# Supplementary material for: M1BP cooperates with CP190 to activate transcription at TAD borders and promote chromatin insulator activity
Source: Nat Commun. 2021 Jul 7;12:4170. doi: 10.1038/s41467-021-24407-y (PMC8263732; doi:10.1038/s41467-021-24407-y)
Supplement: Supplementary file 5 — Supplementary Data [file 41467_2021_24407_MOESM5_ESM.xlsx]

## Sheet: Sheet1
motif_id	motif_alt_id	sequence_name	start	stop	strand	score	p-value	q-value	matched_sequence
1	GMTACGGTCACACTG	chrX:18084761-18086761	1020	1034	+	28.7429	6.44e-10	0.0204	GCTACGGTCACACTG
1	GMTACGGTCACACTG	chr3R:24869816-24871816	1047	1061	-	23.2357	2.86e-09	0.0204	GGTACGGTCACACTG
1	GMTACGGTCACACTG	chr2L:4456674-4458674	137	151	-	22.5357	1.31e-08	0.0204	GCTACGGTCACACAG
1	GMTACGGTCACACTG	chr3R:14308089-14310089	486	500	-	22.5357	1.31e-08	0.0204	GCAACGGTCACACTG
1	GMTACGGTCACACTG	chr3L:10660475-10662475	538	552	-	22.5357	1.31e-08	0.0204	GCTACGGTCACTCTG
1	GMTACGGTCACACTG	chr3R:12428560-12430560	715	729	-	22.5357	1.31e-08	0.0204	GCTTCGGTCACACTG
1	GMTACGGTCACACTG	chrX:13128018-13130018	868	882	-	22.5357	1.31e-08	0.0204	GCTACGGTCACACCG
1	GMTACGGTCACACTG	chrX:13127952-13129952	934	948	-	22.5357	1.31e-08	0.0204	GCTACGGTCACACCG
1	GMTACGGTCACACTG	chr2R:20976056-20978056	985	999	-	22.5357	1.31e-08	0.0204	GCTGCGGTCACACTG
1	GMTACGGTCACACTG	chr3R:14307589-14309589	986	1000	-	22.5357	1.31e-08	0.0204	GCAACGGTCACACTG
1	GMTACGGTCACACTG	chr3R:12428282-12430282	993	1007	-	22.5357	1.31e-08	0.0204	GCTTCGGTCACACTG
1	GMTACGGTCACACTG	chr2L:4966775-4968775	998	1012	-	22.5357	1.31e-08	0.0204	GCCACGGTCACACTG
1	GMTACGGTCACACTG	chr3L:10660013-10662013	1000	1014	-	22.5357	1.31e-08	0.0204	GCTACGGTCACTCTG
1	GMTACGGTCACACTG	chr2L:4455807-4457807	1004	1018	-	22.5357	1.31e-08	0.0204	GCTACGGTCACACAG
1	GMTACGGTCACACTG	chrX:13127794-13129794	1092	1106	-	22.5357	1.31e-08	0.0204	GCTACGGTCACACCG
1	GMTACGGTCACACTG	chrX:13127630-13129630	1256	1270	-	22.5357	1.31e-08	0.0204	GCTACGGTCACACCG
1	GMTACGGTCACACTG	chr2L:1980176-1982176	612	626	+	22.5357	1.31e-08	0.0204	GCTGCGGTCACACTG
1	GMTACGGTCACACTG	chr3L:15967204-15969204	936	950	+	22.5357	1.31e-08	0.0204	GCTTCGGTCACACTG
1	GMTACGGTCACACTG	chrX:16609685-16611685	953	967	+	22.5357	1.31e-08	0.0204	GCAACGGTCACACTG
1	GMTACGGTCACACTG	chrX:15787897-15789897	956	970	+	22.5357	1.31e-08	0.0204	GCGACGGTCACACTG
1	GMTACGGTCACACTG	chr2R:14238932-14240932	964	978	+	22.5357	1.31e-08	0.0204	GCTTCGGTCACACTG
1	GMTACGGTCACACTG	chr3L:9072105-9074105	980	994	+	22.5357	1.31e-08	0.0204	GCTACGGCCACACTG
1	GMTACGGTCACACTG	chr2R:24132989-24134989	981	995	+	22.5357	1.31e-08	0.0204	GCTGCGGTCACACTG
1	GMTACGGTCACACTG	chr3R:20616883-20618883	989	1003	+	22.5357	1.31e-08	0.0204	GCGACGGTCACACTG
1	GMTACGGTCACACTG	chr2R:7011254-7013254	991	1005	+	22.5357	1.31e-08	0.0204	GCCACGGTCACACTG
1	GMTACGGTCACACTG	chr2L:2150754-2152754	998	1012	+	22.5357	1.31e-08	0.0204	GCGACGGTCACACTG
1	GMTACGGTCACACTG	chr2R:17456663-17458663	1000	1014	+	22.5357	1.31e-08	0.0204	GCCACGGTCACACTG
1	GMTACGGTCACACTG	chr2L:10975772-10977772	1007	1021	+	22.5357	1.31e-08	0.0204	GCTTCGGTCACACTG
1	GMTACGGTCACACTG	chr3L:13043434-13045434	1011	1025	+	22.5357	1.31e-08	0.0204	GCTCCGGTCACACTG
1	GMTACGGTCACACTG	chrX:11579772-11581772	1024	1038	+	22.5357	1.31e-08	0.0204	GCGACGGTCACACTG
1	GMTACGGTCACACTG	chr3R:5392922-5394922	1024	1038	+	22.5357	1.31e-08	0.0204	GCTGCGGTCACACTG
1	GMTACGGTCACACTG	chrX:16275270-16277270	1028	1042	+	22.5357	1.31e-08	0.0204	GCTGCGGTCACACTG
1	GMTACGGTCACACTG	chr2L:5799253-5801253	1032	1046	+	22.5357	1.31e-08	0.0204	GCTACGGCCACACTG
1	GMTACGGTCACACTG	chr2L:1979755-1981755	1033	1047	+	22.5357	1.31e-08	0.0204	GCTGCGGTCACACTG
1	GMTACGGTCACACTG	chrX:16275180-16277180	1118	1132	+	22.5357	1.31e-08	0.0204	GCTGCGGTCACACTG
1	GMTACGGTCACACTG	chr2R:14238703-14240703	1193	1207	+	22.5357	1.31e-08	0.0204	GCTTCGGTCACACTG
1	GMTACGGTCACACTG	chr3L:15966872-15968872	1268	1282	+	22.5357	1.31e-08	0.0204	GCTTCGGTCACACTG
1	GMTACGGTCACACTG	chr3L:9071731-9073731	1354	1368	+	22.5357	1.31e-08	0.0204	GCTACGGCCACACTG
1	GMTACGGTCACACTG	chr2L:10975399-10977399	1380	1394	+	22.5357	1.31e-08	0.0204	GCTTCGGTCACACTG
1	GMTACGGTCACACTG	chr2R:24132551-24134551	1419	1433	+	22.5357	1.31e-08	0.0204	GCTGCGGTCACACTG
1	GMTACGGTCACACTG	chr3R:30045470-30047470	1430	1444	+	22.5357	1.31e-08	0.0204	GCGACGGTCACACTG
1	GMTACGGTCACACTG	chr3L:20493921-20495921	1448	1462	+	22.5357	1.31e-08	0.0204	GCCACGGTCACACTG
1	GMTACGGTCACACTG	chr2R:7010739-7012739	1506	1520	+	22.5357	1.31e-08	0.0204	GCCACGGTCACACTG
1	GMTACGGTCACACTG	chr3R:30045161-30047161	1739	1753	+	22.5357	1.31e-08	0.0204	GCGACGGTCACACTG
1	GMTACGGTCACACTG	chr3R:20615901-20617901	1971	1985	+	22.5357	1.31e-08	0.0204	GCGACGGTCACACTG
1	GMTACGGTCACACTG	chrX:1030496-1032496	253	267	+	22.2571	4.32e-08	0.0317	GATACGGTCACACCG
1	GMTACGGTCACACTG	chr3L:257176-259176	818	832	+	22.2571	4.32e-08	0.0317	GATGCGGTCACACTG
1	GMTACGGTCACACTG	chr3L:16864295-16866295	959	973	+	22.2571	4.32e-08	0.0317	GCTACGTTCACACTG
1	GMTACGGTCACACTG	chr3R:29222485-29224485	968	982	+	22.2571	4.32e-08	0.0317	GCTAGGGTCACACTG
1	GMTACGGTCACACTG	chr3L:19909300-19911300	970	984	+	22.2571	4.32e-08	0.0317	GAAACGGTCACACTG
1	GMTACGGTCACACTG	chrX:10767537-10769537	984	998	+	22.2571	4.32e-08	0.0317	CCTACGGTCACACTG
1	GMTACGGTCACACTG	chrX:6371915-6373915	985	999	+	22.2571	4.32e-08	0.0317	CCTACGGTCACACTG
1	GMTACGGTCACACTG	chrX:1029758-1031758	991	1005	+	22.2571	4.32e-08	0.0317	GATACGGTCACACCG
1	GMTACGGTCACACTG	chr2R:18134426-18136426	992	1006	+	22.2571	4.32e-08	0.0317	GATGCGGTCACACTG
1	GMTACGGTCACACTG	chr3R:25880984-25882984	993	1007	+	22.2571	4.32e-08	0.0317	GAAACGGTCACACTG
1	GMTACGGTCACACTG	chr2R:10893459-10895459	1000	1014	+	22.2571	4.32e-08	0.0317	GACACGGTCACACTG
1	GMTACGGTCACACTG	chr2L:472013-474013	1001	1015	+	22.2571	4.32e-08	0.0317	GAAACGGTCACACTG
1	GMTACGGTCACACTG	chrX:18379082-18381082	1016	1030	+	22.2571	4.32e-08	0.0317	GATACGGTCACACCG
1	GMTACGGTCACACTG	chr3L:3070133-3072133	1021	1035	+	22.2571	4.32e-08	0.0317	GATGCGGTCACACTG
1	GMTACGGTCACACTG	chr3R:29222428-29224428	1025	1039	+	22.2571	4.32e-08	0.0317	GCTAGGGTCACACTG
1	GMTACGGTCACACTG	chr3L:256954-258954	1040	1054	+	22.2571	4.32e-08	0.0317	GATGCGGTCACACTG
1	GMTACGGTCACACTG	chr2R:10893414-10895414	1045	1059	+	22.2571	4.32e-08	0.0317	GACACGGTCACACTG
1	GMTACGGTCACACTG	chr3L:19909215-19911215	1055	1069	+	22.2571	4.32e-08	0.0317	GAAACGGTCACACTG
1	GMTACGGTCACACTG	chr3R:24529576-24531576	1075	1089	+	22.2571	4.32e-08	0.0317	TCTACGGTCACACTG
1	GMTACGGTCACACTG	chr3R:24529558-24531558	1093	1107	+	22.2571	4.32e-08	0.0317	TCTACGGTCACACTG
1	GMTACGGTCACACTG	chr3R:18241531-18243531	1175	1189	+	22.2571	4.32e-08	0.0317	GATACGGTCACACCG
1	GMTACGGTCACACTG	chrX:10767338-10769338	1183	1197	+	22.2571	4.32e-08	0.0317	CCTACGGTCACACTG
1	GMTACGGTCACACTG	chrX:1029556-1031556	1193	1207	+	22.2571	4.32e-08	0.0317	GATACGGTCACACCG
1	GMTACGGTCACACTG	chrX:18378854-18380854	1244	1258	+	22.2571	4.32e-08	0.0317	GATACGGTCACACCG
1	GMTACGGTCACACTG	chr3L:3069839-3071839	1315	1329	+	22.2571	4.32e-08	0.0317	GATGCGGTCACACTG
1	GMTACGGTCACACTG	chr3R:18241159-18243159	1547	1561	+	22.2571	4.32e-08	0.0317	GATACGGTCACACCG
1	GMTACGGTCACACTG	chr3R:25880427-25882427	1550	1564	+	22.2571	4.32e-08	0.0317	GAAACGGTCACACTG
1	GMTACGGTCACACTG	chr3R:28598834-28600834	1566	1580	+	22.2571	4.32e-08	0.0317	GAAACGGTCACACTG
1	GMTACGGTCACACTG	chr2R:18133634-18135634	1784	1798	+	22.2571	4.32e-08	0.0317	GATGCGGTCACACTG
1	GMTACGGTCACACTG	chr2L:471200-473200	1814	1828	+	22.2571	4.32e-08	0.0317	GAAACGGTCACACTG
1	GMTACGGTCACACTG	chr3L:19908410-19910410	1860	1874	+	22.2571	4.32e-08	0.0317	GAAACGGTCACACTG
1	GMTACGGTCACACTG	chr3L:19908365-19910365	1905	1919	+	22.2571	4.32e-08	0.0317	GAAACGGTCACACTG
1	GMTACGGTCACACTG	chr2R:17572462-17574462	327	341	-	22.2571	4.32e-08	0.0317	CCTACGGTCACACTG
1	GMTACGGTCACACTG	chr2R:23746560-23748560	401	415	-	22.2571	4.32e-08	0.0317	GAAACGGTCACACTG
1	GMTACGGTCACACTG	chr3L:9722423-9724423	737	751	-	22.2571	4.32e-08	0.0317	GCTAAGGTCACACTG
1	GMTACGGTCACACTG	chr2R:19436483-19438483	750	764	-	22.2571	4.32e-08	0.0317	GATTCGGTCACACTG
1	GMTACGGTCACACTG	chr3R:29488468-29490468	798	812	-	22.2571	4.32e-08	0.0317	GAAACGGTCACACTG
1	GMTACGGTCACACTG	chr3L:12749119-12751119	939	953	-	22.2571	4.32e-08	0.0317	GCTACGGTCACACTC
1	GMTACGGTCACACTG	chr3R:27694235-27696235	960	974	-	22.2571	4.32e-08	0.0317	GCTATGGTCACACTG
1	GMTACGGTCACACTG	chr2R:17571829-17573829	960	974	-	22.2571	4.32e-08	0.0317	CCTACGGTCACACTG
1	GMTACGGTCACACTG	chr3L:9722194-9724194	966	980	-	22.2571	4.32e-08	0.0317	GCTAAGGTCACACTG
1	GMTACGGTCACACTG	chr2R:19436259-19438259	974	988	-	22.2571	4.32e-08	0.0317	GATTCGGTCACACTG
1	GMTACGGTCACACTG	chr3R:6659100-6661100	976	990	-	22.2571	4.32e-08	0.0317	CCTACGGTCACACTG
1	GMTACGGTCACACTG	chrX:12591193-12593193	978	992	-	22.2571	4.32e-08	0.0317	CCTACGGTCACACTG
1	GMTACGGTCACACTG	chr3L:7653752-7655752	986	1000	-	22.2571	4.32e-08	0.0317	GACACGGTCACACTG
1	GMTACGGTCACACTG	chr3R:29488265-29490265	1001	1015	-	22.2571	4.32e-08	0.0317	GAAACGGTCACACTG
1	GMTACGGTCACACTG	chr3L:12749056-12751056	1002	1016	-	22.2571	4.32e-08	0.0317	GCTACGGTCACACTC
1	GMTACGGTCACACTG	chr2R:17571784-17573784	1005	1019	-	22.2571	4.32e-08	0.0317	CCTACGGTCACACTG
1	GMTACGGTCACACTG	chr2R:23745829-23747829	1132	1146	-	22.2571	4.32e-08	0.0317	GAAACGGTCACACTG
1	GMTACGGTCACACTG	chr3R:27693883-27695883	1312	1326	-	22.2571	4.32e-08	0.0317	GCTATGGTCACACTG
1	GMTACGGTCACACTG	chr3R:27693318-27695318	1877	1891	-	22.2571	4.32e-08	0.0317	GCTATGGTCACACTG
1	GMTACGGTCACACTG	chr2R:13484617-13486617	1002	1016	+	21.9786	6.48e-08	0.0407	TATACGGTCACACTG
1	GMTACGGTCACACTG	chrX:18090259-18092259	1005	1019	+	21.9786	6.48e-08	0.0407	CATACGGTCACACTG
1	GMTACGGTCACACTG	chr3R:24057287-24059287	1025	1039	+	21.9786	6.48e-08	0.0407	GATACGGTCATACTG
1	GMTACGGTCACACTG	chr3L:1328949-1330949	1028	1042	+	21.9786	6.48e-08	0.0407	CATACGGTCACACTG
1	GMTACGGTCACACTG	chr2R:13484391-13486391	1228	1242	+	21.9786	6.48e-08	0.0407	TATACGGTCACACTG
1	GMTACGGTCACACTG	chrX:18089509-18091509	1755	1769	+	21.9786	6.48e-08	0.0407	CATACGGTCACACTG
1	GMTACGGTCACACTG	chr2R:20286596-20288596	475	489	-	21.9786	6.48e-08	0.0407	CATACGGTCACACTG
1	GMTACGGTCACACTG	chr2R:21167930-21169930	775	789	-	21.9786	6.48e-08	0.0407	CATACGGTCACACTG
1	GMTACGGTCACACTG	chr3L:21135353-21137353	841	855	-	21.9786	6.48e-08	0.0407	GATACGGTCACACTT
1	GMTACGGTCACACTG	chr3R:20251770-20253770	889	903	-	21.9786	6.48e-08	0.0407	GATACGGTTACACTG
1	GMTACGGTCACACTG	chr2R:14255493-14257493	948	962	-	21.9786	6.48e-08	0.0407	GATACGGTCATACTG
1	GMTACGGTCACACTG	chr2R:20286094-20288094	977	991	-	21.9786	6.48e-08	0.0407	CATACGGTCACACTG
1	GMTACGGTCACACTG	chr3R:13675681-13677681	987	1001	-	21.9786	6.48e-08	0.0407	AATACGGTCACACTG
1	GMTACGGTCACACTG	chr2R:21167659-21169659	1046	1060	-	21.9786	6.48e-08	0.0407	CATACGGTCACACTG
1	GMTACGGTCACACTG	chr3R:13675549-13677549	1119	1133	-	21.9786	6.48e-08	0.0407	AATACGGTCACACTG
1	GMTACGGTCACACTG	chr2R:14255192-14257192	1249	1263	-	21.9786	6.48e-08	0.0407	GATACGGTCATACTG
1	GMTACGGTCACACTG	chr2R:8951339-8953339	991	1005	+	17.0286	8.75e-08	0.0446	GGTGCGGTCACACTG
1	GMTACGGTCACACTG	chr3L:12145519-12147519	999	1013	+	17.0286	8.75e-08	0.0446	GTCACGGTCACACTG
1	GMTACGGTCACACTG	chr2L:5999228-6001228	1004	1018	+	17.0286	8.75e-08	0.0446	GTCACGGTCACACTG
1	GMTACGGTCACACTG	chr2L:7781865-7783865	1012	1026	+	17.0286	8.75e-08	0.0446	GGAACGGTCACACTG
1	GMTACGGTCACACTG	chr3L:4039529-4041529	1027	1041	+	17.0286	8.75e-08	0.0446	GGTGCGGTCACACTG
1	GMTACGGTCACACTG	chrX:9255168-9257168	1028	1042	+	17.0286	8.75e-08	0.0446	GGTGCGGTCACACTG
1	GMTACGGTCACACTG	chr3L:4039482-4041482	1074	1088	+	17.0286	8.75e-08	0.0446	GGTGCGGTCACACTG
1	GMTACGGTCACACTG	chr3L:12145097-12147097	1421	1435	+	17.0286	8.75e-08	0.0446	GTCACGGTCACACTG
1	GMTACGGTCACACTG	chr2L:5998501-6000501	1731	1745	+	17.0286	8.75e-08	0.0446	GTCACGGTCACACTG
1	GMTACGGTCACACTG	chr2R:8950595-8952595	1735	1749	+	17.0286	8.75e-08	0.0446	GGTGCGGTCACACTG
1	GMTACGGTCACACTG	chr3R:30036730-30038730	103	117	-	17.0286	8.75e-08	0.0446	GGCACGGTCACACTG
1	GMTACGGTCACACTG	chr2R:5652676-5654676	127	141	-	17.0286	8.75e-08	0.0446	GTTTCGGTCACACTG
1	GMTACGGTCACACTG	chr2R:16097948-16099948	596	610	-	17.0286	8.75e-08	0.0446	GTTGCGGTCACACTG
1	GMTACGGTCACACTG	chr3R:25264844-25266844	870	884	-	17.0286	8.75e-08	0.0446	GGAACGGTCACACTG
1	GMTACGGTCACACTG	chrX:13562823-13564823	883	897	-	17.0286	8.75e-08	0.0446	GGAACGGTCACACTG
1	GMTACGGTCACACTG	chrX:13562823-13564823	883	897	-	17.0286	8.75e-08	0.0446	GGAACGGTCACACTG
1	GMTACGGTCACACTG	chrX:6290303-6292303	914	928	-	17.0286	8.75e-08	0.0446	GTTACGGGCACACTG
1	GMTACGGTCACACTG	chr3R:8715243-8717243	942	956	-	17.0286	8.75e-08	0.0446	GTTCCGGTCACACTG
1	GMTACGGTCACACTG	chr3R:30035870-30037870	963	977	-	17.0286	8.75e-08	0.0446	GGCACGGTCACACTG
1	GMTACGGTCACACTG	chrX:6290245-6292245	972	986	-	17.0286	8.75e-08	0.0446	GTTACGGGCACACTG
1	GMTACGGTCACACTG	chr2R:16097564-16099564	980	994	-	17.0286	8.75e-08	0.0446	GTTGCGGTCACACTG
1	GMTACGGTCACACTG	chr2R:5651815-5653815	988	1002	-	17.0286	8.75e-08	0.0446	GTTTCGGTCACACTG
1	GMTACGGTCACACTG	chr3L:12398322-12400322	993	1007	-	17.0286	8.75e-08	0.0446	GGTACGGCCACACTG
1	GMTACGGTCACACTG	chr3R:25264721-25266721	993	1007	-	17.0286	8.75e-08	0.0446	GGAACGGTCACACTG
1	GMTACGGTCACACTG	chrX:19565019-19567019	1087	1101	-	17.0286	8.75e-08	0.0446	GGCACGGTCACACTG
1	GMTACGGTCACACTG	chrX:19564764-19566764	1342	1356	-	17.0286	8.75e-08	0.0446	GGCACGGTCACACTG
1	GMTACGGTCACACTG	chrX:15709647-15711647	983	997	+	16.75	1.27e-07	0.0541	GTTAAGGTCACACTG
1	GMTACGGTCACACTG	chr3R:20830127-20832127	992	1006	+	16.75	1.27e-07	0.0541	GTTACGGTCACACTA
1	GMTACGGTCACACTG	chr3L:8985710-8987710	1021	1035	+	16.75	1.27e-07	0.0541	ATTACGGTCACACTG
1	GMTACGGTCACACTG	chrX:15709539-15711539	1091	1105	+	16.75	1.27e-07	0.0541	GTTAAGGTCACACTG
1	GMTACGGTCACACTG	chr3R:19026368-19028368	1320	1334	+	16.75	1.27e-07	0.0541	GTTACGGTGACACTG
1	GMTACGGTCACACTG	chr3R:20829580-20831580	1539	1553	+	16.75	1.27e-07	0.0541	GTTACGGTCACACTA
1	GMTACGGTCACACTG	chr3R:4774053-4776053	1540	1554	+	16.75	1.27e-07	0.0541	AGTACGGTCACACTG
1	GMTACGGTCACACTG	chr3L:8985091-8987091	1640	1654	+	16.75	1.27e-07	0.0541	ATTACGGTCACACTG
1	GMTACGGTCACACTG	chr3R:31219702-31221702	85	99	-	16.75	1.27e-07	0.0541	GTTATGGTCACACTG
1	GMTACGGTCACACTG	chr3L:21432422-21434422	674	688	-	16.75	1.27e-07	0.0541	AGTACGGTCACACTG
1	GMTACGGTCACACTG	chr3L:2261919-2263919	708	722	-	16.75	1.27e-07	0.0541	AGTACGGTCACACTG
1	GMTACGGTCACACTG	chr3R:5367481-5369481	801	815	-	16.75	1.27e-07	0.0541	TGTACGGTCACACTG
1	GMTACGGTCACACTG	chr4:1059969-1061969	912	926	-	16.75	1.27e-07	0.0541	GTTAAGGTCACACTG
1	GMTACGGTCACACTG	chr3L:5751973-5753973	941	955	-	16.75	1.27e-07	0.0541	CTTACGGTCACACTG
1	GMTACGGTCACACTG	chr3L:13441594-13443594	957	971	-	16.75	1.27e-07	0.0541	GTTATGGTCACACTG
1	GMTACGGTCACACTG	chr3L:21432134-21434134	962	976	-	16.75	1.27e-07	0.0541	AGTACGGTCACACTG
1	GMTACGGTCACACTG	chr3L:2261664-2263664	963	977	-	16.75	1.27e-07	0.0541	AGTACGGTCACACTG
1	GMTACGGTCACACTG	chr3L:19099363-19101363	967	981	-	16.75	1.27e-07	0.0541	CGTACGGTCACACTG
1	GMTACGGTCACACTG	chr2L:2144187-2146187	971	985	-	16.75	1.27e-07	0.0541	AGTACGGTCACACTG
1	GMTACGGTCACACTG	chr3R:5367306-5369306	976	990	-	16.75	1.27e-07	0.0541	TGTACGGTCACACTG
1	GMTACGGTCACACTG	chr3R:25044151-25046151	983	997	-	16.75	1.27e-07	0.0541	GGTATGGTCACACTG
1	GMTACGGTCACACTG	chr2L:13020312-13022312	987	1001	-	16.75	1.27e-07	0.0541	GGTACGGTAACACTG
1	GMTACGGTCACACTG	chr3L:6755497-6757497	1010	1024	-	16.75	1.27e-07	0.0541	TGTACGGTCACACTG
1	GMTACGGTCACACTG	chr3L:16590050-16592050	1029	1043	-	16.75	1.27e-07	0.0541	AGTACGGTCACACTG
1	GMTACGGTCACACTG	chr3R:31218630-31220630	1157	1171	-	16.75	1.27e-07	0.0541	GTTATGGTCACACTG
1	GMTACGGTCACACTG	chr3R:31218372-31220372	1415	1429	-	16.75	1.27e-07	0.0541	GTTATGGTCACACTG
1	GMTACGGTCACACTG	chr3L:5751189-5753189	1725	1739	-	16.75	1.27e-07	0.0541	CTTACGGTCACACTG
1	GMTACGGTCACACTG	chr3R:27947711-27949711	293	307	-	16.3286	1.94e-07	0.0654	GCTGCGGTCACTCTG
1	GMTACGGTCACACTG	chr3L:17432868-17434868	314	328	-	16.3286	1.94e-07	0.0654	GCTGCGGCCACACTG
1	GMTACGGTCACACTG	chr2L:10262554-10264554	321	335	-	16.3286	1.94e-07	0.0654	GCTACGGACGCACTG
1	GMTACGGTCACACTG	chrX:11453786-11455786	552	566	-	16.3286	1.94e-07	0.0654	GCGACGGTCACACCG
1	GMTACGGTCACACTG	chr3L:17432621-17434621	561	575	-	16.3286	1.94e-07	0.0654	GCTGCGGCCACACTG
1	GMTACGGTCACACTG	chr3R:18298229-18300229	639	653	-	16.3286	1.94e-07	0.0654	GCCACGGTCACTCTG
1	GMTACGGTCACACTG	chr2R:17589964-17591964	696	710	-	16.3286	1.94e-07	0.0654	GCCGCGGTCACACTG
1	GMTACGGTCACACTG	chr3L:1301944-1303944	717	731	-	16.3286	1.94e-07	0.0654	GCCGCGGTCACACTG
1	GMTACGGTCACACTG	chr2R:17589884-17591884	776	790	-	16.3286	1.94e-07	0.0654	GCCGCGGTCACACTG
1	GMTACGGTCACACTG	chr2R:23889512-23891512	802	816	+	16.3286	1.94e-07	0.0654	GCTGCGGTCACACCG
1	GMTACGGTCACACTG	chr3R:17681669-17683669	825	839	-	16.3286	1.94e-07	0.0654	GCCACGGTCACTCTG
1	GMTACGGTCACACTG	chrX:2584980-2586980	964	978	+	16.3286	1.94e-07	0.0654	GCAACGGCCACACTG
1	GMTACGGTCACACTG	chrX:11453386-11455386	952	966	-	16.3286	1.94e-07	0.0654	GCGACGGTCACACCG
1	GMTACGGTCACACTG	chr3L:1575699-1577699	967	981	+	16.3286	1.94e-07	0.0654	GCTGCGGCCACACTG
1	GMTACGGTCACACTG	chr2R:14215627-14217627	954	968	-	16.3286	1.94e-07	0.0654	GCAACGGTCACTCTG
1	GMTACGGTCACACTG	chr2L:20655426-20657426	973	987	+	16.3286	1.94e-07	0.0654	GCTCCGGCCACACTG
1	GMTACGGTCACACTG	chr2R:13501841-13503841	962	976	-	16.3286	1.94e-07	0.0654	GCCACGGTCACGCTG
1	GMTACGGTCACACTG	chr3L:9401460-9403460	968	982	-	16.3286	1.94e-07	0.0654	GCAACGGCCACACTG
1	GMTACGGTCACACTG	chr2L:10203317-10205317	968	982	-	16.3286	1.94e-07	0.0654	GCCGCGGTCACACTG
1	GMTACGGTCACACTG	chr2R:14980263-14982263	992	1006	+	16.3286	1.94e-07	0.0654	GCTGCGGTCACACCG
1	GMTACGGTCACACTG	chr3L:1301683-1303683	978	992	-	16.3286	1.94e-07	0.0654	GCCGCGGTCACACTG
1	GMTACGGTCACACTG	chr3R:17681515-17683515	979	993	-	16.3286	1.94e-07	0.0654	GCCACGGTCACTCTG
1	GMTACGGTCACACTG	chr2R:8079041-8081041	979	993	-	16.3286	1.94e-07	0.0654	GCAACGGCCACACTG
1	GMTACGGTCACACTG	chr2R:6806626-6808626	996	1010	+	16.3286	1.94e-07	0.0654	GCCACGGCCACACTG
1	GMTACGGTCACACTG	chr3R:27947021-27949021	983	997	-	16.3286	1.94e-07	0.0654	GCTGCGGTCACTCTG
1	GMTACGGTCACACTG	chrX:646304-648304	997	1011	+	16.3286	1.94e-07	0.0654	GCGGCGGTCACACTG
1	GMTACGGTCACACTG	chr3R:18297879-18299879	989	1003	-	16.3286	1.94e-07	0.0654	GCCACGGTCACTCTG
1	GMTACGGTCACACTG	chr3L:17432190-17434190	992	1006	-	16.3286	1.94e-07	0.0654	GCTGCGGCCACACTG
1	GMTACGGTCACACTG	chr3L:8967528-8969528	1007	1021	+	16.3286	1.94e-07	0.0654	GCGACGGGCACACTG
1	GMTACGGTCACACTG	chrX:16559016-16561016	995	1009	-	16.3286	1.94e-07	0.0654	GCCACGGCCACACTG
1	GMTACGGTCACACTG	chr3L:19585253-19587253	1012	1026	+	16.3286	1.94e-07	0.0654	GCAACGGTCACTCTG
1	GMTACGGTCACACTG	chr2R:14215627-14217627	998	1012	-	16.3286	1.94e-07	0.0654	GCGGCGGTCACACTG
1	GMTACGGTCACACTG	chr2L:2364345-2366345	1021	1035	+	16.3286	1.94e-07	0.0654	GCGACGGGCACACTG
1	GMTACGGTCACACTG	chr2R:23889276-23891276	1038	1052	+	16.3286	1.94e-07	0.0654	GCTGCGGTCACACCG
1	GMTACGGTCACACTG	chr2R:7406819-7408819	1040	1054	-	16.3286	1.94e-07	0.0654	GCAACGGTCACTCTG
1	GMTACGGTCACACTG	chr2L:2364273-2366273	1093	1107	+	16.3286	1.94e-07	0.0654	GCGACGGGCACACTG
1	GMTACGGTCACACTG	chrX:15319037-15321037	1130	1144	-	16.3286	1.94e-07	0.0654	GCTGCGGCCACACTG
1	GMTACGGTCACACTG	chr2L:20655178-20657178	1221	1235	+	16.3286	1.94e-07	0.0654	GCTCCGGCCACACTG
1	GMTACGGTCACACTG	chrX:2584699-2586699	1245	1259	+	16.3286	1.94e-07	0.0654	GCAACGGCCACACTG
1	GMTACGGTCACACTG	chr3L:19585003-19587003	1262	1276	+	16.3286	1.94e-07	0.0654	GCAACGGTCACTCTG
1	GMTACGGTCACACTG	chrX:8587811-8589811	1572	1586	+	16.3286	1.94e-07	0.0654	GCTACGGACACACGG
1	GMTACGGTCACACTG	chrX:15318479-15320479	1688	1702	-	16.3286	1.94e-07	0.0654	GCTGCGGCCACACTG
1	GMTACGGTCACACTG	chr2R:14214864-14216864	1717	1731	-	16.3286	1.94e-07	0.0654	GCAACGGTCACTCTG
1	GMTACGGTCACACTG	chr2R:14214864-14216864	1761	1775	-	16.3286	1.94e-07	0.0654	GCGGCGGTCACACTG
1	GMTACGGTCACACTG	chr2L:21262933-21264933	25	39	+	16.05	5.57e-07	0.102	ACTGCGGTCACACTG
1	GMTACGGTCACACTG	chrX:2161196-2163196	14	28	-	16.05	5.57e-07	0.102	TCTACGGACACACTG
1	GMTACGGTCACACTG	chr3L:21533660-21535660	26	40	-	16.05	5.57e-07	0.102	GCTTTGGTCACACTG
1	GMTACGGTCACACTG	chrX:2161180-2163180	30	44	-	16.05	5.57e-07	0.102	TCTACGGACACACTG
1	GMTACGGTCACACTG	chr2L:277234-279234	57	71	-	16.05	5.57e-07	0.102	TCGACGGTCACACTG
1	GMTACGGTCACACTG	chrX:2009300-2011300	78	92	-	16.05	5.57e-07	0.102	TCGACGGTCACACTG
1	GMTACGGTCACACTG	chr3R:12691597-12693597	161	175	+	16.05	5.57e-07	0.102	CCTACGGTCACCCTG
1	GMTACGGTCACACTG	chr3L:16112212-16114212	168	182	-	16.05	5.57e-07	0.102	GCTGCGGTCACACTA
1	GMTACGGTCACACTG	chr3R:8778923-8780923	212	226	+	16.05	5.57e-07	0.102	GCAACGGTTACACTG
1	GMTACGGTCACACTG	chr3L:19519945-19521945	255	269	+	16.05	5.57e-07	0.102	GCTACGGTCACGATG
1	GMTACGGTCACACTG	chr3L:19260394-19262394	278	292	-	16.05	5.57e-07	0.102	CCTACGGCCACACTG
1	GMTACGGTCACACTG	chr3R:21101889-21103889	318	332	+	16.05	5.57e-07	0.102	GCCATGGTCACACTG
1	GMTACGGTCACACTG	chr2R:16997594-16999594	309	323	-	16.05	5.57e-07	0.102	GCTACGTTCACCCTG
1	GMTACGGTCACACTG	chr2R:16997594-16999594	309	323	-	16.05	5.57e-07	0.102	GCTACGTTCACCCTG
1	GMTACGGTCACACTG	chr3R:16453492-16455492	320	334	-	16.05	5.57e-07	0.102	GCTGCGGTCACACTT
1	GMTACGGTCACACTG	chrX:16586873-16588873	364	378	-	16.05	5.57e-07	0.102	GAAACGGTCACACCG
1	GMTACGGTCACACTG	chrX:15319037-15321037	390	404	+	16.05	5.57e-07	0.102	CCGACGGTCACACTG
1	GMTACGGTCACACTG	chrX:2008957-2010957	421	435	-	16.05	5.57e-07	0.102	TCGACGGTCACACTG
1	GMTACGGTCACACTG	chr3L:7911463-7913463	456	470	-	16.05	5.57e-07	0.102	GCGACGGTTACACTG
1	GMTACGGTCACACTG	chr3L:18800312-18802312	497	511	+	16.05	5.57e-07	0.102	GCTACGCACACACTG
1	GMTACGGTCACACTG	chr3L:18800309-18802309	500	514	+	16.05	5.57e-07	0.102	GCTACGCACACACTG
1	GMTACGGTCACACTG	chr2R:16867222-16869222	512	526	+	16.05	5.57e-07	0.102	GCAACGGTAACACTG
1	GMTACGGTCACACTG	chr2R:13158141-13160141	544	558	+	16.05	5.57e-07	0.102	TCCACGGTCACACTG
1	GMTACGGTCACACTG	chrX:5746747-5748747	551	565	-	16.05	5.57e-07	0.102	GATACGGCCCCACTG
1	GMTACGGTCACACTG	chr2R:21480927-21482927	609	623	+	16.05	5.57e-07	0.102	GCTGCGGTTACACTG
1	GMTACGGTCACACTG	chr3R:19402455-19404455	621	635	-	16.05	5.57e-07	0.102	GCTGCGGTCATACTG
1	GMTACGGTCACACTG	chr2L:10375168-10377168	622	636	-	16.05	5.57e-07	0.102	GACACGGTCACGCTG
1	GMTACGGTCACACTG	chr3R:13010649-13012649	626	640	-	16.05	5.57e-07	0.102	ACGACGGTCACACTG
1	GMTACGGTCACACTG	chr2L:4393196-4395196	655	669	-	16.05	5.57e-07	0.102	TCCACGGTCACACTG
1	GMTACGGTCACACTG	chr3L:18747687-18749687	665	679	-	16.05	5.57e-07	0.102	GCTTCGGTCACACTA
1	GMTACGGTCACACTG	chr2R:6661265-6663265	680	694	-	16.05	5.57e-07	0.102	TCTGCGGTCACACTG
1	GMTACGGTCACACTG	chr2R:14851941-14853941	686	700	-	16.05	5.57e-07	0.102	GCCACGGTCACACTA
1	GMTACGGTCACACTG	chr2L:276582-278582	709	723	-	16.05	5.57e-07	0.102	TCGACGGTCACACTG
1	GMTACGGTCACACTG	chr3L:10637146-10639146	711	725	-	16.05	5.57e-07	0.102	ACAACGGTCACACTG
1	GMTACGGTCACACTG	chr3L:10637130-10639130	727	741	-	16.05	5.57e-07	0.102	ACAACGGTCACACTG
1	GMTACGGTCACACTG	chr3R:24752849-24754849	750	764	+	16.05	5.57e-07	0.102	GCAACGTTCACACTG
1	GMTACGGTCACACTG	chr2R:23889512-23891512	751	765	+	16.05	5.57e-07	0.102	GCTCTGGTCACACTG
1	GMTACGGTCACACTG	chr2R:12518166-12520166	742	756	-	16.05	5.57e-07	0.102	GCGACGGTAACACTG
1	GMTACGGTCACACTG	chr3L:15565013-15567013	759	773	+	16.05	5.57e-07	0.102	TCTTCGGTCACACTG
1	GMTACGGTCACACTG	chr3L:16111626-16113626	754	768	-	16.05	5.57e-07	0.102	GCTGCGGTCACACTA
1	GMTACGGTCACACTG	chrX:22528964-22530964	782	796	+	16.05	5.57e-07	0.102	GACACGGTCACACGG
1	GMTACGGTCACACTG	chr2L:5541480-5543480	800	814	-	16.05	5.57e-07	0.102	ACTTCGGTCACACTG
1	GMTACGGTCACACTG	chr2L:4970702-4972702	815	829	+	16.05	5.57e-07	0.102	GCAACGGTCACACTA
1	GMTACGGTCACACTG	chr2R:6661118-6663118	827	841	-	16.05	5.57e-07	0.102	TCTGCGGTCACACTG
1	GMTACGGTCACACTG	chrX:9318359-9320359	872	886	+	16.05	5.57e-07	0.102	ACCACGGTCACACTG
1	GMTACGGTCACACTG	chrX:10876893-10878893	892	906	-	16.05	5.57e-07	0.102	GCCAAGGTCACACTG
1	GMTACGGTCACACTG	chr2R:23382483-23384483	908	922	-	16.05	5.57e-07	0.102	CCTACGGTCACTCTG
1	GMTACGGTCACACTG	chr2R:23953091-23955091	919	933	-	16.05	5.57e-07	0.102	GCTGCGGTCACACTT
1	GMTACGGTCACACTG	chr2L:3465157-3467157	921	935	-	16.05	5.57e-07	0.102	ACTGCGGTCACACTG
1	GMTACGGTCACACTG	chr3R:9403385-9405385	922	936	-	16.05	5.57e-07	0.102	GCTCTGGTCACACTG
1	GMTACGGTCACACTG	chr3R:9403385-9405385	922	936	-	16.05	5.57e-07	0.102	GCTCTGGTCACACTG
1	GMTACGGTCACACTG	chr3R:19402153-19404153	923	937	-	16.05	5.57e-07	0.102	GCTGCGGTCATACTG
1	GMTACGGTCACACTG	chrX:15318479-15320479	948	962	+	16.05	5.57e-07	0.102	CCGACGGTCACACTG
1	GMTACGGTCACACTG	chr2R:13553077-13555077	957	971	+	16.05	5.57e-07	0.102	GCTGCGGTCACACTA
1	GMTACGGTCACACTG	chrX:3133870-3135870	975	989	+	16.05	5.57e-07	0.102	GACGCGGTCACACTG
1	GMTACGGTCACACTG	chr3L:11112740-11114740	962	976	-	16.05	5.57e-07	0.102	GCTACGGTCACACCA
1	GMTACGGTCACACTG	chr2R:23953048-23955048	962	976	-	16.05	5.57e-07	0.102	GCTGCGGTCACACTT
1	GMTACGGTCACACTG	chrX:17248502-17250502	963	977	-	16.05	5.57e-07	0.102	GAAACGGCCACACTG
1	GMTACGGTCACACTG	chr3L:7910954-7912954	965	979	-	16.05	5.57e-07	0.102	GCGACGGTTACACTG
1	GMTACGGTCACACTG	chr2R:10896885-10898885	965	979	-	16.05	5.57e-07	0.102	ACTGCGGTCACACTG
1	GMTACGGTCACACTG	chrX:21604264-21606264	965	979	-	16.05	5.57e-07	0.102	GCGACGGTCACATTG
1	GMTACGGTCACACTG	chr3R:13010310-13012310	965	979	-	16.05	5.57e-07	0.102	ACGACGGTCACACTG
1	GMTACGGTCACACTG	chr2R:23376045-23378045	979	993	+	16.05	5.57e-07	0.102	TCAACGGTCACACTG
1	GMTACGGTCACACTG	chr2L:5541314-5543314	966	980	-	16.05	5.57e-07	0.102	ACTTCGGTCACACTG
1	GMTACGGTCACACTG	chr2L:3465112-3467112	966	980	-	16.05	5.57e-07	0.102	ACTGCGGTCACACTG
1	GMTACGGTCACACTG	chr2R:23382424-23384424	967	981	-	16.05	5.57e-07	0.102	CCTACGGTCACTCTG
1	GMTACGGTCACACTG	chr3R:16995446-16997446	985	999	+	16.05	5.57e-07	0.102	GCGACGGTCACACTA
1	GMTACGGTCACACTG	chr2R:23889276-23891276	987	1001	+	16.05	5.57e-07	0.102	GCTCTGGTCACACTG
1	GMTACGGTCACACTG	chr3L:21532713-21534713	973	987	-	16.05	5.57e-07	0.102	GCTTTGGTCACACTG
1	GMTACGGTCACACTG	chr2R:14851653-14853653	974	988	-	16.05	5.57e-07	0.102	GCCACGGTCACACTA
1	GMTACGGTCACACTG	chr2R:10251417-10253417	975	989	-	16.05	5.57e-07	0.102	TCAACGGTCACACTG
1	GMTACGGTCACACTG	chr2R:9399329-9401329	975	989	-	16.05	5.57e-07	0.102	TCTACGGTCACGCTG
1	GMTACGGTCACACTG	chr2L:4392876-4394876	975	989	-	16.05	5.57e-07	0.102	TCCACGGTCACACTG
1	GMTACGGTCACACTG	chrX:17888547-17890547	990	1004	+	16.05	5.57e-07	0.102	GCTACGCACACACTG
1	GMTACGGTCACACTG	chrX:17898702-17900702	990	1004	+	16.05	5.57e-07	0.102	GCTACGCACACACTG
1	GMTACGGTCACACTG	chr3R:13381106-13383106	991	1005	+	16.05	5.57e-07	0.102	GCTCTGGTCACACTG
1	GMTACGGTCACACTG	chr3R:27920089-27922089	977	991	-	16.05	5.57e-07	0.102	GCTACGGTCACACCA
1	GMTACGGTCACACTG	chr2R:17517223-17519223	991	1005	+	16.05	5.57e-07	0.102	GCTCTGGTCACACTG
1	GMTACGGTCACACTG	chr3R:29130193-29132193	993	1007	+	16.05	5.57e-07	0.102	GCCACGGTCACACTA
1	GMTACGGTCACACTG	chr2L:3451466-3453466	995	1009	+	16.05	5.57e-07	0.102	CCTACGGTCACACCG
1	GMTACGGTCACACTG	chr2L:20757144-20759144	995	1009	+	16.05	5.57e-07	0.102	GCTGCGGTCACACTA
1	GMTACGGTCACACTG	chr2L:6466698-6468698	982	996	-	16.05	5.57e-07	0.102	GAAACGGTCACGCTG
1	GMTACGGTCACACTG	chrX:17906692-17908692	996	1010	+	16.05	5.57e-07	0.102	GCTGTGGTCACACTG
1	GMTACGGTCACACTG	chr3R:14308089-14310089	996	1010	+	16.05	5.57e-07	0.102	GCCACGGTCACACTT
1	GMTACGGTCACACTG	chr3L:14775129-14777129	984	998	-	16.05	5.57e-07	0.102	GAAACGGCCACACTG
1	GMTACGGTCACACTG	chr3L:18747367-18749367	985	999	-	16.05	5.57e-07	0.102	GCTTCGGTCACACTA
1	GMTACGGTCACACTG	chr3L:21496494-21498494	986	1000	-	16.05	5.57e-07	0.102	ACTGCGGTCACACTG
1	GMTACGGTCACACTG	chr2L:21261956-21263956	1002	1016	+	16.05	5.57e-07	0.102	ACTGCGGTCACACTG
1	GMTACGGTCACACTG	chrX:5420533-5422533	1002	1016	+	16.05	5.57e-07	0.102	GCAACGGTCACACTT
1	GMTACGGTCACACTG	chr2R:19282961-19284961	990	1004	-	16.05	5.57e-07	0.102	ACAACGGTCACACTG
1	GMTACGGTCACACTG	chr3L:9854285-9856285	990	1004	-	16.05	5.57e-07	0.102	GCTACGGTCACTCTA
1	GMTACGGTCACACTG	chr3L:17424477-17426477	1004	1018	+	16.05	5.57e-07	0.102	ACAACGGTCACACTG
1	GMTACGGTCACACTG	chr3R:16452821-16454821	991	1005	-	16.05	5.57e-07	0.102	GCTGCGGTCACACTT
1	GMTACGGTCACACTG	chr3R:29856491-29858491	991	1005	-	16.05	5.57e-07	0.102	GCTGTGGTCACACTG
1	GMTACGGTCACACTG	chr3R:13271011-13273011	992	1006	-	16.05	5.57e-07	0.102	TCAACGGTCACACTG
1	GMTACGGTCACACTG	chr3L:16112212-16114212	1006	1020	+	16.05	5.57e-07	0.102	CCAACGGTCACACTG
1	GMTACGGTCACACTG	chr3L:19259679-19261679	993	1007	-	16.05	5.57e-07	0.102	CCTACGGCCACACTG
1	GMTACGGTCACACTG	chr2R:7394932-7396932	993	1007	-	16.05	5.57e-07	0.102	GCGAGGGTCACACTG
1	GMTACGGTCACACTG	chr3R:21101199-21103199	1008	1022	+	16.05	5.57e-07	0.102	GCCATGGTCACACTG
1	GMTACGGTCACACTG	chr2R:6970637-6972637	994	1008	-	16.05	5.57e-07	0.102	GCGATGGTCACACTG
1	GMTACGGTCACACTG	chr2R:14768423-14770423	994	1008	-	16.05	5.57e-07	0.102	TCCACGGTCACACTG
1	GMTACGGTCACACTG	chrX:9318223-9320223	1008	1022	+	16.05	5.57e-07	0.102	ACCACGGTCACACTG
1	GMTACGGTCACACTG	chr2R:17004451-17006451	1008	1022	+	16.05	5.57e-07	0.102	GCTGCGGTCACACTA
1	GMTACGGTCACACTG	chr2R:6970637-6972637	994	1008	-	16.05	5.57e-07	0.102	GCGATGGTCACACTG
1	GMTACGGTCACACTG	chr2R:12517912-12519912	996	1010	-	16.05	5.57e-07	0.102	GCGACGGTAACACTG
1	GMTACGGTCACACTG	chr3R:31610046-31612046	1010	1024	+	16.05	5.57e-07	0.102	GAAACGGTCACTCTG
1	GMTACGGTCACACTG	chr3L:5809973-5811973	996	1010	-	16.05	5.57e-07	0.102	GCTACGGCCACACTT
1	GMTACGGTCACACTG	chr3L:3302708-3304708	1011	1025	+	16.05	5.57e-07	0.102	GCTGCAGTCACACTG
1	GMTACGGTCACACTG	chr3R:11215535-11217535	1011	1025	+	16.05	5.57e-07	0.102	GCAACGGTCACACTC
1	GMTACGGTCACACTG	chrX:21357286-21359286	1011	1025	+	16.05	5.57e-07	0.102	GCTGCGGTCACACTA
1	GMTACGGTCACACTG	chr3R:13387709-13389709	999	1013	-	16.05	5.57e-07	0.102	GCTCCGGTCACACTT
1	GMTACGGTCACACTG	chr3R:12690743-12692743	1015	1029	+	16.05	5.57e-07	0.102	CCTACGGTCACCCTG
1	GMTACGGTCACACTG	chr2L:14354145-14356145	1001	1015	-	16.05	5.57e-07	0.102	CCTGCGGTCACACTG
1	GMTACGGTCACACTG	chrX:18656755-18658755	1017	1031	+	16.05	5.57e-07	0.102	GCTACGGTCATACCG
1	GMTACGGTCACACTG	chr3L:1856165-1858165	1019	1033	+	16.05	5.57e-07	0.102	GCTCTGGTCACACTG
1	GMTACGGTCACACTG	chr2R:13157666-13159666	1019	1033	+	16.05	5.57e-07	0.102	TCCACGGTCACACTG
1	GMTACGGTCACACTG	chr2R:16866714-16868714	1020	1034	+	16.05	5.57e-07	0.102	GCAACGGTAACACTG
1	GMTACGGTCACACTG	chr3R:9236682-9238682	1008	1022	-	16.05	5.57e-07	0.102	GCTGCGGTCACACTA
1	GMTACGGTCACACTG	chr2R:5670741-5672741	1023	1037	+	16.05	5.57e-07	0.102	GCGACGGTCACACTT
1	GMTACGGTCACACTG	chr3L:19814938-19816938	1013	1027	-	16.05	5.57e-07	0.102	GCCACGTTCACACTG
1	GMTACGGTCACACTG	chr2R:17517186-17519186	1028	1042	+	16.05	5.57e-07	0.102	GCTCTGGTCACACTG
1	GMTACGGTCACACTG	chrX:2008364-2010364	1014	1028	-	16.05	5.57e-07	0.102	TCGACGGTCACACTG
1	GMTACGGTCACACTG	chr3L:19260394-19262394	1029	1043	+	16.05	5.57e-07	0.102	GCTTTGGTCACACTG
1	GMTACGGTCACACTG	chrX:13844866-13846866	1017	1031	-	16.05	5.57e-07	0.102	GCTCTGGTCACACTG
1	GMTACGGTCACACTG	chr2R:8946344-8948344	1021	1035	-	16.05	5.57e-07	0.102	GCGAGGGTCACACTG
1	GMTACGGTCACACTG	chr2R:18183090-18185090	1041	1055	+	16.05	5.57e-07	0.102	GCTGCGGTCACACTA
1	GMTACGGTCACACTG	chr2L:6472904-6474904	1032	1046	-	16.05	5.57e-07	0.102	TCAACGGTCACACTG
1	GMTACGGTCACACTG	chr2L:10374757-10376757	1033	1047	-	16.05	5.57e-07	0.102	GACACGGTCACGCTG
1	GMTACGGTCACACTG	chr2L:10841597-10843597	1035	1049	-	16.05	5.57e-07	0.102	GCTACGGCCACACTA
1	GMTACGGTCACACTG	chr3L:5809931-5811931	1038	1052	-	16.05	5.57e-07	0.102	GCTACGGCCACACTT
1	GMTACGGTCACACTG	chr3R:9403269-9405269	1038	1052	-	16.05	5.57e-07	0.102	GCTCTGGTCACACTG
1	GMTACGGTCACACTG	chrX:5746254-5748254	1044	1058	-	16.05	5.57e-07	0.102	GATACGGCCCCACTG
1	GMTACGGTCACACTG	chr3R:21348601-21350601	1057	1071	-	16.05	5.57e-07	0.102	GCTGCGGTCATACTG
1	GMTACGGTCACACTG	chr2L:14354085-14356085	1061	1075	-	16.05	5.57e-07	0.102	CCTGCGGTCACACTG
1	GMTACGGTCACACTG	chrX:16586172-16588172	1065	1079	-	16.05	5.57e-07	0.102	GAAACGGTCACACCG
1	GMTACGGTCACACTG	chrX:15943897-15945897	1089	1103	+	16.05	5.57e-07	0.102	TCAACGGTCACACTG
1	GMTACGGTCACACTG	chr3R:21855266-21857266	1095	1109	+	16.05	5.57e-07	0.102	GAAACGGTCACTCTG
1	GMTACGGTCACACTG	chr2R:12756546-12758546	1101	1115	+	16.05	5.57e-07	0.102	GAAGCGGTCACACTG
1	GMTACGGTCACACTG	chr2R:12756529-12758529	1118	1132	+	16.05	5.57e-07	0.102	GAAGCGGTCACACTG
1	GMTACGGTCACACTG	chr3R:16642605-16644605	1137	1151	+	16.05	5.57e-07	0.102	TCAACGGTCACACTG
1	GMTACGGTCACACTG	chr2L:20756985-20758985	1154	1168	+	16.05	5.57e-07	0.102	GCTGCGGTCACACTA
1	GMTACGGTCACACTG	chr3L:22074867-22076867	1193	1207	+	16.05	5.57e-07	0.102	GAAGCGGTCACACTG
1	GMTACGGTCACACTG	chr3R:29129972-29131972	1214	1228	+	16.05	5.57e-07	0.102	GCCACGGTCACACTA
1	GMTACGGTCACACTG	chr3R:11215287-11217287	1259	1273	+	16.05	5.57e-07	0.102	GCAACGGTCACACTC
1	GMTACGGTCACACTG	chr3L:17424217-17426217	1264	1278	+	16.05	5.57e-07	0.102	ACAACGGTCACACTG
1	GMTACGGTCACACTG	chr3R:23355278-23357278	1282	1296	+	16.05	5.57e-07	0.102	GCTCAGGTCACACTG
1	GMTACGGTCACACTG	chr3R:13380809-13382809	1288	1302	+	16.05	5.57e-07	0.102	GCTCTGGTCACACTG
1	GMTACGGTCACACTG	chr3R:12690468-12692468	1290	1304	+	16.05	5.57e-07	0.102	CCTACGGTCACCCTG
1	GMTACGGTCACACTG	chr3L:22074756-22076756	1304	1318	+	16.05	5.57e-07	0.102	GAAGCGGTCACACTG
1	GMTACGGTCACACTG	chr2R:17004149-17006149	1310	1324	+	16.05	5.57e-07	0.102	GCTGCGGTCACACTA
1	GMTACGGTCACACTG	chr3L:17473761-17475761	1312	1326	+	16.05	5.57e-07	0.102	TCCACGGTCACACTG
1	GMTACGGTCACACTG	chr3L:11444161-11446161	1345	1359	+	16.05	5.57e-07	0.102	GCGACGGTAACACTG
1	GMTACGGTCACACTG	chr2R:21480176-21482176	1360	1374	+	16.05	5.57e-07	0.102	GCTGCGGTTACACTG
1	GMTACGGTCACACTG	chr3R:16995071-16997071	1360	1374	+	16.05	5.57e-07	0.102	GCGACGGTCACACTA
1	GMTACGGTCACACTG	chr3L:11444104-11446104	1402	1416	+	16.05	5.57e-07	0.102	GCGACGGTAACACTG
1	GMTACGGTCACACTG	chr2R:9115122-9117122	1405	1419	-	16.05	5.57e-07	0.102	TCTGCGGTCACACTG
1	GMTACGGTCACACTG	chrX:17906261-17908261	1427	1441	+	16.05	5.57e-07	0.102	GCTGTGGTCACACTG
1	GMTACGGTCACACTG	chr2R:15379988-15381988	1452	1466	+	16.05	5.57e-07	0.102	GCTGTGGTCACACTG
1	GMTACGGTCACACTG	chrX:5420533-5422533	1458	1472	+	16.05	5.57e-07	0.102	GCAACGGTCACACTT
1	GMTACGGTCACACTG	chrX:18656286-18658286	1486	1500	+	16.05	5.57e-07	0.102	GCTACGGTCATACCG
1	GMTACGGTCACACTG	chr3R:21100718-21102718	1489	1503	+	16.05	5.57e-07	0.102	GCCATGGTCACACTG
1	GMTACGGTCACACTG	chr3R:23355064-23357064	1496	1510	+	16.05	5.57e-07	0.102	GCTCAGGTCACACTG
1	GMTACGGTCACACTG	chr3R:14307589-14309589	1496	1510	+	16.05	5.57e-07	0.102	GCCACGGTCACACTT
1	GMTACGGTCACACTG	chr3L:19518649-19520649	1551	1565	+	16.05	5.57e-07	0.102	GCTACGGTCACGATG
1	GMTACGGTCACACTG	chr3R:32051060-32053060	1554	1568	+	16.05	5.57e-07	0.102	ACAACGGTCACACTG
1	GMTACGGTCACACTG	chr3L:16111626-16113626	1592	1606	+	16.05	5.57e-07	0.102	CCAACGGTCACACTG
1	GMTACGGTCACACTG	chr3L:3302112-3304112	1607	1621	+	16.05	5.57e-07	0.102	GCTGCAGTCACACTG
1	GMTACGGTCACACTG	chr3L:15987236-15989236	1617	1631	+	16.05	5.57e-07	0.102	GAAACGGTCACCCTG
1	GMTACGGTCACACTG	chr3R:32050993-32052993	1621	1635	+	16.05	5.57e-07	0.102	ACAACGGTCACACTG
1	GMTACGGTCACACTG	chr3L:19259040-19261040	1632	1646	-	16.05	5.57e-07	0.102	CCTACGGCCACACTG
1	GMTACGGTCACACTG	chrX:5419867-5421867	1668	1682	+	16.05	5.57e-07	0.102	GCAACGGTCACACTT
1	GMTACGGTCACACTG	chr2R:15379724-15381724	1716	1730	+	16.05	5.57e-07	0.102	GCTGTGGTCACACTG
1	GMTACGGTCACACTG	chr3L:19259679-19261679	1744	1758	+	16.05	5.57e-07	0.102	GCTTTGGTCACACTG
1	GMTACGGTCACACTG	chr2R:13552240-13554240	1794	1808	+	16.05	5.57e-07	0.102	GCTGCGGTCACACTA
1	GMTACGGTCACACTG	chr2R:7393996-7395996	1929	1943	-	16.05	5.57e-07	0.102	GCGAGGGTCACACTG
1	GMTACGGTCACACTG	chr3R:29745083-29747083	1	15	-	15.7714	1.11e-06	0.148	GAAACGGTCATACTG
1	GMTACGGTCACACTG	chr3R:15924629-15926629	281	295	+	15.7714	1.11e-06	0.148	GCTACGATCACATTG
1	GMTACGGTCACACTG	chr3R:21073007-21075007	313	327	-	15.7714	1.11e-06	0.148	GATACGTGCACACTG
1	GMTACGGTCACACTG	chr2L:2884929-2886929	357	371	+	15.7714	1.11e-06	0.148	CATACGGCCACACTG
1	GMTACGGTCACACTG	chr3L:22721091-22723091	357	371	+	15.7714	1.11e-06	0.148	GAGACGGTCAGACTG
1	GMTACGGTCACACTG	chr3R:22725967-22727967	433	447	+	15.7714	1.11e-06	0.148	AAAACGGTCACACTG
1	GMTACGGTCACACTG	chr2L:2884850-2886850	436	450	+	15.7714	1.11e-06	0.148	CATACGGCCACACTG
1	GMTACGGTCACACTG	chr3R:15507886-15509886	449	463	-	15.7714	1.11e-06	0.148	GATACGGTCACTGTG
1	GMTACGGTCACACTG	chr3R:19650018-19652018	490	504	+	15.7714	1.11e-06	0.148	GATACGGGCACACTT
1	GMTACGGTCACACTG	chr2L:22168668-22170668	500	514	-	15.7714	1.11e-06	0.148	GAAACGGTCACACTT
1	GMTACGGTCACACTG	chr2L:10210143-10212143	523	537	-	15.7714	1.11e-06	0.148	GATCCGGTCACACTA
1	GMTACGGTCACACTG	chr2L:16737850-16739850	531	545	-	15.7714	1.11e-06	0.148	AAGACGGTCACACTG
1	GMTACGGTCACACTG	chrX:15803370-15805370	549	563	-	15.7714	1.11e-06	0.148	AATACGGTCACACCG
1	GMTACGGTCACACTG	chr3L:17845916-17847916	568	582	-	15.7714	1.11e-06	0.148	AATGCGGTCACACTG
1	GMTACGGTCACACTG	chr2R:8723258-8725258	592	606	+	15.7714	1.11e-06	0.148	AACACGGTCACACTG
1	GMTACGGTCACACTG	chr3L:16131028-16133028	584	598	-	15.7714	1.11e-06	0.148	GATTTGGTCACACTG
1	GMTACGGTCACACTG	chr4:787978-789978	606	620	+	15.7714	1.11e-06	0.148	GATCCGTTCACACTG
1	GMTACGGTCACACTG	chrX:16005147-16007147	625	639	-	15.7714	1.11e-06	0.148	ACTACGTTCACACTG
1	GMTACGGTCACACTG	chr2L:8402924-8404924	648	662	+	15.7714	1.11e-06	0.148	CATACGGGCACACTG
1	GMTACGGTCACACTG	chr2R:11306879-11308879	636	650	-	15.7714	1.11e-06	0.148	GATTCAGTCACACTG
1	GMTACGGTCACACTG	chr3L:21727932-21729932	714	728	+	15.7714	1.11e-06	0.148	TAGACGGTCACACTG
1	GMTACGGTCACACTG	chr2L:9911911-9913911	723	737	+	15.7714	1.11e-06	0.148	AATGCGGTCACACTG
1	GMTACGGTCACACTG	chr3R:31579951-31581951	718	732	-	15.7714	1.11e-06	0.148	CAAACGGTCACACTG
1	GMTACGGTCACACTG	chrX:13743928-13745928	720	734	-	15.7714	1.11e-06	0.148	GATTCGGTAACACTG
1	GMTACGGTCACACTG	chr2R:21142545-21144545	755	769	+	15.7714	1.11e-06	0.148	TAGACGGTCACACTG
1	GMTACGGTCACACTG	chr3R:29744337-29746337	747	761	-	15.7714	1.11e-06	0.148	GAAACGGTCATACTG
1	GMTACGGTCACACTG	chr3L:2243478-2245478	756	770	-	15.7714	1.11e-06	0.148	AATACGGCCACACTG
1	GMTACGGTCACACTG	chr3R:29932287-29934287	765	779	-	15.7714	1.11e-06	0.148	GACACGGTCATACTG
1	GMTACGGTCACACTG	chr3L:2588414-2590414	779	793	+	15.7714	1.11e-06	0.148	ACTACGGTCACACTA
1	GMTACGGTCACACTG	chr3R:29932287-29934287	765	779	-	15.7714	1.11e-06	0.148	GACACGGTCATACTG
1	GMTACGGTCACACTG	chr3L:17041797-17043797	767	781	-	15.7714	1.11e-06	0.148	GATATGGGCACACTG
1	GMTACGGTCACACTG	chr2L:20952-22952	790	804	-	15.7714	1.11e-06	0.148	GACATGGTCACACTG
1	GMTACGGTCACACTG	chr3L:19585253-19587253	809	823	+	15.7714	1.11e-06	0.148	GAGACGTTCACACTG
1	GMTACGGTCACACTG	chrX:16883581-16885581	799	813	-	15.7714	1.11e-06	0.148	GCTATGGTCACACTA
1	GMTACGGTCACACTG	chr2L:22168668-22170668	822	836	+	15.7714	1.11e-06	0.148	GCTAAGGTAACACTG
1	GMTACGGTCACACTG	chr3L:21727806-21729806	840	854	+	15.7714	1.11e-06	0.148	TAGACGGTCACACTG
1	GMTACGGTCACACTG	chr2L:15515727-15517727	867	881	+	15.7714	1.11e-06	0.148	GATAAGGTCACTCTG
1	GMTACGGTCACACTG	chr4:1229837-1231837	862	876	-	15.7714	1.11e-06	0.148	AACACGGTCACACTG
1	GMTACGGTCACACTG	chrX:6287100-6289100	884	898	+	15.7714	1.11e-06	0.148	AATACGGTCTCACTG
1	GMTACGGTCACACTG	chr3R:22420161-22422161	888	902	-	15.7714	1.11e-06	0.148	GCTATGGTCACACTT
1	GMTACGGTCACACTG	chr2R:20869791-20871791	935	949	+	15.7714	1.11e-06	0.148	GAAAGGGTCACACTG
1	GMTACGGTCACACTG	chr3R:24031157-24033157	967	981	+	15.7714	1.11e-06	0.148	AACACGGTCACACTG
1	GMTACGGTCACACTG	chr3L:21033535-21035535	967	981	+	15.7714	1.11e-06	0.148	TCTATGGTCACACTG
1	GMTACGGTCACACTG	chr3R:26911886-26913886	957	971	-	15.7714	1.11e-06	0.148	TACACGGTCACACTG
1	GMTACGGTCACACTG	chr3R:15833648-15835648	959	973	-	15.7714	1.11e-06	0.148	GAAATGGTCACACTG
1	GMTACGGTCACACTG	chr3R:27947711-27949711	974	988	+	15.7714	1.11e-06	0.148	AATACGGTCACTCTG
1	GMTACGGTCACACTG	chrX:16004812-16006812	960	974	-	15.7714	1.11e-06	0.148	ACTACGTTCACACTG
1	GMTACGGTCACACTG	chr3L:14244993-14246993	960	974	-	15.7714	1.11e-06	0.148	ACTACGGTCACACTA
1	GMTACGGTCACACTG	chr2R:20256650-20258650	978	992	+	15.7714	1.11e-06	0.148	AAAACGGTCACACTG
1	GMTACGGTCACACTG	chr2L:10055900-10057900	979	993	+	15.7714	1.11e-06	0.148	CCTACGTTCACACTG
1	GMTACGGTCACACTG	chrX:13743683-13745683	965	979	-	15.7714	1.11e-06	0.148	GATTCGGTAACACTG
1	GMTACGGTCACACTG	chr3L:6188745-6190745	981	995	+	15.7714	1.11e-06	0.148	GAAACGGTCAGACTG
1	GMTACGGTCACACTG	chr3L:360472-362472	969	983	-	15.7714	1.11e-06	0.148	TATTCGGTCACACTG
1	GMTACGGTCACACTG	chr3R:31579699-31581699	970	984	-	15.7714	1.11e-06	0.148	CAAACGGTCACACTG
1	GMTACGGTCACACTG	chr3R:22725414-22727414	986	1000	+	15.7714	1.11e-06	0.148	AAAACGGTCACACTG
1	GMTACGGTCACACTG	chr2L:16309956-16311956	987	1001	+	15.7714	1.11e-06	0.148	GATGCGGTCACACTA
1	GMTACGGTCACACTG	chr3L:19585253-19587253	975	989	-	15.7714	1.11e-06	0.148	GAGATGGTCACACTG
1	GMTACGGTCACACTG	chrX:15768664-15770664	992	1006	+	15.7714	1.11e-06	0.148	GACATGGTCACACTG
1	GMTACGGTCACACTG	chr3L:16130632-16132632	980	994	-	15.7714	1.11e-06	0.148	GATTTGGTCACACTG
1	GMTACGGTCACACTG	chrX:6286990-6288990	994	1008	+	15.7714	1.11e-06	0.148	AATACGGTCTCACTG
1	GMTACGGTCACACTG	chr2L:6023539-6025539	981	995	-	15.7714	1.11e-06	0.148	AAAACGGTCACACTG
1	GMTACGGTCACACTG	chr2R:16782671-16784671	995	1009	+	15.7714	1.11e-06	0.148	CACACGGTCACACTG
1	GMTACGGTCACACTG	chr3R:9019022-9021022	981	995	-	15.7714	1.11e-06	0.148	ACTACGGTCACACTT
1	GMTACGGTCACACTG	chr3R:22420068-22422068	981	995	-	15.7714	1.11e-06	0.148	GCTATGGTCACACTT
1	GMTACGGTCACACTG	chr3L:11108690-11110690	996	1010	+	15.7714	1.11e-06	0.148	AAAACGGTCACACTG
1	GMTACGGTCACACTG	chr2R:24564554-24566554	996	1010	+	15.7714	1.11e-06	0.148	CCTACGGTCACACTA
1	GMTACGGTCACACTG	chr3L:17845501-17847501	983	997	-	15.7714	1.11e-06	0.148	AATGCGGTCACACTG
1	GMTACGGTCACACTG	chr3R:8307645-8309645	984	998	-	15.7714	1.11e-06	0.148	GCTACAGTCACATTG
1	GMTACGGTCACACTG	chr2L:10200004-10202004	984	998	-	15.7714	1.11e-06	0.148	CAAACGGTCACACTG
1	GMTACGGTCACACTG	chr2L:8402573-8404573	999	1013	+	15.7714	1.11e-06	0.148	CATACGGGCACACTG
1	GMTACGGTCACACTG	chr2L:10209681-10211681	985	999	-	15.7714	1.11e-06	0.148	GATCCGGTCACACTA
1	GMTACGGTCACACTG	chr4:1229713-1231713	986	1000	-	15.7714	1.11e-06	0.148	AACACGGTCACACTG
1	GMTACGGTCACACTG	chr2L:11998654-12000654	1000	1014	+	15.7714	1.11e-06	0.148	AATACGGTCCCACTG
1	GMTACGGTCACACTG	chr2R:11306528-11308528	987	1001	-	15.7714	1.11e-06	0.148	GATTCAGTCACACTG
1	GMTACGGTCACACTG	chr2L:11994740-11996740	1003	1017	+	15.7714	1.11e-06	0.148	AATACGGTCCCACTG
1	GMTACGGTCACACTG	chr3L:17041574-17043574	990	1004	-	15.7714	1.11e-06	0.148	GATATGGGCACACTG
1	GMTACGGTCACACTG	chr3R:29744092-29746092	992	1006	-	15.7714	1.11e-06	0.148	GAAACGGTCATACTG
1	GMTACGGTCACACTG	chr2L:16737388-16739388	993	1007	-	15.7714	1.11e-06	0.148	AAGACGGTCACACTG
1	GMTACGGTCACACTG	chr3R:7472781-7474781	993	1007	-	15.7714	1.11e-06	0.148	TACACGGTCACACTG
1	GMTACGGTCACACTG	chr3R:29932057-29934057	995	1009	-	15.7714	1.11e-06	0.148	GACACGGTCATACTG
1	GMTACGGTCACACTG	chr3L:7322619-7324619	1011	1025	+	15.7714	1.11e-06	0.148	GACATGGTCACACTG
1	GMTACGGTCACACTG	chr2R:8722839-8724839	1011	1025	+	15.7714	1.11e-06	0.148	AACACGGTCACACTG
1	GMTACGGTCACACTG	chr3R:12430321-12432321	1012	1026	+	15.7714	1.11e-06	0.148	CATTCGGTCACACTG
1	GMTACGGTCACACTG	chr2R:18818467-18820467	1012	1026	+	15.7714	1.11e-06	0.148	CATACGGTCACACCG
1	GMTACGGTCACACTG	chr2L:12171981-12173981	1012	1026	+	15.7714	1.11e-06	0.148	CACACGGTCACACTG
1	GMTACGGTCACACTG	chrX:15996016-15998016	1013	1027	+	15.7714	1.11e-06	0.148	AATACGGCCACACTG
1	GMTACGGTCACACTG	chr3R:21072319-21074319	1001	1015	-	15.7714	1.11e-06	0.148	GATACGTGCACACTG
1	GMTACGGTCACACTG	chr3R:22744620-22746620	1016	1030	+	15.7714	1.11e-06	0.148	CAAACGGTCACACTG
1	GMTACGGTCACACTG	chr3L:3218156-3220156	1021	1035	+	15.7714	1.11e-06	0.148	CAGACGGTCACACTG
1	GMTACGGTCACACTG	chr3L:8997184-8999184	1024	1038	+	15.7714	1.11e-06	0.148	GAGACGGTGACACTG
1	GMTACGGTCACACTG	chr3L:14050206-14052206	1025	1039	+	15.7714	1.11e-06	0.148	AAGACGGTCACACTG
1	GMTACGGTCACACTG	chr2R:11639941-11641941	1011	1025	-	15.7714	1.11e-06	0.148	GAGAGGGTCACACTG
1	GMTACGGTCACACTG	chr2R:16263652-16265652	1025	1039	+	15.7714	1.11e-06	0.148	CAGACGGTCACACTG
1	GMTACGGTCACACTG	chr2L:9911608-9913608	1026	1040	+	15.7714	1.11e-06	0.148	AATGCGGTCACACTG
1	GMTACGGTCACACTG	chr2L:10199974-10201974	1014	1028	-	15.7714	1.11e-06	0.148	CAAACGGTCACACTG
1	GMTACGGTCACACTG	chrX:16883365-16885365	1015	1029	-	15.7714	1.11e-06	0.148	GCTATGGTCACACTA
1	GMTACGGTCACACTG	chr2L:22168143-22170143	1025	1039	-	15.7714	1.11e-06	0.148	GAAACGGTCACACTT
1	GMTACGGTCACACTG	chr3L:9854285-9856285	1031	1045	-	15.7714	1.11e-06	0.148	GCTAAGGTCACACTA
1	GMTACGGTCACACTG	chrX:15802880-15804880	1039	1053	-	15.7714	1.11e-06	0.148	AATACGGTCACACCG
1	GMTACGGTCACACTG	chr3R:22744581-22746581	1055	1069	+	15.7714	1.11e-06	0.148	CAAACGGTCACACTG
1	GMTACGGTCACACTG	chr2R:16263619-16265619	1058	1072	+	15.7714	1.11e-06	0.148	CAGACGGTCACACTG
1	GMTACGGTCACACTG	chr3L:19585003-19587003	1059	1073	+	15.7714	1.11e-06	0.148	GAGACGTTCACACTG
1	GMTACGGTCACACTG	chrX:21362028-21364028	1061	1075	+	15.7714	1.11e-06	0.148	CATACGGTCACACGG
1	GMTACGGTCACACTG	chrX:21362028-21364028	1061	1075	+	15.7714	1.11e-06	0.148	CATACGGTCACACGG
1	GMTACGGTCACACTG	chr3L:360383-362383	1058	1072	-	15.7714	1.11e-06	0.148	TATTCGGTCACACTG
1	GMTACGGTCACACTG	chr3R:8307485-8309485	1144	1158	-	15.7714	1.11e-06	0.148	GCTACAGTCACATTG
1	GMTACGGTCACACTG	chr3R:7127087-7129087	1158	1172	+	15.7714	1.11e-06	0.148	CAAACGGTCACACTG
1	GMTACGGTCACACTG	chr3L:21500421-21502421	1161	1175	+	15.7714	1.11e-06	0.148	GCTACGGTGACAGTG
1	GMTACGGTCACACTG	chr3L:11108505-11110505	1181	1195	+	15.7714	1.11e-06	0.148	AAAACGGTCACACTG
1	GMTACGGTCACACTG	chr2L:6496053-6498053	1183	1197	+	15.7714	1.11e-06	0.148	GATCCGGTGACACTG
1	GMTACGGTCACACTG	chr3R:15833425-15835425	1182	1196	-	15.7714	1.11e-06	0.148	GAAATGGTCACACTG
1	GMTACGGTCACACTG	chr2L:16309726-16311726	1217	1231	+	15.7714	1.11e-06	0.148	GATGCGGTCACACTA
1	GMTACGGTCACACTG	chr3R:7127027-7129027	1218	1232	+	15.7714	1.11e-06	0.148	CAAACGGTCACACTG
1	GMTACGGTCACACTG	chr3L:8996989-8998989	1219	1233	+	15.7714	1.11e-06	0.148	GAGACGGTGACACTG
1	GMTACGGTCACACTG	chr3L:7322411-7324411	1219	1233	+	15.7714	1.11e-06	0.148	GACATGGTCACACTG
1	GMTACGGTCACACTG	chr3L:3902492-3904492	1223	1237	+	15.7714	1.11e-06	0.148	GATACGGACACATTG
1	GMTACGGTCACACTG	chr2R:20256390-20258390	1238	1252	+	15.7714	1.11e-06	0.148	AAAACGGTCACACTG
1	GMTACGGTCACACTG	chr3L:19585003-19587003	1225	1239	-	15.7714	1.11e-06	0.148	GAGATGGTCACACTG
1	GMTACGGTCACACTG	chr3L:22720203-22722203	1245	1259	+	15.7714	1.11e-06	0.148	GAGACGGTCAGACTG
1	GMTACGGTCACACTG	chr3L:3217920-3219920	1257	1271	+	15.7714	1.11e-06	0.148	CAGACGGTCACACTG
1	GMTACGGTCACACTG	chr3L:14244691-14246691	1262	1276	-	15.7714	1.11e-06	0.148	ACTACGGTCACACTA
1	GMTACGGTCACACTG	chr2L:8402280-8404280	1292	1306	+	15.7714	1.11e-06	0.148	CATACGGGCACACTG
1	GMTACGGTCACACTG	chr3R:24030827-24032827	1297	1311	+	15.7714	1.11e-06	0.148	AACACGGTCACACTG
1	GMTACGGTCACACTG	chr3L:11033802-11035802	1284	1298	-	15.7714	1.11e-06	0.148	GATACGCACACACTG
1	GMTACGGTCACACTG	chr3L:21033203-21035203	1299	1313	+	15.7714	1.11e-06	0.148	TCTATGGTCACACTG
1	GMTACGGTCACACTG	chr3R:9038471-9040471	1310	1324	+	15.7714	1.11e-06	0.148	CCTACGGTCACACTC
1	GMTACGGTCACACTG	chr2L:11994432-11996432	1311	1325	+	15.7714	1.11e-06	0.148	AATACGGTCCCACTG
1	GMTACGGTCACACTG	chr2L:11998340-12000340	1314	1328	+	15.7714	1.11e-06	0.148	AATACGGTCCCACTG
1	GMTACGGTCACACTG	chr2R:20869392-20871392	1334	1348	+	15.7714	1.11e-06	0.148	GAAAGGGTCACACTG
1	GMTACGGTCACACTG	chr2L:22168143-22170143	1347	1361	+	15.7714	1.11e-06	0.148	GCTAAGGTAACACTG
1	GMTACGGTCACACTG	chr2L:20376-22376	1366	1380	-	15.7714	1.11e-06	0.148	GACATGGTCACACTG
1	GMTACGGTCACACTG	chr3L:12749119-12751119	1382	1396	+	15.7714	1.11e-06	0.148	GATACGGTCGCACTA
1	GMTACGGTCACACTG	chr2L:12171586-12173586	1407	1421	+	15.7714	1.11e-06	0.148	CACACGGTCACACTG
1	GMTACGGTCACACTG	chr3L:12749056-12751056	1445	1459	+	15.7714	1.11e-06	0.148	GATACGGTCGCACTA
1	GMTACGGTCACACTG	chr2L:10819705-10821705	1480	1494	-	15.7714	1.11e-06	0.148	GCTATGGTCACAATG
1	GMTACGGTCACACTG	chr3L:11000489-11002489	1504	1518	-	15.7714	1.11e-06	0.148	GATACGCTCACGCTG
1	GMTACGGTCACACTG	chr3L:3902184-3904184	1531	1545	+	15.7714	1.11e-06	0.148	GATACGGACACATTG
1	GMTACGGTCACACTG	chr3R:7472222-7474222	1552	1566	-	15.7714	1.11e-06	0.148	TACACGGTCACACTG
1	GMTACGGTCACACTG	chr3R:16971236-16973236	1593	1607	+	15.7714	1.11e-06	0.148	GATACGGATACACTG
1	GMTACGGTCACACTG	chr3L:6188123-6190123	1603	1617	+	15.7714	1.11e-06	0.148	GAAACGGTCAGACTG
1	GMTACGGTCACACTG	chr3R:27947021-27949021	1664	1678	+	15.7714	1.11e-06	0.148	AATACGGTCACTCTG
1	GMTACGGTCACACTG	chr3R:15923187-15925187	1723	1737	+	15.7714	1.11e-06	0.148	GCTACGATCACATTG
1	GMTACGGTCACACTG	chr3L:23182913-23184913	1864	1878	-	15.7714	1.11e-06	0.148	GATACGCTCTCACTG
1	GMTACGGTCACACTG	chr2R:21141368-21143368	1932	1946	+	15.7714	1.11e-06	0.148	TAGACGGTCACACTG
1	GMTACGGTCACACTG	chr2L:10208744-10210744	1922	1936	-	15.7714	1.11e-06	0.148	GATCCGGTCACACTA
1	GMTACGGTCACACTG	chr2L:20720914-20722914	179	193	+	15.4929	1.37e-06	0.17	GATACCGTCACACTT
1	GMTACGGTCACACTG	chr2R:22102177-22104177	985	999	+	15.4929	1.37e-06	0.17	CATACGGTCACACTT
1	GMTACGGTCACACTG	chr2R:24762167-24764167	989	1003	+	15.4929	1.37e-06	0.17	CATACGGTCACACTT
1	GMTACGGTCACACTG	chr3R:24654160-24656160	993	1007	+	15.4929	1.37e-06	0.17	CATACGGTCATACTG
1	GMTACGGTCACACTG	chr2L:14361069-14363069	993	1007	+	15.4929	1.37e-06	0.17	AATACGGTCACACTT
1	GMTACGGTCACACTG	chr3R:23125422-23127422	1032	1046	+	15.4929	1.37e-06	0.17	AATACAGTCACACTG
1	GMTACGGTCACACTG	chr2R:24762094-24764094	1062	1076	+	15.4929	1.37e-06	0.17	CATACGGTCACACTT
1	GMTACGGTCACACTG	chr2R:21096305-21098305	1068	1082	+	15.4929	1.37e-06	0.17	TATACGGTCACACTA
1	GMTACGGTCACACTG	chr2L:5054058-5056058	1069	1083	+	15.4929	1.37e-06	0.17	TATAGGGTCACACTG
1	GMTACGGTCACACTG	chr2L:5054016-5056016	1111	1125	+	15.4929	1.37e-06	0.17	TATAGGGTCACACTG
1	GMTACGGTCACACTG	chr2R:20423338-20425338	1237	1251	+	15.4929	1.37e-06	0.17	GATAAGGTCAAACTG
1	GMTACGGTCACACTG	chr3R:24653820-24655820	1333	1347	+	15.4929	1.37e-06	0.17	CATACGGTCATACTG
1	GMTACGGTCACACTG	chr2L:14360303-14362303	1759	1773	+	15.4929	1.37e-06	0.17	AATACGGTCACACTT
1	GMTACGGTCACACTG	chr3R:5624367-5626367	16	30	-	15.4929	1.37e-06	0.17	TATACGGTCACATTG
1	GMTACGGTCACACTG	chr2L:15060656-15062656	125	139	-	15.4929	1.37e-06	0.17	AATACGGTAACACTG
1	GMTACGGTCACACTG	chr2L:15060656-15062656	125	139	-	15.4929	1.37e-06	0.17	AATACGGTAACACTG
1	GMTACGGTCACACTG	chr3R:5624178-5626178	205	219	-	15.4929	1.37e-06	0.17	TATACGGTCACATTG
1	GMTACGGTCACACTG	chr3L:17015536-17017536	479	493	-	15.4929	1.37e-06	0.17	TATACGGTCACACTT
1	GMTACGGTCACACTG	chr3L:5779051-5781051	525	539	-	15.4929	1.37e-06	0.17	GATATGGTCACACTC
1	GMTACGGTCACACTG	chr3L:5779051-5781051	525	539	-	15.4929	1.37e-06	0.17	GATATGGTCACACTC
1	GMTACGGTCACACTG	chrX:7932742-7934742	596	610	-	15.4929	1.37e-06	0.17	CATATGGTCACACTG
1	GMTACGGTCACACTG	chrX:1379914-1381914	725	739	-	15.4929	1.37e-06	0.17	GATACGCTTACACTG
1	GMTACGGTCACACTG	chrX:9246342-9248342	793	807	-	15.4929	1.37e-06	0.17	TATACGGTCACACTC
1	GMTACGGTCACACTG	chrX:9246336-9248336	799	813	-	15.4929	1.37e-06	0.17	TATACGGTCACACTC
1	GMTACGGTCACACTG	chr3L:17015180-17017180	835	849	-	15.4929	1.37e-06	0.17	TATACGGTCACACTT
1	GMTACGGTCACACTG	chrX:4105113-4107113	872	886	-	15.4929	1.37e-06	0.17	TATATGGTCACACTG
1	GMTACGGTCACACTG	chr2R:12759999-12761999	891	905	-	15.4929	1.37e-06	0.17	CATACGTTCACACTG
1	GMTACGGTCACACTG	chr3R:24624671-24626671	892	906	-	15.4929	1.37e-06	0.17	CATAAGGTCACACTG
1	GMTACGGTCACACTG	chr3R:5623474-5625474	909	923	-	15.4929	1.37e-06	0.17	TATACGGTCACATTG
1	GMTACGGTCACACTG	chr3L:5778591-5780591	985	999	-	15.4929	1.37e-06	0.17	GATATGGTCACACTC
1	GMTACGGTCACACTG	chrX:7932351-7934351	987	1001	-	15.4929	1.37e-06	0.17	CATATGGTCACACTG
1	GMTACGGTCACACTG	chr2R:17732238-17734238	1001	1015	-	15.4929	1.37e-06	0.17	AATATGGTCACACTG
1	GMTACGGTCACACTG	chr3R:24624562-24626562	1001	1015	-	15.4929	1.37e-06	0.17	CATAAGGTCACACTG
1	GMTACGGTCACACTG	chr3L:13389006-13391006	1012	1026	-	15.4929	1.37e-06	0.17	AATACGGTTACACTG
1	GMTACGGTCACACTG	chr2L:15059757-15061757	1024	1038	-	15.4929	1.37e-06	0.17	AATACGGTAACACTG
1	GMTACGGTCACACTG	chrX:1379480-1381480	1159	1173	-	15.4929	1.37e-06	0.17	GATACGCTTACACTG
1	GMTACGGTCACACTG	chr3R:5623125-5625125	1258	1272	-	15.4929	1.37e-06	0.17	TATACGGTCACATTG
1	GMTACGGTCACACTG	chr3R:5623125-5625125	1258	1272	-	15.4929	1.37e-06	0.17	TATACGGTCACATTG
1	GMTACGGTCACACTG	chr3R:30624592-30626592	217	231	-	10.8214	1.52e-06	0.176	GTTACGGACACGCTG
1	GMTACGGTCACACTG	chr3R:16612400-16614400	452	466	+	10.8214	1.52e-06	0.176	GGTCCGGCCACACTG
1	GMTACGGTCACACTG	chr2R:8599415-8601415	522	536	-	10.8214	1.52e-06	0.176	GGCACGGTCACGCTG
1	GMTACGGTCACACTG	chr3R:24718697-24720697	642	656	-	10.8214	1.52e-06	0.176	GGTGCGGTCACGCTG
1	GMTACGGTCACACTG	chr3L:3471447-3473447	661	675	-	10.8214	1.52e-06	0.176	GGAACGGTCACTCTG
1	GMTACGGTCACACTG	chr3R:21218077-21220077	685	699	-	10.8214	1.52e-06	0.176	GGTGCGGCCACACTG
1	GMTACGGTCACACTG	chr3R:9245649-9247649	724	738	+	10.8214	1.52e-06	0.176	GTAACGGGCACACTG
1	GMTACGGTCACACTG	chr3R:28844270-28846270	881	895	-	10.8214	1.52e-06	0.176	GTGACGGTCACACCG
1	GMTACGGTCACACTG	chr3R:17810541-17812541	922	936	-	10.8214	1.52e-06	0.176	GGTACGGTCACTCGG
1	GMTACGGTCACACTG	chrX:17656372-17658372	939	953	+	10.8214	1.52e-06	0.176	GGCACGGCCACACTG
1	GMTACGGTCACACTG	chrX:19597031-19599031	968	982	+	10.8214	1.52e-06	0.176	GGTCCGGCCACACTG
1	GMTACGGTCACACTG	chr3R:12407316-12409316	972	986	+	10.8214	1.52e-06	0.176	GGCACGGTCACACCG
1	GMTACGGTCACACTG	chr3R:31060210-31062210	962	976	-	10.8214	1.52e-06	0.176	GGCGCGGTCACACTG
1	GMTACGGTCACACTG	chr2L:418952-420952	977	991	+	10.8214	1.52e-06	0.176	GGCGCGGTCACACTG
1	GMTACGGTCACACTG	chr3R:21217791-21219791	971	985	-	10.8214	1.52e-06	0.176	GGTGCGGCCACACTG
1	GMTACGGTCACACTG	chr2L:2579292-2581292	985	999	+	10.8214	1.52e-06	0.176	GGTTCGGCCACACTG
1	GMTACGGTCACACTG	chr3R:14285903-14287903	974	988	-	10.8214	1.52e-06	0.176	GGCGCGGTCACACTG
1	GMTACGGTCACACTG	chr2R:8598962-8600962	975	989	-	10.8214	1.52e-06	0.176	GGCACGGTCACGCTG
1	GMTACGGTCACACTG	chr3R:24718364-24720364	975	989	-	10.8214	1.52e-06	0.176	GGTGCGGTCACGCTG
1	GMTACGGTCACACTG	chr3L:3164181-3166181	993	1007	+	10.8214	1.52e-06	0.176	GTAACGGTCACTCTG
1	GMTACGGTCACACTG	chr3L:11997138-11999138	979	993	-	10.8214	1.52e-06	0.176	GGTGCGGTCACACCG
1	GMTACGGTCACACTG	chr3L:2651088-2653088	993	1007	+	10.8214	1.52e-06	0.176	GGCCCGGTCACACTG
1	GMTACGGTCACACTG	chr3L:2651088-2653088	993	1007	+	10.8214	1.52e-06	0.176	GGCCCGGTCACACTG
1	GMTACGGTCACACTG	chr2R:9284097-9286097	981	995	-	10.8214	1.52e-06	0.176	GGCGCGGTCACACTG
1	GMTACGGTCACACTG	chr3R:16049801-16051801	1006	1020	+	10.8214	1.52e-06	0.176	GTAGCGGTCACACTG
1	GMTACGGTCACACTG	chr3L:3471113-3473113	995	1009	-	10.8214	1.52e-06	0.176	GGAACGGTCACTCTG
1	GMTACGGTCACACTG	chrX:21344358-21346358	1020	1034	+	10.8214	1.52e-06	0.176	GGCGCGGTCACACTG
1	GMTACGGTCACACTG	chr2L:6851315-6853315	1024	1038	+	10.8214	1.52e-06	0.176	GGGGCGGTCACACTG
1	GMTACGGTCACACTG	chr3R:23722331-23724331	1027	1041	+	10.8214	1.52e-06	0.176	GGGACGGTCGCACTG
1	GMTACGGTCACACTG	chr2L:2579172-2581172	1105	1119	+	10.8214	1.52e-06	0.176	GGTTCGGCCACACTG
1	GMTACGGTCACACTG	chr3L:2650850-2652850	1231	1245	+	10.8214	1.52e-06	0.176	GGCCCGGTCACACTG
1	GMTACGGTCACACTG	chr2R:9283845-9285845	1233	1247	-	10.8214	1.52e-06	0.176	GGCGCGGTCACACTG
1	GMTACGGTCACACTG	chr2L:418652-420652	1277	1291	+	10.8214	1.52e-06	0.176	GGCGCGGTCACACTG
1	GMTACGGTCACACTG	chr3R:17810134-17812134	1329	1343	-	10.8214	1.52e-06	0.176	GGTACGGTCACTCGG
1	GMTACGGTCACACTG	chr3R:28843748-28845748	1403	1417	-	10.8214	1.52e-06	0.176	GTGACGGTCACACCG
1	GMTACGGTCACACTG	chrX:17655818-17657818	1493	1507	+	10.8214	1.52e-06	0.176	GGCACGGCCACACTG
1	GMTACGGTCACACTG	chr3R:9244869-9246869	1504	1518	+	10.8214	1.52e-06	0.176	GTAACGGGCACACTG
1	GMTACGGTCACACTG	chr2R:21170001-21172001	1515	1529	+	10.8214	1.52e-06	0.176	GTTACGGACTCACTG
1	GMTACGGTCACACTG	chr3L:3470309-3472309	1799	1813	-	10.8214	1.52e-06	0.176	GGAACGGTCACTCTG
1	GMTACGGTCACACTG	chr2R:21169672-21171672	1844	1858	+	10.8214	1.52e-06	0.176	GTTACGGACTCACTG
1	GMTACGGTCACACTG	chr3R:30033907-30035907	1937	1951	+	10.8214	1.52e-06	0.176	GTTCCGGGCACACTG
1	GMTACGGTCACACTG	chr2L:18199336-18201336	1975	1989	+	10.8214	1.52e-06	0.176	GGCACGGCCACACTG
1	GMTACGGTCACACTG	chrX:9329487-9331487	122	136	+	10.5429	2.14e-06	0.191	GGTCAGGTCACACTG
1	GMTACGGTCACACTG	chr2R:14617118-14619118	203	217	+	10.5429	2.14e-06	0.191	GGTACGGTCAGCCTG
1	GMTACGGTCACACTG	chr3R:27272273-27274273	223	237	+	10.5429	2.14e-06	0.191	AGTACGGCCACACTG
1	GMTACGGTCACACTG	chrX:18136784-18138784	371	385	+	10.5429	2.14e-06	0.191	AGAACGGTCACACTG
1	GMTACGGTCACACTG	chrX:475984-477984	457	471	+	10.5429	2.14e-06	0.191	GTTACGGTCACTGTG
1	GMTACGGTCACACTG	chrX:18656755-18658755	570	584	+	10.5429	2.14e-06	0.191	GGTTTGGTCACACTG
1	GMTACGGTCACACTG	chr2R:13167498-13169498	578	592	+	10.5429	2.14e-06	0.191	CGCACGGTCACACTG
1	GMTACGGTCACACTG	chrX:10330818-10332818	607	621	+	10.5429	2.14e-06	0.191	GTGACGGTCACATTG
1	GMTACGGTCACACTG	chr2L:8365038-8367038	656	670	+	10.5429	2.14e-06	0.191	GTTATGGTCACACAG
1	GMTACGGTCACACTG	chr3R:24056310-24058310	693	707	+	10.5429	2.14e-06	0.191	GGTACGGTTACCCTG
1	GMTACGGTCACACTG	chr2R:24880817-24882817	745	759	+	10.5429	2.14e-06	0.191	AGCACGGTCACACTG
1	GMTACGGTCACACTG	chr2R:13823858-13825858	787	801	+	10.5429	2.14e-06	0.191	GTTCCGTTCACACTG
1	GMTACGGTCACACTG	chr2L:6064997-6066997	807	821	+	10.5429	2.14e-06	0.191	GTTACGGCCAAACTG
1	GMTACGGTCACACTG	chr2R:23329068-23331068	815	829	+	10.5429	2.14e-06	0.191	GTTATGGTCTCACTG
1	GMTACGGTCACACTG	chr2L:6064953-6066953	851	865	+	10.5429	2.14e-06	0.191	GTTACGGCCAAACTG
1	GMTACGGTCACACTG	chrX:475579-477579	862	876	+	10.5429	2.14e-06	0.191	GTTACGGTCACTGTG
1	GMTACGGTCACACTG	chr2R:9841686-9843686	876	890	+	10.5429	2.14e-06	0.191	CGCACGGTCACACTG
1	GMTACGGTCACACTG	chrX:19200979-19202979	928	942	+	10.5429	2.14e-06	0.191	GGCAGGGTCACACTG
1	GMTACGGTCACACTG	chr3R:21126573-21128573	934	948	+	10.5429	2.14e-06	0.191	TGAACGGTCACACTG
1	GMTACGGTCACACTG	chrX:6224647-6226647	954	968	+	10.5429	2.14e-06	0.191	GGTATGGACACACTG
1	GMTACGGTCACACTG	chr3R:31212458-31214458	959	973	+	10.5429	2.14e-06	0.191	GTGAAGGTCACACTG
1	GMTACGGTCACACTG	chr2R:11306879-11308879	969	983	+	10.5429	2.14e-06	0.191	TTTTCGGTCACACTG
1	GMTACGGTCACACTG	chrX:11815898-11817898	973	987	+	10.5429	2.14e-06	0.191	TGCACGGTCACACTG
1	GMTACGGTCACACTG	chrX:6300285-6302285	978	992	+	10.5429	2.14e-06	0.191	GGCACGGTCACACTT
1	GMTACGGTCACACTG	chr3L:18744856-18746856	986	1000	+	10.5429	2.14e-06	0.191	GTTCTGGTCACACTG
1	GMTACGGTCACACTG	chr3L:11213505-11215505	987	1001	+	10.5429	2.14e-06	0.191	GGCACGGTCACACTC
1	GMTACGGTCACACTG	chr3L:3895900-3897900	989	1003	+	10.5429	2.14e-06	0.191	AGTCCGGTCACACTG
1	GMTACGGTCACACTG	chr3R:13010649-13012649	989	1003	+	10.5429	2.14e-06	0.191	TGTGCGGTCACACTG
1	GMTACGGTCACACTG	chr3L:8544001-8546001	990	1004	+	10.5429	2.14e-06	0.191	CGCACGGTCACACTG
1	GMTACGGTCACACTG	chrX:9141493-9143493	992	1006	+	10.5429	2.14e-06	0.191	CGGACGGTCACACTG
1	GMTACGGTCACACTG	chr2R:24880570-24882570	992	1006	+	10.5429	2.14e-06	0.191	AGCACGGTCACACTG
1	GMTACGGTCACACTG	chr2R:8420033-8422033	993	1007	+	10.5429	2.14e-06	0.191	TGAACGGTCACACTG
1	GMTACGGTCACACTG	chr3R:14121654-14123654	993	1007	+	10.5429	2.14e-06	0.191	TTTGCGGTCACACTG
1	GMTACGGTCACACTG	chr3L:14052215-14054215	996	1010	+	10.5429	2.14e-06	0.191	AGTTCGGTCACACTG
1	GMTACGGTCACACTG	chr3R:10261123-10263123	996	1010	+	10.5429	2.14e-06	0.191	CGCACGGTCACACTG
1	GMTACGGTCACACTG	chr3R:29724830-29726830	1001	1015	+	10.5429	2.14e-06	0.191	GGTGTGGTCACACTG
1	GMTACGGTCACACTG	chr2L:10506081-10508081	1003	1017	+	10.5429	2.14e-06	0.191	AGTTCGGTCACACTG
1	GMTACGGTCACACTG	chr2R:12632589-12634589	1004	1018	+	10.5429	2.14e-06	0.191	AGTACGGTCACTCTG
1	GMTACGGTCACACTG	chr2L:10221657-10223657	1004	1018	+	10.5429	2.14e-06	0.191	AGTTCGGTCACACTG
1	GMTACGGTCACACTG	chr2R:22173922-22175922	1005	1019	+	10.5429	2.14e-06	0.191	AGCACGGTCACACTG
1	GMTACGGTCACACTG	chr3R:5354092-5356092	1007	1021	+	10.5429	2.14e-06	0.191	AGTACGGTCACTCTG
1	GMTACGGTCACACTG	chr2R:8892613-8894613	1007	1021	+	10.5429	2.14e-06	0.191	AGCACGGTCACACTG
1	GMTACGGTCACACTG	chr3R:4484008-4486008	1008	1022	+	10.5429	2.14e-06	0.191	GGAATGGTCACACTG
1	GMTACGGTCACACTG	chr4:307093-309093	1010	1024	+	10.5429	2.14e-06	0.191	TGTGCGGTCACACTG
1	GMTACGGTCACACTG	chr2L:19053078-19055078	1010	1024	+	10.5429	2.14e-06	0.191	TTAACGGTCACACTG
1	GMTACGGTCACACTG	chr2L:6322767-6324767	1010	1024	+	10.5429	2.14e-06	0.191	GGTGTGGTCACACTG
1	GMTACGGTCACACTG	chr2R:23701477-23703477	1014	1028	+	10.5429	2.14e-06	0.191	AGCACGGTCACACTG
1	GMTACGGTCACACTG	chr2L:3448683-3450683	1015	1029	+	10.5429	2.14e-06	0.191	GGTCTGGTCACACTG
1	GMTACGGTCACACTG	chr2R:10837727-10839727	1015	1029	+	10.5429	2.14e-06	0.191	CTTGCGGTCACACTG
1	GMTACGGTCACACTG	chr3R:9558760-9560760	1015	1029	+	10.5429	2.14e-06	0.191	AGTACGGCCACACTG
1	GMTACGGTCACACTG	chrX:15785047-15787047	1018	1032	+	10.5429	2.14e-06	0.191	CGTGCGGTCACACTG
1	GMTACGGTCACACTG	chr3L:21616623-21618623	1019	1033	+	10.5429	2.14e-06	0.191	GTTCTGGTCACACTG
1	GMTACGGTCACACTG	chr3L:6192480-6194480	1019	1033	+	10.5429	2.14e-06	0.191	TGCACGGTCACACTG
1	GMTACGGTCACACTG	chr3L:16089454-16091454	1021	1035	+	10.5429	2.14e-06	0.191	GGTCTGGTCACACTG
1	GMTACGGTCACACTG	chr3R:21126485-21128485	1022	1036	+	10.5429	2.14e-06	0.191	TGAACGGTCACACTG
1	GMTACGGTCACACTG	chr3L:1864430-1866430	1025	1039	+	10.5429	2.14e-06	0.191	GGAACGGTCACATTG
1	GMTACGGTCACACTG	chr3L:11792514-11794514	1027	1041	+	10.5429	2.14e-06	0.191	AGTGCGGTCACACTG
1	GMTACGGTCACACTG	chr2R:23066196-23068196	1028	1042	+	10.5429	2.14e-06	0.191	CGAACGGTCACACTG
1	GMTACGGTCACACTG	chrX:18656286-18658286	1039	1053	+	10.5429	2.14e-06	0.191	GGTTTGGTCACACTG
1	GMTACGGTCACACTG	chr3R:31212376-31214376	1041	1055	+	10.5429	2.14e-06	0.191	GTGAAGGTCACACTG
1	GMTACGGTCACACTG	chr2R:13167032-13169032	1044	1058	+	10.5429	2.14e-06	0.191	CGCACGGTCACACTG
1	GMTACGGTCACACTG	chr2R:11296520-11298520	1048	1062	+	10.5429	2.14e-06	0.191	GGTCCGGTCACACTA
1	GMTACGGTCACACTG	chrX:18787464-18789464	1057	1071	+	10.5429	2.14e-06	0.191	GGTCTGGTCACACTG
1	GMTACGGTCACACTG	chr2R:9841502-9843502	1060	1074	+	10.5429	2.14e-06	0.191	CGCACGGTCACACTG
1	GMTACGGTCACACTG	chr3L:318884-320884	1070	1084	+	10.5429	2.14e-06	0.191	TGTGCGGTCACACTG
1	GMTACGGTCACACTG	chr3R:15094631-15096631	1070	1084	+	10.5429	2.14e-06	0.191	GTTGCGGTCACACTT
1	GMTACGGTCACACTG	chr2R:24268179-24270179	1075	1089	+	10.5429	2.14e-06	0.191	GTTAAGGCCACACTG
1	GMTACGGTCACACTG	chr3L:16089392-16091392	1083	1097	+	10.5429	2.14e-06	0.191	GGTCTGGTCACACTG
1	GMTACGGTCACACTG	chr2R:23701406-23703406	1085	1099	+	10.5429	2.14e-06	0.191	AGCACGGTCACACTG
1	GMTACGGTCACACTG	chr2R:13823553-13825553	1092	1106	+	10.5429	2.14e-06	0.191	GTTCCGTTCACACTG
1	GMTACGGTCACACTG	chrX:4103342-4105342	1103	1117	+	10.5429	2.14e-06	0.191	ATCACGGTCACACTG
1	GMTACGGTCACACTG	chr3L:14052079-14054079	1132	1146	+	10.5429	2.14e-06	0.191	AGTTCGGTCACACTG
1	GMTACGGTCACACTG	chr3R:21137270-21139270	1142	1156	+	10.5429	2.14e-06	0.191	CTAACGGTCACACTG
1	GMTACGGTCACACTG	chr3L:1864240-1866240	1215	1229	+	10.5429	2.14e-06	0.191	GGAACGGTCACATTG
1	GMTACGGTCACACTG	chr3R:14121420-14123420	1227	1241	+	10.5429	2.14e-06	0.191	TTTGCGGTCACACTG
1	GMTACGGTCACACTG	chr2R:22173691-22175691	1236	1250	+	10.5429	2.14e-06	0.191	AGCACGGTCACACTG
1	GMTACGGTCACACTG	chrX:4103197-4105197	1248	1262	+	10.5429	2.14e-06	0.191	ATCACGGTCACACTG
1	GMTACGGTCACACTG	chr3R:9558525-9560525	1250	1264	+	10.5429	2.14e-06	0.191	AGTACGGCCACACTG
1	GMTACGGTCACACTG	chr3L:11792283-11794283	1258	1272	+	10.5429	2.14e-06	0.191	AGTGCGGTCACACTG
1	GMTACGGTCACACTG	chr3L:21616376-21618376	1266	1280	+	10.5429	2.14e-06	0.191	GTTCTGGTCACACTG
1	GMTACGGTCACACTG	chr3R:10260849-10262849	1270	1284	+	10.5429	2.14e-06	0.191	CGCACGGTCACACTG
1	GMTACGGTCACACTG	chr3L:3895603-3897603	1286	1300	+	10.5429	2.14e-06	0.191	AGTCCGGTCACACTG
1	GMTACGGTCACACTG	chr2R:24113398-24115398	1298	1312	+	10.5429	2.14e-06	0.191	AGTGCGGTCACACTG
1	GMTACGGTCACACTG	chr2L:10505779-10507779	1305	1319	+	10.5429	2.14e-06	0.191	AGTTCGGTCACACTG
1	GMTACGGTCACACTG	chrX:18787210-18789210	1311	1325	+	10.5429	2.14e-06	0.191	GGTCTGGTCACACTG
1	GMTACGGTCACACTG	chrX:11815551-11817551	1320	1334	+	10.5429	2.14e-06	0.191	TGCACGGTCACACTG
1	GMTACGGTCACACTG	chr3L:6192179-6194179	1320	1334	+	10.5429	2.14e-06	0.191	TGCACGGTCACACTG
1	GMTACGGTCACACTG	chr2R:11306528-11308528	1320	1334	+	10.5429	2.14e-06	0.191	TTTTCGGTCACACTG
1	GMTACGGTCACACTG	chr3R:13010310-13012310	1328	1342	+	10.5429	2.14e-06	0.191	TGTGCGGTCACACTG
1	GMTACGGTCACACTG	chr3R:5353747-5355747	1352	1366	+	10.5429	2.14e-06	0.191	AGTACGGTCACTCTG
1	GMTACGGTCACACTG	chr2R:24113292-24115292	1404	1418	+	10.5429	2.14e-06	0.191	AGTGCGGTCACACTG
1	GMTACGGTCACACTG	chrX:6224140-6226140	1461	1475	+	10.5429	2.14e-06	0.191	GGTATGGACACACTG
1	GMTACGGTCACACTG	chrX:15784583-15786583	1482	1496	+	10.5429	2.14e-06	0.191	CGTGCGGTCACACTG
1	GMTACGGTCACACTG	chrX:9140965-9142965	1520	1534	+	10.5429	2.14e-06	0.191	CGGACGGTCACACTG
1	GMTACGGTCACACTG	chrX:16349315-16351315	1679	1693	+	10.5429	2.14e-06	0.191	GTTAAGGACACACTG
1	GMTACGGTCACACTG	chr2L:10505301-10507301	1783	1797	+	10.5429	2.14e-06	0.191	AGTTCGGTCACACTG
1	GMTACGGTCACACTG	chr3R:29724027-29726027	1804	1818	+	10.5429	2.14e-06	0.191	GGTGTGGTCACACTG
1	GMTACGGTCACACTG	chr2L:8363855-8365855	1839	1853	+	10.5429	2.14e-06	0.191	GTTATGGTCACACAG
1	GMTACGGTCACACTG	chr3R:29723950-29725950	1881	1895	+	10.5429	2.14e-06	0.191	GGTGTGGTCACACTG
1	GMTACGGTCACACTG	chr2R:12631674-12633674	1919	1933	+	10.5429	2.14e-06	0.191	AGTACGGTCACTCTG
1	GMTACGGTCACACTG	chr3L:1246817-1248817	80	94	-	10.5429	2.14e-06	0.191	GTTGCGGTCACACTA
1	GMTACGGTCACACTG	chr2R:24875691-24877691	165	179	-	10.5429	2.14e-06	0.191	GTTTCGGTCATACTG
1	GMTACGGTCACACTG	chr3L:1246677-1248677	220	234	-	10.5429	2.14e-06	0.191	GTTGCGGTCACACTA
1	GMTACGGTCACACTG	chr3L:3460317-3462317	247	261	-	10.5429	2.14e-06	0.191	CGCACGGTCACACTG
1	GMTACGGTCACACTG	chrX:11148323-11150323	282	296	-	10.5429	2.14e-06	0.191	CGCACGGTCACACTG
1	GMTACGGTCACACTG	chr3R:30427820-30429820	340	354	-	10.5429	2.14e-06	0.191	GGCATGGTCACACTG
1	GMTACGGTCACACTG	chrX:10082154-10084154	362	376	-	10.5429	2.14e-06	0.191	AGCACGGTCACACTG
1	GMTACGGTCACACTG	chr2L:15750682-15752682	402	416	-	10.5429	2.14e-06	0.191	AGTGCGGTCACACTG
1	GMTACGGTCACACTG	chr2L:19795365-19797365	450	464	-	10.5429	2.14e-06	0.191	CGAACGGTCACACTG
1	GMTACGGTCACACTG	chrX:18656755-18658755	526	540	-	10.5429	2.14e-06	0.191	GGTACGGTCACCCTA
1	GMTACGGTCACACTG	chr3L:4363550-4365550	534	548	-	10.5429	2.14e-06	0.191	ATTGCGGTCACACTG
1	GMTACGGTCACACTG	chr2L:8082420-8084420	550	564	-	10.5429	2.14e-06	0.191	CGAACGGTCACACTG
1	GMTACGGTCACACTG	chr3L:3459977-3461977	587	601	-	10.5429	2.14e-06	0.191	CGCACGGTCACACTG
1	GMTACGGTCACACTG	chr2L:3158950-3160950	676	690	-	10.5429	2.14e-06	0.191	GTCATGGTCACACTG
1	GMTACGGTCACACTG	chrX:13328824-13330824	680	694	-	10.5429	2.14e-06	0.191	TTAACGGTCACACTG
1	GMTACGGTCACACTG	chrX:940075-942075	723	737	-	10.5429	2.14e-06	0.191	AGGACGGTCACACTG
1	GMTACGGTCACACTG	chr2L:13191201-13193201	752	766	-	10.5429	2.14e-06	0.191	TTTACGGCCACACTG
1	GMTACGGTCACACTG	chr3R:13873916-13875916	814	828	-	10.5429	2.14e-06	0.191	GGTACGGTCACGCTC
1	GMTACGGTCACACTG	chrX:13412242-13414242	827	841	-	10.5429	2.14e-06	0.191	GGCATGGTCACACTG
1	GMTACGGTCACACTG	chr2L:12973322-12975322	835	849	-	10.5429	2.14e-06	0.191	GGTGGGGTCACACTG
1	GMTACGGTCACACTG	chr3L:11122348-11124348	843	857	-	10.5429	2.14e-06	0.191	GTTCTGGTCACACTG
1	GMTACGGTCACACTG	chr2R:16271114-16273114	849	863	-	10.5429	2.14e-06	0.191	AGAACGGTCACACTG
1	GMTACGGTCACACTG	chr2L:21147546-21149546	861	875	-	10.5429	2.14e-06	0.191	CTCACGGTCACACTG
1	GMTACGGTCACACTG	chrX:18862950-18864950	863	877	-	10.5429	2.14e-06	0.191	ATGACGGTCACACTG
1	GMTACGGTCACACTG	chr2L:6126775-6128775	869	883	-	10.5429	2.14e-06	0.191	CGCACGGTCACACTG
1	GMTACGGTCACACTG	chr3L:10663739-10665739	882	896	-	10.5429	2.14e-06	0.191	GGTACGGTCATACCG
1	GMTACGGTCACACTG	chr3R:30427276-30429276	884	898	-	10.5429	2.14e-06	0.191	GGCATGGTCACACTG
1	GMTACGGTCACACTG	chrX:11147716-11149716	889	903	-	10.5429	2.14e-06	0.191	CGCACGGTCACACTG
1	GMTACGGTCACACTG	chrX:4105113-4107113	906	920	-	10.5429	2.14e-06	0.191	TGCACGGTCACACTG
1	GMTACGGTCACACTG	chr3L:12503292-12505292	933	947	-	10.5429	2.14e-06	0.191	CGAACGGTCACACTG
1	GMTACGGTCACACTG	chr3R:24185359-24187359	954	968	-	10.5429	2.14e-06	0.191	GTGATGGTCACACTG
1	GMTACGGTCACACTG	chr2R:21383391-21385391	960	974	-	10.5429	2.14e-06	0.191	AGTGCGGTCACACTG
1	GMTACGGTCACACTG	chr3R:11818359-11820359	963	977	-	10.5429	2.14e-06	0.191	ATTGCGGTCACACTG
1	GMTACGGTCACACTG	chr2L:19794851-19796851	964	978	-	10.5429	2.14e-06	0.191	CGAACGGTCACACTG
1	GMTACGGTCACACTG	chr3L:22074867-22076867	965	979	-	10.5429	2.14e-06	0.191	GGTAGGGTCACTCTG
1	GMTACGGTCACACTG	chr2R:17864963-17866963	969	983	-	10.5429	2.14e-06	0.191	TGGACGGTCACACTG
1	GMTACGGTCACACTG	chr2L:13190979-13192979	974	988	-	10.5429	2.14e-06	0.191	TTTACGGCCACACTG
1	GMTACGGTCACACTG	chr3L:1245923-1247923	974	988	-	10.5429	2.14e-06	0.191	GTTGCGGTCACACTA
1	GMTACGGTCACACTG	chr3L:11122216-11124216	975	989	-	10.5429	2.14e-06	0.191	GTTCTGGTCACACTG
1	GMTACGGTCACACTG	chrX:15856823-15858823	975	989	-	10.5429	2.14e-06	0.191	GTAACGGTCACACTA
1	GMTACGGTCACACTG	chr2L:8300079-8302079	977	991	-	10.5429	2.14e-06	0.191	AGTGCGGTCACACTG
1	GMTACGGTCACACTG	chr3L:11710386-11712386	982	996	-	10.5429	2.14e-06	0.191	TTTGCGGTCACACTG
1	GMTACGGTCACACTG	chr3L:4363102-4365102	982	996	-	10.5429	2.14e-06	0.191	ATTGCGGTCACACTG
1	GMTACGGTCACACTG	chr3L:18999608-19001608	982	996	-	10.5429	2.14e-06	0.191	TGGACGGTCACACTG
1	GMTACGGTCACACTG	chr2L:3158643-3160643	983	997	-	10.5429	2.14e-06	0.191	GTCATGGTCACACTG
1	GMTACGGTCACACTG	chr3R:11818339-11820339	983	997	-	10.5429	2.14e-06	0.191	ATTGCGGTCACACTG
1	GMTACGGTCACACTG	chr3R:9724615-9726615	983	997	-	10.5429	2.14e-06	0.191	AGTACGGTCACTCTG
1	GMTACGGTCACACTG	chr2R:13482229-13484229	983	997	-	10.5429	2.14e-06	0.191	AGTGCGGTCACACTG
1	GMTACGGTCACACTG	chr2R:14857640-14859640	985	999	-	10.5429	2.14e-06	0.191	GTCATGGTCACACTG
1	GMTACGGTCACACTG	chr2L:1613160-1615160	985	999	-	10.5429	2.14e-06	0.191	AGTGCGGTCACACTG
1	GMTACGGTCACACTG	chr2L:8081982-8083982	988	1002	-	10.5429	2.14e-06	0.191	CGAACGGTCACACTG
1	GMTACGGTCACACTG	chr2R:24874865-24876865	991	1005	-	10.5429	2.14e-06	0.191	GTTTCGGTCATACTG
1	GMTACGGTCACACTG	chr2R:16270971-16272971	992	1006	-	10.5429	2.14e-06	0.191	AGAACGGTCACACTG
1	GMTACGGTCACACTG	chrX:939805-941805	993	1007	-	10.5429	2.14e-06	0.191	AGGACGGTCACACTG
1	GMTACGGTCACACTG	chr2R:24786411-24788411	993	1007	-	10.5429	2.14e-06	0.191	ATTGCGGTCACACTG
1	GMTACGGTCACACTG	chr3R:24104763-24106763	993	1007	-	10.5429	2.14e-06	0.191	GGCACGGTCACACTC
1	GMTACGGTCACACTG	chr3L:1244910-1246910	994	1008	-	10.5429	2.14e-06	0.191	GTTGCGGTCACACTA
1	GMTACGGTCACACTG	chrX:13412074-13414074	995	1009	-	10.5429	2.14e-06	0.191	GGCATGGTCACACTG
1	GMTACGGTCACACTG	chrX:18656286-18658286	995	1009	-	10.5429	2.14e-06	0.191	GGTACGGTCACCCTA
1	GMTACGGTCACACTG	chr2L:6683364-6685364	995	1009	-	10.5429	2.14e-06	0.191	CGTGCGGTCACACTG
1	GMTACGGTCACACTG	chr2L:15750078-15752078	1006	1020	-	10.5429	2.14e-06	0.191	AGTGCGGTCACACTG
1	GMTACGGTCACACTG	chr3L:9398227-9400227	1013	1027	-	10.5429	2.14e-06	0.191	AGAACGGTCACACTG
1	GMTACGGTCACACTG	chr2L:19507764-19509764	1013	1027	-	10.5429	2.14e-06	0.191	GTCATGGTCACACTG
1	GMTACGGTCACACTG	chrX:10081492-10083492	1024	1038	-	10.5429	2.14e-06	0.191	AGCACGGTCACACTG
1	GMTACGGTCACACTG	chrX:18862776-18864776	1037	1051	-	10.5429	2.14e-06	0.191	ATGACGGTCACACTG
1	GMTACGGTCACACTG	chr3R:29858865-29860865	1043	1057	-	10.5429	2.14e-06	0.191	GTTGCGGTCACACTC
1	GMTACGGTCACACTG	chrX:12896327-12898327	1074	1088	-	10.5429	2.14e-06	0.191	TGCACGGTCACACTG
1	GMTACGGTCACACTG	chr3L:22074756-22076756	1076	1090	-	10.5429	2.14e-06	0.191	GGTAGGGTCACTCTG
1	GMTACGGTCACACTG	chr2L:8081859-8083859	1111	1125	-	10.5429	2.14e-06	0.191	CGAACGGTCACACTG
1	GMTACGGTCACACTG	chrX:2157983-2159983	1112	1126	-	10.5429	2.14e-06	0.191	GTCATGGTCACACTG
1	GMTACGGTCACACTG	chr3R:27503101-27505101	1254	1268	-	10.5429	2.14e-06	0.191	GGCATGGTCACACTG
1	GMTACGGTCACACTG	chrX:6471378-6473378	1300	1314	-	10.5429	2.14e-06	0.191	GGTTTGGTCACACTG
1	GMTACGGTCACACTG	chr3L:22748444-22750444	1314	1328	-	10.5429	2.14e-06	0.191	GGCACGTTCACACTG
1	GMTACGGTCACACTG	chr3L:12502894-12504894	1331	1345	-	10.5429	2.14e-06	0.191	CGAACGGTCACACTG
1	GMTACGGTCACACTG	chrX:9107691-9109691	1401	1415	-	10.5429	2.14e-06	0.191	TGGACGGTCACACTG
1	GMTACGGTCACACTG	chr2L:22018208-22020208	1441	1455	-	10.5429	2.14e-06	0.191	GTTGCGGTCAAACTG
1	GMTACGGTCACACTG	chr2L:22018208-22020208	1441	1455	-	10.5429	2.14e-06	0.191	GTTGCGGTCAAACTG
1	GMTACGGTCACACTG	chrX:22546097-22548097	1447	1461	-	10.5429	2.14e-06	0.191	GTTACGATCCCACTG
1	GMTACGGTCACACTG	chr2R:9588050-9590050	1453	1467	-	10.5429	2.14e-06	0.191	CGTTCGGTCACACTG
1	GMTACGGTCACACTG	chr3R:17800512-17802512	1456	1470	-	10.5429	2.14e-06	0.191	GTTACGGTCAAACAG
1	GMTACGGTCACACTG	chr2R:24873912-24875912	1944	1958	-	10.5429	2.14e-06	0.191	GTTTCGGTCATACTG
1	GMTACGGTCACACTG	chr3R:29857936-29859936	1972	1986	-	10.5429	2.14e-06	0.191	GTTGCGGTCACACTC
1	GMTACGGTCACACTG	chr2L:115488-117488	19	33	+	10.2643	2.62e-06	0.219	TTTACTGTCACACTG
1	GMTACGGTCACACTG	chr2L:8302429-8304429	118	132	+	10.2643	2.62e-06	0.219	GGTACGATGACACTG
1	GMTACGGTCACACTG	chr3L:16586805-16588805	298	312	+	10.2643	2.62e-06	0.219	AGTACGGTCACATTG
1	GMTACGGTCACACTG	chr3R:24112286-24114286	327	341	+	10.2643	2.62e-06	0.219	TGTACGGTCACACTT
1	GMTACGGTCACACTG	chr3R:11221405-11223405	364	378	-	10.2643	2.62e-06	0.219	AGTACGGTAACACTG
1	GMTACGGTCACACTG	chr2L:2286933-2288933	381	395	+	10.2643	2.62e-06	0.219	GGTAAAGTCACACTG
1	GMTACGGTCACACTG	chr3L:8600473-8602473	380	394	-	10.2643	2.62e-06	0.219	GTTACAGTCACACTA
1	GMTACGGTCACACTG	chrX:11603194-11605194	561	575	+	10.2643	2.62e-06	0.219	AGTACGGTCACAATG
1	GMTACGGTCACACTG	chr2L:8301985-8303985	562	576	+	10.2643	2.62e-06	0.219	GGTACGATGACACTG
1	GMTACGGTCACACTG	chr3R:24111964-24113964	649	663	+	10.2643	2.62e-06	0.219	TGTACGGTCACACTT
1	GMTACGGTCACACTG	chr2R:22126808-22128808	684	698	-	10.2643	2.62e-06	0.219	CGTACGGTCATACTG
1	GMTACGGTCACACTG	chr2R:18125347-18127347	726	740	+	10.2643	2.62e-06	0.219	CTTAAGGTCACACTG
1	GMTACGGTCACACTG	chr3L:21538862-21540862	741	755	+	10.2643	2.62e-06	0.219	GGTATGGTCACAATG
1	GMTACGGTCACACTG	chr2L:16309956-16311956	815	829	+	10.2643	2.62e-06	0.219	TGTACGGTCACATTG
1	GMTACGGTCACACTG	chr3L:8600006-8602006	847	861	-	10.2643	2.62e-06	0.219	GTTACAGTCACACTA
1	GMTACGGTCACACTG	chr3R:11220894-11222894	875	889	-	10.2643	2.62e-06	0.219	AGTACGGTAACACTG
1	GMTACGGTCACACTG	chrX:16650376-16652376	911	925	+	10.2643	2.62e-06	0.219	GTTACGGTCATACTA
1	GMTACGGTCACACTG	chrX:16650376-16652376	911	925	+	10.2643	2.62e-06	0.219	GTTACGGTCATACTA
1	GMTACGGTCACACTG	chr3L:3168375-3170375	913	927	+	10.2643	2.62e-06	0.219	TGTATGGTCACACTG
1	GMTACGGTCACACTG	chrX:15243913-15245913	914	928	+	10.2643	2.62e-06	0.219	GGTACGTTCATACTG
1	GMTACGGTCACACTG	chrX:11153421-11155421	907	921	-	10.2643	2.62e-06	0.219	GGTATGGTCACACTT
1	GMTACGGTCACACTG	chr3L:16586157-16588157	946	960	+	10.2643	2.62e-06	0.219	AGTACGGTCACATTG
1	GMTACGGTCACACTG	chr3R:20559865-20561865	936	950	-	10.2643	2.62e-06	0.219	GTTACGGTCATACTT
1	GMTACGGTCACACTG	chr3L:8599879-8601879	974	988	-	10.2643	2.62e-06	0.219	GTTACAGTCACACTA
1	GMTACGGTCACACTG	chr3L:4253776-4255776	991	1005	+	10.2643	2.62e-06	0.219	GTTAAGGTCACACTC
1	GMTACGGTCACACTG	chr3R:25505275-25507275	994	1008	+	10.2643	2.62e-06	0.219	GTTAAGGTAACACTG
1	GMTACGGTCACACTG	chr3R:21776847-21778847	983	997	-	10.2643	2.62e-06	0.219	GTTACGCTCATACTG
1	GMTACGGTCACACTG	chr3L:3168286-3170286	1002	1016	+	10.2643	2.62e-06	0.219	TGTATGGTCACACTG
1	GMTACGGTCACACTG	chr3L:8314502-8316502	989	1003	-	10.2643	2.62e-06	0.219	TTTACAGTCACACTG
1	GMTACGGTCACACTG	chr3L:10878085-10880085	1003	1017	+	10.2643	2.62e-06	0.219	ATTATGGTCACACTG
1	GMTACGGTCACACTG	chr3R:13263364-13265364	1004	1018	+	10.2643	2.62e-06	0.219	AGTACGGTCACATTG
1	GMTACGGTCACACTG	chr2R:22126502-22128502	990	1004	-	10.2643	2.62e-06	0.219	CGTACGGTCATACTG
1	GMTACGGTCACACTG	chr2L:9329763-9331763	1007	1021	+	10.2643	2.62e-06	0.219	AGTACGGTCACACTT
1	GMTACGGTCACACTG	chr3R:5482906-5484906	994	1008	-	10.2643	2.62e-06	0.219	GGTATGGTCACACTT
1	GMTACGGTCACACTG	chr2R:19291529-19293529	1010	1024	+	10.2643	2.62e-06	0.219	TTTATGGTCACACTG
1	GMTACGGTCACACTG	chr2L:16309726-16311726	1045	1059	+	10.2643	2.62e-06	0.219	TGTACGGTCACATTG
1	GMTACGGTCACACTG	chr3L:16586057-16588057	1046	1060	+	10.2643	2.62e-06	0.219	AGTACGGTCACATTG
1	GMTACGGTCACACTG	chr3L:10878037-10880037	1051	1065	+	10.2643	2.62e-06	0.219	ATTATGGTCACACTG
1	GMTACGGTCACACTG	chr3R:11220639-11222639	1130	1144	-	10.2643	2.62e-06	0.219	AGTACGGTAACACTG
1	GMTACGGTCACACTG	chr3L:21538447-21540447	1156	1170	+	10.2643	2.62e-06	0.219	GGTATGGTCACAATG
1	GMTACGGTCACACTG	chr3R:24111389-24113389	1224	1238	+	10.2643	2.62e-06	0.219	TGTACGGTCACACTT
1	GMTACGGTCACACTG	chr2R:18124779-18126779	1294	1308	+	10.2643	2.62e-06	0.219	CTTAAGGTCACACTG
1	GMTACGGTCACACTG	chr3R:13263061-13265061	1307	1321	+	10.2643	2.62e-06	0.219	AGTACGGTCACATTG
1	GMTACGGTCACACTG	chr2R:19291196-19293196	1343	1357	+	10.2643	2.62e-06	0.219	TTTATGGTCACACTG
1	GMTACGGTCACACTG	chrX:11152990-11154990	1338	1352	-	10.2643	2.62e-06	0.219	GGTATGGTCACACTT
1	GMTACGGTCACACTG	chr2L:2285873-2287873	1441	1455	+	10.2643	2.62e-06	0.219	GGTAAAGTCACACTG
1	GMTACGGTCACACTG	chr3L:4253306-4255306	1461	1475	+	10.2643	2.62e-06	0.219	GTTAAGGTCACACTC
1	GMTACGGTCACACTG	chr3R:20559280-20561280	1521	1535	-	10.2643	2.62e-06	0.219	GTTACGGTCATACTT
1	GMTACGGTCACACTG	chr2R:16016737-16018737	1592	1606	+	10.2643	2.62e-06	0.219	GTTACGATCACAATG
1	GMTACGGTCACACTG	chr2L:113726-115726	1781	1795	+	10.2643	2.62e-06	0.219	TTTACTGTCACACTG
1	GMTACGGTCACACTG	chr2L:8082420-8084420	1825	1839	+	10.2643	2.62e-06	0.219	GTTACTGTCACAATG
1	GMTACGGTCACACTG	chr2L:10326943-10328943	57	71	+	10.1214	2.85e-06	0.23	GCTGCGGTCGCTCTG
1	GMTACGGTCACACTG	chr3L:5779863-5781863	192	206	+	10.1214	2.85e-06	0.23	GCTGCGGCCGCACTG
1	GMTACGGTCACACTG	chr3R:26092722-26094722	245	259	-	10.1214	2.85e-06	0.23	GCTGCGGTCGCTCTG
1	GMTACGGTCACACTG	chrX:14852269-14854269	279	293	+	10.1214	2.85e-06	0.23	GCATCGGGCACACTG
1	GMTACGGTCACACTG	chr3R:32014520-32016520	383	397	+	10.1214	2.85e-06	0.23	GCAGCGGGCACACTG
1	GMTACGGTCACACTG	chr3R:24658621-24660621	404	418	-	10.1214	2.85e-06	0.23	GCTGCGGTCCCGCTG
1	GMTACGGTCACACTG	chr3R:27321325-27323325	532	546	+	10.1214	2.85e-06	0.23	GCCACGGGCACTCTG
1	GMTACGGTCACACTG	chr3R:12997089-12999089	967	981	+	10.1214	2.85e-06	0.23	GCCACGGGCACACCG
1	GMTACGGTCACACTG	chr2L:6919704-6921704	977	991	+	10.1214	2.85e-06	0.23	GCGGCGGTCACACAG
1	GMTACGGTCACACTG	chr3R:19878719-19880719	984	998	+	10.1214	2.85e-06	0.23	GCAGCGGTCACACAG
1	GMTACGGTCACACTG	chr2R:8599415-8601415	990	1004	+	10.1214	2.85e-06	0.23	GCCTCGGCCACACTG
1	GMTACGGTCACACTG	chr3L:5779051-5781051	1004	1018	+	10.1214	2.85e-06	0.23	GCTGCGGCCGCACTG
1	GMTACGGTCACACTG	chr3L:5779051-5781051	1004	1018	+	10.1214	2.85e-06	0.23	GCTGCGGCCGCACTG
1	GMTACGGTCACACTG	chrX:2072483-2074483	1052	1066	+	10.1214	2.85e-06	0.23	GCGTCGGGCACACTG
1	GMTACGGTCACACTG	chr2L:15911558-15913558	1082	1096	-	10.1214	2.85e-06	0.23	GCTGCGGCCACTCTG
1	GMTACGGTCACACTG	chr3R:15972298-15974298	1144	1158	-	10.1214	2.85e-06	0.23	GCGACGGACACACGG
1	GMTACGGTCACACTG	chr2R:24401680-24403680	1317	1331	+	10.1214	2.85e-06	0.23	GCGTCGGCCACACTG
1	GMTACGGTCACACTG	chr3R:12996726-12998726	1330	1344	+	10.1214	2.85e-06	0.23	GCCACGGGCACACCG
1	GMTACGGTCACACTG	chr3R:12996726-12998726	1330	1344	+	10.1214	2.85e-06	0.23	GCCACGGGCACACCG
1	GMTACGGTCACACTG	chrX:1921981-1923981	1380	1394	+	10.1214	2.85e-06	0.23	GCCACGGTCGCGCTG
1	GMTACGGTCACACTG	chr3R:24657605-24659605	1420	1434	-	10.1214	2.85e-06	0.23	GCTGCGGTCCCGCTG
1	GMTACGGTCACACTG	chr2R:8598962-8600962	1443	1457	+	10.1214	2.85e-06	0.23	GCCTCGGCCACACTG
1	GMTACGGTCACACTG	chr3L:5778591-5780591	1464	1478	+	10.1214	2.85e-06	0.23	GCTGCGGCCGCACTG
1	GMTACGGTCACACTG	chr2L:6919210-6921210	1471	1485	+	10.1214	2.85e-06	0.23	GCGGCGGTCACACAG
1	GMTACGGTCACACTG	chrX:1921874-1923874	1487	1501	+	10.1214	2.85e-06	0.23	GCCACGGTCGCGCTG
1	GMTACGGTCACACTG	chr3L:22711155-22713155	1483	1497	-	10.1214	2.85e-06	0.23	GCTACGGTCTCTCCG
1	GMTACGGTCACACTG	chr3R:15971913-15973913	1529	1543	-	10.1214	2.85e-06	0.23	GCGACGGACACACGG
1	GMTACGGTCACACTG	chr2R:9344349-9346349	1655	1669	+	10.1214	2.85e-06	0.23	GCAACGGACACCCTG
1	GMTACGGTCACACTG	chr3L:18474298-18476298	1908	1922	+	10.1214	2.85e-06	0.23	GCTGCGGTCCCGCTG
1	GMTACGGTCACACTG	chr2R:20985500-20987500	1909	1923	+	10.1214	2.85e-06	0.23	GCTACGGGCGCACAG
1	GMTACGGTCACACTG	chr2L:15910691-15912691	1949	1963	-	10.1214	2.85e-06	0.23	GCTGCGGCCACTCTG
1	GMTACGGTCACACTG	chr3L:1651750-1653750	32	46	+	9.84286	5e-06	0.286	GCCACGGGCACAATG
1	GMTACGGTCACACTG	chrX:19624705-19626705	147	161	+	9.84286	5e-06	0.286	GCTTCGGTTACGCTG
1	GMTACGGTCACACTG	chr3R:10855807-10857807	152	166	+	9.84286	5e-06	0.286	GCTACGGTCCCATCG
1	GMTACGGTCACACTG	chrX:1341106-1343106	161	175	+	9.84286	5e-06	0.286	GCGAAGGTCGCACTG
1	GMTACGGTCACACTG	chr3R:8291335-8293335	169	183	+	9.84286	5e-06	0.286	GCCAAGGACACACTG
1	GMTACGGTCACACTG	chr3R:15218256-15220256	265	279	+	9.84286	5e-06	0.286	GCTCCAGTCACCCTG
1	GMTACGGTCACACTG	chr3R:13630942-13632942	282	296	+	9.84286	5e-06	0.286	GCTGCTGCCACACTG
1	GMTACGGTCACACTG	chr3L:20200638-20202638	287	301	+	9.84286	5e-06	0.286	GCCACGCCCACACTG
1	GMTACGGTCACACTG	chrX:19211082-19213082	300	314	+	9.84286	5e-06	0.286	GCTACGGGGACTCTG
1	GMTACGGTCACACTG	chr3L:3250022-3252022	345	359	+	9.84286	5e-06	0.286	GCAACGTTCTCACTG
1	GMTACGGTCACACTG	chr3L:22740793-22742793	358	372	+	9.84286	5e-06	0.286	GCTTCGGTCGCACTT
1	GMTACGGTCACACTG	chr2L:5099877-5101877	390	404	+	9.84286	5e-06	0.286	TCAGCGGTCACACTG
1	GMTACGGTCACACTG	chr2R:23041943-23043943	513	527	+	9.84286	5e-06	0.286	GCTACGGACACAACG
1	GMTACGGTCACACTG	chrX:6967750-6969750	530	544	+	9.84286	5e-06	0.286	TCTGCGGACACACTG
1	GMTACGGTCACACTG	chrX:5878869-5880869	546	560	+	9.84286	5e-06	0.286	GCTACCGTCACTCCG
1	GMTACGGTCACACTG	chrX:9231378-9233378	549	563	+	9.84286	5e-06	0.286	GCGACGGTCATTCTG
1	GMTACGGTCACACTG	chr3R:14658438-14660438	573	587	+	9.84286	5e-06	0.286	GCTACGGCAACGCTG
1	GMTACGGTCACACTG	chr2R:23511225-23513225	575	589	+	9.84286	5e-06	0.286	GCCACGGTCTCAATG
1	GMTACGGTCACACTG	chr3L:22836070-22838070	598	612	+	9.84286	5e-06	0.286	GCGACAGTCACTCTG
1	GMTACGGTCACACTG	chr3R:24876045-24878045	599	613	+	9.84286	5e-06	0.286	GCTTCGGCCACACTA
1	GMTACGGTCACACTG	chr3R:24876045-24878045	599	613	+	9.84286	5e-06	0.286	GCTTCGGCCACACTA
1	GMTACGGTCACACTG	chr3L:22836068-22838068	600	614	+	9.84286	5e-06	0.286	GCGACAGTCACTCTG
1	GMTACGGTCACACTG	chr3R:10055083-10057083	620	634	+	9.84286	5e-06	0.286	GATTCGGGCACACGG
1	GMTACGGTCACACTG	chrX:5878787-5880787	628	642	+	9.84286	5e-06	0.286	GCTACCGTCACTCCG
1	GMTACGGTCACACTG	chrX:10328872-10330872	646	660	+	9.84286	5e-06	0.286	GAGCCGGGCACACTG
1	GMTACGGTCACACTG	chr2R:6039647-6041647	647	661	+	9.84286	5e-06	0.286	GCGACGTTCTCACTG
1	GMTACGGTCACACTG	chr3R:15217874-15219874	647	661	+	9.84286	5e-06	0.286	GCTCCAGTCACCCTG
1	GMTACGGTCACACTG	chrX:1340587-1342587	680	694	+	9.84286	5e-06	0.286	GCGAAGGTCGCACTG
1	GMTACGGTCACACTG	chr2R:23539773-23541773	756	770	+	9.84286	5e-06	0.286	GCGGCGATCACACTG
1	GMTACGGTCACACTG	chr3L:22740388-22742388	763	777	+	9.84286	5e-06	0.286	GCTTCGGTCGCACTT
1	GMTACGGTCACACTG	chr2R:11344119-11346119	765	779	+	9.84286	5e-06	0.286	GCGGCGGTCACAATG
1	GMTACGGTCACACTG	chr2L:318259-320259	766	780	+	9.84286	5e-06	0.286	GCGGCGGTCACAATG
1	GMTACGGTCACACTG	chr3R:26946830-26948830	789	803	+	9.84286	5e-06	0.286	GCTGCGGGCACACTT
1	GMTACGGTCACACTG	chr3R:11136177-11138177	823	837	+	9.84286	5e-06	0.286	GCTACGGTCGAACAG
1	GMTACGGTCACACTG	chr3L:4625903-4627903	827	841	+	9.84286	5e-06	0.286	TCCGCGGTCACACTG
1	GMTACGGTCACACTG	chr3R:13630379-13632379	845	859	+	9.84286	5e-06	0.286	GCTGCTGCCACACTG
1	GMTACGGTCACACTG	chr3L:11832578-11834578	858	872	+	9.84286	5e-06	0.286	GCTACGCTCGCACGG
1	GMTACGGTCACACTG	chr2L:5070109-5072109	876	890	+	9.84286	5e-06	0.286	GCGGCGGTCACACTT
1	GMTACGGTCACACTG	chrX:12630605-12632605	926	940	+	9.84286	5e-06	0.286	GCTTTGGTCTCACTG
1	GMTACGGTCACACTG	chrX:17702352-17704352	957	971	+	9.84286	5e-06	0.286	CCCACGGTCACTCTG
1	GMTACGGTCACACTG	chr3L:5793192-5795192	959	973	+	9.84286	5e-06	0.286	GCTGCGGTCACACCT
1	GMTACGGTCACACTG	chr2L:6488090-6490090	960	974	+	9.84286	5e-06	0.286	GCAATGGTCACTCTG
1	GMTACGGTCACACTG	chr3R:18905609-18907609	962	976	+	9.84286	5e-06	0.286	CCACCGGTCACACTG
1	GMTACGGTCACACTG	chr2R:12150057-12152057	964	978	+	9.84286	5e-06	0.286	GCTACGGACACACAC
1	GMTACGGTCACACTG	chr2R:8599415-8601415	970	984	+	9.84286	5e-06	0.286	GCGATGGCCACACTG
1	GMTACGGTCACACTG	chr3L:10881890-10883890	976	990	+	9.84286	5e-06	0.286	ACTGCGGACACACTG
1	GMTACGGTCACACTG	chr2L:5099288-5101288	979	993	+	9.84286	5e-06	0.286	TCAGCGGTCACACTG
1	GMTACGGTCACACTG	chrX:17106582-17108582	979	993	+	9.84286	5e-06	0.286	GCGCTGGTCACACTG
1	GMTACGGTCACACTG	chr3L:9697336-9699336	980	994	+	9.84286	5e-06	0.286	GCGGCGGTCACACTA
1	GMTACGGTCACACTG	chrX:17148001-17150001	981	995	+	9.84286	5e-06	0.286	TCTCCGGCCACACTG
1	GMTACGGTCACACTG	chr3R:19904164-19906164	982	996	+	9.84286	5e-06	0.286	GCTGCGGTCACACCC
1	GMTACGGTCACACTG	chr2R:7805484-7807484	982	996	+	9.84286	5e-06	0.286	GCCCTGGTCACACTG
1	GMTACGGTCACACTG	chrX:6778659-6780659	983	997	+	9.84286	5e-06	0.286	GCGACCGTCGCACTG
1	GMTACGGTCACACTG	chr3R:9590309-9592309	985	999	+	9.84286	5e-06	0.286	CCGACGGTCACACAG
1	GMTACGGTCACACTG	chr3R:4386742-4388742	986	1000	+	9.84286	5e-06	0.286	TCCTCGGTCACACTG
1	GMTACGGTCACACTG	chrX:8408272-8410272	986	1000	+	9.84286	5e-06	0.286	ACCACGGTCACGCTG
1	GMTACGGTCACACTG	chr3R:24875654-24877654	990	1004	+	9.84286	5e-06	0.286	GCTTCGGCCACACTA
1	GMTACGGTCACACTG	chr2L:7062986-7064986	993	1007	+	9.84286	5e-06	0.286	GCTGCGGTCACACAA
1	GMTACGGTCACACTG	chr2R:16867222-16869222	993	1007	+	9.84286	5e-06	0.286	GCGAAGGTCACTCTG
1	GMTACGGTCACACTG	chr3R:11627759-11629759	994	1008	+	9.84286	5e-06	0.286	CCAACGGTCACACAG
1	GMTACGGTCACACTG	chr2L:13202762-13204762	994	1008	+	9.84286	5e-06	0.286	GATGCGGCCACTCTG
1	GMTACGGTCACACTG	chr3L:4625734-4627734	996	1010	+	9.84286	5e-06	0.286	TCCGCGGTCACACTG
1	GMTACGGTCACACTG	chr2L:6497647-6499647	997	1011	+	9.84286	5e-06	0.286	GCAACGGTCACTTTG
1	GMTACGGTCACACTG	chr2R:9102238-9104238	1000	1014	+	9.84286	5e-06	0.286	GCGGTGGTCACACTG
1	GMTACGGTCACACTG	chr2R:21010970-21012970	1001	1015	+	9.84286	5e-06	0.286	ACGTCGGTCACACTG
1	GMTACGGTCACACTG	chrX:19622114-19624114	1001	1015	+	9.84286	5e-06	0.286	GCCGCGGTCACACTA
1	GMTACGGTCACACTG	chr2R:18439965-18441965	1005	1019	+	9.84286	5e-06	0.286	TCCACGGCCACACTG
1	GMTACGGTCACACTG	chrX:15709647-15711647	1006	1020	+	9.84286	5e-06	0.286	GCGAGGGGCACACTG
1	GMTACGGTCACACTG	chr2L:6556800-6558800	1007	1021	+	9.84286	5e-06	0.286	ACCGCGGTCACACTG
1	GMTACGGTCACACTG	chr3L:9445864-9447864	1008	1022	+	9.84286	5e-06	0.286	GCCATGGTCACTCTG
1	GMTACGGTCACACTG	chr2L:19185043-19187043	1009	1023	+	9.84286	5e-06	0.286	GCAACGTGCACACTG
1	GMTACGGTCACACTG	chr2R:21684283-21686283	1010	1024	+	9.84286	5e-06	0.286	ACTGCGGTCACACCG
1	GMTACGGTCACACTG	chr3R:11966708-11968708	1011	1025	+	9.84286	5e-06	0.286	GAAACGGTCACTCCG
1	GMTACGGTCACACTG	chr3R:24649125-24651125	1012	1026	+	9.84286	5e-06	0.286	CCAACGGTCACTCTG
1	GMTACGGTCACACTG	chr3L:8190270-8192270	1012	1026	+	9.84286	5e-06	0.286	ACCTCGGTCACACTG
1	GMTACGGTCACACTG	chr3L:11707979-11709979	1014	1028	+	9.84286	5e-06	0.286	GCTGCGGCCACACTA
1	GMTACGGTCACACTG	chr3R:9684760-9686760	1014	1028	+	9.84286	5e-06	0.286	GCTTTGGACACACTG
1	GMTACGGTCACACTG	chr3L:11707979-11709979	1014	1028	+	9.84286	5e-06	0.286	GCTGCGGCCACACTA
1	GMTACGGTCACACTG	chr3L:20435250-20437250	1014	1028	+	9.84286	5e-06	0.286	GCTGCGACCACACTG
1	GMTACGGTCACACTG	chr3R:6345111-6347111	1014	1028	+	9.84286	5e-06	0.286	GCCTTGGTCACACTG
1	GMTACGGTCACACTG	chr3R:9692079-9694079	1015	1029	+	9.84286	5e-06	0.286	GCTTTGGACACACTG
1	GMTACGGTCACACTG	chrX:2623804-2625804	1019	1033	+	9.84286	5e-06	0.286	GCGCTGGTCACACTG
1	GMTACGGTCACACTG	chr3R:17681669-17683669	1025	1039	+	9.84286	5e-06	0.286	GCCATGGTCGCACTG
1	GMTACGGTCACACTG	chr2L:13826772-13828772	1026	1040	+	9.84286	5e-06	0.286	GCGGCGGTCACATTG
1	GMTACGGTCACACTG	chr3R:11966691-11968691	1028	1042	+	9.84286	5e-06	0.286	GAAACGGTCACTCCG
1	GMTACGGTCACACTG	chr2L:5069957-5071957	1028	1042	+	9.84286	5e-06	0.286	GCGGCGGTCACACTT
1	GMTACGGTCACACTG	chr3L:17464945-17466945	1032	1046	+	9.84286	5e-06	0.286	GACACGGTCACTCCG
1	GMTACGGTCACACTG	chr3R:26946583-26948583	1036	1050	+	9.84286	5e-06	0.286	GCTGCGGGCACACTT
1	GMTACGGTCACACTG	chrX:19622074-19624074	1041	1055	+	9.84286	5e-06	0.286	GCCGCGGTCACACTA
1	GMTACGGTCACACTG	chr2L:19053078-19055078	1046	1060	+	9.84286	5e-06	0.286	GCCACGGTCACACAA
1	GMTACGGTCACACTG	chr2R:23401309-23403309	1048	1062	+	9.84286	5e-06	0.286	GCAACGGTTTCACTG
1	GMTACGGTCACACTG	chr2R:21010921-21012921	1050	1064	+	9.84286	5e-06	0.286	ACGTCGGTCACACTG
1	GMTACGGTCACACTG	chr3L:20435209-20437209	1055	1069	+	9.84286	5e-06	0.286	GCTGCGACCACACTG
1	GMTACGGTCACACTG	chrX:5763553-5765553	1072	1086	+	9.84286	5e-06	0.286	GCCACGGCCAAACTG
1	GMTACGGTCACACTG	chrX:19703259-19705259	1076	1090	+	9.84286	5e-06	0.286	CCCGCGGTCACACTG
1	GMTACGGTCACACTG	chr3R:14028228-14030228	1080	1094	+	9.84286	5e-06	0.286	GCTGCAGTCACGCTG
1	GMTACGGTCACACTG	chr2R:7805385-7807385	1081	1095	+	9.84286	5e-06	0.286	GCCCTGGTCACACTG
1	GMTACGGTCACACTG	chr3R:24649043-24651043	1094	1108	+	9.84286	5e-06	0.286	CCAACGGTCACTCTG
1	GMTACGGTCACACTG	chrX:7290298-7292298	1095	1109	+	9.84286	5e-06	0.286	GCAGGGGTCACACTG
1	GMTACGGTCACACTG	chrX:15709539-15711539	1114	1128	+	9.84286	5e-06	0.286	GCGAGGGGCACACTG
1	GMTACGGTCACACTG	chr2R:20617503-20619503	1116	1130	+	9.84286	5e-06	0.286	CCTGCGGTCTCACTG
1	GMTACGGTCACACTG	chr3R:27093533-27095533	1133	1147	+	9.84286	5e-06	0.286	GCTACGGCCGCACTT
1	GMTACGGTCACACTG	chrX:19703176-19705176	1159	1173	+	9.84286	5e-06	0.286	CCCGCGGTCACACTG
1	GMTACGGTCACACTG	chr3R:27871390-27873390	1165	1179	+	9.84286	5e-06	0.286	GCTTTGGGCACACTG
1	GMTACGGTCACACTG	chr3L:16583124-16585124	1170	1184	+	9.84286	5e-06	0.286	GCGACGGCCACACTA
1	GMTACGGTCACACTG	chr3R:17681515-17683515	1179	1193	+	9.84286	5e-06	0.286	GCCATGGTCGCACTG
1	GMTACGGTCACACTG	chr2R:8357538-8359538	1209	1223	+	9.84286	5e-06	0.286	GATCCGGACGCACTG
1	GMTACGGTCACACTG	chr3R:6344911-6346911	1214	1228	+	9.84286	5e-06	0.286	GCCTTGGTCACACTG
1	GMTACGGTCACACTG	chrX:2623575-2625575	1248	1262	+	9.84286	5e-06	0.286	GCGCTGGTCACACTG
1	GMTACGGTCACACTG	chr3R:8290240-8292240	1264	1278	+	9.84286	5e-06	0.286	GCCAAGGACACACTG
1	GMTACGGTCACACTG	chr2L:19033576-19035576	1274	1288	+	9.84286	5e-06	0.286	GCAACGGTGTCACTG
1	GMTACGGTCACACTG	chr3R:19903868-19905868	1278	1292	+	9.84286	5e-06	0.286	GCTGCGGTCACACCC
1	GMTACGGTCACACTG	chr3R:26946334-26948334	1285	1299	+	9.84286	5e-06	0.286	GCTGCGGGCACACTT
1	GMTACGGTCACACTG	chrX:17702024-17704024	1285	1299	+	9.84286	5e-06	0.286	CCCACGGTCACTCTG
1	GMTACGGTCACACTG	chr2L:18866161-18868161	1287	1301	+	9.84286	5e-06	0.286	GACTCGGACACACTG
1	GMTACGGTCACACTG	chr3R:9590002-9592002	1292	1306	+	9.84286	5e-06	0.286	CCGACGGTCACACAG
1	GMTACGGTCACACTG	chr2L:6487756-6489756	1294	1308	+	9.84286	5e-06	0.286	GCAATGGTCACTCTG
1	GMTACGGTCACACTG	chr3R:9684476-9686476	1298	1312	+	9.84286	5e-06	0.286	GCTTTGGACACACTG
1	GMTACGGTCACACTG	chr3R:9691794-9693794	1300	1314	+	9.84286	5e-06	0.286	GCTTTGGACACACTG
1	GMTACGGTCACACTG	chr2L:6556502-6558502	1305	1319	+	9.84286	5e-06	0.286	ACCGCGGTCACACTG
1	GMTACGGTCACACTG	chr3R:9691775-9693775	1319	1333	+	9.84286	5e-06	0.286	GCTTTGGACACACTG
1	GMTACGGTCACACTG	chr3L:272391-274391	1324	1338	+	9.84286	5e-06	0.286	GCTCGGGGCACACTG
1	GMTACGGTCACACTG	chr2L:19184726-19186726	1326	1340	+	9.84286	5e-06	0.286	GCAACGTGCACACTG
1	GMTACGGTCACACTG	chrX:19622114-19624114	1371	1385	+	9.84286	5e-06	0.286	GATTCGGTCCCGCTG
1	GMTACGGTCACACTG	chrX:17202112-17204112	1381	1395	+	9.84286	5e-06	0.286	GCGGCGGTTACACTG
1	GMTACGGTCACACTG	chr2R:20617217-20619217	1402	1416	+	9.84286	5e-06	0.286	CCTGCGGTCTCACTG
1	GMTACGGTCACACTG	chr2L:19033444-19035444	1406	1420	+	9.84286	5e-06	0.286	GCAACGGTGTCACTG
1	GMTACGGTCACACTG	chrX:19622074-19624074	1411	1425	+	9.84286	5e-06	0.286	GATTCGGTCCCGCTG
1	GMTACGGTCACACTG	chr2L:3170092-3172092	1417	1431	+	9.84286	5e-06	0.286	GCACCGATCACACTG
1	GMTACGGTCACACTG	chr2R:13622044-13624044	1420	1434	+	9.84286	5e-06	0.286	GCTGCGGTTTCACTG
1	GMTACGGTCACACTG	chrX:5763203-5765203	1422	1436	+	9.84286	5e-06	0.286	GCCACGGCCAAACTG
1	GMTACGGTCACACTG	chr2R:8598962-8600962	1423	1437	+	9.84286	5e-06	0.286	GCGATGGCCACACTG
1	GMTACGGTCACACTG	chr3L:11707553-11709553	1440	1454	+	9.84286	5e-06	0.286	GCTGCGGCCACACTA
1	GMTACGGTCACACTG	chr3R:16651319-16653319	1454	1468	+	9.84286	5e-06	0.286	GCTGTGGGCACACTG
1	GMTACGGTCACACTG	chr2L:13202295-13204295	1461	1475	+	9.84286	5e-06	0.286	GATGCGGCCACTCTG
1	GMTACGGTCACACTG	chr3R:7248795-7250795	1475	1489	+	9.84286	5e-06	0.286	GACTCGGTCCCACTG
1	GMTACGGTCACACTG	chr3L:10881386-10883386	1480	1494	+	9.84286	5e-06	0.286	ACTGCGGACACACTG
1	GMTACGGTCACACTG	chr2R:18439475-18441475	1495	1509	+	9.84286	5e-06	0.286	TCCACGGCCACACTG
1	GMTACGGTCACACTG	chr2R:16866714-16868714	1501	1515	+	9.84286	5e-06	0.286	GCGAAGGTCACTCTG
1	GMTACGGTCACACTG	chrX:14316150-14318150	1503	1517	+	9.84286	5e-06	0.286	GCGACGGCCACACTT
1	GMTACGGTCACACTG	chr3R:7248738-7250738	1532	1546	+	9.84286	5e-06	0.286	GACTCGGTCCCACTG
1	GMTACGGTCACACTG	chr3L:4625196-4627196	1534	1548	+	9.84286	5e-06	0.286	TCCGCGGTCACACTG
1	GMTACGGTCACACTG	chr2L:3844716-3846716	1535	1549	+	9.84286	5e-06	0.286	GCTACGGGCGCAGTG
1	GMTACGGTCACACTG	chrX:17841161-17843161	1535	1549	+	9.84286	5e-06	0.286	GCTACTGTCTCACCG
1	GMTACGGTCACACTG	chr3R:16651319-16653319	1568	1582	+	9.84286	5e-06	0.286	GCCACTGTCACCCTG
1	GMTACGGTCACACTG	chr3R:10778569-10780569	1622	1636	+	9.84286	5e-06	0.286	GCTACGGCCGCAGTG
1	GMTACGGTCACACTG	chr2R:13506557-13508557	1623	1637	+	9.84286	5e-06	0.286	ACTACGGCCACACAG
1	GMTACGGTCACACTG	chr3R:9554785-9556785	1658	1672	+	9.84286	5e-06	0.286	GCTACGGCAACACGG
1	GMTACGGTCACACTG	chrX:17147264-17149264	1718	1732	+	9.84286	5e-06	0.286	TCTCCGGCCACACTG
1	GMTACGGTCACACTG	chr2L:8205171-8207171	1720	1734	+	9.84286	5e-06	0.286	GCTACGGTGGCACAG
1	GMTACGGTCACACTG	chr2L:4793549-4795549	1728	1742	+	9.84286	5e-06	0.286	GCTACGGTCACGCCT
1	GMTACGGTCACACTG	chr2R:8088482-8090482	1775	1789	+	9.84286	5e-06	0.286	GCAAGGGTCACGCTG
1	GMTACGGTCACACTG	chr3L:22549226-22551226	1798	1812	+	9.84286	5e-06	0.286	GCTACGAGCCCACTG
1	GMTACGGTCACACTG	chr3L:20199093-20201093	1832	1846	+	9.84286	5e-06	0.286	GCCACGCCCACACTG
1	GMTACGGTCACACTG	chr2L:8205044-8207044	1847	1861	+	9.84286	5e-06	0.286	GCTACGGTGGCACAG
1	GMTACGGTCACACTG	chrX:17201598-17203598	1895	1909	+	9.84286	5e-06	0.286	GCGGCGGTTACACTG
1	GMTACGGTCACACTG	chr3R:18904655-18906655	1916	1930	+	9.84286	5e-06	0.286	CCACCGGTCACACTG
1	GMTACGGTCACACTG	chr3R:8289578-8291578	1926	1940	+	9.84286	5e-06	0.286	GCCAAGGACACACTG
1	GMTACGGTCACACTG	chr2R:11890135-11892135	1929	1943	+	9.84286	5e-06	0.286	GCTTCGGTCACACCA
1	GMTACGGTCACACTG	chr3L:20220814-20222814	1931	1945	+	9.84286	5e-06	0.286	GCGACGGTCGGACTG
1	GMTACGGTCACACTG	chr3L:11828030-11830030	4	18	-	9.84286	5e-06	0.286	GCTTCAGTCGCACTG
1	GMTACGGTCACACTG	chr2L:9937790-9939790	5	19	-	9.84286	5e-06	0.286	GCGACCGACACACTG
1	GMTACGGTCACACTG	chr3R:17131662-17133662	27	41	-	9.84286	5e-06	0.286	TCCACGGTCACTCTG
1	GMTACGGTCACACTG	chr3L:20836488-20838488	46	60	-	9.84286	5e-06	0.286	GCAACTGTCTCACTG
1	GMTACGGTCACACTG	chrX:16885818-16887818	87	101	-	9.84286	5e-06	0.286	GATGCGGGCCCACTG
1	GMTACGGTCACACTG	chrX:15939451-15941451	88	102	-	9.84286	5e-06	0.286	GCTTCGGTCACTATG
1	GMTACGGTCACACTG	chr3R:15766438-15768438	99	113	-	9.84286	5e-06	0.286	GCTGCTGTCCCACTG
1	GMTACGGTCACACTG	chr2R:15379988-15381988	101	115	-	9.84286	5e-06	0.286	GATCCGGACGCACTG
1	GMTACGGTCACACTG	chr2L:19078028-19080028	101	115	-	9.84286	5e-06	0.286	GCTACGGCCAATCTG
1	GMTACGGTCACACTG	chr2L:21142229-21144229	125	139	-	9.84286	5e-06	0.286	GCGACGGTCACCCTC
1	GMTACGGTCACACTG	chr2R:13197337-13199337	149	163	-	9.84286	5e-06	0.286	GCTCCGGTAACACCG
1	GMTACGGTCACACTG	chrX:21318296-21320296	170	184	-	9.84286	5e-06	0.286	GAGTCGGTCCCACTG
1	GMTACGGTCACACTG	chrX:21318296-21320296	170	184	-	9.84286	5e-06	0.286	GAGTCGGTCCCACTG
1	GMTACGGTCACACTG	chr3L:12804902-12806902	189	203	-	9.84286	5e-06	0.286	CCTGCGGCCACACTG
1	GMTACGGTCACACTG	chr2L:5980764-5982764	213	227	-	9.84286	5e-06	0.286	TCGACGGTCACTCTG
1	GMTACGGTCACACTG	chrX:6526888-6528888	224	238	-	9.84286	5e-06	0.286	GCAACGGTCACAAAG
1	GMTACGGTCACACTG	chr2R:17725914-17727914	225	239	-	9.84286	5e-06	0.286	GCTCCCGGCACACTG
1	GMTACGGTCACACTG	chr2R:17725914-17727914	225	239	-	9.84286	5e-06	0.286	GCTCCCGGCACACTG
1	GMTACGGTCACACTG	chr2R:8723905-8725905	262	276	-	9.84286	5e-06	0.286	GCACCGGTCACACTT
1	GMTACGGTCACACTG	chr3R:22725967-22727967	285	299	-	9.84286	5e-06	0.286	GCTACGGACACGGTG
1	GMTACGGTCACACTG	chr2R:17725847-17727847	292	306	-	9.84286	5e-06	0.286	GCTCCCGGCACACTG
1	GMTACGGTCACACTG	chr2L:13175423-13177423	307	321	-	9.84286	5e-06	0.286	GATGCGGCCACTCTG
1	GMTACGGTCACACTG	chrX:16885560-16887560	345	359	-	9.84286	5e-06	0.286	GATGCGGGCCCACTG
1	GMTACGGTCACACTG	chr2R:15379724-15381724	365	379	-	9.84286	5e-06	0.286	GATCCGGACGCACTG
1	GMTACGGTCACACTG	chr2L:18158272-18160272	378	392	-	9.84286	5e-06	0.286	GCGATGGTCACACAG
1	GMTACGGTCACACTG	chr3L:8844814-8846814	398	412	-	9.84286	5e-06	0.286	GACACGGTCACCCAG
1	GMTACGGTCACACTG	chr3L:20836135-20838135	399	413	-	9.84286	5e-06	0.286	GCAACTGTCTCACTG
1	GMTACGGTCACACTG	chrX:11089210-11091210	400	414	-	9.84286	5e-06	0.286	GATGCGGACGCACTG
1	GMTACGGTCACACTG	chrX:17709144-17711144	409	423	-	9.84286	5e-06	0.286	GCCACGGTCACTCTA
1	GMTACGGTCACACTG	chr2R:23605654-23607654	410	424	-	9.84286	5e-06	0.286	GATTCGGTCTCACCG
1	GMTACGGTCACACTG	chrX:15066007-15068007	414	428	-	9.84286	5e-06	0.286	TCTGCGGGCACACTG
1	GMTACGGTCACACTG	chr3R:5052738-5054738	444	458	-	9.84286	5e-06	0.286	ACTACGGACTCACTG
1	GMTACGGTCACACTG	chr2R:11218771-11220771	456	470	-	9.84286	5e-06	0.286	GCTACTGCCCCACTG
1	GMTACGGTCACACTG	chr2L:6919704-6921704	462	476	-	9.84286	5e-06	0.286	TCCACGGTCACTCTG
1	GMTACGGTCACACTG	chr2R:9163967-9165967	468	482	-	9.84286	5e-06	0.286	GCACAGGTCACACTG
1	GMTACGGTCACACTG	chr2L:7222081-7224081	489	503	-	9.84286	5e-06	0.286	GCCACGTACACACTG
1	GMTACGGTCACACTG	chr3R:17131198-17133198	491	505	-	9.84286	5e-06	0.286	TCCACGGTCACTCTG
1	GMTACGGTCACACTG	chr3L:4321259-4323259	498	512	-	9.84286	5e-06	0.286	GATCCGGTCGCCCTG
1	GMTACGGTCACACTG	chr2L:13202762-13204762	508	522	-	9.84286	5e-06	0.286	CCCACGGTCACACAG
1	GMTACGGTCACACTG	chr3L:4253776-4255776	511	525	-	9.84286	5e-06	0.286	GCGGTGGTCACACTG
1	GMTACGGTCACACTG	chr3L:16711126-16713126	526	540	-	9.84286	5e-06	0.286	GCTGCGGTCACTCTA
1	GMTACGGTCACACTG	chr3L:16711126-16713126	551	565	-	9.84286	5e-06	0.286	GCAACGGTCACTTTG
1	GMTACGGTCACACTG	chr2L:6479930-6481930	565	579	-	9.84286	5e-06	0.286	CCAACGGCCACACTG
1	GMTACGGTCACACTG	chr2L:6479929-6481929	566	580	-	9.84286	5e-06	0.286	CCAACGGCCACACTG
1	GMTACGGTCACACTG	chr3L:15987236-15989236	571	585	-	9.84286	5e-06	0.286	GCTGCGGTCACTCTA
1	GMTACGGTCACACTG	chr3L:21941221-21943221	591	605	-	9.84286	5e-06	0.286	GCCACGGCCACACTC
1	GMTACGGTCACACTG	chr2L:15006813-15008813	593	607	-	9.84286	5e-06	0.286	GCAACGGTCACTTTG
1	GMTACGGTCACACTG	chr3R:5684855-5686855	594	608	-	9.84286	5e-06	0.286	GCCATGGTCGCACTG
1	GMTACGGTCACACTG	chr3L:23149499-23151499	604	618	-	9.84286	5e-06	0.286	GCGACTGTCACACCG
1	GMTACGGTCACACTG	chr3L:9072105-9074105	611	625	-	9.84286	5e-06	0.286	GCGACGGTCACTCTA
1	GMTACGGTCACACTG	chrX:15703125-15705125	618	632	-	9.84286	5e-06	0.286	GCTGCGGTCACACCA
1	GMTACGGTCACACTG	chr3R:31771219-31773219	630	644	-	9.84286	5e-06	0.286	GCGCTGGTCACACTG
1	GMTACGGTCACACTG	chr2L:6047002-6049002	642	656	-	9.84286	5e-06	0.286	GAGACGGTCACGCAG
1	GMTACGGTCACACTG	chr3L:9441267-9443267	655	669	-	9.84286	5e-06	0.286	GACACGGACACACAG
1	GMTACGGTCACACTG	chr3L:9441267-9443267	655	669	-	9.84286	5e-06	0.286	GACACGGACACACAG
1	GMTACGGTCACACTG	chr2L:11516391-11518391	659	673	-	9.84286	5e-06	0.286	TCCGCGGTCACACTG
1	GMTACGGTCACACTG	chr2L:9937134-9939134	661	675	-	9.84286	5e-06	0.286	GCGACCGACACACTG
1	GMTACGGTCACACTG	chr3R:5600433-5602433	664	678	-	9.84286	5e-06	0.286	GCCACGGTCATACCG
1	GMTACGGTCACACTG	chr3R:24031157-24033157	664	678	-	9.84286	5e-06	0.286	GCTCTGGCCACACTG
1	GMTACGGTCACACTG	chr2L:20296299-20298299	683	697	-	9.84286	5e-06	0.286	GCTTCTGACACACTG
1	GMTACGGTCACACTG	chr2R:11218539-11220539	688	702	-	9.84286	5e-06	0.286	GCTACTGCCCCACTG
1	GMTACGGTCACACTG	chr3R:27111566-27113566	693	707	-	9.84286	5e-06	0.286	GCGCTGGTCACACTG
1	GMTACGGTCACACTG	chr2L:18968028-18970028	704	718	-	9.84286	5e-06	0.286	GCCCTGGTCACACTG
1	GMTACGGTCACACTG	chr2L:11987270-11989270	729	743	-	9.84286	5e-06	0.286	ACTGCGGTCACACCG
1	GMTACGGTCACACTG	chr3R:30745290-30747290	737	751	-	9.84286	5e-06	0.286	GATGCGGACACCCTG
1	GMTACGGTCACACTG	chr2R:20256650-20258650	737	751	-	9.84286	5e-06	0.286	GCACTGGTCACACTG
1	GMTACGGTCACACTG	chr3R:8779789-8781789	742	756	-	9.84286	5e-06	0.286	GCTACGGAGGCACTG
1	GMTACGGTCACACTG	chr3R:27287769-27289769	747	761	-	9.84286	5e-06	0.286	GCGACAGTCACACCG
1	GMTACGGTCACACTG	chrX:16799930-16801930	752	766	-	9.84286	5e-06	0.286	CCGCCGGTCACACTG
1	GMTACGGTCACACTG	chr3R:31579951-31581951	771	785	-	9.84286	5e-06	0.286	GCTTTGGCCACACTG
1	GMTACGGTCACACTG	chr2R:22936279-22938279	777	791	-	9.84286	5e-06	0.286	ACCACGGACACACTG
1	GMTACGGTCACACTG	chr3L:16669741-16671741	800	814	-	9.84286	5e-06	0.286	GCTCCGCTCCCACTG
1	GMTACGGTCACACTG	chr2R:7495466-7497466	808	822	-	9.84286	5e-06	0.286	GCTGCTGCCACACTG
1	GMTACGGTCACACTG	chr3R:22725414-22727414	838	852	-	9.84286	5e-06	0.286	GCTACGGACACGGTG
1	GMTACGGTCACACTG	chr2R:13221459-13223459	844	858	-	9.84286	5e-06	0.286	CCAACGGTCACCCTG
1	GMTACGGTCACACTG	chr2L:1076948-1078948	858	872	-	9.84286	5e-06	0.286	GCCGCGGTCACACTC
1	GMTACGGTCACACTG	chr2R:13221433-13223433	870	884	-	9.84286	5e-06	0.286	CCAACGGTCACCCTG
1	GMTACGGTCACACTG	chr2R:8173165-8175165	870	884	-	9.84286	5e-06	0.286	ACTCCGGTCACACCG
1	GMTACGGTCACACTG	chr2R:23073823-23075823	880	894	-	9.84286	5e-06	0.286	GCTGCGGCCACACTC
1	GMTACGGTCACACTG	chr3L:20200638-20202638	893	907	-	9.84286	5e-06	0.286	GAGCCGGTCACGCTG
1	GMTACGGTCACACTG	chrX:17708653-17710653	900	914	-	9.84286	5e-06	0.286	GCCACGGTCACTCTA
1	GMTACGGTCACACTG	chr2R:8723258-8725258	909	923	-	9.84286	5e-06	0.286	GCACCGGTCACACTT
1	GMTACGGTCACACTG	chrX:16639968-16641968	910	924	-	9.84286	5e-06	0.286	GCCGGGGTCACACTG
1	GMTACGGTCACACTG	chr3R:10851724-10853724	913	927	-	9.84286	5e-06	0.286	GCCTCGGTCACACTC
1	GMTACGGTCACACTG	chr3R:15315471-15317471	917	931	-	9.84286	5e-06	0.286	GCTACCGTCGCACCG
1	GMTACGGTCACACTG	chr2L:6479575-6481575	920	934	-	9.84286	5e-06	0.286	CCAACGGCCACACTG
1	GMTACGGTCACACTG	chr2L:8071895-8073895	937	951	-	9.84286	5e-06	0.286	GCACTGGTCACACTG
1	GMTACGGTCACACTG	chrX:8060645-8062645	941	955	-	9.84286	5e-06	0.286	GCTCTGGTCACACCG
1	GMTACGGTCACACTG	chr3L:7868042-7870042	943	957	-	9.84286	5e-06	0.286	GCTTGGGTCACCCTG
1	GMTACGGTCACACTG	chr3L:211709-213709	947	961	-	9.84286	5e-06	0.286	GCTTCGGCCACACTC
1	GMTACGGTCACACTG	chr2L:6919210-6921210	956	970	-	9.84286	5e-06	0.286	TCCACGGTCACTCTG
1	GMTACGGTCACACTG	chr2L:5980018-5982018	959	973	-	9.84286	5e-06	0.286	TCGACGGTCACTCTG
1	GMTACGGTCACACTG	chr2L:11987039-11989039	960	974	-	9.84286	5e-06	0.286	ACTGCGGTCACACCG
1	GMTACGGTCACACTG	chr3R:5600136-5602136	961	975	-	9.84286	5e-06	0.286	GCCACGGTCATACCG
1	GMTACGGTCACACTG	chrX:3670801-3672801	963	977	-	9.84286	5e-06	0.286	GCAACGGACACAGTG
1	GMTACGGTCACACTG	chr2L:11516081-11518081	969	983	-	9.84286	5e-06	0.286	TCCGCGGTCACACTG
1	GMTACGGTCACACTG	chr3L:211687-213687	969	983	-	9.84286	5e-06	0.286	GCTTCGGCCACACTC
1	GMTACGGTCACACTG	chrX:17626895-17628895	971	985	-	9.84286	5e-06	0.286	CCTTCGGCCACACTG
1	GMTACGGTCACACTG	chrX:16799710-16801710	972	986	-	9.84286	5e-06	0.286	CCGCCGGTCACACTG
1	GMTACGGTCACACTG	chrX:15702770-15704770	973	987	-	9.84286	5e-06	0.286	GCTGCGGTCACACCA
1	GMTACGGTCACACTG	chr3L:16710677-16712677	975	989	-	9.84286	5e-06	0.286	GCTGCGGTCACTCTA
1	GMTACGGTCACACTG	chr3R:4811096-4813096	975	989	-	9.84286	5e-06	0.286	GACGCGGTCTCACTG
1	GMTACGGTCACACTG	chr3R:4811096-4813096	975	989	-	9.84286	5e-06	0.286	GACGCGGTCTCACTG
1	GMTACGGTCACACTG	chr3L:16710677-16712677	975	989	-	9.84286	5e-06	0.286	GCTGCGGTCACTCTA
1	GMTACGGTCACACTG	chr2L:15006431-15008431	975	989	-	9.84286	5e-06	0.286	GCAACGGTCACTTTG
1	GMTACGGTCACACTG	chr2L:13202295-13204295	975	989	-	9.84286	5e-06	0.286	CCCACGGTCACACAG
1	GMTACGGTCACACTG	chr3L:12804116-12806116	975	989	-	9.84286	5e-06	0.286	CCTGCGGCCACACTG
1	GMTACGGTCACACTG	chr2R:23073725-23075725	978	992	-	9.84286	5e-06	0.286	GCTGCGGCCACACTC
1	GMTACGGTCACACTG	chrX:13829317-13831317	978	992	-	9.84286	5e-06	0.286	GCGGCGGTCACACTT
1	GMTACGGTCACACTG	chr2R:22936077-22938077	979	993	-	9.84286	5e-06	0.286	ACCACGGACACACTG
1	GMTACGGTCACACTG	chr3R:5216456-5218456	980	994	-	9.84286	5e-06	0.286	CCTGCGGTCACACCG
1	GMTACGGTCACACTG	chr3L:4253306-4255306	981	995	-	9.84286	5e-06	0.286	GCGGTGGTCACACTG
1	GMTACGGTCACACTG	chr2R:7532506-7534506	982	996	-	9.84286	5e-06	0.286	CCGGCGGTCACACTG
1	GMTACGGTCACACTG	chr2L:17472215-17474215	983	997	-	9.84286	5e-06	0.286	CCTGCGGTCGCACTG
1	GMTACGGTCACACTG	chr3L:14801168-14803168	984	998	-	9.84286	5e-06	0.286	TCCGCGGTCACACTG
1	GMTACGGTCACACTG	chr2L:8071848-8073848	984	998	-	9.84286	5e-06	0.286	GCACTGGTCACACTG
1	GMTACGGTCACACTG	chr3R:25032465-25034465	985	999	-	9.84286	5e-06	0.286	CCACCGGTCACACTG
1	GMTACGGTCACACTG	chr3L:9071731-9073731	985	999	-	9.84286	5e-06	0.286	GCGACGGTCACTCTA
1	GMTACGGTCACACTG	chr3R:23818237-23820237	986	1000	-	9.84286	5e-06	0.286	GCAACGGTCACTCTT
1	GMTACGGTCACACTG	chr3R:23818237-23820237	986	1000	-	9.84286	5e-06	0.286	GCAACGGTCACTCTT
1	GMTACGGTCACACTG	chr3L:12205022-12207022	986	1000	-	9.84286	5e-06	0.286	GCCTTGGTCACACTG
1	GMTACGGTCACACTG	chr2L:18967744-18969744	988	1002	-	9.84286	5e-06	0.286	GCCCTGGTCACACTG
1	GMTACGGTCACACTG	chr3R:27111270-27113270	989	1003	-	9.84286	5e-06	0.286	GCGCTGGTCACACTG
1	GMTACGGTCACACTG	chrX:6362310-6364310	989	1003	-	9.84286	5e-06	0.286	ACTTCGGCCACACTG
1	GMTACGGTCACACTG	chrX:15065432-15067432	989	1003	-	9.84286	5e-06	0.286	TCTGCGGGCACACTG
1	GMTACGGTCACACTG	chr3R:27287526-27289526	990	1004	-	9.84286	5e-06	0.286	GCGACAGTCACACCG
1	GMTACGGTCACACTG	chr2L:1076815-1078815	991	1005	-	9.84286	5e-06	0.286	GCCGCGGTCACACTC
1	GMTACGGTCACACTG	chr2R:7532497-7534497	991	1005	-	9.84286	5e-06	0.286	CCGGCGGTCACACTG
1	GMTACGGTCACACTG	chr3L:15986815-15988815	992	1006	-	9.84286	5e-06	0.286	GCTGCGGTCACTCTA
1	GMTACGGTCACACTG	chrX:6275724-6277724	993	1007	-	9.84286	5e-06	0.286	GAGCCGGCCACACTG
1	GMTACGGTCACACTG	chr3R:24030827-24032827	994	1008	-	9.84286	5e-06	0.286	GCTCTGGCCACACTG
1	GMTACGGTCACACTG	chr2L:850071-852071	995	1009	-	9.84286	5e-06	0.286	CCAACGGTCACTCTG
1	GMTACGGTCACACTG	chr3L:1533034-1535034	995	1009	-	9.84286	5e-06	0.286	CCTGCGGTCACTCTG
1	GMTACGGTCACACTG	chr2R:20256390-20258390	997	1011	-	9.84286	5e-06	0.286	GCACTGGTCACACTG
1	GMTACGGTCACACTG	chr3L:16710677-16712677	1000	1014	-	9.84286	5e-06	0.286	GCAACGGTCACTTTG
1	GMTACGGTCACACTG	chr3L:16710677-16712677	1000	1014	-	9.84286	5e-06	0.286	GCAACGGTCACTTTG
1	GMTACGGTCACACTG	chr3L:21940812-21942812	1000	1014	-	9.84286	5e-06	0.286	GCCACGGCCACACTC
1	GMTACGGTCACACTG	chr3R:31770848-31772848	1001	1015	-	9.84286	5e-06	0.286	GCGCTGGTCACACTG
1	GMTACGGTCACACTG	chr2L:21141347-21143347	1007	1021	-	9.84286	5e-06	0.286	GCGACGGTCACCCTC
1	GMTACGGTCACACTG	chr3R:5684434-5686434	1015	1029	-	9.84286	5e-06	0.286	GCCATGGTCGCACTG
1	GMTACGGTCACACTG	chr3R:31579699-31581699	1023	1037	-	9.84286	5e-06	0.286	GCTTTGGCCACACTG
1	GMTACGGTCACACTG	chr3L:15986784-15988784	1023	1037	-	9.84286	5e-06	0.286	GCTGCGGTCACTCTA
1	GMTACGGTCACACTG	chr2R:12199815-12201815	1026	1040	-	9.84286	5e-06	0.286	GCGACGGTCCCACTT
1	GMTACGGTCACACTG	chrX:5321696-5323696	1027	1041	-	9.84286	5e-06	0.286	GCACTGGTCACACTG
1	GMTACGGTCACACTG	chr3R:6007579-6009579	1030	1044	-	9.84286	5e-06	0.286	GCTGCGGTCACACCA
1	GMTACGGTCACACTG	chr3R:6214832-6216832	1035	1049	-	9.84286	5e-06	0.286	GCTACGGTCTTGCTG
1	GMTACGGTCACACTG	chr3R:13433984-13435984	1047	1061	-	9.84286	5e-06	0.286	TCGACGGTCACACAG
1	GMTACGGTCACACTG	chr3R:4402076-4404076	1057	1071	-	9.84286	5e-06	0.286	GCTACGGCTACACAG
1	GMTACGGTCACACTG	chr3R:12673608-12675608	1058	1072	-	9.84286	5e-06	0.286	GCAACGAACACACTG
1	GMTACGGTCACACTG	chr3L:6963758-6965758	1083	1097	-	9.84286	5e-06	0.286	CCCGCGGTCACACTG
1	GMTACGGTCACACTG	chr2R:21673901-21675901	1142	1156	-	9.84286	5e-06	0.286	GCCACGTCCACACTG
1	GMTACGGTCACACTG	chrX:8060436-8062436	1150	1164	-	9.84286	5e-06	0.286	GCTCTGGTCACACCG
1	GMTACGGTCACACTG	chr3L:7455149-7457149	1159	1173	-	9.84286	5e-06	0.286	GATACGGTCTCCCGG
1	GMTACGGTCACACTG	chr2R:7949339-7951339	1172	1186	-	9.84286	5e-06	0.286	GCCTCGGTCAAACTG
1	GMTACGGTCACACTG	chrX:6680767-6682767	1200	1214	-	9.84286	5e-06	0.286	GCCACTGTCGCACTG
1	GMTACGGTCACACTG	chr3R:4401928-4403928	1205	1219	-	9.84286	5e-06	0.286	GCTACGGCTACACAG
1	GMTACGGTCACACTG	chr3R:27503101-27505101	1216	1230	-	9.84286	5e-06	0.286	GCTTTGGTCACACAG
1	GMTACGGTCACACTG	chr3L:7629508-7631508	1234	1248	-	9.84286	5e-06	0.286	GCGACGGCGACACTG
1	GMTACGGTCACACTG	chr2R:14667391-14669391	1258	1272	-	9.84286	5e-06	0.286	CCGACGGCCACACTG
1	GMTACGGTCACACTG	chrX:3670502-3672502	1262	1276	-	9.84286	5e-06	0.286	GCAACGGACACAGTG
1	GMTACGGTCACACTG	chr3R:12696322-12698322	1274	1288	-	9.84286	5e-06	0.286	GCGGCGGTCACACTT
1	GMTACGGTCACACTG	chr2L:12026438-12028438	1280	1294	-	9.84286	5e-06	0.286	GCCACGGTTACACGG
1	GMTACGGTCACACTG	chr3R:9585942-9587942	1292	1306	-	9.84286	5e-06	0.286	TCTACGGTCGCACCG
1	GMTACGGTCACACTG	chr3R:19729715-19731715	1307	1321	-	9.84286	5e-06	0.286	GACACGGACACACAG
1	GMTACGGTCACACTG	chr3R:20730631-20732631	1317	1331	-	9.84286	5e-06	0.286	GCTGCGGTCACAACG
1	GMTACGGTCACACTG	chrX:11088290-11090290	1320	1334	-	9.84286	5e-06	0.286	GATGCGGACGCACTG
1	GMTACGGTCACACTG	chr2L:9911911-9913911	1325	1339	-	9.84286	5e-06	0.286	GCCACCGGCACACTG
1	GMTACGGTCACACTG	chr2R:8722839-8724839	1328	1342	-	9.84286	5e-06	0.286	GCACCGGTCACACTT
1	GMTACGGTCACACTG	chr3L:5779863-5781863	1332	1346	-	9.84286	5e-06	0.286	GCCACGGGAACACTG
1	GMTACGGTCACACTG	chr3L:20835182-20837182	1352	1366	-	9.84286	5e-06	0.286	GCAACTGTCTCACTG
1	GMTACGGTCACACTG	chr3R:10734957-10736957	1356	1370	-	9.84286	5e-06	0.286	CCTGCGGTCACACCG
1	GMTACGGTCACACTG	chr2L:849702-851702	1364	1378	-	9.84286	5e-06	0.286	CCAACGGTCACTCTG
1	GMTACGGTCACACTG	chr3L:20139607-20141607	1372	1386	-	9.84286	5e-06	0.286	TCATCGGTCACACTG
1	GMTACGGTCACACTG	chr2R:7664828-7666828	1375	1389	-	9.84286	5e-06	0.286	GCACCGGTCACAATG
1	GMTACGGTCACACTG	chr2R:8172613-8174613	1422	1436	-	9.84286	5e-06	0.286	ACTCCGGTCACACCG
1	GMTACGGTCACACTG	chrX:16639419-16641419	1459	1473	-	9.84286	5e-06	0.286	GCCGGGGTCACACTG
1	GMTACGGTCACACTG	chr3L:3883801-3885801	1459	1473	-	9.84286	5e-06	0.286	GCTACGGCCACACAA
1	GMTACGGTCACACTG	chr2R:23382483-23384483	1471	1485	-	9.84286	5e-06	0.286	GCTGGGGTCACACCG
1	GMTACGGTCACACTG	chr2R:7531981-7533981	1507	1521	-	9.84286	5e-06	0.286	CCGGCGGTCACACTG
1	GMTACGGTCACACTG	chr2R:15895427-15897427	1529	1543	-	9.84286	5e-06	0.286	GAGACGGACCCACTG
1	GMTACGGTCACACTG	chr2R:23382424-23384424	1530	1544	-	9.84286	5e-06	0.286	GCTGGGGTCACACCG
1	GMTACGGTCACACTG	chr2L:9936232-9938232	1563	1577	-	9.84286	5e-06	0.286	GCGACCGACACACTG
1	GMTACGGTCACACTG	chr3L:23148530-23150530	1573	1587	-	9.84286	5e-06	0.286	GCGACTGTCACACCG
1	GMTACGGTCACACTG	chr2L:20857695-20859695	1598	1612	-	9.84286	5e-06	0.286	GCCACGGCCAAACTG
1	GMTACGGTCACACTG	chr3R:8778923-8780923	1608	1622	-	9.84286	5e-06	0.286	GCTACGGAGGCACTG
1	GMTACGGTCACACTG	chr3R:4810444-4812444	1627	1641	-	9.84286	5e-06	0.286	GACGCGGTCTCACTG
1	GMTACGGTCACACTG	chr2L:9911608-9913608	1628	1642	-	9.84286	5e-06	0.286	GCCACCGGCACACTG
1	GMTACGGTCACACTG	chr2L:8302429-8304429	1647	1661	-	9.84286	5e-06	0.286	GCTGCGGTCGCAGTG
1	GMTACGGTCACACTG	chr2R:7948839-7950839	1672	1686	-	9.84286	5e-06	0.286	GCCTCGGTCAAACTG
1	GMTACGGTCACACTG	chrX:17300929-17302929	1715	1729	-	9.84286	5e-06	0.286	GCGACGGTCACCATG
1	GMTACGGTCACACTG	chr2R:23072968-23074968	1735	1749	-	9.84286	5e-06	0.286	GCTGCGGCCACACTC
1	GMTACGGTCACACTG	chr3R:30744263-30746263	1764	1778	-	9.84286	5e-06	0.286	GATGCGGACACCCTG
1	GMTACGGTCACACTG	chr2R:20848939-20850939	1911	1925	-	9.84286	5e-06	0.286	TCTACGGTCTCACAG
1	GMTACGGTCACACTG	chrX:15471164-15473164	1933	1947	-	9.84286	5e-06	0.286	GCTCCGGTTACACAG
1	GMTACGGTCACACTG	chrX:21316522-21318522	1944	1958	-	9.84286	5e-06	0.286	GAGTCGGTCCCACTG
1	GMTACGGTCACACTG	chrX:18482772-18484772	1949	1963	-	9.84286	5e-06	0.286	GCCACCGTCACACCG
1	GMTACGGTCACACTG	chr2R:5759862-5761862	1971	1985	-	9.84286	5e-06	0.286	GCTCCGGTGGCACTG
1	GMTACGGTCACACTG	chrX:15471119-15473119	1978	1992	-	9.84286	5e-06	0.286	GCTCCGGTTACACAG
1	GMTACGGTCACACTG	chr2R:8236271-8238271	1980	1994	-	9.84286	5e-06	0.286	GCCACTGGCACACTG
1	GMTACGGTCACACTG	chr3L:8411825-8413825	12	26	-	9.56429	1.06e-05	0.4	GCTTTGGTCATACTG
1	GMTACGGTCACACTG	chr2R:23125042-23127042	28	42	-	9.56429	1.06e-05	0.4	CCTACGGACAAACTG
1	GMTACGGTCACACTG	chr2R:25250927-25252927	47	61	-	9.56429	1.06e-05	0.4	GCCACGCTCACACTT
1	GMTACGGTCACACTG	chr3L:8963769-8965769	48	62	-	9.56429	1.06e-05	0.4	GCTACGATCACAAAG
1	GMTACGGTCACACTG	chr2R:11590485-11592485	51	65	-	9.56429	1.06e-05	0.4	GATCCGGTGACCCTG
1	GMTACGGTCACACTG	chrX:1574132-1576132	53	67	-	9.56429	1.06e-05	0.4	CATACGGACACACAG
1	GMTACGGTCACACTG	chr2L:11113014-11115014	57	71	-	9.56429	1.06e-05	0.4	GATACAGACACACCG
1	GMTACGGTCACACTG	chr2L:13256477-13258477	58	72	-	9.56429	1.06e-05	0.4	GCTGCGGTCAGAATG
1	GMTACGGTCACACTG	chr3R:10787226-10789226	62	76	-	9.56429	1.06e-05	0.4	GATAGGGGCACGCTG
1	GMTACGGTCACACTG	chrX:1348357-1350357	83	97	-	9.56429	1.06e-05	0.4	GCTAAGATCCCACTG
1	GMTACGGTCACACTG	chr2L:10093088-10095088	95	109	-	9.56429	1.06e-05	0.4	ACTGCAGTCACACTG
1	GMTACGGTCACACTG	chr3R:28302571-28304571	105	119	-	9.56429	1.06e-05	0.4	GCTGCGGTCAAAATG
1	GMTACGGTCACACTG	chrX:3241084-3243084	111	125	-	9.56429	1.06e-05	0.4	GCTACGTACACAATG
1	GMTACGGTCACACTG	chr2R:22666155-22668155	114	128	-	9.56429	1.06e-05	0.4	GATAAGGCCCCACTG
1	GMTACGGTCACACTG	chr3L:16086525-16088525	114	128	-	9.56429	1.06e-05	0.4	GATACGGACGAACTG
1	GMTACGGTCACACTG	chr2R:22666155-22668155	114	128	-	9.56429	1.06e-05	0.4	GATAAGGCCCCACTG
1	GMTACGGTCACACTG	chr3L:12533590-12535590	126	140	-	9.56429	1.06e-05	0.4	GCTCTGGTTACACTG
1	GMTACGGTCACACTG	chr2R:21847478-21849478	127	141	-	9.56429	1.06e-05	0.4	GATAAGGACCCACTG
1	GMTACGGTCACACTG	chr2L:18453649-18455649	128	142	-	9.56429	1.06e-05	0.4	GATCCGCTCACACAG
1	GMTACGGTCACACTG	chr3L:10318785-10320785	138	152	-	9.56429	1.06e-05	0.4	GATACGTTCGCTCTG
1	GMTACGGTCACACTG	chr3R:5735355-5737355	146	160	-	9.56429	1.06e-05	0.4	GATAAGGCCACCCTG
1	GMTACGGTCACACTG	chr4:776146-778146	150	164	-	9.56429	1.06e-05	0.4	GATTCGGTCCCATTG
1	GMTACGGTCACACTG	chr2R:16868402-16870402	152	166	-	9.56429	1.06e-05	0.4	GCCACGTTCACATTG
1	GMTACGGTCACACTG	chr2R:8951339-8953339	154	168	-	9.56429	1.06e-05	0.4	AAAACGGTCACACCG
1	GMTACGGTCACACTG	chr3R:27953917-27955917	159	173	-	9.56429	1.06e-05	0.4	GCTACGGTCACATCA
1	GMTACGGTCACACTG	chr2L:12711952-12713952	159	173	-	9.56429	1.06e-05	0.4	GCTACGGTGGCACTT
1	GMTACGGTCACACTG	chr2R:17747935-17749935	168	182	-	9.56429	1.06e-05	0.4	TCAACGGTCACACTA
1	GMTACGGTCACACTG	chr4:42778-44778	169	183	-	9.56429	1.06e-05	0.4	GCTACGCTCACGATG
1	GMTACGGTCACACTG	chr2L:1707452-1709452	171	185	-	9.56429	1.06e-05	0.4	GCTGCGCTGACACTG
1	GMTACGGTCACACTG	chr3R:12194294-12196294	187	201	-	9.56429	1.06e-05	0.4	GATTCGGTCGCAATG
1	GMTACGGTCACACTG	chr2R:6141444-6143444	188	202	-	9.56429	1.06e-05	0.4	GACACAGTCACACAG
1	GMTACGGTCACACTG	chr2L:9919160-9921160	188	202	-	9.56429	1.06e-05	0.4	GAAACGCTCTCACTG
1	GMTACGGTCACACTG	chr2L:18453587-18455587	190	204	-	9.56429	1.06e-05	0.4	GATCCGCTCACACAG
1	GMTACGGTCACACTG	chr2L:19130954-19132954	217	231	-	9.56429	1.06e-05	0.4	GATGCGCTCACCCTG
1	GMTACGGTCACACTG	chr3L:9455339-9457339	223	237	-	9.56429	1.06e-05	0.4	GATACAGGCACACAG
1	GMTACGGTCACACTG	chr3L:9455318-9457318	244	258	-	9.56429	1.06e-05	0.4	GATACAGGCACACAG
1	GMTACGGTCACACTG	chr3R:29145893-29147893	244	258	-	9.56429	1.06e-05	0.4	CATACGGACGCACTG
1	GMTACGGTCACACTG	chr2R:16282435-16284435	253	267	-	9.56429	1.06e-05	0.4	AATACGGTCTCTCTG
1	GMTACGGTCACACTG	chr2R:10098677-10100677	271	285	-	9.56429	1.06e-05	0.4	GAAACGGTTACCCTG
1	GMTACGGTCACACTG	chr3L:9455281-9457281	281	295	-	9.56429	1.06e-05	0.4	GATACAGGCACACAG
1	GMTACGGTCACACTG	chrX:20093398-20095398	286	300	-	9.56429	1.06e-05	0.4	GCCACGCTCACACTT
1	GMTACGGTCACACTG	chr3L:11609135-11611135	306	320	-	9.56429	1.06e-05	0.4	ACTGCGGTAACACTG
1	GMTACGGTCACACTG	chr3R:21888539-21890539	329	343	-	9.56429	1.06e-05	0.4	GATATGGCCGCACTG
1	GMTACGGTCACACTG	chr2R:19356532-19358532	337	351	-	9.56429	1.06e-05	0.4	GCTACGAAAACACTG
1	GMTACGGTCACACTG	chr3R:10120773-10122773	347	361	-	9.56429	1.06e-05	0.4	GAAACGGACAAACTG
1	GMTACGGTCACACTG	chr2R:10098590-10100590	358	372	-	9.56429	1.06e-05	0.4	GAAACGGTTACCCTG
1	GMTACGGTCACACTG	chr2R:23684543-23686543	361	375	-	9.56429	1.06e-05	0.4	GACACGGTCACATCG
1	GMTACGGTCACACTG	chr3R:24529576-24531576	371	385	-	9.56429	1.06e-05	0.4	GATACAGTCTCGCTG
1	GMTACGGTCACACTG	chr2R:9131480-9133480	375	389	-	9.56429	1.06e-05	0.4	CCGACGGTTACACTG
1	GMTACGGTCACACTG	chr2R:7509357-7511357	379	393	-	9.56429	1.06e-05	0.4	CCTACGCTCACACGG
1	GMTACGGTCACACTG	chr3R:24529558-24531558	389	403	-	9.56429	1.06e-05	0.4	GATACAGTCTCGCTG
1	GMTACGGTCACACTG	chrX:21034469-21036469	398	412	-	9.56429	1.06e-05	0.4	GATCTGGTCACACCG
1	GMTACGGTCACACTG	chr2R:7698500-7700500	399	413	-	9.56429	1.06e-05	0.4	ACTCTGGTCACACTG
1	GMTACGGTCACACTG	chr3R:9014446-9016446	425	439	-	9.56429	1.06e-05	0.4	CAAACGGTCGCACTG
1	GMTACGGTCACACTG	chr2R:18854087-18856087	432	446	-	9.56429	1.06e-05	0.4	GCTACGCACACACTT
1	GMTACGGTCACACTG	chr2R:22475314-22477314	447	461	-	9.56429	1.06e-05	0.4	GCTACTTGCACACTG
1	GMTACGGTCACACTG	chrX:4314059-4316059	449	463	-	9.56429	1.06e-05	0.4	GATGCGCACACACTG
1	GMTACGGTCACACTG	chr3L:5996208-5998208	462	476	-	9.56429	1.06e-05	0.4	GCTAAGGATACACTG
1	GMTACGGTCACACTG	chr2R:6141165-6143165	467	481	-	9.56429	1.06e-05	0.4	GACACAGTCACACAG
1	GMTACGGTCACACTG	chr3R:12194011-12196011	470	484	-	9.56429	1.06e-05	0.4	GATTCGGTCGCAATG
1	GMTACGGTCACACTG	chr3L:20627498-20629498	470	484	-	9.56429	1.06e-05	0.4	GCTACGGATACACTT
1	GMTACGGTCACACTG	chrX:21318296-21320296	473	487	-	9.56429	1.06e-05	0.4	GATACGGACACCGTG
1	GMTACGGTCACACTG	chrX:21318296-21320296	473	487	-	9.56429	1.06e-05	0.4	GATACGGACACCGTG
1	GMTACGGTCACACTG	chr2R:23063769-23065769	483	497	-	9.56429	1.06e-05	0.4	CCTGCGGTCACACTT
1	GMTACGGTCACACTG	chr3R:30036730-30038730	494	508	-	9.56429	1.06e-05	0.4	GCTACGATCAACCTG
1	GMTACGGTCACACTG	chr2L:7993798-7995798	498	512	-	9.56429	1.06e-05	0.4	GCAATGGTAACACTG
1	GMTACGGTCACACTG	chr2R:20326270-20328270	512	526	-	9.56429	1.06e-05	0.4	TCCACGGTCACACTT
1	GMTACGGTCACACTG	chrX:11704300-11706300	530	544	-	9.56429	1.06e-05	0.4	GCCAAGGTCAAACTG
1	GMTACGGTCACACTG	chr3R:9014341-9016341	530	544	-	9.56429	1.06e-05	0.4	CAAACGGTCGCACTG
1	GMTACGGTCACACTG	chrX:10325464-10327464	533	547	-	9.56429	1.06e-05	0.4	GATCCGGTAGCACTG
1	GMTACGGTCACACTG	chr3R:26005023-26007023	552	566	-	9.56429	1.06e-05	0.4	GCTACGTTCATGCTG
1	GMTACGGTCACACTG	chr2R:7539111-7541111	561	575	-	9.56429	1.06e-05	0.4	AAAACGGTCACTCTG
1	GMTACGGTCACACTG	chr2L:12429892-12431892	572	586	-	9.56429	1.06e-05	0.4	GCTACGATCACACCC
1	GMTACGGTCACACTG	chr2L:16731550-16733550	574	588	-	9.56429	1.06e-05	0.4	CATACGGCCACTCTG
1	GMTACGGTCACACTG	chrX:16942290-16944290	575	589	-	9.56429	1.06e-05	0.4	GCTCTGGTAACACTG
1	GMTACGGTCACACTG	chr3L:4363550-4365550	578	592	-	9.56429	1.06e-05	0.4	TCTCTGGTCACACTG
1	GMTACGGTCACACTG	chr3L:20808669-20810669	580	594	-	9.56429	1.06e-05	0.4	GAAACGGTCACGTTG
1	GMTACGGTCACACTG	chr3R:27915908-27917908	592	606	-	9.56429	1.06e-05	0.4	ACTGCGGTCACACTT
1	GMTACGGTCACACTG	chrX:7706775-7708775	596	610	-	9.56429	1.06e-05	0.4	GCTATGGTCACTCTA
1	GMTACGGTCACACTG	chr3L:14785791-14787791	596	610	-	9.56429	1.06e-05	0.4	AATGCGGTCACACCG
1	GMTACGGTCACACTG	chrX:19637767-19639767	597	611	-	9.56429	1.06e-05	0.4	AAAACGGCCACACTG
1	GMTACGGTCACACTG	chr2L:2237251-2239251	601	615	-	9.56429	1.06e-05	0.4	GCTACTGTGACGCTG
1	GMTACGGTCACACTG	chr3L:10166023-10168023	601	615	-	9.56429	1.06e-05	0.4	GATCTGGCCACACTG
1	GMTACGGTCACACTG	chrY:3041787-3043787	619	633	-	9.56429	1.06e-05	0.4	GAGAAGGTCACTCTG
1	GMTACGGTCACACTG	chr3R:24192832-24194832	622	636	-	9.56429	1.06e-05	0.4	GACCTGGTCACACTG
1	GMTACGGTCACACTG	chr2R:7698253-7700253	646	660	-	9.56429	1.06e-05	0.4	ACTCTGGTCACACTG
1	GMTACGGTCACACTG	chr3L:15977524-15979524	646	660	-	9.56429	1.06e-05	0.4	GCTTCGGTCAGAATG
1	GMTACGGTCACACTG	chr2R:23842286-23844286	652	666	-	9.56429	1.06e-05	0.4	GCTACGTTCACCGTG
1	GMTACGGTCACACTG	chr2L:6963421-6965421	654	668	-	9.56429	1.06e-05	0.4	AATACGGGCACTCTG
1	GMTACGGTCACACTG	chr3R:24168562-24170562	660	674	-	9.56429	1.06e-05	0.4	GATCCTGCCACACTG
1	GMTACGGTCACACTG	chr2R:6985043-6987043	661	675	-	9.56429	1.06e-05	0.4	TCTGCGGTCACACTA
1	GMTACGGTCACACTG	chr2R:22665605-22667605	664	678	-	9.56429	1.06e-05	0.4	GATAAGGCCCCACTG
1	GMTACGGTCACACTG	chr2R:6195320-6197320	665	679	-	9.56429	1.06e-05	0.4	GATACGGTCTCAAAG
1	GMTACGGTCACACTG	chr2R:23308816-23310816	672	686	-	9.56429	1.06e-05	0.4	GATCCTGTCGCACTG
1	GMTACGGTCACACTG	chr3L:7914437-7916437	676	690	-	9.56429	1.06e-05	0.4	CAACCGGTCACACTG
1	GMTACGGTCACACTG	chr2L:5341234-5343234	686	700	-	9.56429	1.06e-05	0.4	GCCAAGGTCACAGTG
1	GMTACGGTCACACTG	chrY:1121988-1123988	693	707	-	9.56429	1.06e-05	0.4	GCTTTGGTCACACTA
1	GMTACGGTCACACTG	chrX:19682808-19684808	698	712	-	9.56429	1.06e-05	0.4	TAAGCGGTCACACTG
1	GMTACGGTCACACTG	chr2R:8248595-8250595	701	715	-	9.56429	1.06e-05	0.4	GCAACGGTAACACTC
1	GMTACGGTCACACTG	chr3L:3070133-3072133	706	720	-	9.56429	1.06e-05	0.4	GATTTGGTCACACCG
1	GMTACGGTCACACTG	chr3R:9790483-9792483	706	720	-	9.56429	1.06e-05	0.4	GACTTGGTCACACTG
1	GMTACGGTCACACTG	chrX:8164708-8166708	710	724	-	9.56429	1.06e-05	0.4	GATGCGGTCATTCTG
1	GMTACGGTCACACTG	chr3L:9718328-9720328	713	727	-	9.56429	1.06e-05	0.4	GATCTGGTCACACCG
1	GMTACGGTCACACTG	chr3L:12532996-12534996	720	734	-	9.56429	1.06e-05	0.4	GCTCTGGTTACACTG
1	GMTACGGTCACACTG	chr3R:10120400-10122400	720	734	-	9.56429	1.06e-05	0.4	GAAACGGACAAACTG
1	GMTACGGTCACACTG	chr3R:24813262-24815262	734	748	-	9.56429	1.06e-05	0.4	GATGCGGTCAATCTG
1	GMTACGGTCACACTG	chr3R:20056748-20058748	734	748	-	9.56429	1.06e-05	0.4	CACGCGGTCACACTG
1	GMTACGGTCACACTG	chr2R:16281946-16283946	742	756	-	9.56429	1.06e-05	0.4	AATACGGTCTCTCTG
1	GMTACGGTCACACTG	chr3R:23362574-23364574	748	762	-	9.56429	1.06e-05	0.4	GCTACGATCACACCC
1	GMTACGGTCACACTG	chr2R:20643036-20645036	748	762	-	9.56429	1.06e-05	0.4	TACGCGGTCACACTG
1	GMTACGGTCACACTG	chr2L:8996605-8998605	750	764	-	9.56429	1.06e-05	0.4	CAAACGGTCACACAG
1	GMTACGGTCACACTG	chr3R:4588308-4590308	751	765	-	9.56429	1.06e-05	0.4	GCTACTGCCACATTG
1	GMTACGGTCACACTG	chr3R:8823411-8825411	757	771	-	9.56429	1.06e-05	0.4	AAAACGGGCACACTG
1	GMTACGGTCACACTG	chr3R:25261741-25263741	760	774	-	9.56429	1.06e-05	0.4	TCAACGGTCACACTT
1	GMTACGGTCACACTG	chr2R:18403605-18405605	762	776	-	9.56429	1.06e-05	0.4	GATACGGTCTAACGG
1	GMTACGGTCACACTG	chrY:3027019-3029019	783	797	-	9.56429	1.06e-05	0.4	GAGAAGGTCACTCTG
1	GMTACGGTCACACTG	chrY:3034310-3036310	783	797	-	9.56429	1.06e-05	0.4	GAGAAGGTCACTCTG
1	GMTACGGTCACACTG	chr3R:18662738-18664738	787	801	-	9.56429	1.06e-05	0.4	ACTTTGGTCACACTG
1	GMTACGGTCACACTG	chrX:19694250-19696250	791	805	-	9.56429	1.06e-05	0.4	GAGGCAGTCACACTG
1	GMTACGGTCACACTG	chrX:17860002-17862002	795	809	-	9.56429	1.06e-05	0.4	ACCACGGTCACATTG
1	GMTACGGTCACACTG	chr3L:1722153-1724153	795	809	-	9.56429	1.06e-05	0.4	GATCCGGTCATGCTG
1	GMTACGGTCACACTG	chr2L:9946648-9948648	798	812	-	9.56429	1.06e-05	0.4	GCTACCGTCATACAG
1	GMTACGGTCACACTG	chr3R:30176877-30178877	817	831	-	9.56429	1.06e-05	0.4	ACTCAGGTCACACTG
1	GMTACGGTCACACTG	chr2R:9131030-9133030	825	839	-	9.56429	1.06e-05	0.4	CCGACGGTTACACTG
1	GMTACGGTCACACTG	chr2R:24598947-24600947	835	849	-	9.56429	1.06e-05	0.4	GCTTTGGTCATACTG
1	GMTACGGTCACACTG	chr2R:12759999-12761999	837	851	-	9.56429	1.06e-05	0.4	GCGACAGTCACACTC
1	GMTACGGTCACACTG	chr2R:8630962-8632962	837	851	-	9.56429	1.06e-05	0.4	ACTCTGGTCACACTG
1	GMTACGGTCACACTG	chr2R:6882280-6884280	840	854	-	9.56429	1.06e-05	0.4	TATTCGGTCTCACTG
1	GMTACGGTCACACTG	chr2R:18631045-18633045	848	862	-	9.56429	1.06e-05	0.4	CAAACGGGCACACTG
1	GMTACGGTCACACTG	chrX:9157622-9159622	873	887	-	9.56429	1.06e-05	0.4	TATTCGGCCACACTG
1	GMTACGGTCACACTG	chrX:6523464-6525464	876	890	-	9.56429	1.06e-05	0.4	GAGCTGGTCACACTG
1	GMTACGGTCACACTG	chrX:8573306-8575306	884	898	-	9.56429	1.06e-05	0.4	GCTCCGGTTACACTA
1	GMTACGGTCACACTG	chr3L:9718144-9720144	897	911	-	9.56429	1.06e-05	0.4	GATCTGGTCACACCG
1	GMTACGGTCACACTG	chr2R:8950595-8952595	898	912	-	9.56429	1.06e-05	0.4	AAAACGGTCACACCG
1	GMTACGGTCACACTG	chr2R:13861002-13863002	903	917	-	9.56429	1.06e-05	0.4	GCGACGGTCATACTA
1	GMTACGGTCACACTG	chr3R:20592139-20594139	905	919	-	9.56429	1.06e-05	0.4	GCTGAGGTCACACTA
1	GMTACGGTCACACTG	chr3R:11740890-11742890	906	920	-	9.56429	1.06e-05	0.4	CCGACGGTCACACTA
1	GMTACGGTCACACTG	chr2R:13860997-13862997	908	922	-	9.56429	1.06e-05	0.4	GCGACGGTCATACTA
1	GMTACGGTCACACTG	chr2R:22665359-22667359	910	924	-	9.56429	1.06e-05	0.4	GATAAGGCCCCACTG
1	GMTACGGTCACACTG	chr3L:15831464-15833464	914	928	-	9.56429	1.06e-05	0.4	GAAGCGTTCACACTG
1	GMTACGGTCACACTG	chr2L:10269051-10271051	916	930	-	9.56429	1.06e-05	0.4	GAAACGGGAACACTG
1	GMTACGGTCACACTG	chrX:6523464-6525464	917	931	-	9.56429	1.06e-05	0.4	GCTGGGGTGACACTG
1	GMTACGGTCACACTG	chr3R:24332433-24334433	933	947	-	9.56429	1.06e-05	0.4	GCAATGGTCACAGTG
1	GMTACGGTCACACTG	chr3L:21538862-21540862	948	962	-	9.56429	1.06e-05	0.4	GAAATGGTCACCCTG
1	GMTACGGTCACACTG	chr3L:16377566-16379566	957	971	-	9.56429	1.06e-05	0.4	CCTGCGGTCATACTG
1	GMTACGGTCACACTG	chr3L:1884657-1886657	961	975	-	9.56429	1.06e-05	0.4	GATACAGACACACAG
1	GMTACGGTCACACTG	chr2R:24598821-24600821	961	975	-	9.56429	1.06e-05	0.4	GCTTTGGTCATACTG
1	GMTACGGTCACACTG	chr3R:9013909-9015909	962	976	-	9.56429	1.06e-05	0.4	CAAACGGTCGCACTG
1	GMTACGGTCACACTG	chr3R:15485050-15487050	963	977	-	9.56429	1.06e-05	0.4	AAAGCGGTCACACTG
1	GMTACGGTCACACTG	chr3R:27953112-27955112	964	978	-	9.56429	1.06e-05	0.4	GCTACGGTCACATCA
1	GMTACGGTCACACTG	chr3R:21757764-21759764	965	979	-	9.56429	1.06e-05	0.4	GATTCGGACACACTC
1	GMTACGGTCACACTG	chr2R:12183310-12185310	966	980	-	9.56429	1.06e-05	0.4	GCTGTGGTCACACTA
1	GMTACGGTCACACTG	chr3R:9790221-9792221	968	982	-	9.56429	1.06e-05	0.4	GACTTGGTCACACTG
1	GMTACGGTCACACTG	chr2L:18681075-18683075	971	985	-	9.56429	1.06e-05	0.4	ACTTTGGTCACACTG
1	GMTACGGTCACACTG	chr3R:17808222-17810222	971	985	-	9.56429	1.06e-05	0.4	ACAACGGTCACACTT
1	GMTACGGTCACACTG	chr3L:17241128-17243128	972	986	-	9.56429	1.06e-05	0.4	GACGCGGTCACACTT
1	GMTACGGTCACACTG	chr2R:15939073-15941073	972	986	-	9.56429	1.06e-05	0.4	GATTCAGCCACACTG
1	GMTACGGTCACACTG	chr3R:18662552-18664552	973	987	-	9.56429	1.06e-05	0.4	ACTTTGGTCACACTG
1	GMTACGGTCACACTG	chr2L:14354145-14356145	973	987	-	9.56429	1.06e-05	0.4	CCAAGGGTCACACTG
1	GMTACGGTCACACTG	chr2L:11129737-11131737	974	988	-	9.56429	1.06e-05	0.4	CCCACGGTCACACTT
1	GMTACGGTCACACTG	chr3L:14785412-14787412	975	989	-	9.56429	1.06e-05	0.4	AATGCGGTCACACCG
1	GMTACGGTCACACTG	chr3L:16350991-16352991	975	989	-	9.56429	1.06e-05	0.4	GCAATGGTCATACTG
1	GMTACGGTCACACTG	chr2L:8996379-8998379	976	990	-	9.56429	1.06e-05	0.4	CAAACGGTCACACAG
1	GMTACGGTCACACTG	chr3L:11608465-11610465	976	990	-	9.56429	1.06e-05	0.4	ACTGCGGTAACACTG
1	GMTACGGTCACACTG	chr2L:9575769-9577769	976	990	-	9.56429	1.06e-05	0.4	AACGCGGTCACACTG
1	GMTACGGTCACACTG	chr2R:20325806-20327806	976	990	-	9.56429	1.06e-05	0.4	TCCACGGTCACACTT
1	GMTACGGTCACACTG	chr2R:7538696-7540696	976	990	-	9.56429	1.06e-05	0.4	AAAACGGTCACTCTG
1	GMTACGGTCACACTG	chr3L:5764846-5766846	977	991	-	9.56429	1.06e-05	0.4	CAAGCGGTCACACTG
1	GMTACGGTCACACTG	chr3L:20808272-20810272	977	991	-	9.56429	1.06e-05	0.4	GAAACGGTCACGTTG
1	GMTACGGTCACACTG	chr2L:1709462-1711462	979	993	-	9.56429	1.06e-05	0.4	TCCATGGTCACACTG
1	GMTACGGTCACACTG	chr3R:23125422-23127422	980	994	-	9.56429	1.06e-05	0.4	TCTGCGGTCACATTG
1	GMTACGGTCACACTG	chrX:9157515-9159515	980	994	-	9.56429	1.06e-05	0.4	TATTCGGCCACACTG
1	GMTACGGTCACACTG	chr3L:11707979-11709979	983	997	-	9.56429	1.06e-05	0.4	CAAGCGGTCACACTG
1	GMTACGGTCACACTG	chr3L:11707979-11709979	983	997	-	9.56429	1.06e-05	0.4	CAAGCGGTCACACTG
1	GMTACGGTCACACTG	chr3R:27915516-27917516	984	998	-	9.56429	1.06e-05	0.4	ACTGCGGTCACACTT
1	GMTACGGTCACACTG	chr3L:1730107-1732107	984	998	-	9.56429	1.06e-05	0.4	AAAGCGGTCACACTG
1	GMTACGGTCACACTG	chr3R:24813012-24815012	984	998	-	9.56429	1.06e-05	0.4	GATGCGGTCAATCTG
1	GMTACGGTCACACTG	chr3L:8410851-8412851	986	1000	-	9.56429	1.06e-05	0.4	GCTTTGGTCATACTG
1	GMTACGGTCACACTG	chr3L:8513921-8515921	986	1000	-	9.56429	1.06e-05	0.4	GCAACGGTCATACTT
1	GMTACGGTCACACTG	chr2R:9881357-9883357	987	1001	-	9.56429	1.06e-05	0.4	CCAACGGTCACACTA
1	GMTACGGTCACACTG	chrX:19682518-19684518	988	1002	-	9.56429	1.06e-05	0.4	TAAGCGGTCACACTG
1	GMTACGGTCACACTG	chr3L:15013062-15015062	989	1003	-	9.56429	1.06e-05	0.4	TCTGCGCTCACACTG
1	GMTACGGTCACACTG	chr3R:8722174-8724174	990	1004	-	9.56429	1.06e-05	0.4	GATGCGCACACACTG
1	GMTACGGTCACACTG	chr2L:16731133-16733133	991	1005	-	9.56429	1.06e-05	0.4	CATACGGCCACTCTG
1	GMTACGGTCACACTG	chr3R:8823177-8825177	991	1005	-	9.56429	1.06e-05	0.4	AAAACGGGCACACTG
1	GMTACGGTCACACTG	chr2L:20925147-20927147	992	1006	-	9.56429	1.06e-05	0.4	CCTACGGCCACACTA
1	GMTACGGTCACACTG	chr3R:24356938-24358938	992	1006	-	9.56429	1.06e-05	0.4	GATATGGGCACACAG
1	GMTACGGTCACACTG	chr2R:23063260-23065260	992	1006	-	9.56429	1.06e-05	0.4	CCTGCGGTCACACTT
1	GMTACGGTCACACTG	chr2R:6984712-6986712	992	1006	-	9.56429	1.06e-05	0.4	TCTGCGGTCACACTA
1	GMTACGGTCACACTG	chr2R:6984712-6986712	992	1006	-	9.56429	1.06e-05	0.4	TCTGCGGTCACACTA
1	GMTACGGTCACACTG	chr3L:12532724-12534724	992	1006	-	9.56429	1.06e-05	0.4	GCTCTGGTTACACTG
1	GMTACGGTCACACTG	chr2R:4470060-4472060	993	1007	-	9.56429	1.06e-05	0.4	TCCACGGTCACACTA
1	GMTACGGTCACACTG	chr3L:16609418-16611418	993	1007	-	9.56429	1.06e-05	0.4	ACAACGGTCACATTG
1	GMTACGGTCACACTG	chr3L:7914120-7916120	993	1007	-	9.56429	1.06e-05	0.4	CAACCGGTCACACTG
1	GMTACGGTCACACTG	chrX:16941871-16943871	994	1008	-	9.56429	1.06e-05	0.4	GCTCTGGTAACACTG
1	GMTACGGTCACACTG	chr3R:30176700-30178700	994	1008	-	9.56429	1.06e-05	0.4	ACTCAGGTCACACTG
1	GMTACGGTCACACTG	chrX:19637369-19639369	995	1009	-	9.56429	1.06e-05	0.4	AAAACGGCCACACTG
1	GMTACGGTCACACTG	chrX:7097053-7099053	995	1009	-	9.56429	1.06e-05	0.4	GAAACGTGCACACTG
1	GMTACGGTCACACTG	chr3L:4135038-4137038	996	1010	-	9.56429	1.06e-05	0.4	GAAACGGCCACACTA
1	GMTACGGTCACACTG	chr2R:12199815-12201815	997	1011	-	9.56429	1.06e-05	0.4	CAAACGGTCACTCTG
1	GMTACGGTCACACTG	chrX:17859800-17861800	997	1011	-	9.56429	1.06e-05	0.4	ACCACGGTCACATTG
1	GMTACGGTCACACTG	chr2R:7697902-7699902	997	1011	-	9.56429	1.06e-05	0.4	ACTCTGGTCACACTG
1	GMTACGGTCACACTG	chr2R:20642785-20644785	999	1013	-	9.56429	1.06e-05	0.4	TACGCGGTCACACTG
1	GMTACGGTCACACTG	chr2R:20642785-20644785	999	1013	-	9.56429	1.06e-05	0.4	TACGCGGTCACACTG
1	GMTACGGTCACACTG	chr3L:3069839-3071839	1000	1014	-	9.56429	1.06e-05	0.4	GATTTGGTCACACCG
1	GMTACGGTCACACTG	chr2R:12150057-12152057	1000	1014	-	9.56429	1.06e-05	0.4	CCTACGGTCACACCA
1	GMTACGGTCACACTG	chr2L:6963074-6965074	1001	1015	-	9.56429	1.06e-05	0.4	AATACGGGCACTCTG
1	GMTACGGTCACACTG	chrX:8141279-8143279	1001	1015	-	9.56429	1.06e-05	0.4	CCAACGGTCACACTA
1	GMTACGGTCACACTG	chr3R:25261498-25263498	1003	1017	-	9.56429	1.06e-05	0.4	TCAACGGTCACACTT
1	GMTACGGTCACACTG	chr2R:24602572-24604572	1004	1018	-	9.56429	1.06e-05	0.4	AATCCGGACACACTG
1	GMTACGGTCACACTG	chr3R:27958245-27960245	1005	1019	-	9.56429	1.06e-05	0.4	AACGCGGTCACACTG
1	GMTACGGTCACACTG	chr2L:10974293-10976293	1005	1019	-	9.56429	1.06e-05	0.4	ACTGCGGTCACACTT
1	GMTACGGTCACACTG	chr3R:27958245-27960245	1005	1019	-	9.56429	1.06e-05	0.4	AACGCGGTCACACTG
1	GMTACGGTCACACTG	chr3R:17020120-17022120	1006	1020	-	9.56429	1.06e-05	0.4	AAGGCGGTCACACTG
1	GMTACGGTCACACTG	chr2L:15112480-15114480	1008	1022	-	9.56429	1.06e-05	0.4	GAAACGGTACCACTG
1	GMTACGGTCACACTG	chr2L:11112061-11114061	1010	1024	-	9.56429	1.06e-05	0.4	GATACAGACACACCG
1	GMTACGGTCACACTG	chrX:1456054-1458054	1011	1025	-	9.56429	1.06e-05	0.4	GAAACGGTCACAAAG
1	GMTACGGTCACACTG	chr3R:11740783-11742783	1013	1027	-	9.56429	1.06e-05	0.4	CCGACGGTCACACTA
1	GMTACGGTCACACTG	chr3L:16350951-16352951	1015	1029	-	9.56429	1.06e-05	0.4	GCAATGGTCATACTG
1	GMTACGGTCACACTG	chr3R:5216456-5218456	1016	1030	-	9.56429	1.06e-05	0.4	TCTGCGGTCATACTG
1	GMTACGGTCACACTG	chrX:6523323-6525323	1017	1031	-	9.56429	1.06e-05	0.4	GAGCTGGTCACACTG
1	GMTACGGTCACACTG	chr3L:1730107-1732107	1019	1033	-	9.56429	1.06e-05	0.4	GCTAGGGCCACACTA
1	GMTACGGTCACACTG	chr2L:1709421-1711421	1020	1034	-	9.56429	1.06e-05	0.4	TCCATGGTCACACTG
1	GMTACGGTCACACTG	chr2R:17747078-17749078	1025	1039	-	9.56429	1.06e-05	0.4	TCAACGGTCACACTA
1	GMTACGGTCACACTG	chr3L:4363102-4365102	1026	1040	-	9.56429	1.06e-05	0.4	TCTCTGGTCACACTG
1	GMTACGGTCACACTG	chrX:12896327-12898327	1029	1043	-	9.56429	1.06e-05	0.4	TAGCCGGTCACACTG
1	GMTACGGTCACACTG	chr3R:24192423-24194423	1031	1045	-	9.56429	1.06e-05	0.4	GACCTGGTCACACTG
1	GMTACGGTCACACTG	chr2L:14354085-14356085	1033	1047	-	9.56429	1.06e-05	0.4	CCAAGGGTCACACTG
1	GMTACGGTCACACTG	chr3R:31680019-31682019	1033	1047	-	9.56429	1.06e-05	0.4	GCCACAATCACACTG
1	GMTACGGTCACACTG	chrX:10324958-10326958	1039	1053	-	9.56429	1.06e-05	0.4	GATCCGGTAGCACTG
1	GMTACGGTCACACTG	chr3L:21705365-21707365	1045	1059	-	9.56429	1.06e-05	0.4	GCTGCCGTCAAACTG
1	GMTACGGTCACACTG	chrX:17300929-17302929	1046	1060	-	9.56429	1.06e-05	0.4	AAAACGGGCACACTG
1	GMTACGGTCACACTG	chr3R:24332316-24334316	1050	1064	-	9.56429	1.06e-05	0.4	GCAATGGTCACAGTG
1	GMTACGGTCACACTG	chrX:6523323-6525323	1058	1072	-	9.56429	1.06e-05	0.4	GCTGGGGTGACACTG
1	GMTACGGTCACACTG	chr2L:9699810-9701810	1062	1076	-	9.56429	1.06e-05	0.4	GCTAAGTTCACACCG
1	GMTACGGTCACACTG	chr2L:11129645-11131645	1066	1080	-	9.56429	1.06e-05	0.4	CCCACGGTCACACTT
1	GMTACGGTCACACTG	chr3R:27960821-27962821	1075	1089	-	9.56429	1.06e-05	0.4	AACGCGGTCACACTG
1	GMTACGGTCACACTG	chr3L:12416580-12418580	1080	1094	-	9.56429	1.06e-05	0.4	ACTTTGGTCACACTG
1	GMTACGGTCACACTG	chr2L:7993184-7995184	1112	1126	-	9.56429	1.06e-05	0.4	GCAATGGTAACACTG
1	GMTACGGTCACACTG	chr3L:5764702-5766702	1121	1135	-	9.56429	1.06e-05	0.4	CAAGCGGTCACACTG
1	GMTACGGTCACACTG	chr3R:24270233-24272233	1141	1155	-	9.56429	1.06e-05	0.4	TCTCTGGTCACACTG
1	GMTACGGTCACACTG	chr2R:23358215-23360215	1141	1155	-	9.56429	1.06e-05	0.4	GCTGCGCTTACACTG
1	GMTACGGTCACACTG	chr3R:22013697-22015697	1149	1163	-	9.56429	1.06e-05	0.4	GCTGAGGTCACACTT
1	GMTACGGTCACACTG	chrX:23010303-23012303	1153	1167	-	9.56429	1.06e-05	0.4	GCTACGCCCACACTT
1	GMTACGGTCACACTG	chr2R:12651805-12653805	1159	1173	-	9.56429	1.06e-05	0.4	GATAGGGTCGCTCTG
1	GMTACGGTCACACTG	chr3R:16213278-16215278	1160	1174	-	9.56429	1.06e-05	0.4	GCCACGTTCAGACTG
1	GMTACGGTCACACTG	chrX:1050525-1052525	1173	1187	-	9.56429	1.06e-05	0.4	GCCAAGGTCACATTG
1	GMTACGGTCACACTG	chr4:41774-43774	1173	1187	-	9.56429	1.06e-05	0.4	GCTACGCTCACGATG
1	GMTACGGTCACACTG	chr2L:16793211-16795211	1174	1188	-	9.56429	1.06e-05	0.4	ACCACGGTCACATTG
1	GMTACGGTCACACTG	chr2R:22033844-22035844	1190	1204	-	9.56429	1.06e-05	0.4	GACACGGTCACCTTG
1	GMTACGGTCACACTG	chr3R:27606879-27608879	1228	1242	-	9.56429	1.06e-05	0.4	GCAACTGTCAAACTG
1	GMTACGGTCACACTG	chr3R:30806117-30808117	1233	1247	-	9.56429	1.06e-05	0.4	GCTACGGTGACCTTG
1	GMTACGGTCACACTG	chr2R:9711321-9713321	1235	1249	-	9.56429	1.06e-05	0.4	GATTCGAACACACTG
1	GMTACGGTCACACTG	chrX:16082232-16084232	1236	1250	-	9.56429	1.06e-05	0.4	GCTACGGTCAACATG
1	GMTACGGTCACACTG	chr2L:6708086-6710086	1245	1259	-	9.56429	1.06e-05	0.4	GATCTGGCCACACTG
1	GMTACGGTCACACTG	chr2L:13020312-13022312	1266	1280	-	9.56429	1.06e-05	0.4	GATACGGCAACTCTG
1	GMTACGGTCACACTG	chr3R:26324294-26326294	1286	1300	-	9.56429	1.06e-05	0.4	GCTAAGGTCGCACTT
1	GMTACGGTCACACTG	chr2L:727362-729362	1307	1321	-	9.56429	1.06e-05	0.4	TCCACGATCACACTG
1	GMTACGGTCACACTG	chr3L:16555823-16557823	1307	1321	-	9.56429	1.06e-05	0.4	CCTAGGGCCACACTG
1	GMTACGGTCACACTG	chr3R:27339622-27341622	1313	1327	-	9.56429	1.06e-05	0.4	GCGACTGTGACACTG
1	GMTACGGTCACACTG	chr3R:25261182-25263182	1319	1333	-	9.56429	1.06e-05	0.4	TCAACGGTCACACTT
1	GMTACGGTCACACTG	chr2R:11372607-11374607	1322	1336	-	9.56429	1.06e-05	0.4	GCAACGGTGACAATG
1	GMTACGGTCACACTG	chr2R:16867222-16869222	1332	1346	-	9.56429	1.06e-05	0.4	GCCACGTTCACATTG
1	GMTACGGTCACACTG	chr2R:19355525-19357525	1344	1358	-	9.56429	1.06e-05	0.4	GCTACGAAAACACTG
1	GMTACGGTCACACTG	chr3R:30035870-30037870	1354	1368	-	9.56429	1.06e-05	0.4	GCTACGATCAACCTG
1	GMTACGGTCACACTG	chr3L:21538447-21540447	1363	1377	-	9.56429	1.06e-05	0.4	GAAATGGTCACCCTG
1	GMTACGGTCACACTG	chr3R:20591671-20593671	1373	1387	-	9.56429	1.06e-05	0.4	GCTGAGGTCACACTA
1	GMTACGGTCACACTG	chr3L:691919-693919	1376	1390	-	9.56429	1.06e-05	0.4	GACAAGGCCACACTG
1	GMTACGGTCACACTG	chr3L:1476619-1478619	1395	1409	-	9.56429	1.06e-05	0.4	ACCACGGTCACAGTG
1	GMTACGGTCACACTG	chr2R:23357961-23359961	1395	1409	-	9.56429	1.06e-05	0.4	GCTGCGCTTACACTG
1	GMTACGGTCACACTG	chr3L:211709-213709	1396	1410	-	9.56429	1.06e-05	0.4	GATACTGGCACACCG
1	GMTACGGTCACACTG	chr2R:18877391-18879391	1402	1416	-	9.56429	1.06e-05	0.4	CATTCGGCCACACTG
1	GMTACGGTCACACTG	chr2R:8950086-8952086	1407	1421	-	9.56429	1.06e-05	0.4	AAAACGGTCACACCG
1	GMTACGGTCACACTG	chr2R:8950086-8952086	1407	1421	-	9.56429	1.06e-05	0.4	AAAACGGTCACACCG
1	GMTACGGTCACACTG	chr3L:11707553-11709553	1409	1423	-	9.56429	1.06e-05	0.4	CAAGCGGTCACACTG
1	GMTACGGTCACACTG	chr3L:211687-213687	1418	1432	-	9.56429	1.06e-05	0.4	GATACTGGCACACCG
1	GMTACGGTCACACTG	chr2L:13285777-13287777	1442	1456	-	9.56429	1.06e-05	0.4	GACACAGACACACTG
1	GMTACGGTCACACTG	chr2R:16229680-16231680	1460	1474	-	9.56429	1.06e-05	0.4	GCGACCGTAACACTG
1	GMTACGGTCACACTG	chr3R:9354495-9356495	1475	1489	-	9.56429	1.06e-05	0.4	GCTACTGCCAAACTG
1	GMTACGGTCACACTG	chr2R:12651487-12653487	1477	1491	-	9.56429	1.06e-05	0.4	GATAGGGTCGCTCTG
1	GMTACGGTCACACTG	chrX:23009972-23011972	1484	1498	-	9.56429	1.06e-05	0.4	GCTACGCCCACACTT
1	GMTACGGTCACACTG	chr2R:12228310-12230310	1489	1503	-	9.56429	1.06e-05	0.4	GCTATGGTCACTATG
1	GMTACGGTCACACTG	chr3L:8197207-8199207	1508	1522	-	9.56429	1.06e-05	0.4	GCTGTGGTCACAATG
1	GMTACGGTCACACTG	chr2L:6565181-6567181	1533	1547	-	9.56429	1.06e-05	0.4	GCAACAGTCAGACTG
1	GMTACGGTCACACTG	chr3R:29199454-29201454	1589	1603	-	9.56429	1.06e-05	0.4	TCTACGGTCTCATTG
1	GMTACGGTCACACTG	chr2L:10676198-10678198	1591	1605	-	9.56429	1.06e-05	0.4	GCTACGTTCACTTTG
1	GMTACGGTCACACTG	chrX:8572593-8574593	1597	1611	-	9.56429	1.06e-05	0.4	GCTCCGGTTACACTA
1	GMTACGGTCACACTG	chr3L:1884019-1886019	1599	1613	-	9.56429	1.06e-05	0.4	GATACAGACACACAG
1	GMTACGGTCACACTG	chr3R:15484396-15486396	1617	1631	-	9.56429	1.06e-05	0.4	AAAGCGGTCACACTG
1	GMTACGGTCACACTG	chr2R:22664646-22666646	1623	1637	-	9.56429	1.06e-05	0.4	GATAAGGCCCCACTG
1	GMTACGGTCACACTG	chrX:3239571-3241571	1624	1638	-	9.56429	1.06e-05	0.4	GCTACGTACACAATG
1	GMTACGGTCACACTG	chr2L:20530066-20532066	1654	1668	-	9.56429	1.06e-05	0.4	ACTACGATCACGCTG
1	GMTACGGTCACACTG	chr3R:9354313-9356313	1657	1671	-	9.56429	1.06e-05	0.4	GCTACTGCCAAACTG
1	GMTACGGTCACACTG	chr2R:25249316-25251316	1658	1672	-	9.56429	1.06e-05	0.4	GCCACGCTCACACTT
1	GMTACGGTCACACTG	chr3L:16688268-16690268	1676	1690	-	9.56429	1.06e-05	0.4	GCTACGTACATACTG
1	GMTACGGTCACACTG	chr3R:27606396-27608396	1711	1725	-	9.56429	1.06e-05	0.4	GCAACTGTCAAACTG
1	GMTACGGTCACACTG	chr3L:8196987-8198987	1728	1742	-	9.56429	1.06e-05	0.4	GCTGTGGTCACAATG
1	GMTACGGTCACACTG	chr2L:9917618-9919618	1730	1744	-	9.56429	1.06e-05	0.4	GAAACGCTCTCACTG
1	GMTACGGTCACACTG	chr3R:30805619-30807619	1731	1745	-	9.56429	1.06e-05	0.4	GCTACGGTGACCTTG
1	GMTACGGTCACACTG	chr3L:16128617-16130617	1733	1747	-	9.56429	1.06e-05	0.4	GCTTCTGTAACACTG
1	GMTACGGTCACACTG	chrX:2875533-2877533	1742	1756	-	9.56429	1.06e-05	0.4	GAGACGGACAAACTG
1	GMTACGGTCACACTG	chr2R:23357612-23359612	1744	1758	-	9.56429	1.06e-05	0.4	GCTGCGCTTACACTG
1	GMTACGGTCACACTG	chr2L:13285462-13287462	1757	1771	-	9.56429	1.06e-05	0.4	GACACAGACACACTG
1	GMTACGGTCACACTG	chr2R:6970637-6972637	1766	1780	-	9.56429	1.06e-05	0.4	GATACGCTCCCTCTG
1	GMTACGGTCACACTG	chr2R:6970637-6972637	1766	1780	-	9.56429	1.06e-05	0.4	GATACGCTCCCTCTG
1	GMTACGGTCACACTG	chr3L:5764046-5766046	1777	1791	-	9.56429	1.06e-05	0.4	CAAGCGGTCACACTG
1	GMTACGGTCACACTG	chr2L:10091389-10093389	1794	1808	-	9.56429	1.06e-05	0.4	ACTGCAGTCACACTG
1	GMTACGGTCACACTG	chr3R:5550168-5552168	1809	1823	-	9.56429	1.06e-05	0.4	GCTACGGCCACATTC
1	GMTACGGTCACACTG	chr3R:26184251-26186251	1809	1823	-	9.56429	1.06e-05	0.4	CCCACGGTCAAACTG
1	GMTACGGTCACACTG	chr3L:9403797-9405797	1810	1824	-	9.56429	1.06e-05	0.4	GATCCGGTCACTTTG
1	GMTACGGTCACACTG	chrX:2192909-2194909	1820	1834	-	9.56429	1.06e-05	0.4	CACTCGGTCACACTG
1	GMTACGGTCACACTG	chr2R:16866714-16868714	1840	1854	-	9.56429	1.06e-05	0.4	GCCACGTTCACATTG
1	GMTACGGTCACACTG	chr2R:6208468-6210468	1842	1856	-	9.56429	1.06e-05	0.4	GATGCGGCCAAACTG
1	GMTACGGTCACACTG	chrX:4312626-4314626	1882	1896	-	9.56429	1.06e-05	0.4	GATGCGCACACACTG
1	GMTACGGTCACACTG	chr3R:6858192-6860192	1903	1917	-	9.56429	1.06e-05	0.4	GCTCCTGTCACACTT
1	GMTACGGTCACACTG	chr2R:16229198-16231198	1942	1956	-	9.56429	1.06e-05	0.4	GCGACCGTAACACTG
1	GMTACGGTCACACTG	chr2R:9880396-9882396	1948	1962	-	9.56429	1.06e-05	0.4	CCAACGGTCACACTA
1	GMTACGGTCACACTG	chr3R:16212488-16214488	1950	1964	-	9.56429	1.06e-05	0.4	GCCACGTTCAGACTG
1	GMTACGGTCACACTG	chr2R:15049355-15051355	1952	1966	-	9.56429	1.06e-05	0.4	GATGCGGTTACCCTG
1	GMTACGGTCACACTG	chr2L:16798025-16800025	1968	1982	-	9.56429	1.06e-05	0.4	ACGACGGTCACATTG
1	GMTACGGTCACACTG	chrX:13533400-13535400	5	19	+	9.56429	1.06e-05	0.4	GAGACGCCCACACTG
1	GMTACGGTCACACTG	chr3R:22395880-22397880	46	60	+	9.56429	1.06e-05	0.4	GCTACCGGCACACTC
1	GMTACGGTCACACTG	chr2L:20927824-20929824	53	67	+	9.56429	1.06e-05	0.4	GAAACGGCCACACTT
1	GMTACGGTCACACTG	chr3R:29815451-29817451	58	72	+	9.56429	1.06e-05	0.4	GCTGAGGTGACACTG
1	GMTACGGTCACACTG	chrX:19589170-19591170	72	86	+	9.56429	1.06e-05	0.4	GAAACGATCACTCTG
1	GMTACGGTCACACTG	chr3L:6035490-6037490	89	103	+	9.56429	1.06e-05	0.4	ACTACGGTGCCACTG
1	GMTACGGTCACACTG	chr3R:5484543-5486543	102	116	+	9.56429	1.06e-05	0.4	GCTATGGTTACACAG
1	GMTACGGTCACACTG	chrX:4616564-4618564	103	117	+	9.56429	1.06e-05	0.4	GATACGGATACACGG
1	GMTACGGTCACACTG	chr3L:9627676-9629676	106	120	+	9.56429	1.06e-05	0.4	GCTATGGTCACAAAG
1	GMTACGGTCACACTG	chr3L:22274716-22276716	110	124	+	9.56429	1.06e-05	0.4	GATGCGGTCTAACTG
1	GMTACGGTCACACTG	chr2R:24735657-24737657	117	131	+	9.56429	1.06e-05	0.4	GCTGCGTTGACACTG
1	GMTACGGTCACACTG	chr2L:18589891-18591891	121	135	+	9.56429	1.06e-05	0.4	GCTAAGGACACACTT
1	GMTACGGTCACACTG	chr3R:11786014-11788014	128	142	+	9.56429	1.06e-05	0.4	GCTGCAGTCACATTG
1	GMTACGGTCACACTG	chrX:19958403-19960403	131	145	+	9.56429	1.06e-05	0.4	GCTATGGTCACGGTG
1	GMTACGGTCACACTG	chr2R:12751936-12753936	137	151	+	9.56429	1.06e-05	0.4	GCTATGGTCTCATTG
1	GMTACGGTCACACTG	chr2L:13398831-13400831	152	166	+	9.56429	1.06e-05	0.4	GATGCGGTCACATCG
1	GMTACGGTCACACTG	chr2R:9163967-9165967	173	187	+	9.56429	1.06e-05	0.4	GAATAGGTCACACTG
1	GMTACGGTCACACTG	chr2L:18011380-18013380	182	196	+	9.56429	1.06e-05	0.4	CCAAAGGTCACACTG
1	GMTACGGTCACACTG	chrX:11476058-11478058	197	211	+	9.56429	1.06e-05	0.4	GCTACTGTAGCACTG
1	GMTACGGTCACACTG	chr3L:3256878-3258878	205	219	+	9.56429	1.06e-05	0.4	GAAACGCTCACACAG
1	GMTACGGTCACACTG	chrX:2326128-2328128	206	220	+	9.56429	1.06e-05	0.4	GCTACAGTCAAACGG
1	GMTACGGTCACACTG	chr3R:13405998-13407998	221	235	+	9.56429	1.06e-05	0.4	GCTACTGTGCCACTG
1	GMTACGGTCACACTG	chrX:6820016-6822016	245	259	+	9.56429	1.06e-05	0.4	GCCACCGTCACACTC
1	GMTACGGTCACACTG	chr3L:10885471-10887471	252	266	+	9.56429	1.06e-05	0.4	GCTAAGGGCAGACTG
1	GMTACGGTCACACTG	chrX:18357881-18359881	254	268	+	9.56429	1.06e-05	0.4	GCTAAGCTCCCACTG
1	GMTACGGTCACACTG	chr2R:12923567-12925567	310	324	+	9.56429	1.06e-05	0.4	GCTCCGGTCAAACTT
1	GMTACGGTCACACTG	chr3R:21272817-21274817	315	329	+	9.56429	1.06e-05	0.4	GCTACGTTCCCATTG
1	GMTACGGTCACACTG	chr2R:23889512-23891512	333	347	+	9.56429	1.06e-05	0.4	GATGCGGTCGCACTC
1	GMTACGGTCACACTG	chrX:3174018-3176018	336	350	+	9.56429	1.06e-05	0.4	TCTACGGAAACACTG
1	GMTACGGTCACACTG	chrX:6819919-6821919	342	356	+	9.56429	1.06e-05	0.4	GCCACCGTCACACTC
1	GMTACGGTCACACTG	chr3L:9072105-9074105	350	364	+	9.56429	1.06e-05	0.4	GATACGGACACACCC
1	GMTACGGTCACACTG	chr3R:20563067-20565067	371	385	+	9.56429	1.06e-05	0.4	CATACGGTCCCACAG
1	GMTACGGTCACACTG	chr3R:29147248-29149248	388	402	+	9.56429	1.06e-05	0.4	GATAGGGTCGCACCG
1	GMTACGGTCACACTG	chr3R:22395528-22397528	398	412	+	9.56429	1.06e-05	0.4	GCTACCGGCACACTC
1	GMTACGGTCACACTG	chr2R:21756345-21758345	436	450	+	9.56429	1.06e-05	0.4	GACACGGACACACTC
1	GMTACGGTCACACTG	chrX:2946094-2948094	441	455	+	9.56429	1.06e-05	0.4	GCTACTGCCACACTT
1	GMTACGGTCACACTG	chr2L:7993798-7995798	459	473	+	9.56429	1.06e-05	0.4	GCTACGGTGACTGTG
1	GMTACGGTCACACTG	chr3R:29147172-29149172	464	478	+	9.56429	1.06e-05	0.4	GATAGGGTCGCACCG
1	GMTACGGTCACACTG	chr3L:14074772-14076772	464	478	+	9.56429	1.06e-05	0.4	GATCCGGTCGCATTG
1	GMTACGGTCACACTG	chr3L:9718328-9720328	471	485	+	9.56429	1.06e-05	0.4	GATTCGGTGTCACTG
1	GMTACGGTCACACTG	chr3R:13041770-13043770	494	508	+	9.56429	1.06e-05	0.4	GCTACGGTTACAACG
1	GMTACGGTCACACTG	chrX:9867568-9869568	507	521	+	9.56429	1.06e-05	0.4	TCGACGGTCACATTG
1	GMTACGGTCACACTG	chr3L:4159932-4161932	509	523	+	9.56429	1.06e-05	0.4	GCTACGGACAGATTG
1	GMTACGGTCACACTG	chr2R:10246814-10248814	518	532	+	9.56429	1.06e-05	0.4	GCTATGGTCACCATG
1	GMTACGGTCACACTG	chr3R:20830127-20832127	518	532	+	9.56429	1.06e-05	0.4	GCGATGGTAACACTG
1	GMTACGGTCACACTG	chrX:19960297-19962297	525	539	+	9.56429	1.06e-05	0.4	GATACGGACAGACGG
1	GMTACGGTCACACTG	chr3R:19389270-19391270	538	552	+	9.56429	1.06e-05	0.4	GATATGGTCGCACCG
1	GMTACGGTCACACTG	chr2L:13191201-13193201	562	576	+	9.56429	1.06e-05	0.4	GCTACGCACACACTC
1	GMTACGGTCACACTG	chr3R:29122370-29124370	569	583	+	9.56429	1.06e-05	0.4	GAGCCGTTCACACTG
1	GMTACGGTCACACTG	chr2R:23889276-23891276	569	583	+	9.56429	1.06e-05	0.4	GATGCGGTCGCACTC
1	GMTACGGTCACACTG	chr3R:8315984-8317984	597	611	+	9.56429	1.06e-05	0.4	GATCCGGTGGCACTG
1	GMTACGGTCACACTG	chr3L:22605369-22607369	605	619	+	9.56429	1.06e-05	0.4	GCTTCTGTCACACTT
1	GMTACGGTCACACTG	chr3L:5905699-5907699	622	636	+	9.56429	1.06e-05	0.4	GAAACGGCCAAACTG
1	GMTACGGTCACACTG	chrX:14236988-14238988	633	647	+	9.56429	1.06e-05	0.4	GCTATGGTCACGTTG
1	GMTACGGTCACACTG	chr3L:9718144-9720144	655	669	+	9.56429	1.06e-05	0.4	GATTCGGTGTCACTG
1	GMTACGGTCACACTG	chr2R:23906654-23908654	667	681	+	9.56429	1.06e-05	0.4	GCTGTGGTCACACTA
1	GMTACGGTCACACTG	chr3R:25246658-25248658	668	682	+	9.56429	1.06e-05	0.4	GCTCCGTTTACACTG
1	GMTACGGTCACACTG	chr2L:18589342-18591342	670	684	+	9.56429	1.06e-05	0.4	GCTAAGGACACACTT
1	GMTACGGTCACACTG	chr2L:418952-420952	685	699	+	9.56429	1.06e-05	0.4	GCTATGGGCACACTA
1	GMTACGGTCACACTG	chrX:14236923-14238923	698	712	+	9.56429	1.06e-05	0.4	GCTATGGTCACGTTG
1	GMTACGGTCACACTG	chr2L:8300079-8302079	702	716	+	9.56429	1.06e-05	0.4	GAGACGCTCACACAG
1	GMTACGGTCACACTG	chr2R:12995501-12997501	711	725	+	9.56429	1.06e-05	0.4	TACACGGGCACACTG
1	GMTACGGTCACACTG	chr2L:13018434-13020434	722	736	+	9.56429	1.06e-05	0.4	CCGACAGTCACACTG
1	GMTACGGTCACACTG	chr3L:9071731-9073731	724	738	+	9.56429	1.06e-05	0.4	GATACGGACACACCC
1	GMTACGGTCACACTG	chr3R:5590763-5592763	741	755	+	9.56429	1.06e-05	0.4	ACTCCGATCACACTG
1	GMTACGGTCACACTG	chr2L:261203-263203	741	755	+	9.56429	1.06e-05	0.4	GATACGGGCTCAATG
1	GMTACGGTCACACTG	chr3L:16196868-16198868	745	759	+	9.56429	1.06e-05	0.4	GATACGGACAAACGG
1	GMTACGGTCACACTG	chr2R:23356660-23358660	754	768	+	9.56429	1.06e-05	0.4	GAAACGGGCACACTA
1	GMTACGGTCACACTG	chrX:20933869-20935869	770	784	+	9.56429	1.06e-05	0.4	GATAAGGTCCCTCTG
1	GMTACGGTCACACTG	chr2R:10246560-10248560	772	786	+	9.56429	1.06e-05	0.4	GCTATGGTCACCATG
1	GMTACGGTCACACTG	chrX:21155621-21157621	777	791	+	9.56429	1.06e-05	0.4	GCTATGGTCACGGTG
1	GMTACGGTCACACTG	chr2L:13190979-13192979	784	798	+	9.56429	1.06e-05	0.4	GCTACGCACACACTC
1	GMTACGGTCACACTG	chrX:19914685-19916685	789	803	+	9.56429	1.06e-05	0.4	GCTATGGTCACGGTG
1	GMTACGGTCACACTG	chrX:19938396-19940396	789	803	+	9.56429	1.06e-05	0.4	GCTATGGTCACGGTG
1	GMTACGGTCACACTG	chrX:19909521-19911521	789	803	+	9.56429	1.06e-05	0.4	GCTATGGTCACGGTG
1	GMTACGGTCACACTG	chrX:19928580-19930580	789	803	+	9.56429	1.06e-05	0.4	GCTATGGTCACGGTG
1	GMTACGGTCACACTG	chr3L:2710690-2712690	802	816	+	9.56429	1.06e-05	0.4	GCTACGCACACACTC
1	GMTACGGTCACACTG	chr3R:25246514-25248514	812	826	+	9.56429	1.06e-05	0.4	GCTCCGTTTACACTG
1	GMTACGGTCACACTG	chr2R:23356565-23358565	849	863	+	9.56429	1.06e-05	0.4	GAAACGGGCACACTA
1	GMTACGGTCACACTG	chr2R:11370335-11372335	853	867	+	9.56429	1.06e-05	0.4	TCGATGGTCACACTG
1	GMTACGGTCACACTG	chr2L:7422820-7424820	857	871	+	9.56429	1.06e-05	0.4	GAAACGGCAACACTG
1	GMTACGGTCACACTG	chr2R:7406819-7408819	864	878	+	9.56429	1.06e-05	0.4	GATTCGAGCACACTG
1	GMTACGGTCACACTG	chrX:19212254-19214254	877	891	+	9.56429	1.06e-05	0.4	GATACGGACATACGG
1	GMTACGGTCACACTG	chrX:3173474-3175474	880	894	+	9.56429	1.06e-05	0.4	TCTACGGAAACACTG
1	GMTACGGTCACACTG	chr3L:210457-212457	881	895	+	9.56429	1.06e-05	0.4	GATGCGCGCACACTG
1	GMTACGGTCACACTG	chr3R:7919431-7921431	883	897	+	9.56429	1.06e-05	0.4	GAAGCGTTCACACTG
1	GMTACGGTCACACTG	chr3L:17529202-17531202	889	903	+	9.56429	1.06e-05	0.4	TACACGGTCACTCTG
1	GMTACGGTCACACTG	chr3R:31212458-31214458	899	913	+	9.56429	1.06e-05	0.4	TAAACGGTCACACAG
1	GMTACGGTCACACTG	chr3R:25246422-25248422	904	918	+	9.56429	1.06e-05	0.4	GCTCCGTTTACACTG
1	GMTACGGTCACACTG	chrX:19943417-19945417	920	934	+	9.56429	1.06e-05	0.4	GCTATGGTCACGGTG
1	GMTACGGTCACACTG	chrX:19933565-19935565	920	934	+	9.56429	1.06e-05	0.4	GCTATGGTCACGGTG
1	GMTACGGTCACACTG	chrX:19948147-19950147	920	934	+	9.56429	1.06e-05	0.4	GCTATGGTCACGGTG
1	GMTACGGTCACACTG	chrX:19919708-19921708	920	934	+	9.56429	1.06e-05	0.4	GCTATGGTCACGGTG
1	GMTACGGTCACACTG	chrX:19952882-19954882	920	934	+	9.56429	1.06e-05	0.4	GCTATGGTCACGGTG
1	GMTACGGTCACACTG	chr2L:6716625-6718625	941	955	+	9.56429	1.06e-05	0.4	TAAGCGGTCACACTG
1	GMTACGGTCACACTG	chrX:18829591-18831591	947	961	+	9.56429	1.06e-05	0.4	GCTGCAGTCACACTT
1	GMTACGGTCACACTG	chr2R:21322430-21324430	950	964	+	9.56429	1.06e-05	0.4	GAAATGGTCACACCG
1	GMTACGGTCACACTG	chr2R:16233936-16235936	951	965	+	9.56429	1.06e-05	0.4	GATACGGTCTCGGTG
1	GMTACGGTCACACTG	chrX:9355634-9357634	952	966	+	9.56429	1.06e-05	0.4	CCAATGGTCACACTG
1	GMTACGGTCACACTG	chr2R:12205092-12207092	966	980	+	9.56429	1.06e-05	0.4	GCCAAGGTTACACTG
1	GMTACGGTCACACTG	chr3L:9426010-9428010	967	981	+	9.56429	1.06e-05	0.4	GCTGCGGTTACACTT
1	GMTACGGTCACACTG	chrX:18485921-18487921	968	982	+	9.56429	1.06e-05	0.4	GAAACGGTCAGGCTG
1	GMTACGGTCACACTG	chr2L:1883622-1885622	971	985	+	9.56429	1.06e-05	0.4	CCTCTGGTCACACTG
1	GMTACGGTCACACTG	chr2R:21281298-21283298	972	986	+	9.56429	1.06e-05	0.4	TCTGTGGTCACACTG
1	GMTACGGTCACACTG	chr2R:12922904-12924904	973	987	+	9.56429	1.06e-05	0.4	GCTCCGGTCAAACTT
1	GMTACGGTCACACTG	chr3R:28695242-28697242	980	994	+	9.56429	1.06e-05	0.4	GCTCTGGTAACACTG
1	GMTACGGTCACACTG	chr3L:4002474-4004474	980	994	+	9.56429	1.06e-05	0.4	GCTATGGTCACACAA
1	GMTACGGTCACACTG	chr3R:31212376-31214376	981	995	+	9.56429	1.06e-05	0.4	TAAACGGTCACACAG
1	GMTACGGTCACACTG	chr2R:17019027-17021027	981	995	+	9.56429	1.06e-05	0.4	AAAACGGTCACACAG
1	GMTACGGTCACACTG	chr3R:17079244-17081244	982	996	+	9.56429	1.06e-05	0.4	GCTAAGGTCCCACTA
1	GMTACGGTCACACTG	chr2L:418652-420652	985	999	+	9.56429	1.06e-05	0.4	GCTATGGGCACACTA
1	GMTACGGTCACACTG	chr3R:20831799-20833799	986	1000	+	9.56429	1.06e-05	0.4	GAAACGGTCACACCT
1	GMTACGGTCACACTG	chr2R:18687132-18689132	986	1000	+	9.56429	1.06e-05	0.4	TACACGGCCACACTG
1	GMTACGGTCACACTG	chrX:11368665-11370665	986	1000	+	9.56429	1.06e-05	0.4	CCTCTGGTCACACTG
1	GMTACGGTCACACTG	chr2L:3513872-3515872	987	1001	+	9.56429	1.06e-05	0.4	GCGACTGTCACACTA
1	GMTACGGTCACACTG	chr3R:25850632-25852632	988	1002	+	9.56429	1.06e-05	0.4	GAAACTGTCTCACTG
1	GMTACGGTCACACTG	chr2R:14962292-14964292	988	1002	+	9.56429	1.06e-05	0.4	GCTGCGATCACACTA
1	GMTACGGTCACACTG	chr2R:5753517-5755517	991	1005	+	9.56429	1.06e-05	0.4	CCTGCGGTCACACTA
1	GMTACGGTCACACTG	chr2L:21260168-21262168	992	1006	+	9.56429	1.06e-05	0.4	ACTACAGCCACACTG
1	GMTACGGTCACACTG	chrX:13562823-13564823	992	1006	+	9.56429	1.06e-05	0.4	CCGACGGTCACACTC
1	GMTACGGTCACACTG	chr2L:13397991-13399991	992	1006	+	9.56429	1.06e-05	0.4	GATGCGGTCACATCG
1	GMTACGGTCACACTG	chr3L:20520009-20522009	992	1006	+	9.56429	1.06e-05	0.4	ACCACGGTCACACTA
1	GMTACGGTCACACTG	chrX:13562823-13564823	992	1006	+	9.56429	1.06e-05	0.4	CCGACGGTCACACTC
1	GMTACGGTCACACTG	chr2L:6423336-6425336	993	1007	+	9.56429	1.06e-05	0.4	GAAACGGTCACACGT
1	GMTACGGTCACACTG	chr3R:27581840-27583840	993	1007	+	9.56429	1.06e-05	0.4	CAATCGGTCACACTG
1	GMTACGGTCACACTG	chr2L:21178933-21180933	993	1007	+	9.56429	1.06e-05	0.4	TACCCGGTCACACTG
1	GMTACGGTCACACTG	chr3R:24850601-24852601	993	1007	+	9.56429	1.06e-05	0.4	GAAACGGTCACACGC
1	GMTACGGTCACACTG	chr3L:3810263-3812263	993	1007	+	9.56429	1.06e-05	0.4	CCTCTGGTCACACTG
1	GMTACGGTCACACTG	chr3L:9429312-9431312	994	1008	+	9.56429	1.06e-05	0.4	CCCATGGTCACACTG
1	GMTACGGTCACACTG	chr3L:7368843-7370843	994	1008	+	9.56429	1.06e-05	0.4	CATGCGGTCACTCTG
1	GMTACGGTCACACTG	chr3R:11881790-11883790	996	1010	+	9.56429	1.06e-05	0.4	ACAACGGTCACACTA
1	GMTACGGTCACACTG	chr3R:4905622-4907622	999	1013	+	9.56429	1.06e-05	0.4	GACGCGGTTACACTG
1	GMTACGGTCACACTG	chr3R:25892495-25894495	1000	1014	+	9.56429	1.06e-05	0.4	GCAATGGTCACATTG
1	GMTACGGTCACACTG	chr3L:3046087-3048087	1000	1014	+	9.56429	1.06e-05	0.4	CCGACGGTAACACTG
1	GMTACGGTCACACTG	chr2L:6657517-6659517	1000	1014	+	9.56429	1.06e-05	0.4	CCAACGGTCACACTA
1	GMTACGGTCACACTG	chrX:16942290-16944290	1001	1015	+	9.56429	1.06e-05	0.4	CCAACGGTCACACTA
1	GMTACGGTCACACTG	chr2R:24036943-24038943	1002	1016	+	9.56429	1.06e-05	0.4	ACTCTGGTCACACTG
1	GMTACGGTCACACTG	chr2R:16177826-16179826	1002	1016	+	9.56429	1.06e-05	0.4	ACTGCGGTCACACTA
1	GMTACGGTCACACTG	chr3R:18365638-18367638	1007	1021	+	9.56429	1.06e-05	0.4	GCTCTGGTCACACTT
1	GMTACGGTCACACTG	chr2L:2856164-2858164	1008	1022	+	9.56429	1.06e-05	0.4	AACGCGGTCACACTG
1	GMTACGGTCACACTG	chr2R:18854087-18856087	1009	1023	+	9.56429	1.06e-05	0.4	GCTACGATTCCACTG
1	GMTACGGTCACACTG	chrX:9148309-9150309	1009	1023	+	9.56429	1.06e-05	0.4	GATACGGCCACACCT
1	GMTACGGTCACACTG	chr3L:17529081-17531081	1010	1024	+	9.56429	1.06e-05	0.4	TACACGGTCACTCTG
1	GMTACGGTCACACTG	chr3R:6645889-6647889	1010	1024	+	9.56429	1.06e-05	0.4	TCGACGGTCACACTT
1	GMTACGGTCACACTG	chr3L:3142808-3144808	1011	1025	+	9.56429	1.06e-05	0.4	ACCACGGTCACACTT
1	GMTACGGTCACACTG	chr2L:8196193-8198193	1011	1025	+	9.56429	1.06e-05	0.4	GCTATGGTCACTTTG
1	GMTACGGTCACACTG	chr2R:8921785-8923785	1012	1026	+	9.56429	1.06e-05	0.4	CACACGGTCCCACTG
1	GMTACGGTCACACTG	chr2R:20089795-20091795	1015	1029	+	9.56429	1.06e-05	0.4	GCTGCGGTCACATTA
1	GMTACGGTCACACTG	chr3R:7919299-7921299	1015	1029	+	9.56429	1.06e-05	0.4	GAAGCGTTCACACTG
1	GMTACGGTCACACTG	chr2L:22248876-22250876	1017	1031	+	9.56429	1.06e-05	0.4	TCTATGGCCACACTG
1	GMTACGGTCACACTG	chr2L:20926860-20928860	1017	1031	+	9.56429	1.06e-05	0.4	GAAACGGCCACACTT
1	GMTACGGTCACACTG	chr3L:12529171-12531171	1018	1032	+	9.56429	1.06e-05	0.4	CAAGCGGTCACACTG
1	GMTACGGTCACACTG	chrX:15761956-15763956	1018	1032	+	9.56429	1.06e-05	0.4	GAAGCGGTCACACTA
1	GMTACGGTCACACTG	chr3R:19876737-19878737	1021	1035	+	9.56429	1.06e-05	0.4	CCTCTGGTCACACTG
1	GMTACGGTCACACTG	chrX:6371915-6373915	1022	1036	+	9.56429	1.06e-05	0.4	GCAACGGTTATACTG
1	GMTACGGTCACACTG	chr3R:11619090-11621090	1023	1037	+	9.56429	1.06e-05	0.4	AATGCGGTCACACAG
1	GMTACGGTCACACTG	chr2L:6676625-6678625	1023	1037	+	9.56429	1.06e-05	0.4	ACTTCGGTCACACTA
1	GMTACGGTCACACTG	chr3L:3049323-3051323	1024	1038	+	9.56429	1.06e-05	0.4	CAGCCGGTCACACTG
1	GMTACGGTCACACTG	chr3L:1664138-1666138	1026	1040	+	9.56429	1.06e-05	0.4	GAAACGGGCACACTA
1	GMTACGGTCACACTG	chr2R:23906294-23908294	1027	1041	+	9.56429	1.06e-05	0.4	GCTGTGGTCACACTA
1	GMTACGGTCACACTG	chr2R:24036915-24038915	1030	1044	+	9.56429	1.06e-05	0.4	ACTCTGGTCACACTG
1	GMTACGGTCACACTG	chr2R:12874164-12876164	1031	1045	+	9.56429	1.06e-05	0.4	GCTAAGGTGGCACTG
1	GMTACGGTCACACTG	chrX:800479-802479	1037	1051	+	9.56429	1.06e-05	0.4	CATGCGGTCACACCG
1	GMTACGGTCACACTG	chr3R:8315543-8317543	1038	1052	+	9.56429	1.06e-05	0.4	GATCCGGTGGCACTG
1	GMTACGGTCACACTG	chr2R:8921755-8923755	1042	1056	+	9.56429	1.06e-05	0.4	CACACGGTCCCACTG
1	GMTACGGTCACACTG	chr3L:11628505-11630505	1045	1059	+	9.56429	1.06e-05	0.4	GAAACGTTCACTCTG
1	GMTACGGTCACACTG	chr3R:5590459-5592459	1045	1059	+	9.56429	1.06e-05	0.4	ACTCCGATCACACTG
1	GMTACGGTCACACTG	chr2R:10781895-10783895	1048	1062	+	9.56429	1.06e-05	0.4	CATGCGGCCACACTG
1	GMTACGGTCACACTG	chr3R:10705974-10707974	1050	1064	+	9.56429	1.06e-05	0.4	GATCCGGTCATACGG
1	GMTACGGTCACACTG	chr2L:5538196-5540196	1056	1070	+	9.56429	1.06e-05	0.4	GAAACGGACACACTA
1	GMTACGGTCACACTG	chr3R:29121879-29123879	1060	1074	+	9.56429	1.06e-05	0.4	GAGCCGTTCACACTG
1	GMTACGGTCACACTG	chr2R:21322320-21324320	1060	1074	+	9.56429	1.06e-05	0.4	GAAATGGTCACACCG
1	GMTACGGTCACACTG	chr3R:20829580-20831580	1065	1079	+	9.56429	1.06e-05	0.4	GCGATGGTAACACTG
1	GMTACGGTCACACTG	chr2L:7993184-7995184	1073	1087	+	9.56429	1.06e-05	0.4	GCTACGGTGACTGTG
1	GMTACGGTCACACTG	chr2L:15440601-15442601	1075	1089	+	9.56429	1.06e-05	0.4	GCTACGGACAAACTA
1	GMTACGGTCACACTG	chr2L:18010475-18012475	1087	1101	+	9.56429	1.06e-05	0.4	CCAAAGGTCACACTG
1	GMTACGGTCACACTG	chr2L:10849848-10851848	1096	1110	+	9.56429	1.06e-05	0.4	GCAATGGTCACACTT
1	GMTACGGTCACACTG	chr3L:1664064-1666064	1100	1114	+	9.56429	1.06e-05	0.4	GAAACGGGCACACTA
1	GMTACGGTCACACTG	chr3R:22549680-22551680	1101	1115	+	9.56429	1.06e-05	0.4	GCTACGGTCGTAGTG
1	GMTACGGTCACACTG	chr3R:7246090-7248090	1117	1131	+	9.56429	1.06e-05	0.4	GCAATGGTCACACTT
1	GMTACGGTCACACTG	chrX:2325217-2327217	1117	1131	+	9.56429	1.06e-05	0.4	GCTACAGTCAAACGG
1	GMTACGGTCACACTG	chr2L:820289-822289	1139	1153	+	9.56429	1.06e-05	0.4	GAACTGGTCACACTG
1	GMTACGGTCACACTG	chr3L:16233140-16235140	1140	1154	+	9.56429	1.06e-05	0.4	GCCACGGTCACAATA
1	GMTACGGTCACACTG	chr3L:3810114-3812114	1142	1156	+	9.56429	1.06e-05	0.4	CCTCTGGTCACACTG
1	GMTACGGTCACACTG	chr2L:7425866-7427866	1143	1157	+	9.56429	1.06e-05	0.4	TCTGCGTTCACACTG
1	GMTACGGTCACACTG	chr3R:17027693-17029693	1147	1161	+	9.56429	1.06e-05	0.4	GAGACGGGCAGACTG
1	GMTACGGTCACACTG	chr3R:4415438-4417438	1155	1169	+	9.56429	1.06e-05	0.4	GAAACCGTCACCCTG
1	GMTACGGTCACACTG	chr3R:10705863-10707863	1161	1175	+	9.56429	1.06e-05	0.4	GATCCGGTCATACGG
1	GMTACGGTCACACTG	chr2R:9706536-9708536	1162	1176	+	9.56429	1.06e-05	0.4	GACACGGCGACACTG
1	GMTACGGTCACACTG	chr2R:8365688-8367688	1174	1188	+	9.56429	1.06e-05	0.4	GCTACGCCCACACTT
1	GMTACGGTCACACTG	chr2L:17362496-17364496	1176	1190	+	9.56429	1.06e-05	0.4	GAAACGGACACAGTG
1	GMTACGGTCACACTG	chr3R:13287813-13289813	1176	1190	+	9.56429	1.06e-05	0.4	GATGCCGGCACACTG
1	GMTACGGTCACACTG	chr2R:12874012-12876012	1183	1197	+	9.56429	1.06e-05	0.4	GCTAAGGTGGCACTG
1	GMTACGGTCACACTG	chr2L:709568-711568	1189	1203	+	9.56429	1.06e-05	0.4	GATACGGCCAGTCTG
1	GMTACGGTCACACTG	chr2R:13109769-13111769	1189	1203	+	9.56429	1.06e-05	0.4	AATTCGGACACACTG
1	GMTACGGTCACACTG	chrX:19943147-19945147	1190	1204	+	9.56429	1.06e-05	0.4	GCTATGGTCACGGTG
1	GMTACGGTCACACTG	chrX:19933294-19935294	1191	1205	+	9.56429	1.06e-05	0.4	GCTATGGTCACGGTG
1	GMTACGGTCACACTG	chrX:19928178-19930178	1191	1205	+	9.56429	1.06e-05	0.4	GCTATGGTCACGGTG
1	GMTACGGTCACACTG	chrX:19937994-19939994	1191	1205	+	9.56429	1.06e-05	0.4	GCTATGGTCACGGTG
1	GMTACGGTCACACTG	chrX:19957342-19959342	1192	1206	+	9.56429	1.06e-05	0.4	GCTATGGTCACGGTG
1	GMTACGGTCACACTG	chrX:19919435-19921435	1193	1207	+	9.56429	1.06e-05	0.4	GCTATGGTCACGGTG
1	GMTACGGTCACACTG	chrX:19909117-19911117	1193	1207	+	9.56429	1.06e-05	0.4	GCTATGGTCACGGTG
1	GMTACGGTCACACTG	chrX:19914281-19916281	1193	1207	+	9.56429	1.06e-05	0.4	GCTATGGTCACGGTG
1	GMTACGGTCACACTG	chrX:19952608-19954608	1194	1208	+	9.56429	1.06e-05	0.4	GCTATGGTCACGGTG
1	GMTACGGTCACACTG	chrX:19947873-19949873	1194	1208	+	9.56429	1.06e-05	0.4	GCTATGGTCACGGTG
1	GMTACGGTCACACTG	chr3L:1794392-1796392	1196	1210	+	9.56429	1.06e-05	0.4	CCTGCGGTCACACTA
1	GMTACGGTCACACTG	chr2L:9937863-9939863	1203	1217	+	9.56429	1.06e-05	0.4	GAGACCGGCACACTG
1	GMTACGGTCACACTG	chr3R:4730878-4732878	1203	1217	+	9.56429	1.06e-05	0.4	GCTCTGGTAACACTG
1	GMTACGGTCACACTG	chr2L:3513656-3515656	1203	1217	+	9.56429	1.06e-05	0.4	GCGACTGTCACACTA
1	GMTACGGTCACACTG	chr3R:12711299-12713299	1205	1219	+	9.56429	1.06e-05	0.4	GCTAAGGTCCCACTA
1	GMTACGGTCACACTG	chr3R:11618906-11620906	1207	1221	+	9.56429	1.06e-05	0.4	AATGCGGTCACACAG
1	GMTACGGTCACACTG	chr3R:15856470-15858470	1212	1226	+	9.56429	1.06e-05	0.4	GAAACGGTCACGCTA
1	GMTACGGTCACACTG	chr3R:13041050-13043050	1214	1228	+	9.56429	1.06e-05	0.4	GCTACGGTTACAACG
1	GMTACGGTCACACTG	chr3L:9425758-9427758	1219	1233	+	9.56429	1.06e-05	0.4	GCTGCGGTTACACTT
1	GMTACGGTCACACTG	chrX:21155173-21157173	1225	1239	+	9.56429	1.06e-05	0.4	GCTATGGTCACGGTG
1	GMTACGGTCACACTG	chr3L:20519772-20521772	1229	1243	+	9.56429	1.06e-05	0.4	ACCACGGTCACACTA
1	GMTACGGTCACACTG	chr3L:17528861-17530861	1230	1244	+	9.56429	1.06e-05	0.4	TACACGGTCACTCTG
1	GMTACGGTCACACTG	chr3R:7245969-7247969	1238	1252	+	9.56429	1.06e-05	0.4	GCAATGGTCACACTT
1	GMTACGGTCACACTG	chrX:21323046-21325046	1240	1254	+	9.56429	1.06e-05	0.4	ACTACGGTCACACCA
1	GMTACGGTCACACTG	chr2L:21178683-21180683	1243	1257	+	9.56429	1.06e-05	0.4	TACCCGGTCACACTG
1	GMTACGGTCACACTG	chr3R:19876514-19878514	1244	1258	+	9.56429	1.06e-05	0.4	CCTCTGGTCACACTG
1	GMTACGGTCACACTG	chrX:9148071-9150071	1247	1261	+	9.56429	1.06e-05	0.4	GATACGGCCACACCT
1	GMTACGGTCACACTG	chr3R:11881534-11883534	1252	1266	+	9.56429	1.06e-05	0.4	ACAACGGTCACACTA
1	GMTACGGTCACACTG	chr2R:4241934-4243934	1258	1272	+	9.56429	1.06e-05	0.4	GAGCCGTTCACACTG
1	GMTACGGTCACACTG	chr3L:1794328-1796328	1260	1274	+	9.56429	1.06e-05	0.4	CCTGCGGTCACACTA
1	GMTACGGTCACACTG	chr3L:1794328-1796328	1260	1274	+	9.56429	1.06e-05	0.4	CCTGCGGTCACACTA
1	GMTACGGTCACACTG	chr2L:22168668-22170668	1262	1276	+	9.56429	1.06e-05	0.4	GCTTCAGTCAAACTG
1	GMTACGGTCACACTG	chr3L:3045812-3047812	1275	1289	+	9.56429	1.06e-05	0.4	CCGACGGTAACACTG
1	GMTACGGTCACACTG	chr2L:9937790-9939790	1276	1290	+	9.56429	1.06e-05	0.4	GAGACCGGCACACTG
1	GMTACGGTCACACTG	chrX:21323009-21325009	1277	1291	+	9.56429	1.06e-05	0.4	ACTACGGTCACACCA
1	GMTACGGTCACACTG	chr3R:17078945-17080945	1281	1295	+	9.56429	1.06e-05	0.4	GCTAAGGTCCCACTA
1	GMTACGGTCACACTG	chr2L:8195918-8197918	1286	1300	+	9.56429	1.06e-05	0.4	GCTATGGTCACTTTG
1	GMTACGGTCACACTG	chr3R:32014941-32016941	1298	1312	+	9.56429	1.06e-05	0.4	GCTGAGGTTACACTG
1	GMTACGGTCACACTG	chr2R:21690295-21692295	1301	1315	+	9.56429	1.06e-05	0.4	TCTCTGGTCACACTG
1	GMTACGGTCACACTG	chr2R:21690295-21692295	1301	1315	+	9.56429	1.06e-05	0.4	TCTCTGGTCACACTG
1	GMTACGGTCACACTG	chr2R:14961969-14963969	1311	1325	+	9.56429	1.06e-05	0.4	GCTGCGATCACACTA
1	GMTACGGTCACACTG	chr2R:19502068-19504068	1317	1331	+	9.56429	1.06e-05	0.4	GATACGGTCACGCAA
1	GMTACGGTCACACTG	chr2L:13397664-13399664	1319	1333	+	9.56429	1.06e-05	0.4	GATGCGGTCACATCG
1	GMTACGGTCACACTG	chr2R:15834055-15836055	1322	1336	+	9.56429	1.06e-05	0.4	GACACGGGCACAGTG
1	GMTACGGTCACACTG	chr3R:25850291-25852291	1329	1343	+	9.56429	1.06e-05	0.4	GAAACTGTCTCACTG
1	GMTACGGTCACACTG	chr3L:14981835-14983835	1331	1345	+	9.56429	1.06e-05	0.4	GCTACGGTCACTTTC
1	GMTACGGTCACACTG	chr3R:12711299-12713299	1334	1348	+	9.56429	1.06e-05	0.4	GCTAAGGTCCCACTA
1	GMTACGGTCACACTG	chr2R:23720007-23722007	1340	1354	+	9.56429	1.06e-05	0.4	GCTACGGTGACGATG
1	GMTACGGTCACACTG	chr3R:12376128-12378128	1341	1355	+	9.56429	1.06e-05	0.4	GATATGGGCACCCTG
1	GMTACGGTCACACTG	chr3R:12377500-12379500	1355	1369	+	9.56429	1.06e-05	0.4	GATATGGGCACCCTG
1	GMTACGGTCACACTG	chrX:9355227-9357227	1359	1373	+	9.56429	1.06e-05	0.4	CCAATGGTCACACTG
1	GMTACGGTCACACTG	chr3L:3142457-3144457	1362	1376	+	9.56429	1.06e-05	0.4	ACCACGGTCACACTT
1	GMTACGGTCACACTG	chr3L:11727348-11729348	1362	1376	+	9.56429	1.06e-05	0.4	GATCCGGTGCCACTG
1	GMTACGGTCACACTG	chr3L:6034216-6036216	1363	1377	+	9.56429	1.06e-05	0.4	ACTACGGTGCCACTG
1	GMTACGGTCACACTG	chr2L:6657152-6659152	1365	1379	+	9.56429	1.06e-05	0.4	CCAACGGTCACACTA
1	GMTACGGTCACACTG	chr2R:13666736-13668736	1378	1392	+	9.56429	1.06e-05	0.4	GATACAGACACCCTG
1	GMTACGGTCACACTG	chr3R:27238163-27240163	1393	1407	+	9.56429	1.06e-05	0.4	GATACGAGCTCACTG
1	GMTACGGTCACACTG	chr3L:16196219-16198219	1394	1408	+	9.56429	1.06e-05	0.4	GATACGGACAAACGG
1	GMTACGGTCACACTG	chr3R:15149375-15151375	1416	1430	+	9.56429	1.06e-05	0.4	GCTACGAGCACACTA
1	GMTACGGTCACACTG	chr2L:3108672-3110672	1417	1431	+	9.56429	1.06e-05	0.4	GAAACGATCACCCTG
1	GMTACGGTCACACTG	chrX:16941871-16943871	1420	1434	+	9.56429	1.06e-05	0.4	CCAACGGTCACACTA
1	GMTACGGTCACACTG	chr2L:16447469-16449469	1421	1435	+	9.56429	1.06e-05	0.4	GCTGGGCTCACACTG
1	GMTACGGTCACACTG	chr2R:23693003-23695003	1451	1465	+	9.56429	1.06e-05	0.4	GATCCGGACATACTG
1	GMTACGGTCACACTG	chr2R:7586079-7588079	1455	1469	+	9.56429	1.06e-05	0.4	GAGACGATCACGCTG
1	GMTACGGTCACACTG	chr2R:21690139-21692139	1457	1471	+	9.56429	1.06e-05	0.4	TCTCTGGTCACACTG
1	GMTACGGTCACACTG	chr2R:21690139-21692139	1457	1471	+	9.56429	1.06e-05	0.4	TCTCTGGTCACACTG
1	GMTACGGTCACACTG	chr3R:12711299-12713299	1463	1477	+	9.56429	1.06e-05	0.4	GCTAAGGTCCCACTA
1	GMTACGGTCACACTG	chr3R:27238085-27240085	1471	1485	+	9.56429	1.06e-05	0.4	GATACGAGCTCACTG
1	GMTACGGTCACACTG	chr3R:18365162-18367162	1483	1497	+	9.56429	1.06e-05	0.4	GCTCTGGTCACACTT
1	GMTACGGTCACACTG	chr2R:15537175-15539175	1484	1498	+	9.56429	1.06e-05	0.4	GAAGTGGTCACACTG
1	GMTACGGTCACACTG	chr3L:9428821-9430821	1485	1499	+	9.56429	1.06e-05	0.4	CCCATGGTCACACTG
1	GMTACGGTCACACTG	chr2R:17018522-17020522	1486	1500	+	9.56429	1.06e-05	0.4	AAAACGGTCACACAG
1	GMTACGGTCACACTG	chr3R:6685728-6687728	1496	1510	+	9.56429	1.06e-05	0.4	GCTACCGTCGCATTG
1	GMTACGGTCACACTG	chr3R:25126502-25128502	1512	1526	+	9.56429	1.06e-05	0.4	GAGAAGGTCACTCTG
1	GMTACGGTCACACTG	chr2L:16487148-16489148	1512	1526	+	9.56429	1.06e-05	0.4	GCTACGGTCTAACTA
1	GMTACGGTCACACTG	chr2R:16177307-16179307	1521	1535	+	9.56429	1.06e-05	0.4	ACTGCGGTCACACTA
1	GMTACGGTCACACTG	chr2R:23555672-23557672	1530	1544	+	9.56429	1.06e-05	0.4	GATACGGACAAGCTG
1	GMTACGGTCACACTG	chr3R:13699838-13701838	1531	1545	+	9.56429	1.06e-05	0.4	GACACGGAAACACTG
1	GMTACGGTCACACTG	chr2R:8236271-8238271	1532	1546	+	9.56429	1.06e-05	0.4	TCCAGGGTCACACTG
1	GMTACGGTCACACTG	chr2R:18829331-18831331	1534	1548	+	9.56429	1.06e-05	0.4	GCAAAGGTGACACTG
1	GMTACGGTCACACTG	chr3L:7368260-7370260	1577	1591	+	9.56429	1.06e-05	0.4	CATGCGGTCACTCTG
1	GMTACGGTCACACTG	chr3R:27581241-27583241	1592	1606	+	9.56429	1.06e-05	0.4	CAATCGGTCACACTG
1	GMTACGGTCACACTG	chr2R:21280656-21282656	1614	1628	+	9.56429	1.06e-05	0.4	TCTGTGGTCACACTG
1	GMTACGGTCACACTG	chr2L:1163443-1165443	1619	1633	+	9.56429	1.06e-05	0.4	GACAAGGTCTCACTG
1	GMTACGGTCACACTG	chr3R:7638434-7640434	1627	1641	+	9.56429	1.06e-05	0.4	TCTTTGGTCACACTG
1	GMTACGGTCACACTG	chr2L:990300-992300	1631	1645	+	9.56429	1.06e-05	0.4	GATAGGGACACACAG
1	GMTACGGTCACACTG	chr2L:1107540-1109540	1635	1649	+	9.56429	1.06e-05	0.4	GAGACGGTCAAGCTG
1	GMTACGGTCACACTG	chrX:7377140-7379140	1639	1653	+	9.56429	1.06e-05	0.4	GCTACTGTTACCCTG
1	GMTACGGTCACACTG	chr3R:27282780-27284780	1643	1657	+	9.56429	1.06e-05	0.4	GAAACGCTCACGCTG
1	GMTACGGTCACACTG	chr2R:24474386-24476386	1645	1659	+	9.56429	1.06e-05	0.4	GCAAAGGTCACAGTG
1	GMTACGGTCACACTG	chr3R:25126359-25128359	1655	1669	+	9.56429	1.06e-05	0.4	GAGAAGGTCACTCTG
1	GMTACGGTCACACTG	chr3R:25126359-25128359	1655	1669	+	9.56429	1.06e-05	0.4	GAGAAGGTCACTCTG
1	GMTACGGTCACACTG	chr3L:901898-903898	1688	1702	+	9.56429	1.06e-05	0.4	GCTACGATTACACAG
1	GMTACGGTCACACTG	chrX:20142188-20144188	1703	1717	+	9.56429	1.06e-05	0.4	GCCACGCTCACACTT
1	GMTACGGTCACACTG	chr3R:32014520-32016520	1719	1733	+	9.56429	1.06e-05	0.4	GCTGAGGTTACACTG
1	GMTACGGTCACACTG	chr3R:5482906-5484906	1739	1753	+	9.56429	1.06e-05	0.4	GCTATGGTTACACAG
1	GMTACGGTCACACTG	chr3R:29145893-29147893	1743	1757	+	9.56429	1.06e-05	0.4	GATAGGGTCGCACCG
1	GMTACGGTCACACTG	chr2R:18686372-18688372	1746	1760	+	9.56429	1.06e-05	0.4	TACACGGCCACACTG
1	GMTACGGTCACACTG	chrX:15088682-15090682	1749	1763	+	9.56429	1.06e-05	0.4	GCTGCGGTCACAATA
1	GMTACGGTCACACTG	chrX:18369118-18371118	1757	1771	+	9.56429	1.06e-05	0.4	GCCAGGGTCACACTT
1	GMTACGGTCACACTG	chr2L:22168143-22170143	1787	1801	+	9.56429	1.06e-05	0.4	GCTTCAGTCAAACTG
1	GMTACGGTCACACTG	chr3L:9428518-9430518	1788	1802	+	9.56429	1.06e-05	0.4	CCCATGGTCACACTG
1	GMTACGGTCACACTG	chr2L:1107373-1109373	1802	1816	+	9.56429	1.06e-05	0.4	GAGACGGTCAAGCTG
1	GMTACGGTCACACTG	chr2L:10849141-10851141	1803	1817	+	9.56429	1.06e-05	0.4	GCAATGGTCACACTT
1	GMTACGGTCACACTG	chr3R:13699565-13701565	1804	1818	+	9.56429	1.06e-05	0.4	GACACGGAAACACTG
1	GMTACGGTCACACTG	chrX:15586733-15588733	1821	1835	+	9.56429	1.06e-05	0.4	GCTACCGGTACACTG
1	GMTACGGTCACACTG	chr2R:7971175-7973175	1825	1839	+	9.56429	1.06e-05	0.4	GATGCGGCCACAGTG
1	GMTACGGTCACACTG	chr2L:12007153-12009153	1838	1852	+	9.56429	1.06e-05	0.4	GCTACGGACAGATTG
1	GMTACGGTCACACTG	chr3L:22272985-22274985	1841	1855	+	9.56429	1.06e-05	0.4	GATGCGGTCTAACTG
1	GMTACGGTCACACTG	chr3R:6284200-6286200	1842	1856	+	9.56429	1.06e-05	0.4	GCTACAGTCACTCTC
1	GMTACGGTCACACTG	chr2R:7405837-7407837	1846	1860	+	9.56429	1.06e-05	0.4	GATTCGAGCACACTG
1	GMTACGGTCACACTG	chr3R:28339800-28341800	1854	1868	+	9.56429	1.06e-05	0.4	GCTAGCGTCCCACTG
1	GMTACGGTCACACTG	chr2R:5980844-5982844	1874	1888	+	9.56429	1.06e-05	0.4	GCTACGTTCACACGC
1	GMTACGGTCACACTG	chr3R:11430738-11432738	1893	1907	+	9.56429	1.06e-05	0.4	GAGACGGACACAGTG
1	GMTACGGTCACACTG	chr3L:3034196-3036196	1902	1916	+	9.56429	1.06e-05	0.4	GATTCGGTCCCATTG
1	GMTACGGTCACACTG	chrX:946500-948500	1917	1931	+	9.56429	1.06e-05	0.4	GACGAGGTCACACTG
1	GMTACGGTCACACTG	chr2L:9937134-9939134	1932	1946	+	9.56429	1.06e-05	0.4	GAGACCGGCACACTG
1	GMTACGGTCACACTG	chrX:14192214-14194214	1943	1957	+	9.56429	1.06e-05	0.4	GATTCGGTGACACCG
1	GMTACGGTCACACTG	chr2R:21309146-21311146	1950	1964	+	9.56429	1.06e-05	0.4	GCTACGGCCAGACTA
1	GMTACGGTCACACTG	chr3R:24849627-24851627	1967	1981	+	9.56429	1.06e-05	0.4	GAAACGGTCACACGC
1	GMTACGGTCACACTG	chr3L:6033611-6035611	1968	1982	+	9.56429	1.06e-05	0.4	ACTACGGTGCCACTG
1	GMTACGGTCACACTG	chr3R:18544586-18546586	1982	1996	+	9.56429	1.06e-05	0.4	GATACGGCCTCATTG
1	GMTACGGTCACACTG	chr2R:23555217-23557217	1985	1999	+	9.56429	1.06e-05	0.4	GATACGGACAAGCTG
1	GMTACGGTCACACTG	chr2R:16347527-16349527	8	22	-	9.28571	1.62e-05	0.515	GATGTGGTCACACTT
1	GMTACGGTCACACTG	chr2L:22104512-22106512	27	41	-	9.28571	1.62e-05	0.515	TATACGGTCAGACGG
1	GMTACGGTCACACTG	chr2R:23701477-23703477	31	45	-	9.28571	1.62e-05	0.515	GATACGGTCAGAGGG
1	GMTACGGTCACACTG	chr3R:28339800-28341800	63	77	-	9.28571	1.62e-05	0.515	AATACGGTCACACAA
1	GMTACGGTCACACTG	chr3R:18222722-18224722	81	95	-	9.28571	1.62e-05	0.515	GAGACCCTCACACTG
1	GMTACGGTCACACTG	chr2R:10121574-10123574	98	112	-	9.28571	1.62e-05	0.515	GATGGGGTCACACTT
1	GMTACGGTCACACTG	chr2R:23701406-23703406	102	116	-	9.28571	1.62e-05	0.515	GATACGGTCAGAGGG
1	GMTACGGTCACACTG	chr3R:22463985-22465985	121	135	-	9.28571	1.62e-05	0.515	GATGCGGTAACACTT
1	GMTACGGTCACACTG	chr3R:18222682-18224682	121	135	-	9.28571	1.62e-05	0.515	GAGACCCTCACACTG
1	GMTACGGTCACACTG	chr2R:7811028-7813028	155	169	-	9.28571	1.62e-05	0.515	GATACTGTTCCACTG
1	GMTACGGTCACACTG	chr2R:5936400-5938400	160	174	-	9.28571	1.62e-05	0.515	GAAACGGTTACATTG
1	GMTACGGTCACACTG	chrX:646304-648304	171	185	-	9.28571	1.62e-05	0.515	CATACGGTCAGACGG
1	GMTACGGTCACACTG	chr3L:260953-262953	195	209	-	9.28571	1.62e-05	0.515	GATAACGCCACACTG
1	GMTACGGTCACACTG	chr3R:12673608-12675608	204	218	-	9.28571	1.62e-05	0.515	GATAAAGTCTCACTG
1	GMTACGGTCACACTG	chr3L:679326-681326	222	236	-	9.28571	1.62e-05	0.515	GATATGGAAACACTG
1	GMTACGGTCACACTG	chr3L:13841240-13843240	255	269	-	9.28571	1.62e-05	0.515	GATACGGTCATCTTG
1	GMTACGGTCACACTG	chr2R:17766786-17768786	281	295	-	9.28571	1.62e-05	0.515	CATACGGTCACTCTT
1	GMTACGGTCACACTG	chr3R:12385249-12387249	299	313	-	9.28571	1.62e-05	0.515	GCTACTGTAACACTA
1	GMTACGGTCACACTG	chrX:21338741-21340741	332	346	-	9.28571	1.62e-05	0.515	AAAACGGTCACATTG
1	GMTACGGTCACACTG	chr3R:28025615-28027615	332	346	-	9.28571	1.62e-05	0.515	CATACGGACACACTC
1	GMTACGGTCACACTG	chr3R:31736035-31738035	347	361	-	9.28571	1.62e-05	0.515	TCTATGATCACACTG
1	GMTACGGTCACACTG	chr2L:15008939-15010939	378	392	-	9.28571	1.62e-05	0.515	CCTACGGTCAAAGTG
1	GMTACGGTCACACTG	chr2L:5027191-5029191	378	392	-	9.28571	1.62e-05	0.515	ACTACACTCACACTG
1	GMTACGGTCACACTG	chr2L:869465-871465	396	410	-	9.28571	1.62e-05	0.515	GATATGGTCACACGC
1	GMTACGGTCACACTG	chrX:21338676-21340676	397	411	-	9.28571	1.62e-05	0.515	AAAACGGTCACATTG
1	GMTACGGTCACACTG	chr2L:7780465-7782465	403	417	-	9.28571	1.62e-05	0.515	GATGCGATCATACTG
1	GMTACGGTCACACTG	chr2R:5662909-5664909	405	419	-	9.28571	1.62e-05	0.515	GCTACGTTAACACTT
1	GMTACGGTCACACTG	chr3R:31735963-31737963	419	433	-	9.28571	1.62e-05	0.515	TCTATGATCACACTG
1	GMTACGGTCACACTG	chr3R:15371212-15373212	422	436	-	9.28571	1.62e-05	0.515	GAAACGCTCACAATG
1	GMTACGGTCACACTG	chr2L:18158272-18160272	425	439	-	9.28571	1.62e-05	0.515	TAAACGGTCACATTG
1	GMTACGGTCACACTG	chr3L:16050034-16052034	439	453	-	9.28571	1.62e-05	0.515	GATACGTTATCACTG
1	GMTACGGTCACACTG	chr2R:12635671-12637671	457	471	-	9.28571	1.62e-05	0.515	AATACGGTCACACAA
1	GMTACGGTCACACTG	chr3L:9713324-9715324	465	479	-	9.28571	1.62e-05	0.515	GAAACGGTAACACTT
1	GMTACGGTCACACTG	chr2L:6350034-6352034	476	490	-	9.28571	1.62e-05	0.515	GATACTATCACTCTG
1	GMTACGGTCACACTG	chr2R:8018176-8020176	490	504	-	9.28571	1.62e-05	0.515	GATACGGTTACAAGG
1	GMTACGGTCACACTG	chr3R:28339334-28341334	529	543	-	9.28571	1.62e-05	0.515	AATACGGTCACACAA
1	GMTACGGTCACACTG	chr2L:10857536-10859536	550	564	-	9.28571	1.62e-05	0.515	CATGCGGTCACACTA
1	GMTACGGTCACACTG	chr2L:12171981-12173981	575	589	-	9.28571	1.62e-05	0.515	CATATGGTCACACAG
1	GMTACGGTCACACTG	chr3R:14897739-14899739	592	606	-	9.28571	1.62e-05	0.515	CATCTGGTCACACTG
1	GMTACGGTCACACTG	chr2L:15008724-15010724	593	607	-	9.28571	1.62e-05	0.515	CCTACGGTCAAAGTG
1	GMTACGGTCACACTG	chr3R:5793705-5795705	598	612	-	9.28571	1.62e-05	0.515	CACATGGTCACACTG
1	GMTACGGTCACACTG	chr2L:10986806-10988806	607	621	-	9.28571	1.62e-05	0.515	CATTTGGTCACACTG
1	GMTACGGTCACACTG	chr3R:13766549-13768549	609	623	-	9.28571	1.62e-05	0.515	GATATGGTTACGCTG
1	GMTACGGTCACACTG	chr3R:29806127-29808127	634	648	-	9.28571	1.62e-05	0.515	CAAATGGTCACACTG
1	GMTACGGTCACACTG	chr2R:22074308-22076308	649	663	-	9.28571	1.62e-05	0.515	GATACGCTGACACGG
1	GMTACGGTCACACTG	chr3L:16711126-16713126	661	675	-	9.28571	1.62e-05	0.515	TAGATGGTCACACTG
1	GMTACGGTCACACTG	chr3R:13381106-13383106	668	682	-	9.28571	1.62e-05	0.515	TAAATGGTCACACTG
1	GMTACGGTCACACTG	chr3L:16289950-16291950	674	688	-	9.28571	1.62e-05	0.515	GATACCGTCACCGTG
1	GMTACGGTCACACTG	chrX:16883581-16885581	676	690	-	9.28571	1.62e-05	0.515	GATGCGGTGATACTG
1	GMTACGGTCACACTG	chr3R:15370957-15372957	677	691	-	9.28571	1.62e-05	0.515	GAAACGCTCACAATG
1	GMTACGGTCACACTG	chr2L:3844716-3846716	678	692	-	9.28571	1.62e-05	0.515	GATACCCTCACACAG
1	GMTACGGTCACACTG	chrX:11492135-11494135	689	703	-	9.28571	1.62e-05	0.515	CACATGGTCACACTG
1	GMTACGGTCACACTG	chr3R:14325947-14327947	704	718	-	9.28571	1.62e-05	0.515	TAAACGTTCACACTG
1	GMTACGGTCACACTG	chr3R:18198857-18200857	714	728	-	9.28571	1.62e-05	0.515	CAAACGGTCACACTC
1	GMTACGGTCACACTG	chr2L:22129142-22131142	743	757	-	9.28571	1.62e-05	0.515	GACATGGTAACACTG
1	GMTACGGTCACACTG	chr3L:7322619-7324619	771	785	-	9.28571	1.62e-05	0.515	CAAACGGTAACACTG
1	GMTACGGTCACACTG	chrX:6364949-6366949	773	787	-	9.28571	1.62e-05	0.515	GAAATGGTCACACTA
1	GMTACGGTCACACTG	chr2R:23808236-23810236	775	789	-	9.28571	1.62e-05	0.515	CATACGGTCACTCTA
1	GMTACGGTCACACTG	chr3L:539851-541851	820	834	-	9.28571	1.62e-05	0.515	GAAATGGTCACACTC
1	GMTACGGTCACACTG	chrX:11491998-11493998	826	840	-	9.28571	1.62e-05	0.515	CACATGGTCACACTG
1	GMTACGGTCACACTG	chrX:15220176-15222176	828	842	-	9.28571	1.62e-05	0.515	AACACGCTCACACTG
1	GMTACGGTCACACTG	chr2L:1176690-1178690	838	852	-	9.28571	1.62e-05	0.515	TAAACGGTCACACTT
1	GMTACGGTCACACTG	chr3R:29062040-29064040	848	862	-	9.28571	1.62e-05	0.515	GCTACGATCAAAATG
1	GMTACGGTCACACTG	chr2L:8402924-8404924	883	897	-	9.28571	1.62e-05	0.515	CATACGCACACACTG
1	GMTACGGTCACACTG	chr3R:23009562-23011562	887	901	-	9.28571	1.62e-05	0.515	GATACGATCACAAAG
1	GMTACGGTCACACTG	chrX:16883365-16885365	892	906	-	9.28571	1.62e-05	0.515	GATGCGGTGATACTG
1	GMTACGGTCACACTG	chr2R:22836361-22838361	898	912	-	9.28571	1.62e-05	0.515	GATAAGGTCATACAG
1	GMTACGGTCACACTG	chr3L:1664138-1666138	902	916	-	9.28571	1.62e-05	0.515	CATCTGGTCACACTG
1	GMTACGGTCACACTG	chr3R:22210824-22212824	908	922	-	9.28571	1.62e-05	0.515	TCTAATGTCACACTG
1	GMTACGGTCACACTG	chr3R:29061975-29063975	913	927	-	9.28571	1.62e-05	0.515	GCTACGATCAAAATG
1	GMTACGGTCACACTG	chrX:12028032-12030032	920	934	-	9.28571	1.62e-05	0.515	GATACGTTAACGCTG
1	GMTACGGTCACACTG	chr2R:10882547-10884547	927	941	-	9.28571	1.62e-05	0.515	GATAAGCACACACTG
1	GMTACGGTCACACTG	chrX:23095771-23097771	937	951	-	9.28571	1.62e-05	0.515	TATGCGGTCACATTG
1	GMTACGGTCACACTG	chrX:15577205-15579205	942	956	-	9.28571	1.62e-05	0.515	GATATGGTCACTCTA
1	GMTACGGTCACACTG	chr3R:29805811-29807811	950	964	-	9.28571	1.62e-05	0.515	CAAATGGTCACACTG
1	GMTACGGTCACACTG	chrX:16285288-16287288	950	964	-	9.28571	1.62e-05	0.515	AATACAGACACACTG
1	GMTACGGTCACACTG	chr2R:8626900-8628900	951	965	-	9.28571	1.62e-05	0.515	GATACGGTCTTACTT
1	GMTACGGTCACACTG	chr3R:22744620-22746620	954	968	-	9.28571	1.62e-05	0.515	AAAACGGTCACACTC
1	GMTACGGTCACACTG	chr3L:19927743-19929743	957	971	-	9.28571	1.62e-05	0.515	CATCCGTTCACACTG
1	GMTACGGTCACACTG	chr3R:14897372-14899372	959	973	-	9.28571	1.62e-05	0.515	CATCTGGTCACACTG
1	GMTACGGTCACACTG	chr3L:3238578-3240578	961	975	-	9.28571	1.62e-05	0.515	GACACGTTCACACTT
1	GMTACGGTCACACTG	chr3R:14325689-14327689	962	976	-	9.28571	1.62e-05	0.515	TAAACGTTCACACTG
1	GMTACGGTCACACTG	chr3L:9712827-9714827	962	976	-	9.28571	1.62e-05	0.515	GAAACGGTAACACTT
1	GMTACGGTCACACTG	chr2R:21684283-21686283	962	976	-	9.28571	1.62e-05	0.515	AATGCGGTCACATTG
1	GMTACGGTCACACTG	chr3R:18298229-18300229	963	977	-	9.28571	1.62e-05	0.515	GATCTGGTCAGACTG
1	GMTACGGTCACACTG	chr3R:13380809-13382809	965	979	-	9.28571	1.62e-05	0.515	TAAATGGTCACACTG
1	GMTACGGTCACACTG	chr3L:16010812-16012812	968	982	-	9.28571	1.62e-05	0.515	ACTACGGTCACATTC
1	GMTACGGTCACACTG	chr2L:12171586-12173586	970	984	-	9.28571	1.62e-05	0.515	CATATGGTCACACAG
1	GMTACGGTCACACTG	chr3R:25328316-25330316	973	987	-	9.28571	1.62e-05	0.515	AAGACCGTCACACTG
1	GMTACGGTCACACTG	chrX:23095735-23097735	973	987	-	9.28571	1.62e-05	0.515	TATGCGGTCACATTG
1	GMTACGGTCACACTG	chr3L:1495643-1497643	973	987	-	9.28571	1.62e-05	0.515	CATCTGGTCACACTG
1	GMTACGGTCACACTG	chrX:1926683-1928683	974	988	-	9.28571	1.62e-05	0.515	GATCTGGTTACACTG
1	GMTACGGTCACACTG	chr3R:13433984-13435984	974	988	-	9.28571	1.62e-05	0.515	CATCTGGTCACACTG
1	GMTACGGTCACACTG	chr3R:18198595-18200595	976	990	-	9.28571	1.62e-05	0.515	CAAACGGTCACACTC
1	GMTACGGTCACACTG	chrX:15577171-15579171	976	990	-	9.28571	1.62e-05	0.515	GATATGGTCACTCTA
1	GMTACGGTCACACTG	chr3L:1664064-1666064	976	990	-	9.28571	1.62e-05	0.515	CATCTGGTCACACTG
1	GMTACGGTCACACTG	chr3L:7322411-7324411	979	993	-	9.28571	1.62e-05	0.515	CAAACGGTAACACTG
1	GMTACGGTCACACTG	chr2R:24047903-24049903	981	995	-	9.28571	1.62e-05	0.515	CATTCGGTCACACTA
1	GMTACGGTCACACTG	chr3L:5607300-5609300	982	996	-	9.28571	1.62e-05	0.515	TATCCGGTCACATTG
1	GMTACGGTCACACTG	chr3R:8268896-8270896	984	998	-	9.28571	1.62e-05	0.515	GAAATGGTCACACTA
1	GMTACGGTCACACTG	chr3R:25234529-25236529	986	1000	-	9.28571	1.62e-05	0.515	CCTACGGTCATACTA
1	GMTACGGTCACACTG	chr3R:5793317-5795317	986	1000	-	9.28571	1.62e-05	0.515	CACATGGTCACACTG
1	GMTACGGTCACACTG	chr2R:12635141-12637141	987	1001	-	9.28571	1.62e-05	0.515	AATACGGTCACACAA
1	GMTACGGTCACACTG	chr2R:12635141-12637141	987	1001	-	9.28571	1.62e-05	0.515	AATACGGTCACACAA
1	GMTACGGTCACACTG	chr3L:1312696-1314696	987	1001	-	9.28571	1.62e-05	0.515	GATAGGGCCACATTG
1	GMTACGGTCACACTG	chr2L:10857094-10859094	992	1006	-	9.28571	1.62e-05	0.515	CATGCGGTCACACTA
1	GMTACGGTCACACTG	chr3R:22744581-22746581	993	1007	-	9.28571	1.62e-05	0.515	AAAACGGTCACACTC
1	GMTACGGTCACACTG	chr2L:10986420-10988420	993	1007	-	9.28571	1.62e-05	0.515	CATTTGGTCACACTG
1	GMTACGGTCACACTG	chrX:19578800-19580800	994	1008	-	9.28571	1.62e-05	0.515	GATCTGGTAACACTG
1	GMTACGGTCACACTG	chr2L:20462444-20464444	995	1009	-	9.28571	1.62e-05	0.515	GATCTGGTAACACTG
1	GMTACGGTCACACTG	chr3R:11219064-11221064	995	1009	-	9.28571	1.62e-05	0.515	CATTTGGTCACACTG
1	GMTACGGTCACACTG	chr2R:17766070-17768070	997	1011	-	9.28571	1.62e-05	0.515	CATACGGTCACTCTT
1	GMTACGGTCACACTG	chr2L:19180702-19182702	1001	1015	-	9.28571	1.62e-05	0.515	TATCTGGTCACACTG
1	GMTACGGTCACACTG	chr2R:15531259-15533259	1002	1016	-	9.28571	1.62e-05	0.515	CACACGGTCACACTC
1	GMTACGGTCACACTG	chr2L:18694664-18696664	1003	1017	-	9.28571	1.62e-05	0.515	GATTCGGTCATACTA
1	GMTACGGTCACACTG	chr3L:14001127-14003127	1004	1018	-	9.28571	1.62e-05	0.515	AAGACGGTCACACTA
1	GMTACGGTCACACTG	chr2L:868857-870857	1004	1018	-	9.28571	1.62e-05	0.515	GATATGGTCACACGC
1	GMTACGGTCACACTG	chr2L:12691993-12693993	1006	1020	-	9.28571	1.62e-05	0.515	AATACGGTCACACCA
1	GMTACGGTCACACTG	chr2R:23808004-23810004	1007	1021	-	9.28571	1.62e-05	0.515	CATACGGTCACTCTA
1	GMTACGGTCACACTG	chrX:6364708-6366708	1014	1028	-	9.28571	1.62e-05	0.515	GAAATGGTCACACTA
1	GMTACGGTCACACTG	chr3L:20518393-20520393	1026	1040	-	9.28571	1.62e-05	0.515	CATCTGGTCACACTG
1	GMTACGGTCACACTG	chr3R:24914131-24916131	1031	1045	-	9.28571	1.62e-05	0.515	GATACGGAAACACTT
1	GMTACGGTCACACTG	chr2R:16346500-16348500	1035	1049	-	9.28571	1.62e-05	0.515	GATGTGGTCACACTT
1	GMTACGGTCACACTG	chr3L:11832578-11834578	1040	1054	-	9.28571	1.62e-05	0.515	TATATGGCCACACTG
1	GMTACGGTCACACTG	chr3L:8412012-8414012	1040	1054	-	9.28571	1.62e-05	0.515	GATACTGTGACACAG
1	GMTACGGTCACACTG	chr2L:6466698-6468698	1048	1062	-	9.28571	1.62e-05	0.515	TCTACGGTAACACTT
1	GMTACGGTCACACTG	chr2R:22200508-22202508	1051	1065	-	9.28571	1.62e-05	0.515	GATTCGGTGAGACTG
1	GMTACGGTCACACTG	chr3R:16025079-16027079	1052	1066	-	9.28571	1.62e-05	0.515	TATACGGTCACACAC
1	GMTACGGTCACACTG	chr3L:539614-541614	1057	1071	-	9.28571	1.62e-05	0.515	GAAATGGTCACACTC
[truncated: 4,309 more rows]
