# Supplementary material for: M1BP cooperates with CP190 to activate transcription at TAD borders and promote chromatin insulator activity
Source: Nat Commun. 2021 Jul 7;12:4170. doi: 10.1038/s41467-021-24407-y (PMC8263732; doi:10.1038/s41467-021-24407-y)
Supplement: Supplementary file 6 — Source Data [file 41467_2021_24407_MOESM6_ESM.zip]

Archive with 291 entries (246 files):
- Source Data_updated_060121/
- Source Data_updated_060121/.DS_Store
- __MACOSX/
- __MACOSX/Source Data_updated_060121/
- __MACOSX/Source Data_updated_060121/._.DS_Store
- Source Data_updated_060121/Source Data 1.pdf
- __MACOSX/Source Data_updated_060121/._Source Data 1.pdf
- Source Data_updated_060121/Source Data 3.pdf
- __MACOSX/Source Data_updated_060121/._Source Data 3.pdf
- Source Data_updated_060121/Source Data 2.pdf
- __MACOSX/Source Data_updated_060121/._Source Data 2.pdf
- Source Data_updated_060121/Source Data 6.pdf
- __MACOSX/Source Data_updated_060121/._Source Data 6.pdf
- Source Data_updated_060121/Source Data 5.pdf
- __MACOSX/Source Data_updated_060121/._Source Data 5.pdf
- Source Data_updated_060121/Source Data 4.pdf
- __MACOSX/Source Data_updated_060121/._Source Data 4.pdf
- Source Data_updated_060121/Source Data 7.xlsx
- __MACOSX/Source Data_updated_060121/._Source Data 7.xlsx
- Source Data_updated_060121/Source Data 8/
- Source Data_updated_060121/Source Data 8/Figure 8i/
- Source Data_updated_060121/Source Data 8/Figure 8i/.DS_Store
- __MACOSX/Source Data_updated_060121/Source Data 8/
- __MACOSX/Source Data_updated_060121/Source Data 8/Figure 8i/
- __MACOSX/Source Data_updated_060121/Source Data 8/Figure 8i/._.DS_Store
- Source Data_updated_060121/Source Data 8/Figure 8i/Figure 8i_tango_slide1/
- Source Data_updated_060121/Source Data 8/Figure 8i/Figure 8i_tango_slide1/.DS_Store
- __MACOSX/Source Data_updated_060121/Source Data 8/Figure 8i/Figure 8i_tango_slide1/
- __MACOSX/Source Data_updated_060121/Source Data 8/Figure 8i/Figure 8i_tango_slide1/._.DS_Store
- Source Data_updated_060121/Source Data 8/Figure 8i/Figure 8i_tango_slide1/all-reps/
- Source Data_updated_060121/Source Data 8/Figure 8i/Figure 8i_tango_slide1/all-reps/B_C.xls
- __MACOSX/Source Data_updated_060121/Source Data 8/Figure 8i/Figure 8i_tango_slide1/all-reps/
- __MACOSX/Source Data_updated_060121/Source Data 8/Figure 8i/Figure 8i_tango_slide1/all-reps/._B_C.xls
- Source Data_updated_060121/Source Data 8/Figure 8i/Figure 8i_tango_slide1/all-reps/B_A.xls
- __MACOSX/Source Data_updated_060121/Source Data 8/Figure 8i/Figure 8i_tango_slide1/all-reps/._B_A.xls
- Source Data_updated_060121/Source Data 8/Figure 8i/Figure 8i_tango_slide1/all-reps/A_C.xls
- __MACOSX/Source Data_updated_060121/Source Data 8/Figure 8i/Figure 8i_tango_slide1/all-reps/._A_C.xls
- Source Data_updated_060121/Source Data 8/Figure 8i/Figure 8i_tango_slide1/all-reps/C_B.xls
- __MACOSX/Source Data_updated_060121/Source Data 8/Figure 8i/Figure 8i_tango_slide1/all-reps/._C_B.xls
- Source Data_updated_060121/Source Data 8/Figure 8i/Figure 8i_tango_slide1/all-reps/A.xls
- __MACOSX/Source Data_updated_060121/Source Data 8/Figure 8i/Figure 8i_tango_slide1/all-reps/._A.xls
- Source Data_updated_060121/Source Data 8/Figure 8i/Figure 8i_tango_slide1/all-reps/B.xls
- __MACOSX/Source Data_updated_060121/Source Data 8/Figure 8i/Figure 8i_tango_slide1/all-reps/._B.xls
- Source Data_updated_060121/Source Data 8/Figure 8i/Figure 8i_tango_slide1/all-reps/C.xls
- __MACOSX/Source Data_updated_060121/Source Data 8/Figure 8i/Figure 8i_tango_slide1/all-reps/._C.xls
- Source Data_updated_060121/Source Data 8/Figure 8i/Figure 8i_tango_slide1/all-reps/nucleus.xls
- __MACOSX/Source Data_updated_060121/Source Data 8/Figure 8i/Figure 8i_tango_slide1/all-reps/._nucleus.xls
- __MACOSX/Source Data_updated_060121/Source Data 8/Figure 8i/Figure 8i_tango_slide1/._all-reps
- __MACOSX/Source Data_updated_060121/Source Data 8/Figure 8i/._Figure 8i_tango_slide1
- Source Data_updated_060121/Source Data 8/Figure 8i/Figure 8i-tango-slide2/
- Source Data_updated_060121/Source Data 8/Figure 8i/Figure 8i-tango-slide2/rep2/
- Source Data_updated_060121/Source Data 8/Figure 8i/Figure 8i-tango-slide2/rep2/B_C.xls
- __MACOSX/Source Data_updated_060121/Source Data 8/Figure 8i/Figure 8i-tango-slide2/
- __MACOSX/Source Data_updated_060121/Source Data 8/Figure 8i/Figure 8i-tango-slide2/rep2/
- __MACOSX/Source Data_updated_060121/Source Data 8/Figure 8i/Figure 8i-tango-slide2/rep2/._B_C.xls
- Source Data_updated_060121/Source Data 8/Figure 8i/Figure 8i-tango-slide2/rep2/B_A.xls
- __MACOSX/Source Data_updated_060121/Source Data 8/Figure 8i/Figure 8i-tango-slide2/rep2/._B_A.xls
- Source Data_updated_060121/Source Data 8/Figure 8i/Figure 8i-tango-slide2/rep2/A_C.xls
- __MACOSX/Source Data_updated_060121/Source Data 8/Figure 8i/Figure 8i-tango-slide2/rep2/._A_C.xls
- Source Data_updated_060121/Source Data 8/Figure 8i/Figure 8i-tango-slide2/rep2/C_B.xls
- __MACOSX/Source Data_updated_060121/Source Data 8/Figure 8i/Figure 8i-tango-slide2/rep2/._C_B.xls
- Source Data_updated_060121/Source Data 8/Figure 8i/Figure 8i-tango-slide2/rep2/A.xls
- __MACOSX/Source Data_updated_060121/Source Data 8/Figure 8i/Figure 8i-tango-slide2/rep2/._A.xls
- Source Data_updated_060121/Source Data 8/Figure 8i/Figure 8i-tango-slide2/rep2/B.xls
- __MACOSX/Source Data_updated_060121/Source Data 8/Figure 8i/Figure 8i-tango-slide2/rep2/._B.xls
- Source Data_updated_060121/Source Data 8/Figure 8i/Figure 8i-tango-slide2/rep2/C.xls
- __MACOSX/Source Data_updated_060121/Source Data 8/Figure 8i/Figure 8i-tango-slide2/rep2/._C.xls
- Source Data_updated_060121/Source Data 8/Figure 8i/Figure 8i-tango-slide2/rep2/nucleus.xls
- __MACOSX/Source Data_updated_060121/Source Data 8/Figure 8i/Figure 8i-tango-slide2/rep2/._nucleus.xls
- __MACOSX/Source Data_updated_060121/Source Data 8/Figure 8i/Figure 8i-tango-slide2/._rep2
- Source Data_updated_060121/Source Data 8/Figure 8i/Figure 8i-tango-slide2/rep3/
- Source Data_updated_060121/Source Data 8/Figure 8i/Figure 8i-tango-slide2/rep3/B_C.xls
- __MACOSX/Source Data_updated_060121/Source Data 8/Figure 8i/Figure 8i-tango-slide2/rep3/
- __MACOSX/Source Data_updated_060121/Source Data 8/Figure 8i/Figure 8i-tango-slide2/rep3/._B_C.xls
- Source Data_updated_060121/Source Data 8/Figure 8i/Figure 8i-tango-slide2/rep3/B_A.xls
- __MACOSX/Source Data_updated_060121/Source Data 8/Figure 8i/Figure 8i-tango-slide2/rep3/._B_A.xls
- Source Data_updated_060121/Source Data 8/Figure 8i/Figure 8i-tango-slide2/rep3/A_C.xls
- __MACOSX/Source Data_updated_060121/Source Data 8/Figure 8i/Figure 8i-tango-slide2/rep3/._A_C.xls
- Source Data_updated_060121/Source Data 8/Figure 8i/Figure 8i-tango-slide2/rep3/C_B.xls
- __MACOSX/Source Data_updated_060121/Source Data 8/Figure 8i/Figure 8i-tango-slide2/rep3/._C_B.xls
- Source Data_updated_060121/Source Data 8/Figure 8i/Figure 8i-tango-slide2/rep3/A.xls
- __MACOSX/Source Data_updated_060121/Source Data 8/Figure 8i/Figure 8i-tango-slide2/rep3/._A.xls
- Source Data_updated_060121/Source Data 8/Figure 8i/Figure 8i-tango-slide2/rep3/B.xls
- __MACOSX/Source Data_updated_060121/Source Data 8/Figure 8i/Figure 8i-tango-slide2/rep3/._B.xls
- Source Data_updated_060121/Source Data 8/Figure 8i/Figure 8i-tango-slide2/rep3/C.xls
- __MACOSX/Source Data_updated_060121/Source Data 8/Figure 8i/Figure 8i-tango-slide2/rep3/._C.xls
- Source Data_updated_060121/Source Data 8/Figure 8i/Figure 8i-tango-slide2/rep3/nucleus.xls
- __MACOSX/Source Data_updated_060121/Source Data 8/Figure 8i/Figure 8i-tango-slide2/rep3/._nucleus.xls
- __MACOSX/Source Data_updated_060121/Source Data 8/Figure 8i/Figure 8i-tango-slide2/._rep3
- Source Data_updated_060121/Source Data 8/Figure 8i/Figure 8i-tango-slide2/rep1/
- Source Data_updated_060121/Source Data 8/Figure 8i/Figure 8i-tango-slide2/rep1/B_C.xls
- __MACOSX/Source Data_updated_060121/Source Data 8/Figure 8i/Figure 8i-tango-slide2/rep1/
- __MACOSX/Source Data_updated_060121/Source Data 8/Figure 8i/Figure 8i-tango-slide2/rep1/._B_C.xls
- Source Data_updated_060121/Source Data 8/Figure 8i/Figure 8i-tango-slide2/rep1/B_A.xls
- __MACOSX/Source Data_updated_060121/Source Data 8/Figure 8i/Figure 8i-tango-slide2/rep1/._B_A.xls
- Source Data_updated_060121/Source Data 8/Figure 8i/Figure 8i-tango-slide2/rep1/A_C.xls
- __MACOSX/Source Data_updated_060121/Source Data 8/Figure 8i/Figure 8i-tango-slide2/rep1/._A_C.xls
- Source Data_updated_060121/Source Data 8/Figure 8i/Figure 8i-tango-slide2/rep1/C_B.xls
- __MACOSX/Source Data_updated_060121/Source Data 8/Figure 8i/Figure 8i-tango-slide2/rep1/._C_B.xls
- Source Data_updated_060121/Source Data 8/Figure 8i/Figure 8i-tango-slide2/rep1/A.xls
- __MACOSX/Source Data_updated_060121/Source Data 8/Figure 8i/Figure 8i-tango-slide2/rep1/._A.xls
- Source Data_updated_060121/Source Data 8/Figure 8i/Figure 8i-tango-slide2/rep1/B.xls
- __MACOSX/Source Data_updated_060121/Source Data 8/Figure 8i/Figure 8i-tango-slide2/rep1/._B.xls
- Source Data_updated_060121/Source Data 8/Figure 8i/Figure 8i-tango-slide2/rep1/C.xls
- __MACOSX/Source Data_updated_060121/Source Data 8/Figure 8i/Figure 8i-tango-slide2/rep1/._C.xls
- Source Data_updated_060121/Source Data 8/Figure 8i/Figure 8i-tango-slide2/rep1/nucleus.xls
- __MACOSX/Source Data_updated_060121/Source Data 8/Figure 8i/Figure 8i-tango-slide2/rep1/._nucleus.xls
- __MACOSX/Source Data_updated_060121/Source Data 8/Figure 8i/Figure 8i-tango-slide2/._rep1
- __MACOSX/Source Data_updated_060121/Source Data 8/Figure 8i/._Figure 8i-tango-slide2
- __MACOSX/Source Data_updated_060121/Source Data 8/._Figure 8i
- Source Data_updated_060121/Source Data 8/Figure 8f/
- Source Data_updated_060121/Source Data 8/Figure 8f/.DS_Store
- __MACOSX/Source Data_updated_060121/Source Data 8/Figure 8f/
- __MACOSX/Source Data_updated_060121/Source Data 8/Figure 8f/._.DS_Store
- Source Data_updated_060121/Source Data 8/Figure 8f/Figure 8f_tango_all/
- Source Data_updated_060121/Source Data 8/Figure 8f/Figure 8f_tango_all/B_C.xls
- __MACOSX/Source Data_updated_060121/Source Data 8/Figure 8f/Figure 8f_tango_all/
- __MACOSX/Source Data_updated_060121/Source Data 8/Figure 8f/Figure 8f_tango_all/._B_C.xls
- Source Data_updated_060121/Source Data 8/Figure 8f/Figure 8f_tango_all/B_A.xls
- __MACOSX/Source Data_updated_060121/Source Data 8/Figure 8f/Figure 8f_tango_all/._B_A.xls
- Source Data_updated_060121/Source Data 8/Figure 8f/Figure 8f_tango_all/A_C.xls
- __MACOSX/Source Data_updated_060121/Source Data 8/Figure 8f/Figure 8f_tango_all/._A_C.xls
- Source Data_updated_060121/Source Data 8/Figure 8f/Figure 8f_tango_all/C_B.xls
- __MACOSX/Source Data_updated_060121/Source Data 8/Figure 8f/Figure 8f_tango_all/._C_B.xls
- Source Data_updated_060121/Source Data 8/Figure 8f/Figure 8f_tango_all/A.xls
- __MACOSX/Source Data_updated_060121/Source Data 8/Figure 8f/Figure 8f_tango_all/._A.xls
- Source Data_updated_060121/Source Data 8/Figure 8f/Figure 8f_tango_all/B.xls
- __MACOSX/Source Data_updated_060121/Source Data 8/Figure 8f/Figure 8f_tango_all/._B.xls
- Source Data_updated_060121/Source Data 8/Figure 8f/Figure 8f_tango_all/C.xls
- __MACOSX/Source Data_updated_060121/Source Data 8/Figure 8f/Figure 8f_tango_all/._C.xls
- Source Data_updated_060121/Source Data 8/Figure 8f/Figure 8f_tango_all/nucleus.xls
- __MACOSX/Source Data_updated_060121/Source Data 8/Figure 8f/Figure 8f_tango_all/._nucleus.xls
- __MACOSX/Source Data_updated_060121/Source Data 8/Figure 8f/._Figure 8f_tango_all
- __MACOSX/Source Data_updated_060121/Source Data 8/._Figure 8f
- Source Data_updated_060121/Source Data 8/.DS_Store
- __MACOSX/Source Data_updated_060121/Source Data 8/._.DS_Store
- Source Data_updated_060121/Source Data 8/Figure 8c/
- Source Data_updated_060121/Source Data 8/Figure 8c/.DS_Store
- __MACOSX/Source Data_updated_060121/Source Data 8/Figure 8c/
- __MACOSX/Source Data_updated_060121/Source Data 8/Figure 8c/._.DS_Store
- Source Data_updated_060121/Source Data 8/Figure 8c/Figure 8c_tango-slide1/
- Source Data_updated_060121/Source Data 8/Figure 8c/Figure 8c_tango-slide1/.DS_Store
- __MACOSX/Source Data_updated_060121/Source Data 8/Figure 8c/Figure 8c_tango-slide1/
- __MACOSX/Source Data_updated_060121/Source Data 8/Figure 8c/Figure 8c_tango-slide1/._.DS_Store
- Source Data_updated_060121/Source Data 8/Figure 8c/Figure 8c_tango-slide1/all-reps/
- Source Data_updated_060121/Source Data 8/Figure 8c/Figure 8c_tango-slide1/all-reps/B_C.xls
- __MACOSX/Source Data_updated_060121/Source Data 8/Figure 8c/Figure 8c_tango-slide1/all-reps/
- __MACOSX/Source Data_updated_060121/Source Data 8/Figure 8c/Figure 8c_tango-slide1/all-reps/._B_C.xls
- Source Data_updated_060121/Source Data 8/Figure 8c/Figure 8c_tango-slide1/all-reps/B_A.xls
- __MACOSX/Source Data_updated_060121/Source Data 8/Figure 8c/Figure 8c_tango-slide1/all-reps/._B_A.xls
- Source Data_updated_060121/Source Data 8/Figure 8c/Figure 8c_tango-slide1/all-reps/A_C.xls
- __MACOSX/Source Data_updated_060121/Source Data 8/Figure 8c/Figure 8c_tango-slide1/all-reps/._A_C.xls
- Source Data_updated_060121/Source Data 8/Figure 8c/Figure 8c_tango-slide1/all-reps/C_B.xls
- __MACOSX/Source Data_updated_060121/Source Data 8/Figure 8c/Figure 8c_tango-slide1/all-reps/._C_B.xls
- Source Data_updated_060121/Source Data 8/Figure 8c/Figure 8c_tango-slide1/all-reps/A.xls
- __MACOSX/Source Data_updated_060121/Source Data 8/Figure 8c/Figure 8c_tango-slide1/all-reps/._A.xls
- Source Data_updated_060121/Source Data 8/Figure 8c/Figure 8c_tango-slide1/all-reps/B.xls
- __MACOSX/Source Data_updated_060121/Source Data 8/Figure 8c/Figure 8c_tango-slide1/all-reps/._B.xls
- Source Data_updated_060121/Source Data 8/Figure 8c/Figure 8c_tango-slide1/all-reps/C.xls
- __MACOSX/Source Data_updated_060121/Source Data 8/Figure 8c/Figure 8c_tango-slide1/all-reps/._C.xls
- Source Data_updated_060121/Source Data 8/Figure 8c/Figure 8c_tango-slide1/all-reps/nucleus.xls
- __MACOSX/Source Data_updated_060121/Source Data 8/Figure 8c/Figure 8c_tango-slide1/all-reps/._nucleus.xls
- __MACOSX/Source Data_updated_060121/Source Data 8/Figure 8c/Figure 8c_tango-slide1/._all-reps
- __MACOSX/Source Data_updated_060121/Source Data 8/Figure 8c/._Figure 8c_tango-slide1
- Source Data_updated_060121/Source Data 8/Figure 8c/Figure 8c-tango-slide2/
- Source Data_updated_060121/Source Data 8/Figure 8c/Figure 8c-tango-slide2/.DS_Store
- __MACOSX/Source Data_updated_060121/Source Data 8/Figure 8c/Figure 8c-tango-slide2/
- __MACOSX/Source Data_updated_060121/Source Data 8/Figure 8c/Figure 8c-tango-slide2/._.DS_Store
- Source Data_updated_060121/Source Data 8/Figure 8c/Figure 8c-tango-slide2/cp190-rep3-4/
- Source Data_updated_060121/Source Data 8/Figure 8c/Figure 8c-tango-slide2/cp190-rep3-4/B_C.xls
- __MACOSX/Source Data_updated_060121/Source Data 8/Figure 8c/Figure 8c-tango-slide2/cp190-rep3-4/
- __MACOSX/Source Data_updated_060121/Source Data 8/Figure 8c/Figure 8c-tango-slide2/cp190-rep3-4/._B_C.xls
- Source Data_updated_060121/Source Data 8/Figure 8c/Figure 8c-tango-slide2/cp190-rep3-4/B_A.xls
- __MACOSX/Source Data_updated_060121/Source Data 8/Figure 8c/Figure 8c-tango-slide2/cp190-rep3-4/._B_A.xls
- Source Data_updated_060121/Source Data 8/Figure 8c/Figure 8c-tango-slide2/cp190-rep3-4/A_C.xls
- __MACOSX/Source Data_updated_060121/Source Data 8/Figure 8c/Figure 8c-tango-slide2/cp190-rep3-4/._A_C.xls
- Source Data_updated_060121/Source Data 8/Figure 8c/Figure 8c-tango-slide2/cp190-rep3-4/C_B.xls
- __MACOSX/Source Data_updated_060121/Source Data 8/Figure 8c/Figure 8c-tango-slide2/cp190-rep3-4/._C_B.xls
- Source Data_updated_060121/Source Data 8/Figure 8c/Figure 8c-tango-slide2/cp190-rep3-4/A.xls
- __MACOSX/Source Data_updated_060121/Source Data 8/Figure 8c/Figure 8c-tango-slide2/cp190-rep3-4/._A.xls
- Source Data_updated_060121/Source Data 8/Figure 8c/Figure 8c-tango-slide2/cp190-rep3-4/B.xls
- __MACOSX/Source Data_updated_060121/Source Data 8/Figure 8c/Figure 8c-tango-slide2/cp190-rep3-4/._B.xls
- Source Data_updated_060121/Source Data 8/Figure 8c/Figure 8c-tango-slide2/cp190-rep3-4/C.xls
- __MACOSX/Source Data_updated_060121/Source Data 8/Figure 8c/Figure 8c-tango-slide2/cp190-rep3-4/._C.xls
- Source Data_updated_060121/Source Data 8/Figure 8c/Figure 8c-tango-slide2/cp190-rep3-4/nucleus.xls
- __MACOSX/Source Data_updated_060121/Source Data 8/Figure 8c/Figure 8c-tango-slide2/cp190-rep3-4/._nucleus.xls
- __MACOSX/Source Data_updated_060121/Source Data 8/Figure 8c/Figure 8c-tango-slide2/._cp190-rep3-4
- Source Data_updated_060121/Source Data 8/Figure 8c/Figure 8c-tango-slide2/rep2/
- Source Data_updated_060121/Source Data 8/Figure 8c/Figure 8c-tango-slide2/rep2/.DS_Store
- __MACOSX/Source Data_updated_060121/Source Data 8/Figure 8c/Figure 8c-tango-slide2/rep2/
- __MACOSX/Source Data_updated_060121/Source Data 8/Figure 8c/Figure 8c-tango-slide2/rep2/._.DS_Store
- Source Data_updated_060121/Source Data 8/Figure 8c/Figure 8c-tango-slide2/rep2/cp190-rep2/
- Source Data_updated_060121/Source Data 8/Figure 8c/Figure 8c-tango-slide2/rep2/cp190-rep2/B_C.xls
- __MACOSX/Source Data_updated_060121/Source Data 8/Figure 8c/Figure 8c-tango-slide2/rep2/cp190-rep2/
- __MACOSX/Source Data_updated_060121/Source Data 8/Figure 8c/Figure 8c-tango-slide2/rep2/cp190-rep2/._B_C.xls
- Source Data_updated_060121/Source Data 8/Figure 8c/Figure 8c-tango-slide2/rep2/cp190-rep2/B_A.xls
- __MACOSX/Source Data_updated_060121/Source Data 8/Figure 8c/Figure 8c-tango-slide2/rep2/cp190-rep2/._B_A.xls
- Source Data_updated_060121/Source Data 8/Figure 8c/Figure 8c-tango-slide2/rep2/cp190-rep2/A_C.xls
- __MACOSX/Source Data_updated_060121/Source Data 8/Figure 8c/Figure 8c-tango-slide2/rep2/cp190-rep2/._A_C.xls
- Source Data_updated_060121/Source Data 8/Figure 8c/Figure 8c-tango-slide2/rep2/cp190-rep2/C_B.xls
- __MACOSX/Source Data_updated_060121/Source Data 8/Figure 8c/Figure 8c-tango-slide2/rep2/cp190-rep2/._C_B.xls
- Source Data_updated_060121/Source Data 8/Figure 8c/Figure 8c-tango-slide2/rep2/cp190-rep2/A.xls
- __MACOSX/Source Data_updated_060121/Source Data 8/Figure 8c/Figure 8c-tango-slide2/rep2/cp190-rep2/._A.xls
- Source Data_updated_060121/Source Data 8/Figure 8c/Figure 8c-tango-slide2/rep2/cp190-rep2/B.xls
- __MACOSX/Source Data_updated_060121/Source Data 8/Figure 8c/Figure 8c-tango-slide2/rep2/cp190-rep2/._B.xls
- Source Data_updated_060121/Source Data 8/Figure 8c/Figure 8c-tango-slide2/rep2/cp190-rep2/C.xls
- __MACOSX/Source Data_updated_060121/Source Data 8/Figure 8c/Figure 8c-tango-slide2/rep2/cp190-rep2/._C.xls
- Source Data_updated_060121/Source Data 8/Figure 8c/Figure 8c-tango-slide2/rep2/cp190-rep2/nucleus.xls
- __MACOSX/Source Data_updated_060121/Source Data 8/Figure 8c/Figure 8c-tango-slide2/rep2/cp190-rep2/._nucleus.xls
- __MACOSX/Source Data_updated_060121/Source Data 8/Figure 8c/Figure 8c-tango-slide2/rep2/._cp190-rep2
- Source Data_updated_060121/Source Data 8/Figure 8c/Figure 8c-tango-slide2/rep2/rep2-mock-m1bp/
- Source Data_updated_060121/Source Data 8/Figure 8c/Figure 8c-tango-slide2/rep2/rep2-mock-m1bp/B_C.xls
- __MACOSX/Source Data_updated_060121/Source Data 8/Figure 8c/Figure 8c-tango-slide2/rep2/rep2-mock-m1bp/
- __MACOSX/Source Data_updated_060121/Source Data 8/Figure 8c/Figure 8c-tango-slide2/rep2/rep2-mock-m1bp/._B_C.xls
- Source Data_updated_060121/Source Data 8/Figure 8c/Figure 8c-tango-slide2/rep2/rep2-mock-m1bp/B_A.xls
- __MACOSX/Source Data_updated_060121/Source Data 8/Figure 8c/Figure 8c-tango-slide2/rep2/rep2-mock-m1bp/._B_A.xls
- Source Data_updated_060121/Source Data 8/Figure 8c/Figure 8c-tango-slide2/rep2/rep2-mock-m1bp/A_C.xls
- __MACOSX/Source Data_updated_060121/Source Data 8/Figure 8c/Figure 8c-tango-slide2/rep2/rep2-mock-m1bp/._A_C.xls
- Source Data_updated_060121/Source Data 8/Figure 8c/Figure 8c-tango-slide2/rep2/rep2-mock-m1bp/C_B.xls
- __MACOSX/Source Data_updated_060121/Source Data 8/Figure 8c/Figure 8c-tango-slide2/rep2/rep2-mock-m1bp/._C_B.xls
- Source Data_updated_060121/Source Data 8/Figure 8c/Figure 8c-tango-slide2/rep2/rep2-mock-m1bp/A.xls
- __MACOSX/Source Data_updated_060121/Source Data 8/Figure 8c/Figure 8c-tango-slide2/rep2/rep2-mock-m1bp/._A.xls
- Source Data_updated_060121/Source Data 8/Figure 8c/Figure 8c-tango-slide2/rep2/rep2-mock-m1bp/B.xls
- __MACOSX/Source Data_updated_060121/Source Data 8/Figure 8c/Figure 8c-tango-slide2/rep2/rep2-mock-m1bp/._B.xls
- Source Data_updated_060121/Source Data 8/Figure 8c/Figure 8c-tango-slide2/rep2/rep2-mock-m1bp/C.xls
- __MACOSX/Source Data_updated_060121/Source Data 8/Figure 8c/Figure 8c-tango-slide2/rep2/rep2-mock-m1bp/._C.xls
- Source Data_updated_060121/Source Data 8/Figure 8c/Figure 8c-tango-slide2/rep2/rep2-mock-m1bp/nucleus.xls
- __MACOSX/Source Data_updated_060121/Source Data 8/Figure 8c/Figure 8c-tango-slide2/rep2/rep2-mock-m1bp/._nucleus.xls
- __MACOSX/Source Data_updated_060121/Source Data 8/Figure 8c/Figure 8c-tango-slide2/rep2/._rep2-mock-m1bp
- __MACOSX/Source Data_updated_060121/Source Data 8/Figure 8c/Figure 8c-tango-slide2/._rep2
- Source Data_updated_060121/Source Data 8/Figure 8c/Figure 8c-tango-slide2/all-rep1/
- Source Data_updated_060121/Source Data 8/Figure 8c/Figure 8c-tango-slide2/all-rep1/B_C.xls
- __MACOSX/Source Data_updated_060121/Source Data 8/Figure 8c/Figure 8c-tango-slide2/all-rep1/
- __MACOSX/Source Data_updated_060121/Source Data 8/Figure 8c/Figure 8c-tango-slide2/all-rep1/._B_C.xls
- Source Data_updated_060121/Source Data 8/Figure 8c/Figure 8c-tango-slide2/all-rep1/B_A.xls
- __MACOSX/Source Data_updated_060121/Source Data 8/Figure 8c/Figure 8c-tango-slide2/all-rep1/._B_A.xls
- Source Data_updated_060121/Source Data 8/Figure 8c/Figure 8c-tango-slide2/all-rep1/A_C.xls
- __MACOSX/Source Data_updated_060121/Source Data 8/Figure 8c/Figure 8c-tango-slide2/all-rep1/._A_C.xls
- Source Data_updated_060121/Source Data 8/Figure 8c/Figure 8c-tango-slide2/all-rep1/C_B.xls
- __MACOSX/Source Data_updated_060121/Source Data 8/Figure 8c/Figure 8c-tango-slide2/all-rep1/._C_B.xls
- Source Data_updated_060121/Source Data 8/Figure 8c/Figure 8c-tango-slide2/all-rep1/A.xls
- __MACOSX/Source Data_updated_060121/Source Data 8/Figure 8c/Figure 8c-tango-slide2/all-rep1/._A.xls
- Source Data_updated_060121/Source Data 8/Figure 8c/Figure 8c-tango-slide2/all-rep1/B.xls
- __MACOSX/Source Data_updated_060121/Source Data 8/Figure 8c/Figure 8c-tango-slide2/all-rep1/._B.xls
- Source Data_updated_060121/Source Data 8/Figure 8c/Figure 8c-tango-slide2/all-rep1/C.xls
- __MACOSX/Source Data_updated_060121/Source Data 8/Figure 8c/Figure 8c-tango-slide2/all-rep1/._C.xls
- Source Data_updated_060121/Source Data 8/Figure 8c/Figure 8c-tango-slide2/all-rep1/nucleus.xls
- __MACOSX/Source Data_updated_060121/Source Data 8/Figure 8c/Figure 8c-tango-slide2/all-rep1/._nucleus.xls
- __MACOSX/Source Data_updated_060121/Source Data 8/Figure 8c/Figure 8c-tango-slide2/._all-rep1
- Source Data_updated_060121/Source Data 8/Figure 8c/Figure 8c-tango-slide2/rep3-mock-m1bp/
- Source Data_updated_060121/Source Data 8/Figure 8c/Figure 8c-tango-slide2/rep3-mock-m1bp/B_C.xls
- __MACOSX/Source Data_updated_060121/Source Data 8/Figure 8c/Figure 8c-tango-slide2/rep3-mock-m1bp/
- __MACOSX/Source Data_updated_060121/Source Data 8/Figure 8c/Figure 8c-tango-slide2/rep3-mock-m1bp/._B_C.xls
- Source Data_updated_060121/Source Data 8/Figure 8c/Figure 8c-tango-slide2/rep3-mock-m1bp/B_A.xls
- __MACOSX/Source Data_updated_060121/Source Data 8/Figure 8c/Figure 8c-tango-slide2/rep3-mock-m1bp/._B_A.xls
- Source Data_updated_060121/Source Data 8/Figure 8c/Figure 8c-tango-slide2/rep3-mock-m1bp/A_C.xls
- __MACOSX/Source Data_updated_060121/Source Data 8/Figure 8c/Figure 8c-tango-slide2/rep3-mock-m1bp/._A_C.xls
- Source Data_updated_060121/Source Data 8/Figure 8c/Figure 8c-tango-slide2/rep3-mock-m1bp/C_B.xls
- __MACOSX/Source Data_updated_060121/Source Data 8/Figure 8c/Figure 8c-tango-slide2/rep3-mock-m1bp/._C_B.xls
- Source Data_updated_060121/Source Data 8/Figure 8c/Figure 8c-tango-slide2/rep3-mock-m1bp/A.xls
- __MACOSX/Source Data_updated_060121/Source Data 8/Figure 8c/Figure 8c-tango-slide2/rep3-mock-m1bp/._A.xls
- Source Data_updated_060121/Source Data 8/Figure 8c/Figure 8c-tango-slide2/rep3-mock-m1bp/B.xls
- __MACOSX/Source Data_updated_060121/Source Data 8/Figure 8c/Figure 8c-tango-slide2/rep3-mock-m1bp/._B.xls
- Source Data_updated_060121/Source Data 8/Figure 8c/Figure 8c-tango-slide2/rep3-mock-m1bp/C.xls
- __MACOSX/Source Data_updated_060121/Source Data 8/Figure 8c/Figure 8c-tango-slide2/rep3-mock-m1bp/._C.xls
- Source Data_updated_060121/Source Data 8/Figure 8c/Figure 8c-tango-slide2/rep3-mock-m1bp/nucleus.xls
- __MACOSX/Source Data_updated_060121/Source Data 8/Figure 8c/Figure 8c-tango-slide2/rep3-mock-m1bp/._nucleus.xls
- __MACOSX/Source Data_updated_060121/Source Data 8/Figure 8c/Figure 8c-tango-slide2/._rep3-mock-m1bp
- Source Data_updated_060121/Source Data 8/Figure 8c/Figure 8c-tango-slide2/rep4-mock-m1bp/
- Source Data_updated_060121/Source Data 8/Figure 8c/Figure 8c-tango-slide2/rep4-mock-m1bp/B_C.xls
- __MACOSX/Source Data_updated_060121/Source Data 8/Figure 8c/Figure 8c-tango-slide2/rep4-mock-m1bp/
- __MACOSX/Source Data_updated_060121/Source Data 8/Figure 8c/Figure 8c-tango-slide2/rep4-mock-m1bp/._B_C.xls
- Source Data_updated_060121/Source Data 8/Figure 8c/Figure 8c-tango-slide2/rep4-mock-m1bp/B_A.xls
- __MACOSX/Source Data_updated_060121/Source Data 8/Figure 8c/Figure 8c-tango-slide2/rep4-mock-m1bp/._B_A.xls
- Source Data_updated_060121/Source Data 8/Figure 8c/Figure 8c-tango-slide2/rep4-mock-m1bp/A_C.xls
- __MACOSX/Source Data_updated_060121/Source Data 8/Figure 8c/Figure 8c-tango-slide2/rep4-mock-m1bp/._A_C.xls
- Source Data_updated_060121/Source Data 8/Figure 8c/Figure 8c-tango-slide2/rep4-mock-m1bp/C_B.xls
- __MACOSX/Source Data_updated_060121/Source Data 8/Figure 8c/Figure 8c-tango-slide2/rep4-mock-m1bp/._C_B.xls
- Source Data_updated_060121/Source Data 8/Figure 8c/Figure 8c-tango-slide2/rep4-mock-m1bp/A.xls
- __MACOSX/Source Data_updated_060121/Source Data 8/Figure 8c/Figure 8c-tango-slide2/rep4-mock-m1bp/._A.xls
- Source Data_updated_060121/Source Data 8/Figure 8c/Figure 8c-tango-slide2/rep4-mock-m1bp/B.xls
- __MACOSX/Source Data_updated_060121/Source Data 8/Figure 8c/Figure 8c-tango-slide2/rep4-mock-m1bp/._B.xls
- Source Data_updated_060121/Source Data 8/Figure 8c/Figure 8c-tango-slide2/rep4-mock-m1bp/C.xls
- __MACOSX/Source Data_updated_060121/Source Data 8/Figure 8c/Figure 8c-tango-slide2/rep4-mock-m1bp/._C.xls
- Source Data_updated_060121/Source Data 8/Figure 8c/Figure 8c-tango-slide2/rep4-mock-m1bp/nucleus.xls
- __MACOSX/Source Data_updated_060121/Source Data 8/Figure 8c/Figure 8c-tango-slide2/rep4-mock-m1bp/._nucleus.xls
- __MACOSX/Source Data_updated_060121/Source Data 8/Figure 8c/Figure 8c-tango-slide2/._rep4-mock-m1bp
- __MACOSX/Source Data_updated_060121/Source Data 8/Figure 8c/._Figure 8c-tango-slide2
- __MACOSX/Source Data_updated_060121/Source Data 8/._Figure 8c
- __MACOSX/Source Data_updated_060121/._Source Data 8
- __MACOSX/._Source Data_updated_060121
