# Supplementary material for: M1BP cooperates with CP190 to activate transcription at TAD borders and promote chromatin insulator activity
Source: Nat Commun. 2021 Jul 7;12:4170. doi: 10.1038/s41467-021-24407-y (PMC8263732; doi:10.1038/s41467-021-24407-y)
Supplement: Supplementary file 6 — Source Data [file 41467_2021_24407_MOESM6_ESM.zip › Source Data_updated_060121/Source Data 7.xlsx]

## Sheet: Figure 2c
Ser-Gal4>
	Score	0	1	2	3	4	Total fly
	Control	0	0	0	18	32	50
	M1BP RNAi	0	6	25	19	0	50
For plots	% of Male
	Score	0	1	2	3	4
	Control	0	0	0	36	64
	M1BP RNAi	0	12	50	38	0

## Sheet: Figure 2e
Act5C-Gal4>
Genotype	Luciferase activity	Protein concentration	Relative Luciferase activity
UASLuc	204907	335.603	610.563
UASLuc	229326	574.384	399.255
UASLuc	99443	376.321	264.25
UASLuc	202408	361.814	559.425
UASLuc	79440	461.818	172.016
UASLuc	213888	308.897	692.425
UASLuc	70910	163.986	432.416
UASLuc	169332	468.898	361.127
UASLuc	245923	354.25	694.208
UASLuc	52786	149.083	354.072
UASLuc	80905	392.585	206.083
UASLuc	114205	456.661	250.087
UASLuc.SuHw	207196	486.093	426.248
UASLuc.SuHw	277055	528.519	524.211
UASLuc.SuHw	238094	485.959	489.947
UASLuc.SuHw	209531	549.089	381.597
UASLuc.SuHw	255441	487.344	524.149
UASLuc.SuHw	313157	546.4	573.127
UASLuc.SuHw	288470	628.797	458.765
UASLuc.SuHw	241877	649.696	372.293
UASLuc.SuHw	301037	687.144	438.099
UASLuc.SuHw	270993	615.414	440.343
UASLuc.SuHw	192420	421.299	456.731
UASLuc.SuHw	228382	631.181	361.833
UASLuc.M1BP	243972	489.139	498.778
UASLuc.M1BP	296861	567.942	522.696
UASLuc.M1BP	308833	649.169	475.736
UASLuc.M1BP	285608	623.902	457.777
UASLuc.M1BP	297954	748.475	398.082
UASLuc.M1BP	278362	628.971	442.568
UASLuc.M1BP	297231	773.215	384.409
UASLuc.M1BP	192037	639.721	300.189
UASLuc.M1BP	167087	367.949	454.103
UASLuc.M1BP	219255	466.575	469.924
UASLuc.M1BP	226399	452.47	500.363
UASLuc.M1BP	207333	467.822	443.188
B2GLuc	8884805	215.909	41150.7
B2GLuc	9833717	271.184	36262.2
B2GLuc	8327287	260.202	32003.2
B2GLuc	25687674	499.357	51441.5
B2GLuc	11007298	337.411	32622.9
B2GLuc	13739633	422.24	32539.8
B2GLuc	14998654	223.108	67225.9
B2GLuc	15835331	252.818	62635.2
B2GLuc	9550490	124.312	76827
B2GLuc	8302672	176.75	46974
B2GLuc	11293354	292.532	38605.6
B2GLuc	10197974	246.466	41376.8
B2GLuc.Su(Hw)	203806	218.314	933.544
B2GLuc.Su(Hw)	488150	651.39	749.398
B2GLuc.Su(Hw)	344167	334.613	1028.55
B2GLuc.Su(Hw)	315232	318.738	989.001
B2GLuc.Su(Hw)	534967	572.509	934.426
B2GLuc.Su(Hw)	355671	336.341	1057.47
B2GLuc.Su(Hw)	486989	547.797	888.996
B2GLuc.Su(Hw)	324243	363.255	892.604
B2GLuc.Su(Hw)	245725	335.395	732.643
B2GLuc.Su(Hw)	314351	343.343	915.56
B2GLuc.Su(Hw)	293973	447.35	657.143
B2GLuc.Su(Hw)	253196	286.515	883.709
B2GLuc.M1BP	564996	191.099	2956.57
B2GLuc.M1BP	470529	195.432	2407.63
B2GLuc.M1BP	5514091	85.4345	64541.7
B2GLuc.M1BP	3920921	34.887	112389
B2GLuc.M1BP	5472716	199.482	27434.7
B2GLuc.M1BP	5457535	278.384	19604.3
B2GLuc.M1BP	4509497	361.425	12477
B2GLuc.M1BP	839344	250.558	3349.91
B2GLuc.M1BP	433467	251.879	1720.93
B2GLuc.M1BP	2409573	628.777	3832.16
B2GLuc.M1BP	2402414	91.3433	26300.9
B2GLuc.M1BP	2122279	50.87	41719.6

## Sheet: Figure 2f
Mef2-Gal4>
Genotype	Luciferase activity	Protein concentration	Relative Luciferase activity
UASLuc	45089	214.406	210.297
UASLuc	89698	724.783	123.758
UASLuc	78329	330.516	236.99
UASLuc	55511	315.365	176.021
UASLuc	69292	276.589	250.523
UASLuc	46047	510.546	90.1917
UASLuc	48482	317.444	152.726
UASLuc	31932	315.861	101.095
UASLuc	70073	348.869	200.858
UASLuc	77025	560.26	137.481
UASLuc	66069	319.996	206.468
UASLuc	30054	321.551	93.4658
UASLuc.SuHw	62530	225.622	277.145
UASLuc.SuHw	26505	230.192	115.143
UASLuc.SuHw	44506	625.601	71.1412
UASLuc.SuHw	46724	231.862	201.516
UASLuc.SuHw	11022	210.698	52.3118
UASLuc.SuHw	14128	301.21	46.9042
UASLuc.SuHw	63247	373.82	169.191
UASLuc.SuHw	30828	187.32	164.574
UASLuc.SuHw	45133	293.318	153.87
UASLuc.SuHw	54777	126.58	432.745
UASLuc.SuHw	8530	151.504	56.3021
UASLuc.SuHw	15266	166.76	91.5447
UASLuc.M1BP	17629	224.181	78.6375
UASLuc.M1BP	15468	151.23	102.281
UASLuc.M1BP	18147	155.364	116.803
UASLuc.M1BP	19612	347.686	56.4073
UASLuc.M1BP	27102	251.007	107.973
UASLuc.M1BP	27956	233.881	119.531
UASLuc.M1BP	27236	214.95	126.709
UASLuc.M1BP	33122	238.08	139.121
UASLuc.M1BP	35301	264.479	133.474
UASLuc.M1BP	36929	280.879	131.476
UASLuc.M1BP	29141	253.623	114.899
UASLuc.M1BP	26302	192.753	136.454
B2GLuc	2892242	311.989	9270.34
B2GLuc	4212490	296.596	14202.8
B2GLuc	3812954	317.932	11993
B2GLuc	1304623	327.763	3980.38
B2GLuc	1882288	651.248	2890.28
B2GLuc	2502925	540.56	4630.25
B2GLuc	2377054	337.242	7048.52
B2GLuc	993461	352.214	2820.62
B2GLuc	3371728	399.529	8439.26
B2GLuc	2672276	141.632	18867.8
B2GLuc	897401	324.827	2762.71
B2GLuc	1471843	326.383	4509.56
B2GLuc.Su(Hw)	45029	206.442	218.12
B2GLuc.Su(Hw)	44353	273.036	162.444
B2GLuc.Su(Hw)	51198	406.167	126.052
B2GLuc.Su(Hw)	61014	369.714	165.03
B2GLuc.Su(Hw)	31627	297.555	106.29
B2GLuc.Su(Hw)	32887	172.606	190.532
B2GLuc.Su(Hw)	35081	170.97	205.188
B2GLuc.Su(Hw)	32866	243.197	135.141
B2GLuc.Su(Hw)	42232	208.563	202.491
B2GLuc.Su(Hw)	31158	241.052	129.259
B2GLuc.Su(Hw)	29754	281.565	105.674
B2GLuc.Su(Hw)	43370	368.414	117.721
B2GLuc.M1BP	350063	432.865	808.712
B2GLuc.M1BP	225350	94.1434	2393.69
B2GLuc.M1BP	434731	717.399	605.982
B2GLuc.M1BP	238070	156.406	1522.13
B2GLuc.M1BP	510632	196.922	2593.07
B2GLuc.M1BP	439531	197.926	2220.68
B2GLuc.M1BP	257849	261.469	986.153
B2GLuc.M1BP	420286	254.062	1654.26
B2GLuc.M1BP	295726	145.413	2033.7
B2GLuc.M1BP	355544	245.508	1448.2
B2GLuc.M1BP	327612	291.282	1124.72
B2GLuc.M1BP	258106	391.486	659.298

## Sheet: Figure 2g
l(3)31-1-Gal4>
Genotype	Luciferase activity	Protein concentration	Relative Luciferase activity
UASLuc	44312	267.621	165.578
UASLuc	64137	222.158	288.7
UASLuc	23939	520.287	46.0112
UASLuc	18171	123.42	147.228
UASLuc	47768	322.155	148.277
UASLuc	4567	252.635	18.0775
UASLuc	5241	272.629	19.2239
UASLuc	45940	156.521	293.508
UASLuc	16046	227.997	70.378
UASLuc	27092	148.038	183.007
UASLuc	7249	198.46	36.5263
UASLuc	2756	144.405	19.0852
UASLuc.SuHw	139965	828.721	168.893
UASLuc.SuHw	147523	390.414	377.863
UASLuc.SuHw	111979	766.246	146.14
UASLuc.SuHw	111482	370.117	301.208
UASLuc.SuHw	123891	337.23	367.378
UASLuc.SuHw	112827	557.668	202.319
UASLuc.SuHw	81562	362.948	224.721
UASLuc.SuHw	158343	445.126	355.726
UASLuc.SuHw	118928	351.374	338.466
UASLuc.SuHw	135412	392.387	345.098
UASLuc.SuHw	151214	364.586	414.755
UASLuc.SuHw	115065	352.759	326.186
UASLuc.M1BP	5011	74.535	67.2302
UASLuc.M1BP	62086	281.021	220.93
UASLuc.M1BP	51224	151.509	338.093
UASLuc.M1BP	11663	236.138	49.3907
UASLuc.M1BP	68068	402.195	169.241
UASLuc.M1BP	37980	446.036	85.1501
UASLuc.M1BP	63077	208.641	302.323
UASLuc.M1BP	39995	164.24	243.516
UASLuc.M1BP	65242	275.912	236.46
UASLuc.M1BP	67411	376.682	178.96
UASLuc.M1BP	34481	261.856	131.679
UASLuc.M1BP	11199	166.243	67.3651
B2GLuc	1290235	442.484	2915.89
B2GLuc	2814503	469.453	5995.28
B2GLuc	1315162	254.989	5157.71
B2GLuc	1217254	168.168	7238.33
B2GLuc	1215502	227.805	5335.72
B2GLuc	1309077	190.527	6870.81
B2GLuc	1152402	214.716	5367.09
B2GLuc	2008145	409.157	4908
B2GLuc	1303859	325.035	4011.44
B2GLuc	3963692	598.882	6618.48
B2GLuc	321207	99.012	3244.12
B2GLuc	370560	116.514	3180.38
B2GLuc.Su(Hw)	7423	65.9237	112.6
B2GLuc.Su(Hw)	11376	78.7629	144.433
B2GLuc.Su(Hw)	4640	41.523	111.745
B2GLuc.Su(Hw)	7766	225.371	34.4587
B2GLuc.Su(Hw)	2726	140.345	19.4236
B2GLuc.Su(Hw)	2275	141.279	16.1029
B2GLuc.Su(Hw)	48706	54.7987	888.816
B2GLuc.Su(Hw)	5234	60.2909	86.8125
B2GLuc.Su(Hw)	3856	33.5653	114.88
B2GLuc.Su(Hw)	8587	125.356	68.5009
B2GLuc.Su(Hw)	2132	136.354	15.6358
B2GLuc.Su(Hw)	1231	149.751	8.2203
B2GLuc.M1BP	408490	473.324	863.025
B2GLuc.M1BP	237293	197.12	1203.8
B2GLuc.M1BP	312727	322.779	968.859
B2GLuc.M1BP	212446	130.806	1624.14
B2GLuc.M1BP	2101406	713.644	2944.61
B2GLuc.M1BP	334130	132.162	2528.19
B2GLuc.M1BP	1006068	414.476	2427.32
B2GLuc.M1BP	352572	128.857	2736.16
B2GLuc.M1BP	1006441	398.006	2528.71
B2GLuc.M1BP	84366	91.761	919.41
B2GLuc.M1BP	374242	252.802	1480.37
B2GLuc.M1BP	584114	366.396	1594.21

## Sheet: Figure 4h
Source Data 7: CT values and standard curves for all sites tested in Figure 4h for ChIP-qPCR are shown. Each site name is highlighted with sky color.
Rint 1
Mock-Input								Mock-Input								M1BPKD-Input								M1BPKD-Input								CP190KD-Input								CP190KD-Input
Replicate1								Replicate2								Replicate1								Replicate2								Replicate1								Replicate2
	CT values of technical replicates								CT values of technical replicates								CT values of technical replicates								CT values of technical replicates								CT values of technical replicates								CT values of technical replicates
Std	1	2	3	4	Std	avg		Std	1	2	3	4	Std	avg		Std	1	2	3	4	Std	avg		Std	1	2	3	4	Std	avg		Std	1	2	3	4	Std	avg		Std	1	2	3	4	Std	avg
1	19.413	20.02	19.623	19.651	1	19.6767		1	19.581	19.342	19.108	19.959	1	19.4975		1	25.034	24.327	24.106	24.169	1	24.409		1	22.812	22.707	22.945	22.534	1	22.7495		1	20.325	20.002	20.019	20.022	1	20.092		1	18.979	18.501	17.694	18.409	1	18.3957
2	20.607	20.706	20.508	20.995	2	20.704		2	20.772	20.865	20.974	20.929	2	20.885		2	25.429	25.342	25.815	25.394	2	25.495		2	23.889	23.227	24.163	23.999	2	23.8195		2	21.648	21.079	21.486	21.383	2	21.399		2	19.799	19.727	19.986	19.941	2	19.8633
3	21.428	21.51	22.367	21.476	3	21.6953		3	22.475	22.614	22.587	22.134	3	22.4525		3	26.6	26.674	26.702	26.739	3	26.6788		3	24.988	24.727	24.922	25.06	3	24.9243		3	22.787	22.503	22.586	22.602	3	22.6195		3	21.069	21.011	21.766	21.272	3	21.2795
4	22.888	22.986	22.69	22.967	4	22.8828		4	23.984	23.919	23.705	24.351	4	23.9898		4	27.925	27.891	27.919	27.673	4	27.852		4	25.841	25.913	25.895	25.853	4	25.8755		4	23.59	23.855	23.436	23.715	4	23.649		4	22.532	22.897	22.529	22.248	4	22.5515
5	24.113	24.13	23.96	24.059	5	24.0655		5	26.849	25.263	26.184	24.537	5	25.7082		5	29.201	28.882	29.458	28.988	5	29.1322		5	26.527	26.695	27.68	26.848	5	26.9375		5	24.689	26.366	24.743	24.395	5	25.0482		5	24.637	23.793	24.277	24.361	5	24.267
		Replicate1	Replicate2
		CT value	CT value
	Technical replicates
Pre-immune	1	28.967	32.855
	2	29.014	32.814
	3	29.004	32.777
	4	28.929	32.093
Mock-M1BP	1	21.658	22.142
	2	21.593	22.137
	3	21.615	22.134
	4	21.413	22.263
Mock-CP190	1	22.095	22.007
	2	22.125	21.911
	3	22.075	22.058
	4	22.158	21.945
M1BPKD-preimmune	1	34.42	30.945
	2	33.561	30.907
	3	34.109	31.496
	4	34.853	31.877
M1BPKD-M1BP	1	34.729	29.642
	2	34.686	29.333
	3	34.574	29.664
	4	34.634	29.771
M1BPKD-CP190	1	28.792	27.756
	2	28.342	28.225
	3	28.229	27.591
	4	28.309	27.755
CP190KD-preimmune	1	31.367	30.387
	2	31.101	31.034
	3	31.029	30.735
	4	31.703	31.236
CP190KD-M1BP	1	22.323	20.824
	2	22.166	20.851
	3	22.323	20.789
	4	22.407	20.675
CP190KD-CP190	1	29.622	29.105
	2	29.46	29.23
	3	29.37	28.946
	4	29.048	29.387
CG7872
Mock-Input								Mock-Input								M1BPKD-Input								M1BPKD-Input								CP190KD-Input								CP190KD-Input
Replicate1								Replicate2								Replicate1								Replicate2								Replicate1								Replicate2
	CT values of technical replicates								CT values of technical replicates								CT values of technical replicates								CT values of technical replicates								CT values of technical replicates								CT values of technical replicates
Std	1	2	3	4	Std	avg		Std	1	2	3	4	Std	avg		Std	1	2	3	4	Std	avg		Std	1	2	3	4	Std	avg		Std	1	2	3	4	Std	avg		Std	1	2	3	4	Std	avg
1	18.427	19.183	18.247	18.33	1	18.5467		1	19.395	18.924	18.943	18.904	1	19.0415		1	23.549	23.641	24.469	23.337	1	23.749		1	18.957	18.6	18.879	18.865	1	18.8253		1	19.85	19.627	19.41	19.316	1	19.5508		1	19.036	19.179	19.231	19.389	1	19.2088
2	19.603	19.496	19.678	19.769	2	19.6365		2	20.114	20.139	20.217	20.129	2	20.1498		2	24.643	24.734	24.867	24.92	2	24.791		2	19.873	20.008	20.401	20.503	2	20.1962		2	20.522	20.357	20.811	21.689	2	20.8447		2	20.381	20.342	20.215	20.405	2	20.3358
3	20.933	20.675	21.086	20.816	3	20.8775		3	21.15	21.132	21.652	21.288	3	21.3055		3	25.673	25.436	26.471	25.916	3	25.874		3	21.691	21.526	21.176	21.233	3	21.4065		3	21.808	21.807	21.504	21.34	3	21.6148		3	20.823	20.805	21.288	21.827	3	21.1857
4	21.997	21.741	22.13	21.897	4	21.9412		4	22.964	22.512	22.72	22.708	4	22.726		4	26.803	26.83	26.848	26.864	4	26.8362		4	22.349	23.248	22.399	22.694	4	22.6725		4	22.859	22.873	23.057	23.029	4	22.9545		4	22.305	21.111	23.153	22.705	4	22.3185
5	23.235	23.119	23.219	22.985	5	23.1395		5	23.919	23.998	23.799	23.901	5	23.9043		5	27.982	27.762	27.654	27.767	5	27.7912		5	24.3	24.248	24.168	24.31	5	24.2565		5	23.942	24.184	23.924	24.023	5	24.0183		5	23.346	23.068	23.239	23.267	5	23.23
		Replicate1	Replicate2
		CT value	CT value
	Technical replicates
Pre-immune	1	28.516	28.899
	2	28.833	29
	3	28.704	28.754
	4	28.806	28.845
Mock-M1BP	1	20.432	20.603
	2	20.194	20.602
	3	20.223	20.515
	4	20.013	20.758
Mock-CP190	1	19.726	21.092
	2	19.758	20.975
	3	20.347	20.984
	4	20.556	20.933
M1BPKD-preimmune	1	33.726	30.272
	2	33.113	30.335
	3	33.287	30.697
	4	33.204	30.285
M1BPKD-M1BP	1	28.102	26.072
	2	28.167	25.998
	3	28.87	26.195
	4	28.114	26.007
M1BPKD-CP190	1	28.034	27.25
	2	27.565	27.219
	3	27.698	27.208
	4	27.873	27.169
CP190KD-preimmune	1	29.833	29.224
	2	29.126	29.934
	3	29.752	29.418
	4	30.118	29.385
CP190KD-M1BP	1	21.367	20.504
	2	21.182	20.532
	3	21.139	20.492
	4	21.129	20.899
CP190KD-CP190	1	29.311	28.951
	2	29.097	29.153
	3	29.459	29.083
	4	29.448	28.67
CG6454
Mock-Input								Mock-Input								M1BPKD-Input								M1BPKD-Input								CP190KD-Input								CP190KD-Input
Replicate1								Replicate2								Replicate1								Replicate2								Replicate1								Replicate2
	CT values of technical replicates								CT values of technical replicates								CT values of technical replicates								CT values of technical replicates								CT values of technical replicates								CT values of technical replicates
Std	1	2	3	4	Std	avg		Std	1	2	3	4	Std	avg		Std	1	2	3	4	Std	avg		Std	1	2	3	4	Std	avg		Std	1	2	3	4	Std	avg		Std	1	2	3	4	Std	avg
1	15.759	15.446	15.684	15.076	1	15.4912		1	16.844	16.198	16.888	16.468	1	16.5995		1	19.655	19.556	19.726	19.198	1	19.5337		1	16.34	16.725	16.788	16.311	1	16.541		1	15.94	15.106	15.559	15.388	1	15.4982		1	17.439	17.728	18.154	17.768	1	17.7722
2	16.766	17.455	16.675	16.652	2	16.887		2	17.51	17.59	18.085	17.835	2	17.755		2	20.952	20.563	20.414	20.78	2	20.6773		2	17.977	17.565	17.176	17.591	2	17.5772		2	16.465	16.686	16.495	17.063	2	16.6773		2	18.617	18.533	18.678	18.823	2	18.6628
3	16.925	18.887	17.967	17.987	3	17.9415		3	19.092	18.199	18.355	18.947	3	18.6483		3	21.891	22.096	22.102	22.133	3	22.0555		3	18.694	18.657	18.434	18.298	3	18.5207		3	18.787	17.315	18.833	17.591	3	18.1315		3	19.537	19.501	19.877	19.739	3	19.6635
4	18.795	19.406	19.492	18.803	4	19.124		4	20.067	20.138	19.348	19.339	4	19.723		4	23.344	23.552	22.972	22.954	4	23.2055		4	19.16	19.249	19.9	19.893	4	19.5505		4	19.084	19.007	19.076	19.864	4	19.2578		4	20.854	20.566	20.475	20.855	4	20.6875
5	20.288	20.275	20.371	19.663	5	20.1492		5	21.315	21.37	20.102	20.774	5	20.8903		5	24.528	23.925	24.69	24.041	5	24.296		5	20.464	20.013	20.135	21.603	5	20.5538		5	20.729	20.689	20.549	20.029	5	20.499		5	21.388	21.285	21.612	21.418	5	21.4258
		Replicate1	Replicate2
		CT value	CT value
	Technical replicates
Pre-immune	1	27.269	26.886
	2	26.911	26.985
	3	27.442	26.792
	4	27.215	26.651
Mock-M1BP	1	17.304	18.637
	2	17.698	18.696
	3	17.641	18.982
	4	17.784	18.351
Mock-CP190	1	17.451	18.897
	2	17.47	18.642
	3	17.769	18.174
	4	17.814	18.288
M1BPKD-preimmune	1	29.819	27.328
	2	29.792	27.891
	3	29.157	27.934
	4	29.697	28.793
M1BPKD-M1BP	1	25.474	22.187
	2	24.923	21.719
	3	25.154	21.861
	4	25.709	21.402
M1BPKD-CP190	1	23.061	22.718
	2	23.896	23.383
	3	23.198	23.027
	4	23.178	22.843
CP190KD-preimmune	1	26.429	26.421
	2	27.388	26.85
	3	26.299	26.587
	4	26.329	25.827
CP190KD-M1BP	1	17.769	19.391
	2	17.515	19.871
	3	17.793	19.415
	4	17.586	19.698
CP190KD-CP190	1	26.335	24.694
	2	26.961	24.765
	3	26.073	24.455
	4	26.648	24.852
tapas
Mock-Input								Mock-Input								M1BPKD-Input								M1BPKD-Input								CP190KD-Input								CP190KD-Input
Replicate1								Replicate2								Replicate1								Replicate2								Replicate1								Replicate2
	CT values of technical replicates								CT values of technical replicates								CT values of technical replicates								CT values of technical replicates								CT values of technical replicates								CT values of technical replicates
Std	1	2	3	4	Std	avg		Std	1	2	3	4	Std	avg		Std	1	2	3	4	Std	avg		Std	1	2	3	4	Std	avg		Std	1	2	3	4	Std	avg		Std	1	2	3	4	Std	avg
1	18.043	18.062	18.289	18.041	1	18.1088		1	18.016	18.032	17.869	17.979	1	17.974		1	18.327	18.015	18.013	17.865	1	18.055		1	17.965	17.972	17.919	18.083	1	17.9847		1	20.3	20.152	20.218	20.242	1	20.228		1	20.141	20.092	20.118	20.131	1	20.1205
2	19.048	19.234	19.251	19.333	2	19.2165		2	19.053	19.105	19.228	19.119	2	19.1262		2	19.077	19.482	19.179	19.07	2	19.202		2	19.148	19.136	19.118	19.304	2	19.1765		2	21.416	21.271	21.383	21.286	2	21.339		2	21.23	21.158	21.328	21.185	2	21.2253
3	20.263	20.212	20.648	20.324	3	20.3618		3	20.153	20.957	19.992	20.209	3	20.3278		3	20.601	20.469	19.988	19.99	3	20.262		3	20.174	20.113	20.309	20.196	3	20.198		3	22.83	22.378	22.701	22.641	3	22.6375		3	22.3	22.515	22.744	22.147	3	22.4265
4	21.271	21.502	21.635	21.145	4	21.3882		4	21.409	21.044	21.409	21.307	4	21.2922		4	21.302	21.371	21.314	21.075	4	21.2655		4	21.321	21.335	21.46	21.21	4	21.3315		4	23.01	23.89	23.669	23.713	4	23.5705		4	23.565	23.708	23.563	23.617	4	23.6133
5	22.685	22.644	22.584	22.655	5	22.642		5	22.753	22.59	22.571	22.422	5	22.584		5	22.688	22.387	22.563	22.355	5	22.4983		5	22.421	22.454	22.412	22.456	5	22.4358		5	24.983	24.897	24.809	24.973	5	24.9155		5	24.943	24.779	24.657	24.848	5	24.8068
		Replicate1	Replicate2
		CT value	CT value
	Technical replicates
Pre-immune	1	26.981	27.286
	2	26.863	27.116
	3	27.143	27.982
	4	26.706	27.277
Mock-M1BP	1	19.41	19.029
	2	19.309	19.891
	3	19.271	19.917
	4	19.225	19.885
Mock-CP190	1	20.766	20.041
	2	20.778	20.166
	3	20.695	20.282
	4	20.566	20.133
M1BPKD-preimmune	1	27.383	28.449
	2	27.869	28.266
	3	27.516	28.539
	4	27.723	28.498
M1BPKD-M1BP	1	24.415	24.454
	2	24.818	24.17
	3	24.336	24.182
	4	24.391	24.244
M1BPKD-CP190	1	26.055	25.136
	2	25.835	24.989
	3	25.604	24.778
	4	25.695	24.838
CP190KD-preimmune	1	29.589	28.671
	2	29.623	28.621
	3	29.409	28.363
	4	29.052	28.406
CP190KD-M1BP	1	21.309	21.692
	2	21.672	21.698
	3	21.722	21.924
	4	21.203	21.859
CP190KD-CP190	1	26.745	26.991
	2	26.662	26.923
	3	26.541	27.209
	4	26.475	26.912
PDZ-GEF
Mock-Input								Mock-Input								M1BPKD-Input								M1BPKD-Input								CP190KD-Input								CP190KD-Input
Replicate1								Replicate2								Replicate1								Replicate2								Replicate1								Replicate2
	CT values of technical replicates								CT values of technical replicates								CT values of technical replicates								CT values of technical replicates								CT values of technical replicates								CT values of technical replicates
Std	1	2	3	4	Std	avg		Std	1	2	3	4	Std	avg		Std	1	2	3	4	Std	avg		Std	1	2	3	4	Std	avg		Std	1	2	3	4	Std	avg		Std	1	2	3	4	Std	avg
1	14.89	14.399	14.638	14.904	1	14.7078		1	15.399	15.455	15.271	15.259	1	15.346		1	20.036	20.4	20.25	19.907	1	20.1483		1	15.068	16.288	15.427	16.917	1	15.925		1	13.752	14.436	15.084	14.719	1	14.4978		1	16.735	17.563	16.966	16.925	1	17.0473
2	15.839	15.734	16.033	16.226	2	15.958		2	16.583	16.689	16.887	16.305	2	16.616		2	21.318	20.668	21.067	21.74	2	21.1983		2	16.029	17.103	16.757	16.764	2	16.6633		2	16.574	16.408	16.201	15.166	2	16.0873		2	18.018	18.04	18.983	18.006	2	18.2617
3	17.532	17.687	17.817	17.526	3	17.6405		3	17.874	18.368	18.578	17.884	3	18.176		3	22.058	22.274	22.199	22.306	3	22.2093		3	17.781	17.638	17.887	17.604	3	17.7275		3	17.335	17.479	17.963	17.545	3	17.5805		3	19.516	19.736	19.781	19.612	3	19.6612
4	18.879	18.784	18.946	18.609	4	18.8045		4	19.493	19.53	19.874	19.671	4	19.642		4	23.884	22.729	23.269	23.478	4	23.34		4	18.39	18.372	18.9	19.606	4	18.817		4	19.542	18.938	18.999	18.752	4	19.0577		4	20.86	20.065	20.821	21.978	4	20.931
5	19.959	20.05	21.176	19.782	5	20.2417		5	21.143	21.493	21.887	20.181	5	21.176		5	24.464	24.162	24.306	24.162	5	24.2735		5	19.416	20.186	19.228	19.99	5	19.705		5	20.246	20.512	20.448	20.898	5	20.526		5	22.654	22.827	22.52	22.178	5	22.5448
		Replicate1	Replicate2																																					CP190KD-Input
		CT value	CT value																																					Replicate2
	Technical replicates																																								CT values of technical replicates
Pre-immune	1	27.526	27.013																																					Std	1	2	3	4	Std	avg
	2	27.843	27.501																																					1	17.347	17.353	17.817	17.864	1	17.5953
	3	27.952	27.28																																					2	18.126	18.196	18.552	19.771	2	18.6613
	4	27.138	27.183																																					3	19.381	19.721	19.307	19.304	3	19.4283
Mock-M1BP	1	17.595	18.59																																					4	20.502	20.554	20.531	20.361	4	20.487
	2	17.538	18.47																																					5	21.655	21.55	21.201	21.305	5	21.4278
	3	17.337	19.031
	4	17.209	18.461
Mock-CP190	1	17.429	17.087
	2	17.361	17.82
	3	17.498	17.02
	4	17.262	17.602
M1BPKD-preimmune	1	29.736	27.724
	2	29.657	26.794
	3	29.347	31.407
	4	29.418	30.145
M1BPKD-M1BP	1	25.228	22.724
	2	25.183	22.481
	3	25.666	22.372
	4	25.139	22.363
M1BPKD-CP190	1	24.633	19.878
	2	24.78	20.249
	3	26.285	19.847
	4	26.085	19.704
CP190KD-preimmune	1	26.311	29.258
	2	26.491	29.655
	3	26.141	28.312
	4	26.589	28.432
CP190KD-M1BP	1	20.002	22.758
	2	20.462	22.046
	3	20.445	22.745
	4	20.971	22.013
CP190KD-CP190	1	27.538	24.252
	2	27.635	24.187
	3	27.964	23.779
	4	27.241	23.9

## Sheet: Figure 5c
						For Plot											For Plot											For Plot
		Luciferase	Renilla	Lucifearse/Renilla		Average							Luciferase	Renilla	Lucifearse/Renilla		Average							Luciferase	Renilla	Lucifearse/Renilla		Average
Mock	WT RpLP1_replicate1	4083114	1923468	2.12279			Mock	M1BP RNAi			Mock	WT RpLP1_replicate1	4494532	1912459	2.35013			Mock	Cp190 RNAi			Mock	WT RpLP1_replicate1	1193214	955744	1.24847			Mock	mod(mdg4) RNAi KD
	WT RpLP1_replicate2	4020854	1895725	2.12101		WT RpLP1	2.11088	0.345661				WT RpLP1_replicate2	4367459	1921732	2.27267		WT RpLP1	2.2207	1.02019				WT RpLP1_replicate2	1250700	1004840	1.24468		WT RpLP1	1.23779	1.22954
	WT RpLP1_replicate3	4439426	2125306	2.08884		Mut motif1_RpLP1	0.482554	0.185647				WT RpLP1_replicate3	4323757	2120211	2.03931		Mut motif1_RpLP1	0.434336	0.425639				WT RpLP1_replicate3	1304753	1069281	1.22022		Mut motif1_RpLP1	0.21624	0.198446
	WT RpLP30_replicate1	25738984	12493307	2.06022		WT RpLP30	2.05712	0.356157				WT RpLP30_replicate1	25429087	12393298	2.05184		WT RpLP30	2.0347	0.985191				WT RpLP30_replicate1	4726988	3785876	1.24859		WT RpLP30	1.2178	1.1839
	WT RpLP30_replicate2	27678896	13512678	2.04836		Mut motif1_RpLP30	0.391253	0.19793				WT RpLP30_replicate2	26744896	12989669	2.05894		Mut motif1_RpLP30	0.319804	0.312593				WT RpLP30_replicate2	4762340	4008868	1.18795		Mut motif1_RpLP30	0.199485	0.199781
	WT RpLP30_replicate3	28062616	13604391	2.06276								WT RpLP30_replicate3	27895469	13994399	1.99333								WT RpLP30_replicate3	4912356	4036877	1.21687
	Mut motif1_RpLP1_replicate1	1437031	2881868	0.498646		S.D.						Mut motif1_RpLP1_replicate1	1423890	2981868	0.477516		S.D.						Mut motif1_RpLP1_replicate1	823642	3713083	0.221822		S.D.
	Mut motif1_RpLP1_replicate2	1464149	2899545	0.504958			Mock	M1BP RNAi				Mut motif1_RpLP1_replicate2	1454983	3299545	0.440965			Mock	Cp190 RNAi				Mut motif1_RpLP1_replicate2	795589	3675336	0.216467		WT RpLP1	0.0125202	0.0141254
	Mut motif1_RpLP1_replicate3	1325655	2985310	0.444059		WT RpLP1	0.0156008	0.0318063				Mut motif1_RpLP1_replicate3	1532457	3985310	0.384526		WT RpLP1	0.132108	0.0471645				Mut motif1_RpLP1_replicate3	766740	3643644	0.210432		Mut motif1_RpLP1	0.00465247	0.0169847
	Mut motif1_RpLP30_replicate1	1287033	2931477	0.439039		Mut motif1_RpLP1	0.0273418	0.00457133				Mut motif1_RpLP30_replicate1	1089684	4031477	0.270294		Mut motif1_RpLP1	0.0382512	0.0131885				Mut motif1_RpLP30_replicate1	726137	3288126	0.220836		WT RpLP30	0.0247624	0.0400672
	Mut motif1_RpLP30_replicate2	1004818	3023948	0.332287		WT RpLP30	0.0062743	0.0456638				Mut motif1_RpLP30_replicate2	1018967	4045958	0.251848		WT RpLP30	0.0293974	0.0495286				Mut motif1_RpLP30_replicate2	641949	3266282	0.196538		Mut motif1_RpLP30	0.0163628	0.00767849
	Mut motif1_RpLP30_replicate3	1185748	2946448	0.402433		Mut motif1_RpLP30	0.0442927	0.00305904				Mut motif1_RpLP30_replicate3	1267849	2899468	0.43727		Mut motif1_RpLP30	0.0834014	0.00819862				Mut motif1_RpLP30_replicate3	605116	3341669	0.181082
M1BP RNAi	WT RpLP1_replicate1	1589564	5173825	0.307232							Cp190 RNAi	WT RpLP1_replicate1	1940239	2034878	0.953492							mod(mdg4) RNAi KD	WT RpLP1_replicate1	5453506	4422936	1.23301
	WT RpLP1_replicate2	1864500	5410154	0.34463								WT RpLP1_replicate2	2040676	1936189	1.05397								WT RpLP1_replicate2	5502861	4544916	1.21077
	WT RpLP1_replicate3	2130036	5530827	0.385121								WT RpLP1_replicate3	2151461	2042951	1.05311								WT RpLP1_replicate3	5650230	4538888	1.24485
	WT RpLP30_replicate1	2229505	5313157	0.41962								WT RpLP30_replicate1	2284468	2357179	0.969153								WT RpLP30_replicate1	18194678	15691442	1.15953
	WT RpLP30_replicate2	2164762	6466326	0.334775								WT RpLP30_replicate2	2397261	2566216	0.934162								WT RpLP30_replicate2	19359218	16808066	1.15178
	WT RpLP30_replicate3	2133937	6794338	0.314076								WT RpLP30_replicate3	2597491	2468491	1.05226								WT RpLP30_replicate3	20986228	16919120	1.24039
	Mut motif1_RpLP1_replicate1	433763	2304567	0.188219								Mut motif1_RpLP1_replicate1	1012377	2288293	0.442416								Mut motif1_RpLP1_replicate1	358749	1634777	0.219448
	Mut motif1_RpLP1_replicate2	413430	2306772	0.179224								Mut motif1_RpLP1_replicate2	124507	293436	0.424307								Mut motif1_RpLP1_replicate2	364981	1842977	0.198039
	Mut motif1_RpLP1_replicate3	445276	2349770	0.189498								Mut motif1_RpLP1_replicate3	124444	303379	0.410193								Mut motif1_RpLP1_replicate3	324102	1822330	0.17785
	Mut motif1_RpLP30_replicate1	429124	2212613	0.193944								Mut motif1_RpLP30_replicate1	103685	342292	0.302914								Mut motif1_RpLP30_replicate1	692782	3400408	0.203735
	Mut motif1_RpLP30_replicate2	455109	2259954	0.20138								Mut motif1_RpLP30_replicate2	106766	330585	0.322961								Mut motif1_RpLP30_replicate2	584625	3092509	0.189046
	Mut motif1_RpLP30_replicate3	443035	2232292	0.198466								Mut motif1_RpLP30_replicate3	105502	338252	0.311904								Mut motif1_RpLP30_replicate3	620200	3002476	0.206563

## Sheet: Figure 6c
Source Data 7: CT values and standard curves for all sites tested in Figure 6c for ChIP-qPCR are shown. Each site name is highlighted with sky color.
Site 1
Mock-Input								Mock-Input								M1BPKD-Input								M1BPKD-Input								CP190KD-Input								CP190KD-Input
Replicate1								Replicate2								Replicate1								Replicate2								Replicate1								Replicate2
	CT values of technical replicates								CT values of technical replicates								CT values of technical replicates								CT values of technical replicates								CT values of technical replicates								CT values of technical replicates
Std	1	2	3	4	Std	avg		Std	1	2	3	4	Std	avg		Std	1	2	3	4	Std	avg		Std	1	2	3	4	Std	avg		Std	1	2	3	4	Std	avg		Std	1	2	3	4	Std	avg
1	18.533	18.515	18.619	18.478	1	18.5363		1	18.547	18.856	18.706	18.544	1	18.6633		1	22.512	22.283	22.204	22.26	1	22.3148		1	18.793	19.002	18.834	18.909	1	18.8845		1	19.22	19.164	19.197	19.108	1	19.1723		1	18.241	18.179	18.155	18.234	1	18.2022
2	19.384	19.344	19.416	19.366	2	19.3775		2	19.823	19.984	19.752	19.501	2	19.765		2	23.354	23.203	23.335	23.302	2	23.2985		2	19.829	19.801	19.696	19.885	2	19.8027		2	20.388	20.219	20.397	20.22	2	20.306		2	19.213	19.228	19.25	19.258	2	19.2372
3	20.318	20.508	20.731	20.379	3	20.484		3	21.103	21.188	21.131	21.018	3	21.11		3	24.481	24.499	24.412	24.418	3	24.4525		3	20.837	20.86	20.957	20.852	3	20.8765		3	21.478	21.585	21.484	21.513	3	21.515		3	20.179	20.198	20.157	20.125	3	20.1647
4	21.437	21.535	21.414	21.466	4	21.463		4	22.118	22.127	22.132	21.996	4	22.0932		4	25.626	25.588	25.694	25.523	4	25.6077		4	21.981	21.875	21.833	21.781	4	21.8675		4	22.412	22.512	22.416	22.446	4	22.4465		4	21.623	21.516	21.27	21.331	4	21.435
5	22.552	22.537	22.535	22.515	5	22.5347		5	23.132	23.025	22.917	22.923	5	22.9992		5	26.774	26.581	26.716	26.51	5	26.6453		5	23.103	23.129	23.124	23.033	5	23.0972		5	23.072	23.99	23.8	22.794	5	23.414		5	22.215	22.505	22.196	22.299	5	22.3038
		Replicate1	Replicate2
		CT value	CT value
	Technical replicates
Pre-immune	1	27.967	28.325
	2	27.971	28.121
	3	27.936	28.243
	4	27.919	28.072
Mock-M1BP	1	20.634	20.838
	2	20.984	20.634
	3	20.407	20.682
	4	20.472	20.689
Mock-CP190	1	20.881	20.602
	2	20.789	20.785
	3	20.021	20.394
	4	20.618	20.817
M1BPKD-preimmune	1	32.758	28.615
	2	32.95	28.961
	3	32.651	28.834
	4	32.825	28.915
M1BPKD-M1BP	1	27.853	26.835
	2	27.859	26.732
	3	27.671	26.542
	4	27.655	26.563
M1BPKD-CP190	1	27.772	26.023
	2	27.833	26.134
	3	27.371	26.199
	4	27.487	26.238
CP190KD-preimmune	1	29.029	28.597
	2	28.907	28.125
	3	29.349	28.91
	4	29.28	28.615
CP190KD-M1BP	1	24.539	23.653
	2	24.608	23.478
	3	24.584	23.679
	4	24.685	23.574
CP190KD-CP190	1	28.904	27.71
	2	28.631	28.266
	3	28.609	27.843
	4	28.617	28.185
Site 2
Mock-Input								Mock-Input								M1BPKD-Input								M1BPKD-Input								CP190KD-Input								CP190KD-Input
Replicate1								Replicate2								Replicate1								Replicate2								Replicate1								Replicate2
	CT values of technical replicates								CT values of technical replicates								CT values of technical replicates								CT values of technical replicates								CT values of technical replicates								CT values of technical replicates
Std	1	2	3	4	Std	avg		Std	1	2	3	4	Std	avg		Std	1	2	3	4	Std	avg		Std	1	2	3	4	Std	avg		Std	1	2	3	4	Std	avg		Std	1	2	3	4	Std	avg
1	20.654	20.499	20.504	20.576	1	20.5583		1	20.756	20.683	20.723	20.614	1	20.694		1	24.088	24.048	24.02	23.876	1	24.008		1	20.757	20.622	20.705	20.722	1	20.7015		1	21.086	21.313	21.44	21.159	1	21.2495		1	20.182	20.105	20.265	19.993	1	20.1363
2	21.543	21.398	21.392	21.43	2	21.4408		2	21.888	21.826	21.857	21.805	2	21.844		2	25.143	24.998	25.226	25.009	2	25.094		2	22.116	21.813	21.838	21.942	2	21.9273		2	22.431	22.144	22.18	22.265	2	22.255		2	21.253	21.117	21.064	21.304	2	21.1845
3	22.695	22.607	22.777	22.602	3	22.6703		3	23.213	22.894	23.062	22.949	3	23.0295		3	26.211	26.225	26.197	26.232	3	26.2162		3	22.915	22.947	22.903	22.924	3	22.9222		3	23.278	23.27	23.314	23.326	3	23.297		3	22.04	22.139	22.098	22.076	3	22.0883
4	23.823	23.776	23.772	23.742	4	23.7783		4	24.39	24.24	24.075	24.35	4	24.2638		4	27.294	27.258	27.161	27.391	4	27.276		4	24.181	24.107	24.16	24.51	4	24.2395		4	24.499	24.395	24.365	25.044	4	24.5757		4	23.37	23.28	23.354	23.294	4	23.3245
5	24.92	24.82	24.895	24.648	5	24.8208		5	25.172	25.06	25.079	25.086	5	25.0993		5	28.44	28.229	28.222	28.306	5	28.2992		5	25.464	25.562	25.577	25.529	5	25.533		5	25.553	25.583	25.215	25.301	5	25.413		5	24.444	24.44	24.296	24.362	5	24.3855
		Replicate1	Replicate2
		CT value	CT value
	Technical replicates
Pre-immune	1	29.929	29.166
	2	29.863	29.315
	3	29.973	28.948
	4	29.875	28.985
Mock-M1BP	1	22.707	22.909
	2	22.848	22.864
	3	22.646	22.846
	4	22.543	22.919
Mock-CP190	1	22.579	22.849
	2	22.74	22.746
	3	22.478	22.302
	4	22.521	22.886
M1BPKD-preimmune	1	33.304	32.556
	2	32.932	32.6
	3	34.063	33.654
	4	33.403	32.997
M1BPKD-M1BP	1	30.856	27.641
	2	30.853	27.51
	3	30.979	27.535
	4	30.795	27.534
M1BPKD-CP190	1	29.85	26.545
	2	29.597	26.886
	3	29.489	26.894
	4	29.691	26.779
CP190KD-preimmune	1	31.435	30.081
	2	31.777	30.578
	3	31.373	30.206
	4	31.909	30.685
CP190KD-M1BP	1	28.47	26.669
	2	28.221	26.409
	3	28.328	26.358
	4	28.016	26.397
CP190KD-CP190	1	30.892	29.492
	2	30.605	29.682
	3	30.453	29.475
	4	30.545	29.65
Site 3
Mock-Input								Mock-Input								M1BPKD-Input								M1BPKD-Input								CP190KD-Input								CP190KD-Input
Replicate1								Replicate2								Replicate1								Replicate2								Replicate1								Replicate2
	CT values of technical replicates								CT values of technical replicates								CT values of technical replicates								CT values of technical replicates								CT values of technical replicates								std1
Std	1	2	3	4	Std	avg		Std	1	2	3	4	Std	avg		Std	1	2	3	4	Std	avg		Std	1	2	3	4	Std	avg		Std	1	2	3	4	Std	avg		Std	1	2	3	4	Std	avg
1	19.657	19.836	19.982	19.752	1	19.8067		1	19.994	20.003	20.02	19.982	1	19.9997		1	23.161	23.5	23.519	24.722	1	23.7255		1	19.998	19.939	19.902	20.069	1	19.977		1	20.437	20.328	20.667	20.518	1	20.4875		1	19.689	19.653	19.502	19.649	1	19.6232
2	20.667	20.757	20.724	20.875	2	20.7558		2	20.894	21.045	20.959	20.838	2	20.934		2	24.426	24.739	24.779	24.611	2	24.6388		2	21.05	20.947	20.92	21.16	2	21.0192		2	21.366	21.656	21.335	21.226	2	21.3957		2	20.569	20.629	20.623	20.624	2	20.6112
3	21.65	21.74	21.97	21.669	3	21.7572		3	22.068	21.929	21.88	21.906	3	21.9457		3	25.671	25.603	25.619	25.606	3	25.6247		3	21.897	21.863	22.016	21.982	3	21.9395		3	22.423	22.479	22.449	22.435	3	22.4465		3	21.491	21.521	21.502	21.615	3	21.5322
4	22.729	22.74	23.008	22.717	4	22.7985		4	23.097	22.941	23.173	23.987	4	23.2995		4	26.802	26.618	26.754	26.724	4	26.7245		4	23.135	23.003	23.157	23.175	4	23.1175		4	23.483	23.52	23.435	23.522	4	23.49		4	22.111	22.876	22.766	22.917	4	22.6675
5	23.637	23.683	23.782	23.678	5	23.695		5	24.277	24.137	24.093	24.04	5	24.1367		5	27.82	27.666	27.716	27.601	5	27.7007		5	23.997	23.983	23.944	23.92	5	23.961		5	24.749	24.711	24.632	24.263	5	24.5888		5	23.643	23.557	23.548	23.623	5	23.5928
		Replicate1	Replicate2
		CT value	CT value
	Technical replicates
Pre-immune	1	28.571	28.757
	2	28.76	28.623
	3	28.746	28.007
	4	28.299	28.5
Mock-M1BP	1	21.204	21.349
	2	21.231	21.149
	3	21.111	21.114
	4	21.027	21.297
Mock-CP190	1	20.878	21.094
	2	20.925	20.953
	3	20.852	21.97
	4	20.663	20.966
M1BPKD-preimmune	1	31.775	27.91
	2	31.788	27.795
	3	31.952	27.892
	4	31.22	27.016
M1BPKD-M1BP	1	28.541	26.593
	2	28.295	26.646
	3	27.879	26.244
	4	28.147	26.238
M1BPKD-CP190	1	28.541	27.21
	2	28.689	27.306
	3	28.798	27.385
	4	28.922	27.063
CP190KD-preimmune	1	28.926	27.779
	2	28.825	27.968
	3	28.948	27.275
	4	28.348	27.858
CP190KD-M1BP	1	25.149	24.607
	2	24.991	24.484
	3	24.997	24.485
	4	24.973	24.598
CP190KD-CP190	1	29.011	27.391
	2	28.854	27.532
	3	28.911	28.841
	4	28.274	28.92
Site 4
Mock-Input								Mock-Input								M1BPKD-Input								M1BPKD-Input								CP190KD-Input								CP190KD-Input
Replicate1								Replicate2								Replicate1								Replicate2								Replicate1								Replicate2
	CT values of technical replicates								CT values of technical replicates								CT values of technical replicates								CT values of technical replicates								CT values of technical replicates								CT values of technical replicates
Std	1	2	3	4	Std	avg		Std	1	2	3	4	Std	avg		Std	1	2	3	4	Std	avg		Std	1	2	3	4	Std	avg		Std	1	2	3	4	Std	avg		Std	1	2	3	4	Std	avg
1	18.971	18.833	18.826	18.787	1	18.8543		1	18.986	19.083	18.985	19.011	1	19.0162		1	23.155	23.1	23.055	22.915	1	23.0562		1	18.953	18.759	18.903	18.995	1	18.9025		1	19.578	19.308	19.346	19.48	1	19.428		1	18.828	18.753	19.13	18.824	1	18.8837
2	19.784	19.688	19.787	19.788	2	19.7617		2	20.132	20.061	20.093	20.051	2	20.0843		2	24.202	23.95	24.06	23.956	2	24.042		2	19.957	19.82	19.976	19.817	2	19.8925		2	20.436	20.257	20.25	20.251	2	20.2985		2	19.775	19.562	19.781	19.666	2	19.696
3	20.988	20.846	21.028	20.855	3	20.9292		3	21.153	21.313	21.204	20.992	3	21.1655		3	25.138	25.02	25.055	24.939	3	25.038		3	20.926	20.853	20.981	20.817	3	20.8942		3	21.342	21.441	21.347	21.286	3	21.354		3	20.6	20.671	20.54	20.548	3	20.5897
4	22.115	21.953	21.882	21.832	4	21.9455		4	22.459	22.18	22.325	22.33	4	22.3235		4	26.042	26.174	26.079	26.202	4	26.1242		4	21.753	21.718	21.918	21.941	4	21.8325		4	22.634	22.434	22.468	22.486	4	22.5055		4	21.728	21.624	21.739	21.809	4	21.725
5	23.032	22.888	22.917	22.906	5	22.9357		5	23.27	23.159	23.249	23.184	5	23.2155		5	27.201	27.048	26.906	26.912	5	27.0168		5	22.873	22.872	22.86	22.934	5	22.8848		5	23.582	23.598	23.486	23.38	5	23.5115		5	22.801	22.634	22.704	22.706	5	22.7113
		Replicate1	Replicate2
		CT value	CT value
	Technical replicates
Pre-immune	1	28.039	27.63
	2	27.65	27.446
	3	27.699	27.58
	4	27.507	27.515
Mock-M1BP	1	20.588	20.759
	2	20.447	20.635
	3	20.438	20.8
	4	20.107	20.685
Mock-CP190	1	20.609	21.091
	2	20.626	21.972
	3	20.581	21.187
	4	20.476	21.119
M1BPKD-preimmune	1	31.065	28.431
	2	31.628	28.248
	3	33.127	28.591
	4	31.439	28.314
M1BPKD-M1BP	1	29.257	24.389
	2	29.204	24.25
	3	29.148	24.363
	4	29.134	24.174
M1BPKD-CP190	1	26.121	25.174
	2	26.154	25.05
	3	25.901	25.048
	4	25.984	25.166
CP190KD-preimmune	1	29.153	28.188
	2	29.179	28.316
	3	29.055	28.152
	4	29.143	28.493
CP190KD-M1BP	1	22.914	24.25
	2	22.867	24.109
	3	22.957	24.156
	4	22.915	24.105
CP190KD-CP190	1	27.941	26.62
	2	27.824	27.056
	3	27.933	26.8
	4	27.798	26.842
Site 5
Mock-Input								Mock-Input								M1BPKD-Input								M1BPKD-Input								CP190KD-Input								CP190KD-Input
Replicate1								Replicate2								Replicate1								Replicate2								Replicate1								Replicate2
	CT values of technical replicates								CT values of technical replicates								CT values of technical replicates								CT values of technical replicates								CT values of technical replicates								CT values of technical replicates
Std	1	2	3	4	Std	avg		Std	1	2	3	4	Std	avg		Std	1	2	3	4	Std	avg		Std	1	2	3	4	Std	avg		Std	1	2	3	4	Std	avg		Std	1	2	3	4	Std	avg
1	18.907	19.028	18.908	18.818	1	18.9153		1	19.277	19.318	19.058	19.335	1	19.247		1	19.813	19.541	19.565	19.394	1	19.5782		1	19.498	19.389	19.47	19.431	1	19.447		1	19.76	19.566	19.783	19.712	1	19.7052		1	18.717	18.598	18.667	18.614	1	18.649
2	19.967	19.914	20.034	20.018	2	19.9832		2	20.341	20.267	20.316	20.258	2	20.2955		2	20.664	20.545	20.709	20.636	2	20.6385		2	20.622	20.522	20.438	20.652	2	20.5585		2	20.855	20.62	21.143	20.706	2	20.831		2	19.768	19.603	19.745	19.689	2	19.7013
3	20.993	21.027	21.568	20.949	3	21.1342		3	21.494	21.444	21.452	21.357	3	21.4367		3	21.965	21.839	21.664	21.634	3	21.7755		3	21.567	21.449	21.475	21.6	3	21.5228		3	21.856	22.2	22.041	21.943	3	22.01		3	20.787	20.775	21.204	20.838	3	20.901
4	22.174	22.163	22.523	22.055	4	22.2287		4	22.572	22.463	22.556	22.555	4	22.5365		4	22.844	22.698	22.946	22.051	4	22.6348		4	22.849	22.798	22.695	22.698	4	22.76		4	22.981	23.161	23.078	23.125	4	23.0862		4	22.115	21.925	21.834	21.765	4	21.9097
5	23.47	23.42	23.383	23.365	5	23.4095		5	23.841	23.72	23.691	23.525	5	23.6942		5	23.097	23.906	23.886	23.737	5	23.6565		5	23.686	23.669	23.632	23.556	5	23.6358		5	24.014	23.921	23.904	23.91	5	23.9372		5	23.002	22.936	22.973	22.863	5	22.9435
		Replicate1	Replicate2
		CT value	CT value
	Technical replicates
Pre-immune	1	28.396	28.233
	2	28.31	28.94
	3	28.461	27.957
	4	28.035	28.257
Mock-M1BP	1	20.964	21.206
	2	20.978	20.935
	3	20.946	21.059
	4	20.995	20.974
Mock-CP190	1	21.015	21.047
	2	21.122	21.044
	3	20.983	20.965
	4	20.814	20.909
M1BPKD-preimmune	1	32.768	28.629
	2	32.444	28.196
	3	31.998	28.302
	4	32.272	28.389
M1BPKD-M1BP	1	25.554	25.449
	2	25.239	25.287
	3	25.333	25.375
	4	25.283	25.216
M1BPKD-CP190	1	26.653	25.724
	2	26.151	25.661
	3	26.179	25.64
	4	26.398	25.552
CP190KD-preimmune	1	29.442	28.15
	2	29.818	27.966
	3	29.623	27.929
	4	29.609	27.658
CP190KD-M1BP	1	25.593	24.42
	2	25.54	24.392
	3	25.439	24.436
	4	25.299	24.33
CP190KD-CP190	1	27.341	27.481
	2	27.434	27.684
	3	27.503	27.512
	4	27.444	27.32
Site 6
Mock-Input								Mock-Input								M1BPKD-Input								M1BPKD-Input								CP190KD-Input								CP190KD-Input
Replicate1								Replicate2								Replicate1								Replicate2								Replicate1								Replicate2
	CT values of technical replicates								CT values of technical replicates								CT values of technical replicates								CT values of technical replicates								CT values of technical replicates								CT values of technical replicates
Std	1	2	3	4	Std	avg		Std	1	2	3	4	Std	avg		Std	1	2	3	4	Std	avg		Std	1	2	3	4	Std	avg		Std	1	2	3	4	Std	avg		Std	1	2	3	4	Std	avg
1	18.289	17.981	18.153	18.041	1	18.116		1	18.423	18.371	18.096	18.429	1	18.3298		1	22.534	22.414	22.375	22.44	1	22.4408		1	18.257	18.158	18.251	18.285	1	18.2378		1	18.89	18.825	18.829	19.036	1	18.895		1	18.065	18.052	18.095	18.008	1	18.055
2	19.289	19.42	19.03	19.268	2	19.2518		2	19.713	19.326	19.593	19.298	2	19.4825		2	23.309	23.45	23.472	23.422	2	23.4132		2	19.23	19.096	18.962	19.278	2	19.1415		2	19.811	19.647	19.682	19.764	2	19.726		2	18.997	18.892	19.069	18.947	2	18.9763
3	19.86	20.654	20.296	19.891	3	20.1752		3	20.463	20.216	20.333	20.379	3	20.3478		3	24.646	24.516	24.59	24.24	3	24.498		3	20.196	20.12	20.122	20.292	3	20.1825		3	20.942	21.304	20.963	20.857	3	21.0165		3	19.988	19.931	19.853	19.879	3	19.9127
4	21	21.06	21.092	20.993	4	21.0362		4	21.548	21.987	21.074	21.781	4	21.5975		4	25.634	25.526	25.608	25.637	4	25.6013		4	21.295	21.277	21.196	21.248	4	21.254		4	21.88	21.984	21.758	21.839	4	21.8652		4	21.01	20.897	20.919	20.923	4	20.9372
5	22.1	22.372	22.052	22.383	5	22.2267		5	22.674	22.619	23.105	22.724	5	22.7805		5	26.595	26.823	26.889	26.608	5	26.7288		5	22.136	22.347	22.1	22.029	5	22.153		5	22.848	22.741	23.156	23.205	5	22.9875		5	21.886	22.301	21.772	21.97	5	21.9823
		Replicate1	Replicate2
		CT value	CT value
	Technical replicates
Pre-immune	1	27.141	27.283
	2	27.142	27.406
	3	27.335	27.092
	4	28.003	27.431
Mock-M1BP	1	19.632	20.115
	2	19.713	20.092
	3	19.801	20.082
	4	19.788	20.139
Mock-CP190	1	20.501	22.888
	2	20.434	23.013
	3	20.369	22.883
	4	20.722	23.431
M1BPKD-preimmune	1	32.705	29.443
	2	32.718	29.032
	3	32.808	29.056
	4	32.357	29.033
M1BPKD-M1BP	1	27.885	25.111
	2	27.877	24.736
	3	27.75	24.972
	4	27.724	25.23
M1BPKD-CP190	1	26.885	25.343
	2	26.954	25.749
	3	26.976	25.651
	4	26.948	25.558
CP190KD-preimmune	1	29.613	28.964
	2	29.408	28.21
	3	29.457	28.539
	4	28.731	29.344
CP190KD-M1BP	1	20.412	19.443
	2	20.538	19.587
	3	20.443	19.431
	4	20.435	20.105
CP190KD-CP190	1	27.211	27.199
	2	27.282	27.093
	3	27.599	27.07
	4	27.212	27.802
Site 7
Mock-Input								Mock-Input								M1BPKD-Input								M1BPKD-Input								CP190KD-Input								CP190KD-Input
Replicate1								Replicate2								Replicate1								Replicate2								Replicate1								Replicate2
	CT values of technical replicates								CT values of technical replicates								CT values of technical replicates								CT values of technical replicates								CT values of technical replicates								CT values of technical replicates
Std	1	2	3	4	Std	avg		Std	1	2	3	4	Std	avg		Std	1	2	3	4	Std	avg		Std	1	2	3	4	Std	avg		Std	1	2	3	4	Std	avg		Std	1	2	3	4	Std	avg
1	18.754	18.695	18.824	18.98	1	18.8133		1	18.208	18.177	18.276	18.195	1	18.214		1	23.798	23.752	23.653	23.663	1	23.7165		1	20.602	20.33	20.621	20.679	1	20.558		1	21.038	20.961	21.191	21	1	21.0475		1	20.286	20.276	20.586	20.423	1	20.3927
2	19.952	19.666	19.779	19.038	2	19.6088		2	19.267	19.192	19.32	19.269	2	19.262		2	24.89	24.741	24.404	25.044	2	24.7697		2	21.61	21.53	21.498	21.608	2	21.5615		2	22.079	21.967	21.955	22.175	2	22.044		2	21.431	21.353	21.085	21.623	2	21.373
3	21.089	20.122	20.242	20.509	3	20.4905		3	20.5	20.521	20.634	20.862	3	20.6292		3	25.894	25.764	26.101	25.948	3	25.9267		3	22.698	22.635	22.631	22.634	3	22.6495		3	22.886	22.967	22.881	23.015	3	22.9372		3	22.758	22.235	22.075	22.056	3	22.281
4	21.329	21.35	21.632	21.268	4	21.3948		4	21.602	21.465	21.447	22.138	4	21.663		4	27.182	26.85	27.161	26.859	4	27.013		4	23.961	23.719	23.803	24.058	4	23.8852		4	23.974	23.762	24.037	23.973	4	23.9365		4	23.725	23.07	23.185	23.034	4	23.2535
5	22.321	22.882	22.013	22.12	5	22.334		5	22.684	22.884	22.709	22.952	5	22.8072		5	28.073	27.934	27.778	28.203	5	27.997		5	24.717	24.769	24.698	24.828	5	24.753		5	25.377	25.209	25.072	25.125	5	25.1958		5	24.063	24.414	24.297	24.402	5	24.294
		Replicate1	Replicate2
		CT value	CT value
	Technical replicates
Pre-immune	1	29.572	29.486
	2	30.173	29.22
	3	29.54	29.037
	4	30.168	29.033
Mock-M1BP	1	19.653	19.417
	2	19.717	19.232
	3	19.604	19.308
	4	19.416	19.259
Mock-CP190	1	19.637	19.317
	2	19.684	19.256
	3	19.446	19.232
	4	19.92	19.337
M1BPKD-preimmune	1	32.703	32.775
	2	33.733	32.241
	3	33.669	34.852
	4	32.914	32.759
M1BPKD-M1BP	1	28.271	28.57
	2	28.048	28.167
	3	28.148	28.408
	4	28.089	28.414
M1BPKD-CP190	1	29.132	28.77
	2	28.686	28.561
	3	29.024	28.496
	4	28.88	28.493
CP190KD-preimmune	1	30.785	31.271
	2	31.554	30.582
	3	31.001	30.765
	4	31.137	30.806
CP190KD-M1BP	1	22.063	21.305
	2	21.985	21.328
	3	21.882	21.407
	4	21.891	21.208
CP190KD-CP190	1	29.696	29.814
	2	29.41	30.116
	3	29.425	29.662
	4	29.592	30.013
Site 8
Mock-Input								Mock-Input								M1BPKD-Input								M1BPKD-Input								CP190KD-Input								CP190KD-Input
Replicate1								Replicate2								Replicate1								Replicate2								Replicate1								Replicate2
	CT values of technical replicates								CT values of technical replicates								CT values of technical replicates								CT values of technical replicates								CT values of technical replicates								CT values of technical replicates
Std	1	2	3	4	Std	avg		Std	1	2	3	4	Std	avg		Std	1	2	3	4	Std	avg		Std	1	2	3	4	Std	avg		Std	1	2	3	4	Std	avg		Std	1	2	3	4	Std	avg
1	18.517	18.67	18.423	18.46	1	18.5175		1	16.871	17.833	17.343	16.802	1	17.2122		1	20.988	20.988	20.493	20.806	1	20.8187		1	18.477	18.706	18.618	18.408	1	18.5523		1	17.127	17.172	16.876	16.942	1	17.0292		1	16.405	16.461	16.56	16.561	1	16.4967
2	19.168	19.086	19.803	19.816	2	19.4683		2	18.445	18.629	18.211	18.293	2	18.3945		2	21.738	21.428	21.938	21.849	2	21.7383		2	19.698	19.146	19.14	19.235	2	19.3047		2	18.62	18.443	18.197	18.68	2	18.485		2	17.613	17.6	17.592	17.678	2	17.6208
3	20.938	20.654	20.487	20.289	3	20.592		3	19.699	19.428	19.343	19.479	3	19.4872		3	22.715	22.135	23.1	22.647	3	22.6493		3	20.357	20.17	20.002	20.829	3	20.3395		3	19.463	20.222	19.171	19.432	3	19.572		3	18.61	18.559	18.757	18.53	3	18.614
4	21.742	21.812	21.592	21.066	4	21.553		4	20.504	20.389	20.599	20.734	4	20.5565		4	23.684	23.523	23.752	23.725	4	23.671		4	21.278	21.585	21.446	21.245	4	21.3885		4	20.485	21.12	20.553	20.734	4	20.723		4	19.86	19.718	19.811	19.562	4	19.7378
5	22.633	22.689	22.624	22.794	5	22.685		5	23.331	21.314	21.357	21.537	5	21.8847		5	24.726	24.431	24.202	24.694	5	24.5132		5	22.435	22.519	22.713	22.214	5	22.4703		5	21.605	21.697	22.785	21.515	5	21.9005		5	20.519	21.729	21.739	20.47	5	21.1142
		Replicate1	Replicate2
		CT value	CT value
	Technical replicates
Pre-immune	1	28.089	28.042
	2	28.515	28.681
	3	28.133	28.172
	4	28.518	28.24
Mock-M1BP	1	20.317	19.359
	2	20.292	19.039
	3	20.289	19.043
	4	20.221	19.126
Mock-CP190	1	19.456	18.564
	2	19.481	18.837
	3	19.619	18.495
	4	19.792	18.249
M1BPKD-preimmune	1	30.086	28.883
	2	30.821	28.758
	3	30.496	28.843
	4	30.799	29.543
M1BPKD-M1BP	1	22.559	25.208
	2	22.391	25.956
	3	22.341	24.96
	4	22.418	25.517
M1BPKD-CP190	1	25.856	24.026
	2	25.659	24.199
	3	25.48	24.182
	4	26.751	24.021
CP190KD-preimmune	1	28.055	27.341
	2	27.959	26.988
	3	27.929	27.97
	4	27.899	27.697
CP190KD-M1BP	1	19.294	18.414
	2	19.349	18.344
	3	19.186	18.302
	4	19.051	18.341
CP190KD-CP190	1	25.95	27.087
	2	25.955	25.645
	3	25.776	26.78
	4	25.848	26.071
Site 9
Mock-Input								Mock-Input								M1BPKD-Input								M1BPKD-Input								CP190KD-Input								CP190KD-Input
Replicate1								Replicate2								Replicate1								Replicate2								Replicate1								Replicate2
	CT values of technical replicates								CT values of technical replicates								CT values of technical replicates								CT values of technical replicates								CT values of technical replicates								CT values of technical replicates
Std	1	2	3	4	Std	avg		Std	1	2	3	4	Std	avg		Std	1	2	3	4	Std	avg		Std	1	2	3	4	Std	avg		Std	1	2	3	4	Std	avg		Std	1	2	3	4	Std	avg
1	17.308	17.858	17.343	17.345	1	17.4635		1	17.174	17.832	17.154	17.577	1	17.4342		1	21.854	21.874	21.805	21.814	1	21.8367		1	17.695	17.341	17.593	17.379	1	17.502		1	18.134	18.005	18.246	17.88	1	18.0662		1	17.247	17.251	17.236	16.515	1	17.0623
2	18.429	18.356	18.248	18.557	2	18.3975		2	18.555	18.727	18.216	18.493	2	18.4977		2	22.945	22.697	22.914	22.682	2	22.8095		2	18.766	18.624	18.505	18.813	2	18.677		2	19.15	18.417	18.954	20.128	2	19.1623		2	18.679	18.66	17.971	18.272	2	18.3955
3	19.504	19.724	19.375	19.363	3	19.4915		3	19.909	19.788	19.868	19.757	3	19.8305		3	23.115	24.572	23.695	23.868	3	23.8125		3	19.786	20.583	19.731	19.688	3	19.947		3	20.926	19.834	19.902	20.13	3	20.198		3	19.915	19.468	19.449	19.514	3	19.5865
4	20.627	20.483	20.292	20.428	4	20.4575		4	20.768	20.658	21.07	21.055	4	20.8878		4	24.911	24.938	24.709	24.448	4	24.7515		4	20.978	20.678	20.773	21.115	4	20.886		4	21.132	21.162	21.155	21.504	4	21.2383		4	20.016	20.942	20.946	20.975	4	20.7197
5	21.674	21.561	21.609	21.419	5	21.5657		5	22.075	21.965	21.83	21.882	5	21.938		5	25.787	25.787	25.572	25.681	5	25.7067		5	21.519	22.964	22.192	21.632	5	22.0768		5	22.36	22.807	21.819	21.875	5	22.2153		5	21.919	21.849	21.81	21.833	5	21.8528
		Replicate1	Replicate2
		CT value	CT value
	Technical replicates
Pre-immune	1	27.81	26.224
	2	33.285	26.11
	3	26.546	25.809
	4	27.206	26.342
Mock-M1BP	1	19.099	19.373
	2	19.123	19.435
	3	19.176	19.453
	4	19.09	19.377
Mock-CP190	1	19.162	19.308
	2	19.196	19.317
	3	19.237	19.477
	4	19.378	19.395
M1BPKD-preimmune	1	30.658	30.236
	2	30.925	28.991
	3	30.075	29.66
	4	31.803	29.53
M1BPKD-M1BP	1	27.373	23.293
	2	27.217	23.367
	3	27.328	23.301
	4	27.996	23.203
M1BPKD-CP190	1	24.912	23.902
	2	24.974	23.511
	3	24.847	23.92
	4	24.859	23.84
CP190KD-preimmune	1	28.59	27.718
	2	28.639	28.11
	3	27.98	27.74
	4	28.268	27.764
CP190KD-M1BP	1	19.823	19.153
	2	19.844	19.036
	3	19.637	19.306
	4	19.993	19.329
CP190KD-CP190	1	24.818	25.347
	2	25.185	25.582
	3	25.152	26.142
	4	25	26.604
Site 10
Mock-Input								Mock-Input								M1BPKD-Input								M1BPKD-Input								CP190KD-Input								CP190KD-Input
Replicate1								Replicate2								Replicate1								Replicate2								Replicate1								Replicate2
	CT values of technical replicates								CT values of technical replicates								CT values of technical replicates								CT values of technical replicates								CT values of technical replicates								CT values of technical replicates
Std	1	2	3	4	Std	avg		Std	1	2	3	4	Std	avg		Std	1	2	3	4	Std	avg		Std	1	2	3	4	Std	avg		Std	1	2	3	4	Std	avg		Std	1	2	3	4	Std	avg
1	16.865	16.44	16.439	16.48	1	16.556		1	17.138	17.259	17.149	17.226	1	17.193		1	17.335	17.184	17.13	17.283	1	17.233		1	17.24	17.272	17.192	17.72	1	17.356		1	17.492	17.224	17.212	17.2	1	17.282		1	16.103	16.461	16.494	16.703	1	16.4402
2	17.893	17.842	17.82	17.89	2	17.8612		2	18.457	18.415	18.36	18.312	2	18.386		2	19.092	19.161	18.978	18.952	2	19.0458		2	18.357	18.319	18.456	18.478	2	18.4025		2	18.478	18.523	18.71	18.63	2	18.5853		2	17.665	17.703	17.632	17.515	2	17.6288
3	18.902	18.699	18.939	19.109	3	18.9123		3	19.704	19.62	19.67	19.327	3	19.5802		3	21.099	21.812	21.911	21.903	3	21.6812		3	19.556	19.391	19.479	19.531	3	19.4892		3	19.957	19.826	19.746	19.917	3	19.8615		3	18.867	18.581	18.887	18.434	3	18.6923
4	19.994	19.897	20.111	20.084	4	20.0215		4	20.382	20.432	20.642	20.583	4	20.5098		4	23.281	23.827	23.879	23.694	4	23.6703		4	20.717	20.543	20.511	21.231	4	20.7505		4	20.678	20.604	20.575	22.014	4	20.9677		4	19.851	20.045	19.884	19.958	4	19.9345
5	20.875	21.018	20.987	20.873	5	20.9383		5	21.347	21.659	21.405	21.338	5	21.4372		5	26.854	26.492	25.714	25.79	5	26.2125		5	21.819	22	21.831	21.777	5	21.8568		5	22.622	22.617	21.5	22.569	5	22.327		5	20.956	20.909	20.803	21.045	5	20.9282
		Replicate1	Replicate2
		CT value	CT value
	Technical replicates
Pre-immune	1	25.622	27.254
	2	25.54	27.307
	3	26.996	27.23
	4	25.984	27.553
Mock-M1BP	1	18.817	19.346
	2	18.834	19.974
	3	18.756	19.253
	4	18.636	19.806
Mock-CP190	1	19.156	19.328
	2	19.139	19.295
	3	19.216	19.146
	4	19.193	19.325
M1BPKD-preimmune	1	35.341	27.376
	2	36.444	27.896
	3	36.187	29.475
	4	36.165	29.164
M1BPKD-M1BP	1	27.381	24.454
	2	27.479	24.257
	3	27.571	24.563
	4	27.504	24.523
M1BPKD-CP190	1	22.174	19.447
	2	22.16	19.508
	3	22.378	19.394
	4	22.209	19.352
CP190KD-preimmune	1	27.812	27.382
	2	28.185	27.486
	3	27.607	27.217
	4	27.679	27.346
CP190KD-M1BP	1	19.595	19.699
	2	19.663	18.539
	3	19.746	18.814
	4	19.785	18.717
CP190KD-CP190	1	27.602	25.194
	2	27.4	25.676
	3	27.348	25.684
	4	27.435	25.473
Site 11
Mock-Input								Mock-Input								M1BPKD-Input								M1BPKD-Input								CP190KD-Input								CP190KD-Input
Replicate1								Replicate2								Replicate1								Replicate2								Replicate1								Replicate2
	CT values of technical replicates								CT values of technical replicates								CT values of technical replicates								CT values of technical replicates								CT values of technical replicates								CT values of technical replicates
Std	1	2	3	4	Std	avg		Std	1	2	3	4	Std	avg		Std	1	2	3	4	Std	avg		Std	1	2	3	4	Std	avg		Std	1	2	3	4	Std	avg		Std	1	2	3	4	Std	avg
1	17.897	17.174	16.936	16.947	1	17.2385		1	17.465	17.535	17.433	17.446	1	17.4698		1	21.528	21.368	21.254	21.357	1	21.3768		1	17.24	17.649	17.138	17.014	1	17.2602		1	17.81	17.591	17.833	18.601	1	17.9587		1	17.129	17.028	17.35	17.285	1	17.198
2	18.223	18.417	18.344	18.236	2	18.305		2	18.559	18.463	18.564	18.49	2	18.519		2	22.42	22.622	22.505	22	2	22.3867		2	18.434	18.265	18.36	18.551	2	18.4025		2	18.758	19.252	18.927	18.774	2	18.9277		2	18.978	18.269	17.994	18.051	2	18.323
3	19.631	19.13	19.309	18.988	3	19.2645		3	19.445	19.349	19.594	19.345	3	19.4333		3	23.312	23.442	23.394	23.359	3	23.3768		3	19.626	19.656	19.883	19.317	3	19.6205		3	20.132	19.967	20.272	19.518	3	19.9723		3	19.003	19.333	19.077	19.315	3	19.182
4	20.161	20.036	19.997	19.999	4	20.0482		4	20.788	20.599	20.518	20.596	4	20.6253		4	24.448	24.478	24.406	24.35	4	24.4205		4	20.503	20.839	20.559	21.381	4	20.8205		4	21.074	20.596	21.028	20.96	4	20.9145		4	20.151	20.09	20.249	20.413	4	20.2257
5	21.507	21.325	21.282	21.124	5	21.3095		5	21.655	21.684	21.765	21.675	5	21.6947		5	25.445	25.408	25.229	25.274	5	25.339		5	21.307	21.614	21.873	21.945	5	21.6848		5	22.259	21.847	21.596	21.848	5	21.8875		5	20.984	21.293	21.297	21.005	5	21.1447
		Replicate1	Replicate2
		CT value	CT value
	Technical replicates
Pre-immune	1	26.323	26.667
	2	26.265	26.325
	3	25.813	26.853
	4	26.365	26.721
Mock-M1BP	1	18.321	18.509
	2	18.136	18.474
	3	18.134	18.381
	4	18.078	18.394
Mock-CP190	1	19.374	19.542
	2	19.169	19.367
	3	19.029	19.5
	4	19.193	19.647
M1BPKD-preimmune	1	29.616	30.013
	2	29.94	30.387
	3	30.955	30.35
	4	29.965	30.684
M1BPKD-M1BP	1	23.168	23.207
	2	22.922	22.9
	3	22.968	23.172
	4	23.25	23.134
M1BPKD-CP190	1	23.42	19.603
	2	23.187	19.416
	3	23.3	19.465
	4	23.484	19.612
CP190KD-preimmune	1	28.68	27.904
	2	28.283	28.515
	3	28.418	28.088
	4	27.847	27.789
CP190KD-M1BP	1	18.847	18.088
	2	18.659	18.237
	3	19.081	18.185
	4	18.922	18.252
CP190KD-CP190	1	24.71	24.584
	2	24.442	24.788
	3	24.546	24.889
	4	24.715	24.964
Site 12
Mock-Input								Mock-Input								M1BPKD-Input								M1BPKD-Input								CP190KD-Input								CP190KD-Input
Replicate1								Replicate2								Replicate1								Replicate2								Replicate1								Replicate2
	CT values of technical replicates								CT values of technical replicates								CT values of technical replicates								CT values of technical replicates								CT values of technical replicates								CT values of technical replicates
Std	1	2	3	4	Std	avg		Std	1	2	3	4	Std	avg		Std	1	2	3	4	Std	avg		Std	1	2	3	4	Std	avg		Std	1	2	3	4	Std	avg		Std	1	2	3	4	Std	avg
1	18.043	18.062	18.289	18.041	1	18.1088		1	18.016	18.032	17.869	17.979	1	17.974		1	18.327	18.015	18.013	17.865	1	18.055		1	17.965	17.972	17.919	18.083	1	17.9847		1	17.3	17.152	17.218	17.242	1	17.228		1	17.141	17.092	17.118	17.131	1	17.1205
2	19.248	19.234	19.251	19.333	2	19.2665		2	19.153	19.105	19.228	19.119	2	19.1512		2	19.077	19.782	19.179	19.07	2	19.277		2	19.148	19.136	19.118	19.304	2	19.1765		2	18.416	18.571	18.383	18.286	2	18.414		2	18.23	18.158	18.328	18.185	2	18.2253
3	20.263	20.212	20.648	20.324	3	20.3618		3	20.153	19.957	19.992	19.909	3	20.0027		3	20.001	20.169	19.988	19.99	3	20.037		3	20.174	20.113	20.309	20.196	3	20.198		3	19.83	19.478	19.501	19.641	3	19.6125		3	19.3	19.115	19.244	19.147	3	19.2015
4	21.271	21.202	21.135	21.145	4	21.1883		4	21.409	21.044	21.409	21.307	4	21.2922		4	21.302	21.371	21.314	21.075	4	21.2655		4	21.321	21.335	21.46	21.21	4	21.3315		4	20.01	20.89	20.669	20.713	4	20.5705		4	20.465	20.708	20.563	20.617	4	20.5883
5	22.685	22.644	22.584	22.655	5	22.642		5	22.753	22.59	22.571	22.422	5	22.584		5	22.688	22.387	22.563	22.355	5	22.4983		5	22.421	22.454	22.412	22.456	5	22.4358		5	22.083	22	22.009	20.973	5	21.7662		5	21.943	21.779	21.657	21.848	5	21.8068
		Replicate1	Replicate2
		CT value	CT value
	Technical replicates
Pre-immune	1	26.981	28.286
	2	26.863	28.116
	3	27.143	27.982
	4	26.706	28.277
Mock-M1BP	1	26.41	26.029
	2	26.309	26.961
	3	26.271	26.913
	4	26.225	26.885
Mock-CP190	1	19.766	19.541
	2	19.778	19.966
	3	19.895	19.782
	4	19.566	19.533
M1BPKD-preimmune	1	28.383	28.449
	2	28.869	28.266
	3	28.516	28.539
	4	28.723	28.498
M1BPKD-M1BP	1	26.415	26.854
	2	26.818	26.617
	3	26.336	26.82
	4	26.391	26.744
M1BPKD-CP190	1	19.655	19.636
	2	19.535	19.689
	3	19.604	19.777
	4	19.895	19.838
CP190KD-preimmune	1	28.589	28.671
	2	28.623	28.621
	3	28.409	28.363
	4	28.052	28.406
CP190KD-M1BP	1	26.309	26.512
	2	26.172	26.348
	3	26.122	26.524
	4	26.063	26.459
CP190KD-CP190	1	26.745	26.991
	2	26.662	26.923
	3	26.541	27.209
	4	26.475	26.912

## Sheet: Figure 6f
Source Data 7: CT values and standard curves for all sites tested in Figure 6f for ChIP-qPCR are shown. Each site name is highlighted with sky color.
gypsy
Mock-Input								Mock-Input								M1BPKD-Input								M1BPKD-Input								CP190KD-Input								CP190KD-Input
Replicate1								Replicate2								Replicate1								Replicate2								Replicate1								Replicate2
	CT values of technical replicates								CT values of technical replicates								CT values of technical replicates								CT values of technical replicates								CT values of technical replicates								CT values of technical replicates
Std	1	2	3	4	Std	avg		Std	1	2	3	4	Std	avg		Std	1	2	3	4	Std	avg		Std	1	2	3	4	Std	avg		Std	1	2	3	4	Std	avg		Std	1	2	3	4	Std	avg
1	16.029	16.107	16.212	16.084	1	16.108		1	18.926	18.114	18.642	18.143	1	18.4563		1	20.837	20.509	20.739	20.874	1	20.7398		1	17.952	17.714	17.953	17.795	1	17.8535		1	17.002	16.48	16.745	16.493	1	16.68		1	16.85	16.85	16.255	16.85	1	16.7013
2	17.978	18.377	17.407	17.542	2	17.826		2	19.612	19.215	19.596	19.269	2	19.423		2	21.823	21.406	21.956	22.807	2	21.998		2	19.052	19.114	19.053	18.995	2	19.0535		2	19.001	18.91	18.179	17.032	2	18.2805		2	17.245	17.99	17.852	17.366	2	17.6133
3	19.492	19.353	19.762	20.108	3	19.6788		3	20.906	20.674	20.722	20.436	3	20.6845		3	23.258	23.177	23.216	23.251	3	23.2255		3	20.292	20.018	20.103	19.856	3	20.0673		3	19.047	19.436	20.268	20.248	3	19.7498		3	18.877	19.054	18.792	18.691	3	18.8535
4	21.358	21.034	21.445	21.694	4	21.3827		4	21.757	21.769	21.996	21.717	4	21.8097		4	24.336	24.262	24.254	24.179	4	24.2578		4	21.486	21.374	20.953	21.241	4	21.2635		4	21.275	21.55	21.393	21.534	4	21.438		4	19.818	19.707	19.685	20.714	4	19.981
5	22.986	22.667	22.929	22.953	5	22.8838		5	22.997	22.967	22.574	22.982	5	22.88		5	25.625	25.246	25.512	25.319	5	25.4255		5	22.817	22.444	22.317	22.556	5	22.5335		5	22.599	22.537	22.358	22.852	5	22.5865		5	21.217	21.776	20.956	20.918	5	21.2167
		Replicate1	Replicate2
		CT value	CT value
	Technical replicates
Pre-immune	1	29.32	27.411
	2	29.35	27.277
	3	29.45	27.522
	4	29.093	27.321
Mock-M1BP	1	19.053	20.78
	2	18.973	20.458
	3	19.175	20.515
	4	18.989	20.462
Mock-CP190	1	18.182	19.784
	2	18.229	20.038
	3	18.156	19.742
	4	18.358	19.627
Mock-SuHw	1	17.485	19.475
	2	17.421	19.597
	3	17.563	19.56
	4	17.521	19.665
Mock-Mod	1	18.212	20.011
	2	18.222	19.897
	3	18.352	19.866
	4	18.153	19.746
M1BPKD-preimmune	1	29.585	28.892
	2	29.63	28.786
	3	29.556	28.12
	4	29.672	28.709
M1BPKD-M1BP	1	28.268	29.092
	2	28.933	28.987
	3	28.414	28.995
	4	29.091	28.963
M1BPKD-CP190	1	25.811	22.627
	2	25.747	22.309
	3	25.502	21.98
	4	25.38	21.91
M1BPKD-SuHw	1	27.492	27.464
	2	27.208	27.231
	3	27.242	27.142
	4	27.325	27.208
M1BPKD-Mod	1	29.851	27.278
	2	30.136	27.897
	3	29.628	27.68
	4	29.673	27.722
CP190KD-preimmune	1	29.557	27.028
	2	29.452	27.149
	3	29.23	27.076
	4	29.252	27.021
CP190KD-M1BP	1	25.795	27.434
	2	25.707	27.42
	3	26.012	27.445
	4	25.832	27.267
CP190KD-CP190	1	26.272	26.143
	2	26.339	26.318
	3	26.041	25.989
	4	26.007	26.126
CP190KD-SuHw	1	29.784	26.918
	2	29.157	26.934
	3	29.211	26.673
	4	29.184	26.255
CP190KD-Mod	1	29.878	26.497
	2	29.675	26.666
	3	29.432	26.353
	4	29.398	26.443
TART
Mock-Input								Mock-Input								M1BPKD-Input								M1BPKD-Input								CP190KD-Input
Replicate1								Replicate2								Replicate1								Replicate2								Replicate1
	CT values of technical replicates								CT values of technical replicates								CT values of technical replicates								CT values of technical replicates								CT values of technical replicates
Std	1	2	3	4	Std	avg		Std	1	2	3	4	Std	avg		Std	1	2	3	4	Std	avg		Std	1	2	3	4	Std	avg		Std	1	2	3	4	Std	avg
1	15.929	15.806	15.73	15.872	1	15.8343		1	17.066	16.81	17.121	16.991	1	16.997		1	19.463	19.378	19.333	19.32	1	19.3735		1	17.452	17.196	17.474	17.383	1	17.3762		1	15.839	15.829	16.022	15.835	1	15.8812
2	17.645	17.776	17.751	16.82	2	17.498		2	18.269	18.155	18.321	18.01	2	18.1888		2	20.487	20.439	20.669	20.629	2	20.556		2	18.469	18.328	18.371	18.444	2	18.403		2	17.938	17.978	16.951	16.874	2	17.4352
3	18.876	18.719	19.159	18.927	3	18.9202		3	19.401	18.99	19.55	19.391	3	19.333		3	21.982	21.922	21.224	21.151	3	21.5697		3	19.503	19.442	19.342	19.328	3	19.4037		3	18.545	18.658	19.455	19.53	3	19.047
4	20.444	20.34	20.161	20.544	4	20.3723		4	20.119	20.544	20.603	20.799	4	20.5162		4	22.968	22.881	22.919	22.119	4	22.7218		4	20.852	20.654	20.59	21.59	4	20.9215		4	20.825	20.524	20.819	20.689	4	20.7142
5	21.461	21.415	21.617	21.838	5	21.5827		5	21.851	21.821	21.578	21.727	5	21.7443		5	23.898	23.943	23.724	24.028	5	23.8982		5	21.829	21.791	21.908	21.763	5	21.8228		5	22.783	22.938	22.606	22.786	5	22.7782
		Replicate1	Replicate2
		CT value	CT value
	Technical replicates
Pre-immune	1	27.845	28.396
	2	27.887	28.32
	3	27.847	28.345
	4	27.149	28.177
Mock-M1BP	1	26.005	28.371
	2	25.972	28.367
	3	25.836	28.606
	4	25.923	28.559
Mock-CP190	1	25.748	29.205
	2	25.648	29.191
	3	25.601	29.371
	4	25.541	29.215
Mock-SuHw	1	32.036	31.783
	2	31.993	30.8
	3	31.731	31.836
	4	32.233	31.923
Mock-Mod	1	31.628	32.023
	2	32.296	31.234
	3	31.388	31.864
	4	32.391	31.813
M1BPKD-preimmune	1	30.261	29.595
	2	30.266	29.62
	3	29.893	30.49
	4	29.749	29.369
M1BPKD-M1BP	1	27.522	27.193
	2	27.803	27.42
	3	27.972	27.622
	4	27.9	27.117
M1BPKD-CP190	1	28.557	27.196
	2	28.805	26.829
	3	28.97	26.965
	4	28.944	26.854
M1BPKD-SuHw	1	30.456	32.19
	2	30.409	32.662
	3	29.744	32.277
	4	30.005	33.252
M1BPKD-Mod	1	31.062	31.388
	2	31.829	31.222
	3	31.521	31.914
	4	31.445	31.511
CP190KD-preimmune	1	29.948	27.864
	2	29.857	28.125
	3	29.496	28.053
	4	29.85	27.223
CP190KD-M1BP	1	29.988	29.716
	2	29.955	29.455
	3	29.892	29.235
	4	29.938	29.018
CP190KD-CP190	1	29.858	27.223
	2	29.443	28.334
	3	29.722	27.306
	4	29.89	27.413
CP190KD-SuHw	1	31.733	32.342
	2	32.027	32.313
	3	32.023	32.703
	4	31.947	32.842
CP190KD-Mod	1	36.98	31.817
	2	36.54	31.277
	3	36.56	31.574
	4	36.629	31.567

## Sheet: Figure 7b
Tissue	Genotype	Number of bodies	Number of nuclei
Brain	Control	0	0
Brain	Control	1	38
Brain	Control	2	32
Brain	Control	3	19
Brain	Control	4	10
Brain	Control	5	1
Brain	Control	6	0
Brain	Control	7	0
Brain	Control	8	0
Brain	Control	9	0
Brain	Control	10	0
Eye	Control	0	0
Eye	Control	1	38
Eye	Control	2	31
Eye	Control	3	16
Eye	Control	4	9
Eye	Control	5	6
Eye	Control	6	0
Eye	Control	7	0
Eye	Control	8	0
Eye	Control	9	0
Eye	Control	10	0
Leg	Control	0	0
Leg	Control	1	37
Leg	Control	2	43
Leg	Control	3	14
Leg	Control	4	4
Leg	Control	5	2
Leg	Control	6	0
Leg	Control	7	0
Leg	Control	8	0
Leg	Control	9	0
Leg	Control	10	0
Wing	Control	0	0
Wing	Control	1	47
Wing	Control	2	40
Wing	Control	3	12
Wing	Control	4	2
Wing	Control	5	0
Wing	Control	6	0
Wing	Control	7	0
Wing	Control	8	0
Wing	Control	9	0
Wing	Control	10	0
Brain	M1BP RNAi	0	0
Brain	M1BP RNAi	1	0
Brain	M1BP RNAi	2	3
Brain	M1BP RNAi	3	3
Brain	M1BP RNAi	4	8
Brain	M1BP RNAi	5	10
Brain	M1BP RNAi	6	18
Brain	M1BP RNAi	7	20
Brain	M1BP RNAi	8	18
Brain	M1BP RNAi	9	12
Brain	M1BP RNAi	10	8
Eye	M1BP RNAi	0	0
Eye	M1BP RNAi	1	0
Eye	M1BP RNAi	2	3
Eye	M1BP RNAi	3	11
Eye	M1BP RNAi	4	18
Eye	M1BP RNAi	5	22
Eye	M1BP RNAi	6	23
Eye	M1BP RNAi	7	8
Eye	M1BP RNAi	8	7
Eye	M1BP RNAi	9	5
Eye	M1BP RNAi	10	3
Leg	M1BP RNAi	0	0
Leg	M1BP RNAi	1	0
Leg	M1BP RNAi	2	8
Leg	M1BP RNAi	3	12
Leg	M1BP RNAi	4	14
Leg	M1BP RNAi	5	23
Leg	M1BP RNAi	6	12
Leg	M1BP RNAi	7	12
Leg	M1BP RNAi	8	13
Leg	M1BP RNAi	9	3
Leg	M1BP RNAi	10	3
Wing	M1BP RNAi	0	0
Wing	M1BP RNAi	1	9
Wing	M1BP RNAi	2	13
Wing	M1BP RNAi	3	14
Wing	M1BP RNAi	4	23
Wing	M1BP RNAi	5	21
Wing	M1BP RNAi	6	20
Wing	M1BP RNAi	7	0
Wing	M1BP RNAi	8	0
Wing	M1BP RNAi	9	0
Wing	M1BP RNAi	10	0

## Sheet: Figure 7c
Individual insulator body area
Brain			Eye			Leg			Wing
Mock	M1BP RNAi		Mock	M1BP RNAi		Mock	M1BPRNAi		Mock	M1BPRNAi
0.47084	0.246828		0.241366	0.194161		0.436978	0.179613		0.330035	0.175673
0.307746	0.218431		0.341845	0.140766		0.232094	0.124313		0.279507	0.175673
0.257264	0.151263		0.354951	0.175716		0.555276	0.132077		0.218431	0.159156
0.179599	0.215155		0.232083	0.113585		0.341299	0.109739		0.214604	0.0698769
0.303861	0.127236		0.289422	0.218431		0.262575	0.159156		0.140776	0.0971193
0.237848	0.122868		0.371333	0.179599		0.415498	0.1213		0.113612	0.152369
0.359198	0.176929		0.264848	0.140766		0.297581	0.0863654		0.126166	0.0698769
0.423271	0.176929		0.496384	0.175716		0.157223	0.140776		0.124313	0.0951486
0.117467	0.139796		0.371333	0.126204		0.281488	0.126166		0.196139	0.126166
0.26406	0.158362		0.403006	0.126204		0.31559	0.0971193		0.132077	0.113612
0.545593	0.176929		0.283961	0.124263		0.279507	0.0631296		0.165027	0.0825624
0.303861	0.171469		0.264848	0.126204		0.205861	0.159156		0.159156	0.113612
0.257264	0.131605		0.459796	0.113585		0.173175	0.201978		0.196139	0.126166
0.287358	0.190581		0.218977	0.214548		0.158411	0.218431		0.113612	0.0718676
0.226198	0.159455		0.218431	0.214548		0.229937	0.140776		0.0825624	0.0698769
0.392206	0.232083		0.264302	0.0970809		0.374163	0.144589		0.140776	0.109739
0.248527	0.139796		0.354951	0.175716		0.170849	0.159156		0.109739	0.0951486
0.351432	0.136519		0.285052	0.279592		0.232094	0.0971193		0.0951486	0.175673
0.190277	0.149626		0.267578	0.218431		0.299829	0.152369		0.124313	0.0825624
0.219402	0.27577		0.315086	0.175716		0.255534	0.0825624		0.1213	0.102913
0.139796	0.185667		0.177475	0.144651		0.215124	0.0941135		0.201978	0.0718676
0.26406	0.151263		0.398636	0.159211		0.229937	0.0776944		0.179613	0.0388254
0.281533	0.273038		0.308535	0.126204		0.214084	0.102913		0.201978	0.226188
0.315512	0.297612		0.459796	0.201927		0.246913	0.0951486		0.236801	0.0873571
0.297067	0.302527		0.273038	0.194161		0.218431	0.157223		0.303937	0.105812
0.257264	0.177475		0.241366	0.140766		0.214084	0.126166		0.175673	0.113612
0.335899	0.264302		0.3342	0.0864016		0.36756	0.126166		0.279507	0.126166
0.257264	0.157817		0.306896	0.196103		0.232094	0.109739		0.328104	0.0562805
0.261147	0.0928332		0.283961	0.226198		0.388244	0.12065		0.211669	0.0825624
0.242701	0.218431		0.323824	0.164067		0.252331	0.201474		0.196139	0.113612
0.281533	0.0857347		0.308535	0.159211		0.330035	0.0895813		0.175673	0.0951486
0.345607	0.157817		0.255564	0.159211		0.283475	0.098288		0.214604	0.0330192
0.233964	0.218431		0.334745	0.144651		0.201978	0.092856		0.175673	0.0485805
0.165037	0.347852		0.254472	0.218431		0.124313	0.0698769		0.102913	0.0863654
0.227168	0.2299		0.243005	0.226198		0.159156	0.0791603		0.0951486	0.0698769
0.165037	0.262663		0.255564	0.140766		0.132077	0.173175		0.196139	0.126166
0.351432	0.184027		0.218431	0.261147		0.159156	0.184559		0.157223	0.179613
0.283475	0.119045		0.232083	0.201927		0.236801	0.170849		0.126166	0.113612
0.354343	0.199318		0.353858	0.15727		0.0776944	0.122868		0.126166	0.0951486
0.179599	0.297612		0.269216	0.179599		0.28727	0.11198		0.0971193	0.140776
0.172803	0.176929		0.299796	0.196103		0.28727	0.133303		0.470724	0.140776
0.314541	0.459252		0.285052	0.159211		0.330035	0.098875		0.109739	0.175673
0.323278	0.185667		0.194405	0.159211		0.201978	0.098875		0.159156	0.157223
0.0980514	0.201502		0.201502	0.214548		0.201978	0.105447		0.140776	0.0951486
0.315512	0.27577		0.232083	0.126204		0.132077	0.122868		0.179613	0.175673
0.252409	0.151263		0.205871	0.234934		0.423246	0.218431		0.144589	0.109739
0.164067	0.201502		0.215155	0.194161		0.174734	0.159156		0.109739	0.214604
0.338811	0.14198		0.216793	0.201927		0.330035	0.175673		0.140776	0.0825624
0.100963	0.241366		0.160002	0.261147		0.0971193	0.214604		0.140776	0.164117
0.257264	0.139796		0.197134	0.194161		0.174734	0.179613		0.140776	0.0485805
0.227168	0.157817		0.245735	0.140766		0.45445	0.126166		0.159156	0.0485805
0.139796	0.113585		0.203687	0.175716		0.194157	0.0863654		0.124313	0.0631296
0.214548	0.255564		0.148533	0.330073		0.194157	0.146873		0.0971193	0.0708687
0.307746	0.15727		0.336931	0.159211		0.132077	0.199298		0.124313	0.0562805
0.236877	0.203687		0.231537	0.126204		0.236801	0.132213		0.159156	0.140776
0.219402	0.201502		0.218431	0.124263		0.28727	0.170849		0.0951486	0.14176
0.350461	0.153448		0.315632	0.140766		0.236801	0.133303		0.159156	0.242659
0.318424	0.0922872		0.243005	0.0718395		0.310569	0.0813849		0.175673	0.0951486
0.219402	0.158362		0.243005	0.144651		0.310569	0.185685		0.140776	0.194157
0.242701	0.199318		0.297612	0.109701		0.132077	0.232094		0.187299	0.0951486
0.281533	0.176929		0.1671	0.140766		0.236801	0.122868		0.175673	0.113612
0.159211	0.148533		0.238091	0.113585		0.139796	0.232094		0.175673	0.140776
0.214548	0.177475		0.255564	0.144651		0.28727	0.170849		0.257237	0.109739
0.121351	0.0988397		0.188942	0.179599		0.174734	0.232094		0.132077	0.0863654
0.227168	0.151263		0.336931	0.113585		0.310569	0.229937		0.36214	0.0718676
0.218431	0.231537		0.295429	0.140766		0.143738	0.188921		0.113612	0.109739
0.194161	0.250104		0.201502	0.0864016		0.132077	0.229937		0.109739	0.0698769
0.164067	0.297612		0.1671	0.226198		0.255534	0.173175		0.140776	0.144589
0.191249	0.215155		0.236451	0.281533		0.40401	0.132213		0.0863654	0.109739
0.303861	0.1671		0.250104	0.261147		0.279507	0.158411		0.165027	0.109739
0.20581	0.162731		0.273038	0.236877		0.174734	0.113612		0.194157	0.109739
0.249497	0.197134		0.316725	0.175716		0.214084	0.170849		0.124313	0.0825624
0.218431	0.139796		0.354951	0.242701		0.255534	0.0895813		0.102913	0.0825624
0.248527	0.14198		0.2299	0.307746		0.126698	0.144732		0.196139	0.140776
0.365993	0.218977		0.214062	0.159211		0.161702	0.146873		0.196139	0.214604
0.646555	0.197134		0.205871	0.236877		0.185685	0.11198		0.0971193	0.113612
0.316725	0.14198		0.492015	0.214548		0.133303	0.122868		0.175673	0.039789
0.194405	0.149626		0.201502	0.124263		0.214084	0.122868		0.257237	0.0592457
0.49147	0.136519		0.245189	0.109701		0.142042	0.132213		0.236801	0.140776
0.148533	0.201502		0.215155	0.257264		0.159455	0.12065		0.281488	0.0310784
0.371333	0.194405		0.185667	0.0825184		0.161702	0.136461		0.165027	0.0718676
0.369149	0.223892		0.424848	0.140766		0.218431	0.0884657		0.175673	0.0825624
0.369149	0.215155		0.316725	0.109701		0.174734	0.0813849		0.237894	0.0592457
0.371333	0.151263		0.354951	0.140766		0.142042	0.199298		0.196139	0.0971193
0.264302	0.158362		0.380615	0.196103		0.273022	0.201474		0.159156	0.132077
0.369149	0.14198		0.347852	0.196103		0.107031	0.170849		0.234985	0.0863654
0.314541	0.218431		0.202048	0.15727		0.133303	0.12065		0.165027	0.0718676
0.218431	0.14471		0.398636	0.214548		0.0568139	0.12065		0.109739	0.140776
0.371333	0.158362		0.288875	0.174745		0.176929	0.144732		0.194157	0.132077
0.500208	0.315632		0.260479	0.214548		0.371424	0.122868		0.214604	0.0971193
0.314541	0.215155		0.29106	0.179599		0.273022	0.133303		0.175673	0.0825624
0.264302	0.422118		0.223346	0.140766		0.218431	0.142042		0.214604	0.140776
0.447785	0.461436		0.218977	0.196103		0.45445	0.157223		0.144589	0.196139
0.316725	0.236451		0.245735	0.211635		0.255534	0.184559		0.330035	0.152369
0.264302	0.107031		0.403006	0.15727		0.296969	0.101003		0.175673	0.196139
0.316725	0.266486		0.289422	0.257264		0.316641	0.113612		0.218431	0.157223
0.238091	0.238091		0.162731	0.140766		0.185685	0.113612		0.140776	0.109739
0.273038	0.131605		0.231537	0.175716		0.255534	0.092856		0.132077	0.165027
0.266486	0.181845		0.295429	0.159211		0.246913	0.144732		0.140776	0.0951486
0.559184	0.139796		0.107578	0.144651		0.214084	0.146873		0.310569	0.214604
0.194405	0.376247		0.330073	0.140766		0.412611	0.218431		0.234985	0.0813849
0.369149	0.202048		0.307746	0.15727		0.354308	0.157223		0.279507	0.199298
0.273038	0.266		0.365993	0.175716		0.280695	0.158411		0.281488	0.280695
0.3342	0.118438		0.261147	0.175716		0.214084	0.12065		0.303937	0.110359
0.342937	0.218431		0.15727	0.236877		0.236437	0.0884657		0.261235	0.205861
0.369149	0.219402		0.218431	0.175716		0.218431	0.0791603		0.234985	0.201474
0.441232	0.214548		0.303861	0.109701		0.297581	0.101003		0.236801	0.157223
0.194405	0.261147		0.196103	0.175716		0.194322	0.170849		0.307659	0.201978
0.25338	0.175716		0.187366	0.126204		0.205861	0.110359		0.28727	0.170849
0.369149	0.303861		0.214548	0.109701		0.136461	0.142042		0.196139	0.113612
0.454336	0.109701		0.257264	0.140766		0.262575	0.113612		0.257237	0.12065
0.133243	0.126204		0.234934	0.159211		0.173175	0.157223		0.303937	0.101003
0.34949	0.328132		0.124263	0.0970809		0.16716	0.0718676		0.436978	0.101003
0.12669	0.121351		0.236877	0.175716		0.215124	0.0971193		0.382442	0.136461
0.273038	0.140766		0.330073	0.159211		0.158411	0.0863654		0.261235	0.151203
0.316725	0.236877		0.287358	0.175716		0.142042	0.113612		0.330035	0.218431
0.369149	0.211635		0.179599	0.126204		0.215124	0.0718676		0.214604	0.144732
0.395361	0.201927		0.328132	0.109701		0.218431	0.0863654		0.201978	0.170849
0.421572	0.118438		0.218431	0.15727		0.250082	0.109739		0.279507	0.105447
0.528604	0.14368		0.365993	0.140766		0.161702	0.165027		0.328104	0.214084
0.264302	0.159211		0.262663	0.0864016		0.214084	0.0825624		0.303937	0.133303
0.570104	0.164067		0.341299	0.0970809		0.133303	0.0330192		0.214604	0.110359
0.266486	0.257264		0.280685	0.126204		0.223882	0.144589		0.196139	0.170849
0.139796	0.113585		0.232083	0.0970809		0.161702	0.0825624		0.234985	0.0895813
0.255564	0.165037		0.243005	0.0592193		0.161702	0.165027		0.303937	0.110359
0.176929	0.201927		0.185667	0.159211		0.173175	0.0718676		0.175673	0.136461
0.273038	0.100963		0.262663	0.121351		0.218431	0.109739		0.211669	0.132213
0.709902	0.165037		0.246828	0.196103		0.320017	0.109739		0.159156	0.109244
0.404098	0.132029		0.320002	0.140766		0.264879	0.144589		0.196139	0.12065
0.646555	0.297067		0.334745	0.0970809		0.353863	0.0951486		0.214604	0.098875
0.567921	0.351432		0.2299	0.140766		0.184077	0.0698769		0.257237	0.144732
0.176929	0.0970809		0.336931	0.287358		0.188921	0.0631296		0.257237	0.105447
0.318909	0.190277		0.297612	0.124263		0.122868	0.1213		0.303937	0.194322
0.279592	0.152417		0.262663	0.194161		0.218431	0.0825624		0.408777	0.12065
0.227168	0.0970809		0.199318	0.124263		0.194322	0.0951486		0.28727	0.101003
0.587578	0.190277		0.482734	0.281533		0.218431	0.0592457		0.196139	0.098875
0.358227	0.241366		0.415566	0.175716		0.264879	0.0708687		0.194157	0.0884657
0.316725	0.174745		0.279592	0.126204		0.161702	0.0951486		0.354308	0.101003
0.148533	0.199318		0.184575	0.15727		0.215124	0.257237		0.31559	0.12065
0.185667	0.199318		0.232083	0.126204		0.199298	0.0776944		0.303937	0.132213
0.342937	0.199318		0.279592	0.196103		0.188921	0.0951486		0.408777	0.0791603
0.371333	0.319456		0.307746	0.175716		0.144732	0.0825624		0.196139	0.144732
0.358227	0.354951		0.354343	0.179599		0.16716	0.0592457		0.358325	0.144732
0.218431	0.212425		0.196103	0.175716		0.250082	0.175673		0.257237	0.157223
0.316725	0.212425		0.257264	0.144651		0.146873	0.109739		0.196139	0.12065
0.107031	0.149626		0.328132	0.165037		0.110359	0.157223		0.196139	0.157223
0.532971	0.151263		0.330073	0.196103		0.170849	0.164117		0.234985	0.098875
0.261147	0.188942		0.358227	0.0951394		0.199298	0.0971193		0.257237	0.161702
0.330073	0.284507		0.303861	0.152417		0.262575	0.140776		0.281488	0.144732
0.16795	0.221162		0.218431	0.175716		0.184559	0.126166		0.303937	0.098875
0.214548	0.120683		0.196103	0.194161		0.199298	0.0504944		0.380594	0.098875
0.261147	0.316725		0.328132	0.234934		0.110359	0.0485805		0.196139	0.199298
0.218431	0.529695		0.382497	0.0718395		0.218431	0.0631296		0.328104	0.223882
0.144651	0.395361		0.478607	0.0825184		0.185685	0.0863654		0.236801	0.199298
0.303861	0.243005		0.388321	0.236877		0.173175	0.159156		0.214604	0.255534
0.335899	0.223892		0.279592	0.214548		0.170849	0.113612		0.214604	0.146873
0.218431	0.333107		0.303861	0.15727		0.105447	0.0863654		0.159156	0.229937
0.242701	0.236451		0.365993	0.242701		0.105447	0.159156		0.175673	0.173175
0.296096	0.508943		0.196103	0.281533		0.132213	0.165027		0.236801	0.299829
0.342937	0.14198		0.328132	0.201927		0.0857074	0.0718676		0.165027	0.243027
0.369149	0.161639		0.281533	0.0951394		0.170849	0.0698769		0.159156	0.177401
0.441232	0.214062		0.281533	0.211635		0.173175	0.0592457		0.236801	0.188921
0.194405	0.15727		0.226198	0.179599		0.157223	0.252331		0.159156	0.184077
0.25338	0.336931		0.328132	0.194161		0.157223	0.109739		0.236801	0.119096
0.369149	0.232083		0.261147	0.152417		0.185685	0.0971193		0.194157	0.0791603
0.454336	0.14471		0.279592	0.201927		0.113612	0.102913		0.124313	0.194322
0.133243	0.197134		0.325463	0.113585		0.133303	0.0504944		0.124313	0.157817
0.34949	0.153448		0.255564	0.15727		0.127231	0.0592457		0.234985	0.133849
0.12669	0.218977		0.231537	0.165037		0.158411	0.124313		0.236801	0.146873
0.273038	0.139796		0.325463	0.159211		0.229937	0.0971193		0.194157	0.142042
0.316725	0.161639		0.185667	0.144651		0.161702	0.109739		0.303937	0.212358
0.369149	0.14198		0.218431	0.214548		0.151203	0.0631296		0.159156	0.174734
0.395361	0.203687		0.226198	0.124263		0.173175	0.196139		0.281488	0.158411
0.421572	0.199318		0.268914	0.179599		0.173175	0.0504944		0.28727	0.173175
0.528604	0.201502		0.532971	0.237848		0.289478	0.144589		0.218431	0.144732
0.264302	0.218431		0.330073	0.159211		0.218431	0.109739		0.236801	0.157223
0.570104	0.123413		0.307746	0.0776642		0.173175	0.196139		0.234985	0.184077
0.266486	0.0922872		0.257264	0.159211		0.246913	0.14176		0.214604	0.146873
0.139796	0.107031		0.236877	0.165037		0.122868	0.126166		0.268935	0.229937
0.255564	0.107031		0.412592	0.124263		0.246913	0.152369		0.330035	0.133303
0.176929	0.133243		0.303861	0.194161		0.218431	0.0718676		0.382442	0.161702
0.273038	0.110307		0.257264	0.109701		0.194322	0.109739		0.33586	0.136461
0.709902	0.0895567		0.438803	0.159211		0.188921	0.0718676		0.33586	0.144732
0.404098	0.111946		0.303861	0.152417		0.174734	0.0971193		0.280497	0.132213
0.646555	0.0972021		0.358227	0.175716		0.127231	0.0592457		0.140776	0.146873
0.567921	0.0551535		0.330073	0.140766		0.269129	0.0941135		0.328104	0.185685
0.176929	0.288875		0.242701	0.257264		0.297581	0.113612		0.303937	0.144732
0.318909	0.341299		0.438803	0.159211		0.201474	0.0971193		0.201978	0.109244
0.279592	0.388808		0.279592	0.196103		0.188921	0.0825624		0.175673	0.158411
0.227168	0.123413		0.315512	0.159211		0.158411	0.175673		0.242659	0.185685
0.587578	0.139796		0.279592	0.159211		0.194322	0.0971193		0.257237	0.144732
0.358227	0.179114		0.281533	0.113585		0.232094	0.187299		0.236801	0.0857074
0.316725	0.0928332		0.252409	0.236877		0.215124	0.126166		0.257237	0.133303
0.148533	0.264302		0.25338	0.218431		0.158411	0.0825624		0.242659	0.146873
0.185667	0.496384		0.382497	0.242701		0.185685	0.0631296		0.194157	0.109244
0.342937	0.153448		0.214548	0.113585		0.188921	0.157223		0.307659	0.185685
0.371333	0.160002		0.436861	0.307746		0.185685	0.358325		0.214604	0.157223
0.358227	0.179114		0.388321	0.175716		0.212358	0.0951486		0.303937	0.177401
0.218431	0.124263		0.382497	0.159211		0.157223	0.124313		0.393152	0.199298
			0.307746	0.159211		0.173175	0.257237		0.281488	0.144732

[truncated: 1 more sheets: Figure 7d]
