# Supplementary material for: M1BP cooperates with CP190 to activate transcription at TAD borders and promote chromatin insulator activity
Source: Nat Commun. 2021 Jul 7;12:4170. doi: 10.1038/s41467-021-24407-y (PMC8263732; doi:10.1038/s41467-021-24407-y)
Supplement: Supplementary file 6 — Source Data [file 41467_2021_24407_MOESM6_ESM.zip › Source Data_updated_060121/Source Data 8/Figure 8i/Figure 8i_tango_slide1/all-reps/B_C.xls]

	Label	nuc.idx	tag	idx1	idx2	overlap	pcOverlap1	pcOverlap2
1	Jan26_100x_cp190_rep1_3R4_E-F-D_Position001_0_cmle.ics	1	0	1	1	0.16370645089652622	0.3034188034188034	0.2933884297520661
2	Jan26_100x_cp190_rep1_3R4_E-F-D_Position001_0_cmle.ics	1	0	1	2	0.0	0.0	0.0
3	Jan26_100x_cp190_rep1_3R4_E-F-D_Position001_0_cmle.ics	2	0	1	1	0.2974384812063645	0.5058823529411763	0.2524461839530332
4	Jan26_100x_cp190_rep1_3R4_E-F-D_Position001_0_cmle.ics	3	0	1	1	0.06225456583389025	0.1443850267379679	0.1343283582089552
5	Jan26_100x_cp190_rep1_3R4_E-F-D_Position001_0_cmle.ics	3	0	1	2	0.0	0.0	0.0
6	Jan26_100x_cp190_rep1_3R4_E-F-D_Position001_0_cmle.ics	4	0	1	1	0.0	0.0	0.0
7	Jan26_100x_cp190_rep1_3R4_E-F-D_Position001_0_cmle.ics	5	0	1	1	0.19137514682269965	0.7345132743362831	0.3656387665198237
8	Jan26_100x_cp190_rep1_3R4_E-F-D_Position001_0_cmle.ics	6	0	1	1	0.41733616355311615	0.5727848101265823	0.46891191709844554
9	Jan26_100x_cp190_rep1_3R4_E-F-D_Position001_0_cmle.ics	6	0	1	2	0.0	0.0	0.0
10	Jan26_100x_cp190_rep1_3R4_E-F-D_Position001_0_cmle.ics	6	0	2	1	0.0	0.0	0.0
11	Jan26_100x_cp190_rep1_3R4_E-F-D_Position001_0_cmle.ics	6	0	2	2	0.1798465235201274	0.5909090909090907	0.1538461538461538
12	Jan26_100x_cp190_rep1_3R4_E-F-D_Position001_0_cmle.ics	7	0	1	1	0.0	0.0	0.0
13	Jan26_100x_cp190_rep1_3R4_E-F-D_Position001_0_cmle.ics	7	0	1	2	0.0	0.0	0.0
14	Jan26_100x_cp190_rep1_3R4_E-F-D_Position001_0_cmle.ics	9	0	1	1	0.08761753709954924	0.1818181818181818	0.1835748792270531
15	Jan26_100x_cp190_rep1_3R4_E-F-D_Position001_0_cmle.ics	9	0	1	2	0.0	0.0	0.0
16	Jan26_100x_cp190_rep1_3R4_E-F-D_Position001_0_cmle.ics	10	0	1	1	0.0	0.0	0.0
17	Jan26_100x_cp190_rep1_3R4_E-F-D_Position001_0_cmle.ics	11	0	1	1	0.025362971265658993	0.026634382566585957	0.013301088270858526
18	Jan26_100x_cp190_rep1_3R4_E-F-D_Position001_0_cmle.ics	12	0	1	1	0.07608891379697698	0.6346153846153846	0.28205128205128205
19	Jan26_100x_cp190_rep1_3R4_E-F-D_Position001_0_cmle.ics	12	0	1	2	0.0	0.0	0.0
20	Jan26_100x_cp190_rep1_3R4_E-F-D_Position001_0_cmle.ics	12	0	2	1	0.0	0.0	0.0
21	Jan26_100x_cp190_rep1_3R4_E-F-D_Position001_0_cmle.ics	12	0	2	2	0.33663580043511027	0.9419354838709677	0.4932432432432433
22	Jan26_100x_cp190_rep1_3R4_E-F-D_Position001_0_cmle.ics	13	0	1	1	0.0	0.0	0.0
23	Jan26_100x_cp190_rep1_3R4_E-F-D_Position001_0_cmle.ics	13	0	1	2	0.0	0.0	0.0
24	Jan26_100x_cp190_rep1_3R4_E-F-D_Position001_0_cmle.ics	13	0	1	3	0.0	0.0	0.0
25	Jan26_100x_cp190_rep1_3R4_E-F-D_Position001_0_cmle.ics	14	0	1	1	0.0	0.0	0.0
26	Jan26_100x_cp190_rep1_3R4_E-F-D_Position001_0_cmle.ics	14	0	1	2	0.0	0.0	0.0
27	Jan26_100x_cp190_rep1_3R4_E-F-D_Position001_0_cmle.ics	15	0	1	1	0.26746406061967665	0.49785407725321895	0.24217118997912318
28	Jan26_100x_cp190_rep1_3R4_E-F-D_Position001_0_cmle.ics	16	0	1	1	0.2974384812063645	0.5019455252918287	0.2524461839530332
29	Jan26_100x_cp190_rep1_3R4_E-F-D_Position001_0_cmle.ics	18	0	1	1	0.0	0.0	0.0
30	Jan26_100x_cp190_rep1_3R4_E-F-D_Position001_0_cmle.ics	18	0	1	2	0.0	0.0	0.0
31	Jan26_100x_cp190_rep1_3R4_E-F-D_Position001_0_cmle.ics	20	0	1	1	0.5718197158075845	1.0	0.49899396378269606
32	Jan26_100x_cp190_rep1_3R4_E-F-D_Position001_0_cmle.ics	21	0	1	1	0.0	0.0	0.0
33	Jan26_100x_cp190_rep1_3R4_E-F-D_Position001_0_cmle.ics	22	0	1	1	0.07839463845749142	0.22972972972972974	0.10493827160493825
34	Jan26_100x_cp190_rep1_3R4_E-F-D_Position001_0_cmle.ics	23	0	1	1	0.30896710450893683	0.5751072961373391	0.28817204301075267
35	Jan26_100x_cp190_rep1_3R4_E-F-D_Position001_0_cmle.ics	24	0	1	1	0.04380876854977462	0.20430107526881716	0.10215053763440858
36	Jan26_100x_cp190_rep1_3R4_E-F-D_Position001_0_cmle.ics	25	0	1	1	0.1890694221621852	0.34453781512605036	0.2530864197530864
37	Jan26_100x_cp190_rep1_3R4_E-F-D_Position001_0_cmle.ics	25	0	1	2	0.0	0.0	0.0
38	Jan26_100x_cp190_rep1_3R4_E-F-D_Position001_0_cmle.ics	26	0	1	1	0.894621168279608	0.8168421052631579	0.409714889123548
39	Jan26_100x_cp190_rep1_3R4_E-F-D_Position001_0_cmle.ics	27	0	1	1	0.6594372529071337	0.7729729729729728	0.5777777777777777
40	Jan26_100x_cp190_rep1_3R4_E-F-D_Position001_0_cmle.ics	27	0	1	2	0.0	0.0	0.0
41	Jan26_100x_cp190_rep1_3R4_E-F-D_Position001_0_cmle.ics	28	0	1	1	0.07378318913646252	0.21917808219178078	0.07547169811320754
42	Jan26_100x_cp190_rep1_3R4_E-F-D_Position001_0_cmle.ics	28	0	2	1	0.01152862330257227	0.078125	0.011792452830188678
43	Jan26_100x_cp190_rep1_3R4_E-F-D_Position001_0_cmle.ics	29	0	1	1	0.09914616040212151	0.38738738738738737	0.19457013574660628
44	Jan26_100x_cp190_rep1_3R4_E-F-D_Position001_0_cmle.ics	30	0	1	1	0.11989768234675159	0.24880382775119614	0.12351543942992872
45	Jan26_100x_cp190_rep1_3R4_E-F-D_Position001_0_cmle.ics	31	0	1	1	0.016140072623601176	0.03825136612021857	0.01923076923076923
46	Jan26_100x_cp190_rep1_3R4_E-F-D_Position001_0_cmle.ics	32	0	1	1	0.1844579728411563	0.326530612244898	0.1616161616161616
47	Jan26_100x_cp190_rep1_3R4_E-F-D_Position001_0_cmle.ics	33	0	1	1	0.15678927691498284	0.27309236947791155	0.22442244224422436
48	Jan26_100x_cp190_rep1_3R4_E-F-D_Position001_0_cmle.ics	33	0	1	2	0.0	0.0	0.0
49	Jan26_100x_cp190_rep1_3R4_E-F-D_Position001_0_cmle.ics	35	0	1	1	0.10606333438366487	0.18930041152263374	0.09484536082474225
50	Jan26_100x_cp190_rep1_3R4_E-F-D_Position001_0_cmle.ics	36	0	1	1	0.12220340700726605	0.2663316582914572	0.10433070866141732
51	Jan26_100x_cp190_rep1_3R4_E-F-D_Position001_0_cmle.ics	36	0	2	1	0.0	0.0	0.0
52	Jan26_100x_cp190_rep1_3R4_E-F-D_Position001_0_cmle.ics	37	0	1	1	0.11298050836520823	0.10913140311804008	0.07561728395061727
53	Jan26_100x_cp190_rep1_3R4_E-F-D_Position001_0_cmle.ics	37	0	1	2	0.0	0.0	0.0
54	Jan26_100x_cp190_rep1_3R4_E-F-D_Position001_0_cmle.ics	37	0	1	3	0.0	0.0	0.0
55	Jan26_100x_cp190_rep1_3R4_E-F-D_Position001_0_cmle.ics	37	0	1	4	0.0	0.0	0.0
56	Jan26_100x_cp190_rep1_3R4_E-F-D_Position001_0_cmle.ics	37	0	2	1	0.0	0.0	0.0
57	Jan26_100x_cp190_rep1_3R4_E-F-D_Position001_0_cmle.ics	37	0	2	2	0.0	0.0	0.0
58	Jan26_100x_cp190_rep1_3R4_E-F-D_Position001_0_cmle.ics	37	0	2	3	0.0	0.0	0.0
59	Jan26_100x_cp190_rep1_3R4_E-F-D_Position001_0_cmle.ics	37	0	2	4	0.0	0.0	0.0
60	Jan26_100x_cp190_rep1_3R4_E-F-D_Position001_0_cmle.ics	41	0	1	1	0.020751521944630084	0.1764705882352941	0.06569343065693431
61	Jan26_100x_cp190_rep1_3R4_E-F-D_Position001_0_cmle.ics	42	0	1	1	0.33202435111408135	0.7826086956521738	0.3913043478260869
62	Jan26_100x_cp190_rep1_3R4_E-F-D_Position001_0_cmle.ics	45	0	1	1	0.26746406061967665	0.5714285714285713	0.28361858190709044
63	Jan26_100x_cp190_rep1_3R4_E-F-D_Position001_0_cmle.ics	48	0	1	1	0.025362971265658993	0.12087912087912087	0.041825095057034224
64	Jan26_100x_cp190_rep1_3R4_E-F-D_Position001_0_cmle.ics	50	0	1	1	0.0	0.0	0.0
65	Jan26_100x_cp190_rep1_3R4_E-F-D_Position001_0_cmle.ics	51	0	1	1	0.574125440468099	0.9360902255639096	0.5081632653061224
66	Jan26_100x_cp190_rep1_3R4_E-F-D_Position001_0_cmle.ics	52	0	1	1	0.3435529744166536	0.9612903225806451	0.6563876651982378
67	Jan26_100x_cp190_rep1_3R4_E-F-D_Position001_0_cmle.ics	52	0	1	2	0.0	0.0	0.0
68	Jan26_100x_cp190_rep1_3R4_E-F-D_Position001_0_cmle.ics	52	0	1	3	0.0	0.0	0.0
69	Jan26_100x_cp190_rep1_3R4_E-F-D_Position001_0_cmle.ics	52	0	1	4	0.0	0.0	0.0
70	Jan26_100x_cp190_rep1_3R4_E-F-D_Position001_0_cmle.ics	52	0	2	1	0.0	0.0	0.0
71	Jan26_100x_cp190_rep1_3R4_E-F-D_Position001_0_cmle.ics	52	0	2	2	0.0	0.0	0.0
72	Jan26_100x_cp190_rep1_3R4_E-F-D_Position001_0_cmle.ics	52	0	2	3	0.0	0.0	0.0
73	Jan26_100x_cp190_rep1_3R4_E-F-D_Position001_0_cmle.ics	52	0	2	4	0.0	0.0	0.0
74	Jan26_100x_cp190_rep1_3R4_E-F-D_Position001_0_cmle.ics	56	0	1	1	0.02305724660514454	0.15384615384615383	0.07692307692307691
75	Jan26_100x_cp190_rep1_3R4_E-F-D_Position001_0_cmle.ics	59	0	1	1	0.0	0.0	0.0
76	Jan26_100x_cp190_rep1_3R4_E-F-D_Position001_0_cmle.ics	59	0	2	1	0.17754079885961294	0.9058823529411765	0.17579908675799086
77	Jan26_100x_cp190_rep1_3R4_E-F-D_Position001_0_cmle.ics	60	0	1	1	0.0	0.0	0.0
78	Jan26_100x_cp190_rep1_3R4_E-F-D_Position001_0_cmle.ics	60	0	1	2	0.0	0.0	0.0
79	Jan26_100x_cp190_rep1_3R4_E-F-D_Position001_0_cmle.ics	60	0	2	1	0.3043556551879079	0.949640287769784	0.6700507614213198
80	Jan26_100x_cp190_rep1_3R4_E-F-D_Position001_0_cmle.ics	60	0	2	2	0.0	0.0	0.0
81	Jan26_100x_cp190_rep1_3R4_E-F-D_Position001_0_cmle.ics	61	0	1	1	0.11298050836520823	0.21681415929203537	0.10840707964601769
82	Jan26_100x_cp190_rep1_3R4_E-F-D_Position001_0_cmle.ics	62	0	1	1	0.0	0.0	0.0
83	Jan26_100x_cp190_rep1_3R4_E-F-D_Position001_0_cmle.ics	63	0	1	1	0.24671253867504656	0.45338983050847453	0.22669491525423727
84	Jan26_100x_cp190_rep1_3R4_E-F-D_Position001_0_cmle.ics	64	0	1	1	0.3204957278115091	0.731578947368421	0.3648293963254593
85	Jan26_100x_cp190_rep1_3R4_E-F-D_Position001_0_cmle.ics	65	0	1	1	0.30666137984842234	0.5588235294117646	0.293598233995585
86	Jan26_100x_cp190_rep1_3R4_E-F-D_Position001_0_cmle.ics	66	0	1	1	0.1890694221621852	0.30711610486891383	0.15327102803738316
87	Jan26_100x_cp190_rep1_3R4_E-F-D_Position001_0_cmle.ics	67	0	1	1	0.0	0.0	0.0
88	Jan26_100x_cp190_rep1_3R4_E-F-D_Position001_0_cmle.ics	68	0	1	1	0.0	0.0	0.0
89	Jan26_100x_cp190_rep1_3R4_E-F-D_Position001_0_cmle.ics	69	0	1	1	0.13834347963086724	0.25	0.12448132780082986
90	Jan26_100x_cp190_rep1_3R4_E-F-D_Position001_0_cmle.ics	70	0	1	1	0.06225456583389025	0.05696202531645569	0.04477611940298507
91	Jan26_100x_cp190_rep1_3R4_E-F-D_Position001_0_cmle.ics	70	0	1	2	0.0	0.0	0.0
92	Jan26_100x_cp190_rep1_3R4_E-F-D_Position001_0_cmle.ics	70	0	1	3	0.0	0.0	0.0
93	Jan26_100x_cp190_rep1_3R4_E-F-D_Position001_0_cmle.ics	71	0	1	1	0.0	0.0	0.0
94	Jan26_100x_cp190_rep1_3R4_E-F-D_Position001_0_cmle.ics	71	0	1	2	0.0	0.0	0.0
95	Jan26_100x_cp190_rep1_3R4_E-F-D_Position001_0_cmle.ics	72	0	1	1	0.09914616040212151	0.5180722891566264	0.2097560975609756
96	Jan26_100x_cp190_rep1_3R4_E-F-D_Position001_0_cmle.ics	72	0	1	2	0.0	0.0	0.0
97	Jan26_100x_cp190_rep1_3R4_E-F-D_Position001_0_cmle.ics	72	0	1	3	0.0	0.0	0.0
98	Jan26_100x_cp190_rep1_3R4_E-F-D_Position001_0_cmle.ics	72	0	2	1	0.0	0.0	0.0
99	Jan26_100x_cp190_rep1_3R4_E-F-D_Position001_0_cmle.ics	72	0	2	2	0.0	0.0	0.0
100	Jan26_100x_cp190_rep1_3R4_E-F-D_Position001_0_cmle.ics	72	0	2	3	0.0	0.0	0.0
101	Jan26_100x_cp190_rep1_3R4_E-F-D_Position001_0_cmle.ics	73	0	1	1	0.1890694221621852	0.9318181818181817	0.463276836158192
102	Jan26_100x_cp190_rep1_3R4_E-F-D_Position001_0_cmle.ics	74	0	1	1	0.2836041332432778	0.3194805194805194	0.25360824742268034
103	Jan26_100x_cp190_rep1_3R4_E-F-D_Position001_0_cmle.ics	74	0	1	2	0.0	0.0	0.0
104	Jan26_100x_cp190_rep1_3R4_E-F-D_Position001_0_cmle.ics	75	0	1	1	0.0	0.0	0.0
105	Jan26_100x_cp190_rep1_3R4_E-F-D_Position001_0_cmle.ics	76	0	1	1	0.0	0.0	0.0
106	Jan26_100x_cp190_rep1_3R4_E-F-D_Position001_0_cmle.ics	76	0	2	1	0.0	0.0	0.0
107	Jan26_100x_cp190_rep1_3R4_E-F-D_Position001_0_cmle.ics	77	0	1	1	0.10145188506263597	0.21256038647342992	0.10576923076923077
108	Jan26_100x_cp190_rep1_3R4_E-F-D_Position001_0_cmle.ics	79	0	1	1	0.23287819071195984	0.9711538461538461	0.4855769230769231
109	Jan26_100x_cp190_rep1_3R4_E-F-D_Position001_0_cmle.ics	80	0	1	1	0.0	0.0	0.0
110	Jan26_100x_cp190_rep1_3R4_E-F-D_Position001_0_cmle.ics	80	0	1	2	0.0	0.0	0.0
111	Jan26_100x_cp190_rep1_3R4_E-F-D_Position001_0_cmle.ics	80	0	2	1	0.0	0.0	0.0
112	Jan26_100x_cp190_rep1_3R4_E-F-D_Position001_0_cmle.ics	80	0	2	2	0.0	0.0	0.0
113	Jan26_100x_cp190_rep1_3R4_E-F-D_Position001_0_cmle.ics	80	0	3	1	0.0	0.0	0.0
114	Jan26_100x_cp190_rep1_3R4_E-F-D_Position001_0_cmle.ics	80	0	3	2	0.0	0.0	0.0
115	Jan26_100x_cp190_rep1_3R4_E-F-D_Position001_0_cmle.ics	81	0	1	1	0.1590950015754973	0.5433070866141732	0.26953125
116	Jan26_100x_cp190_rep1_3R4_E-F-D_Position001_0_cmle.ics	82	0	1	1	0.0	0.0	0.0
117	Jan26_100x_cp190_rep1_3R4_E-F-D_Position001_0_cmle.ics	82	0	1	2	0.11528623302572269	0.7142857142857142	0.4901960784313725
118	Jan26_100x_cp190_rep1_3R4_E-F-D_Position001_0_cmle.ics	82	0	2	1	0.17523507419909848	0.5588235294117646	0.24437299035369772
119	Jan26_100x_cp190_rep1_3R4_E-F-D_Position001_0_cmle.ics	82	0	2	2	0.0	0.0	0.0
120	Jan26_100x_cp190_rep1_3R4_E-F-D_Position001_0_cmle.ics	83	0	1	1	0.4934250773500931	0.9184549356223177	0.46021505376344085
121	Jan26_100x_cp190_rep1_3R4_E-F-D_Position001_0_cmle.ics	84	0	1	1	0.03228014524720235	0.07734806629834254	0.03482587064676616
122	Jan26_100x_cp190_rep1_3R4_E-F-D_Position001_0_cmle.ics	85	0	1	1	0.0	0.0	0.0
123	Jan26_100x_cp190_rep1_3R4_E-F-D_Position002_1_cmle.ics	1	0	1	1	0.0	0.0	0.0
124	Jan26_100x_cp190_rep1_3R4_E-F-D_Position002_1_cmle.ics	1	0	1	2	0.0	0.0	0.0
125	Jan26_100x_cp190_rep1_3R4_E-F-D_Position002_1_cmle.ics	1	0	1	3	0.0	0.0	0.0
126	Jan26_100x_cp190_rep1_3R4_E-F-D_Position002_1_cmle.ics	1	0	2	1	0.0	0.0	0.0
127	Jan26_100x_cp190_rep1_3R4_E-F-D_Position002_1_cmle.ics	1	0	2	2	0.2605468866381333	0.6174863387978142	0.41697416974169743
128	Jan26_100x_cp190_rep1_3R4_E-F-D_Position002_1_cmle.ics	1	0	2	3	0.0	0.0	0.0
129	Jan26_100x_cp190_rep1_3R4_E-F-D_Position002_1_cmle.ics	1	0	3	1	0.0	0.0	0.0
130	Jan26_100x_cp190_rep1_3R4_E-F-D_Position002_1_cmle.ics	1	0	3	2	0.0	0.0	0.0
131	Jan26_100x_cp190_rep1_3R4_E-F-D_Position002_1_cmle.ics	1	0	3	3	0.0	0.0	0.0
132	Jan26_100x_cp190_rep1_3R4_E-F-D_Position002_1_cmle.ics	2	0	1	1	0.0	0.0	0.0
133	Jan26_100x_cp190_rep1_3R4_E-F-D_Position002_1_cmle.ics	2	0	1	2	0.13142630564932387	0.6263736263736263	0.3202247191011236
134	Jan26_100x_cp190_rep1_3R4_E-F-D_Position002_1_cmle.ics	2	0	1	3	0.0	0.0	0.0
135	Jan26_100x_cp190_rep1_3R4_E-F-D_Position002_1_cmle.ics	2	0	1	4	0.0	0.0	0.0
136	Jan26_100x_cp190_rep1_3R4_E-F-D_Position002_1_cmle.ics	2	0	2	1	0.0	0.0	0.0
137	Jan26_100x_cp190_rep1_3R4_E-F-D_Position002_1_cmle.ics	2	0	2	2	0.0	0.0	0.0
138	Jan26_100x_cp190_rep1_3R4_E-F-D_Position002_1_cmle.ics	2	0	2	3	0.0	0.0	0.0
139	Jan26_100x_cp190_rep1_3R4_E-F-D_Position002_1_cmle.ics	2	0	2	4	0.0	0.0	0.0
140	Jan26_100x_cp190_rep1_3R4_E-F-D_Position002_1_cmle.ics	3	0	1	1	0.03919731922874571	0.3035714285714285	0.15178571428571425
141	Jan26_100x_cp190_rep1_3R4_E-F-D_Position002_1_cmle.ics	3	0	1	2	0.0	0.0	0.0
142	Jan26_100x_cp190_rep1_3R4_E-F-D_Position002_1_cmle.ics	3	0	2	1	0.0	0.0	0.0
143	Jan26_100x_cp190_rep1_3R4_E-F-D_Position002_1_cmle.ics	3	0	2	2	0.0	0.0	0.0
144	Jan26_100x_cp190_rep1_3R4_E-F-D_Position002_1_cmle.ics	4	0	1	1	0.14756637827292504	0.25	0.2633744855967078
145	Jan26_100x_cp190_rep1_3R4_E-F-D_Position002_1_cmle.ics	4	0	1	2	0.0	0.0	0.0
146	Jan26_100x_cp190_rep1_3R4_E-F-D_Position002_1_cmle.ics	5	0	1	1	0.0	0.0	0.0
147	Jan26_100x_cp190_rep1_3R4_E-F-D_Position002_1_cmle.ics	6	0	1	1	0.09684043574160706	0.2176165803108808	0.10796915167095113
148	Jan26_100x_cp190_rep1_3R4_E-F-D_Position002_1_cmle.ics	7	0	1	1	0.2098209441068153	0.5170454545454545	0.29166666666666663
149	Jan26_100x_cp190_rep1_3R4_E-F-D_Position002_1_cmle.ics	8	0	1	1	0.5049537006526654	0.9605263157894738	0.4781659388646287
150	Jan26_100x_cp190_rep1_3R4_E-F-D_Position002_1_cmle.ics	10	0	1	1	0.0	0.0	0.0
151	Jan26_100x_cp190_rep1_3R4_E-F-D_Position002_1_cmle.ics	10	0	1	2	0.0	0.0	0.0
152	Jan26_100x_cp190_rep1_3R4_E-F-D_Position002_1_cmle.ics	11	0	1	1	0.0046114493210289076	0.026666666666666665	0.007751937984496123
153	Jan26_100x_cp190_rep1_3R4_E-F-D_Position002_1_cmle.ics	11	0	2	1	0.0	0.0	0.0
154	Jan26_100x_cp190_rep1_3R4_E-F-D_Position002_1_cmle.ics	12	0	1	1	0.30896710450893683	0.6666666666666666	0.335
155	Jan26_100x_cp190_rep1_3R4_E-F-D_Position002_1_cmle.ics	13	0	1	1	0.0	0.0	0.0
156	Jan26_100x_cp190_rep1_3R4_E-F-D_Position002_1_cmle.ics	13	0	1	2	0.16601217555704068	0.6923076923076923	0.37500000000000006
157	Jan26_100x_cp190_rep1_3R4_E-F-D_Position002_1_cmle.ics	13	0	2	1	0.26746406061967665	0.6073298429319371	0.29145728643216073
158	Jan26_100x_cp190_rep1_3R4_E-F-D_Position002_1_cmle.ics	13	0	2	2	0.0	0.0	0.0
159	Jan26_100x_cp190_rep1_3R4_E-F-D_Position002_1_cmle.ics	14	0	1	1	0.48189645404752085	0.8969957081545066	0.4484978540772533
160	Jan26_100x_cp190_rep1_3R4_E-F-D_Position002_1_cmle.ics	15	0	1	1	0.0	0.0	0.0
161	Jan26_100x_cp190_rep1_3R4_E-F-D_Position002_1_cmle.ics	16	0	1	1	0.4058075402505439	0.7857142857142856	0.395505617977528
162	Jan26_100x_cp190_rep1_3R4_E-F-D_Position002_1_cmle.ics	17	0	1	1	0.11989768234675159	0.23744292237442918	0.11926605504587155
163	Jan26_100x_cp190_rep1_3R4_E-F-D_Position002_1_cmle.ics	18	0	1	1	0.0	0.0	0.0
164	Jan26_100x_cp190_rep1_3R4_E-F-D_Position002_1_cmle.ics	18	0	1	2	0.009222898642057815	0.02531645569620253	0.01834862385321101
165	Jan26_100x_cp190_rep1_3R4_E-F-D_Position002_1_cmle.ics	19	0	1	1	0.26515833595916216	0.31081081081081074	0.15519568151147095
166	Jan26_100x_cp190_rep1_3R4_E-F-D_Position002_1_cmle.ics	20	0	1	1	0.0	0.0	0.0
167	Jan26_100x_cp190_rep1_3R4_E-F-D_Position002_1_cmle.ics	22	0	1	1	0.11298050836520823	0.2333333333333333	0.11395348837209301
168	Jan26_100x_cp190_rep1_3R4_E-F-D_Position002_1_cmle.ics	23	0	1	1	0.4035018155900294	0.902061855670103	0.4557291666666667
169	Jan26_100x_cp190_rep1_3R4_E-F-D_Position002_1_cmle.ics	24	0	1	1	0.09684043574160706	0.30215827338129486	0.09744779582366588
170	Jan26_100x_cp190_rep1_3R4_E-F-D_Position002_1_cmle.ics	24	0	2	1	0.0	0.0	0.0
171	Jan26_100x_cp190_rep1_3R4_E-F-D_Position002_1_cmle.ics	25	0	1	1	0.26515833595916216	0.42279411764705876	0.26195899772209563
172	Jan26_100x_cp190_rep1_3R4_E-F-D_Position002_1_cmle.ics	25	0	1	2	0.0	0.0	0.0
173	Jan26_100x_cp190_rep1_3R4_E-F-D_Position002_1_cmle.ics	26	0	1	1	0.0	0.0	0.0
174	Jan26_100x_cp190_rep1_3R4_E-F-D_Position002_1_cmle.ics	27	0	1	1	0.016140072623601176	0.1296296296296296	0.04605263157894736
175	Jan26_100x_cp190_rep1_3R4_E-F-D_Position002_1_cmle.ics	28	0	1	1	0.0	0.0	0.0
176	Jan26_100x_cp190_rep1_3R4_E-F-D_Position002_1_cmle.ics	28	0	1	2	0.05533739185234689	0.10169491525423728	0.13636363636363635
177	Jan26_100x_cp190_rep1_3R4_E-F-D_Position002_1_cmle.ics	29	0	1	1	0.13373203030983832	0.32044198895027626	0.16022099447513813
178	Jan26_100x_cp190_rep1_3R4_E-F-D_Position002_1_cmle.ics	30	0	1	1	0.020751521944630084	0.10227272727272727	0.05084745762711864
179	Jan26_100x_cp190_rep1_3R4_E-F-D_Position002_1_cmle.ics	31	0	1	1	0.0	0.0	0.0
180	Jan26_100x_cp190_rep1_3R4_E-F-D_Position002_1_cmle.ics	31	0	1	2	0.06686601515491916	0.5370370370370369	0.27619047619047615
181	Jan26_100x_cp190_rep1_3R4_E-F-D_Position002_1_cmle.ics	32	0	1	1	0.0	0.0	0.0
182	Jan26_100x_cp190_rep1_3R4_E-F-D_Position002_1_cmle.ics	32	0	1	2	0.3389415250956247	0.6336206896551723	0.6150627615062761
183	Jan26_100x_cp190_rep1_3R4_E-F-D_Position002_1_cmle.ics	33	0	1	1	0.5026479759921509	0.904564315352697	0.4504132231404958
184	Jan26_100x_cp190_rep1_3R4_E-F-D_Position002_1_cmle.ics	34	0	1	1	0.35508159771922587	0.6553191489361702	0.32976445396145604
185	Jan26_100x_cp190_rep1_3R4_E-F-D_Position002_1_cmle.ics	35	0	1	1	0.0	0.0	0.0
186	Jan26_100x_cp190_rep1_3R4_E-F-D_Position002_1_cmle.ics	35	0	1	2	0.0	0.0	0.0
187	Jan26_100x_cp190_rep1_3R4_E-F-D_Position002_1_cmle.ics	36	0	1	1	0.0	0.0	0.0
188	Jan26_100x_cp190_rep1_3R4_E-F-D_Position002_1_cmle.ics	36	0	1	2	0.1498721029334395	0.3939393939393939	0.6842105263157894
189	Jan26_100x_cp190_rep1_3R4_E-F-D_Position002_1_cmle.ics	37	0	1	1	0.4680621060844341	0.9806763285024153	0.6506410256410255
190	Jan26_100x_cp190_rep1_3R4_E-F-D_Position002_1_cmle.ics	38	0	1	1	0.2559354373171044	0.5873015873015872	0.29442970822281167
191	Jan26_100x_cp190_rep1_3R4_E-F-D_Position002_1_cmle.ics	39	0	1	1	0.0	0.0	0.0
192	Jan26_100x_cp190_rep1_3R4_E-F-D_Position002_1_cmle.ics	40	0	1	1	0.41733616355311615	0.9945054945054944	0.4958904109589041
193	Jan26_100x_cp190_rep1_3R4_E-F-D_Position002_1_cmle.ics	42	0	1	1	0.1590950015754973	0.2782258064516129	0.13967611336032387
194	Jan26_100x_cp190_rep1_3R4_E-F-D_Position002_1_cmle.ics	43	0	1	1	0.0	0.0	0.0
195	Jan26_100x_cp190_rep1_3R4_E-F-D_Position002_1_cmle.ics	43	0	2	1	0.08070036311800588	0.34313725490196073	0.08578431372549018
196	Jan26_100x_cp190_rep1_3R4_E-F-D_Position002_1_cmle.ics	44	0	1	1	0.0	0.0	0.0
197	Jan26_100x_cp190_rep1_3R4_E-F-D_Position002_1_cmle.ics	44	0	1	2	0.0	0.0	0.0
198	Jan26_100x_cp190_rep1_3R4_E-F-D_Position002_1_cmle.ics	44	0	2	1	0.0	0.0	0.0
199	Jan26_100x_cp190_rep1_3R4_E-F-D_Position002_1_cmle.ics	44	0	2	2	0.0	0.0	0.0
200	Jan26_100x_cp190_rep1_3R4_E-F-D_Position002_1_cmle.ics	44	0	3	1	0.0	0.0	0.0
201	Jan26_100x_cp190_rep1_3R4_E-F-D_Position002_1_cmle.ics	44	0	3	2	0.0	0.0	0.0
202	Jan26_100x_cp190_rep1_3R4_E-F-D_Position002_1_cmle.ics	45	0	1	1	0.37122167034282705	0.770334928229665	0.40249999999999997
203	Jan26_100x_cp190_rep1_3R4_E-F-D_Position002_1_cmle.ics	46	0	1	1	0.18676369750167077	0.32793522267206476	0.1563706563706564
204	Jan26_100x_cp190_rep1_3R4_E-F-D_Position002_1_cmle.ics	47	0	1	1	0.0	0.0	0.0
205	Jan26_100x_cp190_rep1_3R4_E-F-D_Position002_1_cmle.ics	47	0	1	2	0.13142630564932387	0.22352941176470587	0.37254901960784315
206	Jan26_100x_cp190_rep1_3R4_E-F-D_Position002_1_cmle.ics	47	0	1	3	0.0	0.0	0.0
207	Jan26_100x_cp190_rep1_3R4_E-F-D_Position002_1_cmle.ics	47	0	2	1	0.23287819071195984	0.6273291925465839	0.21861471861471862
208	Jan26_100x_cp190_rep1_3R4_E-F-D_Position002_1_cmle.ics	47	0	2	2	0.0	0.0	0.0
209	Jan26_100x_cp190_rep1_3R4_E-F-D_Position002_1_cmle.ics	47	0	2	3	0.0	0.0	0.0
210	Jan26_100x_cp190_rep1_3R4_E-F-D_Position002_1_cmle.ics	48	0	1	1	0.27438123460122	0.5409090909090909	0.27045454545454545
211	Jan26_100x_cp190_rep1_3R4_E-F-D_Position002_1_cmle.ics	49	0	1	1	0.4749792800659775	0.8015564202334631	0.5024390243902439
212	Jan26_100x_cp190_rep1_3R4_E-F-D_Position002_1_cmle.ics	49	0	1	2	0.0	0.0	0.0
213	Jan26_100x_cp190_rep1_3R4_E-F-D_Position002_1_cmle.ics	50	0	1	1	0.3850560183059138	0.8028846153846153	0.39952153110047844
214	Jan26_100x_cp190_rep1_3R4_E-F-D_Position002_1_cmle.ics	52	0	1	1	0.0	0.0	0.0
215	Jan26_100x_cp190_rep1_3R4_E-F-D_Position002_1_cmle.ics	53	0	1	1	0.0	0.0	0.0
216	Jan26_100x_cp190_rep1_3R4_E-F-D_Position002_1_cmle.ics	53	0	1	2	0.650214354265076	0.6928746928746928	0.41715976331360943
217	Jan26_100x_cp190_rep1_3R4_E-F-D_Position002_1_cmle.ics	54	0	1	1	0.6340742816414748	0.78125	0.4790940766550522
218	Jan26_100x_cp190_rep1_3R4_E-F-D_Position002_1_cmle.ics	54	0	1	2	0.0	0.0	0.0
219	Jan26_100x_cp190_rep1_3R4_E-F-D_Position002_1_cmle.ics	54	0	2	1	0.0	0.0	0.0
220	Jan26_100x_cp190_rep1_3R4_E-F-D_Position002_1_cmle.ics	54	0	2	2	0.14526065361241058	0.9999999999999998	0.24324324324324326
221	Jan26_100x_cp190_rep1_3R4_E-F-D_Position002_1_cmle.ics	55	0	1	1	0.0046114493210289076	0.00975609756097561	0.0049019607843137246
222	Jan26_100x_cp190_rep1_3R4_E-F-D_Position002_1_cmle.ics	57	0	1	1	0.14295492895189613	0.3263157894736841	0.16315789473684206
223	Jan26_100x_cp190_rep1_3R4_E-F-D_Position002_1_cmle.ics	58	0	1	1	0.0	0.0	0.0
224	Jan26_100x_cp190_rep1_3R4_E-F-D_Position002_1_cmle.ics	58	0	2	1	0.0	0.0	0.0
225	Jan26_100x_cp190_rep1_3R4_E-F-D_Position002_1_cmle.ics	59	0	1	1	0.5395395705603822	0.9249011857707509	0.39261744966442946
226	Jan26_100x_cp190_rep1_3R4_E-F-D_Position002_1_cmle.ics	60	0	1	1	0.0	0.0	0.0
227	Jan26_100x_cp190_rep1_3R4_E-F-D_Position002_1_cmle.ics	61	0	1	1	0.3781388443243704	0.7387387387387386	0.37020316027088035
228	Jan26_100x_cp190_rep1_3R4_E-F-D_Position002_1_cmle.ics	62	0	1	1	0.498036526671122	0.9773755656108596	0.49090909090909096
229	Jan26_100x_cp190_rep1_3R4_E-F-D_Position002_1_cmle.ics	63	0	1	1	0.006917173981543361	0.04545454545454544	0.016759776536312845
230	Jan26_100x_cp190_rep1_3R4_E-F-D_Position002_1_cmle.ics	63	0	1	2	0.0	0.0	0.0
231	Jan26_100x_cp190_rep1_3R4_E-F-D_Position002_1_cmle.ics	64	0	1	1	0.8623410230324057	0.9280397022332505	0.46749999999999997
232	Jan26_100x_cp190_rep1_3R4_E-F-D_Position002_1_cmle.ics	65	0	1	1	0.057643116512861345	0.11904761904761904	0.05966587112171837
233	Jan26_100x_cp190_rep1_3R4_E-F-D_Position002_1_cmle.ics	66	0	1	1	0.37352739500334153	0.7168141592920354	0.3584070796460177
234	Jan26_100x_cp190_rep1_3R4_E-F-D_Position002_1_cmle.ics	67	0	1	1	0.07839463845749142	0.22972972972972974	0.06614785992217898
235	Jan26_100x_cp190_rep1_3R4_E-F-D_Position002_1_cmle.ics	67	0	2	1	0.0	0.0	0.0
236	Jan26_100x_cp190_rep1_3R4_E-F-D_Position002_1_cmle.ics	68	0	1	1	0.299744205866879	0.6532663316582914	0.3258145363408521
237	Jan26_100x_cp190_rep1_3R4_E-F-D_Position002_1_cmle.ics	70	0	1	1	0.0	0.0	0.0
238	Jan26_100x_cp190_rep1_3R4_E-F-D_Position002_1_cmle.ics	70	0	1	2	0.2144323934278442	0.4096916299559471	0.2915360501567398
239	Jan26_100x_cp190_rep1_3R4_E-F-D_Position002_1_cmle.ics	73	0	1	1	0.23057246605144538	0.21929824561403508	0.11904761904761904
240	Jan26_100x_cp190_rep1_3R4_E-F-D_Position002_1_cmle.ics	73	0	1	2	0.0	0.0	0.0
241	Jan26_100x_cp190_rep1_3R4_E-F-D_Position002_1_cmle.ics	74	0	1	1	0.10375760972315042	0.5172413793103448	0.25423728813559315
242	Jan26_100x_cp190_rep1_3R4_E-F-D_Position002_1_cmle.ics	75	0	1	1	0.01844579728411563	0.05755395683453236	0.0522875816993464
243	Jan26_100x_cp190_rep1_3R4_E-F-D_Position002_1_cmle.ics	75	0	1	2	0.0	0.0	0.0
244	Jan26_100x_cp190_rep1_3R4_E-F-D_Position002_1_cmle.ics	76	0	1	1	0.04380876854977462	0.08675799086757989	0.04357798165137614
245	Jan26_100x_cp190_rep1_3R4_E-F-D_Position002_1_cmle.ics	77	0	1	1	0.3228014524720235	0.6542056074766354	0.3090507726269316
246	Jan26_100x_cp190_rep1_3R4_E-F-D_Position002_1_cmle.ics	78	0	1	1	0.0	0.0	0.0
247	Jan26_100x_cp190_rep1_3R4_E-F-D_Position002_1_cmle.ics	80	0	1	1	0.0	0.0	0.0
248	Jan26_100x_cp190_rep1_3R4_E-F-D_Position002_1_cmle.ics	81	0	1	1	0.0	0.0	0.0
249	Jan26_100x_cp190_rep1_3R4_E-F-D_Position002_1_cmle.ics	82	0	1	1	0.22596101673041646	0.6049382716049382	0.30340557275541796
250	Jan26_100x_cp190_rep1_3R4_E-F-D_Position002_1_cmle.ics	83	0	1	1	0.08761753709954924	0.18095238095238092	0.0909090909090909
251	Jan26_100x_cp190_rep1_3R4_E-F-D_Position002_1_cmle.ics	84	0	1	1	0.0	0.0	0.0
252	Jan26_100x_cp190_rep1_3R4_E-F-D_Position002_1_cmle.ics	84	0	1	2	0.19598659614372857	0.49707602339181284	0.6640625
253	Jan26_100x_cp190_rep1_3R4_E-F-D_Position002_1_cmle.ics	85	0	1	1	0.025362971265658993	0.1692307692307692	0.04954954954954955
254	Jan26_100x_cp190_rep1_3R4_E-F-D_Position002_1_cmle.ics	86	0	1	1	0.04150304388926017	0.13138686131386862	0.04225352112676056
255	Jan26_100x_cp190_rep1_3R4_E-F-D_Position002_1_cmle.ics	86	0	2	1	0.18215224818064185	0.858695652173913	0.18544600938967135
256	Jan26_100x_cp190_rep1_3R4_E-F-D_Position002_1_cmle.ics	89	0	1	1	0.16601217555704068	0.3272727272727273	0.16363636363636366
257	Jan26_100x_cp190_rep1_3R4_E-F-D_Position002_1_cmle.ics	91	0	1	1	0.0	0.0	0.0
258	Jan26_100x_cp190_rep1_3R4_E-F-D_Position002_1_cmle.ics	92	0	1	1	0.06917173981543362	0.34090909090909094	0.16666666666666666
259	Jan26_100x_cp190_rep1_3R4_E-F-D_Position002_1_cmle.ics	93	0	1	1	0.45192203346083293	0.8032786885245901	0.4032921810699588
260	Jan26_100x_cp190_rep1_3R4_E-F-D_Position002_1_cmle.ics	94	0	1	1	0.3689159456823126	0.7207207207207207	0.3619909502262443
261	Jan26_100x_cp190_rep1_3R4_E-F-D_Position003_2_cmle.ics	1	0	1	1	0.523399497936781	0.8598484848484846	0.4323809523809523
262	Jan26_100x_cp190_rep1_3R4_E-F-D_Position003_2_cmle.ics	2	0	1	1	0.03228014524720235	0.07329842931937172	0.036939313984168866
263	Jan26_100x_cp190_rep1_3R4_E-F-D_Position003_2_cmle.ics	3	0	1	1	0.0	0.0	0.0
264	Jan26_100x_cp190_rep1_3R4_E-F-D_Position003_2_cmle.ics	4	0	1	1	0.09914616040212151	0.1928251121076233	0.09641255605381165
265	Jan26_100x_cp190_rep1_3R4_E-F-D_Position003_2_cmle.ics	5	0	1	1	0.050725942531317986	0.31884057971014496	0.22222222222222224
266	Jan26_100x_cp190_rep1_3R4_E-F-D_Position003_2_cmle.ics	5	0	1	2	0.0	0.0	0.0
267	Jan26_100x_cp190_rep1_3R4_E-F-D_Position003_2_cmle.ics	5	0	2	1	0.0	0.0	0.0
268	Jan26_100x_cp190_rep1_3R4_E-F-D_Position003_2_cmle.ics	5	0	2	2	0.0	0.0	0.0
269	Jan26_100x_cp190_rep1_3R4_E-F-D_Position003_2_cmle.ics	6	0	1	1	0.3135785538299657	0.5913043478260869	0.29437229437229434
270	Jan26_100x_cp190_rep1_3R4_E-F-D_Position003_2_cmle.ics	7	0	1	1	0.23057246605144538	0.4854368932038834	0.19960079840319359
271	Jan26_100x_cp190_rep1_3R4_E-F-D_Position003_2_cmle.ics	8	0	1	1	0.0	0.0	0.0
272	Jan26_100x_cp190_rep1_3R4_E-F-D_Position003_2_cmle.ics	8	0	2	1	0.1590950015754973	0.49285714285714277	0.13745019920318724
273	Jan26_100x_cp190_rep1_3R4_E-F-D_Position003_2_cmle.ics	9	0	1	1	0.0	0.0	0.0
274	Jan26_100x_cp190_rep1_3R4_E-F-D_Position003_2_cmle.ics	9	0	1	2	0.0	0.0	0.0
275	Jan26_100x_cp190_rep1_3R4_E-F-D_Position003_2_cmle.ics	9	0	1	3	0.0	0.0	0.0
276	Jan26_100x_cp190_rep1_3R4_E-F-D_Position003_2_cmle.ics	9	0	2	1	0.10836905904417933	0.6714285714285714	0.4563106796116504
277	Jan26_100x_cp190_rep1_3R4_E-F-D_Position003_2_cmle.ics	9	0	2	2	0.0	0.0	0.0
278	Jan26_100x_cp190_rep1_3R4_E-F-D_Position003_2_cmle.ics	9	0	2	3	0.0	0.0	0.0
279	Jan26_100x_cp190_rep1_3R4_E-F-D_Position003_2_cmle.ics	11	0	1	1	0.5649025418260412	1.0	0.49695740365111557
280	Jan26_100x_cp190_rep1_3R4_E-F-D_Position003_2_cmle.ics	13	0	1	1	0.39658464160848605	0.0017928992849250524	0.9999999999999999
281	Jan26_100x_cp190_rep1_3R4_E-F-D_Position003_2_cmle.ics	14	0	1	1	0.059948841173375796	0.15204678362573099	0.1044176706827309
282	Jan26_100x_cp190_rep1_3R4_E-F-D_Position003_2_cmle.ics	14	0	1	2	0.0	0.0	0.0
283	Jan26_100x_cp190_rep1_3R4_E-F-D_Position003_2_cmle.ics	14	0	1	3	0.0	0.0	0.0
284	Jan26_100x_cp190_rep1_3R4_E-F-D_Position003_2_cmle.ics	14	0	2	1	0.0	0.0	0.0
285	Jan26_100x_cp190_rep1_3R4_E-F-D_Position003_2_cmle.ics	14	0	2	2	0.14756637827292504	0.8421052631578947	0.3999999999999999
286	Jan26_100x_cp190_rep1_3R4_E-F-D_Position003_2_cmle.ics	14	0	2	3	0.0	0.0	0.0
287	Jan26_100x_cp190_rep1_3R4_E-F-D_Position003_2_cmle.ics	15	0	1	1	0.5349281212393533	0.9243027888446215	0.46215139442231074
288	Jan26_100x_cp190_rep1_3R4_E-F-D_Position003_2_cmle.ics	17	0	1	1	0.3619987717007692	0.6596638655462184	0.32776617954070975
289	Jan26_100x_cp190_rep1_3R4_E-F-D_Position003_2_cmle.ics	18	0	1	1	0.1498721029334395	0.7142857142857142	0.42207792207792205
290	Jan26_100x_cp190_rep1_3R4_E-F-D_Position003_2_cmle.ics	19	0	1	1	0.03919731922874571	0.08585858585858586	0.037117903930130994
291	Jan26_100x_cp190_rep1_3R4_E-F-D_Position003_2_cmle.ics	20	0	1	1	0.34585869907716804	0.8720930232558137	0.3759398496240601
292	Jan26_100x_cp190_rep1_3R4_E-F-D_Position003_2_cmle.ics	23	0	1	1	0.20520949478578637	0.33712121212121204	0.1692015209125475
293	Jan26_100x_cp190_rep1_3R4_E-F-D_Position003_2_cmle.ics	24	0	1	1	0.12681485632829495	0.5978260869565216	0.25700934579439244
294	Jan26_100x_cp190_rep1_3R4_E-F-D_Position003_2_cmle.ics	25	0	1	1	0.20751521944630083	0.4306220095693779	0.21531100478468895
295	Jan26_100x_cp190_rep1_3R4_E-F-D_Position003_2_cmle.ics	26	0	1	1	0.1798465235201274	0.722222222222222	0.3594470046082949
296	Jan26_100x_cp190_rep1_3R4_E-F-D_Position003_2_cmle.ics	27	0	1	1	0.0	0.0	0.0
297	Jan26_100x_cp190_rep1_3R4_E-F-D_Position003_2_cmle.ics	27	0	1	2	0.0	0.0	0.0
298	Jan26_100x_cp190_rep1_3R4_E-F-D_Position003_2_cmle.ics	27	0	1	3	0.0	0.0	0.0
299	Jan26_100x_cp190_rep1_3R4_E-F-D_Position003_2_cmle.ics	27	0	2	1	0.0	0.0	0.0
300	Jan26_100x_cp190_rep1_3R4_E-F-D_Position003_2_cmle.ics	27	0	2	2	0.19829232080424303	0.47777777777777775	0.3006993006993007
301	Jan26_100x_cp190_rep1_3R4_E-F-D_Position003_2_cmle.ics	27	0	2	3	0.0	0.0	0.0
302	Jan26_100x_cp190_rep1_3R4_E-F-D_Position003_2_cmle.ics	28	0	1	1	0.18676369750167077	0.7105263157894737	0.35371179039301304
303	Jan26_100x_cp190_rep1_3R4_E-F-D_Position003_2_cmle.ics	29	0	1	1	0.09222898642057815	0.3703703703703703	0.18604651162790697
304	Jan26_100x_cp190_rep1_3R4_E-F-D_Position003_2_cmle.ics	30	0	1	1	0.0	0.0	0.0
305	Jan26_100x_cp190_rep1_3R4_E-F-D_Position003_2_cmle.ics	30	0	1	2	0.0	0.0	0.0
306	Jan26_100x_cp190_rep1_3R4_E-F-D_Position003_2_cmle.ics	31	0	1	1	0.3135785538299657	0.24593128390596738	0.12046058458813107
307	Jan26_100x_cp190_rep1_3R4_E-F-D_Position003_2_cmle.ics	32	0	1	1	0.33663580043511027	0.5104895104895104	0.2547993019197207
308	Jan26_100x_cp190_rep1_3R4_E-F-D_Position003_2_cmle.ics	33	0	1	1	0.27207550994070556	0.575609756097561	0.25213675213675213
309	Jan26_100x_cp190_rep1_3R4_E-F-D_Position003_2_cmle.ics	34	0	1	1	0.5464567445419255	0.9999999999999998	0.5010570824524312
310	Jan26_100x_cp190_rep1_3R4_E-F-D_Position003_2_cmle.ics	35	0	1	1	0.0	0.0	0.0
311	Jan26_100x_cp190_rep1_3R4_E-F-D_Position003_2_cmle.ics	35	0	1	2	0.027668695926173444	0.1764705882352941	0.12244897959183672
312	Jan26_100x_cp190_rep1_3R4_E-F-D_Position003_2_cmle.ics	35	0	2	1	0.08070036311800588	0.6249999999999999	0.220125786163522
313	Jan26_100x_cp190_rep1_3R4_E-F-D_Position003_2_cmle.ics	35	0	2	2	0.0	0.0	0.0
314	Jan26_100x_cp190_rep1_3R4_E-F-D_Position003_2_cmle.ics	36	0	1	1	0.0	0.0	0.0
315	Jan26_100x_cp190_rep1_3R4_E-F-D_Position003_2_cmle.ics	36	0	1	2	0.0	0.0	0.0
316	Jan26_100x_cp190_rep1_3R4_E-F-D_Position003_2_cmle.ics	36	0	1	3	0.1936808714832141	0.42424242424242425	0.22047244094488186
317	Jan26_100x_cp190_rep1_3R4_E-F-D_Position003_2_cmle.ics	36	0	1	4	0.0	0.0	0.0
318	Jan26_100x_cp190_rep1_3R4_E-F-D_Position003_2_cmle.ics	36	0	2	1	0.0	0.0	0.0
319	Jan26_100x_cp190_rep1_3R4_E-F-D_Position003_2_cmle.ics	36	0	2	2	0.0	0.0	0.0
320	Jan26_100x_cp190_rep1_3R4_E-F-D_Position003_2_cmle.ics	36	0	2	3	0.0	0.0	0.0
321	Jan26_100x_cp190_rep1_3R4_E-F-D_Position003_2_cmle.ics	36	0	2	4	0.0	0.0	0.0
322	Jan26_100x_cp190_rep1_3R4_E-F-D_Position003_2_cmle.ics	36	0	3	1	0.0	0.0	0.0
323	Jan26_100x_cp190_rep1_3R4_E-F-D_Position003_2_cmle.ics	36	0	3	2	0.0	0.0	0.0
324	Jan26_100x_cp190_rep1_3R4_E-F-D_Position003_2_cmle.ics	36	0	3	3	0.0	0.0	0.0
325	Jan26_100x_cp190_rep1_3R4_E-F-D_Position003_2_cmle.ics	36	0	3	4	0.0	0.0	0.0
326	Jan26_100x_cp190_rep1_3R4_E-F-D_Position003_2_cmle.ics	37	0	1	1	0.0	0.0	0.0
327	Jan26_100x_cp190_rep1_3R4_E-F-D_Position003_2_cmle.ics	38	0	1	1	0.6386857309625037	0.7527173913043478	0.3810178817056396
328	Jan26_100x_cp190_rep1_3R4_E-F-D_Position003_2_cmle.ics	40	0	1	1	0.12681485632829495	0.2217741935483871	0.12910798122065725
329	Jan26_100x_cp190_rep1_3R4_E-F-D_Position003_2_cmle.ics	40	0	1	2	0.0	0.0	0.0
330	Jan26_100x_cp190_rep1_3R4_E-F-D_Position003_2_cmle.ics	41	0	1	1	0.0	0.0	0.0
331	Jan26_100x_cp190_rep1_3R4_E-F-D_Position003_2_cmle.ics	42	0	1	1	0.0853118124390348	0.2624113475177305	0.13074204946996465
332	Jan26_100x_cp190_rep1_3R4_E-F-D_Position003_2_cmle.ics	43	0	1	1	0.32971862645356687	0.5162454873646208	0.2567324955116696
333	Jan26_100x_cp190_rep1_3R4_E-F-D_Position003_2_cmle.ics	44	0	1	1	0.22826674139093092	0.495	0.31230283911671924
334	Jan26_100x_cp190_rep1_3R4_E-F-D_Position003_2_cmle.ics	44	0	1	2	0.0	0.0	0.0
335	Jan26_100x_cp190_rep1_3R4_E-F-D_Position003_2_cmle.ics	45	0	1	1	0.4842021787080353	0.9417040358744393	0.4677060133630289
336	Jan26_100x_cp190_rep1_3R4_E-F-D_Position003_2_cmle.ics	47	0	1	1	0.053031667191832436	0.1036036036036036	0.05145413870246085
337	Jan26_100x_cp190_rep1_3R4_E-F-D_Position003_2_cmle.ics	48	0	1	1	0.0	0.0	0.0
338	Jan26_100x_cp190_rep1_3R4_E-F-D_Position003_2_cmle.ics	50	0	1	1	0.0	0.0	0.0
339	Jan26_100x_cp190_rep1_3R4_E-F-D_Position003_2_cmle.ics	51	0	1	1	0.4888136280290642	0.8060836501901141	0.4053537284894837
340	Jan26_100x_cp190_rep1_3R4_E-F-D_Position003_2_cmle.ics	52	0	1	1	0.5326223965788388	0.90234375	0.4556213017751478
341	Jan26_100x_cp190_rep1_3R4_E-F-D_Position003_2_cmle.ics	54	0	1	1	0.43117051151620284	0.886255924170616	0.44523809523809516
342	Jan26_100x_cp190_rep1_3R4_E-F-D_Position003_2_cmle.ics	55	0	1	1	0.0	0.0	0.0
343	Jan26_100x_cp190_rep1_3R4_E-F-D_Position003_2_cmle.ics	55	0	1	2	0.10606333438366487	0.41071428571428564	0.33333333333333337
344	Jan26_100x_cp190_rep1_3R4_E-F-D_Position003_2_cmle.ics	57	0	1	1	0.07839463845749142	0.1333333333333333	0.07925407925407923
345	Jan26_100x_cp190_rep1_3R4_E-F-D_Position003_2_cmle.ics	57	0	1	2	0.0	0.0	0.0
346	Jan26_100x_cp190_rep1_3R4_E-F-D_Position003_2_cmle.ics	59	0	1	1	0.009222898642057815	0.019801980198019802	0.013157894736842105
347	Jan26_100x_cp190_rep1_3R4_E-F-D_Position003_2_cmle.ics	59	0	1	2	0.0	0.0	0.0
348	Jan26_100x_cp190_rep1_3R4_E-F-D_Position003_2_cmle.ics	60	0	1	1	0.0	0.0	0.0
349	Jan26_100x_cp190_rep1_3R4_E-F-D_Position003_2_cmle.ics	60	0	2	1	0.0	0.0	0.0
350	Jan26_100x_cp190_rep1_3R4_E-F-D_Position003_2_cmle.ics	64	0	1	1	0.13373203030983832	0.23199999999999998	0.11599999999999999
351	Jan26_100x_cp190_rep1_3R4_E-F-D_Position003_2_cmle.ics	65	0	1	1	0.0	0.0	0.0
352	Jan26_100x_cp190_rep1_3R4_E-F-D_Position003_2_cmle.ics	65	0	1	2	0.7078574707779373	0.8527777777777776	0.6329896907216493
353	Jan26_100x_cp190_rep1_3R4_E-F-D_Position003_2_cmle.ics	65	0	1	3	0.0	0.0	0.0
354	Jan26_100x_cp190_rep1_3R4_E-F-D_Position003_2_cmle.ics	66	0	1	1	0.19137514682269965	0.3824884792626727	0.19124423963133635
355	Jan26_100x_cp190_rep1_3R4_E-F-D_Position003_2_cmle.ics	68	0	1	1	0.45192203346083293	0.7808764940239042	0.38888888888888884
356	Jan26_100x_cp190_rep1_3R4_E-F-D_Position003_2_cmle.ics	69	0	1	1	0.41272471423208723	0.7489539748953975	0.3721413721413721
357	Jan26_100x_cp190_rep1_3R4_E-F-D_Position003_2_cmle.ics	70	0	1	1	0.10606333438366487	0.4742268041237113	0.23958333333333334
358	Jan26_100x_cp190_rep1_3R4_E-F-D_Position003_2_cmle.ics	71	0	1	1	0.0	0.0	0.0
359	Jan26_100x_cp190_rep1_3R4_E-F-D_Position003_2_cmle.ics	74	0	1	1	0.4265590621951739	0.6826568265682657	0.33944954128440363
360	Jan26_100x_cp190_rep1_3R4_E-F-D_Position004_3_cmle.ics	1	0	1	1	0.223655292069902	0.47317073170731705	0.2383292383292383
361	Jan26_100x_cp190_rep1_3R4_E-F-D_Position004_3_cmle.ics	2	0	1	1	0.17754079885961294	0.7129629629629628	0.3532110091743119
362	Jan26_100x_cp190_rep1_3R4_E-F-D_Position004_3_cmle.ics	4	0	1	1	0.05533739185234689	0.2264150943396226	0.1132075471698113
363	Jan26_100x_cp190_rep1_3R4_E-F-D_Position004_3_cmle.ics	6	0	1	1	0.16831790021755513	0.2967479674796748	0.15400843881856538
364	Jan26_100x_cp190_rep1_3R4_E-F-D_Position004_3_cmle.ics	7	0	1	1	0.0	0.0	0.0
365	Jan26_100x_cp190_rep1_3R4_E-F-D_Position004_3_cmle.ics	7	0	2	1	0.3596930470402548	0.9512195121951217	0.3095238095238095
366	Jan26_100x_cp190_rep1_3R4_E-F-D_Position004_3_cmle.ics	9	0	1	1	0.5372338458998678	1.0000000000000002	0.5000000000000001
367	Jan26_100x_cp190_rep1_3R4_E-F-D_Position004_3_cmle.ics	10	0	1	1	0.0	0.0	0.0
368	Jan26_100x_cp190_rep1_3R4_E-F-D_Position004_3_cmle.ics	10	0	1	2	0.0	0.0	0.0
369	Jan26_100x_cp190_rep1_3R4_E-F-D_Position004_3_cmle.ics	11	0	1	1	0.0	0.0	0.0
370	Jan26_100x_cp190_rep1_3R4_E-F-D_Position004_3_cmle.ics	11	0	1	2	0.0899232617600637	0.2785714285714285	0.4193548387096774
371	Jan26_100x_cp190_rep1_3R4_E-F-D_Position004_3_cmle.ics	12	0	1	1	0.3435529744166536	0.8764705882352941	0.407103825136612
372	Jan26_100x_cp190_rep1_3R4_E-F-D_Position004_3_cmle.ics	13	0	1	1	0.07608891379697698	0.2869565217391304	0.14410480349344976
373	Jan26_100x_cp190_rep1_3R4_E-F-D_Position004_3_cmle.ics	14	0	1	1	0.4496163088003185	0.7169117647058822	0.35977859778597787
374	Jan26_100x_cp190_rep1_3R4_E-F-D_Position004_3_cmle.ics	15	0	1	1	0.0	0.0	0.0
375	Jan26_100x_cp190_rep1_3R4_E-F-D_Position004_3_cmle.ics	15	0	2	1	0.009222898642057815	0.05263157894736842	0.012779552715654952
376	Jan26_100x_cp190_rep1_3R4_E-F-D_Position004_3_cmle.ics	17	0	1	1	0.0	0.0	0.0
377	Jan26_100x_cp190_rep1_3R4_E-F-D_Position004_3_cmle.ics	20	0	1	1	0.12220340700726605	0.2676767676767677	0.24999999999999997
378	Jan26_100x_cp190_rep1_3R4_E-F-D_Position004_3_cmle.ics	20	0	1	2	0.0	0.0	0.0
379	Jan26_100x_cp190_rep1_3R4_E-F-D_Position004_3_cmle.ics	21	0	1	1	0.0	0.0	0.0
380	Jan26_100x_cp190_rep1_3R4_E-F-D_Position004_3_cmle.ics	21	0	1	2	0.07378318913646252	0.30476190476190473	0.42105263157894735
381	Jan26_100x_cp190_rep1_3R4_E-F-D_Position004_3_cmle.ics	23	0	1	1	0.03458586990771681	0.23076923076923075	0.15957446808510636
382	Jan26_100x_cp190_rep1_3R4_E-F-D_Position004_3_cmle.ics	23	0	1	2	0.0	0.0	0.0
383	Jan26_100x_cp190_rep1_3R4_E-F-D_Position004_3_cmle.ics	23	0	1	3	0.0	0.0	0.0
384	Jan26_100x_cp190_rep1_3R4_E-F-D_Position004_3_cmle.ics	23	0	2	1	0.0	0.0	0.0
385	Jan26_100x_cp190_rep1_3R4_E-F-D_Position004_3_cmle.ics	23	0	2	2	0.0	0.0	0.0
386	Jan26_100x_cp190_rep1_3R4_E-F-D_Position004_3_cmle.ics	23	0	2	3	0.01152862330257227	0.08196721311475409	0.04901960784313725
387	Jan26_100x_cp190_rep1_3R4_E-F-D_Position004_3_cmle.ics	26	0	1	1	1.1713081275413426	0.9236363636363635	0.464775846294602
388	Jan26_100x_cp190_rep1_3R4_E-F-D_Position004_3_cmle.ics	27	0	1	1	0.39197319228745714	0.769230769230769	0.43037974683544294
389	Jan26_100x_cp190_rep1_3R4_E-F-D_Position004_3_cmle.ics	28	0	1	1	0.5602910925050123	0.8933823529411764	0.45167286245353155
390	Jan26_100x_cp190_rep1_3R4_E-F-D_Position004_3_cmle.ics	29	0	1	1	0.19829232080424303	0.7610619469026548	0.3805309734513274
391	Jan26_100x_cp190_rep1_3R4_E-F-D_Position004_3_cmle.ics	30	0	1	1	0.10836905904417933	0.16262975778546712	0.08188153310104529
392	Jan26_100x_cp190_rep1_3R4_E-F-D_Position004_3_cmle.ics	33	0	1	1	0.3689159456823126	0.7174887892376681	0.3579418344519016
393	Jan26_100x_cp190_rep1_3R4_E-F-D_Position004_3_cmle.ics	35	0	1	1	0.21904384274887312	0.4702970297029703	0.2706552706552706
394	Jan26_100x_cp190_rep1_3R4_E-F-D_Position004_3_cmle.ics	35	0	1	2	0.0	0.0	0.0
395	Jan26_100x_cp190_rep1_3R4_E-F-D_Position004_3_cmle.ics	35	0	1	3	0.0	0.0	0.0
396	Jan26_100x_cp190_rep1_3R4_E-F-D_Position004_3_cmle.ics	35	0	2	1	0.0	0.0	0.0
397	Jan26_100x_cp190_rep1_3R4_E-F-D_Position004_3_cmle.ics	35	0	2	2	0.0	0.0	0.0
398	Jan26_100x_cp190_rep1_3R4_E-F-D_Position004_3_cmle.ics	35	0	2	3	0.0	0.0	0.0
399	Jan26_100x_cp190_rep1_3R4_E-F-D_Position004_3_cmle.ics	36	0	1	1	0.02305724660514454	0.11235955056179775	0.08196721311475409
400	Jan26_100x_cp190_rep1_3R4_E-F-D_Position004_3_cmle.ics	36	0	1	2	0.0	0.0	0.0
401	Jan26_100x_cp190_rep1_3R4_E-F-D_Position004_3_cmle.ics	36	0	2	1	0.0	0.0	0.0
402	Jan26_100x_cp190_rep1_3R4_E-F-D_Position004_3_cmle.ics	36	0	2	2	0.0	0.0	0.0
403	Jan26_100x_cp190_rep1_3R4_E-F-D_Position004_3_cmle.ics	36	0	3	1	0.0	0.0	0.0
404	Jan26_100x_cp190_rep1_3R4_E-F-D_Position004_3_cmle.ics	36	0	3	2	0.0	0.0	0.0
405	Jan26_100x_cp190_rep1_3R4_E-F-D_Position004_3_cmle.ics	37	0	1	1	0.0	0.0	0.0
406	Jan26_100x_cp190_rep1_3R4_E-F-D_Position004_3_cmle.ics	38	0	1	1	0.0	0.0	0.0
407	Jan26_100x_cp190_rep1_3R4_E-F-D_Position004_3_cmle.ics	38	0	1	2	0.2144323934278442	0.6992481203007518	0.3217993079584775
408	Jan26_100x_cp190_rep1_3R4_E-F-D_Position004_3_cmle.ics	38	0	1	3	0.0	0.0	0.0
409	Jan26_100x_cp190_rep1_3R4_E-F-D_Position004_3_cmle.ics	38	0	1	4	0.0	0.0	0.0
410	Jan26_100x_cp190_rep1_3R4_E-F-D_Position004_3_cmle.ics	38	0	1	5	0.0	0.0	0.0
411	Jan26_100x_cp190_rep1_3R4_E-F-D_Position004_3_cmle.ics	38	0	2	1	0.0	0.0	0.0
412	Jan26_100x_cp190_rep1_3R4_E-F-D_Position004_3_cmle.ics	38	0	2	2	0.0	0.0	0.0
413	Jan26_100x_cp190_rep1_3R4_E-F-D_Position004_3_cmle.ics	38	0	2	3	0.0	0.0	0.0
414	Jan26_100x_cp190_rep1_3R4_E-F-D_Position004_3_cmle.ics	38	0	2	4	0.0	0.0	0.0
415	Jan26_100x_cp190_rep1_3R4_E-F-D_Position004_3_cmle.ics	38	0	2	5	0.4703678307449486	0.5714285714285715	0.6986301369863013
416	Jan26_100x_cp190_rep1_3R4_E-F-D_Position004_3_cmle.ics	39	0	1	1	0.0	0.0	0.0
417	Jan26_100x_cp190_rep1_3R4_E-F-D_Position004_3_cmle.ics	39	0	1	2	0.0	0.0	0.0
418	Jan26_100x_cp190_rep1_3R4_E-F-D_Position004_3_cmle.ics	41	0	1	1	0.0	0.0	0.0
419	Jan26_100x_cp190_rep1_3R4_E-F-D_Position004_3_cmle.ics	42	0	1	1	0.0	0.0	0.0
420	Jan26_100x_cp190_rep1_3R4_E-F-D_Position004_3_cmle.ics	42	0	1	2	0.0	0.0	0.0
421	Jan26_100x_cp190_rep1_3R4_E-F-D_Position004_3_cmle.ics	42	0	1	3	0.04842021787080353	0.15555555555555556	0.13999999999999999
422	Jan26_100x_cp190_rep1_3R4_E-F-D_Position004_3_cmle.ics	43	0	1	1	0.45653348278186184	0.7644787644787645	0.3991935483870968
423	Jan26_100x_cp190_rep1_3R4_E-F-D_Position004_3_cmle.ics	43	0	1	2	0.0	0.0	0.0
424	Jan26_100x_cp190_rep1_3R4_E-F-D_Position004_3_cmle.ics	44	0	1	1	0.0	0.0	0.0
425	Jan26_100x_cp190_rep1_3R4_E-F-D_Position004_3_cmle.ics	44	0	1	2	0.7078574707779373	0.6587982832618026	0.6316872427983539
426	Jan26_100x_cp190_rep1_3R4_E-F-D_Position004_3_cmle.ics	45	0	1	1	0.2536297126565899	0.4150943396226414	0.20676691729323304
427	Jan26_100x_cp190_rep1_3R4_E-F-D_Position004_3_cmle.ics	46	0	1	1	0.027668695926173444	0.06629834254143646	0.01570680628272251
428	Jan26_100x_cp190_rep1_3R4_E-F-D_Position004_3_cmle.ics	46	0	2	1	0.223655292069902	0.713235294117647	0.1269633507853403
429	Jan26_100x_cp190_rep1_3R4_E-F-D_Position004_3_cmle.ics	47	0	1	1	0.26285261129864773	0.7702702702702704	0.3851351351351352
430	Jan26_100x_cp190_rep1_3R4_E-F-D_Position004_3_cmle.ics	48	0	1	1	0.11528623302572269	0.17241379310344826	0.08665511265164644
431	Jan26_100x_cp190_rep1_3R4_E-F-D_Position004_3_cmle.ics	49	0	1	1	0.0	0.0	0.0
432	Jan26_100x_cp190_rep1_3R4_E-F-D_Position004_3_cmle.ics	49	0	1	2	0.0	0.0	0.0
433	Jan26_100x_cp190_rep1_3R4_E-F-D_Position004_3_cmle.ics	51	0	1	1	0.2605468866381333	0.653179190751445	0.3256484149855908
434	Jan26_100x_cp190_rep1_3R4_E-F-D_Position004_3_cmle.ics	52	0	1	1	0.2836041332432778	0.7068965517241379	0.240234375
435	Jan26_100x_cp190_rep1_3R4_E-F-D_Position004_3_cmle.ics	52	0	2	1	0.0	0.0	0.0
436	Jan26_100x_cp190_rep1_3R4_E-F-D_Position004_3_cmle.ics	53	0	1	1	0.0	0.0	0.0
437	Jan26_100x_cp190_rep1_3R4_E-F-D_Position004_3_cmle.ics	53	0	1	2	0.08761753709954924	0.304	0.24358974358974353
438	Jan26_100x_cp190_rep1_3R4_E-F-D_Position004_3_cmle.ics	54	0	1	1	0.0	0.0	0.0
439	Jan26_100x_cp190_rep1_3R4_E-F-D_Position004_3_cmle.ics	56	0	1	1	0.0	0.0	0.0
440	Jan26_100x_cp190_rep1_3R4_E-F-D_Position004_3_cmle.ics	56	0	1	2	0.0	0.0	0.0
441	Jan26_100x_cp190_rep1_3R4_E-F-D_Position004_3_cmle.ics	56	0	2	1	0.0	0.0	0.0
442	Jan26_100x_cp190_rep1_3R4_E-F-D_Position004_3_cmle.ics	56	0	2	2	0.0	0.0	0.0
443	Jan26_100x_cp190_rep1_3R4_E-F-D_Position004_3_cmle.ics	58	0	1	1	0.0	0.0	0.0
444	Jan26_100x_cp190_rep1_3R4_E-F-D_Position004_3_cmle.ics	59	0	1	1	0.016140072623601176	0.03211009174311926	0.016129032258064512
445	Jan26_100x_cp190_rep1_3R4_E-F-D_Position004_3_cmle.ics	60	0	1	1	0.2144323934278442	0.43055555555555547	0.21577726218097446
446	Jan26_100x_cp190_rep1_3R4_E-F-D_Position004_3_cmle.ics	61	0	1	1	0.0	0.0	0.0
447	Jan26_100x_cp190_rep1_3R4_E-F-D_Position004_3_cmle.ics	61	0	1	2	0.0	0.0	0.0
448	Jan26_100x_cp190_rep1_3R4_E-F-D_Position004_3_cmle.ics	61	0	1	3	0.23057246605144538	0.42194092827004215	0.48309178743961345
449	Jan26_100x_cp190_rep1_3R4_E-F-D_Position004_3_cmle.ics	62	0	1	1	0.0	0.0	0.0
450	Jan26_100x_cp190_rep1_3R4_E-F-D_Position004_3_cmle.ics	62	0	2	1	0.13603775497035278	0.9218750000000001	0.12995594713656386
451	Jan26_100x_cp190_rep1_3R4_E-F-D_Position004_3_cmle.ics	63	0	1	1	0.0	0.0	0.0
452	Jan26_100x_cp190_rep1_3R4_E-F-D_Position004_3_cmle.ics	64	0	1	1	0.04842021787080353	0.1962616822429906	0.09859154929577464
453	Jan26_100x_cp190_rep1_3R4_E-F-D_Position004_3_cmle.ics	65	0	1	1	0.1890694221621852	0.5815602836879432	0.2462462462462462
454	Jan26_100x_cp190_rep1_3R4_E-F-D_Position004_3_cmle.ics	66	0	1	1	0.0	0.0	0.0
455	Jan26_100x_cp190_rep1_3R4_E-F-D_Position004_3_cmle.ics	67	0	1	1	0.5510681938629545	0.466796875	0.2320388349514563
456	Jan26_100x_cp190_rep1_3R4_E-F-D_Position004_3_cmle.ics	69	0	1	1	0.13142630564932387	0.2111111111111111	0.10594795539033455
457	Jan26_100x_cp190_rep1_3R4_E-F-D_Position004_3_cmle.ics	70	0	1	1	0.0	0.0	0.0
458	Jan26_100x_cp190_rep1_3R4_E-F-D_Position004_3_cmle.ics	72	0	1	1	0.04611449321028908	0.26666666666666666	0.08620689655172412
459	Jan26_100x_cp190_rep1_3R4_E-F-D_Position004_3_cmle.ics	73	0	1	1	0.0	0.0	0.0
460	Jan26_100x_cp190_rep1_3R4_E-F-D_Position004_3_cmle.ics	73	0	1	2	0.04150304388926017	0.13953488372093023	0.07258064516129033
461	Jan26_100x_cp190_rep1_3R4_E-F-D_Position004_3_cmle.ics	73	0	2	1	0.0	0.0	0.0
462	Jan26_100x_cp190_rep1_3R4_E-F-D_Position004_3_cmle.ics	73	0	2	2	0.0	0.0	0.0
463	Jan26_100x_cp190_rep1_3R4_E-F-D_Position004_3_cmle.ics	74	0	1	1	0.4842021787080353	0.43841336116910223	0.289655172413793
464	Jan26_100x_cp190_rep1_3R4_E-F-D_Position004_3_cmle.ics	74	0	1	2	0.0	0.0	0.0
465	Jan26_100x_cp190_rep1_3R4_E-F-D_Position004_3_cmle.ics	75	0	1	1	0.0	0.0	0.0
466	Jan26_100x_cp190_rep1_3R4_E-F-D_Position004_3_cmle.ics	76	0	1	1	0.28590985790379225	0.9538461538461536	0.26609442060085836
467	Jan26_100x_cp190_rep1_3R4_E-F-D_Position004_3_cmle.ics	76	0	2	1	0.0	0.0	0.0
468	Jan26_100x_cp190_rep1_3R4_E-F-D_Position004_3_cmle.ics	77	0	1	1	0.0	0.0	0.0
469	Jan26_100x_cp190_rep1_3R4_E-F-D_Position004_3_cmle.ics	78	0	1	1	0.4657563814239197	0.73992673992674	0.36928702010968917
470	Jan26_100x_cp190_rep1_3R4_E-F-D_Position004_3_cmle.ics	79	0	1	1	0.2559354373171044	0.42045454545454536	0.8473282442748091
471	Jan26_100x_cp190_rep1_3R4_E-F-D_Position004_3_cmle.ics	79	0	1	2	0.0	0.0	0.0
472	Jan26_100x_cp190_rep1_3R4_E-F-D_Position004_3_cmle.ics	79	0	1	3	0.0	0.0	0.0
473	Jan26_100x_cp190_rep1_3R4_E-F-D_Position005_4_cmle.ics	1	0	1	1	0.0	0.0	0.0
474	Jan26_100x_cp190_rep1_3R4_E-F-D_Position005_4_cmle.ics	1	0	1	2	0.03689159456823126	0.11034482758620688	0.07920792079207921
475	Jan26_100x_cp190_rep1_3R4_E-F-D_Position005_4_cmle.ics	1	0	2	1	0.0	0.0	0.0
476	Jan26_100x_cp190_rep1_3R4_E-F-D_Position005_4_cmle.ics	1	0	2	2	0.0	0.0	0.0
477	Jan26_100x_cp190_rep1_3R4_E-F-D_Position005_4_cmle.ics	2	0	1	1	0.13603775497035278	0.8194444444444445	0.15945945945945947
478	Jan26_100x_cp190_rep1_3R4_E-F-D_Position005_4_cmle.ics	2	0	1	2	0.0	0.0	0.0
479	Jan26_100x_cp190_rep1_3R4_E-F-D_Position005_4_cmle.ics	2	0	2	1	0.0	0.0	0.0
480	Jan26_100x_cp190_rep1_3R4_E-F-D_Position005_4_cmle.ics	2	0	2	2	0.4058075402505439	0.8186046511627907	0.29480737018425457
481	Jan26_100x_cp190_rep1_3R4_E-F-D_Position005_4_cmle.ics	2	0	3	1	0.0	0.0	0.0
482	Jan26_100x_cp190_rep1_3R4_E-F-D_Position005_4_cmle.ics	2	0	3	2	0.0	0.0	0.0
483	Jan26_100x_cp190_rep1_3R4_E-F-D_Position005_4_cmle.ics	3	0	1	1	0.5464567445419255	0.5999999999999999	0.29999999999999993
484	Jan26_100x_cp190_rep1_3R4_E-F-D_Position005_4_cmle.ics	4	0	1	1	0.0	0.0	0.0
485	Jan26_100x_cp190_rep1_3R4_E-F-D_Position005_4_cmle.ics	5	0	1	1	0.05533739185234689	0.11650485436893201	0.06122448979591836
486	Jan26_100x_cp190_rep1_3R4_E-F-D_Position005_4_cmle.ics	6	0	1	1	0.0	0.0	0.0
487	Jan26_100x_cp190_rep1_3R4_E-F-D_Position005_4_cmle.ics	6	0	1	2	0.0	0.0	0.0
488	Jan26_100x_cp190_rep1_3R4_E-F-D_Position005_4_cmle.ics	6	0	1	3	0.0	0.0	0.0
489	Jan26_100x_cp190_rep1_3R4_E-F-D_Position005_4_cmle.ics	6	0	2	1	0.0	0.0	0.0
490	Jan26_100x_cp190_rep1_3R4_E-F-D_Position005_4_cmle.ics	6	0	2	2	0.0	0.0	0.0
491	Jan26_100x_cp190_rep1_3R4_E-F-D_Position005_4_cmle.ics	6	0	2	3	0.03228014524720235	0.12068965517241376	0.109375
492	Jan26_100x_cp190_rep1_3R4_E-F-D_Position005_4_cmle.ics	7	0	1	1	0.4265590621951739	0.9203980099502486	0.4579207920792079
493	Jan26_100x_cp190_rep1_3R4_E-F-D_Position005_4_cmle.ics	8	0	1	1	0.11528623302572269	0.2659574468085106	0.13333333333333333
494	Jan26_100x_cp190_rep1_3R4_E-F-D_Position005_4_cmle.ics	9	0	1	1	0.16370645089652622	0.3817204301075268	0.18983957219251335
495	Jan26_100x_cp190_rep1_3R4_E-F-D_Position005_4_cmle.ics	10	0	1	1	0.25132398799607547	0.4448979591836735	0.22244897959183674
496	Jan26_100x_cp190_rep1_3R4_E-F-D_Position005_4_cmle.ics	11	0	1	1	0.0	0.0	0.0
497	Jan26_100x_cp190_rep1_3R4_E-F-D_Position005_4_cmle.ics	11	0	1	2	0.0	0.0	0.0
498	Jan26_100x_cp190_rep1_3R4_E-F-D_Position005_4_cmle.ics	11	0	2	1	0.0	0.0	0.0
499	Jan26_100x_cp190_rep1_3R4_E-F-D_Position005_4_cmle.ics	11	0	2	2	0.020751521944630084	0.09999999999999999	0.027355623100303948
500	Jan26_100x_cp190_rep1_3R4_E-F-D_Position005_4_cmle.ics	12	0	1	1	0.46114493210289076	0.4728132387706856	0.3802281368821293
501	Jan26_100x_cp190_rep1_3R4_E-F-D_Position005_4_cmle.ics	12	0	1	2	0.0	0.0	0.0
502	Jan26_100x_cp190_rep1_3R4_E-F-D_Position005_4_cmle.ics	13	0	1	1	0.0	0.0	0.0
503	Jan26_100x_cp190_rep1_3R4_E-F-D_Position005_4_cmle.ics	13	0	1	2	0.0	0.0	0.0
504	Jan26_100x_cp190_rep1_3R4_E-F-D_Position005_4_cmle.ics	13	0	1	3	0.03689159456823126	0.12213740458015265	0.2253521126760563
505	Jan26_100x_cp190_rep1_3R4_E-F-D_Position005_4_cmle.ics	14	0	1	1	0.07608891379697698	0.13983050847457626	0.07021276595744681
506	Jan26_100x_cp190_rep1_3R4_E-F-D_Position005_4_cmle.ics	15	0	1	1	0.027668695926173444	0.07547169811320753	0.037735849056603765
507	Jan26_100x_cp190_rep1_3R4_E-F-D_Position005_4_cmle.ics	16	0	1	1	0.299744205866879	0.6074766355140185	0.4180064308681672
508	Jan26_100x_cp190_rep1_3R4_E-F-D_Position005_4_cmle.ics	16	0	1	2	0.0	0.0	0.0
509	Jan26_100x_cp190_rep1_3R4_E-F-D_Position005_4_cmle.ics	17	0	1	1	0.0	0.0	0.0
510	Jan26_100x_cp190_rep1_3R4_E-F-D_Position005_4_cmle.ics	17	0	1	2	0.0	0.0	0.0
511	Jan26_100x_cp190_rep1_3R4_E-F-D_Position005_4_cmle.ics	17	0	2	1	0.0	0.0	0.0
512	Jan26_100x_cp190_rep1_3R4_E-F-D_Position005_4_cmle.ics	17	0	2	2	0.04842021787080353	0.18584070796460175	0.19266055045871558
513	Jan26_100x_cp190_rep1_3R4_E-F-D_Position005_4_cmle.ics	18	0	1	1	0.0	0.0	0.0
514	Jan26_100x_cp190_rep1_3R4_E-F-D_Position005_4_cmle.ics	18	0	1	2	0.0	0.0	0.0
515	Jan26_100x_cp190_rep1_3R4_E-F-D_Position005_4_cmle.ics	20	0	1	1	0.3228014524720235	0.7777777777777777	0.38888888888888884
516	Jan26_100x_cp190_rep1_3R4_E-F-D_Position005_4_cmle.ics	21	0	1	1	0.04611449321028908	0.32786885245901637	0.052770448548812667
517	Jan26_100x_cp190_rep1_3R4_E-F-D_Position005_4_cmle.ics	21	0	2	1	0.03458586990771681	0.11811023622047244	0.0395778364116095
518	Jan26_100x_cp190_rep1_3R4_E-F-D_Position005_4_cmle.ics	22	0	1	1	0.0	0.0	0.0
519	Jan26_100x_cp190_rep1_3R4_E-F-D_Position005_4_cmle.ics	23	0	1	1	0.13373203030983832	0.24786324786324784	0.12446351931330474
520	Jan26_100x_cp190_rep1_3R4_E-F-D_Position005_4_cmle.ics	25	0	1	1	0.029974420586687898	0.24074074074074067	0.1171171171171171
521	Jan26_100x_cp190_rep1_3R4_E-F-D_Position005_4_cmle.ics	26	0	1	1	0.11298050836520823	0.25257731958762886	0.12596401028277632
522	Jan26_100x_cp190_rep1_3R4_E-F-D_Position005_4_cmle.ics	28	0	1	1	0.0	0.0	0.0
523	Jan26_100x_cp190_rep1_3R4_E-F-D_Position005_4_cmle.ics	29	0	1	1	0.13834347963086724	0.27522935779816515	0.13729977116704806
524	Jan26_100x_cp190_rep1_3R4_E-F-D_Position005_4_cmle.ics	30	0	1	1	0.050725942531317986	0.1	0.04977375565610859
525	Jan26_100x_cp190_rep1_3R4_E-F-D_Position005_4_cmle.ics	31	0	1	1	0.18215224818064185	0.21066666666666667	0.10821917808219178
526	Jan26_100x_cp190_rep1_3R4_E-F-D_Position005_4_cmle.ics	32	0	1	1	0.0	0.0	0.0
527	Jan26_100x_cp190_rep1_3R4_E-F-D_Position005_4_cmle.ics	33	0	1	1	0.2951327565458501	0.558951965065502	0.28131868131868126
528	Jan26_100x_cp190_rep1_3R4_E-F-D_Position005_4_cmle.ics	34	0	1	1	0.050725942531317986	0.0842911877394636	0.04489795918367347
529	Jan26_100x_cp190_rep1_3R4_E-F-D_Position005_4_cmle.ics	35	0	1	1	0.0	0.0	0.0
530	Jan26_100x_cp190_rep1_3R4_E-F-D_Position005_4_cmle.ics	36	0	1	1	0.013834347963086722	0.07999999999999999	0.03409090909090909
531	Jan26_100x_cp190_rep1_3R4_E-F-D_Position005_4_cmle.ics	37	0	1	1	0.0	0.0	0.0
532	Jan26_100x_cp190_rep1_3R4_E-F-D_Position005_4_cmle.ics	38	0	1	1	0.14756637827292504	0.2962962962962962	0.14918414918414916
533	Jan26_100x_cp190_rep1_3R4_E-F-D_Position005_4_cmle.ics	40	0	1	1	0.23979536469350318	0.981132075471698	0.44444444444444436
534	Jan26_100x_cp190_rep1_3R4_E-F-D_Position005_4_cmle.ics	41	0	1	1	0.23979536469350318	0.28032345013477084	0.14016172506738542
535	Jan26_100x_cp190_rep1_3R4_E-F-D_Position005_4_cmle.ics	45	0	1	1	0.7378318913646252	0.8040201005025125	0.4025157232704403
536	Jan26_100x_cp190_rep1_3R4_E-F-D_Position005_4_cmle.ics	46	0	1	1	0.0	0.0	0.0
537	Jan26_100x_cp190_rep1_3R4_E-F-D_Position005_4_cmle.ics	46	0	2	1	0.16370645089652622	0.9342105263157894	0.1858638743455497
538	Jan26_100x_cp190_rep1_3R4_E-F-D_Position005_4_cmle.ics	49	0	1	1	0.32741290179305244	0.6761904761904761	0.3413461538461538
539	Jan26_100x_cp190_rep1_3R4_E-F-D_Position005_4_cmle.ics	50	0	1	1	0.0	0.0	0.0
540	Jan26_100x_cp190_rep1_3R4_E-F-D_Position005_4_cmle.ics	51	0	1	1	0.10606333438366487	0.2100456621004566	0.11004784688995213
541	Jan26_100x_cp190_rep1_3R4_E-F-D_Position005_4_cmle.ics	52	0	1	1	0.0	0.0	0.0
542	Jan26_100x_cp190_rep1_3R4_E-F-D_Position005_4_cmle.ics	52	0	1	2	0.006917173981543361	0.012499999999999999	0.007142857142857142
543	Jan26_100x_cp190_rep1_3R4_E-F-D_Position005_4_cmle.ics	53	0	1	1	0.0	0.0	0.0
544	Jan26_100x_cp190_rep1_3R4_E-F-D_Position005_4_cmle.ics	54	0	1	1	0.0	0.0	0.0
545	Jan26_100x_cp190_rep1_3R4_E-F-D_Position005_4_cmle.ics	55	0	1	1	0.0	0.0	0.0
546	Jan26_100x_cp190_rep1_3R4_E-F-D_Position005_4_cmle.ics	55	0	2	1	0.04380876854977462	0.1570247933884297	0.04112554112554113
547	Jan26_100x_cp190_rep1_3R4_E-F-D_Position005_4_cmle.ics	56	0	1	1	0.0	0.0	0.0
548	Jan26_100x_cp190_rep1_3R4_E-F-D_Position005_4_cmle.ics	57	0	1	1	0.08300608777852034	0.3789473684210526	0.631578947368421
549	Jan26_100x_cp190_rep1_3R4_E-F-D_Position005_4_cmle.ics	57	0	1	2	0.0	0.0	0.0
550	Jan26_100x_cp190_rep1_3R4_E-F-D_Position005_4_cmle.ics	57	0	1	3	0.0	0.0	0.0
551	Jan26_100x_cp190_rep1_3R4_E-F-D_Position005_4_cmle.ics	58	0	1	1	0.0	0.0	0.0
552	Jan26_100x_cp190_rep1_3R4_E-F-D_Position005_4_cmle.ics	58	0	1	2	0.059948841173375796	0.19117647058823525	0.20967741935483872
553	Jan26_100x_cp190_rep1_3R4_E-F-D_Position005_4_cmle.ics	60	0	1	1	0.10606333438366487	0.2072072072072072	0.10648148148148145
554	Jan26_100x_cp190_rep1_3R4_E-F-D_Position005_4_cmle.ics	61	0	1	1	0.37122167034282705	0.8009950248756217	0.3995037220843672
555	Jan26_100x_cp190_rep1_3R4_E-F-D_Position005_4_cmle.ics	63	0	1	1	0.3204957278115091	0.6682692307692307	0.33333333333333337
556	Jan26_100x_cp190_rep1_3R4_E-F-D_Position005_4_cmle.ics	66	0	1	1	0.0	0.0	0.0
557	Jan26_100x_cp190_rep1_3R4_E-F-D_Position005_4_cmle.ics	68	0	1	1	0.1936808714832141	0.3559322033898305	0.17610062893081757
558	Jan26_100x_cp190_rep1_3R4_E-F-D_Position005_4_cmle.ics	69	0	1	1	0.5418452952208966	0.9362549800796812	0.47
559	Jan26_100x_cp190_rep1_3R4_E-F-D_Position005_4_cmle.ics	70	0	1	1	0.0	0.0	0.0
560	Jan26_100x_cp190_rep1_3R4_E-F-D_Position005_4_cmle.ics	71	0	1	1	0.0	0.0	0.0
561	Jan26_100x_cp190_rep1_3R4_E-F-D_Position005_4_cmle.ics	71	0	1	2	0.13603775497035278	0.26576576576576577	0.3554216867469879
562	Jan26_100x_cp190_rep1_3R4_E-F-D_Position005_4_cmle.ics	72	0	1	1	0.0	0.0	0.0
563	Jan26_100x_cp190_rep1_3R4_E-F-D_Position005_4_cmle.ics	72	0	1	2	0.0	0.0	0.0
564	Jan26_100x_cp190_rep1_3R4_E-F-D_Position005_4_cmle.ics	72	0	2	1	0.0	0.0	0.0
565	Jan26_100x_cp190_rep1_3R4_E-F-D_Position005_4_cmle.ics	72	0	2	2	0.0	0.0	0.0
566	Jan26_100x_cp190_rep1_3R4_E-F-D_Position005_4_cmle.ics	73	0	1	1	0.21904384274887312	0.5397727272727273	0.18060836501901142
567	Jan26_100x_cp190_rep1_3R4_E-F-D_Position005_4_cmle.ics	73	0	1	2	0.0	0.0	0.0
568	Jan26_100x_cp190_rep1_3R4_E-F-D_Position005_4_cmle.ics	73	0	2	1	0.0	0.0	0.0
569	Jan26_100x_cp190_rep1_3R4_E-F-D_Position005_4_cmle.ics	73	0	2	2	0.10145188506263597	0.23404255319148934	0.22
570	Jan26_100x_cp190_rep1_3R4_E-F-D_Position005_4_cmle.ics	75	0	1	1	0.5856540637706713	0.6287128712871287	0.31396786155747836
571	Jan26_100x_cp190_rep1_3R4_E-F-D_Position005_4_cmle.ics	78	0	1	1	0.04842021787080353	0.16799999999999998	0.08467741935483872
572	Jan26_100x_cp190_rep1_3R4_E-F-D_Position005_4_cmle.ics	79	0	1	1	0.3135785538299657	0.6098654708520178	0.3056179775280898
573	Jan26_100x_cp190_rep1_3R4_E-F-D_Position005_4_cmle.ics	80	0	1	1	0.4496163088003185	0.8369098712446353	0.31451612903225806
574	Jan26_100x_cp190_rep1_3R4_E-F-D_Position005_4_cmle.ics	80	0	2	1	0.0	0.0	0.0
575	Jan26_100x_cp190_rep1_3R4_E-F-D_Position005_4_cmle.ics	81	0	1	1	0.059948841173375796	0.4333333333333333	0.16666666666666663
576	Jan26_100x_cp190_rep1_3R4_E-F-D_Position006_5_cmle.ics	1	0	1	1	0.10836905904417933	0.28313253012048184	0.13505747126436782
577	Jan26_100x_cp190_rep1_3R4_E-F-D_Position006_5_cmle.ics	2	0	1	1	0.0	0.0	0.0
578	Jan26_100x_cp190_rep1_3R4_E-F-D_Position006_5_cmle.ics	3	0	1	1	0.0	0.0	0.0
579	Jan26_100x_cp190_rep1_3R4_E-F-D_Position006_5_cmle.ics	3	0	1	2	0.0	0.0	0.0
580	Jan26_100x_cp190_rep1_3R4_E-F-D_Position006_5_cmle.ics	4	0	1	1	0.35508159771922587	0.4502923976608187	0.23298033282904687
581	Jan26_100x_cp190_rep1_3R4_E-F-D_Position006_5_cmle.ics	5	0	1	1	0.498036526671122	0.44999999999999996	0.22383419689119172
582	Jan26_100x_cp190_rep1_3R4_E-F-D_Position006_5_cmle.ics	6	0	1	1	0.11528623302572269	0.6097560975609755	0.12886597938144329
583	Jan26_100x_cp190_rep1_3R4_E-F-D_Position006_5_cmle.ics	6	0	1	2	0.0	0.0	0.0
584	Jan26_100x_cp190_rep1_3R4_E-F-D_Position006_5_cmle.ics	6	0	2	1	0.0	0.0	0.0
585	Jan26_100x_cp190_rep1_3R4_E-F-D_Position006_5_cmle.ics	6	0	2	2	0.0	0.0	0.0
586	Jan26_100x_cp190_rep1_3R4_E-F-D_Position006_5_cmle.ics	7	0	1	1	0.016140072623601176	0.016908212560386472	0.0086848635235732
587	Jan26_100x_cp190_rep1_3R4_E-F-D_Position006_5_cmle.ics	8	0	1	1	0.0	0.0	0.0
588	Jan26_100x_cp190_rep1_3R4_E-F-D_Position006_5_cmle.ics	10	0	1	1	0.2789926839222489	0.510548523206751	0.25581395348837205
589	Jan26_100x_cp190_rep1_3R4_E-F-D_Position006_5_cmle.ics	11	0	1	1	0.19829232080424303	0.3049645390070922	0.12518195050946143
590	Jan26_100x_cp190_rep1_3R4_E-F-D_Position006_5_cmle.ics	11	0	1	2	0.0	0.0	0.0
591	Jan26_100x_cp190_rep1_3R4_E-F-D_Position006_5_cmle.ics	11	0	2	1	0.0	0.0	0.0
592	Jan26_100x_cp190_rep1_3R4_E-F-D_Position006_5_cmle.ics	11	0	2	2	0.06225456583389025	0.16071428571428573	0.09152542372881355
593	Jan26_100x_cp190_rep1_3R4_E-F-D_Position006_5_cmle.ics	13	0	1	1	0.0	0.0	0.0
594	Jan26_100x_cp190_rep1_3R4_E-F-D_Position006_5_cmle.ics	14	0	1	1	0.26515833595916216	0.4893617021276595	0.24468085106382975
595	Jan26_100x_cp190_rep1_3R4_E-F-D_Position006_5_cmle.ics	15	0	1	1	0.0	0.0	0.0
596	Jan26_100x_cp190_rep1_3R4_E-F-D_Position006_5_cmle.ics	16	0	1	1	0.0	0.0	0.0
597	Jan26_100x_cp190_rep1_3R4_E-F-D_Position006_5_cmle.ics	17	0	1	1	0.15678927691498284	0.32692307692307687	0.16385542168674694
598	Jan26_100x_cp190_rep1_3R4_E-F-D_Position006_5_cmle.ics	18	0	1	1	0.39658464160848605	0.8075117370892019	0.5602605863192182
599	Jan26_100x_cp190_rep1_3R4_E-F-D_Position006_5_cmle.ics	20	0	1	1	0.325107177132538	0.5755102040816327	0.28775510204081634
600	Jan26_100x_cp190_rep1_3R4_E-F-D_Position006_5_cmle.ics	22	0	1	1	0.18215224818064185	0.4876543209876543	0.24458204334365324
601	Jan26_100x_cp190_rep1_3R4_E-F-D_Position006_5_cmle.ics	24	0	1	1	0.21212666876732975	0.24146981627296585	0.12041884816753926
602	Jan26_100x_cp190_rep1_3R4_E-F-D_Position006_5_cmle.ics	25	0	1	1	0.0	0.0	0.0
603	Jan26_100x_cp190_rep1_3R4_E-F-D_Position006_5_cmle.ics	25	0	1	2	0.0023057246605144538	0.004048582995951417	0.004032258064516129
604	Jan26_100x_cp190_rep1_3R4_E-F-D_Position006_5_cmle.ics	27	0	1	1	0.2144323934278442	0.3924050632911392	0.3059210526315789
605	Jan26_100x_cp190_rep1_3R4_E-F-D_Position006_5_cmle.ics	27	0	1	2	0.020751521944630084	0.03797468354430379	0.06716417910447761
606	Jan26_100x_cp190_rep1_3R4_E-F-D_Position006_5_cmle.ics	28	0	1	1	0.3988903662690005	0.8522167487684726	0.6200716845878135
607	Jan26_100x_cp190_rep1_3R4_E-F-D_Position006_5_cmle.ics	28	0	1	2	0.0	0.0	0.0
608	Jan26_100x_cp190_rep1_3R4_E-F-D_Position006_5_cmle.ics	29	0	1	1	0.23057246605144538	0.46511627906976744	0.23201856148491878
609	Jan26_100x_cp190_rep1_3R4_E-F-D_Position006_5_cmle.ics	30	0	1	1	0.0046114493210289076	0.02631578947368421	0.012345679012345678
610	Jan26_100x_cp190_rep1_3R4_E-F-D_Position006_5_cmle.ics	31	0	1	1	0.0	0.0	0.0
611	Jan26_100x_cp190_rep1_3R4_E-F-D_Position006_5_cmle.ics	31	0	1	2	0.0	0.0	0.0
612	Jan26_100x_cp190_rep1_3R4_E-F-D_Position006_5_cmle.ics	31	0	2	1	0.0	0.0	0.0
613	Jan26_100x_cp190_rep1_3R4_E-F-D_Position006_5_cmle.ics	31	0	2	2	0.0023057246605144538	0.015625	0.008771929824561403
614	Jan26_100x_cp190_rep1_3R4_E-F-D_Position006_5_cmle.ics	34	0	1	1	0.22134956740938755	0.3809523809523809	0.19009900990099007
615	Jan26_100x_cp190_rep1_3R4_E-F-D_Position006_5_cmle.ics	35	0	1	1	0.1706236248780696	0.29249011857707513	0.14566929133858267
616	Jan26_100x_cp190_rep1_3R4_E-F-D_Position006_5_cmle.ics	36	0	1	1	0.46114493210289076	0.921658986175115	0.46296296296296285
617	Jan26_100x_cp190_rep1_3R4_E-F-D_Position006_5_cmle.ics	37	0	1	1	0.0	0.0	0.0
618	Jan26_100x_cp190_rep1_3R4_E-F-D_Position006_5_cmle.ics	37	0	1	2	0.0	0.0	0.0
619	Jan26_100x_cp190_rep1_3R4_E-F-D_Position006_5_cmle.ics	38	0	1	1	0.3389415250956247	0.5268817204301075	0.275797373358349
620	Jan26_100x_cp190_rep1_3R4_E-F-D_Position006_5_cmle.ics	40	0	1	1	0.2536297126565899	0.47619047619047616	0.2439024390243902
621	Jan26_100x_cp190_rep1_3R4_E-F-D_Position006_5_cmle.ics	41	0	1	1	0.19829232080424303	0.3739130434782608	0.1869565217391304
622	Jan26_100x_cp190_rep1_3R4_E-F-D_Position006_5_cmle.ics	43	0	1	1	0.09914616040212151	0.17551020408163265	0.0872210953346856
623	Jan26_100x_cp190_rep1_3R4_E-F-D_Position006_5_cmle.ics	45	0	1	1	0.41733616355311615	0.8227272727272728	0.41324200913242004
624	Jan26_100x_cp190_rep1_3R4_E-F-D_Position006_5_cmle.ics	48	0	1	1	0.5510681938629545	0.8505338078291813	0.4275491949910554
625	Jan26_100x_cp190_rep1_3R4_E-F-D_Position006_5_cmle.ics	49	0	1	1	0.0	0.0	0.0
626	Jan26_100x_cp190_rep1_3R4_E-F-D_Position006_5_cmle.ics	50	0	1	1	0.059948841173375796	0.14942528735632182	0.11453744493392068
627	Jan26_100x_cp190_rep1_3R4_E-F-D_Position006_5_cmle.ics	50	0	1	2	0.0	0.0	0.0
628	Jan26_100x_cp190_rep1_3R4_E-F-D_Position006_5_cmle.ics	50	0	2	1	0.0	0.0	0.0
629	Jan26_100x_cp190_rep1_3R4_E-F-D_Position006_5_cmle.ics	50	0	2	2	0.6110170350363302	0.9464285714285712	0.3885630498533723
630	Jan26_100x_cp190_rep1_3R4_E-F-D_Position006_5_cmle.ics	51	0	1	1	0.11759195768623715	0.25123152709359603	0.1253071253071253
631	Jan26_100x_cp190_rep1_3R4_E-F-D_Position006_5_cmle.ics	52	0	1	1	0.11989768234675159	0.4333333333333333	0.21576763485477174
632	Jan26_100x_cp190_rep1_3R4_E-F-D_Position006_5_cmle.ics	54	0	1	1	0.2444068140145321	0.4326530612244898	0.5435897435897435
633	Jan26_100x_cp190_rep1_3R4_E-F-D_Position006_5_cmle.ics	54	0	1	2	0.0	0.0	0.0
634	Jan26_100x_cp190_rep1_3R4_E-F-D_Position006_5_cmle.ics	55	0	1	1	0.20290377012527194	0.34375	0.1702127659574468
635	Jan26_100x_cp190_rep1_3R4_E-F-D_Position006_5_cmle.ics	56	0	1	1	0.1590950015754973	0.26744186046511625	0.1334622823984526
636	Jan26_100x_cp190_rep1_3R4_E-F-D_Position006_5_cmle.ics	57	0	1	1	0.6663544268886772	0.6323851203501094	0.31653888280394304
637	Jan26_100x_cp190_rep1_3R4_E-F-D_Position006_5_cmle.ics	59	0	1	1	0.34585869907716804	0.6198347107438015	0.3118503118503118
638	Jan26_100x_cp190_rep1_3R4_E-F-D_Position006_5_cmle.ics	60	0	1	1	0.0	0.0	0.0
639	Jan26_100x_cp190_rep1_3R4_E-F-D_Position006_5_cmle.ics	61	0	1	1	0.1245091316677805	0.9999999999999998	0.1255813953488372
640	Jan26_100x_cp190_rep1_3R4_E-F-D_Position006_5_cmle.ics	61	0	2	1	0.0	0.0	0.0
641	Jan26_100x_cp190_rep1_3R4_E-F-D_Position006_5_cmle.ics	63	0	1	1	0.2444068140145321	0.5047619047619047	0.5492227979274611
642	Jan26_100x_cp190_rep1_3R4_E-F-D_Position006_5_cmle.ics	63	0	1	2	0.0	0.0	0.0
643	Jan26_100x_cp190_rep1_3R4_E-F-D_Position006_5_cmle.ics	64	0	1	1	0.6525200789255904	0.6206140350877193	0.3113311331133113
644	Jan26_100x_cp190_rep1_3R4_E-F-D_Position006_5_cmle.ics	66	0	1	1	0.17523507419909848	0.30522088353413646	0.1326352530541012
645	Jan26_100x_cp190_rep1_3R4_E-F-D_Position006_5_cmle.ics	67	0	1	1	0.5003422513316365	0.8250950570342205	0.40866290018832385
646	Jan26_100x_cp190_rep1_3R4_E-F-D_Position006_5_cmle.ics	68	0	1	1	0.11298050836520823	0.34027777777777773	0.17073170731707316
647	Jan26_100x_cp190_rep1_3R4_E-F-D_Position006_5_cmle.ics	69	0	1	1	0.30204993052739343	0.9290780141843971	0.3852941176470588
648	Jan26_100x_cp190_rep1_3R4_E-F-D_Position006_5_cmle.ics	70	0	1	1	0.24671253867504656	0.449579831932773	0.22669491525423727
649	Jan26_100x_cp190_rep1_3R4_E-F-D_Position006_5_cmle.ics	71	0	1	1	0.0	0.0	0.0
650	Jan26_100x_cp190_rep1_3R4_E-F-D_Position006_5_cmle.ics	71	0	1	2	0.0	0.0	0.0
651	Jan26_100x_cp190_rep1_3R4_E-F-D_Position006_5_cmle.ics	72	0	1	1	0.0	0.0	0.0
652	Jan26_100x_cp190_rep1_3R4_E-F-D_Position006_5_cmle.ics	72	0	1	2	0.0	0.0	0.0
653	Jan26_100x_cp190_rep1_3R4_E-F-D_Position006_5_cmle.ics	73	0	1	1	0.009222898642057815	0.04395604395604395	0.02758620689655172
654	Jan26_100x_cp190_rep1_3R4_E-F-D_Position006_5_cmle.ics	74	0	1	1	0.3481644237376825	0.3578199052132701	0.2730560578661844
655	Jan26_100x_cp190_rep1_3R4_E-F-D_Position006_5_cmle.ics	74	0	1	2	0.0	0.0	0.0
656	Jan26_100x_cp190_rep1_3R4_E-F-D_Position006_5_cmle.ics	75	0	1	1	0.0	0.0	0.0
657	Jan26_100x_cp190_rep1_3R4_E-F-D_Position006_5_cmle.ics	75	0	1	2	0.39197319228745714	0.4314720812182741	0.22049286640726326
658	Jan26_100x_cp190_rep1_3R4_E-F-D_Position006_5_cmle.ics	75	0	2	1	0.14756637827292504	0.4183006535947712	0.1969230769230769
659	Jan26_100x_cp190_rep1_3R4_E-F-D_Position006_5_cmle.ics	75	0	2	2	0.0	0.0	0.0
660	Jan26_100x_cp190_rep1_3R4_E-F-D_Position006_5_cmle.ics	76	0	1	1	0.5625968171655267	0.5995085995085994	0.35777126099706735
661	Jan26_100x_cp190_rep1_3R4_E-F-D_Position006_5_cmle.ics	76	0	1	2	0.0	0.0	0.0
662	Jan26_100x_cp190_rep1_3R4_E-F-D_Position006_5_cmle.ics	76	0	2	1	0.0	0.0	0.0
663	Jan26_100x_cp190_rep1_3R4_E-F-D_Position006_5_cmle.ics	76	0	2	2	0.006917173981543361	0.05172413793103447	0.012195121951219511
664	Jan26_100x_cp190_rep1_3R4_E-F-D_Position006_5_cmle.ics	78	0	1	1	0.7055517461174229	0.9776357827476039	0.376847290640394
665	Jan26_100x_cp190_rep1_3R4_E-F-D_Position006_5_cmle.ics	78	0	2	1	0.0	0.0	0.0
666	Jan26_100x_cp190_rep1_3R4_E-F-D_Position006_5_cmle.ics	80	0	1	1	0.4265590621951739	0.6654676258992804	0.579937304075235
667	Jan26_100x_cp190_rep1_3R4_E-F-D_Position006_5_cmle.ics	80	0	1	2	0.0	0.0	0.0
668	Jan26_100x_cp190_rep1_3R4_E-F-D_Position006_5_cmle.ics	81	0	1	1	0.0	0.0	0.0
669	Jan26_100x_cp190_rep1_3R4_E-F-D_Position006_5_cmle.ics	81	0	1	2	0.10375760972315042	0.14802631578947367	0.1442307692307692
670	Jan26_100x_cp190_rep1_3R4_E-F-D_Position006_5_cmle.ics	83	0	1	1	0.0	0.0	0.0
671	Jan26_100x_cp190_rep1_3R4_E-F-D_Position006_5_cmle.ics	84	0	1	1	0.46114493210289076	0.8583690987124465	0.4273504273504273
672	Jan26_100x_cp190_rep1_3R4_E-F-D_Position006_5_cmle.ics	85	0	1	1	0.0	0.0	0.0
673	Jan26_100x_cp190_rep1_3R4_E-F-D_Position006_5_cmle.ics	85	0	1	2	0.33663580043511027	0.5934959349593496	0.4183381088825215
674	Jan26_100x_cp190_rep1_3R4_E-F-D_Position006_5_cmle.ics	86	0	1	1	0.06225456583389025	0.3068181818181818	0.12217194570135745
675	Jan26_100x_cp190_rep1_3R4_E-F-D_Position006_5_cmle.ics	87	0	1	1	0.26515833595916216	0.5088495575221238	0.2561247216035635
676	Jan26_100x_cp190_rep1_3R4_E-F-D_Position006_5_cmle.ics	88	0	1	1	0.17754079885961294	0.35483870967741926	0.17579908675799086
677	Jan26_100x_cp190_rep1_3R4_E-F-D_Position006_5_cmle.ics	89	0	1	1	0.01844579728411563	0.15384615384615383	0.07619047619047618
678	Jan26_100x_cp190_rep1_3R4_E-F-D_Position007_6_cmle.ics	1	0	1	1	0.029974420586687898	0.15662650602409633	0.08783783783783784
679	Jan26_100x_cp190_rep1_3R4_E-F-D_Position007_6_cmle.ics	3	0	1	1	0.0	0.0	0.0
680	Jan26_100x_cp190_rep1_3R4_E-F-D_Position007_6_cmle.ics	3	0	1	2	0.0	0.0	0.0
681	Jan26_100x_cp190_rep1_3R4_E-F-D_Position007_6_cmle.ics	3	0	1	3	0.0	0.0	0.0
682	Jan26_100x_cp190_rep1_3R4_E-F-D_Position007_6_cmle.ics	4	0	1	1	0.03919731922874571	0.0699588477366255	0.03534303534303534
683	Jan26_100x_cp190_rep1_3R4_E-F-D_Position007_6_cmle.ics	5	0	1	1	0.47959072938700636	0.9999999999999999	0.3747747747747748
684	Jan26_100x_cp190_rep1_3R4_E-F-D_Position007_6_cmle.ics	5	0	1	2	0.0	0.0	0.0
685	Jan26_100x_cp190_rep1_3R4_E-F-D_Position007_6_cmle.ics	5	0	2	1	0.0	0.0	0.0
686	Jan26_100x_cp190_rep1_3R4_E-F-D_Position007_6_cmle.ics	5	0	2	2	0.04611449321028908	0.18518518518518515	0.27397260273972596
687	Jan26_100x_cp190_rep1_3R4_E-F-D_Position007_6_cmle.ics	6	0	1	1	0.11298050836520823	0.45370370370370355	0.22477064220183485
688	Jan26_100x_cp190_rep1_3R4_E-F-D_Position007_6_cmle.ics	7	0	1	1	0.03458586990771681	0.1	0.03989361702127659
689	Jan26_100x_cp190_rep1_3R4_E-F-D_Position007_6_cmle.ics	8	0	1	1	0.3804445689848849	0.6156716417910447	0.308411214953271
690	Jan26_100x_cp190_rep1_3R4_E-F-D_Position007_6_cmle.ics	9	0	1	1	0.1798465235201274	0.430939226519337	0.18615751789976132
691	Jan26_100x_cp190_rep1_3R4_E-F-D_Position007_6_cmle.ics	10	0	1	1	0.5556796431839833	0.9163498098859315	0.45817490494296575
692	Jan26_100x_cp190_rep1_3R4_E-F-D_Position007_6_cmle.ics	11	0	1	1	0.2605468866381333	0.5330188679245284	0.6457142857142857
693	Jan26_100x_cp190_rep1_3R4_E-F-D_Position007_6_cmle.ics	11	0	1	2	0.0	0.0	0.0
694	Jan26_100x_cp190_rep1_3R4_E-F-D_Position007_6_cmle.ics	13	0	1	1	0.3850560183059138	0.8835978835978834	0.4501347708894878
695	Jan26_100x_cp190_rep1_3R4_E-F-D_Position007_6_cmle.ics	14	0	1	1	0.2951327565458501	0.558951965065502	0.2776572668112798
696	Jan26_100x_cp190_rep1_3R4_E-F-D_Position007_6_cmle.ics	15	0	1	1	0.07147746447594806	0.18128654970760233	0.06418219461697722
697	Jan26_100x_cp190_rep1_3R4_E-F-D_Position007_6_cmle.ics	16	0	1	1	0.08761753709954924	0.16101694915254236	0.08119658119658119
698	Jan26_100x_cp190_rep1_3R4_E-F-D_Position007_6_cmle.ics	17	0	1	1	0.4426991348187751	0.7679999999999999	0.4812030075187969
699	Jan26_100x_cp190_rep1_3R4_E-F-D_Position007_6_cmle.ics	17	0	1	2	0.0	0.0	0.0
700	Jan26_100x_cp190_rep1_3R4_E-F-D_Position007_6_cmle.ics	18	0	1	1	0.5464567445419255	0.9404761904761902	0.512987012987013
701	Jan26_100x_cp190_rep1_3R4_E-F-D_Position007_6_cmle.ics	19	0	1	1	0.025362971265658993	0.07236842105263157	0.0763888888888889
702	Jan26_100x_cp190_rep1_3R4_E-F-D_Position007_6_cmle.ics	19	0	1	2	0.0	0.0	0.0
703	Jan26_100x_cp190_rep1_3R4_E-F-D_Position007_6_cmle.ics	19	0	2	1	0.0	0.0	0.0
704	Jan26_100x_cp190_rep1_3R4_E-F-D_Position007_6_cmle.ics	19	0	2	2	0.11528623302572269	0.8928571428571427	0.18450184501845018
705	Jan26_100x_cp190_rep1_3R4_E-F-D_Position007_6_cmle.ics	21	0	1	1	0.07378318913646252	0.4571428571428571	0.23357664233576642
706	Jan26_100x_cp190_rep1_3R4_E-F-D_Position007_6_cmle.ics	22	0	1	1	0.0	0.0	0.0
707	Jan26_100x_cp190_rep1_3R4_E-F-D_Position007_6_cmle.ics	22	0	1	2	0.20520949478578637	0.4178403755868544	0.7807017543859649
708	Jan26_100x_cp190_rep1_3R4_E-F-D_Position007_6_cmle.ics	23	0	1	1	0.1498721029334395	0.30660377358490565	0.15294117647058822
709	Jan26_100x_cp190_rep1_3R4_E-F-D_Position007_6_cmle.ics	25	0	1	1	0.0899232617600637	0.33333333333333326	0.16738197424892706
710	Jan26_100x_cp190_rep1_3R4_E-F-D_Position007_6_cmle.ics	29	0	1	1	0.07147746447594806	0.2743362831858407	0.12757201646090532
711	Jan26_100x_cp190_rep1_3R4_E-F-D_Position007_6_cmle.ics	30	0	1	1	0.1590950015754973	0.3349514563106795	0.22115384615384612
712	Jan26_100x_cp190_rep1_3R4_E-F-D_Position007_6_cmle.ics	30	0	1	2	0.0	0.0	0.0
713	Jan26_100x_cp190_rep1_3R4_E-F-D_Position007_6_cmle.ics	31	0	1	1	0.2536297126565899	0.44176706827309226	0.22088353413654613
714	Jan26_100x_cp190_rep1_3R4_E-F-D_Position007_6_cmle.ics	33	0	1	1	0.47728500472649193	0.8734177215189872	0.4348739495798319
715	Jan26_100x_cp190_rep1_3R4_E-F-D_Position007_6_cmle.ics	34	0	1	1	0.21212666876732975	0.4766839378238341	0.2358974358974359
716	Jan26_100x_cp190_rep1_3R4_E-F-D_Position007_6_cmle.ics	35	0	1	1	0.32971862645356687	0.49140893470790376	0.23793677204658897
717	Jan26_100x_cp190_rep1_3R4_E-F-D_Position007_6_cmle.ics	35	0	1	2	0.0	0.0	0.0
718	Jan26_100x_cp190_rep1_3R4_E-F-D_Position007_6_cmle.ics	35	0	1	3	0.0	0.0	0.0
719	Jan26_100x_cp190_rep1_3R4_E-F-D_Position007_6_cmle.ics	35	0	2	1	0.0	0.0	0.0
720	Jan26_100x_cp190_rep1_3R4_E-F-D_Position007_6_cmle.ics	35	0	2	2	0.0	0.0	0.0
721	Jan26_100x_cp190_rep1_3R4_E-F-D_Position007_6_cmle.ics	35	0	2	3	0.0	0.0	0.0
722	Jan26_100x_cp190_rep1_3R4_E-F-D_Position007_6_cmle.ics	36	0	1	1	0.0	0.0	0.0
723	Jan26_100x_cp190_rep1_3R4_E-F-D_Position007_6_cmle.ics	37	0	1	1	0.07839463845749142	0.2193548387096774	0.11038961038961037
724	Jan26_100x_cp190_rep1_3R4_E-F-D_Position007_6_cmle.ics	38	0	1	1	0.16140072623601176	0.3017241379310344	0.15021459227467812
725	Jan26_100x_cp190_rep1_3R4_E-F-D_Position007_6_cmle.ics	39	0	1	1	0.21673811808835866	0.415929203539823	0.20750551876379694
726	Jan26_100x_cp190_rep1_3R4_E-F-D_Position007_6_cmle.ics	40	0	1	1	0.18676369750167077	0.39705882352941174	0.19950738916256155
727	Jan26_100x_cp190_rep1_3R4_E-F-D_Position007_6_cmle.ics	41	0	1	1	0.0	0.0	0.0
728	Jan26_100x_cp190_rep1_3R4_E-F-D_Position007_6_cmle.ics	41	0	1	2	0.0	0.0	0.0
729	Jan26_100x_cp190_rep1_3R4_E-F-D_Position007_6_cmle.ics	42	0	1	1	0.07147746447594806	0.3563218390804597	0.07363420427553442
730	Jan26_100x_cp190_rep1_3R4_E-F-D_Position007_6_cmle.ics	42	0	2	1	0.0	0.0	0.0
731	Jan26_100x_cp190_rep1_3R4_E-F-D_Position007_6_cmle.ics	43	0	1	1	0.26285261129864773	0.504424778761062	0.25277161862527714
732	Jan26_100x_cp190_rep1_3R4_E-F-D_Position007_6_cmle.ics	44	0	1	1	0.4703678307449486	0.9902912621359222	0.4951456310679611
733	Jan26_100x_cp190_rep1_3R4_E-F-D_Position007_6_cmle.ics	45	0	1	1	0.0	0.0	0.0
734	Jan26_100x_cp190_rep1_3R4_E-F-D_Position007_6_cmle.ics	45	0	1	2	0.0	0.0	0.0
735	Jan26_100x_cp190_rep1_3R4_E-F-D_Position007_6_cmle.ics	45	0	1	3	0.0	0.0	0.0
736	Jan26_100x_cp190_rep1_3R4_E-F-D_Position007_6_cmle.ics	46	0	1	1	0.1498721029334395	0.6310679611650485	0.3217821782178218
737	Jan26_100x_cp190_rep1_3R4_E-F-D_Position007_6_cmle.ics	47	0	1	1	0.30666137984842234	0.5298804780876494	0.26232741617356997
738	Jan26_100x_cp190_rep1_3R4_E-F-D_Position007_6_cmle.ics	49	0	1	1	0.07839463845749142	0.19318181818181815	0.13492063492063489
739	Jan26_100x_cp190_rep1_3R4_E-F-D_Position007_6_cmle.ics	49	0	1	2	0.0	0.0	0.0
740	Jan26_100x_cp190_rep1_3R4_E-F-D_Position007_6_cmle.ics	50	0	1	1	0.0	0.0	0.0
741	Jan26_100x_cp190_rep1_3R4_E-F-D_Position007_6_cmle.ics	51	0	1	1	0.0	0.0	0.0
742	Jan26_100x_cp190_rep1_3R4_E-F-D_Position007_6_cmle.ics	51	0	2	1	0.0	0.0	0.0
743	Jan26_100x_cp190_rep1_3R4_E-F-D_Position007_6_cmle.ics	52	0	1	1	0.0	0.0	0.0
744	Jan26_100x_cp190_rep1_3R4_E-F-D_Position007_6_cmle.ics	52	0	1	2	0.0	0.0	0.0
745	Jan26_100x_cp190_rep1_3R4_E-F-D_Position007_6_cmle.ics	52	0	1	3	0.0	0.0	0.0
746	Jan26_100x_cp190_rep1_3R4_E-F-D_Position007_6_cmle.ics	52	0	1	4	0.0	0.0	0.0
747	Jan26_100x_cp190_rep1_3R4_E-F-D_Position007_6_cmle.ics	52	0	2	1	0.0	0.0	0.0
748	Jan26_100x_cp190_rep1_3R4_E-F-D_Position007_6_cmle.ics	52	0	2	2	0.4058075402505439	0.7927927927927928	0.5448916408668731
749	Jan26_100x_cp190_rep1_3R4_E-F-D_Position007_6_cmle.ics	52	0	2	3	0.0	0.0	0.0
750	Jan26_100x_cp190_rep1_3R4_E-F-D_Position007_6_cmle.ics	52	0	2	4	0.0	0.0	0.0
751	Jan26_100x_cp190_rep1_3R4_E-F-D_Position007_6_cmle.ics	53	0	1	1	0.0	0.0	0.0
752	Jan26_100x_cp190_rep1_3R4_E-F-D_Position007_6_cmle.ics	54	0	1	1	0.17754079885961294	0.8651685393258426	0.43502824858757055
753	Jan26_100x_cp190_rep1_3R4_E-F-D_Position007_6_cmle.ics	55	0	1	1	0.13373203030983832	0.20938628158844763	0.11005692599620494
754	Jan26_100x_cp190_rep1_3R4_E-F-D_Position007_6_cmle.ics	57	0	1	1	0.29052130722482117	0.49411764705882344	0.3806646525679758
755	Jan26_100x_cp190_rep1_3R4_E-F-D_Position007_6_cmle.ics	57	0	1	2	0.0	0.0	0.0
756	Jan26_100x_cp190_rep1_3R4_E-F-D_Position007_6_cmle.ics	58	0	1	1	0.13834347963086724	0.7228915662650601	0.28708133971291866
757	Jan26_100x_cp190_rep1_3R4_E-F-D_Position007_6_cmle.ics	59	0	1	1	0.23748964003298875	0.6560509554140128	0.20808080808080806
758	Jan26_100x_cp190_rep1_3R4_E-F-D_Position007_6_cmle.ics	59	0	1	2	0.0	0.0	0.0
759	Jan26_100x_cp190_rep1_3R4_E-F-D_Position007_6_cmle.ics	59	0	2	1	0.0	0.0	0.0
760	Jan26_100x_cp190_rep1_3R4_E-F-D_Position007_6_cmle.ics	59	0	2	2	0.1245091316677805	0.2186234817813765	0.13846153846153847
761	Jan26_100x_cp190_rep1_3R4_E-F-D_Position007_6_cmle.ics	60	0	1	1	0.0	0.0	0.0
762	Jan26_100x_cp190_rep1_3R4_E-F-D_Position007_6_cmle.ics	60	0	1	2	0.09222898642057815	0.5194805194805194	0.25806451612903225
763	Jan26_100x_cp190_rep1_3R4_E-F-D_Position007_6_cmle.ics	60	0	1	3	0.0	0.0	0.0
764	Jan26_100x_cp190_rep1_3R4_E-F-D_Position007_6_cmle.ics	60	0	2	1	0.0	0.0	0.0
765	Jan26_100x_cp190_rep1_3R4_E-F-D_Position007_6_cmle.ics	60	0	2	2	0.0	0.0	0.0
766	Jan26_100x_cp190_rep1_3R4_E-F-D_Position007_6_cmle.ics	60	0	2	3	0.1498721029334395	0.3651685393258427	0.42763157894736836
767	Jan26_100x_cp190_rep1_3R4_E-F-D_Position007_6_cmle.ics	60	0	3	1	0.11989768234675159	0.4521739130434782	0.12064965197215775
768	Jan26_100x_cp190_rep1_3R4_E-F-D_Position007_6_cmle.ics	60	0	3	2	0.0	0.0	0.0
769	Jan26_100x_cp190_rep1_3R4_E-F-D_Position007_6_cmle.ics	60	0	3	3	0.0	0.0	0.0
770	Jan26_100x_cp190_rep1_3R4_E-F-D_Position007_6_cmle.ics	61	0	1	1	0.0	0.0	0.0
771	Jan26_100x_cp190_rep1_3R4_E-F-D_Position007_6_cmle.ics	62	0	1	1	0.06917173981543362	0.6000000000000001	0.09584664536741215
772	Jan26_100x_cp190_rep1_3R4_E-F-D_Position007_6_cmle.ics	62	0	1	2	0.0	0.0	0.0
773	Jan26_100x_cp190_rep1_3R4_E-F-D_Position007_6_cmle.ics	62	0	2	1	0.0	0.0	0.0
774	Jan26_100x_cp190_rep1_3R4_E-F-D_Position007_6_cmle.ics	62	0	2	2	0.4196418882136306	0.5582822085889569	0.4203233256351039
775	Jan26_100x_cp190_rep1_3R4_E-F-D_Position007_6_cmle.ics	63	0	1	1	0.13142630564932387	0.41304347826086957	0.2057761732851985
776	Jan26_100x_cp190_rep1_3R4_E-F-D_Position007_6_cmle.ics	64	0	1	1	0.0	0.0	0.0
777	Jan26_100x_cp190_rep1_3R4_E-F-D_Position007_6_cmle.ics	64	0	1	2	0.0	0.0	0.0
778	Jan26_100x_cp190_rep1_3R4_E-F-D_Position007_6_cmle.ics	64	0	2	1	0.0	0.0	0.0
779	Jan26_100x_cp190_rep1_3R4_E-F-D_Position007_6_cmle.ics	64	0	2	2	0.0	0.0	0.0
780	Jan26_100x_cp190_rep1_3R4_E-F-D_Position007_6_cmle.ics	65	0	1	1	0.0	0.0	0.0
781	Jan26_100x_cp190_rep1_3R4_E-F-D_Position007_6_cmle.ics	66	0	1	1	0.45883920744237633	0.8766519823788546	0.42250530785562623
782	Jan26_100x_cp190_rep1_3R4_E-F-D_Position007_6_cmle.ics	67	0	1	1	0.07147746447594806	0.33333333333333326	0.16666666666666663
783	Jan26_100x_cp190_rep1_3R4_E-F-D_Position007_6_cmle.ics	69	0	1	1	0.35738732237974036	0.7451923076923077	0.37170263788968827
784	Jan26_100x_cp190_rep1_3R4_E-F-D_Position007_6_cmle.ics	71	0	1	1	0.29282703188533565	0.46691176470588236	0.23431734317343175
785	Jan26_100x_cp190_rep1_3R4_E-F-D_Position007_6_cmle.ics	72	0	1	1	0.0	0.0	0.0
786	Jan26_100x_cp190_rep1_3R4_E-F-D_Position007_6_cmle.ics	73	0	1	1	0.0	0.0	0.0
787	Jan26_100x_cp190_rep1_3R4_E-F-D_Position007_6_cmle.ics	74	0	1	1	0.0	0.0	0.0
788	Jan26_100x_cp190_rep1_3R4_E-F-D_Position007_6_cmle.ics	74	0	1	2	0.8577295737113768	0.9117647058823528	0.4888304862023653
789	Jan26_100x_cp190_rep1_3R4_E-F-D_Position007_6_cmle.ics	78	0	1	1	0.1291205809888094	0.6829268292682925	0.33532934131736525
790	Jan26_100x_cp190_rep1_3R4_E-F-D_Position007_6_cmle.ics	79	0	1	1	0.1498721029334395	0.2863436123348017	0.14130434782608695
791	Jan26_100x_cp190_rep1_3R4_E-F-D_Position007_6_cmle.ics	80	0	1	1	0.29052130722482117	0.759036144578313	0.24852071005917153
792	Jan26_100x_cp190_rep1_3R4_E-F-D_Position007_6_cmle.ics	80	0	2	1	0.0	0.0	0.0
793	Jan26_100x_cp190_rep1_3R4_E-F-D_Position007_6_cmle.ics	81	0	1	1	0.03228014524720235	0.15384615384615383	0.07734806629834254
794	Jan26_100x_cp190_rep1_3R4_E-F-D_Position007_6_cmle.ics	82	0	1	1	0.0	0.0	0.0
795	Jan26_100x_cp190_rep1_3R4_E-F-D_Position007_6_cmle.ics	83	0	1	1	0.0023057246605144538	0.012987012987012986	0.006211180124223603
796	Jan26_100x_cp190_rep1_3R4_E-F-D_Position007_6_cmle.ics	84	0	1	1	0.5210937732762666	0.9826086956521739	0.4902386117136659
797	Jan26_100x_cp190_rep1_3R4_E-F-D_Position007_6_cmle.ics	85	0	1	1	0.4426991348187751	0.8648648648648648	0.4353741496598638
798	Jan26_100x_cp190_rep1_3R4_E-F-D_Position007_6_cmle.ics	86	0	1	1	0.0	0.0	0.0
799	Jan26_100x_cp190_rep1_3R4_E-F-D_Position007_6_cmle.ics	86	0	1	2	0.0	0.0	0.0
800	Jan26_100x_cp190_rep1_3R4_E-F-D_Position007_6_cmle.ics	86	0	2	1	0.0	0.0	0.0
801	Jan26_100x_cp190_rep1_3R4_E-F-D_Position007_6_cmle.ics	86	0	2	2	0.0	0.0	0.0
802	Jan26_100x_cp190_rep1_3R4_E-F-D_Position007_6_cmle.ics	87	0	1	1	0.39427891694797157	0.6240875912408759	0.3137614678899082
803	Jan26_100x_cp190_rep1_3R4_E-F-D_Position007_6_cmle.ics	88	0	1	1	0.3389415250956247	0.6176470588235293	0.3075313807531381
804	Jan26_100x_cp190_rep1_3R4_E-F-D_Position007_6_cmle.ics	89	0	1	1	0.18215224818064185	0.8404255319148936	0.4179894179894179
805	Jan26_100x_cp190_rep1_3R4_E-F-D_Position007_6_cmle.ics	90	0	1	1	0.0	0.0	0.0
806	Jan26_100x_cp190_rep1_3R4_E-F-D_Position007_6_cmle.ics	91	0	1	1	0.0	0.0	0.0
807	Jan26_100x_cp190_rep1_3R4_E-F-D_Position007_6_cmle.ics	91	0	1	2	0.1798465235201274	0.8125	0.6610169491525423
808	Jan26_100x_cp190_rep1_3R4_E-F-D_Position007_6_cmle.ics	92	0	1	1	0.08300608777852034	0.14876033057851237	0.08977556109725685
809	Jan26_100x_cp190_rep1_3R4_E-F-D_Position007_6_cmle.ics	92	0	1	2	0.0	0.0	0.0
810	Jan26_100x_cp190_rep1_3R4_E-F-D_Position007_6_cmle.ics	94	0	1	1	0.15448355225446841	1.0	0.2838983050847458
811	Jan26_100x_cp190_rep1_3R4_E-F-D_Position007_6_cmle.ics	95	0	1	1	0.0645602904944047	0.12173913043478259	0.09210526315789472
812	Jan26_100x_cp190_rep1_3R4_E-F-D_Position007_6_cmle.ics	95	0	1	2	0.0	0.0	0.0
813	Jan26_100x_cp190_rep1_3R4_E-F-D_Position007_6_cmle.ics	96	0	1	1	0.0	0.0	0.0
814	Jan26_100x_cp190_rep1_3R4_E-F-D_Position007_6_cmle.ics	96	0	1	2	0.0	0.0	0.0
815	Jan26_100x_cp190_rep1_3R4_E-F-D_Position007_6_cmle.ics	96	0	1	3	0.1798465235201274	0.32773109243697474	0.6782608695652173
816	Jan26_100x_cp190_rep1_3R4_E-F-D_Position008_7_cmle.ics	2	0	1	1	0.0	0.0	0.0
817	Jan26_100x_cp190_rep1_3R4_E-F-D_Position008_7_cmle.ics	3	0	1	1	0.39197319228745714	0.41564792176039117	0.32945736434108525
818	Jan26_100x_cp190_rep1_3R4_E-F-D_Position008_7_cmle.ics	3	0	1	2	0.0	0.0	0.0
819	Jan26_100x_cp190_rep1_3R4_E-F-D_Position008_7_cmle.ics	3	0	2	1	0.0	0.0	0.0
820	Jan26_100x_cp190_rep1_3R4_E-F-D_Position008_7_cmle.ics	3	0	2	2	0.19598659614372857	0.732758620689655	0.15567765567765568
821	Jan26_100x_cp190_rep1_3R4_E-F-D_Position008_7_cmle.ics	4	0	1	1	0.0945347110810926	0.6721311475409835	0.16599190283400808
822	Jan26_100x_cp190_rep1_3R4_E-F-D_Position008_7_cmle.ics	4	0	1	2	0.0	0.0	0.0
823	Jan26_100x_cp190_rep1_3R4_E-F-D_Position008_7_cmle.ics	4	0	2	1	0.0	0.0	0.0
824	Jan26_100x_cp190_rep1_3R4_E-F-D_Position008_7_cmle.ics	4	0	2	2	0.19598659614372857	0.49707602339181284	0.38990825688073394
825	Jan26_100x_cp190_rep1_3R4_E-F-D_Position008_7_cmle.ics	6	0	1	1	0.0	0.0	0.0
826	Jan26_100x_cp190_rep1_3R4_E-F-D_Position008_7_cmle.ics	6	0	1	2	0.0	0.0	0.0
827	Jan26_100x_cp190_rep1_3R4_E-F-D_Position008_7_cmle.ics	7	0	1	1	0.20520949478578637	0.3248175182481752	0.3503937007874015
828	Jan26_100x_cp190_rep1_3R4_E-F-D_Position008_7_cmle.ics	7	0	1	2	0.0	0.0	0.0
829	Jan26_100x_cp190_rep1_3R4_E-F-D_Position008_7_cmle.ics	8	0	1	1	0.1844579728411563	0.31746031746031744	0.15810276679841898
830	Jan26_100x_cp190_rep1_3R4_E-F-D_Position008_7_cmle.ics	9	0	1	1	0.18676369750167077	0.6000000000000001	0.3151750972762646
831	Jan26_100x_cp190_rep1_3R4_E-F-D_Position008_7_cmle.ics	11	0	1	1	0.2974384812063645	0.5944700460829492	0.298611111111111
832	Jan26_100x_cp190_rep1_3R4_E-F-D_Position008_7_cmle.ics	12	0	1	1	0.3228014524720235	0.6140350877192983	0.30567685589519644
833	Jan26_100x_cp190_rep1_3R4_E-F-D_Position008_7_cmle.ics	14	0	1	1	0.1890694221621852	0.40796019900497504	0.2024691358024691
834	Jan26_100x_cp190_rep1_3R4_E-F-D_Position008_7_cmle.ics	15	0	1	1	0.6548258035861049	0.9826989619377162	0.4905008635578583
835	Jan26_100x_cp190_rep1_3R4_E-F-D_Position008_7_cmle.ics	17	0	1	1	0.0	0.0	0.0
836	Jan26_100x_cp190_rep1_3R4_E-F-D_Position008_7_cmle.ics	17	0	1	2	0.0	0.0	0.0
837	Jan26_100x_cp190_rep1_3R4_E-F-D_Position008_7_cmle.ics	20	0	1	1	0.3896674676269427	0.32879377431906615	0.16471734892787523
838	Jan26_100x_cp190_rep1_3R4_E-F-D_Position008_7_cmle.ics	21	0	1	1	0.11067478370469377	0.2857142857142857	0.14328358208955222
839	Jan26_100x_cp190_rep1_3R4_E-F-D_Position008_7_cmle.ics	22	0	1	1	0.0	0.0	0.0
840	Jan26_100x_cp190_rep1_3R4_E-F-D_Position008_7_cmle.ics	22	0	1	2	0.15678927691498284	0.3162790697674418	0.9577464788732392
841	Jan26_100x_cp190_rep1_3R4_E-F-D_Position008_7_cmle.ics	24	0	1	1	0.16370645089652622	0.5298507462686567	0.2232704402515723
842	Jan26_100x_cp190_rep1_3R4_E-F-D_Position008_7_cmle.ics	25	0	1	1	0.27438123460122	0.30989583333333337	0.15555555555555553
843	Jan26_100x_cp190_rep1_3R4_E-F-D_Position008_7_cmle.ics	26	0	1	1	0.17292934953858402	0.3289473684210526	0.16411378555798686
844	Jan26_100x_cp190_rep1_3R4_E-F-D_Position008_7_cmle.ics	27	0	1	1	0.19829232080424303	0.2975778546712803	0.1482758620689655
845	Jan26_100x_cp190_rep1_3R4_E-F-D_Position008_7_cmle.ics	28	0	1	1	0.29052130722482117	0.5753424657534246	0.6
846	Jan26_100x_cp190_rep1_3R4_E-F-D_Position008_7_cmle.ics	28	0	1	2	0.0	0.0	0.0
847	Jan26_100x_cp190_rep1_3R4_E-F-D_Position008_7_cmle.ics	30	0	1	1	0.3135785538299657	0.586206896551724	0.3162790697674418
848	Jan26_100x_cp190_rep1_3R4_E-F-D_Position008_7_cmle.ics	31	0	1	1	0.13603775497035278	0.25213675213675213	0.12526539278131632
849	Jan26_100x_cp190_rep1_3R4_E-F-D_Position008_7_cmle.ics	33	0	1	1	0.23979536469350318	0.5226130653266331	0.2606516290726817
850	Jan26_100x_cp190_rep1_3R4_E-F-D_Position008_7_cmle.ics	34	0	1	1	0.0	0.0	0.0
851	Jan26_100x_cp190_rep1_3R4_E-F-D_Position008_7_cmle.ics	34	0	1	2	0.0	0.0	0.0
852	Jan26_100x_cp190_rep1_3R4_E-F-D_Position008_7_cmle.ics	34	0	2	1	0.0	0.0	0.0
853	Jan26_100x_cp190_rep1_3R4_E-F-D_Position008_7_cmle.ics	34	0	2	2	0.0	0.0	0.0
854	Jan26_100x_cp190_rep1_3R4_E-F-D_Position008_7_cmle.ics	35	0	1	1	0.10606333438366487	0.49999999999999994	0.24999999999999997
855	Jan26_100x_cp190_rep1_3R4_E-F-D_Position008_7_cmle.ics	36	0	1	1	0.0	0.0	0.0
856	Jan26_100x_cp190_rep1_3R4_E-F-D_Position008_7_cmle.ics	36	0	1	2	0.0	0.0	0.0
857	Jan26_100x_cp190_rep1_3R4_E-F-D_Position008_7_cmle.ics	36	0	1	3	0.027668695926173444	0.0967741935483871	0.16901408450704222
858	Jan26_100x_cp190_rep1_3R4_E-F-D_Position008_7_cmle.ics	36	0	2	1	0.17292934953858402	0.5813953488372092	0.1889168765743073
859	Jan26_100x_cp190_rep1_3R4_E-F-D_Position008_7_cmle.ics	36	0	2	2	0.0	0.0	0.0
860	Jan26_100x_cp190_rep1_3R4_E-F-D_Position008_7_cmle.ics	36	0	2	3	0.0	0.0	0.0
861	Jan26_100x_cp190_rep1_3R4_E-F-D_Position008_7_cmle.ics	36	0	3	1	0.0	0.0	0.0
862	Jan26_100x_cp190_rep1_3R4_E-F-D_Position008_7_cmle.ics	36	0	3	2	0.32741290179305244	0.6729857819905213	0.3080260303687635
863	Jan26_100x_cp190_rep1_3R4_E-F-D_Position008_7_cmle.ics	36	0	3	3	0.0	0.0	0.0
864	Jan26_100x_cp190_rep1_3R4_E-F-D_Position008_7_cmle.ics	37	0	1	1	0.30896710450893683	0.551440329218107	0.3671232876712329
865	Jan26_100x_cp190_rep1_3R4_E-F-D_Position008_7_cmle.ics	37	0	1	2	0.0	0.0	0.0
866	Jan26_100x_cp190_rep1_3R4_E-F-D_Position008_7_cmle.ics	38	0	1	1	0.16140072623601176	0.3482587064676616	0.18518518518518515
867	Jan26_100x_cp190_rep1_3R4_E-F-D_Position008_7_cmle.ics	39	0	1	1	0.0	0.0	0.0
868	Jan26_100x_cp190_rep1_3R4_E-F-D_Position008_7_cmle.ics	39	0	1	2	0.0	0.0	0.0
869	Jan26_100x_cp190_rep1_3R4_E-F-D_Position008_7_cmle.ics	39	0	2	1	0.0	0.0	0.0
870	Jan26_100x_cp190_rep1_3R4_E-F-D_Position008_7_cmle.ics	39	0	2	2	0.14295492895189613	1.0	0.11272727272727269
871	Jan26_100x_cp190_rep1_3R4_E-F-D_Position008_7_cmle.ics	39	0	3	1	0.0	0.0	0.0
872	Jan26_100x_cp190_rep1_3R4_E-F-D_Position008_7_cmle.ics	39	0	3	2	0.0	0.0	0.0
873	Jan26_100x_cp190_rep1_3R4_E-F-D_Position008_7_cmle.ics	40	0	1	1	0.30896710450893683	0.8874172185430464	0.26326129666011794
874	Jan26_100x_cp190_rep1_3R4_E-F-D_Position008_7_cmle.ics	40	0	2	1	0.020751521944630084	0.08653846153846154	0.017681728880157174
875	Jan26_100x_cp190_rep1_3R4_E-F-D_Position008_7_cmle.ics	43	0	1	1	0.0	0.0	0.0
876	Jan26_100x_cp190_rep1_3R4_E-F-D_Position008_7_cmle.ics	44	0	1	1	0.23057246605144538	0.392156862745098	0.1956947162426614
877	Jan26_100x_cp190_rep1_3R4_E-F-D_Position008_7_cmle.ics	45	0	1	1	0.6087113103758158	0.5207100591715975	0.2844827586206896
878	Jan26_100x_cp190_rep1_3R4_E-F-D_Position008_7_cmle.ics	45	0	1	2	0.0	0.0	0.0
879	Jan26_100x_cp190_rep1_3R4_E-F-D_Position008_7_cmle.ics	46	0	1	1	0.6087113103758158	0.6125290023201856	0.4407345575959932
880	Jan26_100x_cp190_rep1_3R4_E-F-D_Position008_7_cmle.ics	46	0	1	2	0.0	0.0	0.0
881	Jan26_100x_cp190_rep1_3R4_E-F-D_Position008_7_cmle.ics	46	0	1	3	0.0	0.0	0.0
882	Jan26_100x_cp190_rep1_3R4_E-F-D_Position008_7_cmle.ics	47	0	1	1	0.0	0.0	0.0
883	Jan26_100x_cp190_rep1_3R4_E-F-D_Position008_7_cmle.ics	49	0	1	1	0.06686601515491916	0.5686274509803921	0.17575757575757575
884	Jan26_100x_cp190_rep1_3R4_E-F-D_Position008_7_cmle.ics	51	0	1	1	0.5164823239552376	0.7859649122807016	0.3936731107205624
885	Jan26_100x_cp190_rep1_3R4_E-F-D_Position008_7_cmle.ics	52	0	1	1	0.4703678307449486	0.8127490039840637	0.3655913978494623
886	Jan26_100x_cp190_rep1_3R4_E-F-D_Position008_7_cmle.ics	53	0	1	1	0.23287819071195984	0.4261603375527426	0.2130801687763713
887	Jan26_100x_cp190_rep1_3R4_E-F-D_Position008_7_cmle.ics	54	0	1	1	0.3204957278115091	0.5186567164179104	0.25981308411214954
888	Jan26_100x_cp190_rep1_3R4_E-F-D_Position008_7_cmle.ics	55	0	1	1	0.01844579728411563	0.15686274509803919	0.015873015873015872
889	Jan26_100x_cp190_rep1_3R4_E-F-D_Position008_7_cmle.ics	55	0	2	1	0.0	0.0	0.0
890	Jan26_100x_cp190_rep1_3R4_E-F-D_Position008_7_cmle.ics	56	0	1	1	0.08300608777852034	0.2589928057553956	0.1299638989169675
891	Jan26_100x_cp190_rep1_3R4_E-F-D_Position008_7_cmle.ics	58	0	1	1	0.37122167034282705	0.7777777777777777	0.38795180722891554
892	Jan26_100x_cp190_rep1_3R4_E-F-D_Position008_7_cmle.ics	59	0	1	1	0.42194761287414506	0.8280542986425338	0.4140271493212669
893	Jan26_100x_cp190_rep1_3R4_E-F-D_Position008_7_cmle.ics	60	0	1	1	0.2836041332432778	0.8482758620689654	0.22445255474452555
894	Jan26_100x_cp190_rep1_3R4_E-F-D_Position008_7_cmle.ics	60	0	2	1	0.0	0.0	0.0
895	Jan26_100x_cp190_rep1_3R4_E-F-D_Position008_7_cmle.ics	61	0	1	1	0.02305724660514454	0.04901960784313725	0.054945054945054944
896	Jan26_100x_cp190_rep1_3R4_E-F-D_Position008_7_cmle.ics	61	0	1	2	0.0	0.0	0.0
897	Jan26_100x_cp190_rep1_3R4_E-F-D_Position008_7_cmle.ics	62	0	1	1	0.07378318913646252	0.12030075187969923	0.05970149253731343
898	Jan26_100x_cp190_rep1_3R4_E-F-D_Position008_7_cmle.ics	64	0	1	1	0.4634506567634052	0.6722408026755853	0.33668341708542704
899	Jan26_100x_cp190_rep1_3R4_E-F-D_Position008_7_cmle.ics	65	0	1	1	0.39658464160848605	0.722689075630252	0.3590814196242171
900	Jan26_100x_cp190_rep1_3R4_E-F-D_Position008_7_cmle.ics	67	0	1	1	0.2766869592617345	0.5429864253393665	0.27149321266968324
901	Jan26_100x_cp190_rep1_3R4_E-F-D_Position008_7_cmle.ics	69	0	1	1	0.18215224818064185	0.2743055555555556	0.13739130434782607
902	Jan26_100x_cp190_rep1_3R4_E-F-D_Position008_7_cmle.ics	71	0	1	1	0.08761753709954924	0.171945701357466	0.080338266384778
903	Jan26_100x_cp190_rep1_3R4_E-F-D_Position008_7_cmle.ics	71	0	1	2	0.0	0.0	0.0
904	Jan26_100x_cp190_rep1_3R4_E-F-D_Position008_7_cmle.ics	72	0	1	1	0.34585869907716804	0.5660377358490565	0.2846299810246679
905	Jan26_100x_cp190_rep1_3R4_E-F-D_Position008_7_cmle.ics	73	0	1	1	0.28821558256430674	0.48828125	0.2436647173489279
906	Jan26_100x_cp190_rep1_3R4_E-F-D_Position008_7_cmle.ics	74	0	1	1	0.16601217555704068	0.26277372262773724	0.1299638989169675
907	Jan26_100x_cp190_rep1_3R4_E-F-D_Position008_7_cmle.ics	75	0	1	1	0.23057246605144538	1.0	0.5025125628140703
908	Jan26_100x_cp190_rep1_3R4_E-F-D_Position008_7_cmle.ics	76	0	1	1	0.0	0.0	0.0
909	Jan26_100x_cp190_rep1_3R4_E-F-D_Position008_7_cmle.ics	78	0	1	1	0.8923154436190937	0.7693836978131213	0.3928934010152284
910	Jan26_100x_cp190_rep1_3R4_E-F-D_Position008_7_cmle.ics	79	0	1	1	0.11989768234675159	0.26530612244897955	0.1313131313131313
911	Jan26_100x_cp190_rep1_3R4_E-F-D_Position008_7_cmle.ics	81	0	1	1	0.0023057246605144538	0.008130081300813007	0.004048582995951417
912	Jan26_100x_cp190_rep1_3R4_E-F-D_Position008_7_cmle.ics	82	0	1	1	0.4934250773500931	0.9999999999999998	0.5011709601873536
913	Jan26_100x_cp190_rep1_3R4_E-F-D_Position008_7_cmle.ics	83	0	1	1	0.3135785538299657	0.5506072874493926	0.3874643874643874
914	Jan26_100x_cp190_rep1_3R4_E-F-D_Position008_7_cmle.ics	83	0	1	2	0.0	0.0	0.0
915	Jan26_100x_cp190_rep1_3R4_E-F-D_Position009_8_cmle.ics	1	0	1	1	0.0	0.0	0.0
916	Jan26_100x_cp190_rep1_3R4_E-F-D_Position009_8_cmle.ics	1	0	1	2	0.09222898642057815	0.16260162601626016	0.18181818181818182
917	Jan26_100x_cp190_rep1_3R4_E-F-D_Position009_8_cmle.ics	2	0	1	1	0.0	0.0	0.0
918	Jan26_100x_cp190_rep1_3R4_E-F-D_Position009_8_cmle.ics	2	0	1	2	0.0	0.0	0.0
919	Jan26_100x_cp190_rep1_3R4_E-F-D_Position009_8_cmle.ics	2	0	2	1	0.0	0.0	0.0
920	Jan26_100x_cp190_rep1_3R4_E-F-D_Position009_8_cmle.ics	2	0	2	2	0.0	0.0	0.0
921	Jan26_100x_cp190_rep1_3R4_E-F-D_Position009_8_cmle.ics	2	0	3	1	0.016140072623601176	0.033816425120772944	0.01020408163265306
922	Jan26_100x_cp190_rep1_3R4_E-F-D_Position009_8_cmle.ics	2	0	3	2	0.025362971265658993	0.05314009661835748	0.05418719211822659
923	Jan26_100x_cp190_rep1_3R4_E-F-D_Position009_8_cmle.ics	3	0	1	1	0.0	0.0	0.0
924	Jan26_100x_cp190_rep1_3R4_E-F-D_Position009_8_cmle.ics	3	0	1	2	0.0	0.0	0.0
925	Jan26_100x_cp190_rep1_3R4_E-F-D_Position009_8_cmle.ics	5	0	1	1	0.22826674139093092	0.526595744680851	0.2625994694960212
926	Jan26_100x_cp190_rep1_3R4_E-F-D_Position009_8_cmle.ics	7	0	1	1	0.28129840858276334	0.6009852216748767	0.3398328690807799
927	Jan26_100x_cp190_rep1_3R4_E-F-D_Position009_8_cmle.ics	8	0	1	1	0.4334762361767173	0.7430830039525692	0.3715415019762846
928	Jan26_100x_cp190_rep1_3R4_E-F-D_Position009_8_cmle.ics	10	0	1	1	0.0	0.0	0.0
929	Jan26_100x_cp190_rep1_3R4_E-F-D_Position009_8_cmle.ics	10	0	2	1	0.1590950015754973	0.8313253012048191	0.18015665796344646
930	Jan26_100x_cp190_rep1_3R4_E-F-D_Position009_8_cmle.ics	11	0	1	1	0.0	0.0	0.0
931	Jan26_100x_cp190_rep1_3R4_E-F-D_Position009_8_cmle.ics	11	0	1	2	0.0	0.0	0.0
932	Jan26_100x_cp190_rep1_3R4_E-F-D_Position009_8_cmle.ics	12	0	1	1	0.0	0.0	0.0
933	Jan26_100x_cp190_rep1_3R4_E-F-D_Position009_8_cmle.ics	12	0	2	1	0.0	0.0	0.0
934	Jan26_100x_cp190_rep1_3R4_E-F-D_Position009_8_cmle.ics	13	0	1	1	0.0	0.0	0.0
935	Jan26_100x_cp190_rep1_3R4_E-F-D_Position009_8_cmle.ics	14	0	1	1	0.12220340700726605	0.3655172413793103	0.08153846153846153
936	Jan26_100x_cp190_rep1_3R4_E-F-D_Position009_8_cmle.ics	14	0	2	1	0.0	0.0	0.0
937	Jan26_100x_cp190_rep1_3R4_E-F-D_Position009_8_cmle.ics	15	0	1	1	0.28590985790379225	0.8920863309352516	0.447653429602888
938	Jan26_100x_cp190_rep1_3R4_E-F-D_Position009_8_cmle.ics	17	0	1	1	0.0	0.0	0.0
939	Jan26_100x_cp190_rep1_3R4_E-F-D_Position009_8_cmle.ics	17	0	1	2	0.0	0.0	0.0
940	Jan26_100x_cp190_rep1_3R4_E-F-D_Position009_8_cmle.ics	17	0	2	1	0.0	0.0	0.0
941	Jan26_100x_cp190_rep1_3R4_E-F-D_Position009_8_cmle.ics	17	0	2	2	0.08300608777852034	0.21951219512195116	0.046272493573264774
942	Jan26_100x_cp190_rep1_3R4_E-F-D_Position009_8_cmle.ics	18	0	1	1	0.0	0.0	0.0
943	Jan26_100x_cp190_rep1_3R4_E-F-D_Position009_8_cmle.ics	18	0	1	2	0.10606333438366487	0.1940928270042194	0.23834196891191706
944	Jan26_100x_cp190_rep1_3R4_E-F-D_Position009_8_cmle.ics	20	0	1	1	0.5026479759921509	0.4136622390891841	0.20624408703878902
945	Jan26_100x_cp190_rep1_3R4_E-F-D_Position009_8_cmle.ics	22	0	1	1	0.04150304388926017	0.1607142857142857	0.08071748878923767
946	Jan26_100x_cp190_rep1_3R4_E-F-D_Position009_8_cmle.ics	23	0	1	1	0.013834347963086722	0.0697674418604651	0.03550295857988165
947	Jan26_100x_cp190_rep1_3R4_E-F-D_Position009_8_cmle.ics	25	0	1	1	0.0	0.0	0.0
948	Jan26_100x_cp190_rep1_3R4_E-F-D_Position009_8_cmle.ics	25	0	1	2	0.2789926839222489	0.5426008968609864	0.39413680781758953
949	Jan26_100x_cp190_rep1_3R4_E-F-D_Position009_8_cmle.ics	27	0	1	1	0.28129840858276334	0.49193548387096775	0.2479674796747967
950	Jan26_100x_cp190_rep1_3R4_E-F-D_Position009_8_cmle.ics	28	0	1	1	0.0	0.0	0.0
951	Jan26_100x_cp190_rep1_3R4_E-F-D_Position009_8_cmle.ics	28	0	2	1	0.0	0.0	0.0
952	Jan26_100x_cp190_rep1_3R4_E-F-D_Position009_8_cmle.ics	30	0	1	1	0.0	0.0	0.0
953	Jan26_100x_cp190_rep1_3R4_E-F-D_Position009_8_cmle.ics	30	0	1	2	0.0	0.0	0.0
954	Jan26_100x_cp190_rep1_3R4_E-F-D_Position009_8_cmle.ics	30	0	2	1	0.18676369750167077	0.7864077669902911	0.4821428571428572
955	Jan26_100x_cp190_rep1_3R4_E-F-D_Position009_8_cmle.ics	30	0	2	2	0.0	0.0	0.0
956	Jan26_100x_cp190_rep1_3R4_E-F-D_Position009_8_cmle.ics	31	0	1	1	0.0	0.0	0.0
957	Jan26_100x_cp190_rep1_3R4_E-F-D_Position009_8_cmle.ics	31	0	1	2	0.1706236248780696	0.6271186440677966	0.3189655172413793
958	Jan26_100x_cp190_rep1_3R4_E-F-D_Position009_8_cmle.ics	32	0	1	1	0.08761753709954924	0.4523809523809524	0.2196531791907514
959	Jan26_100x_cp190_rep1_3R4_E-F-D_Position009_8_cmle.ics	33	0	1	1	0.5118708746342088	0.9288702928870293	0.46346555323590816
960	Jan26_100x_cp190_rep1_3R4_E-F-D_Position009_8_cmle.ics	34	0	1	1	0.0	0.0	0.0
961	Jan26_100x_cp190_rep1_3R4_E-F-D_Position009_8_cmle.ics	34	0	1	2	0.17292934953858402	0.339366515837104	0.7009345794392521
962	Jan26_100x_cp190_rep1_3R4_E-F-D_Position009_8_cmle.ics	35	0	1	1	0.41733616355311615	0.9526315789473683	0.44801980198019803
963	Jan26_100x_cp190_rep1_3R4_E-F-D_Position009_8_cmle.ics	35	0	1	2	0.0	0.0	0.0
964	Jan26_100x_cp190_rep1_3R4_E-F-D_Position009_8_cmle.ics	35	0	2	1	0.0	0.0	0.0
965	Jan26_100x_cp190_rep1_3R4_E-F-D_Position009_8_cmle.ics	35	0	2	2	0.025362971265658993	0.21153846153846154	0.1325301204819277
966	Jan26_100x_cp190_rep1_3R4_E-F-D_Position009_8_cmle.ics	36	0	1	1	0.3596930470402548	0.3458980044345898	0.18245614035087718
967	Jan26_100x_cp190_rep1_3R4_E-F-D_Position009_8_cmle.ics	37	0	1	1	0.1590950015754973	0.28870292887029286	0.14999999999999997
968	Jan26_100x_cp190_rep1_3R4_E-F-D_Position009_8_cmle.ics	38	0	1	1	0.07608891379697698	0.14537444933920704	0.07205240174672488
969	Jan26_100x_cp190_rep1_3R4_E-F-D_Position009_8_cmle.ics	39	0	1	1	0.050725942531317986	0.10185185185185183	0.050808314087759814
970	Jan26_100x_cp190_rep1_3R4_E-F-D_Position009_8_cmle.ics	40	0	1	1	0.0	0.0	0.0
971	Jan26_100x_cp190_rep1_3R4_E-F-D_Position009_8_cmle.ics	41	0	1	1	0.3435529744166536	0.8465909090909091	0.42090395480225984
972	Jan26_100x_cp190_rep1_3R4_E-F-D_Position009_8_cmle.ics	42	0	1	1	0.016140072623601176	0.03846153846153846	0.008674101610904584
973	Jan26_100x_cp190_rep1_3R4_E-F-D_Position009_8_cmle.ics	42	0	1	2	0.0	0.0	0.0
974	Jan26_100x_cp190_rep1_3R4_E-F-D_Position009_8_cmle.ics	42	0	2	1	0.0	0.0	0.0
975	Jan26_100x_cp190_rep1_3R4_E-F-D_Position009_8_cmle.ics	42	0	2	2	0.0	0.0	0.0
976	Jan26_100x_cp190_rep1_3R4_E-F-D_Position009_8_cmle.ics	42	0	3	1	0.0	0.0	0.0
977	Jan26_100x_cp190_rep1_3R4_E-F-D_Position009_8_cmle.ics	42	0	3	2	0.1291205809888094	0.27999999999999997	0.3499999999999999
978	Jan26_100x_cp190_rep1_3R4_E-F-D_Position009_8_cmle.ics	43	0	1	1	0.29052130722482117	0.6363636363636364	0.3610315186246418
979	Jan26_100x_cp190_rep1_3R4_E-F-D_Position009_8_cmle.ics	43	0	1	2	0.0	0.0	0.0
980	Jan26_100x_cp190_rep1_3R4_E-F-D_Position009_8_cmle.ics	44	0	1	1	0.26285261129864773	0.8702290076335877	0.43846153846153835
981	Jan26_100x_cp190_rep1_3R4_E-F-D_Position009_8_cmle.ics	45	0	1	1	0.3158842784904802	0.6815920398009949	0.3399503722084367
982	Jan26_100x_cp190_rep1_3R4_E-F-D_Position009_8_cmle.ics	46	0	1	1	0.0	0.0	0.0
983	Jan26_100x_cp190_rep1_3R4_E-F-D_Position009_8_cmle.ics	46	0	1	2	0.0	0.0	0.0
984	Jan26_100x_cp190_rep1_3R4_E-F-D_Position009_8_cmle.ics	46	0	2	1	0.0	0.0	0.0
985	Jan26_100x_cp190_rep1_3R4_E-F-D_Position009_8_cmle.ics	46	0	2	2	0.0	0.0	0.0
986	Jan26_100x_cp190_rep1_3R4_E-F-D_Position009_8_cmle.ics	46	0	3	1	0.36661022102179813	0.9244186046511627	0.30933852140077817
987	Jan26_100x_cp190_rep1_3R4_E-F-D_Position009_8_cmle.ics	46	0	3	2	0.0	0.0	0.0
988	Jan26_100x_cp190_rep1_3R4_E-F-D_Position009_8_cmle.ics	46	0	4	1	0.0	0.0	0.0
989	Jan26_100x_cp190_rep1_3R4_E-F-D_Position009_8_cmle.ics	46	0	4	2	0.0	0.0	0.0
990	Jan26_100x_cp190_rep1_3R4_E-F-D_Position009_8_cmle.ics	47	0	1	1	0.30666137984842234	0.5588235294117646	0.2788259958071278
991	Jan26_100x_cp190_rep1_3R4_E-F-D_Position009_8_cmle.ics	48	0	1	1	0.2789926839222489	0.4708171206225681	0.23725490196078428
992	Jan26_100x_cp190_rep1_3R4_E-F-D_Position009_8_cmle.ics	49	0	1	1	0.20520949478578637	0.356	0.1776447105788423
993	Jan26_100x_cp190_rep1_3R4_E-F-D_Position009_8_cmle.ics	50	0	1	1	0.0	0.0	0.0
994	Jan26_100x_cp190_rep1_3R4_E-F-D_Position009_8_cmle.ics	50	0	1	2	0.0	0.0	0.0
995	Jan26_100x_cp190_rep1_3R4_E-F-D_Position009_8_cmle.ics	52	0	1	1	0.2444068140145321	0.5047619047619047	0.2505910165484634
996	Jan26_100x_cp190_rep1_3R4_E-F-D_Position009_8_cmle.ics	53	0	1	1	0.325107177132538	0.5875	0.4592833876221498
997	Jan26_100x_cp190_rep1_3R4_E-F-D_Position009_8_cmle.ics	53	0	1	2	0.0	0.0	0.0
998	Jan26_100x_cp190_rep1_3R4_E-F-D_Position009_8_cmle.ics	53	0	2	1	0.0	0.0	0.0
999	Jan26_100x_cp190_rep1_3R4_E-F-D_Position009_8_cmle.ics	53	0	2	2	0.0	0.0	0.0
1000	Jan26_100x_cp190_rep1_3R4_E-F-D_Position009_8_cmle.ics	53	0	3	1	0.0	0.0	0.0
1001	Jan26_100x_cp190_rep1_3R4_E-F-D_Position009_8_cmle.ics	53	0	3	2	0.0	0.0	0.0
1002	Jan26_100x_cp190_rep1_3R4_E-F-D_Position009_8_cmle.ics	53	0	4	1	0.0	0.0	0.0
1003	Jan26_100x_cp190_rep1_3R4_E-F-D_Position009_8_cmle.ics	53	0	4	2	0.2444068140145321	0.7162162162162162	0.14950634696755993
1004	Jan26_100x_cp190_rep1_3R4_E-F-D_Position009_8_cmle.ics	54	0	1	1	0.3412472497561392	0.550185873605948	0.40108401084010836
1005	Jan26_100x_cp190_rep1_3R4_E-F-D_Position009_8_cmle.ics	54	0	1	2	0.0	0.0	0.0
1006	Jan26_100x_cp190_rep1_3R4_E-F-D_Position009_8_cmle.ics	54	0	1	3	0.0	0.0	0.0
1007	Jan26_100x_cp190_rep1_3R4_E-F-D_Position009_8_cmle.ics	54	0	2	1	0.0	0.0	0.0
1008	Jan26_100x_cp190_rep1_3R4_E-F-D_Position009_8_cmle.ics	54	0	2	2	0.04611449321028908	0.32786885245901637	0.0975609756097561
1009	Jan26_100x_cp190_rep1_3R4_E-F-D_Position009_8_cmle.ics	54	0	2	3	0.0	0.0	0.0
1010	Jan26_100x_cp190_rep1_3R4_E-F-D_Position009_8_cmle.ics	56	0	1	1	0.0	0.0	0.0
1011	Jan26_100x_cp190_rep1_3R4_E-F-D_Position009_8_cmle.ics	57	0	1	1	0.0	0.0	0.0
1012	Jan26_100x_cp190_rep1_3R4_E-F-D_Position009_8_cmle.ics	57	0	1	2	0.0	0.0	0.0
1013	Jan26_100x_cp190_rep1_3R4_E-F-D_Position009_8_cmle.ics	57	0	1	3	0.0	0.0	0.0
1014	Jan26_100x_cp190_rep1_3R4_E-F-D_Position009_8_cmle.ics	57	0	2	1	0.0	0.0	0.0
1015	Jan26_100x_cp190_rep1_3R4_E-F-D_Position009_8_cmle.ics	57	0	2	2	0.0	0.0	0.0
1016	Jan26_100x_cp190_rep1_3R4_E-F-D_Position009_8_cmle.ics	57	0	2	3	0.29282703188533565	0.4150326797385621	0.26131687242798357
1017	Jan26_100x_cp190_rep1_3R4_E-F-D_Position009_8_cmle.ics	58	0	1	1	0.31127282916945126	0.8823529411764706	0.3154205607476635
1018	Jan26_100x_cp190_rep1_3R4_E-F-D_Position009_8_cmle.ics	58	0	2	1	0.0	0.0	0.0
1019	Jan26_100x_cp190_rep1_3R4_E-F-D_Position009_8_cmle.ics	62	0	1	1	0.0	0.0	0.0
1020	Jan26_100x_cp190_rep1_3R4_E-F-D_Position009_8_cmle.ics	63	0	1	1	0.0	0.0	0.0
1021	Jan26_100x_cp190_rep1_3R4_E-F-D_Position009_8_cmle.ics	63	0	1	2	0.0	0.0	0.0
1022	Jan26_100x_cp190_rep1_3R4_E-F-D_Position009_8_cmle.ics	63	0	2	1	0.0	0.0	0.0
1023	Jan26_100x_cp190_rep1_3R4_E-F-D_Position009_8_cmle.ics	63	0	2	2	0.0	0.0	0.0
1024	Jan26_100x_cp190_rep1_3R4_E-F-D_Position009_8_cmle.ics	64	0	1	1	0.1890694221621852	0.5222929936305732	0.45054945054945045
1025	Jan26_100x_cp190_rep1_3R4_E-F-D_Position009_8_cmle.ics	64	0	1	2	0.0	0.0	0.0
1026	Jan26_100x_cp190_rep1_3R4_E-F-D_Position009_8_cmle.ics	64	0	2	1	0.0	0.0	0.0
1027	Jan26_100x_cp190_rep1_3R4_E-F-D_Position009_8_cmle.ics	64	0	2	2	0.020751521944630084	0.12	0.031690140845070415
1028	Jan26_100x_cp190_rep1_3R4_E-F-D_Position009_8_cmle.ics	65	0	1	1	0.28590985790379225	0.5321888412017167	0.2683982683982684
1029	Jan26_100x_cp190_rep1_3R4_E-F-D_Position009_8_cmle.ics	66	0	1	1	0.2789926839222489	0.870503597122302	0.3261455525606468
1030	Jan26_100x_cp190_rep1_3R4_E-F-D_Position009_8_cmle.ics	67	0	1	1	0.0	0.0	0.0
1031	Jan26_100x_cp190_rep1_3R4_E-F-D_Position009_8_cmle.ics	67	0	1	2	0.0	0.0	0.0
1032	Jan26_100x_cp190_rep1_3R4_E-F-D_Position009_8_cmle.ics	67	0	1	3	0.0	0.0	0.0
1033	Jan26_100x_cp190_rep1_3R4_E-F-D_Position009_8_cmle.ics	67	0	2	1	0.0	0.0	0.0
1034	Jan26_100x_cp190_rep1_3R4_E-F-D_Position009_8_cmle.ics	67	0	2	2	0.11528623302572269	0.35460992907801414	0.5208333333333334
1035	Jan26_100x_cp190_rep1_3R4_E-F-D_Position009_8_cmle.ics	67	0	2	3	0.0	0.0	0.0
1036	Jan26_100x_cp190_rep1_3R4_E-F-D_Position009_8_cmle.ics	68	0	1	1	0.2536297126565899	0.6358381502890171	0.31884057971014484
1037	Jan26_100x_cp190_rep1_3R4_E-F-D_Position009_8_cmle.ics	70	0	1	1	0.43117051151620284	0.9946808510638296	0.4651741293532337
1038	Jan26_100x_cp190_rep1_3R4_E-F-D_Position009_8_cmle.ics	71	0	1	1	0.4242533375346595	0.8105726872246695	0.40618101545253865
1039	Jan26_100x_cp190_rep1_3R4_E-F-D_Position009_8_cmle.ics	72	0	1	1	0.0	0.0	0.0
1040	Jan26_100x_cp190_rep1_3R4_E-F-D_Position009_8_cmle.ics	72	0	1	2	0.30896710450893683	0.5606694560669456	0.7015706806282722
1041	Jan26_100x_cp190_rep1_3R4_E-F-D_Position010_9_cmle.ics	1	0	1	1	0.2766869592617345	0.4918032786885246	0.41379310344827586
1042	Jan26_100x_cp190_rep1_3R4_E-F-D_Position010_9_cmle.ics	1	0	1	2	0.0	0.0	0.0
1043	Jan26_100x_cp190_rep1_3R4_E-F-D_Position010_9_cmle.ics	1	0	1	3	0.0	0.0	0.0
1044	Jan26_100x_cp190_rep1_3R4_E-F-D_Position010_9_cmle.ics	2	0	1	1	0.1798465235201274	0.9999999999999999	0.2662116040955631
1045	Jan26_100x_cp190_rep1_3R4_E-F-D_Position010_9_cmle.ics	2	0	1	2	0.0	0.0	0.0
1046	Jan26_100x_cp190_rep1_3R4_E-F-D_Position010_9_cmle.ics	2	0	2	1	0.0	0.0	0.0
1047	Jan26_100x_cp190_rep1_3R4_E-F-D_Position010_9_cmle.ics	2	0	2	2	0.0	0.0	0.0
1048	Jan26_100x_cp190_rep1_3R4_E-F-D_Position010_9_cmle.ics	4	0	1	1	0.43578196083723175	0.41266375545851514	0.2596153846153846
1049	Jan26_100x_cp190_rep1_3R4_E-F-D_Position010_9_cmle.ics	4	0	1	2	0.0	0.0	0.0
1050	Jan26_100x_cp190_rep1_3R4_E-F-D_Position010_9_cmle.ics	5	0	1	1	0.11759195768623715	0.21428571428571425	0.10736842105263159
1051	Jan26_100x_cp190_rep1_3R4_E-F-D_Position010_9_cmle.ics	6	0	1	1	0.06686601515491916	0.2101449275362319	0.06473214285714285
1052	Jan26_100x_cp190_rep1_3R4_E-F-D_Position010_9_cmle.ics	6	0	2	1	0.0	0.0	0.0
1053	Jan26_100x_cp190_rep1_3R4_E-F-D_Position010_9_cmle.ics	7	0	1	1	0.0	0.0	0.0
1054	Jan26_100x_cp190_rep1_3R4_E-F-D_Position010_9_cmle.ics	8	0	1	1	0.10375760972315042	0.18987341772151894	0.15845070422535207
1055	Jan26_100x_cp190_rep1_3R4_E-F-D_Position010_9_cmle.ics	8	0	1	2	0.0	0.0	0.0
1056	Jan26_100x_cp190_rep1_3R4_E-F-D_Position010_9_cmle.ics	10	0	1	1	0.28590985790379225	0.8266666666666665	0.33972602739726027
1057	Jan26_100x_cp190_rep1_3R4_E-F-D_Position010_9_cmle.ics	11	0	1	1	0.32741290179305244	0.5725806451612904	0.2862903225806452
1058	Jan26_100x_cp190_rep1_3R4_E-F-D_Position010_9_cmle.ics	13	0	1	1	0.10606333438366487	0.42990654205607465	0.21395348837209302
1059	Jan26_100x_cp190_rep1_3R4_E-F-D_Position010_9_cmle.ics	14	0	1	1	0.6087113103758158	0.5581395348837209	0.3052023121387283
1060	Jan26_100x_cp190_rep1_3R4_E-F-D_Position010_9_cmle.ics	14	0	1	2	0.0	0.0	0.0
1061	Jan26_100x_cp190_rep1_3R4_E-F-D_Position010_9_cmle.ics	14	0	2	1	0.0	0.0	0.0
1062	Jan26_100x_cp190_rep1_3R4_E-F-D_Position010_9_cmle.ics	14	0	2	2	0.0	0.0	0.0
1063	Jan26_100x_cp190_rep1_3R4_E-F-D_Position010_9_cmle.ics	15	0	1	1	0.41272471423208723	0.6780303030303029	0.19330453563714903
1064	Jan26_100x_cp190_rep1_3R4_E-F-D_Position010_9_cmle.ics	15	0	2	1	0.10606333438366487	0.2311557788944723	0.04967602591792657
1065	Jan26_100x_cp190_rep1_3R4_E-F-D_Position010_9_cmle.ics	16	0	1	1	0.5118708746342088	0.9694323144104802	0.4847161572052401
1066	Jan26_100x_cp190_rep1_3R4_E-F-D_Position010_9_cmle.ics	17	0	1	1	0.0	0.0	0.0
1067	Jan26_100x_cp190_rep1_3R4_E-F-D_Position010_9_cmle.ics	18	0	1	1	0.7747234859328564	0.7584650112866816	0.37966101694915255
1068	Jan26_100x_cp190_rep1_3R4_E-F-D_Position010_9_cmle.ics	19	0	1	1	0.14064920429138167	0.29468599033816417	0.14663461538461536
1069	Jan26_100x_cp190_rep1_3R4_E-F-D_Position010_9_cmle.ics	20	0	1	1	0.28129840858276334	0.61	0.22889305816135083
1070	Jan26_100x_cp190_rep1_3R4_E-F-D_Position010_9_cmle.ics	20	0	1	2	0.0	0.0	0.0
1071	Jan26_100x_cp190_rep1_3R4_E-F-D_Position010_9_cmle.ics	20	0	2	1	0.0	0.0	0.0
1072	Jan26_100x_cp190_rep1_3R4_E-F-D_Position010_9_cmle.ics	20	0	2	2	0.01152862330257227	0.04385964912280702	0.05263157894736841
1073	Jan26_100x_cp190_rep1_3R4_E-F-D_Position010_9_cmle.ics	22	0	1	1	0.0	0.0	0.0
1074	Jan26_100x_cp190_rep1_3R4_E-F-D_Position010_9_cmle.ics	22	0	2	1	0.053031667191832436	0.31506849315068486	0.05066079295154184
1075	Jan26_100x_cp190_rep1_3R4_E-F-D_Position010_9_cmle.ics	23	0	1	1	0.0	0.0	0.0
1076	Jan26_100x_cp190_rep1_3R4_E-F-D_Position010_9_cmle.ics	23	0	1	2	0.223655292069902	0.4553990610328638	0.6879432624113474
1077	Jan26_100x_cp190_rep1_3R4_E-F-D_Position010_9_cmle.ics	23	0	2	1	0.0	0.0	0.0
1078	Jan26_100x_cp190_rep1_3R4_E-F-D_Position010_9_cmle.ics	23	0	2	2	0.0	0.0	0.0
1079	Jan26_100x_cp190_rep1_3R4_E-F-D_Position010_9_cmle.ics	23	0	3	1	0.0	0.0	0.0
1080	Jan26_100x_cp190_rep1_3R4_E-F-D_Position010_9_cmle.ics	23	0	3	2	0.0	0.0	0.0
1081	Jan26_100x_cp190_rep1_3R4_E-F-D_Position010_9_cmle.ics	23	0	4	1	0.1936808714832141	0.7058823529411763	0.10994764397905758
1082	Jan26_100x_cp190_rep1_3R4_E-F-D_Position010_9_cmle.ics	23	0	4	2	0.0	0.0	0.0
1083	Jan26_100x_cp190_rep1_3R4_E-F-D_Position010_9_cmle.ics	24	0	1	1	0.050725942531317986	0.15068493150684928	0.0842911877394636
1084	Jan26_100x_cp190_rep1_3R4_E-F-D_Position010_9_cmle.ics	25	0	1	1	0.0	0.0	0.0
1085	Jan26_100x_cp190_rep1_3R4_E-F-D_Position010_9_cmle.ics	26	0	1	1	0.19598659614372857	0.5592105263157894	0.2796052631578947
1086	Jan26_100x_cp190_rep1_3R4_E-F-D_Position010_9_cmle.ics	27	0	1	1	0.13603775497035278	0.7866666666666666	0.17201166180758018
1087	Jan26_100x_cp190_rep1_3R4_E-F-D_Position010_9_cmle.ics	27	0	2	1	0.0	0.0	0.0
1088	Jan26_100x_cp190_rep1_3R4_E-F-D_Position010_9_cmle.ics	30	0	1	1	0.41272471423208723	0.8211009174311926	0.4096109839816933
1089	Jan26_100x_cp190_rep1_3R4_E-F-D_Position010_9_cmle.ics	31	0	1	1	0.0	0.0	0.0
1090	Jan26_100x_cp190_rep1_3R4_E-F-D_Position010_9_cmle.ics	31	0	1	2	0.0	0.0	0.0
1091	Jan26_100x_cp190_rep1_3R4_E-F-D_Position010_9_cmle.ics	32	0	1	1	0.3181900031509946	0.9261744966442951	0.4615384615384615
1092	Jan26_100x_cp190_rep1_3R4_E-F-D_Position010_9_cmle.ics	34	0	1	1	0.0	0.0	0.0
1093	Jan26_100x_cp190_rep1_3R4_E-F-D_Position010_9_cmle.ics	34	0	1	2	0.0	0.0	0.0
1094	Jan26_100x_cp190_rep1_3R4_E-F-D_Position010_9_cmle.ics	35	0	1	1	0.7631948626302842	0.6796714579055442	0.34018499486125386
1095	Jan26_100x_cp190_rep1_3R4_E-F-D_Position010_9_cmle.ics	36	0	1	1	0.2766869592617345	0.48780487804878053	0.2434077079107505
1096	Jan26_100x_cp190_rep1_3R4_E-F-D_Position010_9_cmle.ics	37	0	1	1	0.3827502936453993	0.6148148148148148	0.3074074074074074
1097	Jan26_100x_cp190_rep1_3R4_E-F-D_Position010_9_cmle.ics	38	0	1	1	0.03458586990771681	0.15000000000000002	0.10714285714285714
1098	Jan26_100x_cp190_rep1_3R4_E-F-D_Position010_9_cmle.ics	39	0	1	1	0.447310584139804	0.9509803921568626	0.4720194647201946
1099	Jan26_100x_cp190_rep1_3R4_E-F-D_Position010_9_cmle.ics	40	0	1	1	0.0	0.0	0.0
1100	Jan26_100x_cp190_rep1_3R4_E-F-D_Position010_9_cmle.ics	41	0	1	1	0.0	0.0	0.0
1101	Jan26_100x_cp190_rep1_3R4_E-F-D_Position010_9_cmle.ics	42	0	1	1	0.3896674676269427	0.7130801687763713	0.35578947368421054
1102	Jan26_100x_cp190_rep1_3R4_E-F-D_Position010_9_cmle.ics	43	0	1	1	0.0	0.0	0.0
1103	Jan26_100x_cp190_rep1_3R4_E-F-D_Position010_9_cmle.ics	44	0	1	1	0.0	0.0	0.0
1104	Jan26_100x_cp190_rep1_3R4_E-F-D_Position010_9_cmle.ics	45	0	1	1	0.11528623302572269	0.7462686567164178	0.38759689922480617
1105	Jan26_100x_cp190_rep1_3R4_E-F-D_Position010_9_cmle.ics	47	0	1	1	0.4035018155900294	0.7608695652173912	0.38546255506607924
1106	Jan26_100x_cp190_rep1_3R4_E-F-D_Position010_9_cmle.ics	50	0	1	1	0.0	0.0	0.0
1107	Jan26_100x_cp190_rep1_3R4_E-F-D_Position010_9_cmle.ics	50	0	1	2	0.0	0.0	0.0
1108	Jan26_100x_cp190_rep1_3R4_E-F-D_Position010_9_cmle.ics	50	0	2	1	0.0	0.0	0.0
1109	Jan26_100x_cp190_rep1_3R4_E-F-D_Position010_9_cmle.ics	50	0	2	2	0.0	0.0	0.0
1110	Jan26_100x_cp190_rep1_3R4_E-F-D_Position010_9_cmle.ics	51	0	1	1	0.0	0.0	0.0
1111	Jan26_100x_cp190_rep1_3R4_E-F-D_Position010_9_cmle.ics	52	0	1	1	0.33663580043511027	0.8021978021978021	0.40668523676880225
1112	Jan26_100x_cp190_rep1_3R4_E-F-D_Position010_9_cmle.ics	53	0	1	1	0.0	0.0	0.0
1113	Jan26_100x_cp190_rep1_3R4_E-F-D_Position010_9_cmle.ics	53	0	1	2	0.1245091316677805	0.5192307692307692	0.2535211267605634
1114	Jan26_100x_cp190_rep1_3R4_E-F-D_Position010_9_cmle.ics	54	0	1	1	0.33202435111408135	0.3265306122448979	0.16921269095182137
1115	Jan26_100x_cp190_rep1_3R4_E-F-D_Position010_9_cmle.ics	55	0	1	1	0.0	0.0	0.0
1116	Jan26_100x_cp190_rep1_3R4_E-F-D_Position010_9_cmle.ics	55	0	1	2	0.12220340700726605	0.28648648648648645	0.47321428571428564
1117	Jan26_100x_cp190_rep1_3R4_E-F-D_Position010_9_cmle.ics	55	0	1	3	0.0	0.0	0.0
1118	Jan26_100x_cp190_rep1_3R4_E-F-D_Position010_9_cmle.ics	55	0	2	1	0.0	0.0	0.0
1119	Jan26_100x_cp190_rep1_3R4_E-F-D_Position010_9_cmle.ics	55	0	2	2	0.0	0.0	0.0
1120	Jan26_100x_cp190_rep1_3R4_E-F-D_Position010_9_cmle.ics	55	0	2	3	0.0	0.0	0.0
1121	Jan26_100x_cp190_rep1_3R4_E-F-D_Position010_9_cmle.ics	56	0	1	1	0.17292934953858402	0.412087912087912	0.2016129032258064
1122	Jan26_100x_cp190_rep1_3R4_E-F-D_Position010_9_cmle.ics	57	0	1	1	0.0	0.0	0.0
1123	Jan26_100x_cp190_rep1_3R4_E-F-D_Position010_9_cmle.ics	58	0	1	1	0.7470547900066831	0.7089715536105033	0.3529411764705882
1124	Jan26_100x_cp190_rep1_3R4_E-F-D_Position010_9_cmle.ics	60	0	1	1	0.0	0.0	0.0
1125	Jan26_100x_cp190_rep1_3R4_E-F-D_Position010_9_cmle.ics	61	0	1	1	0.21673811808835866	0.4947368421052631	0.2493368700265252
1126	Jan26_100x_cp190_rep1_3R4_E-F-D_Position010_9_cmle.ics	62	0	1	1	0.223655292069902	0.4409090909090909	0.38799999999999996
1127	Jan26_100x_cp190_rep1_3R4_E-F-D_Position010_9_cmle.ics	62	0	1	2	0.0	0.0	0.0
1128	Jan26_100x_cp190_rep1_3R4_E-F-D_Position010_9_cmle.ics	63	0	1	1	0.249018263335561	0.5346534653465347	0.2660098522167487
1129	Jan26_100x_cp190_rep1_3R4_E-F-D_Position010_9_cmle.ics	65	0	1	1	0.43117051151620284	0.719230769230769	0.3596153846153845
1130	Jan26_100x_cp190_rep1_3R4_E-F-D_Position010_9_cmle.ics	66	0	1	1	0.3689159456823126	0.8376963350785339	0.41884816753926696
1131	Jan26_100x_cp190_rep1_3R4_E-F-D_Position010_9_cmle.ics	67	0	1	1	0.0	0.0	0.0
1132	Jan26_100x_cp190_rep1_3R4_E-F-D_Position010_9_cmle.ics	67	0	1	2	0.0	0.0	0.0
1133	Jan26_100x_cp190_rep1_3R4_E-F-D_Position010_9_cmle.ics	67	0	1	3	0.0	0.0	0.0
1134	Jan26_100x_cp190_rep1_3R4_E-F-D_Position010_9_cmle.ics	67	0	1	4	0.0	0.0	0.0
1135	Jan26_100x_cp190_rep1_3R4_E-F-D_Position010_9_cmle.ics	67	0	2	1	0.0	0.0	0.0
1136	Jan26_100x_cp190_rep1_3R4_E-F-D_Position010_9_cmle.ics	67	0	2	2	0.0	0.0	0.0
1137	Jan26_100x_cp190_rep1_3R4_E-F-D_Position010_9_cmle.ics	67	0	2	3	0.03919731922874571	0.08212560386473429	0.20238095238095238
1138	Jan26_100x_cp190_rep1_3R4_E-F-D_Position010_9_cmle.ics	67	0	2	4	0.0	0.0	0.0
1139	Jan26_100x_cp190_rep1_3R4_E-F-D_Position010_9_cmle.ics	68	0	1	1	0.4265590621951739	0.8078602620087334	0.5153203342618384
1140	Jan26_100x_cp190_rep1_3R4_E-F-D_Position010_9_cmle.ics	68	0	1	2	0.0	0.0	0.0
1141	Jan26_100x_cp190_rep1_3R4_E-F-D_Position010_9_cmle.ics	69	0	1	1	0.16831790021755513	0.39037433155080214	0.19571045576407506
1142	Jan26_100x_cp190_rep1_3R4_E-F-D_Position010_9_cmle.ics	70	0	1	1	0.14064920429138167	0.25957446808510637	0.12978723404255318
1143	Jan26_100x_cp190_rep1_3R4_E-F-D_Position010_9_cmle.ics	71	0	1	1	0.523399497936781	0.8832684824902722	0.4416342412451361
1144	Jan26_100x_cp190_rep1_3R4_E-F-D_Position010_9_cmle.ics	72	0	1	1	0.1498721029334395	0.3233830845771144	0.19696969696969696
1145	Jan26_100x_cp190_rep1_3R4_E-F-D_Position010_9_cmle.ics	72	0	1	2	0.0	0.0	0.0
1146	Jan26_100x_cp190_rep1_3R4_E-F-D_Position010_9_cmle.ics	73	0	1	1	0.32971862645356687	0.8719512195121949	0.39722222222222214
1147	Jan26_100x_cp190_rep1_3R4_E-F-D_Position010_9_cmle.ics	74	0	1	1	0.3850560183059138	0.7198275862068964	0.39018691588785037
1148	Jan26_100x_cp190_rep1_3R4_E-F-D_Position010_9_cmle.ics	75	0	1	1	0.0	0.0	0.0
1149	Jan26_100x_cp190_rep1_3R4_E-F-D_Position010_9_cmle.ics	76	0	1	1	0.2144323934278442	0.7948717948717947	0.39743589743589736
1150	Jan26_100x_cp190_rep1_3R4_E-F-D_Position010_9_cmle.ics	77	0	1	1	0.0	0.0	0.0
1151	Jan26_100x_cp190_rep1_3R4_E-F-D_Position010_9_cmle.ics	77	0	1	2	0.057643116512861345	0.23584905660377356	0.3289473684210526
1152	Jan26_100x_cp190_rep1_3R4_E-F-D_Position010_9_cmle.ics	78	0	1	1	0.0	0.0	0.0
1153	Jan26_100x_cp190_rep1_3R4_E-F-D_Position010_9_cmle.ics	79	0	1	1	0.0	0.0	0.0
1154	Jan26_100x_cp190_rep1_3R4_E-F-D_Position010_9_cmle.ics	79	0	1	2	0.0	0.0	0.0
1155	Jan26_100x_cp190_rep1_3R4_E-F-D_Position010_9_cmle.ics	79	0	2	1	0.13603775497035278	1.0	0.14936708860759493
1156	Jan26_100x_cp190_rep1_3R4_E-F-D_Position010_9_cmle.ics	79	0	2	2	0.0	0.0	0.0
1157	Jan26_100x_cp190_rep1_3R4_E-F-D_Position010_9_cmle.ics	79	0	3	1	0.0	0.0	0.0
1158	Jan26_100x_cp190_rep1_3R4_E-F-D_Position010_9_cmle.ics	79	0	3	2	0.0046114493210289076	0.026666666666666665	0.017391304347826084
1159	Jan26_100x_cp190_rep1_3R4_E-F-D_Position010_9_cmle.ics	81	0	1	1	0.0	0.0	0.0
1160	Jan26_100x_cp190_rep1_3R4_E-F-D_Position010_9_cmle.ics	81	0	1	2	0.0	0.0	0.0
1161	Jan26_100x_cp190_rep1_3R4_E-F-D_Position010_9_cmle.ics	81	0	2	1	0.0945347110810926	0.3106060606060605	0.05726256983240222
1162	Jan26_100x_cp190_rep1_3R4_E-F-D_Position010_9_cmle.ics	81	0	2	2	0.0	0.0	0.0
1163	Jan26_100x_cp190_rep1_3R4_E-F-D_Position010_9_cmle.ics	81	0	3	1	0.0	0.0	0.0
1164	Jan26_100x_cp190_rep1_3R4_E-F-D_Position010_9_cmle.ics	81	0	3	2	0.16601217555704068	0.30638297872340425	0.288
1165	Jan26_100x_cp190_rep1_3R4_E-F-D_Position010_9_cmle.ics	82	0	1	1	0.19829232080424303	0.3372549019607843	0.18494623655913978
1166	Jan26_100x_cp190_rep1_3R4_E-F-D_Position010_9_cmle.ics	83	0	1	1	0.13603775497035278	0.31382978723404253	0.15691489361702127
1167	Jan26_100x_cp190_rep1_3R4_E-F-D_Position011_10_cmle.ics	1	0	1	1	0.0	0.0	0.0
1168	Jan26_100x_cp190_rep1_3R4_E-F-D_Position011_10_cmle.ics	3	0	1	1	0.23979536469350318	0.4176706827309236	0.20841683366733466
1169	Jan26_100x_cp190_rep1_3R4_E-F-D_Position011_10_cmle.ics	4	0	1	1	0.07839463845749142	0.3736263736263736	0.1868131868131868
1170	Jan26_100x_cp190_rep1_3R4_E-F-D_Position011_10_cmle.ics	5	0	1	1	0.0023057246605144538	0.008771929824561403	0.010309278350515464
1171	Jan26_100x_cp190_rep1_3R4_E-F-D_Position011_10_cmle.ics	5	0	1	2	0.0	0.0	0.0
1172	Jan26_100x_cp190_rep1_3R4_E-F-D_Position011_10_cmle.ics	6	0	1	1	0.2951327565458501	0.558951965065502	0.2776572668112798
1173	Jan26_100x_cp190_rep1_3R4_E-F-D_Position011_10_cmle.ics	8	0	1	1	0.35508159771922587	0.5460992907801417	0.2725663716814159
1174	Jan26_100x_cp190_rep1_3R4_E-F-D_Position011_10_cmle.ics	9	0	1	1	0.0	0.0	0.0
1175	Jan26_100x_cp190_rep1_3R4_E-F-D_Position011_10_cmle.ics	9	0	1	2	0.20520949478578637	0.38197424892703863	0.7063492063492062
1176	Jan26_100x_cp190_rep1_3R4_E-F-D_Position011_10_cmle.ics	10	0	1	1	0.3827502936453993	0.5971223021582732	0.299638989169675
1177	Jan26_100x_cp190_rep1_3R4_E-F-D_Position011_10_cmle.ics	13	0	1	1	0.20059804546475749	0.4306930693069307	0.21534653465346534
1178	Jan26_100x_cp190_rep1_3R4_E-F-D_Position011_10_cmle.ics	15	0	1	1	0.0	0.0	0.0
1179	Jan26_100x_cp190_rep1_3R4_E-F-D_Position011_10_cmle.ics	16	0	1	1	0.5095651499736943	0.8804780876494023	0.47222222222222215
1180	Jan26_100x_cp190_rep1_3R4_E-F-D_Position011_10_cmle.ics	17	0	1	1	0.0	0.0	0.0
1181	Jan26_100x_cp190_rep1_3R4_E-F-D_Position011_10_cmle.ics	17	0	1	2	0.52801094725781	0.6561604584527221	0.6599423631123918
1182	Jan26_100x_cp190_rep1_3R4_E-F-D_Position011_10_cmle.ics	20	0	1	1	0.3343300757745958	0.5576923076923076	0.27831094049904026
1183	Jan26_100x_cp190_rep1_3R4_E-F-D_Position011_10_cmle.ics	21	0	1	1	0.0	0.0	0.0
1184	Jan26_100x_cp190_rep1_3R4_E-F-D_Position011_10_cmle.ics	21	0	1	2	0.0	0.0	0.0
1185	Jan26_100x_cp190_rep1_3R4_E-F-D_Position011_10_cmle.ics	22	0	1	1	0.07608891379697698	0.3928571428571429	0.445945945945946
1186	Jan26_100x_cp190_rep1_3R4_E-F-D_Position011_10_cmle.ics	22	0	1	2	0.0	0.0	0.0
1187	Jan26_100x_cp190_rep1_3R4_E-F-D_Position011_10_cmle.ics	23	0	1	1	0.20290377012527194	0.376068376068376	0.18924731182795698
1188	Jan26_100x_cp190_rep1_3R4_E-F-D_Position011_10_cmle.ics	24	0	1	1	0.0	0.0	0.0
1189	Jan26_100x_cp190_rep1_3R4_E-F-D_Position011_10_cmle.ics	24	0	1	2	0.3850560183059138	0.8350000000000001	0.5
1190	Jan26_100x_cp190_rep1_3R4_E-F-D_Position011_10_cmle.ics	24	0	2	1	0.0	0.0	0.0
1191	Jan26_100x_cp190_rep1_3R4_E-F-D_Position011_10_cmle.ics	24	0	2	2	0.0	0.0	0.0
1192	Jan26_100x_cp190_rep1_3R4_E-F-D_Position011_10_cmle.ics	25	0	1	1	0.23057246605144538	0.36496350364963503	0.18281535648994512
1193	Jan26_100x_cp190_rep1_3R4_E-F-D_Position011_10_cmle.ics	26	0	1	1	0.5695139911470701	0.9499999999999998	0.4759152215799614
1194	Jan26_100x_cp190_rep1_3R4_E-F-D_Position011_10_cmle.ics	27	0	1	1	0.0	0.0	0.0
1195	Jan26_100x_cp190_rep1_3R4_E-F-D_Position011_10_cmle.ics	28	0	1	1	0.0	0.0	0.0
1196	Jan26_100x_cp190_rep1_3R4_E-F-D_Position011_10_cmle.ics	28	0	1	2	0.0	0.0	0.0
1197	Jan26_100x_cp190_rep1_3R4_E-F-D_Position011_10_cmle.ics	28	0	2	1	0.0	0.0	0.0
1198	Jan26_100x_cp190_rep1_3R4_E-F-D_Position011_10_cmle.ics	28	0	2	2	0.223655292069902	0.6783216783216782	0.35793357933579334
1199	Jan26_100x_cp190_rep1_3R4_E-F-D_Position011_10_cmle.ics	31	0	1	1	0.33663580043511027	0.5680933852140078	0.28294573643410853
1200	Jan26_100x_cp190_rep1_3R4_E-F-D_Position011_10_cmle.ics	34	0	1	1	0.10606333438366487	0.26136363636363635	0.12994350282485875
1201	Jan26_100x_cp190_rep1_3R4_E-F-D_Position011_10_cmle.ics	39	0	1	1	0.37352739500334153	0.5724381625441696	0.19262782401902498
1202	Jan26_100x_cp190_rep1_3R4_E-F-D_Position011_10_cmle.ics	39	0	2	1	0.0	0.0	0.0
1203	Jan26_100x_cp190_rep1_3R4_E-F-D_Position011_10_cmle.ics	40	0	1	1	0.0	0.0	0.0
1204	Jan26_100x_cp190_rep1_3R4_E-F-D_Position011_10_cmle.ics	40	0	1	2	0.4242533375346595	0.73015873015873	0.49595687331536376
1205	Jan26_100x_cp190_rep1_3R4_E-F-D_Position011_10_cmle.ics	42	0	1	1	0.0	0.0	0.0
1206	Jan26_100x_cp190_rep1_3R4_E-F-D_Position011_10_cmle.ics	43	0	1	1	0.01152862330257227	0.024630541871921176	0.012376237623762377
1207	Jan26_100x_cp190_rep1_3R4_E-F-D_Position011_10_cmle.ics	44	0	1	1	0.0	0.0	0.0
1208	Jan26_100x_cp190_rep1_3R4_E-F-D_Position011_10_cmle.ics	44	0	2	1	0.42194761287414506	0.47043701799485854	0.18846549948506694
1209	Jan26_100x_cp190_rep1_3R4_E-F-D_Position011_10_cmle.ics	44	0	3	1	0.0	0.0	0.0
1210	Jan26_100x_cp190_rep1_3R4_E-F-D_Position011_10_cmle.ics	46	0	1	1	0.3619987717007692	0.6596638655462184	0.49371069182389926
1211	Jan26_100x_cp190_rep1_3R4_E-F-D_Position011_10_cmle.ics	46	0	1	2	0.0	0.0	0.0
1212	Jan26_100x_cp190_rep1_3R4_E-F-D_Position011_10_cmle.ics	47	0	1	1	0.39658464160848605	0.6142857142857142	0.63003663003663
1213	Jan26_100x_cp190_rep1_3R4_E-F-D_Position011_10_cmle.ics	47	0	1	2	0.0	0.0	0.0
1214	Jan26_100x_cp190_rep1_3R4_E-F-D_Position011_10_cmle.ics	49	0	1	1	0.14064920429138167	0.371951219512195	0.23643410852713173
1215	Jan26_100x_cp190_rep1_3R4_E-F-D_Position011_10_cmle.ics	51	0	1	1	0.0	0.0	0.0
1216	Jan26_100x_cp190_rep1_3R4_E-F-D_Position011_10_cmle.ics	52	0	1	1	0.5441510198814111	0.8613138686131387	0.43065693430656937
1217	Jan26_100x_cp190_rep1_3R4_E-F-D_Position011_10_cmle.ics	53	0	1	1	0.0	0.0	0.0
1218	Jan26_100x_cp190_rep1_3R4_E-F-D_Position011_10_cmle.ics	53	0	1	2	0.0	0.0	0.0
1219	Jan26_100x_cp190_rep1_3R4_E-F-D_Position011_10_cmle.ics	53	0	1	3	0.0	0.0	0.0
1220	Jan26_100x_cp190_rep1_3R4_E-F-D_Position011_10_cmle.ics	53	0	1	4	0.05533739185234689	0.14285714285714285	0.10389610389610389
1221	Jan26_100x_cp190_rep1_3R4_E-F-D_Position011_10_cmle.ics	53	0	2	1	0.0	0.0	0.0
1222	Jan26_100x_cp190_rep1_3R4_E-F-D_Position011_10_cmle.ics	53	0	2	2	0.0	0.0	0.0
1223	Jan26_100x_cp190_rep1_3R4_E-F-D_Position011_10_cmle.ics	53	0	2	3	0.0	0.0	0.0
1224	Jan26_100x_cp190_rep1_3R4_E-F-D_Position011_10_cmle.ics	53	0	2	4	0.0	0.0	0.0
1225	Jan26_100x_cp190_rep1_3R4_E-F-D_Position011_10_cmle.ics	53	0	3	1	0.0	0.0	0.0
1226	Jan26_100x_cp190_rep1_3R4_E-F-D_Position011_10_cmle.ics	53	0	3	2	0.0	0.0	0.0
1227	Jan26_100x_cp190_rep1_3R4_E-F-D_Position011_10_cmle.ics	53	0	3	3	0.0	0.0	0.0
1228	Jan26_100x_cp190_rep1_3R4_E-F-D_Position011_10_cmle.ics	53	0	3	4	0.0	0.0	0.0
1229	Jan26_100x_cp190_rep1_3R4_E-F-D_Position011_10_cmle.ics	55	0	1	1	0.0	0.0	0.0
1230	Jan26_100x_cp190_rep1_3R4_E-F-D_Position011_10_cmle.ics	55	0	1	2	0.0	0.0	0.0
1231	Jan26_100x_cp190_rep1_3R4_E-F-D_Position011_10_cmle.ics	55	0	1	3	0.04380876854977462	0.1496062992125984	0.38
1232	Jan26_100x_cp190_rep1_3R4_E-F-D_Position011_10_cmle.ics	56	0	1	1	0.09222898642057815	0.18433179723502302	0.07421150278293136
1233	Jan26_100x_cp190_rep1_3R4_E-F-D_Position011_10_cmle.ics	56	0	2	1	0.1498721029334395	0.9999999999999998	0.12059369202226346
1234	Jan26_100x_cp190_rep1_3R4_E-F-D_Position011_10_cmle.ics	57	0	1	1	0.025362971265658993	0.09322033898305085	0.04680851063829788
1235	Jan26_100x_cp190_rep1_3R4_E-F-D_Position011_10_cmle.ics	59	0	1	1	0.0	0.0	0.0
1236	Jan26_100x_cp190_rep1_3R4_E-F-D_Position011_10_cmle.ics	60	0	1	1	0.1291205809888094	0.2466960352422907	0.06534422403733954
1237	Jan26_100x_cp190_rep1_3R4_E-F-D_Position011_10_cmle.ics	60	0	2	1	0.19137514682269965	0.3755656108597284	0.0968494749124854
1238	Jan26_100x_cp190_rep1_3R4_E-F-D_Position011_10_cmle.ics	61	0	1	1	0.07147746447594806	0.18674698795180716	0.09451219512195119
1239	Jan26_100x_cp190_rep1_3R4_E-F-D_Position011_10_cmle.ics	62	0	1	1	0.0	0.0	0.0
1240	Jan26_100x_cp190_rep1_3R4_E-F-D_Position011_10_cmle.ics	63	0	1	1	0.16140072623601176	0.36842105263157887	0.18421052631578944
1241	Jan26_100x_cp190_rep1_3R4_E-F-D_Position011_10_cmle.ics	64	0	1	1	0.0	0.0	0.0
1242	Jan26_100x_cp190_rep1_3R4_E-F-D_Position011_10_cmle.ics	64	0	1	2	0.3043556551879079	0.6376811594202898	0.4943820224719101
1243	Jan26_100x_cp190_rep1_3R4_E-F-D_Position011_10_cmle.ics	65	0	1	1	0.2444068140145321	0.848	0.4156862745098039
1244	Jan26_100x_cp190_rep1_3R4_E-F-D_Position011_10_cmle.ics	66	0	1	1	0.6133227596968447	0.9999999999999998	0.5037878787878787
1245	Jan26_100x_cp190_rep1_3R4_E-F-D_Position011_10_cmle.ics	69	0	1	1	0.2098209441068153	0.46428571428571425	0.23155216284987273
1246	Jan26_100x_cp190_rep1_3R4_E-F-D_Position011_10_cmle.ics	70	0	1	1	0.0	0.0	0.0
1247	Jan26_100x_cp190_rep1_3R4_E-F-D_Position011_10_cmle.ics	70	0	1	2	0.0	0.0	0.0
1248	Jan26_100x_cp190_rep1_3R4_E-F-D_Position011_10_cmle.ics	70	0	1	3	0.0	0.0	0.0
1249	Jan26_100x_cp190_rep1_3R4_E-F-D_Position011_10_cmle.ics	70	0	2	1	0.0	0.0	0.0
1250	Jan26_100x_cp190_rep1_3R4_E-F-D_Position011_10_cmle.ics	70	0	2	2	0.0	0.0	0.0
1251	Jan26_100x_cp190_rep1_3R4_E-F-D_Position011_10_cmle.ics	70	0	2	3	0.0	0.0	0.0
1252	Jan26_100x_cp190_rep1_3R4_E-F-D_Position011_10_cmle.ics	70	0	3	1	0.0	0.0	0.0
1253	Jan26_100x_cp190_rep1_3R4_E-F-D_Position011_10_cmle.ics	70	0	3	2	0.0	0.0	0.0
1254	Jan26_100x_cp190_rep1_3R4_E-F-D_Position011_10_cmle.ics	70	0	3	3	0.0	0.0	0.0
1255	Jan26_100x_cp190_rep1_3R4_E-F-D_Position011_10_cmle.ics	72	0	1	1	0.2766869592617345	0.6185567010309279	0.33240997229916897
1256	Jan26_100x_cp190_rep1_3R4_E-F-D_Position011_10_cmle.ics	73	0	1	1	0.0	0.0	0.0
1257	Jan26_100x_cp190_rep1_3R4_E-F-D_Position011_10_cmle.ics	73	0	1	2	0.0	0.0	0.0
1258	Jan26_100x_cp190_rep1_3R4_E-F-D_Position011_10_cmle.ics	74	0	1	1	0.0	0.0	0.0
1259	Jan26_100x_cp190_rep1_3R4_E-F-D_Position011_10_cmle.ics	74	0	1	2	0.0	0.0	0.0
1260	Jan26_100x_cp190_rep1_3R4_E-F-D_Position011_10_cmle.ics	75	0	1	1	0.0	0.0	0.0
1261	Jan26_100x_cp190_rep1_3R4_E-F-D_Position011_10_cmle.ics	75	0	1	2	0.0	0.0	0.0
1262	Jan26_100x_cp190_rep1_3R4_E-F-D_Position011_10_cmle.ics	75	0	2	1	0.0	0.0	0.0
1263	Jan26_100x_cp190_rep1_3R4_E-F-D_Position011_10_cmle.ics	75	0	2	2	0.19598659614372857	0.5151515151515151	1.0
1264	Jan26_100x_cp190_rep1_3R4_E-F-D_Position011_10_cmle.ics	76	0	1	1	0.1291205809888094	0.5894736842105261	0.2947368421052631
1265	Jan26_100x_cp190_rep1_3R4_E-F-D_Position011_10_cmle.ics	77	0	1	1	0.03689159456823126	0.13333333333333333	0.06666666666666667
1266	Jan26_100x_cp190_rep1_3R4_E-F-D_Position012_11_cmle.ics	2	0	1	1	0.12220340700726605	0.595505617977528	0.2208333333333333
1267	Jan26_100x_cp190_rep1_3R4_E-F-D_Position012_11_cmle.ics	2	0	1	2	0.0	0.0	0.0
1268	Jan26_100x_cp190_rep1_3R4_E-F-D_Position012_11_cmle.ics	2	0	2	1	0.0	0.0	0.0
1269	Jan26_100x_cp190_rep1_3R4_E-F-D_Position012_11_cmle.ics	2	0	2	2	0.22596101673041646	0.6405228758169934	0.4
1270	Jan26_100x_cp190_rep1_3R4_E-F-D_Position012_11_cmle.ics	3	0	1	1	0.0023057246605144538	0.0045662100456621	0.0030674846625766868
1271	Jan26_100x_cp190_rep1_3R4_E-F-D_Position012_11_cmle.ics	3	0	1	2	0.0	0.0	0.0
1272	Jan26_100x_cp190_rep1_3R4_E-F-D_Position012_11_cmle.ics	4	0	1	1	0.0	0.0	0.0
1273	Jan26_100x_cp190_rep1_3R4_E-F-D_Position012_11_cmle.ics	5	0	1	1	0.029974420586687898	0.059633027522935776	0.030023094688221705
1274	Jan26_100x_cp190_rep1_3R4_E-F-D_Position012_11_cmle.ics	6	0	1	1	0.1798465235201274	0.32365145228215764	0.16149068322981366
1275	Jan26_100x_cp190_rep1_3R4_E-F-D_Position012_11_cmle.ics	7	0	1	1	0.0	0.0	0.0
1276	Jan26_100x_cp190_rep1_3R4_E-F-D_Position012_11_cmle.ics	7	0	1	2	0.21904384274887312	0.41125541125541126	0.44811320754716977
1277	Jan26_100x_cp190_rep1_3R4_E-F-D_Position012_11_cmle.ics	8	0	1	1	0.0	0.0	0.0
1278	Jan26_100x_cp190_rep1_3R4_E-F-D_Position012_11_cmle.ics	8	0	2	1	0.13603775497035278	1.0	0.12394957983193276
1279	Jan26_100x_cp190_rep1_3R4_E-F-D_Position012_11_cmle.ics	10	0	1	1	0.0	0.0	0.0
1280	Jan26_100x_cp190_rep1_3R4_E-F-D_Position012_11_cmle.ics	10	0	2	1	0.09222898642057815	0.45977011494252873	0.08528784648187634
1281	Jan26_100x_cp190_rep1_3R4_E-F-D_Position012_11_cmle.ics	11	0	1	1	0.0	0.0	0.0
1282	Jan26_100x_cp190_rep1_3R4_E-F-D_Position012_11_cmle.ics	11	0	1	2	0.0899232617600637	0.17256637168141592	0.26712328767123283
1283	Jan26_100x_cp190_rep1_3R4_E-F-D_Position012_11_cmle.ics	12	0	1	1	0.03458586990771681	0.07500000000000001	0.04054054054054054
1284	Jan26_100x_cp190_rep1_3R4_E-F-D_Position012_11_cmle.ics	13	0	1	1	0.37122167034282705	0.6851063829787234	0.3411016949152542
1285	Jan26_100x_cp190_rep1_3R4_E-F-D_Position012_11_cmle.ics	16	0	1	1	0.0	0.0	0.0
1286	Jan26_100x_cp190_rep1_3R4_E-F-D_Position012_11_cmle.ics	17	0	1	1	0.472673555405463	0.8541666666666666	0.40196078431372545
1287	Jan26_100x_cp190_rep1_3R4_E-F-D_Position012_11_cmle.ics	18	0	1	1	0.0	0.0	0.0
1288	Jan26_100x_cp190_rep1_3R4_E-F-D_Position012_11_cmle.ics	20	0	1	1	0.0	0.0	0.0
1289	Jan26_100x_cp190_rep1_3R4_E-F-D_Position012_11_cmle.ics	21	0	1	1	0.1590950015754973	0.37297297297297294	0.1885245901639344
1290	Jan26_100x_cp190_rep1_3R4_E-F-D_Position012_11_cmle.ics	22	0	1	1	0.0023057246605144538	0.0034246575342465747	0.0010204081632653062
1291	Jan26_100x_cp190_rep1_3R4_E-F-D_Position012_11_cmle.ics	22	0	2	1	0.249018263335561	0.5373134328358208	0.11020408163265306
1292	Jan26_100x_cp190_rep1_3R4_E-F-D_Position012_11_cmle.ics	23	0	1	1	0.12220340700726605	0.2676767676767677	0.3984962406015037
1293	Jan26_100x_cp190_rep1_3R4_E-F-D_Position012_11_cmle.ics	23	0	1	2	0.0	0.0	0.0
1294	Jan26_100x_cp190_rep1_3R4_E-F-D_Position012_11_cmle.ics	23	0	1	3	0.0	0.0	0.0
1295	Jan26_100x_cp190_rep1_3R4_E-F-D_Position012_11_cmle.ics	24	0	1	1	0.17754079885961294	0.3208333333333333	0.16210526315789475
1296	Jan26_100x_cp190_rep1_3R4_E-F-D_Position012_11_cmle.ics	25	0	1	1	0.0	0.0	0.0
1297	Jan26_100x_cp190_rep1_3R4_E-F-D_Position012_11_cmle.ics	25	0	1	2	0.01844579728411563	0.050955414012738856	0.11267605633802814
1298	Jan26_100x_cp190_rep1_3R4_E-F-D_Position012_11_cmle.ics	25	0	1	3	0.0	0.0	0.0
1299	Jan26_100x_cp190_rep1_3R4_E-F-D_Position012_11_cmle.ics	25	0	2	1	0.0	0.0	0.0
1300	Jan26_100x_cp190_rep1_3R4_E-F-D_Position012_11_cmle.ics	25	0	2	2	0.0	0.0	0.0
1301	Jan26_100x_cp190_rep1_3R4_E-F-D_Position012_11_cmle.ics	25	0	2	3	0.0	0.0	0.0
1302	Jan26_100x_cp190_rep1_3R4_E-F-D_Position012_11_cmle.ics	26	0	1	1	0.0	0.0	0.0
1303	Jan26_100x_cp190_rep1_3R4_E-F-D_Position012_11_cmle.ics	26	0	1	2	0.03458586990771681	0.08670520231213871	0.0819672131147541
1304	Jan26_100x_cp190_rep1_3R4_E-F-D_Position012_11_cmle.ics	27	0	1	1	0.36661022102179813	0.7607655502392343	0.3305613305613305
1305	Jan26_100x_cp190_rep1_3R4_E-F-D_Position012_11_cmle.ics	28	0	1	1	0.1245091316677805	0.5454545454545455	0.9310344827586204
1306	Jan26_100x_cp190_rep1_3R4_E-F-D_Position012_11_cmle.ics	28	0	1	2	0.0	0.0	0.0
1307	Jan26_100x_cp190_rep1_3R4_E-F-D_Position012_11_cmle.ics	31	0	1	1	0.4934250773500931	0.9264069264069265	0.48198198198198194
1308	Jan26_100x_cp190_rep1_3R4_E-F-D_Position012_11_cmle.ics	32	0	1	1	0.03689159456823126	0.06926406926406926	0.029304029304029304
1309	Jan26_100x_cp190_rep1_3R4_E-F-D_Position012_11_cmle.ics	32	0	1	2	0.0	0.0	0.0
1310	Jan26_100x_cp190_rep1_3R4_E-F-D_Position012_11_cmle.ics	32	0	2	1	0.0	0.0	0.0
1311	Jan26_100x_cp190_rep1_3R4_E-F-D_Position012_11_cmle.ics	32	0	2	2	0.07147746447594806	0.3069306930693069	0.25619834710743794
1312	Jan26_100x_cp190_rep1_3R4_E-F-D_Position012_11_cmle.ics	33	0	1	1	0.0	0.0	0.0
1313	Jan26_100x_cp190_rep1_3R4_E-F-D_Position012_11_cmle.ics	34	0	1	1	0.04150304388926017	0.16666666666666663	0.08294930875576036
1314	Jan26_100x_cp190_rep1_3R4_E-F-D_Position012_11_cmle.ics	35	0	1	1	0.39658464160848605	0.6466165413533834	0.32514177693761814
1315	Jan26_100x_cp190_rep1_3R4_E-F-D_Position012_11_cmle.ics	37	0	1	1	0.4496163088003185	0.8705357142857142	0.4295154185022026
1316	Jan26_100x_cp190_rep1_3R4_E-F-D_Position012_11_cmle.ics	38	0	1	1	0.3873617429664282	0.5978647686832739	0.29999999999999993
1317	Jan26_100x_cp190_rep1_3R4_E-F-D_Position012_11_cmle.ics	40	0	1	1	0.45653348278186184	0.821576763485477	0.4125
1318	Jan26_100x_cp190_rep1_3R4_E-F-D_Position012_11_cmle.ics	41	0	1	1	0.223655292069902	0.4597156398104265	0.23150357995226725
1319	Jan26_100x_cp190_rep1_3R4_E-F-D_Position012_11_cmle.ics	42	0	1	1	0.43117051151620284	0.46401985111662525	0.23172242874845103
1320	Jan26_100x_cp190_rep1_3R4_E-F-D_Position012_11_cmle.ics	43	0	1	1	0.3643044963612837	0.7632850241545893	0.6076923076923075
1321	Jan26_100x_cp190_rep1_3R4_E-F-D_Position012_11_cmle.ics	43	0	1	2	0.0	0.0	0.0
1322	Jan26_100x_cp190_rep1_3R4_E-F-D_Position012_11_cmle.ics	43	0	2	1	0.0	0.0	0.0
1323	Jan26_100x_cp190_rep1_3R4_E-F-D_Position012_11_cmle.ics	43	0	2	2	0.3804445689848849	0.7268722466960351	0.2972972972972973
1324	Jan26_100x_cp190_rep1_3R4_E-F-D_Position012_11_cmle.ics	44	0	1	1	0.9591814587740127	0.9162995594713654	0.45865490628445416
1325	Jan26_100x_cp190_rep1_3R4_E-F-D_Position012_11_cmle.ics	46	0	1	1	0.0	0.0	0.0
1326	Jan26_100x_cp190_rep1_3R4_E-F-D_Position012_11_cmle.ics	47	0	1	1	0.4426991348187751	0.7999999999999999	0.3991683991683991
1327	Jan26_100x_cp190_rep1_3R4_E-F-D_Position012_11_cmle.ics	48	0	1	1	0.0	0.0	0.0
1328	Jan26_100x_cp190_rep1_3R4_E-F-D_Position012_11_cmle.ics	48	0	2	1	0.21904384274887312	0.9999999999999999	0.20562770562770563
1329	Jan26_100x_cp190_rep1_3R4_E-F-D_Position012_11_cmle.ics	50	0	1	1	0.0853118124390348	0.0893719806763285	0.0909090909090909
1330	Jan26_100x_cp190_rep1_3R4_E-F-D_Position012_11_cmle.ics	50	0	1	2	0.23287819071195984	0.2439613526570048	0.23764705882352938
1331	Jan26_100x_cp190_rep1_3R4_E-F-D_Position012_11_cmle.ics	51	0	1	1	0.0	0.0	0.0
1332	Jan26_100x_cp190_rep1_3R4_E-F-D_Position012_11_cmle.ics	53	0	1	1	0.04842021787080353	0.041916167664670656	0.025547445255474453
1333	Jan26_100x_cp190_rep1_3R4_E-F-D_Position012_11_cmle.ics	53	0	1	2	0.0	0.0	0.0
1334	Jan26_100x_cp190_rep1_3R4_E-F-D_Position012_11_cmle.ics	54	0	1	1	0.4634506567634052	0.9178082191780821	0.4999999999999999
1335	Jan26_100x_cp190_rep1_3R4_E-F-D_Position012_11_cmle.ics	55	0	1	1	0.0	0.0	0.0
1336	Jan26_100x_cp190_rep1_3R4_E-F-D_Position012_11_cmle.ics	55	0	1	2	0.0	0.0	0.0
1337	Jan26_100x_cp190_rep1_3R4_E-F-D_Position012_11_cmle.ics	55	0	2	1	0.0	0.0	0.0
1338	Jan26_100x_cp190_rep1_3R4_E-F-D_Position012_11_cmle.ics	55	0	2	2	0.0	0.0	0.0
1339	Jan26_100x_cp190_rep1_3R4_E-F-D_Position012_11_cmle.ics	56	0	1	1	0.050725942531317986	0.09523809523809525	0.047413793103448267
1340	Jan26_100x_cp190_rep1_3R4_E-F-D_Position012_11_cmle.ics	57	0	1	1	0.12220340700726605	0.6624999999999999	0.10018903591682418
1341	Jan26_100x_cp190_rep1_3R4_E-F-D_Position012_11_cmle.ics	57	0	2	1	0.0	0.0	0.0
1342	Jan26_100x_cp190_rep1_3R4_E-F-D_Position012_11_cmle.ics	59	0	1	1	0.0	0.0	0.0
1343	Jan26_100x_cp190_rep1_3R4_E-F-D_Position012_11_cmle.ics	59	0	1	2	0.2098209441068153	0.42129629629629617	0.5796178343949044
1344	Jan26_100x_cp190_rep1_3R4_E-F-D_Position012_11_cmle.ics	61	0	1	1	0.17754079885961294	0.41847826086956513	0.21095890410958903
1345	Jan26_100x_cp190_rep1_3R4_E-F-D_Position012_11_cmle.ics	62	0	1	1	0.0853118124390348	0.20441988950276244	0.11821086261980832
1346	Jan26_100x_cp190_rep1_3R4_E-F-D_Position012_11_cmle.ics	63	0	1	1	0.0	0.0	0.0
1347	Jan26_100x_cp190_rep1_3R4_E-F-D_Position012_11_cmle.ics	63	0	1	2	0.0	0.0	0.0
1348	Jan26_100x_cp190_rep1_3R4_E-F-D_Position012_11_cmle.ics	63	0	1	3	0.11528623302572269	0.101010101010101	0.27322404371584696
1349	Jan26_100x_cp190_rep1_3R4_E-F-D_Position012_11_cmle.ics	64	0	1	1	0.7378318913646252	0.6896551724137929	0.3451995685005394
1350	Jan26_100x_cp190_rep1_3R4_E-F-D_Position012_11_cmle.ics	65	0	1	1	0.08300608777852034	0.1773399014778325	0.08737864077669902
1351	Jan26_100x_cp190_rep1_3R4_E-F-D_Position012_11_cmle.ics	66	0	1	1	0.4842021787080353	0.5263157894736842	0.25362318840579706
1352	Jan26_100x_cp190_rep1_3R4_E-F-D_Position012_11_cmle.ics	67	0	1	1	0.6801887748517639	0.8477011494252873	0.4796747967479674
1353	Jan26_100x_cp190_rep1_3R4_E-F-D_Position012_11_cmle.ics	67	0	1	2	0.0	0.0	0.0
1354	Jan26_100x_cp190_rep1_3R4_E-F-D_Position012_11_cmle.ics	67	0	2	1	0.0	0.0	0.0
1355	Jan26_100x_cp190_rep1_3R4_E-F-D_Position012_11_cmle.ics	67	0	2	2	0.0	0.0	0.0
1356	Jan26_100x_cp190_rep1_3R4_E-F-D_Position012_11_cmle.ics	68	0	1	1	0.0	0.0	0.0
1357	Jan26_100x_cp190_rep1_3R4_E-F-D_Position012_11_cmle.ics	69	0	1	1	0.14064920429138167	0.35882352941176465	0.1912225705329153
1358	Jan26_100x_cp190_rep1_3R4_E-F-D_Position012_11_cmle.ics	70	0	1	1	0.11528623302572269	0.28901734104046234	0.14492753623188404
1359	Jan26_100x_cp190_rep1_3R4_E-F-D_Position012_11_cmle.ics	72	0	1	1	0.06686601515491916	0.26851851851851843	0.13551401869158874
1360	Jan26_100x_cp190_rep1_3R4_E-F-D_Position012_11_cmle.ics	73	0	1	1	0.3481644237376825	0.6536796536796537	0.3268398268398269
1361	Jan26_100x_cp190_rep1_3R4_E-F-D_Position012_11_cmle.ics	77	0	1	1	0.15217782759395396	0.2959641255605381	0.14666666666666667
1362	Jan26_100x_cp190_rep1_3R4_E-F-D_Position012_11_cmle.ics	78	0	1	1	0.0	0.0	0.0
1363	Jan26_100x_cp190_rep1_3R4_E-F-D_Position012_11_cmle.ics	78	0	1	2	0.0	0.0	0.0
1364	Jan26_100x_cp190_rep1_3R4_E-F-D_Position012_11_cmle.ics	78	0	2	1	0.0	0.0	0.0
1365	Jan26_100x_cp190_rep1_3R4_E-F-D_Position012_11_cmle.ics	78	0	2	2	0.0	0.0	0.0
1366	Jan26_100x_cp190_rep1_3R4_E-F-D_Position012_11_cmle.ics	79	0	1	1	0.4657563814239197	0.9140271493212668	0.4580498866213151
1367	Jan26_100x_cp190_rep1_3R4_E-F-D_Position012_11_cmle.ics	80	0	1	1	0.2766869592617345	0.5381165919282511	0.2702702702702703
1368	Jan26_100x_cp190_rep1_3R4_E-F-D_Position012_11_cmle.ics	82	0	1	1	0.08300608777852034	0.3157894736842105	0.15789473684210525
1369	Jan26_100x_cp190_rep1_3R4_E-F-D_Position013_12_cmle.ics	1	0	1	1	0.0	0.0	0.0
1370	Jan26_100x_cp190_rep1_3R4_E-F-D_Position013_12_cmle.ics	2	0	1	1	0.0	0.0	0.0
1371	Jan26_100x_cp190_rep1_3R4_E-F-D_Position013_12_cmle.ics	4	0	1	1	0.029974420586687898	0.1969696969696969	0.09701492537313432
1372	Jan26_100x_cp190_rep1_3R4_E-F-D_Position013_12_cmle.ics	5	0	1	1	0.23057246605144538	0.40983606557377045	0.20408163265306123
1373	Jan26_100x_cp190_rep1_3R4_E-F-D_Position013_12_cmle.ics	6	0	1	1	0.16831790021755513	0.9605263157894737	0.27037037037037037
1374	Jan26_100x_cp190_rep1_3R4_E-F-D_Position013_12_cmle.ics	6	0	1	2	0.0	0.0	0.0
1375	Jan26_100x_cp190_rep1_3R4_E-F-D_Position013_12_cmle.ics	6	0	2	1	0.0	0.0	0.0
1376	Jan26_100x_cp190_rep1_3R4_E-F-D_Position013_12_cmle.ics	6	0	2	2	0.020751521944630084	0.06293706293706293	0.05232558139534883
1377	Jan26_100x_cp190_rep1_3R4_E-F-D_Position013_12_cmle.ics	8	0	1	1	0.0	0.0	0.0
1378	Jan26_100x_cp190_rep1_3R4_E-F-D_Position013_12_cmle.ics	8	0	1	2	0.0	0.0	0.0
1379	Jan26_100x_cp190_rep1_3R4_E-F-D_Position013_12_cmle.ics	8	0	1	3	0.17292934953858402	0.28195488721804507	0.8064516129032256
1380	Jan26_100x_cp190_rep1_3R4_E-F-D_Position013_12_cmle.ics	8	0	2	1	0.0	0.0	0.0
1381	Jan26_100x_cp190_rep1_3R4_E-F-D_Position013_12_cmle.ics	8	0	2	2	0.18676369750167077	0.6585365853658537	0.13388429752066117
1382	Jan26_100x_cp190_rep1_3R4_E-F-D_Position013_12_cmle.ics	8	0	2	3	0.0	0.0	0.0
1383	Jan26_100x_cp190_rep1_3R4_E-F-D_Position013_12_cmle.ics	9	0	1	1	0.41272471423208723	0.7489539748953975	0.5966666666666666
1384	Jan26_100x_cp190_rep1_3R4_E-F-D_Position013_12_cmle.ics	9	0	1	2	0.0	0.0	0.0
1385	Jan26_100x_cp190_rep1_3R4_E-F-D_Position013_12_cmle.ics	10	0	1	1	0.26515833595916216	0.5399061032863849	0.2544247787610619
1386	Jan26_100x_cp190_rep1_3R4_E-F-D_Position013_12_cmle.ics	12	0	1	1	0.42194761287414506	0.6559139784946236	0.34014869888475835
1387	Jan26_100x_cp190_rep1_3R4_E-F-D_Position013_12_cmle.ics	13	0	1	1	0.0899232617600637	0.21428571428571427	0.1059782608695652
1388	Jan26_100x_cp190_rep1_3R4_E-F-D_Position013_12_cmle.ics	15	0	1	1	0.3389415250956247	0.6419213973799125	0.3259423503325942
1389	Jan26_100x_cp190_rep1_3R4_E-F-D_Position013_12_cmle.ics	16	0	1	1	0.2559354373171044	0.6032608695652174	0.3
1390	Jan26_100x_cp190_rep1_3R4_E-F-D_Position013_12_cmle.ics	17	0	1	1	0.37122167034282705	0.8473684210526314	0.42146596858638735
1391	Jan26_100x_cp190_rep1_3R4_E-F-D_Position013_12_cmle.ics	18	0	1	1	0.9568757341134984	0.9080962800875274	0.453551912568306
1392	Jan26_100x_cp190_rep1_3R4_E-F-D_Position013_12_cmle.ics	19	0	1	1	0.28590985790379225	0.805194805194805	0.39999999999999997
1393	Jan26_100x_cp190_rep1_3R4_E-F-D_Position013_12_cmle.ics	20	0	1	1	0.0	0.0	0.0
1394	Jan26_100x_cp190_rep1_3R4_E-F-D_Position013_12_cmle.ics	20	0	1	2	0.0	0.0	0.0
1395	Jan26_100x_cp190_rep1_3R4_E-F-D_Position013_12_cmle.ics	20	0	1	3	0.0	0.0	0.0
1396	Jan26_100x_cp190_rep1_3R4_E-F-D_Position013_12_cmle.ics	20	0	1	4	0.0	0.0	0.0
1397	Jan26_100x_cp190_rep1_3R4_E-F-D_Position013_12_cmle.ics	20	0	2	1	0.03228014524720235	0.18421052631578944	0.08187134502923976
1398	Jan26_100x_cp190_rep1_3R4_E-F-D_Position013_12_cmle.ics	20	0	2	2	0.0	0.0	0.0
1399	Jan26_100x_cp190_rep1_3R4_E-F-D_Position013_12_cmle.ics	20	0	2	3	0.0	0.0	0.0
1400	Jan26_100x_cp190_rep1_3R4_E-F-D_Position013_12_cmle.ics	20	0	2	4	0.0	0.0	0.0
1401	Jan26_100x_cp190_rep1_3R4_E-F-D_Position013_12_cmle.ics	22	0	1	1	0.0	0.0	0.0
1402	Jan26_100x_cp190_rep1_3R4_E-F-D_Position013_12_cmle.ics	22	0	1	2	0.0	0.0	0.0
1403	Jan26_100x_cp190_rep1_3R4_E-F-D_Position013_12_cmle.ics	23	0	1	1	0.0	0.0	0.0
1404	Jan26_100x_cp190_rep1_3R4_E-F-D_Position013_12_cmle.ics	23	0	1	2	0.17523507419909848	0.6551724137931032	0.43678160919540227
1405	Jan26_100x_cp190_rep1_3R4_E-F-D_Position013_12_cmle.ics	24	0	1	1	0.19598659614372857	0.33730158730158727	0.28813559322033894
1406	Jan26_100x_cp190_rep1_3R4_E-F-D_Position013_12_cmle.ics	24	0	1	2	0.0	0.0	0.0
1407	Jan26_100x_cp190_rep1_3R4_E-F-D_Position013_12_cmle.ics	26	0	1	1	0.0	0.0	0.0
1408	Jan26_100x_cp190_rep1_3R4_E-F-D_Position013_12_cmle.ics	27	0	1	1	0.47959072938700636	0.8353413654618472	0.4210526315789473
1409	Jan26_100x_cp190_rep1_3R4_E-F-D_Position013_12_cmle.ics	28	0	1	1	0.0	0.0	0.0
1410	Jan26_100x_cp190_rep1_3R4_E-F-D_Position013_12_cmle.ics	29	0	1	1	0.26285261129864773	0.4935064935064935	0.24675324675324675
1411	Jan26_100x_cp190_rep1_3R4_E-F-D_Position013_12_cmle.ics	30	0	1	1	0.19829232080424303	0.3926940639269406	0.19501133786848068
1412	Jan26_100x_cp190_rep1_3R4_E-F-D_Position013_12_cmle.ics	31	0	1	1	0.6432971802835326	0.6269662921348312	0.31418918918918914
1413	Jan26_100x_cp190_rep1_3R4_E-F-D_Position013_12_cmle.ics	32	0	1	1	0.325107177132538	0.6778846153846154	0.33651551312649164
1414	Jan26_100x_cp190_rep1_3R4_E-F-D_Position013_12_cmle.ics	33	0	1	1	0.40119609092951497	0.7190082644628097	0.36024844720496896
1415	Jan26_100x_cp190_rep1_3R4_E-F-D_Position013_12_cmle.ics	34	0	1	1	0.0	0.0	0.0
1416	Jan26_100x_cp190_rep1_3R4_E-F-D_Position013_12_cmle.ics	34	0	1	2	0.08300608777852034	0.41860465116279066	0.46153846153846145
1417	Jan26_100x_cp190_rep1_3R4_E-F-D_Position013_12_cmle.ics	34	0	1	3	0.0	0.0	0.0
1418	Jan26_100x_cp190_rep1_3R4_E-F-D_Position013_12_cmle.ics	35	0	1	1	0.04150304388926017	0.0932642487046632	0.06545454545454545
1419	Jan26_100x_cp190_rep1_3R4_E-F-D_Position013_12_cmle.ics	35	0	1	2	0.0	0.0	0.0
1420	Jan26_100x_cp190_rep1_3R4_E-F-D_Position013_12_cmle.ics	36	0	1	1	0.0	0.0	0.0
1421	Jan26_100x_cp190_rep1_3R4_E-F-D_Position013_12_cmle.ics	37	0	1	1	0.0	0.0	0.0
1422	Jan26_100x_cp190_rep1_3R4_E-F-D_Position013_12_cmle.ics	37	0	2	1	0.10606333438366487	0.7666666666666666	0.10454545454545455
1423	Jan26_100x_cp190_rep1_3R4_E-F-D_Position013_12_cmle.ics	38	0	1	1	0.0645602904944047	0.2592592592592592	0.1346153846153846
1424	Jan26_100x_cp190_rep1_3R4_E-F-D_Position013_12_cmle.ics	40	0	1	1	0.02305724660514454	0.056818181818181816	0.033557046979865765
1425	Jan26_100x_cp190_rep1_3R4_E-F-D_Position013_12_cmle.ics	40	0	1	2	0.0	0.0	0.0
1426	Jan26_100x_cp190_rep1_3R4_E-F-D_Position013_12_cmle.ics	41	0	1	1	0.20520949478578637	0.31672597864768676	0.1589285714285714
1427	Jan26_100x_cp190_rep1_3R4_E-F-D_Position013_12_cmle.ics	42	0	1	1	0.26515833595916216	0.6084656084656083	0.30263157894736836
1428	Jan26_100x_cp190_rep1_3R4_E-F-D_Position013_12_cmle.ics	43	0	1	1	0.0	0.0	0.0
1429	Jan26_100x_cp190_rep1_3R4_E-F-D_Position013_12_cmle.ics	43	0	1	2	0.0	0.0	0.0
1430	Jan26_100x_cp190_rep1_3R4_E-F-D_Position013_12_cmle.ics	44	0	1	1	0.0	0.0	0.0
1431	Jan26_100x_cp190_rep1_3R4_E-F-D_Position013_12_cmle.ics	44	0	1	2	0.0	0.0	0.0
1432	Jan26_100x_cp190_rep1_3R4_E-F-D_Position013_12_cmle.ics	45	0	1	1	0.46114493210289076	0.9900990099009901	0.30769230769230765
1433	Jan26_100x_cp190_rep1_3R4_E-F-D_Position013_12_cmle.ics	45	0	1	2	0.0	0.0	0.0
1434	Jan26_100x_cp190_rep1_3R4_E-F-D_Position013_12_cmle.ics	45	0	2	1	0.0	0.0	0.0
1435	Jan26_100x_cp190_rep1_3R4_E-F-D_Position013_12_cmle.ics	45	0	2	2	0.29052130722482117	0.3865030674846625	0.31343283582089543
1436	Jan26_100x_cp190_rep1_3R4_E-F-D_Position013_12_cmle.ics	46	0	1	1	0.04150304388926017	0.09278350515463916	0.04603580562659846
1437	Jan26_100x_cp190_rep1_3R4_E-F-D_Position013_12_cmle.ics	47	0	1	1	0.029974420586687898	0.05416666666666666	0.03542234332425068
1438	Jan26_100x_cp190_rep1_3R4_E-F-D_Position013_12_cmle.ics	47	0	1	2	0.0	0.0	0.0
1439	Jan26_100x_cp190_rep1_3R4_E-F-D_Position013_12_cmle.ics	49	0	1	1	0.08300608777852034	0.3529411764705882	0.10942249240121579
1440	Jan26_100x_cp190_rep1_3R4_E-F-D_Position013_12_cmle.ics	50	0	1	1	0.3412472497561392	0.6548672566371682	0.326710816777042
1441	Jan26_100x_cp190_rep1_3R4_E-F-D_Position013_12_cmle.ics	52	0	1	1	0.41503043889260166	0.8372093023255813	0.4205607476635513
1442	Jan26_100x_cp190_rep1_3R4_E-F-D_Position013_12_cmle.ics	53	0	1	1	0.37583311966385596	0.8190954773869346	0.4095477386934673
1443	Jan26_100x_cp190_rep1_3R4_E-F-D_Position013_12_cmle.ics	54	0	1	1	0.28129840858276334	0.9457364341085269	0.45353159851301106
1444	Jan26_100x_cp190_rep1_3R4_E-F-D_Position013_12_cmle.ics	54	0	1	2	0.0	0.0	0.0
1445	Jan26_100x_cp190_rep1_3R4_E-F-D_Position013_12_cmle.ics	56	0	1	1	0.0	0.0	0.0
1446	Jan26_100x_cp190_rep1_3R4_E-F-D_Position013_12_cmle.ics	57	0	1	1	0.30666137984842234	0.7228260869565216	0.36043360433604327
1447	Jan26_100x_cp190_rep1_3R4_E-F-D_Position013_12_cmle.ics	60	0	1	1	0.0	0.0	0.0
1448	Jan26_100x_cp190_rep1_3R4_E-F-D_Position013_12_cmle.ics	60	0	1	2	0.0	0.0	0.0
1449	Jan26_100x_cp190_rep1_3R4_E-F-D_Position013_12_cmle.ics	60	0	1	3	0.43117051151620284	0.6874999999999999	0.7362204724409448
1450	Jan26_100x_cp190_rep1_3R4_E-F-D_Position013_12_cmle.ics	60	0	2	1	0.0	0.0	0.0
1451	Jan26_100x_cp190_rep1_3R4_E-F-D_Position013_12_cmle.ics	60	0	2	2	0.053031667191832436	0.34328358208955223	0.12568306010928962
1452	Jan26_100x_cp190_rep1_3R4_E-F-D_Position013_12_cmle.ics	60	0	2	3	0.0	0.0	0.0
1453	Jan26_100x_cp190_rep1_3R4_E-F-D_Position013_12_cmle.ics	61	0	1	1	0.36661022102179813	0.9464285714285714	0.42972972972972967
1454	Jan26_100x_cp190_rep1_3R4_E-F-D_Position013_12_cmle.ics	63	0	1	1	0.0	0.0	0.0
1455	Jan26_100x_cp190_rep1_3R4_E-F-D_Position013_12_cmle.ics	63	0	1	2	0.0	0.0	0.0
1456	Jan26_100x_cp190_rep1_3R4_E-F-D_Position013_12_cmle.ics	64	0	1	1	0.2536297126565899	0.4932735426008968	0.2756892230576441
1457	Jan26_100x_cp190_rep1_3R4_E-F-D_Position013_12_cmle.ics	65	0	1	1	0.0	0.0	0.0
1458	Jan26_100x_cp190_rep1_3R4_E-F-D_Position013_12_cmle.ics	65	0	2	1	0.0	0.0	0.0
1459	Jan26_100x_cp190_rep1_3R4_E-F-D_Position013_12_cmle.ics	66	0	1	1	0.3135785538299657	0.9127516778523488	0.4563758389261744
1460	Jan26_100x_cp190_rep1_3R4_E-F-D_Position013_12_cmle.ics	67	0	1	1	0.27207550994070556	0.3522388059701492	0.17302052785923752
1461	Jan26_100x_cp190_rep1_3R4_E-F-D_Position013_12_cmle.ics	67	0	1	2	0.0	0.0	0.0
1462	Jan26_100x_cp190_rep1_3R4_E-F-D_Position013_12_cmle.ics	67	0	2	1	0.0	0.0	0.0
1463	Jan26_100x_cp190_rep1_3R4_E-F-D_Position013_12_cmle.ics	67	0	2	2	0.0	0.0	0.0
1464	Jan26_100x_cp190_rep1_3R4_E-F-D_Position013_12_cmle.ics	67	0	3	1	0.0	0.0	0.0
1465	Jan26_100x_cp190_rep1_3R4_E-F-D_Position013_12_cmle.ics	67	0	3	2	0.1245091316677805	0.4736842105263158	0.16770186335403728
1466	Jan26_100x_cp190_rep1_3R4_E-F-D_Position013_12_cmle.ics	68	0	1	1	0.29052130722482117	0.5833333333333331	0.2916666666666666
1467	Jan26_100x_cp190_rep1_3R4_E-F-D_Position013_12_cmle.ics	69	0	1	1	0.15448355225446841	0.8374999999999999	0.42675159235668797
1468	Jan26_100x_cp190_rep1_3R4_E-F-D_Position013_12_cmle.ics	70	0	1	1	0.25132398799607547	0.9561403508771931	0.33130699088145893
1469	Jan26_100x_cp190_rep1_3R4_E-F-D_Position013_12_cmle.ics	70	0	1	2	0.0	0.0	0.0
1470	Jan26_100x_cp190_rep1_3R4_E-F-D_Position013_12_cmle.ics	70	0	2	1	0.0	0.0	0.0
1471	Jan26_100x_cp190_rep1_3R4_E-F-D_Position013_12_cmle.ics	70	0	2	2	0.33663580043511027	0.6008230452674898	0.38020833333333337
1472	Jan26_100x_cp190_rep1_3R4_E-F-D_Position013_12_cmle.ics	71	0	1	1	0.0	0.0	0.0
1473	Jan26_100x_cp190_rep1_3R4_E-F-D_Position013_12_cmle.ics	71	0	1	2	0.0	0.0	0.0
1474	Jan26_100x_cp190_rep1_3R4_E-F-D_Position013_12_cmle.ics	71	0	1	3	0.0	0.0	0.0
1475	Jan26_100x_cp190_rep1_3R4_E-F-D_Position013_12_cmle.ics	71	0	2	1	0.0	0.0	0.0
1476	Jan26_100x_cp190_rep1_3R4_E-F-D_Position013_12_cmle.ics	71	0	2	2	0.0	0.0	0.0
1477	Jan26_100x_cp190_rep1_3R4_E-F-D_Position013_12_cmle.ics	71	0	2	3	0.0	0.0	0.0
1478	Jan26_100x_cp190_rep1_3R4_E-F-D_Position013_12_cmle.ics	72	0	1	1	0.0	0.0	0.0
1479	Jan26_100x_cp190_rep1_3R4_E-F-D_Position013_12_cmle.ics	72	0	1	2	0.016140072623601176	0.07954545454545454	0.06306306306306306
1480	Jan26_100x_cp190_rep1_3R4_E-F-D_Position013_12_cmle.ics	73	0	1	1	0.03228014524720235	0.10144927536231885	0.06862745098039215
1481	Jan26_100x_cp190_rep1_3R4_E-F-D_Position013_12_cmle.ics	73	0	1	2	0.0	0.0	0.0
1482	Jan26_100x_cp190_rep1_3R4_E-F-D_Position013_12_cmle.ics	73	0	2	1	0.0	0.0	0.0
1483	Jan26_100x_cp190_rep1_3R4_E-F-D_Position013_12_cmle.ics	73	0	2	2	0.0	0.0	0.0
1484	Jan26_100x_cp190_rep1_3R4_E-F-D_Position013_12_cmle.ics	74	0	1	1	0.0	0.0	0.0
1485	Jan26_100x_cp190_rep1_3R4_E-F-D_Position013_12_cmle.ics	74	0	1	2	0.44039341015826067	0.9227053140096617	0.5335195530726257
1486	Jan26_100x_cp190_rep1_3R4_E-F-D_Position013_12_cmle.ics	75	0	1	1	0.09914616040212151	0.21393034825870644	0.10669975186104218
1487	Jan26_100x_cp190_rep1_3R4_E-F-D_Position013_12_cmle.ics	76	0	1	1	0.33202435111408135	0.6728971962616821	0.33488372093023255
1488	Jan26_100x_cp190_rep1_3R4_E-F-D_Position013_12_cmle.ics	78	0	1	1	0.03458586990771681	0.16129032258064516	0.08108108108108109
1489	Jan26_100x_cp190_rep1_3R4_E-F-D_Position013_12_cmle.ics	80	0	1	1	0.0	0.0	0.0
1490	Jan26_100x_cp190_rep1_3R4_E-F-D_Position013_12_cmle.ics	80	0	1	2	0.24671253867504656	0.5944444444444444	0.3343749999999999
1491	Jan26_100x_cp190_rep1_3R4_E-F-D_Position013_12_cmle.ics	81	0	1	1	0.0	0.0	0.0
1492	Jan26_100x_cp190_rep1_3R4_E-F-D_Position013_12_cmle.ics	81	0	1	2	0.0	0.0	0.0
1493	Jan26_100x_cp190_rep1_3R4_E-F-D_Position013_12_cmle.ics	82	0	1	1	0.009222898642057815	0.04166666666666667	0.017543859649122806
1494	Jan26_100x_cp190_rep1_3R4_E-F-D_Position013_12_cmle.ics	83	0	1	1	0.0	0.0	0.0
1495	Jan26_100x_cp190_rep1_3R4_E-F-D_Position013_12_cmle.ics	84	0	1	1	0.0645602904944047	0.26415094339622636	0.21374045801526714
1496	Jan26_100x_cp190_rep1_3R4_E-F-D_Position013_12_cmle.ics	84	0	1	2	0.0	0.0	0.0
1497	Jan26_100x_cp190_rep1_3R4_E-F-D_Position013_12_cmle.ics	86	0	1	1	0.0	0.0	0.0
1498	Jan26_100x_cp190_rep1_3R4_E-F-D_Position013_12_cmle.ics	87	0	1	1	0.17292934953858402	0.5474452554744526	0.27272727272727265
1499	Jan26_100x_cp190_rep1_3R4_E-F-D_Position013_12_cmle.ics	88	0	1	1	0.22826674139093092	0.40573770491803274	0.26756756756756755
1500	Jan26_100x_cp190_rep1_3R4_E-F-D_Position013_12_cmle.ics	88	0	1	2	0.0	0.0	0.0
1501	Jan26_100x_cp190_rep1_3R4_E-F-D_Position014_13_cmle.ics	1	0	1	1	0.0	0.0	0.0
1502	Jan26_100x_cp190_rep1_3R4_E-F-D_Position014_13_cmle.ics	1	0	1	2	0.35277587305871144	0.5839694656488549	0.3533487297921478
1503	Jan26_100x_cp190_rep1_3R4_E-F-D_Position014_13_cmle.ics	3	0	1	1	0.2836041332432778	0.4456521739130435	0.2232304900181488
1504	Jan26_100x_cp190_rep1_3R4_E-F-D_Position014_13_cmle.ics	4	0	1	1	0.447310584139804	0.7759999999999999	0.3911290322580645
1505	Jan26_100x_cp190_rep1_3R4_E-F-D_Position014_13_cmle.ics	5	0	1	1	0.14064920429138167	0.1572164948453608	0.07901554404145077
1506	Jan26_100x_cp190_rep1_3R4_E-F-D_Position014_13_cmle.ics	6	0	1	1	0.0	0.0	0.0
1507	Jan26_100x_cp190_rep1_3R4_E-F-D_Position014_13_cmle.ics	7	0	1	1	0.29052130722482117	0.4846153846153845	0.24137931034482757
1508	Jan26_100x_cp190_rep1_3R4_E-F-D_Position014_13_cmle.ics	8	0	1	1	0.2605468866381333	0.4050179211469534	0.4669421487603305
1509	Jan26_100x_cp190_rep1_3R4_E-F-D_Position014_13_cmle.ics	8	0	1	2	0.0	0.0	0.0
1510	Jan26_100x_cp190_rep1_3R4_E-F-D_Position014_13_cmle.ics	10	0	1	1	0.40119609092951497	0.37662337662337664	0.18831168831168832
1511	Jan26_100x_cp190_rep1_3R4_E-F-D_Position014_13_cmle.ics	11	0	1	1	0.025362971265658993	0.2	0.10091743119266056
1512	Jan26_100x_cp190_rep1_3R4_E-F-D_Position014_13_cmle.ics	12	0	1	1	0.0	0.0	0.0
1513	Jan26_100x_cp190_rep1_3R4_E-F-D_Position014_13_cmle.ics	13	0	1	1	0.2974384812063645	0.617224880382775	0.3100961538461538
1514	Jan26_100x_cp190_rep1_3R4_E-F-D_Position014_13_cmle.ics	15	0	1	1	0.0	0.0	0.0
1515	Jan26_100x_cp190_rep1_3R4_E-F-D_Position014_13_cmle.ics	15	0	1	2	0.0	0.0	0.0
1516	Jan26_100x_cp190_rep1_3R4_E-F-D_Position014_13_cmle.ics	15	0	1	3	0.0	0.0	0.0
1517	Jan26_100x_cp190_rep1_3R4_E-F-D_Position014_13_cmle.ics	15	0	1	4	0.0	0.0	0.0
1518	Jan26_100x_cp190_rep1_3R4_E-F-D_Position014_13_cmle.ics	15	0	2	1	0.07147746447594806	0.21088435374149656	0.12809917355371897
1519	Jan26_100x_cp190_rep1_3R4_E-F-D_Position014_13_cmle.ics	15	0	2	2	0.0	0.0	0.0
1520	Jan26_100x_cp190_rep1_3R4_E-F-D_Position014_13_cmle.ics	15	0	2	3	0.0	0.0	0.0
1521	Jan26_100x_cp190_rep1_3R4_E-F-D_Position014_13_cmle.ics	15	0	2	4	0.0	0.0	0.0
1522	Jan26_100x_cp190_rep1_3R4_E-F-D_Position014_13_cmle.ics	15	0	3	1	0.0	0.0	0.0
1523	Jan26_100x_cp190_rep1_3R4_E-F-D_Position014_13_cmle.ics	15	0	3	2	0.0	0.0	0.0
1524	Jan26_100x_cp190_rep1_3R4_E-F-D_Position014_13_cmle.ics	15	0	3	3	0.0	0.0	0.0
1525	Jan26_100x_cp190_rep1_3R4_E-F-D_Position014_13_cmle.ics	15	0	3	4	0.0	0.0	0.0
1526	Jan26_100x_cp190_rep1_3R4_E-F-D_Position014_13_cmle.ics	15	0	4	1	0.0	0.0	0.0
1527	Jan26_100x_cp190_rep1_3R4_E-F-D_Position014_13_cmle.ics	15	0	4	2	0.04611449321028908	0.20833333333333334	0.16393442622950818
1528	Jan26_100x_cp190_rep1_3R4_E-F-D_Position014_13_cmle.ics	15	0	4	3	0.0	0.0	0.0
1529	Jan26_100x_cp190_rep1_3R4_E-F-D_Position014_13_cmle.ics	15	0	4	4	0.013834347963086722	0.0625	0.10714285714285711
1530	Jan26_100x_cp190_rep1_3R4_E-F-D_Position014_13_cmle.ics	16	0	1	1	0.24671253867504656	0.4476987447698745	0.36026936026936024
1531	Jan26_100x_cp190_rep1_3R4_E-F-D_Position014_13_cmle.ics	16	0	1	2	0.0	0.0	0.0
1532	Jan26_100x_cp190_rep1_3R4_E-F-D_Position014_13_cmle.ics	17	0	1	1	0.299744205866879	0.4868913857677903	0.24436090225563906
1533	Jan26_100x_cp190_rep1_3R4_E-F-D_Position014_13_cmle.ics	18	0	1	1	0.0	0.0	0.0
1534	Jan26_100x_cp190_rep1_3R4_E-F-D_Position014_13_cmle.ics	18	0	1	2	0.0	0.0	0.0
1535	Jan26_100x_cp190_rep1_3R4_E-F-D_Position014_13_cmle.ics	19	0	1	1	0.0023057246605144538	0.007633587786259541	0.0038314176245210726
1536	Jan26_100x_cp190_rep1_3R4_E-F-D_Position014_13_cmle.ics	20	0	1	1	0.10375760972315042	0.2795031055900621	0.11421319796954314
1537	Jan26_100x_cp190_rep1_3R4_E-F-D_Position014_13_cmle.ics	21	0	1	1	0.4634506567634052	0.3715341959334565	0.185595567867036
1538	Jan26_100x_cp190_rep1_3R4_E-F-D_Position014_13_cmle.ics	22	0	1	1	0.0	0.0	0.0
1539	Jan26_100x_cp190_rep1_3R4_E-F-D_Position014_13_cmle.ics	23	0	1	1	0.07608891379697698	0.14163090128755368	0.07127429805615551
1540	Jan26_100x_cp190_rep1_3R4_E-F-D_Position014_13_cmle.ics	24	0	1	1	0.0	0.0	0.0
1541	Jan26_100x_cp190_rep1_3R4_E-F-D_Position014_13_cmle.ics	25	0	1	1	0.0	0.0	0.0
1542	Jan26_100x_cp190_rep1_3R4_E-F-D_Position014_13_cmle.ics	26	0	1	1	0.0	0.0	0.0
1543	Jan26_100x_cp190_rep1_3R4_E-F-D_Position014_13_cmle.ics	26	0	1	2	0.0046114493210289076	0.020618556701030927	0.020618556701030927
1544	Jan26_100x_cp190_rep1_3R4_E-F-D_Position014_13_cmle.ics	27	0	1	1	0.18676369750167077	0.6328125	0.31640625
1545	Jan26_100x_cp190_rep1_3R4_E-F-D_Position014_13_cmle.ics	28	0	1	1	0.0	0.0	0.0
1546	Jan26_100x_cp190_rep1_3R4_E-F-D_Position014_13_cmle.ics	30	0	1	1	0.22826674139093092	0.3793103448275862	0.19001919385796545
1547	Jan26_100x_cp190_rep1_3R4_E-F-D_Position014_13_cmle.ics	32	0	1	1	0.3204957278115091	0.5791666666666666	0.31880733944954126
1548	Jan26_100x_cp190_rep1_3R4_E-F-D_Position014_13_cmle.ics	33	0	1	1	0.0	0.0	0.0
1549	Jan26_100x_cp190_rep1_3R4_E-F-D_Position014_13_cmle.ics	33	0	1	2	0.0	0.0	0.0
1550	Jan26_100x_cp190_rep1_3R4_E-F-D_Position014_13_cmle.ics	35	0	1	1	0.36661022102179813	0.9937499999999998	0.4953271028037382
1551	Jan26_100x_cp190_rep1_3R4_E-F-D_Position014_13_cmle.ics	37	0	1	1	0.0	0.0	0.0
1552	Jan26_100x_cp190_rep1_3R4_E-F-D_Position014_13_cmle.ics	37	0	1	2	0.0	0.0	0.0
1553	Jan26_100x_cp190_rep1_3R4_E-F-D_Position014_13_cmle.ics	38	0	1	1	0.42194761287414506	0.6984732824427481	0.38125
1554	Jan26_100x_cp190_rep1_3R4_E-F-D_Position014_13_cmle.ics	39	0	1	1	0.1890694221621852	0.6612903225806451	0.3266932270916334
1555	Jan26_100x_cp190_rep1_3R4_E-F-D_Position014_13_cmle.ics	40	0	1	1	0.0	0.0	0.0
1556	Jan26_100x_cp190_rep1_3R4_E-F-D_Position014_13_cmle.ics	40	0	1	2	0.059948841173375796	0.38805970149253727	0.30952380952380953
1557	Jan26_100x_cp190_rep1_3R4_E-F-D_Position014_13_cmle.ics	41	0	1	1	0.0	0.0	0.0
1558	Jan26_100x_cp190_rep1_3R4_E-F-D_Position014_13_cmle.ics	41	0	1	2	0.0	0.0	0.0
1559	Jan26_100x_cp190_rep1_3R4_E-F-D_Position014_13_cmle.ics	42	0	1	1	0.2444068140145321	0.8907563025210082	0.4453781512605041
1560	Jan26_100x_cp190_rep1_3R4_E-F-D_Position014_13_cmle.ics	43	0	1	1	0.0	0.0	0.0
1561	Jan26_100x_cp190_rep1_3R4_E-F-D_Position014_13_cmle.ics	45	0	1	1	0.3781388443243704	0.7488584474885843	0.37020316027088035
1562	Jan26_100x_cp190_rep1_3R4_E-F-D_Position014_13_cmle.ics	46	0	1	1	0.7770292105933709	0.7488888888888888	0.3744444444444444
1563	Jan26_100x_cp190_rep1_3R4_E-F-D_Position014_13_cmle.ics	47	0	1	1	0.3435529744166536	0.6367521367521366	0.31434599156118137
1564	Jan26_100x_cp190_rep1_3R4_E-F-D_Position014_13_cmle.ics	48	0	1	1	0.39658464160848605	0.6825396825396824	0.3426294820717131
1565	Jan26_100x_cp190_rep1_3R4_E-F-D_Position014_13_cmle.ics	49	0	1	1	0.30896710450893683	0.7882352941176471	0.34183673469387754
1566	Jan26_100x_cp190_rep1_3R4_E-F-D_Position014_13_cmle.ics	50	0	1	1	0.4265590621951739	0.7370517928286852	0.3685258964143426
1567	Jan26_100x_cp190_rep1_3R4_E-F-D_Position014_13_cmle.ics	51	0	1	1	0.0	0.0	0.0
1568	Jan26_100x_cp190_rep1_3R4_E-F-D_Position014_13_cmle.ics	54	0	1	1	0.11298050836520823	0.17073170731707316	0.08506944444444443
1569	Jan26_100x_cp190_rep1_3R4_E-F-D_Position014_13_cmle.ics	55	0	1	1	0.6064055857153013	0.9740740740740741	0.4990512333965844
1570	Jan26_100x_cp190_rep1_3R4_E-F-D_Position014_13_cmle.ics	57	0	1	1	0.4703678307449486	0.8947368421052632	0.4454148471615719
1571	Jan26_100x_cp190_rep1_3R4_E-F-D_Position014_13_cmle.ics	58	0	1	1	0.0	0.0	0.0
1572	Jan26_100x_cp190_rep1_3R4_E-F-D_Position014_13_cmle.ics	59	0	1	1	0.27207550994070556	0.4419475655430712	0.22180451127819548
1573	Jan26_100x_cp190_rep1_3R4_E-F-D_Position014_13_cmle.ics	60	0	1	1	0.299744205866879	0.4887218045112781	0.2452830188679245
1574	Jan26_100x_cp190_rep1_3R4_E-F-D_Position014_13_cmle.ics	61	0	1	1	0.0	0.0	0.0
1575	Jan26_100x_cp190_rep1_3R4_E-F-D_Position014_13_cmle.ics	61	0	1	2	0.3781388443243704	0.8241206030150752	0.5448504983388703
1576	Jan26_100x_cp190_rep1_3R4_E-F-D_Position014_13_cmle.ics	62	0	1	1	0.23057246605144538	0.8771929824561403	0.392156862745098
1577	Jan26_100x_cp190_rep1_3R4_E-F-D_Position014_13_cmle.ics	63	0	1	1	0.0	0.0	0.0
1578	Jan26_100x_cp190_rep1_3R4_E-F-D_Position014_13_cmle.ics	64	0	1	1	0.4911193526895787	0.7977528089887641	0.38517179023508136
1579	Jan26_100x_cp190_rep1_3R4_E-F-D_Position014_13_cmle.ics	65	0	1	1	0.03228014524720235	0.05243445692883895	0.02602230483271375
1580	Jan26_100x_cp190_rep1_3R4_E-F-D_Position014_13_cmle.ics	67	0	1	1	0.3988903662690005	0.7521739130434781	0.3769063180827886
1581	Jan26_100x_cp190_rep1_3R4_E-F-D_Position014_13_cmle.ics	68	0	1	1	0.1936808714832141	0.36363636363636365	0.18103448275862064
1582	Jan26_100x_cp190_rep1_3R4_E-F-D_Position014_13_cmle.ics	70	0	1	1	0.0	0.0	0.0
1583	Jan26_100x_cp190_rep1_3R4_E-F-D_Position014_13_cmle.ics	70	0	1	2	0.0	0.0	0.0
1584	Jan26_100x_cp190_rep1_3R4_E-F-D_Position014_13_cmle.ics	71	0	1	1	0.4265590621951739	0.8149779735682817	0.5623100303951367
1585	Jan26_100x_cp190_rep1_3R4_E-F-D_Position014_13_cmle.ics	71	0	1	2	0.0	0.0	0.0
1586	Jan26_100x_cp190_rep1_3R4_E-F-D_Position014_13_cmle.ics	73	0	1	1	0.0	0.0	0.0
1587	Jan26_100x_cp190_rep1_3R4_E-F-D_Position014_13_cmle.ics	73	0	1	2	0.0	0.0	0.0
1588	Jan26_100x_cp190_rep1_3R4_E-F-D_Position014_13_cmle.ics	73	0	1	3	0.0	0.0	0.0
1589	Jan26_100x_cp190_rep1_3R4_E-F-D_Position014_13_cmle.ics	73	0	2	1	0.0	0.0	0.0
1590	Jan26_100x_cp190_rep1_3R4_E-F-D_Position014_13_cmle.ics	73	0	2	2	0.0	0.0	0.0
1591	Jan26_100x_cp190_rep1_3R4_E-F-D_Position014_13_cmle.ics	73	0	2	3	0.0	0.0	0.0
1592	Jan26_100x_cp190_rep1_3R4_E-F-D_Position014_13_cmle.ics	74	0	1	1	0.025362971265658993	0.1692307692307692	0.06214689265536723
1593	Jan26_100x_cp190_rep1_3R4_E-F-D_Position014_13_cmle.ics	76	0	1	1	0.22826674139093092	0.9801980198019802	0.1964285714285714
1594	Jan26_100x_cp190_rep1_3R4_E-F-D_Position014_13_cmle.ics	76	0	2	1	0.0	0.0	0.0
1595	Jan26_100x_cp190_rep1_3R4_E-F-D_Position014_13_cmle.ics	77	0	1	1	0.4288647868556884	0.8051948051948052	0.40347071583514094
1596	Jan26_100x_cp190_rep1_3R4_E-F-D_Position014_13_cmle.ics	78	0	1	1	0.0	0.0	0.0
1597	Jan26_100x_cp190_rep1_3R4_E-F-D_Position014_13_cmle.ics	78	0	1	2	0.0	0.0	0.0
1598	Jan26_100x_cp190_rep1_3R4_E-F-D_Position014_13_cmle.ics	79	0	1	1	0.19598659614372857	0.8252427184466018	0.3024911032028469
1599	Jan26_100x_cp190_rep1_3R4_E-F-D_Position014_13_cmle.ics	79	0	1	2	0.0	0.0	0.0
1600	Jan26_100x_cp190_rep1_3R4_E-F-D_Position014_13_cmle.ics	79	0	1	3	0.0	0.0	0.0
1601	Jan26_100x_cp190_rep1_3R4_E-F-D_Position014_13_cmle.ics	79	0	2	1	0.0	0.0	0.0
1602	Jan26_100x_cp190_rep1_3R4_E-F-D_Position014_13_cmle.ics	79	0	2	2	0.0	0.0	0.0
1603	Jan26_100x_cp190_rep1_3R4_E-F-D_Position014_13_cmle.ics	79	0	2	3	0.325107177132538	0.3422330097087378	0.2993630573248407
1604	Jan26_100x_cp190_rep1_3R4_E-F-D_Position014_13_cmle.ics	81	0	1	1	0.0	0.0	0.0
1605	Jan26_100x_cp190_rep1_3R4_E-F-D_Position014_13_cmle.ics	81	0	1	2	0.0	0.0	0.0
1606	Jan26_100x_cp190_rep1_3R4_E-F-D_Position014_13_cmle.ics	81	0	1	3	0.0	0.0	0.0
1607	Jan26_100x_cp190_rep1_3R4_E-F-D_Position014_13_cmle.ics	81	0	2	1	0.0	0.0	0.0
1608	Jan26_100x_cp190_rep1_3R4_E-F-D_Position014_13_cmle.ics	81	0	2	2	0.0	0.0	0.0
1609	Jan26_100x_cp190_rep1_3R4_E-F-D_Position014_13_cmle.ics	81	0	2	3	0.0	0.0	0.0
1610	Jan26_100x_cp190_rep1_3R4_E-F-D_Position014_13_cmle.ics	82	0	1	1	0.0	0.0	0.0
1611	Jan26_100x_cp190_rep1_3R4_E-F-D_Position014_13_cmle.ics	82	0	2	1	0.07839463845749142	0.17894736842105258	0.06093189964157705
1612	Jan26_100x_cp190_rep1_3R4_E-F-D_Position014_13_cmle.ics	83	0	1	1	0.3343300757745958	0.7631578947368419	0.38157894736842096
1613	Jan26_100x_cp190_rep1_3R4_E-F-D_Position014_13_cmle.ics	84	0	1	1	0.3135785538299657	0.5714285714285713	0.28333333333333327
1614	Jan26_100x_cp190_rep1_3R4_E-F-D_Position014_13_cmle.ics	85	0	1	1	0.0	0.0	0.0
1615	Jan26_100x_cp190_rep1_3R4_E-F-D_Position014_13_cmle.ics	85	0	1	2	0.1291205809888094	0.5090909090909091	0.4028776978417265
1616	Jan26_100x_cp190_rep1_3R4_E-F-D_Position014_13_cmle.ics	86	0	1	1	0.3873617429664282	0.7368421052631579	0.5
1617	Jan26_100x_cp190_rep1_3R4_E-F-D_Position014_13_cmle.ics	86	0	1	2	0.0	0.0	0.0
1618	Jan26_100x_cp190_rep1_3R4_E-F-D_Position014_13_cmle.ics	87	0	1	1	0.0	0.0	0.0
1619	Jan26_100x_cp190_rep1_3R4_E-F-D_Position014_13_cmle.ics	89	0	1	1	0.0	0.0	0.0
1620	Jan26_100x_cp190_rep1_3R4_E-F-D_Position014_13_cmle.ics	90	0	1	1	0.0	0.0	0.0
1621	Jan26_100x_cp190_rep1_3R4_E-F-D_Position014_13_cmle.ics	91	0	1	1	0.35047014839819696	0.5868725868725868	0.2934362934362934
1622	Jan26_100x_cp190_rep1_3R4_E-F-D_Position015_14_cmle.ics	1	0	1	1	0.0	0.0	0.0
1623	Jan26_100x_cp190_rep1_3R4_E-F-D_Position015_14_cmle.ics	2	0	1	1	0.04842021787080353	0.10047846889952151	0.050359712230215826
1624	Jan26_100x_cp190_rep1_3R4_E-F-D_Position015_14_cmle.ics	3	0	1	1	0.0	0.0	0.0
1625	Jan26_100x_cp190_rep1_3R4_E-F-D_Position015_14_cmle.ics	4	0	1	1	0.0046114493210289076	0.018867924528301886	0.009345794392523362
1626	Jan26_100x_cp190_rep1_3R4_E-F-D_Position015_14_cmle.ics	5	0	1	1	0.0	0.0	0.0
1627	Jan26_100x_cp190_rep1_3R4_E-F-D_Position015_14_cmle.ics	6	0	1	1	0.0	0.0	0.0
1628	Jan26_100x_cp190_rep1_3R4_E-F-D_Position015_14_cmle.ics	6	0	1	2	0.06225456583389025	0.2647058823529411	0.44999999999999996
1629	Jan26_100x_cp190_rep1_3R4_E-F-D_Position015_14_cmle.ics	7	0	1	1	0.8830925449770358	0.8063157894736843	0.555878084179971
1630	Jan26_100x_cp190_rep1_3R4_E-F-D_Position015_14_cmle.ics	7	0	1	2	0.0	0.0	0.0
1631	Jan26_100x_cp190_rep1_3R4_E-F-D_Position015_14_cmle.ics	9	0	1	1	0.0	0.0	0.0
1632	Jan26_100x_cp190_rep1_3R4_E-F-D_Position015_14_cmle.ics	10	0	1	1	0.20751521944630083	0.5142857142857142	0.25787965616045844
1633	Jan26_100x_cp190_rep1_3R4_E-F-D_Position015_14_cmle.ics	11	0	1	1	0.22826674139093092	0.44	0.6923076923076923
1634	Jan26_100x_cp190_rep1_3R4_E-F-D_Position015_14_cmle.ics	11	0	1	2	0.0	0.0	0.0
1635	Jan26_100x_cp190_rep1_3R4_E-F-D_Position015_14_cmle.ics	12	0	1	1	0.09684043574160706	0.46153846153846145	0.11413043478260868
1636	Jan26_100x_cp190_rep1_3R4_E-F-D_Position015_14_cmle.ics	13	0	1	1	0.0	0.0	0.0
1637	Jan26_100x_cp190_rep1_3R4_E-F-D_Position015_14_cmle.ics	13	0	1	2	0.0	0.0	0.0
1638	Jan26_100x_cp190_rep1_3R4_E-F-D_Position015_14_cmle.ics	13	0	2	1	0.0	0.0	0.0
1639	Jan26_100x_cp190_rep1_3R4_E-F-D_Position015_14_cmle.ics	13	0	2	2	0.0	0.0	0.0
1640	Jan26_100x_cp190_rep1_3R4_E-F-D_Position015_14_cmle.ics	14	0	1	1	0.0	0.0	0.0
1641	Jan26_100x_cp190_rep1_3R4_E-F-D_Position015_14_cmle.ics	14	0	2	1	0.0	0.0	0.0
1642	Jan26_100x_cp190_rep1_3R4_E-F-D_Position015_14_cmle.ics	15	0	1	1	0.0	0.0	0.0
1643	Jan26_100x_cp190_rep1_3R4_E-F-D_Position015_14_cmle.ics	15	0	1	2	0.05533739185234689	0.11162790697674417	0.10572687224669601
1644	Jan26_100x_cp190_rep1_3R4_E-F-D_Position015_14_cmle.ics	20	0	1	1	0.0	0.0	0.0
1645	Jan26_100x_cp190_rep1_3R4_E-F-D_Position015_14_cmle.ics	22	0	1	1	0.23748964003298875	0.6280487804878048	0.3159509202453987
1646	Jan26_100x_cp190_rep1_3R4_E-F-D_Position015_14_cmle.ics	23	0	1	1	0.35277587305871144	0.4101876675603217	0.2053691275167785
1647	Jan26_100x_cp190_rep1_3R4_E-F-D_Position015_14_cmle.ics	24	0	1	1	0.2098209441068153	0.42129629629629617	0.21113689095127608
1648	Jan26_100x_cp190_rep1_3R4_E-F-D_Position015_14_cmle.ics	25	0	1	1	0.13603775497035278	0.5728155339805825	0.2920792079207921
1649	Jan26_100x_cp190_rep1_3R4_E-F-D_Position015_14_cmle.ics	26	0	1	1	0.0645602904944047	0.345679012345679	0.17177914110429446
1650	Jan26_100x_cp190_rep1_3R4_E-F-D_Position015_14_cmle.ics	27	0	1	1	0.03458586990771681	0.17647058823529413	0.08720930232558138
1651	Jan26_100x_cp190_rep1_3R4_E-F-D_Position015_14_cmle.ics	28	0	1	1	0.39427891694797157	0.8423645320197042	0.4211822660098521
1652	Jan26_100x_cp190_rep1_3R4_E-F-D_Position015_14_cmle.ics	29	0	1	1	0.14526065361241058	0.6847826086956521	0.3368983957219251
1653	Jan26_100x_cp190_rep1_3R4_E-F-D_Position015_14_cmle.ics	30	0	1	1	0.0	0.0	0.0
1654	Jan26_100x_cp190_rep1_3R4_E-F-D_Position015_14_cmle.ics	30	0	1	2	0.0	0.0	0.0
1655	Jan26_100x_cp190_rep1_3R4_E-F-D_Position015_14_cmle.ics	33	0	1	1	0.14526065361241058	0.33870967741935476	0.168
1656	Jan26_100x_cp190_rep1_3R4_E-F-D_Position015_14_cmle.ics	34	0	1	1	0.33202435111408135	0.7346938775510203	0.3913043478260869
1657	Jan26_100x_cp190_rep1_3R4_E-F-D_Position015_14_cmle.ics	35	0	1	1	0.01152862330257227	0.023584905660377357	0.0117096018735363
1658	Jan26_100x_cp190_rep1_3R4_E-F-D_Position015_14_cmle.ics	37	0	1	1	0.03919731922874571	0.07834101382488477	0.03908045977011494
1659	Jan26_100x_cp190_rep1_3R4_E-F-D_Position015_14_cmle.ics	38	0	1	1	0.09914616040212151	0.21608040201005022	0.10804020100502511
1660	Jan26_100x_cp190_rep1_3R4_E-F-D_Position015_14_cmle.ics	39	0	1	1	0.21904384274887312	0.5555555555555556	0.27941176470588236
1661	Jan26_100x_cp190_rep1_3R4_E-F-D_Position015_14_cmle.ics	40	0	1	1	0.016140072623601176	0.03482587064676616	0.017326732673267325
1662	Jan26_100x_cp190_rep1_3R4_E-F-D_Position015_14_cmle.ics	41	0	1	1	0.19829232080424303	0.39814814814814803	0.19953596287703015
1663	Jan26_100x_cp190_rep1_3R4_E-F-D_Position015_14_cmle.ics	43	0	1	1	0.14756637827292504	0.7804878048780486	0.3878787878787879
1664	Jan26_100x_cp190_rep1_3R4_E-F-D_Position015_14_cmle.ics	45	0	1	1	0.009222898642057815	0.042553191489361694	0.04444444444444444
1665	Jan26_100x_cp190_rep1_3R4_E-F-D_Position015_14_cmle.ics	45	0	1	2	0.0	0.0	0.0
1666	Jan26_100x_cp190_rep1_3R4_E-F-D_Position015_14_cmle.ics	47	0	1	1	0.057643116512861345	0.12254901960784312	0.12135922330097085
1667	Jan26_100x_cp190_rep1_3R4_E-F-D_Position015_14_cmle.ics	47	0	1	2	0.0	0.0	0.0
1668	Jan26_100x_cp190_rep1_3R4_E-F-D_Position015_14_cmle.ics	48	0	1	1	0.0	0.0	0.0
1669	Jan26_100x_cp190_rep1_3R4_E-F-D_Position015_14_cmle.ics	48	0	2	1	0.0	0.0	0.0
1670	Jan26_100x_cp190_rep1_3R4_E-F-D_Position015_14_cmle.ics	49	0	1	1	0.07378318913646252	0.5517241379310344	0.4050632911392405
1671	Jan26_100x_cp190_rep1_3R4_E-F-D_Position015_14_cmle.ics	49	0	1	2	0.0	0.0	0.0
1672	Jan26_100x_cp190_rep1_3R4_E-F-D_Position015_14_cmle.ics	51	0	1	1	0.0	0.0	0.0
1673	Jan26_100x_cp190_rep1_3R4_E-F-D_Position015_14_cmle.ics	51	0	1	2	0.45192203346083293	0.6666666666666665	0.4464692482915717
1674	Jan26_100x_cp190_rep1_3R4_E-F-D_Position015_14_cmle.ics	51	0	1	3	0.0	0.0	0.0
1675	Jan26_100x_cp190_rep1_3R4_E-F-D_Position015_14_cmle.ics	51	0	2	1	0.0	0.0	0.0
1676	Jan26_100x_cp190_rep1_3R4_E-F-D_Position015_14_cmle.ics	51	0	2	2	0.0	0.0	0.0
1677	Jan26_100x_cp190_rep1_3R4_E-F-D_Position015_14_cmle.ics	51	0	2	3	0.20059804546475749	0.6	0.5541401273885351
1678	Jan26_100x_cp190_rep1_3R4_E-F-D_Position015_14_cmle.ics	56	0	1	1	0.0	0.0	0.0
1679	Jan26_100x_cp190_rep1_3R4_E-F-D_Position015_14_cmle.ics	56	0	1	2	0.07147746447594806	0.2246376811594203	0.2695652173913043
1680	Jan26_100x_cp190_rep1_3R4_E-F-D_Position015_14_cmle.ics	57	0	1	1	0.0	0.0	0.0
1681	Jan26_100x_cp190_rep1_3R4_E-F-D_Position015_14_cmle.ics	58	0	1	1	0.28129840858276334	0.6130653266331657	0.30576441102756885
1682	Jan26_100x_cp190_rep1_3R4_E-F-D_Position015_14_cmle.ics	59	0	1	1	0.41503043889260166	0.8035714285714284	0.4017857142857142
1683	Jan26_100x_cp190_rep1_3R4_E-F-D_Position015_14_cmle.ics	60	0	1	1	0.0	0.0	0.0
1684	Jan26_100x_cp190_rep1_3R4_E-F-D_Position015_14_cmle.ics	60	0	1	2	0.1590950015754973	0.345	0.23549488054607506
1685	Jan26_100x_cp190_rep1_3R4_E-F-D_Position015_14_cmle.ics	60	0	1	3	0.0	0.0	0.0
1686	Jan26_100x_cp190_rep1_3R4_E-F-D_Position015_14_cmle.ics	60	0	2	1	0.016140072623601176	0.013257575757575754	0.008454106280193236
1687	Jan26_100x_cp190_rep1_3R4_E-F-D_Position015_14_cmle.ics	60	0	2	2	0.0	0.0	0.0
1688	Jan26_100x_cp190_rep1_3R4_E-F-D_Position015_14_cmle.ics	60	0	2	3	0.0	0.0	0.0
1689	Jan26_100x_cp190_rep1_3R4_E-F-D_Position015_14_cmle.ics	60	0	3	1	0.0	0.0	0.0
1690	Jan26_100x_cp190_rep1_3R4_E-F-D_Position015_14_cmle.ics	60	0	3	2	0.0	0.0	0.0
1691	Jan26_100x_cp190_rep1_3R4_E-F-D_Position015_14_cmle.ics	60	0	3	3	0.01152862330257227	0.07936507936507936	0.013054830287206266
1692	Jan26_100x_cp190_rep1_3R4_E-F-D_Position015_14_cmle.ics	61	0	1	1	0.0	0.0	0.0
1693	Jan26_100x_cp190_rep1_3R4_E-F-D_Position015_14_cmle.ics	61	0	1	2	0.0	0.0	0.0
1694	Jan26_100x_cp190_rep1_3R4_E-F-D_Position015_14_cmle.ics	61	0	2	1	0.0	0.0	0.0
1695	Jan26_100x_cp190_rep1_3R4_E-F-D_Position015_14_cmle.ics	61	0	2	2	0.0	0.0	0.0
1696	Jan26_100x_cp190_rep1_3R4_E-F-D_Position015_14_cmle.ics	62	0	1	1	0.0	0.0	0.0
1697	Jan26_100x_cp190_rep1_3R4_E-F-D_Position015_14_cmle.ics	63	0	1	1	0.4496163088003185	0.8297872340425532	0.4211663066954644
1698	Jan26_100x_cp190_rep1_3R4_E-F-D_Position015_14_cmle.ics	64	0	1	1	0.3204957278115091	0.6261261261261261	0.3423645320197044
1699	Jan26_100x_cp190_rep1_3R4_E-F-D_Position015_14_cmle.ics	65	0	1	1	0.0	0.0	0.0
1700	Jan26_100x_cp190_rep1_3R4_E-F-D_Position015_14_cmle.ics	65	0	1	2	0.013834347963086722	0.0594059405940594	0.07142857142857142
1701	Jan26_100x_cp190_rep1_3R4_E-F-D_Position015_14_cmle.ics	66	0	1	1	0.2789926839222489	0.8287671232876711	0.4172413793103448
1702	Jan26_100x_cp190_rep1_3R4_E-F-D_Position015_14_cmle.ics	67	0	1	1	0.07839463845749142	0.17616580310880825	0.08854166666666667
1703	Jan26_100x_cp190_rep1_3R4_E-F-D_Position015_14_cmle.ics	68	0	1	1	0.1844579728411563	0.4651162790697674	0.2325581395348837
1704	Jan26_100x_cp190_rep1_3R4_E-F-D_Position015_14_cmle.ics	69	0	1	1	0.35047014839819696	0.6972477064220183	0.34624145785876986
1705	Jan26_100x_cp190_rep1_3R4_E-F-D_Position015_14_cmle.ics	70	0	1	1	0.10836905904417933	0.22596153846153846	0.11298076923076923
1706	Jan26_100x_cp190_rep1_3R4_E-F-D_Position015_14_cmle.ics	72	0	1	1	0.006917173981543361	0.05882352941176469	0.029411764705882346
1707	Jan26_100x_cp190_rep1_3R4_E-F-D_Position015_14_cmle.ics	73	0	1	1	0.16831790021755513	0.3303167420814479	0.16553287981859408
1708	Jan26_100x_cp190_rep1_3R4_E-F-D_Position015_14_cmle.ics	75	0	1	1	0.32971862645356687	0.8881987577639752	0.441358024691358
1709	Jan26_100x_cp190_rep1_3R4_E-F-D_Position015_14_cmle.ics	76	0	1	1	0.16601217555704068	0.8275862068965517	0.5034965034965034
1710	Jan26_100x_cp190_rep1_3R4_E-F-D_Position015_14_cmle.ics	79	0	1	1	0.0	0.0	0.0
1711	Jan26_100x_cp190_rep1_3R4_E-F-D_Position015_14_cmle.ics	80	0	1	1	0.0	0.0	0.0
1712	Jan26_100x_cp190_rep1_3R4_E-F-D_Position015_14_cmle.ics	80	0	1	2	0.02305724660514454	0.18181818181818182	0.07518796992481203
1713	Jan26_100x_cp190_rep1_3R4_E-F-D_Position015_14_cmle.ics	80	0	2	1	0.1706236248780696	0.46540880503144655	0.25084745762711863
1714	Jan26_100x_cp190_rep1_3R4_E-F-D_Position015_14_cmle.ics	80	0	2	2	0.0	0.0	0.0
1715	Jan26_100x_cp190_rep1_3R4_E-F-D_Position015_14_cmle.ics	81	0	1	1	0.0	0.0	0.0
1716	Jan26_100x_cp190_rep1_3R4_E-F-D_Position015_14_cmle.ics	82	0	1	1	0.0	0.0	0.0
1717	Jan26_100x_cp190_rep1_3R4_E-F-D_Position015_14_cmle.ics	82	0	1	2	0.3181900031509946	0.2905263157894737	0.23549488054607506
1718	Jan26_100x_cp190_rep1_3R4_E-F-D_Position016_15_cmle.ics	1	0	1	1	0.0	0.0	0.0
1719	Jan26_100x_cp190_rep1_3R4_E-F-D_Position016_15_cmle.ics	1	0	1	2	0.0	0.0	0.0
1720	Jan26_100x_cp190_rep1_3R4_E-F-D_Position016_15_cmle.ics	1	0	2	1	0.10836905904417933	0.4607843137254901	0.17090909090909087
1721	Jan26_100x_cp190_rep1_3R4_E-F-D_Position016_15_cmle.ics	1	0	2	2	0.0	0.0	0.0
1722	Jan26_100x_cp190_rep1_3R4_E-F-D_Position016_15_cmle.ics	2	0	1	1	0.0	0.0	0.0
1723	Jan26_100x_cp190_rep1_3R4_E-F-D_Position016_15_cmle.ics	2	0	1	2	0.0	0.0	0.0
1724	Jan26_100x_cp190_rep1_3R4_E-F-D_Position016_15_cmle.ics	3	0	1	1	0.472673555405463	0.8541666666666666	0.42976939203354286
1725	Jan26_100x_cp190_rep1_3R4_E-F-D_Position016_15_cmle.ics	5	0	1	1	0.0	0.0	0.0
1726	Jan26_100x_cp190_rep1_3R4_E-F-D_Position016_15_cmle.ics	5	0	2	1	0.006917173981543361	0.03571428571428571	0.006880733944954128
1727	Jan26_100x_cp190_rep1_3R4_E-F-D_Position016_15_cmle.ics	6	0	1	1	0.0	0.0	0.0
1728	Jan26_100x_cp190_rep1_3R4_E-F-D_Position016_15_cmle.ics	6	0	1	2	0.0	0.0	0.0
1729	Jan26_100x_cp190_rep1_3R4_E-F-D_Position016_15_cmle.ics	6	0	1	3	0.0	0.0	0.0
1730	Jan26_100x_cp190_rep1_3R4_E-F-D_Position016_15_cmle.ics	6	0	1	4	0.13834347963086724	0.2510460251046025	0.27272727272727276
1731	Jan26_100x_cp190_rep1_3R4_E-F-D_Position016_15_cmle.ics	7	0	1	1	0.0	0.0	0.0
1732	Jan26_100x_cp190_rep1_3R4_E-F-D_Position016_15_cmle.ics	7	0	2	1	0.18215224818064185	0.6475409836065573	0.10972222222222222
1733	Jan26_100x_cp190_rep1_3R4_E-F-D_Position016_15_cmle.ics	7	0	3	1	0.0	0.0	0.0
1734	Jan26_100x_cp190_rep1_3R4_E-F-D_Position016_15_cmle.ics	8	0	1	1	0.0	0.0	0.0
1735	Jan26_100x_cp190_rep1_3R4_E-F-D_Position016_15_cmle.ics	8	0	1	2	0.020751521944630084	0.06081081081081082	0.03719008264462809
1736	Jan26_100x_cp190_rep1_3R4_E-F-D_Position016_15_cmle.ics	9	0	1	1	0.43578196083723175	0.84	0.42
1737	Jan26_100x_cp190_rep1_3R4_E-F-D_Position016_15_cmle.ics	10	0	1	1	0.33202435111408135	0.7539267015706805	0.3789473684210526
1738	Jan26_100x_cp190_rep1_3R4_E-F-D_Position016_15_cmle.ics	11	0	1	1	0.0	0.0	0.0
1739	Jan26_100x_cp190_rep1_3R4_E-F-D_Position016_15_cmle.ics	11	0	1	2	0.23979536469350318	0.42448979591836733	0.33876221498371334
1740	Jan26_100x_cp190_rep1_3R4_E-F-D_Position016_15_cmle.ics	12	0	1	1	0.16370645089652622	0.2983193277310924	0.14853556485355648
1741	Jan26_100x_cp190_rep1_3R4_E-F-D_Position016_15_cmle.ics	14	0	1	1	0.16601217555704068	0.28685258964143423	0.14314115308151096
1742	Jan26_100x_cp190_rep1_3R4_E-F-D_Position016_15_cmle.ics	15	0	1	1	0.22134956740938755	0.41201716738197425	0.20734341252699784
1743	Jan26_100x_cp190_rep1_3R4_E-F-D_Position016_15_cmle.ics	16	0	1	1	0.19829232080424303	0.5771812080536912	0.18818380743982493
1744	Jan26_100x_cp190_rep1_3R4_E-F-D_Position016_15_cmle.ics	16	0	2	1	0.0	0.0	0.0
1745	Jan26_100x_cp190_rep1_3R4_E-F-D_Position016_15_cmle.ics	17	0	1	1	0.04842021787080353	0.11111111111111108	0.056
1746	Jan26_100x_cp190_rep1_3R4_E-F-D_Position016_15_cmle.ics	18	0	1	1	0.0	0.0	0.0
1747	Jan26_100x_cp190_rep1_3R4_E-F-D_Position016_15_cmle.ics	18	0	1	2	0.0	0.0	0.0
1748	Jan26_100x_cp190_rep1_3R4_E-F-D_Position016_15_cmle.ics	18	0	2	1	0.0	0.0	0.0
1749	Jan26_100x_cp190_rep1_3R4_E-F-D_Position016_15_cmle.ics	18	0	2	2	0.0	0.0	0.0
1750	Jan26_100x_cp190_rep1_3R4_E-F-D_Position016_15_cmle.ics	18	0	3	1	0.0023057246605144538	0.012987012987012986	0.0045662100456621
1751	Jan26_100x_cp190_rep1_3R4_E-F-D_Position016_15_cmle.ics	18	0	3	2	0.0	0.0	0.0
1752	Jan26_100x_cp190_rep1_3R4_E-F-D_Position016_15_cmle.ics	19	0	1	1	0.0	0.0	0.0
1753	Jan26_100x_cp190_rep1_3R4_E-F-D_Position016_15_cmle.ics	19	0	1	2	0.0	0.0	0.0
1754	Jan26_100x_cp190_rep1_3R4_E-F-D_Position016_15_cmle.ics	19	0	2	1	0.08761753709954924	0.2945736434108527	0.1245901639344262
1755	Jan26_100x_cp190_rep1_3R4_E-F-D_Position016_15_cmle.ics	19	0	2	2	0.0	0.0	0.0
1756	Jan26_100x_cp190_rep1_3R4_E-F-D_Position016_15_cmle.ics	21	0	1	1	0.07608891379697698	0.34375000000000006	0.13983050847457626
1757	Jan26_100x_cp190_rep1_3R4_E-F-D_Position016_15_cmle.ics	22	0	1	1	0.24210108935401764	0.5223880597014924	0.2586206896551724
1758	Jan26_100x_cp190_rep1_3R4_E-F-D_Position016_15_cmle.ics	23	0	1	1	0.0	0.0	0.0
1759	Jan26_100x_cp190_rep1_3R4_E-F-D_Position016_15_cmle.ics	24	0	1	1	0.15448355225446841	0.5982142857142857	0.2977777777777778
1760	Jan26_100x_cp190_rep1_3R4_E-F-D_Position016_15_cmle.ics	25	0	1	1	0.0	0.0	0.0
1761	Jan26_100x_cp190_rep1_3R4_E-F-D_Position016_15_cmle.ics	25	0	1	2	0.0	0.0	0.0
1762	Jan26_100x_cp190_rep1_3R4_E-F-D_Position016_15_cmle.ics	26	0	1	1	0.0	0.0	0.0
1763	Jan26_100x_cp190_rep1_3R4_E-F-D_Position016_15_cmle.ics	26	0	1	2	0.3804445689848849	0.7534246575342465	0.7051282051282051
1764	Jan26_100x_cp190_rep1_3R4_E-F-D_Position016_15_cmle.ics	29	0	1	1	0.21673811808835866	0.4947368421052631	0.24999999999999997
1765	Jan26_100x_cp190_rep1_3R4_E-F-D_Position016_15_cmle.ics	30	0	1	1	0.35047014839819696	0.7136150234741784	0.35431235431235425
1766	Jan26_100x_cp190_rep1_3R4_E-F-D_Position016_15_cmle.ics	33	0	1	1	0.35047014839819696	0.7755102040816325	0.38775510204081626
1767	Jan26_100x_cp190_rep1_3R4_E-F-D_Position016_15_cmle.ics	34	0	1	1	0.14295492895189613	0.25514403292181065	0.12809917355371897
1768	Jan26_100x_cp190_rep1_3R4_E-F-D_Position016_15_cmle.ics	35	0	1	1	0.0	0.0	0.0
1769	Jan26_100x_cp190_rep1_3R4_E-F-D_Position016_15_cmle.ics	35	0	1	2	0.0	0.0	0.0
1770	Jan26_100x_cp190_rep1_3R4_E-F-D_Position016_15_cmle.ics	36	0	1	1	0.13603775497035278	0.3532934131736527	0.17771084337349394
1771	Jan26_100x_cp190_rep1_3R4_E-F-D_Position016_15_cmle.ics	37	0	1	1	0.0	0.0	0.0
1772	Jan26_100x_cp190_rep1_3R4_E-F-D_Position016_15_cmle.ics	38	0	1	1	0.0023057246605144538	0.018867924528301886	0.008620689655172412
1773	Jan26_100x_cp190_rep1_3R4_E-F-D_Position016_15_cmle.ics	39	0	1	1	0.0	0.0	0.0
1774	Jan26_100x_cp190_rep1_3R4_E-F-D_Position016_15_cmle.ics	40	0	1	1	0.057643116512861345	0.1146788990825688	0.0573394495412844
1775	Jan26_100x_cp190_rep1_3R4_E-F-D_Position016_15_cmle.ics	41	0	1	1	0.28821558256430674	0.5458515283842793	0.2741228070175439
1776	Jan26_100x_cp190_rep1_3R4_E-F-D_Position016_15_cmle.ics	42	0	1	1	0.0	0.0	0.0
1777	Jan26_100x_cp190_rep1_3R4_E-F-D_Position016_15_cmle.ics	42	0	1	2	0.0	0.0	0.0
1778	Jan26_100x_cp190_rep1_3R4_E-F-D_Position016_15_cmle.ics	43	0	1	1	0.0	0.0	0.0
1779	Jan26_100x_cp190_rep1_3R4_E-F-D_Position016_15_cmle.ics	44	0	1	1	0.3435529744166536	0.7095238095238094	0.35308056872037913
1780	Jan26_100x_cp190_rep1_3R4_E-F-D_Position016_15_cmle.ics	45	0	1	1	0.14526065361241058	0.375	0.1640625
1781	Jan26_100x_cp190_rep1_3R4_E-F-D_Position016_15_cmle.ics	46	0	1	1	0.4634506567634052	0.9804878048780488	0.4902439024390244
1782	Jan26_100x_cp190_rep1_3R4_E-F-D_Position016_15_cmle.ics	47	0	1	1	0.006917173981543361	0.032608695652173905	0.008108108108108107
1783	Jan26_100x_cp190_rep1_3R4_E-F-D_Position016_15_cmle.ics	47	0	1	2	0.0	0.0	0.0
1784	Jan26_100x_cp190_rep1_3R4_E-F-D_Position016_15_cmle.ics	47	0	2	1	0.0	0.0	0.0
1785	Jan26_100x_cp190_rep1_3R4_E-F-D_Position016_15_cmle.ics	47	0	2	2	0.0	0.0	0.0
1786	Jan26_100x_cp190_rep1_3R4_E-F-D_Position016_15_cmle.ics	48	0	1	1	0.04150304388926017	0.10465116279069767	0.05217391304347825
1787	Jan26_100x_cp190_rep1_3R4_E-F-D_Position016_15_cmle.ics	50	0	1	1	0.24671253867504656	0.47555555555555556	0.23777777777777778
1788	Jan26_100x_cp190_rep1_3R4_E-F-D_Position016_15_cmle.ics	51	0	1	1	0.1498721029334395	0.24904214559386972	0.12548262548262548
1789	Jan26_100x_cp190_rep1_3R4_E-F-D_Position016_15_cmle.ics	52	0	1	1	0.10606333438366487	0.23834196891191706	0.11855670103092783
1790	Jan26_100x_cp190_rep1_3R4_E-F-D_Position016_15_cmle.ics	53	0	1	1	0.39658464160848605	0.7510917030567683	0.3963133640552995
1791	Jan26_100x_cp190_rep1_3R4_E-F-D_Position016_15_cmle.ics	55	0	1	1	0.0	0.0	0.0
1792	Jan26_100x_cp190_rep1_3R4_E-F-D_Position016_15_cmle.ics	55	0	1	2	0.0	0.0	0.0
1793	Jan26_100x_cp190_rep1_3R4_E-F-D_Position016_15_cmle.ics	57	0	1	1	0.41503043889260166	0.769230769230769	0.3821656050955413
1794	Jan26_100x_cp190_rep1_3R4_E-F-D_Position016_15_cmle.ics	58	0	1	1	0.08761753709954924	0.24203821656050956	0.12101910828025478
1795	Jan26_100x_cp190_rep1_3R4_E-F-D_Position016_15_cmle.ics	59	0	1	1	0.3689159456823126	0.6274509803921569	0.31434184675834975
1796	Jan26_100x_cp190_rep1_3R4_E-F-D_Position016_15_cmle.ics	60	0	1	1	0.2974384812063645	0.5944700460829492	0.5784753363228698
1797	Jan26_100x_cp190_rep1_3R4_E-F-D_Position016_15_cmle.ics	60	0	1	2	0.0	0.0	0.0
1798	Jan26_100x_cp190_rep1_3R4_E-F-D_Position016_15_cmle.ics	61	0	1	1	0.0853118124390348	0.22424242424242424	0.10662824207492795
1799	Jan26_100x_cp190_rep1_3R4_E-F-D_Position016_15_cmle.ics	61	0	1	2	0.0	0.0	0.0
1800	Jan26_100x_cp190_rep1_3R4_E-F-D_Position016_15_cmle.ics	61	0	1	3	0.0	0.0	0.0
1801	Jan26_100x_cp190_rep1_3R4_E-F-D_Position016_15_cmle.ics	61	0	2	1	0.0	0.0	0.0
1802	Jan26_100x_cp190_rep1_3R4_E-F-D_Position016_15_cmle.ics	61	0	2	2	0.0	0.0	0.0
1803	Jan26_100x_cp190_rep1_3R4_E-F-D_Position016_15_cmle.ics	61	0	2	3	0.0	0.0	0.0
1804	Jan26_100x_cp190_rep1_3R4_E-F-D_Position016_15_cmle.ics	62	0	1	1	0.2536297126565899	0.7096774193548386	0.3548387096774193
1805	Jan26_100x_cp190_rep1_3R4_E-F-D_Position016_15_cmle.ics	63	0	1	1	0.3158842784904802	0.5637860082304527	0.28016359918200406
1806	Jan26_100x_cp190_rep1_3R4_E-F-D_Position016_15_cmle.ics	64	0	1	1	0.14064920429138167	0.7624999999999998	0.28638497652582157
1807	Jan26_100x_cp190_rep1_3R4_E-F-D_Position016_15_cmle.ics	64	0	1	2	0.0	0.0	0.0
1808	Jan26_100x_cp190_rep1_3R4_E-F-D_Position016_15_cmle.ics	64	0	1	3	0.0	0.0	0.0
1809	Jan26_100x_cp190_rep1_3R4_E-F-D_Position016_15_cmle.ics	64	0	2	1	0.0	0.0	0.0
1810	Jan26_100x_cp190_rep1_3R4_E-F-D_Position016_15_cmle.ics	64	0	2	2	0.0	0.0	0.0
1811	Jan26_100x_cp190_rep1_3R4_E-F-D_Position016_15_cmle.ics	64	0	2	3	0.0	0.0	0.0
1812	Jan26_100x_cp190_rep1_3R4_E-F-D_Position016_15_cmle.ics	65	0	1	1	0.0	0.0	0.0
1813	Jan26_100x_cp190_rep1_3R4_E-F-D_Position016_15_cmle.ics	65	0	1	2	0.0	0.0	0.0
1814	Jan26_100x_cp190_rep1_3R4_E-F-D_Position016_15_cmle.ics	66	0	1	1	0.20751521944630083	0.48648648648648646	0.26548672566371684
1815	Jan26_100x_cp190_rep1_3R4_E-F-D_Position016_15_cmle.ics	67	0	1	1	0.0	0.0	0.0
1816	Jan26_100x_cp190_rep1_3R4_E-F-D_Position016_15_cmle.ics	69	0	1	1	0.01152862330257227	0.0980392156862745	0.04807692307692307
1817	Jan26_100x_cp190_rep1_3R4_E-F-D_Position016_15_cmle.ics	70	0	1	1	0.0	0.0	0.0
1818	Jan26_100x_cp190_rep1_3R4_E-F-D_Position016_15_cmle.ics	72	0	1	1	0.0	0.0	0.0
1819	Jan26_100x_cp190_rep1_3R4_E-F-D_Position016_15_cmle.ics	72	0	2	1	0.0	0.0	0.0
1820	Jan26_100x_cp190_rep1_3R4_E-F-D_Position016_15_cmle.ics	73	0	1	1	0.0	0.0	0.0
1821	Jan26_100x_cp190_rep1_3R4_E-F-D_Position016_15_cmle.ics	75	0	1	1	0.0	0.0	0.0
1822	Jan26_100x_cp190_rep1_3R4_E-F-D_Position016_15_cmle.ics	75	0	2	1	0.0	0.0	0.0
1823	Jan26_100x_cp190_rep1_3R4_E-F-D_Position016_15_cmle.ics	76	0	1	1	0.057643116512861345	0.08503401360544216	0.045126353790613714
1824	Jan26_100x_cp190_rep1_3R4_E-F-D_Position016_15_cmle.ics	77	0	1	1	0.0	0.0	0.0
1825	Jan26_100x_cp190_rep1_3R4_E-F-D_Position016_15_cmle.ics	78	0	1	1	0.006917173981543361	0.028037383177570086	0.016949152542372878
1826	Jan26_100x_cp190_rep1_3R4_E-F-D_Position016_15_cmle.ics	79	0	1	1	0.0	0.0	0.0
1827	Jan26_100x_cp190_rep1_3R4_E-F-D_Position016_15_cmle.ics	79	0	1	2	0.13373203030983832	0.23868312757201646	0.41428571428571426
1828	Jan26_100x_cp190_rep1_3R4_E-F-D_Position016_15_cmle.ics	81	0	1	1	0.013834347963086722	0.037037037037037035	0.014563106796116502
1829	Jan26_100x_cp190_rep1_3R4_E-F-D_Position016_15_cmle.ics	82	0	1	1	0.18676369750167077	0.5625	0.28125
1830	Jan26_100x_cp190_rep1_3R4_E-F-D_Position016_15_cmle.ics	83	0	1	1	0.0	0.0	0.0
1831	Jan26_100x_cp190_rep1_3R4_E-F-D_Position016_15_cmle.ics	83	0	1	2	0.0	0.0	0.0
1832	Jan26_100x_cp190_rep1_3R4_E-F-D_Position016_15_cmle.ics	84	0	1	1	0.4334762361767173	0.7460317460317459	0.37301587301587297
1833	Jan26_100x_cp190_rep1_3R4_E-F-D_Position016_15_cmle.ics	85	0	1	1	0.5003422513316365	0.9774774774774774	0.4898419864559819
1834	Jan26_100x_cp190_rep1_3R4_E-F-D_Position016_15_cmle.ics	87	0	1	1	0.04611449321028908	0.2816901408450704	0.13986013986013984
1835	Jan26_100x_cp190_rep1_3R4_E-F-D_Position017_16_cmle.ics	1	0	1	1	0.3619987717007692	0.8010204081632651	0.6085271317829456
1836	Jan26_100x_cp190_rep1_3R4_E-F-D_Position017_16_cmle.ics	1	0	1	2	0.0	0.0	0.0
1837	Jan26_100x_cp190_rep1_3R4_E-F-D_Position017_16_cmle.ics	2	0	1	1	1.0306589232499608	0.8816568047337275	0.4461077844311377
1838	Jan26_100x_cp190_rep1_3R4_E-F-D_Position017_16_cmle.ics	3	0	1	1	0.10375760972315042	0.4054054054054054	0.20179372197309414
1839	Jan26_100x_cp190_rep1_3R4_E-F-D_Position017_16_cmle.ics	6	0	1	1	0.7378318913646252	0.7459207459207459	0.3738317757009345
1840	Jan26_100x_cp190_rep1_3R4_E-F-D_Position017_16_cmle.ics	7	0	1	1	0.027668695926173444	0.06217616580310879	0.039215686274509796
1841	Jan26_100x_cp190_rep1_3R4_E-F-D_Position017_16_cmle.ics	7	0	1	2	0.0	0.0	0.0
1842	Jan26_100x_cp190_rep1_3R4_E-F-D_Position017_16_cmle.ics	8	0	1	1	0.0	0.0	0.0
1843	Jan26_100x_cp190_rep1_3R4_E-F-D_Position017_16_cmle.ics	8	0	1	2	0.0	0.0	0.0
1844	Jan26_100x_cp190_rep1_3R4_E-F-D_Position017_16_cmle.ics	8	0	1	3	0.1890694221621852	0.48520710059171585	0.24260355029585792
1845	Jan26_100x_cp190_rep1_3R4_E-F-D_Position017_16_cmle.ics	9	0	1	1	0.10606333438366487	0.10900473933649289	0.0638002773925104
1846	Jan26_100x_cp190_rep1_3R4_E-F-D_Position017_16_cmle.ics	9	0	1	2	0.0	0.0	0.0
1847	Jan26_100x_cp190_rep1_3R4_E-F-D_Position017_16_cmle.ics	10	0	1	1	0.0	0.0	0.0
1848	Jan26_100x_cp190_rep1_3R4_E-F-D_Position017_16_cmle.ics	10	0	1	2	0.006917173981543361	0.018749999999999996	0.039999999999999994
1849	Jan26_100x_cp190_rep1_3R4_E-F-D_Position017_16_cmle.ics	10	0	2	1	0.0	0.0	0.0
1850	Jan26_100x_cp190_rep1_3R4_E-F-D_Position017_16_cmle.ics	10	0	2	2	0.0	0.0	0.0
1851	Jan26_100x_cp190_rep1_3R4_E-F-D_Position017_16_cmle.ics	11	0	1	1	0.20751521944630083	0.6716417910447761	0.3284671532846715
1852	Jan26_100x_cp190_rep1_3R4_E-F-D_Position017_16_cmle.ics	12	0	1	1	0.13373203030983832	0.17058823529411765	0.4427480916030534
1853	Jan26_100x_cp190_rep1_3R4_E-F-D_Position017_16_cmle.ics	12	0	1	2	0.0	0.0	0.0
1854	Jan26_100x_cp190_rep1_3R4_E-F-D_Position017_16_cmle.ics	12	0	2	1	0.0	0.0	0.0
1855	Jan26_100x_cp190_rep1_3R4_E-F-D_Position017_16_cmle.ics	12	0	2	2	0.06917173981543362	0.3703703703703704	0.04219409282700422
1856	Jan26_100x_cp190_rep1_3R4_E-F-D_Position017_16_cmle.ics	13	0	1	1	0.029974420586687898	0.104	0.06565656565656565
1857	Jan26_100x_cp190_rep1_3R4_E-F-D_Position017_16_cmle.ics	14	0	1	1	0.2098209441068153	0.35686274509803917	0.19486081370449676
1858	Jan26_100x_cp190_rep1_3R4_E-F-D_Position017_16_cmle.ics	16	0	1	1	0.5625968171655267	0.8937728937728937	0.44202898550724634
1859	Jan26_100x_cp190_rep1_3R4_E-F-D_Position017_16_cmle.ics	17	0	1	1	0.0	0.0	0.0
1860	Jan26_100x_cp190_rep1_3R4_E-F-D_Position017_16_cmle.ics	18	0	1	1	0.08761753709954924	0.5352112676056336	0.27142857142857135
1861	Jan26_100x_cp190_rep1_3R4_E-F-D_Position017_16_cmle.ics	19	0	1	1	0.07608891379697698	0.4925373134328358	0.4177215189873418
1862	Jan26_100x_cp190_rep1_3R4_E-F-D_Position017_16_cmle.ics	19	0	1	2	0.0	0.0	0.0
1863	Jan26_100x_cp190_rep1_3R4_E-F-D_Position017_16_cmle.ics	20	0	1	1	0.4888136280290642	0.8983050847457626	0.4482029598308668
1864	Jan26_100x_cp190_rep1_3R4_E-F-D_Position017_16_cmle.ics	21	0	1	1	0.5787368897891279	0.9999999999999998	0.4990059642147117
1865	Jan26_100x_cp190_rep1_3R4_E-F-D_Position017_16_cmle.ics	22	0	1	1	0.39658464160848605	0.8229665071770333	0.4479166666666667
1866	Jan26_100x_cp190_rep1_3R4_E-F-D_Position017_16_cmle.ics	23	0	1	1	0.15217782759395396	0.6000000000000001	0.3013698630136986
1867	Jan26_100x_cp190_rep1_3R4_E-F-D_Position017_16_cmle.ics	25	0	1	1	0.0	0.0	0.0
1868	Jan26_100x_cp190_rep1_3R4_E-F-D_Position017_16_cmle.ics	26	0	1	1	0.23979536469350318	0.44635193133047213	0.22080679405520165
1869	Jan26_100x_cp190_rep1_3R4_E-F-D_Position017_16_cmle.ics	27	0	1	1	0.0	0.0	0.0
1870	Jan26_100x_cp190_rep1_3R4_E-F-D_Position017_16_cmle.ics	27	0	1	2	0.0	0.0	0.0
1871	Jan26_100x_cp190_rep1_3R4_E-F-D_Position017_16_cmle.ics	29	0	1	1	0.16831790021755513	0.3459715639810427	0.15938864628820956
1872	Jan26_100x_cp190_rep1_3R4_E-F-D_Position017_16_cmle.ics	30	0	1	1	0.22826674139093092	0.20412371134020613	0.12692307692307692
1873	Jan26_100x_cp190_rep1_3R4_E-F-D_Position017_16_cmle.ics	30	0	1	2	0.0	0.0	0.0
1874	Jan26_100x_cp190_rep1_3R4_E-F-D_Position017_16_cmle.ics	31	0	1	1	0.027668695926173444	0.05607476635514017	0.029629629629629627
1875	Jan26_100x_cp190_rep1_3R4_E-F-D_Position017_16_cmle.ics	32	0	1	1	0.3781388443243704	0.7387387387387386	0.23802612481857763
1876	Jan26_100x_cp190_rep1_3R4_E-F-D_Position017_16_cmle.ics	32	0	2	1	0.0	0.0	0.0
1877	Jan26_100x_cp190_rep1_3R4_E-F-D_Position017_16_cmle.ics	33	0	1	1	0.029974420586687898	0.11206896551724135	0.05603448275862068
1878	Jan26_100x_cp190_rep1_3R4_E-F-D_Position017_16_cmle.ics	34	0	1	1	0.2559354373171044	0.46443514644351463	0.23270440251572325
1879	Jan26_100x_cp190_rep1_3R4_E-F-D_Position017_16_cmle.ics	35	0	1	1	0.32971862645356687	0.5396226415094338	0.27083333333333326
1880	Jan26_100x_cp190_rep1_3R4_E-F-D_Position017_16_cmle.ics	37	0	1	1	0.17754079885961294	0.33624454148471605	0.2231884057971014
1881	Jan26_100x_cp190_rep1_3R4_E-F-D_Position017_16_cmle.ics	37	0	1	2	0.0	0.0	0.0
1882	Jan26_100x_cp190_rep1_3R4_E-F-D_Position017_16_cmle.ics	38	0	1	1	0.03689159456823126	0.20253164556962025	0.10191082802547771
1883	Jan26_100x_cp190_rep1_3R4_E-F-D_Position017_16_cmle.ics	39	0	1	1	0.5349281212393533	0.9547325102880658	0.5497630331753555
1884	Jan26_100x_cp190_rep1_3R4_E-F-D_Position017_16_cmle.ics	39	0	1	2	0.0	0.0	0.0
1885	Jan26_100x_cp190_rep1_3R4_E-F-D_Position017_16_cmle.ics	40	0	1	1	0.249018263335561	0.37894736842105264	0.18947368421052632
1886	Jan26_100x_cp190_rep1_3R4_E-F-D_Position017_16_cmle.ics	42	0	1	1	0.223655292069902	0.544943820224719	0.2724719101123595
1887	Jan26_100x_cp190_rep1_3R4_E-F-D_Position017_16_cmle.ics	44	0	1	1	0.0	0.0	0.0
1888	Jan26_100x_cp190_rep1_3R4_E-F-D_Position017_16_cmle.ics	44	0	1	2	0.0	0.0	0.0
1889	Jan26_100x_cp190_rep1_3R4_E-F-D_Position017_16_cmle.ics	44	0	2	1	0.0	0.0	0.0
1890	Jan26_100x_cp190_rep1_3R4_E-F-D_Position017_16_cmle.ics	44	0	2	2	0.09914616040212151	0.21182266009852213	0.05289052890528905
1891	Jan26_100x_cp190_rep1_3R4_E-F-D_Position017_16_cmle.ics	45	0	1	1	0.11528623302572269	0.21459227467811162	0.10729613733905581
1892	Jan26_100x_cp190_rep1_3R4_E-F-D_Position017_16_cmle.ics	46	0	1	1	0.4058075402505439	0.8844221105527637	0.44332493702770787
1893	Jan26_100x_cp190_rep1_3R4_E-F-D_Position017_16_cmle.ics	47	0	1	1	0.1498721029334395	0.3591160220994475	0.181058495821727
1894	Jan26_100x_cp190_rep1_3R4_E-F-D_Position017_16_cmle.ics	48	0	1	1	0.0	0.0	0.0
1895	Jan26_100x_cp190_rep1_3R4_E-F-D_Position017_16_cmle.ics	49	0	1	1	0.11759195768623715	0.9444444444444442	0.19844357976653695
1896	Jan26_100x_cp190_rep1_3R4_E-F-D_Position017_16_cmle.ics	49	0	1	2	0.0	0.0	0.0
1897	Jan26_100x_cp190_rep1_3R4_E-F-D_Position017_16_cmle.ics	49	0	2	1	0.0	0.0	0.0
1898	Jan26_100x_cp190_rep1_3R4_E-F-D_Position017_16_cmle.ics	49	0	2	2	0.027668695926173444	0.12244897959183672	0.14457831325301201
1899	Jan26_100x_cp190_rep1_3R4_E-F-D_Position017_16_cmle.ics	50	0	1	1	0.16140072623601176	0.32258064516129026	0.16018306636155605
1900	Jan26_100x_cp190_rep1_3R4_E-F-D_Position017_16_cmle.ics	51	0	1	1	0.16370645089652622	0.284	0.14228456913827656
1901	Jan26_100x_cp190_rep1_3R4_E-F-D_Position017_16_cmle.ics	53	0	1	1	0.32971862645356687	0.5143884892086329	0.2567324955116696
1902	Jan26_100x_cp190_rep1_3R4_E-F-D_Position017_16_cmle.ics	54	0	1	1	0.0945347110810926	0.4019607843137254	0.2009803921568627
1903	Jan26_100x_cp190_rep1_3R4_E-F-D_Position017_16_cmle.ics	55	0	1	1	0.0	0.0	0.0
1904	Jan26_100x_cp190_rep1_3R4_E-F-D_Position017_16_cmle.ics	55	0	1	2	0.06225456583389025	0.20769230769230765	0.39705882352941174
1905	Jan26_100x_cp190_rep1_3R4_E-F-D_Position017_16_cmle.ics	55	0	2	1	0.19137514682269965	0.9540229885057471	0.22311827956989244
1906	Jan26_100x_cp190_rep1_3R4_E-F-D_Position017_16_cmle.ics	55	0	2	2	0.0	0.0	0.0
1907	Jan26_100x_cp190_rep1_3R4_E-F-D_Position017_16_cmle.ics	56	0	1	1	0.0	0.0	0.0
1908	Jan26_100x_cp190_rep1_3R4_E-F-D_Position017_16_cmle.ics	57	0	1	1	0.0	0.0	0.0
1909	Jan26_100x_cp190_rep1_3R4_E-F-D_Position017_16_cmle.ics	58	0	1	1	0.013834347963086722	0.05454545454545454	0.030150753768844213
1910	Jan26_100x_cp190_rep1_3R4_E-F-D_Position017_16_cmle.ics	59	0	1	1	0.0	0.0	0.0
1911	Jan26_100x_cp190_rep1_3R4_E-F-D_Position017_16_cmle.ics	59	0	1	2	0.0	0.0	0.0
1912	Jan26_100x_cp190_rep1_3R4_E-F-D_Position017_16_cmle.ics	60	0	1	1	0.0	0.0	0.0
1913	Jan26_100x_cp190_rep1_3R4_E-F-D_Position017_16_cmle.ics	60	0	1	2	0.04150304388926017	0.07468879668049791	0.08490566037735849
1914	Jan26_100x_cp190_rep1_3R4_E-F-D_Position017_16_cmle.ics	61	0	1	1	0.0	0.0	0.0
1915	Jan26_100x_cp190_rep1_3R4_E-F-D_Position017_16_cmle.ics	61	0	1	2	0.0	0.0	0.0
1916	Jan26_100x_cp190_rep1_3R4_E-F-D_Position017_16_cmle.ics	63	0	1	1	0.0	0.0	0.0
1917	Jan26_100x_cp190_rep1_3R4_E-F-D_Position017_16_cmle.ics	64	0	1	1	0.006917173981543361	0.03797468354430379	0.016216216216216214
1918	Jan26_100x_cp190_rep1_3R4_E-F-D_Position017_16_cmle.ics	65	0	1	1	0.0	0.0	0.0
1919	Jan26_100x_cp190_rep1_3R4_E-F-D_Position017_16_cmle.ics	65	0	1	2	0.0	0.0	0.0
1920	Jan26_100x_cp190_rep1_3R4_E-F-D_Position017_16_cmle.ics	67	0	1	1	0.299744205866879	0.8124999999999999	0.2177554438860971
1921	Jan26_100x_cp190_rep1_3R4_E-F-D_Position017_16_cmle.ics	67	0	2	1	0.0	0.0	0.0
1922	Jan26_100x_cp190_rep1_3R4_E-F-D_Position017_16_cmle.ics	67	0	3	1	0.0	0.0	0.0
1923	Jan26_100x_cp190_rep1_3R4_E-F-D_Position017_16_cmle.ics	69	0	1	1	0.053031667191832436	0.23711340206185566	0.11917098445595853
1924	Jan26_100x_cp190_rep1_3R4_E-F-D_Position017_16_cmle.ics	70	0	1	1	0.0	0.0	0.0
1925	Jan26_100x_cp190_rep1_3R4_E-F-D_Position017_16_cmle.ics	70	0	1	2	0.0	0.0	0.0
1926	Jan26_100x_cp190_rep1_3R4_E-F-D_Position017_16_cmle.ics	72	0	1	1	0.3435529744166536	0.8277777777777777	0.4127423822714681
1927	Jan26_100x_cp190_rep1_3R4_E-F-D_Position017_16_cmle.ics	73	0	1	1	0.0	0.0	0.0
1928	Jan26_100x_cp190_rep1_3R4_E-F-D_Position017_16_cmle.ics	73	0	1	2	0.0	0.0	0.0
1929	Jan26_100x_cp190_rep1_3R4_E-F-D_Position017_16_cmle.ics	75	0	1	1	0.41272471423208723	0.7427385892116182	0.3729166666666666
1930	Jan26_100x_cp190_rep1_3R4_E-F-D_Position017_16_cmle.ics	76	0	1	1	0.4911193526895787	1.0	0.49650349650349646
1931	Jan26_100x_cp190_rep1_3R4_E-F-D_Position017_16_cmle.ics	77	0	1	1	0.19829232080424303	0.3481781376518218	0.17479674796747968
1932	Jan26_100x_cp190_rep1_3R4_E-F-D_Position017_16_cmle.ics	78	0	1	1	0.0	0.0	0.0
1933	Jan26_100x_cp190_rep1_3R4_E-F-D_Position017_16_cmle.ics	78	0	1	2	0.0	0.0	0.0
1934	Jan26_100x_cp190_rep1_3R4_E-F-D_Position017_16_cmle.ics	78	0	2	1	0.0	0.0	0.0
1935	Jan26_100x_cp190_rep1_3R4_E-F-D_Position017_16_cmle.ics	78	0	2	2	0.03919731922874571	0.33999999999999997	0.0618181818181818
1936	Jan26_100x_cp190_rep1_3R4_E-F-D_Position017_16_cmle.ics	79	0	1	1	0.3850560183059138	0.784037558685446	0.36946902654867253
1937	Jan26_100x_cp190_rep1_3R4_E-F-D_Position017_16_cmle.ics	80	0	1	1	0.3596930470402548	0.7090909090909091	0.35454545454545455
1938	Jan26_100x_cp190_rep1_3R4_E-F-D_Position017_16_cmle.ics	81	0	1	1	0.2559354373171044	0.5115207373271888	0.2983870967741935
1939	Jan26_100x_cp190_rep1_3R4_E-F-D_Position017_16_cmle.ics	81	0	1	2	0.0	0.0	0.0
1940	Jan26_100x_cp190_rep1_3R4_E-F-D_Position017_16_cmle.ics	83	0	1	1	0.0	0.0	0.0
1941	Jan26_100x_cp190_rep1_3R4_E-F-D_Position017_16_cmle.ics	83	0	1	2	0.0	0.0	0.0
1942	Jan26_100x_cp190_rep1_3R4_E-F-D_Position017_16_cmle.ics	83	0	1	3	0.3619987717007692	0.6061776061776062	0.7104072398190043
1943	Jan26_100x_cp190_rep1_3R4_E-F-D_Position017_16_cmle.ics	83	0	1	4	0.0	0.0	0.0
1944	Jan26_100x_cp190_rep1_3R4_E-F-D_Position017_16_cmle.ics	84	0	1	1	0.0	0.0	0.0
1945	Jan26_100x_cp190_rep1_3R4_E-F-D_Position017_16_cmle.ics	86	0	1	1	0.10375760972315042	0.20179372197309414	0.11249999999999999
1946	Jan26_100x_cp190_rep1_3R4_E-F-D_Position017_16_cmle.ics	86	0	1	2	0.0	0.0	0.0
1947	Jan26_100x_cp190_rep1_3R4_E-F-D_Position017_16_cmle.ics	87	0	1	1	0.3435529744166536	0.7061611374407583	0.3679012345679012
1948	Jan26_100x_cp190_rep1_3R4_E-F-D_Position017_16_cmle.ics	87	0	1	2	0.0	0.0	0.0
1949	Jan26_100x_cp190_rep1_3R4_E-F-D_Position017_16_cmle.ics	87	0	1	3	0.0	0.0	0.0
1950	Jan26_100x_cp190_rep1_3R4_E-F-D_Position017_16_cmle.ics	87	0	2	1	0.0	0.0	0.0
1951	Jan26_100x_cp190_rep1_3R4_E-F-D_Position017_16_cmle.ics	87	0	2	2	0.0	0.0	0.0
1952	Jan26_100x_cp190_rep1_3R4_E-F-D_Position017_16_cmle.ics	87	0	2	3	0.6663544268886772	0.8450292397660819	0.560077519379845
1953	Jan26_100x_cp190_rep1_3R4_E-F-D_Position017_16_cmle.ics	88	0	1	1	0.03919731922874571	0.320754716981132	0.07142857142857141
1954	Jan26_100x_cp190_rep1_3R4_E-F-D_Position017_16_cmle.ics	88	0	2	1	0.0	0.0	0.0
1955	Jan26_100x_cp190_rep1_3R4_E-F-D_Position017_16_cmle.ics	89	0	1	1	0.0	0.0	0.0
1956	Jan26_100x_cp190_rep1_3R4_E-F-D_Position017_16_cmle.ics	89	0	2	1	0.0	0.0	0.0
1957	Jan26_100x_cp190_rep1_3R4_E-F-D_Position017_16_cmle.ics	92	0	1	1	0.0	0.0	0.0
1958	Jan26_100x_cp190_rep1_3R4_E-F-D_Position018_17_cmle.ics	3	0	1	1	0.1844579728411563	0.7692307692307692	0.3846153846153846
1959	Jan26_100x_cp190_rep1_3R4_E-F-D_Position018_17_cmle.ics	4	0	1	1	0.02305724660514454	0.06329113924050633	0.03174603174603174
1960	Jan26_100x_cp190_rep1_3R4_E-F-D_Position018_17_cmle.ics	5	0	1	1	0.0	0.0	0.0
1961	Jan26_100x_cp190_rep1_3R4_E-F-D_Position018_17_cmle.ics	5	0	1	2	0.2098209441068153	0.26686217008797647	0.9680851063829785
1962	Jan26_100x_cp190_rep1_3R4_E-F-D_Position018_17_cmle.ics	6	0	1	1	0.0	0.0	0.0
1963	Jan26_100x_cp190_rep1_3R4_E-F-D_Position018_17_cmle.ics	6	0	1	2	0.0	0.0	0.0
1964	Jan26_100x_cp190_rep1_3R4_E-F-D_Position018_17_cmle.ics	6	0	2	1	0.3158842784904802	0.7527472527472527	0.4202453987730061
1965	Jan26_100x_cp190_rep1_3R4_E-F-D_Position018_17_cmle.ics	6	0	2	2	0.0	0.0	0.0
1966	Jan26_100x_cp190_rep1_3R4_E-F-D_Position018_17_cmle.ics	7	0	1	1	0.7055517461174229	0.6623376623376623	0.3244962884411452
1967	Jan26_100x_cp190_rep1_3R4_E-F-D_Position018_17_cmle.ics	8	0	1	1	0.16370645089652622	0.3256880733944954	0.16136363636363638
1968	Jan26_100x_cp190_rep1_3R4_E-F-D_Position018_17_cmle.ics	9	0	1	1	0.0	0.0	0.0
1969	Jan26_100x_cp190_rep1_3R4_E-F-D_Position018_17_cmle.ics	9	0	1	2	0.0	0.0	0.0
1970	Jan26_100x_cp190_rep1_3R4_E-F-D_Position018_17_cmle.ics	9	0	2	1	0.0	0.0	0.0
1971	Jan26_100x_cp190_rep1_3R4_E-F-D_Position018_17_cmle.ics	9	0	2	2	0.0	0.0	0.0
1972	Jan26_100x_cp190_rep1_3R4_E-F-D_Position018_17_cmle.ics	10	0	1	1	0.574125440468099	0.9540229885057471	0.4760994263862332
1973	Jan26_100x_cp190_rep1_3R4_E-F-D_Position018_17_cmle.ics	11	0	1	1	0.472673555405463	0.438034188034188	0.22090517241379304
1974	Jan26_100x_cp190_rep1_3R4_E-F-D_Position018_17_cmle.ics	12	0	1	1	0.025362971265658993	0.0859375	0.02231237322515213
1975	Jan26_100x_cp190_rep1_3R4_E-F-D_Position018_17_cmle.ics	12	0	2	1	0.0	0.0	0.0
1976	Jan26_100x_cp190_rep1_3R4_E-F-D_Position018_17_cmle.ics	13	0	1	1	0.2351839153724743	0.4031620553359684	0.20238095238095236
1977	Jan26_100x_cp190_rep1_3R4_E-F-D_Position018_17_cmle.ics	15	0	1	1	0.42194761287414506	0.6802973977695167	0.3893617021276596
1978	Jan26_100x_cp190_rep1_3R4_E-F-D_Position018_17_cmle.ics	15	0	1	2	0.0	0.0	0.0
1979	Jan26_100x_cp190_rep1_3R4_E-F-D_Position018_17_cmle.ics	16	0	1	1	0.0	0.0	0.0
1980	Jan26_100x_cp190_rep1_3R4_E-F-D_Position018_17_cmle.ics	16	0	1	2	0.006917173981543361	0.044117647058823525	0.011904761904761902
1981	Jan26_100x_cp190_rep1_3R4_E-F-D_Position018_17_cmle.ics	16	0	2	1	0.04380876854977462	0.2467532467532467	0.09595959595959595
1982	Jan26_100x_cp190_rep1_3R4_E-F-D_Position018_17_cmle.ics	16	0	2	2	0.0	0.0	0.0
1983	Jan26_100x_cp190_rep1_3R4_E-F-D_Position018_17_cmle.ics	16	0	3	1	0.0	0.0	0.0
1984	Jan26_100x_cp190_rep1_3R4_E-F-D_Position018_17_cmle.ics	16	0	3	2	0.0	0.0	0.0
1985	Jan26_100x_cp190_rep1_3R4_E-F-D_Position018_17_cmle.ics	17	0	1	1	0.25132398799607547	0.49321266968325783	0.3550488599348534
1986	Jan26_100x_cp190_rep1_3R4_E-F-D_Position018_17_cmle.ics	17	0	1	2	0.0	0.0	0.0
1987	Jan26_100x_cp190_rep1_3R4_E-F-D_Position018_17_cmle.ics	18	0	1	1	0.0	0.0	0.0
1988	Jan26_100x_cp190_rep1_3R4_E-F-D_Position018_17_cmle.ics	20	0	1	1	0.6340742816414748	0.580168776371308	0.36617842876165113
1989	Jan26_100x_cp190_rep1_3R4_E-F-D_Position018_17_cmle.ics	20	0	1	2	0.0	0.0	0.0
1990	Jan26_100x_cp190_rep1_3R4_E-F-D_Position018_17_cmle.ics	22	0	1	1	0.26515833595916216	0.471311475409836	0.23613963039014368
1991	Jan26_100x_cp190_rep1_3R4_E-F-D_Position018_17_cmle.ics	24	0	1	1	0.3135785538299657	0.5074626865671641	0.2542056074766355
1992	Jan26_100x_cp190_rep1_3R4_E-F-D_Position018_17_cmle.ics	25	0	1	1	0.13373203030983832	0.2013888888888889	0.10139860139860139
1993	Jan26_100x_cp190_rep1_3R4_E-F-D_Position018_17_cmle.ics	26	0	1	1	0.0853118124390348	0.5692307692307691	0.13909774436090225
1994	Jan26_100x_cp190_rep1_3R4_E-F-D_Position018_17_cmle.ics	26	0	1	2	0.0	0.0	0.0
1995	Jan26_100x_cp190_rep1_3R4_E-F-D_Position018_17_cmle.ics	26	0	2	1	0.0	0.0	0.0
1996	Jan26_100x_cp190_rep1_3R4_E-F-D_Position018_17_cmle.ics	26	0	2	2	0.3481644237376825	0.6593886462882095	0.4855305466237942
1997	Jan26_100x_cp190_rep1_3R4_E-F-D_Position018_17_cmle.ics	27	0	1	1	0.1245091316677805	0.40298507462686567	0.2559241706161137
1998	Jan26_100x_cp190_rep1_3R4_E-F-D_Position018_17_cmle.ics	27	0	1	2	0.0	0.0	0.0
1999	Jan26_100x_cp190_rep1_3R4_E-F-D_Position018_17_cmle.ics	29	0	1	1	0.4242533375346595	0.7666666666666666	0.38413361169102295
[truncated: 39,692 more rows]
