# Supplementary material for: M1BP cooperates with CP190 to activate transcription at TAD borders and promote chromatin insulator activity
Source: Nat Commun. 2021 Jul 7;12:4170. doi: 10.1038/s41467-021-24407-y (PMC8263732; doi:10.1038/s41467-021-24407-y)
Supplement: Supplementary file 6 — Source Data [file 41467_2021_24407_MOESM6_ESM.zip › Source Data_updated_060121/Source Data 8/Figure 8i/Figure 8i_tango_slide1/all-reps/B_A.xls]

	Label	nuc.idx	tag	idx1	idx2	overlap	pcOverlap1	pcOverlap2
1	Jan26_100x_cp190_rep1_3R4_E-F-D_Position001_0_cmle.ics	1	0	1	1	0.5095651499736943	0.9444444444444443	0.47323340471092074
2	Jan26_100x_cp190_rep1_3R4_E-F-D_Position001_0_cmle.ics	2	0	1	1	0.42194761287414506	0.7176470588235293	0.35882352941176465
3	Jan26_100x_cp190_rep1_3R4_E-F-D_Position001_0_cmle.ics	3	0	1	1	0.11298050836520823	0.2620320855614973	0.19678714859437746
4	Jan26_100x_cp190_rep1_3R4_E-F-D_Position001_0_cmle.ics	3	0	1	2	0.0	0.0	0.0
5	Jan26_100x_cp190_rep1_3R4_E-F-D_Position001_0_cmle.ics	4	0	1	1	0.08070036311800588	0.18918918918918917	0.0951086956521739
6	Jan26_100x_cp190_rep1_3R4_E-F-D_Position001_0_cmle.ics	5	0	1	1	0.14756637827292504	0.5663716814159292	0.28444444444444444
7	Jan26_100x_cp190_rep1_3R4_E-F-D_Position001_0_cmle.ics	6	0	1	1	0.35738732237974036	0.49050632911392406	0.29750479846449135
8	Jan26_100x_cp190_rep1_3R4_E-F-D_Position001_0_cmle.ics	6	0	1	2	0.0	0.0	0.0
9	Jan26_100x_cp190_rep1_3R4_E-F-D_Position001_0_cmle.ics	6	0	2	1	0.0	0.0	0.0
10	Jan26_100x_cp190_rep1_3R4_E-F-D_Position001_0_cmle.ics	6	0	2	2	0.16601217555704068	0.5454545454545453	0.19302949061662197
11	Jan26_100x_cp190_rep1_3R4_E-F-D_Position001_0_cmle.ics	7	0	1	1	0.0	0.0	0.0
12	Jan26_100x_cp190_rep1_3R4_E-F-D_Position001_0_cmle.ics	7	0	1	2	0.0	0.0	0.0
13	Jan26_100x_cp190_rep1_3R4_E-F-D_Position001_0_cmle.ics	9	0	1	1	0.13373203030983832	0.277511961722488	0.1643059490084986
14	Jan26_100x_cp190_rep1_3R4_E-F-D_Position001_0_cmle.ics	9	0	1	2	0.0	0.0	0.0
15	Jan26_100x_cp190_rep1_3R4_E-F-D_Position001_0_cmle.ics	10	0	1	1	0.0	0.0	0.0
16	Jan26_100x_cp190_rep1_3R4_E-F-D_Position001_0_cmle.ics	11	0	1	1	0.9038440669216659	0.9491525423728814	0.5290148448043185
17	Jan26_100x_cp190_rep1_3R4_E-F-D_Position001_0_cmle.ics	11	0	1	2	0.0	0.0	0.0
18	Jan26_100x_cp190_rep1_3R4_E-F-D_Position001_0_cmle.ics	12	0	1	1	0.0	0.0	0.0
19	Jan26_100x_cp190_rep1_3R4_E-F-D_Position001_0_cmle.ics	12	0	2	1	0.0645602904944047	0.18064516129032257	0.06796116504854367
20	Jan26_100x_cp190_rep1_3R4_E-F-D_Position001_0_cmle.ics	13	0	1	1	0.0945347110810926	0.16465863453815258	0.08874458874458874
21	Jan26_100x_cp190_rep1_3R4_E-F-D_Position001_0_cmle.ics	14	0	1	1	0.0	0.0	0.0
22	Jan26_100x_cp190_rep1_3R4_E-F-D_Position001_0_cmle.ics	15	0	1	1	0.0	0.0	0.0
23	Jan26_100x_cp190_rep1_3R4_E-F-D_Position001_0_cmle.ics	15	0	1	2	0.08070036311800588	0.15021459227467812	0.23178807947019867
24	Jan26_100x_cp190_rep1_3R4_E-F-D_Position001_0_cmle.ics	16	0	1	1	0.43117051151620284	0.7276264591439688	0.3638132295719844
25	Jan26_100x_cp190_rep1_3R4_E-F-D_Position001_0_cmle.ics	18	0	1	1	0.0	0.0	0.0
26	Jan26_100x_cp190_rep1_3R4_E-F-D_Position001_0_cmle.ics	18	0	1	2	0.0	0.0	0.0
27	Jan26_100x_cp190_rep1_3R4_E-F-D_Position001_0_cmle.ics	18	0	1	3	0.0	0.0	0.0
28	Jan26_100x_cp190_rep1_3R4_E-F-D_Position001_0_cmle.ics	20	0	1	1	0.18215224818064185	0.31854838709677424	0.15927419354838712
29	Jan26_100x_cp190_rep1_3R4_E-F-D_Position001_0_cmle.ics	21	0	1	1	0.5003422513316365	0.9774774774774774	0.49656750572082375
30	Jan26_100x_cp190_rep1_3R4_E-F-D_Position001_0_cmle.ics	22	0	1	1	0.0	0.0	0.0
31	Jan26_100x_cp190_rep1_3R4_E-F-D_Position001_0_cmle.ics	22	0	1	2	0.17292934953858402	0.5067567567567568	0.3138075313807531
32	Jan26_100x_cp190_rep1_3R4_E-F-D_Position001_0_cmle.ics	23	0	1	1	0.16140072623601176	0.30042918454935624	0.15053763440860213
33	Jan26_100x_cp190_rep1_3R4_E-F-D_Position001_0_cmle.ics	24	0	1	1	0.027668695926173444	0.1290322580645161	0.06451612903225805
34	Jan26_100x_cp190_rep1_3R4_E-F-D_Position001_0_cmle.ics	25	0	1	1	0.4888136280290642	0.8907563025210082	0.43353783231083837
35	Jan26_100x_cp190_rep1_3R4_E-F-D_Position001_0_cmle.ics	26	0	1	1	0.45883920744237633	0.4189473684210527	0.21170212765957447
36	Jan26_100x_cp190_rep1_3R4_E-F-D_Position001_0_cmle.ics	27	0	1	1	0.7355261667041108	0.8621621621621621	0.4705014749262537
37	Jan26_100x_cp190_rep1_3R4_E-F-D_Position001_0_cmle.ics	28	0	1	1	0.0	0.0	0.0
38	Jan26_100x_cp190_rep1_3R4_E-F-D_Position001_0_cmle.ics	28	0	2	1	0.14756637827292504	1.0	0.1520190023752969
39	Jan26_100x_cp190_rep1_3R4_E-F-D_Position001_0_cmle.ics	29	0	1	1	0.0	0.0	0.0
40	Jan26_100x_cp190_rep1_3R4_E-F-D_Position001_0_cmle.ics	30	0	1	1	0.0	0.0	0.0
41	Jan26_100x_cp190_rep1_3R4_E-F-D_Position001_0_cmle.ics	30	0	1	2	0.0	0.0	0.0
42	Jan26_100x_cp190_rep1_3R4_E-F-D_Position001_0_cmle.ics	31	0	1	1	0.28821558256430674	0.6830601092896175	0.34153005464480873
43	Jan26_100x_cp190_rep1_3R4_E-F-D_Position001_0_cmle.ics	32	0	1	1	0.5095651499736943	0.9020408163265307	0.4900221729490022
44	Jan26_100x_cp190_rep1_3R4_E-F-D_Position001_0_cmle.ics	33	0	1	1	0.5164823239552376	0.8995983935742969	0.47863247863247854
45	Jan26_100x_cp190_rep1_3R4_E-F-D_Position001_0_cmle.ics	35	0	1	1	0.39197319228745714	0.6995884773662551	0.3632478632478632
46	Jan26_100x_cp190_rep1_3R4_E-F-D_Position001_0_cmle.ics	36	0	1	1	0.0	0.0	0.0
47	Jan26_100x_cp190_rep1_3R4_E-F-D_Position001_0_cmle.ics	36	0	1	2	0.2951327565458501	0.64321608040201	0.4705882352941176
48	Jan26_100x_cp190_rep1_3R4_E-F-D_Position001_0_cmle.ics	36	0	2	1	0.057643116512861345	0.44642857142857134	0.1059322033898305
49	Jan26_100x_cp190_rep1_3R4_E-F-D_Position001_0_cmle.ics	36	0	2	2	0.0	0.0	0.0
50	Jan26_100x_cp190_rep1_3R4_E-F-D_Position001_0_cmle.ics	37	0	1	1	1.0145188506263596	0.9799554565701558	0.45833333333333326
51	Jan26_100x_cp190_rep1_3R4_E-F-D_Position001_0_cmle.ics	37	0	1	2	0.0	0.0	0.0
52	Jan26_100x_cp190_rep1_3R4_E-F-D_Position001_0_cmle.ics	37	0	2	1	0.0	0.0	0.0
53	Jan26_100x_cp190_rep1_3R4_E-F-D_Position001_0_cmle.ics	37	0	2	2	0.13142630564932387	0.475	0.5277777777777777
54	Jan26_100x_cp190_rep1_3R4_E-F-D_Position001_0_cmle.ics	41	0	1	1	0.013834347963086722	0.11764705882352938	0.0437956204379562
55	Jan26_100x_cp190_rep1_3R4_E-F-D_Position001_0_cmle.ics	42	0	1	1	0.27438123460122	0.6467391304347825	0.32336956521739124
56	Jan26_100x_cp190_rep1_3R4_E-F-D_Position001_0_cmle.ics	45	0	1	1	0.28129840858276334	0.6009852216748767	0.2997542997542997
57	Jan26_100x_cp190_rep1_3R4_E-F-D_Position001_0_cmle.ics	48	0	1	1	0.16831790021755513	0.8021978021978021	0.35265700483091783
58	Jan26_100x_cp190_rep1_3R4_E-F-D_Position001_0_cmle.ics	48	0	1	2	0.0	0.0	0.0
59	Jan26_100x_cp190_rep1_3R4_E-F-D_Position001_0_cmle.ics	50	0	1	1	0.0899232617600637	0.49367088607594933	0.24683544303797467
60	Jan26_100x_cp190_rep1_3R4_E-F-D_Position001_0_cmle.ics	51	0	1	1	0.49573080201060754	0.8082706766917291	0.40413533834586457
61	Jan26_100x_cp190_rep1_3R4_E-F-D_Position001_0_cmle.ics	52	0	1	1	0.0	0.0	0.0
62	Jan26_100x_cp190_rep1_3R4_E-F-D_Position001_0_cmle.ics	52	0	1	2	0.0	0.0	0.0
63	Jan26_100x_cp190_rep1_3R4_E-F-D_Position001_0_cmle.ics	52	0	2	1	0.0023057246605144538	0.010101010101010102	0.004166666666666667
64	Jan26_100x_cp190_rep1_3R4_E-F-D_Position001_0_cmle.ics	52	0	2	2	0.0	0.0	0.0
65	Jan26_100x_cp190_rep1_3R4_E-F-D_Position001_0_cmle.ics	56	0	1	1	0.12681485632829495	0.8461538461538459	0.42635658914728675
66	Jan26_100x_cp190_rep1_3R4_E-F-D_Position001_0_cmle.ics	59	0	1	1	0.0	0.0	0.0
67	Jan26_100x_cp190_rep1_3R4_E-F-D_Position001_0_cmle.ics	59	0	2	1	0.19598659614372857	1.0	0.18046709129511673
68	Jan26_100x_cp190_rep1_3R4_E-F-D_Position001_0_cmle.ics	60	0	1	1	0.013834347963086722	0.1132075471698113	0.040816326530612235
69	Jan26_100x_cp190_rep1_3R4_E-F-D_Position001_0_cmle.ics	60	0	1	2	0.0	0.0	0.0
70	Jan26_100x_cp190_rep1_3R4_E-F-D_Position001_0_cmle.ics	60	0	2	1	0.0	0.0	0.0
71	Jan26_100x_cp190_rep1_3R4_E-F-D_Position001_0_cmle.ics	60	0	2	2	0.2974384812063645	0.9280575539568342	0.5443037974683543
72	Jan26_100x_cp190_rep1_3R4_E-F-D_Position001_0_cmle.ics	61	0	1	1	0.4450048594792896	0.8539823008849556	0.4279379157427938
73	Jan26_100x_cp190_rep1_3R4_E-F-D_Position001_0_cmle.ics	62	0	1	1	0.22596101673041646	0.4666666666666666	0.2344497607655502
74	Jan26_100x_cp190_rep1_3R4_E-F-D_Position001_0_cmle.ics	63	0	1	1	0.45653348278186184	0.8389830508474576	0.41860465116279066
75	Jan26_100x_cp190_rep1_3R4_E-F-D_Position001_0_cmle.ics	64	0	1	1	0.15217782759395396	0.34736842105263155	0.17368421052631577
76	Jan26_100x_cp190_rep1_3R4_E-F-D_Position001_0_cmle.ics	65	0	1	1	0.17754079885961294	0.32352941176470584	0.16244725738396623
77	Jan26_100x_cp190_rep1_3R4_E-F-D_Position001_0_cmle.ics	66	0	1	1	0.249018263335561	0.4044943820224719	0.20111731843575417
78	Jan26_100x_cp190_rep1_3R4_E-F-D_Position001_0_cmle.ics	67	0	1	1	0.0	0.0	0.0
79	Jan26_100x_cp190_rep1_3R4_E-F-D_Position001_0_cmle.ics	68	0	1	1	0.0	0.0	0.0
80	Jan26_100x_cp190_rep1_3R4_E-F-D_Position001_0_cmle.ics	68	0	1	2	0.0	0.0	0.0
81	Jan26_100x_cp190_rep1_3R4_E-F-D_Position001_0_cmle.ics	69	0	1	1	0.06225456583389025	0.11249999999999999	0.056249999999999994
82	Jan26_100x_cp190_rep1_3R4_E-F-D_Position001_0_cmle.ics	70	0	1	1	0.7908635585564576	0.7236286919831223	0.3765093304061471
83	Jan26_100x_cp190_rep1_3R4_E-F-D_Position001_0_cmle.ics	71	0	1	1	1.1090535617074522	0.9796334012219956	0.4898167006109978
84	Jan26_100x_cp190_rep1_3R4_E-F-D_Position001_0_cmle.ics	72	0	1	1	0.0	0.0	0.0
85	Jan26_100x_cp190_rep1_3R4_E-F-D_Position001_0_cmle.ics	72	0	2	1	0.08300608777852034	0.2926829268292683	0.08256880733944955
86	Jan26_100x_cp190_rep1_3R4_E-F-D_Position001_0_cmle.ics	73	0	1	1	0.0	0.0	0.0
87	Jan26_100x_cp190_rep1_3R4_E-F-D_Position001_0_cmle.ics	74	0	1	1	0.8070036311800588	0.9090909090909088	0.5804311774461027
88	Jan26_100x_cp190_rep1_3R4_E-F-D_Position001_0_cmle.ics	74	0	1	2	0.0	0.0	0.0
89	Jan26_100x_cp190_rep1_3R4_E-F-D_Position001_0_cmle.ics	75	0	1	1	0.0	0.0	0.0
90	Jan26_100x_cp190_rep1_3R4_E-F-D_Position001_0_cmle.ics	76	0	1	1	0.0	0.0	0.0
91	Jan26_100x_cp190_rep1_3R4_E-F-D_Position001_0_cmle.ics	76	0	1	2	0.0	0.0	0.0
92	Jan26_100x_cp190_rep1_3R4_E-F-D_Position001_0_cmle.ics	76	0	2	1	0.0	0.0	0.0
93	Jan26_100x_cp190_rep1_3R4_E-F-D_Position001_0_cmle.ics	76	0	2	2	0.15678927691498284	0.693877551020408	0.2098765432098765
94	Jan26_100x_cp190_rep1_3R4_E-F-D_Position001_0_cmle.ics	77	0	1	1	0.0	0.0	0.0
95	Jan26_100x_cp190_rep1_3R4_E-F-D_Position001_0_cmle.ics	77	0	1	2	0.2536297126565899	0.5314009661835748	0.5759162303664921
96	Jan26_100x_cp190_rep1_3R4_E-F-D_Position001_0_cmle.ics	79	0	1	1	0.15217782759395396	0.6346153846153846	0.3173076923076923
97	Jan26_100x_cp190_rep1_3R4_E-F-D_Position001_0_cmle.ics	80	0	1	1	0.0	0.0	0.0
98	Jan26_100x_cp190_rep1_3R4_E-F-D_Position001_0_cmle.ics	80	0	1	2	0.0	0.0	0.0
99	Jan26_100x_cp190_rep1_3R4_E-F-D_Position001_0_cmle.ics	80	0	2	1	0.0	0.0	0.0
100	Jan26_100x_cp190_rep1_3R4_E-F-D_Position001_0_cmle.ics	80	0	2	2	0.0	0.0	0.0
101	Jan26_100x_cp190_rep1_3R4_E-F-D_Position001_0_cmle.ics	80	0	3	1	0.0	0.0	0.0
102	Jan26_100x_cp190_rep1_3R4_E-F-D_Position001_0_cmle.ics	80	0	3	2	0.28821558256430674	0.7485029940119761	0.7396449704142011
103	Jan26_100x_cp190_rep1_3R4_E-F-D_Position001_0_cmle.ics	81	0	1	1	0.0	0.0	0.0
104	Jan26_100x_cp190_rep1_3R4_E-F-D_Position001_0_cmle.ics	82	0	1	1	0.009222898642057815	0.057142857142857134	0.014440433212996387
105	Jan26_100x_cp190_rep1_3R4_E-F-D_Position001_0_cmle.ics	82	0	1	2	0.0	0.0	0.0
106	Jan26_100x_cp190_rep1_3R4_E-F-D_Position001_0_cmle.ics	82	0	2	1	0.0	0.0	0.0
107	Jan26_100x_cp190_rep1_3R4_E-F-D_Position001_0_cmle.ics	82	0	2	2	0.020751521944630084	0.0661764705882353	0.0661764705882353
108	Jan26_100x_cp190_rep1_3R4_E-F-D_Position001_0_cmle.ics	83	0	1	1	0.21904384274887312	0.4077253218884121	0.20518358531317496
109	Jan26_100x_cp190_rep1_3R4_E-F-D_Position001_0_cmle.ics	84	0	1	1	0.19829232080424303	0.47513812154696133	0.3082437275985663
110	Jan26_100x_cp190_rep1_3R4_E-F-D_Position001_0_cmle.ics	84	0	1	2	0.0	0.0	0.0
111	Jan26_100x_cp190_rep1_3R4_E-F-D_Position001_0_cmle.ics	85	0	1	1	0.0	0.0	0.0
112	Jan26_100x_cp190_rep1_3R4_E-F-D_Position001_0_cmle.ics	85	0	1	2	0.07147746447594806	0.23664122137404575	0.4366197183098591
113	Jan26_100x_cp190_rep1_3R4_E-F-D_Position002_1_cmle.ics	1	0	1	1	0.0	0.0	0.0
114	Jan26_100x_cp190_rep1_3R4_E-F-D_Position002_1_cmle.ics	1	0	1	2	0.0	0.0	0.0
115	Jan26_100x_cp190_rep1_3R4_E-F-D_Position002_1_cmle.ics	1	0	2	1	0.0	0.0	0.0
116	Jan26_100x_cp190_rep1_3R4_E-F-D_Position002_1_cmle.ics	1	0	2	2	0.0	0.0	0.0
117	Jan26_100x_cp190_rep1_3R4_E-F-D_Position002_1_cmle.ics	1	0	3	1	0.0	0.0	0.0
118	Jan26_100x_cp190_rep1_3R4_E-F-D_Position002_1_cmle.ics	1	0	3	2	0.14064920429138167	0.8026315789473683	0.4013157894736841
119	Jan26_100x_cp190_rep1_3R4_E-F-D_Position002_1_cmle.ics	2	0	1	1	0.1844579728411563	0.8791208791208791	0.2826855123674911
120	Jan26_100x_cp190_rep1_3R4_E-F-D_Position002_1_cmle.ics	2	0	1	2	0.0	0.0	0.0
121	Jan26_100x_cp190_rep1_3R4_E-F-D_Position002_1_cmle.ics	2	0	2	1	0.0	0.0	0.0
122	Jan26_100x_cp190_rep1_3R4_E-F-D_Position002_1_cmle.ics	2	0	2	2	0.7954750078774866	0.8937823834196891	0.501453488372093
123	Jan26_100x_cp190_rep1_3R4_E-F-D_Position002_1_cmle.ics	3	0	1	1	0.0945347110810926	0.732142857142857	0.23033707865168537
124	Jan26_100x_cp190_rep1_3R4_E-F-D_Position002_1_cmle.ics	3	0	1	2	0.0	0.0	0.0
125	Jan26_100x_cp190_rep1_3R4_E-F-D_Position002_1_cmle.ics	3	0	2	1	0.0	0.0	0.0
126	Jan26_100x_cp190_rep1_3R4_E-F-D_Position002_1_cmle.ics	3	0	2	2	0.0	0.0	0.0
127	Jan26_100x_cp190_rep1_3R4_E-F-D_Position002_1_cmle.ics	4	0	1	1	0.5349281212393533	0.90625	0.4557956777996071
128	Jan26_100x_cp190_rep1_3R4_E-F-D_Position002_1_cmle.ics	5	0	1	1	0.0	0.0	0.0
129	Jan26_100x_cp190_rep1_3R4_E-F-D_Position002_1_cmle.ics	6	0	1	1	0.3850560183059138	0.8652849740932642	0.4282051282051282
130	Jan26_100x_cp190_rep1_3R4_E-F-D_Position002_1_cmle.ics	7	0	1	1	0.24210108935401764	0.5965909090909091	0.3511705685618729
131	Jan26_100x_cp190_rep1_3R4_E-F-D_Position002_1_cmle.ics	7	0	1	2	0.0	0.0	0.0
132	Jan26_100x_cp190_rep1_3R4_E-F-D_Position002_1_cmle.ics	8	0	1	1	0.29282703188533565	0.5570175438596492	0.2791208791208791
133	Jan26_100x_cp190_rep1_3R4_E-F-D_Position002_1_cmle.ics	10	0	1	1	0.025362971265658993	0.2156862745098039	0.05527638190954773
134	Jan26_100x_cp190_rep1_3R4_E-F-D_Position002_1_cmle.ics	11	0	1	1	0.0	0.0	0.0
135	Jan26_100x_cp190_rep1_3R4_E-F-D_Position002_1_cmle.ics	11	0	2	1	0.0	0.0	0.0
136	Jan26_100x_cp190_rep1_3R4_E-F-D_Position002_1_cmle.ics	12	0	1	1	0.18215224818064185	0.3930348258706467	0.19651741293532335
137	Jan26_100x_cp190_rep1_3R4_E-F-D_Position002_1_cmle.ics	13	0	1	1	0.0	0.0	0.0
138	Jan26_100x_cp190_rep1_3R4_E-F-D_Position002_1_cmle.ics	13	0	1	2	0.1291205809888094	0.5384615384615384	0.33734939759036137
139	Jan26_100x_cp190_rep1_3R4_E-F-D_Position002_1_cmle.ics	13	0	2	1	0.39427891694797157	0.8952879581151831	0.40330188679245277
140	Jan26_100x_cp190_rep1_3R4_E-F-D_Position002_1_cmle.ics	13	0	2	2	0.0	0.0	0.0
141	Jan26_100x_cp190_rep1_3R4_E-F-D_Position002_1_cmle.ics	14	0	1	1	0.5164823239552376	0.96137339055794	0.4796573875802997
142	Jan26_100x_cp190_rep1_3R4_E-F-D_Position002_1_cmle.ics	15	0	1	1	0.0	0.0	0.0
143	Jan26_100x_cp190_rep1_3R4_E-F-D_Position002_1_cmle.ics	16	0	1	1	0.2351839153724743	0.4553571428571428	0.23234624145785876
144	Jan26_100x_cp190_rep1_3R4_E-F-D_Position002_1_cmle.ics	17	0	1	1	0.020751521944630084	0.0410958904109589	0.02073732718894009
145	Jan26_100x_cp190_rep1_3R4_E-F-D_Position002_1_cmle.ics	18	0	1	1	0.2766869592617345	0.759493670886076	0.3508771929824561
146	Jan26_100x_cp190_rep1_3R4_E-F-D_Position002_1_cmle.ics	19	0	1	1	0.6686601515491916	0.7837837837837837	0.4119318181818181
147	Jan26_100x_cp190_rep1_3R4_E-F-D_Position002_1_cmle.ics	20	0	1	1	0.0	0.0	0.0
148	Jan26_100x_cp190_rep1_3R4_E-F-D_Position002_1_cmle.ics	20	0	1	2	0.050725942531317986	0.4	0.40740740740740733
149	Jan26_100x_cp190_rep1_3R4_E-F-D_Position002_1_cmle.ics	22	0	1	1	0.3412472497561392	0.7047619047619047	0.34418604651162793
150	Jan26_100x_cp190_rep1_3R4_E-F-D_Position002_1_cmle.ics	23	0	1	1	0.31127282916945126	0.6958762886597938	0.35064935064935054
151	Jan26_100x_cp190_rep1_3R4_E-F-D_Position002_1_cmle.ics	24	0	1	1	0.3158842784904802	0.9856115107913667	0.33091787439613524
152	Jan26_100x_cp190_rep1_3R4_E-F-D_Position002_1_cmle.ics	24	0	2	1	0.0	0.0	0.0
153	Jan26_100x_cp190_rep1_3R4_E-F-D_Position002_1_cmle.ics	25	0	1	1	0.46114493210289076	0.7352941176470588	0.5154639175257731
154	Jan26_100x_cp190_rep1_3R4_E-F-D_Position002_1_cmle.ics	25	0	1	2	0.0	0.0	0.0
155	Jan26_100x_cp190_rep1_3R4_E-F-D_Position002_1_cmle.ics	26	0	1	1	0.0	0.0	0.0
156	Jan26_100x_cp190_rep1_3R4_E-F-D_Position002_1_cmle.ics	26	0	1	2	0.03689159456823126	0.19753086419753085	0.30769230769230765
157	Jan26_100x_cp190_rep1_3R4_E-F-D_Position002_1_cmle.ics	27	0	1	1	0.0	0.0	0.0
158	Jan26_100x_cp190_rep1_3R4_E-F-D_Position002_1_cmle.ics	28	0	1	1	0.4657563814239197	0.8559322033898304	0.4297872340425532
159	Jan26_100x_cp190_rep1_3R4_E-F-D_Position002_1_cmle.ics	29	0	1	1	0.0899232617600637	0.2154696132596685	0.1080332409972299
160	Jan26_100x_cp190_rep1_3R4_E-F-D_Position002_1_cmle.ics	30	0	1	1	0.09914616040212151	0.4886363636363636	0.2443181818181818
161	Jan26_100x_cp190_rep1_3R4_E-F-D_Position002_1_cmle.ics	31	0	1	1	0.0	0.0	0.0
162	Jan26_100x_cp190_rep1_3R4_E-F-D_Position002_1_cmle.ics	32	0	1	1	0.2951327565458501	0.5517241379310344	0.9343065693430657
163	Jan26_100x_cp190_rep1_3R4_E-F-D_Position002_1_cmle.ics	32	0	1	2	0.0	0.0	0.0
164	Jan26_100x_cp190_rep1_3R4_E-F-D_Position002_1_cmle.ics	32	0	1	3	0.0	0.0	0.0
165	Jan26_100x_cp190_rep1_3R4_E-F-D_Position002_1_cmle.ics	33	0	1	1	0.41041898957157275	0.7385892116182571	0.36853002070393376
166	Jan26_100x_cp190_rep1_3R4_E-F-D_Position002_1_cmle.ics	34	0	1	1	0.4496163088003185	0.8297872340425532	0.4148936170212766
167	Jan26_100x_cp190_rep1_3R4_E-F-D_Position002_1_cmle.ics	35	0	1	1	0.22826674139093092	0.9339622641509433	0.5469613259668508
168	Jan26_100x_cp190_rep1_3R4_E-F-D_Position002_1_cmle.ics	36	0	1	1	0.0	0.0	0.0
169	Jan26_100x_cp190_rep1_3R4_E-F-D_Position002_1_cmle.ics	36	0	1	2	0.2559354373171044	0.6727272727272727	0.6235955056179775
170	Jan26_100x_cp190_rep1_3R4_E-F-D_Position002_1_cmle.ics	37	0	1	1	0.0	0.0	0.0
171	Jan26_100x_cp190_rep1_3R4_E-F-D_Position002_1_cmle.ics	37	0	1	2	0.472673555405463	0.9903381642512076	0.6466876971608833
172	Jan26_100x_cp190_rep1_3R4_E-F-D_Position002_1_cmle.ics	38	0	1	1	0.33663580043511027	0.7724867724867723	0.3882978723404255
173	Jan26_100x_cp190_rep1_3R4_E-F-D_Position002_1_cmle.ics	39	0	1	1	0.0	0.0	0.0
174	Jan26_100x_cp190_rep1_3R4_E-F-D_Position002_1_cmle.ics	40	0	1	1	0.05533739185234689	0.13186813186813184	0.06593406593406592
175	Jan26_100x_cp190_rep1_3R4_E-F-D_Position002_1_cmle.ics	42	0	1	1	0.4911193526895787	0.8588709677419356	0.4294354838709678
176	Jan26_100x_cp190_rep1_3R4_E-F-D_Position002_1_cmle.ics	43	0	1	1	0.0	0.0	0.0
177	Jan26_100x_cp190_rep1_3R4_E-F-D_Position002_1_cmle.ics	43	0	2	1	0.2351839153724743	0.9999999999999999	0.265625
178	Jan26_100x_cp190_rep1_3R4_E-F-D_Position002_1_cmle.ics	44	0	1	1	0.0	0.0	0.0
179	Jan26_100x_cp190_rep1_3R4_E-F-D_Position002_1_cmle.ics	44	0	1	2	0.009222898642057815	0.04999999999999999	0.05970149253731343
180	Jan26_100x_cp190_rep1_3R4_E-F-D_Position002_1_cmle.ics	44	0	2	1	0.0	0.0	0.0
181	Jan26_100x_cp190_rep1_3R4_E-F-D_Position002_1_cmle.ics	44	0	2	2	0.0	0.0	0.0
182	Jan26_100x_cp190_rep1_3R4_E-F-D_Position002_1_cmle.ics	44	0	3	1	0.0	0.0	0.0
183	Jan26_100x_cp190_rep1_3R4_E-F-D_Position002_1_cmle.ics	44	0	3	2	0.0	0.0	0.0
184	Jan26_100x_cp190_rep1_3R4_E-F-D_Position002_1_cmle.ics	45	0	1	1	0.4288647868556884	0.8899521531100477	0.44497607655502386
185	Jan26_100x_cp190_rep1_3R4_E-F-D_Position002_1_cmle.ics	46	0	1	1	0.49573080201060754	0.8704453441295545	0.6073446327683615
186	Jan26_100x_cp190_rep1_3R4_E-F-D_Position002_1_cmle.ics	47	0	1	1	0.5718197158075845	0.9725490196078429	0.45090909090909076
187	Jan26_100x_cp190_rep1_3R4_E-F-D_Position002_1_cmle.ics	47	0	1	2	0.0	0.0	0.0
188	Jan26_100x_cp190_rep1_3R4_E-F-D_Position002_1_cmle.ics	47	0	2	1	0.0	0.0	0.0
189	Jan26_100x_cp190_rep1_3R4_E-F-D_Position002_1_cmle.ics	47	0	2	2	0.26515833595916216	0.7142857142857142	0.4035087719298245
190	Jan26_100x_cp190_rep1_3R4_E-F-D_Position002_1_cmle.ics	48	0	1	1	0.32741290179305244	0.6454545454545455	0.32346241457858765
191	Jan26_100x_cp190_rep1_3R4_E-F-D_Position002_1_cmle.ics	49	0	1	1	0.5303166719183243	0.8949416342412451	0.5032822757111597
192	Jan26_100x_cp190_rep1_3R4_E-F-D_Position002_1_cmle.ics	50	0	1	1	0.07147746447594806	0.1490384615384615	0.07469879518072287
193	Jan26_100x_cp190_rep1_3R4_E-F-D_Position002_1_cmle.ics	52	0	1	1	0.0	0.0	0.0
194	Jan26_100x_cp190_rep1_3R4_E-F-D_Position002_1_cmle.ics	52	0	1	2	0.0	0.0	0.0
195	Jan26_100x_cp190_rep1_3R4_E-F-D_Position002_1_cmle.ics	53	0	1	1	0.8369780517667467	0.8918918918918918	0.4459459459459459
196	Jan26_100x_cp190_rep1_3R4_E-F-D_Position002_1_cmle.ics	53	0	1	2	0.0	0.0	0.0
197	Jan26_100x_cp190_rep1_3R4_E-F-D_Position002_1_cmle.ics	54	0	1	1	0.32971862645356687	0.40624999999999994	0.42686567164179096
198	Jan26_100x_cp190_rep1_3R4_E-F-D_Position002_1_cmle.ics	54	0	1	2	0.0	0.0	0.0
199	Jan26_100x_cp190_rep1_3R4_E-F-D_Position002_1_cmle.ics	54	0	2	1	0.0	0.0	0.0
200	Jan26_100x_cp190_rep1_3R4_E-F-D_Position002_1_cmle.ics	54	0	2	2	0.1291205809888094	0.8888888888888887	0.11267605633802814
201	Jan26_100x_cp190_rep1_3R4_E-F-D_Position002_1_cmle.ics	55	0	1	1	0.025362971265658993	0.05365853658536586	0.02682926829268293
202	Jan26_100x_cp190_rep1_3R4_E-F-D_Position002_1_cmle.ics	57	0	1	1	0.2766869592617345	0.631578947368421	0.31496062992125984
203	Jan26_100x_cp190_rep1_3R4_E-F-D_Position002_1_cmle.ics	58	0	1	1	0.4196418882136306	0.7615062761506276	0.3176265270506108
204	Jan26_100x_cp190_rep1_3R4_E-F-D_Position002_1_cmle.ics	58	0	1	2	0.0	0.0	0.0
205	Jan26_100x_cp190_rep1_3R4_E-F-D_Position002_1_cmle.ics	58	0	1	3	0.0	0.0	0.0
206	Jan26_100x_cp190_rep1_3R4_E-F-D_Position002_1_cmle.ics	58	0	2	1	0.0	0.0	0.0
207	Jan26_100x_cp190_rep1_3R4_E-F-D_Position002_1_cmle.ics	58	0	2	2	0.0	0.0	0.0
208	Jan26_100x_cp190_rep1_3R4_E-F-D_Position002_1_cmle.ics	58	0	2	3	0.13142630564932387	0.2938144329896907	0.5277777777777777
209	Jan26_100x_cp190_rep1_3R4_E-F-D_Position002_1_cmle.ics	59	0	1	1	0.1798465235201274	0.308300395256917	0.17727272727272728
210	Jan26_100x_cp190_rep1_3R4_E-F-D_Position002_1_cmle.ics	59	0	1	2	0.0	0.0	0.0
211	Jan26_100x_cp190_rep1_3R4_E-F-D_Position002_1_cmle.ics	60	0	1	1	0.053031667191832436	0.33333333333333337	0.13529411764705881
212	Jan26_100x_cp190_rep1_3R4_E-F-D_Position002_1_cmle.ics	61	0	1	1	0.14295492895189613	0.27927927927927926	0.13963963963963963
213	Jan26_100x_cp190_rep1_3R4_E-F-D_Position002_1_cmle.ics	62	0	1	1	0.4634506567634052	0.9095022624434387	0.45475113122171934
214	Jan26_100x_cp190_rep1_3R4_E-F-D_Position002_1_cmle.ics	63	0	1	1	0.1291205809888094	0.8484848484848483	0.21960784313725487
215	Jan26_100x_cp190_rep1_3R4_E-F-D_Position002_1_cmle.ics	64	0	1	1	0.6340742816414748	0.6823821339950372	0.34246575342465746
216	Jan26_100x_cp190_rep1_3R4_E-F-D_Position002_1_cmle.ics	65	0	1	1	0.3389415250956247	0.7	0.350835322195704
217	Jan26_100x_cp190_rep1_3R4_E-F-D_Position002_1_cmle.ics	66	0	1	1	0.3181900031509946	0.6106194690265486	0.304635761589404
218	Jan26_100x_cp190_rep1_3R4_E-F-D_Position002_1_cmle.ics	67	0	1	1	0.325107177132538	0.9527027027027029	0.275390625
219	Jan26_100x_cp190_rep1_3R4_E-F-D_Position002_1_cmle.ics	67	0	2	1	0.0	0.0	0.0
220	Jan26_100x_cp190_rep1_3R4_E-F-D_Position002_1_cmle.ics	68	0	1	1	0.2605468866381333	0.5678391959798994	0.2832080200501253
221	Jan26_100x_cp190_rep1_3R4_E-F-D_Position002_1_cmle.ics	70	0	1	1	0.5187880486157521	0.9911894273127753	0.49559471365638763
222	Jan26_100x_cp190_rep1_3R4_E-F-D_Position002_1_cmle.ics	73	0	1	1	0.5326223965788388	0.506578947368421	0.25666666666666665
223	Jan26_100x_cp190_rep1_3R4_E-F-D_Position002_1_cmle.ics	74	0	1	1	0.1245091316677805	0.6206896551724138	0.30857142857142855
224	Jan26_100x_cp190_rep1_3R4_E-F-D_Position002_1_cmle.ics	75	0	1	1	0.2098209441068153	0.6546762589928056	0.33955223880597013
225	Jan26_100x_cp190_rep1_3R4_E-F-D_Position002_1_cmle.ics	76	0	1	1	0.35047014839819696	0.6940639269406391	0.3526682134570765
226	Jan26_100x_cp190_rep1_3R4_E-F-D_Position002_1_cmle.ics	77	0	1	1	0.35277587305871144	0.7149532710280373	0.39843750000000006
227	Jan26_100x_cp190_rep1_3R4_E-F-D_Position002_1_cmle.ics	77	0	1	2	0.0	0.0	0.0
228	Jan26_100x_cp190_rep1_3R4_E-F-D_Position002_1_cmle.ics	78	0	1	1	0.10145188506263597	0.5499999999999999	0.2716049382716049
229	Jan26_100x_cp190_rep1_3R4_E-F-D_Position002_1_cmle.ics	80	0	1	1	0.0	0.0	0.0
230	Jan26_100x_cp190_rep1_3R4_E-F-D_Position002_1_cmle.ics	81	0	1	1	0.0	0.0	0.0
231	Jan26_100x_cp190_rep1_3R4_E-F-D_Position002_1_cmle.ics	81	0	1	2	0.0	0.0	0.0
232	Jan26_100x_cp190_rep1_3R4_E-F-D_Position002_1_cmle.ics	82	0	1	1	0.32741290179305244	0.8765432098765431	0.4396284829721362
233	Jan26_100x_cp190_rep1_3R4_E-F-D_Position002_1_cmle.ics	83	0	1	1	0.35047014839819696	0.7238095238095237	0.3645083932853717
234	Jan26_100x_cp190_rep1_3R4_E-F-D_Position002_1_cmle.ics	84	0	1	1	0.16831790021755513	0.4269005847953216	0.23397435897435895
235	Jan26_100x_cp190_rep1_3R4_E-F-D_Position002_1_cmle.ics	84	0	1	2	0.0	0.0	0.0
236	Jan26_100x_cp190_rep1_3R4_E-F-D_Position002_1_cmle.ics	85	0	1	1	0.0	0.0	0.0
237	Jan26_100x_cp190_rep1_3R4_E-F-D_Position002_1_cmle.ics	86	0	1	1	0.027668695926173444	0.0875912408759124	0.0261437908496732
238	Jan26_100x_cp190_rep1_3R4_E-F-D_Position002_1_cmle.ics	86	0	2	1	0.1706236248780696	0.8043478260869564	0.16122004357298475
239	Jan26_100x_cp190_rep1_3R4_E-F-D_Position002_1_cmle.ics	89	0	1	1	0.23287819071195984	0.4590909090909091	0.2285067873303167
240	Jan26_100x_cp190_rep1_3R4_E-F-D_Position002_1_cmle.ics	91	0	1	1	0.0	0.0	0.0
241	Jan26_100x_cp190_rep1_3R4_E-F-D_Position002_1_cmle.ics	92	0	1	1	0.03689159456823126	0.1818181818181818	0.08938547486033518
242	Jan26_100x_cp190_rep1_3R4_E-F-D_Position002_1_cmle.ics	93	0	1	1	0.4749792800659775	0.8442622950819672	0.5988372093023255
243	Jan26_100x_cp190_rep1_3R4_E-F-D_Position002_1_cmle.ics	93	0	1	2	0.0	0.0	0.0
244	Jan26_100x_cp190_rep1_3R4_E-F-D_Position002_1_cmle.ics	94	0	1	1	0.35738732237974036	0.6981981981981982	0.34988713318284426
245	Jan26_100x_cp190_rep1_3R4_E-F-D_Position003_2_cmle.ics	1	0	1	1	0.3804445689848849	0.6249999999999999	0.31309297912713474
246	Jan26_100x_cp190_rep1_3R4_E-F-D_Position003_2_cmle.ics	2	0	1	1	0.20290377012527194	0.4607329842931937	0.23157894736842102
247	Jan26_100x_cp190_rep1_3R4_E-F-D_Position003_2_cmle.ics	3	0	1	1	0.0	0.0	0.0
248	Jan26_100x_cp190_rep1_3R4_E-F-D_Position003_2_cmle.ics	4	0	1	1	0.16370645089652622	0.3183856502242152	0.15955056179775276
249	Jan26_100x_cp190_rep1_3R4_E-F-D_Position003_2_cmle.ics	5	0	1	1	0.0	0.0	0.0
250	Jan26_100x_cp190_rep1_3R4_E-F-D_Position003_2_cmle.ics	5	0	2	1	0.08761753709954924	0.19387755102040813	0.07238095238095237
251	Jan26_100x_cp190_rep1_3R4_E-F-D_Position003_2_cmle.ics	6	0	1	1	0.2559354373171044	0.4826086956521739	0.24130434782608695
252	Jan26_100x_cp190_rep1_3R4_E-F-D_Position003_2_cmle.ics	7	0	1	1	0.0	0.0	0.0
253	Jan26_100x_cp190_rep1_3R4_E-F-D_Position003_2_cmle.ics	7	0	1	2	0.23979536469350318	0.5048543689320387	0.9122807017543859
254	Jan26_100x_cp190_rep1_3R4_E-F-D_Position003_2_cmle.ics	8	0	1	1	0.15448355225446841	0.5826086956521739	0.13163064833005897
255	Jan26_100x_cp190_rep1_3R4_E-F-D_Position003_2_cmle.ics	8	0	2	1	0.16831790021755513	0.5214285714285714	0.14341846758349708
256	Jan26_100x_cp190_rep1_3R4_E-F-D_Position003_2_cmle.ics	9	0	1	1	0.0	0.0	0.0
257	Jan26_100x_cp190_rep1_3R4_E-F-D_Position003_2_cmle.ics	9	0	2	1	0.0	0.0	0.0
258	Jan26_100x_cp190_rep1_3R4_E-F-D_Position003_2_cmle.ics	11	0	1	1	0.5118708746342088	0.9061224489795919	0.45306122448979597
259	Jan26_100x_cp190_rep1_3R4_E-F-D_Position003_2_cmle.ics	13	0	1	1	0.4450048594792896	0.0020117997790147393	0.9999999999999999
260	Jan26_100x_cp190_rep1_3R4_E-F-D_Position003_2_cmle.ics	14	0	1	1	0.37122167034282705	0.9415204678362572	0.2916666666666667
261	Jan26_100x_cp190_rep1_3R4_E-F-D_Position003_2_cmle.ics	14	0	2	1	0.0	0.0	0.0
262	Jan26_100x_cp190_rep1_3R4_E-F-D_Position003_2_cmle.ics	15	0	1	1	0.2766869592617345	0.4780876494023904	0.2390438247011952
263	Jan26_100x_cp190_rep1_3R4_E-F-D_Position003_2_cmle.ics	17	0	1	1	0.3343300757745958	0.6092436974789914	0.30526315789473685
264	Jan26_100x_cp190_rep1_3R4_E-F-D_Position003_2_cmle.ics	18	0	1	1	0.0	0.0	0.0
265	Jan26_100x_cp190_rep1_3R4_E-F-D_Position003_2_cmle.ics	18	0	1	2	0.06225456583389025	0.2967032967032967	0.3506493506493506
266	Jan26_100x_cp190_rep1_3R4_E-F-D_Position003_2_cmle.ics	19	0	1	1	0.0	0.0	0.0
267	Jan26_100x_cp190_rep1_3R4_E-F-D_Position003_2_cmle.ics	20	0	1	1	0.0	0.0	0.0
268	Jan26_100x_cp190_rep1_3R4_E-F-D_Position003_2_cmle.ics	20	0	1	2	0.1936808714832141	0.48837209302325574	0.5957446808510638
269	Jan26_100x_cp190_rep1_3R4_E-F-D_Position003_2_cmle.ics	23	0	1	1	0.5257052225972955	0.8636363636363634	0.4318181818181817
270	Jan26_100x_cp190_rep1_3R4_E-F-D_Position003_2_cmle.ics	24	0	1	1	0.0	0.0	0.0
271	Jan26_100x_cp190_rep1_3R4_E-F-D_Position003_2_cmle.ics	25	0	1	1	0.2559354373171044	0.5311004784688995	0.2674698795180722
272	Jan26_100x_cp190_rep1_3R4_E-F-D_Position003_2_cmle.ics	26	0	1	1	0.23057246605144538	0.9259259259259257	0.4587155963302752
273	Jan26_100x_cp190_rep1_3R4_E-F-D_Position003_2_cmle.ics	27	0	1	1	0.0	0.0	0.0
274	Jan26_100x_cp190_rep1_3R4_E-F-D_Position003_2_cmle.ics	27	0	1	2	0.0	0.0	0.0
275	Jan26_100x_cp190_rep1_3R4_E-F-D_Position003_2_cmle.ics	27	0	1	3	0.1936808714832141	0.27999999999999997	0.65625
276	Jan26_100x_cp190_rep1_3R4_E-F-D_Position003_2_cmle.ics	27	0	2	1	0.08070036311800588	0.19444444444444442	0.1394422310756972
277	Jan26_100x_cp190_rep1_3R4_E-F-D_Position003_2_cmle.ics	27	0	2	2	0.0	0.0	0.0
278	Jan26_100x_cp190_rep1_3R4_E-F-D_Position003_2_cmle.ics	27	0	2	3	0.0	0.0	0.0
279	Jan26_100x_cp190_rep1_3R4_E-F-D_Position003_2_cmle.ics	28	0	1	1	0.23748964003298875	0.9035087719298246	0.44978165938864617
280	Jan26_100x_cp190_rep1_3R4_E-F-D_Position003_2_cmle.ics	29	0	1	1	0.16140072623601176	0.6481481481481479	0.32863849765258213
281	Jan26_100x_cp190_rep1_3R4_E-F-D_Position003_2_cmle.ics	30	0	1	1	0.21673811808835866	0.6619718309859154	0.22222222222222224
282	Jan26_100x_cp190_rep1_3R4_E-F-D_Position003_2_cmle.ics	31	0	1	1	1.148250880936198	0.9005424954792042	0.4410983170947741
283	Jan26_100x_cp190_rep1_3R4_E-F-D_Position003_2_cmle.ics	32	0	1	1	0.48650790336854977	0.7377622377622377	0.3701754385964912
284	Jan26_100x_cp190_rep1_3R4_E-F-D_Position003_2_cmle.ics	33	0	1	1	0.17523507419909848	0.37073170731707317	0.16239316239316237
285	Jan26_100x_cp190_rep1_3R4_E-F-D_Position003_2_cmle.ics	34	0	1	1	0.3643044963612837	0.6666666666666666	0.572463768115942
286	Jan26_100x_cp190_rep1_3R4_E-F-D_Position003_2_cmle.ics	34	0	1	2	0.0	0.0	0.0
287	Jan26_100x_cp190_rep1_3R4_E-F-D_Position003_2_cmle.ics	35	0	1	1	0.0	0.0	0.0
288	Jan26_100x_cp190_rep1_3R4_E-F-D_Position003_2_cmle.ics	35	0	1	2	0.0	0.0	0.0
289	Jan26_100x_cp190_rep1_3R4_E-F-D_Position003_2_cmle.ics	35	0	2	1	0.0	0.0	0.0
290	Jan26_100x_cp190_rep1_3R4_E-F-D_Position003_2_cmle.ics	35	0	2	2	0.04611449321028908	0.3571428571428571	0.24691358024691357
291	Jan26_100x_cp190_rep1_3R4_E-F-D_Position003_2_cmle.ics	36	0	1	1	0.0	0.0	0.0
292	Jan26_100x_cp190_rep1_3R4_E-F-D_Position003_2_cmle.ics	36	0	1	2	0.0	0.0	0.0
293	Jan26_100x_cp190_rep1_3R4_E-F-D_Position003_2_cmle.ics	36	0	1	3	0.0	0.0	0.0
294	Jan26_100x_cp190_rep1_3R4_E-F-D_Position003_2_cmle.ics	36	0	1	4	0.1245091316677805	0.27272727272727276	0.3195266272189349
295	Jan26_100x_cp190_rep1_3R4_E-F-D_Position003_2_cmle.ics	36	0	1	5	0.0	0.0	0.0
296	Jan26_100x_cp190_rep1_3R4_E-F-D_Position003_2_cmle.ics	36	0	2	1	0.0	0.0	0.0
297	Jan26_100x_cp190_rep1_3R4_E-F-D_Position003_2_cmle.ics	36	0	2	2	0.0	0.0	0.0
298	Jan26_100x_cp190_rep1_3R4_E-F-D_Position003_2_cmle.ics	36	0	2	3	0.0	0.0	0.0
299	Jan26_100x_cp190_rep1_3R4_E-F-D_Position003_2_cmle.ics	36	0	2	4	0.0	0.0	0.0
300	Jan26_100x_cp190_rep1_3R4_E-F-D_Position003_2_cmle.ics	36	0	2	5	0.0	0.0	0.0
301	Jan26_100x_cp190_rep1_3R4_E-F-D_Position003_2_cmle.ics	36	0	3	1	0.0	0.0	0.0
302	Jan26_100x_cp190_rep1_3R4_E-F-D_Position003_2_cmle.ics	36	0	3	2	0.0	0.0	0.0
303	Jan26_100x_cp190_rep1_3R4_E-F-D_Position003_2_cmle.ics	36	0	3	3	0.0	0.0	0.0
304	Jan26_100x_cp190_rep1_3R4_E-F-D_Position003_2_cmle.ics	36	0	3	4	0.0	0.0	0.0
305	Jan26_100x_cp190_rep1_3R4_E-F-D_Position003_2_cmle.ics	36	0	3	5	0.016140072623601176	0.08045977011494253	0.041420118343195256
306	Jan26_100x_cp190_rep1_3R4_E-F-D_Position003_2_cmle.ics	37	0	1	1	0.0	0.0	0.0
307	Jan26_100x_cp190_rep1_3R4_E-F-D_Position003_2_cmle.ics	37	0	1	2	0.0	0.0	0.0
308	Jan26_100x_cp190_rep1_3R4_E-F-D_Position003_2_cmle.ics	38	0	1	1	0.670965876209706	0.7907608695652173	0.3969986357435198
309	Jan26_100x_cp190_rep1_3R4_E-F-D_Position003_2_cmle.ics	40	0	1	1	0.0	0.0	0.0
310	Jan26_100x_cp190_rep1_3R4_E-F-D_Position003_2_cmle.ics	40	0	1	2	0.3181900031509946	0.5564516129032258	0.39204545454545453
311	Jan26_100x_cp190_rep1_3R4_E-F-D_Position003_2_cmle.ics	41	0	1	1	0.016140072623601176	0.06194690265486725	0.12068965517241376
312	Jan26_100x_cp190_rep1_3R4_E-F-D_Position003_2_cmle.ics	41	0	1	2	0.0	0.0	0.0
313	Jan26_100x_cp190_rep1_3R4_E-F-D_Position003_2_cmle.ics	42	0	1	1	0.21212666876732975	0.652482269503546	0.3250883392226148
314	Jan26_100x_cp190_rep1_3R4_E-F-D_Position003_2_cmle.ics	43	0	1	1	0.0	0.0	0.0
315	Jan26_100x_cp190_rep1_3R4_E-F-D_Position003_2_cmle.ics	44	0	1	1	0.22134956740938755	0.48	0.24060150375939846
316	Jan26_100x_cp190_rep1_3R4_E-F-D_Position003_2_cmle.ics	45	0	1	1	0.20059804546475749	0.390134529147982	0.19290465631929046
317	Jan26_100x_cp190_rep1_3R4_E-F-D_Position003_2_cmle.ics	47	0	1	1	0.4035018155900294	0.7882882882882882	0.38888888888888884
318	Jan26_100x_cp190_rep1_3R4_E-F-D_Position003_2_cmle.ics	48	0	1	1	0.0	0.0	0.0
319	Jan26_100x_cp190_rep1_3R4_E-F-D_Position003_2_cmle.ics	50	0	1	1	0.0	0.0	0.0
320	Jan26_100x_cp190_rep1_3R4_E-F-D_Position003_2_cmle.ics	51	0	1	1	0.29052130722482117	0.4790874524714829	0.23954372623574144
321	Jan26_100x_cp190_rep1_3R4_E-F-D_Position003_2_cmle.ics	52	0	1	1	0.5164823239552376	0.875	0.44356435643564357
322	Jan26_100x_cp190_rep1_3R4_E-F-D_Position003_2_cmle.ics	54	0	1	1	0.3781388443243704	0.7772511848341231	0.38954869358669825
323	Jan26_100x_cp190_rep1_3R4_E-F-D_Position003_2_cmle.ics	55	0	1	1	0.0	0.0	0.0
324	Jan26_100x_cp190_rep1_3R4_E-F-D_Position003_2_cmle.ics	55	0	1	2	0.0	0.0	0.0
325	Jan26_100x_cp190_rep1_3R4_E-F-D_Position003_2_cmle.ics	57	0	1	1	0.46114493210289076	0.784313725490196	0.3898635477582846
326	Jan26_100x_cp190_rep1_3R4_E-F-D_Position003_2_cmle.ics	59	0	1	1	0.06225456583389025	0.13366336633663367	0.06666666666666667
327	Jan26_100x_cp190_rep1_3R4_E-F-D_Position003_2_cmle.ics	60	0	1	1	0.0	0.0	0.0
328	Jan26_100x_cp190_rep1_3R4_E-F-D_Position003_2_cmle.ics	60	0	1	2	0.0	0.0	0.0
329	Jan26_100x_cp190_rep1_3R4_E-F-D_Position003_2_cmle.ics	60	0	2	1	0.0	0.0	0.0
330	Jan26_100x_cp190_rep1_3R4_E-F-D_Position003_2_cmle.ics	60	0	2	2	0.2582411619776188	0.6473988439306356	0.5233644859813082
331	Jan26_100x_cp190_rep1_3R4_E-F-D_Position003_2_cmle.ics	64	0	1	1	0.35738732237974036	0.62	0.3093812375249501
332	Jan26_100x_cp190_rep1_3R4_E-F-D_Position003_2_cmle.ics	65	0	1	1	0.29052130722482117	0.35	0.22340425531914893
333	Jan26_100x_cp190_rep1_3R4_E-F-D_Position003_2_cmle.ics	65	0	1	2	0.0	0.0	0.0
334	Jan26_100x_cp190_rep1_3R4_E-F-D_Position003_2_cmle.ics	66	0	1	1	0.299744205866879	0.5990783410138247	0.2988505747126437
335	Jan26_100x_cp190_rep1_3R4_E-F-D_Position003_2_cmle.ics	68	0	1	1	0.5187880486157521	0.896414342629482	0.4464285714285714
336	Jan26_100x_cp190_rep1_3R4_E-F-D_Position003_2_cmle.ics	69	0	1	1	0.2766869592617345	0.502092050209205	0.24948024948024947
337	Jan26_100x_cp190_rep1_3R4_E-F-D_Position003_2_cmle.ics	70	0	1	1	0.04150304388926017	0.18556701030927833	0.0932642487046632
338	Jan26_100x_cp190_rep1_3R4_E-F-D_Position003_2_cmle.ics	71	0	1	1	0.0	0.0	0.0
339	Jan26_100x_cp190_rep1_3R4_E-F-D_Position003_2_cmle.ics	74	0	1	1	0.4196418882136306	0.6715867158671586	0.33211678832116787
340	Jan26_100x_cp190_rep1_3R4_E-F-D_Position004_3_cmle.ics	1	0	1	1	0.2697697852801911	0.5707317073170731	0.2860635696821516
341	Jan26_100x_cp190_rep1_3R4_E-F-D_Position004_3_cmle.ics	2	0	1	1	0.0	0.0	0.0
342	Jan26_100x_cp190_rep1_3R4_E-F-D_Position004_3_cmle.ics	4	0	1	1	0.09684043574160706	0.3962264150943396	0.19718309859154928
343	Jan26_100x_cp190_rep1_3R4_E-F-D_Position004_3_cmle.ics	6	0	1	1	0.0	0.0	0.0
344	Jan26_100x_cp190_rep1_3R4_E-F-D_Position004_3_cmle.ics	6	0	1	2	0.0	0.0	0.0
345	Jan26_100x_cp190_rep1_3R4_E-F-D_Position004_3_cmle.ics	7	0	1	1	0.0	0.0	0.0
346	Jan26_100x_cp190_rep1_3R4_E-F-D_Position004_3_cmle.ics	7	0	2	1	0.30666137984842234	0.8109756097560974	0.26599999999999996
347	Jan26_100x_cp190_rep1_3R4_E-F-D_Position004_3_cmle.ics	9	0	1	1	0.46114493210289076	0.8583690987124465	0.4282655246252676
348	Jan26_100x_cp190_rep1_3R4_E-F-D_Position004_3_cmle.ics	10	0	1	1	0.03919731922874571	0.13385826771653542	0.06614785992217898
349	Jan26_100x_cp190_rep1_3R4_E-F-D_Position004_3_cmle.ics	11	0	1	1	0.3228014524720235	0.9999999999999998	0.4964539007092198
350	Jan26_100x_cp190_rep1_3R4_E-F-D_Position004_3_cmle.ics	12	0	1	1	0.1291205809888094	0.32941176470588235	0.15342465753424656
351	Jan26_100x_cp190_rep1_3R4_E-F-D_Position004_3_cmle.ics	13	0	1	1	0.22596101673041646	0.8521739130434781	0.5414364640883977
352	Jan26_100x_cp190_rep1_3R4_E-F-D_Position004_3_cmle.ics	14	0	1	1	0.5303166719183243	0.8455882352941175	0.4243542435424354
353	Jan26_100x_cp190_rep1_3R4_E-F-D_Position004_3_cmle.ics	15	0	1	1	0.03228014524720235	0.24561403508771928	0.05447470817120622
354	Jan26_100x_cp190_rep1_3R4_E-F-D_Position004_3_cmle.ics	15	0	1	2	0.0	0.0	0.0
355	Jan26_100x_cp190_rep1_3R4_E-F-D_Position004_3_cmle.ics	15	0	2	1	0.0	0.0	0.0
356	Jan26_100x_cp190_rep1_3R4_E-F-D_Position004_3_cmle.ics	15	0	2	2	0.0	0.0	0.0
357	Jan26_100x_cp190_rep1_3R4_E-F-D_Position004_3_cmle.ics	17	0	1	1	0.0	0.0	0.0
358	Jan26_100x_cp190_rep1_3R4_E-F-D_Position004_3_cmle.ics	20	0	1	1	0.32971862645356687	0.7222222222222222	0.30555555555555547
359	Jan26_100x_cp190_rep1_3R4_E-F-D_Position004_3_cmle.ics	21	0	1	1	0.0	0.0	0.0
360	Jan26_100x_cp190_rep1_3R4_E-F-D_Position004_3_cmle.ics	21	0	1	2	0.0	0.0	0.0
361	Jan26_100x_cp190_rep1_3R4_E-F-D_Position004_3_cmle.ics	23	0	1	1	0.05533739185234689	0.36923076923076914	0.0857142857142857
362	Jan26_100x_cp190_rep1_3R4_E-F-D_Position004_3_cmle.ics	23	0	2	1	0.0	0.0	0.0
363	Jan26_100x_cp190_rep1_3R4_E-F-D_Position004_3_cmle.ics	26	0	1	1	1.1090535617074522	0.8745454545454543	0.4388686131386861
364	Jan26_100x_cp190_rep1_3R4_E-F-D_Position004_3_cmle.ics	27	0	1	1	0.3412472497561392	0.6696832579185519	0.3333333333333333
365	Jan26_100x_cp190_rep1_3R4_E-F-D_Position004_3_cmle.ics	28	0	1	1	0.3343300757745958	0.5330882352941175	0.2700186219739292
366	Jan26_100x_cp190_rep1_3R4_E-F-D_Position004_3_cmle.ics	29	0	1	1	0.2605468866381333	1.0	0.4977973568281938
367	Jan26_100x_cp190_rep1_3R4_E-F-D_Position004_3_cmle.ics	30	0	1	1	0.5579853678444978	0.8373702422145328	0.41941074523396876
368	Jan26_100x_cp190_rep1_3R4_E-F-D_Position004_3_cmle.ics	33	0	1	1	0.40119609092951497	0.780269058295964	0.390134529147982
369	Jan26_100x_cp190_rep1_3R4_E-F-D_Position004_3_cmle.ics	35	0	1	1	0.1291205809888094	0.2772277227722772	0.10275229357798163
370	Jan26_100x_cp190_rep1_3R4_E-F-D_Position004_3_cmle.ics	35	0	2	1	0.07147746447594806	0.4366197183098591	0.05688073394495412
371	Jan26_100x_cp190_rep1_3R4_E-F-D_Position004_3_cmle.ics	36	0	1	1	0.0	0.0	0.0
372	Jan26_100x_cp190_rep1_3R4_E-F-D_Position004_3_cmle.ics	36	0	2	1	0.0	0.0	0.0
373	Jan26_100x_cp190_rep1_3R4_E-F-D_Position004_3_cmle.ics	36	0	3	1	0.0	0.0	0.0
374	Jan26_100x_cp190_rep1_3R4_E-F-D_Position004_3_cmle.ics	37	0	1	1	0.0	0.0	0.0
375	Jan26_100x_cp190_rep1_3R4_E-F-D_Position004_3_cmle.ics	37	0	1	2	0.0	0.0	0.0
376	Jan26_100x_cp190_rep1_3R4_E-F-D_Position004_3_cmle.ics	38	0	1	1	0.0	0.0	0.0
377	Jan26_100x_cp190_rep1_3R4_E-F-D_Position004_3_cmle.ics	38	0	1	2	0.0	0.0	0.0
378	Jan26_100x_cp190_rep1_3R4_E-F-D_Position004_3_cmle.ics	38	0	1	3	0.0	0.0	0.0
379	Jan26_100x_cp190_rep1_3R4_E-F-D_Position004_3_cmle.ics	38	0	1	4	0.23057246605144538	0.7518796992481201	0.4201680672268907
380	Jan26_100x_cp190_rep1_3R4_E-F-D_Position004_3_cmle.ics	38	0	2	1	0.0	0.0	0.0
381	Jan26_100x_cp190_rep1_3R4_E-F-D_Position004_3_cmle.ics	38	0	2	2	0.4703678307449486	0.5714285714285715	0.3529411764705882
382	Jan26_100x_cp190_rep1_3R4_E-F-D_Position004_3_cmle.ics	38	0	2	3	0.0	0.0	0.0
383	Jan26_100x_cp190_rep1_3R4_E-F-D_Position004_3_cmle.ics	38	0	2	4	0.0	0.0	0.0
384	Jan26_100x_cp190_rep1_3R4_E-F-D_Position004_3_cmle.ics	39	0	1	1	0.0	0.0	0.0
385	Jan26_100x_cp190_rep1_3R4_E-F-D_Position004_3_cmle.ics	41	0	1	1	0.025362971265658993	0.09482758620689653	0.047826086956521734
386	Jan26_100x_cp190_rep1_3R4_E-F-D_Position004_3_cmle.ics	42	0	1	1	0.04842021787080353	0.15555555555555556	0.04525862068965516
387	Jan26_100x_cp190_rep1_3R4_E-F-D_Position004_3_cmle.ics	43	0	1	1	0.41272471423208723	0.6911196911196912	0.45897435897435895
388	Jan26_100x_cp190_rep1_3R4_E-F-D_Position004_3_cmle.ics	43	0	1	2	0.0	0.0	0.0
389	Jan26_100x_cp190_rep1_3R4_E-F-D_Position004_3_cmle.ics	44	0	1	1	0.7309147173830819	0.6802575107296138	0.4641288433382137
390	Jan26_100x_cp190_rep1_3R4_E-F-D_Position004_3_cmle.ics	44	0	1	2	0.0	0.0	0.0
391	Jan26_100x_cp190_rep1_3R4_E-F-D_Position004_3_cmle.ics	45	0	1	1	0.3596930470402548	0.5886792452830188	0.29213483146067415
392	Jan26_100x_cp190_rep1_3R4_E-F-D_Position004_3_cmle.ics	46	0	1	1	0.06225456583389025	0.14917127071823205	0.03562005277044855
393	Jan26_100x_cp190_rep1_3R4_E-F-D_Position004_3_cmle.ics	46	0	2	1	0.14064920429138167	0.4485294117647058	0.08047493403693931
394	Jan26_100x_cp190_rep1_3R4_E-F-D_Position004_3_cmle.ics	47	0	1	1	0.28821558256430674	0.8445945945945947	0.42372881355932196
395	Jan26_100x_cp190_rep1_3R4_E-F-D_Position004_3_cmle.ics	48	0	1	1	0.5303166719183243	0.7931034482758619	0.3993055555555555
396	Jan26_100x_cp190_rep1_3R4_E-F-D_Position004_3_cmle.ics	49	0	1	1	0.0	0.0	0.0
397	Jan26_100x_cp190_rep1_3R4_E-F-D_Position004_3_cmle.ics	49	0	1	2	0.0	0.0	0.0
398	Jan26_100x_cp190_rep1_3R4_E-F-D_Position004_3_cmle.ics	51	0	1	1	0.2144323934278442	0.53757225433526	0.2680115273775216
399	Jan26_100x_cp190_rep1_3R4_E-F-D_Position004_3_cmle.ics	52	0	1	1	0.37583311966385596	0.9367816091954022	0.33747412008281574
400	Jan26_100x_cp190_rep1_3R4_E-F-D_Position004_3_cmle.ics	52	0	2	1	0.0	0.0	0.0
401	Jan26_100x_cp190_rep1_3R4_E-F-D_Position004_3_cmle.ics	53	0	1	1	0.19137514682269965	0.6639999999999999	0.32806324110671936
402	Jan26_100x_cp190_rep1_3R4_E-F-D_Position004_3_cmle.ics	54	0	1	1	0.0	0.0	0.0
403	Jan26_100x_cp190_rep1_3R4_E-F-D_Position004_3_cmle.ics	56	0	1	1	0.0	0.0	0.0
404	Jan26_100x_cp190_rep1_3R4_E-F-D_Position004_3_cmle.ics	56	0	1	2	0.0	0.0	0.0
405	Jan26_100x_cp190_rep1_3R4_E-F-D_Position004_3_cmle.ics	56	0	2	1	0.0	0.0	0.0
406	Jan26_100x_cp190_rep1_3R4_E-F-D_Position004_3_cmle.ics	56	0	2	2	0.0	0.0	0.0
407	Jan26_100x_cp190_rep1_3R4_E-F-D_Position004_3_cmle.ics	58	0	1	1	0.14295492895189613	0.5904761904761904	0.298076923076923
408	Jan26_100x_cp190_rep1_3R4_E-F-D_Position004_3_cmle.ics	59	0	1	1	0.39658464160848605	0.7889908256880733	0.3954022988505747
409	Jan26_100x_cp190_rep1_3R4_E-F-D_Position004_3_cmle.ics	60	0	1	1	0.0	0.0	0.0
410	Jan26_100x_cp190_rep1_3R4_E-F-D_Position004_3_cmle.ics	60	0	1	2	0.2098209441068153	0.42129629629629617	0.38888888888888884
411	Jan26_100x_cp190_rep1_3R4_E-F-D_Position004_3_cmle.ics	61	0	1	1	0.3804445689848849	0.6962025316455696	0.34883720930232553
412	Jan26_100x_cp190_rep1_3R4_E-F-D_Position004_3_cmle.ics	62	0	1	1	0.0	0.0	0.0
413	Jan26_100x_cp190_rep1_3R4_E-F-D_Position004_3_cmle.ics	62	0	2	1	0.08070036311800588	0.546875	0.0772626931567329
414	Jan26_100x_cp190_rep1_3R4_E-F-D_Position004_3_cmle.ics	63	0	1	1	0.0	0.0	0.0
415	Jan26_100x_cp190_rep1_3R4_E-F-D_Position004_3_cmle.ics	63	0	1	2	0.22134956740938755	0.4102564102564102	0.6530612244897958
416	Jan26_100x_cp190_rep1_3R4_E-F-D_Position004_3_cmle.ics	64	0	1	1	0.0	0.0	0.0
417	Jan26_100x_cp190_rep1_3R4_E-F-D_Position004_3_cmle.ics	64	0	1	2	0.0	0.0	0.0
418	Jan26_100x_cp190_rep1_3R4_E-F-D_Position004_3_cmle.ics	65	0	1	1	0.27438123460122	0.8439716312056736	0.3993288590604026
419	Jan26_100x_cp190_rep1_3R4_E-F-D_Position004_3_cmle.ics	66	0	1	1	0.01152862330257227	0.06666666666666667	0.023474178403755867
420	Jan26_100x_cp190_rep1_3R4_E-F-D_Position004_3_cmle.ics	67	0	1	1	0.9937673286817296	0.841796875	0.41885325558794934
421	Jan26_100x_cp190_rep1_3R4_E-F-D_Position004_3_cmle.ics	69	0	1	1	0.2582411619776188	0.4148148148148148	0.2077922077922078
422	Jan26_100x_cp190_rep1_3R4_E-F-D_Position004_3_cmle.ics	70	0	1	1	0.0	0.0	0.0
423	Jan26_100x_cp190_rep1_3R4_E-F-D_Position004_3_cmle.ics	72	0	1	1	0.0	0.0	0.0
424	Jan26_100x_cp190_rep1_3R4_E-F-D_Position004_3_cmle.ics	72	0	1	2	0.0	0.0	0.0
425	Jan26_100x_cp190_rep1_3R4_E-F-D_Position004_3_cmle.ics	73	0	1	1	0.0	0.0	0.0
426	Jan26_100x_cp190_rep1_3R4_E-F-D_Position004_3_cmle.ics	73	0	1	2	0.013834347963086722	0.04651162790697674	0.05660377358490565
427	Jan26_100x_cp190_rep1_3R4_E-F-D_Position004_3_cmle.ics	73	0	2	1	0.1706236248780696	0.6324786324786325	0.1922077922077922
428	Jan26_100x_cp190_rep1_3R4_E-F-D_Position004_3_cmle.ics	73	0	2	2	0.0	0.0	0.0
429	Jan26_100x_cp190_rep1_3R4_E-F-D_Position004_3_cmle.ics	74	0	1	1	0.645602904944047	0.5845511482254697	0.374331550802139
430	Jan26_100x_cp190_rep1_3R4_E-F-D_Position004_3_cmle.ics	74	0	1	2	0.0	0.0	0.0
431	Jan26_100x_cp190_rep1_3R4_E-F-D_Position004_3_cmle.ics	75	0	1	1	0.0	0.0	0.0
432	Jan26_100x_cp190_rep1_3R4_E-F-D_Position004_3_cmle.ics	75	0	1	2	0.07839463845749142	0.28099173553719	0.39534883720930225
433	Jan26_100x_cp190_rep1_3R4_E-F-D_Position004_3_cmle.ics	76	0	1	1	0.14064920429138167	0.4692307692307691	0.13118279569892471
434	Jan26_100x_cp190_rep1_3R4_E-F-D_Position004_3_cmle.ics	76	0	2	1	0.1245091316677805	0.7714285714285714	0.11612903225806451
435	Jan26_100x_cp190_rep1_3R4_E-F-D_Position004_3_cmle.ics	77	0	1	1	0.4242533375346595	0.7076923076923075	0.7510204081632653
436	Jan26_100x_cp190_rep1_3R4_E-F-D_Position004_3_cmle.ics	77	0	1	2	0.0	0.0	0.0
437	Jan26_100x_cp190_rep1_3R4_E-F-D_Position004_3_cmle.ics	78	0	1	1	0.12681485632829495	0.20146520146520147	0.10018214936247723
438	Jan26_100x_cp190_rep1_3R4_E-F-D_Position004_3_cmle.ics	79	0	1	1	0.5141765992947231	0.8446969696969694	0.4199623352165724
439	Jan26_100x_cp190_rep1_3R4_E-F-D_Position005_4_cmle.ics	1	0	1	1	0.0	0.0	0.0
440	Jan26_100x_cp190_rep1_3R4_E-F-D_Position005_4_cmle.ics	1	0	1	2	0.013834347963086722	0.04137931034482758	0.12
441	Jan26_100x_cp190_rep1_3R4_E-F-D_Position005_4_cmle.ics	1	0	2	1	0.0	0.0	0.0
442	Jan26_100x_cp190_rep1_3R4_E-F-D_Position005_4_cmle.ics	1	0	2	2	0.0	0.0	0.0
443	Jan26_100x_cp190_rep1_3R4_E-F-D_Position005_4_cmle.ics	2	0	1	1	0.16601217555704068	1.0	0.23300970873786409
444	Jan26_100x_cp190_rep1_3R4_E-F-D_Position005_4_cmle.ics	2	0	1	2	0.0	0.0	0.0
445	Jan26_100x_cp190_rep1_3R4_E-F-D_Position005_4_cmle.ics	2	0	1	3	0.0	0.0	0.0
446	Jan26_100x_cp190_rep1_3R4_E-F-D_Position005_4_cmle.ics	2	0	1	4	0.0	0.0	0.0
447	Jan26_100x_cp190_rep1_3R4_E-F-D_Position005_4_cmle.ics	2	0	2	1	0.0	0.0	0.0
448	Jan26_100x_cp190_rep1_3R4_E-F-D_Position005_4_cmle.ics	2	0	2	2	0.0	0.0	0.0
449	Jan26_100x_cp190_rep1_3R4_E-F-D_Position005_4_cmle.ics	2	0	2	3	0.0	0.0	0.0
450	Jan26_100x_cp190_rep1_3R4_E-F-D_Position005_4_cmle.ics	2	0	2	4	0.16831790021755513	0.3395348837209302	0.7227722772277227
451	Jan26_100x_cp190_rep1_3R4_E-F-D_Position005_4_cmle.ics	2	0	3	1	0.0	0.0	0.0
452	Jan26_100x_cp190_rep1_3R4_E-F-D_Position005_4_cmle.ics	2	0	3	2	0.0	0.0	0.0
453	Jan26_100x_cp190_rep1_3R4_E-F-D_Position005_4_cmle.ics	2	0	3	3	0.0	0.0	0.0
454	Jan26_100x_cp190_rep1_3R4_E-F-D_Position005_4_cmle.ics	2	0	3	4	0.0	0.0	0.0
455	Jan26_100x_cp190_rep1_3R4_E-F-D_Position005_4_cmle.ics	3	0	1	1	0.5695139911470701	0.6253164556962024	0.3110831234256928
456	Jan26_100x_cp190_rep1_3R4_E-F-D_Position005_4_cmle.ics	4	0	1	1	0.0	0.0	0.0
457	Jan26_100x_cp190_rep1_3R4_E-F-D_Position005_4_cmle.ics	5	0	1	1	0.0899232617600637	0.18932038834951453	0.09443099273607748
458	Jan26_100x_cp190_rep1_3R4_E-F-D_Position005_4_cmle.ics	6	0	1	1	0.0	0.0	0.0
459	Jan26_100x_cp190_rep1_3R4_E-F-D_Position005_4_cmle.ics	6	0	2	1	0.1798465235201274	0.6724137931034481	0.1940298507462686
460	Jan26_100x_cp190_rep1_3R4_E-F-D_Position005_4_cmle.ics	7	0	1	1	0.21212666876732975	0.45771144278606957	0.2277227722772277
461	Jan26_100x_cp190_rep1_3R4_E-F-D_Position005_4_cmle.ics	8	0	1	1	0.3689159456823126	0.8510638297872339	0.4266666666666667
462	Jan26_100x_cp190_rep1_3R4_E-F-D_Position005_4_cmle.ics	9	0	1	1	0.21212666876732975	0.49462365591397844	0.24797843665768188
463	Jan26_100x_cp190_rep1_3R4_E-F-D_Position005_4_cmle.ics	10	0	1	1	0.5372338458998678	0.9510204081632654	0.4755102040816327
464	Jan26_100x_cp190_rep1_3R4_E-F-D_Position005_4_cmle.ics	11	0	1	1	0.0	0.0	0.0
465	Jan26_100x_cp190_rep1_3R4_E-F-D_Position005_4_cmle.ics	11	0	1	2	0.0	0.0	0.0
466	Jan26_100x_cp190_rep1_3R4_E-F-D_Position005_4_cmle.ics	11	0	1	3	0.0	0.0	0.0
467	Jan26_100x_cp190_rep1_3R4_E-F-D_Position005_4_cmle.ics	11	0	2	1	0.0	0.0	0.0
468	Jan26_100x_cp190_rep1_3R4_E-F-D_Position005_4_cmle.ics	11	0	2	2	0.0	0.0	0.0
469	Jan26_100x_cp190_rep1_3R4_E-F-D_Position005_4_cmle.ics	11	0	2	3	0.0	0.0	0.0
470	Jan26_100x_cp190_rep1_3R4_E-F-D_Position005_4_cmle.ics	12	0	1	1	0.3135785538299657	0.32151300236406616	0.19653179190751438
471	Jan26_100x_cp190_rep1_3R4_E-F-D_Position005_4_cmle.ics	12	0	1	2	0.0	0.0	0.0
472	Jan26_100x_cp190_rep1_3R4_E-F-D_Position005_4_cmle.ics	13	0	1	1	0.17292934953858402	0.5725190839694655	0.3378378378378378
473	Jan26_100x_cp190_rep1_3R4_E-F-D_Position005_4_cmle.ics	13	0	1	2	0.0	0.0	0.0
474	Jan26_100x_cp190_rep1_3R4_E-F-D_Position005_4_cmle.ics	14	0	1	1	0.4196418882136306	0.771186440677966	0.3872340425531915
475	Jan26_100x_cp190_rep1_3R4_E-F-D_Position005_4_cmle.ics	15	0	1	1	0.30666137984842234	0.8364779874213836	0.41955835962145105
476	Jan26_100x_cp190_rep1_3R4_E-F-D_Position005_4_cmle.ics	16	0	1	1	0.43117051151620284	0.8738317757009343	0.43691588785046714
477	Jan26_100x_cp190_rep1_3R4_E-F-D_Position005_4_cmle.ics	17	0	1	1	0.0	0.0	0.0
478	Jan26_100x_cp190_rep1_3R4_E-F-D_Position005_4_cmle.ics	17	0	2	1	0.0	0.0	0.0
479	Jan26_100x_cp190_rep1_3R4_E-F-D_Position005_4_cmle.ics	18	0	1	1	0.0	0.0	0.0
480	Jan26_100x_cp190_rep1_3R4_E-F-D_Position005_4_cmle.ics	18	0	1	2	0.0	0.0	0.0
481	Jan26_100x_cp190_rep1_3R4_E-F-D_Position005_4_cmle.ics	20	0	1	1	0.325107177132538	0.7833333333333333	0.39166666666666666
482	Jan26_100x_cp190_rep1_3R4_E-F-D_Position005_4_cmle.ics	21	0	1	1	0.04611449321028908	0.32786885245901637	0.13422818791946306
483	Jan26_100x_cp190_rep1_3R4_E-F-D_Position005_4_cmle.ics	21	0	1	2	0.0	0.0	0.0
484	Jan26_100x_cp190_rep1_3R4_E-F-D_Position005_4_cmle.ics	21	0	2	1	0.0	0.0	0.0
485	Jan26_100x_cp190_rep1_3R4_E-F-D_Position005_4_cmle.ics	21	0	2	2	0.15448355225446841	0.5275590551181102	0.29130434782608694
486	Jan26_100x_cp190_rep1_3R4_E-F-D_Position005_4_cmle.ics	22	0	1	1	0.0	0.0	0.0
487	Jan26_100x_cp190_rep1_3R4_E-F-D_Position005_4_cmle.ics	23	0	1	1	0.1936808714832141	0.3589743589743589	0.1791044776119403
488	Jan26_100x_cp190_rep1_3R4_E-F-D_Position005_4_cmle.ics	25	0	1	1	0.020751521944630084	0.16666666666666663	0.08181818181818183
489	Jan26_100x_cp190_rep1_3R4_E-F-D_Position005_4_cmle.ics	26	0	1	1	0.11528623302572269	0.25773195876288657	0.12853470437017991
490	Jan26_100x_cp190_rep1_3R4_E-F-D_Position005_4_cmle.ics	28	0	1	1	0.057643116512861345	0.22123893805309733	0.11061946902654866
491	Jan26_100x_cp190_rep1_3R4_E-F-D_Position005_4_cmle.ics	29	0	1	1	0.4288647868556884	0.8532110091743119	0.42660550458715596
492	Jan26_100x_cp190_rep1_3R4_E-F-D_Position005_4_cmle.ics	30	0	1	1	0.33202435111408135	0.6545454545454547	0.3265306122448979
493	Jan26_100x_cp190_rep1_3R4_E-F-D_Position005_4_cmle.ics	31	0	1	1	0.5418452952208966	0.6266666666666667	0.3129161118508655
494	Jan26_100x_cp190_rep1_3R4_E-F-D_Position005_4_cmle.ics	32	0	1	1	0.0	0.0	0.0
495	Jan26_100x_cp190_rep1_3R4_E-F-D_Position005_4_cmle.ics	32	0	1	2	0.04150304388926017	0.11392405063291139	0.08372093023255814
496	Jan26_100x_cp190_rep1_3R4_E-F-D_Position005_4_cmle.ics	33	0	1	1	0.498036526671122	0.9432314410480347	0.47264770240700216
497	Jan26_100x_cp190_rep1_3R4_E-F-D_Position005_4_cmle.ics	34	0	1	1	0.39427891694797157	0.6551724137931033	0.3263358778625954
498	Jan26_100x_cp190_rep1_3R4_E-F-D_Position005_4_cmle.ics	35	0	1	1	0.16601217555704068	0.8674698795180721	0.3380281690140845
499	Jan26_100x_cp190_rep1_3R4_E-F-D_Position005_4_cmle.ics	36	0	1	1	0.0	0.0	0.0
500	Jan26_100x_cp190_rep1_3R4_E-F-D_Position005_4_cmle.ics	37	0	1	1	0.11989768234675159	0.4482758620689654	0.2241379310344827
501	Jan26_100x_cp190_rep1_3R4_E-F-D_Position005_4_cmle.ics	38	0	1	1	0.37583311966385596	0.7546296296296294	0.3773148148148147
502	Jan26_100x_cp190_rep1_3R4_E-F-D_Position005_4_cmle.ics	40	0	1	1	0.0	0.0	0.0
503	Jan26_100x_cp190_rep1_3R4_E-F-D_Position005_4_cmle.ics	40	0	1	2	0.0	0.0	0.0
504	Jan26_100x_cp190_rep1_3R4_E-F-D_Position005_4_cmle.ics	41	0	1	1	0.5925712377522147	0.6927223719676548	0.34776725304465494
505	Jan26_100x_cp190_rep1_3R4_E-F-D_Position005_4_cmle.ics	45	0	1	1	0.6110170350363302	0.665829145728643	0.3329145728643215
506	Jan26_100x_cp190_rep1_3R4_E-F-D_Position005_4_cmle.ics	46	0	1	1	0.0	0.0	0.0
507	Jan26_100x_cp190_rep1_3R4_E-F-D_Position005_4_cmle.ics	46	0	1	2	0.0023057246605144538	0.008695652173913042	0.004651162790697674
508	Jan26_100x_cp190_rep1_3R4_E-F-D_Position005_4_cmle.ics	46	0	2	1	0.0	0.0	0.0
509	Jan26_100x_cp190_rep1_3R4_E-F-D_Position005_4_cmle.ics	46	0	2	2	0.0	0.0	0.0
510	Jan26_100x_cp190_rep1_3R4_E-F-D_Position005_4_cmle.ics	49	0	1	1	0.3389415250956247	0.7	0.35251798561151076
511	Jan26_100x_cp190_rep1_3R4_E-F-D_Position005_4_cmle.ics	50	0	1	1	0.0	0.0	0.0
512	Jan26_100x_cp190_rep1_3R4_E-F-D_Position005_4_cmle.ics	50	0	1	2	0.0	0.0	0.0
513	Jan26_100x_cp190_rep1_3R4_E-F-D_Position005_4_cmle.ics	51	0	1	1	0.22596101673041646	0.44748858447488576	0.31715210355987056
514	Jan26_100x_cp190_rep1_3R4_E-F-D_Position005_4_cmle.ics	51	0	1	2	0.0	0.0	0.0
515	Jan26_100x_cp190_rep1_3R4_E-F-D_Position005_4_cmle.ics	52	0	1	1	0.25132398799607547	0.45416666666666666	0.22899159663865543
516	Jan26_100x_cp190_rep1_3R4_E-F-D_Position005_4_cmle.ics	53	0	1	1	0.06225456583389025	0.15254237288135591	0.07692307692307691
517	Jan26_100x_cp190_rep1_3R4_E-F-D_Position005_4_cmle.ics	54	0	1	1	0.43117051151620284	0.9540816326530611	0.4807197943444729
518	Jan26_100x_cp190_rep1_3R4_E-F-D_Position005_4_cmle.ics	55	0	1	1	0.13834347963086724	0.5454545454545455	0.1935483870967742
519	Jan26_100x_cp190_rep1_3R4_E-F-D_Position005_4_cmle.ics	55	0	1	2	0.0	0.0	0.0
520	Jan26_100x_cp190_rep1_3R4_E-F-D_Position005_4_cmle.ics	55	0	2	1	0.0	0.0	0.0
521	Jan26_100x_cp190_rep1_3R4_E-F-D_Position005_4_cmle.ics	55	0	2	2	0.0945347110810926	0.3388429752066115	0.2697368421052631
522	Jan26_100x_cp190_rep1_3R4_E-F-D_Position005_4_cmle.ics	56	0	1	1	0.2444068140145321	0.6309523809523809	0.2969187675070028
523	Jan26_100x_cp190_rep1_3R4_E-F-D_Position005_4_cmle.ics	57	0	1	1	0.0	0.0	0.0
524	Jan26_100x_cp190_rep1_3R4_E-F-D_Position005_4_cmle.ics	58	0	1	1	0.0	0.0	0.0
525	Jan26_100x_cp190_rep1_3R4_E-F-D_Position005_4_cmle.ics	58	0	1	2	0.11759195768623715	0.375	0.22173913043478258
526	Jan26_100x_cp190_rep1_3R4_E-F-D_Position005_4_cmle.ics	60	0	1	1	0.37352739500334153	0.7297297297297297	0.3656884875846501
527	Jan26_100x_cp190_rep1_3R4_E-F-D_Position005_4_cmle.ics	61	0	1	1	0.1890694221621852	0.40796019900497504	0.20347394540942926
528	Jan26_100x_cp190_rep1_3R4_E-F-D_Position005_4_cmle.ics	63	0	1	1	0.12220340700726605	0.2548076923076923	0.12649164677804295
529	Jan26_100x_cp190_rep1_3R4_E-F-D_Position005_4_cmle.ics	66	0	1	1	0.009222898642057815	0.051948051948051945	0.02325581395348837
530	Jan26_100x_cp190_rep1_3R4_E-F-D_Position005_4_cmle.ics	68	0	1	1	0.13834347963086724	0.2542372881355932	0.4054054054054055
531	Jan26_100x_cp190_rep1_3R4_E-F-D_Position005_4_cmle.ics	68	0	1	2	0.0	0.0	0.0
532	Jan26_100x_cp190_rep1_3R4_E-F-D_Position005_4_cmle.ics	69	0	1	1	0.3135785538299657	0.541832669322709	0.27145708582834327
533	Jan26_100x_cp190_rep1_3R4_E-F-D_Position005_4_cmle.ics	70	0	1	1	0.06917173981543362	0.379746835443038	0.18867924528301885
534	Jan26_100x_cp190_rep1_3R4_E-F-D_Position005_4_cmle.ics	71	0	1	1	0.0	0.0	0.0
535	Jan26_100x_cp190_rep1_3R4_E-F-D_Position005_4_cmle.ics	71	0	1	2	0.3204957278115091	0.6261261261261261	0.40289855072463765
536	Jan26_100x_cp190_rep1_3R4_E-F-D_Position005_4_cmle.ics	72	0	1	1	0.0	0.0	0.0
537	Jan26_100x_cp190_rep1_3R4_E-F-D_Position005_4_cmle.ics	72	0	1	2	0.0	0.0	0.0
538	Jan26_100x_cp190_rep1_3R4_E-F-D_Position005_4_cmle.ics	72	0	1	3	0.07839463845749142	0.11486486486486487	0.419753086419753
539	Jan26_100x_cp190_rep1_3R4_E-F-D_Position005_4_cmle.ics	72	0	2	1	0.16370645089652622	0.7553191489361701	0.12013536379018612
540	Jan26_100x_cp190_rep1_3R4_E-F-D_Position005_4_cmle.ics	72	0	2	2	0.0	0.0	0.0
541	Jan26_100x_cp190_rep1_3R4_E-F-D_Position005_4_cmle.ics	72	0	2	3	0.0	0.0	0.0
542	Jan26_100x_cp190_rep1_3R4_E-F-D_Position005_4_cmle.ics	73	0	1	1	0.21212666876732975	0.5227272727272727	0.23772609819121446
543	Jan26_100x_cp190_rep1_3R4_E-F-D_Position005_4_cmle.ics	73	0	1	2	0.0	0.0	0.0
544	Jan26_100x_cp190_rep1_3R4_E-F-D_Position005_4_cmle.ics	73	0	2	1	0.0	0.0	0.0
545	Jan26_100x_cp190_rep1_3R4_E-F-D_Position005_4_cmle.ics	73	0	2	2	0.3435529744166536	0.7925531914893615	0.435672514619883
546	Jan26_100x_cp190_rep1_3R4_E-F-D_Position005_4_cmle.ics	75	0	1	1	0.0	0.0	0.0
547	Jan26_100x_cp190_rep1_3R4_E-F-D_Position005_4_cmle.ics	75	0	1	2	0.594876962412729	0.6386138613861385	0.37774524158125905
548	Jan26_100x_cp190_rep1_3R4_E-F-D_Position005_4_cmle.ics	78	0	1	1	0.1245091316677805	0.432	0.3312883435582822
549	Jan26_100x_cp190_rep1_3R4_E-F-D_Position005_4_cmle.ics	78	0	1	2	0.0	0.0	0.0
550	Jan26_100x_cp190_rep1_3R4_E-F-D_Position005_4_cmle.ics	79	0	1	1	0.5118708746342088	0.9955156950672646	0.4988764044943819
551	Jan26_100x_cp190_rep1_3R4_E-F-D_Position005_4_cmle.ics	80	0	1	1	0.26515833595916216	0.4935622317596567	0.1854838709677419
552	Jan26_100x_cp190_rep1_3R4_E-F-D_Position005_4_cmle.ics	80	0	2	1	0.0	0.0	0.0
553	Jan26_100x_cp190_rep1_3R4_E-F-D_Position005_4_cmle.ics	81	0	1	1	0.009222898642057815	0.06666666666666667	0.025477707006369428
554	Jan26_100x_cp190_rep1_3R4_E-F-D_Position006_5_cmle.ics	1	0	1	1	0.30204993052739343	0.7891566265060239	0.3530997304582209
555	Jan26_100x_cp190_rep1_3R4_E-F-D_Position006_5_cmle.ics	2	0	1	1	0.1844579728411563	0.311284046692607	0.15625
556	Jan26_100x_cp190_rep1_3R4_E-F-D_Position006_5_cmle.ics	3	0	1	1	0.1245091316677805	0.23076923076923073	0.11563169164882225
557	Jan26_100x_cp190_rep1_3R4_E-F-D_Position006_5_cmle.ics	4	0	1	1	0.5141765992947231	0.6520467836257309	0.3269794721407624
558	Jan26_100x_cp190_rep1_3R4_E-F-D_Position006_5_cmle.ics	5	0	1	1	0.9061497915821803	0.81875	0.40852390852390846
559	Jan26_100x_cp190_rep1_3R4_E-F-D_Position006_5_cmle.ics	6	0	1	1	0.0	0.0	0.0
560	Jan26_100x_cp190_rep1_3R4_E-F-D_Position006_5_cmle.ics	6	0	2	1	0.0	0.0	0.0
561	Jan26_100x_cp190_rep1_3R4_E-F-D_Position006_5_cmle.ics	7	0	1	1	0.31127282916945126	0.3260869565217391	0.16770186335403725
562	Jan26_100x_cp190_rep1_3R4_E-F-D_Position006_5_cmle.ics	8	0	1	1	0.0	0.0	0.0
563	Jan26_100x_cp190_rep1_3R4_E-F-D_Position006_5_cmle.ics	10	0	1	1	0.3043556551879079	0.5569620253164557	0.30275229357798167
564	Jan26_100x_cp190_rep1_3R4_E-F-D_Position006_5_cmle.ics	11	0	1	1	0.3135785538299657	0.4822695035460992	0.2995594713656387
565	Jan26_100x_cp190_rep1_3R4_E-F-D_Position006_5_cmle.ics	11	0	1	2	0.0	0.0	0.0
566	Jan26_100x_cp190_rep1_3R4_E-F-D_Position006_5_cmle.ics	11	0	2	1	0.0	0.0	0.0
567	Jan26_100x_cp190_rep1_3R4_E-F-D_Position006_5_cmle.ics	11	0	2	2	0.3873617429664282	1.0	0.3082568807339449
568	Jan26_100x_cp190_rep1_3R4_E-F-D_Position006_5_cmle.ics	13	0	1	1	0.0	0.0	0.0
569	Jan26_100x_cp190_rep1_3R4_E-F-D_Position006_5_cmle.ics	14	0	1	1	0.42194761287414506	0.7787234042553192	0.39019189765458423
570	Jan26_100x_cp190_rep1_3R4_E-F-D_Position006_5_cmle.ics	15	0	1	1	0.20520949478578637	0.5973154362416107	0.8640776699029125
571	Jan26_100x_cp190_rep1_3R4_E-F-D_Position006_5_cmle.ics	15	0	1	2	0.0	0.0	0.0
572	Jan26_100x_cp190_rep1_3R4_E-F-D_Position006_5_cmle.ics	15	0	1	3	0.0	0.0	0.0
573	Jan26_100x_cp190_rep1_3R4_E-F-D_Position006_5_cmle.ics	16	0	1	1	0.0	0.0	0.0
574	Jan26_100x_cp190_rep1_3R4_E-F-D_Position006_5_cmle.ics	17	0	1	1	0.325107177132538	0.6778846153846154	0.3389423076923077
575	Jan26_100x_cp190_rep1_3R4_E-F-D_Position006_5_cmle.ics	18	0	1	1	0.4888136280290642	0.9953051643192488	0.4976525821596244
576	Jan26_100x_cp190_rep1_3R4_E-F-D_Position006_5_cmle.ics	20	0	1	1	0.5026479759921509	0.889795918367347	0.44399185336048874
577	Jan26_100x_cp190_rep1_3R4_E-F-D_Position006_5_cmle.ics	22	0	1	1	0.19598659614372857	0.5246913580246914	0.2599388379204893
578	Jan26_100x_cp190_rep1_3R4_E-F-D_Position006_5_cmle.ics	24	0	1	1	0.7332204420435963	0.8346456692913384	0.4460028050490883
579	Jan26_100x_cp190_rep1_3R4_E-F-D_Position006_5_cmle.ics	25	0	1	1	0.5349281212393533	0.9392712550607287	0.4668008048289738
580	Jan26_100x_cp190_rep1_3R4_E-F-D_Position006_5_cmle.ics	27	0	1	1	0.5049537006526654	0.9240506329113923	0.45911949685534587
581	Jan26_100x_cp190_rep1_3R4_E-F-D_Position006_5_cmle.ics	28	0	1	1	0.3804445689848849	0.8128078817733989	0.3618421052631579
582	Jan26_100x_cp190_rep1_3R4_E-F-D_Position006_5_cmle.ics	29	0	1	1	0.37352739500334153	0.7534883720930232	0.37939110070257615
583	Jan26_100x_cp190_rep1_3R4_E-F-D_Position006_5_cmle.ics	30	0	1	1	0.05533739185234689	0.31578947368421045	0.14814814814814814
584	Jan26_100x_cp190_rep1_3R4_E-F-D_Position006_5_cmle.ics	31	0	1	1	0.06917173981543362	0.22388059701492538	0.09554140127388537
585	Jan26_100x_cp190_rep1_3R4_E-F-D_Position006_5_cmle.ics	31	0	1	2	0.0	0.0	0.0
586	Jan26_100x_cp190_rep1_3R4_E-F-D_Position006_5_cmle.ics	31	0	2	1	0.0	0.0	0.0
587	Jan26_100x_cp190_rep1_3R4_E-F-D_Position006_5_cmle.ics	31	0	2	2	0.07378318913646252	0.5	0.3999999999999999
588	Jan26_100x_cp190_rep1_3R4_E-F-D_Position006_5_cmle.ics	34	0	1	1	0.21673811808835866	0.37301587301587297	0.18650793650793648
589	Jan26_100x_cp190_rep1_3R4_E-F-D_Position006_5_cmle.ics	35	0	1	1	0.5026479759921509	0.8616600790513834	0.4291338582677165
590	Jan26_100x_cp190_rep1_3R4_E-F-D_Position006_5_cmle.ics	36	0	1	1	0.2974384812063645	0.5944700460829492	0.2993039443155452
591	Jan26_100x_cp190_rep1_3R4_E-F-D_Position006_5_cmle.ics	37	0	1	1	0.0	0.0	0.0
592	Jan26_100x_cp190_rep1_3R4_E-F-D_Position006_5_cmle.ics	38	0	1	1	0.5210937732762666	0.8100358422939068	0.407942238267148
593	Jan26_100x_cp190_rep1_3R4_E-F-D_Position006_5_cmle.ics	40	0	1	1	0.41041898957157275	0.7705627705627706	0.3610547667342799
594	Jan26_100x_cp190_rep1_3R4_E-F-D_Position006_5_cmle.ics	41	0	1	1	0.44039341015826067	0.8304347826086955	0.41521739130434776
595	Jan26_100x_cp190_rep1_3R4_E-F-D_Position006_5_cmle.ics	43	0	1	1	0.5095651499736943	0.9020408163265307	0.4491869918699187
596	Jan26_100x_cp190_rep1_3R4_E-F-D_Position006_5_cmle.ics	45	0	1	1	0.35047014839819696	0.6909090909090909	0.3431151241534988
597	Jan26_100x_cp190_rep1_3R4_E-F-D_Position006_5_cmle.ics	48	0	1	1	0.6340742816414748	0.9786476868327401	0.48932384341637003
598	Jan26_100x_cp190_rep1_3R4_E-F-D_Position006_5_cmle.ics	49	0	1	1	0.013834347963086722	0.1132075471698113	0.05769230769230768
599	Jan26_100x_cp190_rep1_3R4_E-F-D_Position006_5_cmle.ics	50	0	1	1	0.0	0.0	0.0
600	Jan26_100x_cp190_rep1_3R4_E-F-D_Position006_5_cmle.ics	50	0	1	2	0.2351839153724743	0.5862068965517241	0.5666666666666667
601	Jan26_100x_cp190_rep1_3R4_E-F-D_Position006_5_cmle.ics	50	0	2	1	0.37583311966385596	0.5821428571428571	0.23795620437956203
602	Jan26_100x_cp190_rep1_3R4_E-F-D_Position006_5_cmle.ics	50	0	2	2	0.0	0.0	0.0
603	Jan26_100x_cp190_rep1_3R4_E-F-D_Position006_5_cmle.ics	51	0	1	1	0.4657563814239197	0.9950738916256155	0.49631449631449626
604	Jan26_100x_cp190_rep1_3R4_E-F-D_Position006_5_cmle.ics	52	0	1	1	0.19829232080424303	0.7166666666666666	0.35390946502057613
605	Jan26_100x_cp190_rep1_3R4_E-F-D_Position006_5_cmle.ics	54	0	1	1	0.39197319228745714	0.6938775510204082	0.3462321792260692
606	Jan26_100x_cp190_rep1_3R4_E-F-D_Position006_5_cmle.ics	55	0	1	1	0.41041898957157275	0.6953125	0.34765625
607	Jan26_100x_cp190_rep1_3R4_E-F-D_Position006_5_cmle.ics	56	0	1	1	0.35738732237974036	0.6007751937984496	0.29980657640232106
608	Jan26_100x_cp190_rep1_3R4_E-F-D_Position006_5_cmle.ics	57	0	1	1	0.6663544268886772	0.6323851203501094	0.31550218340611347
609	Jan26_100x_cp190_rep1_3R4_E-F-D_Position006_5_cmle.ics	59	0	1	1	0.45192203346083293	0.8099173553719007	0.4041237113402061
610	Jan26_100x_cp190_rep1_3R4_E-F-D_Position006_5_cmle.ics	60	0	1	1	0.0	0.0	0.0
611	Jan26_100x_cp190_rep1_3R4_E-F-D_Position006_5_cmle.ics	61	0	1	1	0.10375760972315042	0.833333333333333	0.10392609699769052
612	Jan26_100x_cp190_rep1_3R4_E-F-D_Position006_5_cmle.ics	61	0	2	1	0.0	0.0	0.0
613	Jan26_100x_cp190_rep1_3R4_E-F-D_Position006_5_cmle.ics	63	0	1	1	0.0	0.0	0.0
614	Jan26_100x_cp190_rep1_3R4_E-F-D_Position006_5_cmle.ics	63	0	1	2	0.35047014839819696	0.7238095238095237	0.7069767441860464
615	Jan26_100x_cp190_rep1_3R4_E-F-D_Position006_5_cmle.ics	64	0	1	1	0.7885578338959431	0.75	0.3754116355653128
616	Jan26_100x_cp190_rep1_3R4_E-F-D_Position006_5_cmle.ics	66	0	1	1	0.0	0.0	0.0
617	Jan26_100x_cp190_rep1_3R4_E-F-D_Position006_5_cmle.ics	66	0	1	2	0.2559354373171044	0.4457831325301204	0.8809523809523808
618	Jan26_100x_cp190_rep1_3R4_E-F-D_Position006_5_cmle.ics	67	0	1	1	0.599488411733758	0.9885931558935361	0.48964218455743874
619	Jan26_100x_cp190_rep1_3R4_E-F-D_Position006_5_cmle.ics	68	0	1	1	0.3158842784904802	0.9513888888888888	0.4740484429065744
620	Jan26_100x_cp190_rep1_3R4_E-F-D_Position006_5_cmle.ics	69	0	1	1	0.26746406061967665	0.8226950354609929	0.2997416020671835
621	Jan26_100x_cp190_rep1_3R4_E-F-D_Position006_5_cmle.ics	70	0	1	1	0.5049537006526654	0.9201680672268907	0.477124183006536
622	Jan26_100x_cp190_rep1_3R4_E-F-D_Position006_5_cmle.ics	71	0	1	1	0.0	0.0	0.0
623	Jan26_100x_cp190_rep1_3R4_E-F-D_Position006_5_cmle.ics	71	0	1	2	0.0	0.0	0.0
624	Jan26_100x_cp190_rep1_3R4_E-F-D_Position006_5_cmle.ics	71	0	1	3	0.0	0.0	0.0
625	Jan26_100x_cp190_rep1_3R4_E-F-D_Position006_5_cmle.ics	72	0	1	1	0.1590950015754973	0.7582417582417581	0.322429906542056
626	Jan26_100x_cp190_rep1_3R4_E-F-D_Position006_5_cmle.ics	73	0	1	1	0.18215224818064185	0.868131868131868	0.4293478260869565
627	Jan26_100x_cp190_rep1_3R4_E-F-D_Position006_5_cmle.ics	74	0	1	1	0.0	0.0	0.0
628	Jan26_100x_cp190_rep1_3R4_E-F-D_Position006_5_cmle.ics	74	0	1	2	0.6087113103758158	0.6255924170616114	0.33460076045627374
629	Jan26_100x_cp190_rep1_3R4_E-F-D_Position006_5_cmle.ics	75	0	1	1	0.5971826870732435	0.6573604060913705	0.49146110056925996
630	Jan26_100x_cp190_rep1_3R4_E-F-D_Position006_5_cmle.ics	75	0	1	2	0.0	0.0	0.0
631	Jan26_100x_cp190_rep1_3R4_E-F-D_Position006_5_cmle.ics	75	0	2	1	0.0	0.0	0.0
632	Jan26_100x_cp190_rep1_3R4_E-F-D_Position006_5_cmle.ics	75	0	2	2	0.33663580043511027	0.954248366013072	0.2565905096660808
633	Jan26_100x_cp190_rep1_3R4_E-F-D_Position006_5_cmle.ics	76	0	1	1	0.0	0.0	0.0
634	Jan26_100x_cp190_rep1_3R4_E-F-D_Position006_5_cmle.ics	76	0	1	2	0.6225456583389025	0.6633906633906633	0.4205607476635513
635	Jan26_100x_cp190_rep1_3R4_E-F-D_Position006_5_cmle.ics	76	0	2	1	0.07839463845749142	0.586206896551724	0.1184668989547038
636	Jan26_100x_cp190_rep1_3R4_E-F-D_Position006_5_cmle.ics	76	0	2	2	0.0	0.0	0.0
637	Jan26_100x_cp190_rep1_3R4_E-F-D_Position006_5_cmle.ics	78	0	1	1	0.6871059488333072	0.9520766773162939	0.40489130434782605
638	Jan26_100x_cp190_rep1_3R4_E-F-D_Position006_5_cmle.ics	78	0	1	2	0.0	0.0	0.0
639	Jan26_100x_cp190_rep1_3R4_E-F-D_Position006_5_cmle.ics	78	0	2	1	0.0	0.0	0.0
640	Jan26_100x_cp190_rep1_3R4_E-F-D_Position006_5_cmle.ics	78	0	2	2	0.1498721029334395	0.5462184873949579	0.5158730158730158
641	Jan26_100x_cp190_rep1_3R4_E-F-D_Position006_5_cmle.ics	80	0	1	1	0.5856540637706713	0.9136690647482013	0.45931283905967446
642	Jan26_100x_cp190_rep1_3R4_E-F-D_Position006_5_cmle.ics	81	0	1	1	0.0	0.0	0.0
643	Jan26_100x_cp190_rep1_3R4_E-F-D_Position006_5_cmle.ics	81	0	1	2	0.26515833595916216	0.37828947368421045	0.35060975609756084
644	Jan26_100x_cp190_rep1_3R4_E-F-D_Position006_5_cmle.ics	83	0	1	1	0.0	0.0	0.0
645	Jan26_100x_cp190_rep1_3R4_E-F-D_Position006_5_cmle.ics	83	0	1	2	0.0	0.0	0.0
646	Jan26_100x_cp190_rep1_3R4_E-F-D_Position006_5_cmle.ics	84	0	1	1	0.5372338458998678	1.0000000000000002	0.5000000000000001
647	Jan26_100x_cp190_rep1_3R4_E-F-D_Position006_5_cmle.ics	85	0	1	1	0.0	0.0	0.0
648	Jan26_100x_cp190_rep1_3R4_E-F-D_Position006_5_cmle.ics	85	0	1	2	0.2766869592617345	0.48780487804878053	0.6818181818181819
649	Jan26_100x_cp190_rep1_3R4_E-F-D_Position006_5_cmle.ics	86	0	1	1	0.15678927691498284	0.7727272727272726	0.3063063063063063
650	Jan26_100x_cp190_rep1_3R4_E-F-D_Position006_5_cmle.ics	87	0	1	1	0.5072594253131798	0.9734513274336282	0.49107142857142844
651	Jan26_100x_cp190_rep1_3R4_E-F-D_Position006_5_cmle.ics	88	0	1	1	0.299744205866879	0.5990783410138247	0.29953917050691237
652	Jan26_100x_cp190_rep1_3R4_E-F-D_Position006_5_cmle.ics	89	0	1	1	0.0	0.0	0.0
653	Jan26_100x_cp190_rep1_3R4_E-F-D_Position007_6_cmle.ics	1	0	1	1	0.0	0.0	0.0
654	Jan26_100x_cp190_rep1_3R4_E-F-D_Position007_6_cmle.ics	3	0	1	1	0.2951327565458501	0.6701570680628272	0.33773087071240104
655	Jan26_100x_cp190_rep1_3R4_E-F-D_Position007_6_cmle.ics	4	0	1	1	0.43808768549774624	0.7818930041152263	0.39094650205761317
656	Jan26_100x_cp190_rep1_3R4_E-F-D_Position007_6_cmle.ics	5	0	1	1	0.0	0.0	0.0
657	Jan26_100x_cp190_rep1_3R4_E-F-D_Position007_6_cmle.ics	5	0	2	1	0.20290377012527194	0.8148148148148147	0.14965986394557823
658	Jan26_100x_cp190_rep1_3R4_E-F-D_Position007_6_cmle.ics	6	0	1	1	0.1890694221621852	0.759259259259259	0.39234449760765544
659	Jan26_100x_cp190_rep1_3R4_E-F-D_Position007_6_cmle.ics	7	0	1	1	0.1706236248780696	0.49333333333333335	0.19680851063829785
660	Jan26_100x_cp190_rep1_3R4_E-F-D_Position007_6_cmle.ics	8	0	1	1	0.45653348278186184	0.7388059701492536	0.3694029850746268
661	Jan26_100x_cp190_rep1_3R4_E-F-D_Position007_6_cmle.ics	9	0	1	1	0.11528623302572269	0.27624309392265195	0.11904761904761904
662	Jan26_100x_cp190_rep1_3R4_E-F-D_Position007_6_cmle.ics	10	0	1	1	0.5187880486157521	0.8555133079847909	0.4285714285714285
663	Jan26_100x_cp190_rep1_3R4_E-F-D_Position007_6_cmle.ics	11	0	1	1	0.45883920744237633	0.9386792452830188	0.4103092783505154
664	Jan26_100x_cp190_rep1_3R4_E-F-D_Position007_6_cmle.ics	13	0	1	1	0.2836041332432778	0.6507936507936507	0.3219895287958115
665	Jan26_100x_cp190_rep1_3R4_E-F-D_Position007_6_cmle.ics	14	0	1	1	0.48650790336854977	0.9213973799126636	0.45969498910675377
666	Jan26_100x_cp190_rep1_3R4_E-F-D_Position007_6_cmle.ics	15	0	1	1	0.18215224818064185	0.4619883040935672	0.16458333333333333
667	Jan26_100x_cp190_rep1_3R4_E-F-D_Position007_6_cmle.ics	16	0	1	1	0.3643044963612837	0.6694915254237288	0.3376068376068376
668	Jan26_100x_cp190_rep1_3R4_E-F-D_Position007_6_cmle.ics	17	0	1	1	0.4911193526895787	0.852	0.4184675834970531
669	Jan26_100x_cp190_rep1_3R4_E-F-D_Position007_6_cmle.ics	18	0	1	1	0.3158842784904802	0.5436507936507936	0.2729083665338645
670	Jan26_100x_cp190_rep1_3R4_E-F-D_Position007_6_cmle.ics	19	0	1	1	0.0	0.0	0.0
671	Jan26_100x_cp190_rep1_3R4_E-F-D_Position007_6_cmle.ics	19	0	2	1	0.1291205809888094	0.9999999999999998	0.1469816272965879
672	Jan26_100x_cp190_rep1_3R4_E-F-D_Position007_6_cmle.ics	21	0	1	1	0.0	0.0	0.0
673	Jan26_100x_cp190_rep1_3R4_E-F-D_Position007_6_cmle.ics	22	0	1	1	0.0	0.0	0.0
674	Jan26_100x_cp190_rep1_3R4_E-F-D_Position007_6_cmle.ics	22	0	1	2	0.32971862645356687	0.6713615023474178	0.7222222222222222
675	Jan26_100x_cp190_rep1_3R4_E-F-D_Position007_6_cmle.ics	23	0	1	1	0.0023057246605144538	0.0047169811320754715	0.0023364485981308405
676	Jan26_100x_cp190_rep1_3R4_E-F-D_Position007_6_cmle.ics	25	0	1	1	0.03228014524720235	0.11965811965811964	0.06008583690987125
677	Jan26_100x_cp190_rep1_3R4_E-F-D_Position007_6_cmle.ics	29	0	1	1	0.07378318913646252	0.2831858407079646	0.1306122448979592
678	Jan26_100x_cp190_rep1_3R4_E-F-D_Position007_6_cmle.ics	30	0	1	1	0.16601217555704068	0.3495145631067961	0.17475728155339804
679	Jan26_100x_cp190_rep1_3R4_E-F-D_Position007_6_cmle.ics	31	0	1	1	0.44039341015826067	0.7670682730923694	0.38430583501006027
680	Jan26_100x_cp190_rep1_3R4_E-F-D_Position007_6_cmle.ics	33	0	1	1	0.4703678307449486	0.860759493670886	0.4276729559748427
681	Jan26_100x_cp190_rep1_3R4_E-F-D_Position007_6_cmle.ics	34	0	1	1	0.2836041332432778	0.6373056994818652	0.3153846153846154
682	Jan26_100x_cp190_rep1_3R4_E-F-D_Position007_6_cmle.ics	35	0	1	1	0.6594372529071337	0.9828178694158075	0.5335820895522387
683	Jan26_100x_cp190_rep1_3R4_E-F-D_Position007_6_cmle.ics	35	0	1	2	0.0	0.0	0.0
684	Jan26_100x_cp190_rep1_3R4_E-F-D_Position007_6_cmle.ics	35	0	2	1	0.0	0.0	0.0
685	Jan26_100x_cp190_rep1_3R4_E-F-D_Position007_6_cmle.ics	35	0	2	2	0.41733616355311615	0.7903930131004365	0.3917748917748918
686	Jan26_100x_cp190_rep1_3R4_E-F-D_Position007_6_cmle.ics	36	0	1	1	0.2951327565458501	0.6808510638297871	0.2746781115879829
687	Jan26_100x_cp190_rep1_3R4_E-F-D_Position007_6_cmle.ics	37	0	1	1	0.2789926839222489	0.7806451612903226	0.39158576051779936
688	Jan26_100x_cp190_rep1_3R4_E-F-D_Position007_6_cmle.ics	38	0	1	1	0.06917173981543362	0.1293103448275862	0.0646551724137931
689	Jan26_100x_cp190_rep1_3R4_E-F-D_Position007_6_cmle.ics	39	0	1	1	0.40119609092951497	0.7699115044247787	0.38495575221238937
690	Jan26_100x_cp190_rep1_3R4_E-F-D_Position007_6_cmle.ics	40	0	1	1	0.2582411619776188	0.5490196078431372	0.27383863080684595
691	Jan26_100x_cp190_rep1_3R4_E-F-D_Position007_6_cmle.ics	41	0	1	1	0.0	0.0	0.0
692	Jan26_100x_cp190_rep1_3R4_E-F-D_Position007_6_cmle.ics	41	0	1	2	0.0	0.0	0.0
693	Jan26_100x_cp190_rep1_3R4_E-F-D_Position007_6_cmle.ics	42	0	1	1	0.20059804546475749	1.0	0.20714285714285713
694	Jan26_100x_cp190_rep1_3R4_E-F-D_Position007_6_cmle.ics	42	0	2	1	0.0	0.0	0.0
695	Jan26_100x_cp190_rep1_3R4_E-F-D_Position007_6_cmle.ics	43	0	1	1	0.4496163088003185	0.8628318584070795	0.43141592920353977
696	Jan26_100x_cp190_rep1_3R4_E-F-D_Position007_6_cmle.ics	44	0	1	1	0.41041898957157275	0.8640776699029125	0.43099273607748184
697	Jan26_100x_cp190_rep1_3R4_E-F-D_Position007_6_cmle.ics	45	0	1	1	0.1936808714832141	0.3766816143497757	0.18876404494382015
698	Jan26_100x_cp190_rep1_3R4_E-F-D_Position007_6_cmle.ics	46	0	1	1	0.06686601515491916	0.2815533980582524	0.14356435643564355
699	Jan26_100x_cp190_rep1_3R4_E-F-D_Position007_6_cmle.ics	47	0	1	1	0.4749792800659775	0.8207171314741035	0.40792079207920795
700	Jan26_100x_cp190_rep1_3R4_E-F-D_Position007_6_cmle.ics	49	0	1	1	0.0	0.0	0.0
701	Jan26_100x_cp190_rep1_3R4_E-F-D_Position007_6_cmle.ics	50	0	1	1	0.0	0.0	0.0
702	Jan26_100x_cp190_rep1_3R4_E-F-D_Position007_6_cmle.ics	50	0	1	2	0.0	0.0	0.0
703	Jan26_100x_cp190_rep1_3R4_E-F-D_Position007_6_cmle.ics	51	0	1	1	0.0	0.0	0.0
704	Jan26_100x_cp190_rep1_3R4_E-F-D_Position007_6_cmle.ics	51	0	2	1	0.0	0.0	0.0
705	Jan26_100x_cp190_rep1_3R4_E-F-D_Position007_6_cmle.ics	52	0	1	1	0.6225456583389025	1.0	0.2827225130890052
706	Jan26_100x_cp190_rep1_3R4_E-F-D_Position007_6_cmle.ics	52	0	2	1	0.0	0.0	0.0
707	Jan26_100x_cp190_rep1_3R4_E-F-D_Position007_6_cmle.ics	53	0	1	1	0.15217782759395396	0.6285714285714286	0.3142857142857143
708	Jan26_100x_cp190_rep1_3R4_E-F-D_Position007_6_cmle.ics	54	0	1	1	0.19829232080424303	0.9662921348314606	0.48587570621468923
709	Jan26_100x_cp190_rep1_3R4_E-F-D_Position007_6_cmle.ics	55	0	1	1	0.5441510198814111	0.8519855595667869	0.42522522522522527
710	Jan26_100x_cp190_rep1_3R4_E-F-D_Position007_6_cmle.ics	57	0	1	1	0.4334762361767173	0.7372549019607842	0.36790606653620345
711	Jan26_100x_cp190_rep1_3R4_E-F-D_Position007_6_cmle.ics	58	0	1	1	0.03458586990771681	0.18072289156626503	0.07211538461538462
712	Jan26_100x_cp190_rep1_3R4_E-F-D_Position007_6_cmle.ics	59	0	1	1	0.3389415250956247	0.9363057324840764	0.205020920502092
713	Jan26_100x_cp190_rep1_3R4_E-F-D_Position007_6_cmle.ics	59	0	1	2	0.0	0.0	0.0
714	Jan26_100x_cp190_rep1_3R4_E-F-D_Position007_6_cmle.ics	59	0	2	1	0.0	0.0	0.0
715	Jan26_100x_cp190_rep1_3R4_E-F-D_Position007_6_cmle.ics	59	0	2	2	0.0	0.0	0.0
716	Jan26_100x_cp190_rep1_3R4_E-F-D_Position007_6_cmle.ics	60	0	1	1	0.025362971265658993	0.14285714285714285	0.025404157043879907
717	Jan26_100x_cp190_rep1_3R4_E-F-D_Position007_6_cmle.ics	60	0	1	2	0.0	0.0	0.0
718	Jan26_100x_cp190_rep1_3R4_E-F-D_Position007_6_cmle.ics	60	0	2	1	0.0	0.0	0.0
719	Jan26_100x_cp190_rep1_3R4_E-F-D_Position007_6_cmle.ics	60	0	2	2	0.22826674139093092	0.5561797752808988	0.37358490566037733
720	Jan26_100x_cp190_rep1_3R4_E-F-D_Position007_6_cmle.ics	60	0	3	1	0.0	0.0	0.0
721	Jan26_100x_cp190_rep1_3R4_E-F-D_Position007_6_cmle.ics	60	0	3	2	0.0	0.0	0.0
722	Jan26_100x_cp190_rep1_3R4_E-F-D_Position007_6_cmle.ics	61	0	1	1	0.0	0.0	0.0
723	Jan26_100x_cp190_rep1_3R4_E-F-D_Position007_6_cmle.ics	61	0	1	2	0.016140072623601176	0.04516129032258064	0.10144927536231885
724	Jan26_100x_cp190_rep1_3R4_E-F-D_Position007_6_cmle.ics	62	0	1	1	0.03458586990771681	0.30000000000000004	0.08108108108108109
725	Jan26_100x_cp190_rep1_3R4_E-F-D_Position007_6_cmle.ics	62	0	1	2	0.0	0.0	0.0
726	Jan26_100x_cp190_rep1_3R4_E-F-D_Position007_6_cmle.ics	62	0	2	1	0.0	0.0	0.0
727	Jan26_100x_cp190_rep1_3R4_E-F-D_Position007_6_cmle.ics	62	0	2	2	0.4496163088003185	0.5981595092024539	0.3427065026362039
728	Jan26_100x_cp190_rep1_3R4_E-F-D_Position007_6_cmle.ics	63	0	1	1	0.0	0.0	0.0
729	Jan26_100x_cp190_rep1_3R4_E-F-D_Position007_6_cmle.ics	63	0	1	2	0.016140072623601176	0.050724637681159424	0.057851239669421475
730	Jan26_100x_cp190_rep1_3R4_E-F-D_Position007_6_cmle.ics	64	0	1	1	0.23979536469350318	0.9629629629629627	0.29461756373937675
731	Jan26_100x_cp190_rep1_3R4_E-F-D_Position007_6_cmle.ics	64	0	2	1	0.0	0.0	0.0
732	Jan26_100x_cp190_rep1_3R4_E-F-D_Position007_6_cmle.ics	65	0	1	1	0.2697697852801911	0.9669421487603304	0.4775510204081633
733	Jan26_100x_cp190_rep1_3R4_E-F-D_Position007_6_cmle.ics	66	0	1	1	0.16370645089652622	0.3127753303964757	0.1501057082452431
734	Jan26_100x_cp190_rep1_3R4_E-F-D_Position007_6_cmle.ics	67	0	1	1	0.01844579728411563	0.08602150537634408	0.04301075268817204
735	Jan26_100x_cp190_rep1_3R4_E-F-D_Position007_6_cmle.ics	69	0	1	1	0.35277587305871144	0.735576923076923	0.3722627737226277
736	Jan26_100x_cp190_rep1_3R4_E-F-D_Position007_6_cmle.ics	71	0	1	1	0.3804445689848849	0.6066176470588235	0.30386740331491713
737	Jan26_100x_cp190_rep1_3R4_E-F-D_Position007_6_cmle.ics	72	0	1	1	0.013834347963086722	0.05882352941176469	0.025104602510460247
738	Jan26_100x_cp190_rep1_3R4_E-F-D_Position007_6_cmle.ics	73	0	1	1	0.0	0.0	0.0
739	Jan26_100x_cp190_rep1_3R4_E-F-D_Position007_6_cmle.ics	73	0	1	2	0.41272471423208723	0.7521008403361343	0.7955555555555556
740	Jan26_100x_cp190_rep1_3R4_E-F-D_Position007_6_cmle.ics	74	0	1	1	0.52801094725781	0.5612745098039215	0.2779126213592233
741	Jan26_100x_cp190_rep1_3R4_E-F-D_Position007_6_cmle.ics	78	0	1	1	0.1291205809888094	0.6829268292682925	0.33734939759036137
742	Jan26_100x_cp190_rep1_3R4_E-F-D_Position007_6_cmle.ics	79	0	1	1	0.325107177132538	0.6211453744493391	0.3065217391304348
743	Jan26_100x_cp190_rep1_3R4_E-F-D_Position007_6_cmle.ics	80	0	1	1	0.0	0.0	0.0
744	Jan26_100x_cp190_rep1_3R4_E-F-D_Position007_6_cmle.ics	80	0	1	2	0.249018263335561	0.6506024096385541	0.4655172413793102
745	Jan26_100x_cp190_rep1_3R4_E-F-D_Position007_6_cmle.ics	80	0	2	1	0.0945347110810926	0.46590909090909083	0.14963503649635035
746	Jan26_100x_cp190_rep1_3R4_E-F-D_Position007_6_cmle.ics	80	0	2	2	0.0	0.0	0.0
747	Jan26_100x_cp190_rep1_3R4_E-F-D_Position007_6_cmle.ics	81	0	1	1	0.0	0.0	0.0
748	Jan26_100x_cp190_rep1_3R4_E-F-D_Position007_6_cmle.ics	82	0	1	1	0.053031667191832436	0.12234042553191488	0.08363636363636362
749	Jan26_100x_cp190_rep1_3R4_E-F-D_Position007_6_cmle.ics	82	0	1	2	0.0	0.0	0.0
750	Jan26_100x_cp190_rep1_3R4_E-F-D_Position007_6_cmle.ics	83	0	1	1	0.11298050836520823	0.6363636363636362	0.2832369942196531
751	Jan26_100x_cp190_rep1_3R4_E-F-D_Position007_6_cmle.ics	84	0	1	1	0.3043556551879079	0.5739130434782608	0.2869565217391304
752	Jan26_100x_cp190_rep1_3R4_E-F-D_Position007_6_cmle.ics	85	0	1	1	0.28590985790379225	0.5585585585585585	0.2799097065462754
753	Jan26_100x_cp190_rep1_3R4_E-F-D_Position007_6_cmle.ics	86	0	1	1	0.0	0.0	0.0
754	Jan26_100x_cp190_rep1_3R4_E-F-D_Position007_6_cmle.ics	86	0	1	2	0.04842021787080353	0.11999999999999998	0.33333333333333326
755	Jan26_100x_cp190_rep1_3R4_E-F-D_Position007_6_cmle.ics	86	0	2	1	0.20290377012527194	1.0	0.18965517241379307
756	Jan26_100x_cp190_rep1_3R4_E-F-D_Position007_6_cmle.ics	86	0	2	2	0.0	0.0	0.0
757	Jan26_100x_cp190_rep1_3R4_E-F-D_Position007_6_cmle.ics	87	0	1	1	0.3389415250956247	0.5364963503649635	0.2697247706422018
758	Jan26_100x_cp190_rep1_3R4_E-F-D_Position007_6_cmle.ics	88	0	1	1	0.2766869592617345	0.5042016806722689	0.25052192066805845
759	Jan26_100x_cp190_rep1_3R4_E-F-D_Position007_6_cmle.ics	89	0	1	1	0.1291205809888094	0.5957446808510637	0.29787234042553185
760	Jan26_100x_cp190_rep1_3R4_E-F-D_Position007_6_cmle.ics	90	0	1	1	0.0	0.0	0.0
761	Jan26_100x_cp190_rep1_3R4_E-F-D_Position007_6_cmle.ics	91	0	1	1	0.1498721029334395	0.6770833333333334	0.3233830845771144
762	Jan26_100x_cp190_rep1_3R4_E-F-D_Position007_6_cmle.ics	92	0	1	1	0.31127282916945126	0.5578512396694214	0.28008298755186717
763	Jan26_100x_cp190_rep1_3R4_E-F-D_Position007_6_cmle.ics	94	0	1	1	0.13834347963086724	0.8955223880597015	0.25316455696202533
764	Jan26_100x_cp190_rep1_3R4_E-F-D_Position007_6_cmle.ics	95	0	1	1	0.5257052225972955	0.9913043478260868	0.4967320261437908
765	Jan26_100x_cp190_rep1_3R4_E-F-D_Position007_6_cmle.ics	96	0	1	1	0.0	0.0	0.0
766	Jan26_100x_cp190_rep1_3R4_E-F-D_Position007_6_cmle.ics	96	0	1	2	0.0	0.0	0.0
767	Jan26_100x_cp190_rep1_3R4_E-F-D_Position008_7_cmle.ics	2	0	1	1	0.0	0.0	0.0
768	Jan26_100x_cp190_rep1_3R4_E-F-D_Position008_7_cmle.ics	2	0	1	2	0.23057246605144538	0.390625	0.7518796992481201
769	Jan26_100x_cp190_rep1_3R4_E-F-D_Position008_7_cmle.ics	3	0	1	1	0.7793349352538854	0.8264058679706602	0.5176110260336907
770	Jan26_100x_cp190_rep1_3R4_E-F-D_Position008_7_cmle.ics	3	0	1	2	0.0	0.0	0.0
771	Jan26_100x_cp190_rep1_3R4_E-F-D_Position008_7_cmle.ics	3	0	2	1	0.0	0.0	0.0
772	Jan26_100x_cp190_rep1_3R4_E-F-D_Position008_7_cmle.ics	3	0	2	2	0.050725942531317986	0.18965517241379307	0.053012048192771076
773	Jan26_100x_cp190_rep1_3R4_E-F-D_Position008_7_cmle.ics	4	0	1	1	0.1291205809888094	0.9180327868852458	0.18481848184818478
774	Jan26_100x_cp190_rep1_3R4_E-F-D_Position008_7_cmle.ics	4	0	1	2	0.0	0.0	0.0
775	Jan26_100x_cp190_rep1_3R4_E-F-D_Position008_7_cmle.ics	4	0	2	1	0.0	0.0	0.0
776	Jan26_100x_cp190_rep1_3R4_E-F-D_Position008_7_cmle.ics	4	0	2	2	0.2559354373171044	0.6491228070175439	0.6851851851851852
777	Jan26_100x_cp190_rep1_3R4_E-F-D_Position008_7_cmle.ics	6	0	1	1	0.48650790336854977	0.9723502304147464	0.4861751152073732
778	Jan26_100x_cp190_rep1_3R4_E-F-D_Position008_7_cmle.ics	7	0	1	1	0.47959072938700636	0.7591240875912408	0.8666666666666666
779	Jan26_100x_cp190_rep1_3R4_E-F-D_Position008_7_cmle.ics	7	0	1	2	0.0	0.0	0.0
780	Jan26_100x_cp190_rep1_3R4_E-F-D_Position008_7_cmle.ics	8	0	1	1	0.5649025418260412	0.972222222222222	0.486111111111111
781	Jan26_100x_cp190_rep1_3R4_E-F-D_Position008_7_cmle.ics	9	0	1	1	0.23057246605144538	0.7407407407407407	0.4524886877828053
782	Jan26_100x_cp190_rep1_3R4_E-F-D_Position008_7_cmle.ics	11	0	1	1	0.3896674676269427	0.7788018433179722	0.3912037037037036
783	Jan26_100x_cp190_rep1_3R4_E-F-D_Position008_7_cmle.ics	12	0	1	1	0.3804445689848849	0.7236842105263158	0.3618421052631579
784	Jan26_100x_cp190_rep1_3R4_E-F-D_Position008_7_cmle.ics	14	0	1	1	0.45883920744237633	0.9900497512437809	0.49135802469135803
785	Jan26_100x_cp190_rep1_3R4_E-F-D_Position008_7_cmle.ics	15	0	1	1	0.4450048594792896	0.6678200692041522	0.3356521739130434
786	Jan26_100x_cp190_rep1_3R4_E-F-D_Position008_7_cmle.ics	17	0	1	1	0.24210108935401764	0.4393305439330544	0.22012578616352196
787	Jan26_100x_cp190_rep1_3R4_E-F-D_Position008_7_cmle.ics	20	0	1	1	1.0883020397628222	0.9182879377431906	0.4591439688715953
788	Jan26_100x_cp190_rep1_3R4_E-F-D_Position008_7_cmle.ics	21	0	1	1	0.3596930470402548	0.9285714285714286	0.4642857142857143
789	Jan26_100x_cp190_rep1_3R4_E-F-D_Position008_7_cmle.ics	22	0	1	1	0.0	0.0	0.0
790	Jan26_100x_cp190_rep1_3R4_E-F-D_Position008_7_cmle.ics	22	0	1	2	0.10375760972315042	0.20930232558139533	0.5624999999999999
791	Jan26_100x_cp190_rep1_3R4_E-F-D_Position008_7_cmle.ics	22	0	1	3	0.0	0.0	0.0
792	Jan26_100x_cp190_rep1_3R4_E-F-D_Position008_7_cmle.ics	24	0	1	1	0.11989768234675159	0.38805970149253727	0.16720257234726685
793	Jan26_100x_cp190_rep1_3R4_E-F-D_Position008_7_cmle.ics	25	0	1	1	0.6340742816414748	0.7161458333333335	0.35900783289817234
794	Jan26_100x_cp190_rep1_3R4_E-F-D_Position008_7_cmle.ics	26	0	1	1	0.3781388443243704	0.719298245614035	0.3612334801762114
795	Jan26_100x_cp190_rep1_3R4_E-F-D_Position008_7_cmle.ics	27	0	1	1	0.25132398799607547	0.3771626297577855	0.18890814558058924
796	Jan26_100x_cp190_rep1_3R4_E-F-D_Position008_7_cmle.ics	28	0	1	1	0.37122167034282705	0.7351598173515981	0.36757990867579904
797	Jan26_100x_cp190_rep1_3R4_E-F-D_Position008_7_cmle.ics	30	0	1	1	0.0	0.0	0.0
798	Jan26_100x_cp190_rep1_3R4_E-F-D_Position008_7_cmle.ics	30	0	1	2	0.20290377012527194	0.37931034482758613	0.6984126984126984
799	Jan26_100x_cp190_rep1_3R4_E-F-D_Position008_7_cmle.ics	31	0	1	1	0.32741290179305244	0.6068376068376068	0.2995780590717299
800	Jan26_100x_cp190_rep1_3R4_E-F-D_Position008_7_cmle.ics	33	0	1	1	0.3043556551879079	0.6633165829145727	0.3308270676691729
801	Jan26_100x_cp190_rep1_3R4_E-F-D_Position008_7_cmle.ics	34	0	1	1	0.0	0.0	0.0
802	Jan26_100x_cp190_rep1_3R4_E-F-D_Position008_7_cmle.ics	34	0	2	1	0.0	0.0	0.0
803	Jan26_100x_cp190_rep1_3R4_E-F-D_Position008_7_cmle.ics	35	0	1	1	0.0023057246605144538	0.010869565217391302	0.005434782608695651
804	Jan26_100x_cp190_rep1_3R4_E-F-D_Position008_7_cmle.ics	36	0	1	1	0.0	0.0	0.0
805	Jan26_100x_cp190_rep1_3R4_E-F-D_Position008_7_cmle.ics	36	0	1	2	0.0	0.0	0.0
806	Jan26_100x_cp190_rep1_3R4_E-F-D_Position008_7_cmle.ics	36	0	1	3	0.13373203030983832	0.467741935483871	0.40559440559440557
807	Jan26_100x_cp190_rep1_3R4_E-F-D_Position008_7_cmle.ics	36	0	2	1	0.0	0.0	0.0
808	Jan26_100x_cp190_rep1_3R4_E-F-D_Position008_7_cmle.ics	36	0	2	2	0.223655292069902	0.7519379844961239	0.782258064516129
809	Jan26_100x_cp190_rep1_3R4_E-F-D_Position008_7_cmle.ics	36	0	2	3	0.0	0.0	0.0
810	Jan26_100x_cp190_rep1_3R4_E-F-D_Position008_7_cmle.ics	36	0	3	1	0.48650790336854977	1.0	0.3187311178247734
811	Jan26_100x_cp190_rep1_3R4_E-F-D_Position008_7_cmle.ics	36	0	3	2	0.0	0.0	0.0
812	Jan26_100x_cp190_rep1_3R4_E-F-D_Position008_7_cmle.ics	36	0	3	3	0.0	0.0	0.0
813	Jan26_100x_cp190_rep1_3R4_E-F-D_Position008_7_cmle.ics	37	0	1	1	0.5579853678444978	0.9958847736625513	0.517094017094017
814	Jan26_100x_cp190_rep1_3R4_E-F-D_Position008_7_cmle.ics	37	0	1	2	0.0	0.0	0.0
815	Jan26_100x_cp190_rep1_3R4_E-F-D_Position008_7_cmle.ics	38	0	1	1	0.3596930470402548	0.7761194029850744	0.3851851851851852
816	Jan26_100x_cp190_rep1_3R4_E-F-D_Position008_7_cmle.ics	39	0	1	1	0.5118708746342088	0.6646706586826348	0.5577889447236181
817	Jan26_100x_cp190_rep1_3R4_E-F-D_Position008_7_cmle.ics	39	0	1	2	0.0	0.0	0.0
818	Jan26_100x_cp190_rep1_3R4_E-F-D_Position008_7_cmle.ics	39	0	1	3	0.0	0.0	0.0
819	Jan26_100x_cp190_rep1_3R4_E-F-D_Position008_7_cmle.ics	39	0	2	1	0.0	0.0	0.0
820	Jan26_100x_cp190_rep1_3R4_E-F-D_Position008_7_cmle.ics	39	0	2	2	0.14295492895189613	1.0	0.1771428571428571
821	Jan26_100x_cp190_rep1_3R4_E-F-D_Position008_7_cmle.ics	39	0	2	3	0.0	0.0	0.0
822	Jan26_100x_cp190_rep1_3R4_E-F-D_Position008_7_cmle.ics	39	0	3	1	0.0	0.0	0.0
823	Jan26_100x_cp190_rep1_3R4_E-F-D_Position008_7_cmle.ics	39	0	3	2	0.0	0.0	0.0
824	Jan26_100x_cp190_rep1_3R4_E-F-D_Position008_7_cmle.ics	39	0	3	3	0.06917173981543362	0.32608695652173914	0.13274336283185842
825	Jan26_100x_cp190_rep1_3R4_E-F-D_Position008_7_cmle.ics	40	0	1	1	0.1798465235201274	0.5165562913907285	0.1526418786692759
826	Jan26_100x_cp190_rep1_3R4_E-F-D_Position008_7_cmle.ics	40	0	2	1	0.1291205809888094	0.5384615384615384	0.10958904109589039
827	Jan26_100x_cp190_rep1_3R4_E-F-D_Position008_7_cmle.ics	43	0	1	1	0.0	0.0	0.0
828	Jan26_100x_cp190_rep1_3R4_E-F-D_Position008_7_cmle.ics	44	0	1	1	0.4842021787080353	0.8235294117647057	0.41095890410958896
829	Jan26_100x_cp190_rep1_3R4_E-F-D_Position008_7_cmle.ics	45	0	1	1	1.021436024607903	0.8737672583826428	0.43731490621915103
830	Jan26_100x_cp190_rep1_3R4_E-F-D_Position008_7_cmle.ics	46	0	1	1	0.9937673286817296	0.9999999999999999	0.5307881773399014
831	Jan26_100x_cp190_rep1_3R4_E-F-D_Position008_7_cmle.ics	47	0	1	1	0.0	0.0	0.0
832	Jan26_100x_cp190_rep1_3R4_E-F-D_Position008_7_cmle.ics	47	0	1	2	0.0	0.0	0.0
833	Jan26_100x_cp190_rep1_3R4_E-F-D_Position008_7_cmle.ics	47	0	1	3	0.0	0.0	0.0
834	Jan26_100x_cp190_rep1_3R4_E-F-D_Position008_7_cmle.ics	49	0	1	1	0.0	0.0	0.0
835	Jan26_100x_cp190_rep1_3R4_E-F-D_Position008_7_cmle.ics	51	0	1	1	0.39658464160848605	0.6035087719298246	0.3017543859649123
836	Jan26_100x_cp190_rep1_3R4_E-F-D_Position008_7_cmle.ics	52	0	1	1	0.0	0.0	0.0
837	Jan26_100x_cp190_rep1_3R4_E-F-D_Position008_7_cmle.ics	52	0	1	2	0.14295492895189613	0.247011952191235	0.6458333333333334
838	Jan26_100x_cp190_rep1_3R4_E-F-D_Position008_7_cmle.ics	53	0	1	1	0.2351839153724743	0.430379746835443	0.21473684210526317
839	Jan26_100x_cp190_rep1_3R4_E-F-D_Position008_7_cmle.ics	54	0	1	1	0.4888136280290642	0.7910447761194029	0.3977485928705441
840	Jan26_100x_cp190_rep1_3R4_E-F-D_Position008_7_cmle.ics	55	0	1	1	0.0	0.0	0.0
841	Jan26_100x_cp190_rep1_3R4_E-F-D_Position008_7_cmle.ics	55	0	1	2	0.07839463845749142	0.6666666666666665	0.1683168316831683
842	Jan26_100x_cp190_rep1_3R4_E-F-D_Position008_7_cmle.ics	55	0	2	1	0.0	0.0	0.0
843	Jan26_100x_cp190_rep1_3R4_E-F-D_Position008_7_cmle.ics	55	0	2	2	0.0	0.0	0.0
844	Jan26_100x_cp190_rep1_3R4_E-F-D_Position008_7_cmle.ics	56	0	1	1	0.13373203030983832	0.4172661870503596	0.2086330935251798
845	Jan26_100x_cp190_rep1_3R4_E-F-D_Position008_7_cmle.ics	58	0	1	1	0.3804445689848849	0.7971014492753622	0.397590361445783
846	Jan26_100x_cp190_rep1_3R4_E-F-D_Position008_7_cmle.ics	59	0	1	1	0.21904384274887312	0.4298642533936651	0.21493212669683254
847	Jan26_100x_cp190_rep1_3R4_E-F-D_Position008_7_cmle.ics	60	0	1	1	0.3343300757745958	0.9999999999999999	0.28487229862475444
848	Jan26_100x_cp190_rep1_3R4_E-F-D_Position008_7_cmle.ics	60	0	2	1	0.0	0.0	0.0
849	Jan26_100x_cp190_rep1_3R4_E-F-D_Position008_7_cmle.ics	61	0	1	1	0.1245091316677805	0.2647058823529411	0.17034700315457413
850	Jan26_100x_cp190_rep1_3R4_E-F-D_Position008_7_cmle.ics	61	0	1	2	0.0	0.0	0.0
851	Jan26_100x_cp190_rep1_3R4_E-F-D_Position008_7_cmle.ics	62	0	1	1	0.5787368897891279	0.9436090225563908	0.4990059642147117
852	Jan26_100x_cp190_rep1_3R4_E-F-D_Position008_7_cmle.ics	64	0	1	1	0.670965876209706	0.9732441471571905	0.4882550335570469
853	Jan26_100x_cp190_rep1_3R4_E-F-D_Position008_7_cmle.ics	65	0	1	1	0.3850560183059138	0.7016806722689075	0.37868480725623577
854	Jan26_100x_cp190_rep1_3R4_E-F-D_Position008_7_cmle.ics	67	0	1	1	0.47959072938700636	0.9411764705882351	0.47380410022779035
855	Jan26_100x_cp190_rep1_3R4_E-F-D_Position008_7_cmle.ics	69	0	1	1	0.5556796431839833	0.8368055555555555	0.41840277777777773
856	Jan26_100x_cp190_rep1_3R4_E-F-D_Position008_7_cmle.ics	71	0	1	1	0.4634506567634052	0.9095022624434387	0.381404174573055
857	Jan26_100x_cp190_rep1_3R4_E-F-D_Position008_7_cmle.ics	72	0	1	1	0.09684043574160706	0.15849056603773584	0.08219178082191779
858	Jan26_100x_cp190_rep1_3R4_E-F-D_Position008_7_cmle.ics	73	0	1	1	0.5649025418260412	0.95703125	0.47480620155038755
859	Jan26_100x_cp190_rep1_3R4_E-F-D_Position008_7_cmle.ics	74	0	1	1	0.6156284843573592	0.9744525547445255	0.4836956521739131
860	Jan26_100x_cp190_rep1_3R4_E-F-D_Position008_7_cmle.ics	75	0	1	1	0.08761753709954924	0.38	0.20994475138121546
861	Jan26_100x_cp190_rep1_3R4_E-F-D_Position008_7_cmle.ics	76	0	1	1	0.0	0.0	0.0
862	Jan26_100x_cp190_rep1_3R4_E-F-D_Position008_7_cmle.ics	78	0	1	1	0.8438952257482901	0.727634194831014	0.375
863	Jan26_100x_cp190_rep1_3R4_E-F-D_Position008_7_cmle.ics	79	0	1	1	0.26285261129864773	0.5816326530612245	0.2886075949367088
864	Jan26_100x_cp190_rep1_3R4_E-F-D_Position008_7_cmle.ics	81	0	1	1	0.20290377012527194	0.7154471544715447	0.3591836734693878
865	Jan26_100x_cp190_rep1_3R4_E-F-D_Position008_7_cmle.ics	82	0	1	1	0.47728500472649193	0.967289719626168	0.5149253731343283
866	Jan26_100x_cp190_rep1_3R4_E-F-D_Position008_7_cmle.ics	83	0	1	1	0.2144323934278442	0.3765182186234817	0.24734042553191485
867	Jan26_100x_cp190_rep1_3R4_E-F-D_Position008_7_cmle.ics	83	0	1	2	0.0	0.0	0.0
868	Jan26_100x_cp190_rep1_3R4_E-F-D_Position009_8_cmle.ics	1	0	1	1	0.0	0.0	0.0
869	Jan26_100x_cp190_rep1_3R4_E-F-D_Position009_8_cmle.ics	1	0	1	2	0.31127282916945126	0.548780487804878	0.5443548387096775
870	Jan26_100x_cp190_rep1_3R4_E-F-D_Position009_8_cmle.ics	2	0	1	1	0.0	0.0	0.0
871	Jan26_100x_cp190_rep1_3R4_E-F-D_Position009_8_cmle.ics	2	0	1	2	0.01844579728411563	0.06837606837606837	0.09523809523809525
872	Jan26_100x_cp190_rep1_3R4_E-F-D_Position009_8_cmle.ics	2	0	1	3	0.0	0.0	0.0
873	Jan26_100x_cp190_rep1_3R4_E-F-D_Position009_8_cmle.ics	2	0	2	1	0.0	0.0	0.0
874	Jan26_100x_cp190_rep1_3R4_E-F-D_Position009_8_cmle.ics	2	0	2	2	0.0	0.0	0.0
875	Jan26_100x_cp190_rep1_3R4_E-F-D_Position009_8_cmle.ics	2	0	2	3	0.0	0.0	0.0
876	Jan26_100x_cp190_rep1_3R4_E-F-D_Position009_8_cmle.ics	2	0	3	1	0.0	0.0	0.0
877	Jan26_100x_cp190_rep1_3R4_E-F-D_Position009_8_cmle.ics	2	0	3	2	0.0	0.0	0.0
878	Jan26_100x_cp190_rep1_3R4_E-F-D_Position009_8_cmle.ics	2	0	3	3	0.28129840858276334	0.5893719806763283	0.20819112627986344
879	Jan26_100x_cp190_rep1_3R4_E-F-D_Position009_8_cmle.ics	3	0	1	1	0.0	0.0	0.0
880	Jan26_100x_cp190_rep1_3R4_E-F-D_Position009_8_cmle.ics	5	0	1	1	0.23287819071195984	0.5372340425531914	0.2679045092838196
881	Jan26_100x_cp190_rep1_3R4_E-F-D_Position009_8_cmle.ics	7	0	1	1	0.016140072623601176	0.03448275862068965	0.01728395061728395
882	Jan26_100x_cp190_rep1_3R4_E-F-D_Position009_8_cmle.ics	8	0	1	1	0.21212666876732975	0.36363636363636365	0.18217821782178217
883	Jan26_100x_cp190_rep1_3R4_E-F-D_Position009_8_cmle.ics	10	0	1	1	0.04380876854977462	0.23170731707317066	0.06713780918727914
884	Jan26_100x_cp190_rep1_3R4_E-F-D_Position009_8_cmle.ics	10	0	1	2	0.0	0.0	0.0
885	Jan26_100x_cp190_rep1_3R4_E-F-D_Position009_8_cmle.ics	10	0	2	1	0.0	0.0	0.0
886	Jan26_100x_cp190_rep1_3R4_E-F-D_Position009_8_cmle.ics	10	0	2	2	0.0	0.0	0.0
887	Jan26_100x_cp190_rep1_3R4_E-F-D_Position009_8_cmle.ics	11	0	1	1	0.0	0.0	0.0
888	Jan26_100x_cp190_rep1_3R4_E-F-D_Position009_8_cmle.ics	12	0	1	1	0.0	0.0	0.0
889	Jan26_100x_cp190_rep1_3R4_E-F-D_Position009_8_cmle.ics	12	0	1	2	0.0	0.0	0.0
890	Jan26_100x_cp190_rep1_3R4_E-F-D_Position009_8_cmle.ics	12	0	2	1	0.0	0.0	0.0
891	Jan26_100x_cp190_rep1_3R4_E-F-D_Position009_8_cmle.ics	12	0	2	2	0.0	0.0	0.0
892	Jan26_100x_cp190_rep1_3R4_E-F-D_Position009_8_cmle.ics	13	0	1	1	0.14526065361241058	0.7411764705882353	0.6363636363636364
893	Jan26_100x_cp190_rep1_3R4_E-F-D_Position009_8_cmle.ics	13	0	1	2	0.0	0.0	0.0
894	Jan26_100x_cp190_rep1_3R4_E-F-D_Position009_8_cmle.ics	14	0	1	1	0.0	0.0	0.0
895	Jan26_100x_cp190_rep1_3R4_E-F-D_Position009_8_cmle.ics	14	0	2	1	0.09914616040212151	0.24293785310734461	0.06656346749226007
896	Jan26_100x_cp190_rep1_3R4_E-F-D_Position009_8_cmle.ics	15	0	1	1	0.30666137984842234	0.9568345323741004	0.48717948717948717
897	Jan26_100x_cp190_rep1_3R4_E-F-D_Position009_8_cmle.ics	17	0	1	1	0.0	0.0	0.0
898	Jan26_100x_cp190_rep1_3R4_E-F-D_Position009_8_cmle.ics	17	0	1	2	0.0	0.0	0.0
899	Jan26_100x_cp190_rep1_3R4_E-F-D_Position009_8_cmle.ics	17	0	2	1	0.0	0.0	0.0
900	Jan26_100x_cp190_rep1_3R4_E-F-D_Position009_8_cmle.ics	17	0	2	2	0.33663580043511027	0.8902439024390242	0.20946915351506457
901	Jan26_100x_cp190_rep1_3R4_E-F-D_Position009_8_cmle.ics	18	0	1	1	0.37352739500334153	0.6835443037974683	0.34249471458773784
902	Jan26_100x_cp190_rep1_3R4_E-F-D_Position009_8_cmle.ics	20	0	1	1	1.1597795042387702	0.954459203036053	0.4745283018867924
903	Jan26_100x_cp190_rep1_3R4_E-F-D_Position009_8_cmle.ics	22	0	1	1	0.22134956740938755	0.8571428571428569	0.4324324324324324
904	Jan26_100x_cp190_rep1_3R4_E-F-D_Position009_8_cmle.ics	23	0	1	1	0.053031667191832436	0.26744186046511625	0.13529411764705881
905	Jan26_100x_cp190_rep1_3R4_E-F-D_Position009_8_cmle.ics	25	0	1	1	0.28590985790379225	0.5560538116591928	0.2780269058295964
906	Jan26_100x_cp190_rep1_3R4_E-F-D_Position009_8_cmle.ics	27	0	1	1	0.5718197158075845	1.0	0.5020242914979757
907	Jan26_100x_cp190_rep1_3R4_E-F-D_Position009_8_cmle.ics	28	0	1	1	0.39197319228745714	0.8585858585858586	0.2847571189279731
908	Jan26_100x_cp190_rep1_3R4_E-F-D_Position009_8_cmle.ics	28	0	1	2	0.0	0.0	0.0
909	Jan26_100x_cp190_rep1_3R4_E-F-D_Position009_8_cmle.ics	28	0	2	1	0.0	0.0	0.0
910	Jan26_100x_cp190_rep1_3R4_E-F-D_Position009_8_cmle.ics	28	0	2	2	0.0	0.0	0.0
911	Jan26_100x_cp190_rep1_3R4_E-F-D_Position009_8_cmle.ics	30	0	1	1	0.0	0.0	0.0
912	Jan26_100x_cp190_rep1_3R4_E-F-D_Position009_8_cmle.ics	30	0	1	2	0.0	0.0	0.0
913	Jan26_100x_cp190_rep1_3R4_E-F-D_Position009_8_cmle.ics	30	0	2	1	0.0	0.0	0.0
914	Jan26_100x_cp190_rep1_3R4_E-F-D_Position009_8_cmle.ics	30	0	2	2	0.03689159456823126	0.1553398058252427	0.08421052631578946
915	Jan26_100x_cp190_rep1_3R4_E-F-D_Position009_8_cmle.ics	31	0	1	1	0.18676369750167077	0.6864406779661016	0.2082262210796915
916	Jan26_100x_cp190_rep1_3R4_E-F-D_Position009_8_cmle.ics	32	0	1	1	0.0	0.0	0.0
917	Jan26_100x_cp190_rep1_3R4_E-F-D_Position009_8_cmle.ics	32	0	1	2	0.006917173981543361	0.03571428571428571	0.02542372881355932
918	Jan26_100x_cp190_rep1_3R4_E-F-D_Position009_8_cmle.ics	33	0	1	1	0.2697697852801911	0.48953974895397484	0.24476987447698742
919	Jan26_100x_cp190_rep1_3R4_E-F-D_Position009_8_cmle.ics	34	0	1	1	0.0	0.0	0.0
920	Jan26_100x_cp190_rep1_3R4_E-F-D_Position009_8_cmle.ics	34	0	1	2	0.23748964003298875	0.4660633484162895	0.4364406779661017
921	Jan26_100x_cp190_rep1_3R4_E-F-D_Position009_8_cmle.ics	35	0	1	1	0.1706236248780696	0.38947368421052625	0.42045454545454547
922	Jan26_100x_cp190_rep1_3R4_E-F-D_Position009_8_cmle.ics	35	0	1	2	0.0	0.0	0.0
923	Jan26_100x_cp190_rep1_3R4_E-F-D_Position009_8_cmle.ics	35	0	2	1	0.0	0.0	0.0
924	Jan26_100x_cp190_rep1_3R4_E-F-D_Position009_8_cmle.ics	35	0	2	2	0.07608891379697698	0.6346153846153846	0.1050955414012739
925	Jan26_100x_cp190_rep1_3R4_E-F-D_Position009_8_cmle.ics	36	0	1	1	0.8300608777852033	0.7982261640798225	0.547112462006079
926	Jan26_100x_cp190_rep1_3R4_E-F-D_Position009_8_cmle.ics	36	0	1	2	0.0	0.0	0.0
927	Jan26_100x_cp190_rep1_3R4_E-F-D_Position009_8_cmle.ics	37	0	1	1	0.19829232080424303	0.3598326359832636	0.2646153846153846
928	Jan26_100x_cp190_rep1_3R4_E-F-D_Position009_8_cmle.ics	37	0	1	2	0.0	0.0	0.0
929	Jan26_100x_cp190_rep1_3R4_E-F-D_Position009_8_cmle.ics	38	0	1	1	0.23287819071195984	0.4449339207048458	0.2210065645514223
930	Jan26_100x_cp190_rep1_3R4_E-F-D_Position009_8_cmle.ics	39	0	1	1	0.3804445689848849	0.7638888888888887	0.38194444444444436
931	Jan26_100x_cp190_rep1_3R4_E-F-D_Position009_8_cmle.ics	40	0	1	1	0.0	0.0	0.0
932	Jan26_100x_cp190_rep1_3R4_E-F-D_Position009_8_cmle.ics	40	0	1	2	0.009222898642057815	0.042553191489361694	0.05405405405405406
933	Jan26_100x_cp190_rep1_3R4_E-F-D_Position009_8_cmle.ics	41	0	1	1	0.2444068140145321	0.6022727272727272	0.3002832861189802
934	Jan26_100x_cp190_rep1_3R4_E-F-D_Position009_8_cmle.ics	42	0	1	1	0.0	0.0	0.0
935	Jan26_100x_cp190_rep1_3R4_E-F-D_Position009_8_cmle.ics	42	0	1	2	0.0	0.0	0.0
936	Jan26_100x_cp190_rep1_3R4_E-F-D_Position009_8_cmle.ics	42	0	2	1	0.22596101673041646	0.9999999999999999	0.11542991755005887
937	Jan26_100x_cp190_rep1_3R4_E-F-D_Position009_8_cmle.ics	42	0	2	2	0.0	0.0	0.0
938	Jan26_100x_cp190_rep1_3R4_E-F-D_Position009_8_cmle.ics	42	0	3	1	0.0	0.0	0.0
939	Jan26_100x_cp190_rep1_3R4_E-F-D_Position009_8_cmle.ics	42	0	3	2	0.1706236248780696	0.37	0.6166666666666667
940	Jan26_100x_cp190_rep1_3R4_E-F-D_Position009_8_cmle.ics	43	0	1	1	0.16370645089652622	0.35858585858585856	0.19613259668508287
941	Jan26_100x_cp190_rep1_3R4_E-F-D_Position009_8_cmle.ics	44	0	1	1	0.16370645089652622	0.5419847328244274	0.26996197718631176
942	Jan26_100x_cp190_rep1_3R4_E-F-D_Position009_8_cmle.ics	45	0	1	1	0.2582411619776188	0.5572139303482586	0.2772277227722772
943	Jan26_100x_cp190_rep1_3R4_E-F-D_Position009_8_cmle.ics	46	0	1	1	0.0	0.0	0.0
944	Jan26_100x_cp190_rep1_3R4_E-F-D_Position009_8_cmle.ics	46	0	1	2	0.0	0.0	0.0
945	Jan26_100x_cp190_rep1_3R4_E-F-D_Position009_8_cmle.ics	46	0	2	1	0.0	0.0	0.0
946	Jan26_100x_cp190_rep1_3R4_E-F-D_Position009_8_cmle.ics	46	0	2	2	0.0	0.0	0.0
947	Jan26_100x_cp190_rep1_3R4_E-F-D_Position009_8_cmle.ics	46	0	3	1	0.35277587305871144	0.8895348837209301	0.24717285945072695
948	Jan26_100x_cp190_rep1_3R4_E-F-D_Position009_8_cmle.ics	46	0	3	2	0.0	0.0	0.0
949	Jan26_100x_cp190_rep1_3R4_E-F-D_Position009_8_cmle.ics	46	0	4	1	0.0	0.0	0.0
950	Jan26_100x_cp190_rep1_3R4_E-F-D_Position009_8_cmle.ics	46	0	4	2	0.0	0.0	0.0
951	Jan26_100x_cp190_rep1_3R4_E-F-D_Position009_8_cmle.ics	47	0	1	1	0.43117051151620284	0.7857142857142856	0.3920335429769391
952	Jan26_100x_cp190_rep1_3R4_E-F-D_Position009_8_cmle.ics	48	0	1	1	0.5418452952208966	0.914396887159533	0.46534653465346537
953	Jan26_100x_cp190_rep1_3R4_E-F-D_Position009_8_cmle.ics	49	0	1	1	0.0	0.0	0.0
954	Jan26_100x_cp190_rep1_3R4_E-F-D_Position009_8_cmle.ics	50	0	1	1	0.0	0.0	0.0
955	Jan26_100x_cp190_rep1_3R4_E-F-D_Position009_8_cmle.ics	50	0	1	2	0.01844579728411563	0.03162055335968379	0.01985111662531017
956	Jan26_100x_cp190_rep1_3R4_E-F-D_Position009_8_cmle.ics	52	0	1	1	0.11298050836520823	0.2333333333333333	0.11611374407582938
957	Jan26_100x_cp190_rep1_3R4_E-F-D_Position009_8_cmle.ics	53	0	1	1	0.0	0.0	0.0
958	Jan26_100x_cp190_rep1_3R4_E-F-D_Position009_8_cmle.ics	53	0	1	2	0.0	0.0	0.0
959	Jan26_100x_cp190_rep1_3R4_E-F-D_Position009_8_cmle.ics	53	0	1	3	0.11298050836520823	0.20416666666666664	0.36296296296296293
960	Jan26_100x_cp190_rep1_3R4_E-F-D_Position009_8_cmle.ics	53	0	2	1	0.13603775497035278	1.0	0.0829817158931083
961	Jan26_100x_cp190_rep1_3R4_E-F-D_Position009_8_cmle.ics	53	0	2	2	0.0	0.0	0.0
962	Jan26_100x_cp190_rep1_3R4_E-F-D_Position009_8_cmle.ics	53	0	2	3	0.0	0.0	0.0
963	Jan26_100x_cp190_rep1_3R4_E-F-D_Position009_8_cmle.ics	53	0	3	1	0.0	0.0	0.0
964	Jan26_100x_cp190_rep1_3R4_E-F-D_Position009_8_cmle.ics	53	0	3	2	0.0	0.0	0.0
965	Jan26_100x_cp190_rep1_3R4_E-F-D_Position009_8_cmle.ics	53	0	3	3	0.0	0.0	0.0
966	Jan26_100x_cp190_rep1_3R4_E-F-D_Position009_8_cmle.ics	53	0	4	1	0.0	0.0	0.0
967	Jan26_100x_cp190_rep1_3R4_E-F-D_Position009_8_cmle.ics	53	0	4	2	0.20290377012527194	0.5945945945945946	0.41121495327102797
968	Jan26_100x_cp190_rep1_3R4_E-F-D_Position009_8_cmle.ics	53	0	4	3	0.0	0.0	0.0
969	Jan26_100x_cp190_rep1_3R4_E-F-D_Position009_8_cmle.ics	54	0	1	1	0.0	0.0	0.0
970	Jan26_100x_cp190_rep1_3R4_E-F-D_Position009_8_cmle.ics	54	0	1	2	0.3827502936453993	0.6171003717472118	0.7545454545454545
971	Jan26_100x_cp190_rep1_3R4_E-F-D_Position009_8_cmle.ics	54	0	1	3	0.0	0.0	0.0
972	Jan26_100x_cp190_rep1_3R4_E-F-D_Position009_8_cmle.ics	54	0	1	4	0.0	0.0	0.0
973	Jan26_100x_cp190_rep1_3R4_E-F-D_Position009_8_cmle.ics	54	0	1	5	0.0	0.0	0.0
974	Jan26_100x_cp190_rep1_3R4_E-F-D_Position009_8_cmle.ics	54	0	2	1	0.0	0.0	0.0
975	Jan26_100x_cp190_rep1_3R4_E-F-D_Position009_8_cmle.ics	54	0	2	2	0.0	0.0	0.0
976	Jan26_100x_cp190_rep1_3R4_E-F-D_Position009_8_cmle.ics	54	0	2	3	0.0	0.0	0.0
977	Jan26_100x_cp190_rep1_3R4_E-F-D_Position009_8_cmle.ics	54	0	2	4	0.013834347963086722	0.0983606557377049	0.11764705882352938
978	Jan26_100x_cp190_rep1_3R4_E-F-D_Position009_8_cmle.ics	54	0	2	5	0.0	0.0	0.0
979	Jan26_100x_cp190_rep1_3R4_E-F-D_Position009_8_cmle.ics	56	0	1	1	0.0	0.0	0.0
980	Jan26_100x_cp190_rep1_3R4_E-F-D_Position009_8_cmle.ics	57	0	1	1	0.26746406061967665	0.4813278008298755	0.13711583924349882
981	Jan26_100x_cp190_rep1_3R4_E-F-D_Position009_8_cmle.ics	57	0	1	2	0.0	0.0	0.0
982	Jan26_100x_cp190_rep1_3R4_E-F-D_Position009_8_cmle.ics	57	0	2	1	0.0	0.0	0.0
983	Jan26_100x_cp190_rep1_3R4_E-F-D_Position009_8_cmle.ics	57	0	2	2	0.0	0.0	0.0
984	Jan26_100x_cp190_rep1_3R4_E-F-D_Position009_8_cmle.ics	58	0	1	1	0.0	0.0	0.0
985	Jan26_100x_cp190_rep1_3R4_E-F-D_Position009_8_cmle.ics	58	0	2	1	0.006917173981543361	0.04545454545454544	0.0075
986	Jan26_100x_cp190_rep1_3R4_E-F-D_Position009_8_cmle.ics	62	0	1	1	0.059948841173375796	0.11111111111111109	0.08024691358024691
987	Jan26_100x_cp190_rep1_3R4_E-F-D_Position009_8_cmle.ics	62	0	1	2	0.0	0.0	0.0
988	Jan26_100x_cp190_rep1_3R4_E-F-D_Position009_8_cmle.ics	63	0	1	1	0.057643116512861345	0.1453488372093023	0.211864406779661
989	Jan26_100x_cp190_rep1_3R4_E-F-D_Position009_8_cmle.ics	63	0	1	2	0.0	0.0	0.0
990	Jan26_100x_cp190_rep1_3R4_E-F-D_Position009_8_cmle.ics	63	0	1	3	0.0	0.0	0.0
991	Jan26_100x_cp190_rep1_3R4_E-F-D_Position009_8_cmle.ics	63	0	2	1	0.0	0.0	0.0
992	Jan26_100x_cp190_rep1_3R4_E-F-D_Position009_8_cmle.ics	63	0	2	2	0.09222898642057815	0.5970149253731343	0.2312138728323699
993	Jan26_100x_cp190_rep1_3R4_E-F-D_Position009_8_cmle.ics	63	0	2	3	0.0	0.0	0.0
994	Jan26_100x_cp190_rep1_3R4_E-F-D_Position009_8_cmle.ics	64	0	1	1	0.3619987717007692	1.0	0.3390928725701944
995	Jan26_100x_cp190_rep1_3R4_E-F-D_Position009_8_cmle.ics	64	0	2	1	0.0	0.0	0.0
996	Jan26_100x_cp190_rep1_3R4_E-F-D_Position009_8_cmle.ics	65	0	1	1	0.4888136280290642	0.9098712446351932	0.4638949671772429
997	Jan26_100x_cp190_rep1_3R4_E-F-D_Position009_8_cmle.ics	66	0	1	1	0.20751521944630083	0.6474820143884891	0.24
998	Jan26_100x_cp190_rep1_3R4_E-F-D_Position009_8_cmle.ics	67	0	1	1	0.0	0.0	0.0
999	Jan26_100x_cp190_rep1_3R4_E-F-D_Position009_8_cmle.ics	67	0	2	1	0.0	0.0	0.0
1000	Jan26_100x_cp190_rep1_3R4_E-F-D_Position009_8_cmle.ics	68	0	1	1	0.06225456583389025	0.1560693641618497	0.09642857142857142
1001	Jan26_100x_cp190_rep1_3R4_E-F-D_Position009_8_cmle.ics	70	0	1	1	0.0	0.0	0.0
1002	Jan26_100x_cp190_rep1_3R4_E-F-D_Position009_8_cmle.ics	70	0	1	2	0.24210108935401764	0.5585106382978723	0.3818181818181817
1003	Jan26_100x_cp190_rep1_3R4_E-F-D_Position009_8_cmle.ics	71	0	1	1	0.48650790336854977	0.9295154185022025	0.46271929824561403
1004	Jan26_100x_cp190_rep1_3R4_E-F-D_Position009_8_cmle.ics	72	0	1	1	0.0	0.0	0.0
1005	Jan26_100x_cp190_rep1_3R4_E-F-D_Position009_8_cmle.ics	72	0	1	2	0.44039341015826067	0.7991631799163179	0.6563573883161512
1006	Jan26_100x_cp190_rep1_3R4_E-F-D_Position010_9_cmle.ics	1	0	1	1	0.1498721029334395	0.2663934426229508	0.5752212389380531
1007	Jan26_100x_cp190_rep1_3R4_E-F-D_Position010_9_cmle.ics	1	0	1	2	0.0	0.0	0.0
1008	Jan26_100x_cp190_rep1_3R4_E-F-D_Position010_9_cmle.ics	2	0	1	1	0.1798465235201274	0.9999999999999999	0.16702355460385437
1009	Jan26_100x_cp190_rep1_3R4_E-F-D_Position010_9_cmle.ics	2	0	2	1	0.0	0.0	0.0
1010	Jan26_100x_cp190_rep1_3R4_E-F-D_Position010_9_cmle.ics	4	0	1	1	0.0	0.0	0.0
1011	Jan26_100x_cp190_rep1_3R4_E-F-D_Position010_9_cmle.ics	4	0	1	2	0.7216918187410241	0.6834061135371178	0.5064724919093851
1012	Jan26_100x_cp190_rep1_3R4_E-F-D_Position010_9_cmle.ics	5	0	1	1	0.3804445689848849	0.6932773109243696	0.3473684210526316
1013	Jan26_100x_cp190_rep1_3R4_E-F-D_Position010_9_cmle.ics	6	0	1	1	0.30204993052739343	0.9492753623188406	0.29372197309417036
1014	Jan26_100x_cp190_rep1_3R4_E-F-D_Position010_9_cmle.ics	6	0	2	1	0.0	0.0	0.0
1015	Jan26_100x_cp190_rep1_3R4_E-F-D_Position010_9_cmle.ics	7	0	1	1	0.0	0.0	0.0
1016	Jan26_100x_cp190_rep1_3R4_E-F-D_Position010_9_cmle.ics	8	0	1	1	0.35508159771922587	0.6497890295358649	0.3242105263157895
1017	Jan26_100x_cp190_rep1_3R4_E-F-D_Position010_9_cmle.ics	10	0	1	1	0.22134956740938755	0.6399999999999999	0.37647058823529406
1018	Jan26_100x_cp190_rep1_3R4_E-F-D_Position010_9_cmle.ics	11	0	1	1	0.10145188506263597	0.1774193548387097	0.0885311871227364
1019	Jan26_100x_cp190_rep1_3R4_E-F-D_Position010_9_cmle.ics	13	0	1	1	0.1798465235201274	0.7289719626168223	0.36448598130841114
1020	Jan26_100x_cp190_rep1_3R4_E-F-D_Position010_9_cmle.ics	14	0	1	1	1.051410445194591	0.9640591966173361	0.45014807502467913
1021	Jan26_100x_cp190_rep1_3R4_E-F-D_Position010_9_cmle.ics	14	0	2	1	0.0	0.0	0.0
1022	Jan26_100x_cp190_rep1_3R4_E-F-D_Position010_9_cmle.ics	15	0	1	1	0.5856540637706713	0.9621212121212119	0.43493150684931503
1023	Jan26_100x_cp190_rep1_3R4_E-F-D_Position010_9_cmle.ics	15	0	1	2	0.0	0.0	0.0
1024	Jan26_100x_cp190_rep1_3R4_E-F-D_Position010_9_cmle.ics	15	0	2	1	0.0	0.0	0.0
1025	Jan26_100x_cp190_rep1_3R4_E-F-D_Position010_9_cmle.ics	15	0	2	2	0.1498721029334395	0.3266331658291457	0.2024922118380062
1026	Jan26_100x_cp190_rep1_3R4_E-F-D_Position010_9_cmle.ics	16	0	1	1	0.3135785538299657	0.5938864628820959	0.2962962962962962
1027	Jan26_100x_cp190_rep1_3R4_E-F-D_Position010_9_cmle.ics	17	0	1	1	0.057643116512861345	0.30487804878048774	0.12019230769230768
1028	Jan26_100x_cp190_rep1_3R4_E-F-D_Position010_9_cmle.ics	18	0	1	1	0.7539719639882264	0.7381489841986456	0.5495798319327732
1029	Jan26_100x_cp190_rep1_3R4_E-F-D_Position010_9_cmle.ics	18	0	1	2	0.0	0.0	0.0
1030	Jan26_100x_cp190_rep1_3R4_E-F-D_Position010_9_cmle.ics	19	0	1	1	0.053031667191832436	0.11111111111111109	0.054761904761904755
1031	Jan26_100x_cp190_rep1_3R4_E-F-D_Position010_9_cmle.ics	20	0	1	1	0.0	0.0	0.0
1032	Jan26_100x_cp190_rep1_3R4_E-F-D_Position010_9_cmle.ics	20	0	1	2	0.21212666876732975	0.46	0.6301369863013697
1033	Jan26_100x_cp190_rep1_3R4_E-F-D_Position010_9_cmle.ics	20	0	2	1	0.11989768234675159	0.45614035087719296	0.10766045548654245
1034	Jan26_100x_cp190_rep1_3R4_E-F-D_Position010_9_cmle.ics	20	0	2	2	0.0	0.0	0.0
1035	Jan26_100x_cp190_rep1_3R4_E-F-D_Position010_9_cmle.ics	22	0	1	1	0.006917173981543361	0.019480519480519477	0.05084745762711864
1036	Jan26_100x_cp190_rep1_3R4_E-F-D_Position010_9_cmle.ics	22	0	1	2	0.0	0.0	0.0
1037	Jan26_100x_cp190_rep1_3R4_E-F-D_Position010_9_cmle.ics	22	0	2	1	0.0	0.0	0.0
1038	Jan26_100x_cp190_rep1_3R4_E-F-D_Position010_9_cmle.ics	22	0	2	2	0.0023057246605144538	0.013698630136986299	0.0025316455696202528
1039	Jan26_100x_cp190_rep1_3R4_E-F-D_Position010_9_cmle.ics	23	0	1	1	0.0	0.0	0.0
1040	Jan26_100x_cp190_rep1_3R4_E-F-D_Position010_9_cmle.ics	23	0	1	2	0.0	0.0	0.0
1041	Jan26_100x_cp190_rep1_3R4_E-F-D_Position010_9_cmle.ics	23	0	1	3	0.20751521944630083	0.42253521126760557	0.5844155844155843
1042	Jan26_100x_cp190_rep1_3R4_E-F-D_Position010_9_cmle.ics	23	0	2	1	0.0945347110810926	0.6612903225806451	0.062404870624048696
1043	Jan26_100x_cp190_rep1_3R4_E-F-D_Position010_9_cmle.ics	23	0	2	2	0.0	0.0	0.0
1044	Jan26_100x_cp190_rep1_3R4_E-F-D_Position010_9_cmle.ics	23	0	2	3	0.0	0.0	0.0
1045	Jan26_100x_cp190_rep1_3R4_E-F-D_Position010_9_cmle.ics	23	0	3	1	0.0	0.0	0.0
1046	Jan26_100x_cp190_rep1_3R4_E-F-D_Position010_9_cmle.ics	23	0	3	2	0.0	0.0	0.0
1047	Jan26_100x_cp190_rep1_3R4_E-F-D_Position010_9_cmle.ics	23	0	3	3	0.0	0.0	0.0
1048	Jan26_100x_cp190_rep1_3R4_E-F-D_Position010_9_cmle.ics	23	0	4	1	0.0	0.0	0.0
1049	Jan26_100x_cp190_rep1_3R4_E-F-D_Position010_9_cmle.ics	23	0	4	2	0.16601217555704068	0.6050420168067226	0.46153846153846145
1050	Jan26_100x_cp190_rep1_3R4_E-F-D_Position010_9_cmle.ics	23	0	4	3	0.0	0.0	0.0
1051	Jan26_100x_cp190_rep1_3R4_E-F-D_Position010_9_cmle.ics	24	0	1	1	0.0	0.0	0.0
1052	Jan26_100x_cp190_rep1_3R4_E-F-D_Position010_9_cmle.ics	25	0	1	1	0.07608891379697698	0.445945945945946	0.222972972972973
1053	Jan26_100x_cp190_rep1_3R4_E-F-D_Position010_9_cmle.ics	26	0	1	1	0.26746406061967665	0.763157894736842	0.381578947368421
1054	Jan26_100x_cp190_rep1_3R4_E-F-D_Position010_9_cmle.ics	27	0	1	1	0.06225456583389025	0.36	0.08490566037735849
1055	Jan26_100x_cp190_rep1_3R4_E-F-D_Position010_9_cmle.ics	27	0	1	2	0.0	0.0	0.0
1056	Jan26_100x_cp190_rep1_3R4_E-F-D_Position010_9_cmle.ics	27	0	2	1	0.0	0.0	0.0
1057	Jan26_100x_cp190_rep1_3R4_E-F-D_Position010_9_cmle.ics	27	0	2	2	0.04842021787080353	0.18260869565217389	0.33870967741935487
1058	Jan26_100x_cp190_rep1_3R4_E-F-D_Position010_9_cmle.ics	30	0	1	1	0.20290377012527194	0.4036697247706422	0.2018348623853211
1059	Jan26_100x_cp190_rep1_3R4_E-F-D_Position010_9_cmle.ics	31	0	1	1	0.03919731922874571	0.19767441860465113	0.07234042553191489
1060	Jan26_100x_cp190_rep1_3R4_E-F-D_Position010_9_cmle.ics	32	0	1	1	0.01844579728411563	0.05369127516778523	0.02952029520295203
1061	Jan26_100x_cp190_rep1_3R4_E-F-D_Position010_9_cmle.ics	34	0	1	1	0.30666137984842234	0.5683760683760682	0.2860215053763441
1062	Jan26_100x_cp190_rep1_3R4_E-F-D_Position010_9_cmle.ics	35	0	1	1	1.072161967139221	0.9548254620123203	0.479876160990712
1063	Jan26_100x_cp190_rep1_3R4_E-F-D_Position010_9_cmle.ics	36	0	1	1	0.39658464160848605	0.6991869918699187	0.3488843813387424
1064	Jan26_100x_cp190_rep1_3R4_E-F-D_Position010_9_cmle.ics	37	0	1	1	0.22134956740938755	0.3555555555555555	0.17777777777777776
1065	Jan26_100x_cp190_rep1_3R4_E-F-D_Position010_9_cmle.ics	38	0	1	1	0.03228014524720235	0.13999999999999999	0.24999999999999994
1066	Jan26_100x_cp190_rep1_3R4_E-F-D_Position010_9_cmle.ics	38	0	1	2	0.0	0.0	0.0
1067	Jan26_100x_cp190_rep1_3R4_E-F-D_Position010_9_cmle.ics	39	0	1	1	0.33202435111408135	0.7058823529411764	0.3520782396088019
1068	Jan26_100x_cp190_rep1_3R4_E-F-D_Position010_9_cmle.ics	40	0	1	1	0.0	0.0	0.0
1069	Jan26_100x_cp190_rep1_3R4_E-F-D_Position010_9_cmle.ics	41	0	1	1	0.016140072623601176	0.0945945945945946	0.046357615894039736
1070	Jan26_100x_cp190_rep1_3R4_E-F-D_Position010_9_cmle.ics	42	0	1	1	0.5464567445419255	0.9999999999999998	0.49789915966386544
1071	Jan26_100x_cp190_rep1_3R4_E-F-D_Position010_9_cmle.ics	43	0	1	1	0.0	0.0	0.0
1072	Jan26_100x_cp190_rep1_3R4_E-F-D_Position010_9_cmle.ics	43	0	1	2	0.28129840858276334	0.5596330275229358	0.3630952380952381
1073	Jan26_100x_cp190_rep1_3R4_E-F-D_Position010_9_cmle.ics	44	0	1	1	0.20059804546475749	0.8877551020408163	0.5028901734104045
1074	Jan26_100x_cp190_rep1_3R4_E-F-D_Position010_9_cmle.ics	45	0	1	1	0.0	0.0	0.0
1075	Jan26_100x_cp190_rep1_3R4_E-F-D_Position010_9_cmle.ics	45	0	1	2	0.0	0.0	0.0
1076	Jan26_100x_cp190_rep1_3R4_E-F-D_Position010_9_cmle.ics	47	0	1	1	0.47959072938700636	0.9043478260869564	0.45514223194748354
1077	Jan26_100x_cp190_rep1_3R4_E-F-D_Position010_9_cmle.ics	50	0	1	1	0.013834347963086722	0.07692307692307691	0.012295081967213113
1078	Jan26_100x_cp190_rep1_3R4_E-F-D_Position010_9_cmle.ics	50	0	2	1	0.0	0.0	0.0
1079	Jan26_100x_cp190_rep1_3R4_E-F-D_Position010_9_cmle.ics	51	0	1	1	0.0	0.0	0.0
1080	Jan26_100x_cp190_rep1_3R4_E-F-D_Position010_9_cmle.ics	51	0	1	2	0.0	0.0	0.0
1081	Jan26_100x_cp190_rep1_3R4_E-F-D_Position010_9_cmle.ics	52	0	1	1	0.41503043889260166	0.9890109890109888	0.49999999999999994
1082	Jan26_100x_cp190_rep1_3R4_E-F-D_Position010_9_cmle.ics	53	0	1	1	0.04611449321028908	0.1923076923076923	0.056657223796034
1083	Jan26_100x_cp190_rep1_3R4_E-F-D_Position010_9_cmle.ics	54	0	1	1	0.14526065361241058	0.14285714285714282	0.07904642409033875
1084	Jan26_100x_cp190_rep1_3R4_E-F-D_Position010_9_cmle.ics	54	0	1	2	0.0	0.0	0.0
1085	Jan26_100x_cp190_rep1_3R4_E-F-D_Position010_9_cmle.ics	55	0	1	1	0.0	0.0	0.0
1086	Jan26_100x_cp190_rep1_3R4_E-F-D_Position010_9_cmle.ics	55	0	1	2	0.0	0.0	0.0
1087	Jan26_100x_cp190_rep1_3R4_E-F-D_Position010_9_cmle.ics	55	0	1	3	0.08761753709954924	0.2054054054054054	0.3166666666666666
1088	Jan26_100x_cp190_rep1_3R4_E-F-D_Position010_9_cmle.ics	55	0	2	1	0.0	0.0	0.0
1089	Jan26_100x_cp190_rep1_3R4_E-F-D_Position010_9_cmle.ics	55	0	2	2	0.04380876854977462	0.38	0.06985294117647058
1090	Jan26_100x_cp190_rep1_3R4_E-F-D_Position010_9_cmle.ics	55	0	2	3	0.0	0.0	0.0
1091	Jan26_100x_cp190_rep1_3R4_E-F-D_Position010_9_cmle.ics	56	0	1	1	0.2582411619776188	0.6153846153846153	0.3018867924528301
1092	Jan26_100x_cp190_rep1_3R4_E-F-D_Position010_9_cmle.ics	57	0	1	1	0.47728500472649193	0.4693877551020407	0.3670212765957447
1093	Jan26_100x_cp190_rep1_3R4_E-F-D_Position010_9_cmle.ics	57	0	1	2	0.0	0.0	0.0
1094	Jan26_100x_cp190_rep1_3R4_E-F-D_Position010_9_cmle.ics	58	0	1	1	0.9107612409032092	0.8643326039387308	0.4298150163220892
1095	Jan26_100x_cp190_rep1_3R4_E-F-D_Position010_9_cmle.ics	60	0	1	1	0.23057246605144538	0.662251655629139	0.33003300330033
1096	Jan26_100x_cp190_rep1_3R4_E-F-D_Position010_9_cmle.ics	61	0	1	1	0.04842021787080353	0.11052631578947367	0.05497382198952879
1097	Jan26_100x_cp190_rep1_3R4_E-F-D_Position010_9_cmle.ics	62	0	1	1	0.2789926839222489	0.55	0.27437641723356004
1098	Jan26_100x_cp190_rep1_3R4_E-F-D_Position010_9_cmle.ics	63	0	1	1	0.06917173981543362	0.14851485148514854	0.07389162561576354
1099	Jan26_100x_cp190_rep1_3R4_E-F-D_Position010_9_cmle.ics	65	0	1	1	0.3850560183059138	0.6423076923076922	0.5529801324503312
1100	Jan26_100x_cp190_rep1_3R4_E-F-D_Position010_9_cmle.ics	65	0	1	2	0.0	0.0	0.0
1101	Jan26_100x_cp190_rep1_3R4_E-F-D_Position010_9_cmle.ics	65	0	1	3	0.0	0.0	0.0
1102	Jan26_100x_cp190_rep1_3R4_E-F-D_Position010_9_cmle.ics	66	0	1	1	0.34585869907716804	0.7853403141361255	0.39370078740157477
1103	Jan26_100x_cp190_rep1_3R4_E-F-D_Position010_9_cmle.ics	67	0	1	1	0.0	0.0	0.0
1104	Jan26_100x_cp190_rep1_3R4_E-F-D_Position010_9_cmle.ics	67	0	1	2	0.04842021787080353	0.14583333333333331	0.08366533864541832
1105	Jan26_100x_cp190_rep1_3R4_E-F-D_Position010_9_cmle.ics	67	0	2	1	0.0	0.0	0.0
1106	Jan26_100x_cp190_rep1_3R4_E-F-D_Position010_9_cmle.ics	67	0	2	2	0.0	0.0	0.0
1107	Jan26_100x_cp190_rep1_3R4_E-F-D_Position010_9_cmle.ics	68	0	1	1	0.27207550994070556	0.5152838427947597	0.37341772151898733
1108	Jan26_100x_cp190_rep1_3R4_E-F-D_Position010_9_cmle.ics	68	0	1	2	0.0	0.0	0.0
1109	Jan26_100x_cp190_rep1_3R4_E-F-D_Position010_9_cmle.ics	69	0	1	1	0.22596101673041646	0.5240641711229946	0.2627345844504021
1110	Jan26_100x_cp190_rep1_3R4_E-F-D_Position010_9_cmle.ics	70	0	1	1	0.19829232080424303	0.36595744680851067	0.18220338983050846
1111	Jan26_100x_cp190_rep1_3R4_E-F-D_Position010_9_cmle.ics	71	0	1	1	0.5026479759921509	0.8482490272373541	0.4233009708737864
1112	Jan26_100x_cp190_rep1_3R4_E-F-D_Position010_9_cmle.ics	72	0	1	1	0.299744205866879	0.6467661691542288	0.3834808259587021
1113	Jan26_100x_cp190_rep1_3R4_E-F-D_Position010_9_cmle.ics	72	0	1	2	0.0	0.0	0.0
1114	Jan26_100x_cp190_rep1_3R4_E-F-D_Position010_9_cmle.ics	73	0	1	1	0.15217782759395396	0.4024390243902438	0.1828254847645429
1115	Jan26_100x_cp190_rep1_3R4_E-F-D_Position010_9_cmle.ics	74	0	1	1	0.26746406061967665	0.4999999999999999	0.26363636363636367
1116	Jan26_100x_cp190_rep1_3R4_E-F-D_Position010_9_cmle.ics	75	0	1	1	0.22826674139093092	0.8761061946902654	0.4380530973451327
1117	Jan26_100x_cp190_rep1_3R4_E-F-D_Position010_9_cmle.ics	76	0	1	1	0.1798465235201274	0.6666666666666665	0.33191489361702126
1118	Jan26_100x_cp190_rep1_3R4_E-F-D_Position010_9_cmle.ics	77	0	1	1	0.14756637827292504	0.6037735849056604	0.30331753554502366
1119	Jan26_100x_cp190_rep1_3R4_E-F-D_Position010_9_cmle.ics	78	0	1	1	0.20290377012527194	0.3682008368200837	0.1837160751565762
1120	Jan26_100x_cp190_rep1_3R4_E-F-D_Position010_9_cmle.ics	79	0	1	1	0.0	0.0	0.0
1121	Jan26_100x_cp190_rep1_3R4_E-F-D_Position010_9_cmle.ics	79	0	1	2	0.0	0.0	0.0
1122	Jan26_100x_cp190_rep1_3R4_E-F-D_Position010_9_cmle.ics	79	0	2	1	0.0645602904944047	0.47457627118644063	0.11864406779661016
1123	Jan26_100x_cp190_rep1_3R4_E-F-D_Position010_9_cmle.ics	79	0	2	2	0.0	0.0	0.0
1124	Jan26_100x_cp190_rep1_3R4_E-F-D_Position010_9_cmle.ics	79	0	3	1	0.0	0.0	0.0
1125	Jan26_100x_cp190_rep1_3R4_E-F-D_Position010_9_cmle.ics	79	0	3	2	0.11067478370469377	0.6399999999999999	0.17777777777777776
1126	Jan26_100x_cp190_rep1_3R4_E-F-D_Position010_9_cmle.ics	81	0	1	1	0.20520949478578637	0.7739130434782607	0.12696148359486445
1127	Jan26_100x_cp190_rep1_3R4_E-F-D_Position010_9_cmle.ics	81	0	1	2	0.0	0.0	0.0
1128	Jan26_100x_cp190_rep1_3R4_E-F-D_Position010_9_cmle.ics	81	0	2	1	0.0	0.0	0.0
1129	Jan26_100x_cp190_rep1_3R4_E-F-D_Position010_9_cmle.ics	81	0	2	2	0.0	0.0	0.0
1130	Jan26_100x_cp190_rep1_3R4_E-F-D_Position010_9_cmle.ics	81	0	3	1	0.0	0.0	0.0
1131	Jan26_100x_cp190_rep1_3R4_E-F-D_Position010_9_cmle.ics	81	0	3	2	0.37122167034282705	0.6851063829787234	0.6075471698113207
1132	Jan26_100x_cp190_rep1_3R4_E-F-D_Position010_9_cmle.ics	82	0	1	1	0.0	0.0	0.0
1133	Jan26_100x_cp190_rep1_3R4_E-F-D_Position010_9_cmle.ics	82	0	1	2	0.1498721029334395	0.2549019607843137	0.5555555555555555
1134	Jan26_100x_cp190_rep1_3R4_E-F-D_Position010_9_cmle.ics	83	0	1	1	0.28590985790379225	0.6595744680851062	0.33155080213903737
1135	Jan26_100x_cp190_rep1_3R4_E-F-D_Position011_10_cmle.ics	1	0	1	1	0.2098209441068153	0.5759493670886076	0.22636815920398004
1136	Jan26_100x_cp190_rep1_3R4_E-F-D_Position011_10_cmle.ics	3	0	1	1	0.3389415250956247	0.5903614457831324	0.2951807228915662
1137	Jan26_100x_cp190_rep1_3R4_E-F-D_Position011_10_cmle.ics	4	0	1	1	0.15448355225446841	0.7362637362637362	0.3701657458563536
1138	Jan26_100x_cp190_rep1_3R4_E-F-D_Position011_10_cmle.ics	5	0	1	1	0.0	0.0	0.0
1139	Jan26_100x_cp190_rep1_3R4_E-F-D_Position011_10_cmle.ics	6	0	1	1	0.32971862645356687	0.6244541484716155	0.31086956521739123
1140	Jan26_100x_cp190_rep1_3R4_E-F-D_Position011_10_cmle.ics	8	0	1	1	0.43117051151620284	0.6631205673758864	0.3333333333333333
1141	Jan26_100x_cp190_rep1_3R4_E-F-D_Position011_10_cmle.ics	9	0	1	1	0.1291205809888094	0.240343347639485	0.13176470588235292
1142	Jan26_100x_cp190_rep1_3R4_E-F-D_Position011_10_cmle.ics	10	0	1	1	0.4657563814239197	0.726618705035971	0.36594202898550726
1143	Jan26_100x_cp190_rep1_3R4_E-F-D_Position011_10_cmle.ics	13	0	1	1	0.24210108935401764	0.5198019801980198	0.2599009900990099
1144	Jan26_100x_cp190_rep1_3R4_E-F-D_Position011_10_cmle.ics	15	0	1	1	0.13834347963086724	0.6976744186046511	0.34682080924855485
1145	Jan26_100x_cp190_rep1_3R4_E-F-D_Position011_10_cmle.ics	16	0	1	1	0.4242533375346595	0.7330677290836652	0.37322515212981744
1146	Jan26_100x_cp190_rep1_3R4_E-F-D_Position011_10_cmle.ics	17	0	1	1	0.0	0.0	0.0
1147	Jan26_100x_cp190_rep1_3R4_E-F-D_Position011_10_cmle.ics	17	0	1	2	0.21673811808835866	0.26934097421203435	0.22117647058823528
1148	Jan26_100x_cp190_rep1_3R4_E-F-D_Position011_10_cmle.ics	20	0	1	1	0.3343300757745958	0.5576923076923076	0.27777777777777773
1149	Jan26_100x_cp190_rep1_3R4_E-F-D_Position011_10_cmle.ics	21	0	1	1	0.0	0.0	0.0
1150	Jan26_100x_cp190_rep1_3R4_E-F-D_Position011_10_cmle.ics	22	0	1	1	0.0	0.0	0.0
1151	Jan26_100x_cp190_rep1_3R4_E-F-D_Position011_10_cmle.ics	23	0	1	1	0.4426991348187751	0.8205128205128204	0.4146868250539957
1152	Jan26_100x_cp190_rep1_3R4_E-F-D_Position011_10_cmle.ics	24	0	1	1	0.0	0.0	0.0
1153	Jan26_100x_cp190_rep1_3R4_E-F-D_Position011_10_cmle.ics	24	0	1	2	0.0	0.0	0.0
1154	Jan26_100x_cp190_rep1_3R4_E-F-D_Position011_10_cmle.ics	24	0	2	1	0.0	0.0	0.0
1155	Jan26_100x_cp190_rep1_3R4_E-F-D_Position011_10_cmle.ics	24	0	2	2	0.04150304388926017	0.2647058823529412	0.3
1156	Jan26_100x_cp190_rep1_3R4_E-F-D_Position011_10_cmle.ics	25	0	1	1	0.37352739500334153	0.5912408759124088	0.2961608775137111
1157	Jan26_100x_cp190_rep1_3R4_E-F-D_Position011_10_cmle.ics	26	0	1	1	0.39427891694797157	0.6576923076923075	0.3307543520309477
1158	Jan26_100x_cp190_rep1_3R4_E-F-D_Position011_10_cmle.ics	27	0	1	1	0.0	0.0	0.0
1159	Jan26_100x_cp190_rep1_3R4_E-F-D_Position011_10_cmle.ics	27	0	1	2	0.0	0.0	0.0
1160	Jan26_100x_cp190_rep1_3R4_E-F-D_Position011_10_cmle.ics	28	0	1	1	0.0	0.0	0.0
1161	Jan26_100x_cp190_rep1_3R4_E-F-D_Position011_10_cmle.ics	28	0	1	2	0.0	0.0	0.0
1162	Jan26_100x_cp190_rep1_3R4_E-F-D_Position011_10_cmle.ics	28	0	2	1	0.0899232617600637	0.2727272727272727	0.09263657957244655
1163	Jan26_100x_cp190_rep1_3R4_E-F-D_Position011_10_cmle.ics	28	0	2	2	0.0	0.0	0.0
1164	Jan26_100x_cp190_rep1_3R4_E-F-D_Position011_10_cmle.ics	31	0	1	1	0.5672082664865556	0.9571984435797665	0.47490347490347495
1165	Jan26_100x_cp190_rep1_3R4_E-F-D_Position011_10_cmle.ics	34	0	1	1	0.14526065361241058	0.3579545454545454	0.1789772727272727
1166	Jan26_100x_cp190_rep1_3R4_E-F-D_Position011_10_cmle.ics	39	0	1	1	0.3481644237376825	0.5335689045936395	0.17827626918536008
1167	Jan26_100x_cp190_rep1_3R4_E-F-D_Position011_10_cmle.ics	39	0	2	1	0.0	0.0	0.0
1168	Jan26_100x_cp190_rep1_3R4_E-F-D_Position011_10_cmle.ics	40	0	1	1	0.0	0.0	0.0
1169	Jan26_100x_cp190_rep1_3R4_E-F-D_Position011_10_cmle.ics	40	0	1	2	0.4911193526895787	0.8452380952380951	0.5071428571428571
1170	Jan26_100x_cp190_rep1_3R4_E-F-D_Position011_10_cmle.ics	42	0	1	1	0.0	0.0	0.0
1171	Jan26_100x_cp190_rep1_3R4_E-F-D_Position011_10_cmle.ics	43	0	1	1	0.28590985790379225	0.6108374384236451	0.30769230769230765
1172	Jan26_100x_cp190_rep1_3R4_E-F-D_Position011_10_cmle.ics	44	0	1	1	0.0	0.0	0.0
1173	Jan26_100x_cp190_rep1_3R4_E-F-D_Position011_10_cmle.ics	44	0	1	2	0.0	0.0	0.0
1174	Jan26_100x_cp190_rep1_3R4_E-F-D_Position011_10_cmle.ics	44	0	1	3	0.009222898642057815	0.08	0.009950248756218904
1175	Jan26_100x_cp190_rep1_3R4_E-F-D_Position011_10_cmle.ics	44	0	2	1	0.0	0.0	0.0
1176	Jan26_100x_cp190_rep1_3R4_E-F-D_Position011_10_cmle.ics	44	0	2	2	0.4703678307449486	0.524421593830334	0.6915254237288134
1177	Jan26_100x_cp190_rep1_3R4_E-F-D_Position011_10_cmle.ics	44	0	2	3	0.0	0.0	0.0
1178	Jan26_100x_cp190_rep1_3R4_E-F-D_Position011_10_cmle.ics	44	0	3	1	0.25132398799607547	0.8074074074074075	0.2406181015452539
1179	Jan26_100x_cp190_rep1_3R4_E-F-D_Position011_10_cmle.ics	44	0	3	2	0.0	0.0	0.0
1180	Jan26_100x_cp190_rep1_3R4_E-F-D_Position011_10_cmle.ics	44	0	3	3	0.0	0.0	0.0
1181	Jan26_100x_cp190_rep1_3R4_E-F-D_Position011_10_cmle.ics	46	0	1	1	0.5072594253131798	0.9243697478991595	0.4573804573804573
1182	Jan26_100x_cp190_rep1_3R4_E-F-D_Position011_10_cmle.ics	47	0	1	1	0.23748964003298875	0.3678571428571428	0.18327402135231313
1183	Jan26_100x_cp190_rep1_3R4_E-F-D_Position011_10_cmle.ics	49	0	1	1	0.04842021787080353	0.12804878048780485	0.06402439024390243
1184	Jan26_100x_cp190_rep1_3R4_E-F-D_Position011_10_cmle.ics	51	0	1	1	0.0	0.0	0.0
1185	Jan26_100x_cp190_rep1_3R4_E-F-D_Position011_10_cmle.ics	52	0	1	1	0.44039341015826067	0.6970802919708029	0.34854014598540145
1186	Jan26_100x_cp190_rep1_3R4_E-F-D_Position011_10_cmle.ics	53	0	1	1	0.0046114493210289076	0.011904761904761906	0.0063492063492063475
1187	Jan26_100x_cp190_rep1_3R4_E-F-D_Position011_10_cmle.ics	53	0	1	2	0.0	0.0	0.0
1188	Jan26_100x_cp190_rep1_3R4_E-F-D_Position011_10_cmle.ics	53	0	1	3	0.0	0.0	0.0
1189	Jan26_100x_cp190_rep1_3R4_E-F-D_Position011_10_cmle.ics	53	0	2	1	0.0	0.0	0.0
1190	Jan26_100x_cp190_rep1_3R4_E-F-D_Position011_10_cmle.ics	53	0	2	2	0.0	0.0	0.0
1191	Jan26_100x_cp190_rep1_3R4_E-F-D_Position011_10_cmle.ics	53	0	2	3	0.0	0.0	0.0
1192	Jan26_100x_cp190_rep1_3R4_E-F-D_Position011_10_cmle.ics	53	0	3	1	0.0	0.0	0.0
1193	Jan26_100x_cp190_rep1_3R4_E-F-D_Position011_10_cmle.ics	53	0	3	2	0.0	0.0	0.0
1194	Jan26_100x_cp190_rep1_3R4_E-F-D_Position011_10_cmle.ics	53	0	3	3	0.0	0.0	0.0
1195	Jan26_100x_cp190_rep1_3R4_E-F-D_Position011_10_cmle.ics	55	0	1	1	0.0	0.0	0.0
1196	Jan26_100x_cp190_rep1_3R4_E-F-D_Position011_10_cmle.ics	55	0	1	2	0.13373203030983832	0.45669291338582674	0.5742574257425742
1197	Jan26_100x_cp190_rep1_3R4_E-F-D_Position011_10_cmle.ics	56	0	1	1	0.0046114493210289076	0.00921658986175115	0.006006006006006005
1198	Jan26_100x_cp190_rep1_3R4_E-F-D_Position011_10_cmle.ics	56	0	1	2	0.0	0.0	0.0
1199	Jan26_100x_cp190_rep1_3R4_E-F-D_Position011_10_cmle.ics	56	0	2	1	0.09684043574160706	0.646153846153846	0.12612612612612611
1200	Jan26_100x_cp190_rep1_3R4_E-F-D_Position011_10_cmle.ics	56	0	2	2	0.0	0.0	0.0
1201	Jan26_100x_cp190_rep1_3R4_E-F-D_Position011_10_cmle.ics	57	0	1	1	0.11528623302572269	0.423728813559322	0.211864406779661
1202	Jan26_100x_cp190_rep1_3R4_E-F-D_Position011_10_cmle.ics	59	0	1	1	0.0	0.0	0.0
1203	Jan26_100x_cp190_rep1_3R4_E-F-D_Position011_10_cmle.ics	59	0	1	2	0.28129840858276334	0.6130653266331657	0.7176470588235293
1204	Jan26_100x_cp190_rep1_3R4_E-F-D_Position011_10_cmle.ics	60	0	1	1	0.41503043889260166	0.7929515418502201	0.2535211267605633
1205	Jan26_100x_cp190_rep1_3R4_E-F-D_Position011_10_cmle.ics	60	0	1	2	0.0	0.0	0.0
1206	Jan26_100x_cp190_rep1_3R4_E-F-D_Position011_10_cmle.ics	60	0	2	1	0.3619987717007692	0.7104072398190043	0.22112676056338024
1207	Jan26_100x_cp190_rep1_3R4_E-F-D_Position011_10_cmle.ics	60	0	2	2	0.0	0.0	0.0
1208	Jan26_100x_cp190_rep1_3R4_E-F-D_Position011_10_cmle.ics	61	0	1	1	0.15678927691498284	0.40963855421686735	0.20731707317073164
1209	Jan26_100x_cp190_rep1_3R4_E-F-D_Position011_10_cmle.ics	62	0	1	1	0.10836905904417933	0.40517241379310337	0.27325581395348836
1210	Jan26_100x_cp190_rep1_3R4_E-F-D_Position011_10_cmle.ics	62	0	1	2	0.0	0.0	0.0
1211	Jan26_100x_cp190_rep1_3R4_E-F-D_Position011_10_cmle.ics	63	0	1	1	0.30204993052739343	0.6894736842105261	0.3429319371727748
1212	Jan26_100x_cp190_rep1_3R4_E-F-D_Position011_10_cmle.ics	64	0	1	1	0.0	0.0	0.0
1213	Jan26_100x_cp190_rep1_3R4_E-F-D_Position011_10_cmle.ics	64	0	1	2	0.15678927691498284	0.32850241545893716	0.2098765432098765
1214	Jan26_100x_cp190_rep1_3R4_E-F-D_Position011_10_cmle.ics	65	0	1	1	0.13603775497035278	0.472	0.3782051282051282
1215	Jan26_100x_cp190_rep1_3R4_E-F-D_Position011_10_cmle.ics	65	0	1	2	0.0	0.0	0.0
1216	Jan26_100x_cp190_rep1_3R4_E-F-D_Position011_10_cmle.ics	66	0	1	1	0.33663580043511027	0.5488721804511277	0.37055837563451777
1217	Jan26_100x_cp190_rep1_3R4_E-F-D_Position011_10_cmle.ics	66	0	1	2	0.0	0.0	0.0
1218	Jan26_100x_cp190_rep1_3R4_E-F-D_Position011_10_cmle.ics	69	0	1	1	0.25132398799607547	0.5561224489795918	0.2780612244897959
1219	Jan26_100x_cp190_rep1_3R4_E-F-D_Position011_10_cmle.ics	70	0	1	1	0.0	0.0	0.0
1220	Jan26_100x_cp190_rep1_3R4_E-F-D_Position011_10_cmle.ics	70	0	1	2	0.0	0.0	0.0
1221	Jan26_100x_cp190_rep1_3R4_E-F-D_Position011_10_cmle.ics	70	0	2	1	0.0	0.0	0.0
1222	Jan26_100x_cp190_rep1_3R4_E-F-D_Position011_10_cmle.ics	70	0	2	2	0.0	0.0	0.0
1223	Jan26_100x_cp190_rep1_3R4_E-F-D_Position011_10_cmle.ics	70	0	3	1	0.0	0.0	0.0
1224	Jan26_100x_cp190_rep1_3R4_E-F-D_Position011_10_cmle.ics	70	0	3	2	0.0	0.0	0.0
1225	Jan26_100x_cp190_rep1_3R4_E-F-D_Position011_10_cmle.ics	72	0	1	1	0.0	0.0	0.0
1226	Jan26_100x_cp190_rep1_3R4_E-F-D_Position011_10_cmle.ics	72	0	1	2	0.0853118124390348	0.19072164948453607	0.1989247311827957
1227	Jan26_100x_cp190_rep1_3R4_E-F-D_Position011_10_cmle.ics	73	0	1	1	0.6386857309625037	0.9999999999999998	0.5027223230490018
1228	Jan26_100x_cp190_rep1_3R4_E-F-D_Position011_10_cmle.ics	74	0	1	1	0.0	0.0	0.0
1229	Jan26_100x_cp190_rep1_3R4_E-F-D_Position011_10_cmle.ics	75	0	1	1	0.10606333438366487	0.5227272727272727	0.29299363057324845
1230	Jan26_100x_cp190_rep1_3R4_E-F-D_Position011_10_cmle.ics	75	0	1	2	0.0	0.0	0.0
1231	Jan26_100x_cp190_rep1_3R4_E-F-D_Position011_10_cmle.ics	75	0	2	1	0.0	0.0	0.0
1232	Jan26_100x_cp190_rep1_3R4_E-F-D_Position011_10_cmle.ics	75	0	2	2	0.3135785538299657	0.8242424242424242	0.3908045977011494
1233	Jan26_100x_cp190_rep1_3R4_E-F-D_Position011_10_cmle.ics	76	0	1	1	0.0	0.0	0.0
1234	Jan26_100x_cp190_rep1_3R4_E-F-D_Position011_10_cmle.ics	76	0	1	2	0.10145188506263597	0.46315789473684205	0.34375
1235	Jan26_100x_cp190_rep1_3R4_E-F-D_Position011_10_cmle.ics	77	0	1	1	0.2098209441068153	0.7583333333333332	0.3791666666666666
1236	Jan26_100x_cp190_rep1_3R4_E-F-D_Position012_11_cmle.ics	2	0	1	1	0.0945347110810926	0.46067415730337075	0.08453608247422678
1237	Jan26_100x_cp190_rep1_3R4_E-F-D_Position012_11_cmle.ics	2	0	2	1	0.18215224818064185	0.5163398692810457	0.1628865979381443
1238	Jan26_100x_cp190_rep1_3R4_E-F-D_Position012_11_cmle.ics	3	0	1	1	0.0	0.0	0.0
1239	Jan26_100x_cp190_rep1_3R4_E-F-D_Position012_11_cmle.ics	3	0	1	2	0.4450048594792896	0.8812785388127853	0.5778443113772455
1240	Jan26_100x_cp190_rep1_3R4_E-F-D_Position012_11_cmle.ics	4	0	1	1	0.0	0.0	0.0
1241	Jan26_100x_cp190_rep1_3R4_E-F-D_Position012_11_cmle.ics	5	0	1	1	0.32741290179305244	0.6513761467889908	0.3271889400921658
1242	Jan26_100x_cp190_rep1_3R4_E-F-D_Position012_11_cmle.ics	6	0	1	1	0.4842021787080353	0.871369294605809	0.4329896907216494
1243	Jan26_100x_cp190_rep1_3R4_E-F-D_Position012_11_cmle.ics	7	0	1	1	0.0	0.0	0.0
1244	Jan26_100x_cp190_rep1_3R4_E-F-D_Position012_11_cmle.ics	7	0	1	2	0.3135785538299657	0.5887445887445887	0.34170854271356776
1245	Jan26_100x_cp190_rep1_3R4_E-F-D_Position012_11_cmle.ics	8	0	1	1	0.3135785538299657	0.7555555555555554	0.29247311827956984
1246	Jan26_100x_cp190_rep1_3R4_E-F-D_Position012_11_cmle.ics	8	0	2	1	0.0	0.0	0.0
1247	Jan26_100x_cp190_rep1_3R4_E-F-D_Position012_11_cmle.ics	10	0	1	1	0.0	0.0	0.0
1248	Jan26_100x_cp190_rep1_3R4_E-F-D_Position012_11_cmle.ics	10	0	2	1	0.14756637827292504	0.735632183908046	0.1388286334056399
1249	Jan26_100x_cp190_rep1_3R4_E-F-D_Position012_11_cmle.ics	11	0	1	1	0.0	0.0	0.0
1250	Jan26_100x_cp190_rep1_3R4_E-F-D_Position012_11_cmle.ics	11	0	1	2	0.0	0.0	0.0
1251	Jan26_100x_cp190_rep1_3R4_E-F-D_Position012_11_cmle.ics	12	0	1	1	0.2951327565458501	0.64	0.31920199501246876
1252	Jan26_100x_cp190_rep1_3R4_E-F-D_Position012_11_cmle.ics	13	0	1	1	0.14295492895189613	0.26382978723404255	0.1313559322033898
1253	Jan26_100x_cp190_rep1_3R4_E-F-D_Position012_11_cmle.ics	16	0	1	1	0.0	0.0	0.0
1254	Jan26_100x_cp190_rep1_3R4_E-F-D_Position012_11_cmle.ics	17	0	1	1	0.45883920744237633	0.8291666666666666	0.41719077568134166
1255	Jan26_100x_cp190_rep1_3R4_E-F-D_Position012_11_cmle.ics	18	0	1	1	0.07608891379697698	0.45833333333333337	0.2426470588235294
1256	Jan26_100x_cp190_rep1_3R4_E-F-D_Position012_11_cmle.ics	20	0	1	1	0.33202435111408135	0.5353159851301115	0.34532374100719426
1257	Jan26_100x_cp190_rep1_3R4_E-F-D_Position012_11_cmle.ics	20	0	1	2	0.0	0.0	0.0
1258	Jan26_100x_cp190_rep1_3R4_E-F-D_Position012_11_cmle.ics	21	0	1	1	0.3135785538299657	0.7351351351351351	0.36756756756756753
1259	Jan26_100x_cp190_rep1_3R4_E-F-D_Position012_11_cmle.ics	22	0	1	1	0.18676369750167077	0.27739726027397255	0.0826530612244898
1260	Jan26_100x_cp190_rep1_3R4_E-F-D_Position012_11_cmle.ics	22	0	2	1	0.40119609092951497	0.8656716417910446	0.17755102040816328
1261	Jan26_100x_cp190_rep1_3R4_E-F-D_Position012_11_cmle.ics	23	0	1	1	0.14295492895189613	0.3131313131313131	0.15736040609137053
1262	Jan26_100x_cp190_rep1_3R4_E-F-D_Position012_11_cmle.ics	24	0	1	1	0.10836905904417933	0.19583333333333333	0.09791666666666667
1263	Jan26_100x_cp190_rep1_3R4_E-F-D_Position012_11_cmle.ics	25	0	1	1	0.0	0.0	0.0
1264	Jan26_100x_cp190_rep1_3R4_E-F-D_Position012_11_cmle.ics	25	0	1	2	0.0	0.0	0.0
1265	Jan26_100x_cp190_rep1_3R4_E-F-D_Position012_11_cmle.ics	25	0	1	3	0.0	0.0	0.0
1266	Jan26_100x_cp190_rep1_3R4_E-F-D_Position012_11_cmle.ics	25	0	2	1	0.10606333438366487	0.46	0.22885572139303478
1267	Jan26_100x_cp190_rep1_3R4_E-F-D_Position012_11_cmle.ics	25	0	2	2	0.0	0.0	0.0
1268	Jan26_100x_cp190_rep1_3R4_E-F-D_Position012_11_cmle.ics	25	0	2	3	0.0	0.0	0.0
1269	Jan26_100x_cp190_rep1_3R4_E-F-D_Position012_11_cmle.ics	26	0	1	1	0.04150304388926017	0.10404624277456645	0.051575931232091685
1270	Jan26_100x_cp190_rep1_3R4_E-F-D_Position012_11_cmle.ics	27	0	1	1	0.20059804546475749	0.416267942583732	0.38666666666666666
1271	Jan26_100x_cp190_rep1_3R4_E-F-D_Position012_11_cmle.ics	27	0	1	2	0.0	0.0	0.0
1272	Jan26_100x_cp190_rep1_3R4_E-F-D_Position012_11_cmle.ics	28	0	1	1	0.1844579728411563	0.8080808080808081	0.1923076923076923
1273	Jan26_100x_cp190_rep1_3R4_E-F-D_Position012_11_cmle.ics	29	0	1	1	0.0	0.0	0.0
1274	Jan26_100x_cp190_rep1_3R4_E-F-D_Position012_11_cmle.ics	31	0	1	1	0.39197319228745714	0.735930735930736	0.367170626349892
1275	Jan26_100x_cp190_rep1_3R4_E-F-D_Position012_11_cmle.ics	32	0	1	1	0.0	0.0	0.0
1276	Jan26_100x_cp190_rep1_3R4_E-F-D_Position012_11_cmle.ics	32	0	1	2	0.31127282916945126	0.5844155844155844	0.6136363636363636
1277	Jan26_100x_cp190_rep1_3R4_E-F-D_Position012_11_cmle.ics	32	0	2	1	0.23287819071195984	1.0	0.2259507829977629
1278	Jan26_100x_cp190_rep1_3R4_E-F-D_Position012_11_cmle.ics	32	0	2	2	0.0	0.0	0.0
1279	Jan26_100x_cp190_rep1_3R4_E-F-D_Position012_11_cmle.ics	33	0	1	1	0.0853118124390348	0.5068493150684931	0.35922330097087374
1280	Jan26_100x_cp190_rep1_3R4_E-F-D_Position012_11_cmle.ics	33	0	1	2	0.0	0.0	0.0
1281	Jan26_100x_cp190_rep1_3R4_E-F-D_Position012_11_cmle.ics	34	0	1	1	0.2144323934278442	0.8611111111111109	0.4285714285714285
1282	Jan26_100x_cp190_rep1_3R4_E-F-D_Position012_11_cmle.ics	35	0	1	1	0.5072594253131798	0.8270676691729322	0.41587901701323243
1283	Jan26_100x_cp190_rep1_3R4_E-F-D_Position012_11_cmle.ics	37	0	1	1	0.0	0.0	0.0
1284	Jan26_100x_cp190_rep1_3R4_E-F-D_Position012_11_cmle.ics	37	0	1	2	0.21904384274887312	0.4241071428571428	0.6168831168831168
1285	Jan26_100x_cp190_rep1_3R4_E-F-D_Position012_11_cmle.ics	38	0	1	1	0.5257052225972955	0.8113879003558717	0.40641711229946526
1286	Jan26_100x_cp190_rep1_3R4_E-F-D_Position012_11_cmle.ics	40	0	1	1	0.5257052225972955	0.9460580912863069	0.474012474012474
1287	Jan26_100x_cp190_rep1_3R4_E-F-D_Position012_11_cmle.ics	41	0	1	1	0.4542277581213474	0.933649289099526	0.46793349168646076
1288	Jan26_100x_cp190_rep1_3R4_E-F-D_Position012_11_cmle.ics	42	0	1	1	0.6133227596968447	0.6600496277915632	0.32920792079207917
1289	Jan26_100x_cp190_rep1_3R4_E-F-D_Position012_11_cmle.ics	43	0	1	1	0.12220340700726605	0.25603864734299514	0.19413919413919414
1290	Jan26_100x_cp190_rep1_3R4_E-F-D_Position012_11_cmle.ics	43	0	1	2	0.0	0.0	0.0
1291	Jan26_100x_cp190_rep1_3R4_E-F-D_Position012_11_cmle.ics	43	0	2	1	0.0	0.0	0.0
1292	Jan26_100x_cp190_rep1_3R4_E-F-D_Position012_11_cmle.ics	43	0	2	2	0.523399497936781	0.9999999999999998	0.38344594594594594
1293	Jan26_100x_cp190_rep1_3R4_E-F-D_Position012_11_cmle.ics	44	0	1	1	0.9222898642057815	0.8810572687224668	0.4694835680751174
1294	Jan26_100x_cp190_rep1_3R4_E-F-D_Position012_11_cmle.ics	44	0	1	2	0.0	0.0	0.0
1295	Jan26_100x_cp190_rep1_3R4_E-F-D_Position012_11_cmle.ics	46	0	1	1	0.0	0.0	0.0
1296	Jan26_100x_cp190_rep1_3R4_E-F-D_Position012_11_cmle.ics	46	0	1	2	0.0	0.0	0.0
1297	Jan26_100x_cp190_rep1_3R4_E-F-D_Position012_11_cmle.ics	47	0	1	1	0.3389415250956247	0.6124999999999999	0.30624999999999997
1298	Jan26_100x_cp190_rep1_3R4_E-F-D_Position012_11_cmle.ics	48	0	1	1	0.0	0.0	0.0
1299	Jan26_100x_cp190_rep1_3R4_E-F-D_Position012_11_cmle.ics	48	0	2	1	0.0	0.0	0.0
1300	Jan26_100x_cp190_rep1_3R4_E-F-D_Position012_11_cmle.ics	50	0	1	1	0.6317685569809603	0.6618357487922705	0.3313180169286578
1301	Jan26_100x_cp190_rep1_3R4_E-F-D_Position012_11_cmle.ics	51	0	1	1	0.0	0.0	0.0
1302	Jan26_100x_cp190_rep1_3R4_E-F-D_Position012_11_cmle.ics	53	0	1	1	0.827755153124689	0.716566866267465	0.3461909353905497
1303	Jan26_100x_cp190_rep1_3R4_E-F-D_Position012_11_cmle.ics	54	0	1	1	0.2974384812063645	0.5890410958904109	0.29519450800915326
1304	Jan26_100x_cp190_rep1_3R4_E-F-D_Position012_11_cmle.ics	55	0	1	1	0.0	0.0	0.0
1305	Jan26_100x_cp190_rep1_3R4_E-F-D_Position012_11_cmle.ics	55	0	1	2	0.0	0.0	0.0
1306	Jan26_100x_cp190_rep1_3R4_E-F-D_Position012_11_cmle.ics	55	0	2	1	0.11528623302572269	0.9259259259259257	0.1838235294117647
1307	Jan26_100x_cp190_rep1_3R4_E-F-D_Position012_11_cmle.ics	55	0	2	2	0.0	0.0	0.0
1308	Jan26_100x_cp190_rep1_3R4_E-F-D_Position012_11_cmle.ics	56	0	1	1	0.3850560183059138	0.722943722943723	0.36069114470842334
1309	Jan26_100x_cp190_rep1_3R4_E-F-D_Position012_11_cmle.ics	57	0	1	1	0.0	0.0	0.0
1310	Jan26_100x_cp190_rep1_3R4_E-F-D_Position012_11_cmle.ics	57	0	2	1	0.3343300757745958	0.9177215189873417	0.2735849056603773
1311	Jan26_100x_cp190_rep1_3R4_E-F-D_Position012_11_cmle.ics	59	0	1	1	0.18676369750167077	0.37499999999999994	0.1883720930232558
1312	Jan26_100x_cp190_rep1_3R4_E-F-D_Position012_11_cmle.ics	61	0	1	1	0.21673811808835866	0.5108695652173912	0.2561307901907357
1313	Jan26_100x_cp190_rep1_3R4_E-F-D_Position012_11_cmle.ics	62	0	1	1	0.0	0.0	0.0
1314	Jan26_100x_cp190_rep1_3R4_E-F-D_Position012_11_cmle.ics	62	0	1	2	0.0945347110810926	0.22651933701657456	0.6119402985074626
1315	Jan26_100x_cp190_rep1_3R4_E-F-D_Position012_11_cmle.ics	62	0	1	3	0.0	0.0	0.0
1316	Jan26_100x_cp190_rep1_3R4_E-F-D_Position012_11_cmle.ics	63	0	1	1	0.0	0.0	0.0
1317	Jan26_100x_cp190_rep1_3R4_E-F-D_Position012_11_cmle.ics	63	0	1	2	0.447310584139804	0.39191919191919183	0.26075268817204295
1318	Jan26_100x_cp190_rep1_3R4_E-F-D_Position012_11_cmle.ics	63	0	1	3	0.0	0.0	0.0
1319	Jan26_100x_cp190_rep1_3R4_E-F-D_Position012_11_cmle.ics	64	0	1	1	1.0237417492684175	0.9568965517241378	0.4774193548387097
1320	Jan26_100x_cp190_rep1_3R4_E-F-D_Position012_11_cmle.ics	65	0	1	1	0.23057246605144538	0.49261083743842354	0.24509803921568624
1321	Jan26_100x_cp190_rep1_3R4_E-F-D_Position012_11_cmle.ics	66	0	1	1	0.7263032680620529	0.7894736842105262	0.3671328671328671
1322	Jan26_100x_cp190_rep1_3R4_E-F-D_Position012_11_cmle.ics	67	0	1	1	0.0	0.0	0.0
1323	Jan26_100x_cp190_rep1_3R4_E-F-D_Position012_11_cmle.ics	67	0	1	2	0.2951327565458501	0.367816091954023	0.8707482993197277
1324	Jan26_100x_cp190_rep1_3R4_E-F-D_Position012_11_cmle.ics	67	0	1	3	0.0	0.0	0.0
1325	Jan26_100x_cp190_rep1_3R4_E-F-D_Position012_11_cmle.ics	67	0	2	1	0.30896710450893683	0.8072289156626504	0.16983523447401772
1326	Jan26_100x_cp190_rep1_3R4_E-F-D_Position012_11_cmle.ics	67	0	2	2	0.0	0.0	0.0
1327	Jan26_100x_cp190_rep1_3R4_E-F-D_Position012_11_cmle.ics	67	0	2	3	0.0	0.0	0.0
1328	Jan26_100x_cp190_rep1_3R4_E-F-D_Position012_11_cmle.ics	68	0	1	1	0.0	0.0	0.0
1329	Jan26_100x_cp190_rep1_3R4_E-F-D_Position012_11_cmle.ics	69	0	1	1	0.0	0.0	0.0
1330	Jan26_100x_cp190_rep1_3R4_E-F-D_Position012_11_cmle.ics	69	0	1	2	0.0	0.0	0.0
1331	Jan26_100x_cp190_rep1_3R4_E-F-D_Position012_11_cmle.ics	70	0	1	1	0.14064920429138167	0.35260115606936404	0.1768115942028985
1332	Jan26_100x_cp190_rep1_3R4_E-F-D_Position012_11_cmle.ics	72	0	1	1	0.12220340700726605	0.4907407407407406	0.2453703703703703
1333	Jan26_100x_cp190_rep1_3R4_E-F-D_Position012_11_cmle.ics	73	0	1	1	0.5026479759921509	0.9437229437229437	0.4708423326133909
1334	Jan26_100x_cp190_rep1_3R4_E-F-D_Position012_11_cmle.ics	77	0	1	1	0.19829232080424303	0.3856502242152466	0.19196428571428567
1335	Jan26_100x_cp190_rep1_3R4_E-F-D_Position012_11_cmle.ics	78	0	1	1	0.0	0.0	0.0
1336	Jan26_100x_cp190_rep1_3R4_E-F-D_Position012_11_cmle.ics	78	0	1	2	0.0	0.0	0.0
1337	Jan26_100x_cp190_rep1_3R4_E-F-D_Position012_11_cmle.ics	78	0	2	1	0.0	0.0	0.0
1338	Jan26_100x_cp190_rep1_3R4_E-F-D_Position012_11_cmle.ics	78	0	2	2	0.0	0.0	0.0
1339	Jan26_100x_cp190_rep1_3R4_E-F-D_Position012_11_cmle.ics	79	0	1	1	0.1590950015754973	0.31221719457013564	0.15610859728506782
1340	Jan26_100x_cp190_rep1_3R4_E-F-D_Position012_11_cmle.ics	80	0	1	1	0.059948841173375796	0.11659192825112105	0.05882352941176469
1341	Jan26_100x_cp190_rep1_3R4_E-F-D_Position012_11_cmle.ics	82	0	1	1	0.0	0.0	0.0
1342	Jan26_100x_cp190_rep1_3R4_E-F-D_Position012_11_cmle.ics	82	0	1	2	0.0	0.0	0.0
1343	Jan26_100x_cp190_rep1_3R4_E-F-D_Position013_12_cmle.ics	1	0	1	1	0.0	0.0	0.0
1344	Jan26_100x_cp190_rep1_3R4_E-F-D_Position013_12_cmle.ics	2	0	1	1	0.0	0.0	0.0
1345	Jan26_100x_cp190_rep1_3R4_E-F-D_Position013_12_cmle.ics	4	0	1	1	0.006917173981543361	0.04545454545454544	0.022388059701492533
1346	Jan26_100x_cp190_rep1_3R4_E-F-D_Position013_12_cmle.ics	5	0	1	1	0.08070036311800588	0.14344262295081966	0.07142857142857142
1347	Jan26_100x_cp190_rep1_3R4_E-F-D_Position013_12_cmle.ics	6	0	1	1	0.14295492895189613	0.8157894736842104	0.2649572649572649
1348	Jan26_100x_cp190_rep1_3R4_E-F-D_Position013_12_cmle.ics	6	0	1	2	0.0	0.0	0.0
1349	Jan26_100x_cp190_rep1_3R4_E-F-D_Position013_12_cmle.ics	6	0	2	1	0.0	0.0	0.0
1350	Jan26_100x_cp190_rep1_3R4_E-F-D_Position013_12_cmle.ics	6	0	2	2	0.06225456583389025	0.1888111888111888	0.1310679611650485
1351	Jan26_100x_cp190_rep1_3R4_E-F-D_Position013_12_cmle.ics	8	0	1	1	0.31127282916945126	0.5075187969924811	0.2738336713995943
1352	Jan26_100x_cp190_rep1_3R4_E-F-D_Position013_12_cmle.ics	8	0	1	2	0.0	0.0	0.0
1353	Jan26_100x_cp190_rep1_3R4_E-F-D_Position013_12_cmle.ics	8	0	2	1	0.0	0.0	0.0
1354	Jan26_100x_cp190_rep1_3R4_E-F-D_Position013_12_cmle.ics	8	0	2	2	0.07608891379697698	0.2682926829268293	0.11785714285714284
1355	Jan26_100x_cp190_rep1_3R4_E-F-D_Position013_12_cmle.ics	9	0	1	1	0.15678927691498284	0.2845188284518828	0.13076923076923072
1356	Jan26_100x_cp190_rep1_3R4_E-F-D_Position013_12_cmle.ics	10	0	1	1	0.14756637827292504	0.3004694835680751	0.1415929203539823
1357	Jan26_100x_cp190_rep1_3R4_E-F-D_Position013_12_cmle.ics	12	0	1	1	0.5833483391101568	0.9068100358422938	0.45259391771019675
1358	Jan26_100x_cp190_rep1_3R4_E-F-D_Position013_12_cmle.ics	13	0	1	1	0.30204993052739343	0.7197802197802197	0.3579234972677595
1359	Jan26_100x_cp190_rep1_3R4_E-F-D_Position013_12_cmle.ics	15	0	1	1	0.28590985790379225	0.5414847161572051	0.2731277533039647
1360	Jan26_100x_cp190_rep1_3R4_E-F-D_Position013_12_cmle.ics	16	0	1	1	0.4242533375346595	0.9999999999999999	0.49729729729729727
1361	Jan26_100x_cp190_rep1_3R4_E-F-D_Position013_12_cmle.ics	17	0	1	1	0.3043556551879079	0.6947368421052631	0.34554973821989526
1362	Jan26_100x_cp190_rep1_3R4_E-F-D_Position013_12_cmle.ics	18	0	1	1	0.9614871834345272	0.912472647702407	0.45524017467248895
1363	Jan26_100x_cp190_rep1_3R4_E-F-D_Position013_12_cmle.ics	19	0	1	1	0.30666137984842234	0.8636363636363635	0.43464052287581695
1364	Jan26_100x_cp190_rep1_3R4_E-F-D_Position013_12_cmle.ics	20	0	1	1	0.0	0.0	0.0
1365	Jan26_100x_cp190_rep1_3R4_E-F-D_Position013_12_cmle.ics	20	0	1	2	0.0	0.0	0.0
1366	Jan26_100x_cp190_rep1_3R4_E-F-D_Position013_12_cmle.ics	20	0	1	3	0.0	0.0	0.0
1367	Jan26_100x_cp190_rep1_3R4_E-F-D_Position013_12_cmle.ics	20	0	1	4	0.0	0.0	0.0
1368	Jan26_100x_cp190_rep1_3R4_E-F-D_Position013_12_cmle.ics	20	0	1	5	0.03228014524720235	0.14583333333333334	0.2745098039215686
1369	Jan26_100x_cp190_rep1_3R4_E-F-D_Position013_12_cmle.ics	20	0	2	1	0.1291205809888094	0.7368421052631577	0.5957446808510637
1370	Jan26_100x_cp190_rep1_3R4_E-F-D_Position013_12_cmle.ics	20	0	2	2	0.0	0.0	0.0
1371	Jan26_100x_cp190_rep1_3R4_E-F-D_Position013_12_cmle.ics	20	0	2	3	0.0	0.0	0.0
1372	Jan26_100x_cp190_rep1_3R4_E-F-D_Position013_12_cmle.ics	20	0	2	4	0.0	0.0	0.0
1373	Jan26_100x_cp190_rep1_3R4_E-F-D_Position013_12_cmle.ics	20	0	2	5	0.0	0.0	0.0
1374	Jan26_100x_cp190_rep1_3R4_E-F-D_Position013_12_cmle.ics	22	0	1	1	0.006917173981543361	0.03157894736842105	0.05172413793103447
1375	Jan26_100x_cp190_rep1_3R4_E-F-D_Position013_12_cmle.ics	22	0	1	2	0.0	0.0	0.0
1376	Jan26_100x_cp190_rep1_3R4_E-F-D_Position013_12_cmle.ics	23	0	1	1	0.10145188506263597	0.37931034482758613	0.29333333333333333
1377	Jan26_100x_cp190_rep1_3R4_E-F-D_Position013_12_cmle.ics	23	0	1	2	0.0	0.0	0.0
1378	Jan26_100x_cp190_rep1_3R4_E-F-D_Position013_12_cmle.ics	24	0	1	1	0.0	0.0	0.0
1379	Jan26_100x_cp190_rep1_3R4_E-F-D_Position013_12_cmle.ics	26	0	1	1	0.15448355225446841	0.2803347280334728	0.13958333333333334
1380	Jan26_100x_cp190_rep1_3R4_E-F-D_Position013_12_cmle.ics	27	0	1	1	0.5395395705603822	0.9397590361445781	0.46987951807228906
1381	Jan26_100x_cp190_rep1_3R4_E-F-D_Position013_12_cmle.ics	28	0	1	1	0.0	0.0	0.0
1382	Jan26_100x_cp190_rep1_3R4_E-F-D_Position013_12_cmle.ics	29	0	1	1	0.4680621060844341	0.8787878787878788	0.4413043478260869
1383	Jan26_100x_cp190_rep1_3R4_E-F-D_Position013_12_cmle.ics	30	0	1	1	0.3781388443243704	0.7488584474885843	0.3752860411899313
1384	Jan26_100x_cp190_rep1_3R4_E-F-D_Position013_12_cmle.ics	31	0	1	1	0.6340742816414748	0.6179775280898875	0.31038374717832956
1385	Jan26_100x_cp190_rep1_3R4_E-F-D_Position013_12_cmle.ics	32	0	1	1	0.2766869592617345	0.576923076923077	0.2877697841726619
1386	Jan26_100x_cp190_rep1_3R4_E-F-D_Position013_12_cmle.ics	33	0	1	1	0.3689159456823126	0.6611570247933883	0.33126293995859213
1387	Jan26_100x_cp190_rep1_3R4_E-F-D_Position013_12_cmle.ics	34	0	1	1	0.0	0.0	0.0
1388	Jan26_100x_cp190_rep1_3R4_E-F-D_Position013_12_cmle.ics	35	0	1	1	0.1590950015754973	0.3575129533678756	0.17783505154639173
1389	Jan26_100x_cp190_rep1_3R4_E-F-D_Position013_12_cmle.ics	36	0	1	1	0.0	0.0	0.0
1390	Jan26_100x_cp190_rep1_3R4_E-F-D_Position013_12_cmle.ics	37	0	1	1	0.0	0.0	0.0
1391	Jan26_100x_cp190_rep1_3R4_E-F-D_Position013_12_cmle.ics	37	0	2	1	0.13373203030983832	0.9666666666666666	0.13181818181818183
1392	Jan26_100x_cp190_rep1_3R4_E-F-D_Position013_12_cmle.ics	38	0	1	1	0.0	0.0	0.0
1393	Jan26_100x_cp190_rep1_3R4_E-F-D_Position013_12_cmle.ics	40	0	1	1	0.13603775497035278	0.3352272727272727	0.1368909512761021
1394	Jan26_100x_cp190_rep1_3R4_E-F-D_Position013_12_cmle.ics	41	0	1	1	0.2559354373171044	0.395017793594306	0.19856887298747763
1395	Jan26_100x_cp190_rep1_3R4_E-F-D_Position013_12_cmle.ics	42	0	1	1	0.41041898957157275	0.9417989417989415	0.46842105263157885
1396	Jan26_100x_cp190_rep1_3R4_E-F-D_Position013_12_cmle.ics	43	0	1	1	0.0	0.0	0.0
1397	Jan26_100x_cp190_rep1_3R4_E-F-D_Position013_12_cmle.ics	44	0	1	1	0.0	0.0	0.0
1398	Jan26_100x_cp190_rep1_3R4_E-F-D_Position013_12_cmle.ics	45	0	1	1	0.41041898957157275	0.8811881188118811	0.25501432664756446
1399	Jan26_100x_cp190_rep1_3R4_E-F-D_Position013_12_cmle.ics	45	0	1	2	0.0	0.0	0.0
1400	Jan26_100x_cp190_rep1_3R4_E-F-D_Position013_12_cmle.ics	45	0	2	1	0.0	0.0	0.0
1401	Jan26_100x_cp190_rep1_3R4_E-F-D_Position013_12_cmle.ics	45	0	2	2	0.1890694221621852	0.2515337423312883	0.22969187675070027
1402	Jan26_100x_cp190_rep1_3R4_E-F-D_Position013_12_cmle.ics	46	0	1	1	0.22596101673041646	0.5051546391752577	0.24999999999999997
1403	Jan26_100x_cp190_rep1_3R4_E-F-D_Position013_12_cmle.ics	47	0	1	1	0.4496163088003185	0.8125	0.40709812108559496
1404	Jan26_100x_cp190_rep1_3R4_E-F-D_Position013_12_cmle.ics	49	0	1	1	0.20520949478578637	0.8725490196078429	0.4734042553191488
1405	Jan26_100x_cp190_rep1_3R4_E-F-D_Position013_12_cmle.ics	49	0	1	2	0.0	0.0	0.0
1406	Jan26_100x_cp190_rep1_3R4_E-F-D_Position013_12_cmle.ics	50	0	1	1	0.4542277581213474	0.8716814159292035	0.4329670329670329
1407	Jan26_100x_cp190_rep1_3R4_E-F-D_Position013_12_cmle.ics	52	0	1	1	0.32971862645356687	0.6651162790697673	0.441358024691358
1408	Jan26_100x_cp190_rep1_3R4_E-F-D_Position013_12_cmle.ics	52	0	1	2	0.0	0.0	0.0
1409	Jan26_100x_cp190_rep1_3R4_E-F-D_Position013_12_cmle.ics	53	0	1	1	0.13373203030983832	0.29145728643216073	0.14572864321608037
1410	Jan26_100x_cp190_rep1_3R4_E-F-D_Position013_12_cmle.ics	54	0	1	1	0.11989768234675159	0.4031007751937984	0.14942528735632182
1411	Jan26_100x_cp190_rep1_3R4_E-F-D_Position013_12_cmle.ics	56	0	1	1	0.5026479759921509	0.8044280442804428	0.40370370370370373
1412	Jan26_100x_cp190_rep1_3R4_E-F-D_Position013_12_cmle.ics	57	0	1	1	0.249018263335561	0.5869565217391304	0.29508196721311475
1413	Jan26_100x_cp190_rep1_3R4_E-F-D_Position013_12_cmle.ics	60	0	1	1	0.0	0.0	0.0
1414	Jan26_100x_cp190_rep1_3R4_E-F-D_Position013_12_cmle.ics	60	0	1	2	0.0	0.0	0.0
1415	Jan26_100x_cp190_rep1_3R4_E-F-D_Position013_12_cmle.ics	60	0	1	3	0.19137514682269965	0.3051470588235294	0.4911242603550295
1416	Jan26_100x_cp190_rep1_3R4_E-F-D_Position013_12_cmle.ics	60	0	1	4	0.0	0.0	0.0
1417	Jan26_100x_cp190_rep1_3R4_E-F-D_Position013_12_cmle.ics	60	0	2	1	0.0	0.0	0.0
1418	Jan26_100x_cp190_rep1_3R4_E-F-D_Position013_12_cmle.ics	60	0	2	2	0.0	0.0	0.0
1419	Jan26_100x_cp190_rep1_3R4_E-F-D_Position013_12_cmle.ics	60	0	2	3	0.0	0.0	0.0
1420	Jan26_100x_cp190_rep1_3R4_E-F-D_Position013_12_cmle.ics	60	0	2	4	0.0	0.0	0.0
1421	Jan26_100x_cp190_rep1_3R4_E-F-D_Position013_12_cmle.ics	61	0	1	1	0.09684043574160706	0.25	0.1135135135135135
1422	Jan26_100x_cp190_rep1_3R4_E-F-D_Position013_12_cmle.ics	63	0	1	1	0.0	0.0	0.0
1423	Jan26_100x_cp190_rep1_3R4_E-F-D_Position013_12_cmle.ics	63	0	1	2	0.07608891379697698	0.16582914572864318	0.2115384615384615
1424	Jan26_100x_cp190_rep1_3R4_E-F-D_Position013_12_cmle.ics	64	0	1	1	0.15448355225446841	0.3004484304932735	0.1488888888888889
1425	Jan26_100x_cp190_rep1_3R4_E-F-D_Position013_12_cmle.ics	65	0	1	1	0.0	0.0	0.0
1426	Jan26_100x_cp190_rep1_3R4_E-F-D_Position013_12_cmle.ics	65	0	2	1	0.0	0.0	0.0
1427	Jan26_100x_cp190_rep1_3R4_E-F-D_Position013_12_cmle.ics	66	0	1	1	0.29282703188533565	0.8523489932885905	0.42474916387959866
1428	Jan26_100x_cp190_rep1_3R4_E-F-D_Position013_12_cmle.ics	67	0	1	1	0.6179342090178737	0.8	0.28941684665226786
1429	Jan26_100x_cp190_rep1_3R4_E-F-D_Position013_12_cmle.ics	67	0	1	2	0.0	0.0	0.0
1430	Jan26_100x_cp190_rep1_3R4_E-F-D_Position013_12_cmle.ics	67	0	2	1	0.0	0.0	0.0
1431	Jan26_100x_cp190_rep1_3R4_E-F-D_Position013_12_cmle.ics	67	0	2	2	0.0	0.0	0.0
1432	Jan26_100x_cp190_rep1_3R4_E-F-D_Position013_12_cmle.ics	67	0	3	1	0.0	0.0	0.0
1433	Jan26_100x_cp190_rep1_3R4_E-F-D_Position013_12_cmle.ics	67	0	3	2	0.0	0.0	0.0
1434	Jan26_100x_cp190_rep1_3R4_E-F-D_Position013_12_cmle.ics	68	0	1	1	0.12681485632829495	0.25462962962962954	0.12672811059907832
1435	Jan26_100x_cp190_rep1_3R4_E-F-D_Position013_12_cmle.ics	69	0	1	1	0.027668695926173444	0.14999999999999997	0.15789473684210523
1436	Jan26_100x_cp190_rep1_3R4_E-F-D_Position013_12_cmle.ics	69	0	1	2	0.0	0.0	0.0
1437	Jan26_100x_cp190_rep1_3R4_E-F-D_Position013_12_cmle.ics	70	0	1	1	0.0	0.0	0.0
1438	Jan26_100x_cp190_rep1_3R4_E-F-D_Position013_12_cmle.ics	70	0	1	2	0.0	0.0	0.0
1439	Jan26_100x_cp190_rep1_3R4_E-F-D_Position013_12_cmle.ics	70	0	1	3	0.06686601515491916	0.2543859649122807	0.19863013698630133
1440	Jan26_100x_cp190_rep1_3R4_E-F-D_Position013_12_cmle.ics	70	0	2	1	0.050725942531317986	0.09053497942386832	0.06162464985994398
1441	Jan26_100x_cp190_rep1_3R4_E-F-D_Position013_12_cmle.ics	70	0	2	2	0.0	0.0	0.0
1442	Jan26_100x_cp190_rep1_3R4_E-F-D_Position013_12_cmle.ics	70	0	2	3	0.0	0.0	0.0
1443	Jan26_100x_cp190_rep1_3R4_E-F-D_Position013_12_cmle.ics	71	0	1	1	0.4634506567634052	0.6222910216718266	0.6
1444	Jan26_100x_cp190_rep1_3R4_E-F-D_Position013_12_cmle.ics	71	0	1	2	0.0	0.0	0.0
1445	Jan26_100x_cp190_rep1_3R4_E-F-D_Position013_12_cmle.ics	71	0	1	3	0.0	0.0	0.0
1446	Jan26_100x_cp190_rep1_3R4_E-F-D_Position013_12_cmle.ics	71	0	2	1	0.0	0.0	0.0
1447	Jan26_100x_cp190_rep1_3R4_E-F-D_Position013_12_cmle.ics	71	0	2	2	0.027668695926173444	0.1043478260869565	0.23076923076923073
1448	Jan26_100x_cp190_rep1_3R4_E-F-D_Position013_12_cmle.ics	71	0	2	3	0.0	0.0	0.0
1449	Jan26_100x_cp190_rep1_3R4_E-F-D_Position013_12_cmle.ics	72	0	1	1	0.02305724660514454	0.11363636363636363	0.06097560975609755
1450	Jan26_100x_cp190_rep1_3R4_E-F-D_Position013_12_cmle.ics	73	0	1	1	0.31127282916945126	0.9782608695652174	0.26574803149606296
1451	Jan26_100x_cp190_rep1_3R4_E-F-D_Position013_12_cmle.ics	73	0	2	1	0.0	0.0	0.0
1452	Jan26_100x_cp190_rep1_3R4_E-F-D_Position013_12_cmle.ics	74	0	1	1	0.0	0.0	0.0
1453	Jan26_100x_cp190_rep1_3R4_E-F-D_Position013_12_cmle.ics	75	0	1	1	0.20059804546475749	0.4328358208955223	0.21534653465346534
1454	Jan26_100x_cp190_rep1_3R4_E-F-D_Position013_12_cmle.ics	76	0	1	1	0.249018263335561	0.5046728971962616	0.2511627906976744
1455	Jan26_100x_cp190_rep1_3R4_E-F-D_Position013_12_cmle.ics	78	0	1	1	0.0	0.0	0.0
1456	Jan26_100x_cp190_rep1_3R4_E-F-D_Position013_12_cmle.ics	80	0	1	1	0.0853118124390348	0.20555555555555555	0.09866666666666668
1457	Jan26_100x_cp190_rep1_3R4_E-F-D_Position013_12_cmle.ics	81	0	1	1	0.14295492895189613	0.7560975609756095	0.35028248587570615
1458	Jan26_100x_cp190_rep1_3R4_E-F-D_Position013_12_cmle.ics	82	0	1	1	0.0	0.0	0.0
1459	Jan26_100x_cp190_rep1_3R4_E-F-D_Position013_12_cmle.ics	83	0	1	1	0.3596930470402548	0.6070038910505836	0.3046875
1460	Jan26_100x_cp190_rep1_3R4_E-F-D_Position013_12_cmle.ics	84	0	1	1	0.0023057246605144538	0.009433962264150943	0.007352941176470587
1461	Jan26_100x_cp190_rep1_3R4_E-F-D_Position013_12_cmle.ics	86	0	1	1	0.48650790336854977	0.9504504504504504	0.4699331848552339
1462	Jan26_100x_cp190_rep1_3R4_E-F-D_Position013_12_cmle.ics	87	0	1	1	0.14064920429138167	0.4452554744525547	0.22101449275362317
1463	Jan26_100x_cp190_rep1_3R4_E-F-D_Position013_12_cmle.ics	88	0	1	1	0.45883920744237633	0.8155737704918032	0.4077868852459016
1464	Jan26_100x_cp190_rep1_3R4_E-F-D_Position014_13_cmle.ics	1	0	1	1	0.3181900031509946	0.5267175572519083	0.2771084337349397
1465	Jan26_100x_cp190_rep1_3R4_E-F-D_Position014_13_cmle.ics	3	0	1	1	0.4634506567634052	0.7282608695652174	0.36479128856624315
1466	Jan26_100x_cp190_rep1_3R4_E-F-D_Position014_13_cmle.ics	4	0	1	1	0.21904384274887312	0.38	0.1903807615230461
1467	Jan26_100x_cp190_rep1_3R4_E-F-D_Position014_13_cmle.ics	5	0	1	1	0.7124689200989662	0.7963917525773195	0.3992248062015504
1468	Jan26_100x_cp190_rep1_3R4_E-F-D_Position014_13_cmle.ics	6	0	1	1	0.12220340700726605	0.6309523809523809	0.22943722943722944
1469	Jan26_100x_cp190_rep1_3R4_E-F-D_Position014_13_cmle.ics	7	0	1	1	0.35047014839819696	0.5846153846153844	0.2900763358778625
1470	Jan26_100x_cp190_rep1_3R4_E-F-D_Position014_13_cmle.ics	8	0	1	1	0.0	0.0	0.0
1471	Jan26_100x_cp190_rep1_3R4_E-F-D_Position014_13_cmle.ics	10	0	1	1	0.9222898642057815	0.8658008658008658	0.4319654427645788
1472	Jan26_100x_cp190_rep1_3R4_E-F-D_Position014_13_cmle.ics	11	0	1	1	0.020751521944630084	0.16363636363636366	0.08181818181818183
1473	Jan26_100x_cp190_rep1_3R4_E-F-D_Position014_13_cmle.ics	12	0	1	1	0.0	0.0	0.0
1474	Jan26_100x_cp190_rep1_3R4_E-F-D_Position014_13_cmle.ics	13	0	1	1	0.4450048594792896	0.923444976076555	0.4617224880382775
1475	Jan26_100x_cp190_rep1_3R4_E-F-D_Position014_13_cmle.ics	15	0	1	1	0.0	0.0	0.0
1476	Jan26_100x_cp190_rep1_3R4_E-F-D_Position014_13_cmle.ics	15	0	1	2	0.0	0.0	0.0
1477	Jan26_100x_cp190_rep1_3R4_E-F-D_Position014_13_cmle.ics	15	0	1	3	0.009222898642057815	0.042553191489361694	0.030769230769230764
1478	Jan26_100x_cp190_rep1_3R4_E-F-D_Position014_13_cmle.ics	15	0	1	4	0.0	0.0	0.0
1479	Jan26_100x_cp190_rep1_3R4_E-F-D_Position014_13_cmle.ics	15	0	2	1	0.0	0.0	0.0
1480	Jan26_100x_cp190_rep1_3R4_E-F-D_Position014_13_cmle.ics	15	0	2	2	0.04150304388926017	0.12244897959183672	0.06143344709897611
1481	Jan26_100x_cp190_rep1_3R4_E-F-D_Position014_13_cmle.ics	15	0	2	3	0.0	0.0	0.0
1482	Jan26_100x_cp190_rep1_3R4_E-F-D_Position014_13_cmle.ics	15	0	2	4	0.0	0.0	0.0
1483	Jan26_100x_cp190_rep1_3R4_E-F-D_Position014_13_cmle.ics	15	0	3	1	0.0	0.0	0.0
1484	Jan26_100x_cp190_rep1_3R4_E-F-D_Position014_13_cmle.ics	15	0	3	2	0.0	0.0	0.0
1485	Jan26_100x_cp190_rep1_3R4_E-F-D_Position014_13_cmle.ics	15	0	3	3	0.0	0.0	0.0
1486	Jan26_100x_cp190_rep1_3R4_E-F-D_Position014_13_cmle.ics	15	0	3	4	0.0	0.0	0.0
1487	Jan26_100x_cp190_rep1_3R4_E-F-D_Position014_13_cmle.ics	15	0	4	1	0.0	0.0	0.0
1488	Jan26_100x_cp190_rep1_3R4_E-F-D_Position014_13_cmle.ics	15	0	4	2	0.0	0.0	0.0
1489	Jan26_100x_cp190_rep1_3R4_E-F-D_Position014_13_cmle.ics	15	0	4	3	0.0	0.0	0.0
1490	Jan26_100x_cp190_rep1_3R4_E-F-D_Position014_13_cmle.ics	15	0	4	4	0.04842021787080353	0.21875	0.3888888888888888
1491	Jan26_100x_cp190_rep1_3R4_E-F-D_Position014_13_cmle.ics	16	0	1	1	0.0	0.0	0.0
1492	Jan26_100x_cp190_rep1_3R4_E-F-D_Position014_13_cmle.ics	16	0	1	2	0.39197319228745714	0.7112970711297071	0.6093189964157706
1493	Jan26_100x_cp190_rep1_3R4_E-F-D_Position014_13_cmle.ics	17	0	1	1	0.5625968171655267	0.9138576779026216	0.462121212121212
1494	Jan26_100x_cp190_rep1_3R4_E-F-D_Position014_13_cmle.ics	18	0	1	1	0.05533739185234689	0.3870967741935484	0.208695652173913
1495	Jan26_100x_cp190_rep1_3R4_E-F-D_Position014_13_cmle.ics	18	0	1	2	0.0	0.0	0.0
1496	Jan26_100x_cp190_rep1_3R4_E-F-D_Position014_13_cmle.ics	19	0	1	1	0.14526065361241058	0.48091603053435106	0.24230769230769225
1497	Jan26_100x_cp190_rep1_3R4_E-F-D_Position014_13_cmle.ics	20	0	1	1	0.0	0.0	0.0
1498	Jan26_100x_cp190_rep1_3R4_E-F-D_Position014_13_cmle.ics	20	0	1	2	0.0	0.0	0.0
1499	Jan26_100x_cp190_rep1_3R4_E-F-D_Position014_13_cmle.ics	20	0	1	3	0.21904384274887312	0.5900621118012422	0.6291390728476821
1500	Jan26_100x_cp190_rep1_3R4_E-F-D_Position014_13_cmle.ics	21	0	1	1	0.9591814587740127	0.7689463955637706	0.3844731977818853
1501	Jan26_100x_cp190_rep1_3R4_E-F-D_Position014_13_cmle.ics	22	0	1	1	0.0	0.0	0.0
1502	Jan26_100x_cp190_rep1_3R4_E-F-D_Position014_13_cmle.ics	23	0	1	1	0.3896674676269427	0.7253218884120173	0.3634408602150538
1503	Jan26_100x_cp190_rep1_3R4_E-F-D_Position014_13_cmle.ics	24	0	1	1	0.0	0.0	0.0
1504	Jan26_100x_cp190_rep1_3R4_E-F-D_Position014_13_cmle.ics	25	0	1	1	0.0	0.0	0.0
1505	Jan26_100x_cp190_rep1_3R4_E-F-D_Position014_13_cmle.ics	25	0	1	2	0.0	0.0	0.0
1506	Jan26_100x_cp190_rep1_3R4_E-F-D_Position014_13_cmle.ics	26	0	1	1	0.0	0.0	0.0
1507	Jan26_100x_cp190_rep1_3R4_E-F-D_Position014_13_cmle.ics	27	0	1	1	0.28821558256430674	0.9765625	0.4844961240310077
1508	Jan26_100x_cp190_rep1_3R4_E-F-D_Position014_13_cmle.ics	28	0	1	1	0.0	0.0	0.0
1509	Jan26_100x_cp190_rep1_3R4_E-F-D_Position014_13_cmle.ics	30	0	1	1	0.5441510198814111	0.9042145593869731	0.4521072796934866
1510	Jan26_100x_cp190_rep1_3R4_E-F-D_Position014_13_cmle.ics	32	0	1	1	0.4749792800659775	0.8583333333333333	0.42916666666666664
1511	Jan26_100x_cp190_rep1_3R4_E-F-D_Position014_13_cmle.ics	33	0	1	1	0.0	0.0	0.0
1512	Jan26_100x_cp190_rep1_3R4_E-F-D_Position014_13_cmle.ics	33	0	1	2	0.0	0.0	0.0
1513	Jan26_100x_cp190_rep1_3R4_E-F-D_Position014_13_cmle.ics	35	0	1	1	0.21904384274887312	0.5937499999999999	0.2978056426332288
1514	Jan26_100x_cp190_rep1_3R4_E-F-D_Position014_13_cmle.ics	37	0	1	1	0.0	0.0	0.0
1515	Jan26_100x_cp190_rep1_3R4_E-F-D_Position014_13_cmle.ics	38	0	1	1	0.498036526671122	0.8244274809160305	0.41379310344827586
1516	Jan26_100x_cp190_rep1_3R4_E-F-D_Position014_13_cmle.ics	39	0	1	1	0.26515833595916216	0.9274193548387096	0.45816733067729076
1517	Jan26_100x_cp190_rep1_3R4_E-F-D_Position014_13_cmle.ics	40	0	1	1	0.0	0.0	0.0
1518	Jan26_100x_cp190_rep1_3R4_E-F-D_Position014_13_cmle.ics	40	0	1	2	0.07839463845749142	0.5074626865671641	0.607142857142857
1519	Jan26_100x_cp190_rep1_3R4_E-F-D_Position014_13_cmle.ics	41	0	1	1	0.22134956740938755	0.5303867403314917	0.31578947368421045
1520	Jan26_100x_cp190_rep1_3R4_E-F-D_Position014_13_cmle.ics	42	0	1	1	0.1590950015754973	0.5798319327731091	0.41566265060240953
1521	Jan26_100x_cp190_rep1_3R4_E-F-D_Position014_13_cmle.ics	42	0	1	2	0.0	0.0	0.0
1522	Jan26_100x_cp190_rep1_3R4_E-F-D_Position014_13_cmle.ics	43	0	1	1	0.0	0.0	0.0
1523	Jan26_100x_cp190_rep1_3R4_E-F-D_Position014_13_cmle.ics	45	0	1	1	0.30896710450893683	0.6118721461187214	0.4527027027027028
1524	Jan26_100x_cp190_rep1_3R4_E-F-D_Position014_13_cmle.ics	45	0	1	2	0.0	0.0	0.0
1525	Jan26_100x_cp190_rep1_3R4_E-F-D_Position014_13_cmle.ics	46	0	1	1	0.797780732538001	0.7688888888888888	0.38274336283185834
1526	Jan26_100x_cp190_rep1_3R4_E-F-D_Position014_13_cmle.ics	47	0	1	1	0.41503043889260166	0.769230769230769	0.3797468354430379
1527	Jan26_100x_cp190_rep1_3R4_E-F-D_Position014_13_cmle.ics	48	0	1	1	0.5210937732762666	0.8968253968253967	0.4484126984126984
1528	Jan26_100x_cp190_rep1_3R4_E-F-D_Position014_13_cmle.ics	49	0	1	1	0.08761753709954924	0.22352941176470587	0.09644670050761421
1529	Jan26_100x_cp190_rep1_3R4_E-F-D_Position014_13_cmle.ics	50	0	1	1	0.5579853678444978	0.9641434262948206	0.484
1530	Jan26_100x_cp190_rep1_3R4_E-F-D_Position014_13_cmle.ics	51	0	1	1	0.0	0.0	0.0
1531	Jan26_100x_cp190_rep1_3R4_E-F-D_Position014_13_cmle.ics	54	0	1	1	0.6133227596968447	0.9268292682926828	0.4618055555555555
1532	Jan26_100x_cp190_rep1_3R4_E-F-D_Position014_13_cmle.ics	55	0	1	1	0.4496163088003185	0.7222222222222222	0.48029556650246297
1533	Jan26_100x_cp190_rep1_3R4_E-F-D_Position014_13_cmle.ics	55	0	1	2	0.0	0.0	0.0
1534	Jan26_100x_cp190_rep1_3R4_E-F-D_Position014_13_cmle.ics	57	0	1	1	0.41503043889260166	0.7894736842105263	0.392156862745098
1535	Jan26_100x_cp190_rep1_3R4_E-F-D_Position014_13_cmle.ics	58	0	1	1	0.0	0.0	0.0
1536	Jan26_100x_cp190_rep1_3R4_E-F-D_Position014_13_cmle.ics	59	0	1	1	0.22134956740938755	0.3595505617977528	0.1797752808988764
1537	Jan26_100x_cp190_rep1_3R4_E-F-D_Position014_13_cmle.ics	60	0	1	1	0.4334762361767173	0.706766917293233	0.35606060606060597
1538	Jan26_100x_cp190_rep1_3R4_E-F-D_Position014_13_cmle.ics	61	0	1	1	0.0	0.0	0.0
1539	Jan26_100x_cp190_rep1_3R4_E-F-D_Position014_13_cmle.ics	61	0	1	2	0.3343300757745958	0.7286432160804018	0.5330882352941175
1540	Jan26_100x_cp190_rep1_3R4_E-F-D_Position014_13_cmle.ics	62	0	1	1	0.1798465235201274	0.6842105263157895	0.308300395256917
1541	Jan26_100x_cp190_rep1_3R4_E-F-D_Position014_13_cmle.ics	63	0	1	1	0.0	0.0	0.0
1542	Jan26_100x_cp190_rep1_3R4_E-F-D_Position014_13_cmle.ics	64	0	1	1	0.4035018155900294	0.6554307116104868	0.3170289855072464
1543	Jan26_100x_cp190_rep1_3R4_E-F-D_Position014_13_cmle.ics	65	0	1	1	0.5695139911470701	0.9250936329588015	0.45996275605214154
1544	Jan26_100x_cp190_rep1_3R4_E-F-D_Position014_13_cmle.ics	67	0	1	1	0.11528623302572269	0.21739130434782605	0.10845986984815617
1545	Jan26_100x_cp190_rep1_3R4_E-F-D_Position014_13_cmle.ics	68	0	1	1	0.23748964003298875	0.44588744588744594	0.2224622030237581
1546	Jan26_100x_cp190_rep1_3R4_E-F-D_Position014_13_cmle.ics	70	0	1	1	0.0	0.0	0.0
1547	Jan26_100x_cp190_rep1_3R4_E-F-D_Position014_13_cmle.ics	70	0	1	2	0.06917173981543362	0.46875000000000006	0.2586206896551724
1548	Jan26_100x_cp190_rep1_3R4_E-F-D_Position014_13_cmle.ics	71	0	1	1	0.3412472497561392	0.6519823788546255	0.32456140350877194
1549	Jan26_100x_cp190_rep1_3R4_E-F-D_Position014_13_cmle.ics	73	0	1	1	0.020751521944630084	0.08571428571428572	0.039473684210526314
1550	Jan26_100x_cp190_rep1_3R4_E-F-D_Position014_13_cmle.ics	73	0	1	2	0.0	0.0	0.0
1551	Jan26_100x_cp190_rep1_3R4_E-F-D_Position014_13_cmle.ics	73	0	2	1	0.0	0.0	0.0
1552	Jan26_100x_cp190_rep1_3R4_E-F-D_Position014_13_cmle.ics	73	0	2	2	0.22596101673041646	0.8376068376068374	0.4495412844036697
1553	Jan26_100x_cp190_rep1_3R4_E-F-D_Position014_13_cmle.ics	74	0	1	1	0.03458586990771681	0.23076923076923075	0.08620689655172414
1554	Jan26_100x_cp190_rep1_3R4_E-F-D_Position014_13_cmle.ics	76	0	1	1	0.15678927691498284	0.6732673267326732	0.13465346534653463
1555	Jan26_100x_cp190_rep1_3R4_E-F-D_Position014_13_cmle.ics	76	0	2	1	0.0	0.0	0.0
1556	Jan26_100x_cp190_rep1_3R4_E-F-D_Position014_13_cmle.ics	77	0	1	1	0.43117051151620284	0.8095238095238095	0.4038876889848812
1557	Jan26_100x_cp190_rep1_3R4_E-F-D_Position014_13_cmle.ics	78	0	1	1	0.0	0.0	0.0
1558	Jan26_100x_cp190_rep1_3R4_E-F-D_Position014_13_cmle.ics	78	0	1	2	0.0	0.0	0.0
1559	Jan26_100x_cp190_rep1_3R4_E-F-D_Position014_13_cmle.ics	79	0	1	1	0.23748964003298875	0.9999999999999999	0.15773353751914243
1560	Jan26_100x_cp190_rep1_3R4_E-F-D_Position014_13_cmle.ics	79	0	1	2	0.0	0.0	0.0
1561	Jan26_100x_cp190_rep1_3R4_E-F-D_Position014_13_cmle.ics	79	0	2	1	0.0	0.0	0.0
1562	Jan26_100x_cp190_rep1_3R4_E-F-D_Position014_13_cmle.ics	79	0	2	2	0.18215224818064185	0.19174757281553395	0.21122994652406415
1563	Jan26_100x_cp190_rep1_3R4_E-F-D_Position014_13_cmle.ics	81	0	1	1	0.0	0.0	0.0
1564	Jan26_100x_cp190_rep1_3R4_E-F-D_Position014_13_cmle.ics	81	0	2	1	0.0	0.0	0.0
1565	Jan26_100x_cp190_rep1_3R4_E-F-D_Position014_13_cmle.ics	82	0	1	1	0.0	0.0	0.0
1566	Jan26_100x_cp190_rep1_3R4_E-F-D_Position014_13_cmle.ics	82	0	1	2	0.01152862330257227	0.05154639175257732	0.04464285714285714
1567	Jan26_100x_cp190_rep1_3R4_E-F-D_Position014_13_cmle.ics	82	0	2	1	0.3850560183059138	0.8789473684210525	0.3622559652928416
1568	Jan26_100x_cp190_rep1_3R4_E-F-D_Position014_13_cmle.ics	82	0	2	2	0.0	0.0	0.0
1569	Jan26_100x_cp190_rep1_3R4_E-F-D_Position014_13_cmle.ics	83	0	1	1	0.21212666876732975	0.48421052631578937	0.24020887728459528
1570	Jan26_100x_cp190_rep1_3R4_E-F-D_Position014_13_cmle.ics	84	0	1	1	0.39197319228745714	0.7142857142857142	0.35490605427974947
1571	Jan26_100x_cp190_rep1_3R4_E-F-D_Position014_13_cmle.ics	85	0	1	1	0.0	0.0	0.0
1572	Jan26_100x_cp190_rep1_3R4_E-F-D_Position014_13_cmle.ics	86	0	1	1	0.31127282916945126	0.5921052631578947	0.2947598253275108
1573	Jan26_100x_cp190_rep1_3R4_E-F-D_Position014_13_cmle.ics	87	0	1	1	0.41272471423208723	0.69921875	0.3462282398452611
1574	Jan26_100x_cp190_rep1_3R4_E-F-D_Position014_13_cmle.ics	89	0	1	1	0.0	0.0	0.0
1575	Jan26_100x_cp190_rep1_3R4_E-F-D_Position014_13_cmle.ics	90	0	1	1	0.11989768234675159	0.2321428571428571	0.8524590163934425
1576	Jan26_100x_cp190_rep1_3R4_E-F-D_Position014_13_cmle.ics	90	0	1	2	0.0	0.0	0.0
1577	Jan26_100x_cp190_rep1_3R4_E-F-D_Position014_13_cmle.ics	90	0	1	3	0.0	0.0	0.0
1578	Jan26_100x_cp190_rep1_3R4_E-F-D_Position014_13_cmle.ics	91	0	1	1	0.5372338458998678	0.8996138996138997	0.44807692307692304
1579	Jan26_100x_cp190_rep1_3R4_E-F-D_Position015_14_cmle.ics	1	0	1	1	0.0	0.0	0.0
1580	Jan26_100x_cp190_rep1_3R4_E-F-D_Position015_14_cmle.ics	2	0	1	1	0.3135785538299657	0.6507177033492821	0.32692307692307687
1581	Jan26_100x_cp190_rep1_3R4_E-F-D_Position015_14_cmle.ics	3	0	1	1	0.0	0.0	0.0
1582	Jan26_100x_cp190_rep1_3R4_E-F-D_Position015_14_cmle.ics	4	0	1	1	0.12681485632829495	0.5188679245283018	0.25700934579439244
1583	Jan26_100x_cp190_rep1_3R4_E-F-D_Position015_14_cmle.ics	5	0	1	1	0.0	0.0	0.0
1584	Jan26_100x_cp190_rep1_3R4_E-F-D_Position015_14_cmle.ics	6	0	1	1	0.0	0.0	0.0
1585	Jan26_100x_cp190_rep1_3R4_E-F-D_Position015_14_cmle.ics	7	0	1	1	0.5764311651286135	0.5263157894736843	0.5543237250554324
1586	Jan26_100x_cp190_rep1_3R4_E-F-D_Position015_14_cmle.ics	7	0	1	2	0.0	0.0	0.0
1587	Jan26_100x_cp190_rep1_3R4_E-F-D_Position015_14_cmle.ics	9	0	1	1	0.0	0.0	0.0
1588	Jan26_100x_cp190_rep1_3R4_E-F-D_Position015_14_cmle.ics	9	0	1	2	0.03228014524720235	0.21875	0.15730337078651685
1589	Jan26_100x_cp190_rep1_3R4_E-F-D_Position015_14_cmle.ics	10	0	1	1	0.22826674139093092	0.5657142857142856	0.2836676217765043
1590	Jan26_100x_cp190_rep1_3R4_E-F-D_Position015_14_cmle.ics	11	0	1	1	0.43808768549774624	0.8444444444444444	0.7116104868913857
1591	Jan26_100x_cp190_rep1_3R4_E-F-D_Position015_14_cmle.ics	11	0	1	2	0.0	0.0	0.0
1592	Jan26_100x_cp190_rep1_3R4_E-F-D_Position015_14_cmle.ics	12	0	1	1	0.19829232080424303	0.9450549450549449	0.2544378698224852
1593	Jan26_100x_cp190_rep1_3R4_E-F-D_Position015_14_cmle.ics	12	0	1	2	0.0	0.0	0.0
1594	Jan26_100x_cp190_rep1_3R4_E-F-D_Position015_14_cmle.ics	13	0	1	1	0.15217782759395396	0.9999999999999998	0.14012738853503182
1595	Jan26_100x_cp190_rep1_3R4_E-F-D_Position015_14_cmle.ics	13	0	2	1	0.0	0.0	0.0
1596	Jan26_100x_cp190_rep1_3R4_E-F-D_Position015_14_cmle.ics	14	0	1	1	0.0	0.0	0.0
1597	Jan26_100x_cp190_rep1_3R4_E-F-D_Position015_14_cmle.ics	14	0	2	1	0.1245091316677805	0.9152542372881356	0.23580786026200867
1598	Jan26_100x_cp190_rep1_3R4_E-F-D_Position015_14_cmle.ics	15	0	1	1	0.42194761287414506	0.8511627906976744	0.42459396751740136
1599	Jan26_100x_cp190_rep1_3R4_E-F-D_Position015_14_cmle.ics	20	0	1	1	0.223655292069902	0.5271739130434782	0.26502732240437155
1600	Jan26_100x_cp190_rep1_3R4_E-F-D_Position015_14_cmle.ics	22	0	1	1	0.2536297126565899	0.670731707317073	0.3333333333333333
1601	Jan26_100x_cp190_rep1_3R4_E-F-D_Position015_14_cmle.ics	23	0	1	1	0.0	0.0	0.0
1602	Jan26_100x_cp190_rep1_3R4_E-F-D_Position015_14_cmle.ics	23	0	1	2	0.4426991348187751	0.5147453083109919	0.4093816631130064
1603	Jan26_100x_cp190_rep1_3R4_E-F-D_Position015_14_cmle.ics	24	0	1	1	0.23979536469350318	0.48148148148148134	0.24074074074074067
1604	Jan26_100x_cp190_rep1_3R4_E-F-D_Position015_14_cmle.ics	25	0	1	1	0.14756637827292504	0.6213592233009708	0.8648648648648649
1605	Jan26_100x_cp190_rep1_3R4_E-F-D_Position015_14_cmle.ics	25	0	1	2	0.0	0.0	0.0
1606	Jan26_100x_cp190_rep1_3R4_E-F-D_Position015_14_cmle.ics	26	0	1	1	0.03919731922874571	0.2098765432098765	0.10365853658536582
1607	Jan26_100x_cp190_rep1_3R4_E-F-D_Position015_14_cmle.ics	27	0	1	1	0.0	0.0	0.0
1608	Jan26_100x_cp190_rep1_3R4_E-F-D_Position015_14_cmle.ics	27	0	1	2	0.059948841173375796	0.30588235294117644	0.27956989247311825
1609	Jan26_100x_cp190_rep1_3R4_E-F-D_Position015_14_cmle.ics	28	0	1	1	0.0	0.0	0.0
1610	Jan26_100x_cp190_rep1_3R4_E-F-D_Position015_14_cmle.ics	28	0	1	2	0.0	0.0	0.0
1611	Jan26_100x_cp190_rep1_3R4_E-F-D_Position015_14_cmle.ics	29	0	1	1	0.10606333438366487	0.49999999999999994	0.2459893048128342
1612	Jan26_100x_cp190_rep1_3R4_E-F-D_Position015_14_cmle.ics	30	0	1	1	0.0	0.0	0.0
1613	Jan26_100x_cp190_rep1_3R4_E-F-D_Position015_14_cmle.ics	30	0	1	2	0.0	0.0	0.0
1614	Jan26_100x_cp190_rep1_3R4_E-F-D_Position015_14_cmle.ics	33	0	1	1	0.15448355225446841	0.3602150537634408	0.17914438502673796
1615	Jan26_100x_cp190_rep1_3R4_E-F-D_Position015_14_cmle.ics	34	0	1	1	0.057643116512861345	0.12755102040816324	0.39682539682539675
1616	Jan26_100x_cp190_rep1_3R4_E-F-D_Position015_14_cmle.ics	34	0	1	2	0.0	0.0	0.0
1617	Jan26_100x_cp190_rep1_3R4_E-F-D_Position015_14_cmle.ics	35	0	1	1	0.3781388443243704	0.7735849056603772	0.39518072289156614
1618	Jan26_100x_cp190_rep1_3R4_E-F-D_Position015_14_cmle.ics	37	0	1	1	0.3873617429664282	0.7741935483870966	0.38620689655172413
1619	Jan26_100x_cp190_rep1_3R4_E-F-D_Position015_14_cmle.ics	38	0	1	1	0.24671253867504656	0.5376884422110552	0.2681704260651629
1620	Jan26_100x_cp190_rep1_3R4_E-F-D_Position015_14_cmle.ics	39	0	1	1	0.26746406061967665	0.6783625730994152	0.34017595307917886
1621	Jan26_100x_cp190_rep1_3R4_E-F-D_Position015_14_cmle.ics	40	0	1	1	0.10145188506263597	0.2189054726368159	0.10864197530864197
1622	Jan26_100x_cp190_rep1_3R4_E-F-D_Position015_14_cmle.ics	41	0	1	1	0.40119609092951497	0.8055555555555554	0.4018475750577367
1623	Jan26_100x_cp190_rep1_3R4_E-F-D_Position015_14_cmle.ics	43	0	1	1	0.04611449321028908	0.2439024390243902	0.12048192771084335
1624	Jan26_100x_cp190_rep1_3R4_E-F-D_Position015_14_cmle.ics	45	0	1	1	0.07839463845749142	0.3617021276595744	0.27419354838709675
1625	Jan26_100x_cp190_rep1_3R4_E-F-D_Position015_14_cmle.ics	45	0	1	2	0.0	0.0	0.0
1626	Jan26_100x_cp190_rep1_3R4_E-F-D_Position015_14_cmle.ics	47	0	1	1	0.19137514682269965	0.40686274509803916	0.20493827160493824
1627	Jan26_100x_cp190_rep1_3R4_E-F-D_Position015_14_cmle.ics	48	0	1	1	0.0	0.0	0.0
1628	Jan26_100x_cp190_rep1_3R4_E-F-D_Position015_14_cmle.ics	48	0	1	2	0.18676369750167077	0.7641509433962264	0.41326530612244894
1629	Jan26_100x_cp190_rep1_3R4_E-F-D_Position015_14_cmle.ics	48	0	2	1	0.01844579728411563	0.16	0.0689655172413793
1630	Jan26_100x_cp190_rep1_3R4_E-F-D_Position015_14_cmle.ics	48	0	2	2	0.0	0.0	0.0
1631	Jan26_100x_cp190_rep1_3R4_E-F-D_Position015_14_cmle.ics	49	0	1	1	0.07608891379697698	0.5689655172413792	0.2088607594936709
1632	Jan26_100x_cp190_rep1_3R4_E-F-D_Position015_14_cmle.ics	51	0	1	1	0.4496163088003185	0.6632653061224489	0.2880354505169867
1633	Jan26_100x_cp190_rep1_3R4_E-F-D_Position015_14_cmle.ics	51	0	1	2	0.0	0.0	0.0
1634	Jan26_100x_cp190_rep1_3R4_E-F-D_Position015_14_cmle.ics	51	0	2	1	0.0	0.0	0.0
1635	Jan26_100x_cp190_rep1_3R4_E-F-D_Position015_14_cmle.ics	51	0	2	2	0.21673811808835866	0.6482758620689655	0.48958333333333337
1636	Jan26_100x_cp190_rep1_3R4_E-F-D_Position015_14_cmle.ics	56	0	1	1	0.1936808714832141	0.6086956521739131	0.233983286908078
1637	Jan26_100x_cp190_rep1_3R4_E-F-D_Position015_14_cmle.ics	57	0	1	1	0.0	0.0	0.0
1638	Jan26_100x_cp190_rep1_3R4_E-F-D_Position015_14_cmle.ics	58	0	1	1	0.39658464160848605	0.8643216080402009	0.43216080402010043
1639	Jan26_100x_cp190_rep1_3R4_E-F-D_Position015_14_cmle.ics	59	0	1	1	0.39427891694797157	0.763392857142857	0.3825503355704698
1640	Jan26_100x_cp190_rep1_3R4_E-F-D_Position015_14_cmle.ics	60	0	1	1	0.0	0.0	0.0
1641	Jan26_100x_cp190_rep1_3R4_E-F-D_Position015_14_cmle.ics	60	0	1	2	0.0	0.0	0.0
1642	Jan26_100x_cp190_rep1_3R4_E-F-D_Position015_14_cmle.ics	60	0	1	3	0.18215224818064185	0.395	0.26421404682274247
1643	Jan26_100x_cp190_rep1_3R4_E-F-D_Position015_14_cmle.ics	60	0	2	1	0.9176784148847527	0.7537878787878787	0.37796771130104456
1644	Jan26_100x_cp190_rep1_3R4_E-F-D_Position015_14_cmle.ics	60	0	2	2	0.0	0.0	0.0
1645	Jan26_100x_cp190_rep1_3R4_E-F-D_Position015_14_cmle.ics	60	0	2	3	0.0	0.0	0.0
1646	Jan26_100x_cp190_rep1_3R4_E-F-D_Position015_14_cmle.ics	60	0	3	1	0.0	0.0	0.0
1647	Jan26_100x_cp190_rep1_3R4_E-F-D_Position015_14_cmle.ics	60	0	3	2	0.13834347963086724	0.9523809523809523	0.2564102564102564
1648	Jan26_100x_cp190_rep1_3R4_E-F-D_Position015_14_cmle.ics	60	0	3	3	0.0	0.0	0.0
1649	Jan26_100x_cp190_rep1_3R4_E-F-D_Position015_14_cmle.ics	61	0	1	1	0.0	0.0	0.0
1650	Jan26_100x_cp190_rep1_3R4_E-F-D_Position015_14_cmle.ics	61	0	2	1	0.0	0.0	0.0
1651	Jan26_100x_cp190_rep1_3R4_E-F-D_Position015_14_cmle.ics	62	0	1	1	0.0	0.0	0.0
1652	Jan26_100x_cp190_rep1_3R4_E-F-D_Position015_14_cmle.ics	62	0	1	2	0.0	0.0	0.0
1653	Jan26_100x_cp190_rep1_3R4_E-F-D_Position015_14_cmle.ics	63	0	1	1	0.37352739500334153	0.6893617021276596	0.3439490445859872
1654	Jan26_100x_cp190_rep1_3R4_E-F-D_Position015_14_cmle.ics	64	0	1	1	0.41041898957157275	0.8018018018018017	0.5476923076923076
1655	Jan26_100x_cp190_rep1_3R4_E-F-D_Position015_14_cmle.ics	64	0	1	2	0.0	0.0	0.0
1656	Jan26_100x_cp190_rep1_3R4_E-F-D_Position015_14_cmle.ics	65	0	1	1	0.08300608777852034	0.3564356435643564	0.1773399014778325
1657	Jan26_100x_cp190_rep1_3R4_E-F-D_Position015_14_cmle.ics	66	0	1	1	0.1844579728411563	0.5479452054794519	0.27586206896551724
1658	Jan26_100x_cp190_rep1_3R4_E-F-D_Position015_14_cmle.ics	67	0	1	1	0.23748964003298875	0.533678756476684	0.266839378238342
1659	Jan26_100x_cp190_rep1_3R4_E-F-D_Position015_14_cmle.ics	68	0	1	1	0.23057246605144538	0.5813953488372092	0.2906976744186046
1660	Jan26_100x_cp190_rep1_3R4_E-F-D_Position015_14_cmle.ics	69	0	1	1	0.249018263335561	0.4954128440366972	0.2465753424657534
1661	Jan26_100x_cp190_rep1_3R4_E-F-D_Position015_14_cmle.ics	70	0	1	1	0.28129840858276334	0.5865384615384615	0.29468599033816417
1662	Jan26_100x_cp190_rep1_3R4_E-F-D_Position015_14_cmle.ics	72	0	1	1	0.0645602904944047	0.5490196078431372	0.2718446601941747
1663	Jan26_100x_cp190_rep1_3R4_E-F-D_Position015_14_cmle.ics	73	0	1	1	0.3781388443243704	0.7420814479638007	0.37272727272727274
1664	Jan26_100x_cp190_rep1_3R4_E-F-D_Position015_14_cmle.ics	75	0	1	1	0.24210108935401764	0.6521739130434783	0.32507739938080493
1665	Jan26_100x_cp190_rep1_3R4_E-F-D_Position015_14_cmle.ics	76	0	1	1	0.0	0.0	0.0
1666	Jan26_100x_cp190_rep1_3R4_E-F-D_Position015_14_cmle.ics	76	0	1	2	0.0	0.0	0.0
1667	Jan26_100x_cp190_rep1_3R4_E-F-D_Position015_14_cmle.ics	79	0	1	1	0.0	0.0	0.0
1668	Jan26_100x_cp190_rep1_3R4_E-F-D_Position015_14_cmle.ics	80	0	1	1	0.0	0.0	0.0
1669	Jan26_100x_cp190_rep1_3R4_E-F-D_Position015_14_cmle.ics	80	0	2	1	0.28590985790379225	0.7798742138364778	0.29176470588235287
1670	Jan26_100x_cp190_rep1_3R4_E-F-D_Position015_14_cmle.ics	81	0	1	1	0.4634506567634052	0.9436619718309858	0.5447154471544714
1671	Jan26_100x_cp190_rep1_3R4_E-F-D_Position015_14_cmle.ics	81	0	1	2	0.0	0.0	0.0
1672	Jan26_100x_cp190_rep1_3R4_E-F-D_Position015_14_cmle.ics	82	0	1	1	0.5049537006526654	0.46105263157894744	0.32637853949329365
1673	Jan26_100x_cp190_rep1_3R4_E-F-D_Position015_14_cmle.ics	82	0	1	2	0.0	0.0	0.0
1674	Jan26_100x_cp190_rep1_3R4_E-F-D_Position016_15_cmle.ics	1	0	1	1	0.0	0.0	0.0
1675	Jan26_100x_cp190_rep1_3R4_E-F-D_Position016_15_cmle.ics	1	0	1	2	0.0	0.0	0.0
1676	Jan26_100x_cp190_rep1_3R4_E-F-D_Position016_15_cmle.ics	1	0	2	1	0.050725942531317986	0.2156862745098039	0.12643678160919541
1677	Jan26_100x_cp190_rep1_3R4_E-F-D_Position016_15_cmle.ics	1	0	2	2	0.0	0.0	0.0
1678	Jan26_100x_cp190_rep1_3R4_E-F-D_Position016_15_cmle.ics	2	0	1	1	0.0	0.0	0.0
1679	Jan26_100x_cp190_rep1_3R4_E-F-D_Position016_15_cmle.ics	2	0	1	2	0.0	0.0	0.0
1680	Jan26_100x_cp190_rep1_3R4_E-F-D_Position016_15_cmle.ics	3	0	1	1	0.07147746447594806	0.12916666666666665	0.06526315789473684
1681	Jan26_100x_cp190_rep1_3R4_E-F-D_Position016_15_cmle.ics	5	0	1	1	0.21212666876732975	0.6216216216216217	0.18891170431211496
1682	Jan26_100x_cp190_rep1_3R4_E-F-D_Position016_15_cmle.ics	5	0	2	1	0.0	0.0	0.0
1683	Jan26_100x_cp190_rep1_3R4_E-F-D_Position016_15_cmle.ics	6	0	1	1	0.1890694221621852	0.3430962343096234	0.17190775681341713
1684	Jan26_100x_cp190_rep1_3R4_E-F-D_Position016_15_cmle.ics	7	0	1	1	0.23057246605144538	0.5464480874316939	0.18975332068311196
1685	Jan26_100x_cp190_rep1_3R4_E-F-D_Position016_15_cmle.ics	7	0	1	2	0.0	0.0	0.0
1686	Jan26_100x_cp190_rep1_3R4_E-F-D_Position016_15_cmle.ics	7	0	2	1	0.0	0.0	0.0
1687	Jan26_100x_cp190_rep1_3R4_E-F-D_Position016_15_cmle.ics	7	0	2	2	0.22826674139093092	0.8114754098360655	0.3913043478260869
1688	Jan26_100x_cp190_rep1_3R4_E-F-D_Position016_15_cmle.ics	7	0	3	1	0.16140072623601176	0.8235294117647058	0.13282732447817835
1689	Jan26_100x_cp190_rep1_3R4_E-F-D_Position016_15_cmle.ics	7	0	3	2	0.0	0.0	0.0
1690	Jan26_100x_cp190_rep1_3R4_E-F-D_Position016_15_cmle.ics	8	0	1	1	0.16831790021755513	0.4932432432432433	0.2274143302180685
1691	Jan26_100x_cp190_rep1_3R4_E-F-D_Position016_15_cmle.ics	9	0	1	1	0.25132398799607547	0.48444444444444446	0.2427616926503341
1692	Jan26_100x_cp190_rep1_3R4_E-F-D_Position016_15_cmle.ics	10	0	1	1	0.4081132649110583	0.9267015706806282	0.4645669291338582
1693	Jan26_100x_cp190_rep1_3R4_E-F-D_Position016_15_cmle.ics	11	0	1	1	0.3827502936453993	0.6775510204081633	0.34016393442622944
1694	Jan26_100x_cp190_rep1_3R4_E-F-D_Position016_15_cmle.ics	12	0	1	1	0.22596101673041646	0.41176470588235287	0.20459290187891438
1695	Jan26_100x_cp190_rep1_3R4_E-F-D_Position016_15_cmle.ics	14	0	1	1	0.10606333438366487	0.1832669322709163	0.09145129224652088
1696	Jan26_100x_cp190_rep1_3R4_E-F-D_Position016_15_cmle.ics	15	0	1	1	0.1936808714832141	0.3605150214592275	0.1798715203426124
1697	Jan26_100x_cp190_rep1_3R4_E-F-D_Position016_15_cmle.ics	16	0	1	1	0.020751521944630084	0.06040268456375838	0.024793388429752063
1698	Jan26_100x_cp190_rep1_3R4_E-F-D_Position016_15_cmle.ics	16	0	1	2	0.0	0.0	0.0
1699	Jan26_100x_cp190_rep1_3R4_E-F-D_Position016_15_cmle.ics	16	0	2	1	0.0	0.0	0.0
1700	Jan26_100x_cp190_rep1_3R4_E-F-D_Position016_15_cmle.ics	16	0	2	2	0.03228014524720235	0.17499999999999996	0.15053763440860213
1701	Jan26_100x_cp190_rep1_3R4_E-F-D_Position016_15_cmle.ics	17	0	1	1	0.29282703188533565	0.6719576719576719	0.33687002652519893
1702	Jan26_100x_cp190_rep1_3R4_E-F-D_Position016_15_cmle.ics	18	0	1	1	0.0	0.0	0.0
1703	Jan26_100x_cp190_rep1_3R4_E-F-D_Position016_15_cmle.ics	18	0	1	2	0.1291205809888094	0.3783783783783784	0.11155378486055775
1704	Jan26_100x_cp190_rep1_3R4_E-F-D_Position016_15_cmle.ics	18	0	2	1	0.0	0.0	0.0
1705	Jan26_100x_cp190_rep1_3R4_E-F-D_Position016_15_cmle.ics	18	0	2	2	0.0	0.0	0.0
1706	Jan26_100x_cp190_rep1_3R4_E-F-D_Position016_15_cmle.ics	18	0	3	1	0.0	0.0	0.0
1707	Jan26_100x_cp190_rep1_3R4_E-F-D_Position016_15_cmle.ics	18	0	3	2	0.0	0.0	0.0
1708	Jan26_100x_cp190_rep1_3R4_E-F-D_Position016_15_cmle.ics	19	0	1	1	0.0	0.0	0.0
1709	Jan26_100x_cp190_rep1_3R4_E-F-D_Position016_15_cmle.ics	19	0	2	1	0.09684043574160706	0.3255813953488372	0.08695652173913043
1710	Jan26_100x_cp190_rep1_3R4_E-F-D_Position016_15_cmle.ics	21	0	1	1	0.0	0.0	0.0
1711	Jan26_100x_cp190_rep1_3R4_E-F-D_Position016_15_cmle.ics	22	0	1	1	0.04150304388926017	0.08955223880597013	0.04433497536945812
1712	Jan26_100x_cp190_rep1_3R4_E-F-D_Position016_15_cmle.ics	23	0	1	1	0.09222898642057815	0.3333333333333333	0.35398230088495575
1713	Jan26_100x_cp190_rep1_3R4_E-F-D_Position016_15_cmle.ics	23	0	1	2	0.0	0.0	0.0
1714	Jan26_100x_cp190_rep1_3R4_E-F-D_Position016_15_cmle.ics	24	0	1	1	0.0	0.0	0.0
1715	Jan26_100x_cp190_rep1_3R4_E-F-D_Position016_15_cmle.ics	24	0	1	2	0.1245091316677805	0.48214285714285704	0.421875
1716	Jan26_100x_cp190_rep1_3R4_E-F-D_Position016_15_cmle.ics	25	0	1	1	0.0	0.0	0.0
1717	Jan26_100x_cp190_rep1_3R4_E-F-D_Position016_15_cmle.ics	25	0	1	2	0.0	0.0	0.0
1718	Jan26_100x_cp190_rep1_3R4_E-F-D_Position016_15_cmle.ics	26	0	1	1	0.05533739185234689	0.10958904109589039	0.06857142857142856
1719	Jan26_100x_cp190_rep1_3R4_E-F-D_Position016_15_cmle.ics	26	0	1	2	0.0	0.0	0.0
1720	Jan26_100x_cp190_rep1_3R4_E-F-D_Position016_15_cmle.ics	29	0	1	1	0.26515833595916216	0.6052631578947367	0.30423280423280413
1721	Jan26_100x_cp190_rep1_3R4_E-F-D_Position016_15_cmle.ics	30	0	1	1	0.4634506567634052	0.9436619718309858	0.4674418604651162
1722	Jan26_100x_cp190_rep1_3R4_E-F-D_Position016_15_cmle.ics	33	0	1	1	0.20751521944630083	0.4591836734693877	0.22959183673469385
1723	Jan26_100x_cp190_rep1_3R4_E-F-D_Position016_15_cmle.ics	34	0	1	1	0.43578196083723175	0.7777777777777777	0.38809034907597534
1724	Jan26_100x_cp190_rep1_3R4_E-F-D_Position016_15_cmle.ics	35	0	1	1	0.0	0.0	0.0
1725	Jan26_100x_cp190_rep1_3R4_E-F-D_Position016_15_cmle.ics	36	0	1	1	0.3343300757745958	0.8682634730538922	0.4341317365269461
1726	Jan26_100x_cp190_rep1_3R4_E-F-D_Position016_15_cmle.ics	37	0	1	1	0.0	0.0	0.0
1727	Jan26_100x_cp190_rep1_3R4_E-F-D_Position016_15_cmle.ics	38	0	1	1	0.0	0.0	0.0
1728	Jan26_100x_cp190_rep1_3R4_E-F-D_Position016_15_cmle.ics	39	0	1	1	0.16831790021755513	0.7604166666666667	0.30416666666666664
1729	Jan26_100x_cp190_rep1_3R4_E-F-D_Position016_15_cmle.ics	40	0	1	1	0.39197319228745714	0.7798165137614679	0.3890160183066361
1730	Jan26_100x_cp190_rep1_3R4_E-F-D_Position016_15_cmle.ics	41	0	1	1	0.4703678307449486	0.8908296943231439	0.4454148471615719
1731	Jan26_100x_cp190_rep1_3R4_E-F-D_Position016_15_cmle.ics	42	0	1	1	0.020751521944630084	0.05142857142857142	0.028938906752411574
1732	Jan26_100x_cp190_rep1_3R4_E-F-D_Position016_15_cmle.ics	42	0	1	2	0.0	0.0	0.0
1733	Jan26_100x_cp190_rep1_3R4_E-F-D_Position016_15_cmle.ics	43	0	1	1	0.059948841173375796	0.4333333333333333	0.20967741935483872
1734	Jan26_100x_cp190_rep1_3R4_E-F-D_Position016_15_cmle.ics	44	0	1	1	0.4288647868556884	0.8857142857142857	0.44285714285714284
1735	Jan26_100x_cp190_rep1_3R4_E-F-D_Position016_15_cmle.ics	45	0	1	1	0.2582411619776188	0.6666666666666666	0.2924281984334203
1736	Jan26_100x_cp190_rep1_3R4_E-F-D_Position016_15_cmle.ics	46	0	1	1	0.0	0.0	0.0
1737	Jan26_100x_cp190_rep1_3R4_E-F-D_Position016_15_cmle.ics	46	0	1	2	0.14295492895189613	0.3024390243902439	0.5688073394495412
1738	Jan26_100x_cp190_rep1_3R4_E-F-D_Position016_15_cmle.ics	47	0	1	1	0.20751521944630083	0.9782608695652172	0.2008928571428571
1739	Jan26_100x_cp190_rep1_3R4_E-F-D_Position016_15_cmle.ics	47	0	2	1	0.0	0.0	0.0
1740	Jan26_100x_cp190_rep1_3R4_E-F-D_Position016_15_cmle.ics	48	0	1	1	0.06225456583389025	0.15697674418604649	0.07826086956521738
1741	Jan26_100x_cp190_rep1_3R4_E-F-D_Position016_15_cmle.ics	50	0	1	1	0.49573080201060754	0.9555555555555555	0.4820627802690582
1742	Jan26_100x_cp190_rep1_3R4_E-F-D_Position016_15_cmle.ics	51	0	1	1	0.52801094725781	0.8773946360153256	0.43702290076335876
1743	Jan26_100x_cp190_rep1_3R4_E-F-D_Position016_15_cmle.ics	52	0	1	1	0.21904384274887312	0.49222797927461137	0.24484536082474226
1744	Jan26_100x_cp190_rep1_3R4_E-F-D_Position016_15_cmle.ics	53	0	1	1	0.5049537006526654	0.9563318777292574	0.5093023255813953
1745	Jan26_100x_cp190_rep1_3R4_E-F-D_Position016_15_cmle.ics	55	0	1	1	0.0	0.0	0.0
1746	Jan26_100x_cp190_rep1_3R4_E-F-D_Position016_15_cmle.ics	57	0	1	1	0.3873617429664282	0.7179487179487178	0.3582089552238806
1747	Jan26_100x_cp190_rep1_3R4_E-F-D_Position016_15_cmle.ics	58	0	1	1	0.11759195768623715	0.32484076433121023	0.16293929712460065
1748	Jan26_100x_cp190_rep1_3R4_E-F-D_Position016_15_cmle.ics	59	0	1	1	0.4888136280290642	0.8313725490196078	0.41732283464566927
1749	Jan26_100x_cp190_rep1_3R4_E-F-D_Position016_15_cmle.ics	60	0	1	1	0.41272471423208723	0.824884792626728	0.4105504587155963
1750	Jan26_100x_cp190_rep1_3R4_E-F-D_Position016_15_cmle.ics	61	0	1	1	0.0	0.0	0.0
1751	Jan26_100x_cp190_rep1_3R4_E-F-D_Position016_15_cmle.ics	61	0	1	2	0.15678927691498284	0.4121212121212121	0.34517766497461927
1752	Jan26_100x_cp190_rep1_3R4_E-F-D_Position016_15_cmle.ics	61	0	1	3	0.0	0.0	0.0
1753	Jan26_100x_cp190_rep1_3R4_E-F-D_Position016_15_cmle.ics	61	0	2	1	0.0	0.0	0.0
1754	Jan26_100x_cp190_rep1_3R4_E-F-D_Position016_15_cmle.ics	61	0	2	2	0.0	0.0	0.0
1755	Jan26_100x_cp190_rep1_3R4_E-F-D_Position016_15_cmle.ics	61	0	2	3	0.0	0.0	0.0
1756	Jan26_100x_cp190_rep1_3R4_E-F-D_Position016_15_cmle.ics	62	0	1	1	0.25132398799607547	0.7032258064516129	0.3527508090614887
1757	Jan26_100x_cp190_rep1_3R4_E-F-D_Position016_15_cmle.ics	63	0	1	1	0.45653348278186184	0.8148148148148148	0.40824742268041225
1758	Jan26_100x_cp190_rep1_3R4_E-F-D_Position016_15_cmle.ics	64	0	1	1	0.04380876854977462	0.23749999999999993	0.34545454545454546
1759	Jan26_100x_cp190_rep1_3R4_E-F-D_Position016_15_cmle.ics	64	0	1	2	0.0	0.0	0.0
1760	Jan26_100x_cp190_rep1_3R4_E-F-D_Position016_15_cmle.ics	64	0	1	3	0.0	0.0	0.0
1761	Jan26_100x_cp190_rep1_3R4_E-F-D_Position016_15_cmle.ics	64	0	1	4	0.0	0.0	0.0
1762	Jan26_100x_cp190_rep1_3R4_E-F-D_Position016_15_cmle.ics	64	0	2	1	0.0	0.0	0.0
1763	Jan26_100x_cp190_rep1_3R4_E-F-D_Position016_15_cmle.ics	64	0	2	2	0.0	0.0	0.0
1764	Jan26_100x_cp190_rep1_3R4_E-F-D_Position016_15_cmle.ics	64	0	2	3	0.0	0.0	0.0
1765	Jan26_100x_cp190_rep1_3R4_E-F-D_Position016_15_cmle.ics	64	0	2	4	0.0	0.0	0.0
1766	Jan26_100x_cp190_rep1_3R4_E-F-D_Position016_15_cmle.ics	65	0	1	1	0.01152862330257227	0.04854368932038834	0.06172839506172839
1767	Jan26_100x_cp190_rep1_3R4_E-F-D_Position016_15_cmle.ics	65	0	1	2	0.0	0.0	0.0
1768	Jan26_100x_cp190_rep1_3R4_E-F-D_Position016_15_cmle.ics	66	0	1	1	0.30896710450893683	0.7243243243243244	0.3602150537634408
1769	Jan26_100x_cp190_rep1_3R4_E-F-D_Position016_15_cmle.ics	67	0	1	1	0.24210108935401764	0.5965909090909091	0.5276381909547737
1770	Jan26_100x_cp190_rep1_3R4_E-F-D_Position016_15_cmle.ics	67	0	1	2	0.0	0.0	0.0
1771	Jan26_100x_cp190_rep1_3R4_E-F-D_Position016_15_cmle.ics	69	0	1	1	0.01844579728411563	0.15686274509803919	0.07692307692307691
1772	Jan26_100x_cp190_rep1_3R4_E-F-D_Position016_15_cmle.ics	70	0	1	1	0.0	0.0	0.0
1773	Jan26_100x_cp190_rep1_3R4_E-F-D_Position016_15_cmle.ics	72	0	1	1	0.0	0.0	0.0
1774	Jan26_100x_cp190_rep1_3R4_E-F-D_Position016_15_cmle.ics	72	0	2	1	0.23287819071195984	0.5738636363636364	0.2144373673036093
1775	Jan26_100x_cp190_rep1_3R4_E-F-D_Position016_15_cmle.ics	73	0	1	1	0.0	0.0	0.0
1776	Jan26_100x_cp190_rep1_3R4_E-F-D_Position016_15_cmle.ics	75	0	1	1	0.0	0.0	0.0
1777	Jan26_100x_cp190_rep1_3R4_E-F-D_Position016_15_cmle.ics	75	0	1	2	0.12220340700726605	0.4953271028037382	0.23660714285714282
1778	Jan26_100x_cp190_rep1_3R4_E-F-D_Position016_15_cmle.ics	75	0	2	1	0.0	0.0	0.0
1779	Jan26_100x_cp190_rep1_3R4_E-F-D_Position016_15_cmle.ics	75	0	2	2	0.0	0.0	0.0
1780	Jan26_100x_cp190_rep1_3R4_E-F-D_Position016_15_cmle.ics	76	0	1	1	0.06917173981543362	0.1020408163265306	0.050933786078098474
1781	Jan26_100x_cp190_rep1_3R4_E-F-D_Position016_15_cmle.ics	77	0	1	1	0.0	0.0	0.0
1782	Jan26_100x_cp190_rep1_3R4_E-F-D_Position016_15_cmle.ics	77	0	1	2	0.16831790021755513	0.776595744680851	0.4078212290502793
1783	Jan26_100x_cp190_rep1_3R4_E-F-D_Position016_15_cmle.ics	78	0	1	1	0.18676369750167077	0.7570093457943924	0.38028169014084506
1784	Jan26_100x_cp190_rep1_3R4_E-F-D_Position016_15_cmle.ics	79	0	1	1	0.299744205866879	0.5349794238683128	0.2674897119341564
1785	Jan26_100x_cp190_rep1_3R4_E-F-D_Position016_15_cmle.ics	81	0	1	1	0.2144323934278442	0.5740740740740741	0.22572815533980578
1786	Jan26_100x_cp190_rep1_3R4_E-F-D_Position016_15_cmle.ics	82	0	1	1	0.30666137984842234	0.923611111111111	0.4634146341463414
1787	Jan26_100x_cp190_rep1_3R4_E-F-D_Position016_15_cmle.ics	83	0	1	1	0.30666137984842234	0.5018867924528301	0.25189393939393934
1788	Jan26_100x_cp190_rep1_3R4_E-F-D_Position016_15_cmle.ics	84	0	1	1	0.4634506567634052	0.7976190476190474	0.3964497041420117
1789	Jan26_100x_cp190_rep1_3R4_E-F-D_Position016_15_cmle.ics	85	0	1	1	0.4081132649110583	0.7972972972972973	0.3977528089887639
1790	Jan26_100x_cp190_rep1_3R4_E-F-D_Position016_15_cmle.ics	87	0	1	1	0.07608891379697698	0.46478873239436613	0.23076923076923075
1791	Jan26_100x_cp190_rep1_3R4_E-F-D_Position017_16_cmle.ics	1	0	1	1	0.059948841173375796	0.13265306122448978	0.062200956937799035
1792	Jan26_100x_cp190_rep1_3R4_E-F-D_Position017_16_cmle.ics	2	0	1	1	0.9684043574160706	0.8284023668639051	0.4137931034482758
1793	Jan26_100x_cp190_rep1_3R4_E-F-D_Position017_16_cmle.ics	3	0	1	1	0.24210108935401764	0.9459459459459458	0.5585106382978723
1794	Jan26_100x_cp190_rep1_3R4_E-F-D_Position017_16_cmle.ics	6	0	1	1	0.7516662393277119	0.7599067599067598	0.37906976744186044
1795	Jan26_100x_cp190_rep1_3R4_E-F-D_Position017_16_cmle.ics	7	0	1	1	0.27438123460122	0.6165803108808289	0.37777777777777766
1796	Jan26_100x_cp190_rep1_3R4_E-F-D_Position017_16_cmle.ics	7	0	1	2	0.0	0.0	0.0
1797	Jan26_100x_cp190_rep1_3R4_E-F-D_Position017_16_cmle.ics	8	0	1	1	0.0	0.0	0.0
1798	Jan26_100x_cp190_rep1_3R4_E-F-D_Position017_16_cmle.ics	8	0	1	2	0.0	0.0	0.0
1799	Jan26_100x_cp190_rep1_3R4_E-F-D_Position017_16_cmle.ics	8	0	1	3	0.0	0.0	0.0
1800	Jan26_100x_cp190_rep1_3R4_E-F-D_Position017_16_cmle.ics	9	0	1	1	0.6525200789255904	0.6706161137440758	0.39196675900277
1801	Jan26_100x_cp190_rep1_3R4_E-F-D_Position017_16_cmle.ics	9	0	1	2	0.0	0.0	0.0
1802	Jan26_100x_cp190_rep1_3R4_E-F-D_Position017_16_cmle.ics	10	0	1	1	0.0	0.0	0.0
1803	Jan26_100x_cp190_rep1_3R4_E-F-D_Position017_16_cmle.ics	10	0	1	2	0.0	0.0	0.0
1804	Jan26_100x_cp190_rep1_3R4_E-F-D_Position017_16_cmle.ics	10	0	2	1	0.0	0.0	0.0
1805	Jan26_100x_cp190_rep1_3R4_E-F-D_Position017_16_cmle.ics	10	0	2	2	0.03458586990771681	0.2830188679245283	0.1851851851851852
1806	Jan26_100x_cp190_rep1_3R4_E-F-D_Position017_16_cmle.ics	11	0	1	1	0.2974384812063645	0.962686567164179	0.46909090909090895
1807	Jan26_100x_cp190_rep1_3R4_E-F-D_Position017_16_cmle.ics	12	0	1	1	0.41503043889260166	0.5294117647058824	0.5113636363636364
1808	Jan26_100x_cp190_rep1_3R4_E-F-D_Position017_16_cmle.ics	12	0	1	2	0.0	0.0	0.0
1809	Jan26_100x_cp190_rep1_3R4_E-F-D_Position017_16_cmle.ics	12	0	2	1	0.0	0.0	0.0
1810	Jan26_100x_cp190_rep1_3R4_E-F-D_Position017_16_cmle.ics	12	0	2	2	0.18676369750167077	1.0	0.16496945010183298
1811	Jan26_100x_cp190_rep1_3R4_E-F-D_Position017_16_cmle.ics	13	0	1	1	0.0	0.0	0.0
1812	Jan26_100x_cp190_rep1_3R4_E-F-D_Position017_16_cmle.ics	13	0	1	2	0.0	0.0	0.0
1813	Jan26_100x_cp190_rep1_3R4_E-F-D_Position017_16_cmle.ics	13	0	1	3	0.0	0.0	0.0
1814	Jan26_100x_cp190_rep1_3R4_E-F-D_Position017_16_cmle.ics	14	0	1	1	0.35508159771922587	0.6039215686274508	0.39487179487179486
1815	Jan26_100x_cp190_rep1_3R4_E-F-D_Position017_16_cmle.ics	14	0	1	2	0.0	0.0	0.0
1816	Jan26_100x_cp190_rep1_3R4_E-F-D_Position017_16_cmle.ics	16	0	1	1	0.0	0.0	0.0
1817	Jan26_100x_cp190_rep1_3R4_E-F-D_Position017_16_cmle.ics	16	0	1	2	0.48650790336854977	0.7728937728937729	0.6261127596439169
1818	Jan26_100x_cp190_rep1_3R4_E-F-D_Position017_16_cmle.ics	16	0	1	3	0.0	0.0	0.0
1819	Jan26_100x_cp190_rep1_3R4_E-F-D_Position017_16_cmle.ics	17	0	1	1	0.027668695926173444	0.19999999999999998	0.1132075471698113
1820	Jan26_100x_cp190_rep1_3R4_E-F-D_Position017_16_cmle.ics	17	0	1	2	0.0	0.0	0.0
1821	Jan26_100x_cp190_rep1_3R4_E-F-D_Position017_16_cmle.ics	18	0	1	1	0.09914616040212151	0.6056338028169013	0.3006993006993007
1822	Jan26_100x_cp190_rep1_3R4_E-F-D_Position017_16_cmle.ics	19	0	1	1	0.016140072623601176	0.10447761194029849	0.05185185185185185
1823	Jan26_100x_cp190_rep1_3R4_E-F-D_Position017_16_cmle.ics	20	0	1	1	0.16370645089652622	0.3008474576271186	0.1504237288135593
1824	Jan26_100x_cp190_rep1_3R4_E-F-D_Position017_16_cmle.ics	21	0	1	1	0.07839463845749142	0.13545816733067725	0.06719367588932805
1825	Jan26_100x_cp190_rep1_3R4_E-F-D_Position017_16_cmle.ics	22	0	1	1	0.22596101673041646	0.4688995215311004	0.2333333333333333
1826	Jan26_100x_cp190_rep1_3R4_E-F-D_Position017_16_cmle.ics	23	0	1	1	0.0	0.0	0.0
1827	Jan26_100x_cp190_rep1_3R4_E-F-D_Position017_16_cmle.ics	25	0	1	1	0.670965876209706	0.568359375	0.2855740922473013
1828	Jan26_100x_cp190_rep1_3R4_E-F-D_Position017_16_cmle.ics	26	0	1	1	0.2098209441068153	0.3905579399141631	0.19361702127659575
1829	Jan26_100x_cp190_rep1_3R4_E-F-D_Position017_16_cmle.ics	27	0	1	1	0.0	0.0	0.0
1830	Jan26_100x_cp190_rep1_3R4_E-F-D_Position017_16_cmle.ics	27	0	1	2	0.013834347963086722	0.0594059405940594	0.06521739130434781
1831	Jan26_100x_cp190_rep1_3R4_E-F-D_Position017_16_cmle.ics	29	0	1	1	0.20290377012527194	0.4170616113744076	0.19172113289760348
1832	Jan26_100x_cp190_rep1_3R4_E-F-D_Position017_16_cmle.ics	30	0	1	1	0.8623410230324057	0.7711340206185565	0.38716356107660455
1833	Jan26_100x_cp190_rep1_3R4_E-F-D_Position017_16_cmle.ics	31	0	1	1	0.21673811808835866	0.43925233644859807	0.21962616822429903
1834	Jan26_100x_cp190_rep1_3R4_E-F-D_Position017_16_cmle.ics	32	0	1	1	0.0	0.0	0.0
1835	Jan26_100x_cp190_rep1_3R4_E-F-D_Position017_16_cmle.ics	32	0	2	1	0.325107177132538	0.8924050632911393	0.17559153175591527
1836	Jan26_100x_cp190_rep1_3R4_E-F-D_Position017_16_cmle.ics	33	0	1	1	0.12681485632829495	0.4741379310344826	0.25
1837	Jan26_100x_cp190_rep1_3R4_E-F-D_Position017_16_cmle.ics	34	0	1	1	0.48189645404752085	0.8744769874476988	0.4372384937238494
1838	Jan26_100x_cp190_rep1_3R4_E-F-D_Position017_16_cmle.ics	35	0	1	1	0.3204957278115091	0.5245283018867924	0.2627599243856333
1839	Jan26_100x_cp190_rep1_3R4_E-F-D_Position017_16_cmle.ics	37	0	1	1	0.3619987717007692	0.6855895196506547	0.4035989717223649
1840	Jan26_100x_cp190_rep1_3R4_E-F-D_Position017_16_cmle.ics	38	0	1	1	0.07608891379697698	0.4177215189873418	0.2101910828025478
1841	Jan26_100x_cp190_rep1_3R4_E-F-D_Position017_16_cmle.ics	39	0	1	1	0.5210937732762666	0.9300411522633745	0.4659793814432989
1842	Jan26_100x_cp190_rep1_3R4_E-F-D_Position017_16_cmle.ics	40	0	1	1	0.6409914556230182	0.9754385964912281	0.48857644991212656
1843	Jan26_100x_cp190_rep1_3R4_E-F-D_Position017_16_cmle.ics	42	0	1	1	0.3204957278115091	0.7808988764044944	0.3904494382022472
1844	Jan26_100x_cp190_rep1_3R4_E-F-D_Position017_16_cmle.ics	44	0	1	1	0.0	0.0	0.0
1845	Jan26_100x_cp190_rep1_3R4_E-F-D_Position017_16_cmle.ics	44	0	1	2	0.0	0.0	0.0
1846	Jan26_100x_cp190_rep1_3R4_E-F-D_Position017_16_cmle.ics	44	0	1	3	0.09914616040212151	0.14982578397212543	0.22751322751322747
1847	Jan26_100x_cp190_rep1_3R4_E-F-D_Position017_16_cmle.ics	44	0	2	1	0.0	0.0	0.0
1848	Jan26_100x_cp190_rep1_3R4_E-F-D_Position017_16_cmle.ics	44	0	2	2	0.0	0.0	0.0
1849	Jan26_100x_cp190_rep1_3R4_E-F-D_Position017_16_cmle.ics	44	0	2	3	0.0	0.0	0.0
1850	Jan26_100x_cp190_rep1_3R4_E-F-D_Position017_16_cmle.ics	45	0	1	1	0.35047014839819696	0.6523605150214593	0.3282937365010799
1851	Jan26_100x_cp190_rep1_3R4_E-F-D_Position017_16_cmle.ics	46	0	1	1	0.33202435111408135	0.7236180904522612	0.3609022556390977
1852	Jan26_100x_cp190_rep1_3R4_E-F-D_Position017_16_cmle.ics	47	0	1	1	0.3435529744166536	0.8232044198895028	0.40821917808219177
1853	Jan26_100x_cp190_rep1_3R4_E-F-D_Position017_16_cmle.ics	48	0	1	1	0.0	0.0	0.0
1854	Jan26_100x_cp190_rep1_3R4_E-F-D_Position017_16_cmle.ics	48	0	1	2	0.15217782759395396	0.32195121951219513	0.2012195121951219
1855	Jan26_100x_cp190_rep1_3R4_E-F-D_Position017_16_cmle.ics	49	0	1	1	0.0	0.0	0.0
1856	Jan26_100x_cp190_rep1_3R4_E-F-D_Position017_16_cmle.ics	49	0	1	2	0.08070036311800588	0.6481481481481479	0.19337016574585633
1857	Jan26_100x_cp190_rep1_3R4_E-F-D_Position017_16_cmle.ics	49	0	1	3	0.0	0.0	0.0
1858	Jan26_100x_cp190_rep1_3R4_E-F-D_Position017_16_cmle.ics	49	0	2	1	0.0	0.0	0.0
1859	Jan26_100x_cp190_rep1_3R4_E-F-D_Position017_16_cmle.ics	49	0	2	2	0.0	0.0	0.0
1860	Jan26_100x_cp190_rep1_3R4_E-F-D_Position017_16_cmle.ics	49	0	2	3	0.04611449321028908	0.2040816326530612	0.2040816326530612
1861	Jan26_100x_cp190_rep1_3R4_E-F-D_Position017_16_cmle.ics	50	0	1	1	0.3804445689848849	0.7603686635944699	0.3758542141230068
1862	Jan26_100x_cp190_rep1_3R4_E-F-D_Position017_16_cmle.ics	51	0	1	1	0.2789926839222489	0.484	0.47265625
1863	Jan26_100x_cp190_rep1_3R4_E-F-D_Position017_16_cmle.ics	51	0	1	2	0.0	0.0	0.0
1864	Jan26_100x_cp190_rep1_3R4_E-F-D_Position017_16_cmle.ics	53	0	1	1	0.3643044963612837	0.5683453237410071	0.2821428571428571
1865	Jan26_100x_cp190_rep1_3R4_E-F-D_Position017_16_cmle.ics	54	0	1	1	0.09914616040212151	0.42156862745098034	0.21182266009852213
1866	Jan26_100x_cp190_rep1_3R4_E-F-D_Position017_16_cmle.ics	55	0	1	1	0.0	0.0	0.0
1867	Jan26_100x_cp190_rep1_3R4_E-F-D_Position017_16_cmle.ics	55	0	1	2	0.0	0.0	0.0
1868	Jan26_100x_cp190_rep1_3R4_E-F-D_Position017_16_cmle.ics	55	0	2	1	0.19598659614372857	0.9770114942528735	0.24709302325581392
1869	Jan26_100x_cp190_rep1_3R4_E-F-D_Position017_16_cmle.ics	55	0	2	2	0.0	0.0	0.0
1870	Jan26_100x_cp190_rep1_3R4_E-F-D_Position017_16_cmle.ics	56	0	1	1	0.0023057246605144538	0.013157894736842105	0.006711409395973153
1871	Jan26_100x_cp190_rep1_3R4_E-F-D_Position017_16_cmle.ics	57	0	1	1	0.0	0.0	0.0
1872	Jan26_100x_cp190_rep1_3R4_E-F-D_Position017_16_cmle.ics	58	0	1	1	0.0	0.0	0.0
1873	Jan26_100x_cp190_rep1_3R4_E-F-D_Position017_16_cmle.ics	59	0	1	1	0.0	0.0	0.0
1874	Jan26_100x_cp190_rep1_3R4_E-F-D_Position017_16_cmle.ics	59	0	1	2	0.03458586990771681	0.08108108108108109	0.0974025974025974
1875	Jan26_100x_cp190_rep1_3R4_E-F-D_Position017_16_cmle.ics	60	0	1	1	0.0	0.0	0.0
1876	Jan26_100x_cp190_rep1_3R4_E-F-D_Position017_16_cmle.ics	60	0	1	2	0.18676369750167077	0.33609958506224064	0.5436241610738255
1877	Jan26_100x_cp190_rep1_3R4_E-F-D_Position017_16_cmle.ics	61	0	1	1	0.4450048594792896	0.889400921658986	0.3594040968342644
1878	Jan26_100x_cp190_rep1_3R4_E-F-D_Position017_16_cmle.ics	63	0	1	1	0.0	0.0	0.0
1879	Jan26_100x_cp190_rep1_3R4_E-F-D_Position017_16_cmle.ics	64	0	1	1	0.02305724660514454	0.12658227848101267	0.0478468899521531
1880	Jan26_100x_cp190_rep1_3R4_E-F-D_Position017_16_cmle.ics	65	0	1	1	0.0	0.0	0.0
1881	Jan26_100x_cp190_rep1_3R4_E-F-D_Position017_16_cmle.ics	65	0	1	2	0.0	0.0	0.0
1882	Jan26_100x_cp190_rep1_3R4_E-F-D_Position017_16_cmle.ics	67	0	1	1	0.0	0.0	0.0
1883	Jan26_100x_cp190_rep1_3R4_E-F-D_Position017_16_cmle.ics	67	0	1	2	0.02305724660514454	0.06249999999999999	0.06329113924050633
1884	Jan26_100x_cp190_rep1_3R4_E-F-D_Position017_16_cmle.ics	67	0	1	3	0.0	0.0	0.0
1885	Jan26_100x_cp190_rep1_3R4_E-F-D_Position017_16_cmle.ics	67	0	2	1	0.0	0.0	0.0
1886	Jan26_100x_cp190_rep1_3R4_E-F-D_Position017_16_cmle.ics	67	0	2	2	0.0	0.0	0.0
1887	Jan26_100x_cp190_rep1_3R4_E-F-D_Position017_16_cmle.ics	67	0	2	3	0.0	0.0	0.0
1888	Jan26_100x_cp190_rep1_3R4_E-F-D_Position017_16_cmle.ics	67	0	3	1	0.0	0.0	0.0
1889	Jan26_100x_cp190_rep1_3R4_E-F-D_Position017_16_cmle.ics	67	0	3	2	0.0	0.0	0.0
1890	Jan26_100x_cp190_rep1_3R4_E-F-D_Position017_16_cmle.ics	67	0	3	3	0.0899232617600637	0.4588235294117647	0.2689655172413793
1891	Jan26_100x_cp190_rep1_3R4_E-F-D_Position017_16_cmle.ics	69	0	1	1	0.19829232080424303	0.8865979381443299	0.44559585492227977
1892	Jan26_100x_cp190_rep1_3R4_E-F-D_Position017_16_cmle.ics	70	0	1	1	0.35508159771922587	0.5968992248062015	0.2967244701348747
1893	Jan26_100x_cp190_rep1_3R4_E-F-D_Position017_16_cmle.ics	71	0	1	1	0.04380876854977462	0.2533333333333333	0.08407079646017698
1894	Jan26_100x_cp190_rep1_3R4_E-F-D_Position017_16_cmle.ics	72	0	1	1	0.0	0.0	0.0
1895	Jan26_100x_cp190_rep1_3R4_E-F-D_Position017_16_cmle.ics	72	0	1	2	0.13142630564932387	0.31666666666666665	0.2714285714285714
1896	Jan26_100x_cp190_rep1_3R4_E-F-D_Position017_16_cmle.ics	73	0	1	1	0.0	0.0	0.0
1897	Jan26_100x_cp190_rep1_3R4_E-F-D_Position017_16_cmle.ics	75	0	1	1	0.4288647868556884	0.7717842323651452	0.38749999999999996
1898	Jan26_100x_cp190_rep1_3R4_E-F-D_Position017_16_cmle.ics	76	0	1	1	0.45192203346083293	0.92018779342723	0.4568764568764568
1899	Jan26_100x_cp190_rep1_3R4_E-F-D_Position017_16_cmle.ics	77	0	1	1	0.5395395705603822	0.9473684210526314	0.47560975609756095
1900	Jan26_100x_cp190_rep1_3R4_E-F-D_Position017_16_cmle.ics	78	0	1	1	0.0	0.0	0.0
1901	Jan26_100x_cp190_rep1_3R4_E-F-D_Position017_16_cmle.ics	78	0	1	2	0.0	0.0	0.0
1902	Jan26_100x_cp190_rep1_3R4_E-F-D_Position017_16_cmle.ics	78	0	2	1	0.013834347963086722	0.12	0.020338983050847453
1903	Jan26_100x_cp190_rep1_3R4_E-F-D_Position017_16_cmle.ics	78	0	2	2	0.0	0.0	0.0
1904	Jan26_100x_cp190_rep1_3R4_E-F-D_Position017_16_cmle.ics	79	0	1	1	0.0	0.0	0.0
1905	Jan26_100x_cp190_rep1_3R4_E-F-D_Position017_16_cmle.ics	79	0	1	2	0.447310584139804	0.9107981220657276	0.5542857142857142
1906	Jan26_100x_cp190_rep1_3R4_E-F-D_Position017_16_cmle.ics	80	0	1	1	0.0023057246605144538	0.004545454545454546	0.002272727272727273
1907	Jan26_100x_cp190_rep1_3R4_E-F-D_Position017_16_cmle.ics	81	0	1	1	0.07147746447594806	0.14285714285714282	0.1061643835616438
1908	Jan26_100x_cp190_rep1_3R4_E-F-D_Position017_16_cmle.ics	81	0	1	2	0.0	0.0	0.0
1909	Jan26_100x_cp190_rep1_3R4_E-F-D_Position017_16_cmle.ics	81	0	1	3	0.0	0.0	0.0
1910	Jan26_100x_cp190_rep1_3R4_E-F-D_Position017_16_cmle.ics	83	0	1	1	0.0	0.0	0.0
1911	Jan26_100x_cp190_rep1_3R4_E-F-D_Position017_16_cmle.ics	83	0	1	2	0.35277587305871144	0.5907335907335908	0.5708955223880596
1912	Jan26_100x_cp190_rep1_3R4_E-F-D_Position017_16_cmle.ics	84	0	1	1	0.0	0.0	0.0
1913	Jan26_100x_cp190_rep1_3R4_E-F-D_Position017_16_cmle.ics	84	0	1	2	0.0	0.0	0.0
1914	Jan26_100x_cp190_rep1_3R4_E-F-D_Position017_16_cmle.ics	86	0	1	1	0.2974384812063645	0.5784753363228698	0.2879464285714285
1915	Jan26_100x_cp190_rep1_3R4_E-F-D_Position017_16_cmle.ics	87	0	1	1	0.17292934953858402	0.3554502369668246	0.2516778523489932
1916	Jan26_100x_cp190_rep1_3R4_E-F-D_Position017_16_cmle.ics	87	0	1	2	0.0	0.0	0.0
1917	Jan26_100x_cp190_rep1_3R4_E-F-D_Position017_16_cmle.ics	87	0	2	1	0.0	0.0	0.0
1918	Jan26_100x_cp190_rep1_3R4_E-F-D_Position017_16_cmle.ics	87	0	2	2	0.6571315282466194	0.8333333333333333	0.3345070422535211
1919	Jan26_100x_cp190_rep1_3R4_E-F-D_Position017_16_cmle.ics	88	0	1	1	0.10145188506263597	0.830188679245283	0.18487394957983191
1920	Jan26_100x_cp190_rep1_3R4_E-F-D_Position017_16_cmle.ics	88	0	2	1	0.0	0.0	0.0
1921	Jan26_100x_cp190_rep1_3R4_E-F-D_Position017_16_cmle.ics	89	0	1	1	0.0	0.0	0.0
1922	Jan26_100x_cp190_rep1_3R4_E-F-D_Position017_16_cmle.ics	89	0	2	1	0.0	0.0	0.0
1923	Jan26_100x_cp190_rep1_3R4_E-F-D_Position017_16_cmle.ics	92	0	1	1	0.17754079885961294	0.7333333333333333	0.37198067632850235
1924	Jan26_100x_cp190_rep1_3R4_E-F-D_Position018_17_cmle.ics	3	0	1	1	0.09914616040212151	0.41346153846153844	0.20673076923076922
1925	Jan26_100x_cp190_rep1_3R4_E-F-D_Position018_17_cmle.ics	4	0	1	1	0.2605468866381333	0.7151898734177216	0.3587301587301587
1926	Jan26_100x_cp190_rep1_3R4_E-F-D_Position018_17_cmle.ics	5	0	1	1	0.7170803694199951	0.9120234604105569	0.46074074074074073
1927	Jan26_100x_cp190_rep1_3R4_E-F-D_Position018_17_cmle.ics	6	0	1	1	0.0	0.0	0.0
1928	Jan26_100x_cp190_rep1_3R4_E-F-D_Position018_17_cmle.ics	6	0	1	2	0.0	0.0	0.0
1929	Jan26_100x_cp190_rep1_3R4_E-F-D_Position018_17_cmle.ics	6	0	2	1	0.26746406061967665	0.6373626373626373	0.24472573839662445
1930	Jan26_100x_cp190_rep1_3R4_E-F-D_Position018_17_cmle.ics	6	0	2	2	0.0	0.0	0.0
1931	Jan26_100x_cp190_rep1_3R4_E-F-D_Position018_17_cmle.ics	7	0	1	1	0.37352739500334153	0.35064935064935066	0.17142857142857143
1932	Jan26_100x_cp190_rep1_3R4_E-F-D_Position018_17_cmle.ics	8	0	1	1	0.35508159771922587	0.7064220183486238	0.3556581986143187
1933	Jan26_100x_cp190_rep1_3R4_E-F-D_Position018_17_cmle.ics	9	0	1	1	0.0	0.0	0.0
1934	Jan26_100x_cp190_rep1_3R4_E-F-D_Position018_17_cmle.ics	9	0	2	1	0.02305724660514454	0.10638297872340424	0.03322259136212624
1935	Jan26_100x_cp190_rep1_3R4_E-F-D_Position018_17_cmle.ics	10	0	1	1	0.1844579728411563	0.3065134099616858	0.15267175572519082
1936	Jan26_100x_cp190_rep1_3R4_E-F-D_Position018_17_cmle.ics	11	0	1	1	0.8116150805010878	0.752136752136752	0.43945068664169795
1937	Jan26_100x_cp190_rep1_3R4_E-F-D_Position018_17_cmle.ics	11	0	1	2	0.0	0.0	0.0
1938	Jan26_100x_cp190_rep1_3R4_E-F-D_Position018_17_cmle.ics	12	0	1	1	0.0	0.0	0.0
1939	Jan26_100x_cp190_rep1_3R4_E-F-D_Position018_17_cmle.ics	12	0	1	2	0.0	0.0	0.0
1940	Jan26_100x_cp190_rep1_3R4_E-F-D_Position018_17_cmle.ics	12	0	2	1	0.0	0.0	0.0
1941	Jan26_100x_cp190_rep1_3R4_E-F-D_Position018_17_cmle.ics	12	0	2	2	0.0	0.0	0.0
1942	Jan26_100x_cp190_rep1_3R4_E-F-D_Position018_17_cmle.ics	13	0	1	1	0.5695139911470701	0.9762845849802372	0.49007936507936506
1943	Jan26_100x_cp190_rep1_3R4_E-F-D_Position018_17_cmle.ics	15	0	1	1	0.0	0.0	0.0
1944	Jan26_100x_cp190_rep1_3R4_E-F-D_Position018_17_cmle.ics	15	0	1	2	0.25132398799607547	0.4052044609665427	0.30027548209366384
1945	Jan26_100x_cp190_rep1_3R4_E-F-D_Position018_17_cmle.ics	16	0	1	1	0.15448355225446841	0.9852941176470588	0.14316239316239315
1946	Jan26_100x_cp190_rep1_3R4_E-F-D_Position018_17_cmle.ics	16	0	1	2	0.0	0.0	0.0
1947	Jan26_100x_cp190_rep1_3R4_E-F-D_Position018_17_cmle.ics	16	0	2	1	0.0	0.0	0.0
1948	Jan26_100x_cp190_rep1_3R4_E-F-D_Position018_17_cmle.ics	16	0	2	2	0.0	0.0	0.0
1949	Jan26_100x_cp190_rep1_3R4_E-F-D_Position018_17_cmle.ics	16	0	3	1	0.0	0.0	0.0
1950	Jan26_100x_cp190_rep1_3R4_E-F-D_Position018_17_cmle.ics	16	0	3	2	0.04150304388926017	0.22499999999999995	0.34615384615384615
1951	Jan26_100x_cp190_rep1_3R4_E-F-D_Position018_17_cmle.ics	17	0	1	1	0.26515833595916216	0.5203619909502261	0.3150684931506849
1952	Jan26_100x_cp190_rep1_3R4_E-F-D_Position018_17_cmle.ics	17	0	1	2	0.0	0.0	0.0
1953	Jan26_100x_cp190_rep1_3R4_E-F-D_Position018_17_cmle.ics	18	0	1	1	0.0	0.0	0.0
1954	Jan26_100x_cp190_rep1_3R4_E-F-D_Position018_17_cmle.ics	20	0	1	1	0.6548258035861049	0.5991561181434598	0.3717277486910994
1955	Jan26_100x_cp190_rep1_3R4_E-F-D_Position018_17_cmle.ics	20	0	1	2	0.0	0.0	0.0
1956	Jan26_100x_cp190_rep1_3R4_E-F-D_Position018_17_cmle.ics	22	0	1	1	0.4334762361767173	0.7704918032786885	0.3860369609856263
1957	Jan26_100x_cp190_rep1_3R4_E-F-D_Position018_17_cmle.ics	24	0	1	1	0.44039341015826067	0.712686567164179	0.3556797020484171
1958	Jan26_100x_cp190_rep1_3R4_E-F-D_Position018_17_cmle.ics	25	0	1	1	0.3988903662690005	0.6006944444444444	0.3029772329246935
1959	Jan26_100x_cp190_rep1_3R4_E-F-D_Position018_17_cmle.ics	26	0	1	1	0.12220340700726605	0.8153846153846152	0.16158536585365849
1960	Jan26_100x_cp190_rep1_3R4_E-F-D_Position018_17_cmle.ics	26	0	1	2	0.0	0.0	0.0
1961	Jan26_100x_cp190_rep1_3R4_E-F-D_Position018_17_cmle.ics	26	0	2	1	0.0	0.0	0.0
1962	Jan26_100x_cp190_rep1_3R4_E-F-D_Position018_17_cmle.ics	26	0	2	2	0.3343300757745958	0.633187772925764	0.5620155038759689
1963	Jan26_100x_cp190_rep1_3R4_E-F-D_Position018_17_cmle.ics	27	0	1	1	0.0	0.0	0.0
1964	Jan26_100x_cp190_rep1_3R4_E-F-D_Position018_17_cmle.ics	27	0	1	2	0.0	0.0	0.0
1965	Jan26_100x_cp190_rep1_3R4_E-F-D_Position018_17_cmle.ics	29	0	1	1	0.5141765992947231	0.9291666666666665	0.46265560165975095
1966	Jan26_100x_cp190_rep1_3R4_E-F-D_Position018_17_cmle.ics	30	0	1	1	0.43808768549774624	0.7661290322580646	0.3846153846153846
1967	Jan26_100x_cp190_rep1_3R4_E-F-D_Position018_17_cmle.ics	31	0	1	1	0.42194761287414506	0.7439024390243902	0.37270875763747446
1968	Jan26_100x_cp190_rep1_3R4_E-F-D_Position018_17_cmle.ics	32	0	1	1	0.3619987717007692	0.5992366412213739	0.3001912045889101
1969	Jan26_100x_cp190_rep1_3R4_E-F-D_Position018_17_cmle.ics	34	0	1	1	0.0	0.0	0.0
1970	Jan26_100x_cp190_rep1_3R4_E-F-D_Position018_17_cmle.ics	35	0	1	1	0.0	0.0	0.0
1971	Jan26_100x_cp190_rep1_3R4_E-F-D_Position018_17_cmle.ics	35	0	1	2	0.0	0.0	0.0
1972	Jan26_100x_cp190_rep1_3R4_E-F-D_Position018_17_cmle.ics	36	0	1	1	0.10606333438366487	0.49999999999999994	0.24999999999999997
1973	Jan26_100x_cp190_rep1_3R4_E-F-D_Position018_17_cmle.ics	38	0	1	1	0.47959072938700636	0.9285714285714284	0.5239294710327457
1974	Jan26_100x_cp190_rep1_3R4_E-F-D_Position018_17_cmle.ics	39	0	1	1	0.5095651499736943	0.8599221789883268	0.4299610894941634
1975	Jan26_100x_cp190_rep1_3R4_E-F-D_Position018_17_cmle.ics	40	0	1	1	0.30896710450893683	0.8933333333333333	0.30180180180180183
1976	Jan26_100x_cp190_rep1_3R4_E-F-D_Position018_17_cmle.ics	40	0	2	1	0.0	0.0	0.0
1977	Jan26_100x_cp190_rep1_3R4_E-F-D_Position018_17_cmle.ics	41	0	1	1	0.553373918523469	0.8571428571428571	0.4262877442273534
1978	Jan26_100x_cp190_rep1_3R4_E-F-D_Position018_17_cmle.ics	42	0	1	1	0.249018263335561	0.8999999999999999	0.4444444444444444
1979	Jan26_100x_cp190_rep1_3R4_E-F-D_Position018_17_cmle.ics	43	0	1	1	0.0	0.0	0.0
1980	Jan26_100x_cp190_rep1_3R4_E-F-D_Position018_17_cmle.ics	43	0	1	2	0.0	0.0	0.0
1981	Jan26_100x_cp190_rep1_3R4_E-F-D_Position018_17_cmle.ics	43	0	2	1	0.0	0.0	0.0
1982	Jan26_100x_cp190_rep1_3R4_E-F-D_Position018_17_cmle.ics	43	0	2	2	0.3343300757745958	0.9006211180124223	0.5087719298245613
1983	Jan26_100x_cp190_rep1_3R4_E-F-D_Position018_17_cmle.ics	44	0	1	1	0.4703678307449486	0.7786259541984732	0.3885714285714285
1984	Jan26_100x_cp190_rep1_3R4_E-F-D_Position018_17_cmle.ics	45	0	1	1	0.19598659614372857	0.3846153846153845	0.19274376417233557
1985	Jan26_100x_cp190_rep1_3R4_E-F-D_Position018_17_cmle.ics	47	0	1	1	0.5695139911470701	0.9114391143911439	0.4532110091743119
1986	Jan26_100x_cp190_rep1_3R4_E-F-D_Position018_17_cmle.ics	49	0	1	1	0.44039341015826067	0.6845878136200716	0.3410714285714285
1987	Jan26_100x_cp190_rep1_3R4_E-F-D_Position018_17_cmle.ics	51	0	1	1	0.5695139911470701	0.9320754716981132	0.4660377358490566
1988	Jan26_100x_cp190_rep1_3R4_E-F-D_Position018_17_cmle.ics	52	0	1	1	0.0	0.0	0.0
1989	Jan26_100x_cp190_rep1_3R4_E-F-D_Position018_17_cmle.ics	53	0	1	1	0.0	0.0	0.0
1990	Jan26_100x_cp190_rep1_3R4_E-F-D_Position018_17_cmle.ics	53	0	1	2	0.0	0.0	0.0
1991	Jan26_100x_cp190_rep1_3R4_E-F-D_Position018_17_cmle.ics	53	0	1	3	0.0	0.0	0.0
1992	Jan26_100x_cp190_rep1_3R4_E-F-D_Position018_17_cmle.ics	55	0	1	1	0.0	0.0	0.0
1993	Jan26_100x_cp190_rep1_3R4_E-F-D_Position018_17_cmle.ics	55	0	2	1	0.40119609092951497	0.857142857142857	0.22081218274111675
1994	Jan26_100x_cp190_rep1_3R4_E-F-D_Position018_17_cmle.ics	55	0	3	1	0.0	0.0	0.0
1995	Jan26_100x_cp190_rep1_3R4_E-F-D_Position018_17_cmle.ics	55	0	4	1	0.0	0.0	0.0
1996	Jan26_100x_cp190_rep1_3R4_E-F-D_Position018_17_cmle.ics	56	0	1	1	0.1245091316677805	0.5684210526315788	0.4
1997	Jan26_100x_cp190_rep1_3R4_E-F-D_Position018_17_cmle.ics	56	0	1	2	0.0	0.0	0.0
1998	Jan26_100x_cp190_rep1_3R4_E-F-D_Position018_17_cmle.ics	58	0	1	1	0.4081132649110583	0.8194444444444442	0.41258741258741255
1999	Jan26_100x_cp190_rep1_3R4_E-F-D_Position018_17_cmle.ics	59	0	1	1	0.299744205866879	0.6220095693779903	0.6103286384976526
[truncated: 37,722 more rows]
