# Supplementary material for: M1BP cooperates with CP190 to activate transcription at TAD borders and promote chromatin insulator activity
Source: Nat Commun. 2021 Jul 7;12:4170. doi: 10.1038/s41467-021-24407-y (PMC8263732; doi:10.1038/s41467-021-24407-y)
Supplement: Supplementary file 6 — Source Data [file 41467_2021_24407_MOESM6_ESM.zip › Source Data_updated_060121/Source Data 8/Figure 8i/Figure 8i_tango_slide1/all-reps/A_C.xls]

	Label	nuc.idx	tag	idx1	idx2	overlap	pcOverlap1	pcOverlap2
1	Jan26_100x_cp190_rep1_3R4_E-F-D_Position001_0_cmle.ics	1	0	1	1	0.30896710450893683	0.28693790149892934	0.5537190082644627
2	Jan26_100x_cp190_rep1_3R4_E-F-D_Position001_0_cmle.ics	1	0	1	2	0.0	0.0	0.0
3	Jan26_100x_cp190_rep1_3R4_E-F-D_Position001_0_cmle.ics	2	0	1	1	0.8577295737113768	0.7294117647058823	0.7279843444227004
4	Jan26_100x_cp190_rep1_3R4_E-F-D_Position001_0_cmle.ics	3	0	1	1	0.13834347963086724	0.24096385542168672	0.29850746268656714
5	Jan26_100x_cp190_rep1_3R4_E-F-D_Position001_0_cmle.ics	3	0	1	2	0.0	0.0	0.0
6	Jan26_100x_cp190_rep1_3R4_E-F-D_Position001_0_cmle.ics	3	0	2	1	0.0	0.0	0.0
7	Jan26_100x_cp190_rep1_3R4_E-F-D_Position001_0_cmle.ics	3	0	2	2	0.0	0.0	0.0
8	Jan26_100x_cp190_rep1_3R4_E-F-D_Position001_0_cmle.ics	4	0	1	1	0.029974420586687898	0.035326086956521736	0.035326086956521736
9	Jan26_100x_cp190_rep1_3R4_E-F-D_Position001_0_cmle.ics	5	0	1	1	0.34585869907716804	0.6666666666666666	0.66079295154185
10	Jan26_100x_cp190_rep1_3R4_E-F-D_Position001_0_cmle.ics	6	0	1	1	0.2144323934278442	0.1785028790786948	0.2409326424870466
11	Jan26_100x_cp190_rep1_3R4_E-F-D_Position001_0_cmle.ics	6	0	1	2	0.0	0.0	0.0
12	Jan26_100x_cp190_rep1_3R4_E-F-D_Position001_0_cmle.ics	6	0	2	1	0.0	0.0	0.0
13	Jan26_100x_cp190_rep1_3R4_E-F-D_Position001_0_cmle.ics	6	0	2	2	0.24671253867504656	0.28686327077747986	0.21104536489151868
14	Jan26_100x_cp190_rep1_3R4_E-F-D_Position001_0_cmle.ics	7	0	1	1	0.09222898642057815	0.22727272727272727	0.22857142857142856
15	Jan26_100x_cp190_rep1_3R4_E-F-D_Position001_0_cmle.ics	7	0	1	2	0.0	0.0	0.0
16	Jan26_100x_cp190_rep1_3R4_E-F-D_Position001_0_cmle.ics	7	0	2	1	0.0	0.0	0.0
17	Jan26_100x_cp190_rep1_3R4_E-F-D_Position001_0_cmle.ics	7	0	2	2	0.0	0.0	0.0
18	Jan26_100x_cp190_rep1_3R4_E-F-D_Position001_0_cmle.ics	9	0	1	1	0.0	0.0	0.0
19	Jan26_100x_cp190_rep1_3R4_E-F-D_Position001_0_cmle.ics	9	0	1	2	0.0	0.0	0.0
20	Jan26_100x_cp190_rep1_3R4_E-F-D_Position001_0_cmle.ics	9	0	2	1	0.0	0.0	0.0
21	Jan26_100x_cp190_rep1_3R4_E-F-D_Position001_0_cmle.ics	9	0	2	2	0.0	0.0	0.0
22	Jan26_100x_cp190_rep1_3R4_E-F-D_Position001_0_cmle.ics	10	0	1	1	0.0	0.0	0.0
23	Jan26_100x_cp190_rep1_3R4_E-F-D_Position001_0_cmle.ics	11	0	1	1	0.2789926839222489	0.1632928475033738	0.14631197097944376
24	Jan26_100x_cp190_rep1_3R4_E-F-D_Position001_0_cmle.ics	11	0	2	1	0.0	0.0	0.0
25	Jan26_100x_cp190_rep1_3R4_E-F-D_Position001_0_cmle.ics	12	0	1	1	0.0	0.0	0.0
26	Jan26_100x_cp190_rep1_3R4_E-F-D_Position001_0_cmle.ics	12	0	1	2	0.13142630564932387	0.13834951456310676	0.1925675675675676
27	Jan26_100x_cp190_rep1_3R4_E-F-D_Position001_0_cmle.ics	13	0	1	1	0.0	0.0	0.0
28	Jan26_100x_cp190_rep1_3R4_E-F-D_Position001_0_cmle.ics	13	0	1	2	0.0	0.0	0.0
29	Jan26_100x_cp190_rep1_3R4_E-F-D_Position001_0_cmle.ics	13	0	1	3	0.0	0.0	0.0
30	Jan26_100x_cp190_rep1_3R4_E-F-D_Position001_0_cmle.ics	14	0	1	1	0.0	0.0	0.0
31	Jan26_100x_cp190_rep1_3R4_E-F-D_Position001_0_cmle.ics	14	0	1	2	0.0	0.0	0.0
32	Jan26_100x_cp190_rep1_3R4_E-F-D_Position001_0_cmle.ics	15	0	1	1	0.0	0.0	0.0
33	Jan26_100x_cp190_rep1_3R4_E-F-D_Position001_0_cmle.ics	15	0	2	1	0.32971862645356687	0.9470198675496688	0.29853862212943627
34	Jan26_100x_cp190_rep1_3R4_E-F-D_Position001_0_cmle.ics	16	0	1	1	0.30666137984842234	0.25875486381322954	0.26027397260273966
35	Jan26_100x_cp190_rep1_3R4_E-F-D_Position001_0_cmle.ics	18	0	1	1	0.0	0.0	0.0
36	Jan26_100x_cp190_rep1_3R4_E-F-D_Position001_0_cmle.ics	18	0	1	2	0.0	0.0	0.0
37	Jan26_100x_cp190_rep1_3R4_E-F-D_Position001_0_cmle.ics	18	0	2	1	0.006917173981543361	0.01111111111111111	0.004918032786885245
38	Jan26_100x_cp190_rep1_3R4_E-F-D_Position001_0_cmle.ics	18	0	2	2	0.0	0.0	0.0
39	Jan26_100x_cp190_rep1_3R4_E-F-D_Position001_0_cmle.ics	18	0	3	1	0.0	0.0	0.0
40	Jan26_100x_cp190_rep1_3R4_E-F-D_Position001_0_cmle.ics	18	0	3	2	0.0	0.0	0.0
41	Jan26_100x_cp190_rep1_3R4_E-F-D_Position001_0_cmle.ics	20	0	1	1	0.35277587305871144	0.3084677419354839	0.3078470824949698
42	Jan26_100x_cp190_rep1_3R4_E-F-D_Position001_0_cmle.ics	21	0	1	1	0.01152862330257227	0.011441647597254004	0.011467889908256881
43	Jan26_100x_cp190_rep1_3R4_E-F-D_Position001_0_cmle.ics	22	0	1	1	0.0	0.0	0.0
44	Jan26_100x_cp190_rep1_3R4_E-F-D_Position001_0_cmle.ics	22	0	2	1	0.11067478370469377	0.20083682008368198	0.14814814814814814
45	Jan26_100x_cp190_rep1_3R4_E-F-D_Position001_0_cmle.ics	23	0	1	1	0.41272471423208723	0.3849462365591398	0.3849462365591398
46	Jan26_100x_cp190_rep1_3R4_E-F-D_Position001_0_cmle.ics	24	0	1	1	0.15217782759395396	0.3548387096774193	0.3548387096774193
47	Jan26_100x_cp190_rep1_3R4_E-F-D_Position001_0_cmle.ics	25	0	1	1	0.2098209441068153	0.18609406952965232	0.28086419753086417
48	Jan26_100x_cp190_rep1_3R4_E-F-D_Position001_0_cmle.ics	25	0	1	2	0.0	0.0	0.0
49	Jan26_100x_cp190_rep1_3R4_E-F-D_Position001_0_cmle.ics	26	0	1	1	0.49573080201060754	0.22872340425531915	0.2270327349524815
50	Jan26_100x_cp190_rep1_3R4_E-F-D_Position001_0_cmle.ics	27	0	1	1	1.0652447931576776	0.6814159292035399	0.9333333333333332
51	Jan26_100x_cp190_rep1_3R4_E-F-D_Position001_0_cmle.ics	27	0	1	2	0.0	0.0	0.0
52	Jan26_100x_cp190_rep1_3R4_E-F-D_Position001_0_cmle.ics	28	0	1	1	0.1590950015754973	0.16389548693586695	0.16273584905660374
53	Jan26_100x_cp190_rep1_3R4_E-F-D_Position001_0_cmle.ics	29	0	1	1	0.0	0.0	0.0
54	Jan26_100x_cp190_rep1_3R4_E-F-D_Position001_0_cmle.ics	30	0	1	1	0.0	0.0	0.0
55	Jan26_100x_cp190_rep1_3R4_E-F-D_Position001_0_cmle.ics	30	0	2	1	0.0	0.0	0.0
56	Jan26_100x_cp190_rep1_3R4_E-F-D_Position001_0_cmle.ics	31	0	1	1	0.14756637827292504	0.17486338797814208	0.1758241758241758
57	Jan26_100x_cp190_rep1_3R4_E-F-D_Position001_0_cmle.ics	32	0	1	1	0.3158842784904802	0.30376940133037694	0.2767676767676767
58	Jan26_100x_cp190_rep1_3R4_E-F-D_Position001_0_cmle.ics	33	0	1	1	0.41503043889260166	0.3846153846153845	0.5940594059405939
59	Jan26_100x_cp190_rep1_3R4_E-F-D_Position001_0_cmle.ics	33	0	1	2	0.0	0.0	0.0
60	Jan26_100x_cp190_rep1_3R4_E-F-D_Position001_0_cmle.ics	35	0	1	1	0.04611449321028908	0.04273504273504273	0.04123711340206185
61	Jan26_100x_cp190_rep1_3R4_E-F-D_Position001_0_cmle.ics	36	0	1	1	0.0	0.0	0.0
62	Jan26_100x_cp190_rep1_3R4_E-F-D_Position001_0_cmle.ics	36	0	2	1	0.16601217555704068	0.2647058823529412	0.14173228346456693
63	Jan26_100x_cp190_rep1_3R4_E-F-D_Position001_0_cmle.ics	37	0	1	1	0.30204993052739343	0.13645833333333332	0.20216049382716048
64	Jan26_100x_cp190_rep1_3R4_E-F-D_Position001_0_cmle.ics	37	0	1	2	0.0	0.0	0.0
65	Jan26_100x_cp190_rep1_3R4_E-F-D_Position001_0_cmle.ics	37	0	1	3	0.0	0.0	0.0
66	Jan26_100x_cp190_rep1_3R4_E-F-D_Position001_0_cmle.ics	37	0	1	4	0.0	0.0	0.0
67	Jan26_100x_cp190_rep1_3R4_E-F-D_Position001_0_cmle.ics	37	0	2	1	0.0	0.0	0.0
68	Jan26_100x_cp190_rep1_3R4_E-F-D_Position001_0_cmle.ics	37	0	2	2	0.0	0.0	0.0
69	Jan26_100x_cp190_rep1_3R4_E-F-D_Position001_0_cmle.ics	37	0	2	3	0.0	0.0	0.0
70	Jan26_100x_cp190_rep1_3R4_E-F-D_Position001_0_cmle.ics	37	0	2	4	0.0	0.0	0.0
71	Jan26_100x_cp190_rep1_3R4_E-F-D_Position001_0_cmle.ics	41	0	1	1	0.0	0.0	0.0
72	Jan26_100x_cp190_rep1_3R4_E-F-D_Position001_0_cmle.ics	42	0	1	1	0.2789926839222489	0.3288043478260869	0.3288043478260869
73	Jan26_100x_cp190_rep1_3R4_E-F-D_Position001_0_cmle.ics	45	0	1	1	0.2789926839222489	0.29729729729729726	0.29584352078239606
74	Jan26_100x_cp190_rep1_3R4_E-F-D_Position001_0_cmle.ics	48	0	1	1	0.01844579728411563	0.03864734299516908	0.030418250950570342
75	Jan26_100x_cp190_rep1_3R4_E-F-D_Position001_0_cmle.ics	48	0	2	1	0.0	0.0	0.0
76	Jan26_100x_cp190_rep1_3R4_E-F-D_Position001_0_cmle.ics	50	0	1	1	0.01152862330257227	0.03164556962025317	0.031446540880503145
77	Jan26_100x_cp190_rep1_3R4_E-F-D_Position001_0_cmle.ics	51	0	1	1	0.6917173981543361	0.5639097744360901	0.6122448979591837
78	Jan26_100x_cp190_rep1_3R4_E-F-D_Position001_0_cmle.ics	52	0	1	1	0.0	0.0	0.0
79	Jan26_100x_cp190_rep1_3R4_E-F-D_Position001_0_cmle.ics	52	0	1	2	0.0	0.0	0.0
80	Jan26_100x_cp190_rep1_3R4_E-F-D_Position001_0_cmle.ics	52	0	1	3	0.0	0.0	0.0
81	Jan26_100x_cp190_rep1_3R4_E-F-D_Position001_0_cmle.ics	52	0	1	4	0.0	0.0	0.0
82	Jan26_100x_cp190_rep1_3R4_E-F-D_Position001_0_cmle.ics	52	0	2	1	0.0	0.0	0.0
83	Jan26_100x_cp190_rep1_3R4_E-F-D_Position001_0_cmle.ics	52	0	2	2	0.0	0.0	0.0
84	Jan26_100x_cp190_rep1_3R4_E-F-D_Position001_0_cmle.ics	52	0	2	3	0.027668695926173444	0.044117647058823525	0.20338983050847456
85	Jan26_100x_cp190_rep1_3R4_E-F-D_Position001_0_cmle.ics	52	0	2	4	0.0	0.0	0.0
86	Jan26_100x_cp190_rep1_3R4_E-F-D_Position001_0_cmle.ics	56	0	1	1	0.03689159456823126	0.12403100775193797	0.12307692307692306
87	Jan26_100x_cp190_rep1_3R4_E-F-D_Position001_0_cmle.ics	59	0	1	1	0.6294628323204459	0.5796178343949043	0.6232876712328766
88	Jan26_100x_cp190_rep1_3R4_E-F-D_Position001_0_cmle.ics	60	0	1	1	0.0	0.0	0.0
89	Jan26_100x_cp190_rep1_3R4_E-F-D_Position001_0_cmle.ics	60	0	1	2	0.0	0.0	0.0
90	Jan26_100x_cp190_rep1_3R4_E-F-D_Position001_0_cmle.ics	60	0	2	1	0.3988903662690005	0.7299578059071729	0.8781725888324873
91	Jan26_100x_cp190_rep1_3R4_E-F-D_Position001_0_cmle.ics	60	0	2	2	0.0	0.0	0.0
92	Jan26_100x_cp190_rep1_3R4_E-F-D_Position001_0_cmle.ics	61	0	1	1	0.28590985790379225	0.2749445676274944	0.2743362831858407
93	Jan26_100x_cp190_rep1_3R4_E-F-D_Position001_0_cmle.ics	62	0	1	1	0.0	0.0	0.0
94	Jan26_100x_cp190_rep1_3R4_E-F-D_Position001_0_cmle.ics	63	0	1	1	0.5556796431839833	0.5095137420718815	0.510593220338983
95	Jan26_100x_cp190_rep1_3R4_E-F-D_Position001_0_cmle.ics	64	0	1	1	0.49573080201060754	0.5657894736842104	0.5643044619422571
96	Jan26_100x_cp190_rep1_3R4_E-F-D_Position001_0_cmle.ics	65	0	1	1	0.05533739185234689	0.050632911392405056	0.052980132450331126
97	Jan26_100x_cp190_rep1_3R4_E-F-D_Position001_0_cmle.ics	66	0	1	1	0.9730158067370995	0.7858472998137802	0.788785046728972
98	Jan26_100x_cp190_rep1_3R4_E-F-D_Position001_0_cmle.ics	67	0	1	1	0.0	0.0	0.0
99	Jan26_100x_cp190_rep1_3R4_E-F-D_Position001_0_cmle.ics	68	0	1	1	0.0	0.0	0.0
100	Jan26_100x_cp190_rep1_3R4_E-F-D_Position001_0_cmle.ics	68	0	2	1	0.0	0.0	0.0
101	Jan26_100x_cp190_rep1_3R4_E-F-D_Position001_0_cmle.ics	69	0	1	1	0.0	0.0	0.0
102	Jan26_100x_cp190_rep1_3R4_E-F-D_Position001_0_cmle.ics	70	0	1	1	0.11528623302572269	0.054884742041712405	0.08291873963515753
103	Jan26_100x_cp190_rep1_3R4_E-F-D_Position001_0_cmle.ics	70	0	1	2	0.0	0.0	0.0
104	Jan26_100x_cp190_rep1_3R4_E-F-D_Position001_0_cmle.ics	70	0	1	3	0.0	0.0	0.0
105	Jan26_100x_cp190_rep1_3R4_E-F-D_Position001_0_cmle.ics	71	0	1	1	0.03228014524720235	0.014256619144602849	0.022328548644338118
106	Jan26_100x_cp190_rep1_3R4_E-F-D_Position001_0_cmle.ics	71	0	1	2	0.0	0.0	0.0
107	Jan26_100x_cp190_rep1_3R4_E-F-D_Position001_0_cmle.ics	72	0	1	1	0.0	0.0	0.0
108	Jan26_100x_cp190_rep1_3R4_E-F-D_Position001_0_cmle.ics	72	0	1	2	0.0	0.0	0.0
109	Jan26_100x_cp190_rep1_3R4_E-F-D_Position001_0_cmle.ics	72	0	1	3	0.0	0.0	0.0
110	Jan26_100x_cp190_rep1_3R4_E-F-D_Position001_0_cmle.ics	73	0	1	1	0.0	0.0	0.0
111	Jan26_100x_cp190_rep1_3R4_E-F-D_Position001_0_cmle.ics	74	0	1	1	0.41041898957157275	0.2951907131011608	0.36701030927835043
112	Jan26_100x_cp190_rep1_3R4_E-F-D_Position001_0_cmle.ics	74	0	1	2	0.0	0.0	0.0
113	Jan26_100x_cp190_rep1_3R4_E-F-D_Position001_0_cmle.ics	74	0	2	1	0.0	0.0	0.0
114	Jan26_100x_cp190_rep1_3R4_E-F-D_Position001_0_cmle.ics	74	0	2	2	0.0046114493210289076	0.012422360248447206	0.0072202166064981935
115	Jan26_100x_cp190_rep1_3R4_E-F-D_Position001_0_cmle.ics	75	0	1	1	0.325107177132538	0.6945812807881773	0.6911764705882353
116	Jan26_100x_cp190_rep1_3R4_E-F-D_Position001_0_cmle.ics	76	0	1	1	0.10145188506263597	0.47311827956989244	0.12394366197183097
117	Jan26_100x_cp190_rep1_3R4_E-F-D_Position001_0_cmle.ics	76	0	2	1	0.0	0.0	0.0
118	Jan26_100x_cp190_rep1_3R4_E-F-D_Position001_0_cmle.ics	77	0	1	1	0.0	0.0	0.0
119	Jan26_100x_cp190_rep1_3R4_E-F-D_Position001_0_cmle.ics	77	0	2	1	0.15448355225446841	0.3507853403141361	0.16105769230769232
120	Jan26_100x_cp190_rep1_3R4_E-F-D_Position001_0_cmle.ics	79	0	1	1	0.31127282916945126	0.6490384615384615	0.6490384615384615
121	Jan26_100x_cp190_rep1_3R4_E-F-D_Position001_0_cmle.ics	80	0	1	1	0.8162265298221166	0.47074468085106375	0.49235048678720433
122	Jan26_100x_cp190_rep1_3R4_E-F-D_Position001_0_cmle.ics	80	0	1	2	0.0	0.0	0.0
123	Jan26_100x_cp190_rep1_3R4_E-F-D_Position001_0_cmle.ics	80	0	2	1	0.0	0.0	0.0
124	Jan26_100x_cp190_rep1_3R4_E-F-D_Position001_0_cmle.ics	80	0	2	2	0.0	0.0	0.0
125	Jan26_100x_cp190_rep1_3R4_E-F-D_Position001_0_cmle.ics	81	0	1	1	0.0	0.0	0.0
126	Jan26_100x_cp190_rep1_3R4_E-F-D_Position001_0_cmle.ics	82	0	1	1	0.0	0.0	0.0
127	Jan26_100x_cp190_rep1_3R4_E-F-D_Position001_0_cmle.ics	82	0	1	2	0.0645602904944047	0.10108303249097471	0.2745098039215686
128	Jan26_100x_cp190_rep1_3R4_E-F-D_Position001_0_cmle.ics	82	0	2	1	0.01844579728411563	0.0588235294117647	0.025723472668810286
129	Jan26_100x_cp190_rep1_3R4_E-F-D_Position001_0_cmle.ics	82	0	2	2	0.0	0.0	0.0
130	Jan26_100x_cp190_rep1_3R4_E-F-D_Position001_0_cmle.ics	83	0	1	1	0.3873617429664282	0.3628509719222462	0.36129032258064514
131	Jan26_100x_cp190_rep1_3R4_E-F-D_Position001_0_cmle.ics	84	0	1	1	0.11528623302572269	0.17921146953405015	0.1243781094527363
132	Jan26_100x_cp190_rep1_3R4_E-F-D_Position001_0_cmle.ics	84	0	2	1	0.0	0.0	0.0
133	Jan26_100x_cp190_rep1_3R4_E-F-D_Position001_0_cmle.ics	85	0	1	1	0.19137514682269965	0.439153439153439	0.3217054263565891
134	Jan26_100x_cp190_rep1_3R4_E-F-D_Position001_0_cmle.ics	85	0	2	1	0.0	0.0	0.0
135	Jan26_100x_cp190_rep1_3R4_E-F-D_Position002_1_cmle.ics	1	0	1	1	0.0	0.0	0.0
136	Jan26_100x_cp190_rep1_3R4_E-F-D_Position002_1_cmle.ics	1	0	1	2	0.0	0.0	0.0
137	Jan26_100x_cp190_rep1_3R4_E-F-D_Position002_1_cmle.ics	1	0	1	3	0.0	0.0	0.0
138	Jan26_100x_cp190_rep1_3R4_E-F-D_Position002_1_cmle.ics	1	0	2	1	0.0	0.0	0.0
139	Jan26_100x_cp190_rep1_3R4_E-F-D_Position002_1_cmle.ics	1	0	2	2	0.0	0.0	0.0
140	Jan26_100x_cp190_rep1_3R4_E-F-D_Position002_1_cmle.ics	1	0	2	3	0.0	0.0	0.0
141	Jan26_100x_cp190_rep1_3R4_E-F-D_Position002_1_cmle.ics	2	0	1	1	0.0	0.0	0.0
142	Jan26_100x_cp190_rep1_3R4_E-F-D_Position002_1_cmle.ics	2	0	1	2	0.11528623302572269	0.17667844522968196	0.28089887640449435
143	Jan26_100x_cp190_rep1_3R4_E-F-D_Position002_1_cmle.ics	2	0	1	3	0.0	0.0	0.0
144	Jan26_100x_cp190_rep1_3R4_E-F-D_Position002_1_cmle.ics	2	0	1	4	0.0	0.0	0.0
145	Jan26_100x_cp190_rep1_3R4_E-F-D_Position002_1_cmle.ics	2	0	2	1	0.0	0.0	0.0
146	Jan26_100x_cp190_rep1_3R4_E-F-D_Position002_1_cmle.ics	2	0	2	2	0.0	0.0	0.0
147	Jan26_100x_cp190_rep1_3R4_E-F-D_Position002_1_cmle.ics	2	0	2	3	0.0	0.0	0.0
148	Jan26_100x_cp190_rep1_3R4_E-F-D_Position002_1_cmle.ics	2	0	2	4	0.0	0.0	0.0
149	Jan26_100x_cp190_rep1_3R4_E-F-D_Position002_1_cmle.ics	3	0	1	1	0.17754079885961294	0.4325842696629213	0.6874999999999999
150	Jan26_100x_cp190_rep1_3R4_E-F-D_Position002_1_cmle.ics	3	0	1	2	0.0	0.0	0.0
151	Jan26_100x_cp190_rep1_3R4_E-F-D_Position002_1_cmle.ics	3	0	2	1	0.0	0.0	0.0
152	Jan26_100x_cp190_rep1_3R4_E-F-D_Position002_1_cmle.ics	3	0	2	2	0.49573080201060754	0.7597173144876324	0.5779569892473118
153	Jan26_100x_cp190_rep1_3R4_E-F-D_Position002_1_cmle.ics	4	0	1	1	0.3896674676269427	0.33202357563850693	0.6954732510288065
154	Jan26_100x_cp190_rep1_3R4_E-F-D_Position002_1_cmle.ics	4	0	1	2	0.0	0.0	0.0
155	Jan26_100x_cp190_rep1_3R4_E-F-D_Position002_1_cmle.ics	5	0	1	1	0.020751521944630084	0.04225352112676056	0.04205607476635513
156	Jan26_100x_cp190_rep1_3R4_E-F-D_Position002_1_cmle.ics	6	0	1	1	0.12681485632829495	0.14102564102564102	0.1413881748071979
157	Jan26_100x_cp190_rep1_3R4_E-F-D_Position002_1_cmle.ics	7	0	1	1	0.2974384812063645	0.43143812709030094	0.4134615384615384
158	Jan26_100x_cp190_rep1_3R4_E-F-D_Position002_1_cmle.ics	7	0	2	1	0.0	0.0	0.0
159	Jan26_100x_cp190_rep1_3R4_E-F-D_Position002_1_cmle.ics	8	0	1	1	0.3412472497561392	0.32527472527472523	0.32314410480349337
160	Jan26_100x_cp190_rep1_3R4_E-F-D_Position002_1_cmle.ics	10	0	1	1	0.0945347110810926	0.2060301507537688	0.3203125
161	Jan26_100x_cp190_rep1_3R4_E-F-D_Position002_1_cmle.ics	10	0	1	2	0.0	0.0	0.0
162	Jan26_100x_cp190_rep1_3R4_E-F-D_Position002_1_cmle.ics	11	0	1	1	0.0	0.0	0.0
163	Jan26_100x_cp190_rep1_3R4_E-F-D_Position002_1_cmle.ics	12	0	1	1	0.15678927691498284	0.16915422885572134	0.16999999999999998
164	Jan26_100x_cp190_rep1_3R4_E-F-D_Position002_1_cmle.ics	13	0	1	1	0.43117051151620284	0.44103773584905653	0.46984924623115565
165	Jan26_100x_cp190_rep1_3R4_E-F-D_Position002_1_cmle.ics	13	0	1	2	0.0	0.0	0.0
166	Jan26_100x_cp190_rep1_3R4_E-F-D_Position002_1_cmle.ics	13	0	2	1	0.0	0.0	0.0
167	Jan26_100x_cp190_rep1_3R4_E-F-D_Position002_1_cmle.ics	13	0	2	2	0.12681485632829495	0.3313253012048192	0.2864583333333333
168	Jan26_100x_cp190_rep1_3R4_E-F-D_Position002_1_cmle.ics	14	0	1	1	0.6225456583389025	0.5781584582441113	0.5793991416309013
169	Jan26_100x_cp190_rep1_3R4_E-F-D_Position002_1_cmle.ics	15	0	1	1	0.2536297126565899	0.2511415525114155	0.2505694760820045
170	Jan26_100x_cp190_rep1_3R4_E-F-D_Position002_1_cmle.ics	16	0	1	1	0.16370645089652622	0.16173120728929383	0.15955056179775276
171	Jan26_100x_cp190_rep1_3R4_E-F-D_Position002_1_cmle.ics	17	0	1	1	0.299744205866879	0.29953917050691237	0.2981651376146789
172	Jan26_100x_cp190_rep1_3R4_E-F-D_Position002_1_cmle.ics	18	0	1	1	0.0	0.0	0.0
173	Jan26_100x_cp190_rep1_3R4_E-F-D_Position002_1_cmle.ics	18	0	1	2	0.20290377012527194	0.2573099415204678	0.4036697247706422
174	Jan26_100x_cp190_rep1_3R4_E-F-D_Position002_1_cmle.ics	19	0	1	1	0.7447490653461686	0.4588068181818182	0.43589743589743585
175	Jan26_100x_cp190_rep1_3R4_E-F-D_Position002_1_cmle.ics	20	0	1	1	0.0	0.0	0.0
176	Jan26_100x_cp190_rep1_3R4_E-F-D_Position002_1_cmle.ics	20	0	2	1	0.0	0.0	0.0
177	Jan26_100x_cp190_rep1_3R4_E-F-D_Position002_1_cmle.ics	22	0	1	1	0.14295492895189613	0.1441860465116279	0.1441860465116279
178	Jan26_100x_cp190_rep1_3R4_E-F-D_Position002_1_cmle.ics	23	0	1	1	0.4496163088003185	0.5064935064935064	0.5078125
179	Jan26_100x_cp190_rep1_3R4_E-F-D_Position002_1_cmle.ics	24	0	1	1	0.2766869592617345	0.2898550724637681	0.27842227378190254
180	Jan26_100x_cp190_rep1_3R4_E-F-D_Position002_1_cmle.ics	25	0	1	1	0.2559354373171044	0.2860824742268041	0.25284738041002275
181	Jan26_100x_cp190_rep1_3R4_E-F-D_Position002_1_cmle.ics	25	0	1	2	0.0	0.0	0.0
182	Jan26_100x_cp190_rep1_3R4_E-F-D_Position002_1_cmle.ics	25	0	2	1	0.0	0.0	0.0
183	Jan26_100x_cp190_rep1_3R4_E-F-D_Position002_1_cmle.ics	25	0	2	2	0.0	0.0	0.0
184	Jan26_100x_cp190_rep1_3R4_E-F-D_Position002_1_cmle.ics	26	0	1	1	0.04842021787080353	0.18584070796460175	0.12883435582822084
185	Jan26_100x_cp190_rep1_3R4_E-F-D_Position002_1_cmle.ics	26	0	2	1	0.0	0.0	0.0
186	Jan26_100x_cp190_rep1_3R4_E-F-D_Position002_1_cmle.ics	27	0	1	1	0.006917173981543361	0.017241379310344827	0.019736842105263153
187	Jan26_100x_cp190_rep1_3R4_E-F-D_Position002_1_cmle.ics	28	0	1	1	0.0	0.0	0.0
188	Jan26_100x_cp190_rep1_3R4_E-F-D_Position002_1_cmle.ics	28	0	1	2	0.050725942531317986	0.04680851063829788	0.125
189	Jan26_100x_cp190_rep1_3R4_E-F-D_Position002_1_cmle.ics	29	0	1	1	0.14064920429138167	0.16897506925207753	0.16850828729281767
190	Jan26_100x_cp190_rep1_3R4_E-F-D_Position002_1_cmle.ics	30	0	1	1	0.15217782759395396	0.375	0.37288135593220334
191	Jan26_100x_cp190_rep1_3R4_E-F-D_Position002_1_cmle.ics	31	0	1	1	0.0	0.0	0.0
192	Jan26_100x_cp190_rep1_3R4_E-F-D_Position002_1_cmle.ics	31	0	1	2	0.03228014524720235	0.07608695652173912	0.13333333333333333
193	Jan26_100x_cp190_rep1_3R4_E-F-D_Position002_1_cmle.ics	32	0	1	1	0.0	0.0	0.0
194	Jan26_100x_cp190_rep1_3R4_E-F-D_Position002_1_cmle.ics	32	0	1	2	0.29052130722482117	0.9197080291970803	0.5271966527196652
195	Jan26_100x_cp190_rep1_3R4_E-F-D_Position002_1_cmle.ics	32	0	2	1	0.0	0.0	0.0
196	Jan26_100x_cp190_rep1_3R4_E-F-D_Position002_1_cmle.ics	32	0	2	2	0.0	0.0	0.0
197	Jan26_100x_cp190_rep1_3R4_E-F-D_Position002_1_cmle.ics	32	0	3	1	0.0	0.0	0.0
198	Jan26_100x_cp190_rep1_3R4_E-F-D_Position002_1_cmle.ics	32	0	3	2	0.0	0.0	0.0
199	Jan26_100x_cp190_rep1_3R4_E-F-D_Position002_1_cmle.ics	33	0	1	1	0.4934250773500931	0.443064182194617	0.4421487603305784
200	Jan26_100x_cp190_rep1_3R4_E-F-D_Position002_1_cmle.ics	34	0	1	1	0.5187880486157521	0.4787234042553192	0.4817987152034261
201	Jan26_100x_cp190_rep1_3R4_E-F-D_Position002_1_cmle.ics	35	0	1	1	0.0	0.0	0.0
202	Jan26_100x_cp190_rep1_3R4_E-F-D_Position002_1_cmle.ics	35	0	1	2	0.0	0.0	0.0
203	Jan26_100x_cp190_rep1_3R4_E-F-D_Position002_1_cmle.ics	36	0	1	1	0.0	0.0	0.0
204	Jan26_100x_cp190_rep1_3R4_E-F-D_Position002_1_cmle.ics	36	0	1	2	0.0	0.0	0.0
205	Jan26_100x_cp190_rep1_3R4_E-F-D_Position002_1_cmle.ics	36	0	2	1	0.0	0.0	0.0
206	Jan26_100x_cp190_rep1_3R4_E-F-D_Position002_1_cmle.ics	36	0	2	2	0.09684043574160706	0.23595505617977525	0.44210526315789467
207	Jan26_100x_cp190_rep1_3R4_E-F-D_Position002_1_cmle.ics	37	0	1	1	0.0	0.0	0.0
208	Jan26_100x_cp190_rep1_3R4_E-F-D_Position002_1_cmle.ics	37	0	2	1	0.5625968171655267	0.7697160883280756	0.7820512820512818
209	Jan26_100x_cp190_rep1_3R4_E-F-D_Position002_1_cmle.ics	38	0	1	1	0.5510681938629545	0.6356382978723404	0.6339522546419097
210	Jan26_100x_cp190_rep1_3R4_E-F-D_Position002_1_cmle.ics	39	0	1	1	0.23287819071195984	0.5872093023255813	0.5872093023255813
211	Jan26_100x_cp190_rep1_3R4_E-F-D_Position002_1_cmle.ics	40	0	1	1	0.16831790021755513	0.20054945054945053	0.2
212	Jan26_100x_cp190_rep1_3R4_E-F-D_Position002_1_cmle.ics	42	0	1	1	0.34585869907716804	0.3024193548387097	0.30364372469635625
213	Jan26_100x_cp190_rep1_3R4_E-F-D_Position002_1_cmle.ics	43	0	1	1	0.17292934953858402	0.1953125	0.18382352941176466
214	Jan26_100x_cp190_rep1_3R4_E-F-D_Position002_1_cmle.ics	44	0	1	1	0.1890694221621852	0.19617224880382772	0.4019607843137254
215	Jan26_100x_cp190_rep1_3R4_E-F-D_Position002_1_cmle.ics	44	0	1	2	0.0	0.0	0.0
216	Jan26_100x_cp190_rep1_3R4_E-F-D_Position002_1_cmle.ics	44	0	2	1	0.0	0.0	0.0
217	Jan26_100x_cp190_rep1_3R4_E-F-D_Position002_1_cmle.ics	44	0	2	2	0.0	0.0	0.0
218	Jan26_100x_cp190_rep1_3R4_E-F-D_Position002_1_cmle.ics	45	0	1	1	0.4680621060844341	0.485645933014354	0.5075
219	Jan26_100x_cp190_rep1_3R4_E-F-D_Position002_1_cmle.ics	46	0	1	1	0.28129840858276334	0.34463276836158185	0.2355212355212355
220	Jan26_100x_cp190_rep1_3R4_E-F-D_Position002_1_cmle.ics	47	0	1	1	0.0	0.0	0.0
221	Jan26_100x_cp190_rep1_3R4_E-F-D_Position002_1_cmle.ics	47	0	1	2	0.18676369750167077	0.14727272727272725	0.5294117647058824
222	Jan26_100x_cp190_rep1_3R4_E-F-D_Position002_1_cmle.ics	47	0	1	3	0.025362971265658993	0.019999999999999997	0.0625
223	Jan26_100x_cp190_rep1_3R4_E-F-D_Position002_1_cmle.ics	47	0	2	1	0.1890694221621852	0.287719298245614	0.17748917748917747
224	Jan26_100x_cp190_rep1_3R4_E-F-D_Position002_1_cmle.ics	47	0	2	2	0.0	0.0	0.0
225	Jan26_100x_cp190_rep1_3R4_E-F-D_Position002_1_cmle.ics	47	0	2	3	0.0	0.0	0.0
226	Jan26_100x_cp190_rep1_3R4_E-F-D_Position002_1_cmle.ics	48	0	1	1	0.3643044963612837	0.35990888382687924	0.3590909090909091
227	Jan26_100x_cp190_rep1_3R4_E-F-D_Position002_1_cmle.ics	49	0	1	1	0.523399497936781	0.4967177242888402	0.5536585365853658
228	Jan26_100x_cp190_rep1_3R4_E-F-D_Position002_1_cmle.ics	49	0	1	2	0.0	0.0	0.0
229	Jan26_100x_cp190_rep1_3R4_E-F-D_Position002_1_cmle.ics	50	0	1	1	0.059948841173375796	0.06265060240963853	0.062200956937799035
230	Jan26_100x_cp190_rep1_3R4_E-F-D_Position002_1_cmle.ics	52	0	1	1	0.0	0.0	0.0
231	Jan26_100x_cp190_rep1_3R4_E-F-D_Position002_1_cmle.ics	52	0	2	1	0.0	0.0	0.0
232	Jan26_100x_cp190_rep1_3R4_E-F-D_Position002_1_cmle.ics	53	0	1	1	0.0	0.0	0.0
233	Jan26_100x_cp190_rep1_3R4_E-F-D_Position002_1_cmle.ics	53	0	1	2	0.8508123997298335	0.45331695331695326	0.5458579881656804
234	Jan26_100x_cp190_rep1_3R4_E-F-D_Position002_1_cmle.ics	53	0	2	1	0.0645602904944047	0.42424242424242414	0.1372549019607843
235	Jan26_100x_cp190_rep1_3R4_E-F-D_Position002_1_cmle.ics	53	0	2	2	0.0	0.0	0.0
236	Jan26_100x_cp190_rep1_3R4_E-F-D_Position002_1_cmle.ics	54	0	1	1	0.7447490653461686	0.9641791044776119	0.5627177700348431
237	Jan26_100x_cp190_rep1_3R4_E-F-D_Position002_1_cmle.ics	54	0	1	2	0.0	0.0	0.0
238	Jan26_100x_cp190_rep1_3R4_E-F-D_Position002_1_cmle.ics	54	0	2	1	0.0	0.0	0.0
239	Jan26_100x_cp190_rep1_3R4_E-F-D_Position002_1_cmle.ics	54	0	2	2	0.29052130722482117	0.2535211267605633	0.4864864864864865
240	Jan26_100x_cp190_rep1_3R4_E-F-D_Position002_1_cmle.ics	55	0	1	1	0.0	0.0	0.0
241	Jan26_100x_cp190_rep1_3R4_E-F-D_Position002_1_cmle.ics	57	0	1	1	0.28129840858276334	0.3202099737532808	0.3210526315789473
242	Jan26_100x_cp190_rep1_3R4_E-F-D_Position002_1_cmle.ics	58	0	1	1	0.0	0.0	0.0
243	Jan26_100x_cp190_rep1_3R4_E-F-D_Position002_1_cmle.ics	58	0	2	1	0.10375760972315042	0.234375	0.0704225352112676
244	Jan26_100x_cp190_rep1_3R4_E-F-D_Position002_1_cmle.ics	58	0	3	1	0.0	0.0	0.0
245	Jan26_100x_cp190_rep1_3R4_E-F-D_Position002_1_cmle.ics	59	0	1	1	0.5856540637706713	0.5772727272727274	0.42617449664429524
246	Jan26_100x_cp190_rep1_3R4_E-F-D_Position002_1_cmle.ics	59	0	2	1	0.0	0.0	0.0
247	Jan26_100x_cp190_rep1_3R4_E-F-D_Position002_1_cmle.ics	60	0	1	1	0.0	0.0	0.0
248	Jan26_100x_cp190_rep1_3R4_E-F-D_Position002_1_cmle.ics	61	0	1	1	0.0945347110810926	0.09234234234234233	0.09255079006772009
249	Jan26_100x_cp190_rep1_3R4_E-F-D_Position002_1_cmle.ics	62	0	1	1	0.6040998610547869	0.5927601809954749	0.5954545454545455
250	Jan26_100x_cp190_rep1_3R4_E-F-D_Position002_1_cmle.ics	63	0	1	1	0.0023057246605144538	0.0039215686274509795	0.005586592178770949
251	Jan26_100x_cp190_rep1_3R4_E-F-D_Position002_1_cmle.ics	63	0	1	2	0.0	0.0	0.0
252	Jan26_100x_cp190_rep1_3R4_E-F-D_Position002_1_cmle.ics	64	0	1	1	1.0906077644233367	0.5890410958904109	0.59125
253	Jan26_100x_cp190_rep1_3R4_E-F-D_Position002_1_cmle.ics	65	0	1	1	0.41733616355311615	0.43198090692124097	0.43198090692124097
254	Jan26_100x_cp190_rep1_3R4_E-F-D_Position002_1_cmle.ics	66	0	1	1	0.4542277581213474	0.43487858719646805	0.4358407079646017
255	Jan26_100x_cp190_rep1_3R4_E-F-D_Position002_1_cmle.ics	67	0	1	1	0.5695139911470701	0.48242187500000006	0.4805447470817121
256	Jan26_100x_cp190_rep1_3R4_E-F-D_Position002_1_cmle.ics	68	0	1	1	0.3043556551879079	0.3308270676691729	0.3308270676691729
257	Jan26_100x_cp190_rep1_3R4_E-F-D_Position002_1_cmle.ics	69	0	1	1	0.0	0.0	0.0
258	Jan26_100x_cp190_rep1_3R4_E-F-D_Position002_1_cmle.ics	70	0	1	1	0.0	0.0	0.0
259	Jan26_100x_cp190_rep1_3R4_E-F-D_Position002_1_cmle.ics	70	0	1	2	0.48189645404752085	0.4603524229074889	0.6551724137931033
260	Jan26_100x_cp190_rep1_3R4_E-F-D_Position002_1_cmle.ics	73	0	1	1	0.20751521944630083	0.09999999999999999	0.10714285714285712
261	Jan26_100x_cp190_rep1_3R4_E-F-D_Position002_1_cmle.ics	73	0	1	2	0.16140072623601176	0.07777777777777778	0.9999999999999998
262	Jan26_100x_cp190_rep1_3R4_E-F-D_Position002_1_cmle.ics	74	0	1	1	0.09914616040212151	0.2457142857142857	0.24293785310734461
263	Jan26_100x_cp190_rep1_3R4_E-F-D_Position002_1_cmle.ics	75	0	1	1	0.03458586990771681	0.055970149253731345	0.09803921568627451
264	Jan26_100x_cp190_rep1_3R4_E-F-D_Position002_1_cmle.ics	75	0	1	2	0.0	0.0	0.0
265	Jan26_100x_cp190_rep1_3R4_E-F-D_Position002_1_cmle.ics	76	0	1	1	0.0	0.0	0.0
266	Jan26_100x_cp190_rep1_3R4_E-F-D_Position002_1_cmle.ics	77	0	1	1	0.299744205866879	0.3385416666666667	0.2869757174392936
267	Jan26_100x_cp190_rep1_3R4_E-F-D_Position002_1_cmle.ics	77	0	2	1	0.0	0.0	0.0
268	Jan26_100x_cp190_rep1_3R4_E-F-D_Position002_1_cmle.ics	78	0	1	1	0.0	0.0	0.0
269	Jan26_100x_cp190_rep1_3R4_E-F-D_Position002_1_cmle.ics	80	0	1	1	0.03228014524720235	0.0915032679738562	0.07608695652173912
270	Jan26_100x_cp190_rep1_3R4_E-F-D_Position002_1_cmle.ics	81	0	1	1	0.0	0.0	0.0
271	Jan26_100x_cp190_rep1_3R4_E-F-D_Position002_1_cmle.ics	81	0	2	1	0.0	0.0	0.0
272	Jan26_100x_cp190_rep1_3R4_E-F-D_Position002_1_cmle.ics	82	0	1	1	0.3988903662690005	0.5356037151702786	0.5356037151702786
273	Jan26_100x_cp190_rep1_3R4_E-F-D_Position002_1_cmle.ics	83	0	1	1	0.11989768234675159	0.12470023980815348	0.12440191387559807
274	Jan26_100x_cp190_rep1_3R4_E-F-D_Position002_1_cmle.ics	84	0	1	1	0.0	0.0	0.0
275	Jan26_100x_cp190_rep1_3R4_E-F-D_Position002_1_cmle.ics	84	0	1	2	0.18215224818064185	0.2532051282051282	0.6171875
276	Jan26_100x_cp190_rep1_3R4_E-F-D_Position002_1_cmle.ics	84	0	2	1	0.07378318913646252	0.4050632911392405	0.12121212121212119
277	Jan26_100x_cp190_rep1_3R4_E-F-D_Position002_1_cmle.ics	84	0	2	2	0.0	0.0	0.0
278	Jan26_100x_cp190_rep1_3R4_E-F-D_Position002_1_cmle.ics	85	0	1	1	0.0	0.0	0.0
279	Jan26_100x_cp190_rep1_3R4_E-F-D_Position002_1_cmle.ics	86	0	1	1	0.6133227596968447	0.5795206971677559	0.624413145539906
280	Jan26_100x_cp190_rep1_3R4_E-F-D_Position002_1_cmle.ics	87	0	1	1	0.03458586990771681	0.15151515151515152	0.15000000000000002
281	Jan26_100x_cp190_rep1_3R4_E-F-D_Position002_1_cmle.ics	89	0	1	1	0.3135785538299657	0.3076923076923076	0.3090909090909091
282	Jan26_100x_cp190_rep1_3R4_E-F-D_Position002_1_cmle.ics	91	0	1	1	0.0	0.0	0.0
283	Jan26_100x_cp190_rep1_3R4_E-F-D_Position002_1_cmle.ics	92	0	1	1	0.0	0.0	0.0
284	Jan26_100x_cp190_rep1_3R4_E-F-D_Position002_1_cmle.ics	93	0	1	1	0.5026479759921509	0.633720930232558	0.448559670781893
285	Jan26_100x_cp190_rep1_3R4_E-F-D_Position002_1_cmle.ics	93	0	2	1	0.0	0.0	0.0
286	Jan26_100x_cp190_rep1_3R4_E-F-D_Position002_1_cmle.ics	94	0	1	1	0.2582411619776188	0.25282167042889386	0.253393665158371
287	Jan26_100x_cp190_rep1_3R4_E-F-D_Position003_2_cmle.ics	1	0	1	1	0.42194761287414506	0.34724857685009486	0.34857142857142853
288	Jan26_100x_cp190_rep1_3R4_E-F-D_Position003_2_cmle.ics	2	0	1	1	0.0	0.0	0.0
289	Jan26_100x_cp190_rep1_3R4_E-F-D_Position003_2_cmle.ics	3	0	1	1	0.0	0.0	0.0
290	Jan26_100x_cp190_rep1_3R4_E-F-D_Position003_2_cmle.ics	4	0	1	1	0.0	0.0	0.0
291	Jan26_100x_cp190_rep1_3R4_E-F-D_Position003_2_cmle.ics	5	0	1	1	0.0	0.0	0.0
292	Jan26_100x_cp190_rep1_3R4_E-F-D_Position003_2_cmle.ics	5	0	1	2	0.4842021787080353	0.3999999999999999	0.4976303317535545
293	Jan26_100x_cp190_rep1_3R4_E-F-D_Position003_2_cmle.ics	6	0	1	1	0.26285261129864773	0.2478260869565217	0.24675324675324675
294	Jan26_100x_cp190_rep1_3R4_E-F-D_Position003_2_cmle.ics	7	0	1	1	0.0023057246605144538	0.002597402597402597	0.001996007984031936
295	Jan26_100x_cp190_rep1_3R4_E-F-D_Position003_2_cmle.ics	7	0	2	1	0.08070036311800588	0.30701754385964913	0.06986027944111775
296	Jan26_100x_cp190_rep1_3R4_E-F-D_Position003_2_cmle.ics	8	0	1	1	0.07147746447594806	0.060903732809430254	0.06175298804780875
297	Jan26_100x_cp190_rep1_3R4_E-F-D_Position003_2_cmle.ics	9	0	1	1	0.0	0.0	0.0
298	Jan26_100x_cp190_rep1_3R4_E-F-D_Position003_2_cmle.ics	9	0	1	2	0.0	0.0	0.0
299	Jan26_100x_cp190_rep1_3R4_E-F-D_Position003_2_cmle.ics	9	0	1	3	0.0	0.0	0.0
300	Jan26_100x_cp190_rep1_3R4_E-F-D_Position003_2_cmle.ics	11	0	1	1	0.894621168279608	0.7918367346938775	0.7870182555780932
301	Jan26_100x_cp190_rep1_3R4_E-F-D_Position003_2_cmle.ics	13	0	1	1	0.20751521944630083	0.466321243523316	0.5232558139534883
302	Jan26_100x_cp190_rep1_3R4_E-F-D_Position003_2_cmle.ics	14	0	1	1	0.2789926839222489	0.21920289855072464	0.4859437751004015
303	Jan26_100x_cp190_rep1_3R4_E-F-D_Position003_2_cmle.ics	14	0	1	2	0.0	0.0	0.0
304	Jan26_100x_cp190_rep1_3R4_E-F-D_Position003_2_cmle.ics	14	0	1	3	0.0	0.0	0.0
305	Jan26_100x_cp190_rep1_3R4_E-F-D_Position003_2_cmle.ics	15	0	1	1	0.553373918523469	0.4780876494023904	0.4780876494023904
306	Jan26_100x_cp190_rep1_3R4_E-F-D_Position003_2_cmle.ics	17	0	1	1	0.3850560183059138	0.3515789473684211	0.348643006263048
307	Jan26_100x_cp190_rep1_3R4_E-F-D_Position003_2_cmle.ics	18	0	1	1	0.0	0.0	0.0
308	Jan26_100x_cp190_rep1_3R4_E-F-D_Position003_2_cmle.ics	18	0	2	1	0.06225456583389025	0.3506493506493506	0.1753246753246753
309	Jan26_100x_cp190_rep1_3R4_E-F-D_Position003_2_cmle.ics	19	0	1	1	0.0899232617600637	0.08515283842794757	0.08515283842794757
310	Jan26_100x_cp190_rep1_3R4_E-F-D_Position003_2_cmle.ics	20	0	1	1	0.0	0.0	0.0
311	Jan26_100x_cp190_rep1_3R4_E-F-D_Position003_2_cmle.ics	20	0	2	1	0.21673811808835866	0.6666666666666666	0.23558897243107768
312	Jan26_100x_cp190_rep1_3R4_E-F-D_Position003_2_cmle.ics	23	0	1	1	0.27207550994070556	0.22348484848484845	0.22433460076045628
313	Jan26_100x_cp190_rep1_3R4_E-F-D_Position003_2_cmle.ics	24	0	1	1	0.0	0.0	0.0
314	Jan26_100x_cp190_rep1_3R4_E-F-D_Position003_2_cmle.ics	25	0	1	1	0.4703678307449486	0.49156626506024087	0.48803827751196166
315	Jan26_100x_cp190_rep1_3R4_E-F-D_Position003_2_cmle.ics	26	0	1	1	0.22826674139093092	0.4541284403669725	0.45622119815668194
316	Jan26_100x_cp190_rep1_3R4_E-F-D_Position003_2_cmle.ics	27	0	1	1	0.0	0.0	0.0
317	Jan26_100x_cp190_rep1_3R4_E-F-D_Position003_2_cmle.ics	27	0	1	2	0.37122167034282705	0.641434262948207	0.5629370629370629
318	Jan26_100x_cp190_rep1_3R4_E-F-D_Position003_2_cmle.ics	27	0	1	3	0.0	0.0	0.0
319	Jan26_100x_cp190_rep1_3R4_E-F-D_Position003_2_cmle.ics	27	0	2	1	0.0	0.0	0.0
320	Jan26_100x_cp190_rep1_3R4_E-F-D_Position003_2_cmle.ics	27	0	2	2	0.0	0.0	0.0
321	Jan26_100x_cp190_rep1_3R4_E-F-D_Position003_2_cmle.ics	27	0	2	3	0.11989768234675159	0.09027777777777778	0.1394101876675603
322	Jan26_100x_cp190_rep1_3R4_E-F-D_Position003_2_cmle.ics	27	0	3	1	0.0	0.0	0.0
323	Jan26_100x_cp190_rep1_3R4_E-F-D_Position003_2_cmle.ics	27	0	3	2	0.0	0.0	0.0
324	Jan26_100x_cp190_rep1_3R4_E-F-D_Position003_2_cmle.ics	27	0	3	3	0.0	0.0	0.0
325	Jan26_100x_cp190_rep1_3R4_E-F-D_Position003_2_cmle.ics	28	0	1	1	0.2951327565458501	0.558951965065502	0.558951965065502
326	Jan26_100x_cp190_rep1_3R4_E-F-D_Position003_2_cmle.ics	29	0	1	1	0.050725942531317986	0.10328638497652583	0.10232558139534884
327	Jan26_100x_cp190_rep1_3R4_E-F-D_Position003_2_cmle.ics	30	0	1	1	0.0	0.0	0.0
328	Jan26_100x_cp190_rep1_3R4_E-F-D_Position003_2_cmle.ics	30	0	1	2	0.2582411619776188	0.2647754137115839	0.7832167832167831
329	Jan26_100x_cp190_rep1_3R4_E-F-D_Position003_2_cmle.ics	31	0	1	1	0.650214354265076	0.24977856510186006	0.24977856510186006
330	Jan26_100x_cp190_rep1_3R4_E-F-D_Position003_2_cmle.ics	32	0	1	1	0.41272471423208723	0.3140350877192982	0.31239092495636994
331	Jan26_100x_cp190_rep1_3R4_E-F-D_Position003_2_cmle.ics	33	0	1	1	0.7032460214569084	0.6517094017094016	0.6517094017094016
332	Jan26_100x_cp190_rep1_3R4_E-F-D_Position003_2_cmle.ics	34	0	1	1	0.5003422513316365	0.7862318840579711	0.4587737843551796
333	Jan26_100x_cp190_rep1_3R4_E-F-D_Position003_2_cmle.ics	34	0	2	1	0.0	0.0	0.0
334	Jan26_100x_cp190_rep1_3R4_E-F-D_Position003_2_cmle.ics	35	0	1	1	0.0	0.0	0.0
335	Jan26_100x_cp190_rep1_3R4_E-F-D_Position003_2_cmle.ics	35	0	1	2	0.0	0.0	0.0
336	Jan26_100x_cp190_rep1_3R4_E-F-D_Position003_2_cmle.ics	35	0	2	1	0.16831790021755513	0.9012345679012346	0.45911949685534587
337	Jan26_100x_cp190_rep1_3R4_E-F-D_Position003_2_cmle.ics	35	0	2	2	0.0	0.0	0.0
338	Jan26_100x_cp190_rep1_3R4_E-F-D_Position003_2_cmle.ics	36	0	1	1	0.0	0.0	0.0
339	Jan26_100x_cp190_rep1_3R4_E-F-D_Position003_2_cmle.ics	36	0	1	2	0.0	0.0	0.0
340	Jan26_100x_cp190_rep1_3R4_E-F-D_Position003_2_cmle.ics	36	0	1	3	0.0	0.0	0.0
341	Jan26_100x_cp190_rep1_3R4_E-F-D_Position003_2_cmle.ics	36	0	1	4	0.0	0.0	0.0
342	Jan26_100x_cp190_rep1_3R4_E-F-D_Position003_2_cmle.ics	36	0	2	1	0.1498721029334395	0.9285714285714285	0.19174041297935104
343	Jan26_100x_cp190_rep1_3R4_E-F-D_Position003_2_cmle.ics	36	0	2	2	0.0	0.0	0.0
344	Jan26_100x_cp190_rep1_3R4_E-F-D_Position003_2_cmle.ics	36	0	2	3	0.0	0.0	0.0
345	Jan26_100x_cp190_rep1_3R4_E-F-D_Position003_2_cmle.ics	36	0	2	4	0.0	0.0	0.0
346	Jan26_100x_cp190_rep1_3R4_E-F-D_Position003_2_cmle.ics	36	0	3	1	0.0	0.0	0.0
347	Jan26_100x_cp190_rep1_3R4_E-F-D_Position003_2_cmle.ics	36	0	3	2	0.0	0.0	0.0
348	Jan26_100x_cp190_rep1_3R4_E-F-D_Position003_2_cmle.ics	36	0	3	3	0.0	0.0	0.0
349	Jan26_100x_cp190_rep1_3R4_E-F-D_Position003_2_cmle.ics	36	0	3	4	0.0	0.0	0.0
350	Jan26_100x_cp190_rep1_3R4_E-F-D_Position003_2_cmle.ics	36	0	4	1	0.0	0.0	0.0
351	Jan26_100x_cp190_rep1_3R4_E-F-D_Position003_2_cmle.ics	36	0	4	2	0.0	0.0	0.0
352	Jan26_100x_cp190_rep1_3R4_E-F-D_Position003_2_cmle.ics	36	0	4	3	0.22596101673041646	0.5798816568047336	0.25721784776902884
353	Jan26_100x_cp190_rep1_3R4_E-F-D_Position003_2_cmle.ics	36	0	4	4	0.0	0.0	0.0
354	Jan26_100x_cp190_rep1_3R4_E-F-D_Position003_2_cmle.ics	36	0	5	1	0.0	0.0	0.0
355	Jan26_100x_cp190_rep1_3R4_E-F-D_Position003_2_cmle.ics	36	0	5	2	0.0	0.0	0.0
356	Jan26_100x_cp190_rep1_3R4_E-F-D_Position003_2_cmle.ics	36	0	5	3	0.0	0.0	0.0
357	Jan26_100x_cp190_rep1_3R4_E-F-D_Position003_2_cmle.ics	36	0	5	4	0.0	0.0	0.0
358	Jan26_100x_cp190_rep1_3R4_E-F-D_Position003_2_cmle.ics	37	0	1	1	0.0	0.0	0.0
359	Jan26_100x_cp190_rep1_3R4_E-F-D_Position003_2_cmle.ics	37	0	2	1	0.0	0.0	0.0
360	Jan26_100x_cp190_rep1_3R4_E-F-D_Position003_2_cmle.ics	38	0	1	1	0.670965876209706	0.3969986357435198	0.40027510316368636
361	Jan26_100x_cp190_rep1_3R4_E-F-D_Position003_2_cmle.ics	40	0	1	1	0.0	0.0	0.0
362	Jan26_100x_cp190_rep1_3R4_E-F-D_Position003_2_cmle.ics	40	0	1	2	0.0	0.0	0.0
363	Jan26_100x_cp190_rep1_3R4_E-F-D_Position003_2_cmle.ics	40	0	2	1	0.22596101673041646	0.2784090909090909	0.2300469483568075
364	Jan26_100x_cp190_rep1_3R4_E-F-D_Position003_2_cmle.ics	40	0	2	2	0.0	0.0	0.0
365	Jan26_100x_cp190_rep1_3R4_E-F-D_Position003_2_cmle.ics	41	0	1	1	0.0	0.0	0.0
366	Jan26_100x_cp190_rep1_3R4_E-F-D_Position003_2_cmle.ics	41	0	2	1	0.0	0.0	0.0
367	Jan26_100x_cp190_rep1_3R4_E-F-D_Position003_2_cmle.ics	42	0	1	1	0.325107177132538	0.49823321554770317	0.49823321554770317
368	Jan26_100x_cp190_rep1_3R4_E-F-D_Position003_2_cmle.ics	43	0	1	1	0.0	0.0	0.0
369	Jan26_100x_cp190_rep1_3R4_E-F-D_Position003_2_cmle.ics	44	0	1	1	0.3596930470402548	0.39097744360902253	0.4921135646687697
370	Jan26_100x_cp190_rep1_3R4_E-F-D_Position003_2_cmle.ics	44	0	1	2	0.0	0.0	0.0
371	Jan26_100x_cp190_rep1_3R4_E-F-D_Position003_2_cmle.ics	45	0	1	1	0.3619987717007692	0.3481152993348115	0.3496659242761692
372	Jan26_100x_cp190_rep1_3R4_E-F-D_Position003_2_cmle.ics	47	0	1	1	0.16601217555704068	0.16	0.16107382550335572
373	Jan26_100x_cp190_rep1_3R4_E-F-D_Position003_2_cmle.ics	48	0	1	1	0.873869646334978	0.8203463203463204	0.8275109170305674
374	Jan26_100x_cp190_rep1_3R4_E-F-D_Position003_2_cmle.ics	50	0	1	1	0.3135785538299657	0.6903553299492385	0.693877551020408
375	Jan26_100x_cp190_rep1_3R4_E-F-D_Position003_2_cmle.ics	51	0	1	1	0.35277587305871144	0.2908745247148289	0.29254302103250474
376	Jan26_100x_cp190_rep1_3R4_E-F-D_Position003_2_cmle.ics	52	0	1	1	0.5049537006526654	0.4336633663366337	0.4319526627218934
377	Jan26_100x_cp190_rep1_3R4_E-F-D_Position003_2_cmle.ics	54	0	1	1	0.7424433406856541	0.7648456057007125	0.7666666666666666
378	Jan26_100x_cp190_rep1_3R4_E-F-D_Position003_2_cmle.ics	55	0	1	1	0.2582411619776188	0.8421052631578946	0.6666666666666666
379	Jan26_100x_cp190_rep1_3R4_E-F-D_Position003_2_cmle.ics	55	0	1	2	0.0	0.0	0.0
380	Jan26_100x_cp190_rep1_3R4_E-F-D_Position003_2_cmle.ics	55	0	2	1	0.0	0.0	0.0
381	Jan26_100x_cp190_rep1_3R4_E-F-D_Position003_2_cmle.ics	55	0	2	2	0.0	0.0	0.0
382	Jan26_100x_cp190_rep1_3R4_E-F-D_Position003_2_cmle.ics	57	0	1	1	0.22134956740938755	0.1871345029239766	0.22377622377622372
383	Jan26_100x_cp190_rep1_3R4_E-F-D_Position003_2_cmle.ics	57	0	1	2	0.0	0.0	0.0
384	Jan26_100x_cp190_rep1_3R4_E-F-D_Position003_2_cmle.ics	59	0	1	1	0.0	0.0	0.0
385	Jan26_100x_cp190_rep1_3R4_E-F-D_Position003_2_cmle.ics	59	0	1	2	0.0	0.0	0.0
386	Jan26_100x_cp190_rep1_3R4_E-F-D_Position003_2_cmle.ics	60	0	1	1	0.0	0.0	0.0
387	Jan26_100x_cp190_rep1_3R4_E-F-D_Position003_2_cmle.ics	60	0	2	1	0.0	0.0	0.0
388	Jan26_100x_cp190_rep1_3R4_E-F-D_Position003_2_cmle.ics	64	0	1	1	0.07608891379697698	0.06586826347305388	0.066
389	Jan26_100x_cp190_rep1_3R4_E-F-D_Position003_2_cmle.ics	65	0	1	1	0.0	0.0	0.0
390	Jan26_100x_cp190_rep1_3R4_E-F-D_Position003_2_cmle.ics	65	0	1	2	0.26285261129864773	0.20212765957446807	0.23505154639175252
391	Jan26_100x_cp190_rep1_3R4_E-F-D_Position003_2_cmle.ics	65	0	1	3	0.0	0.0	0.0
392	Jan26_100x_cp190_rep1_3R4_E-F-D_Position003_2_cmle.ics	65	0	2	1	0.0	0.0	0.0
393	Jan26_100x_cp190_rep1_3R4_E-F-D_Position003_2_cmle.ics	65	0	2	2	0.0	0.0	0.0
394	Jan26_100x_cp190_rep1_3R4_E-F-D_Position003_2_cmle.ics	65	0	2	3	0.23979536469350318	0.5416666666666666	0.42622950819672123
395	Jan26_100x_cp190_rep1_3R4_E-F-D_Position003_2_cmle.ics	66	0	1	1	0.22134956740938755	0.2206896551724138	0.22119815668202758
396	Jan26_100x_cp190_rep1_3R4_E-F-D_Position003_2_cmle.ics	68	0	1	1	0.5902655130917002	0.5079365079365079	0.5079365079365079
397	Jan26_100x_cp190_rep1_3R4_E-F-D_Position003_2_cmle.ics	69	0	1	1	0.9338184875083538	0.841995841995842	0.841995841995842
398	Jan26_100x_cp190_rep1_3R4_E-F-D_Position003_2_cmle.ics	70	0	1	1	0.23979536469350318	0.5388601036269429	0.5416666666666666
399	Jan26_100x_cp190_rep1_3R4_E-F-D_Position003_2_cmle.ics	71	0	1	1	0.11298050836520823	0.192156862745098	0.19140625
400	Jan26_100x_cp190_rep1_3R4_E-F-D_Position003_2_cmle.ics	74	0	1	1	0.4680621060844341	0.3704379562043795	0.37247706422018345
401	Jan26_100x_cp190_rep1_3R4_E-F-D_Position004_3_cmle.ics	1	0	1	1	0.5971826870732435	0.6332518337408313	0.6363636363636362
402	Jan26_100x_cp190_rep1_3R4_E-F-D_Position004_3_cmle.ics	2	0	1	1	0.006917173981543361	0.013824884792626724	0.013761467889908256
403	Jan26_100x_cp190_rep1_3R4_E-F-D_Position004_3_cmle.ics	4	0	1	1	0.33663580043511027	0.6854460093896714	0.6886792452830188
404	Jan26_100x_cp190_rep1_3R4_E-F-D_Position004_3_cmle.ics	6	0	1	1	0.0853118124390348	0.10511363636363637	0.0780590717299578
405	Jan26_100x_cp190_rep1_3R4_E-F-D_Position004_3_cmle.ics	6	0	2	1	0.0	0.0	0.0
406	Jan26_100x_cp190_rep1_3R4_E-F-D_Position004_3_cmle.ics	7	0	1	1	0.7608891379697698	0.6599999999999999	0.6547619047619047
407	Jan26_100x_cp190_rep1_3R4_E-F-D_Position004_3_cmle.ics	9	0	1	1	0.7701120366118276	0.715203426124197	0.7167381974248929
408	Jan26_100x_cp190_rep1_3R4_E-F-D_Position004_3_cmle.ics	10	0	1	1	0.0	0.0	0.0
409	Jan26_100x_cp190_rep1_3R4_E-F-D_Position004_3_cmle.ics	10	0	1	2	0.0	0.0	0.0
410	Jan26_100x_cp190_rep1_3R4_E-F-D_Position004_3_cmle.ics	11	0	1	1	0.0	0.0	0.0
411	Jan26_100x_cp190_rep1_3R4_E-F-D_Position004_3_cmle.ics	11	0	1	2	0.11528623302572269	0.17730496453900707	0.5376344086021505
412	Jan26_100x_cp190_rep1_3R4_E-F-D_Position004_3_cmle.ics	12	0	1	1	0.4035018155900294	0.4794520547945205	0.4781420765027322
413	Jan26_100x_cp190_rep1_3R4_E-F-D_Position004_3_cmle.ics	13	0	1	1	0.12220340700726605	0.292817679558011	0.23144104803493443
414	Jan26_100x_cp190_rep1_3R4_E-F-D_Position004_3_cmle.ics	14	0	1	1	0.5164823239552376	0.41328413284132837	0.41328413284132837
415	Jan26_100x_cp190_rep1_3R4_E-F-D_Position004_3_cmle.ics	15	0	1	1	0.0	0.0	0.0
416	Jan26_100x_cp190_rep1_3R4_E-F-D_Position004_3_cmle.ics	15	0	2	1	0.0	0.0	0.0
417	Jan26_100x_cp190_rep1_3R4_E-F-D_Position004_3_cmle.ics	17	0	1	1	0.1936808714832141	0.6222222222222222	0.5121951219512194
418	Jan26_100x_cp190_rep1_3R4_E-F-D_Position004_3_cmle.ics	20	0	1	1	0.223655292069902	0.20726495726495722	0.4575471698113207
419	Jan26_100x_cp190_rep1_3R4_E-F-D_Position004_3_cmle.ics	20	0	1	2	0.0	0.0	0.0
420	Jan26_100x_cp190_rep1_3R4_E-F-D_Position004_3_cmle.ics	21	0	1	1	0.10145188506263597	0.5176470588235295	0.3283582089552239
421	Jan26_100x_cp190_rep1_3R4_E-F-D_Position004_3_cmle.ics	21	0	1	2	0.0	0.0	0.0
422	Jan26_100x_cp190_rep1_3R4_E-F-D_Position004_3_cmle.ics	21	0	2	1	0.0	0.0	0.0
423	Jan26_100x_cp190_rep1_3R4_E-F-D_Position004_3_cmle.ics	21	0	2	2	0.0	0.0	0.0
424	Jan26_100x_cp190_rep1_3R4_E-F-D_Position004_3_cmle.ics	23	0	1	1	0.03228014524720235	0.04999999999999999	0.14893617021276592
425	Jan26_100x_cp190_rep1_3R4_E-F-D_Position004_3_cmle.ics	23	0	1	2	0.025362971265658993	0.039285714285714285	0.14102564102564102
426	Jan26_100x_cp190_rep1_3R4_E-F-D_Position004_3_cmle.ics	23	0	1	3	0.0	0.0	0.0
427	Jan26_100x_cp190_rep1_3R4_E-F-D_Position004_3_cmle.ics	26	0	1	1	1.839968279090534	0.7281021897810218	0.7301006404391581
428	Jan26_100x_cp190_rep1_3R4_E-F-D_Position004_3_cmle.ics	27	0	1	1	0.4196418882136306	0.4099099099099099	0.460759493670886
429	Jan26_100x_cp190_rep1_3R4_E-F-D_Position004_3_cmle.ics	28	0	1	1	0.3827502936453993	0.30912476722532584	0.3085501858736059
430	Jan26_100x_cp190_rep1_3R4_E-F-D_Position004_3_cmle.ics	29	0	1	1	0.28821558256430674	0.5506607929515418	0.5530973451327433
431	Jan26_100x_cp190_rep1_3R4_E-F-D_Position004_3_cmle.ics	30	0	1	1	0.2789926839222489	0.20970537261698438	0.21080139372822296
432	Jan26_100x_cp190_rep1_3R4_E-F-D_Position004_3_cmle.ics	33	0	1	1	0.4749792800659775	0.4618834080717488	0.46085011185682334
433	Jan26_100x_cp190_rep1_3R4_E-F-D_Position004_3_cmle.ics	35	0	1	1	0.4265590621951739	0.33944954128440363	0.527065527065527
434	Jan26_100x_cp190_rep1_3R4_E-F-D_Position004_3_cmle.ics	35	0	1	2	0.0	0.0	0.0
435	Jan26_100x_cp190_rep1_3R4_E-F-D_Position004_3_cmle.ics	35	0	1	3	0.0	0.0	0.0
436	Jan26_100x_cp190_rep1_3R4_E-F-D_Position004_3_cmle.ics	36	0	1	1	0.0	0.0	0.0
437	Jan26_100x_cp190_rep1_3R4_E-F-D_Position004_3_cmle.ics	36	0	1	2	0.0	0.0	0.0
438	Jan26_100x_cp190_rep1_3R4_E-F-D_Position004_3_cmle.ics	37	0	1	1	0.0	0.0	0.0
439	Jan26_100x_cp190_rep1_3R4_E-F-D_Position004_3_cmle.ics	37	0	2	1	0.0	0.0	0.0
440	Jan26_100x_cp190_rep1_3R4_E-F-D_Position004_3_cmle.ics	38	0	1	1	0.25132398799607547	0.6855345911949685	0.39350180505415155
441	Jan26_100x_cp190_rep1_3R4_E-F-D_Position004_3_cmle.ics	38	0	1	2	0.0	0.0	0.0
442	Jan26_100x_cp190_rep1_3R4_E-F-D_Position004_3_cmle.ics	38	0	1	3	0.0	0.0	0.0
443	Jan26_100x_cp190_rep1_3R4_E-F-D_Position004_3_cmle.ics	38	0	1	4	0.0	0.0	0.0
444	Jan26_100x_cp190_rep1_3R4_E-F-D_Position004_3_cmle.ics	38	0	1	5	0.0	0.0	0.0
445	Jan26_100x_cp190_rep1_3R4_E-F-D_Position004_3_cmle.ics	38	0	2	1	0.0	0.0	0.0
446	Jan26_100x_cp190_rep1_3R4_E-F-D_Position004_3_cmle.ics	38	0	2	2	0.0	0.0	0.0
447	Jan26_100x_cp190_rep1_3R4_E-F-D_Position004_3_cmle.ics	38	0	2	3	0.0	0.0	0.0
448	Jan26_100x_cp190_rep1_3R4_E-F-D_Position004_3_cmle.ics	38	0	2	4	0.0	0.0	0.0
449	Jan26_100x_cp190_rep1_3R4_E-F-D_Position004_3_cmle.ics	38	0	2	5	0.36661022102179813	0.27508650519031136	0.5445205479452053
450	Jan26_100x_cp190_rep1_3R4_E-F-D_Position004_3_cmle.ics	38	0	3	1	0.0	0.0	0.0
451	Jan26_100x_cp190_rep1_3R4_E-F-D_Position004_3_cmle.ics	38	0	3	2	0.0	0.0	0.0
452	Jan26_100x_cp190_rep1_3R4_E-F-D_Position004_3_cmle.ics	38	0	3	3	0.0	0.0	0.0
453	Jan26_100x_cp190_rep1_3R4_E-F-D_Position004_3_cmle.ics	38	0	3	4	0.09222898642057815	0.7017543859649124	0.34782608695652173
454	Jan26_100x_cp190_rep1_3R4_E-F-D_Position004_3_cmle.ics	38	0	3	5	0.0	0.0	0.0
455	Jan26_100x_cp190_rep1_3R4_E-F-D_Position004_3_cmle.ics	38	0	4	1	0.0	0.0	0.0
456	Jan26_100x_cp190_rep1_3R4_E-F-D_Position004_3_cmle.ics	38	0	4	2	0.47728500472649193	0.8697478991596638	0.7162629757785467
457	Jan26_100x_cp190_rep1_3R4_E-F-D_Position004_3_cmle.ics	38	0	4	3	0.0	0.0	0.0
458	Jan26_100x_cp190_rep1_3R4_E-F-D_Position004_3_cmle.ics	38	0	4	4	0.0	0.0	0.0
459	Jan26_100x_cp190_rep1_3R4_E-F-D_Position004_3_cmle.ics	38	0	4	5	0.0	0.0	0.0
460	Jan26_100x_cp190_rep1_3R4_E-F-D_Position004_3_cmle.ics	39	0	1	1	0.0	0.0	0.0
461	Jan26_100x_cp190_rep1_3R4_E-F-D_Position004_3_cmle.ics	39	0	1	2	0.0	0.0	0.0
462	Jan26_100x_cp190_rep1_3R4_E-F-D_Position004_3_cmle.ics	41	0	1	1	0.0	0.0	0.0
463	Jan26_100x_cp190_rep1_3R4_E-F-D_Position004_3_cmle.ics	42	0	1	1	0.0	0.0	0.0
464	Jan26_100x_cp190_rep1_3R4_E-F-D_Position004_3_cmle.ics	42	0	1	2	0.0	0.0	0.0
465	Jan26_100x_cp190_rep1_3R4_E-F-D_Position004_3_cmle.ics	42	0	1	3	0.14295492895189613	0.13362068965517238	0.4133333333333333
466	Jan26_100x_cp190_rep1_3R4_E-F-D_Position004_3_cmle.ics	43	0	1	1	0.5072594253131798	0.5641025641025641	0.4435483870967742
467	Jan26_100x_cp190_rep1_3R4_E-F-D_Position004_3_cmle.ics	43	0	1	2	0.0	0.0	0.0
468	Jan26_100x_cp190_rep1_3R4_E-F-D_Position004_3_cmle.ics	43	0	2	1	0.0	0.0	0.0
469	Jan26_100x_cp190_rep1_3R4_E-F-D_Position004_3_cmle.ics	43	0	2	2	0.10836905904417933	0.2582417582417582	0.6025641025641025
470	Jan26_100x_cp190_rep1_3R4_E-F-D_Position004_3_cmle.ics	44	0	1	1	0.0	0.0	0.0
471	Jan26_100x_cp190_rep1_3R4_E-F-D_Position004_3_cmle.ics	44	0	1	2	0.47728500472649193	0.3030746705710102	0.42592592592592593
472	Jan26_100x_cp190_rep1_3R4_E-F-D_Position004_3_cmle.ics	44	0	2	1	0.19137514682269965	0.3346774193548387	0.1852678571428571
473	Jan26_100x_cp190_rep1_3R4_E-F-D_Position004_3_cmle.ics	44	0	2	2	0.0	0.0	0.0
474	Jan26_100x_cp190_rep1_3R4_E-F-D_Position004_3_cmle.ics	45	0	1	1	0.3643044963612837	0.2958801498127341	0.2969924812030075
475	Jan26_100x_cp190_rep1_3R4_E-F-D_Position004_3_cmle.ics	46	0	1	1	0.6133227596968447	0.35092348284960423	0.34816753926701566
476	Jan26_100x_cp190_rep1_3R4_E-F-D_Position004_3_cmle.ics	47	0	1	1	0.3389415250956247	0.4983050847457626	0.49662162162162166
477	Jan26_100x_cp190_rep1_3R4_E-F-D_Position004_3_cmle.ics	48	0	1	1	0.3643044963612837	0.2743055555555556	0.27383015597920274
478	Jan26_100x_cp190_rep1_3R4_E-F-D_Position004_3_cmle.ics	49	0	1	1	0.0	0.0	0.0
479	Jan26_100x_cp190_rep1_3R4_E-F-D_Position004_3_cmle.ics	49	0	1	2	0.0	0.0	0.0
480	Jan26_100x_cp190_rep1_3R4_E-F-D_Position004_3_cmle.ics	49	0	2	1	0.0	0.0	0.0
481	Jan26_100x_cp190_rep1_3R4_E-F-D_Position004_3_cmle.ics	49	0	2	2	0.0	0.0	0.0
482	Jan26_100x_cp190_rep1_3R4_E-F-D_Position004_3_cmle.ics	50	0	1	1	0.0	0.0	0.0
483	Jan26_100x_cp190_rep1_3R4_E-F-D_Position004_3_cmle.ics	50	0	1	2	0.0853118124390348	0.14919354838709678	0.4805194805194805
484	Jan26_100x_cp190_rep1_3R4_E-F-D_Position004_3_cmle.ics	51	0	1	1	0.33202435111408135	0.41498559077809793	0.41498559077809793
485	Jan26_100x_cp190_rep1_3R4_E-F-D_Position004_3_cmle.ics	52	0	1	1	0.6363800063019892	0.5714285714285714	0.5390625
486	Jan26_100x_cp190_rep1_3R4_E-F-D_Position004_3_cmle.ics	53	0	1	1	0.0	0.0	0.0
487	Jan26_100x_cp190_rep1_3R4_E-F-D_Position004_3_cmle.ics	53	0	1	2	0.2536297126565899	0.43478260869565216	0.705128205128205
488	Jan26_100x_cp190_rep1_3R4_E-F-D_Position004_3_cmle.ics	54	0	1	1	0.11528623302572269	0.24509803921568624	0.24630541871921177
489	Jan26_100x_cp190_rep1_3R4_E-F-D_Position004_3_cmle.ics	56	0	1	1	0.0	0.0	0.0
490	Jan26_100x_cp190_rep1_3R4_E-F-D_Position004_3_cmle.ics	56	0	1	2	0.0	0.0	0.0
491	Jan26_100x_cp190_rep1_3R4_E-F-D_Position004_3_cmle.ics	56	0	2	1	0.04150304388926017	0.06593406593406594	0.05642633228840125
492	Jan26_100x_cp190_rep1_3R4_E-F-D_Position004_3_cmle.ics	56	0	2	2	0.0	0.0	0.0
493	Jan26_100x_cp190_rep1_3R4_E-F-D_Position004_3_cmle.ics	58	0	1	1	0.009222898642057815	0.01923076923076923	0.019047619047619046
494	Jan26_100x_cp190_rep1_3R4_E-F-D_Position004_3_cmle.ics	59	0	1	1	0.0046114493210289076	0.004597701149425287	0.004608294930875575
495	Jan26_100x_cp190_rep1_3R4_E-F-D_Position004_3_cmle.ics	60	0	1	1	0.0	0.0	0.0
496	Jan26_100x_cp190_rep1_3R4_E-F-D_Position004_3_cmle.ics	60	0	2	1	0.4703678307449486	0.8717948717948717	0.4733178654292343
497	Jan26_100x_cp190_rep1_3R4_E-F-D_Position004_3_cmle.ics	61	0	1	1	0.0	0.0	0.0
498	Jan26_100x_cp190_rep1_3R4_E-F-D_Position004_3_cmle.ics	61	0	1	2	0.0	0.0	0.0
499	Jan26_100x_cp190_rep1_3R4_E-F-D_Position004_3_cmle.ics	61	0	1	3	0.27438123460122	0.2515856236786469	0.57487922705314
500	Jan26_100x_cp190_rep1_3R4_E-F-D_Position004_3_cmle.ics	62	0	1	1	0.3781388443243704	0.3620309050772627	0.3612334801762114
501	Jan26_100x_cp190_rep1_3R4_E-F-D_Position004_3_cmle.ics	63	0	1	1	0.6986345721358795	0.9294478527607362	0.6419491525423728
502	Jan26_100x_cp190_rep1_3R4_E-F-D_Position004_3_cmle.ics	63	0	2	1	0.0	0.0	0.0
503	Jan26_100x_cp190_rep1_3R4_E-F-D_Position004_3_cmle.ics	64	0	1	1	0.0	0.0	0.0
504	Jan26_100x_cp190_rep1_3R4_E-F-D_Position004_3_cmle.ics	64	0	2	1	0.0	0.0	0.0
505	Jan26_100x_cp190_rep1_3R4_E-F-D_Position004_3_cmle.ics	65	0	1	1	0.32971862645356687	0.4798657718120804	0.42942942942942935
506	Jan26_100x_cp190_rep1_3R4_E-F-D_Position004_3_cmle.ics	66	0	1	1	0.0	0.0	0.0
507	Jan26_100x_cp190_rep1_3R4_E-F-D_Position004_3_cmle.ics	67	0	1	1	0.5257052225972955	0.22157434402332357	0.22135922330097085
508	Jan26_100x_cp190_rep1_3R4_E-F-D_Position004_3_cmle.ics	69	0	1	1	0.24210108935401764	0.19480519480519481	0.19516728624535312
509	Jan26_100x_cp190_rep1_3R4_E-F-D_Position004_3_cmle.ics	70	0	1	1	0.0	0.0	0.0
510	Jan26_100x_cp190_rep1_3R4_E-F-D_Position004_3_cmle.ics	72	0	1	1	0.18676369750167077	0.4525139664804469	0.3491379310344827
511	Jan26_100x_cp190_rep1_3R4_E-F-D_Position004_3_cmle.ics	72	0	2	1	0.0	0.0	0.0
512	Jan26_100x_cp190_rep1_3R4_E-F-D_Position004_3_cmle.ics	73	0	1	1	0.0899232617600637	0.10129870129870128	0.15983606557377047
513	Jan26_100x_cp190_rep1_3R4_E-F-D_Position004_3_cmle.ics	73	0	1	2	0.0	0.0	0.0
514	Jan26_100x_cp190_rep1_3R4_E-F-D_Position004_3_cmle.ics	73	0	2	1	0.0	0.0	0.0
515	Jan26_100x_cp190_rep1_3R4_E-F-D_Position004_3_cmle.ics	73	0	2	2	0.11067478370469377	0.4528301886792452	0.1935483870967742
516	Jan26_100x_cp190_rep1_3R4_E-F-D_Position004_3_cmle.ics	74	0	1	1	1.3511546510614698	0.783422459893048	0.8082758620689653
517	Jan26_100x_cp190_rep1_3R4_E-F-D_Position004_3_cmle.ics	74	0	1	2	0.0	0.0	0.0
518	Jan26_100x_cp190_rep1_3R4_E-F-D_Position004_3_cmle.ics	74	0	2	1	0.0	0.0	0.0
519	Jan26_100x_cp190_rep1_3R4_E-F-D_Position004_3_cmle.ics	74	0	2	2	0.13834347963086724	0.28169014084507044	0.2564102564102564
520	Jan26_100x_cp190_rep1_3R4_E-F-D_Position004_3_cmle.ics	75	0	1	1	0.0	0.0	0.0
521	Jan26_100x_cp190_rep1_3R4_E-F-D_Position004_3_cmle.ics	75	0	2	1	0.0	0.0	0.0
522	Jan26_100x_cp190_rep1_3R4_E-F-D_Position004_3_cmle.ics	76	0	1	1	0.3043556551879079	0.2838709677419355	0.28326180257510736
523	Jan26_100x_cp190_rep1_3R4_E-F-D_Position004_3_cmle.ics	77	0	1	1	0.0	0.0	0.0
524	Jan26_100x_cp190_rep1_3R4_E-F-D_Position004_3_cmle.ics	77	0	2	1	0.27438123460122	0.40202702702702703	0.24791666666666665
525	Jan26_100x_cp190_rep1_3R4_E-F-D_Position004_3_cmle.ics	78	0	1	1	0.299744205866879	0.23679417122040072	0.23765996343692866
526	Jan26_100x_cp190_rep1_3R4_E-F-D_Position004_3_cmle.ics	79	0	1	1	0.2098209441068153	0.17137476459510356	0.6946564885496183
527	Jan26_100x_cp190_rep1_3R4_E-F-D_Position004_3_cmle.ics	79	0	1	2	0.0	0.0	0.0
528	Jan26_100x_cp190_rep1_3R4_E-F-D_Position004_3_cmle.ics	79	0	1	3	0.0	0.0	0.0
529	Jan26_100x_cp190_rep1_3R4_E-F-D_Position005_4_cmle.ics	1	0	1	1	0.1498721029334395	0.19005847953216373	0.3333333333333333
530	Jan26_100x_cp190_rep1_3R4_E-F-D_Position005_4_cmle.ics	1	0	1	2	0.0	0.0	0.0
531	Jan26_100x_cp190_rep1_3R4_E-F-D_Position005_4_cmle.ics	1	0	2	1	0.0	0.0	0.0
532	Jan26_100x_cp190_rep1_3R4_E-F-D_Position005_4_cmle.ics	1	0	2	2	0.0	0.0	0.0
533	Jan26_100x_cp190_rep1_3R4_E-F-D_Position005_4_cmle.ics	2	0	1	1	0.4035018155900294	0.5663430420711973	0.4729729729729729
534	Jan26_100x_cp190_rep1_3R4_E-F-D_Position005_4_cmle.ics	2	0	1	2	0.0	0.0	0.0
535	Jan26_100x_cp190_rep1_3R4_E-F-D_Position005_4_cmle.ics	2	0	2	1	0.0	0.0	0.0
536	Jan26_100x_cp190_rep1_3R4_E-F-D_Position005_4_cmle.ics	2	0	2	2	0.0	0.0	0.0
537	Jan26_100x_cp190_rep1_3R4_E-F-D_Position005_4_cmle.ics	2	0	3	1	0.0	0.0	0.0
538	Jan26_100x_cp190_rep1_3R4_E-F-D_Position005_4_cmle.ics	2	0	3	2	0.0	0.0	0.0
539	Jan26_100x_cp190_rep1_3R4_E-F-D_Position005_4_cmle.ics	2	0	4	1	0.0	0.0	0.0
540	Jan26_100x_cp190_rep1_3R4_E-F-D_Position005_4_cmle.ics	2	0	4	2	0.17292934953858402	0.7425742574257425	0.12562814070351755
541	Jan26_100x_cp190_rep1_3R4_E-F-D_Position005_4_cmle.ics	3	0	1	1	0.39427891694797157	0.21536523929471033	0.21645569620253158
542	Jan26_100x_cp190_rep1_3R4_E-F-D_Position005_4_cmle.ics	4	0	1	1	0.0	0.0	0.0
543	Jan26_100x_cp190_rep1_3R4_E-F-D_Position005_4_cmle.ics	5	0	1	1	0.0	0.0	0.0
544	Jan26_100x_cp190_rep1_3R4_E-F-D_Position005_4_cmle.ics	6	0	1	1	0.0	0.0	0.0
545	Jan26_100x_cp190_rep1_3R4_E-F-D_Position005_4_cmle.ics	6	0	1	2	0.0	0.0	0.0
546	Jan26_100x_cp190_rep1_3R4_E-F-D_Position005_4_cmle.ics	6	0	1	3	0.21673811808835866	0.23383084577114424	0.734375
547	Jan26_100x_cp190_rep1_3R4_E-F-D_Position005_4_cmle.ics	7	0	1	1	0.2789926839222489	0.2995049504950495	0.2995049504950495
548	Jan26_100x_cp190_rep1_3R4_E-F-D_Position005_4_cmle.ics	8	0	1	1	0.20751521944630083	0.24	0.24
549	Jan26_100x_cp190_rep1_3R4_E-F-D_Position005_4_cmle.ics	9	0	1	1	0.04150304388926017	0.048517520215633415	0.0481283422459893
550	Jan26_100x_cp190_rep1_3R4_E-F-D_Position005_4_cmle.ics	10	0	1	1	0.4035018155900294	0.35714285714285715	0.35714285714285715
551	Jan26_100x_cp190_rep1_3R4_E-F-D_Position005_4_cmle.ics	11	0	1	1	0.15217782759395396	0.22	0.25984251968503935
552	Jan26_100x_cp190_rep1_3R4_E-F-D_Position005_4_cmle.ics	11	0	1	2	0.0	0.0	0.0
553	Jan26_100x_cp190_rep1_3R4_E-F-D_Position005_4_cmle.ics	11	0	2	1	0.0	0.0	0.0
554	Jan26_100x_cp190_rep1_3R4_E-F-D_Position005_4_cmle.ics	11	0	2	2	0.0	0.0	0.0
555	Jan26_100x_cp190_rep1_3R4_E-F-D_Position005_4_cmle.ics	11	0	3	1	0.0	0.0	0.0
556	Jan26_100x_cp190_rep1_3R4_E-F-D_Position005_4_cmle.ics	11	0	3	2	0.1245091316677805	0.35526315789473684	0.1641337386018237
557	Jan26_100x_cp190_rep1_3R4_E-F-D_Position005_4_cmle.ics	12	0	1	1	0.14064920429138167	0.08815028901734101	0.11596958174904942
558	Jan26_100x_cp190_rep1_3R4_E-F-D_Position005_4_cmle.ics	12	0	1	2	0.0	0.0	0.0
559	Jan26_100x_cp190_rep1_3R4_E-F-D_Position005_4_cmle.ics	12	0	2	1	0.0	0.0	0.0
560	Jan26_100x_cp190_rep1_3R4_E-F-D_Position005_4_cmle.ics	12	0	2	2	0.0	0.0	0.0
561	Jan26_100x_cp190_rep1_3R4_E-F-D_Position005_4_cmle.ics	13	0	1	1	0.0	0.0	0.0
562	Jan26_100x_cp190_rep1_3R4_E-F-D_Position005_4_cmle.ics	13	0	1	2	0.0	0.0	0.0
563	Jan26_100x_cp190_rep1_3R4_E-F-D_Position005_4_cmle.ics	13	0	1	3	0.0	0.0	0.0
564	Jan26_100x_cp190_rep1_3R4_E-F-D_Position005_4_cmle.ics	13	0	2	1	0.0	0.0	0.0
565	Jan26_100x_cp190_rep1_3R4_E-F-D_Position005_4_cmle.ics	13	0	2	2	0.0	0.0	0.0
566	Jan26_100x_cp190_rep1_3R4_E-F-D_Position005_4_cmle.ics	13	0	2	3	0.0	0.0	0.0
567	Jan26_100x_cp190_rep1_3R4_E-F-D_Position005_4_cmle.ics	14	0	1	1	0.21904384274887312	0.2021276595744681	0.2021276595744681
568	Jan26_100x_cp190_rep1_3R4_E-F-D_Position005_4_cmle.ics	15	0	1	1	0.10145188506263597	0.138801261829653	0.13836477987421383
569	Jan26_100x_cp190_rep1_3R4_E-F-D_Position005_4_cmle.ics	16	0	1	1	0.5395395705603822	0.5467289719626167	0.7524115755627009
570	Jan26_100x_cp190_rep1_3R4_E-F-D_Position005_4_cmle.ics	16	0	1	2	0.0	0.0	0.0
571	Jan26_100x_cp190_rep1_3R4_E-F-D_Position005_4_cmle.ics	17	0	1	1	0.027668695926173444	0.02660753880266075	0.03468208092485548
572	Jan26_100x_cp190_rep1_3R4_E-F-D_Position005_4_cmle.ics	17	0	1	2	0.0	0.0	0.0
573	Jan26_100x_cp190_rep1_3R4_E-F-D_Position005_4_cmle.ics	18	0	1	1	0.0	0.0	0.0
574	Jan26_100x_cp190_rep1_3R4_E-F-D_Position005_4_cmle.ics	18	0	1	2	0.0	0.0	0.0
575	Jan26_100x_cp190_rep1_3R4_E-F-D_Position005_4_cmle.ics	18	0	2	1	0.0	0.0	0.0
576	Jan26_100x_cp190_rep1_3R4_E-F-D_Position005_4_cmle.ics	18	0	2	2	0.0	0.0	0.0
577	Jan26_100x_cp190_rep1_3R4_E-F-D_Position005_4_cmle.ics	19	0	1	1	0.0	0.0	0.0
578	Jan26_100x_cp190_rep1_3R4_E-F-D_Position005_4_cmle.ics	20	0	1	1	0.3643044963612837	0.4388888888888889	0.4388888888888889
579	Jan26_100x_cp190_rep1_3R4_E-F-D_Position005_4_cmle.ics	21	0	1	1	0.0853118124390348	0.24832214765100669	0.09762532981530343
580	Jan26_100x_cp190_rep1_3R4_E-F-D_Position005_4_cmle.ics	21	0	2	1	0.013834347963086722	0.026086956521739126	0.015831134564643797
581	Jan26_100x_cp190_rep1_3R4_E-F-D_Position005_4_cmle.ics	22	0	1	1	0.0	0.0	0.0
582	Jan26_100x_cp190_rep1_3R4_E-F-D_Position005_4_cmle.ics	23	0	1	1	0.5510681938629545	0.5095948827292112	0.5128755364806867
583	Jan26_100x_cp190_rep1_3R4_E-F-D_Position005_4_cmle.ics	25	0	1	1	0.009222898642057815	0.03636363636363637	0.036036036036036036
584	Jan26_100x_cp190_rep1_3R4_E-F-D_Position005_4_cmle.ics	26	0	1	1	0.52801094725781	0.5886889460154241	0.5886889460154241
585	Jan26_100x_cp190_rep1_3R4_E-F-D_Position005_4_cmle.ics	28	0	1	1	0.17292934953858402	0.331858407079646	0.3333333333333333
586	Jan26_100x_cp190_rep1_3R4_E-F-D_Position005_4_cmle.ics	29	0	1	1	0.30204993052739343	0.30045871559633025	0.2997711670480549
587	Jan26_100x_cp190_rep1_3R4_E-F-D_Position005_4_cmle.ics	30	0	1	1	0.14064920429138167	0.13832199546485258	0.1380090497737556
588	Jan26_100x_cp190_rep1_3R4_E-F-D_Position005_4_cmle.ics	31	0	1	1	0.54876246920244	0.3169107856191744	0.32602739726027397
589	Jan26_100x_cp190_rep1_3R4_E-F-D_Position005_4_cmle.ics	32	0	1	1	0.0	0.0	0.0
590	Jan26_100x_cp190_rep1_3R4_E-F-D_Position005_4_cmle.ics	32	0	2	1	0.0	0.0	0.0
591	Jan26_100x_cp190_rep1_3R4_E-F-D_Position005_4_cmle.ics	33	0	1	1	0.5556796431839833	0.5273522975929977	0.5296703296703296
592	Jan26_100x_cp190_rep1_3R4_E-F-D_Position005_4_cmle.ics	34	0	1	1	0.3619987717007692	0.29961832061068694	0.32040816326530613
593	Jan26_100x_cp190_rep1_3R4_E-F-D_Position005_4_cmle.ics	35	0	1	1	0.0	0.0	0.0
594	Jan26_100x_cp190_rep1_3R4_E-F-D_Position005_4_cmle.ics	36	0	1	1	0.0	0.0	0.0
595	Jan26_100x_cp190_rep1_3R4_E-F-D_Position005_4_cmle.ics	37	0	1	1	0.0645602904944047	0.12068965517241376	0.12068965517241376
596	Jan26_100x_cp190_rep1_3R4_E-F-D_Position005_4_cmle.ics	38	0	1	1	0.07147746447594806	0.07175925925925923	0.07226107226107224
597	Jan26_100x_cp190_rep1_3R4_E-F-D_Position005_4_cmle.ics	39	0	1	1	0.0	0.0	0.0
598	Jan26_100x_cp190_rep1_3R4_E-F-D_Position005_4_cmle.ics	40	0	1	1	0.0	0.0	0.0
599	Jan26_100x_cp190_rep1_3R4_E-F-D_Position005_4_cmle.ics	40	0	2	1	0.0	0.0	0.0
600	Jan26_100x_cp190_rep1_3R4_E-F-D_Position005_4_cmle.ics	41	0	1	1	0.827755153124689	0.4857916102841678	0.4838274932614554
601	Jan26_100x_cp190_rep1_3R4_E-F-D_Position005_4_cmle.ics	45	0	1	1	1.1851424755044293	0.6457286432160804	0.6465408805031446
602	Jan26_100x_cp190_rep1_3R4_E-F-D_Position005_4_cmle.ics	46	0	1	1	0.0	0.0	0.0
603	Jan26_100x_cp190_rep1_3R4_E-F-D_Position005_4_cmle.ics	46	0	2	1	0.0	0.0	0.0
604	Jan26_100x_cp190_rep1_3R4_E-F-D_Position005_4_cmle.ics	49	0	1	1	0.2697697852801911	0.2805755395683453	0.28124999999999994
605	Jan26_100x_cp190_rep1_3R4_E-F-D_Position005_4_cmle.ics	50	0	1	1	0.0	0.0	0.0
606	Jan26_100x_cp190_rep1_3R4_E-F-D_Position005_4_cmle.ics	50	0	2	1	0.0	0.0	0.0
607	Jan26_100x_cp190_rep1_3R4_E-F-D_Position005_4_cmle.ics	51	0	1	1	0.45883920744237633	0.6440129449838188	0.47607655502392343
608	Jan26_100x_cp190_rep1_3R4_E-F-D_Position005_4_cmle.ics	51	0	2	1	0.0	0.0	0.0
609	Jan26_100x_cp190_rep1_3R4_E-F-D_Position005_4_cmle.ics	52	0	1	1	0.0	0.0	0.0
610	Jan26_100x_cp190_rep1_3R4_E-F-D_Position005_4_cmle.ics	52	0	1	2	0.0	0.0	0.0
611	Jan26_100x_cp190_rep1_3R4_E-F-D_Position005_4_cmle.ics	53	0	1	1	0.0	0.0	0.0
612	Jan26_100x_cp190_rep1_3R4_E-F-D_Position005_4_cmle.ics	54	0	1	1	0.09914616040212151	0.11053984575835474	0.11025641025641025
613	Jan26_100x_cp190_rep1_3R4_E-F-D_Position005_4_cmle.ics	55	0	1	1	0.0	0.0	0.0
614	Jan26_100x_cp190_rep1_3R4_E-F-D_Position005_4_cmle.ics	55	0	2	1	0.0	0.0	0.0
615	Jan26_100x_cp190_rep1_3R4_E-F-D_Position005_4_cmle.ics	56	0	1	1	0.0	0.0	0.0
616	Jan26_100x_cp190_rep1_3R4_E-F-D_Position005_4_cmle.ics	57	0	1	1	0.0	0.0	0.0
617	Jan26_100x_cp190_rep1_3R4_E-F-D_Position005_4_cmle.ics	57	0	1	2	0.0	0.0	0.0
618	Jan26_100x_cp190_rep1_3R4_E-F-D_Position005_4_cmle.ics	57	0	1	3	0.0	0.0	0.0
619	Jan26_100x_cp190_rep1_3R4_E-F-D_Position005_4_cmle.ics	58	0	1	1	0.0	0.0	0.0
620	Jan26_100x_cp190_rep1_3R4_E-F-D_Position005_4_cmle.ics	58	0	1	2	0.0	0.0	0.0
621	Jan26_100x_cp190_rep1_3R4_E-F-D_Position005_4_cmle.ics	58	0	2	1	0.0	0.0	0.0
622	Jan26_100x_cp190_rep1_3R4_E-F-D_Position005_4_cmle.ics	58	0	2	2	0.03689159456823126	0.06956521739130433	0.12903225806451613
623	Jan26_100x_cp190_rep1_3R4_E-F-D_Position005_4_cmle.ics	60	0	1	1	0.04611449321028908	0.045146726862302484	0.04629629629629629
624	Jan26_100x_cp190_rep1_3R4_E-F-D_Position005_4_cmle.ics	61	0	1	1	0.1890694221621852	0.20347394540942926	0.20347394540942926
625	Jan26_100x_cp190_rep1_3R4_E-F-D_Position005_4_cmle.ics	63	0	1	1	0.22596101673041646	0.23389021479713598	0.23501199040767387
626	Jan26_100x_cp190_rep1_3R4_E-F-D_Position005_4_cmle.ics	66	0	1	1	0.0	0.0	0.0
627	Jan26_100x_cp190_rep1_3R4_E-F-D_Position005_4_cmle.ics	68	0	1	1	0.0	0.0	0.0
628	Jan26_100x_cp190_rep1_3R4_E-F-D_Position005_4_cmle.ics	68	0	2	1	0.0	0.0	0.0
629	Jan26_100x_cp190_rep1_3R4_E-F-D_Position005_4_cmle.ics	69	0	1	1	0.3643044963612837	0.3153692614770459	0.316
630	Jan26_100x_cp190_rep1_3R4_E-F-D_Position005_4_cmle.ics	70	0	1	1	0.0	0.0	0.0
631	Jan26_100x_cp190_rep1_3R4_E-F-D_Position005_4_cmle.ics	71	0	1	1	0.027668695926173444	0.1188118811881188	0.04270462633451956
632	Jan26_100x_cp190_rep1_3R4_E-F-D_Position005_4_cmle.ics	71	0	1	2	0.0	0.0	0.0
633	Jan26_100x_cp190_rep1_3R4_E-F-D_Position005_4_cmle.ics	71	0	2	1	0.0	0.0	0.0
634	Jan26_100x_cp190_rep1_3R4_E-F-D_Position005_4_cmle.ics	71	0	2	2	0.05533739185234689	0.06956521739130433	0.14457831325301201
635	Jan26_100x_cp190_rep1_3R4_E-F-D_Position005_4_cmle.ics	72	0	1	1	0.0	0.0	0.0
636	Jan26_100x_cp190_rep1_3R4_E-F-D_Position005_4_cmle.ics	72	0	1	2	0.0	0.0	0.0
637	Jan26_100x_cp190_rep1_3R4_E-F-D_Position005_4_cmle.ics	72	0	2	1	0.0	0.0	0.0
638	Jan26_100x_cp190_rep1_3R4_E-F-D_Position005_4_cmle.ics	72	0	2	2	0.0	0.0	0.0
639	Jan26_100x_cp190_rep1_3R4_E-F-D_Position005_4_cmle.ics	72	0	3	1	0.0	0.0	0.0
640	Jan26_100x_cp190_rep1_3R4_E-F-D_Position005_4_cmle.ics	72	0	3	2	0.0	0.0	0.0
641	Jan26_100x_cp190_rep1_3R4_E-F-D_Position005_4_cmle.ics	73	0	1	1	0.7378318913646252	0.8268733850129198	0.6083650190114068
642	Jan26_100x_cp190_rep1_3R4_E-F-D_Position005_4_cmle.ics	73	0	1	2	0.0	0.0	0.0
643	Jan26_100x_cp190_rep1_3R4_E-F-D_Position005_4_cmle.ics	73	0	2	1	0.0	0.0	0.0
644	Jan26_100x_cp190_rep1_3R4_E-F-D_Position005_4_cmle.ics	73	0	2	2	0.06686601515491916	0.0847953216374269	0.145
645	Jan26_100x_cp190_rep1_3R4_E-F-D_Position005_4_cmle.ics	75	0	1	1	0.0	0.0	0.0
646	Jan26_100x_cp190_rep1_3R4_E-F-D_Position005_4_cmle.ics	75	0	2	1	0.4426991348187751	0.281112737920937	0.23733003708281825
647	Jan26_100x_cp190_rep1_3R4_E-F-D_Position005_4_cmle.ics	78	0	1	1	0.23057246605144538	0.6134969325153373	0.40322580645161293
648	Jan26_100x_cp190_rep1_3R4_E-F-D_Position005_4_cmle.ics	78	0	2	1	0.0	0.0	0.0
649	Jan26_100x_cp190_rep1_3R4_E-F-D_Position005_4_cmle.ics	79	0	1	1	0.5418452952208966	0.5280898876404493	0.5280898876404493
650	Jan26_100x_cp190_rep1_3R4_E-F-D_Position005_4_cmle.ics	80	0	1	1	0.6732716008702205	0.47096774193548385	0.47096774193548385
651	Jan26_100x_cp190_rep1_3R4_E-F-D_Position005_4_cmle.ics	81	0	1	1	0.0	0.0	0.0
652	Jan26_100x_cp190_rep1_3R4_E-F-D_Position006_5_cmle.ics	1	0	1	1	0.26746406061967665	0.3126684636118598	0.3333333333333333
653	Jan26_100x_cp190_rep1_3R4_E-F-D_Position006_5_cmle.ics	2	0	1	1	0.0	0.0	0.0
654	Jan26_100x_cp190_rep1_3R4_E-F-D_Position006_5_cmle.ics	3	0	1	1	0.0	0.0	0.0
655	Jan26_100x_cp190_rep1_3R4_E-F-D_Position006_5_cmle.ics	3	0	1	2	0.0	0.0	0.0
656	Jan26_100x_cp190_rep1_3R4_E-F-D_Position006_5_cmle.ics	4	0	1	1	0.21904384274887312	0.13929618768328444	0.1437216338880484
657	Jan26_100x_cp190_rep1_3R4_E-F-D_Position006_5_cmle.ics	5	0	1	1	1.0583276191761344	0.47713097713097713	0.4756476683937825
658	Jan26_100x_cp190_rep1_3R4_E-F-D_Position006_5_cmle.ics	6	0	1	1	0.0	0.0	0.0
659	Jan26_100x_cp190_rep1_3R4_E-F-D_Position006_5_cmle.ics	6	0	1	2	0.0945347110810926	0.09808612440191386	0.6949152542372881
660	Jan26_100x_cp190_rep1_3R4_E-F-D_Position006_5_cmle.ics	7	0	1	1	0.0	0.0	0.0
661	Jan26_100x_cp190_rep1_3R4_E-F-D_Position006_5_cmle.ics	8	0	1	1	0.26515833595916216	0.8518518518518517	0.6497175141242937
662	Jan26_100x_cp190_rep1_3R4_E-F-D_Position006_5_cmle.ics	10	0	1	1	0.650214354265076	0.6467889908256881	0.5961945031712473
663	Jan26_100x_cp190_rep1_3R4_E-F-D_Position006_5_cmle.ics	11	0	1	1	0.05533739185234689	0.052863436123348005	0.034934497816593885
664	Jan26_100x_cp190_rep1_3R4_E-F-D_Position006_5_cmle.ics	11	0	1	2	0.0	0.0	0.0
665	Jan26_100x_cp190_rep1_3R4_E-F-D_Position006_5_cmle.ics	11	0	2	1	0.0	0.0	0.0
666	Jan26_100x_cp190_rep1_3R4_E-F-D_Position006_5_cmle.ics	11	0	2	2	0.08761753709954924	0.06972477064220182	0.12881355932203387
667	Jan26_100x_cp190_rep1_3R4_E-F-D_Position006_5_cmle.ics	12	0	1	1	0.0	0.0	0.0
668	Jan26_100x_cp190_rep1_3R4_E-F-D_Position006_5_cmle.ics	13	0	1	1	0.0	0.0	0.0
669	Jan26_100x_cp190_rep1_3R4_E-F-D_Position006_5_cmle.ics	14	0	1	1	0.37583311966385596	0.34754797441364604	0.3468085106382979
670	Jan26_100x_cp190_rep1_3R4_E-F-D_Position006_5_cmle.ics	15	0	1	1	0.0	0.0	0.0
671	Jan26_100x_cp190_rep1_3R4_E-F-D_Position006_5_cmle.ics	15	0	2	1	0.0	0.0	0.0
672	Jan26_100x_cp190_rep1_3R4_E-F-D_Position006_5_cmle.ics	15	0	3	1	0.0	0.0	0.0
673	Jan26_100x_cp190_rep1_3R4_E-F-D_Position006_5_cmle.ics	16	0	1	1	0.23287819071195984	0.4611872146118721	0.4832535885167464
674	Jan26_100x_cp190_rep1_3R4_E-F-D_Position006_5_cmle.ics	17	0	1	1	0.22134956740938755	0.23076923076923073	0.2313253012048192
675	Jan26_100x_cp190_rep1_3R4_E-F-D_Position006_5_cmle.ics	18	0	1	1	0.5210937732762666	0.5305164319248826	0.7361563517915309
676	Jan26_100x_cp190_rep1_3R4_E-F-D_Position006_5_cmle.ics	20	0	1	1	0.43808768549774624	0.3869653767820773	0.38775510204081637
677	Jan26_100x_cp190_rep1_3R4_E-F-D_Position006_5_cmle.ics	22	0	1	1	0.10145188506263597	0.1345565749235474	0.13622291021671828
678	Jan26_100x_cp190_rep1_3R4_E-F-D_Position006_5_cmle.ics	24	0	1	1	0.28821558256430674	0.1753155680224404	0.16361256544502617
679	Jan26_100x_cp190_rep1_3R4_E-F-D_Position006_5_cmle.ics	25	0	1	1	0.0	0.0	0.0
680	Jan26_100x_cp190_rep1_3R4_E-F-D_Position006_5_cmle.ics	25	0	1	2	0.02305724660514454	0.020120724346076455	0.040322580645161296
681	Jan26_100x_cp190_rep1_3R4_E-F-D_Position006_5_cmle.ics	27	0	1	1	0.3850560183059138	0.35010482180293495	0.5493421052631579
682	Jan26_100x_cp190_rep1_3R4_E-F-D_Position006_5_cmle.ics	27	0	1	2	0.0	0.0	0.0
683	Jan26_100x_cp190_rep1_3R4_E-F-D_Position006_5_cmle.ics	28	0	1	1	0.4450048594792896	0.4232456140350877	0.6917562724014337
684	Jan26_100x_cp190_rep1_3R4_E-F-D_Position006_5_cmle.ics	28	0	1	2	0.0	0.0	0.0
685	Jan26_100x_cp190_rep1_3R4_E-F-D_Position006_5_cmle.ics	29	0	1	1	0.6064055857153013	0.6159250585480094	0.6102088167053363
686	Jan26_100x_cp190_rep1_3R4_E-F-D_Position006_5_cmle.ics	30	0	1	1	0.17292934953858402	0.4629629629629629	0.4629629629629629
687	Jan26_100x_cp190_rep1_3R4_E-F-D_Position006_5_cmle.ics	31	0	1	1	0.0023057246605144538	0.0031847133757961785	0.003584229390681003
688	Jan26_100x_cp190_rep1_3R4_E-F-D_Position006_5_cmle.ics	31	0	1	2	0.0	0.0	0.0
689	Jan26_100x_cp190_rep1_3R4_E-F-D_Position006_5_cmle.ics	31	0	2	1	0.0	0.0	0.0
690	Jan26_100x_cp190_rep1_3R4_E-F-D_Position006_5_cmle.ics	31	0	2	2	0.01152862330257227	0.06249999999999999	0.04385964912280702
691	Jan26_100x_cp190_rep1_3R4_E-F-D_Position006_5_cmle.ics	34	0	1	1	0.48650790336854977	0.4186507936507936	0.41782178217821786
692	Jan26_100x_cp190_rep1_3R4_E-F-D_Position006_5_cmle.ics	35	0	1	1	0.11067478370469377	0.09448818897637794	0.09448818897637794
693	Jan26_100x_cp190_rep1_3R4_E-F-D_Position006_5_cmle.ics	36	0	1	1	0.35738732237974036	0.3596287703016241	0.3587962962962962
694	Jan26_100x_cp190_rep1_3R4_E-F-D_Position006_5_cmle.ics	37	0	1	1	0.0	0.0	0.0
695	Jan26_100x_cp190_rep1_3R4_E-F-D_Position006_5_cmle.ics	37	0	1	2	0.3412472497561392	0.49664429530201337	0.743718592964824
696	Jan26_100x_cp190_rep1_3R4_E-F-D_Position006_5_cmle.ics	38	0	1	1	0.23057246605144538	0.18050541516245486	0.18761726078799248
697	Jan26_100x_cp190_rep1_3R4_E-F-D_Position006_5_cmle.ics	40	0	1	1	0.2974384812063645	0.26166328600405675	0.2860310421286031
698	Jan26_100x_cp190_rep1_3R4_E-F-D_Position006_5_cmle.ics	41	0	1	1	0.29052130722482117	0.27391304347826084	0.27391304347826084
699	Jan26_100x_cp190_rep1_3R4_E-F-D_Position006_5_cmle.ics	43	0	1	1	0.13834347963086724	0.12195121951219513	0.12170385395537525
700	Jan26_100x_cp190_rep1_3R4_E-F-D_Position006_5_cmle.ics	44	0	1	1	0.0	0.0	0.0
701	Jan26_100x_cp190_rep1_3R4_E-F-D_Position006_5_cmle.ics	45	0	1	1	0.5372338458998678	0.525959367945824	0.5319634703196346
702	Jan26_100x_cp190_rep1_3R4_E-F-D_Position006_5_cmle.ics	48	0	1	1	0.670965876209706	0.5177935943060498	0.5205724508050089
703	Jan26_100x_cp190_rep1_3R4_E-F-D_Position006_5_cmle.ics	49	0	1	1	0.04611449321028908	0.1923076923076923	0.1923076923076923
704	Jan26_100x_cp190_rep1_3R4_E-F-D_Position006_5_cmle.ics	50	0	1	1	0.0	0.0	0.0
705	Jan26_100x_cp190_rep1_3R4_E-F-D_Position006_5_cmle.ics	50	0	1	2	0.5049537006526654	0.3197080291970803	0.32111436950146627
706	Jan26_100x_cp190_rep1_3R4_E-F-D_Position006_5_cmle.ics	50	0	2	1	0.006917173981543361	0.016666666666666663	0.013215859030837001
707	Jan26_100x_cp190_rep1_3R4_E-F-D_Position006_5_cmle.ics	50	0	2	2	0.0	0.0	0.0
708	Jan26_100x_cp190_rep1_3R4_E-F-D_Position006_5_cmle.ics	51	0	1	1	0.2351839153724743	0.2506142506142506	0.2506142506142506
709	Jan26_100x_cp190_rep1_3R4_E-F-D_Position006_5_cmle.ics	52	0	1	1	0.1890694221621852	0.33744855967078186	0.34024896265560156
710	Jan26_100x_cp190_rep1_3R4_E-F-D_Position006_5_cmle.ics	53	0	1	1	0.0	0.0	0.0
711	Jan26_100x_cp190_rep1_3R4_E-F-D_Position006_5_cmle.ics	53	0	2	1	0.1291205809888094	0.9491525423728813	0.5045045045045045
712	Jan26_100x_cp190_rep1_3R4_E-F-D_Position006_5_cmle.ics	54	0	1	1	0.1844579728411563	0.16293279022403256	0.41025641025641024
713	Jan26_100x_cp190_rep1_3R4_E-F-D_Position006_5_cmle.ics	54	0	1	2	0.0	0.0	0.0
714	Jan26_100x_cp190_rep1_3R4_E-F-D_Position006_5_cmle.ics	55	0	1	1	0.3689159456823126	0.3125	0.3094777562862669
715	Jan26_100x_cp190_rep1_3R4_E-F-D_Position006_5_cmle.ics	56	0	1	1	0.7032460214569084	0.5899419729206963	0.5899419729206963
716	Jan26_100x_cp190_rep1_3R4_E-F-D_Position006_5_cmle.ics	57	0	1	1	0.827755153124689	0.39192139737991255	0.39320920043811614
717	Jan26_100x_cp190_rep1_3R4_E-F-D_Position006_5_cmle.ics	59	0	1	1	0.8323666024457178	0.7443298969072163	0.7505197505197504
718	Jan26_100x_cp190_rep1_3R4_E-F-D_Position006_5_cmle.ics	60	0	1	1	0.3135785538299657	0.6384976525821595	0.6445497630331752
719	Jan26_100x_cp190_rep1_3R4_E-F-D_Position006_5_cmle.ics	61	0	1	1	0.41041898957157275	0.4110854503464203	0.41395348837209295
720	Jan26_100x_cp190_rep1_3R4_E-F-D_Position006_5_cmle.ics	63	0	1	1	0.0	0.0	0.0
721	Jan26_100x_cp190_rep1_3R4_E-F-D_Position006_5_cmle.ics	63	0	1	2	0.11067478370469377	0.23076923076923073	0.20779220779220778
722	Jan26_100x_cp190_rep1_3R4_E-F-D_Position006_5_cmle.ics	63	0	2	1	0.21904384274887312	0.4418604651162791	0.49222797927461137
723	Jan26_100x_cp190_rep1_3R4_E-F-D_Position006_5_cmle.ics	63	0	2	2	0.0	0.0	0.0
724	Jan26_100x_cp190_rep1_3R4_E-F-D_Position006_5_cmle.ics	64	0	1	1	0.8392837764272612	0.3995609220636663	0.40044004400440036
725	Jan26_100x_cp190_rep1_3R4_E-F-D_Position006_5_cmle.ics	66	0	1	1	0.01844579728411563	0.017738359201773836	0.013961605584642232
726	Jan26_100x_cp190_rep1_3R4_E-F-D_Position006_5_cmle.ics	66	0	2	1	0.04380876854977462	0.15079365079365076	0.0331588132635253
727	Jan26_100x_cp190_rep1_3R4_E-F-D_Position006_5_cmle.ics	67	0	1	1	0.7701120366118276	0.6290018832391713	0.6290018832391713
728	Jan26_100x_cp190_rep1_3R4_E-F-D_Position006_5_cmle.ics	68	0	1	1	0.17754079885961294	0.2664359861591695	0.26829268292682923
729	Jan26_100x_cp190_rep1_3R4_E-F-D_Position006_5_cmle.ics	69	0	1	1	0.5418452952208966	0.607235142118863	0.6911764705882353
730	Jan26_100x_cp190_rep1_3R4_E-F-D_Position006_5_cmle.ics	70	0	1	1	0.4058075402505439	0.38344226579520696	0.3728813559322034
731	Jan26_100x_cp190_rep1_3R4_E-F-D_Position006_5_cmle.ics	71	0	1	1	0.0	0.0	0.0
732	Jan26_100x_cp190_rep1_3R4_E-F-D_Position006_5_cmle.ics	71	0	1	2	0.0	0.0	0.0
733	Jan26_100x_cp190_rep1_3R4_E-F-D_Position006_5_cmle.ics	71	0	2	1	0.0	0.0	0.0
734	Jan26_100x_cp190_rep1_3R4_E-F-D_Position006_5_cmle.ics	71	0	2	2	0.0	0.0	0.0
735	Jan26_100x_cp190_rep1_3R4_E-F-D_Position006_5_cmle.ics	71	0	3	1	0.0	0.0	0.0
736	Jan26_100x_cp190_rep1_3R4_E-F-D_Position006_5_cmle.ics	71	0	3	2	0.0	0.0	0.0
737	Jan26_100x_cp190_rep1_3R4_E-F-D_Position006_5_cmle.ics	72	0	1	1	0.0	0.0	0.0
738	Jan26_100x_cp190_rep1_3R4_E-F-D_Position006_5_cmle.ics	72	0	1	2	0.0	0.0	0.0
739	Jan26_100x_cp190_rep1_3R4_E-F-D_Position006_5_cmle.ics	73	0	1	1	0.020751521944630084	0.048913043478260865	0.06206896551724137
740	Jan26_100x_cp190_rep1_3R4_E-F-D_Position006_5_cmle.ics	74	0	1	1	0.0	0.0	0.0
741	Jan26_100x_cp190_rep1_3R4_E-F-D_Position006_5_cmle.ics	74	0	1	2	0.0	0.0	0.0
742	Jan26_100x_cp190_rep1_3R4_E-F-D_Position006_5_cmle.ics	74	0	2	1	0.14756637827292504	0.08111533586818756	0.11573236889692584
743	Jan26_100x_cp190_rep1_3R4_E-F-D_Position006_5_cmle.ics	74	0	2	2	0.0	0.0	0.0
744	Jan26_100x_cp190_rep1_3R4_E-F-D_Position006_5_cmle.ics	75	0	1	1	0.0	0.0	0.0
745	Jan26_100x_cp190_rep1_3R4_E-F-D_Position006_5_cmle.ics	75	0	1	2	0.18676369750167077	0.1537001897533207	0.10505836575875485
746	Jan26_100x_cp190_rep1_3R4_E-F-D_Position006_5_cmle.ics	75	0	2	1	0.1844579728411563	0.140597539543058	0.24615384615384614
747	Jan26_100x_cp190_rep1_3R4_E-F-D_Position006_5_cmle.ics	75	0	2	2	0.0	0.0	0.0
748	Jan26_100x_cp190_rep1_3R4_E-F-D_Position006_5_cmle.ics	76	0	1	1	0.0	0.0	0.0
749	Jan26_100x_cp190_rep1_3R4_E-F-D_Position006_5_cmle.ics	76	0	1	2	0.027668695926173444	0.04181184668989546	0.048780487804878044
750	Jan26_100x_cp190_rep1_3R4_E-F-D_Position006_5_cmle.ics	76	0	2	1	0.30666137984842234	0.20716510903426785	0.1950146627565982
751	Jan26_100x_cp190_rep1_3R4_E-F-D_Position006_5_cmle.ics	76	0	2	2	0.0	0.0	0.0
752	Jan26_100x_cp190_rep1_3R4_E-F-D_Position006_5_cmle.ics	78	0	1	1	1.1828367508439148	0.6970108695652173	0.6317733990147782
753	Jan26_100x_cp190_rep1_3R4_E-F-D_Position006_5_cmle.ics	78	0	2	1	0.0	0.0	0.0
754	Jan26_100x_cp190_rep1_3R4_E-F-D_Position006_5_cmle.ics	80	0	1	1	0.5464567445419255	0.4285714285714285	0.7429467084639497
755	Jan26_100x_cp190_rep1_3R4_E-F-D_Position006_5_cmle.ics	80	0	1	2	0.0	0.0	0.0
756	Jan26_100x_cp190_rep1_3R4_E-F-D_Position006_5_cmle.ics	81	0	1	1	0.2098209441068153	0.25999999999999995	0.24999999999999997
757	Jan26_100x_cp190_rep1_3R4_E-F-D_Position006_5_cmle.ics	81	0	1	2	0.0	0.0	0.0
758	Jan26_100x_cp190_rep1_3R4_E-F-D_Position006_5_cmle.ics	81	0	2	1	0.0	0.0	0.0
759	Jan26_100x_cp190_rep1_3R4_E-F-D_Position006_5_cmle.ics	81	0	2	2	0.20290377012527194	0.26829268292682923	0.28205128205128205
760	Jan26_100x_cp190_rep1_3R4_E-F-D_Position006_5_cmle.ics	83	0	1	1	0.07608891379697698	0.33333333333333337	0.23404255319148937
761	Jan26_100x_cp190_rep1_3R4_E-F-D_Position006_5_cmle.ics	83	0	2	1	0.0	0.0	0.0
762	Jan26_100x_cp190_rep1_3R4_E-F-D_Position006_5_cmle.ics	84	0	1	1	0.6317685569809603	0.5879828326180259	0.5854700854700854
763	Jan26_100x_cp190_rep1_3R4_E-F-D_Position006_5_cmle.ics	85	0	1	1	0.0	0.0	0.0
764	Jan26_100x_cp190_rep1_3R4_E-F-D_Position006_5_cmle.ics	85	0	1	2	0.0	0.0	0.0
765	Jan26_100x_cp190_rep1_3R4_E-F-D_Position006_5_cmle.ics	85	0	2	1	0.0	0.0	0.0
766	Jan26_100x_cp190_rep1_3R4_E-F-D_Position006_5_cmle.ics	85	0	2	2	0.14295492895189613	0.35227272727272724	0.1776504297994269
767	Jan26_100x_cp190_rep1_3R4_E-F-D_Position006_5_cmle.ics	86	0	1	1	0.14295492895189613	0.27927927927927926	0.2805429864253393
768	Jan26_100x_cp190_rep1_3R4_E-F-D_Position006_5_cmle.ics	87	0	1	1	0.37122167034282705	0.35937499999999994	0.3585746102449889
769	Jan26_100x_cp190_rep1_3R4_E-F-D_Position006_5_cmle.ics	88	0	1	1	0.3412472497561392	0.3410138248847926	0.3378995433789954
770	Jan26_100x_cp190_rep1_3R4_E-F-D_Position006_5_cmle.ics	89	0	1	1	0.027668695926173444	0.11538461538461536	0.11428571428571427
771	Jan26_100x_cp190_rep1_3R4_E-F-D_Position007_6_cmle.ics	1	0	1	1	0.0	0.0	0.0
772	Jan26_100x_cp190_rep1_3R4_E-F-D_Position007_6_cmle.ics	3	0	1	1	0.0	0.0	0.0
773	Jan26_100x_cp190_rep1_3R4_E-F-D_Position007_6_cmle.ics	3	0	1	2	0.0	0.0	0.0
774	Jan26_100x_cp190_rep1_3R4_E-F-D_Position007_6_cmle.ics	3	0	1	3	0.0	0.0	0.0
775	Jan26_100x_cp190_rep1_3R4_E-F-D_Position007_6_cmle.ics	4	0	1	1	0.06686601515491916	0.059670781893004114	0.06029106029106029
776	Jan26_100x_cp190_rep1_3R4_E-F-D_Position007_6_cmle.ics	5	0	1	1	0.02305724660514454	0.017006802721088433	0.018018018018018018
777	Jan26_100x_cp190_rep1_3R4_E-F-D_Position007_6_cmle.ics	5	0	1	2	0.13834347963086724	0.1020408163265306	0.821917808219178
778	Jan26_100x_cp190_rep1_3R4_E-F-D_Position007_6_cmle.ics	6	0	1	1	0.11067478370469377	0.22966507177033488	0.2201834862385321
779	Jan26_100x_cp190_rep1_3R4_E-F-D_Position007_6_cmle.ics	7	0	1	1	0.2536297126565899	0.29255319148936165	0.29255319148936165
780	Jan26_100x_cp190_rep1_3R4_E-F-D_Position007_6_cmle.ics	8	0	1	1	0.447310584139804	0.3619402985074626	0.3626168224299065
781	Jan26_100x_cp190_rep1_3R4_E-F-D_Position007_6_cmle.ics	9	0	1	1	0.4542277581213474	0.46904761904761905	0.47016706443914075
782	Jan26_100x_cp190_rep1_3R4_E-F-D_Position007_6_cmle.ics	10	0	1	1	0.6871059488333072	0.5676190476190476	0.5665399239543726
783	Jan26_100x_cp190_rep1_3R4_E-F-D_Position007_6_cmle.ics	11	0	1	1	0.39427891694797157	0.3525773195876288	0.977142857142857
784	Jan26_100x_cp190_rep1_3R4_E-F-D_Position007_6_cmle.ics	11	0	1	2	0.0	0.0	0.0
785	Jan26_100x_cp190_rep1_3R4_E-F-D_Position007_6_cmle.ics	13	0	1	1	0.5833483391101568	0.6623036649214659	0.6819407008086252
786	Jan26_100x_cp190_rep1_3R4_E-F-D_Position007_6_cmle.ics	14	0	1	1	0.4242533375346595	0.40087145969498905	0.3991323210412147
787	Jan26_100x_cp190_rep1_3R4_E-F-D_Position007_6_cmle.ics	15	0	1	1	0.6801887748517639	0.6145833333333333	0.6107660455486543
788	Jan26_100x_cp190_rep1_3R4_E-F-D_Position007_6_cmle.ics	16	0	1	1	0.553373918523469	0.5128205128205128	0.5128205128205128
789	Jan26_100x_cp190_rep1_3R4_E-F-D_Position007_6_cmle.ics	17	0	1	1	0.5672082664865556	0.4833005893909627	0.6165413533834586
790	Jan26_100x_cp190_rep1_3R4_E-F-D_Position007_6_cmle.ics	17	0	1	2	0.0	0.0	0.0
791	Jan26_100x_cp190_rep1_3R4_E-F-D_Position007_6_cmle.ics	18	0	1	1	0.3435529744166536	0.296812749003984	0.3225108225108225
792	Jan26_100x_cp190_rep1_3R4_E-F-D_Position007_6_cmle.ics	19	0	1	1	0.0	0.0	0.0
793	Jan26_100x_cp190_rep1_3R4_E-F-D_Position007_6_cmle.ics	19	0	1	2	0.43578196083723175	0.4960629921259842	0.6974169741697417
794	Jan26_100x_cp190_rep1_3R4_E-F-D_Position007_6_cmle.ics	21	0	1	1	0.0	0.0	0.0
795	Jan26_100x_cp190_rep1_3R4_E-F-D_Position007_6_cmle.ics	22	0	1	1	0.3896674676269427	0.5559210526315789	0.43669250645994834
796	Jan26_100x_cp190_rep1_3R4_E-F-D_Position007_6_cmle.ics	22	0	1	2	0.0	0.0	0.0
797	Jan26_100x_cp190_rep1_3R4_E-F-D_Position007_6_cmle.ics	22	0	2	1	0.0	0.0	0.0
798	Jan26_100x_cp190_rep1_3R4_E-F-D_Position007_6_cmle.ics	22	0	2	2	0.23057246605144538	0.5050505050505051	0.8771929824561403
799	Jan26_100x_cp190_rep1_3R4_E-F-D_Position007_6_cmle.ics	23	0	1	1	0.029974420586687898	0.030373831775700928	0.030588235294117642
800	Jan26_100x_cp190_rep1_3R4_E-F-D_Position007_6_cmle.ics	25	0	1	1	0.0	0.0	0.0
801	Jan26_100x_cp190_rep1_3R4_E-F-D_Position007_6_cmle.ics	29	0	1	1	0.08761753709954924	0.15510204081632653	0.15637860082304525
802	Jan26_100x_cp190_rep1_3R4_E-F-D_Position007_6_cmle.ics	30	0	1	1	0.3850560183059138	0.40533980582524265	0.5352564102564102
803	Jan26_100x_cp190_rep1_3R4_E-F-D_Position007_6_cmle.ics	30	0	1	2	0.0	0.0	0.0
804	Jan26_100x_cp190_rep1_3R4_E-F-D_Position007_6_cmle.ics	31	0	1	1	0.36661022102179813	0.3199195171026156	0.31927710843373486
805	Jan26_100x_cp190_rep1_3R4_E-F-D_Position007_6_cmle.ics	33	0	1	1	0.4334762361767173	0.39412997903563934	0.39495798319327724
806	Jan26_100x_cp190_rep1_3R4_E-F-D_Position007_6_cmle.ics	34	0	1	1	0.26746406061967665	0.29743589743589743	0.29743589743589743
807	Jan26_100x_cp190_rep1_3R4_E-F-D_Position007_6_cmle.ics	35	0	1	1	0.41503043889260166	0.33582089552238803	0.29950083194675536
808	Jan26_100x_cp190_rep1_3R4_E-F-D_Position007_6_cmle.ics	35	0	1	2	0.0	0.0	0.0
809	Jan26_100x_cp190_rep1_3R4_E-F-D_Position007_6_cmle.ics	35	0	1	3	0.0	0.0	0.0
810	Jan26_100x_cp190_rep1_3R4_E-F-D_Position007_6_cmle.ics	35	0	2	1	0.0	0.0	0.0
811	Jan26_100x_cp190_rep1_3R4_E-F-D_Position007_6_cmle.ics	35	0	2	2	0.0	0.0	0.0
812	Jan26_100x_cp190_rep1_3R4_E-F-D_Position007_6_cmle.ics	35	0	2	3	0.0	0.0	0.0
813	Jan26_100x_cp190_rep1_3R4_E-F-D_Position007_6_cmle.ics	36	0	1	1	0.0	0.0	0.0
814	Jan26_100x_cp190_rep1_3R4_E-F-D_Position007_6_cmle.ics	37	0	1	1	0.1245091316677805	0.17475728155339806	0.1753246753246753
815	Jan26_100x_cp190_rep1_3R4_E-F-D_Position007_6_cmle.ics	38	0	1	1	0.0	0.0	0.0
816	Jan26_100x_cp190_rep1_3R4_E-F-D_Position007_6_cmle.ics	39	0	1	1	0.16831790021755513	0.16150442477876106	0.1611479028697572
817	Jan26_100x_cp190_rep1_3R4_E-F-D_Position007_6_cmle.ics	40	0	1	1	0.16831790021755513	0.1784841075794621	0.1798029556650246
818	Jan26_100x_cp190_rep1_3R4_E-F-D_Position007_6_cmle.ics	41	0	1	1	0.0	0.0	0.0
819	Jan26_100x_cp190_rep1_3R4_E-F-D_Position007_6_cmle.ics	41	0	1	2	0.0	0.0	0.0
820	Jan26_100x_cp190_rep1_3R4_E-F-D_Position007_6_cmle.ics	41	0	2	1	0.0	0.0	0.0
821	Jan26_100x_cp190_rep1_3R4_E-F-D_Position007_6_cmle.ics	41	0	2	2	0.0	0.0	0.0
822	Jan26_100x_cp190_rep1_3R4_E-F-D_Position007_6_cmle.ics	42	0	1	1	0.3228014524720235	0.3333333333333333	0.33254156769596194
823	Jan26_100x_cp190_rep1_3R4_E-F-D_Position007_6_cmle.ics	43	0	1	1	0.3873617429664282	0.3716814159292035	0.37250554323725055
824	Jan26_100x_cp190_rep1_3R4_E-F-D_Position007_6_cmle.ics	44	0	1	1	0.6525200789255904	0.685230024213075	0.686893203883495
825	Jan26_100x_cp190_rep1_3R4_E-F-D_Position007_6_cmle.ics	45	0	1	1	0.03228014524720235	0.03146067415730336	0.08484848484848484
826	Jan26_100x_cp190_rep1_3R4_E-F-D_Position007_6_cmle.ics	45	0	1	2	0.0	0.0	0.0
827	Jan26_100x_cp190_rep1_3R4_E-F-D_Position007_6_cmle.ics	45	0	1	3	0.0	0.0	0.0
828	Jan26_100x_cp190_rep1_3R4_E-F-D_Position007_6_cmle.ics	46	0	1	1	0.07839463845749142	0.1683168316831683	0.1683168316831683
829	Jan26_100x_cp190_rep1_3R4_E-F-D_Position007_6_cmle.ics	47	0	1	1	0.2766869592617345	0.23762376237623764	0.23668639053254434
830	Jan26_100x_cp190_rep1_3R4_E-F-D_Position007_6_cmle.ics	49	0	1	1	0.0	0.0	0.0
831	Jan26_100x_cp190_rep1_3R4_E-F-D_Position007_6_cmle.ics	49	0	1	2	0.0	0.0	0.0
832	Jan26_100x_cp190_rep1_3R4_E-F-D_Position007_6_cmle.ics	50	0	1	1	0.0	0.0	0.0
833	Jan26_100x_cp190_rep1_3R4_E-F-D_Position007_6_cmle.ics	50	0	2	1	0.0	0.0	0.0
834	Jan26_100x_cp190_rep1_3R4_E-F-D_Position007_6_cmle.ics	51	0	1	1	0.3181900031509946	0.29113924050632906	0.31221719457013564
835	Jan26_100x_cp190_rep1_3R4_E-F-D_Position007_6_cmle.ics	52	0	1	1	0.0	0.0	0.0
836	Jan26_100x_cp190_rep1_3R4_E-F-D_Position007_6_cmle.ics	52	0	1	2	0.0	0.0	0.0
837	Jan26_100x_cp190_rep1_3R4_E-F-D_Position007_6_cmle.ics	52	0	1	3	0.0	0.0	0.0
838	Jan26_100x_cp190_rep1_3R4_E-F-D_Position007_6_cmle.ics	52	0	1	4	0.0	0.0	0.0
839	Jan26_100x_cp190_rep1_3R4_E-F-D_Position007_6_cmle.ics	53	0	1	1	0.0	0.0	0.0
840	Jan26_100x_cp190_rep1_3R4_E-F-D_Position007_6_cmle.ics	54	0	1	1	0.2789926839222489	0.6836158192090395	0.6836158192090395
841	Jan26_100x_cp190_rep1_3R4_E-F-D_Position007_6_cmle.ics	55	0	1	1	0.1245091316677805	0.0972972972972973	0.10246679316888045
842	Jan26_100x_cp190_rep1_3R4_E-F-D_Position007_6_cmle.ics	57	0	1	1	0.33663580043511027	0.2857142857142857	0.44108761329305135
843	Jan26_100x_cp190_rep1_3R4_E-F-D_Position007_6_cmle.ics	57	0	1	2	0.0	0.0	0.0
844	Jan26_100x_cp190_rep1_3R4_E-F-D_Position007_6_cmle.ics	58	0	1	1	0.13373203030983832	0.27884615384615385	0.277511961722488
845	Jan26_100x_cp190_rep1_3R4_E-F-D_Position007_6_cmle.ics	59	0	1	1	0.5695139911470701	0.3444909344490934	0.498989898989899
846	Jan26_100x_cp190_rep1_3R4_E-F-D_Position007_6_cmle.ics	59	0	1	2	0.0	0.0	0.0
847	Jan26_100x_cp190_rep1_3R4_E-F-D_Position007_6_cmle.ics	59	0	2	1	0.0	0.0	0.0
848	Jan26_100x_cp190_rep1_3R4_E-F-D_Position007_6_cmle.ics	59	0	2	2	0.0	0.0	0.0
849	Jan26_100x_cp190_rep1_3R4_E-F-D_Position007_6_cmle.ics	60	0	1	1	0.0	0.0	0.0
850	Jan26_100x_cp190_rep1_3R4_E-F-D_Position007_6_cmle.ics	60	0	1	2	0.04611449321028908	0.046189376443418015	0.12903225806451613
851	Jan26_100x_cp190_rep1_3R4_E-F-D_Position007_6_cmle.ics	60	0	1	3	0.0	0.0	0.0
852	Jan26_100x_cp190_rep1_3R4_E-F-D_Position007_6_cmle.ics	60	0	2	1	0.0	0.0	0.0
853	Jan26_100x_cp190_rep1_3R4_E-F-D_Position007_6_cmle.ics	60	0	2	2	0.0	0.0	0.0
854	Jan26_100x_cp190_rep1_3R4_E-F-D_Position007_6_cmle.ics	60	0	2	3	0.04150304388926017	0.06792452830188679	0.11842105263157894
855	Jan26_100x_cp190_rep1_3R4_E-F-D_Position007_6_cmle.ics	61	0	1	1	0.5672082664865556	0.7343283582089551	0.6104218362282878
856	Jan26_100x_cp190_rep1_3R4_E-F-D_Position007_6_cmle.ics	61	0	2	1	0.0	0.0	0.0
857	Jan26_100x_cp190_rep1_3R4_E-F-D_Position007_6_cmle.ics	62	0	1	1	0.0046114493210289076	0.01081081081081081	0.006389776357827476
858	Jan26_100x_cp190_rep1_3R4_E-F-D_Position007_6_cmle.ics	62	0	1	2	0.0	0.0	0.0
859	Jan26_100x_cp190_rep1_3R4_E-F-D_Position007_6_cmle.ics	62	0	2	1	0.0	0.0	0.0
860	Jan26_100x_cp190_rep1_3R4_E-F-D_Position007_6_cmle.ics	62	0	2	2	0.8623410230324057	0.657293497363796	0.8637413394919168
861	Jan26_100x_cp190_rep1_3R4_E-F-D_Position007_6_cmle.ics	63	0	1	1	0.0	0.0	0.0
862	Jan26_100x_cp190_rep1_3R4_E-F-D_Position007_6_cmle.ics	63	0	2	1	0.0	0.0	0.0
863	Jan26_100x_cp190_rep1_3R4_E-F-D_Position007_6_cmle.ics	64	0	1	1	0.0	0.0	0.0
864	Jan26_100x_cp190_rep1_3R4_E-F-D_Position007_6_cmle.ics	64	0	1	2	0.0	0.0	0.0
865	Jan26_100x_cp190_rep1_3R4_E-F-D_Position007_6_cmle.ics	65	0	1	1	0.0	0.0	0.0
866	Jan26_100x_cp190_rep1_3R4_E-F-D_Position007_6_cmle.ics	66	0	1	1	0.18215224818064185	0.16701902748414374	0.16772823779193202
867	Jan26_100x_cp190_rep1_3R4_E-F-D_Position007_6_cmle.ics	67	0	1	1	0.223655292069902	0.5215053763440859	0.5215053763440859
868	Jan26_100x_cp190_rep1_3R4_E-F-D_Position007_6_cmle.ics	69	0	1	1	0.35738732237974036	0.3771289537712896	0.37170263788968827
869	Jan26_100x_cp190_rep1_3R4_E-F-D_Position007_6_cmle.ics	71	0	1	1	0.5925712377522147	0.4732965009208103	0.474169741697417
870	Jan26_100x_cp190_rep1_3R4_E-F-D_Position007_6_cmle.ics	72	0	1	1	0.3596930470402548	0.6527196652719665	0.6499999999999999
871	Jan26_100x_cp190_rep1_3R4_E-F-D_Position007_6_cmle.ics	73	0	1	1	0.027668695926173444	0.06	0.025974025974025972
872	Jan26_100x_cp190_rep1_3R4_E-F-D_Position007_6_cmle.ics	73	0	2	1	0.0	0.0	0.0
873	Jan26_100x_cp190_rep1_3R4_E-F-D_Position007_6_cmle.ics	74	0	1	1	0.0	0.0	0.0
874	Jan26_100x_cp190_rep1_3R4_E-F-D_Position007_6_cmle.ics	74	0	1	2	0.8508123997298335	0.44781553398058244	0.4848883048620236
875	Jan26_100x_cp190_rep1_3R4_E-F-D_Position007_6_cmle.ics	78	0	1	1	0.325107177132538	0.8493975903614457	0.844311377245509
876	Jan26_100x_cp190_rep1_3R4_E-F-D_Position007_6_cmle.ics	79	0	1	1	0.16601217555704068	0.15652173913043477	0.15652173913043477
877	Jan26_100x_cp190_rep1_3R4_E-F-D_Position007_6_cmle.ics	80	0	1	1	0.0	0.0	0.0
878	Jan26_100x_cp190_rep1_3R4_E-F-D_Position007_6_cmle.ics	80	0	2	1	0.4035018155900294	0.754310344827586	0.3451676528599605
879	Jan26_100x_cp190_rep1_3R4_E-F-D_Position007_6_cmle.ics	81	0	1	1	0.09914616040212151	0.26874999999999993	0.23756906077348067
880	Jan26_100x_cp190_rep1_3R4_E-F-D_Position007_6_cmle.ics	82	0	1	1	0.0	0.0	0.0
881	Jan26_100x_cp190_rep1_3R4_E-F-D_Position007_6_cmle.ics	82	0	2	1	0.35738732237974036	0.9810126582278481	0.3579676674364896
882	Jan26_100x_cp190_rep1_3R4_E-F-D_Position007_6_cmle.ics	83	0	1	1	0.0023057246605144538	0.005780346820809247	0.006211180124223603
883	Jan26_100x_cp190_rep1_3R4_E-F-D_Position007_6_cmle.ics	84	0	1	1	0.5210937732762666	0.49130434782608695	0.4902386117136659
884	Jan26_100x_cp190_rep1_3R4_E-F-D_Position007_6_cmle.ics	85	0	1	1	0.4911193526895787	0.48081264108352145	0.4829931972789115
885	Jan26_100x_cp190_rep1_3R4_E-F-D_Position007_6_cmle.ics	86	0	1	1	0.0	0.0	0.0
886	Jan26_100x_cp190_rep1_3R4_E-F-D_Position007_6_cmle.ics	86	0	1	2	0.0	0.0	0.0
887	Jan26_100x_cp190_rep1_3R4_E-F-D_Position007_6_cmle.ics	86	0	2	1	0.0	0.0	0.0
888	Jan26_100x_cp190_rep1_3R4_E-F-D_Position007_6_cmle.ics	86	0	2	2	0.0	0.0	0.0
889	Jan26_100x_cp190_rep1_3R4_E-F-D_Position007_6_cmle.ics	87	0	1	1	0.15678927691498284	0.12477064220183484	0.12477064220183484
890	Jan26_100x_cp190_rep1_3R4_E-F-D_Position007_6_cmle.ics	88	0	1	1	0.39197319228745714	0.35490605427974947	0.35564853556485354
891	Jan26_100x_cp190_rep1_3R4_E-F-D_Position007_6_cmle.ics	89	0	1	1	0.3412472497561392	0.7872340425531914	0.7830687830687829
892	Jan26_100x_cp190_rep1_3R4_E-F-D_Position007_6_cmle.ics	90	0	1	1	0.09222898642057815	0.17241379310344823	0.17241379310344823
893	Jan26_100x_cp190_rep1_3R4_E-F-D_Position007_6_cmle.ics	91	0	1	1	0.0	0.0	0.0
894	Jan26_100x_cp190_rep1_3R4_E-F-D_Position007_6_cmle.ics	91	0	1	2	0.15448355225446841	0.3333333333333333	0.5677966101694916
895	Jan26_100x_cp190_rep1_3R4_E-F-D_Position007_6_cmle.ics	92	0	1	1	0.07839463845749142	0.07053941908713691	0.08478802992518701
896	Jan26_100x_cp190_rep1_3R4_E-F-D_Position007_6_cmle.ics	92	0	1	2	0.0	0.0	0.0
897	Jan26_100x_cp190_rep1_3R4_E-F-D_Position007_6_cmle.ics	94	0	1	1	0.4081132649110583	0.7468354430379746	0.75
898	Jan26_100x_cp190_rep1_3R4_E-F-D_Position007_6_cmle.ics	95	0	1	1	0.1498721029334395	0.14161220043572983	0.21381578947368418
899	Jan26_100x_cp190_rep1_3R4_E-F-D_Position007_6_cmle.ics	95	0	1	2	0.0	0.0	0.0
900	Jan26_100x_cp190_rep1_3R4_E-F-D_Position007_6_cmle.ics	96	0	1	1	0.09914616040212151	0.1396103896103896	0.12684365781710916
901	Jan26_100x_cp190_rep1_3R4_E-F-D_Position007_6_cmle.ics	96	0	1	2	0.0	0.0	0.0
902	Jan26_100x_cp190_rep1_3R4_E-F-D_Position007_6_cmle.ics	96	0	1	3	0.0	0.0	0.0
903	Jan26_100x_cp190_rep1_3R4_E-F-D_Position007_6_cmle.ics	96	0	2	1	0.0	0.0	0.0
904	Jan26_100x_cp190_rep1_3R4_E-F-D_Position007_6_cmle.ics	96	0	2	2	0.06225456583389025	0.11440677966101695	0.28723404255319146
905	Jan26_100x_cp190_rep1_3R4_E-F-D_Position007_6_cmle.ics	96	0	2	3	0.0	0.0	0.0
906	Jan26_100x_cp190_rep1_3R4_E-F-D_Position008_7_cmle.ics	2	0	1	1	0.0	0.0	0.0
907	Jan26_100x_cp190_rep1_3R4_E-F-D_Position008_7_cmle.ics	2	0	2	1	0.0046114493210289076	0.015037593984962403	0.003252032520325203
908	Jan26_100x_cp190_rep1_3R4_E-F-D_Position008_7_cmle.ics	3	0	1	1	0.6225456583389025	0.41347626339969373	0.5232558139534883
909	Jan26_100x_cp190_rep1_3R4_E-F-D_Position008_7_cmle.ics	3	0	1	2	0.0	0.0	0.0
910	Jan26_100x_cp190_rep1_3R4_E-F-D_Position008_7_cmle.ics	3	0	2	1	0.0	0.0	0.0
911	Jan26_100x_cp190_rep1_3R4_E-F-D_Position008_7_cmle.ics	3	0	2	2	0.053031667191832436	0.055421686746987935	0.04212454212454213
912	Jan26_100x_cp190_rep1_3R4_E-F-D_Position008_7_cmle.ics	4	0	1	1	0.19598659614372857	0.2805280528052805	0.3441295546558704
913	Jan26_100x_cp190_rep1_3R4_E-F-D_Position008_7_cmle.ics	4	0	1	2	0.0	0.0	0.0
914	Jan26_100x_cp190_rep1_3R4_E-F-D_Position008_7_cmle.ics	4	0	2	1	0.0	0.0	0.0
915	Jan26_100x_cp190_rep1_3R4_E-F-D_Position008_7_cmle.ics	4	0	2	2	0.2836041332432778	0.7592592592592592	0.5642201834862385
916	Jan26_100x_cp190_rep1_3R4_E-F-D_Position008_7_cmle.ics	6	0	1	1	0.0	0.0	0.0
917	Jan26_100x_cp190_rep1_3R4_E-F-D_Position008_7_cmle.ics	6	0	1	2	0.0	0.0	0.0
918	Jan26_100x_cp190_rep1_3R4_E-F-D_Position008_7_cmle.ics	7	0	1	1	0.16140072623601176	0.29166666666666663	0.2755905511811023
919	Jan26_100x_cp190_rep1_3R4_E-F-D_Position008_7_cmle.ics	7	0	1	2	0.0	0.0	0.0
920	Jan26_100x_cp190_rep1_3R4_E-F-D_Position008_7_cmle.ics	7	0	2	1	0.0	0.0	0.0
921	Jan26_100x_cp190_rep1_3R4_E-F-D_Position008_7_cmle.ics	7	0	2	2	0.11989768234675159	0.16774193548387095	0.17567567567567569
922	Jan26_100x_cp190_rep1_3R4_E-F-D_Position008_7_cmle.ics	8	0	1	1	0.36661022102179813	0.3154761904761904	0.31422924901185767
923	Jan26_100x_cp190_rep1_3R4_E-F-D_Position008_7_cmle.ics	9	0	1	1	0.23287819071195984	0.4570135746606334	0.39299610894941633
924	Jan26_100x_cp190_rep1_3R4_E-F-D_Position008_7_cmle.ics	11	0	1	1	0.2789926839222489	0.2800925925925925	0.2800925925925925
925	Jan26_100x_cp190_rep1_3R4_E-F-D_Position008_7_cmle.ics	12	0	1	1	0.249018263335561	0.2368421052631579	0.23580786026200867
926	Jan26_100x_cp190_rep1_3R4_E-F-D_Position008_7_cmle.ics	14	0	1	1	0.3181900031509946	0.3407407407407407	0.3407407407407407
927	Jan26_100x_cp190_rep1_3R4_E-F-D_Position008_7_cmle.ics	15	0	1	1	0.6940231228148506	0.5234782608695652	0.5198618307426597
928	Jan26_100x_cp190_rep1_3R4_E-F-D_Position008_7_cmle.ics	17	0	1	1	0.0	0.0	0.0
929	Jan26_100x_cp190_rep1_3R4_E-F-D_Position008_7_cmle.ics	17	0	1	2	0.07608891379697698	0.0691823899371069	0.1875
930	Jan26_100x_cp190_rep1_3R4_E-F-D_Position008_7_cmle.ics	20	0	1	1	1.1666966782203136	0.4922178988326848	0.49317738791423
931	Jan26_100x_cp190_rep1_3R4_E-F-D_Position008_7_cmle.ics	21	0	1	1	0.28821558256430674	0.37202380952380953	0.3731343283582089
932	Jan26_100x_cp190_rep1_3R4_E-F-D_Position008_7_cmle.ics	22	0	1	1	0.0	0.0	0.0
933	Jan26_100x_cp190_rep1_3R4_E-F-D_Position008_7_cmle.ics	22	0	1	2	0.0	0.0	0.0
934	Jan26_100x_cp190_rep1_3R4_E-F-D_Position008_7_cmle.ics	22	0	2	1	0.0	0.0	0.0
935	Jan26_100x_cp190_rep1_3R4_E-F-D_Position008_7_cmle.ics	22	0	2	2	0.02305724660514454	0.12499999999999999	0.1408450704225352
936	Jan26_100x_cp190_rep1_3R4_E-F-D_Position008_7_cmle.ics	22	0	3	1	0.0899232617600637	0.1857142857142857	0.13541666666666666
937	Jan26_100x_cp190_rep1_3R4_E-F-D_Position008_7_cmle.ics	22	0	3	2	0.0	0.0	0.0
938	Jan26_100x_cp190_rep1_3R4_E-F-D_Position008_7_cmle.ics	24	0	1	1	0.32741290179305244	0.45659163987138257	0.4465408805031446
939	Jan26_100x_cp190_rep1_3R4_E-F-D_Position008_7_cmle.ics	25	0	1	1	0.670965876209706	0.37989556135770236	0.380392156862745
940	Jan26_100x_cp190_rep1_3R4_E-F-D_Position008_7_cmle.ics	26	0	1	1	0.7170803694199951	0.685022026431718	0.6805251641137855
941	Jan26_100x_cp190_rep1_3R4_E-F-D_Position008_7_cmle.ics	27	0	1	1	0.03458586990771681	0.025996533795493937	0.02586206896551724
942	Jan26_100x_cp190_rep1_3R4_E-F-D_Position008_7_cmle.ics	28	0	1	1	0.21212666876732975	0.2100456621004566	0.43809523809523804
943	Jan26_100x_cp190_rep1_3R4_E-F-D_Position008_7_cmle.ics	28	0	1	2	0.0	0.0	0.0
944	Jan26_100x_cp190_rep1_3R4_E-F-D_Position008_7_cmle.ics	30	0	1	1	0.0	0.0	0.0
945	Jan26_100x_cp190_rep1_3R4_E-F-D_Position008_7_cmle.ics	30	0	2	1	0.25132398799607547	0.865079365079365	0.2534883720930233
946	Jan26_100x_cp190_rep1_3R4_E-F-D_Position008_7_cmle.ics	31	0	1	1	0.5856540637706713	0.5358649789029536	0.5392781316348194
947	Jan26_100x_cp190_rep1_3R4_E-F-D_Position008_7_cmle.ics	33	0	1	1	0.29052130722482117	0.3157894736842105	0.3157894736842105
948	Jan26_100x_cp190_rep1_3R4_E-F-D_Position008_7_cmle.ics	34	0	1	1	0.0	0.0	0.0
949	Jan26_100x_cp190_rep1_3R4_E-F-D_Position008_7_cmle.ics	34	0	1	2	0.1245091316677805	0.1413612565445026	0.28723404255319146
950	Jan26_100x_cp190_rep1_3R4_E-F-D_Position008_7_cmle.ics	35	0	1	1	0.027668695926173444	0.06521739130434781	0.06521739130434781
951	Jan26_100x_cp190_rep1_3R4_E-F-D_Position008_7_cmle.ics	36	0	1	1	0.0	0.0	0.0
952	Jan26_100x_cp190_rep1_3R4_E-F-D_Position008_7_cmle.ics	36	0	1	2	0.5856540637706713	0.38368580060422963	0.5509761388286334
953	Jan26_100x_cp190_rep1_3R4_E-F-D_Position008_7_cmle.ics	36	0	1	3	0.0	0.0	0.0
954	Jan26_100x_cp190_rep1_3R4_E-F-D_Position008_7_cmle.ics	36	0	2	1	0.17754079885961294	0.6209677419354839	0.1939546599496222
955	Jan26_100x_cp190_rep1_3R4_E-F-D_Position008_7_cmle.ics	36	0	2	2	0.0	0.0	0.0
956	Jan26_100x_cp190_rep1_3R4_E-F-D_Position008_7_cmle.ics	36	0	2	3	0.0	0.0	0.0
957	Jan26_100x_cp190_rep1_3R4_E-F-D_Position008_7_cmle.ics	36	0	3	1	0.0	0.0	0.0
958	Jan26_100x_cp190_rep1_3R4_E-F-D_Position008_7_cmle.ics	36	0	3	2	0.0	0.0	0.0
959	Jan26_100x_cp190_rep1_3R4_E-F-D_Position008_7_cmle.ics	36	0	3	3	0.0645602904944047	0.19580419580419578	0.3943661971830985
960	Jan26_100x_cp190_rep1_3R4_E-F-D_Position008_7_cmle.ics	37	0	1	1	0.5003422513316365	0.4636752136752136	0.5945205479452055
961	Jan26_100x_cp190_rep1_3R4_E-F-D_Position008_7_cmle.ics	37	0	1	2	0.0	0.0	0.0
962	Jan26_100x_cp190_rep1_3R4_E-F-D_Position008_7_cmle.ics	37	0	2	1	0.0	0.0	0.0
963	Jan26_100x_cp190_rep1_3R4_E-F-D_Position008_7_cmle.ics	37	0	2	2	0.11759195768623715	0.7727272727272726	0.3035714285714286
964	Jan26_100x_cp190_rep1_3R4_E-F-D_Position008_7_cmle.ics	38	0	1	1	0.6571315282466194	0.7037037037037037	0.7539682539682538
965	Jan26_100x_cp190_rep1_3R4_E-F-D_Position008_7_cmle.ics	39	0	1	1	0.0	0.0	0.0
966	Jan26_100x_cp190_rep1_3R4_E-F-D_Position008_7_cmle.ics	39	0	1	2	0.0	0.0	0.0
967	Jan26_100x_cp190_rep1_3R4_E-F-D_Position008_7_cmle.ics	39	0	2	1	0.0	0.0	0.0
968	Jan26_100x_cp190_rep1_3R4_E-F-D_Position008_7_cmle.ics	39	0	2	2	0.43117051151620284	0.5342857142857143	0.3399999999999999
969	Jan26_100x_cp190_rep1_3R4_E-F-D_Position008_7_cmle.ics	39	0	3	1	0.0	0.0	0.0
970	Jan26_100x_cp190_rep1_3R4_E-F-D_Position008_7_cmle.ics	39	0	3	2	0.0	0.0	0.0
971	Jan26_100x_cp190_rep1_3R4_E-F-D_Position008_7_cmle.ics	40	0	1	1	0.2836041332432778	0.24070450097847354	0.24165029469548135
972	Jan26_100x_cp190_rep1_3R4_E-F-D_Position008_7_cmle.ics	43	0	1	1	0.0	0.0	0.0
973	Jan26_100x_cp190_rep1_3R4_E-F-D_Position008_7_cmle.ics	44	0	1	1	0.45192203346083293	0.38356164383561636	0.38356164383561636
974	Jan26_100x_cp190_rep1_3R4_E-F-D_Position008_7_cmle.ics	45	0	1	1	0.6871059488333072	0.2941757156959526	0.3211206896551723
975	Jan26_100x_cp190_rep1_3R4_E-F-D_Position008_7_cmle.ics	45	0	1	2	0.0	0.0	0.0
976	Jan26_100x_cp190_rep1_3R4_E-F-D_Position008_7_cmle.ics	46	0	1	1	1.0191302999473886	0.544334975369458	0.737896494156928
977	Jan26_100x_cp190_rep1_3R4_E-F-D_Position008_7_cmle.ics	46	0	1	2	0.0	0.0	0.0
978	Jan26_100x_cp190_rep1_3R4_E-F-D_Position008_7_cmle.ics	46	0	1	3	0.0	0.0	0.0
979	Jan26_100x_cp190_rep1_3R4_E-F-D_Position008_7_cmle.ics	47	0	1	1	0.02305724660514454	0.06493506493506493	0.019455252918287938
980	Jan26_100x_cp190_rep1_3R4_E-F-D_Position008_7_cmle.ics	47	0	2	1	0.0	0.0	0.0
981	Jan26_100x_cp190_rep1_3R4_E-F-D_Position008_7_cmle.ics	47	0	3	1	0.0	0.0	0.0
982	Jan26_100x_cp190_rep1_3R4_E-F-D_Position008_7_cmle.ics	49	0	1	1	0.0	0.0	0.0
983	Jan26_100x_cp190_rep1_3R4_E-F-D_Position008_7_cmle.ics	51	0	1	1	0.41733616355311615	0.3175438596491228	0.3181019332161687
984	Jan26_100x_cp190_rep1_3R4_E-F-D_Position008_7_cmle.ics	52	0	1	1	0.0	0.0	0.0
985	Jan26_100x_cp190_rep1_3R4_E-F-D_Position008_7_cmle.ics	52	0	2	1	0.22134956740938755	1.0	0.17204301075268816
986	Jan26_100x_cp190_rep1_3R4_E-F-D_Position008_7_cmle.ics	53	0	1	1	0.24210108935401764	0.22105263157894736	0.2215189873417721
987	Jan26_100x_cp190_rep1_3R4_E-F-D_Position008_7_cmle.ics	54	0	1	1	0.3873617429664282	0.3151969981238274	0.31401869158878504
988	Jan26_100x_cp190_rep1_3R4_E-F-D_Position008_7_cmle.ics	55	0	1	1	0.0	0.0	0.0
989	Jan26_100x_cp190_rep1_3R4_E-F-D_Position008_7_cmle.ics	55	0	2	1	0.12220340700726605	0.2623762376237624	0.10515873015873015
990	Jan26_100x_cp190_rep1_3R4_E-F-D_Position008_7_cmle.ics	56	0	1	1	0.11067478370469377	0.17266187050359708	0.17328519855595664
991	Jan26_100x_cp190_rep1_3R4_E-F-D_Position008_7_cmle.ics	58	0	1	1	0.4703678307449486	0.49156626506024087	0.49156626506024087
992	Jan26_100x_cp190_rep1_3R4_E-F-D_Position008_7_cmle.ics	59	0	1	1	0.3228014524720235	0.31674208144796373	0.31674208144796373
993	Jan26_100x_cp190_rep1_3R4_E-F-D_Position008_7_cmle.ics	60	0	1	1	0.5464567445419255	0.4656188605108055	0.43248175182481746
994	Jan26_100x_cp190_rep1_3R4_E-F-D_Position008_7_cmle.ics	61	0	1	1	0.0	0.0	0.0
995	Jan26_100x_cp190_rep1_3R4_E-F-D_Position008_7_cmle.ics	61	0	1	2	0.0	0.0	0.0
996	Jan26_100x_cp190_rep1_3R4_E-F-D_Position008_7_cmle.ics	61	0	2	1	0.0	0.0	0.0
997	Jan26_100x_cp190_rep1_3R4_E-F-D_Position008_7_cmle.ics	61	0	2	2	0.0	0.0	0.0
998	Jan26_100x_cp190_rep1_3R4_E-F-D_Position008_7_cmle.ics	62	0	1	1	0.09222898642057815	0.07952286282306163	0.07462686567164178
999	Jan26_100x_cp190_rep1_3R4_E-F-D_Position008_7_cmle.ics	63	0	1	1	0.33663580043511027	0.6952380952380952	0.6952380952380952
1000	Jan26_100x_cp190_rep1_3R4_E-F-D_Position008_7_cmle.ics	64	0	1	1	0.9084555162426948	0.6610738255033556	0.659966499162479
1001	Jan26_100x_cp190_rep1_3R4_E-F-D_Position008_7_cmle.ics	65	0	1	1	0.3343300757745958	0.328798185941043	0.30271398747390393
1002	Jan26_100x_cp190_rep1_3R4_E-F-D_Position008_7_cmle.ics	67	0	1	1	0.2836041332432778	0.28018223234624146	0.2782805429864253
1003	Jan26_100x_cp190_rep1_3R4_E-F-D_Position008_7_cmle.ics	69	0	1	1	0.29052130722482117	0.21875	0.21913043478260866
1004	Jan26_100x_cp190_rep1_3R4_E-F-D_Position008_7_cmle.ics	71	0	1	1	0.3228014524720235	0.2656546489563567	0.29598308668076106
1005	Jan26_100x_cp190_rep1_3R4_E-F-D_Position008_7_cmle.ics	71	0	1	2	0.0	0.0	0.0
1006	Jan26_100x_cp190_rep1_3R4_E-F-D_Position008_7_cmle.ics	72	0	1	1	0.40119609092951497	0.3405088062622309	0.3301707779886148
1007	Jan26_100x_cp190_rep1_3R4_E-F-D_Position008_7_cmle.ics	73	0	1	1	0.4634506567634052	0.38953488372093015	0.391812865497076
1008	Jan26_100x_cp190_rep1_3R4_E-F-D_Position008_7_cmle.ics	74	0	1	1	0.249018263335561	0.1956521739130435	0.19494584837545123
1009	Jan26_100x_cp190_rep1_3R4_E-F-D_Position008_7_cmle.ics	75	0	1	1	0.22134956740938755	0.5303867403314917	0.4824120603015074
1010	Jan26_100x_cp190_rep1_3R4_E-F-D_Position008_7_cmle.ics	76	0	1	1	0.0	0.0	0.0
1011	Jan26_100x_cp190_rep1_3R4_E-F-D_Position008_7_cmle.ics	77	0	1	1	0.0	0.0	0.0
1012	Jan26_100x_cp190_rep1_3R4_E-F-D_Position008_7_cmle.ics	78	0	1	1	1.1136650110284811	0.4948770491803278	0.4903553299492385
1013	Jan26_100x_cp190_rep1_3R4_E-F-D_Position008_7_cmle.ics	79	0	1	1	0.22596101673041646	0.24810126582278474	0.24747474747474746
1014	Jan26_100x_cp190_rep1_3R4_E-F-D_Position008_7_cmle.ics	81	0	1	1	0.07839463845749142	0.13877551020408163	0.13765182186234814
1015	Jan26_100x_cp190_rep1_3R4_E-F-D_Position008_7_cmle.ics	82	0	1	1	0.8139208051616021	0.8781094527363182	0.8266978922716628
1016	Jan26_100x_cp190_rep1_3R4_E-F-D_Position008_7_cmle.ics	83	0	1	1	0.059948841173375796	0.06914893617021275	0.07407407407407406
1017	Jan26_100x_cp190_rep1_3R4_E-F-D_Position008_7_cmle.ics	83	0	1	2	0.0	0.0	0.0
1018	Jan26_100x_cp190_rep1_3R4_E-F-D_Position008_7_cmle.ics	83	0	2	1	0.0	0.0	0.0
1019	Jan26_100x_cp190_rep1_3R4_E-F-D_Position008_7_cmle.ics	83	0	2	2	0.0	0.0	0.0
1020	Jan26_100x_cp190_rep1_3R4_E-F-D_Position009_8_cmle.ics	1	0	1	1	0.02305724660514454	0.0411522633744856	0.03745318352059925
1021	Jan26_100x_cp190_rep1_3R4_E-F-D_Position009_8_cmle.ics	1	0	1	2	0.0	0.0	0.0
1022	Jan26_100x_cp190_rep1_3R4_E-F-D_Position009_8_cmle.ics	1	0	2	1	0.0	0.0	0.0
1023	Jan26_100x_cp190_rep1_3R4_E-F-D_Position009_8_cmle.ics	1	0	2	2	0.14756637827292504	0.25806451612903225	0.29090909090909095
1024	Jan26_100x_cp190_rep1_3R4_E-F-D_Position009_8_cmle.ics	2	0	1	1	0.0	0.0	0.0
1025	Jan26_100x_cp190_rep1_3R4_E-F-D_Position009_8_cmle.ics	2	0	1	2	0.0	0.0	0.0
1026	Jan26_100x_cp190_rep1_3R4_E-F-D_Position009_8_cmle.ics	2	0	2	1	0.0	0.0	0.0
1027	Jan26_100x_cp190_rep1_3R4_E-F-D_Position009_8_cmle.ics	2	0	2	2	0.0	0.0	0.0
1028	Jan26_100x_cp190_rep1_3R4_E-F-D_Position009_8_cmle.ics	2	0	3	1	0.6940231228148506	0.5136518771331058	0.43877551020408156
1029	Jan26_100x_cp190_rep1_3R4_E-F-D_Position009_8_cmle.ics	2	0	3	2	0.0	0.0	0.0
1030	Jan26_100x_cp190_rep1_3R4_E-F-D_Position009_8_cmle.ics	3	0	1	1	0.0	0.0	0.0
1031	Jan26_100x_cp190_rep1_3R4_E-F-D_Position009_8_cmle.ics	3	0	1	2	0.23287819071195984	0.5771428571428571	0.9619047619047618
1032	Jan26_100x_cp190_rep1_3R4_E-F-D_Position009_8_cmle.ics	5	0	1	1	0.35277587305871144	0.40583554376657827	0.40583554376657827
1033	Jan26_100x_cp190_rep1_3R4_E-F-D_Position009_8_cmle.ics	7	0	1	1	0.10836905904417933	0.11604938271604938	0.1309192200557103
1034	Jan26_100x_cp190_rep1_3R4_E-F-D_Position009_8_cmle.ics	8	0	1	1	0.17292934953858402	0.1485148514851485	0.14822134387351776
1035	Jan26_100x_cp190_rep1_3R4_E-F-D_Position009_8_cmle.ics	10	0	1	1	0.0	0.0	0.0
1036	Jan26_100x_cp190_rep1_3R4_E-F-D_Position009_8_cmle.ics	10	0	2	1	0.04611449321028908	0.196078431372549	0.05221932114882506
1037	Jan26_100x_cp190_rep1_3R4_E-F-D_Position009_8_cmle.ics	11	0	1	1	0.0	0.0	0.0
1038	Jan26_100x_cp190_rep1_3R4_E-F-D_Position009_8_cmle.ics	11	0	1	2	0.0	0.0	0.0
1039	Jan26_100x_cp190_rep1_3R4_E-F-D_Position009_8_cmle.ics	12	0	1	1	0.6087113103758158	0.6168224299065419	0.5454545454545454
1040	Jan26_100x_cp190_rep1_3R4_E-F-D_Position009_8_cmle.ics	12	0	2	1	0.0	0.0	0.0
1041	Jan26_100x_cp190_rep1_3R4_E-F-D_Position009_8_cmle.ics	13	0	1	1	0.0	0.0	0.0
1042	Jan26_100x_cp190_rep1_3R4_E-F-D_Position009_8_cmle.ics	13	0	2	1	0.03458586990771681	0.21428571428571427	0.0892857142857143
1043	Jan26_100x_cp190_rep1_3R4_E-F-D_Position009_8_cmle.ics	14	0	1	1	0.0	0.0	0.0
1044	Jan26_100x_cp190_rep1_3R4_E-F-D_Position009_8_cmle.ics	15	0	1	1	0.5257052225972955	0.8351648351648352	0.823104693140794
1045	Jan26_100x_cp190_rep1_3R4_E-F-D_Position009_8_cmle.ics	17	0	1	1	0.0853118124390348	0.14453125	0.21022727272727273
1046	Jan26_100x_cp190_rep1_3R4_E-F-D_Position009_8_cmle.ics	17	0	1	2	0.0	0.0	0.0
1047	Jan26_100x_cp190_rep1_3R4_E-F-D_Position009_8_cmle.ics	17	0	2	1	0.0	0.0	0.0
1048	Jan26_100x_cp190_rep1_3R4_E-F-D_Position009_8_cmle.ics	17	0	2	2	0.4680621060844341	0.291248206599713	0.2609254498714652
1049	Jan26_100x_cp190_rep1_3R4_E-F-D_Position009_8_cmle.ics	18	0	1	1	0.0	0.0	0.0
1050	Jan26_100x_cp190_rep1_3R4_E-F-D_Position009_8_cmle.ics	18	0	1	2	0.057643116512861345	0.05285412262156448	0.12953367875647667
1051	Jan26_100x_cp190_rep1_3R4_E-F-D_Position009_8_cmle.ics	20	0	1	1	1.1459451562756835	0.46886792452830184	0.4701986754966887
1052	Jan26_100x_cp190_rep1_3R4_E-F-D_Position009_8_cmle.ics	22	0	1	1	0.07147746447594806	0.13963963963963963	0.1390134529147982
1053	Jan26_100x_cp190_rep1_3R4_E-F-D_Position009_8_cmle.ics	23	0	1	1	0.2144323934278442	0.5470588235294118	0.5502958579881656
1054	Jan26_100x_cp190_rep1_3R4_E-F-D_Position009_8_cmle.ics	25	0	1	1	0.0	0.0	0.0
1055	Jan26_100x_cp190_rep1_3R4_E-F-D_Position009_8_cmle.ics	25	0	1	2	0.40119609092951497	0.390134529147982	0.5667752442996742
1056	Jan26_100x_cp190_rep1_3R4_E-F-D_Position009_8_cmle.ics	27	0	1	1	0.49573080201060754	0.43522267206477727	0.43699186991869915
1057	Jan26_100x_cp190_rep1_3R4_E-F-D_Position009_8_cmle.ics	28	0	1	1	0.0	0.0	0.0
1058	Jan26_100x_cp190_rep1_3R4_E-F-D_Position009_8_cmle.ics	28	0	2	1	0.7885578338959431	0.8724489795918365	0.34199999999999997
1059	Jan26_100x_cp190_rep1_3R4_E-F-D_Position009_8_cmle.ics	30	0	1	1	0.0	0.0	0.0
1060	Jan26_100x_cp190_rep1_3R4_E-F-D_Position009_8_cmle.ics	30	0	1	2	0.11067478370469377	0.19512195121951217	0.2807017543859649
1061	Jan26_100x_cp190_rep1_3R4_E-F-D_Position009_8_cmle.ics	30	0	2	1	0.059948841173375796	0.13684210526315788	0.15476190476190477
1062	Jan26_100x_cp190_rep1_3R4_E-F-D_Position009_8_cmle.ics	30	0	2	2	0.0	0.0	0.0
1063	Jan26_100x_cp190_rep1_3R4_E-F-D_Position009_8_cmle.ics	31	0	1	1	0.0	0.0	0.0
1064	Jan26_100x_cp190_rep1_3R4_E-F-D_Position009_8_cmle.ics	31	0	1	2	0.35508159771922587	0.39588688946015416	0.6637931034482757
1065	Jan26_100x_cp190_rep1_3R4_E-F-D_Position009_8_cmle.ics	32	0	1	1	0.0	0.0	0.0
1066	Jan26_100x_cp190_rep1_3R4_E-F-D_Position009_8_cmle.ics	32	0	2	1	0.20059804546475749	0.7372881355932204	0.5028901734104045
1067	Jan26_100x_cp190_rep1_3R4_E-F-D_Position009_8_cmle.ics	33	0	1	1	0.39427891694797157	0.35774058577405854	0.3569937369519833
1068	Jan26_100x_cp190_rep1_3R4_E-F-D_Position009_8_cmle.ics	34	0	1	1	0.26515833595916216	0.43233082706766907	0.28967254408060455
1069	Jan26_100x_cp190_rep1_3R4_E-F-D_Position009_8_cmle.ics	34	0	1	2	0.0	0.0	0.0
1070	Jan26_100x_cp190_rep1_3R4_E-F-D_Position009_8_cmle.ics	34	0	2	1	0.0	0.0	0.0
1071	Jan26_100x_cp190_rep1_3R4_E-F-D_Position009_8_cmle.ics	34	0	2	2	0.053031667191832436	0.09745762711864406	0.21495327102803732
1072	Jan26_100x_cp190_rep1_3R4_E-F-D_Position009_8_cmle.ics	35	0	1	1	0.20751521944630083	0.5113636363636364	0.22277227722772275
1073	Jan26_100x_cp190_rep1_3R4_E-F-D_Position009_8_cmle.ics	35	0	1	2	0.0	0.0	0.0
1074	Jan26_100x_cp190_rep1_3R4_E-F-D_Position009_8_cmle.ics	35	0	2	1	0.0	0.0	0.0
1075	Jan26_100x_cp190_rep1_3R4_E-F-D_Position009_8_cmle.ics	35	0	2	2	0.09222898642057815	0.12738853503184716	0.4819277108433734
1076	Jan26_100x_cp190_rep1_3R4_E-F-D_Position009_8_cmle.ics	36	0	1	1	0.2951327565458501	0.19452887537993918	0.14970760233918126
1077	Jan26_100x_cp190_rep1_3R4_E-F-D_Position009_8_cmle.ics	36	0	2	1	0.0	0.0	0.0
1078	Jan26_100x_cp190_rep1_3R4_E-F-D_Position009_8_cmle.ics	37	0	1	1	0.35047014839819696	0.46769230769230763	0.3304347826086956
1079	Jan26_100x_cp190_rep1_3R4_E-F-D_Position009_8_cmle.ics	37	0	2	1	0.0	0.0	0.0
1080	Jan26_100x_cp190_rep1_3R4_E-F-D_Position009_8_cmle.ics	38	0	1	1	0.0	0.0	0.0
1081	Jan26_100x_cp190_rep1_3R4_E-F-D_Position009_8_cmle.ics	39	0	1	1	0.2697697852801911	0.27083333333333326	0.27020785219399535
1082	Jan26_100x_cp190_rep1_3R4_E-F-D_Position009_8_cmle.ics	40	0	1	1	0.03458586990771681	0.12295081967213115	0.10869565217391305
1083	Jan26_100x_cp190_rep1_3R4_E-F-D_Position009_8_cmle.ics	40	0	2	1	0.0	0.0	0.0
1084	Jan26_100x_cp190_rep1_3R4_E-F-D_Position009_8_cmle.ics	41	0	1	1	0.22134956740938755	0.27195467422096314	0.27118644067796605
1085	Jan26_100x_cp190_rep1_3R4_E-F-D_Position009_8_cmle.ics	42	0	1	1	0.0	0.0	0.0
1086	Jan26_100x_cp190_rep1_3R4_E-F-D_Position009_8_cmle.ics	42	0	1	2	0.0	0.0	0.0
1087	Jan26_100x_cp190_rep1_3R4_E-F-D_Position009_8_cmle.ics	42	0	2	1	0.0	0.0	0.0
1088	Jan26_100x_cp190_rep1_3R4_E-F-D_Position009_8_cmle.ics	42	0	2	2	0.20520949478578637	0.7416666666666666	0.5562499999999999
1089	Jan26_100x_cp190_rep1_3R4_E-F-D_Position009_8_cmle.ics	43	0	1	1	0.050725942531317986	0.06077348066298343	0.06303724928366762
1090	Jan26_100x_cp190_rep1_3R4_E-F-D_Position009_8_cmle.ics	43	0	1	2	0.0	0.0	0.0
1091	Jan26_100x_cp190_rep1_3R4_E-F-D_Position009_8_cmle.ics	44	0	1	1	0.1844579728411563	0.3041825095057034	0.30769230769230765
1092	Jan26_100x_cp190_rep1_3R4_E-F-D_Position009_8_cmle.ics	45	0	1	1	0.27207550994070556	0.2920792079207921	0.29280397022332505
1093	Jan26_100x_cp190_rep1_3R4_E-F-D_Position009_8_cmle.ics	46	0	1	1	0.7378318913646252	0.516962843295638	0.622568093385214
1094	Jan26_100x_cp190_rep1_3R4_E-F-D_Position009_8_cmle.ics	46	0	1	2	0.0	0.0	0.0
1095	Jan26_100x_cp190_rep1_3R4_E-F-D_Position009_8_cmle.ics	46	0	2	1	0.0	0.0	0.0
1096	Jan26_100x_cp190_rep1_3R4_E-F-D_Position009_8_cmle.ics	46	0	2	2	0.0	0.0	0.0
1097	Jan26_100x_cp190_rep1_3R4_E-F-D_Position009_8_cmle.ics	47	0	1	1	0.4288647868556884	0.3899371069182389	0.3899371069182389
1098	Jan26_100x_cp190_rep1_3R4_E-F-D_Position009_8_cmle.ics	48	0	1	1	0.6848002241727927	0.5881188118811881	0.5823529411764705
1099	Jan26_100x_cp190_rep1_3R4_E-F-D_Position009_8_cmle.ics	49	0	1	1	0.37352739500334153	0.32270916334661354	0.32335329341317365
1100	Jan26_100x_cp190_rep1_3R4_E-F-D_Position009_8_cmle.ics	50	0	1	1	0.057643116512861345	0.22321428571428567	0.13440860215053763
1101	Jan26_100x_cp190_rep1_3R4_E-F-D_Position009_8_cmle.ics	50	0	1	2	0.0	0.0	0.0
1102	Jan26_100x_cp190_rep1_3R4_E-F-D_Position009_8_cmle.ics	50	0	2	1	0.0	0.0	0.0
1103	Jan26_100x_cp190_rep1_3R4_E-F-D_Position009_8_cmle.ics	50	0	2	2	0.01844579728411563	0.01985111662531017	0.024316109422492398
1104	Jan26_100x_cp190_rep1_3R4_E-F-D_Position009_8_cmle.ics	52	0	1	1	0.3827502936453993	0.39336492890995256	0.39243498817966904
1105	Jan26_100x_cp190_rep1_3R4_E-F-D_Position009_8_cmle.ics	53	0	1	1	0.0	0.0	0.0
1106	Jan26_100x_cp190_rep1_3R4_E-F-D_Position009_8_cmle.ics	53	0	1	2	0.0	0.0	0.0
1107	Jan26_100x_cp190_rep1_3R4_E-F-D_Position009_8_cmle.ics	53	0	2	1	0.0	0.0	0.0
1108	Jan26_100x_cp190_rep1_3R4_E-F-D_Position009_8_cmle.ics	53	0	2	2	0.18215224818064185	0.3691588785046728	0.11142454160789843
1109	Jan26_100x_cp190_rep1_3R4_E-F-D_Position009_8_cmle.ics	53	0	3	1	0.03228014524720235	0.1037037037037037	0.045602605863192175
1110	Jan26_100x_cp190_rep1_3R4_E-F-D_Position009_8_cmle.ics	53	0	3	2	0.0	0.0	0.0
1111	Jan26_100x_cp190_rep1_3R4_E-F-D_Position009_8_cmle.ics	54	0	1	1	0.0	0.0	0.0
1112	Jan26_100x_cp190_rep1_3R4_E-F-D_Position009_8_cmle.ics	54	0	1	2	0.0	0.0	0.0
1113	Jan26_100x_cp190_rep1_3R4_E-F-D_Position009_8_cmle.ics	54	0	1	3	0.0	0.0	0.0
1114	Jan26_100x_cp190_rep1_3R4_E-F-D_Position009_8_cmle.ics	54	0	2	1	0.30896710450893683	0.6090909090909091	0.36314363143631434
1115	Jan26_100x_cp190_rep1_3R4_E-F-D_Position009_8_cmle.ics	54	0	2	2	0.0	0.0	0.0
1116	Jan26_100x_cp190_rep1_3R4_E-F-D_Position009_8_cmle.ics	54	0	2	3	0.0	0.0	0.0
1117	Jan26_100x_cp190_rep1_3R4_E-F-D_Position009_8_cmle.ics	54	0	3	1	0.0	0.0	0.0
1118	Jan26_100x_cp190_rep1_3R4_E-F-D_Position009_8_cmle.ics	54	0	3	2	0.0	0.0	0.0
1119	Jan26_100x_cp190_rep1_3R4_E-F-D_Position009_8_cmle.ics	54	0	3	3	0.13373203030983832	0.5858585858585859	0.6590909090909091
1120	Jan26_100x_cp190_rep1_3R4_E-F-D_Position009_8_cmle.ics	54	0	4	1	0.0	0.0	0.0
1121	Jan26_100x_cp190_rep1_3R4_E-F-D_Position009_8_cmle.ics	54	0	4	2	0.10375760972315042	0.8823529411764705	0.21951219512195122
1122	Jan26_100x_cp190_rep1_3R4_E-F-D_Position009_8_cmle.ics	54	0	4	3	0.0	0.0	0.0
1123	Jan26_100x_cp190_rep1_3R4_E-F-D_Position009_8_cmle.ics	54	0	5	1	0.0	0.0	0.0
1124	Jan26_100x_cp190_rep1_3R4_E-F-D_Position009_8_cmle.ics	54	0	5	2	0.0	0.0	0.0
1125	Jan26_100x_cp190_rep1_3R4_E-F-D_Position009_8_cmle.ics	54	0	5	3	0.0	0.0	0.0
1126	Jan26_100x_cp190_rep1_3R4_E-F-D_Position009_8_cmle.ics	55	0	1	1	0.0	0.0	0.0
1127	Jan26_100x_cp190_rep1_3R4_E-F-D_Position009_8_cmle.ics	55	0	1	2	0.07378318913646252	0.25196850393700787	0.4705882352941176
1128	Jan26_100x_cp190_rep1_3R4_E-F-D_Position009_8_cmle.ics	55	0	2	1	0.0	0.0	0.0
1129	Jan26_100x_cp190_rep1_3R4_E-F-D_Position009_8_cmle.ics	55	0	2	2	0.0	0.0	0.0
1130	Jan26_100x_cp190_rep1_3R4_E-F-D_Position009_8_cmle.ics	56	0	1	1	0.3389415250956247	0.3127659574468085	0.31144067796610164
1131	Jan26_100x_cp190_rep1_3R4_E-F-D_Position009_8_cmle.ics	57	0	1	1	0.0	0.0	0.0
1132	Jan26_100x_cp190_rep1_3R4_E-F-D_Position009_8_cmle.ics	57	0	1	2	0.0	0.0	0.0
1133	Jan26_100x_cp190_rep1_3R4_E-F-D_Position009_8_cmle.ics	57	0	1	3	0.0	0.0	0.0
1134	Jan26_100x_cp190_rep1_3R4_E-F-D_Position009_8_cmle.ics	57	0	2	1	0.0	0.0	0.0
1135	Jan26_100x_cp190_rep1_3R4_E-F-D_Position009_8_cmle.ics	57	0	2	2	0.0	0.0	0.0
1136	Jan26_100x_cp190_rep1_3R4_E-F-D_Position009_8_cmle.ics	57	0	2	3	0.0	0.0	0.0
1137	Jan26_100x_cp190_rep1_3R4_E-F-D_Position009_8_cmle.ics	58	0	1	1	0.0	0.0	0.0
1138	Jan26_100x_cp190_rep1_3R4_E-F-D_Position009_8_cmle.ics	62	0	1	1	0.0	0.0	0.0
1139	Jan26_100x_cp190_rep1_3R4_E-F-D_Position009_8_cmle.ics	62	0	2	1	0.0	0.0	0.0
1140	Jan26_100x_cp190_rep1_3R4_E-F-D_Position009_8_cmle.ics	63	0	1	1	0.0	0.0	0.0
1141	Jan26_100x_cp190_rep1_3R4_E-F-D_Position009_8_cmle.ics	63	0	1	2	0.0	0.0	0.0
1142	Jan26_100x_cp190_rep1_3R4_E-F-D_Position009_8_cmle.ics	63	0	2	1	0.027668695926173444	0.06936416184971096	0.07228915662650601
1143	Jan26_100x_cp190_rep1_3R4_E-F-D_Position009_8_cmle.ics	63	0	2	2	0.0	0.0	0.0
1144	Jan26_100x_cp190_rep1_3R4_E-F-D_Position009_8_cmle.ics	63	0	3	1	0.0	0.0	0.0
1145	Jan26_100x_cp190_rep1_3R4_E-F-D_Position009_8_cmle.ics	63	0	3	2	0.19137514682269965	0.439153439153439	0.2668810289389067
1146	Jan26_100x_cp190_rep1_3R4_E-F-D_Position009_8_cmle.ics	64	0	1	1	0.3781388443243704	0.3542116630669546	0.9010989010989009
1147	Jan26_100x_cp190_rep1_3R4_E-F-D_Position009_8_cmle.ics	64	0	1	2	0.0	0.0	0.0
1148	Jan26_100x_cp190_rep1_3R4_E-F-D_Position009_8_cmle.ics	65	0	1	1	0.2444068140145321	0.23194748358862144	0.22943722943722944
1149	Jan26_100x_cp190_rep1_3R4_E-F-D_Position009_8_cmle.ics	66	0	1	1	0.30666137984842234	0.3546666666666667	0.35849056603773577
1150	Jan26_100x_cp190_rep1_3R4_E-F-D_Position009_8_cmle.ics	67	0	1	1	0.0	0.0	0.0
1151	Jan26_100x_cp190_rep1_3R4_E-F-D_Position009_8_cmle.ics	67	0	1	2	0.0	0.0	0.0
1152	Jan26_100x_cp190_rep1_3R4_E-F-D_Position009_8_cmle.ics	67	0	1	3	0.0	0.0	0.0
1153	Jan26_100x_cp190_rep1_3R4_E-F-D_Position009_8_cmle.ics	68	0	1	1	0.03919731922874571	0.0607142857142857	0.04927536231884057
1154	Jan26_100x_cp190_rep1_3R4_E-F-D_Position009_8_cmle.ics	70	0	1	1	0.0	0.0	0.0
1155	Jan26_100x_cp190_rep1_3R4_E-F-D_Position009_8_cmle.ics	70	0	2	1	0.4265590621951739	0.6727272727272725	0.4601990049751243
1156	Jan26_100x_cp190_rep1_3R4_E-F-D_Position009_8_cmle.ics	71	0	1	1	0.5879597884311857	0.5592105263157895	0.5629139072847682
1157	Jan26_100x_cp190_rep1_3R4_E-F-D_Position009_8_cmle.ics	72	0	1	1	0.0945347110810926	0.22043010752688166	0.1423611111111111
1158	Jan26_100x_cp190_rep1_3R4_E-F-D_Position009_8_cmle.ics	72	0	1	2	0.0	0.0	0.0
1159	Jan26_100x_cp190_rep1_3R4_E-F-D_Position009_8_cmle.ics	72	0	2	1	0.0	0.0	0.0
1160	Jan26_100x_cp190_rep1_3R4_E-F-D_Position009_8_cmle.ics	72	0	2	2	0.3596930470402548	0.5360824742268041	0.8167539267015705
1161	Jan26_100x_cp190_rep1_3R4_E-F-D_Position010_9_cmle.ics	1	0	1	1	0.07608891379697698	0.2920353982300885	0.11379310344827585
1162	Jan26_100x_cp190_rep1_3R4_E-F-D_Position010_9_cmle.ics	1	0	1	2	0.0	0.0	0.0
1163	Jan26_100x_cp190_rep1_3R4_E-F-D_Position010_9_cmle.ics	1	0	1	3	0.0	0.0	0.0
1164	Jan26_100x_cp190_rep1_3R4_E-F-D_Position010_9_cmle.ics	1	0	2	1	0.0	0.0	0.0
1165	Jan26_100x_cp190_rep1_3R4_E-F-D_Position010_9_cmle.ics	1	0	2	2	0.0	0.0	0.0
1166	Jan26_100x_cp190_rep1_3R4_E-F-D_Position010_9_cmle.ics	1	0	2	3	0.0	0.0	0.0
1167	Jan26_100x_cp190_rep1_3R4_E-F-D_Position010_9_cmle.ics	2	0	1	1	0.4703678307449486	0.436830835117773	0.6962457337883958
1168	Jan26_100x_cp190_rep1_3R4_E-F-D_Position010_9_cmle.ics	2	0	1	2	0.0	0.0	0.0
1169	Jan26_100x_cp190_rep1_3R4_E-F-D_Position010_9_cmle.ics	4	0	1	1	0.0	0.0	0.0
1170	Jan26_100x_cp190_rep1_3R4_E-F-D_Position010_9_cmle.ics	4	0	1	2	0.0	0.0	0.0
1171	Jan26_100x_cp190_rep1_3R4_E-F-D_Position010_9_cmle.ics	4	0	2	1	0.996073053342244	0.6990291262135923	0.5934065934065934
1172	Jan26_100x_cp190_rep1_3R4_E-F-D_Position010_9_cmle.ics	4	0	2	2	0.0	0.0	0.0
1173	Jan26_100x_cp190_rep1_3R4_E-F-D_Position010_9_cmle.ics	5	0	1	1	0.5141765992947231	0.4694736842105263	0.4694736842105263
1174	Jan26_100x_cp190_rep1_3R4_E-F-D_Position010_9_cmle.ics	6	0	1	1	0.08300608777852034	0.08071748878923767	0.08035714285714285
1175	Jan26_100x_cp190_rep1_3R4_E-F-D_Position010_9_cmle.ics	7	0	1	1	0.0	0.0	0.0
1176	Jan26_100x_cp190_rep1_3R4_E-F-D_Position010_9_cmle.ics	8	0	1	1	0.31127282916945126	0.28421052631578947	0.47535211267605626
1177	Jan26_100x_cp190_rep1_3R4_E-F-D_Position010_9_cmle.ics	8	0	1	2	0.0	0.0	0.0
1178	Jan26_100x_cp190_rep1_3R4_E-F-D_Position010_9_cmle.ics	10	0	1	1	0.40119609092951497	0.6823529411764705	0.4767123287671233
1179	Jan26_100x_cp190_rep1_3R4_E-F-D_Position010_9_cmle.ics	11	0	1	1	0.0046114493210289076	0.004024144869215291	0.004032258064516129
1180	Jan26_100x_cp190_rep1_3R4_E-F-D_Position010_9_cmle.ics	13	0	1	1	0.09684043574160706	0.1962616822429906	0.1953488372093023
1181	Jan26_100x_cp190_rep1_3R4_E-F-D_Position010_9_cmle.ics	14	0	1	1	0.7216918187410241	0.3089832181638697	0.36184971098265895
1182	Jan26_100x_cp190_rep1_3R4_E-F-D_Position010_9_cmle.ics	14	0	1	2	0.0	0.0	0.0
1183	Jan26_100x_cp190_rep1_3R4_E-F-D_Position010_9_cmle.ics	15	0	1	1	0.7562776886487408	0.5616438356164382	0.3542116630669546
1184	Jan26_100x_cp190_rep1_3R4_E-F-D_Position010_9_cmle.ics	15	0	2	1	0.0	0.0	0.0
1185	Jan26_100x_cp190_rep1_3R4_E-F-D_Position010_9_cmle.ics	16	0	1	1	0.45192203346083293	0.4270152505446623	0.427947598253275
1186	Jan26_100x_cp190_rep1_3R4_E-F-D_Position010_9_cmle.ics	17	0	1	1	0.0	0.0	0.0
1187	Jan26_100x_cp190_rep1_3R4_E-F-D_Position010_9_cmle.ics	18	0	1	1	0.6040998610547869	0.4403361344537815	0.29604519774011295
1188	Jan26_100x_cp190_rep1_3R4_E-F-D_Position010_9_cmle.ics	18	0	2	1	0.3412472497561392	0.5103448275862069	0.16723163841807911
1189	Jan26_100x_cp190_rep1_3R4_E-F-D_Position010_9_cmle.ics	19	0	1	1	0.20059804546475749	0.20714285714285713	0.20913461538461536
1190	Jan26_100x_cp190_rep1_3R4_E-F-D_Position010_9_cmle.ics	20	0	1	1	0.0	0.0	0.0
1191	Jan26_100x_cp190_rep1_3R4_E-F-D_Position010_9_cmle.ics	20	0	1	2	0.0	0.0	0.0
1192	Jan26_100x_cp190_rep1_3R4_E-F-D_Position010_9_cmle.ics	20	0	2	1	0.10375760972315042	0.3082191780821917	0.08442776735459662
1193	Jan26_100x_cp190_rep1_3R4_E-F-D_Position010_9_cmle.ics	20	0	2	2	0.0	0.0	0.0
1194	Jan26_100x_cp190_rep1_3R4_E-F-D_Position010_9_cmle.ics	22	0	1	1	0.0	0.0	0.0
1195	Jan26_100x_cp190_rep1_3R4_E-F-D_Position010_9_cmle.ics	22	0	2	1	0.11759195768623715	0.12911392405063288	0.11233480176211452
1196	Jan26_100x_cp190_rep1_3R4_E-F-D_Position010_9_cmle.ics	23	0	1	1	0.0	0.0	0.0
1197	Jan26_100x_cp190_rep1_3R4_E-F-D_Position010_9_cmle.ics	23	0	1	2	0.0	0.0	0.0
1198	Jan26_100x_cp190_rep1_3R4_E-F-D_Position010_9_cmle.ics	23	0	2	1	0.11528623302572269	0.3205128205128205	0.06544502617801047
1199	Jan26_100x_cp190_rep1_3R4_E-F-D_Position010_9_cmle.ics	23	0	2	2	0.0	0.0	0.0
1200	Jan26_100x_cp190_rep1_3R4_E-F-D_Position010_9_cmle.ics	23	0	3	1	0.0	0.0	0.0
1201	Jan26_100x_cp190_rep1_3R4_E-F-D_Position010_9_cmle.ics	23	0	3	2	0.057643116512861345	0.1623376623376623	0.17730496453900707
1202	Jan26_100x_cp190_rep1_3R4_E-F-D_Position010_9_cmle.ics	24	0	1	1	0.0	0.0	0.0
1203	Jan26_100x_cp190_rep1_3R4_E-F-D_Position010_9_cmle.ics	25	0	1	1	0.07839463845749142	0.22972972972972974	0.22516556291390727
1204	Jan26_100x_cp190_rep1_3R4_E-F-D_Position010_9_cmle.ics	26	0	1	1	0.41503043889260166	0.5921052631578947	0.5921052631578947
1205	Jan26_100x_cp190_rep1_3R4_E-F-D_Position010_9_cmle.ics	27	0	1	1	0.03689159456823126	0.05031446540880503	0.0466472303206997
1206	Jan26_100x_cp190_rep1_3R4_E-F-D_Position010_9_cmle.ics	27	0	2	1	0.0	0.0	0.0
1207	Jan26_100x_cp190_rep1_3R4_E-F-D_Position010_9_cmle.ics	30	0	1	1	0.14295492895189613	0.1422018348623853	0.14187643020594964
1208	Jan26_100x_cp190_rep1_3R4_E-F-D_Position010_9_cmle.ics	31	0	1	1	0.0	0.0	0.0
1209	Jan26_100x_cp190_rep1_3R4_E-F-D_Position010_9_cmle.ics	31	0	1	2	0.0	0.0	0.0
1210	Jan26_100x_cp190_rep1_3R4_E-F-D_Position010_9_cmle.ics	32	0	1	1	0.016140072623601176	0.025830258302583023	0.023411371237458192
1211	Jan26_100x_cp190_rep1_3R4_E-F-D_Position010_9_cmle.ics	34	0	1	1	0.0	0.0	0.0
1212	Jan26_100x_cp190_rep1_3R4_E-F-D_Position010_9_cmle.ics	34	0	1	2	0.0	0.0	0.0
1213	Jan26_100x_cp190_rep1_3R4_E-F-D_Position010_9_cmle.ics	35	0	1	1	1.3580718250430133	0.6078431372549018	0.605344295991778
1214	Jan26_100x_cp190_rep1_3R4_E-F-D_Position010_9_cmle.ics	36	0	1	1	0.21673811808835866	0.19066937119675456	0.19066937119675456
1215	Jan26_100x_cp190_rep1_3R4_E-F-D_Position010_9_cmle.ics	37	0	1	1	0.9061497915821803	0.7277777777777777	0.7277777777777777
1216	Jan26_100x_cp190_rep1_3R4_E-F-D_Position010_9_cmle.ics	38	0	1	1	0.11989768234675159	0.9285714285714284	0.3714285714285714
1217	Jan26_100x_cp190_rep1_3R4_E-F-D_Position010_9_cmle.ics	38	0	2	1	0.0	0.0	0.0
1218	Jan26_100x_cp190_rep1_3R4_E-F-D_Position010_9_cmle.ics	39	0	1	1	0.5602910925050123	0.5941320293398533	0.5912408759124088
1219	Jan26_100x_cp190_rep1_3R4_E-F-D_Position010_9_cmle.ics	40	0	1	1	0.0	0.0	0.0
1220	Jan26_100x_cp190_rep1_3R4_E-F-D_Position010_9_cmle.ics	41	0	1	1	0.0	0.0	0.0
1221	Jan26_100x_cp190_rep1_3R4_E-F-D_Position010_9_cmle.ics	42	0	1	1	0.472673555405463	0.43067226890756294	0.43157894736842106
1222	Jan26_100x_cp190_rep1_3R4_E-F-D_Position010_9_cmle.ics	43	0	1	1	0.0	0.0	0.0
1223	Jan26_100x_cp190_rep1_3R4_E-F-D_Position010_9_cmle.ics	43	0	2	1	0.050725942531317986	0.06547619047619048	0.05034324942791762
1224	Jan26_100x_cp190_rep1_3R4_E-F-D_Position010_9_cmle.ics	44	0	1	1	0.0	0.0	0.0
1225	Jan26_100x_cp190_rep1_3R4_E-F-D_Position010_9_cmle.ics	45	0	1	1	0.0	0.0	0.0
1226	Jan26_100x_cp190_rep1_3R4_E-F-D_Position010_9_cmle.ics	45	0	2	1	0.0	0.0	0.0
1227	Jan26_100x_cp190_rep1_3R4_E-F-D_Position010_9_cmle.ics	47	0	1	1	0.37122167034282705	0.35229759299781177	0.3546255506607929
1228	Jan26_100x_cp190_rep1_3R4_E-F-D_Position010_9_cmle.ics	50	0	1	1	0.26515833595916216	0.235655737704918	0.27777777777777773
1229	Jan26_100x_cp190_rep1_3R4_E-F-D_Position010_9_cmle.ics	50	0	1	2	0.0	0.0	0.0
1230	Jan26_100x_cp190_rep1_3R4_E-F-D_Position010_9_cmle.ics	51	0	1	1	0.0	0.0	0.0
1231	Jan26_100x_cp190_rep1_3R4_E-F-D_Position010_9_cmle.ics	51	0	2	1	0.07147746447594806	0.5254237288135593	0.14691943127962084
1232	Jan26_100x_cp190_rep1_3R4_E-F-D_Position010_9_cmle.ics	52	0	1	1	0.37122167034282705	0.4472222222222222	0.4484679665738161
1233	Jan26_100x_cp190_rep1_3R4_E-F-D_Position010_9_cmle.ics	53	0	1	1	0.0	0.0	0.0
1234	Jan26_100x_cp190_rep1_3R4_E-F-D_Position010_9_cmle.ics	53	0	1	2	0.2697697852801911	0.3314447592067989	0.5492957746478873
1235	Jan26_100x_cp190_rep1_3R4_E-F-D_Position010_9_cmle.ics	54	0	1	1	0.0	0.0	0.0
1236	Jan26_100x_cp190_rep1_3R4_E-F-D_Position010_9_cmle.ics	54	0	2	1	0.0	0.0	0.0
1237	Jan26_100x_cp190_rep1_3R4_E-F-D_Position010_9_cmle.ics	55	0	1	1	0.15448355225446841	0.5775862068965516	0.22039473684210525
1238	Jan26_100x_cp190_rep1_3R4_E-F-D_Position010_9_cmle.ics	55	0	1	2	0.0	0.0	0.0
1239	Jan26_100x_cp190_rep1_3R4_E-F-D_Position010_9_cmle.ics	55	0	1	3	0.0	0.0	0.0
1240	Jan26_100x_cp190_rep1_3R4_E-F-D_Position010_9_cmle.ics	55	0	2	1	0.0	0.0	0.0
1241	Jan26_100x_cp190_rep1_3R4_E-F-D_Position010_9_cmle.ics	55	0	2	2	0.0	0.0	0.0
1242	Jan26_100x_cp190_rep1_3R4_E-F-D_Position010_9_cmle.ics	55	0	2	3	0.21673811808835866	0.34558823529411764	0.9690721649484536
1243	Jan26_100x_cp190_rep1_3R4_E-F-D_Position010_9_cmle.ics	55	0	3	1	0.0	0.0	0.0
1244	Jan26_100x_cp190_rep1_3R4_E-F-D_Position010_9_cmle.ics	55	0	3	2	0.21673811808835866	0.7833333333333333	0.8392857142857142
1245	Jan26_100x_cp190_rep1_3R4_E-F-D_Position010_9_cmle.ics	55	0	3	3	0.0	0.0	0.0
1246	Jan26_100x_cp190_rep1_3R4_E-F-D_Position010_9_cmle.ics	56	0	1	1	0.04842021787080353	0.05660377358490565	0.0564516129032258
1247	Jan26_100x_cp190_rep1_3R4_E-F-D_Position010_9_cmle.ics	57	0	1	1	0.0	0.0	0.0
1248	Jan26_100x_cp190_rep1_3R4_E-F-D_Position010_9_cmle.ics	57	0	2	1	0.3827502936453993	0.5684931506849313	0.19691577698695134
1249	Jan26_100x_cp190_rep1_3R4_E-F-D_Position010_9_cmle.ics	58	0	1	1	1.0836905904417933	0.5114254624591947	0.5119825708061002
1250	Jan26_100x_cp190_rep1_3R4_E-F-D_Position010_9_cmle.ics	60	0	1	1	0.0046114493210289076	0.006600660066006599	0.006622516556291391
1251	Jan26_100x_cp190_rep1_3R4_E-F-D_Position010_9_cmle.ics	61	0	1	1	0.12681485632829495	0.14397905759162302	0.1458885941644562
1252	Jan26_100x_cp190_rep1_3R4_E-F-D_Position010_9_cmle.ics	62	0	1	1	0.26746406061967665	0.26303854875283444	0.46399999999999997
1253	Jan26_100x_cp190_rep1_3R4_E-F-D_Position010_9_cmle.ics	62	0	1	2	0.0	0.0	0.0
1254	Jan26_100x_cp190_rep1_3R4_E-F-D_Position010_9_cmle.ics	63	0	1	1	0.04380876854977462	0.04679802955665023	0.04679802955665023
1255	Jan26_100x_cp190_rep1_3R4_E-F-D_Position010_9_cmle.ics	65	0	1	1	0.3435529744166536	0.4933774834437086	0.28653846153846146
1256	Jan26_100x_cp190_rep1_3R4_E-F-D_Position010_9_cmle.ics	65	0	2	1	0.0	0.0	0.0
1257	Jan26_100x_cp190_rep1_3R4_E-F-D_Position010_9_cmle.ics	65	0	3	1	0.0	0.0	0.0
1258	Jan26_100x_cp190_rep1_3R4_E-F-D_Position010_9_cmle.ics	66	0	1	1	0.472673555405463	0.5380577427821521	0.5366492146596858
1259	Jan26_100x_cp190_rep1_3R4_E-F-D_Position010_9_cmle.ics	67	0	1	1	0.0	0.0	0.0
1260	Jan26_100x_cp190_rep1_3R4_E-F-D_Position010_9_cmle.ics	67	0	1	2	0.0	0.0	0.0
1261	Jan26_100x_cp190_rep1_3R4_E-F-D_Position010_9_cmle.ics	67	0	1	3	0.0	0.0	0.0
1262	Jan26_100x_cp190_rep1_3R4_E-F-D_Position010_9_cmle.ics	67	0	1	4	0.0	0.0	0.0
1263	Jan26_100x_cp190_rep1_3R4_E-F-D_Position010_9_cmle.ics	67	0	2	1	0.0	0.0	0.0
1264	Jan26_100x_cp190_rep1_3R4_E-F-D_Position010_9_cmle.ics	67	0	2	2	0.013834347963086722	0.023904382470119518	0.02307692307692307
1265	Jan26_100x_cp190_rep1_3R4_E-F-D_Position010_9_cmle.ics	67	0	2	3	0.0	0.0	0.0
1266	Jan26_100x_cp190_rep1_3R4_E-F-D_Position010_9_cmle.ics	67	0	2	4	0.0	0.0	0.0
1267	Jan26_100x_cp190_rep1_3R4_E-F-D_Position010_9_cmle.ics	68	0	1	1	0.5441510198814111	0.7468354430379747	0.6573816155988857
1268	Jan26_100x_cp190_rep1_3R4_E-F-D_Position010_9_cmle.ics	68	0	1	2	0.0	0.0	0.0
1269	Jan26_100x_cp190_rep1_3R4_E-F-D_Position010_9_cmle.ics	68	0	2	1	0.0	0.0	0.0
1270	Jan26_100x_cp190_rep1_3R4_E-F-D_Position010_9_cmle.ics	68	0	2	2	0.05533739185234689	0.1714285714285714	0.2474226804123711
1271	Jan26_100x_cp190_rep1_3R4_E-F-D_Position010_9_cmle.ics	69	0	1	1	0.6340742816414748	0.7372654155495979	0.7372654155495979
1272	Jan26_100x_cp190_rep1_3R4_E-F-D_Position010_9_cmle.ics	70	0	1	1	0.09222898642057815	0.0847457627118644	0.0851063829787234
1273	Jan26_100x_cp190_rep1_3R4_E-F-D_Position010_9_cmle.ics	71	0	1	1	0.7793349352538854	0.6563106796116505	0.6575875486381323
1274	Jan26_100x_cp190_rep1_3R4_E-F-D_Position010_9_cmle.ics	72	0	1	1	0.059948841173375796	0.07669616519174041	0.07878787878787878
1275	Jan26_100x_cp190_rep1_3R4_E-F-D_Position010_9_cmle.ics	72	0	1	2	0.0	0.0	0.0
1276	Jan26_100x_cp190_rep1_3R4_E-F-D_Position010_9_cmle.ics	72	0	2	1	0.0	0.0	0.0
1277	Jan26_100x_cp190_rep1_3R4_E-F-D_Position010_9_cmle.ics	72	0	2	2	0.13373203030983832	0.935483870967742	0.7733333333333333
1278	Jan26_100x_cp190_rep1_3R4_E-F-D_Position010_9_cmle.ics	73	0	1	1	0.23748964003298875	0.2853185595567867	0.2861111111111111
1279	Jan26_100x_cp190_rep1_3R4_E-F-D_Position010_9_cmle.ics	74	0	1	1	0.5187880486157521	0.5113636363636365	0.5257009345794391
1280	Jan26_100x_cp190_rep1_3R4_E-F-D_Position010_9_cmle.ics	75	0	1	1	0.0	0.0	0.0
1281	Jan26_100x_cp190_rep1_3R4_E-F-D_Position010_9_cmle.ics	76	0	1	1	0.249018263335561	0.4595744680851064	0.46153846153846145
1282	Jan26_100x_cp190_rep1_3R4_E-F-D_Position010_9_cmle.ics	77	0	1	1	0.0	0.0	0.0
1283	Jan26_100x_cp190_rep1_3R4_E-F-D_Position010_9_cmle.ics	77	0	1	2	0.009222898642057815	0.01895734597156398	0.05263157894736842
1284	Jan26_100x_cp190_rep1_3R4_E-F-D_Position010_9_cmle.ics	78	0	1	1	0.0	0.0	0.0
1285	Jan26_100x_cp190_rep1_3R4_E-F-D_Position010_9_cmle.ics	79	0	1	1	0.15217782759395396	0.2796610169491525	0.16708860759493668
1286	Jan26_100x_cp190_rep1_3R4_E-F-D_Position010_9_cmle.ics	79	0	1	2	0.0	0.0	0.0
1287	Jan26_100x_cp190_rep1_3R4_E-F-D_Position010_9_cmle.ics	79	0	2	1	0.0	0.0	0.0
1288	Jan26_100x_cp190_rep1_3R4_E-F-D_Position010_9_cmle.ics	79	0	2	2	0.11759195768623715	0.18888888888888888	0.44347826086956516
1289	Jan26_100x_cp190_rep1_3R4_E-F-D_Position010_9_cmle.ics	81	0	1	1	0.0	0.0	0.0
1290	Jan26_100x_cp190_rep1_3R4_E-F-D_Position010_9_cmle.ics	81	0	1	2	0.0	0.0	0.0
1291	Jan26_100x_cp190_rep1_3R4_E-F-D_Position010_9_cmle.ics	81	0	2	1	0.0	0.0	0.0
1292	Jan26_100x_cp190_rep1_3R4_E-F-D_Position010_9_cmle.ics	81	0	2	2	0.3689159456823126	0.6037735849056604	0.64
1293	Jan26_100x_cp190_rep1_3R4_E-F-D_Position010_9_cmle.ics	82	0	1	1	0.0	0.0	0.0
1294	Jan26_100x_cp190_rep1_3R4_E-F-D_Position010_9_cmle.ics	82	0	2	1	0.0899232617600637	0.33333333333333326	0.08387096774193548
1295	Jan26_100x_cp190_rep1_3R4_E-F-D_Position010_9_cmle.ics	83	0	1	1	0.2951327565458501	0.3422459893048128	0.34042553191489355
1296	Jan26_100x_cp190_rep1_3R4_E-F-D_Position011_10_cmle.ics	1	0	1	1	0.0	0.0	0.0
1297	Jan26_100x_cp190_rep1_3R4_E-F-D_Position011_10_cmle.ics	3	0	1	1	0.0853118124390348	0.07429718875502007	0.07414829659318638
1298	Jan26_100x_cp190_rep1_3R4_E-F-D_Position011_10_cmle.ics	4	0	1	1	0.20520949478578637	0.4917127071823204	0.48901098901098894
1299	Jan26_100x_cp190_rep1_3R4_E-F-D_Position011_10_cmle.ics	5	0	1	1	0.20290377012527194	0.3562753036437247	0.9072164948453608
1300	Jan26_100x_cp190_rep1_3R4_E-F-D_Position011_10_cmle.ics	5	0	1	2	0.0	0.0	0.0
1301	Jan26_100x_cp190_rep1_3R4_E-F-D_Position011_10_cmle.ics	6	0	1	1	0.16601217555704068	0.15652173913043477	0.15618221258134488
1302	Jan26_100x_cp190_rep1_3R4_E-F-D_Position011_10_cmle.ics	8	0	1	1	0.2836041332432778	0.21925133689839574	0.21769911504424777
1303	Jan26_100x_cp190_rep1_3R4_E-F-D_Position011_10_cmle.ics	9	0	1	1	0.0	0.0	0.0
1304	Jan26_100x_cp190_rep1_3R4_E-F-D_Position011_10_cmle.ics	9	0	1	2	0.09684043574160706	0.09882352941176469	0.33333333333333326
1305	Jan26_100x_cp190_rep1_3R4_E-F-D_Position011_10_cmle.ics	10	0	1	1	0.5303166719183243	0.41666666666666663	0.4151624548736461
1306	Jan26_100x_cp190_rep1_3R4_E-F-D_Position011_10_cmle.ics	13	0	1	1	0.03458586990771681	0.037128712871287134	0.037128712871287134
1307	Jan26_100x_cp190_rep1_3R4_E-F-D_Position011_10_cmle.ics	15	0	1	1	0.0	0.0	0.0
1308	Jan26_100x_cp190_rep1_3R4_E-F-D_Position011_10_cmle.ics	16	0	1	1	0.6133227596968447	0.5395537525354969	0.5683760683760682
1309	Jan26_100x_cp190_rep1_3R4_E-F-D_Position011_10_cmle.ics	17	0	1	1	0.17292934953858402	0.18159806295399514	0.1527494908350305
1310	Jan26_100x_cp190_rep1_3R4_E-F-D_Position011_10_cmle.ics	17	0	1	2	0.0	0.0	0.0
1311	Jan26_100x_cp190_rep1_3R4_E-F-D_Position011_10_cmle.ics	17	0	2	1	0.0	0.0	0.0
1312	Jan26_100x_cp190_rep1_3R4_E-F-D_Position011_10_cmle.ics	17	0	2	2	0.13603775497035278	0.1388235294117647	0.17002881844380402
1313	Jan26_100x_cp190_rep1_3R4_E-F-D_Position011_10_cmle.ics	20	0	1	1	0.52801094725781	0.4386973180076628	0.43953934740882916
1314	Jan26_100x_cp190_rep1_3R4_E-F-D_Position011_10_cmle.ics	21	0	1	1	0.0	0.0	0.0
1315	Jan26_100x_cp190_rep1_3R4_E-F-D_Position011_10_cmle.ics	21	0	1	2	0.0	0.0	0.0
1316	Jan26_100x_cp190_rep1_3R4_E-F-D_Position011_10_cmle.ics	22	0	1	1	0.0	0.0	0.0
1317	Jan26_100x_cp190_rep1_3R4_E-F-D_Position011_10_cmle.ics	22	0	1	2	0.10606333438366487	0.19742489270386268	0.3622047244094488
1318	Jan26_100x_cp190_rep1_3R4_E-F-D_Position011_10_cmle.ics	23	0	1	1	0.46114493210289076	0.4319654427645788	0.4301075268817204
1319	Jan26_100x_cp190_rep1_3R4_E-F-D_Position011_10_cmle.ics	24	0	1	1	0.029974420586687898	0.02708333333333333	0.06280193236714975
1320	Jan26_100x_cp190_rep1_3R4_E-F-D_Position011_10_cmle.ics	24	0	1	2	0.0	0.0	0.0
1321	Jan26_100x_cp190_rep1_3R4_E-F-D_Position011_10_cmle.ics	24	0	2	1	0.0	0.0	0.0
1322	Jan26_100x_cp190_rep1_3R4_E-F-D_Position011_10_cmle.ics	24	0	2	2	0.0	0.0	0.0
1323	Jan26_100x_cp190_rep1_3R4_E-F-D_Position011_10_cmle.ics	25	0	1	1	0.24210108935401764	0.19195612431444237	0.19195612431444237
1324	Jan26_100x_cp190_rep1_3R4_E-F-D_Position011_10_cmle.ics	26	0	1	1	0.5833483391101568	0.4893617021276595	0.4874759152215799
1325	Jan26_100x_cp190_rep1_3R4_E-F-D_Position011_10_cmle.ics	27	0	1	1	0.22134956740938755	0.6357615894039734	0.39669421487603296
1326	Jan26_100x_cp190_rep1_3R4_E-F-D_Position011_10_cmle.ics	27	0	2	1	0.0	0.0	0.0
1327	Jan26_100x_cp190_rep1_3R4_E-F-D_Position011_10_cmle.ics	28	0	1	1	0.0	0.0	0.0
1328	Jan26_100x_cp190_rep1_3R4_E-F-D_Position011_10_cmle.ics	28	0	1	2	0.07378318913646252	0.07600950118764845	0.11808118081180811
1329	Jan26_100x_cp190_rep1_3R4_E-F-D_Position011_10_cmle.ics	28	0	2	1	0.0	0.0	0.0
1330	Jan26_100x_cp190_rep1_3R4_E-F-D_Position011_10_cmle.ics	28	0	2	2	0.0	0.0	0.0
1331	Jan26_100x_cp190_rep1_3R4_E-F-D_Position011_10_cmle.ics	31	0	1	1	0.39658464160848605	0.33204633204633205	0.3333333333333333
1332	Jan26_100x_cp190_rep1_3R4_E-F-D_Position011_10_cmle.ics	34	0	1	1	0.620239933678388	0.7642045454545454	0.7598870056497173
1333	Jan26_100x_cp190_rep1_3R4_E-F-D_Position011_10_cmle.ics	39	0	1	1	1.0906077644233367	0.5584415584415584	0.5624256837098692
1334	Jan26_100x_cp190_rep1_3R4_E-F-D_Position011_10_cmle.ics	40	0	1	1	0.06686601515491916	0.3052631578947368	0.19727891156462582
1335	Jan26_100x_cp190_rep1_3R4_E-F-D_Position011_10_cmle.ics	40	0	1	2	0.0	0.0	0.0
1336	Jan26_100x_cp190_rep1_3R4_E-F-D_Position011_10_cmle.ics	40	0	2	1	0.0	0.0	0.0
1337	Jan26_100x_cp190_rep1_3R4_E-F-D_Position011_10_cmle.ics	40	0	2	2	0.3804445689848849	0.39285714285714285	0.44474393530997297
1338	Jan26_100x_cp190_rep1_3R4_E-F-D_Position011_10_cmle.ics	42	0	1	1	0.0	0.0	0.0
1339	Jan26_100x_cp190_rep1_3R4_E-F-D_Position011_10_cmle.ics	43	0	1	1	0.006917173981543361	0.007444168734491314	0.007425742574257425
1340	Jan26_100x_cp190_rep1_3R4_E-F-D_Position011_10_cmle.ics	44	0	1	1	0.0	0.0	0.0
1341	Jan26_100x_cp190_rep1_3R4_E-F-D_Position011_10_cmle.ics	44	0	2	1	0.498036526671122	0.7322033898305084	0.22245108135942326
1342	Jan26_100x_cp190_rep1_3R4_E-F-D_Position011_10_cmle.ics	44	0	3	1	0.0	0.0	0.0
1343	Jan26_100x_cp190_rep1_3R4_E-F-D_Position011_10_cmle.ics	46	0	1	1	0.5833483391101568	0.525987525987526	0.7955974842767295
1344	Jan26_100x_cp190_rep1_3R4_E-F-D_Position011_10_cmle.ics	46	0	1	2	0.0	0.0	0.0
1345	Jan26_100x_cp190_rep1_3R4_E-F-D_Position011_10_cmle.ics	47	0	1	1	0.11067478370469377	0.08540925266903912	0.1758241758241758
1346	Jan26_100x_cp190_rep1_3R4_E-F-D_Position011_10_cmle.ics	47	0	1	2	0.0	0.0	0.0
1347	Jan26_100x_cp190_rep1_3R4_E-F-D_Position011_10_cmle.ics	49	0	1	1	0.020751521944630084	0.027439024390243896	0.03488372093023256
1348	Jan26_100x_cp190_rep1_3R4_E-F-D_Position011_10_cmle.ics	50	0	1	1	0.07378318913646252	0.24806201550387594	0.21768707482993194
1349	Jan26_100x_cp190_rep1_3R4_E-F-D_Position011_10_cmle.ics	51	0	1	1	0.1291205809888094	0.2857142857142857	0.2857142857142857
1350	Jan26_100x_cp190_rep1_3R4_E-F-D_Position011_10_cmle.ics	52	0	1	1	0.43117051151620284	0.34124087591240876	0.34124087591240876
1351	Jan26_100x_cp190_rep1_3R4_E-F-D_Position011_10_cmle.ics	53	0	1	1	0.0	0.0	0.0
1352	Jan26_100x_cp190_rep1_3R4_E-F-D_Position011_10_cmle.ics	53	0	1	2	0.0	0.0	0.0
1353	Jan26_100x_cp190_rep1_3R4_E-F-D_Position011_10_cmle.ics	53	0	1	3	0.0	0.0	0.0
1354	Jan26_100x_cp190_rep1_3R4_E-F-D_Position011_10_cmle.ics	53	0	1	4	0.0	0.0	0.0
1355	Jan26_100x_cp190_rep1_3R4_E-F-D_Position011_10_cmle.ics	53	0	2	1	0.0	0.0	0.0
1356	Jan26_100x_cp190_rep1_3R4_E-F-D_Position011_10_cmle.ics	53	0	2	2	0.0	0.0	0.0
1357	Jan26_100x_cp190_rep1_3R4_E-F-D_Position011_10_cmle.ics	53	0	2	3	0.0	0.0	0.0
1358	Jan26_100x_cp190_rep1_3R4_E-F-D_Position011_10_cmle.ics	53	0	2	4	0.0	0.0	0.0
1359	Jan26_100x_cp190_rep1_3R4_E-F-D_Position011_10_cmle.ics	53	0	3	1	0.0	0.0	0.0
1360	Jan26_100x_cp190_rep1_3R4_E-F-D_Position011_10_cmle.ics	53	0	3	2	0.0	0.0	0.0
1361	Jan26_100x_cp190_rep1_3R4_E-F-D_Position011_10_cmle.ics	53	0	3	3	0.0	0.0	0.0
1362	Jan26_100x_cp190_rep1_3R4_E-F-D_Position011_10_cmle.ics	53	0	3	4	0.0	0.0	0.0
1363	Jan26_100x_cp190_rep1_3R4_E-F-D_Position011_10_cmle.ics	55	0	1	1	0.0	0.0	0.0
1364	Jan26_100x_cp190_rep1_3R4_E-F-D_Position011_10_cmle.ics	55	0	1	2	0.009222898642057815	0.025157232704402514	0.03738317757009345
1365	Jan26_100x_cp190_rep1_3R4_E-F-D_Position011_10_cmle.ics	55	0	1	3	0.0	0.0	0.0
1366	Jan26_100x_cp190_rep1_3R4_E-F-D_Position011_10_cmle.ics	55	0	2	1	0.0	0.0	0.0
1367	Jan26_100x_cp190_rep1_3R4_E-F-D_Position011_10_cmle.ics	55	0	2	2	0.0	0.0	0.0
1368	Jan26_100x_cp190_rep1_3R4_E-F-D_Position011_10_cmle.ics	55	0	2	3	0.0023057246605144538	0.009900990099009901	0.02
1369	Jan26_100x_cp190_rep1_3R4_E-F-D_Position011_10_cmle.ics	56	0	1	1	0.5072594253131798	0.6606606606606605	0.40816326530612246
1370	Jan26_100x_cp190_rep1_3R4_E-F-D_Position011_10_cmle.ics	56	0	2	1	0.0	0.0	0.0
1371	Jan26_100x_cp190_rep1_3R4_E-F-D_Position011_10_cmle.ics	57	0	1	1	0.3481644237376825	0.6398305084745762	0.6425531914893617
1372	Jan26_100x_cp190_rep1_3R4_E-F-D_Position011_10_cmle.ics	59	0	1	1	0.35277587305871144	0.48264984227129337	0.32553191489361705
1373	Jan26_100x_cp190_rep1_3R4_E-F-D_Position011_10_cmle.ics	59	0	2	1	0.0	0.0	0.0
1374	Jan26_100x_cp190_rep1_3R4_E-F-D_Position011_10_cmle.ics	60	0	1	1	0.797780732538001	0.48732394366197174	0.4037339556592765
1375	Jan26_100x_cp190_rep1_3R4_E-F-D_Position011_10_cmle.ics	60	0	2	1	0.0	0.0	0.0
1376	Jan26_100x_cp190_rep1_3R4_E-F-D_Position011_10_cmle.ics	61	0	1	1	0.11067478370469377	0.1463414634146341	0.1463414634146341
1377	Jan26_100x_cp190_rep1_3R4_E-F-D_Position011_10_cmle.ics	62	0	1	1	0.03228014524720235	0.0813953488372093	0.06008583690987125
1378	Jan26_100x_cp190_rep1_3R4_E-F-D_Position011_10_cmle.ics	62	0	2	1	0.0	0.0	0.0
1379	Jan26_100x_cp190_rep1_3R4_E-F-D_Position011_10_cmle.ics	63	0	1	1	0.19598659614372857	0.2225130890052356	0.22368421052631576
1380	Jan26_100x_cp190_rep1_3R4_E-F-D_Position011_10_cmle.ics	64	0	1	1	0.016140072623601176	0.07777777777777777	0.047945205479452045
1381	Jan26_100x_cp190_rep1_3R4_E-F-D_Position011_10_cmle.ics	64	0	1	2	0.0	0.0	0.0
1382	Jan26_100x_cp190_rep1_3R4_E-F-D_Position011_10_cmle.ics	64	0	2	1	0.0	0.0	0.0
1383	Jan26_100x_cp190_rep1_3R4_E-F-D_Position011_10_cmle.ics	64	0	2	2	0.06225456583389025	0.08333333333333333	0.10112359550561797
1384	Jan26_100x_cp190_rep1_3R4_E-F-D_Position011_10_cmle.ics	65	0	1	1	0.1706236248780696	0.47435897435897434	0.2901960784313725
1385	Jan26_100x_cp190_rep1_3R4_E-F-D_Position011_10_cmle.ics	65	0	2	1	0.0	0.0	0.0
1386	Jan26_100x_cp190_rep1_3R4_E-F-D_Position011_10_cmle.ics	66	0	1	1	0.5787368897891279	0.6370558375634517	0.47537878787878773
1387	Jan26_100x_cp190_rep1_3R4_E-F-D_Position011_10_cmle.ics	66	0	2	1	0.0	0.0	0.0
1388	Jan26_100x_cp190_rep1_3R4_E-F-D_Position011_10_cmle.ics	69	0	1	1	0.472673555405463	0.5229591836734694	0.5216284987277353
1389	Jan26_100x_cp190_rep1_3R4_E-F-D_Position011_10_cmle.ics	70	0	1	1	0.49573080201060754	0.6739811912225704	0.6869009584664536
1390	Jan26_100x_cp190_rep1_3R4_E-F-D_Position011_10_cmle.ics	70	0	1	2	0.0	0.0	0.0
1391	Jan26_100x_cp190_rep1_3R4_E-F-D_Position011_10_cmle.ics	70	0	1	3	0.0	0.0	0.0
1392	Jan26_100x_cp190_rep1_3R4_E-F-D_Position011_10_cmle.ics	70	0	2	1	0.0	0.0	0.0
1393	Jan26_100x_cp190_rep1_3R4_E-F-D_Position011_10_cmle.ics	70	0	2	2	0.03689159456823126	0.06477732793522267	0.13333333333333333
1394	Jan26_100x_cp190_rep1_3R4_E-F-D_Position011_10_cmle.ics	70	0	2	3	0.0	0.0	0.0
1395	Jan26_100x_cp190_rep1_3R4_E-F-D_Position011_10_cmle.ics	72	0	1	1	0.0	0.0	0.0
1396	Jan26_100x_cp190_rep1_3R4_E-F-D_Position011_10_cmle.ics	72	0	2	1	0.21212666876732975	0.49462365591397844	0.25484764542936283
1397	Jan26_100x_cp190_rep1_3R4_E-F-D_Position011_10_cmle.ics	73	0	1	1	0.0	0.0	0.0
1398	Jan26_100x_cp190_rep1_3R4_E-F-D_Position011_10_cmle.ics	73	0	1	2	0.0	0.0	0.0
1399	Jan26_100x_cp190_rep1_3R4_E-F-D_Position011_10_cmle.ics	74	0	1	1	0.23748964003298875	0.3421926910299003	0.4221311475409836
1400	Jan26_100x_cp190_rep1_3R4_E-F-D_Position011_10_cmle.ics	74	0	1	2	0.0	0.0	0.0
1401	Jan26_100x_cp190_rep1_3R4_E-F-D_Position011_10_cmle.ics	75	0	1	1	0.0	0.0	0.0
1402	Jan26_100x_cp190_rep1_3R4_E-F-D_Position011_10_cmle.ics	75	0	1	2	0.0	0.0	0.0
1403	Jan26_100x_cp190_rep1_3R4_E-F-D_Position011_10_cmle.ics	75	0	2	1	0.0	0.0	0.0
1404	Jan26_100x_cp190_rep1_3R4_E-F-D_Position011_10_cmle.ics	75	0	2	2	0.18676369750167077	0.23275862068965517	0.9529411764705883
1405	Jan26_100x_cp190_rep1_3R4_E-F-D_Position011_10_cmle.ics	76	0	1	1	0.0	0.0	0.0
1406	Jan26_100x_cp190_rep1_3R4_E-F-D_Position011_10_cmle.ics	76	0	2	1	0.10375760972315042	0.3515625	0.23684210526315785
1407	Jan26_100x_cp190_rep1_3R4_E-F-D_Position011_10_cmle.ics	77	0	1	1	0.06917173981543362	0.125	0.125
1408	Jan26_100x_cp190_rep1_3R4_E-F-D_Position012_11_cmle.ics	1	0	1	1	0.0	0.0	0.0
1409	Jan26_100x_cp190_rep1_3R4_E-F-D_Position012_11_cmle.ics	1	0	1	2	0.20751521944630083	0.41095890410958896	0.9999999999999999
1410	Jan26_100x_cp190_rep1_3R4_E-F-D_Position012_11_cmle.ics	2	0	1	1	0.5026479759921509	0.44948453608247413	0.9083333333333333
1411	Jan26_100x_cp190_rep1_3R4_E-F-D_Position012_11_cmle.ics	2	0	1	2	0.11528623302572269	0.10309278350515462	0.20408163265306123
1412	Jan26_100x_cp190_rep1_3R4_E-F-D_Position012_11_cmle.ics	3	0	1	1	0.0	0.0	0.0
1413	Jan26_100x_cp190_rep1_3R4_E-F-D_Position012_11_cmle.ics	3	0	1	2	0.0	0.0	0.0
1414	Jan26_100x_cp190_rep1_3R4_E-F-D_Position012_11_cmle.ics	3	0	2	1	0.0	0.0	0.0
1415	Jan26_100x_cp190_rep1_3R4_E-F-D_Position012_11_cmle.ics	3	0	2	2	0.0	0.0	0.0
1416	Jan26_100x_cp190_rep1_3R4_E-F-D_Position012_11_cmle.ics	4	0	1	1	0.0	0.0	0.0
1417	Jan26_100x_cp190_rep1_3R4_E-F-D_Position012_11_cmle.ics	5	0	1	1	0.33202435111408135	0.3317972350230414	0.3325635103926097
1418	Jan26_100x_cp190_rep1_3R4_E-F-D_Position012_11_cmle.ics	6	0	1	1	0.2098209441068153	0.1876288659793814	0.18840579710144928
1419	Jan26_100x_cp190_rep1_3R4_E-F-D_Position012_11_cmle.ics	7	0	1	1	0.10145188506263597	0.6470588235294117	0.17254901960784313
1420	Jan26_100x_cp190_rep1_3R4_E-F-D_Position012_11_cmle.ics	7	0	1	2	0.0	0.0	0.0
1421	Jan26_100x_cp190_rep1_3R4_E-F-D_Position012_11_cmle.ics	7	0	2	1	0.0	0.0	0.0
1422	Jan26_100x_cp190_rep1_3R4_E-F-D_Position012_11_cmle.ics	7	0	2	2	0.26515833595916216	0.28894472361809037	0.5424528301886792
1423	Jan26_100x_cp190_rep1_3R4_E-F-D_Position012_11_cmle.ics	8	0	1	1	0.0	0.0	0.0
1424	Jan26_100x_cp190_rep1_3R4_E-F-D_Position012_11_cmle.ics	10	0	1	1	0.8093093558405733	0.7613882863340563	0.7484008528784648
1425	Jan26_100x_cp190_rep1_3R4_E-F-D_Position012_11_cmle.ics	11	0	1	1	0.02305724660514454	0.06097560975609755	0.032467532467532464
1426	Jan26_100x_cp190_rep1_3R4_E-F-D_Position012_11_cmle.ics	11	0	1	2	0.0	0.0	0.0
1427	Jan26_100x_cp190_rep1_3R4_E-F-D_Position012_11_cmle.ics	11	0	2	1	0.0046114493210289076	0.007042253521126759	0.006493506493506493
1428	Jan26_100x_cp190_rep1_3R4_E-F-D_Position012_11_cmle.ics	11	0	2	2	0.0	0.0	0.0
1429	Jan26_100x_cp190_rep1_3R4_E-F-D_Position012_11_cmle.ics	12	0	1	1	0.09222898642057815	0.0997506234413965	0.1081081081081081
1430	Jan26_100x_cp190_rep1_3R4_E-F-D_Position012_11_cmle.ics	13	0	1	1	0.11759195768623715	0.10805084745762712	0.10805084745762712
1431	Jan26_100x_cp190_rep1_3R4_E-F-D_Position012_11_cmle.ics	16	0	1	1	0.0	0.0	0.0
1432	Jan26_100x_cp190_rep1_3R4_E-F-D_Position012_11_cmle.ics	17	0	1	1	0.7908635585564576	0.7190775681341718	0.6725490196078431
1433	Jan26_100x_cp190_rep1_3R4_E-F-D_Position012_11_cmle.ics	18	0	1	1	0.0	0.0	0.0
1434	Jan26_100x_cp190_rep1_3R4_E-F-D_Position012_11_cmle.ics	20	0	1	1	0.0	0.0	0.0
1435	Jan26_100x_cp190_rep1_3R4_E-F-D_Position012_11_cmle.ics	20	0	2	1	0.2766869592617345	0.9677419354838711	0.24242424242424243
1436	Jan26_100x_cp190_rep1_3R4_E-F-D_Position012_11_cmle.ics	21	0	1	1	0.057643116512861345	0.06756756756756756	0.06830601092896174
1437	Jan26_100x_cp190_rep1_3R4_E-F-D_Position012_11_cmle.ics	22	0	1	1	0.553373918523469	0.2448979591836735	0.2448979591836735
1438	Jan26_100x_cp190_rep1_3R4_E-F-D_Position012_11_cmle.ics	23	0	1	1	0.0645602904944047	0.07106598984771573	0.21052631578947364
1439	Jan26_100x_cp190_rep1_3R4_E-F-D_Position012_11_cmle.ics	23	0	1	2	0.0	0.0	0.0
1440	Jan26_100x_cp190_rep1_3R4_E-F-D_Position012_11_cmle.ics	23	0	1	3	0.0	0.0	0.0
1441	Jan26_100x_cp190_rep1_3R4_E-F-D_Position012_11_cmle.ics	24	0	1	1	0.7539719639882264	0.6812499999999999	0.688421052631579
1442	Jan26_100x_cp190_rep1_3R4_E-F-D_Position012_11_cmle.ics	25	0	1	1	0.0	0.0	0.0
1443	Jan26_100x_cp190_rep1_3R4_E-F-D_Position012_11_cmle.ics	25	0	1	2	0.0	0.0	0.0
1444	Jan26_100x_cp190_rep1_3R4_E-F-D_Position012_11_cmle.ics	25	0	1	3	0.0	0.0	0.0
1445	Jan26_100x_cp190_rep1_3R4_E-F-D_Position012_11_cmle.ics	25	0	2	1	0.0	0.0	0.0
1446	Jan26_100x_cp190_rep1_3R4_E-F-D_Position012_11_cmle.ics	25	0	2	2	0.009222898642057815	0.04081632653061224	0.05633802816901407
1447	Jan26_100x_cp190_rep1_3R4_E-F-D_Position012_11_cmle.ics	25	0	2	3	0.0	0.0	0.0
1448	Jan26_100x_cp190_rep1_3R4_E-F-D_Position012_11_cmle.ics	25	0	3	1	0.0	0.0	0.0
1449	Jan26_100x_cp190_rep1_3R4_E-F-D_Position012_11_cmle.ics	25	0	3	2	0.0	0.0	0.0
1450	Jan26_100x_cp190_rep1_3R4_E-F-D_Position012_11_cmle.ics	25	0	3	3	0.0	0.0	0.0
1451	Jan26_100x_cp190_rep1_3R4_E-F-D_Position012_11_cmle.ics	26	0	1	1	0.0	0.0	0.0
1452	Jan26_100x_cp190_rep1_3R4_E-F-D_Position012_11_cmle.ics	26	0	1	2	0.3389415250956247	0.4212034383954154	0.8032786885245901
1453	Jan26_100x_cp190_rep1_3R4_E-F-D_Position012_11_cmle.ics	27	0	1	1	0.5187880486157521	1.0	0.46777546777546775
1454	Jan26_100x_cp190_rep1_3R4_E-F-D_Position012_11_cmle.ics	27	0	2	1	0.0	0.0	0.0
1455	Jan26_100x_cp190_rep1_3R4_E-F-D_Position012_11_cmle.ics	28	0	1	1	0.13373203030983832	0.13942307692307693	0.9999999999999998
1456	Jan26_100x_cp190_rep1_3R4_E-F-D_Position012_11_cmle.ics	28	0	1	2	0.0	0.0	0.0
1457	Jan26_100x_cp190_rep1_3R4_E-F-D_Position012_11_cmle.ics	31	0	1	1	0.7124689200989662	0.6673866090712743	0.6959459459459459
1458	Jan26_100x_cp190_rep1_3R4_E-F-D_Position012_11_cmle.ics	32	0	1	1	0.0	0.0	0.0
1459	Jan26_100x_cp190_rep1_3R4_E-F-D_Position012_11_cmle.ics	32	0	1	2	0.12220340700726605	0.1185682326621924	0.43801652892561976
1460	Jan26_100x_cp190_rep1_3R4_E-F-D_Position012_11_cmle.ics	32	0	2	1	0.14064920429138167	0.2772727272727273	0.11172161172161171
1461	Jan26_100x_cp190_rep1_3R4_E-F-D_Position012_11_cmle.ics	32	0	2	2	0.0	0.0	0.0
1462	Jan26_100x_cp190_rep1_3R4_E-F-D_Position012_11_cmle.ics	33	0	1	1	0.0	0.0	0.0
1463	Jan26_100x_cp190_rep1_3R4_E-F-D_Position012_11_cmle.ics	33	0	2	1	0.08761753709954924	0.5066666666666666	0.4130434782608695
1464	Jan26_100x_cp190_rep1_3R4_E-F-D_Position012_11_cmle.ics	34	0	1	1	0.1706236248780696	0.3410138248847926	0.3410138248847926
1465	Jan26_100x_cp190_rep1_3R4_E-F-D_Position012_11_cmle.ics	35	0	1	1	0.6179342090178737	0.5066162570888468	0.5066162570888468
1466	Jan26_100x_cp190_rep1_3R4_E-F-D_Position012_11_cmle.ics	37	0	1	1	0.0	0.0	0.0
1467	Jan26_100x_cp190_rep1_3R4_E-F-D_Position012_11_cmle.ics	37	0	2	1	0.21673811808835866	0.6103896103896104	0.2070484581497797
1468	Jan26_100x_cp190_rep1_3R4_E-F-D_Position012_11_cmle.ics	38	0	1	1	0.43117051151620284	0.3333333333333333	0.33392857142857135
1469	Jan26_100x_cp190_rep1_3R4_E-F-D_Position012_11_cmle.ics	40	0	1	1	0.6110170350363302	0.5509355509355508	0.5520833333333333
1470	Jan26_100x_cp190_rep1_3R4_E-F-D_Position012_11_cmle.ics	41	0	1	1	0.4703678307449486	0.48456057007125886	0.4868735083532219
1471	Jan26_100x_cp190_rep1_3R4_E-F-D_Position012_11_cmle.ics	42	0	1	1	0.22596101673041646	0.12128712871287128	0.12143742255266418
1472	Jan26_100x_cp190_rep1_3R4_E-F-D_Position012_11_cmle.ics	43	0	1	1	0.05533739185234689	0.0879120879120879	0.09230769230769229
1473	Jan26_100x_cp190_rep1_3R4_E-F-D_Position012_11_cmle.ics	43	0	1	2	0.0	0.0	0.0
1474	Jan26_100x_cp190_rep1_3R4_E-F-D_Position012_11_cmle.ics	43	0	2	1	0.0	0.0	0.0
1475	Jan26_100x_cp190_rep1_3R4_E-F-D_Position012_11_cmle.ics	43	0	2	2	0.6087113103758158	0.445945945945946	0.4756756756756757
1476	Jan26_100x_cp190_rep1_3R4_E-F-D_Position012_11_cmle.ics	44	0	1	1	1.1828367508439148	0.602112676056338	0.5656008820286659
1477	Jan26_100x_cp190_rep1_3R4_E-F-D_Position012_11_cmle.ics	44	0	2	1	0.0	0.0	0.0
1478	Jan26_100x_cp190_rep1_3R4_E-F-D_Position012_11_cmle.ics	46	0	1	1	0.06686601515491916	0.19205298013245034	0.13551401869158874
1479	Jan26_100x_cp190_rep1_3R4_E-F-D_Position012_11_cmle.ics	46	0	2	1	0.0	0.0	0.0
1480	Jan26_100x_cp190_rep1_3R4_E-F-D_Position012_11_cmle.ics	47	0	1	1	0.48189645404752085	0.4354166666666666	0.4345114345114345
1481	Jan26_100x_cp190_rep1_3R4_E-F-D_Position012_11_cmle.ics	48	0	1	1	0.29052130722482117	0.25250501002004005	0.2727272727272727
1482	Jan26_100x_cp190_rep1_3R4_E-F-D_Position012_11_cmle.ics	50	0	1	1	0.5764311651286135	0.3022974607013301	0.6142506142506142
1483	Jan26_100x_cp190_rep1_3R4_E-F-D_Position012_11_cmle.ics	50	0	1	2	0.13603775497035278	0.07134220072551391	0.1388235294117647
1484	Jan26_100x_cp190_rep1_3R4_E-F-D_Position012_11_cmle.ics	51	0	1	1	0.0	0.0	0.0
1485	Jan26_100x_cp190_rep1_3R4_E-F-D_Position012_11_cmle.ics	53	0	1	1	0.599488411733758	0.25072324011571845	0.31630170316301703
1486	Jan26_100x_cp190_rep1_3R4_E-F-D_Position012_11_cmle.ics	53	0	1	2	0.0	0.0	0.0
1487	Jan26_100x_cp190_rep1_3R4_E-F-D_Position012_11_cmle.ics	54	0	1	1	0.30896710450893683	0.30663615560640733	0.3333333333333333
1488	Jan26_100x_cp190_rep1_3R4_E-F-D_Position012_11_cmle.ics	55	0	1	1	0.0	0.0	0.0
1489	Jan26_100x_cp190_rep1_3R4_E-F-D_Position012_11_cmle.ics	55	0	1	2	0.0	0.0	0.0
1490	Jan26_100x_cp190_rep1_3R4_E-F-D_Position012_11_cmle.ics	55	0	2	1	0.0	0.0	0.0
1491	Jan26_100x_cp190_rep1_3R4_E-F-D_Position012_11_cmle.ics	55	0	2	2	0.0	0.0	0.0
1492	Jan26_100x_cp190_rep1_3R4_E-F-D_Position012_11_cmle.ics	56	0	1	1	0.36661022102179813	0.34341252699784014	0.34267241379310337
1493	Jan26_100x_cp190_rep1_3R4_E-F-D_Position012_11_cmle.ics	57	0	1	1	0.0	0.0	0.0
1494	Jan26_100x_cp190_rep1_3R4_E-F-D_Position012_11_cmle.ics	59	0	1	1	0.0	0.0	0.0
1495	Jan26_100x_cp190_rep1_3R4_E-F-D_Position012_11_cmle.ics	59	0	1	2	0.059948841173375796	0.06046511627906976	0.16560509554140126
1496	Jan26_100x_cp190_rep1_3R4_E-F-D_Position012_11_cmle.ics	61	0	1	1	0.6640487022281627	0.7847411444141689	0.7890410958904109
1497	Jan26_100x_cp190_rep1_3R4_E-F-D_Position012_11_cmle.ics	62	0	1	1	0.0	0.0	0.0
1498	Jan26_100x_cp190_rep1_3R4_E-F-D_Position012_11_cmle.ics	62	0	2	1	0.025362971265658993	0.16417910447761194	0.03514376996805112
1499	Jan26_100x_cp190_rep1_3R4_E-F-D_Position012_11_cmle.ics	62	0	3	1	0.0	0.0	0.0
1500	Jan26_100x_cp190_rep1_3R4_E-F-D_Position012_11_cmle.ics	63	0	1	1	0.0	0.0	0.0
1501	Jan26_100x_cp190_rep1_3R4_E-F-D_Position012_11_cmle.ics	63	0	1	2	0.41041898957157275	0.652014652014652	0.32188065099457497
1502	Jan26_100x_cp190_rep1_3R4_E-F-D_Position012_11_cmle.ics	63	0	1	3	0.0	0.0	0.0
1503	Jan26_100x_cp190_rep1_3R4_E-F-D_Position012_11_cmle.ics	63	0	2	1	0.0	0.0	0.0
1504	Jan26_100x_cp190_rep1_3R4_E-F-D_Position012_11_cmle.ics	63	0	2	2	0.0	0.0	0.0
1505	Jan26_100x_cp190_rep1_3R4_E-F-D_Position012_11_cmle.ics	63	0	2	3	0.0853118124390348	0.04973118279569892	0.20218579234972678
1506	Jan26_100x_cp190_rep1_3R4_E-F-D_Position012_11_cmle.ics	63	0	3	1	0.10836905904417933	0.8392857142857142	0.13864306784660768
1507	Jan26_100x_cp190_rep1_3R4_E-F-D_Position012_11_cmle.ics	63	0	3	2	0.0	0.0	0.0
1508	Jan26_100x_cp190_rep1_3R4_E-F-D_Position012_11_cmle.ics	63	0	3	3	0.0	0.0	0.0
1509	Jan26_100x_cp190_rep1_3R4_E-F-D_Position012_11_cmle.ics	64	0	1	1	1.0329646479104753	0.48172043010752685	0.4832793959007551
1510	Jan26_100x_cp190_rep1_3R4_E-F-D_Position012_11_cmle.ics	65	0	1	1	0.5810426144496423	0.6176470588235293	0.611650485436893
1511	Jan26_100x_cp190_rep1_3R4_E-F-D_Position012_11_cmle.ics	66	0	1	1	1.3742118976666144	0.6946386946386945	0.719806763285024
1512	Jan26_100x_cp190_rep1_3R4_E-F-D_Position012_11_cmle.ics	67	0	1	1	0.0	0.0	0.0
1513	Jan26_100x_cp190_rep1_3R4_E-F-D_Position012_11_cmle.ics	67	0	1	2	0.0	0.0	0.0
1514	Jan26_100x_cp190_rep1_3R4_E-F-D_Position012_11_cmle.ics	67	0	2	1	0.30896710450893683	0.91156462585034	0.2178861788617886
1515	Jan26_100x_cp190_rep1_3R4_E-F-D_Position012_11_cmle.ics	67	0	2	2	0.0	0.0	0.0
1516	Jan26_100x_cp190_rep1_3R4_E-F-D_Position012_11_cmle.ics	67	0	3	1	0.0	0.0	0.0
1517	Jan26_100x_cp190_rep1_3R4_E-F-D_Position012_11_cmle.ics	67	0	3	2	0.0	0.0	0.0
1518	Jan26_100x_cp190_rep1_3R4_E-F-D_Position012_11_cmle.ics	68	0	1	1	0.10836905904417933	0.09812108559498955	0.09832635983263598
1519	Jan26_100x_cp190_rep1_3R4_E-F-D_Position012_11_cmle.ics	69	0	1	1	0.0	0.0	0.0
1520	Jan26_100x_cp190_rep1_3R4_E-F-D_Position012_11_cmle.ics	69	0	2	1	0.0	0.0	0.0
1521	Jan26_100x_cp190_rep1_3R4_E-F-D_Position012_11_cmle.ics	70	0	1	1	0.45883920744237633	0.5768115942028985	0.5768115942028985
1522	Jan26_100x_cp190_rep1_3R4_E-F-D_Position012_11_cmle.ics	72	0	1	1	0.3435529744166536	0.6898148148148147	0.6962616822429905
1523	Jan26_100x_cp190_rep1_3R4_E-F-D_Position012_11_cmle.ics	73	0	1	1	0.3873617429664282	0.3628509719222462	0.36363636363636365
1524	Jan26_100x_cp190_rep1_3R4_E-F-D_Position012_11_cmle.ics	77	0	1	1	0.4496163088003185	0.4352678571428571	0.43333333333333335
1525	Jan26_100x_cp190_rep1_3R4_E-F-D_Position012_11_cmle.ics	78	0	1	1	0.0	0.0	0.0
1526	Jan26_100x_cp190_rep1_3R4_E-F-D_Position012_11_cmle.ics	78	0	1	2	0.0	0.0	0.0
1527	Jan26_100x_cp190_rep1_3R4_E-F-D_Position012_11_cmle.ics	78	0	2	1	0.0	0.0	0.0
1528	Jan26_100x_cp190_rep1_3R4_E-F-D_Position012_11_cmle.ics	78	0	2	2	0.1498721029334395	0.2742616033755274	0.18731988472622477
1529	Jan26_100x_cp190_rep1_3R4_E-F-D_Position012_11_cmle.ics	79	0	1	1	0.5049537006526654	0.4954751131221719	0.49659863945578225
1530	Jan26_100x_cp190_rep1_3R4_E-F-D_Position012_11_cmle.ics	80	0	1	1	0.0853118124390348	0.08371040723981898	0.08333333333333333
1531	Jan26_100x_cp190_rep1_3R4_E-F-D_Position012_11_cmle.ics	82	0	1	1	0.0	0.0	0.0
1532	Jan26_100x_cp190_rep1_3R4_E-F-D_Position012_11_cmle.ics	82	0	2	1	0.0	0.0	0.0
1533	Jan26_100x_cp190_rep1_3R4_E-F-D_Position012_11_cmle.ics	83	0	1	1	0.0	0.0	0.0
1534	Jan26_100x_cp190_rep1_3R4_E-F-D_Position012_11_cmle.ics	83	0	1	2	0.050725942531317986	0.25	0.24175824175824173
1535	Jan26_100x_cp190_rep1_3R4_E-F-D_Position012_11_cmle.ics	83	0	2	1	0.0	0.0	0.0
1536	Jan26_100x_cp190_rep1_3R4_E-F-D_Position012_11_cmle.ics	83	0	2	2	0.0	0.0	0.0
1537	Jan26_100x_cp190_rep1_3R4_E-F-D_Position013_12_cmle.ics	1	0	1	1	0.2144323934278442	0.4061135371179038	0.4471153846153846
1538	Jan26_100x_cp190_rep1_3R4_E-F-D_Position013_12_cmle.ics	2	0	1	1	0.34585869907716804	0.6329113924050632	0.6382978723404255
1539	Jan26_100x_cp190_rep1_3R4_E-F-D_Position013_12_cmle.ics	4	0	1	1	0.16370645089652622	0.5298507462686567	0.5298507462686567
1540	Jan26_100x_cp190_rep1_3R4_E-F-D_Position013_12_cmle.ics	5	0	1	1	0.39197319228745714	0.3469387755102041	0.3469387755102041
1541	Jan26_100x_cp190_rep1_3R4_E-F-D_Position013_12_cmle.ics	6	0	1	1	0.4288647868556884	0.7948717948717947	0.6888888888888889
1542	Jan26_100x_cp190_rep1_3R4_E-F-D_Position013_12_cmle.ics	6	0	1	2	0.0	0.0	0.0
1543	Jan26_100x_cp190_rep1_3R4_E-F-D_Position013_12_cmle.ics	6	0	2	1	0.0	0.0	0.0
1544	Jan26_100x_cp190_rep1_3R4_E-F-D_Position013_12_cmle.ics	6	0	2	2	0.1798465235201274	0.37864077669902907	0.4534883720930232
1545	Jan26_100x_cp190_rep1_3R4_E-F-D_Position013_12_cmle.ics	8	0	1	1	0.0	0.0	0.0
1546	Jan26_100x_cp190_rep1_3R4_E-F-D_Position013_12_cmle.ics	8	0	1	2	0.0	0.0	0.0
1547	Jan26_100x_cp190_rep1_3R4_E-F-D_Position013_12_cmle.ics	8	0	1	3	0.009222898642057815	0.008113590263691683	0.04301075268817204
1548	Jan26_100x_cp190_rep1_3R4_E-F-D_Position013_12_cmle.ics	8	0	2	1	0.0	0.0	0.0
1549	Jan26_100x_cp190_rep1_3R4_E-F-D_Position013_12_cmle.ics	8	0	2	2	0.06225456583389025	0.09642857142857142	0.04462809917355372
1550	Jan26_100x_cp190_rep1_3R4_E-F-D_Position013_12_cmle.ics	8	0	2	3	0.0	0.0	0.0
1551	Jan26_100x_cp190_rep1_3R4_E-F-D_Position013_12_cmle.ics	9	0	1	1	0.28129840858276334	0.23461538461538456	0.4066666666666666
1552	Jan26_100x_cp190_rep1_3R4_E-F-D_Position013_12_cmle.ics	9	0	1	2	0.0	0.0	0.0
1553	Jan26_100x_cp190_rep1_3R4_E-F-D_Position013_12_cmle.ics	10	0	1	1	0.025362971265658993	0.024336283185840708	0.024336283185840708
1554	Jan26_100x_cp190_rep1_3R4_E-F-D_Position013_12_cmle.ics	12	0	1	1	0.4035018155900294	0.3130590339892665	0.32527881040892187
1555	Jan26_100x_cp190_rep1_3R4_E-F-D_Position013_12_cmle.ics	13	0	1	1	0.41272471423208723	0.4890710382513661	0.4864130434782608
1556	Jan26_100x_cp190_rep1_3R4_E-F-D_Position013_12_cmle.ics	15	0	1	1	0.22596101673041646	0.21585903083700436	0.21729490022172948
1557	Jan26_100x_cp190_rep1_3R4_E-F-D_Position013_12_cmle.ics	16	0	1	1	0.3343300757745958	0.39189189189189183	0.39189189189189183
1558	Jan26_100x_cp190_rep1_3R4_E-F-D_Position013_12_cmle.ics	17	0	1	1	0.3389415250956247	0.3848167539267015	0.3848167539267015
1559	Jan26_100x_cp190_rep1_3R4_E-F-D_Position013_12_cmle.ics	18	0	1	1	1.270454287943464	0.6015283842794757	0.6021857923497267
1560	Jan26_100x_cp190_rep1_3R4_E-F-D_Position013_12_cmle.ics	19	0	1	1	0.2951327565458501	0.4183006535947712	0.4129032258064516
1561	Jan26_100x_cp190_rep1_3R4_E-F-D_Position013_12_cmle.ics	20	0	1	1	0.029974420586687898	0.1382978723404255	0.07602339181286549
1562	Jan26_100x_cp190_rep1_3R4_E-F-D_Position013_12_cmle.ics	20	0	1	2	0.0	0.0	0.0
1563	Jan26_100x_cp190_rep1_3R4_E-F-D_Position013_12_cmle.ics	20	0	1	3	0.0	0.0	0.0
1564	Jan26_100x_cp190_rep1_3R4_E-F-D_Position013_12_cmle.ics	20	0	1	4	0.0	0.0	0.0
1565	Jan26_100x_cp190_rep1_3R4_E-F-D_Position013_12_cmle.ics	20	0	2	1	0.0	0.0	0.0
1566	Jan26_100x_cp190_rep1_3R4_E-F-D_Position013_12_cmle.ics	20	0	2	2	0.0	0.0	0.0
1567	Jan26_100x_cp190_rep1_3R4_E-F-D_Position013_12_cmle.ics	20	0	2	3	0.0	0.0	0.0
1568	Jan26_100x_cp190_rep1_3R4_E-F-D_Position013_12_cmle.ics	20	0	2	4	0.0	0.0	0.0
1569	Jan26_100x_cp190_rep1_3R4_E-F-D_Position013_12_cmle.ics	20	0	3	1	0.0	0.0	0.0
1570	Jan26_100x_cp190_rep1_3R4_E-F-D_Position013_12_cmle.ics	20	0	3	2	0.0	0.0	0.0
1571	Jan26_100x_cp190_rep1_3R4_E-F-D_Position013_12_cmle.ics	20	0	3	3	0.0	0.0	0.0
1572	Jan26_100x_cp190_rep1_3R4_E-F-D_Position013_12_cmle.ics	20	0	3	4	0.0	0.0	0.0
1573	Jan26_100x_cp190_rep1_3R4_E-F-D_Position013_12_cmle.ics	20	0	4	1	0.0	0.0	0.0
1574	Jan26_100x_cp190_rep1_3R4_E-F-D_Position013_12_cmle.ics	20	0	4	2	0.0	0.0	0.0
1575	Jan26_100x_cp190_rep1_3R4_E-F-D_Position013_12_cmle.ics	20	0	4	3	0.016140072623601176	0.09589041095890409	0.11111111111111109
1576	Jan26_100x_cp190_rep1_3R4_E-F-D_Position013_12_cmle.ics	20	0	4	4	0.0	0.0	0.0
1577	Jan26_100x_cp190_rep1_3R4_E-F-D_Position013_12_cmle.ics	20	0	5	1	0.0	0.0	0.0
1578	Jan26_100x_cp190_rep1_3R4_E-F-D_Position013_12_cmle.ics	20	0	5	2	0.0	0.0	0.0
1579	Jan26_100x_cp190_rep1_3R4_E-F-D_Position013_12_cmle.ics	20	0	5	3	0.0	0.0	0.0
1580	Jan26_100x_cp190_rep1_3R4_E-F-D_Position013_12_cmle.ics	20	0	5	4	0.0	0.0	0.0
1581	Jan26_100x_cp190_rep1_3R4_E-F-D_Position013_12_cmle.ics	22	0	1	1	0.0	0.0	0.0
1582	Jan26_100x_cp190_rep1_3R4_E-F-D_Position013_12_cmle.ics	22	0	1	2	0.0	0.0	0.0
1583	Jan26_100x_cp190_rep1_3R4_E-F-D_Position013_12_cmle.ics	22	0	2	1	0.0	0.0	0.0
1584	Jan26_100x_cp190_rep1_3R4_E-F-D_Position013_12_cmle.ics	22	0	2	2	0.0	0.0	0.0
1585	Jan26_100x_cp190_rep1_3R4_E-F-D_Position013_12_cmle.ics	23	0	1	1	0.0	0.0	0.0
1586	Jan26_100x_cp190_rep1_3R4_E-F-D_Position013_12_cmle.ics	23	0	1	2	0.12681485632829495	0.36666666666666664	0.31609195402298845
1587	Jan26_100x_cp190_rep1_3R4_E-F-D_Position013_12_cmle.ics	23	0	2	1	0.06917173981543362	0.36144578313253006	0.5263157894736843
1588	Jan26_100x_cp190_rep1_3R4_E-F-D_Position013_12_cmle.ics	23	0	2	2	0.0	0.0	0.0
1589	Jan26_100x_cp190_rep1_3R4_E-F-D_Position013_12_cmle.ics	24	0	1	1	0.0	0.0	0.0
1590	Jan26_100x_cp190_rep1_3R4_E-F-D_Position013_12_cmle.ics	24	0	1	2	0.3596930470402548	0.3095238095238095	0.7464114832535884
1591	Jan26_100x_cp190_rep1_3R4_E-F-D_Position013_12_cmle.ics	26	0	1	1	0.0	0.0	0.0
1592	Jan26_100x_cp190_rep1_3R4_E-F-D_Position013_12_cmle.ics	27	0	1	1	0.6686601515491916	0.5823293172690761	0.5870445344129553
1593	Jan26_100x_cp190_rep1_3R4_E-F-D_Position013_12_cmle.ics	28	0	1	1	0.7055517461174229	0.7481662591687042	0.7518427518427517
1594	Jan26_100x_cp190_rep1_3R4_E-F-D_Position013_12_cmle.ics	29	0	1	1	0.34585869907716804	0.3260869565217391	0.3246753246753247
1595	Jan26_100x_cp190_rep1_3R4_E-F-D_Position013_12_cmle.ics	30	0	1	1	0.22134956740938755	0.21967963386727685	0.2176870748299319
1596	Jan26_100x_cp190_rep1_3R4_E-F-D_Position013_12_cmle.ics	31	0	1	1	0.32741290179305244	0.16027088036117382	0.1599099099099099
1597	Jan26_100x_cp190_rep1_3R4_E-F-D_Position013_12_cmle.ics	32	0	1	1	0.2098209441068153	0.2182254196642686	0.21718377088305485
1598	Jan26_100x_cp190_rep1_3R4_E-F-D_Position013_12_cmle.ics	33	0	1	1	0.6871059488333072	0.6169772256728778	0.6169772256728778
1599	Jan26_100x_cp190_rep1_3R4_E-F-D_Position013_12_cmle.ics	34	0	1	1	0.0	0.0	0.0
1600	Jan26_100x_cp190_rep1_3R4_E-F-D_Position013_12_cmle.ics	34	0	1	2	0.0	0.0	0.0
1601	Jan26_100x_cp190_rep1_3R4_E-F-D_Position013_12_cmle.ics	34	0	1	3	0.0	0.0	0.0
1602	Jan26_100x_cp190_rep1_3R4_E-F-D_Position013_12_cmle.ics	35	0	1	1	0.10145188506263597	0.1134020618556701	0.15999999999999998
1603	Jan26_100x_cp190_rep1_3R4_E-F-D_Position013_12_cmle.ics	35	0	1	2	0.0	0.0	0.0
1604	Jan26_100x_cp190_rep1_3R4_E-F-D_Position013_12_cmle.ics	36	0	1	1	0.1936808714832141	0.454054054054054	0.4565217391304347
1605	Jan26_100x_cp190_rep1_3R4_E-F-D_Position013_12_cmle.ics	37	0	1	1	0.5510681938629545	0.5431818181818182	0.5431818181818182
1606	Jan26_100x_cp190_rep1_3R4_E-F-D_Position013_12_cmle.ics	38	0	1	1	0.0	0.0	0.0
1607	Jan26_100x_cp190_rep1_3R4_E-F-D_Position013_12_cmle.ics	40	0	1	1	0.02305724660514454	0.02320185614849188	0.033557046979865765
1608	Jan26_100x_cp190_rep1_3R4_E-F-D_Position013_12_cmle.ics	40	0	1	2	0.0	0.0	0.0
1609	Jan26_100x_cp190_rep1_3R4_E-F-D_Position013_12_cmle.ics	41	0	1	1	0.0	0.0	0.0
1610	Jan26_100x_cp190_rep1_3R4_E-F-D_Position013_12_cmle.ics	42	0	1	1	0.39427891694797157	0.4499999999999999	0.4499999999999999
1611	Jan26_100x_cp190_rep1_3R4_E-F-D_Position013_12_cmle.ics	43	0	1	1	0.16601217555704068	0.3243243243243243	0.5853658536585366
1612	Jan26_100x_cp190_rep1_3R4_E-F-D_Position013_12_cmle.ics	43	0	1	2	0.0	0.0	0.0
1613	Jan26_100x_cp190_rep1_3R4_E-F-D_Position013_12_cmle.ics	44	0	1	1	0.13373203030983832	0.3135135135135135	0.5631067961165048
1614	Jan26_100x_cp190_rep1_3R4_E-F-D_Position013_12_cmle.ics	44	0	1	2	0.0	0.0	0.0
1615	Jan26_100x_cp190_rep1_3R4_E-F-D_Position013_12_cmle.ics	45	0	1	1	0.9361242121688682	0.5816618911174785	0.6246153846153846
1616	Jan26_100x_cp190_rep1_3R4_E-F-D_Position013_12_cmle.ics	45	0	1	2	0.0	0.0	0.0
1617	Jan26_100x_cp190_rep1_3R4_E-F-D_Position013_12_cmle.ics	45	0	2	1	0.0	0.0	0.0
1618	Jan26_100x_cp190_rep1_3R4_E-F-D_Position013_12_cmle.ics	45	0	2	2	0.0023057246605144538	0.0028011204481792717	0.002487562189054726
1619	Jan26_100x_cp190_rep1_3R4_E-F-D_Position013_12_cmle.ics	46	0	1	1	0.2144323934278442	0.23724489795918366	0.23785166240409203
1620	Jan26_100x_cp190_rep1_3R4_E-F-D_Position013_12_cmle.ics	47	0	1	1	0.1498721029334395	0.13569937369519833	0.17711171662125338
1621	Jan26_100x_cp190_rep1_3R4_E-F-D_Position013_12_cmle.ics	47	0	1	2	0.0	0.0	0.0
1622	Jan26_100x_cp190_rep1_3R4_E-F-D_Position013_12_cmle.ics	49	0	1	1	0.2605468866381333	0.601063829787234	0.34346504559270513
1623	Jan26_100x_cp190_rep1_3R4_E-F-D_Position013_12_cmle.ics	49	0	2	1	0.0	0.0	0.0
1624	Jan26_100x_cp190_rep1_3R4_E-F-D_Position013_12_cmle.ics	50	0	1	1	0.3689159456823126	0.3516483516483516	0.35320088300220753
1625	Jan26_100x_cp190_rep1_3R4_E-F-D_Position013_12_cmle.ics	52	0	1	1	0.6133227596968447	0.8209876543209876	0.6214953271028035
1626	Jan26_100x_cp190_rep1_3R4_E-F-D_Position013_12_cmle.ics	52	0	2	1	0.0	0.0	0.0
1627	Jan26_100x_cp190_rep1_3R4_E-F-D_Position013_12_cmle.ics	53	0	1	1	0.21212666876732975	0.2311557788944723	0.2311557788944723
1628	Jan26_100x_cp190_rep1_3R4_E-F-D_Position013_12_cmle.ics	54	0	1	1	0.2951327565458501	0.367816091954023	0.4758364312267657
1629	Jan26_100x_cp190_rep1_3R4_E-F-D_Position013_12_cmle.ics	54	0	1	2	0.0	0.0	0.0
1630	Jan26_100x_cp190_rep1_3R4_E-F-D_Position013_12_cmle.ics	56	0	1	1	0.10606333438366487	0.08518518518518518	0.08550185873605946
1631	Jan26_100x_cp190_rep1_3R4_E-F-D_Position013_12_cmle.ics	57	0	1	1	0.5856540637706713	0.6939890710382514	0.6883468834688347
1632	Jan26_100x_cp190_rep1_3R4_E-F-D_Position013_12_cmle.ics	59	0	1	1	0.0	0.0	0.0
1633	Jan26_100x_cp190_rep1_3R4_E-F-D_Position013_12_cmle.ics	59	0	1	2	0.0	0.0	0.0
1634	Jan26_100x_cp190_rep1_3R4_E-F-D_Position013_12_cmle.ics	60	0	1	1	0.07147746447594806	0.3563218390804597	0.1107142857142857
1635	Jan26_100x_cp190_rep1_3R4_E-F-D_Position013_12_cmle.ics	60	0	1	2	0.0	0.0	0.0
1636	Jan26_100x_cp190_rep1_3R4_E-F-D_Position013_12_cmle.ics	60	0	1	3	0.0	0.0	0.0
1637	Jan26_100x_cp190_rep1_3R4_E-F-D_Position013_12_cmle.ics	60	0	2	1	0.0	0.0	0.0
1638	Jan26_100x_cp190_rep1_3R4_E-F-D_Position013_12_cmle.ics	60	0	2	2	0.0	0.0	0.0
1639	Jan26_100x_cp190_rep1_3R4_E-F-D_Position013_12_cmle.ics	60	0	2	3	0.0	0.0	0.0
1640	Jan26_100x_cp190_rep1_3R4_E-F-D_Position013_12_cmle.ics	60	0	3	1	0.0	0.0	0.0
1641	Jan26_100x_cp190_rep1_3R4_E-F-D_Position013_12_cmle.ics	60	0	3	2	0.0	0.0	0.0
1642	Jan26_100x_cp190_rep1_3R4_E-F-D_Position013_12_cmle.ics	60	0	3	3	0.18676369750167077	0.4792899408284023	0.3188976377952756
1643	Jan26_100x_cp190_rep1_3R4_E-F-D_Position013_12_cmle.ics	60	0	4	1	0.0	0.0	0.0
1644	Jan26_100x_cp190_rep1_3R4_E-F-D_Position013_12_cmle.ics	60	0	4	2	0.0	0.0	0.0
1645	Jan26_100x_cp190_rep1_3R4_E-F-D_Position013_12_cmle.ics	60	0	4	3	0.0	0.0	0.0
1646	Jan26_100x_cp190_rep1_3R4_E-F-D_Position013_12_cmle.ics	61	0	1	1	0.20290377012527194	0.23783783783783782	0.23783783783783782
1647	Jan26_100x_cp190_rep1_3R4_E-F-D_Position013_12_cmle.ics	63	0	1	1	0.0	0.0	0.0
1648	Jan26_100x_cp190_rep1_3R4_E-F-D_Position013_12_cmle.ics	63	0	1	2	0.0	0.0	0.0
1649	Jan26_100x_cp190_rep1_3R4_E-F-D_Position013_12_cmle.ics	63	0	2	1	0.0	0.0	0.0
1650	Jan26_100x_cp190_rep1_3R4_E-F-D_Position013_12_cmle.ics	63	0	2	2	0.0	0.0	0.0
1651	Jan26_100x_cp190_rep1_3R4_E-F-D_Position013_12_cmle.ics	64	0	1	1	0.053031667191832436	0.05111111111111111	0.05764411027568922
1652	Jan26_100x_cp190_rep1_3R4_E-F-D_Position013_12_cmle.ics	65	0	1	1	0.0	0.0	0.0
1653	Jan26_100x_cp190_rep1_3R4_E-F-D_Position013_12_cmle.ics	66	0	1	1	0.2974384812063645	0.43143812709030094	0.43288590604026833
1654	Jan26_100x_cp190_rep1_3R4_E-F-D_Position013_12_cmle.ics	67	0	1	1	0.3827502936453993	0.17926565874730022	0.24340175953079174
1655	Jan26_100x_cp190_rep1_3R4_E-F-D_Position013_12_cmle.ics	67	0	1	2	0.0	0.0	0.0
1656	Jan26_100x_cp190_rep1_3R4_E-F-D_Position013_12_cmle.ics	67	0	2	1	0.0	0.0	0.0
1657	Jan26_100x_cp190_rep1_3R4_E-F-D_Position013_12_cmle.ics	67	0	2	2	0.0	0.0	0.0
1658	Jan26_100x_cp190_rep1_3R4_E-F-D_Position013_12_cmle.ics	68	0	1	1	0.08761753709954924	0.08755760368663593	0.08796296296296294
1659	Jan26_100x_cp190_rep1_3R4_E-F-D_Position013_12_cmle.ics	69	0	1	1	0.06917173981543362	0.39473684210526316	0.19108280254777074
1660	Jan26_100x_cp190_rep1_3R4_E-F-D_Position013_12_cmle.ics	69	0	2	1	0.0	0.0	0.0
1661	Jan26_100x_cp190_rep1_3R4_E-F-D_Position013_12_cmle.ics	70	0	1	1	0.0	0.0	0.0
1662	Jan26_100x_cp190_rep1_3R4_E-F-D_Position013_12_cmle.ics	70	0	1	2	0.16831790021755513	0.20448179271708686	0.19010416666666669
1663	Jan26_100x_cp190_rep1_3R4_E-F-D_Position013_12_cmle.ics	70	0	2	1	0.0	0.0	0.0
1664	Jan26_100x_cp190_rep1_3R4_E-F-D_Position013_12_cmle.ics	70	0	2	2	0.0	0.0	0.0
1665	Jan26_100x_cp190_rep1_3R4_E-F-D_Position013_12_cmle.ics	70	0	3	1	0.0645602904944047	0.19178082191780818	0.08510638297872339
1666	Jan26_100x_cp190_rep1_3R4_E-F-D_Position013_12_cmle.ics	70	0	3	2	0.0	0.0	0.0
1667	Jan26_100x_cp190_rep1_3R4_E-F-D_Position013_12_cmle.ics	71	0	1	1	0.009222898642057815	0.011940298507462685	0.013114754098360654
1668	Jan26_100x_cp190_rep1_3R4_E-F-D_Position013_12_cmle.ics	71	0	1	2	0.0	0.0	0.0
1669	Jan26_100x_cp190_rep1_3R4_E-F-D_Position013_12_cmle.ics	71	0	1	3	0.0	0.0	0.0
1670	Jan26_100x_cp190_rep1_3R4_E-F-D_Position013_12_cmle.ics	71	0	2	1	0.0	0.0	0.0
1671	Jan26_100x_cp190_rep1_3R4_E-F-D_Position013_12_cmle.ics	71	0	2	2	0.0	0.0	0.0
1672	Jan26_100x_cp190_rep1_3R4_E-F-D_Position013_12_cmle.ics	71	0	2	3	0.0	0.0	0.0
1673	Jan26_100x_cp190_rep1_3R4_E-F-D_Position013_12_cmle.ics	71	0	3	1	0.0	0.0	0.0
1674	Jan26_100x_cp190_rep1_3R4_E-F-D_Position013_12_cmle.ics	71	0	3	2	0.013834347963086722	0.01221995926680244	0.01214574898785425
1675	Jan26_100x_cp190_rep1_3R4_E-F-D_Position013_12_cmle.ics	71	0	3	3	0.0	0.0	0.0
1676	Jan26_100x_cp190_rep1_3R4_E-F-D_Position013_12_cmle.ics	72	0	1	1	0.0	0.0	0.0
1677	Jan26_100x_cp190_rep1_3R4_E-F-D_Position013_12_cmle.ics	72	0	1	2	0.08300608777852034	0.21951219512195116	0.3243243243243243
1678	Jan26_100x_cp190_rep1_3R4_E-F-D_Position013_12_cmle.ics	73	0	1	1	0.22134956740938755	0.18897637795275588	0.47058823529411753
1679	Jan26_100x_cp190_rep1_3R4_E-F-D_Position013_12_cmle.ics	73	0	1	2	0.0	0.0	0.0
1680	Jan26_100x_cp190_rep1_3R4_E-F-D_Position013_12_cmle.ics	74	0	1	1	0.0	0.0	0.0
1681	Jan26_100x_cp190_rep1_3R4_E-F-D_Position013_12_cmle.ics	74	0	1	2	0.0	0.0	0.0
1682	Jan26_100x_cp190_rep1_3R4_E-F-D_Position013_12_cmle.ics	75	0	1	1	0.0	0.0	0.0
1683	Jan26_100x_cp190_rep1_3R4_E-F-D_Position013_12_cmle.ics	76	0	1	1	0.30204993052739343	0.30465116279069765	0.30465116279069765
1684	Jan26_100x_cp190_rep1_3R4_E-F-D_Position013_12_cmle.ics	78	0	1	1	0.0	0.0	0.0
1685	Jan26_100x_cp190_rep1_3R4_E-F-D_Position013_12_cmle.ics	80	0	1	1	0.03228014524720235	0.03733333333333333	0.26415094339622636
1686	Jan26_100x_cp190_rep1_3R4_E-F-D_Position013_12_cmle.ics	80	0	1	2	0.21904384274887312	0.25333333333333335	0.29687499999999994
1687	Jan26_100x_cp190_rep1_3R4_E-F-D_Position013_12_cmle.ics	81	0	1	1	0.0	0.0	0.0
1688	Jan26_100x_cp190_rep1_3R4_E-F-D_Position013_12_cmle.ics	81	0	1	2	0.0	0.0	0.0
1689	Jan26_100x_cp190_rep1_3R4_E-F-D_Position013_12_cmle.ics	82	0	1	1	0.0	0.0	0.0
1690	Jan26_100x_cp190_rep1_3R4_E-F-D_Position013_12_cmle.ics	83	0	1	1	0.0	0.0	0.0
1691	Jan26_100x_cp190_rep1_3R4_E-F-D_Position013_12_cmle.ics	84	0	1	1	0.0	0.0	0.0
1692	Jan26_100x_cp190_rep1_3R4_E-F-D_Position013_12_cmle.ics	84	0	1	2	0.0	0.0	0.0
1693	Jan26_100x_cp190_rep1_3R4_E-F-D_Position013_12_cmle.ics	86	0	1	1	0.0	0.0	0.0
1694	Jan26_100x_cp190_rep1_3R4_E-F-D_Position013_12_cmle.ics	87	0	1	1	0.2836041332432778	0.4456521739130435	0.44727272727272716
1695	Jan26_100x_cp190_rep1_3R4_E-F-D_Position013_12_cmle.ics	88	0	1	1	0.4196418882136306	0.3729508196721311	0.49189189189189186
1696	Jan26_100x_cp190_rep1_3R4_E-F-D_Position013_12_cmle.ics	88	0	1	2	0.0	0.0	0.0
1697	Jan26_100x_cp190_rep1_3R4_E-F-D_Position014_13_cmle.ics	1	0	1	1	0.0	0.0	0.0
1698	Jan26_100x_cp190_rep1_3R4_E-F-D_Position014_13_cmle.ics	1	0	1	2	0.27207550994070556	0.2369477911646586	0.27251732101616627
1699	Jan26_100x_cp190_rep1_3R4_E-F-D_Position014_13_cmle.ics	3	0	1	1	0.2697697852801911	0.21234119782214153	0.21234119782214153
1700	Jan26_100x_cp190_rep1_3R4_E-F-D_Position014_13_cmle.ics	4	0	1	1	0.13373203030983832	0.11623246492985972	0.11693548387096775
1701	Jan26_100x_cp190_rep1_3R4_E-F-D_Position014_13_cmle.ics	5	0	1	1	0.2766869592617345	0.15503875968992248	0.15544041450777202
1702	Jan26_100x_cp190_rep1_3R4_E-F-D_Position014_13_cmle.ics	6	0	1	1	0.0	0.0	0.0
1703	Jan26_100x_cp190_rep1_3R4_E-F-D_Position014_13_cmle.ics	7	0	1	1	1.0421875465525332	0.8625954198473282	0.8659003831417624
1704	Jan26_100x_cp190_rep1_3R4_E-F-D_Position014_13_cmle.ics	8	0	1	1	0.0	0.0	0.0
1705	Jan26_100x_cp190_rep1_3R4_E-F-D_Position014_13_cmle.ics	8	0	1	2	0.0	0.0	0.0
1706	Jan26_100x_cp190_rep1_3R4_E-F-D_Position014_13_cmle.ics	10	0	1	1	0.5672082664865556	0.265658747300216	0.26623376623376627
1707	Jan26_100x_cp190_rep1_3R4_E-F-D_Position014_13_cmle.ics	11	0	1	1	0.1890694221621852	0.7454545454545455	0.7522935779816513
1708	Jan26_100x_cp190_rep1_3R4_E-F-D_Position014_13_cmle.ics	12	0	1	1	0.0023057246605144538	0.004424778761061947	0.0042016806722689065
1709	Jan26_100x_cp190_rep1_3R4_E-F-D_Position014_13_cmle.ics	13	0	1	1	0.6755773255307349	0.7009569377990429	0.704326923076923
1710	Jan26_100x_cp190_rep1_3R4_E-F-D_Position014_13_cmle.ics	15	0	1	1	0.0	0.0	0.0
1711	Jan26_100x_cp190_rep1_3R4_E-F-D_Position014_13_cmle.ics	15	0	1	2	0.0	0.0	0.0
1712	Jan26_100x_cp190_rep1_3R4_E-F-D_Position014_13_cmle.ics	15	0	1	3	0.0	0.0	0.0
1713	Jan26_100x_cp190_rep1_3R4_E-F-D_Position014_13_cmle.ics	15	0	1	4	0.0	0.0	0.0
1714	Jan26_100x_cp190_rep1_3R4_E-F-D_Position014_13_cmle.ics	15	0	2	1	0.19598659614372857	0.2901023890784983	0.35123966942148754
1715	Jan26_100x_cp190_rep1_3R4_E-F-D_Position014_13_cmle.ics	15	0	2	2	0.0	0.0	0.0
1716	Jan26_100x_cp190_rep1_3R4_E-F-D_Position014_13_cmle.ics	15	0	2	3	0.0	0.0	0.0
1717	Jan26_100x_cp190_rep1_3R4_E-F-D_Position014_13_cmle.ics	15	0	2	4	0.0	0.0	0.0
1718	Jan26_100x_cp190_rep1_3R4_E-F-D_Position014_13_cmle.ics	15	0	3	1	0.0	0.0	0.0
1719	Jan26_100x_cp190_rep1_3R4_E-F-D_Position014_13_cmle.ics	15	0	3	2	0.0	0.0	0.0
1720	Jan26_100x_cp190_rep1_3R4_E-F-D_Position014_13_cmle.ics	15	0	3	3	0.0	0.0	0.0
1721	Jan26_100x_cp190_rep1_3R4_E-F-D_Position014_13_cmle.ics	15	0	3	4	0.0	0.0	0.0
1722	Jan26_100x_cp190_rep1_3R4_E-F-D_Position014_13_cmle.ics	15	0	4	1	0.0	0.0	0.0
1723	Jan26_100x_cp190_rep1_3R4_E-F-D_Position014_13_cmle.ics	15	0	4	2	0.059948841173375796	0.48148148148148134	0.21311475409836061
1724	Jan26_100x_cp190_rep1_3R4_E-F-D_Position014_13_cmle.ics	15	0	4	3	0.0	0.0	0.0
1725	Jan26_100x_cp190_rep1_3R4_E-F-D_Position014_13_cmle.ics	15	0	4	4	0.0	0.0	0.0
1726	Jan26_100x_cp190_rep1_3R4_E-F-D_Position014_13_cmle.ics	16	0	1	1	0.0	0.0	0.0
1727	Jan26_100x_cp190_rep1_3R4_E-F-D_Position014_13_cmle.ics	16	0	1	2	0.2974384812063645	0.6142857142857142	0.7166666666666666
1728	Jan26_100x_cp190_rep1_3R4_E-F-D_Position014_13_cmle.ics	16	0	2	1	0.1590950015754973	0.24731182795698922	0.2323232323232323
1729	Jan26_100x_cp190_rep1_3R4_E-F-D_Position014_13_cmle.ics	16	0	2	2	0.0	0.0	0.0
1730	Jan26_100x_cp190_rep1_3R4_E-F-D_Position014_13_cmle.ics	17	0	1	1	0.3043556551879079	0.24999999999999994	0.24812030075187969
1731	Jan26_100x_cp190_rep1_3R4_E-F-D_Position014_13_cmle.ics	18	0	1	1	0.0	0.0	0.0
1732	Jan26_100x_cp190_rep1_3R4_E-F-D_Position014_13_cmle.ics	18	0	1	2	0.0	0.0	0.0
1733	Jan26_100x_cp190_rep1_3R4_E-F-D_Position014_13_cmle.ics	18	0	2	1	0.0	0.0	0.0
1734	Jan26_100x_cp190_rep1_3R4_E-F-D_Position014_13_cmle.ics	18	0	2	2	0.013834347963086722	0.12	0.0857142857142857
1735	Jan26_100x_cp190_rep1_3R4_E-F-D_Position014_13_cmle.ics	19	0	1	1	0.0	0.0	0.0
1736	Jan26_100x_cp190_rep1_3R4_E-F-D_Position014_13_cmle.ics	20	0	1	1	0.0	0.0	0.0
1737	Jan26_100x_cp190_rep1_3R4_E-F-D_Position014_13_cmle.ics	20	0	2	1	0.0	0.0	0.0
1738	Jan26_100x_cp190_rep1_3R4_E-F-D_Position014_13_cmle.ics	20	0	3	1	0.025362971265658993	0.0728476821192053	0.027918781725888325
1739	Jan26_100x_cp190_rep1_3R4_E-F-D_Position014_13_cmle.ics	21	0	1	1	0.8415895010877756	0.3373382624768946	0.33702677746999077
1740	Jan26_100x_cp190_rep1_3R4_E-F-D_Position014_13_cmle.ics	22	0	1	1	0.0	0.0	0.0
1741	Jan26_100x_cp190_rep1_3R4_E-F-D_Position014_13_cmle.ics	23	0	1	1	0.3435529744166536	0.3204301075268817	0.32181425485961124
1742	Jan26_100x_cp190_rep1_3R4_E-F-D_Position014_13_cmle.ics	24	0	1	1	0.0	0.0	0.0
1743	Jan26_100x_cp190_rep1_3R4_E-F-D_Position014_13_cmle.ics	25	0	1	1	0.0	0.0	0.0
1744	Jan26_100x_cp190_rep1_3R4_E-F-D_Position014_13_cmle.ics	25	0	2	1	0.3850560183059138	0.773148148148148	0.40731707317073174
1745	Jan26_100x_cp190_rep1_3R4_E-F-D_Position014_13_cmle.ics	26	0	1	1	0.0	0.0	0.0
1746	Jan26_100x_cp190_rep1_3R4_E-F-D_Position014_13_cmle.ics	26	0	1	2	0.0	0.0	0.0
1747	Jan26_100x_cp190_rep1_3R4_E-F-D_Position014_13_cmle.ics	27	0	1	1	0.32741290179305244	0.5503875968992248	0.5546875
1748	Jan26_100x_cp190_rep1_3R4_E-F-D_Position014_13_cmle.ics	28	0	1	1	0.0	0.0	0.0
1749	Jan26_100x_cp190_rep1_3R4_E-F-D_Position014_13_cmle.ics	30	0	1	1	0.6040998610547869	0.5019157088122604	0.5028790786948176
1750	Jan26_100x_cp190_rep1_3R4_E-F-D_Position014_13_cmle.ics	32	0	1	1	0.3135785538299657	0.28333333333333327	0.3119266055045871
1751	Jan26_100x_cp190_rep1_3R4_E-F-D_Position014_13_cmle.ics	33	0	1	1	0.0	0.0	0.0
1752	Jan26_100x_cp190_rep1_3R4_E-F-D_Position014_13_cmle.ics	33	0	1	2	0.0	0.0	0.0
1753	Jan26_100x_cp190_rep1_3R4_E-F-D_Position014_13_cmle.ics	33	0	2	1	0.0	0.0	0.0
1754	Jan26_100x_cp190_rep1_3R4_E-F-D_Position014_13_cmle.ics	33	0	2	2	0.0	0.0	0.0
1755	Jan26_100x_cp190_rep1_3R4_E-F-D_Position014_13_cmle.ics	35	0	1	1	0.46114493210289076	0.6269592476489028	0.6230529595015575
1756	Jan26_100x_cp190_rep1_3R4_E-F-D_Position014_13_cmle.ics	37	0	1	1	0.0	0.0	0.0
1757	Jan26_100x_cp190_rep1_3R4_E-F-D_Position014_13_cmle.ics	37	0	1	2	0.11067478370469377	0.26966292134831454	0.7384615384615383
1758	Jan26_100x_cp190_rep1_3R4_E-F-D_Position014_13_cmle.ics	38	0	1	1	0.7286089927225674	0.6053639846743295	0.6583333333333333
1759	Jan26_100x_cp190_rep1_3R4_E-F-D_Position014_13_cmle.ics	39	0	1	1	0.3619987717007692	0.6254980079681274	0.6254980079681274
1760	Jan26_100x_cp190_rep1_3R4_E-F-D_Position014_13_cmle.ics	40	0	1	1	0.09222898642057815	0.2	0.2325581395348837
1761	Jan26_100x_cp190_rep1_3R4_E-F-D_Position014_13_cmle.ics	40	0	1	2	0.0	0.0	0.0
1762	Jan26_100x_cp190_rep1_3R4_E-F-D_Position014_13_cmle.ics	40	0	2	1	0.0	0.0	0.0
1763	Jan26_100x_cp190_rep1_3R4_E-F-D_Position014_13_cmle.ics	40	0	2	2	0.08070036311800588	0.6249999999999999	0.4166666666666667
1764	Jan26_100x_cp190_rep1_3R4_E-F-D_Position014_13_cmle.ics	41	0	1	1	0.0	0.0	0.0
1765	Jan26_100x_cp190_rep1_3R4_E-F-D_Position014_13_cmle.ics	41	0	1	2	0.0	0.0	0.0
1766	Jan26_100x_cp190_rep1_3R4_E-F-D_Position014_13_cmle.ics	42	0	1	1	0.15448355225446841	0.4036144578313252	0.2815126050420168
1767	Jan26_100x_cp190_rep1_3R4_E-F-D_Position014_13_cmle.ics	42	0	2	1	0.0	0.0	0.0
1768	Jan26_100x_cp190_rep1_3R4_E-F-D_Position014_13_cmle.ics	43	0	1	1	0.016140072623601176	0.06140350877192982	0.06194690265486725
1769	Jan26_100x_cp190_rep1_3R4_E-F-D_Position014_13_cmle.ics	44	0	1	1	0.0	0.0	0.0
1770	Jan26_100x_cp190_rep1_3R4_E-F-D_Position014_13_cmle.ics	44	0	1	2	0.0	0.0	0.0
1771	Jan26_100x_cp190_rep1_3R4_E-F-D_Position014_13_cmle.ics	45	0	1	1	0.47728500472649193	0.6993243243243243	0.4672686230248307
1772	Jan26_100x_cp190_rep1_3R4_E-F-D_Position014_13_cmle.ics	45	0	2	1	0.0	0.0	0.0
1773	Jan26_100x_cp190_rep1_3R4_E-F-D_Position014_13_cmle.ics	46	0	1	1	0.7055517461174229	0.3384955752212389	0.34
1774	Jan26_100x_cp190_rep1_3R4_E-F-D_Position014_13_cmle.ics	47	0	1	1	0.7954750078774866	0.7278481012658228	0.7278481012658228
1775	Jan26_100x_cp190_rep1_3R4_E-F-D_Position014_13_cmle.ics	48	0	1	1	0.6017941363942725	0.5178571428571428	0.5199203187250996
1776	Jan26_100x_cp190_rep1_3R4_E-F-D_Position014_13_cmle.ics	49	0	1	1	0.2559354373171044	0.2817258883248731	0.28316326530612246
1777	Jan26_100x_cp190_rep1_3R4_E-F-D_Position014_13_cmle.ics	50	0	1	1	0.5464567445419255	0.4739999999999999	0.47211155378486047
1778	Jan26_100x_cp190_rep1_3R4_E-F-D_Position014_13_cmle.ics	51	0	1	1	0.3389415250956247	0.5444444444444444	0.5485074626865671
1779	Jan26_100x_cp190_rep1_3R4_E-F-D_Position014_13_cmle.ics	52	0	1	1	0.0	0.0	0.0
1780	Jan26_100x_cp190_rep1_3R4_E-F-D_Position014_13_cmle.ics	54	0	1	1	0.20290377012527194	0.1527777777777778	0.1527777777777778
1781	Jan26_100x_cp190_rep1_3R4_E-F-D_Position014_13_cmle.ics	55	0	1	1	0.7147746447594807	0.7635467980295565	0.5882352941176471
1782	Jan26_100x_cp190_rep1_3R4_E-F-D_Position014_13_cmle.ics	55	0	2	1	0.0	0.0	0.0
1783	Jan26_100x_cp190_rep1_3R4_E-F-D_Position014_13_cmle.ics	57	0	1	1	0.6017941363942725	0.5686274509803921	0.5698689956331877
1784	Jan26_100x_cp190_rep1_3R4_E-F-D_Position014_13_cmle.ics	58	0	1	1	0.04611449321028908	0.1282051282051282	0.17094017094017092
1785	Jan26_100x_cp190_rep1_3R4_E-F-D_Position014_13_cmle.ics	59	0	1	1	0.7839463845749143	0.6367041198501873	0.6390977443609022
1786	Jan26_100x_cp190_rep1_3R4_E-F-D_Position014_13_cmle.ics	60	0	1	1	0.4081132649110583	0.33522727272727265	0.3339622641509434
1787	Jan26_100x_cp190_rep1_3R4_E-F-D_Position014_13_cmle.ics	61	0	1	1	0.04150304388926017	0.13636363636363633	0.21686746987951802
1788	Jan26_100x_cp190_rep1_3R4_E-F-D_Position014_13_cmle.ics	61	0	1	2	0.0	0.0	0.0
1789	Jan26_100x_cp190_rep1_3R4_E-F-D_Position014_13_cmle.ics	61	0	2	1	0.0	0.0	0.0
1790	Jan26_100x_cp190_rep1_3R4_E-F-D_Position014_13_cmle.ics	61	0	2	2	0.35738732237974036	0.5698529411764706	0.5149501661129567
1791	Jan26_100x_cp190_rep1_3R4_E-F-D_Position014_13_cmle.ics	62	0	1	1	0.1706236248780696	0.29249011857707513	0.2901960784313725
1792	Jan26_100x_cp190_rep1_3R4_E-F-D_Position014_13_cmle.ics	63	0	1	1	0.04380876854977462	0.12837837837837837	0.11242603550295856
1793	Jan26_100x_cp190_rep1_3R4_E-F-D_Position014_13_cmle.ics	64	0	1	1	0.5210937732762666	0.4094202898550725	0.4086799276672694
1794	Jan26_100x_cp190_rep1_3R4_E-F-D_Position014_13_cmle.ics	65	0	1	1	0.08761753709954924	0.07076350093109869	0.07063197026022304
1795	Jan26_100x_cp190_rep1_3R4_E-F-D_Position014_13_cmle.ics	67	0	1	1	0.2144323934278442	0.20173535791757047	0.2026143790849673
1796	Jan26_100x_cp190_rep1_3R4_E-F-D_Position014_13_cmle.ics	68	0	1	1	0.4265590621951739	0.3995680345572354	0.39870689655172403
1797	Jan26_100x_cp190_rep1_3R4_E-F-D_Position014_13_cmle.ics	70	0	1	1	0.0023057246605144538	0.010101010101010102	0.007874015748031496
1798	Jan26_100x_cp190_rep1_3R4_E-F-D_Position014_13_cmle.ics	70	0	1	2	0.0	0.0	0.0
1799	Jan26_100x_cp190_rep1_3R4_E-F-D_Position014_13_cmle.ics	70	0	2	1	0.0	0.0	0.0
1800	Jan26_100x_cp190_rep1_3R4_E-F-D_Position014_13_cmle.ics	70	0	2	2	0.0	0.0	0.0
1801	Jan26_100x_cp190_rep1_3R4_E-F-D_Position014_13_cmle.ics	71	0	1	1	0.26746406061967665	0.2543859649122807	0.3525835866261398
1802	Jan26_100x_cp190_rep1_3R4_E-F-D_Position014_13_cmle.ics	71	0	1	2	0.0	0.0	0.0
1803	Jan26_100x_cp190_rep1_3R4_E-F-D_Position014_13_cmle.ics	73	0	1	1	0.0	0.0	0.0
1804	Jan26_100x_cp190_rep1_3R4_E-F-D_Position014_13_cmle.ics	73	0	1	2	0.0	0.0	0.0
1805	Jan26_100x_cp190_rep1_3R4_E-F-D_Position014_13_cmle.ics	73	0	1	3	0.0	0.0	0.0
1806	Jan26_100x_cp190_rep1_3R4_E-F-D_Position014_13_cmle.ics	73	0	2	1	0.0	0.0	0.0
1807	Jan26_100x_cp190_rep1_3R4_E-F-D_Position014_13_cmle.ics	73	0	2	2	0.0	0.0	0.0
1808	Jan26_100x_cp190_rep1_3R4_E-F-D_Position014_13_cmle.ics	73	0	2	3	0.0	0.0	0.0
1809	Jan26_100x_cp190_rep1_3R4_E-F-D_Position014_13_cmle.ics	74	0	1	1	0.13142630564932387	0.3275862068965517	0.3220338983050847
1810	Jan26_100x_cp190_rep1_3R4_E-F-D_Position014_13_cmle.ics	76	0	1	1	0.5764311651286135	0.4950495049504951	0.496031746031746
1811	Jan26_100x_cp190_rep1_3R4_E-F-D_Position014_13_cmle.ics	77	0	1	1	0.4634506567634052	0.43412526997840173	0.43600867678958777
1812	Jan26_100x_cp190_rep1_3R4_E-F-D_Position014_13_cmle.ics	78	0	1	1	0.0	0.0	0.0
1813	Jan26_100x_cp190_rep1_3R4_E-F-D_Position014_13_cmle.ics	78	0	1	2	0.0	0.0	0.0
1814	Jan26_100x_cp190_rep1_3R4_E-F-D_Position014_13_cmle.ics	78	0	2	1	0.0	0.0	0.0
1815	Jan26_100x_cp190_rep1_3R4_E-F-D_Position014_13_cmle.ics	78	0	2	2	0.0	0.0	0.0
1816	Jan26_100x_cp190_rep1_3R4_E-F-D_Position014_13_cmle.ics	79	0	1	1	0.4842021787080353	0.3215926493108729	0.7473309608540923
1817	Jan26_100x_cp190_rep1_3R4_E-F-D_Position014_13_cmle.ics	79	0	1	2	0.0	0.0	0.0
1818	Jan26_100x_cp190_rep1_3R4_E-F-D_Position014_13_cmle.ics	79	0	1	3	0.0	0.0	0.0
1819	Jan26_100x_cp190_rep1_3R4_E-F-D_Position014_13_cmle.ics	79	0	2	1	0.0	0.0	0.0
1820	Jan26_100x_cp190_rep1_3R4_E-F-D_Position014_13_cmle.ics	79	0	2	2	0.0	0.0	0.0
1821	Jan26_100x_cp190_rep1_3R4_E-F-D_Position014_13_cmle.ics	79	0	2	3	0.04150304388926017	0.0481283422459893	0.03821656050955413
1822	Jan26_100x_cp190_rep1_3R4_E-F-D_Position014_13_cmle.ics	80	0	1	1	0.0	0.0	0.0
1823	Jan26_100x_cp190_rep1_3R4_E-F-D_Position014_13_cmle.ics	81	0	1	1	0.0	0.0	0.0
1824	Jan26_100x_cp190_rep1_3R4_E-F-D_Position014_13_cmle.ics	81	0	1	2	0.0	0.0	0.0
1825	Jan26_100x_cp190_rep1_3R4_E-F-D_Position014_13_cmle.ics	81	0	1	3	0.0	0.0	0.0
1826	Jan26_100x_cp190_rep1_3R4_E-F-D_Position014_13_cmle.ics	82	0	1	1	0.32971862645356687	0.3101952277657266	0.25627240143369173
1827	Jan26_100x_cp190_rep1_3R4_E-F-D_Position014_13_cmle.ics	82	0	2	1	0.0	0.0	0.0
1828	Jan26_100x_cp190_rep1_3R4_E-F-D_Position014_13_cmle.ics	83	0	1	1	0.22134956740938755	0.2506527415143603	0.2526315789473684
1829	Jan26_100x_cp190_rep1_3R4_E-F-D_Position014_13_cmle.ics	84	0	1	1	0.5672082664865556	0.5135699373695198	0.5125
1830	Jan26_100x_cp190_rep1_3R4_E-F-D_Position014_13_cmle.ics	85	0	1	1	0.01152862330257227	0.022727272727272728	0.058823529411764705
1831	Jan26_100x_cp190_rep1_3R4_E-F-D_Position014_13_cmle.ics	85	0	1	2	0.0	0.0	0.0
1832	Jan26_100x_cp190_rep1_3R4_E-F-D_Position014_13_cmle.ics	86	0	1	1	0.21904384274887312	0.20742358078602616	0.28273809523809523
1833	Jan26_100x_cp190_rep1_3R4_E-F-D_Position014_13_cmle.ics	86	0	1	2	0.0	0.0	0.0
1834	Jan26_100x_cp190_rep1_3R4_E-F-D_Position014_13_cmle.ics	87	0	1	1	0.0	0.0	0.0
1835	Jan26_100x_cp190_rep1_3R4_E-F-D_Position014_13_cmle.ics	89	0	1	1	0.10375760972315042	0.16363636363636358	0.17647058823529407
1836	Jan26_100x_cp190_rep1_3R4_E-F-D_Position014_13_cmle.ics	90	0	1	1	0.0	0.0	0.0
1837	Jan26_100x_cp190_rep1_3R4_E-F-D_Position014_13_cmle.ics	90	0	2	1	0.0	0.0	0.0
1838	Jan26_100x_cp190_rep1_3R4_E-F-D_Position014_13_cmle.ics	90	0	3	1	0.3481644237376825	0.5571955719557196	0.34162895927601805
1839	Jan26_100x_cp190_rep1_3R4_E-F-D_Position014_13_cmle.ics	91	0	1	1	0.34585869907716804	0.2884615384615384	0.28957528957528955
1840	Jan26_100x_cp190_rep1_3R4_E-F-D_Position015_14_cmle.ics	1	0	1	1	0.0	0.0	0.0
1841	Jan26_100x_cp190_rep1_3R4_E-F-D_Position015_14_cmle.ics	2	0	1	1	0.0	0.0	0.0
1842	Jan26_100x_cp190_rep1_3R4_E-F-D_Position015_14_cmle.ics	3	0	1	1	0.0	0.0	0.0
1843	Jan26_100x_cp190_rep1_3R4_E-F-D_Position015_14_cmle.ics	4	0	1	1	0.0	0.0	0.0
1844	Jan26_100x_cp190_rep1_3R4_E-F-D_Position015_14_cmle.ics	5	0	1	1	0.20520949478578637	0.28343949044585987	0.22531645569620248
1845	Jan26_100x_cp190_rep1_3R4_E-F-D_Position015_14_cmle.ics	6	0	1	1	0.0	0.0	0.0
1846	Jan26_100x_cp190_rep1_3R4_E-F-D_Position015_14_cmle.ics	6	0	1	2	0.009222898642057815	0.014814814814814815	0.06666666666666667
1847	Jan26_100x_cp190_rep1_3R4_E-F-D_Position015_14_cmle.ics	7	0	1	1	0.9845444300396717	0.9467849223946784	0.6197387518142234
1848	Jan26_100x_cp190_rep1_3R4_E-F-D_Position015_14_cmle.ics	7	0	1	2	0.0	0.0	0.0
1849	Jan26_100x_cp190_rep1_3R4_E-F-D_Position015_14_cmle.ics	7	0	2	1	0.0	0.0	0.0
1850	Jan26_100x_cp190_rep1_3R4_E-F-D_Position015_14_cmle.ics	7	0	2	2	0.472673555405463	0.39196940726577434	0.7118055555555556
1851	Jan26_100x_cp190_rep1_3R4_E-F-D_Position015_14_cmle.ics	9	0	1	1	0.0	0.0	0.0
1852	Jan26_100x_cp190_rep1_3R4_E-F-D_Position015_14_cmle.ics	9	0	2	1	0.0	0.0	0.0
1853	Jan26_100x_cp190_rep1_3R4_E-F-D_Position015_14_cmle.ics	10	0	1	1	0.1890694221621852	0.23495702005730656	0.23495702005730656
1854	Jan26_100x_cp190_rep1_3R4_E-F-D_Position015_14_cmle.ics	11	0	1	1	0.2559354373171044	0.4157303370786517	0.7762237762237763
1855	Jan26_100x_cp190_rep1_3R4_E-F-D_Position015_14_cmle.ics	11	0	1	2	0.0	0.0	0.0
1856	Jan26_100x_cp190_rep1_3R4_E-F-D_Position015_14_cmle.ics	11	0	2	1	0.0	0.0	0.0
1857	Jan26_100x_cp190_rep1_3R4_E-F-D_Position015_14_cmle.ics	11	0	2	2	0.2351839153724743	0.6845637583892616	0.3300970873786408
1858	Jan26_100x_cp190_rep1_3R4_E-F-D_Position015_14_cmle.ics	12	0	1	1	0.3850560183059138	0.4940828402366863	0.4538043478260869
1859	Jan26_100x_cp190_rep1_3R4_E-F-D_Position015_14_cmle.ics	12	0	2	1	0.0	0.0	0.0
1860	Jan26_100x_cp190_rep1_3R4_E-F-D_Position015_14_cmle.ics	13	0	1	1	0.0	0.0	0.0
1861	Jan26_100x_cp190_rep1_3R4_E-F-D_Position015_14_cmle.ics	13	0	1	2	0.0	0.0	0.0
1862	Jan26_100x_cp190_rep1_3R4_E-F-D_Position015_14_cmle.ics	14	0	1	1	0.029974420586687898	0.056768558951965045	0.056768558951965045
1863	Jan26_100x_cp190_rep1_3R4_E-F-D_Position015_14_cmle.ics	15	0	1	1	0.0	0.0	0.0
1864	Jan26_100x_cp190_rep1_3R4_E-F-D_Position015_14_cmle.ics	15	0	1	2	0.10836905904417933	0.10904872389791183	0.2070484581497797
1865	Jan26_100x_cp190_rep1_3R4_E-F-D_Position015_14_cmle.ics	20	0	1	1	0.07147746447594806	0.08469945355191257	0.08378378378378377
1866	Jan26_100x_cp190_rep1_3R4_E-F-D_Position015_14_cmle.ics	22	0	1	1	0.22134956740938755	0.2909090909090909	0.29447852760736193
1867	Jan26_100x_cp190_rep1_3R4_E-F-D_Position015_14_cmle.ics	23	0	1	1	0.0	0.0	0.0
1868	Jan26_100x_cp190_rep1_3R4_E-F-D_Position015_14_cmle.ics	23	0	2	1	0.30666137984842234	0.2835820895522388	0.17852348993288586
1869	Jan26_100x_cp190_rep1_3R4_E-F-D_Position015_14_cmle.ics	24	0	1	1	0.8392837764272612	0.8425925925925923	0.8445475638051043
1870	Jan26_100x_cp190_rep1_3R4_E-F-D_Position015_14_cmle.ics	25	0	1	1	0.06917173981543362	0.4054054054054055	0.14851485148514854
1871	Jan26_100x_cp190_rep1_3R4_E-F-D_Position015_14_cmle.ics	25	0	2	1	0.0	0.0	0.0
1872	Jan26_100x_cp190_rep1_3R4_E-F-D_Position015_14_cmle.ics	26	0	1	1	0.0046114493210289076	0.01219512195121951	0.012269938650306747
1873	Jan26_100x_cp190_rep1_3R4_E-F-D_Position015_14_cmle.ics	27	0	1	1	0.0	0.0	0.0
1874	Jan26_100x_cp190_rep1_3R4_E-F-D_Position015_14_cmle.ics	27	0	2	1	0.1245091316677805	0.5806451612903225	0.31395348837209297
1875	Jan26_100x_cp190_rep1_3R4_E-F-D_Position015_14_cmle.ics	28	0	1	1	0.0	0.0	0.0
1876	Jan26_100x_cp190_rep1_3R4_E-F-D_Position015_14_cmle.ics	28	0	2	1	0.0	0.0	0.0
1877	Jan26_100x_cp190_rep1_3R4_E-F-D_Position015_14_cmle.ics	29	0	1	1	0.11759195768623715	0.2727272727272727	0.2727272727272727
1878	Jan26_100x_cp190_rep1_3R4_E-F-D_Position015_14_cmle.ics	30	0	1	1	0.1890694221621852	0.3677130044843049	0.5578231292517005
1879	Jan26_100x_cp190_rep1_3R4_E-F-D_Position015_14_cmle.ics	30	0	1	2	0.0	0.0	0.0
1880	Jan26_100x_cp190_rep1_3R4_E-F-D_Position015_14_cmle.ics	30	0	2	1	0.0	0.0	0.0
1881	Jan26_100x_cp190_rep1_3R4_E-F-D_Position015_14_cmle.ics	30	0	2	2	0.0	0.0	0.0
1882	Jan26_100x_cp190_rep1_3R4_E-F-D_Position015_14_cmle.ics	33	0	1	1	0.6663544268886772	0.7727272727272727	0.7706666666666667
1883	Jan26_100x_cp190_rep1_3R4_E-F-D_Position015_14_cmle.ics	34	0	1	1	0.016140072623601176	0.11111111111111109	0.01902173913043478
1884	Jan26_100x_cp190_rep1_3R4_E-F-D_Position015_14_cmle.ics	34	0	2	1	0.0	0.0	0.0
1885	Jan26_100x_cp190_rep1_3R4_E-F-D_Position015_14_cmle.ics	35	0	1	1	0.1245091316677805	0.1301204819277108	0.12646370023419204
1886	Jan26_100x_cp190_rep1_3R4_E-F-D_Position015_14_cmle.ics	37	0	1	1	0.10836905904417933	0.10804597701149425	0.10804597701149425
1887	Jan26_100x_cp190_rep1_3R4_E-F-D_Position015_14_cmle.ics	38	0	1	1	0.22596101673041646	0.24561403508771926	0.24623115577889443
1888	Jan26_100x_cp190_rep1_3R4_E-F-D_Position015_14_cmle.ics	39	0	1	1	0.5372338458998678	0.6832844574780058	0.6852941176470589
1889	Jan26_100x_cp190_rep1_3R4_E-F-D_Position015_14_cmle.ics	40	0	1	1	0.08070036311800588	0.08641975308641975	0.08663366336633663
1890	Jan26_100x_cp190_rep1_3R4_E-F-D_Position015_14_cmle.ics	41	0	1	1	0.14295492895189613	0.14318706697459582	0.14385150812064962
1891	Jan26_100x_cp190_rep1_3R4_E-F-D_Position015_14_cmle.ics	43	0	1	1	0.06917173981543362	0.18072289156626503	0.18181818181818182
1892	Jan26_100x_cp190_rep1_3R4_E-F-D_Position015_14_cmle.ics	45	0	1	1	0.07147746447594806	0.25	0.3444444444444444
1893	Jan26_100x_cp190_rep1_3R4_E-F-D_Position015_14_cmle.ics	45	0	1	2	0.0	0.0	0.0
1894	Jan26_100x_cp190_rep1_3R4_E-F-D_Position015_14_cmle.ics	45	0	2	1	0.0	0.0	0.0
1895	Jan26_100x_cp190_rep1_3R4_E-F-D_Position015_14_cmle.ics	45	0	2	2	0.0	0.0	0.0
1896	Jan26_100x_cp190_rep1_3R4_E-F-D_Position015_14_cmle.ics	47	0	1	1	0.0	0.0	0.0
1897	Jan26_100x_cp190_rep1_3R4_E-F-D_Position015_14_cmle.ics	47	0	1	2	0.0	0.0	0.0
1898	Jan26_100x_cp190_rep1_3R4_E-F-D_Position015_14_cmle.ics	48	0	1	1	0.0	0.0	0.0
1899	Jan26_100x_cp190_rep1_3R4_E-F-D_Position015_14_cmle.ics	48	0	2	1	0.009222898642057815	0.02040816326530612	0.013840830449826988
1900	Jan26_100x_cp190_rep1_3R4_E-F-D_Position015_14_cmle.ics	49	0	1	1	0.15217782759395396	0.4177215189873418	0.8354430379746836
1901	Jan26_100x_cp190_rep1_3R4_E-F-D_Position015_14_cmle.ics	49	0	1	2	0.0	0.0	0.0
1902	Jan26_100x_cp190_rep1_3R4_E-F-D_Position015_14_cmle.ics	51	0	1	1	0.0	0.0	0.0
1903	Jan26_100x_cp190_rep1_3R4_E-F-D_Position015_14_cmle.ics	51	0	1	2	0.30666137984842234	0.19645494830132937	0.30296127562642367
1904	Jan26_100x_cp190_rep1_3R4_E-F-D_Position015_14_cmle.ics	51	0	1	3	0.0	0.0	0.0
1905	Jan26_100x_cp190_rep1_3R4_E-F-D_Position015_14_cmle.ics	51	0	2	1	0.0	0.0	0.0
1906	Jan26_100x_cp190_rep1_3R4_E-F-D_Position015_14_cmle.ics	51	0	2	2	0.0	0.0	0.0
1907	Jan26_100x_cp190_rep1_3R4_E-F-D_Position015_14_cmle.ics	51	0	2	3	0.3435529744166536	0.7760416666666667	0.9490445859872612
1908	Jan26_100x_cp190_rep1_3R4_E-F-D_Position015_14_cmle.ics	55	0	1	1	0.0	0.0	0.0
1909	Jan26_100x_cp190_rep1_3R4_E-F-D_Position015_14_cmle.ics	56	0	1	1	0.0	0.0	0.0
1910	Jan26_100x_cp190_rep1_3R4_E-F-D_Position015_14_cmle.ics	56	0	1	2	0.013834347963086722	0.01671309192200557	0.05217391304347825
1911	Jan26_100x_cp190_rep1_3R4_E-F-D_Position015_14_cmle.ics	57	0	1	1	0.21673811808835866	0.4947368421052631	0.4947368421052631
1912	Jan26_100x_cp190_rep1_3R4_E-F-D_Position015_14_cmle.ics	58	0	1	1	0.4542277581213474	0.4949748743718592	0.49373433583959897
1913	Jan26_100x_cp190_rep1_3R4_E-F-D_Position015_14_cmle.ics	59	0	1	1	0.3619987717007692	0.3512304250559284	0.3504464285714285
1914	Jan26_100x_cp190_rep1_3R4_E-F-D_Position015_14_cmle.ics	60	0	1	1	0.3988903662690005	0.16429249762583092	0.2089371980676328
1915	Jan26_100x_cp190_rep1_3R4_E-F-D_Position015_14_cmle.ics	60	0	1	2	0.0	0.0	0.0
1916	Jan26_100x_cp190_rep1_3R4_E-F-D_Position015_14_cmle.ics	60	0	1	3	0.0	0.0	0.0
1917	Jan26_100x_cp190_rep1_3R4_E-F-D_Position015_14_cmle.ics	60	0	2	1	0.0	0.0	0.0
1918	Jan26_100x_cp190_rep1_3R4_E-F-D_Position015_14_cmle.ics	60	0	2	2	0.0	0.0	0.0
1919	Jan26_100x_cp190_rep1_3R4_E-F-D_Position015_14_cmle.ics	60	0	2	3	0.12220340700726605	0.22649572649572647	0.13838120104438642
1920	Jan26_100x_cp190_rep1_3R4_E-F-D_Position015_14_cmle.ics	60	0	3	1	0.0	0.0	0.0
1921	Jan26_100x_cp190_rep1_3R4_E-F-D_Position015_14_cmle.ics	60	0	3	2	0.07378318913646252	0.10702341137123746	0.1092150170648464
1922	Jan26_100x_cp190_rep1_3R4_E-F-D_Position015_14_cmle.ics	60	0	3	3	0.0	0.0	0.0
1923	Jan26_100x_cp190_rep1_3R4_E-F-D_Position015_14_cmle.ics	61	0	1	1	0.41041898957157275	0.3708333333333333	0.6312056737588652
1924	Jan26_100x_cp190_rep1_3R4_E-F-D_Position015_14_cmle.ics	61	0	1	2	0.0	0.0	0.0
1925	Jan26_100x_cp190_rep1_3R4_E-F-D_Position015_14_cmle.ics	62	0	1	1	0.07378318913646252	0.18604651162790695	0.09411764705882353
1926	Jan26_100x_cp190_rep1_3R4_E-F-D_Position015_14_cmle.ics	62	0	2	1	0.0	0.0	0.0
1927	Jan26_100x_cp190_rep1_3R4_E-F-D_Position015_14_cmle.ics	63	0	1	1	0.4749792800659775	0.43736730360934173	0.4449244060475162
1928	Jan26_100x_cp190_rep1_3R4_E-F-D_Position015_14_cmle.ics	64	0	1	1	0.5118708746342088	0.683076923076923	0.5467980295566501
1929	Jan26_100x_cp190_rep1_3R4_E-F-D_Position015_14_cmle.ics	64	0	2	1	0.0	0.0	0.0
1930	Jan26_100x_cp190_rep1_3R4_E-F-D_Position015_14_cmle.ics	65	0	1	1	0.0	0.0	0.0
1931	Jan26_100x_cp190_rep1_3R4_E-F-D_Position015_14_cmle.ics	65	0	1	2	0.0	0.0	0.0
1932	Jan26_100x_cp190_rep1_3R4_E-F-D_Position015_14_cmle.ics	66	0	1	1	0.2536297126565899	0.37931034482758613	0.37931034482758613
1933	Jan26_100x_cp190_rep1_3R4_E-F-D_Position015_14_cmle.ics	67	0	1	1	0.1890694221621852	0.2124352331606217	0.21354166666666666
1934	Jan26_100x_cp190_rep1_3R4_E-F-D_Position015_14_cmle.ics	68	0	1	1	0.523399497936781	0.6598837209302324	0.6598837209302324
1935	Jan26_100x_cp190_rep1_3R4_E-F-D_Position015_14_cmle.ics	69	0	1	1	0.17754079885961294	0.17579908675799086	0.17539863325740315
1936	Jan26_100x_cp190_rep1_3R4_E-F-D_Position015_14_cmle.ics	70	0	1	1	0.11989768234675159	0.1256038647342995	0.12499999999999999
1937	Jan26_100x_cp190_rep1_3R4_E-F-D_Position015_14_cmle.ics	72	0	1	1	0.0023057246605144538	0.009708737864077669	0.009803921568627449
1938	Jan26_100x_cp190_rep1_3R4_E-F-D_Position015_14_cmle.ics	73	0	1	1	0.24671253867504656	0.2431818181818182	0.2426303854875283
1939	Jan26_100x_cp190_rep1_3R4_E-F-D_Position015_14_cmle.ics	74	0	1	1	0.08300608777852034	0.7058823529411764	0.27480916030534347
1940	Jan26_100x_cp190_rep1_3R4_E-F-D_Position015_14_cmle.ics	75	0	1	1	0.4334762361767173	0.5820433436532508	0.5802469135802469
1941	Jan26_100x_cp190_rep1_3R4_E-F-D_Position015_14_cmle.ics	76	0	1	1	0.0	0.0	0.0
1942	Jan26_100x_cp190_rep1_3R4_E-F-D_Position015_14_cmle.ics	76	0	2	1	0.0023057246605144538	0.015384615384615382	0.006993006993006992
1943	Jan26_100x_cp190_rep1_3R4_E-F-D_Position015_14_cmle.ics	77	0	1	1	0.0023057246605144538	0.010526315789473682	0.01923076923076923
1944	Jan26_100x_cp190_rep1_3R4_E-F-D_Position015_14_cmle.ics	79	0	1	1	0.26515833595916216	0.26136363636363635	0.2631578947368421
1945	Jan26_100x_cp190_rep1_3R4_E-F-D_Position015_14_cmle.ics	80	0	1	1	0.37583311966385596	0.38352941176470584	0.5525423728813559
1946	Jan26_100x_cp190_rep1_3R4_E-F-D_Position015_14_cmle.ics	80	0	1	2	0.0	0.0	0.0
1947	Jan26_100x_cp190_rep1_3R4_E-F-D_Position015_14_cmle.ics	81	0	1	1	0.0	0.0	0.0
1948	Jan26_100x_cp190_rep1_3R4_E-F-D_Position015_14_cmle.ics	81	0	2	1	0.0	0.0	0.0
1949	Jan26_100x_cp190_rep1_3R4_E-F-D_Position015_14_cmle.ics	82	0	1	1	0.0	0.0	0.0
1950	Jan26_100x_cp190_rep1_3R4_E-F-D_Position015_14_cmle.ics	82	0	1	2	1.0583276191761344	0.6840536512667661	0.7832764505119454
1951	Jan26_100x_cp190_rep1_3R4_E-F-D_Position015_14_cmle.ics	82	0	2	1	0.0	0.0	0.0
1952	Jan26_100x_cp190_rep1_3R4_E-F-D_Position015_14_cmle.ics	82	0	2	2	0.0	0.0	0.0
1953	Jan26_100x_cp190_rep1_3R4_E-F-D_Position016_15_cmle.ics	1	0	1	1	0.1890694221621852	0.47126436781609193	0.2981818181818181
1954	Jan26_100x_cp190_rep1_3R4_E-F-D_Position016_15_cmle.ics	1	0	1	2	0.0	0.0	0.0
1955	Jan26_100x_cp190_rep1_3R4_E-F-D_Position016_15_cmle.ics	1	0	2	1	0.0	0.0	0.0
1956	Jan26_100x_cp190_rep1_3R4_E-F-D_Position016_15_cmle.ics	1	0	2	2	0.0	0.0	0.0
1957	Jan26_100x_cp190_rep1_3R4_E-F-D_Position016_15_cmle.ics	2	0	1	1	0.07378318913646252	0.18934911242603547	0.2147651006711409
1958	Jan26_100x_cp190_rep1_3R4_E-F-D_Position016_15_cmle.ics	2	0	1	2	0.0	0.0	0.0
1959	Jan26_100x_cp190_rep1_3R4_E-F-D_Position016_15_cmle.ics	2	0	2	1	0.0	0.0	0.0
1960	Jan26_100x_cp190_rep1_3R4_E-F-D_Position016_15_cmle.ics	2	0	2	2	0.0	0.0	0.0
1961	Jan26_100x_cp190_rep1_3R4_E-F-D_Position016_15_cmle.ics	3	0	1	1	0.059948841173375796	0.05473684210526316	0.054507337526205436
1962	Jan26_100x_cp190_rep1_3R4_E-F-D_Position016_15_cmle.ics	5	0	1	1	0.0	0.0	0.0
1963	Jan26_100x_cp190_rep1_3R4_E-F-D_Position016_15_cmle.ics	6	0	1	1	0.0	0.0	0.0
1964	Jan26_100x_cp190_rep1_3R4_E-F-D_Position016_15_cmle.ics	6	0	1	2	0.0	0.0	0.0
1965	Jan26_100x_cp190_rep1_3R4_E-F-D_Position016_15_cmle.ics	6	0	1	3	0.0	0.0	0.0
1966	Jan26_100x_cp190_rep1_3R4_E-F-D_Position016_15_cmle.ics	6	0	1	4	0.2974384812063645	0.270440251572327	0.5863636363636363
1967	Jan26_100x_cp190_rep1_3R4_E-F-D_Position016_15_cmle.ics	7	0	1	1	0.0	0.0	0.0
1968	Jan26_100x_cp190_rep1_3R4_E-F-D_Position016_15_cmle.ics	7	0	2	1	0.299744205866879	0.5138339920948617	0.18055555555555555
1969	Jan26_100x_cp190_rep1_3R4_E-F-D_Position016_15_cmle.ics	8	0	1	1	0.0	0.0	0.0
1970	Jan26_100x_cp190_rep1_3R4_E-F-D_Position016_15_cmle.ics	8	0	1	2	0.34585869907716804	0.4672897196261681	0.6198347107438015
1971	Jan26_100x_cp190_rep1_3R4_E-F-D_Position016_15_cmle.ics	9	0	1	1	0.39658464160848605	0.3830734966592428	0.38222222222222224
1972	Jan26_100x_cp190_rep1_3R4_E-F-D_Position016_15_cmle.ics	10	0	1	1	0.6479086296045615	0.7375328083989501	0.7394736842105262
1973	Jan26_100x_cp190_rep1_3R4_E-F-D_Position016_15_cmle.ics	11	0	1	1	0.0	0.0	0.0
1974	Jan26_100x_cp190_rep1_3R4_E-F-D_Position016_15_cmle.ics	11	0	1	2	0.37583311966385596	0.3340163934426229	0.530944625407166
1975	Jan26_100x_cp190_rep1_3R4_E-F-D_Position016_15_cmle.ics	12	0	1	1	0.0023057246605144538	0.0020876826722338203	0.0020920502092050207
1976	Jan26_100x_cp190_rep1_3R4_E-F-D_Position016_15_cmle.ics	14	0	1	1	0.0	0.0	0.0
1977	Jan26_100x_cp190_rep1_3R4_E-F-D_Position016_15_cmle.ics	15	0	1	1	0.7793349352538854	0.7237687366167023	0.7300215982721383
1978	Jan26_100x_cp190_rep1_3R4_E-F-D_Position016_15_cmle.ics	16	0	1	1	0.11067478370469377	0.13223140495867766	0.1050328227571116
1979	Jan26_100x_cp190_rep1_3R4_E-F-D_Position016_15_cmle.ics	16	0	2	1	0.025362971265658993	0.11827956989247311	0.024070021881838075
1980	Jan26_100x_cp190_rep1_3R4_E-F-D_Position016_15_cmle.ics	17	0	1	1	0.05533739185234689	0.06366047745358089	0.064
1981	Jan26_100x_cp190_rep1_3R4_E-F-D_Position016_15_cmle.ics	18	0	1	1	0.0	0.0	0.0
1982	Jan26_100x_cp190_rep1_3R4_E-F-D_Position016_15_cmle.ics	18	0	1	2	0.0	0.0	0.0
1983	Jan26_100x_cp190_rep1_3R4_E-F-D_Position016_15_cmle.ics	18	0	2	1	0.0	0.0	0.0
1984	Jan26_100x_cp190_rep1_3R4_E-F-D_Position016_15_cmle.ics	18	0	2	2	0.0	0.0	0.0
1985	Jan26_100x_cp190_rep1_3R4_E-F-D_Position016_15_cmle.ics	19	0	1	1	0.0	0.0	0.0
1986	Jan26_100x_cp190_rep1_3R4_E-F-D_Position016_15_cmle.ics	19	0	1	2	0.0	0.0	0.0
1987	Jan26_100x_cp190_rep1_3R4_E-F-D_Position016_15_cmle.ics	21	0	1	1	0.0	0.0	0.0
1988	Jan26_100x_cp190_rep1_3R4_E-F-D_Position016_15_cmle.ics	22	0	1	1	0.01152862330257227	0.012315270935960588	0.012315270935960588
1989	Jan26_100x_cp190_rep1_3R4_E-F-D_Position016_15_cmle.ics	23	0	1	1	0.0	0.0	0.0
1990	Jan26_100x_cp190_rep1_3R4_E-F-D_Position016_15_cmle.ics	23	0	2	1	0.0	0.0	0.0
1991	Jan26_100x_cp190_rep1_3R4_E-F-D_Position016_15_cmle.ics	24	0	1	1	0.0	0.0	0.0
1992	Jan26_100x_cp190_rep1_3R4_E-F-D_Position016_15_cmle.ics	24	0	2	1	0.15448355225446841	0.5234375	0.2977777777777778
1993	Jan26_100x_cp190_rep1_3R4_E-F-D_Position016_15_cmle.ics	25	0	1	1	0.0046114493210289076	0.010526315789473682	0.008333333333333333
1994	Jan26_100x_cp190_rep1_3R4_E-F-D_Position016_15_cmle.ics	25	0	1	2	0.0	0.0	0.0
1995	Jan26_100x_cp190_rep1_3R4_E-F-D_Position016_15_cmle.ics	25	0	2	1	0.0	0.0	0.0
1996	Jan26_100x_cp190_rep1_3R4_E-F-D_Position016_15_cmle.ics	25	0	2	2	0.0	0.0	0.0
1997	Jan26_100x_cp190_rep1_3R4_E-F-D_Position016_15_cmle.ics	26	0	1	1	0.0	0.0	0.0
1998	Jan26_100x_cp190_rep1_3R4_E-F-D_Position016_15_cmle.ics	26	0	1	2	0.01844579728411563	0.022857142857142854	0.034188034188034185
1999	Jan26_100x_cp190_rep1_3R4_E-F-D_Position016_15_cmle.ics	26	0	2	1	0.0	0.0	0.0
[truncated: 46,717 more rows]
