# Supplementary material for: M1BP cooperates with CP190 to activate transcription at TAD borders and promote chromatin insulator activity
Source: Nat Commun. 2021 Jul 7;12:4170. doi: 10.1038/s41467-021-24407-y (PMC8263732; doi:10.1038/s41467-021-24407-y)
Supplement: Supplementary file 6 — Source Data [file 41467_2021_24407_MOESM6_ESM.zip › Source Data_updated_060121/Source Data 8/Figure 8i/Figure 8i_tango_slide1/all-reps/C_B.xls]

	Label	nuc.idx	tag	idx1	idx2	CBdist2_
1	Jan26_100x_cp190_rep1_3R4_E-F-D_Position001_0_cmle.ics	1	0	1	1	0.0
2	Jan26_100x_cp190_rep1_3R4_E-F-D_Position001_0_cmle.ics	1	0	2	1	3.576512096669445
3	Jan26_100x_cp190_rep1_3R4_E-F-D_Position001_0_cmle.ics	2	0	1	1	0.0
4	Jan26_100x_cp190_rep1_3R4_E-F-D_Position001_0_cmle.ics	3	0	1	1	0.0
5	Jan26_100x_cp190_rep1_3R4_E-F-D_Position001_0_cmle.ics	3	0	2	1	0.744005537498231
6	Jan26_100x_cp190_rep1_3R4_E-F-D_Position001_0_cmle.ics	4	0	1	1	0.10317500441073144
7	Jan26_100x_cp190_rep1_3R4_E-F-D_Position001_0_cmle.ics	5	0	1	1	0.0
8	Jan26_100x_cp190_rep1_3R4_E-F-D_Position001_0_cmle.ics	6	0	1	1	0.0
9	Jan26_100x_cp190_rep1_3R4_E-F-D_Position001_0_cmle.ics	6	0	1	2	3.3755847606710523
10	Jan26_100x_cp190_rep1_3R4_E-F-D_Position001_0_cmle.ics	6	0	2	1	2.7557718280773007
11	Jan26_100x_cp190_rep1_3R4_E-F-D_Position001_0_cmle.ics	6	0	2	2	0.0
12	Jan26_100x_cp190_rep1_3R4_E-F-D_Position001_0_cmle.ics	7	0	1	1	0.622541700711641
13	Jan26_100x_cp190_rep1_3R4_E-F-D_Position001_0_cmle.ics	7	0	2	1	1.8827671526788523
14	Jan26_100x_cp190_rep1_3R4_E-F-D_Position001_0_cmle.ics	9	0	1	1	0.0
15	Jan26_100x_cp190_rep1_3R4_E-F-D_Position001_0_cmle.ics	9	0	2	1	3.2967602653806503
16	Jan26_100x_cp190_rep1_3R4_E-F-D_Position001_0_cmle.ics	10	0	1	1	0.42540144110901373
17	Jan26_100x_cp190_rep1_3R4_E-F-D_Position001_0_cmle.ics	11	0	1	1	0.0
18	Jan26_100x_cp190_rep1_3R4_E-F-D_Position001_0_cmle.ics	12	0	1	1	0.0
19	Jan26_100x_cp190_rep1_3R4_E-F-D_Position001_0_cmle.ics	12	0	1	2	0.72222503087512
20	Jan26_100x_cp190_rep1_3R4_E-F-D_Position001_0_cmle.ics	12	0	2	1	0.9342894015681998
21	Jan26_100x_cp190_rep1_3R4_E-F-D_Position001_0_cmle.ics	12	0	2	2	0.0
22	Jan26_100x_cp190_rep1_3R4_E-F-D_Position001_0_cmle.ics	13	0	1	1	2.5281186987465705
23	Jan26_100x_cp190_rep1_3R4_E-F-D_Position001_0_cmle.ics	13	0	2	1	1.104642543499924
24	Jan26_100x_cp190_rep1_3R4_E-F-D_Position001_0_cmle.ics	13	0	3	1	5.118005708926957
25	Jan26_100x_cp190_rep1_3R4_E-F-D_Position001_0_cmle.ics	14	0	1	1	2.2838760807508103
26	Jan26_100x_cp190_rep1_3R4_E-F-D_Position001_0_cmle.ics	14	0	2	1	5.759961451578495
27	Jan26_100x_cp190_rep1_3R4_E-F-D_Position001_0_cmle.ics	15	0	1	1	0.0
28	Jan26_100x_cp190_rep1_3R4_E-F-D_Position001_0_cmle.ics	16	0	1	1	0.0
29	Jan26_100x_cp190_rep1_3R4_E-F-D_Position001_0_cmle.ics	18	0	1	1	0.6016084874694266
30	Jan26_100x_cp190_rep1_3R4_E-F-D_Position001_0_cmle.ics	18	0	2	1	4.309949800037643
31	Jan26_100x_cp190_rep1_3R4_E-F-D_Position001_0_cmle.ics	20	0	1	1	0.0
32	Jan26_100x_cp190_rep1_3R4_E-F-D_Position001_0_cmle.ics	21	0	1	1	0.10317500441073144
33	Jan26_100x_cp190_rep1_3R4_E-F-D_Position001_0_cmle.ics	22	0	1	1	0.0
34	Jan26_100x_cp190_rep1_3R4_E-F-D_Position001_0_cmle.ics	23	0	1	1	0.0
35	Jan26_100x_cp190_rep1_3R4_E-F-D_Position001_0_cmle.ics	24	0	1	1	0.0
36	Jan26_100x_cp190_rep1_3R4_E-F-D_Position001_0_cmle.ics	25	0	1	1	0.0
37	Jan26_100x_cp190_rep1_3R4_E-F-D_Position001_0_cmle.ics	25	0	2	1	5.131854608031302
38	Jan26_100x_cp190_rep1_3R4_E-F-D_Position001_0_cmle.ics	26	0	1	1	0.0
39	Jan26_100x_cp190_rep1_3R4_E-F-D_Position001_0_cmle.ics	27	0	1	1	0.0
40	Jan26_100x_cp190_rep1_3R4_E-F-D_Position001_0_cmle.ics	27	0	2	1	8.177554781463726
41	Jan26_100x_cp190_rep1_3R4_E-F-D_Position001_0_cmle.ics	28	0	1	1	0.0
42	Jan26_100x_cp190_rep1_3R4_E-F-D_Position001_0_cmle.ics	28	0	1	2	0.0
43	Jan26_100x_cp190_rep1_3R4_E-F-D_Position001_0_cmle.ics	29	0	1	1	0.0
44	Jan26_100x_cp190_rep1_3R4_E-F-D_Position001_0_cmle.ics	30	0	1	1	0.0
45	Jan26_100x_cp190_rep1_3R4_E-F-D_Position001_0_cmle.ics	31	0	1	1	0.0
46	Jan26_100x_cp190_rep1_3R4_E-F-D_Position001_0_cmle.ics	32	0	1	1	0.0
47	Jan26_100x_cp190_rep1_3R4_E-F-D_Position001_0_cmle.ics	33	0	1	1	0.0
48	Jan26_100x_cp190_rep1_3R4_E-F-D_Position001_0_cmle.ics	33	0	2	1	1.8685788031363997
49	Jan26_100x_cp190_rep1_3R4_E-F-D_Position001_0_cmle.ics	35	0	1	1	0.0
50	Jan26_100x_cp190_rep1_3R4_E-F-D_Position001_0_cmle.ics	36	0	1	1	0.0
51	Jan26_100x_cp190_rep1_3R4_E-F-D_Position001_0_cmle.ics	36	0	1	2	1.1672919242844824
52	Jan26_100x_cp190_rep1_3R4_E-F-D_Position001_0_cmle.ics	37	0	1	1	0.0
53	Jan26_100x_cp190_rep1_3R4_E-F-D_Position001_0_cmle.ics	37	0	1	2	2.890741947164472
54	Jan26_100x_cp190_rep1_3R4_E-F-D_Position001_0_cmle.ics	37	0	2	1	4.454484479884052
55	Jan26_100x_cp190_rep1_3R4_E-F-D_Position001_0_cmle.ics	37	0	2	2	2.262804502914313
56	Jan26_100x_cp190_rep1_3R4_E-F-D_Position001_0_cmle.ics	37	0	3	1	6.60997351387532
57	Jan26_100x_cp190_rep1_3R4_E-F-D_Position001_0_cmle.ics	37	0	3	2	4.5700820530897515
58	Jan26_100x_cp190_rep1_3R4_E-F-D_Position001_0_cmle.ics	37	0	4	1	3.2298885281773058
59	Jan26_100x_cp190_rep1_3R4_E-F-D_Position001_0_cmle.ics	37	0	4	2	6.0763046333915005
60	Jan26_100x_cp190_rep1_3R4_E-F-D_Position001_0_cmle.ics	41	0	1	1	0.0
61	Jan26_100x_cp190_rep1_3R4_E-F-D_Position001_0_cmle.ics	42	0	1	1	0.0
62	Jan26_100x_cp190_rep1_3R4_E-F-D_Position001_0_cmle.ics	45	0	1	1	0.0
63	Jan26_100x_cp190_rep1_3R4_E-F-D_Position001_0_cmle.ics	48	0	1	1	0.0
64	Jan26_100x_cp190_rep1_3R4_E-F-D_Position001_0_cmle.ics	50	0	1	1	0.10317500441073144
65	Jan26_100x_cp190_rep1_3R4_E-F-D_Position001_0_cmle.ics	51	0	1	1	0.0
66	Jan26_100x_cp190_rep1_3R4_E-F-D_Position001_0_cmle.ics	52	0	1	1	0.0
67	Jan26_100x_cp190_rep1_3R4_E-F-D_Position001_0_cmle.ics	52	0	1	2	3.854936292998318
68	Jan26_100x_cp190_rep1_3R4_E-F-D_Position001_0_cmle.ics	52	0	2	1	9.05709657174418
69	Jan26_100x_cp190_rep1_3R4_E-F-D_Position001_0_cmle.ics	52	0	2	2	5.487132749922875
70	Jan26_100x_cp190_rep1_3R4_E-F-D_Position001_0_cmle.ics	52	0	3	1	3.628769193402366
71	Jan26_100x_cp190_rep1_3R4_E-F-D_Position001_0_cmle.ics	52	0	3	2	2.063500088214629
72	Jan26_100x_cp190_rep1_3R4_E-F-D_Position001_0_cmle.ics	52	0	4	1	3.0952501323219432
73	Jan26_100x_cp190_rep1_3R4_E-F-D_Position001_0_cmle.ics	52	0	4	2	0.7857574237886386
74	Jan26_100x_cp190_rep1_3R4_E-F-D_Position001_0_cmle.ics	56	0	1	1	0.0
75	Jan26_100x_cp190_rep1_3R4_E-F-D_Position001_0_cmle.ics	59	0	1	1	3.2902960233468472
76	Jan26_100x_cp190_rep1_3R4_E-F-D_Position001_0_cmle.ics	59	0	1	2	0.0
77	Jan26_100x_cp190_rep1_3R4_E-F-D_Position001_0_cmle.ics	60	0	1	1	1.403331779731213
78	Jan26_100x_cp190_rep1_3R4_E-F-D_Position001_0_cmle.ics	60	0	1	2	0.0
79	Jan26_100x_cp190_rep1_3R4_E-F-D_Position001_0_cmle.ics	60	0	2	1	4.554916454998492
80	Jan26_100x_cp190_rep1_3R4_E-F-D_Position001_0_cmle.ics	60	0	2	2	6.381021616635206
81	Jan26_100x_cp190_rep1_3R4_E-F-D_Position001_0_cmle.ics	61	0	1	1	0.0
82	Jan26_100x_cp190_rep1_3R4_E-F-D_Position001_0_cmle.ics	62	0	1	1	2.9679918601828947
83	Jan26_100x_cp190_rep1_3R4_E-F-D_Position001_0_cmle.ics	63	0	1	1	0.0
84	Jan26_100x_cp190_rep1_3R4_E-F-D_Position001_0_cmle.ics	64	0	1	1	0.0
85	Jan26_100x_cp190_rep1_3R4_E-F-D_Position001_0_cmle.ics	65	0	1	1	0.0
86	Jan26_100x_cp190_rep1_3R4_E-F-D_Position001_0_cmle.ics	66	0	1	1	0.0
87	Jan26_100x_cp190_rep1_3R4_E-F-D_Position001_0_cmle.ics	67	0	1	1	0.20635000882146287
88	Jan26_100x_cp190_rep1_3R4_E-F-D_Position001_0_cmle.ics	68	0	1	1	2.18723040467705
89	Jan26_100x_cp190_rep1_3R4_E-F-D_Position001_0_cmle.ics	69	0	1	1	0.0
90	Jan26_100x_cp190_rep1_3R4_E-F-D_Position001_0_cmle.ics	70	0	1	1	0.0
91	Jan26_100x_cp190_rep1_3R4_E-F-D_Position001_0_cmle.ics	70	0	2	1	4.372478294644513
92	Jan26_100x_cp190_rep1_3R4_E-F-D_Position001_0_cmle.ics	70	0	3	1	3.670199364589036
93	Jan26_100x_cp190_rep1_3R4_E-F-D_Position001_0_cmle.ics	71	0	1	1	0.1459114905355603
94	Jan26_100x_cp190_rep1_3R4_E-F-D_Position001_0_cmle.ics	71	0	2	1	1.276204323327041
95	Jan26_100x_cp190_rep1_3R4_E-F-D_Position001_0_cmle.ics	72	0	1	1	0.0
96	Jan26_100x_cp190_rep1_3R4_E-F-D_Position001_0_cmle.ics	72	0	1	2	2.042760867497844
97	Jan26_100x_cp190_rep1_3R4_E-F-D_Position001_0_cmle.ics	72	0	2	1	0.2918229810711206
98	Jan26_100x_cp190_rep1_3R4_E-F-D_Position001_0_cmle.ics	72	0	2	2	2.1380072994357717
99	Jan26_100x_cp190_rep1_3R4_E-F-D_Position001_0_cmle.ics	72	0	3	1	2.6853408411520028
100	Jan26_100x_cp190_rep1_3R4_E-F-D_Position001_0_cmle.ics	72	0	3	2	0.10317500441073144
101	Jan26_100x_cp190_rep1_3R4_E-F-D_Position001_0_cmle.ics	73	0	1	1	0.0
102	Jan26_100x_cp190_rep1_3R4_E-F-D_Position001_0_cmle.ics	74	0	1	1	0.0
103	Jan26_100x_cp190_rep1_3R4_E-F-D_Position001_0_cmle.ics	74	0	2	1	6.425415272742171
104	Jan26_100x_cp190_rep1_3R4_E-F-D_Position001_0_cmle.ics	75	0	1	1	1.7941989459020498
105	Jan26_100x_cp190_rep1_3R4_E-F-D_Position001_0_cmle.ics	76	0	1	1	2.1682197330772284
106	Jan26_100x_cp190_rep1_3R4_E-F-D_Position001_0_cmle.ics	76	0	1	2	0.9077480443748005
107	Jan26_100x_cp190_rep1_3R4_E-F-D_Position001_0_cmle.ics	77	0	1	1	0.0
108	Jan26_100x_cp190_rep1_3R4_E-F-D_Position001_0_cmle.ics	79	0	1	1	0.0
109	Jan26_100x_cp190_rep1_3R4_E-F-D_Position001_0_cmle.ics	80	0	1	1	3.922007498501014
110	Jan26_100x_cp190_rep1_3R4_E-F-D_Position001_0_cmle.ics	80	0	1	2	7.68844182944195
111	Jan26_100x_cp190_rep1_3R4_E-F-D_Position001_0_cmle.ics	80	0	1	3	7.497746355776334
112	Jan26_100x_cp190_rep1_3R4_E-F-D_Position001_0_cmle.ics	80	0	2	1	6.074156519982998
113	Jan26_100x_cp190_rep1_3R4_E-F-D_Position001_0_cmle.ics	80	0	2	2	2.785725119089749
114	Jan26_100x_cp190_rep1_3R4_E-F-D_Position001_0_cmle.ics	80	0	2	3	3.7492667121642684
115	Jan26_100x_cp190_rep1_3R4_E-F-D_Position001_0_cmle.ics	81	0	1	1	0.0
116	Jan26_100x_cp190_rep1_3R4_E-F-D_Position001_0_cmle.ics	82	0	1	1	3.1447226819162424
117	Jan26_100x_cp190_rep1_3R4_E-F-D_Position001_0_cmle.ics	82	0	1	2	0.0
118	Jan26_100x_cp190_rep1_3R4_E-F-D_Position001_0_cmle.ics	82	0	2	1	0.0
119	Jan26_100x_cp190_rep1_3R4_E-F-D_Position001_0_cmle.ics	82	0	2	2	2.8462092418254383
120	Jan26_100x_cp190_rep1_3R4_E-F-D_Position001_0_cmle.ics	83	0	1	1	0.0
121	Jan26_100x_cp190_rep1_3R4_E-F-D_Position001_0_cmle.ics	84	0	1	1	0.0
122	Jan26_100x_cp190_rep1_3R4_E-F-D_Position001_0_cmle.ics	85	0	1	1	0.2918229810711206
123	Jan26_100x_cp190_rep1_3R4_E-F-D_Position002_1_cmle.ics	1	0	1	1	0.9512265400461283
124	Jan26_100x_cp190_rep1_3R4_E-F-D_Position002_1_cmle.ics	1	0	1	2	0.72222503087512
125	Jan26_100x_cp190_rep1_3R4_E-F-D_Position002_1_cmle.ics	1	0	1	3	7.122369602096647
126	Jan26_100x_cp190_rep1_3R4_E-F-D_Position002_1_cmle.ics	1	0	2	1	1.8968493769622838
127	Jan26_100x_cp190_rep1_3R4_E-F-D_Position002_1_cmle.ics	1	0	2	2	0.0
128	Jan26_100x_cp190_rep1_3R4_E-F-D_Position002_1_cmle.ics	1	0	2	3	8.357812215746625
129	Jan26_100x_cp190_rep1_3R4_E-F-D_Position002_1_cmle.ics	1	0	3	1	6.248376576624824
130	Jan26_100x_cp190_rep1_3R4_E-F-D_Position002_1_cmle.ics	1	0	3	2	7.635647422978678
131	Jan26_100x_cp190_rep1_3R4_E-F-D_Position002_1_cmle.ics	1	0	3	3	0.23070632344123612
132	Jan26_100x_cp190_rep1_3R4_E-F-D_Position002_1_cmle.ics	2	0	1	1	0.913592684735068
133	Jan26_100x_cp190_rep1_3R4_E-F-D_Position002_1_cmle.ics	2	0	1	2	5.330671425926251
134	Jan26_100x_cp190_rep1_3R4_E-F-D_Position002_1_cmle.ics	2	0	2	1	0.0
135	Jan26_100x_cp190_rep1_3R4_E-F-D_Position002_1_cmle.ics	2	0	2	2	4.870035077935693
136	Jan26_100x_cp190_rep1_3R4_E-F-D_Position002_1_cmle.ics	2	0	3	1	5.940971397249728
137	Jan26_100x_cp190_rep1_3R4_E-F-D_Position002_1_cmle.ics	2	0	3	2	0.46141264688247224
138	Jan26_100x_cp190_rep1_3R4_E-F-D_Position002_1_cmle.ics	2	0	4	1	9.595275410198024
139	Jan26_100x_cp190_rep1_3R4_E-F-D_Position002_1_cmle.ics	2	0	4	2	7.477636664264997
140	Jan26_100x_cp190_rep1_3R4_E-F-D_Position002_1_cmle.ics	3	0	1	1	0.0
141	Jan26_100x_cp190_rep1_3R4_E-F-D_Position002_1_cmle.ics	3	0	1	2	1.4930362603455627
142	Jan26_100x_cp190_rep1_3R4_E-F-D_Position002_1_cmle.ics	3	0	2	1	2.776155440794305
143	Jan26_100x_cp190_rep1_3R4_E-F-D_Position002_1_cmle.ics	3	0	2	2	0.2991586303963464
144	Jan26_100x_cp190_rep1_3R4_E-F-D_Position002_1_cmle.ics	4	0	1	1	0.0
145	Jan26_100x_cp190_rep1_3R4_E-F-D_Position002_1_cmle.ics	4	0	2	1	3.7048407972102484
146	Jan26_100x_cp190_rep1_3R4_E-F-D_Position002_1_cmle.ics	5	0	1	1	0.5260913608053412
147	Jan26_100x_cp190_rep1_3R4_E-F-D_Position002_1_cmle.ics	6	0	1	1	0.0
148	Jan26_100x_cp190_rep1_3R4_E-F-D_Position002_1_cmle.ics	7	0	1	1	0.0
149	Jan26_100x_cp190_rep1_3R4_E-F-D_Position002_1_cmle.ics	8	0	1	1	0.0
150	Jan26_100x_cp190_rep1_3R4_E-F-D_Position002_1_cmle.ics	10	0	1	1	0.1459114905355603
151	Jan26_100x_cp190_rep1_3R4_E-F-D_Position002_1_cmle.ics	10	0	2	1	2.8210940715727206
152	Jan26_100x_cp190_rep1_3R4_E-F-D_Position002_1_cmle.ics	11	0	1	1	0.0
153	Jan26_100x_cp190_rep1_3R4_E-F-D_Position002_1_cmle.ics	11	0	1	2	1.3132034148200427
154	Jan26_100x_cp190_rep1_3R4_E-F-D_Position002_1_cmle.ics	12	0	1	1	0.0
155	Jan26_100x_cp190_rep1_3R4_E-F-D_Position002_1_cmle.ics	13	0	1	1	3.41570042048908
156	Jan26_100x_cp190_rep1_3R4_E-F-D_Position002_1_cmle.ics	13	0	1	2	0.0
157	Jan26_100x_cp190_rep1_3R4_E-F-D_Position002_1_cmle.ics	13	0	2	1	0.0
158	Jan26_100x_cp190_rep1_3R4_E-F-D_Position002_1_cmle.ics	13	0	2	2	3.5079501499648686
159	Jan26_100x_cp190_rep1_3R4_E-F-D_Position002_1_cmle.ics	14	0	1	1	0.0
160	Jan26_100x_cp190_rep1_3R4_E-F-D_Position002_1_cmle.ics	15	0	1	1	3.9754726584769995
161	Jan26_100x_cp190_rep1_3R4_E-F-D_Position002_1_cmle.ics	16	0	1	1	0.0
162	Jan26_100x_cp190_rep1_3R4_E-F-D_Position002_1_cmle.ics	17	0	1	1	0.0
163	Jan26_100x_cp190_rep1_3R4_E-F-D_Position002_1_cmle.ics	18	0	1	1	2.5293663243246964
164	Jan26_100x_cp190_rep1_3R4_E-F-D_Position002_1_cmle.ics	18	0	2	1	0.0
165	Jan26_100x_cp190_rep1_3R4_E-F-D_Position002_1_cmle.ics	19	0	1	1	0.0
166	Jan26_100x_cp190_rep1_3R4_E-F-D_Position002_1_cmle.ics	20	0	1	1	1.3412750573395087
167	Jan26_100x_cp190_rep1_3R4_E-F-D_Position002_1_cmle.ics	22	0	1	1	0.0
168	Jan26_100x_cp190_rep1_3R4_E-F-D_Position002_1_cmle.ics	23	0	1	1	0.0
169	Jan26_100x_cp190_rep1_3R4_E-F-D_Position002_1_cmle.ics	24	0	1	1	0.0
170	Jan26_100x_cp190_rep1_3R4_E-F-D_Position002_1_cmle.ics	24	0	1	2	3.3866042058706425
171	Jan26_100x_cp190_rep1_3R4_E-F-D_Position002_1_cmle.ics	25	0	1	1	0.0
172	Jan26_100x_cp190_rep1_3R4_E-F-D_Position002_1_cmle.ics	25	0	2	1	2.4933366432413813
173	Jan26_100x_cp190_rep1_3R4_E-F-D_Position002_1_cmle.ics	26	0	1	1	2.480495339104525
174	Jan26_100x_cp190_rep1_3R4_E-F-D_Position002_1_cmle.ics	27	0	1	1	0.0
175	Jan26_100x_cp190_rep1_3R4_E-F-D_Position002_1_cmle.ics	28	0	1	1	3.212385288445962
176	Jan26_100x_cp190_rep1_3R4_E-F-D_Position002_1_cmle.ics	28	0	2	1	0.0
177	Jan26_100x_cp190_rep1_3R4_E-F-D_Position002_1_cmle.ics	29	0	1	1	0.0
178	Jan26_100x_cp190_rep1_3R4_E-F-D_Position002_1_cmle.ics	30	0	1	1	0.0
179	Jan26_100x_cp190_rep1_3R4_E-F-D_Position002_1_cmle.ics	31	0	1	1	1.44445006175024
180	Jan26_100x_cp190_rep1_3R4_E-F-D_Position002_1_cmle.ics	31	0	2	1	0.0
181	Jan26_100x_cp190_rep1_3R4_E-F-D_Position002_1_cmle.ics	32	0	1	1	2.4989425030406127
182	Jan26_100x_cp190_rep1_3R4_E-F-D_Position002_1_cmle.ics	32	0	2	1	0.0
183	Jan26_100x_cp190_rep1_3R4_E-F-D_Position002_1_cmle.ics	33	0	1	1	0.0
184	Jan26_100x_cp190_rep1_3R4_E-F-D_Position002_1_cmle.ics	34	0	1	1	0.0
185	Jan26_100x_cp190_rep1_3R4_E-F-D_Position002_1_cmle.ics	35	0	1	1	3.6658461685161177
186	Jan26_100x_cp190_rep1_3R4_E-F-D_Position002_1_cmle.ics	35	0	2	1	3.6572825513888287
187	Jan26_100x_cp190_rep1_3R4_E-F-D_Position002_1_cmle.ics	36	0	1	1	6.1468471269523635
188	Jan26_100x_cp190_rep1_3R4_E-F-D_Position002_1_cmle.ics	36	0	2	1	0.0
189	Jan26_100x_cp190_rep1_3R4_E-F-D_Position002_1_cmle.ics	37	0	1	1	0.0
190	Jan26_100x_cp190_rep1_3R4_E-F-D_Position002_1_cmle.ics	38	0	1	1	0.0
191	Jan26_100x_cp190_rep1_3R4_E-F-D_Position002_1_cmle.ics	39	0	1	1	1.2147909720415644
192	Jan26_100x_cp190_rep1_3R4_E-F-D_Position002_1_cmle.ics	40	0	1	1	0.0
193	Jan26_100x_cp190_rep1_3R4_E-F-D_Position002_1_cmle.ics	42	0	1	1	0.0
194	Jan26_100x_cp190_rep1_3R4_E-F-D_Position002_1_cmle.ics	43	0	1	1	2.7472464047523126
195	Jan26_100x_cp190_rep1_3R4_E-F-D_Position002_1_cmle.ics	43	0	1	2	0.0
196	Jan26_100x_cp190_rep1_3R4_E-F-D_Position002_1_cmle.ics	44	0	1	1	4.832733066095092
197	Jan26_100x_cp190_rep1_3R4_E-F-D_Position002_1_cmle.ics	44	0	1	2	6.449575909449459
198	Jan26_100x_cp190_rep1_3R4_E-F-D_Position002_1_cmle.ics	44	0	1	3	2.7114206817015587
199	Jan26_100x_cp190_rep1_3R4_E-F-D_Position002_1_cmle.ics	44	0	2	1	8.180422835272042
200	Jan26_100x_cp190_rep1_3R4_E-F-D_Position002_1_cmle.ics	44	0	2	2	9.64893170804213
201	Jan26_100x_cp190_rep1_3R4_E-F-D_Position002_1_cmle.ics	44	0	2	3	3.5079501499648686
202	Jan26_100x_cp190_rep1_3R4_E-F-D_Position002_1_cmle.ics	45	0	1	1	0.0
203	Jan26_100x_cp190_rep1_3R4_E-F-D_Position002_1_cmle.ics	46	0	1	1	0.0
204	Jan26_100x_cp190_rep1_3R4_E-F-D_Position002_1_cmle.ics	47	0	1	1	4.235205117433541
205	Jan26_100x_cp190_rep1_3R4_E-F-D_Position002_1_cmle.ics	47	0	1	2	0.0
206	Jan26_100x_cp190_rep1_3R4_E-F-D_Position002_1_cmle.ics	47	0	2	1	0.0
207	Jan26_100x_cp190_rep1_3R4_E-F-D_Position002_1_cmle.ics	47	0	2	2	4.4473094666682425
208	Jan26_100x_cp190_rep1_3R4_E-F-D_Position002_1_cmle.ics	47	0	3	1	0.20635000882146287
209	Jan26_100x_cp190_rep1_3R4_E-F-D_Position002_1_cmle.ics	47	0	3	2	3.2249410319951433
210	Jan26_100x_cp190_rep1_3R4_E-F-D_Position002_1_cmle.ics	48	0	1	1	0.0
211	Jan26_100x_cp190_rep1_3R4_E-F-D_Position002_1_cmle.ics	49	0	1	1	0.0
212	Jan26_100x_cp190_rep1_3R4_E-F-D_Position002_1_cmle.ics	49	0	2	1	5.45307692606163
213	Jan26_100x_cp190_rep1_3R4_E-F-D_Position002_1_cmle.ics	50	0	1	1	0.0
214	Jan26_100x_cp190_rep1_3R4_E-F-D_Position002_1_cmle.ics	52	0	1	1	4.254014411090138
215	Jan26_100x_cp190_rep1_3R4_E-F-D_Position002_1_cmle.ics	53	0	1	1	7.766275296317091
216	Jan26_100x_cp190_rep1_3R4_E-F-D_Position002_1_cmle.ics	53	0	2	1	0.0
217	Jan26_100x_cp190_rep1_3R4_E-F-D_Position002_1_cmle.ics	54	0	1	1	0.0
218	Jan26_100x_cp190_rep1_3R4_E-F-D_Position002_1_cmle.ics	54	0	1	2	4.761062257753327
219	Jan26_100x_cp190_rep1_3R4_E-F-D_Position002_1_cmle.ics	54	0	2	1	4.601420125724471
220	Jan26_100x_cp190_rep1_3R4_E-F-D_Position002_1_cmle.ics	54	0	2	2	0.0
221	Jan26_100x_cp190_rep1_3R4_E-F-D_Position002_1_cmle.ics	55	0	1	1	0.0
222	Jan26_100x_cp190_rep1_3R4_E-F-D_Position002_1_cmle.ics	57	0	1	1	0.0
223	Jan26_100x_cp190_rep1_3R4_E-F-D_Position002_1_cmle.ics	58	0	1	1	5.880975251411692
224	Jan26_100x_cp190_rep1_3R4_E-F-D_Position002_1_cmle.ics	58	0	1	2	6.229070732913375
225	Jan26_100x_cp190_rep1_3R4_E-F-D_Position002_1_cmle.ics	59	0	1	1	0.0
226	Jan26_100x_cp190_rep1_3R4_E-F-D_Position002_1_cmle.ics	60	0	1	1	1.1792185774793633
227	Jan26_100x_cp190_rep1_3R4_E-F-D_Position002_1_cmle.ics	61	0	1	1	0.0
228	Jan26_100x_cp190_rep1_3R4_E-F-D_Position002_1_cmle.ics	62	0	1	1	0.0
229	Jan26_100x_cp190_rep1_3R4_E-F-D_Position002_1_cmle.ics	63	0	1	1	0.0
230	Jan26_100x_cp190_rep1_3R4_E-F-D_Position002_1_cmle.ics	63	0	2	1	5.116965639426727
231	Jan26_100x_cp190_rep1_3R4_E-F-D_Position002_1_cmle.ics	64	0	1	1	0.0
232	Jan26_100x_cp190_rep1_3R4_E-F-D_Position002_1_cmle.ics	65	0	1	1	0.0
233	Jan26_100x_cp190_rep1_3R4_E-F-D_Position002_1_cmle.ics	66	0	1	1	0.0
234	Jan26_100x_cp190_rep1_3R4_E-F-D_Position002_1_cmle.ics	67	0	1	1	0.0
235	Jan26_100x_cp190_rep1_3R4_E-F-D_Position002_1_cmle.ics	67	0	1	2	1.0317500441073144
236	Jan26_100x_cp190_rep1_3R4_E-F-D_Position002_1_cmle.ics	68	0	1	1	0.0
237	Jan26_100x_cp190_rep1_3R4_E-F-D_Position002_1_cmle.ics	70	0	1	1	4.08769064250052
238	Jan26_100x_cp190_rep1_3R4_E-F-D_Position002_1_cmle.ics	70	0	2	1	0.0
239	Jan26_100x_cp190_rep1_3R4_E-F-D_Position002_1_cmle.ics	73	0	1	1	0.0
240	Jan26_100x_cp190_rep1_3R4_E-F-D_Position002_1_cmle.ics	73	0	2	1	0.10317500441073144
241	Jan26_100x_cp190_rep1_3R4_E-F-D_Position002_1_cmle.ics	74	0	1	1	0.0
242	Jan26_100x_cp190_rep1_3R4_E-F-D_Position002_1_cmle.ics	75	0	1	1	0.0
243	Jan26_100x_cp190_rep1_3R4_E-F-D_Position002_1_cmle.ics	75	0	2	1	4.159117393705783
244	Jan26_100x_cp190_rep1_3R4_E-F-D_Position002_1_cmle.ics	76	0	1	1	0.0
245	Jan26_100x_cp190_rep1_3R4_E-F-D_Position002_1_cmle.ics	77	0	1	1	0.0
246	Jan26_100x_cp190_rep1_3R4_E-F-D_Position002_1_cmle.ics	78	0	1	1	0.23070632344123612
247	Jan26_100x_cp190_rep1_3R4_E-F-D_Position002_1_cmle.ics	80	0	1	1	0.10317500441073144
248	Jan26_100x_cp190_rep1_3R4_E-F-D_Position002_1_cmle.ics	81	0	1	1	2.7499714769100865
249	Jan26_100x_cp190_rep1_3R4_E-F-D_Position002_1_cmle.ics	82	0	1	1	0.0
250	Jan26_100x_cp190_rep1_3R4_E-F-D_Position002_1_cmle.ics	83	0	1	1	0.0
251	Jan26_100x_cp190_rep1_3R4_E-F-D_Position002_1_cmle.ics	84	0	1	1	3.348024918742039
252	Jan26_100x_cp190_rep1_3R4_E-F-D_Position002_1_cmle.ics	84	0	2	1	0.0
253	Jan26_100x_cp190_rep1_3R4_E-F-D_Position002_1_cmle.ics	85	0	1	1	0.0
254	Jan26_100x_cp190_rep1_3R4_E-F-D_Position002_1_cmle.ics	86	0	1	1	0.0
255	Jan26_100x_cp190_rep1_3R4_E-F-D_Position002_1_cmle.ics	86	0	1	2	0.0
256	Jan26_100x_cp190_rep1_3R4_E-F-D_Position002_1_cmle.ics	89	0	1	1	0.0
257	Jan26_100x_cp190_rep1_3R4_E-F-D_Position002_1_cmle.ics	91	0	1	1	3.7936987539245677
258	Jan26_100x_cp190_rep1_3R4_E-F-D_Position002_1_cmle.ics	92	0	1	1	0.0
259	Jan26_100x_cp190_rep1_3R4_E-F-D_Position002_1_cmle.ics	93	0	1	1	0.0
260	Jan26_100x_cp190_rep1_3R4_E-F-D_Position002_1_cmle.ics	94	0	1	1	0.0
261	Jan26_100x_cp190_rep1_3R4_E-F-D_Position003_2_cmle.ics	1	0	1	1	0.0
262	Jan26_100x_cp190_rep1_3R4_E-F-D_Position003_2_cmle.ics	2	0	1	1	0.0
263	Jan26_100x_cp190_rep1_3R4_E-F-D_Position003_2_cmle.ics	3	0	1	1	1.0967653411156157
264	Jan26_100x_cp190_rep1_3R4_E-F-D_Position003_2_cmle.ics	4	0	1	1	0.0
265	Jan26_100x_cp190_rep1_3R4_E-F-D_Position003_2_cmle.ics	5	0	1	1	0.0
266	Jan26_100x_cp190_rep1_3R4_E-F-D_Position003_2_cmle.ics	5	0	1	2	0.6639153385791856
267	Jan26_100x_cp190_rep1_3R4_E-F-D_Position003_2_cmle.ics	5	0	2	1	1.5627088357751586
268	Jan26_100x_cp190_rep1_3R4_E-F-D_Position003_2_cmle.ics	5	0	2	2	0.10317500441073144
269	Jan26_100x_cp190_rep1_3R4_E-F-D_Position003_2_cmle.ics	6	0	1	1	0.0
270	Jan26_100x_cp190_rep1_3R4_E-F-D_Position003_2_cmle.ics	7	0	1	1	0.0
271	Jan26_100x_cp190_rep1_3R4_E-F-D_Position003_2_cmle.ics	8	0	1	1	0.5260913608053412
272	Jan26_100x_cp190_rep1_3R4_E-F-D_Position003_2_cmle.ics	8	0	1	2	0.0
273	Jan26_100x_cp190_rep1_3R4_E-F-D_Position003_2_cmle.ics	9	0	1	1	1.857150079393166
274	Jan26_100x_cp190_rep1_3R4_E-F-D_Position003_2_cmle.ics	9	0	1	2	0.0
275	Jan26_100x_cp190_rep1_3R4_E-F-D_Position003_2_cmle.ics	9	0	2	1	0.23070632344123612
276	Jan26_100x_cp190_rep1_3R4_E-F-D_Position003_2_cmle.ics	9	0	2	2	2.5293663243246964
277	Jan26_100x_cp190_rep1_3R4_E-F-D_Position003_2_cmle.ics	9	0	3	1	2.127007205545069
278	Jan26_100x_cp190_rep1_3R4_E-F-D_Position003_2_cmle.ics	9	0	3	2	2.014971786093599
279	Jan26_100x_cp190_rep1_3R4_E-F-D_Position003_2_cmle.ics	11	0	1	1	0.0
280	Jan26_100x_cp190_rep1_3R4_E-F-D_Position003_2_cmle.ics	13	0	1	1	0.0
281	Jan26_100x_cp190_rep1_3R4_E-F-D_Position003_2_cmle.ics	14	0	1	1	0.0
282	Jan26_100x_cp190_rep1_3R4_E-F-D_Position003_2_cmle.ics	14	0	1	2	4.0185306629201305
283	Jan26_100x_cp190_rep1_3R4_E-F-D_Position003_2_cmle.ics	14	0	2	1	3.878896162960878
284	Jan26_100x_cp190_rep1_3R4_E-F-D_Position003_2_cmle.ics	14	0	2	2	0.0
285	Jan26_100x_cp190_rep1_3R4_E-F-D_Position003_2_cmle.ics	14	0	3	1	4.035270936056231
286	Jan26_100x_cp190_rep1_3R4_E-F-D_Position003_2_cmle.ics	14	0	3	2	8.256841852971903
287	Jan26_100x_cp190_rep1_3R4_E-F-D_Position003_2_cmle.ics	15	0	1	1	0.0
288	Jan26_100x_cp190_rep1_3R4_E-F-D_Position003_2_cmle.ics	17	0	1	1	0.0
289	Jan26_100x_cp190_rep1_3R4_E-F-D_Position003_2_cmle.ics	18	0	1	1	0.0
290	Jan26_100x_cp190_rep1_3R4_E-F-D_Position003_2_cmle.ics	19	0	1	1	0.0
291	Jan26_100x_cp190_rep1_3R4_E-F-D_Position003_2_cmle.ics	20	0	1	1	0.0
292	Jan26_100x_cp190_rep1_3R4_E-F-D_Position003_2_cmle.ics	23	0	1	1	0.0
293	Jan26_100x_cp190_rep1_3R4_E-F-D_Position003_2_cmle.ics	24	0	1	1	0.0
294	Jan26_100x_cp190_rep1_3R4_E-F-D_Position003_2_cmle.ics	25	0	1	1	0.0
295	Jan26_100x_cp190_rep1_3R4_E-F-D_Position003_2_cmle.ics	26	0	1	1	0.0
296	Jan26_100x_cp190_rep1_3R4_E-F-D_Position003_2_cmle.ics	27	0	1	1	6.614890653822177
297	Jan26_100x_cp190_rep1_3R4_E-F-D_Position003_2_cmle.ics	27	0	1	2	4.6131819842606205
298	Jan26_100x_cp190_rep1_3R4_E-F-D_Position003_2_cmle.ics	27	0	2	1	7.086102567795893
299	Jan26_100x_cp190_rep1_3R4_E-F-D_Position003_2_cmle.ics	27	0	2	2	0.0
300	Jan26_100x_cp190_rep1_3R4_E-F-D_Position003_2_cmle.ics	27	0	3	1	3.6428652797907337
301	Jan26_100x_cp190_rep1_3R4_E-F-D_Position003_2_cmle.ics	27	0	3	2	5.929313204999579
302	Jan26_100x_cp190_rep1_3R4_E-F-D_Position003_2_cmle.ics	28	0	1	1	0.0
303	Jan26_100x_cp190_rep1_3R4_E-F-D_Position003_2_cmle.ics	29	0	1	1	0.0
304	Jan26_100x_cp190_rep1_3R4_E-F-D_Position003_2_cmle.ics	30	0	1	1	0.10317500441073144
305	Jan26_100x_cp190_rep1_3R4_E-F-D_Position003_2_cmle.ics	30	0	2	1	0.3720027687491155
306	Jan26_100x_cp190_rep1_3R4_E-F-D_Position003_2_cmle.ics	31	0	1	1	0.0
307	Jan26_100x_cp190_rep1_3R4_E-F-D_Position003_2_cmle.ics	32	0	1	1	0.0
308	Jan26_100x_cp190_rep1_3R4_E-F-D_Position003_2_cmle.ics	33	0	1	1	0.0
309	Jan26_100x_cp190_rep1_3R4_E-F-D_Position003_2_cmle.ics	34	0	1	1	0.0
310	Jan26_100x_cp190_rep1_3R4_E-F-D_Position003_2_cmle.ics	35	0	1	1	0.8254000352858515
311	Jan26_100x_cp190_rep1_3R4_E-F-D_Position003_2_cmle.ics	35	0	1	2	0.0
312	Jan26_100x_cp190_rep1_3R4_E-F-D_Position003_2_cmle.ics	35	0	2	1	0.0
313	Jan26_100x_cp190_rep1_3R4_E-F-D_Position003_2_cmle.ics	35	0	2	2	0.6190500264643886
314	Jan26_100x_cp190_rep1_3R4_E-F-D_Position003_2_cmle.ics	36	0	1	1	3.3295442799210777
315	Jan26_100x_cp190_rep1_3R4_E-F-D_Position003_2_cmle.ics	36	0	1	2	7.9872381734978095
316	Jan26_100x_cp190_rep1_3R4_E-F-D_Position003_2_cmle.ics	36	0	1	3	2.4271516892851577
317	Jan26_100x_cp190_rep1_3R4_E-F-D_Position003_2_cmle.ics	36	0	2	1	6.925033741135908
318	Jan26_100x_cp190_rep1_3R4_E-F-D_Position003_2_cmle.ics	36	0	2	2	7.660468085038949
319	Jan26_100x_cp190_rep1_3R4_E-F-D_Position003_2_cmle.ics	36	0	2	3	6.3386806945556335
320	Jan26_100x_cp190_rep1_3R4_E-F-D_Position003_2_cmle.ics	36	0	3	1	0.0
321	Jan26_100x_cp190_rep1_3R4_E-F-D_Position003_2_cmle.ics	36	0	3	2	4.7561327002306415
322	Jan26_100x_cp190_rep1_3R4_E-F-D_Position003_2_cmle.ics	36	0	3	3	0.65253602307166
323	Jan26_100x_cp190_rep1_3R4_E-F-D_Position003_2_cmle.ics	36	0	4	1	0.20635000882146287
324	Jan26_100x_cp190_rep1_3R4_E-F-D_Position003_2_cmle.ics	36	0	4	2	5.078295317529935
325	Jan26_100x_cp190_rep1_3R4_E-F-D_Position003_2_cmle.ics	36	0	4	3	0.10317500441073144
326	Jan26_100x_cp190_rep1_3R4_E-F-D_Position003_2_cmle.ics	37	0	1	1	2.611500343218018
327	Jan26_100x_cp190_rep1_3R4_E-F-D_Position003_2_cmle.ics	38	0	1	1	0.0
328	Jan26_100x_cp190_rep1_3R4_E-F-D_Position003_2_cmle.ics	40	0	1	1	0.0
329	Jan26_100x_cp190_rep1_3R4_E-F-D_Position003_2_cmle.ics	40	0	2	1	1.2466683216206906
330	Jan26_100x_cp190_rep1_3R4_E-F-D_Position003_2_cmle.ics	41	0	1	1	3.811066313751317
331	Jan26_100x_cp190_rep1_3R4_E-F-D_Position003_2_cmle.ics	42	0	1	1	0.0
332	Jan26_100x_cp190_rep1_3R4_E-F-D_Position003_2_cmle.ics	43	0	1	1	0.0
333	Jan26_100x_cp190_rep1_3R4_E-F-D_Position003_2_cmle.ics	44	0	1	1	0.0
334	Jan26_100x_cp190_rep1_3R4_E-F-D_Position003_2_cmle.ics	44	0	2	1	3.9826086284469544
335	Jan26_100x_cp190_rep1_3R4_E-F-D_Position003_2_cmle.ics	45	0	1	1	0.0
336	Jan26_100x_cp190_rep1_3R4_E-F-D_Position003_2_cmle.ics	47	0	1	1	0.0
337	Jan26_100x_cp190_rep1_3R4_E-F-D_Position003_2_cmle.ics	48	0	1	1	1.3412750573395087
338	Jan26_100x_cp190_rep1_3R4_E-F-D_Position003_2_cmle.ics	50	0	1	1	2.1862391473222567
339	Jan26_100x_cp190_rep1_3R4_E-F-D_Position003_2_cmle.ics	51	0	1	1	0.0
340	Jan26_100x_cp190_rep1_3R4_E-F-D_Position003_2_cmle.ics	52	0	1	1	0.0
341	Jan26_100x_cp190_rep1_3R4_E-F-D_Position003_2_cmle.ics	54	0	1	1	0.0
342	Jan26_100x_cp190_rep1_3R4_E-F-D_Position003_2_cmle.ics	55	0	1	1	2.6825501146790174
343	Jan26_100x_cp190_rep1_3R4_E-F-D_Position003_2_cmle.ics	55	0	2	1	0.0
344	Jan26_100x_cp190_rep1_3R4_E-F-D_Position003_2_cmle.ics	57	0	1	1	0.0
345	Jan26_100x_cp190_rep1_3R4_E-F-D_Position003_2_cmle.ics	57	0	2	1	2.3070632344123614
346	Jan26_100x_cp190_rep1_3R4_E-F-D_Position003_2_cmle.ics	59	0	1	1	0.0
347	Jan26_100x_cp190_rep1_3R4_E-F-D_Position003_2_cmle.ics	59	0	2	1	1.1672919242844824
348	Jan26_100x_cp190_rep1_3R4_E-F-D_Position003_2_cmle.ics	60	0	1	1	3.2902960233468472
349	Jan26_100x_cp190_rep1_3R4_E-F-D_Position003_2_cmle.ics	60	0	1	2	0.23070632344123612
350	Jan26_100x_cp190_rep1_3R4_E-F-D_Position003_2_cmle.ics	64	0	1	1	0.0
351	Jan26_100x_cp190_rep1_3R4_E-F-D_Position003_2_cmle.ics	65	0	1	1	5.923957342857732
352	Jan26_100x_cp190_rep1_3R4_E-F-D_Position003_2_cmle.ics	65	0	2	1	0.0
353	Jan26_100x_cp190_rep1_3R4_E-F-D_Position003_2_cmle.ics	65	0	3	1	1.5338067085748235
354	Jan26_100x_cp190_rep1_3R4_E-F-D_Position003_2_cmle.ics	66	0	1	1	0.0
355	Jan26_100x_cp190_rep1_3R4_E-F-D_Position003_2_cmle.ics	68	0	1	1	0.0
356	Jan26_100x_cp190_rep1_3R4_E-F-D_Position003_2_cmle.ics	69	0	1	1	0.0
357	Jan26_100x_cp190_rep1_3R4_E-F-D_Position003_2_cmle.ics	70	0	1	1	0.0
358	Jan26_100x_cp190_rep1_3R4_E-F-D_Position003_2_cmle.ics	71	0	1	1	2.8161295679868967
359	Jan26_100x_cp190_rep1_3R4_E-F-D_Position003_2_cmle.ics	74	0	1	1	0.0
360	Jan26_100x_cp190_rep1_3R4_E-F-D_Position004_3_cmle.ics	1	0	1	1	0.0
361	Jan26_100x_cp190_rep1_3R4_E-F-D_Position004_3_cmle.ics	2	0	1	1	0.0
362	Jan26_100x_cp190_rep1_3R4_E-F-D_Position004_3_cmle.ics	4	0	1	1	0.0
363	Jan26_100x_cp190_rep1_3R4_E-F-D_Position004_3_cmle.ics	6	0	1	1	0.0
364	Jan26_100x_cp190_rep1_3R4_E-F-D_Position004_3_cmle.ics	7	0	1	1	1.9191660196979938
365	Jan26_100x_cp190_rep1_3R4_E-F-D_Position004_3_cmle.ics	7	0	1	2	0.0
366	Jan26_100x_cp190_rep1_3R4_E-F-D_Position004_3_cmle.ics	9	0	1	1	0.0
367	Jan26_100x_cp190_rep1_3R4_E-F-D_Position004_3_cmle.ics	10	0	1	1	2.2191718101903986
368	Jan26_100x_cp190_rep1_3R4_E-F-D_Position004_3_cmle.ics	10	0	2	1	1.319789431739984
369	Jan26_100x_cp190_rep1_3R4_E-F-D_Position004_3_cmle.ics	11	0	1	1	0.9788040346074901
370	Jan26_100x_cp190_rep1_3R4_E-F-D_Position004_3_cmle.ics	11	0	2	1	0.0
371	Jan26_100x_cp190_rep1_3R4_E-F-D_Position004_3_cmle.ics	12	0	1	1	0.0
372	Jan26_100x_cp190_rep1_3R4_E-F-D_Position004_3_cmle.ics	13	0	1	1	0.0
373	Jan26_100x_cp190_rep1_3R4_E-F-D_Position004_3_cmle.ics	14	0	1	1	0.0
374	Jan26_100x_cp190_rep1_3R4_E-F-D_Position004_3_cmle.ics	15	0	1	1	3.2298885281773058
375	Jan26_100x_cp190_rep1_3R4_E-F-D_Position004_3_cmle.ics	15	0	1	2	0.0
376	Jan26_100x_cp190_rep1_3R4_E-F-D_Position004_3_cmle.ics	17	0	1	1	3.928787118943193
377	Jan26_100x_cp190_rep1_3R4_E-F-D_Position004_3_cmle.ics	20	0	1	1	0.0
378	Jan26_100x_cp190_rep1_3R4_E-F-D_Position004_3_cmle.ics	20	0	2	1	1.7941989459020498
379	Jan26_100x_cp190_rep1_3R4_E-F-D_Position004_3_cmle.ics	21	0	1	1	0.42540144110901373
380	Jan26_100x_cp190_rep1_3R4_E-F-D_Position004_3_cmle.ics	21	0	2	1	0.0
381	Jan26_100x_cp190_rep1_3R4_E-F-D_Position004_3_cmle.ics	23	0	1	1	0.0
382	Jan26_100x_cp190_rep1_3R4_E-F-D_Position004_3_cmle.ics	23	0	1	2	1.151986098218259
383	Jan26_100x_cp190_rep1_3R4_E-F-D_Position004_3_cmle.ics	23	0	2	1	0.20635000882146287
384	Jan26_100x_cp190_rep1_3R4_E-F-D_Position004_3_cmle.ics	23	0	2	2	2.1380072994357717
385	Jan26_100x_cp190_rep1_3R4_E-F-D_Position004_3_cmle.ics	23	0	3	1	0.9479040472602467
386	Jan26_100x_cp190_rep1_3R4_E-F-D_Position004_3_cmle.ics	23	0	3	2	0.0
387	Jan26_100x_cp190_rep1_3R4_E-F-D_Position004_3_cmle.ics	26	0	1	1	0.0
388	Jan26_100x_cp190_rep1_3R4_E-F-D_Position004_3_cmle.ics	27	0	1	1	0.0
389	Jan26_100x_cp190_rep1_3R4_E-F-D_Position004_3_cmle.ics	28	0	1	1	0.0
390	Jan26_100x_cp190_rep1_3R4_E-F-D_Position004_3_cmle.ics	29	0	1	1	0.0
391	Jan26_100x_cp190_rep1_3R4_E-F-D_Position004_3_cmle.ics	30	0	1	1	0.0
392	Jan26_100x_cp190_rep1_3R4_E-F-D_Position004_3_cmle.ics	33	0	1	1	0.0
393	Jan26_100x_cp190_rep1_3R4_E-F-D_Position004_3_cmle.ics	35	0	1	1	0.0
394	Jan26_100x_cp190_rep1_3R4_E-F-D_Position004_3_cmle.ics	35	0	1	2	0.10317500441073144
395	Jan26_100x_cp190_rep1_3R4_E-F-D_Position004_3_cmle.ics	35	0	2	1	5.530218734417178
396	Jan26_100x_cp190_rep1_3R4_E-F-D_Position004_3_cmle.ics	35	0	2	2	5.909865693638203
397	Jan26_100x_cp190_rep1_3R4_E-F-D_Position004_3_cmle.ics	35	0	3	1	3.198425136732675
398	Jan26_100x_cp190_rep1_3R4_E-F-D_Position004_3_cmle.ics	35	0	3	2	4.12828966253366
399	Jan26_100x_cp190_rep1_3R4_E-F-D_Position004_3_cmle.ics	36	0	1	1	0.0
400	Jan26_100x_cp190_rep1_3R4_E-F-D_Position004_3_cmle.ics	36	0	1	2	3.7900593959439126
401	Jan26_100x_cp190_rep1_3R4_E-F-D_Position004_3_cmle.ics	36	0	1	3	1.9963956842287418
402	Jan26_100x_cp190_rep1_3R4_E-F-D_Position004_3_cmle.ics	36	0	2	1	1.403331779731213
403	Jan26_100x_cp190_rep1_3R4_E-F-D_Position004_3_cmle.ics	36	0	2	2	2.154357340212468
404	Jan26_100x_cp190_rep1_3R4_E-F-D_Position004_3_cmle.ics	36	0	2	3	0.9512265400461282
405	Jan26_100x_cp190_rep1_3R4_E-F-D_Position004_3_cmle.ics	37	0	1	1	1.511536735387343
406	Jan26_100x_cp190_rep1_3R4_E-F-D_Position004_3_cmle.ics	38	0	1	1	2.785725119089749
407	Jan26_100x_cp190_rep1_3R4_E-F-D_Position004_3_cmle.ics	38	0	1	2	4.775820400957642
408	Jan26_100x_cp190_rep1_3R4_E-F-D_Position004_3_cmle.ics	38	0	2	1	0.0
409	Jan26_100x_cp190_rep1_3R4_E-F-D_Position004_3_cmle.ics	38	0	2	2	7.938443341620217
410	Jan26_100x_cp190_rep1_3R4_E-F-D_Position004_3_cmle.ics	38	0	3	1	1.9846108354050542
411	Jan26_100x_cp190_rep1_3R4_E-F-D_Position004_3_cmle.ics	38	0	3	2	7.749122849704104
412	Jan26_100x_cp190_rep1_3R4_E-F-D_Position004_3_cmle.ics	38	0	4	1	6.7063752866975435
413	Jan26_100x_cp190_rep1_3R4_E-F-D_Position004_3_cmle.ics	38	0	4	2	2.5628139431473165
414	Jan26_100x_cp190_rep1_3R4_E-F-D_Position004_3_cmle.ics	38	0	5	1	7.97323189979712
415	Jan26_100x_cp190_rep1_3R4_E-F-D_Position004_3_cmle.ics	38	0	5	2	0.0
416	Jan26_100x_cp190_rep1_3R4_E-F-D_Position004_3_cmle.ics	39	0	1	1	1.7060019029756524
417	Jan26_100x_cp190_rep1_3R4_E-F-D_Position004_3_cmle.ics	39	0	2	1	3.132852562029117
418	Jan26_100x_cp190_rep1_3R4_E-F-D_Position004_3_cmle.ics	41	0	1	1	2.116974096747531
419	Jan26_100x_cp190_rep1_3R4_E-F-D_Position004_3_cmle.ics	42	0	1	1	2.690474947644937
420	Jan26_100x_cp190_rep1_3R4_E-F-D_Position004_3_cmle.ics	42	0	2	1	4.09386047273139
421	Jan26_100x_cp190_rep1_3R4_E-F-D_Position004_3_cmle.ics	42	0	3	1	0.0
422	Jan26_100x_cp190_rep1_3R4_E-F-D_Position004_3_cmle.ics	43	0	1	1	0.0
423	Jan26_100x_cp190_rep1_3R4_E-F-D_Position004_3_cmle.ics	43	0	2	1	1.1160083062473465
424	Jan26_100x_cp190_rep1_3R4_E-F-D_Position004_3_cmle.ics	44	0	1	1	1.8940413082472753
425	Jan26_100x_cp190_rep1_3R4_E-F-D_Position004_3_cmle.ics	44	0	2	1	0.0
426	Jan26_100x_cp190_rep1_3R4_E-F-D_Position004_3_cmle.ics	45	0	1	1	0.0
427	Jan26_100x_cp190_rep1_3R4_E-F-D_Position004_3_cmle.ics	46	0	1	1	0.0
428	Jan26_100x_cp190_rep1_3R4_E-F-D_Position004_3_cmle.ics	46	0	1	2	0.0
429	Jan26_100x_cp190_rep1_3R4_E-F-D_Position004_3_cmle.ics	47	0	1	1	0.0
430	Jan26_100x_cp190_rep1_3R4_E-F-D_Position004_3_cmle.ics	48	0	1	1	0.0
431	Jan26_100x_cp190_rep1_3R4_E-F-D_Position004_3_cmle.ics	49	0	1	1	0.65253602307166
432	Jan26_100x_cp190_rep1_3R4_E-F-D_Position004_3_cmle.ics	49	0	2	1	4.249006740830373
433	Jan26_100x_cp190_rep1_3R4_E-F-D_Position004_3_cmle.ics	51	0	1	1	0.0
434	Jan26_100x_cp190_rep1_3R4_E-F-D_Position004_3_cmle.ics	52	0	1	1	0.0
435	Jan26_100x_cp190_rep1_3R4_E-F-D_Position004_3_cmle.ics	52	0	1	2	2.2698500970360915
436	Jan26_100x_cp190_rep1_3R4_E-F-D_Position004_3_cmle.ics	53	0	1	1	0.7817319754002556
437	Jan26_100x_cp190_rep1_3R4_E-F-D_Position004_3_cmle.ics	53	0	2	1	0.0
438	Jan26_100x_cp190_rep1_3R4_E-F-D_Position004_3_cmle.ics	54	0	1	1	0.20635000882146287
439	Jan26_100x_cp190_rep1_3R4_E-F-D_Position004_3_cmle.ics	56	0	1	1	4.751279271381173
440	Jan26_100x_cp190_rep1_3R4_E-F-D_Position004_3_cmle.ics	56	0	1	2	0.6190500264643886
441	Jan26_100x_cp190_rep1_3R4_E-F-D_Position004_3_cmle.ics	56	0	2	1	4.525609005828626
442	Jan26_100x_cp190_rep1_3R4_E-F-D_Position004_3_cmle.ics	56	0	2	2	2.0323118942819596
443	Jan26_100x_cp190_rep1_3R4_E-F-D_Position004_3_cmle.ics	58	0	1	1	0.1459114905355603
444	Jan26_100x_cp190_rep1_3R4_E-F-D_Position004_3_cmle.ics	59	0	1	1	0.0
445	Jan26_100x_cp190_rep1_3R4_E-F-D_Position004_3_cmle.ics	60	0	1	1	0.0
446	Jan26_100x_cp190_rep1_3R4_E-F-D_Position004_3_cmle.ics	61	0	1	1	2.2698500970360915
447	Jan26_100x_cp190_rep1_3R4_E-F-D_Position004_3_cmle.ics	61	0	2	1	2.639806655399858
448	Jan26_100x_cp190_rep1_3R4_E-F-D_Position004_3_cmle.ics	61	0	3	1	0.0
449	Jan26_100x_cp190_rep1_3R4_E-F-D_Position004_3_cmle.ics	62	0	1	1	6.150501650134413
450	Jan26_100x_cp190_rep1_3R4_E-F-D_Position004_3_cmle.ics	62	0	1	2	0.0
451	Jan26_100x_cp190_rep1_3R4_E-F-D_Position004_3_cmle.ics	63	0	1	1	4.249006740830373
452	Jan26_100x_cp190_rep1_3R4_E-F-D_Position004_3_cmle.ics	64	0	1	1	0.0
453	Jan26_100x_cp190_rep1_3R4_E-F-D_Position004_3_cmle.ics	65	0	1	1	0.0
454	Jan26_100x_cp190_rep1_3R4_E-F-D_Position004_3_cmle.ics	66	0	1	1	3.341659846599743
455	Jan26_100x_cp190_rep1_3R4_E-F-D_Position004_3_cmle.ics	67	0	1	1	0.0
456	Jan26_100x_cp190_rep1_3R4_E-F-D_Position004_3_cmle.ics	69	0	1	1	0.0
457	Jan26_100x_cp190_rep1_3R4_E-F-D_Position004_3_cmle.ics	70	0	1	1	2.9230209108208998
458	Jan26_100x_cp190_rep1_3R4_E-F-D_Position004_3_cmle.ics	72	0	1	1	0.0
459	Jan26_100x_cp190_rep1_3R4_E-F-D_Position004_3_cmle.ics	73	0	1	1	1.9603250838038973
460	Jan26_100x_cp190_rep1_3R4_E-F-D_Position004_3_cmle.ics	73	0	1	2	0.2918229810711206
461	Jan26_100x_cp190_rep1_3R4_E-F-D_Position004_3_cmle.ics	73	0	2	1	0.0
462	Jan26_100x_cp190_rep1_3R4_E-F-D_Position004_3_cmle.ics	73	0	2	2	2.1003330663048003
463	Jan26_100x_cp190_rep1_3R4_E-F-D_Position004_3_cmle.ics	74	0	1	1	0.0
464	Jan26_100x_cp190_rep1_3R4_E-F-D_Position004_3_cmle.ics	74	0	2	1	1.5613211301812222
465	Jan26_100x_cp190_rep1_3R4_E-F-D_Position004_3_cmle.ics	75	0	1	1	0.10317500441073144
466	Jan26_100x_cp190_rep1_3R4_E-F-D_Position004_3_cmle.ics	76	0	1	1	0.0
467	Jan26_100x_cp190_rep1_3R4_E-F-D_Position004_3_cmle.ics	76	0	1	2	0.3095250132321943
468	Jan26_100x_cp190_rep1_3R4_E-F-D_Position004_3_cmle.ics	77	0	1	1	3.5079501499648686
469	Jan26_100x_cp190_rep1_3R4_E-F-D_Position004_3_cmle.ics	78	0	1	1	0.0
470	Jan26_100x_cp190_rep1_3R4_E-F-D_Position004_3_cmle.ics	79	0	1	1	0.0
471	Jan26_100x_cp190_rep1_3R4_E-F-D_Position004_3_cmle.ics	79	0	2	1	1.5661111030016057
472	Jan26_100x_cp190_rep1_3R4_E-F-D_Position004_3_cmle.ics	79	0	3	1	4.907735759637202
473	Jan26_100x_cp190_rep1_3R4_E-F-D_Position005_4_cmle.ics	1	0	1	1	1.2032169749388533
474	Jan26_100x_cp190_rep1_3R4_E-F-D_Position005_4_cmle.ics	1	0	1	2	0.6606423714395955
475	Jan26_100x_cp190_rep1_3R4_E-F-D_Position005_4_cmle.ics	1	0	2	1	0.0
476	Jan26_100x_cp190_rep1_3R4_E-F-D_Position005_4_cmle.ics	1	0	2	2	2.4350175389678466
477	Jan26_100x_cp190_rep1_3R4_E-F-D_Position005_4_cmle.ics	2	0	1	1	0.0
478	Jan26_100x_cp190_rep1_3R4_E-F-D_Position005_4_cmle.ics	2	0	1	2	7.753367362646387
479	Jan26_100x_cp190_rep1_3R4_E-F-D_Position005_4_cmle.ics	2	0	1	3	1.5972652713406406
480	Jan26_100x_cp190_rep1_3R4_E-F-D_Position005_4_cmle.ics	2	0	2	1	7.729636436173163
481	Jan26_100x_cp190_rep1_3R4_E-F-D_Position005_4_cmle.ics	2	0	2	2	0.0
482	Jan26_100x_cp190_rep1_3R4_E-F-D_Position005_4_cmle.ics	2	0	2	3	6.737256686953421
483	Jan26_100x_cp190_rep1_3R4_E-F-D_Position005_4_cmle.ics	3	0	1	1	0.0
484	Jan26_100x_cp190_rep1_3R4_E-F-D_Position005_4_cmle.ics	4	0	1	1	1.770307658344953
485	Jan26_100x_cp190_rep1_3R4_E-F-D_Position005_4_cmle.ics	5	0	1	1	0.0
486	Jan26_100x_cp190_rep1_3R4_E-F-D_Position005_4_cmle.ics	6	0	1	1	0.10317500441073144
487	Jan26_100x_cp190_rep1_3R4_E-F-D_Position005_4_cmle.ics	6	0	1	2	5.343856709454943
488	Jan26_100x_cp190_rep1_3R4_E-F-D_Position005_4_cmle.ics	6	0	2	1	2.944389852494928
489	Jan26_100x_cp190_rep1_3R4_E-F-D_Position005_4_cmle.ics	6	0	2	2	4.1385910875639205
490	Jan26_100x_cp190_rep1_3R4_E-F-D_Position005_4_cmle.ics	6	0	3	1	5.8133059501479725
491	Jan26_100x_cp190_rep1_3R4_E-F-D_Position005_4_cmle.ics	6	0	3	2	0.0
492	Jan26_100x_cp190_rep1_3R4_E-F-D_Position005_4_cmle.ics	7	0	1	1	0.0
493	Jan26_100x_cp190_rep1_3R4_E-F-D_Position005_4_cmle.ics	8	0	1	1	0.0
494	Jan26_100x_cp190_rep1_3R4_E-F-D_Position005_4_cmle.ics	9	0	1	1	0.0
495	Jan26_100x_cp190_rep1_3R4_E-F-D_Position005_4_cmle.ics	10	0	1	1	0.0
496	Jan26_100x_cp190_rep1_3R4_E-F-D_Position005_4_cmle.ics	11	0	1	1	0.10317500441073144
497	Jan26_100x_cp190_rep1_3R4_E-F-D_Position005_4_cmle.ics	11	0	1	2	2.1764791023907697
498	Jan26_100x_cp190_rep1_3R4_E-F-D_Position005_4_cmle.ics	11	0	2	1	2.40864473027036
499	Jan26_100x_cp190_rep1_3R4_E-F-D_Position005_4_cmle.ics	11	0	2	2	0.0
500	Jan26_100x_cp190_rep1_3R4_E-F-D_Position005_4_cmle.ics	12	0	1	1	0.0
501	Jan26_100x_cp190_rep1_3R4_E-F-D_Position005_4_cmle.ics	12	0	2	1	2.063500088214629
502	Jan26_100x_cp190_rep1_3R4_E-F-D_Position005_4_cmle.ics	13	0	1	1	1.0298344167305078
503	Jan26_100x_cp190_rep1_3R4_E-F-D_Position005_4_cmle.ics	13	0	2	1	3.8433610217050385
504	Jan26_100x_cp190_rep1_3R4_E-F-D_Position005_4_cmle.ics	13	0	3	1	0.0
505	Jan26_100x_cp190_rep1_3R4_E-F-D_Position005_4_cmle.ics	14	0	1	1	0.0
506	Jan26_100x_cp190_rep1_3R4_E-F-D_Position005_4_cmle.ics	15	0	1	1	0.0
507	Jan26_100x_cp190_rep1_3R4_E-F-D_Position005_4_cmle.ics	16	0	1	1	0.0
508	Jan26_100x_cp190_rep1_3R4_E-F-D_Position005_4_cmle.ics	16	0	2	1	2.1210658315426123
509	Jan26_100x_cp190_rep1_3R4_E-F-D_Position005_4_cmle.ics	17	0	1	1	1.0521827216106825
510	Jan26_100x_cp190_rep1_3R4_E-F-D_Position005_4_cmle.ics	17	0	1	2	3.720027687491154
511	Jan26_100x_cp190_rep1_3R4_E-F-D_Position005_4_cmle.ics	17	0	2	1	2.4976024062289235
512	Jan26_100x_cp190_rep1_3R4_E-F-D_Position005_4_cmle.ics	17	0	2	2	0.0
513	Jan26_100x_cp190_rep1_3R4_E-F-D_Position005_4_cmle.ics	18	0	1	1	3.9482571599790077
514	Jan26_100x_cp190_rep1_3R4_E-F-D_Position005_4_cmle.ics	18	0	2	1	6.57950900899023
515	Jan26_100x_cp190_rep1_3R4_E-F-D_Position005_4_cmle.ics	20	0	1	1	0.0
516	Jan26_100x_cp190_rep1_3R4_E-F-D_Position005_4_cmle.ics	21	0	1	1	0.0
517	Jan26_100x_cp190_rep1_3R4_E-F-D_Position005_4_cmle.ics	21	0	1	2	0.0
518	Jan26_100x_cp190_rep1_3R4_E-F-D_Position005_4_cmle.ics	22	0	1	1	3.341659846599743
519	Jan26_100x_cp190_rep1_3R4_E-F-D_Position005_4_cmle.ics	23	0	1	1	0.0
520	Jan26_100x_cp190_rep1_3R4_E-F-D_Position005_4_cmle.ics	25	0	1	1	0.0
521	Jan26_100x_cp190_rep1_3R4_E-F-D_Position005_4_cmle.ics	26	0	1	1	0.0
522	Jan26_100x_cp190_rep1_3R4_E-F-D_Position005_4_cmle.ics	28	0	1	1	0.10317500441073144
523	Jan26_100x_cp190_rep1_3R4_E-F-D_Position005_4_cmle.ics	29	0	1	1	0.0
524	Jan26_100x_cp190_rep1_3R4_E-F-D_Position005_4_cmle.ics	30	0	1	1	0.0
525	Jan26_100x_cp190_rep1_3R4_E-F-D_Position005_4_cmle.ics	31	0	1	1	0.0
526	Jan26_100x_cp190_rep1_3R4_E-F-D_Position005_4_cmle.ics	32	0	1	1	0.10317500441073144
527	Jan26_100x_cp190_rep1_3R4_E-F-D_Position005_4_cmle.ics	33	0	1	1	0.0
528	Jan26_100x_cp190_rep1_3R4_E-F-D_Position005_4_cmle.ics	34	0	1	1	0.0
529	Jan26_100x_cp190_rep1_3R4_E-F-D_Position005_4_cmle.ics	35	0	1	1	3.1499045759912145
530	Jan26_100x_cp190_rep1_3R4_E-F-D_Position005_4_cmle.ics	36	0	1	1	0.0
531	Jan26_100x_cp190_rep1_3R4_E-F-D_Position005_4_cmle.ics	37	0	1	1	0.3095250132321943
532	Jan26_100x_cp190_rep1_3R4_E-F-D_Position005_4_cmle.ics	38	0	1	1	0.0
533	Jan26_100x_cp190_rep1_3R4_E-F-D_Position005_4_cmle.ics	40	0	1	1	0.0
534	Jan26_100x_cp190_rep1_3R4_E-F-D_Position005_4_cmle.ics	41	0	1	1	0.0
535	Jan26_100x_cp190_rep1_3R4_E-F-D_Position005_4_cmle.ics	45	0	1	1	0.0
536	Jan26_100x_cp190_rep1_3R4_E-F-D_Position005_4_cmle.ics	46	0	1	1	1.1349250485180458
537	Jan26_100x_cp190_rep1_3R4_E-F-D_Position005_4_cmle.ics	46	0	1	2	0.0
538	Jan26_100x_cp190_rep1_3R4_E-F-D_Position005_4_cmle.ics	49	0	1	1	0.0
539	Jan26_100x_cp190_rep1_3R4_E-F-D_Position005_4_cmle.ics	50	0	1	1	5.986290978660264
540	Jan26_100x_cp190_rep1_3R4_E-F-D_Position005_4_cmle.ics	51	0	1	1	0.0
541	Jan26_100x_cp190_rep1_3R4_E-F-D_Position005_4_cmle.ics	52	0	1	1	1.8184254534624877
542	Jan26_100x_cp190_rep1_3R4_E-F-D_Position005_4_cmle.ics	52	0	2	1	0.0
543	Jan26_100x_cp190_rep1_3R4_E-F-D_Position005_4_cmle.ics	53	0	1	1	0.10317500441073144
544	Jan26_100x_cp190_rep1_3R4_E-F-D_Position005_4_cmle.ics	54	0	1	1	0.10317500441073144
545	Jan26_100x_cp190_rep1_3R4_E-F-D_Position005_4_cmle.ics	55	0	1	1	1.4772412513556012
546	Jan26_100x_cp190_rep1_3R4_E-F-D_Position005_4_cmle.ics	55	0	1	2	0.0
547	Jan26_100x_cp190_rep1_3R4_E-F-D_Position005_4_cmle.ics	56	0	1	1	2.690474947644937
548	Jan26_100x_cp190_rep1_3R4_E-F-D_Position005_4_cmle.ics	57	0	1	1	0.0
549	Jan26_100x_cp190_rep1_3R4_E-F-D_Position005_4_cmle.ics	57	0	2	1	2.942581608373836
550	Jan26_100x_cp190_rep1_3R4_E-F-D_Position005_4_cmle.ics	57	0	3	1	1.857150079393166
551	Jan26_100x_cp190_rep1_3R4_E-F-D_Position005_4_cmle.ics	58	0	1	1	3.6915625954506996
552	Jan26_100x_cp190_rep1_3R4_E-F-D_Position005_4_cmle.ics	58	0	2	1	0.0
553	Jan26_100x_cp190_rep1_3R4_E-F-D_Position005_4_cmle.ics	60	0	1	1	0.0
554	Jan26_100x_cp190_rep1_3R4_E-F-D_Position005_4_cmle.ics	61	0	1	1	0.0
555	Jan26_100x_cp190_rep1_3R4_E-F-D_Position005_4_cmle.ics	63	0	1	1	0.0
556	Jan26_100x_cp190_rep1_3R4_E-F-D_Position005_4_cmle.ics	66	0	1	1	4.271032723314345
557	Jan26_100x_cp190_rep1_3R4_E-F-D_Position005_4_cmle.ics	68	0	1	1	0.0
558	Jan26_100x_cp190_rep1_3R4_E-F-D_Position005_4_cmle.ics	69	0	1	1	0.0
559	Jan26_100x_cp190_rep1_3R4_E-F-D_Position005_4_cmle.ics	70	0	1	1	0.10317500441073144
560	Jan26_100x_cp190_rep1_3R4_E-F-D_Position005_4_cmle.ics	71	0	1	1	3.4178925784646617
561	Jan26_100x_cp190_rep1_3R4_E-F-D_Position005_4_cmle.ics	71	0	2	1	0.0
562	Jan26_100x_cp190_rep1_3R4_E-F-D_Position005_4_cmle.ics	72	0	1	1	1.3765262486627317
563	Jan26_100x_cp190_rep1_3R4_E-F-D_Position005_4_cmle.ics	72	0	1	2	0.3095250132321943
564	Jan26_100x_cp190_rep1_3R4_E-F-D_Position005_4_cmle.ics	72	0	2	1	0.10317500441073144
565	Jan26_100x_cp190_rep1_3R4_E-F-D_Position005_4_cmle.ics	72	0	2	2	2.373025101446823
566	Jan26_100x_cp190_rep1_3R4_E-F-D_Position005_4_cmle.ics	73	0	1	1	0.0
567	Jan26_100x_cp190_rep1_3R4_E-F-D_Position005_4_cmle.ics	73	0	1	2	6.8334488705989305
568	Jan26_100x_cp190_rep1_3R4_E-F-D_Position005_4_cmle.ics	73	0	2	1	6.8021333127424395
569	Jan26_100x_cp190_rep1_3R4_E-F-D_Position005_4_cmle.ics	73	0	2	2	0.0
570	Jan26_100x_cp190_rep1_3R4_E-F-D_Position005_4_cmle.ics	75	0	1	1	0.0
571	Jan26_100x_cp190_rep1_3R4_E-F-D_Position005_4_cmle.ics	78	0	1	1	0.0
572	Jan26_100x_cp190_rep1_3R4_E-F-D_Position005_4_cmle.ics	79	0	1	1	0.0
573	Jan26_100x_cp190_rep1_3R4_E-F-D_Position005_4_cmle.ics	80	0	1	1	0.0
574	Jan26_100x_cp190_rep1_3R4_E-F-D_Position005_4_cmle.ics	80	0	1	2	5.943658501928324
575	Jan26_100x_cp190_rep1_3R4_E-F-D_Position005_4_cmle.ics	81	0	1	1	0.0
576	Jan26_100x_cp190_rep1_3R4_E-F-D_Position006_5_cmle.ics	1	0	1	1	0.0
577	Jan26_100x_cp190_rep1_3R4_E-F-D_Position006_5_cmle.ics	2	0	1	1	0.6190500264643886
578	Jan26_100x_cp190_rep1_3R4_E-F-D_Position006_5_cmle.ics	3	0	1	1	2.7003482833850896
579	Jan26_100x_cp190_rep1_3R4_E-F-D_Position006_5_cmle.ics	3	0	2	1	0.8058225447605828
580	Jan26_100x_cp190_rep1_3R4_E-F-D_Position006_5_cmle.ics	4	0	1	1	0.0
581	Jan26_100x_cp190_rep1_3R4_E-F-D_Position006_5_cmle.ics	5	0	1	1	0.0
582	Jan26_100x_cp190_rep1_3R4_E-F-D_Position006_5_cmle.ics	6	0	1	1	0.0
583	Jan26_100x_cp190_rep1_3R4_E-F-D_Position006_5_cmle.ics	6	0	1	2	0.1459114905355603
584	Jan26_100x_cp190_rep1_3R4_E-F-D_Position006_5_cmle.ics	6	0	2	1	2.385122381269326
585	Jan26_100x_cp190_rep1_3R4_E-F-D_Position006_5_cmle.ics	6	0	2	2	0.8344252714560013
586	Jan26_100x_cp190_rep1_3R4_E-F-D_Position006_5_cmle.ics	7	0	1	1	0.0
587	Jan26_100x_cp190_rep1_3R4_E-F-D_Position006_5_cmle.ics	8	0	1	1	2.2698500970360915
588	Jan26_100x_cp190_rep1_3R4_E-F-D_Position006_5_cmle.ics	10	0	1	1	0.0
589	Jan26_100x_cp190_rep1_3R4_E-F-D_Position006_5_cmle.ics	11	0	1	1	0.0
590	Jan26_100x_cp190_rep1_3R4_E-F-D_Position006_5_cmle.ics	11	0	1	2	5.221307672559677
591	Jan26_100x_cp190_rep1_3R4_E-F-D_Position006_5_cmle.ics	11	0	2	1	4.983470198718493
592	Jan26_100x_cp190_rep1_3R4_E-F-D_Position006_5_cmle.ics	11	0	2	2	0.0
593	Jan26_100x_cp190_rep1_3R4_E-F-D_Position006_5_cmle.ics	13	0	1	1	1.1926825638357912
594	Jan26_100x_cp190_rep1_3R4_E-F-D_Position006_5_cmle.ics	14	0	1	1	0.0
595	Jan26_100x_cp190_rep1_3R4_E-F-D_Position006_5_cmle.ics	15	0	1	1	1.7345341872721707
596	Jan26_100x_cp190_rep1_3R4_E-F-D_Position006_5_cmle.ics	16	0	1	1	2.9280754549121024
597	Jan26_100x_cp190_rep1_3R4_E-F-D_Position006_5_cmle.ics	17	0	1	1	0.0
598	Jan26_100x_cp190_rep1_3R4_E-F-D_Position006_5_cmle.ics	18	0	1	1	0.0
599	Jan26_100x_cp190_rep1_3R4_E-F-D_Position006_5_cmle.ics	20	0	1	1	0.0
600	Jan26_100x_cp190_rep1_3R4_E-F-D_Position006_5_cmle.ics	22	0	1	1	0.0
601	Jan26_100x_cp190_rep1_3R4_E-F-D_Position006_5_cmle.ics	24	0	1	1	0.0
602	Jan26_100x_cp190_rep1_3R4_E-F-D_Position006_5_cmle.ics	25	0	1	1	7.304620721711258
603	Jan26_100x_cp190_rep1_3R4_E-F-D_Position006_5_cmle.ics	25	0	2	1	0.0
604	Jan26_100x_cp190_rep1_3R4_E-F-D_Position006_5_cmle.ics	27	0	1	1	0.0
605	Jan26_100x_cp190_rep1_3R4_E-F-D_Position006_5_cmle.ics	27	0	2	1	0.0
606	Jan26_100x_cp190_rep1_3R4_E-F-D_Position006_5_cmle.ics	28	0	1	1	0.0
607	Jan26_100x_cp190_rep1_3R4_E-F-D_Position006_5_cmle.ics	28	0	2	1	2.9345989439683153
608	Jan26_100x_cp190_rep1_3R4_E-F-D_Position006_5_cmle.ics	29	0	1	1	0.0
609	Jan26_100x_cp190_rep1_3R4_E-F-D_Position006_5_cmle.ics	30	0	1	1	0.0
610	Jan26_100x_cp190_rep1_3R4_E-F-D_Position006_5_cmle.ics	31	0	1	1	0.10317500441073144
611	Jan26_100x_cp190_rep1_3R4_E-F-D_Position006_5_cmle.ics	31	0	1	2	1.7509378864267235
612	Jan26_100x_cp190_rep1_3R4_E-F-D_Position006_5_cmle.ics	31	0	2	1	0.7748934119142009
613	Jan26_100x_cp190_rep1_3R4_E-F-D_Position006_5_cmle.ics	31	0	2	2	0.0
614	Jan26_100x_cp190_rep1_3R4_E-F-D_Position006_5_cmle.ics	34	0	1	1	0.0
615	Jan26_100x_cp190_rep1_3R4_E-F-D_Position006_5_cmle.ics	35	0	1	1	0.0
616	Jan26_100x_cp190_rep1_3R4_E-F-D_Position006_5_cmle.ics	36	0	1	1	0.0
617	Jan26_100x_cp190_rep1_3R4_E-F-D_Position006_5_cmle.ics	37	0	1	1	0.5983172607926928
618	Jan26_100x_cp190_rep1_3R4_E-F-D_Position006_5_cmle.ics	37	0	2	1	2.447290680867145
619	Jan26_100x_cp190_rep1_3R4_E-F-D_Position006_5_cmle.ics	38	0	1	1	0.0
620	Jan26_100x_cp190_rep1_3R4_E-F-D_Position006_5_cmle.ics	40	0	1	1	0.0
621	Jan26_100x_cp190_rep1_3R4_E-F-D_Position006_5_cmle.ics	41	0	1	1	0.0
622	Jan26_100x_cp190_rep1_3R4_E-F-D_Position006_5_cmle.ics	43	0	1	1	0.0
623	Jan26_100x_cp190_rep1_3R4_E-F-D_Position006_5_cmle.ics	45	0	1	1	0.0
624	Jan26_100x_cp190_rep1_3R4_E-F-D_Position006_5_cmle.ics	48	0	1	1	0.0
625	Jan26_100x_cp190_rep1_3R4_E-F-D_Position006_5_cmle.ics	49	0	1	1	0.3095250132321943
626	Jan26_100x_cp190_rep1_3R4_E-F-D_Position006_5_cmle.ics	50	0	1	1	0.0
627	Jan26_100x_cp190_rep1_3R4_E-F-D_Position006_5_cmle.ics	50	0	1	2	2.8330886815464242
628	Jan26_100x_cp190_rep1_3R4_E-F-D_Position006_5_cmle.ics	50	0	2	1	2.9072658528095836
629	Jan26_100x_cp190_rep1_3R4_E-F-D_Position006_5_cmle.ics	50	0	2	2	0.0
630	Jan26_100x_cp190_rep1_3R4_E-F-D_Position006_5_cmle.ics	51	0	1	1	0.0
631	Jan26_100x_cp190_rep1_3R4_E-F-D_Position006_5_cmle.ics	52	0	1	1	0.0
632	Jan26_100x_cp190_rep1_3R4_E-F-D_Position006_5_cmle.ics	54	0	1	1	0.0
633	Jan26_100x_cp190_rep1_3R4_E-F-D_Position006_5_cmle.ics	54	0	2	1	1.857150079393166
634	Jan26_100x_cp190_rep1_3R4_E-F-D_Position006_5_cmle.ics	55	0	1	1	0.0
635	Jan26_100x_cp190_rep1_3R4_E-F-D_Position006_5_cmle.ics	56	0	1	1	0.0
636	Jan26_100x_cp190_rep1_3R4_E-F-D_Position006_5_cmle.ics	57	0	1	1	0.0
637	Jan26_100x_cp190_rep1_3R4_E-F-D_Position006_5_cmle.ics	59	0	1	1	0.0
638	Jan26_100x_cp190_rep1_3R4_E-F-D_Position006_5_cmle.ics	60	0	1	1	3.8230481226067585
639	Jan26_100x_cp190_rep1_3R4_E-F-D_Position006_5_cmle.ics	61	0	1	1	0.0
640	Jan26_100x_cp190_rep1_3R4_E-F-D_Position006_5_cmle.ics	61	0	1	2	1.5291679817233297
641	Jan26_100x_cp190_rep1_3R4_E-F-D_Position006_5_cmle.ics	63	0	1	1	0.0
642	Jan26_100x_cp190_rep1_3R4_E-F-D_Position006_5_cmle.ics	63	0	2	1	4.3797758991012685
643	Jan26_100x_cp190_rep1_3R4_E-F-D_Position006_5_cmle.ics	64	0	1	1	0.0
644	Jan26_100x_cp190_rep1_3R4_E-F-D_Position006_5_cmle.ics	66	0	1	1	0.0
645	Jan26_100x_cp190_rep1_3R4_E-F-D_Position006_5_cmle.ics	67	0	1	1	0.0
646	Jan26_100x_cp190_rep1_3R4_E-F-D_Position006_5_cmle.ics	68	0	1	1	0.0
647	Jan26_100x_cp190_rep1_3R4_E-F-D_Position006_5_cmle.ics	69	0	1	1	0.0
648	Jan26_100x_cp190_rep1_3R4_E-F-D_Position006_5_cmle.ics	70	0	1	1	0.0
649	Jan26_100x_cp190_rep1_3R4_E-F-D_Position006_5_cmle.ics	71	0	1	1	0.4332
650	Jan26_100x_cp190_rep1_3R4_E-F-D_Position006_5_cmle.ics	71	0	2	1	0.46141264688247224
651	Jan26_100x_cp190_rep1_3R4_E-F-D_Position006_5_cmle.ics	72	0	1	1	0.10317500441073144
652	Jan26_100x_cp190_rep1_3R4_E-F-D_Position006_5_cmle.ics	72	0	2	1	2.3550132653162423
653	Jan26_100x_cp190_rep1_3R4_E-F-D_Position006_5_cmle.ics	73	0	1	1	0.0
654	Jan26_100x_cp190_rep1_3R4_E-F-D_Position006_5_cmle.ics	74	0	1	1	0.0
655	Jan26_100x_cp190_rep1_3R4_E-F-D_Position006_5_cmle.ics	74	0	2	1	2.48478314755827
656	Jan26_100x_cp190_rep1_3R4_E-F-D_Position006_5_cmle.ics	75	0	1	1	1.1672919242844824
657	Jan26_100x_cp190_rep1_3R4_E-F-D_Position006_5_cmle.ics	75	0	1	2	0.0
658	Jan26_100x_cp190_rep1_3R4_E-F-D_Position006_5_cmle.ics	75	0	2	1	0.0
659	Jan26_100x_cp190_rep1_3R4_E-F-D_Position006_5_cmle.ics	75	0	2	2	1.1736910802652911
660	Jan26_100x_cp190_rep1_3R4_E-F-D_Position006_5_cmle.ics	76	0	1	1	0.0
661	Jan26_100x_cp190_rep1_3R4_E-F-D_Position006_5_cmle.ics	76	0	1	2	1.5863714811341738
662	Jan26_100x_cp190_rep1_3R4_E-F-D_Position006_5_cmle.ics	76	0	2	1	1.8410516456738788
663	Jan26_100x_cp190_rep1_3R4_E-F-D_Position006_5_cmle.ics	76	0	2	2	0.0
664	Jan26_100x_cp190_rep1_3R4_E-F-D_Position006_5_cmle.ics	78	0	1	1	0.0
665	Jan26_100x_cp190_rep1_3R4_E-F-D_Position006_5_cmle.ics	78	0	1	2	7.660005836928019
666	Jan26_100x_cp190_rep1_3R4_E-F-D_Position006_5_cmle.ics	80	0	1	1	0.0
667	Jan26_100x_cp190_rep1_3R4_E-F-D_Position006_5_cmle.ics	80	0	2	1	2.1666750926253604
668	Jan26_100x_cp190_rep1_3R4_E-F-D_Position006_5_cmle.ics	81	0	1	1	2.0479653622195015
669	Jan26_100x_cp190_rep1_3R4_E-F-D_Position006_5_cmle.ics	81	0	2	1	0.0
670	Jan26_100x_cp190_rep1_3R4_E-F-D_Position006_5_cmle.ics	83	0	1	1	2.526241693127699
671	Jan26_100x_cp190_rep1_3R4_E-F-D_Position006_5_cmle.ics	84	0	1	1	0.0
672	Jan26_100x_cp190_rep1_3R4_E-F-D_Position006_5_cmle.ics	85	0	1	1	2.642569485758382
673	Jan26_100x_cp190_rep1_3R4_E-F-D_Position006_5_cmle.ics	85	0	2	1	0.0
674	Jan26_100x_cp190_rep1_3R4_E-F-D_Position006_5_cmle.ics	86	0	1	1	0.0
675	Jan26_100x_cp190_rep1_3R4_E-F-D_Position006_5_cmle.ics	87	0	1	1	0.0
676	Jan26_100x_cp190_rep1_3R4_E-F-D_Position006_5_cmle.ics	88	0	1	1	0.0
677	Jan26_100x_cp190_rep1_3R4_E-F-D_Position006_5_cmle.ics	89	0	1	1	0.0
678	Jan26_100x_cp190_rep1_3R4_E-F-D_Position007_6_cmle.ics	1	0	1	1	0.0
679	Jan26_100x_cp190_rep1_3R4_E-F-D_Position007_6_cmle.ics	3	0	1	1	4.291385680152414
680	Jan26_100x_cp190_rep1_3R4_E-F-D_Position007_6_cmle.ics	3	0	2	1	5.174850327769473
681	Jan26_100x_cp190_rep1_3R4_E-F-D_Position007_6_cmle.ics	3	0	3	1	4.134253465599959
682	Jan26_100x_cp190_rep1_3R4_E-F-D_Position007_6_cmle.ics	4	0	1	1	0.0
683	Jan26_100x_cp190_rep1_3R4_E-F-D_Position007_6_cmle.ics	5	0	1	1	0.0
684	Jan26_100x_cp190_rep1_3R4_E-F-D_Position007_6_cmle.ics	5	0	1	2	0.65584944557845
685	Jan26_100x_cp190_rep1_3R4_E-F-D_Position007_6_cmle.ics	5	0	2	1	0.5097226605744432
686	Jan26_100x_cp190_rep1_3R4_E-F-D_Position007_6_cmle.ics	5	0	2	2	0.0
687	Jan26_100x_cp190_rep1_3R4_E-F-D_Position007_6_cmle.ics	6	0	1	1	0.0
688	Jan26_100x_cp190_rep1_3R4_E-F-D_Position007_6_cmle.ics	7	0	1	1	0.0
689	Jan26_100x_cp190_rep1_3R4_E-F-D_Position007_6_cmle.ics	8	0	1	1	0.0
690	Jan26_100x_cp190_rep1_3R4_E-F-D_Position007_6_cmle.ics	9	0	1	1	0.0
691	Jan26_100x_cp190_rep1_3R4_E-F-D_Position007_6_cmle.ics	10	0	1	1	0.0
692	Jan26_100x_cp190_rep1_3R4_E-F-D_Position007_6_cmle.ics	11	0	1	1	0.0
693	Jan26_100x_cp190_rep1_3R4_E-F-D_Position007_6_cmle.ics	11	0	2	1	4.0190700320706885
694	Jan26_100x_cp190_rep1_3R4_E-F-D_Position007_6_cmle.ics	13	0	1	1	0.0
695	Jan26_100x_cp190_rep1_3R4_E-F-D_Position007_6_cmle.ics	14	0	1	1	0.0
696	Jan26_100x_cp190_rep1_3R4_E-F-D_Position007_6_cmle.ics	15	0	1	1	0.0
697	Jan26_100x_cp190_rep1_3R4_E-F-D_Position007_6_cmle.ics	16	0	1	1	0.0
698	Jan26_100x_cp190_rep1_3R4_E-F-D_Position007_6_cmle.ics	17	0	1	1	0.0
699	Jan26_100x_cp190_rep1_3R4_E-F-D_Position007_6_cmle.ics	17	0	2	1	5.318268669304454
700	Jan26_100x_cp190_rep1_3R4_E-F-D_Position007_6_cmle.ics	18	0	1	1	0.0
701	Jan26_100x_cp190_rep1_3R4_E-F-D_Position007_6_cmle.ics	19	0	1	1	0.0
702	Jan26_100x_cp190_rep1_3R4_E-F-D_Position007_6_cmle.ics	19	0	1	2	0.8595614345612763
703	Jan26_100x_cp190_rep1_3R4_E-F-D_Position007_6_cmle.ics	19	0	2	1	1.1554092027302227
704	Jan26_100x_cp190_rep1_3R4_E-F-D_Position007_6_cmle.ics	19	0	2	2	0.0
705	Jan26_100x_cp190_rep1_3R4_E-F-D_Position007_6_cmle.ics	21	0	1	1	0.0
706	Jan26_100x_cp190_rep1_3R4_E-F-D_Position007_6_cmle.ics	22	0	1	1	2.8330886815464242
707	Jan26_100x_cp190_rep1_3R4_E-F-D_Position007_6_cmle.ics	22	0	2	1	0.0
708	Jan26_100x_cp190_rep1_3R4_E-F-D_Position007_6_cmle.ics	23	0	1	1	0.0
709	Jan26_100x_cp190_rep1_3R4_E-F-D_Position007_6_cmle.ics	25	0	1	1	0.0
710	Jan26_100x_cp190_rep1_3R4_E-F-D_Position007_6_cmle.ics	29	0	1	1	0.0
711	Jan26_100x_cp190_rep1_3R4_E-F-D_Position007_6_cmle.ics	30	0	1	1	0.0
712	Jan26_100x_cp190_rep1_3R4_E-F-D_Position007_6_cmle.ics	30	0	2	1	3.783865043151346
713	Jan26_100x_cp190_rep1_3R4_E-F-D_Position007_6_cmle.ics	31	0	1	1	0.0
714	Jan26_100x_cp190_rep1_3R4_E-F-D_Position007_6_cmle.ics	33	0	1	1	0.0
715	Jan26_100x_cp190_rep1_3R4_E-F-D_Position007_6_cmle.ics	34	0	1	1	0.0
716	Jan26_100x_cp190_rep1_3R4_E-F-D_Position007_6_cmle.ics	35	0	1	1	0.0
717	Jan26_100x_cp190_rep1_3R4_E-F-D_Position007_6_cmle.ics	35	0	1	2	1.8940413082472753
718	Jan26_100x_cp190_rep1_3R4_E-F-D_Position007_6_cmle.ics	35	0	2	1	10.663524790542752
719	Jan26_100x_cp190_rep1_3R4_E-F-D_Position007_6_cmle.ics	35	0	2	2	8.845057344964443
720	Jan26_100x_cp190_rep1_3R4_E-F-D_Position007_6_cmle.ics	35	0	3	1	2.552408646654082
721	Jan26_100x_cp190_rep1_3R4_E-F-D_Position007_6_cmle.ics	35	0	3	2	0.10317500441073144
722	Jan26_100x_cp190_rep1_3R4_E-F-D_Position007_6_cmle.ics	36	0	1	1	1.938482339849791
723	Jan26_100x_cp190_rep1_3R4_E-F-D_Position007_6_cmle.ics	37	0	1	1	0.0
724	Jan26_100x_cp190_rep1_3R4_E-F-D_Position007_6_cmle.ics	38	0	1	1	0.0
725	Jan26_100x_cp190_rep1_3R4_E-F-D_Position007_6_cmle.ics	39	0	1	1	0.0
726	Jan26_100x_cp190_rep1_3R4_E-F-D_Position007_6_cmle.ics	40	0	1	1	0.0
727	Jan26_100x_cp190_rep1_3R4_E-F-D_Position007_6_cmle.ics	41	0	1	1	2.0671267327999794
728	Jan26_100x_cp190_rep1_3R4_E-F-D_Position007_6_cmle.ics	41	0	2	1	1.7558828029119742
729	Jan26_100x_cp190_rep1_3R4_E-F-D_Position007_6_cmle.ics	42	0	1	1	0.0
730	Jan26_100x_cp190_rep1_3R4_E-F-D_Position007_6_cmle.ics	42	0	1	2	5.478501446576389
731	Jan26_100x_cp190_rep1_3R4_E-F-D_Position007_6_cmle.ics	43	0	1	1	0.0
732	Jan26_100x_cp190_rep1_3R4_E-F-D_Position007_6_cmle.ics	44	0	1	1	0.0
733	Jan26_100x_cp190_rep1_3R4_E-F-D_Position007_6_cmle.ics	45	0	1	1	0.3720027687491155
734	Jan26_100x_cp190_rep1_3R4_E-F-D_Position007_6_cmle.ics	45	0	2	1	2.890741947164472
735	Jan26_100x_cp190_rep1_3R4_E-F-D_Position007_6_cmle.ics	45	0	3	1	3.988494333376962
736	Jan26_100x_cp190_rep1_3R4_E-F-D_Position007_6_cmle.ics	46	0	1	1	0.0
737	Jan26_100x_cp190_rep1_3R4_E-F-D_Position007_6_cmle.ics	47	0	1	1	0.0
738	Jan26_100x_cp190_rep1_3R4_E-F-D_Position007_6_cmle.ics	49	0	1	1	0.0
739	Jan26_100x_cp190_rep1_3R4_E-F-D_Position007_6_cmle.ics	49	0	2	1	4.30335667238524
740	Jan26_100x_cp190_rep1_3R4_E-F-D_Position007_6_cmle.ics	50	0	1	1	3.164404920861766
741	Jan26_100x_cp190_rep1_3R4_E-F-D_Position007_6_cmle.ics	51	0	1	1	4.333350185250721
742	Jan26_100x_cp190_rep1_3R4_E-F-D_Position007_6_cmle.ics	51	0	1	2	4.446600009517518
743	Jan26_100x_cp190_rep1_3R4_E-F-D_Position007_6_cmle.ics	52	0	1	1	9.212089339463185
744	Jan26_100x_cp190_rep1_3R4_E-F-D_Position007_6_cmle.ics	52	0	1	2	11.162467440892398
745	Jan26_100x_cp190_rep1_3R4_E-F-D_Position007_6_cmle.ics	52	0	2	1	5.181399003325215
746	Jan26_100x_cp190_rep1_3R4_E-F-D_Position007_6_cmle.ics	52	0	2	2	0.0
747	Jan26_100x_cp190_rep1_3R4_E-F-D_Position007_6_cmle.ics	52	0	3	1	4.020394135432973
748	Jan26_100x_cp190_rep1_3R4_E-F-D_Position007_6_cmle.ics	52	0	3	2	1.077178670106234
749	Jan26_100x_cp190_rep1_3R4_E-F-D_Position007_6_cmle.ics	52	0	4	1	3.9279840094249603
750	Jan26_100x_cp190_rep1_3R4_E-F-D_Position007_6_cmle.ics	52	0	4	2	3.210052791782327
751	Jan26_100x_cp190_rep1_3R4_E-F-D_Position007_6_cmle.ics	53	0	1	1	0.9512265400461283
752	Jan26_100x_cp190_rep1_3R4_E-F-D_Position007_6_cmle.ics	54	0	1	1	0.0
753	Jan26_100x_cp190_rep1_3R4_E-F-D_Position007_6_cmle.ics	55	0	1	1	0.0
754	Jan26_100x_cp190_rep1_3R4_E-F-D_Position007_6_cmle.ics	57	0	1	1	0.0
755	Jan26_100x_cp190_rep1_3R4_E-F-D_Position007_6_cmle.ics	57	0	2	1	0.8779414014559871
756	Jan26_100x_cp190_rep1_3R4_E-F-D_Position007_6_cmle.ics	58	0	1	1	0.0
757	Jan26_100x_cp190_rep1_3R4_E-F-D_Position007_6_cmle.ics	59	0	1	1	0.0
758	Jan26_100x_cp190_rep1_3R4_E-F-D_Position007_6_cmle.ics	59	0	1	2	7.998977177125875
759	Jan26_100x_cp190_rep1_3R4_E-F-D_Position007_6_cmle.ics	59	0	2	1	7.221976896572297
760	Jan26_100x_cp190_rep1_3R4_E-F-D_Position007_6_cmle.ics	59	0	2	2	0.0
761	Jan26_100x_cp190_rep1_3R4_E-F-D_Position007_6_cmle.ics	60	0	1	1	1.6456566907434287
762	Jan26_100x_cp190_rep1_3R4_E-F-D_Position007_6_cmle.ics	60	0	1	2	2.452441858100262
763	Jan26_100x_cp190_rep1_3R4_E-F-D_Position007_6_cmle.ics	60	0	1	3	0.0
764	Jan26_100x_cp190_rep1_3R4_E-F-D_Position007_6_cmle.ics	60	0	2	1	0.0
765	Jan26_100x_cp190_rep1_3R4_E-F-D_Position007_6_cmle.ics	60	0	2	2	1.0317500441073144
766	Jan26_100x_cp190_rep1_3R4_E-F-D_Position007_6_cmle.ics	60	0	2	3	2.031340052282519
767	Jan26_100x_cp190_rep1_3R4_E-F-D_Position007_6_cmle.ics	60	0	3	1	1.1160083062473465
768	Jan26_100x_cp190_rep1_3R4_E-F-D_Position007_6_cmle.ics	60	0	3	2	0.0
769	Jan26_100x_cp190_rep1_3R4_E-F-D_Position007_6_cmle.ics	60	0	3	3	2.8536796201383847
770	Jan26_100x_cp190_rep1_3R4_E-F-D_Position007_6_cmle.ics	61	0	1	1	2.785725119089749
771	Jan26_100x_cp190_rep1_3R4_E-F-D_Position007_6_cmle.ics	62	0	1	1	0.0
772	Jan26_100x_cp190_rep1_3R4_E-F-D_Position007_6_cmle.ics	62	0	1	2	4.888214891452254
773	Jan26_100x_cp190_rep1_3R4_E-F-D_Position007_6_cmle.ics	62	0	2	1	5.1349651374257235
774	Jan26_100x_cp190_rep1_3R4_E-F-D_Position007_6_cmle.ics	62	0	2	2	0.0
775	Jan26_100x_cp190_rep1_3R4_E-F-D_Position007_6_cmle.ics	63	0	1	1	0.0
776	Jan26_100x_cp190_rep1_3R4_E-F-D_Position007_6_cmle.ics	64	0	1	1	0.23070632344123612
777	Jan26_100x_cp190_rep1_3R4_E-F-D_Position007_6_cmle.ics	64	0	1	2	1.3765262486627317
778	Jan26_100x_cp190_rep1_3R4_E-F-D_Position007_6_cmle.ics	64	0	2	1	2.6825501146790174
779	Jan26_100x_cp190_rep1_3R4_E-F-D_Position007_6_cmle.ics	64	0	2	2	4.230175180839988
780	Jan26_100x_cp190_rep1_3R4_E-F-D_Position007_6_cmle.ics	65	0	1	1	1.1672919242844824
781	Jan26_100x_cp190_rep1_3R4_E-F-D_Position007_6_cmle.ics	66	0	1	1	0.0
782	Jan26_100x_cp190_rep1_3R4_E-F-D_Position007_6_cmle.ics	67	0	1	1	0.0
783	Jan26_100x_cp190_rep1_3R4_E-F-D_Position007_6_cmle.ics	69	0	1	1	0.0
784	Jan26_100x_cp190_rep1_3R4_E-F-D_Position007_6_cmle.ics	71	0	1	1	0.0
785	Jan26_100x_cp190_rep1_3R4_E-F-D_Position007_6_cmle.ics	72	0	1	1	0.20635000882146287
786	Jan26_100x_cp190_rep1_3R4_E-F-D_Position007_6_cmle.ics	73	0	1	1	5.332776578194208
787	Jan26_100x_cp190_rep1_3R4_E-F-D_Position007_6_cmle.ics	74	0	1	1	5.498323052371994
788	Jan26_100x_cp190_rep1_3R4_E-F-D_Position007_6_cmle.ics	74	0	2	1	0.0
789	Jan26_100x_cp190_rep1_3R4_E-F-D_Position007_6_cmle.ics	78	0	1	1	0.0
790	Jan26_100x_cp190_rep1_3R4_E-F-D_Position007_6_cmle.ics	79	0	1	1	0.0
791	Jan26_100x_cp190_rep1_3R4_E-F-D_Position007_6_cmle.ics	80	0	1	1	0.0
792	Jan26_100x_cp190_rep1_3R4_E-F-D_Position007_6_cmle.ics	80	0	1	2	1.6017067927595934
793	Jan26_100x_cp190_rep1_3R4_E-F-D_Position007_6_cmle.ics	81	0	1	1	0.0
794	Jan26_100x_cp190_rep1_3R4_E-F-D_Position007_6_cmle.ics	82	0	1	1	3.6826395256373887
795	Jan26_100x_cp190_rep1_3R4_E-F-D_Position007_6_cmle.ics	83	0	1	1	0.0
796	Jan26_100x_cp190_rep1_3R4_E-F-D_Position007_6_cmle.ics	84	0	1	1	0.0
797	Jan26_100x_cp190_rep1_3R4_E-F-D_Position007_6_cmle.ics	85	0	1	1	0.0
798	Jan26_100x_cp190_rep1_3R4_E-F-D_Position007_6_cmle.ics	86	0	1	1	1.9711556915503592
799	Jan26_100x_cp190_rep1_3R4_E-F-D_Position007_6_cmle.ics	86	0	1	2	0.3777847188762272
800	Jan26_100x_cp190_rep1_3R4_E-F-D_Position007_6_cmle.ics	86	0	2	1	0.8254000352858515
801	Jan26_100x_cp190_rep1_3R4_E-F-D_Position007_6_cmle.ics	86	0	2	2	0.8254000352858515
802	Jan26_100x_cp190_rep1_3R4_E-F-D_Position007_6_cmle.ics	87	0	1	1	0.0
803	Jan26_100x_cp190_rep1_3R4_E-F-D_Position007_6_cmle.ics	88	0	1	1	0.0
804	Jan26_100x_cp190_rep1_3R4_E-F-D_Position007_6_cmle.ics	89	0	1	1	0.0
805	Jan26_100x_cp190_rep1_3R4_E-F-D_Position007_6_cmle.ics	90	0	1	1	0.5158750220536572
806	Jan26_100x_cp190_rep1_3R4_E-F-D_Position007_6_cmle.ics	91	0	1	1	3.178393049460934
807	Jan26_100x_cp190_rep1_3R4_E-F-D_Position007_6_cmle.ics	91	0	2	1	0.0
808	Jan26_100x_cp190_rep1_3R4_E-F-D_Position007_6_cmle.ics	92	0	1	1	0.0
809	Jan26_100x_cp190_rep1_3R4_E-F-D_Position007_6_cmle.ics	92	0	2	1	2.9860725206911254
810	Jan26_100x_cp190_rep1_3R4_E-F-D_Position007_6_cmle.ics	94	0	1	1	0.0
811	Jan26_100x_cp190_rep1_3R4_E-F-D_Position007_6_cmle.ics	95	0	1	1	0.0
812	Jan26_100x_cp190_rep1_3R4_E-F-D_Position007_6_cmle.ics	95	0	2	1	2.557423566100112
813	Jan26_100x_cp190_rep1_3R4_E-F-D_Position007_6_cmle.ics	96	0	1	1	3.091809052734127
814	Jan26_100x_cp190_rep1_3R4_E-F-D_Position007_6_cmle.ics	96	0	2	1	5.909865693638203
815	Jan26_100x_cp190_rep1_3R4_E-F-D_Position007_6_cmle.ics	96	0	3	1	0.0
816	Jan26_100x_cp190_rep1_3R4_E-F-D_Position008_7_cmle.ics	2	0	1	1	0.1459114905355603
817	Jan26_100x_cp190_rep1_3R4_E-F-D_Position008_7_cmle.ics	3	0	1	1	0.0
818	Jan26_100x_cp190_rep1_3R4_E-F-D_Position008_7_cmle.ics	3	0	1	2	7.046683059432242
819	Jan26_100x_cp190_rep1_3R4_E-F-D_Position008_7_cmle.ics	3	0	2	1	6.609973513875321
820	Jan26_100x_cp190_rep1_3R4_E-F-D_Position008_7_cmle.ics	3	0	2	2	0.0
821	Jan26_100x_cp190_rep1_3R4_E-F-D_Position008_7_cmle.ics	4	0	1	1	0.0
822	Jan26_100x_cp190_rep1_3R4_E-F-D_Position008_7_cmle.ics	4	0	1	2	1.3412750573395087
823	Jan26_100x_cp190_rep1_3R4_E-F-D_Position008_7_cmle.ics	4	0	2	1	1.5476250661609716
824	Jan26_100x_cp190_rep1_3R4_E-F-D_Position008_7_cmle.ics	4	0	2	2	0.0
825	Jan26_100x_cp190_rep1_3R4_E-F-D_Position008_7_cmle.ics	6	0	1	1	1.7882560483347225
826	Jan26_100x_cp190_rep1_3R4_E-F-D_Position008_7_cmle.ics	6	0	2	1	8.15123608508558
827	Jan26_100x_cp190_rep1_3R4_E-F-D_Position008_7_cmle.ics	7	0	1	1	0.0
828	Jan26_100x_cp190_rep1_3R4_E-F-D_Position008_7_cmle.ics	7	0	2	1	5.365100229358035
829	Jan26_100x_cp190_rep1_3R4_E-F-D_Position008_7_cmle.ics	8	0	1	1	0.0
830	Jan26_100x_cp190_rep1_3R4_E-F-D_Position008_7_cmle.ics	9	0	1	1	0.0
831	Jan26_100x_cp190_rep1_3R4_E-F-D_Position008_7_cmle.ics	11	0	1	1	0.0
832	Jan26_100x_cp190_rep1_3R4_E-F-D_Position008_7_cmle.ics	12	0	1	1	0.0
833	Jan26_100x_cp190_rep1_3R4_E-F-D_Position008_7_cmle.ics	14	0	1	1	0.0
834	Jan26_100x_cp190_rep1_3R4_E-F-D_Position008_7_cmle.ics	15	0	1	1	0.0
835	Jan26_100x_cp190_rep1_3R4_E-F-D_Position008_7_cmle.ics	17	0	1	1	0.687545504971255
836	Jan26_100x_cp190_rep1_3R4_E-F-D_Position008_7_cmle.ics	17	0	2	1	0.10317500441073144
837	Jan26_100x_cp190_rep1_3R4_E-F-D_Position008_7_cmle.ics	20	0	1	1	0.0
838	Jan26_100x_cp190_rep1_3R4_E-F-D_Position008_7_cmle.ics	21	0	1	1	0.0
839	Jan26_100x_cp190_rep1_3R4_E-F-D_Position008_7_cmle.ics	22	0	1	1	3.277329289066151
840	Jan26_100x_cp190_rep1_3R4_E-F-D_Position008_7_cmle.ics	22	0	2	1	0.0
841	Jan26_100x_cp190_rep1_3R4_E-F-D_Position008_7_cmle.ics	24	0	1	1	0.0
842	Jan26_100x_cp190_rep1_3R4_E-F-D_Position008_7_cmle.ics	25	0	1	1	0.0
843	Jan26_100x_cp190_rep1_3R4_E-F-D_Position008_7_cmle.ics	26	0	1	1	0.0
844	Jan26_100x_cp190_rep1_3R4_E-F-D_Position008_7_cmle.ics	27	0	1	1	0.0
845	Jan26_100x_cp190_rep1_3R4_E-F-D_Position008_7_cmle.ics	28	0	1	1	0.0
846	Jan26_100x_cp190_rep1_3R4_E-F-D_Position008_7_cmle.ics	28	0	2	1	1.679567386804093
847	Jan26_100x_cp190_rep1_3R4_E-F-D_Position008_7_cmle.ics	30	0	1	1	0.0
848	Jan26_100x_cp190_rep1_3R4_E-F-D_Position008_7_cmle.ics	31	0	1	1	0.0
849	Jan26_100x_cp190_rep1_3R4_E-F-D_Position008_7_cmle.ics	33	0	1	1	0.0
850	Jan26_100x_cp190_rep1_3R4_E-F-D_Position008_7_cmle.ics	34	0	1	1	3.921553212298923
851	Jan26_100x_cp190_rep1_3R4_E-F-D_Position008_7_cmle.ics	34	0	1	2	2.6304568040267062
852	Jan26_100x_cp190_rep1_3R4_E-F-D_Position008_7_cmle.ics	34	0	2	1	1.9862970628557857
853	Jan26_100x_cp190_rep1_3R4_E-F-D_Position008_7_cmle.ics	34	0	2	2	3.5079501499648686
854	Jan26_100x_cp190_rep1_3R4_E-F-D_Position008_7_cmle.ics	35	0	1	1	0.0
855	Jan26_100x_cp190_rep1_3R4_E-F-D_Position008_7_cmle.ics	36	0	1	1	0.6606423714395955
856	Jan26_100x_cp190_rep1_3R4_E-F-D_Position008_7_cmle.ics	36	0	1	2	0.0
857	Jan26_100x_cp190_rep1_3R4_E-F-D_Position008_7_cmle.ics	36	0	1	3	1.984610835405054
858	Jan26_100x_cp190_rep1_3R4_E-F-D_Position008_7_cmle.ics	36	0	2	1	3.223290179042331
859	Jan26_100x_cp190_rep1_3R4_E-F-D_Position008_7_cmle.ics	36	0	2	2	1.5748980912081223
860	Jan26_100x_cp190_rep1_3R4_E-F-D_Position008_7_cmle.ics	36	0	2	3	0.0
861	Jan26_100x_cp190_rep1_3R4_E-F-D_Position008_7_cmle.ics	36	0	3	1	0.0
862	Jan26_100x_cp190_rep1_3R4_E-F-D_Position008_7_cmle.ics	36	0	3	2	0.9018655279647406
863	Jan26_100x_cp190_rep1_3R4_E-F-D_Position008_7_cmle.ics	36	0	3	3	3.1867550556227795
864	Jan26_100x_cp190_rep1_3R4_E-F-D_Position008_7_cmle.ics	37	0	1	1	0.0
865	Jan26_100x_cp190_rep1_3R4_E-F-D_Position008_7_cmle.ics	37	0	2	1	2.676591091885151
866	Jan26_100x_cp190_rep1_3R4_E-F-D_Position008_7_cmle.ics	38	0	1	1	0.0
867	Jan26_100x_cp190_rep1_3R4_E-F-D_Position008_7_cmle.ics	39	0	1	1	0.10317500441073144
868	Jan26_100x_cp190_rep1_3R4_E-F-D_Position008_7_cmle.ics	39	0	1	2	2.3923011178111158
869	Jan26_100x_cp190_rep1_3R4_E-F-D_Position008_7_cmle.ics	39	0	1	3	1.1610237410715747
870	Jan26_100x_cp190_rep1_3R4_E-F-D_Position008_7_cmle.ics	39	0	2	1	2.691280490354807
871	Jan26_100x_cp190_rep1_3R4_E-F-D_Position008_7_cmle.ics	39	0	2	2	0.0
872	Jan26_100x_cp190_rep1_3R4_E-F-D_Position008_7_cmle.ics	39	0	2	3	1.0967653411156157
873	Jan26_100x_cp190_rep1_3R4_E-F-D_Position008_7_cmle.ics	40	0	1	1	0.0
874	Jan26_100x_cp190_rep1_3R4_E-F-D_Position008_7_cmle.ics	40	0	1	2	0.0
875	Jan26_100x_cp190_rep1_3R4_E-F-D_Position008_7_cmle.ics	43	0	1	1	0.1459114905355603
876	Jan26_100x_cp190_rep1_3R4_E-F-D_Position008_7_cmle.ics	44	0	1	1	0.0
877	Jan26_100x_cp190_rep1_3R4_E-F-D_Position008_7_cmle.ics	45	0	1	1	0.0
878	Jan26_100x_cp190_rep1_3R4_E-F-D_Position008_7_cmle.ics	45	0	2	1	6.642579541354037
879	Jan26_100x_cp190_rep1_3R4_E-F-D_Position008_7_cmle.ics	46	0	1	1	0.0
880	Jan26_100x_cp190_rep1_3R4_E-F-D_Position008_7_cmle.ics	46	0	2	1	6.651090860337808
881	Jan26_100x_cp190_rep1_3R4_E-F-D_Position008_7_cmle.ics	46	0	3	1	1.4772412513556012
882	Jan26_100x_cp190_rep1_3R4_E-F-D_Position008_7_cmle.ics	47	0	1	1	5.374021418349021
883	Jan26_100x_cp190_rep1_3R4_E-F-D_Position008_7_cmle.ics	49	0	1	1	0.0
884	Jan26_100x_cp190_rep1_3R4_E-F-D_Position008_7_cmle.ics	51	0	1	1	0.0
885	Jan26_100x_cp190_rep1_3R4_E-F-D_Position008_7_cmle.ics	52	0	1	1	0.0
886	Jan26_100x_cp190_rep1_3R4_E-F-D_Position008_7_cmle.ics	53	0	1	1	0.0
887	Jan26_100x_cp190_rep1_3R4_E-F-D_Position008_7_cmle.ics	54	0	1	1	0.0
888	Jan26_100x_cp190_rep1_3R4_E-F-D_Position008_7_cmle.ics	55	0	1	1	0.0
889	Jan26_100x_cp190_rep1_3R4_E-F-D_Position008_7_cmle.ics	55	0	1	2	5.544636640351292
890	Jan26_100x_cp190_rep1_3R4_E-F-D_Position008_7_cmle.ics	56	0	1	1	0.0
891	Jan26_100x_cp190_rep1_3R4_E-F-D_Position008_7_cmle.ics	58	0	1	1	0.0
892	Jan26_100x_cp190_rep1_3R4_E-F-D_Position008_7_cmle.ics	59	0	1	1	0.0
893	Jan26_100x_cp190_rep1_3R4_E-F-D_Position008_7_cmle.ics	60	0	1	1	0.0
894	Jan26_100x_cp190_rep1_3R4_E-F-D_Position008_7_cmle.ics	60	0	1	2	4.829018991046797
895	Jan26_100x_cp190_rep1_3R4_E-F-D_Position008_7_cmle.ics	61	0	1	1	0.0
896	Jan26_100x_cp190_rep1_3R4_E-F-D_Position008_7_cmle.ics	61	0	2	1	4.4909331192397985
897	Jan26_100x_cp190_rep1_3R4_E-F-D_Position008_7_cmle.ics	62	0	1	1	0.0
898	Jan26_100x_cp190_rep1_3R4_E-F-D_Position008_7_cmle.ics	64	0	1	1	0.0
899	Jan26_100x_cp190_rep1_3R4_E-F-D_Position008_7_cmle.ics	65	0	1	1	0.0
900	Jan26_100x_cp190_rep1_3R4_E-F-D_Position008_7_cmle.ics	67	0	1	1	0.0
901	Jan26_100x_cp190_rep1_3R4_E-F-D_Position008_7_cmle.ics	69	0	1	1	0.0
902	Jan26_100x_cp190_rep1_3R4_E-F-D_Position008_7_cmle.ics	71	0	1	1	0.0
903	Jan26_100x_cp190_rep1_3R4_E-F-D_Position008_7_cmle.ics	71	0	2	1	2.932784663149478
904	Jan26_100x_cp190_rep1_3R4_E-F-D_Position008_7_cmle.ics	72	0	1	1	0.0
905	Jan26_100x_cp190_rep1_3R4_E-F-D_Position008_7_cmle.ics	73	0	1	1	0.0
906	Jan26_100x_cp190_rep1_3R4_E-F-D_Position008_7_cmle.ics	74	0	1	1	0.0
907	Jan26_100x_cp190_rep1_3R4_E-F-D_Position008_7_cmle.ics	75	0	1	1	0.0
908	Jan26_100x_cp190_rep1_3R4_E-F-D_Position008_7_cmle.ics	76	0	1	1	2.480495339104525
909	Jan26_100x_cp190_rep1_3R4_E-F-D_Position008_7_cmle.ics	78	0	1	1	0.0
910	Jan26_100x_cp190_rep1_3R4_E-F-D_Position008_7_cmle.ics	79	0	1	1	0.0
911	Jan26_100x_cp190_rep1_3R4_E-F-D_Position008_7_cmle.ics	81	0	1	1	0.0
912	Jan26_100x_cp190_rep1_3R4_E-F-D_Position008_7_cmle.ics	82	0	1	1	0.0
913	Jan26_100x_cp190_rep1_3R4_E-F-D_Position008_7_cmle.ics	83	0	1	1	0.0
914	Jan26_100x_cp190_rep1_3R4_E-F-D_Position008_7_cmle.ics	83	0	2	1	2.0032962184243317
915	Jan26_100x_cp190_rep1_3R4_E-F-D_Position009_8_cmle.ics	1	0	1	1	1.1535316172061807
916	Jan26_100x_cp190_rep1_3R4_E-F-D_Position009_8_cmle.ics	1	0	2	1	0.0
917	Jan26_100x_cp190_rep1_3R4_E-F-D_Position009_8_cmle.ics	2	0	1	1	2.031340052282519
918	Jan26_100x_cp190_rep1_3R4_E-F-D_Position009_8_cmle.ics	2	0	1	2	4.069373126301832
919	Jan26_100x_cp190_rep1_3R4_E-F-D_Position009_8_cmle.ics	2	0	1	3	0.0
920	Jan26_100x_cp190_rep1_3R4_E-F-D_Position009_8_cmle.ics	2	0	2	1	2.07740060065384
921	Jan26_100x_cp190_rep1_3R4_E-F-D_Position009_8_cmle.ics	2	0	2	2	3.1379452544647535
922	Jan26_100x_cp190_rep1_3R4_E-F-D_Position009_8_cmle.ics	2	0	2	3	0.0
923	Jan26_100x_cp190_rep1_3R4_E-F-D_Position009_8_cmle.ics	3	0	1	1	3.0080424373471333
924	Jan26_100x_cp190_rep1_3R4_E-F-D_Position009_8_cmle.ics	3	0	2	1	3.863211657712601
925	Jan26_100x_cp190_rep1_3R4_E-F-D_Position009_8_cmle.ics	5	0	1	1	0.0
926	Jan26_100x_cp190_rep1_3R4_E-F-D_Position009_8_cmle.ics	7	0	1	1	0.0
927	Jan26_100x_cp190_rep1_3R4_E-F-D_Position009_8_cmle.ics	8	0	1	1	0.0
928	Jan26_100x_cp190_rep1_3R4_E-F-D_Position009_8_cmle.ics	10	0	1	1	0.8754689432133618
929	Jan26_100x_cp190_rep1_3R4_E-F-D_Position009_8_cmle.ics	10	0	1	2	0.0
930	Jan26_100x_cp190_rep1_3R4_E-F-D_Position009_8_cmle.ics	11	0	1	1	0.20635000882146287
931	Jan26_100x_cp190_rep1_3R4_E-F-D_Position009_8_cmle.ics	11	0	2	1	4.621766914657446
932	Jan26_100x_cp190_rep1_3R4_E-F-D_Position009_8_cmle.ics	12	0	1	1	2.880902701587524
933	Jan26_100x_cp190_rep1_3R4_E-F-D_Position009_8_cmle.ics	12	0	1	2	5.013718454237238
934	Jan26_100x_cp190_rep1_3R4_E-F-D_Position009_8_cmle.ics	13	0	1	1	0.42540144110901373
935	Jan26_100x_cp190_rep1_3R4_E-F-D_Position009_8_cmle.ics	14	0	1	1	0.0
936	Jan26_100x_cp190_rep1_3R4_E-F-D_Position009_8_cmle.ics	14	0	1	2	0.1459114905355603
937	Jan26_100x_cp190_rep1_3R4_E-F-D_Position009_8_cmle.ics	15	0	1	1	0.0
938	Jan26_100x_cp190_rep1_3R4_E-F-D_Position009_8_cmle.ics	17	0	1	1	4.674188971789257
939	Jan26_100x_cp190_rep1_3R4_E-F-D_Position009_8_cmle.ics	17	0	1	2	3.461562159047723
940	Jan26_100x_cp190_rep1_3R4_E-F-D_Position009_8_cmle.ics	17	0	2	1	0.5158750220536572
941	Jan26_100x_cp190_rep1_3R4_E-F-D_Position009_8_cmle.ics	17	0	2	2	0.0
942	Jan26_100x_cp190_rep1_3R4_E-F-D_Position009_8_cmle.ics	18	0	1	1	1.3586516622891616
943	Jan26_100x_cp190_rep1_3R4_E-F-D_Position009_8_cmle.ics	18	0	2	1	0.0
944	Jan26_100x_cp190_rep1_3R4_E-F-D_Position009_8_cmle.ics	20	0	1	1	0.0
945	Jan26_100x_cp190_rep1_3R4_E-F-D_Position009_8_cmle.ics	22	0	1	1	0.0
946	Jan26_100x_cp190_rep1_3R4_E-F-D_Position009_8_cmle.ics	23	0	1	1	0.0
947	Jan26_100x_cp190_rep1_3R4_E-F-D_Position009_8_cmle.ics	25	0	1	1	3.164404920861766
948	Jan26_100x_cp190_rep1_3R4_E-F-D_Position009_8_cmle.ics	25	0	2	1	0.0
949	Jan26_100x_cp190_rep1_3R4_E-F-D_Position009_8_cmle.ics	27	0	1	1	0.0
950	Jan26_100x_cp190_rep1_3R4_E-F-D_Position009_8_cmle.ics	28	0	1	1	1.3452374738224686
951	Jan26_100x_cp190_rep1_3R4_E-F-D_Position009_8_cmle.ics	28	0	1	2	3.4296960647185153
952	Jan26_100x_cp190_rep1_3R4_E-F-D_Position009_8_cmle.ics	30	0	1	1	1.7941989459020498
953	Jan26_100x_cp190_rep1_3R4_E-F-D_Position009_8_cmle.ics	30	0	1	2	0.0
954	Jan26_100x_cp190_rep1_3R4_E-F-D_Position009_8_cmle.ics	30	0	2	1	3.2838190563902057
955	Jan26_100x_cp190_rep1_3R4_E-F-D_Position009_8_cmle.ics	30	0	2	2	4.9913751638321875
956	Jan26_100x_cp190_rep1_3R4_E-F-D_Position009_8_cmle.ics	31	0	1	1	2.2698500970360915
957	Jan26_100x_cp190_rep1_3R4_E-F-D_Position009_8_cmle.ics	31	0	2	1	0.0
958	Jan26_100x_cp190_rep1_3R4_E-F-D_Position009_8_cmle.ics	32	0	1	1	0.0
959	Jan26_100x_cp190_rep1_3R4_E-F-D_Position009_8_cmle.ics	33	0	1	1	0.0
960	Jan26_100x_cp190_rep1_3R4_E-F-D_Position009_8_cmle.ics	34	0	1	1	4.130389385181475
961	Jan26_100x_cp190_rep1_3R4_E-F-D_Position009_8_cmle.ics	34	0	2	1	0.0
962	Jan26_100x_cp190_rep1_3R4_E-F-D_Position009_8_cmle.ics	35	0	1	1	0.0
963	Jan26_100x_cp190_rep1_3R4_E-F-D_Position009_8_cmle.ics	35	0	1	2	2.48478314755827
964	Jan26_100x_cp190_rep1_3R4_E-F-D_Position009_8_cmle.ics	35	0	2	1	2.48478314755827
965	Jan26_100x_cp190_rep1_3R4_E-F-D_Position009_8_cmle.ics	35	0	2	2	0.0
966	Jan26_100x_cp190_rep1_3R4_E-F-D_Position009_8_cmle.ics	36	0	1	1	0.0
967	Jan26_100x_cp190_rep1_3R4_E-F-D_Position009_8_cmle.ics	37	0	1	1	0.0
968	Jan26_100x_cp190_rep1_3R4_E-F-D_Position009_8_cmle.ics	38	0	1	1	0.0
969	Jan26_100x_cp190_rep1_3R4_E-F-D_Position009_8_cmle.ics	39	0	1	1	0.0
970	Jan26_100x_cp190_rep1_3R4_E-F-D_Position009_8_cmle.ics	40	0	1	1	4.0021599779370725
971	Jan26_100x_cp190_rep1_3R4_E-F-D_Position009_8_cmle.ics	41	0	1	1	0.0
972	Jan26_100x_cp190_rep1_3R4_E-F-D_Position009_8_cmle.ics	42	0	1	1	0.0
973	Jan26_100x_cp190_rep1_3R4_E-F-D_Position009_8_cmle.ics	42	0	1	2	0.6190500264643886
974	Jan26_100x_cp190_rep1_3R4_E-F-D_Position009_8_cmle.ics	42	0	1	3	3.2249410319951433
975	Jan26_100x_cp190_rep1_3R4_E-F-D_Position009_8_cmle.ics	42	0	2	1	4.536181500717708
976	Jan26_100x_cp190_rep1_3R4_E-F-D_Position009_8_cmle.ics	42	0	2	2	4.550239948164867
977	Jan26_100x_cp190_rep1_3R4_E-F-D_Position009_8_cmle.ics	42	0	2	3	0.0
978	Jan26_100x_cp190_rep1_3R4_E-F-D_Position009_8_cmle.ics	43	0	1	1	0.0
979	Jan26_100x_cp190_rep1_3R4_E-F-D_Position009_8_cmle.ics	43	0	2	1	5.456582543481497
980	Jan26_100x_cp190_rep1_3R4_E-F-D_Position009_8_cmle.ics	44	0	1	1	0.0
981	Jan26_100x_cp190_rep1_3R4_E-F-D_Position009_8_cmle.ics	45	0	1	1	0.0
982	Jan26_100x_cp190_rep1_3R4_E-F-D_Position009_8_cmle.ics	46	0	1	1	1.8951854028581037
983	Jan26_100x_cp190_rep1_3R4_E-F-D_Position009_8_cmle.ics	46	0	1	2	1.7068067023615012
984	Jan26_100x_cp190_rep1_3R4_E-F-D_Position009_8_cmle.ics	46	0	1	3	0.0
985	Jan26_100x_cp190_rep1_3R4_E-F-D_Position009_8_cmle.ics	46	0	1	4	2.1084816466030194
986	Jan26_100x_cp190_rep1_3R4_E-F-D_Position009_8_cmle.ics	46	0	2	1	5.583855640725984
987	Jan26_100x_cp190_rep1_3R4_E-F-D_Position009_8_cmle.ics	46	0	2	2	4.905605582349445
988	Jan26_100x_cp190_rep1_3R4_E-F-D_Position009_8_cmle.ics	46	0	2	3	2.9991822047360697
989	Jan26_100x_cp190_rep1_3R4_E-F-D_Position009_8_cmle.ics	46	0	2	4	4.760232700923102
990	Jan26_100x_cp190_rep1_3R4_E-F-D_Position009_8_cmle.ics	47	0	1	1	0.0
991	Jan26_100x_cp190_rep1_3R4_E-F-D_Position009_8_cmle.ics	48	0	1	1	0.0
992	Jan26_100x_cp190_rep1_3R4_E-F-D_Position009_8_cmle.ics	49	0	1	1	0.0
993	Jan26_100x_cp190_rep1_3R4_E-F-D_Position009_8_cmle.ics	50	0	1	1	2.478348652991366
994	Jan26_100x_cp190_rep1_3R4_E-F-D_Position009_8_cmle.ics	50	0	2	1	0.3720027687491155
995	Jan26_100x_cp190_rep1_3R4_E-F-D_Position009_8_cmle.ics	52	0	1	1	0.0
996	Jan26_100x_cp190_rep1_3R4_E-F-D_Position009_8_cmle.ics	53	0	1	1	0.0
997	Jan26_100x_cp190_rep1_3R4_E-F-D_Position009_8_cmle.ics	53	0	1	2	1.44445006175024
998	Jan26_100x_cp190_rep1_3R4_E-F-D_Position009_8_cmle.ics	53	0	1	3	1.571514847577277
999	Jan26_100x_cp190_rep1_3R4_E-F-D_Position009_8_cmle.ics	53	0	1	4	4.035712421467406
1000	Jan26_100x_cp190_rep1_3R4_E-F-D_Position009_8_cmle.ics	53	0	2	1	3.200088817020331
1001	Jan26_100x_cp190_rep1_3R4_E-F-D_Position009_8_cmle.ics	53	0	2	2	4.249006740830373
1002	Jan26_100x_cp190_rep1_3R4_E-F-D_Position009_8_cmle.ics	53	0	2	3	1.8940413082472753
1003	Jan26_100x_cp190_rep1_3R4_E-F-D_Position009_8_cmle.ics	53	0	2	4	0.0
1004	Jan26_100x_cp190_rep1_3R4_E-F-D_Position009_8_cmle.ics	54	0	1	1	0.0
1005	Jan26_100x_cp190_rep1_3R4_E-F-D_Position009_8_cmle.ics	54	0	1	2	2.8778244272974964
1006	Jan26_100x_cp190_rep1_3R4_E-F-D_Position009_8_cmle.ics	54	0	2	1	2.9544825027112025
1007	Jan26_100x_cp190_rep1_3R4_E-F-D_Position009_8_cmle.ics	54	0	2	2	0.0
1008	Jan26_100x_cp190_rep1_3R4_E-F-D_Position009_8_cmle.ics	54	0	3	1	1.482302948152367
1009	Jan26_100x_cp190_rep1_3R4_E-F-D_Position009_8_cmle.ics	54	0	3	2	3.007385920903485
1010	Jan26_100x_cp190_rep1_3R4_E-F-D_Position009_8_cmle.ics	56	0	1	1	3.5079501499648686
1011	Jan26_100x_cp190_rep1_3R4_E-F-D_Position009_8_cmle.ics	57	0	1	1	6.9804636966509115
1012	Jan26_100x_cp190_rep1_3R4_E-F-D_Position009_8_cmle.ics	57	0	1	2	5.670315817485462
1013	Jan26_100x_cp190_rep1_3R4_E-F-D_Position009_8_cmle.ics	57	0	2	1	7.2352305949608
1014	Jan26_100x_cp190_rep1_3R4_E-F-D_Position009_8_cmle.ics	57	0	2	2	7.321521794231376
1015	Jan26_100x_cp190_rep1_3R4_E-F-D_Position009_8_cmle.ics	57	0	3	1	0.5689355674538337
1016	Jan26_100x_cp190_rep1_3R4_E-F-D_Position009_8_cmle.ics	57	0	3	2	0.0
1017	Jan26_100x_cp190_rep1_3R4_E-F-D_Position009_8_cmle.ics	58	0	1	1	0.0
1018	Jan26_100x_cp190_rep1_3R4_E-F-D_Position009_8_cmle.ics	58	0	1	2	1.8282657361659704
1019	Jan26_100x_cp190_rep1_3R4_E-F-D_Position009_8_cmle.ics	62	0	1	1	1.8600138437455773
1020	Jan26_100x_cp190_rep1_3R4_E-F-D_Position009_8_cmle.ics	63	0	1	1	1.9191660196979938
1021	Jan26_100x_cp190_rep1_3R4_E-F-D_Position009_8_cmle.ics	63	0	1	2	0.10317500441073144
1022	Jan26_100x_cp190_rep1_3R4_E-F-D_Position009_8_cmle.ics	63	0	2	1	0.1459114905355603
1023	Jan26_100x_cp190_rep1_3R4_E-F-D_Position009_8_cmle.ics	63	0	2	2	1.502250739874254
1024	Jan26_100x_cp190_rep1_3R4_E-F-D_Position009_8_cmle.ics	64	0	1	1	0.0
1025	Jan26_100x_cp190_rep1_3R4_E-F-D_Position009_8_cmle.ics	64	0	1	2	0.9512265400461282
1026	Jan26_100x_cp190_rep1_3R4_E-F-D_Position009_8_cmle.ics	64	0	2	1	0.23070632344123612
1027	Jan26_100x_cp190_rep1_3R4_E-F-D_Position009_8_cmle.ics	64	0	2	2	0.0
1028	Jan26_100x_cp190_rep1_3R4_E-F-D_Position009_8_cmle.ics	65	0	1	1	0.0
1029	Jan26_100x_cp190_rep1_3R4_E-F-D_Position009_8_cmle.ics	66	0	1	1	0.0
1030	Jan26_100x_cp190_rep1_3R4_E-F-D_Position009_8_cmle.ics	67	0	1	1	2.352752090272223
1031	Jan26_100x_cp190_rep1_3R4_E-F-D_Position009_8_cmle.ics	67	0	1	2	2.357272271365916
1032	Jan26_100x_cp190_rep1_3R4_E-F-D_Position009_8_cmle.ics	67	0	2	1	5.3428606054857415
1033	Jan26_100x_cp190_rep1_3R4_E-F-D_Position009_8_cmle.ics	67	0	2	2	0.0
1034	Jan26_100x_cp190_rep1_3R4_E-F-D_Position009_8_cmle.ics	67	0	3	1	4.867482745305589
1035	Jan26_100x_cp190_rep1_3R4_E-F-D_Position009_8_cmle.ics	67	0	3	2	0.744005537498231
1036	Jan26_100x_cp190_rep1_3R4_E-F-D_Position009_8_cmle.ics	68	0	1	1	0.0
1037	Jan26_100x_cp190_rep1_3R4_E-F-D_Position009_8_cmle.ics	70	0	1	1	0.0
1038	Jan26_100x_cp190_rep1_3R4_E-F-D_Position009_8_cmle.ics	71	0	1	1	0.0
1039	Jan26_100x_cp190_rep1_3R4_E-F-D_Position009_8_cmle.ics	72	0	1	1	5.694668874477237
1040	Jan26_100x_cp190_rep1_3R4_E-F-D_Position009_8_cmle.ics	72	0	2	1	0.0
1041	Jan26_100x_cp190_rep1_3R4_E-F-D_Position010_9_cmle.ics	1	0	1	1	0.0
1042	Jan26_100x_cp190_rep1_3R4_E-F-D_Position010_9_cmle.ics	1	0	2	1	2.866705939774646
1043	Jan26_100x_cp190_rep1_3R4_E-F-D_Position010_9_cmle.ics	1	0	3	1	4.834935268563497
1044	Jan26_100x_cp190_rep1_3R4_E-F-D_Position010_9_cmle.ics	2	0	1	1	0.0
1045	Jan26_100x_cp190_rep1_3R4_E-F-D_Position010_9_cmle.ics	2	0	1	2	1.3880777203971526
1046	Jan26_100x_cp190_rep1_3R4_E-F-D_Position010_9_cmle.ics	2	0	2	1	1.6261351280190972
1047	Jan26_100x_cp190_rep1_3R4_E-F-D_Position010_9_cmle.ics	2	0	2	2	0.10317500441073144
1048	Jan26_100x_cp190_rep1_3R4_E-F-D_Position010_9_cmle.ics	4	0	1	1	0.0
1049	Jan26_100x_cp190_rep1_3R4_E-F-D_Position010_9_cmle.ics	4	0	2	1	2.8778244272974964
1050	Jan26_100x_cp190_rep1_3R4_E-F-D_Position010_9_cmle.ics	5	0	1	1	0.0
1051	Jan26_100x_cp190_rep1_3R4_E-F-D_Position010_9_cmle.ics	6	0	1	1	0.0
1052	Jan26_100x_cp190_rep1_3R4_E-F-D_Position010_9_cmle.ics	6	0	1	2	0.6016084874694266
1053	Jan26_100x_cp190_rep1_3R4_E-F-D_Position010_9_cmle.ics	7	0	1	1	3.8943135423574864
1054	Jan26_100x_cp190_rep1_3R4_E-F-D_Position010_9_cmle.ics	8	0	1	1	0.0
1055	Jan26_100x_cp190_rep1_3R4_E-F-D_Position010_9_cmle.ics	8	0	2	1	2.584794377981393
1056	Jan26_100x_cp190_rep1_3R4_E-F-D_Position010_9_cmle.ics	10	0	1	1	0.0
1057	Jan26_100x_cp190_rep1_3R4_E-F-D_Position010_9_cmle.ics	11	0	1	1	0.0
1058	Jan26_100x_cp190_rep1_3R4_E-F-D_Position010_9_cmle.ics	13	0	1	1	0.0
1059	Jan26_100x_cp190_rep1_3R4_E-F-D_Position010_9_cmle.ics	14	0	1	1	0.0
1060	Jan26_100x_cp190_rep1_3R4_E-F-D_Position010_9_cmle.ics	14	0	1	2	1.7810767241969185
1061	Jan26_100x_cp190_rep1_3R4_E-F-D_Position010_9_cmle.ics	14	0	2	1	2.262804502914313
1062	Jan26_100x_cp190_rep1_3R4_E-F-D_Position010_9_cmle.ics	14	0	2	2	0.3095250132321943
1063	Jan26_100x_cp190_rep1_3R4_E-F-D_Position010_9_cmle.ics	15	0	1	1	0.0
1064	Jan26_100x_cp190_rep1_3R4_E-F-D_Position010_9_cmle.ics	15	0	1	2	0.0
1065	Jan26_100x_cp190_rep1_3R4_E-F-D_Position010_9_cmle.ics	16	0	1	1	0.0
1066	Jan26_100x_cp190_rep1_3R4_E-F-D_Position010_9_cmle.ics	17	0	1	1	0.3095250132321943
1067	Jan26_100x_cp190_rep1_3R4_E-F-D_Position010_9_cmle.ics	18	0	1	1	0.0
1068	Jan26_100x_cp190_rep1_3R4_E-F-D_Position010_9_cmle.ics	19	0	1	1	0.0
1069	Jan26_100x_cp190_rep1_3R4_E-F-D_Position010_9_cmle.ics	20	0	1	1	0.0
1070	Jan26_100x_cp190_rep1_3R4_E-F-D_Position010_9_cmle.ics	20	0	1	2	1.5476250661609716
1071	Jan26_100x_cp190_rep1_3R4_E-F-D_Position010_9_cmle.ics	20	0	2	1	1.7539750749824343
1072	Jan26_100x_cp190_rep1_3R4_E-F-D_Position010_9_cmle.ics	20	0	2	2	0.0
1073	Jan26_100x_cp190_rep1_3R4_E-F-D_Position010_9_cmle.ics	22	0	1	1	0.3095250132321943
1074	Jan26_100x_cp190_rep1_3R4_E-F-D_Position010_9_cmle.ics	22	0	1	2	0.0
1075	Jan26_100x_cp190_rep1_3R4_E-F-D_Position010_9_cmle.ics	23	0	1	1	3.213367250891161
1076	Jan26_100x_cp190_rep1_3R4_E-F-D_Position010_9_cmle.ics	23	0	1	2	4.407638120542211
1077	Jan26_100x_cp190_rep1_3R4_E-F-D_Position010_9_cmle.ics	23	0	1	3	2.034929167606352
1078	Jan26_100x_cp190_rep1_3R4_E-F-D_Position010_9_cmle.ics	23	0	1	4	0.0
1079	Jan26_100x_cp190_rep1_3R4_E-F-D_Position010_9_cmle.ics	23	0	2	1	0.0
1080	Jan26_100x_cp190_rep1_3R4_E-F-D_Position010_9_cmle.ics	23	0	2	2	1.650800070571703
1081	Jan26_100x_cp190_rep1_3R4_E-F-D_Position010_9_cmle.ics	23	0	2	3	1.663646957482313
1082	Jan26_100x_cp190_rep1_3R4_E-F-D_Position010_9_cmle.ics	23	0	2	4	4.023825172018526
1083	Jan26_100x_cp190_rep1_3R4_E-F-D_Position010_9_cmle.ics	24	0	1	1	0.0
1084	Jan26_100x_cp190_rep1_3R4_E-F-D_Position010_9_cmle.ics	25	0	1	1	0.10317500441073144
1085	Jan26_100x_cp190_rep1_3R4_E-F-D_Position010_9_cmle.ics	26	0	1	1	0.0
1086	Jan26_100x_cp190_rep1_3R4_E-F-D_Position010_9_cmle.ics	27	0	1	1	0.0
1087	Jan26_100x_cp190_rep1_3R4_E-F-D_Position010_9_cmle.ics	27	0	1	2	2.841356548817212
1088	Jan26_100x_cp190_rep1_3R4_E-F-D_Position010_9_cmle.ics	30	0	1	1	0.0
1089	Jan26_100x_cp190_rep1_3R4_E-F-D_Position010_9_cmle.ics	31	0	1	1	0.10317500441073144
1090	Jan26_100x_cp190_rep1_3R4_E-F-D_Position010_9_cmle.ics	31	0	2	1	1.0389843448820495
1091	Jan26_100x_cp190_rep1_3R4_E-F-D_Position010_9_cmle.ics	32	0	1	1	0.0
1092	Jan26_100x_cp190_rep1_3R4_E-F-D_Position010_9_cmle.ics	34	0	1	1	0.20635000882146287
1093	Jan26_100x_cp190_rep1_3R4_E-F-D_Position010_9_cmle.ics	34	0	2	1	1.1763760451361116
1094	Jan26_100x_cp190_rep1_3R4_E-F-D_Position010_9_cmle.ics	35	0	1	1	0.0
1095	Jan26_100x_cp190_rep1_3R4_E-F-D_Position010_9_cmle.ics	36	0	1	1	0.0
1096	Jan26_100x_cp190_rep1_3R4_E-F-D_Position010_9_cmle.ics	37	0	1	1	0.0
1097	Jan26_100x_cp190_rep1_3R4_E-F-D_Position010_9_cmle.ics	38	0	1	1	0.0
1098	Jan26_100x_cp190_rep1_3R4_E-F-D_Position010_9_cmle.ics	39	0	1	1	0.0
1099	Jan26_100x_cp190_rep1_3R4_E-F-D_Position010_9_cmle.ics	40	0	1	1	3.4296960647185153
1100	Jan26_100x_cp190_rep1_3R4_E-F-D_Position010_9_cmle.ics	41	0	1	1	0.7610319551488771
1101	Jan26_100x_cp190_rep1_3R4_E-F-D_Position010_9_cmle.ics	42	0	1	1	0.0
1102	Jan26_100x_cp190_rep1_3R4_E-F-D_Position010_9_cmle.ics	43	0	1	1	0.3095250132321943
1103	Jan26_100x_cp190_rep1_3R4_E-F-D_Position010_9_cmle.ics	44	0	1	1	0.2918229810711206
1104	Jan26_100x_cp190_rep1_3R4_E-F-D_Position010_9_cmle.ics	45	0	1	1	0.0
1105	Jan26_100x_cp190_rep1_3R4_E-F-D_Position010_9_cmle.ics	47	0	1	1	0.0
1106	Jan26_100x_cp190_rep1_3R4_E-F-D_Position010_9_cmle.ics	50	0	1	1	0.10317500441073144
1107	Jan26_100x_cp190_rep1_3R4_E-F-D_Position010_9_cmle.ics	50	0	1	2	4.6714470078409995
1108	Jan26_100x_cp190_rep1_3R4_E-F-D_Position010_9_cmle.ics	50	0	2	1	4.726529055729628
1109	Jan26_100x_cp190_rep1_3R4_E-F-D_Position010_9_cmle.ics	50	0	2	2	0.1459114905355603
1110	Jan26_100x_cp190_rep1_3R4_E-F-D_Position010_9_cmle.ics	51	0	1	1	2.1666750926253604
1111	Jan26_100x_cp190_rep1_3R4_E-F-D_Position010_9_cmle.ics	52	0	1	1	0.0
1112	Jan26_100x_cp190_rep1_3R4_E-F-D_Position010_9_cmle.ics	53	0	1	1	2.177474802840004
1113	Jan26_100x_cp190_rep1_3R4_E-F-D_Position010_9_cmle.ics	53	0	2	1	0.0
1114	Jan26_100x_cp190_rep1_3R4_E-F-D_Position010_9_cmle.ics	54	0	1	1	0.0
1115	Jan26_100x_cp190_rep1_3R4_E-F-D_Position010_9_cmle.ics	55	0	1	1	2.414447235628035
1116	Jan26_100x_cp190_rep1_3R4_E-F-D_Position010_9_cmle.ics	55	0	1	2	0.7252201245704302
1117	Jan26_100x_cp190_rep1_3R4_E-F-D_Position010_9_cmle.ics	55	0	2	1	0.0
1118	Jan26_100x_cp190_rep1_3R4_E-F-D_Position010_9_cmle.ics	55	0	2	2	3.4682765366568638
1119	Jan26_100x_cp190_rep1_3R4_E-F-D_Position010_9_cmle.ics	55	0	3	1	3.755626849685635
1120	Jan26_100x_cp190_rep1_3R4_E-F-D_Position010_9_cmle.ics	55	0	3	2	0.10317500441073144
1121	Jan26_100x_cp190_rep1_3R4_E-F-D_Position010_9_cmle.ics	56	0	1	1	0.0
1122	Jan26_100x_cp190_rep1_3R4_E-F-D_Position010_9_cmle.ics	57	0	1	1	0.5260913608053412
1123	Jan26_100x_cp190_rep1_3R4_E-F-D_Position010_9_cmle.ics	58	0	1	1	0.0
1124	Jan26_100x_cp190_rep1_3R4_E-F-D_Position010_9_cmle.ics	60	0	1	1	0.20635000882146287
1125	Jan26_100x_cp190_rep1_3R4_E-F-D_Position010_9_cmle.ics	61	0	1	1	0.0
1126	Jan26_100x_cp190_rep1_3R4_E-F-D_Position010_9_cmle.ics	62	0	1	1	0.0
1127	Jan26_100x_cp190_rep1_3R4_E-F-D_Position010_9_cmle.ics	62	0	2	1	3.2626801153583003
1128	Jan26_100x_cp190_rep1_3R4_E-F-D_Position010_9_cmle.ics	63	0	1	1	0.0
1129	Jan26_100x_cp190_rep1_3R4_E-F-D_Position010_9_cmle.ics	65	0	1	1	0.0
1130	Jan26_100x_cp190_rep1_3R4_E-F-D_Position010_9_cmle.ics	66	0	1	1	0.0
1131	Jan26_100x_cp190_rep1_3R4_E-F-D_Position010_9_cmle.ics	67	0	1	1	3.8728439011962026
1132	Jan26_100x_cp190_rep1_3R4_E-F-D_Position010_9_cmle.ics	67	0	1	2	2.5814377856161257
1133	Jan26_100x_cp190_rep1_3R4_E-F-D_Position010_9_cmle.ics	67	0	2	1	0.7748934119142009
1134	Jan26_100x_cp190_rep1_3R4_E-F-D_Position010_9_cmle.ics	67	0	2	2	3.6477872633890076
1135	Jan26_100x_cp190_rep1_3R4_E-F-D_Position010_9_cmle.ics	67	0	3	1	3.089510465369451
1136	Jan26_100x_cp190_rep1_3R4_E-F-D_Position010_9_cmle.ics	67	0	3	2	0.0
1137	Jan26_100x_cp190_rep1_3R4_E-F-D_Position010_9_cmle.ics	67	0	4	1	2.339139138458717
1138	Jan26_100x_cp190_rep1_3R4_E-F-D_Position010_9_cmle.ics	67	0	4	2	1.693476355552663
1139	Jan26_100x_cp190_rep1_3R4_E-F-D_Position010_9_cmle.ics	68	0	1	1	0.0
1140	Jan26_100x_cp190_rep1_3R4_E-F-D_Position010_9_cmle.ics	68	0	2	1	2.6991796909255648
1141	Jan26_100x_cp190_rep1_3R4_E-F-D_Position010_9_cmle.ics	69	0	1	1	0.0
1142	Jan26_100x_cp190_rep1_3R4_E-F-D_Position010_9_cmle.ics	70	0	1	1	0.0
1143	Jan26_100x_cp190_rep1_3R4_E-F-D_Position010_9_cmle.ics	71	0	1	1	0.0
1144	Jan26_100x_cp190_rep1_3R4_E-F-D_Position010_9_cmle.ics	72	0	1	1	0.0
1145	Jan26_100x_cp190_rep1_3R4_E-F-D_Position010_9_cmle.ics	72	0	2	1	5.514798087503864
1146	Jan26_100x_cp190_rep1_3R4_E-F-D_Position010_9_cmle.ics	73	0	1	1	0.0
1147	Jan26_100x_cp190_rep1_3R4_E-F-D_Position010_9_cmle.ics	74	0	1	1	0.0
1148	Jan26_100x_cp190_rep1_3R4_E-F-D_Position010_9_cmle.ics	75	0	1	1	0.10317500441073144
1149	Jan26_100x_cp190_rep1_3R4_E-F-D_Position010_9_cmle.ics	76	0	1	1	0.0
1150	Jan26_100x_cp190_rep1_3R4_E-F-D_Position010_9_cmle.ics	77	0	1	1	2.7960373889958534
1151	Jan26_100x_cp190_rep1_3R4_E-F-D_Position010_9_cmle.ics	77	0	2	1	0.0
1152	Jan26_100x_cp190_rep1_3R4_E-F-D_Position010_9_cmle.ics	78	0	1	1	2.4611077573935853
1153	Jan26_100x_cp190_rep1_3R4_E-F-D_Position010_9_cmle.ics	79	0	1	1	4.539700194072183
1154	Jan26_100x_cp190_rep1_3R4_E-F-D_Position010_9_cmle.ics	79	0	1	2	0.0
1155	Jan26_100x_cp190_rep1_3R4_E-F-D_Position010_9_cmle.ics	79	0	1	3	1.7660715981523099
1156	Jan26_100x_cp190_rep1_3R4_E-F-D_Position010_9_cmle.ics	79	0	2	1	4.444915221828945
1157	Jan26_100x_cp190_rep1_3R4_E-F-D_Position010_9_cmle.ics	79	0	2	2	1.6017067927595934
1158	Jan26_100x_cp190_rep1_3R4_E-F-D_Position010_9_cmle.ics	79	0	2	3	0.0
1159	Jan26_100x_cp190_rep1_3R4_E-F-D_Position010_9_cmle.ics	81	0	1	1	0.6190500264643886
1160	Jan26_100x_cp190_rep1_3R4_E-F-D_Position010_9_cmle.ics	81	0	1	2	0.0
1161	Jan26_100x_cp190_rep1_3R4_E-F-D_Position010_9_cmle.ics	81	0	1	3	3.4436348282246856
1162	Jan26_100x_cp190_rep1_3R4_E-F-D_Position010_9_cmle.ics	81	0	2	1	4.441321434510364
1163	Jan26_100x_cp190_rep1_3R4_E-F-D_Position010_9_cmle.ics	81	0	2	2	4.407638120542211
1164	Jan26_100x_cp190_rep1_3R4_E-F-D_Position010_9_cmle.ics	81	0	2	3	0.0
1165	Jan26_100x_cp190_rep1_3R4_E-F-D_Position010_9_cmle.ics	82	0	1	1	0.0
1166	Jan26_100x_cp190_rep1_3R4_E-F-D_Position010_9_cmle.ics	83	0	1	1	0.0
1167	Jan26_100x_cp190_rep1_3R4_E-F-D_Position011_10_cmle.ics	1	0	1	1	3.308042293886034
1168	Jan26_100x_cp190_rep1_3R4_E-F-D_Position011_10_cmle.ics	3	0	1	1	0.0
1169	Jan26_100x_cp190_rep1_3R4_E-F-D_Position011_10_cmle.ics	4	0	1	1	0.0
1170	Jan26_100x_cp190_rep1_3R4_E-F-D_Position011_10_cmle.ics	5	0	1	1	0.0
1171	Jan26_100x_cp190_rep1_3R4_E-F-D_Position011_10_cmle.ics	5	0	2	1	2.0323118942819596
1172	Jan26_100x_cp190_rep1_3R4_E-F-D_Position011_10_cmle.ics	6	0	1	1	0.0
1173	Jan26_100x_cp190_rep1_3R4_E-F-D_Position011_10_cmle.ics	8	0	1	1	0.0
1174	Jan26_100x_cp190_rep1_3R4_E-F-D_Position011_10_cmle.ics	9	0	1	1	3.133921031122957
1175	Jan26_100x_cp190_rep1_3R4_E-F-D_Position011_10_cmle.ics	9	0	2	1	0.0
1176	Jan26_100x_cp190_rep1_3R4_E-F-D_Position011_10_cmle.ics	10	0	1	1	0.0
1177	Jan26_100x_cp190_rep1_3R4_E-F-D_Position011_10_cmle.ics	13	0	1	1	0.0
1178	Jan26_100x_cp190_rep1_3R4_E-F-D_Position011_10_cmle.ics	15	0	1	1	0.23070632344123612
1179	Jan26_100x_cp190_rep1_3R4_E-F-D_Position011_10_cmle.ics	16	0	1	1	0.0
1180	Jan26_100x_cp190_rep1_3R4_E-F-D_Position011_10_cmle.ics	17	0	1	1	7.830432276859921
1181	Jan26_100x_cp190_rep1_3R4_E-F-D_Position011_10_cmle.ics	17	0	2	1	0.0
1182	Jan26_100x_cp190_rep1_3R4_E-F-D_Position011_10_cmle.ics	20	0	1	1	0.0
1183	Jan26_100x_cp190_rep1_3R4_E-F-D_Position011_10_cmle.ics	21	0	1	1	3.341659846599743
1184	Jan26_100x_cp190_rep1_3R4_E-F-D_Position011_10_cmle.ics	21	0	2	1	1.6313400576791501
1185	Jan26_100x_cp190_rep1_3R4_E-F-D_Position011_10_cmle.ics	22	0	1	1	0.0
1186	Jan26_100x_cp190_rep1_3R4_E-F-D_Position011_10_cmle.ics	22	0	2	1	1.5930676819351215
1187	Jan26_100x_cp190_rep1_3R4_E-F-D_Position011_10_cmle.ics	23	0	1	1	0.0
1188	Jan26_100x_cp190_rep1_3R4_E-F-D_Position011_10_cmle.ics	24	0	1	1	4.879861411366158
1189	Jan26_100x_cp190_rep1_3R4_E-F-D_Position011_10_cmle.ics	24	0	1	2	3.2298885281773058
1190	Jan26_100x_cp190_rep1_3R4_E-F-D_Position011_10_cmle.ics	24	0	2	1	0.0
1191	Jan26_100x_cp190_rep1_3R4_E-F-D_Position011_10_cmle.ics	24	0	2	2	3.3686283434767104
1192	Jan26_100x_cp190_rep1_3R4_E-F-D_Position011_10_cmle.ics	25	0	1	1	0.0
1193	Jan26_100x_cp190_rep1_3R4_E-F-D_Position011_10_cmle.ics	26	0	1	1	0.0
1194	Jan26_100x_cp190_rep1_3R4_E-F-D_Position011_10_cmle.ics	27	0	1	1	1.8968493769622838
1195	Jan26_100x_cp190_rep1_3R4_E-F-D_Position011_10_cmle.ics	28	0	1	1	0.3095250132321943
1196	Jan26_100x_cp190_rep1_3R4_E-F-D_Position011_10_cmle.ics	28	0	1	2	2.8685620137404024
1197	Jan26_100x_cp190_rep1_3R4_E-F-D_Position011_10_cmle.ics	28	0	2	1	2.0891346125640937
1198	Jan26_100x_cp190_rep1_3R4_E-F-D_Position011_10_cmle.ics	28	0	2	2	0.0
1199	Jan26_100x_cp190_rep1_3R4_E-F-D_Position011_10_cmle.ics	31	0	1	1	0.0
1200	Jan26_100x_cp190_rep1_3R4_E-F-D_Position011_10_cmle.ics	34	0	1	1	0.0
1201	Jan26_100x_cp190_rep1_3R4_E-F-D_Position011_10_cmle.ics	39	0	1	1	0.0
1202	Jan26_100x_cp190_rep1_3R4_E-F-D_Position011_10_cmle.ics	39	0	1	2	6.653491179604478
1203	Jan26_100x_cp190_rep1_3R4_E-F-D_Position011_10_cmle.ics	40	0	1	1	3.1723709248100764
1204	Jan26_100x_cp190_rep1_3R4_E-F-D_Position011_10_cmle.ics	40	0	2	1	0.0
1205	Jan26_100x_cp190_rep1_3R4_E-F-D_Position011_10_cmle.ics	42	0	1	1	2.918229810711206
1206	Jan26_100x_cp190_rep1_3R4_E-F-D_Position011_10_cmle.ics	43	0	1	1	0.0
1207	Jan26_100x_cp190_rep1_3R4_E-F-D_Position011_10_cmle.ics	44	0	1	1	3.6111251543756
1208	Jan26_100x_cp190_rep1_3R4_E-F-D_Position011_10_cmle.ics	44	0	1	2	0.0
1209	Jan26_100x_cp190_rep1_3R4_E-F-D_Position011_10_cmle.ics	44	0	1	3	4.763959889939176
1210	Jan26_100x_cp190_rep1_3R4_E-F-D_Position011_10_cmle.ics	46	0	1	1	0.0
1211	Jan26_100x_cp190_rep1_3R4_E-F-D_Position011_10_cmle.ics	46	0	2	1	6.623320995269027
1212	Jan26_100x_cp190_rep1_3R4_E-F-D_Position011_10_cmle.ics	47	0	1	1	0.0
1213	Jan26_100x_cp190_rep1_3R4_E-F-D_Position011_10_cmle.ics	47	0	2	1	3.673957455738409
1214	Jan26_100x_cp190_rep1_3R4_E-F-D_Position011_10_cmle.ics	49	0	1	1	0.0
1215	Jan26_100x_cp190_rep1_3R4_E-F-D_Position011_10_cmle.ics	51	0	1	1	3.8378620403245614
1216	Jan26_100x_cp190_rep1_3R4_E-F-D_Position011_10_cmle.ics	52	0	1	1	0.0
1217	Jan26_100x_cp190_rep1_3R4_E-F-D_Position011_10_cmle.ics	53	0	1	1	4.937330930320925
1218	Jan26_100x_cp190_rep1_3R4_E-F-D_Position011_10_cmle.ics	53	0	1	2	2.6825501146790174
1219	Jan26_100x_cp190_rep1_3R4_E-F-D_Position011_10_cmle.ics	53	0	1	3	5.077014637606268
1220	Jan26_100x_cp190_rep1_3R4_E-F-D_Position011_10_cmle.ics	53	0	2	1	1.3742323914031862
1221	Jan26_100x_cp190_rep1_3R4_E-F-D_Position011_10_cmle.ics	53	0	2	2	5.906262116660684
1222	Jan26_100x_cp190_rep1_3R4_E-F-D_Position011_10_cmle.ics	53	0	2	3	8.271797560406082
1223	Jan26_100x_cp190_rep1_3R4_E-F-D_Position011_10_cmle.ics	53	0	3	1	9.828197690827727
1224	Jan26_100x_cp190_rep1_3R4_E-F-D_Position011_10_cmle.ics	53	0	3	2	2.1245033704151863
1225	Jan26_100x_cp190_rep1_3R4_E-F-D_Position011_10_cmle.ics	53	0	3	3	0.42540144110901373
1226	Jan26_100x_cp190_rep1_3R4_E-F-D_Position011_10_cmle.ics	53	0	4	1	0.0
1227	Jan26_100x_cp190_rep1_3R4_E-F-D_Position011_10_cmle.ics	53	0	4	2	8.224284046308918
1228	Jan26_100x_cp190_rep1_3R4_E-F-D_Position011_10_cmle.ics	53	0	4	3	10.562553495653768
1229	Jan26_100x_cp190_rep1_3R4_E-F-D_Position011_10_cmle.ics	55	0	1	1	3.1021208402929155
1230	Jan26_100x_cp190_rep1_3R4_E-F-D_Position011_10_cmle.ics	55	0	2	1	3.333686416371709
1231	Jan26_100x_cp190_rep1_3R4_E-F-D_Position011_10_cmle.ics	55	0	3	1	0.0
1232	Jan26_100x_cp190_rep1_3R4_E-F-D_Position011_10_cmle.ics	56	0	1	1	0.0
1233	Jan26_100x_cp190_rep1_3R4_E-F-D_Position011_10_cmle.ics	56	0	1	2	0.0
1234	Jan26_100x_cp190_rep1_3R4_E-F-D_Position011_10_cmle.ics	57	0	1	1	0.0
1235	Jan26_100x_cp190_rep1_3R4_E-F-D_Position011_10_cmle.ics	59	0	1	1	1.3586516622891618
1236	Jan26_100x_cp190_rep1_3R4_E-F-D_Position011_10_cmle.ics	60	0	1	1	0.0
1237	Jan26_100x_cp190_rep1_3R4_E-F-D_Position011_10_cmle.ics	60	0	1	2	0.0
1238	Jan26_100x_cp190_rep1_3R4_E-F-D_Position011_10_cmle.ics	61	0	1	1	0.0
1239	Jan26_100x_cp190_rep1_3R4_E-F-D_Position011_10_cmle.ics	62	0	1	1	0.3095250132321943
1240	Jan26_100x_cp190_rep1_3R4_E-F-D_Position011_10_cmle.ics	63	0	1	1	0.0
1241	Jan26_100x_cp190_rep1_3R4_E-F-D_Position011_10_cmle.ics	64	0	1	1	3.8114266455068564
1242	Jan26_100x_cp190_rep1_3R4_E-F-D_Position011_10_cmle.ics	64	0	2	1	0.0
1243	Jan26_100x_cp190_rep1_3R4_E-F-D_Position011_10_cmle.ics	65	0	1	1	0.0
1244	Jan26_100x_cp190_rep1_3R4_E-F-D_Position011_10_cmle.ics	66	0	1	1	0.0
1245	Jan26_100x_cp190_rep1_3R4_E-F-D_Position011_10_cmle.ics	69	0	1	1	0.0
1246	Jan26_100x_cp190_rep1_3R4_E-F-D_Position011_10_cmle.ics	70	0	1	1	1.7829554541206016
1247	Jan26_100x_cp190_rep1_3R4_E-F-D_Position011_10_cmle.ics	70	0	1	2	4.3804029699204055
1248	Jan26_100x_cp190_rep1_3R4_E-F-D_Position011_10_cmle.ics	70	0	1	3	1.773638155151651
1249	Jan26_100x_cp190_rep1_3R4_E-F-D_Position011_10_cmle.ics	70	0	2	1	3.44620773776425
1250	Jan26_100x_cp190_rep1_3R4_E-F-D_Position011_10_cmle.ics	70	0	2	2	2.765838823240297
1251	Jan26_100x_cp190_rep1_3R4_E-F-D_Position011_10_cmle.ics	70	0	2	3	5.054713217928757
1252	Jan26_100x_cp190_rep1_3R4_E-F-D_Position011_10_cmle.ics	70	0	3	1	4.402400510415888
1253	Jan26_100x_cp190_rep1_3R4_E-F-D_Position011_10_cmle.ics	70	0	3	2	6.478395423674077
1254	Jan26_100x_cp190_rep1_3R4_E-F-D_Position011_10_cmle.ics	70	0	3	3	0.9512265400461282
1255	Jan26_100x_cp190_rep1_3R4_E-F-D_Position011_10_cmle.ics	72	0	1	1	0.0
1256	Jan26_100x_cp190_rep1_3R4_E-F-D_Position011_10_cmle.ics	73	0	1	1	2.8387192045202214
1257	Jan26_100x_cp190_rep1_3R4_E-F-D_Position011_10_cmle.ics	73	0	2	1	1.870472828901729
1258	Jan26_100x_cp190_rep1_3R4_E-F-D_Position011_10_cmle.ics	74	0	1	1	2.8017423731078868
1259	Jan26_100x_cp190_rep1_3R4_E-F-D_Position011_10_cmle.ics	74	0	2	1	0.3095250132321943
1260	Jan26_100x_cp190_rep1_3R4_E-F-D_Position011_10_cmle.ics	75	0	1	1	0.3720027687491155
1261	Jan26_100x_cp190_rep1_3R4_E-F-D_Position011_10_cmle.ics	75	0	1	2	4.8047495905971855
1262	Jan26_100x_cp190_rep1_3R4_E-F-D_Position011_10_cmle.ics	75	0	2	1	3.9725941257115713
1263	Jan26_100x_cp190_rep1_3R4_E-F-D_Position011_10_cmle.ics	75	0	2	2	0.0
1264	Jan26_100x_cp190_rep1_3R4_E-F-D_Position011_10_cmle.ics	76	0	1	1	0.0
1265	Jan26_100x_cp190_rep1_3R4_E-F-D_Position011_10_cmle.ics	77	0	1	1	0.0
1266	Jan26_100x_cp190_rep1_3R4_E-F-D_Position012_11_cmle.ics	2	0	1	1	0.0
1267	Jan26_100x_cp190_rep1_3R4_E-F-D_Position012_11_cmle.ics	2	0	1	2	0.5158750220536572
1268	Jan26_100x_cp190_rep1_3R4_E-F-D_Position012_11_cmle.ics	2	0	2	1	0.7295574526778015
1269	Jan26_100x_cp190_rep1_3R4_E-F-D_Position012_11_cmle.ics	2	0	2	2	0.0
1270	Jan26_100x_cp190_rep1_3R4_E-F-D_Position012_11_cmle.ics	3	0	1	1	0.0
1271	Jan26_100x_cp190_rep1_3R4_E-F-D_Position012_11_cmle.ics	3	0	2	1	3.2990314582900284
1272	Jan26_100x_cp190_rep1_3R4_E-F-D_Position012_11_cmle.ics	4	0	1	1	1.021380433748922
1273	Jan26_100x_cp190_rep1_3R4_E-F-D_Position012_11_cmle.ics	5	0	1	1	0.0
1274	Jan26_100x_cp190_rep1_3R4_E-F-D_Position012_11_cmle.ics	6	0	1	1	0.0
1275	Jan26_100x_cp190_rep1_3R4_E-F-D_Position012_11_cmle.ics	7	0	1	1	4.240740259286726
1276	Jan26_100x_cp190_rep1_3R4_E-F-D_Position012_11_cmle.ics	7	0	2	1	0.0
1277	Jan26_100x_cp190_rep1_3R4_E-F-D_Position012_11_cmle.ics	8	0	1	1	0.8318234787411565
1278	Jan26_100x_cp190_rep1_3R4_E-F-D_Position012_11_cmle.ics	8	0	1	2	0.0
1279	Jan26_100x_cp190_rep1_3R4_E-F-D_Position012_11_cmle.ics	10	0	1	1	5.306245439148431
1280	Jan26_100x_cp190_rep1_3R4_E-F-D_Position012_11_cmle.ics	10	0	1	2	0.0
1281	Jan26_100x_cp190_rep1_3R4_E-F-D_Position012_11_cmle.ics	11	0	1	1	2.6304568040267062
1282	Jan26_100x_cp190_rep1_3R4_E-F-D_Position012_11_cmle.ics	11	0	2	1	0.0
1283	Jan26_100x_cp190_rep1_3R4_E-F-D_Position012_11_cmle.ics	12	0	1	1	0.0
1284	Jan26_100x_cp190_rep1_3R4_E-F-D_Position012_11_cmle.ics	13	0	1	1	0.0
1285	Jan26_100x_cp190_rep1_3R4_E-F-D_Position012_11_cmle.ics	16	0	1	1	3.238117556872686
1286	Jan26_100x_cp190_rep1_3R4_E-F-D_Position012_11_cmle.ics	17	0	1	1	0.0
1287	Jan26_100x_cp190_rep1_3R4_E-F-D_Position012_11_cmle.ics	18	0	1	1	2.6514315090270237
1288	Jan26_100x_cp190_rep1_3R4_E-F-D_Position012_11_cmle.ics	20	0	1	1	1.3880777203971526
1289	Jan26_100x_cp190_rep1_3R4_E-F-D_Position012_11_cmle.ics	21	0	1	1	0.0
1290	Jan26_100x_cp190_rep1_3R4_E-F-D_Position012_11_cmle.ics	22	0	1	1	0.0
1291	Jan26_100x_cp190_rep1_3R4_E-F-D_Position012_11_cmle.ics	22	0	1	2	0.0
1292	Jan26_100x_cp190_rep1_3R4_E-F-D_Position012_11_cmle.ics	23	0	1	1	0.0
1293	Jan26_100x_cp190_rep1_3R4_E-F-D_Position012_11_cmle.ics	23	0	2	1	4.041520791581593
1294	Jan26_100x_cp190_rep1_3R4_E-F-D_Position012_11_cmle.ics	23	0	3	1	5.648301458036556
1295	Jan26_100x_cp190_rep1_3R4_E-F-D_Position012_11_cmle.ics	24	0	1	1	0.0
1296	Jan26_100x_cp190_rep1_3R4_E-F-D_Position012_11_cmle.ics	25	0	1	1	2.874123043865703
1297	Jan26_100x_cp190_rep1_3R4_E-F-D_Position012_11_cmle.ics	25	0	1	2	0.6606423714395955
1298	Jan26_100x_cp190_rep1_3R4_E-F-D_Position012_11_cmle.ics	25	0	2	1	0.0
1299	Jan26_100x_cp190_rep1_3R4_E-F-D_Position012_11_cmle.ics	25	0	2	2	2.301073826897161
1300	Jan26_100x_cp190_rep1_3R4_E-F-D_Position012_11_cmle.ics	25	0	3	1	3.6734199540677435
1301	Jan26_100x_cp190_rep1_3R4_E-F-D_Position012_11_cmle.ics	25	0	3	2	2.2894792746726
1302	Jan26_100x_cp190_rep1_3R4_E-F-D_Position012_11_cmle.ics	26	0	1	1	2.133666252167833
1303	Jan26_100x_cp190_rep1_3R4_E-F-D_Position012_11_cmle.ics	26	0	2	1	0.0
1304	Jan26_100x_cp190_rep1_3R4_E-F-D_Position012_11_cmle.ics	27	0	1	1	0.0
1305	Jan26_100x_cp190_rep1_3R4_E-F-D_Position012_11_cmle.ics	28	0	1	1	0.0
1306	Jan26_100x_cp190_rep1_3R4_E-F-D_Position012_11_cmle.ics	28	0	2	1	2.1706731427003563
1307	Jan26_100x_cp190_rep1_3R4_E-F-D_Position012_11_cmle.ics	31	0	1	1	0.0
1308	Jan26_100x_cp190_rep1_3R4_E-F-D_Position012_11_cmle.ics	32	0	1	1	0.0
1309	Jan26_100x_cp190_rep1_3R4_E-F-D_Position012_11_cmle.ics	32	0	1	2	1.6921958908343169
1310	Jan26_100x_cp190_rep1_3R4_E-F-D_Position012_11_cmle.ics	32	0	2	1	1.7171743025207962
1311	Jan26_100x_cp190_rep1_3R4_E-F-D_Position012_11_cmle.ics	32	0	2	2	0.0
1312	Jan26_100x_cp190_rep1_3R4_E-F-D_Position012_11_cmle.ics	33	0	1	1	0.1459114905355603
1313	Jan26_100x_cp190_rep1_3R4_E-F-D_Position012_11_cmle.ics	34	0	1	1	0.0
1314	Jan26_100x_cp190_rep1_3R4_E-F-D_Position012_11_cmle.ics	35	0	1	1	0.0
1315	Jan26_100x_cp190_rep1_3R4_E-F-D_Position012_11_cmle.ics	37	0	1	1	0.0
1316	Jan26_100x_cp190_rep1_3R4_E-F-D_Position012_11_cmle.ics	38	0	1	1	0.0
1317	Jan26_100x_cp190_rep1_3R4_E-F-D_Position012_11_cmle.ics	40	0	1	1	0.0
1318	Jan26_100x_cp190_rep1_3R4_E-F-D_Position012_11_cmle.ics	41	0	1	1	0.0
1319	Jan26_100x_cp190_rep1_3R4_E-F-D_Position012_11_cmle.ics	42	0	1	1	0.0
1320	Jan26_100x_cp190_rep1_3R4_E-F-D_Position012_11_cmle.ics	43	0	1	1	0.0
1321	Jan26_100x_cp190_rep1_3R4_E-F-D_Position012_11_cmle.ics	43	0	1	2	5.6232895543398715
1322	Jan26_100x_cp190_rep1_3R4_E-F-D_Position012_11_cmle.ics	43	0	2	1	5.699547316906721
1323	Jan26_100x_cp190_rep1_3R4_E-F-D_Position012_11_cmle.ics	43	0	2	2	0.0
1324	Jan26_100x_cp190_rep1_3R4_E-F-D_Position012_11_cmle.ics	44	0	1	1	0.0
1325	Jan26_100x_cp190_rep1_3R4_E-F-D_Position012_11_cmle.ics	46	0	1	1	2.8901255653846714
1326	Jan26_100x_cp190_rep1_3R4_E-F-D_Position012_11_cmle.ics	47	0	1	1	0.0
1327	Jan26_100x_cp190_rep1_3R4_E-F-D_Position012_11_cmle.ics	48	0	1	1	4.259525110826624
1328	Jan26_100x_cp190_rep1_3R4_E-F-D_Position012_11_cmle.ics	48	0	1	2	0.0
1329	Jan26_100x_cp190_rep1_3R4_E-F-D_Position012_11_cmle.ics	50	0	1	1	0.0
1330	Jan26_100x_cp190_rep1_3R4_E-F-D_Position012_11_cmle.ics	50	0	2	1	0.0
1331	Jan26_100x_cp190_rep1_3R4_E-F-D_Position012_11_cmle.ics	51	0	1	1	3.6308327108778493
1332	Jan26_100x_cp190_rep1_3R4_E-F-D_Position012_11_cmle.ics	53	0	1	1	0.0
1333	Jan26_100x_cp190_rep1_3R4_E-F-D_Position012_11_cmle.ics	53	0	2	1	4.6623230791940395
1334	Jan26_100x_cp190_rep1_3R4_E-F-D_Position012_11_cmle.ics	54	0	1	1	0.0
1335	Jan26_100x_cp190_rep1_3R4_E-F-D_Position012_11_cmle.ics	55	0	1	1	0.10317500441073144
1336	Jan26_100x_cp190_rep1_3R4_E-F-D_Position012_11_cmle.ics	55	0	1	2	4.58940814598548
1337	Jan26_100x_cp190_rep1_3R4_E-F-D_Position012_11_cmle.ics	55	0	2	1	6.3147822947975465
1338	Jan26_100x_cp190_rep1_3R4_E-F-D_Position012_11_cmle.ics	55	0	2	2	3.0080424373471337
1339	Jan26_100x_cp190_rep1_3R4_E-F-D_Position012_11_cmle.ics	56	0	1	1	0.0
1340	Jan26_100x_cp190_rep1_3R4_E-F-D_Position012_11_cmle.ics	57	0	1	1	0.0
1341	Jan26_100x_cp190_rep1_3R4_E-F-D_Position012_11_cmle.ics	57	0	1	2	1.9070051540019608
1342	Jan26_100x_cp190_rep1_3R4_E-F-D_Position012_11_cmle.ics	59	0	1	1	1.857150079393166
1343	Jan26_100x_cp190_rep1_3R4_E-F-D_Position012_11_cmle.ics	59	0	2	1	0.0
1344	Jan26_100x_cp190_rep1_3R4_E-F-D_Position012_11_cmle.ics	61	0	1	1	0.0
1345	Jan26_100x_cp190_rep1_3R4_E-F-D_Position012_11_cmle.ics	62	0	1	1	0.0
1346	Jan26_100x_cp190_rep1_3R4_E-F-D_Position012_11_cmle.ics	63	0	1	1	8.249102763729317
1347	Jan26_100x_cp190_rep1_3R4_E-F-D_Position012_11_cmle.ics	63	0	2	1	1.6313400576791501
1348	Jan26_100x_cp190_rep1_3R4_E-F-D_Position012_11_cmle.ics	63	0	3	1	0.0
1349	Jan26_100x_cp190_rep1_3R4_E-F-D_Position012_11_cmle.ics	64	0	1	1	0.0
1350	Jan26_100x_cp190_rep1_3R4_E-F-D_Position012_11_cmle.ics	65	0	1	1	0.0
1351	Jan26_100x_cp190_rep1_3R4_E-F-D_Position012_11_cmle.ics	66	0	1	1	0.0
1352	Jan26_100x_cp190_rep1_3R4_E-F-D_Position012_11_cmle.ics	67	0	1	1	0.0
1353	Jan26_100x_cp190_rep1_3R4_E-F-D_Position012_11_cmle.ics	67	0	1	2	0.8254000352858515
1354	Jan26_100x_cp190_rep1_3R4_E-F-D_Position012_11_cmle.ics	67	0	2	1	0.7295574526778015
1355	Jan26_100x_cp190_rep1_3R4_E-F-D_Position012_11_cmle.ics	67	0	2	2	2.227242239942026
1356	Jan26_100x_cp190_rep1_3R4_E-F-D_Position012_11_cmle.ics	68	0	1	1	4.131677813522608
1357	Jan26_100x_cp190_rep1_3R4_E-F-D_Position012_11_cmle.ics	69	0	1	1	0.0
1358	Jan26_100x_cp190_rep1_3R4_E-F-D_Position012_11_cmle.ics	70	0	1	1	0.0
1359	Jan26_100x_cp190_rep1_3R4_E-F-D_Position012_11_cmle.ics	72	0	1	1	0.0
1360	Jan26_100x_cp190_rep1_3R4_E-F-D_Position012_11_cmle.ics	73	0	1	1	0.0
1361	Jan26_100x_cp190_rep1_3R4_E-F-D_Position012_11_cmle.ics	77	0	1	1	0.0
1362	Jan26_100x_cp190_rep1_3R4_E-F-D_Position012_11_cmle.ics	78	0	1	1	0.3720027687491155
1363	Jan26_100x_cp190_rep1_3R4_E-F-D_Position012_11_cmle.ics	78	0	1	2	6.767705417505761
1364	Jan26_100x_cp190_rep1_3R4_E-F-D_Position012_11_cmle.ics	78	0	2	1	5.831559506442997
1365	Jan26_100x_cp190_rep1_3R4_E-F-D_Position012_11_cmle.ics	78	0	2	2	0.20635000882146287
1366	Jan26_100x_cp190_rep1_3R4_E-F-D_Position012_11_cmle.ics	79	0	1	1	0.0
1367	Jan26_100x_cp190_rep1_3R4_E-F-D_Position012_11_cmle.ics	80	0	1	1	0.0
1368	Jan26_100x_cp190_rep1_3R4_E-F-D_Position012_11_cmle.ics	82	0	1	1	0.0
1369	Jan26_100x_cp190_rep1_3R4_E-F-D_Position013_12_cmle.ics	1	0	1	1	1.1349250485180458
1370	Jan26_100x_cp190_rep1_3R4_E-F-D_Position013_12_cmle.ics	2	0	1	1	1.5386823371520422
1371	Jan26_100x_cp190_rep1_3R4_E-F-D_Position013_12_cmle.ics	4	0	1	1	0.0
1372	Jan26_100x_cp190_rep1_3R4_E-F-D_Position013_12_cmle.ics	5	0	1	1	0.0
1373	Jan26_100x_cp190_rep1_3R4_E-F-D_Position013_12_cmle.ics	6	0	1	1	0.0
1374	Jan26_100x_cp190_rep1_3R4_E-F-D_Position013_12_cmle.ics	6	0	1	2	3.41881551499925
1375	Jan26_100x_cp190_rep1_3R4_E-F-D_Position013_12_cmle.ics	6	0	2	1	3.404775145554137
1376	Jan26_100x_cp190_rep1_3R4_E-F-D_Position013_12_cmle.ics	6	0	2	2	0.0
1377	Jan26_100x_cp190_rep1_3R4_E-F-D_Position013_12_cmle.ics	8	0	1	1	4.257302505899158
1378	Jan26_100x_cp190_rep1_3R4_E-F-D_Position013_12_cmle.ics	8	0	1	2	1.1380407399924948
1379	Jan26_100x_cp190_rep1_3R4_E-F-D_Position013_12_cmle.ics	8	0	2	1	2.7876351125394354
1380	Jan26_100x_cp190_rep1_3R4_E-F-D_Position013_12_cmle.ics	8	0	2	2	0.0
1381	Jan26_100x_cp190_rep1_3R4_E-F-D_Position013_12_cmle.ics	8	0	3	1	0.0
1382	Jan26_100x_cp190_rep1_3R4_E-F-D_Position013_12_cmle.ics	8	0	3	2	3.7936987539245677
1383	Jan26_100x_cp190_rep1_3R4_E-F-D_Position013_12_cmle.ics	9	0	1	1	0.0
1384	Jan26_100x_cp190_rep1_3R4_E-F-D_Position013_12_cmle.ics	9	0	2	1	4.587991001392628
1385	Jan26_100x_cp190_rep1_3R4_E-F-D_Position013_12_cmle.ics	10	0	1	1	0.0
1386	Jan26_100x_cp190_rep1_3R4_E-F-D_Position013_12_cmle.ics	12	0	1	1	0.0
1387	Jan26_100x_cp190_rep1_3R4_E-F-D_Position013_12_cmle.ics	13	0	1	1	0.0
1388	Jan26_100x_cp190_rep1_3R4_E-F-D_Position013_12_cmle.ics	15	0	1	1	0.0
1389	Jan26_100x_cp190_rep1_3R4_E-F-D_Position013_12_cmle.ics	16	0	1	1	0.0
1390	Jan26_100x_cp190_rep1_3R4_E-F-D_Position013_12_cmle.ics	17	0	1	1	0.0
1391	Jan26_100x_cp190_rep1_3R4_E-F-D_Position013_12_cmle.ics	18	0	1	1	0.0
1392	Jan26_100x_cp190_rep1_3R4_E-F-D_Position013_12_cmle.ics	19	0	1	1	0.0
1393	Jan26_100x_cp190_rep1_3R4_E-F-D_Position013_12_cmle.ics	20	0	1	1	6.3416967792392525
1394	Jan26_100x_cp190_rep1_3R4_E-F-D_Position013_12_cmle.ics	20	0	1	2	0.0
1395	Jan26_100x_cp190_rep1_3R4_E-F-D_Position013_12_cmle.ics	20	0	2	1	3.9199931004744206
1396	Jan26_100x_cp190_rep1_3R4_E-F-D_Position013_12_cmle.ics	20	0	2	2	2.494205855656181
1397	Jan26_100x_cp190_rep1_3R4_E-F-D_Position013_12_cmle.ics	20	0	3	1	4.147583846145801
1398	Jan26_100x_cp190_rep1_3R4_E-F-D_Position013_12_cmle.ics	20	0	3	2	2.6618931373704853
1399	Jan26_100x_cp190_rep1_3R4_E-F-D_Position013_12_cmle.ics	20	0	4	1	0.10317500441073144
1400	Jan26_100x_cp190_rep1_3R4_E-F-D_Position013_12_cmle.ics	20	0	4	2	6.896250798182829
1401	Jan26_100x_cp190_rep1_3R4_E-F-D_Position013_12_cmle.ics	22	0	1	1	0.5556144027286182
1402	Jan26_100x_cp190_rep1_3R4_E-F-D_Position013_12_cmle.ics	22	0	2	1	0.7540056732031717
1403	Jan26_100x_cp190_rep1_3R4_E-F-D_Position013_12_cmle.ics	23	0	1	1	2.786503126319254
1404	Jan26_100x_cp190_rep1_3R4_E-F-D_Position013_12_cmle.ics	23	0	2	1	0.0
1405	Jan26_100x_cp190_rep1_3R4_E-F-D_Position013_12_cmle.ics	24	0	1	1	0.0
1406	Jan26_100x_cp190_rep1_3R4_E-F-D_Position013_12_cmle.ics	24	0	2	1	1.650800070571703
1407	Jan26_100x_cp190_rep1_3R4_E-F-D_Position013_12_cmle.ics	26	0	1	1	0.20635000882146287
1408	Jan26_100x_cp190_rep1_3R4_E-F-D_Position013_12_cmle.ics	27	0	1	1	0.0
1409	Jan26_100x_cp190_rep1_3R4_E-F-D_Position013_12_cmle.ics	28	0	1	1	3.520683192333437
1410	Jan26_100x_cp190_rep1_3R4_E-F-D_Position013_12_cmle.ics	29	0	1	1	0.0
1411	Jan26_100x_cp190_rep1_3R4_E-F-D_Position013_12_cmle.ics	30	0	1	1	0.0
1412	Jan26_100x_cp190_rep1_3R4_E-F-D_Position013_12_cmle.ics	31	0	1	1	0.0
1413	Jan26_100x_cp190_rep1_3R4_E-F-D_Position013_12_cmle.ics	32	0	1	1	0.0
1414	Jan26_100x_cp190_rep1_3R4_E-F-D_Position013_12_cmle.ics	33	0	1	1	0.0
1415	Jan26_100x_cp190_rep1_3R4_E-F-D_Position013_12_cmle.ics	34	0	1	1	0.7817319754002556
1416	Jan26_100x_cp190_rep1_3R4_E-F-D_Position013_12_cmle.ics	34	0	2	1	0.0
1417	Jan26_100x_cp190_rep1_3R4_E-F-D_Position013_12_cmle.ics	34	0	3	1	0.65253602307166
1418	Jan26_100x_cp190_rep1_3R4_E-F-D_Position013_12_cmle.ics	35	0	1	1	0.0
1419	Jan26_100x_cp190_rep1_3R4_E-F-D_Position013_12_cmle.ics	35	0	2	1	1.0161559471409798
1420	Jan26_100x_cp190_rep1_3R4_E-F-D_Position013_12_cmle.ics	36	0	1	1	4.3991769947242165
1421	Jan26_100x_cp190_rep1_3R4_E-F-D_Position013_12_cmle.ics	37	0	1	1	2.227242239942026
1422	Jan26_100x_cp190_rep1_3R4_E-F-D_Position013_12_cmle.ics	37	0	1	2	0.0
1423	Jan26_100x_cp190_rep1_3R4_E-F-D_Position013_12_cmle.ics	38	0	1	1	0.0
1424	Jan26_100x_cp190_rep1_3R4_E-F-D_Position013_12_cmle.ics	40	0	1	1	0.0
1425	Jan26_100x_cp190_rep1_3R4_E-F-D_Position013_12_cmle.ics	40	0	2	1	3.8728439011962026
1426	Jan26_100x_cp190_rep1_3R4_E-F-D_Position013_12_cmle.ics	41	0	1	1	0.0
1427	Jan26_100x_cp190_rep1_3R4_E-F-D_Position013_12_cmle.ics	42	0	1	1	0.0
1428	Jan26_100x_cp190_rep1_3R4_E-F-D_Position013_12_cmle.ics	43	0	1	1	2.6825501146790174
1429	Jan26_100x_cp190_rep1_3R4_E-F-D_Position013_12_cmle.ics	43	0	2	1	3.992495747272074
1430	Jan26_100x_cp190_rep1_3R4_E-F-D_Position013_12_cmle.ics	44	0	1	1	0.8875449473696695
1431	Jan26_100x_cp190_rep1_3R4_E-F-D_Position013_12_cmle.ics	44	0	2	1	1.403331779731213
1432	Jan26_100x_cp190_rep1_3R4_E-F-D_Position013_12_cmle.ics	45	0	1	1	0.0
1433	Jan26_100x_cp190_rep1_3R4_E-F-D_Position013_12_cmle.ics	45	0	1	2	6.2713337532587845
1434	Jan26_100x_cp190_rep1_3R4_E-F-D_Position013_12_cmle.ics	45	0	2	1	6.529950030604826
1435	Jan26_100x_cp190_rep1_3R4_E-F-D_Position013_12_cmle.ics	45	0	2	2	0.0
1436	Jan26_100x_cp190_rep1_3R4_E-F-D_Position013_12_cmle.ics	46	0	1	1	0.0
1437	Jan26_100x_cp190_rep1_3R4_E-F-D_Position013_12_cmle.ics	47	0	1	1	0.0
1438	Jan26_100x_cp190_rep1_3R4_E-F-D_Position013_12_cmle.ics	47	0	2	1	2.373025101446823
1439	Jan26_100x_cp190_rep1_3R4_E-F-D_Position013_12_cmle.ics	49	0	1	1	0.0
1440	Jan26_100x_cp190_rep1_3R4_E-F-D_Position013_12_cmle.ics	50	0	1	1	0.0
1441	Jan26_100x_cp190_rep1_3R4_E-F-D_Position013_12_cmle.ics	52	0	1	1	0.0
1442	Jan26_100x_cp190_rep1_3R4_E-F-D_Position013_12_cmle.ics	53	0	1	1	0.0
1443	Jan26_100x_cp190_rep1_3R4_E-F-D_Position013_12_cmle.ics	54	0	1	1	0.0
1444	Jan26_100x_cp190_rep1_3R4_E-F-D_Position013_12_cmle.ics	54	0	2	1	6.906304883048598
1445	Jan26_100x_cp190_rep1_3R4_E-F-D_Position013_12_cmle.ics	56	0	1	1	0.10317500441073144
1446	Jan26_100x_cp190_rep1_3R4_E-F-D_Position013_12_cmle.ics	57	0	1	1	0.0
1447	Jan26_100x_cp190_rep1_3R4_E-F-D_Position013_12_cmle.ics	60	0	1	1	8.603211720859187
1448	Jan26_100x_cp190_rep1_3R4_E-F-D_Position013_12_cmle.ics	60	0	1	2	7.619882540209643
1449	Jan26_100x_cp190_rep1_3R4_E-F-D_Position013_12_cmle.ics	60	0	2	1	2.956283467525028
1450	Jan26_100x_cp190_rep1_3R4_E-F-D_Position013_12_cmle.ics	60	0	2	2	0.0
1451	Jan26_100x_cp190_rep1_3R4_E-F-D_Position013_12_cmle.ics	60	0	3	1	0.0
1452	Jan26_100x_cp190_rep1_3R4_E-F-D_Position013_12_cmle.ics	60	0	3	2	2.806663559462426
1453	Jan26_100x_cp190_rep1_3R4_E-F-D_Position013_12_cmle.ics	61	0	1	1	0.0
1454	Jan26_100x_cp190_rep1_3R4_E-F-D_Position013_12_cmle.ics	63	0	1	1	5.664889372340636
1455	Jan26_100x_cp190_rep1_3R4_E-F-D_Position013_12_cmle.ics	63	0	2	1	1.9926403119009237
1456	Jan26_100x_cp190_rep1_3R4_E-F-D_Position013_12_cmle.ics	64	0	1	1	0.0
1457	Jan26_100x_cp190_rep1_3R4_E-F-D_Position013_12_cmle.ics	65	0	1	1	1.4430823792346341
1458	Jan26_100x_cp190_rep1_3R4_E-F-D_Position013_12_cmle.ics	65	0	1	2	2.07740060065384
1459	Jan26_100x_cp190_rep1_3R4_E-F-D_Position013_12_cmle.ics	66	0	1	1	0.0
1460	Jan26_100x_cp190_rep1_3R4_E-F-D_Position013_12_cmle.ics	67	0	1	1	0.0
1461	Jan26_100x_cp190_rep1_3R4_E-F-D_Position013_12_cmle.ics	67	0	1	2	3.200088817020331
1462	Jan26_100x_cp190_rep1_3R4_E-F-D_Position013_12_cmle.ics	67	0	1	3	7.502745574647773
1463	Jan26_100x_cp190_rep1_3R4_E-F-D_Position013_12_cmle.ics	67	0	2	1	8.15670028839575
1464	Jan26_100x_cp190_rep1_3R4_E-F-D_Position013_12_cmle.ics	67	0	2	2	5.605736409409199
1465	Jan26_100x_cp190_rep1_3R4_E-F-D_Position013_12_cmle.ics	67	0	2	3	0.0
1466	Jan26_100x_cp190_rep1_3R4_E-F-D_Position013_12_cmle.ics	68	0	1	1	0.0
1467	Jan26_100x_cp190_rep1_3R4_E-F-D_Position013_12_cmle.ics	69	0	1	1	0.0
1468	Jan26_100x_cp190_rep1_3R4_E-F-D_Position013_12_cmle.ics	70	0	1	1	0.0
1469	Jan26_100x_cp190_rep1_3R4_E-F-D_Position013_12_cmle.ics	70	0	1	2	0.6921189703237084
1470	Jan26_100x_cp190_rep1_3R4_E-F-D_Position013_12_cmle.ics	70	0	2	1	1.1112288054572363
1471	Jan26_100x_cp190_rep1_3R4_E-F-D_Position013_12_cmle.ics	70	0	2	2	0.0
1472	Jan26_100x_cp190_rep1_3R4_E-F-D_Position013_12_cmle.ics	71	0	1	1	0.10317500441073144
1473	Jan26_100x_cp190_rep1_3R4_E-F-D_Position013_12_cmle.ics	71	0	1	2	2.4064339498777065
1474	Jan26_100x_cp190_rep1_3R4_E-F-D_Position013_12_cmle.ics	71	0	2	1	1.571514847577277
1475	Jan26_100x_cp190_rep1_3R4_E-F-D_Position013_12_cmle.ics	71	0	2	2	2.0032962184243317
1476	Jan26_100x_cp190_rep1_3R4_E-F-D_Position013_12_cmle.ics	71	0	3	1	1.8827671526788523
1477	Jan26_100x_cp190_rep1_3R4_E-F-D_Position013_12_cmle.ics	71	0	3	2	4.944511003612349
1478	Jan26_100x_cp190_rep1_3R4_E-F-D_Position013_12_cmle.ics	72	0	1	1	0.3095250132321943
1479	Jan26_100x_cp190_rep1_3R4_E-F-D_Position013_12_cmle.ics	72	0	2	1	0.0
1480	Jan26_100x_cp190_rep1_3R4_E-F-D_Position013_12_cmle.ics	73	0	1	1	0.0
1481	Jan26_100x_cp190_rep1_3R4_E-F-D_Position013_12_cmle.ics	73	0	1	2	0.8254000352858515
1482	Jan26_100x_cp190_rep1_3R4_E-F-D_Position013_12_cmle.ics	73	0	2	1	1.7295282337615656
1483	Jan26_100x_cp190_rep1_3R4_E-F-D_Position013_12_cmle.ics	73	0	2	2	0.744005537498231
1484	Jan26_100x_cp190_rep1_3R4_E-F-D_Position013_12_cmle.ics	74	0	1	1	4.269645516986581
1485	Jan26_100x_cp190_rep1_3R4_E-F-D_Position013_12_cmle.ics	74	0	2	1	0.0
1486	Jan26_100x_cp190_rep1_3R4_E-F-D_Position013_12_cmle.ics	75	0	1	1	0.0
1487	Jan26_100x_cp190_rep1_3R4_E-F-D_Position013_12_cmle.ics	76	0	1	1	0.0
1488	Jan26_100x_cp190_rep1_3R4_E-F-D_Position013_12_cmle.ics	78	0	1	1	0.0
1489	Jan26_100x_cp190_rep1_3R4_E-F-D_Position013_12_cmle.ics	80	0	1	1	0.913592684735068
1490	Jan26_100x_cp190_rep1_3R4_E-F-D_Position013_12_cmle.ics	80	0	2	1	0.0
1491	Jan26_100x_cp190_rep1_3R4_E-F-D_Position013_12_cmle.ics	81	0	1	1	5.622239972798471
1492	Jan26_100x_cp190_rep1_3R4_E-F-D_Position013_12_cmle.ics	81	0	2	1	3.9692216708101085
1493	Jan26_100x_cp190_rep1_3R4_E-F-D_Position013_12_cmle.ics	82	0	1	1	0.0
1494	Jan26_100x_cp190_rep1_3R4_E-F-D_Position013_12_cmle.ics	83	0	1	1	0.10317500441073144
1495	Jan26_100x_cp190_rep1_3R4_E-F-D_Position013_12_cmle.ics	84	0	1	1	0.0
1496	Jan26_100x_cp190_rep1_3R4_E-F-D_Position013_12_cmle.ics	84	0	2	1	4.3252449053349284
1497	Jan26_100x_cp190_rep1_3R4_E-F-D_Position013_12_cmle.ics	86	0	1	1	5.084617962785797
1498	Jan26_100x_cp190_rep1_3R4_E-F-D_Position013_12_cmle.ics	87	0	1	1	0.0
1499	Jan26_100x_cp190_rep1_3R4_E-F-D_Position013_12_cmle.ics	88	0	1	1	0.0
1500	Jan26_100x_cp190_rep1_3R4_E-F-D_Position013_12_cmle.ics	88	0	2	1	5.362123201349646
1501	Jan26_100x_cp190_rep1_3R4_E-F-D_Position014_13_cmle.ics	1	0	1	1	4.8219071023724975
1502	Jan26_100x_cp190_rep1_3R4_E-F-D_Position014_13_cmle.ics	1	0	2	1	0.0
1503	Jan26_100x_cp190_rep1_3R4_E-F-D_Position014_13_cmle.ics	3	0	1	1	0.0
1504	Jan26_100x_cp190_rep1_3R4_E-F-D_Position014_13_cmle.ics	4	0	1	1	0.0
1505	Jan26_100x_cp190_rep1_3R4_E-F-D_Position014_13_cmle.ics	5	0	1	1	0.0
1506	Jan26_100x_cp190_rep1_3R4_E-F-D_Position014_13_cmle.ics	6	0	1	1	0.5556144027286182
1507	Jan26_100x_cp190_rep1_3R4_E-F-D_Position014_13_cmle.ics	7	0	1	1	0.0
1508	Jan26_100x_cp190_rep1_3R4_E-F-D_Position014_13_cmle.ics	8	0	1	1	0.0
1509	Jan26_100x_cp190_rep1_3R4_E-F-D_Position014_13_cmle.ics	8	0	2	1	2.913497076946788
1510	Jan26_100x_cp190_rep1_3R4_E-F-D_Position014_13_cmle.ics	10	0	1	1	0.0
1511	Jan26_100x_cp190_rep1_3R4_E-F-D_Position014_13_cmle.ics	11	0	1	1	0.0
1512	Jan26_100x_cp190_rep1_3R4_E-F-D_Position014_13_cmle.ics	12	0	1	1	1.8497044106137501
1513	Jan26_100x_cp190_rep1_3R4_E-F-D_Position014_13_cmle.ics	13	0	1	1	0.0
1514	Jan26_100x_cp190_rep1_3R4_E-F-D_Position014_13_cmle.ics	15	0	1	1	4.967860126085214
1515	Jan26_100x_cp190_rep1_3R4_E-F-D_Position014_13_cmle.ics	15	0	1	2	0.0
1516	Jan26_100x_cp190_rep1_3R4_E-F-D_Position014_13_cmle.ics	15	0	1	3	4.7104867214674595
1517	Jan26_100x_cp190_rep1_3R4_E-F-D_Position014_13_cmle.ics	15	0	1	4	4.430522582136875
1518	Jan26_100x_cp190_rep1_3R4_E-F-D_Position014_13_cmle.ics	15	0	2	1	1.6294049638174177
1519	Jan26_100x_cp190_rep1_3R4_E-F-D_Position014_13_cmle.ics	15	0	2	2	4.871572844135522
1520	Jan26_100x_cp190_rep1_3R4_E-F-D_Position014_13_cmle.ics	15	0	2	3	1.2466683216206906
1521	Jan26_100x_cp190_rep1_3R4_E-F-D_Position014_13_cmle.ics	15	0	2	4	0.0
1522	Jan26_100x_cp190_rep1_3R4_E-F-D_Position014_13_cmle.ics	15	0	3	1	2.4947563962557897
1523	Jan26_100x_cp190_rep1_3R4_E-F-D_Position014_13_cmle.ics	15	0	3	2	5.712020212258391
1524	Jan26_100x_cp190_rep1_3R4_E-F-D_Position014_13_cmle.ics	15	0	3	3	1.7345341872721707
1525	Jan26_100x_cp190_rep1_3R4_E-F-D_Position014_13_cmle.ics	15	0	3	4	0.72222503087512
1526	Jan26_100x_cp190_rep1_3R4_E-F-D_Position014_13_cmle.ics	15	0	4	1	1.5009357274113917
1527	Jan26_100x_cp190_rep1_3R4_E-F-D_Position014_13_cmle.ics	15	0	4	2	5.002263233928752
1528	Jan26_100x_cp190_rep1_3R4_E-F-D_Position014_13_cmle.ics	15	0	4	3	0.741346755705622
1529	Jan26_100x_cp190_rep1_3R4_E-F-D_Position014_13_cmle.ics	15	0	4	4	0.0
1530	Jan26_100x_cp190_rep1_3R4_E-F-D_Position014_13_cmle.ics	16	0	1	1	0.0
1531	Jan26_100x_cp190_rep1_3R4_E-F-D_Position014_13_cmle.ics	16	0	2	1	2.40864473027036
1532	Jan26_100x_cp190_rep1_3R4_E-F-D_Position014_13_cmle.ics	17	0	1	1	0.0
1533	Jan26_100x_cp190_rep1_3R4_E-F-D_Position014_13_cmle.ics	18	0	1	1	3.361714943700796
1534	Jan26_100x_cp190_rep1_3R4_E-F-D_Position014_13_cmle.ics	18	0	2	1	1.3452374738224686
1535	Jan26_100x_cp190_rep1_3R4_E-F-D_Position014_13_cmle.ics	19	0	1	1	0.0
1536	Jan26_100x_cp190_rep1_3R4_E-F-D_Position014_13_cmle.ics	20	0	1	1	0.0
1537	Jan26_100x_cp190_rep1_3R4_E-F-D_Position014_13_cmle.ics	21	0	1	1	0.0
1538	Jan26_100x_cp190_rep1_3R4_E-F-D_Position014_13_cmle.ics	22	0	1	1	3.5079501499648686
1539	Jan26_100x_cp190_rep1_3R4_E-F-D_Position014_13_cmle.ics	23	0	1	1	0.0
1540	Jan26_100x_cp190_rep1_3R4_E-F-D_Position014_13_cmle.ics	24	0	1	1	2.2830958654466316
1541	Jan26_100x_cp190_rep1_3R4_E-F-D_Position014_13_cmle.ics	25	0	1	1	1.8369787278692045
1542	Jan26_100x_cp190_rep1_3R4_E-F-D_Position014_13_cmle.ics	26	0	1	1	2.738545353520354
1543	Jan26_100x_cp190_rep1_3R4_E-F-D_Position014_13_cmle.ics	26	0	2	1	0.0
1544	Jan26_100x_cp190_rep1_3R4_E-F-D_Position014_13_cmle.ics	27	0	1	1	0.0
1545	Jan26_100x_cp190_rep1_3R4_E-F-D_Position014_13_cmle.ics	28	0	1	1	3.007385920903485
1546	Jan26_100x_cp190_rep1_3R4_E-F-D_Position014_13_cmle.ics	30	0	1	1	0.0
1547	Jan26_100x_cp190_rep1_3R4_E-F-D_Position014_13_cmle.ics	32	0	1	1	0.0
1548	Jan26_100x_cp190_rep1_3R4_E-F-D_Position014_13_cmle.ics	33	0	1	1	2.2908568695645624
1549	Jan26_100x_cp190_rep1_3R4_E-F-D_Position014_13_cmle.ics	33	0	2	1	4.06680384137517
1550	Jan26_100x_cp190_rep1_3R4_E-F-D_Position014_13_cmle.ics	35	0	1	1	0.0
1551	Jan26_100x_cp190_rep1_3R4_E-F-D_Position014_13_cmle.ics	37	0	1	1	2.3752669773378865
1552	Jan26_100x_cp190_rep1_3R4_E-F-D_Position014_13_cmle.ics	37	0	2	1	0.9788040346074901
1553	Jan26_100x_cp190_rep1_3R4_E-F-D_Position014_13_cmle.ics	38	0	1	1	0.0
1554	Jan26_100x_cp190_rep1_3R4_E-F-D_Position014_13_cmle.ics	39	0	1	1	0.0
1555	Jan26_100x_cp190_rep1_3R4_E-F-D_Position014_13_cmle.ics	40	0	1	1	0.7295574526778015
1556	Jan26_100x_cp190_rep1_3R4_E-F-D_Position014_13_cmle.ics	40	0	2	1	0.0
1557	Jan26_100x_cp190_rep1_3R4_E-F-D_Position014_13_cmle.ics	41	0	1	1	5.444864743536349
1558	Jan26_100x_cp190_rep1_3R4_E-F-D_Position014_13_cmle.ics	41	0	2	1	3.92798400942496
1559	Jan26_100x_cp190_rep1_3R4_E-F-D_Position014_13_cmle.ics	42	0	1	1	0.0
1560	Jan26_100x_cp190_rep1_3R4_E-F-D_Position014_13_cmle.ics	43	0	1	1	0.8815276241084421
1561	Jan26_100x_cp190_rep1_3R4_E-F-D_Position014_13_cmle.ics	45	0	1	1	0.0
1562	Jan26_100x_cp190_rep1_3R4_E-F-D_Position014_13_cmle.ics	46	0	1	1	0.0
1563	Jan26_100x_cp190_rep1_3R4_E-F-D_Position014_13_cmle.ics	47	0	1	1	0.0
1564	Jan26_100x_cp190_rep1_3R4_E-F-D_Position014_13_cmle.ics	48	0	1	1	0.0
1565	Jan26_100x_cp190_rep1_3R4_E-F-D_Position014_13_cmle.ics	49	0	1	1	0.0
1566	Jan26_100x_cp190_rep1_3R4_E-F-D_Position014_13_cmle.ics	50	0	1	1	0.0
1567	Jan26_100x_cp190_rep1_3R4_E-F-D_Position014_13_cmle.ics	51	0	1	1	0.5595020986366908
1568	Jan26_100x_cp190_rep1_3R4_E-F-D_Position014_13_cmle.ics	54	0	1	1	0.0
1569	Jan26_100x_cp190_rep1_3R4_E-F-D_Position014_13_cmle.ics	55	0	1	1	0.0
1570	Jan26_100x_cp190_rep1_3R4_E-F-D_Position014_13_cmle.ics	57	0	1	1	0.0
1571	Jan26_100x_cp190_rep1_3R4_E-F-D_Position014_13_cmle.ics	58	0	1	1	3.330491699378778
1572	Jan26_100x_cp190_rep1_3R4_E-F-D_Position014_13_cmle.ics	59	0	1	1	0.0
1573	Jan26_100x_cp190_rep1_3R4_E-F-D_Position014_13_cmle.ics	60	0	1	1	0.0
1574	Jan26_100x_cp190_rep1_3R4_E-F-D_Position014_13_cmle.ics	61	0	1	1	3.1794462144788596
1575	Jan26_100x_cp190_rep1_3R4_E-F-D_Position014_13_cmle.ics	61	0	2	1	0.0
1576	Jan26_100x_cp190_rep1_3R4_E-F-D_Position014_13_cmle.ics	62	0	1	1	0.0
1577	Jan26_100x_cp190_rep1_3R4_E-F-D_Position014_13_cmle.ics	63	0	1	1	0.5158750220536572
1578	Jan26_100x_cp190_rep1_3R4_E-F-D_Position014_13_cmle.ics	64	0	1	1	0.0
1579	Jan26_100x_cp190_rep1_3R4_E-F-D_Position014_13_cmle.ics	65	0	1	1	0.0
1580	Jan26_100x_cp190_rep1_3R4_E-F-D_Position014_13_cmle.ics	67	0	1	1	0.0
1581	Jan26_100x_cp190_rep1_3R4_E-F-D_Position014_13_cmle.ics	68	0	1	1	0.0
1582	Jan26_100x_cp190_rep1_3R4_E-F-D_Position014_13_cmle.ics	70	0	1	1	1.1961505589055579
1583	Jan26_100x_cp190_rep1_3R4_E-F-D_Position014_13_cmle.ics	70	0	2	1	3.198425136732675
1584	Jan26_100x_cp190_rep1_3R4_E-F-D_Position014_13_cmle.ics	71	0	1	1	0.0
1585	Jan26_100x_cp190_rep1_3R4_E-F-D_Position014_13_cmle.ics	71	0	2	1	3.7206103302496176
1586	Jan26_100x_cp190_rep1_3R4_E-F-D_Position014_13_cmle.ics	73	0	1	1	2.077968689764099
1587	Jan26_100x_cp190_rep1_3R4_E-F-D_Position014_13_cmle.ics	73	0	1	2	2.7426489782182144
1588	Jan26_100x_cp190_rep1_3R4_E-F-D_Position014_13_cmle.ics	73	0	2	1	1.5490250415242273
1589	Jan26_100x_cp190_rep1_3R4_E-F-D_Position014_13_cmle.ics	73	0	2	2	2.689812674239388
1590	Jan26_100x_cp190_rep1_3R4_E-F-D_Position014_13_cmle.ics	73	0	3	1	1.6668432081858544
1591	Jan26_100x_cp190_rep1_3R4_E-F-D_Position014_13_cmle.ics	73	0	3	2	0.3720027687491155
1592	Jan26_100x_cp190_rep1_3R4_E-F-D_Position014_13_cmle.ics	74	0	1	1	0.0
1593	Jan26_100x_cp190_rep1_3R4_E-F-D_Position014_13_cmle.ics	76	0	1	1	0.0
1594	Jan26_100x_cp190_rep1_3R4_E-F-D_Position014_13_cmle.ics	76	0	1	2	5.809036793345315
1595	Jan26_100x_cp190_rep1_3R4_E-F-D_Position014_13_cmle.ics	77	0	1	1	0.0
1596	Jan26_100x_cp190_rep1_3R4_E-F-D_Position014_13_cmle.ics	78	0	1	1	3.198425136732675
1597	Jan26_100x_cp190_rep1_3R4_E-F-D_Position014_13_cmle.ics	78	0	2	1	1.2381000529287771
1598	Jan26_100x_cp190_rep1_3R4_E-F-D_Position014_13_cmle.ics	79	0	1	1	0.0
1599	Jan26_100x_cp190_rep1_3R4_E-F-D_Position014_13_cmle.ics	79	0	1	2	7.309880989376131
1600	Jan26_100x_cp190_rep1_3R4_E-F-D_Position014_13_cmle.ics	79	0	2	1	1.3765262486627317
1601	Jan26_100x_cp190_rep1_3R4_E-F-D_Position014_13_cmle.ics	79	0	2	2	8.940951465105776
1602	Jan26_100x_cp190_rep1_3R4_E-F-D_Position014_13_cmle.ics	79	0	3	1	7.522240464907054
1603	Jan26_100x_cp190_rep1_3R4_E-F-D_Position014_13_cmle.ics	79	0	3	2	0.0
1604	Jan26_100x_cp190_rep1_3R4_E-F-D_Position014_13_cmle.ics	81	0	1	1	1.4199491695140265
1605	Jan26_100x_cp190_rep1_3R4_E-F-D_Position014_13_cmle.ics	81	0	1	2	1.2594114294931633
1606	Jan26_100x_cp190_rep1_3R4_E-F-D_Position014_13_cmle.ics	81	0	2	1	1.8968493769622838
1607	Jan26_100x_cp190_rep1_3R4_E-F-D_Position014_13_cmle.ics	81	0	2	2	0.3720027687491155
1608	Jan26_100x_cp190_rep1_3R4_E-F-D_Position014_13_cmle.ics	81	0	3	1	2.8962603905211473
1609	Jan26_100x_cp190_rep1_3R4_E-F-D_Position014_13_cmle.ics	81	0	3	2	2.1902014849602027
1610	Jan26_100x_cp190_rep1_3R4_E-F-D_Position014_13_cmle.ics	82	0	1	1	1.679567386804093
1611	Jan26_100x_cp190_rep1_3R4_E-F-D_Position014_13_cmle.ics	82	0	1	2	0.0
1612	Jan26_100x_cp190_rep1_3R4_E-F-D_Position014_13_cmle.ics	83	0	1	1	0.0
1613	Jan26_100x_cp190_rep1_3R4_E-F-D_Position014_13_cmle.ics	84	0	1	1	0.0
1614	Jan26_100x_cp190_rep1_3R4_E-F-D_Position014_13_cmle.ics	85	0	1	1	1.8148458414482778
1615	Jan26_100x_cp190_rep1_3R4_E-F-D_Position014_13_cmle.ics	85	0	2	1	0.0
1616	Jan26_100x_cp190_rep1_3R4_E-F-D_Position014_13_cmle.ics	86	0	1	1	0.0
1617	Jan26_100x_cp190_rep1_3R4_E-F-D_Position014_13_cmle.ics	86	0	2	1	5.379593615362798
1618	Jan26_100x_cp190_rep1_3R4_E-F-D_Position014_13_cmle.ics	87	0	1	1	0.3095250132321943
1619	Jan26_100x_cp190_rep1_3R4_E-F-D_Position014_13_cmle.ics	89	0	1	1	0.41270001764292574
1620	Jan26_100x_cp190_rep1_3R4_E-F-D_Position014_13_cmle.ics	90	0	1	1	6.169413241201821
1621	Jan26_100x_cp190_rep1_3R4_E-F-D_Position014_13_cmle.ics	91	0	1	1	0.0
1622	Jan26_100x_cp190_rep1_3R4_E-F-D_Position015_14_cmle.ics	1	0	1	1	3.035571014127486
1623	Jan26_100x_cp190_rep1_3R4_E-F-D_Position015_14_cmle.ics	2	0	1	1	0.0
1624	Jan26_100x_cp190_rep1_3R4_E-F-D_Position015_14_cmle.ics	3	0	1	1	0.23070632344123612
1625	Jan26_100x_cp190_rep1_3R4_E-F-D_Position015_14_cmle.ics	4	0	1	1	0.0
1626	Jan26_100x_cp190_rep1_3R4_E-F-D_Position015_14_cmle.ics	5	0	1	1	3.4358980518179356
1627	Jan26_100x_cp190_rep1_3R4_E-F-D_Position015_14_cmle.ics	6	0	1	1	1.1763760451361116
1628	Jan26_100x_cp190_rep1_3R4_E-F-D_Position015_14_cmle.ics	6	0	2	1	0.0
1629	Jan26_100x_cp190_rep1_3R4_E-F-D_Position015_14_cmle.ics	7	0	1	1	0.0
1630	Jan26_100x_cp190_rep1_3R4_E-F-D_Position015_14_cmle.ics	7	0	2	1	1.663646957482313
1631	Jan26_100x_cp190_rep1_3R4_E-F-D_Position015_14_cmle.ics	9	0	1	1	1.0389843448820495
1632	Jan26_100x_cp190_rep1_3R4_E-F-D_Position015_14_cmle.ics	10	0	1	1	0.0
1633	Jan26_100x_cp190_rep1_3R4_E-F-D_Position015_14_cmle.ics	11	0	1	1	0.0
1634	Jan26_100x_cp190_rep1_3R4_E-F-D_Position015_14_cmle.ics	11	0	2	1	2.381979944969588
1635	Jan26_100x_cp190_rep1_3R4_E-F-D_Position015_14_cmle.ics	12	0	1	1	0.0
1636	Jan26_100x_cp190_rep1_3R4_E-F-D_Position015_14_cmle.ics	13	0	1	1	3.263765217549116
1637	Jan26_100x_cp190_rep1_3R4_E-F-D_Position015_14_cmle.ics	13	0	1	2	4.1670202801246266
1638	Jan26_100x_cp190_rep1_3R4_E-F-D_Position015_14_cmle.ics	13	0	2	1	3.5321431963046197
1639	Jan26_100x_cp190_rep1_3R4_E-F-D_Position015_14_cmle.ics	13	0	2	2	2.548234631356425
1640	Jan26_100x_cp190_rep1_3R4_E-F-D_Position015_14_cmle.ics	14	0	1	1	0.10317500441073144
1641	Jan26_100x_cp190_rep1_3R4_E-F-D_Position015_14_cmle.ics	14	0	1	2	0.10317500441073144
1642	Jan26_100x_cp190_rep1_3R4_E-F-D_Position015_14_cmle.ics	15	0	1	1	2.2754878290038043
1643	Jan26_100x_cp190_rep1_3R4_E-F-D_Position015_14_cmle.ics	15	0	2	1	0.0
1644	Jan26_100x_cp190_rep1_3R4_E-F-D_Position015_14_cmle.ics	20	0	1	1	0.1459114905355603
1645	Jan26_100x_cp190_rep1_3R4_E-F-D_Position015_14_cmle.ics	22	0	1	1	0.0
1646	Jan26_100x_cp190_rep1_3R4_E-F-D_Position015_14_cmle.ics	23	0	1	1	0.0
1647	Jan26_100x_cp190_rep1_3R4_E-F-D_Position015_14_cmle.ics	24	0	1	1	0.0
1648	Jan26_100x_cp190_rep1_3R4_E-F-D_Position015_14_cmle.ics	25	0	1	1	0.0
1649	Jan26_100x_cp190_rep1_3R4_E-F-D_Position015_14_cmle.ics	26	0	1	1	0.0
1650	Jan26_100x_cp190_rep1_3R4_E-F-D_Position015_14_cmle.ics	27	0	1	1	0.0
1651	Jan26_100x_cp190_rep1_3R4_E-F-D_Position015_14_cmle.ics	28	0	1	1	0.0
1652	Jan26_100x_cp190_rep1_3R4_E-F-D_Position015_14_cmle.ics	29	0	1	1	0.0
1653	Jan26_100x_cp190_rep1_3R4_E-F-D_Position015_14_cmle.ics	30	0	1	1	2.509329878636021
1654	Jan26_100x_cp190_rep1_3R4_E-F-D_Position015_14_cmle.ics	30	0	2	1	1.44445006175024
1655	Jan26_100x_cp190_rep1_3R4_E-F-D_Position015_14_cmle.ics	33	0	1	1	0.0
1656	Jan26_100x_cp190_rep1_3R4_E-F-D_Position015_14_cmle.ics	34	0	1	1	0.0
1657	Jan26_100x_cp190_rep1_3R4_E-F-D_Position015_14_cmle.ics	35	0	1	1	0.0
1658	Jan26_100x_cp190_rep1_3R4_E-F-D_Position015_14_cmle.ics	37	0	1	1	0.0
1659	Jan26_100x_cp190_rep1_3R4_E-F-D_Position015_14_cmle.ics	38	0	1	1	0.0
1660	Jan26_100x_cp190_rep1_3R4_E-F-D_Position015_14_cmle.ics	39	0	1	1	0.0
1661	Jan26_100x_cp190_rep1_3R4_E-F-D_Position015_14_cmle.ics	40	0	1	1	0.0
1662	Jan26_100x_cp190_rep1_3R4_E-F-D_Position015_14_cmle.ics	41	0	1	1	0.0
1663	Jan26_100x_cp190_rep1_3R4_E-F-D_Position015_14_cmle.ics	43	0	1	1	0.0
1664	Jan26_100x_cp190_rep1_3R4_E-F-D_Position015_14_cmle.ics	45	0	1	1	0.0
1665	Jan26_100x_cp190_rep1_3R4_E-F-D_Position015_14_cmle.ics	45	0	2	1	2.0763569109711253
1666	Jan26_100x_cp190_rep1_3R4_E-F-D_Position015_14_cmle.ics	47	0	1	1	0.0
1667	Jan26_100x_cp190_rep1_3R4_E-F-D_Position015_14_cmle.ics	47	0	2	1	0.3720027687491155
1668	Jan26_100x_cp190_rep1_3R4_E-F-D_Position015_14_cmle.ics	48	0	1	1	0.10317500441073144
1669	Jan26_100x_cp190_rep1_3R4_E-F-D_Position015_14_cmle.ics	48	0	1	2	1.9191660196979938
1670	Jan26_100x_cp190_rep1_3R4_E-F-D_Position015_14_cmle.ics	49	0	1	1	0.0
1671	Jan26_100x_cp190_rep1_3R4_E-F-D_Position015_14_cmle.ics	49	0	2	1	1.984610835405054
1672	Jan26_100x_cp190_rep1_3R4_E-F-D_Position015_14_cmle.ics	51	0	1	1	4.235716895708993
1673	Jan26_100x_cp190_rep1_3R4_E-F-D_Position015_14_cmle.ics	51	0	1	2	6.477573788382967
1674	Jan26_100x_cp190_rep1_3R4_E-F-D_Position015_14_cmle.ics	51	0	2	1	0.0
1675	Jan26_100x_cp190_rep1_3R4_E-F-D_Position015_14_cmle.ics	51	0	2	2	2.48478314755827
1676	Jan26_100x_cp190_rep1_3R4_E-F-D_Position015_14_cmle.ics	51	0	3	1	2.1993640559988026
1677	Jan26_100x_cp190_rep1_3R4_E-F-D_Position015_14_cmle.ics	51	0	3	2	0.0
1678	Jan26_100x_cp190_rep1_3R4_E-F-D_Position015_14_cmle.ics	56	0	1	1	2.8330886815464242
1679	Jan26_100x_cp190_rep1_3R4_E-F-D_Position015_14_cmle.ics	56	0	2	1	0.0
1680	Jan26_100x_cp190_rep1_3R4_E-F-D_Position015_14_cmle.ics	57	0	1	1	1.8018739878865302
1681	Jan26_100x_cp190_rep1_3R4_E-F-D_Position015_14_cmle.ics	58	0	1	1	0.0
1682	Jan26_100x_cp190_rep1_3R4_E-F-D_Position015_14_cmle.ics	59	0	1	1	0.0
1683	Jan26_100x_cp190_rep1_3R4_E-F-D_Position015_14_cmle.ics	60	0	1	1	6.754935580265097
1684	Jan26_100x_cp190_rep1_3R4_E-F-D_Position015_14_cmle.ics	60	0	1	2	0.0
1685	Jan26_100x_cp190_rep1_3R4_E-F-D_Position015_14_cmle.ics	60	0	1	3	3.2626801153583003
1686	Jan26_100x_cp190_rep1_3R4_E-F-D_Position015_14_cmle.ics	60	0	2	1	0.0
1687	Jan26_100x_cp190_rep1_3R4_E-F-D_Position015_14_cmle.ics	60	0	2	2	7.295574526778014
1688	Jan26_100x_cp190_rep1_3R4_E-F-D_Position015_14_cmle.ics	60	0	2	3	6.874518905864599
1689	Jan26_100x_cp190_rep1_3R4_E-F-D_Position015_14_cmle.ics	60	0	3	1	6.078151542987813
1690	Jan26_100x_cp190_rep1_3R4_E-F-D_Position015_14_cmle.ics	60	0	3	2	3.0969692383319147
1691	Jan26_100x_cp190_rep1_3R4_E-F-D_Position015_14_cmle.ics	60	0	3	3	0.0
1692	Jan26_100x_cp190_rep1_3R4_E-F-D_Position015_14_cmle.ics	61	0	1	1	6.437491935245922
1693	Jan26_100x_cp190_rep1_3R4_E-F-D_Position015_14_cmle.ics	61	0	1	2	5.185924333391254
1694	Jan26_100x_cp190_rep1_3R4_E-F-D_Position015_14_cmle.ics	61	0	2	1	3.6176152974804
1695	Jan26_100x_cp190_rep1_3R4_E-F-D_Position015_14_cmle.ics	61	0	2	2	0.3095250132321943
1696	Jan26_100x_cp190_rep1_3R4_E-F-D_Position015_14_cmle.ics	62	0	1	1	0.5158750220536572
1697	Jan26_100x_cp190_rep1_3R4_E-F-D_Position015_14_cmle.ics	63	0	1	1	0.0
1698	Jan26_100x_cp190_rep1_3R4_E-F-D_Position015_14_cmle.ics	64	0	1	1	0.0
1699	Jan26_100x_cp190_rep1_3R4_E-F-D_Position015_14_cmle.ics	65	0	1	1	3.6170160639268416
1700	Jan26_100x_cp190_rep1_3R4_E-F-D_Position015_14_cmle.ics	65	0	2	1	0.0
1701	Jan26_100x_cp190_rep1_3R4_E-F-D_Position015_14_cmle.ics	66	0	1	1	0.0
1702	Jan26_100x_cp190_rep1_3R4_E-F-D_Position015_14_cmle.ics	67	0	1	1	0.0
1703	Jan26_100x_cp190_rep1_3R4_E-F-D_Position015_14_cmle.ics	68	0	1	1	0.0
1704	Jan26_100x_cp190_rep1_3R4_E-F-D_Position015_14_cmle.ics	69	0	1	1	0.0
1705	Jan26_100x_cp190_rep1_3R4_E-F-D_Position015_14_cmle.ics	70	0	1	1	0.0
1706	Jan26_100x_cp190_rep1_3R4_E-F-D_Position015_14_cmle.ics	72	0	1	1	0.0
1707	Jan26_100x_cp190_rep1_3R4_E-F-D_Position015_14_cmle.ics	73	0	1	1	0.0
1708	Jan26_100x_cp190_rep1_3R4_E-F-D_Position015_14_cmle.ics	75	0	1	1	0.0
1709	Jan26_100x_cp190_rep1_3R4_E-F-D_Position015_14_cmle.ics	76	0	1	1	0.0
1710	Jan26_100x_cp190_rep1_3R4_E-F-D_Position015_14_cmle.ics	79	0	1	1	3.1379452544647535
1711	Jan26_100x_cp190_rep1_3R4_E-F-D_Position015_14_cmle.ics	80	0	1	1	2.357272271365916
1712	Jan26_100x_cp190_rep1_3R4_E-F-D_Position015_14_cmle.ics	80	0	1	2	0.0
1713	Jan26_100x_cp190_rep1_3R4_E-F-D_Position015_14_cmle.ics	80	0	2	1	0.0
1714	Jan26_100x_cp190_rep1_3R4_E-F-D_Position015_14_cmle.ics	80	0	2	2	2.9134970769467885
1715	Jan26_100x_cp190_rep1_3R4_E-F-D_Position015_14_cmle.ics	81	0	1	1	1.6162859307598463
1716	Jan26_100x_cp190_rep1_3R4_E-F-D_Position015_14_cmle.ics	82	0	1	1	6.773208411741285
1717	Jan26_100x_cp190_rep1_3R4_E-F-D_Position015_14_cmle.ics	82	0	2	1	0.0
1718	Jan26_100x_cp190_rep1_3R4_E-F-D_Position016_15_cmle.ics	1	0	1	1	1.5476250661609716
1719	Jan26_100x_cp190_rep1_3R4_E-F-D_Position016_15_cmle.ics	1	0	1	2	0.0
1720	Jan26_100x_cp190_rep1_3R4_E-F-D_Position016_15_cmle.ics	1	0	2	1	0.10317500441073144
1721	Jan26_100x_cp190_rep1_3R4_E-F-D_Position016_15_cmle.ics	1	0	2	2	1.276204323327041
1722	Jan26_100x_cp190_rep1_3R4_E-F-D_Position016_15_cmle.ics	2	0	1	1	4.479506523465073
1723	Jan26_100x_cp190_rep1_3R4_E-F-D_Position016_15_cmle.ics	2	0	2	1	0.5158750220536572
1724	Jan26_100x_cp190_rep1_3R4_E-F-D_Position016_15_cmle.ics	3	0	1	1	0.0
1725	Jan26_100x_cp190_rep1_3R4_E-F-D_Position016_15_cmle.ics	5	0	1	1	2.1280260539523534
1726	Jan26_100x_cp190_rep1_3R4_E-F-D_Position016_15_cmle.ics	5	0	1	2	0.0
1727	Jan26_100x_cp190_rep1_3R4_E-F-D_Position016_15_cmle.ics	6	0	1	1	6.419329674480765
1728	Jan26_100x_cp190_rep1_3R4_E-F-D_Position016_15_cmle.ics	6	0	2	1	6.205639029669388
1729	Jan26_100x_cp190_rep1_3R4_E-F-D_Position016_15_cmle.ics	6	0	3	1	3.4110224446526023
1730	Jan26_100x_cp190_rep1_3R4_E-F-D_Position016_15_cmle.ics	6	0	4	1	0.0
1731	Jan26_100x_cp190_rep1_3R4_E-F-D_Position016_15_cmle.ics	7	0	1	1	2.227242239942026
1732	Jan26_100x_cp190_rep1_3R4_E-F-D_Position016_15_cmle.ics	7	0	1	2	0.0
1733	Jan26_100x_cp190_rep1_3R4_E-F-D_Position016_15_cmle.ics	7	0	1	3	2.1935306822312315
1734	Jan26_100x_cp190_rep1_3R4_E-F-D_Position016_15_cmle.ics	8	0	1	1	3.714300158786332
1735	Jan26_100x_cp190_rep1_3R4_E-F-D_Position016_15_cmle.ics	8	0	2	1	0.0
1736	Jan26_100x_cp190_rep1_3R4_E-F-D_Position016_15_cmle.ics	9	0	1	1	0.0
1737	Jan26_100x_cp190_rep1_3R4_E-F-D_Position016_15_cmle.ics	10	0	1	1	0.0
1738	Jan26_100x_cp190_rep1_3R4_E-F-D_Position016_15_cmle.ics	11	0	1	1	2.504852941405015
1739	Jan26_100x_cp190_rep1_3R4_E-F-D_Position016_15_cmle.ics	11	0	2	1	0.0
1740	Jan26_100x_cp190_rep1_3R4_E-F-D_Position016_15_cmle.ics	12	0	1	1	0.0
1741	Jan26_100x_cp190_rep1_3R4_E-F-D_Position016_15_cmle.ics	14	0	1	1	0.0
1742	Jan26_100x_cp190_rep1_3R4_E-F-D_Position016_15_cmle.ics	15	0	1	1	0.0
1743	Jan26_100x_cp190_rep1_3R4_E-F-D_Position016_15_cmle.ics	16	0	1	1	0.0
1744	Jan26_100x_cp190_rep1_3R4_E-F-D_Position016_15_cmle.ics	16	0	1	2	0.20635000882146287
1745	Jan26_100x_cp190_rep1_3R4_E-F-D_Position016_15_cmle.ics	17	0	1	1	0.0
1746	Jan26_100x_cp190_rep1_3R4_E-F-D_Position016_15_cmle.ics	18	0	1	1	1.077178670106234
1747	Jan26_100x_cp190_rep1_3R4_E-F-D_Position016_15_cmle.ics	18	0	1	2	1.9181368521382045
1748	Jan26_100x_cp190_rep1_3R4_E-F-D_Position016_15_cmle.ics	18	0	1	3	0.0
1749	Jan26_100x_cp190_rep1_3R4_E-F-D_Position016_15_cmle.ics	18	0	2	1	1.5510604201464577
1750	Jan26_100x_cp190_rep1_3R4_E-F-D_Position016_15_cmle.ics	18	0	2	2	6.055766333719217
1751	Jan26_100x_cp190_rep1_3R4_E-F-D_Position016_15_cmle.ics	18	0	2	3	2.7876351125394354
1752	Jan26_100x_cp190_rep1_3R4_E-F-D_Position016_15_cmle.ics	19	0	1	1	0.10317500441073144
1753	Jan26_100x_cp190_rep1_3R4_E-F-D_Position016_15_cmle.ics	19	0	1	2	0.0
1754	Jan26_100x_cp190_rep1_3R4_E-F-D_Position016_15_cmle.ics	19	0	2	1	2.956283467525028
1755	Jan26_100x_cp190_rep1_3R4_E-F-D_Position016_15_cmle.ics	19	0	2	2	1.9819271143187867
1756	Jan26_100x_cp190_rep1_3R4_E-F-D_Position016_15_cmle.ics	21	0	1	1	0.0
1757	Jan26_100x_cp190_rep1_3R4_E-F-D_Position016_15_cmle.ics	22	0	1	1	0.0
1758	Jan26_100x_cp190_rep1_3R4_E-F-D_Position016_15_cmle.ics	23	0	1	1	0.5260913608053412
1759	Jan26_100x_cp190_rep1_3R4_E-F-D_Position016_15_cmle.ics	24	0	1	1	0.0
1760	Jan26_100x_cp190_rep1_3R4_E-F-D_Position016_15_cmle.ics	25	0	1	1	6.2931739642754145
1761	Jan26_100x_cp190_rep1_3R4_E-F-D_Position016_15_cmle.ics	25	0	2	1	2.0737919230729003
1762	Jan26_100x_cp190_rep1_3R4_E-F-D_Position016_15_cmle.ics	26	0	1	1	2.8962603905211473
1763	Jan26_100x_cp190_rep1_3R4_E-F-D_Position016_15_cmle.ics	26	0	2	1	0.0
1764	Jan26_100x_cp190_rep1_3R4_E-F-D_Position016_15_cmle.ics	29	0	1	1	0.0
1765	Jan26_100x_cp190_rep1_3R4_E-F-D_Position016_15_cmle.ics	30	0	1	1	0.0
1766	Jan26_100x_cp190_rep1_3R4_E-F-D_Position016_15_cmle.ics	33	0	1	1	0.0
1767	Jan26_100x_cp190_rep1_3R4_E-F-D_Position016_15_cmle.ics	34	0	1	1	0.0
1768	Jan26_100x_cp190_rep1_3R4_E-F-D_Position016_15_cmle.ics	35	0	1	1	0.1459114905355603
1769	Jan26_100x_cp190_rep1_3R4_E-F-D_Position016_15_cmle.ics	35	0	2	1	4.178269225128187
1770	Jan26_100x_cp190_rep1_3R4_E-F-D_Position016_15_cmle.ics	36	0	1	1	0.0
1771	Jan26_100x_cp190_rep1_3R4_E-F-D_Position016_15_cmle.ics	37	0	1	1	1.9070051540019608
1772	Jan26_100x_cp190_rep1_3R4_E-F-D_Position016_15_cmle.ics	38	0	1	1	0.0
1773	Jan26_100x_cp190_rep1_3R4_E-F-D_Position016_15_cmle.ics	39	0	1	1	4.130389385181476
1774	Jan26_100x_cp190_rep1_3R4_E-F-D_Position016_15_cmle.ics	40	0	1	1	0.0
1775	Jan26_100x_cp190_rep1_3R4_E-F-D_Position016_15_cmle.ics	41	0	1	1	0.0
1776	Jan26_100x_cp190_rep1_3R4_E-F-D_Position016_15_cmle.ics	42	0	1	1	3.404775145554137
1777	Jan26_100x_cp190_rep1_3R4_E-F-D_Position016_15_cmle.ics	42	0	2	1	2.5905089463282476
1778	Jan26_100x_cp190_rep1_3R4_E-F-D_Position016_15_cmle.ics	43	0	1	1	2.3610293312482917
1779	Jan26_100x_cp190_rep1_3R4_E-F-D_Position016_15_cmle.ics	44	0	1	1	0.0
1780	Jan26_100x_cp190_rep1_3R4_E-F-D_Position016_15_cmle.ics	45	0	1	1	0.0
1781	Jan26_100x_cp190_rep1_3R4_E-F-D_Position016_15_cmle.ics	46	0	1	1	0.0
1782	Jan26_100x_cp190_rep1_3R4_E-F-D_Position016_15_cmle.ics	47	0	1	1	0.0
1783	Jan26_100x_cp190_rep1_3R4_E-F-D_Position016_15_cmle.ics	47	0	1	2	2.8685620137404024
1784	Jan26_100x_cp190_rep1_3R4_E-F-D_Position016_15_cmle.ics	47	0	2	1	3.9423113831007184
1785	Jan26_100x_cp190_rep1_3R4_E-F-D_Position016_15_cmle.ics	47	0	2	2	0.2918229810711206
1786	Jan26_100x_cp190_rep1_3R4_E-F-D_Position016_15_cmle.ics	48	0	1	1	0.0
1787	Jan26_100x_cp190_rep1_3R4_E-F-D_Position016_15_cmle.ics	50	0	1	1	0.0
1788	Jan26_100x_cp190_rep1_3R4_E-F-D_Position016_15_cmle.ics	51	0	1	1	0.0
1789	Jan26_100x_cp190_rep1_3R4_E-F-D_Position016_15_cmle.ics	52	0	1	1	0.0
1790	Jan26_100x_cp190_rep1_3R4_E-F-D_Position016_15_cmle.ics	53	0	1	1	0.0
1791	Jan26_100x_cp190_rep1_3R4_E-F-D_Position016_15_cmle.ics	55	0	1	1	6.668673138356874
1792	Jan26_100x_cp190_rep1_3R4_E-F-D_Position016_15_cmle.ics	55	0	2	1	5.836459621422412
1793	Jan26_100x_cp190_rep1_3R4_E-F-D_Position016_15_cmle.ics	57	0	1	1	0.0
1794	Jan26_100x_cp190_rep1_3R4_E-F-D_Position016_15_cmle.ics	58	0	1	1	0.0
1795	Jan26_100x_cp190_rep1_3R4_E-F-D_Position016_15_cmle.ics	59	0	1	1	0.0
1796	Jan26_100x_cp190_rep1_3R4_E-F-D_Position016_15_cmle.ics	60	0	1	1	0.0
1797	Jan26_100x_cp190_rep1_3R4_E-F-D_Position016_15_cmle.ics	60	0	2	1	6.62412455256592
1798	Jan26_100x_cp190_rep1_3R4_E-F-D_Position016_15_cmle.ics	61	0	1	1	0.0
1799	Jan26_100x_cp190_rep1_3R4_E-F-D_Position016_15_cmle.ics	61	0	1	2	4.888579348483743
1800	Jan26_100x_cp190_rep1_3R4_E-F-D_Position016_15_cmle.ics	61	0	2	1	3.785271423070992
1801	Jan26_100x_cp190_rep1_3R4_E-F-D_Position016_15_cmle.ics	61	0	2	2	2.205629674620285
1802	Jan26_100x_cp190_rep1_3R4_E-F-D_Position016_15_cmle.ics	61	0	3	1	4.254014411090137
1803	Jan26_100x_cp190_rep1_3R4_E-F-D_Position016_15_cmle.ics	61	0	3	2	4.647458491996285
1804	Jan26_100x_cp190_rep1_3R4_E-F-D_Position016_15_cmle.ics	62	0	1	1	0.0
1805	Jan26_100x_cp190_rep1_3R4_E-F-D_Position016_15_cmle.ics	63	0	1	1	0.0
1806	Jan26_100x_cp190_rep1_3R4_E-F-D_Position016_15_cmle.ics	64	0	1	1	0.0
1807	Jan26_100x_cp190_rep1_3R4_E-F-D_Position016_15_cmle.ics	64	0	1	2	1.1926825638357912
1808	Jan26_100x_cp190_rep1_3R4_E-F-D_Position016_15_cmle.ics	64	0	2	1	5.077014637606268
1809	Jan26_100x_cp190_rep1_3R4_E-F-D_Position016_15_cmle.ics	64	0	2	2	6.63818391780037
1810	Jan26_100x_cp190_rep1_3R4_E-F-D_Position016_15_cmle.ics	64	0	3	1	0.4883922886704704
1811	Jan26_100x_cp190_rep1_3R4_E-F-D_Position016_15_cmle.ics	64	0	3	2	0.5836459621422412
1812	Jan26_100x_cp190_rep1_3R4_E-F-D_Position016_15_cmle.ics	65	0	1	1	0.9512265400461282
1813	Jan26_100x_cp190_rep1_3R4_E-F-D_Position016_15_cmle.ics	65	0	2	1	1.459114905355603
1814	Jan26_100x_cp190_rep1_3R4_E-F-D_Position016_15_cmle.ics	66	0	1	1	0.0
1815	Jan26_100x_cp190_rep1_3R4_E-F-D_Position016_15_cmle.ics	67	0	1	1	0.9733510449106972
1816	Jan26_100x_cp190_rep1_3R4_E-F-D_Position016_15_cmle.ics	69	0	1	1	0.0
1817	Jan26_100x_cp190_rep1_3R4_E-F-D_Position016_15_cmle.ics	70	0	1	1	2.4762001058575542
1818	Jan26_100x_cp190_rep1_3R4_E-F-D_Position016_15_cmle.ics	72	0	1	1	3.213367250891161
1819	Jan26_100x_cp190_rep1_3R4_E-F-D_Position016_15_cmle.ics	72	0	1	2	0.10317500441073144
1820	Jan26_100x_cp190_rep1_3R4_E-F-D_Position016_15_cmle.ics	73	0	1	1	0.2918229810711206
1821	Jan26_100x_cp190_rep1_3R4_E-F-D_Position016_15_cmle.ics	75	0	1	1	1.984610835405054
1822	Jan26_100x_cp190_rep1_3R4_E-F-D_Position016_15_cmle.ics	75	0	1	2	3.6346315060988883
1823	Jan26_100x_cp190_rep1_3R4_E-F-D_Position016_15_cmle.ics	76	0	1	1	0.0
1824	Jan26_100x_cp190_rep1_3R4_E-F-D_Position016_15_cmle.ics	77	0	1	1	3.28609919364982
1825	Jan26_100x_cp190_rep1_3R4_E-F-D_Position016_15_cmle.ics	78	0	1	1	0.0
1826	Jan26_100x_cp190_rep1_3R4_E-F-D_Position016_15_cmle.ics	79	0	1	1	2.1993640559988026
1827	Jan26_100x_cp190_rep1_3R4_E-F-D_Position016_15_cmle.ics	79	0	2	1	0.0
1828	Jan26_100x_cp190_rep1_3R4_E-F-D_Position016_15_cmle.ics	81	0	1	1	0.0
1829	Jan26_100x_cp190_rep1_3R4_E-F-D_Position016_15_cmle.ics	82	0	1	1	0.0
1830	Jan26_100x_cp190_rep1_3R4_E-F-D_Position016_15_cmle.ics	83	0	1	1	5.127088993196405
1831	Jan26_100x_cp190_rep1_3R4_E-F-D_Position016_15_cmle.ics	83	0	2	1	0.41270001764292574
1832	Jan26_100x_cp190_rep1_3R4_E-F-D_Position016_15_cmle.ics	84	0	1	1	0.0
1833	Jan26_100x_cp190_rep1_3R4_E-F-D_Position016_15_cmle.ics	85	0	1	1	0.0
1834	Jan26_100x_cp190_rep1_3R4_E-F-D_Position016_15_cmle.ics	87	0	1	1	0.0
1835	Jan26_100x_cp190_rep1_3R4_E-F-D_Position017_16_cmle.ics	1	0	1	1	0.0
1836	Jan26_100x_cp190_rep1_3R4_E-F-D_Position017_16_cmle.ics	1	0	2	1	1.1349250485180458
1837	Jan26_100x_cp190_rep1_3R4_E-F-D_Position017_16_cmle.ics	2	0	1	1	0.0
1838	Jan26_100x_cp190_rep1_3R4_E-F-D_Position017_16_cmle.ics	3	0	1	1	0.0
1839	Jan26_100x_cp190_rep1_3R4_E-F-D_Position017_16_cmle.ics	6	0	1	1	0.0
1840	Jan26_100x_cp190_rep1_3R4_E-F-D_Position017_16_cmle.ics	7	0	1	1	0.0
1841	Jan26_100x_cp190_rep1_3R4_E-F-D_Position017_16_cmle.ics	7	0	2	1	1.650800070571703
1842	Jan26_100x_cp190_rep1_3R4_E-F-D_Position017_16_cmle.ics	8	0	1	1	3.1379452544647535
1843	Jan26_100x_cp190_rep1_3R4_E-F-D_Position017_16_cmle.ics	8	0	2	1	3.435379484289925
1844	Jan26_100x_cp190_rep1_3R4_E-F-D_Position017_16_cmle.ics	8	0	3	1	0.0
1845	Jan26_100x_cp190_rep1_3R4_E-F-D_Position017_16_cmle.ics	9	0	1	1	0.0
1846	Jan26_100x_cp190_rep1_3R4_E-F-D_Position017_16_cmle.ics	9	0	2	1	4.201136177903078
1847	Jan26_100x_cp190_rep1_3R4_E-F-D_Position017_16_cmle.ics	10	0	1	1	3.949056146600257
1848	Jan26_100x_cp190_rep1_3R4_E-F-D_Position017_16_cmle.ics	10	0	1	2	4.330892940831272
1849	Jan26_100x_cp190_rep1_3R4_E-F-D_Position017_16_cmle.ics	10	0	2	1	0.0
1850	Jan26_100x_cp190_rep1_3R4_E-F-D_Position017_16_cmle.ics	10	0	2	2	1.3934633376079517
1851	Jan26_100x_cp190_rep1_3R4_E-F-D_Position017_16_cmle.ics	11	0	1	1	0.0
1852	Jan26_100x_cp190_rep1_3R4_E-F-D_Position017_16_cmle.ics	12	0	1	1	0.0
1853	Jan26_100x_cp190_rep1_3R4_E-F-D_Position017_16_cmle.ics	12	0	1	2	6.093893471923998
1854	Jan26_100x_cp190_rep1_3R4_E-F-D_Position017_16_cmle.ics	12	0	2	1	5.787004968858754
1855	Jan26_100x_cp190_rep1_3R4_E-F-D_Position017_16_cmle.ics	12	0	2	2	0.0
1856	Jan26_100x_cp190_rep1_3R4_E-F-D_Position017_16_cmle.ics	13	0	1	1	0.0
1857	Jan26_100x_cp190_rep1_3R4_E-F-D_Position017_16_cmle.ics	14	0	1	1	0.0
1858	Jan26_100x_cp190_rep1_3R4_E-F-D_Position017_16_cmle.ics	16	0	1	1	0.0
1859	Jan26_100x_cp190_rep1_3R4_E-F-D_Position017_16_cmle.ics	17	0	1	1	3.145411893539202
1860	Jan26_100x_cp190_rep1_3R4_E-F-D_Position017_16_cmle.ics	18	0	1	1	0.0
1861	Jan26_100x_cp190_rep1_3R4_E-F-D_Position017_16_cmle.ics	19	0	1	1	0.0
1862	Jan26_100x_cp190_rep1_3R4_E-F-D_Position017_16_cmle.ics	19	0	2	1	0.20635000882146287
1863	Jan26_100x_cp190_rep1_3R4_E-F-D_Position017_16_cmle.ics	20	0	1	1	0.0
1864	Jan26_100x_cp190_rep1_3R4_E-F-D_Position017_16_cmle.ics	21	0	1	1	0.0
1865	Jan26_100x_cp190_rep1_3R4_E-F-D_Position017_16_cmle.ics	22	0	1	1	0.0
1866	Jan26_100x_cp190_rep1_3R4_E-F-D_Position017_16_cmle.ics	23	0	1	1	0.0
1867	Jan26_100x_cp190_rep1_3R4_E-F-D_Position017_16_cmle.ics	25	0	1	1	6.045210079905018
1868	Jan26_100x_cp190_rep1_3R4_E-F-D_Position017_16_cmle.ics	26	0	1	1	0.0
1869	Jan26_100x_cp190_rep1_3R4_E-F-D_Position017_16_cmle.ics	27	0	1	1	3.2626801153583003
1870	Jan26_100x_cp190_rep1_3R4_E-F-D_Position017_16_cmle.ics	27	0	2	1	5.605736409409199
1871	Jan26_100x_cp190_rep1_3R4_E-F-D_Position017_16_cmle.ics	29	0	1	1	0.0
1872	Jan26_100x_cp190_rep1_3R4_E-F-D_Position017_16_cmle.ics	30	0	1	1	0.0
1873	Jan26_100x_cp190_rep1_3R4_E-F-D_Position017_16_cmle.ics	30	0	2	1	1.5748980912081223
1874	Jan26_100x_cp190_rep1_3R4_E-F-D_Position017_16_cmle.ics	31	0	1	1	0.0
1875	Jan26_100x_cp190_rep1_3R4_E-F-D_Position017_16_cmle.ics	32	0	1	1	0.0
1876	Jan26_100x_cp190_rep1_3R4_E-F-D_Position017_16_cmle.ics	32	0	1	2	4.0523340905101275
1877	Jan26_100x_cp190_rep1_3R4_E-F-D_Position017_16_cmle.ics	33	0	1	1	0.0
1878	Jan26_100x_cp190_rep1_3R4_E-F-D_Position017_16_cmle.ics	34	0	1	1	0.0
1879	Jan26_100x_cp190_rep1_3R4_E-F-D_Position017_16_cmle.ics	35	0	1	1	0.0
1880	Jan26_100x_cp190_rep1_3R4_E-F-D_Position017_16_cmle.ics	37	0	1	1	0.0
1881	Jan26_100x_cp190_rep1_3R4_E-F-D_Position017_16_cmle.ics	37	0	2	1	1.44445006175024
1882	Jan26_100x_cp190_rep1_3R4_E-F-D_Position017_16_cmle.ics	38	0	1	1	0.0
1883	Jan26_100x_cp190_rep1_3R4_E-F-D_Position017_16_cmle.ics	39	0	1	1	0.0
1884	Jan26_100x_cp190_rep1_3R4_E-F-D_Position017_16_cmle.ics	39	0	2	1	4.886963385978109
1885	Jan26_100x_cp190_rep1_3R4_E-F-D_Position017_16_cmle.ics	40	0	1	1	0.0
1886	Jan26_100x_cp190_rep1_3R4_E-F-D_Position017_16_cmle.ics	42	0	1	1	0.0
1887	Jan26_100x_cp190_rep1_3R4_E-F-D_Position017_16_cmle.ics	44	0	1	1	5.708291739137706
1888	Jan26_100x_cp190_rep1_3R4_E-F-D_Position017_16_cmle.ics	44	0	1	2	7.231468298569652
1889	Jan26_100x_cp190_rep1_3R4_E-F-D_Position017_16_cmle.ics	44	0	2	1	0.1459114905355603
1890	Jan26_100x_cp190_rep1_3R4_E-F-D_Position017_16_cmle.ics	44	0	2	2	0.0
1891	Jan26_100x_cp190_rep1_3R4_E-F-D_Position017_16_cmle.ics	45	0	1	1	0.0
1892	Jan26_100x_cp190_rep1_3R4_E-F-D_Position017_16_cmle.ics	46	0	1	1	0.0
1893	Jan26_100x_cp190_rep1_3R4_E-F-D_Position017_16_cmle.ics	47	0	1	1	0.0
1894	Jan26_100x_cp190_rep1_3R4_E-F-D_Position017_16_cmle.ics	48	0	1	1	2.2152612910684377
1895	Jan26_100x_cp190_rep1_3R4_E-F-D_Position017_16_cmle.ics	49	0	1	1	0.0
1896	Jan26_100x_cp190_rep1_3R4_E-F-D_Position017_16_cmle.ics	49	0	1	2	5.426659263312613
1897	Jan26_100x_cp190_rep1_3R4_E-F-D_Position017_16_cmle.ics	49	0	2	1	6.4597770563546115
1898	Jan26_100x_cp190_rep1_3R4_E-F-D_Position017_16_cmle.ics	49	0	2	2	0.0
1899	Jan26_100x_cp190_rep1_3R4_E-F-D_Position017_16_cmle.ics	50	0	1	1	0.0
1900	Jan26_100x_cp190_rep1_3R4_E-F-D_Position017_16_cmle.ics	51	0	1	1	0.0
1901	Jan26_100x_cp190_rep1_3R4_E-F-D_Position017_16_cmle.ics	53	0	1	1	0.0
1902	Jan26_100x_cp190_rep1_3R4_E-F-D_Position017_16_cmle.ics	54	0	1	1	0.0
1903	Jan26_100x_cp190_rep1_3R4_E-F-D_Position017_16_cmle.ics	55	0	1	1	2.48478314755827
1904	Jan26_100x_cp190_rep1_3R4_E-F-D_Position017_16_cmle.ics	55	0	1	2	0.0
1905	Jan26_100x_cp190_rep1_3R4_E-F-D_Position017_16_cmle.ics	55	0	2	1	0.0
1906	Jan26_100x_cp190_rep1_3R4_E-F-D_Position017_16_cmle.ics	55	0	2	2	2.3752669773378865
1907	Jan26_100x_cp190_rep1_3R4_E-F-D_Position017_16_cmle.ics	56	0	1	1	0.5260913608053412
1908	Jan26_100x_cp190_rep1_3R4_E-F-D_Position017_16_cmle.ics	57	0	1	1	1.0521827216106825
1909	Jan26_100x_cp190_rep1_3R4_E-F-D_Position017_16_cmle.ics	58	0	1	1	0.0
1910	Jan26_100x_cp190_rep1_3R4_E-F-D_Position017_16_cmle.ics	59	0	1	1	4.149389361846406
1911	Jan26_100x_cp190_rep1_3R4_E-F-D_Position017_16_cmle.ics	59	0	2	1	0.20635000882146287
1912	Jan26_100x_cp190_rep1_3R4_E-F-D_Position017_16_cmle.ics	60	0	1	1	1.502250739874254
1913	Jan26_100x_cp190_rep1_3R4_E-F-D_Position017_16_cmle.ics	60	0	2	1	0.0
1914	Jan26_100x_cp190_rep1_3R4_E-F-D_Position017_16_cmle.ics	61	0	1	1	1.2191645447964943
1915	Jan26_100x_cp190_rep1_3R4_E-F-D_Position017_16_cmle.ics	61	0	2	1	3.7805284384698985
1916	Jan26_100x_cp190_rep1_3R4_E-F-D_Position017_16_cmle.ics	63	0	1	1	1.1396051716664168
1917	Jan26_100x_cp190_rep1_3R4_E-F-D_Position017_16_cmle.ics	64	0	1	1	0.0
1918	Jan26_100x_cp190_rep1_3R4_E-F-D_Position017_16_cmle.ics	65	0	1	1	2.7960373889958534
1919	Jan26_100x_cp190_rep1_3R4_E-F-D_Position017_16_cmle.ics	65	0	2	1	0.5260913608053412
1920	Jan26_100x_cp190_rep1_3R4_E-F-D_Position017_16_cmle.ics	67	0	1	1	0.0
1921	Jan26_100x_cp190_rep1_3R4_E-F-D_Position017_16_cmle.ics	67	0	1	2	3.720027687491154
1922	Jan26_100x_cp190_rep1_3R4_E-F-D_Position017_16_cmle.ics	67	0	1	3	1.3412750573395087
1923	Jan26_100x_cp190_rep1_3R4_E-F-D_Position017_16_cmle.ics	69	0	1	1	0.0
1924	Jan26_100x_cp190_rep1_3R4_E-F-D_Position017_16_cmle.ics	70	0	1	1	2.483988337886634
1925	Jan26_100x_cp190_rep1_3R4_E-F-D_Position017_16_cmle.ics	70	0	2	1	0.20635000882146287
1926	Jan26_100x_cp190_rep1_3R4_E-F-D_Position017_16_cmle.ics	72	0	1	1	0.0
1927	Jan26_100x_cp190_rep1_3R4_E-F-D_Position017_16_cmle.ics	73	0	1	1	4.716424194987833
1928	Jan26_100x_cp190_rep1_3R4_E-F-D_Position017_16_cmle.ics	73	0	2	1	0.10317500441073144
1929	Jan26_100x_cp190_rep1_3R4_E-F-D_Position017_16_cmle.ics	75	0	1	1	0.0
1930	Jan26_100x_cp190_rep1_3R4_E-F-D_Position017_16_cmle.ics	76	0	1	1	0.0
1931	Jan26_100x_cp190_rep1_3R4_E-F-D_Position017_16_cmle.ics	77	0	1	1	0.0
1932	Jan26_100x_cp190_rep1_3R4_E-F-D_Position017_16_cmle.ics	78	0	1	1	6.327941806592272
1933	Jan26_100x_cp190_rep1_3R4_E-F-D_Position017_16_cmle.ics	78	0	1	2	2.381231873806317
1934	Jan26_100x_cp190_rep1_3R4_E-F-D_Position017_16_cmle.ics	78	0	2	1	7.137741955776295
1935	Jan26_100x_cp190_rep1_3R4_E-F-D_Position017_16_cmle.ics	78	0	2	2	0.0
1936	Jan26_100x_cp190_rep1_3R4_E-F-D_Position017_16_cmle.ics	79	0	1	1	0.0
1937	Jan26_100x_cp190_rep1_3R4_E-F-D_Position017_16_cmle.ics	80	0	1	1	0.0
1938	Jan26_100x_cp190_rep1_3R4_E-F-D_Position017_16_cmle.ics	81	0	1	1	0.0
1939	Jan26_100x_cp190_rep1_3R4_E-F-D_Position017_16_cmle.ics	81	0	2	1	6.925033741135909
1940	Jan26_100x_cp190_rep1_3R4_E-F-D_Position017_16_cmle.ics	83	0	1	1	3.7513727873238865
1941	Jan26_100x_cp190_rep1_3R4_E-F-D_Position017_16_cmle.ics	83	0	2	1	4.673302695364827
1942	Jan26_100x_cp190_rep1_3R4_E-F-D_Position017_16_cmle.ics	83	0	3	1	0.0
1943	Jan26_100x_cp190_rep1_3R4_E-F-D_Position017_16_cmle.ics	83	0	4	1	5.0597846883090245
1944	Jan26_100x_cp190_rep1_3R4_E-F-D_Position017_16_cmle.ics	84	0	1	1	2.4029085346540127
1945	Jan26_100x_cp190_rep1_3R4_E-F-D_Position017_16_cmle.ics	86	0	1	1	0.0
1946	Jan26_100x_cp190_rep1_3R4_E-F-D_Position017_16_cmle.ics	86	0	2	1	3.80723493226701
1947	Jan26_100x_cp190_rep1_3R4_E-F-D_Position017_16_cmle.ics	87	0	1	1	0.0
1948	Jan26_100x_cp190_rep1_3R4_E-F-D_Position017_16_cmle.ics	87	0	1	2	10.548131353586795
1949	Jan26_100x_cp190_rep1_3R4_E-F-D_Position017_16_cmle.ics	87	0	2	1	1.5782740824160237
1950	Jan26_100x_cp190_rep1_3R4_E-F-D_Position017_16_cmle.ics	87	0	2	2	10.490957098332274
1951	Jan26_100x_cp190_rep1_3R4_E-F-D_Position017_16_cmle.ics	87	0	3	1	10.397494162038392
1952	Jan26_100x_cp190_rep1_3R4_E-F-D_Position017_16_cmle.ics	87	0	3	2	0.0
1953	Jan26_100x_cp190_rep1_3R4_E-F-D_Position017_16_cmle.ics	88	0	1	1	0.0
1954	Jan26_100x_cp190_rep1_3R4_E-F-D_Position017_16_cmle.ics	88	0	1	2	3.2919132738860593
1955	Jan26_100x_cp190_rep1_3R4_E-F-D_Position017_16_cmle.ics	89	0	1	1	2.104365443221365
1956	Jan26_100x_cp190_rep1_3R4_E-F-D_Position017_16_cmle.ics	89	0	1	2	2.554493096692508
1957	Jan26_100x_cp190_rep1_3R4_E-F-D_Position017_16_cmle.ics	92	0	1	1	2.373025101446823
1958	Jan26_100x_cp190_rep1_3R4_E-F-D_Position018_17_cmle.ics	3	0	1	1	0.0
1959	Jan26_100x_cp190_rep1_3R4_E-F-D_Position018_17_cmle.ics	4	0	1	1	0.0
1960	Jan26_100x_cp190_rep1_3R4_E-F-D_Position018_17_cmle.ics	5	0	1	1	4.9881750953144515
1961	Jan26_100x_cp190_rep1_3R4_E-F-D_Position018_17_cmle.ics	5	0	2	1	0.0
1962	Jan26_100x_cp190_rep1_3R4_E-F-D_Position018_17_cmle.ics	6	0	1	1	4.145824098010149
1963	Jan26_100x_cp190_rep1_3R4_E-F-D_Position018_17_cmle.ics	6	0	1	2	0.0
1964	Jan26_100x_cp190_rep1_3R4_E-F-D_Position018_17_cmle.ics	6	0	2	1	3.891226179091754
1965	Jan26_100x_cp190_rep1_3R4_E-F-D_Position018_17_cmle.ics	6	0	2	2	2.7684758812948336
1966	Jan26_100x_cp190_rep1_3R4_E-F-D_Position018_17_cmle.ics	7	0	1	1	0.0
1967	Jan26_100x_cp190_rep1_3R4_E-F-D_Position018_17_cmle.ics	8	0	1	1	0.0
1968	Jan26_100x_cp190_rep1_3R4_E-F-D_Position018_17_cmle.ics	9	0	1	1	5.6661773630928485
1969	Jan26_100x_cp190_rep1_3R4_E-F-D_Position018_17_cmle.ics	9	0	1	2	1.403331779731213
1970	Jan26_100x_cp190_rep1_3R4_E-F-D_Position018_17_cmle.ics	9	0	2	1	6.924578143699082
1971	Jan26_100x_cp190_rep1_3R4_E-F-D_Position018_17_cmle.ics	9	0	2	2	2.480495339104525
1972	Jan26_100x_cp190_rep1_3R4_E-F-D_Position018_17_cmle.ics	10	0	1	1	0.0
1973	Jan26_100x_cp190_rep1_3R4_E-F-D_Position018_17_cmle.ics	11	0	1	1	0.0
1974	Jan26_100x_cp190_rep1_3R4_E-F-D_Position018_17_cmle.ics	12	0	1	1	0.0
1975	Jan26_100x_cp190_rep1_3R4_E-F-D_Position018_17_cmle.ics	12	0	1	2	3.4358980518179356
1976	Jan26_100x_cp190_rep1_3R4_E-F-D_Position018_17_cmle.ics	13	0	1	1	0.0
1977	Jan26_100x_cp190_rep1_3R4_E-F-D_Position018_17_cmle.ics	15	0	1	1	0.0
1978	Jan26_100x_cp190_rep1_3R4_E-F-D_Position018_17_cmle.ics	15	0	2	1	2.2501354588336984
1979	Jan26_100x_cp190_rep1_3R4_E-F-D_Position018_17_cmle.ics	16	0	1	1	4.563563817524796
1980	Jan26_100x_cp190_rep1_3R4_E-F-D_Position018_17_cmle.ics	16	0	1	2	0.0
1981	Jan26_100x_cp190_rep1_3R4_E-F-D_Position018_17_cmle.ics	16	0	1	3	2.133575794157153
1982	Jan26_100x_cp190_rep1_3R4_E-F-D_Position018_17_cmle.ics	16	0	2	1	0.0
1983	Jan26_100x_cp190_rep1_3R4_E-F-D_Position018_17_cmle.ics	16	0	2	2	5.286555992670447
1984	Jan26_100x_cp190_rep1_3R4_E-F-D_Position018_17_cmle.ics	16	0	2	3	2.9262571295297275
1985	Jan26_100x_cp190_rep1_3R4_E-F-D_Position018_17_cmle.ics	17	0	1	1	0.0
1986	Jan26_100x_cp190_rep1_3R4_E-F-D_Position018_17_cmle.ics	17	0	2	1	2.571950790196091
1987	Jan26_100x_cp190_rep1_3R4_E-F-D_Position018_17_cmle.ics	18	0	1	1	2.9508772756175987
1988	Jan26_100x_cp190_rep1_3R4_E-F-D_Position018_17_cmle.ics	20	0	1	1	0.0
1989	Jan26_100x_cp190_rep1_3R4_E-F-D_Position018_17_cmle.ics	20	0	2	1	1.30507204614332
1990	Jan26_100x_cp190_rep1_3R4_E-F-D_Position018_17_cmle.ics	22	0	1	1	0.0
1991	Jan26_100x_cp190_rep1_3R4_E-F-D_Position018_17_cmle.ics	24	0	1	1	0.0
1992	Jan26_100x_cp190_rep1_3R4_E-F-D_Position018_17_cmle.ics	25	0	1	1	0.0
1993	Jan26_100x_cp190_rep1_3R4_E-F-D_Position018_17_cmle.ics	26	0	1	1	0.0
1994	Jan26_100x_cp190_rep1_3R4_E-F-D_Position018_17_cmle.ics	26	0	1	2	1.7215306853589103
1995	Jan26_100x_cp190_rep1_3R4_E-F-D_Position018_17_cmle.ics	26	0	2	1	1.5863714811341738
1996	Jan26_100x_cp190_rep1_3R4_E-F-D_Position018_17_cmle.ics	26	0	2	2	0.0
1997	Jan26_100x_cp190_rep1_3R4_E-F-D_Position018_17_cmle.ics	27	0	1	1	0.0
1998	Jan26_100x_cp190_rep1_3R4_E-F-D_Position018_17_cmle.ics	27	0	2	1	6.0184103579348776
1999	Jan26_100x_cp190_rep1_3R4_E-F-D_Position018_17_cmle.ics	29	0	1	1	0.0
[truncated: 39,692 more rows]
