# Supplementary material for: M1BP cooperates with CP190 to activate transcription at TAD borders and promote chromatin insulator activity
Source: Nat Commun. 2021 Jul 7;12:4170. doi: 10.1038/s41467-021-24407-y (PMC8263732; doi:10.1038/s41467-021-24407-y)
Supplement: Supplementary file 6 — Source Data [file 41467_2021_24407_MOESM6_ESM.zip › Source Data_updated_060121/Source Data 8/Figure 8i/Figure 8i_tango_slide1/all-reps/A.xls]

	Label	nuc.idx	idx	tag	ZThickness	_Cdist	_Cidx	_NUC_dist	_NUC_idx	compacity	elongation	evf	evfMax	evfMean	evfMin	rad_dist	ratioEllVolume	surface_pix	surface_unit	volume_pix	volume_unit
1	Jan26_100x_cp190_rep1_3R4_E-F-D_Position001_0_cmle.ics	1	1	0	1.9493999999999998	0.4532751083689272	1.0	0.8875449473696695	1.0	0.3102278391617694	2.195301155426937	0.6700488699100983	0.7890905742321513	0.669594863733901	0.5034071878600461	0.6347572292692558	0.9821248821912466	430.0	8.158388132700662	467.0	1.07677341646025
2	Jan26_100x_cp190_rep1_3R4_E-F-D_Position001_0_cmle.ics	2	1	0	2.166	0.22584085472662707	1.0	0.0	1.0	0.24401239011421977	2.439576927277575	0.1633086894279607	0.40358088365069716	0.1729139293628537	0.021151922812935108	0.9328495296083824	0.9255457642374946	494.0	9.471615069641874	510.0	1.1759195768623716
3	Jan26_100x_cp190_rep1_3R4_E-F-D_Position001_0_cmle.ics	3	1	0	1.7328	0.5452137803400918	1.0	1.1112288054572363	1.0	0.1502946652123617	1.3135086848153887	0.7152013287055767	0.8056714860634968	0.7109852437024892	0.622229201711986	0.6321442963181767	0.8573341579390211	360.0	6.828101204229356	249.0	0.5741254404680991
4	Jan26_100x_cp190_rep1_3R4_E-F-D_Position001_0_cmle.ics	3	2	0	1.5162	2.74998479351007	2.0	1.5613211301812222	1.0	0.28324238736569074	2.9257811282464505	0.8396024529949109	0.9012147861082128	0.8397248898068692	0.7733002576496391	0.48829035436013557	0.9722075964114102	188.0	3.6162374985980064	129.0	0.29743848120636457
5	Jan26_100x_cp190_rep1_3R4_E-F-D_Position001_0_cmle.ics	4	1	0	2.166	0.6915277776977246	1.0	0.7252201245704302	1.0	0.2791240262193977	2.7161758424282767	0.6736759279357499	0.8231224224006946	0.6664640764054699	0.44831506403299326	0.6456659505855273	0.996836780819895	380.0	7.321865821017477	368.0	0.8485066750693191
6	Jan26_100x_cp190_rep1_3R4_E-F-D_Position001_0_cmle.ics	5	1	0	1.7328	0.22649949686215373	1.0	0.913592684735068	1.0	0.2974493523122545	2.797610559171301	0.7428283132263518	0.843745297798706	0.7405181493905947	0.6047318528222059	0.5768908140192521	0.9931323006395535	268.0	5.146596237782544	225.0	0.5187880486157521
7	Jan26_100x_cp190_rep1_3R4_E-F-D_Position001_0_cmle.ics	6	1	0	2.166	0.5466266252989366	1.0	0.3720027687491155	1.0	0.2919455259905012	1.9440022238368206	0.41004582541634066	0.5723650385604113	0.41004582541634066	0.21660668380462725	0.8307477924859477	0.9817788754525526	472.0	8.909749792102609	521.0	1.2012825481280305
8	Jan26_100x_cp190_rep1_3R4_E-F-D_Position001_0_cmle.ics	6	2	0	1.9493999999999998	0.534291992437138	2.0	0.0	1.0	0.23512127944644362	1.9734340293024555	0.11774673074773667	0.3282485749413211	0.13184978204984912	0.015720353191013746	0.9599599352636147	0.9329277292030506	406.0	7.668853687452759	373.0	0.8600352983718913
9	Jan26_100x_cp190_rep1_3R4_E-F-D_Position001_0_cmle.ics	7	1	0	1.5162	0.39756101459107146	1.0	1.2653448004921624	1.0	0.25342180738957665	2.4046192153530948	0.802902244750181	0.8846488052136133	0.8024619840695149	0.708356263577118	0.5384210734850092	0.9643333361064927	240.0	4.544265719872759	176.0	0.4058075402505439
10	Jan26_100x_cp190_rep1_3R4_E-F-D_Position001_0_cmle.ics	7	2	0	1.5162	1.6674350471092083	1.0	1.8066794966622155	1.0	0.30696027392889	2.609503516561735	0.919982621288921	0.9574395365677045	0.9181578566256337	0.8557335264301231	0.4717373820353603	1.0069871900081124	220.0	4.237743093807987	170.0	0.39197319228745714
11	Jan26_100x_cp190_rep1_3R4_E-F-D_Position001_0_cmle.ics	9	1	0	1.9493999999999998	0.832073656587112	1.0	1.4930362603455627	1.0	0.31235739361771003	2.410245917949315	0.8381222447277493	0.9030644584773025	0.8382938162754676	0.739776003812701	0.4806517645019234	0.993997190960983	356.0	6.808926126929153	353.0	0.8139208051616021
12	Jan26_100x_cp190_rep1_3R4_E-F-D_Position001_0_cmle.ics	9	2	0	1.083	0.7917860852465697	2.0	0.639412489864916	1.0	0.2879988190020152	2.120092498743875	0.51162635529608	0.6047563445728583	0.51162635529608	0.40194924341713334	0.7511498246596002	0.9921402930264067	122.0	2.281720398586481	68.0	0.15678927691498287
13	Jan26_100x_cp190_rep1_3R4_E-F-D_Position001_0_cmle.ics	10	1	0	1.7328	0.6780547880064725	1.0	0.42540144110901373	1.0	0.3119755074216739	2.4885550192439974	0.5225293248115024	0.6903906075526677	0.52221028787766	0.36705199238565184	0.7324126685403646	0.9776383875160478	234.0	4.433584732980991	188.0	0.4334762361767174
14	Jan26_100x_cp190_rep1_3R4_E-F-D_Position001_0_cmle.ics	11	1	0	1.9493999999999998	0.7273544681205357	1.0	0.9228252937649445	1.0	0.31500673220780007	1.9426643715096612	0.6493866790613902	0.7741582118674636	0.6463799902682054	0.4451291399465962	0.7388126635822002	0.9748395185793983	582.0	10.71265047966094	741.0	1.7085419734412104
15	Jan26_100x_cp190_rep1_3R4_E-F-D_Position001_0_cmle.ics	11	2	0	1.083	4.031414576695132	1.0	1.663646957482313	1.0	0.3172445868638787	2.684925241309767	0.7559159385977017	0.8037796644225439	0.7573466576611253	0.6995877301920456	0.623446581276624	0.9959140003551116	136.0	2.594588281961582	84.0	0.1936808714832141
16	Jan26_100x_cp190_rep1_3R4_E-F-D_Position001_0_cmle.ics	12	1	0	2.166	0.563696551681599	2.0	1.6776879206634818	1.0	0.29114055810623013	2.480683186837374	0.9013097143188664	0.9585136265404494	0.9013097143188664	0.808491145286914	0.4144321098244673	0.9809533545969922	404.0	7.694374022063285	412.0	0.9499585601319551
17	Jan26_100x_cp190_rep1_3R4_E-F-D_Position001_0_cmle.ics	13	1	0	2.3826	2.5148384617870776	2.0	0.8779414014559871	1.0	0.26140929156652287	2.8650188632636917	0.6531219698294362	0.7862646839085028	0.6485677724967811	0.49249511198715606	0.6848523516614592	0.9527643986253159	452.0	8.696848161399519	462.0	1.0652447931576776
18	Jan26_100x_cp190_rep1_3R4_E-F-D_Position001_0_cmle.ics	14	1	0	2.166	3.1074261460381885	1.0	1.059277487276398	1.0	0.12460043847788828	2.5826360174855263	0.7735646352358443	0.8809639589718072	0.7705621586167121	0.6153267667115248	0.5775359461343152	0.678652675779167	376.0	7.021827757632242	242.0	0.5579853678444979
19	Jan26_100x_cp190_rep1_3R4_E-F-D_Position001_0_cmle.ics	15	1	0	2.166	2.7312980487719662	1.0	0.0	1.0	0.27427755843570856	2.796113670996998	0.1821854044053011	0.40102514085745145	0.1821854044053011	0.021911391663248136	0.9186712735910689	0.9864078387723993	354.0	6.834446461539684	328.0	0.756277688648741
20	Jan26_100x_cp190_rep1_3R4_E-F-D_Position001_0_cmle.ics	15	2	0	1.5162	0.20731347763996041	1.0	1.5009357274113917	1.0	0.2784507447794009	2.917630605614749	0.8072576121627165	0.8785528309626863	0.8068766900801192	0.729097423962092	0.5787741352119957	0.9865721682586499	210.0	4.014266034254343	151.0	0.3481644237376825
21	Jan26_100x_cp190_rep1_3R4_E-F-D_Position001_0_cmle.ics	16	1	0	2.166	0.4784128985844967	1.0	0.10317500441073144	1.0	0.29910568650835323	2.3068444942498587	0.3658839902850928	0.5808711449322257	0.3658839902850928	0.07187744870630339	0.8528309316911796	0.9855799737881316	464.0	8.871399637502208	514.0	1.1851424755044293
22	Jan26_100x_cp190_rep1_3R4_E-F-D_Position001_0_cmle.ics	18	1	0	1.7328	2.8061596570372838	2.0	2.7348753338279974	1.0	0.27180698007979026	2.4551553235385937	0.9605211979774407	0.9808048640822853	0.9604347638186611	0.9197215739660314	0.2984428159991705	0.9898807178817868	318.0	6.076739544827404	278.0	0.6409914556230183
23	Jan26_100x_cp190_rep1_3R4_E-F-D_Position001_0_cmle.ics	18	2	0	1.7328	0.8455165823373516	1.0	0.913592684735068	1.0	0.2993360840773312	2.480735564800221	0.5935190587320109	0.68612110506072	0.5935190587320109	0.4587803599982713	0.7135680659594349	0.9961645669149236	302.0	5.812797244903255	270.0	0.6225456583389025
24	Jan26_100x_cp190_rep1_3R4_E-F-D_Position001_0_cmle.ics	18	3	0	1.5162	3.0459489659247416	2.0	0.7295574526778015	1.0	0.3028541812597983	2.403051768636167	0.5151637927308872	0.6047149833614245	0.5113174726651973	0.3741316068110117	0.7933330546546709	0.9813622578188288	206.0	3.8780647127520447	153.0	0.35277587305871144
25	Jan26_100x_cp190_rep1_3R4_E-F-D_Position001_0_cmle.ics	20	1	0	1.9493999999999998	0.5037355981843923	1.0	2.381979944969588	1.0	0.3013008951951317	2.2044225446907912	0.9594792671945601	0.9894327097407238	0.959507532777982	0.9091927753168774	0.24988506885716735	0.987970839044241	452.0	8.556416668356993	496.0	1.143639431615169
26	Jan26_100x_cp190_rep1_3R4_E-F-D_Position001_0_cmle.ics	21	1	0	2.166	0.8522491550859294	1.0	0.42540144110901373	1.0	0.29151934279076247	2.4166682843303917	0.535010022522006	0.7005811686673485	0.528560747492076	0.304579168749914	0.7697572027818878	0.989806055111991	420.0	8.005126819668275	437.0	1.0076016766448164
27	Jan26_100x_cp190_rep1_3R4_E-F-D_Position001_0_cmle.ics	22	1	0	1.5162	1.4994322266470455	1.0	1.0389843448820495	1.0	0.256064429317596	2.9058285269796014	0.699629705354506	0.7893977600581567	0.699629705354506	0.6036001499352552	0.5974094724505893	0.9812454266853623	178.0	3.3927604390443635	113.0	0.2605468866381333
28	Jan26_100x_cp190_rep1_3R4_E-F-D_Position001_0_cmle.ics	22	2	0	1.5162	0.5846097418513592	1.0	0.46141264688247224	1.0	0.23454563043321314	1.3920434141094753	0.5049524069151957	0.6400134033031191	0.49869374588245985	0.32055192076148936	0.7518285312268248	0.9462145179077184	302.0	5.531934258818218	239.0	0.5510681938629545
29	Jan26_100x_cp190_rep1_3R4_E-F-D_Position001_0_cmle.ics	23	1	0	2.166	0.4620111278272157	1.0	0.7857574237886386	1.0	0.2793890422426662	1.9711276610196613	0.6127059812274616	0.7521600425362223	0.6108793249089888	0.48424187330894936	0.7280424146712265	0.9873420487533793	444.0	8.494661264916186	465.0	1.072161967139221
30	Jan26_100x_cp190_rep1_3R4_E-F-D_Position001_0_cmle.ics	24	1	0	1.5162	0.35241993752758577	1.0	0.3095250132321943	1.0	0.305373037991179	2.4039579881925004	0.5219861950880197	0.6515650917652095	0.5093263416983252	0.2846380223660977	0.7750507034518522	1.0035046506293817	234.0	4.41017948414057	186.0	0.42886478685568846
31	Jan26_100x_cp190_rep1_3R4_E-F-D_Position001_0_cmle.ics	25	1	0	2.3826	0.5216063218546748	1.0	0.9479040472602467	1.0	0.296778578535919	2.6616360034120468	0.672921546234103	0.8151874721743675	0.6690578966725382	0.5100598130117496	0.6772706740466397	0.9920882835262327	450.0	8.652152749488785	489.0	1.127499358991568
32	Jan26_100x_cp190_rep1_3R4_E-F-D_Position001_0_cmle.ics	26	1	0	3.0324	0.6687410975660215	1.0	1.650800070571703	1.0	0.2722507054335353	2.3770150034674025	0.7916263627646858	0.8759635976565305	0.7899283188943285	0.6823232365898886	0.6331620808246758	0.9691283604177462	716.0	13.777458824201124	940.0	2.1673811808835866
33	Jan26_100x_cp190_rep1_3R4_E-F-D_Position001_0_cmle.ics	27	1	0	3.2489999999999997	0.18181570754998666	1.0	0.0	1.0	0.11212149480531573	2.138606186945135	0.12424188847456175	0.3404697612618405	0.12424188847456175	0.01742986798679868	0.9393656968011197	0.8315730635381099	774.0	15.331083506856915	678.0	1.5632813198287996
34	Jan26_100x_cp190_rep1_3R4_E-F-D_Position001_0_cmle.ics	28	1	0	1.9493999999999998	0.8597530028990209	1.0	1.0317500441073144	1.0	0.2784431724431896	1.9216091201281682	0.7554424573275331	0.8710774975595424	0.7548074644830495	0.5839233080283946	0.5693782047004363	0.9832102790257807	416.0	7.82211500048514	421.0	0.9707100820765852
35	Jan26_100x_cp190_rep1_3R4_E-F-D_Position001_0_cmle.ics	29	1	0	1.7328	2.3817655147712355	1.0	0.0	1.0	0.3116054558748865	2.729155469533043	0.25351209243917644	0.47080107327738074	0.25351209243917644	0.03217573561961893	0.8757939571981338	0.9963297936356755	248.0	4.7698578651965144	205.0	0.472673555405463
36	Jan26_100x_cp190_rep1_3R4_E-F-D_Position001_0_cmle.ics	30	1	0	1.9493999999999998	2.796251558286329	1.0	2.4122417731431285	1.0	0.30393806485137664	2.6340937942758695	0.9581966900549115	0.9858049877974374	0.9561947071384991	0.9125276464307505	0.30790524464213914	0.9903505582344626	296.0	5.6553057603306485	264.0	0.6087113103758159
37	Jan26_100x_cp190_rep1_3R4_E-F-D_Position001_0_cmle.ics	30	2	0	1.7328	0.8093761366112646	1.0	0.20635000882146287	1.0	0.28084083144830463	2.8602064233551756	0.3076285082367297	0.46834722010372176	0.3102978187919463	0.14352787522879804	0.8740456359727818	0.999529623994872	214.0	4.127062106916219	156.0	0.35969304704025484
38	Jan26_100x_cp190_rep1_3R4_E-F-D_Position001_0_cmle.ics	31	1	0	1.7328	0.6906050081840722	1.0	0.0	1.0	0.2717843563362804	1.5590636190115448	0.35342090620465433	0.631342941619298	0.35342090620465433	0.02464896298155078	0.8518194032283702	0.9746369924188406	382.0	7.109103495683593	366.0	0.8438952257482901
39	Jan26_100x_cp190_rep1_3R4_E-F-D_Position001_0_cmle.ics	32	1	0	1.9493999999999998	0.8533468702622179	1.0	0.7252201245704302	1.0	0.2003995072933206	1.572414891217792	0.5858122547147582	0.7108985869944991	0.5857716277595859	0.4192986162459068	0.7132645491421168	0.9272767571564231	486.0	9.128996680116037	451.0	1.0398818218920187
40	Jan26_100x_cp190_rep1_3R4_E-F-D_Position001_0_cmle.ics	33	1	0	2.166	0.35129735323133676	1.0	0.0	1.0	0.2988715747021234	2.40462569020122	0.28614884523546763	0.48693139635210786	0.2665690149888637	0.02146196600918996	0.8959146416533958	0.9906806984548672	436.0	8.269069119592427	468.0	1.0790791411207645
41	Jan26_100x_cp190_rep1_3R4_E-F-D_Position001_0_cmle.ics	35	1	0	2.166	0.8985721147295856	1.0	1.1112288054572363	1.0	0.22680905535107035	1.6649844791775061	0.7995681573753198	0.9039047144193406	0.7914587462553723	0.5925226944012922	0.6122907900327061	0.9328475783054125	478.0	8.950215032473125	468.0	1.0790791411207645
42	Jan26_100x_cp190_rep1_3R4_E-F-D_Position001_0_cmle.ics	36	1	0	1.9493999999999998	1.583366862877531	1.0	1.9493999999999998	1.0	0.2931851651163166	2.977476625576748	0.9409579282931245	0.9756326498484789	0.9378960210948877	0.857469794167421	0.42171500742784435	0.9983364997319784	278.0	5.393478546176607	236.0	0.5441510198814111
43	Jan26_100x_cp190_rep1_3R4_E-F-D_Position001_0_cmle.ics	36	2	0	1.7328	0.5240146649067772	1.0	0.9755754663213545	1.0	0.30378711720682133	2.684817410126747	0.6647723247668149	0.7752095714117045	0.6646188358455666	0.5269353378724074	0.6442690306079631	0.9982805657041164	302.0	5.765986747222414	272.0	0.6271571076599315
44	Jan26_100x_cp190_rep1_3R4_E-F-D_Position001_0_cmle.ics	37	1	0	3.0324	0.7409126954476029	1.0	0.8779414014559871	1.0	0.2839590879668924	3.12413054951611	0.5640768212757443	0.7221951142454953	0.5642400542003517	0.4009571065998757	0.6903018775934272	0.9784435705266121	716.0	13.871079819562803	960.0	2.213495674093876
45	Jan26_100x_cp190_rep1_3R4_E-F-D_Position001_0_cmle.ics	37	2	0	2.166	2.729150609725979	2.0	0.0	1.0	0.13089969389957473	2.5343784542386723	0.04166301001512976	0.1238981777588997	0.028590334504631953	0.014293412059578263	0.9813692384025711	0.8674638966841833	216.0	4.33559426070989	108.0	0.24901826333556107
46	Jan26_100x_cp190_rep1_3R4_E-F-D_Position001_0_cmle.ics	41	1	0	1.5162	0.7660717634594094	1.0	0.0	1.0	0.3194625544418394	2.9607704730066855	0.2820719230712937	0.46086969249008386	0.26954319921549114	0.0383106713698169	0.8992574715898477	0.9996044978120575	188.0	3.6630479962788463	137.0	0.3158842784904802
47	Jan26_100x_cp190_rep1_3R4_E-F-D_Position001_0_cmle.ics	42	1	0	1.9493999999999998	0.5312472710929852	1.0	1.3116988911569	1.0	0.30237288150180225	2.3081138757671926	0.8203291058041999	0.9030866580050338	0.8175892755214648	0.6911303430767641	0.5557940511267048	0.9882909732003547	370.0	7.051578263782996	368.0	0.8485066750693191
48	Jan26_100x_cp190_rep1_3R4_E-F-D_Position001_0_cmle.ics	45	1	0	1.9493999999999998	0.4537484353581422	1.0	0.10317500441073144	1.0	0.2799387965055735	2.2678375958313164	0.3370616300231174	0.5572303379076288	0.3370567114259013	0.05752545374059318	0.8605777213070086	0.9945323259878015	406.0	7.692258936293174	407.0	0.9384299368293828
49	Jan26_100x_cp190_rep1_3R4_E-F-D_Position001_0_cmle.ics	48	1	0	1.7328	0.6469020503955905	1.0	0.23070632344123612	1.0	0.25748275924484343	2.5081372420345116	0.39222798323113695	0.566945638644746	0.385714394801347	0.17437021312339165	0.8215848432901738	0.9749249573726962	266.0	5.008279830510135	207.0	0.477285004726492
50	Jan26_100x_cp190_rep1_3R4_E-F-D_Position001_0_cmle.ics	48	2	0	1.083	1.4492193860137483	1.0	0.0	1.0	0.12869519290991416	2.2695873845784864	0.20232595432088396	0.3208534098979054	0.18930641355559458	0.029276785509747473	0.9000580960721626	0.7050393177580286	130.0	2.3434758020272963	50.0	0.11528623302572269
51	Jan26_100x_cp190_rep1_3R4_E-F-D_Position001_0_cmle.ics	50	1	0	1.5162	0.5660134510825499	1.0	0.3720027687491155	1.0	0.30486576872387017	2.4464727753730577	0.5425337714494342	0.7114036081630598	0.5383792222180257	0.343895960015611	0.7349088161191085	0.9981110145494947	210.0	3.967455536573502	158.0	0.3643044963612837
52	Jan26_100x_cp190_rep1_3R4_E-F-D_Position001_0_cmle.ics	51	1	0	2.5991999999999997	0.3719072379110748	1.0	0.0	1.0	0.1822684737770221	2.2439510955246096	0.15205007517320057	0.35548802139603053	0.13354764620998633	0.020287320283164982	0.9279970226797839	0.9157533043305661	560.0	10.876347916174696	532.0	1.2266455193936896
53	Jan26_100x_cp190_rep1_3R4_E-F-D_Position001_0_cmle.ics	52	1	0	1.7328	1.1958103125228723	4.0	1.3389208086236206	1.0	0.2784689373257346	2.5429703877517325	0.754600603114134	0.8248055132923695	0.750548552252291	0.6489695822398142	0.5914769863315704	0.9974592663550685	286.0	5.502044447298263	240.0	0.553373918523469
54	Jan26_100x_cp190_rep1_3R4_E-F-D_Position001_0_cmle.ics	52	2	0	1.9493999999999998	0.46008224877357373	3.0	0.0	1.0	0.270272113201668	2.6158251597233964	0.2572152710689044	0.4115667278124792	0.24237209247750055	0.02113050654547019	0.9018541163834554	0.989276319863227	314.0	6.010753969846367	272.0	0.6271571076599315
55	Jan26_100x_cp190_rep1_3R4_E-F-D_Position001_0_cmle.ics	56	1	0	1.2995999999999999	0.42063948620940556	1.0	0.10317500441073144	1.0	0.3021191993041435	2.556967660675772	0.3159515849430411	0.5172424467558198	0.3159515849430411	0.09244211243189698	0.862873059214681	1.0037232783938592	184.0	3.5034414259361295	129.0	0.29743848120636457
56	Jan26_100x_cp190_rep1_3R4_E-F-D_Position001_0_cmle.ics	59	1	0	2.166	0.2966075824114076	1.0	0.46141264688247224	1.0	0.2945344901758602	2.3971046880388234	0.5067762766590195	0.6653475231540488	0.5024556037046478	0.30347735576514573	0.7815933361086296	0.9872216153400275	440.0	8.3818651922543	471.0	1.085996315102308
57	Jan26_100x_cp190_rep1_3R4_E-F-D_Position001_0_cmle.ics	60	1	0	1.2995999999999999	1.98375410478174	1.0	1.0987399361686254	1.0	0.2965056235327329	2.560980006683675	0.7138295997595032	0.8045652917578032	0.7138295997595032	0.6177993510734241	0.5870668645039612	0.984546135962155	202.0	3.858889635451847	147.0	0.33894152509562475
58	Jan26_100x_cp190_rep1_3R4_E-F-D_Position001_0_cmle.ics	60	2	0	1.7328	0.11779949074214381	1.0	0.0	1.0	0.20132041530124464	1.7970208838708401	0.14785885328661616	0.30005597769185316	0.12976458270703972	0.024306239439393782	0.9391463236055698	0.8947718416067856	316.0	6.078854630597518	237.0	0.5464567445419256
59	Jan26_100x_cp190_rep1_3R4_E-F-D_Position001_0_cmle.ics	61	1	0	1.9493999999999998	0.46550667853588146	1.0	0.3095250132321943	1.0	0.3149753824183222	2.0638343393653877	0.41289603270463626	0.5810979413599501	0.4078699955314282	0.2100980873627905	0.8196583729241598	0.9875471009810873	418.0	7.890215661236288	451.0	1.0398818218920187
60	Jan26_100x_cp190_rep1_3R4_E-F-D_Position001_0_cmle.ics	62	1	0	2.166	4.543424216514087	1.0	0.8058225447605828	1.0	0.2784863503515495	2.5018993549958943	0.6786028161479528	0.8105428822529184	0.6782302592613821	0.5023022105041937	0.6144462594693004	0.993517471963566	414.0	7.917851081616929	418.0	0.9637929080950418
61	Jan26_100x_cp190_rep1_3R4_E-F-D_Position001_0_cmle.ics	63	1	0	2.5991999999999997	0.3889139086372042	1.0	1.7642842860844399	1.0	0.27040025471114965	3.1068409977601816	0.8849470448134322	0.9454570024154998	0.8853355517643283	0.7946381817874698	0.4534931434672654	0.9468775049114524	454.0	8.788354070991085	473.0	1.0906077644233367
62	Jan26_100x_cp190_rep1_3R4_E-F-D_Position001_0_cmle.ics	64	1	0	1.7328	0.2873838886260711	1.0	1.1349250485180458	1.0	0.30722463144947526	1.9438418199947372	0.7788738312847988	0.8978647967223448	0.7788738312847988	0.6310668137409392	0.5715826737437563	0.995240296605237	376.0	6.998422508791826	380.0	0.8761753709954926
63	Jan26_100x_cp190_rep1_3R4_E-F-D_Position001_0_cmle.ics	65	1	0	2.166	0.713500087861886	1.0	0.2918229810711206	1.0	0.2942674655223679	2.4432660937325403	0.4346768297294799	0.6176812921768507	0.4346768297294799	0.18891447396065314	0.8131916639204781	0.986902099430223	442.0	8.379750106484195	474.0	1.0929134890838512
64	Jan26_100x_cp190_rep1_3R4_E-F-D_Position001_0_cmle.ics	66	1	0	2.166	0.15719053614120376	1.0	1.8381583393449388	1.0	0.3101522591810185	2.6864666663474552	0.886294397315186	0.946682203784842	0.8730082968211056	0.7830763493987135	0.5021188518166603	0.9886279788108329	472.0	9.026776036304703	537.0	1.2381741426962618
65	Jan26_100x_cp190_rep1_3R4_E-F-D_Position001_0_cmle.ics	67	1	0	1.9493999999999998	3.925633058272279	1.0	0.0	1.0	0.09227928078530219	2.3233970289888273	0.09902157917794678	0.3760236348726705	0.09902157917794678	0.03414362903135215	0.9545572998108195	0.5546854887825452	256.0	4.925234263999009	117.0	0.26976978528019113
66	Jan26_100x_cp190_rep1_3R4_E-F-D_Position001_0_cmle.ics	68	1	0	2.3826	7.540096740544458	1.0	0.0	1.0	0.07049879708086193	2.3192243827808907	0.1433733579252456	0.20769187337674558	0.08004291037753604	0.02861162344261678	0.9684323513409815	0.47144863464834974	272.0	4.97852932435938	112.0	0.25824116197761887
67	Jan26_100x_cp190_rep1_3R4_E-F-D_Position001_0_cmle.ics	68	2	0	1.2995999999999999	7.139955764054149	1.0	0.0	1.0	0.11593754781162215	2.3305643540646206	0.08004291037753604	0.18235028418714946	0.05724206722625814	0.02861162344261678	0.9718533605576185	0.8476728420212577	152.0	2.95215157724741	60.0	0.13834347963086724
68	Jan26_100x_cp190_rep1_3R4_E-F-D_Position001_0_cmle.ics	69	1	0	2.3826	1.2365241421310904	1.0	1.7539750749824343	1.0	0.27481492814606734	2.3949772944070657	0.8943180161985467	0.9584396926856691	0.8943180161985467	0.7999500301900935	0.41252553921721263	0.9723260897657496	456.0	8.692617989859299	480.0	1.106747837046938
69	Jan26_100x_cp190_rep1_3R4_E-F-D_Position001_0_cmle.ics	70	1	0	2.8158	0.878831403882403	1.0	1.7328	1.0	0.2832506036195472	2.780518489119365	0.8331227551236002	0.904170716247623	0.8296112402281851	0.7256444115782802	0.5751712586511786	0.9519767329454765	692.0	13.147492885910667	911.0	2.1005151657286674
70	Jan26_100x_cp190_rep1_3R4_E-F-D_Position001_0_cmle.ics	71	1	0	2.5991999999999997	1.413416364935588	1.0	0.41270001764292574	1.0	0.25241197938790205	1.599765139363008	0.4223420321003635	0.5821966320262795	0.4223420321003635	0.23745761538993843	0.8072951251857818	0.9588841543015043	756.0	14.179856836766879	982.0	2.264221616625194
71	Jan26_100x_cp190_rep1_3R4_E-F-D_Position001_0_cmle.ics	72	1	0	2.166	1.101306781996123	3.0	2.014971786093599	1.0	0.26666996968807394	2.233716394552023	0.9293528046501119	0.9815104648058003	0.929439069977612	0.8527266005299156	0.23254560805701005	0.976438824782433	432.0	8.109462549249711	436.0	1.0052959519843019
72	Jan26_100x_cp190_rep1_3R4_E-F-D_Position001_0_cmle.ics	73	1	0	1.7328	2.2340244261354063	1.0	0.5595020986366908	1.0	0.2734199105334363	2.3140754883111367	0.6473505996398763	0.7621654983409397	0.6415410574952153	0.4655504343000804	0.6580623768150253	0.9845757518226838	234.0	4.480395230661829	176.0	0.4058075402505439
73	Jan26_100x_cp190_rep1_3R4_E-F-D_Position001_0_cmle.ics	74	1	0	2.166	0.5121137625321339	1.0	0.0	1.0	0.32121468253381424	2.201433485890396	0.25663851002475796	0.47267080258194055	0.25663851002475796	0.017491366080788908	0.8973597187097154	0.9833660608568668	504.0	9.484444889631742	603.0	1.3903519702902158
74	Jan26_100x_cp190_rep1_3R4_E-F-D_Position001_0_cmle.ics	74	2	0	1.2995999999999999	0.7155953741389142	2.0	0.42540144110901373	1.0	0.3165528597617144	2.1695556214846135	0.3693356653411869	0.47096231924978366	0.36608078890884516	0.24003864021981527	0.841165547484692	0.9895952818080161	210.0	3.9206450388926624	161.0	0.37122167034282705
75	Jan26_100x_cp190_rep1_3R4_E-F-D_Position001_0_cmle.ics	75	1	0	1.9493999999999998	0.2931877477531993	1.0	0.0	1.0	0.19109549796318603	2.587278856244366	0.1712089103543443	0.32938741313883	0.14622246316100734	0.03282243359124735	0.9288521554498368	0.9255918787748282	290.0	5.497814275758044	203.0	0.4680621060844342
76	Jan26_100x_cp190_rep1_3R4_E-F-D_Position001_0_cmle.ics	76	1	0	1.083	0.42447182416798585	1.0	0.7817319754002556	1.0	0.28983077184957995	2.4931074146488643	0.5925361366622864	0.6816604945645681	0.58928682355752	0.48226735157089956	0.7118798110419472	0.9990535291077689	150.0	2.8372404188154228	93.0	0.21443239342784423
77	Jan26_100x_cp190_rep1_3R4_E-F-D_Position001_0_cmle.ics	76	2	0	1.9493999999999998	1.5778527321807043	1.0	0.0	1.0	0.20014676401349846	2.0538243408444044	0.16123760602078605	0.3275379285628957	0.14307967984709113	0.023070123043841834	0.9450359818486962	0.9458906766264312	390.0	7.451721885209446	324.0	0.7470547900066831
78	Jan26_100x_cp190_rep1_3R4_E-F-D_Position001_0_cmle.ics	77	1	0	1.7328	2.790114941771456	1.0	1.1961505589055579	1.0	0.26991136028211804	2.5642775241708056	0.758300665600031	0.8440093580367458	0.7552070997336633	0.6409844306630381	0.5837567433072872	0.9925777455974233	276.0	5.2551621389042	224.0	0.5164823239552377
79	Jan26_100x_cp190_rep1_3R4_E-F-D_Position001_0_cmle.ics	77	2	0	1.2995999999999999	0.48030947308157584	1.0	1.2466683216206906	1.0	0.24592303618442612	1.4784522662357331	0.7505667509341118	0.822320561095509	0.7505667509341118	0.6725267182583224	0.5905732173949295	0.9844532728765355	256.0	4.737992273275652	191.0	0.4403934101582607
80	Jan26_100x_cp190_rep1_3R4_E-F-D_Position001_0_cmle.ics	79	1	0	2.166	0.26476417528834834	1.0	0.0	1.0	0.21361120171707826	2.6096357593663058	0.14843139713186293	0.35284643797436616	0.14843139713186293	0.033570898149309004	0.9448635758261401	0.9378788672270915	284.0	5.597780528430053	208.0	0.4795907293870064
81	Jan26_100x_cp190_rep1_3R4_E-F-D_Position001_0_cmle.ics	80	1	0	2.5991999999999997	0.45531281154595105	1.0	1.2466683216206906	1.0	0.08543395449415028	1.266751516600024	0.7354004400644218	0.8955197565004361	0.7314596569807127	0.5522952844643236	0.6297497830773064	0.5467477182877217	908.0	16.429850948801732	752.0	1.7339049447068695
82	Jan26_100x_cp190_rep1_3R4_E-F-D_Position001_0_cmle.ics	80	2	0	1.7328	4.948962110119416	2.0	0.0	1.0	0.11055378937730169	1.6310557819292972	0.06112234986977475	0.2626735047811123	0.11275877499592724	0.015372353478550468	0.9473976067654608	0.5943131055574825	308.0	5.642615245709989	169.0	0.38966746762694277
83	Jan26_100x_cp190_rep1_3R4_E-F-D_Position001_0_cmle.ics	81	1	0	1.7328	1.015562381159614	1.0	0.5556144027286182	1.0	0.2745165548608809	1.8619568969427847	0.596054184612258	0.7510532857042358	0.5890114356733602	0.4203801990104195	0.7018238109503905	0.972571594649672	300.0	5.557454593428748	256.0	0.5902655130917002
84	Jan26_100x_cp190_rep1_3R4_E-F-D_Position001_0_cmle.ics	82	1	0	1.9493999999999998	0.48098444417140407	2.0	1.4048755524468903	1.0	0.2857249264115973	2.7791777759592273	0.8131832922306154	0.8927995805580907	0.8107025651979727	0.7047764918344758	0.5444390050536537	0.9940331552275065	312.0	5.989463806776057	277.0	0.6386857309625038
85	Jan26_100x_cp190_rep1_3R4_E-F-D_Position001_0_cmle.ics	82	2	0	1.5162	0.618777391436914	1.0	1.9097941614020073	1.0	0.3148158882708861	2.3739261492425956	0.89964949414529	0.9352219546769714	0.8950569936112783	0.8501077732683457	0.44938714915443495	1.0047315198823312	188.0	3.592832249757587	136.0	0.31357855382996574
86	Jan26_100x_cp190_rep1_3R4_E-F-D_Position001_0_cmle.ics	83	1	0	2.3826	0.42168457484706734	1.0	1.4532932869245503	1.0	0.28461404395269124	2.6728994688368246	0.8256722082066542	0.8901783211505703	0.8017594928520603	0.7133255708648684	0.6073158952211349	0.9902781769860673	440.0	8.475486187615978	463.0	1.067550517818192
87	Jan26_100x_cp190_rep1_3R4_E-F-D_Position001_0_cmle.ics	84	1	0	1.5162	0.5537286711082399	1.0	2.8244470792865046	1.0	0.3072532607469765	2.2209122514010917	0.994872457987477	0.9992216679680312	0.9913264468769738	0.9750262345141766	0.1402499411110073	0.9913807848868862	306.0	5.738351326841776	279.0	0.6432971802835327
88	Jan26_100x_cp190_rep1_3R4_E-F-D_Position001_0_cmle.ics	84	2	0	1.083	2.639699822512378	1.0	1.5036929604517426	1.0	0.33010188091350373	2.195062670891083	0.824101934142666	0.8939503956313939	0.824101934142666	0.7523362394378105	0.5306265180417268	0.9998801350702561	174.0	3.2799643663824867	124.0	0.28590985790379225
89	Jan26_100x_cp190_rep1_3R4_E-F-D_Position001_0_cmle.ics	85	1	0	1.9493999999999998	0.334875047122246	1.0	0.0	1.0	0.20525072003453315	2.8472133445494374	0.1624253510518104	0.36664258429470675	0.16093429355386638	0.029433013857611694	0.9295769697348865	0.9150295649648987	270.0	5.214696898533693	189.0	0.43578196083723186
90	Jan26_100x_cp190_rep1_3R4_E-F-D_Position001_0_cmle.ics	85	2	0	1.2995999999999999	0.7950034640480733	1.0	0.0	1.0	0.20777101618180077	3.654211317532969	0.16093429355386638	0.3013319601257407	0.16093429355386638	0.029433013857611694	0.9350166007157998	0.909673046292876	140.0	2.6605738569426194	71.0	0.16370645089652625
91	Jan26_100x_cp190_rep1_3R4_E-F-D_Position002_1_cmle.ics	1	1	0	2.166	1.5051393468534657	1.0	0.23070632344123612	1.0	0.28831429604369396	2.5595052986578652	0.3675841111487042	0.5499079658433774	0.35589437644918875	0.13542057902366195	0.8311428617590646	0.9760168863785926	440.0	8.358459943413884	466.0	1.0744676917997353
92	Jan26_100x_cp190_rep1_3R4_E-F-D_Position002_1_cmle.ics	1	2	0	1.5162	0.7122828469667692	3.0	0.1459114905355603	1.0	0.28215104633056787	2.498721016175656	0.2685876404180492	0.39726784267591253	0.2685876404180492	0.1195171388396557	0.9017294058075269	0.9831896127477416	210.0	3.9674555365735023	152.0	0.350470148398197
93	Jan26_100x_cp190_rep1_3R4_E-F-D_Position002_1_cmle.ics	2	1	0	2.5991999999999997	1.0527747933775722	2.0	0.0	1.0	0.14367328716384228	2.267932856590761	0.04397949240832638	0.21739773956016395	0.04397949240832638	0.015313883738236297	0.9745305797155414	0.8412300844329994	398.0	7.9113665189373945	283.0	0.6525200789255905
94	Jan26_100x_cp190_rep1_3R4_E-F-D_Position002_1_cmle.ics	2	2	0	2.5991999999999997	1.4308441443747906	3.0	0.23070632344123612	1.0	0.30483523818301894	2.912973633741954	0.34337265188486477	0.5139632935488248	0.3392550991460652	0.12129512759685397	0.8616973501312378	0.9915372261377126	560.0	10.829537418493855	688.0	1.5863385664339444
95	Jan26_100x_cp190_rep1_3R4_E-F-D_Position002_1_cmle.ics	3	1	0	1.5162	0.2437989330133601	1.0	0.5595020986366908	1.0	0.24667372894841721	2.418656183358373	0.5184195743087198	0.6720845556873271	0.5180076150053056	0.31733349978153674	0.7522306710581728	0.9527035507804958	244.0	4.586846046013375	178.0	0.4104189895715728
96	Jan26_100x_cp190_rep1_3R4_E-F-D_Position002_1_cmle.ics	3	2	0	1.7328	0.41877557212111227	2.0	0.0	1.0	0.15507081440314444	1.1868777259776044	0.061681542974845516	0.25681709423048915	0.08678193204752097	0.02188169693943366	0.9756881743211292	0.8795145977290091	388.0	7.290000229096621	283.0	0.6525200789255905
97	Jan26_100x_cp190_rep1_3R4_E-F-D_Position002_1_cmle.ics	4	1	0	2.3826	0.40021050540755587	1.0	0.46141264688247224	1.0	0.2933148131170444	2.7726114683360517	0.4919552885047105	0.6642128442086276	0.48884359956428547	0.28550038847308606	0.808916559805181	0.9924173995740236	464.0	8.941615384023471	509.0	1.1736138522018569
98	Jan26_100x_cp190_rep1_3R4_E-F-D_Position002_1_cmle.ics	5	1	0	1.5162	0.6138918955019765	1.0	0.32626801153583	1.0	0.29193861035649477	2.0028171149191545	0.5138777264826272	0.6963768386819431	0.502046614208549	0.2813487094181635	0.7891709861874807	0.9958543454894796	260.0	4.897598843618368	213.0	0.4911193526895787
99	Jan26_100x_cp190_rep1_3R4_E-F-D_Position002_1_cmle.ics	6	1	0	2.166	0.6220785461367975	1.0	0.1459114905355603	1.0	0.28125025315959523	2.5725762567123343	0.38559490033932514	0.5870737195495574	0.3849100711089599	0.13365497994428682	0.84598998920643	0.9930772378731579	394.0	7.494302211350062	390.0	0.899232617600637
100	Jan26_100x_cp190_rep1_3R4_E-F-D_Position002_1_cmle.ics	7	1	0	1.9493999999999998	0.3788600345741563	1.0	0.20635000882146287	1.0	0.29183807359472047	2.6198907285320283	0.3602105167124725	0.5530739317360216	0.3602105167124725	0.1573144864236107	0.8382775648614343	0.9901619159107158	326.0	6.208710694789481	299.0	0.6894116734938217
101	Jan26_100x_cp190_rep1_3R4_E-F-D_Position002_1_cmle.ics	7	2	0	1.083	3.0651059990042184	1.0	3.2588099276348355	1.0	0.31254639830293274	2.5974487224272136	0.9995381404737196	0.9999372783359373	0.9990762809474393	0.996327931667598	0.07057549807741653	0.99378259250985	98.0	1.8858069487002562	51.0	0.11759195768623716
102	Jan26_100x_cp190_rep1_3R4_E-F-D_Position002_1_cmle.ics	8	1	0	2.166	0.47289762721494844	1.0	0.0	1.0	0.2748635411337736	2.401318800966426	0.20805047274199154	0.43380732189131993	0.20114742774680916	0.02246239402352051	0.8994470072249122	0.9877183668590185	440.0	8.358459943413884	455.0	1.0491047205340767
103	Jan26_100x_cp190_rep1_3R4_E-F-D_Position002_1_cmle.ics	10	1	0	1.5162	0.5679068762843427	1.0	1.1961505589055579	1.0	0.1269220257696861	1.3810411053178073	0.8820302180054573	0.9604726504874027	0.8744805376375189	0.730053127380367	0.47420955563939077	0.7758408193729706	328.0	6.04275886713643	199.0	0.4588392074423764
104	Jan26_100x_cp190_rep1_3R4_E-F-D_Position002_1_cmle.ics	11	1	0	1.7328	2.201987269772649	1.0	0.0	1.0	0.2715969641606709	2.4676980980967738	0.29655310098055027	0.4716431319250881	0.2879915228859045	0.02912856188523646	0.8745077555613056	0.9970884552827658	268.0	5.146596237782544	215.0	0.4957308020106076
105	Jan26_100x_cp190_rep1_3R4_E-F-D_Position002_1_cmle.ics	12	1	0	1.7328	0.542186537011005	1.0	0.5260913608053412	1.0	0.28557784079478277	1.7521967968455687	0.5892182887196408	0.7475799449254509	0.5873527003894912	0.34152422535910093	0.7025145843922487	0.978931777700005	400.0	7.441146456358892	402.0	0.9269013135268106
106	Jan26_100x_cp190_rep1_3R4_E-F-D_Position002_1_cmle.ics	13	1	0	2.166	0.37042312460565097	1.0	0.5158750220536572	1.0	0.2783910322448576	2.382436078642403	0.4925573681716645	0.6545353008867528	0.4862417924592161	0.30138935896568064	0.8024347750671136	0.9838859605096428	418.0	7.843405163555452	424.0	0.9776272560581285
107	Jan26_100x_cp190_rep1_3R4_E-F-D_Position002_1_cmle.ics	13	2	0	1.5162	0.3617305429142677	2.0	0.6606423714395955	1.0	0.29268502797178175	2.338212959907542	0.4971095918229202	0.6173966019088878	0.4971095918229202	0.3772118053205172	0.7667450535091196	0.9963418701596022	220.0	4.190932596127147	166.0	0.3827502936453994
108	Jan26_100x_cp190_rep1_3R4_E-F-D_Position002_1_cmle.ics	14	1	0	2.166	0.36276589917181207	1.0	1.1321417835580119	1.0	0.2935376432686937	2.2721376739750907	0.755955956815022	0.8801277870273425	0.7538833868282384	0.6018906300956043	0.6193021629770091	0.9917324330220453	438.0	8.29035928266274	467.0	1.07677341646025
109	Jan26_100x_cp190_rep1_3R4_E-F-D_Position002_1_cmle.ics	15	1	0	2.166	0.5877158180215603	1.0	1.3452374738224686	1.0	0.2970788603038363	2.059480226528382	0.8024354523015435	0.8846947015909371	0.7996569014367252	0.6900524229054791	0.527680112283292	0.9723164152752565	418.0	7.89021566123629	438.0	1.0099074013053309
110	Jan26_100x_cp190_rep1_3R4_E-F-D_Position002_1_cmle.ics	16	1	0	2.166	0.5972900142116107	1.0	0.2918229810711206	1.0	0.2941938181693287	2.868239830939515	0.426690188531309	0.6057481556719769	0.4219590862111978	0.19426476353398198	0.8214621957646955	0.9828109983200283	420.0	8.051937317349115	439.0	1.0122131259658453
111	Jan26_100x_cp190_rep1_3R4_E-F-D_Position002_1_cmle.ics	17	1	0	1.9493999999999998	0.5414110189229789	1.0	0.20635000882146287	1.0	0.332852527046002	2.010925563543209	0.3929868267436409	0.5793980566459216	0.38204281997775347	0.15200264752116638	0.820299729886404	0.9883039437643026	400.0	7.511362202880151	434.0	1.0006845026632731
112	Jan26_100x_cp190_rep1_3R4_E-F-D_Position002_1_cmle.ics	18	1	0	1.9493999999999998	0.5014953715815226	2.0	0.0	1.0	0.2742839749182798	2.425494109326008	0.19471108931240658	0.4290510556801196	0.19471108931240658	0.02572052503736921	0.9260541014364445	0.9456346268139985	364.0	6.917492028050812	342.0	0.7885578338959432
113	Jan26_100x_cp190_rep1_3R4_E-F-D_Position002_1_cmle.ics	19	1	0	2.5991999999999997	0.4868119865837288	1.0	1.9493999999999998	1.0	0.3157829990807668	2.7369432222141934	0.9322653623075077	0.9704564268360751	0.9177611976519378	0.7880596129526316	0.4409143536029613	0.9852891762961091	562.0	10.80401708388332	704.0	1.6232301610021755
114	Jan26_100x_cp190_rep1_3R4_E-F-D_Position002_1_cmle.ics	20	1	0	1.2995999999999999	0.6843194820148231	1.0	1.0987399361686254	1.0	0.3257268950853558	2.7234363411578597	0.7967094957992398	0.8610846395671081	0.795822242669208	0.7169826821333508	0.4963671406246651	1.0053335542747015	138.0	2.6626889427127307	87.0	0.20059804546475749
115	Jan26_100x_cp190_rep1_3R4_E-F-D_Position002_1_cmle.ics	20	2	0	0.8664	1.6932178541665315	1.0	0.0	1.0	0.26179938779914946	2.47225313630222	0.20180079524169434	0.3649074956458874	0.182576977424337	0.03409352305215077	0.9146118504511418	0.9955899878368527	108.0	2.0624735105730605	54.0	0.12450913166778053
116	Jan26_100x_cp190_rep1_3R4_E-F-D_Position002_1_cmle.ics	22	1	0	1.9493999999999998	0.6134525491969061	1.0	0.0	1.0	0.2863257713047024	1.9847259174155742	0.3148521615437526	0.574239751442355	0.3131676594311062	0.023564312886909078	0.8837369937558855	0.994191427451246	418.0	7.86681041239587	430.0	0.9914616040212152
117	Jan26_100x_cp190_rep1_3R4_E-F-D_Position002_1_cmle.ics	23	1	0	1.9493999999999998	0.4235613789144079	1.0	1.1535316172061807	1.0	0.31038336198017913	2.375414731968603	0.7678963628339261	0.8634258417923623	0.7647342869752589	0.6358160907604039	0.5556059024137536	0.9911035380709479	378.0	7.136738916064233	385.0	0.8877039942980649
118	Jan26_100x_cp190_rep1_3R4_E-F-D_Position002_1_cmle.ics	24	1	0	2.166	0.5245467573247575	1.0	0.42540144110901373	1.0	0.30747077284937896	2.8806514300832258	0.48201144155173137	0.6540629611182743	0.48836992798990836	0.28770289204072036	0.7755417911374194	1.0010729733045227	398.0	7.6773140305331955	414.0	0.954570009452984
119	Jan26_100x_cp190_rep1_3R4_E-F-D_Position002_1_cmle.ics	25	1	0	2.166	0.5321832285345601	1.0	1.1321417835580119	1.0	0.3006921923586666	2.752823381781848	0.7056160821491975	0.8156744234013245	0.7021649613636531	0.5659138287919973	0.6523275597815114	0.996935732580764	384.0	7.364446147158096	388.0	0.8946211682796081
120	Jan26_100x_cp190_rep1_3R4_E-F-D_Position002_1_cmle.ics	25	2	0	1.5162	0.7419027395368143	2.0	0.4377344716066809	1.0	0.2925796361530883	2.6763990620263645	0.4092948222138737	0.5448885107511436	0.4092948222138737	0.26726665340729117	0.8330315699016477	1.0035344961168593	212.0	4.05896144616507	157.0	0.3619987717007692
121	Jan26_100x_cp190_rep1_3R4_E-F-D_Position002_1_cmle.ics	26	1	0	1.2995999999999999	0.37080141721130916	1.0	0.41270001764292574	1.0	0.2939425763022126	2.6662550976139157	0.5144685039370078	0.6796382874015748	0.5210875984251968	0.3764640748031496	0.7645484084876547	0.9914774132054159	170.0	3.284194537922709	113.0	0.2605468866381333
122	Jan26_100x_cp190_rep1_3R4_E-F-D_Position002_1_cmle.ics	26	2	0	0.8664	3.1951094953883006	1.0	0.10317500441073144	1.0	0.3058151952710448	2.0113039251193237	0.281496062992126	0.4369217519685039	0.281496062992126	0.11804872047244094	0.8985581902831328	0.9886488848574921	100.0	1.860286614089725	52.0	0.1198976823467516
123	Jan26_100x_cp190_rep1_3R4_E-F-D_Position002_1_cmle.ics	27	1	0	1.5162	0.579922711548555	1.0	1.449626260897894	1.0	0.3046539511707223	2.8022401528456333	0.9237834177878735	0.9735879346496593	0.9228988292853398	0.8469334265245501	0.27574072114137005	1.0014960955150465	224.0	4.327133917629445	174.0	0.40119609092951497
124	Jan26_100x_cp190_rep1_3R4_E-F-D_Position002_1_cmle.ics	28	1	0	2.3826	0.7557842707654654	2.0	1.6162859307598463	1.0	0.28160704356634786	2.5931996117660305	0.8645198624774484	0.9308004561391565	0.8622476767539231	0.7622310821390884	0.44629111377541386	0.9848018037044711	446.0	8.586167174507754	470.0	1.0836905904417933
125	Jan26_100x_cp190_rep1_3R4_E-F-D_Position002_1_cmle.ics	29	1	0	2.166	0.64511598212274	1.0	0.0	1.0	0.2523315761694138	2.6154985811223423	0.19118499903344288	0.43348153875894063	0.19118499903344288	0.024823948523929194	0.9145643584435872	0.9505623009586165	388.0	7.360215975617877	361.0	0.8323666024457179
126	Jan26_100x_cp190_rep1_3R4_E-F-D_Position002_1_cmle.ics	30	1	0	1.5162	0.31358133931058313	1.0	0.1459114905355603	1.0	0.3116977405028503	2.606822744330746	0.42206737924502774	0.6171582555360122	0.4163960672890452	0.1576354124385514	0.8233870570374989	1.0031122733645583	224.0	4.256918171108185	176.0	0.4058075402505439
127	Jan26_100x_cp190_rep1_3R4_E-F-D_Position002_1_cmle.ics	31	1	0	1.5162	0.5481981781303469	2.0	0.2918229810711206	1.0	0.2572069492122286	2.1034716716798263	0.5056100371828046	0.6780751918937137	0.5010763443432125	0.25693644132292504	0.8016993195500514	0.9808471215958293	246.0	4.631541457924107	184.0	0.42425333753465955
128	Jan26_100x_cp190_rep1_3R4_E-F-D_Position002_1_cmle.ics	32	1	0	1.7328	0.12642228997285887	2.0	0.0	1.0	0.20489154012653055	2.486357388314847	0.08256746031746032	0.205625	0.08256746031746032	0.020819444444444446	0.9503778957046245	0.9133058327555527	218.0	4.239858179578098	137.0	0.3158842784904802
129	Jan26_100x_cp190_rep1_3R4_E-F-D_Position002_1_cmle.ics	32	2	0	1.7328	1.6860210297329314	2.0	1.0389843448820495	1.0	0.21761108282612993	1.41790562471494	0.719202380952381	0.8628888888888889	0.7181626984126984	0.5567599206349206	0.672833162604635	0.944186790362394	340.0	6.381147085122064	275.0	0.634074281641475
130	Jan26_100x_cp190_rep1_3R4_E-F-D_Position002_1_cmle.ics	32	3	0	1.7328	0.9461891379318923	2.0	0.0	1.0	0.12227235687404153	2.060787437684526	0.0416468253968254	0.1443154761904762	0.0416468253968254	0.020819444444444446	0.9888850403702862	0.9232065831014736	200.0	3.931220467743217	93.0	0.21443239342784423
131	Jan26_100x_cp190_rep1_3R4_E-F-D_Position002_1_cmle.ics	33	1	0	2.3826	0.38031892336145295	1.0	0.8058225447605828	1.0	0.28195452990586556	2.7537226486859296	0.6078501146153146	0.7648565446585953	0.6078501146153146	0.4635113663635085	0.6852548512894019	0.9878905255391868	454.0	8.74154357331025	483.0	1.1136650110284811
132	Jan26_100x_cp190_rep1_3R4_E-F-D_Position002_1_cmle.ics	34	1	0	2.166	0.3565961614665387	1.0	0.9342894015681998	1.0	0.274164075922167	1.9863115111107028	0.6885926973832788	0.8304542723588841	0.688358338695176	0.5214651252966768	0.6130218685094196	0.9769655069682164	450.0	8.464910758765436	470.0	1.0836905904417933
133	Jan26_100x_cp190_rep1_3R4_E-F-D_Position002_1_cmle.ics	35	1	0	2.3826	4.185980537096482	1.0	0.0	1.0	0.1400105401138737	2.8361337505502084	0.09057984718965126	0.2483262727891671	0.09057984718965126	0.03230198956048112	0.9434245966624257	0.9180852341690221	298.0	6.004269407166832	181.0	0.41733616355311615
134	Jan26_100x_cp190_rep1_3R4_E-F-D_Position002_1_cmle.ics	36	1	0	1.2995999999999999	0.8145499829093745	1.0	0.2918229810711206	1.0	0.24488236740952235	1.97237439972254	0.4383063261447139	0.6025604969003566	0.4344946025515211	0.21383051293712152	0.7998421006554206	0.9219081138269689	224.0	4.163297175746505	156.0	0.35969304704025484
135	Jan26_100x_cp190_rep1_3R4_E-F-D_Position002_1_cmle.ics	36	2	0	1.5162	0.5958263244575226	2.0	0.0	1.0	0.14692590835656255	1.2381581819249663	0.07459489217070778	0.24200854496278035	0.07459489217070778	0.026349960506474545	0.9663222960998376	0.7993909435495231	290.0	5.310572285034688	178.0	0.4104189895715728
136	Jan26_100x_cp190_rep1_3R4_E-F-D_Position002_1_cmle.ics	37	1	0	1.5162	6.46455109558034	1.0	0.928575039696583	1.0	0.1422482744025464	2.306866333018116	0.6820521528198908	0.7585518496058217	0.6815427531837477	0.5329120679199515	0.6082290338562567	0.7148869030466684	172.0	3.1884584567909178	80.0	0.18445797284115634
137	Jan26_100x_cp190_rep1_3R4_E-F-D_Position002_1_cmle.ics	37	2	0	2.3826	0.23648049206725477	1.0	0.0	1.0	0.14294386846437485	2.4112508395599828	0.12608853850818677	0.3238253486961795	0.12608853850818677	0.023718617343844756	0.96259432627285	0.8362881862253789	430.0	8.439251118785702	317.0	0.7309147173830819
138	Jan26_100x_cp190_rep1_3R4_E-F-D_Position002_1_cmle.ics	38	1	0	2.3826	0.22148724244486115	1.0	0.0	1.0	0.20110492041934397	2.5787867846136265	0.18786541175471919	0.38121133665099793	0.1435066795411861	0.02448192438695712	0.9323500281431385	0.9266564900764829	430.0	8.345630123424023	376.0	0.8669524723534348
139	Jan26_100x_cp190_rep1_3R4_E-F-D_Position002_1_cmle.ics	39	1	0	1.5162	0.3222583909526215	1.0	1.441430168439709	1.0	0.2822960011900436	2.6907283523414014	0.9440054764639679	0.9847598825808996	0.9371714991820113	0.8434102590877974	0.4689525086686215	0.9895141722183715	228.0	4.346308994929644	172.0	0.3965846416084861
140	Jan26_100x_cp190_rep1_3R4_E-F-D_Position002_1_cmle.ics	40	1	0	1.9493999999999998	0.5277214155178555	1.0	1.1554092027302227	1.0	0.28644439865762683	2.464924472354031	0.7915475491514077	0.8823905444927926	0.7827461137053275	0.6510812486625001	0.5806948649959884	0.9833777908653977	374.0	7.094158589923614	364.0	0.8392837764272613
141	Jan26_100x_cp190_rep1_3R4_E-F-D_Position002_1_cmle.ics	42	1	0	2.3826	0.49906824267578054	1.0	1.7328	1.0	0.3178826436183224	3.0335603109820037	0.9622828904338557	0.9855118981290828	0.9427460575082968	0.807538577069354	0.3937075654479291	0.9929084308605047	444.0	8.588282260277857	496.0	1.143639431615169
142	Jan26_100x_cp190_rep1_3R4_E-F-D_Position002_1_cmle.ics	43	1	0	1.9493999999999998	0.7209264227378874	1.0	1.9819271143187867	1.0	0.2945243112740431	2.2288563416901823	0.9294859845177241	0.9753392266711145	0.9292407013137368	0.8607674420886355	0.3557076418306039	0.988363217887137	384.0	7.247419902956	384.0	0.8853982696375502
143	Jan26_100x_cp190_rep1_3R4_E-F-D_Position002_1_cmle.ics	44	1	0	2.3826	0.37442315247708435	1.0	1.906386119690093	1.0	0.26294661485444204	2.5118737618705884	0.912883304415042	0.9654584028879917	0.9127640678579358	0.837379838331675	0.41988921108387917	0.9814595026022909	422.0	8.096632729259843	418.0	0.9637929080950418
144	Jan26_100x_cp190_rep1_3R4_E-F-D_Position002_1_cmle.ics	44	2	0	0.8664	5.131722759741671	1.0	1.5338067085748235	1.0	0.2537992553353594	1.9827072240128654	0.8035721627866816	0.8615910268323369	0.8053401531161858	0.7404179035746298	0.6331990239845048	0.9908525981363185	126.0	2.347705973567519	67.0	0.15448355225446841
145	Jan26_100x_cp190_rep1_3R4_E-F-D_Position002_1_cmle.ics	45	1	0	2.166	0.36417808784205197	1.0	0.3916201927270152	1.0	0.3087627945782755	2.8106784568406735	0.49173941343135	0.6332175128264033	0.49173941343135	0.2824776016540317	0.7769606005535101	0.9920101362709168	400.0	7.698604193603506	418.0	0.9637929080950418
146	Jan26_100x_cp190_rep1_3R4_E-F-D_Position002_1_cmle.ics	46	1	0	2.3826	0.47084919804775754	1.0	0.0	1.0	0.18332854861369566	2.4398297066953045	0.11980873790151544	0.31217175027956656	0.1348089307060502	0.021262484093625883	0.9669261255941602	0.8505136440292724	426.0	8.326455046123824	354.0	0.8162265298221167
147	Jan26_100x_cp190_rep1_3R4_E-F-D_Position002_1_cmle.ics	47	1	0	2.166	0.4704420315308055	2.0	2.3825999999999996	1.0	0.22721806422426757	1.9653573734231418	0.9802824451778266	0.9982302303931305	0.9740553450871243	0.8705615159470721	0.29589058737236856	0.9112940168463294	532.0	10.01655966102029	550.0	1.26814856328295
148	Jan26_100x_cp190_rep1_3R4_E-F-D_Position002_1_cmle.ics	47	2	0	1.9493999999999998	0.5035075201210208	1.0	1.9319612809801423	1.0	0.2967243241079893	2.4292000724294507	0.8459594448738904	0.9066461489861218	0.8449925930535047	0.7650370586644522	0.5772001061568933	0.9951003685235735	314.0	5.987348721005948	285.0	0.6571315282466194
149	Jan26_100x_cp190_rep1_3R4_E-F-D_Position002_1_cmle.ics	48	1	0	2.166	0.5013375338353863	1.0	1.0368959615364501	1.0	0.2819373521128989	2.459803341267974	0.7294289910826751	0.8455520237916593	0.7273372167578407	0.5733280584241663	0.6248301758035792	0.9899199775960282	426.0	8.115807806560046	439.0	1.0122131259658453
150	Jan26_100x_cp190_rep1_3R4_E-F-D_Position002_1_cmle.ics	49	1	0	2.8158	0.34802778271510365	1.0	0.0	1.0	0.21627239207126017	2.855548528261408	0.1349972743555798	0.3121485865586792	0.1349972743555798	0.021024452924227086	0.934773466337284	0.8963665823558064	478.0	9.394914760441086	457.0	1.0537161698551054
151	Jan26_100x_cp190_rep1_3R4_E-F-D_Position002_1_cmle.ics	50	1	0	1.7328	0.717408037640571	1.0	0.3720027687491155	1.0	0.2867926900805803	1.703460800583185	0.5245016910124487	0.7350315415797174	0.5243337890671848	0.27067952315847543	0.7307916778139821	0.9777422168916373	408.0	7.526307108640132	415.0	0.9568757341134986
152	Jan26_100x_cp190_rep1_3R4_E-F-D_Position002_1_cmle.ics	52	1	0	1.083	4.916092664228042	1.0	1.0161559471409798	1.0	0.2174948760177549	2.522587748794474	0.7601280928068639	0.8385396211594816	0.7548110328993082	0.6799391760571181	0.5832452313855844	0.8481422343942902	130.0	2.437096797388976	65.0	0.14987210293343953
153	Jan26_100x_cp190_rep1_3R4_E-F-D_Position002_1_cmle.ics	52	2	0	1.2995999999999999	3.1761303880307143	1.0	1.7539750749824343	1.0	0.13740746407303367	1.3320270142134272	0.9869691751508011	0.9973313998570034	0.9839581885743633	0.9090309456914696	0.13736367889071222	0.6919459532568631	228.0	4.1824722530467024	120.0	0.2766869592617345
154	Jan26_100x_cp190_rep1_3R4_E-F-D_Position002_1_cmle.ics	53	1	0	2.166	0.345641377436765	2.0	0.8595614345612763	1.0	0.27036993463659165	1.7698871714581639	0.6333239962013815	0.7945204699537926	0.6305501848068922	0.4214120931800222	0.7670595941050923	0.9588875815933275	652.0	11.996126910451437	814.0	1.8768598736587656
155	Jan26_100x_cp190_rep1_3R4_E-F-D_Position002_1_cmle.ics	53	2	0	1.5162	0.4525746944065587	1.0	0.0	1.0	0.12976765285083008	2.139095077322865	0.04632128387841688	0.12333668103674048	0.032723231467501085	0.016359338384493983	0.9806092625613015	0.8832200972613697	156.0	3.088352898749707	66.0	0.15217782759395398
156	Jan26_100x_cp190_rep1_3R4_E-F-D_Position002_1_cmle.ics	54	1	0	1.9493999999999998	0.2562615237355121	1.0	0.10317500441073144	1.0	0.30116483143793865	2.4609294016110113	0.2631420673661014	0.4296363212074992	0.2631420673661014	0.05699366563299164	0.8804171868240023	0.9968656781421822	348.0	6.630144479286238	335.0	0.7724177612723421
157	Jan26_100x_cp190_rep1_3R4_E-F-D_Position002_1_cmle.ics	54	2	0	2.3826	0.4410171204006594	2.0	1.6162859307598463	1.0	0.3025170428803585	2.723292093423748	0.7865032032699095	0.8679405969653738	0.7847397809314622	0.68103827805297	0.6530893443861356	0.9928304925797846	452.0	8.650037663718676	497.0	1.1459451562756837
158	Jan26_100x_cp190_rep1_3R4_E-F-D_Position002_1_cmle.ics	55	1	0	2.166	1.3093206359300769	1.0	1.6456566907434287	1.0	0.2529779878953762	1.8404157109636465	0.88488314028062	0.9495549833057544	0.884236911417689	0.7590374127346251	0.47572806759789954	0.9635014537826021	422.0	8.003011733898166	410.0	0.945347110810926
159	Jan26_100x_cp190_rep1_3R4_E-F-D_Position002_1_cmle.ics	57	1	0	1.9493999999999998	0.49241480953101	1.0	2.166	1.0	0.30396734159827815	2.233789766641544	0.9851395890389356	0.996620005571997	0.9753991074291541	0.9145040134148457	0.364784147241869	0.9881057964754315	378.0	7.160144164904652	381.0	0.878481095656007
160	Jan26_100x_cp190_rep1_3R4_E-F-D_Position002_1_cmle.ics	58	1	0	2.3826	6.590847469110673	1.0	1.5782740824160237	1.0	0.2332189081378814	2.0131607171378327	0.7768695444876403	0.8562667332942125	0.7747331841854324	0.6717294432626715	0.6017019005200845	0.9489227841627327	542.0	10.263441969414357	573.0	1.3211802304747822
161	Jan26_100x_cp190_rep1_3R4_E-F-D_Position002_1_cmle.ics	58	2	0	1.7328	0.5799596322396003	1.0	0.20635000882146287	1.0	0.28005898439743604	2.3670937857303613	0.2725784860265532	0.4329178280642558	0.2725784860265532	0.13912817244920414	0.9110477917869616	0.9897148242117471	246.0	4.701757204445364	192.0	0.4426991348187751
162	Jan26_100x_cp190_rep1_3R4_E-F-D_Position002_1_cmle.ics	58	3	0	1.2995999999999999	7.078437854441843	1.0	3.8987999999999996	1.0	0.28838696088162386	2.7305270183368484	0.9970040526663244	0.999013194087875	0.9967519071370938	0.9912390889752806	0.1224394523585709	0.9922900157839974	166.0	3.1948037141012513	108.0	0.24901826333556107
163	Jan26_100x_cp190_rep1_3R4_E-F-D_Position002_1_cmle.ics	59	1	0	2.166	0.3930880964055947	1.0	0.0	1.0	0.23092087712273712	1.8127052858217378	0.18534368820287692	0.403915198035207	0.18534368820287692	0.02007287668849398	0.9160824071459998	0.9824952923078851	456.0	8.622402243338042	440.0	1.0145188506263596
164	Jan26_100x_cp190_rep1_3R4_E-F-D_Position002_1_cmle.ics	59	2	0	1.083	8.062581729670397	1.0	0.5556144027286182	1.0	0.2984777951259377	1.8821405842095407	0.46055858743696904	0.5599710233185327	0.46055858743696904	0.31297827418097374	0.7789346863508714	0.9763718412380411	178.0	3.3225446925231044	122.0	0.2812984085827634
165	Jan26_100x_cp190_rep1_3R4_E-F-D_Position002_1_cmle.ics	60	1	0	1.5162	1.670000816002012	1.0	0.8595614345612763	1.0	0.30696027392889	2.758849568493607	0.7650368212729473	0.865505455655912	0.7594578405233671	0.6192198823128693	0.5547854626475127	0.9856307586697461	220.0	4.2143378449675675	170.0	0.39197319228745714
166	Jan26_100x_cp190_rep1_3R4_E-F-D_Position002_1_cmle.ics	61	1	0	2.3826	0.6442719285967251	1.0	1.5009357274113917	1.0	0.3009334350622339	2.829278944923504	0.8509013661436322	0.9302089581858117	0.8454530283827728	0.7312814869271466	0.5577438071154782	0.9934080079523462	420.0	8.075342566189535	444.0	1.0237417492684175
167	Jan26_100x_cp190_rep1_3R4_E-F-D_Position002_1_cmle.ics	62	1	0	1.9493999999999998	0.34289801917581586	1.0	0.42540144110901373	1.0	0.3113837100231228	1.9938541016600766	0.5056083297932917	0.6908594618534152	0.5046592973544591	0.29525303012500115	0.7882735111399578	0.9783679872099668	414.0	7.730609090893576	442.0	1.0191302999473888
168	Jan26_100x_cp190_rep1_3R4_E-F-D_Position002_1_cmle.ics	63	1	0	1.7328	0.73991014108908	1.0	0.0	1.0	0.30153570227513826	2.7454762908348944	0.31189970284065516	0.504269215389561	0.29276075928524947	0.029860985879050658	0.8708504745883213	0.9966257636963597	290.0	5.544624773438881	255.0	0.5879597884311858
169	Jan26_100x_cp190_rep1_3R4_E-F-D_Position002_1_cmle.ics	64	1	0	3.2489999999999997	0.3449202039464028	1.0	0.8664	1.0	0.23607140033297913	2.788978730606103	0.6177697365473921	0.8206775206685614	0.6177149853913961	0.4393718051456132	0.7066864966032839	0.9335738430963758	676.0	13.141008323231148	803.0	1.851496902393107
170	Jan26_100x_cp190_rep1_3R4_E-F-D_Position002_1_cmle.ics	65	1	0	2.3826	0.3726118660328001	1.0	0.0	1.0	0.2923478674015779	2.5793883065803724	0.2617159199237369	0.48045996186844614	0.2617159199237369	0.023272163965681603	0.9000515580842297	0.9889269302558814	408.0	7.830575343565583	419.0	0.9660986327555563
171	Jan26_100x_cp190_rep1_3R4_E-F-D_Position002_1_cmle.ics	66	1	0	1.9493999999999998	0.3659372836384552	1.0	1.5627088357751586	1.0	0.3002064232218381	2.46716170370764	0.8602763057454121	0.9339571024519818	0.8579200734226702	0.7503386532411431	0.5416719336975445	0.9905526757820622	426.0	8.045592060038787	453.0	1.0444932712130475
172	Jan26_100x_cp190_rep1_3R4_E-F-D_Position002_1_cmle.ics	67	1	0	1.9493999999999998	0.3986665012179534	1.0	1.650800070571703	1.0	0.25200203932863974	1.727383112901964	0.8576531949775602	0.9309023253630079	0.8570388890845277	0.7581806372347627	0.5239932126030381	0.9738781625388151	490.0	9.171577006256644	512.0	1.1805310261834003
173	Jan26_100x_cp190_rep1_3R4_E-F-D_Position002_1_cmle.ics	68	1	0	1.9493999999999998	0.41946134835977034	1.0	0.687545504971255	1.0	0.294380812315981	2.5936798574052236	0.6125954771605618	0.757946002222378	0.6017989248495891	0.4222342906910394	0.7554349829149387	0.9850939128198863	394.0	7.494302211350062	399.0	0.9199841395452671
174	Jan26_100x_cp190_rep1_3R4_E-F-D_Position002_1_cmle.ics	69	1	0	1.5162	4.608313548130385	1.0	0.0	1.0	0.24946050287531116	2.6916503809208217	0.2600451980613159	0.4624770811717384	0.2600451980613159	0.036698551672186136	0.8920120371128389	0.9536233872669991	190.0	3.637527661668315	123.0	0.2836041332432778
175	Jan26_100x_cp190_rep1_3R4_E-F-D_Position002_1_cmle.ics	70	1	0	2.166	0.30660454479801535	2.0	0.0	1.0	0.24584962556317194	2.3442758231504497	0.18297964105588368	0.44031607854873206	0.18098159509202455	0.02235919057133552	0.9218669210178867	0.8887607989534193	456.0	8.598996994497616	454.0	1.0467989958735622
176	Jan26_100x_cp190_rep1_3R4_E-F-D_Position002_1_cmle.ics	73	1	0	2.5991999999999997	0.23469852827199614	2.0	0.0	1.0	0.15792076546770858	1.4744706164096362	0.14815383703911755	0.33681310603450737	0.14710935665713615	0.01599964013701125	0.9489023630603131	0.9041753639510809	834.0	15.922977901285352	900.0	2.0751521944630085
177	Jan26_100x_cp190_rep1_3R4_E-F-D_Position002_1_cmle.ics	74	1	0	1.5162	0.46853904655309014	1.0	0.4883922886704704	1.0	0.29222941578032335	2.4908457538136415	0.5812882912579425	0.7188867544926515	0.5812882912579425	0.40128669993293703	0.7095332609357218	0.9980051524215992	228.0	4.369714243770064	175.0	0.40350181559002946
178	Jan26_100x_cp190_rep1_3R4_E-F-D_Position002_1_cmle.ics	75	1	0	1.7328	0.5632731715035759	1.0	0.0	1.0	0.27266969981039907	2.600944890816111	0.23065065656311	0.4522542120162214	0.21754820678676645	0.028798017705234498	0.8791298381175154	0.9827657615948042	310.0	5.897957897184492	268.0	0.6179342090178737
179	Jan26_100x_cp190_rep1_3R4_E-F-D_Position002_1_cmle.ics	76	1	0	1.9493999999999998	0.8910269684906071	1.0	2.5884534995768287	1.0	0.27175535860567457	2.178215436107186	0.9816944196989424	0.9959889444710934	0.9777336165741566	0.9426208912949131	0.303944896041003	0.9798050672998103	426.0	7.998781562357944	431.0	0.9937673286817297
180	Jan26_100x_cp190_rep1_3R4_E-F-D_Position002_1_cmle.ics	77	1	0	2.3826	0.5921178312064771	1.0	0.6016084874694266	1.0	0.14175114712235987	1.2249074563234352	0.5898277493015377	0.7305299513826253	0.586461931055723	0.38769606441252175	0.6725856968176178	0.7600576411134272	490.0	9.288603250458765	384.0	0.8853982696375502
181	Jan26_100x_cp190_rep1_3R4_E-F-D_Position002_1_cmle.ics	77	2	0	0.8664	3.8532110206690104	1.0	1.1554092027302227	1.0	0.23694888849478715	2.2224217521815652	0.7257232109466089	0.7927359922564181	0.7257232109466089	0.6175286534527136	0.6013881274070415	0.8867093445588261	134.0	2.456271874689174	71.0	0.16370645089652625
182	Jan26_100x_cp190_rep1_3R4_E-F-D_Position002_1_cmle.ics	78	1	0	1.2995999999999999	0.9341399991654472	1.0	0.0	1.0	0.28649227870854427	2.2815327793538853	0.3585176389095047	0.6112636682994409	0.3585176389095047	0.03450472514967097	0.85288849061546	0.9855185785327075	218.0	4.099426686535578	162.0	0.37352739500334153
183	Jan26_100x_cp190_rep1_3R4_E-F-D_Position002_1_cmle.ics	80	1	0	1.5162	0.519367208371532	1.0	1.7539750749824343	1.0	0.27014312226221904	2.1433553937392316	0.9450725066587747	0.9819423892670416	0.945536154680872	0.8934004143237644	0.3724540442312967	0.9823016785501519	214.0	4.01003586271412	153.0	0.35277587305871144
184	Jan26_100x_cp190_rep1_3R4_E-F-D_Position002_1_cmle.ics	81	1	0	1.5162	2.358700230068872	1.0	0.1459114905355603	1.0	0.17863475586160257	2.3273054405278155	0.41246068593679797	0.6153558138731121	0.41246068593679797	0.16223891429822238	0.79532449277175	0.8054871774256556	166.0	3.0309669722183123	85.0	0.19598659614372857
185	Jan26_100x_cp190_rep1_3R4_E-F-D_Position002_1_cmle.ics	81	2	0	1.2995999999999999	1.3309320492575099	1.0	0.0	1.0	0.1766281941580743	2.274752028808581	0.09143903872075207	0.34125758919828114	0.09143903872075207	0.03404914689922927	0.9530584382661588	0.812507859278926	156.0	2.901110908026349	77.0	0.17754079885961296
186	Jan26_100x_cp190_rep1_3R4_E-F-D_Position002_1_cmle.ics	82	1	0	1.9493999999999998	0.32469033740423026	1.0	1.3229242629964544	1.0	0.30020689798568345	2.5163755621721116	0.8377994215509357	0.9201727931179393	0.8345487355696735	0.7176445504659729	0.513327374579393	0.9922483455564792	340.0	6.474768080483743	323.0	0.7447490653461686
187	Jan26_100x_cp190_rep1_3R4_E-F-D_Position002_1_cmle.ics	83	1	0	1.9493999999999998	0.6849132776744847	1.0	1.963038337813582	1.0	0.30728722777879247	2.0585547280454892	0.9205886023094866	0.96154455312491	0.9194991313028538	0.8573776864819206	0.3542158522627719	0.9867784481078186	400.0	7.581577949401409	417.0	0.9614871834345272
188	Jan26_100x_cp190_rep1_3R4_E-F-D_Position002_1_cmle.ics	84	1	0	1.7328	0.288620374070259	2.0	0.2918229810711206	1.0	0.31198953755017106	2.4611223761592598	0.412974933398534	0.5946963329716733	0.412974933398534	0.2005633745421945	0.8172211271217852	0.9941144262252517	328.0	6.183190360178951	312.0	0.7193860940805097
189	Jan26_100x_cp190_rep1_3R4_E-F-D_Position002_1_cmle.ics	84	2	0	1.083	0.43591983577346394	1.0	0.2918229810711206	1.0	0.3068914311146678	2.7759786301845235	0.3452375494735555	0.45188903660915763	0.343337561189301	0.2005633745421945	0.8356189883007783	1.0001320159954097	132.0	2.5286027069805446	79.0	0.18215224818064185
190	Jan26_100x_cp190_rep1_3R4_E-F-D_Position002_1_cmle.ics	85	1	0	1.7328	3.315444179432705	1.0	0.0	1.0	0.2366747676127321	2.802155073840658	0.16890529654752198	0.3619636024766803	0.16662933127839355	0.03146477182104103	0.9425223945039019	0.9672392868569912	262.0	5.059320499731197	194.0	0.44731058413980407
191	Jan26_100x_cp190_rep1_3R4_E-F-D_Position002_1_cmle.ics	86	1	0	2.166	0.3263245789303971	1.0	0.0	1.0	0.21816950923377737	2.2450049250872555	0.18179520036263153	0.4027868580942668	0.1721540835272889	0.02260127095373833	0.9344873343637747	0.9454811530122765	478.0	9.090646525515627	459.0	1.0583276191761344
192	Jan26_100x_cp190_rep1_3R4_E-F-D_Position002_1_cmle.ics	87	1	0	1.083	0.4535852393519452	1.0	0.7540056732031717	1.0	0.30350133109819233	2.266214382094351	0.7764049901720887	0.8719764130129568	0.7702274459464881	0.635815716635244	0.588621729294929	1.0079588832828164	154.0	2.90322599379646	99.0	0.22826674139093092
193	Jan26_100x_cp190_rep1_3R4_E-F-D_Position002_1_cmle.ics	89	1	0	2.166	0.4927352295465779	1.0	0.8254000352858515	1.0	0.2982284291428165	2.1633497369741113	0.6698689996002761	0.7879442385261093	0.6583542279879356	0.49654329735818886	0.7268674168243362	0.9890468834333745	420.0	7.934911073147018	442.0	1.0191302999473888
194	Jan26_100x_cp190_rep1_3R4_E-F-D_Position002_1_cmle.ics	91	1	0	1.5162	1.8039422108168452	1.0	1.0521827216106825	1.0	0.30999150388869845	2.4088983656316336	0.7924042927135801	0.8763242903571042	0.7820259801466907	0.6819592133297986	0.584812477341298	0.9986766930824613	246.0	4.678351955604944	202.0	0.4657563814239197
195	Jan26_100x_cp190_rep1_3R4_E-F-D_Position002_1_cmle.ics	92	1	0	1.5162	0.7154363532882839	1.0	0.9018655279647406	1.0	0.32241436284387354	2.825668083757019	0.7740432315530138	0.86909579389764	0.769138155914518	0.6287749573592857	0.5607510155124735	0.9957745117113264	224.0	4.303728668789026	179.0	0.4127247142320873
196	Jan26_100x_cp190_rep1_3R4_E-F-D_Position002_1_cmle.ics	93	1	0	2.166	0.3317061051631021	1.0	0.3720027687491155	1.0	0.3016889979462374	2.6110543841863825	0.4671329073850227	0.6395515208328194	0.4651223984672439	0.2571292892912648	0.7997141726842459	0.9945495527556135	354.0	6.811041212699263	344.0	0.7931692832169722
197	Jan26_100x_cp190_rep1_3R4_E-F-D_Position002_1_cmle.ics	93	2	0	1.5162	2.110592868970005	1.0	0.72222503087512	1.0	0.2890909267796596	2.623745279476831	0.5226418662785439	0.6524800388122785	0.5259721571239444	0.4146356003979903	0.7388147287534063	0.9987421490444319	200.0	3.814194223541119	143.0	0.3297186264535669
198	Jan26_100x_cp190_rep1_3R4_E-F-D_Position002_1_cmle.ics	94	1	0	2.166	0.5075282315457883	1.0	0.2918229810711206	1.0	0.3220388415762447	2.8739718659516313	0.4070696841743596	0.5942458792574978	0.4070696841743596	0.18514859989692492	0.783173870055412	0.9933937437925139	410.0	7.8986760043167275	443.0	1.021436024607903
199	Jan26_100x_cp190_rep1_3R4_E-F-D_Position003_2_cmle.ics	1	1	0	1.9493999999999998	0.45602129748856834	1.0	0.32626801153583	1.0	0.3185280458326998	2.3043869346954247	0.46771917680572933	0.6484271299638302	0.4560467354056449	0.20519764040969546	0.8142789331319521	0.9781002162322396	462.0	8.662867483708533	527.0	1.2151168960911172
200	Jan26_100x_cp190_rep1_3R4_E-F-D_Position003_2_cmle.ics	2	1	0	1.7328	0.7855771959479019	1.0	1.0542408233015097	1.0	0.23695615633001815	1.410639444756388	0.7422112722027439	0.8469313623298272	0.7402897543615823	0.5980000421154595	0.5992255030427671	0.9827578922204177	410.0	7.594407769391277	380.0	0.8761753709954926
201	Jan26_100x_cp190_rep1_3R4_E-F-D_Position003_2_cmle.ics	3	1	0	1.5162	0.8338631819344784	1.0	1.5897231072394298	1.0	0.30978591894887436	2.7225594465640923	0.9156423975128335	0.9628099920468512	0.9147657436194057	0.8511586291663654	0.38599007313371625	0.9867179308958051	208.0	3.969570622343613	157.0	0.3619987717007692
202	Jan26_100x_cp190_rep1_3R4_E-F-D_Position003_2_cmle.ics	4	1	0	1.9493999999999998	1.0368628397733337	1.0	1.0317500441073144	1.0	0.2980128855025691	2.122323828817672	0.7211551443255357	0.8257855323438611	0.7211551443255357	0.5766833478843956	0.6431825304813088	0.9878890978949608	422.0	7.956201236217327	445.0	1.0260474739289323
203	Jan26_100x_cp190_rep1_3R4_E-F-D_Position003_2_cmle.ics	5	1	0	2.3826	0.434236542613588	2.0	0.0	1.0	0.24937962484195778	2.5413517633161162	0.17519129931101762	0.4073131973660143	0.17156347173952807	0.02098385769160417	0.9249586858164395	0.9604761358741838	500.0	9.675917051895338	525.0	1.2105054467700884
204	Jan26_100x_cp190_rep1_3R4_E-F-D_Position003_2_cmle.ics	6	1	0	1.9493999999999998	0.5973933706933696	1.0	0.0	1.0	0.2968361542904451	1.9786187095335162	0.25876597608628715	0.4356120895658321	0.2247082344879629	0.022588787357044657	0.9072437812489041	0.9785267350259694	432.0	8.039246802728456	460.0	1.0606333438366489
205	Jan26_100x_cp190_rep1_3R4_E-F-D_Position003_2_cmle.ics	7	1	0	1.9493999999999998	0.9860906931418528	1.0	0.72222503087512	1.0	0.29148211926161693	2.2895419705747546	0.5929331538375242	0.739059970831931	0.5913385258906678	0.4188843213616039	0.7071771870374438	0.9826423048169542	386.0	7.292115314866726	385.0	0.8877039942980649
206	Jan26_100x_cp190_rep1_3R4_E-F-D_Position003_2_cmle.ics	7	2	0	1.5162	0.5811379794679525	1.0	0.0	1.0	0.2013060773872332	2.587587560092181	0.06096046284276488	0.1943462826738465	0.06096046284276488	0.021471384842219977	0.9714455353702584	0.9103720978712706	194.0	3.7737289831706122	114.0	0.26285261129864773
207	Jan26_100x_cp190_rep1_3R4_E-F-D_Position003_2_cmle.ics	8	1	0	1.9493999999999998	1.0614433508864007	1.0	0.20635000882146287	1.0	0.21577373597594576	1.49571937153236	0.41137176624043953	0.6357892448467362	0.4062096088855511	0.15793790391114448	0.7892579737167839	0.9710187830616808	514.0	9.590895704983305	509.0	1.1736138522018569
208	Jan26_100x_cp190_rep1_3R4_E-F-D_Position003_2_cmle.ics	9	1	0	1.9493999999999998	1.3320368994691383	1.0	1.9375630468460487	1.0	0.28702650550266834	2.1486430309885676	0.9304605377188242	0.9761549127761748	0.9293390157115038	0.845660729397131	0.37674373064373545	0.9835160090343187	390.0	7.264479894486089	388.0	0.8946211682796081
209	Jan26_100x_cp190_rep1_3R4_E-F-D_Position003_2_cmle.ics	11	1	0	2.166	0.12560592423270958	1.0	1.2466683216206906	1.0	0.24863418707443927	2.001838502344261	0.7961532507109275	0.903878119729155	0.7960228800508445	0.6496288510270763	0.5399966316714027	0.9446443622234523	478.0	8.97362028131354	490.0	1.1298050836520823
210	Jan26_100x_cp190_rep1_3R4_E-F-D_Position003_2_cmle.ics	13	1	0	1.5162	0.32525476514456275	1.0	0.0	1.0	0.29724933625827615	2.6533924325338942	0.24169741697416974	0.47878749973940415	0.24169741697416974	0.03285070986303083	0.8866430509290927	0.982830859352833	242.0	4.635771629464328	193.0	0.44500485947928964
211	Jan26_100x_cp190_rep1_3R4_E-F-D_Position003_2_cmle.ics	14	1	0	2.5991999999999997	0.3994120977104354	1.0	2.166	1.0	0.2893578178637572	2.794623913917802	0.9867160089309015	0.9993548293559892	0.9818482326673819	0.8815713167280425	0.2887363452144856	0.9929827444331927	492.0	9.497135404252418	552.0	1.2727600126039784
212	Jan26_100x_cp190_rep1_3R4_E-F-D_Position003_2_cmle.ics	15	1	0	2.166	0.42198608562710815	1.0	0.0	1.0	0.29666299284965536	2.126560669031266	0.1925269384747147	0.4265899177405541	0.1925269384747147	0.021857509908976835	0.9242167763131257	0.9821580129762197	458.0	8.59688190872751	502.0	1.157473779578256
213	Jan26_100x_cp190_rep1_3R4_E-F-D_Position003_2_cmle.ics	17	1	0	2.166	0.475820203586592	1.0	0.0	1.0	0.299558442064039	2.3787229722639203	0.20009826647853254	0.4819991769132567	0.2009717462877108	0.021868490895652758	0.921474257881446	0.9796740759303709	440.0	8.358459943413887	475.0	1.0952192137443655
214	Jan26_100x_cp190_rep1_3R4_E-F-D_Position003_2_cmle.ics	18	1	0	1.2995999999999999	1.3708182521528105	1.0	0.9547396422012142	1.0	0.2826828280317748	2.526627137693325	0.8143950723963354	0.9009549447749454	0.8119578583535512	0.6571338362856858	0.596016412293093	0.9980126044094074	164.0	3.1032978045096833	105.0	0.24210108935401767
215	Jan26_100x_cp190_rep1_3R4_E-F-D_Position003_2_cmle.ics	18	2	0	1.2995999999999999	0.32160639640819444	1.0	0.6190500264643886	1.0	0.30521351950515235	2.8899803522733762	0.62089135564492	0.7201081236775344	0.617357395282883	0.48023087063932557	0.7108257733652591	1.017557533427335	130.0	2.530717792750656	77.0	0.17754079885961296
216	Jan26_100x_cp190_rep1_3R4_E-F-D_Position003_2_cmle.ics	19	1	0	2.166	1.0408908318839891	1.0	0.10317500441073144	1.0	0.27104064311245524	2.5354812200377856	0.3124967260917393	0.5312265369907981	0.3099518080704021	0.05382086920081717	0.8563624729450094	0.9895466318291503	444.0	8.471256016075767	458.0	1.0560218945156201
217	Jan26_100x_cp190_rep1_3R4_E-F-D_Position003_2_cmle.ics	20	1	0	1.7328	4.2340258372148964	1.0	1.0542408233015097	1.0	0.29027969106931584	2.5067062525775565	0.7252194412399057	0.8228243968500778	0.7225159251642674	0.6106660982093595	0.6130993296793724	0.9915096844326248	296.0	5.6553057603306485	258.0	0.5948769624127291
218	Jan26_100x_cp190_rep1_3R4_E-F-D_Position003_2_cmle.ics	20	2	0	1.2995999999999999	0.3479886559672715	1.0	0.8254000352858515	1.0	0.2727950530544802	2.047160367386815	0.604589456788885	0.6945954757486081	0.608040327030145	0.5164844259417164	0.6973592640942035	0.9752434713365813	202.0	3.8120791377710073	141.0	0.325107177132538
219	Jan26_100x_cp190_rep1_3R4_E-F-D_Position003_2_cmle.ics	23	1	0	2.166	0.5766842488030567	1.0	0.1459114905355603	1.0	0.31973802782361	2.4090983142935825	0.3799820334087627	0.5904735371821259	0.37069550418272856	0.1309893375482805	0.8688439802586592	0.9867624893395769	462.0	8.733083230229795	528.0	1.2174226207516319
220	Jan26_100x_cp190_rep1_3R4_E-F-D_Position003_2_cmle.ics	24	1	0	1.5162	4.789935427035671	1.0	0.0	1.0	0.18726057688835723	1.9471395853902866	0.23176538691365403	0.458418919928294	0.23176538691365403	0.03217900358530027	0.911903427061964	0.8962128529376397	246.0	4.467704716041164	157.0	0.3619987717007692
221	Jan26_100x_cp190_rep1_3R4_E-F-D_Position003_2_cmle.ics	25	1	0	1.9493999999999998	0.4140628028063779	1.0	0.0	1.0	0.20274592444378617	1.4301148990434152	0.27511734385348574	0.4439077182979622	0.27511734385348574	0.0234015799425999	0.8865676137235513	0.9093953476472321	458.0	8.573476659887096	415.0	0.9568757341134986
222	Jan26_100x_cp190_rep1_3R4_E-F-D_Position003_2_cmle.ics	26	1	0	1.9493999999999998	0.37379114245357087	1.0	0.0	1.0	0.20724794240697922	2.7184300692307333	0.1713235701490332	0.38462390810541286	0.1671868363220004	0.03191194666568173	0.9151743751740511	0.9237271295407481	296.0	5.7255215068519085	218.0	0.5026479759921509
223	Jan26_100x_cp190_rep1_3R4_E-F-D_Position003_2_cmle.ics	27	1	0	1.7328	0.39282094106706994	2.0	0.20635000882146287	1.0	0.29827877659747926	2.156706757242083	0.25308490950723	0.40587810921865686	0.25308490950723	0.1223790554457723	0.9003169356531608	0.9803689688664999	288.0	5.476524112687733	251.0	0.578736889789128
224	Jan26_100x_cp190_rep1_3R4_E-F-D_Position003_2_cmle.ics	27	2	0	2.3826	0.630079049710337	3.0	2.166	1.0	0.2930931921716425	2.6881573997714723	0.9281912947105382	0.9645400081553276	0.9229927961272649	0.8169996758780047	0.4270076912673857	0.9855371587345647	504.0	9.648281631514687	576.0	1.3280974044563254
225	Jan26_100x_cp190_rep1_3R4_E-F-D_Position003_2_cmle.ics	27	3	0	1.2995999999999999	4.360095905714272	3.0	0.3720027687491155	1.0	0.3285581964084495	2.6301862041997395	0.3245046684022877	0.4301642566627981	0.3245046684022877	0.2205315600723524	0.9009150739488229	1.0036927956717698	178.0	3.4161656878847837	128.0	0.2951327565458501
226	Jan26_100x_cp190_rep1_3R4_E-F-D_Position003_2_cmle.ics	28	1	0	1.7328	0.2747980295928726	1.0	0.65253602307166	1.0	0.2820954568828634	2.6538126829082374	0.6487563232249103	0.7737748888248194	0.6432783791576023	0.4767733424195563	0.6445604594179741	0.9919077966828515	276.0	5.255162138904199	229.0	0.5280109472578101
227	Jan26_100x_cp190_rep1_3R4_E-F-D_Position003_2_cmle.ics	29	1	0	1.7328	0.5540482875768347	1.0	0.687545504971255	1.0	0.29193861035649477	2.425051378619377	0.6544758605274922	0.7789962375204887	0.6531068395172106	0.49903609745194455	0.6536931089671563	0.9947358759589005	260.0	4.944409341299209	213.0	0.4911193526895787
228	Jan26_100x_cp190_rep1_3R4_E-F-D_Position003_2_cmle.ics	30	1	0	2.5991999999999997	0.45359435858173425	2.0	0.0	1.0	0.1116050418473828	1.7244891954563881	0.14451120933753236	0.2945897074077881	0.09171191208216131	0.02314057696081638	0.9645166205749822	0.9218021816579733	566.0	11.221081391470685	423.0	0.9753215313976139
229	Jan26_100x_cp190_rep1_3R4_E-F-D_Position003_2_cmle.ics	31	1	0	2.166	0.8499543899458385	1.0	2.9127529904744924	1.0	0.2072712619885681	1.1302159400840337	0.947841672520228	0.9854887708936751	0.948429092877882	0.8873011042441121	0.35432414604760887	0.9704581513495455	886.0	16.42971164343258	1129.0	2.6031631417208185
230	Jan26_100x_cp190_rep1_3R4_E-F-D_Position003_2_cmle.ics	32	1	0	1.9493999999999998	0.501071777726552	1.0	1.5162	1.0	0.30853666188804446	2.2531432504902034	0.9326511102117148	0.9885437455514773	0.9255962764992394	0.7423398182909299	0.4850427478479332	0.9664973118717409	492.0	9.23967766700779	570.0	1.3142630564932387
231	Jan26_100x_cp190_rep1_3R4_E-F-D_Position003_2_cmle.ics	33	1	0	2.166	0.38343682559695513	1.0	0.9733510449106972	1.0	0.2988715747021234	2.518510892993383	0.6810828161780441	0.8142948855125187	0.6760410870960839	0.5178514872672801	0.6788596801052524	0.9958373285037084	436.0	8.315879617273268	468.0	1.0790791411207645
232	Jan26_100x_cp190_rep1_3R4_E-F-D_Position003_2_cmle.ics	34	1	0	2.5991999999999997	0.2732694800715119	1.0	0.0	1.0	0.1366536768219462	2.4350613154146163	0.12573825432624414	0.27812322155007063	0.08727525662373796	0.022011677170499337	0.9565966476187723	0.8543916794812234	398.0	7.77093502589488	276.0	0.6363800063019892
233	Jan26_100x_cp190_rep1_3R4_E-F-D_Position003_2_cmle.ics	34	2	0	1.2995999999999999	6.832424723614367	1.0	1.1112288054572363	1.0	0.20934530637086987	1.850982510132276	0.696503172227726	0.8027949328668086	0.696503172227726	0.6020192652235314	0.6231725200539981	0.8862780948430788	246.0	4.584730960243267	166.0	0.3827502936453994
234	Jan26_100x_cp190_rep1_3R4_E-F-D_Position003_2_cmle.ics	35	1	0	1.2995999999999999	1.185741507625058	2.0	0.2918229810711206	1.0	0.33050755335238097	2.4827423231296994	0.4484534074887637	0.6002617250484893	0.4484534074887637	0.23223424391839786	0.8195051086772296	0.9995716484870392	218.0	4.146237184216418	174.0	0.40119609092951497
235	Jan26_100x_cp190_rep1_3R4_E-F-D_Position003_2_cmle.ics	35	2	0	1.083	0.2028968232171605	1.0	0.6190500264643886	1.0	0.30839548847734544	2.2188232361190523	0.563324219693252	0.6638858380264685	0.5604187600775827	0.4536684348686312	0.706324441110385	1.0025597888996607	134.0	2.5264876212104337	81.0	0.18676369750167077
236	Jan26_100x_cp190_rep1_3R4_E-F-D_Position003_2_cmle.ics	36	1	0	1.9493999999999998	4.758697747748968	3.0	0.5158750220536572	1.0	0.30789450283031616	2.8699776477985304	0.4379546051104502	0.5819563665866193	0.4379546051104502	0.26396002403590635	0.7866906455540602	0.9908699733615643	342.0	6.54286874123489	330.0	0.7608891379697698
237	Jan26_100x_cp190_rep1_3R4_E-F-D_Position003_2_cmle.ics	36	2	0	1.083	0.20327307817974188	1.0	0.41270001764292574	1.0	0.30518905992860607	2.3706648459583954	0.3447742512099302	0.4246762853678166	0.34131203942929905	0.23765936261462067	0.8918104535022909	0.9851909035291857	122.0	2.3051256474269013	70.0	0.1614007262360118
238	Jan26_100x_cp190_rep1_3R4_E-F-D_Position003_2_cmle.ics	36	3	0	1.9493999999999998	2.963999463777167	3.0	0.0	1.0	0.19676605154735982	2.346337126380546	0.14644331495931467	0.3200485056738189	0.13042950082108218	0.01624267588187697	0.9420896542684399	0.8698132111131611	268.0	5.146596237782544	183.0	0.42194761287414506
239	Jan26_100x_cp190_rep1_3R4_E-F-D_Position003_2_cmle.ics	36	4	0	1.5162	0.46422171334808754	3.0	1.482302948152367	1.0	0.279833990233746	2.18985994424963	0.7162938714946733	0.7992915047822342	0.7139813916963319	0.636184668649412	0.7098142375130226	0.9867536706376725	226.0	4.278208334178493	169.0	0.38966746762694277
240	Jan26_100x_cp190_rep1_3R4_E-F-D_Position003_2_cmle.ics	36	5	0	1.5162	0.8921459987064592	4.0	1.3477239015757756	1.0	0.2725343459298552	2.456534694677061	0.6900799822984661	0.7650967401844344	0.6880668666766455	0.5878764016425982	0.7464859270871973	0.9771596316821485	228.0	4.346308994929645	169.0	0.38966746762694277
241	Jan26_100x_cp190_rep1_3R4_E-F-D_Position003_2_cmle.ics	37	1	0	1.9493999999999998	3.5711218420599207	1.0	0.9755754663213545	1.0	0.1216214515989446	2.51382541462094	0.7522673762521072	0.8573991000153248	0.7453572771980663	0.5877450229175665	0.602578172436197	0.7522762637454294	296.0	5.468063769607287	167.0	0.3850560183059138
242	Jan26_100x_cp190_rep1_3R4_E-F-D_Position003_2_cmle.ics	37	2	0	1.083	4.985596071587837	1.0	0.6190500264643886	1.0	0.2409498497775793	2.0320786074141632	0.5615918304796668	0.6308391033589211	0.5545981415177141	0.4317105281489015	0.7602088813384387	0.8937538371485283	132.0	2.434981711618865	70.0	0.1614007262360118
243	Jan26_100x_cp190_rep1_3R4_E-F-D_Position003_2_cmle.ics	38	1	0	2.3826	0.44474196761324725	1.0	1.0317500441073144	1.0	0.2703644493322858	1.8501033158857585	0.7187792992172339	0.8575785491572727	0.7154132961210562	0.5181150927763121	0.6547919110190369	0.9729780660499667	608.0	11.434122327542951	733.0	1.6900961761570945
244	Jan26_100x_cp190_rep1_3R4_E-F-D_Position003_2_cmle.ics	40	1	0	1.9493999999999998	5.489706024351035	1.0	0.0	1.0	0.2579962282862457	2.7130173919322345	0.13253231768477017	0.2976909426312873	0.13253231768477017	0.020070983173060063	0.961790871161769	0.9430704897462512	276.0	5.372188383106298	219.0	0.5049537006526654
245	Jan26_100x_cp190_rep1_3R4_E-F-D_Position003_2_cmle.ics	40	2	0	1.9493999999999998	0.4714121023658615	1.0	3.07005413510431	1.0	0.25138977640038884	2.0862184116797122	0.9844847056512986	0.9949340319424279	0.9833133430128569	0.9614870694190182	0.23187543387576123	0.9340307304960065	382.0	7.27294023756653	352.0	0.8116150805010878
246	Jan26_100x_cp190_rep1_3R4_E-F-D_Position003_2_cmle.ics	41	1	0	1.5162	4.817429014808897	1.0	0.0	1.0	0.13865139822169764	3.1835990167125128	0.08747964617348061	0.17984861153896933	0.08747964617348061	0.03169915944197509	0.961406030141733	0.9197682610791946	140.0	2.707384354623459	58.0	0.13373203030983835
247	Jan26_100x_cp190_rep1_3R4_E-F-D_Position003_2_cmle.ics	41	2	0	0.8664	3.0541093431847353	1.0	0.41270001764292574	1.0	0.19335619482859384	2.4214874272350655	0.44296967829952033	0.536870131584738	0.4503630682568323	0.34563657967697925	0.7504084921521488	0.8435244408147902	118.0	2.122113828243765	53.0	0.12220340700726606
248	Jan26_100x_cp190_rep1_3R4_E-F-D_Position003_2_cmle.ics	42	1	0	1.7328	0.29044481017009416	1.0	0.3777847188762272	1.0	0.2870542601979986	2.0831515266240723	0.524604160198696	0.7077841438288505	0.5205963704100929	0.29797705399226665	0.7579164242238893	0.9956034222123629	316.0	6.032044132916677	283.0	0.6525200789255905
249	Jan26_100x_cp190_rep1_3R4_E-F-D_Position003_2_cmle.ics	43	1	0	2.3826	3.4720980594330118	1.0	0.8664	1.0	0.3127562285659316	2.897082975308707	0.8674636939702371	0.9336169601665859	0.8238138833539771	0.5363347514674996	0.5726777045114962	0.9976659394874658	466.0	9.009716044774615	529.0	1.2197283454121461
250	Jan26_100x_cp190_rep1_3R4_E-F-D_Position003_2_cmle.ics	44	1	0	1.7328	0.4414575627112025	1.0	0.751125369937127	1.0	0.3130662497457829	2.1033077812994443	0.6223626694047222	0.7540983606557377	0.613141669449581	0.45197603536876524	0.7444150838802478	0.9860774338791969	386.0	7.24530481718589	399.0	0.9199841395452671
251	Jan26_100x_cp190_rep1_3R4_E-F-D_Position003_2_cmle.ics	45	1	0	2.166	0.4316136754688012	1.0	1.0246530360797799	1.0	0.2934094857280192	2.495443038459429	0.6894700796926142	0.821896790949196	0.7065604098477302	0.5650482069161804	0.6024408357669941	0.9845099014785064	428.0	8.113692720789933	451.0	1.0398818218920187
252	Jan26_100x_cp190_rep1_3R4_E-F-D_Position003_2_cmle.ics	47	1	0	2.166	0.6721240052610805	1.0	0.42540144110901373	1.0	0.3227575258475583	2.2018816363057265	0.5111705841284617	0.7200036698233114	0.5111705841284617	0.27881258838903705	0.7694121157031186	0.9860726407223478	414.0	7.800824837414832	450.0	1.0375760972315042
253	Jan26_100x_cp190_rep1_3R4_E-F-D_Position003_2_cmle.ics	48	1	0	2.166	0.08538049599750043	1.0	0.5556144027286182	1.0	0.27210200908544846	2.3522545961382613	0.5412819652559617	0.7019720531399913	0.5412819652559617	0.3508847224703386	0.725804371571207	0.9861839577211772	446.0	8.469140930305647	462.0	1.0652447931576776
254	Jan26_100x_cp190_rep1_3R4_E-F-D_Position003_2_cmle.ics	50	1	0	1.7328	0.1809910293158918	1.0	0.1459114905355603	1.0	0.2555793185781677	2.683398024125261	0.36005036095401516	0.5462031292834733	0.3476327305587426	0.1515296124440293	0.8428803166277656	0.9853202615404717	258.0	4.946524427069319	197.0	0.4542277581213474
255	Jan26_100x_cp190_rep1_3R4_E-F-D_Position003_2_cmle.ics	51	1	0	2.166	0.4772504482146142	1.0	0.8754689432133618	1.0	0.30139100589354906	1.9813554178671078	0.6530798966124568	0.7774022736110158	0.6530798966124568	0.48925714982806867	0.6440206882072668	0.990405588390528	470.0	8.794838633670619	526.0	1.2128111714306027
256	Jan26_100x_cp190_rep1_3R4_E-F-D_Position003_2_cmle.ics	52	1	0	2.166	0.4837512783120392	1.0	0.751125369937127	1.0	0.2963204569053848	2.4972013642760107	0.6115943969472263	0.7500718693513644	0.6107792212906554	0.4342424970366199	0.679153575854825	0.9891726178732122	460.0	8.782008813680752	505.0	1.1643909535597992
257	Jan26_100x_cp190_rep1_3R4_E-F-D_Position003_2_cmle.ics	54	1	0	1.9493999999999998	0.21898343925465946	1.0	0.5556144027286182	1.0	0.29514543871431054	2.309054665021972	0.5937339055793991	0.7570171673819742	0.5937339055793991	0.38725560324272773	0.7148401728132803	0.9782489754379579	408.0	7.666738601682646	421.0	0.9707100820765852
258	Jan26_100x_cp190_rep1_3R4_E-F-D_Position003_2_cmle.ics	55	1	0	1.2995999999999999	0.08713820375132415	1.0	1.4772412513556012	1.0	0.30108013882048573	2.5587524438488463	0.8572779629400139	0.9126298762710428	0.8542646377813579	0.7829362309955061	0.5189102660493708	0.9942849161893865	188.0	3.592832249757587	133.0	0.3066613798484224
259	Jan26_100x_cp190_rep1_3R4_E-F-D_Position003_2_cmle.ics	55	2	0	1.5162	2.271510077991043	2.0	0.7817319754002556	1.0	0.31767783379119197	2.5967499015939843	0.6345527951525903	0.7244796796222256	0.6340049178510165	0.5202812436814745	0.6812286667163894	1.0066652094160025	192.0	3.6822230735790438	141.0	0.325107177132538
260	Jan26_100x_cp190_rep1_3R4_E-F-D_Position003_2_cmle.ics	57	1	0	2.5991999999999997	0.7079048636450322	1.0	1.4199491695140265	1.0	0.2903685290029938	2.9272202099372566	0.8050154269822014	0.8926469268905367	0.8026906529260558	0.6858258993872114	0.5685614266867529	0.991006590528851	468.0	9.077816705525768	513.0	1.1828367508439148
261	Jan26_100x_cp190_rep1_3R4_E-F-D_Position003_2_cmle.ics	59	1	0	1.7328	1.0147725159571817	2.0	0.0	1.0	0.22693068880575454	1.3963424815462897	0.25784407704242474	0.49870788904151553	0.22563765552272436	0.023858347086203317	0.8946296487068855	0.9401790020527226	434.0	8.037131716958346	405.0	0.9338184875083538
262	Jan26_100x_cp190_rep1_3R4_E-F-D_Position003_2_cmle.ics	60	1	0	2.3826	4.78791774289224	1.0	1.984610835405054	1.0	0.05931038647897566	1.4822825005556102	0.9342639224368045	0.9889363433746859	0.931729006678887	0.8249806801339511	0.32473759479470016	0.46716047674975625	568.0	10.189135356722103	310.0	0.7147746447594807
263	Jan26_100x_cp190_rep1_3R4_E-F-D_Position003_2_cmle.ics	60	2	0	2.166	1.1034305923058711	1.0	0.0	1.0	0.20803258509174782	2.5164617098894735	0.13514946296372346	0.2733341048835395	0.13514946296372346	0.020676923306665075	0.9558363337021808	0.9531606588368021	292.0	5.7297516783921285	214.0	0.4934250773500932
264	Jan26_100x_cp190_rep1_3R4_E-F-D_Position003_2_cmle.ics	64	1	0	2.166	0.7132086401310325	1.0	0.0	1.0	0.2954822457907666	2.0081042999260563	0.2691832400849434	0.4951749457106407	0.26806745877807947	0.02125783346464093	0.8809392662662953	0.9554313581239237	458.0	8.57347665988709	501.0	1.1551680549177414
265	Jan26_100x_cp190_rep1_3R4_E-F-D_Position003_2_cmle.ics	65	1	0	2.166	0.7012679534791688	2.0	0.7817319754002556	1.0	0.287806480340054	2.3383803618184844	0.5676495025936987	0.7053850126877905	0.5643584119926444	0.40938896499068067	0.764190605517604	0.9847779807692061	500.0	9.465269812331552	564.0	1.300428708530152
266	Jan26_100x_cp190_rep1_3R4_E-F-D_Position003_2_cmle.ics	65	2	0	1.2995999999999999	0.328328937767293	3.0	0.41270001764292574	1.0	0.28700228329612587	1.9914288180278938	0.41286344843417444	0.528042886478583	0.41209244995371513	0.24043674943048413	0.8389608079708757	0.999005715889291	244.0	4.563440797172956	192.0	0.4426991348187751
267	Jan26_100x_cp190_rep1_3R4_E-F-D_Position003_2_cmle.ics	66	1	0	1.9493999999999998	0.5987310147702715	1.0	1.077178670106234	1.0	0.30601255098939156	2.4496740275963784	0.7430972444264251	0.8495077193839236	0.7413833615141142	0.6045975369843953	0.6004900156244319	0.9929909668458631	412.0	7.826345172025362	435.0	1.0029902273237874
268	Jan26_100x_cp190_rep1_3R4_E-F-D_Position003_2_cmle.ics	68	1	0	2.5991999999999997	0.37790555748395094	1.0	0.0	1.0	0.17845008011093177	2.235938149121316	0.15311862863477108	0.35900750212791227	0.1345830281676201	0.021102951364833034	0.9389560725303586	0.9249904422921513	544.0	10.565595118569703	504.0	1.162085228899285
269	Jan26_100x_cp190_rep1_3R4_E-F-D_Position003_2_cmle.ics	69	1	0	2.3826	0.1994483899013233	1.0	1.2995999999999999	1.0	0.3030230869817896	2.9573139513857667	0.7989136311836096	0.8861953800211284	0.7934609913739321	0.6788016669855345	0.5681004858836517	0.9875462488086597	442.0	8.520181599526705	481.0	1.1090535617074524
270	Jan26_100x_cp190_rep1_3R4_E-F-D_Position003_2_cmle.ics	70	1	0	1.5162	0.2449464789471941	1.0	0.2991586303963464	1.0	0.3287906200755413	2.2188497537933327	0.4798970463084044	0.6702575917969156	0.4744899018203707	0.2640575378292546	0.7490667154188876	1.001394327725819	234.0	4.386774235300151	193.0	0.44500485947928964
271	Jan26_100x_cp190_rep1_3R4_E-F-D_Position003_2_cmle.ics	71	1	0	1.7328	0.5386964781168821	1.0	0.6921189703237084	1.0	0.2778970535363584	2.347588398296717	0.618410191717672	0.7477690043451852	0.618410191717672	0.47735130589169744	0.6633963478281387	0.9938414268497855	298.0	5.6531906745605385	255.0	0.5879597884311858
272	Jan26_100x_cp190_rep1_3R4_E-F-D_Position003_2_cmle.ics	74	1	0	2.166	0.4919005726109911	1.0	1.2225574214657589	1.0	0.2922496666224494	2.0050878850535625	0.7671812137148977	0.8891926782485596	0.7674636094576901	0.6255469125343368	0.5937179084098427	0.9777285070165052	488.0	9.15028684318634	548.0	1.2635371139619207
273	Jan26_100x_cp190_rep1_3R4_E-F-D_Position004_3_cmle.ics	1	1	0	1.9493999999999998	0.23484114632226272	1.0	0.23070632344123612	1.0	0.27855983736025286	2.0822490436885275	0.41545635785627166	0.6081244581163758	0.41545635785627166	0.18403470014548198	0.7921941948262465	0.9870639631527401	408.0	7.690143850523067	409.0	0.9430413861504117
274	Jan26_100x_cp190_rep1_3R4_E-F-D_Position004_3_cmle.ics	2	1	0	1.5162	0.8789788202340888	1.0	1.2225574214657589	1.0	0.2646458749793294	2.2803405502527503	0.8400892799498262	0.9149903618235983	0.8358005220294586	0.735826346808334	0.5165712405181888	0.9723632855594239	272.0	5.118960817401902	217.0	0.5003422513316366
275	Jan26_100x_cp190_rep1_3R4_E-F-D_Position004_3_cmle.ics	4	1	0	1.7328	0.30065906136261195	1.0	0.5963412819178956	1.0	0.29193861035649477	2.939725759459785	0.610104075916402	0.7538384434514609	0.609757468454037	0.4562384659341071	0.6937266101043154	0.9998560762245227	260.0	5.014625087820467	213.0	0.4911193526895787
276	Jan26_100x_cp190_rep1_3R4_E-F-D_Position004_3_cmle.ics	6	1	0	1.9493999999999998	0.8406387878447122	1.0	1.449626260897894	1.0	0.21895644158459424	1.8031247085842983	0.8745213142211345	0.9500886229297603	0.8728586179701284	0.7081053393282545	0.5830002735794502	0.8799692318803125	400.0	7.628388447082249	352.0	0.8116150805010878
277	Jan26_100x_cp190_rep1_3R4_E-F-D_Position004_3_cmle.ics	6	2	0	1.5162	3.3935760895187945	1.0	0.5689355674538337	1.0	0.2873025184810246	3.09386364873149	0.5038132251428943	0.6370321888237542	0.5023659883082777	0.3673684681242022	0.738814297084064	0.9918437517946178	190.0	3.660932910508735	132.0	0.30435565518790797
278	Jan26_100x_cp190_rep1_3R4_E-F-D_Position004_3_cmle.ics	7	1	0	2.166	0.18360047024121748	1.0	0.0	1.0	0.21824325564447966	1.6698735041419077	0.19065087724864369	0.4055609315016339	0.18727592880484786	0.021393841809702083	0.9270321878676293	0.9415624333888919	506.0	9.599356048063745	500.0	1.152862330257227
279	Jan26_100x_cp190_rep1_3R4_E-F-D_Position004_3_cmle.ics	9	1	0	2.166	0.2425688015531531	1.0	0.0	1.0	0.26358371578874407	2.3811274210250226	0.1765771722749151	0.40365219556807397	0.1765771722749151	0.02249238947020408	0.9202388650539779	0.959147969483493	454.0	8.624517329108143	467.0	1.07677341646025
280	Jan26_100x_cp190_rep1_3R4_E-F-D_Position004_3_cmle.ics	10	1	0	1.7328	1.8223224167162322	2.0	1.0987399361686254	1.0	0.3062842229845537	2.4652412280494738	0.8042660072473911	0.897420644177981	0.8021042317920963	0.663042971119302	0.5540424712266062	0.993974976319359	290.0	5.544624773438882	257.0	0.5925712377522147
281	Jan26_100x_cp190_rep1_3R4_E-F-D_Position004_3_cmle.ics	11	1	0	1.9493999999999998	0.32304113781488697	2.0	1.074245800390238	1.0	0.28502919237330515	2.7165332369178916	0.7792687422025633	0.8617266360440059	0.7628374163547692	0.6506464783940116	0.6259354391597647	0.9957608126156823	316.0	6.0554493817570965	282.0	0.650214354265076
282	Jan26_100x_cp190_rep1_3R4_E-F-D_Position004_3_cmle.ics	12	1	0	1.7328	0.36394020475757344	1.0	1.693476355552663	1.0	0.2880204308897049	1.8411387747778782	0.8947356878913146	0.9581409883880305	0.894083268456891	0.7986984506409062	0.4322538585425759	0.9788415375947351	374.0	7.047348092242776	365.0	0.8415895010877756
283	Jan26_100x_cp190_rep1_3R4_E-F-D_Position004_3_cmle.ics	13	1	0	1.7328	0.3815958914166418	1.0	0.10317500441073144	1.0	0.2748391850022155	3.125888738524003	0.35366980474198045	0.5030596234309623	0.3466091352859135	0.10485965829846583	0.8567140111377309	0.9757295745870602	238.0	4.616596552164129	181.0	0.41733616355311615
284	Jan26_100x_cp190_rep1_3R4_E-F-D_Position004_3_cmle.ics	14	1	0	2.5991999999999997	0.6702260718182117	1.0	0.8664	1.0	0.28239870865378774	3.2216099067258814	0.7961008539756903	0.9010845306822584	0.7858642123319254	0.5337975173838464	0.548339056054929	0.9886758368458162	490.0	9.52265573886295	542.0	1.249702765998834
285	Jan26_100x_cp190_rep1_3R4_E-F-D_Position004_3_cmle.ics	15	1	0	1.7328	3.4059855476258134	1.0	2.3586920984420576	1.0	0.19005612442423878	2.208260384106373	0.978517606375173	0.998290085687124	0.9778285364281931	0.946236593442351	0.32167567746131914	0.872863495688014	340.0	6.3343365874412285	257.0	0.5925712377522147
286	Jan26_100x_cp190_rep1_3R4_E-F-D_Position004_3_cmle.ics	15	2	0	1.083	2.4523487840257414	1.0	0.42540144110901373	1.0	0.2815510562887972	2.57599841864607	0.42384182016550437	0.5342876101395366	0.41942666828300357	0.31313443882271125	0.7989196742238994	0.9848055852722114	108.0	2.0624735105730605	56.0	0.12912058098880944
287	Jan26_100x_cp190_rep1_3R4_E-F-D_Position004_3_cmle.ics	17	1	0	1.2995999999999999	0.3389174923235525	1.0	0.10317500441073144	1.0	0.2655365691426384	2.0999571023594874	0.36418989280245023	0.5077488514548238	0.36335681470137826	0.12081470137825422	0.8188526781307478	0.982566019024189	198.0	3.7694988116303905	135.0	0.31127282916945126
288	Jan26_100x_cp190_rep1_3R4_E-F-D_Position004_3_cmle.ics	20	1	0	1.7328	0.2976250215551306	1.0	0.7540056732031717	1.0	0.18455856157060438	1.2028961135499652	0.6669615936364496	0.8052537087782292	0.6574051008048929	0.4353100598730382	0.7059269334678944	0.9013981793900528	512.0	9.686631786115093	468.0	1.0790791411207645
289	Jan26_100x_cp190_rep1_3R4_E-F-D_Position004_3_cmle.ics	21	1	0	1.5162	0.20330789858744955	1.0	0.744005537498231	1.0	0.16058496602474961	2.6846293771772993	0.6649204206202818	0.7714160756051646	0.6625339899979084	0.5338283671490236	0.6310809569654303	0.7884932541819496	172.0	3.1884584567909178	85.0	0.19598659614372857
290	Jan26_100x_cp190_rep1_3R4_E-F-D_Position004_3_cmle.ics	21	2	0	1.7328	2.208077629772822	2.0	0.0	1.0	0.1555493305189227	2.801088360856442	0.14410808343950257	0.29143452052710644	0.1275076536918367	0.03230713647340699	0.9560942358939574	0.9264306632521468	226.0	4.278208334178494	126.0	0.2905213072248212
291	Jan26_100x_cp190_rep1_3R4_E-F-D_Position004_3_cmle.ics	23	1	0	1.2995999999999999	0.5538126247365356	2.0	1.517785507063743	1.0	0.11967972013675401	1.1997944468886161	0.8865529039616105	0.9468665045583984	0.8807858664543479	0.7943520331676386	0.4040388705100504	0.7376051271968482	420.0	7.443400847498209	280.0	0.6456029049440472
292	Jan26_100x_cp190_rep1_3R4_E-F-D_Position004_3_cmle.ics	26	1	0	3.0324	0.31426517630347917	1.0	0.46141264688247224	1.0	0.24820674014241687	1.9992236337335136	0.49533056531459596	0.6674362367112288	0.4832924214080394	0.22893005429575217	0.8121451817715404	0.9424241623216534	818.0	15.659035601361198	1096.0	2.5270742279238414
293	Jan26_100x_cp190_rep1_3R4_E-F-D_Position004_3_cmle.ics	27	1	0	1.7328	0.7522746689845639	1.0	0.0	1.0	0.17624108680190737	1.21393437283843	0.31246607317337965	0.6113682010639453	0.30700611587594545	0.022448250280461768	0.8659407082941222	0.8386185549984027	502.0	9.275912735838098	444.0	1.0237417492684175
294	Jan26_100x_cp190_rep1_3R4_E-F-D_Position004_3_cmle.ics	28	1	0	2.166	0.49761542462674807	1.0	0.46141264688247224	1.0	0.3101522591810185	2.6192703418621064	0.4895164884135472	0.659142899584076	0.4830288175876411	0.2864434789067142	0.7767214708096583	0.9860800763545771	472.0	9.003370787464283	537.0	1.2381741426962618
295	Jan26_100x_cp190_rep1_3R4_E-F-D_Position004_3_cmle.ics	29	1	0	1.7328	0.24853485509693	1.0	1.0987399361686254	1.0	0.2960825383572537	2.828518028086121	0.8041851135088324	0.8889610561756051	0.801224781951698	0.6880164011205075	0.495779334351105	0.9937191873083229	270.0	5.167886400852853	227.0	0.5233994979367811
296	Jan26_100x_cp190_rep1_3R4_E-F-D_Position004_3_cmle.ics	30	1	0	1.9493999999999998	0.4744576411014804	1.0	0.41270001764292574	1.0	0.24727501033544172	1.445495074541675	0.4982036676420665	0.6885593588048055	0.4874187311471882	0.26934745406769484	0.7888574995922757	0.9555567373864414	534.0	9.991039326409743	577.0	1.3304031291168399
297	Jan26_100x_cp190_rep1_3R4_E-F-D_Position004_3_cmle.ics	33	1	0	1.9493999999999998	0.35854916458599034	1.0	0.65253602307166	1.0	0.2993537741832043	2.4093320446031927	0.5745615411163053	0.7438875716571572	0.5725356436930497	0.39667250830304196	0.7498307534105869	0.9723399386027587	422.0	8.026416982738585	446.0	1.0283531985894465
298	Jan26_100x_cp190_rep1_3R4_E-F-D_Position004_3_cmle.ics	35	1	0	2.166	0.517698352037701	1.0	0.5158750220536572	1.0	0.2786535185454676	2.290173842972022	0.5070949422988489	0.6647019321308915	0.5039014883320316	0.3038799553281411	0.774255306683046	0.977434346818368	494.0	9.331183576599361	545.0	1.2566199399803775
299	Jan26_100x_cp190_rep1_3R4_E-F-D_Position004_3_cmle.ics	36	1	0	2.3826	1.2753622678554017	2.0	2.166	1.0	0.29197044254251414	2.7337272496587497	0.9744664770580163	0.9958571172855466	0.9704926510073788	0.8866504902643251	0.3076271164722266	0.9882857636866046	414.0	7.988066828138188	428.0	0.9868501547001864
300	Jan26_100x_cp190_rep1_3R4_E-F-D_Position004_3_cmle.ics	37	1	0	1.5162	3.6536446508789675	1.0	0.9971598751598192	1.0	0.328890919350046	2.4882972431395953	0.7544899107025911	0.8600057014739081	0.7545669576472945	0.6374594540453499	0.6171642014979797	0.9935706957525823	238.0	4.52297555680245	198.0	0.45653348278186184
301	Jan26_100x_cp190_rep1_3R4_E-F-D_Position004_3_cmle.ics	37	2	0	1.083	4.048663629408454	1.0	0.8508028822180275	1.0	0.24353888050015876	2.2698413846687244	0.6740837192101147	0.738233005370172	0.6668875345748164	0.5711412963918916	0.7293396251429565	0.9246287355894116	120.0	2.213619737835333	61.0	0.1406492042913817
302	Jan26_100x_cp190_rep1_3R4_E-F-D_Position004_3_cmle.ics	38	1	0	1.7328	0.27677541056925853	1.0	1.7328	1.0	0.3000813737509119	3.0078891307673166	0.8311758287124165	0.8678546993803675	0.8269835701452269	0.7169983196078697	0.5466897649754721	0.9903077210460691	212.0	4.129177192686331	159.0	0.3666102210217982
303	Jan26_100x_cp190_rep1_3R4_E-F-D_Position004_3_cmle.ics	38	2	0	2.5991999999999997	0.4659453434400173	5.0	1.9493999999999998	1.0	0.3059285596681668	2.5919056939327656	0.8855744053214356	0.9356130717839485	0.8696562270448163	0.7653129851478144	0.55455760815609	0.9835052683959647	498.0	9.584411142303757	578.0	1.3327088537773544
304	Jan26_100x_cp190_rep1_3R4_E-F-D_Position004_3_cmle.ics	38	3	0	0.8664	0.17686111950573297	4.0	2.8158	1.0	0.34625939790736265	2.677344832525536	0.9521582475855266	0.974575105000281	0.9521582475855266	0.9045800860934469	0.34039685090466176	0.9909139932827061	102.0	1.951792523681294	57.0	0.13142630564932387
305	Jan26_100x_cp190_rep1_3R4_E-F-D_Position004_3_cmle.ics	38	4	0	1.7328	0.11818640088208406	2.0	0.10317500441073144	1.0	0.3047046215684848	2.58064443798976	0.22067017992018623	0.34344346653073643	0.22067017992018623	0.035860963541111464	0.9238442291942909	0.9834328834092814	276.0	5.255162138904198	238.0	0.5487624692024401
306	Jan26_100x_cp190_rep1_3R4_E-F-D_Position004_3_cmle.ics	39	1	0	1.5162	2.659766063461817	2.0	1.7066936201320784	1.0	0.12854726222420454	1.742437035947341	0.9507925300090088	0.9904596105930381	0.9492504849325964	0.8566669101474682	0.33640644999126057	0.6773636556743265	368.0	6.983477603031846	238.0	0.5487624692024401
307	Jan26_100x_cp190_rep1_3R4_E-F-D_Position004_3_cmle.ics	41	1	0	1.7328	2.984221275432091	1.0	0.32626801153583	1.0	0.3178799496849919	2.8522245413780394	0.502444733420026	0.6434547030775899	0.4969137407889033	0.2777980060684872	0.7444350317629379	0.9987185144522359	266.0	5.125306074712234	230.0	0.5303166719183244
308	Jan26_100x_cp190_rep1_3R4_E-F-D_Position004_3_cmle.ics	42	1	0	2.5991999999999997	1.0520140443338613	3.0	1.2995999999999999	1.0	0.18141719661728778	2.3881890080033177	0.9271395634859432	0.9703697991434233	0.901185208034263	0.6895245326594613	0.4526986835463382	0.6844497438156457	512.0	9.710037034955528	464.0	1.0698562424787068
309	Jan26_100x_cp190_rep1_3R4_E-F-D_Position004_3_cmle.ics	43	1	0	2.166	0.300642362982185	1.0	1.5162	1.0	0.29910224550306586	2.6605285007701056	0.8504304185689889	0.9175094970898825	0.841686125535845	0.7294653748300979	0.5756598942288803	0.9987029009350465	386.0	7.432546807909245	390.0	0.899232617600637
310	Jan26_100x_cp190_rep1_3R4_E-F-D_Position004_3_cmle.ics	43	2	0	1.5162	0.30014062259067786	2.0	1.2381000529287771	1.0	0.2850093715513681	2.527342658863167	0.6955947443627366	0.7623479594326142	0.6955947443627366	0.6176401909873488	0.6687068783365041	0.9932666987857783	236.0	4.525090642572558	182.0	0.41964188821363063
311	Jan26_100x_cp190_rep1_3R4_E-F-D_Position004_3_cmle.ics	44	1	0	2.5991999999999997	0.47304373889932394	2.0	0.0	1.0	0.2324364724523029	2.1465127853488744	0.24639638770430117	0.5134957236919686	0.23398233731483448	0.01580915380772587	0.9285774522937577	0.9456292482236932	610.0	11.642654481336638	683.0	1.5748099431313722
312	Jan26_100x_cp190_rep1_3R4_E-F-D_Position004_3_cmle.ics	44	2	0	1.9493999999999998	0.4536709518307841	1.0	0.10317500441073144	1.0	0.28520802510926724	2.7698032006044975	0.24639638770430117	0.4107785689322845	0.24360912250459363	0.05349297930777197	0.9236950778695657	0.9912053172324681	290.0	5.568030022279301	248.0	0.5718197158075845
313	Jan26_100x_cp190_rep1_3R4_E-F-D_Position004_3_cmle.ics	45	1	0	2.5991999999999997	0.5197161639987001	1.0	0.8815276241084421	1.0	0.29161588370021196	2.8499178709950126	0.6518171512653619	0.7825217900497736	0.6487992012191918	0.4861696057896594	0.7063487571967524	0.9890250720190737	480.0	9.228962932788042	534.0	1.2312569687147183
314	Jan26_100x_cp190_rep1_3R4_E-F-D_Position004_3_cmle.ics	46	1	0	3.0324	0.6748935236400057	1.0	0.6497999999999999	1.0	0.29199331739254936	3.020102904476379	0.8516667626532076	0.9213202686925063	0.7916900088482138	0.4055283011952942	0.5577300165651246	0.9822379993084842	606.0	11.787316145919382	758.0	1.747739292669956
315	Jan26_100x_cp190_rep1_3R4_E-F-D_Position004_3_cmle.ics	47	1	0	1.9493999999999998	0.35405074157473443	1.0	1.0389843448820495	1.0	0.31791239526620835	2.7417687533813866	0.7823465172593894	0.8872662402409328	0.770822169616149	0.6375019501176854	0.5188639655056416	0.9956363329577597	314.0	6.0341592186867885	295.0	0.680188774851764
316	Jan26_100x_cp190_rep1_3R4_E-F-D_Position004_3_cmle.ics	48	1	0	2.3826	0.5873610578767302	1.0	0.9077480443748005	1.0	0.28622410329686465	2.2597127690813688	0.7183678843548493	0.8757029455280018	0.7154053782479288	0.494915230746309	0.6945422321569964	0.9924782148182977	508.0	9.66745670881489	576.0	1.3280974044563254
317	Jan26_100x_cp190_rep1_3R4_E-F-D_Position004_3_cmle.ics	49	1	0	2.3826	1.0825399106889029	1.0	0.0	1.0	0.2547198812492006	2.647556001788854	0.2320180808424071	0.4152099733256367	0.24381904260915307	0.016441044070889563	0.9237375283970746	0.9697542694735625	446.0	8.539356676826914	447.0	1.0306589232499608
318	Jan26_100x_cp190_rep1_3R4_E-F-D_Position004_3_cmle.ics	49	2	0	2.3826	1.4960781323174288	2.0	0.7540056732031717	1.0	0.25151062891116194	2.560591744840131	0.5265603105957275	0.6879855967748693	0.5274913529441887	0.36908031636819	0.7842379035247263	0.9759610859312068	392.0	7.496417297120171	366.0	0.8438952257482901
319	Jan26_100x_cp190_rep1_3R4_E-F-D_Position004_3_cmle.ics	50	1	0	1.7328	0.6642470874029495	2.0	0.622541700711641	1.0	0.29734294307781217	2.3182230893382183	0.7448156592682208	0.8968289051230748	0.7309959207730368	0.4692933476028725	0.6621582582104004	0.9931249098819769	286.0	5.502044447298264	248.0	0.5718197158075845
320	Jan26_100x_cp190_rep1_3R4_E-F-D_Position004_3_cmle.ics	51	1	0	1.9493999999999998	0.33646612404108406	1.0	1.3229242629964544	1.0	0.28236259991052937	2.28391472063979	0.8245255457595021	0.9155104821621372	0.8229897401255204	0.708679033943614	0.4496855421053599	0.9837433618509396	364.0	6.94089727689123	347.0	0.8000864571985156
321	Jan26_100x_cp190_rep1_3R4_E-F-D_Position004_3_cmle.ics	52	1	0	2.3826	0.27643823399644896	1.0	1.9493999999999998	1.0	0.2895403490620481	2.628346351962971	0.9512574157028357	0.9877580198373693	0.9447304316745211	0.8351781128468917	0.41674952954112776	0.9873274362722383	450.0	8.652152749488792	483.0	1.1136650110284811
322	Jan26_100x_cp190_rep1_3R4_E-F-D_Position004_3_cmle.ics	53	1	0	1.7328	0.3187277372495374	2.0	1.1961505589055579	1.0	0.2848730888258422	2.207336720771734	0.8262442507579896	0.9170090483767545	0.8217556859112894	0.7039367959405007	0.5245264832655715	0.9917943838851798	294.0	5.610610348419921	253.0	0.5833483391101568
323	Jan26_100x_cp190_rep1_3R4_E-F-D_Position004_3_cmle.ics	54	1	0	1.7328	0.3772999198374608	1.0	0.6921189703237084	1.0	0.28721793698886766	2.9579443425972762	0.6670474352283134	0.7958571723995312	0.6654521462545175	0.5002511103014309	0.6388261013271382	0.9949178614511889	254.0	4.857133603247861	204.0	0.47036783074494865
324	Jan26_100x_cp190_rep1_3R4_E-F-D_Position004_3_cmle.ics	56	1	0	1.2995999999999999	0.9658785805428186	1.0	0.7252201245704302	1.0	0.31897580368259437	2.5328301545962493	0.5982955860306473	0.7145836058316313	0.5931290183018242	0.4358681544235278	0.7480429716828009	0.9831283172070862	176.0	3.3246597782932152	124.0	0.28590985790379225
325	Jan26_100x_cp190_rep1_3R4_E-F-D_Position004_3_cmle.ics	56	2	0	1.7328	0.6548670939578959	1.0	1.79945403326119	1.0	0.31851425610167255	2.4520796714429447	0.9153678978558996	0.9662085341436175	0.9098391170048999	0.8155756673273702	0.4766700701268374	0.9938955158376217	298.0	5.676595923400957	273.0	0.6294628323204459
326	Jan26_100x_cp190_rep1_3R4_E-F-D_Position004_3_cmle.ics	58	1	0	1.5162	0.7494179563325741	1.0	1.5394492374569102	1.0	0.3057577128210344	2.4989181117532637	0.9320906858764295	0.9782074921896645	0.9287945810125252	0.8420067068568535	0.37736194828845027	0.9907338583427112	252.0	4.835843440177552	208.0	0.4795907293870064
327	Jan26_100x_cp190_rep1_3R4_E-F-D_Position004_3_cmle.ics	59	1	0	2.166	0.9136566429408929	1.0	0.0	1.0	0.28885707962853674	2.3956406075306607	0.2700642757679433	0.47570984608858435	0.26803087450087143	0.02243427180258025	0.8696376995419557	0.9816324063017796	420.0	7.9583163219874375	435.0	1.0029902273237874
328	Jan26_100x_cp190_rep1_3R4_E-F-D_Position004_3_cmle.ics	60	1	0	1.7328	2.18011049608024	1.0	0.20635000882146287	1.0	0.30344186451236144	2.8211572794622692	0.3336568917952386	0.505877462682408	0.3260911970424589	0.16725805103244565	0.8634926108946926	0.9938242540267109	242.0	4.659176878304747	195.0	0.4496163088003185
329	Jan26_100x_cp190_rep1_3R4_E-F-D_Position004_3_cmle.ics	60	2	0	1.7328	0.2102774925991731	1.0	1.1160083062473465	1.0	0.22483465870697325	2.027878724827729	0.6895789405240719	0.7775551055667537	0.688139182774924	0.5956602914812785	0.6695826509193489	0.9754656942597255	302.0	5.7659867472224136	234.0	0.5395395705603823
330	Jan26_100x_cp190_rep1_3R4_E-F-D_Position004_3_cmle.ics	61	1	0	2.3826	0.4770750601601161	3.0	1.1961505589055579	1.0	0.3319533724334369	2.892452226496278	0.7599398380961507	0.86570229856803	0.7575066973864569	0.6034084801619872	0.6348135797729381	0.9887451707166037	424.0	8.211543887691832	473.0	1.0906077644233367
331	Jan26_100x_cp190_rep1_3R4_E-F-D_Position004_3_cmle.ics	62	1	0	2.3826	0.512284869552152	1.0	0.0	1.0	0.3002064232218381	2.5902080908026437	0.20737976819281143	0.4214842356133727	0.19716826946374214	0.021967057123599663	0.9115767432452133	0.9876038076056567	426.0	8.209428801921721	453.0	1.0444932712130475
332	Jan26_100x_cp190_rep1_3R4_E-F-D_Position004_3_cmle.ics	63	1	0	1.9493999999999998	0.12251358032085416	1.0	0.0	1.0	0.3004756306960026	2.7087316019523815	0.27122818470460064	0.44568272283712235	0.2719996947872201	0.022132165611845646	0.8848444093339844	0.9969201180918499	342.0	6.542868741234891	326.0	0.751666239327712
333	Jan26_100x_cp190_rep1_3R4_E-F-D_Position004_3_cmle.ics	63	2	0	1.5162	5.248908744970126	1.0	0.6016084874694266	1.0	0.2878700880801862	2.5067422544576337	0.5084548179109033	0.617413660815342	0.5049279146760718	0.3858885719009245	0.7498152706864022	1.000852878870797	204.0	3.8567745496817363	147.0	0.33894152509562475
334	Jan26_100x_cp190_rep1_3R4_E-F-D_Position004_3_cmle.ics	64	1	0	1.5162	4.255211311219053	1.0	0.46141264688247224	1.0	0.1493191002893252	2.18253668605505	0.5247360426082553	0.69656620970313	0.5247360426082553	0.3742850177221837	0.7472661723233003	0.7823333342245908	208.0	3.8525443781415136	109.0	0.25132398799607547
335	Jan26_100x_cp190_rep1_3R4_E-F-D_Position004_3_cmle.ics	64	2	0	1.083	4.693135110060619	1.0	0.23070632344123612	1.0	0.2138246499849553	2.2733426902593643	0.4209253042777038	0.58119385630966	0.4209253042777038	0.22720964686908088	0.7908142482309468	0.9027805571936283	160.0	2.9436912341669665	88.0	0.20290377012527194
336	Jan26_100x_cp190_rep1_3R4_E-F-D_Position004_3_cmle.ics	65	1	0	2.166	0.3967381931726459	1.0	0.0	1.0	0.2424692143356321	2.8255784471714955	0.1874401373452607	0.39077738622330654	0.17025390801481882	0.026185958254269448	0.9259266865766206	0.9507065983518073	346.0	6.702475311577608	298.0	0.6871059488333073
337	Jan26_100x_cp190_rep1_3R4_E-F-D_Position004_3_cmle.ics	66	1	0	1.5162	3.5003731032663064	1.0	0.10317500441073144	1.0	0.29878064635968177	2.562012902470432	0.37295814728486243	0.5845104701994814	0.36773474870585154	0.11032323289056138	0.8808879280458936	0.9910570609038707	258.0	4.923119178228899	213.0	0.4911193526895787
338	Jan26_100x_cp190_rep1_3R4_E-F-D_Position004_3_cmle.ics	67	1	0	2.8158	0.7112326978563615	1.0	0.3095250132321943	1.0	0.2861398396168944	2.37186692575841	0.3528660908346192	0.5714435820152046	0.3582307077130232	0.15754986641967766	0.869261867267938	0.96717875509038	748.0	14.188317179847324	1029.0	2.3725906756693735
339	Jan26_100x_cp190_rep1_3R4_E-F-D_Position004_3_cmle.ics	69	1	0	2.166	0.6339559950875008	1.0	0.5836459621422412	1.0	0.28623391850759233	1.9389446213140675	0.5207779903772919	0.7023313703999554	0.5207779903772919	0.3650703126451301	0.7353454736487086	0.984755025966627	486.0	9.15240192895645	539.0	1.2427855920172906
340	Jan26_100x_cp190_rep1_3R4_E-F-D_Position004_3_cmle.ics	70	1	0	1.9493999999999998	2.970762785701856	1.0	0.2918229810711206	1.0	0.2997643150858894	2.8503916583468056	0.4369034461971265	0.6288305033658194	0.4479051542248568	0.22752651748934277	0.7685725487310081	0.9914292446530518	310.0	5.968173643705749	281.0	0.6479086296045616
341	Jan26_100x_cp190_rep1_3R4_E-F-D_Position004_3_cmle.ics	72	1	0	1.7328	0.2694729622052306	1.0	0.10317500441073144	1.0	0.305741149747505	2.698282982654627	0.3282021071324898	0.5158120314874579	0.3269470484777078	0.10627870839950139	0.8961997503838655	0.9881946678384252	228.0	4.369714243770065	179.0	0.4127247142320873
342	Jan26_100x_cp190_rep1_3R4_E-F-D_Position004_3_cmle.ics	72	2	0	1.083	0.8911274611262792	1.0	0.20635000882146287	1.0	0.2815510562887972	2.2520413544852125	0.3217731332069737	0.4307540597305466	0.3168041254717142	0.18253419394498233	0.8967150748702594	0.9778132111619071	108.0	2.0390682617326403	56.0	0.12912058098880944
343	Jan26_100x_cp190_rep1_3R4_E-F-D_Position004_3_cmle.ics	73	1	0	1.9493999999999998	0.6633519154510054	1.0	1.2551781017859014	1.0	0.2468273856129715	1.8622759482675697	0.8318776671985837	0.9144242911494687	0.832113172458878	0.6524084473300606	0.5270253089826228	0.9160047232145225	408.0	7.666738601682648	385.0	0.8877039942980649
344	Jan26_100x_cp190_rep1_3R4_E-F-D_Position004_3_cmle.ics	73	2	0	1.2995999999999999	0.3877579315404669	2.0	1.0987399361686254	1.0	0.31024454638829513	2.725678538172768	0.6713848927435957	0.7434515326113879	0.6693303123693047	0.5895671169689661	0.6936361731734927	0.9855899327407609	160.0	3.0607174783690656	106.0	0.24440681401453213
345	Jan26_100x_cp190_rep1_3R4_E-F-D_Position004_3_cmle.ics	74	1	0	2.3826	0.14862930216388537	1.0	1.074245800390238	1.0	0.2506711389794806	1.7806639911344018	0.6452700732359631	0.753623263874424	0.6408979945510443	0.5037815668663506	0.7429826674700734	0.9767995363151892	632.0	11.970467270471719	748.0	1.7246820460648116
346	Jan26_100x_cp190_rep1_3R4_E-F-D_Position004_3_cmle.ics	74	2	0	2.166	0.4797122335548543	2.0	0.0	1.0	0.20609289791744928	2.761509051686901	0.11715671163027086	0.23639531589778626	0.10539646567741183	0.01566887179957175	0.9648359953296046	0.9308680219167625	292.0	5.753156927232549	213.0	0.4911193526895787
347	Jan26_100x_cp190_rep1_3R4_E-F-D_Position004_3_cmle.ics	75	1	0	1.5162	1.3225756739855226	1.0	0.2918229810711206	1.0	0.27424073648752295	3.057207510705191	0.4393645484949833	0.5869774247491639	0.43703177257525083	0.2389046822742475	0.8221939837668817	0.9985953951151998	212.0	4.105771943845911	152.0	0.350470148398197
348	Jan26_100x_cp190_rep1_3R4_E-F-D_Position004_3_cmle.ics	75	2	0	1.083	0.7209582394961888	1.0	0.10317500441073144	1.0	0.28013140511610374	2.3812618530437484	0.3171655518394649	0.4571195652173913	0.30110367892976586	0.10474498327759198	0.8690904191360057	1.0013611514664207	144.0	2.726559431923657	86.0	0.19829232080424306
349	Jan26_100x_cp190_rep1_3R4_E-F-D_Position004_3_cmle.ics	76	1	0	1.7328	0.5282004089316579	1.0	0.6921189703237084	1.0	0.2385726859306086	1.6844830930357941	0.6701402461287344	0.8316896114774167	0.6701101780460041	0.41602843581538196	0.7138679470332803	0.9178242452325808	468.0	8.70333272407906	465.0	1.072161967139221
350	Jan26_100x_cp190_rep1_3R4_E-F-D_Position004_3_cmle.ics	77	1	0	2.8158	4.095239222066789	1.0	0.0	1.0	0.13187295032597046	2.520597899573979	0.08251877765202181	0.19428071671100788	0.05766686754957153	0.020796892684432553	0.963484774940527	0.8613265695959214	372.0	7.517568154821277	245.0	0.5649025418260412
351	Jan26_100x_cp190_rep1_3R4_E-F-D_Position004_3_cmle.ics	77	2	0	2.166	0.5106277895928863	1.0	3.0467213687265007	1.0	0.24771795004573904	3.1510823599351383	0.991607014243088	0.9984198844678318	0.990758161480458	0.9692704275866124	0.23662965928853466	0.9226625924165455	342.0	6.566273990075309	296.0	0.6824944995122783
352	Jan26_100x_cp190_rep1_3R4_E-F-D_Position004_3_cmle.ics	78	1	0	2.3826	0.5691707110543116	1.0	0.20635000882146287	1.0	0.27270120020676974	2.674505683362236	0.3782325418049189	0.5605572281994344	0.3688966281694366	0.14295800668000716	0.8642027764608218	0.9847862336270172	500.0	9.629106554214495	549.0	1.2658428386224352
353	Jan26_100x_cp190_rep1_3R4_E-F-D_Position004_3_cmle.ics	79	1	0	2.5991999999999997	0.5336661800604161	1.0	0.0	1.0	0.2267939080504519	2.7164728233540205	0.175687118711683	0.39045429056380804	0.16692195656182846	0.021963712454508847	0.9295514090029425	0.9415725241061058	520.0	10.122871171002622	531.0	1.2243397947331751
354	Jan26_100x_cp190_rep1_3R4_E-F-D_Position005_4_cmle.ics	1	1	0	1.9493999999999998	0.49090938259531314	1.0	1.8018739878865302	1.0	0.30330292258983943	2.7249045338146556	0.9076633133834203	0.9591901184260792	0.9072201706354259	0.8290029288170127	0.37016186446673793	0.9949591688646102	352.0	6.719535303107695	342.0	0.7885578338959432
355	Jan26_100x_cp190_rep1_3R4_E-F-D_Position005_4_cmle.ics	1	2	0	0.8664	0.9301607878847463	2.0	0.20635000882146287	1.0	0.2827433388230814	2.486178880233572	0.27407105564752327	0.3416121227556348	0.2347383165669171	0.1575015917483764	0.894925954871533	1.0066182932040715	100.0	1.907097111770565	50.0	0.11528623302572269
356	Jan26_100x_cp190_rep1_3R4_E-F-D_Position005_4_cmle.ics	2	1	0	3.0324	0.47825996063280246	1.0	0.0	1.0	0.09524303966306634	2.798726479485514	0.042769114765851456	0.31877720711088037	0.10260673222125394	0.01452831393683933	0.9724146282374337	0.6317193224768045	484.0	9.552406245013712	309.0	0.7124689200989662
357	Jan26_100x_cp190_rep1_3R4_E-F-D_Position005_4_cmle.ics	2	2	0	0.8664	5.160624350232481	2.0	2.085072780552851	1.0	0.19954612798346097	1.9894664490798657	0.8297064052723853	0.8695851025037238	0.8295374713893988	0.7849451067888759	0.6230112542910764	0.8356671446507564	124.0	2.2327948151355304	58.0	0.13373203030983835
358	Jan26_100x_cp190_rep1_3R4_E-F-D_Position005_4_cmle.ics	2	3	0	2.166	4.424544941010825	1.0	2.3825999999999996	1.0	0.10933550936605252	1.396144344831998	0.9252385161012532	0.9599121955842331	0.9224902502487654	0.8534714882869074	0.46943660427897377	0.6926806692886339	508.0	9.573835713453235	356.0	0.8208379791431456
359	Jan26_100x_cp190_rep1_3R4_E-F-D_Position005_4_cmle.ics	2	4	0	1.2995999999999999	0.3209091963521559	2.0	1.5490250415242273	1.0	0.26155533140608933	3.2927781692854787	0.7401714472895382	0.7947041287853036	0.7418278234105279	0.6417118358786725	0.6831493737459804	0.9367544689447038	164.0	3.126703053350103	101.0	0.23287819071195984
360	Jan26_100x_cp190_rep1_3R4_E-F-D_Position005_4_cmle.ics	3	1	0	3.2489999999999997	0.674865095462222	1.0	0.0	1.0	0.2247709878876283	2.798282667848283	0.16945296045819802	0.42778911375654693	0.15471254034233534	0.016564979569984796	0.9470319020023727	0.9237203239159271	682.0	13.438931300846289	794.0	1.8307453804484761
361	Jan26_100x_cp190_rep1_3R4_E-F-D_Position005_4_cmle.ics	4	1	0	1.5162	3.473252033212056	1.0	0.0	1.0	0.28887920143534357	2.3186264698992427	0.2885592960823143	0.5140967274360493	0.3187024069575159	0.03199069064777576	0.8302928997576234	1.004269258824992	246.0	4.678351955604944	195.0	0.4496163088003185
362	Jan26_100x_cp190_rep1_3R4_E-F-D_Position005_4_cmle.ics	5	1	0	1.9493999999999998	0.9204264293673563	1.0	1.2653448004921624	1.0	0.17227067764254173	1.3963933008280345	0.8843563856147545	0.9542517320791752	0.8827287656324396	0.6676715802975387	0.5014746180227869	0.7709618694670811	482.0	9.1800373493371	413.0	0.9522642847924694
363	Jan26_100x_cp190_rep1_3R4_E-F-D_Position005_4_cmle.ics	6	1	0	3.0324	0.6141121743620191	3.0	0.0	1.0	0.08899148311592762	1.9865762859907143	0.12163578852236782	0.29807727067329415	0.12163578852236782	0.021326253953908723	0.945891524924048	0.7328416104327319	590.0	11.7106158367186	402.0	0.9269013135268106
364	Jan26_100x_cp190_rep1_3R4_E-F-D_Position005_4_cmle.ics	7	1	0	2.166	0.46863235330500513	1.0	1.5162	1.0	0.2758271442052393	2.423995566036031	0.9666429425778199	0.9986235085950397	0.9638949022864091	0.7748831094372448	0.4148771404468057	0.9865545170490154	406.0	7.715664185133597	404.0	0.9315127628478393
365	Jan26_100x_cp190_rep1_3R4_E-F-D_Position005_4_cmle.ics	8	1	0	1.9493999999999998	0.4744934503580533	1.0	0.3095250132321943	1.0	0.26003166897151925	1.9501868729324117	0.43859228473998296	0.6204683503836317	0.43474531116794546	0.21773763853367434	0.808306715309111	0.9731290505379514	394.0	7.424086464828805	375.0	0.8646467476929202
366	Jan26_100x_cp190_rep1_3R4_E-F-D_Position005_4_cmle.ics	9	1	0	1.9493999999999998	0.7416992680814476	1.0	0.42540144110901373	1.0	0.2882204508437432	2.354508179663017	0.5040344068426124	0.6828024997712311	0.4790474601269264	0.2935347217362752	0.7989766846353356	0.9894894879077235	378.0	7.20695466258549	371.0	0.8554238490508626
367	Jan26_100x_cp190_rep1_3R4_E-F-D_Position005_4_cmle.ics	10	1	0	2.166	0.47679122651142875	1.0	1.7307810795238614	1.0	0.306083527208149	2.562264157550221	0.8719236544048047	0.9368308744328753	0.8690227502692822	0.7763366191206711	0.4683127720721966	0.9866742882784701	446.0	8.562761925667331	490.0	1.1298050836520823
368	Jan26_100x_cp190_rep1_3R4_E-F-D_Position005_4_cmle.ics	11	1	0	1.9493999999999998	0.66958055766524	1.0	1.7328	1.0	0.3287804145240879	3.0223132026617634	0.8592038745955412	0.9209997058481493	0.8582256486732384	0.772051127696107	0.5390360620350299	1.00026656883536	314.0	6.104374965208047	300.0	0.6917173981543362
369	Jan26_100x_cp190_rep1_3R4_E-F-D_Position005_4_cmle.ics	11	2	0	1.5162	2.54237684836207	1.0	0.0	1.0	0.2658212984027631	2.631485074278246	0.13322342543250584	0.28172222488251025	0.13322342543250584	0.018986475855605645	0.9506243781326211	0.9787625296580965	194.0	3.726918485489773	131.0	0.3020499305273935
370	Jan26_100x_cp190_rep1_3R4_E-F-D_Position005_4_cmle.ics	11	3	0	1.5162	0.4522851202766927	2.0	0.0	1.0	0.22046264235717847	2.5212152493312554	0.11905625141090277	0.26020125459184723	0.11905625141090277	0.018986475855605645	0.9681426707155341	0.9455242177849997	228.0	4.393119492610484	152.0	0.350470148398197
371	Jan26_100x_cp190_rep1_3R4_E-F-D_Position005_4_cmle.ics	12	1	0	2.3826	0.7503311379218685	1.0	0.8664	1.0	0.31509403931220337	2.5924576442675082	0.8390009106283336	0.9166940643589532	0.8000378442943813	0.4759629598968743	0.5580879841479834	0.9881340257375636	556.0	10.646525599310712	692.0	1.5955614650760024
372	Jan26_100x_cp190_rep1_3R4_E-F-D_Position005_4_cmle.ics	12	2	0	1.7328	2.124997980560893	1.0	0.0	1.0	0.20378440086717278	2.8372698938126715	0.045313811984814975	0.17270953321428148	0.045313811984814975	0.015642702555672506	0.9723427077343939	0.9470737581719408	232.0	4.599536560634042	150.0	0.3458586990771681
373	Jan26_100x_cp190_rep1_3R4_E-F-D_Position005_4_cmle.ics	13	1	0	1.5162	0.5646879386320756	3.0	0.0	1.0	0.25391258583375986	1.5244147322405683	0.14647908736354015	0.3026528905806889	0.14546166845007338	0.024318650925909683	0.963151133185585	0.9232227925394008	280.0	5.180716220842723	222.0	0.5118708746342088
374	Jan26_100x_cp190_rep1_3R4_E-F-D_Position005_4_cmle.ics	13	2	0	1.5162	2.313927672679694	2.0	1.8410516456738788	1.0	0.2570945244484091	2.550681807275393	0.8983925950614252	0.937463820232603	0.8977377047263202	0.8351225872846024	0.5001165540386003	0.983143982264106	184.0	3.5268466747765492	119.0	0.27438123460122005
375	Jan26_100x_cp190_rep1_3R4_E-F-D_Position005_4_cmle.ics	14	1	0	2.166	0.658228124255985	1.0	1.7328	1.0	0.2932851406180441	2.3611227008632967	0.938942947385425	0.9767321745118794	0.9243067688606056	0.8202147603076021	0.39398682379507477	0.9932797383952352	440.0	8.33505469457347	470.0	1.0836905904417933
376	Jan26_100x_cp190_rep1_3R4_E-F-D_Position005_4_cmle.ics	15	1	0	1.7328	0.5983390484587028	1.0	0.3095250132321943	1.0	0.3105679581622246	2.354735794266537	0.4542100367073968	0.6341674209282446	0.4542100367073968	0.23108060542062653	0.8144152601988238	0.9932691046748442	332.0	6.29598643284083	317.0	0.7309147173830819
377	Jan26_100x_cp190_rep1_3R4_E-F-D_Position005_4_cmle.ics	16	1	0	2.5991999999999997	0.19378574150141356	1.0	0.0	1.0	0.13759574835325036	1.873699580192136	0.14504559725621025	0.3071018486891666	0.12704064683065147	0.02180199233573056	0.9435122709604499	0.8901463900224047	532.0	10.531475135509533	428.0	0.9868501547001864
378	Jan26_100x_cp190_rep1_3R4_E-F-D_Position005_4_cmle.ics	17	1	0	2.166	0.854735095898827	1.0	1.8725829911983063	1.0	0.30179211414851675	2.3492141420191794	0.9182191362068213	0.9681339796497663	0.9137473252107079	0.8269138390322721	0.512268330559128	0.9856046420033473	424.0	8.071112394649314	451.0	1.0398818218920187
379	Jan26_100x_cp190_rep1_3R4_E-F-D_Position005_4_cmle.ics	18	1	0	1.5162	1.5035402393003752	1.0	3.0324	1.0	0.17920168094851777	2.5176678910898684	0.9951641356509295	0.9997902813930251	0.9944116159435487	0.9758289025137448	0.20890879860207903	0.8019432046484771	240.0	4.520860471032336	148.0	0.3412472497561391
380	Jan26_100x_cp190_rep1_3R4_E-F-D_Position005_4_cmle.ics	18	2	0	2.166	1.4942408839509056	2.0	0.1459114905355603	1.0	0.14806680145749343	2.4944179259475514	0.3698120345583367	0.5518004959228235	0.36641130342170297	0.12519378410497445	0.8284391948558761	0.8212183027149794	406.0	7.622043189771915	296.0	0.6824944995122783
381	Jan26_100x_cp190_rep1_3R4_E-F-D_Position005_4_cmle.ics	19	1	0	1.083	3.040718509914412	1.0	1.0521827216106825	1.0	0.20317031255333534	1.623799458165512	0.9008142280279794	0.973951322844723	0.8992254904124098	0.8096162757342396	0.4208659676673999	0.8870399707270619	154.0	2.8564154961156194	81.0	0.18676369750167077
382	Jan26_100x_cp190_rep1_3R4_E-F-D_Position005_4_cmle.ics	20	1	0	1.7328	0.548091783563725	1.0	0.0	1.0	0.2989607117667978	2.0780864464481876	0.2762588333102397	0.4601163918525703	0.23817098517389498	0.023907440764860746	0.8872846072512359	0.9933792915776809	366.0	6.84516119575944	360.0	0.8300608777852034
383	Jan26_100x_cp190_rep1_3R4_E-F-D_Position005_4_cmle.ics	21	1	0	1.2995999999999999	0.7744806029371278	1.0	1.2147909720415644	1.0	0.3046286893447269	2.5546610924120077	0.7597725469452525	0.847389579476329	0.757492726791854	0.6656678127479503	0.6455257713437388	1.0021327599068188	202.0	3.858889635451847	149.0	0.34355297441665367
384	Jan26_100x_cp190_rep1_3R4_E-F-D_Position005_4_cmle.ics	21	2	0	1.7328	0.8176397621815236	1.0	0.23070632344123612	1.0	0.3178799496849919	2.5902279420771315	0.40223221370007933	0.5944723618090453	0.40223221370007933	0.18337212377677864	0.845185414482665	0.9988936337411973	266.0	5.101900825871814	230.0	0.5303166719183244
385	Jan26_100x_cp190_rep1_3R4_E-F-D_Position005_4_cmle.ics	22	1	0	1.7328	2.663627538785447	1.0	0.9077480443748005	1.0	0.30009922209779183	2.7092366061338904	0.7522921165350986	0.8619995398067188	0.7471503416050126	0.602012460618075	0.5799816313416752	0.9878843143722034	268.0	5.099785740101705	226.0	0.5210937732762666
386	Jan26_100x_cp190_rep1_3R4_E-F-D_Position005_4_cmle.ics	23	1	0	1.9493999999999998	0.402216424622963	1.0	1.8725829911983063	1.0	0.31289072685858504	2.2948636218383927	0.9096981111125346	0.964101315772616	0.9082375650733049	0.8251060177059177	0.4560723867368296	0.9890385791427257	430.0	8.158388132700663	469.0	1.0813848657812788
387	Jan26_100x_cp190_rep1_3R4_E-F-D_Position005_4_cmle.ics	25	1	0	1.2995999999999999	0.5373847548389616	1.0	0.639412489864916	1.0	0.2886090189841206	2.5148224428484363	0.7534389024701719	0.859150946838399	0.747290838107053	0.5679388477396285	0.6220977271996615	0.9976203403765126	168.0	3.21609387717156	110.0	0.2536297126565899
388	Jan26_100x_cp190_rep1_3R4_E-F-D_Position005_4_cmle.ics	26	1	0	1.7328	0.334551743400628	1.0	2.1110044849779297	1.0	0.2885079301677203	1.9305552412233422	0.9393461546389628	0.9808994496320574	0.9393667676705213	0.8769659678848968	0.37306119168437796	0.9770279098049811	390.0	7.21766939680525	389.0	0.8969268929401227
389	Jan26_100x_cp190_rep1_3R4_E-F-D_Position005_4_cmle.ics	28	1	0	1.5162	0.390135572656962	1.0	0.3720027687491155	1.0	0.32866178365333876	2.4191888301550923	0.5131815644190807	0.6931464726576693	0.5108509752142281	0.3204117078876709	0.7485041656944657	0.9963325671084456	260.0	4.92100409245879	226.0	0.5210937732762666
390	Jan26_100x_cp190_rep1_3R4_E-F-D_Position005_4_cmle.ics	29	1	0	2.166	0.5199462628831205	1.0	0.43046674663324214	1.0	0.27809716059616557	2.4819260093611577	0.5340799515111442	0.7345717276909938	0.5246255429741669	0.28059251912462924	0.7735167824564506	0.9909363644698402	426.0	8.115807806560044	436.0	1.0052959519843019
391	Jan26_100x_cp190_rep1_3R4_E-F-D_Position005_4_cmle.ics	30	1	0	2.166	0.6551964579640228	1.0	0.5689355674538337	1.0	0.2885572448105845	2.478662859197988	0.5649654386218876	0.7208761580775912	0.5669151708164447	0.377241513462652	0.7322306668380326	0.9841988279420893	424.0	8.094517643489734	441.0	1.0168245752868743
392	Jan26_100x_cp190_rep1_3R4_E-F-D_Position005_4_cmle.ics	31	1	0	2.166	0.5628407187915896	1.0	0.7610319551488771	1.0	0.2866252027671682	1.9337683476204144	0.6201365133156431	0.7782764261432058	0.6169234949966431	0.39002872001449324	0.7112747273478891	0.9557242881245966	606.0	11.20218492490886	751.0	1.731599220046355
393	Jan26_100x_cp190_rep1_3R4_E-F-D_Position005_4_cmle.ics	32	1	0	1.7328	3.152492733778506	1.0	0.0	1.0	0.1481752858359858	2.0130727684889487	0.06677111024984579	0.22758238578985004	0.06677111024984579	0.02398290327687193	0.9636429250972443	0.8662859154207712	258.0	5.063550671271418	150.0	0.3458586990771681
394	Jan26_100x_cp190_rep1_3R4_E-F-D_Position005_4_cmle.ics	32	2	0	1.2995999999999999	0.9229613287277323	1.0	2.253376109811381	1.0	0.2974467646130391	1.9103256615119912	0.9583117258847227	0.9878516100506024	0.9574819998580731	0.9089648621945162	0.2504672852682597	0.9797976012708177	260.0	4.850788345937531	215.0	0.4957308020106076
395	Jan26_100x_cp190_rep1_3R4_E-F-D_Position005_4_cmle.ics	33	1	0	1.9493999999999998	0.2902640528556599	1.0	0.0	1.0	0.2929770037211964	2.2886407857601614	0.27869225949763626	0.5017875841763749	0.27775465407179256	0.021503586121687165	0.8858138664111395	0.9699644419117648	432.0	8.109462549249715	457.0	1.0537161698551054
396	Jan26_100x_cp190_rep1_3R4_E-F-D_Position005_4_cmle.ics	34	1	0	2.8158	0.6625160290711641	1.0	0.0	1.0	0.21583460978861174	3.050933614459591	0.15191401773154306	0.3872536806559061	0.15191401773154306	0.020083099838629926	0.9459453086196279	0.9176505196653514	524.0	10.282477741345351	524.0	1.208199722109574
397	Jan26_100x_cp190_rep1_3R4_E-F-D_Position005_4_cmle.ics	35	1	0	1.7328	3.8076456495409885	1.0	1.3389208086236206	1.0	0.23374239320452586	2.754064156245234	0.8645430761463258	0.9283609491898839	0.856538302657548	0.7733005920962042	0.4381579303880238	0.9669639805927535	280.0	5.250931967363976	213.0	0.4911193526895787
398	Jan26_100x_cp190_rep1_3R4_E-F-D_Position005_4_cmle.ics	36	1	0	1.5162	4.359760109772608	1.0	0.0	1.0	0.22912272733295413	2.6196250291407255	0.2140278552800902	0.4057293505369487	0.18332555146849483	0.03242760018676476	0.9229243983957167	0.9525929259445609	230.0	4.414409655680792	157.0	0.3619987717007692
399	Jan26_100x_cp190_rep1_3R4_E-F-D_Position005_4_cmle.ics	37	1	0	1.7328	0.5629002609554972	1.0	1.4199491695140265	1.0	0.2895350178536496	2.596491801892091	0.8847520017889241	0.9505250664396109	0.8840381522477659	0.7922568826276544	0.35369294511489735	0.9967949372716042	276.0	5.2551621389042	232.0	0.5349281212393534
400	Jan26_100x_cp190_rep1_3R4_E-F-D_Position005_4_cmle.ics	38	1	0	2.166	0.7400795120604745	1.0	1.7328	1.0	0.27689958019308064	2.219954436305662	0.9346342142509106	0.9787257244947679	0.9312234622613054	0.8291143646024269	0.40492642714629334	0.985703640295602	424.0	8.047707145808896	432.0	0.9960730533422443
401	Jan26_100x_cp190_rep1_3R4_E-F-D_Position005_4_cmle.ics	39	1	0	1.5162	2.1534838068605877	1.0	0.4377344716066809	1.0	0.11239164898149737	2.6657782065899247	0.6504643773677136	0.8268437614566785	0.6455914701209825	0.4084153122326775	0.7125024988733233	0.6546648903612093	162.0	3.0117918949181153	65.0	0.14987210293343953
402	Jan26_100x_cp190_rep1_3R4_E-F-D_Position005_4_cmle.ics	40	1	0	1.2995999999999999	5.930434687408116	1.0	0.42540144110901373	1.0	0.21918144448824806	2.6482891727251308	0.4836082316294745	0.5992314762804474	0.4862465744097772	0.34600588946194827	0.7727867025746622	0.8244857402932763	116.0	2.1944446605351358	55.0	0.12681485632829495
403	Jan26_100x_cp190_rep1_3R4_E-F-D_Position005_4_cmle.ics	40	2	0	1.2995999999999999	5.2721804061368625	1.0	1.1237506284984224	1.0	0.22680257901259468	2.2545563627331293	0.7882261825733204	0.840665373027626	0.7827622597831453	0.6960629117091355	0.5318884345550651	0.9328956958275829	146.0	2.7478495949939656	79.0	0.18215224818064185
404	Jan26_100x_cp190_rep1_3R4_E-F-D_Position005_4_cmle.ics	41	1	0	2.5991999999999997	0.474160871379814	1.0	0.6497999999999999	1.0	0.3038150419133594	2.6739185622430717	0.8257809929169836	0.9469407626784915	0.7956255765402729	0.40964838460833025	0.5607204651663042	0.9763724666094886	588.0	11.19781544799944	739.0	1.7039305241201814
405	Jan26_100x_cp190_rep1_3R4_E-F-D_Position005_4_cmle.ics	45	1	0	2.166	0.32399786854058166	1.0	1.3107987492438529	1.0	0.30958035613771023	1.9238579850957498	0.7779797259641212	0.8925157276912804	0.77429194009168	0.60424835944992	0.6738838382267434	0.9741792146922874	614.0	11.497992816753875	796.0	1.8353568297695055
406	Jan26_100x_cp190_rep1_3R4_E-F-D_Position005_4_cmle.ics	46	1	0	1.2995999999999999	3.074524703398889	1.0	0.928575039696583	1.0	0.3200554799447672	2.6050784502566837	0.6640249006068215	0.7434191253400293	0.6402699309478971	0.5422996442770454	0.6688366854294358	0.995525383941405	204.0	3.903585047362576	155.0	0.35738732237974036
407	Jan26_100x_cp190_rep1_3R4_E-F-D_Position005_4_cmle.ics	46	2	0	1.5162	2.0829497221168367	1.0	2.5386235566991466	1.0	0.20572510945296063	1.4694508307699434	0.9869481062983888	0.997392236869638	0.9842226407198159	0.94892236869638	0.21457189595913076	0.9026917692169175	294.0	5.470178855377401	215.0	0.4957308020106076
408	Jan26_100x_cp190_rep1_3R4_E-F-D_Position005_4_cmle.ics	49	1	0	1.9493999999999998	0.5215837697169513	1.0	0.8875449473696695	1.0	0.31669333656820475	2.488801125060228	0.6794676605207167	0.8098917934999256	0.6794676605207167	0.5187380230821322	0.6459577127672675	0.9909958099086542	396.0	7.515592374420371	417.0	0.9614871834345272
409	Jan26_100x_cp190_rep1_3R4_E-F-D_Position005_4_cmle.ics	50	1	0	1.2995999999999999	5.9650214103808015	1.0	0.0	1.0	0.16582364721036497	1.439370123917221	0.3016700295587042	0.5508789433321669	0.28759055610569656	0.027120297225055656	0.8836395191727708	0.8664148389583174	296.0	5.327632276564769	195.0	0.4496163088003185
410	Jan26_100x_cp190_rep1_3R4_E-F-D_Position005_4_cmle.ics	50	2	0	1.2995999999999999	6.1402734837816295	1.0	0.0	1.0	0.17208632505214835	2.2749101608741653	0.05425548548496378	0.09222762435875481	0.05425548548496378	0.027120297225055656	0.9716564664122554	0.9770212165941298	118.0	2.332761067807543	50.0	0.11528623302572269
411	Jan26_100x_cp190_rep1_3R4_E-F-D_Position005_4_cmle.ics	51	1	0	1.9493999999999998	0.31065047461769346	1.0	0.6921189703237084	1.0	0.29509040007649956	2.5866271005925574	0.5735791802576233	0.6912608326847568	0.5691586578401966	0.4129078380103714	0.741044539644961	0.9969051732580881	332.0	6.342796930521667	309.0	0.7124689200989662
412	Jan26_100x_cp190_rep1_3R4_E-F-D_Position005_4_cmle.ics	51	2	0	1.7328	4.466571481429122	1.0	0.0	1.0	0.15480114972337136	2.2268365317809113	0.06075922800451234	0.1659444876828767	0.06075922800451234	0.02190148050335365	0.9731910407520944	0.91611174226482	252.0	4.882653937858393	148.0	0.3412472497561391
413	Jan26_100x_cp190_rep1_3R4_E-F-D_Position005_4_cmle.ics	52	1	0	2.166	1.069637653975961	2.0	0.8058225447605828	1.0	0.28120869020435	2.322541160437437	0.6516350729745227	0.7835521662153282	0.6516350729745227	0.47012167303563135	0.7001377621201487	0.9752003074215673	450.0	8.464910758765432	476.0	1.0975249384048802
414	Jan26_100x_cp190_rep1_3R4_E-F-D_Position005_4_cmle.ics	53	1	0	2.166	1.2366617201585908	1.0	1.074245800390238	1.0	0.2750815318843302	2.5813420020150106	0.7536407355021216	0.8464837340876945	0.75194342291372	0.6219745403111739	0.5726032161296457	0.98842226259074	370.0	7.098388761463835	351.0	0.8093093558405734
415	Jan26_100x_cp190_rep1_3R4_E-F-D_Position005_4_cmle.ics	54	1	0	1.9493999999999998	0.6749657846580387	1.0	1.401081809291592	1.0	0.29299242975063017	2.2566277936890367	0.8295300224970149	0.9045516739521464	0.8248973797895838	0.7140291180042739	0.5472519206355203	0.9822234057926933	388.0	7.290000229096618	389.0	0.8969268929401227
416	Jan26_100x_cp190_rep1_3R4_E-F-D_Position005_4_cmle.ics	55	1	0	1.9493999999999998	2.4486551671864967	1.0	0.744005537498231	1.0	0.30243631756571915	2.6974046976757884	0.6007832116883286	0.7278621269878441	0.5990225032416985	0.4341772591060285	0.7394769908077685	1.0002218162069643	330.0	6.344912016291778	310.0	0.7147746447594807
417	Jan26_100x_cp190_rep1_3R4_E-F-D_Position005_4_cmle.ics	55	2	0	1.5162	0.8910340009980792	1.0	1.482302948152367	1.0	0.3077861314732113	2.7555828115121583	0.7993312777279055	0.8729948089457866	0.800445814848063	0.7278621269878441	0.5440319166097354	1.0015549684568477	204.0	3.950395545043415	152.0	0.350470148398197
418	Jan26_100x_cp190_rep1_3R4_E-F-D_Position005_4_cmle.ics	56	1	0	2.166	3.339836492725911	1.0	2.414447235628035	1.0	0.28456640901555996	2.7506709760159462	0.982355939151534	0.997626222896839	0.9820069357501358	0.9458407658131779	0.15998130336294195	0.9915036744481881	370.0	7.051578263782996	357.0	0.82314370380366
419	Jan26_100x_cp190_rep1_3R4_E-F-D_Position005_4_cmle.ics	57	1	0	1.5162	0.7380284879182936	2.0	0.9148837159138977	1.0	0.31671718728551845	2.7403111252196823	0.8379911025352414	0.9343088385056547	0.8270461488985368	0.6382805381358203	0.6077242195117569	0.9984472319510601	232.0	4.459105067591523	187.0	0.4311705115162029
420	Jan26_100x_cp190_rep1_3R4_E-F-D_Position005_4_cmle.ics	58	1	0	1.5162	1.0096791123482574	1.0	1.9493999999999998	1.0	0.31286152631634245	2.8958206513385507	0.9407207556407851	0.966527602105349	0.9386551878901628	0.8926108776367865	0.40218758759467016	1.0004119639534577	202.0	3.9057001331326866	151.0	0.3481644237376825
421	Jan26_100x_cp190_rep1_3R4_E-F-D_Position005_4_cmle.ics	58	2	0	1.5162	0.4903921679831086	2.0	0.1459114905355603	1.0	0.20880638087274134	1.9874234493683878	0.34462340364763966	0.5370680158309192	0.3542984209882084	0.14189940430046105	0.8069238933950418	0.9167620306004697	306.0	5.597919833799254	230.0	0.5303166719183244
422	Jan26_100x_cp190_rep1_3R4_E-F-D_Position005_4_cmle.ics	60	1	0	1.9493999999999998	0.7995526411015258	1.0	0.815064591942846	1.0	0.27151300562378006	1.9144641020842232	0.6635873818283217	0.7869784030295126	0.6597240337132217	0.49037985841886067	0.6526025807666823	0.968609095582452	434.0	8.200968458841281	443.0	1.021436024607903
423	Jan26_100x_cp190_rep1_3R4_E-F-D_Position005_4_cmle.ics	61	1	0	1.7328	0.5011607792697329	1.0	0.23070632344123612	1.0	0.23427781165088604	1.5627855101628663	0.3540350163068568	0.5581238923995652	0.3500538597858515	0.18576662083207163	0.8147551519352518	0.9490281186803969	428.0	8.090287471949514	403.0	0.929207038187325
424	Jan26_100x_cp190_rep1_3R4_E-F-D_Position005_4_cmle.ics	63	1	0	1.9493999999999998	0.6593507668199636	1.0	0.1459114905355603	1.0	0.27982041479171943	2.2366578625467324	0.3781178513022919	0.5720948411880087	0.3771970630691982	0.1354038279852482	0.859516186180134	0.9844862860401042	414.0	7.824230086255251	419.0	0.9660986327555563
425	Jan26_100x_cp190_rep1_3R4_E-F-D_Position005_4_cmle.ics	66	1	0	1.7328	4.705472114442997	1.0	0.0	1.0	0.2898571046908421	2.8042666782642494	0.345481236383125	0.550180004893337	0.32757395346669615	0.0347368666332677	0.8830005102393331	0.989446741621168	226.0	4.348424080699753	172.0	0.3965846416084861
426	Jan26_100x_cp190_rep1_3R4_E-F-D_Position005_4_cmle.ics	68	1	0	1.2995999999999999	0.8200276553932232	1.0	1.4199491695140265	1.0	0.3096605046790387	2.227693009753566	0.7872925632566941	0.845929551049115	0.7855007786727397	0.7142961803171626	0.5762291322664629	0.9950074595495488	200.0	3.790788974700699	148.0	0.3412472497561391
427	Jan26_100x_cp190_rep1_3R4_E-F-D_Position005_4_cmle.ics	68	2	0	2.166	2.776391801095821	1.0	1.7570070134165063	1.0	0.31526198803984956	2.797557288972883	0.8821357402414722	0.9388155801530552	0.8813612539142958	0.7938924426880117	0.4413202668410438	0.9985539576657441	340.0	6.521578578164582	331.0	0.7631948626302842
428	Jan26_100x_cp190_rep1_3R4_E-F-D_Position005_4_cmle.ics	69	1	0	2.3826	0.48400904037420406	1.0	0.41270001764292574	1.0	0.25992265551799804	2.6342882187593	0.4939296792970325	0.6596787780310682	0.49207325106495103	0.2849038450022157	0.7859358618576521	0.9842309749450372	478.0	9.090646525515643	501.0	1.1551680549177414
429	Jan26_100x_cp190_rep1_3R4_E-F-D_Position005_4_cmle.ics	70	1	0	1.2995999999999999	0.8371767238989727	1.0	1.1736910802652913	1.0	0.3087370413038039	2.3354905002407906	0.8643336529242569	0.9302492809204218	0.8640687288691528	0.7651069788565373	0.45048720430359107	0.9953596706622633	210.0	3.9674555365735023	159.0	0.3666102210217982
430	Jan26_100x_cp190_rep1_3R4_E-F-D_Position005_4_cmle.ics	71	1	0	1.2995999999999999	0.5096768527022317	1.0	1.5338067085748235	1.0	0.26155533140608933	2.54501220506913	0.7982595966898212	0.8556039998742743	0.800437345929854	0.7332661299375413	0.5371073726224359	0.9951090550001576	164.0	3.1501083021905227	101.0	0.23287819071195984
431	Jan26_100x_cp190_rep1_3R4_E-F-D_Position005_4_cmle.ics	71	2	0	1.7328	0.6248139125886055	2.0	0.0	1.0	0.28376893614255044	1.9109655473866787	0.18197452257899394	0.39253817796476986	0.17897506589375278	0.02114212844679332	0.9217430725166766	0.9936842282934051	362.0	6.802580869618823	345.0	0.7954750078774867
432	Jan26_100x_cp190_rep1_3R4_E-F-D_Position005_4_cmle.ics	72	1	0	3.0324	0.9763442049464157	1.0	0.0	1.0	0.2508684553357331	3.0640523196469003	0.15150098218217622	0.360412615474441	0.15150098218217622	0.01667854191716023	0.9470722307419146	0.926858312862781	540.0	10.64004103663119	591.0	1.3626832743640422
433	Jan26_100x_cp190_rep1_3R4_E-F-D_Position005_4_cmle.ics	72	2	0	2.3826	6.270847654437434	2.0	0.0	1.0	0.08905174259123975	2.8397352758025693	0.0461056600412665	0.12687591847640536	0.0461056600412665	0.01667854191716023	0.9716565246440507	0.8730101042335117	262.0	5.316778236975813	119.0	0.27438123460122005
434	Jan26_100x_cp190_rep1_3R4_E-F-D_Position005_4_cmle.ics	72	3	0	1.2995999999999999	0.5610622470687103	2.0	1.3842379406474168	1.0	0.29498890793847904	2.318858110238927	0.6720451655360439	0.7278637908768388	0.6697171216372012	0.6100650169964522	0.7503722706534358	1.0092742014038414	136.0	2.6179935308020017	81.0	0.18676369750167077
435	Jan26_100x_cp190_rep1_3R4_E-F-D_Position005_4_cmle.ics	73	1	0	2.166	0.20957630755724865	1.0	1.2995999999999999	1.0	0.28998739904786597	2.699137486250966	0.9002143531295832	0.9851493730377333	0.9001373070753043	0.6489616668363515	0.4568073843483217	0.9971983224563091	388.0	7.4538369709795536	387.0	0.8923154436190937
436	Jan26_100x_cp190_rep1_3R4_E-F-D_Position005_4_cmle.ics	73	2	0	2.3826	0.6877834592623683	2.0	0.0	1.0	0.21301933657887215	3.0567450154294824	0.12669948461692976	0.33590015932023365	0.12669948461692976	0.016710738844144087	0.9567573495597835	0.9059560890704147	396.0	7.773050111664988	342.0	0.7885578338959432
437	Jan26_100x_cp190_rep1_3R4_E-F-D_Position005_4_cmle.ics	75	1	0	1.2995999999999999	8.78479437061042	1.0	1.7345341872721707	1.0	0.28863867318537334	2.375317347506104	0.7817599089232902	0.8303844773607554	0.7817549591021025	0.7249805100790734	0.6444540379257321	0.9985983833632801	180.0	3.437455850955092	122.0	0.2812984085827634
438	Jan26_100x_cp190_rep1_3R4_E-F-D_Position005_4_cmle.ics	75	2	0	2.166	0.5772149516497432	1.0	0.7817319754002556	1.0	0.30042059353188866	1.995796906347651	0.6120181658437589	0.7830691366274394	0.6120181658437589	0.42533070992810385	0.7672173315693556	0.9802119034204722	560.0	10.431648188206704	683.0	1.5748099431313722
439	Jan26_100x_cp190_rep1_3R4_E-F-D_Position005_4_cmle.ics	78	1	0	1.5162	0.2773697452660644	1.0	0.5836459621422412	1.0	0.28220164422203037	2.9286853044468044	0.5701853680466913	0.6820404132848438	0.5674317413678219	0.4249576519512215	0.7371453152981329	0.9918731634304133	220.0	4.237743093807988	163.0	0.375833119663856
440	Jan26_100x_cp190_rep1_3R4_E-F-D_Position005_4_cmle.ics	78	2	0	1.083	1.8617221392504242	1.0	0.20635000882146287	1.0	0.31092308323314777	2.8084670906938034	0.3176224079381518	0.46036543756974385	0.3270313014297986	0.1713992116439071	0.8452845159301676	1.0001552581356916	138.0	2.6626889427127307	85.0	0.19598659614372857
441	Jan26_100x_cp190_rep1_3R4_E-F-D_Position005_4_cmle.ics	79	1	0	2.166	0.3565194677068821	1.0	1.3625635475001732	1.0	0.3066504102899605	2.652244649900304	0.8108742579600647	0.9111688253282965	0.8085896744018708	0.6861868141752113	0.5987447115948252	0.9967522153105084	418.0	8.030647154278805	445.0	1.0260474739289323
442	Jan26_100x_cp190_rep1_3R4_E-F-D_Position005_4_cmle.ics	80	1	0	2.166	0.42432334290699925	1.0	0.8664	1.0	0.30564988973472573	2.1714489140351443	0.8395275351162889	0.9626245605410318	0.8395275351162889	0.5039037863817043	0.5354563792104859	0.984873358045496	522.0	9.863298347987884	620.0	1.4295492895189614
443	Jan26_100x_cp190_rep1_3R4_E-F-D_Position005_4_cmle.ics	81	1	0	1.2995999999999999	0.7362282645575087	1.0	0.41270001764292574	1.0	0.3283682632740298	2.2231204141212095	0.5668705233456328	0.7190097417106086	0.5619039107286493	0.36343092067464217	0.7606551839506895	1.0043769411384817	204.0	3.880179798522156	157.0	0.3619987717007692
444	Jan26_100x_cp190_rep1_3R4_E-F-D_Position006_5_cmle.ics	1	1	0	2.8158	0.8337224256232215	1.0	0.0	1.0	0.13394938583428975	2.104165890164745	0.14496799965637214	0.2985293801812637	0.09619969073493406	0.024290193720201022	0.93856029055499	0.8443120785263651	488.0	9.66520231767558	371.0	0.8554238490508626
445	Jan26_100x_cp190_rep1_3R4_E-F-D_Position006_5_cmle.ics	2	1	0	2.166	1.3067682464316919	1.0	2.0748369030026867	1.0	0.3006535725356994	2.232512195889705	0.9337319343321744	0.9798607754790227	0.9337319343321744	0.858162096007234	0.36533682644223103	0.973957320513736	462.0	8.686272732548968	512.0	1.1805310261834003
446	Jan26_100x_cp190_rep1_3R4_E-F-D_Position006_5_cmle.ics	3	1	0	2.166	2.0738644108678166	2.0	1.7328	1.0	0.28179755732991485	2.3938574316728833	0.9471346220508498	0.9858795989198396	0.9377238743693002	0.812082475638617	0.40061557832442923	0.9797693096118567	444.0	8.447850767235344	467.0	1.07677341646025
447	Jan26_100x_cp190_rep1_3R4_E-F-D_Position006_5_cmle.ics	4	1	0	2.5991999999999997	0.5586422081908239	1.0	0.0	1.0	0.2165047124820273	2.450380946895585	0.1720229787109002	0.42632854855060753	0.1706389668395457	0.01829187664369775	0.9220179478867859	0.9101998465667258	624.0	11.674659378626698	682.0	1.5725042184708578
448	Jan26_100x_cp190_rep1_3R4_E-F-D_Position006_5_cmle.ics	5	1	0	2.3826	0.39675894422898506	1.0	1.1961505589055579	1.0	0.2441678504803858	1.623447490683549	0.7122414490259302	0.8650039916641611	0.7104892639786006	0.5227369337798468	0.6759950714749635	0.9559690175590274	754.0	13.994729931813627	962.0	2.218107123414905
449	Jan26_100x_cp190_rep1_3R4_E-F-D_Position006_5_cmle.ics	6	1	0	1.7328	0.3346217550432033	2.0	0.3720027687491155	1.0	0.22576469426203083	1.3544906545400535	0.41891188454703737	0.5773702679901636	0.4167130369226903	0.26210936798836854	0.7913947855876242	0.9680203759690891	444.0	8.23720352767157	418.0	0.9637929080950418
450	Jan26_100x_cp190_rep1_3R4_E-F-D_Position006_5_cmle.ics	7	1	0	2.8158	1.4895807752554902	1.0	1.7171743025207962	1.0	0.3045600815712275	2.8488442492057002	0.8314825365250726	0.9201457623190645	0.8314825365250726	0.7260136733649417	0.5413681415007493	0.9870683504294385	622.0	12.0044479481627	805.0	1.8561083517141355
451	Jan26_100x_cp190_rep1_3R4_E-F-D_Position006_5_cmle.ics	8	1	0	1.2995999999999999	0.09846186644108318	1.0	0.815064591942846	1.0	0.28230249772101607	2.671036075429405	0.7330416493268398	0.8336951264776344	0.7291725247162829	0.5820220675072265	0.6390744179234633	0.9940616838475835	194.0	3.7503237343301925	135.0	0.31127282916945126
452	Jan26_100x_cp190_rep1_3R4_E-F-D_Position006_5_cmle.ics	10	1	0	2.5991999999999997	0.4200270122104644	1.0	0.0	1.0	0.1583200779450573	2.274356839683396	0.13546999881718794	0.3558363326067488	0.13515739848938005	0.02174262009766648	0.9466400728326345	0.8637982314209913	514.0	10.082405930632117	436.0	1.0052959519843019
453	Jan26_100x_cp190_rep1_3R4_E-F-D_Position006_5_cmle.ics	11	1	0	2.166	0.7648081037934581	1.0	1.7295282337615656	1.0	0.3101892382691455	2.8296908193946835	0.7846518412693954	0.8566964097604434	0.7822119310805632	0.6896478382917418	0.6469906148824623	0.9943416851808842	422.0	8.096632729259843	454.0	1.0467989958735622
454	Jan26_100x_cp190_rep1_3R4_E-F-D_Position006_5_cmle.ics	11	2	0	2.166	0.734834411240545	2.0	1.6921958908343169	1.0	0.27529628355514035	1.755492161008814	0.7873505906147731	0.8667780945826369	0.7856089441970869	0.6820461937601705	0.6171136633167008	0.9677851760317268	496.0	9.422689486190935	545.0	1.2566199399803775
455	Jan26_100x_cp190_rep1_3R4_E-F-D_Position006_5_cmle.ics	12	1	0	1.2995999999999999	6.733522740775059	1.0	0.0	1.0	0.14881228359109547	1.5689396635753803	0.10070793633895779	0.2749241496779688	0.10070793633895779	0.03407941661787406	0.9612633171025133	0.8287945560065334	190.0	3.6843381593491547	95.0	0.21904384274887315
456	Jan26_100x_cp190_rep1_3R4_E-F-D_Position006_5_cmle.ics	13	1	0	1.5162	3.648237620397149	1.0	0.5556144027286182	1.0	0.31142580743084713	2.3205901423715183	0.5921033860613435	0.7640960013426761	0.588797046112533	0.39475936726387784	0.7148166601197912	0.9818480749317386	274.0	5.163656229312632	238.0	0.5487624692024401
457	Jan26_100x_cp190_rep1_3R4_E-F-D_Position006_5_cmle.ics	14	1	0	2.3826	0.6350478955963719	1.0	1.083	1.0	0.2920384464259194	2.7065303587300487	0.917948169688676	0.9928925761204243	0.9129062606910708	0.6273691412931919	0.5178003813240417	0.9898898220282043	440.0	8.452080938775566	469.0	1.0813848657812788
458	Jan26_100x_cp190_rep1_3R4_E-F-D_Position006_5_cmle.ics	15	1	0	1.7328	2.476498002274936	1.0	1.8788873947202098	1.0	0.2623025778457774	3.989723990119862	0.928205678851613	0.964723607298888	0.9261990886456523	0.8846009301451591	0.3177127100071557	0.956064457053612	166.0	3.241614211782091	103.0	0.23748964003298878
459	Jan26_100x_cp190_rep1_3R4_E-F-D_Position006_5_cmle.ics	15	2	0	1.2995999999999999	3.126815152615475	1.0	1.0317500441073144	1.0	0.2380346288061772	2.6775748156838386	0.7027293653403486	0.7746914615895684	0.7038433920098786	0.6289016099698675	0.5264765748468845	0.9041504222368733	130.0	2.460502046229396	68.0	0.15678927691498287
460	Jan26_100x_cp190_rep1_3R4_E-F-D_Position006_5_cmle.ics	15	3	0	1.083	2.1901408105598907	1.0	0.8508028822180275	1.0	0.11072376542263121	1.1380977416814388	0.7254259809810145	0.8506868712628096	0.7269024018683435	0.5489534189210048	0.49955192171149565	0.5562754127422904	234.0	4.199532244576791	112.0	0.25824116197761887
461	Jan26_100x_cp190_rep1_3R4_E-F-D_Position006_5_cmle.ics	16	1	0	1.7328	0.27638186586011637	1.0	0.10317500441073144	1.0	0.2882011392597712	2.7495223796006765	0.32448324698374	0.5294051738047005	0.3283376059948728	0.07386475681683727	0.8607145782305397	0.9909757671167716	266.0	5.101900825871815	219.0	0.5049537006526654
462	Jan26_100x_cp190_rep1_3R4_E-F-D_Position006_5_cmle.ics	17	1	0	1.9493999999999998	0.5593541351445016	1.0	1.3934633376079517	1.0	0.3299477822847126	2.538883260862095	0.8274709847399444	0.9183365866323067	0.8232064386472687	0.7062823927613296	0.5232571102621711	0.9873049439520579	390.0	7.475127134049862	416.0	0.9591814587740128
463	Jan26_100x_cp190_rep1_3R4_E-F-D_Position006_5_cmle.ics	18	1	0	2.3826	0.3670686178635429	1.0	0.0	1.0	0.2510743708685451	2.826544223670441	0.17177669077188382	0.3924944905717119	0.17177669077188382	0.022864714754930293	0.937060984346794	0.9301883189823191	434.0	8.388210449564633	426.0	0.9822387053791574
464	Jan26_100x_cp190_rep1_3R4_E-F-D_Position006_5_cmle.ics	20	1	0	2.166	0.4079295996993639	1.0	0.5158750220536572	1.0	0.2764963681048544	2.124080164118443	0.5843141573070366	0.7355078669831404	0.5795425812187502	0.3131703656577026	0.7371515713356781	0.9600758058608644	462.0	8.733083230229806	491.0	1.132110808312597
465	Jan26_100x_cp190_rep1_3R4_E-F-D_Position006_5_cmle.ics	22	1	0	1.9493999999999998	0.5449929988640156	1.0	0.20635000882146287	1.0	0.3076884029820198	2.5387043342327003	0.3624817860759181	0.5580869822923613	0.3624817860759181	0.1625855128300116	0.8233513166772756	0.9928328283911005	340.0	6.521578578164583	327.0	0.7539719639882264
466	Jan26_100x_cp190_rep1_3R4_E-F-D_Position006_5_cmle.ics	24	1	0	2.5991999999999997	0.6894753834984458	1.0	0.9228252937649445	1.0	0.28281305615871316	2.199998627254376	0.6459660825265847	0.7753975276580817	0.6459660825265847	0.4535388731524192	0.6892496080425482	0.9819521160227478	588.0	11.197815447999446	713.0	1.6439816829468057
467	Jan26_100x_cp190_rep1_3R4_E-F-D_Position006_5_cmle.ics	25	1	0	2.166	0.7380028641048535	2.0	0.20635000882146287	1.0	0.31069274270349845	2.5015812660260512	0.4023574925950553	0.6068548630840839	0.40002820931310323	0.16054323077233068	0.8397567005472577	0.9884533739709388	448.0	8.537241591056794	497.0	1.1459451562756837
468	Jan26_100x_cp190_rep1_3R4_E-F-D_Position006_5_cmle.ics	27	1	0	2.3826	0.3756882438358557	1.0	0.7748934119142009	1.0	0.27499295824043	2.5431376284130938	0.6107898264219658	0.7504425860513737	0.6064103320659917	0.444010756948601	0.6909304755508863	0.9740850440950208	454.0	8.67132782678899	477.0	1.0998306630653947
469	Jan26_100x_cp190_rep1_3R4_E-F-D_Position006_5_cmle.ics	28	1	0	2.5991999999999997	0.5957186681874749	1.0	0.0	1.0	0.1950748187266067	2.6102404860097015	0.14116691187773117	0.33354267770482443	0.14116691187773117	0.02191308548716485	0.9441756106912368	0.9161903760111088	494.0	9.705667558046086	456.0	1.051410445194591
470	Jan26_100x_cp190_rep1_3R4_E-F-D_Position006_5_cmle.ics	29	1	0	1.7328	0.23094790031287257	1.0	2.8210940715727206	1.0	0.2667345824969398	1.7204765101092911	0.9914391572013996	0.9999298291573885	0.9912426788420875	0.9624048015568571	0.1758117298306244	0.9753498296954193	426.0	7.951971064677108	427.0	0.9845444300396717
471	Jan26_100x_cp190_rep1_3R4_E-F-D_Position006_5_cmle.ics	30	1	0	1.2995999999999999	0.2933585950862896	1.0	0.46141264688247224	1.0	0.3298317033913854	2.282434629989088	0.5976266996291718	0.7394561186650186	0.5878986402966625	0.40012360939431396	0.7709269731759909	0.9915208400622164	208.0	3.899354875822354	162.0	0.37352739500334153
472	Jan26_100x_cp190_rep1_3R4_E-F-D_Position006_5_cmle.ics	31	1	0	1.9493999999999998	0.7479477844189435	1.0	1.1535316172061807	1.0	0.2939637896256029	2.7252346351112893	0.7534486955816123	0.8488989532194587	0.7533827646366698	0.6215081957236175	0.5757756889028228	0.9931848718090397	336.0	6.432187754343124	314.0	0.7239975434015384
473	Jan26_100x_cp190_rep1_3R4_E-F-D_Position006_5_cmle.ics	31	2	0	1.083	0.4588120815681338	2.0	0.9077480443748005	1.0	0.27541975538991637	2.5751899476547555	0.6083651154298697	0.685996267294194	0.6083651154298697	0.5241231184322636	0.7036148633613621	0.9986892245733171	138.0	2.6158784450318904	80.0	0.18445797284115634
474	Jan26_100x_cp190_rep1_3R4_E-F-D_Position006_5_cmle.ics	34	1	0	2.3826	0.4401312178392426	1.0	1.5510604201464577	1.0	0.30298345828103923	2.653252205060989	0.8303304967346131	0.9096121116168613	0.8287472788442509	0.7232099742727093	0.5221406350972112	0.9862270001597097	456.0	8.739428487540138	504.0	1.162085228899285
475	Jan26_100x_cp190_rep1_3R4_E-F-D_Position006_5_cmle.ics	35	1	0	2.166	0.6991152360895949	1.0	1.2466683216206906	1.0	0.2998515533411674	2.488299983517499	0.7704698991778144	0.8766051538346327	0.7729135956234185	0.6369711564990501	0.5716051852259405	0.9841593291333538	460.0	8.688387818319073	508.0	1.1713081275413426
476	Jan26_100x_cp190_rep1_3R4_E-F-D_Position006_5_cmle.ics	36	1	0	2.166	0.5066657755250786	1.0	0.0	1.0	0.27175535860567457	2.2209671433229707	0.3055695302800227	0.5446457830435565	0.2861797923945703	0.022537512519558205	0.8610663401417173	0.9869403055531514	426.0	8.092402557719627	431.0	0.9937673286817297
477	Jan26_100x_cp190_rep1_3R4_E-F-D_Position006_5_cmle.ics	37	1	0	1.9493999999999998	0.2525498224210953	2.0	1.3625635475001732	1.0	0.29529076911694946	2.6034200141267214	0.8532119836164606	0.929948419731942	0.8485518358459628	0.7450826147279257	0.4852095892411131	0.9985126658127073	324.0	6.187420531719172	298.0	0.6871059488333073
478	Jan26_100x_cp190_rep1_3R4_E-F-D_Position006_5_cmle.ics	38	1	0	2.8158	0.7425836791106426	1.0	0.0	1.0	0.2063738516729775	2.3675039040156385	0.1494628208900595	0.3528301480561795	0.13435577978886026	0.020344268295308564	0.9312831610793134	0.9051833193672276	552.0	10.720971517372195	554.0	1.2773714619250076
479	Jan26_100x_cp190_rep1_3R4_E-F-D_Position006_5_cmle.ics	40	1	0	2.8158	0.44326067524771273	1.0	0.0	1.0	0.188881307126396	2.5936768027702266	0.13632197147909603	0.37182222294326644	0.1536405522477652	0.02109662713541751	0.9413159528102271	0.9057549642315549	526.0	10.3505784020965	493.0	1.1367222576336258
480	Jan26_100x_cp190_rep1_3R4_E-F-D_Position006_5_cmle.ics	41	1	0	2.166	0.4857747268657937	1.0	0.8318234787411565	1.0	0.28480375129261715	2.4439708666526228	0.6678123762742394	0.8050125520463969	0.6703010315737264	0.48582075590729323	0.6689139341773908	0.9929426065722243	438.0	8.313764531503159	460.0	1.0606333438366489
481	Jan26_100x_cp190_rep1_3R4_E-F-D_Position006_5_cmle.ics	43	1	0	2.166	0.6724694792571309	1.0	1.2653448004921624	1.0	0.281260719852348	2.3503919694302517	0.7728230423101108	0.8670122414314063	0.7718267416886478	0.6457007994904167	0.570571573945709	0.9881048376463089	460.0	8.688387818319077	492.0	1.1344165329731113
482	Jan26_100x_cp190_rep1_3R4_E-F-D_Position006_5_cmle.ics	44	1	0	1.7328	2.4839798389207295	1.0	0.0	1.0	0.19687684674519776	3.1522681652116433	0.09854437392968671	0.3624332628185756	0.15976629394580438	0.03625214062657399	0.9596634620431636	0.8959868432446217	192.0	3.705628322419464	111.0	0.2559354373171044
483	Jan26_100x_cp190_rep1_3R4_E-F-D_Position006_5_cmle.ics	45	1	0	3.0324	0.7632400080176177	1.0	0.0	1.0	0.1775619120022109	2.814575381164757	0.15555848500827318	0.32526546902558323	0.13848937214757168	0.02298761750640944	0.9347794053047724	0.8380273973079095	500.0	9.816348544937851	443.0	1.021436024607903
484	Jan26_100x_cp190_rep1_3R4_E-F-D_Position006_5_cmle.ics	48	1	0	2.3826	0.3219951461291432	1.0	0.3095250132321943	1.0	0.31118323892975724	2.5780076238597642	0.4232461752829437	0.640225999545015	0.426356423818461	0.1959847580048911	0.8301437386276391	0.9879192184432729	486.0	9.269428173158545	562.0	1.2958172592091233
485	Jan26_100x_cp190_rep1_3R4_E-F-D_Position006_5_cmle.ics	49	1	0	1.2995999999999999	0.37715314441174086	1.0	0.9755754663213545	1.0	0.2773240333779298	2.6435869551942264	0.8518803353072368	0.9215084980389141	0.8451126663077752	0.7433669153272322	0.5150165744148684	0.9972461511067573	164.0	3.126703053350103	104.0	0.2397953646935032
486	Jan26_100x_cp190_rep1_3R4_E-F-D_Position006_5_cmle.ics	50	1	0	2.5991999999999997	0.5102808432402622	2.0	1.083	1.0	0.29579866152022166	2.6938708617680063	0.762465500569392	0.8641135436008925	0.7525512507902105	0.5445282195980995	0.6224505312131042	0.985205531953628	564.0	10.872117744634473	685.0	1.579421392452401
487	Jan26_100x_cp190_rep1_3R4_E-F-D_Position006_5_cmle.ics	50	2	0	1.5162	0.6115963657305328	1.0	1.2995999999999999	1.0	0.2934495372487288	2.6031626750287815	0.8038692226532127	0.9148268805906699	0.8038692226532127	0.6119664840647323	0.5651785852353901	1.0021212823347678	232.0	4.435699818751101	180.0	0.4150304388926017
488	Jan26_100x_cp190_rep1_3R4_E-F-D_Position006_5_cmle.ics	51	1	0	1.9493999999999998	0.4853758448853689	1.0	0.5158750220536572	1.0	0.2971611125797963	2.396238148095928	0.5250416910581904	0.6830372735277768	0.5250564489548949	0.3362193220222254	0.7404727940519691	0.9879856593227865	398.0	7.5602877863311	407.0	0.9384299368293828
489	Jan26_100x_cp190_rep1_3R4_E-F-D_Position006_5_cmle.ics	52	1	0	1.7328	0.40548199938987917	1.0	0.5097226605744432	1.0	0.29779513306592903	2.6957214221760317	0.5621818721796448	0.7075987691495418	0.5585932666210185	0.3737099581741835	0.7076711445355099	1.000185912841243	282.0	5.389248374636386	243.0	0.5602910925050123
490	Jan26_100x_cp190_rep1_3R4_E-F-D_Position006_5_cmle.ics	53	1	0	1.083	2.344522076153797	1.0	1.0452244593809161	1.0	0.16052962967177112	1.8906205682802215	0.8560715271600773	0.909808913290188	0.8513633714688832	0.7539413550900224	0.5515073212422699	0.7495161541779768	154.0	2.78619974959436	72.0	0.16601217555704068
491	Jan26_100x_cp190_rep1_3R4_E-F-D_Position006_5_cmle.ics	53	2	0	0.8664	0.2044994262509222	1.0	0.0	1.0	0.17919518660776446	1.4033508991803	0.10764346839247922	0.26419347912768765	0.10764346839247922	0.03797196577002116	0.966036658903725	0.8047825867681759	130.0	2.460502046229396	59.0	0.13603775497035278
492	Jan26_100x_cp190_rep1_3R4_E-F-D_Position006_5_cmle.ics	54	1	0	2.166	0.5278124040469755	1.0	0.23070632344123612	1.0	0.21812494997378332	1.5521915517224951	0.42551054159673646	0.6675303303156149	0.4237627967184865	0.14542421606700234	0.8352835157658308	0.9393409068544565	500.0	9.512080310012397	491.0	1.132110808312597
493	Jan26_100x_cp190_rep1_3R4_E-F-D_Position006_5_cmle.ics	55	1	0	2.166	0.6125299397053616	1.0	0.10317500441073144	1.0	0.28194623496543986	2.1774091253545396	0.304738836582412	0.49628472086572645	0.30025002930030864	0.07092237371566981	0.8489231177892924	0.9858224041138799	472.0	8.956560289783452	512.0	1.1805310261834003
494	Jan26_100x_cp190_rep1_3R4_E-F-D_Position006_5_cmle.ics	56	1	0	2.166	0.2849108526249622	1.0	1.401081809291592	1.0	0.3105703307745648	2.312307290828598	0.8229088460437001	0.9079520739324608	0.8241162857297657	0.6847247269715709	0.520718782687436	0.9898894791543581	460.0	8.735198315999916	517.0	1.1920596494859728
495	Jan26_100x_cp190_rep1_3R4_E-F-D_Position006_5_cmle.ics	57	1	0	2.8158	0.4964456009089285	1.0	2.5991999999999997	1.0	0.2939483140869407	2.6355395283037777	0.9962723076013843	0.9995972428647415	0.9881011533300792	0.8942981409693751	0.22861123904633204	0.9804603377439158	686.0	13.153838143221014	916.0	2.1120437890312402
496	Jan26_100x_cp190_rep1_3R4_E-F-D_Position006_5_cmle.ics	59	1	0	2.166	0.25060402055103115	1.0	0.7252201245704302	1.0	0.28429439149341473	2.4977151802412805	0.6037060092961487	0.7446982901726428	0.6065488047808765	0.41465595949535194	0.6660217433424646	0.988578783576552	454.0	8.554301582586891	485.0	1.1182764603495103
497	Jan26_100x_cp190_rep1_3R4_E-F-D_Position006_5_cmle.ics	60	1	0	1.9493999999999998	0.1764382933462004	1.0	0.0	1.0	0.24943643558594208	2.83114581082525	0.1756738937969748	0.41125887693785673	0.1756738937969748	0.03208883530807919	0.9320905903820671	0.9622973670139713	274.0	5.30408772235515	213.0	0.4911193526895787
498	Jan26_100x_cp190_rep1_3R4_E-F-D_Position006_5_cmle.ics	61	1	0	2.166	0.3988614130200035	1.0	1.2995999999999999	1.0	0.29033495152053734	2.8419529480865626	0.9416905589409346	0.9981608326495994	0.9390263014759433	0.7007158463396421	0.4830523812742262	0.9888021598246243	418.0	8.030647154278807	433.0	0.9983787780027585
499	Jan26_100x_cp190_rep1_3R4_E-F-D_Position006_5_cmle.ics	63	1	0	1.9493999999999998	0.45991611418070755	2.0	2.4249577813365413	1.0	0.28491802517369286	2.91691052126723	0.9678165595935321	0.985966165520243	0.9669129821839135	0.9317113093830127	0.3348939516833507	0.9910567875684471	258.0	4.993334924750158	208.0	0.4795907293870064
500	Jan26_100x_cp190_rep1_3R4_E-F-D_Position006_5_cmle.ics	63	2	0	1.5162	0.26463844545970794	1.0	0.5260913608053412	1.0	0.3345871574296816	2.3958195429537943	0.5183033560094994	0.6627598376399125	0.5183033560094994	0.33983735606626864	0.7648238408145693	0.9978352162795125	250.0	4.744337530585985	215.0	0.4957308020106076
501	Jan26_100x_cp190_rep1_3R4_E-F-D_Position006_5_cmle.ics	64	1	0	2.5991999999999997	0.502119463014175	1.0	0.5260913608053412	1.0	0.26673194034155895	2.0076384064540753	0.4874433869090957	0.6467101167785914	0.48389537658841103	0.26943432001601336	0.8283335340818625	0.9596411021569043	706.0	13.179497783200727	911.0	2.1005151657286674
502	Jan26_100x_cp190_rep1_3R4_E-F-D_Position006_5_cmle.ics	66	1	0	2.166	1.015875732627303	1.0	1.0317500441073144	1.0	0.30179211414851675	2.710477320634666	0.6877166948658919	0.7954157767730841	0.6815937647352509	0.5445143261309738	0.7193495901241359	0.9951741895530721	424.0	8.164733390010992	451.0	1.0398818218920187
503	Jan26_100x_cp190_rep1_3R4_E-F-D_Position006_5_cmle.ics	66	2	0	1.2995999999999999	0.7451300018803979	1.0	1.969554495985222	1.0	0.3078760800517997	2.5525292060053593	0.8563295703547555	0.9075337003855435	0.8562740964690871	0.8082926524838432	0.5376243636101441	0.9983847791457205	180.0	3.4608610997955123	126.0	0.2905213072248212
504	Jan26_100x_cp190_rep1_3R4_E-F-D_Position006_5_cmle.ics	67	1	0	2.3826	0.2540046010079314	1.0	1.9493999999999998	1.0	0.26452125155323153	2.1063484531861167	0.9795217343814148	0.9972900290394386	0.9664445708302417	0.8335373501418074	0.3223303916115064	0.9800407544837525	494.0	9.377994074280206	531.0	1.2243397947331751
505	Jan26_100x_cp190_rep1_3R4_E-F-D_Position006_5_cmle.ics	68	1	0	1.9493999999999998	0.42743998056069255	1.0	0.42540144110901373	1.0	0.27772375486933853	2.4846033135432615	0.5318915007028239	0.6947169916357007	0.5388014418326305	0.3389872378327975	0.6922796385951817	0.9886794044462924	324.0	6.164015282878751	289.0	0.6663544268886772
506	Jan26_100x_cp190_rep1_3R4_E-F-D_Position006_5_cmle.ics	69	1	0	2.5991999999999997	0.535353553625268	1.0	0.0	1.0	0.0985484796805552	1.7323526629509818	0.12430506694150174	0.292015578392413	0.06615861816091727	0.02333290390351703	0.9441049889196614	0.816487121895246	556.0	11.044414829597866	387.0	0.8923154436190937
507	Jan26_100x_cp190_rep1_3R4_E-F-D_Position006_5_cmle.ics	70	1	0	3.0324	0.4355179829945754	1.0	0.0	1.0	0.1496510901729576	2.603749584062177	0.1352008160246433	0.31255206830548904	0.1352008160246433	0.021038643318391847	0.9611458955318284	0.8293634778568147	542.0	10.567710204339813	459.0	1.0583276191761344
508	Jan26_100x_cp190_rep1_3R4_E-F-D_Position006_5_cmle.ics	71	1	0	0.8664	0.7396847631179857	1.0	0.1459114905355603	1.0	0.2785234620207688	1.8532401886465963	0.36341272281794645	0.5672496056977909	0.36502960986400296	0.1505788058842785	0.8149190169465744	0.9439495163339371	116.0	2.1476341628542954	62.0	0.14295492895189613
509	Jan26_100x_cp190_rep1_3R4_E-F-D_Position006_5_cmle.ics	71	2	0	0.6497999999999999	1.3823312407613828	1.0	0.1459114905355603	1.0	0.2760730602062183	1.6750955859211685	0.2790568489549752	0.4645871978256341	0.29995734592455187	0.1505788058842785	0.8683646298399432	0.9918123966950559	110.0	1.9901426782816896	57.0	0.13142630564932387
510	Jan26_100x_cp190_rep1_3R4_E-F-D_Position006_5_cmle.ics	71	3	0	1.5162	2.3183544087313908	2.0	0.0	1.0	0.10173133575603929	2.088489512240255	0.09217248117764927	0.18601144716350398	0.0642886192974973	0.032134390096318854	0.964819519411822	0.7693161044771694	148.0	2.862760753425953	54.0	0.12450913166778053
511	Jan26_100x_cp190_rep1_3R4_E-F-D_Position006_5_cmle.ics	72	1	0	1.7328	0.61844994040587	1.0	0.9077480443748005	1.0	0.30159268400643585	2.83206501659046	0.7310705181233434	0.8347120692857022	0.725136326034474	0.5891732649030101	0.6145787810133136	0.9951914247050818	258.0	4.969929675909738	214.0	0.4934250773500932
512	Jan26_100x_cp190_rep1_3R4_E-F-D_Position006_5_cmle.ics	73	1	0	1.5162	0.5296135328646737	1.0	0.32626801153583	1.0	0.29884118320699954	2.5555180492625853	0.5068655612133873	0.669941680811246	0.5068655612133873	0.2946587892240066	0.7865861663496596	0.9943817935237469	234.0	4.456989981821412	184.0	0.42425333753465955
513	Jan26_100x_cp190_rep1_3R4_E-F-D_Position006_5_cmle.ics	74	1	0	0.8664	0.7999935865351616	2.0	1.4048755524468903	1.0	0.31077020754012613	2.6146951293357366	0.6566318331796096	0.7076637633478182	0.6582388011448458	0.5992623636692118	0.655026710417148	1.005474423349152	102.0	1.951792523681294	54.0	0.12450913166778053
514	Jan26_100x_cp190_rep1_3R4_E-F-D_Position006_5_cmle.ics	74	2	0	2.5991999999999997	0.6782518180317207	1.0	1.7328	1.0	0.28156893068500477	2.0015600805363993	0.8996310629760286	0.9482394667528787	0.8816073483126836	0.734565025150475	0.5534093077333105	0.9749667115293619	630.0	11.902366609720568	789.0	1.8192167571459044
515	Jan26_100x_cp190_rep1_3R4_E-F-D_Position006_5_cmle.ics	75	1	0	1.9493999999999998	0.728293047414415	2.0	1.6776879206634818	1.0	0.22862541088856947	1.6387049681051948	0.7622771890502769	0.8222750718215103	0.761072558889988	0.6619141573246989	0.6185920074601097	0.9588948221665434	516.0	9.729212112255711	527.0	1.2151168960911172
516	Jan26_100x_cp190_rep1_3R4_E-F-D_Position006_5_cmle.ics	75	2	0	1.9493999999999998	0.8705884222092859	1.0	0.0	1.0	0.16617515417860224	1.229491995480499	0.10967792569987186	0.2942838473697083	0.10967792569987186	0.014696487955523594	0.9607499771147171	0.9045394659566739	604.0	11.602189240966128	569.0	1.3119573318327242
517	Jan26_100x_cp190_rep1_3R4_E-F-D_Position006_5_cmle.ics	76	1	0	1.9493999999999998	0.650652512366908	2.0	0.72222503087512	1.0	0.2842930429140429	2.440559066271338	0.49939579577250903	0.6290369135395597	0.4983747875592088	0.3549317496935898	0.8047109020904691	0.990571776387414	320.0	6.121434956738135	287.0	0.6617429775676483
518	Jan26_100x_cp190_rep1_3R4_E-F-D_Position006_5_cmle.ics	76	2	0	2.3826	0.6125186210564149	1.0	1.1600066841569678	1.0	0.2771438185071521	2.5046265904028346	0.6918536899538392	0.8072340801340666	0.6933679700676579	0.5211999215934621	0.6876930485293702	0.9715568514314306	552.0	10.440108531287155	642.0	1.4802752320502797
519	Jan26_100x_cp190_rep1_3R4_E-F-D_Position006_5_cmle.ics	78	1	0	3.0324	0.2568962527751272	1.0	0.8664	1.0	0.2725820568548805	2.993322208798749	0.7550159106217917	0.8612733142870416	0.7451211297702831	0.46372958911109563	0.621233091447939	0.9838846908412	608.0	11.785201060149276	736.0	1.6970133501386382
520	Jan26_100x_cp190_rep1_3R4_E-F-D_Position006_5_cmle.ics	78	2	0	1.7328	8.490717227686178	1.0	0.0	1.0	0.1641098091208535	1.7523846139642199	0.04553225094650779	0.1414071028732028	0.04553225094650779	0.016411167630594848	0.9829272912330791	0.8844097164872541	222.0	4.352654252239977	126.0	0.2905213072248212
521	Jan26_100x_cp190_rep1_3R4_E-F-D_Position006_5_cmle.ics	80	1	0	3.0324	0.3998967224468617	1.0	0.0	1.0	0.1494161434214367	2.648653116531499	0.13421431139877743	0.36509888529306006	0.13421431139877743	0.020043149946062568	0.9621966275920046	0.8307034755756438	614.0	12.153339784285663	553.0	1.2750657372644931
522	Jan26_100x_cp190_rep1_3R4_E-F-D_Position006_5_cmle.ics	81	1	0	2.166	0.5400229070445928	1.0	1.5162	1.0	0.2969483796795908	2.8472523083039643	0.9226585567497343	0.9834371678280383	0.9112141254281327	0.7102146569032716	0.4528609126301369	0.9976154679728872	360.0	6.968532697271869	350.0	0.8070036311800589
523	Jan26_100x_cp190_rep1_3R4_E-F-D_Position006_5_cmle.ics	81	2	0	1.9493999999999998	0.48240941273282467	2.0	1.059277487276398	1.0	0.3095731667407123	2.7269626967351384	0.6680288177630802	0.7510555686783985	0.6640722806188732	0.5342240462973898	0.6535339619945867	0.9962220468605346	340.0	6.544983827005002	328.0	0.756277688648741
524	Jan26_100x_cp190_rep1_3R4_E-F-D_Position006_5_cmle.ics	83	1	0	1.5162	0.4712776435869194	1.0	1.0653987500596882	1.0	0.29197721891436773	3.1194662088203944	0.8534306978640974	0.9295445277055615	0.8529464240199827	0.7184903400112148	0.49995212482895734	0.9908077673228572	156.0	3.088352898749708	99.0	0.22826674139093092
525	Jan26_100x_cp190_rep1_3R4_E-F-D_Position006_5_cmle.ics	83	2	0	0.8664	3.005988671033157	1.0	0.9479040472602467	1.0	0.21443198143397307	1.6379835050154334	0.7751185196513228	0.8465935158281083	0.7665800071366672	0.6723696283835449	0.6460580703885949	0.9102055642424004	114.0	2.102938750943567	53.0	0.12220340700726606
526	Jan26_100x_cp190_rep1_3R4_E-F-D_Position006_5_cmle.ics	84	1	0	2.5991999999999997	0.22044133808066313	1.0	0.0	1.0	0.19885484579716606	2.3476640678250957	0.15503733181407342	0.3803518571667231	0.13687046738660166	0.021960016620474882	0.9390331014685247	0.8718449784524144	498.0	9.678032137665447	466.0	1.0744676917997353
527	Jan26_100x_cp190_rep1_3R4_E-F-D_Position006_5_cmle.ics	85	1	0	1.9493999999999998	1.298104169041497	2.0	1.6162859307598463	1.0	0.2791755589007967	3.0219672521965686	0.8445146453835809	0.9122689403283176	0.8440411869086742	0.7457925854015645	0.4649257630024488	0.9817235802464687	336.0	6.502403500864383	306.0	0.7055517461174229
528	Jan26_100x_cp190_rep1_3R4_E-F-D_Position006_5_cmle.ics	85	2	0	1.5162	0.47218237744519376	2.0	1.8148458414482778	1.0	0.28055224894495756	2.3332953722819827	0.8717365183693931	0.9144671403903845	0.8689395325890619	0.7966774355260959	0.5471663909006047	0.9940567838435684	232.0	4.388889321070261	176.0	0.4058075402505439
529	Jan26_100x_cp190_rep1_3R4_E-F-D_Position006_5_cmle.ics	86	1	0	2.166	0.3357240375938823	1.0	0.0	1.0	0.1669516468044776	2.353934206098279	0.16244532785178076	0.3571325080819697	0.15720223487969864	0.030910704421765627	0.9370303748543098	0.8962773886364664	322.0	6.259751364010542	222.0	0.5118708746342088
530	Jan26_100x_cp190_rep1_3R4_E-F-D_Position006_5_cmle.ics	87	1	0	2.166	0.48745995558032407	1.0	0.3095250132321943	1.0	0.293615923114073	2.5897955344847494	0.44145312136764364	0.6166154038733213	0.43076393483664455	0.2081060782174854	0.8316324805229004	0.9911239245453052	426.0	8.162618304240882	448.0	1.0329646479104755
531	Jan26_100x_cp190_rep1_3R4_E-F-D_Position006_5_cmle.ics	88	1	0	2.166	0.4615914439475492	1.0	2.337789995143622	1.0	0.2679331597336603	2.1601566724417003	0.9791024985842737	0.9986832594393263	0.9783520485444492	0.9274158275898583	0.22581287552271043	0.9777302539395563	430.0	8.158388132700663	434.0	1.0006845026632731
532	Jan26_100x_cp190_rep1_3R4_E-F-D_Position006_5_cmle.ics	89	1	0	1.2995999999999999	0.43263998630767825	1.0	1.3229242629964544	1.0	0.2877226213926332	2.2090953478550124	0.9713179625073898	0.9899117035680912	0.9627362358639892	0.9139824932776475	0.1631803817701971	0.981905989557543	162.0	3.035197143758535	104.0	0.2397953646935032
533	Jan26_100x_cp190_rep1_3R4_E-F-D_Position007_6_cmle.ics	1	1	0	1.9493999999999998	4.173147432250498	1.0	0.9077480443748005	1.0	0.2614632376882239	2.6451266907657005	0.7332889314407026	0.8332597926986638	0.7291345793614453	0.6026433001706698	0.5924547112747359	0.9806990539991727	288.0	5.546739859208991	235.0	0.5418452952208966
534	Jan26_100x_cp190_rep1_3R4_E-F-D_Position007_6_cmle.ics	3	1	0	2.3826	4.579294960646482	3.0	0.0	1.0	0.18813256874387319	2.3407915989637273	0.17855941821850435	0.4559486527386607	0.17611080751607885	0.02438364370087015	0.9464795536593333	0.8343568874301451	442.0	8.356344857643782	379.0	0.873869646334978
535	Jan26_100x_cp190_rep1_3R4_E-F-D_Position007_6_cmle.ics	4	1	0	1.9493999999999998	0.7382150236341207	1.0	2.6154996080044692	1.0	0.28546794810576503	2.0487939946235434	0.9825529217063391	0.9988761084534759	0.9824747021481561	0.9432578857665105	0.18079785725704023	0.9870164666141832	454.0	8.577706831427303	486.0	1.1205821850100246
536	Jan26_100x_cp190_rep1_3R4_E-F-D_Position007_6_cmle.ics	5	1	0	2.5991999999999997	0.4461004761867627	2.0	0.0	1.0	0.2597001070980336	2.5035583519096516	0.17828454774267583	0.3842887574414668	0.1775427785280002	0.019221015526434244	0.9027985288837377	0.9770202021663487	532.0	10.274017398264904	588.0	1.355766100382499
537	Jan26_100x_cp190_rep1_3R4_E-F-D_Position007_6_cmle.ics	6	1	0	1.7328	0.4075124108858365	1.0	0.20635000882146287	1.0	0.2684931221462868	2.674967237837146	0.40839452034602525	0.5929320939316609	0.39421633025325437	0.18585958156374657	0.8533681312781565	0.9896227990537353	264.0	5.033800165120664	209.0	0.4818964540475209
538	Jan26_100x_cp190_rep1_3R4_E-F-D_Position007_6_cmle.ics	7	1	0	2.3826	0.6616103122038333	1.0	0.8664	1.0	0.2960415461852576	2.90475681046683	0.9146959728761678	0.9893848246835376	0.9074898763909999	0.571970622934093	0.5704603259487724	0.9913493944408722	378.0	7.323980906787587	376.0	0.8669524723534348
539	Jan26_100x_cp190_rep1_3R4_E-F-D_Position007_6_cmle.ics	8	1	0	2.3826	0.7307215127798808	1.0	0.9228252937649445	1.0	0.25993929686565115	2.1853652129440593	0.6420788960663791	0.757038434155742	0.6379041065764117	0.49433980549953965	0.6825992237238971	0.9725421137763415	500.0	9.558890807693233	536.0	1.2358684180357473
540	Jan26_100x_cp190_rep1_3R4_E-F-D_Position007_6_cmle.ics	9	1	0	1.7328	0.3685275462979249	1.0	0.10317500441073144	1.0	0.2894672159045374	1.6832266676007208	0.3309764117770048	0.5206111839729334	0.3213634030906084	0.08027551272547566	0.8671813171343118	0.9799834310812623	410.0	7.617813018231698	420.0	0.9684043574160707
541	Jan26_100x_cp190_rep1_3R4_E-F-D_Position007_6_cmle.ics	10	1	0	2.166	0.3035950571448665	1.0	2.042760867497844	1.0	0.30024612181544286	2.1960884226991313	0.9000570602556299	0.953130706025563	0.9025372793670116	0.8245073797930614	0.33110563114045766	0.9958910647226367	470.0	8.958675375553558	525.0	1.2105054467700884
542	Jan26_100x_cp190_rep1_3R4_E-F-D_Position007_6_cmle.ics	11	1	0	2.3826	0.3197489771621973	1.0	1.7328	1.0	0.2958705974374635	2.8741573364420145	0.9142205135585206	0.9639398861043152	0.9099319504122036	0.812532637075718	0.4026953379114037	0.9934934935076462	448.0	8.630862586418477	485.0	1.1182764603495103
543	Jan26_100x_cp190_rep1_3R4_E-F-D_Position007_6_cmle.ics	13	1	0	2.166	0.2830588868064711	1.0	0.10317500441073144	1.0	0.3007657018109005	2.537636737415749	0.32315421650138043	0.5075099145540939	0.3065155777683478	0.05865958371969971	0.8436151904243614	0.9952888974064719	380.0	7.251650074496219	382.0	0.8807868203165214
544	Jan26_100x_cp190_rep1_3R4_E-F-D_Position007_6_cmle.ics	14	1	0	1.9493999999999998	0.41423450639072246	1.0	0.751125369937127	1.0	0.28356682006654005	2.349710719752288	0.6365461847389559	0.7558498636628945	0.6166705869029262	0.4369451776738189	0.6767382553672695	0.9788862016215608	438.0	8.337169780343576	459.0	1.0583276191761344
545	Jan26_100x_cp190_rep1_3R4_E-F-D_Position007_6_cmle.ics	15	1	0	1.9493999999999998	0.3004341677023418	1.0	0.5595020986366908	1.0	0.2977048691534757	2.253309625354654	0.5586013534220705	0.7251762182041066	0.5647596723293934	0.3301430452824875	0.7197437975711641	0.9914604922540007	444.0	8.330824523033247	480.0	1.106747837046938
546	Jan26_100x_cp190_rep1_3R4_E-F-D_Position007_6_cmle.ics	16	1	0	1.9493999999999998	0.3285095472957268	1.0	0.8595614345612763	1.0	0.2612459410688553	1.847177892143732	0.6712371415411386	0.7952029205547689	0.6680257254473806	0.5024991896825262	0.6443185209583705	0.9828851378198487	456.0	8.645807492178461	468.0	1.0790791411207645
547	Jan26_100x_cp190_rep1_3R4_E-F-D_Position007_6_cmle.ics	17	1	0	2.166	0.302251777687657	1.0	0.46141264688247224	1.0	0.2858580184695942	2.27262737043612	0.5191994633799999	0.7129769465223651	0.5146687901337235	0.2911300793554284	0.7749236060902777	0.9909731571346116	468.0	8.82035896828115	509.0	1.1736138522018569
548	Jan26_100x_cp190_rep1_3R4_E-F-D_Position007_6_cmle.ics	18	1	0	2.166	0.46826540809588113	1.0	1.2569038551385865	1.0	0.32561986912392576	2.5083464550327403	0.7875067794664312	0.8830388636624558	0.7823919936975705	0.6483505607657927	0.6087718431834631	0.9837625826562509	444.0	8.494661264916175	502.0	1.157473779578256
549	Jan26_100x_cp190_rep1_3R4_E-F-D_Position007_6_cmle.ics	19	1	0	1.9493999999999998	0.23594825815712142	2.0	0.3720027687491155	1.0	0.3189139415621524	2.6677142433732546	0.454511373958849	0.6292613295011608	0.44963785007425633	0.26888250193451024	0.7944985966923933	0.9940358697407609	372.0	7.096273675693725	381.0	0.878481095656007
550	Jan26_100x_cp190_rep1_3R4_E-F-D_Position007_6_cmle.ics	21	1	0	1.9493999999999998	0.828106220277789	1.0	0.0	1.0	0.08021299189271683	1.5494644391353578	0.15305008514912014	0.2538972097288328	0.10166950497067086	0.03507852641078264	0.9457933838585286	0.5116723538282458	298.0	5.770216918762633	137.0	0.3158842784904802
551	Jan26_100x_cp190_rep1_3R4_E-F-D_Position007_6_cmle.ics	22	1	0	1.9493999999999998	0.341496380251248	1.0	0.2918229810711206	1.0	0.30730137965307874	2.6489242825172417	0.37001175462713926	0.5426892196122965	0.37001175462713926	0.18175642021795868	0.8430308086881232	0.9989143806448051	324.0	6.187420531719172	304.0	0.700940296796394
552	Jan26_100x_cp190_rep1_3R4_E-F-D_Position007_6_cmle.ics	22	2	0	1.9493999999999998	0.19323185598819004	2.0	0.0	1.0	0.246535168176468	2.7720636440131554	0.13426573426573427	0.2731237423545116	0.13426573426573427	0.021459167613013766	0.9594746659518691	0.9471101923071987	262.0	5.1295362462524565	198.0	0.45653348278186184
553	Jan26_100x_cp190_rep1_3R4_E-F-D_Position007_6_cmle.ics	23	1	0	1.9493999999999998	0.840487569039049	1.0	0.42540144110901373	1.0	0.26424611104960877	1.8173478459886248	0.5238106399036231	0.7286608946744231	0.5238106399036231	0.27646967829034025	0.7700246647669077	0.9751122589588224	428.0	8.043476974268675	428.0	0.9868501547001864
554	Jan26_100x_cp190_rep1_3R4_E-F-D_Position007_6_cmle.ics	25	1	0	1.7328	0.7273157708177657	1.0	0.0	1.0	0.2624618079596668	2.538177164371971	0.2121934546697428	0.4304110057250278	0.2121934546697428	0.031201401350081176	0.9153594604868358	0.9845789647431084	286.0	5.455233949617424	233.0	0.5372338458998677
555	Jan26_100x_cp190_rep1_3R4_E-F-D_Position007_6_cmle.ics	29	1	0	1.5162	0.5917011704977395	1.0	0.0	1.0	0.26176369293365304	1.9774243486921843	0.22708981606686107	0.46847151398641274	0.22165653866831755	0.029940046594222967	0.9123255766354037	0.9445318067138856	296.0	5.491469018447712	245.0	0.5649025418260412
556	Jan26_100x_cp190_rep1_3R4_E-F-D_Position007_6_cmle.ics	30	1	0	1.9493999999999998	0.28972443892733024	1.0	1.9830205042639815	1.0	0.29550759423585227	2.2878818184829144	0.9309564095975488	0.9776666456576861	0.9273202398902362	0.856439171729023	0.4408129235043639	0.9831132668195641	402.0	7.579462863631299	412.0	0.9499585601319551
557	Jan26_100x_cp190_rep1_3R4_E-F-D_Position007_6_cmle.ics	31	1	0	2.3826	0.47233882945530786	1.0	1.1961505589055579	1.0	0.29462569698972196	2.355836866362804	0.7862060368192895	0.8837071828980915	0.7824300087664975	0.6172076694789161	0.6118822374162888	0.987858871232823	456.0	8.692617989859299	497.0	1.1459451562756837
558	Jan26_100x_cp190_rep1_3R4_E-F-D_Position007_6_cmle.ics	33	1	0	1.9493999999999998	0.42092780741105573	1.0	0.5158750220536572	1.0	0.30208635020227687	2.006415056189371	0.5058668773587285	0.6421120758491422	0.5005841661553462	0.31933085658090493	0.7309257939193227	0.9858030709410353	440.0	8.288244196892629	477.0	1.0998306630653947
559	Jan26_100x_cp190_rep1_3R4_E-F-D_Position007_6_cmle.ics	34	1	0	1.9493999999999998	0.449823502605757	1.0	0.6190500264643886	1.0	0.308596857167639	2.6870249507428	0.6168229123647476	0.77031624266953	0.6130957297431238	0.4137766374824482	0.7068690698610615	0.9921948507145761	382.0	7.296345486406949	390.0	0.899232617600637
560	Jan26_100x_cp190_rep1_3R4_E-F-D_Position007_6_cmle.ics	35	1	0	2.166	0.4810024263700586	1.0	0.20635000882146287	1.0	0.3169891473100711	2.6330637706607183	0.3171329660411924	0.4839269597947885	0.3171329660411924	0.12942237120881192	0.89161879360435	0.9950134204242663	468.0	8.93738521248325	536.0	1.2358684180357473
561	Jan26_100x_cp190_rep1_3R4_E-F-D_Position007_6_cmle.ics	35	2	0	2.166	1.0386800343602312	3.0	0.4377344716066809	1.0	0.2953025084069835	2.2079285136739175	0.40345303362397267	0.5507640587385189	0.4014805863075594	0.2276107986198642	0.842785155174856	0.9908535161043491	434.0	8.177563210000862	462.0	1.0652447931576776
562	Jan26_100x_cp190_rep1_3R4_E-F-D_Position007_6_cmle.ics	36	1	0	2.8158	2.8287278593952423	1.0	1.2225574214657589	1.0	0.11484726436897065	2.3197325705608263	0.7704926419180465	0.8641632419896663	0.7625164128711014	0.6316099108162953	0.5638265050992878	0.7649288128859965	598.0	11.163834770308512	466.0	1.0744676917997353
563	Jan26_100x_cp190_rep1_3R4_E-F-D_Position007_6_cmle.ics	37	1	0	1.7328	0.519656144674757	1.0	1.1368333649278028	1.0	0.31168545211907595	2.490286340172529	0.7821118302139817	0.8778626448733148	0.7775380768209175	0.6499329485161215	0.5787608504823792	0.9982813359038272	326.0	6.208710694789481	309.0	0.7124689200989662
564	Jan26_100x_cp190_rep1_3R4_E-F-D_Position007_6_cmle.ics	38	1	0	2.166	0.936116793127278	1.0	1.5036929604517426	1.0	0.2978647741327464	2.4422231404692463	0.8389710472500269	0.9174986546119901	0.8372575610806157	0.7210676999246582	0.5117174266324195	0.9881606039645641	434.0	8.224373707681702	464.0	1.0698562424787068
565	Jan26_100x_cp190_rep1_3R4_E-F-D_Position007_6_cmle.ics	39	1	0	1.9493999999999998	0.6731327957817699	1.0	2.611500343218018	1.0	0.3031319221095205	2.3660357652198596	0.9769815888048625	0.9966848363841968	0.975338363135204	0.9345095059721535	0.243481426252385	0.991231439014194	424.0	8.000896648128055	452.0	1.0421875465525332
566	Jan26_100x_cp190_rep1_3R4_E-F-D_Position007_6_cmle.ics	40	1	0	1.9493999999999998	0.5836592077832105	1.0	1.0161559471409798	1.0	0.2745032048964111	1.8239603762210999	0.7694317471479919	0.8884615760275043	0.7645188701359588	0.5781372089388968	0.6222474241448216	0.9554974030041297	410.0	7.664623515912538	409.0	0.9430413861504117
567	Jan26_100x_cp190_rep1_3R4_E-F-D_Position007_6_cmle.ics	41	1	0	1.2995999999999999	0.9894159454974429	2.0	1.5220639102977542	1.0	0.256064429317596	2.7073613987937746	0.9253251184464505	0.9743999688042271	0.9220398136052564	0.8472576965821131	0.365481335693632	0.9692435445727798	178.0	3.392760439044363	113.0	0.2605468866381333
568	Jan26_100x_cp190_rep1_3R4_E-F-D_Position007_6_cmle.ics	41	2	0	1.7328	3.064651146802434	2.0	0.0	1.0	0.15701924155004923	2.800835558321008	0.092407728752754	0.2883561777379165	0.092407728752754	0.03335023104369358	0.9606862095649898	0.7952712112180796	176.0	3.4884965201761537	87.0	0.20059804546475749
569	Jan26_100x_cp190_rep1_3R4_E-F-D_Position007_6_cmle.ics	42	1	0	2.166	0.44721555221186754	1.0	1.3452374738224686	1.0	0.21604073683183708	1.9631010481521363	0.8119714505619535	0.8909987044712474	0.8065550886552794	0.6896658874371956	0.5564831895614136	0.7813812227779892	452.0	8.603227166037842	420.0	0.9684043574160707
570	Jan26_100x_cp190_rep1_3R4_E-F-D_Position007_6_cmle.ics	43	1	0	2.166	0.4314278056619943	1.0	0.5595020986366908	1.0	0.28265720131547556	2.689658174367338	0.5639657811159178	0.7203039712660456	0.5571582756088714	0.3279169652414696	0.7704957074745388	0.9853783569448479	434.0	8.271184205362541	452.0	1.0421875465525332
571	Jan26_100x_cp190_rep1_3R4_E-F-D_Position007_6_cmle.ics	44	1	0	2.3826	0.22211302043978495	1.0	0.0	1.0	0.26413358834868456	2.8480607184885716	0.26545838585493814	0.4938215125248819	0.22151544500197107	0.02416642737904619	0.9101555221398526	0.9807664903497203	418.0	8.054052403119226	413.0	0.9522642847924694
572	Jan26_100x_cp190_rep1_3R4_E-F-D_Position007_6_cmle.ics	45	1	0	2.166	0.7178547396204468	1.0	0.8508028822180275	1.0	0.28565451207855913	2.175113588179989	0.6573234984193889	0.7671165616662556	0.6567091899648005	0.50588077035177	0.7008307164972895	0.9840930231406563	428.0	8.113692720789935	445.0	1.0260474739289323
573	Jan26_100x_cp190_rep1_3R4_E-F-D_Position007_6_cmle.ics	46	1	0	1.7328	0.49749669077897296	1.0	0.0	1.0	0.2953487154518275	2.6207073837725536	0.2373321183788281	0.4198872865575849	0.22070242858840775	0.03337823382591815	0.8891686539486919	0.9918276266595744	250.0	4.814553277107243	202.0	0.4657563814239197
574	Jan26_100x_cp190_rep1_3R4_E-F-D_Position007_6_cmle.ics	47	1	0	2.166	0.5461320194291686	1.0	0.5158750220536572	1.0	0.30021936061127347	2.4607222027451474	0.5143408050132562	0.6620635428643679	0.5039926666113501	0.3148220586434021	0.7663792888042845	0.9902351024177164	458.0	8.737313401770024	505.0	1.1643909535597992
575	Jan26_100x_cp190_rep1_3R4_E-F-D_Position007_6_cmle.ics	49	1	0	2.166	2.1684800954353634	2.0	0.4773698211006071	1.0	0.28174224487879324	2.777456597841915	0.548979659997996	0.717349676586175	0.5428732061944046	0.3287521013548868	0.7600915415681402	0.99082345767844	374.0	7.211184834125712	361.0	0.8323666024457179
576	Jan26_100x_cp190_rep1_3R4_E-F-D_Position007_6_cmle.ics	50	1	0	1.083	1.0507348776476864	1.0	0.1459114905355603	1.0	0.13663644359014313	1.6385419504220649	0.35627654719696705	0.5605846526485766	0.35627654719696705	0.15224488363112998	0.8116695340126827	0.6445719290834636	164.0	2.9160558137863237	73.0	0.16831790021755516
577	Jan26_100x_cp190_rep1_3R4_E-F-D_Position007_6_cmle.ics	50	2	0	1.083	0.7060063786725095	1.0	0.10317500441073144	1.0	0.2261946710584651	1.5568809358972904	0.3283603047003896	0.5268455786850142	0.33835609225260643	0.10442482535893566	0.8334780663481505	0.917648167399418	180.0	3.2034033625508935	108.0	0.24901826333556107
578	Jan26_100x_cp190_rep1_3R4_E-F-D_Position007_6_cmle.ics	51	1	0	2.166	0.5790014786270906	1.0	0.7817319754002556	1.0	0.2942674655223679	2.345724797809035	0.6645595146616174	0.8031985123987994	0.660063596649501	0.4735679078909942	0.7207674846945622	0.989625611584784	442.0	8.426560604165035	474.0	1.0929134890838512
579	Jan26_100x_cp190_rep1_3R4_E-F-D_Position007_6_cmle.ics	52	1	0	2.8158	4.7136868268117444	3.0	0.1459114905355603	1.0	0.29815890187894234	2.8595057291325228	0.34277771437871934	0.5621439649189105	0.3404410953112343	0.1082515017781877	0.887369246375279	0.9703044617783955	702.0	13.487996189666429	955.0	2.201967050791304
580	Jan26_100x_cp190_rep1_3R4_E-F-D_Position007_6_cmle.ics	53	1	0	1.7328	1.7729234349306366	1.0	0.0	1.0	0.25911143579200835	2.6662171904798924	0.19327985469956108	0.39805320115029513	0.17152262751627062	0.031581088239745723	0.9171486106255888	0.966133934849086	268.0	5.170001486622962	210.0	0.48420217870803534
581	Jan26_100x_cp190_rep1_3R4_E-F-D_Position007_6_cmle.ics	54	1	0	1.7328	0.22386597345649006	1.0	0.0	1.0	0.18407487918203697	2.1899182751649193	0.13499119916956268	0.32454190549262085	0.1466579410570023	0.03423861533601119	0.9418199868854098	0.9074387684992472	268.0	5.2402172331442225	177.0	0.40811326491105837
582	Jan26_100x_cp190_rep1_3R4_E-F-D_Position007_6_cmle.ics	55	1	0	2.3826	0.6545459003442823	1.0	0.8318234787411565	1.0	0.27869445421113487	2.4785904643236796	0.6344922611898037	0.7646380920433272	0.6301999357954688	0.4663395121177035	0.7143414156640516	0.9819777160162151	500.0	9.582296056533647	555.0	1.2796771865855219
583	Jan26_100x_cp190_rep1_3R4_E-F-D_Position007_6_cmle.ics	57	1	0	2.166	0.4104411718294924	1.0	2.166	1.0	0.30739566576679284	2.517304165961167	0.9929839252453474	0.9995676094476358	0.9854591557232074	0.8915541016450406	0.3363571114717455	0.9944148080884532	458.0	8.7139081529296	511.0	1.178225301522886
584	Jan26_100x_cp190_rep1_3R4_E-F-D_Position007_6_cmle.ics	58	1	0	1.5162	0.37286936731819564	1.0	0.5158750220536572	1.0	0.2599765244455858	1.7695026099209488	0.5901536983669549	0.6931748318924111	0.57895292987512	0.41456772334293945	0.7294843205743508	0.9617166091334021	266.0	5.031685079350556	208.0	0.4795907293870064
585	Jan26_100x_cp190_rep1_3R4_E-F-D_Position007_6_cmle.ics	59	1	0	2.8158	0.4253789322999641	1.0	1.2995999999999999	1.0	0.2919121310737607	2.9162097665184032	0.7877468230914833	0.8873095323066638	0.7792291394677521	0.5963485315974214	0.6388441910682866	0.9830356313288398	584.0	11.34247711258219	717.0	1.6532045815888636
586	Jan26_100x_cp190_rep1_3R4_E-F-D_Position007_6_cmle.ics	59	2	0	1.7328	3.6524493394230024	1.0	0.0	1.0	0.17960644164595713	2.226490196369492	0.04552477152911733	0.1674794342324598	0.0637685611416542	0.016043783288083376	0.970256824673904	0.9104672439993939	262.0	5.035915250890778	169.0	0.38966746762694277
587	Jan26_100x_cp190_rep1_3R4_E-F-D_Position007_6_cmle.ics	60	1	0	2.166	0.5694097689662279	2.0	1.5162	1.0	0.2704561485423405	2.4946440282634064	0.8690527125317504	0.9231896145534897	0.8599026228993246	0.7038244070991048	0.5342936907001037	0.9825337162412885	428.0	8.207313716151612	433.0	0.9983787780027585
588	Jan26_100x_cp190_rep1_3R4_E-F-D_Position007_6_cmle.ics	60	2	0	1.7328	0.5432086403491133	3.0	0.6606423714395955	1.0	0.3062449868599048	2.430810668294691	0.5264537512930357	0.6588917532752393	0.5228847018300179	0.35365814030317966	0.8075661477390564	0.9945709421366536	296.0	5.631900511490227	265.0	0.6110170350363303
589	Jan26_100x_cp190_rep1_3R4_E-F-D_Position007_6_cmle.ics	61	1	0	1.9493999999999998	0.1902650439627609	1.0	0.687545504971255	1.0	0.30641758905923505	2.5640554427518203	0.591862971973338	0.7306167052354675	0.5865523447853004	0.41716608318993653	0.72170866526487	0.9966361725498378	346.0	6.6556648138967685	335.0	0.7724177612723421
590	Jan26_100x_cp190_rep1_3R4_E-F-D_Position007_6_cmle.ics	61	2	0	1.083	3.1547012204969263	1.0	0.2918229810711206	1.0	0.34496623378795016	2.6544479343933998	0.3176387982357246	0.41199143574833363	0.3159279257896715	0.19702723550703138	0.8560962087966242	1.0029803286618866	116.0	2.2178499093755555	69.0	0.1590950015754973
591	Jan26_100x_cp190_rep1_3R4_E-F-D_Position007_6_cmle.ics	62	1	0	1.5162	0.6457183312141612	1.0	2.5306896009843247	1.0	0.29448272374548884	2.4706754210198	0.9200952787673177	0.9566921928174876	0.9200501858095115	0.8789267345536725	0.3878994865649782	0.9923032444063521	236.0	4.5016853937321395	185.0	0.426559062195174
592	Jan26_100x_cp190_rep1_3R4_E-F-D_Position007_6_cmle.ics	62	2	0	2.3826	0.14338475802289535	2.0	0.0	1.0	0.2826346187628495	2.5132980652778802	0.1693824121549394	0.41897723866641556	0.1693824121549394	0.017504025209615942	0.9243345783497954	0.9711241527798504	506.0	9.669571794584998	569.0	1.3119573318327242
593	Jan26_100x_cp190_rep1_3R4_E-F-D_Position007_6_cmle.ics	63	1	0	1.5162	1.7523299889503425	1.0	0.9077480443748005	1.0	0.29360477011817077	2.6973837591896803	0.6838536762042738	0.7660956175298804	0.6791669684896776	0.576526620789569	0.6793607246557883	0.9947699496195234	178.0	3.3927604390443635	121.0	0.27899268392224896
594	Jan26_100x_cp190_rep1_3R4_E-F-D_Position007_6_cmle.ics	63	2	0	1.2995999999999999	0.7942013909932398	1.0	1.4048755524468903	1.0	0.29360477011817077	2.55046737499431	0.8501919594349874	0.9148822890257153	0.8513437160449112	0.761195219123506	0.4284193915333598	0.9976389079301099	178.0	3.4161656878847833	121.0	0.27899268392224896
595	Jan26_100x_cp190_rep1_3R4_E-F-D_Position007_6_cmle.ics	64	1	0	2.3826	0.8404135102409038	1.0	0.687545504971255	1.0	0.2737618736721175	3.0743838584896226	0.605843096222968	0.7373723957345072	0.6001290273613905	0.4310083108800425	0.698061087442634	0.9960727788852196	372.0	7.21329991989582	353.0	0.8139208051616021
596	Jan26_100x_cp190_rep1_3R4_E-F-D_Position007_6_cmle.ics	65	1	0	1.9493999999999998	1.771077078746633	1.0	1.401081809291592	1.0	0.2726691396657386	2.79113574331451	0.8771109166591703	0.9435725909994194	0.8746003058529126	0.7804033333060737	0.43411755301291366	0.998604826956386	292.0	5.612725434190029	245.0	0.5649025418260412
597	Jan26_100x_cp190_rep1_3R4_E-F-D_Position007_6_cmle.ics	66	1	0	2.166	0.5867735410239701	1.0	2.3918076883891235	1.0	0.30529183348186206	2.64638302301561	0.9568871057467001	0.9861621516832151	0.9546282092345038	0.9040474705416295	0.3746767665846347	0.9934311486937178	436.0	8.315879617273266	473.0	1.0906077644233367
598	Jan26_100x_cp190_rep1_3R4_E-F-D_Position007_6_cmle.ics	67	1	0	1.7328	0.22528519422634574	1.0	0.5556144027286182	1.0	0.26934491625739937	2.0147911833869845	0.5933643709530689	0.7076898378551935	0.5895649381923262	0.4432439663937497	0.7023933791092614	0.9676538831526138	244.0	4.633656543694216	186.0	0.42886478685568846
599	Jan26_100x_cp190_rep1_3R4_E-F-D_Position007_6_cmle.ics	69	1	0	1.9493999999999998	0.3760286505064706	1.0	2.2966951500886315	1.0	0.31235420127529245	2.416436425475352	0.9657641058121849	0.9916773428915535	0.9572135292960409	0.9109722802017207	0.4124035858492468	0.9952334882780021	394.0	7.470896962509642	411.0	0.9476528354714405
600	Jan26_100x_cp190_rep1_3R4_E-F-D_Position007_6_cmle.ics	71	1	0	2.5991999999999997	0.368040527880775	1.0	1.6261351280190972	1.0	0.2667730902676695	2.794649910730276	0.8237065930298149	0.8984980146806715	0.8220512385664409	0.7190911403512006	0.5347996368308034	0.9507133054658325	500.0	9.582296056533657	543.0	1.2520084906593485
601	Jan26_100x_cp190_rep1_3R4_E-F-D_Position007_6_cmle.ics	72	1	0	1.7328	0.19393755983373315	1.0	1.4772412513556012	1.0	0.27615319737818206	2.420631913174591	0.8895310477304046	0.9449450870672735	0.8841859105524701	0.8125443688144652	0.4608425447893615	0.972782541481763	286.0	5.431828700777004	239.0	0.5510681938629545
602	Jan26_100x_cp190_rep1_3R4_E-F-D_Position007_6_cmle.ics	73	1	0	1.2995999999999999	0.7848142391248759	1.0	0.10317500441073144	1.0	0.07989483270237716	1.3634553002949523	0.26923515523700514	0.530109770364958	0.2712075584857687	0.05324855237427513	0.8757299660175281	0.4858089307105692	384.0	6.872935921509282	200.0	0.46114493210289076
603	Jan26_100x_cp190_rep1_3R4_E-F-D_Position007_6_cmle.ics	73	2	0	1.7328	6.54420850699721	1.0	0.0	1.0	0.21205750411731106	2.392708012418102	0.14024758517867777	0.28458357794794037	0.14024758517867777	0.021717553544201684	0.9558189261823659	0.924753893946614	300.0	5.791507081832946	225.0	0.5187880486157521
604	Jan26_100x_cp190_rep1_3R4_E-F-D_Position007_6_cmle.ics	74	1	0	2.3826	0.5094280275219055	2.0	0.10317500441073144	1.0	0.28484542131015295	1.7563190402454831	0.37694892292998133	0.6601570590055529	0.37694892292998133	0.04034291784737062	0.8502176604234994	0.9791541879984978	646.0	12.11949841196388	824.0	1.8999171202639102
605	Jan26_100x_cp190_rep1_3R4_E-F-D_Position007_6_cmle.ics	78	1	0	1.9493999999999998	0.049646715295962374	1.0	0.0	1.0	0.21453545243348646	2.782662157127368	0.18721411849450748	0.409088180563059	0.17955459511375232	0.03637673329731676	0.9480708870708776	0.8699914673038136	244.0	4.797493285577156	166.0	0.3827502936453994
606	Jan26_100x_cp190_rep1_3R4_E-F-D_Position007_6_cmle.ics	79	1	0	2.166	0.6020420207478032	1.0	1.8725829911983063	1.0	0.2887410749825101	2.6551900670259427	0.9224537943882926	0.9757850383486989	0.9215527523135453	0.8355206456162344	0.44824817999408934	0.9896461198321033	436.0	8.339284866113687	460.0	1.0606333438366489
607	Jan26_100x_cp190_rep1_3R4_E-F-D_Position007_6_cmle.ics	80	1	0	1.9493999999999998	2.233715191341797	1.0	1.5162	1.0	0.3022266437328245	2.8960348671649916	0.9103171724181439	0.9566549429058103	0.8998919626521986	0.7433304681092675	0.4661414954995849	0.997416217114709	304.0	5.8574926568139825	274.0	0.6317685569809603
608	Jan26_100x_cp190_rep1_3R4_E-F-D_Position007_6_cmle.ics	80	2	0	1.7328	0.25022575319542295	1.0	1.9493999999999998	1.0	0.30249738951533106	2.7816274709618085	0.9107942716547852	0.9578634628730048	0.9092762286291086	0.8441285250141947	0.4874168437999224	1.001573031566147	272.0	5.235987061604001	232.0	0.5349281212393534
609	Jan26_100x_cp190_rep1_3R4_E-F-D_Position007_6_cmle.ics	81	1	0	1.9493999999999998	0.3120693846370439	1.0	0.0	1.0	0.18981795765370843	2.1609098948711036	0.1511508979533482	0.28407328794993897	0.09445831362931519	0.03403754577747473	0.9395589461488857	0.9448629807389773	248.0	4.840073611717773	160.0	0.3689159456823127
610	Jan26_100x_cp190_rep1_3R4_E-F-D_Position007_6_cmle.ics	82	1	0	1.9493999999999998	4.603675098987985	1.0	0.6606423714395955	1.0	0.3105252586879036	2.5858988541240864	0.5641682997118156	0.6815700288184438	0.5595342939481268	0.4007815561959654	0.7200102120511187	0.982038332758038	302.0	5.765986747222416	275.0	0.634074281641475
611	Jan26_100x_cp190_rep1_3R4_E-F-D_Position007_6_cmle.ics	82	2	0	1.5162	0.24919637195842778	1.0	1.3229242629964544	1.0	0.30486576872387017	2.1909466434714493	0.7544530259365995	0.8295423631123919	0.7528668587896253	0.6694939481268012	0.613036301413472	0.9917966773895959	210.0	4.014266034254343	158.0	0.3643044963612837
612	Jan26_100x_cp190_rep1_3R4_E-F-D_Position007_6_cmle.ics	83	1	0	1.5162	0.6035714631291605	1.0	0.0	1.0	0.2855880550167934	2.5143706924062488	0.236087979085284	0.46961713553180107	0.236087979085284	0.032159404051721525	0.9061247266523663	0.9891588280642167	228.0	4.346308994929643	173.0	0.3988903662690006
613	Jan26_100x_cp190_rep1_3R4_E-F-D_Position007_6_cmle.ics	84	1	0	1.9493999999999998	0.3465799798129551	1.0	1.2594114294931633	1.0	0.3139572143392911	2.1783507275517295	0.7629903961376149	0.8649337455063302	0.7610149181153506	0.6558109445824143	0.5532095523420929	0.988531385559741	424.0	8.071112394649314	460.0	1.0606333438366489
614	Jan26_100x_cp190_rep1_3R4_E-F-D_Position007_6_cmle.ics	85	1	0	2.166	0.3173148466319871	1.0	0.5158750220536572	1.0	0.2995794055754827	2.3263031976607333	0.5102291752684903	0.6613596250436709	0.5019941106810829	0.3125989682348831	0.7702673813359059	0.9905298624218324	420.0	8.005126819668275	443.0	1.021436024607903
615	Jan26_100x_cp190_rep1_3R4_E-F-D_Position007_6_cmle.ics	86	1	0	2.166	1.1430246145707643	1.0	1.3625635475001732	1.0	0.2858448059506674	2.6051041856652546	0.790671148084498	0.879735525375268	0.7862492966100406	0.6682869983118641	0.5708413140764322	0.9818109178710821	440.0	8.381865192254304	464.0	1.0698562424787068
616	Jan26_100x_cp190_rep1_3R4_E-F-D_Position007_6_cmle.ics	86	2	0	1.083	1.2962068383657281	2.0	0.744005537498231	1.0	0.31950628410532356	2.6361854984049433	0.522957127431448	0.6039287180813043	0.5229609295393366	0.4250034218970998	0.7864664110443758	0.9834281722500793	112.0	2.128459085554098	63.0	0.1452606536124106
617	Jan26_100x_cp190_rep1_3R4_E-F-D_Position007_6_cmle.ics	87	1	0	1.9493999999999998	0.7538745274598393	1.0	1.4930362603455627	1.0	0.2687418886845624	1.8013094601960165	0.8332017406951764	0.9067809992471677	0.8155303795376508	0.7042801270634031	0.6185380830866778	0.9808909773707742	500.0	9.441864563491132	545.0	1.2566199399803775
618	Jan26_100x_cp190_rep1_3R4_E-F-D_Position007_6_cmle.ics	88	1	0	2.166	0.5071644751353837	1.0	1.9493999999999998	1.0	0.28859536931299423	2.6423470805207656	0.9262078315521671	0.9742742131206534	0.9236260471499945	0.8511331397343733	0.4303611283613658	0.987423339021852	448.0	8.560646839897212	479.0	1.1044421123864234
619	Jan26_100x_cp190_rep1_3R4_E-F-D_Position007_6_cmle.ics	89	1	0	1.7328	0.1216683242551214	1.0	0.0	1.0	0.19863755453013268	2.361385173241985	0.16900078511256816	0.34895601247692404	0.14648715173891824	0.032900460457911604	0.9229713436843902	0.9325233457117061	272.0	5.259392310444422	188.0	0.4334762361767174
620	Jan26_100x_cp190_rep1_3R4_E-F-D_Position007_6_cmle.ics	90	1	0	1.2995999999999999	0.4526757344275499	1.0	1.2944547249242173	1.0	0.2895350178536496	1.6400368268168097	0.8721217034341204	0.9557108853510875	0.8721217034341204	0.7534151473860324	0.44045246283099226	0.9574837377133897	276.0	5.067920148180842	232.0	0.5349281212393534
621	Jan26_100x_cp190_rep1_3R4_E-F-D_Position007_6_cmle.ics	91	1	0	1.5162	0.3038471995264863	2.0	0.2918229810711206	1.0	0.27883246521259236	2.4734554569768665	0.452318407960199	0.6277562189054726	0.4511144278606965	0.24916915422885572	0.7875877015656911	0.9974189114006066	254.0	4.85713360324786	201.0	0.4634506567634053
622	Jan26_100x_cp190_rep1_3R4_E-F-D_Position007_6_cmle.ics	92	1	0	2.3826	0.6382340451856645	1.0	1.0298344167305078	1.0	0.29617055133321957	2.7695869213953763	0.6997398306834607	0.8127359074953541	0.6976832541812926	0.5556597150526533	0.6344168382968804	0.9888779240003693	446.0	8.63297767218859	482.0	1.1113592863679669
623	Jan26_100x_cp190_rep1_3R4_E-F-D_Position007_6_cmle.ics	94	1	0	1.5162	0.1810851774218817	1.0	0.0	1.0	0.30881428178771364	2.418870966640445	0.2931012610052521	0.5286749718789908	0.27461328326525086	0.03162662065815847	0.9013404663621856	0.997743382259695	274.0	5.210466726993471	237.0	0.5464567445419256
624	Jan26_100x_cp190_rep1_3R4_E-F-D_Position007_6_cmle.ics	95	1	0	2.166	0.5278988464402571	1.0	1.7328	1.0	0.2914798625105025	2.5037558475268917	0.9062672134157537	0.9672234705743489	0.9015545627027358	0.8168711146861585	0.4698001674404079	0.991427785518967	434.0	8.294589454202958	459.0	1.0583276191761344
625	Jan26_100x_cp190_rep1_3R4_E-F-D_Position007_6_cmle.ics	96	1	0	1.9493999999999998	0.7520325783888523	1.0	1.1535316172061805	1.0	0.2729713422970974	2.4655442153076788	0.7043640710856984	0.8052564810312618	0.704192242870043	0.584013029697034	0.6179017389162798	0.9874599114654175	340.0	6.498173329324162	308.0	0.7101631954384519
626	Jan26_100x_cp190_rep1_3R4_E-F-D_Position007_6_cmle.ics	96	2	0	1.5162	0.45621876338534056	2.0	0.46141264688247224	1.0	0.32002587002164995	2.4436384073600173	0.46172435098289394	0.598477675127683	0.46172435098289394	0.2874210778381817	0.8293220491978825	0.9863076163629526	270.0	5.144481152012432	236.0	0.5441510198814111
627	Jan26_100x_cp190_rep1_3R4_E-F-D_Position008_7_cmle.ics	2	1	0	2.8158	1.283452016568024	1.0	0.2918229810711206	1.0	0.14070524321078648	2.569547115415785	0.41008335345913594	0.5697000058745586	0.39438849108698915	0.1731379281084574	0.8343891673675449	0.7314199019456795	570.0	10.818961989643341	480.0	1.106747837046938
628	Jan26_100x_cp190_rep1_3R4_E-F-D_Position008_7_cmle.ics	2	2	0	1.5162	0.8612378714759586	1.0	0.0	1.0	0.20413352512693375	2.211714312896039	0.12910321599446486	0.2976410383608676	0.12910321599446486	0.01953453914087844	0.9602664879052601	0.8629521358037118	214.0	4.05684636039496	133.0	0.3066613798484224
629	Jan26_100x_cp190_rep1_3R4_E-F-D_Position008_7_cmle.ics	3	1	0	2.5991999999999997	0.4116626260415017	1.0	0.5097226605744432	1.0	0.2688075261552053	2.324595154730476	0.4197037067624155	0.5659011267251395	0.41649039102223606	0.24810476310242632	0.8313537760238745	0.9759061748053385	564.0	10.825307246953635	653.0	1.5056382033159383
630	Jan26_100x_cp190_rep1_3R4_E-F-D_Position008_7_cmle.ics	3	2	0	2.166	0.7472969153918892	2.0	0.1459114905355603	1.0	0.3089579328221445	2.667487642242704	0.2625459145655924	0.4700281352820942	0.2625459145655924	0.10693847213593527	0.8989668373718692	0.9925500411575927	398.0	7.60709828401194	415.0	0.9568757341134986
631	Jan26_100x_cp190_rep1_3R4_E-F-D_Position008_7_cmle.ics	4	1	0	1.9493999999999998	0.3640979252459618	1.0	1.074245800390238	1.0	0.2942497478318505	2.575358151772291	0.7091274596976843	0.8217935335884847	0.7087838215143276	0.5766055420248021	0.6497971880264584	1.00008642556799	328.0	6.276811355540629	303.0	0.6986345721358797
632	Jan26_100x_cp190_rep1_3R4_E-F-D_Position008_7_cmle.ics	4	2	0	1.7328	0.19893401867415558	2.0	0.0	1.0	0.27128356201610476	2.5499427213486414	0.13645872261096292	0.2795861737176926	0.13645872261096292	0.02251044874851269	0.965634744525516	0.9606732956197527	222.0	4.259033256878296	162.0	0.37352739500334153
633	Jan26_100x_cp190_rep1_3R4_E-F-D_Position008_7_cmle.ics	6	1	0	2.5991999999999997	2.2509376021491034	1.0	0.0	1.0	0.17886959521878887	2.6444512585074413	0.13816282523437104	0.31498825271153164	0.13816282523437104	0.02307618036110843	0.9488174385081246	0.9017994061449334	492.0	9.684377394975783	434.0	1.0006845026632731
634	Jan26_100x_cp190_rep1_3R4_E-F-D_Position008_7_cmle.ics	7	1	0	1.7328	0.42592525609850834	1.0	0.3720027687491155	1.0	0.30320786969800045	2.3836330904587135	0.3910891449716642	0.5466667152285077	0.3910891449716642	0.24506490290059876	0.8216647019694371	0.9843257463878715	278.0	5.299857550814929	240.0	0.553373918523469
635	Jan26_100x_cp190_rep1_3R4_E-F-D_Position008_7_cmle.ics	7	2	0	1.9493999999999998	0.5040573649923766	2.0	0.5836459621422412	1.0	0.33168499586057276	2.853972168422333	0.501409507437246	0.6411310295595927	0.49895470637082795	0.3484834137031803	0.7714274046542513	0.9881681076476889	320.0	6.191650703259394	310.0	0.7147746447594807
636	Jan26_100x_cp190_rep1_3R4_E-F-D_Position008_7_cmle.ics	8	1	0	2.3826	0.4664285217323563	1.0	1.083	1.0	0.2913315501450661	2.6306637477858854	0.9341616873095643	0.9896442562621186	0.9166514977642357	0.6218748763404693	0.5003910869777387	0.9838918233461087	462.0	8.826704225591477	504.0	1.162085228899285
637	Jan26_100x_cp190_rep1_3R4_E-F-D_Position008_7_cmle.ics	9	1	0	1.7328	0.323924379703044	1.0	1.2191645447964943	1.0	0.24631428295268404	2.3219029752103695	0.8160805508254979	0.9022951062412082	0.8151773154660547	0.7064781224550233	0.48335765137381137	0.968196203604335	282.0	5.319032628115126	221.0	0.5095651499736944
638	Jan26_100x_cp190_rep1_3R4_E-F-D_Position008_7_cmle.ics	11	1	0	2.166	0.5528725120406862	1.0	1.2995999999999999	1.0	0.30624449943859633	2.716025706408214	0.8668723765046007	0.9349720623801184	0.8596864314902843	0.7146609957468101	0.4965928551038783	0.9898783885762804	410.0	7.898676004316729	432.0	0.9960730533422443
639	Jan26_100x_cp190_rep1_3R4_E-F-D_Position008_7_cmle.ics	12	1	0	1.9493999999999998	0.5268287162311786	1.0	1.2269033092775323	1.0	0.235411739881758	1.453384543828313	0.7507780400384649	0.8440357548736778	0.7484657749803304	0.6461316548649357	0.5732336708276634	0.9373548805966384	464.0	8.730968144459698	456.0	1.051410445194591
640	Jan26_100x_cp190_rep1_3R4_E-F-D_Position008_7_cmle.ics	14	1	0	1.9493999999999998	0.42611595020585186	1.0	1.0389843448820495	1.0	0.2987286402854682	2.2861972505297037	0.7131786771964462	0.8221174728529121	0.713020730503455	0.59106614017769	0.5714768486133478	0.9855478201420813	396.0	7.538997623260791	405.0	0.9338184875083538
641	Jan26_100x_cp190_rep1_3R4_E-F-D_Position008_7_cmle.ics	15	1	0	2.166	0.3559002022147878	1.0	0.10317500441073144	1.0	0.21755230451150478	1.3768681690377553	0.2728418137763932	0.4696348217376255	0.2727968155070959	0.048665628245067497	0.8940564850858921	0.9103803361999654	556.0	10.435878359746937	575.0	1.3257916797958111
642	Jan26_100x_cp190_rep1_3R4_E-F-D_Position008_7_cmle.ics	17	1	0	1.9493999999999998	0.6292223036744209	2.0	1.984610835405054	1.0	0.30624344389346825	2.13074686390123	0.9200737497119151	0.9663076955310189	0.9167382513775691	0.8409038530034151	0.4543852742702664	0.9842570646049342	438.0	8.290359282662738	477.0	1.0998306630653947
643	Jan26_100x_cp190_rep1_3R4_E-F-D_Position008_7_cmle.ics	20	1	0	2.5991999999999997	0.40654854035534155	1.0	1.2737298093406069	1.0	0.25976862870785	1.739448728966052	0.734992616605041	0.8806500504564457	0.7336620470121602	0.5575709994272512	0.6357587025443383	0.9514194255355709	772.0	14.326772892488929	1028.0	2.3702849510088586
644	Jan26_100x_cp190_rep1_3R4_E-F-D_Position008_7_cmle.ics	21	1	0	1.9493999999999998	0.3743167094866131	1.0	1.4245214444092165	1.0	0.2829964152658716	2.695070880031844	0.858435778124219	0.9314224850944317	0.8554070618476954	0.7350408787442431	0.5389298430974961	0.9906382915055532	356.0	6.808926126929152	336.0	0.7747234859328564
645	Jan26_100x_cp190_rep1_3R4_E-F-D_Position008_7_cmle.ics	22	1	0	1.083	2.057449744169673	2.0	0.0	1.0	0.29082171993231226	2.2308792153606007	0.18532885216823042	0.3261564673481772	0.18532885216823042	0.023369742799794615	0.933719772264299	0.9543281290663783	140.0	2.6137633592617795	84.0	0.1936808714832141
646	Jan26_100x_cp190_rep1_3R4_E-F-D_Position008_7_cmle.ics	22	2	0	1.7328	0.607917183091576	2.0	0.0	1.0	0.1200654860967129	2.6350066120678433	0.06447743079867432	0.16818139382906222	0.04674882136022032	0.023369742799794615	0.9708433044552242	0.7225204112320534	182.0	3.5289617605466614	80.0	0.18445797284115634
647	Jan26_100x_cp190_rep1_3R4_E-F-D_Position008_7_cmle.ics	22	3	0	1.2995999999999999	0.4258947153505518	1.0	0.1459114905355603	1.0	0.20450172195822525	1.3835192859511753	0.4261868085702283	0.6292279325958082	0.4261868085702283	0.13462400224058255	0.7817719544543897	0.8821627370689821	290.0	5.310572285034682	210.0	0.48420217870803534
648	Jan26_100x_cp190_rep1_3R4_E-F-D_Position008_7_cmle.ics	24	1	0	2.166	0.3344859506378728	1.0	0.0	1.0	0.23840978252817538	2.8689740931095553	0.17923918026918223	0.3755424781595624	0.15504041501541863	0.02703755110756612	0.9418209759427806	0.9634235207664955	358.0	6.9472425342015605	311.0	0.7170803694199952
649	Jan26_100x_cp190_rep1_3R4_E-F-D_Position008_7_cmle.ics	25	1	0	2.3826	0.5125989179386621	1.0	0.0	1.0	0.2839015582431814	2.1450958793669748	0.2296726850191961	0.49567924335726193	0.2296726850191961	0.017326207966836687	0.9173095915257916	0.9535427123615023	616.0	11.542688228664609	766.0	1.7661850899540716
650	Jan26_100x_cp190_rep1_3R4_E-F-D_Position008_7_cmle.ics	26	1	0	2.5991999999999997	0.2513490488753107	1.0	0.0	1.0	0.2188915790256328	2.5735396950192704	0.17796569219618266	0.38200267961079754	0.15460036460278065	0.022488963078477454	0.9289301403616357	0.8896084967716419	474.0	9.211902941257954	454.0	1.0467989958735622
651	Jan26_100x_cp190_rep1_3R4_E-F-D_Position008_7_cmle.ics	27	1	0	2.3826	1.038544673513154	1.0	0.0	1.0	0.27406583187827177	2.3802799988404275	0.25188681530491835	0.48119932590257425	0.24031850065229654	0.01985265365303361	0.9237999330796508	0.9712796167246162	516.0	9.893048854138645	577.0	1.3304031291168399
652	Jan26_100x_cp190_rep1_3R4_E-F-D_Position008_7_cmle.ics	28	1	0	2.166	0.4519566389639081	1.0	1.5162	1.0	0.28871094056990215	2.84135061763959	0.9525255338480434	0.9835702186528356	0.9307013418682056	0.7729941604306397	0.4517038528835603	0.9881530798580304	422.0	8.143443226940683	438.0	1.0099074013053309
653	Jan26_100x_cp190_rep1_3R4_E-F-D_Position008_7_cmle.ics	30	1	0	2.166	6.865098141426521	1.0	0.5158750220536572	1.0	0.2938696573378062	2.8625104690944267	0.5018955939458032	0.6435739992225348	0.49745233845652254	0.3176864976028156	0.7646299504216337	0.9941858318645349	364.0	7.011113023412488	354.0	0.8162265298221167
654	Jan26_100x_cp190_rep1_3R4_E-F-D_Position008_7_cmle.ics	30	2	0	1.5162	0.22748717102866614	1.0	0.4773698211006071	1.0	0.2617777079548179	2.481560407358207	0.4126877306793625	0.5589180693783204	0.41663775554988947	0.2999113856854443	0.8234388246045123	0.9838733614915133	190.0	3.6141224128278955	126.0	0.2905213072248212
655	Jan26_100x_cp190_rep1_3R4_E-F-D_Position008_7_cmle.ics	31	1	0	2.166	0.32807140115581634	1.0	0.3095250132321943	1.0	0.3065840726028849	2.46558549324284	0.4071800579434329	0.5730728710886058	0.39766866891530234	0.1978806467234773	0.8051967774188659	0.9843039558321888	436.0	8.339284866113685	474.0	1.0929134890838512
656	Jan26_100x_cp190_rep1_3R4_E-F-D_Position008_7_cmle.ics	33	1	0	2.166	0.4455604247850664	1.0	3.0615625101367936	1.0	0.27715326909900745	2.256349858172648	0.9979983085707422	0.9999449534856955	0.9964369892559213	0.9838988945659082	0.08430053979330432	0.9845545609493992	402.0	7.649678610152558	399.0	0.9199841395452671
657	Jan26_100x_cp190_rep1_3R4_E-F-D_Position008_7_cmle.ics	34	1	0	1.9493999999999998	0.5057973099968248	2.0	0.0	1.0	0.25786899359012083	2.165246754034007	0.20027874021119932	0.3918224834193432	0.18174154155032188	0.023488248566096027	0.9035278637070401	0.9683125382476323	400.0	7.60498319824183	382.0	0.8807868203165214
658	Jan26_100x_cp190_rep1_3R4_E-F-D_Position008_7_cmle.ics	35	1	0	1.5162	0.5273585258628647	1.0	1.5490250415242273	1.0	0.30663665225595566	2.207288103949294	0.9281034370170436	0.9680024379094926	0.9281034370170436	0.8603045210160859	0.28312849178762006	0.9967750058675576	232.0	4.4122945699106815	184.0	0.42425333753465955
659	Jan26_100x_cp190_rep1_3R4_E-F-D_Position008_7_cmle.ics	36	1	0	2.3826	0.36163056076418304	2.0	2.84697072027654	1.0	0.2883659497567937	2.281758037027889	0.9499113093495445	0.9839571098902992	0.9497498579227445	0.9034843370589147	0.38688810516868655	0.9843520538570815	556.0	10.576309852789453	662.0	1.5263897252605685
660	Jan26_100x_cp190_rep1_3R4_E-F-D_Position008_7_cmle.ics	36	2	0	1.2995999999999999	0.3404734089277922	1.0	1.1112288054572363	1.0	0.27915298410555317	2.4989639493191356	0.5949162174729192	0.6894578676356623	0.5949162174729192	0.510646107083197	0.7452667417730621	0.9907694195437127	184.0	3.48003617709571	124.0	0.28590985790379225
661	Jan26_100x_cp190_rep1_3R4_E-F-D_Position008_7_cmle.ics	36	3	0	1.083	0.2419682687338579	3.0	0.41270001764292574	1.0	0.24272631667388145	1.2017255858312526	0.3522095165929013	0.4512341347064598	0.3522095165929013	0.2359687946682281	0.8723477329480875	0.9713734051975429	212.0	3.9185299531225515	143.0	0.3297186264535669
662	Jan26_100x_cp190_rep1_3R4_E-F-D_Position008_7_cmle.ics	37	1	0	2.3826	0.27773220520409736	1.0	1.2779016819528852	1.0	0.2718357291298176	2.828786645414532	0.7574704629962816	0.8598847756986926	0.7538008276358402	0.6199547199232338	0.6021240166580066	0.9858534683919328	450.0	8.69896324716962	468.0	1.0790791411207645
663	Jan26_100x_cp190_rep1_3R4_E-F-D_Position008_7_cmle.ics	37	2	0	1.5162	0.2734980785765075	2.0	0.0	1.0	0.13488948048808547	2.2793736465216408	0.060580844428451484	0.13884640758066452	0.04036973731558115	0.02018112030706489	0.9813003562076343	0.8823727187671625	154.0	3.0670627356793987	66.0	0.15217782759395398
664	Jan26_100x_cp190_rep1_3R4_E-F-D_Position008_7_cmle.ics	38	1	0	1.7328	0.179315326358534	1.0	1.3132034148200427	1.0	0.3327915811763444	2.181930876341861	0.8118154236021402	0.9101370513905593	0.8103800713716522	0.6811043303091947	0.5641857892224852	0.9874484349677762	382.0	7.155913993364432	405.0	0.9338184875083538
665	Jan26_100x_cp190_rep1_3R4_E-F-D_Position008_7_cmle.ics	39	1	0	1.7328	1.1708188013216891	1.0	1.1736910802652911	1.0	0.2841641596211873	1.8713997410425771	0.6461002262670854	0.7236043956945661	0.6461002262670854	0.5305204142964693	0.6665369898788845	0.9810969340853158	398.0	7.536882537490681	398.0	0.9176784148847528
666	Jan26_100x_cp190_rep1_3R4_E-F-D_Position008_7_cmle.ics	39	2	0	1.9493999999999998	0.40154592558612084	2.0	2.42845118758347	1.0	0.31765849335911334	2.580331592264515	0.9078274462179754	0.9515218153882132	0.9077556479587755	0.8500760035858101	0.5415018463529736	0.9879163829293929	352.0	6.742940551948116	350.0	0.8070036311800589
667	Jan26_100x_cp190_rep1_3R4_E-F-D_Position008_7_cmle.ics	39	3	0	1.7328	1.4375971763204607	2.0	2.414447235628035	1.0	0.2870532971701295	1.9400728751034007	0.9102788439249442	0.9509597375876195	0.9095813751212878	0.8471035556549334	0.5140933061414498	0.9784210914015885	272.0	5.1657713150827425	226.0	0.5210937732762666
668	Jan26_100x_cp190_rep1_3R4_E-F-D_Position008_7_cmle.ics	40	1	0	2.3826	0.5940033681781078	1.0	1.7328	1.0	0.24796984207100048	2.2043135261225117	0.9697639625701417	0.9980248406717898	0.9650479260827054	0.7935055347655529	0.39046172829323483	0.9512450585122433	492.0	9.309893413529066	511.0	1.178225301522886
669	Jan26_100x_cp190_rep1_3R4_E-F-D_Position008_7_cmle.ics	43	1	0	1.5162	2.5340070295098522	1.0	0.0	1.0	0.2724168370193775	2.7433684547183046	0.19006573322681466	0.4362079356403033	0.1973958990315211	0.03569776731278644	0.9109113535959212	0.9691143520699446	204.0	3.9269902962029954	143.0	0.3297186264535669
670	Jan26_100x_cp190_rep1_3R4_E-F-D_Position008_7_cmle.ics	44	1	0	1.9493999999999998	0.380833337495291	1.0	1.663646957482313	1.0	0.26047022716414303	1.524360621898666	0.878472969430435	0.9551472918565934	0.8779251978824717	0.7585305636960494	0.4593060925081622	0.9591503894680286	484.0	8.990680272843635	511.0	1.178225301522886
671	Jan26_100x_cp190_rep1_3R4_E-F-D_Position008_7_cmle.ics	45	1	0	2.8158	0.5681671504884048	1.0	1.2995999999999999	1.0	0.2983339537930143	2.712689334245304	0.8516552463967761	0.9328440628451317	0.8230511319328163	0.586980100625047	0.5688538425552436	0.9623109336516386	730.0	13.90308471685286	1013.0	2.3356990811011418
672	Jan26_100x_cp190_rep1_3R4_E-F-D_Position008_7_cmle.ics	46	1	0	2.5991999999999997	0.25868904130084996	1.0	1.906386119690093	1.0	0.2926150493063145	2.5656193465628787	0.846272576113755	0.9247887162433347	0.8432658677828107	0.7445169428358466	0.5632891034507733	0.9784827597872696	634.0	12.108783677744134	812.0	1.8722484243377369
673	Jan26_100x_cp190_rep1_3R4_E-F-D_Position008_7_cmle.ics	47	1	0	1.5162	0.7156270307709868	1.0	2.165485887279607	1.0	0.25889540016201174	2.76302027602954	0.9265556317610749	0.964739143311407	0.923075724039031	0.8575809770240359	0.4512051767764217	0.9620342708323388	218.0	4.122831935375999	154.0	0.3550815977192259
674	Jan26_100x_cp190_rep1_3R4_E-F-D_Position008_7_cmle.ics	47	2	0	1.5162	1.5874520529726006	1.0	0.23070632344123612	1.0	0.30810692250685695	2.5521521096812982	0.36552280450166785	0.4918263085700034	0.3555195311282227	0.16777792499298563	0.852930467578966	0.9795399086144481	218.0	4.146237184216418	168.0	0.3873617429664282
675	Jan26_100x_cp190_rep1_3R4_E-F-D_Position008_7_cmle.ics	47	3	0	1.5162	4.658481438851994	1.0	1.2551781017859014	1.0	0.23243911944169388	2.5086524767854304	0.7102012345294136	0.7869793777472955	0.7102012345294136	0.6288208841225801	0.5733377844786757	0.889519991867821	186.0	3.4077053448043393	115.0	0.2651583359591622
676	Jan26_100x_cp190_rep1_3R4_E-F-D_Position008_7_cmle.ics	49	1	0	1.9493999999999998	2.12594607846415	1.0	0.0	1.0	0.15150147499407568	2.1702099664148298	0.13355251359913922	0.2981110646183275	0.09598900113575229	0.033863351067009384	0.9601064746260466	0.9275389785785563	274.0	5.397708717716829	166.0	0.3827502936453994
677	Jan26_100x_cp190_rep1_3R4_E-F-D_Position008_7_cmle.ics	51	1	0	2.166	0.5305475142953037	1.0	2.504852941405015	1.0	0.30480440426032296	2.146484490511335	0.9601571662324346	0.9841973496632653	0.9494055352289725	0.898948011545187	0.36710230217917506	0.9804063394092378	494.0	9.401399323120621	570.0	1.3142630564932387
678	Jan26_100x_cp190_rep1_3R4_E-F-D_Position008_7_cmle.ics	52	1	0	2.166	4.647607441274481	1.0	0.42540144110901373	1.0	0.30493620335399463	2.5281596292989024	0.4665787993940023	0.6305133430512627	0.4670551450705386	0.27064671984069283	0.7909732176918531	0.9850178982149542	430.0	8.181793381541084	463.0	1.067550517818192
679	Jan26_100x_cp190_rep1_3R4_E-F-D_Position008_7_cmle.ics	52	2	0	1.083	0.1378976566987298	1.0	2.3010738268971607	1.0	0.25446900494077324	2.1813591078859234	0.9054185216092604	0.9345705188586327	0.9048096587144397	0.8698322761802091	0.47981030337889585	0.9804801399014667	160.0	2.990501731847806	96.0	0.22134956740938755
680	Jan26_100x_cp190_rep1_3R4_E-F-D_Position008_7_cmle.ics	53	1	0	2.166	0.5707754857621442	1.0	1.0024833655297731	1.0	0.29153498742514306	2.388279063921925	0.7048945311839234	0.8251327875230475	0.701232302045097	0.5464692897136187	0.6609854668276187	0.9852654309625813	444.0	8.424445518394927	475.0	1.0952192137443655
681	Jan26_100x_cp190_rep1_3R4_E-F-D_Position008_7_cmle.ics	54	1	0	2.3826	0.5573531303984175	1.0	0.0	1.0	0.30946619682694726	3.0326764855116823	0.2873259739483748	0.49911866634799235	0.27523377748565964	0.0208663211042065	0.9006895899653596	0.9928924201207656	470.0	9.099106868596076	533.0	1.2289512440542039
682	Jan26_100x_cp190_rep1_3R4_E-F-D_Position008_7_cmle.ics	55	1	0	2.166	3.620748742841787	1.0	0.3634229110571259	1.0	0.29491076087385315	3.0662604587757083	0.4201663384959003	0.6251634731242837	0.41693361154377406	0.20917763834601935	0.8222195581737235	0.9963421197628433	356.0	6.925952371131251	343.0	0.7908635585564577
683	Jan26_100x_cp190_rep1_3R4_E-F-D_Position008_7_cmle.ics	55	2	0	1.7328	0.518693464226244	1.0	2.2894792746726	1.0	0.2816138192256285	2.9363765585115633	0.9269918006289123	0.961201766244453	0.9260476974167573	0.8853630940135775	0.39762526977745144	0.9926531002471886	254.0	4.8805388520882795	202.0	0.4657563814239197
684	Jan26_100x_cp190_rep1_3R4_E-F-D_Position008_7_cmle.ics	56	1	0	1.7328	0.49935653326004287	1.0	0.9547396422012142	1.0	0.2877916460894041	2.6449526742095624	0.7319013638717845	0.8392235426137998	0.7267868446797491	0.5862238878977959	0.6327441364813293	0.9896338412355768	312.0	5.9192480602548	278.0	0.6409914556230183
685	Jan26_100x_cp190_rep1_3R4_E-F-D_Position008_7_cmle.ics	58	1	0	1.9493999999999998	0.3293452572260728	1.0	2.0671267327999794	1.0	0.3089579328221445	2.4884074774214064	0.9259795406292222	0.9734293572669369	0.9255211349160394	0.8556818181818182	0.3207844234347003	0.9940891888887996	398.0	7.583693035171519	415.0	0.9568757341134986
686	Jan26_100x_cp190_rep1_3R4_E-F-D_Position008_7_cmle.ics	59	1	0	1.9493999999999998	0.4573839399954236	1.0	0.10317500441073144	1.0	0.2858038763714612	2.3445344821646903	0.3235306038811603	0.5299441109314694	0.3235306038811603	0.07756240795867542	0.8709108334881883	0.9800628408958446	426.0	8.045592060038786	442.0	1.0191302999473888
687	Jan26_100x_cp190_rep1_3R4_E-F-D_Position008_7_cmle.ics	60	1	0	2.166	0.45179873527705045	1.0	0.6016084874694266	1.0	0.2858580184695942	2.455959348855643	0.5457609023266285	0.697796112238858	0.5410764152416505	0.3635034879456164	0.7747451686304556	0.9798140634962922	468.0	8.960790461323665	509.0	1.1736138522018569
688	Jan26_100x_cp190_rep1_3R4_E-F-D_Position008_7_cmle.ics	61	1	0	1.7328	0.9542109525535182	1.0	0.7817319754002556	1.0	0.29432069277024037	2.441487331531789	0.6169061099533408	0.7453617468601885	0.6131346476587426	0.47663814248566105	0.7057600061167457	0.9883342155088581	338.0	6.4300726685730165	317.0	0.7309147173830819
689	Jan26_100x_cp190_rep1_3R4_E-F-D_Position008_7_cmle.ics	61	2	0	1.2995999999999999	1.178717262242837	2.0	0.65584944557845	1.0	0.3273992772007014	2.6172759939216492	0.523315751618317	0.6093977647861608	0.5189633550338417	0.41103636833078216	0.762922791125161	1.0007961777708438	164.0	3.1267030533501035	113.0	0.2605468866381333
690	Jan26_100x_cp190_rep1_3R4_E-F-D_Position008_7_cmle.ics	62	1	0	2.5991999999999997	0.6680853926354572	1.0	0.0	1.0	0.24322045886421134	2.823243691832778	0.1725080953561581	0.3728428035852473	0.15145641279930278	0.020940864456315128	0.9309247355216103	0.9182619265253769	490.0	9.56946623654378	503.0	1.1597795042387702
691	Jan26_100x_cp190_rep1_3R4_E-F-D_Position008_7_cmle.ics	63	1	0	1.7328	0.21322428697070508	1.0	0.0	1.0	0.24784733348740523	2.566517465403506	0.17139398791483196	0.3833228493547588	0.17139398791483196	0.031161243590476735	0.914982535633756	0.9667918119867399	272.0	5.28279755928484	210.0	0.48420217870803534
692	Jan26_100x_cp190_rep1_3R4_E-F-D_Position008_7_cmle.ics	64	1	0	2.5991999999999997	0.23007279342925907	1.0	1.083	1.0	0.2993194992642989	2.8358326311409394	0.8093772580084031	0.8879726764257232	0.7987495651243075	0.5959653571332995	0.5653473141662098	0.9913328171017343	512.0	9.897279025678872	596.0	1.3742118976666147
693	Jan26_100x_cp190_rep1_3R4_E-F-D_Position008_7_cmle.ics	65	1	0	1.9493999999999998	0.4696437806953792	1.0	1.4903888148537288	1.0	0.28451210909173724	1.9996692094449915	0.827469899735705	0.9149725217099467	0.8216260435457482	0.7070688425556907	0.5555628649301584	0.9810505604208701	426.0	8.092402557719623	441.0	1.0168245752868743
694	Jan26_100x_cp190_rep1_3R4_E-F-D_Position008_7_cmle.ics	67	1	0	2.3826	0.45657294152260414	1.0	1.5162	1.0	0.29003076029259245	2.76157003758459	0.9124799167251251	0.9600710551922337	0.8976669457581861	0.7682242990654206	0.4627566373748261	0.9879107525537745	422.0	8.120037978100264	439.0	1.0122131259658453
695	Jan26_100x_cp190_rep1_3R4_E-F-D_Position008_7_cmle.ics	69	1	0	2.3826	0.6335118346930657	1.0	0.6275890508929507	1.0	0.30018385274037324	2.433256848950853	0.5645614692653673	0.7314814814814815	0.5621598922760842	0.3694524265644955	0.7255609523190057	0.9899417367274629	500.0	9.629106554214491	576.0	1.3280974044563254
696	Jan26_100x_cp190_rep1_3R4_E-F-D_Position008_7_cmle.ics	71	1	0	2.3826	0.5168471915821693	1.0	1.0987399361686254	1.0	0.2912411556861829	2.569393656033833	0.7118547606852199	0.8175725153188018	0.7078785119420257	0.5630470661886062	0.6276587500273668	0.9904378836490749	476.0	9.18638260664742	527.0	1.2151168960911172
697	Jan26_100x_cp190_rep1_3R4_E-F-D_Position008_7_cmle.ics	72	1	0	2.3826	0.40561705221691624	1.0	0.0	1.0	0.2541175781811784	2.2543775292260055	0.2548069638473893	0.43375367435376827	0.2548069638473893	0.021345343798296917	0.8910844284561917	0.9499733627478941	488.0	9.26731308738844	511.0	1.178225301522886
698	Jan26_100x_cp190_rep1_3R4_E-F-D_Position008_7_cmle.ics	73	1	0	2.3826	0.3832280732034232	1.0	1.083	1.0	0.28636885351928004	2.3493445187605837	0.8510965457256461	0.9203742389413518	0.8285288270377733	0.6042281467445328	0.5208153409913651	0.9846407854158651	472.0	9.026776036304708	516.0	1.1897539248254583
699	Jan26_100x_cp190_rep1_3R4_E-F-D_Position008_7_cmle.ics	74	1	0	2.5991999999999997	0.6868485883176135	1.0	0.8595614345612763	1.0	0.2724076988114215	2.8293078818425523	0.6358650965846733	0.7654693040760072	0.6303775368644482	0.46912840165315	0.7263675710781106	0.9880901672831238	502.0	9.720612463806066	552.0	1.2727600126039784
700	Jan26_100x_cp190_rep1_3R4_E-F-D_Position008_7_cmle.ics	75	1	0	2.166	0.2803397915654388	1.0	0.0	1.0	0.19686323311209866	2.8285640896169655	0.1284153005464481	0.34977197846351654	0.1284153005464481	0.03254078270652523	0.9567332599136767	0.9105826684310389	266.0	5.195521821233495	181.0	0.41733616355311615
701	Jan26_100x_cp190_rep1_3R4_E-F-D_Position008_7_cmle.ics	76	1	0	1.5162	1.22506238332635	1.0	1.4199491695140265	1.0	0.2837729003663607	2.440667859323751	0.9115515062844982	0.966648932632839	0.9077798573043635	0.8228037507481546	0.46258547472037154	0.990964327251524	260.0	4.921004092458788	210.0	0.48420217870803534
702	Jan26_100x_cp190_rep1_3R4_E-F-D_Position008_7_cmle.ics	77	1	0	1.7328	2.610399764416397	1.0	0.2918229810711206	1.0	0.3076797790516226	2.323031436504351	0.47759156806525865	0.6769858256269434	0.4736098211040666	0.2334208294633122	0.8224485140213069	0.9822508503727263	282.0	5.389248374636387	247.0	0.5695139911470701
703	Jan26_100x_cp190_rep1_3R4_E-F-D_Position008_7_cmle.ics	78	1	0	3.0324	0.4452215463042476	1.0	0.2166	1.0	0.2838809894086601	2.496097627609264	0.7615926837903313	0.944346764152482	0.7572388389216627	0.1949643378535883	0.6163792418045452	0.9798021001519359	724.0	13.979645720684466	976.0	2.250387268662107
704	Jan26_100x_cp190_rep1_3R4_E-F-D_Position008_7_cmle.ics	79	1	0	2.166	0.46567509307525057	1.0	0.0	1.0	0.27571893399919545	2.761163329788013	0.18668149434567788	0.40727114848498697	0.18668149434567788	0.02391978835011603	0.926225753840463	0.943431400423334	400.0	7.6283884470822505	395.0	0.9107612409032094
705	Jan26_100x_cp190_rep1_3R4_E-F-D_Position008_7_cmle.ics	81	1	0	1.7328	0.5064044202896515	1.0	1.0987399361686254	1.0	0.32289200814999475	2.5037062555857736	0.807163782917631	0.9027726073515369	0.8054481006102002	0.6817206998688959	0.5597976361461338	0.9994540612851158	276.0	5.27856738774462	245.0	0.5649025418260412
706	Jan26_100x_cp190_rep1_3R4_E-F-D_Position008_7_cmle.ics	82	1	0	2.3826	0.17127460378542844	1.0	0.0	1.0	0.18295763509854776	2.281115475166697	0.13846586119696544	0.4301863819424932	0.13846586119696544	0.02304017982579376	0.9357186566052399	0.783198865446174	464.0	8.801183890980965	402.0	0.9269013135268106
707	Jan26_100x_cp190_rep1_3R4_E-F-D_Position008_7_cmle.ics	83	1	0	1.9493999999999998	0.7332222924620456	1.0	1.9493999999999998	1.0	0.28683885127503045	2.3575072312849934	0.9764855174636425	0.9982274503484672	0.9713974942593563	0.8518148491318536	0.391177210215884	0.9880769478542804	382.0	7.319750735247366	376.0	0.8669524723534348
708	Jan26_100x_cp190_rep1_3R4_E-F-D_Position008_7_cmle.ics	83	2	0	1.5162	0.5696996709717795	2.0	0.9971598751598192	1.0	0.27914531831119865	2.7602432884402908	0.6426217620754945	0.7258026829956089	0.6416307456794103	0.5486021028884502	0.6832709729320287	0.9812941701891182	176.0	3.394875524814475	116.0	0.2674640606196767
709	Jan26_100x_cp190_rep1_3R4_E-F-D_Position009_8_cmle.ics	1	1	0	1.7328	0.670488163889195	1.0	1.5394492374569102	1.0	0.29779513306592903	2.6492628211249283	0.8115422316614932	0.8745098840058814	0.809157000490116	0.7173398954419212	0.5939775546872993	0.9992707927947545	282.0	5.412653623476805	243.0	0.5602910925050123
710	Jan26_100x_cp190_rep1_3R4_E-F-D_Position009_8_cmle.ics	1	2	0	1.9493999999999998	0.4033592919989763	2.0	0.3095250132321943	1.0	0.2737245458473746	2.757632214446274	0.39621385394543374	0.5507760169906878	0.39375510537493874	0.1983090998202908	0.8493395616503482	0.9923400689828719	294.0	5.657420846100758	248.0	0.5718197158075845
711	Jan26_100x_cp190_rep1_3R4_E-F-D_Position009_8_cmle.ics	2	1	0	1.7328	5.359477860895726	2.0	1.2995999999999999	1.0	0.2883082816397283	2.478600473854535	0.8372487214371989	0.9398098881510119	0.8372487214371989	0.6141625245273022	0.5400147167920842	0.9875791257807921	270.0	5.167886400852853	224.0	0.5164823239552377
712	Jan26_100x_cp190_rep1_3R4_E-F-D_Position009_8_cmle.ics	2	2	0	1.2995999999999999	2.5458255567516614	2.0	1.9493999999999998	1.0	0.2672535417116317	2.43420496108103	0.8979798932248519	0.957542510248708	0.8979798932248519	0.7798761623808433	0.46622998446132774	0.9949269789337971	144.0	2.726559431923657	84.0	0.1936808714832141
713	Jan26_100x_cp190_rep1_3R4_E-F-D_Position009_8_cmle.ics	2	3	0	2.3826	0.42423664945959105	1.0	0.5158750220536572	1.0	0.2859948735692539	2.477638365616201	0.48479195010574244	0.644615667838589	0.48654758857892066	0.2625038727319261	0.7873328502461888	0.9810475619528115	514.0	9.84835344222792	586.0	1.35115465106147
714	Jan26_100x_cp190_rep1_3R4_E-F-D_Position009_8_cmle.ics	3	1	0	2.166	0.1600279945989814	2.0	0.0	1.0	0.14805748620834414	2.4655594444589304	0.1451886344628043	0.29283550713171635	0.09604647482990122	0.033019507674224104	0.9330054052982409	0.9233536328383577	286.0	5.642475940340782	175.0	0.40350181559002946
715	Jan26_100x_cp190_rep1_3R4_E-F-D_Position009_8_cmle.ics	5	1	0	1.9493999999999998	0.30124141519548203	1.0	2.3207619622000855	1.0	0.1887022351783703	1.4479301699484817	0.9879288268328578	0.9967218689066344	0.9807615677648671	0.9326495481279586	0.21683262322363792	0.8234752297560396	440.0	8.381865192254308	377.0	0.8692581970139491
716	Jan26_100x_cp190_rep1_3R4_E-F-D_Position009_8_cmle.ics	7	1	0	2.166	0.6230072945286235	1.0	0.0	1.0	0.2942477859262724	2.6360002721385785	0.26713079002940654	0.48742327655963213	0.25943377607610174	0.02371272375614281	0.8786421139442386	0.9878547641513784	398.0	7.630503532852359	405.0	0.9338184875083538
717	Jan26_100x_cp190_rep1_3R4_E-F-D_Position009_8_cmle.ics	8	1	0	1.9493999999999998	0.5804099675387439	1.0	0.20635000882146287	1.0	0.2575692509529235	1.8020600465280616	0.42494939050720415	0.641068761562932	0.42024696640163534	0.1579451951684276	0.8186542601141545	0.9644905972962512	482.0	9.03960585629458	505.0	1.1643909535597992
718	Jan26_100x_cp190_rep1_3R4_E-F-D_Position009_8_cmle.ics	10	1	0	1.9493999999999998	1.1755548293539388	1.0	2.6618931373704853	1.0	0.29823695905561676	2.872027864989834	0.9819181817235745	0.9940759280265582	0.9781925466484894	0.9521339147266653	0.2512231395347022	0.9948220643553036	312.0	6.012869055616479	283.0	0.6525200789255905
719	Jan26_100x_cp190_rep1_3R4_E-F-D_Position009_8_cmle.ics	10	2	0	1.083	0.6951736069678354	1.0	1.1872177544577784	1.0	0.335059513175588	2.2446270250433353	0.7059714229220219	0.7876960381305221	0.7058101174927933	0.6257011582770499	0.6091530711647962	1.008809762525885	152.0	2.8585305818857316	102.0	0.23518391537247432
720	Jan26_100x_cp190_rep1_3R4_E-F-D_Position009_8_cmle.ics	11	1	0	1.9493999999999998	1.2675890725721017	1.0	0.46141264688247224	1.0	0.18352529632045822	2.316051574964264	0.61206873150737	0.7736004415610268	0.602812237031407	0.36295321081824516	0.72655984841063	0.8194690332146799	292.0	5.448888692307091	201.0	0.4634506567634053
721	Jan26_100x_cp190_rep1_3R4_E-F-D_Position009_8_cmle.ics	12	1	0	2.166	0.29146019356580144	1.0	0.3720027687491155	1.0	0.29624311343871423	2.809509241210487	0.44963964454257793	0.622110742246721	0.4246868755976769	0.2502332397782667	0.8296361073602195	0.9935570586277217	412.0	7.896560918546618	428.0	0.9868501547001864
722	Jan26_100x_cp190_rep1_3R4_E-F-D_Position009_8_cmle.ics	12	2	0	1.2995999999999999	3.4947074730381575	1.0	3.4656	1.0	0.26877613753839935	2.7780892268242123	0.9969134602676037	0.9995510134268366	0.996874586971226	0.9914323254783359	0.14105923708682855	0.9897947546837058	146.0	2.771254843834385	86.0	0.19829232080424306
723	Jan26_100x_cp190_rep1_3R4_E-F-D_Position009_8_cmle.ics	13	1	0	1.7328	0.949969222352553	1.0	0.0	1.0	0.1518160098855242	2.4261689260527834	0.09637801586459696	0.2396072746131089	0.09637801586459696	0.03447544287684311	0.9435428327205014	0.9104368194443437	194.0	3.7737289831706122	99.0	0.22826674139093092
724	Jan26_100x_cp190_rep1_3R4_E-F-D_Position009_8_cmle.ics	13	2	0	1.2995999999999999	0.4302648252712948	1.0	0.0	1.0	0.32070425005395803	2.92362519665843	0.21543321193262852	0.3732718079275839	0.21543321193262852	0.03447544287684311	0.902643393261744	1.0048458411424435	120.0	2.3306459820374323	70.0	0.1614007262360118
725	Jan26_100x_cp190_rep1_3R4_E-F-D_Position009_8_cmle.ics	14	1	0	2.166	1.7764113178953147	1.0	0.5836459621422412	1.0	0.3064947503939279	2.406765602584235	0.5512339762974818	0.7011969120351846	0.5453657265680975	0.34069345839032544	0.759425016636304	0.984541789279707	536.0	10.129355733682159	646.0	1.4894981306923372
726	Jan26_100x_cp190_rep1_3R4_E-F-D_Position009_8_cmle.ics	15	1	0	2.166	0.06066139594691281	1.0	0.0	1.0	0.18370821933233095	2.1457258793458145	0.15946303703490547	0.38430189059307646	0.16167880061005438	0.028326522977756036	0.9107923630162519	0.8992085995471633	358.0	6.923837285361143	273.0	0.6294628323204459
727	Jan26_100x_cp190_rep1_3R4_E-F-D_Position009_8_cmle.ics	17	1	0	1.9493999999999998	0.4562116000607425	1.0	0.6275890508929507	1.0	0.2745165548608809	2.8102626972359444	0.47895206644819005	0.5797862309426625	0.4789457803555414	0.3271010216995918	0.8328254558436258	0.9962082196040506	300.0	5.768101832992525	256.0	0.5902655130917002
728	Jan26_100x_cp190_rep1_3R4_E-F-D_Position009_8_cmle.ics	17	2	0	2.166	0.839795257513018	2.0	1.984610835405054	1.0	0.2468880429841706	1.3800587930504786	0.8627452623815072	0.9348855092992264	0.859189429306602	0.745840702030827	0.5256558329792933	0.9505530459931298	606.0	11.319211169110968	697.0	1.6070900883785744
729	Jan26_100x_cp190_rep1_3R4_E-F-D_Position009_8_cmle.ics	18	1	0	1.9493999999999998	0.6748719149189562	2.0	0.23070632344123612	1.0	0.29302714038817607	2.2138678303080925	0.4124389089002756	0.596564101263254	0.40655809784722574	0.17374393316760522	0.8262814170322683	0.9692326645651549	442.0	8.286129111122518	473.0	1.0906077644233367
730	Jan26_100x_cp190_rep1_3R4_E-F-D_Position009_8_cmle.ics	20	1	0	2.8158	0.49285000174435595	1.0	0.6190500264643886	1.0	0.2849600827691972	2.5034270916925183	0.5312321155033913	0.7059642376175537	0.5312321155033913	0.30496620007215186	0.7769530657022587	0.9666285946745273	764.0	14.569285723973591	1060.0	2.4440681401453213
731	Jan26_100x_cp190_rep1_3R4_E-F-D_Position009_8_cmle.ics	22	1	0	1.7328	0.6455404739234542	1.0	0.1459114905355603	1.0	0.3029329692968933	2.8982967771276247	0.4147580869612059	0.6047332178160042	0.39622743147518025	0.15423359040428072	0.8589453104124236	0.998675957711237	264.0	5.104015911641926	222.0	0.5118708746342088
732	Jan26_100x_cp190_rep1_3R4_E-F-D_Position009_8_cmle.ics	23	1	0	1.5162	0.34712698471067693	1.0	1.6366463635208865	1.0	0.29080787385499657	2.684986498568279	0.9676447657523567	0.989362581803577	0.9584307888581757	0.8996798733668817	0.38939321587470127	1.003050015908075	224.0	4.303728668789025	170.0	0.39197319228745714
733	Jan26_100x_cp190_rep1_3R4_E-F-D_Position009_8_cmle.ics	25	1	0	1.7328	0.3316212739223602	2.0	0.0	1.0	0.25702370552314574	1.6959430987734154	0.2685520128737858	0.5257744666926653	0.2579508626601939	0.02275549220266351	0.9048894463612432	0.9313021290752788	444.0	8.260608776511988	446.0	1.0283531985894465
734	Jan26_100x_cp190_rep1_3R4_E-F-D_Position009_8_cmle.ics	27	1	0	2.3826	0.37060291808203766	1.0	0.23070632344123612	1.0	0.29107958248721216	2.8526826925260482	0.4144425220523584	0.6392590731729059	0.4144425220523584	0.17058213363911523	0.8197492825595558	0.9953704832856194	456.0	8.786238985220976	494.0	1.1390279822941403
735	Jan26_100x_cp190_rep1_3R4_E-F-D_Position009_8_cmle.ics	28	1	0	2.3826	1.9559400849563828	1.0	1.9722550530270564	1.0	0.3038718762665811	2.6914021785535307	0.8333406474160011	0.9120375172545859	0.8314536140877211	0.7434063544750218	0.6350453343864217	0.9878471328768071	510.0	9.735557369566035	597.0	1.3765176223271292
736	Jan26_100x_cp190_rep1_3R4_E-F-D_Position009_8_cmle.ics	28	2	0	1.9493999999999998	0.30956025971876727	1.0	2.5991999999999997	1.0	0.2885136110439606	2.4974255593935037	0.9730449457029099	0.996572022436946	0.970669198669103	0.8775083978967357	0.35196424320808944	0.9898579900505146	392.0	7.449606799439332	392.0	0.903844066921666
737	Jan26_100x_cp190_rep1_3R4_E-F-D_Position009_8_cmle.ics	30	1	0	1.7328	0.5751117111447823	2.0	0.0	1.0	0.23424505857486744	1.7553050120821307	0.18215867773119404	0.399239960036314	0.18215867773119404	0.023063517625536614	0.9056314056181797	0.9317598228118932	308.0	5.736236241071666	246.0	0.5672082664865556
738	Jan26_100x_cp190_rep1_3R4_E-F-D_Position009_8_cmle.ics	30	2	0	1.5162	0.5752957197287738	1.0	0.0	1.0	0.2551278992427733	2.1887308433749504	0.1401375006272839	0.287033699971259	0.1401375006272839	0.023063517625536614	0.9493556166577878	0.9517253483626675	252.0	4.789032942496713	190.0	0.4380876854977463
739	Jan26_100x_cp190_rep1_3R4_E-F-D_Position009_8_cmle.ics	31	1	0	1.7328	0.3239447852080919	2.0	2.331456076539111	1.0	0.27145782175978944	1.8141181453221538	0.9653820897972585	0.9909581999507511	0.9641765164573586	0.9225637158335386	0.2544440919517901	0.9839261570005476	398.0	7.536882537490681	389.0	0.8969268929401227
740	Jan26_100x_cp190_rep1_3R4_E-F-D_Position009_8_cmle.ics	32	1	0	1.083	1.4335571199410002	1.0	0.5595020986366908	1.0	0.2335185897344265	1.8567275420042773	0.5733547607650049	0.6605917618363765	0.5733547607650049	0.4588547721625749	0.6966092072947755	0.9234113311336325	108.0	2.0156630128922206	51.0	0.11759195768623716
741	Jan26_100x_cp190_rep1_3R4_E-F-D_Position009_8_cmle.ics	32	2	0	1.2995999999999999	0.3502486931476897	1.0	0.0	1.0	0.10578182776556802	1.173748700659046	0.09559141990927535	0.26041737901479406	0.09559141990927535	0.034397866374888876	0.9674947566324097	0.8213034996301523	246.0	4.608136209083683	118.0	0.27207550994070556
742	Jan26_100x_cp190_rep1_3R4_E-F-D_Position009_8_cmle.ics	33	1	0	2.166	0.4310268958380732	1.0	0.7817319754002556	1.0	0.3205213226696505	2.6485514600777247	0.6357003992725296	0.7712565587306897	0.6322177394067354	0.46594686121621337	0.7040085715186504	0.9903067827109089	432.0	8.273299291132647	478.0	1.102136387725909
743	Jan26_100x_cp190_rep1_3R4_E-F-D_Position009_8_cmle.ics	34	1	0	1.7328	0.3724231712716243	1.0	0.9733510449106972	1.0	0.3023896027684518	2.629155772543952	0.661657450662599	0.7767125083420726	0.6608272158133918	0.5217767820256142	0.6810998769923603	0.996402695092876	298.0	5.700001172241377	266.0	0.6133227596968448
744	Jan26_100x_cp190_rep1_3R4_E-F-D_Position009_8_cmle.ics	34	2	0	1.5162	0.41958349151789376	2.0	0.6952437723139506	1.0	0.24787594799550233	1.7039792718900029	0.5507873327613055	0.6684125432993294	0.5255863285346554	0.39866765182572217	0.7245423706759222	0.9694637610913972	294.0	5.470178855377403	236.0	0.5441510198814111
745	Jan26_100x_cp190_rep1_3R4_E-F-D_Position009_8_cmle.ics	35	1	0	1.7328	0.4409172455442935	1.0	2.179917796280004	1.0	0.2411616408252169	3.226895524291795	0.9323189605601752	0.9685676300625181	0.9315645021186009	0.8707286437284113	0.36044453848409574	0.972978208980622	244.0	4.680467041375055	176.0	0.4058075402505439
746	Jan26_100x_cp190_rep1_3R4_E-F-D_Position009_8_cmle.ics	35	2	0	1.9493999999999998	0.4052853225645256	2.0	0.0	1.0	0.16179313843154064	1.7918015152560611	0.1752137972097272	0.37759421554673767	0.15410935161433717	0.021506143738606657	0.9320066782899302	0.7425079915404995	410.0	7.875270755476313	314.0	0.7239975434015384
747	Jan26_100x_cp190_rep1_3R4_E-F-D_Position009_8_cmle.ics	36	1	0	2.5991999999999997	0.6968634770803656	1.0	1.083	1.0	0.2943175043130196	2.58928182833833	0.871075333200275	0.9296343113121771	0.835970106224913	0.5502095668950835	0.4932273162802474	0.9843872814613877	550.0	10.629465607780626	658.0	1.5171668266185108
748	Jan26_100x_cp190_rep1_3R4_E-F-D_Position009_8_cmle.ics	36	2	0	1.5162	3.4394016672185654	1.0	1.9493999999999998	1.0	0.29779513306592903	2.306720121313047	0.8702769831237664	0.9060807664160735	0.8511520635131838	0.7813574168939746	0.5571111384631847	0.9761698954174292	282.0	5.319032628115128	243.0	0.5602910925050123
749	Jan26_100x_cp190_rep1_3R4_E-F-D_Position009_8_cmle.ics	37	1	0	2.166	0.3934746216710181	1.0	1.0521827216106825	1.0	0.28345319956010046	3.0637031659087897	0.6924126364273555	0.7896306865591937	0.6725493141083408	0.5610501985915023	0.6970658194015387	0.9969416155584454	348.0	6.770575972328756	325.0	0.7493605146671976
750	Jan26_100x_cp190_rep1_3R4_E-F-D_Position009_8_cmle.ics	37	2	0	1.5162	1.4719377448988387	1.0	0.32626801153583	1.0	0.26226859457296053	2.4832925183569206	0.3697723707486399	0.4929867160642168	0.3616826874937419	0.20803502887086545	0.8572529537068211	0.9872933105768985	218.0	4.146237184216418	155.0	0.35738732237974036
751	Jan26_100x_cp190_rep1_3R4_E-F-D_Position009_8_cmle.ics	38	1	0	2.3826	0.9555619727140261	1.0	0.7610319551488771	1.0	0.2698583516399056	2.309095262982791	0.6238886181324833	0.7666350540268795	0.6022646943891955	0.42235145352283354	0.7010939516127825	0.9850984493916818	444.0	8.424445518394926	457.0	1.0537161698551054
752	Jan26_100x_cp190_rep1_3R4_E-F-D_Position009_8_cmle.ics	39	1	0	2.3826	0.4820883518195223	1.0	0.6497999999999999	1.0	0.2974533358211097	2.9484360780322256	0.8732574107724959	0.9511566399874233	0.8398459354611995	0.45834431482431925	0.5887649919878505	0.9913318355412395	414.0	8.058282574659446	432.0	0.9960730533422443
753	Jan26_100x_cp190_rep1_3R4_E-F-D_Position009_8_cmle.ics	40	1	0	1.2995999999999999	0.3912125004235207	1.0	0.10317500441073144	1.0	0.31953930772090205	2.1055733803553873	0.3051886744566155	0.48749784270529833	0.27630630539171397	0.0800533993888511	0.8732879504953226	0.9693949670205602	174.0	3.2799643663824867	122.0	0.2812984085827634
754	Jan26_100x_cp190_rep1_3R4_E-F-D_Position009_8_cmle.ics	40	2	0	1.083	4.158968048659641	1.0	0.639412489864916	1.0	0.2953152701177966	2.609371839781171	0.6023877445356994	0.708734759347431	0.6029562551394374	0.48749784270529833	0.6526420118492349	1.0113872602505145	128.0	2.4392118831590874	74.0	0.17062362487806956
755	Jan26_100x_cp190_rep1_3R4_E-F-D_Position009_8_cmle.ics	41	1	0	2.166	0.46808793931652726	1.0	1.6162859307598463	1.0	0.29221172181690036	2.8853064076289154	0.8828369195922989	0.9474631936579841	0.8802265005662514	0.7917298980747451	0.4200311892864806	0.9925225432970801	364.0	7.011113023412487	353.0	0.8139208051616021
756	Jan26_100x_cp190_rep1_3R4_E-F-D_Position009_8_cmle.ics	42	1	0	3.0324	1.3423907116026201	1.0	1.2995999999999999	1.0	0.27348805745614063	2.6321619674009353	0.7959583773186548	0.8927205756275526	0.7904177761985527	0.5976587758205028	0.5456556038743163	0.9652622143725522	668.0	12.868605680226539	849.0	1.9575602367767717
757	Jan26_100x_cp190_rep1_3R4_E-F-D_Position009_8_cmle.ics	42	2	0	2.166	0.21111916050494556	2.0	0.0	1.0	0.13385400111949936	2.89074311673435	0.04471525400619341	0.14860359085490937	0.04471525400619341	0.01533684665012612	0.9695267376450933	0.8881410257511535	230.0	4.6484621440849905	120.0	0.2766869592617345
758	Jan26_100x_cp190_rep1_3R4_E-F-D_Position009_8_cmle.ics	43	1	0	1.7328	0.691366594560339	1.0	0.46141264688247224	1.0	0.32848800880545703	2.2455166017877466	0.4970588235294118	0.6548852590439924	0.4892975248020844	0.3038205230985069	0.763440818973551	0.9899816168497845	356.0	6.7387103804078965	362.0	0.8346723271062323
759	Jan26_100x_cp190_rep1_3R4_E-F-D_Position009_8_cmle.ics	44	1	0	1.7328	0.3781401615646937	1.0	0.10317500441073144	1.0	0.3142066092717946	2.6630515638031453	0.3450863001386286	0.5382333226695916	0.34087412214554486	0.07151562238167056	0.8306801171726279	0.9986797431964506	292.0	5.589320185349611	263.0	0.6064055857153013
760	Jan26_100x_cp190_rep1_3R4_E-F-D_Position009_8_cmle.ics	45	1	0	1.9493999999999998	0.49953330153843695	1.0	0.9971598751598192	1.0	0.29725525836203615	2.3365827979724014	0.6981775805211872	0.814264461580422	0.6969229624854331	0.5679576504425876	0.6267287480758386	0.9941225914564625	396.0	7.468781876739532	404.0	0.9315127628478393
761	Jan26_100x_cp190_rep1_3R4_E-F-D_Position009_8_cmle.ics	46	1	0	2.3826	0.32331438160931847	1.0	3.028159578956724	1.0	0.28458362063724757	2.504399331634457	0.9602677445957553	0.9897202910750377	0.9591183143969337	0.9175123595793684	0.40069081139714663	0.986367306824356	534.0	10.20168656597353	619.0	1.4272435648584472
762	Jan26_100x_cp190_rep1_3R4_E-F-D_Position009_8_cmle.ics	46	2	0	1.9493999999999998	0.9587943582422135	2.0	3.2489999999999997	1.0	0.285464812822857	2.3630080230423633	0.9881852249080242	0.9954407359771652	0.9828739173350312	0.9486292297108478	0.23725892457200853	0.9915263118505179	324.0	6.210825780559591	293.0	0.675577325530735
763	Jan26_100x_cp190_rep1_3R4_E-F-D_Position009_8_cmle.ics	47	1	0	1.9493999999999998	0.4024310347014036	1.0	0.5158750220536572	1.0	0.2447164340799391	1.494802064603867	0.6227131399646338	0.807183024228355	0.6190047182856616	0.31775935905064406	0.7324207303324703	0.9441870101210428	472.0	8.745913050219672	477.0	1.0998306630653947
764	Jan26_100x_cp190_rep1_3R4_E-F-D_Position009_8_cmle.ics	48	1	0	2.3826	0.3073414024431516	1.0	0.9479040472602467	1.0	0.2963204569053848	2.7439369211851843	0.6622117819668869	0.805143343231632	0.6598276057173404	0.5024388054925801	0.6852524786033553	0.9918288138963938	460.0	8.805414062521173	505.0	1.1643909535597992
765	Jan26_100x_cp190_rep1_3R4_E-F-D_Position009_8_cmle.ics	49	1	0	2.3826	0.4994804618564323	1.0	1.074245800390238	1.0	0.2853026897562834	2.6814106296660336	0.7093622567953792	0.8164858950288796	0.7062211751950221	0.5718243385990298	0.6737027002632549	0.9829312715617954	464.0	8.89480488634263	502.0	1.157473779578256
766	Jan26_100x_cp190_rep1_3R4_E-F-D_Position009_8_cmle.ics	50	1	0	1.5162	0.38571190114732035	1.0	1.7328	1.0	0.24326011263352076	2.4234048181659134	0.8912458685809719	0.9232655826030762	0.8791737551241274	0.7985210590447419	0.4537318155941795	0.9811328112191706	180.0	3.4842663486359315	112.0	0.25824116197761887
767	Jan26_100x_cp190_rep1_3R4_E-F-D_Position009_8_cmle.ics	50	2	0	2.3826	0.773934578162251	2.0	1.3157503800483568	1.0	0.27446335324495585	3.1996876264803116	0.7832236163395919	0.8796817882766971	0.7810591226014412	0.6399933040841194	0.5905697327710927	0.9922137569334688	406.0	7.949716673537788	403.0	0.929207038187325
768	Jan26_100x_cp190_rep1_3R4_E-F-D_Position009_8_cmle.ics	52	1	0	2.166	0.4157115804241089	1.0	1.0521827216106825	1.0	0.30095334494562936	2.7216531911605633	0.7360690181794036	0.8485223602396096	0.7324359831723131	0.5868845539097812	0.6172415084539982	0.9909571662079735	406.0	7.785879931654852	422.0	0.9730158067370995
769	Jan26_100x_cp190_rep1_3R4_E-F-D_Position009_8_cmle.ics	53	1	0	2.3826	1.7491987654151289	1.0	0.46141264688247224	1.0	0.29917419053732147	2.446576256720025	0.43025464524872	0.6064631848327975	0.42889570563742585	0.23419594812970976	0.8473323695809032	0.9758935839561863	576.0	10.953048225375488	711.0	1.6393702336257767
770	Jan26_100x_cp190_rep1_3R4_E-F-D_Position009_8_cmle.ics	53	2	0	1.5162	0.5552866849849044	2.0	2.4271516892851577	1.0	0.28149335001056175	1.9194265546433327	0.8593506952516495	0.9068956262556961	0.8732746286541584	0.8164070695100446	0.5236642821565478	0.9773220623863124	264.0	4.9167739209185655	214.0	0.4934250773500932
771	Jan26_100x_cp190_rep1_3R4_E-F-D_Position009_8_cmle.ics	53	3	0	1.2995999999999999	0.5082561321644969	1.0	0.3720027687491155	1.0	0.32031780354063294	2.2067920310564157	0.30817877521551196	0.4068020692170882	0.3089366817302949	0.20402805577133526	0.8854749220783433	1.0055221190869366	186.0	3.5013263401660186	135.0	0.31127282916945126
772	Jan26_100x_cp190_rep1_3R4_E-F-D_Position009_8_cmle.ics	54	1	0	1.7328	2.554289199525377	3.0	0.913592684735068	1.0	0.25377029690227226	2.722189303705156	0.5868612216917026	0.6727918626047843	0.5830667372244338	0.4570775253466752	0.736966324696721	0.9824834829475481	248.0	4.793263114036933	185.0	0.426559062195174
773	Jan26_100x_cp190_rep1_3R4_E-F-D_Position009_8_cmle.ics	54	2	0	1.7328	0.30091369615714025	1.0	1.7328	1.0	0.2781034923342405	2.154907874804336	0.9034721637581633	0.9473703200355996	0.8906124093473006	0.7565140654503469	0.4866041959121026	0.9894009802586918	270.0	5.1678864008528524	220.0	0.5072594253131798
774	Jan26_100x_cp190_rep1_3R4_E-F-D_Position009_8_cmle.ics	54	3	0	1.2995999999999999	0.23592894991932833	3.0	1.1349250485180458	1.0	0.28102923539568075	3.0583351132902123	0.621393435722275	0.7150844287827582	0.6252089672507727	0.5441672579888631	0.7103700527762041	0.9842651339875355	158.0	3.0862378129795967	99.0	0.22826674139093092
775	Jan26_100x_cp190_rep1_3R4_E-F-D_Position009_8_cmle.ics	54	4	0	1.083	0.206866743324501	2.0	2.166	1.0	0.2771993517873347	3.105924358539657	0.9174323787989945	0.9341497588608128	0.9028136914140017	0.845422865527319	0.4639535199644668	1.016178511529663	102.0	1.9986030213621342	51.0	0.11759195768623716
776	Jan26_100x_cp190_rep1_3R4_E-F-D_Position009_8_cmle.ics	54	5	0	1.2995999999999999	2.1448203958952776	2.0	1.80482546240828	1.0	0.3046309795115301	2.8688973890923615	0.7947159849423311	0.8557464490600983	0.7947159849423311	0.7389683331930196	0.5356412073607508	1.0042121609759525	166.0	3.1713984652608316	111.0	0.2559354373171044
777	Jan26_100x_cp190_rep1_3R4_E-F-D_Position009_8_cmle.ics	55	1	0	1.2995999999999999	0.2471198764553667	2.0	0.9018655279647406	1.0	0.34626777037291245	2.969603460644771	0.7585484411666108	0.8456304475360376	0.7508066543747904	0.6322127472343279	0.6578288526608883	1.0090205869055602	174.0	3.373585361744166	127.0	0.29282703188533565
778	Jan26_100x_cp190_rep1_3R4_E-F-D_Position009_8_cmle.ics	55	2	0	1.083	2.0705703946118845	2.0	1.6294049638174177	1.0	0.268082573106329	2.7154809047067103	0.9416485082132082	0.9699233154542407	0.9401190077103587	0.8983039306067717	0.3042818148920804	0.9792161800484636	120.0	2.2838354843565924	64.0	0.14756637827292504
779	Jan26_100x_cp190_rep1_3R4_E-F-D_Position009_8_cmle.ics	56	1	0	2.166	0.5709960732931144	1.0	0.10317500441073144	1.0	0.28932188188276037	2.218278003570482	0.29551524120568823	0.5036572089542083	0.29551524120568823	0.05374821392120841	0.8629862038574841	0.9884335806842144	442.0	8.403155355324612	470.0	1.0836905904417933
780	Jan26_100x_cp190_rep1_3R4_E-F-D_Position009_8_cmle.ics	57	1	0	2.8158	1.8651978934783178	3.0	0.42540144110901373	1.0	0.25294424011444283	2.4181510715436616	0.47133447048434957	0.6837010791965351	0.46833802271011243	0.23366076701018865	0.8244888800797313	0.942526618356826	684.0	13.109142731310273	846.0	1.9506430627952278
781	Jan26_100x_cp190_rep1_3R4_E-F-D_Position009_8_cmle.ics	57	2	0	1.9493999999999998	1.0415970374543193	2.0	2.014971786093599	1.0	0.2737245458473746	2.753750374950426	0.8156389344419641	0.8753539885297661	0.8146590100935864	0.7372806368045691	0.6358372802975997	0.9848639907459434	294.0	5.610610348419919	248.0	0.5718197158075845
782	Jan26_100x_cp190_rep1_3R4_E-F-D_Position009_8_cmle.ics	58	1	0	1.9493999999999998	1.991956652739914	1.0	1.242391573779135	1.0	0.32462522778975833	2.4894869415200143	0.7570532915360502	0.8711831799446156	0.7559200124295128	0.643841907564638	0.5610870244501944	0.9893977351106062	382.0	7.272940237566529	400.0	0.9222898642057815
783	Jan26_100x_cp190_rep1_3R4_E-F-D_Position009_8_cmle.ics	62	1	0	1.9493999999999998	2.6323696983697786	1.0	3.0467213687265007	1.0	0.2631433504194137	2.4821064167061215	0.9927030238324838	0.9994016049042568	0.9927331588373054	0.9761567536850806	0.12826745828324593	0.9710974814125682	356.0	6.808926126929152	324.0	0.7470547900066831
784	Jan26_100x_cp190_rep1_3R4_E-F-D_Position009_8_cmle.ics	62	2	0	1.5162	5.690479877316866	1.0	1.0542408233015097	1.0	0.27708847204661974	2.53015993043155	0.6643003512880562	0.7350616476098636	0.6614547458327593	0.569736706157873	0.68014182882003	0.9926010432980449	200.0	3.8375994723815383	140.0	0.3228014524720236
785	Jan26_100x_cp190_rep1_3R4_E-F-D_Position009_8_cmle.ics	63	1	0	1.2995999999999999	1.2585905045571915	2.0	0.6275890508929507	1.0	0.2888539991204763	2.653878917818426	0.5017417973014643	0.6065579918493887	0.5017417973014643	0.38784575509829905	0.7666119419067295	0.9959004803582167	176.0	3.3480650271336345	118.0	0.27207550994070556
786	Jan26_100x_cp190_rep1_3R4_E-F-D_Position009_8_cmle.ics	63	2	0	1.5162	0.581226677618482	1.0	1.6776879206634818	1.0	0.175849119315624	1.4823341553157	0.8923169237692827	0.9490420114841946	0.8816536240218016	0.7651157170121092	0.4633143063004655	0.8239739051925137	268.0	4.982759495899603	173.0	0.3988903662690006
787	Jan26_100x_cp190_rep1_3R4_E-F-D_Position009_8_cmle.ics	63	3	0	1.5162	0.33020887787740055	2.0	1.5338067085748235	1.0	0.3235281148167235	2.7484701708288304	0.7932428265453242	0.8646106791342684	0.7929094682101158	0.7175600670050254	0.5476847714568831	0.9987122213599693	232.0	4.435699818751102	189.0	0.43578196083723186
788	Jan26_100x_cp190_rep1_3R4_E-F-D_Position009_8_cmle.ics	64	1	0	2.166	0.2527885315314321	1.0	1.7328	1.0	0.3180656620070864	2.471155010940211	0.9718959261589375	0.9960183740832349	0.9575551782682513	0.8008583764963415	0.4033053137204202	0.990994654211633	424.0	8.071112394649314	463.0	1.067550517818192
789	Jan26_100x_cp190_rep1_3R4_E-F-D_Position009_8_cmle.ics	65	1	0	2.3826	0.575615150600632	1.0	0.744005537498231	1.0	0.27728523464435445	2.618953845246621	0.6223531394931686	0.7618333412575262	0.619962914777467	0.4344136169329916	0.656252396982387	0.9846944053989276	440.0	8.405270441094723	457.0	1.0537161698551054
790	Jan26_100x_cp190_rep1_3R4_E-F-D_Position009_8_cmle.ics	66	1	0	2.3826	0.6063769864683098	1.0	0.0	1.0	0.15716547840410852	1.9814745588682598	0.15790723017662736	0.3835818560438493	0.14464669133910943	0.025690270929316687	0.9356227666851543	0.845699171321668	466.0	8.916095049412954	375.0	0.8646467476929202
791	Jan26_100x_cp190_rep1_3R4_E-F-D_Position009_8_cmle.ics	67	1	0	1.9493999999999998	2.5968473096677793	3.0	0.815064591942846	1.0	0.2937458667974938	2.707335157229068	0.672755634220768	0.8048781768811811	0.6664268194685896	0.49264439414072553	0.7008271846421373	0.9910088963619559	346.0	6.63225956505635	328.0	0.756277688648741
792	Jan26_100x_cp190_rep1_3R4_E-F-D_Position009_8_cmle.ics	68	1	0	1.7328	0.6641299513553859	1.0	0.23070632344123612	1.0	0.32840115205525305	2.322731628121232	0.4067671087042051	0.5660105533569395	0.4067671087042051	0.18972031289777594	0.8022266530850675	0.9944532502683675	300.0	5.674480837630848	280.0	0.6456029049440472
793	Jan26_100x_cp190_rep1_3R4_E-F-D_Position009_8_cmle.ics	70	1	0	1.083	4.238819715801777	1.0	1.4132678801190723	1.0	0.15830027786874898	1.2926890600127234	0.7990911325231104	0.885094974645005	0.7975713375700334	0.7051096208537937	0.5058391152526337	0.7674503628224562	146.0	2.6308233507918652	66.0	0.15217782759395398
794	Jan26_100x_cp190_rep1_3R4_E-F-D_Position009_8_cmle.ics	70	2	0	1.9493999999999998	0.4468274518228269	1.0	0.0	1.0	0.16349442736749056	1.7298240109081755	0.12344446729431356	0.28168622002417626	0.09482417025716135	0.02393300864226635	0.9674987750992659	0.8889490376248752	374.0	7.117563838764039	275.0	0.634074281641475
795	Jan26_100x_cp190_rep1_3R4_E-F-D_Position009_8_cmle.ics	71	1	0	2.3826	0.2857058422421745	1.0	0.6921189703237084	1.0	0.30419583360893593	2.9319635733164233	0.5999859508631439	0.7394082679170398	0.595046801187152	0.42005163057794637	0.723160664183943	0.9930830786591387	426.0	8.25623929960256	456.0	1.051410445194591
796	Jan26_100x_cp190_rep1_3R4_E-F-D_Position009_8_cmle.ics	72	1	0	1.5162	0.4686679496211631	1.0	1.6456566907434287	1.0	0.31333889477336485	2.4745072702371917	0.8447401933678513	0.9077900098862246	0.8422979607567151	0.7733373548484391	0.6000341279716882	1.0017220580755912	232.0	4.459105067591523	186.0	0.42886478685568846
797	Jan26_100x_cp190_rep1_3R4_E-F-D_Position009_8_cmle.ics	72	2	0	1.7328	0.28539072820416	2.0	0.5097226605744432	1.0	0.3093494920257144	2.638848668069051	0.49992878567000115	0.6555677038824377	0.49992878567000115	0.3129953585013154	0.8076404923664242	0.9932218206313908	314.0	5.987348721005948	291.0	0.670965876209706
798	Jan26_100x_cp190_rep1_3R4_E-F-D_Position010_9_cmle.ics	1	1	0	1.2995999999999999	0.420539892445188	1.0	1.0389843448820495	1.0	0.26489347276424613	2.165091563438353	0.6664879729585949	0.7466157321394957	0.6664879729585949	0.5688782400170237	0.6554553232600913	0.9974121600714886	176.0	3.301254529452795	113.0	0.2605468866381333
799	Jan26_100x_cp190_rep1_3R4_E-F-D_Position010_9_cmle.ics	1	2	0	1.9493999999999998	2.2179230072804024	3.0	0.42540144110901373	1.0	0.29401577275270213	2.554272249412229	0.4356579884271953	0.6017633385986594	0.4352283050833586	0.27260338999697176	0.8009100165569107	0.9965284969139467	348.0	6.606739230445819	331.0	0.7631948626302842
800	Jan26_100x_cp190_rep1_3R4_E-F-D_Position010_9_cmle.ics	2	1	0	1.9493999999999998	0.46203092272702373	1.0	0.7857574237886386	1.0	0.18377069240983426	1.4008624225374995	0.6148992657066523	0.7462907263959135	0.6113832271940585	0.47880085023440255	0.6626940976444988	0.9245314132319559	512.0	9.639821288434261	467.0	1.07677341646025
801	Jan26_100x_cp190_rep1_3R4_E-F-D_Position010_9_cmle.ics	4	1	0	1.9493999999999998	5.681676253663191	1.0	0.20635000882146287	1.0	0.2977204772694044	2.462252558313616	0.31134832130717394	0.42800810168423026	0.30392603699002413	0.12978455142567494	0.8987962581327095	0.991893007422871	336.0	6.408782505502705	316.0	0.7286089927225674
802	Jan26_100x_cp190_rep1_3R4_E-F-D_Position010_9_cmle.ics	4	2	0	1.9493999999999998	0.28558285669262606	1.0	0.46141264688247224	1.0	0.2836648686277052	1.9731467231503674	0.4295426083845191	0.6274971673922118	0.4327351490420248	0.23982177998517673	0.809787229979284	0.9712055229479823	534.0	9.920823579888488	618.0	1.4249378401979325
803	Jan26_100x_cp190_rep1_3R4_E-F-D_Position010_9_cmle.ics	5	1	0	2.166	0.36015918804418245	1.0	0.7748934119142009	1.0	0.30368074851321714	2.218748592935019	0.6044916072098345	0.7571906594124415	0.5971250005267882	0.4302132017346083	0.7024259471623209	0.9928857383871854	438.0	8.313764531503159	475.0	1.0952192137443655
804	Jan26_100x_cp190_rep1_3R4_E-F-D_Position010_9_cmle.ics	6	1	0	1.5162	0.714772725629735	1.0	0.7748934119142009	1.0	0.2790428188413902	1.6845092149795906	0.6595818143499648	0.8151212272040392	0.6579451237831317	0.45219069911349663	0.6404651669704307	0.9144458390175851	432.0	7.969031056207196	446.0	1.0283531985894465
805	Jan26_100x_cp190_rep1_3R4_E-F-D_Position010_9_cmle.ics	7	1	0	1.5162	4.45109699132748	1.0	0.1459114905355603	1.0	0.34324424585928964	2.3930145051875615	0.3881685105960429	0.5782394267131166	0.37660016384353767	0.1527344493450396	0.801682957609568	0.9945281645350239	266.0	5.055090328190975	239.0	0.5510681938629545
806	Jan26_100x_cp190_rep1_3R4_E-F-D_Position010_9_cmle.ics	8	1	0	2.166	0.3578348773353502	1.0	0.7252201245704302	1.0	0.27632761478278484	2.435707860562253	0.5975246293478124	0.7360454773477448	0.5975246293478124	0.42004367309256924	0.6694867589217629	0.9805432909674661	452.0	8.62663241487826	475.0	1.0952192137443655
807	Jan26_100x_cp190_rep1_3R4_E-F-D_Position010_9_cmle.ics	10	1	0	1.9493999999999998	0.4065175760626226	1.0	0.0	1.0	0.155026885718709	1.7033824993994324	0.1466527655838455	0.39901777875329236	0.14577480245829674	0.024791483757682177	0.9487745000475041	0.7668546454176027	362.0	6.685554625416732	255.0	0.5879597884311858
808	Jan26_100x_cp190_rep1_3R4_E-F-D_Position010_9_cmle.ics	11	1	0	2.166	0.9396584223817095	1.0	0.0	1.0	0.27964767263221935	2.407566011677636	0.20363252086299596	0.4234109233766391	0.20363252086299596	0.02195605964658952	0.9308622110021633	0.978376480808204	464.0	8.80118389098095	497.0	1.1459451562756837
809	Jan26_100x_cp190_rep1_3R4_E-F-D_Position010_9_cmle.ics	13	1	0	1.5162	0.5859897892179002	1.0	1.0622516852075932	1.0	0.2946862527251214	2.5718372441881567	0.8048835062791934	0.890018553221641	0.8011075993622913	0.6855695093185653	0.48052590338682344	0.9971357150958815	260.0	4.921004092458788	214.0	0.4934250773500932
810	Jan26_100x_cp190_rep1_3R4_E-F-D_Position010_9_cmle.ics	14	1	0	2.8158	0.5976821553605222	1.0	0.7295574526778015	1.0	0.286402038632206	2.3456172816196967	0.5497853329016363	0.6950204130114508	0.5449134147299372	0.34606041331798126	0.8038223873112229	0.9762193880764851	740.0	14.149967025246939	1013.0	2.3356990811011418
811	Jan26_100x_cp190_rep1_3R4_E-F-D_Position010_9_cmle.ics	15	1	0	2.3826	0.41638035915315713	1.0	0.46141264688247224	1.0	0.29422998581577775	2.0051909007783655	0.43126895543814947	0.5908438362896812	0.42959624243129696	0.24689653537162898	0.861122421092566	0.9739153134297277	508.0	9.620646211134046	584.0	1.3465432017404413
812	Jan26_100x_cp190_rep1_3R4_E-F-D_Position010_9_cmle.ics	15	2	0	1.9493999999999998	1.1779317695354228	1.0	1.0317500441073144	1.0	0.2965006755105753	2.3305920166493883	0.6267888436940229	0.736616679276681	0.5961583645350353	0.489062698715503	0.7564407243723311	0.9919062566649086	340.0	6.474768080483742	321.0	0.7401376160251398
813	Jan26_100x_cp190_rep1_3R4_E-F-D_Position010_9_cmle.ics	16	1	0	2.166	0.35225917078393676	1.0	0.5158750220536572	1.0	0.279717549617701	2.5734999674292847	0.5346149805651854	0.7180726266764716	0.53264085863361	0.30897634555450504	0.7834994902551758	0.991630702054997	440.0	8.45208093877556	459.0	1.0583276191761344
814	Jan26_100x_cp190_rep1_3R4_E-F-D_Position010_9_cmle.ics	17	1	0	1.5162	1.1663887601284773	1.0	0.20635000882146287	1.0	0.2916480972967575	2.403139022035129	0.40754008543897624	0.6170906687611348	0.40754008543897624	0.21098254822704546	0.8307871855972186	0.9917945639230096	256.0	4.831613268637331	208.0	0.4795907293870064
815	Jan26_100x_cp190_rep1_3R4_E-F-D_Position010_9_cmle.ics	18	1	0	2.5991999999999997	0.7825343709998666	1.0	1.0841098665386142	1.0	0.29484715930108424	2.7987056982636385	0.6397634017767443	0.7616193884116538	0.6379144137534005	0.49771190554132005	0.729615222674827	0.9671327920952979	514.0	9.87175869106834	595.0	1.3719061730061
816	Jan26_100x_cp190_rep1_3R4_E-F-D_Position010_9_cmle.ics	18	2	0	1.9493999999999998	0.5361503621480281	1.0	0.10317500441073144	1.0	0.2796490437675719	2.485240709142023	0.2420955197597896	0.42893474359119077	0.2420955197597896	0.03835803542200499	0.9166674184992674	0.9870879008997973	324.0	6.187420531719174	290.0	0.6686601515491917
817	Jan26_100x_cp190_rep1_3R4_E-F-D_Position010_9_cmle.ics	19	1	0	1.7328	0.5180628546575721	1.0	0.32626801153583	1.0	0.2771219730140241	1.6715175032156377	0.49050881563817555	0.7198064392487543	0.4936709467228823	0.21934409735530855	0.7899946738755317	0.9690640915983741	416.0	7.7753045028043015	420.0	0.9684043574160707
818	Jan26_100x_cp190_rep1_3R4_E-F-D_Position010_9_cmle.ics	20	1	0	2.166	0.7385814931163556	2.0	0.20635000882146287	1.0	0.293435458839785	2.6051269653865607	0.36814639687656114	0.5584308347307562	0.36814639687656114	0.149395899691029	0.844868392443618	0.9904146559661557	448.0	8.5372415910568	483.0	1.1136650110284811
819	Jan26_100x_cp190_rep1_3R4_E-F-D_Position010_9_cmle.ics	20	2	0	1.5162	0.49540347786229183	1.0	0.41270001764292574	1.0	0.24598961058317145	2.5781088311055833	0.38355676188233645	0.488037318348294	0.38355676188233645	0.25125290754099194	0.8362014029234152	0.9560623848526278	214.0	4.0334411115545405	146.0	0.3366358004351103
820	Jan26_100x_cp190_rep1_3R4_E-F-D_Position010_9_cmle.ics	22	1	0	0.8664	1.5944061194288528	1.0	1.2594114294931633	1.0	0.265730768021239	2.22918411439546	0.7108707623851797	0.754170980461264	0.7103420930898517	0.6474722999317135	0.6280709649707616	0.9876240286906742	114.0	2.1497492486244067	59.0	0.13603775497035278
821	Jan26_100x_cp190_rep1_3R4_E-F-D_Position010_9_cmle.ics	22	2	0	2.166	0.7278450183038603	1.0	0.2918229810711206	1.0	0.26367470207959065	1.9798680011444232	0.43739013591206466	0.6605106064277375	0.438284468136661	0.18960283719188492	0.7899490620892905	0.9790460690077538	406.0	7.668853687452755	395.0	0.9107612409032094
822	Jan26_100x_cp190_rep1_3R4_E-F-D_Position010_9_cmle.ics	23	1	0	2.3826	1.6334429989947523	2.0	0.23070632344123612	1.0	0.31702151969440084	2.425227905240365	0.3523968524866222	0.5527392157631564	0.34417105369056883	0.13619929298578337	0.8818472542613887	0.9769472240269002	536.0	10.176166231362995	657.0	1.5148611019579963
823	Jan26_100x_cp190_rep1_3R4_E-F-D_Position010_9_cmle.ics	23	2	0	1.083	0.6119586999009721	1.0	2.242501665206134	1.0	0.29719649686204547	1.6413223412545885	0.8317652861385179	0.8831703375961929	0.8317363947227765	0.7881175798073768	0.5626688918526974	0.9826323441149319	210.0	3.8738345412118225	156.0	0.35969304704025484
824	Jan26_100x_cp190_rep1_3R4_E-F-D_Position010_9_cmle.ics	23	3	0	1.5162	0.45749154925816826	2.0	0.10317500441073144	1.0	0.25889540016201174	2.7173288699425973	0.15958586219207427	0.3041079465838996	0.1547630594358332	0.037027444781281664	0.9315726013061164	0.9793858107428438	218.0	4.216452930737678	154.0	0.3550815977192259
825	Jan26_100x_cp190_rep1_3R4_E-F-D_Position010_9_cmle.ics	24	1	0	1.9493999999999998	2.2847847590712322	1.0	0.0	1.0	0.23351193934099565	3.060058584501393	0.1963180155697677	0.41474087847271884	0.19460166322715106	0.027437799254885133	0.9171934054197334	0.9576923682504461	324.0	6.257636278240431	265.0	0.6110170350363303
826	Jan26_100x_cp190_rep1_3R4_E-F-D_Position010_9_cmle.ics	25	1	0	1.2995999999999999	0.503357942562078	1.0	0.10317500441073144	1.0	0.28338322808811234	2.131725857381914	0.36701195004181164	0.5964837743788945	0.360065819643387	0.08907906449785546	0.8446948154243145	0.9894276078647917	206.0	3.901469961592465	148.0	0.3412472497561391
827	Jan26_100x_cp190_rep1_3R4_E-F-D_Position010_9_cmle.ics	26	1	0	1.9493999999999998	0.26468387009297395	1.0	0.20635000882146287	1.0	0.2805176165723044	2.637935559351553	0.421920420914173	0.6189115422558369	0.4208352515619862	0.1862610983229201	0.7909568597748743	0.9910373633013124	334.0	6.410897591272817	304.0	0.700940296796394
828	Jan26_100x_cp190_rep1_3R4_E-F-D_Position010_9_cmle.ics	27	1	0	1.7328	0.7130740883449961	1.0	0.5097226605744432	1.0	0.30150101689824604	2.4806861377068565	0.535076624718059	0.6854117919854972	0.5303178819115074	0.33477992790741795	0.7287386576656739	0.9977604624756624	336.0	6.361972007821866	318.0	0.7332204420435964
829	Jan26_100x_cp190_rep1_3R4_E-F-D_Position010_9_cmle.ics	27	2	0	1.083	3.7036542371696117	1.0	0.42540144110901373	1.0	0.3094437279165693	3.148123218277639	0.40593709816817386	0.5052356710723245	0.40593709816817386	0.3018402580155568	0.8362283021665925	1.0046970175176406	112.0	2.175269583234938	62.0	0.14295492895189613
830	Jan26_100x_cp190_rep1_3R4_E-F-D_Position010_9_cmle.ics	30	1	0	2.166	0.6740603780753979	1.0	0.9077480443748005	1.0	0.28608033067792643	2.7285549172841925	0.6990337435236122	0.8201016101225997	0.6954165694922695	0.5217579191417557	0.5945122095733285	0.9830380801210379	422.0	8.120037978100264	436.0	1.0052959519843019
831	Jan26_100x_cp190_rep1_3R4_E-F-D_Position010_9_cmle.ics	31	1	0	1.5162	0.8670524585568522	1.0	0.6016084874694266	1.0	0.29707140608219007	2.2762467406201052	0.5978407901789132	0.7278527857890303	0.5922003011663817	0.4461899049709468	0.7017448586137649	0.9929409817195481	276.0	5.20835164122336	235.0	0.5418452952208966
832	Jan26_100x_cp190_rep1_3R4_E-F-D_Position010_9_cmle.ics	32	1	0	1.7328	0.701855818953994	1.0	0.0	1.0	0.27880841256092	2.445426929320914	0.22320951005562686	0.44093322100984167	0.22740826914848095	0.02713481493367565	0.899833087899884	0.9889850678110141	310.0	5.85114739950365	271.0	0.624851382999417
833	Jan26_100x_cp190_rep1_3R4_E-F-D_Position010_9_cmle.ics	34	1	0	2.166	0.9988102299731869	1.0	0.41270001764292574	1.0	0.2950521688945806	2.297862126215943	0.4945365534686433	0.6702465864213994	0.49056587539900365	0.27402625895876176	0.7885464611210662	0.9834839923060968	436.0	8.292474368432849	465.0	1.072161967139221
834	Jan26_100x_cp190_rep1_3R4_E-F-D_Position010_9_cmle.ics	35	1	0	3.0324	0.3494696156776468	1.0	0.0	1.0	0.2845132117676819	2.5698044920676772	0.7392470517520693	0.9357900522234596	0.7392470517520693	0.08201676832092417	0.6315590898496415	0.9701740157442993	720.0	13.72641815498005	969.0	2.234247196038506
835	Jan26_100x_cp190_rep1_3R4_E-F-D_Position010_9_cmle.ics	36	1	0	2.166	0.5766129621099093	1.0	0.0	1.0	0.3057117773900651	2.4816338756905427	0.29614336177556977	0.5183476619836443	0.2828967530686969	0.02116836298530574	0.9054743343327963	0.9892077276892354	448.0	8.513836342216385	493.0	1.1367222576336258
836	Jan26_100x_cp190_rep1_3R4_E-F-D_Position010_9_cmle.ics	37	1	0	2.166	0.24880263011979065	1.0	0.10317500441073144	1.0	0.28377911312239007	2.285680811759138	0.3183054583508054	0.5685661485024696	0.3152885032859947	0.049603491207041786	0.8876258970993568	0.9830619739690585	488.0	9.29071833622886	540.0	1.245091316677805
837	Jan26_100x_cp190_rep1_3R4_E-F-D_Position010_9_cmle.ics	38	1	0	1.083	0.1288057987188555	1.0	0.0	1.0	0.09711051671502205	1.664847510909126	0.09626473540235767	0.16241414598626336	0.06974593115934899	0.03486312557810009	0.9884142628876923	0.8740569443484558	154.0	2.973441740317719	56.0	0.12912058098880944
838	Jan26_100x_cp190_rep1_3R4_E-F-D_Position010_9_cmle.ics	38	2	0	1.2995999999999999	3.7965283793119373	1.0	0.32626801153583	1.0	0.13391153175454684	2.652595983498652	0.48976639836262376	0.6511129041780647	0.4846692775470844	0.3080117292818767	0.8161574056673063	0.7352236287964194	140.0	2.5669528615809396	57.0	0.13142630564932387
839	Jan26_100x_cp190_rep1_3R4_E-F-D_Position010_9_cmle.ics	39	1	0	2.166	0.24643109636367777	1.0	0.3095250132321943	1.0	0.2869160836351699	2.387151019946321	0.42885901777119767	0.6062753778272915	0.42885901777119767	0.2119424207332268	0.8102633566318973	0.9859667239281587	404.0	7.670968773222866	409.0	0.9430413861504117
840	Jan26_100x_cp190_rep1_3R4_E-F-D_Position010_9_cmle.ics	40	1	0	1.5162	3.0188380737742158	1.0	1.2269033092775323	1.0	0.20184698232572368	2.2540701369399345	0.8540905592472547	0.9287742956563215	0.8540146776658826	0.7730923912454336	0.4289242355759576	0.8951462815155118	246.0	4.608136209083685	163.0	0.375833119663856
841	Jan26_100x_cp190_rep1_3R4_E-F-D_Position010_9_cmle.ics	41	1	0	1.5162	1.2909047811378396	1.0	0.23070632344123612	1.0	0.2865604583534133	2.8390473438017123	0.46462571597866875	0.6332016590953979	0.4555533609849233	0.24886430969780762	0.7866443504416729	1.0033168449131435	208.0	4.0163811200244535	151.0	0.3481644237376825
842	Jan26_100x_cp190_rep1_3R4_E-F-D_Position010_9_cmle.ics	42	1	0	2.3826	0.469447473789216	1.0	0.0	1.0	0.2888429040429554	2.5677012607451064	0.1799059419905437	0.42077065255375495	0.1799059419905437	0.02169354940571674	0.9243948771989892	0.9538619999144559	446.0	8.515951427986494	476.0	1.0975249384048802
843	Jan26_100x_cp190_rep1_3R4_E-F-D_Position010_9_cmle.ics	43	1	0	1.083	3.7585800426238785	1.0	0.7817319754002556	1.0	0.3221740484384851	2.582067910515927	0.5845477381186601	0.6656409998307078	0.5844608042753149	0.47833288341256514	0.7516548128818321	1.0005324371018334	154.0	2.9266312426368803	102.0	0.23518391537247432
844	Jan26_100x_cp190_rep1_3R4_E-F-D_Position010_9_cmle.ics	43	2	0	1.7328	0.7134658413244898	1.0	1.2225574214657589	1.0	0.29780144121068775	2.0196284474578365	0.7891442506989024	0.8878050119648421	0.7805469511386046	0.6486500089221576	0.5754102606817896	0.9929970292379562	350.0	6.628029393516129	336.0	0.7747234859328564
845	Jan26_100x_cp190_rep1_3R4_E-F-D_Position010_9_cmle.ics	44	1	0	1.7328	0.9894982350024768	1.0	0.0	1.0	0.21663296992348166	2.311161608981355	0.14919199391520885	0.2878502141137981	0.09270971170176188	0.03304958479635746	0.9424801321869464	0.9314175496606625	250.0	4.8613637747880825	173.0	0.3988903662690006
846	Jan26_100x_cp190_rep1_3R4_E-F-D_Position010_9_cmle.ics	45	1	0	1.083	0.9848338040177284	1.0	0.0	1.0	0.12869519290991416	1.518629114999015	0.09961193779837517	0.2024902984449594	0.09961193779837517	0.03684497054635808	0.9810040798276969	0.8201549003819919	130.0	2.437096797388976	50.0	0.11528623302572269
847	Jan26_100x_cp190_rep1_3R4_E-F-D_Position010_9_cmle.ics	45	2	0	1.5162	2.7573736954559966	1.0	0.0	1.0	0.1741857960848211	2.6111842018512528	0.07371785923671795	0.23392612859097128	0.09961193779837517	0.03684497054635808	0.9793478185717868	0.8718002347474486	154.0	3.067062735679399	75.0	0.17292934953858405
848	Jan26_100x_cp190_rep1_3R4_E-F-D_Position010_9_cmle.ics	47	1	0	2.3826	0.8065577294147525	1.0	0.0	1.0	0.20576711372462628	2.204274597351386	0.17346064819898366	0.4015073986393004	0.16352991299077202	0.021666659346354703	0.9392450292158101	0.9158753852943979	486.0	9.29283342199897	457.0	1.0537161698551054
849	Jan26_100x_cp190_rep1_3R4_E-F-D_Position010_9_cmle.ics	50	1	0	2.3826	0.486462593516223	1.0	0.0	1.0	0.2054475093301762	2.782337613223008	0.19475509727722062	0.4892280476169026	0.19362077649785625	0.021695420538167642	0.9073258392591053	0.9145117916387316	508.0	9.784482953016994	488.0	1.1251936343310536
850	Jan26_100x_cp190_rep1_3R4_E-F-D_Position010_9_cmle.ics	51	1	0	1.5162	4.369783035660932	1.0	0.20635000882146287	1.0	0.2858757723144158	2.669886857738214	0.36070541808672335	0.5521841337575408	0.36070541808672335	0.18371364104113366	0.8297478719308763	0.9943232368184198	210.0	4.014266034254343	153.0	0.35277587305871144
851	Jan26_100x_cp190_rep1_3R4_E-F-D_Position010_9_cmle.ics	51	2	0	0.8664	0.3385757430946108	1.0	0.9755754663213545	1.0	0.2957864950993678	2.328825240108874	0.7427282082267307	0.8179762657779708	0.7409344523852233	0.637293128026963	0.5961711405068232	1.0108290392803114	110.0	2.0837636736433693	59.0	0.13603775497035278
852	Jan26_100x_cp190_rep1_3R4_E-F-D_Position010_9_cmle.ics	52	1	0	2.3826	0.5861556496890153	1.0	0.0	1.0	0.17206769680442968	2.2433367930858505	0.14697042925631496	0.3530351260214767	0.14697042925631496	0.024745984922976073	0.9317570401740592	0.9153141987483335	440.0	8.49889143645641	360.0	0.8300608777852034
853	Jan26_100x_cp190_rep1_3R4_E-F-D_Position010_9_cmle.ics	53	1	0	1.9493999999999998	0.3629832881809817	2.0	2.080528528325214	1.0	0.25282015631033744	1.701605292841011	0.9470711772051311	0.9815699852423657	0.9438926098308548	0.8878987399250766	0.30395102338711805	0.975154715574522	382.0	7.272940237566528	353.0	0.8139208051616021
854	Jan26_100x_cp190_rep1_3R4_E-F-D_Position010_9_cmle.ics	54	1	0	2.166	1.6200385330752756	1.0	0.815064591942846	1.0	0.2453944736939721	1.3515137175284901	0.5765439964448233	0.7062172512226588	0.5728437105342514	0.41388446129324086	0.7690624617382013	0.9713887442343182	664.0	12.451541372639186	797.0	1.83766255443002
855	Jan26_100x_cp190_rep1_3R4_E-F-D_Position010_9_cmle.ics	54	2	0	1.2995999999999999	1.432888496869456	1.0	0.0	1.0	0.2203309367503993	2.505850857695562	0.044691382097599576	0.1535811376111843	0.044691382097599576	0.01610259224073625	0.972732437240894	0.9286317072126722	156.0	3.018137152228448	86.0	0.19829232080424306
856	Jan26_100x_cp190_rep1_3R4_E-F-D_Position010_9_cmle.ics	55	1	0	1.2995999999999999	0.32236885189590353	1.0	1.0841098665386142	1.0	0.27914531831119865	2.5141846066824	0.6645168581360186	0.7310121896092154	0.660826461739903	0.5786829922217199	0.6593626246339538	0.9864092680772781	176.0	3.371470275974055	116.0	0.2674640606196767
857	Jan26_100x_cp190_rep1_3R4_E-F-D_Position010_9_cmle.ics	55	2	0	1.7328	0.22527158998329092	3.0	0.8779414014559871	1.0	0.30378711720682133	2.459757328329425	0.6373357442364348	0.7430127975309027	0.6361354885975714	0.49674021479899616	0.6568221847519147	0.9933314197230474	302.0	5.719176249541575	272.0	0.6271571076599315
858	Jan26_100x_cp190_rep1_3R4_E-F-D_Position010_9_cmle.ics	55	3	0	1.083	0.10472287970020419	2.0	0.5556144027286182	1.0	0.32005861740572933	2.3011406499683753	0.47273705048867554	0.5751406793135161	0.47273705048867554	0.3618731781834053	0.7946987152611706	0.9987095685515417	172.0	3.211863705631338	120.0	0.2766869592617345
859	Jan26_100x_cp190_rep1_3R4_E-F-D_Position010_9_cmle.ics	56	1	0	1.9493999999999998	0.6445995125674271	1.0	0.5097226605744432	1.0	0.2928442208956871	1.8877003283607197	0.558225976996612	0.7453658747113787	0.555701214906886	0.3337298504563993	0.7127841088015692	0.9869198712008085	376.0	7.0686382553130835	371.0	0.8554238490508626
860	Jan26_100x_cp190_rep1_3R4_E-F-D_Position010_9_cmle.ics	57	1	0	2.3826	1.0108336004415943	1.0	1.7328	1.0	0.29482584500885756	2.590306012220496	0.8367433920430201	0.9020532898659479	0.8336284309346924	0.7329442276868806	0.5521859460428807	0.9816380112619107	496.0	9.539715730393029	564.0	1.300428708530152
861	Jan26_100x_cp190_rep1_3R4_E-F-D_Position010_9_cmle.ics	57	2	0	1.9493999999999998	0.4602397084241493	1.0	2.166	1.0	0.2942850102711329	2.906752508518233	0.9471250087849158	0.974392253857995	0.9296980029335951	0.8238754741020683	0.4599782710254932	0.9992788105339652	320.0	6.168245454418973	292.0	0.6732716008702206
862	Jan26_100x_cp190_rep1_3R4_E-F-D_Position010_9_cmle.ics	58	1	0	2.5991999999999997	0.3765995407403987	1.0	1.7328	1.0	0.28330593807535853	2.1391901366682333	0.8721839380776641	0.9561503206070305	0.8657326061160282	0.7207605299541678	0.5191882001884989	0.9726490714640649	696.0	13.166667963210866	919.0	2.1189609630127832
863	Jan26_100x_cp190_rep1_3R4_E-F-D_Position010_9_cmle.ics	60	1	0	1.7328	0.7924858361997917	1.0	1.5661111030016057	1.0	0.2942497478318505	2.1433417362738587	0.8857618519105755	0.9450973785740712	0.8867858464140373	0.7980088261719782	0.37055393408075626	0.9901655731583906	328.0	6.183190360178952	303.0	0.6986345721358797
864	Jan26_100x_cp190_rep1_3R4_E-F-D_Position010_9_cmle.ics	61	1	0	2.166	0.5518187735612043	1.0	1.0194453211488863	1.0	0.29606632337495437	2.879331637699776	0.7493001031426948	0.8565553497379333	0.7432431010166923	0.5722893468330983	0.5803348794738842	0.9875838143265829	382.0	7.413371730609046	382.0	0.8807868203165214
865	Jan26_100x_cp190_rep1_3R4_E-F-D_Position010_9_cmle.ics	62	1	0	1.9493999999999998	0.36990521632183543	1.0	0.2918229810711206	1.0	0.18468611431409288	1.709010968945256	0.5976286235666881	0.7863673091414201	0.5965300916048554	0.19258808682941886	0.7279355732863627	0.8251256382220876	492.0	9.286488164688647	441.0	1.0168245752868743
866	Jan26_100x_cp190_rep1_3R4_E-F-D_Position010_9_cmle.ics	63	1	0	2.3826	0.7432104780367139	1.0	0.6497999999999999	1.0	0.30948972817343223	2.9195073832200653	0.8510267462586344	0.9586832763055897	0.8318446870386554	0.46106066665679174	0.5797500944181382	0.991515220949455	392.0	7.636848790162689	406.0	0.9361242121688684
867	Jan26_100x_cp190_rep1_3R4_E-F-D_Position010_9_cmle.ics	65	1	0	1.9493999999999998	0.4221543148981139	1.0	1.2995999999999999	1.0	0.2818720462560831	2.6849953110579627	0.9090327331043443	0.9900559365615399	0.9085045932745055	0.6839873400642249	0.5142296502467566	0.9907814729192549	332.0	6.342796930521667	302.0	0.696328847475365
868	Jan26_100x_cp190_rep1_3R4_E-F-D_Position010_9_cmle.ics	65	2	0	1.083	2.262575005166647	1.0	1.7153360421684174	1.0	0.2664712578660205	2.2714519457182787	0.8186591416378503	0.8587129579300002	0.8179768003978396	0.7710668039059217	0.5450050044218113	0.9948147450680818	110.0	2.0837636736433693	56.0	0.12912058098880944
869	Jan26_100x_cp190_rep1_3R4_E-F-D_Position010_9_cmle.ics	65	3	0	1.5162	2.7112721218856004	1.0	1.7098094029846407	1.0	0.2908994312046361	2.7786902245662697	0.831839507172293	0.895484211703116	0.8303977239871858	0.7700644947398044	0.5811879111625089	0.9894936402301157	216.0	4.101541772305689	161.0	0.37122167034282705
870	Jan26_100x_cp190_rep1_3R4_E-F-D_Position010_9_cmle.ics	66	1	0	1.9493999999999998	0.2792447095317121	1.0	0.0	1.0	0.30396734159827815	2.4312475335848083	0.2869525044492627	0.5181094177372021	0.2869525044492627	0.02442500826854122	0.8606302396265785	0.9920354936978985	378.0	7.160144164904652	381.0	0.878481095656007
871	Jan26_100x_cp190_rep1_3R4_E-F-D_Position010_9_cmle.ics	67	1	0	2.5991999999999997	3.8713247102414674	3.0	1.083	1.0	0.2860566604141526	2.94678594881657	0.7229041348993394	0.8261222148985089	0.7194579529471603	0.5651375099259383	0.7170463292788456	0.9930024926791937	474.0	9.211902941257954	519.0	1.1966710988070017
872	Jan26_100x_cp190_rep1_3R4_E-F-D_Position010_9_cmle.ics	67	2	0	1.9493999999999998	0.8088316362554164	2.0	1.2269033092775323	1.0	0.1947087933224364	2.381482217264637	0.6661199831842929	0.7329520389044878	0.6661640984653072	0.5834440540386242	0.6563532421549949	0.7475857818831747	332.0	6.366202179362083	251.0	0.578736889789128
873	Jan26_100x_cp190_rep1_3R4_E-F-D_Position010_9_cmle.ics	68	1	0	1.9493999999999998	0.183912817714482	1.0	1.5863714811341738	1.0	0.2823242743307994	2.822308765913797	0.845200725471731	0.9147679711206446	0.843600676641903	0.7507455268389662	0.5227604530560859	0.9926565863885353	342.0	6.58967923891573	316.0	0.7286089927225674
874	Jan26_100x_cp190_rep1_3R4_E-F-D_Position010_9_cmle.ics	68	2	0	2.166	0.44386094957805716	2.0	0.0	1.0	0.18702682609940693	3.1154271843000365	0.06210107774406194	0.19261841233301943	0.06210107774406194	0.02207369816190576	0.9595044968223777	0.9130276863876374	228.0	4.580361483333843	140.0	0.3228014524720236
875	Jan26_100x_cp190_rep1_3R4_E-F-D_Position010_9_cmle.ics	69	1	0	1.9493999999999998	0.14967784906933274	1.0	0.0	1.0	0.30078434625073186	2.6105346678686447	0.30827607644732186	0.5220756112462885	0.30451373629318385	0.024358740741534733	0.8681786593644927	0.998995935858755	374.0	7.117563838764034	373.0	0.8600352983718913
876	Jan26_100x_cp190_rep1_3R4_E-F-D_Position010_9_cmle.ics	70	1	0	2.3826	0.7145754104020577	1.0	1.5162	1.0	0.3169063956449689	2.835463277432387	0.8614013691586601	0.932054120436669	0.8475015616567585	0.7467523913533084	0.46920616786345964	0.9934381445337677	430.0	8.275414376902761	472.0	1.0883020397628222
877	Jan26_100x_cp190_rep1_3R4_E-F-D_Position010_9_cmle.ics	71	1	0	2.3826	0.2204148813140839	1.0	1.1396051716664168	1.0	0.2964210774025222	2.5226626503189897	0.7381832713221002	0.8464319939165622	0.7345091542547206	0.5971739948554602	0.5724027332093404	0.9865832772185252	466.0	8.96290554709378	515.0	1.1874482001649438
878	Jan26_100x_cp190_rep1_3R4_E-F-D_Position010_9_cmle.ics	72	1	0	1.9493999999999998	0.6687908090310684	1.0	0.5963412819178956	1.0	0.30839976470197683	2.262975532648903	0.5427422589542593	0.688015925285848	0.5403306873721793	0.38355872696751064	0.7402421859221764	1.0007717905640627	348.0	6.5833339816054	339.0	0.7816406599143998
879	Jan26_100x_cp190_rep1_3R4_E-F-D_Position010_9_cmle.ics	72	2	0	1.2995999999999999	0.14101226320310783	2.0	0.0	1.0	0.197881728618284	2.562084360406137	0.047399513724169694	0.16023333316827026	0.0654293538275652	0.02369480496971918	0.9766908503284852	0.9338184746706801	130.0	2.5307177927506554	62.0	0.14295492895189613
880	Jan26_100x_cp190_rep1_3R4_E-F-D_Position010_9_cmle.ics	73	1	0	1.9493999999999998	0.6027240325426512	1.0	0.9755754663213545	1.0	0.286310949761446	2.480249542313509	0.7136812646799153	0.8340635116301022	0.7107327880595026	0.5620901423153593	0.6393122057671352	0.9896950348227804	372.0	7.026057929172468	361.0	0.8323666024457179
881	Jan26_100x_cp190_rep1_3R4_E-F-D_Position010_9_cmle.ics	74	1	0	2.3826	0.3113217076240822	1.0	0.20635000882146287	1.0	0.29135358986641774	2.961330396866092	0.373089489064938	0.5583950415075473	0.3687275329086317	0.1471405911916071	0.8465521466045912	0.9904103621928296	422.0	8.190253724621522	440.0	1.0145188506263596
882	Jan26_100x_cp190_rep1_3R4_E-F-D_Position010_9_cmle.ics	75	1	0	1.7328	0.644540313325226	1.0	0.0	1.0	0.2934796275715634	2.4009972944730964	0.30217354615787745	0.5196924880752525	0.26927279025768114	0.031075403487266947	0.8993293947817169	0.9935146272516457	270.0	5.121075903172013	226.0	0.5210937732762666
883	Jan26_100x_cp190_rep1_3R4_E-F-D_Position010_9_cmle.ics	76	1	0	1.5162	0.30867979550783453	1.0	0.10317500441073144	1.0	0.2614632376882239	1.9111162770882362	0.35470902708721114	0.5460406095684914	0.35470902708721114	0.10283706026840732	0.8468913850100935	0.9714356280508415	288.0	5.406308366166474	235.0	0.5418452952208966
884	Jan26_100x_cp190_rep1_3R4_E-F-D_Position010_9_cmle.ics	77	1	0	1.5162	0.5449420913407234	2.0	0.0	1.0	0.3001216933189012	2.274537320882021	0.31206708674847206	0.5161510399393566	0.28632207324584263	0.031705121523665135	0.8506632736922544	0.9893573927193994	256.0	4.855018517477751	211.0	0.48650790336854977
885	Jan26_100x_cp190_rep1_3R4_E-F-D_Position010_9_cmle.ics	78	1	0	2.166	3.4711138850850607	1.0	0.6016084874694266	1.0	0.2773038132793732	2.046374265320645	0.5646888809768152	0.7088173078936897	0.5621086141537688	0.3801662931702515	0.7540016626038172	0.9812302982625883	454.0	8.530896333746474	479.0	1.1044421123864234
886	Jan26_100x_cp190_rep1_3R4_E-F-D_Position010_9_cmle.ics	79	1	0	1.7328	0.5101377329474418	1.0	1.0161559471409798	1.0	0.26926399189746725	2.6132415991673126	0.6888190905140058	0.7991782229070364	0.688779581999921	0.5736814033424202	0.6324046867667341	0.9804952520334324	286.0	5.408423451936583	236.0	0.5441510198814111
887	Jan26_100x_cp190_rep1_3R4_E-F-D_Position010_9_cmle.ics	79	2	0	1.7328	0.6087346456949475	2.0	0.6606423714395955	1.0	0.18273843779125953	1.6347241577884069	0.6185729524712575	0.7659673659673659	0.6165422148472995	0.4046560783848919	0.7003901223948168	0.859175577293252	356.0	6.645089385046215	270.0	0.6225456583389025
888	Jan26_100x_cp190_rep1_3R4_E-F-D_Position010_9_cmle.ics	81	1	0	2.5991999999999997	1.36764262812296	1.0	1.7328	1.0	0.2790293375695202	2.517995883767297	0.8356451812957374	0.9157553644519784	0.8320089304171663	0.7172861454500351	0.5110939381326461	0.9787879661350265	584.0	11.225450868380092	701.0	1.6163129870206323
889	Jan26_100x_cp190_rep1_3R4_E-F-D_Position010_9_cmle.ics	81	2	0	2.3826	0.18875688952213013	2.0	0.0	1.0	0.18845444676078632	2.678195071505194	0.11401372638194071	0.2414706247157564	0.11401372638194071	0.0151413982717989	0.9666964629901168	0.8996599580641094	348.0	6.887602216530855	265.0	0.6110170350363303
890	Jan26_100x_cp190_rep1_3R4_E-F-D_Position010_9_cmle.ics	82	1	0	1.9493999999999998	5.981606252742753	1.0	0.9077480443748005	1.0	0.30063806965650364	2.259512810200826	0.6618655746741741	0.7766862227822183	0.6564121746662992	0.5077115407331575	0.7267508935233488	0.989422367804898	386.0	7.338925812547567	391.0	0.9015383422611516
891	Jan26_100x_cp190_rep1_3R4_E-F-D_Position010_9_cmle.ics	82	2	0	1.2995999999999999	0.47281095506222603	1.0	0.744005537498231	1.0	0.25680881862154736	2.2734356110974443	0.5653384257983226	0.6639347166988226	0.5632515651454896	0.42712328227743435	0.715975198537647	0.9863872947686028	182.0	3.4353407651849808	117.0	0.26976978528019113
892	Jan26_100x_cp190_rep1_3R4_E-F-D_Position010_9_cmle.ics	83	1	0	1.9493999999999998	0.46578340244387184	1.0	1.1961505589055579	1.0	0.29290054404007104	2.265480314647217	0.766675203004791	0.8657500773605643	0.7619908874590523	0.6404280973569363	0.5769109075544295	0.9925375660315623	378.0	7.160144164904652	374.0	0.8623410230324058
893	Jan26_100x_cp190_rep1_3R4_E-F-D_Position011_10_cmle.ics	1	1	0	1.7328	4.319170352280553	1.0	0.9788040346074901	1.0	0.31779171125757694	2.334940953045676	0.7099527624970103	0.8284850115602328	0.7069480985410189	0.5545249342262617	0.5901398840790768	0.9870026860620132	386.0	7.198494319505052	402.0	0.9269013135268106
894	Jan26_100x_cp190_rep1_3R4_E-F-D_Position011_10_cmle.ics	3	1	0	2.166	0.8005774840459624	1.0	2.6991796909255648	1.0	0.2633759007775866	1.9715616070798367	0.9808890317913267	0.9962722559382662	0.9806599413206865	0.9381837546722399	0.2129754795523366	0.9603094435932187	474.0	8.860824208651668	498.0	1.1482508809361982
895	Jan26_100x_cp190_rep1_3R4_E-F-D_Position011_10_cmle.ics	4	1	0	1.2995999999999999	0.2203647850592426	1.0	0.3720027687491155	1.0	0.3209846067731435	1.8891989368993436	0.501050917214134	0.6390732120651899	0.48821982326983815	0.33314625906484874	0.7562024465255087	1.0043908055792379	226.0	4.254803085338074	181.0	0.41733616355311615
896	Jan26_100x_cp190_rep1_3R4_E-F-D_Position011_10_cmle.ics	5	1	0	1.7328	0.11454010263599342	1.0	0.6921189703237084	1.0	0.30122517117134867	2.5582141225841664	0.6657880436986513	0.7964906446929821	0.6617085296717735	0.4845335323076424	0.6497511790131602	0.9969283850684431	284.0	5.387133288866275	247.0	0.5695139911470701
897	Jan26_100x_cp190_rep1_3R4_E-F-D_Position011_10_cmle.ics	6	1	0	2.166	0.6553814218837073	1.0	0.1459114905355603	1.0	0.30955600950124484	2.1663837020134356	0.3161760240158949	0.5175282195441492	0.3126534613949695	0.128259021144052	0.8684672734512774	0.9867314763513544	426.0	8.068997308879204	460.0	1.0606333438366489
898	Jan26_100x_cp190_rep1_3R4_E-F-D_Position011_10_cmle.ics	8	1	0	2.5991999999999997	0.6862335322980654	1.0	0.0	1.0	0.28819740612338546	2.9423549522226984	0.25971233741813254	0.47726159981267163	0.25971233741813254	0.01999411050954736	0.902702861598202	0.9838454360922102	498.0	9.607816391144183	561.0	1.2935115345486086
899	Jan26_100x_cp190_rep1_3R4_E-F-D_Position011_10_cmle.ics	9	1	0	2.166	0.5159423076459462	2.0	0.42540144110901373	1.0	0.3098033704162611	2.6293656121697615	0.5023847649793721	0.6727849160931926	0.501942585334232	0.2939335528490536	0.7903335534191825	0.9904784112579528	404.0	7.787995017424962	425.0	0.979932980718643
900	Jan26_100x_cp190_rep1_3R4_E-F-D_Position011_10_cmle.ics	10	1	0	2.5991999999999997	0.30181636837861175	1.0	1.5162	1.0	0.2691776018381925	2.5704294380539863	0.8564128676258161	0.9248226873519385	0.854506124689432	0.7398830675449241	0.4839718600903115	0.9851112779414591	504.0	9.695092129195535	552.0	1.2727600126039784
901	Jan26_100x_cp190_rep1_3R4_E-F-D_Position011_10_cmle.ics	13	1	0	2.166	0.7400748827090793	1.0	1.5162	1.0	0.31602389895770483	2.9551704122134	0.949131562790882	0.9833813597924465	0.9301487334878102	0.7736171350484226	0.4484479499992135	0.9934700221626285	388.0	7.524052717500811	404.0	0.9315127628478393
902	Jan26_100x_cp190_rep1_3R4_E-F-D_Position011_10_cmle.ics	15	1	0	1.5162	0.9510431699067133	1.0	0.687545504971255	1.0	0.30937531350327696	2.4190850116646394	0.6753766750757979	0.8011086166593376	0.6730853796838475	0.528467609415141	0.6582579570523378	1.0018861101518102	222.0	4.212222759197456	173.0	0.3988903662690006
903	Jan26_100x_cp190_rep1_3R4_E-F-D_Position011_10_cmle.ics	16	1	0	2.166	0.3338021396128518	1.0	0.0	1.0	0.27163671012010787	2.1055354782852023	0.1748818553671419	0.38164489098923793	0.1748818553671419	0.02123426392915293	0.9048174486202663	0.9774912477823396	466.0	8.91609504941294	493.0	1.1367222576336258
904	Jan26_100x_cp190_rep1_3R4_E-F-D_Position011_10_cmle.ics	17	1	0	2.166	0.6074374933956985	1.0	0.0	1.0	0.27989871626769297	2.8748690355242106	0.152157373420816	0.37425915193318116	0.16659153841200336	0.016876429523734564	0.9381193237756015	0.9742577365545111	410.0	7.94548650199757	413.0	0.9522642847924694
905	Jan26_100x_cp190_rep1_3R4_E-F-D_Position011_10_cmle.ics	17	2	0	1.9493999999999998	0.6301061292107459	2.0	1.9587150345353928	1.0	0.27970574603521836	2.249769229841804	0.8549762332362628	0.9139125602516678	0.8553005964944917	0.7733905262078358	0.5920028643381626	0.9799868467308487	418.0	7.960431407757548	425.0	0.979932980718643
906	Jan26_100x_cp190_rep1_3R4_E-F-D_Position011_10_cmle.ics	20	1	0	2.3826	0.38278226408214405	1.0	0.5158750220536572	1.0	0.3125125429489804	2.6520032261335413	0.5050264184560562	0.7022912634780205	0.5008831751297883	0.29475777962092586	0.7820148853184485	0.9820538028752855	462.0	8.826704225591481	522.0	1.203588272788545
907	Jan26_100x_cp190_rep1_3R4_E-F-D_Position011_10_cmle.ics	21	1	0	1.5162	0.8627576264641856	2.0	0.5836459621422412	1.0	0.2428853084820115	1.6011950775823063	0.6714043131261674	0.8194345389709629	0.6699609441331296	0.43207250806588554	0.6208785544508195	0.9486667223792977	296.0	5.56168476496897	236.0	0.5441510198814111
908	Jan26_100x_cp190_rep1_3R4_E-F-D_Position011_10_cmle.ics	22	1	0	1.7328	0.38542591142529264	2.0	0.2918229810711206	1.0	0.2920363886789682	2.5002393615574814	0.45882027761222394	0.627888195002289	0.454587857272421	0.24098019400032822	0.7766179191960558	0.9924671594916732	276.0	5.2551621389042	233.0	0.5372338458998677
909	Jan26_100x_cp190_rep1_3R4_E-F-D_Position011_10_cmle.ics	23	1	0	2.166	0.38545148311184346	1.0	0.6190500264643886	1.0	0.28461404395269124	2.5850112875887534	0.5702580308151909	0.7202198248136108	0.5678145735389982	0.38878815743462886	0.7184159263369685	0.9907593628601159	440.0	8.428675689935147	463.0	1.067550517818192
910	Jan26_100x_cp190_rep1_3R4_E-F-D_Position011_10_cmle.ics	24	1	0	1.9493999999999998	0.7704824221533333	1.0	1.3842379406474168	1.0	0.2898016182361211	1.975938097393562	0.8003865564265006	0.8893704388007865	0.7808106577013222	0.6556463527068207	0.6163403536403075	0.9830577181412951	448.0	8.420215346854699	480.0	1.106747837046938
911	Jan26_100x_cp190_rep1_3R4_E-F-D_Position011_10_cmle.ics	24	2	0	1.2995999999999999	3.603464879040126	1.0	0.23070632344123612	1.0	0.26084403310998117	2.5303336221431203	0.28904349500327686	0.3938025081735949	0.28904349500327686	0.1654990984052696	0.8660623751480919	0.9808542127581364	116.0	2.194444660535135	60.0	0.13834347963086724
912	Jan26_100x_cp190_rep1_3R4_E-F-D_Position011_10_cmle.ics	25	1	0	2.3826	0.6488288694057549	1.0	2.594614954878083	1.0	0.28413956930397016	2.2955913198040414	0.9637311771254468	0.9913722388234605	0.9634601863244858	0.9156431270873616	0.2831255199127165	0.9854187647891397	492.0	9.333298662369474	547.0	1.2612313893014064
913	Jan26_100x_cp190_rep1_3R4_E-F-D_Position011_10_cmle.ics	26	1	0	2.166	0.3494249082068646	1.0	0.32626801153583	1.0	0.28385623273390886	2.4422943710139378	0.46935531282876414	0.6511232130701157	0.4632751098459063	0.20851189739464077	0.8212690789422823	0.9865780563911669	474.0	8.977850452853762	517.0	1.1920596494859728
914	Jan26_100x_cp190_rep1_3R4_E-F-D_Position011_10_cmle.ics	27	1	0	1.5162	0.23844612582941435	1.0	0.46141264688247224	1.0	0.31286152631634245	2.8382742972243813	0.522630740642421	0.6643341850278737	0.5224399389434563	0.3530661003451022	0.7561609708168883	1.006489273680167	202.0	3.882294884292267	151.0	0.3481644237376825
915	Jan26_100x_cp190_rep1_3R4_E-F-D_Position011_10_cmle.ics	27	2	0	1.2995999999999999	0.8891257690327125	1.0	1.2594114294931633	1.0	0.30679615757712825	2.6623740971268517	0.7992517255110168	0.8560235266790549	0.7986129546057871	0.7250837868330237	0.5306401797580041	1.0049036058032077	144.0	2.7733699296044967	90.0	0.20751521944630086
916	Jan26_100x_cp190_rep1_3R4_E-F-D_Position011_10_cmle.ics	28	1	0	2.166	0.5990460989327135	2.0	0.10317500441073144	1.0	0.29084727218898027	2.437449322421794	0.2986470842736702	0.48520211882739506	0.2974894467896023	0.052276881940465474	0.858112880522852	0.994991543639534	410.0	7.781649760114633	421.0	0.9707100820765852
917	Jan26_100x_cp190_rep1_3R4_E-F-D_Position011_10_cmle.ics	28	2	0	0.8664	1.2370038551263383	1.0	0.744005537498231	1.0	0.30679615757712825	1.7651863446002303	0.5079923759632362	0.5858970910947665	0.506963364866287	0.4209123118839088	0.7215987912870702	0.9904954822221197	144.0	2.703154183083237	90.0	0.20751521944630086
918	Jan26_100x_cp190_rep1_3R4_E-F-D_Position011_10_cmle.ics	31	1	0	2.166	0.42911971181539305	1.0	1.7328	1.0	0.2579429443390577	2.266585266249341	0.906159718757614	0.959815057605959	0.8984518519377956	0.8033217695993689	0.502913491742868	0.9711092192834152	490.0	9.28860325045875	518.0	1.194365374146487
919	Jan26_100x_cp190_rep1_3R4_E-F-D_Position011_10_cmle.ics	34	1	0	2.166	0.2421393590176719	1.0	0.3720027687491155	1.0	0.28118635651839274	2.572930607488161	0.4735187080632321	0.6512481519390424	0.46575685204139655	0.27104230638007504	0.7791643265128378	0.9874114156374398	368.0	7.030288100712686	352.0	0.8116150805010878
920	Jan26_100x_cp190_rep1_3R4_E-F-D_Position011_10_cmle.ics	39	1	0	2.8158	0.3032173829173658	1.0	0.6497999999999999	1.0	0.16709042205284394	1.9509003503815654	0.786107280456077	0.8961090812588559	0.7441272504111043	0.4161738153798035	0.6360605804820165	0.7068567982371734	786.0	14.873693264268258	847.0	1.9529487874557425
921	Jan26_100x_cp190_rep1_3R4_E-F-D_Position011_10_cmle.ics	40	1	0	1.5162	0.4638297216089098	1.0	0.0	1.0	0.16931109562856783	2.2088597726340553	0.05971751719005574	0.14416584624687012	0.05971751719005574	0.02123853673284289	0.9739106948168271	0.9519689681796025	182.0	3.645988004748759	95.0	0.21904384274887315
922	Jan26_100x_cp190_rep1_3R4_E-F-D_Position011_10_cmle.ics	40	2	0	1.9493999999999998	0.36125618695770334	2.0	0.8754689432133618	1.0	0.28527210460842206	2.2276642884090716	0.6421949007356647	0.7690466592764285	0.6421949007356647	0.48390297599206195	0.6810778054623663	0.9870530008307679	412.0	7.802939923184942	420.0	0.9684043574160707
923	Jan26_100x_cp190_rep1_3R4_E-F-D_Position011_10_cmle.ics	42	1	0	1.7328	1.3557069878402233	1.0	0.1459114905355603	1.0	0.30725627270950023	2.8090709542582326	0.3513320801192714	0.5257665132559798	0.33158932854272194	0.14978840437451962	0.8498725140568878	0.9983559436581019	258.0	4.969929675909738	216.0	0.49803652667112214
924	Jan26_100x_cp190_rep1_3R4_E-F-D_Position011_10_cmle.ics	43	1	0	1.9493999999999998	0.8654356060878948	1.0	0.10317500441073144	1.0	0.2870003932182364	2.0243853830438217	0.3389922107799632	0.5437753174441838	0.33175830114681515	0.08071089647923288	0.8591577779037484	0.9868335454607308	400.0	7.464551705199313	403.0	0.929207038187325
925	Jan26_100x_cp190_rep1_3R4_E-F-D_Position011_10_cmle.ics	44	1	0	2.5991999999999997	5.2657304019432845	1.0	0.0	1.0	0.23232440620862033	2.9621733717317418	0.13445198812520928	0.31374675325801993	0.13354107855163644	0.01389267229637701	0.9514247971385751	0.9593021452660817	464.0	9.05864162822557	453.0	1.0444932712130475
926	Jan26_100x_cp190_rep1_3R4_E-F-D_Position011_10_cmle.ics	44	2	0	1.9493999999999998	0.41323514623530805	1.0	2.5991999999999997	1.0	0.3003630256479328	2.5849885155653007	0.9569981278639431	0.9823248841409775	0.9433605102481665	0.8561049159620854	0.378389326869024	0.984219607526684	320.0	6.074624459057295	295.0	0.680188774851764
927	Jan26_100x_cp190_rep1_3R4_E-F-D_Position011_10_cmle.ics	44	3	0	2.166	4.052201008142026	1.0	1.693476355552663	1.0	0.2899047047512838	2.9728261632689272	0.7544187789647556	0.8330441556909293	0.7538930540108649	0.6545501234499356	0.6734541230747192	0.9854190457905155	398.0	7.677314030533197	402.0	0.9269013135268106
928	Jan26_100x_cp190_rep1_3R4_E-F-D_Position011_10_cmle.ics	46	1	0	2.8158	0.41631297308367937	1.0	0.0	1.0	0.15389100364023667	2.33056811204142	0.11569758042787089	0.30654008113996256	0.1319794609658273	0.020783454837989514	0.96050022759072	0.8505872842701108	554.0	10.835882675804193	481.0	1.1090535617074524
929	Jan26_100x_cp190_rep1_3R4_E-F-D_Position011_10_cmle.ics	47	1	0	2.166	0.6305843693517048	1.0	0.0	1.0	0.30362446636091195	2.38257695006037	0.286302780638517	0.5041869384566213	0.285315529670798	0.02030079193153166	0.8801035738918981	0.9529990169519281	490.0	9.288603250458747	562.0	1.2958172592091233
930	Jan26_100x_cp190_rep1_3R4_E-F-D_Position011_10_cmle.ics	49	1	0	2.166	0.7377293511962191	1.0	1.8725829911983063	1.0	0.2988991865883506	2.818306493094727	0.9241981269409938	0.9718980493012422	0.9231487771739131	0.8576099087732919	0.38263028238640934	0.9968210960173424	344.0	6.657779899666878	328.0	0.756277688648741
931	Jan26_100x_cp190_rep1_3R4_E-F-D_Position011_10_cmle.ics	50	1	0	1.083	0.5379101482845156	1.0	0.43046674663324214	1.0	0.13279621478896006	1.1548570944227496	0.586017604952602	0.7424429289998066	0.5833454246469336	0.3611010350164442	0.6902868908165065	0.7087216526945389	242.0	4.518745385262226	129.0	0.29743848120636457
932	Jan26_100x_cp190_rep1_3R4_E-F-D_Position011_10_cmle.ics	51	1	0	2.5991999999999997	1.1804688892799116	1.0	0.6016084874694266	1.0	0.09158804831633874	3.8196461557816535	0.834080762884302	0.9504469392506808	0.8280979520767744	0.4691242420254497	0.4871853889427468	0.5429688424887658	362.0	6.638744127735886	196.0	0.451922033460833
933	Jan26_100x_cp190_rep1_3R4_E-F-D_Position011_10_cmle.ics	52	1	0	2.3826	0.48335624628946566	1.0	0.6921189703237084	1.0	0.2851794204728449	2.7333572670499495	0.5808603769172872	0.7446290382690157	0.575920553610967	0.3919212697391978	0.7431539519925737	0.9890113336147275	492.0	9.426919657731156	548.0	1.2635371139619207
934	Jan26_100x_cp190_rep1_3R4_E-F-D_Position011_10_cmle.ics	53	1	0	2.166	1.0419167748244107	4.0	0.0	1.0	0.27567548882016923	2.5323947097526487	0.1415935043542046	0.2998766456761264	0.1415935043542046	0.020095840725709226	0.9163582393649587	0.9698209653809793	344.0	6.634374650826459	315.0	0.7263032680620531
935	Jan26_100x_cp190_rep1_3R4_E-F-D_Position011_10_cmle.ics	53	2	0	2.166	1.7607724301986043	4.0	1.1396051716664168	1.0	0.2851885498389025	2.367993438319528	0.7066400668042346	0.814454537840081	0.7001525431042142	0.5609284062672119	0.6490839957414405	0.9893768245552698	414.0	7.8710405839360895	423.0	0.9753215313976139
936	Jan26_100x_cp190_rep1_3R4_E-F-D_Position011_10_cmle.ics	53	3	0	0.8664	2.2624770001904784	3.0	1.4199491695140265	1.0	0.2827433388230814	1.900206444435304	0.7047694467076325	0.758679854919071	0.7044927878331011	0.6640371382812124	0.5981611851880013	1.0017510025356355	100.0	1.883691862930145	50.0	0.11528623302572269
937	Jan26_100x_cp190_rep1_3R4_E-F-D_Position011_10_cmle.ics	55	1	0	1.5162	0.5801439436841194	2.0	0.4377344716066809	1.0	0.28371700629930974	2.6042411058022727	0.4944435459649285	0.6310291184375698	0.4886830087255196	0.3320010165653952	0.746544063049608	0.9865201113801636	216.0	4.101541772305689	159.0	0.3666102210217982
938	Jan26_100x_cp190_rep1_3R4_E-F-D_Position011_10_cmle.ics	55	2	0	1.083	0.603974293127619	3.0	1.5627088357751586	1.0	0.29249864608420967	1.9349832935596087	0.88003758211461	0.932756509484093	0.8795524031759967	0.81425347904104	0.41992460556699446	0.9881298342555275	158.0	2.9926168176179173	101.0	0.23287819071195984
939	Jan26_100x_cp190_rep1_3R4_E-F-D_Position011_10_cmle.ics	56	1	0	1.9493999999999998	0.31714065730938124	1.0	1.0967653411156157	1.0	0.2925072988804914	2.679524930225595	0.7029512882776864	0.8133819466912222	0.7052622597034135	0.5627606509117671	0.6576135677031251	0.9894820936098755	350.0	6.721650388877807	333.0	0.7678063119513132
940	Jan26_100x_cp190_rep1_3R4_E-F-D_Position011_10_cmle.ics	56	2	0	1.7328	3.8785753839035677	1.0	1.3842379406474168	1.0	0.2921563669843373	2.4980393367592364	0.7584857093082373	0.8285010328264603	0.7563773922998432	0.6590659409031276	0.6193834445757985	0.9956036127970027	272.0	5.212581812763581	228.0	0.5257052225972955
941	Jan26_100x_cp190_rep1_3R4_E-F-D_Position011_10_cmle.ics	57	1	0	1.7328	0.23317344719149513	1.0	0.46141264688247224	1.0	0.2931851651163166	2.3312325557511064	0.5443898464750363	0.7057650363656424	0.5414449508193939	0.3534850760835434	0.731963453940885	0.9917539949483897	278.0	5.299857550814929	236.0	0.5441510198814111
942	Jan26_100x_cp190_rep1_3R4_E-F-D_Position011_10_cmle.ics	59	1	0	1.7328	0.36911565396618723	1.0	1.433352969887323	1.0	0.29960776558569524	2.293494838045949	0.8163679748185003	0.8947711678076709	0.815219810904433	0.703433947379726	0.565322359766269	0.9876473173702666	336.0	6.361972007821867	317.0	0.7309147173830819
943	Jan26_100x_cp190_rep1_3R4_E-F-D_Position011_10_cmle.ics	59	2	0	1.7328	2.0998766931061175	1.0	0.0	1.0	0.23643757210610683	2.2823482021269283	0.12271685262496046	0.26915461550177494	0.12271685262496046	0.021092630271693072	0.9510564502755738	0.9296954140444422	240.0	4.66129196407486	170.0	0.39197319228745714
944	Jan26_100x_cp190_rep1_3R4_E-F-D_Position011_10_cmle.ics	60	1	0	1.9493999999999998	0.32953421370177366	1.0	0.72222503087512	1.0	0.19126684031187596	1.0736381622143185	0.5268118608722804	0.6545638040435806	0.5217713247019727	0.36075630345812004	0.7682212324297906	0.9345926291667113	668.0	12.353690205737287	710.0	1.6370645089652625
945	Jan26_100x_cp190_rep1_3R4_E-F-D_Position011_10_cmle.ics	60	2	0	1.5162	5.138518306122653	1.0	0.3720027687491155	1.0	0.314705629298734	2.1356014187958388	0.34662384441247646	0.4880577208301272	0.34489311163895486	0.22308610172515697	0.8661551142851109	0.9985533551299597	230.0	4.367599157999954	184.0	0.42425333753465955
946	Jan26_100x_cp190_rep1_3R4_E-F-D_Position011_10_cmle.ics	61	1	0	1.9493999999999998	0.6251682439916307	1.0	0.65253602307166	1.0	0.27427755843570856	2.0656724913589297	0.6309034032815619	0.7871184088806661	0.6253712449486343	0.4303915721310677	0.6909305358317013	0.9669396782184289	354.0	6.623799221975905	328.0	0.756277688648741
947	Jan26_100x_cp190_rep1_3R4_E-F-D_Position011_10_cmle.ics	62	1	0	1.7328	0.5413978146800237	1.0	0.3095250132321943	1.0	0.26113296207454734	2.5181401180642595	0.4806170170618481	0.6285236893555083	0.4754321444874125	0.26305907481891705	0.7758759611125136	0.9782930803546296	234.0	4.41017948414057	172.0	0.3965846416084861
948	Jan26_100x_cp190_rep1_3R4_E-F-D_Position011_10_cmle.ics	62	2	0	1.2995999999999999	2.919779591924685	1.0	0.46141264688247224	1.0	0.265730768021239	3.1065928104835394	0.476181453314615	0.5802880101974902	0.4754321444874125	0.3631305606035812	0.7518519132466978	0.9873730738547057	114.0	2.2199649951456664	59.0	0.13603775497035278
949	Jan26_100x_cp190_rep1_3R4_E-F-D_Position011_10_cmle.ics	63	1	0	1.9493999999999998	0.505182575407089	1.0	1.1736910802652911	1.0	0.2782180345212787	1.9074147590650958	0.7660786717241597	0.8695687627905998	0.7660786717241597	0.6348767104550166	0.5621395714534596	0.97409026011488	390.0	7.21766939680525	382.0	0.8807868203165214
950	Jan26_100x_cp190_rep1_3R4_E-F-D_Position011_10_cmle.ics	64	1	0	1.2995999999999999	0.4385029894517786	1.0	1.2225574214657589	1.0	0.29436002083031837	3.109363345415728	0.7313245266785571	0.7985513971259951	0.7290479435832741	0.6525890695010368	0.6417397375001489	0.9947962722057032	146.0	2.841470590355645	90.0	0.20751521944630086
951	Jan26_100x_cp190_rep1_3R4_E-F-D_Position011_10_cmle.ics	64	2	0	1.7328	0.6013514063234674	2.0	0.46141264688247224	1.0	0.29165341511097087	2.2749844475939094	0.5185389266708235	0.682464993305589	0.5105878031214806	0.3056131548801531	0.7530337283824596	0.9959514370362241	344.0	6.493943157783942	324.0	0.7470547900066831
952	Jan26_100x_cp190_rep1_3R4_E-F-D_Position011_10_cmle.ics	65	1	0	1.5162	0.313689616783951	1.0	0.5158750220536572	1.0	0.30585216939996784	2.8451440997597963	0.5517593866719088	0.6681265972085708	0.5436131315116964	0.38619225476705327	0.7272539869602305	1.0074389883562855	208.0	4.039786368864873	156.0	0.35969304704025484
953	Jan26_100x_cp190_rep1_3R4_E-F-D_Position011_10_cmle.ics	65	2	0	1.2995999999999999	4.8614059983385145	1.0	0.41270001764292574	1.0	0.28610847979324433	2.5883141915700634	0.4740003931590328	0.5777000196579516	0.47418124631413405	0.3331511696481227	0.7721745942440318	1.013847898359811	156.0	3.0181371522284484	98.0	0.2259610167304165
954	Jan26_100x_cp190_rep1_3R4_E-F-D_Position011_10_cmle.ics	66	1	0	2.166	0.32878102862071085	1.0	0.20635000882146287	1.0	0.282721775359579	3.091881395637396	0.36534024284147215	0.5412565722283164	0.36534024284147215	0.1406267730831789	0.8294077334523978	0.9898576293262592	396.0	7.679429116303307	394.0	0.9084555162426948
955	Jan26_100x_cp190_rep1_3R4_E-F-D_Position011_10_cmle.ics	66	2	0	1.2995999999999999	6.8409658760758205	1.0	0.0	1.0	0.2916720758385471	1.9753708619448889	0.23936528350417974	0.39842266520407005	0.2093618791844763	0.020698263796951243	0.9091949636928724	0.986873172651793	190.0	3.6141224128278955	133.0	0.3066613798484224
956	Jan26_100x_cp190_rep1_3R4_E-F-D_Position011_10_cmle.ics	69	1	0	1.9493999999999998	0.32841508063479763	1.0	0.6921189703237084	1.0	0.306923989309452	2.1658177076232574	0.5973263559486285	0.7149498627985025	0.5920117105813467	0.43467372565821016	0.7023760739059819	0.988220019684863	384.0	7.341040898317678	392.0	0.903844066921666
957	Jan26_100x_cp190_rep1_3R4_E-F-D_Position011_10_cmle.ics	70	1	0	1.9493999999999998	0.22380135659095635	1.0	0.8664	1.0	0.28771030764477323	2.7237675043887797	0.8295230740892926	0.957495005455035	0.8295230740892926	0.5241225895121641	0.5988271249137386	0.9932164071232523	342.0	6.566273990075311	319.0	0.7355261667041109
958	Jan26_100x_cp190_rep1_3R4_E-F-D_Position011_10_cmle.ics	70	2	0	1.7328	0.5796081698482691	2.0	1.2995999999999999	1.0	0.2660548295241856	2.2312115848623653	0.8092898536350369	0.8658822987658868	0.8043803222012837	0.6745221531093699	0.5984346188410148	0.979681948446139	296.0	5.60849526264981	247.0	0.5695139911470701
959	Jan26_100x_cp190_rep1_3R4_E-F-D_Position011_10_cmle.ics	72	1	0	1.7328	2.52714781499482	1.0	2.4899342736946437	1.0	0.27779508232022193	2.497201116422423	0.9831834703435796	0.9953447362874079	0.9822323673211284	0.9496686562713677	0.2719505298376056	0.9841693980528021	256.0	4.901829015158589	203.0	0.4680621060844342
960	Jan26_100x_cp190_rep1_3R4_E-F-D_Position011_10_cmle.ics	72	2	0	1.5162	0.3735267643307564	1.0	2.0748369030026867	1.0	0.22783431950141178	1.7933822259136472	0.9617142475232763	0.983399396435163	0.949992545408743	0.8862686429045143	0.44363587756471	0.9086535643343326	258.0	4.8763086805480595	186.0	0.42886478685568846
961	Jan26_100x_cp190_rep1_3R4_E-F-D_Position011_10_cmle.ics	73	1	0	2.3826	2.8270279496790223	2.0	0.0	1.0	0.3028443573564018	2.4142904877997107	0.18441119761086708	0.40148269763261285	0.1833963960045811	0.020147436176227548	0.9230741832509123	0.9745571111613861	484.0	9.248138010088233	551.0	1.2704542879434642
962	Jan26_100x_cp190_rep1_3R4_E-F-D_Position011_10_cmle.ics	74	1	0	1.7328	0.3638172745334098	1.0	1.4930362603455627	1.0	0.27500840308028207	2.4517123983810025	0.8819558292348088	0.941177842643315	0.8797766137523825	0.7845775520812508	0.3931882656197667	0.9898018882421044	334.0	6.2704660982302975	301.0	0.6940231228148507
963	Jan26_100x_cp190_rep1_3R4_E-F-D_Position011_10_cmle.ics	75	1	0	1.5162	1.2391382247146436	1.0	2.166	1.0	0.2844528950677704	2.8368646776712914	0.9674138293109118	0.9900288061114919	0.9573376337780384	0.8810133253030189	0.40180937545801554	0.9986358651243209	214.0	4.15046735575664	157.0	0.3619987717007692
964	Jan26_100x_cp190_rep1_3R4_E-F-D_Position011_10_cmle.ics	75	2	0	1.7328	0.28280459478013953	2.0	1.3229242629964544	1.0	0.3087458119868944	2.390670298498791	0.7668725755516549	0.8624716198385748	0.7659255795892652	0.6480087329669503	0.5612384524768695	0.9851639257066962	354.0	6.694014968497168	348.0	0.8023921818590299
965	Jan26_100x_cp190_rep1_3R4_E-F-D_Position011_10_cmle.ics	76	1	0	1.083	3.592464503726273	1.0	0.23070632344123612	1.0	0.259770442543706	2.796225706760741	0.3321230108613286	0.4774406415761556	0.3321230108613286	0.19132567146585838	0.8484002355982538	0.9499891063808648	120.0	2.2604302355161727	63.0	0.1452606536124106
966	Jan26_100x_cp190_rep1_3R4_E-F-D_Position011_10_cmle.ics	76	2	0	1.2995999999999999	0.44510136941944606	1.0	1.0987399361686254	1.0	0.19447542532079187	1.3597101211565723	0.8272396228003704	0.9154510819230446	0.8204197187842047	0.7118590553169992	0.5229712886594353	0.9193321229283982	212.0	3.871719455441711	128.0	0.2951327565458501
967	Jan26_100x_cp190_rep1_3R4_E-F-D_Position011_10_cmle.ics	77	1	0	1.7328	0.5982079547814693	1.0	0.65253602307166	1.0	0.2412743157956961	2.055523794942819	0.6756718493658341	0.8007811524079981	0.660315292432482	0.47157288118655216	0.6882483492861666	0.9756975664595896	300.0	5.744696584152104	240.0	0.553373918523469
968	Jan26_100x_cp190_rep1_3R4_E-F-D_Position012_11_cmle.ics	1	1	0	1.7328	0.08649118924851631	2.0	0.751125369937127	1.0	0.2882011392597712	2.5840627189984104	0.7023268131426589	0.8213111610322722	0.7019341405950359	0.5433720526729129	0.5841157104919358	0.9785942645499859	266.0	5.0550903281909765	219.0	0.5049537006526654
969	Jan26_100x_cp190_rep1_3R4_E-F-D_Position012_11_cmle.ics	2	1	0	2.3826	0.41095086360101196	1.0	0.8508028822180275	1.0	0.16894858983554165	1.9335490434167049	0.7181596825959237	0.8335832794301229	0.710615979795566	0.49214317791355433	0.6429908818155806	0.7907278650376165	540.0	10.12512556214197	485.0	1.1182764603495103
970	Jan26_100x_cp190_rep1_3R4_E-F-D_Position012_11_cmle.ics	3	1	0	1.083	2.231288301349666	2.0	0.8875449473696695	1.0	0.3099409229247099	2.2017796492420945	0.6050720997981753	0.6855645153925535	0.6052364818586131	0.5158194902329659	0.6896538158964712	1.0019291279082547	156.0	2.9479214057071887	102.0	0.23518391537247432
971	Jan26_100x_cp190_rep1_3R4_E-F-D_Position012_11_cmle.ics	3	2	0	1.9493999999999998	0.9264187358628573	1.0	1.8940413082472753	1.0	0.29426673731309777	2.541438992139894	0.9046629711144191	0.9541145742961251	0.9045077213906723	0.8420585200135159	0.4115390260586985	0.9854299099295614	350.0	6.674839891196967	334.0	0.7701120366118276
972	Jan26_100x_cp190_rep1_3R4_E-F-D_Position012_11_cmle.ics	4	1	0	1.083	0.9649524758249934	1.0	1.8330020560479539	1.0	0.25101503801765035	2.0697054819527616	0.9697030050963622	0.9914884892507762	0.9695272684669908	0.9240056235721399	0.2642592773163604	0.9643106980941519	176.0	3.2544440317719556	110.0	0.2536297126565899
973	Jan26_100x_cp190_rep1_3R4_E-F-D_Position012_11_cmle.ics	5	1	0	1.9493999999999998	0.4985095477014879	1.0	1.3412750573395087	1.0	0.2679331597336603	1.8970493634295402	0.8052891936540751	0.9028522514374313	0.8043893570090352	0.6857793508255424	0.45773786944607325	0.9780761714717489	430.0	8.088172386179403	434.0	1.0006845026632731
974	Jan26_100x_cp190_rep1_3R4_E-F-D_Position012_11_cmle.ics	6	1	0	1.9493999999999998	0.5736695222072936	1.0	1.9722550530270564	1.0	0.28808493379404126	1.9248609858235446	0.9230775605248874	0.976003430744944	0.9189300053450011	0.8415041413400622	0.45572014705941893	0.9880992020551609	452.0	8.39257992647406	485.0	1.1182764603495103
975	Jan26_100x_cp190_rep1_3R4_E-F-D_Position012_11_cmle.ics	7	1	0	1.083	0.29581413278786667	1.0	0.5097226605744432	1.0	0.2742869488096087	2.701704419960574	0.42001298379588103	0.5222902732576514	0.42262255592855497	0.3204712605386567	0.7909849205465126	0.9907012855754916	124.0	2.37322630817805	68.0	0.15678927691498287
976	Jan26_100x_cp190_rep1_3R4_E-F-D_Position012_11_cmle.ics	7	2	0	1.9493999999999998	0.3801571667433692	2.0	0.10317500441073144	1.0	0.30670675479423753	2.0543383447717285	0.33732243377837	0.5775909933458047	0.3285583715586534	0.054935550828998286	0.8877997201310575	0.9878660650384598	388.0	7.290000229096617	398.0	0.9176784148847528
977	Jan26_100x_cp190_rep1_3R4_E-F-D_Position012_11_cmle.ics	8	1	0	1.7328	2.0259454540150403	1.0	0.5556144027286182	1.0	0.22112333057371517	1.2242024747978384	0.49455337690631807	0.6449324451469647	0.498162156737295	0.3343599329260388	0.7594118729942306	0.9567383008988012	480.0	8.971505195543424	465.0	1.072161967139221
978	Jan26_100x_cp190_rep1_3R4_E-F-D_Position012_11_cmle.ics	10	1	0	2.166	0.15610743173961794	1.0	2.007619653766808	1.0	0.3109033681248301	2.506194101555027	0.9088325550937953	0.9609496377013187	0.9084944381909462	0.8353520481752387	0.4478739756454082	0.9881275033413612	426.0	8.139213055400464	461.0	1.0629390684971634
979	Jan26_100x_cp190_rep1_3R4_E-F-D_Position012_11_cmle.ics	11	1	0	1.7328	0.7707536120194827	1.0	2.04382171327147	1.0	0.13564155022000757	2.292405855688791	0.9509399378392498	0.9830386158164576	0.9509399378392498	0.8674545969734268	0.29679092198494955	0.6684071470946	282.0	5.178601135072607	164.0	0.3781388443243705
980	Jan26_100x_cp190_rep1_3R4_E-F-D_Position012_11_cmle.ics	11	2	0	1.7328	1.1447398692966233	1.0	1.9396002206044687	1.0	0.14253091710071533	1.7533976243945586	0.9288117733523417	0.9594958957966228	0.9221795223716717	0.8529282849122931	0.4364651555589661	0.7573532090546059	400.0	7.23049921679512	284.0	0.654825803586105
981	Jan26_100x_cp190_rep1_3R4_E-F-D_Position012_11_cmle.ics	12	1	0	2.166	0.6812572436290381	1.0	1.693476355552663	1.0	0.30191376750234217	2.716610987209397	0.888832789278198	0.9456736369044346	0.8868581940702156	0.8004784019276049	0.42795765166373534	0.9942923958954805	392.0	7.496417297120172	401.0	0.9245955888662961
982	Jan26_100x_cp190_rep1_3R4_E-F-D_Position012_11_cmle.ics	13	1	0	2.166	0.7031362270834939	1.0	0.41270001764292574	1.0	0.28786406931201364	2.4383333381556227	0.49513098748332385	0.6774172990151509	0.49646932862010656	0.288000390880586	0.754999583810931	0.9848896899264329	444.0	8.447850767235348	472.0	1.0883020397628222
983	Jan26_100x_cp190_rep1_3R4_E-F-D_Position012_11_cmle.ics	16	1	0	1.7328	1.8354180713826802	1.0	0.10317500441073144	1.0	0.30159289474462014	2.8148304305583545	0.32441128509056477	0.49991232838280936	0.30975259069628797	0.07476197155932739	0.8649436002890304	0.9972214004820084	240.0	4.5910762175535975	192.0	0.4426991348187751
984	Jan26_100x_cp190_rep1_3R4_E-F-D_Position012_11_cmle.ics	17	1	0	2.166	0.1852849049648493	1.0	1.2536039404732575	1.0	0.2575936719161498	2.5282013162377073	0.7735589203526628	0.8744609806914357	0.77009821039704	0.6403255107686151	0.5944794185077656	0.9403197292173541	464.0	8.80118389098095	477.0	1.0998306630653947
985	Jan26_100x_cp190_rep1_3R4_E-F-D_Position012_11_cmle.ics	18	1	0	1.2995999999999999	3.7580989505022813	1.0	0.7969577596730513	1.0	0.1911926826341211	1.2530877583747095	0.8922764792529391	0.9695672716155749	0.892512715044051	0.6504613546038187	0.3953764345284821	0.8846327760801769	222.0	3.9781702707932554	136.0	0.31357855382996574
986	Jan26_100x_cp190_rep1_3R4_E-F-D_Position012_11_cmle.ics	20	1	0	1.9493999999999998	2.1249962812503655	1.0	0.5097226605744432	1.0	0.2895636178570012	2.3748773874169506	0.5104662454813661	0.667779324503458	0.5067664120107968	0.29510787488507256	0.7877801093694975	0.9880663862373805	408.0	7.713549099363484	417.0	0.9614871834345272
987	Jan26_100x_cp190_rep1_3R4_E-F-D_Position012_11_cmle.ics	20	2	0	1.2995999999999999	0.356854850171785	1.0	0.0	1.0	0.27024452934105747	1.9835319158682523	0.16260066537923293	0.3086480838038128	0.13385864568371225	0.02067217333830583	0.953055744678928	0.9471892301397891	186.0	3.4779210913255985	124.0	0.28590985790379225
988	Jan26_100x_cp190_rep1_3R4_E-F-D_Position012_11_cmle.ics	21	1	0	1.9493999999999998	0.9014254072443812	1.0	0.0	1.0	0.29596544934359614	2.431515948872618	0.30943353364019405	0.5166348447396462	0.2857266487454228	0.02410172920171135	0.9033811160599423	0.988456259393532	374.0	7.094158589923615	370.0	0.853118124390348
989	Jan26_100x_cp190_rep1_3R4_E-F-D_Position012_11_cmle.ics	22	1	0	2.5991999999999997	0.622018942275302	1.0	2.8158	1.0	0.1913434122370339	1.5258839052894373	0.9954845234534136	0.9998921495011406	0.9914533566941583	0.9104098115465151	0.14601937103957857	0.7631979393745097	828.0	15.671865421351061	980.0	2.2596101673041646
990	Jan26_100x_cp190_rep1_3R4_E-F-D_Position012_11_cmle.ics	23	1	0	2.166	0.5197606501442719	1.0	0.42540144110901373	1.0	0.30526913992711324	2.6585895261424315	0.5295475062635033	0.7021767575846714	0.5266160852850782	0.3044848712304868	0.7700271196272486	0.990593778821254	386.0	7.362331061387987	394.0	0.9084555162426948
991	Jan26_100x_cp190_rep1_3R4_E-F-D_Position012_11_cmle.ics	24	1	0	2.166	0.35064015094754447	1.0	0.2918229810711206	1.0	0.32320912073969066	2.691520517532871	0.4042617021808515	0.5987695730797756	0.4042617021808515	0.17872857273810616	0.8363582336767883	0.9982552057639336	432.0	8.249894042292228	480.0	1.106747837046938
992	Jan26_100x_cp190_rep1_3R4_E-F-D_Position012_11_cmle.ics	25	1	0	1.5162	1.3227760390378762	1.0	0.7610319551488771	1.0	0.29243170897385756	2.6236038734439635	0.5506797898360983	0.649196706098272	0.5506763400018629	0.41039918031938566	0.7307093342452085	0.997895536276865	250.0	4.767742779426404	201.0	0.4634506567634053
993	Jan26_100x_cp190_rep1_3R4_E-F-D_Position012_11_cmle.ics	25	2	0	1.083	0.44652838406173095	2.0	0.9479040472602467	1.0	0.29740095743975503	2.387918541987365	0.6168510603065522	0.6954917566210943	0.6161645432936947	0.49751266951622974	0.7465854911104273	0.994002983696081	154.0	2.87982074495604	98.0	0.2259610167304165
994	Jan26_100x_cp190_rep1_3R4_E-F-D_Position012_11_cmle.ics	25	3	0	1.7328	0.8870894229962805	3.0	1.5338067085748235	1.0	0.3219818689778287	2.4906975869663355	0.7946382676312403	0.855929747575629	0.7946382676312403	0.7043992286170649	0.5605838381317663	1.003399034602262	274.0	5.21046672699347	242.0	0.5579853678444979
995	Jan26_100x_cp190_rep1_3R4_E-F-D_Position012_11_cmle.ics	26	1	0	1.7328	0.2847786095008663	2.0	0.0	1.0	0.19413426867041209	1.6289250385402372	0.20042888432737405	0.35307558226207814	0.15093517424859237	0.025893604577824157	0.9340859709406174	0.9390815309561902	414.0	7.754014339733995	349.0	0.8046979065195444
996	Jan26_100x_cp190_rep1_3R4_E-F-D_Position012_11_cmle.ics	27	1	0	1.7328	0.09663190287513629	1.0	1.3828107060241546	1.0	0.2783336540708043	2.4351622503637853	0.7744388919020747	0.8611379077633927	0.7751965586198045	0.6696511006868684	0.5469597172769894	0.9884318512286246	274.0	5.187061478153051	225.0	0.5187880486157521
997	Jan26_100x_cp190_rep1_3R4_E-F-D_Position012_11_cmle.ics	27	2	0	1.9493999999999998	3.82968159143314	1.0	0.0	1.0	0.28447427099721895	2.77888818590306	0.27274759761686906	0.4634974392521043	0.265849932306826	0.02184812715552041	0.9067030123409481	0.9945810836655676	298.0	5.7468116699222165	258.0	0.5948769624127291
998	Jan26_100x_cp190_rep1_3R4_E-F-D_Position012_11_cmle.ics	28	1	0	2.166	0.40065762296814666	1.0	0.9479040472602467	1.0	0.29245626818193005	2.7528062170409444	0.6996958324724063	0.8258845124429987	0.6973076608892456	0.5379824995555214	0.5891720546638267	0.9895947746419611	406.0	7.785879931654853	416.0	0.9591814587740128
999	Jan26_100x_cp190_rep1_3R4_E-F-D_Position012_11_cmle.ics	29	1	0	1.2995999999999999	NA	0.0	0.0	1.0	0.3167449383248968	2.311979048089966	0.2750535841867111	0.49798166230054774	0.2488806858775899	0.03489521314598714	0.8736493099794501	0.9993083866913464	216.0	4.078136523465269	168.0	0.3873617429664282
1000	Jan26_100x_cp190_rep1_3R4_E-F-D_Position012_11_cmle.ics	31	1	0	1.7328	0.20454637375048407	1.0	1.8018739878865302	1.0	0.22479854571647664	1.321555173339194	0.8827404593334485	0.9389570022448627	0.8818727335520635	0.8058625453289587	0.3942112924413915	0.95891909656014	476.0	8.882114371721974	463.0	1.067550517818192
1001	Jan26_100x_cp190_rep1_3R4_E-F-D_Position012_11_cmle.ics	32	1	0	2.166	0.4119974010172052	2.0	0.751125369937127	1.0	0.29230660067312964	2.516988077177483	0.5719664643307891	0.7055532183424484	0.5719093695534587	0.4002839713925116	0.7505854946727903	0.9917662513103249	426.0	8.162618304240883	447.0	1.0306589232499608
1002	Jan26_100x_cp190_rep1_3R4_E-F-D_Position012_11_cmle.ics	32	2	0	1.2995999999999999	0.5506736015635113	1.0	0.8508028822180275	1.0	0.27201385353266244	1.309192494049835	0.6206562894404711	0.7830203137207765	0.6188623114369854	0.4574358435002103	0.7446817109284752	0.941879881338917	272.0	4.978529324359383	220.0	0.5072594253131798
1003	Jan26_100x_cp190_rep1_3R4_E-F-D_Position012_11_cmle.ics	33	1	0	1.2995999999999999	0.5868894812567267	1.0	0.7610319551488771	1.0	0.28221609563188294	2.595829827174891	0.6929394651449032	0.8010350229383462	0.6909253664540673	0.5643224795792772	0.6773217756422129	0.9927773998489031	162.0	3.0820076414393744	103.0	0.23748964003298878
1004	Jan26_100x_cp190_rep1_3R4_E-F-D_Position012_11_cmle.ics	33	2	0	1.083	0.2940523905367012	1.0	1.1321417835580119	1.0	0.25290544233408696	2.3841976824742983	0.8090074969229047	0.8716347767707284	0.8047890791093208	0.7309835515273582	0.6013989079407365	0.9786446276378523	136.0	2.5945882819615815	75.0	0.17292934953858405
1005	Jan26_100x_cp190_rep1_3R4_E-F-D_Position012_11_cmle.ics	34	1	0	1.7328	0.36443056303621174	1.0	0.741346755705622	1.0	0.2894410070453171	2.528033875025933	0.7242469199509772	0.8446337575215856	0.710562932519973	0.5243040517503524	0.6377318118001651	0.9843240030388335	264.0	5.033800165120665	217.0	0.5003422513316366
1006	Jan26_100x_cp190_rep1_3R4_E-F-D_Position012_11_cmle.ics	35	1	0	2.166	0.3296651276507705	1.0	2.128671302143574	1.0	0.28618047844180383	2.069476522744877	0.9195356254771101	0.9653873188871337	0.9178463724519489	0.8531559176763134	0.4316518448048148	0.9716859547433259	480.0	9.041720942064675	529.0	1.2197283454121461
1007	Jan26_100x_cp190_rep1_3R4_E-F-D_Position012_11_cmle.ics	37	1	0	1.7328	2.2870683316890195	1.0	0.8058225447605828	1.0	0.27643024026660246	2.282444150701973	0.612792511700468	0.7366168932471585	0.6165946066414085	0.4785246266993537	0.647529748864656	0.9826961384952185	326.0	6.138494948268222	291.0	0.670965876209706
1008	Jan26_100x_cp190_rep1_3R4_E-F-D_Position012_11_cmle.ics	37	2	0	1.9493999999999998	0.5030396773885898	1.0	0.0	1.0	0.12484162912773922	2.6467236243266075	0.06390015600624024	0.2630376643637174	0.06390015600624024	0.022598618230443502	0.9549581521079797	0.7664349279878399	278.0	5.440289043857449	154.0	0.3550815977192259
1009	Jan26_100x_cp190_rep1_3R4_E-F-D_Position012_11_cmle.ics	38	1	0	2.166	0.43785452092219906	1.0	1.8940413082472753	1.0	0.3062799940363228	2.05420917949114	0.8852241473411598	0.9538221161563734	0.8839292402855217	0.794698372269726	0.452447599699758	0.9862619763011985	488.0	9.15028684318634	561.0	1.2935115345486086
1010	Jan26_100x_cp190_rep1_3R4_E-F-D_Position012_11_cmle.ics	40	1	0	2.166	0.2965960221772403	1.0	0.5158750220536572	1.0	0.3071740308670498	2.1682337133567926	0.5677035528928792	0.7342965138594529	0.5629724813510673	0.3070044056539225	0.7761755414279856	0.9936543010253202	440.0	8.311649445733046	481.0	1.1090535617074524
1011	Jan26_100x_cp190_rep1_3R4_E-F-D_Position012_11_cmle.ics	41	1	0	1.9493999999999998	0.331109792422662	1.0	0.23070632344123612	1.0	0.29514543871431054	2.2485837221518885	0.3916122107822651	0.5929367235287413	0.3916122107822651	0.15028399376923368	0.8264939736543	0.9890016202548357	408.0	7.690143850523066	421.0	0.9707100820765852
1012	Jan26_100x_cp190_rep1_3R4_E-F-D_Position012_11_cmle.ics	42	1	0	2.3826	0.7020650096116622	1.0	1.9505459086905699	1.0	0.20285254449711143	1.8176095718627319	0.8805400353925994	0.9589990157676018	0.8625405125961864	0.7740714413536675	0.5460279960817113	0.8054281320913809	714.0	13.38168467968408	808.0	1.8630255256956787
1013	Jan26_100x_cp190_rep1_3R4_E-F-D_Position012_11_cmle.ics	43	1	0	1.7328	0.9429657407661014	1.0	1.7328	1.0	0.2432903411252774	2.0551986887631233	0.9068696262502194	0.9642146359933875	0.9044707751129007	0.7425298528827772	0.4633697874148862	0.9710283633727008	326.0	6.232115943629901	273.0	0.6294628323204459
1014	Jan26_100x_cp190_rep1_3R4_E-F-D_Position012_11_cmle.ics	43	2	0	2.166	0.3930360708054185	2.0	0.6275890508929507	1.0	0.30234629430046894	2.430332493547263	0.5214903815073744	0.6722693732049021	0.5214903815073744	0.34513441878076484	0.7749404669540149	0.9898594910593007	508.0	9.597240962293629	592.0	1.3649889990245565
1015	Jan26_100x_cp190_rep1_3R4_E-F-D_Position012_11_cmle.ics	44	1	0	2.5991999999999997	0.3595987192322026	1.0	0.7610319551488771	1.0	0.3073788354789524	2.355154382713566	0.5782730786596042	0.7435507493750619	0.5745818145778502	0.35752954002356596	0.7697915685281586	0.9706937160852137	644.0	12.09820824889357	852.0	1.9644774107583147
1016	Jan26_100x_cp190_rep1_3R4_E-F-D_Position012_11_cmle.ics	44	2	0	1.083	4.850372409327506	1.0	2.8158	1.0	0.326664595128368	2.745062584329906	0.9386712770760608	0.9562565384488322	0.935341210672951	0.9022453721547423	0.3950429842445328	1.0114560133809072	104.0	2.0198931844324433	57.0	0.13142630564932387
1017	Jan26_100x_cp190_rep1_3R4_E-F-D_Position012_11_cmle.ics	46	1	0	1.5162	0.43034362963437023	1.0	0.6952437723139506	1.0	0.2706441755822373	2.645051972475784	0.6841429949519073	0.7939226208873029	0.6703192754722636	0.5010676856508668	0.6843168741786966	0.9792149285171386	212.0	4.058961446165071	151.0	0.3481644237376825
1018	Jan26_100x_cp190_rep1_3R4_E-F-D_Position012_11_cmle.ics	46	2	0	1.2995999999999999	3.075000887888329	1.0	0.0	1.0	0.22801882163151724	3.0671311188575774	0.08671667931031253	0.22488831446152116	0.08671667931031253	0.031487361036966276	0.9535337714197566	0.9234817702170065	124.0	2.3966315570184697	62.0	0.14295492895189613
1019	Jan26_100x_cp190_rep1_3R4_E-F-D_Position012_11_cmle.ics	47	1	0	1.9493999999999998	0.41401828919366845	1.0	1.1672919242844824	1.0	0.3143948188845479	2.1203995892335596	0.7378280120406581	0.8567003260316692	0.7376695823292503	0.5903216123141578	0.583447034831904	0.9923352730748196	436.0	8.198853373071168	480.0	1.106747837046938
1020	Jan26_100x_cp190_rep1_3R4_E-F-D_Position012_11_cmle.ics	48	1	0	1.9493999999999998	0.5828821158623353	1.0	0.0	1.0	0.1808450548884316	1.6866641732078331	0.30709010399248965	0.6806713378003232	0.2902683820122406	0.022529019988637784	0.882683164404758	0.762082185475892	538.0	10.08043015023122	499.0	1.1505566055967125
1021	Jan26_100x_cp190_rep1_3R4_E-F-D_Position012_11_cmle.ics	50	1	0	2.166	0.5118566185769815	1.0	0.5556144027286182	1.0	0.2503936464260488	1.5091891412511094	0.5710829804922375	0.7831924385669818	0.5717596620458983	0.3089727974015428	0.7922745386340379	0.9710281239340026	676.0	12.602687599901458	827.0	1.9068342942454533
1022	Jan26_100x_cp190_rep1_3R4_E-F-D_Position012_11_cmle.ics	51	1	0	1.7328	1.5872918480650946	1.0	2.1060474303189918	1.0	0.2533054855772612	2.0903211267012725	0.991914767792131	0.9995518471290495	0.988080057659256	0.9532119162462346	0.27518615235848054	0.9848665993575928	276.0	5.301972636585039	217.0	0.5003422513316366
1023	Jan26_100x_cp190_rep1_3R4_E-F-D_Position012_11_cmle.ics	53	1	0	2.5991999999999997	0.6509477909541111	1.0	2.7324965489461563	1.0	0.29294993354272447	1.8420456142373929	0.9511561529708985	0.9868185061616492	0.9422637070179161	0.8675332189072956	0.48939921188529806	0.9723536589562143	746.0	13.909569279532382	1037.0	2.3910364729534885
1024	Jan26_100x_cp190_rep1_3R4_E-F-D_Position012_11_cmle.ics	54	1	0	2.3826	0.6864106483837684	1.0	0.0	1.0	0.23388369315214907	2.1098486663317635	0.17383111583850647	0.331986942607994	0.142682267071348	0.023077381552765983	0.9502031651211946	0.9316681036762963	452.0	8.79046915676119	437.0	1.0076016766448164
1025	Jan26_100x_cp190_rep1_3R4_E-F-D_Position012_11_cmle.ics	55	1	0	2.3826	3.1330513573743834	2.0	0.0	1.0	0.12502938092393162	1.947696385068645	0.06421458579798978	0.2219751096869149	0.06421458579798978	0.023278777095695428	0.9662233920476284	0.8247924385420603	406.0	8.066742917739893	272.0	0.6271571076599315
1026	Jan26_100x_cp190_rep1_3R4_E-F-D_Position012_11_cmle.ics	55	2	0	1.2995999999999999	3.143404472753666	2.0	1.021380433748922	1.0	0.18815272510752606	1.886407050022628	0.6817728758930983	0.779911225792028	0.6817728758930983	0.5712499184916768	0.6446418021291905	0.8838810847565307	234.0	4.1995322445767895	146.0	0.3366358004351103
1027	Jan26_100x_cp190_rep1_3R4_E-F-D_Position012_11_cmle.ics	56	1	0	1.9493999999999998	0.4161259745930765	1.0	0.10317500441073144	1.0	0.2807679606035557	1.9139865787642099	0.33712320157047776	0.5962369664981962	0.33389872829184714	0.05284433844484816	0.8572376688024027	0.9861074440457195	442.0	8.309534359962939	463.0	1.067550517818192
1028	Jan26_100x_cp190_rep1_3R4_E-F-D_Position012_11_cmle.ics	57	1	0	2.3826	3.100864595623889	1.0	0.928575039696583	1.0	0.2541523324012914	2.2723032975964004	0.6523511967803431	0.7709190698096651	0.6490036917118044	0.5049966714073895	0.6671461430258359	0.9886001341248363	500.0	9.535485558852818	530.0	1.2220340700726606
1029	Jan26_100x_cp190_rep1_3R4_E-F-D_Position012_11_cmle.ics	59	1	0	2.166	0.5618857515684486	2.0	0.0	1.0	0.2782607374292389	2.815849838464762	0.2172715871701012	0.44785481907917574	0.20824752763907464	0.022578659718912115	0.910460119101042	0.9837747170775709	422.0	8.096632729259845	430.0	0.9914616040212152
1030	Jan26_100x_cp190_rep1_3R4_E-F-D_Position012_11_cmle.ics	61	1	0	1.7328	0.11641335107149975	1.0	0.744005537498231	1.0	0.2690238780462619	1.857205265668409	0.6252198228309904	0.7531594411857871	0.624100228288058	0.46227239462157704	0.6521611558516297	0.993701134753897	384.0	7.17720415643474	367.0	0.8462009504088046
1031	Jan26_100x_cp190_rep1_3R4_E-F-D_Position012_11_cmle.ics	62	1	0	1.7328	2.413176242687218	1.0	1.1926825638357912	1.0	0.07291725675018511	2.497493014222166	0.7962392840879843	0.848207745154329	0.761780078797838	0.6289745391910353	0.598103547446595	0.454753693506762	294.0	5.282936864654042	128.0	0.2951327565458501
1032	Jan26_100x_cp190_rep1_3R4_E-F-D_Position012_11_cmle.ics	62	2	0	1.2995999999999999	0.673540973616764	1.0	1.4751040190545512	1.0	0.09312450460010187	1.2757088590067263	0.783880100576135	0.8362593795165219	0.7835187788314953	0.7341983606881942	0.5038858814027628	0.5737346099760395	176.0	3.137417787569856	67.0	0.15448355225446841
1033	Jan26_100x_cp190_rep1_3R4_E-F-D_Position012_11_cmle.ics	62	3	0	1.083	5.236003909552912	1.0	0.0	1.0	0.10758584194918609	1.4830517319614527	0.04798154784295868	0.13300352412441346	0.04798154784295868	0.023985824308539072	0.979883123493543	0.8569552941618469	138.0	2.6626889427127303	50.0	0.11528623302572269
1034	Jan26_100x_cp190_rep1_3R4_E-F-D_Position012_11_cmle.ics	63	1	0	1.7328	0.6424674022657354	2.0	3.6822	1.0	0.32501434853231537	2.4359490069084524	0.9966498167056036	0.9996638674189103	0.992547513547443	0.9696152860469694	0.2229012400144939	0.9992175652320728	296.0	5.608495262649809	273.0	0.6294628323204459
1035	Jan26_100x_cp190_rep1_3R4_E-F-D_Position012_11_cmle.ics	63	2	0	2.3826	0.6883665692605084	3.0	0.3720027687491155	1.0	0.27580919424757694	1.949792190122565	0.41059987594664965	0.628127797235913	0.41059987594664965	0.20474188360527265	0.8453435058848684	0.9449128162304603	610.0	11.432007241772848	744.0	1.7154591474227538
1036	Jan26_100x_cp190_rep1_3R4_E-F-D_Position012_11_cmle.ics	63	3	0	1.083	0.34528487960514964	1.0	1.2653448004921624	1.0	0.2977904950224626	3.0682743688944467	0.6066115978740079	0.6599257536983869	0.6040692470258766	0.5457279591738196	0.7382776560499693	1.0075583396368752	106.0	2.064588596343172	56.0	0.12912058098880944
1037	Jan26_100x_cp190_rep1_3R4_E-F-D_Position012_11_cmle.ics	64	1	0	2.5991999999999997	0.42037207222979767	1.0	1.9493999999999998	1.0	0.29264415827400175	2.277959341796226	0.9645240158521612	0.9981130939453432	0.9602061727094251	0.7783148800013762	0.34254395232577217	0.9725774543645879	694.0	13.215593546661825	930.0	2.144323934278442
1038	Jan26_100x_cp190_rep1_3R4_E-F-D_Position012_11_cmle.ics	65	1	0	1.9493999999999998	0.26133975171832585	1.0	0.3095250132321943	1.0	0.31254639830293274	2.561759081456087	0.43273115886865376	0.6214816224551541	0.43273115886865376	0.21420868224317308	0.7892445795074619	0.9902932757449904	392.0	7.449606799439334	408.0	0.9407356614898973
1039	Jan26_100x_cp190_rep1_3R4_E-F-D_Position012_11_cmle.ics	66	1	0	2.8158	0.42654352335784285	1.0	0.7857574237886386	1.0	0.2843954939751315	2.3886183135356416	0.6113959050341247	0.7792311730735577	0.604951292072566	0.41416554862042815	0.7547896417252711	0.9733029857866267	664.0	12.662188612202977	858.0	1.9783117587214016
1040	Jan26_100x_cp190_rep1_3R4_E-F-D_Position012_11_cmle.ics	67	1	0	2.8158	1.476082680580119	1.0	0.3095250132321943	1.0	0.2897694595828728	2.503105265579474	0.39131703672573603	0.5664841664526472	0.39126061341862983	0.1521289097460562	0.8654963814366522	0.980265185635601	624.0	11.955522364711744	789.0	1.8192167571459044
1041	Jan26_100x_cp190_rep1_3R4_E-F-D_Position012_11_cmle.ics	67	2	0	1.5162	0.2622662859815315	1.0	0.5158750220536572	1.0	0.30549004043139827	2.9993163685202595	0.39126061341862983	0.47678375475706847	0.3899667686177457	0.25375993244768197	0.8598316610924562	1.0024377542175278	200.0	3.884409970062378	147.0	0.33894152509562475
1042	Jan26_100x_cp190_rep1_3R4_E-F-D_Position012_11_cmle.ics	67	3	0	1.2995999999999999	2.0305650005640583	2.0	2.579375110268286	1.0	0.28983077184957995	2.591108080681843	0.878104254706482	0.9061972247515429	0.8785478586382137	0.8476502611037177	0.5381692186238132	0.9982410747242724	150.0	2.8840509164962627	93.0	0.21443239342784423
1043	Jan26_100x_cp190_rep1_3R4_E-F-D_Position012_11_cmle.ics	68	1	0	2.166	0.6460950936670913	1.0	1.8410516456738788	1.0	0.2597583151075833	1.8315628998373394	0.8930077228136089	0.9473158004591943	0.8919181799206846	0.8104445835942392	0.3739057799800579	0.9741724900722432	464.0	8.637347149098018	479.0	1.1044421123864234
1044	Jan26_100x_cp190_rep1_3R4_E-F-D_Position012_11_cmle.ics	69	1	0	1.7328	1.1650273543903151	1.0	0.0	1.0	0.28139126816704835	2.4849151566552834	0.2299927941605197	0.4534123225355754	0.21905201956027878	0.025016914470535816	0.9091225426860369	0.9914547151906458	306.0	5.738351326841773	267.0	0.6156284843573592
1045	Jan26_100x_cp190_rep1_3R4_E-F-D_Position012_11_cmle.ics	69	2	0	1.5162	2.4093137555782995	1.0	0.0	1.0	0.23629976808533665	2.582293676066949	0.13084924393691866	0.28294746337948373	0.15160866240917067	0.025016914470535816	0.9662912454585089	0.9754325074914519	164.0	3.150108302190523	96.0	0.22134956740938755
1046	Jan26_100x_cp190_rep1_3R4_E-F-D_Position012_11_cmle.ics	70	1	0	1.7328	0.3012625421411016	1.0	0.1459114905355603	1.0	0.3086473646699467	2.0665767938950923	0.4009052831485678	0.6023715622251091	0.3960409882383097	0.1403858813112042	0.8311660127876759	0.9915675881764112	352.0	6.602509058905601	345.0	0.7954750078774867
1047	Jan26_100x_cp190_rep1_3R4_E-F-D_Position012_11_cmle.ics	72	1	0	1.5162	0.19835214887993985	1.0	0.5158750220536572	1.0	0.33770683433292	2.354163918523416	0.5769195086651575	0.7211377889932089	0.5725683749582514	0.4020113556240027	0.6724862756748188	0.9990578987521987	250.0	4.744337530585984	216.0	0.49803652667112214
1048	Jan26_100x_cp190_rep1_3R4_E-F-D_Position012_11_cmle.ics	73	1	0	1.9493999999999998	0.4127283897832025	1.0	0.5097226605744432	1.0	0.30493620335399463	2.4377969292986026	0.5161626784732771	0.6797240507753498	0.5103762275109605	0.31566669696222144	0.7927486113350803	0.9907376608346257	430.0	8.158388132700663	463.0	1.067550517818192
1049	Jan26_100x_cp190_rep1_3R4_E-F-D_Position012_11_cmle.ics	77	1	0	2.166	0.3958473572380734	1.0	0.0	1.0	0.2854979766568867	2.3420604112441175	0.2923905032050566	0.49976548366202844	0.2804770732361021	0.02234829026422174	0.8896615029386021	0.9896612040840754	430.0	8.158388132700663	448.0	1.0329646479104755
1050	Jan26_100x_cp190_rep1_3R4_E-F-D_Position012_11_cmle.ics	78	1	0	1.7328	1.5850549683520307	2.0	0.7252201245704302	1.0	0.30020689798568345	1.9075473294820042	0.6257588111098847	0.7587755058444032	0.6236474915173373	0.40701648823108444	0.6928707268111517	0.9914514834539808	340.0	6.427957582802906	323.0	0.7447490653461686
1051	Jan26_100x_cp190_rep1_3R4_E-F-D_Position012_11_cmle.ics	78	2	0	1.2995999999999999	0.7366364150845719	2.0	0.10317500441073144	1.0	0.15880740431107465	1.0824567099786198	0.28059544197075487	0.45608953704066335	0.26083519957844814	0.04898225850669534	0.8727072335305583	0.7421087430554976	342.0	6.379031999351955	237.0	0.5464567445419256
1052	Jan26_100x_cp190_rep1_3R4_E-F-D_Position012_11_cmle.ics	79	1	0	2.166	0.32191839494987096	1.0	0.687545504971255	1.0	0.2982284291428165	2.419545833725661	0.6091617007606094	0.7559127086472374	0.6091617007606094	0.4198057075115268	0.6770346454655377	0.9959663073222077	420.0	8.005126819668275	442.0	1.0191302999473888
1053	Jan26_100x_cp190_rep1_3R4_E-F-D_Position012_11_cmle.ics	80	1	0	1.9493999999999998	0.6839232461279715	1.0	1.0317500441073144	1.0	0.3253242392504136	2.1984024569158875	0.7226034799524479	0.8459148384307792	0.7184561763752296	0.5680725170215065	0.6466098083974311	0.9860653360580188	408.0	7.713549099363484	442.0	1.0191302999473888
1054	Jan26_100x_cp190_rep1_3R4_E-F-D_Position012_11_cmle.ics	82	1	0	1.5162	2.448124330219034	1.0	1.5290417620526913	1.0	0.18375744050207649	2.143288203648488	0.9241982002269203	0.9706822335201241	0.9232108367472436	0.8264318935726102	0.3432516080169758	0.8390768471665201	238.0	4.429354561440766	148.0	0.3412472497561391
1055	Jan26_100x_cp190_rep1_3R4_E-F-D_Position012_11_cmle.ics	82	2	0	1.5162	2.073341650742703	1.0	0.0	1.0	0.20232040454565078	2.983508521608703	0.08811786001957404	0.220350947089443	0.08811786001957404	0.030794481157813598	0.9578887019543548	0.930807679419577	158.0	3.1096430618200164	84.0	0.1936808714832141
1056	Jan26_100x_cp190_rep1_3R4_E-F-D_Position012_11_cmle.ics	83	1	0	1.5162	0.6481869874133808	2.0	1.79945403326119	1.0	0.2138246499849553	3.5075694745165116	0.9820267731055169	0.9972281549432209	0.97514092643815	0.920182533291318	0.32120794236541494	0.9141762021009755	160.0	3.107527976049905	88.0	0.20290377012527194
1057	Jan26_100x_cp190_rep1_3R4_E-F-D_Position012_11_cmle.ics	83	2	0	1.2995999999999999	1.0896845700102515	2.0	1.0703829119356776	1.0	0.1975319255831899	2.736438779257781	0.839373037825473	0.9296009710210894	0.8369221432489525	0.7046438616761784	0.5211292989062715	0.7624980704497633	158.0	2.9458063199370774	83.0	0.1913751468226997
1058	Jan26_100x_cp190_rep1_3R4_E-F-D_Position013_12_cmle.ics	1	1	0	1.7328	0.3881644681754806	1.0	1.1736910802652913	1.0	0.2589216214230146	2.0707664447563254	0.8279952756452565	0.9050613123979574	0.8245996456733943	0.7095260013200403	0.5146016923235347	0.9886739686895144	284.0	5.363728040025855	229.0	0.5280109472578101
1059	Jan26_100x_cp190_rep1_3R4_E-F-D_Position013_12_cmle.ics	2	1	0	2.166	0.3089499604674582	1.0	0.0	1.0	0.2352801570126468	2.701886434594824	0.148540733807247	0.34325010329968714	0.148540733807247	0.02981355460547952	0.9516424442373254	0.9432322136504119	300.0	5.861722828354206	237.0	0.5464567445419256
1060	Jan26_100x_cp190_rep1_3R4_E-F-D_Position013_12_cmle.ics	4	1	0	1.2995999999999999	0.1980356467263936	1.0	1.2225574214657589	1.0	0.31558993033611005	2.6765717410053598	0.8994265680244823	0.9583370472709986	0.8933802775054224	0.8117182161214607	0.4027475751194263	1.0065078902144953	186.0	3.5481368378468585	134.0	0.30896710450893683
1061	Jan26_100x_cp190_rep1_3R4_E-F-D_Position013_12_cmle.ics	5	1	0	2.166	0.5473612445584909	1.0	1.5162	1.0	0.29018634667900467	2.4600163076390107	0.9597775589505555	0.9948618732609025	0.9461467113945877	0.7580136390195269	0.3916873933285172	0.9884510555094332	454.0	8.671327826788984	490.0	1.1298050836520823
1062	Jan26_100x_cp190_rep1_3R4_E-F-D_Position013_12_cmle.ics	6	1	0	1.9493999999999998	0.3114793514234065	1.0	0.6606423714395955	1.0	0.28210448725576975	2.9215037998496216	0.5720463642503887	0.677175080801991	0.5682159192388068	0.4057914515346712	0.7229209821209946	0.9971442865787666	280.0	5.414768709246917	234.0	0.5395395705603823
1063	Jan26_100x_cp190_rep1_3R4_E-F-D_Position013_12_cmle.ics	6	2	0	1.5162	0.2516763574598684	2.0	1.021380433748922	1.0	0.299906025824552	2.3879768456184043	0.663492005929257	0.7505451017901097	0.6648700595192225	0.5693718523488107	0.7063001241976866	0.9984018781370172	252.0	4.812438191337132	206.0	0.47497928006597756
1064	Jan26_100x_cp190_rep1_3R4_E-F-D_Position013_12_cmle.ics	8	1	0	1.9493999999999998	0.7841973419585038	3.0	0.1459114905355603	1.0	0.2937505263389646	2.1600735953754677	0.28047666479152367	0.5014270010270279	0.28047666479152367	0.11448264116472186	0.8672570527712049	0.9828915775861995	454.0	8.577706831427305	493.0	1.1367222576336258
1065	Jan26_100x_cp190_rep1_3R4_E-F-D_Position013_12_cmle.ics	8	2	0	1.7328	0.7583474880247923	2.0	3.2489999999999997	1.0	0.2655833355545622	2.0991635953293644	0.9914792813901518	0.9964815264008092	0.9848887558512203	0.9657287511031518	0.3497744099210358	0.9910199384187315	322.0	6.072509373287184	280.0	0.6456029049440472
1066	Jan26_100x_cp190_rep1_3R4_E-F-D_Position013_12_cmle.ics	9	1	0	2.5991999999999997	0.47817327915492286	1.0	0.1459114905355603	1.0	0.2697261017887657	2.901730617099947	0.3655535892898361	0.5633030699392167	0.3194814187889513	0.13081480341617296	0.8894834777119103	0.98632111948107	484.0	9.341759005449921	520.0	1.1989768234675162
1067	Jan26_100x_cp190_rep1_3R4_E-F-D_Position013_12_cmle.ics	10	1	0	1.9493999999999998	0.8072015909579613	1.0	0.32626801153583	1.0	0.27878523905116614	1.877765629308009	0.47766239612341177	0.660271149339559	0.4747143531737801	0.21157945372940673	0.8025321036449335	0.97653056600972	436.0	8.175448124230753	452.0	1.0421875465525332
1068	Jan26_100x_cp190_rep1_3R4_E-F-D_Position013_12_cmle.ics	12	1	0	2.3826	0.5707585873599176	1.0	0.9512265400461283	1.0	0.30039157581883497	2.897062140890793	0.6624315780806421	0.8090397482574562	0.6588194019324606	0.5013120540716636	0.7085531621547271	0.9886766246363952	490.0	9.429034743501266	559.0	1.2889000852275798
1069	Jan26_100x_cp190_rep1_3R4_E-F-D_Position013_12_cmle.ics	13	1	0	2.166	0.27547014225814276	1.0	0.0	1.0	0.20743674970737	2.392670214918274	0.18163537037747324	0.4041632192347523	0.16941091379319792	0.023613310466129325	0.9400674283399343	0.9125860075248807	418.0	8.054052403119229	366.0	0.8438952257482901
1070	Jan26_100x_cp190_rep1_3R4_E-F-D_Position013_12_cmle.ics	15	1	0	2.166	0.5597711325372938	1.0	1.5897231072394298	1.0	0.3101892382691455	2.7574030034732484	0.8619920691695591	0.9330648508774254	0.8619920691695591	0.7595227371079847	0.5018454356239778	0.9898221556255862	422.0	8.073227480419424	454.0	1.0467989958735622
1071	Jan26_100x_cp190_rep1_3R4_E-F-D_Position013_12_cmle.ics	16	1	0	2.166	0.3913433192747478	1.0	0.0	1.0	0.29126767344482796	2.3298386552580435	0.3198152339900144	0.5436355365903848	0.315894642218925	0.023764526225726446	0.8914441182911971	0.987144948015847	376.0	7.209069748355601	370.0	0.853118124390348
1072	Jan26_100x_cp190_rep1_3R4_E-F-D_Position013_12_cmle.ics	17	1	0	2.166	0.4215059979735336	1.0	0.5963412819178956	1.0	0.3007657018109005	3.0446159283413166	0.5846313929107385	0.7303826988135762	0.5511668156886121	0.39148326509696885	0.7579483265848254	0.9935395194697894	380.0	7.368676318698316	382.0	0.8807868203165214
1073	Jan26_100x_cp190_rep1_3R4_E-F-D_Position013_12_cmle.ics	18	1	0	3.0324	0.3227737780045333	1.0	0.0	1.0	0.247989594633437	2.371266449330711	0.2145176561656087	0.42820547582759516	0.16507514448339125	0.015082469785860636	0.9303605600475614	0.9428162249738165	726.0	13.977530634914348	916.0	2.1120437890312402
1074	Jan26_100x_cp190_rep1_3R4_E-F-D_Position013_12_cmle.ics	19	1	0	1.7328	0.38504518496115764	1.0	0.41270001764292574	1.0	0.30566268676094505	1.854122993918398	0.5560632462084544	0.7216715069377219	0.5465311390771217	0.32193933526944174	0.7496794025717397	0.9782823906136381	326.0	6.068279201746966	306.0	0.7055517461174229
1075	Jan26_100x_cp190_rep1_3R4_E-F-D_Position013_12_cmle.ics	20	1	0	1.9493999999999998	0.7183718357202867	1.0	0.0	1.0	0.09385124499777413	2.611427101183682	0.04193145203834011	0.14559949031352212	0.04193145203834011	0.020961668005811077	0.9740508924412031	0.8916842593000327	220.0	4.518606079893026	94.0	0.2167381180883587
1076	Jan26_100x_cp190_rep1_3R4_E-F-D_Position013_12_cmle.ics	20	2	0	1.7328	2.6112209458970654	4.0	2.3825999999999996	1.0	0.16515552829528907	3.4053706787930573	0.9652471735936955	0.9872821861329567	0.9627758434580767	0.9243606599952927	0.24475037863368487	0.7685471044994614	218.0	4.122831935375998	123.0	0.2836041332432778
1077	Jan26_100x_cp190_rep1_3R4_E-F-D_Position013_12_cmle.ics	20	3	0	1.5162	1.8184399922797845	4.0	0.32626801153583	1.0	0.08590544878728526	2.4346948719341723	0.501018561353104	0.7070499866085559	0.498790712019024	0.208247100549455	0.752429822185409	0.4572646620681941	274.0	5.023224736270108	125.0	0.28821558256430674
1078	Jan26_100x_cp190_rep1_3R4_E-F-D_Position013_12_cmle.ics	20	4	0	1.083	0.5286584133469172	3.0	0.3095250132321943	1.0	0.21964129046475228	2.550651936151709	0.3128038437502536	0.4729736310291934	0.3128038437502536	0.19839627312053112	0.8666412316211968	0.8881477086426112	140.0	2.5903581104213593	73.0	0.16831790021755516
1079	Jan26_100x_cp190_rep1_3R4_E-F-D_Position013_12_cmle.ics	20	5	0	1.083	1.2290677713787492	4.0	1.0024833655297731	1.0	0.17903861258425513	3.266216031107325	0.6456542734938684	0.7153912330679393	0.647350523077922	0.5562217460819882	0.6651911432546112	0.8043163245223832	118.0	2.262545321286284	51.0	0.11759195768623716
1080	Jan26_100x_cp190_rep1_3R4_E-F-D_Position013_12_cmle.ics	22	1	0	1.2995999999999999	1.262245877466746	1.0	1.5338067085748235	1.0	0.2858448059506674	3.213862118489162	0.9031527219350309	0.9384347012147127	0.9011849299040569	0.852112451337035	0.3548917642667596	0.954376806022337	110.0	2.130574171324209	58.0	0.13373203030983835
1081	Jan26_100x_cp190_rep1_3R4_E-F-D_Position013_12_cmle.ics	22	2	0	1.5162	1.8453146093777848	1.0	1.8725829911983063	1.0	0.3016172195643787	2.6680337517445913	0.9671751015806157	0.9899217137873083	0.9664730784776735	0.9242665985916991	0.21492731234319098	0.9826761721781793	186.0	3.5481368378468585	131.0	0.3020499305273935
1082	Jan26_100x_cp190_rep1_3R4_E-F-D_Position013_12_cmle.ics	23	1	0	1.5162	0.3360952089990708	2.0	1.996395684228742	1.0	0.28277752348369806	2.558262532549398	0.9657344899603962	0.9871352681705129	0.9588709887081539	0.9234485627377744	0.33276622835028896	0.9967150216839905	208.0	3.946165373503193	150.0	0.3458586990771681
1083	Jan26_100x_cp190_rep1_3R4_E-F-D_Position013_12_cmle.ics	23	2	0	1.5162	0.22864914217315507	1.0	0.0	1.0	0.22185937968729583	3.241576596483906	0.11878536826323954	0.19944017401402164	0.08276065272590191	0.030053816089364173	0.9417325811080971	0.919514458786248	152.0	2.952151577247411	83.0	0.1913751468226997
1084	Jan26_100x_cp190_rep1_3R4_E-F-D_Position013_12_cmle.ics	24	1	0	2.3826	0.41316211480292175	2.0	0.9077480443748005	1.0	0.27670682586511214	2.932636907492675	0.6676110548975259	0.8139932146896018	0.6660238477868381	0.5007638434220185	0.7087059475868122	0.991198613601495	470.0	9.052296370915238	504.0	1.162085228899285
1085	Jan26_100x_cp190_rep1_3R4_E-F-D_Position013_12_cmle.ics	26	1	0	2.166	1.3748478492659832	1.0	0.23070632344123612	1.0	0.3143948188845479	2.687742953825549	0.41687056392754224	0.6369938642608881	0.41200212471402103	0.17108548627928277	0.8170703980342544	0.9916419262778524	436.0	8.339284866113685	480.0	1.106747837046938
1086	Jan26_100x_cp190_rep1_3R4_E-F-D_Position013_12_cmle.ics	27	1	0	2.166	0.2589199438435949	1.0	0.0	1.0	0.27363616788777734	2.234137727296413	0.2929777992277992	0.4977759009009009	0.28728684041184044	0.02009732947232947	0.8723275702603944	0.9711831215104727	468.0	8.867169465961986	498.0	1.1482508809361982
1087	Jan26_100x_cp190_rep1_3R4_E-F-D_Position013_12_cmle.ics	28	1	0	2.166	0.3886291830346928	1.0	0.20635000882146287	1.0	0.3000887905961455	2.7310554468055517	0.3851253356329499	0.5526355761127335	0.3851253356329499	0.15623346334006233	0.8423833341030511	0.9927126642453473	398.0	7.6773140305331955	409.0	0.9430413861504117
1088	Jan26_100x_cp190_rep1_3R4_E-F-D_Position013_12_cmle.ics	29	1	0	2.166	0.49881453941185583	1.0	0.8664	1.0	0.30099734863578814	2.603905100644285	0.878503293899126	0.9628275455026777	0.8521911589837953	0.5527002161214446	0.5513982776030721	0.982544441806141	430.0	8.205198630381501	460.0	1.0606333438366489
1089	Jan26_100x_cp190_rep1_3R4_E-F-D_Position013_12_cmle.ics	30	1	0	2.3826	0.5785553522475413	1.0	0.65253602307166	1.0	0.2754761091636428	2.883465783333986	0.5896280570033167	0.7381820169843641	0.5881929511243941	0.4037203411451689	0.7359116109535971	0.9840775272434171	428.0	8.254124213832451	437.0	1.0076016766448164
1090	Jan26_100x_cp190_rep1_3R4_E-F-D_Position013_12_cmle.ics	31	1	0	2.5991999999999997	0.7957390694806503	1.0	1.857150079393166	1.0	0.2679177787270476	1.9938708706558619	0.8150956048975991	0.8869337347906414	0.8140379539179218	0.7486379930735112	0.6113949350237974	0.9440885191312158	692.0	12.983656144027723	886.0	2.042872049215806
1091	Jan26_100x_cp190_rep1_3R4_E-F-D_Position013_12_cmle.ics	32	1	0	1.7328	0.5530308584603314	1.0	0.9733510449106972	1.0	0.3119430162897947	2.109154585362178	0.6926722549080621	0.8227137598077466	0.6914132250791083	0.5460551196557056	0.6124794478664252	0.9608487663324182	398.0	7.419856293288586	417.0	0.9614871834345272
1092	Jan26_100x_cp190_rep1_3R4_E-F-D_Position013_12_cmle.ics	33	1	0	2.166	0.2365223325765963	1.0	0.0	1.0	0.24463904730465283	1.9246170869068286	0.30599439498028325	0.5062395112555079	0.30599439498028325	0.021299901622810282	0.8535856254145613	0.9167256909388991	476.0	9.06935636244533	483.0	1.1136650110284811
1093	Jan26_100x_cp190_rep1_3R4_E-F-D_Position013_12_cmle.ics	34	1	0	1.9493999999999998	3.747960486018635	1.0	1.2536039404732575	1.0	0.23594230948873604	2.99608423162843	0.8966931340495096	0.9702568893040635	0.8931433909388137	0.7502335357309668	0.4589621767651755	0.9430667047281548	280.0	5.344552962725656	214.0	0.4934250773500932
1094	Jan26_100x_cp190_rep1_3R4_E-F-D_Position013_12_cmle.ics	35	1	0	2.166	0.6409231686432744	1.0	1.5338067085748235	1.0	0.28702650550266834	2.648796695495822	0.8621869001236618	0.9344359416150546	0.8621869001236618	0.7659143473604147	0.4347837579685799	0.9923407807471001	390.0	7.451721885209444	388.0	0.8946211682796081
1095	Jan26_100x_cp190_rep1_3R4_E-F-D_Position013_12_cmle.ics	36	1	0	1.5162	0.2584974886190328	1.0	0.20635000882146287	1.0	0.2871210007844945	2.316646152471971	0.4171725274248797	0.6061386203009149	0.4018341065776352	0.20890603997745305	0.7879651537228267	0.9997036780228413	238.0	4.47616505912161	185.0	0.426559062195174
1096	Jan26_100x_cp190_rep1_3R4_E-F-D_Position013_12_cmle.ics	37	1	0	2.3826	0.3930475850857993	1.0	1.4199491695140265	1.0	0.29979810343207347	2.971217401600292	0.8311175775211421	0.910925707011003	0.8147403837410203	0.7193871055742476	0.5416540576218971	0.9920163833908127	418.0	8.077457651959644	440.0	1.0145188506263596
1097	Jan26_100x_cp190_rep1_3R4_E-F-D_Position013_12_cmle.ics	38	1	0	1.2995999999999999	2.339460081234579	1.0	0.0	1.0	0.30452714796360547	2.2212558299079395	0.2707983898020798	0.47232938238473293	0.26308285810130827	0.030792239740579225	0.851862774492458	0.9990753279976421	230.0	4.297383411478693	181.0	0.41733616355311615
1098	Jan26_100x_cp190_rep1_3R4_E-F-D_Position013_12_cmle.ics	40	1	0	1.9493999999999998	0.7653788246071697	1.0	1.0389843448820495	1.0	0.24329887777466477	1.4867581292129577	0.7397485470837482	0.8562157030725416	0.739229896501424	0.588124290907407	0.6298274558669841	0.9652992014182946	442.0	8.309534359962942	431.0	0.9937673286817297
1099	Jan26_100x_cp190_rep1_3R4_E-F-D_Position013_12_cmle.ics	41	1	0	2.3826	1.0444026027373494	1.0	0.928575039696583	1.0	0.30410007217968993	2.745253120498408	0.6937203580216097	0.8104945975822844	0.6696680098420283	0.5014477766287487	0.7274151397070624	0.9911239126453182	488.0	9.431149829271378	559.0	1.2889000852275798
1100	Jan26_100x_cp190_rep1_3R4_E-F-D_Position013_12_cmle.ics	42	1	0	2.166	0.35998559198393326	1.0	1.8410516456738788	1.0	0.30722463144947526	2.738976993616441	0.9145194016042725	0.9639722038246024	0.9131054131054132	0.8410287949033336	0.4047290923325963	0.9910696536160551	376.0	7.185664499515181	380.0	0.8761753709954926
1101	Jan26_100x_cp190_rep1_3R4_E-F-D_Position013_12_cmle.ics	43	1	0	1.5162	0.41525914445773077	1.0	1.3229242629964544	1.0	0.2895702494687832	2.444154032198516	0.8762851994488217	0.9405010069603928	0.875128078295587	0.7647996678797301	0.4480286073674155	0.9799122488042029	268.0	5.076380491261283	222.0	0.5118708746342088
1102	Jan26_100x_cp190_rep1_3R4_E-F-D_Position013_12_cmle.ics	44	1	0	1.5162	0.2612510611120982	1.0	0.815064591942846	1.0	0.32658128179858176	2.7565236041902006	0.6994763839376995	0.816080969356459	0.6974405931352068	0.5669232889133855	0.6443972634149551	0.9919397199861524	228.0	4.369714243770065	185.0	0.426559062195174
1103	Jan26_100x_cp190_rep1_3R4_E-F-D_Position013_12_cmle.ics	45	1	0	2.3826	0.27730116751935824	1.0	1.5162	1.0	0.2550994178665936	1.7671618450801954	0.8904213122393081	0.9872708468296453	0.8904213122393081	0.6533389402222298	0.3789369129150851	0.9537455526937189	600.0	11.419177421782985	698.0	1.6093958130390889
1104	Jan26_100x_cp190_rep1_3R4_E-F-D_Position013_12_cmle.ics	45	2	0	1.7328	0.8657677086501419	2.0	0.5556144027286182	1.0	0.2988716042488274	2.103939902786823	0.46816006910111724	0.6130176427578317	0.46816006910111724	0.3002015449251973	0.8336703687515482	0.9953273961743958	364.0	6.800465783848712	357.0	0.82314370380366
1105	Jan26_100x_cp190_rep1_3R4_E-F-D_Position013_12_cmle.ics	46	1	0	2.166	0.56877479419398	1.0	0.8875449473696695	1.0	0.30217782677832417	2.8281258703283303	0.6834853225054915	0.8035371404871505	0.681790485358348	0.5224450714033354	0.6305155984883309	0.9942140784297705	386.0	7.432546807909243	392.0	0.903844066921666
1106	Jan26_100x_cp190_rep1_3R4_E-F-D_Position013_12_cmle.ics	47	1	0	2.3826	0.5725039865563317	1.0	0.6190500264643886	1.0	0.2847645076670798	2.8691362970861203	0.5810938678871701	0.7302616495971255	0.5767295676133072	0.3872326501348473	0.7359870536840779	0.9898755287675951	450.0	8.698963247169631	479.0	1.1044421123864234
1107	Jan26_100x_cp190_rep1_3R4_E-F-D_Position013_12_cmle.ics	49	1	0	1.9493999999999998	0.2907716391340094	1.0	0.0	1.0	0.21724825230966233	2.9220650510075403	0.1534849774966549	0.32559299355309573	0.15329035397153631	0.024583384016543	0.9453794312559626	0.8991721383529878	264.0	5.057205413961087	188.0	0.4334762361767174
1108	Jan26_100x_cp190_rep1_3R4_E-F-D_Position013_12_cmle.ics	49	2	0	1.083	4.7600392225379835	1.0	0.8595614345612763	1.0	0.15719740944227395	1.24464208580664	0.7086242549568179	0.8360357620727406	0.7094757328792117	0.5328548838340834	0.5954196092479953	0.8173765356428666	218.0	3.865374198131378	120.0	0.2766869592617345
1109	Jan26_100x_cp190_rep1_3R4_E-F-D_Position013_12_cmle.ics	50	1	0	2.3826	0.49510498801001773	1.0	0.0	1.0	0.24054795643892668	2.6644014886475587	0.17902855050275535	0.40921063661753093	0.17902855050275535	0.02126176368072499	0.916860572306086	0.9551655026700443	460.0	8.805414062521178	455.0	1.0491047205340767
1110	Jan26_100x_cp190_rep1_3R4_E-F-D_Position013_12_cmle.ics	52	1	0	2.5991999999999997	0.1937515684278559	1.0	0.0	1.0	0.10091463501191439	2.2184188738936883	0.06272061707412734	0.2791401303625124	0.06272061707412734	0.021933305941019367	0.9572926170476095	0.8413884809318104	490.0	9.780113476107575	324.0	0.7470547900066831
1111	Jan26_100x_cp190_rep1_3R4_E-F-D_Position013_12_cmle.ics	52	2	0	1.5162	4.548010826291924	1.0	0.8318234787411565	1.0	0.1427573930878131	2.7741017619702966	0.6020301439964141	0.6760570942980408	0.5961236762975552	0.4899870197784958	0.7301059773321626	0.7468440566497219	202.0	3.7184581424093275	102.0	0.23518391537247432
1112	Jan26_100x_cp190_rep1_3R4_E-F-D_Position013_12_cmle.ics	53	1	0	2.166	0.5160860038295518	1.0	1.083	1.0	0.2841641596211873	2.361521132352087	0.8065161647141637	0.8969983407913922	0.8033083614058022	0.6421866358288502	0.5603950658322163	0.978159106929858	398.0	7.58369303517152	398.0	0.9176784148847528
1113	Jan26_100x_cp190_rep1_3R4_E-F-D_Position013_12_cmle.ics	54	1	0	2.166	0.6524758585297875	1.0	0.0	1.0	0.21725093044850047	2.610550181905378	0.19918489771153164	0.48230415221348355	0.1880917219035844	0.024458792686975536	0.9398624867150341	0.8896596398612722	398.0	7.6305035328523605	348.0	0.8023921818590299
1114	Jan26_100x_cp190_rep1_3R4_E-F-D_Position013_12_cmle.ics	56	1	0	2.166	0.8343643902108765	1.0	1.9493999999999998	1.0	0.29450914058571703	2.000815422188077	0.976187302363126	0.9981393437159806	0.9687928136085253	0.8390541571319603	0.3104212087506136	0.9864128825004244	482.0	9.086416353975412	540.0	1.245091316677805
1115	Jan26_100x_cp190_rep1_3R4_E-F-D_Position013_12_cmle.ics	57	1	0	1.9493999999999998	0.1970854085124984	1.0	0.0	1.0	0.29429692517893713	2.3707422265914158	0.2877981846199082	0.5005472276521483	0.2877981846199082	0.023996340925549815	0.853177444022849	0.9948919207350049	372.0	7.096273675693725	366.0	0.8438952257482901
1116	Jan26_100x_cp190_rep1_3R4_E-F-D_Position013_12_cmle.ics	59	1	0	1.5162	0.6436180985925817	1.0	0.639412489864916	1.0	0.2800901754771584	2.81786992644406	0.7150283746818905	0.8229814509873301	0.7046039112151441	0.5244689103305616	0.6152221063793858	0.9828216080580093	204.0	3.926990296202996	145.0	0.33433007577459584
1117	Jan26_100x_cp190_rep1_3R4_E-F-D_Position013_12_cmle.ics	60	1	0	2.3826	0.5278158167937017	1.0	0.0	1.0	0.10700421657759514	3.7018866628032834	5.422522991497484E-6	0.11358423347214992	0.03325362224535832	0.016624099861183413	0.9947581980614026	0.8567458607679164	200.0	4.165272956147416	87.0	0.20059804546475749
1118	Jan26_100x_cp190_rep1_3R4_E-F-D_Position013_12_cmle.ics	60	2	0	1.9493999999999998	3.245348086825525	1.0	0.5097226605744432	1.0	0.3123226936882885	2.6517843375243233	0.4683378882526462	0.6122787610619469	0.46022037133437443	0.269941328301232	0.8278958050629319	0.9964670561427125	318.0	6.123550042508245	298.0	0.6871059488333073
1119	Jan26_100x_cp190_rep1_3R4_E-F-D_Position013_12_cmle.ics	60	3	0	1.7328	0.31433363459721847	3.0	0.0	1.0	0.2336641348416096	2.686004528407908	0.12071891809821274	0.24593039649488113	0.12071891809821274	0.016624099861183413	0.9590606613294178	0.9313899617907402	240.0	4.6612919640748585	169.0	0.38966746762694277
1120	Jan26_100x_cp190_rep1_3R4_E-F-D_Position013_12_cmle.ics	60	4	0	1.5162	1.2552761980227252	3.0	0.0	1.0	0.281424134121645	2.467368158750156	0.13684550147492625	0.24593039649488113	0.12072705188269998	0.016624099861183413	0.9588540145044131	0.9990816986374761	222.0	4.235628008037876	165.0	0.3804445689848849
1121	Jan26_100x_cp190_rep1_3R4_E-F-D_Position013_12_cmle.ics	61	1	0	2.166	0.6258454335518151	1.0	0.20635000882146287	1.0	0.28666879578402105	3.095037086978816	0.4920797110851607	0.6906140521603736	0.49153907702954025	0.17128368150166515	0.8009699473010726	0.9914879347159606	378.0	7.300575657947168	370.0	0.853118124390348
1122	Jan26_100x_cp190_rep1_3R4_E-F-D_Position013_12_cmle.ics	63	1	0	1.9493999999999998	0.8476651385239343	2.0	2.3825999999999996	1.0	0.27266969981039907	3.0338941284178143	0.9827065476134471	0.9964340487189861	0.9800062098360038	0.9348178918547652	0.24827646049390797	0.9899881586000392	310.0	6.014984141386587	268.0	0.6179342090178737
1123	Jan26_100x_cp190_rep1_3R4_E-F-D_Position013_12_cmle.ics	63	2	0	1.5162	2.2140461372536104	2.0	2.2731475487546535	1.0	0.2731117070250386	2.5029409889466354	0.9407101794266252	0.9640840962336403	0.9402350328839043	0.8988549438762549	0.36216108383419027	0.9958939572738331	216.0	4.148352269986528	156.0	0.35969304704025484
1124	Jan26_100x_cp190_rep1_3R4_E-F-D_Position013_12_cmle.ics	64	1	0	2.166	0.7473689176322966	1.0	0.5158750220536572	1.0	0.2962433455765694	2.787768354682582	0.5245065899511607	0.676133449298633	0.5187841484355835	0.32396690528757166	0.7721899830307287	0.9919861338369544	426.0	8.186023553081302	450.0	1.0375760972315042
1125	Jan26_100x_cp190_rep1_3R4_E-F-D_Position013_12_cmle.ics	65	1	0	2.166	1.076971858109889	1.0	1.3452374738224686	1.0	0.28441820996891226	2.3040274044670332	0.7976742588202961	0.9060621285513072	0.7981294445017005	0.6712958191624584	0.5699297470957466	0.9866639958330875	442.0	8.47337110184587	466.0	1.0744676917997353
1126	Jan26_100x_cp190_rep1_3R4_E-F-D_Position013_12_cmle.ics	66	1	0	2.166	0.5841032031298661	1.0	0.0	1.0	0.11869617408960507	1.692113569505994	0.1322342710042282	0.3142831419310952	0.10365731663398824	0.026186093660384404	0.945569930622997	0.8524837437272583	440.0	8.639322929498922	299.0	0.6894116734938217
1127	Jan26_100x_cp190_rep1_3R4_E-F-D_Position013_12_cmle.ics	67	1	0	2.5991999999999997	0.8205524503000977	1.0	0.639412489864916	1.0	0.27558796231968896	1.9961178322949034	0.5573433789663251	0.7411011681833395	0.5573433789663251	0.322208631488358	0.7918183451652478	0.9762015562079734	706.0	13.296524027402837	926.0	2.135101035636384
1128	Jan26_100x_cp190_rep1_3R4_E-F-D_Position013_12_cmle.ics	67	2	0	1.5162	1.3798118901630725	2.0	0.0	1.0	0.16498815585258894	2.35579721902616	0.0292862606977226	0.04958404385867053	0.0292862606977226	0.014641138221747653	0.9898604593698791	0.9072422039552781	144.0	2.8201804272853366	66.0	0.15217782759395398
1129	Jan26_100x_cp190_rep1_3R4_E-F-D_Position013_12_cmle.ics	68	1	0	2.166	0.709059168858348	1.0	0.72222503087512	1.0	0.295904684518308	2.6375771559972248	0.600095342120853	0.7489817831753555	0.6066350710900474	0.4359958160545024	0.7046435343675733	0.9919355167521096	416.0	7.962546493527657	434.0	1.0006845026632731
1130	Jan26_100x_cp190_rep1_3R4_E-F-D_Position013_12_cmle.ics	69	1	0	1.083	0.41133355999066984	1.0	0.6275890508929507	1.0	0.3265637110307498	2.744131512177778	0.6357369694525657	0.7350035285815102	0.6354975299929428	0.5087836475451154	0.6872952140986739	1.0058529739088418	126.0	2.4179217200887786	76.0	0.1752350741990985
1131	Jan26_100x_cp190_rep1_3R4_E-F-D_Position013_12_cmle.ics	69	2	0	1.083	0.8704686159449598	1.0	0.3095250132321943	1.0	0.3172445868638787	2.4077715987210873	0.4654199011997177	0.6266508720637161	0.4654199011997177	0.2830363443895554	0.8066994072033035	0.9869794833622871	136.0	2.5711830331211623	84.0	0.1936808714832141
1132	Jan26_100x_cp190_rep1_3R4_E-F-D_Position013_12_cmle.ics	70	1	0	1.7328	0.8141495251292146	2.0	1.4199491695140265	1.0	0.20610909557958493	1.1686375559245337	0.7492173349135715	0.8363405375791051	0.7481914846038596	0.6600410340123885	0.6468664871674913	0.9007428471762139	412.0	7.756129425504102	357.0	0.82314370380366
1133	Jan26_100x_cp190_rep1_3R4_E-F-D_Position013_12_cmle.ics	70	2	0	1.5162	2.6225350700977543	2.0	2.265155469265729	1.0	0.3222532144062056	2.28552409516746	0.9008447192468526	0.9461344730427782	0.9013031373689036	0.8394502336814329	0.4916351272151319	0.9983415430412705	250.0	4.7677427794264045	211.0	0.48650790336854977
1134	Jan26_100x_cp190_rep1_3R4_E-F-D_Position013_12_cmle.ics	70	3	0	1.5162	0.5054435854012824	1.0	0.0	1.0	0.3013478505176401	2.720016420779865	0.14064212079876562	0.26152055054898365	0.12667993470336994	0.01693212057514703	0.9510835034822687	0.9966625063104664	200.0	3.8375994723815383	146.0	0.3366358004351103
1135	Jan26_100x_cp190_rep1_3R4_E-F-D_Position013_12_cmle.ics	71	1	0	1.9493999999999998	0.7711646085639565	1.0	1.8369787278692045	1.0	0.30641758905923505	2.592898571082834	0.8049886415059158	0.8767449898694513	0.8046680113425763	0.7170757164719767	0.6346360919515625	0.9949366665702225	346.0	6.632259565056349	335.0	0.7724177612723421
1136	Jan26_100x_cp190_rep1_3R4_E-F-D_Position013_12_cmle.ics	71	2	0	1.083	2.6772573945807903	1.0	0.0	1.0	0.2427659618000343	3.0537268648891467	0.044285620078270145	0.1598807528669112	0.044285620078270145	0.015038919044294717	0.9830885697017736	0.8934089383221001	108.0	2.08587875941348	52.0	0.1198976823467516
1137	Jan26_100x_cp190_rep1_3R4_E-F-D_Position013_12_cmle.ics	71	3	0	2.166	0.9579172826683342	2.0	1.1535316172061807	1.0	0.2764963681048544	2.2709430384052283	0.6994967698216523	0.8048908606759612	0.6994967698216523	0.5256083445705488	0.7256425381691748	0.9868824861597113	462.0	8.826704225591481	491.0	1.132110808312597
1138	Jan26_100x_cp190_rep1_3R4_E-F-D_Position013_12_cmle.ics	72	1	0	1.2995999999999999	0.6683676845741633	2.0	0.0	1.0	0.2256364189072247	2.129491770866408	0.2600187760370827	0.426260048113595	0.2600187760370827	0.031136928162099786	0.8800108026152524	0.8145569597483122	238.0	4.40594931260035	164.0	0.3781388443243705
1139	Jan26_100x_cp190_rep1_3R4_E-F-D_Position013_12_cmle.ics	73	1	0	2.3826	0.42204580337064085	1.0	2.2119648004745165	1.0	0.28841779213424257	2.8572985318743522	0.9359191156134681	0.9718986811641157	0.9354291945539743	0.8734778863857259	0.36206325352987795	0.9825814510315304	466.0	8.939500298253355	508.0	1.1713081275413426
1140	Jan26_100x_cp190_rep1_3R4_E-F-D_Position013_12_cmle.ics	74	1	0	1.5162	1.6862763964309833	1.0	0.6921189703237084	1.0	0.24206656532237278	1.4579344889995458	0.6711879291459784	0.8269012704892325	0.6711879291459784	0.42977326134055194	0.6272638069487152	0.941689527444043	378.0	6.902686427660038	340.0	0.7839463845749143
1141	Jan26_100x_cp190_rep1_3R4_E-F-D_Position013_12_cmle.ics	75	1	0	1.9493999999999998	0.9767197683527147	1.0	2.242501665206134	1.0	0.27994389982483303	1.7609957831221275	0.9569066915475972	0.9855975145538555	0.9532092926305132	0.9057436238479749	0.36853507032942695	0.9733810098531434	404.0	7.624158275542027	404.0	0.9315127628478393
1142	Jan26_100x_cp190_rep1_3R4_E-F-D_Position013_12_cmle.ics	76	1	0	2.5991999999999997	0.42172030524706783	1.0	0.0	1.0	0.2264508630397204	2.979431936503221	0.17476242477752735	0.40238853133204766	0.17476242477752735	0.021870861311833453	0.921280227615897	0.9434750035268779	452.0	8.81387440560162	430.0	0.9914616040212152
1143	Jan26_100x_cp190_rep1_3R4_E-F-D_Position013_12_cmle.ics	78	1	0	1.7328	1.9054664274217867	1.0	0.4660867564761642	1.0	0.2703216929263457	2.8994054012004034	0.6470588235294118	0.8034474179521017	0.631904030461026	0.40037968111113514	0.7411447002210815	0.9876325150881268	234.0	4.456989981821409	175.0	0.40350181559002946
1144	Jan26_100x_cp190_rep1_3R4_E-F-D_Position013_12_cmle.ics	80	1	0	2.3826	0.7540281459670963	2.0	1.2944547249242173	1.0	0.13854986314287152	3.196967022866057	0.8587823495357962	0.9321785415639272	0.8378878192071013	0.6976189455176998	0.5297334463657588	0.7553053505906476	486.0	9.03537568475437	375.0	0.8646467476929202
1145	Jan26_100x_cp190_rep1_3R4_E-F-D_Position013_12_cmle.ics	81	1	0	1.5162	4.228195427609976	2.0	0.0	1.0	0.2912161111856108	2.5868417932092114	0.3380565856210127	0.5194845832671704	0.33530109565753463	0.031846925527045836	0.8685174560453343	0.9914629871485399	230.0	4.414409655680792	177.0	0.40811326491105837
1146	Jan26_100x_cp190_rep1_3R4_E-F-D_Position013_12_cmle.ics	82	1	0	2.166	1.50577022922054	1.0	1.3107987492438529	1.0	0.2796371203943245	3.1568394891793377	0.8586316821971555	0.9198048763399426	0.8563108666713375	0.7519091991872767	0.4413639705634535	0.9943277875390255	276.0	5.418998880787138	228.0	0.5257052225972955
1147	Jan26_100x_cp190_rep1_3R4_E-F-D_Position013_12_cmle.ics	83	1	0	2.166	1.168312222715901	1.0	0.913592684735068	1.0	0.2929776865476738	2.360477391384558	0.6686778900461972	0.792298014225283	0.6681676183947087	0.5074768430155107	0.6242634644437597	0.9876558392996935	466.0	8.916095049412933	512.0	1.1805310261834003
1148	Jan26_100x_cp190_rep1_3R4_E-F-D_Position013_12_cmle.ics	84	1	0	1.7328	0.580764546500463	1.0	0.0	1.0	0.20191133923918744	2.9379113022267984	0.17197602529614422	0.3503515975270187	0.14709519090093917	0.03094058237764878	0.9303940731811637	0.9356899453683293	218.0	4.263263428418518	136.0	0.31357855382996574
1149	Jan26_100x_cp190_rep1_3R4_E-F-D_Position013_12_cmle.ics	86	1	0	2.166	6.33081921616766	1.0	0.5158750220536572	1.0	0.2789175661876478	2.556371027028037	0.5715156802179119	0.7225028707750648	0.536607945593249	0.3252632656512876	0.7751480065866339	0.9925963584066885	434.0	8.317994703043375	449.0	1.0352703725709897
1150	Jan26_100x_cp190_rep1_3R4_E-F-D_Position013_12_cmle.ics	87	1	0	1.7328	0.46935478240840894	1.0	1.2995999999999999	1.0	0.34603655782052983	2.639558971206595	0.8665515414922255	0.942149599843275	0.8592014279391385	0.7440629512193352	0.5384863447139275	0.997194052183279	292.0	5.612725434190032	276.0	0.6363800063019892
1151	Jan26_100x_cp190_rep1_3R4_E-F-D_Position013_12_cmle.ics	88	1	0	2.3826	0.5971804667286332	1.0	0.6497999999999999	1.0	0.2878223129676172	2.8791017622373603	0.7960250832363094	0.8805850031660437	0.7479584124844251	0.4560165042792655	0.5768293861573265	0.9884553137057743	454.0	8.788354070991085	488.0	1.1251936343310536
1152	Jan26_100x_cp190_rep1_3R4_E-F-D_Position014_13_cmle.ics	1	1	0	2.166	0.45042775457247547	2.0	0.0	1.0	0.2667381059889562	2.346068188915642	0.26476302664994034	0.5058268059847627	0.26476302664994034	0.02088815286234434	0.8894300160968481	0.9824042400241509	472.0	8.956560289783448	498.0	1.1482508809361982
1153	Jan26_100x_cp190_rep1_3R4_E-F-D_Position014_13_cmle.ics	3	1	0	2.166	0.6205342963483392	1.0	0.1459114905355603	1.0	0.2883103696087171	1.7486665324227866	0.4155670861933304	0.659748284001784	0.40533817765159347	0.12657957046561297	0.8366628010907702	0.9777457114680956	492.0	9.146056671646113	551.0	1.2704542879434642
1154	Jan26_100x_cp190_rep1_3R4_E-F-D_Position014_13_cmle.ics	4	1	0	2.166	0.6455683888923921	1.0	0.46141264688247224	1.0	0.2970017010559849	2.701075770165694	0.5002734305888408	0.6665976388464446	0.4935944863525968	0.2941349138693645	0.7846324932629227	0.9889856980990928	456.0	8.669212741018873	499.0	1.1505566055967125
1155	Jan26_100x_cp190_rep1_3R4_E-F-D_Position014_13_cmle.ics	5	1	0	1.9493999999999998	0.6818780106641165	1.0	0.20635000882146287	1.0	0.26089890638516583	1.4346665196396586	0.3785750261516408	0.5974623222657006	0.37507006056849146	0.12593338757377345	0.8273007104073514	0.9510901189408119	638.0	11.636448529395485	774.0	1.7846308872381873
1156	Jan26_100x_cp190_rep1_3R4_E-F-D_Position014_13_cmle.ics	6	1	0	1.7328	1.3970644524640274	1.0	1.0951397134915137	1.0	0.29989527351976036	2.6849554625321765	0.8228791218289468	0.9135960931760232	0.8095941916245301	0.6864644107351225	0.6267233063127065	1.0016239333031753	272.0	5.212581812763581	231.0	0.5326223965788388
1157	Jan26_100x_cp190_rep1_3R4_E-F-D_Position014_13_cmle.ics	7	1	0	2.3826	0.13065614586334665	1.0	1.9493999999999998	1.0	0.2607471913652561	2.334215335611691	0.9278889226403559	0.9736879544432098	0.9254203659769832	0.8463938693664422	0.45289347330019075	0.9764946691326044	492.0	9.30989341352906	524.0	1.208199722109574
1158	Jan26_100x_cp190_rep1_3R4_E-F-D_Position014_13_cmle.ics	8	1	0	2.3826	1.857906376295401	1.0	0.23070632344123612	1.0	0.31447031566986006	2.7470531093711945	0.40555230460490177	0.5962678288715532	0.4008027255332058	0.16871775725091634	0.8279566891757312	0.9914522589877589	482.0	9.25025309585835	558.0	1.2865943605670653
1159	Jan26_100x_cp190_rep1_3R4_E-F-D_Position014_13_cmle.ics	10	1	0	2.3826	0.5214583204382531	1.0	1.8810907217703936	1.0	0.23359194584787285	1.485316153819112	0.8441303333102829	0.9065114791508194	0.8409363978977941	0.7438660448793306	0.5605277295594387	0.9531083714339013	746.0	13.97978502605365	926.0	2.135101035636384
1160	Jan26_100x_cp190_rep1_3R4_E-F-D_Position014_13_cmle.ics	11	1	0	1.2995999999999999	0.12886254694954663	1.0	0.0	1.0	0.22699880965159783	2.3312192878533455	0.15597387629658085	0.3386019794010574	0.11329418436602455	0.0396703437425681	0.918939078683848	0.9425231329370798	182.0	3.4821512628658207	110.0	0.2536297126565899
1161	Jan26_100x_cp190_rep1_3R4_E-F-D_Position014_13_cmle.ics	12	1	0	1.7328	0.7529139200596114	1.0	0.2918229810711206	1.0	0.2934796275715634	2.6117807751605455	0.4870906694603089	0.6340906018721909	0.48238484674394244	0.23612331452130716	0.7532820886779539	0.9819629347620074	270.0	5.167886400852852	226.0	0.5210937732762666
1162	Jan26_100x_cp190_rep1_3R4_E-F-D_Position014_13_cmle.ics	13	1	0	2.166	0.1769696336371871	1.0	0.7817319754002556	1.0	0.3134409397846793	2.5315617369570482	0.6648317896050295	0.7975980227479964	0.6542592503719346	0.4771344243413159	0.6990022376585535	0.9941546416565777	398.0	7.607098284011939	418.0	0.9637929080950418
1163	Jan26_100x_cp190_rep1_3R4_E-F-D_Position014_13_cmle.ics	15	1	0	2.166	1.4780591647940375	4.0	1.9493999999999998	1.0	0.15184235433153148	2.4900044262572565	0.9410350821021818	0.9919098476878745	0.9408795682202808	0.7668332342313497	0.3550739500946905	0.8581429587504048	432.0	7.7583838166434225	329.0	0.7585834133092554
1164	Jan26_100x_cp190_rep1_3R4_E-F-D_Position014_13_cmle.ics	15	2	0	1.9493999999999998	0.4016101555429268	1.0	1.80482546240828	1.0	0.27017539465868284	2.862955288978721	0.7935964872158441	0.8653204043360929	0.7926519690801811	0.699782737959109	0.5866068296178525	0.958108082506787	330.0	6.344912016291777	293.0	0.675577325530735
1165	Jan26_100x_cp190_rep1_3R4_E-F-D_Position014_13_cmle.ics	15	3	0	1.5162	1.9618785483427252	4.0	2.0464242661713827	1.0	0.08896203121347583	1.7673063922373482	0.8325755843205416	0.8886680693408956	0.8313749256735123	0.7539884736769885	0.5713060702764997	0.5724192966723705	278.0	4.995589315889467	130.0	0.29974420586687905
1166	Jan26_100x_cp190_rep1_3R4_E-F-D_Position014_13_cmle.ics	15	4	0	0.8664	0.24979942322959825	2.0	3.0324	1.0	0.19085175370557994	1.2210994587088433	0.9399350500846179	0.956642501029136	0.9395554132552715	0.9204546494076751	0.4351711504193813	0.8656519976733477	120.0	2.1199987424736535	54.0	0.12450913166778053
1167	Jan26_100x_cp190_rep1_3R4_E-F-D_Position014_13_cmle.ics	16	1	0	1.7328	0.15363142450492506	2.0	0.0	1.0	0.3043615681759195	3.034115288386059	0.19209636088222515	0.36116040789308035	0.17736688853602772	0.021836331074029103	0.924408170517757	1.0016976720695066	254.0	4.927349349769121	210.0	0.48420217870803534
1168	Jan26_100x_cp190_rep1_3R4_E-F-D_Position014_13_cmle.ics	16	2	0	1.5162	0.5003346248738045	1.0	0.0	1.0	0.33266873578352446	2.2515311208849225	0.26343297826113443	0.43447679306045706	0.25345494860725876	0.021836331074029103	0.9029235905364765	0.9896186053279654	298.0	5.5595696791988605	279.0	0.6432971802835327
1169	Jan26_100x_cp190_rep1_3R4_E-F-D_Position014_13_cmle.ics	17	1	0	2.166	0.5503136008292695	1.0	0.8344252714560013	1.0	0.2923474838667075	2.2131726071827447	0.6281600542046224	0.7666829782428668	0.6268538733719792	0.46567228788677256	0.6905767759600289	0.9783912939267894	476.0	8.975735367083645	528.0	1.2174226207516319
1170	Jan26_100x_cp190_rep1_3R4_E-F-D_Position014_13_cmle.ics	18	1	0	1.2995999999999999	1.6536265320407402	2.0	0.10317500441073144	1.0	0.31544250215413183	2.6909726393823528	0.32837912594504887	0.5015612514598315	0.3271375007683324	0.1165959800848239	0.8307912396412371	0.9905335112958787	168.0	3.23949912601198	115.0	0.2651583359591622
1171	Jan26_100x_cp190_rep1_3R4_E-F-D_Position014_13_cmle.ics	18	2	0	0.8664	0.5024819493014016	2.0	1.242391573779135	1.0	0.34041510409914155	2.513034666530403	0.8398057655664146	0.8852295777245067	0.8397565922920892	0.77406724445264	0.42963653129777435	1.0335097325583829	94.0	1.7730108760383783	50.0	0.11528623302572269
1172	Jan26_100x_cp190_rep1_3R4_E-F-D_Position014_13_cmle.ics	19	1	0	1.7328	1.0532988622861692	1.0	1.2653448004921624	1.0	0.2668300821738623	1.9798689447780324	0.8551527526293485	0.9304079824324845	0.8550602920214201	0.7261201217398005	0.43381190524731417	0.9801572146006168	306.0	5.691540829160934	260.0	0.5994884117337581
1173	Jan26_100x_cp190_rep1_3R4_E-F-D_Position014_13_cmle.ics	20	1	0	1.7328	3.5276643401756616	1.0	0.0	1.0	0.2846721377975464	2.9467552392730587	0.18797755431308283	0.37683284457478006	0.18797755431308283	0.0244878182427016	0.9134498455735135	1.0011031498570626	230.0	4.461220153361632	175.0	0.40350181559002946
1174	Jan26_100x_cp190_rep1_3R4_E-F-D_Position014_13_cmle.ics	20	2	0	1.083	3.0253411637528953	1.0	1.663646957482313	1.0	0.2879988190020152	2.8359527753102176	0.8532506671807933	0.8952018792681813	0.85305279607099	0.7941607728135243	0.5006614531815327	0.9929767844614502	122.0	2.375341393948161	68.0	0.15678927691498287
1175	Jan26_100x_cp190_rep1_3R4_E-F-D_Position014_13_cmle.ics	20	3	0	1.9493999999999998	0.6010773163929596	1.0	0.0	1.0	0.18195339783685346	2.3180176317759145	0.09703294807659134	0.26888908055890975	0.09703294807659134	0.0244878182427016	0.970239411471299	0.9176169300393384	242.0	4.682582127145166	151.0	0.3481644237376825
1176	Jan26_100x_cp190_rep1_3R4_E-F-D_Position014_13_cmle.ics	21	1	0	2.8158	0.6570462054503821	1.0	2.2731475487546535	1.0	0.26855028717834745	2.1854373982248885	0.8847726668242804	0.9373716310065606	0.8822052869554938	0.7896143019682015	0.5616993488065983	0.9590104098990593	790.0	14.963084088089712	1082.0	2.4947940826766395
1177	Jan26_100x_cp190_rep1_3R4_E-F-D_Position014_13_cmle.ics	22	1	0	1.7328	2.3789821824152932	1.0	0.7817319754002556	1.0	0.29076682983530633	2.6777474490374735	0.6853412228796845	0.8027968441814596	0.6804023668639053	0.5414161735700197	0.6302242685965437	0.9978336429909791	292.0	5.612725434190029	253.0	0.5833483391101568
1178	Jan26_100x_cp190_rep1_3R4_E-F-D_Position014_13_cmle.ics	23	1	0	2.166	0.4757640660196103	1.0	1.1961505589055579	1.0	0.28707822331433497	2.3348361624120844	0.7737310304243429	0.8774929447997698	0.7706941801578131	0.6139012143105662	0.5992913907391393	0.9944417444245762	440.0	8.381865192254308	465.0	1.072161967139221
1179	Jan26_100x_cp190_rep1_3R4_E-F-D_Position014_13_cmle.ics	24	1	0	1.7328	1.1847403629833047	1.0	1.2995999999999999	1.0	0.2688653672342895	2.5634448394327585	0.9138063287456246	0.9551045239333797	0.9045574374663857	0.7944876960650332	0.4919001626098305	0.9668630123095503	278.0	5.323262799655348	226.0	0.5210937732762666
1180	Jan26_100x_cp190_rep1_3R4_E-F-D_Position014_13_cmle.ics	25	1	0	1.9493999999999998	3.506298987805014	1.0	1.1736910802652913	1.0	0.3127218492563916	2.970624787835319	0.738410124815806	0.8194371123893115	0.7398561336020308	0.6245105375021232	0.5857544338441852	0.9959227744360516	262.0	5.0593204997311965	223.0	0.5141765992947233
1181	Jan26_100x_cp190_rep1_3R4_E-F-D_Position014_13_cmle.ics	25	2	0	1.5162	0.3604188893410957	1.0	0.42540144110901373	1.0	0.30022014602024777	2.404952420721745	0.4857258275531236	0.6295807492620765	0.4855972934387925	0.29790076248272823	0.8024715081453485	0.9842156236539361	260.0	4.874193594777949	216.0	0.49803652667112214
1182	Jan26_100x_cp190_rep1_3R4_E-F-D_Position014_13_cmle.ics	26	1	0	1.7328	4.018752342769386	2.0	0.0	1.0	0.30990345451091633	2.352763731742586	0.25232544448369243	0.4519126044978217	0.2409116331096197	0.028850965501000823	0.8776892093900526	0.9942708073049068	300.0	5.721291335311687	272.0	0.6271571076599315
1183	Jan26_100x_cp190_rep1_3R4_E-F-D_Position014_13_cmle.ics	27	1	0	1.7328	0.22540123583832916	1.0	0.23070632344123612	1.0	0.2962441576122633	2.780188747889534	0.4305110138345935	0.6093346442254423	0.4283886170868544	0.2126649344163799	0.8070993558194228	0.994262783457667	294.0	5.610610348419919	258.0	0.5948769624127291
1184	Jan26_100x_cp190_rep1_3R4_E-F-D_Position014_13_cmle.ics	28	1	0	1.7328	4.138804337831602	1.0	2.3825999999999996	1.0	0.2931936713006431	2.082615240005058	0.9738282903718362	0.9923320981605598	0.9668453623939837	0.9365043500596973	0.3617837034206837	0.9790660812277574	356.0	6.785520878088736	342.0	0.7885578338959432
1185	Jan26_100x_cp190_rep1_3R4_E-F-D_Position014_13_cmle.ics	30	1	0	2.166	0.3153146045683767	1.0	0.6190500264643886	1.0	0.23507272546158514	2.0299458702923916	0.6024846390168971	0.7919162826420891	0.605794930875576	0.3779128264208909	0.6816593448395935	0.9542704754577448	508.0	9.480214718091542	522.0	1.203588272788545
1186	Jan26_100x_cp190_rep1_3R4_E-F-D_Position014_13_cmle.ics	32	1	0	2.3826	0.5956615952015112	1.0	0.0	1.0	0.2821756562701545	2.728108034664265	0.2171009410789979	0.4696231081131973	0.25422104686146596	0.021961996978839323	0.8950544549375137	0.9882772298503822	452.0	8.650037663718683	480.0	1.106747837046938
1187	Jan26_100x_cp190_rep1_3R4_E-F-D_Position014_13_cmle.ics	33	1	0	1.2995999999999999	2.757555965764793	1.0	1.3570553067512467	1.0	0.28668396502484983	2.5401403614619733	0.858819438407372	0.9224984786577415	0.8568547335477702	0.7895548987220725	0.5010825258250857	0.9903305907360176	144.0	2.726559431923657	87.0	0.20059804546475749
1188	Jan26_100x_cp190_rep1_3R4_E-F-D_Position014_13_cmle.ics	33	2	0	1.5162	2.095945140388224	1.0	0.8815276241084421	1.0	0.2795666625162536	2.721119836178227	0.7186038424758758	0.8191210988437799	0.7191862992262887	0.5998695992349822	0.5377963706271914	0.9933838468933408	206.0	3.948280459273304	147.0	0.33894152509562475
1189	Jan26_100x_cp190_rep1_3R4_E-F-D_Position014_13_cmle.ics	35	1	0	1.9493999999999998	0.3304473656326295	1.0	0.8254000352858515	1.0	0.2928174730508405	2.6018649637466664	0.6580257725509822	0.7857719254347554	0.6580257725509822	0.5241430001251095	0.6383618873218531	0.9910481196376251	340.0	6.521578578164582	319.0	0.7355261667041109
1190	Jan26_100x_cp190_rep1_3R4_E-F-D_Position014_13_cmle.ics	37	1	0	1.9493999999999998	0.17201061876297424	2.0	0.0	1.0	0.20865714473010552	2.8597548423895995	0.17295002589915096	0.4146848185933383	0.1779609485845551	0.0345866270297052	0.9133508922979391	0.8864511274213461	258.0	4.993334924750157	178.0	0.4104189895715728
1191	Jan26_100x_cp190_rep1_3R4_E-F-D_Position014_13_cmle.ics	38	1	0	2.8158	0.36391588198102265	1.0	1.074245800390238	1.0	0.22430774769851533	2.775259377576771	0.7076147155662981	0.8010429552937594	0.7056620291951354	0.578421483356489	0.6416046372760671	0.9549900727683736	516.0	9.893048854138662	522.0	1.203588272788545
1192	Jan26_100x_cp190_rep1_3R4_E-F-D_Position014_13_cmle.ics	39	1	0	1.9493999999999998	0.2527437513016355	1.0	0.0	1.0	0.21744522813956238	2.477060535364692	0.1642335184121514	0.3463287382730232	0.1642335184121514	0.029935701065798712	0.9423229908345923	0.9488732609684196	320.0	6.1448402055785545	251.0	0.578736889789128
1193	Jan26_100x_cp190_rep1_3R4_E-F-D_Position014_13_cmle.ics	40	1	0	1.5162	0.4638701905045405	1.0	0.3634229110571259	1.0	0.2895291789548354	2.5573878936764216	0.4747162747162747	0.6372333372333372	0.4641160641160641	0.2721344721344721	0.8004934079326672	0.9906638285811544	250.0	4.767742779426404	200.0	0.46114493210289076
1194	Jan26_100x_cp190_rep1_3R4_E-F-D_Position014_13_cmle.ics	40	2	0	0.8664	0.17139386761129657	2.0	1.074245800390238	1.0	0.3546732442196733	2.5990792049464275	0.7332241332241333	0.7960570960570961	0.7306111306111306	0.6606957606957607	0.5884795041425944	1.0061345076639643	100.0	1.9070971117705653	56.0	0.12912058098880944
1195	Jan26_100x_cp190_rep1_3R4_E-F-D_Position014_13_cmle.ics	41	1	0	2.3826	4.8242350402265375	2.0	0.0	1.0	0.13146016527185728	2.263340833907492	0.1454578282176941	0.31016507608976013	0.10259478978591695	0.025885994325509414	0.9522152745786956	0.8361214735384552	430.0	8.392440621104862	304.0	0.700940296796394
1196	Jan26_100x_cp190_rep1_3R4_E-F-D_Position014_13_cmle.ics	42	1	0	1.5162	0.4020064180681106	1.0	1.1349250485180458	1.0	0.2699872355618187	2.7272732841276515	0.8205343006257801	0.9018438314163406	0.8164043193070344	0.6926975563579094	0.5124787582225653	0.9617424684376431	226.0	4.301613583018915	166.0	0.3827502936453994
1197	Jan26_100x_cp190_rep1_3R4_E-F-D_Position014_13_cmle.ics	42	2	0	0.8664	2.6206441746527718	1.0	1.1736910802652913	1.0	0.18996008779760312	1.4732322866512417	0.7934758023305493	0.8417706143033065	0.785090181032244	0.7066582335743187	0.5520042553779364	0.8339548354427205	136.0	2.4775620377594825	65.0	0.14987210293343953
1198	Jan26_100x_cp190_rep1_3R4_E-F-D_Position014_13_cmle.ics	43	1	0	1.2995999999999999	0.4432103575987393	1.0	0.3634229110571259	1.0	0.3457140521097135	2.703526953287298	0.5504274105603827	0.710187497801386	0.5440250466106167	0.35806627502022725	0.7403091560379776	1.0128201230534073	162.0	3.105412890279795	114.0	0.26285261129864773
1199	Jan26_100x_cp190_rep1_3R4_E-F-D_Position014_13_cmle.ics	44	1	0	1.5162	1.7961814215541565	2.0	0.913592684735068	1.0	0.1624862119883008	3.065495128307557	0.8141594182232996	0.9204905176101525	0.8100384999287038	0.6891558534150862	0.4475063620044516	0.8234316216737603	212.0	3.8483142066012914	117.0	0.26976978528019113
1200	Jan26_100x_cp190_rep1_3R4_E-F-D_Position014_13_cmle.ics	45	1	0	1.7328	0.23915651204875096	1.0	0.41270001764292574	1.0	0.3024028366006237	1.8907702363291803	0.4496384192529891	0.592421032661966	0.4446426877577477	0.2883205579319659	0.785635754002635	0.9941818278477623	320.0	6.004408712536038	296.0	0.6824944995122783
1201	Jan26_100x_cp190_rep1_3R4_E-F-D_Position014_13_cmle.ics	45	2	0	1.2995999999999999	3.8071866531227716	1.0	2.0748369030026867	1.0	0.3301816209284597	2.3872838846017386	0.917082601213249	0.9529515919941822	0.917082601213249	0.8613300570489049	0.3738476317289418	0.9983649353452976	194.0	3.7035132366493526	146.0	0.3366358004351103
1202	Jan26_100x_cp190_rep1_3R4_E-F-D_Position014_13_cmle.ics	46	1	0	2.5991999999999997	0.5624587428852825	1.0	0.10317500441073144	1.0	0.2789144090673111	2.2113935752187617	0.3976390520738655	0.626768494092088	0.3627723957525106	0.05399587665432619	0.8531990471642927	0.9646888186698739	692.0	13.100682388229831	904.0	2.0843750931050664
1203	Jan26_100x_cp190_rep1_3R4_E-F-D_Position014_13_cmle.ics	47	1	0	2.166	0.22629901448451628	1.0	0.0	1.0	0.23266195174984056	2.115074930399901	0.17701893496617702	0.39466343698964845	0.17701893496617702	0.021876279175757168	0.9196744914327292	0.9311712295110246	478.0	9.067241276675203	474.0	1.0929134890838512
1204	Jan26_100x_cp190_rep1_3R4_E-F-D_Position014_13_cmle.ics	48	1	0	1.9493999999999998	0.3244427636766707	1.0	1.1736910802652913	1.0	0.29514807246849606	2.047782454556437	0.7750525772786794	0.873850244037935	0.7717471528907583	0.6095035911273362	0.6156492691236818	0.9790242546101097	460.0	8.688387818319066	504.0	1.162085228899285
1205	Jan26_100x_cp190_rep1_3R4_E-F-D_Position014_13_cmle.ics	49	1	0	1.9493999999999998	0.7781798934349161	1.0	0.42540144110901373	1.0	0.24742512238257558	2.132944447856276	0.4963747880215685	0.671687297541558	0.49471957919108017	0.28312702458442074	0.7948732040451089	0.9060540166818885	414.0	7.777419588574415	394.0	0.9084555162426948
1206	Jan26_100x_cp190_rep1_3R4_E-F-D_Position014_13_cmle.ics	50	1	0	2.166	0.3689958243678426	1.0	1.9493999999999998	1.0	0.32743535749520186	2.807715899521433	0.9065717589823344	0.9643179008653348	0.9034932408182798	0.8235235474737808	0.4269483876444903	0.9934047268034658	442.0	8.496776350686286	500.0	1.152862330257227
1207	Jan26_100x_cp190_rep1_3R4_E-F-D_Position014_13_cmle.ics	51	1	0	1.5162	0.3365474479343765	1.0	1.4642392640635706	1.0	0.22530231318876864	1.7476906139836352	0.8976587931201442	0.975101864473694	0.8959455332335173	0.7790639641854195	0.4411001048968053	0.9205996969945942	332.0	6.038528695596214	270.0	0.6225456583389025
1208	Jan26_100x_cp190_rep1_3R4_E-F-D_Position014_13_cmle.ics	52	1	0	0.8664	1.224764870385088	1.0	1.3116988911569	1.0	0.2515892116749826	1.800031079372223	0.9766104417670682	0.9958875502008032	0.97429718875502	0.934570281124498	0.2104149349620142	0.9759259083394418	120.0	2.1902144889949127	62.0	0.14295492895189613
1209	Jan26_100x_cp190_rep1_3R4_E-F-D_Position014_13_cmle.ics	54	1	0	2.3826	0.6118743350766251	1.0	1.1736910802652911	1.0	0.2930931921716425	2.4144941892860152	0.7455643848333483	0.8525422084895007	0.7459592775541591	0.5803693286130952	0.5736696320955785	0.9858668846810509	504.0	9.624876382674273	576.0	1.3280974044563254
1210	Jan26_100x_cp190_rep1_3R4_E-F-D_Position014_13_cmle.ics	55	1	0	1.9493999999999998	0.2329417750290016	1.0	1.7328	1.0	0.30020566468584325	2.0720949020580117	0.9112199952701904	0.9693282931299515	0.8969418824642308	0.8099022998699302	0.450377772364719	0.9792883438308462	396.0	7.445376627899113	406.0	0.9361242121688684
1211	Jan26_100x_cp190_rep1_3R4_E-F-D_Position014_13_cmle.ics	55	2	0	1.7328	3.924449580174618	1.0	0.0	1.0	0.16940897016686637	2.07473126803111	0.05891199597966182	0.18616419829726855	0.05891199597966182	0.020951578573962397	0.9715348305625787	0.9579901685147061	230.0	4.578246397563731	135.0	0.31127282916945126
1212	Jan26_100x_cp190_rep1_3R4_E-F-D_Position014_13_cmle.ics	57	1	0	2.166	0.29141663637825155	1.0	0.3095250132321943	1.0	0.2874870435651712	2.275158319284851	0.48346519884505	0.6633961984350603	0.48346519884505	0.20685293578861974	0.7844784213038319	0.985944588701852	436.0	8.152042875390332	459.0	1.0583276191761344
1213	Jan26_100x_cp190_rep1_3R4_E-F-D_Position014_13_cmle.ics	58	1	0	1.5162	0.5237712671228683	1.0	0.23070632344123612	1.0	0.2731117070250386	2.8299447127735737	0.46158728513879355	0.6533205528425797	0.4560821751013588	0.20742606961049728	0.8157674777708563	0.9955598147339925	216.0	4.148352269986528	156.0	0.35969304704025484
1214	Jan26_100x_cp190_rep1_3R4_E-F-D_Position014_13_cmle.ics	59	1	0	2.166	0.3231302988472775	1.0	1.0987399361686254	1.0	0.2880008521703043	2.129209288434747	0.7380675509407917	0.8693751312907001	0.7352654322840081	0.5774840200462144	0.6436347603381009	0.9888179361914446	482.0	9.06301110513499	534.0	1.2312569687147183
1215	Jan26_100x_cp190_rep1_3R4_E-F-D_Position014_13_cmle.ics	60	1	0	2.3826	0.4397640619943113	1.0	1.0622516852075932	1.0	0.29984321277086323	2.7284391077030756	0.716692317291294	0.8321295816616311	0.7161780443257919	0.5670029608509705	0.6385784809685885	0.9890041473963742	472.0	9.050181285145122	528.0	1.2174226207516319
1216	Jan26_100x_cp190_rep1_3R4_E-F-D_Position014_13_cmle.ics	61	1	0	1.2995999999999999	0.48540066957848044	1.0	0.8058225447605828	1.0	0.25386607301735703	2.2258356468775102	0.5972720136399318	0.6817365913170434	0.5968870155649222	0.49227753861230694	0.6839281288467092	0.9783252043166258	198.0	3.76949881163039	132.0	0.30435565518790797
1217	Jan26_100x_cp190_rep1_3R4_E-F-D_Position014_13_cmle.ics	61	2	0	2.3826	0.37918295770315713	2.0	0.0	1.0	0.170665966816009	2.3492489535489214	0.12629436852815737	0.28651356743216283	0.12629436852815737	0.023829880850595748	0.9574853839994935	0.9066289183322492	366.0	7.149429430684897	272.0	0.6271571076599315
1218	Jan26_100x_cp190_rep1_3R4_E-F-D_Position014_13_cmle.ics	62	1	0	1.7328	0.39064250494257674	1.0	0.8815276241084421	1.0	0.29076682983530633	2.701296025488329	0.7250515367316341	0.8327125499750125	0.7250515367316341	0.5842976949025487	0.5989305802186095	0.9955281249506797	292.0	5.589320185349609	253.0	0.5833483391101568
1219	Jan26_100x_cp190_rep1_3R4_E-F-D_Position014_13_cmle.ics	63	1	0	1.2995999999999999	0.382898481774151	1.0	0.20635000882146287	1.0	0.20360680836954959	1.2628882925774583	0.40855727510256196	0.5483075795372593	0.40855727510256196	0.22499793102632917	0.797543188283683	0.8933405882425345	230.0	4.297383411478691	148.0	0.3412472497561391
1220	Jan26_100x_cp190_rep1_3R4_E-F-D_Position014_13_cmle.ics	64	1	0	2.5991999999999997	0.43652759359600074	1.0	1.2995999999999999	1.0	0.2724076988114215	2.580070564281172	0.9522358384846185	0.9945052958825868	0.9439467881285472	0.6818385569171818	0.4479942584134358	0.9888937262758132	502.0	9.673801966125227	552.0	1.2727600126039784
1221	Jan26_100x_cp190_rep1_3R4_E-F-D_Position014_13_cmle.ics	65	1	0	2.166	0.7377857804457904	1.0	0.32626801153583	1.0	0.3141285220926891	2.57578297651642	0.47155178202382997	0.6451041907589922	0.4661090925369126	0.20660583587623943	0.7830147576333047	0.9902492089587829	470.0	8.935270126713139	537.0	1.2381741426962618
1222	Jan26_100x_cp190_rep1_3R4_E-F-D_Position014_13_cmle.ics	67	1	0	2.166	0.6228187566545035	1.0	0.42540144110901373	1.0	0.2860433744256063	2.5173609266605657	0.4904446152443234	0.6604006270381998	0.48333615587370654	0.2741034091945338	0.7898445265656461	0.989852979784582	438.0	8.337169780343576	461.0	1.0629390684971634
1223	Jan26_100x_cp190_rep1_3R4_E-F-D_Position014_13_cmle.ics	68	1	0	2.3826	0.4091661723308587	1.0	0.6606423714395955	1.0	0.3272400755866814	2.811391692954458	0.5924917213532885	0.7366958040446485	0.5924917213532885	0.40772443130236297	0.6950111900839564	0.9945751263694034	420.0	8.075342566189533	463.0	1.067550517818192
1224	Jan26_100x_cp190_rep1_3R4_E-F-D_Position014_13_cmle.ics	70	1	0	1.2995999999999999	0.6832431928798594	1.0	1.9562917787640053	1.0	0.22561917067413154	2.4298457763004153	0.9579929009959102	0.9845349779670017	0.9560178499892863	0.9141598114385265	0.34387215548995964	0.9350668237674649	170.0	3.2139787914014493	99.0	0.22826674139093092
1225	Jan26_100x_cp190_rep1_3R4_E-F-D_Position014_13_cmle.ics	70	2	0	1.2995999999999999	1.4616204866642393	1.0	0.2991586303963464	1.0	0.2888820830887166	2.671817988849871	0.43610430505221776	0.5673007946785418	0.4308965054639972	0.2517165242828795	0.8055345368175645	0.9858960901036204	174.0	3.326774864063326	116.0	0.2674640606196767
1226	Jan26_100x_cp190_rep1_3R4_E-F-D_Position014_13_cmle.ics	71	1	0	2.166	0.4274427439081111	1.0	0.8815276241084421	1.0	0.28768211984461745	2.332412977619086	0.6616685940566303	0.7866992570787776	0.6643143748247827	0.503716796327446	0.6540043093814173	0.9862355774103783	434.0	8.271184205362538	456.0	1.051410445194591
1227	Jan26_100x_cp190_rep1_3R4_E-F-D_Position014_13_cmle.ics	73	1	0	1.7328	1.7869887166776173	3.0	2.7114206817015587	1.0	0.30543421492543676	2.663335152142801	0.9769638445991466	0.991113855827532	0.975773635751179	0.9490006737031215	0.23022947761165047	0.9973061000438251	268.0	5.123190988942123	228.0	0.5257052225972955
1228	Jan26_100x_cp190_rep1_3R4_E-F-D_Position014_13_cmle.ics	73	2	0	1.5162	0.8597284452403475	3.0	1.6456566907434287	1.0	0.2855751744580256	2.062267950969153	0.8514125308780597	0.9250190882551089	0.8489961823489782	0.7735369413878285	0.48004119351393015	0.9767338854578512	266.0	5.031685079350557	218.0	0.5026479759921509
1229	Jan26_100x_cp190_rep1_3R4_E-F-D_Position014_13_cmle.ics	74	1	0	1.5162	0.40276623172766324	1.0	0.1459114905355603	1.0	0.3046539511707223	2.3903850377819196	0.3931692628147075	0.5860634395942764	0.3835355913783735	0.16010460061583046	0.8383933056182371	1.0012851549177493	224.0	4.280323419948606	174.0	0.40119609092951497
1230	Jan26_100x_cp190_rep1_3R4_E-F-D_Position014_13_cmle.ics	76	1	0	2.3826	0.34429016924231926	1.0	1.1535316172061807	1.0	0.3082247940933493	2.7917657610503115	0.743331338646334	0.8466435758529268	0.7411715285511042	0.6015863706075605	0.6202918032764345	0.996136388507408	454.0	8.764948822150663	505.0	1.1643909535597992
1231	Jan26_100x_cp190_rep1_3R4_E-F-D_Position014_13_cmle.ics	77	1	0	2.3826	0.3859574109540066	1.0	0.8754689432133618	1.0	0.2925195439646773	2.8196677548883193	0.6654897543646839	0.7955984923970021	0.65969761296192	0.5009704111250703	0.695208360344666	0.9894221616813437	436.0	8.36269011495411	463.0	1.067550517818192
1232	Jan26_100x_cp190_rep1_3R4_E-F-D_Position014_13_cmle.ics	78	1	0	0.8664	1.9620294400215978	2.0	2.2894792746726	1.0	0.16128858780743843	1.4879174825305024	0.9893080032970915	0.9972524237547592	0.9878086116889744	0.9600737920477294	0.1851378178806591	0.8101276425556265	158.0	2.8989958222562375	75.0	0.17292934953858405
1233	Jan26_100x_cp190_rep1_3R4_E-F-D_Position014_13_cmle.ics	78	2	0	1.083	3.72252154190332	2.0	1.7430385742657564	1.0	0.15343034885773074	2.183510085079402	0.9341288220748126	0.9460729285237666	0.9174549593751227	0.8655139930133061	0.37808089760768243	0.8355590550330039	176.0	3.207633534091116	86.0	0.19829232080424306
1234	Jan26_100x_cp190_rep1_3R4_E-F-D_Position014_13_cmle.ics	79	1	0	2.5991999999999997	0.5210871735359829	1.0	1.2466683216206906	1.0	0.30288716927279	2.7186350316396655	0.6890465431188221	0.7948270681386265	0.6862739359315062	0.5522658893220478	0.6866501174072632	0.9913791911303353	542.0	10.427278711297285	653.0	1.5056382033159383
[truncated: 31,344 more rows]
