# Supplementary material for: M1BP cooperates with CP190 to activate transcription at TAD borders and promote chromatin insulator activity
Source: Nat Commun. 2021 Jul 7;12:4170. doi: 10.1038/s41467-021-24407-y (PMC8263732; doi:10.1038/s41467-021-24407-y)
Supplement: Supplementary file 6 — Source Data [file 41467_2021_24407_MOESM6_ESM.zip › Source Data_updated_060121/Source Data 8/Figure 8i/Figure 8i_tango_slide1/all-reps/B.xls]

	Label	nuc.idx	idx	tag	ZThickness	_Adist	_Aidx	_Cdist	_Cidx	_NUC_dist	_NUC_idx	compacity	elongation	evf	evfMax	evfMean	evfMin	rad_dist	ratioEllVolume	surface_pix	surface_unit	volume_pix	volume_unit
1	Jan26_100x_cp190_rep1_3R4_E-F-D_Position001_0_cmle.ics	1	1	0	1.7328	0.3095571588624585	1.0	0.4014782720847129	1.0	1.0841098665386142	1.0	0.24369246280597756	1.8991566414070442	0.6741263593416054	0.7574450588280645	0.6741263593416054	0.5873640658394617	0.6161632380443561	0.9454181573521477	294.0	5.610610348419919	234.0	0.5395395705603823
2	Jan26_100x_cp190_rep1_3R4_E-F-D_Position001_0_cmle.ics	2	1	0	1.7328	0.40017324498621665	1.0	0.3767042258997144	1.0	0.10317500441073144	1.0	0.2566660664697543	2.030730619622733	0.2954327064499049	0.4984899888219952	0.2954327064499049	0.051016806228305844	0.8710533597949663	0.9776573355331739	306.0	5.808567073363032	255.0	0.5879597884311858
3	Jan26_100x_cp190_rep1_3R4_E-F-D_Position001_0_cmle.ics	3	1	0	1.7328	0.5804696121294021	1.0	0.44666261078061525	1.0	0.9512265400461282	1.0	0.2722488835878425	2.6176157343918236	0.6839426782786449	0.7781365117219939	0.6853799799842429	0.545101995187701	0.6693548866624547	0.9833225232997065	244.0	4.633656543694215	187.0	0.4311705115162029
4	Jan26_100x_cp190_rep1_3R4_E-F-D_Position001_0_cmle.ics	4	1	0	1.5162	0.5678874386590981	1.0	0.8449195515872833	1.0	1.1736910802652911	1.0	0.30209828376829984	2.671377608874754	0.774348817017582	0.8711118949424789	0.7728999348817017	0.6343526155849794	0.5550099200759309	0.9951359937872962	234.0	4.480395230661831	185.0	0.426559062195174
5	Jan26_100x_cp190_rep1_3R4_E-F-D_Position001_0_cmle.ics	5	1	0	1.5162	0.27032392931618204	1.0	0.2940307333316391	1.0	0.8318234787411565	1.0	0.28380753372595546	3.2412816918766985	0.6782322378495118	0.7786137246744971	0.6782322378495118	0.5638083183600492	0.6321505492006992	1.0005542182325207	172.0	3.3288899498334374	113.0	0.2605468866381333
6	Jan26_100x_cp190_rep1_3R4_E-F-D_Position001_0_cmle.ics	6	1	0	1.7328	0.4729826660110589	1.0	0.38354589784693877	1.0	0.3720027687491155	1.0	0.28733583189006323	2.116732576613626	0.36497149882642227	0.5237252710405722	0.3672404157818263	0.21660668380462725	0.8449861639994777	0.9895931510279128	340.0	6.427957582802906	316.0	0.7286089927225674
7	Jan26_100x_cp190_rep1_3R4_E-F-D_Position001_0_cmle.ics	6	2	0	1.2995999999999999	0.37170124681136196	2.0	0.5194265561235248	2.0	0.20635000882146287	1.0	0.31633465108319186	2.361293140358823	0.2537833910808092	0.35844975969598747	0.2537833910808092	0.13540404604895495	0.8998239519916087	0.9861350999282573	184.0	3.48003617709571	132.0	0.30435565518790797
8	Jan26_100x_cp190_rep1_3R4_E-F-D_Position001_0_cmle.ics	7	1	0	1.083	1.496475200851218	1.0	1.3550749833074653	1.0	0.5097226605744432	1.0	0.19601643638510216	1.4460046839379401	0.47391165821868214	0.5700448950036205	0.47009992758870384	0.34951194786386675	0.755863780375574	0.8964182684135473	218.0	3.9824004423334776	134.0	0.30896710450893683
9	Jan26_100x_cp190_rep1_3R4_E-F-D_Position001_0_cmle.ics	9	1	0	1.5162	0.5751901672189607	1.0	0.4630566190365082	1.0	1.650800070571703	1.0	0.2746888756534104	2.2149805928799746	0.8564804003336114	0.9173144286905754	0.8551840819730728	0.7860955558203264	0.4627134502036485	0.9790443173848176	262.0	4.918889006688678	209.0	0.4818964540475209
10	Jan26_100x_cp190_rep1_3R4_E-F-D_Position001_0_cmle.ics	10	1	0	0.8664	1.1328138914854746	1.0	0.9235670245117842	1.0	1.1535316172061805	1.0	0.27713793152279875	1.671847055256137	0.8422256016504844	0.9139078834026353	0.8401093233226633	0.7395010262354705	0.4569484559951649	0.9746687216569194	140.0	2.56695286158094	82.0	0.18906942216218525
11	Jan26_100x_cp190_rep1_3R4_E-F-D_Position001_0_cmle.ics	11	1	0	1.9493999999999998	0.25248501174551496	1.0	0.8850110301536589	1.0	0.9228252937649445	1.0	0.29255557696072654	1.9847975021773465	0.6328740991432632	0.7576553153270924	0.6092248698190903	0.4451291399465962	0.7477116365293502	0.975118468778728	404.0	7.577347777861189	413.0	0.9522642847924694
12	Jan26_100x_cp190_rep1_3R4_E-F-D_Position001_0_cmle.ics	12	1	0	1.083	1.7946624962067386	1.0	0.22804181609596427	1.0	1.4532932869245503	1.0	0.3058151952710448	2.4653849930659186	0.7861621841142145	0.8355580910756676	0.7853402888236745	0.7487514443601062	0.5701627602647146	1.0090823280055794	100.0	1.9070971117705653	52.0	0.1198976823467516
13	Jan26_100x_cp190_rep1_3R4_E-F-D_Position001_0_cmle.ics	12	2	0	1.2995999999999999	0.5856345171160132	1.0	0.1408388585765072	2.0	1.7558828029119742	1.0	0.3019435556309265	2.310602892656116	0.8832811993869628	0.9376979196379793	0.8805834489627198	0.8233601980284182	0.4787008162083371	0.9939175226936885	208.0	3.9461653735031934	155.0	0.35738732237974036
14	Jan26_100x_cp190_rep1_3R4_E-F-D_Position001_0_cmle.ics	13	1	0	1.9493999999999998	0.6507550835714736	1.0	1.9999749389391843	2.0	0.8779414014559871	1.0	0.28751272705514563	2.726514155080257	0.6016627191657792	0.724298192627446	0.6016627191657792	0.49249511198715606	0.7073004441137608	0.9964641303565657	290.0	5.591435271119721	249.0	0.5741254404680991
15	Jan26_100x_cp190_rep1_3R4_E-F-D_Position001_0_cmle.ics	14	1	0	1.2995999999999999	0.9040578830310252	1.0	2.967632682002454	1.0	1.0024833655297731	1.0	0.1509031214581694	2.3009661386430436	0.7089124362468476	0.8267497483800197	0.7089067818652673	0.5946769651803182	0.5922312414010213	0.7545652118505413	206.0	3.667417473188266	108.0	0.24901826333556107
16	Jan26_100x_cp190_rep1_3R4_E-F-D_Position001_0_cmle.ics	15	1	0	1.5162	0.5412855960933708	2.0	0.475014952992736	1.0	1.3742323914031862	1.0	0.28577868121588107	2.228437444131312	0.7992373186434151	0.8857359330916641	0.7969601580617345	0.6837153716711177	0.5615062372137039	0.9907433913720469	278.0	5.229641804293668	233.0	0.5372338458998677
17	Jan26_100x_cp190_rep1_3R4_E-F-D_Position001_0_cmle.ics	16	1	0	1.9493999999999998	0.41223766781223753	1.0	0.43850441767489096	1.0	0.1459114905355603	1.0	0.2712050619646591	2.516416747803493	0.3224943765033351	0.4903825537107281	0.31852576672527316	0.1294866147134843	0.8792198680033135	0.9888898176617065	302.0	5.765986747222414	257.0	0.5925712377522147
18	Jan26_100x_cp190_rep1_3R4_E-F-D_Position001_0_cmle.ics	18	1	0	1.9493999999999998	2.2290366495730023	2.0	1.4395555398876294	1.0	2.866017047665009	1.0	0.2943677980136844	2.5510360983324016	0.9635166817926445	0.9859260879899736	0.9635166817926445	0.9289430182808246	0.2854666068723648	0.9837365340156172	374.0	7.164374336444872	369.0	0.8508123997298336
19	Jan26_100x_cp190_rep1_3R4_E-F-D_Position001_0_cmle.ics	20	1	0	1.7328	0.5305916529789761	1.0	0.06082293868036596	1.0	2.6534381712405652	1.0	0.28520802510926724	2.8252265885880665	0.975857153817267	0.9927256502093672	0.9757844708884681	0.9430044700001211	0.2429530384017937	0.990423671820288	290.0	5.544624773438881	248.0	0.5718197158075845
20	Jan26_100x_cp190_rep1_3R4_E-F-D_Position001_0_cmle.ics	21	1	0	1.7328	0.19910829613647232	1.0	0.8069713550009203	1.0	0.5556144027286182	1.0	0.3029329692968933	2.4688372370051472	0.5434592149865373	0.6741717085074469	0.528560747492076	0.3811241737726424	0.7735777068361638	0.9858170166725259	264.0	5.033800165120668	222.0	0.5118708746342088
21	Jan26_100x_cp190_rep1_3R4_E-F-D_Position001_0_cmle.ics	22	1	0	1.5162	0.32310675973582614	2.0	0.4938790211145129	1.0	0.3916201927270152	1.0	0.2674963867219857	3.0466866066216696	0.422096140303051	0.556697108066971	0.4167632158840501	0.2869925486721643	0.7939260538075489	0.9832489493550269	210.0	4.014266034254343	148.0	0.3412472497561391
22	Jan26_100x_cp190_rep1_3R4_E-F-D_Position001_0_cmle.ics	23	1	0	1.7328	0.5879121752251749	1.0	0.35599984775158083	1.0	0.5097226605744432	1.0	0.3051107457527833	2.6804713643510203	0.5011856114367552	0.6524314682286151	0.49994211300399205	0.3201751188827381	0.8011407810515596	0.992814849974717	272.0	5.1657713150827425	233.0	0.5372338458998677
23	Jan26_100x_cp190_rep1_3R4_E-F-D_Position001_0_cmle.ics	24	1	0	1.2995999999999999	0.6378567389008948	1.0	0.5200574580506887	1.0	0.8254000352858515	1.0	0.21384249182657447	1.6902360656348343	0.7371608967842046	0.8134357108459521	0.7359409278185028	0.6056236288725989	0.6239098570049688	0.8945091327610544	166.0	3.1713984652608316	93.0	0.21443239342784423
24	Jan26_100x_cp190_rep1_3R4_E-F-D_Position001_0_cmle.ics	25	1	0	1.7328	0.29269754361105066	1.0	0.4514930740340683	1.0	1.1535316172061807	1.0	0.2796734677806533	2.3886036999390066	0.7204661156384894	0.822399876115445	0.7160875708948723	0.591891368730764	0.6534372692625459	0.9858561302086721	284.0	5.363728040025856	238.0	0.5487624692024401
25	Jan26_100x_cp190_rep1_3R4_E-F-D_Position001_0_cmle.ics	26	1	0	2.166	0.6271941405504329	1.0	0.682686879700757	1.0	2.268979998894211	1.0	0.299558442064039	2.487947535680715	0.8708853060069358	0.9206681929349548	0.8705030349366191	0.8041040284190029	0.5437927697219643	0.9770367935021816	440.0	8.405270441094723	475.0	1.0952192137443655
26	Jan26_100x_cp190_rep1_3R4_E-F-D_Position001_0_cmle.ics	27	1	0	2.3826	0.2694827168362166	1.0	0.2482233246433295	1.0	0.0	1.0	0.17689147824266852	2.5773899176990254	0.12424188847456175	0.2782805066220908	0.12424188847456175	0.01742986798679868	0.9514272937602908	0.8986937810202437	444.0	8.681903255639547	370.0	0.853118124390348
27	Jan26_100x_cp190_rep1_3R4_E-F-D_Position001_0_cmle.ics	28	1	0	1.083	1.611634659926965	1.0	0.7552871814631023	1.0	1.1112288054572363	1.0	0.34060765077677424	1.7884033792988032	0.6961938339351549	0.7679693497483723	0.6933837536606864	0.6121970752419134	0.6283951461915825	1.0030332305744483	192.0	3.588602078217365	146.0	0.3366358004351103
28	Jan26_100x_cp190_rep1_3R4_E-F-D_Position001_0_cmle.ics	28	2	0	0.8664	0.32562975240455194	1.0	0.9384912200129776	1.0	1.1112288054572363	1.0	0.32972984119309784	2.169238687657399	0.6823329826656431	0.749895747443443	0.6823235051605016	0.6092708955294608	0.6220709339952548	1.0278216306318277	112.0	2.1050538367136777	64.0	0.14756637827292504
29	Jan26_100x_cp190_rep1_3R4_E-F-D_Position001_0_cmle.ics	29	1	0	1.2995999999999999	2.0521924709924084	1.0	0.3315029801609061	1.0	0.622541700711641	1.0	0.32775798984639737	2.597918596519827	0.6189232895771034	0.7320465448237856	0.6155354190569975	0.46616194924518245	0.6847674550996694	0.990733250811539	162.0	3.0820076414393744	111.0	0.2559354373171044
30	Jan26_100x_cp190_rep1_3R4_E-F-D_Position001_0_cmle.ics	30	1	0	1.5162	0.8218062789893565	2.0	0.5855446948280716	1.0	0.8318234787411565	1.0	0.281076736074898	2.380762144684626	0.6310631482611349	0.7274133427394753	0.6167251372788286	0.4767174153447224	0.7042174932718436	0.9644801625597716	260.0	4.827383097097109	209.0	0.4818964540475209
31	Jan26_100x_cp190_rep1_3R4_E-F-D_Position001_0_cmle.ics	31	1	0	1.5162	0.3081914151874895	1.0	0.7167355889094204	1.0	0.20635000882146287	1.0	0.28814994698356977	2.042678277598985	0.40104411010615665	0.5487851446152503	0.36426023107891375	0.17938618981638063	0.8467177786785286	0.9857545765069747	236.0	4.454874896051299	183.0	0.42194761287414506
32	Jan26_100x_cp190_rep1_3R4_E-F-D_Position001_0_cmle.ics	32	1	0	1.7328	0.2142964060990016	1.0	0.8515007587309625	1.0	0.744005537498231	1.0	0.2783495659986955	2.508895243958879	0.5851012829992444	0.7108985869944991	0.5851012829992444	0.4275560448846601	0.7184429988641782	0.9852873595033791	290.0	5.521219524598462	245.0	0.5649025418260412
33	Jan26_100x_cp190_rep1_3R4_E-F-D_Position001_0_cmle.ics	33	1	0	1.7328	0.30483550345711313	1.0	0.39323793806621926	1.0	0.23070632344123612	1.0	0.31943093568458214	2.527585561933745	0.35933944659590267	0.5092983124987459	0.32593053353933826	0.14680658948171038	0.8630285349390073	0.9844114199136178	280.0	5.321147713885239	249.0	0.5741254404680991
34	Jan26_100x_cp190_rep1_3R4_E-F-D_Position001_0_cmle.ics	35	1	0	1.5162	0.2717348428632938	1.0	0.7921094246421265	1.0	1.4199491695140265	1.0	0.23770820349751656	1.721077152133244	0.8024773262018864	0.9020360061150234	0.7995681573753198	0.6880946592440281	0.6004531366605392	0.9613172601638609	304.0	5.717061163771464	243.0	0.5602910925050123
35	Jan26_100x_cp190_rep1_3R4_E-F-D_Position001_0_cmle.ics	36	1	0	1.2995999999999999	0.30257389524167677	2.0	0.6848495851312367	1.0	0.9755754663213545	1.0	0.2326773689070141	1.4290935450720594	0.6743437364713291	0.7954209138494235	0.6725805816836554	0.5269353378724074	0.629490133827461	0.9226546558309483	268.0	5.006164744740026	199.0	0.4588392074423764
36	Jan26_100x_cp190_rep1_3R4_E-F-D_Position001_0_cmle.ics	36	2	0	1.083	0.4824683308282532	1.0	1.7187757617313075	1.0	2.1993640559988026	1.0	0.2977904950224626	3.1252018700119013	0.9095635404777834	0.9401944193002479	0.9088984218190405	0.877872013853359	0.4652606163773234	1.0283324186803333	106.0	2.064588596343172	56.0	0.12912058098880944
37	Jan26_100x_cp190_rep1_3R4_E-F-D_Position001_0_cmle.ics	37	1	0	2.3826	0.3581610653285419	1.0	0.6926704279244813	1.0	0.9755754663213545	1.0	0.2570043530557687	2.9501943967203186	0.5642400542003517	0.7044193997942914	0.5640996387813346	0.42165609455574316	0.6929696191676883	0.9488676492975078	446.0	8.60957242334817	449.0	1.0352703725709897
38	Jan26_100x_cp190_rep1_3R4_E-F-D_Position001_0_cmle.ics	37	2	0	2.166	0.3014560524970638	2.0	2.8491802924408036	2.0	0.0	1.0	0.18097761502956675	3.566426873432211	0.05685069277457357	0.14745549708813524	0.04166301001512976	0.014293412059578263	0.9748003121644684	0.9330515231455196	208.0	4.133407364226553	120.0	0.2766869592617345
39	Jan26_100x_cp190_rep1_3R4_E-F-D_Position001_0_cmle.ics	41	1	0	1.083	0.4074325310778435	1.0	0.5229606636308092	1.0	0.10317500441073144	1.0	0.261512653717724	3.227861800535463	0.29420546521669133	0.4252374749352341	0.2820719230712937	0.1276217379213442	0.9193926050305876	0.9893796913618325	104.0	2.0198931844324433	51.0	0.11759195768623716
40	Jan26_100x_cp190_rep1_3R4_E-F-D_Position001_0_cmle.ics	42	1	0	1.5162	0.5631311165360586	1.0	0.26025201658792824	1.0	1.3934633376079517	1.0	0.2913077310482767	2.38248457954418	0.807233369393269	0.8788223078721195	0.807233369393269	0.7150168793115633	0.5688708395360096	0.9832060149244412	236.0	4.454874896051299	184.0	0.42425333753465955
41	Jan26_100x_cp190_rep1_3R4_E-F-D_Position001_0_cmle.ics	45	1	0	1.5162	0.39431091977409244	1.0	0.4433995195709234	1.0	0.5260913608053412	1.0	0.313068323785643	2.4886475515280324	0.5149476169396489	0.6290025084845802	0.5080861738232256	0.3448280950272982	0.7895994062842938	0.9911106611460205	246.0	4.6783519556049455	203.0	0.4680621060844342
42	Jan26_100x_cp190_rep1_3R4_E-F-D_Position001_0_cmle.ics	48	1	0	1.083	0.25929906579357687	1.0	0.6198107964730157	1.0	0.3720027687491155	1.0	0.28890164313983585	2.5941534722010866	0.39758088532877206	0.5331253770321556	0.41482318623670367	0.2938025458738365	0.8019325063094855	0.967242765807877	148.0	2.769139758064274	91.0	0.20982094410681532
43	Jan26_100x_cp190_rep1_3R4_E-F-D_Position001_0_cmle.ics	50	1	0	1.083	0.3583169004206117	1.0	0.5769547450672982	1.0	0.6921189703237084	1.0	0.28060139833013986	2.401935719649678	0.6588359708426181	0.7665332175095366	0.6555752791731188	0.540355780488726	0.6529267701630568	0.9870519114169175	136.0	2.5711830331211623	79.0	0.18215224818064185
44	Jan26_100x_cp190_rep1_3R4_E-F-D_Position001_0_cmle.ics	51	1	0	1.7328	0.3582566814654763	1.0	0.0560791742468686	1.0	0.0	1.0	0.2634825540953092	2.5893965900577727	0.17045806544223752	0.36722297353450034	0.17045806544223752	0.020287320283164982	0.9286158432187217	0.9561223237511102	312.0	5.895842811414384	266.0	0.6133227596968448
45	Jan26_100x_cp190_rep1_3R4_E-F-D_Position001_0_cmle.ics	52	1	0	1.5162	3.736210350636921	2.0	0.11708224335894198	1.0	0.0	1.0	0.28517285725903474	2.6708536416433653	0.1512322380540769	0.28627582889080977	0.1338741282810465	0.02113050654547019	0.9557795023945913	0.9940078752957298	212.0	4.1057719438459115	155.0	0.35738732237974036
46	Jan26_100x_cp190_rep1_3R4_E-F-D_Position001_0_cmle.ics	52	2	0	0.8664	0.7381390772918314	1.0	1.511259138895549	4.0	1.9505459086905699	1.0	0.29197721891436773	1.3591566235315191	0.8880953405326335	0.9347408603958963	0.8876690147180187	0.8184477829102017	0.43471476959801325	0.9848831999063775	156.0	2.8543004103455094	99.0	0.22826674139093092
47	Jan26_100x_cp190_rep1_3R4_E-F-D_Position001_0_cmle.ics	56	1	0	1.083	0.1970458730767528	1.0	0.3804154592150647	1.0	0.1459114905355603	1.0	0.2506190222146619	2.103407358855321	0.38247585438335807	0.5172424467558198	0.3643511639425458	0.18211367013372956	0.84281971688586	0.9747104911146127	124.0	2.32641581049721	65.0	0.14987210293343953
48	Jan26_100x_cp190_rep1_3R4_E-F-D_Position001_0_cmle.ics	59	1	0	1.5162	4.044217491312645	1.0	3.9515288074661625	1.0	2.3825999999999996	1.0	0.28277752348369806	2.6792949623503537	0.9662885546775427	0.9827343019797774	0.9646359078936189	0.9331973829552214	0.3739994343968498	0.9892582861331566	208.0	3.969570622343613	150.0	0.3458586990771681
49	Jan26_100x_cp190_rep1_3R4_E-F-D_Position001_0_cmle.ics	59	2	0	1.083	0.1972889583482611	1.0	0.24492912570267822	1.0	0.6921189703237084	1.0	0.32484299037578285	2.490845433089515	0.5194154133741185	0.613159571756309	0.5194154133741185	0.41560030588835073	0.7674388062543519	1.0052890332819477	136.0	2.5711830331211623	85.0	0.19598659614372857
50	Jan26_100x_cp190_rep1_3R4_E-F-D_Position001_0_cmle.ics	60	1	0	0.8664	0.5681819183798832	1.0	1.8851489875621625	1.0	1.517785507063743	1.0	0.3176904155016142	2.6568767043257417	0.8119408709714203	0.8578296204919817	0.8116713487513865	0.7580856666010138	0.5117030353408748	1.0116762235356758	100.0	1.907097111770565	53.0	0.12220340700726606
51	Jan26_100x_cp190_rep1_3R4_E-F-D_Position001_0_cmle.ics	60	2	0	1.2995999999999999	0.1627467799030341	2.0	0.2158116556673424	1.0	0.0	1.0	0.3288580113149757	2.3286634774063644	0.16814558346377517	0.30005597769185316	0.14785885328661616	0.024306239439393782	0.9415923336525124	0.9774360975872689	188.0	3.5460217520767467	139.0	0.32049572781150915
52	Jan26_100x_cp190_rep1_3R4_E-F-D_Position001_0_cmle.ics	61	1	0	1.7328	0.24038355348214832	1.0	0.5255959045123284	1.0	0.23070632344123612	1.0	0.2870532971701295	2.773375893785584	0.39045141423660423	0.5293355101029541	0.3794171389637338	0.17874287130070834	0.8425260614283517	0.9957082678400562	272.0	5.235987061604002	226.0	0.5210937732762666
53	Jan26_100x_cp190_rep1_3R4_E-F-D_Position001_0_cmle.ics	62	1	0	1.5162	0.553798307988969	1.0	4.083919463696427	1.0	1.1961505589055579	1.0	0.29042356023853216	2.023006407706644	0.7772300873120498	0.8727479413843832	0.7772300873120498	0.6469283162339275	0.5104053992110106	0.9836428546478385	258.0	4.8060929340268	210.0	0.48420217870803534
54	Jan26_100x_cp190_rep1_3R4_E-F-D_Position001_0_cmle.ics	63	1	0	2.5991999999999997	0.24937724790139695	1.0	0.37376817046251276	1.0	1.7882560483347225	1.0	0.1721322035029034	4.247265318100853	0.8828060336818635	0.9264940626002939	0.882527322173612	0.8021950642725629	0.4632027470624172	0.7810887478980367	332.0	6.413012677042922	236.0	0.5441510198814111
55	Jan26_100x_cp190_rep1_3R4_E-F-D_Position001_0_cmle.ics	64	1	0	1.5162	0.5383869023647863	1.0	0.30638248889239145	1.0	0.8254000352858515	1.0	0.29534243436091545	2.1234672039013875	0.6455930244773611	0.7681978148965227	0.6462391007458766	0.5126615190671289	0.6715109014917616	0.9964475680001802	240.0	4.544265719872757	190.0	0.4380876854977463
56	Jan26_100x_cp190_rep1_3R4_E-F-D_Position001_0_cmle.ics	65	1	0	1.7328	0.5073769497973138	1.0	0.39140758095484934	1.0	0.6016084874694266	1.0	0.3047046215684848	2.462378096235526	0.5275226273814426	0.6708167707344129	0.5294597161177548	0.3808522350054205	0.7618213204958483	0.992398720725099	276.0	5.231756890063781	238.0	0.5487624692024401
57	Jan26_100x_cp190_rep1_3R4_E-F-D_Position001_0_cmle.ics	66	1	0	1.7328	0.48828872213936336	1.0	0.5731305557291462	1.0	1.5627088357751586	1.0	0.3046674824998609	2.767467656507409	0.8120630185513191	0.8873086603896709	0.810992821851403	0.7156259904912837	0.5839951845590491	0.9877980927782608	298.0	5.700001172241377	267.0	0.6156284843573592
58	Jan26_100x_cp190_rep1_3R4_E-F-D_Position001_0_cmle.ics	67	1	0	0.8664	4.131417906203805	1.0	1.014797264051274	1.0	1.459114905355603	1.0	0.1597645024341541	1.7890892018561149	0.9268599543927837	0.9684175643949181	0.9209063030071556	0.8499399018209186	0.3818522268082306	0.8134573292894399	132.0	2.3881712139380253	57.0	0.13142630564932387
59	Jan26_100x_cp190_rep1_3R4_E-F-D_Position001_0_cmle.ics	68	1	0	1.2995999999999999	4.995218609035434	2.0	2.6074900890708173	1.0	0.0	1.0	0.1636246173744684	2.409788507164948	0.1688372793315015	0.35120638385967556	0.1688372793315015	0.02861162344261678	0.9424630770530704	0.8597190616400221	120.0	2.2604302355161727	50.0	0.11528623302572269
60	Jan26_100x_cp190_rep1_3R4_E-F-D_Position001_0_cmle.ics	69	1	0	1.7328	0.7837266706353223	1.0	0.5565116733973594	1.0	1.1554092027302227	1.0	0.2616533518491719	1.8370689966558664	0.7789210685211019	0.8741281309209019	0.7775968685585792	0.6143788128005996	0.5679797444086379	0.9685646321641104	292.0	5.425483443466671	240.0	0.553373918523469
61	Jan26_100x_cp190_rep1_3R4_E-F-D_Position001_0_cmle.ics	70	1	0	2.166	0.3884490457599011	1.0	0.8192032746531727	1.0	1.860013843745577	1.0	0.2942674655223679	2.483213239812752	0.8039573209380942	0.870798647792098	0.8035030635960279	0.7153148109021762	0.5882128080596692	0.9816035140550761	442.0	8.449965853005452	474.0	1.0929134890838512
62	Jan26_100x_cp190_rep1_3R4_E-F-D_Position001_0_cmle.ics	71	1	0	1.9493999999999998	0.2459720020258071	1.0	1.263707341027696	1.0	0.5556144027286182	1.0	0.2913719893532742	1.922348365396593	0.43385965554999245	0.576123370253229	0.43535761823932395	0.3142170092035153	0.7996663079081491	0.9817687765370327	454.0	8.554301582586888	491.0	1.132110808312597
63	Jan26_100x_cp190_rep1_3R4_E-F-D_Position001_0_cmle.ics	72	1	0	1.2995999999999999	2.171980559787846	1.0	0.42269895598688484	1.0	0.2918229810711206	1.0	0.18325824138071842	1.4974346175236934	0.3195514202969992	0.426791545997905	0.3104565900548401	0.1888306940250991	0.8246336030190212	0.841401749574796	162.0	2.9883866460776947	83.0	0.1913751468226997
64	Jan26_100x_cp190_rep1_3R4_E-F-D_Position001_0_cmle.ics	72	2	0	1.2995999999999999	0.5584512239873631	1.0	0.6181909972961107	3.0	2.7090213014261812	1.0	0.2746686717308086	2.5338665062031214	0.9819048205886581	0.9956600324521946	0.9818924969704439	0.9562244541664099	0.09124901339648467	0.9737909862621948	184.0	3.4800361770957093	123.0	0.2836041332432778
65	Jan26_100x_cp190_rep1_3R4_E-F-D_Position001_0_cmle.ics	73	1	0	1.083	2.2640581674233937	1.0	0.22502249951148856	1.0	0.9733510449106972	1.0	0.30588112908599374	2.7008431034021534	0.7676069895700033	0.8640533164218657	0.7678674563718108	0.6765115567987497	0.49623410578250365	0.9821088726056761	142.0	2.681864020012928	88.0	0.20290377012527194
66	Jan26_100x_cp190_rep1_3R4_E-F-D_Position001_0_cmle.ics	74	1	0	1.7328	0.260839136985976	1.0	0.5439578885806489	1.0	0.10317500441073144	1.0	0.26193519623157024	1.7876585700716217	0.2701102997884984	0.455817339994719	0.2740867391889737	0.05930933875028431	0.8881226815173794	0.9819251211906205	400.0	7.511362202880152	385.0	0.8877039942980649
67	Jan26_100x_cp190_rep1_3R4_E-F-D_Position001_0_cmle.ics	75	1	0	1.5162	2.522681995703928	1.0	2.4282846584414894	1.0	0.0	1.0	0.12269509379688166	2.3458981432200265	0.09196195357547682	0.25019466758661474	0.09196195357547682	0.03282243359124735	0.9405363612994262	0.794788862870034	194.0	3.6098922412876733	89.0	0.2052094947857864
68	Jan26_100x_cp190_rep1_3R4_E-F-D_Position001_0_cmle.ics	76	1	0	1.2995999999999999	2.604518084536861	1.0	2.832658420892812	1.0	3.0158307089227145	1.0	0.16438566210644265	2.4296096426035088	0.9934679249790945	0.999075379285629	0.9933484649384781	0.9805710189941464	0.18584434693354956	0.7025628117281618	172.0	3.118242710269658	86.0	0.19829232080424306
69	Jan26_100x_cp190_rep1_3R4_E-F-D_Position001_0_cmle.ics	76	2	0	1.5162	0.4945821517840312	2.0	1.7605433359888147	1.0	0.0	1.0	0.16346733298840777	2.290929944665126	0.06512961414406881	0.18655835622984113	0.06512961414406881	0.023070123043841834	0.9696057844886024	0.9330362977603935	188.0	3.686453245119266	98.0	0.2259610167304165
70	Jan26_100x_cp190_rep1_3R4_E-F-D_Position001_0_cmle.ics	77	1	0	1.5162	0.2647961561105856	2.0	0.6016993183726111	1.0	1.0622516852075932	1.0	0.3028248020679666	1.912940200964551	0.7045596260652259	0.8007646908125927	0.7040714227019398	0.6010121760819022	0.6221474252799626	0.98300622114322	252.0	4.695411947135034	207.0	0.477285004726492
71	Jan26_100x_cp190_rep1_3R4_E-F-D_Position001_0_cmle.ics	79	1	0	1.5162	0.3555909212303783	1.0	0.10278859997553857	1.0	0.0	1.0	0.12481814731035759	1.688455005249514	0.09380756285502116	0.21618558987761716	0.06716108437569317	0.033570898149309004	0.9627713965031715	0.9168689933006884	214.0	4.290898848799159	104.0	0.2397953646935032
72	Jan26_100x_cp190_rep1_3R4_E-F-D_Position001_0_cmle.ics	80	1	0	0.8664	4.806649694408074	1.0	4.732017042494167	1.0	1.0841098665386142	1.0	0.2850995333132737	1.801286266326431	0.5514518620251625	0.6168191632177081	0.5531572663214614	0.4885643052900528	0.7926000643317824	0.9928297902197383	120.0	2.2604302355161727	66.0	0.15217782759395398
73	Jan26_100x_cp190_rep1_3R4_E-F-D_Position001_0_cmle.ics	80	2	0	2.3826	8.862544161463097	1.0	4.058241248478624	2.0	0.0	1.0	0.09559316489134982	1.980505308792757	0.11275877499592724	0.2298986037131209	0.11275877499592724	0.015372353478550468	0.9653630827186813	0.6404886970484124	352.0	6.508888063543922	192.0	0.4426991348187751
74	Jan26_100x_cp190_rep1_3R4_E-F-D_Position001_0_cmle.ics	80	3	0	1.7328	0.229360259373059	2.0	4.872639172915717	2.0	0.0	1.0	0.10385359476460056	1.3978414843649802	0.044781813420108924	0.24600096096541968	0.044781813420108924	0.015372353478550468	0.9797349474397361	0.6108954293997173	312.0	5.825627064893126	167.0	0.3850560183059138
75	Jan26_100x_cp190_rep1_3R4_E-F-D_Position001_0_cmle.ics	81	1	0	1.2995999999999999	0.7929969797855881	1.0	0.37340182436748465	1.0	0.46141264688247224	1.0	0.3234445281904225	2.1777014438924165	0.5372734165539774	0.6502036222084998	0.5138705416116248	0.3494719892443701	0.7395911205615597	0.9937488283930852	178.0	3.369355190203944	127.0	0.29282703188533565
76	Jan26_100x_cp190_rep1_3R4_E-F-D_Position001_0_cmle.ics	82	1	0	1.2995999999999999	0.6128441452198836	1.0	0.15096094253721798	2.0	1.0967653411156157	1.0	0.2522425781034317	2.7777211214003636	0.691948074645125	0.7653285628289026	0.6948511563780414	0.60035050585471	0.6535682932439012	0.983715394430098	130.0	2.5073125439102357	70.0	0.1614007262360118
77	Jan26_100x_cp190_rep1_3R4_E-F-D_Position001_0_cmle.ics	82	2	0	1.2995999999999999	0.558379611016026	2.0	0.4095485478887252	1.0	1.7763106057964917	1.0	0.2865002467954959	2.599207598815703	0.8868332135852574	0.9310202536070062	0.885634114608618	0.8159455890634406	0.4428271824399095	0.9905190197986274	194.0	3.703513236649353	136.0	0.31357855382996574
78	Jan26_100x_cp190_rep1_3R4_E-F-D_Position001_0_cmle.ics	83	1	0	1.7328	0.51629616695665	1.0	0.22575011352671548	1.0	1.8725829911983063	1.0	0.27969848982081386	2.654446542083742	0.8851154667184165	0.9342281734480453	0.8795782392134032	0.8200789184293938	0.5093487562789554	0.9958335491948807	280.0	5.344552962725657	233.0	0.5372338458998677
79	Jan26_100x_cp190_rep1_3R4_E-F-D_Position001_0_cmle.ics	84	1	0	1.2995999999999999	0.4166238626263511	1.0	0.6329014728139484	1.0	2.802163618583184	1.0	0.3126115229511567	2.1558993780131663	0.9893918068741887	0.9958969717164584	0.9869648034773786	0.9736287182139642	0.20429914606523789	1.0014487115082056	228.0	4.299498497248804	181.0	0.41733616355311615
80	Jan26_100x_cp190_rep1_3R4_E-F-D_Position001_0_cmle.ics	85	1	0	1.9493999999999998	0.3103280426296119	2.0	1.0228313355839604	1.0	0.0	1.0	0.15542862681251343	3.1339556337235552	0.0824001414198864	0.2514814501687047	0.0824001414198864	0.029433013857611694	0.9515862890217953	0.9046659153412366	232.0	4.552726062953201	131.0	0.3020499305273935
81	Jan26_100x_cp190_rep1_3R4_E-F-D_Position002_1_cmle.ics	1	1	0	1.083	0.9164469210883883	1.0	1.498573986891141	1.0	1.0841098665386142	1.0	0.29416616971153386	3.1024733434220586	0.6095237503996425	0.6490565334939146	0.6085056322420638	0.5437992568979058	0.6794973263684849	1.0196122156478018	100.0	1.9539076094514054	51.0	0.11759195768623716
82	Jan26_100x_cp190_rep1_3R4_E-F-D_Position002_1_cmle.ics	1	2	0	1.5162	1.678023759560752	1.0	0.28813474025796115	2.0	0.5556144027286182	1.0	0.2956017363072781	2.9136464158171336	0.4551422727004653	0.5581351676014936	0.45168439578722575	0.3049232841760227	0.7854553096171404	0.9939958569905877	234.0	4.503800479502251	183.0	0.42194761287414506
83	Jan26_100x_cp190_rep1_3R4_E-F-D_Position002_1_cmle.ics	1	3	0	1.083	0.36470170125999035	2.0	0.7426491726341237	3.0	0.2918229810711206	1.0	0.3265637110307498	2.7033724210142847	0.2944068685727411	0.39726784267591253	0.2912066252176693	0.17245928303374378	0.8762270898525624	1.0143398812353983	126.0	2.4179217200887786	76.0	0.1752350741990985
84	Jan26_100x_cp190_rep1_3R4_E-F-D_Position002_1_cmle.ics	2	1	0	1.5162	0.50429535412487	1.0	0.5787292048187708	2.0	0.0	1.0	0.14554467660466291	2.0205447790512303	0.030631878862132905	0.13184185966196188	0.04397949240832638	0.015313883738236297	0.9825588284481294	0.8762372240481862	186.0	3.7119735797297966	91.0	0.20982094410681532
85	Jan26_100x_cp190_rep1_3R4_E-F-D_Position002_1_cmle.ics	2	2	0	1.9493999999999998	0.5192793714649955	2.0	1.4306415404031887	3.0	0.3720027687491155	1.0	0.2840750957452677	2.463681343108274	0.3986337865450793	0.5507365547410443	0.3950260456281581	0.21739773956016395	0.84438372356095	0.9797663317552483	390.0	7.428316636369025	386.0	0.8900097189585793
86	Jan26_100x_cp190_rep1_3R4_E-F-D_Position002_1_cmle.ics	3	1	0	0.6497999999999999	0.3494752806184609	1.0	0.28509873881641484	1.0	0.639412489864916	1.0	0.23939433740724086	1.2571220378119474	0.5156482117221147	0.6508582485487797	0.5121736054761459	0.37923974783097186	0.7553843904486989	0.8855883441537888	114.0	2.032723004422307	56.0	0.12912058098880944
87	Jan26_100x_cp190_rep1_3R4_E-F-D_Position002_1_cmle.ics	3	2	0	1.083	1.4312074017462384	2.0	1.3315245550195527	2.0	0.0	1.0	0.1668204217637843	2.290148767735975	0.13389509601980734	0.30503505815284104	0.13389509601980734	0.02188169693943366	0.9531068812784111	0.8275721996562267	188.0	3.4524007567150674	99.0	0.22826674139093092
88	Jan26_100x_cp190_rep1_3R4_E-F-D_Position002_1_cmle.ics	4	1	0	1.7328	0.36944974032672134	1.0	0.3985198427335351	1.0	0.46141264688247224	1.0	0.3168357686906136	2.4382970948362606	0.47110658217865076	0.6187868707809675	0.4668470431146562	0.28550038847308606	0.827476381864612	0.986640303249358	286.0	5.455233949617426	256.0	0.5902655130917002
89	Jan26_100x_cp190_rep1_3R4_E-F-D_Position002_1_cmle.ics	5	1	0	0.8664	0.9544930596913176	1.0	1.2780725977615333	1.0	0.20635000882146287	1.0	0.15812260680350404	1.4377904101366141	0.3884081266471039	0.5411705885651272	0.38503448404762347	0.2101470945554455	0.8174664504580565	0.8017368934419089	134.0	2.3860561281679136	58.0	0.13373203030983835
90	Jan26_100x_cp190_rep1_3R4_E-F-D_Position002_1_cmle.ics	6	1	0	1.2995999999999999	0.42531635675547996	1.0	0.560343997792989	1.0	0.2918229810711206	1.0	0.3124899973183824	2.222989345051103	0.4075454793547158	0.5733307931146342	0.3969743935656947	0.19908449144993282	0.8143963095635789	0.971888378671062	238.0	4.4761650591216116	193.0	0.44500485947928964
91	Jan26_100x_cp190_rep1_3R4_E-F-D_Position002_1_cmle.ics	7	1	0	1.2995999999999999	0.5627388593278322	1.0	0.4217378763209835	1.0	0.10317500441073144	1.0	0.3116977405028503	2.3411486608727308	0.2971809462988516	0.45445266795151046	0.2892438048101814	0.08559511455256645	0.8769234966760677	0.9946469022400631	224.0	4.256918171108186	176.0	0.4058075402505439
92	Jan26_100x_cp190_rep1_3R4_E-F-D_Position002_1_cmle.ics	8	1	0	1.7328	0.4942988590196491	1.0	0.2476686315559097	1.0	0.10317500441073144	1.0	0.2921563669843373	2.4093615149802368	0.3049262839267723	0.4795284459129486	0.30306523355522214	0.07650324913876924	0.8597992526655527	0.9957598677385342	272.0	5.142366066242322	228.0	0.5257052225972955
93	Jan26_100x_cp190_rep1_3R4_E-F-D_Position002_1_cmle.ics	10	1	0	0.8664	0.6550038975970037	1.0	0.7500911791354004	1.0	1.857150079393166	1.0	0.12225829378594354	1.3439726468789803	0.9631675874769797	0.9711849044960612	0.9558685989220252	0.9131160028154619	0.33337465678978007	0.5352114410606792	134.0	2.386056128167914	51.0	0.11759195768623716
94	Jan26_100x_cp190_rep1_3R4_E-F-D_Position002_1_cmle.ics	11	1	0	1.083	2.7077752589554316	1.0	0.5540744080429748	1.0	0.0	1.0	0.25290544233408696	2.0612457326057503	0.08234472061612648	0.2513226294410787	0.08234472061612648	0.02912856188523646	0.9565550881654589	0.9731665246857688	136.0	2.571183033121162	75.0	0.17292934953858405
95	Jan26_100x_cp190_rep1_3R4_E-F-D_Position002_1_cmle.ics	11	2	0	0.8664	0.8611047403897756	1.0	1.8221815774796664	1.0	0.0	1.0	0.30414293636913303	2.028736061321195	0.2126957069252801	0.32755138866493133	0.197691829259865	0.02912856188523646	0.9259022774095101	1.004324747195146	104.0	1.9496774379111828	55.0	0.12681485632829495
96	Jan26_100x_cp190_rep1_3R4_E-F-D_Position002_1_cmle.ics	12	1	0	1.5162	0.5266505010263752	1.0	0.4394987639712597	1.0	1.1321417835580119	1.0	0.2855241622522794	2.0913304270480535	0.7369619687910889	0.8369321987645439	0.7369619687910889	0.6146691805800194	0.587834781150733	0.9859615978321148	252.0	4.6954119471350335	201.0	0.4634506567634053
97	Jan26_100x_cp190_rep1_3R4_E-F-D_Position002_1_cmle.ics	13	1	0	1.2995999999999999	0.45645725138909093	2.0	0.30582288430887483	2.0	0.6016084874694266	1.0	0.32221463113741466	2.773570318073048	0.4601604278074866	0.5585849184322751	0.45877276111825627	0.35988966357544167	0.793789557676821	1.0077698363013623	156.0	2.9947319033880286	104.0	0.2397953646935032
98	Jan26_100x_cp190_rep1_3R4_E-F-D_Position002_1_cmle.ics	13	2	0	1.7328	0.37792571864256697	1.0	0.44058688721709655	1.0	0.6275890508929507	1.0	0.2840204616136602	2.3864093440720446	0.5025857984160292	0.6380152981791105	0.5025553374399242	0.37409801665200026	0.793513358345939	0.9821091136455454	244.0	4.633656543694218	191.0	0.4403934101582607
99	Jan26_100x_cp190_rep1_3R4_E-F-D_Position002_1_cmle.ics	14	1	0	1.7328	0.3417481861433666	1.0	0.15450610956080632	1.0	1.1535316172061805	1.0	0.2920363886789682	2.1990762313310435	0.7344921988980622	0.8365094145311615	0.7344879078628929	0.6111635570965139	0.6324718694734202	0.9891819359470014	276.0	5.208351641223359	233.0	0.5372338458998677
100	Jan26_100x_cp190_rep1_3R4_E-F-D_Position002_1_cmle.ics	15	1	0	1.9493999999999998	4.497447423930479	1.0	4.882433444382068	1.0	0.8754689432133618	1.0	0.0855402686356585	2.701978875492534	0.6587629289302351	0.7880590750026234	0.6543875097523029	0.5098572399728076	0.6668974568196449	0.5186495552273197	346.0	6.187559837088378	177.0	0.40811326491105837
101	Jan26_100x_cp190_rep1_3R4_E-F-D_Position002_1_cmle.ics	16	1	0	1.7328	0.505195522319669	1.0	0.32380928843544216	1.0	0.5158750220536572	1.0	0.2641277442702582	2.4632052733148764	0.49656527317438254	0.6292811575608539	0.4983917816030507	0.32629459353505114	0.7783940017279478	0.9821720077545742	278.0	5.25304705313409	224.0	0.5164823239552377
102	Jan26_100x_cp190_rep1_3R4_E-F-D_Position002_1_cmle.ics	17	1	0	1.2995999999999999	0.8953044937512561	1.0	0.6543964546577635	1.0	0.4377344716066809	1.0	0.21345120550510427	1.5239337401080488	0.5188130280104062	0.6977436317003889	0.5188130280104062	0.29120664454270506	0.7050895368090802	0.8669199695328835	294.0	5.493584104217822	219.0	0.5049537006526654
103	Jan26_100x_cp190_rep1_3R4_E-F-D_Position002_1_cmle.ics	18	1	0	1.2995999999999999	0.4857903057590045	1.0	0.5424794387658609	2.0	0.0	1.0	0.2880880389659548	2.101897885567285	0.19471108931240658	0.40522234678624813	0.19471108931240658	0.02572052503736921	0.915544994518978	0.9729130689923293	214.0	4.01003586271412	158.0	0.3643044963612837
104	Jan26_100x_cp190_rep1_3R4_E-F-D_Position002_1_cmle.ics	19	1	0	1.9493999999999998	0.5030437012394775	1.0	0.5954446769048525	1.0	2.4899342736946437	1.0	0.300764796328619	2.405067250920248	0.9143286262433971	0.9548426760574774	0.9134684610593244	0.8590030173192507	0.45550841343810333	0.9850356529168018	372.0	7.002652680332047	370.0	0.853118124390348
105	Jan26_100x_cp190_rep1_3R4_E-F-D_Position002_1_cmle.ics	20	1	0	1.083	0.29994168184182646	2.0	1.7107478474039697	1.0	0.0	1.0	0.28725007890400167	3.1773194491185075	0.182576977424337	0.3649074956458874	0.21280930629949724	0.03409352305215077	0.9170386246525594	0.9973151539264044	106.0	2.0411833475027517	55.0	0.12681485632829495
106	Jan26_100x_cp190_rep1_3R4_E-F-D_Position002_1_cmle.ics	22	1	0	1.5162	0.4878353062033025	1.0	0.5772653005057279	1.0	0.0	1.0	0.20450172195822525	2.060199410002502	0.20694576371114531	0.4392526425626892	0.20395577246119795	0.023564312886909078	0.9286729447312092	0.8966348459211334	290.0	5.404193280396366	210.0	0.48420217870803534
107	Jan26_100x_cp190_rep1_3R4_E-F-D_Position002_1_cmle.ics	23	1	0	1.5162	0.5365408628862954	1.0	0.21882464131443405	1.0	1.1535316172061805	1.0	0.30033762032313566	1.7925933253077577	0.7437472416210182	0.8187414003478802	0.7437472416210182	0.6337262130377217	0.5848931091466806	0.975565033503009	242.0	4.542150634102646	194.0	0.44731058413980407
108	Jan26_100x_cp190_rep1_3R4_E-F-D_Position002_1_cmle.ics	24	1	0	1.2995999999999999	0.3954577943839358	1.0	0.4669839372155221	1.0	0.65253602307166	1.0	0.31858195360261005	2.646147438977955	0.5194827562130233	0.6215839427270738	0.5196456749724202	0.40365682792520635	0.7546748421695081	1.0003826568126735	190.0	3.6375276616683156	139.0	0.32049572781150915
109	Jan26_100x_cp190_rep1_3R4_E-F-D_Position002_1_cmle.ics	24	2	0	1.083	4.277165706250014	1.0	4.095145320178135	1.0	0.23070632344123612	1.0	0.3033506929168382	2.4651961935777456	0.29643301013354684	0.410923004594309	0.29643301013354684	0.1501808398229306	0.8844502872593729	0.9995533184001772	128.0	2.4158066343186677	75.0	0.17292934953858405
110	Jan26_100x_cp190_rep1_3R4_E-F-D_Position002_1_cmle.ics	25	1	0	1.7328	0.5323836835087954	1.0	0.5135947612681738	1.0	1.2466683216206906	1.0	0.30378711720682133	2.4758012982689386	0.7426318387070636	0.8350809926852445	0.7406134671056993	0.6174246609651353	0.6335707693535522	0.985768229131873	302.0	5.695771000701157	272.0	0.6271571076599315
111	Jan26_100x_cp190_rep1_3R4_E-F-D_Position002_1_cmle.ics	26	1	0	0.8664	0.40389612083920856	2.0	3.078000559291095	1.0	0.0	1.0	0.23843161687255787	1.685327713007425	0.24787155511811024	0.4369217519685039	0.24787155511811024	0.03488558070866142	0.9046454227708175	0.9488819369304755	146.0	2.7478495949939656	81.0	0.18676369750167077
112	Jan26_100x_cp190_rep1_3R4_E-F-D_Position002_1_cmle.ics	27	1	0	1.2995999999999999	1.0678403515880297	1.0	0.6170511970597325	1.0	2.1380072994357717	1.0	0.24777748339837877	3.465488215111942	0.9939826140136292	0.9994321160230648	0.9939389306307881	0.979228551459025	0.06770864448070854	0.9762984448988685	110.0	2.1305741713242092	54.0	0.12450913166778053
113	Jan26_100x_cp190_rep1_3R4_E-F-D_Position002_1_cmle.ics	28	1	0	1.7328	0.3768104901425211	1.0	0.49574194367240254	2.0	1.7153360421684174	1.0	0.26926399189746725	2.32247535277535	0.8614307111005208	0.9194310174626409	0.8604690744459952	0.7970712632331416	0.4514366942940818	0.9832516708519418	286.0	5.4552339496174245	236.0	0.5441510198814111
114	Jan26_100x_cp190_rep1_3R4_E-F-D_Position002_1_cmle.ics	29	1	0	1.2995999999999999	0.6164593857483153	1.0	0.4090501697076463	1.0	0.23070632344123612	1.0	0.29671914474708655	2.184157049760133	0.357482532931982	0.5336002872055453	0.357482532931982	0.1876142608599597	0.825955558504338	0.984511743056168	232.0	4.388889321070263	181.0	0.41733616355311615
115	Jan26_100x_cp190_rep1_3R4_E-F-D_Position002_1_cmle.ics	30	1	0	1.083	0.43016941734768693	1.0	0.5310653739402184	1.0	0.1459114905355603	1.0	0.33325790402179883	2.787268134099283	0.33687367519054706	0.47545438145492264	0.3220358093176386	0.1576354124385514	0.849520536538367	0.997504470738748	138.0	2.6626889427127307	88.0	0.20290377012527194
116	Jan26_100x_cp190_rep1_3R4_E-F-D_Position002_1_cmle.ics	31	1	0	0.8664	0.5346300904492086	1.0	0.2536154740051763	2.0	0.0	1.0	0.26179938779914946	1.7921860650396961	0.1814564352345126	0.3279642958098676	0.1814564352345126	0.0332525169062167	0.9107945206956467	0.9846915215074472	108.0	2.0390682617326408	54.0	0.12450913166778053
117	Jan26_100x_cp190_rep1_3R4_E-F-D_Position002_1_cmle.ics	32	1	0	1.7328	0.170101760273914	1.0	0.24410725817527226	2.0	0.0	1.0	0.2657500305385545	2.500678865108385	0.13521825396825396	0.2756626984126984	0.13521825396825396	0.020819444444444446	0.9382296579544304	0.9550778011960198	284.0	5.504159533068375	232.0	0.5349281212393534
118	Jan26_100x_cp190_rep1_3R4_E-F-D_Position002_1_cmle.ics	33	1	0	1.5162	0.442356726115499	1.0	0.3333412806185836	1.0	0.8875449473696695	1.0	0.3057398659709994	2.1739163941779354	0.6506219018694296	0.7648565446585953	0.6506219018694296	0.49472645420766476	0.6629497778974881	0.9921012362027183	278.0	5.2530470531340905	241.0	0.5556796431839834
119	Jan26_100x_cp190_rep1_3R4_E-F-D_Position002_1_cmle.ics	34	1	0	1.5162	0.3535331929187457	1.0	0.4642764897498161	1.0	1.0521827216106825	1.0	0.2726673126577674	1.9119522851522297	0.678012467882207	0.7739844811937805	0.6767682363017347	0.5772382319980569	0.6243932356618375	0.985631241336837	284.0	5.387133288866276	235.0	0.5418452952208966
120	Jan26_100x_cp190_rep1_3R4_E-F-D_Position002_1_cmle.ics	35	1	0	1.2995999999999999	0.2224221840388303	1.0	4.22397943535454	1.0	0.0	1.0	0.268000903909552	2.7827901210084676	0.09057984718965126	0.3079516226643468	0.12750586277328088	0.03230198956048112	0.9528894317732013	0.958693393862441	168.0	3.2863096236928198	106.0	0.24440681401453213
121	Jan26_100x_cp190_rep1_3R4_E-F-D_Position002_1_cmle.ics	36	1	0	1.5162	0.2661601142044467	2.0	0.4468258394795724	2.0	0.0	1.0	0.16734335867843358	1.5000815680038881	0.0894378754876852	0.23361916273726036	0.07459489217070778	0.026349960506474545	0.9673122560432345	0.8461595946688506	264.0	4.986989667439828	165.0	0.3804445689848849
122	Jan26_100x_cp190_rep1_3R4_E-F-D_Position002_1_cmle.ics	37	1	0	1.9493999999999998	0.13767916954045784	2.0	0.12716545120810377	1.0	0.0	1.0	0.18312358088395883	2.2651906972951883	0.12608853850818677	0.30586294724075197	0.09400121285627654	0.023718617343844756	0.9474150613521142	0.8666865341831159	298.0	5.817027416443479	207.0	0.477285004726492
123	Jan26_100x_cp190_rep1_3R4_E-F-D_Position002_1_cmle.ics	38	1	0	1.9493999999999998	0.465590765209474	1.0	0.5495012675319594	1.0	0.0	1.0	0.1880362554424006	2.59314031563925	0.12329828210052736	0.26823212334072555	0.09695680315779422	0.02448192438695712	0.9695291026078185	0.9017024196103293	278.0	5.510504790378706	189.0	0.43578196083723186
124	Jan26_100x_cp190_rep1_3R4_E-F-D_Position002_1_cmle.ics	39	1	0	1.083	1.9911009148939773	1.0	1.9463085230646193	1.0	1.4199491695140265	1.0	0.20716623056155425	2.2975562935797194	0.8971654657895042	0.9556429623957209	0.895738336408043	0.821649436689988	0.3763358227216176	0.8818746588803069	158.0	2.9224010710966573	85.0	0.19598659614372857
125	Jan26_100x_cp190_rep1_3R4_E-F-D_Position002_1_cmle.ics	40	1	0	1.2995999999999999	0.6688124737193378	1.0	0.24971790609101677	1.0	1.8330020560479539	1.0	0.30790138424182617	2.2393828527296438	0.910312055881433	0.9555675663811505	0.9096920046311793	0.8512617768583705	0.43831145528277865	0.9786229250825961	230.0	4.3207886603191135	182.0	0.41964188821363063
126	Jan26_100x_cp190_rep1_3R4_E-F-D_Position002_1_cmle.ics	42	1	0	1.7328	0.4648487113182756	1.0	0.5959248766194607	1.0	2.46198834834007	1.0	0.29734294307781217	2.2921497568116997	0.9595495910144296	0.9794618993402937	0.9544665423156738	0.915689623151894	0.35001910818061355	0.995140354189319	286.0	5.4552339496174245	248.0	0.5718197158075845
127	Jan26_100x_cp190_rep1_3R4_E-F-D_Position002_1_cmle.ics	43	1	0	1.2995999999999999	3.5723417597159433	1.0	3.2925615997294466	1.0	1.1736910802652911	1.0	0.3099409229247099	2.5947906013685156	0.7146865771219449	0.8005185286932291	0.7146865771219449	0.6349572716658655	0.5943814241600784	1.0104544214183113	156.0	2.9713266545476085	102.0	0.23518391537247432
128	Jan26_100x_cp190_rep1_3R4_E-F-D_Position002_1_cmle.ics	43	2	0	1.083	0.38814635090343275	1.0	0.5997239127858842	1.0	2.1682197330772284	1.0	0.3099409229247099	2.0516861898230734	0.9358093855165174	0.9688097877809719	0.935544479656211	0.8972484130176702	0.3451272297380831	0.9860734642795196	156.0	2.901110908026349	102.0	0.23518391537247432
129	Jan26_100x_cp190_rep1_3R4_E-F-D_Position002_1_cmle.ics	44	1	0	1.083	0.5196632628806714	2.0	5.3599317943362745	1.0	1.2466683216206906	1.0	0.27541975538991637	2.801022592485196	0.728449020204429	0.7951680413134112	0.7277664937051321	0.6554412986094551	0.6687415571672495	0.9634622475921745	138.0	2.6392836938723105	80.0	0.18445797284115634
130	Jan26_100x_cp190_rep1_3R4_E-F-D_Position002_1_cmle.ics	44	2	0	1.083	2.2016805434707485	2.0	7.104888861439013	1.0	0.0	1.0	0.13482253018526144	1.6118703226067552	0.1258069025631748	0.2956778803851752	0.0883830700535331	0.022280789757168584	0.955839267656142	0.6657158150475789	128.0	2.2987803901165678	50.0	0.11528623302572269
131	Jan26_100x_cp190_rep1_3R4_E-F-D_Position002_1_cmle.ics	44	3	0	1.083	3.6736302624441244	1.0	3.3627784292559606	1.0	0.3095250132321943	1.0	0.2035308025016492	3.1685534112561604	0.3783951581734604	0.5014925127665348	0.3876627167843956	0.20685075694655736	0.8269845137204953	0.9437458303312745	116.0	2.1944446605351353	53.0	0.12220340700726606
132	Jan26_100x_cp190_rep1_3R4_E-F-D_Position002_1_cmle.ics	45	1	0	1.7328	0.3505390945641743	1.0	0.262028572301793	1.0	0.41270001764292574	1.0	0.2876642071378532	2.8123400841279973	0.45560054368634656	0.6108526686576308	0.449321349261046	0.29924525231641014	0.7997156467299387	0.995288491197939	258.0	4.946524427069318	209.0	0.4818964540475209
133	Jan26_100x_cp190_rep1_3R4_E-F-D_Position002_1_cmle.ics	46	1	0	2.166	0.12546905385946455	1.0	0.5369913931722953	1.0	0.0	1.0	0.23161207556990193	2.5758985381937274	0.1348089307060502	0.2941830871862106	0.13485520379439325	0.021262484093625883	0.9577965612373104	0.891681638954178	310.0	5.8979578971844955	247.0	0.5695139911470701
134	Jan26_100x_cp190_rep1_3R4_E-F-D_Position002_1_cmle.ics	47	1	0	1.9493999999999998	0.1953837975248177	1.0	0.376123310101181	2.0	2.5991999999999997	1.0	0.2778970535363584	2.779937207239158	0.9857102172784079	0.9972621819739572	0.9811990398491328	0.9009886299183202	0.26946260423456064	0.9903124487050899	298.0	5.7468116699222165	255.0	0.5879597884311858
135	Jan26_100x_cp190_rep1_3R4_E-F-D_Position002_1_cmle.ics	47	2	0	1.7328	0.4025874067909068	2.0	0.41767750817235566	1.0	1.8968493769622838	1.0	0.2829662534828599	2.8589695951427245	0.8151829240566614	0.8600302500173507	0.8148670219767333	0.7599311716377369	0.5990311594982812	1.0004461334813628	218.0	4.2164529307376775	161.0	0.37122167034282705
136	Jan26_100x_cp190_rep1_3R4_E-F-D_Position002_1_cmle.ics	48	1	0	1.5162	0.3509943607131306	1.0	0.4211336654508249	1.0	1.2269033092775323	1.0	0.2974993043172152	2.581840543570937	0.740360785597679	0.8331559872492713	0.7380098131499848	0.6469789776680354	0.6205886659049656	0.987008909288794	264.0	5.057205413961086	220.0	0.5072594253131798
137	Jan26_100x_cp190_rep1_3R4_E-F-D_Position002_1_cmle.ics	49	1	0	1.9493999999999998	0.24338748179927924	1.0	0.27688583988653287	1.0	0.0	1.0	0.28803382181715703	3.043032910318365	0.17328089712639203	0.37493769955610934	0.17328089712639203	0.021024452924227086	0.9205961042147607	0.9715374553496299	296.0	5.702116258011488	257.0	0.5925712377522147
138	Jan26_100x_cp190_rep1_3R4_E-F-D_Position002_1_cmle.ics	50	1	0	1.2995999999999999	0.6645168022825919	1.0	0.2992283224972102	1.0	0.10317500441073144	1.0	0.28491802517369286	1.8510144505379098	0.33347724928641675	0.5347245208798062	0.341363843515387	0.08001726991437001	0.8338885145889793	0.9883256054997285	258.0	4.759282436345961	208.0	0.4795907293870064
139	Jan26_100x_cp190_rep1_3R4_E-F-D_Position002_1_cmle.ics	52	1	0	1.2995999999999999	2.44539982506082	2.0	5.391688043590484	1.0	0.0	1.0	0.09352295523470855	2.0586573540986963	0.17939035074469048	0.4143681459774629	0.17616789019465676	0.03335246669284916	0.9278302654347502	0.4302048935940094	228.0	4.0186355111637635	99.0	0.22826674139093092
140	Jan26_100x_cp190_rep1_3R4_E-F-D_Position002_1_cmle.ics	53	1	0	1.9493999999999998	0.3636789212494502	1.0	0.21407073678732974	2.0	0.9512265400461282	1.0	0.2883786023516277	1.9395991136602755	0.5861054367158802	0.7044421974598446	0.5846866481290437	0.44230221791044094	0.7784844970301145	0.9910281495656096	402.0	7.5560576147908805	407.0	0.9384299368293828
141	Jan26_100x_cp190_rep1_3R4_E-F-D_Position002_1_cmle.ics	54	1	0	1.9493999999999998	0.40309989588342166	1.0	0.22130858525080896	1.0	0.0	1.0	0.2678692697988966	2.3385324132053738	0.1524698738659847	0.3441945394051517	0.15349953929689247	0.01685836567076207	0.9364041772431493	0.9768270000075138	374.0	7.164374336444872	352.0	0.8116150805010878
142	Jan26_100x_cp190_rep1_3R4_E-F-D_Position002_1_cmle.ics	54	2	0	0.8664	0.4794647773165008	2.0	0.21984853607720503	2.0	2.115483273066524	1.0	0.28758054650375425	2.238851788982797	0.8508548869412922	0.8862412159675126	0.8508548869412922	0.8119741910029374	0.6136858110698583	0.9930025015063779	116.0	2.1944446605351353	63.0	0.1452606536124106
143	Jan26_100x_cp190_rep1_3R4_E-F-D_Position002_1_cmle.ics	55	1	0	1.7328	0.6332489135753564	1.0	0.7886442594694497	1.0	1.9830205042639815	1.0	0.2970013840907908	2.7416162630234004	0.9050484182079878	0.9452247603567967	0.9036629426912495	0.8409909821699582	0.43869445122990347	0.9912278308483785	252.0	4.7890329424967115	205.0	0.472673555405463
144	Jan26_100x_cp190_rep1_3R4_E-F-D_Position002_1_cmle.ics	57	1	0	1.5162	0.5614053688080624	1.0	0.4784135655822207	1.0	2.66588920209569	1.0	0.28808024480989475	2.354172071522566	0.9840567292377403	0.9951954667073177	0.9822694849056703	0.9584334277769309	0.264937592095321	0.9906521501361608	242.0	4.565555882943068	190.0	0.4380876854977463
145	Jan26_100x_cp190_rep1_3R4_E-F-D_Position002_1_cmle.ics	58	1	0	1.7328	0.3947721200893402	1.0	6.583514539025992	1.0	1.4772412513556012	1.0	0.27615319737818206	2.540267352465673	0.731070747451038	0.8106432920120297	0.729468477224382	0.6518179692657522	0.6457632025723895	0.983576870781039	286.0	5.408423451936586	239.0	0.5510681938629545
146	Jan26_100x_cp190_rep1_3R4_E-F-D_Position002_1_cmle.ics	58	2	0	1.5162	0.4392155560894695	3.0	6.940450190758667	1.0	3.4656	1.0	0.32383204648313274	2.747362705764585	0.9970086371304921	0.9996527268392871	0.9944665517494315	0.9746181141348199	0.11284767289308498	1.0035206584962955	236.0	4.52509064257256	194.0	0.44731058413980407
147	Jan26_100x_cp190_rep1_3R4_E-F-D_Position002_1_cmle.ics	59	1	0	2.166	0.6802546731251811	1.0	0.3006733349000444	1.0	0.0	1.0	0.1841860205040364	2.520360310303704	0.11715145167820491	0.2677616015472076	0.07967918196084467	0.02007287668849398	0.9637658996961395	0.8941432595583304	340.0	6.6854153200475235	253.0	0.5833483391101568
148	Jan26_100x_cp190_rep1_3R4_E-F-D_Position002_1_cmle.ics	60	1	0	1.083	0.5314129216328711	1.0	1.7316912350837952	1.0	1.1160083062473465	1.0	0.3116067213279376	2.5421621070581093	0.8112660175473626	0.8780552260368095	0.8111838009889477	0.7287969368459379	0.49336918023057635	0.9949194685792159	120.0	2.283835484356593	69.0	0.1590950015754973
149	Jan26_100x_cp190_rep1_3R4_E-F-D_Position002_1_cmle.ics	61	1	0	1.5162	0.6591416147166761	1.0	0.40998866029633396	1.0	1.3934633376079517	1.0	0.2895702494687832	2.1771621759672772	0.7865045395297652	0.8553371610010869	0.7844208209490391	0.6918238851880082	0.593017481460232	0.9882071269075103	268.0	5.076380491261284	222.0	0.5118708746342088
150	Jan26_100x_cp190_rep1_3R4_E-F-D_Position002_1_cmle.ics	62	1	0	1.7328	0.2180554047444586	1.0	0.14613333752815805	1.0	0.46141264688247224	1.0	0.28063745184083966	2.6634455652656217	0.4875405598387549	0.6114774175471579	0.4875405598387549	0.3019256320104122	0.7875533766042154	0.993855333287669	270.0	5.167886400852852	221.0	0.5095651499736944
151	Jan26_100x_cp190_rep1_3R4_E-F-D_Position002_1_cmle.ics	63	1	0	0.8664	0.3230761496773922	1.0	0.5177828228944822	1.0	0.32626801153583	1.0	0.2583896948561106	2.212501626334929	0.3793054782383704	0.4894582918434072	0.3793054782383704	0.2632251589684886	0.837670021891303	0.9479455819929741	124.0	2.3264158104972106	66.0	0.15217782759395398
152	Jan26_100x_cp190_rep1_3R4_E-F-D_Position002_1_cmle.ics	64	1	0	2.166	0.45112926262823716	1.0	0.22478220126337262	1.0	1.2594114294931633	1.0	0.30031277031819	2.880310472766628	0.7043736218885167	0.7825682274064377	0.7043736218885167	0.5835378206053486	0.6571082012674115	0.9938046585958187	394.0	7.611328455552158	403.0	0.929207038187325
153	Jan26_100x_cp190_rep1_3R4_E-F-D_Position002_1_cmle.ics	65	1	0	1.7328	0.4218163478700423	1.0	0.5908641219923922	1.0	0.1459114905355603	1.0	0.2837729003663607	2.67980494873291	0.31510009532888467	0.4885343183984747	0.3081792183031459	0.13313870352716872	0.8716495078028217	0.9960009985951495	260.0	4.944409341299207	210.0	0.48420217870803534
154	Jan26_100x_cp190_rep1_3R4_E-F-D_Position002_1_cmle.ics	66	1	0	1.7328	0.3839202338675415	1.0	0.314839109812717	1.0	1.6776879206634818	1.0	0.2934796275715634	2.6820646789683527	0.8590011163422803	0.9209647315263002	0.8566625336998583	0.7885171179837005	0.5588209095981834	0.9964952113141862	270.0	5.191291649693273	226.0	0.5210937732762666
155	Jan26_100x_cp190_rep1_3R4_E-F-D_Position002_1_cmle.ics	67	1	0	1.5162	0.31253080067204414	1.0	0.5881271064939699	1.0	1.996395684228742	1.0	0.28338322808811234	2.5726269596080593	0.8910487414554745	0.9272027952874521	0.8913735018957402	0.830394838265388	0.4824911360188379	0.9888526339405984	206.0	3.9248752104328846	148.0	0.3412472497561391
156	Jan26_100x_cp190_rep1_3R4_E-F-D_Position002_1_cmle.ics	67	2	0	1.2995999999999999	1.9928879940937976	1.0	1.6824977503026683	1.0	0.10317500441073144	1.0	0.2795679985921581	2.917751103545078	0.189644446009555	0.30375665661083134	0.19088479612478626	0.0712536144271891	0.9317974073738612	1.0041980721781387	128.0	2.462617131999507	72.0	0.16601217555704068
157	Jan26_100x_cp190_rep1_3R4_E-F-D_Position002_1_cmle.ics	68	1	0	1.5162	0.49409596215501056	1.0	0.42311236733531665	1.0	0.8508028822180275	1.0	0.2733111669236868	2.5427443933774128	0.6617380597239045	0.7656367313024937	0.6378675182445216	0.5132441712632517	0.7232341994214507	0.9797393444148498	254.0	4.833728354407442	199.0	0.4588392074423764
158	Jan26_100x_cp190_rep1_3R4_E-F-D_Position002_1_cmle.ics	70	1	0	1.7328	0.08124785441807894	1.0	0.3760068410757221	2.0	0.0	1.0	0.2771895424899805	2.184165183292367	0.20027990247423225	0.40672558114971263	0.20027990247423225	0.02235919057133552	0.9137066786336331	0.9670651991549011	276.0	5.184946392382941	227.0	0.5233994979367811
159	Jan26_100x_cp190_rep1_3R4_E-F-D_Position002_1_cmle.ics	73	1	0	1.9493999999999998	0.7674042551393679	1.0	0.7251455799002116	1.0	0.1459114905355603	1.0	0.26867864441101186	2.5646214202280895	0.2760785466801542	0.4938516091800171	0.27115895630956116	0.11153558364729917	0.8942948514662746	0.9262122307607403	444.0	8.377635020714086	456.0	1.051410445194591
160	Jan26_100x_cp190_rep1_3R4_E-F-D_Position002_1_cmle.ics	74	1	0	1.083	0.46782154045360985	1.0	0.21167745593912504	1.0	0.744005537498231	1.0	0.29896878435587376	2.7452465813140683	0.676642758902895	0.7796185366629914	0.6737329074644509	0.5582538618047899	0.6362410186097001	0.9850844244360187	142.0	2.681864020012928	87.0	0.20059804546475749
161	Jan26_100x_cp190_rep1_3R4_E-F-D_Position002_1_cmle.ics	75	1	0	1.5162	0.435543842630839	1.0	0.5305787890939256	1.0	0.0	1.0	0.22296703256133688	2.6705112407026315	0.13446037931556087	0.29272702389270255	0.13446037931556087	0.028798017705234498	0.9289026350572037	0.9380553233225667	214.0	4.12706210691622	139.0	0.32049572781150915
162	Jan26_100x_cp190_rep1_3R4_E-F-D_Position002_1_cmle.ics	76	1	0	1.5162	0.4463668179258155	1.0	0.6726165605758856	1.0	2.5636595992934943	1.0	0.29480091186690005	2.0359198179223705	0.9716028232714315	0.9913702916923639	0.9714657712601933	0.9402841545033007	0.296333160488975	0.9896519341800386	264.0	4.940179169758987	219.0	0.5049537006526654
163	Jan26_100x_cp190_rep1_3R4_E-F-D_Position002_1_cmle.ics	77	1	0	1.7328	0.29522904685058443	1.0	0.4024456834373605	1.0	0.9733510449106972	1.0	0.3087166296182116	2.6728340413338274	0.6674527575510922	0.7605605297313945	0.6674527575510922	0.5402688254834239	0.6323471026086327	0.9873793376727439	256.0	4.925234263999012	214.0	0.4934250773500932
164	Jan26_100x_cp190_rep1_3R4_E-F-D_Position002_1_cmle.ics	78	1	0	1.083	0.5105080931898016	1.0	0.8097442751005816	1.0	0.10317500441073144	1.0	0.1702500718299605	1.7478451491591545	0.4137845727574093	0.659715006679531	0.39906486566721094	0.11650215229330563	0.8243901597927142	0.8450682957733886	162.0	2.9181708995564355	80.0	0.18445797284115634
165	Jan26_100x_cp190_rep1_3R4_E-F-D_Position002_1_cmle.ics	80	1	0	1.083	1.2651025602927186	1.0	0.9624371284766748	1.0	0.8533468100660392	1.0	0.31092308323314777	2.716653118149272	0.7006017559435731	0.7826427937259545	0.6990628391042715	0.5941945348722502	0.6428702334908901	0.9924786306480146	138.0	2.6392836938723105	85.0	0.19598659614372857
166	Jan26_100x_cp190_rep1_3R4_E-F-D_Position002_1_cmle.ics	81	1	0	1.083	4.249146906317971	1.0	3.2894867300476247	1.0	0.10317500441073144	1.0	0.23184129458889688	2.4699728143931554	0.2950311632354466	0.4621029711639267	0.32554924482436837	0.11290768539532954	0.8203555380724006	0.9493868103078833	140.0	2.6605738569426194	75.0	0.17292934953858405
167	Jan26_100x_cp190_rep1_3R4_E-F-D_Position002_1_cmle.ics	82	1	0	1.5162	0.3581920896828316	1.0	0.2917033706291572	1.0	1.3586516622891616	1.0	0.3028594173458788	2.591473505624012	0.8187155464366055	0.8809266309050009	0.8184436259362717	0.7251841643388623	0.5385078748399886	0.9945968559201144	214.0	4.08025160923538	162.0	0.37352739500334153
168	Jan26_100x_cp190_rep1_3R4_E-F-D_Position002_1_cmle.ics	83	1	0	1.5162	0.38994775109291097	1.0	0.6421341384633047	1.0	2.2095572400377215	1.0	0.3116659378561303	2.384646201153724	0.9477101911133722	0.9735575307883546	0.9474270246402826	0.9018444216204802	0.29954778957209977	1.0017651055450556	252.0	4.789032942496712	210.0	0.48420217870803534
169	Jan26_100x_cp190_rep1_3R4_E-F-D_Position002_1_cmle.ics	84	1	0	1.2995999999999999	0.5315108702444807	1.0	0.38599996723796026	2.0	0.6275890508929507	1.0	0.3022634749623883	2.0592178083488624	0.5570786024643816	0.6872710972559687	0.5566710982747292	0.41503282955627885	0.7173515255539488	0.9707132467598762	222.0	4.1420070126761965	171.0	0.3942789169479716
170	Jan26_100x_cp190_rep1_3R4_E-F-D_Position002_1_cmle.ics	85	1	0	0.6497999999999999	3.2952423728829325	1.0	1.0350072022611896	1.0	2.085072780552851	1.0	0.2174948760177549	1.7301383095935363	0.973575505595828	0.9931810646858003	0.973575505595828	0.9427917312568884	0.21876528871742573	0.8885766499089993	130.0	2.2966653043464564	65.0	0.14987210293343953
171	Jan26_100x_cp190_rep1_3R4_E-F-D_Position002_1_cmle.ics	86	1	0	1.2995999999999999	0.8017012465535739	1.0	1.0696906916854505	1.0	0.42540144110901373	1.0	0.28191961503978014	2.2626479268062556	0.40737641326045837	0.5291347402738914	0.408727564354019	0.27195184671844624	0.8205915737890421	0.9755508986710673	196.0	3.6545876531984023	137.0	0.3158842784904802
172	Jan26_100x_cp190_rep1_3R4_E-F-D_Position002_1_cmle.ics	86	2	0	1.2995999999999999	0.6218681901485995	1.0	0.4662846645239941	1.0	0.0	1.0	0.1881233428973676	2.331557649000903	0.06167350959317276	0.19021592266185483	0.06167350959317276	0.02260127095373833	0.9627206234558264	0.8957600408075784	172.0	3.3054847009930173	92.0	0.21212666876732977
173	Jan26_100x_cp190_rep1_3R4_E-F-D_Position002_1_cmle.ics	89	1	0	1.5162	0.46073204628421593	1.0	0.5517562716492639	1.0	1.2944547249242173	1.0	0.30436440515613333	2.581796697371352	0.7895908281550928	0.8554771248955267	0.7639767070024347	0.675521912133435	0.6571519966878441	0.9972228094856324	262.0	4.965699504369517	220.0	0.5072594253131798
174	Jan26_100x_cp190_rep1_3R4_E-F-D_Position002_1_cmle.ics	91	1	0	1.083	2.7680006908147208	1.0	4.227726968636404	1.0	2.242501665206134	1.0	0.2718685950221936	2.949304753846077	0.9862440719903385	0.993068033422683	0.9822282443272752	0.9684379510442134	0.24879816144799224	0.9711007103907072	104.0	1.973082686751603	52.0	0.1198976823467516
175	Jan26_100x_cp190_rep1_3R4_E-F-D_Position002_1_cmle.ics	92	1	0	1.083	0.5519767428217137	1.0	0.528402090656699	1.0	0.913592684735068	1.0	0.27016716875677926	2.420167994036556	0.7419261340200439	0.8267504988684883	0.7399863995630024	0.6358427254383912	0.5687422014091364	1.0012984586196012	148.0	2.815950255745114	88.0	0.20290377012527194
176	Jan26_100x_cp190_rep1_3R4_E-F-D_Position002_1_cmle.ics	93	1	0	1.7328	0.34706840936818434	1.0	0.26145066043243276	1.0	0.5158750220536572	1.0	0.27608196187085937	2.799169374087088	0.4896349836774634	0.6314807048704476	0.4819383115014267	0.31170288871894813	0.785558724371199	0.9846067226914507	290.0	5.5680300222793	244.0	0.5625968171655268
177	Jan26_100x_cp190_rep1_3R4_E-F-D_Position002_1_cmle.ics	94	1	0	1.7328	0.43245542692472694	1.0	0.30451673800986195	1.0	0.1459114905355603	1.0	0.2895702494687832	2.604783014138791	0.2971817105037116	0.4793036103400573	0.30007956672302644	0.13347091745856654	0.8619875880314722	0.9927200330859344	268.0	5.123190988942124	222.0	0.5118708746342088
178	Jan26_100x_cp190_rep1_3R4_E-F-D_Position003_2_cmle.ics	1	1	0	1.7328	0.5140253922980249	1.0	0.30687889749273156	1.0	0.7857574237886386	1.0	0.31660055573749796	2.664088161572845	0.5777383075910805	0.7028357681029335	0.5720371053562395	0.4553811514222579	0.7607228090383147	0.9883291872997084	292.0	5.5425096876687725	264.0	0.6087113103758159
179	Jan26_100x_cp190_rep1_3R4_E-F-D_Position003_2_cmle.ics	2	1	0	1.5162	0.5856902983585557	1.0	0.6350291762878014	1.0	1.1321417835580119	1.0	0.2840204616136602	2.2861095899395965	0.7348621245143561	0.8081377596681302	0.7329248133758699	0.6183654990155512	0.6104715205844424	0.9858091931939414	244.0	4.586846046013375	191.0	0.4403934101582607
180	Jan26_100x_cp190_rep1_3R4_E-F-D_Position003_2_cmle.ics	3	1	0	1.2995999999999999	2.3503661386775008	1.0	1.6790622406003222	1.0	0.0	1.0	0.1465918681739491	1.8159700228800417	0.08770154001879835	0.3680048441905864	0.08770154001879835	0.03181259489552454	0.9611963216630978	0.7288040284696147	208.0	3.9695706223436136	108.0	0.24901826333556107
181	Jan26_100x_cp190_rep1_3R4_E-F-D_Position003_2_cmle.ics	4	1	0	1.5162	0.6471009853490879	1.0	0.6947123363089129	1.0	1.3934633376079517	1.0	0.2921848659977502	2.2162416568719174	0.7916527906537177	0.8773052932864099	0.7914007722563747	0.6900623745533424	0.564520808150927	0.9855313328821014	268.0	5.052975242420865	223.0	0.5141765992947233
182	Jan26_100x_cp190_rep1_3R4_E-F-D_Position003_2_cmle.ics	5	1	0	1.083	2.1259602327223153	1.0	0.36147391641232957	1.0	1.5386823371520422	1.0	0.24508712537764052	2.3543066183875685	0.7826047192244375	0.8544067434912506	0.7842357173343089	0.7160824797268459	0.6224317138225115	0.973909296304443	130.0	2.4605020462293963	69.0	0.1590950015754973
183	Jan26_100x_cp190_rep1_3R4_E-F-D_Position003_2_cmle.ics	5	2	0	1.7328	0.6744319276864278	1.0	0.7594007138236961	2.0	0.5097226605744432	1.0	0.3142901650528789	2.722216899780725	0.46702563868056823	0.5876642430339614	0.46531842570574966	0.30191756600207303	0.8009381099552325	0.9896282823956728	240.0	4.614481466394017	196.0	0.451922033460833
184	Jan26_100x_cp190_rep1_3R4_E-F-D_Position003_2_cmle.ics	6	1	0	1.5162	0.5394954695265035	1.0	0.42521251678636585	1.0	0.20635000882146287	1.0	0.2667845778791791	1.8880128228934807	0.3202112941768331	0.48433508688995963	0.3147207681532143	0.14956045433452309	0.868291425302443	0.9740867482808514	282.0	5.342437876955548	230.0	0.5303166719183244
185	Jan26_100x_cp190_rep1_3R4_E-F-D_Position003_2_cmle.ics	7	1	0	2.166	0.23659625953192448	2.0	0.4939269522584131	1.0	0.0	1.0	0.2186314928260984	2.522806589998938	0.06096046284276488	0.2693098225876244	0.12021411285798997	0.021471384842219977	0.9603771454749545	0.9140335987357007	280.0	5.438173958087337	206.0	0.47497928006597756
186	Jan26_100x_cp190_rep1_3R4_E-F-D_Position003_2_cmle.ics	8	1	0	1.083	0.4467695638201029	1.0	1.2481128983565268	1.0	0.3095250132321943	1.0	0.24010134071253514	1.3680759287478668	0.3963872803810352	0.5861874740607522	0.4040356528785154	0.19841103579122116	0.7951608611689202	0.964134009776561	184.0	3.3864151817340304	115.0	0.2651583359591622
187	Jan26_100x_cp190_rep1_3R4_E-F-D_Position003_2_cmle.ics	8	2	0	1.2995999999999999	0.8792270857669012	1.0	0.5044586383262009	1.0	0.20635000882146287	1.0	0.30360104007308175	2.2242292322955572	0.30888752742149056	0.4139765608015969	0.29779244649103737	0.15004644360560485	0.85068889443113	0.9959395820992804	194.0	3.656702738968513	140.0	0.3228014524720236
188	Jan26_100x_cp190_rep1_3R4_E-F-D_Position003_2_cmle.ics	9	1	0	1.5162	1.752685023550859	1.0	0.9605581700300672	2.0	0.42540144110901373	1.0	0.2928237825597338	3.0133156500835634	0.4234561230003772	0.5669829018872157	0.4234561230003772	0.2777831588177119	0.7845977286555704	0.9915757596003635	184.0	3.5268466747765492	127.0	0.29282703188533565
189	Jan26_100x_cp190_rep1_3R4_E-F-D_Position003_2_cmle.ics	9	2	0	1.2995999999999999	1.1287729456252833	1.0	0.4302531681393943	1.0	2.0495994678846956	1.0	0.29065874765724103	2.627777467544856	0.9085959564033809	0.936863408815163	0.904104770546793	0.8666841692070839	0.5103729384199569	1.0004719177304695	124.0	2.37322630817805	70.0	0.1614007262360118
190	Jan26_100x_cp190_rep1_3R4_E-F-D_Position003_2_cmle.ics	11	1	0	1.5162	0.30039762007707704	1.0	0.22284113773151173	1.0	1.488011074996462	1.0	0.2901926729683545	2.383950072205243	0.8250751668337041	0.8889303087340195	0.8250751668337041	0.7214427143171429	0.5213193700554778	0.9755725213886683	286.0	5.408423451936586	245.0	0.5649025418260412
191	Jan26_100x_cp190_rep1_3R4_E-F-D_Position003_2_cmle.ics	13	1	0	9.097199999999999	2.9302634160843044	1.0	2.6418555402893653	1.0	0.0	1.0	0.25982557927389505	1.1365634517357135	0.9921508537119269	0.13601538557758458	0.5642733545979528	0.03285070986303083	0.0	0.981924009693873	15882.0	280.6848166612321	95934.0	221.19738958179363
192	Jan26_100x_cp190_rep1_3R4_E-F-D_Position003_2_cmle.ics	14	1	0	1.7328	0.34311432856211943	1.0	0.5321278661214748	1.0	3.0324	1.0	0.279023031733304	3.243245490365635	0.9927762635195871	0.9993838257894279	0.9922362049467915	0.976657871081857	0.23233838668339743	0.9909991023079942	228.0	4.439929990291323	171.0	0.3942789169479716
193	Jan26_100x_cp190_rep1_3R4_E-F-D_Position003_2_cmle.ics	14	2	0	1.083	4.3776196885323975	1.0	0.2254069955013904	2.0	0.10317500441073144	1.0	0.3597493898260467	2.9419337076459633	0.17081436483312554	0.27153891321367474	0.1614267695073506	0.04950053643401862	0.944928087297704	0.9989630410132101	122.0	2.3519361451077416	76.0	0.1752350741990985
194	Jan26_100x_cp190_rep1_3R4_E-F-D_Position003_2_cmle.ics	15	1	0	1.5162	0.5480111908685689	1.0	0.28147391817648726	1.0	0.20635000882146287	1.0	0.3045802347301841	2.4289268528555508	0.325890812038162	0.5017885952158065	0.32355249268030356	0.14308960901866274	0.8655474808025843	0.9926040983344389	286.0	5.385018203096166	251.0	0.578736889789128
195	Jan26_100x_cp190_rep1_3R4_E-F-D_Position003_2_cmle.ics	17	1	0	1.5162	0.44915427200087465	1.0	0.3599612788906506	1.0	0.2918229810711206	1.0	0.31142580743084713	2.563369992602602	0.39201185916817843	0.5356530941342471	0.39201185916817843	0.19177501175838205	0.8346073644824674	0.9874866287926407	274.0	5.187061478153052	238.0	0.5487624692024401
196	Jan26_100x_cp190_rep1_3R4_E-F-D_Position003_2_cmle.ics	18	1	0	1.2995999999999999	0.3991202563260887	2.0	0.28844667108447847	1.0	0.4773698211006071	1.0	0.28890164313983585	2.7079642941675246	0.5658435530149446	0.6954147141258711	0.5610355944032703	0.39546567405585653	0.7440994471620697	0.9726846194324732	148.0	2.792545006904694	91.0	0.20982094410681532
197	Jan26_100x_cp190_rep1_3R4_E-F-D_Position003_2_cmle.ics	19	1	0	1.5162	1.90567254773535	1.0	0.8943315182110381	1.0	0.4883922886704704	1.0	0.2837675482936341	1.7704736033776602	0.43260987236122994	0.5628066560737546	0.4209329328979763	0.3054229016430654	0.8254671993460778	0.9809882073967177	250.0	4.6975270329051435	198.0	0.45653348278186184
198	Jan26_100x_cp190_rep1_3R4_E-F-D_Position003_2_cmle.ics	20	1	0	1.2995999999999999	0.43634357096923276	2.0	0.3114559277349349	1.0	0.8508028822180275	1.0	0.3142253544606326	2.1033889165842354	0.6494206751266489	0.756921803681597	0.6453027035160757	0.5289261172693986	0.6581473327656088	1.0034890864885613	220.0	4.120716849605887	172.0	0.3965846416084861
199	Jan26_100x_cp190_rep1_3R4_E-F-D_Position003_2_cmle.ics	23	1	0	1.7328	0.4564142143747202	1.0	0.5435438056920934	1.0	0.32626801153583	1.0	0.2805688657041256	2.395953189435903	0.4012159667655966	0.5570154990277573	0.394059653631412	0.20968793471380434	0.8647561079647628	0.9675310564415532	304.0	5.763871661452307	264.0	0.6087113103758159
200	Jan26_100x_cp190_rep1_3R4_E-F-D_Position003_2_cmle.ics	24	1	0	1.083	4.5910680749976605	1.0	0.29013145229453924	1.0	0.6190500264643886	1.0	0.25214724833090585	2.2580376586811224	0.619229907379743	0.728343479235136	0.6192205706602928	0.4719618314908874	0.6809145460238739	0.9654663189534811	156.0	2.9245161568667686	92.0	0.21212666876732977
201	Jan26_100x_cp190_rep1_3R4_E-F-D_Position003_2_cmle.ics	25	1	0	1.5162	0.4810375352848514	1.0	0.5441430277093822	1.0	0.0	1.0	0.15656104008926042	1.0595186999827946	0.164079822616408	0.30663460707806606	0.14341386625200372	0.0234015799425999	0.9470918055233685	0.7438198082271533	316.0	6.032044132916677	209.0	0.4818964540475209
202	Jan26_100x_cp190_rep1_3R4_E-F-D_Position003_2_cmle.ics	26	1	0	1.2995999999999999	0.3154858369774428	1.0	0.2550253725041061	1.0	0.0	1.0	0.26850545931466896	2.6681595431690974	0.12592106964117528	0.30678313542263014	0.1428927588690465	0.03191194666568173	0.961656591144549	0.9673275494352077	170.0	3.284194537922709	108.0	0.24901826333556107
203	Jan26_100x_cp190_rep1_3R4_E-F-D_Position003_2_cmle.ics	27	1	0	1.7328	0.3555517641927866	3.0	4.429359300932656	3.0	0.2918229810711206	1.0	0.2937934321039456	2.543434022919623	0.3471221103478561	0.49817968905199544	0.34123563669060986	0.15192434365295945	0.8903504850316457	0.9889305117754879	326.0	6.208710694789482	300.0	0.6917173981543362
204	Jan26_100x_cp190_rep1_3R4_E-F-D_Position003_2_cmle.ics	27	2	0	1.5162	0.6471864568089452	1.0	0.35046390560780205	2.0	0.0	1.0	0.30916679416432574	2.601793587252038	0.11667555388266784	0.23610405361605136	0.1166734627730205	0.0159185721903328	0.9550123205629825	0.9634015212189847	228.0	4.3931194926104835	180.0	0.4150304388926017
205	Jan26_100x_cp190_rep1_3R4_E-F-D_Position003_2_cmle.ics	28	1	0	1.083	0.2982713847905758	1.0	0.2131503202574652	1.0	0.7748934119142009	1.0	0.3213200397477352	2.246761916628868	0.6647620545348116	0.763749464873885	0.6647620545348116	0.5303514795691033	0.6305532018992711	0.9684997889701	166.0	3.1011827187395724	114.0	0.26285261129864773
206	Jan26_100x_cp190_rep1_3R4_E-F-D_Position003_2_cmle.ics	29	1	0	1.2995999999999999	0.36384000527509364	1.0	0.401622837479778	1.0	0.751125369937127	1.0	0.31028075591010307	2.692325912149414	0.6569158843689465	0.7598345999105945	0.6546714349575324	0.5311103039785426	0.6414278813975962	0.9878830587213444	162.0	3.1288181391202143	108.0	0.24901826333556107
207	Jan26_100x_cp190_rep1_3R4_E-F-D_Position003_2_cmle.ics	30	1	0	1.7328	0.5090374422652018	1.0	0.8613542256942819	1.0	0.0	1.0	0.20290138299003982	2.851194091073557	0.14451120933753236	0.28485220869272676	0.12636787559924867	0.02314057696081638	0.9545540656016576	0.9372683289948907	224.0	4.327133917629444	142.0	0.3274129017930525
208	Jan26_100x_cp190_rep1_3R4_E-F-D_Position003_2_cmle.ics	31	1	0	2.166	0.328780200153304	1.0	0.912793874512296	1.0	3.0421885358913245	1.0	0.25768714458390385	2.0342733317737354	0.948135382699055	0.9750992156522754	0.9486343361353756	0.9072742810735638	0.35471701072427747	0.9560052973158756	512.0	9.68663178611508	553.0	1.2750657372644931
209	Jan26_100x_cp190_rep1_3R4_E-F-D_Position003_2_cmle.ics	32	1	0	1.9493999999999998	0.43953632561985084	1.0	0.4216386243670951	1.0	1.9493999999999998	1.0	0.2988102531823589	2.722160704900843	0.9692266897408343	0.9952479310007954	0.9634034862462144	0.8416971375936807	0.41160158692704574	0.9905626128379645	314.0	6.010753969846367	286.0	0.6594372529071338
210	Jan26_100x_cp190_rep1_3R4_E-F-D_Position003_2_cmle.ics	33	1	0	1.7328	0.6221084115079142	1.0	0.37904452557610524	1.0	1.1610237410715747	1.0	0.2767585061003246	2.762518062006065	0.721378129681147	0.8142948855125187	0.7167772309009202	0.5979970040659105	0.6485781765798955	0.9797382008642271	258.0	4.923119178228899	205.0	0.472673555405463
211	Jan26_100x_cp190_rep1_3R4_E-F-D_Position003_2_cmle.ics	34	1	0	1.5162	0.4088928173372592	1.0	0.23229565703313343	1.0	0.0	1.0	0.2659326138109524	2.2953718002763384	0.16088358661973315	0.3362708934932445	0.1601711527517231	0.022011677170499337	0.942943487709256	0.9449161962802484	288.0	5.453118863847317	237.0	0.5464567445419256
212	Jan26_100x_cp190_rep1_3R4_E-F-D_Position003_2_cmle.ics	35	1	0	1.083	0.9369249846549335	1.0	0.34503839766952693	2.0	0.9479040472602467	1.0	0.2614318905481626	2.666356631440128	0.6897311865647808	0.7624144135723132	0.689170347175161	0.6100491513409514	0.6415359831309883	0.9739300373014543	126.0	2.394516471248359	68.0	0.15678927691498287
213	Jan26_100x_cp190_rep1_3R4_E-F-D_Position003_2_cmle.ics	35	2	0	1.083	0.4866902778138423	2.0	0.2972764641559528	1.0	0.7857574237886386	1.0	0.15420790385765074	2.029203247527247	0.6891547683032272	0.869612631349364	0.6898090809244503	0.5484580811503439	0.5945885307727967	0.6004559089523014	132.0	2.5051974581401244	56.0	0.12912058098880944
214	Jan26_100x_cp190_rep1_3R4_E-F-D_Position003_2_cmle.ics	36	1	0	1.7328	0.4690696226110872	4.0	0.39429784481820307	3.0	1.6624596150004298	1.0	0.26427912366914946	3.141911578880236	0.7564412107328565	0.833833358280348	0.7535929124446555	0.6884573416894986	0.6848231343283926	0.9683894670244871	256.0	4.925234263999009	198.0	0.45653348278186184
215	Jan26_100x_cp190_rep1_3R4_E-F-D_Position003_2_cmle.ics	36	2	0	1.7328	0.7979980589017437	1.0	5.356551313651024	3.0	0.23070632344123612	1.0	0.2522145102607151	2.922739357057995	0.2542708204530812	0.4033758734166781	0.2553359495159194	0.12287055536393356	0.864944483732859	0.9382895655832267	218.0	4.169642433056838	152.0	0.350470148398197
216	Jan26_100x_cp190_rep1_3R4_E-F-D_Position003_2_cmle.ics	36	3	0	1.2995999999999999	0.4843521660571584	5.0	0.588368330791497	4.0	1.761934896820061	1.0	0.25363962448022553	2.362524393602253	0.7910698364560488	0.8388346924033087	0.7725916911255876	0.7081275204619754	0.6779659938038306	0.9641128383687408	150.0	2.8606456676558425	87.0	0.20059804546475749
217	Jan26_100x_cp190_rep1_3R4_E-F-D_Position003_2_cmle.ics	37	1	0	1.7328	1.1305905800025506	1.0	3.2273541646235913	1.0	1.7558828029119742	1.0	0.129885221271853	3.704865566904683	0.9283286197913039	0.9689567979492609	0.9191406957466669	0.8568453168754092	0.40595151197697366	0.7338022024222285	240.0	4.427239475670659	126.0	0.2905213072248212
218	Jan26_100x_cp190_rep1_3R4_E-F-D_Position003_2_cmle.ics	38	1	0	1.7328	0.5269095279356529	1.0	0.4067726056099137	1.0	1.2551781017859014	1.0	0.2791240262193977	1.7778180001279327	0.7211532171903278	0.8173841113751826	0.7194143427163509	0.5952224560102916	0.6437802557095144	0.9802254909350483	380.0	7.0410028349324465	368.0	0.8485066750693191
219	Jan26_100x_cp190_rep1_3R4_E-F-D_Position003_2_cmle.ics	40	1	0	1.5162	0.42037532369453273	2.0	0.5427943798217557	1.0	3.2588099276348355	1.0	0.25254275054996134	2.1101713946974616	0.991996857661904	0.9979957073417082	0.9910850184822787	0.9754610048467759	0.216275114974515	0.9613577321780683	302.0	5.625555254179895	248.0	0.5718197158075845
220	Jan26_100x_cp190_rep1_3R4_E-F-D_Position003_2_cmle.ics	41	1	0	1.5162	0.44999867480355416	1.0	4.5505831425202965	1.0	0.1459114905355603	1.0	0.26489347276424613	3.3150575961902344	0.3043172116357875	0.47412313514940807	0.3146063459930467	0.15262069269022577	0.8544664603663085	0.9717658289187897	176.0	3.418280773654894	113.0	0.2605468866381333
221	Jan26_100x_cp190_rep1_3R4_E-F-D_Position003_2_cmle.ics	42	1	0	1.5162	0.40529295320133063	1.0	0.4359816995038053	1.0	0.72222503087512	1.0	0.3079536876373948	2.7934268844775527	0.5909937625243431	0.6837268211453247	0.5831193023058904	0.4772162795292258	0.718822159387093	0.9857597268578525	194.0	3.7269184854897723	141.0	0.325107177132538
222	Jan26_100x_cp190_rep1_3R4_E-F-D_Position003_2_cmle.ics	43	1	0	1.5162	4.032846892137956	1.0	0.6408114096114543	1.0	0.0	1.0	0.1462911623227378	1.264061482717821	0.17492954206832176	0.38433590033568493	0.17492954206832176	0.020904015653329024	0.9263425525290573	0.8710098575012479	390.0	6.9368064107202185	277.0	0.6386857309625038
223	Jan26_100x_cp190_rep1_3R4_E-F-D_Position003_2_cmle.ics	44	1	0	1.083	0.5768993550198399	1.0	0.3567138790902692	1.0	0.5158750220536572	1.0	0.2696450603705229	1.5282557053654255	0.5491678670581023	0.6993206365978996	0.5476027892278783	0.33506621674832654	0.7692054148691644	0.9652196920124939	256.0	4.667776526754393	200.0	0.46114493210289076
224	Jan26_100x_cp190_rep1_3R4_E-F-D_Position003_2_cmle.ics	45	1	0	1.5162	0.6019465462816324	1.0	0.3224949875481296	1.0	1.5080113464063434	1.0	0.29882517992221097	2.1859072887691346	0.8234088159954461	0.8908317916607371	0.8199222641240927	0.7270261135619752	0.5011520001165986	0.9871063311607102	266.0	4.984874581669717	223.0	0.5141765992947233
225	Jan26_100x_cp190_rep1_3R4_E-F-D_Position003_2_cmle.ics	47	1	0	1.5162	0.5278464262110572	1.0	0.7451937931175424	1.0	0.622541700711641	1.0	0.30992345751477013	2.0721335894128776	0.5364655126116611	0.6790269597751561	0.5351228943269902	0.3876228495730474	0.7475734320706332	0.9930462692196986	262.0	4.872078509007838	222.0	0.5118708746342088
226	Jan26_100x_cp190_rep1_3R4_E-F-D_Position003_2_cmle.ics	48	1	0	2.166	2.177038515555427	1.0	2.0955938158946004	1.0	0.0	1.0	0.14336763360661195	2.55676105841869	0.12651465968358264	0.2975355871498473	0.12651465968358264	0.023862017280518677	0.9599923295149381	0.8246800468340049	316.0	6.125665128278357	200.0	0.46114493210289076
227	Jan26_100x_cp190_rep1_3R4_E-F-D_Position003_2_cmle.ics	50	1	0	0.8664	2.9167897400998815	1.0	2.8895565755028554	1.0	2.022286166849865	1.0	0.19259478261149596	1.1222120135675824	0.9766674450953914	0.9933596645310644	0.9723725492186944	0.9422828945364456	0.34814786360108074	0.9110569334213956	178.0	3.2055184483210053	98.0	0.2259610167304165
228	Jan26_100x_cp190_rep1_3R4_E-F-D_Position003_2_cmle.ics	51	1	0	1.7328	0.5667640242675532	1.0	0.48101613105969604	1.0	1.0967653411156157	1.0	0.28973442967486984	2.2784538270328087	0.7101222199348872	0.8144437582439367	0.7101222199348872	0.5791780080361704	0.6054266689703305	0.9891177757691516	300.0	5.697886086471267	263.0	0.6064055857153013
229	Jan26_100x_cp190_rep1_3R4_E-F-D_Position003_2_cmle.ics	52	1	0	1.9493999999999998	0.3354034450155616	1.0	0.18947129566990045	1.0	0.9733510449106972	1.0	0.3039053254025907	2.9249858111264064	0.6595637431921019	0.7492626007647687	0.6577837461062563	0.5293778280097506	0.6559115157857205	0.993970001881339	290.0	5.614840519960142	256.0	0.5902655130917002
230	Jan26_100x_cp190_rep1_3R4_E-F-D_Position003_2_cmle.ics	54	1	0	1.7328	0.37409056278325237	1.0	0.19852563584391136	1.0	0.8754689432133618	1.0	0.2864819341771144	2.303742816260862	0.6415975202670482	0.7620243204577969	0.6415975202670482	0.5227682403433477	0.6726951586324127	0.9815717245501562	260.0	4.967814590139628	211.0	0.48650790336854977
231	Jan26_100x_cp190_rep1_3R4_E-F-D_Position003_2_cmle.ics	55	1	0	1.083	2.2384509053917694	2.0	0.31533710682438226	2.0	0.2918229810711206	1.0	0.31014455052289863	2.349654779732552	0.3643318831977772	0.4914296336396663	0.3643318831977772	0.21885089258343715	0.8108284717418193	1.0003000095258474	166.0	3.124587967579992	112.0	0.25824116197761887
232	Jan26_100x_cp190_rep1_3R4_E-F-D_Position003_2_cmle.ics	57	1	0	1.9493999999999998	0.5223524488024565	1.0	0.5973973618690515	1.0	1.4642392640635706	1.0	0.28939481324345623	2.5419048042538837	0.7819705190565162	0.8635794499334943	0.7807028150829468	0.6979744040816167	0.5699061723995856	0.9917737106681627	294.0	5.61061034841992	255.0	0.5879597884311858
233	Jan26_100x_cp190_rep1_3R4_E-F-D_Position003_2_cmle.ics	59	1	0	1.5162	0.8778549441399672	1.0	0.7209467960547211	1.0	0.5158750220536572	1.0	0.30999150388869845	2.610495979747805	0.49416944194641815	0.6246430018479905	0.49416944194641815	0.32555019715192063	0.7709690531329892	0.9874654811714946	246.0	4.678351955604945	202.0	0.4657563814239197
234	Jan26_100x_cp190_rep1_3R4_E-F-D_Position003_2_cmle.ics	60	1	0	0.8664	2.4310742131454317	1.0	4.102220822095555	1.0	2.691280490354807	1.0	0.22309000186583225	1.8406112241286081	0.9696482104390743	0.9856715660104757	0.969521277985806	0.9347212525993153	0.2773548665820697	0.8490410793544446	138.0	2.4754469519893716	72.0	0.16601217555704068
235	Jan26_100x_cp190_rep1_3R4_E-F-D_Position003_2_cmle.ics	60	2	0	1.7328	0.3126316805372247	2.0	1.0115755600801544	1.0	0.0	1.0	0.2641782186969013	2.631355023392634	0.1629140704624448	0.30551334844078415	0.15200907940371614	0.020676923306665075	0.9447643451682662	0.9602681611560628	234.0	4.480395230661831	173.0	0.3988903662690006
236	Jan26_100x_cp190_rep1_3R4_E-F-D_Position003_2_cmle.ics	64	1	0	1.7328	0.43908692445678427	1.0	0.5638810690331489	1.0	0.20635000882146287	1.0	0.295906787786582	2.3720188130651674	0.3736547636663214	0.5303280557010825	0.3736547636663214	0.16287607628904735	0.8523094839325834	0.9874826638398162	288.0	5.476524112687735	250.0	0.5764311651286135
237	Jan26_100x_cp190_rep1_3R4_E-F-D_Position003_2_cmle.ics	65	1	0	1.7328	0.6601651743785143	1.0	0.21941254876843796	2.0	1.0521827216106825	1.0	0.28472693648056263	1.9732391289472406	0.605852602057493	0.7156774681308152	0.6056330296747086	0.5057088819523977	0.7235844006132858	0.9875427219902937	372.0	6.9558421826512085	360.0	0.8300608777852034
238	Jan26_100x_cp190_rep1_3R4_E-F-D_Position003_2_cmle.ics	66	1	0	1.7328	0.4532717904313599	1.0	0.38931551353662175	1.0	0.9788040346074901	1.0	0.28296122780182575	2.7909587578000896	0.6812684576435953	0.7717932651773085	0.6795038953978558	0.5503222744884843	0.6539893847153051	0.9913577856236662	266.0	5.125306074712234	217.0	0.5003422513316366
239	Jan26_100x_cp190_rep1_3R4_E-F-D_Position003_2_cmle.ics	68	1	0	1.9493999999999998	0.39242909338708293	1.0	0.33678162277125867	1.0	0.0	1.0	0.18452266382606966	2.0396319543294914	0.15311862863477108	0.31468358439399036	0.1345830281676201	0.021102951364833034	0.940935444879701	0.9060404369256959	338.0	6.383262170892178	251.0	0.578736889789128
240	Jan26_100x_cp190_rep1_3R4_E-F-D_Position003_2_cmle.ics	69	1	0	1.5162	0.6165028739587599	1.0	0.423408395597802	1.0	1.7295282337615656	1.0	0.29428903529360845	2.1979115292051317	0.8654849147791078	0.9147603916251446	0.864058327857125	0.7819463969322142	0.49974930174485804	0.9922733956538645	280.0	5.297742465044818	239.0	0.5510681938629545
241	Jan26_100x_cp190_rep1_3R4_E-F-D_Position003_2_cmle.ics	70	1	0	1.083	0.7017482323158816	1.0	0.5040462580644665	1.0	0.41270001764292574	1.0	0.14132780957479307	1.1904081814168348	0.5727110446893746	0.7306494800423439	0.5670236835004255	0.3586306743881935	0.7181186512645923	0.7096841761042385	196.0	3.6779929020388216	97.0	0.22365529206990203
242	Jan26_100x_cp190_rep1_3R4_E-F-D_Position003_2_cmle.ics	71	1	0	1.2995999999999999	3.098882547928174	1.0	3.544700875956333	1.0	0.815064591942846	1.0	0.1191322713513202	2.1367134569400656	0.720140478749085	0.8481443411359778	0.7214876419193571	0.5486536155367627	0.5216489674733228	0.5297624794196253	190.0	3.4034751732641175	85.0	0.19598659614372857
243	Jan26_100x_cp190_rep1_3R4_E-F-D_Position003_2_cmle.ics	74	1	0	1.7328	0.5099959178412596	1.0	0.4121836104502613	1.0	1.1368333649278028	1.0	0.32685035723818023	2.434559510762419	0.7149710085928991	0.8208950844803368	0.7149746760700781	0.5798923228700209	0.6390102978990992	0.9976036765992659	294.0	5.5872050995795	271.0	0.624851382999417
244	Jan26_100x_cp190_rep1_3R4_E-F-D_Position004_3_cmle.ics	1	1	0	1.2995999999999999	0.5059421204716215	1.0	0.5229970434243093	1.0	0.41270001764292574	1.0	0.28329584155178056	1.6938225156479292	0.45459443837589214	0.6147078849271855	0.45459443837589214	0.29730001126628103	0.7727143872448298	0.969104570903814	256.0	4.66777652675439	205.0	0.472673555405463
245	Jan26_100x_cp190_rep1_3R4_E-F-D_Position004_3_cmle.ics	2	1	0	1.2995999999999999	0.9426625215370614	1.0	0.2289060730308576	1.0	0.72222503087512	1.0	0.28838696088162386	2.9095590808103022	0.6506829731698994	0.7578558055025225	0.6424098207944808	0.5148400247180026	0.6881644205835449	0.9889834798955848	166.0	3.1713984652608316	108.0	0.24901826333556107
246	Jan26_100x_cp190_rep1_3R4_E-F-D_Position004_3_cmle.ics	4	1	0	1.2995999999999999	0.563766687480804	1.0	0.4203663992519428	1.0	0.9479040472602467	1.0	0.31024454638829513	2.8724305780544075	0.7280911296592942	0.8027100956449241	0.7256929807304986	0.6317717261988403	0.5729382989021564	1.000120151322936	160.0	3.0841227272094858	106.0	0.24440681401453213
247	Jan26_100x_cp190_rep1_3R4_E-F-D_Position004_3_cmle.ics	6	1	0	1.5162	1.0281187800828016	1.0	0.5916972229368473	1.0	1.2779016819528852	1.0	0.2088683580592968	1.7335115608793383	0.7688405031180636	0.8275288024521721	0.7385135739432326	0.6527607262201914	0.6948796916485728	0.8812353520319502	320.0	5.981003463695618	246.0	0.5672082664865556
248	Jan26_100x_cp190_rep1_3R4_E-F-D_Position004_3_cmle.ics	7	1	0	1.2995999999999999	2.557995665968366	1.0	2.5619364821957418	1.0	2.46198834834007	1.0	0.27016716875677926	2.6937895487493715	0.9329729686855548	0.9611246391065706	0.932346362511501	0.9030009676702941	0.4340105310983913	0.9892020062262846	148.0	2.8159502557451135	88.0	0.20290377012527194
249	Jan26_100x_cp190_rep1_3R4_E-F-D_Position004_3_cmle.ics	7	2	0	1.5162	0.30465629299079766	1.0	0.2704367710803297	1.0	0.1459114905355603	1.0	0.30184140664634446	2.6630385233467266	0.28177051936926933	0.4564667343507091	0.28177051936926933	0.1260469875313303	0.8934776623693509	0.9851214190902262	216.0	4.171757518826949	164.0	0.3781388443243705
250	Jan26_100x_cp190_rep1_3R4_E-F-D_Position004_3_cmle.ics	9	1	0	1.2995999999999999	0.3625711935241341	1.0	0.1514271858135583	1.0	0.0	1.0	0.232014658045911	1.8451091686801062	0.13556403793886673	0.3286417834187058	0.13556403793886673	0.02249238947020408	0.9264312530573355	0.9363163288031279	298.0	5.582974928039279	233.0	0.5372338458998677
251	Jan26_100x_cp190_rep1_3R4_E-F-D_Position004_3_cmle.ics	10	1	0	1.2995999999999999	0.6002454768614	1.0	2.0956861772594353	2.0	0.7817319754002556	1.0	0.30258378519591916	2.6119169808777416	0.6491780587567458	0.7428187063562419	0.6455621393800837	0.5299421452899734	0.6913719929493138	0.9893207857092758	182.0	3.458746014025401	127.0	0.29282703188533565
252	Jan26_100x_cp190_rep1_3R4_E-F-D_Position004_3_cmle.ics	11	1	0	1.5162	0.1355238613034372	1.0	0.32045050941069014	2.0	1.1961505589055579	1.0	0.2689393410727736	2.879900260972198	0.7867046614494726	0.8569950096404673	0.7790206419417035	0.6921146648519905	0.6251322748649134	0.9797481421067187	202.0	3.882294884292267	140.0	0.3228014524720236
253	Jan26_100x_cp190_rep1_3R4_E-F-D_Position004_3_cmle.ics	12	1	0	1.083	0.6208778746291491	1.0	0.296826009456262	1.0	1.7307810795238614	1.0	0.23643757210610683	1.2691883644068882	0.8890283884691718	0.9255830656037896	0.8675478897794932	0.8077692737858968	0.48856587261871826	0.8999360870685463	240.0	4.380428977989817	170.0	0.39197319228745714
254	Jan26_100x_cp190_rep1_3R4_E-F-D_Position004_3_cmle.ics	13	1	0	1.2995999999999999	0.33540880179287974	1.0	0.43366645386049346	1.0	0.10317500441073144	1.0	0.24010134071253514	2.435579175765106	0.372071129707113	0.5158908647140865	0.3523274058577406	0.10485965829846583	0.8594550783854613	0.9564962258259625	184.0	3.5268466747765492	115.0	0.2651583359591622
255	Jan26_100x_cp190_rep1_3R4_E-F-D_Position004_3_cmle.ics	14	1	0	1.9493999999999998	0.6266372292070101	1.0	0.33583203318429294	1.0	1.5930676819351215	1.0	0.2920289467389205	2.7825887006595926	0.8253647379973071	0.894619768707232	0.8239297637272442	0.7343526938045263	0.5300419066081222	0.9946193452556823	306.0	5.878782819884291	272.0	0.6271571076599315
256	Jan26_100x_cp190_rep1_3R4_E-F-D_Position004_3_cmle.ics	15	1	0	1.083	0.5847633614456688	1.0	3.880486332491031	1.0	2.5469962482831505	1.0	0.10060971581859267	1.6467517920703951	0.9909910484709665	0.9954317214626147	0.9846362922932631	0.9676902758193872	0.31978908965968894	0.5203864632161183	154.0	2.73938925191352	57.0	0.13142630564932387
257	Jan26_100x_cp190_rep1_3R4_E-F-D_Position004_3_cmle.ics	15	2	0	1.2995999999999999	3.102266818752338	2.0	0.6944097575845166	1.0	0.10317500441073144	1.0	0.29733737369906565	3.388227771516651	0.20309698659503742	0.32971039921394985	0.20309698659503742	0.06497036361200258	0.9084866837861744	1.003932634703653	130.0	2.507312543910236	76.0	0.1752350741990985
258	Jan26_100x_cp190_rep1_3R4_E-F-D_Position004_3_cmle.ics	17	1	0	1.7328	4.4074392499683	1.0	4.480663276680775	1.0	0.0	1.0	0.12299736862864867	3.2311617886940143	0.07268606431852986	0.22965390505359878	0.0984624808575804	0.03633078101071976	0.9606753500771746	0.7447321010283264	176.0	3.3480650271336354	77.0	0.17754079885961296
259	Jan26_100x_cp190_rep1_3R4_E-F-D_Position004_3_cmle.ics	20	1	0	1.7328	0.4727122251472946	1.0	0.48016239627431456	1.0	1.2225574214657589	1.0	0.2906884067131244	2.738141077428134	0.7359487342478933	0.8343161846185564	0.7357125063352031	0.6367416010239406	0.6548069794881848	0.949306760601117	248.0	4.746452616356095	198.0	0.45653348278186184
260	Jan26_100x_cp190_rep1_3R4_E-F-D_Position004_3_cmle.ics	21	1	0	1.2995999999999999	0.9087544026545715	1.0	0.2596270678945216	2.0	0.10317500441073144	1.0	0.2932823503008304	2.5792536350047848	0.3338245640723345	0.5050485843047025	0.3338245640723345	0.10940500865199947	0.839738437304815	0.9868073802400601	162.0	3.105412890279794	105.0	0.24210108935401767
261	Jan26_100x_cp190_rep1_3R4_E-F-D_Position004_3_cmle.ics	23	1	0	1.083	0.4565661823766665	1.0	0.6984210296548832	1.0	1.6456566907434287	1.0	0.2077577786347495	1.674583491568135	0.8994067985051609	0.9420929181640163	0.8991414000129113	0.8219678222260478	0.3749791115962768	0.952307314638983	132.0	2.4583869604592845	65.0	0.14987210293343953
262	Jan26_100x_cp190_rep1_3R4_E-F-D_Position004_3_cmle.ics	23	2	0	1.083	2.1880783945941165	1.0	0.5168260243557815	3.0	0.0	1.0	0.2561332862076176	2.1677567293123996	0.2011577112607863	0.35721919763580157	0.2011577112607863	0.02812506724623959	0.909523448524871	0.9861637673203827	118.0	2.239140072445864	61.0	0.1406492042913817
263	Jan26_100x_cp190_rep1_3R4_E-F-D_Position004_3_cmle.ics	26	1	0	2.3826	0.4197333454138767	1.0	0.13520156463410857	1.0	0.639412489864916	1.0	0.2461435575407974	1.9079502415595706	0.49533056531459596	0.665265319158644	0.48862709312405894	0.30766254505634894	0.81272422471179	0.9279858935815967	518.0	9.773907524166429	550.0	1.26814856328295
264	Jan26_100x_cp190_rep1_3R4_E-F-D_Position004_3_cmle.ics	27	1	0	1.5162	0.5124828417344098	1.0	0.2580316146392577	1.0	0.0	1.0	0.31428009584565586	2.4788492441602887	0.25728748235805016	0.41953687619874785	0.25728748235805016	0.022448250280461768	0.8967123268438119	0.9923141041344015	260.0	4.897598843618368	221.0	0.5095651499736944
265	Jan26_100x_cp190_rep1_3R4_E-F-D_Position004_3_cmle.ics	28	1	0	1.7328	0.5671468272359681	1.0	0.37757631316851387	1.0	0.3095250132321943	1.0	0.30990345451091633	2.496441816373963	0.3909350861556744	0.54691770647653	0.39012180629827686	0.1942829025549614	0.850735711670798	0.9955542694688844	300.0	5.744696584152107	272.0	0.6271571076599315
266	Jan26_100x_cp190_rep1_3R4_E-F-D_Position004_3_cmle.ics	29	1	0	1.2995999999999999	0.23190720786443292	1.0	0.21620572565928775	1.0	1.1961505589055579	1.0	0.274133124179535	2.580135158630757	0.8153283316985234	0.8821611304048143	0.8123503265201524	0.7203679647941464	0.4962682616259912	0.9911388062476788	174.0	3.3033696152229064	113.0	0.2605468866381333
267	Jan26_100x_cp190_rep1_3R4_E-F-D_Position004_3_cmle.ics	30	1	0	1.7328	0.31957644918025035	1.0	0.531002905403134	1.0	0.5158750220536572	1.0	0.19585916922428825	1.5735002449262863	0.5071072280248675	0.646093020511165	0.5070829298093978	0.3063640497488606	0.7776280896152362	0.7767177226858908	364.0	6.894086779210388	289.0	0.6663544268886772
268	Jan26_100x_cp190_rep1_3R4_E-F-D_Position004_3_cmle.ics	33	1	0	1.7328	0.49998173318432915	1.0	0.4187258030301998	1.0	0.9342894015681998	1.0	0.26177472486478937	2.6612870961784285	0.6491835902308716	0.768164725181636	0.6491835902308716	0.5151068302324852	0.6858865549454115	0.9846178930920996	278.0	5.323262799655348	223.0	0.5141765992947233
269	Jan26_100x_cp190_rep1_3R4_E-F-D_Position004_3_cmle.ics	35	1	0	1.5162	0.7360401444690702	1.0	0.4172206587593947	1.0	0.9077480443748005	1.0	0.3025520290664812	2.242797494759184	0.6362966153037614	0.7283173599807298	0.6336031649866057	0.4905929970291754	0.6997447371899338	0.9916449215107216	248.0	4.629426372153994	202.0	0.4657563814239197
270	Jan26_100x_cp190_rep1_3R4_E-F-D_Position004_3_cmle.ics	35	2	0	1.083	0.7277721801656097	1.0	0.5299974242615219	1.0	0.3720027687491155	1.0	0.2595009869835509	2.0895577729244534	0.3844845582814473	0.512198994153242	0.37972904911714683	0.2538138964517989	0.848631457947963	0.9769017000795865	130.0	2.460502046229396	71.0	0.16370645089652625
271	Jan26_100x_cp190_rep1_3R4_E-F-D_Position004_3_cmle.ics	36	1	0	1.5162	1.2938630805432376	1.0	0.4577561090304006	1.0	1.909176031402606	1.0	0.326473759011316	3.6604827810729774	0.8624435649078144	0.9032876548857376	0.8624435649078144	0.8156606137751348	0.5083421603322443	1.0054395819290056	140.0	2.777600101144719	89.0	0.2052094947857864
272	Jan26_100x_cp190_rep1_3R4_E-F-D_Position004_3_cmle.ics	36	2	0	1.5162	3.281730815787913	1.0	2.6943000061469764	2.0	2.2119648004745165	1.0	0.25221496810300453	2.93185415436975	0.9112512182024305	0.9387497762485332	0.9112512182024305	0.8735674933869011	0.43751287312217163	0.9682157601283965	166.0	3.1948037141012517	101.0	0.23287819071195984
273	Jan26_100x_cp190_rep1_3R4_E-F-D_Position004_3_cmle.ics	36	3	0	1.083	1.719612335749226	1.0	1.5158025185708954	2.0	3.6807099278325963	1.0	0.28725007890400167	2.7204955055330915	0.9990453270749219	0.9999244217267647	0.9989259929592872	0.9965094771176833	0.11081616722493597	1.000139003600678	106.0	2.017778098662332	55.0	0.12681485632829495
274	Jan26_100x_cp190_rep1_3R4_E-F-D_Position004_3_cmle.ics	37	1	0	0.8664	1.945149185990443	2.0	2.344313235084873	1.0	1.074245800390238	1.0	0.23543358560236521	2.176737661778532	0.7630806450370211	0.8573629912705811	0.7631422825927838	0.6716760021881333	0.502096369968365	0.9135184114747794	124.0	2.2327948151355304	63.0	0.1452606536124106
275	Jan26_100x_cp190_rep1_3R4_E-F-D_Position004_3_cmle.ics	38	1	0	1.7328	0.21254229816091763	4.0	0.24367515825338035	2.0	0.1459114905355603	1.0	0.257727098576907	3.0107924554000296	0.22239514992702794	0.3280776662900159	0.22239514992702794	0.10884463834743997	0.9198605507168351	0.9837516183786029	198.0	3.81630930931123	133.0	0.3066613798484224
276	Jan26_100x_cp190_rep1_3R4_E-F-D_Position004_3_cmle.ics	38	2	0	2.3826	0.4652636809633249	2.0	0.18800233164856697	5.0	2.063500088214629	1.0	0.28000126024314215	2.9818609004965833	0.8297415839876268	0.8888314975646913	0.8316177311411355	0.7750513130122821	0.598033419644282	0.9814712408416486	372.0	7.236705168736241	357.0	0.82314370380366
277	Jan26_100x_cp190_rep1_3R4_E-F-D_Position004_3_cmle.ics	39	1	0	0.8664	3.4880936657846617	1.0	2.5046865212364593	1.0	0.5158750220536572	1.0	0.1459737141802267	1.8274107105654485	0.5580093009666188	0.6855161387191286	0.5542191164893315	0.37694480290229115	0.7336286955058033	0.7517675338274467	156.0	2.7138689173029897	70.0	0.1614007262360118
278	Jan26_100x_cp190_rep1_3R4_E-F-D_Position004_3_cmle.ics	41	1	0	1.083	0.6689538841659471	1.0	2.637304383596392	1.0	0.9077480443748005	1.0	0.2888820830887166	1.8404637547494653	0.7029822280017338	0.7896488946684005	0.7029822280017338	0.6135674035543996	0.5822680673279008	0.9877883480689024	174.0	3.2799643663824867	116.0	0.2674640606196767
279	Jan26_100x_cp190_rep1_3R4_E-F-D_Position004_3_cmle.ics	42	1	0	1.2995999999999999	1.4040851740468268	1.0	0.5056094633770291	3.0	1.7570070134165063	1.0	0.3102032636103427	2.4374133383076977	0.8416914820834668	0.8999513578284236	0.841711255323945	0.7795580285288314	0.5286941063924694	0.9986565625962888	188.0	3.5694270009171674	135.0	0.31127282916945126
280	Jan26_100x_cp190_rep1_3R4_E-F-D_Position004_3_cmle.ics	43	1	0	1.7328	0.3754093994648165	1.0	0.33585497244221846	1.0	1.7763106057964917	1.0	0.324305117790757	2.4239068422303274	0.8424389223852508	0.8892709023106681	0.821740494197191	0.763585194995295	0.5816196143591059	0.9873876590203817	286.0	5.431828700777006	259.0	0.5971826870732435
281	Jan26_100x_cp190_rep1_3R4_E-F-D_Position004_3_cmle.ics	44	1	0	2.166	0.4171988003769794	1.0	0.3123742689061697	2.0	0.0	1.0	0.26951731132165735	2.539740369335678	0.16851590992416496	0.4150913258162935	0.16851590992416496	0.01580915380772587	0.9365681845432293	0.9685355824531238	450.0	8.652152749488783	466.0	1.0744676917997353
282	Jan26_100x_cp190_rep1_3R4_E-F-D_Position004_3_cmle.ics	45	1	0	1.5162	0.5858365361310869	1.0	0.5594928462100452	1.0	0.7857574237886386	1.0	0.2826984130233044	1.754505947064017	0.5753361410779037	0.6925688610616878	0.5719090410876632	0.45591878561293664	0.7490268964561225	0.9830549413984674	304.0	5.693655914931046	265.0	0.6110170350363303
283	Jan26_100x_cp190_rep1_3R4_E-F-D_Position004_3_cmle.ics	46	1	0	1.5162	0.8940568577277094	1.0	0.845600852597271	1.0	1.2551781017859014	1.0	0.20601822887024968	1.5620204242419977	0.710380682621375	0.7858575175786261	0.710380682621375	0.593670647490301	0.6850620530623277	0.9587476523523392	262.0	4.989104753209935	181.0	0.41733616355311615
284	Jan26_100x_cp190_rep1_3R4_E-F-D_Position004_3_cmle.ics	46	2	0	1.5162	1.0854151704919455	1.0	0.6219245864687385	1.0	2.4380916165057385	1.0	0.3357969298917996	2.954994433525084	0.8981984198870151	0.9239171409274394	0.8972900381677391	0.8647820145655213	0.48319289791522924	1.0024944209849835	184.0	3.573657172457389	136.0	0.31357855382996574
285	Jan26_100x_cp190_rep1_3R4_E-F-D_Position004_3_cmle.ics	47	1	0	1.5162	0.3826486679485699	1.0	0.24131131134010247	1.0	1.3107987492438529	1.0	0.3096605046790387	3.0182784804214244	0.8240485121449938	0.9020600025775468	0.8200804465939074	0.738982682954954	0.4779719394790157	0.995210217972786	200.0	3.8610047212219585	148.0	0.3412472497561391
286	Jan26_100x_cp190_rep1_3R4_E-F-D_Position004_3_cmle.ics	48	1	0	1.9493999999999998	0.3614225126549966	1.0	0.6841675008633734	1.0	1.0703829119356776	1.0	0.2902675145876605	2.4060937842322923	0.7248680731929579	0.8424449164434681	0.7222174098341343	0.5644578960316278	0.6951604650370756	0.9769762237512302	320.0	6.144840205578555	290.0	0.6686601515491917
287	Jan26_100x_cp190_rep1_3R4_E-F-D_Position004_3_cmle.ics	49	1	0	1.9493999999999998	0.9815292188311439	1.0	1.4771398519521808	1.0	0.4377344716066809	1.0	0.28643635044032884	2.2386579246053726	0.42039820681243684	0.5647772713941893	0.4194601816463622	0.23791274271110222	0.8533599183200015	0.969768063679305	416.0	7.86892549816598	427.0	0.9845444300396717
288	Jan26_100x_cp190_rep1_3R4_E-F-D_Position004_3_cmle.ics	51	1	0	1.2995999999999999	0.5096631598954987	1.0	0.3749734569831894	1.0	1.7570070134165061	1.0	0.27820252774343723	1.710110940270253	0.8918411769121068	0.9449361716869035	0.8909000629333887	0.8331514616135197	0.35266304104376317	0.9738209171932841	230.0	4.273978162638273	173.0	0.3988903662690006
289	Jan26_100x_cp190_rep1_3R4_E-F-D_Position004_3_cmle.ics	52	1	0	1.5162	0.4358818515319025	1.0	0.491830240831462	1.0	2.64390910342816	1.0	0.296637158654	2.444453019362174	0.961922041391957	0.9869751702649256	0.961148904593365	0.9234827675966324	0.39010104016374236	0.9786177323823486	226.0	4.278208334178494	174.0	0.40119609092951497
290	Jan26_100x_cp190_rep1_3R4_E-F-D_Position004_3_cmle.ics	52	2	0	1.083	2.906097603970011	1.0	2.8036142420736727	1.0	1.3389208086236206	1.0	0.3546324735825594	3.0249366562871947	0.7147941086198926	0.7753590812492959	0.7132866861181151	0.6413674808561227	0.5939357920476026	0.990829260712612	130.0	2.507312543910236	83.0	0.1913751468226997
291	Jan26_100x_cp190_rep1_3R4_E-F-D_Position004_3_cmle.ics	53	1	0	1.5162	0.41654414619414476	1.0	0.25540214182401766	2.0	1.5863714811341738	1.0	0.2836736067019555	3.0407867084349793	0.8828935806397986	0.9296435272045028	0.8808590812295659	0.8241385042866982	0.44997809809932726	0.9976418818565546	184.0	3.5502519236169694	125.0	0.28821558256430674
292	Jan26_100x_cp190_rep1_3R4_E-F-D_Position004_3_cmle.ics	54	1	0	1.5162	0.9619788849660592	1.0	0.8049325572507682	1.0	0.9755754663213545	1.0	0.2579830701927478	2.7697621352334147	0.7437099331357275	0.8234349919743178	0.7375060315709657	0.6490167308392992	0.5887357277016169	0.9972187871732737	168.0	3.23949912601198	104.0	0.2397953646935032
293	Jan26_100x_cp190_rep1_3R4_E-F-D_Position004_3_cmle.ics	56	1	0	1.2995999999999999	5.298688764261927	2.0	5.085540987131262	2.0	0.0	1.0	0.09726059423142545	1.1435923776761103	0.16782541327511094	0.41207779532946304	0.16782541327511094	0.024298463612673436	0.9100190710992341	0.5793940170857653	222.0	3.931359773112417	97.0	0.22365529206990203
294	Jan26_100x_cp190_rep1_3R4_E-F-D_Position004_3_cmle.ics	56	2	0	1.2995999999999999	1.144922184552317	1.0	1.2381614105575551	1.0	1.5627088357751586	1.0	0.2773240333779298	2.1481106771341425	0.8281147813138274	0.884436406443369	0.8262835927517129	0.7465539446015153	0.5603734572222254	0.9611043966749185	164.0	3.0330820579884237	104.0	0.2397953646935032
295	Jan26_100x_cp190_rep1_3R4_E-F-D_Position004_3_cmle.ics	58	1	0	1.083	0.6176063669437993	1.0	0.7332561077684656	1.0	1.8697384783413007	1.0	0.2932823503008304	2.2084497180235574	0.9601696777460375	0.9902215555704172	0.9601696777460375	0.9199810832242593	0.24683660942516122	0.9876894219706303	162.0	3.0586023925989547	105.0	0.24210108935401767
296	Jan26_100x_cp190_rep1_3R4_E-F-D_Position004_3_cmle.ics	59	1	0	1.2995999999999999	0.48676943481123364	1.0	0.9437825423761709	1.0	0.10317500441073144	1.0	0.23967240603270523	1.4022038900935418	0.20522136869576443	0.38126965390680473	0.21192559872370642	0.05564879794169994	0.897436892884138	0.9731199558563957	282.0	5.22541163275345	218.0	0.5026479759921509
297	Jan26_100x_cp190_rep1_3R4_E-F-D_Position004_3_cmle.ics	60	1	0	1.7328	0.3861302157215518	2.0	0.5020384508517933	1.0	1.2225574214657589	1.0	0.30022014602024777	2.3918190395450436	0.7362317359762951	0.8112593700363191	0.7347316012892798	0.6473661721950268	0.6408756368866173	0.9891248507715643	260.0	4.967814590139629	216.0	0.49803652667112214
298	Jan26_100x_cp190_rep1_3R4_E-F-D_Position004_3_cmle.ics	61	1	0	1.7328	0.560089187455049	1.0	0.27558031230636143	3.0	1.1321417835580119	1.0	0.2604684177023028	1.9914706942517477	0.7222803194747083	0.8411167449243602	0.7222803194747083	0.5862515050891804	0.6546086582424161	0.9717956207176559	290.0	5.474409026917623	237.0	0.5464567445419256
299	Jan26_100x_cp190_rep1_3R4_E-F-D_Position004_3_cmle.ics	62	1	0	1.2995999999999999	6.8794046667747795	1.0	6.9625262035864965	1.0	0.10317500441073144	1.0	0.24063767762844063	1.5189470426513632	0.26731395292490273	0.4702025119053388	0.26731395292490273	0.05405530420838858	0.8749887513119391	0.923176133224326	232.0	4.295268325708581	163.0	0.375833119663856
300	Jan26_100x_cp190_rep1_3R4_E-F-D_Position004_3_cmle.ics	62	2	0	1.083	0.6386519746048468	1.0	0.37068867356091684	1.0	0.20635000882146287	1.0	0.1617883657975504	2.3548668780077344	0.31713796096018043	0.4214842356133727	0.3031158727571487	0.16225181608729553	0.8733103774244318	0.8877376772770742	142.0	2.541432526970408	64.0	0.14756637827292504
301	Jan26_100x_cp190_rep1_3R4_E-F-D_Position004_3_cmle.ics	63	1	0	1.5162	0.3136332343662489	2.0	5.074395182378189	1.0	0.751125369937127	1.0	0.2945485180884817	2.5643341914101168	0.5942747169363419	0.7184772425720959	0.5942747169363419	0.441524198710476	0.680424642353709	0.9970265672981262	276.0	5.23175689006378	234.0	0.5395395705603823
302	Jan26_100x_cp190_rep1_3R4_E-F-D_Position004_3_cmle.ics	64	1	0	1.2995999999999999	3.8567745907714257	1.0	0.46333585912186376	1.0	0.6190500264643886	1.0	0.27308137672307414	2.683126276416535	0.6115184817058305	0.7545665097612663	0.6113590758209403	0.4722961948877595	0.6909961126657889	0.9828098603960772	168.0	3.2160938771715606	107.0	0.2467125386750466
303	Jan26_100x_cp190_rep1_3R4_E-F-D_Position004_3_cmle.ics	65	1	0	1.9493999999999998	0.3666922605611389	1.0	0.3797209507111468	1.0	0.0	1.0	0.17548622292469157	2.675095839655776	0.07297972952621909	0.23002921598747025	0.07297972952621909	0.026185958254269448	0.956980138410353	0.919313151779983	234.0	4.620826723704352	141.0	0.325107177132538
304	Jan26_100x_cp190_rep1_3R4_E-F-D_Position004_3_cmle.ics	66	1	0	1.083	0.4659529233895064	1.0	3.7884092535008054	1.0	0.0	1.0	0.25290544233408696	2.2137209447638986	0.1781291246594962	0.36969118294064235	0.17504001797298435	0.032824098776526534	0.9407851996674614	0.9489252101352189	136.0	2.5711830331211623	75.0	0.17292934953858405
305	Jan26_100x_cp190_rep1_3R4_E-F-D_Position004_3_cmle.ics	67	1	0	2.166	0.49011719314130037	1.0	0.6259636359475755	1.0	0.20635000882146287	1.0	0.28194623496543986	2.190610716901236	0.3425532618699689	0.5536121169902884	0.3425532618699689	0.13023838201442628	0.8879247746944725	0.9738139811435604	472.0	8.956560289783448	512.0	1.1805310261834003
306	Jan26_100x_cp190_rep1_3R4_E-F-D_Position004_3_cmle.ics	69	1	0	1.7328	0.5098510390357015	1.0	0.6252442675894309	1.0	0.3720027687491155	1.0	0.2877501921667834	2.4253402228212426	0.4073303486838439	0.5721647377904925	0.4073303486838439	0.25788671954821574	0.8113439639168271	0.9927882603903248	306.0	5.808567073363035	270.0	0.6225456583389025
307	Jan26_100x_cp190_rep1_3R4_E-F-D_Position004_3_cmle.ics	70	1	0	0.8664	2.1932844639138063	1.0	3.537040239172594	1.0	1.3132034148200427	1.0	0.18559273729974424	1.2692679569482568	0.7962208092319617	0.8569383244104434	0.7963643409740064	0.7301244420203528	0.5354104363134359	0.8385719084554027	144.0	2.609533187721557	70.0	0.1614007262360118
308	Jan26_100x_cp190_rep1_3R4_E-F-D_Position004_3_cmle.ics	72	1	0	1.2995999999999999	0.8979066739871235	1.0	0.8373467122338779	1.0	0.42540144110901373	1.0	0.27660059285691496	3.0776844187164185	0.4952444376141933	0.600771818383621	0.4945272612400321	0.3565092293769103	0.8057056690842972	0.9856427151865027	132.0	2.575413204661384	75.0	0.17292934953858405
309	Jan26_100x_cp190_rep1_3R4_E-F-D_Position004_3_cmle.ics	73	1	0	1.2995999999999999	0.5670695909679673	2.0	0.5059051561157163	2.0	0.913592684735068	1.0	0.33371197182818657	2.6911067384783487	0.6154483329881963	0.7211901948603007	0.6128618355604822	0.5066388120789836	0.7296063982595666	1.0082879132906293	178.0	3.4161656878847837	129.0	0.29743848120636457
310	Jan26_100x_cp190_rep1_3R4_E-F-D_Position004_3_cmle.ics	73	2	0	1.2995999999999999	0.612978434607461	1.0	0.9988893443190816	1.0	1.8725829911983063	1.0	0.29388427730391214	2.438861335008874	0.8793969441162259	0.9247540391182358	0.8795593615371184	0.8251393744493034	0.47504401719407185	0.9862755130623433	174.0	3.2799643663824867	117.0	0.26976978528019113
311	Jan26_100x_cp190_rep1_3R4_E-F-D_Position004_3_cmle.ics	74	1	0	2.166	0.4246772759766457	1.0	0.49150527111502046	1.0	1.403331779731213	1.0	0.26659371415676264	1.9833922743600612	0.7170250701948793	0.7955975104771585	0.7077247694191946	0.5970199461769827	0.7148889790342055	0.970379243385276	460.0	8.80541406252117	479.0	1.1044421123864234
312	Jan26_100x_cp190_rep1_3R4_E-F-D_Position004_3_cmle.ics	75	1	0	1.2995999999999999	0.27748025346370897	2.0	0.6997104043849647	1.0	0.3095250132321943	1.0	0.29360477011817077	2.716449835768287	0.4393645484949833	0.5830142140468227	0.43703177257525083	0.2620861204013378	0.8044157879884454	1.0001850255848097	178.0	3.3927604390443635	121.0	0.27899268392224896
313	Jan26_100x_cp190_rep1_3R4_E-F-D_Position004_3_cmle.ics	76	1	0	1.7328	0.5628349448281409	1.0	0.34719377800944945	1.0	1.3842379406474168	1.0	0.20638645615419826	2.4329897029182317	0.7760529198256051	0.8547797512940014	0.7760529198256051	0.6865209080560984	0.6164678777458461	0.8586399233527544	210.0	3.9440502877330825	130.0	0.29974420586687905
314	Jan26_100x_cp190_rep1_3R4_E-F-D_Position004_3_cmle.ics	76	2	0	1.083	0.3963955971177796	1.0	0.8751528213673636	1.0	0.8058225447605828	1.0	0.32070425005395803	3.0783256503243726	0.5680505143789867	0.6582848306522626	0.5680505143789867	0.4701509847297094	0.7746817714260601	0.9942973217907816	120.0	2.307240733197013	70.0	0.1614007262360118
315	Jan26_100x_cp190_rep1_3R4_E-F-D_Position004_3_cmle.ics	77	1	0	2.5991999999999997	0.2741961385096552	1.0	4.105215202744314	1.0	0.0	1.0	0.1371541587411729	2.7015916207145705	0.05766686754957153	0.19428071671100788	0.05766686754957153	0.020796892684432553	0.9600167221521598	0.8738299602193154	382.0	7.624018970172823	260.0	0.5994884117337581
316	Jan26_100x_cp190_rep1_3R4_E-F-D_Position004_3_cmle.ics	78	1	0	1.7328	0.7156683214275315	1.0	0.44217302344578263	1.0	0.6606423714395955	1.0	0.29418016559668314	2.5316925915056654	0.5664799727824461	0.7056992240802186	0.5614169224409463	0.3801147234528247	0.7667286565718389	0.9774184728431963	306.0	5.738351326841775	273.0	0.6294628323204459
317	Jan26_100x_cp190_rep1_3R4_E-F-D_Position004_3_cmle.ics	79	1	0	2.166	0.4373995514680069	1.0	0.17183754243103322	1.0	0.0	1.0	0.21934028708699646	2.850244624595747	0.13550436376363795	0.30173195690054233	0.13425864943491236	0.021963712454508847	0.9442513845674795	0.9439292822868584	330.0	6.485343509334297	264.0	0.6087113103758159
318	Jan26_100x_cp190_rep1_3R4_E-F-D_Position005_4_cmle.ics	1	1	0	1.5162	0.5678749967226336	2.0	0.5177373896607752	2.0	0.0	1.0	0.2233162546489589	1.8992161895694635	0.3963377053355406	0.5464051954667006	0.3963377053355406	0.02358589074239144	0.8334368855360182	0.891700297383318	220.0	4.190932596127148	145.0	0.33433007577459584
319	Jan26_100x_cp190_rep1_3R4_E-F-D_Position005_4_cmle.ics	1	2	0	1.083	1.0218907356004583	1.0	1.1269266579105521	1.0	2.708221035610169	1.0	0.3004098407371518	3.1249982303811454	0.980267413727238	0.9890462243728512	0.9803285368648924	0.9686845791417292	0.1805998189005739	1.0300287815559819	98.0	1.9326174463810963	50.0	0.11528623302572269
320	Jan26_100x_cp190_rep1_3R4_E-F-D_Position005_4_cmle.ics	2	1	0	1.5162	0.07436720375752164	1.0	0.5055031949389315	1.0	0.0	1.0	0.1808557080107365	2.734111967516436	0.029060748212288087	0.12191154869107143	0.042769114765851456	0.01452831393683933	0.9852162778911667	0.9106847737688233	148.0	2.956381748787633	72.0	0.16601217555704068
321	Jan26_100x_cp190_rep1_3R4_E-F-D_Position005_4_cmle.ics	2	2	0	1.7328	0.4588592671019378	4.0	0.4501531641667491	2.0	1.5386823371520422	1.0	0.30441789278970866	2.357047007875567	0.74015908627371	0.7982445297354537	0.7383296559311244	0.6395064246379768	0.6864200711186723	0.982738004653353	258.0	4.87630868054806	215.0	0.4957308020106076
322	Jan26_100x_cp190_rep1_3R4_E-F-D_Position005_4_cmle.ics	2	3	0	1.7328	2.547515674076167	1.0	3.016983174433091	1.0	0.0	1.0	0.16905868523165993	2.0451146774913123	0.13499053352204485	0.32919754345412106	0.1420589744065167	0.01452831393683933	0.955307026808951	0.8354286391851251	286.0	5.267991958894066	187.0	0.4311705115162029
323	Jan26_100x_cp190_rep1_3R4_E-F-D_Position005_4_cmle.ics	3	1	0	1.9493999999999998	0.489357641218325	1.0	0.4792558739032761	1.0	0.1459114905355603	1.0	0.2929465337563382	2.359236325535364	0.34403236478057303	0.514337628097963	0.33776951710414005	0.11766198805008257	0.908589255157538	0.9918038431606686	392.0	7.473012048279754	395.0	0.9107612409032094
324	Jan26_100x_cp190_rep1_3R4_E-F-D_Position005_4_cmle.ics	4	1	0	1.083	1.7184766303097128	1.0	2.330890981406897	1.0	1.2466683216206906	1.0	0.32204874392117266	2.507223227563667	0.8404956821754487	0.8979135618479881	0.8403017373374436	0.7667558132413286	0.43134300985962004	0.9913644196731236	152.0	2.905341079566571	100.0	0.23057246605144538
325	Jan26_100x_cp190_rep1_3R4_E-F-D_Position005_4_cmle.ics	5	1	0	1.5162	0.9028747840084109	1.0	0.5985430253532781	1.0	1.074245800390238	1.0	0.29287726773499584	2.269940625830372	0.6971315019774368	0.7954640417448087	0.6940074433248147	0.5973681141957614	0.6788342171636037	0.9939291805978492	254.0	4.7869178567266015	206.0	0.47497928006597756
326	Jan26_100x_cp190_rep1_3R4_E-F-D_Position005_4_cmle.ics	6	1	0	1.083	6.098442348934392	1.0	0.739869473253086	1.0	0.72222503087512	1.0	0.2736187900809741	1.8652686721873228	0.5340668775417985	0.6552643470402169	0.5340668775417985	0.4279078174423859	0.7603001871413403	0.959482686241362	154.0	2.8330102472752	94.0	0.2167381180883587
327	Jan26_100x_cp190_rep1_3R4_E-F-D_Position005_4_cmle.ics	6	2	0	2.166	0.479351563356735	1.0	0.9625227017748532	3.0	0.0	1.0	0.09509698094766642	2.509479950891055	0.04266154541346588	0.1502417532760958	0.06307275192046995	0.021326253953908723	0.9762375994136214	0.8113156393318122	252.0	5.069895928581747	116.0	0.2674640606196767
328	Jan26_100x_cp190_rep1_3R4_E-F-D_Position005_4_cmle.ics	7	1	0	1.7328	0.5075406274014475	1.0	0.2862345120710072	1.0	2.166	1.0	0.30692987816408457	2.872389975449014	0.98581002935856	0.9996144835562409	0.9837984243250991	0.907794845941698	0.3497866513635071	1.0035955975191324	246.0	4.748567702126205	201.0	0.4634506567634053
329	Jan26_100x_cp190_rep1_3R4_E-F-D_Position005_4_cmle.ics	8	1	0	1.5162	0.39218016570750125	1.0	0.5171534506055419	1.0	0.41270001764292574	1.0	0.2965085362082447	2.2224800326792575	0.44846547314578006	0.605131074168798	0.44248721227621485	0.30125213128729755	0.7902047078466568	0.9908528260931533	238.0	4.476165059121608	188.0	0.4334762361767174
330	Jan26_100x_cp190_rep1_3R4_E-F-D_Position005_4_cmle.ics	9	1	0	1.5162	0.5174922269543274	1.0	0.550199384183844	1.0	0.7748934119142009	1.0	0.27607823128651293	2.2410967598562928	0.6176921793332867	0.7220404032792004	0.6112543533376037	0.4768916496659974	0.7205273888850665	0.9898404276490348	242.0	4.565555882943066	186.0	0.42886478685568846
331	Jan26_100x_cp190_rep1_3R4_E-F-D_Position005_4_cmle.ics	10	1	0	1.7328	0.3184291971392759	1.0	0.4287635711751488	1.0	1.7672985383515813	1.0	0.3159731315733069	2.480991184423989	0.8680109018507034	0.9289156085778634	0.866913372719261	0.7817793844044783	0.4690944380319159	0.9910687692641287	278.0	5.29985755081493	245.0	0.5649025418260412
332	Jan26_100x_cp190_rep1_3R4_E-F-D_Position005_4_cmle.ics	11	1	0	1.5162	1.396386246605098	1.0	0.8182017981384088	1.0	1.1535316172061807	1.0	0.28220164422203037	2.57517707635694	0.7018634177708762	0.7772158869362374	0.7007791603674846	0.5797579061860818	0.6834534792013869	0.9925943419845094	220.0	4.2143378449675675	163.0	0.375833119663856
333	Jan26_100x_cp190_rep1_3R4_E-F-D_Position005_4_cmle.ics	11	2	0	1.083	1.115094214013929	3.0	0.7890617377532043	2.0	0.5595020986366908	1.0	0.3485781279153629	2.519368538336579	0.45740612793553287	0.5457645553860572	0.45740612793553287	0.310980072922296	0.8472756590395931	0.98975105030967	138.0	2.615878445031891	90.0	0.20751521944630086
334	Jan26_100x_cp190_rep1_3R4_E-F-D_Position005_4_cmle.ics	12	1	0	2.3826	0.6740856271532271	1.0	0.41237166401240055	1.0	1.2995999999999999	1.0	0.27313995719833245	2.6483425247191716	0.8524545572808875	0.912868242723843	0.8403467483472687	0.6213524604704519	0.5467705709344468	0.9876164842223585	420.0	8.075342566189535	423.0	0.9753215313976139
335	Jan26_100x_cp190_rep1_3R4_E-F-D_Position005_4_cmle.ics	13	1	0	1.2995999999999999	0.31626690561009324	1.0	0.34480655336035	3.0	0.0	1.0	0.3441398442727907	2.7524171400403223	0.21412575063881042	0.35064699656767295	0.20969939364171652	0.024318650925909683	0.9059747225139224	0.9994604006983614	178.0	3.3927604390443635	131.0	0.3020499305273935
336	Jan26_100x_cp190_rep1_3R4_E-F-D_Position005_4_cmle.ics	14	1	0	1.5162	0.5740393113723691	1.0	0.7117841284976476	1.0	2.1380072994357717	1.0	0.28088532796897464	2.3853213375986897	0.9264407687500797	0.9649335356807333	0.9264407687500797	0.8803599743239854	0.3817839836811333	0.989413171510246	282.0	5.295627379274707	236.0	0.5441510198814111
337	Jan26_100x_cp190_rep1_3R4_E-F-D_Position005_4_cmle.ics	15	1	0	1.2995999999999999	0.4386958907520532	1.0	0.6448838514542932	1.0	0.41270001764292574	1.0	0.31772882538628316	2.3909859624122434	0.4765801780057324	0.6288655905868155	0.4668187760848796	0.3182009604264092	0.7953038213245556	0.9939826531197691	208.0	3.9461653735031934	159.0	0.3666102210217982
338	Jan26_100x_cp190_rep1_3R4_E-F-D_Position005_4_cmle.ics	16	1	0	1.5162	0.31285896770141264	1.0	0.4512502622836097	1.0	0.0	1.0	0.2751914967065007	2.0859688917604506	0.1646882120915782	0.34096874868401966	0.17543129061992616	0.02180199233573056	0.9165543804025587	0.9878274441707507	266.0	4.984874581669715	214.0	0.4934250773500932
339	Jan26_100x_cp190_rep1_3R4_E-F-D_Position005_4_cmle.ics	17	1	0	1.2995999999999999	1.5064820938497163	1.0	1.620292479808672	1.0	1.5036929604517426	1.0	0.2564664373069445	2.061171624803496	0.8003580942399231	0.8751692213633783	0.7997816498537054	0.7270230141054195	0.5776507633055816	0.9979301879118916	180.0	3.437455850955092	115.0	0.2651583359591622
340	Jan26_100x_cp190_rep1_3R4_E-F-D_Position005_4_cmle.ics	17	2	0	1.2995999999999999	3.890845177518648	1.0	0.37196810023316046	2.0	0.42540144110901373	1.0	0.2939425763022126	2.321536279941055	0.40931481724092755	0.514474431197869	0.40931481724092755	0.29212847722607976	0.7955306585581075	0.9895819507325785	170.0	3.2139787914014497	113.0	0.2605468866381333
341	Jan26_100x_cp190_rep1_3R4_E-F-D_Position005_4_cmle.ics	18	1	0	1.9493999999999998	4.750700907106368	1.0	5.084743221941221	1.0	0.0	1.0	0.11825127637591623	3.065206306254661	0.059350365773923344	0.24556815237907256	0.059350365773923344	0.020332424552703107	0.9706140060714573	0.6961148109241316	208.0	4.110002115386133	97.0	0.22365529206990203
342	Jan26_100x_cp190_rep1_3R4_E-F-D_Position005_4_cmle.ics	20	1	0	1.5162	0.45930902504972004	1.0	0.23696032792257904	1.0	0.10317500441073144	1.0	0.2718106771487983	2.310696895094431	0.28053761950949146	0.42890120548704447	0.28053761950949146	0.08072329222668699	0.8920446197881379	0.9956397854363209	238.0	4.499570307962029	180.0	0.4150304388926017
343	Jan26_100x_cp190_rep1_3R4_E-F-D_Position005_4_cmle.ics	21	1	0	0.8664	0.4057054873007182	1.0	0.6143276465693691	1.0	1.6071109437153837	1.0	0.2696112908895111	2.2001072470799916	0.8281988891827559	0.8763290134884951	0.8279661465220841	0.7738957947632902	0.5630924335165925	0.9824722553298804	116.0	2.1476341628542954	61.0	0.1406492042913817
344	Jan26_100x_cp190_rep1_3R4_E-F-D_Position005_4_cmle.ics	21	2	0	1.2995999999999999	0.4138351599672455	2.0	0.8597665451005196	1.0	0.5097226605744432	1.0	0.30258378519591916	2.6229676437889586	0.4535308119545094	0.5979899497487438	0.45151547209732873	0.3242554879661465	0.8009184917025115	0.9934957297104686	182.0	3.458746014025401	127.0	0.29282703188533565
345	Jan26_100x_cp190_rep1_3R4_E-F-D_Position005_4_cmle.ics	22	1	0	1.5162	4.917939308138209	1.0	3.9187215678750515	1.0	0.0	1.0	0.1884170521103416	2.6330508136220367	0.12053524018549329	0.27028832879039966	0.08428616942192645	0.03050107968423661	0.9371368833963319	0.9234179668684008	196.0	3.7013981508792413	112.0	0.25824116197761887
346	Jan26_100x_cp190_rep1_3R4_E-F-D_Position005_4_cmle.ics	23	1	0	1.7328	0.6074615867423707	1.0	0.5865518288075781	1.0	2.3672025940655406	1.0	0.22936139645328363	1.7955597540150179	0.962841488048719	0.9886743622922886	0.9627219111800102	0.9088866966462958	0.3416648331989708	0.9604305257231543	300.0	5.697886086471265	234.0	0.5395395705603823
347	Jan26_100x_cp190_rep1_3R4_E-F-D_Position005_4_cmle.ics	25	1	0	1.083	0.4891980065184312	1.0	0.35927863540183724	1.0	1.1703214501275905	1.0	0.26179938779914946	2.5385299173016906	0.8915787937388259	0.9415660232787244	0.8888787536030941	0.8110519210420696	0.47277817479065315	1.0000712155354812	108.0	2.0624735105730605	54.0	0.12450913166778053
348	Jan26_100x_cp190_rep1_3R4_E-F-D_Position005_4_cmle.ics	26	1	0	1.2995999999999999	0.6034136694541732	1.0	0.561485035364717	1.0	2.7521166806721697	1.0	0.32383204648313274	2.0847619532454607	0.9823810112753283	0.996243274998454	0.9820305897388328	0.9600854410158102	0.25128107829826346	0.9944744428390222	236.0	4.4080643983704615	194.0	0.44731058413980407
349	Jan26_100x_cp190_rep1_3R4_E-F-D_Position005_4_cmle.ics	28	1	0	1.083	0.5940791493924001	1.0	0.7830263865880164	1.0	0.815064591942846	1.0	0.3045659969758873	1.8118621557564498	0.6846703944278536	0.7825994488112222	0.6838728543957748	0.5769847669853873	0.6439674279473374	1.00155121575511	168.0	3.099067632969461	113.0	0.2605468866381333
350	Jan26_100x_cp190_rep1_3R4_E-F-D_Position005_4_cmle.ics	29	1	0	1.5162	0.4258045756622397	1.0	0.4044973999862494	1.0	0.7252201245704302	1.0	0.32036529622621823	2.5638263706276074	0.6064734459229872	0.7431858463968556	0.6013720142160509	0.4300929369736709	0.733943010379824	0.9825870526992766	256.0	4.901829015158592	218.0	0.5026479759921509
351	Jan26_100x_cp190_rep1_3R4_E-F-D_Position005_4_cmle.ics	30	1	0	1.7328	0.5412467769516719	1.0	0.7255206691976771	1.0	0.928575039696583	1.0	0.26610071816349484	2.2916476654877385	0.6528571945570353	0.7486112116386798	0.6528571945570353	0.5205332585408222	0.6528940116399787	0.9850771293796372	274.0	5.187061478153051	220.0	0.5072594253131798
352	Jan26_100x_cp190_rep1_3R4_E-F-D_Position005_4_cmle.ics	31	1	0	1.9493999999999998	0.4993359210711316	1.0	0.7895579796284569	1.0	1.3586516622891618	1.0	0.30401856328665605	1.9214654436607892	0.7319634046271727	0.8261533297100291	0.7319634046271727	0.6210849664844358	0.6429317028212262	0.9775656228468776	374.0	6.953727096881099	375.0	0.8646467476929202
353	Jan26_100x_cp190_rep1_3R4_E-F-D_Position005_4_cmle.ics	32	1	0	1.2995999999999999	0.6200392985896632	2.0	0.7741382602456455	1.0	1.680857471850398	1.0	0.30486576872387017	2.104540675107776	0.8893352911956243	0.9335564131817263	0.8892752452331694	0.8010786438346443	0.39336789177638687	0.9604204003968607	210.0	3.944050287733082	158.0	0.3643044963612837
354	Jan26_100x_cp190_rep1_3R4_E-F-D_Position005_4_cmle.ics	33	1	0	1.5162	0.2639297054608039	1.0	0.2872044036015944	1.0	0.0	1.0	0.2701775406563632	1.99473635140198	0.29872371747407345	0.5017875841763749	0.27869225949763626	0.021503586121687165	0.8908554192782748	0.9746729615562628	280.0	5.22752671852356	229.0	0.5280109472578101
355	Jan26_100x_cp190_rep1_3R4_E-F-D_Position005_4_cmle.ics	34	1	0	1.7328	0.40539393003820273	1.0	1.0574906265532462	1.0	0.0	1.0	0.2586117818665654	2.166621855753265	0.1361373140506955	0.3000295142415798	0.1361373140506955	0.020083099838629926	0.9440164700469892	0.9765882960715953	310.0	5.9447683948653305	261.0	0.6017941363942725
356	Jan26_100x_cp190_rep1_3R4_E-F-D_Position005_4_cmle.ics	35	1	0	1.083	0.4432439859831806	1.0	4.174618208988741	1.0	1.3389208086236206	1.0	0.2609282382159057	2.5583866376469175	0.8433377702299536	0.8973562216000367	0.8433377702299536	0.7733005920962042	0.45205190158640357	0.973889269715872	144.0	2.7265594319236564	83.0	0.1913751468226997
357	Jan26_100x_cp190_rep1_3R4_E-F-D_Position005_4_cmle.ics	36	1	0	1.2995999999999999	4.43969318192231	1.0	0.5882194451046533	1.0	0.0	1.0	0.25290544233408696	2.457858368214608	0.12797941032444682	0.2840190864470283	0.09039869720194509	0.03242760018676476	0.9390947272349245	0.9295572465327894	136.0	2.6179935308020013	75.0	0.17292934953858405
358	Jan26_100x_cp190_rep1_3R4_E-F-D_Position005_4_cmle.ics	37	1	0	1.5162	0.4121102966291174	1.0	0.8468684428164001	1.0	1.403331779731213	1.0	0.29907699693135376	2.5960073319647674	0.8619948224406774	0.9162430872702566	0.8554755700045583	0.7873803441958872	0.39776363451374397	1.0009932703392452	172.0	3.3054847009930177	116.0	0.2674640606196767
359	Jan26_100x_cp190_rep1_3R4_E-F-D_Position005_4_cmle.ics	38	1	0	1.7328	0.33013948604526633	1.0	0.493247220021646	1.0	2.166	1.0	0.30022014602024777	2.633336718069541	0.9479755910809996	0.9789206246084596	0.9476368361214877	0.898570732499594	0.36871170623472355	0.9933397373217351	260.0	4.944409341299208	216.0	0.49803652667112214
360	Jan26_100x_cp190_rep1_3R4_E-F-D_Position005_4_cmle.ics	40	1	0	1.7328	5.293671438807515	2.0	0.022172199137158916	1.0	0.0	1.0	0.163707483724921	2.566486098992484	0.0835333367376466	0.2585363155117534	0.0835333367376466	0.030013276821733135	0.9555877117607218	0.8644870785358181	198.0	3.8865250558324886	106.0	0.24440681401453213
361	Jan26_100x_cp190_rep1_3R4_E-F-D_Position005_4_cmle.ics	41	1	0	1.9493999999999998	0.5930911754176852	1.0	0.5249691821869898	1.0	1.5162	1.0	0.27926088111381325	2.302916061148693	0.9048297216962556	0.9605201404735317	0.8918612742956094	0.7052119240666116	0.5155214991901164	0.9945810965273003	382.0	7.24953498872611	371.0	0.8554238490508626
362	Jan26_100x_cp190_rep1_3R4_E-F-D_Position005_4_cmle.ics	45	1	0	1.9493999999999998	0.5226295969955248	1.0	0.24296071270792388	1.0	1.2466683216206906	1.0	0.2757657705564612	2.0052755341124064	0.7342585014886706	0.8349094496688775	0.731258566759217	0.59199506956334	0.709607420835291	0.9800630671894044	402.0	7.5794628636313	398.0	0.9176784148847528
363	Jan26_100x_cp190_rep1_3R4_E-F-D_Position005_4_cmle.ics	46	1	0	1.2995999999999999	0.7914813812749241	2.0	1.8904229818504417	1.0	2.0977973943825394	1.0	0.32698195796120333	2.802344687104448	0.9253661853944339	0.9538004812722327	0.9251673990374555	0.8893230801422892	0.3918139333717834	1.0086038373131867	166.0	3.1948037141012517	115.0	0.2651583359591622
364	Jan26_100x_cp190_rep1_3R4_E-F-D_Position005_4_cmle.ics	46	2	0	1.083	1.8009008517608496	2.0	0.4198381119744313	1.0	1.5036929604517426	1.0	0.25969454843052203	2.045677309775527	0.8052887633396107	0.8546793262188742	0.8052887633396107	0.7497698263234986	0.5836440307207276	0.9844064407772096	136.0	2.524372535440322	76.0	0.1752350741990985
365	Jan26_100x_cp190_rep1_3R4_E-F-D_Position005_4_cmle.ics	49	1	0	1.5162	0.452796639223193	1.0	0.29856979012569596	1.0	0.8595614345612763	1.0	0.3116659378561303	2.61628286045825	0.6245575444376672	0.7491655180031986	0.625018610749569	0.5100137839616162	0.6901308294571487	0.9998863346902395	252.0	4.812438191337132	210.0	0.48420217870803534
366	Jan26_100x_cp190_rep1_3R4_E-F-D_Position005_4_cmle.ics	50	1	0	1.5162	1.0826402532127577	1.0	6.473167798448274	1.0	0.0	1.0	0.0878169276972322	1.8846819349338515	0.07726957984945164	0.20485968922410264	0.07726957984945164	0.027120297225055656	0.9720594927366512	0.749709979752263	202.0	3.9291053819731063	80.0	0.18445797284115634
367	Jan26_100x_cp190_rep1_3R4_E-F-D_Position005_4_cmle.ics	51	1	0	1.5162	0.5485561852855925	1.0	0.6291766595867727	1.0	0.5556144027286182	1.0	0.301603744539118	1.8769681439140269	0.5139786450727134	0.6532841289690695	0.5142322457653057	0.3362482838228993	0.7691209957142539	0.9863470625308548	262.0	4.918889006688677	219.0	0.5049537006526654
368	Jan26_100x_cp190_rep1_3R4_E-F-D_Position005_4_cmle.ics	52	1	0	1.9493999999999998	0.5620611418742513	1.0	0.7584355095779307	2.0	0.6016084874694266	1.0	0.27270769562411395	2.8348075493808227	0.509566003540949	0.6465140905495168	0.509566003540949	0.3808152553794382	0.7808991706603645	0.992001605190583	288.0	5.593550356889831	240.0	0.553373918523469
369	Jan26_100x_cp190_rep1_3R4_E-F-D_Position005_4_cmle.ics	53	1	0	1.5162	0.6415399753199978	1.0	0.8889935640243628	1.0	1.3765262486627317	1.0	0.27653578180210564	2.403982373333681	0.8186930693069306	0.8827241867043847	0.8184271570014144	0.7232984441301273	0.5392003991981381	0.9902284778190734	234.0	4.456989981821412	177.0	0.40811326491105837
370	Jan26_100x_cp190_rep1_3R4_E-F-D_Position005_4_cmle.ics	54	1	0	1.2995999999999999	0.2746143525447178	1.0	0.8278190562802951	1.0	1.517785507063743	1.0	0.3142901650528789	2.0974562477501073	0.8492546262369515	0.910501340084146	0.8339730548281464	0.7576241307389168	0.5399387255473354	0.9905630631148103	240.0	4.52086047103234	196.0	0.451922033460833
371	Jan26_100x_cp190_rep1_3R4_E-F-D_Position005_4_cmle.ics	55	1	0	1.5162	0.4928184499359059	1.0	2.1553769855472313	1.0	1.1672919242844824	1.0	0.2886090189841206	2.471263147061298	0.6950027971846012	0.7861476479797388	0.6951806027173889	0.608591476609899	0.6709411469386394	0.9947687135161092	168.0	3.2160938771715606	110.0	0.2536297126565899
372	Jan26_100x_cp190_rep1_3R4_E-F-D_Position005_4_cmle.ics	55	2	0	1.2995999999999999	0.49981304892335443	2.0	0.8017142407345795	1.0	1.770307658344953	1.0	0.29360477011817077	1.772542935809687	0.8721057812818478	0.9210109762391094	0.8728256768536227	0.7977505431742191	0.4717351545717899	0.9859979664839288	178.0	3.369355190203944	121.0	0.27899268392224896
373	Jan26_100x_cp190_rep1_3R4_E-F-D_Position005_4_cmle.ics	56	1	0	1.2995999999999999	0.44266510203569936	1.0	3.313715330597101	1.0	2.1652184899744737	1.0	0.2997801650992731	1.766850642382176	0.9636260899431623	0.9866381554893249	0.9629890202421972	0.9125968068958641	0.23783546560307786	0.9818726654628042	220.0	4.144122098446307	168.0	0.3873617429664282
374	Jan26_100x_cp190_rep1_3R4_E-F-D_Position005_4_cmle.ics	57	1	0	1.5162	2.850697693913085	1.0	0.16126599752638837	1.0	0.687545504971255	1.0	0.30243065278557746	3.113236882426199	0.6387093316181595	0.7411480945489629	0.6326097443318861	0.5106930374658305	0.6431542172650425	0.9940501124495463	150.0	2.930861414177102	95.0	0.21904384274887315
375	Jan26_100x_cp190_rep1_3R4_E-F-D_Position005_4_cmle.ics	58	1	0	1.083	0.5062979383813939	2.0	0.36714303714123825	2.0	0.1459114905355603	1.0	0.1591454334082268	1.3920864746020374	0.34462340364763966	0.6005395976988045	0.34923905504100533	0.14189940430046105	0.8051773466117023	0.7387950035855919	236.0	4.244227656487518	136.0	0.31357855382996574
376	Jan26_100x_cp190_rep1_3R4_E-F-D_Position005_4_cmle.ics	60	1	0	1.7328	0.4096689245808126	1.0	0.5516246886487836	1.0	1.0622516852075932	1.0	0.25943223351035166	2.532732444233583	0.7016271936531352	0.8060275426587391	0.7017980984591583	0.5901590314194993	0.6196311852401177	0.9842128586281411	278.0	5.299857550814929	222.0	0.5118708746342088
377	Jan26_100x_cp190_rep1_3R4_E-F-D_Position005_4_cmle.ics	61	1	0	1.5162	0.5651104575063799	1.0	0.35310826880941004	1.0	0.3720027687491155	1.0	0.3145393676065208	2.1496972662524705	0.42936425596552974	0.6071760098089343	0.42936425596552974	0.27114058645116135	0.8089457107722101	0.993778283150604	244.0	4.586846046013376	201.0	0.4634506567634053
378	Jan26_100x_cp190_rep1_3R4_E-F-D_Position005_4_cmle.ics	63	1	0	1.7328	0.5928429638693453	1.0	0.25937519211297383	1.0	0.0	1.0	0.2916480972967575	2.4383071395406732	0.2635420613187414	0.42599644153714084	0.2635420613187414	0.0224250300934696	0.906090150288465	0.9795589739097995	256.0	4.855018517477749	208.0	0.4795907293870064
379	Jan26_100x_cp190_rep1_3R4_E-F-D_Position005_4_cmle.ics	66	1	0	1.083	0.5971943879627928	1.0	4.992713932422639	1.0	0.0	1.0	0.2245672121326905	2.4312020835552737	0.14916522002539875	0.3124046090573336	0.09756381726881896	0.0347368666332677	0.9573116776652009	0.9126250186244255	144.0	2.7499646807640765	77.0	0.17754079885961296
380	Jan26_100x_cp190_rep1_3R4_E-F-D_Position005_4_cmle.ics	68	1	0	1.5162	0.3810541531763422	1.0	0.5444871849988802	1.0	1.6104194071560693	1.0	0.32002587002164995	2.4827840951764664	0.8465763517926219	0.9095881407304452	0.8438258787280004	0.7545945878058175	0.5029634629809069	0.9825966531566543	270.0	5.121075903172014	236.0	0.5441510198814111
381	Jan26_100x_cp190_rep1_3R4_E-F-D_Position005_4_cmle.ics	69	1	0	1.7328	0.5098982041363758	1.0	0.259256310801825	1.0	0.32626801153583	1.0	0.29827877659747926	2.596421151735085	0.4227426431545706	0.5789720577608681	0.4188980401707115	0.21268479445546767	0.8186779437732588	0.9873234536592457	288.0	5.523334610368574	251.0	0.578736889789128
382	Jan26_100x_cp190_rep1_3R4_E-F-D_Position005_4_cmle.ics	70	1	0	1.083	0.5024847018893752	1.0	0.7632504276583691	1.0	1.0368959615364501	1.0	0.28060139833013986	2.315862748683694	0.8024423474794369	0.8735113791189383	0.8024423474794369	0.7188966543876469	0.5102004539553391	0.9903336415793229	136.0	2.5711830331211623	79.0	0.18215224818064185
383	Jan26_100x_cp190_rep1_3R4_E-F-D_Position005_4_cmle.ics	71	1	0	1.5162	0.3727234811115446	2.0	0.3591722687115037	2.0	0.0	1.0	0.2895702494687832	2.208582998883304	0.19935161445307062	0.39253817796476986	0.19935161445307062	0.02114212844679332	0.9131292251461618	0.9982182054462785	268.0	5.052975242420865	222.0	0.5118708746342088
384	Jan26_100x_cp190_rep1_3R4_E-F-D_Position005_4_cmle.ics	72	1	0	1.9493999999999998	0.4784104879773181	3.0	0.7159067689048804	2.0	1.2927790998539732	1.0	0.28601117052465885	2.567588858960903	0.7059861158529646	0.7847499517567949	0.7050311477924404	0.5927308622916264	0.7328558835098704	0.9774302949078678	326.0	6.2321159436299025	296.0	0.6824944995122783
385	Jan26_100x_cp190_rep1_3R4_E-F-D_Position005_4_cmle.ics	72	2	0	1.7328	0.7298388661135615	1.0	1.1412104720314984	1.0	0.0	1.0	0.15529921053964515	2.6282611263835407	0.0461056600412665	0.12687591847640536	0.0461056600412665	0.01667854191716023	0.9846524095128751	0.9326549300466771	186.0	3.805594575091476	94.0	0.2167381180883587
386	Jan26_100x_cp190_rep1_3R4_E-F-D_Position005_4_cmle.ics	73	1	0	1.5162	0.5612899458660466	1.0	0.49327820533971184	1.0	2.166	1.0	0.28055224894495756	2.4703647740470256	0.9522286947022582	0.9923793197383736	0.9519562818674863	0.8543705750112129	0.354146075177747	1.003092849537435	232.0	4.435699818751102	176.0	0.4058075402505439
387	Jan26_100x_cp190_rep1_3R4_E-F-D_Position005_4_cmle.ics	73	2	0	1.7328	0.4649978870464687	2.0	0.47842369154190034	2.0	0.0	1.0	0.21724825230966233	2.507121698851575	0.12669122968254273	0.25620014363585836	0.12668847803774708	0.016710738844144087	0.9626641984141197	0.9420013319532651	264.0	5.127421160482346	188.0	0.4334762361767174
388	Jan26_100x_cp190_rep1_3R4_E-F-D_Position005_4_cmle.ics	75	1	0	1.7328	0.43523265588275917	2.0	0.5013572682560535	1.0	0.8318234787411565	1.0	0.29279650436056986	1.7942229910615197	0.6177352093155635	0.7737053123955897	0.6177352093155635	0.43901944042271474	0.7474742162691648	0.980302718034488	398.0	7.443261542129003	404.0	0.9315127628478393
389	Jan26_100x_cp190_rep1_3R4_E-F-D_Position005_4_cmle.ics	78	1	0	1.2995999999999999	0.4378405876103245	1.0	0.49879874145643266	1.0	0.7252201245704302	1.0	0.27462088780918464	2.4668070524523142	0.5899183545675682	0.7141486637283945	0.5928807109655355	0.4842168220097461	0.6882058163036645	0.9920217256662831	186.0	3.548136837846858	125.0	0.28821558256430674
390	Jan26_100x_cp190_rep1_3R4_E-F-D_Position005_4_cmle.ics	79	1	0	1.9493999999999998	0.1800883184837826	1.0	0.4641499264168109	1.0	1.5476250661609716	1.0	0.2857398464935836	2.79507463443478	0.8394990106134197	0.8954735563950351	0.8387254901960784	0.7431125202374528	0.5634466414791302	0.9931400154158658	270.0	5.144481152012433	223.0	0.5141765992947233
391	Jan26_100x_cp190_rep1_3R4_E-F-D_Position005_4_cmle.ics	80	1	0	1.9493999999999998	0.6775078972664161	1.0	0.37155422899373713	1.0	1.7328	1.0	0.15621670182542505	2.666935712316566	0.9288003700026197	0.9933389825574814	0.9288003700026197	0.7701908553723151	0.40732300936074295	0.7181821270098022	340.0	6.310931338600809	233.0	0.5372338458998677
392	Jan26_100x_cp190_rep1_3R4_E-F-D_Position005_4_cmle.ics	80	2	0	1.2995999999999999	6.543020099419238	1.0	6.792748991576306	1.0	0.23070632344123612	1.0	0.33929200658769765	2.856307484573285	0.2444054892346703	0.34980610439636856	0.24509762700242896	0.13540349367858287	0.9234466136029653	1.0124387366492253	120.0	2.330645982037433	72.0	0.16601217555704068
393	Jan26_100x_cp190_rep1_3R4_E-F-D_Position005_4_cmle.ics	81	1	0	1.083	0.48285043466485367	1.0	0.2899262375614925	1.0	0.32626801153583	1.0	0.2898016182361211	2.802383452378918	0.4530469976890569	0.5600589865046027	0.44459481889100266	0.3019228068383489	0.8109709510338972	0.992865438984507	112.0	2.1518643343945176	60.0	0.13834347963086724
394	Jan26_100x_cp190_rep1_3R4_E-F-D_Position006_5_cmle.ics	1	1	0	2.3826	0.5887557685256337	1.0	0.6313931656672244	1.0	0.0	1.0	0.11542630288309377	2.323168279172446	0.06951484042781668	0.2185929513337056	0.06951484042781668	0.024290193720201022	0.9496369496116587	0.7658622209633458	300.0	5.978749072556303	166.0	0.3827502936453994
395	Jan26_100x_cp190_rep1_3R4_E-F-D_Position006_5_cmle.ics	2	1	0	2.166	0.4931000575413382	1.0	1.4515968101875518	1.0	2.1310796765672957	1.0	0.2712050619646591	2.7952499850602623	0.9176384839650146	0.9604718510780936	0.9163561528507507	0.8657079715002884	0.3351438860406027	0.9801554972541966	302.0	5.859607742584093	257.0	0.5925712377522147
396	Jan26_100x_cp190_rep1_3R4_E-F-D_Position006_5_cmle.ics	3	1	0	1.7328	0.5995716272652493	1.0	2.2810770287755617	2.0	2.362701411156373	1.0	0.32172121946093446	2.66793684571052	0.9463300651776658	0.9775472998129833	0.9458379160265161	0.9061878126751944	0.34612953214419423	0.9933215037358567	268.0	5.146596237782544	234.0	0.5395395705603823
397	Jan26_100x_cp190_rep1_3R4_E-F-D_Position006_5_cmle.ics	4	1	0	2.166	0.3949206922788052	1.0	0.4585743436475899	1.0	0.1459114905355603	1.0	0.19766350170829827	2.516658596687313	0.335565578948915	0.5344651278962138	0.33070243744765876	0.11681236501476573	0.8660077182274062	0.8937099758280482	406.0	7.505016945569819	342.0	0.7885578338959432
398	Jan26_100x_cp190_rep1_3R4_E-F-D_Position006_5_cmle.ics	5	1	0	1.9493999999999998	0.43481272784085506	1.0	0.4915771040578518	1.0	1.0317500441073144	1.0	0.2898016182361211	1.9248208920936525	0.650516842749168	0.7866325906418803	0.6500855356605945	0.4875615597557309	0.720865748285672	0.9721051376072335	448.0	8.349999600333444	480.0	1.106747837046938
399	Jan26_100x_cp190_rep1_3R4_E-F-D_Position006_5_cmle.ics	6	1	0	1.083	2.7849234279809743	1.0	0.4848921789287491	1.0	0.0	1.0	0.20031168451996822	2.0127656455714074	0.12166358528836316	0.19097440361867496	0.12166358528836316	0.022338496885713773	0.9417732920796211	0.9368920297352445	156.0	2.9479214057071887	82.0	0.18906942216218525
400	Jan26_100x_cp190_rep1_3R4_E-F-D_Position006_5_cmle.ics	6	2	0	1.083	1.702992546187082	1.0	1.3414314759010295	1.0	0.3720027687491155	1.0	0.09467912114375793	1.7979675332289051	0.3755990737915313	0.4982095097916031	0.3681813286424584	0.25494067598858394	0.8265551279889709	0.5127357755934894	248.0	4.512400127951891	113.0	0.2605468866381333
401	Jan26_100x_cp190_rep1_3R4_E-F-D_Position006_5_cmle.ics	7	1	0	1.9493999999999998	0.6132979086269031	1.0	0.9551154061428291	1.0	1.6776879206634818	1.0	0.29838356361136853	2.3244857247004713	0.8142025318900337	0.8716939136144614	0.7961113954364178	0.7208451221043077	0.5630393184948247	0.9817700404946136	402.0	7.602868112471719	414.0	0.954570009452984
402	Jan26_100x_cp190_rep1_3R4_E-F-D_Position006_5_cmle.ics	8	1	0	1.083	2.7045421473837927	1.0	2.680241325756238	1.0	0.0	1.0	0.2478043080750936	1.6580044316960847	0.17999302657773678	0.35062817037645233	0.173345780517158	0.033534287867370005	0.9429407732104129	0.9682201432204376	118.0	2.2157348236054437	60.0	0.13834347963086724
403	Jan26_100x_cp190_rep1_3R4_E-F-D_Position006_5_cmle.ics	10	1	0	1.9493999999999998	0.7925685986989975	1.0	0.6522310265520893	1.0	0.0	1.0	0.20132041530124464	2.077889946239081	0.13515739848938005	0.27735886517632347	0.08621432554367112	0.02174262009766648	0.9607322264758944	0.9096624142366896	316.0	6.125665128278357	237.0	0.5464567445419256
404	Jan26_100x_cp190_rep1_3R4_E-F-D_Position006_5_cmle.ics	11	1	0	1.7328	0.40657375960350706	1.0	0.5540832874282313	1.0	1.650800070571703	1.0	0.3138963824673701	2.8017189085368046	0.7465523226299664	0.8229048575481712	0.7438154496878882	0.6782067462714119	0.6695233908656375	0.9943927738092949	306.0	5.878782819884293	282.0	0.650214354265076
405	Jan26_100x_cp190_rep1_3R4_E-F-D_Position006_5_cmle.ics	11	2	0	1.2995999999999999	0.29040624036253543	2.0	0.5699065369424297	2.0	1.984610835405054	1.0	0.2997801650992731	2.176897774927001	0.7974613697607644	0.8589687767743023	0.7980412497316299	0.7457557401094348	0.6014498532004996	0.9938278989114041	220.0	4.167527347286727	168.0	0.3873617429664282
406	Jan26_100x_cp190_rep1_3R4_E-F-D_Position006_5_cmle.ics	13	1	0	1.083	2.199476210741872	1.0	1.710106313342746	1.0	1.8148458414482778	1.0	0.17317225157958047	2.4540084860876346	0.9674233206058827	0.9900222380732597	0.9665925397558007	0.8841312465908614	0.26526960210450057	0.6776109629936931	130.0	2.4136915485485564	58.0	0.13373203030983835
407	Jan26_100x_cp190_rep1_3R4_E-F-D_Position006_5_cmle.ics	14	1	0	1.7328	0.4682071259774088	1.0	0.4305522465477489	1.0	1.7328	1.0	0.2785099870203717	2.504096603418905	0.9659510776599384	0.9976137529934999	0.9623759835785152	0.815155661991105	0.43073265207899547	0.9880013931771322	282.0	5.342437876955547	235.0	0.5418452952208966
408	Jan26_100x_cp190_rep1_3R4_E-F-D_Position006_5_cmle.ics	15	1	0	1.5162	0.10053225567747649	1.0	2.401349309124759	1.0	1.8532166921928226	1.0	0.2872256686807972	2.9624859918824487	0.9307424383762055	0.9661564066600004	0.929447214597776	0.8785140494869438	0.3138787734776875	0.9848814936616512	206.0	3.9716857081137245	149.0	0.34355297441665367
409	Jan26_100x_cp190_rep1_3R4_E-F-D_Position006_5_cmle.ics	16	1	0	1.5162	3.601251828587026	1.0	3.564877903713884	1.0	0.20635000882146287	1.0	0.2938803076779628	2.7764336553970863	0.35636686326885497	0.4800604148365931	0.3516251053226009	0.2041869095211631	0.8424648844408695	0.9962647479185466	168.0	3.2394991260119803	111.0	0.2559354373171044
410	Jan26_100x_cp190_rep1_3R4_E-F-D_Position006_5_cmle.ics	17	1	0	1.5162	0.42491829380102336	1.0	0.49235137946061663	1.0	1.517785507063743	1.0	0.3131547599575499	2.5308019151850387	0.8203650105291499	0.8862611421483312	0.8174899275940652	0.7504711674375223	0.5170239083002531	1.0018471246907648	250.0	4.791148028266822	208.0	0.4795907293870064
411	Jan26_100x_cp190_rep1_3R4_E-F-D_Position006_5_cmle.ics	18	1	0	1.7328	0.31857057918811277	1.0	0.15944125870062337	1.0	0.0	1.0	0.23374239320452586	2.33919240942912	0.15998721906614602	0.32923826574004894	0.1413279954139002	0.022864714754930293	0.932098106547396	0.9114546961284251	280.0	5.297742465044821	213.0	0.4911193526895787
412	Jan26_100x_cp190_rep1_3R4_E-F-D_Position006_5_cmle.ics	20	1	0	1.5162	0.3708799937058028	1.0	0.38975101081668095	1.0	0.8318234787411565	1.0	0.2901926729683545	2.5811371883635226	0.5993425828500584	0.7184362280894936	0.596222706176948	0.4716702963271099	0.7255761358453261	0.9611474316140208	286.0	5.385018203096169	245.0	0.5649025418260412
413	Jan26_100x_cp190_rep1_3R4_E-F-D_Position006_5_cmle.ics	22	1	0	1.5162	0.4719561126279943	1.0	0.4015560115742792	1.0	0.4377344716066809	1.0	0.3115120277172157	2.770394240927791	0.451384258230224	0.5988645624953693	0.45408856289051885	0.30978797757526366	0.7510277140858763	1.0021578523259385	212.0	4.058961446165071	162.0	0.37352739500334153
414	Jan26_100x_cp190_rep1_3R4_E-F-D_Position006_5_cmle.ics	24	1	0	1.9493999999999998	0.37766812713499703	1.0	0.6719920202566505	1.0	1.0987399361686254	1.0	0.27676330219253403	2.1996041431507187	0.6768337059473384	0.7809265261030509	0.6740980035917546	0.5271017785992157	0.6553898218503409	0.9784746275630745	390.0	7.334695641007348	381.0	0.878481095656007
415	Jan26_100x_cp190_rep1_3R4_E-F-D_Position006_5_cmle.ics	25	1	0	1.9493999999999998	0.2595226580936912	1.0	0.6124512388457835	2.0	0.32626801153583	1.0	0.2888476354571453	2.5417986464532003	0.4023574925950553	0.5615305567309437	0.40002820931310323	0.20918213141510003	0.8373891008199917	0.9824173057218291	288.0	5.523334610368572	247.0	0.5695139911470701
416	Jan26_100x_cp190_rep1_3R4_E-F-D_Position006_5_cmle.ics	27	1	0	1.9493999999999998	0.2223468969799397	1.0	0.5184182063107292	1.0	0.6921189703237084	1.0	0.2174187106730737	2.3214805745451152	0.5864855295436727	0.7170884581988012	0.5819079252408933	0.41289274243177854	0.7198631555091097	0.8740218107790213	308.0	5.806451987592924	237.0	0.5464567445419256
417	Jan26_100x_cp190_rep1_3R4_E-F-D_Position006_5_cmle.ics	28	1	0	2.3826	0.527017645044239	1.0	0.19095425516096398	1.0	0.0	1.0	0.13959724075086677	2.548765251258232	0.0635191813610312	0.19077494016118052	0.0635191813610312	0.02191308548716485	0.976513404712769	0.920132134419477	322.0	6.5406143500955745	203.0	0.4680621060844342
418	Jan26_100x_cp190_rep1_3R4_E-F-D_Position006_5_cmle.ics	29	1	0	1.5162	0.332428779406668	1.0	0.46808405080650517	1.0	3.1254176715503172	1.0	0.2974467646130391	2.1768967707872084	0.9956026271963474	0.999759080107034	0.9951207874104152	0.9810374992982915	0.14121898216394743	0.9869557017944538	260.0	4.8975988436183675	215.0	0.4957308020106076
419	Jan26_100x_cp190_rep1_3R4_E-F-D_Position006_5_cmle.ics	30	1	0	1.2995999999999999	0.3927628965359915	1.0	0.5368065257740414	1.0	0.6016084874694266	1.0	0.311493973740028	2.412849543873573	0.6111248454882571	0.6982447466007417	0.6055377008652658	0.4933745364647713	0.764423864625239	1.0033893317185096	128.0	2.4626171319995076	76.0	0.1752350741990985
420	Jan26_100x_cp190_rep1_3R4_E-F-D_Position006_5_cmle.ics	31	1	0	1.2995999999999999	0.6391973848445046	1.0	0.7560388357355672	1.0	1.0368959615364501	1.0	0.2960746109874471	2.559161683940904	0.6848500831744229	0.7660085405931757	0.6848500831744229	0.5896457986773238	0.648128905232832	0.9944567826366086	190.0	3.637527661668315	134.0	0.30896710450893683
421	Jan26_100x_cp190_rep1_3R4_E-F-D_Position006_5_cmle.ics	31	2	0	0.8664	0.36651189308596793	2.0	0.6340730493310309	2.0	0.8318234787411565	1.0	0.25511314070766744	1.8163756619766225	0.5900565991804276	0.6830445896052257	0.5900565991804276	0.49616839777660565	0.7304167713478498	0.9929253999614447	122.0	2.281720398586481	64.0	0.14756637827292504
422	Jan26_100x_cp190_rep1_3R4_E-F-D_Position006_5_cmle.ics	34	1	0	1.9493999999999998	0.5721115646745778	1.0	0.4552290051641481	1.0	1.511536735387343	1.0	0.3070120034016224	2.6077807259764096	0.8151830595685732	0.8745794577478726	0.8101919651692064	0.71322382742925	0.5702820168435128	0.9971177514226933	286.0	5.478639198457843	252.0	0.5810426144496424
423	Jan26_100x_cp190_rep1_3R4_E-F-D_Position006_5_cmle.ics	35	1	0	1.7328	0.2762101989152924	1.0	0.5250516196653069	1.0	1.4930362603455627	1.0	0.30945344113338447	2.452172317544026	0.7946073137469749	0.8709511497197632	0.7934130556453329	0.7125917371528572	0.5256196886084187	0.9914509326035351	286.0	5.431828700777005	253.0	0.5833483391101568
424	Jan26_100x_cp190_rep1_3R4_E-F-D_Position006_5_cmle.ics	36	1	0	1.7328	0.5149746066404991	1.0	0.13958521942285837	1.0	0.0	1.0	0.2646458749793294	2.3529782109179362	0.1586072251120414	0.3592963200576015	0.1586072251120414	0.022537512519558205	0.9300292601949983	0.963576560008886	272.0	5.165771315082743	217.0	0.5003422513316366
425	Jan26_100x_cp190_rep1_3R4_E-F-D_Position006_5_cmle.ics	37	1	0	0.8664	3.2173932928731297	1.0	1.6565118544400335	1.0	0.751125369937127	1.0	0.07069438087092451	1.528774778075339	0.7237236041131446	0.8705614084002151	0.722475587331302	0.49614641626670386	0.5475025243158582	0.4033966776772292	208.0	3.454655147854375	75.0	0.17292934953858405
426	Jan26_100x_cp190_rep1_3R4_E-F-D_Position006_5_cmle.ics	38	1	0	2.166	0.42071714038471253	1.0	0.45030844962575006	1.0	0.0	1.0	0.2494820183313082	2.540191569457518	0.13415124265281078	0.30741393292617286	0.13435577978886026	0.020344268295308564	0.9428293292833112	0.9332798709955694	328.0	6.37043235090231	279.0	0.6432971802835327
427	Jan26_100x_cp190_rep1_3R4_E-F-D_Position006_5_cmle.ics	40	1	0	1.7328	0.36675871309491787	1.0	0.45296734402181993	1.0	0.0	1.0	0.2423973004865219	2.3884420963514237	0.13632197147909603	0.362728954071286	0.1536405522477652	0.02109662713541751	0.9455431386865945	0.9462648485842747	292.0	5.589320185349611	231.0	0.5326223965788388
428	Jan26_100x_cp190_rep1_3R4_E-F-D_Position006_5_cmle.ics	41	1	0	1.5162	0.32688826526339776	1.0	0.4880908880177793	1.0	1.0389843448820495	1.0	0.32515936360290676	2.334061498186558	0.6863032591812672	0.7949208807751378	0.6847717789969675	0.5731738621580819	0.6544394785462896	0.9920161393202512	264.0	4.986989667439826	230.0	0.5303166719183244
429	Jan26_100x_cp190_rep1_3R4_E-F-D_Position006_5_cmle.ics	43	1	0	1.9493999999999998	0.34306323721881776	1.0	0.593382759636128	1.0	1.401081809291592	1.0	0.2963667803038929	2.6724845736921434	0.7820633222542527	0.8464982483075139	0.7801728009930341	0.6773843842127184	0.5570507063852077	0.9866188477559099	284.0	5.480754284227954	245.0	0.5649025418260412
430	Jan26_100x_cp190_rep1_3R4_E-F-D_Position006_5_cmle.ics	45	1	0	1.9493999999999998	0.43431550263927887	1.0	0.5278708403757831	1.0	0.0	1.0	0.18374378300878974	2.238316594440444	0.122024837718421	0.2603914758986854	0.09113224357692237	0.02298761750640944	0.961736014232438	0.9177336731527383	310.0	6.132010385588688	220.0	0.5072594253131798
431	Jan26_100x_cp190_rep1_3R4_E-F-D_Position006_5_cmle.ics	48	1	0	1.9493999999999998	0.2309360160240016	1.0	0.26668296948383613	1.0	0.5260913608053412	1.0	0.2997643150858894	2.7530739916363354	0.4984821987146676	0.641368793721208	0.5006291588466132	0.3187151652164022	0.7777655240343462	0.9969670029551646	310.0	5.94476839486533	281.0	0.6479086296045616
432	Jan26_100x_cp190_rep1_3R4_E-F-D_Position006_5_cmle.ics	49	1	0	1.083	0.4424990739113939	1.0	0.6794757316287493	1.0	0.7252201245704302	1.0	0.2667389988896994	2.3862905931282157	0.7166615396446974	0.801738060447589	0.714142890102284	0.6122625547950473	0.6349692655190464	0.9654201850682407	106.0	2.0411833475027517	53.0	0.12220340700726606
433	Jan26_100x_cp190_rep1_3R4_E-F-D_Position006_5_cmle.ics	50	1	0	1.5162	0.4132548253864321	2.0	0.4957612893193147	1.0	1.7328	1.0	0.296637158654	2.3496788332059677	0.8727160991469032	0.9551931417444762	0.8727160991469032	0.7284936111349735	0.48289418375537946	0.9890761774261138	226.0	4.301613583018913	174.0	0.40119609092951497
434	Jan26_100x_cp190_rep1_3R4_E-F-D_Position006_5_cmle.ics	50	2	0	1.7328	0.4697490762252013	1.0	0.23330595917037056	2.0	1.7793044848480133	1.0	0.309459740272645	2.589482934745892	0.7979241970691178	0.8710806113750652	0.7981400594282291	0.7090990389719666	0.6034376381456226	0.9956556450689025	306.0	5.878782819884292	280.0	0.6456029049440472
435	Jan26_100x_cp190_rep1_3R4_E-F-D_Position006_5_cmle.ics	51	1	0	1.7328	0.1961442853767026	1.0	0.4860605311525354	1.0	0.6190500264643886	1.0	0.2912345041522284	2.567415759622742	0.5277374668562237	0.6650252605998593	0.5305021128388782	0.40180833427619894	0.7370826093169014	0.9968483473482282	252.0	4.812438191337133	203.0	0.4680621060844342
436	Jan26_100x_cp190_rep1_3R4_E-F-D_Position006_5_cmle.ics	52	1	0	1.2995999999999999	0.3060648719057083	1.0	0.354253363433899	1.0	0.46141264688247224	1.0	0.34346858457614354	2.7855105885568285	0.49796645685011176	0.6382850590263742	0.5047724329095754	0.3556473101957646	0.7350094318576348	1.0019551903277306	168.0	3.2394991260119803	120.0	0.2766869592617345
437	Jan26_100x_cp190_rep1_3R4_E-F-D_Position006_5_cmle.ics	54	1	0	1.5162	0.32520048981811855	1.0	0.42529464782266957	1.0	0.46141264688247224	1.0	0.2783495659986955	2.029634452151049	0.4807196788722962	0.6431456140995643	0.48031541078129913	0.2908463903759693	0.8005444449404244	0.9867382532819632	290.0	5.474409026917623	245.0	0.5649025418260412
438	Jan26_100x_cp190_rep1_3R4_E-F-D_Position006_5_cmle.ics	55	1	0	1.7328	0.4369202536330078	1.0	0.5154809466957396	1.0	0.41270001764292574	1.0	0.33051028536653837	2.600581988708752	0.4215103332421768	0.5638160721959604	0.4215103332421768	0.27454584521623626	0.7933847052004817	0.997936442639708	282.0	5.412653623476807	256.0	0.5902655130917002
439	Jan26_100x_cp190_rep1_3R4_E-F-D_Position006_5_cmle.ics	56	1	0	1.7328	0.47712596170001326	1.0	0.5720791354209932	1.0	1.2466683216206906	1.0	0.28447427099721895	2.2543318841349342	0.7410661073228121	0.8302811941268895	0.7408609973761406	0.6513169606575903	0.5949381348295455	0.9892779753589498	298.0	5.653190674560538	258.0	0.5948769624127291
440	Jan26_100x_cp190_rep1_3R4_E-F-D_Position006_5_cmle.ics	57	1	0	2.166	0.48355752836175614	1.0	0.4662101331594282	1.0	3.2489999999999997	1.0	0.28894526704095735	2.4539638248170523	0.9964145859372093	0.9995972428647415	0.9926431155891089	0.9582227028068232	0.23720706982759102	0.9741879418811422	434.0	8.294589454202958	457.0	1.0537161698551054
441	Jan26_100x_cp190_rep1_3R4_E-F-D_Position006_5_cmle.ics	59	1	0	1.7328	0.343044382504683	1.0	0.30829853825272374	1.0	0.7252201245704302	1.0	0.3017234128067591	2.3721852287396312	0.5687666002656042	0.6688890272244356	0.5676917330677291	0.41465595949535194	0.7132057517964809	0.9926269936176843	280.0	5.29774246504482	242.0	0.5579853678444979
442	Jan26_100x_cp190_rep1_3R4_E-F-D_Position006_5_cmle.ics	60	1	0	0.6497999999999999	4.715788516038547	1.0	4.567444618665452	1.0	0.0	1.0	0.11272872199121135	1.3151559094777445	0.3324636916759282	0.5630050671539172	0.3287151279974382	0.03208883530807919	0.8319220471487843	0.6218651793639522	150.0	2.5797826815708036	58.0	0.13373203030983835
443	Jan26_100x_cp190_rep1_3R4_E-F-D_Position006_5_cmle.ics	61	1	0	0.8664	0.5023127538947191	1.0	0.38450493721556855	1.0	2.3825999999999996	1.0	0.31077020754012613	2.6906501103369878	0.9762798115660118	0.993025914282817	0.9740903266250588	0.9297336664423405	0.40325520440002993	0.960537537266901	102.0	1.9283872748408737	54.0	0.12450913166778053
444	Jan26_100x_cp190_rep1_3R4_E-F-D_Position006_5_cmle.ics	61	2	0	1.083	2.6712301714282045	1.0	2.8499838259774295	1.0	2.2377496632514493	1.0	0.30483523818301894	2.791161126851432	0.9245434347717866	0.9487499193347654	0.9232435721331576	0.8895047615535663	0.3960639719882702	0.9887420127534037	140.0	2.7073843546234593	86.0	0.19829232080424306
445	Jan26_100x_cp190_rep1_3R4_E-F-D_Position006_5_cmle.ics	63	1	0	1.7328	0.16833887116635313	2.0	0.23175467555172047	1.0	0.6275890508929507	1.0	0.31920591979770596	2.6438380419457492	0.5373352508728274	0.6775624225336121	0.5373352508728274	0.40901306639165114	0.7629497888951958	0.9952436268388045	250.0	4.791148028266822	210.0	0.48420217870803534
446	Jan26_100x_cp190_rep1_3R4_E-F-D_Position006_5_cmle.ics	64	1	0	1.7328	0.455188622804402	1.0	0.4757423769720846	1.0	0.3720027687491155	1.0	0.24160647202069632	1.2041087957256678	0.41099729225002807	0.5618625184494337	0.40823895068639593	0.22060573532678868	0.8632747727529609	0.909963843273536	460.0	8.407524832234046	456.0	1.051410445194591
447	Jan26_100x_cp190_rep1_3R4_E-F-D_Position006_5_cmle.ics	66	1	0	1.7328	0.2081854662580307	2.0	0.6430583646832401	1.0	2.0043779515382347	1.0	0.31268262028519817	2.1391249753816406	0.8789802512967021	0.9183563087676476	0.8779331817047125	0.8136874878650875	0.518490634589675	0.9907527528436999	282.0	5.342437876955548	249.0	0.5741254404680991
448	Jan26_100x_cp190_rep1_3R4_E-F-D_Position006_5_cmle.ics	67	1	0	1.7328	0.22038188127017921	1.0	0.2890576290423239	1.0	2.5991999999999997	1.0	0.28973442967486984	2.4741320653885723	0.9839548626935491	0.9950847642758408	0.9772317241742969	0.9329249230699697	0.276404945843592	0.9922331515627816	300.0	5.674480837630847	263.0	0.6064055857153013
449	Jan26_100x_cp190_rep1_3R4_E-F-D_Position006_5_cmle.ics	68	1	0	1.5162	0.2419808910264594	1.0	0.4201918092852384	1.0	0.5556144027286182	1.0	0.32119750851813383	2.5967390451597825	0.5592877124128429	0.6796828246558947	0.5584317982547702	0.41587338037381877	0.6824385483751947	0.9856662229263515	194.0	3.680107987808933	144.0	0.33202435111408135
450	Jan26_100x_cp190_rep1_3R4_E-F-D_Position006_5_cmle.ics	69	1	0	1.9493999999999998	0.5367727530042155	1.0	0.2715913536993464	1.0	0.0	1.0	0.11173362442319962	1.6498497191564685	0.06615861816091727	0.19556729330386785	0.06615861816091727	0.02333290390351703	0.9692449754759214	0.7555713209476117	272.0	5.306202808125265	141.0	0.325107177132538
451	Jan26_100x_cp190_rep1_3R4_E-F-D_Position006_5_cmle.ics	70	1	0	1.5162	0.17262558714036308	1.0	0.546899634815229	1.0	0.0	1.0	0.3047046215684848	2.212923732211525	0.1352008160246433	0.31255206830548904	0.1353267959247534	0.021038643318391847	0.9565974301888499	0.9210096539916879	276.0	5.184946392382944	238.0	0.5487624692024401
452	Jan26_100x_cp190_rep1_3R4_E-F-D_Position006_5_cmle.ics	71	1	0	0.8664	1.2543351408074526	2.0	1.0215461071315695	1.0	1.0951397134915137	1.0	0.24353888050015876	2.3709472942175274	0.8330737717114204	0.8762238247810259	0.816012141532174	0.7048635565563282	0.546127639787671	0.9545147027866013	120.0	2.190214488994913	61.0	0.1406492042913817
453	Jan26_100x_cp190_rep1_3R4_E-F-D_Position006_5_cmle.ics	72	1	0	1.5162	0.29552072563440385	1.0	0.4989520944114472	1.0	0.9971598751598192	1.0	0.2374454747792707	2.877592221019027	0.7340755997501393	0.8114353485388213	0.7318555534921412	0.6320336636672126	0.598063946177121	0.9258551453789466	158.0	3.016022066458337	91.0	0.20982094410681532
454	Jan26_100x_cp190_rep1_3R4_E-F-D_Position006_5_cmle.ics	73	1	0	1.2995999999999999	0.17112445730923828	1.0	0.5056000788270806	1.0	0.42540144110901373	1.0	0.3270921526292761	2.626724131845057	0.5267223745484615	0.6397430038734386	0.5259825042433738	0.3802770161465814	0.7662203061170254	1.0078437283052795	142.0	2.705269268853348	91.0	0.20982094410681532
455	Jan26_100x_cp190_rep1_3R4_E-F-D_Position006_5_cmle.ics	74	1	0	1.7328	0.4341067854793423	2.0	0.5028211082024308	1.0	2.1280260539523534	1.0	0.23969277526084323	1.4076025386845967	0.852460847984634	0.907128662032767	0.8509988874837163	0.7967126094687497	0.5965972542195129	0.9579996346200268	438.0	8.149927789620223	422.0	0.9730158067370995
456	Jan26_100x_cp190_rep1_3R4_E-F-D_Position006_5_cmle.ics	75	1	0	1.9493999999999998	0.3007211456179457	1.0	0.5818194639885067	2.0	1.449626260897894	1.0	0.282721775359579	2.085291264209705	0.718945182026918	0.8118340311670676	0.7177533282471171	0.5994221425625039	0.6451203866203016	0.9660605479264339	396.0	7.515592374420372	394.0	0.9084555162426948
457	Jan26_100x_cp190_rep1_3R4_E-F-D_Position006_5_cmle.ics	75	2	0	1.7328	0.3848290288239241	2.0	0.5493132944864811	1.0	0.0	1.0	0.16543736823750915	2.447923259148101	0.04065626790974765	0.1423708581712254	0.04065626790974765	0.014696487955523594	0.9747996095900916	0.9216203587740811	252.0	5.0230854309009105	153.0	0.35277587305871144
458	Jan26_100x_cp190_rep1_3R4_E-F-D_Position006_5_cmle.ics	76	1	0	1.9493999999999998	0.3137832612160754	2.0	0.3535732445196449	1.0	1.511536735387343	1.0	0.3110161856766779	2.712396897974927	0.743401680570903	0.8346192867159077	0.7456181730845864	0.6384532371776231	0.6453965290913587	0.9877758489825306	392.0	7.496417297120172	407.0	0.9384299368293828
459	Jan26_100x_cp190_rep1_3R4_E-F-D_Position006_5_cmle.ics	76	2	0	1.083	0.3821775830927101	1.0	0.5151492892671466	2.0	1.0987399361686254	1.0	0.2858448059506674	2.566300587110835	0.5777463290015875	0.6368280247368319	0.5770182682925253	0.5061928240785616	0.7685409090438072	0.9957425947947105	110.0	2.1071689224837895	58.0	0.13373203030983835
460	Jan26_100x_cp190_rep1_3R4_E-F-D_Position006_5_cmle.ics	78	1	0	1.7328	0.39312552618501345	1.0	0.2680252857025594	1.0	1.6294049638174177	1.0	0.3318741556242973	2.5209638382144943	0.7524121431723689	0.8309118992869254	0.7517571365526212	0.6558172485076533	0.618069557555215	0.9937099568656401	322.0	6.142725119808443	313.0	0.7216918187410241
461	Jan26_100x_cp190_rep1_3R4_E-F-D_Position006_5_cmle.ics	78	2	0	2.3826	0.5884845327153081	2.0	8.358797202583245	1.0	0.0	1.0	0.12184572245317363	3.094926423587709	0.04553225094650779	0.1327317492393097	0.04553225094650779	0.016411167630594848	0.974234980942268	0.9198658856307338	236.0	4.759143130976755	119.0	0.27438123460122005
462	Jan26_100x_cp190_rep1_3R4_E-F-D_Position006_5_cmle.ics	80	1	0	1.9493999999999998	0.20444190152544317	1.0	0.28636880732585207	1.0	0.0	1.0	0.23458625648344414	2.6541860483906534	0.13421431139877743	0.29373606616325065	0.13421431139877743	0.020043149946062568	0.952488700167323	0.9509616502464785	334.0	6.5513290843153325	278.0	0.6409914556230183
463	Jan26_100x_cp190_rep1_3R4_E-F-D_Position006_5_cmle.ics	81	1	0	1.9493999999999998	0.4724654097225489	2.0	0.5408231894311863	2.0	0.8254000352858515	1.0	0.30168015357020267	2.6871384532657268	0.5609513404984056	0.675224400614149	0.5609513404984056	0.4455695641903862	0.7194544314986017	0.9917153595246468	326.0	6.2555211924703205	304.0	0.700940296796394
464	Jan26_100x_cp190_rep1_3R4_E-F-D_Position006_5_cmle.ics	83	1	0	1.083	1.024871711544876	2.0	3.333789925261423	1.0	0.6606423714395955	1.0	0.1364856711485487	1.236333601589902	0.7329612071162767	0.8996023856858847	0.726691135239843	0.5218050670336952	0.6454301137905156	0.6582052913190992	170.0	3.073547298358929	77.0	0.17754079885961296
465	Jan26_100x_cp190_rep1_3R4_E-F-D_Position006_5_cmle.ics	84	1	0	1.7328	0.149293206623064	1.0	0.23469916149619663	1.0	0.0	1.0	0.28577868121588107	2.8364864194949164	0.17677245798832283	0.3803518571667231	0.167648331312889	0.021960016620474882	0.9289807387297935	0.9773403509635479	278.0	5.29985755081493	233.0	0.5372338458998677
466	Jan26_100x_cp190_rep1_3R4_E-F-D_Position006_5_cmle.ics	85	1	0	1.7328	0.285688054847566	2.0	0.23976974981421348	2.0	1.9587150345353928	1.0	0.33271386488392674	2.628182250753127	0.8998695005212022	0.9418004153702922	0.8866882574340937	0.8332431507666844	0.5109687401538047	0.9888063246520084	274.0	5.257277224674312	246.0	0.5672082664865556
467	Jan26_100x_cp190_rep1_3R4_E-F-D_Position006_5_cmle.ics	86	1	0	1.2995999999999999	0.317011718354984	1.0	0.4519243229056528	1.0	0.0	1.0	0.2814227162111093	2.800462421896324	0.13528809845061623	0.2723555885575608	0.08719471887422915	0.030910704421765627	0.9530379231631126	0.985628162598796	146.0	2.841470590355645	88.0	0.20290377012527194
468	Jan26_100x_cp190_rep1_3R4_E-F-D_Position006_5_cmle.ics	87	1	0	1.7328	0.24515969677146063	1.0	0.3685090361741908	1.0	0.3720027687491155	1.0	0.27475272316983146	2.5731378796737614	0.44145312136764364	0.6074283364031401	0.43076393483664455	0.26544813218647734	0.833632928972146	0.9865352160493508	276.0	5.32537788542546	226.0	0.5210937732762666
469	Jan26_100x_cp190_rep1_3R4_E-F-D_Position006_5_cmle.ics	88	1	0	1.5162	0.39115335137513707	1.0	0.534290778510485	1.0	2.1993640559988026	1.0	0.28296122780182575	2.121643000436637	0.9586838119178833	0.9904283090012569	0.9584351965672666	0.9038779390708231	0.27522314081647176	0.9853284134222995	266.0	5.008279830510135	217.0	0.5003422513316366
470	Jan26_100x_cp190_rep1_3R4_E-F-D_Position006_5_cmle.ics	89	1	0	1.083	0.6814064354476633	1.0	0.34333255540385776	1.0	0.7857574237886386	1.0	0.22976348254774215	2.520268993759148	0.7955260598432404	0.8782348341819708	0.7955260598432404	0.6934416537940767	0.45990539861763224	0.9736503156070908	110.0	2.0837636736433693	52.0	0.1198976823467516
471	Jan26_100x_cp190_rep1_3R4_E-F-D_Position007_6_cmle.ics	1	1	0	1.2995999999999999	4.366565169512628	1.0	0.375806490573013	1.0	0.6921189703237084	1.0	0.3097361052870267	2.64678855028844	0.6278399866794322	0.7187944886150772	0.6278399866794322	0.4981809099612871	0.7018063868289762	0.9825142753188262	136.0	2.6179935308020017	83.0	0.1913751468226997
472	Jan26_100x_cp190_rep1_3R4_E-F-D_Position007_6_cmle.ics	3	1	0	1.7328	0.5560197917245996	1.0	4.797182158238397	3.0	0.0	1.0	0.1839804950020857	2.13596054458994	0.06835091849173988	0.21736674513430576	0.09658350498129388	0.02438364370087015	0.9675679308298428	0.8397162732060028	282.0	5.342437876955551	191.0	0.4403934101582607
473	Jan26_100x_cp190_rep1_3R4_E-F-D_Position007_6_cmle.ics	4	1	0	1.7328	0.401955764550666	1.0	0.7298622334330487	1.0	2.574477921592734	1.0	0.27382363219753386	2.4564624594628275	0.9759330769927461	0.9943393740788617	0.9759330769927461	0.9392728051180292	0.1993867909758882	0.9888100210868574	290.0	5.521219524598461	243.0	0.5602910925050123
474	Jan26_100x_cp190_rep1_3R4_E-F-D_Position007_6_cmle.ics	5	1	0	1.7328	1.174874383681068	1.0	0.13079920597436562	1.0	0.20635000882146287	1.0	0.29859181146401315	2.4802358075289037	0.28353018747107417	0.4410451972028327	0.279456796698176	0.13548224508815643	0.86682413245212	0.9876454541144991	254.0	4.857133603247862	208.0	0.4795907293870064
475	Jan26_100x_cp190_rep1_3R4_E-F-D_Position007_6_cmle.ics	5	2	0	1.083	0.6027130104134374	1.0	0.3568981801360498	2.0	0.0	1.0	0.31028075591010307	2.0472231039490616	0.16321458685990706	0.2894770210041146	0.16321458685990706	0.019221015526434244	0.9270763557036521	1.0029885800525749	162.0	3.0351971437585346	108.0	0.24901826333556107
476	Jan26_100x_cp190_rep1_3R4_E-F-D_Position007_6_cmle.ics	6	1	0	1.5162	0.2087964269098672	1.0	0.2922582639761698	1.0	0.23070632344123612	1.0	0.23390520037281223	2.9538522056483165	0.38925073931108184	0.5226399624125955	0.38561176264659547	0.2256487972951809	0.8615482193564852	0.990295198093148	178.0	3.4161656878847833	108.0	0.24901826333556107
477	Jan26_100x_cp190_rep1_3R4_E-F-D_Position007_6_cmle.ics	7	1	0	1.5162	0.6926557411044258	1.0	0.5334405088551851	1.0	1.9493999999999998	1.0	0.28277752348369806	2.502705449296827	0.9825214960621552	0.9957698725647539	0.9753366564987724	0.8879653937313338	0.44793176899500026	0.9879913558088509	208.0	3.992975871184033	150.0	0.3458586990771681
478	Jan26_100x_cp190_rep1_3R4_E-F-D_Position007_6_cmle.ics	8	1	0	2.3826	0.4194638118475678	1.0	0.3323194024972327	1.0	0.8595614345612763	1.0	0.1995476574353221	4.48961590803747	0.6484827249447399	0.7766245335977366	0.6455044599425221	0.4750891802129888	0.6815291019408442	0.909756364716913	344.0	6.634374650826456	268.0	0.6179342090178737
479	Jan26_100x_cp190_rep1_3R4_E-F-D_Position007_6_cmle.ics	9	1	0	1.5162	0.5486670824904248	1.0	0.5153952469923785	1.0	0.6275890508929507	1.0	0.2680253044902479	2.200338698718773	0.5266911862538253	0.6342827545570318	0.524072912508791	0.4031238714337306	0.754124492270232	0.9877284545505308	240.0	4.520860471032337	181.0	0.41733616355311615
480	Jan26_100x_cp190_rep1_3R4_E-F-D_Position007_6_cmle.ics	10	1	0	1.5162	0.3379586347410937	1.0	0.2456478999913024	1.0	2.1608427907416177	1.0	0.28973442967486984	1.8809922713252498	0.9046523128423616	0.9540626902008521	0.9063451004260499	0.8524155508216676	0.32550671083616134	0.9844770392623395	300.0	5.604265091109589	263.0	0.6064055857153013
481	Jan26_100x_cp190_rep1_3R4_E-F-D_Position007_6_cmle.ics	11	1	0	1.7328	0.293211586245702	1.0	0.1818781029010242	1.0	2.1210658315426123	1.0	0.28263127738300114	2.7046787226968365	0.9191875167040151	0.9580045640509035	0.9179416541600707	0.8704631894903476	0.3959984150446405	0.9924887074016011	262.0	5.012510002050356	212.0	0.48881362802906425
482	Jan26_100x_cp190_rep1_3R4_E-F-D_Position007_6_cmle.ics	13	1	0	1.5162	0.43140953650845576	1.0	0.18700107602687405	1.0	0.3720027687491155	1.0	0.29967127155655016	2.3249472310792147	0.4349830522681671	0.592345492741551	0.43233218602165746	0.27118990365725243	0.786363484331895	0.9921913481385806	238.0	4.47616505912161	189.0	0.43578196083723186
483	Jan26_100x_cp190_rep1_3R4_E-F-D_Position007_6_cmle.ics	14	1	0	1.9493999999999998	0.26490348878325726	1.0	0.35011922834656994	1.0	0.9479040472602467	1.0	0.2760507620630702	2.8947041793227513	0.6576980372683794	0.7495099704675535	0.6559600658599691	0.5234626140135379	0.6566643247792728	0.9957605182322343	278.0	5.393478546176606	229.0	0.5280109472578101
484	Jan26_100x_cp190_rep1_3R4_E-F-D_Position007_6_cmle.ics	15	1	0	1.5162	0.4399780721505826	1.0	0.6159927361431489	1.0	0.8344252714560013	1.0	0.20665359838664638	2.298208448822212	0.5806876444326644	0.7077883890632894	0.578894401603565	0.47545576529640277	0.7129930447317712	0.9111042060486277	252.0	4.74222244481587	171.0	0.3942789169479716
485	Jan26_100x_cp190_rep1_3R4_E-F-D_Position007_6_cmle.ics	16	1	0	1.2995999999999999	0.46336441328110456	1.0	0.6781551581797769	1.0	0.928575039696583	1.0	0.2242103355179204	1.3601629480621198	0.6506465480475614	0.7255262798751259	0.6473882188368959	0.5223818215936812	0.6785959317446413	0.946826900967198	304.0	5.623440168409785	236.0	0.5441510198814111
486	Jan26_100x_cp190_rep1_3R4_E-F-D_Position007_6_cmle.ics	17	1	0	1.7328	0.26919932770752625	1.0	0.26468196289035273	1.0	0.42540144110901373	1.0	0.30215813511906964	2.758854639578393	0.4283702521094109	0.5815226984768308	0.42469864158255827	0.2665173440448125	0.8210069730178848	0.9956232770675248	286.0	5.478639198457843	250.0	0.5764311651286135
487	Jan26_100x_cp190_rep1_3R4_E-F-D_Position007_6_cmle.ics	18	1	0	1.5162	0.4229882947069	1.0	0.29796948823431113	1.0	1.1190041972733815	1.0	0.3342866763420455	2.410411610024563	0.7051040969750714	0.8160577353217129	0.7081365473612535	0.5881845281689304	0.6738125823677271	0.9942424588885036	278.0	5.25304705313409	252.0	0.5810426144496424
488	Jan26_100x_cp190_rep1_3R4_E-F-D_Position007_6_cmle.ics	19	1	0	1.5162	1.659567095993037	1.0	0.4821280566946159	1.0	1.433352969887323	1.0	0.2903685290029938	2.7893920155862753	0.7940431503919486	0.8571466334715927	0.7930001970556995	0.7226344905148921	0.5734014914225761	1.0004710164365778	208.0	3.992975871184033	152.0	0.350470148398197
489	Jan26_100x_cp190_rep1_3R4_E-F-D_Position007_6_cmle.ics	19	2	0	1.083	0.24160270704227352	1.0	0.2871340991096227	2.0	0.6016084874694266	1.0	0.2977904950224626	2.8100515031835593	0.4884289854515219	0.5749796936504808	0.4872610699643858	0.3900861758217463	0.776207540120218	1.01200978515109	106.0	2.0411833475027517	56.0	0.12912058098880944
490	Jan26_100x_cp190_rep1_3R4_E-F-D_Position007_6_cmle.ics	21	1	0	1.083	0.6938833072740832	1.0	0.39605439807692167	1.0	0.32626801153583	1.0	0.32070425005395803	2.8003478123025474	0.4622214459339476	0.6033652096706111	0.4622214459339476	0.31249727086153445	0.8028665284605356	0.99710004966985	120.0	2.3072407331970126	70.0	0.1614007262360118
491	Jan26_100x_cp190_rep1_3R4_E-F-D_Position007_6_cmle.ics	22	1	0	1.9493999999999998	0.37061180026441787	2.0	0.2602941770837315	2.0	0.0	1.0	0.2388235736168157	3.0538410725546923	0.13426573426573427	0.28112286573825035	0.13426573426573427	0.021459167613013766	0.9561076485930111	0.8832187292832113	278.0	5.4168837950170285	213.0	0.4911193526895787
492	Jan26_100x_cp190_rep1_3R4_E-F-D_Position007_6_cmle.ics	23	1	0	1.5162	0.7584763899917336	1.0	0.48717363666472896	1.0	0.5556144027286182	1.0	0.30297318983231947	2.2928958205906818	0.5173980096470709	0.6597884019519147	0.509124404089458	0.3345935151807771	0.7613136209202529	0.9979537350279174	256.0	4.831613268637331	212.0	0.48881362802906425
493	Jan26_100x_cp190_rep1_3R4_E-F-D_Position007_6_cmle.ics	25	1	0	1.2995999999999999	0.5369311814432431	1.0	0.6848285980444659	1.0	0.32626801153583	1.0	0.3042557231713215	2.658375526885121	0.44952576262496796	0.5824617619413825	0.4372895838673844	0.27123387165684015	0.8097593474192143	1.0013131668109623	172.0	3.2820794521525976	117.0	0.26976978528019113
494	Jan26_100x_cp190_rep1_3R4_E-F-D_Position007_6_cmle.ics	29	1	0	1.2995999999999999	0.49382661864669963	1.0	0.3680829290083312	1.0	0.3720027687491155	1.0	0.26489347276424613	2.7928485568486865	0.44877079226470734	0.5800532738143725	0.4481109789674329	0.29555970088463857	0.7910300404422239	0.9654468169066025	176.0	3.3246597782932152	113.0	0.2605468866381333
495	Jan26_100x_cp190_rep1_3R4_E-F-D_Position007_6_cmle.ics	30	1	0	1.7328	0.5795699486580601	1.0	0.5225256651744694	1.0	1.7060019029756524	1.0	0.29287726773499584	2.521525970447225	0.8667319561138558	0.92643543859479	0.8650011393331749	0.7988713329228502	0.4967665093143694	0.9995176487211496	254.0	4.8805388520882795	206.0	0.47497928006597756
496	Jan26_100x_cp190_rep1_3R4_E-F-D_Position007_6_cmle.ics	31	1	0	1.7328	0.32321516971055486	1.0	0.43489754466354585	1.0	1.3412750573395087	1.0	0.29354426799289396	2.5092492547942835	0.7823656675004222	0.8430575773904792	0.7800493819217128	0.6737797276755914	0.605312893535638	0.9913937079093684	288.0	5.476524112687734	249.0	0.5741254404680991
497	Jan26_100x_cp190_rep1_3R4_E-F-D_Position007_6_cmle.ics	33	1	0	1.5162	0.2580284299669661	1.0	0.24866474508661163	1.0	0.4773698211006071	1.0	0.2956750491851908	2.0110216510931216	0.43082043825069555	0.5663448849739017	0.4299967219453153	0.30285863179040623	0.775997244647292	0.9939280158202658	278.0	5.25304705313409	237.0	0.5464567445419256
498	Jan26_100x_cp190_rep1_3R4_E-F-D_Position007_6_cmle.ics	34	1	0	1.7328	0.40091269075594804	1.0	0.38840271786890135	1.0	0.7610319551488771	1.0	0.2761925431501166	2.1524229825304833	0.6319845956884447	0.7578363756504501	0.6317677789708434	0.4721235648798216	0.7159388234142495	0.985952372838737	248.0	4.723047367515674	193.0	0.44500485947928964
499	Jan26_100x_cp190_rep1_3R4_E-F-D_Position007_6_cmle.ics	35	1	0	1.9493999999999998	0.24515859632577616	1.0	0.34939897927184316	1.0	0.23070632344123612	1.0	0.29782214792371925	2.565856000604435	0.3070359601200018	0.4262958978868835	0.3070359601200018	0.1361777627251717	0.9017435312781016	0.9941938606567018	318.0	6.100144793667825	291.0	0.670965876209706
500	Jan26_100x_cp190_rep1_3R4_E-F-D_Position007_6_cmle.ics	35	2	0	1.5162	0.37876599224281027	2.0	0.7955494994560753	3.0	0.3720027687491155	1.0	0.32233803755576623	2.2327031944788067	0.3407157385901139	0.4854568091767871	0.34533415181878885	0.21337453984247362	0.8606601692749413	0.9855612968904865	264.0	4.9635844185994085	229.0	0.5280109472578101
501	Jan26_100x_cp190_rep1_3R4_E-F-D_Position007_6_cmle.ics	36	1	0	1.2995999999999999	0.16347436649698566	1.0	2.671704937788096	1.0	1.3904875446279013	1.0	0.23276032455942589	1.8933361194900937	0.7811375611752468	0.8734930000170523	0.7776290435346077	0.6745157137254233	0.5629235608028658	0.9218919700056576	258.0	4.8060929340267995	188.0	0.4334762361767174
502	Jan26_100x_cp190_rep1_3R4_E-F-D_Position007_6_cmle.ics	37	1	0	1.5162	0.29549335050950054	1.0	0.49430594854594423	1.0	1.2225574214657589	1.0	0.3019435556309265	2.4718761477184077	0.7863098361611568	0.8692172144157451	0.7853445539294761	0.6910481410219035	0.5636680997498728	0.9938251736964594	208.0	3.9695706223436127	155.0	0.35738732237974036
503	Jan26_100x_cp190_rep1_3R4_E-F-D_Position007_6_cmle.ics	38	1	0	1.5162	0.7265419401678995	1.0	0.5612819355123444	1.0	2.0748369030026867	1.0	0.3234323329271267	2.3500273908449483	0.9095899257345819	0.946345926165106	0.9080142072973846	0.8518975352491659	0.43550173613724785	0.9941250930581329	266.0	5.055090328190976	232.0	0.5349281212393534
504	Jan26_100x_cp190_rep1_3R4_E-F-D_Position007_6_cmle.ics	39	1	0	1.5162	0.32483582221148893	1.0	0.4386498030864625	1.0	2.9772117320367864	1.0	0.30009922209779183	2.412760245866927	0.9897784295709944	0.9994456322001555	0.9894471340730794	0.9695384832850378	0.20508223516133464	0.9833759335558288	268.0	5.052975242420865	226.0	0.5210937732762666
505	Jan26_100x_cp190_rep1_3R4_E-F-D_Position007_6_cmle.ics	40	1	0	1.2995999999999999	0.5361730030900852	1.0	0.42421135375495544	1.0	0.8779414014559871	1.0	0.3012261577846107	1.9936263060402775	0.665055086732302	0.7685087513674012	0.6596001328332552	0.5138864471011095	0.7112545164338945	0.9995326559834912	250.0	4.697527032905144	204.0	0.47036783074494865
506	Jan26_100x_cp190_rep1_3R4_E-F-D_Position007_6_cmle.ics	41	1	0	1.2995999999999999	1.6371739834237016	2.0	2.3642546448784376	2.0	0.1459114905355603	1.0	0.2667602850650871	2.2890233289918864	0.3389615707071692	0.4854111017957067	0.3326736727173468	0.15854764179453684	0.8309291552432414	1.0004249257466404	164.0	3.126703053350103	102.0	0.23518391537247432
507	Jan26_100x_cp190_rep1_3R4_E-F-D_Position007_6_cmle.ics	42	1	0	0.8664	0.34685288350306864	1.0	0.5404307056628864	1.0	1.6456566907434287	1.0	0.3403095632047474	1.9723837354129912	0.8409511380096663	0.8866962104588849	0.8420554448061727	0.7849613492621222	0.5250285037367383	0.9855236009160873	136.0	2.5009672865999026	87.0	0.20059804546475749
508	Jan26_100x_cp190_rep1_3R4_E-F-D_Position007_6_cmle.ics	42	2	0	1.083	5.792009233847186	1.0	6.1770043514011626	1.0	0.0	1.0	0.2984777951259377	1.8897742934614794	0.18601593835004135	0.337231870963424	0.18819586864963836	0.02330039535139425	0.9213903094450905	0.9933761603211627	178.0	3.299139443682684	122.0	0.2812984085827634
509	Jan26_100x_cp190_rep1_3R4_E-F-D_Position007_6_cmle.ics	43	1	0	1.7328	0.3926449325325992	1.0	0.4124623724844196	1.0	0.815064591942846	1.0	0.32119248673046835	2.7817977210643527	0.6006219202561993	0.7236878190327061	0.5980165786423914	0.4692622769535639	0.7369568132097954	0.9926806228166286	262.0	5.059320499731198	226.0	0.5210937732762666
510	Jan26_100x_cp190_rep1_3R4_E-F-D_Position007_6_cmle.ics	44	1	0	1.5162	0.37217445412569994	1.0	0.21015994509876337	1.0	0.10317500441073144	1.0	0.3071615059531848	2.5023952911204823	0.30517688627592215	0.511164592570241	0.30517688627592215	0.08143484968681712	0.8901480160756237	0.9967292184061413	250.0	4.791148028266823	206.0	0.47497928006597756
511	Jan26_100x_cp190_rep1_3R4_E-F-D_Position007_6_cmle.ics	45	1	0	1.2995999999999999	0.5884574940838628	1.0	1.1200482213216854	1.0	0.72222503087512	1.0	0.24041635042137943	1.457200785180596	0.6285900051566038	0.7886308095867991	0.6272313521512006	0.4298231060690985	0.6933815711881137	0.9792724844034705	286.0	5.291397207734486	223.0	0.5141765992947233
512	Jan26_100x_cp190_rep1_3R4_E-F-D_Position007_6_cmle.ics	46	1	0	1.2995999999999999	0.5683574635916601	1.0	0.34473296837551154	1.0	0.0	1.0	0.25304570928946574	2.51485016808847	0.16543520462739195	0.2900786418921596	0.1436947822986411	0.03337823382591815	0.9383338986273363	0.9521730920604009	168.0	3.21609387717156	103.0	0.23748964003298878
513	Jan26_100x_cp190_rep1_3R4_E-F-D_Position007_6_cmle.ics	47	1	0	1.7328	0.2557180526083348	1.0	0.46579950264801306	1.0	0.8254000352858515	1.0	0.3245829644532243	2.5288801835829746	0.5944233056355669	0.7086736286444689	0.5882515636791801	0.47736171860491766	0.7183553257166695	1.001621471016751	280.0	5.344552962725657	251.0	0.578736889789128
514	Jan26_100x_cp190_rep1_3R4_E-F-D_Position007_6_cmle.ics	49	1	0	1.7328	3.377246172644879	1.0	0.4783384645057819	1.0	0.0	1.0	0.13508358437838963	2.569713913568613	0.2875321465548913	0.6995452167039622	0.2875321465548913	0.025001948276054016	0.848955167979413	0.6429843640709572	296.0	5.257416530043509	176.0	0.4058075402505439
515	Jan26_100x_cp190_rep1_3R4_E-F-D_Position007_6_cmle.ics	50	1	0	1.5162	3.344878824724826	1.0	3.875905305806645	1.0	0.0	1.0	0.17102756680540482	2.9795366218796144	0.08737318776985993	0.18088514059044478	0.08737318776985993	0.030768420683118615	0.9642062087066954	0.9273452482085154	126.0	2.5349479642908777	55.0	0.12681485632829495
516	Jan26_100x_cp190_rep1_3R4_E-F-D_Position007_6_cmle.ics	51	1	0	0.8664	5.04741703840808	1.0	4.86241469292182	1.0	0.0	1.0	0.1390755019683757	1.761758641152008	0.18063910811854958	0.30956666822332696	0.18063910811854958	0.02216118226935601	0.9117722401239308	0.7058758337964176	166.0	2.913940728016213	75.0	0.17292934953858405
517	Jan26_100x_cp190_rep1_3R4_E-F-D_Position007_6_cmle.ics	51	2	0	1.2995999999999999	5.725768439182667	1.0	5.189884568151106	1.0	1.3586516622891616	1.0	0.30360104007308175	2.523491773790755	0.7835506289615236	0.8493188195986364	0.7826463508344407	0.6805817947161288	0.5725657260287701	0.9956541278172019	194.0	3.680107987808933	140.0	0.3228014524720236
518	Jan26_100x_cp190_rep1_3R4_E-F-D_Position007_6_cmle.ics	52	1	0	1.7328	0.3476081582839892	1.0	4.687537623503912	3.0	0.42540144110901373	1.0	0.2767545822591069	2.379079422660548	0.35869067017377787	0.5155799548390838	0.35870750730076534	0.22369058598814293	0.8633344307555928	0.9815129014392059	310.0	5.897957897184491	270.0	0.6225456583389025
519	Jan26_100x_cp190_rep1_3R4_E-F-D_Position007_6_cmle.ics	52	2	0	1.5162	6.086477341544337	1.0	0.33493190454596317	2.0	0.0	1.0	0.2333355220683825	2.271621698307872	0.16104899042715792	0.3416047278652581	0.21240035694709214	0.014748387845090949	0.9315483990429368	0.8830369807782689	288.0	5.312687370804797	222.0	0.5118708746342088
520	Jan26_100x_cp190_rep1_3R4_E-F-D_Position007_6_cmle.ics	53	1	0	1.2995999999999999	0.3529800622058773	1.0	1.555890030002427	1.0	0.0	1.0	0.2629681350661099	2.440974136796738	0.16750227031935824	0.34828590888451644	0.16750227031935824	0.031581088239745723	0.9547719238112217	0.9730658905457444	168.0	3.1926886283311404	105.0	0.24210108935401767
521	Jan26_100x_cp190_rep1_3R4_E-F-D_Position007_6_cmle.ics	54	1	0	1.5162	0.17580121581296085	1.0	0.2234710129015645	1.0	0.0	1.0	0.14859979927688483	2.3609174954393737	0.06849979690391299	0.25930857065487206	0.09439454799837523	0.03423861533601119	0.9668578385305936	0.8562216465500597	182.0	3.5991775070679197	89.0	0.2052094947857864
522	Jan26_100x_cp190_rep1_3R4_E-F-D_Position007_6_cmle.ics	55	1	0	1.9493999999999998	0.3386605216713787	1.0	0.5330418845557664	1.0	1.0987399361686254	1.0	0.26985505116896413	2.586676035756769	0.6982675597589084	0.795333629107016	0.6947290965556794	0.5627022172205209	0.6706595099201412	0.985503227381754	318.0	6.100144793667824	277.0	0.6386857309625038
523	Jan26_100x_cp190_rep1_3R4_E-F-D_Position007_6_cmle.ics	57	1	0	1.7328	0.42163467023848505	1.0	0.4700473949337852	1.0	2.8158	1.0	0.2778970535363584	2.240388249029939	0.9918647967568752	0.9985326112476326	0.989016106058946	0.9669152749299567	0.27263265605216136	0.9918056889158965	298.0	5.653190674560537	255.0	0.5879597884311858
524	Jan26_100x_cp190_rep1_3R4_E-F-D_Position007_6_cmle.ics	58	1	0	1.2995999999999999	0.4601226459791848	1.0	0.3434061126426875	1.0	0.9755754663213545	1.0	0.3097361052870267	2.9266819101563195	0.7454755043227665	0.8341450528338137	0.7411911623439001	0.6550960614793467	0.595288896832943	0.9920573328999619	136.0	2.594588281961582	83.0	0.1913751468226997
525	Jan26_100x_cp190_rep1_3R4_E-F-D_Position007_6_cmle.ics	59	1	0	1.5162	0.45512018139851634	1.0	0.3881043264665159	1.0	2.0495994678846956	1.0	0.2844528950677704	2.742111110119587	0.8255896423521546	0.8845843704684161	0.8240311163112173	0.7498452767626026	0.6133264320559757	0.9958534089814273	214.0	4.1036568580758	157.0	0.3619987717007692
526	Jan26_100x_cp190_rep1_3R4_E-F-D_Position007_6_cmle.ics	59	2	0	1.7328	8.686986795694137	1.0	0.5410851315698983	2.0	0.3095250132321943	1.0	0.27152154034863546	2.523802762716361	0.31940748905643673	0.4775854591779114	0.3259510396949806	0.16040056377985482	0.8784932339647137	0.990296049621194	294.0	5.5872050995795	247.0	0.5695139911470701
527	Jan26_100x_cp190_rep1_3R4_E-F-D_Position007_6_cmle.ics	60	1	0	1.083	0.5594002444368521	1.0	0.2777347815342922	2.0	2.3825999999999996	1.0	0.29154931823087094	2.655414559836862	0.92806117751553	0.9460431752083751	0.9224151470675844	0.8823621799905764	0.4857604839556939	0.9971346446067637	132.0	2.505197458140125	77.0	0.17754079885961296
528	Jan26_100x_cp190_rep1_3R4_E-F-D_Position007_6_cmle.ics	60	2	0	1.5162	0.3394865418217028	2.0	0.3135586505859432	3.0	1.021380433748922	1.0	0.29451598412987623	2.283317489843143	0.6148405301040386	0.7191864841884068	0.6131507828620636	0.5105825836885233	0.7651063499637321	0.9938387600714708	230.0	4.367599157999953	178.0	0.4104189895715728
529	Jan26_100x_cp190_rep1_3R4_E-F-D_Position007_6_cmle.ics	60	3	0	1.083	3.1999578833576123	1.0	0.44918073758987115	1.0	0.9018655279647406	1.0	0.31544250215413183	2.115029079694024	0.543150837020629	0.6190242792848903	0.539080820827218	0.4537797262826102	0.755878934616993	1.0037362531415222	168.0	3.145878130650301	115.0	0.2651583359591622
530	Jan26_100x_cp190_rep1_3R4_E-F-D_Position007_6_cmle.ics	61	1	0	1.5162	0.5734132302864973	2.0	3.5552748814466075	1.0	0.2918229810711206	1.0	0.2772518481075575	2.353235636460073	0.38178662552661247	0.5159961628987915	0.3816531181392037	0.19702723550703138	0.8187182988952455	0.9939242430070317	214.0	4.03344111155454	155.0	0.35738732237974036
531	Jan26_100x_cp190_rep1_3R4_E-F-D_Position007_6_cmle.ics	62	1	0	1.083	0.4989034609373954	1.0	0.4296739196329571	1.0	2.6154996080044692	1.0	0.12869519290991416	1.1147397054655457	0.9206629195302906	0.9437147048135406	0.9203790991488041	0.8874333884174759	0.3818028988484949	0.6320539188986137	130.0	2.4136915485485555	50.0	0.11528623302572269
532	Jan26_100x_cp190_rep1_3R4_E-F-D_Position007_6_cmle.ics	62	2	0	1.5162	0.5228746902945501	2.0	0.5353204516146914	2.0	0.10317500441073144	1.0	0.2225420959878935	1.3347090610181078	0.27664794866829884	0.4283486163093271	0.2685948769094878	0.059813156003066324	0.8862637858693992	0.9351881212842402	378.0	6.972902174181296	326.0	0.751666239327712
533	Jan26_100x_cp190_rep1_3R4_E-F-D_Position007_6_cmle.ics	63	1	0	1.2995999999999999	0.5350327913778512	2.0	0.429859127515108	1.0	1.775089894739339	1.0	0.3043034387968141	2.568911088699438	0.9169793553060486	0.9626874320898225	0.9181383556682361	0.8654110829409635	0.32913558337916066	0.989114335234805	192.0	3.682223073579044	138.0	0.3181900031509946
534	Jan26_100x_cp190_rep1_3R4_E-F-D_Position007_6_cmle.ics	64	1	0	1.083	0.42438915633827096	1.0	0.8102899599651481	1.0	0.815064591942846	1.0	0.29906689398300423	2.347089175600238	0.6129558650525597	0.7150989119415365	0.6126631138964637	0.4996367717137327	0.6952986451888089	0.9853803907462408	164.0	3.0564873068288434	108.0	0.24901826333556107
535	Jan26_100x_cp190_rep1_3R4_E-F-D_Position007_6_cmle.ics	64	2	0	1.5162	1.9227997951491334	1.0	1.9792591666729564	1.0	0.0	1.0	0.20684673857940908	2.9691815009037907	0.05047246783803271	0.18807093252085852	0.06999463289547157	0.025230812601310874	0.980798256720236	0.897760321576495	148.0	2.886166002266373	77.0	0.17754079885961296
536	Jan26_100x_cp190_rep1_3R4_E-F-D_Position007_6_cmle.ics	65	1	0	1.5162	0.18352497516111396	1.0	1.749222961514511	1.0	1.401081809291592	1.0	0.26580897764629313	2.764615263934657	0.8640263000793255	0.919537785919317	0.8635110933014941	0.7804033333060737	0.44913311812262674	0.9865173921204939	184.0	3.5502519236169694	121.0	0.27899268392224896
537	Jan26_100x_cp190_rep1_3R4_E-F-D_Position007_6_cmle.ics	66	1	0	1.9493999999999998	0.511479860350676	1.0	0.3512163939257596	1.0	2.2721937735479143	1.0	0.2654788904193615	2.970456649284647	0.9348544360344566	0.9712180340857369	0.9336407005950675	0.8823519495625495	0.38798726811947176	0.9742174607464641	280.0	5.391363460406497	227.0	0.5233994979367811
538	Jan26_100x_cp190_rep1_3R4_E-F-D_Position007_6_cmle.ics	67	1	0	1.083	0.47198640782236273	1.0	0.4452728722493164	1.0	0.9479040472602467	1.0	0.3143110889088177	2.4971451836821625	0.7749879595440681	0.8496120297533044	0.7701931824262856	0.6619521592550971	0.5751766356888338	1.0126509396208123	146.0	2.771254843834386	93.0	0.21443239342784423
539	Jan26_100x_cp190_rep1_3R4_E-F-D_Position007_6_cmle.ics	69	1	0	1.5162	0.3192714155333883	1.0	0.2850148793956791	1.0	2.4947563962557897	1.0	0.2916480972967575	2.329709194305474	0.973220669171381	0.9944291698455426	0.972237016990792	0.9312019269986133	0.37732434406002596	0.9812319837161304	256.0	4.87842376631817	208.0	0.4795907293870064
540	Jan26_100x_cp190_rep1_3R4_E-F-D_Position007_6_cmle.ics	71	1	0	2.3826	0.4670722448361764	1.0	0.5954626132904739	1.0	1.9313502455959253	1.0	0.216690604284185	3.5012291409024887	0.8660195176982831	0.9228619567100844	0.8658646738509296	0.8038515563650038	0.4779146961692824	0.9403046180989426	338.0	6.593909410455951	272.0	0.6271571076599315
541	Jan26_100x_cp190_rep1_3R4_E-F-D_Position007_6_cmle.ics	72	1	0	1.2995999999999999	0.6522674399397357	1.0	0.7499857787302959	1.0	1.2225574214657589	1.0	0.3099409229247099	2.716830663131201	0.8131039378627803	0.8784524157514512	0.8118845784440639	0.7290683592934397	0.5225413293027674	1.002437549442815	156.0	2.9947319033880286	102.0	0.23518391537247432
542	Jan26_100x_cp190_rep1_3R4_E-F-D_Position007_6_cmle.ics	73	1	0	1.7328	0.17345472523767344	2.0	6.504341762842412	1.0	0.0	1.0	0.24207921108056113	2.039142613715981	0.15907199905392222	0.31877119699958184	0.1598744757504213	0.021717553544201684	0.943034001121658	0.9383739653549689	298.0	5.700001172241378	238.0	0.5487624692024401
543	Jan26_100x_cp190_rep1_3R4_E-F-D_Position007_6_cmle.ics	74	1	0	1.9493999999999998	0.45880050972920494	1.0	0.35102146383262584	2.0	0.6190500264643886	1.0	0.2771993517873347	2.238003492352936	0.5278361869211708	0.7028950901395891	0.5261939627551356	0.33906812306447803	0.782010878492995	0.9705928784425254	408.0	7.736954348203906	408.0	0.9407356614898973
544	Jan26_100x_cp190_rep1_3R4_E-F-D_Position007_6_cmle.ics	78	1	0	1.9493999999999998	0.3863631661109198	1.0	0.39750617787650555	1.0	0.0	1.0	0.13484041214907316	3.0204814966609814	0.07277747763971427	0.2041959301278588	0.07277747763971427	0.03637673329731676	0.983622603806659	0.8648345843223377	178.0	3.603407678608142	82.0	0.18906942216218525
545	Jan26_100x_cp190_rep1_3R4_E-F-D_Position007_6_cmle.ics	79	1	0	1.7328	0.40051325113203795	1.0	0.4946867703983004	1.0	1.7467653457051828	1.0	0.28330379971584146	2.7057708171397024	0.8822986584484664	0.9368791733047785	0.8816718465703814	0.8009915815682485	0.48819458285832823	0.996813122875858	274.0	5.28068247351473	227.0	0.5233994979367811
546	Jan26_100x_cp190_rep1_3R4_E-F-D_Position007_6_cmle.ics	80	1	0	1.5162	0.2597658674431618	2.0	0.32552283089626255	1.0	2.3473821605305827	1.0	0.32708525513548226	2.7097536242062517	0.9393610813197906	0.9716145669042963	0.9377050343826888	0.8964517222888145	0.45466963382633485	0.9925247657353024	212.0	4.035556197324651	166.0	0.3827502936453994
547	Jan26_100x_cp190_rep1_3R4_E-F-D_Position007_6_cmle.ics	80	2	0	1.2995999999999999	0.5788277858281969	1.0	2.234589164521553	1.0	2.054212141376967	1.0	0.2933122770712693	2.864316177621827	0.8768413664753012	0.913045706895464	0.8757688789350829	0.8334194214876033	0.41111117665041075	0.9941228539407703	144.0	2.7499646807640765	88.0	0.20290377012527194
548	Jan26_100x_cp190_rep1_3R4_E-F-D_Position007_6_cmle.ics	81	1	0	1.2995999999999999	0.563095696299933	1.0	0.44678441773241434	1.0	0.10317500441073144	1.0	0.30093769536986004	2.866312939591612	0.30852643271123625	0.47854369892993437	0.2897095536077599	0.11431446513213606	0.8930523539814226	0.9969099755700404	146.0	2.8180653415152253	91.0	0.20982094410681532
549	Jan26_100x_cp190_rep1_3R4_E-F-D_Position007_6_cmle.ics	82	1	0	1.2995999999999999	0.6345881623582922	1.0	4.406138393043661	1.0	1.1763760451361116	1.0	0.28915742382416054	1.9026137647892467	0.7326155619596542	0.8269210374639769	0.7299319884726225	0.6107135446685878	0.5782297670393862	0.9925352979280097	240.0	4.474049973351499	188.0	0.4334762361767174
550	Jan26_100x_cp190_rep1_3R4_E-F-D_Position007_6_cmle.ics	83	1	0	0.8664	0.3980804171985771	1.0	0.6531065795850357	1.0	0.10317500441073144	1.0	0.319745112587366	2.0579914636880345	0.2426793446991491	0.39601691750194307	0.2426793446991491	0.07755705619315831	0.8883509608571385	0.9950785246855648	128.0	2.345590887797408	77.0	0.17754079885961296
551	Jan26_100x_cp190_rep1_3R4_E-F-D_Position007_6_cmle.ics	84	1	0	1.7328	0.4442277520986556	1.0	0.24579767242843362	1.0	1.2225574214657589	1.0	0.3178799496849919	2.5886699519993486	0.7486540699188968	0.8396411142564387	0.7453109532658342	0.6484929924801583	0.5891031491546099	0.9915445460401807	266.0	5.101900825871816	230.0	0.5303166719183244
552	Jan26_100x_cp190_rep1_3R4_E-F-D_Position007_6_cmle.ics	85	1	0	1.7328	0.531108961911033	1.0	0.39835486697383315	1.0	0.4883922886704704	1.0	0.2895702494687832	2.464812693292276	0.47633609952858225	0.6143811904772708	0.4785230423005549	0.30611754136815506	0.7775738974473702	0.9749648882806359	268.0	5.099785740101703	222.0	0.5118708746342088
553	Jan26_100x_cp190_rep1_3R4_E-F-D_Position007_6_cmle.ics	86	1	0	1.5162	0.38669721142846825	2.0	1.5144333682492994	2.0	0.7857574237886386	1.0	0.2846721377975464	2.8204166312616286	0.5758520523778383	0.6766649430444238	0.5770040910680881	0.4707389776892309	0.7485673456154068	0.9980235073403029	230.0	4.414409655680792	175.0	0.40350181559002946
554	Jan26_100x_cp190_rep1_3R4_E-F-D_Position007_6_cmle.ics	86	2	0	1.083	0.257298321151519	1.0	1.2098644201686057	1.0	1.4199491695140265	1.0	0.2933122770712693	2.1486849286579957	0.7711625325080225	0.821369367177163	0.7684820464465499	0.6814042705275805	0.5887394371765017	1.0002585188734905	144.0	2.7265594319236572	88.0	0.20290377012527194
555	Jan26_100x_cp190_rep1_3R4_E-F-D_Position007_6_cmle.ics	87	1	0	1.7328	0.5095306579376324	1.0	0.41325883483927106	1.0	1.5661111030016057	1.0	0.3273997669418898	2.4265153287511603	0.8109509557297883	0.8637575512752245	0.8062540166357577	0.7198876260076018	0.6154664671225084	0.9949880522799763	296.0	5.65530576033065	274.0	0.6317685569809603
556	Jan26_100x_cp190_rep1_3R4_E-F-D_Position007_6_cmle.ics	88	1	0	1.7328	0.49832623452452574	1.0	0.30908718077250047	1.0	1.7763106057964917	1.0	0.2856662689865448	2.6551854446498853	0.8770451331062591	0.9290511419270071	0.8764258396029827	0.800574938698312	0.4791310049673832	0.9916243509489806	282.0	5.389248374636386	238.0	0.5487624692024401
557	Jan26_100x_cp190_rep1_3R4_E-F-D_Position007_6_cmle.ics	89	1	0	1.5162	0.39494807336049437	1.0	0.29657041399322176	1.0	0.0	1.0	0.1963915238470156	2.6354905010856147	0.09203853417361597	0.25279033250578226	0.09203853417361597	0.032900460457911604	0.9406072583771105	0.9467268445551188	172.0	3.375700447514277	94.0	0.2167381180883587
558	Jan26_100x_cp190_rep1_3R4_E-F-D_Position007_6_cmle.ics	90	1	0	1.2995999999999999	1.467189470957318	1.0	1.181397487194389	1.0	2.483988337886634	1.0	0.11834802246312999	2.425995474426844	0.9981026958966487	0.9998275178087862	0.995248115632061	0.9793323214378116	0.11371790039105316	0.6898176884372668	222.0	4.024980768474095	107.0	0.2467125386750466
559	Jan26_100x_cp190_rep1_3R4_E-F-D_Position007_6_cmle.ics	91	1	0	1.083	0.30857987517718694	1.0	0.11786812187302254	2.0	0.20635000882146287	1.0	0.33491629036694	2.540091849625239	0.3606567164179105	0.502910447761194	0.338089552238806	0.18513432835820895	0.8381049340097233	1.0007243872746616	146.0	2.7946600926748055	96.0	0.22134956740938755
560	Jan26_100x_cp190_rep1_3R4_E-F-D_Position007_6_cmle.ics	92	1	0	1.9493999999999998	0.3608970753959404	1.0	0.5885191498698107	1.0	1.4132678801190723	1.0	0.2953491875031426	2.9969222359872876	0.7805368573198431	0.8592236217220731	0.7796489779062564	0.6757608920090853	0.5589669150054071	0.9962750484123789	282.0	5.482869369998064	242.0	0.5579853678444979
561	Jan26_100x_cp190_rep1_3R4_E-F-D_Position007_6_cmle.ics	94	1	0	1.083	0.41482521038959697	1.0	0.26692042963079926	1.0	0.10317500441073144	1.0	0.3426789479021379	2.6947029878984576	0.27461328326525086	0.40684545708268843	0.2650479114336217	0.10689789325011206	0.8916765703687458	1.0101384619523752	114.0	2.173154497464827	67.0	0.15448355225446841
562	Jan26_100x_cp190_rep1_3R4_E-F-D_Position007_6_cmle.ics	95	1	0	1.5162	0.2637619984574887	1.0	0.5438918105545612	1.0	1.951150932642709	1.0	0.3039602219934157	2.4838814349508445	0.9221363433677529	0.9672234705743489	0.9200117160518654	0.8501263410070559	0.45631777070150076	0.9997737414910238	270.0	5.121075903172013	230.0	0.5303166719183244
563	Jan26_100x_cp190_rep1_3R4_E-F-D_Position007_6_cmle.ics	96	1	0	1.7328	4.156424125892068	1.0	0.3414326258841606	3.0	1.4772412513556012	1.0	0.2796734677806533	2.648128698345151	0.7861506458181765	0.8619232330027163	0.7856534407686205	0.702318584135503	0.5530400279262139	0.9843893954737207	284.0	5.387133288866275	238.0	0.5487624692024401
564	Jan26_100x_cp190_rep1_3R4_E-F-D_Position008_7_cmle.ics	2	1	0	2.3826	0.40964224569431645	2.0	1.127879779822015	1.0	0.0	1.0	0.18529085525700276	2.55346701919637	0.11387505466603134	0.2696308166289172	0.11387505466603134	0.01953453914087844	0.964897600397953	0.8508920910315557	342.0	6.683300234277412	256.0	0.5902655130917002
565	Jan26_100x_cp190_rep1_3R4_E-F-D_Position008_7_cmle.ics	3	1	0	2.166	0.45221649160272664	1.0	0.4345681452191262	1.0	0.46141264688247224	1.0	0.3000887905961455	2.4637154777937162	0.4048064596655674	0.5041011068296098	0.4013735423239856	0.23859620145537677	0.8529047815827854	0.9803876335964006	398.0	7.607098284011939	409.0	0.9430413861504117
566	Jan26_100x_cp190_rep1_3R4_E-F-D_Position008_7_cmle.ics	3	2	0	1.083	0.6285785433883812	2.0	0.40061840828708584	2.0	0.3634229110571259	1.0	0.34501407111070853	2.248177389124832	0.3138144422776252	0.40879964263124013	0.3070818701047143	0.16739178990320638	0.8795373498632738	0.9892067403703589	164.0	3.0798925556692636	116.0	0.2674640606196767
567	Jan26_100x_cp190_rep1_3R4_E-F-D_Position008_7_cmle.ics	4	1	0	1.083	0.3931867664631892	1.0	0.4019948828156331	1.0	1.2653448004921624	1.0	0.3340725384089969	2.7326821547507225	0.7115973591405609	0.7701103508116305	0.7112923802528318	0.6454341224125119	0.6483125883705687	1.0144368803534713	108.0	2.0624735105730605	61.0	0.1406492042913817
568	Jan26_100x_cp190_rep1_3R4_E-F-D_Position008_7_cmle.ics	4	2	0	1.7328	0.30426490014356766	2.0	0.35236624340113665	2.0	0.0	1.0	0.2648382073669778	2.709239133112917	0.13645872261096292	0.2871397705356031	0.13645872261096292	0.02251044874851269	0.9536036594198366	0.9586051403805599	232.0	4.435699818751103	171.0	0.3942789169479716
569	Jan26_100x_cp190_rep1_3R4_E-F-D_Position008_7_cmle.ics	6	1	0	2.166	0.3653072314680448	1.0	2.491582823625251	1.0	0.0	1.0	0.15092122096585311	2.3861015800002616	0.06432272629047757	0.25980588237998686	0.06432272629047757	0.02307618036110843	0.9582170195969337	0.8504009273572063	328.0	6.487458595104408	217.0	0.5003422513316366
570	Jan26_100x_cp190_rep1_3R4_E-F-D_Position008_7_cmle.ics	7	1	0	1.9493999999999998	0.24241369994006448	1.0	0.3693522494666638	1.0	0.3720027687491155	1.0	0.26404146830482805	2.647412249822946	0.391063650005099	0.5365998455733454	0.3851670284523827	0.24506490290059876	0.8217189588482411	0.979859987310522	318.0	6.123550042508245	274.0	0.6317685569809603
571	Jan26_100x_cp190_rep1_3R4_E-F-D_Position008_7_cmle.ics	8	1	0	1.5162	0.3131068516542794	1.0	0.5092847438766791	1.0	1.9493999999999998	1.0	0.3271744349238513	2.377897034836314	0.9571247675200824	0.9833405880258004	0.9421827391080685	0.8548533892604171	0.4401179701902886	0.9980852162588622	280.0	5.29774246504482	252.0	0.5810426144496424
572	Jan26_100x_cp190_rep1_3R4_E-F-D_Position008_7_cmle.ics	9	1	0	1.2995999999999999	0.2052561062124331	1.0	0.3448309882902434	1.0	1.3412750573395087	1.0	0.3102032636103427	2.4740498259518593	0.8328792477974384	0.8962611978973866	0.8337824831568816	0.7439660916561783	0.45979707887195936	0.9906065216035826	188.0	3.569427000917167	135.0	0.31127282916945126
573	Jan26_100x_cp190_rep1_3R4_E-F-D_Position008_7_cmle.ics	11	1	0	1.7328	0.4542784212433277	1.0	0.3754814684675695	1.0	1.8725829911983063	1.0	0.30300639694674736	2.570763207071679	0.8963945181108053	0.9481926259509447	0.8951482130116105	0.8381865102530601	0.4522386864312767	0.9953310549658494	260.0	4.9678145901396285	217.0	0.5003422513316366
574	Jan26_100x_cp190_rep1_3R4_E-F-D_Position008_7_cmle.ics	12	1	0	1.7328	0.43636069345306244	1.0	0.3768121180043039	1.0	1.1535316172061807	1.0	0.30543421492543676	2.8280551348132197	0.726741848063642	0.806731357636157	0.7252338491126846	0.6090545502229215	0.6126378553342788	0.9968148926688033	268.0	5.146596237782543	228.0	0.5257052225972955
575	Jan26_100x_cp190_rep1_3R4_E-F-D_Position008_7_cmle.ics	14	1	0	1.7328	0.12397348167221336	1.0	0.4043284939512349	1.0	1.0161559471409798	1.0	0.26606354324709613	2.4830322389695816	0.7077887462981244	0.8059032576505429	0.7077887462981244	0.5851011846001974	0.5896879616514494	0.9850467422538353	258.0	4.876308680548058	201.0	0.4634506567634053
576	Jan26_100x_cp190_rep1_3R4_E-F-D_Position008_7_cmle.ics	15	1	0	1.9493999999999998	0.37189523624196735	1.0	0.15091420972591144	1.0	0.23070632344123612	1.0	0.28293094092924226	2.4527666868480655	0.3081031498788508	0.4696348217376255	0.30794392523364483	0.13642782969885775	0.8581153307240107	0.9962129611818543	322.0	6.119319870968025	289.0	0.6663544268886772
577	Jan26_100x_cp190_rep1_3R4_E-F-D_Position008_7_cmle.ics	17	1	0	1.7328	0.4512635342484499	1.0	0.7357387196562221	2.0	2.225825273400004	1.0	0.3072705438989729	2.2044732552052624	0.9375767353181504	0.9644618575708689	0.9327075782019317	0.8849294977896038	0.4553389771242829	0.9891155385838323	276.0	5.23175689006378	239.0	0.5510681938629545
578	Jan26_100x_cp190_rep1_3R4_E-F-D_Position008_7_cmle.ics	20	1	0	1.9493999999999998	0.3403290237712001	1.0	0.6614056379304923	1.0	1.2944547249242173	1.0	0.2805715209506107	1.9135585133986068	0.6923403608707341	0.823566082358946	0.6922429546047838	0.5616552441585463	0.6664638720691827	0.9596660655107111	474.0	8.88422945749208	514.0	1.1851424755044293
579	Jan26_100x_cp190_rep1_3R4_E-F-D_Position008_7_cmle.ics	21	1	0	1.2995999999999999	0.23592828597384188	1.0	0.458795108564706	1.0	1.6104194071560693	1.0	0.27653214314475144	2.0745345687270333	0.8555498696878459	0.9088588463506646	0.8534196527389354	0.7815992097966178	0.5344042119474397	0.9859978216532086	226.0	4.231397836497654	168.0	0.3873617429664282
580	Jan26_100x_cp190_rep1_3R4_E-F-D_Position008_7_cmle.ics	22	1	0	2.5991999999999997	0.43635707482095515	2.0	0.18697638482852863	2.0	0.0	1.0	0.162572817843128	2.9365947271358896	0.06447743079867432	0.2113406152266256	0.06447743079867432	0.023369742799794615	0.9634693489043188	0.8717769518316599	318.0	6.334197282072023	215.0	0.4957308020106076
581	Jan26_100x_cp190_rep1_3R4_E-F-D_Position008_7_cmle.ics	24	1	0	1.2995999999999999	0.5794112055857225	1.0	0.3887187434987328	1.0	0.0	1.0	0.21313481061158077	1.8041485011752838	0.13019475829496996	0.27731232296841535	0.10700715348913159	0.02703755110756612	0.963227847164943	0.9392500932154295	212.0	4.035556197324651	134.0	0.30896710450893683
582	Jan26_100x_cp190_rep1_3R4_E-F-D_Position008_7_cmle.ics	25	1	0	1.9493999999999998	0.4840996010685376	1.0	0.6488447996559191	1.0	0.0	1.0	0.268552540051419	2.533102912329541	0.14110109942450977	0.3588347827452376	0.14910143440745965	0.017326207966836687	0.9540151967902187	0.8980191475499998	396.0	7.562402872101212	384.0	0.8853982696375502
583	Jan26_100x_cp190_rep1_3R4_E-F-D_Position008_7_cmle.ics	26	1	0	1.9493999999999998	0.40049102871613146	1.0	0.6097615762463721	1.0	0.0	1.0	0.20121943163718534	2.4880300793350822	0.11941839267280195	0.31211974785301677	0.11941839267280195	0.022488963078477454	0.9638331234001181	0.8571830521627155	308.0	5.993693978316283	228.0	0.5257052225972955
584	Jan26_100x_cp190_rep1_3R4_E-F-D_Position008_7_cmle.ics	27	1	0	1.5162	0.522426013132745	1.0	0.5637781815750962	1.0	0.46141264688247224	1.0	0.31101710668486515	2.1441661473477525	0.4755397451025853	0.639202156558089	0.4688126126811983	0.27749767284127913	0.8263830046817493	0.9801615081730922	312.0	5.872437562573961	289.0	0.6663544268886772
585	Jan26_100x_cp190_rep1_3R4_E-F-D_Position008_7_cmle.ics	28	1	0	1.7328	0.4384290753278415	1.0	0.26534584873036016	1.0	2.166	1.0	0.27558102470748985	2.6513866787534788	0.9532332220816991	0.98189687841003	0.950927528159143	0.9062541376933017	0.3795953893961255	0.993250148558047	270.0	5.167886400852852	219.0	0.5049537006526654
586	Jan26_100x_cp190_rep1_3R4_E-F-D_Position008_7_cmle.ics	30	1	0	1.7328	0.3849106486431403	2.0	0.46925823612222545	1.0	0.41270001764292574	1.0	0.2773027964433953	2.6596545350197283	0.42697051902072825	0.5682225724066728	0.41663775554988947	0.27759270018684246	0.8127025679173933	0.9855427184578875	280.0	5.321147713885238	232.0	0.5349281212393534
587	Jan26_100x_cp190_rep1_3R4_E-F-D_Position008_7_cmle.ics	31	1	0	1.2995999999999999	0.4649548291387019	1.0	0.6212782270675379	1.0	0.1459114905355603	1.0	0.30773534223211707	1.8339959587275696	0.3049251917995599	0.425826883373973	0.2930561337626698	0.1310885209131613	0.8668488642434506	0.988658136694052	272.0	5.095555568561484	234.0	0.5395395705603823
588	Jan26_100x_cp190_rep1_3R4_E-F-D_Position008_7_cmle.ics	33	1	0	1.2995999999999999	0.46797903119755985	1.0	0.4185122625186558	1.0	3.0980500830484545	1.0	0.3160184425129263	2.1114669906300283	0.9971876235418929	0.9999599661714148	0.9970274882275523	0.985607838623637	0.06321601557742182	0.9980451554311222	242.0	4.565555882943069	199.0	0.4588392074423764
589	Jan26_100x_cp190_rep1_3R4_E-F-D_Position008_7_cmle.ics	34	1	0	1.5162	3.1901159855224255	1.0	2.808191107808075	2.0	1.663646957482313	1.0	0.12810246200889588	2.0269630737084587	0.8268740649776569	0.8965591177774854	0.8237942780287414	0.7717765789999464	0.5398362620094879	0.6160360551528903	184.0	3.4098204305744497	84.0	0.1936808714832141
590	Jan26_100x_cp190_rep1_3R4_E-F-D_Position008_7_cmle.ics	34	2	0	1.5162	4.492450219340324	1.0	3.264087665187179	1.0	2.1003330663048003	1.0	0.26489347276424613	2.655511244081065	0.9106471938365276	0.9366670077823097	0.9052332012728487	0.8691309835338606	0.5045755534941719	0.9870034235063853	176.0	3.394875524814475	113.0	0.2605468866381333
591	Jan26_100x_cp190_rep1_3R4_E-F-D_Position008_7_cmle.ics	35	1	0	1.083	0.6870486110958179	1.0	0.3833083317312442	1.0	2.0557473992337476	1.0	0.3343204902613444	2.38893397087499	0.9811062014322718	0.9968383361267713	0.981051783809669	0.9565094360157593	0.16793725371628732	0.9850127746201652	142.0	2.6818640200129287	92.0	0.21212666876732977
592	Jan26_100x_cp190_rep1_3R4_E-F-D_Position008_7_cmle.ics	36	1	0	1.2995999999999999	0.33889537973357786	3.0	0.369711557081307	3.0	0.41270001764292574	1.0	0.298179806429609	2.284733740766183	0.33199795064322246	0.4158256841235125	0.32428703049925084	0.2359687946682281	0.8930893239162835	1.0044881189492814	180.0	3.4140506021146724	124.0	0.28590985790379225
593	Jan26_100x_cp190_rep1_3R4_E-F-D_Position008_7_cmle.ics	36	2	0	1.2995999999999999	0.21491396856857564	2.0	0.39996947098681923	1.0	1.1112288054572363	1.0	0.29247783641808905	2.3417765431363238	0.5952283568980661	0.6894578676356623	0.5952283568980661	0.510646107083197	0.7423847809657931	0.9995828560516596	186.0	3.501326340166018	129.0	0.29743848120636457
594	Jan26_100x_cp190_rep1_3R4_E-F-D_Position008_7_cmle.ics	36	3	0	1.5162	0.3158267525196547	1.0	0.37822935752497405	2.0	2.944389852494928	1.0	0.307267151400456	1.9659530274574615	0.9465337455008869	0.9726242960717791	0.9465337455008869	0.9201267501334666	0.4042843157794661	0.982861695623692	254.0	4.740107359045762	211.0	0.48650790336854977
595	Jan26_100x_cp190_rep1_3R4_E-F-D_Position008_7_cmle.ics	37	1	0	1.7328	0.22834465105296148	1.0	0.3364689378232319	1.0	1.401081809291592	1.0	0.31083544267009083	2.7346432764531254	0.759520810843229	0.8431839990404222	0.757455469593379	0.6495891807604653	0.5966182190471624	0.998363518190983	278.0	5.323262799655349	243.0	0.5602910925050123
596	Jan26_100x_cp190_rep1_3R4_E-F-D_Position008_7_cmle.ics	38	1	0	1.5162	0.3640048067914676	1.0	0.5353133371299424	1.0	1.242391573779135	1.0	0.27883246521259236	1.778446955143796	0.7682945540756579	0.8638692146643503	0.7682945540756579	0.6615488935414099	0.6043705905545298	0.9315152256614303	254.0	4.6464863636840805	201.0	0.4634506567634053
597	Jan26_100x_cp190_rep1_3R4_E-F-D_Position008_7_cmle.ics	39	1	0	1.9493999999999998	0.4511073770493313	1.0	0.9801804442097117	1.0	1.1112288054572363	1.0	0.27497690987182855	2.5507284012634925	0.6353612580696115	0.7194954838894964	0.6388280882995505	0.5156150956865657	0.6632926312491857	0.9691561940672224	358.0	6.877026787680302	334.0	0.7701120366118276
598	Jan26_100x_cp190_rep1_3R4_E-F-D_Position008_7_cmle.ics	39	2	0	1.083	0.36519232016028935	2.0	0.2507647333875149	2.0	2.46198834834007	1.0	0.23941770333991058	2.408767760388991	0.8863925887785475	0.9166781201984914	0.8863925887785475	0.853142814943064	0.5602017404325722	0.9820772381750671	122.0	2.3051256474269013	62.0	0.14295492895189613
599	Jan26_100x_cp190_rep1_3R4_E-F-D_Position008_7_cmle.ics	39	3	0	1.083	0.5229955134731622	3.0	1.8037352008352632	2.0	2.242501665206134	1.0	0.3488541719822975	2.3944266887807384	0.8569183776875627	0.902150255294096	0.8569183776875627	0.8129409182381938	0.5624338856680171	0.9977414958685903	140.0	2.6605738569426194	92.0	0.21212666876732977
600	Jan26_100x_cp190_rep1_3R4_E-F-D_Position008_7_cmle.ics	40	1	0	1.2995999999999999	0.43235975042244484	1.0	0.4386450535949805	1.0	2.3825999999999996	1.0	0.32234154342525395	2.5232210828350508	0.977275850830313	0.9980248406717898	0.9767103976627936	0.9115438834852334	0.37309793329821955	1.0026296317579129	200.0	3.790788974700699	151.0	0.3481644237376825
601	Jan26_100x_cp190_rep1_3R4_E-F-D_Position008_7_cmle.ics	40	2	0	1.083	0.8552983345130082	1.0	0.720976334079353	1.0	2.9502080381091025	1.0	0.2986476516318797	2.2824227947762563	0.9790271849463801	0.9911235632973773	0.9785324134248006	0.9614647593093618	0.2698714523973518	0.9961206912951407	160.0	3.013906980688226	104.0	0.2397953646935032
602	Jan26_100x_cp190_rep1_3R4_E-F-D_Position008_7_cmle.ics	43	1	0	0.8664	2.6463874242697476	1.0	0.6581433197747784	1.0	0.32626801153583	1.0	0.3139710308367558	2.2644444569277673	0.5398253654571192	0.661340733577205	0.5365036650829024	0.3147836690072741	0.7989593788414496	0.954107725744024	122.0	2.2817203985864816	71.0	0.16370645089652625
603	Jan26_100x_cp190_rep1_3R4_E-F-D_Position008_7_cmle.ics	44	1	0	1.5162	0.3104873574793062	1.0	0.4209776162204117	1.0	1.7171743025207962	1.0	0.30153570227513826	1.8465382755474766	0.858537997738486	0.9276315532062243	0.858537997738486	0.7702470058415923	0.4935144870799856	0.9899665425323629	290.0	5.404193280396363	255.0	0.5879597884311858
604	Jan26_100x_cp190_rep1_3R4_E-F-D_Position008_7_cmle.ics	45	1	0	1.9493999999999998	0.4342985569471372	1.0	0.33341045649616835	1.0	2.133575794157153	1.0	0.3148132390129642	2.0982163132136846	0.8549210081505496	0.9262135768601977	0.8526448711706469	0.7690829345145495	0.5462956763443647	0.9693630077263343	452.0	8.439390424154904	507.0	1.1690024028808284
605	Jan26_100x_cp190_rep1_3R4_E-F-D_Position008_7_cmle.ics	46	1	0	2.166	0.1523685871192413	1.0	0.3225085675309202	1.0	2.034929167606352	1.0	0.30041060898052774	2.8349007583125863	0.8423530760850869	0.9009460466716358	0.8403142021673069	0.7612396078206525	0.5659796066244938	0.9894512194415958	412.0	7.943371416227459	431.0	0.9937673286817297
606	Jan26_100x_cp190_rep1_3R4_E-F-D_Position008_7_cmle.ics	47	1	0	1.9493999999999998	1.5899716319013404	3.0	6.173950712774299	1.0	0.0	1.0	0.08659014751456867	2.136428329526799	0.061332886491878916	0.272592122081242	0.08499470025251737	0.02142695700969542	0.969387494674027	0.6061845398482311	360.0	6.781290706548511	189.0	0.43578196083723186
607	Jan26_100x_cp190_rep1_3R4_E-F-D_Position008_7_cmle.ics	49	1	0	0.4332	1.941350118160485	1.0	0.2857734760395097	1.0	0.41270001764292574	1.0	0.140269360404746	1.6469278919246726	0.5461533863351067	0.7040588200131508	0.5423635602845358	0.3758503198039333	0.750721959711657	0.6231883535006797	128.0	2.2753751412761485	51.0	0.11759195768623716
608	Jan26_100x_cp190_rep1_3R4_E-F-D_Position008_7_cmle.ics	51	1	0	1.7328	0.4260144334811173	1.0	0.21467736254690645	1.0	2.357272271365916	1.0	0.27515314324514434	2.095942614174179	0.9401602561851724	0.9629627028659312	0.934854666882027	0.8840108991060205	0.4216624931436891	0.9786983748270554	322.0	6.095914622127605	285.0	0.6571315282466194
609	Jan26_100x_cp190_rep1_3R4_E-F-D_Position008_7_cmle.ics	52	1	0	1.7328	0.33306280108776176	2.0	0.32963348143581733	1.0	2.028718148603199	1.0	0.3045802347301841	2.126979862295877	0.8862250142366471	0.9373551712158276	0.8853332091730567	0.8095924558305785	0.48550360628530226	0.9947187185392569	286.0	5.408423451936585	251.0	0.578736889789128
610	Jan26_100x_cp190_rep1_3R4_E-F-D_Position008_7_cmle.ics	53	1	0	1.9493999999999998	0.5069805745988036	1.0	0.5186314942679249	1.0	1.2269033092775323	1.0	0.2773282079615054	2.7858251301571237	0.7298239085203918	0.8215276485613275	0.726605714092393	0.6277191839910685	0.6198071583576024	0.991941631081445	284.0	5.480754284227954	237.0	0.5464567445419256
611	Jan26_100x_cp190_rep1_3R4_E-F-D_Position008_7_cmle.ics	54	1	0	1.7328	0.4757650670116491	1.0	0.4354261575878596	1.0	0.2918229810711206	1.0	0.3069539096223823	2.578620270437651	0.3551587894359465	0.528170933914914	0.35068863527724664	0.17612668797801148	0.8672098488990534	0.9768334072404815	298.0	5.676595923400957	268.0	0.6179342090178737
612	Jan26_100x_cp190_rep1_3R4_E-F-D_Position008_7_cmle.ics	55	1	0	0.8664	0.3554860763309325	2.0	0.565343578735018	1.0	2.3473821605305827	1.0	0.2469875885055565	2.0142696167082303	0.9209451318070944	0.9489982220001764	0.9207798219061334	0.8917679342874776	0.39222437751772016	0.9838722441114677	106.0	1.9709676009814918	51.0	0.11759195768623716
613	Jan26_100x_cp190_rep1_3R4_E-F-D_Position008_7_cmle.ics	55	2	0	1.5162	4.8575493932138505	1.0	6.338624486183683	1.0	0.0	1.0	0.14469265321565816	2.0603008636135827	0.1506744643959209	0.3569885679019602	0.1506744643959209	0.020614144649836894	0.9466573377010472	0.8370002849564029	286.0	5.080749968170707	173.0	0.3988903662690006
614	Jan26_100x_cp190_rep1_3R4_E-F-D_Position008_7_cmle.ics	56	1	0	1.5162	0.4554342463226928	1.0	0.44415532508934413	1.0	1.3477239015757756	1.0	0.28150518806062647	2.474411101128239	0.8241713184093917	0.8859771537089256	0.814510559935547	0.7327573804454164	0.5456829595457877	1.0029872825256763	198.0	3.7460935627899703	139.0	0.32049572781150915
615	Jan26_100x_cp190_rep1_3R4_E-F-D_Position008_7_cmle.ics	58	1	0	1.5162	0.346831128344302	1.0	0.29814954665706106	1.0	2.362701411156373	1.0	0.2957276379766434	2.351315464855467	0.9484317699285852	0.9821318278324648	0.9477272727272728	0.9104275236440842	0.26990518552106	0.9800468586895383	254.0	4.810323105567022	207.0	0.477285004726492
616	Jan26_100x_cp190_rep1_3R4_E-F-D_Position008_7_cmle.ics	59	1	0	1.5162	0.5125444662922595	1.0	0.1910787570531404	1.0	0.0	1.0	0.28696738402533967	2.1153613109735274	0.2104329263624368	0.4244664417893509	0.20460533130373298	0.02238715226956455	0.9261632304912941	0.9916208823005525	268.0	5.029569993580444	221.0	0.5095651499736944
617	Jan26_100x_cp190_rep1_3R4_E-F-D_Position008_7_cmle.ics	60	1	0	1.5162	0.30888273713374736	1.0	0.428160140142026	1.0	0.6606423714395955	1.0	0.2972339349377643	2.4377288599797415	0.5010839685231518	0.5936225610708229	0.49591650718832725	0.3828896385682174	0.7944706217748122	0.9973572068004658	200.0	3.8375994723815383	145.0	0.33433007577459584
618	Jan26_100x_cp190_rep1_3R4_E-F-D_Position008_7_cmle.ics	60	2	0	1.083	5.306267602457975	1.0	5.708057309110686	1.0	2.059387696586258	1.0	0.23891812130550377	1.3901359452817572	0.8996648231333771	0.9516444728499476	0.8991201153327983	0.8318160194932764	0.38471418713564304	0.9359306035299635	200.0	3.7205732281794393	130.0	0.29974420586687905
619	Jan26_100x_cp190_rep1_3R4_E-F-D_Position008_7_cmle.ics	61	1	0	1.5162	0.5156025563602677	1.0	0.6523937893073386	1.0	1.2551781017859014	1.0	0.280538720809492	2.547855882676431	0.7466388801799975	0.8176880659498736	0.7441076664883906	0.660637552330192	0.5983369779868399	0.9814385946196691	256.0	4.87842376631817	204.0	0.47036783074494865
620	Jan26_100x_cp190_rep1_3R4_E-F-D_Position008_7_cmle.ics	62	1	0	1.7328	0.2959068069662559	1.0	0.7591600024969919	1.0	0.0	1.0	0.31490072135108016	2.39870741854981	0.18902187060953712	0.3728428035852473	0.1725080953561581	0.020940864456315128	0.9307496223697731	0.9839119313628076	294.0	5.5637998507390805	266.0	0.6133227596968448
621	Jan26_100x_cp190_rep1_3R4_E-F-D_Position008_7_cmle.ics	64	1	0	1.9493999999999998	0.29460490658082694	1.0	0.43955721148432925	1.0	1.5863714811341738	1.0	0.2762997544772168	2.5672897973728284	0.8041152621296866	0.8783886852035219	0.8008570396339015	0.7084175208071293	0.5788038534198527	0.9847916565943375	332.0	6.319391681681249	299.0	0.6894116734938217
622	Jan26_100x_cp190_rep1_3R4_E-F-D_Position008_7_cmle.ics	65	1	0	1.7328	0.29142063437162474	1.0	0.3448917787299961	1.0	1.4468993886995907	1.0	0.2981754613050962	2.6919450982019826	0.7863279775139489	0.8717665813651047	0.7854469941687293	0.6959558669295632	0.5788182755147165	0.9983214888191141	278.0	5.3466680484957685	238.0	0.5487624692024401
623	Jan26_100x_cp190_rep1_3R4_E-F-D_Position008_7_cmle.ics	67	1	0	1.7328	0.24811370930084925	1.0	0.34683849011558116	1.0	1.9830205042639815	1.0	0.31428009584565586	2.605216273326509	0.9075739403951031	0.9476748659229255	0.9075739403951031	0.8449209114978163	0.4615782943302553	0.9950601936128054	260.0	4.991219838980048	221.0	0.5095651499736944
624	Jan26_100x_cp190_rep1_3R4_E-F-D_Position008_7_cmle.ics	69	1	0	1.9493999999999998	0.36082787195952803	1.0	0.5598524149345582	1.0	0.9590684260691023	1.0	0.27580511636453603	2.7546668079962577	0.6383613748681215	0.7561913487700594	0.6375041645843745	0.4955681881281581	0.6802270217831101	0.9811416485719129	324.0	6.257636278240431	288.0	0.6640487022281627
625	Jan26_100x_cp190_rep1_3R4_E-F-D_Position008_7_cmle.ics	71	1	0	1.7328	0.33865242992424954	1.0	0.5940036160012103	1.0	1.3570553067512467	1.0	0.24631428295268404	2.381139475424071	0.7526075161724811	0.825075408343293	0.7525923396505606	0.6481626923149887	0.5889344792224175	0.9710514694435207	282.0	5.248816881593863	221.0	0.5095651499736944
626	Jan26_100x_cp190_rep1_3R4_E-F-D_Position008_7_cmle.ics	72	1	0	1.7328	0.6776864476698032	1.0	0.44332802189289544	1.0	0.32626801153583	1.0	0.3125374972706146	2.7233863204802216	0.4019023303736477	0.5693449043910421	0.40117503560713963	0.21059539683020698	0.8089146839150685	0.9871308784143045	294.0	5.657420846100759	265.0	0.6110170350363303
627	Jan26_100x_cp190_rep1_3R4_E-F-D_Position008_7_cmle.ics	73	1	0	1.7328	0.2974117469966659	1.0	0.38423845731192197	1.0	1.7328	1.0	0.2977033692150578	2.492635045072516	0.8599652087475149	0.9238786033797217	0.8575344806163022	0.777906778081511	0.5001659573896622	0.9923325180437467	292.0	5.565914936509191	256.0	0.5902655130917002
628	Jan26_100x_cp190_rep1_3R4_E-F-D_Position008_7_cmle.ics	74	1	0	1.9493999999999998	0.3571028484656195	1.0	0.5783012522198461	1.0	1.0389843448820495	1.0	0.29060384059697847	2.471329991005312	0.6534325319926543	0.7571818211453968	0.6498393575751868	0.5463816516287004	0.702562800514241	0.994361920983427	308.0	5.900072982954602	274.0	0.6317685569809603
629	Jan26_100x_cp190_rep1_3R4_E-F-D_Position008_7_cmle.ics	75	1	0	1.5162	0.39884575929873983	1.0	0.19263518960256434	1.0	0.0	1.0	0.22226292875397874	2.421320058685606	0.09267518482802957	0.2761471391835423	0.09267518482802957	0.03254078270652523	0.9668927727132481	0.9163895257033259	172.0	3.3054847009930177	100.0	0.23057246605144538
630	Jan26_100x_cp190_rep1_3R4_E-F-D_Position008_7_cmle.ics	76	1	0	0.8664	3.0226570944442352	1.0	3.1945565818022934	1.0	0.3095250132321943	1.0	0.13301660374931862	1.2209463242632423	0.487901272100248	0.6371664180735139	0.47443924034999385	0.2653407309588729	0.7353903419172424	0.7330016719445672	200.0	3.60354698397734	97.0	0.22365529206990203
631	Jan26_100x_cp190_rep1_3R4_E-F-D_Position008_7_cmle.ics	78	1	0	2.3826	0.34668023543550375	1.0	0.43468690641703744	1.0	0.8664	1.0	0.2653184707358809	2.481309335916319	0.8038482499095021	0.9343681256389551	0.8000533042679215	0.46930330526240416	0.5756695444713575	0.9742253604262079	476.0	9.116166860126159	503.0	1.1597795042387702
632	Jan26_100x_cp190_rep1_3R4_E-F-D_Position008_7_cmle.ics	79	1	0	1.5162	0.3421892534110097	1.0	0.49553182978953425	1.0	0.10317500441073144	1.0	0.299085278730034	2.3775524420305922	0.32268482549548316	0.49930431779981616	0.3180537147906098	0.08115615272509381	0.8641535479854854	0.9958110163017673	244.0	4.633656543694215	196.0	0.451922033460833
633	Jan26_100x_cp190_rep1_3R4_E-F-D_Position008_7_cmle.ics	81	1	0	1.2995999999999999	0.4550243917252684	1.0	0.8016748790173883	1.0	1.1600066841569678	1.0	0.25750700549579564	2.219630170055316	0.8028988556722723	0.8932230548856481	0.8028988556722723	0.7065738148034248	0.554296531178303	0.9541140791387673	188.0	3.522616503236327	123.0	0.2836041332432778
634	Jan26_100x_cp190_rep1_3R4_E-F-D_Position008_7_cmle.ics	82	1	0	1.7328	0.2185610503558845	1.0	0.05914202584286014	1.0	0.0	1.0	0.23594230948873604	2.362916414081457	0.11853516905497799	0.32685445349817366	0.1372529736817458	0.02304017982579376	0.9541839682254895	0.867572990609129	280.0	5.34455296272566	214.0	0.4934250773500932
635	Jan26_100x_cp190_rep1_3R4_E-F-D_Position008_7_cmle.ics	83	1	0	1.5162	0.5906830937596587	1.0	0.4126834635190044	1.0	2.5991999999999997	1.0	0.30122517117134867	2.293290178000777	0.9869717600612335	0.9976372718849454	0.9835434878942916	0.9476151150143013	0.3069100136991426	0.9935033656052159	284.0	5.340322791185436	247.0	0.5695139911470701
636	Jan26_100x_cp190_rep1_3R4_E-F-D_Position009_8_cmle.ics	1	1	0	1.9493999999999998	0.2913873921248801	2.0	0.4612225716572327	2.0	0.20635000882146287	1.0	0.2748995527865362	2.914423002517611	0.3067799379186407	0.4662963568044437	0.3014785165822578	0.14356518542721777	0.8859170000110131	0.9942648894859695	292.0	5.63613068303045	246.0	0.5672082664865556
637	Jan26_100x_cp190_rep1_3R4_E-F-D_Position009_8_cmle.ics	2	1	0	1.2995999999999999	0.45437061122801714	2.0	2.7829259011272547	2.0	2.166	1.0	0.3042557231713215	2.6518612266279513	0.9082375814396235	0.9717335470632344	0.9080377709228552	0.8224784586302428	0.44078954402779574	0.9881565159315437	172.0	3.282079452152598	117.0	0.26976978528019113
638	Jan26_100x_cp190_rep1_3R4_E-F-D_Position009_8_cmle.ics	2	2	0	0.8664	3.39349706923712	2.0	3.689825992646809	2.0	1.7539750749824343	1.0	0.26022583775978564	1.4020742851167514	0.7636039531051453	0.8148194296644531	0.7618079035162161	0.7073505574488912	0.6378235096514462	0.9759219397073441	176.0	3.1374177875698566	112.0	0.25824116197761887
639	Jan26_100x_cp190_rep1_3R4_E-F-D_Position009_8_cmle.ics	2	3	0	1.7328	0.4559278992285805	3.0	0.554451944281158	2.0	0.8318234787411565	1.0	0.2957276379766434	2.724829322005578	0.52297371930439	0.640234429372595	0.52297371930439	0.41506706000152666	0.7646855524535677	0.9911859444613909	254.0	4.880538852088281	207.0	0.477285004726492
640	Jan26_100x_cp190_rep1_3R4_E-F-D_Position009_8_cmle.ics	3	1	0	1.2995999999999999	4.188211032874617	1.0	3.4097081884807423	1.0	0.639412489864916	1.0	0.13410674027647979	2.0275530742390737	0.7019711114627365	0.8251768801283935	0.700852189244784	0.49361423178643277	0.6042261661052765	0.6740073111628716	148.0	2.7457345092238534	62.0	0.14295492895189613
641	Jan26_100x_cp190_rep1_3R4_E-F-D_Position009_8_cmle.ics	5	1	0	1.083	0.5224746548024436	1.0	0.3822470537281041	1.0	2.6534381712405652	1.0	0.3041109536321565	1.6449197295111373	0.9819623094619508	0.9945647842649707	0.9818082319875463	0.9625591737196959	0.24226024349513992	0.9909096058090825	236.0	4.36125390068962	188.0	0.4334762361767174
642	Jan26_100x_cp190_rep1_3R4_E-F-D_Position009_8_cmle.ics	7	1	0	1.5162	0.7577142768233838	1.0	0.29239554045807437	1.0	0.32626801153583	1.0	0.29828019838874525	2.3139813536786193	0.4243768379087805	0.6013736209516667	0.4210710690955022	0.22198484280329195	0.7822010770000961	0.9883519184063077	250.0	4.697527032905144	203.0	0.4680621060844342
643	Jan26_100x_cp190_rep1_3R4_E-F-D_Position009_8_cmle.ics	8	1	0	1.7328	0.6360807923329007	1.0	0.3494437506646854	1.0	0.3095250132321943	1.0	0.2168332107845915	1.9132826983032394	0.3717569318168313	0.5529626856506736	0.3717569318168313	0.19740673393470484	0.851085751417069	0.9136798099681932	322.0	5.908672631404249	253.0	0.5833483391101568
644	Jan26_100x_cp190_rep1_3R4_E-F-D_Position009_8_cmle.ics	10	1	0	1.2995999999999999	0.5417299724503913	1.0	1.5753756178683203	1.0	2.8789875456925023	1.0	0.27713793152279875	2.553168686714431	0.9864555473457451	0.9961937122103006	0.9863410725250024	0.9707829037058622	0.20048661519262334	0.9885152500121543	140.0	2.7073843546234593	82.0	0.18906942216218525
645	Jan26_100x_cp190_rep1_3R4_E-F-D_Position009_8_cmle.ics	10	2	0	1.083	0.7313760226219169	2.0	0.36532757513272507	1.0	1.8096231334713841	1.0	0.2721093876902648	2.2427565717886204	0.8596382595664527	0.9011405854866741	0.8597215139815383	0.8114131396280609	0.4362174400290479	0.9631103982536484	142.0	2.681864020012928	83.0	0.1913751468226997
646	Jan26_100x_cp190_rep1_3R4_E-F-D_Position009_8_cmle.ics	11	1	0	1.5162	1.2163717010010107	1.0	0.7206056384801857	1.0	0.42540144110901373	1.0	0.10508836865768097	3.7079957117867726	0.5893934869748545	0.7035207253182768	0.589058696852068	0.3544386836414307	0.715488637810846	0.7223049724168117	150.0	2.7670246722941627	56.0	0.12912058098880944
647	Jan26_100x_cp190_rep1_3R4_E-F-D_Position009_8_cmle.ics	12	1	0	1.5162	2.9372062004044706	2.0	3.645296912423174	1.0	1.0841098665386142	1.0	0.1747952820586131	2.7171059493880194	0.6863780194832961	0.782398948866066	0.666801427427443	0.5630291627469426	0.647755945653608	0.783559346392114	242.0	4.495340136421807	148.0	0.3412472497561391
648	Jan26_100x_cp190_rep1_3R4_E-F-D_Position009_8_cmle.ics	12	2	0	1.2995999999999999	2.489366921783791	2.0	5.892312365299763	1.0	1.6456566907434287	1.0	0.09136373193430705	1.2677606024137777	0.8467847896565933	0.9210133490899761	0.8463144227704221	0.7305672391407446	0.5251097316859838	0.5113506212178605	242.0	4.401719141060125	107.0	0.2467125386750466
649	Jan26_100x_cp190_rep1_3R4_E-F-D_Position009_8_cmle.ics	13	1	0	1.2995999999999999	0.2051613751953107	1.0	0.9989336702086627	1.0	0.0	1.0	0.2625618704319815	2.6611726808010894	0.09637801586459696	0.2872835708308287	0.09637801586459696	0.03447544287684311	0.9487975814770475	0.9737259284699012	146.0	2.8180653415152253	85.0	0.19598659614372857
650	Jan26_100x_cp190_rep1_3R4_E-F-D_Position009_8_cmle.ics	14	1	0	1.2995999999999999	2.560164669743618	1.0	0.8122956000751865	1.0	3.167706214284694	1.0	0.3063323109039217	2.633219561377063	0.9832854134293593	0.991138694779677	0.9819082977423367	0.9680177288136644	0.30789426424355293	0.9979070057266235	198.0	3.76949881163039	145.0	0.33433007577459584
651	Jan26_100x_cp190_rep1_3R4_E-F-D_Position009_8_cmle.ics	14	2	0	1.2995999999999999	0.7219235717717744	1.0	1.1565635738514017	1.0	1.3880777203971526	1.0	0.2837493997674514	1.5931873190193973	0.7456771284036313	0.8316538104853092	0.7444612965358096	0.6327893106047213	0.6245235480964783	0.9582409685294514	232.0	4.318673574549	177.0	0.40811326491105837
652	Jan26_100x_cp190_rep1_3R4_E-F-D_Position009_8_cmle.ics	15	1	0	1.5162	0.17766907105228172	1.0	0.2221364621157306	1.0	0.0	1.0	0.25738988253955664	2.710405990630335	0.1354349515121867	0.29549869068516016	0.1558804063192426	0.028326522977756036	0.9511767717428943	0.957417242410145	204.0	3.926990296202996	139.0	0.32049572781150915
653	Jan26_100x_cp190_rep1_3R4_E-F-D_Position009_8_cmle.ics	17	1	0	1.9493999999999998	1.798656193701956	2.0	1.3476528552287559	2.0	0.5097226605744432	1.0	0.27092256871822323	2.6933010506309456	0.4096059877127842	0.5482970975014877	0.4051072407405855	0.25284026619507005	0.825056766437031	0.9790801904924817	346.0	6.585449067375512	315.0	0.7263032680620531
654	Jan26_100x_cp190_rep1_3R4_E-F-D_Position009_8_cmle.ics	17	2	0	1.7328	0.25776851858340083	2.0	0.7291002934707386	2.0	2.2119648004745165	1.0	0.2856748625464161	3.1701310960144364	0.8395034824953274	0.8918467282983128	0.8385919990612768	0.792398647232862	0.5351335606334495	0.9849043554653935	220.0	4.261148342648408	164.0	0.3781388443243705
655	Jan26_100x_cp190_rep1_3R4_E-F-D_Position009_8_cmle.ics	18	1	0	1.5162	0.4108143713709698	1.0	0.5041085930817151	2.0	0.42540144110901373	1.0	0.2773282079615054	1.785732521338483	0.5023929108957773	0.6465953866707254	0.5022068895540561	0.28880024690105355	0.7917220889710199	0.9803717726786195	284.0	5.340322791185437	237.0	0.5464567445419256
656	Jan26_100x_cp190_rep1_3R4_E-F-D_Position009_8_cmle.ics	20	1	0	2.3826	0.2689154810749579	1.0	0.5837073111336084	1.0	0.928575039696583	1.0	0.3064333610397595	2.79573617080006	0.5635228987664301	0.711295352250212	0.5651925906478367	0.41237234128955363	0.737747775028063	0.9877267041342677	468.0	9.07781670552576	527.0	1.2151168960911172
657	Jan26_100x_cp190_rep1_3R4_E-F-D_Position009_8_cmle.ics	22	1	0	1.2995999999999999	0.2681120563972536	1.0	0.5777830621639596	1.0	0.2918229810711206	1.0	0.26022583775978564	2.0901642526866326	0.44474470969537544	0.6219979709650485	0.4423206413905174	0.23949794851997164	0.8386963994356853	0.9933278494061037	176.0	3.348065027133635	112.0	0.25824116197761887
658	Jan26_100x_cp190_rep1_3R4_E-F-D_Position009_8_cmle.ics	23	1	0	1.083	0.5275257115194224	1.0	0.5290224444565633	1.0	1.9943197503196384	1.0	0.26877613753839935	2.4102139844901145	0.9868405509485672	0.9959068679566234	0.9836392846173837	0.9628015214874667	0.2772062567551593	0.9853937784129359	146.0	2.7712548438343854	86.0	0.19829232080424306
659	Jan26_100x_cp190_rep1_3R4_E-F-D_Position009_8_cmle.ics	25	1	0	1.5162	0.6333245877796057	1.0	0.39788235237900055	2.0	0.3095250132321943	1.0	0.2921848659977502	1.973536567701556	0.3997507721133718	0.5719555872320016	0.4029019808237968	0.206121772028204	0.8269471370264866	0.9850933061193401	268.0	5.052975242420864	223.0	0.5141765992947233
660	Jan26_100x_cp190_rep1_3R4_E-F-D_Position009_8_cmle.ics	27	1	0	1.7328	0.2455697085823161	1.0	0.4227900455711771	1.0	0.41270001764292574	1.0	0.29119121721641505	2.353043345584211	0.4579840274879558	0.5935153708078234	0.4286403105361043	0.27661578855667973	0.8224307140469328	0.9909265084711897	288.0	5.499929361528152	248.0	0.5718197158075845
661	Jan26_100x_cp190_rep1_3R4_E-F-D_Position009_8_cmle.ics	28	1	0	1.7328	0.41502460015935294	1.0	2.2046625246514773	1.0	1.9603250838038973	1.0	0.2978361660242264	2.979504993389989	0.7920253891756895	0.8570831571304327	0.7922966751510025	0.7411203711830462	0.6705833522073644	0.9799101891844122	246.0	4.7485677021262065	198.0	0.45653348278186184
662	Jan26_100x_cp190_rep1_3R4_E-F-D_Position009_8_cmle.ics	28	2	0	1.9493999999999998	2.965745065416401	1.0	4.29462802385325	1.0	0.0	1.0	0.21449198818319024	2.786479046925739	0.11351722266993274	0.2448724955916029	0.11356310191575772	0.015287762608813602	0.9603792039937382	0.9222010071884448	312.0	6.08308480213774	240.0	0.553373918523469
663	Jan26_100x_cp190_rep1_3R4_E-F-D_Position009_8_cmle.ics	30	1	0	1.2995999999999999	1.9576702040196563	2.0	2.184985945262449	1.0	1.7307810795238614	1.0	0.30758805139602646	2.882563973045006	0.8482794173331083	0.8894817038398898	0.8472894493131812	0.7882723005123199	0.506910286225228	1.0042646852789312	146.0	2.8648758391960647	92.0	0.21212666876732977
664	Jan26_100x_cp190_rep1_3R4_E-F-D_Position009_8_cmle.ics	30	2	0	1.2995999999999999	0.5559008278688188	2.0	0.13528664855252015	1.0	0.0	1.0	0.25304570928946574	2.476747465469814	0.1401375006272839	0.26229590463460145	0.12407903320726828	0.023063517625536614	0.9534505781273583	0.9669067569561576	168.0	3.21609387717156	103.0	0.23748964003298878
665	Jan26_100x_cp190_rep1_3R4_E-F-D_Position009_8_cmle.ics	31	1	0	1.2995999999999999	0.44996025241955834	1.0	0.36858232893499515	2.0	2.6718720932065323	1.0	0.3205306940584234	2.8721722354107624	0.9822395961585816	0.9959497865878684	0.9818702290076335	0.9613010957892145	0.20175650546076038	0.9992746493406174	170.0	3.284194537922709	118.0	0.27207550994070556
666	Jan26_100x_cp190_rep1_3R4_E-F-D_Position009_8_cmle.ics	32	1	0	1.2995999999999999	0.993682620393865	2.0	0.6508051432051295	1.0	0.0	1.0	0.21020214841952645	2.5363689939762053	0.09559141990927535	0.29689530192163033	0.09559141990927535	0.034397866374888876	0.9311077959960252	0.9317498070038164	156.0	2.9713266545476085	84.0	0.1936808714832141
667	Jan26_100x_cp190_rep1_3R4_E-F-D_Position009_8_cmle.ics	33	1	0	1.7328	0.5085814775515697	1.0	0.2542119219052143	1.0	0.6190500264643886	1.0	0.3140483289714254	2.3955231914852897	0.520325271233564	0.6511905010765725	0.5111064657064616	0.3813428935761022	0.7714277967271372	1.0008272672688363	274.0	5.21046672699347	239.0	0.5510681938629545
668	Jan26_100x_cp190_rep1_3R4_E-F-D_Position009_8_cmle.ics	34	1	0	1.7328	0.30156419813343044	2.0	0.2144054341847649	2.0	0.5836459621422412	1.0	0.30713764281468403	2.5997133021162604	0.502951504751009	0.6366610258365907	0.5002740966727047	0.3634958845774939	0.7467391996449733	0.9926585184504605	262.0	4.989104753209936	221.0	0.5095651499736944
669	Jan26_100x_cp190_rep1_3R4_E-F-D_Position009_8_cmle.ics	35	1	0	1.9493999999999998	0.4251714227093643	1.0	0.19465746019738134	1.0	2.566194895682677	1.0	0.281054210801599	2.9754584668621313	0.9598832016769369	0.9831062481393423	0.9597812478334808	0.9290931409532277	0.2944950913377405	0.9956012624848156	244.0	4.750682787896315	190.0	0.4380876854977463
670	Jan26_100x_cp190_rep1_3R4_E-F-D_Position009_8_cmle.ics	35	2	0	0.6497999999999999	0.45841363682117636	2.0	0.7532180464497886	2.0	0.0	1.0	0.13296497832623966	1.8161228097882296	0.060801194083414556	0.15978818069483583	0.060801194083414556	0.021506143738606657	0.9727969477813796	0.5804112393653914	132.0	2.5051974581401244	52.0	0.1198976823467516
671	Jan26_100x_cp190_rep1_3R4_E-F-D_Position009_8_cmle.ics	36	1	0	2.166	0.4359952203520736	1.0	0.5905788334328522	1.0	1.7328	1.0	0.3149753824183222	2.6786581120282653	0.8679662031800944	0.9208180870645111	0.8492426762468676	0.733538464950214	0.4993053070924016	0.99155411136276	418.0	8.030647154278805	451.0	1.0398818218920187
672	Jan26_100x_cp190_rep1_3R4_E-F-D_Position009_8_cmle.ics	37	1	0	1.7328	0.5939694405998155	1.0	0.5385534966256126	1.0	0.7817319754002556	1.0	0.2594774498433428	2.006871174060111	0.596512966856914	0.7697110410199927	0.5935132338706985	0.4562994392710524	0.7451963598267006	0.9278684641874517	292.0	5.5425096876687725	239.0	0.5510681938629545
673	Jan26_100x_cp190_rep1_3R4_E-F-D_Position009_8_cmle.ics	38	1	0	1.5162	0.4724173783413111	1.0	0.6167604747596717	1.0	0.9590684260691023	1.0	0.3027608429688526	2.0503642143986367	0.6451086025896021	0.7334154383838916	0.6394446712944059	0.5181443380444948	0.6706913570408739	0.9975051341273641	268.0	5.052975242420864	227.0	0.5233994979367811
674	Jan26_100x_cp190_rep1_3R4_E-F-D_Position009_8_cmle.ics	39	1	0	1.7328	0.4939123905294959	1.0	0.6176804826221867	1.0	1.5162	1.0	0.30022014602024777	2.5147253146471176	0.885681522890051	0.9389914598678522	0.8792498370115548	0.7665358135319712	0.49403909171506155	0.9881473290670125	260.0	4.94440934129921	216.0	0.49803652667112214
675	Jan26_100x_cp190_rep1_3R4_E-F-D_Position009_8_cmle.ics	40	1	0	1.2995999999999999	0.4986651589426905	2.0	4.563334610187655	1.0	0.2918229810711206	1.0	0.24397657635163547	2.380779456704252	0.461640762210288	0.6049511182400537	0.461640762210288	0.25658609382455355	0.7497412833744046	0.9493367247981489	160.0	3.037312229528646	94.0	0.2167381180883587
676	Jan26_100x_cp190_rep1_3R4_E-F-D_Position009_8_cmle.ics	41	1	0	1.5162	0.4340300475384439	1.0	0.23452878964561205	1.0	1.8148458414482778	1.0	0.3381490940891582	2.5930633809650607	0.9089750849377124	0.9502349943374858	0.9087485843714609	0.8431313703284258	0.35388435713224253	1.002936132731289	218.0	4.122831935375998	176.0	0.4058075402505439
677	Jan26_100x_cp190_rep1_3R4_E-F-D_Position009_8_cmle.ics	42	1	0	1.5162	1.1634894598444852	1.0	0.7962476940700548	1.0	2.3825999999999996	1.0	0.3160753361079977	2.778547352621658	0.9406792091112107	0.968762330523093	0.9248796127776756	0.8449871194451962	0.34888396405246036	1.0037265210779174	228.0	4.369714243770065	182.0	0.41964188821363063
678	Jan26_100x_cp190_rep1_3R4_E-F-D_Position009_8_cmle.ics	42	2	0	1.083	0.23913195281144525	1.0	1.4357844059654017	1.0	1.8968493769622838	1.0	0.321833129014148	2.6651300018513853	0.7745169533717718	0.8198788174266572	0.7760622067788697	0.7279868529509589	0.5742436693045067	0.9999349461982627	150.0	2.8606456676558425	98.0	0.2259610167304165
679	Jan26_100x_cp190_rep1_3R4_E-F-D_Position009_8_cmle.ics	42	3	0	1.5162	0.28192773151216133	2.0	0.4240835223706802	2.0	0.0	1.0	0.24036291091492773	2.290966562088079	0.11328690686956036	0.24047179809239708	0.11328690686956036	0.01533684665012612	0.960895804962419	0.9407512360418641	266.0	5.172116572393075	200.0	0.46114493210289076
680	Jan26_100x_cp190_rep1_3R4_E-F-D_Position009_8_cmle.ics	43	1	0	1.5162	0.5025933636204558	1.0	0.3181908795538184	1.0	0.8779414014559871	1.0	0.3128503578262358	2.480798499549216	0.6288155125764104	0.7378670207435615	0.6251929051007115	0.5107851488125063	0.6773437314084296	1.002759103272317	242.0	4.612366380623906	198.0	0.45653348278186184
681	Jan26_100x_cp190_rep1_3R4_E-F-D_Position009_8_cmle.ics	44	1	0	1.5162	0.4035642407105659	1.0	0.31190963459169235	1.0	0.10317500441073144	1.0	0.31155985693518456	2.5489299330777206	0.24953155705863533	0.4157335892631355	0.24953155705863533	0.07151562238167056	0.8734390970541446	0.9953369029339321	184.0	3.5268466747765492	131.0	0.3020499305273935
682	Jan26_100x_cp190_rep1_3R4_E-F-D_Position009_8_cmle.ics	45	1	0	1.5162	0.5091470773715888	1.0	0.3424709488984683	1.0	1.3765262486627317	1.0	0.29956387918622945	2.2649478294524537	0.7907862438322878	0.8564206193746746	0.7885547097765987	0.696347722595522	0.5351837168213436	0.9992927166661199	248.0	4.6996421186752535	201.0	0.4634506567634053
683	Jan26_100x_cp190_rep1_3R4_E-F-D_Position009_8_cmle.ics	46	1	0	1.083	3.171777894530657	1.0	2.8999742585323474	1.0	0.0	1.0	0.0830970720094293	1.4659483118603618	0.23899602186053864	0.4772602968008238	0.23899602186053864	0.015790778065966182	0.9073575033820297	0.5056246455121567	280.0	4.9700689812789385	127.0	0.29282703188533565
684	Jan26_100x_cp190_rep1_3R4_E-F-D_Position009_8_cmle.ics	46	2	0	0.8664	2.8000831891537454	1.0	2.6144546476378796	1.0	1.0317500441073144	1.0	0.235411739881758	2.110219940701698	0.5179336748864457	0.580117207696482	0.5471373205884741	0.48497408440834255	0.7736631519253097	0.898487772507756	116.0	2.1710394116947156	57.0	0.13142630564932387
685	Jan26_100x_cp190_rep1_3R4_E-F-D_Position009_8_cmle.ics	46	3	0	2.3826	0.30837972286705856	1.0	0.18095338215322607	1.0	3.0324	1.0	0.19482745138541352	4.290700939806319	0.9547769720846562	0.971553739066526	0.9550119856940806	0.9247230044139829	0.40345228396488175	0.876270051189853	258.0	5.016740173590577	172.0	0.3965846416084861
686	Jan26_100x_cp190_rep1_3R4_E-F-D_Position009_8_cmle.ics	46	4	0	0.4332	3.402986885390402	1.0	3.1930660646092304	1.0	0.7540056732031717	1.0	0.12225829378594354	2.2167799185363326	0.5053048981109178	0.6232774570672865	0.5018886548248294	0.35889141943947117	0.7883209475662546	0.7276415307169313	134.0	2.2456246351253952	51.0	0.11759195768623716
687	Jan26_100x_cp190_rep1_3R4_E-F-D_Position009_8_cmle.ics	47	1	0	1.5162	0.34322737772142936	1.0	0.4564894004982419	1.0	0.9077480443748005	1.0	0.31834613056826716	2.2811548854470103	0.6575806843609363	0.7595727563001266	0.6543373867569539	0.5100755931379533	0.7249605680494096	0.9976195537499639	272.0	5.142366066242323	238.0	0.5487624692024401
688	Jan26_100x_cp190_rep1_3R4_E-F-D_Position009_8_cmle.ics	48	1	0	1.9493999999999998	0.35997295121338985	1.0	0.42223406068342584	1.0	0.9479040472602467	1.0	0.3127095588242553	2.9625289875496685	0.6434622453399305	0.7596215754293273	0.6424164855447121	0.5073476331880455	0.7051762975726049	0.9934498974036645	288.0	5.570145108049412	257.0	0.5925712377522147
689	Jan26_100x_cp190_rep1_3R4_E-F-D_Position009_8_cmle.ics	49	1	0	1.7328	0.8843565177463794	1.0	0.47596109562528427	1.0	0.5595020986366908	1.0	0.32200179804013457	2.456248128828888	0.4973990409337144	0.6356544650793841	0.4946406291729947	0.36023382721659514	0.7933572754612307	0.9852092206327774	280.0	5.321147713885239	250.0	0.5764311651286135
690	Jan26_100x_cp190_rep1_3R4_E-F-D_Position009_8_cmle.ics	50	1	0	1.7328	0.7729789508798838	2.0	1.0260940888812389	2.0	1.8760524407658075	1.0	0.2735549788513459	2.6196326400692653	0.8771065857447066	0.9475577425420344	0.8755299311332838	0.8055225734117638	0.47868573467889514	0.9819858223889621	298.0	5.676595923400957	253.0	0.5833483391101568
691	Jan26_100x_cp190_rep1_3R4_E-F-D_Position009_8_cmle.ics	52	1	0	1.7328	0.5964333719298052	1.0	0.38183942979094576	1.0	1.4772412513556012	1.0	0.29042356023853216	2.981691884776015	0.8095454911948701	0.8846867100164577	0.8095454911948701	0.730028978908477	0.529576507026918	0.9899485851220395	258.0	4.969929675909738	210.0	0.48420217870803534
692	Jan26_100x_cp190_rep1_3R4_E-F-D_Position009_8_cmle.ics	53	1	0	1.7328	0.362678497874887	3.0	0.2624247186967698	1.0	0.0	1.0	0.3166818464094484	2.991213867162799	0.1378709442078743	0.31675294704671614	0.15125810591412786	0.01425091052734039	0.9402347002033885	0.9999722077529231	274.0	5.30408772235515	240.0	0.553373918523469
693	Jan26_100x_cp190_rep1_3R4_E-F-D_Position009_8_cmle.ics	53	2	0	1.083	0.368574698421229	1.0	1.9278620955413441	1.0	1.0024833655297731	1.0	0.2957864950993678	2.511168769047022	0.5051739877411929	0.5717109975826373	0.5039133302714666	0.465849790866943	0.8152965779976973	0.993228854901138	110.0	2.107168922483789	59.0	0.13603775497035278
694	Jan26_100x_cp190_rep1_3R4_E-F-D_Position009_8_cmle.ics	53	3	0	1.2995999999999999	1.6940271478801852	3.0	2.15494614556767	1.0	1.7882560483347225	1.0	0.23843161687255787	2.8037083582676123	0.7341997282120778	0.7827926870526509	0.7338273900988302	0.6806463562841034	0.6509003484354042	0.9883388517947715	146.0	2.8414705903556445	81.0	0.18676369750167077
695	Jan26_100x_cp190_rep1_3R4_E-F-D_Position009_8_cmle.ics	53	4	0	1.2995999999999999	0.2135256036719738	2.0	0.4287538602779952	2.0	2.232016612494693	1.0	0.28338322808811234	2.185396582082486	0.8406033767475793	0.8785024825690951	0.840835851813211	0.7787801296190244	0.5605717059246417	0.9874739651141958	206.0	3.8546594639116245	148.0	0.3412472497561391
696	Jan26_100x_cp190_rep1_3R4_E-F-D_Position009_8_cmle.ics	54	1	0	1.9493999999999998	0.15355678520990299	2.0	0.29020867720648846	1.0	1.7328	1.0	0.2971228858699556	3.080301880684032	0.8961477864505033	0.9418469698245276	0.8872809602270677	0.7565140654503469	0.5015540501524378	0.994428546228682	302.0	5.8362024937436745	269.0	0.6202399336783881
697	Jan26_100x_cp190_rep1_3R4_E-F-D_Position009_8_cmle.ics	54	2	0	1.083	0.4099928689764863	4.0	0.405550107332119	2.0	2.3825999999999996	1.0	0.24353888050015876	2.171859874080512	0.9237885912901247	0.9467840090442229	0.9224836734939325	0.8808420628525383	0.44533457903318363	0.9793959638885988	120.0	2.2370249866757526	61.0	0.1406492042913817
698	Jan26_100x_cp190_rep1_3R4_E-F-D_Position009_8_cmle.ics	56	1	0	1.5162	4.658588038519503	1.0	4.528604337461182	1.0	1.3880777203971526	1.0	0.16692573210400577	1.494379141357163	0.8045604545145267	0.913640964142342	0.8024681907872355	0.6840128937878479	0.5026306544020934	0.8448243001254186	280.0	5.204121469683137	180.0	0.4150304388926017
699	Jan26_100x_cp190_rep1_3R4_E-F-D_Position009_8_cmle.ics	57	1	0	1.7328	0.681895415634961	1.0	1.6531269933764543	3.0	1.0024833655297731	1.0	0.13620163081998402	1.9104469964700768	0.6126337112258012	0.7826377881498626	0.6126337112258012	0.4706251222620164	0.7515620184063353	0.7995359424950691	364.0	6.5430080466041	241.0	0.5556796431839834
700	Jan26_100x_cp190_rep1_3R4_E-F-D_Position009_8_cmle.ics	57	2	0	1.7328	1.9501841693291373	1.0	0.4902166413887864	3.0	0.8058225447605828	1.0	0.0475857976959377	1.4010507464521418	0.6643667695952876	0.8088653902055098	0.6640815677327	0.38890838987094617	0.7411227226563738	0.36498253078476733	606.0	10.87451144114302	306.0	0.7055517461174229
701	Jan26_100x_cp190_rep1_3R4_E-F-D_Position009_8_cmle.ics	58	1	0	1.5162	2.1037219221154904	1.0	0.334236895230025	1.0	0.10317500441073144	1.0	0.3028541812597983	2.96984746753917	0.2125126808448413	0.39317016551358563	0.20544796512424943	0.05549183399288959	0.9035590957946075	0.993514271453832	206.0	3.9716857081137245	153.0	0.35277587305871144
702	Jan26_100x_cp190_rep1_3R4_E-F-D_Position009_8_cmle.ics	58	2	0	1.083	0.8536922530416743	1.0	2.431955798665658	1.0	1.1368333649278028	1.0	0.21419949910839498	2.221038976030124	0.712069422484623	0.7778041803376075	0.7092636427611797	0.6002426496796659	0.6163078503351472	0.9290866381053482	132.0	2.4817922092997047	66.0	0.15217782759395398
703	Jan26_100x_cp190_rep1_3R4_E-F-D_Position009_8_cmle.ics	62	1	0	2.166	0.7137653903799608	1.0	2.7069447669441695	1.0	3.091809052734127	1.0	0.2539160155905801	2.5858452535217227	0.9913297286127566	0.9989215973274556	0.9925997038159526	0.9782317640170822	0.10347590424320202	0.9382093737511915	290.0	5.568030022279301	234.0	0.5395395705603823
704	Jan26_100x_cp190_rep1_3R4_E-F-D_Position009_8_cmle.ics	63	1	0	1.5162	0.4726262183638245	1.0	0.8448118733793228	2.0	0.7295574526778015	1.0	0.2898571046908421	2.3138185326035376	0.5775433157486811	0.6764819861489612	0.5729054679100932	0.42248585310564957	0.7233336817201419	0.9888835241379708	226.0	4.278208334178494	172.0	0.3965846416084861
705	Jan26_100x_cp190_rep1_3R4_E-F-D_Position009_8_cmle.ics	63	2	0	1.083	0.20686988738541517	2.0	0.7045711964365843	1.0	2.18723040467705	1.0	0.27959054898357405	2.543346123577102	0.9060012834295905	0.9300593377836671	0.9038886249802068	0.8711153336500238	0.42315638807364325	0.9993849718269973	122.0	2.3051256474269013	67.0	0.15448355225446841
706	Jan26_100x_cp190_rep1_3R4_E-F-D_Position009_8_cmle.ics	64	1	0	1.7328	0.1398549950184642	1.0	0.23381213525281233	1.0	2.166	1.0	0.2844528950677704	2.723677711706733	0.9793937931450536	0.9939543061025743	0.9706893728508269	0.885123197710996	0.38660998287756915	0.9915133549013649	214.0	4.1036568580758	157.0	0.3619987717007692
707	Jan26_100x_cp190_rep1_3R4_E-F-D_Position009_8_cmle.ics	64	2	0	1.083	1.529177304951127	1.0	0.6069664257485957	2.0	2.7543383802937043	1.0	0.3180264672001329	2.7890425922121826	0.9671472770677307	0.9816022166107917	0.9664276542018219	0.9466897348168194	0.3309781828783063	1.002338041160613	126.0	2.4179217200887786	75.0	0.17292934953858405
708	Jan26_100x_cp190_rep1_3R4_E-F-D_Position009_8_cmle.ics	65	1	0	2.166	0.22476903551131036	1.0	0.38802977359661994	1.0	0.815064591942846	1.0	0.2680459164667729	3.0033200491516365	0.6185754606477379	0.7523091818342922	0.6110892595490126	0.48336783959128454	0.6748955865381351	0.955064443533239	284.0	5.504159533068373	233.0	0.5372338458998677
709	Jan26_100x_cp190_rep1_3R4_E-F-D_Position009_8_cmle.ics	66	1	0	1.5162	0.29219106422851976	1.0	0.35227343896743063	1.0	0.0	1.0	0.25738988253955664	3.061622577021269	0.2637325881248584	0.440227770524703	0.2637325881248584	0.025690270929316687	0.9038511650921242	0.9638226078680319	204.0	3.9035850473625757	139.0	0.32049572781150915
710	Jan26_100x_cp190_rep1_3R4_E-F-D_Position009_8_cmle.ics	67	1	0	1.083	5.470361064844886	1.0	2.7958477344207284	1.0	0.2918229810711206	1.0	0.2993667739987017	2.676969462388405	0.3344082689509924	0.43379954726652975	0.3243084259896323	0.20001680681096015	0.8627039994179334	1.0035697723523687	102.0	1.951792523681294	53.0	0.12220340700726606
711	Jan26_100x_cp190_rep1_3R4_E-F-D_Position009_8_cmle.ics	67	2	0	1.5162	3.85383342187851	1.0	0.23443296485728052	2.0	0.10317500441073144	1.0	0.2648500727068435	2.765394089565826	0.2807525249607403	0.43786994679593905	0.2807525249607403	0.08313856690423795	0.8547546543473368	0.9856252929762799	204.0	3.9035850473625753	141.0	0.325107177132538
712	Jan26_100x_cp190_rep1_3R4_E-F-D_Position009_8_cmle.ics	68	1	0	1.5162	0.5657753791196312	1.0	0.4554263154687007	1.0	0.32626801153583	1.0	0.3011622441732246	2.2893580729036014	0.42190863014649727	0.5895588881945891	0.42499826425050335	0.234898979379296	0.7970213463652117	0.984682928714919	224.0	4.210107673427345	173.0	0.3988903662690006
713	Jan26_100x_cp190_rep1_3R4_E-F-D_Position009_8_cmle.ics	70	1	0	2.166	0.43978843215348395	2.0	0.17199126187831842	1.0	0.0	1.0	0.18605171782302307	2.816732819570597	0.06704653180785378	0.22458356113538214	0.06704653180785378	0.02393300864226635	0.9468721201029711	0.9199287999650974	278.0	5.463694292697866	188.0	0.4334762361767174
714	Jan26_100x_cp190_rep1_3R4_E-F-D_Position009_8_cmle.ics	71	1	0	1.5162	0.21220436000990409	1.0	0.35328730915766887	1.0	0.9512265400461283	1.0	0.2960825383572537	2.4184824817366666	0.6627416890574785	0.7500373180197741	0.6583074302372548	0.5333293820135926	0.6883350859092154	0.993274291243698	270.0	5.167886400852853	227.0	0.5233994979367811
715	Jan26_100x_cp190_rep1_3R4_E-F-D_Position009_8_cmle.ics	72	1	0	1.9493999999999998	0.2944374583544817	2.0	0.17047492723372681	2.0	0.65584944557845	1.0	0.2704398660025176	2.8830493225606237	0.5620863285242715	0.680434072286734	0.558466964929037	0.4053687226662645	0.7682916498869464	0.9898427545341186	288.0	5.570145108049411	239.0	0.5510681938629545
716	Jan26_100x_cp190_rep1_3R4_E-F-D_Position010_9_cmle.ics	1	1	0	1.7328	0.31257417458360515	1.0	0.2877160461434798	1.0	1.1112288054572363	1.0	0.3202615343143371	2.6392416774624543	0.708195902867011	0.7916567771293879	0.7066695039408101	0.5912688344532382	0.634604518177873	0.9938460501053851	276.0	5.30197263658504	244.0	0.5625968171655268
717	Jan26_100x_cp190_rep1_3R4_E-F-D_Position010_9_cmle.ics	2	1	0	1.083	0.3126537746257185	1.0	0.1949181243523069	1.0	1.0161559471409798	1.0	0.3281041094588522	2.9127241752336586	0.6515635239359467	0.722516508998034	0.650874598827147	0.5674054408280543	0.6438440723160804	1.013253370182504	128.0	2.4860223808399273	78.0	0.17984652352012742
718	Jan26_100x_cp190_rep1_3R4_E-F-D_Position010_9_cmle.ics	2	2	0	1.2995999999999999	2.295799840382933	1.0	0.7173498366326916	2.0	3.006993424869019	1.0	0.2991319523328198	1.7698368723503943	0.9985255322366542	0.9997521549913464	0.9971518827819132	0.9871582679414582	0.07562416712171154	0.9806469609430416	214.0	3.9866306138736998	161.0	0.37122167034282705
719	Jan26_100x_cp190_rep1_3R4_E-F-D_Position010_9_cmle.ics	4	1	0	2.166	0.39182542025299594	2.0	0.4202429451649157	1.0	0.32626801153583	1.0	0.27850006444818204	2.553367437316532	0.35238492797083054	0.5436519768620669	0.35238492797083054	0.1655041615906903	0.8519292158295474	0.9735805878530747	440.0	8.33505469457347	458.0	1.0560218945156201
720	Jan26_100x_cp190_rep1_3R4_E-F-D_Position010_9_cmle.ics	5	1	0	1.7328	0.33185143498935943	1.0	0.5710888408013389	1.0	0.687545504971255	1.0	0.3047046215684848	2.072217448984992	0.5781058380779394	0.7176815417616641	0.5735333161951561	0.39897255222578565	0.7237109645648817	0.9831116600443153	276.0	5.231756890063781	238.0	0.5487624692024401
721	Jan26_100x_cp190_rep1_3R4_E-F-D_Position010_9_cmle.ics	6	1	0	1.7328	0.2942294194481008	1.0	0.561450035274628	1.0	0.744005537498231	1.0	0.24638194830670251	2.612107783957438	0.5892848334835501	0.677782710269897	0.5902264910699472	0.4423862500056051	0.6814134745983915	0.9701508080055986	206.0	3.9716857081137236	138.0	0.3181900031509946
722	Jan26_100x_cp190_rep1_3R4_E-F-D_Position010_9_cmle.ics	6	2	0	1.2995999999999999	1.9977920557825934	1.0	1.286568726073178	1.0	1.0389843448820495	1.0	0.2853810895720952	2.725229833067058	0.6597163368623072	0.7308495993471174	0.6579451237831317	0.5844711695835632	0.6515396477679287	0.9876386506265523	142.0	2.752079766534188	85.0	0.19598659614372857
723	Jan26_100x_cp190_rep1_3R4_E-F-D_Position010_9_cmle.ics	7	1	0	0.8664	1.7843346187852964	1.0	4.75365240999894	1.0	0.10317500441073144	1.0	0.3058151952710448	2.1949149091122964	0.22241346495982522	0.3398925914586212	0.22241346495982522	0.07257110230291194	0.9064808695116856	1.0021205832533249	100.0	1.883691862930145	52.0	0.1198976823467516
724	Jan26_100x_cp190_rep1_3R4_E-F-D_Position010_9_cmle.ics	8	1	0	1.7328	0.49202991120879475	1.0	0.5412414397683212	1.0	0.913592684735068	1.0	0.31567657312140734	2.3992325087084083	0.6595437932357293	0.7572728767331178	0.66023514334976	0.510167905335621	0.6351255330192418	0.9953797635067221	272.0	5.1657713150827425	237.0	0.5464567445419256
725	Jan26_100x_cp190_rep1_3R4_E-F-D_Position010_9_cmle.ics	10	1	0	2.166	0.3194851607682198	1.0	0.4391633061572017	1.0	0.0	1.0	0.17517229205085807	2.8164277785145186	0.06921641791044776	0.22060744073748903	0.06921641791044776	0.024791483757682177	0.9581000890125291	0.9103896387306953	244.0	4.891114280938833	150.0	0.3458586990771681
726	Jan26_100x_cp190_rep1_3R4_E-F-D_Position010_9_cmle.ics	11	1	0	1.7328	0.6353675697169069	1.0	0.4239125047591639	1.0	0.5158750220536572	1.0	0.29734294307781217	2.5268955858657765	0.48893827618613545	0.6278985346493121	0.4878048780487805	0.3105208387952906	0.7848232409361294	0.9811702141762552	286.0	5.455233949617425	248.0	0.5718197158075845
727	Jan26_100x_cp190_rep1_3R4_E-F-D_Position010_9_cmle.ics	13	1	0	1.5162	0.3693158278487434	1.0	0.45838843527931505	1.0	1.2225574214657589	1.0	0.2457945131749938	2.489827097525596	0.8314453798748823	0.8948339999440607	0.831109743704491	0.7461331916202836	0.45380870676767077	0.9764684806655016	174.0	3.3033696152229064	107.0	0.2467125386750466
728	Jan26_100x_cp190_rep1_3R4_E-F-D_Position010_9_cmle.ics	14	1	0	1.9493999999999998	0.3141515826172041	1.0	0.4543297266304564	1.0	0.9342894015681998	1.0	0.29704115538856674	1.9460780783415648	0.5636156031656931	0.6828214594297385	0.5627688128267663	0.4263598935573049	0.7841968964442285	0.9905741079424236	440.0	8.311649445733048	473.0	1.0906077644233367
729	Jan26_100x_cp190_rep1_3R4_E-F-D_Position010_9_cmle.ics	14	2	0	0.8664	3.0418543716559134	1.0	0.6887646163768912	2.0	0.9733510449106972	1.0	0.3004098407371518	2.42361491704536	0.50848610363411	0.5732301219799567	0.5084324608072096	0.43255180843380187	0.780823370840615	1.0035929929098326	98.0	1.862401699859836	50.0	0.11528623302572269
730	Jan26_100x_cp190_rep1_3R4_E-F-D_Position010_9_cmle.ics	15	1	0	1.7328	0.322625808349399	1.0	0.49419993889282005	1.0	0.65253602307166	1.0	0.2978594854789702	2.489965781879856	0.4808705005421228	0.5908438362896812	0.4486858640662015	0.3362120810403585	0.8440816271010716	0.9864080588778634	298.0	5.653190674560538	264.0	0.6087113103758159
731	Jan26_100x_cp190_rep1_3R4_E-F-D_Position010_9_cmle.ics	15	2	0	1.5162	0.4126848340074949	2.0	0.8317969108668353	1.0	0.9512265400461282	1.0	0.3083110194447125	2.4498884284695754	0.5654028630121336	0.6446131527837954	0.5662305972835658	0.4395118092244949	0.7866471882793042	0.9950601519004202	244.0	4.657061792534635	199.0	0.4588392074423764
732	Jan26_100x_cp190_rep1_3R4_E-F-D_Position010_9_cmle.ics	16	1	0	1.7328	0.44312324876909087	1.0	0.3240017777206527	1.0	0.3720027687491155	1.0	0.32233803755576623	2.4140373986678965	0.41638652519522357	0.5910941275344048	0.41638652519522357	0.2538716426795532	0.8465889622427804	0.9973730836327747	264.0	5.033800165120667	229.0	0.5280109472578101
733	Jan26_100x_cp190_rep1_3R4_E-F-D_Position010_9_cmle.ics	17	1	0	1.083	0.5692396586409548	1.0	0.9070129037411426	1.0	0.6190500264643886	1.0	0.24435515803247665	2.222312499035605	0.6094710829294459	0.7220263979617249	0.6010900174326163	0.4718779333729239	0.7145974030414298	0.9752418379853617	146.0	2.747849594993965	82.0	0.18906942216218525
734	Jan26_100x_cp190_rep1_3R4_E-F-D_Position010_9_cmle.ics	18	1	0	2.166	0.3395460107515195	1.0	0.5064787741238885	1.0	0.9755754663213545	1.0	0.2911804790022285	2.3670659730454755	0.5908250459989389	0.7380306810100576	0.5889850884421316	0.4449333438688776	0.7505445520356084	0.9762679239884584	424.0	8.071112394649315	443.0	1.021436024607903
735	Jan26_100x_cp190_rep1_3R4_E-F-D_Position010_9_cmle.ics	19	1	0	1.5162	0.6022415872260486	1.0	0.5109116267001025	1.0	0.23070632344123612	1.0	0.31771522138686537	2.4946557646972907	0.3262025680337294	0.5069854350325795	0.3262025680337294	0.1493220582598697	0.8600770462325693	0.99523984017974	248.0	4.723047367515674	207.0	0.477285004726492
736	Jan26_100x_cp190_rep1_3R4_E-F-D_Position010_9_cmle.ics	20	1	0	1.5162	0.3396177826309195	2.0	0.3668372694823513	1.0	0.20635000882146287	1.0	0.3192024873239831	2.4932044146461396	0.3043570953546166	0.46551362049709005	0.30174468369454194	0.149395899691029	0.8759171558649994	0.9991618281046171	242.0	4.635771629464327	200.0	0.46114493210289076
737	Jan26_100x_cp190_rep1_3R4_E-F-D_Position010_9_cmle.ics	20	2	0	1.2995999999999999	0.5303475333879004	1.0	0.4862356783494815	2.0	0.41270001764292574	1.0	0.333219594839088	2.7627735620983285	0.3545402187298143	0.45326137799146593	0.3550779746013765	0.2603979393449561	0.8511044137922954	0.9939368786322913	164.0	3.150108302190523	114.0	0.26285261129864773
738	Jan26_100x_cp190_rep1_3R4_E-F-D_Position010_9_cmle.ics	22	1	0	1.5162	0.5484689848938912	1.0	1.5243290120511808	1.0	1.449626260897894	1.0	0.2815050773259216	2.5775175057791713	0.7894574531356697	0.8663546049298412	0.7894574531356697	0.7133290746084543	0.5587808586751192	0.9941847565462675	212.0	4.035556197324651	154.0	0.3550815977192259
739	Jan26_100x_cp190_rep1_3R4_E-F-D_Position010_9_cmle.ics	22	2	0	0.8664	0.7857188168411218	2.0	0.5273240795142956	1.0	1.242391573779135	1.0	0.3012912077705793	2.0734446056702436	0.7108707623851797	0.7758045685838271	0.7103420930898517	0.6417450492323281	0.6251002129881875	0.9769785311753223	126.0	2.324300724727099	73.0	0.16831790021755516
740	Jan26_100x_cp190_rep1_3R4_E-F-D_Position010_9_cmle.ics	23	1	0	1.7328	0.31428666273165	3.0	0.17390311004264433	2.0	0.0	1.0	0.27262562263248385	2.7993324123322747	0.12748749930351053	0.24620748576581858	0.12748749930351053	0.014723271829012346	0.9584734347067956	0.9859794349086712	266.0	5.1487113235526545	213.0	0.4911193526895787
741	Jan26_100x_cp190_rep1_3R4_E-F-D_Position010_9_cmle.ics	23	2	0	1.083	0.5708520633729817	1.0	2.0230802761137694	2.0	0.8508028822180275	1.0	0.2645999334001833	2.5892185830210006	0.48373310110138207	0.5557387638188673	0.48177054850352785	0.4053764861021972	0.8347620622642645	0.9985966912968279	118.0	2.239140072445864	62.0	0.14295492895189613
742	Jan26_100x_cp190_rep1_3R4_E-F-D_Position010_9_cmle.ics	23	3	0	1.2995999999999999	1.7844363290690215	3.0	2.0767585803178146	2.0	1.6921958908343169	1.0	0.30758805139602646	2.95957925811469	0.7288004077816964	0.7800310789086474	0.7288045351268023	0.674268892406304	0.6593678142368257	1.0100769802980833	146.0	2.8180653415152253	92.0	0.21212666876732977
743	Jan26_100x_cp190_rep1_3R4_E-F-D_Position010_9_cmle.ics	23	4	0	1.2995999999999999	0.23420487493307557	2.0	0.44164818337943745	1.0	2.1935306822312315	1.0	0.3147465334085093	2.529657722191497	0.8249531030412343	0.8613449366762077	0.8249902491471873	0.7816097884116532	0.5693736242373063	0.9976411575734884	172.0	3.282079452152598	119.0	0.27438123460122005
744	Jan26_100x_cp190_rep1_3R4_E-F-D_Position010_9_cmle.ics	24	1	0	1.2995999999999999	2.513904278835657	1.0	0.5678391324528809	1.0	1.3934633376079517	1.0	0.31057215406554073	2.1571025940773314	0.8491993761195453	0.9214155820273391	0.8491721324315673	0.7536932224515233	0.47676061146875914	0.9930659033166298	198.0	3.7460935627899703	146.0	0.3366358004351103
745	Jan26_100x_cp190_rep1_3R4_E-F-D_Position010_9_cmle.ics	25	1	0	0.8664	0.5518143259647478	1.0	0.6059014074906236	1.0	0.4377344716066809	1.0	0.3096022994467427	1.9050963867627468	0.5601548380135416	0.7036497531763373	0.5529119797146017	0.3903590407596234	0.7197925347234713	1.0002967900176538	126.0	2.3243007247270993	74.0	0.17062362487806956
746	Jan26_100x_cp190_rep1_3R4_E-F-D_Position010_9_cmle.ics	26	1	0	1.2995999999999999	0.4916865140321659	1.0	0.4143013494503627	1.0	0.3095250132321943	1.0	0.3077861314732113	2.4148704658720117	0.42209799408089443	0.580559026635975	0.421920420914173	0.2377112791844788	0.7898349739478078	1.0023078055745667	204.0	3.856774549681736	152.0	0.350470148398197
747	Jan26_100x_cp190_rep1_3R4_E-F-D_Position010_9_cmle.ics	27	1	0	1.083	0.491306285336706	1.0	0.27957119033596917	1.0	0.5556144027286182	1.0	0.3336643786881593	2.7016441561031144	0.49264318387824363	0.5655815889879635	0.4951780180863846	0.3848573958135711	0.7634314516933389	1.0175978314431469	124.0	2.37322630817805	75.0	0.17292934953858405
748	Jan26_100x_cp190_rep1_3R4_E-F-D_Position010_9_cmle.ics	27	2	0	1.2995999999999999	0.37524385019432654	2.0	3.529779807415701	1.0	0.3095250132321943	1.0	0.2839228261629219	2.0366269195748226	0.40593709816817386	0.5417299057737305	0.39490714391112797	0.22063860958283268	0.8424477603601092	0.9993418287802859	174.0	3.3033696152229064	115.0	0.2651583359591622
749	Jan26_100x_cp190_rep1_3R4_E-F-D_Position010_9_cmle.ics	30	1	0	1.9493999999999998	0.48465988216366357	1.0	0.23150894657409307	1.0	0.6921189703237084	1.0	0.2346444792530147	2.2542031777705582	0.6091165589745701	0.8025827811541117	0.6101500372692394	0.42674422326789496	0.6746835240208615	0.9521712070129872	284.0	5.433943786547115	218.0	0.5026479759921509
750	Jan26_100x_cp190_rep1_3R4_E-F-D_Position010_9_cmle.ics	31	1	0	1.083	0.49290802328238353	1.0	0.5476124817836903	1.0	0.42540144110901373	1.0	0.25802639206161404	2.162293236687287	0.4362999072679785	0.5578724381715627	0.43668274588873857	0.3220055639212884	0.804919545763807	0.9734872105418855	148.0	2.769139758064274	86.0	0.19829232080424306
751	Jan26_100x_cp190_rep1_3R4_E-F-D_Position010_9_cmle.ics	32	1	0	1.2995999999999999	0.6193038211157715	1.0	0.2912038654752868	1.0	0.2918229810711206	1.0	0.31385924326056147	2.5136868552688325	0.3702797389816003	0.5215186403508771	0.3702797389816003	0.2164132702182285	0.805745298362894	0.9923180300137502	200.0	3.8141942235411186	149.0	0.34355297441665367
752	Jan26_100x_cp190_rep1_3R4_E-F-D_Position010_9_cmle.ics	34	1	0	1.7328	0.4712001958886728	1.0	0.6718019151406182	1.0	0.7817319754002556	1.0	0.3146246864928445	2.5776595121090558	0.5959544684109545	0.7245842188131846	0.5955285776970928	0.47207189379404096	0.7230374208734331	0.996711827429091	270.0	5.1678864008528524	234.0	0.5395395705603823
753	Jan26_100x_cp190_rep1_3R4_E-F-D_Position010_9_cmle.ics	35	1	0	2.3826	0.30122644661187714	1.0	0.3475393925496145	1.0	0.6497999999999999	1.0	0.2866439219304992	2.8382844578584336	0.7929752550962645	0.9357900522234596	0.7929752550962645	0.38116023771246016	0.5741199526394916	0.9809402526002402	454.0	8.788354070991074	487.0	1.122887909670539
754	Jan26_100x_cp190_rep1_3R4_E-F-D_Position010_9_cmle.ics	36	1	0	1.7328	0.35207257523310664	1.0	0.40185828638257964	1.0	0.41270001764292574	1.0	0.3255332405698473	2.593818623193412	0.45486878397341807	0.5839435779150604	0.4214800716163685	0.2668133135474297	0.849780462979518	0.9941958478670884	276.0	5.301972636585039	246.0	0.5672082664865556
755	Jan26_100x_cp190_rep1_3R4_E-F-D_Position010_9_cmle.ics	37	1	0	1.9493999999999998	0.5554853049025981	1.0	0.36097171747351775	1.0	0.6606423714395955	1.0	0.2767545822591069	2.7175306113421938	0.5152573317945501	0.6486935805282084	0.5140921117572186	0.38553754123728556	0.7905829941958442	0.9846630874686653	310.0	5.99157889254617	270.0	0.6225456583389025
756	Jan26_100x_cp190_rep1_3R4_E-F-D_Position010_9_cmle.ics	38	1	0	1.2995999999999999	0.5758118900769378	1.0	0.5895236656929586	1.0	0.0	1.0	0.21468644700409975	1.8214387092057658	0.2342117174738748	0.4641381142620983	0.20779131324661013	0.03486312557810009	0.9573008877406582	0.9061649762861509	174.0	3.3033696152229064	100.0	0.23057246605144538
757	Jan26_100x_cp190_rep1_3R4_E-F-D_Position010_9_cmle.ics	39	1	0	1.5162	0.34153067544247817	1.0	0.35237280713780084	1.0	0.5963412819178956	1.0	0.31616033785491804	2.4556820605437557	0.5314306376034047	0.665278978974577	0.5311325779230616	0.3874604826612332	0.7628369659705841	1.0009690765929453	246.0	4.6783519556049455	204.0	0.47036783074494865
758	Jan26_100x_cp190_rep1_3R4_E-F-D_Position010_9_cmle.ics	40	1	0	1.5162	1.6567452471604873	1.0	4.0155033132983515	1.0	1.761934896820061	1.0	0.10526758365188271	2.0050993951338896	0.9956747498617872	0.9991165215883099	0.9866340014525903	0.9199395115394204	0.16958310793882947	0.49958841309971697	198.0	3.5588515720666116	85.0	0.19598659614372857
759	Jan26_100x_cp190_rep1_3R4_E-F-D_Position010_9_cmle.ics	41	1	0	1.083	0.6247071571860894	1.0	1.2954814625250073	1.0	0.1459114905355603	1.0	0.2953152701177966	2.673024066623335	0.35279478570017775	0.500480610968464	0.3467772730265324	0.16404634933175324	0.8228658230317711	0.9873545368779424	128.0	2.4392118831590874	74.0	0.17062362487806956
760	Jan26_100x_cp190_rep1_3R4_E-F-D_Position010_9_cmle.ics	42	1	0	1.5162	0.2529421186112822	1.0	0.3363530812423737	1.0	0.0	1.0	0.2893843039058611	2.2381759741193035	0.15781030933043666	0.3763920290678826	0.17074012790878815	0.02169354940571674	0.9366971819952116	0.9716285003273255	280.0	5.321147713885239	237.0	0.5464567445419256
761	Jan26_100x_cp190_rep1_3R4_E-F-D_Position010_9_cmle.ics	43	1	0	1.5162	0.3477206204159073	2.0	1.027770873914829	1.0	1.5627088357751586	1.0	0.31297254595863955	2.5545129861572833	0.8425262059783032	0.9025700389372109	0.8379827687971559	0.7506096807697763	0.511197029227853	0.9904114610615493	258.0	4.923119178228898	218.0	0.5026479759921509
762	Jan26_100x_cp190_rep1_3R4_E-F-D_Position010_9_cmle.ics	44	1	0	1.083	0.2102619232904549	1.0	0.8349074593071494	1.0	0.0	1.0	0.29740095743975503	2.65097459327289	0.1756149910916157	0.36057597132646363	0.1756149910916157	0.03304958479635746	0.9179442162015226	0.9850574018513905	154.0	2.9266312426368803	98.0	0.2259610167304165
763	Jan26_100x_cp190_rep1_3R4_E-F-D_Position010_9_cmle.ics	45	1	0	1.2995999999999999	0.8847712865937013	1.0	0.12424450479882922	1.0	0.0	1.0	0.10707156084460476	1.8334303547521893	0.07371785923671795	0.2747982914095871	0.09961193779837517	0.03684497054635808	0.9702980866256633	0.7299216841150807	168.0	3.1926886283311404	67.0	0.15448355225446841
764	Jan26_100x_cp190_rep1_3R4_E-F-D_Position010_9_cmle.ics	47	1	0	1.7328	0.3197846022006619	1.0	0.49304071400209154	1.0	0.0	1.0	0.21295473191787542	2.2406408406876843	0.13404516046855852	0.3139798925671016	0.13404516046855852	0.021666659346354703	0.9316608045853728	0.9231136834260566	304.0	5.834087407973565	230.0	0.5303166719183244
765	Jan26_100x_cp190_rep1_3R4_E-F-D_Position010_9_cmle.ics	50	1	0	0.8664	0.6669040448791513	1.0	0.8100321108926666	1.0	0.6921189703237084	1.0	0.31319262146556703	1.668157337600781	0.5211569252945344	0.6527647533364183	0.516779347990778	0.4031916592615039	0.7673889240965329	0.9550333752216759	130.0	2.3434758020272968	78.0	0.17984652352012742
766	Jan26_100x_cp190_rep1_3R4_E-F-D_Position010_9_cmle.ics	50	2	0	1.083	5.494974408795551	1.0	0.9621387701235635	2.0	1.3934633376079517	1.0	0.12611084434108952	1.1139837781756117	0.7909123296983198	0.8675526926809692	0.790171130921912	0.6823512790797669	0.5166922361913818	0.793720857903227	232.0	4.365484072229841	118.0	0.27207550994070556
767	Jan26_100x_cp190_rep1_3R4_E-F-D_Position010_9_cmle.ics	51	1	0	1.083	2.398466199152192	1.0	2.7300552513874408	1.0	1.8951854028581037	1.0	0.11587645513926687	1.9653444756930476	0.9481793378208698	0.979173550598076	0.9486702604722298	0.9132247009620196	0.30555597493300996	0.6299995151739654	162.0	2.894765650716015	66.0	0.15217782759395398
768	Jan26_100x_cp190_rep1_3R4_E-F-D_Position010_9_cmle.ics	52	1	0	1.9493999999999998	0.2662085309319257	1.0	0.3509461240578287	1.0	0.0	1.0	0.14445082156991793	2.4916320558912624	0.06953541211828297	0.23051069668738786	0.06953541211828297	0.024745984922976073	0.9657186898246471	0.9014461154497447	296.0	5.795737253373166	182.0	0.41964188821363063
769	Jan26_100x_cp190_rep1_3R4_E-F-D_Position010_9_cmle.ics	53	1	0	1.083	0.5566077190923534	1.0	0.3440691080778773	2.0	2.5558033639057705	1.0	0.32221463113741466	2.4601324868758945	0.983857418549211	0.997215915540924	0.9838006584175275	0.9601089794528324	0.1913307678954513	0.9862156173552883	156.0	2.9479214057071887	104.0	0.2397953646935032
770	Jan26_100x_cp190_rep1_3R4_E-F-D_Position010_9_cmle.ics	54	1	0	2.166	1.010577128677491	1.0	0.6698023058540306	1.0	0.2918229810711206	1.0	0.31451249533078535	2.206825930282401	0.35808882046584606	0.5253601090133251	0.35218015313560685	0.1535811376111843	0.8669097761646247	0.987656744708972	412.0	7.826345172025361	441.0	1.0168245752868743
771	Jan26_100x_cp190_rep1_3R4_E-F-D_Position010_9_cmle.ics	55	1	0	1.5162	0.3688592387823169	3.0	0.286558439710785	2.0	0.3720027687491155	1.0	0.2871210007844945	2.644425032081828	0.4125294218508877	0.570314326687762	0.40924430657958316	0.2583842532695275	0.8369334569873795	0.9839107531462651	238.0	4.476165059121611	185.0	0.426559062195174
772	Jan26_100x_cp190_rep1_3R4_E-F-D_Position010_9_cmle.ics	55	2	0	1.083	0.5176044007075287	2.0	0.4815542002489132	3.0	0.7857574237886386	1.0	0.2827433388230814	2.83971916507725	0.5280384393559148	0.6054568765295466	0.5282254921827506	0.46987475254469785	0.7409954787598717	1.0020435029279577	100.0	1.907097111770565	50.0	0.11528623302572269
773	Jan26_100x_cp190_rep1_3R4_E-F-D_Position010_9_cmle.ics	56	1	0	1.5162	0.38613510320185246	1.0	0.46028495754190124	1.0	0.8318234787411565	1.0	0.2516458821392326	2.2258868567729646	0.6476770030858203	0.7568136207677866	0.6476770030858203	0.5157123281759134	0.6428851606993551	0.9716912620635625	246.0	4.654946706764524	182.0	0.41964188821363063
774	Jan26_100x_cp190_rep1_3R4_E-F-D_Position010_9_cmle.ics	57	1	0	2.5991999999999997	0.42628169741319505	1.0	1.3853808168444728	1.0	1.679567386804093	1.0	0.25820908751714733	2.9994654331984214	0.7703679689501403	0.8475108649571409	0.7682754586859579	0.6915236331237801	0.6029633535146424	0.9812497175469872	440.0	8.54570193413724	441.0	1.0168245752868743
775	Jan26_100x_cp190_rep1_3R4_E-F-D_Position010_9_cmle.ics	58	1	0	1.9493999999999998	0.418506223128189	1.0	0.4366495244711437	1.0	2.3825999999999996	1.0	0.328098905566927	2.492572633763075	0.9168011147762283	0.9578257508954136	0.9039419967993729	0.8504675745996495	0.46680229971532533	0.9833318004893465	416.0	7.892330747006399	457.0	1.0537161698551054
776	Jan26_100x_cp190_rep1_3R4_E-F-D_Position010_9_cmle.ics	60	1	0	1.2995999999999999	0.3425654763300754	1.0	0.940531345587802	1.0	1.91474365959324	1.0	0.32234154342525395	2.06739603370774	0.9277918714655674	0.9602425876010782	0.9275276148195127	0.8831093758258021	0.29935159627137886	1.0014214819125284	200.0	3.790788974700699	151.0	0.3481644237376825
777	Jan26_100x_cp190_rep1_3R4_E-F-D_Position010_9_cmle.ics	61	1	0	1.5162	0.803849729390454	1.0	0.5311142680737753	1.0	1.8037310559294812	1.0	0.32696074983577506	2.6630196525234884	0.8865377733807649	0.9372092533731871	0.8858010398467594	0.8101253499484287	0.40389407118041926	1.003140668120797	232.0	4.435699818751101	190.0	0.4380876854977463
778	Jan26_100x_cp190_rep1_3R4_E-F-D_Position010_9_cmle.ics	62	1	0	1.7328	0.2567533015081449	1.0	0.3321601178167928	1.0	0.65253602307166	1.0	0.2974993043172152	2.6956317857793346	0.577809654370977	0.6930147893269903	0.574577609921287	0.40948232816145697	0.7495150606009418	1.0004631855435568	264.0	5.057205413961086	220.0	0.5072594253131798
779	Jan26_100x_cp190_rep1_3R4_E-F-D_Position010_9_cmle.ics	63	1	0	1.7328	0.6952509856072894	1.0	0.3758737220618782	1.0	1.5162	1.0	0.3176768979930317	2.9038452570814877	0.9244320678605462	0.9665856922081834	0.909150607555312	0.7672971812001007	0.4835790123830924	0.9939617759651286	244.0	4.7506827878963165	202.0	0.4657563814239197
780	Jan26_100x_cp190_rep1_3R4_E-F-D_Position010_9_cmle.ics	65	1	0	1.9493999999999998	0.4648594131469898	1.0	0.33943030033748656	1.0	1.7328	1.0	0.26166577367408683	2.47743578085888	0.9597572869803894	0.9957189833501028	0.9544797437172563	0.8013885836985979	0.4276641137390941	0.9490314442215441	308.0	5.829857236433344	260.0	0.5994884117337581
781	Jan26_100x_cp190_rep1_3R4_E-F-D_Position010_9_cmle.ics	66	1	0	1.5162	0.34813417414445647	1.0	0.3234946220833255	1.0	0.10317500441073144	1.0	0.27714930039612806	2.1029637277248687	0.28507830177288024	0.44229870695764933	0.28507830177288024	0.08253579097127797	0.8901827454249894	0.9832685842563161	246.0	4.584730960243266	191.0	0.4403934101582607
782	Jan26_100x_cp190_rep1_3R4_E-F-D_Position010_9_cmle.ics	67	1	0	1.5162	0.8818294080205412	2.0	1.6468126520697919	2.0	1.5510604201464577	1.0	0.31146492287627897	2.6299622318739995	0.7345557591201856	0.8069878605126715	0.7340938461778002	0.6720106707079724	0.6360417164367966	1.000906299759376	196.0	3.771613897400501	144.0	0.33202435111408135
783	Jan26_100x_cp190_rep1_3R4_E-F-D_Position010_9_cmle.ics	67	2	0	1.7328	3.5688941035481	1.0	0.4395399394972395	3.0	2.8158	1.0	0.2957276379766434	2.60073639566086	0.9745143426563627	0.989438282721861	0.9731623390440997	0.930554762633838	0.24313955146739258	0.9875482090392761	254.0	4.880538852088282	207.0	0.477285004726492
784	Jan26_100x_cp190_rep1_3R4_E-F-D_Position010_9_cmle.ics	68	1	0	1.7328	0.45710102526830887	1.0	0.3131809296308027	1.0	1.401081809291592	1.0	0.26446975517130494	2.839860087712644	0.8012756792577866	0.8816247253322173	0.8012756792577866	0.6922347493983467	0.5619377671245668	0.9741600761991623	282.0	5.342437876955548	229.0	0.5280109472578101
785	Jan26_100x_cp190_rep1_3R4_E-F-D_Position010_9_cmle.ics	69	1	0	1.5162	0.46865330875581446	1.0	0.5536015394265308	1.0	0.10317500441073144	1.0	0.31671718728551845	2.6047399019224966	0.28031041986001093	0.43793210637454044	0.2790509470163892	0.058426141296774675	0.8987698962242918	0.9983363499758661	232.0	4.4356998187511	187.0	0.4311705115162029
786	Jan26_100x_cp190_rep1_3R4_E-F-D_Position010_9_cmle.ics	70	1	0	1.7328	0.4926829196804161	1.0	0.5261366742301831	1.0	1.3828107060241546	1.0	0.31731953231732296	2.5292982270143316	0.7738933484045605	0.842461765968206	0.7722403294139644	0.6702970759836313	0.5680897576914723	0.991461801404041	270.0	5.167886400852853	235.0	0.5418452952208966
787	Jan26_100x_cp190_rep1_3R4_E-F-D_Position010_9_cmle.ics	71	1	0	1.9493999999999998	0.38151730230772873	1.0	0.3622424599900207	1.0	1.0987399361686254	1.0	0.27666540423593633	2.315721684641912	0.7050851797679137	0.7926354709426613	0.6848406783343486	0.5845454298561779	0.6146961726119572	0.9718217234963791	300.0	5.744696584152107	257.0	0.5925712377522147
788	Jan26_100x_cp190_rep1_3R4_E-F-D_Position010_9_cmle.ics	72	1	0	1.5162	0.36754804863229923	1.0	0.49363468164701435	1.0	0.9077480443748005	1.0	0.30692987816408457	2.305422466792406	0.655516655689972	0.7469112571369149	0.6523325888988477	0.5207261454965015	0.6700939292519588	0.9950349273771223	246.0	4.654946706764524	201.0	0.4634506567634053
789	Jan26_100x_cp190_rep1_3R4_E-F-D_Position010_9_cmle.ics	73	1	0	1.7328	0.5331122462737302	1.0	0.18584530969121218	1.0	1.0024833655297731	1.0	0.26352071010562766	2.656198695655557	0.6915204921901462	0.7726147046248327	0.6915204921901462	0.5883460212223685	0.6450265352396967	0.9779526932992965	226.0	4.371829329540174	164.0	0.3781388443243705
790	Jan26_100x_cp190_rep1_3R4_E-F-D_Position010_9_cmle.ics	74	1	0	1.5162	0.5285267973840501	1.0	0.4669984624740667	1.0	0.41270001764292574	1.0	0.30926947048343306	2.343668247058288	0.4150280596191478	0.5769915433221554	0.4150280596191478	0.2705748989250278	0.8319608148785129	0.9882238570037687	270.0	5.121075903172013	232.0	0.5349281212393534
791	Jan26_100x_cp190_rep1_3R4_E-F-D_Position010_9_cmle.ics	75	1	0	1.2995999999999999	0.3464424668093236	1.0	0.5967979198074821	1.0	0.0	1.0	0.28380753372595546	2.4188039696290398	0.25159662820546985	0.4275810305468951	0.25159662820546985	0.031075403487266947	0.9126578698411939	0.98877716034212	172.0	3.258674203312178	113.0	0.2605468866381333
792	Jan26_100x_cp190_rep1_3R4_E-F-D_Position010_9_cmle.ics	76	1	0	1.2995999999999999	0.3699640216834939	1.0	0.2809338590297636	1.0	0.41270001764292574	1.0	0.27451374210420326	2.4244625575883934	0.48434007326380923	0.6090202877856821	0.48434007326380923	0.34075745599496843	0.8007079551145818	0.9913764797512468	178.0	3.3927604390443635	117.0	0.26976978528019113
793	Jan26_100x_cp190_rep1_3R4_E-F-D_Position010_9_cmle.ics	77	1	0	1.2995999999999999	0.27947806902759104	1.0	0.2790265430400591	2.0	0.32626801153583	1.0	0.31024454638829513	2.569306889817069	0.4532145733642867	0.5976500686975885	0.4510731037096698	0.2803382764011939	0.7609079321569944	0.9935953035066809	160.0	3.0607174783690656	106.0	0.24440681401453213
794	Jan26_100x_cp190_rep1_3R4_E-F-D_Position010_9_cmle.ics	78	1	0	1.5162	0.5586208140306329	1.0	3.0976667958949915	1.0	0.65253602307166	1.0	0.15328880674151477	1.4840741584761536	0.6042180660565062	0.7485643077051961	0.5984250319391794	0.402398056422393	0.7163724626770442	0.7412538188971102	348.0	6.5833339816054	239.0	0.5510681938629545
795	Jan26_100x_cp190_rep1_3R4_E-F-D_Position010_9_cmle.ics	79	1	0	1.2995999999999999	4.8076702952777515	1.0	5.044040350350649	2.0	0.0	1.0	0.18783217550740808	1.552639599248219	0.18123740666113547	0.3704772628501442	0.18123740666113547	0.022047726285014422	0.8977285931246856	0.8167284016817941	202.0	3.6482423958880688	117.0	0.26976978528019113
796	Jan26_100x_cp190_rep1_3R4_E-F-D_Position010_9_cmle.ics	79	2	0	1.083	0.3551279923541398	1.0	0.21029618404661962	1.0	0.9077480443748005	1.0	0.2957864950993678	3.0807289792619197	0.5965548575718067	0.6681047765793529	0.5966536288570187	0.51689186519695	0.6860633215551359	1.0029354767145893	110.0	2.1305741713242092	59.0	0.13603775497035278
797	Jan26_100x_cp190_rep1_3R4_E-F-D_Position010_9_cmle.ics	79	3	0	1.2995999999999999	0.24246711942336371	2.0	0.5214392149793774	2.0	1.0841098665386142	1.0	0.2643994242775595	3.230971906800905	0.6674173284342776	0.7376298842400537	0.6688356840899213	0.5934297341077002	0.6673421160117383	0.9902646755633897	134.0	2.596703367731693	75.0	0.17292934953858405
798	Jan26_100x_cp190_rep1_3R4_E-F-D_Position010_9_cmle.ics	81	1	0	1.2995999999999999	0.40672261090363837	1.0	1.4757410231651438	1.0	1.8968493769622838	1.0	0.2743532130399526	2.7317106939308156	0.7807809980568073	0.8274837722743622	0.7818973002025882	0.7309587795096539	0.5702675478800838	0.9975148688908623	176.0	3.394875524814475	115.0	0.2651583359591622
799	Jan26_100x_cp190_rep1_3R4_E-F-D_Position010_9_cmle.ics	81	2	0	1.5162	1.1074368466588023	1.0	0.5731557603015259	1.0	2.5991999999999997	1.0	0.2873025184810246	2.979466874078601	0.9458469425724563	0.9701378839872659	0.9400607764501592	0.8799861495844875	0.33313137252646297	0.9927933704978645	190.0	3.684338159349155	132.0	0.30435565518790797
800	Jan26_100x_cp190_rep1_3R4_E-F-D_Position010_9_cmle.ics	81	3	0	1.9493999999999998	0.2649513847274311	2.0	0.4338824432957064	2.0	0.0	1.0	0.15891004362410613	1.9696229146958015	0.11401372638194071	0.2414706247157564	0.11401372638194071	0.0151413982717989	0.9534651122243016	0.8658818219519123	340.0	6.6620100712071	235.0	0.5418452952208966
801	Jan26_100x_cp190_rep1_3R4_E-F-D_Position010_9_cmle.ics	82	1	0	1.5162	0.3870143059355969	2.0	0.5361460867153611	1.0	0.5158750220536572	1.0	0.28356824877985487	2.0979293940651114	0.4967948970350829	0.6396346025121077	0.4967948970350829	0.3138500610308304	0.7513525768489385	0.9746368174072985	296.0	5.51487426728813	255.0	0.5879597884311858
802	Jan26_100x_cp190_rep1_3R4_E-F-D_Position010_9_cmle.ics	83	1	0	1.5162	0.5007200162050573	1.0	0.5051514818091928	1.0	1.3742323914031862	1.0	0.28915742382416054	2.2615761407782076	0.793799417394923	0.8604762209631124	0.7921508370946573	0.7061952473937493	0.5367265149972674	0.9904938729976892	240.0	4.544265719872757	188.0	0.4334762361767174
803	Jan26_100x_cp190_rep1_3R4_E-F-D_Position011_10_cmle.ics	1	1	0	1.2995999999999999	0.44424434482581404	1.0	4.026769302924105	1.0	1.4532932869245503	1.0	0.3425409035990164	1.9871254861394136	0.8117326397193654	0.8755207087618592	0.8109901937335565	0.7369449095112812	0.49737622833778955	0.9927256311516088	202.0	3.788673888930588	158.0	0.3643044963612837
804	Jan26_100x_cp190_rep1_3R4_E-F-D_Position011_10_cmle.ics	3	1	0	1.7328	0.38201354679480803	1.0	0.46634198443031305	1.0	3.0158307089227145	1.0	0.31268262028519817	2.5330739825413553	0.9890438487199068	0.9972448856557212	0.9862344761062658	0.9689622603593103	0.23049936836096754	0.990568713905795	282.0	5.389248374636386	249.0	0.5741254404680991
805	Jan26_100x_cp190_rep1_3R4_E-F-D_Position011_10_cmle.ics	4	1	0	1.2995999999999999	0.24983217859827184	1.0	0.3573556399841169	1.0	0.42540144110901373	1.0	0.28890164313983585	2.7089651074973746	0.5163910072298703	0.6390732120651899	0.5108448053877389	0.37911150726838555	0.7247237938988513	1.0088007392719223	148.0	2.839355504585534	91.0	0.20982094410681532
806	Jan26_100x_cp190_rep1_3R4_E-F-D_Position011_10_cmle.ics	5	1	0	1.083	0.8138483613010482	1.0	0.7700044096276824	1.0	0.2918229810711206	1.0	0.333219594839088	2.265474004647277	0.368194389248899	0.5169263335469063	0.37097624473840013	0.2249977696493889	0.836031546431734	0.9989462109831461	164.0	3.1032978045096837	114.0	0.26285261129864773
807	Jan26_100x_cp190_rep1_3R4_E-F-D_Position011_10_cmle.ics	6	1	0	1.7328	0.453340833733963	1.0	0.41323667839657285	1.0	0.41270001764292574	1.0	0.2883179289506577	2.5246801846703315	0.4193150958293206	0.5627489002837138	0.4139791943222537	0.27982248366693563	0.7928297342970403	0.9930213759979116	274.0	5.210466726993471	229.0	0.5280109472578101
808	Jan26_100x_cp190_rep1_3R4_E-F-D_Position011_10_cmle.ics	8	1	0	1.9493999999999998	0.47418962680447885	1.0	0.4785064065530668	1.0	0.3720027687491155	1.0	0.30782113884109585	2.3489202869215307	0.3917717432182163	0.5594980451149161	0.393449893208637	0.24716346529103309	0.8325352522951267	0.9960577494140668	308.0	5.876667734114181	282.0	0.650214354265076
809	Jan26_100x_cp190_rep1_3R4_E-F-D_Position011_10_cmle.ics	9	1	0	1.7328	0.5841216356661979	1.0	0.2267810216955175	2.0	0.10317500441073144	1.0	0.27969848982081386	2.5298792095168476	0.29564216934192505	0.4744673452478567	0.29564216934192505	0.07548607563418434	0.8894797798571632	0.9925999781086887	280.0	5.321147713885238	233.0	0.5372338458998677
810	Jan26_100x_cp190_rep1_3R4_E-F-D_Position011_10_cmle.ics	10	1	0	1.9493999999999998	0.49923193170251	1.0	0.21774823983248623	1.0	1.8810907217703936	1.0	0.29915055699154036	2.507947999861732	0.8648523718726527	0.9276250216675334	0.8664738256196914	0.8065739296238517	0.4494325657401085	0.9904266925358853	308.0	5.8532624852737625	278.0	0.6409914556230183
811	Jan26_100x_cp190_rep1_3R4_E-F-D_Position011_10_cmle.ics	13	1	0	1.5162	0.4570971473458199	1.0	0.401840327572328	1.0	2.166	1.0	0.30999150388869845	2.6383840779933756	0.9704315449666291	0.9897436278296001	0.9653268769928505	0.9066083417503417	0.3875301209853003	0.9892348775581598	246.0	4.701757204445367	202.0	0.4657563814239197
812	Jan26_100x_cp190_rep1_3R4_E-F-D_Position011_10_cmle.ics	15	1	0	1.083	0.35385794862180747	1.0	0.8044140485223883	1.0	0.9077480443748005	1.0	0.30483523818301894	2.7587312500874477	0.7467655703936862	0.824287731154674	0.7425648621751105	0.6404864952438263	0.6069234412305273	1.0032599012635128	140.0	2.6839791057830396	86.0	0.19829232080424306
813	Jan26_100x_cp190_rep1_3R4_E-F-D_Position011_10_cmle.ics	16	1	0	1.7328	0.4016836327328487	1.0	0.2549275997751888	1.0	0.10317500441073144	1.0	0.2921499543104342	2.3590821739919057	0.26376633175807157	0.42038838807037054	0.26376633175807157	0.051725507326952865	0.8942062361608759	0.9929435483231952	290.0	5.474409026917624	251.0	0.578736889789128
814	Jan26_100x_cp190_rep1_3R4_E-F-D_Position011_10_cmle.ics	17	1	0	2.166	0.6137077985473757	2.0	0.25578361607659444	2.0	2.3825999999999996	1.0	0.27641383175923906	2.3397756508441305	0.919061826976052	0.9600329610310936	0.918227068590904	0.8569772683366604	0.508864830257405	0.9706573358653524	368.0	7.053693349553105	349.0	0.8046979065195444
815	Jan26_100x_cp190_rep1_3R4_E-F-D_Position011_10_cmle.ics	20	1	0	1.7328	0.5215644244807732	1.0	0.4498405334431796	1.0	0.5836459621422412	1.0	0.28890181959335376	2.411120433547059	0.48679845175559855	0.6186718582004731	0.48677157251251807	0.3558082204405124	0.7995436659050393	0.9959249142010271	298.0	5.676595923400957	260.0	0.5994884117337581
816	Jan26_100x_cp190_rep1_3R4_E-F-D_Position011_10_cmle.ics	21	1	0	1.2995999999999999	2.6218370739910153	1.0	2.0593327051510313	2.0	0.0	1.0	0.2567992828564918	2.6594940853451328	0.08617761929020207	0.20156647987773815	0.08617761929020207	0.031159789437935133	0.9604081830849199	0.9738236954365616	114.0	2.243370243986086	58.0	0.13373203030983835
817	Jan26_100x_cp190_rep1_3R4_E-F-D_Position011_10_cmle.ics	22	1	0	1.2995999999999999	2.272576874234293	1.0	0.29590045456935954	1.0	0.8318234787411565	1.0	0.2564202848121884	2.7228600996597976	0.680910056748983	0.7765584376322632	0.6802449621241567	0.5809990239520441	0.6527823371815301	0.9739291090924126	146.0	2.794660092674805	84.0	0.1936808714832141
818	Jan26_100x_cp190_rep1_3R4_E-F-D_Position011_10_cmle.ics	23	1	0	1.7328	0.3007866011919163	1.0	0.44474230680520205	1.0	0.5158750220536572	1.0	0.28823698113166174	2.421399765565787	0.4880179935157724	0.6128652774360104	0.4921882757221366	0.3253100730015239	0.7674409611080271	0.985420415942867	278.0	5.299857550814929	234.0	0.5395395705603823
819	Jan26_100x_cp190_rep1_3R4_E-F-D_Position011_10_cmle.ics	24	1	0	1.7328	3.8501451974401877	2.0	0.28810617231159996	2.0	1.7630552482168842	1.0	0.28269019306678483	2.3951156803698774	0.8468732990961837	0.8984974655376059	0.8458439630179542	0.7670923477378674	0.49680489073925366	0.969861656110666	252.0	4.765627693656292	200.0	0.46114493210289076
820	Jan26_100x_cp190_rep1_3R4_E-F-D_Position011_10_cmle.ics	24	2	0	1.083	0.34929346815453627	2.0	3.7948423788961736	1.0	0.0	1.0	0.2380346288061772	2.246618213973137	0.16997004557959397	0.29185195333182756	0.16997004557959397	0.020958837664814108	0.9359501862736348	0.9703547623924699	130.0	2.413691548548556	68.0	0.15678927691498287
821	Jan26_100x_cp190_rep1_3R4_E-F-D_Position011_10_cmle.ics	25	1	0	1.7328	0.4285921899947023	1.0	0.5194031562294661	1.0	2.5574235661001126	1.0	0.29060384059697847	2.454115838940953	0.9470835530556044	0.9749791263842503	0.9470835530556044	0.9124626472139216	0.3135733734448219	0.9945801427235723	308.0	5.8532624852737625	274.0	0.6317685569809603
822	Jan26_100x_cp190_rep1_3R4_E-F-D_Position011_10_cmle.ics	26	1	0	1.5162	0.41758196565213873	1.0	0.3946906361444363	1.0	0.46141264688247224	1.0	0.31347656245750627	2.3429134728074836	0.48269540194318955	0.6331707562349155	0.47926078346432327	0.29285150690017947	0.8107196822935019	0.9946240556690014	290.0	5.497814275758044	260.0	0.5994884117337581
823	Jan26_100x_cp190_rep1_3R4_E-F-D_Position011_10_cmle.ics	27	1	0	1.2995999999999999	1.6172328526776267	2.0	2.4521875354110647	1.0	0.8508028822180275	1.0	0.2825870437667758	2.4855866552511925	0.6684944916379082	0.7513978298380675	0.666478630209716	0.5661833023626228	0.6181544406510352	0.9861534176603702	148.0	2.815950255745114	90.0	0.20751521944630086
824	Jan26_100x_cp190_rep1_3R4_E-F-D_Position011_10_cmle.ics	28	1	0	1.5162	0.5892048236372519	2.0	0.9075695993747919	1.0	0.9077480443748005	1.0	0.256064429317596	2.582499950193703	0.5953686705098672	0.6768378956723068	0.5953686705098672	0.4977509871100769	0.6822645231553566	0.9909944942163607	178.0	3.439570936725203	113.0	0.2605468866381333
825	Jan26_100x_cp190_rep1_3R4_E-F-D_Position011_10_cmle.ics	28	2	0	1.2995999999999999	0.5521842875387925	1.0	0.3808006135033673	2.0	0.639412489864916	1.0	0.26455915043708045	1.9366967260525658	0.48273872862560757	0.5858970910947665	0.47883706154967515	0.3808646811429819	0.7397568792117388	0.9783455469619908	206.0	3.854659463911625	143.0	0.3297186264535669
826	Jan26_100x_cp190_rep1_3R4_E-F-D_Position011_10_cmle.ics	31	1	0	1.7328	0.09867999781501277	1.0	0.35699287317725664	1.0	1.9493999999999998	1.0	0.2712050619646591	2.484089989259766	0.9014065986765519	0.9513356306102481	0.8994457916130055	0.8308504178800853	0.5133346608548486	0.9895314892056097	302.0	5.742581498381995	257.0	0.5925712377522147
827	Jan26_100x_cp190_rep1_3R4_E-F-D_Position011_10_cmle.ics	34	1	0	1.5162	0.5255827880012537	1.0	0.4840813072568704	1.0	0.3720027687491155	1.0	0.3201981259339606	2.510362968182193	0.44620721028090526	0.5965029000341181	0.4376492664619584	0.27104230638007504	0.8085905661217594	0.9933256266671261	222.0	4.235628008037876	176.0	0.4058075402505439
828	Jan26_100x_cp190_rep1_3R4_E-F-D_Position011_10_cmle.ics	39	1	0	2.166	0.7637563711827164	1.0	0.9271071886792289	1.0	1.7171743025207962	1.0	0.17039690795122592	2.482360292546053	0.8200002843372809	0.8659918395200387	0.7992057511954013	0.732905405725605	0.6230406117125233	0.7222147117261929	376.0	7.162259250674758	283.0	0.6525200789255905
829	Jan26_100x_cp190_rep1_3R4_E-F-D_Position011_10_cmle.ics	39	2	0	0.8664	7.884354838697039	1.0	7.734943018601304	1.0	0.10317500441073144	1.0	0.24920087695577656	1.124956126336482	0.26341953491898756	0.4477648720245288	0.263355559030789	0.05567797855149111	0.8942879118235222	0.8667628823423638	188.0	3.3119692636725486	121.0	0.27899268392224896
830	Jan26_100x_cp190_rep1_3R4_E-F-D_Position011_10_cmle.ics	40	1	0	1.7328	0.2955112238152252	2.0	0.26173088085659907	2.0	0.8754689432133618	1.0	0.2769353028914403	2.4458866393892267	0.5959348522081567	0.7142865448569369	0.5950627524244374	0.48390297599206195	0.7067505615544935	0.9822512296158551	296.0	5.6553057603306485	252.0	0.5810426144496424
831	Jan26_100x_cp190_rep1_3R4_E-F-D_Position011_10_cmle.ics	42	1	0	1.2995999999999999	2.472630947786759	1.0	3.5981776954630194	1.0	0.0	1.0	0.15830027786874898	3.284897726004442	0.17113780107233145	0.4103010491809351	0.17113780107233145	0.032077341210678866	0.918644244037581	0.8276760923415377	146.0	2.7010390973131257	66.0	0.15217782759395398
832	Jan26_100x_cp190_rep1_3R4_E-F-D_Position011_10_cmle.ics	43	1	0	1.2995999999999999	0.4075244781111907	1.0	0.7541777185900748	1.0	0.5158750220536572	1.0	0.32082999924994715	2.0907166329919433	0.5012816762441185	0.6255621278304717	0.5009296491132387	0.33431917457075	0.7859720119808877	0.9979753550396521	244.0	4.540035548332538	203.0	0.4680621060844342
833	Jan26_100x_cp190_rep1_3R4_E-F-D_Position011_10_cmle.ics	44	1	0	1.083	0.6458148281631835	3.0	4.311204136557965	1.0	1.482302948152367	1.0	0.2827433388230814	2.998289130613226	0.6527126887101	0.7008989376191773	0.6541996401473418	0.5973120359783256	0.7322282183458135	1.0096398401006115	100.0	1.930502360610985	50.0	0.11528623302572269
834	Jan26_100x_cp190_rep1_3R4_E-F-D_Position011_10_cmle.ics	44	2	0	1.9493999999999998	0.404196028540597	2.0	0.5679160204070317	1.0	2.8158	1.0	0.3022441494839103	2.703426890571283	0.9578465750667566	0.9811519796233866	0.9545707707336032	0.8853555236689008	0.396331570514955	0.9826728335331909	384.0	7.317635649477259	389.0	0.8969268929401227
835	Jan26_100x_cp190_rep1_3R4_E-F-D_Position011_10_cmle.ics	44	3	0	1.7328	0.5191629621090997	1.0	5.533916674602645	1.0	0.0	1.0	0.16506536470240996	2.4975444619382015	0.027788814724462867	0.1400753365593991	0.0408052787643555	0.01389267229637701	0.9845841631284838	0.9126861234263361	232.0	4.6463470583148805	135.0	0.31127282916945126
836	Jan26_100x_cp190_rep1_3R4_E-F-D_Position011_10_cmle.ics	46	1	0	2.166	0.1262568219822931	1.0	0.42692093473419784	1.0	0.0	1.0	0.22802661313338632	2.959689542521604	0.08242942593861384	0.2600000769828867	0.1319794609658273	0.020783454837989514	0.965078230390338	0.9150167017243953	304.0	5.97451890101608	238.0	0.5487624692024401
837	Jan26_100x_cp190_rep1_3R4_E-F-D_Position011_10_cmle.ics	47	1	0	1.9493999999999998	0.5523101396973188	1.0	0.21871889334766859	1.0	0.0	1.0	0.2512736249171332	2.272003048853024	0.2527788628857559	0.4727653680883554	0.2527788628857559	0.02030079193153166	0.9085776833603785	0.9595664443798773	328.0	6.206595609019372	280.0	0.6456029049440472
838	Jan26_100x_cp190_rep1_3R4_E-F-D_Position011_10_cmle.ics	49	1	0	1.2995999999999999	0.5782779139552466	1.0	0.3855473484263099	1.0	1.7307810795238614	1.0	0.30184140664634446	2.299150455050085	0.884371360636646	0.9356863839285714	0.8800890430900621	0.8244826038431677	0.4861707157055557	0.9910717722351332	216.0	4.078136523465269	164.0	0.3781388443243705
839	Jan26_100x_cp190_rep1_3R4_E-F-D_Position011_10_cmle.ics	51	1	0	1.083	3.972249816860559	1.0	4.594223233401268	1.0	0.0	1.0	0.1841601229867414	1.7151184319974213	0.08920563254811051	0.27200024295678404	0.08920563254811051	0.03187289310913821	0.9582725128813614	0.7474551964032338	136.0	2.5477777842807416	64.0	0.14756637827292504
840	Jan26_100x_cp190_rep1_3R4_E-F-D_Position011_10_cmle.ics	52	1	0	1.7328	0.3864577213032453	1.0	0.38369881734561495	1.0	1.0389843448820495	1.0	0.29060384059697847	2.6181124378503187	0.6591704604412226	0.7627551206822217	0.6572595672539405	0.5430590367344552	0.6841238456846221	0.9912773292034138	308.0	5.876667734114182	274.0	0.6317685569809603
841	Jan26_100x_cp190_rep1_3R4_E-F-D_Position011_10_cmle.ics	53	1	0	1.7328	0.8177538950637371	1.0	0.4656267778819046	4.0	0.0	1.0	0.23090706003884978	2.0955425719519276	0.12150147086071368	0.23083248939685827	0.11828309055882555	0.020095840725709226	0.9334353141443335	0.9337066527874346	240.0	4.567670968713177	168.0	0.3873617429664282
842	Jan26_100x_cp190_rep1_3R4_E-F-D_Position011_10_cmle.ics	53	2	0	0.8664	1.2278957379253197	3.0	2.6950345881834155	3.0	0.20635000882146287	1.0	0.2879988190020152	2.267023621058633	0.26048575206796165	0.38473604459030375	0.2632244211103412	0.1463893478718841	0.8748804887565936	0.9793412830850222	122.0	2.2817203985864816	68.0	0.15678927691498287
843	Jan26_100x_cp190_rep1_3R4_E-F-D_Position011_10_cmle.ics	53	3	0	0.8664	2.7647573598871045	3.0	1.1131945119577675	3.0	0.41270001764292574	1.0	0.1861285691764036	1.7109379677057943	0.372722957864092	0.48145116463233556	0.372722957864092	0.2564323188328549	0.7962283776352698	0.8722363132740615	118.0	2.145519077084184	52.0	0.1198976823467516
844	Jan26_100x_cp190_rep1_3R4_E-F-D_Position011_10_cmle.ics	55	1	0	1.083	0.3352810046057511	2.0	0.3344132570305939	3.0	1.6149442640886529	1.0	0.31278239450462825	2.3637426606078438	0.8964181472325548	0.9422714075580096	0.8963719397145916	0.8284314858027401	0.39138996589012315	0.9898040555085346	180.0	3.4140506021146724	127.0	0.29282703188533565
845	Jan26_100x_cp190_rep1_3R4_E-F-D_Position011_10_cmle.ics	56	1	0	1.9493999999999998	0.8130416556493252	1.0	0.6111751804514589	1.0	0.5556144027286182	1.0	0.2533054855772612	3.064906023014887	0.48151400626451024	0.6235783081555959	0.48151400626451024	0.3527680104669229	0.7785744242287796	0.9736128427416554	276.0	5.348783134265877	217.0	0.5003422513316366
846	Jan26_100x_cp190_rep1_3R4_E-F-D_Position011_10_cmle.ics	56	2	0	0.8664	0.5173721158994996	1.0	0.3055135767333284	1.0	1.3880777203971526	1.0	0.3793218153125536	2.485311576043367	0.7248557420529248	0.7830477802230621	0.7253819324698596	0.6573860424436567	0.6274445177688008	1.0124658934617436	108.0	2.0624735105730605	65.0	0.14987210293343953
847	Jan26_100x_cp190_rep1_3R4_E-F-D_Position011_10_cmle.ics	57	1	0	1.5162	0.41627393294870335	1.0	0.48823604366034534	1.0	0.639412489864916	1.0	0.261217473189161	2.9760356775442753	0.6110191715253201	0.7368604187353074	0.6086853205013961	0.4573074997241812	0.6904462407876667	0.9881909595406347	182.0	3.5055565117062404	118.0	0.27207550994070556
848	Jan26_100x_cp190_rep1_3R4_E-F-D_Position011_10_cmle.ics	59	1	0	1.5162	0.4301432060715528	2.0	2.265710289261791	1.0	0.0	1.0	0.22754496694066648	1.9891872477151475	0.13814286439559323	0.29338516993997527	0.13814286439559323	0.021092630271693072	0.9567144090623169	0.9215761472198035	270.0	5.097670654331594	199.0	0.4588392074423764
849	Jan26_100x_cp190_rep1_3R4_E-F-D_Position011_10_cmle.ics	60	1	0	1.7328	0.4693313313965207	1.0	0.32502862428115337	1.0	0.9077480443748005	1.0	0.27124997079285185	2.6005426064279913	0.5331192220623822	0.6393964738550065	0.5341719358112252	0.4384307428099874	0.7538514735796785	0.9778628445660426	278.0	5.346668048495768	227.0	0.5233994979367811
850	Jan26_100x_cp190_rep1_3R4_E-F-D_Position011_10_cmle.ics	60	2	0	1.7328	0.7070823686983807	1.0	0.9119017997243368	1.0	0.72222503087512	1.0	0.2627300053320099	2.6010925544221886	0.49424464443031907	0.5906616261304963	0.49301573494808915	0.36075630345812004	0.7779746868629767	0.9706976113176038	276.0	5.2551621389042	221.0	0.5095651499736944
851	Jan26_100x_cp190_rep1_3R4_E-F-D_Position011_10_cmle.ics	61	1	0	1.5162	0.3864369934887348	1.0	0.4800170871311813	1.0	0.8058225447605828	1.0	0.3092482823299623	2.5417774528659924	0.6263084862943669	0.7260486148303228	0.6240688446370319	0.5063324650664589	0.6868976555799317	1.002158704270126	216.0	4.124947021146109	166.0	0.3827502936453994
852	Jan26_100x_cp190_rep1_3R4_E-F-D_Position011_10_cmle.ics	62	1	0	1.5162	0.35230262817107805	1.0	0.863229794627766	1.0	0.41270001764292574	1.0	0.2698412531049864	2.863372873150175	0.5019680122645491	0.635310532526032	0.5019680122645491	0.34528495267296544	0.7500167982226428	0.9799574040636969	178.0	3.4161656878847833	116.0	0.2674640606196767
853	Jan26_100x_cp190_rep1_3R4_E-F-D_Position011_10_cmle.ics	63	1	0	1.5162	0.34903443784080895	1.0	0.5054214529054701	1.0	1.1321417835580119	1.0	0.281054210801599	2.2413178086089696	0.7504432320957908	0.8491248467758482	0.7499802715684366	0.619322815010443	0.5835525304601864	0.9868465184672515	244.0	4.586846046013377	190.0	0.4380876854977463
854	Jan26_100x_cp190_rep1_3R4_E-F-D_Position011_10_cmle.ics	64	1	0	1.5162	0.4971301958602344	2.0	0.2434121008616999	2.0	0.7748934119142009	1.0	0.2957276379766434	2.4800760677321683	0.6018686348718395	0.7262130901111223	0.6015979583254789	0.4527016902783618	0.6896404383129813	0.9985153222503158	254.0	4.83372835440744	207.0	0.477285004726492
855	Jan26_100x_cp190_rep1_3R4_E-F-D_Position011_10_cmle.ics	65	1	0	1.2995999999999999	0.3419737632839762	1.0	0.23535641628050977	1.0	0.687545504971255	1.0	0.2659493000774543	2.0565748756755973	0.6404246117554551	0.7395793198348732	0.6351720070768626	0.4808806762335365	0.6721759051203854	0.9886068325576776	188.0	3.5226165032363275	125.0	0.28821558256430674
856	Jan26_100x_cp190_rep1_3R4_E-F-D_Position011_10_cmle.ics	66	1	0	1.7328	0.37796727303145317	1.0	0.05898350487300113	1.0	0.20635000882146287	1.0	0.30856063069077144	2.6808854467371193	0.3449861935923138	0.5003688013012066	0.31760033286681544	0.1406267730831789	0.8434472197848458	0.9840943126076162	296.0	5.655305760330649	266.0	0.6133227596968448
857	Jan26_100x_cp190_rep1_3R4_E-F-D_Position011_10_cmle.ics	69	1	0	1.5162	0.4571734067433813	1.0	0.38694901349888694	1.0	0.5556144027286182	1.0	0.3142901650528789	2.1716108981119486	0.5206669318888922	0.6338658179555446	0.5158266262712815	0.38155277412247146	0.7420037537934847	0.9813905327905508	240.0	4.54426571987276	196.0	0.451922033460833
858	Jan26_100x_cp190_rep1_3R4_E-F-D_Position011_10_cmle.ics	70	1	0	1.2995999999999999	2.7147271830100745	1.0	2.6769403453896166	1.0	0.8508028822180275	1.0	0.12290549771744977	2.8202610025630053	0.5710783966447993	0.6524487439250748	0.5709296229649886	0.4717879054082775	0.6977757031460728	0.6167279262267195	154.0	2.7861997495943607	63.0	0.1452606536124106
859	Jan26_100x_cp190_rep1_3R4_E-F-D_Position011_10_cmle.ics	70	2	0	1.083	3.166133201532012	2.0	3.4256464168092684	2.0	0.0	1.0	0.20777101618180077	2.311200746244578	0.0803023647930629	0.24394455700865722	0.0803023647930629	0.020240304915199004	0.9451750646804731	0.9379339746319905	140.0	2.6605738569426194	71.0	0.16370645089652625
860	Jan26_100x_cp190_rep1_3R4_E-F-D_Position011_10_cmle.ics	70	3	0	1.2995999999999999	3.0583239293383584	1.0	1.5909459174530165	3.0	1.5510604201464577	1.0	0.0972595649523728	2.4812974854653005	0.8161086472930275	0.8663622709948	0.818272950111226	0.7142801479235446	0.5624433069157334	0.6280893394460768	170.0	3.05014204951851	65.0	0.14987210293343953
861	Jan26_100x_cp190_rep1_3R4_E-F-D_Position011_10_cmle.ics	72	1	0	1.2995999999999999	0.4234552172134871	2.0	0.21284297160247	1.0	1.7215306853589103	1.0	0.15150783157771566	1.2863802239686029	0.9330474883168561	0.968320557706248	0.9122568903558154	0.8167070242814031	0.4941584620639308	0.8206851525866198	304.0	5.623440168409783	194.0	0.44731058413980407
862	Jan26_100x_cp190_rep1_3R4_E-F-D_Position011_10_cmle.ics	73	1	0	1.5162	0.2206854676956733	1.0	2.963155972716041	2.0	0.0	1.0	0.26985505116896413	1.6480881340045967	0.1833963960045811	0.308293103698227	0.16758361240377506	0.020147436176227548	0.9331324770242101	0.9792916484923716	318.0	5.842687056423211	277.0	0.6386857309625038
863	Jan26_100x_cp190_rep1_3R4_E-F-D_Position011_10_cmle.ics	74	1	0	1.2995999999999999	3.26200374921147	1.0	0.7415879061560363	2.0	0.8533468100660392	1.0	0.32234154342525395	2.484260397656979	0.6624415210524212	0.7767836912044997	0.6652938275554133	0.550825036320258	0.6196595428906175	0.9949435765166438	200.0	3.790788974700699	151.0	0.3481644237376825
864	Jan26_100x_cp190_rep1_3R4_E-F-D_Position011_10_cmle.ics	75	1	0	1.083	0.4447209270617535	1.0	1.0636275544633504	1.0	2.7581305389706725	1.0	0.2493945472925561	1.7176406298259148	0.9698546222516314	0.9898643695740895	0.9685470546048174	0.9443194110398333	0.38751730862241496	1.0011453078763421	152.0	2.905341079566571	88.0	0.20290377012527194
865	Jan26_100x_cp190_rep1_3R4_E-F-D_Position011_10_cmle.ics	75	2	0	1.5162	0.3384053342859955	2.0	0.07034415491280825	2.0	1.2944547249242173	1.0	0.3141802940573674	2.8062281425628166	0.7252206025113224	0.8112942146075118	0.7257475918962505	0.6417423140777487	0.5986780587925776	1.0000858671204569	214.0	4.1036568580758	165.0	0.3804445689848849
866	Jan26_100x_cp190_rep1_3R4_E-F-D_Position011_10_cmle.ics	76	1	0	1.083	0.39490617073781314	2.0	0.5089227241853739	1.0	1.0317500441073144	1.0	0.3148577864191545	2.5744233949422703	0.7791424602172266	0.8593815778395217	0.7781321040666835	0.6822640397406753	0.5749701567783879	1.006202539385764	148.0	2.7925450069046938	95.0	0.21904384274887315
867	Jan26_100x_cp190_rep1_3R4_E-F-D_Position011_10_cmle.ics	77	1	0	1.083	0.33269936587210647	1.0	0.5294779948931583	1.0	0.72222503087512	1.0	0.32005861740572933	2.0520546327505653	0.6674189491917821	0.7651171312219456	0.6656367891138334	0.5058961183887274	0.6897204535670245	0.995403707134758	172.0	3.2586742033121783	120.0	0.2766869592617345
868	Jan26_100x_cp190_rep1_3R4_E-F-D_Position012_11_cmle.ics	2	1	0	1.083	0.4653099484483428	1.0	0.32208043349311993	1.0	1.0841098665386142	1.0	0.326473759011316	2.457711126662702	0.6604880540872367	0.7388090755153078	0.6602037747353936	0.5812565147351464	0.6924016454577716	1.000570795647679	140.0	2.6839791057830396	89.0	0.2052094947857864
869	Jan26_100x_cp190_rep1_3R4_E-F-D_Position012_11_cmle.ics	2	2	0	1.2995999999999999	0.8664938789161741	1.0	0.34701307910247897	2.0	0.751125369937127	1.0	0.27786103706875104	1.9768642599884443	0.5649701918679625	0.6589245176520998	0.5649701918679625	0.43450862932032513	0.7403623843586661	0.9809260727580775	212.0	3.9653404508033914	153.0	0.35277587305871144
870	Jan26_100x_cp190_rep1_3R4_E-F-D_Position012_11_cmle.ics	3	1	0	1.7328	0.18870878626461352	2.0	0.9552808425828495	1.0	1.969554495985222	1.0	0.2418762786325767	2.5888542086289226	0.9216445511913133	0.9572880612962439	0.9216445511913133	0.8540880905197212	0.38944854845621674	0.9489188360350823	282.0	5.3892483746363835	219.0	0.5049537006526654
871	Jan26_100x_cp190_rep1_3R4_E-F-D_Position012_11_cmle.ics	4	1	0	1.2995999999999999	0.694378684494231	1.0	1.5527760561007216	1.0	2.409544494405231	1.0	0.29896878435587376	2.4522003380005883	0.9985589596391541	0.9997891160447543	0.9971882139300569	0.9897779860582274	0.08725596788968697	0.9789917149084941	142.0	2.6818640200129287	87.0	0.20059804546475749
872	Jan26_100x_cp190_rep1_3R4_E-F-D_Position012_11_cmle.ics	5	1	0	1.7328	0.43008730116053134	1.0	0.6558856034189023	1.0	1.5661111030016057	1.0	0.29211481277626733	2.880116891446287	0.842284016132456	0.9084935350197965	0.8436591511079528	0.7579577861249804	0.4071659199938301	0.9846312422470962	264.0	5.080610662801506	218.0	0.5026479759921509
873	Jan26_100x_cp190_rep1_3R4_E-F-D_Position012_11_cmle.ics	6	1	0	1.7328	0.31729605366459557	1.0	0.5526278183338391	1.0	2.031340052282519	1.0	0.2992349829115049	2.1671262579332846	0.9148777486357816	0.9491561941934228	0.9116997518096351	0.8507045871711685	0.4707268420749331	0.9967324448789289	280.0	5.344552962725657	241.0	0.5556796431839834
874	Jan26_100x_cp190_rep1_3R4_E-F-D_Position012_11_cmle.ics	7	1	0	1.7328	0.35594092750404593	2.0	0.32035239831899626	2.0	0.10317500441073144	1.0	0.29337604177525306	2.5260171854834934	0.31258915682204513	0.495378793702859	0.29949431531831655	0.07714040437690593	0.9125002197024998	0.9812706779201729	274.0	5.210466726993473	231.0	0.5326223965788388
875	Jan26_100x_cp190_rep1_3R4_E-F-D_Position012_11_cmle.ics	8	1	0	1.2995999999999999	0.5042830806846256	1.0	1.6490895027307406	1.0	0.5158750220536572	1.0	0.285989317577587	2.092314275656994	0.47228181099695155	0.579453790473323	0.4769945512860721	0.3101815262253334	0.7748752569882618	0.9818936485478775	234.0	4.410179484140571	180.0	0.4150304388926017
876	Jan26_100x_cp190_rep1_3R4_E-F-D_Position012_11_cmle.ics	8	2	0	1.083	2.131046082552413	1.0	0.16069965372872827	1.0	0.2918229810711206	1.0	0.31252526369301753	2.963252079569676	0.31217409121891454	0.4176127691426325	0.31217409121891454	0.1893145827322185	0.8703879634746529	0.9977670982371094	108.0	2.0858787594134807	59.0	0.13603775497035278
877	Jan26_100x_cp190_rep1_3R4_E-F-D_Position012_11_cmle.ics	10	1	0	1.7328	5.993322274869321	1.0	5.910547129211553	1.0	0.0	1.0	0.18558411734780145	2.469344183377965	0.0626072665174387	0.18698078725598874	0.0626072665174387	0.022200156646565116	0.957838574004901	0.9296065943143869	234.0	4.691042470225608	145.0	0.33433007577459584
878	Jan26_100x_cp190_rep1_3R4_E-F-D_Position012_11_cmle.ics	10	2	0	1.5162	0.42554890251207683	1.0	0.49206200131884614	1.0	1.9319612809801423	1.0	0.23438440721173529	3.148650960020062	0.8756500190458255	0.9143558445004644	0.8731719217451969	0.8220756097874143	0.49753595991119615	0.973322063003705	154.0	2.996846989158139	87.0	0.20059804546475749
879	Jan26_100x_cp190_rep1_3R4_E-F-D_Position012_11_cmle.ics	11	1	0	1.7328	2.7723009617427756	2.0	0.43648605071375185	2.0	0.6921189703237084	1.0	0.2688653672342895	2.524977211432473	0.5847449372636874	0.6957975082571082	0.5847449372636874	0.42843544402433303	0.7085051560321926	0.9855677655331057	278.0	5.2764523019745075	226.0	0.5210937732762666
880	Jan26_100x_cp190_rep1_3R4_E-F-D_Position012_11_cmle.ics	12	1	0	1.5162	0.40305128315917454	1.0	0.7259318827719029	1.0	1.5782740824160237	1.0	0.3355687372207387	2.6153015357365295	0.8455066711324178	0.8983508380781939	0.8442169355282167	0.7655230677711069	0.4834228535455499	0.9957374896651632	238.0	4.54638080564287	200.0	0.46114493210289076
881	Jan26_100x_cp190_rep1_3R4_E-F-D_Position012_11_cmle.ics	13	1	0	1.7328	0.5649078841745975	1.0	0.3159264264376404	1.0	0.4773698211006071	1.0	0.29070580909847354	2.518169590403407	0.4969749241606689	0.6110483247367929	0.49161731091151656	0.3107543145569029	0.7760722107052188	0.9951099133357508	278.0	5.299857550814928	235.0	0.5418452952208966
882	Jan26_100x_cp190_rep1_3R4_E-F-D_Position012_11_cmle.ics	16	1	0	1.2995999999999999	4.029527451506587	1.0	4.10537895465492	1.0	0.639412489864916	1.0	0.07398039800842947	1.475600252440452	0.7225105644298715	0.8526809980536901	0.7090442040293875	0.4713182304360786	0.5877175421803912	0.49545991266087924	274.0	4.929603740908432	116.0	0.2674640606196767
883	Jan26_100x_cp190_rep1_3R4_E-F-D_Position012_11_cmle.ics	17	1	0	1.5162	0.21617691306913778	1.0	0.22029448608008015	1.0	1.5036929604517426	1.0	0.30320786969800045	2.3821048668620697	0.8236450457308101	0.9037161433094902	0.8215576333766249	0.7191370982614053	0.537230541695342	0.9737620116724508	278.0	5.22964180429367	240.0	0.553373918523469
884	Jan26_100x_cp190_rep1_3R4_E-F-D_Position012_11_cmle.ics	18	1	0	0.6497999999999999	0.34683283407729565	1.0	3.4425698649926	1.0	1.1995899459310506	1.0	0.14864356252333524	1.5183294485231922	0.9066312776187432	0.9572343736972291	0.9085767488396653	0.8114352019121203	0.4161196620863361	0.8798617764048356	158.0	2.7351590803732977	72.0	0.16601217555704068
885	Jan26_100x_cp190_rep1_3R4_E-F-D_Position012_11_cmle.ics	20	1	0	1.9493999999999998	0.41527556778088	1.0	2.047127805675128	1.0	0.913592684735068	1.0	0.2800946308998609	2.614557157642062	0.640791217880313	0.7602788537162649	0.6385720562876861	0.48935282453853624	0.7262502296327346	0.9718627336713983	308.0	5.876667734114181	269.0	0.6202399336783881
886	Jan26_100x_cp190_rep1_3R4_E-F-D_Position012_11_cmle.ics	21	1	0	1.2995999999999999	0.41893153488599144	1.0	0.5549874575318101	1.0	0.0	1.0	0.2664565197973608	1.6150976149486538	0.21765116316805763	0.4199953484095347	0.21765116316805763	0.02410172920171135	0.9342089475974128	0.9619139102527069	244.0	4.493225050651698	185.0	0.426559062195174
887	Jan26_100x_cp190_rep1_3R4_E-F-D_Position012_11_cmle.ics	22	1	0	1.9493999999999998	1.1504729883194054	1.0	1.0751106640488193	1.0	3.0324	1.0	0.2835195727443311	2.887223091021865	0.9893899528103195	0.9969954478949821	0.9827032218810348	0.9332517332389133	0.2340828290239623	0.9884657294039464	324.0	6.234231029400011	292.0	0.6732716008702206
888	Jan26_100x_cp190_rep1_3R4_E-F-D_Position012_11_cmle.ics	22	2	0	1.5162	0.5386055036820474	1.0	0.6119299146762288	1.0	3.8987999999999996	1.0	0.2723482521007374	2.280348314312393	0.9996927278240043	0.9998921495011406	0.9981360177932974	0.986937880147572	0.06624200103293747	0.9358555757352235	256.0	4.808208019796911	201.0	0.4634506567634053
889	Jan26_100x_cp190_rep1_3R4_E-F-D_Position012_11_cmle.ics	23	1	0	1.7328	0.5641322190524105	1.0	0.4817567923054003	1.0	1.0024833655297731	1.0	0.2522683171420137	2.1299078146429125	0.7081511761185552	0.8072692139937314	0.7075780782456105	0.5817754876403582	0.6548571622438851	0.9619681674871217	260.0	4.897598843618367	198.0	0.45653348278186184
890	Jan26_100x_cp190_rep1_3R4_E-F-D_Position012_11_cmle.ics	24	1	0	1.5162	0.6562098845650725	1.0	0.5427665391979314	1.0	0.5158750220536572	1.0	0.3098472248136559	2.577870049574084	0.47768314735956136	0.5987695730797756	0.4698997491645764	0.30604005033375276	0.7972640107783621	0.9781469515442592	276.0	5.231756890063781	240.0	0.553373918523469
891	Jan26_100x_cp190_rep1_3R4_E-F-D_Position012_11_cmle.ics	25	1	0	1.5162	0.765310622940294	2.0	0.426373525419196	2.0	1.680857471850398	1.0	0.30101892057661733	2.8355551421180127	0.812642952506132	0.8635262825621229	0.812642952506132	0.7504803894172885	0.5879693704823179	1.0003872288620264	210.0	4.037671283094762	157.0	0.3619987717007692
892	Jan26_100x_cp190_rep1_3R4_E-F-D_Position012_11_cmle.ics	25	2	0	1.2995999999999999	0.7278597683250656	1.0	1.4297827270638868	1.0	0.9755754663213545	1.0	0.2761165418194154	2.703914155922807	0.6159748024107442	0.6839382617665222	0.5862924286488034	0.4987649593437035	0.6955728729445568	0.9920822274088114	160.0	3.0607174783690656	100.0	0.23057246605144538
893	Jan26_100x_cp190_rep1_3R4_E-F-D_Position012_11_cmle.ics	26	1	0	1.7328	0.8779917043779811	1.0	0.7056853360380245	2.0	0.0	1.0	0.18396398096921354	1.967205636953968	0.07222801967822208	0.23231425524351226	0.07222801967822208	0.025893604577824157	0.9630111610223747	0.8888421233729105	264.0	5.104015911641927	173.0	0.3988903662690006
894	Jan26_100x_cp190_rep1_3R4_E-F-D_Position012_11_cmle.ics	27	1	0	1.5162	0.48189480353107894	1.0	0.400016143895084	1.0	1.4199491695140265	1.0	0.22504576864305792	2.134183378784959	0.8201266090067113	0.8995718976032062	0.8192488748856255	0.6807904575396119	0.5088790137656383	0.8570391506343813	280.0	5.2041214696831375	209.0	0.4818964540475209
895	Jan26_100x_cp190_rep1_3R4_E-F-D_Position012_11_cmle.ics	28	1	0	1.2995999999999999	0.42426286068909225	1.0	0.08528934752373789	1.0	1.403331779731213	1.0	0.30350133109819233	2.9173423131343945	0.7796058796111653	0.8504221345544882	0.7782123790898039	0.7105939675842947	0.5113246151835158	0.9724256678885028	154.0	2.97344174031772	99.0	0.22826674139093092
896	Jan26_100x_cp190_rep1_3R4_E-F-D_Position012_11_cmle.ics	29	1	0	1.083	4.442493807537555	1.0	NA	0.0	0.1459114905355603	1.0	0.242406840554768	2.6032468459070683	0.3809240295308407	0.5464336746844487	0.35910931174089067	0.16125267920933556	0.8014733136221697	0.895374242441633	144.0	2.703154183083237	80.0	0.18445797284115634
897	Jan26_100x_cp190_rep1_3R4_E-F-D_Position012_11_cmle.ics	31	1	0	1.7328	0.31542530844910716	1.0	0.20528949068994856	1.0	1.9819271143187867	1.0	0.274917407123514	2.358501553434961	0.8997798307718874	0.9479386116387498	0.8989898117768952	0.8461189777240545	0.3645320162508752	0.9796536682646984	280.0	5.321147713885237	231.0	0.5326223965788388
898	Jan26_100x_cp190_rep1_3R4_E-F-D_Position012_11_cmle.ics	32	1	0	1.5162	0.20223014264098688	2.0	0.6701475250082691	1.0	1.1321417835580119	1.0	0.29989527351976036	2.250044001522694	0.6764769517398882	0.7619463309093094	0.6759721137087565	0.5573171464631288	0.7160354500242354	0.9822881752751638	272.0	5.118960817401903	231.0	0.5326223965788388
899	Jan26_100x_cp190_rep1_3R4_E-F-D_Position012_11_cmle.ics	32	2	0	1.2995999999999999	0.33503748282801804	1.0	0.3824812572299743	2.0	1.0389843448820495	1.0	0.30389344048010053	2.366945078803347	0.6172065628944047	0.6903584951018691	0.6167437946992007	0.5331119658633331	0.7361559436411541	0.9889487834563893	156.0	2.924516156866769	101.0	0.23287819071195984
900	Jan26_100x_cp190_rep1_3R4_E-F-D_Position012_11_cmle.ics	33	1	0	0.8664	0.32854879855251606	1.0	0.6336606087149853	1.0	0.9590684260691023	1.0	0.23959699594637324	1.9160564542222347	0.7694752153966655	0.8468389839991048	0.763936443996867	0.6619671030547164	0.6115581681473993	0.9392392306282421	136.0	2.500967286599902	73.0	0.16831790021755516
901	Jan26_100x_cp190_rep1_3R4_E-F-D_Position012_11_cmle.ics	34	1	0	1.2995999999999999	0.2470236967114847	1.0	0.5456359712261717	1.0	0.8972608143895275	1.0	0.2261946710584651	2.243804160147448	0.7264031846370749	0.809557597147096	0.7130785746537537	0.5871121718377088	0.6576581200558146	0.8878015718974064	180.0	3.390645353274253	108.0	0.24901826333556107
902	Jan26_100x_cp190_rep1_3R4_E-F-D_Position012_11_cmle.ics	35	1	0	1.7328	0.36958700508928877	1.0	0.3445710713607248	1.0	2.014971786093599	1.0	0.2738820041728356	2.5031800318040593	0.8990454019817545	0.9468263206028403	0.8988375520569585	0.8255685640215559	0.4568403048842063	0.9737294444937808	308.0	5.829857236433342	266.0	0.6133227596968448
903	Jan26_100x_cp190_rep1_3R4_E-F-D_Position012_11_cmle.ics	37	1	0	1.9493999999999998	0.2992170053836436	2.0	0.4327165808515953	1.0	0.0	1.0	0.21017673731536193	2.392834890973468	0.06390015600624024	0.2857588589257856	0.12309338087809227	0.022598618230443502	0.9635613864941457	0.9094140488049437	300.0	5.814912330673366	224.0	0.5164823239552377
904	Jan26_100x_cp190_rep1_3R4_E-F-D_Position012_11_cmle.ics	38	1	0	1.7328	0.34552857158890377	1.0	0.3710790233984084	1.0	1.8177762540415314	1.0	0.29403649095369594	2.2290285142108317	0.8544924000014269	0.9188168188093276	0.8542391261696078	0.7676676333879121	0.4921802499959248	0.9954454958799703	312.0	5.919248060254801	281.0	0.6479086296045616
905	Jan26_100x_cp190_rep1_3R4_E-F-D_Position012_11_cmle.ics	40	1	0	1.7328	0.26367861860783615	1.0	0.23332744051379065	1.0	0.8344252714560013	1.0	0.29291332831381095	2.442278037803005	0.6129115698479716	0.7449601989219499	0.6127738931628923	0.47574595731188357	0.7413283801790242	0.9899231818032578	282.0	5.365843125795967	241.0	0.5556796431839834
906	Jan26_100x_cp190_rep1_3R4_E-F-D_Position012_11_cmle.ics	41	1	0	1.5162	0.275862283460002	1.0	0.4403432717424029	1.0	0.42540144110901373	1.0	0.3222532144062056	2.5214917767179394	0.42315071615820066	0.5769252687967782	0.4205102389726834	0.2766564720185403	0.8275794294340925	0.9926349760885034	250.0	4.7677427794264045	211.0	0.48650790336854977
907	Jan26_100x_cp190_rep1_3R4_E-F-D_Position012_11_cmle.ics	42	1	0	1.9493999999999998	0.37518110493029266	1.0	0.4948374923961008	1.0	2.1969426868455963	1.0	0.2785597541089802	1.9498689037200039	0.8969985882727218	0.953553426918259	0.8964120255303919	0.8223994889944922	0.4939155084648697	0.9854480793473102	404.0	7.624158275542028	403.0	0.929207038187325
908	Jan26_100x_cp190_rep1_3R4_E-F-D_Position012_11_cmle.ics	43	1	0	1.5162	0.6916974330095059	1.0	0.2519364188598263	1.0	2.3825999999999996	1.0	0.3101508947258935	2.600839521330914	0.9473822738984679	0.967137586464846	0.9338364994782095	0.867018451990654	0.40559225779913016	0.9928557242023643	250.0	4.744337530585983	207.0	0.477285004726492
909	Jan26_100x_cp190_rep1_3R4_E-F-D_Position012_11_cmle.ics	43	2	0	1.5162	0.27496753733527823	2.0	0.34918157630931945	2.0	0.6921189703237084	1.0	0.30964151091338277	2.219565687158454	0.520770033523887	0.6411662710909578	0.516565694812571	0.35960717946823545	0.7892006628104739	0.9930904822899961	266.0	5.008279830510135	227.0	0.5233994979367811
910	Jan26_100x_cp190_rep1_3R4_E-F-D_Position012_11_cmle.ics	44	1	0	1.9493999999999998	0.43656576421632387	1.0	0.3312579263504571	1.0	0.9535025770009804	1.0	0.3285209392473843	2.5201665950390053	0.5811912916120648	0.7206378222422888	0.5782730786596042	0.4352365954916363	0.7662362031555354	0.9744350095606318	414.0	7.800824837414834	454.0	1.0467989958735622
911	Jan26_100x_cp190_rep1_3R4_E-F-D_Position012_11_cmle.ics	46	1	0	1.2995999999999999	1.5707002728487276	2.0	3.616791169617451	1.0	0.5158750220536572	1.0	0.2667602850650871	2.5719201395368434	0.5251795865996085	0.6369353675554681	0.5204686578067489	0.3874434548059903	0.7382661665190116	0.9851816955113397	164.0	3.126703053350103	102.0	0.23518391537247432
912	Jan26_100x_cp190_rep1_3R4_E-F-D_Position012_11_cmle.ics	47	1	0	1.5162	0.44779027604116645	1.0	0.2557639132386763	1.0	0.9971598751598192	1.0	0.296756857073788	2.0016878447856272	0.6636745686959568	0.7781045969631526	0.6628282205008047	0.5452858822450324	0.6400480955522885	0.9887094741567095	280.0	5.250931967363979	240.0	0.553373918523469
913	Jan26_100x_cp190_rep1_3R4_E-F-D_Position012_11_cmle.ics	48	1	0	1.083	5.202441156998248	1.0	5.123611045275124	1.0	1.2944547249242173	1.0	0.12138298090001715	1.335167174679464	0.8133453670761631	0.9089068499663565	0.8120842415720151	0.6616658138288657	0.4832340158531086	0.6436152053634719	216.0	3.8440840350610697	104.0	0.2397953646935032
914	Jan26_100x_cp190_rep1_3R4_E-F-D_Position012_11_cmle.ics	48	2	0	1.083	0.862070900802737	1.0	0.32340717407228425	1.0	0.0	1.0	0.29064899138885836	2.220713701366903	0.1369590355814675	0.2821919408842383	0.13641107050618273	0.022529019988637784	0.9477526771790227	0.9509571922498921	152.0	2.8585305818857316	95.0	0.21904384274887315
915	Jan26_100x_cp190_rep1_3R4_E-F-D_Position012_11_cmle.ics	50	1	0	1.7328	0.49695321625291355	1.0	0.6366462002302858	2.0	0.8254000352858515	1.0	0.2507403676960083	1.5050352707366104	0.5750343174216499	0.7446952999632659	0.5752566556464243	0.414126694120604	0.7781297605145625	0.958148237697148	426.0	7.905160566996269	414.0	0.954570009452984
916	Jan26_100x_cp190_rep1_3R4_E-F-D_Position012_11_cmle.ics	51	1	0	1.2995999999999999	3.591167511838678	1.0	4.153996294351557	1.0	0.0	1.0	0.10770006872431014	2.8079801266965316	0.08552789636118349	0.2053002162222099	0.08552789636118349	0.03068692132838055	0.972974552957649	0.7972053140100206	166.0	3.171398465260831	66.0	0.15217782759395398
917	Jan26_100x_cp190_rep1_3R4_E-F-D_Position012_11_cmle.ics	53	1	0	2.166	0.46781708569389335	1.0	0.7900768786224766	1.0	3.102819514834694	1.0	0.24426900265031906	1.9417992793471823	0.9569417391472046	0.9802239021850231	0.9560700441633078	0.917938209939637	0.47134480248160077	0.9620456803625896	488.0	9.267313087388432	501.0	1.1551680549177414
918	Jan26_100x_cp190_rep1_3R4_E-F-D_Position012_11_cmle.ics	54	1	0	1.9493999999999998	0.5342812452543104	1.0	0.15420772779107333	1.0	0.0	1.0	0.21786729875066202	2.645725888174371	0.1425584785937629	0.2986832573791687	0.12438908093932531	0.023077381552765983	0.9516921532158037	0.9016416239344258	292.0	5.753156927232547	219.0	0.5049537006526654
919	Jan26_100x_cp190_rep1_3R4_E-F-D_Position012_11_cmle.ics	55	1	0	1.5162	5.73082063348314	2.0	0.7125052441418316	1.0	0.20635000882146287	1.0	0.2908994312046361	1.9661053444554348	0.3348222187031327	0.5070004005551881	0.3285158032994569	0.15164739965161014	0.8463552461890546	0.9799901890637313	216.0	4.031326025784429	161.0	0.37122167034282705
920	Jan26_100x_cp190_rep1_3R4_E-F-D_Position012_11_cmle.ics	55	2	0	1.083	0.4157473355562791	1.0	3.4287940407714106	2.0	0.0	1.0	0.21128366681908478	2.1629157927032994	0.06421458579798978	0.1805781967564345	0.06421458579798978	0.023278777095695428	0.9770043089100771	0.8581677272257836	116.0	2.2412551582159748	54.0	0.12450913166778053
921	Jan26_100x_cp190_rep1_3R4_E-F-D_Position012_11_cmle.ics	56	1	0	1.7328	0.43300888633009355	1.0	0.7436785994499949	1.0	0.10317500441073144	1.0	0.29337604177525306	2.2505477990685976	0.29687540359728953	0.4820221623343637	0.29687540359728953	0.05284433844484816	0.8755647760584568	0.9878024274766495	274.0	5.187061478153051	231.0	0.5326223965788388
922	Jan26_100x_cp190_rep1_3R4_E-F-D_Position012_11_cmle.ics	57	1	0	1.7328	3.513145806872335	1.0	0.5431442653735953	1.0	2.785725119089749	1.0	0.0878169276972322	2.889711641033047	0.9719376947983176	0.9911527521408903	0.9724521136563077	0.950990256301631	0.20077940998475974	0.5963565924940469	202.0	3.6248371470476486	80.0	0.18445797284115634
923	Jan26_100x_cp190_rep1_3R4_E-F-D_Position012_11_cmle.ics	57	2	0	1.2995999999999999	0.4429458442535159	1.0	2.968766713221683	1.0	1.1535316172061807	1.0	0.31374480427764617	2.269992044756948	0.7068720307440918	0.7850258722425636	0.7047311404968681	0.5919996520107725	0.6220178683858292	0.9820197851622324	208.0	3.9227601246627737	158.0	0.3643044963612837
924	Jan26_100x_cp190_rep1_3R4_E-F-D_Position012_11_cmle.ics	59	1	0	1.7328	0.46266848888553797	1.0	0.24179697184491794	2.0	0.0	1.0	0.3145139984161779	2.4933317423994126	0.2693149581885242	0.40243140557825713	0.2172715871701012	0.022578659718912115	0.9047508314164208	0.9989208259513217	256.0	4.8784237663181695	216.0	0.49803652667112214
925	Jan26_100x_cp190_rep1_3R4_E-F-D_Position012_11_cmle.ics	61	1	0	1.5162	0.500329411865569	1.0	0.5192988327489821	1.0	0.7252201245704302	1.0	0.2840253791836332	2.0237739819553937	0.597978176098568	0.7150058437373704	0.5977324114428024	0.44806173608152833	0.6755791803077491	0.9986059785736112	238.0	4.429354561440768	184.0	0.42425333753465955
926	Jan26_100x_cp190_rep1_3R4_E-F-D_Position012_11_cmle.ics	62	1	0	1.7328	0.12063036705263079	2.0	0.5751297140085893	1.0	1.3934633376079517	1.0	0.12437252221386283	2.5890390559498817	0.8076481419153022	0.8999707972836524	0.8069254984260231	0.7002860876279475	0.47133736447604707	0.7092519352278555	310.0	5.546879164578188	181.0	0.41733616355311615
927	Jan26_100x_cp190_rep1_3R4_E-F-D_Position012_11_cmle.ics	63	1	0	2.166	0.48324835791515275	2.0	0.583792884077273	3.0	0.8058225447605828	1.0	0.30819722876868744	2.1367098533321767	0.5408447513176026	0.6729467127719239	0.5392996556962402	0.38380769502189505	0.7796286174896756	0.9774628731535345	448.0	8.467025844535543	495.0	1.1413337069546547
928	Jan26_100x_cp190_rep1_3R4_E-F-D_Position012_11_cmle.ics	64	1	0	2.166	0.2868245257083936	1.0	0.30192217479332584	1.0	2.3825999999999996	1.0	0.3105682304379016	2.582834592169463	0.9782430593036833	0.997104593729236	0.974639122497296	0.8578520020557062	0.3474303274598723	0.9832134658338153	428.0	8.183908467311191	464.0	1.0698562424787068
929	Jan26_100x_cp190_rep1_3R4_E-F-D_Position012_11_cmle.ics	65	1	0	1.7328	0.4787739251757049	1.0	0.5659509330620166	1.0	0.5963412819178956	1.0	0.32082999924994715	2.729937033183156	0.5255021373777595	0.6697873357927817	0.5255021373777595	0.39075950108332846	0.7344688256246168	1.0023703018292998	244.0	4.703872290215474	203.0	0.4680621060844342
930	Jan26_100x_cp190_rep1_3R4_E-F-D_Position012_11_cmle.ics	66	1	0	2.166	0.4200162556145207	1.0	0.46649964676057665	1.0	1.2466683216206906	1.0	0.2813313892748336	2.6899032436230055	0.7040797993350055	0.802886309280756	0.6986128448929593	0.579724668961092	0.7336644047310842	0.9860420383146714	400.0	7.675198944763087	399.0	0.9199841395452671
931	Jan26_100x_cp190_rep1_3R4_E-F-D_Position012_11_cmle.ics	67	1	0	1.9493999999999998	0.3229643719698424	2.0	0.22855842986731242	1.0	0.5689355674538337	1.0	0.2935643801854462	2.7152284930361654	0.4296985049769248	0.5542325262854786	0.4272314445144872	0.3038356175044555	0.8360231200488702	0.9842626490699522	360.0	6.898316950750611	348.0	0.8023921818590299
932	Jan26_100x_cp190_rep1_3R4_E-F-D_Position012_11_cmle.ics	67	2	0	1.5162	0.5006538720369104	1.0	1.5149147934576552	1.0	0.8533468100660392	1.0	0.30081470934661814	2.5695993857544686	0.5060723152233974	0.6242742795327372	0.5059789249219802	0.4070114714420241	0.7946444246060167	0.9912370312076306	218.0	4.146237184216417	166.0	0.3827502936453994
933	Jan26_100x_cp190_rep1_3R4_E-F-D_Position012_11_cmle.ics	68	1	0	1.2995999999999999	4.358130391953614	1.0	4.929512284778917	1.0	0.20635000882146287	1.0	0.10334288426530869	2.321978807210524	0.3214318513880192	0.47299311208515965	0.31176372364850763	0.14994573158004593	0.8639211986635104	0.5961615205598978	180.0	3.250213860231733	73.0	0.16831790021755516
934	Jan26_100x_cp190_rep1_3R4_E-F-D_Position012_11_cmle.ics	69	1	0	1.5162	0.8619109008206396	1.0	0.47754680841959607	1.0	0.2918229810711206	1.0	0.27576914664657454	2.587732238873702	0.41499584701617737	0.5531251890845283	0.41499584701617737	0.2088538314713664	0.8293114014457242	0.9708996696699451	228.0	4.369714243770065	170.0	0.39197319228745714
935	Jan26_100x_cp190_rep1_3R4_E-F-D_Position012_11_cmle.ics	70	1	0	1.2995999999999999	0.5392514658220403	1.0	0.48458679663357007	1.0	0.5556144027286182	1.0	0.2575185811242874	1.6014706670517505	0.543787392446653	0.6943882930693992	0.5430067750598571	0.3634006955650447	0.7309844078793281	0.9754375185771935	236.0	4.384659149530039	173.0	0.3988903662690006
936	Jan26_100x_cp190_rep1_3R4_E-F-D_Position012_11_cmle.ics	72	1	0	1.5162	0.3566481672483231	1.0	0.395745295254008	1.0	0.5158750220536572	1.0	0.26850545931466896	2.4076437728529636	0.5442164248339333	0.6691329275986195	0.5433350651278436	0.4020113556240027	0.719060880012334	0.9739318271660833	170.0	3.2139787914014493	108.0	0.24901826333556107
937	Jan26_100x_cp190_rep1_3R4_E-F-D_Position012_11_cmle.ics	73	1	0	1.5162	0.23490638298051805	1.0	0.3565220782297613	1.0	0.744005537498231	1.0	0.29989527351976036	2.5445941275677186	0.5841372475190104	0.6885443851517158	0.5808004085571958	0.43395785455536945	0.7655554258448417	0.991732315170914	272.0	5.1657713150827425	231.0	0.5326223965788388
938	Jan26_100x_cp190_rep1_3R4_E-F-D_Position012_11_cmle.ics	77	1	0	1.9493999999999998	0.5764234049110554	1.0	0.5710436855125852	1.0	0.0	1.0	0.24553142220295363	2.8111596320325094	0.14045965202242422	0.2999620306881379	0.14045965202242422	0.02234829026422174	0.9433994238546041	0.9282972093273301	284.0	5.550970030749214	223.0	0.5141765992947233
939	Jan26_100x_cp190_rep1_3R4_E-F-D_Position012_11_cmle.ics	78	1	0	1.5162	5.6077531185198835	1.0	1.5527934068188187	1.0	0.9733510449106972	1.0	0.0889129996298998	1.6149380644462463	0.7632188900796463	0.8606600276999434	0.7583518177642798	0.5122513502832301	0.6077208809916389	0.4342442608465991	318.0	5.702255563380687	159.0	0.3666102210217982
940	Jan26_100x_cp190_rep1_3R4_E-F-D_Position012_11_cmle.ics	78	2	0	1.083	0.5621834867914207	2.0	0.8631318523385844	2.0	0.6606423714395955	1.0	0.23939433740724086	2.5130036529870248	0.47090615843085876	0.5629657453527827	0.47090615843085876	0.38395219089462274	0.7697140840061705	0.9681380277332119	114.0	2.1497492486244067	56.0	0.12912058098880944
941	Jan26_100x_cp190_rep1_3R4_E-F-D_Position012_11_cmle.ics	79	1	0	1.7328	0.5065788835445796	1.0	0.3364513740934773	1.0	0.7295574526778015	1.0	0.28063745184083966	2.766930191185381	0.5856013610428629	0.6933241933513418	0.5856013610428629	0.43868746238806916	0.6936391532820978	0.9871124188247048	270.0	5.191291649693272	221.0	0.5095651499736944
942	Jan26_100x_cp190_rep1_3R4_E-F-D_Position012_11_cmle.ics	80	1	0	1.7328	0.6190090343586866	1.0	0.4155002223919134	1.0	1.3229242629964544	1.0	0.27340749201554615	2.513163378372099	0.7718712849886523	0.8422200907813682	0.7699349760438056	0.6697444972801614	0.5942902251940001	0.992466789471487	274.0	5.18706147815305	223.0	0.5141765992947233
943	Jan26_100x_cp190_rep1_3R4_E-F-D_Position012_11_cmle.ics	82	1	0	1.5162	2.156236509809005	1.0	0.36578790146304113	1.0	2.059387696586258	1.0	0.269602597857635	2.4026568335792775	0.9754371681722516	0.9918715734589768	0.9707775054348297	0.9399483799443958	0.33283257910673025	0.9712440249330615	176.0	3.4182807736548946	114.0	0.26285261129864773
944	Jan26_100x_cp190_rep1_3R4_E-F-D_Position013_12_cmle.ics	1	1	0	1.2995999999999999	1.6950534042053387	1.0	1.624154893602996	1.0	0.6606423714395955	1.0	0.2939427232771369	2.473492115479647	0.6047955674436377	0.7317626011741412	0.607444332511203	0.4756704415187411	0.6646697664873265	0.9958548562504396	172.0	3.2820794521525976	115.0	0.2651583359591622
945	Jan26_100x_cp190_rep1_3R4_E-F-D_Position013_12_cmle.ics	2	1	0	2.3826	2.1736544645427394	1.0	2.3341831454154045	1.0	0.0	1.0	0.12080323601034816	4.693154818247073	0.32684021014107784	0.5279878907468778	0.32684021014107784	0.02981355460547952	0.855239871630489	0.697748299439291	230.0	4.437814904521212	114.0	0.26285261129864773
946	Jan26_100x_cp190_rep1_3R4_E-F-D_Position013_12_cmle.ics	4	1	0	1.2995999999999999	0.47610917965995087	1.0	0.35902644450656707	1.0	1.3309465686852426	1.0	0.21419949910839498	3.3781219813623253	0.9073743946281606	0.9502555189113706	0.9066910300977509	0.8434946667855127	0.3876975377478362	0.9411744170695856	132.0	2.5286027069805446	66.0	0.15217782759395398
947	Jan26_100x_cp190_rep1_3R4_E-F-D_Position013_12_cmle.ics	5	1	0	1.7328	0.8008028699042374	1.0	0.43838390400562827	1.0	2.3825999999999996	1.0	0.3133990230961833	2.4103211735109986	0.9850902389892906	0.9956933713057584	0.977224716943356	0.9264175305120965	0.29770606915657816	0.9988622533294595	278.0	5.323262799655349	244.0	0.5625968171655268
948	Jan26_100x_cp190_rep1_3R4_E-F-D_Position013_12_cmle.ics	6	1	0	1.083	0.3711411821564271	1.0	0.15994209624011216	1.0	0.9479040472602467	1.0	0.29733737369906565	2.6449734066296955	0.6056182882217216	0.6859261744053744	0.604407958259482	0.5218244704239782	0.6879629368928768	0.9921375880968595	130.0	2.483907295069816	76.0	0.1752350741990985
949	Jan26_100x_cp190_rep1_3R4_E-F-D_Position013_12_cmle.ics	6	2	0	1.2995999999999999	0.48520230283303345	2.0	0.5774057780216161	2.0	0.7295574526778015	1.0	0.23598430975864487	1.658326547596852	0.604407958259482	0.7317419232007107	0.6056998835000748	0.4236902824556552	0.7391807065154375	0.9571183433725977	214.0	4.08025160923538	143.0	0.3297186264535669
950	Jan26_100x_cp190_rep1_3R4_E-F-D_Position013_12_cmle.ics	8	1	0	1.7328	0.5327203758296835	1.0	0.2725113323463937	3.0	0.0	1.0	0.2738820041728356	2.510827176177598	0.15122598225667438	0.34769150973095997	0.15122598225667438	0.01648534549939875	0.9339421640953507	0.9794363276273284	308.0	5.829857236433344	266.0	0.6133227596968448
951	Jan26_100x_cp190_rep1_3R4_E-F-D_Position013_12_cmle.ics	8	2	0	1.2995999999999999	0.5787824372236685	2.0	0.46702916376410814	2.0	3.0324	1.0	0.28382355299330775	2.706357928986185	0.9848887558512203	0.9943694100524868	0.981975402940706	0.9490859968105366	0.3455520764579388	0.9970342133261124	182.0	3.4821512628658207	123.0	0.2836041332432778
952	Jan26_100x_cp190_rep1_3R4_E-F-D_Position013_12_cmle.ics	9	1	0	1.7328	0.6350311372981685	1.0	0.20196550900753346	1.0	0.4377344716066809	1.0	0.3072705438989729	2.2776063586637303	0.426794644918058	0.5869508348080327	0.426794644918058	0.2789162883742402	0.8378689875484072	0.9709342612624712	276.0	5.231756890063783	239.0	0.5510681938629545
953	Jan26_100x_cp190_rep1_3R4_E-F-D_Position013_12_cmle.ics	10	1	0	1.5162	0.5779660238822745	1.0	0.3330831362455824	1.0	0.10317500441073144	1.0	0.25497926696122647	2.039043615620958	0.2922975758083949	0.4992762289764377	0.2922975758083949	0.05150469347855828	0.8762421353026211	0.9311480586473254	272.0	5.072150319721061	213.0	0.4911193526895787
954	Jan26_100x_cp190_rep1_3R4_E-F-D_Position013_12_cmle.ics	12	1	0	1.7328	0.33339858522577037	1.0	0.33747860542164987	1.0	0.9512265400461283	1.0	0.31335745344460003	2.7144604661885237	0.6420687852849466	0.7549018554914744	0.6411236767585642	0.5013120540716636	0.7154625352659306	0.9938428773935912	304.0	5.834087407973563	279.0	0.6432971802835327
955	Jan26_100x_cp190_rep1_3R4_E-F-D_Position013_12_cmle.ics	13	1	0	1.7328	0.4458091489285481	1.0	0.5663354269510789	1.0	0.0	1.0	0.21814036302360862	2.657796794970649	0.1500687659928878	0.3174824523432492	0.1499372613052936	0.023613310466129325	0.9520233601787835	0.9288942647176155	258.0	4.99333492475016	182.0	0.41964188821363063
956	Jan26_100x_cp190_rep1_3R4_E-F-D_Position013_12_cmle.ics	15	1	0	1.5162	0.5005416907279362	1.0	0.34059068463575487	1.0	1.2927790998539732	1.0	0.2820954568828634	1.937272600659433	0.802952423849014	0.8889595421667594	0.802952423849014	0.6772889454115112	0.5616024279685755	0.9611269948389289	276.0	5.184946392382941	229.0	0.5280109472578101
957	Jan26_100x_cp190_rep1_3R4_E-F-D_Position013_12_cmle.ics	16	1	0	1.5162	0.19056849892491518	1.0	0.320838580958178	1.0	0.20635000882146287	1.0	0.2913077310482767	2.3792436902760574	0.3467178581872137	0.5356102368600608	0.33683515102942607	0.16288596709735415	0.8614850758802804	0.9948703461657638	236.0	4.501685393732139	184.0	0.42425333753465955
958	Jan26_100x_cp190_rep1_3R4_E-F-D_Position013_12_cmle.ics	17	1	0	1.7328	0.5574441978837963	1.0	0.32298545582535515	1.0	0.9228252937649445	1.0	0.281054210801599	2.8230547826764867	0.666494114940365	0.7603256521670928	0.6639842716487055	0.5316423264155777	0.7073559829588796	0.9900593282827305	244.0	4.657061792534637	190.0	0.4380876854977463
959	Jan26_100x_cp190_rep1_3R4_E-F-D_Position013_12_cmle.ics	18	1	0	1.9493999999999998	0.4059865229381382	1.0	0.3056719984082991	1.0	0.0	1.0	0.2626943496831409	1.890423649953697	0.25270544193440464	0.4391267364793503	0.25223312392443786	0.015082469785860636	0.9135206722916883	0.9853404470776238	448.0	8.537241591056793	457.0	1.0537161698551054
960	Jan26_100x_cp190_rep1_3R4_E-F-D_Position013_12_cmle.ics	19	1	0	1.5162	0.27940768701168767	1.0	0.24289267413198629	1.0	0.72222503087512	1.0	0.2661537328980036	2.4952579977360414	0.6251500484027106	0.7318425298483382	0.6251500484027106	0.47974185221039045	0.7114758534755365	0.9903519232226039	216.0	4.148352269986529	154.0	0.3550815977192259
961	Jan26_100x_cp190_rep1_3R4_E-F-D_Position013_12_cmle.ics	20	1	0	0.8664	0.729909820834411	5.0	0.8091541183941912	4.0	1.1535316172061805	1.0	0.12645637588401437	1.254969687073244	0.7374749417675083	0.8405545681056382	0.7346586804963762	0.59607752428721	0.5860676129954376	0.6240188895367547	202.0	3.671647644728489	96.0	0.22134956740938755
962	Jan26_100x_cp190_rep1_3R4_E-F-D_Position013_12_cmle.ics	20	2	0	1.5162	0.2699400186879746	1.0	0.5249303742900723	1.0	0.0	1.0	0.18601535448886933	3.271788370926155	0.058902063905594375	0.14559949031352212	0.058902063905594375	0.020961668005811077	0.9837292325329094	0.907314548303486	152.0	3.02236732376867	76.0	0.1752350741990985
963	Jan26_100x_cp190_rep1_3R4_E-F-D_Position013_12_cmle.ics	22	1	0	1.083	0.6159117036713957	1.0	1.2388623922644	2.0	1.321284742879191	1.0	0.32797520839427446	2.2356981455537817	0.8717425064352118	0.9306007615886995	0.8717850532899355	0.7934935222413683	0.41128049235314007	0.9912295683091128	146.0	2.7478495949939656	95.0	0.21904384274887315
964	Jan26_100x_cp190_rep1_3R4_E-F-D_Position013_12_cmle.ics	23	1	0	1.2995999999999999	0.44973053924672346	1.0	0.29087773420777735	2.0	2.085072780552851	1.0	0.309757326863699	2.542206605139126	0.9720173667380171	0.9920012479093185	0.9708301196779701	0.9397883753780558	0.3197875531590332	0.9816901793750928	170.0	3.2139787914014493	116.0	0.2674640606196767
965	Jan26_100x_cp190_rep1_3R4_E-F-D_Position013_12_cmle.ics	24	1	0	1.9493999999999998	2.4337107679378525	1.0	0.4990033567180494	1.0	2.1380072994357717	1.0	0.26600493316475493	2.7554772439973605	0.9114616193480547	0.9547824534253914	0.9113663869214134	0.8655318135825248	0.4003367489836433	0.9869763044794183	300.0	5.791507081832944	252.0	0.5810426144496424
966	Jan26_100x_cp190_rep1_3R4_E-F-D_Position013_12_cmle.ics	26	1	0	1.7328	0.6338737630166963	1.0	0.9808912340377351	1.0	0.20635000882146287	1.0	0.2704398660025176	2.2691628535412502	0.36855423248888497	0.5136851658991765	0.3619124099192358	0.16011685927115618	0.8578526396587705	0.9879767776220814	288.0	5.476524112687732	239.0	0.5510681938629545
967	Jan26_100x_cp190_rep1_3R4_E-F-D_Position013_12_cmle.ics	27	1	0	1.9493999999999998	0.23506077696016348	1.0	0.2737779229218609	1.0	0.23070632344123612	1.0	0.299745704568279	2.807014096811833	0.35861888674388676	0.5068834459459459	0.35859475546975544	0.14183759652509653	0.8541503947533251	0.994347786081339	286.0	5.525449696138683	249.0	0.5741254404680991
968	Jan26_100x_cp190_rep1_3R4_E-F-D_Position013_12_cmle.ics	28	1	0	0.8664	4.523495432926114	1.0	4.4237279851401095	1.0	2.0977973943825394	1.0	0.13197554372383283	1.216537691395483	0.9367393136428669	0.983411892675852	0.9371606922368344	0.888707053681673	0.37113270578282326	0.7108129159727351	206.0	3.550391228986167	101.0	0.23287819071195984
969	Jan26_100x_cp190_rep1_3R4_E-F-D_Position013_12_cmle.ics	29	1	0	1.7328	0.3722209729079416	1.0	0.389354808961486	1.0	1.5162	1.0	0.29337604177525306	2.5253777356561447	0.9241448447657816	0.9714507043475996	0.9130870648277538	0.7690668587746174	0.4774388441043477	0.9960726982444335	274.0	5.233871975833891	231.0	0.5326223965788388
970	Jan26_100x_cp190_rep1_3R4_E-F-D_Position013_12_cmle.ics	30	1	0	1.5162	0.4840335254984016	1.0	0.4614099237776348	1.0	0.9971598751598192	1.0	0.29480091186690005	2.4581777479118743	0.6719439078616467	0.781048401793199	0.6688732368699202	0.5614954258847542	0.691538729987358	0.9898170151379508	264.0	5.057205413961086	219.0	0.5049537006526654
971	Jan26_100x_cp190_rep1_3R4_E-F-D_Position013_12_cmle.ics	31	1	0	1.9493999999999998	0.559456504416116	1.0	0.5472496747931987	1.0	2.1666750926253604	1.0	0.25587242497446633	1.7242677221648304	0.852768232665213	0.9088541139247628	0.8542376924305944	0.8057522711367048	0.5761704208128259	0.9574615756298784	444.0	8.330824523033245	445.0	1.0260474739289323
972	Jan26_100x_cp190_rep1_3R4_E-F-D_Position013_12_cmle.ics	32	1	0	1.5162	0.4986066600957499	1.0	0.3201387396429333	1.0	0.7252201245704302	1.0	0.2659299566524793	1.9945031937452409	0.6136070965240245	0.7512147483615857	0.6136070965240245	0.43775222484453613	0.6823012914538462	0.9922691990790186	264.0	4.963584418599406	208.0	0.4795907293870064
973	Jan26_100x_cp190_rep1_3R4_E-F-D_Position013_12_cmle.ics	33	1	0	1.5162	0.5353189188559003	1.0	0.4091333531221796	1.0	0.0	1.0	0.2953491875031426	2.2878391292711155	0.17985665038069493	0.38905698436712055	0.18076188586592595	0.021299901622810282	0.9311890736399481	0.9692056936307035	282.0	5.319032628115128	242.0	0.5579853678444979
974	Jan26_100x_cp190_rep1_3R4_E-F-D_Position013_12_cmle.ics	34	1	0	1.5162	4.059952392848802	1.0	0.15346104294353094	2.0	0.0	1.0	0.1702560337012424	2.7263296523149005	0.16819243344231669	0.2632648295189164	0.14565156468939747	0.03063054647361046	0.9445821030660789	0.812947788879617	170.0	3.2373840402418685	86.0	0.19829232080424306
975	Jan26_100x_cp190_rep1_3R4_E-F-D_Position013_12_cmle.ics	35	1	0	1.5162	0.5567533235382832	1.0	0.5957682628260514	1.0	1.3107987492438529	1.0	0.2899996758489961	2.3242627378196605	0.7851854151467643	0.8729749727064351	0.7868307902457197	0.695745308352607	0.5045128887751463	0.9908835981858201	244.0	4.633656543694217	193.0	0.44500485947928964
976	Jan26_100x_cp190_rep1_3R4_E-F-D_Position013_12_cmle.ics	36	1	0	0.8664	5.106060940998762	1.0	4.894827898945421	1.0	0.2918229810711206	1.0	0.3541678743047469	2.9049632581975398	0.39336816545982745	0.5084063218141612	0.3831028053592334	0.25803776611889173	0.8460415625509979	0.9903028693042181	94.0	1.796416124878798	51.0	0.11759195768623716
977	Jan26_100x_cp190_rep1_3R4_E-F-D_Position013_12_cmle.ics	37	1	0	1.5162	3.164188527601519	1.0	2.9229094791473695	1.0	1.7060019029756524	1.0	0.26462655035864513	1.9823817366677317	0.8532326998272256	0.897983540965718	0.8521005728835137	0.7906224424843139	0.5259761263784022	0.9763694056910353	222.0	4.142007012676196	160.0	0.3689159456823127
978	Jan26_100x_cp190_rep1_3R4_E-F-D_Position013_12_cmle.ics	37	2	0	1.083	0.5505908294543265	1.0	0.3839168010432095	1.0	1.663646957482313	1.0	0.30589812765231944	3.054347603939356	0.8308174956806402	0.8591320360098209	0.8311175775211421	0.7867372919887242	0.524192356138604	1.0025677782477356	110.0	2.1305741713242092	60.0	0.13834347963086724
979	Jan26_100x_cp190_rep1_3R4_E-F-D_Position013_12_cmle.ics	38	1	0	1.2995999999999999	2.0659594070817895	1.0	0.38222925189494555	1.0	2.018196472182868	1.0	0.29906689398300423	2.9194360428110535	0.9717190353721719	0.9914132095866414	0.9708897088970889	0.9365425472436543	0.1658594164941638	1.001601275662492	164.0	3.1501083021905227	108.0	0.24901826333556107
980	Jan26_100x_cp190_rep1_3R4_E-F-D_Position013_12_cmle.ics	40	1	0	1.2995999999999999	0.6235190209667417	1.0	0.6853458877871436	1.0	0.815064591942846	1.0	0.2353273410561789	1.8552453662623805	0.6664150593901225	0.7953946606774873	0.6650999096992289	0.4945333302461275	0.6836978678111806	0.9523095052144406	246.0	4.631541457924104	176.0	0.4058075402505439
981	Jan26_100x_cp190_rep1_3R4_E-F-D_Position013_12_cmle.ics	41	1	0	1.5162	0.60388002340917	1.0	0.5676873218759481	1.0	0.72222503087512	1.0	0.31167411417944285	2.099024589883947	0.571058731234176	0.7193185465178475	0.571058731234176	0.4092893057090896	0.7858997249171654	0.9909811462678406	306.0	5.7617565756821945	281.0	0.6479086296045616
982	Jan26_100x_cp190_rep1_3R4_E-F-D_Position013_12_cmle.ics	42	1	0	1.7328	0.2589337854617269	1.0	0.32406556742042825	1.0	2.014971786093599	1.0	0.29967127155655016	2.607509471179585	0.9315188023675108	0.9608656342973686	0.9305043050430505	0.8780684601717812	0.3810266497283569	0.9915958229959241	238.0	4.569786054483289	189.0	0.43578196083723186
983	Jan26_100x_cp190_rep1_3R4_E-F-D_Position013_12_cmle.ics	43	1	0	1.083	3.2172560859780543	1.0	3.2539160990265676	1.0	0.928575039696583	1.0	0.25739577730558505	2.75186073091933	0.7061265590220118	0.7775677490018726	0.7059675652757659	0.6121391725258807	0.6069052513031636	0.9848924666074707	134.0	2.573298118891273	74.0	0.17062362487806956
984	Jan26_100x_cp190_rep1_3R4_E-F-D_Position013_12_cmle.ics	44	1	0	1.083	1.2936789045569606	1.0	1.518042833587301	1.0	0.8318234787411565	1.0	0.1835105710164633	1.7681681945103027	0.6860170508592104	0.7635815694258004	0.6854747659729569	0.5723550276920889	0.6284279402395277	0.8601756156147473	158.0	2.969211568777497	80.0	0.18445797284115634
985	Jan26_100x_cp190_rep1_3R4_E-F-D_Position013_12_cmle.ics	45	1	0	1.5162	0.3893856561518974	1.0	0.39848273174232535	1.0	2.3825999999999996	1.0	0.3025520290664812	2.2473379092787207	0.935458268456325	0.9872708468296453	0.935329461549244	0.8405247366088172	0.30090064505494063	0.9838740728330252	248.0	4.6996421186752535	202.0	0.4657563814239197
986	Jan26_100x_cp190_rep1_3R4_E-F-D_Position013_12_cmle.ics	45	2	0	1.7328	0.5186697011501018	2.0	0.3844106892557181	2.0	0.3095250132321943	1.0	0.3284530677153577	2.3264322127907766	0.33537151321596753	0.5017038501899902	0.3424539988861991	0.15325085902841706	0.878733367079158	0.9947031538938483	332.0	6.319391681681249	326.0	0.751666239327712
987	Jan26_100x_cp190_rep1_3R4_E-F-D_Position013_12_cmle.ics	46	1	0	1.5162	0.6621498669879036	1.0	0.6720440682391946	1.0	0.6921189703237084	1.0	0.3079088049752746	2.070311913763484	0.6028192668677259	0.7378634811238153	0.5999518686731626	0.43353012560228166	0.7063878827368	0.9839061794108507	240.0	4.520860471032339	194.0	0.44731058413980407
988	Jan26_100x_cp190_rep1_3R4_E-F-D_Position013_12_cmle.ics	47	1	0	1.7328	0.5596538983102066	1.0	0.7106713423035963	1.0	0.8254000352858515	1.0	0.2784689373257346	2.3631733216589192	0.6075130991534008	0.7372728750609626	0.6075130991534008	0.4881534466300682	0.7097266295463841	0.9893339827384138	286.0	5.478639198457844	240.0	0.553373918523469
989	Jan26_100x_cp190_rep1_3R4_E-F-D_Position013_12_cmle.ics	49	1	0	1.2995999999999999	0.25537948033081936	1.0	0.4312300609818478	1.0	0.0	1.0	0.23950023994425718	2.64456116896155	0.07260673883955723	0.22725945748692372	0.09732392652961927	0.024583384016543	0.9693737157085364	0.9066201615343624	170.0	3.237384040241869	102.0	0.23518391537247432
990	Jan26_100x_cp190_rep1_3R4_E-F-D_Position013_12_cmle.ics	50	1	0	1.7328	0.418319569040622	1.0	0.39403088478678094	1.0	0.0	1.0	0.22731456334060396	2.282460812539217	0.14054206687815188	0.3721558695968692	0.14054206687815188	0.02126176368072499	0.9564149102190382	0.9124216971081812	294.0	5.587205099579502	226.0	0.5210937732762666
991	Jan26_100x_cp190_rep1_3R4_E-F-D_Position013_12_cmle.ics	52	1	0	1.9493999999999998	0.35667418181196814	1.0	0.25801423733060863	1.0	0.0	1.0	0.17548670185085344	2.1109974528424686	0.12573539024709113	0.26700268942718935	0.06272061707412734	0.021933305941019367	0.9477129030887583	0.908357688404224	310.0	6.06179463906743	215.0	0.4957308020106076
992	Jan26_100x_cp190_rep1_3R4_E-F-D_Position013_12_cmle.ics	53	1	0	1.7328	0.6820329772732758	1.0	0.34761292091777607	1.0	1.1961505589055579	1.0	0.2733111669236868	2.753088063360932	0.7609985419075871	0.849112574790085	0.7592136356780129	0.6277314093217357	0.603372279356416	0.9738087653963164	254.0	4.85713360324786	199.0	0.4588392074423764
993	Jan26_100x_cp190_rep1_3R4_E-F-D_Position013_12_cmle.ics	54	1	0	1.9493999999999998	0.9468182814346132	1.0	0.31112176858035717	1.0	0.0	1.0	0.13279621478896006	2.2278533371097593	0.07106959279229774	0.2367402777300775	0.07106959279229774	0.024458792686975536	0.9818415963724549	0.8293593591693303	242.0	4.8230136201876865	129.0	0.29743848120636457
994	Jan26_100x_cp190_rep1_3R4_E-F-D_Position013_12_cmle.ics	56	1	0	1.9493999999999998	0.37592030850061536	1.0	0.8975426324903827	1.0	2.3825999999999996	1.0	0.2534784368469961	2.2000091067311343	0.9873364288729422	0.9976653854983597	0.9803270311701584	0.9100534684114253	0.2401291788084011	0.9861223163579941	320.0	6.098029707897714	271.0	0.624851382999417
995	Jan26_100x_cp190_rep1_3R4_E-F-D_Position013_12_cmle.ics	57	1	0	1.5162	0.5008835493974366	1.0	0.43592211808971404	1.0	0.1459114905355603	1.0	0.2840253791836332	1.9860162712249878	0.3114732675208137	0.47124740679433497	0.3114732675208137	0.14159311309915984	0.8604804893805718	0.9908029262213705	238.0	4.499570307962028	184.0	0.42425333753465955
996	Jan26_100x_cp190_rep1_3R4_E-F-D_Position013_12_cmle.ics	60	1	0	1.7328	0.45389529183236227	3.0	0.28114743062136005	3.0	0.0	1.0	0.26020091628568914	2.2508608716977663	0.12072705188269998	0.2806223429637342	0.12072705188269998	0.016624099861183413	0.9565838263314778	0.9497325554598431	318.0	6.076739544827408	272.0	0.6271571076599315
997	Jan26_100x_cp190_rep1_3R4_E-F-D_Position013_12_cmle.ics	60	2	0	1.2995999999999999	2.5625534190761683	4.0	0.39991407021655156	2.0	1.3107987492438529	1.0	0.2537992553353594	2.640109978641472	0.654707292208919	0.712244328040951	0.6539996529585286	0.5924377494360576	0.6951936562420691	0.972386005225306	126.0	2.3945164712483584	67.0	0.15448355225446841
998	Jan26_100x_cp190_rep1_3R4_E-F-D_Position013_12_cmle.ics	61	1	0	1.7328	0.7772592779775539	1.0	0.23030175348318818	1.0	0.20635000882146287	1.0	0.269318629583146	3.120497194894917	0.40368604299122013	0.585998659227542	0.3981499502616669	0.17128368150166515	0.8374937737280538	0.9661736726570395	228.0	4.369714243770064	168.0	0.3873617429664282
999	Jan26_100x_cp190_rep1_3R4_E-F-D_Position013_12_cmle.ics	63	1	0	1.5162	0.5464771709365096	2.0	2.665001374547847	2.0	2.0323118942819596	1.0	0.3083110194447125	2.7033704806310355	0.9169293301845074	0.9517961480199091	0.915433324238119	0.8573337222321538	0.42580062595829093	0.9948275059963095	244.0	4.680467041375056	199.0	0.4588392074423764
1000	Jan26_100x_cp190_rep1_3R4_E-F-D_Position013_12_cmle.ics	64	1	0	1.5162	0.6588293069053508	1.0	0.4631605804054487	1.0	0.42540144110901373	1.0	0.25620523863580563	1.9452564059999693	0.4803282710019848	0.652559041948217	0.481251533195067	0.29352601413884616	0.8075472001013999	0.9174846969564737	280.0	5.2743372162044	223.0	0.5141765992947233
1001	Jan26_100x_cp190_rep1_3R4_E-F-D_Position013_12_cmle.ics	65	1	0	1.7328	3.2399535710738974	1.0	2.273925644345838	1.0	2.3825999999999996	1.0	0.1392174113495393	3.027467479711734	0.979718471950256	0.9949951046068226	0.9761199285444364	0.926287831942011	0.32673220883230625	0.6649627520074352	186.0	3.384300095963919	89.0	0.2052094947857864
1002	Jan26_100x_cp190_rep1_3R4_E-F-D_Position013_12_cmle.ics	65	2	0	1.2995999999999999	3.9758962713776334	1.0	2.9576718942158626	1.0	2.421051568686079	1.0	0.1149258531175499	1.9266093069541093	0.9761199285444364	0.9871238276821601	0.9651654127589405	0.9141073207599024	0.34390339936023456	0.6991107480101328	272.0	4.861503080157283	143.0	0.3297186264535669
1003	Jan26_100x_cp190_rep1_3R4_E-F-D_Position013_12_cmle.ics	66	1	0	1.7328	0.28566629895463097	1.0	0.34623706436392826	1.0	0.0	1.0	0.18624903837594048	2.593141824497289	0.10365731663398824	0.2780500980352927	0.07352646952903046	0.026186093660384404	0.947555299229311	0.9011332204047522	238.0	4.7336227963662285	149.0	0.34355297441665367
1004	Jan26_100x_cp190_rep1_3R4_E-F-D_Position013_12_cmle.ics	67	1	0	1.9493999999999998	0.4258266093773625	1.0	0.6138903660158083	1.0	1.1961505589055579	1.0	0.2588801379477537	2.241722152124167	0.634189682375253	0.7380571979536871	0.6360503290993992	0.514170996222927	0.7533548087594694	0.9511255512383271	366.0	6.868566444599863	335.0	0.7724177612723421
1005	Jan26_100x_cp190_rep1_3R4_E-F-D_Position013_12_cmle.ics	67	2	0	0.6497999999999999	4.620487419796537	1.0	3.912749703463016	1.0	3.4656	1.0	0.2827433388230814	1.2791682863869254	0.9838239278371874	0.9957846590275232	0.9837143608459369	0.9673729421326916	0.26449336720939887	0.9220105914389602	100.0	1.8134761164088848	50.0	0.11528623302572269
1006	Jan26_100x_cp190_rep1_3R4_E-F-D_Position013_12_cmle.ics	67	3	0	1.2995999999999999	1.4544431880922724	2.0	0.52380751125753	2.0	0.5556144027286182	1.0	0.279006506526528	2.3185143377561896	0.4091271295838845	0.499633448611089	0.41138221747653275	0.3047506255279137	0.836463425045925	0.9778826035384283	174.0	3.2799643663824862	114.0	0.26285261129864773
1007	Jan26_100x_cp190_rep1_3R4_E-F-D_Position013_12_cmle.ics	68	1	0	1.7328	0.6151037674668203	1.0	0.478261755842242	1.0	0.7295574526778015	1.0	0.27412932309097376	2.3717379005485277	0.5867798430094787	0.6915936944609005	0.588436759478673	0.444796449200237	0.7145494058976474	0.9889064681809487	268.0	5.123190988942123	216.0	0.49803652667112214
1008	Jan26_100x_cp190_rep1_3R4_E-F-D_Position013_12_cmle.ics	69	1	0	1.083	0.5348695894118158	1.0	0.1709157508164474	1.0	0.5689355674538337	1.0	0.242406840554768	2.3148038543296177	0.6162289545317068	0.7350035285815102	0.6131036394797863	0.4792065732432705	0.7049432285595011	0.9411555082024291	144.0	2.726559431923657	80.0	0.18445797284115634
1009	Jan26_100x_cp190_rep1_3R4_E-F-D_Position013_12_cmle.ics	70	1	0	1.2995999999999999	0.39272602322751443	3.0	0.14452110266701088	1.0	0.23070632344123612	1.0	0.279006506526528	1.8969762740121774	0.2832716518705696	0.43302203761264785	0.2832716518705696	0.1535211543191932	0.8965174624158753	0.9995811435569278	174.0	3.3033696152229064	114.0	0.26285261129864773
1010	Jan26_100x_cp190_rep1_3R4_E-F-D_Position013_12_cmle.ics	70	2	0	1.7328	0.8621235588002617	1.0	0.26824816099068743	2.0	1.4751040190545512	1.0	0.3176418190628745	2.8306880695308503	0.772828663431651	0.8318807442026879	0.7526610612938572	0.6713393635814754	0.6311380302619569	0.9987560815818027	276.0	5.325377885425458	243.0	0.5602910925050123
1011	Jan26_100x_cp190_rep1_3R4_E-F-D_Position013_12_cmle.ics	71	1	0	1.9493999999999998	0.36769474031107086	1.0	0.8228599933664229	1.0	1.9830205042639815	1.0	0.33437660732116814	2.8600135411186214	0.841647356847728	0.9056528689577701	0.8405922334733342	0.7581254732705869	0.6025837629827341	0.9918353251717309	328.0	6.3470271020618885	323.0	0.7447490653461686
1012	Jan26_100x_cp190_rep1_3R4_E-F-D_Position013_12_cmle.ics	71	2	0	1.7328	0.5490031251343171	2.0	2.6482420966209537	2.0	0.0	1.0	0.15697860716964554	2.540262283888761	0.044285620078270145	0.1362177920179007	0.044285620078270145	0.015038919044294717	0.9873110459272059	0.8467212347177413	212.0	4.222798188048012	115.0	0.2651583359591622
1013	Jan26_100x_cp190_rep1_3R4_E-F-D_Position013_12_cmle.ics	72	1	0	1.5162	0.9936868748660199	1.0	0.7204408688854189	2.0	0.0	1.0	0.04983077869471876	1.9382442171548788	0.23567838213147138	0.3938224882160809	0.23567838213147138	0.031136928162099786	0.881537545781643	0.3164957728417691	260.0	4.663546355214166	88.0	0.20290377012527194
1014	Jan26_100x_cp190_rep1_3R4_E-F-D_Position013_12_cmle.ics	73	1	0	1.2995999999999999	0.3869741527234299	1.0	0.48902852059418034	1.0	2.2731475487546535	1.0	0.286050250349916	2.485892127373288	0.927910486681259	0.9552709974634732	0.9283411430964591	0.8799752668884482	0.391941121143923	0.9866449495014101	196.0	3.7248033997196615	138.0	0.3181900031509946
1015	Jan26_100x_cp190_rep1_3R4_E-F-D_Position013_12_cmle.ics	73	2	0	1.083	1.7871906581322436	1.0	1.3713182510629767	2.0	1.074245800390238	1.0	0.29902260141635756	2.1086883167114916	0.651132744901265	0.7174558083302384	0.6494456780270405	0.5760819748559869	0.6861808474422942	0.9731695839612375	124.0	2.34982105933763	71.0	0.16370645089652625
1016	Jan26_100x_cp190_rep1_3R4_E-F-D_Position013_12_cmle.ics	74	1	0	1.9493999999999998	5.791377333766041	1.0	0.33687540769683244	2.0	0.0	1.0	0.20715478290747227	2.861644956548104	0.14513879841538677	0.294531057743808	0.14513879841538677	0.02271246797238025	0.9619462054645608	0.9132404485360829	286.0	5.548854944979104	207.0	0.477285004726492
1017	Jan26_100x_cp190_rep1_3R4_E-F-D_Position013_12_cmle.ics	75	1	0	1.5162	0.6045538670181021	1.0	0.5652377629044942	1.0	2.313120572851729	1.0	0.27883246521259236	1.951044700458087	0.9569066915475972	0.9824807809700585	0.9569066915475972	0.9236623604790241	0.36111773258833163	0.9865031829712801	254.0	4.763512607886182	201.0	0.4634506567634053
1018	Jan26_100x_cp190_rep1_3R4_E-F-D_Position013_12_cmle.ics	76	1	0	1.5162	0.42053037543123584	1.0	0.3566011974892321	1.0	0.0	1.0	0.32365200204216193	2.420635333055179	0.20338297822904808	0.40238853133204766	0.20338297822904808	0.021870861311833453	0.8969450892939212	0.9983433662299845	252.0	4.765627693656293	214.0	0.4934250773500932
1019	Jan26_100x_cp190_rep1_3R4_E-F-D_Position013_12_cmle.ics	78	1	0	1.083	1.8346405204386858	1.0	0.5299561588604178	1.0	0.8508028822180275	1.0	0.19910011296404076	1.7914815710770373	0.7682430824481319	0.8888269908919801	0.7682430824481319	0.6278205655193302	0.468785582528521	0.8803774086879277	170.0	3.07354729835893	93.0	0.21443239342784423
1020	Jan26_100x_cp190_rep1_3R4_E-F-D_Position013_12_cmle.ics	80	1	0	1.2995999999999999	1.0410480923641334	1.0	0.3462268091037888	2.0	1.401081809291592	1.0	0.3349179777976602	2.3840870169633	0.8230075687729154	0.897387379660799	0.8215602821672849	0.7219682025772423	0.5425321337761754	0.9922174357899998	222.0	4.212222759197456	180.0	0.4150304388926017
1021	Jan26_100x_cp190_rep1_3R4_E-F-D_Position013_12_cmle.ics	81	1	0	1.083	0.21490450338679523	1.0	4.399267502266886	2.0	0.0	1.0	0.31605719623863293	2.4830059478490933	0.23001335712083992	0.39458616277006137	0.23001335712083992	0.031846925527045836	0.9133922026611481	0.9864250465808622	134.0	2.5264876212104332	82.0	0.18906942216218525
1022	Jan26_100x_cp190_rep1_3R4_E-F-D_Position013_12_cmle.ics	82	1	0	1.2995999999999999	1.2726284791728242	1.0	0.53362378466137	1.0	1.6261351280190972	1.0	0.2853860083053709	2.755142290145971	0.8998108316401597	0.94376182302249	0.8981030617249351	0.8380596230645274	0.42221955151227	1.0049122977370717	154.0	2.9500364914773	96.0	0.22134956740938755
1023	Jan26_100x_cp190_rep1_3R4_E-F-D_Position013_12_cmle.ics	83	1	0	1.9493999999999998	0.3654234667200003	1.0	1.025623919241198	1.0	0.744005537498231	1.0	0.2939521417903428	2.6958895503478346	0.584506438771297	0.6857018767090205	0.5825899986756309	0.42886189945700864	0.6973669379315506	0.9931762844876538	294.0	5.6574208461007585	257.0	0.5925712377522147
1024	Jan26_100x_cp190_rep1_3R4_E-F-D_Position013_12_cmle.ics	84	1	0	1.2995999999999999	0.5908285036096831	1.0	0.32599296148586526	1.0	0.0	1.0	0.27780486046518565	2.5613769143714573	0.21698050875454244	0.36870074095049316	0.19629052810420503	0.03094058237764878	0.9227474419874044	0.9829854363643812	166.0	3.171398465260832	106.0	0.24440681401453213
1025	Jan26_100x_cp190_rep1_3R4_E-F-D_Position013_12_cmle.ics	86	1	0	1.5162	0.35923934846104816	1.0	6.4200771181796865	1.0	0.6190500264643886	1.0	0.3029329692968933	2.4281043842594467	0.5391404587899127	0.6593591717925209	0.5364966752419017	0.39166496052127936	0.7722526225214646	0.9874861903131683	264.0	5.010394916280246	222.0	0.5118708746342088
1026	Jan26_100x_cp190_rep1_3R4_E-F-D_Position013_12_cmle.ics	87	1	0	1.2995999999999999	0.7429588002256535	1.0	0.44534332737905336	1.0	1.5627088357751586	1.0	0.2500362665175166	1.6973643885361853	0.8746925359705705	0.9264045392211637	0.8692797178949507	0.8120496876383134	0.49615506902920137	0.9830080806916234	204.0	3.786558803160476	137.0	0.3158842784904802
1027	Jan26_100x_cp190_rep1_3R4_E-F-D_Position013_12_cmle.ics	88	1	0	1.7328	0.5357044634133223	1.0	0.3505505203614604	1.0	1.5162	1.0	0.2818737042825912	2.6460660682549033	0.8352513430152991	0.8856098208632065	0.8311089323283698	0.7518720509835162	0.5381529014373125	0.9847705815803275	288.0	5.523334610368573	244.0	0.5625968171655268
1028	Jan26_100x_cp190_rep1_3R4_E-F-D_Position014_13_cmle.ics	1	1	0	1.5162	0.44314730354184423	1.0	0.4191158124353803	2.0	0.3720027687491155	1.0	0.29935038630133576	2.4949631462812674	0.4000168283205336	0.5762915736009546	0.4000168283205336	0.2508796622097115	0.8371212533519746	0.9719018882926352	296.0	5.5616847649689705	262.0	0.604099861054787
1029	Jan26_100x_cp190_rep1_3R4_E-F-D_Position014_13_cmle.ics	3	1	0	1.5162	0.4443779810838106	1.0	0.4514912158598891	1.0	0.23070632344123612	1.0	0.2486667609327796	1.8201412156274994	0.303400812946223	0.477089202899339	0.303400812946223	0.1404145228020175	0.871123087075962	0.9681042835498498	326.0	6.091684450587384	276.0	0.6363800063019892
1030	Jan26_100x_cp190_rep1_3R4_E-F-D_Position014_13_cmle.ics	4	1	0	1.7328	0.5706457073730297	1.0	0.351909582916196	1.0	0.8254000352858515	1.0	0.295906787786582	2.5618734078049035	0.6082463448763933	0.7339620896530649	0.6062318048027279	0.4812981519309025	0.7040200209519774	0.9893660852632277	288.0	5.476524112687733	250.0	0.5764311651286135
1031	Jan26_100x_cp190_rep1_3R4_E-F-D_Position014_13_cmle.ics	5	1	0	1.7328	0.43204791395190373	1.0	0.713124401637841	1.0	0.23070632344123612	1.0	0.32546254642792066	2.114082572610303	0.34220035385429987	0.5231115932483567	0.34220035385429987	0.14751462554724729	0.8620663424101924	0.9853674853967977	374.0	7.000537594561937	388.0	0.8946211682796081
1032	Jan26_100x_cp190_rep1_3R4_E-F-D_Position014_13_cmle.ics	6	1	0	1.2995999999999999	0.4001903970975388	1.0	1.1311642674189042	1.0	1.0389843448820495	1.0	0.24616471368128026	2.394338539369451	0.7615540861748563	0.8342408920005187	0.7561519512511344	0.6636674013570163	0.6659494273321047	0.9776445114293483	148.0	2.8159502557451135	84.0	0.1936808714832141
1033	Jan26_100x_cp190_rep1_3R4_E-F-D_Position014_13_cmle.ics	7	1	0	1.7328	0.4447289371413165	1.0	0.4071983728943237	1.0	2.04382171327147	1.0	0.31347656245750627	2.6975627906734583	0.9052143453133952	0.9511306527832785	0.9039493061510127	0.8358717427164121	0.4606308058506398	0.9974302651071454	290.0	5.568030022279301	260.0	0.5994884117337581
1034	Jan26_100x_cp190_rep1_3R4_E-F-D_Position014_13_cmle.ics	8	1	0	1.9493999999999998	1.863914488713939	1.0	0.3898774874688773	1.0	0.8815276241084421	1.0	0.28436218052188367	2.9733507223549993	0.6371903170335055	0.7379546294933423	0.6365548858198319	0.49556095652142695	0.7115199231410775	0.9918404677545678	314.0	6.080969716367625	279.0	0.6432971802835327
1035	Jan26_100x_cp190_rep1_3R4_E-F-D_Position014_13_cmle.ics	10	1	0	2.3826	0.32405449856274987	1.0	0.5643691040882727	1.0	2.179917796280004	1.0	0.27210200908544846	2.4192484578141165	0.8659822107738054	0.9177010580181177	0.8645559608602448	0.7997199363806099	0.5491424011428716	0.9763514420559734	446.0	8.586167174507752	462.0	1.0652447931576776
1036	Jan26_100x_cp190_rep1_3R4_E-F-D_Position014_13_cmle.ics	11	1	0	1.083	0.5386573119576571	1.0	0.5628352270832447	1.0	0.0	1.0	0.1884075318947007	2.0603936471218542	0.11329418436602455	0.23043923677807657	0.11329418436602455	0.0396703437425681	0.9725400627139127	0.9353034031864382	122.0	2.3519361451077407	55.0	0.12681485632829495
1037	Jan26_100x_cp190_rep1_3R4_E-F-D_Position014_13_cmle.ics	12	1	0	1.083	2.6404275650324744	1.0	2.6260869789578654	1.0	1.5394492374569102	1.0	0.10868716942027755	1.323094101463789	0.9106738535365483	0.9683898820587341	0.9083843060389983	0.8212167550944544	0.3590670278986231	0.5505390212949767	202.0	3.3673794098030294	89.0	0.2052094947857864
1038	Jan26_100x_cp190_rep1_3R4_E-F-D_Position014_13_cmle.ics	13	1	0	1.5162	0.2972909538942169	1.0	0.3551343678447409	1.0	1.0542408233015097	1.0	0.2876642071378532	2.4288673711217346	0.7184815472476844	0.806128521380237	0.7010654124874022	0.5883380525027595	0.6507380641410986	0.9904310868634566	258.0	4.94652442706932	209.0	0.4818964540475209
1039	Jan26_100x_cp190_rep1_3R4_E-F-D_Position014_13_cmle.ics	15	1	0	1.083	0.6172500752988537	3.0	2.093809092985461	4.0	2.5281186987465705	1.0	0.21846597962534536	1.5496909620311983	0.895064721218497	0.9404999313909345	0.8940630288615469	0.8547603256643644	0.4961543391301663	0.8298018726568283	166.0	2.9841564745374725	94.0	0.2167381180883587
1040	Jan26_100x_cp190_rep1_3R4_E-F-D_Position014_13_cmle.ics	15	2	0	1.7328	0.7672372727002319	2.0	0.5533097356047837	1.0	1.5748980912081223	1.0	0.24937087141545095	3.200275586981758	0.7049650093765722	0.7767643964689201	0.7045259113570873	0.6413060879110827	0.6497861418912055	0.9818802774188601	214.0	4.150467355756639	147.0	0.33894152509562475
1041	Jan26_100x_cp190_rep1_3R4_E-F-D_Position014_13_cmle.ics	15	3	0	0.6497999999999999	1.2914989917450954	1.0	1.3587344796911318	4.0	3.3202944512177277	1.0	0.18114168965970917	1.3076859222452104	0.9688972236198143	0.9823057219960664	0.9688354754608243	0.9422334537803595	0.3592384205190193	0.8140614269051197	116.0	2.0306079186521964	50.0	0.11528623302572269
1042	Jan26_100x_cp190_rep1_3R4_E-F-D_Position014_13_cmle.ics	15	4	0	1.083	0.30077427329575246	4.0	0.47305844735837527	2.0	3.0324	1.0	0.1568632799688844	2.7269437390155544	0.9589649178978182	0.981930659104423	0.957613319306591	0.9297706170241962	0.39177013027338453	0.7491053306071591	188.0	3.358779761353388	96.0	0.22134956740938755
1043	Jan26_100x_cp190_rep1_3R4_E-F-D_Position014_13_cmle.ics	16	1	0	1.7328	0.3218668546686025	2.0	0.32921545744895964	1.0	0.10317500441073144	1.0	0.29428903529360845	2.586066757768872	0.25345494860725876	0.39736680731478513	0.25345494860725876	0.05175417578713537	0.8926284345744295	0.9920477517773401	280.0	5.391363460406497	239.0	0.5510681938629545
1044	Jan26_100x_cp190_rep1_3R4_E-F-D_Position014_13_cmle.ics	17	1	0	1.7328	0.37220524667994553	1.0	0.45681237260451973	1.0	1.0542408233015097	1.0	0.2927211261699433	2.238398531276623	0.6615071896408944	0.7666829782428668	0.6615071896408944	0.5565346683731085	0.6698607543172004	0.9928502917965831	302.0	5.695771000701156	267.0	0.6156284843573592
1045	Jan26_100x_cp190_rep1_3R4_E-F-D_Position014_13_cmle.ics	18	1	0	0.8664	0.42493900013990676	1.0	1.7875293452127132	2.0	0.10317500441073144	1.0	0.3094437279165693	2.3003722964141247	0.23830598069948983	0.3734587251828631	0.24759972954699122	0.08297375376482881	0.8839098222444679	1.0163620154453212	112.0	2.128459085554098	62.0	0.14295492895189613
1046	Jan26_100x_cp190_rep1_3R4_E-F-D_Position014_13_cmle.ics	19	1	0	1.2995999999999999	0.4734061291390906	1.0	0.7376028841285018	1.0	1.5233606843632503	1.0	0.31155985693518456	2.4143573397091442	0.8742998035212082	0.9263397156836306	0.8716492660939246	0.8043495010979698	0.40166937239751416	0.968801850824107	184.0	3.45663092825529	131.0	0.3020499305273935
1047	Jan26_100x_cp190_rep1_3R4_E-F-D_Position014_13_cmle.ics	20	1	0	1.5162	0.25973034973248144	3.0	0.5253919593226899	1.0	0.0	1.0	0.24734297751646567	2.346417812951638	0.14340581842535186	0.2949674781073375	0.14340581842535186	0.0244878182427016	0.9601289636804166	0.9477978081605775	228.0	4.393119492610484	161.0	0.37122167034282705
1048	Jan26_100x_cp190_rep1_3R4_E-F-D_Position014_13_cmle.ics	21	1	0	2.166	0.43405444967493	1.0	0.5266257192533598	1.0	2.364953073491199	1.0	0.21984267852966236	1.3801993618454007	0.9072123056918258	0.9673065414622614	0.9059027572551569	0.8169014864944737	0.5381880372977572	0.876503665721651	532.0	9.99315441217986	541.0	1.2473970413383197
1049	Jan26_100x_cp190_rep1_3R4_E-F-D_Position014_13_cmle.ics	22	1	0	1.2995999999999999	1.7832434136648654	1.0	3.97122617738859	1.0	0.8754689432133618	1.0	0.2773240333779298	2.6647596832485227	0.6798816568047338	0.7689585798816568	0.6790295857988166	0.5725285996055227	0.6100940264047753	0.9899121205088522	164.0	3.126703053350103	104.0	0.2397953646935032
1050	Jan26_100x_cp190_rep1_3R4_E-F-D_Position014_13_cmle.ics	23	1	0	1.5162	0.44998455368114165	1.0	0.6561551406462732	1.0	1.3229242629964544	1.0	0.2920363886789682	2.1387008083274166	0.7696804649344736	0.8500753843312272	0.7696804649344736	0.664359319092639	0.5995644182818857	0.9822085559677481	276.0	5.208351641223361	233.0	0.5372338458998677
1051	Jan26_100x_cp190_rep1_3R4_E-F-D_Position014_13_cmle.ics	24	1	0	1.083	2.775463389622277	1.0	3.0091295541578424	1.0	0.6190500264643886	1.0	0.09592508560277813	1.6461547576800792	0.6345585836588226	0.7187993193380298	0.6308290498064698	0.46201694601433624	0.6890024463107953	0.573761349655826	176.0	3.1842282852506956	68.0	0.15678927691498287
1052	Jan26_100x_cp190_rep1_3R4_E-F-D_Position014_13_cmle.ics	25	1	0	1.2995999999999999	1.0628837588679998	1.0	2.6541720786286254	1.0	1.0389843448820495	1.0	0.24147312531707552	1.4866152756186206	0.6964253744703706	0.7921213178419122	0.6919725855096148	0.5816926106655772	0.621738141767216	0.9348372488434336	270.0	5.0040496589699135	205.0	0.472673555405463
1053	Jan26_100x_cp190_rep1_3R4_E-F-D_Position014_13_cmle.ics	26	1	0	1.083	4.511748497788719	1.0	0.7002107319462773	2.0	0.8595614345612763	1.0	0.08746057614815066	1.45220366175187	0.6655480984340044	0.781172730483928	0.6630828329212293	0.5564619392440834	0.6343810632587683	0.45795966874546873	230.0	4.086736171914911	97.0	0.22365529206990203
1054	Jan26_100x_cp190_rep1_3R4_E-F-D_Position014_13_cmle.ics	27	1	0	1.2995999999999999	0.0928135392306877	1.0	0.24904161142759423	1.0	0.2918229810711206	1.0	0.2974533358211097	2.6461725205054845	0.40046973633902166	0.5505668828078061	0.40046973633902166	0.23237123216055308	0.8030497091272405	0.9902775920837941	184.0	3.48003617709571	128.0	0.2951327565458501
1055	Jan26_100x_cp190_rep1_3R4_E-F-D_Position014_13_cmle.ics	28	1	0	1.7328	3.6925660415499766	1.0	3.821049891625645	1.0	1.4930362603455627	1.0	0.10643471379106313	2.6950818366247336	0.8052486122144158	0.8767189752029949	0.8000447135715203	0.7375622541348161	0.5550926445121939	0.611052894026638	302.0	5.508529009977796	161.0	0.37122167034282705
1056	Jan26_100x_cp190_rep1_3R4_E-F-D_Position014_13_cmle.ics	30	1	0	1.7328	0.31949431354239133	1.0	0.42998131041829946	1.0	0.8508028822180275	1.0	0.22237224875947645	2.266001015429362	0.6454377880184332	0.7781509216589861	0.6469354838709678	0.4860138248847926	0.6583702113868768	0.9301503343759403	326.0	6.13849494826822	261.0	0.6017941363942725
1057	Jan26_100x_cp190_rep1_3R4_E-F-D_Position014_13_cmle.ics	32	1	0	1.7328	0.43195179591746885	1.0	0.3226298071875214	1.0	0.0	1.0	0.296756857073788	2.596850275649544	0.1957728857105795	0.4062435925868584	0.19732112594725104	0.021961996978839323	0.9072552388162053	0.9853802986010984	280.0	5.321147713885238	240.0	0.553373918523469
1058	Jan26_100x_cp190_rep1_3R4_E-F-D_Position014_13_cmle.ics	33	1	0	1.083	1.0798826248434927	2.0	3.0710533315120196	1.0	0.3095250132321943	1.0	0.15529508502118122	1.6742777358403516	0.46526123619925236	0.6661479614013736	0.46434843084412764	0.2656350517256368	0.7621157495164426	0.8005049158471681	178.0	3.205518448321005	88.0	0.20290377012527194
1059	Jan26_100x_cp190_rep1_3R4_E-F-D_Position014_13_cmle.ics	35	1	0	1.5162	0.48218306305320574	1.0	0.16026223693851868	1.0	0.8533468100660392	1.0	0.27190944680206175	2.6851750304651985	0.6626798448642562	0.7728293506818467	0.6580257725509822	0.537576629550857	0.6381429169948377	0.9883589537651475	220.0	4.237743093807986	160.0	0.3689159456823127
1060	Jan26_100x_cp190_rep1_3R4_E-F-D_Position014_13_cmle.ics	37	1	0	1.083	1.6086268798902856	1.0	1.4392530234525351	2.0	0.0	1.0	0.261512653717724	3.171277466983752	0.14815440398171295	0.26226268495371935	0.14815440398171295	0.0345866270297052	0.9382151280711682	0.989119174289088	104.0	2.0198931844324433	51.0	0.11759195768623716
1061	Jan26_100x_cp190_rep1_3R4_E-F-D_Position014_13_cmle.ics	38	1	0	1.9493999999999998	0.6802096361908277	1.0	0.41154829156405853	1.0	1.0987399361686254	1.0	0.2933635577539375	2.8123080475758337	0.7091829549131188	0.7962221418647584	0.7091829549131188	0.5840606741145348	0.6397549833937883	0.9939588954516441	298.0	5.7468116699222165	262.0	0.604099861054787
1062	Jan26_100x_cp190_rep1_3R4_E-F-D_Position014_13_cmle.ics	39	1	0	1.5162	0.12622826920216126	1.0	0.24980466798294748	1.0	0.0	1.0	0.28845733034735277	2.5650577731667137	0.1933036569021635	0.37741719318399386	0.1933036569021635	0.029935701065798712	0.9157241050669499	0.9912989474386736	182.0	3.505556511706241	124.0	0.28590985790379225
1063	Jan26_100x_cp190_rep1_3R4_E-F-D_Position014_13_cmle.ics	40	1	0	1.2995999999999999	0.22300669881623517	2.0	0.2589245865244082	2.0	1.1321417835580119	1.0	0.27959054898357405	2.6185592071697825	0.750961350961351	0.8075036075036075	0.7497913497913498	0.6782808782808782	0.5794282833826029	1.003002731311454	122.0	2.351936145107741	67.0	0.15448355225446841
1064	Jan26_100x_cp190_rep1_3R4_E-F-D_Position014_13_cmle.ics	41	1	0	1.7328	0.374387720682595	1.0	4.452826494314006	2.0	0.0	1.0	0.16521984037617743	2.7412289773690897	0.152009285530049	0.4673613618777405	0.1762599948413722	0.025885994325509414	0.9072196184650458	0.7789432787413612	282.0	5.3658431257959665	181.0	0.41733616355311615
1065	Jan26_100x_cp190_rep1_3R4_E-F-D_Position014_13_cmle.ics	42	1	0	1.083	0.32522150996552185	1.0	0.13651575013908865	1.0	1.4605997195981766	1.0	0.3147465334085093	2.357075420849077	0.8713255313267041	0.9280897370383091	0.8696919687361252	0.8042070519640449	0.4433541680353273	0.9711913123052949	172.0	3.235268954471758	119.0	0.27438123460122005
1066	Jan26_100x_cp190_rep1_3R4_E-F-D_Position014_13_cmle.ics	43	1	0	1.2995999999999999	1.5986012468958428	1.0	1.3812415327614989	1.0	1.6162859307598463	1.0	0.21586508614541486	3.479129437153013	0.9808632637985014	0.9938438808175326	0.978119393534316	0.9541105287226932	0.37731361745109027	0.9603298424674584	118.0	2.239140072445864	56.0	0.12912058098880944
1067	Jan26_100x_cp190_rep1_3R4_E-F-D_Position014_13_cmle.ics	45	1	0	1.5162	0.40334016047173404	1.0	0.3323315240302271	1.0	0.41270001764292574	1.0	0.29480091186690005	1.9676459431213071	0.4407942580706358	0.5858375980739784	0.4409794524569875	0.2883205579319659	0.7801498473078083	0.9818254036833322	264.0	4.963584418599407	219.0	0.5049537006526654
1068	Jan26_100x_cp190_rep1_3R4_E-F-D_Position014_13_cmle.ics	46	1	0	1.9493999999999998	0.47590538911392316	1.0	0.30085640109312084	1.0	0.20635000882146287	1.0	0.2962433455765694	2.527250676166108	0.3295439934381166	0.49946795539692745	0.31790108404087875	0.11997938327163093	0.8838903896677093	0.9852176093598417	426.0	8.045592060038786	450.0	1.0375760972315042
1069	Jan26_100x_cp190_rep1_3R4_E-F-D_Position014_13_cmle.ics	47	1	0	1.9493999999999998	0.4857768529363216	1.0	0.42688688613229764	1.0	0.0	1.0	0.23878605198292557	2.7309271467640346	0.13718672062590465	0.31117361342622873	0.13718672062590465	0.021876279175757168	0.9373814659837649	0.9380985537805798	296.0	5.702116258011491	234.0	0.5395395705603823
1070	Jan26_100x_cp190_rep1_3R4_E-F-D_Position014_13_cmle.ics	48	1	0	1.7328	0.2452874302495042	1.0	0.27935836866837527	1.0	1.4930362603455627	1.0	0.3271744349238513	2.5946489167685147	0.800630927344153	0.873850244037935	0.8002460219832547	0.7233205031546367	0.5759620104020017	0.9972630705900675	280.0	5.391363460406498	252.0	0.5810426144496424
1071	Jan26_100x_cp190_rep1_3R4_E-F-D_Position014_13_cmle.ics	49	1	0	1.5162	0.7957956498052843	1.0	0.10794783725277407	1.0	0.639412489864916	1.0	0.27576914664657454	2.274776890639582	0.5351046437239152	0.671687297541558	0.5289813865166486	0.4098444306792449	0.784987152162458	0.9744717949886696	228.0	4.276093248408383	170.0	0.39197319228745714
1072	Jan26_100x_cp190_rep1_3R4_E-F-D_Position014_13_cmle.ics	50	1	0	1.7328	0.3501556351146177	1.0	0.2882633519103259	1.0	2.2501354588336984	1.0	0.29827877659747926	2.5846004053017455	0.9261474658053196	0.9643179008653348	0.9249272241496191	0.869406228815249	0.39878302261588205	0.9925882287574003	288.0	5.499929361528154	251.0	0.578736889789128
1073	Jan26_100x_cp190_rep1_3R4_E-F-D_Position014_13_cmle.ics	51	1	0	0.8664	1.273337294548166	1.0	1.5924815998149187	1.0	2.504852941405015	1.0	0.20235903177715125	1.2713257037056456	0.9830908698145955	0.9928043084761671	0.9818096493776397	0.9686920378109009	0.21883291826758886	0.8793996622171146	122.0	2.1880994032248013	57.0	0.13142630564932387
1074	Jan26_100x_cp190_rep1_3R4_E-F-D_Position014_13_cmle.ics	54	1	0	1.7328	0.42449610517365827	1.0	0.6938836640745715	1.0	1.401081809291592	1.0	0.31883355194912516	2.251574995654775	0.7699299585016246	0.8570384431527681	0.7676956970549317	0.6555894639850911	0.5472350158096716	0.9942906039754821	308.0	5.806451987592925	287.0	0.6617429775676483
1075	Jan26_100x_cp190_rep1_3R4_E-F-D_Position014_13_cmle.ics	55	1	0	1.2995999999999999	0.432661380290829	1.0	0.277002765498146	1.0	1.7171743025207962	1.0	0.3053628059289279	1.5574447008954082	0.8837538429703204	0.9481845660399669	0.883554304126759	0.7878624955658035	0.46004051751581976	0.9818022905026402	300.0	5.46383359806707	270.0	0.6225456583389025
1076	Jan26_100x_cp190_rep1_3R4_E-F-D_Position014_13_cmle.ics	57	1	0	1.5162	0.3110339763991844	1.0	0.20742977010760524	1.0	0.10317500441073144	1.0	0.27364510240244544	1.8473409537531142	0.41116306253652835	0.5882197719758891	0.41116306253652835	0.07542503729162486	0.8225770668488929	0.9542959283565007	278.0	5.18283130661283	228.0	0.5257052225972955
1077	Jan26_100x_cp190_rep1_3R4_E-F-D_Position014_13_cmle.ics	58	1	0	1.5162	3.588381502541524	1.0	3.9363806422802634	1.0	0.3720027687491155	1.0	0.1570162323259614	3.531414446004787	0.516003678708825	0.6484825326096813	0.5126617530861	0.34969106617789925	0.7075201185418059	0.8443924341314865	158.0	2.945806319937077	74.0	0.17062362487806956
1078	Jan26_100x_cp190_rep1_3R4_E-F-D_Position014_13_cmle.ics	59	1	0	1.7328	0.5716526030625644	1.0	0.4117120959830844	1.0	1.3229242629964544	1.0	0.31727284646386394	2.2075018390511962	0.7596892536686373	0.8328238003781172	0.7586614350448639	0.6555157098700597	0.629038680569648	0.999685320624398	294.0	5.5637998507390805	267.0	0.6156284843573592
1079	Jan26_100x_cp190_rep1_3R4_E-F-D_Position014_13_cmle.ics	60	1	0	1.5162	0.54580439416524	1.0	0.7170594876023573	1.0	1.1112288054572363	1.0	0.2309738675771864	1.4250345729160938	0.6769874192194395	0.77783786032195	0.6768323810460161	0.5815765491527731	0.654939874711584	0.9455913695295832	326.0	6.115089699427802	266.0	0.6133227596968448
1080	Jan26_100x_cp190_rep1_3R4_E-F-D_Position014_13_cmle.ics	61	1	0	1.7328	0.3628393682379591	2.0	0.2142081477105657	2.0	0.0	1.0	0.2733111669236868	2.3554215977260693	0.145039274803626	0.34487827560862194	0.145039274803626	0.023829880850595748	0.9367722047944295	0.9450169058003723	254.0	4.833728354407442	199.0	0.4588392074423764
1081	Jan26_100x_cp190_rep1_3R4_E-F-D_Position014_13_cmle.ics	62	1	0	1.2995999999999999	0.29372765303929405	1.0	0.17995254094224666	1.0	0.7817319754002556	1.0	0.2888529022086707	2.806277040978208	0.656773175912044	0.748895083708146	0.655882996001999	0.5396559532733634	0.6442981495551204	0.9860439446594935	172.0	3.258674203312178	114.0	0.26285261129864773
1082	Jan26_100x_cp190_rep1_3R4_E-F-D_Position014_13_cmle.ics	63	1	0	1.083	0.602208437521984	1.0	0.882419622586383	1.0	0.7610319551488771	1.0	0.28194623496543986	3.1002707948044543	0.6863554142085289	0.7783006041403119	0.6885780830663372	0.5784495702446119	0.5698608316877135	0.9979775017782277	118.0	2.262545321286284	64.0	0.14756637827292504
1083	Jan26_100x_cp190_rep1_3R4_E-F-D_Position014_13_cmle.ics	64	1	0	1.9493999999999998	0.4192738318813784	1.0	0.2988071619345079	1.0	1.9493999999999998	1.0	0.241494520514658	2.6541995960567153	0.9727216860065792	0.9955518201207388	0.9664823048837797	0.8439684777500632	0.39517861949213295	0.9716875952509727	322.0	6.189535617489282	267.0	0.6156284843573592
1084	Jan26_100x_cp190_rep1_3R4_E-F-D_Position014_13_cmle.ics	65	1	0	1.7328	0.33776983940606015	1.0	0.7645218470334889	1.0	0.5158750220536572	1.0	0.3046674824998609	2.437663708801141	0.47359232427834935	0.6029056277185469	0.4769832802369566	0.3068703229801616	0.7941053738896119	0.9930287764931325	298.0	5.676595923400958	267.0	0.6156284843573592
1085	Jan26_100x_cp190_rep1_3R4_E-F-D_Position014_13_cmle.ics	67	1	0	1.7328	0.6333818144038613	1.0	0.2386242072739104	1.0	0.6921189703237084	1.0	0.31081621209517557	2.464299777381625	0.5728801636204942	0.6853388568277252	0.5687766241548663	0.41033223471377267	0.7219374577656958	0.9928082733637483	268.0	5.099785740101705	230.0	0.5303166719183244
1086	Jan26_100x_cp190_rep1_3R4_E-F-D_Position014_13_cmle.ics	68	1	0	1.5162	0.5176904877722626	1.0	0.5140250902148472	1.0	1.0622516852075932	1.0	0.3135248373083301	2.3437306098462187	0.6945330670332616	0.7914969868319802	0.6945330670332616	0.5939442671992669	0.6191410145462053	0.9955018039115098	268.0	5.029569993580445	231.0	0.5326223965788388
1087	Jan26_100x_cp190_rep1_3R4_E-F-D_Position014_13_cmle.ics	70	1	0	1.083	0.36216332704759474	2.0	1.6351912829676871	1.0	0.32626801153583	1.0	0.268082573106329	2.27660663139885	0.4122080511277355	0.5138859128555324	0.4122080511277355	0.27706611762733024	0.7985302537173622	0.9933761103887021	120.0	2.2604302355161727	64.0	0.14756637827292504
1088	Jan26_100x_cp190_rep1_3R4_E-F-D_Position014_13_cmle.ics	71	1	0	1.7328	0.37807447199499017	1.0	0.2205583326027228	1.0	1.1736910802652911	1.0	0.2960825383572537	2.8218108269380284	0.7354482057751612	0.8303305473787497	0.7354482057751612	0.6124325413512756	0.5799475985704662	0.9879413960247196	270.0	5.191291649693273	227.0	0.5233994979367811
1089	Jan26_100x_cp190_rep1_3R4_E-F-D_Position014_13_cmle.ics	73	1	0	1.2995999999999999	0.5538613552627814	1.0	2.236809990432247	3.0	3.260442795999727	1.0	0.3044184873559055	2.6259870815573767	0.9956793173141703	0.9992566808892881	0.9952571300247024	0.9882101953739052	0.10747218027652734	0.9968980145537445	160.0	3.0607174783690656	105.0	0.24210108935401767
1090	Jan26_100x_cp190_rep1_3R4_E-F-D_Position014_13_cmle.ics	73	2	0	1.2995999999999999	0.3022019189592866	2.0	0.979327146984395	3.0	1.927468146499159	1.0	0.28397891367137323	2.4747738771079604	0.8865394116326072	0.9325713002470245	0.8855917359083764	0.8356052099708062	0.4429287908370595	0.9932020879911071	176.0	3.371470275974055	117.0	0.26976978528019113
1091	Jan26_100x_cp190_rep1_3R4_E-F-D_Position014_13_cmle.ics	74	1	0	1.083	0.48040059878068153	1.0	0.37258691678733996	1.0	0.32626801153583	1.0	0.2631477098364001	2.3250175210331077	0.442130048904184	0.5377705578699511	0.4365377648976635	0.29793628871581235	0.7912529637253393	0.9696596883391518	122.0	2.2817203985864816	65.0	0.14987210293343953
1092	Jan26_100x_cp190_rep1_3R4_E-F-D_Position014_13_cmle.ics	76	1	0	1.2995999999999999	0.37823353487761957	1.0	0.20926099363002112	1.0	1.0368959615364501	1.0	0.2348271768234686	2.356941773808891	0.6755291534733313	0.7462777951707439	0.6745661555776601	0.5733027657458082	0.6826997904194693	0.9623066450204708	170.0	3.190573542561029	101.0	0.23287819071195984
1093	Jan26_100x_cp190_rep1_3R4_E-F-D_Position014_13_cmle.ics	76	2	0	1.5162	6.369943009169543	1.0	6.615395495312175	1.0	0.0	1.0	0.13191673216129685	1.9138866071311464	0.19342387362931318	0.4672521271157222	0.1787371649817506	0.0211146205273107	0.9244547839801419	0.7150769268392941	250.0	4.463474544500941	135.0	0.31127282916945126
1094	Jan26_100x_cp190_rep1_3R4_E-F-D_Position014_13_cmle.ics	77	1	0	1.5162	0.47181715060022583	1.0	0.39672069249183534	1.0	0.8754689432133618	1.0	0.29989527351976036	2.469958590223013	0.6124853788502361	0.7238400554520643	0.6110514231252436	0.5009704111250703	0.7218069821651748	0.9912361052547167	272.0	5.189176563923162	231.0	0.5326223965788388
1095	Jan26_100x_cp190_rep1_3R4_E-F-D_Position014_13_cmle.ics	78	1	0	1.5162	1.6545361591254621	1.0	1.697234587100894	2.0	1.1535316172061805	1.0	0.1427573930878131	2.6719356746652076	0.7885543823841111	0.8697374102131334	0.7741492326412058	0.6871884444793342	0.5786108588446618	0.7749325074316523	202.0	3.741863391249747	102.0	0.23518391537247432
1096	Jan26_100x_cp190_rep1_3R4_E-F-D_Position014_13_cmle.ics	79	1	0	1.2995999999999999	0.5000304222341843	1.0	0.1778201381348052	1.0	1.8018739878865302	1.0	0.28221609563188294	2.658636943159093	0.7446742918242233	0.7898954955376829	0.7443855192248406	0.6933576448643354	0.6433634544453516	0.9875366509265964	162.0	3.105412890279794	103.0	0.23748964003298878
1097	Jan26_100x_cp190_rep1_3R4_E-F-D_Position014_13_cmle.ics	79	2	0	1.7328	0.5063299015766421	2.0	0.6849816424506082	3.0	0.0	1.0	0.1631768576194787	1.1384298560172457	0.206191440624061	0.39774425674225483	0.1599858735566248	0.01461618609442864	0.9407427283183702	0.8565825367181674	490.0	9.288603250458753	412.0	0.9499585601319551
1098	Jan26_100x_cp190_rep1_3R4_E-F-D_Position014_13_cmle.ics	81	1	0	1.2995999999999999	4.943943719639558	1.0	1.9481941617231624	1.0	3.0324	1.0	0.1275879316439155	2.3489560606604702	0.9887129295437096	0.9973127731176855	0.9872347753707943	0.9690054031557874	0.2395608790929172	0.6709019469883544	200.0	3.6269522328177595	95.0	0.21904384274887315
1099	Jan26_100x_cp190_rep1_3R4_E-F-D_Position014_13_cmle.ics	81	2	0	1.083	4.746575113770402	1.0	1.4545632730280393	2.0	0.5836459621422412	1.0	0.12981560368594725	1.6670424312122039	0.4124480672775414	0.5303200993089988	0.40919038769257265	0.34983460459375876	0.8173001441759121	0.6498144759935308	148.0	2.745734509223854	61.0	0.1406492042913817
1100	Jan26_100x_cp190_rep1_3R4_E-F-D_Position014_13_cmle.ics	82	1	0	1.083	0.44288602625407475	2.0	2.360322109199101	1.0	1.7793044848480133	1.0	0.3152986162946812	2.235430743463482	0.826963980612992	0.8729872031800272	0.8265804247010007	0.7741186931204017	0.4987105924672933	0.9964902042972261	150.0	2.8372404188154228	97.0	0.22365529206990203
1101	Jan26_100x_cp190_rep1_3R4_E-F-D_Position014_13_cmle.ics	82	2	0	1.5162	0.3880859602993533	1.0	0.6181286832656394	1.0	0.5158750220536572	1.0	0.28808024480989475	2.518688536438343	0.4575124655671397	0.5747236653997698	0.4584574078594093	0.3056522193939817	0.7951290574699272	0.9893503023774524	242.0	4.659176878304747	190.0	0.4380876854977463
1102	Jan26_100x_cp190_rep1_3R4_E-F-D_Position014_13_cmle.ics	83	1	0	1.5162	0.5016383096834521	1.0	0.24374812116578096	1.0	2.5628139431473165	1.0	0.30285078534171667	2.3279478085107645	0.9771901366169143	0.9919815245899912	0.9768372710323688	0.954403973161149	0.272955826498988	0.9962244371491019	238.0	4.522975556802449	190.0	0.4380876854977463
1103	Jan26_100x_cp190_rep1_3R4_E-F-D_Position014_13_cmle.ics	84	1	0	1.7328	0.39026715513800203	1.0	0.4953113049631857	1.0	0.65253602307166	1.0	0.2681815053981304	2.1478029812950834	0.5929931410143947	0.7361713326148525	0.5927759258795124	0.4029215435641662	0.752408946970402	0.9903778194848221	288.0	5.476524112687732	238.0	0.5487624692024401
1104	Jan26_100x_cp190_rep1_3R4_E-F-D_Position014_13_cmle.ics	85	1	0	1.2995999999999999	1.9271510608581286	1.0	0.26319295257843534	2.0	1.2466683216206906	1.0	0.2597706008749607	3.037061917160832	0.847674481957031	0.9169178940486352	0.8468390752410875	0.7497457457821042	0.4113266951182734	0.9462798049660051	174.0	3.350180112903746	110.0	0.2536297126565899
1105	Jan26_100x_cp190_rep1_3R4_E-F-D_Position014_13_cmle.ics	86	1	0	1.9493999999999998	0.45520837209826276	1.0	0.24874623351752978	1.0	0.0	1.0	0.2678230635090937	2.8537917604622955	0.1785847226418978	0.36619502432658496	0.166914092778223	0.022719410031048694	0.9212332052868092	0.9727209576339765	280.0	5.414768709246918	228.0	0.5257052225972955
1106	Jan26_100x_cp190_rep1_3R4_E-F-D_Position014_13_cmle.ics	87	1	0	1.7328	0.5020352636952107	1.0	1.1713094077783328	1.0	0.5556144027286182	1.0	0.2745165548608809	2.079903569251857	0.4798596176937303	0.5913488824626362	0.47910288138930607	0.3501990293698626	0.7750850956335089	0.9708827720712451	300.0	5.651075588790428	256.0	0.5902655130917002
1107	Jan26_100x_cp190_rep1_3R4_E-F-D_Position014_13_cmle.ics	89	1	0	1.5162	1.3485505124987522	1.0	1.0762835815362626	1.0	1.0161559471409798	1.0	0.27024452934105747	2.804538062361617	0.7363588667366212	0.815465780575959	0.7342602308499475	0.6446528506470794	0.6009394970814151	0.971055626265056	186.0	3.5949473355276975	124.0	0.28590985790379225
1108	Jan26_100x_cp190_rep1_3R4_E-F-D_Position014_13_cmle.ics	90	1	0	1.7328	0.19652647377768193	1.0	6.924435690351959	1.0	1.3389208086236206	1.0	0.2883082816397283	2.9732369754434993	0.7861084757539719	0.8685721412313874	0.7834360009086414	0.66765770942181	0.6210543648143906	0.9891173295626278	270.0	5.214696898533692	224.0	0.5164823239552377
1109	Jan26_100x_cp190_rep1_3R4_E-F-D_Position014_13_cmle.ics	91	1	0	1.5162	0.34383359619828546	1.0	0.3562282911086134	1.0	1.9147436595932399	1.0	0.3312049977436975	2.229191998512205	0.8856670736733444	0.9289978776591852	0.8856670736733444	0.810229605691417	0.44580899641609567	0.9954290769762021	284.0	5.387133288866276	259.0	0.5971826870732435
1110	Jan26_100x_cp190_rep1_3R4_E-F-D_Position015_14_cmle.ics	1	1	0	1.2995999999999999	1.436558621673785	1.0	3.659268644959176	1.0	2.0464242661713827	1.0	0.1617883657975504	2.834960614077724	0.9750122436811959	0.9885548197517194	0.9726593275557354	0.9478259480867918	0.28604842798399843	0.8548994986683283	142.0	2.6584587711725076	64.0	0.14756637827292504
1111	Jan26_100x_cp190_rep1_3R4_E-F-D_Position015_14_cmle.ics	2	1	0	1.5162	0.5478909337762519	1.0	0.7228030555214693	1.0	0.5556144027286182	1.0	0.2684931221462868	2.1927965614354634	0.5146439101565309	0.6393292902174174	0.5112400220533595	0.3829062492509049	0.8145607917989381	0.9533280888993496	264.0	4.963584418599406	209.0	0.4818964540475209
1112	Jan26_100x_cp190_rep1_3R4_E-F-D_Position015_14_cmle.ics	3	1	0	1.083	2.4411592373722706	1.0	1.0113559256097078	1.0	0.46141264688247224	1.0	0.2267304136219337	1.8837086048796021	0.5535140691250161	0.7258966781644413	0.5465857539608021	0.37532986093952303	0.6694073573443858	0.9130115422139057	172.0	3.188458456790918	101.0	0.23287819071195984
1113	Jan26_100x_cp190_rep1_3R4_E-F-D_Position015_14_cmle.ics	4	1	0	1.2995999999999999	0.4550536208507158	1.0	0.570915402502089	1.0	1.4930362603455627	1.0	0.2880929030172355	3.1060473013952614	0.8836967614482197	0.9316196503974459	0.8839495538681922	0.824482477740223	0.41691886395751315	0.9872663659906873	164.0	3.1735135510309425	106.0	0.24440681401453213
1114	Jan26_100x_cp190_rep1_3R4_E-F-D_Position015_14_cmle.ics	5	1	0	1.5162	3.991803935857278	1.0	4.330621115705267	1.0	0.0	1.0	0.23737780311639298	2.0202324246188845	0.30895788847271327	0.5033880251438974	0.30895788847271327	0.022996064389980447	0.8748802596681385	0.9198519238824702	268.0	5.123190988942124	201.0	0.4634506567634053
1115	Jan26_100x_cp190_rep1_3R4_E-F-D_Position015_14_cmle.ics	6	1	0	1.2995999999999999	0.7863792072132678	1.0	0.2294103588005423	2.0	1.2225574214657589	1.0	0.2983193720086381	2.6048514455816365	0.8174803983583165	0.8805329587078362	0.8152002824401653	0.7276511863957987	0.6123195516747925	1.0025716350336842	158.0	2.9926168176179173	102.0	0.23518391537247432
1116	Jan26_100x_cp190_rep1_3R4_E-F-D_Position015_14_cmle.ics	7	1	0	1.9493999999999998	0.6348783030044366	1.0	0.3840764138974648	1.0	1.6017067927595934	1.0	0.24894421210819084	1.7323802741369072	0.7817651231127773	0.8697537744452325	0.7823386361333469	0.6425696625797953	0.6602811898135491	0.951995691985107	468.0	8.773548470600305	475.0	1.0952192137443655
1117	Jan26_100x_cp190_rep1_3R4_E-F-D_Position015_14_cmle.ics	9	1	0	1.2995999999999999	0.6996607809031256	2.0	1.8747355052049357	1.0	0.0	1.0	0.1319111655101123	1.6836875328159568	0.09458496206024374	0.2353989422855829	0.09458496206024374	0.03345596688893999	0.9633224254719076	0.8104446729312955	152.0	2.905341079566571	64.0	0.14756637827292504
1118	Jan26_100x_cp190_rep1_3R4_E-F-D_Position015_14_cmle.ics	10	1	0	1.5162	0.42580050870343833	1.0	0.42566804164779737	1.0	1.5930676819351215	1.0	0.27737321229142964	2.477467073523597	0.8621177463792503	0.9118870109349777	0.8582559937025481	0.7757588030277967	0.5591961838061248	0.9915843429130601	232.0	4.435699818751101	175.0	0.40350181559002946
1119	Jan26_100x_cp190_rep1_3R4_E-F-D_Position015_14_cmle.ics	11	1	0	1.9493999999999998	0.14383483753426207	1.0	0.22108078931182507	1.0	0.0	1.0	0.2207711279427936	2.8258264355665035	0.13778748348818487	0.28001147487757905	0.13778748348818487	0.021388638092145935	0.9629389058754706	0.9492443313256141	296.0	5.819142502213586	225.0	0.5187880486157521
1120	Jan26_100x_cp190_rep1_3R4_E-F-D_Position015_14_cmle.ics	12	1	0	1.2995999999999999	0.37051180866226807	1.0	0.486755699968656	1.0	0.41270001764292574	1.0	0.31365172603656777	2.668492774609499	0.418470138390171	0.5193925777838163	0.4099736029968362	0.2883605714174802	0.8479458939525779	0.9967364526968823	144.0	2.7733699296044967	91.0	0.20982094410681532
1121	Jan26_100x_cp190_rep1_3R4_E-F-D_Position015_14_cmle.ics	13	1	0	1.083	0.40560018209247783	1.0	3.889262622382072	1.0	1.1321417835580119	1.0	0.3156212800630772	3.152572477916675	0.6679563886077409	0.7287932558646049	0.6678880589684787	0.5956337360511448	0.6957708342621074	0.998359428289548	116.0	2.2646604070563954	66.0	0.15217782759395398
1122	Jan26_100x_cp190_rep1_3R4_E-F-D_Position015_14_cmle.ics	13	2	0	1.2995999999999999	7.080829960294545	1.0	3.378746410390672	2.0	0.0	1.0	0.3044498994399707	2.2787423625065584	0.1774008259345146	0.36616358969759866	0.16826173668319389	0.02052665069461349	0.926863305465258	0.9906248743240461	218.0	4.099426686535579	167.0	0.3850560183059138
1123	Jan26_100x_cp190_rep1_3R4_E-F-D_Position015_14_cmle.ics	14	1	0	0.8664	1.7399182460967695	1.0	0.9098808527194535	1.0	0.8254000352858515	1.0	0.21586508614541486	1.6606411206314315	0.6580751374093011	0.7365966046183462	0.6545560656080416	0.5701201188122261	0.6322416116566217	0.9255565385642593	118.0	2.192329574765024	56.0	0.12912058098880944
1124	Jan26_100x_cp190_rep1_3R4_E-F-D_Position015_14_cmle.ics	14	2	0	1.083	0.34625812923001	1.0	0.9600335452901212	1.0	0.0	1.0	0.25222168868217903	2.6434113068288148	0.16665940785519542	0.3031366776129544	0.16665940785519542	0.029859846868113202	0.9395344306785144	0.9899225887364271	116.0	2.264660407056395	59.0	0.13603775497035278
1125	Jan26_100x_cp190_rep1_3R4_E-F-D_Position015_14_cmle.ics	15	1	0	1.7328	0.39903093418040225	1.0	0.4421969644280628	2.0	0.23070632344123612	1.0	0.2841302756624644	2.8100488898877156	0.33156890730296856	0.5182655045473231	0.33156890730296856	0.1500893760305957	0.8719123014602062	0.9871550309650687	264.0	5.104015911641925	215.0	0.4957308020106076
1126	Jan26_100x_cp190_rep1_3R4_E-F-D_Position015_14_cmle.ics	20	1	0	1.5162	0.35431689391172183	1.0	0.9005976966349799	1.0	0.687545504971255	1.0	0.2913077310482767	2.538651014890804	0.5541019425391063	0.684524909503984	0.5501994716989336	0.42757057602208864	0.7387467161903931	0.9854900335414472	236.0	4.5016853937321395	184.0	0.42425333753465955
1127	Jan26_100x_cp190_rep1_3R4_E-F-D_Position015_14_cmle.ics	22	1	0	1.5162	0.40952188042847076	1.0	0.3274883508440505	1.0	0.20635000882146287	1.0	0.3103835882081526	2.5051954243962213	0.357061885200941	0.5437078706468874	0.35243603651921646	0.16416582357171589	0.8299840976857726	0.9971377432330197	214.0	4.08025160923538	164.0	0.3781388443243705
1128	Jan26_100x_cp190_rep1_3R4_E-F-D_Position015_14_cmle.ics	23	1	0	1.9493999999999998	0.5266644062973446	2.0	0.5322773319513934	1.0	0.5158750220536572	1.0	0.2913363249717682	2.278946028406559	0.4703587577679802	0.6669030980572325	0.47229319641806444	0.28105244209445973	0.8373163588306255	0.9760280931895682	378.0	7.183549413745072	373.0	0.8600352983718913
1129	Jan26_100x_cp190_rep1_3R4_E-F-D_Position015_14_cmle.ics	24	1	0	1.5162	0.5225246650663878	1.0	0.5113372232826818	1.0	0.3095250132321943	1.0	0.30022014602024777	1.8538392311788223	0.4225286119216727	0.5992289742388324	0.4225286119216727	0.20610557764303641	0.8184138302988778	0.9824085486302615	260.0	4.827383097097108	216.0	0.49803652667112214
1130	Jan26_100x_cp190_rep1_3R4_E-F-D_Position015_14_cmle.ics	25	1	0	1.5162	0.152831385225987	1.0	0.306667355112903	1.0	0.3916201927270152	1.0	0.27201651905570057	2.8455731392077697	0.5109058502624297	0.6532875107089049	0.5022107118590659	0.33633839154710443	0.819611197322063	1.0016836171741537	164.0	3.173513551030943	103.0	0.23748964003298878
1131	Jan26_100x_cp190_rep1_3R4_E-F-D_Position015_14_cmle.ics	26	1	0	1.2995999999999999	0.5241054528842289	1.0	0.36769734513079794	1.0	0.41270001764292574	1.0	0.2704196860084893	2.908012978386012	0.5100944731398711	0.6415161668823863	0.5121387702766454	0.3719350663489337	0.7658290388431406	0.9978394149060559	140.0	2.7073843546234593	81.0	0.18676369750167077
1132	Jan26_100x_cp190_rep1_3R4_E-F-D_Position015_14_cmle.ics	27	1	0	1.083	0.31997855591752045	2.0	0.43156897822993395	1.0	1.0987399361686254	1.0	0.2853810895720952	2.180008107155134	0.8189466540293233	0.8939106727045085	0.8159745380933994	0.7371140052187548	0.44400581982619275	0.9939697889036989	142.0	2.6350535223320883	85.0	0.19598659614372857
1133	Jan26_100x_cp190_rep1_3R4_E-F-D_Position015_14_cmle.ics	28	1	0	1.5162	3.41609026657576	2.0	0.265444601567766	1.0	0.65253602307166	1.0	0.27779508232022193	2.084361958826778	0.5508414094531208	0.6815638058581195	0.5482967549502635	0.40965738220513753	0.7046648140563766	0.952490229153435	256.0	4.78480277095649	203.0	0.4680621060844342
1134	Jan26_100x_cp190_rep1_3R4_E-F-D_Position015_14_cmle.ics	29	1	0	1.083	0.4676261300359343	1.0	0.3070098369396305	1.0	1.6668432081858544	1.0	0.3343204902613444	2.526108274061575	0.960864348310514	0.9856281202459771	0.9596644597287395	0.9136187354031411	0.2516526373463183	1.0013501616901004	142.0	2.705269268853348	92.0	0.21212666876732977
1135	Jan26_100x_cp190_rep1_3R4_E-F-D_Position015_14_cmle.ics	30	1	0	0.8664	2.899612253866658	2.0	2.1525365733821777	2.0	1.1763760451361116	1.0	0.14965974963214945	1.2770788536295665	0.8113231232739141	0.9010366425730407	0.8104377816245358	0.6792090066995257	0.5282281115840459	0.8064788892523557	256.0	4.457129287190608	149.0	0.34355297441665367
1136	Jan26_100x_cp190_rep1_3R4_E-F-D_Position015_14_cmle.ics	33	1	0	1.7328	0.5524319288376055	1.0	0.47181532906933393	1.0	2.1706731427003563	1.0	0.305373037991179	2.6009756059490825	0.9375882744836775	0.9687914723517654	0.9378121252498335	0.8983157894736842	0.31354073376698927	1.0040372046230819	234.0	4.52720572834267	186.0	0.42886478685568846
1137	Jan26_100x_cp190_rep1_3R4_E-F-D_Position015_14_cmle.ics	34	1	0	1.7328	0.4177421690337311	1.0	0.2722894728393724	1.0	0.10317500441073144	1.0	0.299085278730034	2.9177757917180354	0.30284721157286715	0.45726371210959466	0.30284721157286715	0.07679036957521852	0.8927699356092569	0.9910098525803193	244.0	4.703872290215477	196.0	0.451922033460833
1138	Jan26_100x_cp190_rep1_3R4_E-F-D_Position015_14_cmle.ics	35	1	0	1.7328	0.19727138206315148	1.0	0.7163954903710251	1.0	2.7484647828063724	1.0	0.264070393882903	2.315872495476407	0.983738043023982	0.9961728284910614	0.9836723002005157	0.9621650050950689	0.21705516525392893	0.9898839401716617	268.0	5.123190988942124	212.0	0.48881362802906425
1139	Jan26_100x_cp190_rep1_3R4_E-F-D_Position015_14_cmle.ics	37	1	0	1.5162	0.36567735157329706	1.0	0.660124981624941	1.0	0.4377344716066809	1.0	0.2894410070453171	2.260706578278221	0.42244291156750197	0.5786278555705167	0.4225348229098212	0.28904049154185874	0.8176074679182309	0.988006201803052	264.0	5.010394916280248	217.0	0.5003422513316366
1140	Jan26_100x_cp190_rep1_3R4_E-F-D_Position015_14_cmle.ics	38	1	0	1.5162	0.43846470913798447	1.0	0.5778161365107959	1.0	0.0	1.0	0.27987035839094365	2.2510867561385237	0.265198251153265	0.430869353519027	0.22733501658994965	0.02316569369079948	0.9072937970774755	0.9850756465769078	252.0	4.789032942496713	199.0	0.4588392074423764
1141	Jan26_100x_cp190_rep1_3R4_E-F-D_Position015_14_cmle.ics	39	1	0	1.7328	0.38186690896334413	1.0	0.3001093529358006	1.0	0.9077480443748005	1.0	0.28649647100679126	2.8240706971174294	0.6598412010633439	0.771732383974892	0.6598412010633439	0.5542797250295699	0.6588928280843094	0.9968253600916405	226.0	4.348424080699754	171.0	0.3942789169479716
1142	Jan26_100x_cp190_rep1_3R4_E-F-D_Position015_14_cmle.ics	40	1	0	1.7328	0.5986530194255446	1.0	0.7543289380117613	1.0	0.7817319754002556	1.0	0.29956387918622945	2.6580336136547387	0.6163143193105536	0.7423779353321459	0.615039220453181	0.48796842517848904	0.7042405330052698	0.9953139844661929	248.0	4.7698578651965144	201.0	0.4634506567634053
1143	Jan26_100x_cp190_rep1_3R4_E-F-D_Position015_14_cmle.ics	41	1	0	1.7328	0.32663174036985126	1.0	0.45617016026540275	1.0	1.401081809291592	1.0	0.3145139984161779	2.622410921543197	0.8079285496239698	0.8906922102069322	0.8072532677168996	0.7048971813918208	0.5959113937081281	0.9980947345719167	256.0	4.901829015158591	216.0	0.49803652667112214
1144	Jan26_100x_cp190_rep1_3R4_E-F-D_Position015_14_cmle.ics	43	1	0	1.083	0.48022231659392345	1.0	0.26601468297736086	1.0	0.3720027687491155	1.0	0.31605719623863293	2.251318975121218	0.5184685669850064	0.6510352117810017	0.5142523875482977	0.3397791062185609	0.7597324324409102	1.0052514315210137	134.0	2.5030823723700135	82.0	0.18906942216218525
1145	Jan26_100x_cp190_rep1_3R4_E-F-D_Position015_14_cmle.ics	45	1	0	1.2995999999999999	0.31236768683553173	1.0	0.467657571124161	1.0	0.9342894015681998	1.0	0.2960972019959404	3.026382737913903	0.760467831336706	0.8422226195609874	0.760467831336706	0.6572304553151656	0.5213336510695548	1.0048509574365967	150.0	2.8840509164962627	94.0	0.2167381180883587
1146	Jan26_100x_cp190_rep1_3R4_E-F-D_Position015_14_cmle.ics	47	1	0	1.5162	0.7334335879063575	1.0	0.6315433241975057	1.0	1.1535316172061807	1.0	0.2740650086822394	1.8740586084627615	0.750438207779419	0.8263687838503201	0.7489807976366322	0.6441038897095027	0.5476338322170429	0.9967356014012527	258.0	4.8763086805480595	204.0	0.47036783074494865
1147	Jan26_100x_cp190_rep1_3R4_E-F-D_Position015_14_cmle.ics	48	1	0	1.2995999999999999	0.36882991264079235	2.0	0.7114541598562458	1.0	0.687545504971255	1.0	0.31024454638829513	2.7137464731626504	0.6034777248385067	0.7093890865193214	0.603432776400786	0.448511564590905	0.7422903230549782	0.9942106389279011	160.0	3.0607174783690656	106.0	0.24440681401453213
1148	Jan26_100x_cp190_rep1_3R4_E-F-D_Position015_14_cmle.ics	48	2	0	0.8664	0.5194766289601248	1.0	2.40753635428264	1.0	0.46141264688247224	1.0	0.34041510409914155	2.400035044356528	0.43705934478020214	0.5351496782976101	0.434805501688777	0.3262357609770506	0.8126918648903768	1.0073208629021486	94.0	1.773010876038378	50.0	0.11528623302572269
[truncated: 26,964 more rows]
