# Supplementary material for: M1BP cooperates with CP190 to activate transcription at TAD borders and promote chromatin insulator activity
Source: Nat Commun. 2021 Jul 7;12:4170. doi: 10.1038/s41467-021-24407-y (PMC8263732; doi:10.1038/s41467-021-24407-y)
Supplement: Supplementary file 6 — Source Data [file 41467_2021_24407_MOESM6_ESM.zip › Source Data_updated_060121/Source Data 8/Figure 8i/Figure 8i_tango_slide1/all-reps/C.xls]

	Label	nuc.idx	idx	tag	ZThickness	_NUC_dist	_NUC_idx	compacity	elongation	evf	evfMax	evfMean	evfMin	rad_dist	ratioEllVolume	surface_pix	surface_unit	volume_pix	volume_unit
1	Jan26_100x_cp190_rep1_3R4_E-F-D_Position001_0_cmle.ics	1	1	0	1.7328	1.1872177544577784	1.0	0.2502847065483013	2.2221097246893318	0.7297292666943639	0.8259507360468055	0.7297292666943639	0.612614947082582	0.5967108503109041	0.9706770758817743	298.0	5.582974928039277	242.0	0.5579853678444979
2	Jan26_100x_cp190_rep1_3R4_E-F-D_Position001_0_cmle.ics	1	2	0	2.166	1.5338067085748235	1.0	0.09204824414840787	1.8534224399004566	0.8268823053234365	0.8911477361795809	0.8252590190896748	0.7307679128993434	0.46879657578023487	0.5500308762872891	376.0	6.904801513430146	208.0	0.4795907293870064
3	Jan26_100x_cp190_rep1_3R4_E-F-D_Position001_0_cmle.ics	2	1	0	2.3826	0.0	1.0	0.20762644343762046	2.398529792164542	0.1522248151707097	0.32028709822916873	0.13437138430765008	0.021151922812935108	0.9308373032450912	0.9403138423347965	522.0	10.214377080594193	511.0	1.178225301522886
4	Jan26_100x_cp190_rep1_3R4_E-F-D_Position001_0_cmle.ics	3	1	0	1.5162	1.3880777203971526	1.0	0.24833201226693832	1.9792000158132041	0.8080723122458106	0.8669990205055044	0.8088016097779103	0.7116799395268616	0.5528358951374351	0.9607277003520938	264.0	4.963584418599404	201.0	0.4634506567634053
5	Jan26_100x_cp190_rep1_3R4_E-F-D_Position001_0_cmle.ics	3	2	0	1.5162	0.5158750220536572	1.0	0.09735147867670456	1.997059330103703	0.5521367885356557	0.765293954815493	0.544662819666546	0.33963971637246343	0.743730088860226	0.5428730792215889	260.0	4.429493866809965	123.0	0.2836041332432778
6	Jan26_100x_cp190_rep1_3R4_E-F-D_Position001_0_cmle.ics	4	1	0	1.9493999999999998	0.2918229810711206	1.0	0.30237288150180225	2.6331362018083544	0.46121120034729757	0.6715758628174517	0.45333731278489253	0.1941095072715433	0.7659410319652277	0.9950396257241536	370.0	7.098388761463833	368.0	0.8485066750693191
7	Jan26_100x_cp190_rep1_3R4_E-F-D_Position001_0_cmle.ics	5	1	0	1.9493999999999998	0.913592684735068	1.0	0.28330379971584146	2.890386768400776	0.7426247355703273	0.836257180537976	0.7345878437585746	0.6047318528222059	0.5887402578287836	0.9943847718446831	274.0	5.30408772235515	227.0	0.5233994979367811
8	Jan26_100x_cp190_rep1_3R4_E-F-D_Position001_0_cmle.ics	6	1	0	2.166	0.5836459621422412	1.0	0.3070974377553859	2.71953091271336	0.4474460713088186	0.5881748071979435	0.4474460713088186	0.3167810439253381	0.806064613303444	0.9895661952852135	380.0	7.298460572177059	386.0	0.8900097189585793
9	Jan26_100x_cp190_rep1_3R4_E-F-D_Position001_0_cmle.ics	6	2	0	2.166	0.0	1.0	0.2910143136583661	2.1454286595896304	0.16747289594277412	0.3661003688387169	0.17594948027271712	0.015720353191013746	0.9204801019226584	0.9870830611342261	464.0	8.801183890980957	507.0	1.1690024028808284
10	Jan26_100x_cp190_rep1_3R4_E-F-D_Position001_0_cmle.ics	7	1	0	1.5162	0.8815276241084421	1.0	0.30005657893310705	2.5945901514647147	0.6719594496741491	0.785810282404055	0.6718957277335265	0.5494569152787835	0.6490526826668577	1.005664380993966	226.0	4.301613583018915	175.0	0.40350181559002946
11	Jan26_100x_cp190_rep1_3R4_E-F-D_Position001_0_cmle.ics	7	2	0	1.2995999999999999	0.5097226605744432	1.0	0.2831554328544259	2.1114230146432558	0.519762490948588	0.6444431571325127	0.519762490948588	0.34951194786386675	0.7284204001991174	0.9872611813451727	226.0	4.231397836497655	170.0	0.39197319228745714
12	Jan26_100x_cp190_rep1_3R4_E-F-D_Position001_0_cmle.ics	9	1	0	1.5162	1.2944547249242173	1.0	0.3101508947258935	2.418567058099097	0.7624448945549863	0.8479328011438103	0.7621065173358751	0.6758346240915049	0.5627909234829594	0.9936079728678751	250.0	4.7677427794264045	207.0	0.477285004726492
13	Jan26_100x_cp190_rep1_3R4_E-F-D_Position001_0_cmle.ics	9	2	0	1.2995999999999999	1.1961505589055579	1.0	0.24245953865723394	1.6490553517938944	0.7835815560586202	0.8628356964136781	0.7836149171928989	0.6285690456332658	0.547963102861086	0.9658307063725498	274.0	5.04662998511053	210.0	0.48420217870803534
14	Jan26_100x_cp190_rep1_3R4_E-F-D_Position001_0_cmle.ics	10	1	0	1.7328	1.021380433748922	1.0	0.27516842178869017	2.7115607582127237	0.8011868173938936	0.894579562494018	0.8009315878468197	0.6822445311752258	0.5159706120551555	0.9825744108204103	244.0	4.680467041375057	188.0	0.4334762361767174
15	Jan26_100x_cp190_rep1_3R4_E-F-D_Position001_0_cmle.ics	11	1	0	2.8158	1.6162859307598463	1.0	0.29231985081027273	2.7234653331650143	0.8047419500870293	0.902973765308815	0.8014108681390243	0.6699844339702575	0.6165851782856	0.9770621898312385	642.0	12.334375823067894	827.0	1.9068342942454533
16	Jan26_100x_cp190_rep1_3R4_E-F-D_Position001_0_cmle.ics	12	1	0	1.5162	1.4930362603455627	1.0	0.28397891367137323	2.959040230963181	0.825869396003655	0.8814657777305054	0.8267686461450694	0.7587326374619874	0.5299373157916897	0.9877540120881291	176.0	3.394875524814475	117.0	0.26976978528019113
17	Jan26_100x_cp190_rep1_3R4_E-F-D_Position001_0_cmle.ics	12	2	0	1.7328	1.5930676819351215	1.0	0.3200713866549165	2.605231479760639	0.8730703590715484	0.9376979196379793	0.8664468499654321	0.7797610702043618	0.502644770678395	0.9954573360815697	314.0	6.010753969846368	296.0	0.6824944995122783
18	Jan26_100x_cp190_rep1_3R4_E-F-D_Position001_0_cmle.ics	13	1	0	1.2995999999999999	0.3095250132321943	1.0	0.14051570571329688	1.7486186665629913	0.4235840658729276	0.6361550016690776	0.4133709008250012	0.198103609976315	0.81984197698035	0.7766942995427918	246.0	4.561325711402843	136.0	0.31357855382996574
19	Jan26_100x_cp190_rep1_3R4_E-F-D_Position001_0_cmle.ics	13	2	0	1.2995999999999999	1.30507204614332	1.0	0.09955326218667132	1.6564026348515917	0.788194058083899	0.8954183821074886	0.781072660509625	0.6507574432911031	0.5931520641970719	0.7126040600280771	386.0	6.753794591537073	225.0	0.5187880486157521
20	Jan26_100x_cp190_rep1_3R4_E-F-D_Position001_0_cmle.ics	13	3	0	1.2995999999999999	0.0	1.0	0.1637094976447314	2.2002644354835335	0.0846063361363239	0.20838234592824556	0.0846063361363239	0.021330413772274237	0.9632835867250006	0.8606790545549752	160.0	2.967096483007386	77.0	0.17754079885961296
21	Jan26_100x_cp190_rep1_3R4_E-F-D_Position001_0_cmle.ics	14	1	0	1.2995999999999999	2.6877613611957987	1.0	0.16026638916020225	1.7612377647001956	0.993033801893087	0.9993045110656248	0.9922365340902666	0.9695257104730456	0.18651533934177372	0.7089501696079575	258.0	4.782687685186378	156.0	0.35969304704025484
22	Jan26_100x_cp190_rep1_3R4_E-F-D_Position001_0_cmle.ics	14	2	0	0.8664	0.0	1.0	0.17023505191639693	1.5589490425952695	0.07028396304296199	0.15773462856367398	0.07028396304296199	0.025424926775758534	0.9728807826163944	0.8999986173591134	120.0	2.2838354843565924	51.0	0.11759195768623716
23	Jan26_100x_cp190_rep1_3R4_E-F-D_Position001_0_cmle.ics	15	1	0	2.3826	1.5394492374569102	1.0	0.26659371415676264	2.7559350516934993	0.8465260743258516	0.9341800128927474	0.8450149438663173	0.736452150326086	0.5399093436479881	0.9834897755272656	460.0	8.875629809042435	479.0	1.1044421123864234
24	Jan26_100x_cp190_rep1_3R4_E-F-D_Position001_0_cmle.ics	16	1	0	2.3826	0.42540144110901373	1.0	0.2956243696602057	2.5489262795225893	0.4883222292827264	0.6578769886906317	0.4883222292827264	0.2763271257207237	0.795395964082894	0.9853855616244453	464.0	8.824589139821374	511.0	1.178225301522886
25	Jan26_100x_cp190_rep1_3R4_E-F-D_Position001_0_cmle.ics	18	1	0	2.5991999999999997	1.403331779731213	1.0	0.28267306938229164	2.6723740691767124	0.7717354898655949	0.8746731708371148	0.7736289381563594	0.6269164073641903	0.5572491623363374	0.9841595156794501	530.0	10.135700990992495	610.0	1.406492042913817
26	Jan26_100x_cp190_rep1_3R4_E-F-D_Position001_0_cmle.ics	18	2	0	0.8664	1.7558828029119742	1.0	0.21225426842926715	1.5159104617200152	0.8163328147283807	0.8712752279700938	0.80026416439777	0.736250216085397	0.6332211678021832	0.8274104732681137	148.0	2.6521135138621745	78.0	0.17984652352012742
27	Jan26_100x_cp190_rep1_3R4_E-F-D_Position001_0_cmle.ics	20	1	0	2.166	2.5884534995768287	1.0	0.31916572059345005	2.749318658176566	0.9781143625505248	0.9956632519149933	0.9772340915239591	0.937419998304065	0.23154675486630355	0.9915222092715881	444.0	8.541471762597018	497.0	1.1459451562756837
28	Jan26_100x_cp190_rep1_3R4_E-F-D_Position001_0_cmle.ics	21	1	0	2.166	0.8779414014559871	1.0	0.29018668468260705	2.650382289659888	0.6854992225091625	0.8138998848671385	0.6830222605488764	0.5253659252599663	0.67623325942996	0.9874830133546776	420.0	8.005126819668277	436.0	1.0052959519843019
29	Jan26_100x_cp190_rep1_3R4_E-F-D_Position001_0_cmle.ics	22	1	0	1.9493999999999998	0.41270001764292574	1.0	0.30206864172900255	2.8734011205743952	0.497183034598696	0.6375428792112496	0.49869374588245985	0.30523467139189897	0.7568234281156536	0.9959920486931186	340.0	6.498173329324163	324.0	0.7470547900066831
30	Jan26_100x_cp190_rep1_3R4_E-F-D_Position001_0_cmle.ics	23	1	0	2.3826	0.6921189703237084	1.0	0.2991500575340605	2.8611351541885055	0.6129332412858631	0.765379717254184	0.6080149905880032	0.4239815104646825	0.7297023144017535	0.9961722504365809	434.0	8.364805200724216	465.0	1.072161967139221
31	Jan26_100x_cp190_rep1_3R4_E-F-D_Position001_0_cmle.ics	24	1	0	1.5162	0.5963412819178956	1.0	0.26282879297454687	2.2625183503370603	0.6427738241746482	0.7803681309861416	0.6402161699395367	0.47621060516881586	0.69881513184295	0.9864843609968408	246.0	4.654946706764525	186.0	0.42886478685568846
32	Jan26_100x_cp190_rep1_3R4_E-F-D_Position001_0_cmle.ics	25	1	0	2.166	1.4930362603455627	1.0	0.29165341511097087	2.6456141974597513	0.8185710690849964	0.8971235554867308	0.8155784828013395	0.709808172509243	0.5785968300477317	0.9961893730204684	344.0	6.61096940198604	324.0	0.7470547900066831
33	Jan26_100x_cp190_rep1_3R4_E-F-D_Position001_0_cmle.ics	25	2	0	1.5162	0.7748934119142009	1.0	0.30926014822263276	2.5697481086004763	0.5741158707729235	0.674032635837479	0.5693308298329495	0.4274346218617526	0.7488030808643172	0.995819881008746	238.0	4.54638080564287	192.0	0.4426991348187751
34	Jan26_100x_cp190_rep1_3R4_E-F-D_Position001_0_cmle.ics	26	1	0	2.5991999999999997	1.2269033092775323	1.0	0.1382078524898016	1.4708643425189918	0.8050079622206359	0.9206681929349548	0.8003235576131079	0.557895059199216	0.6305023827855941	0.6153976143543949	902.0	16.99792217828223	947.0	2.183521253507188
35	Jan26_100x_cp190_rep1_3R4_E-F-D_Position001_0_cmle.ics	27	1	0	2.8158	0.0	1.0	0.17598736624276157	2.6262818838731308	0.12424188847456175	0.3496809502378809	0.12424188847456175	0.01742986798679868	0.9556302298403707	0.8641397105651321	540.0	10.546420041269498	495.0	1.1413337069546547
36	Jan26_100x_cp190_rep1_3R4_E-F-D_Position001_0_cmle.ics	27	2	0	1.9493999999999998	0.23070632344123612	1.0	0.27255694807752295	2.6031626342680396	0.32641657022845144	0.45534374866058036	0.32641657022845144	0.15192769276927692	0.8758000454248206	0.9849551109073017	296.0	5.655305760330649	250.0	0.5764311651286135
37	Jan26_100x_cp190_rep1_3R4_E-F-D_Position001_0_cmle.ics	28	1	0	1.7328	1.2381000529287771	1.0	0.18852251657061098	1.2271230280780572	0.789931098537621	0.8590126335143536	0.7687678295565475	0.6681167249533233	0.5511268936157915	0.8563180785001601	476.0	8.952330118243236	424.0	0.9776272560581285
38	Jan26_100x_cp190_rep1_3R4_E-F-D_Position001_0_cmle.ics	29	1	0	1.7328	0.5836459621422412	1.0	0.2627300053320099	2.63765634690204	0.6240005781965687	0.7558836018032505	0.6189232895771034	0.44790810288285193	0.6748567939972498	0.977336166846203	276.0	5.231756890063781	221.0	0.5095651499736944
39	Jan26_100x_cp190_rep1_3R4_E-F-D_Position001_0_cmle.ics	30	1	0	2.3826	0.42540144110901373	1.0	0.24185612887984442	3.199417070422701	0.49436108145210494	0.658669062690665	0.4886077638804149	0.27028914353264183	0.7938094531455344	0.960946452524432	436.0	8.386095363794528	421.0	0.9707100820765852
40	Jan26_100x_cp190_rep1_3R4_E-F-D_Position001_0_cmle.ics	31	1	0	1.7328	0.7295574526778015	1.0	0.31588530949920907	2.054726077282852	0.6775478141331268	0.8264917027613821	0.6609915227423983	0.4646153594379044	0.6828596442311631	0.989399586571182	362.0	6.802580869618824	364.0	0.8392837764272613
41	Jan26_100x_cp190_rep1_3R4_E-F-D_Position001_0_cmle.ics	32	1	0	2.3826	0.9077480443748005	1.0	0.1270203477969531	1.7666032623026666	0.6866158558880646	0.8295963305734089	0.6813140382380902	0.5050966515263547	0.6567891784012526	0.6621497983317066	602.0	11.487278082534155	495.0	1.1413337069546547
42	Jan26_100x_cp190_rep1_3R4_E-F-D_Position001_0_cmle.ics	33	1	0	2.166	0.0	1.0	0.19533231432648804	2.5170035180332357	0.13862792704215743	0.3036498986696631	0.13862792704215743	0.02146196600918996	0.9359675929510096	0.9296619754777885	376.0	7.302690743717281	303.0	0.6986345721358797
43	Jan26_100x_cp190_rep1_3R4_E-F-D_Position001_0_cmle.ics	33	2	0	1.5162	0.72222503087512	1.0	0.29604117356595017	2.681152099719195	0.5762907077071252	0.702203182374541	0.5762907077071252	0.4204627084294801	0.7278026613551241	0.9782790113610315	244.0	4.703872290215478	195.0	0.4496163088003185
44	Jan26_100x_cp190_rep1_3R4_E-F-D_Position001_0_cmle.ics	35	1	0	2.166	0.7748934119142009	1.0	0.269780107878532	2.0242987165854758	0.6505742105892097	0.787397859741801	0.6465771939294794	0.4390764007071011	0.6965781300819932	0.9691022140682835	462.0	8.68627273254897	485.0	1.1182764603495103
45	Jan26_100x_cp190_rep1_3R4_E-F-D_Position001_0_cmle.ics	36	1	0	2.3826	1.3570553067512467	1.0	0.28841779213424257	2.7198295552493197	0.794021803298044	0.8815754260301468	0.7911330630878822	0.673247668149081	0.5539324970397522	0.9907905705207207	466.0	8.96290554709378	508.0	1.1713081275413426
46	Jan26_100x_cp190_rep1_3R4_E-F-D_Position001_0_cmle.ics	37	1	0	2.3826	1.5762738440862263	1.0	0.23843161687255787	2.454467885631821	0.7565021114968634	0.8469217429765963	0.7554805893235136	0.6178453956028912	0.632404628142401	0.9374345378710948	584.0	11.085019375337568	648.0	1.4941095800133661
47	Jan26_100x_cp190_rep1_3R4_E-F-D_Position001_0_cmle.ics	37	2	0	1.9493999999999998	0.5556144027286182	1.0	0.1564441643390334	2.5429128297867862	0.46592468819001015	0.5910128866250803	0.4658474597095507	0.25182189006174766	0.8242873760675713	0.8140598635155285	310.0	5.804336901822809	203.0	0.4680621060844342
48	Jan26_100x_cp190_rep1_3R4_E-F-D_Position001_0_cmle.ics	37	3	0	1.7328	0.2918229810711206	1.0	0.2550586426612516	2.7831572056397347	0.2913075834857426	0.39477092979580086	0.25321112511364874	0.13473561531791806	0.9030362928973222	0.9783689735535893	244.0	4.6804670413750555	181.0	0.41733616355311615
49	Jan26_100x_cp190_rep1_3R4_E-F-D_Position001_0_cmle.ics	37	4	0	1.083	3.564255533109073	1.0	0.13919672065136313	3.1773495697817897	0.9731788997749843	0.9857074655367906	0.9731788997749843	0.9493714654806245	0.25303203467774543	0.8163716104183966	130.0	2.3434758020272968	52.0	0.1198976823467516
50	Jan26_100x_cp190_rep1_3R4_E-F-D_Position001_0_cmle.ics	41	1	0	2.166	0.0	1.0	0.1574572407224011	2.6791286535886534	0.10441578970478463	0.3175138679507633	0.10441578970478463	0.0383106713698169	0.9447872353328681	0.8594482151730447	238.0	4.757028045206647	137.0	0.3158842784904802
51	Jan26_100x_cp190_rep1_3R4_E-F-D_Position001_0_cmle.ics	42	1	0	1.9493999999999998	1.1237506284984224	1.0	0.3123954894313798	2.685814629730995	0.7666523514158508	0.8676999016053013	0.7666523514158508	0.6216207400803466	0.5968316416531751	0.9924007222146499	366.0	7.032403186482796	368.0	0.8485066750693191
52	Jan26_100x_cp190_rep1_3R4_E-F-D_Position001_0_cmle.ics	45	1	0	2.166	0.3720027687491155	1.0	0.2956099278853992	2.6273493869677784	0.46342039250405787	0.6409301067335595	0.45750332005312083	0.2730264128670503	0.8213765758749383	0.9943514718657653	400.0	7.651793695922667	409.0	0.9430413861504117
53	Jan26_100x_cp190_rep1_3R4_E-F-D_Position001_0_cmle.ics	48	1	0	1.9493999999999998	0.0	1.0	0.30163986466518694	2.694571942444747	0.24465282497308277	0.47481997907710166	0.24465282497308277	0.029276785509747473	0.8941643862648011	0.9959019611370892	296.0	5.702116258011489	263.0	0.6064055857153013
54	Jan26_100x_cp190_rep1_3R4_E-F-D_Position001_0_cmle.ics	50	1	0	1.2995999999999999	0.10317500441073144	1.0	0.31772882538628316	2.4963627700443567	0.36494567612141354	0.5526368798076318	0.3645931689139001	0.11962583877831073	0.8084576902320346	1.0037931420927193	208.0	3.922760124662774	159.0	0.3666102210217982
55	Jan26_100x_cp190_rep1_3R4_E-F-D_Position001_0_cmle.ics	51	1	0	3.4656	0.0	1.0	0.1513586416559331	3.070177011148092	0.13354764620998633	0.37927335091152226	0.13354764620998633	0.020287320283164982	0.9405124982336602	0.8632079366963856	564.0	11.082764984198256	490.0	1.1298050836520823
56	Jan26_100x_cp190_rep1_3R4_E-F-D_Position001_0_cmle.ics	52	1	0	1.9493999999999998	0.0	1.0	0.2654788904193615	2.9382852740582144	0.17474664903998466	0.38143839983103417	0.1724155464206232	0.02113050654547019	0.9340717222150764	0.9722348654261377	280.0	5.414768709246918	227.0	0.5233994979367811
57	Jan26_100x_cp190_rep1_3R4_E-F-D_Position001_0_cmle.ics	52	2	0	1.2995999999999999	0.42540144110901373	1.0	0.28013140511610374	2.92363717126287	0.39644780637767774	0.5022430995842345	0.3935104606274421	0.2639093686075573	0.8604096873866937	0.9969971683667238	144.0	2.796775178444916	86.0	0.19829232080424306
58	Jan26_100x_cp190_rep1_3R4_E-F-D_Position001_0_cmle.ics	52	3	0	1.2995999999999999	0.0	1.0	0.23961299900261135	2.6581439617986797	0.042268835582951664	0.1577131726854224	0.06036617085104802	0.02113050654547019	0.9798890982196402	0.9211851709142275	118.0	2.309355818967124	59.0	0.13603775497035278
59	Jan26_100x_cp190_rep1_3R4_E-F-D_Position001_0_cmle.ics	52	4	0	1.083	0.8508028822180275	1.0	0.21116530124499175	1.7582921786973207	0.6261239943208708	0.7165852475623159	0.6232414060147141	0.47897509709668207	0.7026806993173903	0.9145595826232439	220.0	4.050501103084627	141.0	0.325107177132538
60	Jan26_100x_cp190_rep1_3R4_E-F-D_Position001_0_cmle.ics	56	1	0	1.2995999999999999	0.42540144110901373	1.0	0.30682137300883505	2.4556540537202274	0.5967682020802377	0.7826894502228826	0.59393573551263	0.391747152055473	0.714249719782151	0.9782505457545031	184.0	3.5034414259361295	130.0	0.29974420586687905
61	Jan26_100x_cp190_rep1_3R4_E-F-D_Position001_0_cmle.ics	59	1	0	2.166	0.5836459621422412	1.0	0.30577330759851346	2.882115179369675	0.5422083439544566	0.6928753504970686	0.5392174356359929	0.3782224488061857	0.7600905866243602	0.9934530775939641	414.0	8.011472076978604	438.0	1.0099074013053309
62	Jan26_100x_cp190_rep1_3R4_E-F-D_Position001_0_cmle.ics	60	1	0	1.7328	0.0	1.0	0.2809084476514551	2.64215410908496	0.14785885328661616	0.3220298133040314	0.14784330392776804	0.024306239439393782	0.9600754266444568	0.9543841694438757	250.0	4.791148028266824	197.0	0.4542277581213474
63	Jan26_100x_cp190_rep1_3R4_E-F-D_Position001_0_cmle.ics	60	2	0	1.5162	0.687545504971255	1.0	0.28517285725903474	2.7124423429767055	0.5873148330517172	0.685260244435921	0.5620367586843169	0.43465122788103705	0.7374417904514912	0.9924271389519495	212.0	4.058961446165071	155.0	0.35738732237974036
64	Jan26_100x_cp190_rep1_3R4_E-F-D_Position001_0_cmle.ics	61	1	0	2.166	0.6275890508929507	1.0	0.294712078958202	2.5303915414409355	0.5934794246603222	0.7458510859514297	0.5792994518256992	0.4037487335359676	0.7429703553218869	0.9880743495506945	428.0	8.137097969630354	452.0	1.0421875465525332
65	Jan26_100x_cp190_rep1_3R4_E-F-D_Position001_0_cmle.ics	62	1	0	2.8158	0.3095250132321943	1.0	0.10663020282438432	2.621994230275231	0.5267094629449189	0.7782044668615425	0.5276408551613458	0.2175756099424925	0.7055083508231074	0.7202489600849361	518.0	9.539855035762258	362.0	0.8346723271062323
66	Jan26_100x_cp190_rep1_3R4_E-F-D_Position001_0_cmle.ics	63	1	0	2.3826	1.6456566907434287	1.0	0.28786406931201364	2.6368190604279764	0.876328102565835	0.9417556291278864	0.8741659769260655	0.759847806624888	0.48561014393445123	0.9894475215896107	444.0	8.518066513756605	472.0	1.0883020397628222
67	Jan26_100x_cp190_rep1_3R4_E-F-D_Position001_0_cmle.ics	64	1	0	1.9493999999999998	0.928575039696583	1.0	0.3138249860640304	2.5622231077416155	0.7004832440382394	0.8188885387120496	0.7004832440382394	0.5475312532829079	0.6416239949404985	0.9976837421037236	374.0	7.117563838764033	381.0	0.878481095656007
68	Jan26_100x_cp190_rep1_3R4_E-F-D_Position001_0_cmle.ics	65	1	0	2.166	0.3720027687491155	1.0	0.30882427077943037	2.7403605125519843	0.47768776314573125	0.6473048834805408	0.47768776314573125	0.2633369189784273	0.7946248544979132	0.9900245817309846	422.0	8.143443226940683	453.0	1.0444932712130475
69	Jan26_100x_cp190_rep1_3R4_E-F-D_Position001_0_cmle.ics	66	1	0	2.3826	1.770307658344953	1.0	0.3039659328077963	2.8243049410035566	0.8708902768714459	0.9429756688729375	0.8687088654796309	0.770605015381747	0.5044873246716921	0.9889734636176941	474.0	9.118281945896273	535.0	1.2335626933752328
70	Jan26_100x_cp190_rep1_3R4_E-F-D_Position001_0_cmle.ics	67	1	0	1.7328	0.8754689432133618	1.0	0.08650955572958613	2.122881171846542	0.8004515788409476	0.9305388616169219	0.8051471001224431	0.6278855550937419	0.3998000697017333	0.5582367203068066	346.0	6.117344090567114	178.0	0.4104189895715728
71	Jan26_100x_cp190_rep1_3R4_E-F-D_Position001_0_cmle.ics	68	1	0	1.5162	0.0	1.0	0.16498815585258894	3.0248205520815126	0.20405013738848948	0.35120638385967556	0.20405013738848948	0.02861162344261678	0.9171304220164311	0.8420251131681811	144.0	2.726559431923657	66.0	0.15217782759395398
72	Jan26_100x_cp190_rep1_3R4_E-F-D_Position001_0_cmle.ics	69	1	0	1.9493999999999998	0.65253602307166	1.0	0.25965022296715456	1.767321692630386	0.6478669137396157	0.828805513335693	0.6456515855004268	0.4069770347081971	0.6643224718206706	0.9864527152958144	466.0	8.65863731216833	482.0	1.1113592863679669
73	Jan26_100x_cp190_rep1_3R4_E-F-D_Position001_0_cmle.ics	70	1	0	2.5991999999999997	1.0967653411156157	1.0	0.2700618427143915	2.594401144627535	0.6474941897316713	0.7885696175787027	0.6458039298542151	0.5009338685822945	0.7178903418196331	0.969823692242862	534.0	10.154876068292698	603.0	1.3903519702902158
74	Jan26_100x_cp190_rep1_3R4_E-F-D_Position001_0_cmle.ics	70	2	0	0.8664	2.722739793356479	1.0	0.12150050975251349	1.41564343196621	0.9430382421297274	0.9704510881047961	0.9421994506655398	0.891862455102472	0.46593953688262174	0.6106610011416678	262.0	4.591215522922796	139.0	0.32049572781150915
75	Jan26_100x_cp190_rep1_3R4_E-F-D_Position001_0_cmle.ics	70	3	0	1.5162	3.5839453379339705	1.0	0.11083011192473757	1.6491640219493833	0.991362772026199	0.9989932389604902	0.9909042890344391	0.964049228818931	0.300070375456981	0.6728775841965128	288.0	5.078634882400592	153.0	0.35277587305871144
76	Jan26_100x_cp190_rep1_3R4_E-F-D_Position001_0_cmle.ics	71	1	0	2.3826	0.3095250132321943	1.0	0.27017538541037334	1.8904196175355739	0.35117455742936576	0.5139202660511993	0.35372882804772315	0.1635476071267203	0.8412616462476679	0.9730920217283998	548.0	10.303907209784855	627.0	1.4456893621425626
77	Jan26_100x_cp190_rep1_3R4_E-F-D_Position001_0_cmle.ics	71	2	0	1.7328	0.3720027687491155	1.0	0.32129154243995545	2.323465155215374	0.37070506010168236	0.5213602152507256	0.3685232448802647	0.2225268351060582	0.8430921206201756	0.9910955370398827	354.0	6.717420217337586	355.0	0.8185322544826312
78	Jan26_100x_cp190_rep1_3R4_E-F-D_Position001_0_cmle.ics	72	1	0	1.9493999999999998	0.1459114905355603	1.0	0.09694308574073825	2.179041203461898	0.37424363793209686	0.5924908086347485	0.37424774580483494	0.1317292090291043	0.7938464403571552	0.6739124851446439	366.0	6.681324453876506	205.0	0.472673555405463
79	Jan26_100x_cp190_rep1_3R4_E-F-D_Position001_0_cmle.ics	72	2	0	1.2995999999999999	0.0	1.0	0.1414184193022191	2.382165175320422	0.18007270934746442	0.3767823032842443	0.18007270934746442	0.022229753322242078	0.9212493484071487	0.7150650246372207	168.0	3.028851886448201	77.0	0.17754079885961296
80	Jan26_100x_cp190_rep1_3R4_E-F-D_Position001_0_cmle.ics	72	3	0	1.5162	3.0669696525143113	1.0	0.3114174080904144	2.5471765255970427	0.9990551892702364	0.9999671370180951	0.9972805882473761	0.9859695606630107	0.08497682288426302	0.9907276805483611	244.0	4.633656543694214	200.0	0.46114493210289076
81	Jan26_100x_cp190_rep1_3R4_E-F-D_Position001_0_cmle.ics	73	1	0	1.5162	0.815064591942846	1.0	0.2989471140238939	2.8624557030652498	0.7401673782317701	0.850882755965256	0.7380949684608676	0.6038639683815952	0.5448178564652713	0.9932995632210498	228.0	4.369714243770064	177.0	0.40811326491105837
82	Jan26_100x_cp190_rep1_3R4_E-F-D_Position001_0_cmle.ics	74	1	0	2.3826	0.0	1.0	0.24666923816483832	2.4927303570371158	0.1544693767107709	0.349730590348311	0.1544693767107709	0.017491366080788908	0.9401007129294559	0.943118610218012	476.0	9.162977357807002	485.0	1.1182764603495103
83	Jan26_100x_cp190_rep1_3R4_E-F-D_Position001_0_cmle.ics	74	2	0	1.5162	0.3095250132321943	1.0	0.32791638632512493	2.245852363513233	0.3618219987817089	0.5190090012365917	0.3594429324737322	0.1737450425225423	0.8461601986581064	0.9993418901351457	298.0	5.606380176879698	277.0	0.6386857309625038
84	Jan26_100x_cp190_rep1_3R4_E-F-D_Position001_0_cmle.ics	75	1	0	1.9493999999999998	0.0	1.0	0.15497046146235496	2.7027142026559865	0.1712089103543443	0.4762111280863437	0.1753881030998965	0.03282243359124735	0.9356862248628091	0.7540921995153974	312.0	6.01286905561648	204.0	0.47036783074494865
85	Jan26_100x_cp190_rep1_3R4_E-F-D_Position001_0_cmle.ics	76	1	0	1.9493999999999998	0.5097226605744432	1.0	0.29071391744144054	2.5444781673294052	0.545014932505077	0.6996081710667782	0.5382439374029387	0.3228742085772309	0.7384453767473376	0.9943276119825722	366.0	6.985592688801957	355.0	0.8185322544826312
86	Jan26_100x_cp190_rep1_3R4_E-F-D_Position001_0_cmle.ics	77	1	0	1.9493999999999998	0.9479040472602467	1.0	0.2968212156166448	2.644372591392367	0.7045596260652259	0.8268618191134034	0.7037185628453072	0.5401776866894495	0.6417211594873264	0.9864188795655444	404.0	7.694374022063284	416.0	0.9591814587740128
87	Jan26_100x_cp190_rep1_3R4_E-F-D_Position001_0_cmle.ics	79	1	0	1.9493999999999998	0.0	1.0	0.19254713110595756	2.1273901901727172	0.09380756285502116	0.291283717969737	0.09380756285502116	0.033570898149309004	0.9532397106643741	0.9501228946287831	294.0	5.821257587983696	208.0	0.4795907293870064
88	Jan26_100x_cp190_rep1_3R4_E-F-D_Position001_0_cmle.ics	80	1	0	2.5991999999999997	1.3842379406474168	1.0	0.1606258795947873	1.721902888125371	0.776697207220026	0.8891837774189624	0.7758372875204411	0.5798106526934871	0.5860561554259562	0.8891769860353247	714.0	13.147632191279898	719.0	1.6578160309098926
89	Jan26_100x_cp190_rep1_3R4_E-F-D_Position001_0_cmle.ics	80	2	0	1.5162	1.6776879206634818	1.0	0.08329469146181921	1.1908995969218403	0.7980199163176465	0.8685395181562662	0.7984839017670629	0.6743451103151183	0.5925993296854786	0.5465827890662424	314.0	5.308596504633773	151.0	0.3481644237376825
90	Jan26_100x_cp190_rep1_3R4_E-F-D_Position001_0_cmle.ics	81	1	0	1.7328	0.10317500441073144	1.0	0.3235767315951008	2.5452190989592784	0.36312757458982436	0.5575770129677253	0.36545691885596365	0.09943095213901026	0.8377315612896912	0.9936479809535829	284.0	5.387133288866275	256.0	0.5902655130917002
91	Jan26_100x_cp190_rep1_3R4_E-F-D_Position001_0_cmle.ics	82	1	0	2.166	1.3934633376079517	1.0	0.27346064470386605	2.972745589542715	0.8172563450298076	0.8957123715944618	0.8142367516554362	0.7070775967532089	0.5176494162886562	0.9826817225931216	342.0	6.58967923891573	311.0	0.7170803694199952
92	Jan26_100x_cp190_rep1_3R4_E-F-D_Position001_0_cmle.ics	82	2	0	1.5162	1.242391573779135	1.0	0.27676277301857954	2.9058074407488945	0.7406208128628852	0.8159455890634406	0.7413247373633416	0.6609656873215916	0.6260635961352644	0.9989567276794566	162.0	3.128818139120214	102.0	0.23518391537247432
93	Jan26_100x_cp190_rep1_3R4_E-F-D_Position001_0_cmle.ics	83	1	0	2.166	1.6720368465176956	1.0	0.31190832912100214	2.801560387754065	0.8657222330034284	0.931198654505466	0.8508355434806046	0.7717381460637817	0.5269138624019734	0.9934389157511613	428.0	8.160503218470772	465.0	1.072161967139221
94	Jan26_100x_cp190_rep1_3R4_E-F-D_Position001_0_cmle.ics	84	1	0	1.7328	2.473251433858076	1.0	0.30811345118538913	2.1391057558130093	0.9774905381681098	0.9971428003043701	0.9774905381681098	0.9396332638719657	0.2075429285211375	0.9906568230214041	390.0	7.287885143326508	402.0	0.9269013135268106
95	Jan26_100x_cp190_rep1_3R4_E-F-D_Position001_0_cmle.ics	85	1	0	1.7328	0.0	1.0	0.2297427686208446	1.6223907828411601	0.24603217302415667	0.45853860993474704	0.24132842462858065	0.029433013857611694	0.8995149840060048	0.9208653407575641	320.0	6.0980297078977115	258.0	0.5948769624127291
96	Jan26_100x_cp190_rep1_3R4_E-F-D_Position002_1_cmle.ics	1	1	0	1.7328	1.403331779731213	1.0	0.2970013840907908	2.516213162724276	0.7461999050170255	0.8165028262090929	0.7461564487542021	0.6438557500395763	0.581153831486422	0.9939164879527462	252.0	4.835843440177552	205.0	0.472673555405463
97	Jan26_100x_cp190_rep1_3R4_E-F-D_Position002_1_cmle.ics	1	2	0	1.9493999999999998	0.639412489864916	1.0	0.2842750900058966	2.567753415045535	0.4815078081592237	0.615983213466475	0.4802910328001664	0.3618183962776607	0.7908324385883423	0.9992706181635514	308.0	5.97028872947586	271.0	0.624851382999417
98	Jan26_100x_cp190_rep1_3R4_E-F-D_Position002_1_cmle.ics	1	3	0	1.5162	0.7252201245704302	1.0	0.2550948100599609	2.574890777093802	0.48783069440003973	0.6014439895332487	0.48783069440003973	0.38670797080980746	0.7698233144422677	0.9793224613271142	152.0	2.905341079566571	89.0	0.2052094947857864
99	Jan26_100x_cp190_rep1_3R4_E-F-D_Position002_1_cmle.ics	2	1	0	2.166	0.5097226605744432	1.0	0.2574231483378767	2.3329040480117467	0.42407504101107196	0.5762096724459045	0.4240606511612609	0.25368482939805204	0.8541327676859592	0.968749677615799	384.0	7.294230400636837	359.0	0.827755153124689
100	Jan26_100x_cp190_rep1_3R4_E-F-D_Position002_1_cmle.ics	2	2	0	2.3826	0.0	1.0	0.08502656733597369	2.383093180174838	0.04397949240832638	0.32165117359503675	0.04397949240832638	0.015313883738236297	0.9794154507721722	0.4871651260299336	348.0	6.770575972328762	178.0	0.4104189895715728
101	Jan26_100x_cp190_rep1_3R4_E-F-D_Position002_1_cmle.ics	2	3	0	1.5162	0.0	1.0	0.1802984733945001	1.6795805666518193	0.22128299900915605	0.3959398010911618	0.21388867189909014	0.015313883738236297	0.9225189117020124	0.8408658389612882	362.0	6.708959874257147	275.0	0.634074281641475
102	Jan26_100x_cp190_rep1_3R4_E-F-D_Position002_1_cmle.ics	2	4	0	0.8664	1.0389843448820495	1.0	0.07162506169887398	3.383500067830261	0.6412980466806728	0.7067276659252468	0.6387222635644891	0.48541485937005346	0.7189409105609234	0.3178518330320911	194.0	3.3992450017238944	68.0	0.15678927691498287
103	Jan26_100x_cp190_rep1_3R4_E-F-D_Position002_1_cmle.ics	3	1	0	1.2995999999999999	0.687545504971255	1.0	0.19430466564677232	2.4619995815663676	0.5845785739550173	0.7065580592139483	0.5845785739550173	0.39451761230052224	0.7095072422357398	0.9048397878377953	194.0	3.5162712459259935	112.0	0.25824116197761887
104	Jan26_100x_cp190_rep1_3R4_E-F-D_Position002_1_cmle.ics	3	2	0	2.3826	0.0	1.0	0.15666944738668243	2.108144217912017	0.13389509601980734	0.3138630547406529	0.13334165574350332	0.02188169693943366	0.9485356055953291	0.8043249938939718	464.0	8.80118389098096	372.0	0.8577295737113769
105	Jan26_100x_cp190_rep1_3R4_E-F-D_Position002_1_cmle.ics	4	1	0	1.7328	0.8595614345612763	1.0	0.29154788854918073	2.6241389940333795	0.6184725784852283	0.7227512483846157	0.5980962866658077	0.4748370950802519	0.7470374437027707	0.9946577377060812	284.0	5.433943786547115	243.0	0.5602910925050123
106	Jan26_100x_cp190_rep1_3R4_E-F-D_Position002_1_cmle.ics	4	2	0	1.7328	0.32626801153583	1.0	0.31519917046216805	2.760111948080112	0.40084566100940533	0.5589795846656593	0.39881154565437216	0.20418652954933217	0.8220631338159768	0.9903730285847598	282.0	5.412653623476806	250.0	0.5764311651286135
107	Jan26_100x_cp190_rep1_3R4_E-F-D_Position002_1_cmle.ics	5	1	0	1.7328	0.8254000352858515	1.0	0.2946862527251214	2.652931468866308	0.7290993028428312	0.8324439751041998	0.72165112236697	0.5817477524624788	0.6598545165941976	0.9823891181940125	260.0	4.921004092458787	214.0	0.4934250773500932
108	Jan26_100x_cp190_rep1_3R4_E-F-D_Position002_1_cmle.ics	6	1	0	1.9493999999999998	0.0	1.0	0.28411448443866594	2.407770617463496	0.26088904221740494	0.45808381691888633	0.22094753590204366	0.023966448516804063	0.8843387362030398	0.9811939040636103	392.0	7.473012048279753	389.0	0.8969268929401227
109	Jan26_100x_cp190_rep1_3R4_E-F-D_Position002_1_cmle.ics	7	1	0	1.9493999999999998	0.10317500441073144	1.0	0.28010754706283364	2.724284173132503	0.33004139629828144	0.5242390721755295	0.312963997764828	0.08559511455256645	0.855451894505481	0.9790096047901687	340.0	6.498173329324163	312.0	0.7193860940805097
110	Jan26_100x_cp190_rep1_3R4_E-F-D_Position002_1_cmle.ics	8	1	0	2.166	0.0	1.0	0.29021118126291906	2.727562227160494	0.28785125675895656	0.5051233880795984	0.28785125675895656	0.02246239402352051	0.8851522325413957	0.9964419776544075	434.0	8.317994703043377	458.0	1.0560218945156201
111	Jan26_100x_cp190_rep1_3R4_E-F-D_Position002_1_cmle.ics	10	1	0	1.2995999999999999	1.1349250485180458	1.0	0.16052659556702126	1.725203442264801	0.822577690357043	0.9131160028154619	0.8225391223858147	0.7099254673956014	0.5360567123380583	0.8022509352564184	226.0	4.044155845774293	128.0	0.2951327565458501
112	Jan26_100x_cp190_rep1_3R4_E-F-D_Position002_1_cmle.ics	10	2	0	1.7328	0.42540144110901373	1.0	0.13606559430669546	3.3080627094195894	0.49807642243498884	0.599225747977592	0.4935061178444361	0.36053821603849084	0.7504091485006693	0.6391406062321174	152.0	2.8585305818857303	65.0	0.14987210293343953
113	Jan26_100x_cp190_rep1_3R4_E-F-D_Position002_1_cmle.ics	11	1	0	1.7328	0.10317500441073144	1.0	0.29027969106931584	2.4661783631251804	0.3632719817557762	0.5667150415025377	0.35844985525941964	0.09869234372240522	0.8494387130965871	0.9933995419000333	296.0	5.6553057603306485	258.0	0.5948769624127291
114	Jan26_100x_cp190_rep1_3R4_E-F-D_Position002_1_cmle.ics	12	1	0	1.9493999999999998	1.0521827216106825	1.0	0.2827433388230814	2.2731624915547286	0.727068396635987	0.822880746235332	0.7301644793966608	0.5934878066932943	0.602204110409596	0.9882481956437766	400.0	7.558172700560989	400.0	0.9222898642057815
115	Jan26_100x_cp190_rep1_3R4_E-F-D_Position002_1_cmle.ics	13	1	0	1.9493999999999998	0.32626801153583	1.0	0.2799229740183211	1.9203996213009922	0.4522439585730725	0.6158380152981792	0.4469877479185	0.19795573004806066	0.8243133306724867	0.9772671114520638	400.0	7.604983198241829	398.0	0.9176784148847528
116	Jan26_100x_cp190_rep1_3R4_E-F-D_Position002_1_cmle.ics	13	2	0	1.5162	0.42540144110901373	1.0	0.28005898439743604	2.2551888966106373	0.39166723075881676	0.5396974209706897	0.39166723075881676	0.25378393014282813	0.8294307734161626	0.9971555753114006	246.0	4.631541457924104	192.0	0.4426991348187751
117	Jan26_100x_cp190_rep1_3R4_E-F-D_Position002_1_cmle.ics	14	1	0	2.166	0.9479040472602467	1.0	0.28831429604369396	2.3294019921309768	0.7173838416779664	0.8491529496575754	0.7143071694615609	0.5289087039357374	0.6490766885556432	0.9882647356315479	440.0	8.405270441094725	466.0	1.0744676917997353
118	Jan26_100x_cp190_rep1_3R4_E-F-D_Position002_1_cmle.ics	15	1	0	2.3826	1.0317500441073144	1.0	0.2859458804569117	2.691224316454655	0.7058933565715694	0.8390812988470611	0.7060758558073538	0.5884300046993554	0.6072347614078245	0.9820749158896722	424.0	8.211543887691832	439.0	1.0122131259658453
119	Jan26_100x_cp190_rep1_3R4_E-F-D_Position002_1_cmle.ics	16	1	0	2.3826	0.5158750220536572	1.0	0.27779290856977973	2.632506987129063	0.545039024911793	0.7282311379593001	0.5431813321928793	0.32629459353505114	0.7470954071656628	0.971170316104729	432.0	8.32010978881349	445.0	1.0260474739289323
120	Jan26_100x_cp190_rep1_3R4_E-F-D_Position002_1_cmle.ics	17	1	0	2.166	0.0	1.0	0.2986382005786504	2.579142423473997	0.2622884511081898	0.485696031476085	0.27175701639073	0.023007234719298407	0.8675809841268369	0.9883745782013007	416.0	7.9625464935276575	436.0	1.0052959519843019
121	Jan26_100x_cp190_rep1_3R4_E-F-D_Position002_1_cmle.ics	18	1	0	1.2995999999999999	1.7430385742657564	1.0	0.2659493000774543	2.1115878079960866	0.8986418628550075	0.9450993787369207	0.8970770272795217	0.8246946235052317	0.45944219858386887	0.9898144145012892	188.0	3.5460217520767467	125.0	0.28821558256430674
122	Jan26_100x_cp190_rep1_3R4_E-F-D_Position002_1_cmle.ics	18	2	0	1.5162	0.0	1.0	0.3792444751896243	2.578372571513024	0.19471108931240658	0.3498604493647235	0.18627966180866964	0.02572052503736921	0.9248661412174976	0.9791196517145054	242.0	4.5889611317834875	218.0	0.5026479759921509
123	Jan26_100x_cp190_rep1_3R4_E-F-D_Position002_1_cmle.ics	19	1	0	2.3826	2.3825999999999996	1.0	0.3023658606270677	2.3868280342674066	0.9298951892767872	0.9720783370499301	0.9184838442642621	0.8502328378170679	0.4425177685847212	0.9813700190760015	590.0	11.242510859910178	741.0	1.7085419734412104
124	Jan26_100x_cp190_rep1_3R4_E-F-D_Position002_1_cmle.ics	20	1	0	1.5162	1.5613211301812222	1.0	0.34574593062605063	3.100372526583048	0.9280558202709955	0.9689078023506731	0.9262374990415475	0.8661397916598206	0.303233148078819	1.0025014474614877	184.0	3.597062421297809	138.0	0.3181900031509946
125	Jan26_100x_cp190_rep1_3R4_E-F-D_Position002_1_cmle.ics	22	1	0	2.166	0.0	1.0	0.26672147094218196	2.683944919882797	0.20694576371114531	0.4512687576329002	0.20694576371114531	0.023564312886909078	0.9180103973678312	0.9787100032129438	428.0	8.183908467311195	430.0	0.9914616040212152
126	Jan26_100x_cp190_rep1_3R4_E-F-D_Position002_1_cmle.ics	23	1	0	1.9493999999999998	0.9228252937649445	1.0	0.2726629673234797	2.299283480114896	0.6999454814507127	0.821856746021444	0.6963264882265895	0.5401256522755004	0.6238393105672213	0.9796753009840363	394.0	7.494302211350062	384.0	0.8853982696375502
127	Jan26_100x_cp190_rep1_3R4_E-F-D_Position002_1_cmle.ics	24	1	0	2.166	0.20635000882146287	1.0	0.2960778309084853	2.8497705968647513	0.37714296353878163	0.540031466594672	0.37714296353878163	0.1501808398229306	0.8391549436360219	0.9892849314088046	414.0	7.988066828138187	431.0	0.9937673286817297
128	Jan26_100x_cp190_rep1_3R4_E-F-D_Position002_1_cmle.ics	25	1	0	2.166	1.449626260897894	1.0	0.3027620394627877	2.466249868219894	0.796111319823503	0.8791886735468093	0.793378415209977	0.680638733582315	0.5829415112354809	0.9819962021058664	416.0	7.939141244687238	439.0	1.0122131259658453
129	Jan26_100x_cp190_rep1_3R4_E-F-D_Position002_1_cmle.ics	25	2	0	1.083	0.10317500441073144	1.0	0.31604798647714794	2.2938391895294874	0.17078812254609474	0.312061243582094	0.18373074628185013	0.04922727306210544	0.9302114106855464	0.9944569076995806	156.0	2.924516156866769	103.0	0.23748964003298878
130	Jan26_100x_cp190_rep1_3R4_E-F-D_Position002_1_cmle.ics	26	1	0	1.5162	0.2918229810711206	1.0	0.28220164422203037	2.5746967260785447	0.4671505905511811	0.6164739173228346	0.45383858267716537	0.2667507381889764	0.7774219977880245	0.9889001869848806	220.0	4.2143378449675675	163.0	0.375833119663856
131	Jan26_100x_cp190_rep1_3R4_E-F-D_Position002_1_cmle.ics	27	1	0	1.2995999999999999	1.5863714811341738	1.0	0.27424073648752295	2.1605237153348225	0.9530076009086144	0.9896415778437883	0.952767342302988	0.884058841516687	0.19382249952401695	0.990947485915448	212.0	4.012150948484231	152.0	0.350470148398197
132	Jan26_100x_cp190_rep1_3R4_E-F-D_Position002_1_cmle.ics	28	1	0	1.7328	0.0	1.0	0.09489471916449832	1.9898623631586245	0.3887267249889369	0.6840917214147122	0.38776508833441126	0.022413367600503796	0.7987937674566234	0.6617007367225277	444.0	7.886124795065278	271.0	0.624851382999417
133	Jan26_100x_cp190_rep1_3R4_E-F-D_Position002_1_cmle.ics	28	2	0	1.5162	1.2466683216206906	1.0	0.3116977405028503	2.6216175890387716	0.7569569731422542	0.8419830990230452	0.7569569731422542	0.6588530142628587	0.5631393643023034	0.9895076785805867	224.0	4.256918171108186	176.0	0.4058075402505439
134	Jan26_100x_cp190_rep1_3R4_E-F-D_Position002_1_cmle.ics	29	1	0	2.166	0.0	1.0	0.218217223277222	2.536668256806393	0.1463864571539035	0.37693242384910663	0.1463864571539035	0.024823948523929194	0.941263933837545	0.9105004853932586	408.0	7.853980592406004	362.0	0.8346723271062323
135	Jan26_100x_cp190_rep1_3R4_E-F-D_Position002_1_cmle.ics	30	1	0	1.5162	0.20635000882146287	1.0	0.2989471140238939	2.443593019607204	0.4603571911784603	0.6448890542551752	0.45827132097596174	0.19307265593289136	0.7870406185581956	0.9879613979482368	228.0	4.322903746089223	177.0	0.40811326491105837
136	Jan26_100x_cp190_rep1_3R4_E-F-D_Position002_1_cmle.ics	31	1	0	1.5162	1.245083401423282	1.0	0.2735425264285485	3.455958077590423	0.8719041509926286	0.9308204135771597	0.8690230272456457	0.7745602209223945	0.49628014539390025	0.9842624859191108	136.0	2.6882092773232613	78.0	0.17984652352012742
137	Jan26_100x_cp190_rep1_3R4_E-F-D_Position002_1_cmle.ics	31	2	0	1.2995999999999999	0.0	1.0	0.2932823503008304	2.541278572810295	0.276946661158103	0.47314031616256064	0.276946661158103	0.0332525169062167	0.8917688910614351	0.9967943616884064	162.0	3.0820076414393744	105.0	0.24210108935401767
138	Jan26_100x_cp190_rep1_3R4_E-F-D_Position002_1_cmle.ics	32	1	0	1.5162	0.0	1.0	0.1818433764239772	1.6397306017938482	0.17309126984126985	0.36001984126984127	0.17309126984126985	0.020819444444444446	0.9210229469377045	0.854753642733153	264.0	4.823152925556886	172.0	0.3965846416084861
139	Jan26_100x_cp190_rep1_3R4_E-F-D_Position002_1_cmle.ics	32	2	0	2.166	0.0	1.0	0.19715066231583533	2.667660865253887	0.13521825396825396	0.2756626984126984	0.11759920634920636	0.020819444444444446	0.9526135947140814	0.918590311363069	320.0	6.2384612009402325	239.0	0.5510681938629545
140	Jan26_100x_cp190_rep1_3R4_E-F-D_Position002_1_cmle.ics	33	1	0	2.166	0.8318234787411565	1.0	0.2986334974996758	2.6568493976225214	0.6370211603869612	0.7644055313268068	0.6321469062140535	0.47127376095465867	0.6776992476535177	0.991165960241738	446.0	8.586167174507748	484.0	1.1159707356889959
141	Jan26_100x_cp190_rep1_3R4_E-F-D_Position002_1_cmle.ics	34	1	0	2.3826	1.0161559471409798	1.0	0.2856401987230843	2.66273347739603	0.7182412019617953	0.8295040544053042	0.7164345095298764	0.5647277391204305	0.5874856854283719	0.9846017154686141	442.0	8.473371101845876	467.0	1.07677341646025
142	Jan26_100x_cp190_rep1_3R4_E-F-D_Position002_1_cmle.ics	35	1	0	1.083	0.9479040472602467	1.0	0.19954612798346097	2.4422401316792524	0.7292438913684848	0.8165566608669339	0.7278633028216961	0.6338508964369468	0.5648029914455339	0.9129927278554552	124.0	2.25620006397595	58.0	0.13373203030983835
143	Jan26_100x_cp190_rep1_3R4_E-F-D_Position002_1_cmle.ics	35	2	0	1.083	1.3625635475001732	1.0	0.11456292308063841	2.0026913930092634	0.8665178909145926	0.9443603903472275	0.8655060897193434	0.7890725470913079	0.4608148570564977	0.5898264964009002	194.0	3.4694607482451536	86.0	0.19829232080424306
144	Jan26_100x_cp190_rep1_3R4_E-F-D_Position002_1_cmle.ics	36	1	0	2.166	0.6016084874694266	1.0	0.12297566711714301	3.0286056925459937	0.630813327269681	0.7771278632805955	0.628330022259987	0.41490042844491254	0.6744989807935975	0.7417264423034378	364.0	6.800465783848711	229.0	0.5280109472578101
145	Jan26_100x_cp190_rep1_3R4_E-F-D_Position002_1_cmle.ics	36	2	0	1.5162	0.0	1.0	0.1238355894480501	1.9947760055465538	0.052711888747935566	0.18202924914430696	0.07459489217070778	0.026349960506474545	0.9775674749216537	0.790779293204059	202.0	3.882294884292267	95.0	0.21904384274887315
146	Jan26_100x_cp190_rep1_3R4_E-F-D_Position002_1_cmle.ics	37	1	0	3.2489999999999997	0.0	1.0	0.12749546976005172	2.798743950803362	0.14245239539114615	0.3190952092177077	0.12608853850818677	0.023718617343844756	0.9447021748874911	0.810766469557519	442.0	8.68401834140967	312.0	0.7193860940805097
147	Jan26_100x_cp190_rep1_3R4_E-F-D_Position002_1_cmle.ics	38	1	0	2.166	0.0	1.0	0.29294378191854303	2.6216259593645117	0.26377025349362815	0.4826485786742782	0.21474804494763536	0.02448192438695712	0.9072996975538098	0.9817789863280031	380.0	7.29846057217706	377.0	0.8692581970139491
148	Jan26_100x_cp190_rep1_3R4_E-F-D_Position002_1_cmle.ics	39	1	0	1.2995999999999999	1.528648458193712	1.0	0.2898571046908421	2.1861369643117667	0.9408379453977979	0.9762319143258265	0.9344912805875596	0.856706927958973	0.437900764658985	0.9783063563469205	226.0	4.254803085338074	172.0	0.3965846416084861
149	Jan26_100x_cp190_rep1_3R4_E-F-D_Position002_1_cmle.ics	40	1	0	1.9493999999999998	1.6649493785096108	1.0	0.3229465133290897	2.6703039629946947	0.9055601586892227	0.9555675663811505	0.8952332874239339	0.8211591117354302	0.4564290453205608	0.9880553897902208	360.0	6.874911701910192	365.0	0.8415895010877756
150	Jan26_100x_cp190_rep1_3R4_E-F-D_Position002_1_cmle.ics	42	1	0	2.3826	1.9493999999999998	1.0	0.29107958248721216	2.709084507977763	0.9599533280040051	0.9871207900325412	0.9549792882924347	0.8534313606744023	0.3610711978880846	0.9932599574947634	456.0	8.786238985220974	494.0	1.1390279822941403
151	Jan26_100x_cp190_rep1_3R4_E-F-D_Position002_1_cmle.ics	43	1	0	1.7328	2.0671267327999794	1.0	0.23679216750145482	1.5120569755919084	0.9398173130696702	0.9779931909382573	0.9383750478302247	0.8760510385290857	0.34910655894519965	0.9757686879061335	430.0	8.017956639658147	408.0	0.9407356614898973
152	Jan26_100x_cp190_rep1_3R4_E-F-D_Position002_1_cmle.ics	44	1	0	1.5162	2.232016612494693	1.0	0.26778895740694936	2.2468822162929096	0.9467958258981802	0.976771485194109	0.9455993487217019	0.895287689031059	0.40463202457443814	0.9777907379126416	260.0	4.827383097097108	204.0	0.47036783074494865
153	Jan26_100x_cp190_rep1_3R4_E-F-D_Position002_1_cmle.ics	44	2	0	2.3826	0.0	1.0	0.17281385519032982	2.719047621035505	0.1258069025631748	0.28705173221936237	0.1258069025631748	0.022280789757168584	0.9560190861433606	0.9150136349340225	376.0	7.5367432321214745	285.0	0.6571315282466194
154	Jan26_100x_cp190_rep1_3R4_E-F-D_Position002_1_cmle.ics	45	1	0	2.166	0.41270001764292574	1.0	0.28702725650482297	2.5208102278447786	0.49389788651504707	0.6323656099241902	0.49173941343135	0.28918753350179954	0.7703241596907995	0.9617780003928311	398.0	7.560287786331101	400.0	0.9222898642057815
155	Jan26_100x_cp190_rep1_3R4_E-F-D_Position002_1_cmle.ics	46	1	0	2.3826	0.0	1.0	0.29605631809293387	2.3574505195011444	0.30030848725562026	0.5136216403809818	0.30030848725562026	0.021262484093625883	0.8881827339583672	0.9809651427064271	468.0	8.913979963642827	518.0	1.194365374146487
156	Jan26_100x_cp190_rep1_3R4_E-F-D_Position002_1_cmle.ics	47	1	0	2.3826	1.401081809291592	1.0	0.2953025084069835	2.874665676366502	0.7342378024702585	0.8420956273887104	0.7327803451469543	0.612529346585266	0.6660836468600908	0.99181060783265	434.0	8.364805200724218	462.0	1.0652447931576776
157	Jan26_100x_cp190_rep1_3R4_E-F-D_Position002_1_cmle.ics	47	2	0	1.5162	2.8158	1.0	0.2942017354324395	2.4530148073852556	0.9807754438783203	0.9922927072090291	0.9739141464301868	0.9261291704459245	0.29185509896104367	1.0009687461595491	208.0	3.9461653735031934	153.0	0.35277587305871144
158	Jan26_100x_cp190_rep1_3R4_E-F-D_Position002_1_cmle.ics	47	3	0	1.7328	2.8158	1.0	0.2665273002407674	2.514465950123744	0.9874309263349854	0.9991659706450385	0.9872442569241189	0.9261291704459245	0.2639521144519363	0.9925855193927823	236.0	4.525090642572559	176.0	0.4058075402505439
159	Jan26_100x_cp190_rep1_3R4_E-F-D_Position002_1_cmle.ics	48	1	0	1.9493999999999998	1.4532932869245503	1.0	0.2641789797571548	1.6962884359102737	0.8297750433133705	0.9095876021445234	0.826200837619197	0.7191497392103097	0.5426229864137185	0.9765920037968704	436.0	8.222258621911593	440.0	1.0145188506263596
160	Jan26_100x_cp190_rep1_3R4_E-F-D_Position002_1_cmle.ics	49	1	0	2.5991999999999997	0.0	1.0	0.23911934927068046	2.9118318704074095	0.15277626353087767	0.318156685616385	0.1349972743555798	0.021024452924227086	0.9436903852994841	0.9079686113036782	430.0	8.415845869945274	410.0	0.945347110810926
161	Jan26_100x_cp190_rep1_3R4_E-F-D_Position002_1_cmle.ics	49	2	0	1.083	0.8058225447605828	1.0	0.11310490586065226	1.2528812805112066	0.6005334475508138	0.7123646912234249	0.622837006463671	0.4621855774472393	0.6697216602482112	0.6477273769867291	214.0	3.846199120831179	99.0	0.22826674139093092
162	Jan26_100x_cp190_rep1_3R4_E-F-D_Position002_1_cmle.ics	50	1	0	2.166	0.0	1.0	0.28256169617688176	2.4784213552846794	0.2092202153942098	0.4552637259840253	0.22914298049938836	0.02353265692835384	0.9069456056437127	0.9897482997117963	412.0	7.802939923184943	418.0	0.9637929080950418
163	Jan26_100x_cp190_rep1_3R4_E-F-D_Position002_1_cmle.ics	52	1	0	1.7328	0.0	1.0	0.23773901416351503	2.7122696731663	0.22736473218331774	0.5199792554102092	0.22736473218331774	0.03335246669284916	0.9204993595797457	0.8971492765781547	258.0	4.89971392938848	190.0	0.4380876854977463
164	Jan26_100x_cp190_rep1_3R4_E-F-D_Position002_1_cmle.ics	53	1	0	1.9493999999999998	0.0	1.0	0.20119380721784325	2.487977672922214	0.06501832127476902	0.23044724862049568	0.06501832127476902	0.016359338384493983	0.9645837309337786	0.9148736417968697	286.0	5.572260193819525	204.0	0.47036783074494865
165	Jan26_100x_cp190_rep1_3R4_E-F-D_Position002_1_cmle.ics	53	2	0	1.9493999999999998	0.6921189703237084	1.0	0.22769645036724034	1.1455134635553978	0.5300074924790541	0.6869965634799718	0.5236491333547404	0.3432807948859845	0.7995648281013031	0.9571218534577044	610.0	11.314980997570748	676.0	1.558669870507771
166	Jan26_100x_cp190_rep1_3R4_E-F-D_Position002_1_cmle.ics	54	1	0	2.3826	0.0	1.0	0.3017089059195559	2.5207190156099224	0.2543081153513974	0.4473186597990228	0.2543081153513974	0.01685836567076207	0.8851637037791107	0.9838265058306472	498.0	9.561005893463337	574.0	1.3234859551352967
167	Jan26_100x_cp190_rep1_3R4_E-F-D_Position002_1_cmle.ics	54	2	0	1.7328	2.038606639979773	1.0	0.324305117790757	2.7368236405932653	0.8595974200625979	0.9132542960865496	0.8588708804361163	0.7860124281579814	0.5943651407027634	0.9986085985060257	286.0	5.478639198457844	259.0	0.5971826870732435
168	Jan26_100x_cp190_rep1_3R4_E-F-D_Position002_1_cmle.ics	55	1	0	1.9493999999999998	2.031340052282519	1.0	0.3173795050749029	2.554775946393508	0.9191038959767358	0.9637891531464492	0.9165238761982161	0.8510834124800501	0.40456116055242547	0.9866272610512233	390.0	7.404911387528603	408.0	0.9407356614898973
169	Jan26_100x_cp190_rep1_3R4_E-F-D_Position002_1_cmle.ics	57	1	0	2.166	2.301073826897161	1.0	0.2929742680802569	2.7410480525223364	0.9613114168116612	0.9882988062259181	0.9575319207094308	0.9197027917807787	0.34791661781393446	0.9886972704377761	382.0	7.343155984087788	380.0	0.8761753709954926
170	Jan26_100x_cp190_rep1_3R4_E-F-D_Position002_1_cmle.ics	58	1	0	3.2489999999999997	0.0	1.0	0.18293754850589186	2.7997036910128674	0.14475674833125504	0.34359985879850363	0.13367839066969853	0.01675392430132766	0.9431897549902598	0.8996704585044797	632.0	12.391761749599297	639.0	1.4733580580687362
171	Jan26_100x_cp190_rep1_3R4_E-F-D_Position002_1_cmle.ics	59	1	0	2.8158	0.0	1.0	0.1462866932630018	1.8277562734722121	0.1318907451959272	0.35743539638828753	0.1318907451959272	0.02007287668849398	0.955789937540765	0.8268564795967696	650.0	12.700399461434186	596.0	1.3742118976666147
172	Jan26_100x_cp190_rep1_3R4_E-F-D_Position002_1_cmle.ics	60	1	0	1.2995999999999999	1.6624596150004298	1.0	0.279023031733304	2.06971993179793	0.9558262176859562	0.9891180512326612	0.9545107527513184	0.8948920026779108	0.2982413344240578	0.9227533474241719	228.0	4.276093248408384	171.0	0.3942789169479716
173	Jan26_100x_cp190_rep1_3R4_E-F-D_Position002_1_cmle.ics	61	1	0	1.9493999999999998	1.0389843448820495	1.0	0.3039001962832696	2.4180751348556897	0.7320933253352216	0.8431528195598934	0.7264330075455869	0.5741975202846846	0.6269075918988136	0.987600256510872	418.0	7.937026158917129	443.0	1.021436024607903
174	Jan26_100x_cp190_rep1_3R4_E-F-D_Position002_1_cmle.ics	62	1	0	2.166	0.42540144110901373	1.0	0.3085721333535174	2.672820096892956	0.5056083297932917	0.6759573929626985	0.5046592973544591	0.29525303012500115	0.7716282828087339	0.9881371432505769	414.0	7.941256330457349	440.0	1.0145188506263596
175	Jan26_100x_cp190_rep1_3R4_E-F-D_Position002_1_cmle.ics	63	1	0	1.7328	0.10317500441073144	1.0	0.2434182378222181	2.717589578829157	0.3437404442493002	0.5327267310119883	0.3378129385844552	0.10012466579374475	0.8550343260085159	0.9613446182170996	246.0	4.6081362090836855	179.0	0.4127247142320873
176	Jan26_100x_cp190_rep1_3R4_E-F-D_Position002_1_cmle.ics	63	2	0	0.8664	0.10317500441073144	1.0	0.19623047174004235	1.5101806400506408	0.2930038183799719	0.45968355273990325	0.29276075928524947	0.07097717596694396	0.8735246243584913	0.8095354063489377	140.0	2.4265213685384204	69.0	0.1590950015754973
177	Jan26_100x_cp190_rep1_3R4_E-F-D_Position002_1_cmle.ics	64	1	0	3.2489999999999997	1.083	1.0	0.23020015373342675	2.610486058356145	0.71399240452145	0.8663549169026773	0.71399240452145	0.5269251253054865	0.6478731583381327	0.9166420478426269	680.0	13.019751907488816	800.0	1.844579728411563
178	Jan26_100x_cp190_rep1_3R4_E-F-D_Position002_1_cmle.ics	65	1	0	2.166	0.0	1.0	0.2839152832038503	2.782557447074986	0.29709723546234507	0.5056267874165872	0.27736415633937084	0.023272163965681603	0.8960923220907931	0.9868260329619009	412.0	7.919966167387039	419.0	0.9660986327555563
179	Jan26_100x_cp190_rep1_3R4_E-F-D_Position002_1_cmle.ics	66	1	0	2.3826	1.8148458414482778	1.0	0.29061891453537836	2.7173267247550723	0.8994012345951384	0.9529150653258793	0.8893320919724842	0.8147621926197862	0.5182398888763782	0.9876106872580813	430.0	8.252009128062339	452.0	1.0421875465525332
180	Jan26_100x_cp190_rep1_3R4_E-F-D_Position002_1_cmle.ics	67	1	0	2.3826	1.4094967255872226	1.0	0.3069764902757574	2.6051495426102482	0.8122415122098188	0.899138406639199	0.7926424152786092	0.6743220136712407	0.5921508480838938	0.9883004524207449	460.0	8.828819311361588	514.0	1.1851424755044293
181	Jan26_100x_cp190_rep1_3R4_E-F-D_Position002_1_cmle.ics	68	1	0	2.166	1.0246530360797799	1.0	0.2730574747329505	2.7130999376935603	0.7384301202286446	0.8477996456208142	0.7118817134333737	0.586832911215	0.6747152241695241	0.9899248578917	404.0	7.787995017424964	399.0	0.9199841395452671
182	Jan26_100x_cp190_rep1_3R4_E-F-D_Position002_1_cmle.ics	69	1	0	1.083	0.3095250132321943	1.0	0.09351741631498585	1.6482038593415347	0.5114061145301818	0.6861648450047614	0.5091604246912177	0.3064158505905596	0.7387590208220124	0.5243671749526023	174.0	2.952290882616608	66.0	0.15217782759395398
183	Jan26_100x_cp190_rep1_3R4_E-F-D_Position002_1_cmle.ics	70	1	0	1.9493999999999998	1.8381583393449388	1.0	0.08703611835451087	2.581629981762274	0.9216581140910651	0.9685153726311713	0.9216581140910651	0.8064646028993672	0.385644524646552	0.5279779176591846	290.0	5.380788031555942	137.0	0.3158842784904802
184	Jan26_100x_cp190_rep1_3R4_E-F-D_Position002_1_cmle.ics	70	2	0	2.166	0.0	1.0	0.25083299262672687	2.8173217453395063	0.17100456821962662	0.38850771492197056	0.15863340697643713	0.02235919057133552	0.9393528327278808	0.924457182714158	358.0	6.830216289999465	319.0	0.7355261667041109
185	Jan26_100x_cp190_rep1_3R4_E-F-D_Position002_1_cmle.ics	73	1	0	2.8158	0.0	1.0	0.26063411204514897	2.938156541169892	0.15984938417348907	0.42341940056480937	0.1604242872408822	0.01599964013701125	0.9341892543418712	0.935247909856621	674.0	13.002691915958728	840.0	1.9368087148321413
186	Jan26_100x_cp190_rep1_3R4_E-F-D_Position002_1_cmle.ics	73	2	0	1.5162	0.0	1.0	0.17094771783422238	2.917755208093133	0.04518035938024571	0.12394866247265371	0.04518035938024571	0.01599964013701125	0.9796438494586959	0.9149223676365681	148.0	2.932976499947213	70.0	0.1614007262360118
187	Jan26_100x_cp190_rep1_3R4_E-F-D_Position002_1_cmle.ics	74	1	0	1.2995999999999999	0.5556144027286182	1.0	0.18825824090134424	1.5433436337829116	0.7327369653432148	0.8854530161292156	0.7340327585618969	0.43719381201905044	0.5894113438606724	0.803147673273679	266.0	4.938064083988874	177.0	0.40811326491105837
188	Jan26_100x_cp190_rep1_3R4_E-F-D_Position002_1_cmle.ics	75	1	0	1.5162	0.1459114905355603	1.0	0.3212041344475795	2.5903307524652504	0.3071404389572784	0.4664623385603872	0.3071404389572784	0.14464557117028862	0.8589717962775737	0.9928519701894509	202.0	3.858889635451847	153.0	0.35277587305871144
189	Jan26_100x_cp190_rep1_3R4_E-F-D_Position002_1_cmle.ics	75	2	0	1.5162	0.20635000882146287	1.0	0.27022150963389857	2.930766949694046	0.33599608151034727	0.4869695812834494	0.3354558485618999	0.16808087647393555	0.8608463482543512	0.9930415786368699	188.0	3.6396427474384265	126.0	0.2905213072248212
190	Jan26_100x_cp190_rep1_3R4_E-F-D_Position002_1_cmle.ics	76	1	0	1.9493999999999998	2.282494272621491	1.0	0.29437200552698056	2.4071252961208724	0.9606706411749926	0.9895589209438315	0.9606706411749926	0.8980926928436008	0.2825921725806342	0.984979022776402	418.0	7.86681041239587	436.0	1.0052959519843019
191	Jan26_100x_cp190_rep1_3R4_E-F-D_Position002_1_cmle.ics	77	1	0	2.166	1.0161559471409798	1.0	0.2919062614187214	2.612207245970868	0.6998922058208856	0.813034296148008	0.6991486459731174	0.5707503794795081	0.6126971582062374	0.9826877395932634	430.0	8.252009128062339	453.0	1.0444932712130475
192	Jan26_100x_cp190_rep1_3R4_E-F-D_Position002_1_cmle.ics	78	1	0	1.5162	0.0	1.0	0.18726057688835723	2.130007394522418	0.1809410716936322	0.3740537331156301	0.17186185740438376	0.03450472514967097	0.9241999931802541	0.8808427659799085	246.0	4.631541457924105	157.0	0.3619987717007692
193	Jan26_100x_cp190_rep1_3R4_E-F-D_Position002_1_cmle.ics	80	1	0	1.5162	1.3586516622891618	1.0	0.32306021553171027	2.476530730609078	0.8789878662326132	0.9447913583900562	0.8805366479234488	0.7891289336095492	0.4693240719027584	0.9876929809636728	228.0	4.322903746089223	184.0	0.42425333753465955
194	Jan26_100x_cp190_rep1_3R4_E-F-D_Position002_1_cmle.ics	81	1	0	1.2995999999999999	0.9321735129523284	1.0	0.3241432621232026	2.5075212338646145	0.7998294950519004	0.8936648195297289	0.7931821061969332	0.6559313832789945	0.4924366159730188	1.0026209890731497	188.0	3.592832249757587	138.0	0.3181900031509946
195	Jan26_100x_cp190_rep1_3R4_E-F-D_Position002_1_cmle.ics	82	1	0	1.9493999999999998	1.4199491695140265	1.0	0.3055676099476202	2.8319215209105457	0.8457345561515833	0.921674535881146	0.8454255555830222	0.7555960002966405	0.5021325115195787	0.9934034976136842	338.0	6.500288415094273	323.0	0.7447490653461686
196	Jan26_100x_cp190_rep1_3R4_E-F-D_Position002_1_cmle.ics	83	1	0	2.166	2.263762234040641	1.0	0.29095407740827006	2.546053137078335	0.9597855613895315	0.9904659288340261	0.958667293792415	0.9082420641396058	0.3280419521291679	0.9888352279393379	408.0	7.807170094725162	418.0	0.9637929080950418
197	Jan26_100x_cp190_rep1_3R4_E-F-D_Position002_1_cmle.ics	84	1	0	1.5162	0.20635000882146287	1.0	0.26977896097617093	1.75098195383348	0.3915809634417804	0.5837090012581692	0.3915809634417804	0.15630587264475312	0.835349344501169	0.9642560974855068	308.0	5.736236241071666	264.0	0.6087113103758159
198	Jan26_100x_cp190_rep1_3R4_E-F-D_Position002_1_cmle.ics	84	2	0	1.5162	0.65253602307166	1.0	0.2617993877991494	2.5718832775121534	0.5349969691875894	0.642055960512844	0.5349969691875894	0.42196294768155584	0.7342463472569036	0.9744030935053396	192.0	3.7056283224194635	128.0	0.2951327565458501
199	Jan26_100x_cp190_rep1_3R4_E-F-D_Position002_1_cmle.ics	85	1	0	1.7328	1.7672985383515813	1.0	0.2961511425382824	2.4008403543794503	0.9452065841703927	0.976765441169882	0.9444270212632503	0.8853773711705092	0.3519073641992794	0.9765222778462943	266.0	5.055090328190974	222.0	0.5118708746342088
200	Jan26_100x_cp190_rep1_3R4_E-F-D_Position002_1_cmle.ics	86	1	0	2.8158	0.0	1.0	0.10739996044071551	2.619123381125334	0.14073764132604583	0.3295806201347664	0.14073764132604583	0.02260127095373833	0.9437132146856818	0.7678044918021202	576.0	11.187100713779706	426.0	0.9822387053791574
201	Jan26_100x_cp190_rep1_3R4_E-F-D_Position002_1_cmle.ics	87	1	0	1.083	0.5260913608053412	1.0	0.2660157372343133	2.109723512176266	0.6771631433270489	0.79926992659152	0.6790284407717919	0.5045128163985719	0.659390259034355	0.9704689477949706	162.0	2.988386646077695	100.0	0.23057246605144538
202	Jan26_100x_cp190_rep1_3R4_E-F-D_Position002_1_cmle.ics	89	1	0	2.166	1.0368959615364501	1.0	0.28322326767221645	2.8638968950425094	0.7347696137214288	0.8484728732875468	0.7321532395799266	0.5877848032268614	0.6653340034237437	0.9893352404795012	426.0	8.186023553081302	440.0	1.0145188506263596
203	Jan26_100x_cp190_rep1_3R4_E-F-D_Position002_1_cmle.ics	91	1	0	1.9493999999999998	0.0	1.0	0.22816634769782743	2.9174222809795984	0.16840947696053885	0.36993234950464915	0.16840947696053885	0.03239663416693668	0.9323625261342569	0.9404444057843718	240.0	4.661291964074858	167.0	0.3850560183059138
204	Jan26_100x_cp190_rep1_3R4_E-F-D_Position002_1_cmle.ics	92	1	0	1.5162	0.639412489864916	1.0	0.31744761330392385	2.803120672150971	0.6793529759316856	0.8019631450453162	0.6680935977615018	0.49661103864976647	0.6462249950597705	0.9990870085323648	226.0	4.325018831859335	180.0	0.4150304388926017
205	Jan26_100x_cp190_rep1_3R4_E-F-D_Position002_1_cmle.ics	93	1	0	2.166	0.5836459621422412	1.0	0.28927413762320064	2.4540311348781874	0.5675350091685785	0.7155705487168101	0.5602823757719285	0.3646401230151878	0.747414082443719	0.9888788397649175	452.0	8.626632414878259	486.0	1.1205821850100246
206	Jan26_100x_cp190_rep1_3R4_E-F-D_Position002_1_cmle.ics	94	1	0	2.166	0.0	1.0	0.2858038763714612	2.7475270379870187	0.1865025904393349	0.4281232199206141	0.2037224568034069	0.022570276403945787	0.8979556037306542	0.9795384637826814	426.0	8.186023553081304	442.0	1.0191302999473888
207	Jan26_100x_cp190_rep1_3R4_E-F-D_Position003_2_cmle.ics	1	1	0	2.166	0.5963412819178956	1.0	0.2749380799021026	2.0183101866606896	0.6333735219281398	0.76610427989518	0.5976487770369723	0.36417142400742414	0.7249303961464009	0.9552638267811187	484.0	9.201327512407396	525.0	1.2105054467700884
208	Jan26_100x_cp190_rep1_3R4_E-F-D_Position003_2_cmle.ics	2	1	0	1.9493999999999998	1.4772412513556012	1.0	0.30078445942448917	2.2519501191592926	0.8501953104435811	0.9305384461501206	0.8485738652515872	0.7396185392252861	0.4736310719915282	0.9952194341944574	378.0	7.160144164904652	379.0	0.873869646334978
209	Jan26_100x_cp190_rep1_3R4_E-F-D_Position003_2_cmle.ics	3	1	0	1.9493999999999998	1.0317500441073144	1.0	0.2411470206884204	2.8919632295453	0.774004048875714	0.8511586291663654	0.7632944111054877	0.6724296869351457	0.562228483733258	0.9662081625176804	284.0	5.5509700307492125	221.0	0.5095651499736944
210	Jan26_100x_cp190_rep1_3R4_E-F-D_Position003_2_cmle.ics	4	1	0	2.166	1.7430385742657564	1.0	0.29100020409238947	2.4909109997358283	0.8770510247248049	0.9372204170904476	0.8752418926581641	0.7924133461742707	0.46847739992778986	0.9806519364843769	426.0	8.092402557719625	446.0	1.0283531985894465
211	Jan26_100x_cp190_rep1_3R4_E-F-D_Position003_2_cmle.ics	5	1	0	1.083	1.3586516622891616	1.0	0.28102923539568075	1.6248241633296168	0.7634061947442229	0.8368296902627889	0.7609558868361685	0.657589476251448	0.6223147600235638	0.9939526672975081	158.0	2.898995822256238	99.0	0.22826674139093092
212	Jan26_100x_cp190_rep1_3R4_E-F-D_Position003_2_cmle.ics	5	2	0	2.8158	0.0	1.0	0.18211828975321767	2.9168862926201466	0.13325788061703556	0.3171834034510091	0.13325788061703556	0.02098385769160417	0.9462785131113711	0.9076323080193044	480.0	9.392799674670986	422.0	0.9730158067370995
213	Jan26_100x_cp190_rep1_3R4_E-F-D_Position003_2_cmle.ics	6	1	0	2.166	0.0	1.0	0.28338593732040657	2.3261065001626497	0.2030193556221512	0.39997788176720345	0.19901205226841995	0.022588787357044657	0.9187488343580034	0.9650048699538254	440.0	8.33505469457347	462.0	1.0652447931576776
214	Jan26_100x_cp190_rep1_3R4_E-F-D_Position003_2_cmle.ics	7	1	0	2.3826	0.0	1.0	0.22439680742414148	2.354480189269723	0.19364713047101623	0.49567887879224964	0.1950654678910845	0.021471384842219977	0.8946311796901287	0.8795672589710158	502.0	9.463154726561443	501.0	1.1551680549177414
215	Jan26_100x_cp190_rep1_3R4_E-F-D_Position003_2_cmle.ics	8	1	0	2.3826	0.0	1.0	0.28902398259462886	2.4974955901845375	0.17652918041858534	0.4139765608015969	0.19042668827447182	0.021860115812565466	0.9184409322399626	0.9645013743719958	462.0	8.80329897675107	502.0	1.157473779578256
216	Jan26_100x_cp190_rep1_3R4_E-F-D_Position003_2_cmle.ics	9	1	0	1.5162	1.7615935908344846	1.0	0.22008417672142583	3.0657203313349024	0.8882556254524322	0.9309499291402005	0.8834891569213201	0.8104653296764919	0.5474951291435491	0.9441657156903176	176.0	3.3246597782932152	103.0	0.23748964003298878
217	Jan26_100x_cp190_rep1_3R4_E-F-D_Position003_2_cmle.ics	9	2	0	1.9493999999999998	0.0	1.0	0.09044131182889821	1.3737722709029414	0.06757170094105892	0.23232073490278443	0.06757170094105892	0.0238297937419072	0.973644421446063	0.8011329527376119	346.0	6.585449067375512	182.0	0.41964188821363063
218	Jan26_100x_cp190_rep1_3R4_E-F-D_Position003_2_cmle.ics	9	3	0	1.2995999999999999	0.0	1.0	0.19900191037862017	2.5024453930641477	0.06757170094105892	0.21766448139802816	0.06757170094105892	0.0238297937419072	0.9631449876024751	0.8944217355422945	146.0	2.794660092674805	74.0	0.17062362487806956
219	Jan26_100x_cp190_rep1_3R4_E-F-D_Position003_2_cmle.ics	11	1	0	1.9493999999999998	1.3842379406474168	1.0	0.2937505263389646	2.2410642376699013	0.8266885037522306	0.9065201626373984	0.8255762790583979	0.6820341082239442	0.5198226891145965	0.9868091648653473	454.0	8.601112080267722	493.0	1.1367222576336258
220	Jan26_100x_cp190_rep1_3R4_E-F-D_Position003_2_cmle.ics	13	1	0	1.7328	0.1459114905355603	1.0	0.2898571046908421	2.610224974055422	0.38306544082389976	0.5872370588112661	0.3811057602101445	0.15621156211562115	0.811460264858457	0.9854843553454466	226.0	4.348424080699753	172.0	0.3965846416084861
221	Jan26_100x_cp190_rep1_3R4_E-F-D_Position003_2_cmle.ics	14	1	0	1.9493999999999998	2.5991999999999997	1.0	0.2816453032638977	2.931256428159503	0.9686113608026212	0.9890121640038275	0.9679081972917332	0.9335419868356192	0.2800992668474909	0.9914875490162824	292.0	5.63613068303045	249.0	0.5741254404680991
222	Jan26_100x_cp190_rep1_3R4_E-F-D_Position003_2_cmle.ics	14	2	0	1.7328	0.0	1.0	0.22027049606674987	2.669950729523509	0.1341012555455679	0.24446530576739062	0.1170404790210804	0.020157958071157247	0.9595784186167984	0.9510380087931896	236.0	4.61871163793424	160.0	0.3689159456823127
223	Jan26_100x_cp190_rep1_3R4_E-F-D_Position003_2_cmle.ics	14	3	0	1.2995999999999999	0.1459114905355603	1.0	0.23598430975864487	2.2287841343649926	0.30175500913387654	0.5001051120712152	0.29789848348653114	0.12556180589787455	0.8771677786725712	0.8938947989130127	214.0	3.91641486735244	143.0	0.3297186264535669
224	Jan26_100x_cp190_rep1_3R4_E-F-D_Position003_2_cmle.ics	15	1	0	2.166	0.10317500441073144	1.0	0.28902398259462886	1.9326451157835904	0.2870954249407453	0.48572908160216705	0.2870954249407453	0.07257354552154083	0.8837271857917169	0.9843486513929454	462.0	8.662867483708549	502.0	1.157473779578256
225	Jan26_100x_cp190_rep1_3R4_E-F-D_Position003_2_cmle.ics	17	1	0	2.166	0.20635000882146287	1.0	0.2964657243204975	2.4608350669743304	0.39201185916817843	0.5818950312437009	0.39201185916817843	0.15205477726264865	0.8430088009014854	0.9890397536475852	444.0	8.44785076723535	479.0	1.1044421123864234
226	Jan26_100x_cp190_rep1_3R4_E-F-D_Position003_2_cmle.ics	18	1	0	1.5162	0.2918229810711206	1.0	0.2896249227309447	2.678727274037941	0.47698494466416297	0.6484484916968549	0.47486899974520036	0.25594624835211094	0.791373257872928	0.9978348994740391	210.0	4.014266034254343	154.0	0.3550815977192259
227	Jan26_100x_cp190_rep1_3R4_E-F-D_Position003_2_cmle.ics	19	1	0	2.166	0.20635000882146287	1.0	0.282332580747375	2.497800515752254	0.3804543311623684	0.5675974751619494	0.3753906863857799	0.14624329940109304	0.8510248487982587	0.9898959836154694	438.0	8.243548784981899	458.0	1.0560218945156201
228	Jan26_100x_cp190_rep1_3R4_E-F-D_Position003_2_cmle.ics	20	1	0	1.9493999999999998	0.9077480443748005	1.0	0.30353190231779614	2.5380406913437286	0.7075437628529869	0.8304684756984502	0.7041631138084967	0.5436249184932538	0.6093694096333557	0.9907995214825125	390.0	7.404911387528605	399.0	0.9199841395452671
229	Jan26_100x_cp190_rep1_3R4_E-F-D_Position003_2_cmle.ics	23	1	0	2.3826	0.1459114905355603	1.0	0.2938250621906886	2.6547344861041564	0.3279888410032484	0.5570154990277573	0.32520667265553044	0.1309893375482805	0.8825321315748835	0.9859905500266841	474.0	9.071471448215426	526.0	1.2128111714306027
230	Jan26_100x_cp190_rep1_3R4_E-F-D_Position003_2_cmle.ics	24	1	0	1.5162	0.41270001764292574	1.0	0.34791615802585124	2.6735850361749853	0.5283556169704213	0.6857400283836271	0.5246769495070213	0.35410909023005677	0.7462595575496366	1.0015406007995036	246.0	4.701757204445365	214.0	0.4934250773500932
231	Jan26_100x_cp190_rep1_3R4_E-F-D_Position003_2_cmle.ics	25	1	0	1.9493999999999998	0.0	1.0	0.295275107490174	2.34179921080602	0.27293844367015097	0.45022604889567197	0.263704514258838	0.0234015799425999	0.9042012514637994	0.9838194063638347	406.0	7.692258936293175	418.0	0.9637929080950418
232	Jan26_100x_cp190_rep1_3R4_E-F-D_Position003_2_cmle.ics	26	1	0	1.9493999999999998	0.0	1.0	0.21836239422428275	2.698284664678596	0.16619882176956177	0.3386627638552882	0.1428927588690465	0.03191194666568173	0.9315526303785214	0.9524156594000771	290.0	5.685056266481399	217.0	0.5003422513316366
233	Jan26_100x_cp190_rep1_3R4_E-F-D_Position003_2_cmle.ics	27	1	0	1.9493999999999998	1.7328	1.0	0.27757365272465834	3.004453849270352	0.9024560082807942	0.978879792561923	0.9024560082807942	0.7261712827912131	0.4471041743402685	0.9822425732106441	302.0	5.836202493743672	260.0	0.5994884117337581
234	Jan26_100x_cp190_rep1_3R4_E-F-D_Position003_2_cmle.ics	27	2	0	1.9493999999999998	0.10317500441073144	1.0	0.3105269932848547	2.6145511195449243	0.2439112114843742	0.42272827075687713	0.251033530943195	0.05356481917129325	0.8976914106927261	0.9883069544144905	310.0	5.921363146024911	286.0	0.6594372529071338
235	Jan26_100x_cp190_rep1_3R4_E-F-D_Position003_2_cmle.ics	27	3	0	2.166	2.5991999999999997	1.0	0.2867604460352565	2.737324597034283	0.9707976537749757	0.9850914337693297	0.9595579394205536	0.8856947189025857	0.3292954349643904	0.9885838386066844	380.0	7.251650074496219	373.0	0.8600352983718913
236	Jan26_100x_cp190_rep1_3R4_E-F-D_Position003_2_cmle.ics	28	1	0	1.2995999999999999	0.5260913608053412	1.0	0.3151217852822431	1.857366212336385	0.5745288705999528	0.7082929258511782	0.5745288705999528	0.40295214880437535	0.6927582204540894	0.990830057983771	266.0	4.891253586308037	229.0	0.5280109472578101
237	Jan26_100x_cp190_rep1_3R4_E-F-D_Position003_2_cmle.ics	29	1	0	1.5162	0.8508028822180275	1.0	0.34274746455244814	2.637039561974454	0.7157092832662793	0.8262786842497393	0.7136510952168083	0.5825929444196096	0.5917392786234844	0.9967539875504516	248.0	4.746452616356096	215.0	0.4957308020106076
238	Jan26_100x_cp190_rep1_3R4_E-F-D_Position003_2_cmle.ics	30	1	0	1.9493999999999998	0.0	1.0	0.27968503550366486	2.88139717009433	0.18656374697455355	0.3766832696315263	0.17583100486874936	0.02314057696081638	0.9227438071307301	0.9718124369257395	318.0	6.1235500425082465	282.0	0.650214354265076
239	Jan26_100x_cp190_rep1_3R4_E-F-D_Position003_2_cmle.ics	30	2	0	1.9493999999999998	0.0	1.0	0.1951281411687129	2.7194426784848464	0.09171191208216131	0.27040015325813715	0.06598977656085002	0.02314057696081638	0.9642706726245566	0.9236254023891494	228.0	4.463335239131743	143.0	0.3297186264535669
240	Jan26_100x_cp190_rep1_3R4_E-F-D_Position003_2_cmle.ics	31	1	0	3.0324	2.1270072055450684	1.0	0.29915210922425306	2.221544913079352	0.87501924155539	0.9503355550326178	0.8758915253997378	0.7686430766672033	0.48444127864588027	0.9624708126889145	784.0	14.899213598878784	1129.0	2.6031631417208185
241	Jan26_100x_cp190_rep1_3R4_E-F-D_Position003_2_cmle.ics	32	1	0	2.5991999999999997	1.2995999999999999	1.0	0.26716055571508257	2.577551823977019	0.9539935522588029	0.9971546899641327	0.9490251629380486	0.6789073730339275	0.44448029049729415	0.9883841282713232	518.0	9.937744266049384	573.0	1.3211802304747822
242	Jan26_100x_cp190_rep1_3R4_E-F-D_Position003_2_cmle.ics	33	1	0	2.3826	1.1961505589055579	1.0	0.30725067040316845	2.691439001354723	0.7416392039375134	0.863777016905628	0.7370768243098652	0.6062593622940295	0.6172800623582072	0.9932990095731921	432.0	8.27329929113265	468.0	1.0790791411207645
243	Jan26_100x_cp190_rep1_3R4_E-F-D_Position003_2_cmle.ics	34	1	0	2.3826	0.0	1.0	0.21772845404581348	2.5890963875720563	0.1601711527517231	0.4017789768775162	0.16088358661973315	0.022011677170499337	0.9526038905060102	0.9365659928535682	488.0	9.454555078111797	473.0	1.0906077644233367
244	Jan26_100x_cp190_rep1_3R4_E-F-D_Position003_2_cmle.ics	35	1	0	1.2995999999999999	0.65253602307166	1.0	0.22897215281435537	1.5390872773377893	0.6022324523481255	0.7457099681412069	0.6022324523481255	0.4735743384821505	0.6607785837118463	0.9414200950016516	232.0	4.2718630768681605	159.0	0.3666102210217982
245	Jan26_100x_cp190_rep1_3R4_E-F-D_Position003_2_cmle.ics	35	2	0	1.2995999999999999	0.815064591942846	1.0	0.1992354070348359	2.3501619333899546	0.6662694054323527	0.8057548352923765	0.6668769814377741	0.5560060446023104	0.6434333675119367	0.8516934237141427	176.0	3.3012545294527955	98.0	0.2259610167304165
246	Jan26_100x_cp190_rep1_3R4_E-F-D_Position003_2_cmle.ics	36	1	0	1.9493999999999998	0.10317500441073144	1.0	0.2832713745507226	2.6702016380622746	0.2553359495159194	0.4190013818476844	0.2542708204530812	0.055358510294439854	0.9207886030743695	0.9829339856844085	358.0	6.806811041159042	339.0	0.7816406599143998
247	Jan26_100x_cp190_rep1_3R4_E-F-D_Position003_2_cmle.ics	36	2	0	0.8664	0.0	1.0	0.13900800686662435	1.4604162768526574	0.22789857194610577	0.40697041284055385	0.2416172607310126	0.01624267588187697	0.8917175251193531	0.6507631434917198	154.0	2.7393892519135203	67.0	0.15448355225446841
248	Jan26_100x_cp190_rep1_3R4_E-F-D_Position003_2_cmle.ics	36	3	0	2.166	1.1872177544577784	1.0	0.2725487055702856	2.8431908302931057	0.6614841955238547	0.7661000440369042	0.6587638862676446	0.5263407935753844	0.7462747098028236	0.9709813645236299	392.0	7.473012048279754	381.0	0.878481095656007
249	Jan26_100x_cp190_rep1_3R4_E-F-D_Position003_2_cmle.ics	36	4	0	1.2995999999999999	1.9862970628557857	1.0	0.2288955054510884	2.734286041071172	0.8124288196591153	0.8690650509678357	0.8127694006425483	0.7619978870963193	0.6517743148630196	0.9547781730329893	148.0	2.862760753425954	81.0	0.18676369750167077
250	Jan26_100x_cp190_rep1_3R4_E-F-D_Position003_2_cmle.ics	37	1	0	2.166	0.0	1.0	0.14941773699633468	1.7770860107893707	0.07968904554256816	0.31232672508672454	0.07968904554256816	0.028667855500912522	0.9519586797203725	0.843687244570407	350.0	6.8152713842394865	238.0	0.5487624692024401
251	Jan26_100x_cp190_rep1_3R4_E-F-D_Position003_2_cmle.ics	38	1	0	2.5991999999999997	1.1736910802652913	1.0	0.29704917266399683	2.6878805940211694	0.7246173385953819	0.834996347818503	0.7218563984039422	0.5538492357673942	0.6437228203140403	0.9605724673976541	586.0	11.153120036088712	727.0	1.676261828194008
252	Jan26_100x_cp190_rep1_3R4_E-F-D_Position003_2_cmle.ics	40	1	0	2.3826	3.2489999999999997	1.0	0.2850962991762644	2.7974247633511897	0.992964810021814	0.9994634177135282	0.9926772299728552	0.9752751299370831	0.1478211566385309	0.9903858135842137	416.0	8.032762240048914	426.0	0.9822387053791574
253	Jan26_100x_cp190_rep1_3R4_E-F-D_Position003_2_cmle.ics	40	2	0	1.2995999999999999	2.0323118942819596	1.0	0.26087195996935253	2.144526683397753	0.8763896779804866	0.9107011341876565	0.862413989015845	0.8186176518036881	0.5600046576132005	0.9924652628253188	206.0	3.9014699615924644	142.0	0.3274129017930525
254	Jan26_100x_cp190_rep1_3R4_E-F-D_Position003_2_cmle.ics	41	1	0	1.5162	0.23070632344123612	1.0	0.13899364165064698	1.669952287358324	0.5030409717026801	0.7332042423975708	0.5036130792589006	0.17984861153896933	0.7255563407286483	0.7287102301103761	274.0	4.999819487429689	159.0	0.3666102210217982
255	Jan26_100x_cp190_rep1_3R4_E-F-D_Position003_2_cmle.ics	42	1	0	1.7328	0.3720027687491155	1.0	0.292574384653552	2.345737832975968	0.46464254466427707	0.6308811492760577	0.4645508170810872	0.29110806920493354	0.791442639870492	0.9771132581746951	314.0	5.987348721005949	283.0	0.6525200789255905
256	Jan26_100x_cp190_rep1_3R4_E-F-D_Position003_2_cmle.ics	43	1	0	2.166	0.0	1.0	0.2108990849022321	1.6531820165602553	0.17492954206832176	0.4047175399859982	0.17587017789505807	0.020904015653329024	0.9037610763387888	0.9482872657483834	550.0	10.254981626333906	557.0	1.2842886359065508
257	Jan26_100x_cp190_rep1_3R4_E-F-D_Position003_2_cmle.ics	44	1	0	1.9493999999999998	0.8254000352858515	1.0	0.32206932773339025	2.708158751228517	0.6522686152051798	0.7568372468586296	0.6303276196362441	0.49890344865398323	0.7103616737722642	0.9782509362562972	328.0	6.27681135554063	317.0	0.7309147173830819
258	Jan26_100x_cp190_rep1_3R4_E-F-D_Position003_2_cmle.ics	44	2	0	0.8664	2.414447235628035	1.0	0.2469875885055565	2.3128745850868584	0.9520308629360661	0.9743706044490079	0.9519959726659656	0.928564664131307	0.285263003958354	0.8977419854937821	106.0	1.947562352141072	51.0	0.11759195768623716
259	Jan26_100x_cp190_rep1_3R4_E-F-D_Position003_2_cmle.ics	45	1	0	1.9493999999999998	1.44445006175024	1.0	0.2949281714152196	2.1092369356690384	0.8042905934253594	0.8908317916607371	0.8057848299416536	0.7134023231820122	0.5184500192887911	0.9905470544390081	426.0	7.998781562357946	449.0	1.0352703725709897
260	Jan26_100x_cp190_rep1_3R4_E-F-D_Position003_2_cmle.ics	47	1	0	1.9493999999999998	1.1160083062473465	1.0	0.30069767271497455	2.2753574980373665	0.7416354880865004	0.8531488874169815	0.7413803906124129	0.5950663253432628	0.6117568343197954	0.9839807346138013	422.0	7.956201236217328	447.0	1.0306589232499608
261	Jan26_100x_cp190_rep1_3R4_E-F-D_Position003_2_cmle.ics	48	1	0	1.9493999999999998	0.4377344716066809	1.0	0.2983856703177574	2.323306428501115	0.5345283586121556	0.7131721472547679	0.5371426579581451	0.2975355871498473	0.723870049105653	0.981927503072957	430.0	8.158388132700663	458.0	1.0560218945156201
262	Jan26_100x_cp190_rep1_3R4_E-F-D_Position003_2_cmle.ics	50	1	0	1.5162	0.23070632344123612	1.0	0.2714956614213402	2.6545518985651686	0.41671658763922875	0.5897612931393353	0.40752774421509	0.1852643442414889	0.8126581662950875	0.9913182767874389	252.0	4.835843440177552	196.0	0.451922033460833
263	Jan26_100x_cp190_rep1_3R4_E-F-D_Position003_2_cmle.ics	51	1	0	2.3826	1.1763760451361116	1.0	0.31782075583520436	2.8472729944850785	0.7365904984103021	0.8396940308180273	0.7365904984103021	0.5997297132444322	0.5794322127389319	0.9888108301900074	460.0	8.87562980904243	523.0	1.2058939974490595
264	Jan26_100x_cp190_rep1_3R4_E-F-D_Position003_2_cmle.ics	52	1	0	2.166	0.9077480443748005	1.0	0.2986721973417204	2.6350470952045	0.6700468233746697	0.7976119685113789	0.6700468233746697	0.5075886158947439	0.6405127103685341	0.969824784314759	460.0	8.735198315999904	507.0	1.1690024028808284
265	Jan26_100x_cp190_rep1_3R4_E-F-D_Position003_2_cmle.ics	54	1	0	2.166	0.639412489864916	1.0	0.30709503501275065	2.800336744883557	0.597238912732475	0.7456890796375775	0.5960562708631378	0.41416309012875535	0.7144328115799901	0.9842013500156157	402.0	7.673083858992977	420.0	0.9684043574160707
266	Jan26_100x_cp190_rep1_3R4_E-F-D_Position003_2_cmle.ics	55	1	0	1.7328	1.5338067085748235	1.0	0.24912847220092021	2.5826965962014548	0.8669897403452932	0.931349017408149	0.8647460523483717	0.7969723256739217	0.5130203416387694	0.963734298693245	234.0	4.48039523066183	168.0	0.3873617429664282
267	Jan26_100x_cp190_rep1_3R4_E-F-D_Position003_2_cmle.ics	55	2	0	1.5162	0.10317500441073144	1.0	0.15197230421494834	1.5928488292196443	0.42814654413347336	0.6178099257104468	0.42814654413347336	0.06612357242090021	0.7844043814390119	0.7693170996688208	242.0	4.448529638740965	138.0	0.3181900031509946
268	Jan26_100x_cp190_rep1_3R4_E-F-D_Position003_2_cmle.ics	57	1	0	2.166	1.1961505589055579	1.0	0.26923911883090074	2.597001033393153	0.7495758067473056	0.8498999489017783	0.7476527973350913	0.5954873639168542	0.6117591834077226	0.97793523928754	426.0	8.186023553081302	429.0	0.9891558793607008
269	Jan26_100x_cp190_rep1_3R4_E-F-D_Position003_2_cmle.ics	57	2	0	1.2995999999999999	2.785725119089749	1.0	0.16625318455997484	1.7619621981632583	0.9692396506597911	0.9815402798310248	0.9682215868533247	0.945707164282733	0.31230612994370444	0.7190545434672672	174.0	3.3033696152229064	88.0	0.20290377012527194
270	Jan26_100x_cp190_rep1_3R4_E-F-D_Position003_2_cmle.ics	59	1	0	1.9493999999999998	0.8595614345612763	1.0	0.2908424008756868	2.934507258874079	0.626888754928798	0.7600651243687679	0.6425225563538259	0.49870788904151553	0.6565140602989988	0.985127181659502	330.0	6.368317265132197	304.0	0.700940296796394
271	Jan26_100x_cp190_rep1_3R4_E-F-D_Position003_2_cmle.ics	59	2	0	1.2995999999999999	0.0	1.0	0.271362653552723	2.4010729117847864	0.13985927602257117	0.2956364696465101	0.15724718601456653	0.023858347086203317	0.9319172362729874	0.9904449757002747	162.0	3.105412890279794	101.0	0.23287819071195984
272	Jan26_100x_cp190_rep1_3R4_E-F-D_Position003_2_cmle.ics	60	1	0	2.166	0.6639153385791856	1.0	0.32806527333984054	2.4265232460201926	0.5964107982184657	0.7537193075461344	0.5908220369672104	0.3926935439914283	0.7477140964908194	0.9813857504779042	454.0	8.577706831427303	521.0	1.2012825481280305
273	Jan26_100x_cp190_rep1_3R4_E-F-D_Position003_2_cmle.ics	64	1	0	2.166	0.6275890508929507	1.0	0.28672559026308003	2.5534786624952526	0.5815860091422081	0.7349899419713736	0.5801622881915145	0.3951085587224904	0.7146929549496333	0.9702618963368086	462.0	8.803298976751062	500.0	1.152862330257227
274	Jan26_100x_cp190_rep1_3R4_E-F-D_Position003_2_cmle.ics	65	1	0	1.083	2.373025101446823	1.0	0.3139710308367558	2.760922737428699	0.8794198298813062	0.906029258020006	0.878698734215116	0.8432178332697072	0.5142742509645506	1.009703989147198	122.0	2.351936145107741	71.0	0.16370645089652625
275	Jan26_100x_cp190_rep1_3R4_E-F-D_Position003_2_cmle.ics	65	2	0	1.9493999999999998	0.9788040346074901	1.0	0.31660190169095404	1.9185923350112386	0.5963111839692199	0.7138635008321295	0.5947791675711551	0.46176945398835767	0.7333883729763508	0.9923979065158187	438.0	8.2435487849819	485.0	1.1182764603495103
276	Jan26_100x_cp190_rep1_3R4_E-F-D_Position003_2_cmle.ics	65	3	0	1.7328	0.6275890508929507	1.0	0.2878285877191829	2.514953069936225	0.45917575521671544	0.5967840131344208	0.45947018182090377	0.3400452618525422	0.7887276002471759	0.9901721471992002	286.0	5.408423451936584	244.0	0.5625968171655268
277	Jan26_100x_cp190_rep1_3R4_E-F-D_Position003_2_cmle.ics	66	1	0	1.9493999999999998	1.1112288054572363	1.0	0.30908666053806716	2.088156575720576	0.7456957120676707	0.850712505355884	0.7430972444264251	0.6107343435413797	0.586108831737509	0.9879969468399028	410.0	7.758244511274214	434.0	1.0006845026632731
278	Jan26_100x_cp190_rep1_3R4_E-F-D_Position003_2_cmle.ics	68	1	0	2.3826	0.0	1.0	0.2270922404080092	2.5496620917354784	0.18925552762327044	0.4048437221639383	0.17300421623547577	0.021102951364833034	0.9288067310854308	0.9455133652647214	502.0	9.72061246380606	504.0	1.162085228899285
279	Jan26_100x_cp190_rep1_3R4_E-F-D_Position003_2_cmle.ics	69	1	0	2.3826	1.449626260897894	1.0	0.2949429027005605	2.6601128127829914	0.822171573072028	0.9070243809111856	0.8175216483525625	0.7056739063526789	0.5561902335269479	0.986919384062744	446.0	8.58616717450775	481.0	1.1090535617074524
280	Jan26_100x_cp190_rep1_3R4_E-F-D_Position003_2_cmle.ics	70	1	0	1.5162	0.3095250132321943	1.0	0.28005898439743604	2.0731240093484966	0.4744899018203707	0.6467453349108496	0.4744899018203707	0.278571725097038	0.7574748795817535	0.9849128565002808	246.0	4.584730960243267	192.0	0.4426991348187751
281	Jan26_100x_cp190_rep1_3R4_E-F-D_Position003_2_cmle.ics	71	1	0	1.7328	0.3720027687491155	1.0	0.2977033692150578	2.4820068573674763	0.4864037751717049	0.6563994144123098	0.47932532822501517	0.2943979815913657	0.7698947277054504	0.9776157519540613	292.0	5.519104438828352	256.0	0.5902655130917002
282	Jan26_100x_cp190_rep1_3R4_E-F-D_Position003_2_cmle.ics	74	1	0	2.3826	0.8595614345612763	1.0	0.28553354542384807	2.535763276184162	0.6418781884129726	0.7789043045179651	0.6444270850524633	0.4786626177718609	0.6986842870644354	0.9921618422090625	490.0	9.358818996980006	545.0	1.2566199399803775
283	Jan26_100x_cp190_rep1_3R4_E-F-D_Position004_3_cmle.ics	1	1	0	1.7328	0.0	1.0	0.28411691906482067	1.8974144829571393	0.3069963605013985	0.5170463729922753	0.3069963605013985	0.023842879465488444	0.8504036886571804	0.9890662068474292	404.0	7.553942529020771	407.0	0.9384299368293828
284	Jan26_100x_cp190_rep1_3R4_E-F-D_Position004_3_cmle.ics	2	1	0	1.9493999999999998	0.687545504971255	1.0	0.2855751744580256	2.804708263417147	0.6805567084474696	0.8029984412901322	0.6736946957748817	0.5020752054453391	0.6459488785876122	0.9942311322410773	266.0	5.148711323552653	218.0	0.5026479759921509
285	Jan26_100x_cp190_rep1_3R4_E-F-D_Position004_3_cmle.ics	4	1	0	1.7328	0.5260913608053412	1.0	0.28920383750715906	2.709019615879468	0.5875464875549186	0.7167935999400463	0.5773449868382842	0.4150999072590844	0.695442234084388	0.9962641910409911	260.0	5.014625087820467	212.0	0.48881362802906425
286	Jan26_100x_cp190_rep1_3R4_E-F-D_Position004_3_cmle.ics	6	1	0	2.3826	1.0389843448820495	1.0	0.28260185928306747	2.41390872946312	0.7114510581903035	0.838405437707837	0.7085078012569821	0.5626742985373151	0.7098418554907614	0.9543358222933848	448.0	8.584052088737643	474.0	1.0929134890838512
287	Jan26_100x_cp190_rep1_3R4_E-F-D_Position004_3_cmle.ics	7	1	0	2.5991999999999997	0.0	1.0	0.25338293443777776	2.9240082610894773	0.18906056664234272	0.41471810653891306	0.1743154922427742	0.021393841809702083	0.9379050535731485	0.9615963212864741	484.0	9.365164254290338	504.0	1.162085228899285
288	Jan26_100x_cp190_rep1_3R4_E-F-D_Position004_3_cmle.ics	9	1	0	2.3826	0.0	1.0	0.19885484579716606	2.2304505245480537	0.16793830855170222	0.39238560590121985	0.15460217002073842	0.02249238947020408	0.9141930982973463	0.9132750411493907	498.0	9.584411142303766	466.0	1.0744676917997353
289	Jan26_100x_cp190_rep1_3R4_E-F-D_Position004_3_cmle.ics	10	1	0	1.9493999999999998	1.5613211301812222	1.0	0.12385561836279765	2.3322506746154597	0.9085755610507162	0.9896499167949735	0.9083500521003437	0.8141184155274577	0.36084379493234203	0.6326289788882862	334.0	6.083224107506939	202.0	0.4657563814239197
290	Jan26_100x_cp190_rep1_3R4_E-F-D_Position004_3_cmle.ics	10	2	0	1.083	0.5158750220536572	1.0	0.17023505191639693	2.705745869001543	0.5020218043826498	0.6037457814273939	0.49190500629869827	0.3755851568453631	0.7578495283778182	0.8377081831701969	120.0	2.2136197378353324	51.0	0.11759195768623716
291	Jan26_100x_cp190_rep1_3R4_E-F-D_Position004_3_cmle.ics	11	1	0	1.5162	2.2186398768391276	1.0	0.24653287022249476	1.8612126135851639	0.9806269139162981	0.9963600147442441	0.9788264148803448	0.9424478280594306	0.2632123717553301	0.9624396330416555	254.0	4.64648636368408	189.0	0.43578196083723186
292	Jan26_100x_cp190_rep1_3R4_E-F-D_Position004_3_cmle.ics	11	2	0	1.2995999999999999	1.1961505589055579	1.0	0.3017401656220795	2.331443029128734	0.774505217194057	0.8396669785641374	0.7744768628785301	0.6905055574458433	0.6056528580100113	0.9632830599010415	148.0	2.815950255745114	93.0	0.21443239342784423
293	Jan26_100x_cp190_rep1_3R4_E-F-D_Position004_3_cmle.ics	12	1	0	2.166	1.6776879206634818	1.0	0.28960078694134966	2.5771835276373736	0.8880744306406868	0.9361698044934703	0.8692913299487933	0.7950827311702979	0.4867306343757488	0.9691466625021192	374.0	7.117563838764033	366.0	0.8438952257482901
294	Jan26_100x_cp190_rep1_3R4_E-F-D_Position004_3_cmle.ics	13	1	0	1.7328	0.20635000882146287	1.0	0.2947247622542635	2.6892294711590985	0.41303172942817296	0.5969752440725244	0.4057008368200837	0.1761637029288703	0.811263419352318	0.9925796344965121	272.0	5.212581812763582	229.0	0.5280109472578101
295	Jan26_100x_cp190_rep1_3R4_E-F-D_Position004_3_cmle.ics	14	1	0	2.3826	1.4751040190545512	1.0	0.2789688025327162	2.2580965573196186	0.8203367947322795	0.896825718870465	0.8175258682700998	0.7104708855156132	0.5388241392176902	0.975372995060887	492.0	9.356703911209898	542.0	1.249702765998834
296	Jan26_100x_cp190_rep1_3R4_E-F-D_Position004_3_cmle.ics	15	1	0	1.7328	0.10317500441073144	1.0	0.2920943902980921	2.2683856643075866	0.32270166461434413	0.4818002590392578	0.31881607574665194	0.09122201450875055	0.8660077103519407	0.9841956317434538	336.0	6.408782505502707	313.0	0.7216918187410241
297	Jan26_100x_cp190_rep1_3R4_E-F-D_Position004_3_cmle.ics	17	1	0	1.5162	0.10317500441073144	1.0	0.27064251125273314	2.3136060172238153	0.3058866768759571	0.5331822358346094	0.32367534456355285	0.12081470137825422	0.83261129248489	0.9955976198158736	224.0	4.3037286687890255	164.0	0.3781388443243705
298	Jan26_100x_cp190_rep1_3R4_E-F-D_Position004_3_cmle.ics	20	1	0	1.5162	0.751125369937127	1.0	0.27007176670401273	1.8735500205758595	0.6003496173107814	0.7403039179473083	0.5970123611624132	0.43332145035348285	0.7377774484390042	0.9696678263653203	266.0	5.008279830510134	212.0	0.48881362802906425
299	Jan26_100x_cp190_rep1_3R4_E-F-D_Position004_3_cmle.ics	20	2	0	1.9493999999999998	2.3473821605305827	1.0	0.12304787076593737	2.128367578362802	0.965321742417084	0.9888844029446883	0.9650167936570658	0.9078861467361893	0.25833144360877014	0.714581637441518	392.0	7.121933315673464	256.0	0.5902655130917002
300	Jan26_100x_cp190_rep1_3R4_E-F-D_Position004_3_cmle.ics	21	1	0	1.2995999999999999	0.8508028822180275	1.0	0.23920566900679457	2.195970506119418	0.7351727547585997	0.8167772728137063	0.7345452471049079	0.5934606096331932	0.5771081443317547	0.9363357690262071	204.0	3.880179798522156	134.0	0.30896710450893683
301	Jan26_100x_cp190_rep1_3R4_E-F-D_Position004_3_cmle.ics	21	2	0	1.083	0.3720027687491155	1.0	0.311493973740028	2.5810350265215627	0.45331723364201637	0.5817471334309456	0.45387818745365	0.3175996881477115	0.7802291007008786	0.9960036518141004	128.0	2.4860223808399273	76.0	0.1752350741990985
302	Jan26_100x_cp190_rep1_3R4_E-F-D_Position004_3_cmle.ics	23	1	0	1.7328	1.0440946079954327	1.0	0.08891274648383217	2.897945953713059	0.788197657320336	0.900776828559747	0.7857158227711907	0.6266560507269767	0.5337136639401397	0.5706776219948605	224.0	4.022865682703985	94.0	0.2167381180883587
303	Jan26_100x_cp190_rep1_3R4_E-F-D_Position004_3_cmle.ics	23	2	0	0.8664	2.014971786093599	1.0	0.14511547698342064	1.4691153663674485	0.9505211135259983	0.9734027673172516	0.9477236699590426	0.9041875578317661	0.3137967671067405	0.7763794186798564	168.0	2.911825642246101	78.0	0.17984652352012742
304	Jan26_100x_cp190_rep1_3R4_E-F-D_Position004_3_cmle.ics	23	3	0	1.5162	0.1459114905355603	1.0	0.14708308485576693	2.223036758960547	0.38555945284873006	0.5610631720140876	0.38555945284873006	0.14506896774332378	0.8166007797977468	0.7304428753227141	200.0	3.626952232817759	102.0	0.23518391537247432
305	Jan26_100x_cp190_rep1_3R4_E-F-D_Position004_3_cmle.ics	26	1	0	3.2489999999999997	0.5963412819178956	1.0	0.2825351190284011	2.518401191408569	0.5308299493543824	0.7077820869644568	0.4940274672628553	0.2968909978555459	0.8046294371961372	0.9649262988606356	782.0	15.041760177691424	1093.0	2.5201570539422984
306	Jan26_100x_cp190_rep1_3R4_E-F-D_Position004_3_cmle.ics	27	1	0	2.3826	0.0	1.0	0.16361597570270547	2.246775902232413	0.13973781348387798	0.3811859913871096	0.13973781348387798	0.022448250280461768	0.9429447061157463	0.8441064186437559	476.0	9.116166860126171	395.0	0.9107612409032094
307	Jan26_100x_cp190_rep1_3R4_E-F-D_Position004_3_cmle.ics	28	1	0	2.3826	0.10317500441073144	1.0	0.29600102344584767	2.865920435115948	0.31636215092097447	0.556524806892454	0.35601232917409387	0.06955399584076055	0.866691544737296	0.9856059054281479	480.0	9.299178679309295	538.0	1.2404798673567763
308	Jan26_100x_cp190_rep1_3R4_E-F-D_Position004_3_cmle.ics	29	1	0	1.7328	1.1321417835580119	1.0	0.32119248673046835	2.8641948133956228	0.8080114525065614	0.8889610561756051	0.8033721269319477	0.6961506852946634	0.48693101505775616	1.0011888028677836	262.0	5.0593204997311965	226.0	0.5210937732762666
309	Jan26_100x_cp190_rep1_3R4_E-F-D_Position004_3_cmle.ics	30	1	0	1.9493999999999998	0.10317500441073144	1.0	0.14348751757733394	1.064273264497481	0.4168567134233756	0.7432025742223703	0.41347579029945813	0.048263198269967056	0.8198154738860103	0.6863471739036213	638.0	12.081148257363491	574.0	1.3234859551352967
310	Jan26_100x_cp190_rep1_3R4_E-F-D_Position004_3_cmle.ics	33	1	0	2.3826	0.928575039696583	1.0	0.30069767271497455	3.1748983126635903	0.6756188623599912	0.7974909350054458	0.6658210487156617	0.5102908417783076	0.6786315854860573	0.9836119279234822	422.0	8.213658973461943	447.0	1.0306589232499608
311	Jan26_100x_cp190_rep1_3R4_E-F-D_Position004_3_cmle.ics	35	1	0	1.7328	0.2918229810711206	1.0	0.2313174549291115	1.6344088911985293	0.48294513098635755	0.712527098737947	0.488405024854196	0.18013270169855256	0.77948501876439	0.9668193519251889	392.0	7.379391052918076	351.0	0.8093093558405734
312	Jan26_100x_cp190_rep1_3R4_E-F-D_Position004_3_cmle.ics	35	2	0	1.083	0.6190500264643886	1.0	0.1484106078083224	1.872003624227349	0.5039014883320316	0.6533752071183001	0.5109380360440587	0.37330564456674864	0.7701539122423681	0.6993977432752234	202.0	3.578026649366809	104.0	0.2397953646935032
313	Jan26_100x_cp190_rep1_3R4_E-F-D_Position004_3_cmle.ics	35	3	0	1.083	0.6606423714395955	1.0	0.22801882163151724	2.3366375712463627	0.46210921247600345	0.5446937568887364	0.46210921247600345	0.38626924284118863	0.7991949889460349	0.9357792104190169	124.0	2.34982105933763	62.0	0.14295492895189613
314	Jan26_100x_cp190_rep1_3R4_E-F-D_Position004_3_cmle.ics	36	1	0	1.5162	1.687878142458339	1.0	0.27022066957772195	2.5681154120998206	0.8148252749656915	0.8595894906422165	0.8139103800791583	0.7636388949660893	0.5592802577175401	1.000865130060937	184.0	3.573657172457389	122.0	0.2812984085827634
315	Jan26_100x_cp190_rep1_3R4_E-F-D_Position004_3_cmle.ics	36	2	0	1.5162	2.3918076883891235	1.0	0.2453473238490862	1.4160233598066563	0.9527476680124903	0.9807235625211321	0.9515145488175978	0.9032876548857376	0.30605360016056815	0.9428922459299133	340.0	6.334336587441227	292.0	0.6732716008702206
316	Jan26_100x_cp190_rep1_3R4_E-F-D_Position004_3_cmle.ics	37	1	0	1.9493999999999998	1.0161559471409798	1.0	0.1308301324505264	2.2857505305287544	0.7766409073048208	0.8917297809555362	0.7766409073048208	0.6472213019392716	0.4793246648463138	0.8024864299988451	374.0	6.78989035499816	246.0	0.5672082664865556
317	Jan26_100x_cp190_rep1_3R4_E-F-D_Position004_3_cmle.ics	38	1	0	1.9493999999999998	1.9493999999999998	1.0	0.2912908414562279	2.7780714583011026	0.8614752176078736	0.911518729491754	0.856393339677605	0.7653129851478144	0.5154525327968109	0.9976919336686441	310.0	5.94476839486533	277.0	0.6386857309625038
318	Jan26_100x_cp190_rep1_3R4_E-F-D_Position004_3_cmle.ics	38	2	0	1.7328	0.1459114905355603	1.0	0.32329270832889656	2.726332189310762	0.23891997495886239	0.39633414801017924	0.23891997495886239	0.10884463834743997	0.9098727787051295	0.9946461258781686	308.0	5.900072982954602	289.0	0.6663544268886772
319	Jan26_100x_cp190_rep1_3R4_E-F-D_Position004_3_cmle.ics	38	3	0	1.083	1.91474365959324	1.0	0.30589812765231944	2.851335756589965	0.7824696531259752	0.7996873734133668	0.7808919839287064	0.7368926506586866	0.6850565038030765	0.9980007600322671	110.0	2.107168922483789	60.0	0.13834347963086724
320	Jan26_100x_cp190_rep1_3R4_E-F-D_Position004_3_cmle.ics	38	4	0	1.2995999999999999	2.5991999999999997	1.0	0.31544250215413183	2.434940677847028	0.9540091985479241	0.9840449965209874	0.9540091985479241	0.8774922424803906	0.33253392780799396	1.004304698314649	168.0	3.1926886283311404	115.0	0.2651583359591622
321	Jan26_100x_cp190_rep1_3R4_E-F-D_Position004_3_cmle.ics	38	5	0	1.9493999999999998	2.063500088214629	1.0	0.28883542758576775	2.4746107569558853	0.8335229508228494	0.8968303191582147	0.8347226771534506	0.7750513130122821	0.5898329213994818	0.9905836975408843	322.0	6.212940866329702	292.0	0.6732716008702206
322	Jan26_100x_cp190_rep1_3R4_E-F-D_Position004_3_cmle.ics	39	1	0	1.5162	0.42540144110901373	1.0	0.25378568574272303	2.6876394300399276	0.5065131114411628	0.6441649825911226	0.5052551272998791	0.33286260378369165	0.7423834206977478	0.9697018341795076	194.0	3.750323734330192	128.0	0.2951327565458501
323	Jan26_100x_cp190_rep1_3R4_E-F-D_Position004_3_cmle.ics	39	2	0	1.5162	0.928575039696583	1.0	0.2746178615276856	2.565572548688133	0.7131146875735515	0.7936581367225861	0.7112398854017027	0.5960288281269022	0.618772844066762	0.9965166547927808	180.0	3.460861099795512	119.0	0.27438123460122005
324	Jan26_100x_cp190_rep1_3R4_E-F-D_Position004_3_cmle.ics	41	1	0	1.5162	0.3720027687491155	1.0	0.30926947048343306	2.4410498403453973	0.5146510619852622	0.6894408322496749	0.5146510619852622	0.31739055049848286	0.7409595009207945	0.9910617722365812	270.0	5.097670654331593	232.0	0.5349281212393534
325	Jan26_100x_cp190_rep1_3R4_E-F-D_Position004_3_cmle.ics	42	1	0	1.7328	0.6952437723139506	1.0	0.2957276379766434	2.8995013043040925	0.5217881336829242	0.6591488806368565	0.5241016028188732	0.40123464113545854	0.7297236956744235	0.9920790300588749	254.0	4.88053885208828	207.0	0.477285004726492
326	Jan26_100x_cp190_rep1_3R4_E-F-D_Position004_3_cmle.ics	42	2	0	1.5162	1.7672985383515813	1.0	0.28557019232898284	2.8449343549716217	0.844111726717998	0.9004713940530001	0.844111726717998	0.7844420189269458	0.5448130990765542	0.9967139956057272	198.0	3.8163093093112295	140.0	0.3228014524720236
327	Jan26_100x_cp190_rep1_3R4_E-F-D_Position004_3_cmle.ics	42	3	0	1.2995999999999999	1.6294049638174177	1.0	0.30873138643558196	2.4549608904148643	0.8328567982378088	0.8845321849035264	0.8304998279728079	0.742787710535578	0.5462641701788506	0.9921382355489407	202.0	3.835484386611427	150.0	0.3458586990771681
328	Jan26_100x_cp190_rep1_3R4_E-F-D_Position004_3_cmle.ics	43	1	0	2.3826	1.5162	1.0	0.27495269216046336	2.7645484749846156	0.8426375771093995	0.9175094970898825	0.8373436029693654	0.7174537343602969	0.5609706952379064	0.9921473409476054	466.0	8.986310795934202	496.0	1.143639431615169
329	Jan26_100x_cp190_rep1_3R4_E-F-D_Position004_3_cmle.ics	43	2	0	1.083	1.1321417835580119	1.0	0.2991712012340393	2.3665524682087717	0.6389154149095598	0.7055449064231694	0.6383159655665145	0.5666312340989091	0.7074011836088352	0.9880780596624833	132.0	2.5286027069805446	78.0	0.17984652352012742
330	Jan26_100x_cp190_rep1_3R4_E-F-D_Position004_3_cmle.ics	44	1	0	2.3826	0.10317500441073144	1.0	0.3063800835500903	2.9217091762538403	0.25326163629619625	0.4334744118334416	0.24639638770430117	0.03788322216433287	0.9214899295965203	0.9915847058576335	420.0	8.145558312710794	448.0	1.0329646479104755
331	Jan26_100x_cp190_rep1_3R4_E-F-D_Position004_3_cmle.ics	44	2	0	2.8158	0.0	1.0	0.2061927360408141	2.987277843608537	0.1299272952592907	0.3230129479188777	0.11797635970300617	0.01580915380772587	0.9586769755608602	0.9118406296857143	506.0	10.02065052719131	486.0	1.1205821850100246
332	Jan26_100x_cp190_rep1_3R4_E-F-D_Position004_3_cmle.ics	45	1	0	2.3826	0.8779414014559871	1.0	0.3044035003847452	2.776021142237732	0.6483112242216766	0.7800575062123225	0.6454584356208194	0.4861696057896594	0.7081843557608206	0.982049863980726	472.0	9.05018128514512	532.0	1.2266455193936896
333	Jan26_100x_cp190_rep1_3R4_E-F-D_Position004_3_cmle.ics	46	1	0	2.8158	1.2995999999999999	1.0	0.27698995652659747	2.869878195950611	0.8333630019005335	0.9165689349158896	0.8242660956340085	0.636958832245195	0.5647225237452749	0.9812793879466839	620.0	11.983157785092397	764.0	1.761573640633043
334	Jan26_100x_cp190_rep1_3R4_E-F-D_Position004_3_cmle.ics	47	1	0	1.7328	1.074245800390238	1.0	0.28601117052465885	2.4367713776224345	0.7978999776160405	0.9020600025775468	0.7920530160689697	0.6541135612879595	0.48864259321528764	0.9894299474746069	326.0	6.1619001971086425	296.0	0.6824944995122783
335	Jan26_100x_cp190_rep1_3R4_E-F-D_Position004_3_cmle.ics	48	1	0	2.8158	1.457893372515532	1.0	0.25580099660905514	2.7147346589801313	0.8661189784031572	0.952561788175616	0.8632742795566289	0.7009462694945029	0.5860577997203239	0.9628531766938928	528.0	10.161221325603028	577.0	1.3304031291168399
336	Jan26_100x_cp190_rep1_3R4_E-F-D_Position004_3_cmle.ics	49	1	0	2.3826	0.8754689432133618	1.0	0.2682432332418157	3.0487449356413125	0.5772904805575082	0.699721385577223	0.5743251106776591	0.4248916499466978	0.7913239678050292	0.9777308817907839	452.0	8.696848161399513	468.0	1.0790791411207645
337	Jan26_100x_cp190_rep1_3R4_E-F-D_Position004_3_cmle.ics	49	2	0	2.5991999999999997	0.0	1.0	0.14475326651477521	2.3301123365854663	0.0653358968032661	0.22988599386443093	0.0653358968032661	0.016441044070889563	0.9739403816831277	0.8596960389975138	430.0	8.439251118785698	319.0	0.7355261667041109
338	Jan26_100x_cp190_rep1_3R4_E-F-D_Position004_3_cmle.ics	50	1	0	1.5162	1.528648458193712	1.0	0.26674417506788045	2.6456151826534136	0.9359344221612148	0.9804297923161633	0.9324988754982706	0.8409023932498876	0.4838104251263776	0.9818436695694235	226.0	4.348424080699755	165.0	0.3804445689848849
339	Jan26_100x_cp190_rep1_3R4_E-F-D_Position004_3_cmle.ics	50	2	0	1.2995999999999999	1.1961505589055579	1.0	0.2551505827666897	2.911006035144527	0.8192499185705644	0.8802289330417384	0.8120143315806617	0.7257030074604873	0.5956488529956779	0.9871095142638074	138.0	2.6626889427127303	77.0	0.17754079885961296
340	Jan26_100x_cp190_rep1_3R4_E-F-D_Position004_3_cmle.ics	51	1	0	2.166	1.5762738440862263	1.0	0.28236259991052937	2.9963055555681017	0.8815120179677711	0.9461919526094261	0.8818122506480984	0.784490672578941	0.3774937513782632	0.9878243900053174	364.0	7.034518272252907	347.0	0.8000864571985156
341	Jan26_100x_cp190_rep1_3R4_E-F-D_Position004_3_cmle.ics	52	1	0	2.3826	1.9493999999999998	1.0	0.3006535725356994	2.843954628071089	0.9749060774768544	0.9965752759399051	0.961922041391957	0.8351781128468917	0.3591966753569137	0.9748709862526067	462.0	8.896919972112743	512.0	1.1805310261834003
342	Jan26_100x_cp190_rep1_3R4_E-F-D_Position004_3_cmle.ics	53	1	0	1.083	1.0389843448820495	1.0	0.27538055063158023	2.154981265714526	0.7347709406986962	0.8119750476959492	0.7350400962626958	0.6452054686077533	0.6184212789565902	0.982061908364845	158.0	2.9458063199370774	98.0	0.2259610167304165
343	Jan26_100x_cp190_rep1_3R4_E-F-D_Position004_3_cmle.ics	53	2	0	1.5162	1.3412750573395087	1.0	0.16795789394850738	1.7691778349256109	0.82641049390046	0.8996524726688357	0.8193966165562337	0.7544865857616707	0.5034239433471355	0.8818948964396506	254.0	4.810323105567019	156.0	0.35969304704025484
344	Jan26_100x_cp190_rep1_3R4_E-F-D_Position004_3_cmle.ics	54	1	0	1.7328	0.5556144027286182	1.0	0.27138468240067287	2.771020192559854	0.5745896069877596	0.7105239834956524	0.5698037400663719	0.4247703079301618	0.6963493762209461	0.9856539524048245	258.0	4.923119178228899	203.0	0.4680621060844342
345	Jan26_100x_cp190_rep1_3R4_E-F-D_Position004_3_cmle.ics	56	1	0	1.7328	1.37509100994251	1.0	0.23474182862732337	1.5309743414157624	0.8315105293342322	0.922262524021773	0.8273048325267384	0.6936180060167624	0.57457540550354	0.9119720673675594	366.0	6.77494544923818	319.0	0.7355261667041109
346	Jan26_100x_cp190_rep1_3R4_E-F-D_Position004_3_cmle.ics	56	2	0	1.2995999999999999	2.2216558263838904	1.0	0.2840257821051629	2.7434229376843176	0.9383080622604111	0.9608709213293222	0.9372214228938817	0.8897564116753363	0.3926016006208084	0.9665289848216534	132.0	2.5520079558209643	76.0	0.1752350741990985
347	Jan26_100x_cp190_rep1_3R4_E-F-D_Position004_3_cmle.ics	58	1	0	1.9493999999999998	1.3586516622891618	1.0	0.2837729003663607	3.021720031958345	0.8911616620011655	0.9535392523096619	0.8898241122013204	0.7913135694427195	0.353789832750479	0.9934643506566082	260.0	5.061435585501306	210.0	0.48420217870803534
348	Jan26_100x_cp190_rep1_3R4_E-F-D_Position004_3_cmle.ics	59	1	0	2.166	0.0	1.0	0.2755516622193595	2.492860435705535	0.18116175914569482	0.40169588432206127	0.18116175914569482	0.02243427180258025	0.9209477119862345	0.9694130668312246	426.0	8.186023553081306	434.0	1.0006845026632731
349	Jan26_100x_cp190_rep1_3R4_E-F-D_Position004_3_cmle.ics	60	1	0	2.3826	1.0542408233015097	1.0	0.2960778309084853	2.859582820917054	0.7300825770734833	0.841252775016952	0.7287449956807267	0.5821312130191255	0.655815439899044	0.9947090249261428	414.0	8.011472076978604	431.0	0.9937673286817297
350	Jan26_100x_cp190_rep1_3R4_E-F-D_Position004_3_cmle.ics	61	1	0	0.8664	0.10317500441073144	1.0	0.12018652711488416	1.9510058048741714	0.2825692965973527	0.5168049196105309	0.2825692965973527	0.0524395985317829	0.8736888283823921	0.6389390064490332	140.0	2.54354761274052	54.0	0.12450913166778053
351	Jan26_100x_cp190_rep1_3R4_E-F-D_Position004_3_cmle.ics	61	2	0	1.7328	0.6921189703237084	1.0	0.27201385353266244	2.666258447414582	0.5564517809006787	0.6667638811927389	0.5525687549735646	0.40529083114253456	0.7382023189370438	0.9817421378495007	272.0	5.282797559284842	220.0	0.5072594253131798
352	Jan26_100x_cp190_rep1_3R4_E-F-D_Position004_3_cmle.ics	61	3	0	1.7328	1.1736910802652911	1.0	0.17948547148489208	1.9096079741577527	0.6964781954761915	0.7625396322791113	0.6772172203033926	0.5984797036901245	0.6757217496471533	0.9081364141434294	300.0	5.721291335311684	207.0	0.477285004726492
353	Jan26_100x_cp190_rep1_3R4_E-F-D_Position004_3_cmle.ics	62	1	0	2.166	0.0	1.0	0.2558153131406672	2.2839576591294044	0.19922995255485706	0.42520231366658	0.19922995255485706	0.021967057123599663	0.9241604796089516	0.9631392031542538	450.0	8.441505509925015	454.0	1.0467989958735622
354	Jan26_100x_cp190_rep1_3R4_E-F-D_Position004_3_cmle.ics	63	1	0	2.3826	0.0	1.0	0.3082245180606689	2.8158750100850125	0.27291109406064407	0.4980309536627653	0.2719996947872201	0.022132165611845646	0.8698725081979448	0.9862462881061617	434.0	8.31799470304338	472.0	1.0883020397628222
355	Jan26_100x_cp190_rep1_3R4_E-F-D_Position004_3_cmle.ics	64	1	0	1.7328	0.20635000882146287	1.0	0.29193861035649477	2.8246095607087014	0.387590720702136	0.5740252798979802	0.387590720702136	0.21105339159462147	0.8274499794080559	1.0012294851627448	260.0	5.014625087820466	213.0	0.4911193526895787
356	Jan26_100x_cp190_rep1_3R4_E-F-D_Position004_3_cmle.ics	65	1	0	2.166	0.0	1.0	0.23592681549031064	2.7945036643102013	0.15241107195566397	0.36203126411855063	0.15241107195566397	0.026185958254269448	0.9331606667006516	0.9420012932592519	376.0	7.3260959925577005	333.0	0.7678063119513132
357	Jan26_100x_cp190_rep1_3R4_E-F-D_Position004_3_cmle.ics	66	1	0	1.5162	1.0987399361686254	1.0	0.12680053955860066	2.3066516117258082	0.841266720960057	0.9297321838112088	0.8412199163132916	0.7143559212558623	0.39767203178906674	0.6224840482084338	206.0	3.6674174731882667	99.0	0.22826674139093092
358	Jan26_100x_cp190_rep1_3R4_E-F-D_Position004_3_cmle.ics	67	1	0	3.2489999999999997	0.41270001764292574	1.0	0.2821456124521713	3.0764689812897803	0.42497222346538294	0.6362645765999965	0.43409615837391985	0.22982528511080455	0.8465074479337555	0.9463831121772615	752.0	14.511760492072993	1030.0	2.3748964003298876
359	Jan26_100x_cp190_rep1_3R4_E-F-D_Position004_3_cmle.ics	69	1	0	2.3826	0.10317500441073144	1.0	0.2923316313020997	2.756336660503619	0.29784325017183405	0.5178967509427653	0.29866433839237616	0.04971856365291375	0.8577460913197597	0.9883302753957067	482.0	9.203442598177515	538.0	1.2404798673567763
360	Jan26_100x_cp190_rep1_3R4_E-F-D_Position004_3_cmle.ics	70	1	0	1.7328	0.8318234787411565	1.0	0.29915055699154036	2.6464738167545945	0.6911842804036112	0.8160425428083421	0.6910909847712822	0.5448967289115988	0.6018738440050677	0.9970560503359234	308.0	5.853262485273762	278.0	0.6409914556230183
361	Jan26_100x_cp190_rep1_3R4_E-F-D_Position004_3_cmle.ics	72	1	0	1.7328	0.3095250132321943	1.0	0.23002738961231767	2.009322778280458	0.4801666581288527	0.643439543739221	0.47487321346242506	0.2675281320970579	0.8240163955310149	0.9421718233602413	298.0	5.582974928039277	232.0	0.5349281212393534
362	Jan26_100x_cp190_rep1_3R4_E-F-D_Position004_3_cmle.ics	73	1	0	1.9493999999999998	1.074245800390238	1.0	0.26496593004632696	2.931569374727681	0.7179946321042395	0.7995748724008137	0.7179946321042395	0.5841484657644379	0.6388518317143442	0.971695360610881	294.0	5.657420846100759	244.0	0.5625968171655268
363	Jan26_100x_cp190_rep1_3R4_E-F-D_Position004_3_cmle.ics	73	2	0	1.7328	1.2927790998539732	1.0	0.28520802510926724	2.638858432320271	0.7522484661704815	0.840554817909769	0.7475789653198202	0.6593761546863517	0.6407976160903364	0.9792250383121927	290.0	5.521219524598462	248.0	0.5718197158075845
364	Jan26_100x_cp190_rep1_3R4_E-F-D_Position004_3_cmle.ics	74	1	0	2.3826	1.074245800390238	1.0	0.2568167071142205	2.0841242856429165	0.6337493647050982	0.7465725319313798	0.6335035784807912	0.5037815668663506	0.7652332327238451	0.958194985663266	614.0	11.661829558636835	725.0	1.6716503788729793
365	Jan26_100x_cp190_rep1_3R4_E-F-D_Position004_3_cmle.ics	74	2	0	2.3826	0.0	1.0	0.2000300041964551	2.8286917373994362	0.04405405630587471	0.2215190005248994	0.062296393191305	0.01566887179957175	0.9736076219212745	0.9109696945056387	314.0	6.268211707090983	234.0	0.5395395705603823
366	Jan26_100x_cp190_rep1_3R4_E-F-D_Position004_3_cmle.ics	75	1	0	1.9493999999999998	0.5097226605744432	1.0	0.3072705438989729	2.879454230506359	0.5853260869565218	0.7408570234113713	0.5840468227424749	0.38410117056856186	0.7168327069351115	0.9965330020403921	276.0	5.325377885425458	239.0	0.5510681938629545
367	Jan26_100x_cp190_rep1_3R4_E-F-D_Position004_3_cmle.ics	76	1	0	1.9493999999999998	1.0542408233015097	1.0	0.29228186869423234	2.241228412511553	0.7390562917463113	0.8607396748351624	0.7360537789136832	0.5769764395094608	0.6496820174263678	0.9804677814210228	438.0	8.243548784981902	466.0	1.0744676917997353
368	Jan26_100x_cp190_rep1_3R4_E-F-D_Position004_3_cmle.ics	77	1	0	2.3826	3.133921031122957	1.0	0.22422053382509835	2.313865613439976	0.9977547660694075	0.9999853012508636	0.9971447679802449	0.9741026413652198	0.149195581557794	0.9562007343121608	488.0	9.173692092026766	480.0	1.106747837046938
369	Jan26_100x_cp190_rep1_3R4_E-F-D_Position004_3_cmle.ics	78	1	0	2.5991999999999997	0.622541700711641	1.0	0.26432328117912385	2.8082543441233447	0.5730758396651948	0.7496844739219983	0.5729660914641508	0.36838995730794977	0.7508164114600385	0.9841975212125917	504.0	9.718497378035954	547.0	1.2612313893014064
370	Jan26_100x_cp190_rep1_3R4_E-F-D_Position004_3_cmle.ics	79	1	0	1.9493999999999998	0.0	1.0	0.1403981029381626	2.8204163963010673	0.060535694796225975	0.17129512891826082	0.060535694796225975	0.021963712454508847	0.973333730851449	0.925296042647051	240.0	4.848533954798216	131.0	0.3020499305273935
371	Jan26_100x_cp190_rep1_3R4_E-F-D_Position004_3_cmle.ics	79	2	0	1.7328	0.6275890508929507	1.0	0.13551893805809884	2.1913109536114237	0.5733033257938136	0.727796365223871	0.5768184230235105	0.3866080064430904	0.6894723098222785	0.7318621866335194	274.0	5.14025098047221	157.0	0.3619987717007692
372	Jan26_100x_cp190_rep1_3R4_E-F-D_Position004_3_cmle.ics	79	3	0	1.7328	0.5836459621422412	1.0	0.09217520112095053	1.840376758931499	0.48457911038684887	0.646821170369311	0.4968668967411963	0.36104075480503256	0.5226004342684835	0.5458110470353325	360.0	6.570643466984734	195.0	0.4496163088003185
373	Jan26_100x_cp190_rep1_3R4_E-F-D_Position005_4_cmle.ics	1	1	0	1.7328	1.8282657361659704	1.0	0.26873236478411233	2.720443782390519	0.9028345855087228	0.945778683305743	0.9021265758308926	0.8351076021902457	0.3921385744646365	0.9684735555063522	252.0	4.812438191337133	195.0	0.4496163088003185
374	Jan26_100x_cp190_rep1_3R4_E-F-D_Position005_4_cmle.ics	1	2	0	1.7328	0.5158750220536572	1.0	0.2953487154518275	2.7133779348243	0.5031860435502356	0.6169387495224755	0.5031249204125812	0.3416121227556348	0.7685571889710671	0.9840228472522011	250.0	4.814553277107242	202.0	0.4657563814239197
375	Jan26_100x_cp190_rep1_3R4_E-F-D_Position005_4_cmle.ics	2	1	0	2.3826	0.0	1.0	0.2182000261162011	2.720586705898749	0.11537566157186797	0.25362229268001246	0.11537566157186797	0.01452831393683933	0.9678414147914739	0.9154536131066298	414.0	8.128498321180707	370.0	0.853118124390348
376	Jan26_100x_cp190_rep1_3R4_E-F-D_Position005_4_cmle.ics	2	2	0	2.3826	1.2076324649147852	1.0	0.29683265644895174	2.4756535498488073	0.6898003077892941	0.8022639200489496	0.6898003077892941	0.5534706642191856	0.7184511278586233	0.9807644515081869	514.0	9.80154294454707	597.0	1.3765176223271292
377	Jan26_100x_cp190_rep1_3R4_E-F-D_Position005_4_cmle.ics	3	1	0	2.5991999999999997	0.32626801153583	1.0	0.2849886898673379	2.2588762786573513	0.4608268979206336	0.6849800245463223	0.45723081119029463	0.18131196557454052	0.8538735924567475	0.9796825401670514	628.0	11.97469744201194	790.0	1.8215224818064188
378	Jan26_100x_cp190_rep1_3R4_E-F-D_Position005_4_cmle.ics	4	1	0	1.9493999999999998	0.8595614345612763	1.0	0.09659152015619275	2.1080845399372152	0.85438825715044	0.9414439703570626	0.853990159851377	0.601004430108405	0.4327804942556562	0.46831052065234674	352.0	6.251430326299298	193.0	0.44500485947928964
379	Jan26_100x_cp190_rep1_3R4_E-F-D_Position005_4_cmle.ics	5	1	0	1.9493999999999998	1.2737298093406069	1.0	0.2885136110439606	2.6158820731750536	0.7946672367385411	0.8815699973763738	0.7938850074336077	0.6705770034301484	0.6033890191087957	0.991273374777754	392.0	7.49641729712017	392.0	0.903844066921666
380	Jan26_100x_cp190_rep1_3R4_E-F-D_Position005_4_cmle.ics	6	1	0	1.7328	1.1535316172061805	1.0	0.10721599071698654	2.47935250958326	0.7148305467690917	0.7943628558517849	0.7116854948034342	0.6072458201536376	0.6148277064303755	0.688618832588538	228.0	4.205877501887122	106.0	0.24440681401453213
381	Jan26_100x_cp190_rep1_3R4_E-F-D_Position005_4_cmle.ics	6	2	0	2.166	0.23070632344123612	1.0	0.10700421657759514	4.255229037615388	0.4229326705829191	0.57213059195662	0.4181608676005423	0.1502417532760958	0.8441487990306659	0.571831594801947	200.0	3.7907889747006975	87.0	0.20059804546475749
382	Jan26_100x_cp190_rep1_3R4_E-F-D_Position005_4_cmle.ics	6	3	0	1.2995999999999999	0.0	1.0	0.09626489260807856	1.2996645508113776	0.06307275192046995	0.17435607772254857	0.06307275192046995	0.021326253953908723	0.9607287092770022	0.8139220817124753	268.0	5.170001486622961	128.0	0.2951327565458501
383	Jan26_100x_cp190_rep1_3R4_E-F-D_Position005_4_cmle.ics	7	1	0	1.9493999999999998	1.7328	1.0	0.3018050053891946	2.5079763783470668	0.9702213259788658	0.9996144835562409	0.9682888012415607	0.8269896108260926	0.3997032295641711	0.984370394973597	394.0	7.517707460190479	404.0	0.9315127628478393
384	Jan26_100x_cp190_rep1_3R4_E-F-D_Position005_4_cmle.ics	8	1	0	1.9493999999999998	0.0	1.0	0.31913280753969997	2.4140709006836416	0.21166346973572037	0.450412936913896	0.20896739130434783	0.023886402387041775	0.9041542769594226	0.9822034839914552	368.0	6.9600723541914284	375.0	0.8646467476929202
385	Jan26_100x_cp190_rep1_3R4_E-F-D_Position005_4_cmle.ics	9	1	0	1.9493999999999998	0.6016084874694266	1.0	0.2837954897645015	1.978761315613816	0.5719922272401858	0.7195400937683352	0.5719922272401858	0.41079089445948636	0.7202006744328666	0.9843378388961566	382.0	7.155913993364433	374.0	0.8623410230324058
386	Jan26_100x_cp190_rep1_3R4_E-F-D_Position005_4_cmle.ics	10	1	0	2.3826	1.7539750749824343	1.0	0.29799363797606293	2.708304822293369	0.87305790384176	0.9373265985573	0.8710178868688188	0.7803595325913112	0.46347881951736375	0.9925374664915563	450.0	8.62874750064837	490.0	1.1298050836520823
387	Jan26_100x_cp190_rep1_3R4_E-F-D_Position005_4_cmle.ics	11	1	0	1.9493999999999998	1.8066794966622155	1.0	0.24024592204213024	2.59399335759274	0.8482210653769591	0.8963388355691154	0.8470136746406901	0.776129919347667	0.5691081484578965	0.9652837870670408	312.0	6.012869055616477	254.0	0.5856540637706713
388	Jan26_100x_cp190_rep1_3R4_E-F-D_Position005_4_cmle.ics	11	2	0	1.7328	0.10317500441073144	1.0	0.22309681978093857	1.9926698439570425	0.3580409486739224	0.5457645553860572	0.3125260803239775	0.0644021534651772	0.8721488192250254	0.8619869912630364	380.0	7.0878133326132815	329.0	0.7585834133092554
389	Jan26_100x_cp190_rep1_3R4_E-F-D_Position005_4_cmle.ics	12	1	0	2.3826	1.083	1.0	0.3214773403970365	2.8535633600456456	0.7990255094196814	0.8765152500680015	0.7675224996156439	0.5533285239542557	0.6162509913193106	0.9895128505453331	460.0	8.87562980904243	526.0	1.2128111714306027
390	Jan26_100x_cp190_rep1_3R4_E-F-D_Position005_4_cmle.ics	12	2	0	2.166	1.083	1.0	0.2965006755105753	2.930220103759019	0.8498409357001786	0.9623212744066133	0.8498409357001786	0.5533285239542557	0.4842384722208479	0.9932461894270618	340.0	6.544983827005001	321.0	0.7401376160251398
391	Jan26_100x_cp190_rep1_3R4_E-F-D_Position005_4_cmle.ics	13	1	0	1.7328	0.0	1.0	0.14543663328698977	1.9844661794268148	0.14546166845007338	0.32188152332169734	0.14543827950953392	0.024318650925909683	0.9406528282283864	0.8090762898523814	242.0	4.4719348875813845	135.0	0.31127282916945126
392	Jan26_100x_cp190_rep1_3R4_E-F-D_Position005_4_cmle.ics	13	2	0	1.7328	2.075498687142773	1.0	0.10393247591212779	3.127429651594301	0.9238163734278246	0.9538331549926617	0.9154431327146959	0.8785353845434186	0.3587603347967801	0.663149991566059	268.0	4.772112256335822	133.0	0.3066613798484224
393	Jan26_100x_cp190_rep1_3R4_E-F-D_Position005_4_cmle.ics	13	3	0	0.8664	0.3095250132321943	1.0	0.24788330463852598	1.879040160982935	0.39357739692786264	0.5104694745089784	0.39951234058975216	0.2217739341952158	0.8420389833045001	0.9819622494565357	132.0	2.4115764627784446	71.0	0.16370645089652625
394	Jan26_100x_cp190_rep1_3R4_E-F-D_Position005_4_cmle.ics	14	1	0	2.166	1.9493999999999998	1.0	0.274164075922167	2.2089989687544724	0.9488945285433112	0.9801988615833259	0.9455659988352272	0.8655750109463142	0.3194249525487909	0.9792171860927615	450.0	8.511721256446277	470.0	1.0836905904417933
395	Jan26_100x_cp190_rep1_3R4_E-F-D_Position005_4_cmle.ics	15	1	0	1.9493999999999998	0.0	1.0	0.30694969981667364	2.8386791625845578	0.2243551063508825	0.4487510685372354	0.2243551063508825	0.025597752300497812	0.9118104855485066	0.9905921916959511	334.0	6.410897591272816	318.0	0.7332204420435964
396	Jan26_100x_cp190_rep1_3R4_E-F-D_Position005_4_cmle.ics	16	1	0	2.166	0.0	1.0	0.20910207615750157	2.6246460576722828	0.14504559725621025	0.31800167509673916	0.14504559725621025	0.02180199233573056	0.928722143636598	0.94002188246476	374.0	7.281400580646972	311.0	0.7170803694199952
397	Jan26_100x_cp190_rep1_3R4_E-F-D_Position005_4_cmle.ics	16	2	0	1.083	0.8058225447605828	1.0	0.26094611572039667	1.6481890271727604	0.5864008347409448	0.6840032940449843	0.5869997520108179	0.4848843574974616	0.6752734789228456	0.9489531964731135	180.0	3.2736191090721536	116.0	0.2674640606196767
398	Jan26_100x_cp190_rep1_3R4_E-F-D_Position005_4_cmle.ics	17	1	0	1.7328	1.1763760451361116	1.0	0.30520720725841466	2.273358674529796	0.7494868771562077	0.8546617756233896	0.7477531769946286	0.6145617712563868	0.6690443547231903	0.9799127342769778	354.0	6.670609719656748	346.0	0.7977807325380012
399	Jan26_100x_cp190_rep1_3R4_E-F-D_Position005_4_cmle.ics	17	2	0	1.2995999999999999	0.10317500441073144	1.0	0.28338543426035845	2.452238550607314	0.2553037250534958	0.3782785274466134	0.25848727018647105	0.07321717105550461	0.8948581935846084	0.9924641030693272	168.0	3.1692833794907207	109.0	0.25132398799607547
400	Jan26_100x_cp190_rep1_3R4_E-F-D_Position005_4_cmle.ics	18	1	0	1.9493999999999998	2.007619653766808	1.0	0.0882575123971853	1.6757620576119234	0.9270837188454785	0.966841843385434	0.920491975179186	0.8283967218103239	0.43151678449248815	0.5606330129817174	364.0	6.8004657838487095	194.0	0.44731058413980407
401	Jan26_100x_cp190_rep1_3R4_E-F-D_Position005_4_cmle.ics	18	2	0	1.5162	0.0	1.0	0.12859396117846633	2.1239778252737764	0.19291644563970342	0.40823166093024593	0.19877623024635768	0.020332424552703107	0.8918398925805747	0.7369032524363219	262.0	4.661431269444052	143.0	0.3297186264535669
402	Jan26_100x_cp190_rep1_3R4_E-F-D_Position005_4_cmle.ics	19	1	0	1.083	0.3720027687491155	1.0	0.33385146420801154	2.3297084019569483	0.5809704538935104	0.7174253624307686	0.577417860058695	0.392396125245482	0.7367658417343917	1.0058223517167875	140.0	2.6371686081021997	90.0	0.20751521944630086
403	Jan26_100x_cp190_rep1_3R4_E-F-D_Position005_4_cmle.ics	20	1	0	1.9493999999999998	0.0	1.0	0.18959574116900438	1.9494694685405107	0.19612027158098932	0.47020922821116806	0.19612027158098932	0.023907440764860746	0.9223255635367549	0.896119214691332	426.0	8.068997308879206	360.0	0.8300608777852034
404	Jan26_100x_cp190_rep1_3R4_E-F-D_Position005_4_cmle.ics	21	1	0	1.7328	0.815064591942846	1.0	0.2391940124596582	1.629411792147274	0.7069082253372124	0.8308648505686327	0.6978629992065591	0.49786828881248346	0.6656475266218415	0.9420998686429436	408.0	7.596522855161386	379.0	0.873869646334978
405	Jan26_100x_cp190_rep1_3R4_E-F-D_Position005_4_cmle.ics	22	1	0	1.5162	0.42540144110901373	1.0	0.19032292269599957	2.0800420342048778	0.5588073914120854	0.7106534744592728	0.5604888668625438	0.3447467166979362	0.706147549791746	0.8816649281317521	258.0	4.665661440984278	170.0	0.39197319228745714
406	Jan26_100x_cp190_rep1_3R4_E-F-D_Position005_4_cmle.ics	23	1	0	2.3826	1.8968493769622838	1.0	0.29228186869423234	2.8027908239664354	0.904680153229216	0.955816347012073	0.90453068214333	0.8286655648512335	0.45680278513441736	0.9908458582944804	438.0	8.430790775705255	466.0	1.0744676917997353
407	Jan26_100x_cp190_rep1_3R4_E-F-D_Position005_4_cmle.ics	25	1	0	1.2995999999999999	0.9876225359930936	1.0	0.2555996928442537	2.8870614420186533	0.9055533257926807	0.9691684606122524	0.8972707702411793	0.7529007187944685	0.46886323047435147	0.9852848402604973	176.0	3.3714702759740547	111.0	0.2559354373171044
408	Jan26_100x_cp190_rep1_3R4_E-F-D_Position005_4_cmle.ics	26	1	0	1.9493999999999998	2.0882816400110276	1.0	0.28411448443866594	2.1484334036719037	0.9416702739471894	0.9818734153731989	0.9401191433224084	0.8730031125677653	0.36928430313575555	0.9904659911689072	392.0	7.379391052918074	389.0	0.8969268929401227
409	Jan26_100x_cp190_rep1_3R4_E-F-D_Position005_4_cmle.ics	28	1	0	1.5162	0.46141264688247224	1.0	0.2974493523122545	2.2961761244483534	0.5712602018662437	0.7239669641195601	0.5701259227095093	0.36840146392903667	0.724716735542983	0.996341658942511	268.0	5.052975242420865	225.0	0.5187880486157521
410	Jan26_100x_cp190_rep1_3R4_E-F-D_Position005_4_cmle.ics	29	1	0	2.166	0.23070632344123612	1.0	0.19287419776582235	1.7491314238605151	0.5899569294064707	0.7632839261279628	0.579051528592813	0.15003994820508582	0.7623167364752569	0.765236790205762	482.0	9.203442598177531	437.0	1.0076016766448164
411	Jan26_100x_cp190_rep1_3R4_E-F-D_Position005_4_cmle.ics	30	1	0	2.166	0.5097226605744432	1.0	0.2982284291428165	2.500974550876469	0.5109112623045744	0.6676385169368848	0.5127343297625941	0.31563269035900404	0.7363353760939231	0.9900390180689145	420.0	8.005126819668275	442.0	1.0191302999473888
412	Jan26_100x_cp190_rep1_3R4_E-F-D_Position005_4_cmle.ics	31	1	0	2.3826	0.9342894015681998	1.0	0.2995058059494255	2.4315999118762157	0.6616233468674404	0.7879181452945	0.6616233468674404	0.4685571789379456	0.6938736859939525	0.979511997003736	586.0	11.082904289567452	730.0	1.6831790021755513
413	Jan26_100x_cp190_rep1_3R4_E-F-D_Position005_4_cmle.ics	32	1	0	1.9493999999999998	1.5897231072394298	1.0	0.29574902479204435	2.4699886568796736	0.8677132859880017	0.9369544687842876	0.8664086509855726	0.7679714836265578	0.44516570577762976	0.9893835394218732	368.0	6.9600723541914284	361.0	0.8323666024457179
414	Jan26_100x_cp190_rep1_3R4_E-F-D_Position005_4_cmle.ics	33	1	0	2.5991999999999997	0.0	1.0	0.23743746129685656	2.6061227649383767	0.14535512900837272	0.3355619717754479	0.14535512900837272	0.021503586121687165	0.9415548620875549	0.9149450187113607	462.0	8.990540967474411	455.0	1.0491047205340767
415	Jan26_100x_cp190_rep1_3R4_E-F-D_Position005_4_cmle.ics	34	1	0	2.166	0.0	1.0	0.21986520508712432	2.0223720092025674	0.2506410723252239	0.415322874303828	0.2506410723252239	0.020083099838629926	0.9060596838823465	0.9627582198088863	498.0	9.326953405059152	490.0	1.1298050836520823
416	Jan26_100x_cp190_rep1_3R4_E-F-D_Position005_4_cmle.ics	35	1	0	1.2995999999999999	0.0	1.0	0.3389526087419017	2.1758995921630806	0.528333409831551	0.8016936705374764	0.5274062514343416	0.13125258181484373	0.800636759617202	0.9932261866913833	252.0	4.718817195975452	219.0	0.5049537006526654
417	Jan26_100x_cp190_rep1_3R4_E-F-D_Position005_4_cmle.ics	36	1	0	1.7328	0.0	1.0	0.24719040618369248	2.56380375619963	0.18332555146849483	0.42610834633474165	0.17596884217239298	0.03242760018676476	0.8971734658134558	0.9137989343688732	242.0	4.635771629464327	176.0	0.4058075402505439
418	Jan26_100x_cp190_rep1_3R4_E-F-D_Position005_4_cmle.ics	37	1	0	1.7328	1.7430385742657564	1.0	0.2714444824152918	2.259699792089609	0.9392797860171496	0.9783178952619311	0.9389099603512484	0.8833845068847778	0.22420593129040287	0.979852253588324	282.0	5.342437876955547	232.0	0.5349281212393534
419	Jan26_100x_cp190_rep1_3R4_E-F-D_Position005_4_cmle.ics	38	1	0	2.166	1.7328	1.0	0.32039726382529277	2.6862257565655705	0.9543052042970834	0.985568110629017	0.9463792663402864	0.8291143646024269	0.3598773986655132	0.989630668498354	402.0	7.696489107833396	429.0	0.9891558793607008
420	Jan26_100x_cp190_rep1_3R4_E-F-D_Position005_4_cmle.ics	39	1	0	1.5162	0.8508028822180275	1.0	0.10552893240808986	2.059324287464836	0.8183429060246853	0.9122723939875351	0.8152114139068801	0.6737519858242699	0.44403679322969364	0.6316849929579669	190.0	3.4502856709449556	80.0	0.18445797284115634
421	Jan26_100x_cp190_rep1_3R4_E-F-D_Position005_4_cmle.ics	40	1	0	2.3826	0.0	1.0	0.14198945683568662	2.5087684641889187	0.14687058503123457	0.2694769272668471	0.0835333367376466	0.030013276821733135	0.9498609488228136	0.8589041030104838	352.0	7.023803538033153	234.0	0.5395395705603823
422	Jan26_100x_cp190_rep1_3R4_E-F-D_Position005_4_cmle.ics	41	1	0	2.3826	1.083	1.0	0.24666580571559593	1.7677369375858152	0.8743587253807189	0.9482233119170538	0.8341748798368694	0.5736407135882787	0.5565860958413312	0.9633103928334347	632.0	11.92365677279088	742.0	1.710847698101725
423	Jan26_100x_cp190_rep1_3R4_E-F-D_Position005_4_cmle.ics	45	1	0	2.3826	1.3107987492438529	1.0	0.27013542883597946	1.9646179950918568	0.7782533601779376	0.8653656907883176	0.7428641719929107	0.60424835944992	0.6776283330756535	0.9714870106783727	642.0	12.193944330025369	795.0	1.8330511051089908
424	Jan26_100x_cp190_rep1_3R4_E-F-D_Position005_4_cmle.ics	46	1	0	1.7328	0.6606423714395955	1.0	0.18855158561784635	1.370464280275065	0.709881774429797	0.8591180163214062	0.7050952082025528	0.41651234567901235	0.6502757957854558	0.8331193698604643	444.0	8.447850767235341	382.0	0.8807868203165214
425	Jan26_100x_cp190_rep1_3R4_E-F-D_Position005_4_cmle.ics	49	1	0	2.166	0.5158750220536572	1.0	0.32000028803936165	2.8451891417181816	0.5236704720646645	0.68153285337611	0.524266016050871	0.3197038609500848	0.7539707307070324	0.9918554652520176	394.0	7.587923206711739	416.0	0.9591814587740128
426	Jan26_100x_cp190_rep1_3R4_E-F-D_Position005_4_cmle.ics	50	1	0	1.7328	0.0	1.0	0.10675417664549079	1.6315147186597916	0.15688449768816684	0.36864618156638795	0.15688449768816684	0.027120297225055656	0.9206236026409346	0.6833479232311891	376.0	7.0218277576322485	224.0	0.5164823239552377
427	Jan26_100x_cp190_rep1_3R4_E-F-D_Position005_4_cmle.ics	51	1	0	2.166	0.6606423714395955	1.0	0.31821407069189545	2.7716759689321098	0.5893067956240763	0.7351097041616748	0.5893067956240763	0.4057611081475781	0.7295923200684962	0.9909333664562844	396.0	7.632618618622468	418.0	0.9637929080950418
428	Jan26_100x_cp190_rep1_3R4_E-F-D_Position005_4_cmle.ics	52	1	0	1.083	1.2536039404732575	1.0	0.20822445331309947	3.1982628119349403	0.7215750944880901	0.7816624044132112	0.7175695528610114	0.6515660119119869	0.6616638716692353	0.8906484713544096	118.0	2.2157348236054437	55.0	0.12681485632829495
429	Jan26_100x_cp190_rep1_3R4_E-F-D_Position005_4_cmle.ics	52	2	0	2.3826	0.0	1.0	0.24070853320848198	2.8489692930909394	0.1782319530887037	0.39969194580590073	0.1782319530887037	0.020663907014511193	0.9374385458622126	0.9597760950127532	436.0	8.456311110315788	420.0	0.9684043574160707
430	Jan26_100x_cp190_rep1_3R4_E-F-D_Position005_4_cmle.ics	53	1	0	1.7328	0.6016084874694266	1.0	0.28138692101300083	1.9263781594306681	0.6133521923620934	0.7610919377652051	0.6064893917963224	0.4085997171145686	0.7268874232065611	0.9900519818037387	370.0	6.9345520195809	355.0	0.8185322544826312
431	Jan26_100x_cp190_rep1_3R4_E-F-D_Position005_4_cmle.ics	54	1	0	2.166	1.1961505589055579	1.0	0.294500753795381	2.518978581554027	0.7697771309387763	0.8572336358558346	0.7667843617560995	0.6440398284282325	0.6080482321136205	0.9812723148917732	388.0	7.453836970979554	390.0	0.899232617600637
432	Jan26_100x_cp190_rep1_3R4_E-F-D_Position005_4_cmle.ics	55	1	0	2.166	1.8968493769622838	1.0	0.2795564497808235	2.9450714726152762	0.9123028418528204	0.9647771576267732	0.9123028418528204	0.8327782331334105	0.4309248683649375	0.9725638764326302	442.0	8.449965853005446	462.0	1.0652447931576776
433	Jan26_100x_cp190_rep1_3R4_E-F-D_Position005_4_cmle.ics	56	1	0	1.9493999999999998	0.46141264688247224	1.0	0.29738979293320844	2.204136608571909	0.5171621037703447	0.6816119525355374	0.5131125563668192	0.32289739299998893	0.7738194321743042	0.9928600626663427	368.0	6.983477603031848	362.0	0.8346723271062323
434	Jan26_100x_cp190_rep1_3R4_E-F-D_Position005_4_cmle.ics	57	1	0	1.5162	0.5963412819178956	1.0	0.1927245451302808	3.7346731458902123	0.6070107734362438	0.710660877954655	0.5977595540547783	0.46469421664790694	0.6831027712579624	0.9305749185163461	124.0	2.4200368058588895	57.0	0.13142630564932387
435	Jan26_100x_cp190_rep1_3R4_E-F-D_Position005_4_cmle.ics	57	2	0	0.8664	0.8421824239572849	1.0	0.29380436295759543	2.2212582982405515	0.704496971646031	0.8007771881867396	0.7028032373907916	0.5933644208608029	0.7007759784211326	0.9941349449678133	120.0	2.237024986675753	67.0	0.15448355225446841
436	Jan26_100x_cp190_rep1_3R4_E-F-D_Position005_4_cmle.ics	57	3	0	1.5162	1.2225574214657589	1.0	0.14739879752032442	3.946125955754298	0.8486144610601919	0.8999839202444123	0.845805863750871	0.7525808007718283	0.5111091204236193	0.7240865258175159	148.0	2.769139758064274	65.0	0.14987210293343953
437	Jan26_100x_cp190_rep1_3R4_E-F-D_Position005_4_cmle.ics	58	1	0	1.7328	1.3586516622891616	1.0	0.3042093091267054	2.920922095472987	0.8249826594312294	0.8903285527765311	0.8232690032233058	0.7187512750418213	0.5088194855270685	0.9736020587064508	266.0	5.125306074712235	225.0	0.5187880486157521
438	Jan26_100x_cp190_rep1_3R4_E-F-D_Position005_4_cmle.ics	58	2	0	1.7328	0.4377344716066809	1.0	0.14672063663798374	2.858938941229282	0.5022032722673304	0.6214579338202293	0.5103839405932514	0.3060610388020727	0.7420634196191397	0.7736340849981796	228.0	4.159067004206282	124.0	0.28590985790379225
439	Jan26_100x_cp190_rep1_3R4_E-F-D_Position005_4_cmle.ics	60	1	0	2.166	1.3132034148200427	1.0	0.2974533358211097	2.6937838685863107	0.8004371565038274	0.8953905174817627	0.7999244420857582	0.6734256519118851	0.5468335608160046	0.9946071711775781	414.0	7.964661579297767	432.0	0.9960730533422443
440	Jan26_100x_cp190_rep1_3R4_E-F-D_Position005_4_cmle.ics	61	1	0	2.166	0.3720027687491155	1.0	0.2870003932182364	2.307247890461045	0.511136813784134	0.7101598915854633	0.511136813784134	0.27114058645116135	0.7659391667922214	0.9774138381545665	400.0	7.60498319824183	403.0	0.929207038187325
441	Jan26_100x_cp190_rep1_3R4_E-F-D_Position005_4_cmle.ics	63	1	0	1.9493999999999998	0.10317500441073144	1.0	0.221676628332769	2.0513204946242696	0.3165928917066714	0.524537567680333	0.3127754571569704	0.05354239702278471	0.8655415619762132	0.9356302749043014	446.0	8.305304188422722	417.0	0.9614871834345272
442	Jan26_100x_cp190_rep1_3R4_E-F-D_Position005_4_cmle.ics	66	1	0	1.9493999999999998	0.46141264688247224	1.0	0.1200670292799073	2.2271355640999437	0.6581421630879286	0.8765073225291561	0.6508953641458214	0.39430392282508653	0.6132653662939884	0.6110340333025426	302.0	5.57874475649905	171.0	0.3942789169479716
443	Jan26_100x_cp190_rep1_3R4_E-F-D_Position005_4_cmle.ics	68	1	0	2.166	1.5162	1.0	0.29800415782210316	2.74584661171424	0.8728293450776161	0.9394561012776931	0.8572433310447611	0.767254299445719	0.4822419287213957	0.9878427135466303	442.0	8.42656060416503	477.0	1.0998306630653947
444	Jan26_100x_cp190_rep1_3R4_E-F-D_Position005_4_cmle.ics	69	1	0	2.166	0.3720027687491155	1.0	0.28303389009329555	2.556447870255485	0.48410458278272606	0.6512549854080749	0.4801442025542856	0.2651837863949761	0.7880456177379284	0.9779520918483342	464.0	8.847994388661784	500.0	1.152862330257227
445	Jan26_100x_cp190_rep1_3R4_E-F-D_Position005_4_cmle.ics	70	1	0	1.2995999999999999	0.32626801153583	1.0	0.23821110646661198	1.564268373244497	0.6269364686884997	0.7874741383660494	0.6269364686884997	0.3057917444618257	0.7077979975481267	0.9082006823252439	228.0	4.299498497248804	158.0	0.3643044963612837
446	Jan26_100x_cp190_rep1_3R4_E-F-D_Position005_4_cmle.ics	71	1	0	1.7328	1.9313502455959253	1.0	0.2997643150858894	2.5413082344909186	0.8965636464053667	0.9482885585096112	0.8965860974284598	0.8365992088259462	0.4217765398203285	0.9918481753746462	310.0	5.897957897184492	281.0	0.6479086296045616
447	Jan26_100x_cp190_rep1_3R4_E-F-D_Position005_4_cmle.ics	71	2	0	1.5162	0.23070632344123612	1.0	0.2848456727219853	2.6785694549457357	0.3176685061538254	0.4811366503971586	0.32256731939274474	0.15057003147633438	0.8557990938825998	0.9966157232028929	222.0	4.259033256878296	166.0	0.3827502936453994
448	Jan26_100x_cp190_rep1_3R4_E-F-D_Position005_4_cmle.ics	72	1	0	2.5991999999999997	0.23070632344123612	1.0	0.2879883147984813	2.6647343712073526	0.36160879956061576	0.540474812098901	0.3555004675879882	0.1479594361235224	0.8855371799101804	0.9813724994287312	554.0	10.555019689719146	658.0	1.5171668266185108
449	Jan26_100x_cp190_rep1_3R4_E-F-D_Position005_4_cmle.ics	72	2	0	1.2995999999999999	1.7060019029756524	1.0	0.3046286893447269	2.3804986376488713	0.7839322912801026	0.8537525791559666	0.7827323961781486	0.7143222942983953	0.6767784641845539	1.0038438282366238	202.0	3.8120791377710073	149.0	0.34355297441665367
450	Jan26_100x_cp190_rep1_3R4_E-F-D_Position005_4_cmle.ics	73	1	0	2.3826	1.2995999999999999	1.0	0.29757597543830117	2.7675910765063008	0.9119638764071224	0.9893580137527207	0.9084802940957958	0.6489616668363515	0.4284542913146688	0.9931393652633222	472.0	9.096991782825965	526.0	1.2128111714306027
451	Jan26_100x_cp190_rep1_3R4_E-F-D_Position005_4_cmle.ics	73	2	0	2.166	0.0	1.0	0.16424476492583334	3.031990807976354	0.049039813548548646	0.18382500639757415	0.049039813548548646	0.016710738844144087	0.9796315449531323	0.908092547975738	302.0	6.04684973330745	200.0	0.46114493210289076
452	Jan26_100x_cp190_rep1_3R4_E-F-D_Position005_4_cmle.ics	75	1	0	2.5991999999999997	0.5097226605744432	1.0	0.3197748495387817	2.676452719579097	0.5145240128200369	0.6869287596985559	0.5135068245659625	0.2712873247453936	0.8156303141838808	0.9829609888070814	614.0	11.778855802838931	809.0	1.8653312503561934
453	Jan26_100x_cp190_rep1_3R4_E-F-D_Position005_4_cmle.ics	78	1	0	1.9493999999999998	0.42540144110901373	1.0	0.29119121721641505	2.863701350884327	0.5050938079526023	0.6666345544021901	0.5011520274880984	0.3223067845186773	0.7517268476442982	0.9926618794062337	288.0	5.570145108049411	248.0	0.5718197158075845
454	Jan26_100x_cp190_rep1_3R4_E-F-D_Position005_4_cmle.ics	79	1	0	2.3826	1.2995999999999999	1.0	0.2896967333718526	2.844966709386451	0.8498201115308509	0.9244918150746537	0.8443155243748875	0.7104110451520057	0.563024130426483	0.9883343311728187	426.0	8.232834050762142	445.0	1.0260474739289323
455	Jan26_100x_cp190_rep1_3R4_E-F-D_Position005_4_cmle.ics	80	1	0	2.5991999999999997	0.8664	1.0	0.29872978065898903	2.8831009227301396	0.878141707122227	0.9865518278582217	0.8771617176660079	0.5039037863817043	0.48066015265209955	0.980073322780347	526.0	10.11652591369229	620.0	1.4295492895189614
456	Jan26_100x_cp190_rep1_3R4_E-F-D_Position005_4_cmle.ics	81	1	0	1.5162	0.0	1.0	0.28084083144830463	2.6911964352246045	0.2976647983350995	0.48518953564087175	0.28128391404823616	0.03468329864790674	0.874020915915834	0.9959744401358654	214.0	4.1036568580758	156.0	0.35969304704025484
457	Jan26_100x_cp190_rep1_3R4_E-F-D_Position006_5_cmle.ics	1	1	0	2.5991999999999997	0.0	1.0	0.10957231777545742	2.225919864320331	0.17982474979597096	0.4198514883381298	0.17811734891112924	0.024290193720201022	0.9294348913600627	0.7784088430988919	500.0	9.348243568129481	348.0	0.8023921818590299
458	Jan26_100x_cp190_rep1_3R4_E-F-D_Position006_5_cmle.ics	2	1	0	2.3826	2.470620762784706	1.0	0.2903685290029938	2.1925267421979036	0.9738700675075225	0.9980823498230461	0.9734257339299356	0.9143722424034549	0.3125069197895999	0.9830015024158016	468.0	8.937385212483246	513.0	1.1828367508439148
459	Jan26_100x_cp190_rep1_3R4_E-F-D_Position006_5_cmle.ics	3	1	0	1.5162	0.3720027687491155	1.0	0.11593754781162215	2.4036222035888732	0.40281766087927795	0.51227377187389	0.3958163042594439	0.25321929738219445	0.8190044236886039	0.4924411952960605	152.0	2.7883148353644716	60.0	0.13834347963086724
460	Jan26_100x_cp190_rep1_3R4_E-F-D_Position006_5_cmle.ics	3	2	0	1.5162	1.0622516852075932	1.0	0.09454378744883203	1.6340215807530951	0.7807154564790366	0.9206955137395204	0.7811134553577924	0.5748665847844601	0.5480370432391428	0.45846390834392853	450.0	8.113832026159145	276.0	0.6363800063019892
461	Jan26_100x_cp190_rep1_3R4_E-F-D_Position006_5_cmle.ics	4	1	0	2.5991999999999997	0.10317500441073144	1.0	0.17993482362045632	1.6215246429199417	0.3816934310859057	0.6289849110383028	0.3795718672406447	0.04389609626375564	0.824709488604915	0.8518674266488915	650.0	12.30251023114704	661.0	1.524084000600054
462	Jan26_100x_cp190_rep1_3R4_E-F-D_Position006_5_cmle.ics	5	1	0	2.166	0.7295574526778015	1.0	0.23250020494772236	1.3384397663247067	0.6415340431929166	0.8329369317062549	0.6410073508828317	0.3572332064986366	0.7284613702520226	0.9348871609927955	768.0	14.377813561710001	965.0	2.225024297396448
463	Jan26_100x_cp190_rep1_3R4_E-F-D_Position006_5_cmle.ics	6	1	0	1.9493999999999998	0.0	1.0	0.28702650550266834	2.3197425652998085	0.22027068263000127	0.4211241945037784	0.25740428281667893	0.022338496885713773	0.9013568186384413	0.9903752088304089	390.0	7.428316636369024	388.0	0.8946211682796081
464	Jan26_100x_cp190_rep1_3R4_E-F-D_Position006_5_cmle.ics	6	2	0	0.8664	0.32626801153583	1.0	0.31252526369301753	2.0416051285992634	0.3234190734325358	0.4211241945037784	0.31948807237349897	0.21534346897381126	0.8475296799124028	1.0167409187082368	108.0	2.0156630128922206	59.0	0.13603775497035278
465	Jan26_100x_cp190_rep1_3R4_E-F-D_Position006_5_cmle.ics	7	1	0	2.8158	1.4930362603455627	1.0	0.2995018142103034	2.6451288121898275	0.7899772110584304	0.8978855048812754	0.7924613022528221	0.6669181336243107	0.5811759932543662	0.9797518943809145	626.0	12.047028274303312	806.0	1.85841407637465
466	Jan26_100x_cp190_rep1_3R4_E-F-D_Position006_5_cmle.ics	8	1	0	1.7328	0.7748934119142009	1.0	0.2837493997674514	2.539256356033886	0.7171939848609252	0.8239829488578209	0.7128299722187855	0.5591559909570459	0.6326978039162662	0.9839662756400808	232.0	4.45910506759152	177.0	0.40811326491105837
467	Jan26_100x_cp190_rep1_3R4_E-F-D_Position006_5_cmle.ics	10	1	0	3.0324	0.0	1.0	0.1410383904166608	2.326548508761489	0.13546999881718794	0.3713163853263716	0.13546999881718794	0.02174262009766648	0.9311544601117935	0.7843436362974119	564.0	10.942333491155738	473.0	1.0906077644233367
468	Jan26_100x_cp190_rep1_3R4_E-F-D_Position006_5_cmle.ics	11	1	0	2.8158	1.571514847577277	1.0	0.3007162526898857	2.941494770940807	0.7558063241027411	0.8604977336525014	0.754530186865819	0.6396136273799659	0.628248001101947	0.9809655133933134	562.0	10.921043328085428	687.0	1.5840328417734297
469	Jan26_100x_cp190_rep1_3R4_E-F-D_Position006_5_cmle.ics	11	2	0	1.9493999999999998	1.938482339849791	1.0	0.3003630256479328	3.0233669436114696	0.8189630782998482	0.8667780945826369	0.8186861805974971	0.739299809983968	0.5959587573552373	0.9975495570862819	320.0	6.215055952099813	295.0	0.680188774851764
470	Jan26_100x_cp190_rep1_3R4_E-F-D_Position006_5_cmle.ics	12	1	0	1.2995999999999999	0.0	1.0	0.13163239651758546	1.6977157674602805	0.17615904614893277	0.3925719912705594	0.1494251344014478	0.03407941661787406	0.9450527109787232	0.6178204719666193	230.0	4.180357167276592	119.0	0.27438123460122005
471	Jan26_100x_cp190_rep1_3R4_E-F-D_Position006_5_cmle.ics	13	1	0	1.9493999999999998	1.3389208086236206	1.0	0.13615749827120763	1.7830593838203743	0.8637099819577896	0.933151512608568	0.8617295346788066	0.7562245625812949	0.45284781623878945	0.7256590254949965	360.0	6.570643466984733	237.0	0.5464567445419256
472	Jan26_100x_cp190_rep1_3R4_E-F-D_Position006_5_cmle.ics	14	1	0	1.9493999999999998	1.7328	1.0	0.2259042373626254	1.5763032340401826	0.9645313034553541	0.994032244269586	0.9475410537119398	0.815155661991105	0.43672479725356345	0.9456650567648777	480.0	9.065126190905104	470.0	1.0836905904417933
473	Jan26_100x_cp190_rep1_3R4_E-F-D_Position006_5_cmle.ics	15	1	0	1.9493999999999998	0.3095250132321943	1.0	0.3144223361383123	2.8715728103563363	0.450013086457865	0.625623284499594	0.4466240294210417	0.23210007449214476	0.7924914228548161	0.9911652376837554	318.0	6.123550042508244	299.0	0.6894116734938217
474	Jan26_100x_cp190_rep1_3R4_E-F-D_Position006_5_cmle.ics	16	1	0	1.5162	0.2991586303963464	1.0	0.3318483207862523	2.715395834330417	0.4564636704254137	0.6255355766300353	0.45496674494899697	0.2494039188971155	0.7950540929787135	0.998047967780967	246.0	4.678351955604946	209.0	0.4818964540475209
475	Jan26_100x_cp190_rep1_3R4_E-F-D_Position006_5_cmle.ics	17	1	0	1.9493999999999998	1.7630552482168842	1.0	0.31366279575165223	2.5607894267893894	0.8957085300537515	0.9527101743319519	0.8929392194005596	0.8128864294162331	0.4256383384762277	0.9966213250968076	396.0	7.538997623260791	415.0	0.9568757341134986
476	Jan26_100x_cp190_rep1_3R4_E-F-D_Position006_5_cmle.ics	18	1	0	2.5991999999999997	0.0	1.0	0.17427715391215443	2.6377146950621975	0.14118702923168733	0.2959397040649948	0.12312456241747605	0.022864714754930293	0.9361048788006483	0.8759146832168876	394.0	7.728354699754262	307.0	0.7078574707779374
477	Jan26_100x_cp190_rep1_3R4_E-F-D_Position006_5_cmle.ics	20	1	0	2.3826	0.5158750220536572	1.0	0.27182574804560106	2.8862928009728406	0.5007177755483234	0.6596153375584212	0.4980628216735589	0.2993205601911893	0.7703505580993039	0.9783666841883653	464.0	8.894804886342634	490.0	1.1298050836520823
478	Jan26_100x_cp190_rep1_3R4_E-F-D_Position006_5_cmle.ics	22	1	0	1.9493999999999998	0.622541700711641	1.0	0.3224357343301926	2.7821997991623855	0.5776160134350843	0.7097256180385765	0.5750845866982787	0.4139006198908399	0.6884884664592097	0.9812251243221178	332.0	6.366202179362088	323.0	0.7447490653461686
479	Jan26_100x_cp190_rep1_3R4_E-F-D_Position006_5_cmle.ics	24	1	0	2.5991999999999997	1.6017067927595934	1.0	0.30258654801628543	2.635989562682099	0.8065662092327991	0.8903114250260481	0.8068934463566727	0.6787840392056254	0.5590187955448344	0.9852232625196463	602.0	11.510683331374558	764.0	1.761573640633043
480	Jan26_100x_cp190_rep1_3R4_E-F-D_Position006_5_cmle.ics	25	1	0	1.7328	0.0	1.0	0.29119121721641505	2.57142357956044	0.16643897721090492	0.3248463599911342	0.15467972354873158	0.02123758286485724	0.9313190029259829	0.986298697212011	288.0	5.523334610368573	248.0	0.5718197158075845
481	Jan26_100x_cp190_rep1_3R4_E-F-D_Position006_5_cmle.ics	25	2	0	1.9493999999999998	0.0	1.0	0.2007719027569008	2.511564086319838	0.1374196538314292	0.292456023695823	0.1374196538314292	0.02123758286485724	0.9542961562945762	0.9280835744654994	326.0	6.349142187832001	248.0	0.5718197158075845
482	Jan26_100x_cp190_rep1_3R4_E-F-D_Position006_5_cmle.ics	27	1	0	1.9493999999999998	0.6606423714395955	1.0	0.27067580673560826	2.840565199350868	0.5695365913286855	0.7153117913354297	0.566779912494415	0.40012518862595997	0.7389883355944796	0.9719299516571437	338.0	6.476883166253853	304.0	0.700940296796394
483	Jan26_100x_cp190_rep1_3R4_E-F-D_Position006_5_cmle.ics	27	2	0	1.5162	0.23070632344123612	1.0	0.2869183232007768	2.3049231956116936	0.3779305519258816	0.5119034572293271	0.3779305519258816	0.1770765716019929	0.8241886367096719	0.9823635406342233	192.0	3.658817824738624	134.0	0.30896710450893683
484	Jan26_100x_cp190_rep1_3R4_E-F-D_Position006_5_cmle.ics	28	1	0	2.5991999999999997	0.0	1.0	0.13351088806406744	2.7999046139478856	0.08687498627550012	0.2640462021563934	0.0635191813610312	0.02191308548716485	0.9525146241419205	0.8271292139713873	404.0	8.13907375003126	279.0	0.6432971802835327
485	Jan26_100x_cp190_rep1_3R4_E-F-D_Position006_5_cmle.ics	28	2	0	1.7328	1.7430385742657564	1.0	0.12937510413080366	2.9236332930110778	0.8743538505456862	0.9183908298381607	0.8737126419113288	0.7928808274226488	0.4603578480443955	0.7767721058321336	206.0	3.8078489662307846	100.0	0.23057246605144538
486	Jan26_100x_cp190_rep1_3R4_E-F-D_Position006_5_cmle.ics	29	1	0	1.9493999999999998	2.7090213014261812	1.0	0.304828341800696	2.5998220578767484	0.9852968694448083	0.9975440205085983	0.9830233341441964	0.9495775715274789	0.22301313590989855	0.9886783853743135	410.0	7.85186550663589	431.0	0.9937673286817297
487	Jan26_100x_cp190_rep1_3R4_E-F-D_Position006_5_cmle.ics	30	1	0	1.5162	0.41270001764292574	1.0	0.3028594173458788	2.748390154414618	0.5738566131025958	0.7135908529048207	0.5499505562422744	0.3797651421508035	0.7801982865514634	0.9959641557545984	214.0	4.103656858075801	162.0	0.37352739500334153
488	Jan26_100x_cp190_rep1_3R4_E-F-D_Position006_5_cmle.ics	31	1	0	1.9493999999999998	0.5158750220536572	1.0	0.27376594296867335	3.1264505331767882	0.5189526108654198	0.6661104799772792	0.518896823142776	0.3287621211506471	0.7467902975536791	0.9914341643661859	318.0	6.1469552913486645	279.0	0.6432971802835327
489	Jan26_100x_cp190_rep1_3R4_E-F-D_Position006_5_cmle.ics	31	2	0	1.083	0.9077480443748005	1.0	0.333219594839088	2.2185237802981588	0.6186706292855114	0.7267770925467603	0.6202326855195358	0.5213717693836978	0.7006252441976383	0.9939069431988539	164.0	3.1032978045096837	114.0	0.26285261129864773
490	Jan26_100x_cp190_rep1_3R4_E-F-D_Position006_5_cmle.ics	34	1	0	2.3826	1.7793044848480133	1.0	0.29248877462736794	2.7082465201341206	0.8771027112606372	0.9380645161290323	0.8713516722738966	0.7821789036216109	0.4893184059370916	0.9876405666843991	462.0	8.92032522095316	505.0	1.1643909535597992
491	Jan26_100x_cp190_rep1_3R4_E-F-D_Position006_5_cmle.ics	35	1	0	2.3826	1.7215306853589103	1.0	0.2998515533411674	2.753020200125094	0.8716152833505443	0.9429298343804441	0.8723996310806656	0.7739738445651403	0.45024966318390564	0.983595993356182	460.0	8.828819311361588	508.0	1.1713081275413426
492	Jan26_100x_cp190_rep1_3R4_E-F-D_Position006_5_cmle.ics	36	1	0	2.5991999999999997	0.0	1.0	0.17089597681874008	2.238439633158382	0.1354881589210795	0.30682956323473076	0.13261269910136111	0.022537512519558205	0.9424653368862238	0.9348681414702271	498.0	9.771653133027137	432.0	0.9960730533422443
493	Jan26_100x_cp190_rep1_3R4_E-F-D_Position006_5_cmle.ics	37	1	0	1.2995999999999999	1.680857471850398	1.0	0.31013286501782295	2.8036789117651506	0.8988708103479178	0.9453229243423018	0.8981737796984844	0.8452558766322135	0.3905950487085172	0.9938212562750709	158.0	3.062832564139177	104.0	0.2397953646935032
494	Jan26_100x_cp190_rep1_3R4_E-F-D_Position006_5_cmle.ics	37	2	0	1.7328	1.2594114294931633	1.0	0.3322214390669618	2.694809907362869	0.8126647149808482	0.8896003027104534	0.8078452459190515	0.7102344014498237	0.517634674169643	1.001305738292366	238.0	4.569786054483289	199.0	0.4588392074423764
495	Jan26_100x_cp190_rep1_3R4_E-F-D_Position006_5_cmle.ics	38	1	0	2.3826	0.0	1.0	0.3016975382493984	2.7679077548401847	0.1847723896396558	0.39427044833104874	0.17136623630139444	0.020344268295308564	0.927052160170074	0.9670420467012455	474.0	9.118281945896273	533.0	1.2289512440542039
496	Jan26_100x_cp190_rep1_3R4_E-F-D_Position006_5_cmle.ics	40	1	0	1.9493999999999998	0.10317500441073144	1.0	0.2853344547203725	2.0853525654875136	0.3654828923246646	0.5707263258651178	0.36550317169324614	0.051270299647950164	0.8454073927586755	0.9785903099322663	432.0	8.179678295770973	451.0	1.0398818218920187
497	Jan26_100x_cp190_rep1_3R4_E-F-D_Position006_5_cmle.ics	41	1	0	2.166	1.3107987492438529	1.0	0.2968361542904451	2.7589650438735362	0.791179196233951	0.8900140530710093	0.7927802891539008	0.6668769551389426	0.575971466835539	0.9921922144864306	432.0	8.273299291132648	460.0	1.0606333438366489
498	Jan26_100x_cp190_rep1_3R4_E-F-D_Position006_5_cmle.ics	43	1	0	2.3826	0.9733510449106972	1.0	0.3057117773900651	2.9741302589510505	0.6757817284999142	0.7968608364025381	0.6757817284999142	0.522459637575233	0.6329001732866548	0.9924507373399054	448.0	8.654267835258896	493.0	1.1367222576336258
499	Jan26_100x_cp190_rep1_3R4_E-F-D_Position006_5_cmle.ics	44	1	0	1.7328	0.0	1.0	0.24123597911321976	2.668092326128749	0.1858063866223431	0.38273773546892315	0.1858063866223431	0.03625214062657399	0.9327159370059382	0.9592054039026969	228.0	4.369714243770064	159.0	0.3666102210217982
500	Jan26_100x_cp190_rep1_3R4_E-F-D_Position006_5_cmle.ics	45	1	0	3.0324	0.0	1.0	0.12760606023641655	1.974497389026911	0.13920759314144407	0.3872847609869629	0.13920759314144407	0.02298761750640944	0.933141893599511	0.7847687799911959	554.0	10.672045933921247	438.0	1.0099074013053309
501	Jan26_100x_cp190_rep1_3R4_E-F-D_Position006_5_cmle.ics	48	1	0	2.3826	0.6190500264643886	1.0	0.29315353969735297	2.671555357689173	0.5697051128931354	0.7223756611499744	0.5703627082977877	0.3798271057271228	0.7617881736875244	0.9616731297368211	494.0	9.401399323120614	559.0	1.2889000852275798
502	Jan26_100x_cp190_rep1_3R4_E-F-D_Position006_5_cmle.ics	49	1	0	1.2995999999999999	0.9596719567448405	1.0	0.32221463113741466	2.492004735475465	0.9306506190879028	0.9694109051757287	0.9171152810889794	0.782309851572714	0.4190116392824767	1.000818381373344	156.0	2.9947319033880286	104.0	0.2397953646935032
503	Jan26_100x_cp190_rep1_3R4_E-F-D_Position006_5_cmle.ics	50	1	0	1.9493999999999998	1.2995999999999999	1.0	0.3027608429688526	2.74527032760813	0.8421671699783917	0.9551931417444762	0.8421671699783917	0.6119664840647323	0.5192527083366779	0.9846451502795609	268.0	5.170001486622963	227.0	0.5233994979367811
504	Jan26_100x_cp190_rep1_3R4_E-F-D_Position006_5_cmle.ics	50	2	0	2.5991999999999997	1.2995999999999999	1.0	0.29011609903493607	2.6643931920536157	0.7655514512338296	0.8743857284143147	0.7611196648406473	0.6119664840647323	0.6293150159871982	0.9744223407155307	566.0	10.893407907704779	682.0	1.5725042184708578
505	Jan26_100x_cp190_rep1_3R4_E-F-D_Position006_5_cmle.ics	51	1	0	2.166	0.9512265400461283	1.0	0.3063038999712938	2.7684923586270895	0.6956380576640218	0.8098100658694123	0.6951412084749682	0.545577304322588	0.6240977818767105	0.9881182233769373	394.0	7.58792320671174	407.0	0.9384299368293828
506	Jan26_100x_cp190_rep1_3R4_E-F-D_Position006_5_cmle.ics	52	1	0	1.7328	0.6921189703237084	1.0	0.29291332831381095	2.4006358261400194	0.6586287401932073	0.78426293341693	0.655403120024419	0.48333567073925277	0.652429399694751	0.9922187752738955	282.0	5.389248374636386	241.0	0.5556796431839834
507	Jan26_100x_cp190_rep1_3R4_E-F-D_Position006_5_cmle.ics	53	1	0	1.5162	0.0	1.0	0.15046671753111696	1.7512451199007963	0.10764346839247922	0.29008066742324323	0.10764346839247922	0.03797196577002116	0.9611267398530728	0.8596485106464234	210.0	4.037671283094762	111.0	0.2559354373171044
508	Jan26_100x_cp190_rep1_3R4_E-F-D_Position006_5_cmle.ics	54	1	0	1.7328	0.5556144027286182	1.0	0.2624342092945428	2.8011637706339494	0.5019825470523139	0.6431456140995643	0.4969067365764618	0.3577915528386562	0.7952696062214479	0.9769281280165536	254.0	4.9039441009287	195.0	0.4496163088003185
509	Jan26_100x_cp190_rep1_3R4_E-F-D_Position006_5_cmle.ics	54	2	0	1.7328	0.3720027687491155	1.0	0.0723120305687796	1.616710805648805	0.49678014757827077	0.7243116212783856	0.4969067365764618	0.25627942683768434	0.7555837784392103	0.5808873446475377	414.0	7.402935607127701	213.0	0.4911193526895787
510	Jan26_100x_cp190_rep1_3R4_E-F-D_Position006_5_cmle.ics	55	1	0	2.3826	0.0	1.0	0.2987278475175521	2.3764238493704974	0.28378716255811226	0.4825194358713912	0.28378716255811226	0.02084423955932336	0.8731805169925018	0.98442261588063	466.0	8.916095049412936	517.0	1.1920596494859728
511	Jan26_100x_cp190_rep1_3R4_E-F-D_Position006_5_cmle.ics	56	1	0	2.3826	1.6149442640886529	1.0	0.2949143468595511	2.5703649664639974	0.8677118243949257	0.936661661467968	0.869352703968297	0.7495181851252719	0.4655825557321844	0.9890135131914228	468.0	9.007600959004508	517.0	1.1920596494859728
512	Jan26_100x_cp190_rep1_3R4_E-F-D_Position006_5_cmle.ics	57	1	0	2.8158	2.5991999999999997	1.0	0.31627476455451325	2.9731889112695504	0.9963204633458174	0.9995972428647415	0.9911305874344152	0.8942981409693751	0.17925908054192985	0.9744914268561944	668.0	12.938821426747804	913.0	2.1051266150496963
513	Jan26_100x_cp190_rep1_3R4_E-F-D_Position006_5_cmle.ics	59	1	0	2.166	0.9228252937649445	1.0	0.2949429027005605	2.447324177130602	0.6585491367861885	0.7823124169986719	0.6585491367861885	0.5053764110225764	0.6235652011785643	0.9919656198280725	446.0	8.515951427986488	481.0	1.1090535617074524
514	Jan26_100x_cp190_rep1_3R4_E-F-D_Position006_5_cmle.ics	60	1	0	1.9493999999999998	0.0	1.0	0.29319608447573	3.0732996688246295	0.2942716672631718	0.49395332190555125	0.276489536044606	0.03208883530807919	0.8836645571181684	0.9778939564000618	258.0	4.993334924750159	211.0	0.48650790336854977
515	Jan26_100x_cp190_rep1_3R4_E-F-D_Position006_5_cmle.ics	61	1	0	2.166	1.2995999999999999	1.0	0.2863257713047024	2.530085257887396	0.9436034773630304	0.9951301245471224	0.9364864989444378	0.7007158463396421	0.4840992787695851	0.9800044318334034	418.0	8.100862900800063	430.0	0.9914616040212152
516	Jan26_100x_cp190_rep1_3R4_E-F-D_Position006_5_cmle.ics	63	1	0	1.7328	0.46141264688247224	1.0	0.29724933625827615	2.790818263784434	0.45633024571628616	0.6018582471544408	0.45257401292446847	0.3087396277828765	0.796043023327699	1.0010060504086242	242.0	4.682582127145166	193.0	0.44500485947928964
517	Jan26_100x_cp190_rep1_3R4_E-F-D_Position006_5_cmle.ics	63	2	0	1.7328	1.969554495985222	1.0	0.274917407123514	2.535399238520947	0.9265263835142065	0.9690702141147307	0.9259918063032803	0.8577622503335194	0.4154327099673247	0.9754073270464573	280.0	5.367958211566078	231.0	0.5326223965788388
518	Jan26_100x_cp190_rep1_3R4_E-F-D_Position006_5_cmle.ics	64	1	0	2.5991999999999997	0.23070632344123612	1.0	0.305211188683075	2.3005807015848374	0.3626163331654279	0.5807892728228569	0.3657508122150099	0.14214367572109515	0.8757531809831454	0.9646072799550106	674.0	12.76863942755452	909.0	2.095903716407639
519	Jan26_100x_cp190_rep1_3R4_E-F-D_Position006_5_cmle.ics	66	1	0	2.166	1.517785507063743	1.0	0.2358198386740931	1.687802550027764	0.8142040884253737	0.8915901589326825	0.8110004715280282	0.6985705073086844	0.5954068328991058	0.9418988964834468	540.0	10.171936059822777	573.0	1.3211802304747822
520	Jan26_100x_cp190_rep1_3R4_E-F-D_Position006_5_cmle.ics	67	1	0	2.166	2.166	1.0	0.3363155032768806	2.7020153002956886	0.9861017472627222	0.9986949201697922	0.9761658148180233	0.8729646969314616	0.3114420742453465	0.9847635466200715	456.0	8.739428487540124	531.0	1.2243397947331751
521	Jan26_100x_cp190_rep1_3R4_E-F-D_Position006_5_cmle.ics	68	1	0	1.9493999999999998	0.10317500441073144	1.0	0.28969086928979143	2.5637554450280247	0.36167592167341656	0.5663611818574034	0.36167592167341656	0.09751506548091242	0.7981000143269137	0.9964390308600055	318.0	6.100144793667825	287.0	0.6617429775676483
522	Jan26_100x_cp190_rep1_3R4_E-F-D_Position006_5_cmle.ics	69	1	0	2.166	0.0	1.0	0.1058576331031719	1.371222729760545	0.12430506694150174	0.29845702563696	0.09244963283750707	0.02333290390351703	0.963476365382744	0.7858639848198151	498.0	9.561005893463356	340.0	0.7839463845749143
523	Jan26_100x_cp190_rep1_3R4_E-F-D_Position006_5_cmle.ics	70	1	0	2.3826	0.0	1.0	0.2090044456716891	2.631676581161723	0.19153415071259922	0.4230323768343283	0.17357185527754185	0.021038643318391847	0.9174592092416519	0.8843869754792922	494.0	9.377994074280227	472.0	1.0883020397628222
524	Jan26_100x_cp190_rep1_3R4_E-F-D_Position006_5_cmle.ics	71	1	0	0.4332	0.8609334932664843	1.0	0.21918144448824806	1.1776575371537659	0.7211415420936207	0.8488111416412891	0.7210225074644632	0.5981390919641706	0.6097528779844519	0.8980584264365548	116.0	1.9603921721309356	55.0	0.12681485632829495
525	Jan26_100x_cp190_rep1_3R4_E-F-D_Position006_5_cmle.ics	71	2	0	1.083	0.9876225359930936	1.0	0.15753317872355777	1.3574894281605436	0.8376367658291258	0.9440090863100257	0.8420708057652438	0.6628195335826448	0.484642700328457	0.8297785757889281	246.0	4.374083720679482	144.0	0.33202435111408135
526	Jan26_100x_cp190_rep1_3R4_E-F-D_Position006_5_cmle.ics	72	1	0	1.083	1.2225574214657589	1.0	0.3372891971022107	2.7972257720859166	0.7869684128779565	0.8477537858963753	0.7805108638765553	0.7183748923741833	0.5538491039913149	1.0191523179767812	118.0	2.262545321286284	70.0	0.1614007262360118
527	Jan26_100x_cp190_rep1_3R4_E-F-D_Position006_5_cmle.ics	72	2	0	1.5162	0.687545504971255	1.0	0.30810692250685695	2.7030623786608894	0.6192071986899195	0.7457202910539733	0.6169449462292979	0.4823746897844107	0.6934021588066994	0.9928733507689284	218.0	4.169642433056838	168.0	0.3873617429664282
528	Jan26_100x_cp190_rep1_3R4_E-F-D_Position006_5_cmle.ics	73	1	0	1.5162	0.815064591942846	1.0	0.2642398858331001	2.3793304982733696	0.7303281542411977	0.8438492840666754	0.7290769029899464	0.5965530748139444	0.6446563310726876	0.9655944575266859	208.0	3.9227601246627737	145.0	0.33433007577459584
529	Jan26_100x_cp190_rep1_3R4_E-F-D_Position006_5_cmle.ics	74	1	0	2.166	1.6195756516777404	1.0	0.32068731237730275	2.5446986505148494	0.7927653161162722	0.8744687021594226	0.7732463605503628	0.6635517795506195	0.6588711326880153	0.9828420877967766	476.0	9.116166860126151	553.0	1.2750657372644931
530	Jan26_100x_cp190_rep1_3R4_E-F-D_Position006_5_cmle.ics	74	2	0	1.7328	1.2611313899024936	1.0	0.3014304496579016	2.3639902558302404	0.6621682657107267	0.7624872821322278	0.6641674669810872	0.5705948634077229	0.6325209365321404	0.9889059330781578	316.0	6.032044132916679	290.0	0.6686601515491917
531	Jan26_100x_cp190_rep1_3R4_E-F-D_Position006_5_cmle.ics	75	1	0	2.5991999999999997	0.0	1.0	0.17332752086120615	2.643031109430738	0.04065626790974765	0.22191569049035748	0.09919581810814658	0.014696487955523594	0.9599999287182251	0.9116797129475102	410.0	8.273159985763444	325.0	0.7493605146671976
532	Jan26_100x_cp190_rep1_3R4_E-F-D_Position006_5_cmle.ics	75	2	0	2.3826	1.0622516852075932	1.0	0.2638112768519845	1.846129253258677	0.6154418984971326	0.7263636960973633	0.6112895748385613	0.47348444749455176	0.7193472422079286	0.9737393180209528	634.0	12.061973180063285	771.0	1.777713713256644
533	Jan26_100x_cp190_rep1_3R4_E-F-D_Position006_5_cmle.ics	76	1	0	2.5991999999999997	1.7539750749824343	1.0	0.2870622705582422	2.360111232201543	0.8034882293261992	0.8988695672777638	0.8053126891503876	0.7012646285274865	0.5835730846886075	0.9736736212114313	568.0	10.821077075413411	682.0	1.5725042184708578
534	Jan26_100x_cp190_rep1_3R4_E-F-D_Position006_5_cmle.ics	76	2	0	1.7328	0.5556144027286182	1.0	0.2987910383485278	2.6634964069045397	0.4330065676245619	0.5679616669574602	0.43112610313044564	0.3104198842426553	0.8409510077288491	0.9987562265320021	284.0	5.433943786547114	246.0	0.5672082664865556
535	Jan26_100x_cp190_rep1_3R4_E-F-D_Position006_5_cmle.ics	78	1	0	2.8158	1.083	1.0	0.2501698939864978	2.9701819377316947	0.7098854899774696	0.8408728776159617	0.7063294079390519	0.5392132952407498	0.6443866475522516	0.9453667127277551	668.0	12.821795182545692	812.0	1.8722484243377369
536	Jan26_100x_cp190_rep1_3R4_E-F-D_Position006_5_cmle.ics	80	1	0	2.8158	0.0	1.0	0.10671190708849872	2.617235563741667	0.11798633585041352	0.28501078748651565	0.07953254225098885	0.020043149946062568	0.9534845456902142	0.7252585788620027	476.0	9.420435095051623	319.0	0.7355261667041109
537	Jan26_100x_cp190_rep1_3R4_E-F-D_Position006_5_cmle.ics	80	2	0	1.5162	0.0	1.0	0.20834169529932026	2.046907591514083	0.2777058612010068	0.4615066522833513	0.25814095649047103	0.020043149946062568	0.8715878162310086	0.8771032921697972	308.0	5.572399499188729	232.0	0.5349281212393534
538	Jan26_100x_cp190_rep1_3R4_E-F-D_Position006_5_cmle.ics	81	1	0	2.166	1.7328	1.0	0.30564119186924105	2.7664314286301694	0.9310558639423645	0.9670854493917562	0.9208574465572221	0.7638109720089761	0.48362045629131284	0.9947226228599279	366.0	7.032403186482798	364.0	0.8392837764272613
539	Jan26_100x_cp190_rep1_3R4_E-F-D_Position006_5_cmle.ics	81	2	0	1.9493999999999998	0.9342894015681998	1.0	0.31198953755017106	2.7219081623819603	0.615513168772883	0.7260791897956773	0.6156608007558757	0.4759138419747254	0.6846928662767084	0.9992131982173895	328.0	6.300216604381049	312.0	0.7193860940805097
540	Jan26_100x_cp190_rep1_3R4_E-F-D_Position006_5_cmle.ics	83	1	0	1.5162	1.482302948152367	1.0	0.25721064452245074	2.556083451324427	0.9233572921445685	0.9682545751134221	0.9233318040475098	0.8588341744405362	0.38039627725555314	0.9849498428757119	206.0	3.9014699615924644	141.0	0.325107177132538
541	Jan26_100x_cp190_rep1_3R4_E-F-D_Position006_5_cmle.ics	84	1	0	2.3826	0.0	1.0	0.2988715747021234	2.799225106777222	0.26434265593475176	0.48163608870535923	0.26257780138532516	0.021960016620474882	0.8964514633336353	0.9877998583625025	436.0	8.40950061263495	468.0	1.0790791411207645
542	Jan26_100x_cp190_rep1_3R4_E-F-D_Position006_5_cmle.ics	85	1	0	1.5162	0.0	1.0	0.13993211262787722	2.056261945753334	0.059094779225119555	0.26397498229504024	0.059094779225119555	0.021078848739963876	0.9694448536921542	0.6613168341427934	206.0	3.901469961592465	104.0	0.2397953646935032
543	Jan26_100x_cp190_rep1_3R4_E-F-D_Position006_5_cmle.ics	85	2	0	2.166	2.0671267327999794	1.0	0.21524013382493837	1.8601286884454893	0.9163609742900112	0.960430409561474	0.9124897549951858	0.8499176420972221	0.4691045578683077	0.9068781905383816	400.0	7.5347674517205725	349.0	0.8046979065195444
544	Jan26_100x_cp190_rep1_3R4_E-F-D_Position006_5_cmle.ics	86	1	0	1.5162	0.10317500441073144	1.0	0.29348912329989957	2.2799926310325533	0.3494942543307586	0.539418279287519	0.3254520922567033	0.07449448071646549	0.8387373207694089	0.9893729402243925	266.0	5.055090328190976	221.0	0.5095651499736944
545	Jan26_100x_cp190_rep1_3R4_E-F-D_Position006_5_cmle.ics	87	1	0	2.166	0.5097226605744432	1.0	0.2908129543721732	2.732108361972794	0.5076491836698199	0.6726162801094401	0.5076491836698199	0.31785688739471757	0.7982449669263683	0.9842154799110191	428.0	8.207313716151614	449.0	1.0352703725709897
546	Jan26_100x_cp190_rep1_3R4_E-F-D_Position006_5_cmle.ics	88	1	0	1.9493999999999998	2.0977973943825394	1.0	0.29285505395300304	2.4615391135211664	0.9530209067093917	0.991749653549905	0.9531866502764694	0.8897506019714276	0.251955944144392	0.9771842861180023	420.0	7.934911073147018	438.0	1.0099074013053309
547	Jan26_100x_cp190_rep1_3R4_E-F-D_Position006_5_cmle.ics	89	1	0	1.5162	1.077178670106234	1.0	0.23669180782201996	2.5839892482841718	0.9159753609092817	0.9710319049526098	0.9159944314129336	0.8305871808074451	0.2764178277288873	0.9505753636453469	174.0	3.326774864063326	105.0	0.24210108935401767
548	Jan26_100x_cp190_rep1_3R4_E-F-D_Position007_6_cmle.ics	1	1	0	1.2995999999999999	0.7817319754002556	1.0	0.29180000968616776	2.533129648982488	0.682537568163843	0.7829205344877825	0.6760271406568705	0.5500770095325314	0.6484872143649942	0.9841635849587308	204.0	3.8801797985221564	148.0	0.3412472497561391
549	Jan26_100x_cp190_rep1_3R4_E-F-D_Position007_6_cmle.ics	3	1	0	1.5162	1.0024833655297731	1.0	0.08006538357858428	1.1991484391854665	0.6996458447181471	0.8566958468199588	0.697643869015091	0.5762616125099836	0.616591201049836	0.38896138633097327	276.0	5.021109650500001	122.0	0.2812984085827634
550	Jan26_100x_cp190_rep1_3R4_E-F-D_Position007_6_cmle.ics	3	2	0	1.083	0.20635000882146287	1.0	0.14454324820218617	1.965908715324491	0.33991025263777375	0.5290076295766951	0.3423063180461558	0.17085627811173232	0.8252609676016521	0.6730764843350533	158.0	2.898995822256238	71.0	0.16370645089652625
551	Jan26_100x_cp190_rep1_3R4_E-F-D_Position007_6_cmle.ics	3	3	0	1.5162	1.951150932642709	1.0	0.16864459855110536	2.249326899588733	0.9208194964059019	0.9567552230022279	0.9197318088192021	0.8527733406196141	0.36926814152925697	0.7338826741071544	236.0	4.3378486518492	140.0	0.3228014524720236
552	Jan26_100x_cp190_rep1_3R4_E-F-D_Position007_6_cmle.ics	4	1	0	2.3826	1.969554495985222	1.0	0.2723617350863046	2.7231761349935932	0.9179435666471804	0.9665426131919344	0.9177706602554074	0.8415704017191835	0.36035822670553536	0.9766738143426736	458.0	8.807529148291287	481.0	1.1090535617074524
553	Jan26_100x_cp190_rep1_3R4_E-F-D_Position007_6_cmle.ics	5	1	0	2.166	0.1459114905355603	1.0	0.3072573317436559	2.490508136940236	0.3444281720143789	0.5353893654386265	0.3401804337764929	0.12088143738390043	0.8571207721344682	0.9697540467185556	484.0	9.15451701472655	555.0	1.2796771865855219
554	Jan26_100x_cp190_rep1_3R4_E-F-D_Position007_6_cmle.ics	5	2	0	0.8664	0.3720027687491155	1.0	0.28738770534290325	1.690615677181853	0.29828949287077366	0.3842887574414668	0.29728144752775293	0.23479056114524094	0.850684174091743	0.9803554466668623	128.0	2.368996136637828	73.0	0.16831790021755516
555	Jan26_100x_cp190_rep1_3R4_E-F-D_Position007_6_cmle.ics	6	1	0	1.7328	0.0	1.0	0.255645477639656	2.8107743735968493	0.1739983601573512	0.41830727703206905	0.1739983601573512	0.031852561563193826	0.9365538185826827	0.9490338159342262	276.0	5.32537788542546	218.0	0.5026479759921509
556	Jan26_100x_cp190_rep1_3R4_E-F-D_Position007_6_cmle.ics	7	1	0	2.166	1.5162	1.0	0.257479410144785	2.6487392038776827	0.9692518626377714	0.9852290964745395	0.9432599615249716	0.7919850776409069	0.469964315880124	0.9779289901087294	396.0	7.562402872101212	376.0	0.8669524723534348
557	Jan26_100x_cp190_rep1_3R4_E-F-D_Position007_6_cmle.ics	8	1	0	3.0324	0.8058225447605828	1.0	0.1883369628999787	3.945819543536917	0.6629230235912881	0.8137372939163625	0.6580325559030406	0.4588485035988922	0.6688237476219551	0.9046060623227906	556.0	10.599715101629911	535.0	1.2335626933752328
558	Jan26_100x_cp190_rep1_3R4_E-F-D_Position007_6_cmle.ics	9	1	0	1.9493999999999998	0.1459114905355603	1.0	0.2839152832038503	2.032073830145104	0.343212446066412	0.5432656668757484	0.34314116819676493	0.13376242610860847	0.850069633256756	0.9882127018378591	412.0	7.7561294255041044	419.0	0.9660986327555563
559	Jan26_100x_cp190_rep1_3R4_E-F-D_Position007_6_cmle.ics	10	1	0	2.3826	2.116974096747531	1.0	0.2865102554894109	2.3959354005927223	0.9206558125380402	0.9720537888009738	0.9222382836275107	0.8474855447352404	0.2963869670706435	0.9854607074778011	478.0	9.137457023196472	526.0	1.2128111714306027
560	Jan26_100x_cp190_rep1_3R4_E-F-D_Position007_6_cmle.ics	11	1	0	1.5162	1.9862970628557857	1.0	0.30005657893310705	2.5690980369414174	0.9064821858103246	0.9465389280648013	0.9060052219321149	0.8399868423757735	0.41078214054514844	0.9834583288110145	226.0	4.301613583018914	175.0	0.40350181559002946
561	Jan26_100x_cp190_rep1_3R4_E-F-D_Position007_6_cmle.ics	11	2	0	1.9493999999999998	0.5158750220536572	1.0	0.29169995404040916	2.636742201377873	0.4871199194095516	0.6432515778869677	0.4871199194095516	0.3052753849633026	0.783489204512246	0.9936336352238482	334.0	6.387492342432395	310.0	0.7147746447594807
562	Jan26_100x_cp190_rep1_3R4_E-F-D_Position007_6_cmle.ics	13	1	0	2.166	0.20635000882146287	1.0	0.2928442208956871	2.4584039493815553	0.3835950146950194	0.5398756293187903	0.3480912191365301	0.1722434396299265	0.8237795331321012	0.9741445380995417	376.0	7.115448752993923	371.0	0.8554238490508626
563	Jan26_100x_cp190_rep1_3R4_E-F-D_Position007_6_cmle.ics	14	1	0	2.166	0.5963412819178956	1.0	0.31982828652893064	2.758994447403121	0.5679464060145136	0.7166409673400761	0.5623404681633257	0.37435642788072027	0.7174155523654915	0.99522289063892	422.0	8.120037978100262	461.0	1.0629390684971634
564	Jan26_100x_cp190_rep1_3R4_E-F-D_Position007_6_cmle.ics	15	1	0	2.5991999999999997	0.7610319551488771	1.0	0.2895403490620481	2.639765299609715	0.6128293478891088	0.7728193256081702	0.6128293478891088	0.4317863680413481	0.6772160499076381	0.9840306619870154	450.0	8.628747500648366	483.0	1.1136650110284811
565	Jan26_100x_cp190_rep1_3R4_E-F-D_Position007_6_cmle.ics	16	1	0	2.166	1.1535316172061807	1.0	0.3115578605274332	2.65692819815241	0.7536933417492622	0.8604228151282007	0.7533777444173391	0.6108194442075096	0.5704251560242308	0.9865823519852147	430.0	8.205198630381501	468.0	1.0790791411207645
566	Jan26_100x_cp190_rep1_3R4_E-F-D_Position007_6_cmle.ics	17	1	0	1.9493999999999998	0.32626801153583	1.0	0.3130662497457829	2.4764605143961007	0.4319045695075884	0.5967975397071341	0.42469864158255827	0.2083992013462572	0.8206023609981415	0.9965377548393392	386.0	7.315520563707146	399.0	0.9199841395452671
567	Jan26_100x_cp190_rep1_3R4_E-F-D_Position007_6_cmle.ics	17	2	0	1.2995999999999999	0.46141264688247224	1.0	0.2991993003418851	2.7198837818791457	0.40605423470848745	0.5188738825319991	0.40963170137567717	0.2911300793554284	0.8176496863811374	1.0027858765463156	168.0	3.2160938771715606	112.0	0.25824116197761887
568	Jan26_100x_cp190_rep1_3R4_E-F-D_Position007_6_cmle.ics	18	1	0	2.5991999999999997	0.8254000352858515	1.0	0.2649102626579041	3.0841255004722146	0.6602586688097039	0.7956678714652753	0.6569411839224706	0.48216554962173547	0.7128035664141812	0.9718474636733626	450.0	8.652152749488794	462.0	1.0652447931576776
569	Jan26_100x_cp190_rep1_3R4_E-F-D_Position007_6_cmle.ics	19	1	0	1.5162	1.5627088357751586	1.0	0.27624018448011206	2.598825534912568	0.8166997495950745	0.8830330236514902	0.8154309031399144	0.7491336758577931	0.5453083265421684	0.9922784605541947	204.0	3.9035850473625757	144.0	0.33202435111408135
570	Jan26_100x_cp190_rep1_3R4_E-F-D_Position007_6_cmle.ics	19	2	0	1.7328	0.20635000882146287	1.0	0.2842750900058966	2.662039750087905	0.37764523245363185	0.5437559777567371	0.34433320676910356	0.15292483526624148	0.8567772270857065	0.9859110167429621	308.0	5.876667734114182	271.0	0.624851382999417
571	Jan26_100x_cp190_rep1_3R4_E-F-D_Position007_6_cmle.ics	21	1	0	1.5162	0.3164505769875799	1.0	0.28191961503978014	2.507846015048596	0.512277484243774	0.6789659840181651	0.5018703695617367	0.2973887603161434	0.7998701222807001	0.9782373542271963	196.0	3.7248033997196615	137.0	0.3158842784904802
572	Jan26_100x_cp190_rep1_3R4_E-F-D_Position007_6_cmle.ics	22	1	0	2.166	0.3720027687491155	1.0	0.28998739904786597	2.3970627219727265	0.4598728906421214	0.6450122527045604	0.4587771203155819	0.2458051919590381	0.8046952956927488	0.9634591732180429	388.0	7.360215975617877	387.0	0.8923154436190937
573	Jan26_100x_cp190_rep1_3R4_E-F-D_Position007_6_cmle.ics	22	2	0	1.9493999999999998	0.0	1.0	0.14187066202165224	2.9691819240208623	0.042926304464766	0.15736656505887275	0.05924332078178232	0.021459167613013766	0.981565507721108	0.8533973510145151	218.0	4.380289672620618	114.0	0.26285261129864773
574	Jan26_100x_cp190_rep1_3R4_E-F-D_Position007_6_cmle.ics	23	1	0	2.166	0.9018655279647406	1.0	0.3007805466442434	2.505953428138471	0.6794669266719481	0.8035546034528827	0.6789091028411515	0.5145127947911442	0.6544659505927566	0.9937448582456556	408.0	7.807170094725162	425.0	0.979932980718643
575	Jan26_100x_cp190_rep1_3R4_E-F-D_Position007_6_cmle.ics	25	1	0	1.7328	0.23070632344123612	1.0	0.28577868121588107	2.6943163939345807	0.4258993420490473	0.5824617619413825	0.40963855421686746	0.17567290438349142	0.8048939669348031	0.9962103367819642	278.0	5.346668048495768	233.0	0.5372338458998677
576	Jan26_100x_cp190_rep1_3R4_E-F-D_Position007_6_cmle.ics	29	1	0	1.5162	0.0	1.0	0.2682355689816276	1.5510229254771986	0.31218943972890634	0.5104429709519233	0.3002231961030286	0.029940046594222967	0.8639684185596038	0.9480652993041386	292.0	5.472293941147512	243.0	0.5602910925050123
577	Jan26_100x_cp190_rep1_3R4_E-F-D_Position007_6_cmle.ics	30	1	0	1.9493999999999998	1.906386119690093	1.0	0.25242570104122064	2.502966072711928	0.9259724329853923	0.9723748066769772	0.9243773665404512	0.8477826637124808	0.41928544459246636	0.9847450326819167	352.0	6.719535303107694	312.0	0.7193860940805097
578	Jan26_100x_cp190_rep1_3R4_E-F-D_Position007_6_cmle.ics	30	2	0	1.2995999999999999	0.42540144110901373	1.0	0.16624516788710636	2.113042317702355	0.41940066226770933	0.5822647034582398	0.41491605296202383	0.29391644566835223	0.8132632314768306	0.8230290368543864	192.0	3.494981082855685	102.0	0.23518391537247432
579	Jan26_100x_cp190_rep1_3R4_E-F-D_Position007_6_cmle.ics	31	1	0	2.166	0.928575039696583	1.0	0.3292706564682545	2.5366704329239087	0.6636198396293943	0.7756641225057707	0.6585610075842268	0.5178667653232747	0.6959499166503476	0.9969583105471452	440.0	8.3818651922543	498.0	1.1482508809361982
580	Jan26_100x_cp190_rep1_3R4_E-F-D_Position007_6_cmle.ics	33	1	0	2.166	0.20635000882146287	1.0	0.29276379528349794	2.30335360028468	0.3681297437233658	0.5234843199717583	0.3681255410891547	0.16155556302690527	0.8312066892907497	0.9883586129357605	444.0	8.447850767235346	476.0	1.0975249384048802
581	Jan26_100x_cp190_rep1_3R4_E-F-D_Position007_6_cmle.ics	34	1	0	2.166	0.3720027687491155	1.0	0.28125025315959523	2.705974145919415	0.4692481622202032	0.6445599653093251	0.4653867597257785	0.2812680680598001	0.7986499162197923	0.9956500759277338	394.0	7.587923206711739	390.0	0.899232617600637
582	Jan26_100x_cp190_rep1_3R4_E-F-D_Position007_6_cmle.ics	35	1	0	2.3826	0.0	1.0	0.27439343008318495	2.4495704411101	0.13950302024981767	0.32209487375375007	0.13950302024981767	0.014634596918363774	0.9554711473362046	0.9309161552964849	530.0	10.159106239832909	601.0	1.3857405209691869
583	Jan26_100x_cp190_rep1_3R4_E-F-D_Position007_6_cmle.ics	35	2	0	1.2995999999999999	0.10317500441073144	1.0	0.2773237658550719	1.8461949443436563	0.2102282458304388	0.3385527817280178	0.2102282458304388	0.03615832690283436	0.9369698490200546	0.9808426154727463	262.0	4.848673260167418	210.0	0.48420217870803534
584	Jan26_100x_cp190_rep1_3R4_E-F-D_Position007_6_cmle.ics	35	3	0	1.5162	0.0	1.0	0.2960825383572537	2.2811819387094507	0.13283326181207292	0.26162829855732317	0.13286212689475213	0.014634596918363774	0.9501121086865364	0.9822487191985934	270.0	5.121075903172014	227.0	0.5233994979367811
585	Jan26_100x_cp190_rep1_3R4_E-F-D_Position007_6_cmle.ics	36	1	0	2.3826	1.2779016819528852	1.0	0.2868648069601164	2.7621174658754617	0.7923452074416384	0.887271285575431	0.7816789727674233	0.6477478130382143	0.6467201803043808	0.9895741098802053	442.0	8.520181599526715	468.0	1.0790791411207645
586	Jan26_100x_cp190_rep1_3R4_E-F-D_Position007_6_cmle.ics	37	1	0	1.9493999999999998	1.6261351280190972	1.0	0.2985465018684118	2.625783671370276	0.8946481902577758	0.9570935287220051	0.8910980247345474	0.8039991189370235	0.4361835566496639	0.9940795093555975	330.0	6.321506767451359	308.0	0.7101631954384519
587	Jan26_100x_cp190_rep1_3R4_E-F-D_Position007_6_cmle.ics	38	1	0	2.166	1.6294049638174177	1.0	0.31768404914580495	2.7422578460568405	0.85225271768378	0.9334022171994403	0.8504143795070498	0.7502852222580992	0.5187613246805709	0.9956637905674753	426.0	8.162618304240883	466.0	1.0744676917997353
588	Jan26_100x_cp190_rep1_3R4_E-F-D_Position007_6_cmle.ics	39	1	0	1.9493999999999998	3.0324	1.0	0.2919062614187214	2.286615386955744	0.9985290479892572	0.9999734963601667	0.9947346102198035	0.9804292706198318	0.1883952555199174	0.9761814850774648	430.0	8.111577635019824	453.0	1.0444932712130475
589	Jan26_100x_cp190_rep1_3R4_E-F-D_Position007_6_cmle.ics	40	1	0	2.166	0.8508028822180275	1.0	0.30480057021574647	2.5674757808561477	0.6714623378652914	0.7966479137365213	0.666017151117362	0.5086561376777622	0.7069230986811016	0.9931518323196169	394.0	7.447491713669223	406.0	0.9361242121688684
590	Jan26_100x_cp190_rep1_3R4_E-F-D_Position007_6_cmle.ics	41	1	0	1.083	1.6776879206634818	1.0	0.1884598139219614	1.7444489801912162	0.9528358907368052	0.9807414845288464	0.9517635360408665	0.8905418315818207	0.24952667145631674	0.8522102663092025	116.0	2.1476341628542954	51.0	0.11759195768623716
591	Jan26_100x_cp190_rep1_3R4_E-F-D_Position007_6_cmle.ics	41	2	0	1.2995999999999999	1.7703076583449529	1.0	0.1409368521412956	2.571515992859466	0.9544639201388212	0.9912310631909377	0.9536060363820702	0.9131977617032893	0.31244850903589194	0.6714215095326984	144.0	2.6095331877215573	61.0	0.1406492042913817
592	Jan26_100x_cp190_rep1_3R4_E-F-D_Position007_6_cmle.ics	42	1	0	2.166	1.1321417835580119	1.0	0.29084727218898027	2.7822011411877448	0.761584465128286	0.8624922913648945	0.7501111477619861	0.612667976537066	0.6229576000566597	0.9934301573871892	410.0	7.85186550663589	421.0	0.9707100820765852
593	Jan26_100x_cp190_rep1_3R4_E-F-D_Position007_6_cmle.ics	43	1	0	2.166	0.3720027687491155	1.0	0.30610336535340515	2.8608790224492693	0.4798074966603855	0.6564952183798225	0.47323442766527773	0.2535010660226298	0.8106049827860696	0.992570924580233	422.0	8.120037978100264	451.0	1.0398818218920187
594	Jan26_100x_cp190_rep1_3R4_E-F-D_Position007_6_cmle.ics	44	1	0	2.166	0.0	1.0	0.2554520855283327	2.4301101941857444	0.2824826861211558	0.5355913973261434	0.2773530084537477	0.02416642737904619	0.9224613850482458	0.9717638079671138	422.0	8.073227480419424	412.0	0.9499585601319551
595	Jan26_100x_cp190_rep1_3R4_E-F-D_Position007_6_cmle.ics	45	1	0	1.5162	0.5158750220536572	1.0	0.2597859867630793	2.4210163505917186	0.48597179561912873	0.6089366186130978	0.4897069703831581	0.3297603300226442	0.8148160020879406	0.969891137425936	228.0	4.322903746089224	165.0	0.3804445689848849
596	Jan26_100x_cp190_rep1_3R4_E-F-D_Position007_6_cmle.ics	45	2	0	1.9493999999999998	0.0	1.0	0.11844425856299068	1.719154251757162	0.1845929645987938	0.44033809385018946	0.18642243795260408	0.02320920117480887	0.9016300048028298	0.6311666850753422	330.0	6.15767002556842	194.0	0.44731058413980407
597	Jan26_100x_cp190_rep1_3R4_E-F-D_Position007_6_cmle.ics	45	3	0	0.8664	0.10317500441073144	1.0	0.19085175370557994	1.660103978214093	0.22756316839674462	0.39419097370132056	0.2585072752953837	0.07782660359168665	0.8796913155801087	0.8305157830095156	120.0	2.143403991314073	54.0	0.12450913166778053
598	Jan26_100x_cp190_rep1_3R4_E-F-D_Position007_6_cmle.ics	46	1	0	1.7328	0.0	1.0	0.26871752725562514	2.8300935717367017	0.2373321183788281	0.4422071233310883	0.2373321183788281	0.03337823382591815	0.9095996857331109	0.9774412544767995	258.0	4.923119178228899	202.0	0.4657563814239197
599	Jan26_100x_cp190_rep1_3R4_E-F-D_Position007_6_cmle.ics	47	1	0	2.166	0.7610319551488771	1.0	0.2910143136583661	2.486446434354052	0.636396682589919	0.7695593249805405	0.6318883870891268	0.43019451655346536	0.6950578210745111	0.9821239261446005	464.0	8.847994388661778	507.0	1.1690024028808284
600	Jan26_100x_cp190_rep1_3R4_E-F-D_Position007_6_cmle.ics	49	1	0	1.5162	0.2918229810711206	1.0	0.09290191317281214	1.4728624985069612	0.5078376362401612	0.6887712501252463	0.5078376362401612	0.20793950324527125	0.7193193325012108	0.6348218602604417	426.0	7.554081834389971	252.0	0.5810426144496424
601	Jan26_100x_cp190_rep1_3R4_E-F-D_Position007_6_cmle.ics	49	2	0	1.5162	0.0	1.0	0.17845846588990505	2.0546024827158216	0.07268182982086993	0.2250843325206239	0.07268182982086993	0.025001948276054016	0.9680204517017004	0.7862779716544241	196.0	3.7248033997196615	109.0	0.25132398799607547
602	Jan26_100x_cp190_rep1_3R4_E-F-D_Position007_6_cmle.ics	50	1	0	1.7328	0.7817319754002556	1.0	0.15192020211050833	1.8829538449234677	0.6673394881875944	0.7877014076596343	0.6709463966019588	0.5479692491311826	0.5974293292763456	0.7752187539650854	290.0	5.193546040832582	181.0	0.41733616355311615
603	Jan26_100x_cp190_rep1_3R4_E-F-D_Position007_6_cmle.ics	51	1	0	2.166	1.242391573779135	1.0	0.32058658258488687	2.644557513336885	0.7762484769493986	0.8718854411221539	0.757411472020446	0.6544617422425248	0.6307661639524402	0.9837789066191088	410.0	7.8752707554763095	442.0	1.0191302999473888
604	Jan26_100x_cp190_rep1_3R4_E-F-D_Position007_6_cmle.ics	52	1	0	2.166	0.1459114905355603	1.0	0.30853216916247594	3.0289914840681145	0.24893879330181673	0.4256519242029959	0.25234550532895067	0.1082515017781877	0.9070566334656786	0.9750566698288904	350.0	6.791866135399065	342.0	0.7885578338959432
605	Jan26_100x_cp190_rep1_3R4_E-F-D_Position007_6_cmle.ics	52	2	0	1.9493999999999998	0.0	1.0	0.24873202553090645	2.0839947096497413	0.21240035694709214	0.3416047278652581	0.21240035694709214	0.014748387845090949	0.9271726057633048	0.9765454282045553	362.0	6.802580869618822	323.0	0.7447490653461686
606	Jan26_100x_cp190_rep1_3R4_E-F-D_Position007_6_cmle.ics	52	3	0	1.9493999999999998	1.5897231072394298	1.0	0.24134284983092352	3.0978989884531574	0.7285686758347941	0.7911569538269855	0.7290550817255436	0.6394310547711741	0.6827203256496396	0.966081501440648	254.0	4.950754598609539	187.0	0.4311705115162029
607	Jan26_100x_cp190_rep1_3R4_E-F-D_Position007_6_cmle.ics	52	4	0	1.083	3.0324	1.0	0.13054938468414795	1.160357524762162	0.9670347761503967	0.9904019022211912	0.9661891782172476	0.9258998041280894	0.32317016526276227	0.7348842832915626	340.0	6.100284099037028	213.0	0.4911193526895787
608	Jan26_100x_cp190_rep1_3R4_E-F-D_Position007_6_cmle.ics	53	1	0	1.9493999999999998	0.0	1.0	0.24850488763747386	2.3827735561473014	0.16750227031935824	0.34828590888451644	0.16312244589072197	0.031581088239745723	0.9179505584869468	0.9439738118153213	256.0	4.925234263999011	192.0	0.4426991348187751
609	Jan26_100x_cp190_rep1_3R4_E-F-D_Position007_6_cmle.ics	54	1	0	1.9493999999999998	0.0	1.0	0.13943022074747005	2.148628034999072	0.09439454799837523	0.25930857065487206	0.09439454799837523	0.03423861533601119	0.9527969818362175	0.9166614398851761	294.0	5.938283832185794	177.0	0.40811326491105837
610	Jan26_100x_cp190_rep1_3R4_E-F-D_Position007_6_cmle.ics	55	1	0	2.166	1.3452374738224686	1.0	0.2912411556861829	2.4266693075298758	0.7675832043832217	0.8614642961488103	0.7589805186139035	0.6409451772658248	0.6358390849484677	0.9822398713232807	476.0	9.09276161128574	527.0	1.2151168960911172
611	Jan26_100x_cp190_rep1_3R4_E-F-D_Position007_6_cmle.ics	57	1	0	1.9493999999999998	2.166	1.0	0.2890042490476559	2.5590891749610365	0.9916769709965721	0.9996576092911142	0.9852282865595017	0.8915541016450406	0.3479986471919293	0.979680691186017	350.0	6.628029393516129	331.0	0.7631948626302842
612	Jan26_100x_cp190_rep1_3R4_E-F-D_Position007_6_cmle.ics	57	2	0	1.083	1.8148458414482778	1.0	0.1449943260154252	1.2857082134099804	0.9012114761539545	0.9646907135813677	0.8998888697584874	0.7955888337585499	0.40977781141139524	0.7928718131217852	288.0	5.102040131241016	175.0	0.40350181559002946
613	Jan26_100x_cp190_rep1_3R4_E-F-D_Position007_6_cmle.ics	58	1	0	1.9493999999999998	0.7610319551488771	1.0	0.2746888756534104	2.9516337033194042	0.7069452449567724	0.8316474543707973	0.7069452449567724	0.5529490874159462	0.6140966610925046	0.9859702674887771	262.0	5.035915250890776	209.0	0.4818964540475209
614	Jan26_100x_cp190_rep1_3R4_E-F-D_Position007_6_cmle.ics	59	1	0	2.5991999999999997	1.5634639508005113	1.0	0.2961387321741904	3.0656701794140053	0.7718724448078496	0.8587997994244747	0.7505409666475428	0.6337384748128639	0.6565846559006102	0.9927766535659024	454.0	8.835164568671923	495.0	1.1413337069546547
615	Jan26_100x_cp190_rep1_3R4_E-F-D_Position007_6_cmle.ics	59	2	0	2.166	0.65584944557845	1.0	0.2728552857148973	2.6317787560894357	0.49782258100947313	0.6430117047564408	0.4960630276965889	0.3308603967239331	0.7882711202453755	0.9940534753755611	398.0	7.677314030533196	390.0	0.899232617600637
616	Jan26_100x_cp190_rep1_3R4_E-F-D_Position007_6_cmle.ics	60	1	0	1.9493999999999998	0.9971598751598192	1.0	0.23365381252239625	1.7910165571781784	0.6095059114074186	0.7287292234203301	0.6121948841819078	0.5085001868470508	0.705282479563233	0.9655653733365673	448.0	8.443620595695123	431.0	0.9937673286817297
617	Jan26_100x_cp190_rep1_3R4_E-F-D_Position007_6_cmle.ics	60	2	0	1.2995999999999999	2.166	1.0	0.3200554799447672	2.3958893224613376	0.9053281196687663	0.9317426060018522	0.8985014324940561	0.8467921881685198	0.5225157102418119	0.9965906602723505	204.0	3.8567745496817363	155.0	0.35738732237974036
618	Jan26_100x_cp190_rep1_3R4_E-F-D_Position007_6_cmle.ics	60	3	0	1.5162	1.2779016819528852	1.0	0.3077861314732113	2.70736182127094	0.6811793569211939	0.7716363468964434	0.6793217181263302	0.5995475051856827	0.7147658987899386	1.000542505005425	204.0	3.9035850473625757	152.0	0.350470148398197
619	Jan26_100x_cp190_rep1_3R4_E-F-D_Position007_6_cmle.ics	61	1	0	1.9493999999999998	0.687545504971255	1.0	0.30031277031819	2.5688054029858507	0.6228366858521727	0.7685896675171582	0.6163343816135604	0.4212182796336953	0.69188764866107	0.9862963011669423	394.0	7.470896962509642	403.0	0.929207038187325
620	Jan26_100x_cp190_rep1_3R4_E-F-D_Position007_6_cmle.ics	62	1	0	1.9493999999999998	2.66588920209569	1.0	0.2973730780164916	2.7736891872035607	0.9390900241114698	0.9701657033573033	0.9383632317327102	0.8912145655558769	0.3550389072877406	0.9955022737648962	334.0	6.4577080889536544	313.0	0.7216918187410241
621	Jan26_100x_cp190_rep1_3R4_E-F-D_Position007_6_cmle.ics	62	2	0	2.166	0.10317500441073144	1.0	0.2988320284623845	2.7267596678713892	0.25149668832012817	0.4380356446568824	0.25398741110719125	0.04255316327099011	0.8999941612118504	0.9895644970695391	414.0	7.964661579297767	433.0	0.9983787780027585
622	Jan26_100x_cp190_rep1_3R4_E-F-D_Position007_6_cmle.ics	63	1	0	1.9493999999999998	1.9313502455959253	1.0	0.2802999158446527	2.7814757878042267	0.9529880478087649	0.9866207895689968	0.9525968851865266	0.8989786309308222	0.27825302457299445	0.990944009575198	314.0	6.034159218686787	277.0	0.6386857309625038
623	Jan26_100x_cp190_rep1_3R4_E-F-D_Position007_6_cmle.ics	64	1	0	1.9493999999999998	1.3586516622891616	1.0	0.2507439927331048	2.67965908398507	0.8159679491697251	0.8946312690762617	0.813680153098012	0.70463847942881	0.5154491111589833	0.9861836033363163	336.0	6.50240350086438	290.0	0.6686601515491917
624	Jan26_100x_cp190_rep1_3R4_E-F-D_Position007_6_cmle.ics	64	2	0	0.8664	2.3172087362983134	1.0	0.22976348254774215	1.8517643177544072	0.9550139056799145	0.9756501515258299	0.9548350021956337	0.926736312528123	0.2768412145319504	0.8614797241066001	110.0	1.9667374294412696	52.0	0.1198976823467516
625	Jan26_100x_cp190_rep1_3R4_E-F-D_Position007_6_cmle.ics	65	1	0	1.7328	1.3132034148200427	1.0	0.26784508161767023	2.653606792991922	0.8392881968580564	0.9061383207530197	0.8390019708703723	0.7495195492349588	0.48572129554307614	0.9864836019056692	254.0	4.88053885208828	197.0	0.4542277581213474
626	Jan26_100x_cp190_rep1_3R4_E-F-D_Position007_6_cmle.ics	66	1	0	2.5991999999999997	2.231131760075927	1.0	0.24793420013970374	3.4089735663311154	0.9380699920770048	0.9759296876316987	0.9367846125318184	0.8762685221085281	0.36894289496022054	0.9727779012912149	466.0	9.056526542455462	471.0	1.085996315102308
627	Jan26_100x_cp190_rep1_3R4_E-F-D_Position007_6_cmle.ics	67	1	0	1.7328	0.639412489864916	1.0	0.26934491625739937	2.3630538109384136	0.6713758227644887	0.7930914539519452	0.6630063680633596	0.4982233638358217	0.6517919030841864	0.9930256809531067	244.0	4.657061792534635	186.0	0.42886478685568846
628	Jan26_100x_cp190_rep1_3R4_E-F-D_Position007_6_cmle.ics	69	1	0	2.166	2.163026594027913	1.0	0.30728722777879247	2.5187800221773866	0.9514555653121056	0.9922003579534276	0.9502511911787992	0.8867504450426329	0.42618183017705974	0.9847956770167599	400.0	7.675198944763086	417.0	0.9614871834345272
629	Jan26_100x_cp190_rep1_3R4_E-F-D_Position007_6_cmle.ics	71	1	0	2.3826	1.4930362603455627	1.0	0.2564480470045797	2.5605807491371606	0.8097116586356783	0.893305215656925	0.8075512182892705	0.6943105946372414	0.5647680784500638	0.9705899496932545	506.0	9.622761296904166	542.0	1.249702765998834
630	Jan26_100x_cp190_rep1_3R4_E-F-D_Position007_6_cmle.ics	72	1	0	1.5162	1.4370615219328515	1.0	0.21449198818319024	1.5806561905289722	0.8976907337035954	0.9607591765148035	0.8929302209044975	0.8017329936944085	0.4454881987960355	0.8917049019306524	312.0	5.825627064893121	240.0	0.553373918523469
631	Jan26_100x_cp190_rep1_3R4_E-F-D_Position007_6_cmle.ics	73	1	0	1.9493999999999998	0.10317500441073144	1.0	0.05009427972367237	2.0886372983406236	0.41714428108646895	0.6880414077975393	0.4287464046932216	0.05324855237427513	0.7897581091588276	0.44120464673651844	784.0	13.682140659176929	462.0	1.0652447931576776
632	Jan26_100x_cp190_rep1_3R4_E-F-D_Position007_6_cmle.ics	74	1	0	1.2995999999999999	1.4751040190545512	1.0	0.08287205534403362	1.8312856695025241	0.7318228444589554	0.8111454391731378	0.7318228444589554	0.6532689763388148	0.6822952857448863	0.5569607268492475	170.0	3.1437630448801896	60.0	0.13834347963086724
633	Jan26_100x_cp190_rep1_3R4_E-F-D_Position007_6_cmle.ics	74	2	0	2.5991999999999997	0.6190500264643886	1.0	0.28295447941154717	2.616243307970686	0.536900094781187	0.7247568947831362	0.5321707815671302	0.33906812306447803	0.7696897896727208	0.9608275446129959	614.0	11.685234807477247	761.0	1.7546564666514994
634	Jan26_100x_cp190_rep1_3R4_E-F-D_Position007_6_cmle.ics	78	1	0	1.7328	0.0	1.0	0.21712800235583915	2.445085562026678	0.15502731256377933	0.34605318446485384	0.10199891950297137	0.03637673329731676	0.9561481059858257	0.9506606718024581	244.0	4.774088036736734	167.0	0.3850560183059138
635	Jan26_100x_cp190_rep1_3R4_E-F-D_Position007_6_cmle.ics	79	1	0	2.3826	1.5394492374569102	1.0	0.273412978788522	2.8015056053654623	0.8680648053836175	0.9517811904202251	0.8664368356447021	0.7470182907188313	0.5371588405439426	0.9898012862723878	444.0	8.564877011437444	460.0	1.0606333438366489
636	Jan26_100x_cp190_rep1_3R4_E-F-D_Position007_6_cmle.ics	80	1	0	2.5991999999999997	1.5162	1.0	0.2695550260432927	3.155405240573158	0.9277490379155889	0.9747748564759321	0.9071706832376506	0.7433304681092675	0.5048526061924563	0.9719216553727061	476.0	9.209787855487845	507.0	1.1690024028808284
637	Jan26_100x_cp190_rep1_3R4_E-F-D_Position007_6_cmle.ics	81	1	0	1.7328	0.10317500441073144	1.0	0.2891758034925718	2.940858634349964	0.34491746307558646	0.5454310505999186	0.3339308691396584	0.08125020620484114	0.8609532179247669	0.998525209643453	234.0	4.52720572834267	181.0	0.41733616355311615
638	Jan26_100x_cp190_rep1_3R4_E-F-D_Position007_6_cmle.ics	82	1	0	2.166	1.1321417835580119	1.0	0.2988320284623845	2.736853788180869	0.7378443804034582	0.8466282420749279	0.7358247838616715	0.5996403458213256	0.6190417225035771	0.9848769743516752	414.0	7.964661579297767	433.0	0.9983787780027585
639	Jan26_100x_cp190_rep1_3R4_E-F-D_Position007_6_cmle.ics	83	1	0	1.5162	0.32626801153583	1.0	0.2908994312046361	2.5441419162945507	0.49694657259082053	0.6404728017846147	0.4926667272305161	0.28533648265350414	0.7896451810328147	0.9906187074011036	216.0	4.1249470211461094	161.0	0.37122167034282705
640	Jan26_100x_cp190_rep1_3R4_E-F-D_Position007_6_cmle.ics	84	1	0	2.3826	1.0841098665386142	1.0	0.2821604860538133	2.594417203085575	0.7365884579982981	0.8461059203556729	0.7322033309598652	0.5923329744186451	0.5945875163914541	0.9874559903026552	440.0	8.475486187615987	461.0	1.0629390684971634
641	Jan26_100x_cp190_rep1_3R4_E-F-D_Position007_6_cmle.ics	85	1	0	2.166	0.2918229810711206	1.0	0.2926794292913781	2.398628411833339	0.41712984178694096	0.5947803755915408	0.4150699413336721	0.19276403250468468	0.8095720660539126	0.9813342742587063	422.0	8.049822231579006	441.0	1.0168245752868743
642	Jan26_100x_cp190_rep1_3R4_E-F-D_Position007_6_cmle.ics	86	1	0	1.9493999999999998	0.23070632344123612	1.0	0.12130145333495237	2.2247773005554854	0.4799286724560096	0.6682869983118641	0.47832038081912615	0.17239517588551093	0.8104674812639078	0.8090001526041548	458.0	7.964940190036193	321.0	0.7401376160251398
643	Jan26_100x_cp190_rep1_3R4_E-F-D_Position007_6_cmle.ics	86	2	0	1.5162	0.7817319754002556	1.0	0.07563885294158838	1.2883842823840772	0.6718400681337734	0.82782154426414	0.6709921980746125	0.46842539503900965	0.6730667918145159	0.4411039981083855	344.0	6.189674922858482	165.0	0.3804445689848849
644	Jan26_100x_cp190_rep1_3R4_E-F-D_Position007_6_cmle.ics	87	1	0	2.5991999999999997	1.242391573779135	1.0	0.2786535185454676	2.786451011327225	0.766702778134812	0.8617506105286352	0.7618442555223004	0.6291786783202659	0.6213730413967828	0.9829343782084146	494.0	9.56523606500357	545.0	1.2566199399803775
645	Jan26_100x_cp190_rep1_3R4_E-F-D_Position007_6_cmle.ics	88	1	0	2.3826	1.7307810795238614	1.0	0.29925496088773484	2.6739888371417218	0.8857068733210033	0.9510737210333833	0.8825685616489944	0.7906369517369509	0.4966462540129968	0.9840175578584838	442.0	8.496776350686293	478.0	1.102136387725909
646	Jan26_100x_cp190_rep1_3R4_E-F-D_Position007_6_cmle.ics	89	1	0	1.9493999999999998	0.0	1.0	0.20525072003453315	2.602444129803826	0.16900078511256816	0.3219226770216649	0.12980881448002207	0.032900460457911604	0.9421290484799102	0.9309272763240715	270.0	5.3083178938953735	189.0	0.43578196083723186
647	Jan26_100x_cp190_rep1_3R4_E-F-D_Position007_6_cmle.ics	90	1	0	1.9493999999999998	1.5338067085748235	1.0	0.2959215920337179	2.6100008877027756	0.9047725822308846	0.9585870258895769	0.9043327526432896	0.8237792572916847	0.3711054137798761	0.9931647638383557	274.0	5.233871975833891	232.0	0.5349281212393534
648	Jan26_100x_cp190_rep1_3R4_E-F-D_Position007_6_cmle.ics	91	1	0	1.2995999999999999	0.5836459621422412	1.0	0.30231754564522684	3.209045305359835	0.5649751243781095	0.6659004975124379	0.5649751243781095	0.4438059701492537	0.7382589982551266	0.9836978711572976	136.0	2.641398779642422	82.0	0.18906942216218525
649	Jan26_100x_cp190_rep1_3R4_E-F-D_Position007_6_cmle.ics	91	2	0	1.2995999999999999	0.1459114905355603	1.0	0.2989294088085085	2.6428566262802415	0.3264278606965174	0.475910447761194	0.3108059701492537	0.1541641791044776	0.8413658824228435	0.9919778975467087	174.0	3.3267748640633266	118.0	0.27207550994070556
650	Jan26_100x_cp190_rep1_3R4_E-F-D_Position007_6_cmle.ics	92	1	0	2.8158	0.928575039696583	1.0	0.16444376311519932	2.832065882883539	0.7237703902539748	0.854191616766467	0.7206359694404295	0.5065868263473053	0.6160986188917398	0.7278430890869599	480.0	9.018315693224281	401.0	0.9245955888662961
651	Jan26_100x_cp190_rep1_3R4_E-F-D_Position007_6_cmle.ics	92	2	0	0.8664	2.985677222806186	1.0	0.24367050941419885	1.6862091534159611	0.9818170555440843	0.9886785050588478	0.979054305182738	0.9672393144744993	0.29099933568242486	0.8991585143578912	134.0	2.386056128167914	72.0	0.16601217555704068
652	Jan26_100x_cp190_rep1_3R4_E-F-D_Position007_6_cmle.ics	94	1	0	1.7328	0.0	1.0	0.27499282292054344	2.691178936333609	0.2586371670937677	0.47797258095890527	0.2514990823670701	0.03162662065815847	0.9150493067315666	0.9921081187370406	284.0	5.410538537706694	236.0	0.5441510198814111
653	Jan26_100x_cp190_rep1_3R4_E-F-D_Position007_6_cmle.ics	95	1	0	1.7328	1.7642842860844399	1.0	0.30730137965307874	2.3628513586278515	0.8874472121916887	0.9493499339879168	0.8874472121916887	0.8005932344172139	0.4189270923579935	0.9716023498170576	324.0	6.164015282878754	304.0	0.700940296796394
654	Jan26_100x_cp190_rep1_3R4_E-F-D_Position007_6_cmle.ics	95	2	0	1.7328	0.0	1.0	0.1654745694287528	2.2875073811569977	0.08992069806685145	0.27849230150472576	0.12502950871272067	0.022680178014041777	0.9424807934432282	0.8661369761124064	242.0	4.705987375985586	144.0	0.33202435111408135
655	Jan26_100x_cp190_rep1_3R4_E-F-D_Position007_6_cmle.ics	96	1	0	2.166	1.663646957482313	1.0	0.20929854638162654	2.5125148016700782	0.85290407964055	0.9447279813109396	0.8526152620014696	0.7536586614216408	0.46430086511536034	0.9202584961109644	396.0	7.4453766278991145	339.0	0.7816406599143998
656	Jan26_100x_cp190_rep1_3R4_E-F-D_Position007_6_cmle.ics	96	2	0	1.2995999999999999	0.3720027687491155	1.0	0.2845622701287482	2.999039069957389	0.3710027090363362	0.4717287746454672	0.3657345290627319	0.25342468257479095	0.8672215310861064	0.9745310156831225	152.0	2.928746328406991	94.0	0.2167381180883587
657	Jan26_100x_cp190_rep1_3R4_E-F-D_Position007_6_cmle.ics	96	3	0	1.2995999999999999	1.6668432081858544	1.0	0.2743532130399526	2.4985324264853923	0.815387033915965	0.865235496053435	0.815387033915965	0.7571573763659429	0.532660084001986	0.9814372136022624	176.0	3.348065027133635	115.0	0.2651583359591622
658	Jan26_100x_cp190_rep1_3R4_E-F-D_Position008_7_cmle.ics	2	1	0	2.5991999999999997	0.10317500441073144	1.0	0.3042233708647017	2.7501006786644036	0.3376859460976613	0.53852731343381	0.3376859460976613	0.06650163508547483	0.8810433307664526	0.9787822552737626	520.0	10.029250175640936	615.0	1.4180206662163892
659	Jan26_100x_cp190_rep1_3R4_E-F-D_Position008_7_cmle.ics	3	1	0	2.5991999999999997	0.5556144027286182	1.0	0.2722877257728529	3.0853398569896577	0.4691459750029562	0.6062430670648276	0.4725864000915945	0.30111884200509403	0.806319367938133	0.9872994612734604	480.0	9.322583928149722	516.0	1.1897539248254583
660	Jan26_100x_cp190_rep1_3R4_E-F-D_Position008_7_cmle.ics	3	2	0	2.3826	0.3720027687491155	1.0	0.31262003020405543	2.8026485308611413	0.3956526390669372	0.5564601348015984	0.3950294960612482	0.20867126015657406	0.8440102272800637	0.9881023989765677	476.0	9.11616686012616	546.0	1.2589256646408917
661	Jan26_100x_cp190_rep1_3R4_E-F-D_Position008_7_cmle.ics	4	1	0	1.5162	1.1961505589055579	1.0	0.30122517117134867	2.3710617181637526	0.7311976220237711	0.8328930469109075	0.7303514129972551	0.6111132588497571	0.65907434960219	0.9912365633270768	284.0	5.3637280400258565	247.0	0.5695139911470701
662	Jan26_100x_cp190_rep1_3R4_E-F-D_Position008_7_cmle.ics	4	2	0	1.9493999999999998	0.0	1.0	0.20724794240697922	2.677071693941693	0.13645872261096292	0.2561500496127627	0.11965481544481815	0.02251044874851269	0.9605269474287946	0.9518617683526502	296.0	5.819142502213585	218.0	0.5026479759921509
663	Jan26_100x_cp190_rep1_3R4_E-F-D_Position008_7_cmle.ics	6	1	0	1.5162	1.2737298093406069	1.0	0.22904979402179543	2.4818915948594116	0.7486907865395844	0.8373632739761928	0.7480425017356561	0.6562849142746796	0.5967969682688515	0.9462124685663623	208.0	3.9461653735031934	135.0	0.31127282916945126
664	Jan26_100x_cp190_rep1_3R4_E-F-D_Position008_7_cmle.ics	6	2	0	1.5162	0.0	1.0	0.22610406655354415	2.438829857725903	0.13816282523437104	0.30781803886950165	0.13909617144144518	0.02307618036110843	0.953816023830298	0.9320006568475184	254.0	4.8103231055670195	181.0	0.41733616355311615
665	Jan26_100x_cp190_rep1_3R4_E-F-D_Position008_7_cmle.ics	7	1	0	1.9493999999999998	0.0	1.0	0.2871295005184902	2.72570588864003	0.2508049125158433	0.4041097886103058	0.24045759822846405	0.020425110356783845	0.9084557653981699	0.9821187048114852	294.0	5.6574208461007585	254.0	0.5856540637706713
666	Jan26_100x_cp190_rep1_3R4_E-F-D_Position008_7_cmle.ics	7	2	0	1.9493999999999998	0.1459114905355603	1.0	0.3081445107224121	2.742302768688851	0.30439169009775496	0.4716714500080127	0.29966419486895585	0.12278740111595111	0.87820339080215	0.998406712950291	318.0	6.076739544827405	296.0	0.6824944995122783
667	Jan26_100x_cp190_rep1_3R4_E-F-D_Position008_7_cmle.ics	8	1	0	2.3826	1.2995999999999999	1.0	0.278907269098009	2.8756236836543874	0.9528748367694195	0.9968679514067508	0.9412567765422817	0.6924577579043172	0.46928895827328093	0.9852298437971234	470.0	9.075701619755659	506.0	1.1666966782203136
668	Jan26_100x_cp190_rep1_3R4_E-F-D_Position008_7_cmle.ics	9	1	0	1.7328	1.0317500441073144	1.0	0.3062842229845537	2.6499215398284672	0.7508995335751832	0.8581291182349893	0.7530243577404309	0.6365625231361516	0.5499138586330918	0.99656677334388	290.0	5.521219524598462	257.0	0.5925712377522147
669	Jan26_100x_cp190_rep1_3R4_E-F-D_Position008_7_cmle.ics	11	1	0	2.166	1.5162	1.0	0.30624449943859633	2.621238352127207	0.8684337327069376	0.933672476579657	0.8631102956847265	0.7782897358203839	0.487099238516495	0.9896423476214171	410.0	7.898676004316729	432.0	0.9960730533422443
670	Jan26_100x_cp190_rep1_3R4_E-F-D_Position008_7_cmle.ics	12	1	0	2.3826	0.751125369937127	1.0	0.28623574126952395	2.8899036936347122	0.6174621907509398	0.7540562986275025	0.6140571728297928	0.4386856368563686	0.6973371135160179	0.985249136370196	436.0	8.409500612634949	458.0	1.0560218945156201
671	Jan26_100x_cp190_rep1_3R4_E-F-D_Position008_7_cmle.ics	14	1	0	1.9493999999999998	1.30507204614332	1.0	0.2942477859262724	2.1329146698352845	0.8016732477788746	0.8889708785784798	0.8016732477788746	0.6854022704837117	0.5131728764039757	0.9799321582654722	398.0	7.490072039809843	405.0	0.9338184875083538
672	Jan26_100x_cp190_rep1_3R4_E-F-D_Position008_7_cmle.ics	15	1	0	2.166	0.0	1.0	0.31450579651780525	2.215620103146338	0.26933887158186226	0.46506403599861545	0.2576427829698858	0.02033748701973001	0.8891668742997609	0.9871026457893245	494.0	9.331183576599363	579.0	1.3350145784378689
673	Jan26_100x_cp190_rep1_3R4_E-F-D_Position008_7_cmle.ics	17	1	0	1.7328	0.46141264688247224	1.0	0.1338691776963706	1.503611896084529	0.5945777200444174	0.7406838609650317	0.5896457080600892	0.2947348572146913	0.7501646135698359	0.7132531146466954	360.0	6.594048715825157	235.0	0.5418452952208966
674	Jan26_100x_cp190_rep1_3R4_E-F-D_Position008_7_cmle.ics	17	2	0	1.2995999999999999	2.3172087362983134	1.0	0.3034955947438996	2.160800608918951	0.9462800393890507	0.9780426994070691	0.9455844455153052	0.9059774979572168	0.35245911442508265	0.9927770077143863	226.0	4.2313978364976546	176.0	0.4058075402505439
675	Jan26_100x_cp190_rep1_3R4_E-F-D_Position008_7_cmle.ics	20	1	0	3.0324	1.650800070571703	1.0	0.28676795057512444	2.8587323929505164	0.7847438410018039	0.8940580229645012	0.7867640469576127	0.6718782265825596	0.5831959425975732	0.9427891497001003	746.0	14.237242763298271	1026.0	2.3656735016878296
676	Jan26_100x_cp190_rep1_3R4_E-F-D_Position008_7_cmle.ics	21	1	0	1.9493999999999998	1.786046258958641	1.0	0.2960314514231632	2.5155531533502353	0.9131133299218127	0.9636970569684276	0.9088171940639541	0.826128479453522	0.4647320652881638	0.9953771177590754	350.0	6.674839891196966	335.0	0.7724177612723421
677	Jan26_100x_cp190_rep1_3R4_E-F-D_Position008_7_cmle.ics	22	1	0	1.9493999999999998	0.42540144110901373	1.0	0.08589218664182545	1.5764881857302295	0.5171451243990104	0.7618354105400738	0.5225738692059936	0.29903608271483917	0.7435983188730476	0.5780704834580803	478.0	8.645946797547678	288.0	0.6640487022281627
678	Jan26_100x_cp190_rep1_3R4_E-F-D_Position008_7_cmle.ics	22	2	0	1.5162	0.0	1.0	0.14454324820218617	2.4763038985667434	0.04674882136022032	0.07854408812958036	0.04674882136022032	0.023369742799794615	0.9733815462986499	0.8941581964446271	158.0	3.179858808341276	71.0	0.16370645089652625
679	Jan26_100x_cp190_rep1_3R4_E-F-D_Position008_7_cmle.ics	24	1	0	1.9493999999999998	0.0	1.0	0.29098450432673806	2.5308222736093597	0.29620720624532887	0.4909780622146298	0.2796392480985787	0.02703755110756612	0.9013646642918385	0.9921189457331279	340.0	6.498173329324163	318.0	0.7332204420435964
680	Jan26_100x_cp190_rep1_3R4_E-F-D_Position008_7_cmle.ics	25	1	0	2.3826	0.1459114905355603	1.0	0.29741123559961063	2.3931788060236814	0.34729095624546924	0.5710006830511712	0.3447838182298768	0.1105888633871487	0.8506242473069211	0.9812675377430438	606.0	11.483047910993909	765.0	1.7638793652935574
681	Jan26_100x_cp190_rep1_3R4_E-F-D_Position008_7_cmle.ics	26	1	0	2.5991999999999997	0.0	1.0	0.21093257716799182	2.589306129851726	0.1370598958905313	0.38200267961079754	0.1370598958905313	0.022488963078477454	0.9498540837816937	0.8903825726322119	482.0	9.32046884237961	457.0	1.0537161698551054
682	Jan26_100x_cp190_rep1_3R4_E-F-D_Position008_7_cmle.ics	27	1	0	2.166	0.7252201245704302	1.0	0.27692314530680906	1.9786928998419553	0.6339387983209852	0.8005754743424263	0.6245125078292887	0.3908138653673796	0.7421343928528227	0.9798959549249442	516.0	9.846238356457803	580.0	1.3373203030983833
683	Jan26_100x_cp190_rep1_3R4_E-F-D_Position008_7_cmle.ics	28	1	0	1.5162	2.166	1.0	0.26500010928370776	2.2993173916296947	0.9475306246375952	0.9732082931929523	0.943462558726709	0.8990608292279806	0.4168500747191132	0.9820746844679135	266.0	4.961469332829295	210.0	0.48420217870803534
684	Jan26_100x_cp190_rep1_3R4_E-F-D_Position008_7_cmle.ics	28	2	0	1.7328	0.8508028822180275	1.0	0.27364510240244544	2.6282545685176637	0.650255909196751	0.7526401336845902	0.650255909196751	0.5017235632787425	0.6979744809261248	0.973385395917183	278.0	5.276452301974508	228.0	0.5257052225972955
685	Jan26_100x_cp190_rep1_3R4_E-F-D_Position008_7_cmle.ics	30	1	0	2.3826	0.10317500441073144	1.0	0.26672147094218196	2.7035193377490314	0.32195001651068594	0.5107821049243644	0.31433002144299216	0.0745509720405118	0.8733423394397587	0.9819599995885211	428.0	8.300934711513293	430.0	0.9914616040212152
686	Jan26_100x_cp190_rep1_3R4_E-F-D_Position008_7_cmle.ics	31	1	0	2.166	0.20635000882146287	1.0	0.2716932715391812	2.732724062930755	0.3935523062675763	0.6008827452612977	0.38266030025233433	0.16336947009796007	0.8175250817706825	0.9576496030154726	452.0	8.626632414878259	471.0	1.085996315102308
687	Jan26_100x_cp190_rep1_3R4_E-F-D_Position008_7_cmle.ics	33	1	0	2.166	2.6679573320449017	1.0	0.261244162353845	2.4316551861120574	0.9857929950808433	0.9983911405137341	0.9854126737092843	0.9538885358127618	0.1588207103829734	0.9746634202368355	410.0	7.734839262433794	399.0	0.9199841395452671
688	Jan26_100x_cp190_rep1_3R4_E-F-D_Position008_7_cmle.ics	34	1	0	1.7328	0.0	1.0	0.2948112336122406	2.126295428404265	0.1618544995589862	0.29844451266757305	0.13906797460150383	0.023488248566096027	0.93410086223378	0.971043959810905	268.0	5.099785740101705	224.0	0.5164823239552377
689	Jan26_100x_cp190_rep1_3R4_E-F-D_Position008_7_cmle.ics	34	2	0	1.5162	0.3720027687491155	1.0	0.28915742382416054	2.2002136288889895	0.4237874557158799	0.5785150748748836	0.420074168286966	0.25273988957599325	0.7952401556951925	0.9956926220072927	240.0	4.520860471032338	188.0	0.4334762361767174
690	Jan26_100x_cp190_rep1_3R4_E-F-D_Position008_7_cmle.ics	35	1	0	1.7328	1.9505459086905699	1.0	0.29884118320699954	2.7746029082349803	0.9861126227117389	0.9990259245554081	0.9859384863194097	0.9423336453277029	0.11880330433928787	0.9929033935145504	234.0	4.5038004795022495	184.0	0.42425333753465955
691	Jan26_100x_cp190_rep1_3R4_E-F-D_Position008_7_cmle.ics	36	1	0	2.166	0.751125369937127	1.0	0.28273799294042895	2.6288220249958405	0.524194034477414	0.6595990407632563	0.5250637194964438	0.3646369710851258	0.7759768334929251	0.9919086845521631	398.0	7.630503532852357	397.0	0.9153726902242381
692	Jan26_100x_cp190_rep1_3R4_E-F-D_Position008_7_cmle.ics	36	2	0	2.166	2.5469962482831505	1.0	0.31532372943573006	2.7545937528654107	0.9219586856562247	0.9605122100332375	0.921969449084678	0.8665776172352627	0.45480105724693337	0.9968597068967421	424.0	8.117922892330153	461.0	1.0629390684971634
693	Jan26_100x_cp190_rep1_3R4_E-F-D_Position008_7_cmle.ics	36	3	0	1.083	0.3095250132321943	1.0	0.27185614986556117	2.0637968965221747	0.26290965608693406	0.3646369710851258	0.26290965608693406	0.16342974494979937	0.9003127441852943	0.9866224782334858	128.0	2.4158066343186673	71.0	0.16370645089652625
694	Jan26_100x_cp190_rep1_3R4_E-F-D_Position008_7_cmle.ics	37	1	0	2.166	1.5897231072394298	1.0	0.2834487640225508	2.8078493586629847	0.8137219623365719	0.8871146695454	0.8117465815041381	0.707995981768022	0.5452495656216472	0.992100183395233	376.0	7.23247499719602	365.0	0.8415895010877756
695	Jan26_100x_cp190_rep1_3R4_E-F-D_Position008_7_cmle.ics	37	2	0	1.9493999999999998	0.0	1.0	0.14857185615202023	2.43602146281102	0.060580844428451484	0.1780335402422934	0.060580844428451484	0.02018112030706489	0.9671952122560526	0.9139350464395255	278.0	5.604125785740383	168.0	0.3873617429664282
696	Jan26_100x_cp190_rep1_3R4_E-F-D_Position008_7_cmle.ics	38	1	0	1.9493999999999998	1.4048755524468903	1.0	0.299199300341885	2.780530916785627	0.8455016556045555	0.9284130448770299	0.8438881217178692	0.70413430937285	0.5400642480466669	0.9793882891671537	378.0	7.230359911425911	378.0	0.8715639216744637
697	Jan26_100x_cp190_rep1_3R4_E-F-D_Position008_7_cmle.ics	39	1	0	2.166	0.9512265400461282	1.0	0.25572825778992175	2.0163290255101343	0.5845609126174158	0.7024341661247607	0.58851391963108	0.4457051307036024	0.6915400283736121	0.9892552610790092	430.0	8.275414376902757	424.0	0.9776272560581285
698	Jan26_100x_cp190_rep1_3R4_E-F-D_Position008_7_cmle.ics	39	2	0	2.3826	2.085072780552851	1.0	0.2907967258335629	2.643547457126338	0.8725150109646199	0.9290992190400778	0.8726298881793397	0.7956949763783727	0.5830288316792994	0.9924860176136995	490.0	9.429034743501266	550.0	1.26814856328295
699	Jan26_100x_cp190_rep1_3R4_E-F-D_Position008_7_cmle.ics	40	1	0	2.3826	2.166	1.0	0.21577373597594576	2.3721659710771354	0.9913100843074966	0.999774211408803	0.984324381633767	0.8788182814150466	0.310881807520576	0.9147856705370327	514.0	9.754732446866253	509.0	1.1736138522018569
700	Jan26_100x_cp190_rep1_3R4_E-F-D_Position008_7_cmle.ics	43	1	0	1.2995999999999999	0.5324171051125143	1.0	0.3056246804602093	2.510991358049962	0.6805000770858737	0.8284979467126379	0.6773886109125566	0.4832022873481058	0.7076939371643984	0.9968981553776497	188.0	3.592832249757587	134.0	0.30896710450893683
701	Jan26_100x_cp190_rep1_3R4_E-F-D_Position008_7_cmle.ics	44	1	0	2.166	1.5476250661609716	1.0	0.2918343600807767	2.37113918396098	0.8281092882491266	0.9133249341695979	0.8279136555534253	0.7188112574878415	0.5173927331492966	0.9854509680974572	466.0	8.916095049412942	511.0	1.178225301522886
702	Jan26_100x_cp190_rep1_3R4_E-F-D_Position008_7_cmle.ics	45	1	0	2.8158	1.5490250415242273	1.0	0.14689224593439154	1.3451102466585687	0.8091726341040532	0.9288054041429652	0.8054338317083695	0.6205125464628831	0.5966839388170163	0.7047032720127469	872.0	16.631759234546745	928.0	2.1397124849574136
703	Jan26_100x_cp190_rep1_3R4_E-F-D_Position008_7_cmle.ics	45	2	0	1.083	0.10317500441073144	1.0	0.3546324735825594	2.464018017456265	0.20578851322732472	0.2524542694391994	0.16740888524706973	0.05193550813273639	0.9229277067273922	1.02175500524997	130.0	2.483907295069816	83.0	0.1913751468226997
704	Jan26_100x_cp190_rep1_3R4_E-F-D_Position008_7_cmle.ics	46	1	0	2.5991999999999997	2.290856869564562	1.0	0.2988248163389261	2.776615573876774	0.893336391261969	0.9420847428473138	0.8793761825583395	0.809662290006307	0.5167826380076548	0.9909469926853428	514.0	9.895163939908757	599.0	1.3811290716481581
705	Jan26_100x_cp190_rep1_3R4_E-F-D_Position008_7_cmle.ics	46	2	0	1.2995999999999999	0.20635000882146287	1.0	0.31605329740808763	3.0048621075206006	0.2526460638724844	0.3481612292873115	0.24430709248322918	0.13462874835158534	0.921169208278344	1.0020787661795192	162.0	3.152223387960634	109.0	0.25132398799607547
706	Jan26_100x_cp190_rep1_3R4_E-F-D_Position008_7_cmle.ics	46	3	0	1.5162	1.1321417835580119	1.0	0.32577227494315275	2.7566964764481336	0.5909385929705866	0.6891267702539992	0.5923398887678459	0.514366148730004	0.7282374425077514	0.9873073506645664	208.0	3.992975871184033	161.0	0.37122167034282705
707	Jan26_100x_cp190_rep1_3R4_E-F-D_Position008_7_cmle.ics	47	1	0	2.3826	1.4430823792346341	1.0	0.27358666259191405	2.9820314289108487	0.8301391963088818	0.9251663964834617	0.825837048352402	0.6901089565732457	0.5669659625033167	0.9890978614755552	478.0	9.254483267398577	514.0	1.1851424755044293
708	Jan26_100x_cp190_rep1_3R4_E-F-D_Position008_7_cmle.ics	49	1	0	1.2995999999999999	0.10317500441073144	1.0	0.20683067085015722	1.7451206168272773	0.41624723533982905	0.6291589455436667	0.41624723533982905	0.11474086914938131	0.8141733390841955	0.9028850631298014	246.0	4.444299467200746	165.0	0.3804445689848849
709	Jan26_100x_cp190_rep1_3R4_E-F-D_Position008_7_cmle.ics	51	1	0	2.3826	2.1862391473222567	1.0	0.23514193041687986	2.161171108311173	0.9201703687577688	0.9593355197089827	0.9129476042332353	0.853801344129441	0.45392005693276005	0.8847460559198747	538.0	9.986809154869526	569.0	1.3119573318327242
710	Jan26_100x_cp190_rep1_3R4_E-F-D_Position008_7_cmle.ics	52	1	0	2.3826	1.7328	1.0	0.28512332243543265	2.58142149119993	0.9070302175073153	0.9561153114691862	0.8933164761880885	0.7773137685389797	0.47072294720538305	0.9788038518175959	498.0	9.561005893463342	558.0	1.2865943605670653
711	Jan26_100x_cp190_rep1_3R4_E-F-D_Position008_7_cmle.ics	53	1	0	2.3826	1.3934633376079517	1.0	0.2751653548096929	2.8299886674561883	0.814194732479659	0.9006821218938714	0.8105409611448483	0.6709153035505862	0.5539934024767561	0.9896485305843433	452.0	8.720253410239936	474.0	1.0929134890838512
712	Jan26_100x_cp190_rep1_3R4_E-F-D_Position008_7_cmle.ics	54	1	0	2.3826	0.46141264688247224	1.0	0.27854827384587144	2.3062604392405435	0.501904576959847	0.6931521122131931	0.49186633604206503	0.27917923936424477	0.7819823115424518	0.9596340592956271	488.0	9.360934082750111	535.0	1.2335626933752328
713	Jan26_100x_cp190_rep1_3R4_E-F-D_Position008_7_cmle.ics	55	1	0	2.3826	1.693476355552663	1.0	0.2838936615985638	2.8124824913975908	0.8570106092220884	0.9284704058541746	0.8565330472859788	0.7601334969289094	0.4977656961380291	0.9670269964209133	466.0	8.91609504941294	504.0	1.162085228899285
714	Jan26_100x_cp190_rep1_3R4_E-F-D_Position008_7_cmle.ics	56	1	0	1.9493999999999998	1.3477239015757756	1.0	0.2750113789750432	2.784995609636269	0.8543836680669851	0.9266127639983887	0.8497295275363987	0.7327573804454164	0.5035794617223244	0.9747627447425109	316.0	6.0554493817570965	277.0	0.6386857309625038
715	Jan26_100x_cp190_rep1_3R4_E-F-D_Position008_7_cmle.ics	58	1	0	1.9493999999999998	2.3586920984420576	1.0	0.2519531367502452	2.0067489733466144	0.963018722254391	0.9926944605288555	0.962705076240108	0.9095758540822235	0.23799439050441543	0.9837486834214447	426.0	7.928565815836689	415.0	0.9568757341134986
716	Jan26_100x_cp190_rep1_3R4_E-F-D_Position008_7_cmle.ics	59	1	0	2.3826	0.0	1.0	0.19978974842966027	2.4740825490626883	0.1390696564240904	0.36810900394961427	0.1587907064720532	0.02238715226956455	0.9436281911894773	0.9271967380272582	480.0	9.228962932788042	442.0	1.0191302999473888
717	Jan26_100x_cp190_rep1_3R4_E-F-D_Position008_7_cmle.ics	60	1	0	2.5991999999999997	0.23070632344123612	1.0	0.20638199914093533	2.009206629698144	0.4583716141870962	0.6429821662666091	0.45722772780588067	0.14100487695050784	0.8308222800366313	0.8947516902458166	548.0	10.374122956306127	548.0	1.2635371139619207
718	Jan26_100x_cp190_rep1_3R4_E-F-D_Position008_7_cmle.ics	61	1	0	1.5162	1.3934633376079517	1.0	0.2643315797529904	2.121013639215265	0.7858565553362964	0.8434105453405382	0.7842382383859248	0.6961091234347049	0.5427626764716472	0.9821198538610896	242.0	4.612366380623906	182.0	0.41964188821363063
719	Jan26_100x_cp190_rep1_3R4_E-F-D_Position008_7_cmle.ics	61	2	0	1.7328	1.1321417835580119	1.0	0.3070120034016224	2.7869070572127277	0.73670305958726	0.8454807000719252	0.7377081681205393	0.6065576415912067	0.5963876387300677	0.9934262854262915	286.0	5.502044447298263	252.0	0.5810426144496424
720	Jan26_100x_cp190_rep1_3R4_E-F-D_Position008_7_cmle.ics	62	1	0	2.3826	0.3095250132321943	1.0	0.3089982052636375	2.7247072647451462	0.42559409771526885	0.5811658064176828	0.40473399899324575	0.1957855312882698	0.8282626111039421	0.9926502162812867	472.0	9.073586533985544	536.0	1.2358684180357473
721	Jan26_100x_cp190_rep1_3R4_E-F-D_Position008_7_cmle.ics	63	1	0	1.7328	0.0	1.0	0.29728367905850145	2.666062383559695	0.21258649282324013	0.3833228493547588	0.19124683097920359	0.031161243590476735	0.9222239242675391	0.9935244014030903	256.0	4.94863951283943	210.0	0.48420217870803534
722	Jan26_100x_cp190_rep1_3R4_E-F-D_Position008_7_cmle.ics	64	1	0	2.3826	1.083	1.0	0.2833932662603118	2.3442602290416903	0.8423408354965611	0.909065820108652	0.8143682928787432	0.5959653571332995	0.5358806283783236	0.970391681198209	522.0	9.980324592189989	597.0	1.3765176223271292
723	Jan26_100x_cp190_rep1_3R4_E-F-D_Position008_7_cmle.ics	65	1	0	2.166	0.9971598751598192	1.0	0.3046248798032805	2.4940593679671	0.713655241850904	0.8563598607207282	0.7085874900364979	0.5430192557788313	0.6534584530078672	0.9804282321805198	440.0	8.405270441094729	479.0	1.1044421123864234
724	Jan26_100x_cp190_rep1_3R4_E-F-D_Position008_7_cmle.ics	67	1	0	2.3826	1.5162	1.0	0.28986737817666003	2.8593849751454523	0.8825054875427123	0.9486230227874454	0.8806589577063203	0.7682242990654206	0.46939808218622275	0.986472140946527	424.0	8.188138638851411	442.0	1.0191302999473888
725	Jan26_100x_cp190_rep1_3R4_E-F-D_Position008_7_cmle.ics	69	1	0	2.5991999999999997	0.65253602307166	1.0	0.28188861417820077	2.4318633649531214	0.5674558554056305	0.7377908268088178	0.5621598922760842	0.3730669387528458	0.7392041006490516	0.9778919602656545	510.0	9.735557369566042	575.0	1.3257916797958111
726	Jan26_100x_cp190_rep1_3R4_E-F-D_Position008_7_cmle.ics	71	1	0	2.3826	1.2381000529287771	1.0	0.27040025471114965	2.7897318348380513	0.7592548327736991	0.8778138220173392	0.7552254662037827	0.6200102441522964	0.5966357543143304	0.9691829730956989	454.0	8.71813832446983	473.0	1.0906077644233367
727	Jan26_100x_cp190_rep1_3R4_E-F-D_Position008_7_cmle.ics	71	2	0	0.8664	1.9493999999999998	1.0	0.282425622565585	1.9347968724616056	0.9107582569764574	0.9338607174700738	0.8962532961508546	0.8332252006146491	0.48994413065633463	0.8981468198474828	104.0	1.926272189070763	53.0	0.12220340700726606
728	Jan26_100x_cp190_rep1_3R4_E-F-D_Position008_7_cmle.ics	72	1	0	2.166	0.3720027687491155	1.0	0.23402579053639044	1.8711421858039137	0.42193324040122426	0.5992681596412013	0.4175353798599958	0.25273114336798086	0.7834622719336317	0.9582126427999531	512.0	9.663226537274673	527.0	1.2151168960911172
729	Jan26_100x_cp190_rep1_3R4_E-F-D_Position008_7_cmle.ics	73	1	0	2.3826	1.2995999999999999	1.0	0.2941232482569304	2.5788342507570046	0.7977603131212724	0.8692823527584493	0.7799375621272365	0.6736320359095428	0.5755969213134777	0.9890473530106995	466.0	8.962905547093778	513.0	1.1828367508439148
730	Jan26_100x_cp190_rep1_3R4_E-F-D_Position008_7_cmle.ics	74	1	0	2.3826	0.7252201245704302	1.0	0.2986843288171176	2.6201158753616514	0.5885670405934533	0.7455492811840089	0.5855316775270847	0.40266554138489347	0.7257010752204849	0.9852614757620792	488.0	9.384339331590535	554.0	1.2773714619250076
731	Jan26_100x_cp190_rep1_3R4_E-F-D_Position008_7_cmle.ics	75	1	0	1.7328	0.0	1.0	0.2607950886395944	2.613525472249062	0.17709337833494054	0.3710272018643523	0.17709337833494054	0.03254078270652523	0.9374948763617242	0.935128042643819	258.0	4.9465244270693205	199.0	0.4588392074423764
732	Jan26_100x_cp190_rep1_3R4_E-F-D_Position008_7_cmle.ics	76	1	0	1.7328	0.42540144110901373	1.0	0.30555500847467465	2.8325534664017553	0.5236606845970416	0.6888389591388859	0.5200315412458792	0.3458801622664095	0.7532422265511891	1.000178772265135	248.0	4.793263114036933	203.0	0.4680621060844342
733	Jan26_100x_cp190_rep1_3R4_E-F-D_Position008_7_cmle.ics	77	1	0	1.7328	2.3286652261012097	1.0	0.299745704568279	2.6431769734928743	0.993554900456326	0.9980575859144691	0.9876267011266809	0.9653717239429794	0.15994619082993994	0.9876139963965327	286.0	5.478639198457843	249.0	0.5741254404680991
734	Jan26_100x_cp190_rep1_3R4_E-F-D_Position008_7_cmle.ics	78	1	0	3.0324	0.0	1.0	0.29398647109656223	2.8915815371880544	0.7414882233369268	0.9343681256389551	0.7409352910055015	0.08298161798342794	0.6465448217778084	0.9686440448466558	720.0	13.983875892224686	985.0	2.271138790606737
735	Jan26_100x_cp190_rep1_3R4_E-F-D_Position008_7_cmle.ics	79	1	0	2.166	0.20635000882146287	1.0	0.3036320197710484	2.7649837249676152	0.39456352289403795	0.586658135673263	0.3945127431713968	0.170330423655226	0.8414090254353951	0.9953004140041476	388.0	7.4772422198199715	396.0	0.9130669655637237
736	Jan26_100x_cp190_rep1_3R4_E-F-D_Position008_7_cmle.ics	81	1	0	1.9493999999999998	1.3389208086236206	1.0	0.2949498506476691	2.988735121666353	0.8574203259796385	0.9318866031108881	0.8573717689332017	0.7626855283815936	0.48485788858186707	0.995049744902688	286.0	5.525449696138683	247.0	0.5695139911470701
737	Jan26_100x_cp190_rep1_3R4_E-F-D_Position008_7_cmle.ics	82	1	0	2.5991999999999997	0.0	1.0	0.19363020198414777	2.308832141139822	0.13846586119696544	0.3871382410789548	0.13846586119696544	0.02304017982579376	0.945951154348037	0.8230526707652024	474.0	9.094876697055865	427.0	0.9845444300396717
738	Jan26_100x_cp190_rep1_3R4_E-F-D_Position008_7_cmle.ics	83	1	0	1.9493999999999998	2.166	1.0	0.28890992094924073	2.321949729939483	0.9766547153849253	0.9942009426741328	0.9690891511904283	0.8902147202191516	0.36308561818920854	0.9878437295725516	364.0	6.894086779210389	351.0	0.8093093558405734
739	Jan26_100x_cp190_rep1_3R4_E-F-D_Position008_7_cmle.ics	83	2	0	1.5162	0.8058225447605828	1.0	0.2972339349377643	2.6002019682063224	0.5592474721024856	0.6578515892519035	0.5592474721024856	0.45986585021955445	0.7417680549226757	0.9878883958288747	200.0	3.8141942235411186	145.0	0.33433007577459584
740	Jan26_100x_cp190_rep1_3R4_E-F-D_Position009_8_cmle.ics	1	1	0	1.9493999999999998	1.7672985383515813	1.0	0.286981661317456	2.59573757549228	0.8582176115013886	0.9115156837118118	0.8543865381473615	0.7766663943800033	0.5499967533570997	0.9728484509670793	304.0	5.834087407973564	267.0	0.6156284843573592
741	Jan26_100x_cp190_rep1_3R4_E-F-D_Position009_8_cmle.ics	1	2	0	1.7328	0.41270001764292574	1.0	0.2974993043172152	2.4814884476635526	0.42641725208299297	0.5830664924032021	0.422173664433916	0.2750367586995589	0.8336935458179816	0.9917064536746145	264.0	5.033800165120666	220.0	0.5072594253131798
742	Jan26_100x_cp190_rep1_3R4_E-F-D_Position009_8_cmle.ics	2	1	0	2.8158	0.42540144110901373	1.0	0.26998003600572934	2.832071291373609	0.43494034870302767	0.6396046894854767	0.4330747021925275	0.22926573002680603	0.8110278185620223	0.9655528958297663	582.0	11.087134461107674	686.0	1.5817271171129155
743	Jan26_100x_cp190_rep1_3R4_E-F-D_Position009_8_cmle.ics	2	2	0	1.5162	0.9479040472602467	1.0	0.27779508232022193	2.3917948290334983	0.5748122005648576	0.6921817961393915	0.5748122005648576	0.4469155093372128	0.7352579806811816	0.9690658251483422	256.0	4.901829015158589	203.0	0.4680621060844342
744	Jan26_100x_cp190_rep1_3R4_E-F-D_Position009_8_cmle.ics	3	1	0	1.083	0.10317500441073144	1.0	0.24788330463852598	2.8918176599229	0.32352675241302925	0.4521575984990619	0.32189922918691655	0.11310721309252017	0.872617098924898	0.9756429247999404	132.0	2.5520079558209643	71.0	0.16370645089652625
745	Jan26_100x_cp190_rep1_3R4_E-F-D_Position009_8_cmle.ics	3	2	0	1.7328	0.0	1.0	0.17077558504110849	3.106270538388216	0.09604647482990122	0.26086145708537717	0.09604647482990122	0.033019507674224104	0.9568571218256537	0.9211242228410207	194.0	3.843944729691872	105.0	0.24210108935401767
746	Jan26_100x_cp190_rep1_3R4_E-F-D_Position009_8_cmle.ics	5	1	0	1.9493999999999998	2.397471346521172	1.0	0.2976183292621412	2.5832545933175375	0.99369876259849	0.9994713548723017	0.9882157297162318	0.9406801723542507	0.17209044500219395	0.9909377573105587	378.0	7.206954662585491	377.0	0.8692581970139491
747	Jan26_100x_cp190_rep1_3R4_E-F-D_Position009_8_cmle.ics	7	1	0	2.166	0.0	1.0	0.23472303544356915	2.8424190079704057	0.2783161301782155	0.49664489135368767	0.2783161301782155	0.02371272375614281	0.8809623821886691	0.9644339745691085	396.0	7.51559237442037	359.0	0.827755153124689
748	Jan26_100x_cp190_rep1_3R4_E-F-D_Position009_8_cmle.ics	8	1	0	2.166	0.3095250132321943	1.0	0.31777217448079653	2.6903146895537744	0.42930715505322414	0.6325295238547993	0.4255198615023195	0.19740673393470484	0.8103142546880484	0.9911664606887819	450.0	8.628747500648359	506.0	1.1666966782203136
749	Jan26_100x_cp190_rep1_3R4_E-F-D_Position009_8_cmle.ics	10	1	0	1.7328	1.482302948152367	1.0	0.26715565014378934	1.4443516678557122	0.8568908638686246	0.9317938204410403	0.8547158422745106	0.7317074439853889	0.44923157544453607	0.9545795355363422	396.0	7.3751608813778535	383.0	0.8830925449770358
750	Jan26_100x_cp190_rep1_3R4_E-F-D_Position009_8_cmle.ics	11	1	0	0.6497999999999999	1.1190041972733815	1.0	0.25723049236076545	1.262615050017137	0.7914890921758644	0.8750554213378937	0.7908738022204729	0.6929793606413492	0.5487381836896783	0.9376055732987465	140.0	2.5201423639001	79.0	0.18215224818064185
751	Jan26_100x_cp190_rep1_3R4_E-F-D_Position009_8_cmle.ics	11	2	0	1.7328	0.0	1.0	0.13237219842162598	2.6357650761995925	0.0867739804735923	0.2408633965815214	0.0867739804735923	0.030610675280726043	0.9608898529343187	0.7752286671394105	182.0	3.5757722582275	84.0	0.1936808714832141
752	Jan26_100x_cp190_rep1_3R4_E-F-D_Position009_8_cmle.ics	12	1	0	2.166	0.6275890508929507	1.0	0.2831232520934482	2.6415849851229916	0.5432271055720983	0.6937697767895322	0.5430171897716582	0.37538387380173066	0.773353699070763	0.9841629787793457	454.0	8.694733075629403	484.0	1.1159707356889959
753	Jan26_100x_cp190_rep1_3R4_E-F-D_Position009_8_cmle.ics	13	1	0	1.7328	0.0	1.0	0.26235384219421876	2.914098287282762	0.1844937119149488	0.3911695720330493	0.1844937119149488	0.03447544287684311	0.9226931565336558	0.9858081859536812	230.0	4.461220153361632	168.0	0.3873617429664282
754	Jan26_100x_cp190_rep1_3R4_E-F-D_Position009_8_cmle.ics	14	1	0	2.3826	2.1578312873628183	1.0	0.17399590081420394	1.3226107958616877	0.935129786950278	0.9874136588785192	0.9308836802486252	0.8367342507901356	0.4266456330478002	0.7181529581772701	650.0	12.419536475349126	650.0	1.498721029334395
755	Jan26_100x_cp190_rep1_3R4_E-F-D_Position009_8_cmle.ics	15	1	0	1.7328	0.0	1.0	0.2750113789750432	2.215100291816169	0.1986057955166758	0.38430189059307646	0.1872679922879917	0.028326522977756036	0.8950484261535937	0.9822591120761517	316.0	6.0320441329166785	277.0	0.6386857309625038
756	Jan26_100x_cp190_rep1_3R4_E-F-D_Position009_8_cmle.ics	17	1	0	1.7328	1.0987399361686254	1.0	0.2411616408252169	2.647083907109426	0.61909840668505	0.6977803806857708	0.6177259431234338	0.49887793246222056	0.7581980652814592	0.9860108874221835	244.0	4.610251294853795	176.0	0.4058075402505439
757	Jan26_100x_cp190_rep1_3R4_E-F-D_Position009_8_cmle.ics	17	2	0	2.5991999999999997	1.2927790998539732	1.0	0.26360250394347085	2.028463403660643	0.7377211656930207	0.8617646319283218	0.7376122067537779	0.5641736721676962	0.6080504645177185	0.9748095683802459	638.0	12.19817450156559	778.0	1.7938537858802455
758	Jan26_100x_cp190_rep1_3R4_E-F-D_Position009_8_cmle.ics	18	1	0	1.7328	0.3095250132321943	1.0	0.07254658666975117	1.1188327926863904	0.5554385875906854	0.8298412054182943	0.5313065462601255	0.20306343327752693	0.7423505902978147	0.4045589671967656	454.0	7.96917036157641	245.0	0.5649025418260412
759	Jan26_100x_cp190_rep1_3R4_E-F-D_Position009_8_cmle.ics	18	2	0	1.5162	0.8779414014559871	1.0	0.2696168096722165	2.0057123647254413	0.6370639067863968	0.7438443846921347	0.6147159792332538	0.4964803916594795	0.7465622306860932	0.9665654300616447	250.0	4.6975270329051435	193.0	0.44500485947928964
760	Jan26_100x_cp190_rep1_3R4_E-F-D_Position009_8_cmle.ics	20	1	0	2.8158	0.41270001764292574	1.0	0.30930762923684263	2.641736262728145	0.4154737372955147	0.614632658342132	0.4102058971855115	0.2126411163514588	0.8268511595402906	0.9698098869912867	742.0	14.171257188317238	1057.0	2.437150966163778
761	Jan26_100x_cp190_rep1_3R4_E-F-D_Position009_8_cmle.ics	22	1	0	1.5162	0.6639153385791856	1.0	0.235442378397423	1.8407862099211714	0.6926909851593152	0.8380093910201737	0.6767549805625634	0.48885826382841185	0.7098684481646655	0.9178763167673437	288.0	5.429713615006894	223.0	0.5141765992947233
762	Jan26_100x_cp190_rep1_3R4_E-F-D_Position009_8_cmle.ics	23	1	0	1.2995999999999999	1.6104194071560693	1.0	0.2873966673070089	2.1492499913662844	0.9561863585890803	0.9855943015096746	0.95148486781487	0.8958761547003095	0.38601473004050657	0.9945219743635879	224.0	4.1632971757465045	169.0	0.38966746762694277
763	Jan26_100x_cp190_rep1_3R4_E-F-D_Position009_8_cmle.ics	25	1	0	1.2995999999999999	2.166	1.0	0.3231823554997752	2.331280869163561	0.9736428062342832	0.9971558436319137	0.9727552680768662	0.8980653461174688	0.41865685487720267	1.007056461491669	190.0	3.5907171639874758	140.0	0.3228014524720236
764	Jan26_100x_cp190_rep1_3R4_E-F-D_Position009_8_cmle.ics	25	2	0	2.166	0.10317500441073144	1.0	0.28100321725448746	2.604154693819072	0.2709411938732972	0.43861866788591103	0.26967264186042345	0.05429223314461941	0.8863703660828667	0.9860039299479535	336.0	6.432187754343126	307.0	0.7078574707779374
765	Jan26_100x_cp190_rep1_3R4_E-F-D_Position009_8_cmle.ics	27	1	0	2.3826	0.5689355674538337	1.0	0.288727433883462	2.9394756513381783	0.553182954550059	0.7103857795209867	0.553097865064283	0.36430252958885573	0.7603876188967961	0.9878544774131701	456.0	8.786238985220972	492.0	1.1344165329731113
766	Jan26_100x_cp190_rep1_3R4_E-F-D_Position009_8_cmle.ics	28	1	0	3.0324	2.166	1.0	0.2536134592107487	2.4484659537777733	0.983491450502278	0.9982027304135516	0.9705814296770899	0.8073021806605015	0.3697068106735251	0.9509622571100712	764.0	14.569285723973584	1000.0	2.305724660514454
767	Jan26_100x_cp190_rep1_3R4_E-F-D_Position009_8_cmle.ics	30	1	0	2.3826	0.0	1.0	0.11361879685538971	2.423573675177597	0.06365904953945958	0.19175269960173175	0.06365904953945958	0.023063517625536614	0.9579248144038593	0.7918497595755228	304.0	5.9979241498565035	168.0	0.3873617429664282
768	Jan26_100x_cp190_rep1_3R4_E-F-D_Position009_8_cmle.ics	30	2	0	2.166	0.0	1.0	0.14437419446674107	2.3083376773883195	0.06365904953945958	0.19175269960173175	0.06365904953945958	0.023063517625536614	0.954780030845162	0.8484267390236752	284.0	5.667996274951313	171.0	0.3942789169479716
769	Jan26_100x_cp190_rep1_3R4_E-F-D_Position009_8_cmle.ics	31	1	0	1.5162	0.9971598751598192	1.0	0.2759797019520922	2.5742699017379094	0.6771885003693672	0.7707922925387836	0.6765267175572519	0.5740273331691702	0.5867393708873078	0.9844402998368329	218.0	4.169642433056838	159.0	0.3666102210217982
770	Jan26_100x_cp190_rep1_3R4_E-F-D_Position009_8_cmle.ics	31	2	0	1.5162	2.4559747561405825	1.0	0.3234323329271267	2.0318309851533574	0.9730464581794304	0.9924895345973898	0.972533448247558	0.936407288845112	0.22285901292953328	1.0004089774543785	266.0	5.008279830510137	232.0	0.5349281212393534
771	Jan26_100x_cp190_rep1_3R4_E-F-D_Position009_8_cmle.ics	32	1	0	1.5162	0.0	1.0	0.13319949812477358	1.529393659398787	0.09559141990927535	0.29689530192163033	0.09559141990927535	0.034397866374888876	0.9430793264809421	0.8811302991162812	294.0	5.516989353058244	173.0	0.3988903662690006
772	Jan26_100x_cp190_rep1_3R4_E-F-D_Position009_8_cmle.ics	33	1	0	2.3826	0.5158750220536572	1.0	0.28859536931299423	2.8823258217954084	0.5081046052218994	0.6726216108869704	0.5062566632522942	0.31871145765829795	0.775141560096796	0.9903334253335467	448.0	8.630862586418472	479.0	1.1044421123864234
773	Jan26_100x_cp190_rep1_3R4_E-F-D_Position009_8_cmle.ics	34	1	0	2.3826	1.1961505589055579	1.0	0.2870435742524149	2.7289567842589344	0.763474433533543	0.8611203800807194	0.76107509454349	0.6079225855658309	0.6199773330360077	0.9913294622162071	396.0	7.656023867462887	397.0	0.9153726902242381
774	Jan26_100x_cp190_rep1_3R4_E-F-D_Position009_8_cmle.ics	34	2	0	1.2995999999999999	0.4377344716066809	1.0	0.27308137672307414	2.4541221050616895	0.4079273524644866	0.5160048622366289	0.4079273524644866	0.2776142466711158	0.8097804650458479	0.9945930525583361	168.0	3.1692833794907207	107.0	0.2467125386750466
775	Jan26_100x_cp190_rep1_3R4_E-F-D_Position009_8_cmle.ics	35	1	0	2.3826	2.5222627798049873	1.0	0.2758271442052393	2.515099286503559	0.9691039072790966	0.9909526159317154	0.9675909122422097	0.9254595059724562	0.2863048947153348	0.9883535767393575	406.0	7.809285180495271	404.0	0.9315127628478393
776	Jan26_100x_cp190_rep1_3R4_E-F-D_Position009_8_cmle.ics	35	2	0	1.7328	0.0	1.0	0.13359525796654373	2.8738608106073453	0.060801194083414556	0.12786031507815782	0.0430204437846898	0.021506143738606657	0.9737264897977217	0.9065289298367687	180.0	3.554482095157191	83.0	0.1913751468226997
777	Jan26_100x_cp190_rep1_3R4_E-F-D_Position009_8_cmle.ics	36	1	0	2.8158	1.083	1.0	0.26294073028590353	2.447431103343391	0.8467810968442996	0.9312631672321646	0.8352759851861709	0.5502095668950835	0.5000789722935081	0.9498363473601004	680.0	12.949536160967554	855.0	1.9713945847398582
778	Jan26_100x_cp190_rep1_3R4_E-F-D_Position009_8_cmle.ics	37	1	0	2.5991999999999997	0.8508028822180275	1.0	0.26975124680235046	3.1267208904667	0.6336946363606021	0.7664505523847669	0.6277410633823971	0.4769262541303695	0.7177220306013538	0.9613508870511219	446.0	8.60957242334817	460.0	1.0606333438366489
779	Jan26_100x_cp190_rep1_3R4_E-F-D_Position009_8_cmle.ics	38	1	0	2.166	0.41270001764292574	1.0	0.2983856703177574	2.6434005777314704	0.49394310602967195	0.6635207699434046	0.4855306313307604	0.27691135727990795	0.7644218134899212	0.9868244015937757	430.0	8.181793381541082	458.0	1.0560218945156201
780	Jan26_100x_cp190_rep1_3R4_E-F-D_Position009_8_cmle.ics	39	1	0	2.3826	0.8664	1.0	0.28215698972347525	2.859284718243969	0.9089530362088657	0.9767516056095767	0.8864536950983248	0.5494051499724885	0.5465292828187303	0.9842641679109264	422.0	8.166848475781105	433.0	0.9983787780027585
781	Jan26_100x_cp190_rep1_3R4_E-F-D_Position009_8_cmle.ics	40	1	0	1.2995999999999999	0.3720027687491155	1.0	0.3347123319960392	2.169764002740475	0.5271717612661543	0.6818675573332792	0.525283493903739	0.3145284915180248	0.7620396061354091	1.004368065922188	186.0	3.571542086687278	138.0	0.3181900031509946
782	Jan26_100x_cp190_rep1_3R4_E-F-D_Position009_8_cmle.ics	41	1	0	1.9493999999999998	1.7660715981523099	1.0	0.3088942453789852	2.7424564229456827	0.9139071347678369	0.9644790486976218	0.9132785956964893	0.8330039637599094	0.3851882707105708	0.9928380855196411	358.0	6.8536215388398825	354.0	0.8162265298221167
783	Jan26_100x_cp190_rep1_3R4_E-F-D_Position009_8_cmle.ics	42	1	0	2.5991999999999997	1.7328	1.0	0.2757667118886688	1.90875289959174	0.8990090132895925	0.9533490475413324	0.8902229668452247	0.714552651204492	0.4216745534504351	0.9792155799760763	644.0	12.168423995414832	807.0	1.8607198010351642
784	Jan26_100x_cp190_rep1_3R4_E-F-D_Position009_8_cmle.ics	42	2	0	1.9493999999999998	0.0	1.0	0.20943951023931953	2.559495657995692	0.11328690686956036	0.21449274164726492	0.06096933663593375	0.01533684665012612	0.9689527239876595	0.9208738487639051	240.0	4.684697212915276	160.0	0.3689159456823127
785	Jan26_100x_cp190_rep1_3R4_E-F-D_Position009_8_cmle.ics	43	1	0	1.9493999999999998	1.0024833655297731	1.0	0.3105227626322477	2.5591914882532794	0.6973794969435815	0.8071299729431807	0.6924641747670107	0.5684061529211344	0.6257569419251373	0.9979882215349768	354.0	6.787635963858844	349.0	0.8046979065195444
786	Jan26_100x_cp190_rep1_3R4_E-F-D_Position009_8_cmle.ics	43	2	0	1.2995999999999999	0.0	1.0	0.1557087040452072	2.631178352089794	0.06643952299829642	0.08092744764004409	0.048186191001102316	0.024088084978454754	0.9687171186564733	0.9515385876839814	122.0	2.4221518916290004	50.0	0.11528623302572269
787	Jan26_100x_cp190_rep1_3R4_E-F-D_Position009_8_cmle.ics	44	1	0	1.7328	0.0	1.0	0.31347656245750627	2.6632801673304947	0.2451670398976281	0.4528929207988666	0.2451670398976281	0.02934433222125741	0.8654382283594119	1.0019648004808093	290.0	5.521219524598462	260.0	0.5994884117337581
788	Jan26_100x_cp190_rep1_3R4_E-F-D_Position009_8_cmle.ics	45	1	0	2.166	1.4199491695140265	1.0	0.29134881063557366	2.4917331904546187	0.8174406783863529	0.8957824006347475	0.8146289454761846	0.7187845577843346	0.5202178755261196	0.9940348988255486	398.0	7.607098284011938	403.0	0.929207038187325
789	Jan26_100x_cp190_rep1_3R4_E-F-D_Position009_8_cmle.ics	46	1	0	2.166	2.8244470792865046	1.0	0.3110156031606941	2.608383315631626	0.9412893273910499	0.9787942947241581	0.9413619679612356	0.8931094009716745	0.42827398538952866	0.9880133638161035	458.0	8.760718650610436	514.0	1.1851424755044293
790	Jan26_100x_cp190_rep1_3R4_E-F-D_Position009_8_cmle.ics	46	2	0	1.9493999999999998	3.4656	1.0	0.30544511234441213	2.051898329928241	0.9976755017540562	0.9998611283217037	0.9944664977417329	0.9641935401168231	0.17480072623841603	0.9883906417759929	404.0	7.647563524382447	422.0	0.9730158067370995
791	Jan26_100x_cp190_rep1_3R4_E-F-D_Position009_8_cmle.ics	47	1	0	2.166	0.5963412819178956	1.0	0.31478928634832815	2.8399346556190976	0.5669443443426665	0.7170139034385659	0.5627288955188857	0.3772638133469658	0.7701885824347873	0.9918592067921218	434.0	8.317994703043375	477.0	1.0998306630653947
792	Jan26_100x_cp190_rep1_3R4_E-F-D_Position009_8_cmle.ics	48	1	0	2.3826	1.1736910802652911	1.0	0.28698233604139806	2.8830107989781544	0.7367689924416541	0.8569045510061536	0.7348452626691068	0.5921517288204375	0.6265828384476295	0.9747544217964217	468.0	8.984195710164082	510.0	1.1759195768623716
793	Jan26_100x_cp190_rep1_3R4_E-F-D_Position009_8_cmle.ics	49	1	0	1.9493999999999998	0.5097226605744432	1.0	0.22439680742414148	1.5804101580333234	0.5638799532823904	0.8189812212748486	0.5638799532823904	0.30440389207116064	0.7564535747822307	0.8641682421153846	502.0	9.439749477721033	501.0	1.1551680549177414
794	Jan26_100x_cp190_rep1_3R4_E-F-D_Position009_8_cmle.ics	50	1	0	1.7328	1.7328	1.0	0.2902334008222169	2.3455494103046104	0.9379109521047366	0.9743161017312056	0.9282758405904864	0.7985210590447419	0.43640998730865377	0.9799842945965785	238.0	4.546380805642868	186.0	0.42886478685568846
795	Jan26_100x_cp190_rep1_3R4_E-F-D_Position009_8_cmle.ics	50	2	0	1.9493999999999998	0.8754689432133618	1.0	0.28552230192465683	2.5466945766417326	0.6447154819696893	0.7740225714652766	0.6419436842330646	0.47960470738458305	0.6894701006389061	0.982167912146912	350.0	6.674839891196967	329.0	0.7585834133092554
796	Jan26_100x_cp190_rep1_3R4_E-F-D_Position009_8_cmle.ics	52	1	0	2.166	1.4751040190545512	1.0	0.29795633179519904	2.864089953651634	0.8361529668995413	0.9157595936312801	0.8341467347742159	0.7313759527231163	0.5179452270423444	0.9922291146972128	408.0	7.830575343565582	423.0	0.9753215313976139
797	Jan26_100x_cp190_rep1_3R4_E-F-D_Position009_8_cmle.ics	53	1	0	1.9493999999999998	0.0	1.0	0.25292478679611746	2.6870921666632626	0.12478996917342829	0.24153214298539566	0.11070727231146367	0.01425091052734039	0.9543606488292076	0.9697124190068857	348.0	6.840791718850014	307.0	0.7078574707779374
798	Jan26_100x_cp190_rep1_3R4_E-F-D_Position009_8_cmle.ics	53	2	0	2.5991999999999997	1.860013843745577	1.0	0.2825218203048661	2.5817490198400894	0.8065656250649702	0.8790581546771904	0.8060420836570029	0.6913165837883607	0.5859695031863376	0.9827125931128344	586.0	11.270146280290824	709.0	1.634758784304748
799	Jan26_100x_cp190_rep1_3R4_E-F-D_Position009_8_cmle.ics	54	1	0	2.166	1.7328	1.0	0.28064306573472503	2.9061417677469104	0.9221529339603353	0.9636156445812838	0.8992146439438584	0.7565140654503469	0.46103189780486764	0.9884708340921581	380.0	7.321865821017478	369.0	0.8508123997298336
800	Jan26_100x_cp190_rep1_3R4_E-F-D_Position009_8_cmle.ics	54	2	0	1.9493999999999998	1.7328	1.0	0.28329584155178056	2.765225336513874	0.9274838538973144	0.9655354372376634	0.9179796023909461	0.7565140654503469	0.43834552487641526	0.9878606233533233	256.0	4.878423766318169	205.0	0.472673555405463
801	Jan26_100x_cp190_rep1_3R4_E-F-D_Position009_8_cmle.ics	54	3	0	1.083	1.2381000529287771	1.0	0.30588112908599374	2.6763723672126374	0.6679074410381614	0.7322663475531288	0.6679074410381614	0.5925138609931807	0.6954621055249656	0.9878980101444341	142.0	2.6818640200129282	88.0	0.20290377012527194
802	Jan26_100x_cp190_rep1_3R4_E-F-D_Position009_8_cmle.ics	55	1	0	1.2995999999999999	0.0	1.0	0.1896346663150119	2.697676544245409	0.273780590010057	0.48126885685551457	0.28042239356352666	0.03428281092859537	0.9100250044571773	0.8590549862913873	164.0	3.126703053350102	86.0	0.19829232080424306
803	Jan26_100x_cp190_rep1_3R4_E-F-D_Position009_8_cmle.ics	55	2	0	1.083	1.0521827216106825	1.0	0.33503966919459804	2.6604530588255173	0.7962516761649346	0.8387581713040563	0.7798147837747235	0.7129148508213208	0.6359532395536446	0.970644774931699	116.0	2.1944446605351353	68.0	0.15678927691498287
804	Jan26_100x_cp190_rep1_3R4_E-F-D_Position009_8_cmle.ics	56	1	0	2.3826	0.10317500441073144	1.0	0.3259174197576811	2.8442142337086955	0.3067207593386405	0.5131893413621827	0.3051643192488263	0.05374821392120841	0.8694574253913859	0.9946151075321372	426.0	8.232834050762138	472.0	1.0883020397628222
805	Jan26_100x_cp190_rep1_3R4_E-F-D_Position009_8_cmle.ics	57	1	0	1.5162	0.0	1.0	0.1940260712826446	1.969042340728865	0.05830184229433929	0.2128062949170081	0.05830184229433929	0.014657730341638923	0.9684197394047809	0.8961364253434396	240.0	4.520860471032339	154.0	0.3550815977192259
806	Jan26_100x_cp190_rep1_3R4_E-F-D_Position009_8_cmle.ics	57	2	0	2.3826	2.5991999999999997	1.0	0.25683347156922515	2.730333008740509	0.9112894232157973	0.9493401050493527	0.9103643453794555	0.8577217490187045	0.5357062788185752	0.9686197370474968	426.0	8.186023553081302	419.0	0.9660986327555563
807	Jan26_100x_cp190_rep1_3R4_E-F-D_Position009_8_cmle.ics	57	3	0	1.7328	1.3132034148200427	1.0	0.13833796944641882	1.1747915562828644	0.7426857605657234	0.851829405408963	0.7426857605657234	0.5563218832098372	0.67207166560585	0.7057665006496354	578.0	10.623259655839512	486.0	1.1205821850100246
808	Jan26_100x_cp190_rep1_3R4_E-F-D_Position009_8_cmle.ics	58	1	0	2.166	0.10317500441073144	1.0	0.27567828515542286	2.3102025630563587	0.29538828518420357	0.4945141065830721	0.2950455596479523	0.05549183399288959	0.8680251514721693	0.987732120476695	422.0	8.003011733898166	428.0	0.9868501547001864
809	Jan26_100x_cp190_rep1_3R4_E-F-D_Position009_8_cmle.ics	62	1	0	1.9493999999999998	0.10317500441073144	1.0	0.10578109262175352	1.5079842560797636	0.43541207466593196	0.715725737016118	0.46278757404601184	0.07551186458189833	0.7835195202392959	0.6885757062444857	568.0	10.23594585440294	414.0	0.954570009452984
810	Jan26_100x_cp190_rep1_3R4_E-F-D_Position009_8_cmle.ics	63	1	0	1.7328	2.0464242661713827	1.0	0.262944449999758	2.5963811972474486	0.8950504621179922	0.926948687818253	0.8949837904509504	0.8379503462759706	0.43955686475457895	0.9632397613227397	228.0	4.369714243770063	166.0	0.3827502936453994
811	Jan26_100x_cp190_rep1_3R4_E-F-D_Position009_8_cmle.ics	63	2	0	1.9493999999999998	1.2076324649147852	1.0	0.2783148633656346	2.682143215355864	0.7256252552274753	0.8190739305447908	0.7234667600070005	0.6270970322774208	0.6079349196160613	0.9823138078527198	340.0	6.521578578164582	311.0	0.7170803694199952
812	Jan26_100x_cp190_rep1_3R4_E-F-D_Position009_8_cmle.ics	64	1	0	1.5162	2.3825999999999996	1.0	0.3000068664144103	2.5939281484432484	0.9815181887911197	0.9963200124102626	0.9741797592064326	0.9170602328647884	0.3664417905452306	0.9946999088228642	232.0	4.435699818751102	182.0	0.41964188821363063
813	Jan26_100x_cp190_rep1_3R4_E-F-D_Position009_8_cmle.ics	64	2	0	1.7328	2.5991999999999997	1.0	0.28366626708394443	1.8917523694179164	0.993238992355623	0.9996229520912154	0.9889514189928728	0.9426219265209035	0.31504090217725256	0.9900619482354085	318.0	6.006523798306147	284.0	0.654825803586105
814	Jan26_100x_cp190_rep1_3R4_E-F-D_Position009_8_cmle.ics	65	1	0	2.3826	0.46141264688247224	1.0	0.2649102626579041	2.453854945420179	0.5111061164683457	0.6825409860865581	0.5104404842690364	0.2993356644867933	0.7401790607638798	0.9872149315040804	450.0	8.605342251807953	462.0	1.0652447931576776
815	Jan26_100x_cp190_rep1_3R4_E-F-D_Position009_8_cmle.ics	66	1	0	1.9493999999999998	0.0	1.0	0.3123609512005109	2.6466828475726296	0.2637271932758602	0.4688123779415414	0.23039781616512553	0.025690270929316687	0.9101233882297658	0.9912810894776192	368.0	7.053693349553106	371.0	0.8554238490508626
816	Jan26_100x_cp190_rep1_3R4_E-F-D_Position009_8_cmle.ics	67	1	0	1.2995999999999999	2.3825999999999996	1.0	0.17845846588990505	1.957196988031225	0.9888864962526064	0.9939915650817494	0.9806248982400118	0.9425259586447408	0.37664006932866645	0.8507345229499553	196.0	3.4907509113154624	109.0	0.25132398799607547
817	Jan26_100x_cp190_rep1_3R4_E-F-D_Position009_8_cmle.ics	67	2	0	1.083	0.0	1.0	0.2853860083053709	2.390920585456924	0.18916590948481873	0.3384313993245763	0.1799274155851659	0.024729646689320848	0.9143363707502429	1.0029471444391358	154.0	2.92663124263688	96.0	0.22134956740938755
818	Jan26_100x_cp190_rep1_3R4_E-F-D_Position009_8_cmle.ics	67	3	0	0.8664	0.9755754663213545	1.0	0.1588153504649197	1.7086426583255898	0.6291682204213257	0.7057468789226834	0.6291682204213257	0.5530885141203473	0.6475314852878271	0.7406516566688653	126.0	2.230679729365419	53.0	0.12220340700726606
819	Jan26_100x_cp190_rep1_3R4_E-F-D_Position009_8_cmle.ics	68	1	0	1.9493999999999998	0.42540144110901373	1.0	0.3086473646699467	2.4385747680614354	0.5343794116966373	0.6962380522576315	0.5267652572380754	0.31042143997778243	0.7353625250179998	0.9835797146278344	352.0	6.696130054267275	345.0	0.7954750078774867
820	Jan26_100x_cp190_rep1_3R4_E-F-D_Position009_8_cmle.ics	70	1	0	2.8158	0.0	1.0	0.16120124612970302	2.355882096761926	0.16012519499019406	0.34089301747011824	0.1417622599300794	0.02393300864226635	0.9386869369463331	0.827207175112905	484.0	9.41197475197119	402.0	0.9269013135268106
821	Jan26_100x_cp190_rep1_3R4_E-F-D_Position009_8_cmle.ics	71	1	0	2.166	0.9077480443748005	1.0	0.29601755722322454	2.6935349484874633	0.6627416890574785	0.7817203168080361	0.6583074302372548	0.5136979084347505	0.6898859739028749	0.9874415810142215	428.0	8.207313716151608	453.0	1.0444932712130475
822	Jan26_100x_cp190_rep1_3R4_E-F-D_Position009_8_cmle.ics	72	1	0	1.9493999999999998	1.4245214444092165	1.0	0.2809763288805817	2.672085856874363	0.8004867708909331	0.8828000636739892	0.7959206756145378	0.7113201461150488	0.6157414502080713	0.9863816706706386	322.0	6.166130368648863	288.0	0.6640487022281627
823	Jan26_100x_cp190_rep1_3R4_E-F-D_Position009_8_cmle.ics	72	2	0	1.5162	0.5556144027286182	1.0	0.3138940612113712	2.6476948095324233	0.5068910336969453	0.6458113406725984	0.49992878567000115	0.3653944436066288	0.7922776471780126	0.9944653762180931	236.0	4.525090642572559	191.0	0.4403934101582607
824	Jan26_100x_cp190_rep1_3R4_E-F-D_Position010_9_cmle.ics	1	1	0	1.7328	0.8318234787411565	1.0	0.2957787772981517	2.3359838485254394	0.609818878240017	0.734793301850503	0.6082310959789824	0.488414918605698	0.7047467652850853	0.9771980656992818	318.0	6.029929047146567	290.0	0.6686601515491917
825	Jan26_100x_cp190_rep1_3R4_E-F-D_Position010_9_cmle.ics	1	2	0	0.8664	1.7430385742657564	1.0	0.191042796502082	2.2548687048666043	0.8339744481638198	0.8804375404106954	0.8339744481638198	0.7852012964160316	0.5314214409822546	0.8740788593929886	148.0	2.6521135138621745	74.0	0.17062362487806956
826	Jan26_100x_cp190_rep1_3R4_E-F-D_Position010_9_cmle.ics	1	3	0	1.2995999999999999	0.23070632344123612	1.0	0.28876307284321046	2.5507167406663105	0.3035733285317925	0.41600304461340776	0.3041748852131639	0.17413633647888824	0.8611041381018592	0.9993359243163087	170.0	3.2607892890822887	112.0	0.25824116197761887
827	Jan26_100x_cp190_rep1_3R4_E-F-D_Position010_9_cmle.ics	2	1	0	1.9493999999999998	0.9733510449106972	1.0	0.2751478243049868	2.278013190038266	0.6752558264580848	0.7873321795238015	0.6752558264580848	0.534431552769983	0.6110471519361099	0.9889061383114092	328.0	6.300216604381049	293.0	0.675577325530735
828	Jan26_100x_cp190_rep1_3R4_E-F-D_Position010_9_cmle.ics	2	2	0	1.5162	2.708221035610169	1.0	0.2739812405626786	2.731314541472089	0.9879606136474384	0.9989897165325223	0.9878934014417018	0.9632433249878178	0.20018085428839774	0.9861401474471481	240.0	4.614481466394017	183.0	0.42194761287414506
829	Jan26_100x_cp190_rep1_3R4_E-F-D_Position010_9_cmle.ics	4	1	0	2.3826	0.3720027687491155	1.0	0.23080918948787088	2.00040011614923	0.49262670062956304	0.6742107034238348	0.49262670062956304	0.2137660478944992	0.780774382408923	0.912061272914583	638.0	11.964122013161381	728.0	1.6785675528545225
830	Jan26_100x_cp190_rep1_3R4_E-F-D_Position010_9_cmle.ics	4	2	0	1.7328	1.91474365959324	1.0	0.28204731779947145	2.596734582055387	0.7886448633958921	0.8517236311902064	0.7886129166915141	0.7326337715001321	0.622030240347881	0.9943660004501561	242.0	4.635771629464327	188.0	0.4334762361767174
831	Jan26_100x_cp190_rep1_3R4_E-F-D_Position010_9_cmle.ics	5	1	0	1.9493999999999998	0.9479040472602467	1.0	0.2955104101394197	2.2153839848432813	0.7017535726778121	0.8273441022896324	0.6966205481126231	0.5058241707299599	0.6493387253588767	0.9853583771640091	442.0	8.356344857643775	475.0	1.0952192137443655
832	Jan26_100x_cp190_rep1_3R4_E-F-D_Position010_9_cmle.ics	6	1	0	2.166	0.7748934119142009	1.0	0.28951901624650994	2.4240220455933086	0.6291034971369125	0.7882974382429566	0.6293366694916395	0.45219069911349663	0.662051624868928	0.9867458012566876	428.0	8.160503218470772	448.0	1.0329646479104755
833	Jan26_100x_cp190_rep1_3R4_E-F-D_Position010_9_cmle.ics	7	1	0	2.166	0.0	1.0	0.16741943865057082	3.620691592254226	0.3122874378346173	0.6085463437238823	0.3020099795609324	0.030575852110519913	0.8387333841920049	0.8692074285220653	310.0	5.804336901822815	210.0	0.48420217870803534
834	Jan26_100x_cp190_rep1_3R4_E-F-D_Position010_9_cmle.ics	8	1	0	2.166	1.0841098665386142	1.0	0.2732256315368466	3.1081733148529316	0.6904142620469865	0.7991501452256794	0.6926232099723039	0.5842477562737916	0.58764035781242	0.9816990480302343	322.0	6.25975136401054	284.0	0.654825803586105
835	Jan26_100x_cp190_rep1_3R4_E-F-D_Position010_9_cmle.ics	8	2	0	1.083	2.494205855656181	1.0	0.23256944798819834	2.002114288379936	0.9633457973079501	0.9846933398533831	0.9626165072486373	0.9256714316427574	0.3266930910266645	0.9129184226416484	210.0	3.756808297009724	138.0	0.3181900031509946
836	Jan26_100x_cp190_rep1_3R4_E-F-D_Position010_9_cmle.ics	10	1	0	2.5991999999999997	0.0	1.0	0.1744903020091931	2.4278610385671513	0.1645906496927129	0.40592076382791925	0.14577480245829674	0.024791483757682177	0.936523364768417	0.8292082509597625	442.0	8.520181599526717	365.0	0.8415895010877756
837	Jan26_100x_cp190_rep1_3R4_E-F-D_Position010_9_cmle.ics	11	1	0	2.3826	0.72222503087512	1.0	0.3013008951951317	2.8128582885783557	0.5939369249819504	0.7321711632859672	0.5923800150850855	0.4107559886579517	0.7314403953690357	0.9888263668382078	452.0	8.767063907920777	496.0	1.143639431615169
838	Jan26_100x_cp190_rep1_3R4_E-F-D_Position010_9_cmle.ics	13	1	0	1.5162	0.8508028822180275	1.0	0.24865777720505636	1.5231017422289919	0.7426602895794292	0.8614288777631713	0.7370197372714644	0.5933348250496462	0.5475963826880147	0.970769959348367	276.0	5.184946392382941	215.0	0.4957308020106076
839	Jan26_100x_cp190_rep1_3R4_E-F-D_Position010_9_cmle.ics	14	1	0	2.8158	0.9512265400461283	1.0	0.28389333781462683	2.9662172091346664	0.6167603181019635	0.7655099612813738	0.6167603181019635	0.42954302058926647	0.767362551356893	0.9718381329536486	668.0	12.915416177907383	865.0	1.9944518313450028
840	Jan26_100x_cp190_rep1_3R4_E-F-D_Position010_9_cmle.ics	14	2	0	1.5162	1.449626260897894	1.0	0.2692282072273381	2.6025691922811354	0.684601251793682	0.7422921963097566	0.683792777759684	0.6086037346902414	0.6955797586379653	0.9716403051338206	200.0	3.837599472381538	138.0	0.3181900031509946
841	Jan26_100x_cp190_rep1_3R4_E-F-D_Position010_9_cmle.ics	15	1	0	2.5991999999999997	0.744005537498231	1.0	0.2901322028675661	1.8362501529946895	0.5251801507597265	0.6924395958759865	0.5217980802600465	0.35896076237775293	0.8035372270103456	0.9654536754095089	694.0	13.028351555938453	926.0	2.135101035636384
842	Jan26_100x_cp190_rep1_3R4_E-F-D_Position010_9_cmle.ics	16	1	0	2.3826	0.2918229810711206	1.0	0.30687006983468396	2.8659508625477756	0.41638652519522357	0.5910941275344048	0.4117291732324824	0.189283713275204	0.836318574854839	0.9883893065453215	426.0	8.256239299602559	458.0	1.0560218945156201
843	Jan26_100x_cp190_rep1_3R4_E-F-D_Position010_9_cmle.ics	17	1	0	1.7328	0.5556144027286182	1.0	0.2684931221462868	2.7247251443017784	0.612018926840482	0.7629355759468209	0.6111760311105151	0.43872243826746615	0.675044677871683	0.9815422734997555	264.0	5.080610662801506	209.0	0.4818964540475209
844	Jan26_100x_cp190_rep1_3R4_E-F-D_Position010_9_cmle.ics	18	1	0	2.3826	0.0	1.0	0.19554884482287294	1.3346235612724995	0.4336542911648173	0.694307419657068	0.43173757464244994	0.015746876022982536	0.8343331629560251	0.8462750618182261	768.0	14.565055552433368	885.0	2.0405663245552916
845	Jan26_100x_cp190_rep1_3R4_E-F-D_Position010_9_cmle.ics	19	1	0	1.9493999999999998	0.5158750220536572	1.0	0.29245626818193005	2.2955408295788495	0.540298006899195	0.7169006324262169	0.5377683020314297	0.32458077807589114	0.7559411086129265	0.9845896085601957	406.0	7.668853687452757	416.0	0.9591814587740128
846	Jan26_100x_cp190_rep1_3R4_E-F-D_Position010_9_cmle.ics	20	1	0	2.3826	0.0	1.0	0.2764695626468679	2.749292483593645	0.18908323760854553	0.4016909081073857	0.17877359841409748	0.0190076017679122	0.9257038756300927	0.9785933112673899	488.0	9.407744580430956	533.0	1.2289512440542039
847	Jan26_100x_cp190_rep1_3R4_E-F-D_Position010_9_cmle.ics	20	2	0	1.2995999999999999	0.72222503087512	1.0	0.29064899138885836	2.70674070239225	0.48502079428769623	0.5604434417648575	0.47891774244357543	0.3888499979317082	0.7703319700979577	0.9986185582704291	152.0	2.905341079566571	95.0	0.21904384274887315
848	Jan26_100x_cp190_rep1_3R4_E-F-D_Position010_9_cmle.ics	22	1	0	2.3826	0.9018655279647406	1.0	0.3058204404100063	2.8580596833349987	0.6719166464744366	0.7913760821199639	0.6703130162786087	0.5040531312641805	0.6563020200088145	0.9915700498249285	424.0	8.164733390010992	454.0	1.0467989958735622
849	Jan26_100x_cp190_rep1_3R4_E-F-D_Position010_9_cmle.ics	23	1	0	2.5991999999999997	1.5338067085748235	1.0	0.2966341980854378	2.4189142877076697	0.7448372071906606	0.852043964480068	0.7463581338621839	0.6242403105414458	0.6290391465931766	0.9705213684662203	606.0	11.553263657515169	764.0	1.761573640633043
850	Jan26_100x_cp190_rep1_3R4_E-F-D_Position010_9_cmle.ics	23	2	0	1.9493999999999998	0.0	1.0	0.143903240170027	2.689130937188597	0.04461453692219748	0.1472306546175705	0.04461453692219748	0.014723271829012346	0.9773630158976117	0.8996562862513685	250.0	5.048605765511442	141.0	0.325107177132538
851	Jan26_100x_cp190_rep1_3R4_E-F-D_Position010_9_cmle.ics	24	1	0	1.9493999999999998	0.8508028822180275	1.0	0.2688865684580721	2.8958699415988574	0.7091123325364554	0.8091136947208544	0.7079136102654217	0.5530162168052689	0.6094172588357543	0.9657716880427925	306.0	5.855377571043873	261.0	0.6017941363942725
852	Jan26_100x_cp190_rep1_3R4_E-F-D_Position010_9_cmle.ics	25	1	0	1.7328	0.0	1.0	0.22339885897971506	2.7177356382676705	0.1445739257101238	0.3489452671899868	0.15761646570095222	0.036740309136521807	0.9423609560442594	0.9459290857425625	226.0	4.371829329540176	151.0	0.3481644237376825
853	Jan26_100x_cp190_rep1_3R4_E-F-D_Position010_9_cmle.ics	26	1	0	1.7328	0.46141264688247224	1.0	0.30168015357020267	2.3173021647390883	0.5336862874054588	0.6938638605721802	0.5266754357119369	0.33255179217362707	0.7253957713714714	0.9875889091417692	326.0	6.161900197108643	304.0	0.700940296796394
854	Jan26_100x_cp190_rep1_3R4_E-F-D_Position010_9_cmle.ics	27	1	0	1.7328	0.41270001764292574	1.0	0.30507921702209245	2.4501599821298545	0.49264318387824363	0.6441061152216531	0.49264318387824363	0.2914822192710639	0.7614852862875182	0.9882749886228716	352.0	6.719535303107696	343.0	0.7908635585564577
855	Jan26_100x_cp190_rep1_3R4_E-F-D_Position010_9_cmle.ics	30	1	0	1.9493999999999998	0.5963412819178956	1.0	0.3227283716163265	2.2859869327265665	0.5782859808212036	0.7305914148134938	0.5782996995596285	0.38599499723338776	0.7032528102432816	0.9899622389435826	406.0	7.692258936293174	437.0	1.0076016766448164
856	Jan26_100x_cp190_rep1_3R4_E-F-D_Position010_9_cmle.ics	31	1	0	1.5162	0.0	1.0	0.22131237919197785	2.388731724961924	0.08537301242949388	0.3054711892669066	0.12130029010659929	0.030703657384956996	0.9343463709657392	0.898635984128275	202.0	3.9291053819731063	127.0	0.29282703188533565
857	Jan26_100x_cp190_rep1_3R4_E-F-D_Position010_9_cmle.ics	31	2	0	1.2995999999999999	1.5627088357751586	1.0	0.16002639083498355	2.9818811074391767	0.8962847638736462	0.9288303004007045	0.8962847638736462	0.825948801715117	0.370264309777178	0.850772259709848	144.0	2.749964680764076	65.0	0.14987210293343953
858	Jan26_100x_cp190_rep1_3R4_E-F-D_Position010_9_cmle.ics	32	1	0	1.9493999999999998	0.20635000882146287	1.0	0.2813538941383231	2.4155190807519977	0.4069185922122379	0.6174983953786907	0.40800171159606335	0.16354768399657682	0.8012463934409315	0.9781128580613979	330.0	6.274696269770518	299.0	0.6894116734938217
859	Jan26_100x_cp190_rep1_3R4_E-F-D_Position010_9_cmle.ics	34	1	0	1.2995999999999999	0.7817319754002556	1.0	0.30093769536986004	3.049260586222714	0.5774260713947705	0.6654520894456538	0.5774260713947705	0.47207189379404096	0.7202595151734521	0.987086730616551	146.0	2.841470590355645	91.0	0.20982094410681532
860	Jan26_100x_cp190_rep1_3R4_E-F-D_Position010_9_cmle.ics	34	2	0	1.7328	0.0	1.0	0.3060185839376632	2.4032187537649836	0.20011701239815188	0.4001157218202311	0.19846937458593958	0.022000051623116832	0.9241561082646711	0.9915209784908636	328.0	6.230000857859789	309.0	0.7124689200989662
861	Jan26_100x_cp190_rep1_3R4_E-F-D_Position010_9_cmle.ics	35	1	0	3.2489999999999997	0.2166	1.0	0.29170171809006956	3.1855804022916	0.7857953013295677	0.9692587644633458	0.7857953013295677	0.1919917167047141	0.5899777192616533	0.9598130109752836	716.0	13.894485068403222	973.0	2.2434700946805637
862	Jan26_100x_cp190_rep1_3R4_E-F-D_Position010_9_cmle.ics	36	1	0	2.166	0.3720027687491155	1.0	0.3226919879677456	2.8271824143602786	0.498395083633079	0.6734620223559205	0.4850113715179767	0.25270980853912284	0.8216780913344148	0.9941631792143731	440.0	8.475486187615976	493.0	1.1367222576336258
863	Jan26_100x_cp190_rep1_3R4_E-F-D_Position010_9_cmle.ics	37	1	0	2.166	0.20635000882146287	1.0	0.3019647186626676	2.406812817123282	0.38333883782289396	0.5827380444342188	0.38333883782289396	0.1439325062992389	0.8669743185207702	0.9841922598955449	478.0	9.137457023196468	540.0	1.245091316677805
864	Jan26_100x_cp190_rep1_3R4_E-F-D_Position010_9_cmle.ics	38	1	0	1.9493999999999998	0.0	1.0	0.09279636864987212	1.741710204888144	0.15170330427252868	0.3295662527306004	0.09626473540235767	0.03486312557810009	0.9680667083862062	0.7062927998317452	288.0	5.523334610368568	140.0	0.3228014524720236
865	Jan26_100x_cp190_rep1_3R4_E-F-D_Position010_9_cmle.ics	39	1	0	2.166	0.5158750220536572	1.0	0.31715956691975267	2.6158968497538986	0.5041948235340106	0.665278978974577	0.5041948235340106	0.3339172371333499	0.7782265363231753	0.9893259016207915	392.0	7.496417297120173	411.0	0.9476528354714405
866	Jan26_100x_cp190_rep1_3R4_E-F-D_Position010_9_cmle.ics	40	1	0	1.7328	0.0	1.0	0.23520531819001436	2.496017063084292	0.1465923749850947	0.28594889917505883	0.09679237715313987	0.033799824388340255	0.9431806579007974	0.9540668268217072	228.0	4.486740487972164	157.0	0.3619987717007692
867	Jan26_100x_cp190_rep1_3R4_E-F-D_Position010_9_cmle.ics	41	1	0	1.7328	1.3625635475001732	1.0	0.2666233797576278	2.8121599674739852	0.9101455000329186	0.9640200144841662	0.9061821054710646	0.8328461386529725	0.43101438482121823	0.9820456205901372	214.0	4.1036568580758	152.0	0.350470148398197
868	Jan26_100x_cp190_rep1_3R4_E-F-D_Position010_9_cmle.ics	42	1	0	1.9493999999999998	0.0	1.0	0.2837955300109585	2.0352701849815484	0.19756392281685634	0.4790853553279189	0.2093022276675382	0.02169354940571674	0.9044202853975557	0.9760320767654633	448.0	8.420215346854704	475.0	1.0952192137443655
869	Jan26_100x_cp190_rep1_3R4_E-F-D_Position010_9_cmle.ics	43	1	0	2.166	0.639412489864916	1.0	0.29151934279076247	2.4447965170962815	0.5963570144172916	0.7312577496945877	0.5888486756315287	0.3971526878571723	0.6985980348607028	0.9875866836179246	420.0	7.9583163219874375	437.0	1.0076016766448164
870	Jan26_100x_cp190_rep1_3R4_E-F-D_Position010_9_cmle.ics	44	1	0	1.5162	0.1459114905355603	1.0	0.2882878852715724	2.63523081329863	0.343915729810267	0.52418287714765	0.343915729810267	0.16059055815455786	0.8322174273043911	0.9984131125742213	222.0	4.259033256878297	167.0	0.3850560183059138
871	Jan26_100x_cp190_rep1_3R4_E-F-D_Position010_9_cmle.ics	45	1	0	1.5162	0.0	1.0	0.08951679979382028	1.4638815066983697	0.09961193779837517	0.2747982914095871	0.09961193779837517	0.03684497054635808	0.9562233936006574	0.7602504508879427	276.0	5.044514899340417	129.0	0.29743848120636457
872	Jan26_100x_cp190_rep1_3R4_E-F-D_Position010_9_cmle.ics	47	1	0	2.3826	0.0	1.0	0.11703763513399287	1.711190545307791	0.13404516046855852	0.4015073986393004	0.13404516046855852	0.021666659346354703	0.9385694801020547	0.7932783815504765	584.0	11.085019375337573	454.0	1.0467989958735622
873	Jan26_100x_cp190_rep1_3R4_E-F-D_Position010_9_cmle.ics	50	1	0	1.9493999999999998	0.0	1.0	0.2771796918450403	2.3313604138314155	0.25539416623327693	0.4971969582185021	0.21681087965143184	0.021695420538167642	0.8944967193930763	0.954728317161462	412.0	7.685913678982849	414.0	0.954570009452984
874	Jan26_100x_cp190_rep1_3R4_E-F-D_Position010_9_cmle.ics	50	2	0	1.5162	0.9755754663213545	1.0	0.13175703999812874	3.225177838744526	0.6001253076384424	0.6747161126785941	0.6000434072211598	0.5284378723909599	0.6896554415858135	0.7084061498737904	166.0	3.0777774698991527	73.0	0.16831790021755516
875	Jan26_100x_cp190_rep1_3R4_E-F-D_Position010_9_cmle.ics	51	1	0	1.5162	0.815064591942846	1.0	0.2736563332129492	2.3693300814778224	0.7224021222963851	0.8313303059769833	0.7173040793784164	0.5666333091018948	0.5813666814231574	0.9791221395036689	264.0	4.940179169758986	211.0	0.48650790336854977
876	Jan26_100x_cp190_rep1_3R4_E-F-D_Position010_9_cmle.ics	52	1	0	2.8158	0.0	1.0	0.14404013526897713	2.2861850395609364	0.14697042925631496	0.3530351260214767	0.14567049425306514	0.024745984922976073	0.9490269254231327	0.8155652493751757	466.0	9.056526542455462	359.0	0.827755153124689
877	Jan26_100x_cp190_rep1_3R4_E-F-D_Position010_9_cmle.ics	53	1	0	1.2995999999999999	0.9733510449106972	1.0	0.2949886840383556	2.4813654346497818	0.6890452945850835	0.7824611193097968	0.6891985469406289	0.5644284254739471	0.589652055420958	0.9959898132928074	194.0	3.6801079878089324	138.0	0.3181900031509946
878	Jan26_100x_cp190_rep1_3R4_E-F-D_Position010_9_cmle.ics	53	2	0	1.5162	2.2501354588336984	1.0	0.320634284231174	2.179274463765314	0.9623339766148258	0.9881513225110682	0.9615733908502667	0.9184186627312976	0.2516536640995988	0.9956021059983792	252.0	4.765627693656292	213.0	0.4911193526895787
879	Jan26_100x_cp190_rep1_3R4_E-F-D_Position010_9_cmle.ics	54	1	0	2.8158	0.0	1.0	0.24503779866596181	2.5606834128714233	0.22701662181128088	0.43967309606459176	0.21975435724537296	0.01610259224073625	0.9349847567270279	0.9416861833778738	694.0	13.379430288544766	851.0	1.9621716860978002
880	Jan26_100x_cp190_rep1_3R4_E-F-D_Position010_9_cmle.ics	55	1	0	1.9493999999999998	0.9971598751598192	1.0	0.2961951954125227	2.7592730165944084	0.672692625442302	0.7919641326204542	0.6708727573145449	0.5556228859133634	0.6476236503398767	0.9989189057035205	328.0	6.300216604381049	304.0	0.700940296796394
881	Jan26_100x_cp190_rep1_3R4_E-F-D_Position010_9_cmle.ics	55	2	0	1.2995999999999999	0.5963412819178956	1.0	0.2693026791219427	2.4930684235834395	0.4786915654762833	0.5751406793135161	0.4786915654762833	0.372266300874472	0.7991290446495165	0.9956865125551513	174.0	3.326774864063326	112.0	0.25824116197761887
882	Jan26_100x_cp190_rep1_3R4_E-F-D_Position010_9_cmle.ics	55	3	0	1.2995999999999999	1.0161559471409798	1.0	0.2802993217799496	2.545576611400199	0.6591235016289184	0.7355657568625006	0.6590143874799308	0.5624639533614951	0.640043330660284	0.9894685679794772	156.0	2.9713266545476085	97.0	0.22365529206990203
883	Jan26_100x_cp190_rep1_3R4_E-F-D_Position010_9_cmle.ics	56	1	0	1.9493999999999998	1.0161559471409798	1.0	0.2944250235353475	2.7128132386220427	0.7489803845406875	0.844689367946311	0.7489803845406875	0.598746250620401	0.5617323950334925	0.9878366839213939	376.0	7.1622592506747615	372.0	0.8577295737113769
884	Jan26_100x_cp190_rep1_3R4_E-F-D_Position010_9_cmle.ics	57	1	0	3.0324	1.2995999999999999	1.0	0.29266275246796025	3.138292772525793	0.932522778436489	0.9761707742287977	0.9034656776173948	0.6160991799989571	0.455551382620004	0.9667110497386974	650.0	12.676994212593764	843.0	1.9437258888136848
885	Jan26_100x_cp190_rep1_3R4_E-F-D_Position010_9_cmle.ics	58	1	0	2.8158	1.5162	1.0	0.2876202454024892	2.7589153263388884	0.9178854088420044	0.9702091294076662	0.8952306302187095	0.6664609120698477	0.4683223630520493	0.9568481119142904	692.0	13.241113881272355	918.0	2.1166552383522688
886	Jan26_100x_cp190_rep1_3R4_E-F-D_Position010_9_cmle.ics	60	1	0	1.7328	1.3570553067512467	1.0	0.2977237353512029	2.469532085620158	0.8418027588393848	0.9217569103112944	0.8403559537022356	0.7340422017863749	0.45930170867586534	0.9921094983701192	326.0	6.208710694789483	302.0	0.696328847475365
887	Jan26_100x_cp190_rep1_3R4_E-F-D_Position010_9_cmle.ics	61	1	0	1.9493999999999998	1.3625635475001732	1.0	0.3225459683755379	2.6514363697422447	0.8198949628475803	0.9135048519165596	0.8181636390426674	0.6892352705917023	0.4790297710084308	0.9966256133722476	368.0	7.053693349553106	377.0	0.8692581970139491
888	Jan26_100x_cp190_rep1_3R4_E-F-D_Position010_9_cmle.ics	62	1	0	1.9493999999999998	0.3720027687491155	1.0	0.24192471678447375	2.2912330948965205	0.4819196165124788	0.6607011539124987	0.47545552761309884	0.2662578190962986	0.8058040592986676	0.96132364584006	308.0	5.92347823179502	250.0	0.5764311651286135
889	Jan26_100x_cp190_rep1_3R4_E-F-D_Position010_9_cmle.ics	62	2	0	1.7328	0.10317500441073144	1.0	0.30159289474462014	2.675589376702803	0.2730714408926253	0.4332324076007517	0.27483726293044747	0.07632300471188502	0.8921736149106954	1.001104780952028	240.0	4.591076217553597	192.0	0.4426991348187751
890	Jan26_100x_cp190_rep1_3R4_E-F-D_Position010_9_cmle.ics	63	1	0	2.3826	0.8664	1.0	0.29128925623900903	3.105293679504357	0.8973796862733481	0.9847234771617465	0.8917114741795165	0.5519865898396804	0.5194516552599583	0.9948211865822281	400.0	7.768819940124765	406.0	0.9361242121688684
891	Jan26_100x_cp190_rep1_3R4_E-F-D_Position010_9_cmle.ics	65	1	0	2.5991999999999997	1.083	1.0	0.2945543812749052	3.176175219671532	0.937883816947506	0.9976484284948786	0.9357982428749311	0.613461397604481	0.4723483334566366	0.980187276965791	470.0	9.122512117436495	520.0	1.1989768234675162
892	Jan26_100x_cp190_rep1_3R4_E-F-D_Position010_9_cmle.ics	66	1	0	2.166	0.1459114905355603	1.0	0.29606632337495437	2.793973868999094	0.33021666202928374	0.5430331634126239	0.3404539035389356	0.1393262320126417	0.8396933351151306	0.9952811601687714	382.0	7.319750735247367	382.0	0.8807868203165214
893	Jan26_100x_cp190_rep1_3R4_E-F-D_Position010_9_cmle.ics	67	1	0	1.9493999999999998	1.5162	1.0	0.1553409183780131	2.4991541590568644	0.8909574053986724	0.9790517290595141	0.890038769546962	0.6965582295759224	0.4790708922233811	0.8217486586474386	420.0	7.700858584742827	319.0	0.7355261667041109
894	Jan26_100x_cp190_rep1_3R4_E-F-D_Position010_9_cmle.ics	67	2	0	1.9493999999999998	0.6190500264643886	1.0	0.27757365272465834	3.0433933713064634	0.4717480550351106	0.5981461201907856	0.47030263082775836	0.3416559838486171	0.7834524970283352	0.9859949229686622	302.0	5.836202493743672	260.0	0.5994884117337581
895	Jan26_100x_cp190_rep1_3R4_E-F-D_Position010_9_cmle.ics	67	3	0	1.5162	2.8158	1.0	0.18770070419253146	3.1357229725266835	0.9824031929083388	0.9910186477887865	0.9751864519376988	0.930554762633838	0.24677203475499446	0.8808482923800345	162.0	3.082007641439374	84.0	0.1936808714832141
896	Jan26_100x_cp190_rep1_3R4_E-F-D_Position010_9_cmle.ics	67	4	0	1.2995999999999999	2.8158	1.0	0.21846597962534536	2.5684823047032563	0.973582731722001	0.9845311064631481	0.9699211633978109	0.930554762633838	0.27825966923696305	0.8850906058113329	166.0	3.147993216420412	94.0	0.2167381180883587
897	Jan26_100x_cp190_rep1_3R4_E-F-D_Position010_9_cmle.ics	68	1	0	2.166	1.4199491695140265	1.0	0.2924811048428378	2.6212039317283953	0.8111375606013045	0.8921710962296397	0.8099037354818458	0.6968801227721391	0.5482552509300975	0.9846348019190483	368.0	7.006882851872268	359.0	0.827755153124689
898	Jan26_100x_cp190_rep1_3R4_E-F-D_Position010_9_cmle.ics	68	2	0	1.5162	0.0	1.0	0.1765150247943706	2.7059230976498507	0.06210107774406194	0.1786779324055666	0.06210107774406194	0.02207369816190576	0.9739433270906163	0.9121786088863418	182.0	3.5991775070679197	97.0	0.22365529206990203
899	Jan26_100x_cp190_rep1_3R4_E-F-D_Position010_9_cmle.ics	69	1	0	2.166	0.0	1.0	0.26526271843501403	2.7923072710102934	0.2117147052833546	0.45160408605147223	0.2117147052833546	0.024358740741534733	0.9088152023080474	0.9874130390287782	390.0	7.498532382890282	373.0	0.8600352983718913
900	Jan26_100x_cp190_rep1_3R4_E-F-D_Position010_9_cmle.ics	70	1	0	2.3826	1.1368333649278028	1.0	0.26698110779421963	2.4971814001066037	0.741177170490424	0.8626910639238167	0.7388017524550944	0.5895987285776813	0.5928795790678085	0.9851022949796301	454.0	8.694733075629406	470.0	1.0836905904417933
901	Jan26_100x_cp190_rep1_3R4_E-F-D_Position010_9_cmle.ics	71	1	0	2.3826	0.9512265400461283	1.0	0.28779618829624576	2.9590026307477677	0.678881392362337	0.8036267841970289	0.6772208621565942	0.520269719766129	0.610301030332712	0.9773336022912887	470.0	9.07570161975565	514.0	1.1851424755044293
902	Jan26_100x_cp190_rep1_3R4_E-F-D_Position010_9_cmle.ics	72	1	0	1.9493999999999998	1.0987399361686254	1.0	0.2729796416387951	2.377292882104163	0.7307061893702679	0.8361146462120499	0.7307061893702679	0.6009468018203157	0.5913525923068702	0.9839715430545513	356.0	6.7621156292483136	330.0	0.7608891379697698
903	Jan26_100x_cp190_rep1_3R4_E-F-D_Position010_9_cmle.ics	72	2	0	1.5162	0.0	1.0	0.1811524184556596	2.87968148474935	0.047399513724169694	0.16779982470301025	0.0654293538275652	0.02369480496971918	0.9786725796055032	0.931541860562771	152.0	3.0223673237686706	75.0	0.17292934953858405
904	Jan26_100x_cp190_rep1_3R4_E-F-D_Position010_9_cmle.ics	73	1	0	1.9493999999999998	1.074245800390238	1.0	0.2801835079249822	2.625972197119696	0.74845218859145	0.8581205266168035	0.7477581027580195	0.6119865847090115	0.6006595826610716	0.9683273959762071	374.0	7.117563838764036	360.0	0.8300608777852034
905	Jan26_100x_cp190_rep1_3R4_E-F-D_Position010_9_cmle.ics	74	1	0	2.166	0.32626801153583	1.0	0.2796353297644279	2.5952571823636394	0.46830254389972675	0.6540283440945492	0.4617897812987595	0.21064756945941054	0.8090229247279292	0.9726154834501872	420.0	8.051937317349116	428.0	0.9868501547001864
906	Jan26_100x_cp190_rep1_3R4_E-F-D_Position010_9_cmle.ics	75	1	0	2.3826	0.0	1.0	0.17333128728135683	2.719886366162362	0.16663557793943917	0.3004725486538581	0.08544958740817722	0.031075403487266947	0.9451499697095943	0.912544092226792	318.0	6.4278182774336985	222.0	0.5118708746342088
907	Jan26_100x_cp190_rep1_3R4_E-F-D_Position010_9_cmle.ics	76	1	0	1.5162	0.3720027687491155	1.0	0.2945485180884817	2.5746902571520165	0.49680851968008705	0.6910511061815277	0.49680851968008705	0.3086216714687609	0.7773314358233149	0.9741220111460765	276.0	5.20835164122336	234.0	0.5395395705603823
908	Jan26_100x_cp190_rep1_3R4_E-F-D_Position010_9_cmle.ics	77	1	0	1.9493999999999998	0.8754689432133618	1.0	0.10169005956925621	1.7908672248652246	0.8092670677974132	0.9205903254844364	0.8031174491874733	0.5976500686975885	0.4851774182982716	0.604983464248905	274.0	4.999819487429689	136.0	0.31357855382996574
909	Jan26_100x_cp190_rep1_3R4_E-F-D_Position010_9_cmle.ics	77	2	0	1.2995999999999999	0.5595020986366908	1.0	0.23806494534141664	3.2117800438495365	0.5436016487421235	0.6579428625574454	0.5436016487421235	0.4223859383143033	0.7089330845060087	0.9092942862274499	140.0	2.7073843546234593	76.0	0.1752350741990985
910	Jan26_100x_cp190_rep1_3R4_E-F-D_Position010_9_cmle.ics	78	1	0	2.3826	1.1321417835580119	1.0	0.2967559742393314	2.8316099012499465	0.734106854880935	0.8420298657507278	0.733583261775609	0.5971725972312396	0.6058404104389924	0.9923721492724871	442.0	8.520181599526712	476.0	1.0975249384048802
911	Jan26_100x_cp190_rep1_3R4_E-F-D_Position010_9_cmle.ics	79	1	0	2.166	0.5556144027286182	1.0	0.28850802596466696	2.835108812475959	0.5368732961953301	0.6929398285330489	0.5387973608312592	0.3704772628501442	0.7356107678460393	0.9924343237543337	394.0	7.587923206711739	395.0	0.9107612409032094
912	Jan26_100x_cp190_rep1_3R4_E-F-D_Position010_9_cmle.ics	79	2	0	1.5162	1.2225574214657589	1.0	0.26520887130747955	2.786166689243318	0.7395322191932362	0.8147643317134843	0.7395322191932362	0.6506301607996523	0.6057811067708027	0.9870962229983299	178.0	3.4395709367252034	115.0	0.2651583359591622
913	Jan26_100x_cp190_rep1_3R4_E-F-D_Position010_9_cmle.ics	81	1	0	2.3826	1.9493999999999998	1.0	0.28519797650545425	2.0138363804291384	0.9247901765411172	0.9622679538595114	0.9160396080539133	0.7662297928639352	0.38599685363199115	0.9781311661496463	588.0	11.151004950318605	716.0	1.6508988569283491
914	Jan26_100x_cp190_rep1_3R4_E-F-D_Position010_9_cmle.ics	81	2	0	1.7328	0.0	1.0	0.28982670345553463	2.619165339681797	0.1344813329474511	0.3118297019059825	0.1344813329474511	0.0151413982717989	0.9466849084868347	0.9814955613072331	290.0	5.568030022279301	250.0	0.5764311651286135
915	Jan26_100x_cp190_rep1_3R4_E-F-D_Position010_9_cmle.ics	82	1	0	2.166	0.32626801153583	1.0	0.27564727476294054	2.126067536305527	0.4047328424617081	0.5826908690002757	0.4076308225380951	0.210062212072292	0.8060230209733976	0.967662374493	446.0	8.445735681465232	465.0	1.072161967139221
916	Jan26_100x_cp190_rep1_3R4_E-F-D_Position010_9_cmle.ics	83	1	0	1.9493999999999998	1.571514847577277	1.0	0.3007907859820015	2.5497476112932533	0.8606602857539187	0.9285081682085428	0.8587982970005442	0.7640582818485441	0.47592606683571087	0.9887827074971177	376.0	7.162259250674762	376.0	0.8669524723534348
917	Jan26_100x_cp190_rep1_3R4_E-F-D_Position011_10_cmle.ics	1	1	0	2.166	1.3570553067512467	1.0	0.2914651377292031	2.6532066129814376	0.8118073826038428	0.8940893326955274	0.8109901937335565	0.6984996611655904	0.518106341467262	0.9963527306032458	392.0	7.496417297120171	394.0	0.9084555162426948
918	Jan26_100x_cp190_rep1_3R4_E-F-D_Position011_10_cmle.ics	3	1	0	2.3826	2.6393594976528667	1.0	0.300944150393248	2.459523716865074	0.9748442586712752	0.9963747437803947	0.9721594791206142	0.9330854869177284	0.30329576176125783	0.9881755706924213	454.0	8.671327826788982	499.0	1.1505566055967125
919	Jan26_100x_cp190_rep1_3R4_E-F-D_Position011_10_cmle.ics	4	1	0	1.5162	0.5158750220536572	1.0	0.29237994306913556	2.342149868846278	0.600717484841482	0.7223487724626677	0.592849361196395	0.4280809481364102	0.6853858917278033	0.9975559961882048	234.0	4.45698998182141	182.0	0.41964188821363063
920	Jan26_100x_cp190_rep1_3R4_E-F-D_Position011_10_cmle.ics	5	1	0	1.083	0.7295574526778015	1.0	0.1951901233643035	1.938025091785207	0.639729438194957	0.73312435623971	0.638561545511318	0.49712487530312494	0.6716768658311614	0.8829571941583642	176.0	3.2310387829315363	97.0	0.22365529206990203
921	Jan26_100x_cp190_rep1_3R4_E-F-D_Position011_10_cmle.ics	5	2	0	1.5162	0.0	1.0	0.29973978350706604	3.0476125377376198	0.16688699827249207	0.33924443831661244	0.16688699827249207	0.029740711603500433	0.9283641401682046	0.9672608714503369	204.0	3.9503955450434156	150.0	0.3458586990771681
922	Jan26_100x_cp190_rep1_3R4_E-F-D_Position011_10_cmle.ics	6	1	0	2.166	0.20635000882146287	1.0	0.29402552608253474	2.6433984257745995	0.3923969910721258	0.5769519421813859	0.3778685893264617	0.16138499180093183	0.8186866617074574	0.9877754024684019	434.0	8.294589454202958	461.0	1.0629390684971634
923	Jan26_100x_cp190_rep1_3R4_E-F-D_Position011_10_cmle.ics	8	1	0	2.166	0.46141264688247224	1.0	0.28200555275545125	1.9868976020801359	0.4958418778250041	0.6705929936350928	0.4958418778250041	0.2869849356768302	0.7620221151509753	0.9832663785592752	504.0	9.50785013847217	565.0	1.3027344331906665
924	Jan26_100x_cp190_rep1_3R4_E-F-D_Position011_10_cmle.ics	9	1	0	1.9493999999999998	1.571514847577277	1.0	0.284945057022333	2.5738864207521504	0.8455419276456725	0.9166706019224082	0.8455419276456725	0.7463005018524322	0.4913363391854209	0.9876869997498102	358.0	6.853621538839882	340.0	0.7839463845749143
925	Jan26_100x_cp190_rep1_3R4_E-F-D_Position011_10_cmle.ics	9	2	0	1.2995999999999999	0.10317500441073144	1.0	0.2882305395200157	2.3347368124701777	0.29224640138749963	0.4393355284905361	0.27862469251342636	0.07548607563418434	0.8794805048910117	0.9922572905445577	184.0	3.5268466747765492	126.0	0.2905213072248212
926	Jan26_100x_cp190_rep1_3R4_E-F-D_Position011_10_cmle.ics	10	1	0	1.9493999999999998	1.5613211301812222	1.0	0.14424499362758358	1.069086639089287	0.854506124689432	0.9430468885422083	0.8521299185300746	0.7177262090483619	0.4744066814461856	0.833673922883153	622.0	11.910826952801024	554.0	1.2773714619250076
927	Jan26_100x_cp190_rep1_3R4_E-F-D_Position011_10_cmle.ics	13	1	0	2.166	1.7328	1.0	0.2884264799334253	2.8458743930663655	0.9669360109322084	0.9915730893391164	0.9549293961539224	0.825696136098073	0.40723624960683263	0.9908436905972849	400.0	7.698604193603506	404.0	0.9315127628478393
928	Jan26_100x_cp190_rep1_3R4_E-F-D_Position011_10_cmle.ics	15	1	0	1.5162	1.3880777203971526	1.0	0.2846721377975464	2.4882130371227222	0.8976323280949846	0.950245330617724	0.8953988936977805	0.8207871409725276	0.39854638435963585	0.9962671783881789	230.0	4.414409655680793	175.0	0.40350181559002946
929	Jan26_100x_cp190_rep1_3R4_E-F-D_Position011_10_cmle.ics	16	1	0	2.3826	0.0	1.0	0.2718357291298176	2.9260712438074252	0.17738771295818276	0.3902605138795123	0.1748818553671419	0.02123426392915293	0.9103825714686963	0.9772279554796691	450.0	8.74577374485047	468.0	1.0790791411207645
930	Jan26_100x_cp190_rep1_3R4_E-F-D_Position011_10_cmle.ics	17	1	0	2.3826	0.3720027687491155	1.0	0.2992111796622542	2.990078873400921	0.37972443433194286	0.5357264663723547	0.3774658166441282	0.22261455866324178	0.8617424410756636	0.9736360992889204	450.0	8.652152749488794	491.0	1.132110808312597
931	Jan26_100x_cp190_rep1_3R4_E-F-D_Position011_10_cmle.ics	17	2	0	2.166	2.166	1.0	0.2777589532648793	2.8123428535386883	0.9159946861666225	0.9495519732495713	0.9141749128869999	0.8402665979779766	0.5169904703835811	0.9842783332949055	366.0	7.055808435323217	347.0	0.8000864571985156
932	Jan26_100x_cp190_rep1_3R4_E-F-D_Position011_10_cmle.ics	20	1	0	2.3826	0.744005537498231	1.0	0.30730800864325697	2.6615781395477898	0.5923877983595982	0.7520236230147759	0.5894848401069026	0.4127326974472399	0.7398710787598752	0.9805200832954531	464.0	8.87139963750221	521.0	1.2012825481280305
933	Jan26_100x_cp190_rep1_3R4_E-F-D_Position011_10_cmle.ics	21	1	0	0.8664	1.321284742879191	1.0	0.16286016316209487	1.5968244391777828	0.9206401766004415	0.9902615044999151	0.9181949397181185	0.7575394803871625	0.34560492060721115	0.8721050035231034	250.0	4.393258797979683	150.0	0.3458586990771681
934	Jan26_100x_cp190_rep1_3R4_E-F-D_Position011_10_cmle.ics	21	2	0	0.8664	1.2944547249242173	1.0	0.27959054898357405	2.2791142553081563	0.8217184581422992	0.8848064187468161	0.8217184581422992	0.7536338937001189	0.5114472573082799	0.9887420378929107	122.0	2.2583151497460614	67.0	0.15448355225446841
935	Jan26_100x_cp190_rep1_3R4_E-F-D_Position011_10_cmle.ics	22	1	0	1.083	0.7610319551488771	1.0	0.3096022994467427	2.8415953824126126	0.6606117143029895	0.7541741165902239	0.6597997806051498	0.5373014433417118	0.662037784792342	1.0152858661632482	126.0	2.4413269689291988	74.0	0.17062362487806956
936	Jan26_100x_cp190_rep1_3R4_E-F-D_Position011_10_cmle.ics	22	2	0	1.5162	0.6016084874694266	1.0	0.26594939856407523	2.7407658879393177	0.5942318157083257	0.7024651689081219	0.5939986007100101	0.45668247346099694	0.6861086199516299	0.9812769448685217	190.0	3.6843381593491547	127.0	0.29282703188533565
937	Jan26_100x_cp190_rep1_3R4_E-F-D_Position011_10_cmle.ics	23	1	0	2.3826	0.72222503087512	1.0	0.2910287860266831	2.8739111858859263	0.5855749679458122	0.7403265425942954	0.5919944396237249	0.42939876272993754	0.6837246543103368	0.9907449780016245	438.0	8.477601273386096	465.0	1.072161967139221
938	Jan26_100x_cp190_rep1_3R4_E-F-D_Position011_10_cmle.ics	24	1	0	1.5162	1.0317500441073144	1.0	0.28885052979541337	2.310453274918214	0.6564720431580623	0.754073838201698	0.6523139697197466	0.5473513109224406	0.7308967963813627	0.9886138938448145	256.0	4.855018517477751	207.0	0.477285004726492
939	Jan26_100x_cp190_rep1_3R4_E-F-D_Position011_10_cmle.ics	24	2	0	2.166	1.6668432081858544	1.0	0.270419375049277	2.8148279373123057	0.8246833310500339	0.8915142718558041	0.8233059460820432	0.7487697952806052	0.50497890501698	0.9800713291953101	360.0	6.945127448431449	334.0	0.7701120366118276
940	Jan26_100x_cp190_rep1_3R4_E-F-D_Position011_10_cmle.ics	25	1	0	2.166	1.9963956842287418	1.0	0.30984417526179053	2.531914312504118	0.896338694556747	0.9555538466045586	0.896338694556747	0.8145122897990273	0.4157618774030398	0.9878264997944004	478.0	9.160862272036885	547.0	1.2612313893014064
941	Jan26_100x_cp190_rep1_3R4_E-F-D_Position011_10_cmle.ics	26	1	0	2.3826	0.32626801153583	1.0	0.32128656189389254	2.7941323845760357	0.41701219134847456	0.6076006405099326	0.41269571136827776	0.20851189739464077	0.8400896489467718	0.9873379914582845	456.0	8.762833736380554	519.0	1.1966710988070017
942	Jan26_100x_cp190_rep1_3R4_E-F-D_Position011_10_cmle.ics	27	1	0	1.7328	0.5963412819178956	1.0	0.2715745769787189	2.506362694355101	0.6064922352004247	0.7541768980621184	0.6022614149190337	0.43580352402442263	0.7185207626786484	0.9963127705546666	290.0	5.521219524598461	242.0	0.5579853678444979
943	Jan26_100x_cp190_rep1_3R4_E-F-D_Position011_10_cmle.ics	28	1	0	1.7328	0.10317500441073144	1.0	0.2854741715303351	2.6572091061292773	0.2986470842736702	0.4633453774404908	0.2986470842736702	0.07306758342200759	0.8614849181405188	0.9742273701570928	286.0	5.455233949617422	243.0	0.5602910925050123
944	Jan26_100x_cp190_rep1_3R4_E-F-D_Position011_10_cmle.ics	28	2	0	1.7328	0.4377344716066809	1.0	0.32026967718018184	2.5727300863911347	0.4641736534181488	0.591948377943303	0.4641736534181488	0.2767143363852867	0.76234723787518	0.9936160607200556	296.0	5.63190051149023	271.0	0.624851382999417
945	Jan26_100x_cp190_rep1_3R4_E-F-D_Position011_10_cmle.ics	31	1	0	2.166	1.7328	1.0	0.3093700600874429	2.5443647989839207	0.8789520704498254	0.9321394454822154	0.865342445091601	0.7909884091937486	0.5716467745383907	0.9873405014838048	460.0	8.782008813680749	516.0	1.1897539248254583
946	Jan26_100x_cp190_rep1_3R4_E-F-D_Position011_10_cmle.ics	34	1	0	1.7328	0.4377344716066809	1.0	0.31412963059327137	2.1062025700722624	0.5173831456840668	0.6790259297168202	0.5173831456840668	0.3058995792107358	0.7481223965307737	0.9848171770192461	356.0	6.762115629248314	354.0	0.8162265298221167
947	Jan26_100x_cp190_rep1_3R4_E-F-D_Position011_10_cmle.ics	39	1	0	3.0324	0.4332	1.0	0.23725569519297915	2.8917627362477614	0.8221873119227361	0.9054152035144087	0.7442788969609083	0.31635010449395073	0.6079127130607601	0.9222654060316122	696.0	13.283694207412967	841.0	1.9391144394926556
948	Jan26_100x_cp190_rep1_3R4_E-F-D_Position011_10_cmle.ics	40	1	0	1.9493999999999998	0.0	1.0	0.14230754451688077	2.4784856004154747	0.05971751719005574	0.1834142125132753	0.05971751719005574	0.02123853673284289	0.964223442116058	0.8925515987885434	258.0	5.203982164313935	147.0	0.33894152509562475
949	Jan26_100x_cp190_rep1_3R4_E-F-D_Position011_10_cmle.ics	40	2	0	2.166	0.5836459621422412	1.0	0.2882204508437432	2.684619835382489	0.5125582368855572	0.6610748920534267	0.512484592903821	0.3615279963410569	0.7618622690629931	0.9924986981249331	378.0	7.25376516026633	371.0	0.8554238490508626
950	Jan26_100x_cp190_rep1_3R4_E-F-D_Position011_10_cmle.ics	42	1	0	1.7328	0.20635000882146287	1.0	0.26068754842380487	2.6677461090762566	0.40057783663150875	0.5758966191000935	0.38509477817185084	0.19445962088731258	0.849963847432745	0.9878623159447758	270.0	5.214696898533691	213.0	0.4911193526895787
951	Jan26_100x_cp190_rep1_3R4_E-F-D_Position011_10_cmle.ics	43	1	0	1.7328	0.6275890508929507	1.0	0.30644807853596856	1.8136427962356985	0.6029580195251104	0.7331659138574737	0.5951390507166975	0.4073524089067822	0.7390108850993861	0.9852649115506339	392.0	7.309175306396817	404.0	0.9315127628478393
952	Jan26_100x_cp190_rep1_3R4_E-F-D_Position011_10_cmle.ics	44	1	0	2.8158	2.166	1.0	0.30302379306412996	2.733638977898975	0.9692407525327624	0.9985876563944984	0.957034564246886	0.7830569084249592	0.32461930570765724	0.9683929739171794	706.0	13.530576515807041	971.0	2.2388586453595347
953	Jan26_100x_cp190_rep1_3R4_E-F-D_Position011_10_cmle.ics	46	1	0	3.0324	0.0	1.0	0.12550732464261305	2.399570766200458	0.1319794609658273	0.26922647595439536	0.08242942593861384	0.020783454837989514	0.9570856646072933	0.7107186744845809	450.0	8.698963247169642	318.0	0.7332204420435964
954	Jan26_100x_cp190_rep1_3R4_E-F-D_Position011_10_cmle.ics	46	2	0	1.5162	0.23070632344123612	1.0	0.06854413111284183	1.386444177103975	0.4834756233689251	0.7172514799959969	0.48373351603938447	0.14043410649812546	0.7864381694009372	0.5343297504324976	396.0	6.860245406888624	194.0	0.44731058413980407
955	Jan26_100x_cp190_rep1_3R4_E-F-D_Position011_10_cmle.ics	47	1	0	1.7328	0.0	1.0	0.277532524085156	2.688915422210415	0.20409460563230228	0.3960882843850989	0.19552896054547392	0.02030079193153166	0.911203232965482	0.9701002823644868	312.0	5.9426533090952205	273.0	0.6294628323204459
956	Jan26_100x_cp190_rep1_3R4_E-F-D_Position011_10_cmle.ics	47	2	0	1.9493999999999998	3.0324	1.0	0.12672059054540408	2.2345628301240352	0.9976810256046025	0.9997940267765191	0.9942149934301644	0.9693526048510246	0.20025909521071225	0.7502419004451775	378.0	6.9494969253408785	246.0	0.5672082664865556
957	Jan26_100x_cp190_rep1_3R4_E-F-D_Position011_10_cmle.ics	49	1	0	1.5162	1.6776879206634818	1.0	0.2627407927488309	1.9981398206670316	0.9034598214285714	0.9611952882375776	0.8923173039596274	0.8169369904891305	0.4817488458729352	0.9782948620656023	306.0	5.714946078001356	258.0	0.5948769624127291
958	Jan26_100x_cp190_rep1_3R4_E-F-D_Position011_10_cmle.ics	50	1	0	1.083	0.1459114905355603	1.0	0.19571453859283275	1.818062018113014	0.3901625072547882	0.5976434029792996	0.3879618881795318	0.16454464112981235	0.8040314397745709	0.8595912709147676	232.0	4.154836832666059	147.0	0.33894152509562475
959	Jan26_100x_cp190_rep1_3R4_E-F-D_Position011_10_cmle.ics	51	1	0	1.7328	0.5556144027286182	1.0	0.2780638234682239	2.948652385646093	0.6176062682850288	0.7503922739742668	0.607685532935829	0.4270370407863701	0.7020687562342323	0.9851041164535331	250.0	4.814553277107243	196.0	0.451922033460833
960	Jan26_100x_cp190_rep1_3R4_E-F-D_Position011_10_cmle.ics	52	1	0	2.3826	1.0389843448820495	1.0	0.31097809627322953	2.5316317300612234	0.693763838447317	0.8122556577783948	0.6912646970704509	0.5430590367344552	0.6573380417456803	0.9837555506758874	478.0	9.137457023196465	548.0	1.2635371139619207
961	Jan26_100x_cp190_rep1_3R4_E-F-D_Position011_10_cmle.ics	53	1	0	0.6497999999999999	0.6016084874694266	1.0	0.403520123061089	1.9035436010000777	0.40810991225598814	0.4909222893141144	0.40810991225598814	0.34566115125625974	0.7978746764299006	1.0128317104197597	90.0	1.6602148033765	51.0	0.11759195768623716
962	Jan26_100x_cp190_rep1_3R4_E-F-D_Position011_10_cmle.ics	53	2	0	1.7328	0.0	1.0	0.2524494096634655	2.3805241515691664	0.12150147086071368	0.2564323188328549	0.12150147086071368	0.020095840725709226	0.9467571347946809	0.9727096972571194	252.0	4.859248689017972	189.0	0.43578196083723186
963	Jan26_100x_cp190_rep1_3R4_E-F-D_Position011_10_cmle.ics	53	3	0	1.7328	1.3570553067512467	1.0	0.29989527351976036	2.6721533249997274	0.7437377375395635	0.810717104879095	0.7427707005561097	0.6357557482861109	0.504867590525391	0.9896685595016081	272.0	5.189176563923161	231.0	0.5326223965788388
964	Jan26_100x_cp190_rep1_3R4_E-F-D_Position011_10_cmle.ics	53	4	0	1.7328	0.20635000882146287	1.0	0.2423973004865219	2.598276297733467	0.3308941665587951	0.48687520146603824	0.3028703992771335	0.12925934104424766	0.8661890115754298	0.9754952140307733	292.0	5.58932018534961	231.0	0.5326223965788388
965	Jan26_100x_cp190_rep1_3R4_E-F-D_Position011_10_cmle.ics	55	1	0	1.2995999999999999	0.6190500264643886	1.0	0.21547274715979375	2.3401036379307523	0.5860499503269182	0.7473064867653967	0.5860499503269182	0.44581013330868935	0.7383725264975647	0.8998761897760311	162.0	3.035197143758534	90.0	0.20751521944630086
966	Jan26_100x_cp190_rep1_3R4_E-F-D_Position011_10_cmle.ics	55	2	0	1.083	0.2918229810711206	1.0	0.2830711861397215	2.1237799998333897	0.39264838389205925	0.5817410992768524	0.3973846544832844	0.21876564317014377	0.8065955491378449	0.973794014011665	166.0	3.0777774698991522	107.0	0.2467125386750466
967	Jan26_100x_cp190_rep1_3R4_E-F-D_Position011_10_cmle.ics	55	3	0	0.8664	1.7763106057964917	1.0	0.1557087040452072	2.3064601351894987	0.9432263629292486	0.9760914600805551	0.9430030265924266	0.8702492895594113	0.3038632865709241	0.7968513016611996	122.0	2.188099403224802	50.0	0.11528623302572269
968	Jan26_100x_cp190_rep1_3R4_E-F-D_Position011_10_cmle.ics	56	1	0	2.3826	0.9512265400461282	1.0	0.27928117549055387	2.8925899568644935	0.690642698930198	0.8102834673104203	0.689732531722527	0.499904005802316	0.6667177535835983	0.9855032165148719	490.0	9.405629494660852	539.0	1.2427855920172906
969	Jan26_100x_cp190_rep1_3R4_E-F-D_Position011_10_cmle.ics	57	1	0	1.9493999999999998	0.46141264688247224	1.0	0.2845207887482629	3.209161508589785	0.5562627831385628	0.7193438059593825	0.5477421052184909	0.3534850760835434	0.7288607324222852	0.9773316506968796	280.0	5.438173958087336	235.0	0.5418452952208966
970	Jan26_100x_cp190_rep1_3R4_E-F-D_Position011_10_cmle.ics	59	1	0	1.9493999999999998	1.1763760451361116	1.0	0.2932851406180441	2.2353753133185537	0.778888624195016	0.8754222626639746	0.775690167577257	0.5993610897403353	0.5948905650029539	0.9672561996890412	440.0	8.311649445733048	470.0	1.0836905904417933
971	Jan26_100x_cp190_rep1_3R4_E-F-D_Position011_10_cmle.ics	60	1	0	2.3826	0.928575039696583	1.0	0.1315079941807796	1.244568589827965	0.6047728970816187	0.7186611354588338	0.6010660957032775	0.44543954144502806	0.7078057008668258	0.6500009219176882	858.0	16.36570184885246	857.0	1.9760060340608872
972	Jan26_100x_cp190_rep1_3R4_E-F-D_Position011_10_cmle.ics	61	1	0	2.166	1.1672919242844824	1.0	0.2988991865883506	2.736997031511546	0.7739787720921174	0.870809800866644	0.7727372316081601	0.6426189201032183	0.5704429231351611	0.9962524574926434	344.0	6.610969401986039	328.0	0.756277688648741
973	Jan26_100x_cp190_rep1_3R4_E-F-D_Position011_10_cmle.ics	62	1	0	1.7328	0.3720027687491155	1.0	0.28577868121588107	2.5793344429400693	0.5170058652794405	0.673852567028689	0.5073509779772106	0.31070047456225725	0.7457869568259246	0.9909471934027445	278.0	5.323262799655348	233.0	0.5372338458998677
974	Jan26_100x_cp190_rep1_3R4_E-F-D_Position011_10_cmle.ics	63	1	0	1.9493999999999998	0.65253602307166	1.0	0.30722463144947526	2.3572392011570047	0.6041056181312178	0.7651185547214082	0.6085037431410819	0.41690647671255937	0.6978801086164863	0.9901968875831962	376.0	7.115448752993924	380.0	0.8761753709954926
975	Jan26_100x_cp190_rep1_3R4_E-F-D_Position011_10_cmle.ics	64	1	0	1.5162	0.8058225447605828	1.0	0.3013478505176401	2.8347562896386314	0.6004089149253948	0.6973594536200571	0.5990168641155402	0.4854535523879955	0.714734741747142	1.0028343562055726	200.0	3.8375994723815383	146.0	0.3366358004351103
976	Jan26_100x_cp190_rep1_3R4_E-F-D_Position011_10_cmle.ics	64	2	0	1.7328	0.9077480443748005	1.0	0.3046674824998609	2.635087022642722	0.6675753665008772	0.7672592549628061	0.6644915872762689	0.5203829106429051	0.6405642012033994	0.9916351833631313	298.0	5.700001172241377	267.0	0.6156284843573592
977	Jan26_100x_cp190_rep1_3R4_E-F-D_Position011_10_cmle.ics	65	1	0	1.7328	0.5158750220536572	1.0	0.321053725768607	2.4830062531270296	0.5758285826616867	0.7316139178297622	0.5726046785924906	0.38619225476705327	0.7133703603518344	0.9910867377670839	284.0	5.387133288866276	255.0	0.5879597884311858
978	Jan26_100x_cp190_rep1_3R4_E-F-D_Position011_10_cmle.ics	66	1	0	2.3826	0.10317500441073144	1.0	0.30368731001976024	2.4129687766842105	0.3555547149827893	0.5598365926542346	0.3555547149827893	0.0503253016605515	0.8341452463324089	0.9785324170804868	470.0	9.052296370915226	528.0	1.2174226207516319
979	Jan26_100x_cp190_rep1_3R4_E-F-D_Position011_10_cmle.ics	69	1	0	2.166	0.5097226605744432	1.0	0.28998749682507724	2.778442111192143	0.512154318531893	0.670902571635503	0.511567769379074	0.32500178514959555	0.7468446269854083	0.9886206232402696	392.0	7.543227794801012	393.0	0.9061497915821805
980	Jan26_100x_cp190_rep1_3R4_E-F-D_Position011_10_cmle.ics	70	1	0	1.9493999999999998	1.083	1.0	0.30277973005199554	3.034446464684	0.8635001487736799	0.9735448517222325	0.8635001487736799	0.605005880102583	0.5697199235650835	0.9910707432958616	332.0	6.436417925883346	313.0	0.7216918187410241
981	Jan26_100x_cp190_rep1_3R4_E-F-D_Position011_10_cmle.ics	70	2	0	1.5162	1.6162859307598463	1.0	0.2792526803190927	3.182787198091994	0.8019751477110106	0.8528167816710827	0.801054167788373	0.7259199172534961	0.6219221784135422	0.9724929925654262	180.0	3.5076715974763517	120.0	0.2766869592617345
982	Jan26_100x_cp190_rep1_3R4_E-F-D_Position011_10_cmle.ics	70	3	0	1.5162	0.10317500441073144	1.0	0.179578778666886	2.548018678933035	0.3722175779644927	0.5671837142411834	0.38031157459228926	0.06834025249018802	0.8528546043568982	0.8901942304310736	212.0	3.9185299531225506	123.0	0.2836041332432778
983	Jan26_100x_cp190_rep1_3R4_E-F-D_Position011_10_cmle.ics	72	1	0	1.9493999999999998	1.7307810795238614	1.0	0.2562741862998359	2.0875770334904193	0.919027715656184	0.968320557706248	0.9111464133133859	0.8156582404079975	0.5133518616858959	0.9754652162009078	386.0	7.315520563707148	361.0	0.8323666024457179
984	Jan26_100x_cp190_rep1_3R4_E-F-D_Position011_10_cmle.ics	73	1	0	1.083	2.5180387938471624	1.0	0.2104907718103384	2.7552750280674987	0.9381587149712232	0.9641321996549674	0.9381587149712232	0.8984328563765783	0.37964648602282663	0.9084180953291547	142.0	2.635053522332088	73.0	0.16831790021755516
985	Jan26_100x_cp190_rep1_3R4_E-F-D_Position011_10_cmle.ics	73	2	0	2.5991999999999997	1.770307658344953	1.0	0.12165972286709295	2.208155023113897	0.917054465851926	0.9648788036938778	0.9134700416068658	0.7592963075718697	0.45983753732930976	0.7355697890417504	536.0	9.988924240639662	407.0	0.9384299368293828
986	Jan26_100x_cp190_rep1_3R4_E-F-D_Position011_10_cmle.ics	74	1	0	1.7328	1.3229242629964544	1.0	0.33459952032893786	2.5278680969099367	0.8253028909592547	0.8949944686579498	0.8245431644607941	0.7283211377237527	0.4670309647019567	1.000328645967393	272.0	5.189176563923161	244.0	0.5625968171655268
987	Jan26_100x_cp190_rep1_3R4_E-F-D_Position011_10_cmle.ics	74	2	0	0.8664	0.6190500264643886	1.0	0.2815510562887972	1.8309241856528586	0.5520879150172604	0.6712050328548389	0.5520879150172604	0.43011515854292454	0.7246251705727713	1.014230517285723	108.0	1.9922577640518007	56.0	0.12912058098880944
988	Jan26_100x_cp190_rep1_3R4_E-F-D_Position011_10_cmle.ics	75	1	0	2.3826	1.5837581932427913	1.0	0.2758039155573418	3.0675021355614955	0.8311533935342761	0.9096649060730574	0.8281341009679963	0.7186649338093408	0.5848342859430231	0.9856917432433855	416.0	8.079572737729755	419.0	0.9660986327555563
989	Jan26_100x_cp190_rep1_3R4_E-F-D_Position011_10_cmle.ics	75	2	0	1.2995999999999999	1.3586516622891616	1.0	0.2520606655820932	2.480704258506984	0.7236356720303355	0.7824722538107672	0.7220586662017537	0.6564663182461159	0.5995451085190808	0.9876388523101138	148.0	2.792545006904694	85.0	0.19598659614372857
990	Jan26_100x_cp190_rep1_3R4_E-F-D_Position011_10_cmle.ics	76	1	0	1.7328	0.687545504971255	1.0	0.2742548105671506	2.7508559512245285	0.6963564031321041	0.8198461311779068	0.6913361960090932	0.511371768965227	0.6395081584986395	0.9904196401835051	246.0	4.748567702126204	190.0	0.4380876854977463
991	Jan26_100x_cp190_rep1_3R4_E-F-D_Position011_10_cmle.ics	77	1	0	1.5162	0.20635000882146287	1.0	0.3166818464094484	2.153432265338138	0.4490960117922368	0.6213992454967147	0.43737872567226577	0.2011717286119971	0.8227644991322385	0.9965969300166164	274.0	5.163656229312632	240.0	0.553373918523469
992	Jan26_100x_cp190_rep1_3R4_E-F-D_Position012_11_cmle.ics	1	1	0	1.2995999999999999	2.031340052282519	1.0	0.24995600798534717	1.9420193499132468	0.980594670611656	0.9921282852081165	0.9774441583109601	0.9552170657315581	0.2799820408742519	0.9823938171567823	196.0	3.724803399719661	129.0	0.29743848120636457
993	Jan26_100x_cp190_rep1_3R4_E-F-D_Position012_11_cmle.ics	1	2	0	1.2995999999999999	0.815064591942846	1.0	0.27143360527015814	2.8866655384946562	0.7002629992877103	0.7792815005570471	0.6955874563950833	0.5777628623089146	0.5682466297613441	0.9608013811261572	150.0	2.884050916496262	90.0	0.20751521944630086
994	Jan26_100x_cp190_rep1_3R4_E-F-D_Position012_11_cmle.ics	2	1	0	1.7328	1.242391573779135	1.0	0.3166818464094484	2.6657845430864193	0.7341287661864131	0.8335832794301229	0.7368150000617999	0.6425969948788517	0.6303795680026508	0.9946510384344673	274.0	5.23387197583389	240.0	0.553373918523469
995	Jan26_100x_cp190_rep1_3R4_E-F-D_Position012_11_cmle.ics	2	2	0	1.7328	0.6275890508929507	1.0	0.2963667803038929	2.4317365199313543	0.5302633909994685	0.6706129310025173	0.5302633909994685	0.3915927471685365	0.7461043396234893	0.9883636621264065	284.0	5.387133288866276	245.0	0.5649025418260412
996	Jan26_100x_cp190_rep1_3R4_E-F-D_Position012_11_cmle.ics	3	1	0	2.166	2.574477921592734	1.0	0.19953972646363466	1.932472940131021	0.9817992529748587	0.9971826741308298	0.9796166245057123	0.9459799453886266	0.23310396053163776	0.9139641083310812	392.0	7.3793910529180735	326.0	0.751666239327712
997	Jan26_100x_cp190_rep1_3R4_E-F-D_Position012_11_cmle.ics	3	2	0	1.083	0.5556144027286182	1.0	0.3377476642727787	2.4260683218778567	0.4910183468644122	0.5875996566241404	0.4910183468644122	0.3781335330270956	0.7906687186155645	1.003697598989684	130.0	2.4605020462293963	81.0	0.18676369750167077
998	Jan26_100x_cp190_rep1_3R4_E-F-D_Position012_11_cmle.ics	4	1	0	1.7328	1.1368333649278028	1.0	0.269318629583146	2.767793540418542	0.8422236541503134	0.911856364594927	0.8327807392654208	0.7299396637572492	0.5480115372975488	0.9798613740226673	228.0	4.393119492610483	168.0	0.3873617429664282
999	Jan26_100x_cp190_rep1_3R4_E-F-D_Position012_11_cmle.ics	5	1	0	2.166	1.3742323914031862	1.0	0.29033495152053734	2.7555748586377926	0.8231567192417376	0.921808810092937	0.8216800642344928	0.6974749199376113	0.4345795595502077	0.9909805177230959	418.0	8.030647154278805	433.0	0.9983787780027585
1000	Jan26_100x_cp190_rep1_3R4_E-F-D_Position012_11_cmle.ics	6	1	0	1.9493999999999998	1.996395684228742	1.0	0.293435458839785	1.7840546114257056	0.9348365631228066	0.9785723460411773	0.9344512258283716	0.8456807004023252	0.42054275449086387	0.9836311995582799	448.0	8.396810098014283	483.0	1.1136650110284811
1001	Jan26_100x_cp190_rep1_3R4_E-F-D_Position012_11_cmle.ics	7	1	0	1.7328	0.32626801153583	1.0	0.30153570227513826	2.3542911106236533	0.41653213062382016	0.5706485064363751	0.41048868615944445	0.21899478085573465	0.7855819029062828	0.981874842146066	290.0	5.497814275758041	255.0	0.5879597884311858
1002	Jan26_100x_cp190_rep1_3R4_E-F-D_Position012_11_cmle.ics	7	2	0	1.5162	0.3720027687491155	1.0	0.2959817798494465	2.4644989371833796	0.43005834166175505	0.5907862030084822	0.42615893191194937	0.2675580213378435	0.8439808656021179	0.9863710865982793	258.0	4.899713929388479	212.0	0.48881362802906425
1003	Jan26_100x_cp190_rep1_3R4_E-F-D_Position012_11_cmle.ics	8	1	0	2.166	0.10317500441073144	1.0	0.2849917163778966	2.39116143765437	0.31217409121891454	0.5179665382894467	0.30820986957376256	0.05262420600571216	0.8731737625019229	0.9869381938552901	448.0	8.513836342216376	476.0	1.0975249384048802
1004	Jan26_100x_cp190_rep1_3R4_E-F-D_Position012_11_cmle.ics	10	1	0	2.166	2.148491600780476	1.0	0.3085651102735377	2.6758531819646194	0.9295561252658926	0.9754736846610486	0.9294405663244125	0.8648259981938565	0.4162003049632384	0.9906353172395064	432.0	8.24989404229223	469.0	1.0813848657812788
1005	Jan26_100x_cp190_rep1_3R4_E-F-D_Position012_11_cmle.ics	11	1	0	1.9493999999999998	1.9576080692149802	1.0	0.12594930547573624	2.1213861227073396	0.9246544411288109	0.9750028778125083	0.9244463531474414	0.8554917517466109	0.3789946684142821	0.8233032835680255	440.0	7.86694971776508	308.0	0.7101631954384519
1006	Jan26_100x_cp190_rep1_3R4_E-F-D_Position012_11_cmle.ics	11	2	0	1.2995999999999999	1.0389843448820495	1.0	0.28396681001051644	2.536411195369373	0.6857340192857712	0.7707645240983592	0.6857340192857712	0.5890395190068448	0.6246406040651662	0.9840186537456483	204.0	3.833369300841316	146.0	0.3366358004351103
1007	Jan26_100x_cp190_rep1_3R4_E-F-D_Position012_11_cmle.ics	12	1	0	1.9493999999999998	1.5233606843632503	1.0	0.300764796328619	2.0855389183135684	0.8580890917361941	0.9278422923300723	0.8537849740803135	0.7503761728845587	0.4578606613483674	0.9870653582092457	372.0	7.002652680332046	370.0	0.853118124390348
1008	Jan26_100x_cp190_rep1_3R4_E-F-D_Position012_11_cmle.ics	13	1	0	2.5991999999999997	0.6190500264643886	1.0	0.18772689102995802	2.6926120686324624	0.6123441788533603	0.7943139620845832	0.6054910224926285	0.3917473211933754	0.6826071761264833	0.8208464731616405	512.0	9.429174048870484	472.0	1.0883020397628222
1009	Jan26_100x_cp190_rep1_3R4_E-F-D_Position012_11_cmle.ics	16	1	0	1.7328	0.23070632344123612	1.0	0.2986969410227925	2.7266540663515713	0.4478704564184391	0.6190536725640441	0.4478704564184391	0.21966562045203486	0.77225455434806	0.996462001241021	270.0	5.167886400852852	228.0	0.5257052225972955
1010	Jan26_100x_cp190_rep1_3R4_E-F-D_Position012_11_cmle.ics	17	1	0	2.166	1.3309465686852426	1.0	0.29069326885623914	2.598251971436171	0.7838429575337145	0.8839347722876392	0.781881103817375	0.6596988162174675	0.5792732957027982	0.9817723530093175	466.0	8.916095049412935	510.0	1.1759195768623716
1011	Jan26_100x_cp190_rep1_3R4_E-F-D_Position012_11_cmle.ics	18	1	0	1.2995999999999999	0.0	1.0	0.26827221592563444	2.385973481228575	0.24401767599566437	0.42319557544259473	0.19272671687835247	0.0340318501431311	0.9207704359062698	0.9891639487851902	206.0	3.8780647127520447	144.0	0.33202435111408135
1012	Jan26_100x_cp190_rep1_3R4_E-F-D_Position012_11_cmle.ics	20	1	0	2.5991999999999997	0.0	1.0	0.26021225499600065	2.6512259313702544	0.1998242394479051	0.4569737429981944	0.1887099692419034	0.02067217333830583	0.9349302224692073	0.9513743228731617	474.0	9.094876697055863	495.0	1.1413337069546547
1013	Jan26_100x_cp190_rep1_3R4_E-F-D_Position012_11_cmle.ics	21	1	0	2.5991999999999997	0.0	1.0	0.17544772299450906	2.26030221704757	0.14537842851965838	0.3383545269170232	0.14537842851965838	0.02410172920171135	0.9593771431682981	0.8492956746806364	442.0	8.637207843728817	366.0	0.8438952257482901
1014	Jan26_100x_cp190_rep1_3R4_E-F-D_Position012_11_cmle.ics	22	1	0	2.8158	2.8158	1.0	0.25339059262512104	2.3988363605206273	0.9977921171459909	0.9998921495011406	0.9901530459626268	0.9104098115465151	0.1196304375806943	0.9405043424876254	754.0	14.345808664419947	980.0	2.2596101673041646
1015	Jan26_100x_cp190_rep1_3R4_E-F-D_Position012_11_cmle.ics	23	1	0	1.083	1.0987399361686254	1.0	0.2500723460220743	2.2525261570748927	0.7035917514479597	0.7954928134541065	0.7012841449684035	0.6120533133171716	0.6791959806788327	0.9399223420730357	200.0	3.65035748165818	133.0	0.3066613798484224
1016	Jan26_100x_cp190_rep1_3R4_E-F-D_Position012_11_cmle.ics	23	2	0	1.5162	1.7098094029846407	1.0	0.17548622292469157	2.1697616169648577	0.8651140616917038	0.9084945276760628	0.8621065657743922	0.8056614969519308	0.4775673795636113	0.8541175651371395	234.0	4.433584732980989	141.0	0.325107177132538
1017	Jan26_100x_cp190_rep1_3R4_E-F-D_Position012_11_cmle.ics	23	3	0	1.2995999999999999	0.42540144110901373	1.0	0.1009160576101905	1.8051406803436891	0.4348798523131853	0.5080157627273373	0.4291640885715155	0.3044848712304868	0.8127790343169384	0.5283655431993713	188.0	3.4055902590342275	77.0	0.17754079885961296
1018	Jan26_100x_cp190_rep1_3R4_E-F-D_Position012_11_cmle.ics	24	1	0	2.166	0.23070632344123612	1.0	0.2955104101394197	2.2566135360763524	0.3779906499220827	0.5537171143092859	0.3762114684289036	0.14374494787456563	0.855484115075015	0.9670124499916126	442.0	8.42656060416503	475.0	1.0952192137443655
1019	Jan26_100x_cp190_rep1_3R4_E-F-D_Position012_11_cmle.ics	25	1	0	1.7328	1.1160083062473465	1.0	0.2985450744665019	2.542011546894915	0.6925887211119506	0.7952247394512694	0.6934477298365813	0.5636063187163857	0.6164801287703252	0.9893569048380915	294.0	5.61061034841992	259.0	0.5971826870732435
1020	Jan26_100x_cp190_rep1_3R4_E-F-D_Position012_11_cmle.ics	25	2	0	1.083	1.3842379406474168	1.0	0.3139710308367558	2.3199654073093927	0.7182692871607519	0.7731768488524127	0.7182692871607519	0.6538315583936192	0.6627856171460228	1.009112991549542	122.0	2.3051256474269013	71.0	0.16370645089652625
1021	Jan26_100x_cp190_rep1_3R4_E-F-D_Position012_11_cmle.ics	25	3	0	1.9493999999999998	2.3918076883891235	1.0	0.29354426799289396	2.897733356770592	0.9359262287447088	0.9645650276504214	0.9359262287447088	0.8879493840320972	0.37562157217702524	0.9948622760810153	288.0	5.593550356889832	249.0	0.5741254404680991
1022	Jan26_100x_cp190_rep1_3R4_E-F-D_Position012_11_cmle.ics	26	1	0	1.5162	0.9148837159138977	1.0	0.09003491912999624	1.417200116411471	0.8534855452220681	0.9429205417244819	0.8347476577640678	0.5677958327121774	0.5000147227663955	0.604518869834379	318.0	5.6554450656998485	160.0	0.3689159456823127
1023	Jan26_100x_cp190_rep1_3R4_E-F-D_Position012_11_cmle.ics	26	2	0	1.7328	0.0	1.0	0.21059627198912706	2.1237024059918665	0.14942719860555256	0.2835624921160969	0.10251367498824582	0.025893604577824157	0.9406249761324715	0.9452197418686651	262.0	5.082725748571618	183.0	0.42194761287414506
1024	Jan26_100x_cp190_rep1_3R4_E-F-D_Position012_11_cmle.ics	27	1	0	2.166	1.3309465686852426	1.0	0.2910103827982952	2.686606352989695	0.7822556938860851	0.9030124497476515	0.7822556938860851	0.6569508675904956	0.5345022173317134	0.9407994528936586	448.0	8.467025844535549	481.0	1.1090535617074524
1025	Jan26_100x_cp190_rep1_3R4_E-F-D_Position012_11_cmle.ics	28	1	0	0.8664	1.4199491695140265	1.0	0.35851542461076275	2.6798102982163083	0.7742721362362992	0.8258845124429987	0.7728017529275524	0.7153823236861453	0.5126069982269137	1.0136292361073203	102.0	1.951792523681294	58.0	0.13373203030983835
1026	Jan26_100x_cp190_rep1_3R4_E-F-D_Position012_11_cmle.ics	28	2	0	1.9493999999999998	0.3720027687491155	1.0	0.30054830000193583	2.491122372397658	0.46425190645286846	0.6299775598364319	0.46425190645286846	0.2739477869770168	0.7714323648522737	0.9943523171700892	364.0	6.917492028050809	358.0	0.8254494284641746
1027	Jan26_100x_cp190_rep1_3R4_E-F-D_Position012_11_cmle.ics	31	1	0	2.166	1.8148458414482778	1.0	0.24796150960328112	2.2435931898401646	0.8951174235883267	0.9512022966672423	0.8948584009670177	0.8092276808841306	0.37104822021750505	0.9488915107833995	448.0	8.420215346854707	444.0	1.0237417492684175
1028	Jan26_100x_cp190_rep1_3R4_E-F-D_Position012_11_cmle.ics	32	1	0	2.3826	0.5097226605744432	1.0	0.2865823362598296	2.6038313946976612	0.47738445820061304	0.6316936113949155	0.47603822345092855	0.2856361560189915	0.8178667585747588	0.9793944837959315	490.0	9.38222424582043	546.0	1.2589256646408917
1029	Jan26_100x_cp190_rep1_3R4_E-F-D_Position012_11_cmle.ics	32	2	0	1.5162	1.1736910802652911	1.0	0.3143224270587024	2.7318101850934973	0.6695234088587054	0.7391625097662119	0.669201875112687	0.5684521305366909	0.7055848491234935	0.9839457306849415	174.0	3.3501801129037463	121.0	0.27899268392224896
1030	Jan26_100x_cp190_rep1_3R4_E-F-D_Position012_11_cmle.ics	33	1	0	1.5162	0.9148837159138977	1.0	0.16973367763678693	2.744559118230323	0.8194696206780799	0.9063500055947186	0.8048226474208348	0.6506266084815934	0.6249008106125811	0.8388711131928479	178.0	3.2757341948422645	92.0	0.21212666876732977
1031	Jan26_100x_cp190_rep1_3R4_E-F-D_Position012_11_cmle.ics	34	1	0	1.5162	0.639412489864916	1.0	0.2894410070453171	2.5005019025793995	0.6845679638042407	0.8220805189778937	0.6819786032196533	0.4703006791312281	0.6522299921852209	0.9809790652205412	264.0	4.963584418599408	217.0	0.5003422513316366
1032	Jan26_100x_cp190_rep1_3R4_E-F-D_Position012_11_cmle.ics	35	1	0	2.3826	1.9097941614020073	1.0	0.2971862367119103	2.776232304893475	0.8906369277513662	0.9495812768787744	0.8896014572169273	0.8092032167610179	0.46746739944290877	0.9796398143612568	474.0	9.118281945896266	529.0	1.2197283454121461
1033	Jan26_100x_cp190_rep1_3R4_E-F-D_Position012_11_cmle.ics	37	1	0	2.5991999999999997	0.0	1.0	0.22741888187431297	2.85518543439191	0.1813639402718966	0.40565188321818585	0.17183418765322042	0.022598618230443502	0.9294106027776559	0.9369905913713515	468.0	9.031006207844934	454.0	1.0467989958735622
1034	Jan26_100x_cp190_rep1_3R4_E-F-D_Position012_11_cmle.ics	38	1	0	2.166	1.693476355552663	1.0	0.3247466933217166	2.378373743546312	0.8512069746619151	0.9243692233054732	0.8486885052919962	0.743158931113085	0.505994675400293	0.9910724013375064	478.0	9.114051774356051	560.0	1.2912058098880943
1035	Jan26_100x_cp190_rep1_3R4_E-F-D_Position012_11_cmle.ics	40	1	0	2.166	0.744005537498231	1.0	0.30176442546757803	2.4409077116893556	0.6376808570999449	0.7780380655174141	0.6126904527476928	0.4286375849006225	0.729445336886251	0.9877280865964804	442.0	8.379750106484195	480.0	1.106747837046938
1036	Jan26_100x_cp190_rep1_3R4_E-F-D_Position012_11_cmle.ics	41	1	0	2.166	0.1459114905355603	1.0	0.31024189566949373	2.723687928730268	0.3437606853842939	0.5697066980737814	0.339538771323278	0.13342008282360093	0.8555407433011859	0.9902218211292825	400.0	7.675198944763086	419.0	0.9660986327555563
1037	Jan26_100x_cp190_rep1_3R4_E-F-D_Position012_11_cmle.ics	42	1	0	2.5991999999999997	2.2792103433328337	1.0	0.3031416944711685	2.173757514456933	0.9163501878989124	0.9693794365020977	0.916976517606824	0.8320976577257272	0.4493004949199128	0.9713273697014513	624.0	11.815090871669215	807.0	1.8607198010351642
1038	Jan26_100x_cp190_rep1_3R4_E-F-D_Position012_11_cmle.ics	43	1	0	1.9493999999999998	2.3825999999999996	1.0	0.20519164300865408	2.803813125554412	0.9345730091151726	0.9666400384185592	0.9305649190532042	0.867018451990654	0.42695106427296614	0.9206697472417837	334.0	6.293871347070719	260.0	0.5994884117337581
1039	Jan26_100x_cp190_rep1_3R4_E-F-D_Position012_11_cmle.ics	43	2	0	2.3826	0.42540144110901373	1.0	0.30347962022814573	2.244274557464144	0.43159926487564765	0.5809687295093322	0.43171701406525614	0.24451311864500697	0.8265979315842014	0.9779859884884434	486.0	9.246022924318126	555.0	1.2796771865855219
1040	Jan26_100x_cp190_rep1_3R4_E-F-D_Position012_11_cmle.ics	44	1	0	2.5991999999999997	0.8779414014559871	1.0	0.3149519198871369	2.4353006692741346	0.6173440958495303	0.7467497714984198	0.6114305850741667	0.4156217996013611	0.7596447936668854	0.9559295283458359	666.0	12.660073526432862	907.0	2.09129226708661
1041	Jan26_100x_cp190_rep1_3R4_E-F-D_Position012_11_cmle.ics	46	1	0	1.5162	0.9535025770009804	1.0	0.3087166296182116	2.5370081964786277	0.7909209257021906	0.8886844052335329	0.7797102263680893	0.6369353675554681	0.5979306209754521	0.9903381650604354	256.0	4.87842376631817	214.0	0.4934250773500932
1042	Jan26_100x_cp190_rep1_3R4_E-F-D_Position012_11_cmle.ics	47	1	0	1.9493999999999998	0.9755754663213545	1.0	0.3114011375369149	2.3860397799065423	0.6755025974134266	0.7925446313173847	0.6751315383524977	0.5176857588366256	0.6286391701789222	0.9852375742515239	438.0	8.337169780343576	481.0	1.1090535617074524
1043	Jan26_100x_cp190_rep1_3R4_E-F-D_Position012_11_cmle.ics	48	1	0	3.0324	0.0	1.0	0.15161370646084252	1.8916421516562727	0.13641107050618273	0.32071670608523273	0.13641107050618273	0.022529019988637784	0.9480848549649405	0.8751494728230693	542.0	10.497494457818561	462.0	1.0652447931576776
1044	Jan26_100x_cp190_rep1_3R4_E-F-D_Position012_11_cmle.ics	50	1	0	2.166	1.1961505589055579	1.0	0.3110161856766779	2.6785647859257615	0.691723217910794	0.7985845271929316	0.6903481043249619	0.5296326102507588	0.7203233034595832	0.9905425933241252	392.0	7.519822545960592	407.0	0.9384299368293828
1045	Jan26_100x_cp190_rep1_3R4_E-F-D_Position012_11_cmle.ics	50	2	0	1.9493999999999998	0.3095250132321943	1.0	0.2837593898846832	2.2580836730042586	0.40508091178005917	0.5811304932041839	0.4028333623339713	0.16612290470390348	0.8639241166628638	0.9915371556756434	416.0	7.8689254981659795	425.0	0.979932980718643
1046	Jan26_100x_cp190_rep1_3R4_E-F-D_Position012_11_cmle.ics	51	1	0	1.7328	1.3477239015757756	1.0	0.21435582987571344	2.220359771431183	0.8849864168098908	0.9551107907819113	0.8816599212729389	0.7791345567444697	0.35635805315863245	0.907268850097071	290.0	5.474409026917619	215.0	0.4957308020106076
1047	Jan26_100x_cp190_rep1_3R4_E-F-D_Position012_11_cmle.ics	53	1	0	2.3826	2.1706731427003563	1.0	0.30561478465941994	2.050009253875813	0.8845659846103407	0.9422772067189941	0.8827088114477465	0.7766966231462018	0.5797524838357271	0.9741555848718262	630.0	11.90236660972057	822.0	1.895305670942881
1048	Jan26_100x_cp190_rep1_3R4_E-F-D_Position012_11_cmle.ics	53	2	0	2.166	0.0	1.0	0.15657986853853761	2.3652648549409663	0.04257998572888743	0.2100727055329489	0.04257998572888743	0.015334696160299307	0.9800261886800318	0.8671826104114904	318.0	6.263981535550764	211.0	0.48650790336854977
1049	Jan26_100x_cp190_rep1_3R4_E-F-D_Position012_11_cmle.ics	54	1	0	2.5991999999999997	0.0	1.0	0.14621585448692878	2.2869036197350177	0.1425584785937629	0.29113445262569115	0.09147051541854259	0.023077381552765983	0.9631040945651069	0.8343500572754936	500.0	9.956780037980385	402.0	0.9269013135268106
1050	Jan26_100x_cp190_rep1_3R4_E-F-D_Position012_11_cmle.ics	55	1	0	1.9493999999999998	0.751125369937127	1.0	0.3008273281962672	2.7224202246339613	0.603953386554387	0.733910257007387	0.5993796052202588	0.44780905627334633	0.6998625289259389	0.9899429672151764	322.0	6.166130368648863	298.0	0.6871059488333073
1051	Jan26_100x_cp190_rep1_3R4_E-F-D_Position012_11_cmle.ics	55	2	0	1.083	0.0	1.0	0.20730312241285798	2.425897109024291	0.203370252722378	0.3386647539380164	0.20549878436158023	0.023278777095695428	0.9068073755286336	0.8776773020949835	128.0	2.345590887797408	62.0	0.14295492895189613
1052	Jan26_100x_cp190_rep1_3R4_E-F-D_Position012_11_cmle.ics	56	1	0	2.166	0.2918229810711206	1.0	0.3105682304379016	2.6127489933051096	0.42027931084955616	0.60821358153311	0.4152768569780357	0.19025468603359652	0.8176965634007585	0.9838319664723629	428.0	8.113692720789935	464.0	1.0698562424787068
1053	Jan26_100x_cp190_rep1_3R4_E-F-D_Position012_11_cmle.ics	57	1	0	2.3826	2.866017047665009	1.0	0.09550924987739519	1.2356545511247403	0.9902298241897903	0.9999205676763397	0.9899310073531636	0.956546736466245	0.18771017307907667	0.6244059021636267	692.0	12.702793157942697	529.0	1.2197283454121461
1054	Jan26_100x_cp190_rep1_3R4_E-F-D_Position012_11_cmle.ics	59	1	0	1.7328	2.3918076883891235	1.0	0.29060384059697847	2.373290791070081	0.9706509817713997	0.9877319067606403	0.9613816529300427	0.9310469297372842	0.39227671494040167	0.9907788533909152	308.0	5.7830467387525015	274.0	0.6317685569809603
1055	Jan26_100x_cp190_rep1_3R4_E-F-D_Position012_11_cmle.ics	59	2	0	1.2995999999999999	0.20635000882146287	1.0	0.31889669417201794	2.367767715217946	0.3344918066167181	0.5063885713756832	0.3344918066167181	0.17230169050715213	0.8790189849313187	1.002067216668597	206.0	3.9014699615924644	157.0	0.3619987717007692
1056	Jan26_100x_cp190_rep1_3R4_E-F-D_Position012_11_cmle.ics	61	1	0	2.166	0.7748934119142009	1.0	0.292690942227029	2.509610746233811	0.6468252667911875	0.7841394414042446	0.6437668621861039	0.47394075433365007	0.6283515417335633	0.9912668739215974	372.0	7.119678924534143	365.0	0.8415895010877756
1057	Jan26_100x_cp190_rep1_3R4_E-F-D_Position012_11_cmle.ics	62	1	0	2.166	1.1763760451361116	1.0	0.032581778033823804	1.2266711584464773	0.8893365538814865	0.9838147656853234	0.8887079530380724	0.6268734284978915	0.3689989617115951	0.2394825793641492	698.0	12.298558670345221	313.0	0.7216918187410241
1058	Jan26_100x_cp190_rep1_3R4_E-F-D_Position012_11_cmle.ics	63	1	0	2.166	0.9788040346074901	1.0	0.2929827046121176	2.800600570801768	0.6001322245291358	0.6896883438134891	0.5999483730068823	0.4306814763091528	0.7363673234229208	0.985168916695582	354.0	6.811041212699263	339.0	0.7816406599143998
1059	Jan26_100x_cp190_rep1_3R4_E-F-D_Position012_11_cmle.ics	63	2	0	2.3826	3.165652690747948	1.0	0.1494161434214367	1.6690075579106793	0.9848090358380472	0.9992330234475689	0.9833512232626032	0.9127364534855649	0.3000813691604269	0.6824904611434194	614.0	11.497992816753914	553.0	1.2750657372644931
1060	Jan26_100x_cp190_rep1_3R4_E-F-D_Position012_11_cmle.ics	63	3	0	1.7328	0.5097226605744432	1.0	0.28094653601963293	2.7081782387989706	0.35030771916401415	0.47904185500614693	0.3474793770590442	0.24118626944833402	0.8672790098499193	0.9816491580422455	238.0	4.569786054483289	183.0	0.42194761287414506
1061	Jan26_100x_cp190_rep1_3R4_E-F-D_Position012_11_cmle.ics	64	1	0	2.8158	1.9493999999999998	1.0	0.28825982783997817	2.469326049221222	0.9767249331787969	0.9989850488230222	0.967573170023675	0.7783148800013762	0.34784062668550614	0.9537566374939521	696.0	13.307099456253388	927.0	2.1374067602968987
1062	Jan26_100x_cp190_rep1_3R4_E-F-D_Position012_11_cmle.ics	65	1	0	2.166	0.10317500441073144	1.0	0.29550759423585227	2.444690127337909	0.31995276297554215	0.5361158283070797	0.3244568718158927	0.07951972438562589	0.8482168668359324	0.9837590398136797	402.0	7.649678610152558	412.0	0.9499585601319551
1063	Jan26_100x_cp190_rep1_3R4_E-F-D_Position012_11_cmle.ics	66	1	0	2.8158	0.6016084874694266	1.0	0.24018213440459416	2.0709624839927665	0.584327130607245	0.7591156740360497	0.5775838534678878	0.3323478971008575	0.7839197996111673	0.9710116893407397	686.0	12.94319090365723	828.0	1.909140018905968
1064	Jan26_100x_cp190_rep1_3R4_E-F-D_Position012_11_cmle.ics	67	1	0	2.5991999999999997	0.41270001764292574	1.0	0.2840976936899954	2.913877095718984	0.41489419657101945	0.6056964192601931	0.4131042157938565	0.22587222650261105	0.8445628132499641	0.9814131697229233	532.0	10.297422647105321	615.0	1.4180206662163892
1065	Jan26_100x_cp190_rep1_3R4_E-F-D_Position012_11_cmle.ics	67	2	0	2.166	1.1736910802652911	1.0	0.2785442494446718	2.724064599097017	0.6281762430638245	0.7323307495349941	0.6281762430638245	0.5033630236666589	0.725316486017323	0.9884624539646474	402.0	7.719894356673816	400.0	0.9222898642057815
1066	Jan26_100x_cp190_rep1_3R4_E-F-D_Position012_11_cmle.ics	68	1	0	2.166	1.2944547249242173	1.0	0.27252957483735263	2.340063223806751	0.7843832185347527	0.8809225631392194	0.7843832185347527	0.6659883114172407	0.5313186331963491	0.9810996514830466	456.0	8.692617989859299	478.0	1.102136387725909
1067	Jan26_100x_cp190_rep1_3R4_E-F-D_Position012_11_cmle.ics	69	1	0	1.7328	0.6016084874694266	1.0	0.2778468280709006	2.0687767402786275	0.5635186499227159	0.7037492367860856	0.554481097047806	0.41060633563810184	0.7266755017949723	0.9839566222254593	346.0	6.538638569694669	319.0	0.7355261667041109
1068	Jan26_100x_cp190_rep1_3R4_E-F-D_Position012_11_cmle.ics	70	1	0	1.9493999999999998	0.3720027687491155	1.0	0.32498421508376435	2.480523541917525	0.47967190767743023	0.6584362020051381	0.47967190767743023	0.28106886326962177	0.7577725558938931	0.9996448125442842	346.0	6.60885431621593	345.0	0.7954750078774867
1069	Jan26_100x_cp190_rep1_3R4_E-F-D_Position012_11_cmle.ics	72	1	0	1.7328	0.42540144110901373	1.0	0.28149335001056175	2.6782743232404065	0.5378149701265447	0.6869966972204699	0.5361543028908599	0.36180743682042527	0.7192898156109174	0.9947657579747873	264.0	5.0572054139610865	214.0	0.4934250773500932
1070	Jan26_100x_cp190_rep1_3R4_E-F-D_Position012_11_cmle.ics	73	1	0	2.166	0.7748934119142009	1.0	0.29942294951025406	2.605291165727845	0.648311888408488	0.7904131880877878	0.6192800910597818	0.44357452922871843	0.7324907126561749	0.9854988705009611	432.0	8.226488793451814	462.0	1.0652447931576776
1071	Jan26_100x_cp190_rep1_3R4_E-F-D_Position012_11_cmle.ics	77	1	0	2.3826	0.0	1.0	0.2688557762569214	2.727517960745932	0.17156768588211646	0.38951376945927235	0.17156768588211646	0.02234829026422174	0.939171159950486	0.9586757784422089	440.0	8.522296685296821	450.0	1.0375760972315042
1072	Jan26_100x_cp190_rep1_3R4_E-F-D_Position012_11_cmle.ics	78	1	0	1.7328	0.0	1.0	0.21150632994359117	2.4425421743700015	0.151110668038609	0.40360918156992454	0.150409268443783	0.020582695724310793	0.937883002696475	0.8815344850950546	294.0	5.610610348419921	218.0	0.5026479759921509
1073	Jan26_100x_cp190_rep1_3R4_E-F-D_Position012_11_cmle.ics	78	2	0	2.166	0.0	1.0	0.2521366181998407	2.5210111050905604	0.1639281225633485	0.3556630006373123	0.151110668038609	0.020582695724310793	0.9347360934170341	0.9644807467017076	378.0	7.2537651602663304	347.0	0.8000864571985156
1074	Jan26_100x_cp190_rep1_3R4_E-F-D_Position012_11_cmle.ics	79	1	0	2.3826	0.72222503087512	1.0	0.29688050576423547	2.6224826347920094	0.6031799897740796	0.7371802703081802	0.6019718832435171	0.430588171415385	0.6915399423321167	0.9850934910599939	420.0	8.098747815029954	441.0	1.0168245752868743
1075	Jan26_100x_cp190_rep1_3R4_E-F-D_Position012_11_cmle.ics	80	1	0	2.166	1.5338067085748235	1.0	0.29249654728728963	2.5641828567289204	0.832756943693937	0.9073656291653157	0.8315591339745668	0.733561637667063	0.5416299259384219	0.9812238207697778	424.0	8.071112394649315	444.0	1.0237417492684175
1076	Jan26_100x_cp190_rep1_3R4_E-F-D_Position012_11_cmle.ics	82	1	0	1.2995999999999999	1.502250739874254	1.0	0.12813653844506018	1.103203605042498	0.9520175993209711	0.9939199196251484	0.9471414095046726	0.8255831074234143	0.4253384299152132	0.784512138828599	358.0	6.619569050435683	228.0	0.5257052225972955
1077	Jan26_100x_cp190_rep1_3R4_E-F-D_Position012_11_cmle.ics	83	1	0	1.5162	0.0	1.0	0.1283430454720506	2.140401577480892	0.09175682457430295	0.19231936323424717	0.09175682457430295	0.03257939147788943	0.9660298454830916	0.9273697892984072	178.0	3.5331919320868823	80.0	0.18445797284115634
1078	Jan26_100x_cp190_rep1_3R4_E-F-D_Position012_11_cmle.ics	83	2	0	1.083	1.8951854028581037	1.0	0.09556389403449254	1.2148004636207352	0.9948881341689717	0.9958684919995798	0.9831938657610028	0.9339775684791616	0.19517911216187103	0.5158359818140159	214.0	3.846199120831181	91.0	0.20982094410681532
1079	Jan26_100x_cp190_rep1_3R4_E-F-D_Position013_12_cmle.ics	1	1	0	1.7328	1.0161559471409798	1.0	0.2541994820432074	2.725385117430215	0.7607948032097822	0.8609962830444298	0.7524142842255185	0.6549744676416438	0.5959331133311073	0.9732917532245919	268.0	5.076380491261283	208.0	0.4795907293870064
1080	Jan26_100x_cp190_rep1_3R4_E-F-D_Position013_12_cmle.ics	2	1	0	1.7328	0.0	1.0	0.24083131932129928	1.6906281659823716	0.18998709807989073	0.3601153583445066	0.16878747248855272	0.02981355460547952	0.9355997663023113	0.9421722900588074	296.0	5.53827951612855	235.0	0.5418452952208966
1081	Jan26_100x_cp190_rep1_3R4_E-F-D_Position013_12_cmle.ics	4	1	0	1.2995999999999999	1.0841098665386142	1.0	0.2960746109874471	2.4916682248259336	0.8691802596785215	0.9433847342306206	0.8627774311435957	0.7594853967971001	0.43370134601568316	0.9963239140995788	190.0	3.637527661668315	134.0	0.30896710450893683
1082	Jan26_100x_cp190_rep1_3R4_E-F-D_Position013_12_cmle.ics	5	1	0	2.166	1.9493999999999998	1.0	0.27537125688866204	1.9664298255915083	0.9646889134956015	0.9884489190525417	0.9584291837426809	0.8570803999362586	0.31959737709434155	0.9668500845603865	462.0	8.733083230229804	490.0	1.1298050836520823
1083	Jan26_100x_cp190_rep1_3R4_E-F-D_Position013_12_cmle.ics	6	1	0	1.9493999999999998	0.744005537498231	1.0	0.3179104242376228	2.8307566796666586	0.5932838019773256	0.7211572023698896	0.5898205357183331	0.4353448080471077	0.7116692799192169	0.9947761000996945	296.0	5.725521506851907	270.0	0.6225456583389025
1084	Jan26_100x_cp190_rep1_3R4_E-F-D_Position013_12_cmle.ics	6	2	0	1.7328	1.242391573779135	1.0	0.2822960011900436	2.9242780842497322	0.7357491579820581	0.8100960557749058	0.7381154210543016	0.6506566153371924	0.6444997953206492	0.994913861895126	228.0	4.416524741450902	172.0	0.3965846416084861
1085	Jan26_100x_cp190_rep1_3R4_E-F-D_Position013_12_cmle.ics	8	1	0	1.2995999999999999	2.3825999999999996	1.0	0.2991712012340393	3.266504689322521	0.9422593580817803	0.9880033855792901	0.9422593580817803	0.8719982659228026	0.34363350316343105	0.9965428961939341	132.0	2.5520079558209643	78.0	0.17984652352012742
1086	Jan26_100x_cp190_rep1_3R4_E-F-D_Position013_12_cmle.ics	8	2	0	2.5991999999999997	2.8158	1.0	0.28122981111236756	2.845137673807059	0.9711219376248303	0.9902974252050185	0.960833595681322	0.9226955094625909	0.3941231580181765	0.9792116553461603	528.0	10.114410827922184	605.0	1.3949634196112446
1087	Jan26_100x_cp190_rep1_3R4_E-F-D_Position013_12_cmle.ics	8	3	0	1.7328	0.0	1.0	0.13820208160857197	2.927770957124552	0.047067809643740036	0.14706239065249815	0.047067809643740036	0.01648534549939875	0.9689886803366852	0.8588779491534185	192.0	3.822654566621563	93.0	0.21443239342784423
1088	Jan26_100x_cp190_rep1_3R4_E-F-D_Position013_12_cmle.ics	9	1	0	1.9493999999999998	0.46141264688247224	1.0	0.2374054856590304	2.3706521503146116	0.47302454412556744	0.5896245287374009	0.46946218358082636	0.2932696006770793	0.8323768031536942	0.9703787040800106	350.0	6.6514346423565485	300.0	0.6917173981543362
1089	Jan26_100x_cp190_rep1_3R4_E-F-D_Position013_12_cmle.ics	9	2	0	1.5162	0.8754689432133618	1.0	0.1853559612648196	1.7018431568823031	0.6533700084634916	0.7910767869508348	0.6549280603216127	0.4907690236208356	0.6323041037178634	0.8420262801652839	292.0	5.214836203902891	202.0	0.4657563814239197
1090	Jan26_100x_cp190_rep1_3R4_E-F-D_Position013_12_cmle.ics	10	1	0	3.0324	0.0	1.0	0.18264933344481418	3.081899860396907	0.15723042839300766	0.3157936546464776	0.140164437245963	0.02127401353098755	0.9423080608964718	0.9345470512543079	502.0	9.931259703369854	452.0	1.0421875465525332
1091	Jan26_100x_cp190_rep1_3R4_E-F-D_Position013_12_cmle.ics	12	1	0	2.166	0.6275890508929507	1.0	0.2851728112890688	2.4003325055135387	0.57027991680181	0.7175467989818604	0.5640722721626159	0.3768656048515571	0.7854262288975726	0.9673720303431352	486.0	9.175807177796873	538.0	1.2404798673567763
1092	Jan26_100x_cp190_rep1_3R4_E-F-D_Position013_12_cmle.ics	13	1	0	2.166	0.10317500441073144	1.0	0.28357804967315753	2.6002967492008855	0.32728229125000685	0.5287337742393275	0.3224823701528194	0.05748946592658751	0.8651851842824905	0.9946071540557192	378.0	7.2537651602663304	368.0	0.8485066750693191
1093	Jan26_100x_cp190_rep1_3R4_E-F-D_Position013_12_cmle.ics	15	1	0	2.166	1.0542408233015097	1.0	0.2975614455981224	2.491972605959955	0.7489556562364765	0.85606602548817	0.7469111270080986	0.5929002287399872	0.620851767430198	0.9879495643926179	426.0	8.068997308879206	451.0	1.0398818218920187
1094	Jan26_100x_cp190_rep1_3R4_E-F-D_Position013_12_cmle.ics	16	1	0	2.166	0.20635000882146287	1.0	0.31067933405998166	2.9620990967024827	0.4066639229744512	0.6100094224166874	0.4066639229744512	0.16288596709735415	0.8401416282118566	0.9881380147666302	368.0	7.123909096074365	370.0	0.853118124390348
1095	Jan26_100x_cp190_rep1_3R4_E-F-D_Position013_12_cmle.ics	17	1	0	2.166	0.8664	1.0	0.29606632337495437	3.039172234769056	0.7013181906121403	0.8130375901321328	0.6909075697919445	0.564450684193739	0.6734861946039992	0.9934081393671664	382.0	7.413371730609045	382.0	0.8807868203165214
1096	Jan26_100x_cp190_rep1_3R4_E-F-D_Position013_12_cmle.ics	18	1	0	2.8158	0.10317500441073144	1.0	0.28084509467657404	2.7308807970465168	0.3365156488140663	0.5856393458395562	0.3266735036156381	0.037120696931463595	0.8856730102537926	0.9373181305333198	696.0	13.283694207412971	915.0	2.1097380643707253
1097	Jan26_100x_cp190_rep1_3R4_E-F-D_Position013_12_cmle.ics	19	1	0	1.9493999999999998	0.8254000352858515	1.0	0.281465817902657	2.3687312402525293	0.7060083898031623	0.8368183284930623	0.7018393030009681	0.5434494998386576	0.645350849775956	0.9846981712128133	338.0	6.406667419732595	310.0	0.7147746447594807
1098	Jan26_100x_cp190_rep1_3R4_E-F-D_Position013_12_cmle.ics	20	1	0	2.3826	0.0	1.0	0.1384417661066791	3.032803102821562	0.058902063905594375	0.2577447184956133	0.058902063905594375	0.020961668005811077	0.9556731308426591	0.7975148431659121	288.0	5.733981849932351	171.0	0.3942789169479716
1099	Jan26_100x_cp190_rep1_3R4_E-F-D_Position013_12_cmle.ics	20	2	0	1.083	1.3586516622891616	1.0	0.20431648826377968	2.498659291427867	0.7658079910399065	0.7949222078839083	0.765292623343316	0.6683974093642716	0.5944925031661266	0.8648546548361175	130.0	2.460502046229396	63.0	0.1452606536124106
1100	Jan26_100x_cp190_rep1_3R4_E-F-D_Position013_12_cmle.ics	20	3	0	0.8664	0.3720027687491155	1.0	0.11380522755692855	1.5027891573529992	0.5035751097692613	0.7137578826909499	0.5035751097692613	0.2577447184956133	0.7674283412098849	0.5478957448664882	158.0	2.8053748268945577	63.0	0.1452606536124106
1101	Jan26_100x_cp190_rep1_3R4_E-F-D_Position013_12_cmle.ics	20	4	0	1.5162	1.8583168866609978	1.0	0.06766062781318329	2.2162116325231764	0.8662681697548148	0.9062943845211139	0.8641904669150171	0.8159711231769375	0.5150060610696094	0.42794549283144295	224.0	4.093081429225244	82.0	0.18906942216218525
1102	Jan26_100x_cp190_rep1_3R4_E-F-D_Position013_12_cmle.ics	22	1	0	1.083	1.1961505589055579	1.0	0.1631335967292962	2.4634740090888947	0.8629778543621163	0.9330525240921564	0.8579892356457549	0.7510104877996894	0.492769900961734	0.8521362015460296	146.0	2.6308233507918657	67.0	0.15448355225446841
1103	Jan26_100x_cp190_rep1_3R4_E-F-D_Position013_12_cmle.ics	22	2	0	2.166	0.2918229810711206	1.0	0.1673175013993742	4.40679637254599	0.4041738464484013	0.56035271342566	0.3987597591848023	0.25524389984470397	0.7955930694035775	0.8709661797732059	184.0	3.6204676701382277	96.0	0.22134956740938755
1104	Jan26_100x_cp190_rep1_3R4_E-F-D_Position013_12_cmle.ics	23	1	0	1.083	0.0	1.0	0.2916962314675708	2.3905395138106793	0.11878536826323954	0.19944017401402164	0.08276065272590191	0.030053816089364173	0.9494917580125708	0.9545667681722191	108.0	2.08587875941348	57.0	0.13142630564932387
1105	Jan26_100x_cp190_rep1_3R4_E-F-D_Position013_12_cmle.ics	23	2	0	1.5162	1.7941989459020498	1.0	0.2742122898068677	2.604808909394504	0.9463312332637162	0.9807397329127416	0.946088584229546	0.8852573379667744	0.3803782999221639	0.9905332515592529	232.0	4.435699818751102	174.0	0.40119609092951497
1106	Jan26_100x_cp190_rep1_3R4_E-F-D_Position013_12_cmle.ics	24	1	0	2.166	1.7328	1.0	0.2789169286787438	2.7134476537659307	0.9395869293494434	0.9721564192607582	0.9341110648175703	0.8043548995099498	0.3538517431984014	0.982416023638417	328.0	6.323621853221469	295.0	0.680188774851764
1107	Jan26_100x_cp190_rep1_3R4_E-F-D_Position013_12_cmle.ics	24	2	0	1.7328	1.2737298093406069	1.0	0.281076736074898	2.9317930757656243	0.7342420094042021	0.822574053131758	0.7325436977957661	0.646146062734361	0.6665088586793341	0.9934589881901219	260.0	5.038030336660888	209.0	0.4818964540475209
1108	Jan26_100x_cp190_rep1_3R4_E-F-D_Position013_12_cmle.ics	26	1	0	2.166	0.3095250132321943	1.0	0.3104771646961037	2.5270265740070488	0.4255576328678202	0.5895307644369717	0.41687056392754224	0.20008490491068254	0.820303031533744	0.9864830202634733	436.0	8.339284866113685	477.0	1.0998306630653947
1109	Jan26_100x_cp190_rep1_3R4_E-F-D_Position013_12_cmle.ics	27	1	0	1.9493999999999998	0.2918229810711206	1.0	0.2949434206503856	2.321408853235136	0.40660392535392537	0.6253720238095238	0.4021677927927928	0.17142253861003862	0.8196917177809341	0.9838022391666391	454.0	8.530896333746467	494.0	1.1390279822941403
1110	Jan26_100x_cp190_rep1_3R4_E-F-D_Position013_12_cmle.ics	28	1	0	2.166	0.23070632344123612	1.0	0.28411691906482067	2.940527817666479	0.4148325265076534	0.599455147678498	0.4148325265076534	0.18244223193461773	0.8292091315129804	0.9942853973319974	404.0	7.811400266265383	407.0	0.9384299368293828
1111	Jan26_100x_cp190_rep1_3R4_E-F-D_Position013_12_cmle.ics	29	1	0	2.166	1.083	1.0	0.2953025084069835	2.65138314414653	0.9121279716698636	0.9666812772864173	0.8849522189336273	0.6356227161865414	0.5017259864653654	0.9879200964049493	434.0	8.294589454202956	462.0	1.0652447931576776
1112	Jan26_100x_cp190_rep1_3R4_E-F-D_Position013_12_cmle.ics	30	1	0	2.3826	0.815064591942846	1.0	0.29688050576423547	2.8829084468302004	0.6536884499034151	0.7950919378940846	0.6536884499034151	0.4814165178408718	0.7007192260129522	0.9795650378670224	420.0	8.075342566189535	441.0	1.0168245752868743
1113	Jan26_100x_cp190_rep1_3R4_E-F-D_Position013_12_cmle.ics	31	1	0	2.5991999999999997	2.166	1.0	0.29919127023782566	2.4973011850979794	0.8868133426046568	0.9485419043568469	0.8841827170828636	0.8057522711367048	0.5374783115592583	0.9666067032694693	668.0	12.798389933705279	888.0	2.047483498536835
1114	Jan26_100x_cp190_rep1_3R4_E-F-D_Position013_12_cmle.ics	32	1	0	1.9493999999999998	0.5556144027286182	1.0	0.28809044156131797	2.332543376270275	0.5273037134199176	0.6819178423196787	0.5246707613061358	0.3436744522262807	0.7322099397497465	0.988270820035526	410.0	7.828460257795472	419.0	0.9660986327555563
1115	Jan26_100x_cp190_rep1_3R4_E-F-D_Position013_12_cmle.ics	33	1	0	2.166	0.0	1.0	0.293435458839785	2.505516759632255	0.25976124930763955	0.43129924026355165	0.20802642130238172	0.021299901622810282	0.8962924866585159	0.9849232408758809	448.0	8.560646839897224	483.0	1.1136650110284811
1116	Jan26_100x_cp190_rep1_3R4_E-F-D_Position013_12_cmle.ics	34	1	0	0.8664	0.0	1.0	0.18297436551476992	1.6446813056324692	0.12097150864082204	0.3271882297991593	0.16819243344231669	0.03063054647361046	0.9333620447096092	0.8639206581735308	132.0	2.388171213938025	61.0	0.1406492042913817
1117	Jan26_100x_cp190_rep1_3R4_E-F-D_Position013_12_cmle.ics	34	2	0	1.5162	0.0	1.0	0.16798930404293233	3.227108838282603	0.2150957496496964	0.349514245679589	0.19218122372723026	0.03063054647361046	0.9137465642875593	0.7870706399145112	160.0	2.9670964830073863	78.0	0.17984652352012742
1118	Jan26_100x_cp190_rep1_3R4_E-F-D_Position013_12_cmle.ics	34	3	0	1.5162	0.0	1.0	0.15017418228214752	3.168306108130815	0.12097150864082204	0.2404950957496497	0.12097150864082204	0.03063054647361046	0.9485069321979152	0.7908147193882511	156.0	2.9479214057071883	71.0	0.16370645089652625
1119	Jan26_100x_cp190_rep1_3R4_E-F-D_Position013_12_cmle.ics	35	1	0	1.7328	1.1321417835580119	1.0	0.29272890730921325	2.4634841676152264	0.7592319513217329	0.8618091882298765	0.756681102504799	0.6285410490042376	0.5521741779839131	0.9811677133346577	308.0	5.853262485273764	275.0	0.634074281641475
1120	Jan26_100x_cp190_rep1_3R4_E-F-D_Position013_12_cmle.ics	35	2	0	1.2995999999999999	0.8254000352858515	1.0	0.2939425763022126	2.738827951302256	0.6230073110535057	0.7104734851424698	0.6247096016433055	0.5141667830847161	0.6816882297203884	0.9892194103125879	170.0	3.237384040241869	113.0	0.2605468866381333
1121	Jan26_100x_cp190_rep1_3R4_E-F-D_Position013_12_cmle.ics	36	1	0	1.7328	0.20635000882146287	1.0	0.30663665225595566	2.810193805715242	0.4376815678792872	0.6061386203009149	0.4308090881498504	0.22029332697394094	0.7555655258244385	1.0008456080669457	232.0	4.45910506759152	184.0	0.42425333753465955
1122	Jan26_100x_cp190_rep1_3R4_E-F-D_Position013_12_cmle.ics	37	1	0	2.166	1.7153360421684174	1.0	0.30414293636913303	2.7759405315651433	0.8816222606165318	0.9409134309357098	0.8801309448031281	0.7946735473310903	0.4670507521241929	0.9884967088039733	416.0	8.032762240048914	440.0	1.0145188506263596
1123	Jan26_100x_cp190_rep1_3R4_E-F-D_Position013_12_cmle.ics	38	1	0	1.7328	2.0881892159908655	1.0	0.29859181146401315	2.6778664867960673	0.9835066532483506	0.9988119199373812	0.9822859592232286	0.9459679824070968	0.13029651470600453	0.9940916015128302	254.0	4.88053885208828	208.0	0.4795907293870064
1124	Jan26_100x_cp190_rep1_3R4_E-F-D_Position013_12_cmle.ics	40	1	0	1.9493999999999998	0.42540144110901373	1.0	0.28988924382843095	2.373266953041428	0.4907453286716525	0.6285975595637778	0.4821366551668249	0.2836972377225683	0.7931126570970671	0.989182425162931	326.0	6.185305445949061	298.0	0.6871059488333073
1125	Jan26_100x_cp190_rep1_3R4_E-F-D_Position013_12_cmle.ics	40	2	0	1.2995999999999999	0.9971598751598192	1.0	0.27813572834450284	1.9270042085724277	0.67034198522772	0.748968487346315	0.67034198522772	0.5749658477853157	0.6168072033251352	0.9957549225997724	194.0	3.633297490128093	134.0	0.30896710450893683
1126	Jan26_100x_cp190_rep1_3R4_E-F-D_Position013_12_cmle.ics	41	1	0	2.166	0.10317500441073144	1.0	0.28036079062717184	2.1200464791279123	0.38846057839746106	0.5819990728524053	0.37181471311913844	0.06642655921263774	0.8669041524000003	0.9627742666855469	502.0	9.369533731199757	560.0	1.2912058098880943
1127	Jan26_100x_cp190_rep1_3R4_E-F-D_Position013_12_cmle.ics	42	1	0	1.9493999999999998	1.6294049638174177	1.0	0.3172420495971701	2.62663689911926	0.8838584539691551	0.9464103615395129	0.8835483226627138	0.7888715425615794	0.4500949179881108	0.9927461052573118	372.0	7.096273675693724	380.0	0.8761753709954926
1128	Jan26_100x_cp190_rep1_3R4_E-F-D_Position013_12_cmle.ics	43	1	0	1.2995999999999999	1.3586516622891618	1.0	0.22042813468087663	2.1195048796006395	0.8774953185174716	0.9432171501254284	0.8762940324347243	0.7769980214111578	0.4463011656472264	0.9239072559638455	198.0	3.6992830651091295	123.0	0.2836041332432778
1129	Jan26_100x_cp190_rep1_3R4_E-F-D_Position013_12_cmle.ics	43	2	0	1.2995999999999999	0.32626801153583	1.0	0.26378387295447825	2.69569584925933	0.4430979048157439	0.5528830865985938	0.4415079673532841	0.27085909620888243	0.8090403589894173	0.977044760304058	140.0	2.683979105783039	80.0	0.18445797284115634
1130	Jan26_100x_cp190_rep1_3R4_E-F-D_Position013_12_cmle.ics	44	1	0	1.2995999999999999	0.7252201245704302	1.0	0.27201651905570057	2.6023106844671986	0.6528309938037284	0.7444949194129099	0.6528309938037284	0.5032359294851849	0.6774372278910273	0.9899073230782662	164.0	3.126703053350103	103.0	0.23748964003298878
1131	Jan26_100x_cp190_rep1_3R4_E-F-D_Position013_12_cmle.ics	44	2	0	1.2995999999999999	0.9755754663213545	1.0	0.27022066957772195	2.412219574200499	0.7515712926827101	0.8197880643985527	0.7486198405149039	0.6327442282219279	0.6020003491017444	0.979814472940631	184.0	3.5268466747765492	122.0	0.2812984085827634
1132	Jan26_100x_cp190_rep1_3R4_E-F-D_Position013_12_cmle.ics	45	1	0	2.5991999999999997	1.2995999999999999	1.0	0.2903604169010242	2.925586736286483	0.8888585813813404	0.9872708468296453	0.8888472160660098	0.5912682176533655	0.3868733544620257	0.9789846117811195	548.0	10.537959698189054	650.0	1.498721029334395
1133	Jan26_100x_cp190_rep1_3R4_E-F-D_Position013_12_cmle.ics	45	2	0	1.9493999999999998	0.10317500441073144	1.0	0.28557784079478277	2.3906443758922555	0.25789605282598566	0.4718850512007456	0.25789605282598566	0.04829596038808764	0.9073447275288705	0.9900035833410668	400.0	7.55817270056099	402.0	0.9269013135268106
1134	Jan26_100x_cp190_rep1_3R4_E-F-D_Position013_12_cmle.ics	46	1	0	2.166	0.8875449473696695	1.0	0.2914822190705272	2.7193845717862004	0.6760096057839518	0.8012790644089319	0.6760096057839518	0.5224450714033354	0.6457058540128302	0.9925400497904561	390.0	7.498532382890281	391.0	0.9015383422611516
1135	Jan26_100x_cp190_rep1_3R4_E-F-D_Position013_12_cmle.ics	47	1	0	2.3826	0.8779414014559871	1.0	0.19984207581353866	2.412550276391071	0.7115393433124497	0.8280582406909517	0.7102554803856591	0.5037348739688455	0.640830029630092	0.9089875303319512	424.0	8.024301896968478	367.0	0.8462009504088046
1136	Jan26_100x_cp190_rep1_3R4_E-F-D_Position013_12_cmle.ics	47	2	0	0.8664	2.3825999999999996	1.0	0.19252978521615713	1.5310002870243662	0.9727595966669584	0.9908754027703094	0.9727595966669584	0.9263487855407022	0.36561011538207416	0.8593600904057944	134.0	2.4094613770083337	64.0	0.14756637827292504
1137	Jan26_100x_cp190_rep1_3R4_E-F-D_Position013_12_cmle.ics	49	1	0	2.166	0.0	1.0	0.24167904556531025	2.6747337927539423	0.19764018975793698	0.4310941491302761	0.19764018975793698	0.024583384016543	0.9177932338094184	0.9280010556075949	370.0	7.074983512623418	329.0	0.7585834133092554
1138	Jan26_100x_cp190_rep1_3R4_E-F-D_Position013_12_cmle.ics	50	1	0	2.3826	0.0	1.0	0.2207103917351644	2.70055408914654	0.1687528402698422	0.41767519225593536	0.17902855050275535	0.02126176368072499	0.9396412238888153	0.9221817260404792	472.0	9.09699178282597	453.0	1.0444932712130475
1139	Jan26_100x_cp190_rep1_3R4_E-F-D_Position013_12_cmle.ics	52	1	0	3.0324	0.0	1.0	0.16774588808279792	3.189401635104526	0.14300655547877406	0.38720280895728665	0.14300655547877406	0.021933305941019367	0.9432614081604913	0.8359716525017685	498.0	9.888679377229225	428.0	0.9868501547001864
1140	Jan26_100x_cp190_rep1_3R4_E-F-D_Position013_12_cmle.ics	53	1	0	2.3826	0.9755754663213545	1.0	0.2841641596211873	3.0487605543099003	0.7037809844637739	0.8340162904117854	0.7020463572829202	0.5377017446829906	0.6468134457131886	0.9914797598022518	398.0	7.700719279373614	398.0	0.9176784148847528
1141	Jan26_100x_cp190_rep1_3R4_E-F-D_Position013_12_cmle.ics	54	1	0	2.3826	0.0	1.0	0.14010762028525683	2.3832078695355863	0.15516708452107017	0.3024636237707639	0.07106959279229774	0.024458792686975536	0.963822061359739	0.8576691552428565	388.0	7.711294708224171	269.0	0.6202399336783881
1142	Jan26_100x_cp190_rep1_3R4_E-F-D_Position013_12_cmle.ics	54	2	0	1.2995999999999999	0.23070632344123612	1.0	0.1720702394091815	2.406303410747169	0.32321324312257443	0.5364477796476286	0.33367677530881157	0.1936239997252464	0.8575099515863318	0.8646100756710278	156.0	2.971326654547608	76.0	0.1752350741990985
1143	Jan26_100x_cp190_rep1_3R4_E-F-D_Position013_12_cmle.ics	56	1	0	2.3826	1.9493999999999998	1.0	0.3035261174253734	2.603504794534165	0.9814267623469819	0.9976783452933727	0.9692926914161724	0.8390541571319603	0.27552314464858324	0.9894928483108165	476.0	9.116166860126162	538.0	1.2404798673567763
1144	Jan26_100x_cp190_rep1_3R4_E-F-D_Position013_12_cmle.ics	57	1	0	1.9493999999999998	0.0	1.0	0.2851213287271592	2.526213086127817	0.213745487413764	0.43818505551229764	0.19411607760287064	0.023996340925549815	0.9041797458700649	0.9750752728500127	378.0	7.206954662585492	369.0	0.8508123997298336
1145	Jan26_100x_cp190_rep1_3R4_E-F-D_Position013_12_cmle.ics	59	1	0	1.083	1.0246530360797799	1.0	0.26857729584194817	2.691096248706106	0.808576366679822	0.879445026605517	0.808576366679822	0.7270859133653598	0.49473854123497885	0.9773952561476652	138.0	2.615878445031891	79.0	0.18215224818064185
1146	Jan26_100x_cp190_rep1_3R4_E-F-D_Position013_12_cmle.ics	59	2	0	0.8664	0.0	1.0	0.34496623378795016	2.3758551042090916	0.27130822933819626	0.41082728868687146	0.2597406132197439	0.03720689702099862	0.9117488670017968	1.0082390593367079	116.0	2.1944446605351353	69.0	0.1590950015754973
1147	Jan26_100x_cp190_rep1_3R4_E-F-D_Position013_12_cmle.ics	60	1	0	2.166	0.0	1.0	0.19324993486635733	2.7275649948280565	0.10646310515356586	0.24593039649488113	0.12071891809821274	0.016624099861183413	0.9714062295489924	0.8907984394571323	358.0	7.157889773765335	280.0	0.6456029049440472
1148	Jan26_100x_cp190_rep1_3R4_E-F-D_Position013_12_cmle.ics	60	2	0	1.7328	0.913592684735068	1.0	0.2739812405626786	2.785580354519568	0.5430521212909942	0.6509006810688878	0.5430521212909942	0.4471222670484123	0.7462711942003288	0.9943885180967682	240.0	4.614481466394017	183.0	0.42194761287414506
1149	Jan26_100x_cp190_rep1_3R4_E-F-D_Position013_12_cmle.ics	60	3	0	1.7328	0.0	1.0	0.31190454792547034	2.4968050664363792	0.1511555396494881	0.3307440786048933	0.1511555396494881	0.016624099861183413	0.9425183939561872	0.9866264140652601	286.0	5.478639198457845	254.0	0.5856540637706713
1150	Jan26_100x_cp190_rep1_3R4_E-F-D_Position013_12_cmle.ics	61	1	0	2.166	0.10317500441073144	1.0	0.31067933405998166	2.9567324890563422	0.375713636953419	0.5974952424203105	0.3803576834911985	0.05662601098568401	0.8585947445040552	0.9904692653833898	368.0	7.100503847233943	370.0	0.853118124390348
1151	Jan26_100x_cp190_rep1_3R4_E-F-D_Position013_12_cmle.ics	63	1	0	2.3826	0.0	1.0	0.09532977252586233	2.1828432674459166	0.06341559797898065	0.20708156525502666	0.06341559797898065	0.022042565603153843	0.9630425685368483	0.5883885470189423	312.0	5.895842811414373	160.0	0.3689159456823127
1152	Jan26_100x_cp190_rep1_3R4_E-F-D_Position013_12_cmle.ics	63	2	0	1.9493999999999998	2.5991999999999997	1.0	0.22912272733295413	2.819624710520514	0.9950838798302645	0.9993860730314349	0.9914991108643904	0.9576860833811616	0.2336561168863775	0.91777047450562	230.0	4.414409655680791	157.0	0.3619987717007692
1153	Jan26_100x_cp190_rep1_3R4_E-F-D_Position013_12_cmle.ics	64	1	0	2.166	0.5260913608053412	1.0	0.26510485152282454	2.6208054641633765	0.5191231239267634	0.6652594723578867	0.5141990588969916	0.3293213799870654	0.7745069415455053	0.9747535472621895	408.0	7.760359597044322	399.0	0.9199841395452671
1154	Jan26_100x_cp190_rep1_3R4_E-F-D_Position013_12_cmle.ics	65	1	0	2.3826	2.36770115119996	1.0	0.2534497694820693	2.1839696577810597	0.9632888453742828	0.9957143838675324	0.9632888453742828	0.9092183688893469	0.3262413386104993	0.9583852968324192	458.0	8.784123899450865	464.0	1.0698562424787068
1155	Jan26_100x_cp190_rep1_3R4_E-F-D_Position013_12_cmle.ics	66	1	0	2.3826	0.0	1.0	0.12991404474361318	1.8575231137477253	0.15146786176356822	0.3539374174702893	0.15146786176356822	0.026186093660384404	0.9511085465436399	0.7673929159483216	426.0	8.209428801921732	298.0	0.6871059488333073
1156	Jan26_100x_cp190_rep1_3R4_E-F-D_Position013_12_cmle.ics	67	1	0	2.3826	1.5290417620526913	1.0	0.2696107112361042	2.102940661334524	0.7770749996015746	0.8709988126922402	0.7764215819082984	0.6287581477998948	0.6701592785088373	0.9894694309227714	580.0	11.089249546877797	682.0	1.5725042184708578
1157	Jan26_100x_cp190_rep1_3R4_E-F-D_Position013_12_cmle.ics	67	2	0	1.9493999999999998	0.751125369937127	1.0	0.2983509092462077	2.7867086435975703	0.5000936299743414	0.619234784133106	0.498223022614627	0.35350196025307984	0.7997951802797105	0.991778760583931	340.0	6.521578578164583	322.0	0.7424433406856541
1158	Jan26_100x_cp190_rep1_3R4_E-F-D_Position013_12_cmle.ics	68	1	0	2.166	0.8595614345612763	1.0	0.3153855318115784	2.5146721822829936	0.6769799688981043	0.7965116817239336	0.6720555020734598	0.5160623704087678	0.654367272693932	0.9913779405127023	406.0	7.7624746828144335	432.0	0.9960730533422443
1159	Jan26_100x_cp190_rep1_3R4_E-F-D_Position013_12_cmle.ics	69	1	0	1.7328	0.41270001764292574	1.0	0.26908048231545906	3.079134197248552	0.5695256578284101	0.7271713378364755	0.5627583425748564	0.36771599959673357	0.7228297549597625	0.9906207400519421	218.0	4.2164529307376775	157.0	0.3619987717007692
1160	Jan26_100x_cp190_rep1_3R4_E-F-D_Position013_12_cmle.ics	70	1	0	1.9493999999999998	0.20635000882146287	1.0	0.2904734463771345	2.5087383327678068	0.34142087255976206	0.47889040452604037	0.34484503231288716	0.14505998568840986	0.8808433185000929	0.9921473568915485	348.0	6.606739230445821	329.0	0.7585834133092554
1161	Jan26_100x_cp190_rep1_3R4_E-F-D_Position013_12_cmle.ics	70	2	0	1.9493999999999998	1.7539750749824343	1.0	0.2991746099310412	2.500012994621695	0.821994007021624	0.8761502381538049	0.822737538853731	0.7392495359914131	0.5836284611517566	0.9939735970548953	382.0	7.296345486406949	384.0	0.8853982696375502
1162	Jan26_100x_cp190_rep1_3R4_E-F-D_Position013_12_cmle.ics	71	1	0	1.9493999999999998	1.321284742879191	1.0	0.29814705303464684	2.796007222489567	0.6963359476440505	0.7701900359060303	0.6947873721743045	0.5838948151146424	0.7259797005679023	0.9947240675191236	328.0	6.300216604381049	305.0	0.7032460214569085
1163	Jan26_100x_cp190_rep1_3R4_E-F-D_Position013_12_cmle.ics	71	2	0	2.3826	2.085072780552851	1.0	0.29107958248721216	2.6172791785253495	0.8723869210181031	0.9297092270993885	0.8716183182152042	0.7930286816187957	0.5971890855262305	0.9896386122886089	456.0	8.762833736380557	494.0	1.1390279822941403
1164	Jan26_100x_cp190_rep1_3R4_E-F-D_Position013_12_cmle.ics	71	3	0	1.2995999999999999	0.6921189703237084	1.0	0.25279432155867254	3.182705374625084	0.44319957067393734	0.52455435818255	0.443258693966468	0.3505056178497768	0.8404753044188502	0.9827914060406101	142.0	2.7520797665341874	80.0	0.18445797284115634
1165	Jan26_100x_cp190_rep1_3R4_E-F-D_Position013_12_cmle.ics	72	1	0	1.5162	0.0	1.0	0.17521536022876574	2.7201582187686695	0.08925463044456179	0.25044006336912517	0.08925463044456179	0.031136928162099786	0.97491293683753	0.8410769145046323	128.0	2.5328328785207668	57.0	0.13142630564932387
1166	Jan26_100x_cp190_rep1_3R4_E-F-D_Position013_12_cmle.ics	72	2	0	1.5162	0.20635000882146287	1.0	0.17418403388195927	2.7127435626092615	0.3732519705059751	0.5746445265896066	0.38792074947681354	0.1919507520194019	0.7880829521115985	0.8551090104294413	200.0	3.720573228179439	111.0	0.2559354373171044
1167	Jan26_100x_cp190_rep1_3R4_E-F-D_Position013_12_cmle.ics	73	1	0	1.9493999999999998	2.1210658315426123	1.0	0.26778895740694936	3.549146380071636	0.9052239808456669	0.9387262842648418	0.9047064029521695	0.8621741432307923	0.4331307807841029	0.9891089507646804	260.0	5.061435585501306	204.0	0.47036783074494865
1168	Jan26_100x_cp190_rep1_3R4_E-F-D_Position013_12_cmle.ics	73	2	0	1.9493999999999998	0.0	1.0	0.26359962134484005	2.6632452284180452	0.1661425038126921	0.37493184565906235	0.1661425038126921	0.02036925824371202	0.9410786342002996	0.9696814010877417	338.0	6.476883166253853	300.0	0.6917173981543362
1169	Jan26_100x_cp190_rep1_3R4_E-F-D_Position013_12_cmle.ics	74	1	0	0.8664	1.9755494667987699	1.0	0.1636221148284773	2.2115131158642027	0.9028917743904499	0.9486424149428448	0.9006818083119816	0.8602341212972211	0.40236582037989216	0.8427754869828092	134.0	2.339245630487074	59.0	0.13603775497035278
1170	Jan26_100x_cp190_rep1_3R4_E-F-D_Position013_12_cmle.ics	74	2	0	2.3826	0.0	1.0	0.22648448298075877	2.9873328585599905	0.1634602857515091	0.3438547984732898	0.14515327417572607	0.02271246797238025	0.9247489375112861	0.9560991278754423	400.0	7.792225188965185	358.0	0.8254494284641746
1171	Jan26_100x_cp190_rep1_3R4_E-F-D_Position013_12_cmle.ics	75	1	0	2.166	1.9722550530270564	1.0	0.30031277031819	2.7821899993951735	0.934067188438308	0.9759495367084713	0.9337694113443147	0.8633674618969394	0.40372838856338833	0.9928360183082968	394.0	7.5879232067117375	403.0	0.929207038187325
1172	Jan26_100x_cp190_rep1_3R4_E-F-D_Position013_12_cmle.ics	76	1	0	1.9493999999999998	0.1459114905355603	1.0	0.290475356067421	2.5219500003682636	0.3348823160389414	0.5409698180719812	0.33387392829759055	0.13648783661330421	0.834775121871851	0.985847775324069	416.0	7.868925498165981	430.0	0.9914616040212152
1173	Jan26_100x_cp190_rep1_3R4_E-F-D_Position013_12_cmle.ics	78	1	0	1.5162	0.2918229810711206	1.0	0.12744771346475148	1.3849326052142528	0.5273132423252493	0.797470956017567	0.5279190013629579	0.26231529757912725	0.7131913521848299	0.7426423768284851	312.0	5.661790323010182	185.0	0.426559062195174
1174	Jan26_100x_cp190_rep1_3R4_E-F-D_Position013_12_cmle.ics	80	1	0	0.8664	2.1578312873628183	1.0	0.3176904155016142	2.676696832190635	0.9333015287634812	0.9542040995733184	0.9331836017067261	0.9042137481506893	0.4181224247274292	1.0075967701898836	100.0	1.907097111770565	53.0	0.12220340700726606
1175	Jan26_100x_cp190_rep1_3R4_E-F-D_Position013_12_cmle.ics	80	2	0	1.7328	1.5762738440862263	1.0	0.2946561967787862	2.3977573053899457	0.8740539033855786	0.93487746306739	0.8655631552992131	0.7786589549518643	0.503505523447303	0.9952350290704282	340.0	6.381147085122066	320.0	0.7378318913646253
1176	Jan26_100x_cp190_rep1_3R4_E-F-D_Position013_12_cmle.ics	81	1	0	1.7328	0.2918229810711206	1.0	0.15353964049482655	3.6848883743380756	0.4889546885362277	0.6211248003437357	0.4889546885362277	0.2432397089455347	0.8126984194515985	0.7702271354595962	146.0	2.7478495949939648	65.0	0.14987210293343953
1177	Jan26_100x_cp190_rep1_3R4_E-F-D_Position013_12_cmle.ics	81	2	0	1.2995999999999999	1.2269033092775323	1.0	0.09229451073778608	1.3428338262326889	0.8848672227463361	0.9333638461035504	0.8803183291456113	0.7576663335170327	0.42703339745477836	0.5402838137585769	192.0	3.5183863316961044	76.0	0.1752350741990985
1178	Jan26_100x_cp190_rep1_3R4_E-F-D_Position013_12_cmle.ics	82	1	0	1.7328	1.8532166921928226	1.0	0.31237563902504	2.7922283027149883	0.9516657325019268	0.985063581587613	0.9493098857983605	0.8914296223639039	0.34205642321312546	0.999958770538795	266.0	5.125306074712234	228.0	0.5257052225972955
1179	Jan26_100x_cp190_rep1_3R4_E-F-D_Position013_12_cmle.ics	83	1	0	2.3826	0.744005537498231	1.0	0.1735723557773274	2.1561353387869264	0.6460039107842602	0.7761543435413631	0.6431954690993511	0.42886189945700864	0.6712460259276307	0.844341063422682	530.0	9.925053751428733	478.0	1.102136387725909
1180	Jan26_100x_cp190_rep1_3R4_E-F-D_Position013_12_cmle.ics	84	1	0	1.2995999999999999	0.23070632344123612	1.0	0.2658212984027631	2.3619320326151	0.39485582141677283	0.5880740006607201	0.3868988626173958	0.18523762329510596	0.8221630896277264	0.9815997787817051	194.0	3.656702738968513	131.0	0.3020499305273935
1181	Jan26_100x_cp190_rep1_3R4_E-F-D_Position013_12_cmle.ics	84	2	0	1.2995999999999999	0.744005537498231	1.0	0.2288955054510884	2.7601969144604954	0.6634291377601585	0.7520883477275945	0.6634291377601585	0.5259002312520648	0.6483768067273249	0.9031285585876856	148.0	2.8159502557451135	81.0	0.18676369750167077
1182	Jan26_100x_cp190_rep1_3R4_E-F-D_Position013_12_cmle.ics	86	1	0	1.9493999999999998	0.7748934119142009	1.0	0.07793084042439694	1.5537832213442349	0.6904147268535415	0.9084845868309314	0.689502309972494	0.44380179634855216	0.6799899665318002	0.5198063887975447	646.0	11.69820393283634	431.0	0.9937673286817297
1183	Jan26_100x_cp190_rep1_3R4_E-F-D_Position013_12_cmle.ics	87	1	0	1.7328	1.278824979729832	1.0	0.32979390717380275	2.6326073209412986	0.8497326242009563	0.9264045392211637	0.843260461032789	0.725669527865855	0.5460103008356972	0.9965492686603609	296.0	5.725521506851907	275.0	0.634074281641475
1184	Jan26_100x_cp190_rep1_3R4_E-F-D_Position013_12_cmle.ics	88	1	0	2.3826	1.083	1.0	0.2531437189845403	3.192518677028001	0.8227873439957514	0.901889413158486	0.7995833078007231	0.629607614845681	0.5549428341710915	0.9453931610904093	394.0	7.6113284555521625	370.0	0.853118124390348
1185	Jan26_100x_cp190_rep1_3R4_E-F-D_Position013_12_cmle.ics	88	2	0	1.7328	0.0	1.0	0.11456292308063841	3.966622391291721	0.05852074269256695	0.26563310660375433	0.05852074269256695	0.02071205343464673	0.9606013690420682	0.6869784788412413	194.0	3.6098922412876724	86.0	0.19829232080424306
1186	Jan26_100x_cp190_rep1_3R4_E-F-D_Position014_13_cmle.ics	1	1	0	1.2995999999999999	1.0368959615364501	1.0	0.11248471564664203	2.6952371545414406	0.7253273873267448	0.8668420891595019	0.7255951106079613	0.5682044181990638	0.6119896843122544	0.6356651388033866	186.0	3.4077053448043393	80.0	0.18445797284115634
1187	Jan26_100x_cp190_rep1_3R4_E-F-D_Position014_13_cmle.ics	1	2	0	2.166	0.0	1.0	0.18935947962714508	1.9420955030262796	0.3224841660802252	0.6392447908698712	0.3224841660802252	0.02088815286234434	0.8577307148061878	0.897185405682959	482.0	8.852363865571224	433.0	0.9983787780027585
1188	Jan26_100x_cp190_rep1_3R4_E-F-D_Position014_13_cmle.ics	3	1	0	2.166	0.10317500441073144	1.0	0.31047873412191235	2.622560433109951	0.2999452476005033	0.5101527628205825	0.2951226852607266	0.04896895067570262	0.8893276943002103	0.9832464865686062	480.0	9.158747186266776	551.0	1.2704542879434642
1189	Jan26_100x_cp190_rep1_3R4_E-F-D_Position014_13_cmle.ics	4	1	0	2.3826	0.7295574526778015	1.0	0.3013008951951317	2.9837663549325866	0.6014025380792305	0.7636514242516849	0.6008637189776913	0.42536752287970664	0.709522239468179	0.990665045313638	452.0	8.720253410239938	496.0	1.143639431615169
1190	Jan26_100x_cp190_rep1_3R4_E-F-D_Position014_13_cmle.ics	5	1	0	2.3826	0.744005537498231	1.0	0.296959668069372	2.3054779031397628	0.5762917619102966	0.7311495098988803	0.5762788475197913	0.37189699482132943	0.7380337102228799	0.9717232377379404	610.0	11.5022229882941	772.0	1.7800194379171586
1191	Jan26_100x_cp190_rep1_3R4_E-F-D_Position014_13_cmle.ics	6	1	0	1.7328	0.0	1.0	0.2742730925682213	2.7524549082095553	0.1885993344569774	0.4148061713989369	0.1699036259129608	0.03139720817667142	0.9413943984585602	0.972267763987273	252.0	4.859248689017972	197.0	0.4542277581213474
1192	Jan26_100x_cp190_rep1_3R4_E-F-D_Position014_13_cmle.ics	7	1	0	2.166	2.0876239081160075	1.0	0.30064627010343836	2.411670144962179	0.9293962033444714	0.9798035920960045	0.927250635403409	0.8542071203632854	0.4430013779901795	0.9871454994784035	468.0	8.93738521248325	522.0	1.203588272788545
1193	Jan26_100x_cp190_rep1_3R4_E-F-D_Position014_13_cmle.ics	8	1	0	1.7328	1.0987399361686254	1.0	0.3082823902950295	2.9811322421910544	0.7107100674562289	0.7910185208453748	0.7087032536232144	0.5799063726211717	0.661152429039986	0.9892959290833556	278.0	5.393478546176608	242.0	0.5579853678444979
1194	Jan26_100x_cp190_rep1_3R4_E-F-D_Position014_13_cmle.ics	8	2	0	1.7328	0.42540144110901373	1.0	0.08045498693000994	1.149931018237041	0.46962674698708673	0.6411680446309652	0.47458813646334064	0.26706779009947906	0.7895701568674037	0.479747418096104	484.0	8.897059277481954	284.0	0.654825803586105
1195	Jan26_100x_cp190_rep1_3R4_E-F-D_Position014_13_cmle.ics	10	1	0	3.0324	2.4762001058575542	1.0	0.26086930621194615	2.6679974835955456	0.9184617246386834	0.9699115292856649	0.9180684254200955	0.8457121741235046	0.47047804442111113	0.9488618316911696	718.0	13.728533240750165	924.0	2.1304895863153552
1196	Jan26_100x_cp190_rep1_3R4_E-F-D_Position014_13_cmle.ics	11	1	0	1.083	0.0	1.0	0.23040285381049588	1.3815090292683374	0.19925726725573056	0.3475751422351499	0.15597387629658085	0.0396703437425681	0.847541999527605	0.9664720414617615	180.0	3.343834855593413	109.0	0.25132398799607547
1197	Jan26_100x_cp190_rep1_3R4_E-F-D_Position014_13_cmle.ics	12	1	0	1.9493999999999998	0.20635000882146287	1.0	0.2681815053981304	2.745099273667661	0.389206177553986	0.5711956338075767	0.38475381028015276	0.17714000878645533	0.8319812417120236	0.9797283643213934	288.0	5.523334610368573	238.0	0.5487624692024401
1198	Jan26_100x_cp190_rep1_3R4_E-F-D_Position014_13_cmle.ics	13	1	0	2.166	0.6639153385791856	1.0	0.32492328374130336	2.622853879295693	0.6073954983922829	0.74583193357969	0.5967365743629122	0.4137135864087921	0.7341421471837147	0.9946595223631017	392.0	7.54322779480101	416.0	0.9591814587740128
1199	Jan26_100x_cp190_rep1_3R4_E-F-D_Position014_13_cmle.ics	15	1	0	1.9493999999999998	1.7215306853589103	1.0	0.26603241141831424	2.950618694117295	0.7790696610712162	0.8317877235512052	0.7788363902483648	0.6878927869002425	0.6055303706912812	0.9835117038414395	292.0	5.636130683030448	242.0	0.5579853678444979
1200	Jan26_100x_cp190_rep1_3R4_E-F-D_Position014_13_cmle.ics	15	2	0	1.9493999999999998	2.3825999999999996	1.0	0.10033492696387156	3.497176948412085	0.9383181631066185	0.9606915793806888	0.9217765174038329	0.8470886886520606	0.44085006490578815	0.693525146889514	256.0	4.667776526754386	122.0	0.2812984085827634
1201	Jan26_100x_cp190_rep1_3R4_E-F-D_Position014_13_cmle.ics	15	3	0	1.9493999999999998	1.5634639508005113	1.0	0.12443011189746545	1.6981860045983705	0.7800713534281664	0.8587156382930065	0.777939898458583	0.6401305859214198	0.6312100408568194	0.7900727479251346	482.0	8.899174363252074	351.0	0.8093093558405734
1202	Jan26_100x_cp190_rep1_3R4_E-F-D_Position014_13_cmle.ics	15	4	0	0.6497999999999999	2.7310508846847017	1.0	0.1614352499861963	1.4061927312585902	0.9232241686868224	0.9698531765997347	0.9230892375245849	0.8858848282486392	0.4567111992275759	0.5982783666163425	130.0	2.2732600555060367	56.0	0.12912058098880944
1203	Jan26_100x_cp190_rep1_3R4_E-F-D_Position014_13_cmle.ics	16	1	0	2.166	0.0	1.0	0.23268111649441572	3.0328564887773024	0.15395892641761527	0.36116040789308035	0.1530167600034113	0.021836331074029103	0.9362719814101511	0.9368477669790318	350.0	6.745055637718227	297.0	0.6848002241727928
1204	Jan26_100x_cp190_rep1_3R4_E-F-D_Position014_13_cmle.ics	16	2	0	1.7328	0.0	1.0	0.2787798465844803	3.1972556816398883	0.19303852729642912	0.36116040789308035	0.19303852729642912	0.021836331074029103	0.9302699488830346	0.9953303936540792	236.0	4.618711637934239	180.0	0.4150304388926017
1205	Jan26_100x_cp190_rep1_3R4_E-F-D_Position014_13_cmle.ics	17	1	0	2.3826	1.1763760451361116	1.0	0.2967937696348823	2.8704358604958684	0.732022133554167	0.8574587819016788	0.7287435067379358	0.5887148987427538	0.6158753959496103	0.986334053269441	476.0	9.162977357807002	532.0	1.2266455193936896
1206	Jan26_100x_cp190_rep1_3R4_E-F-D_Position014_13_cmle.ics	18	1	0	1.5162	0.9733510449106972	1.0	0.09039942691607435	1.85047057781984	0.8107197738029381	0.8766611346733051	0.8066260987153482	0.6650562419325097	0.5113178763407803	0.5828054090638304	218.0	4.029210940014318	91.0	0.20982094410681532
1207	Jan26_100x_cp190_rep1_3R4_E-F-D_Position014_13_cmle.ics	18	2	0	1.083	1.0967653411156157	1.0	0.29065874765724103	2.086152625245696	0.8032700227426394	0.8700227426393755	0.8013891449996927	0.7235355584239965	0.47174201460735393	0.9876213507427564	124.0	2.32641581049721	70.0	0.1614007262360118
1208	Jan26_100x_cp190_rep1_3R4_E-F-D_Position014_13_cmle.ics	19	1	0	1.7328	1.5627088357751586	1.0	0.2970696297598231	2.2865823460818278	0.8918133836729977	0.9482798474399969	0.8893554725122318	0.8114034749778479	0.3916537258291294	0.9790321804976804	296.0	5.585090013809391	261.0	0.6017941363942725
1209	Jan26_100x_cp190_rep1_3R4_E-F-D_Position014_13_cmle.ics	20	1	0	2.166	0.0	1.0	0.31006385623465543	2.9244703158733762	0.27618748033972945	0.5018670914976306	0.27618748033972945	0.0244878182427016	0.9010028963757102	0.9870719103585153	384.0	7.434661893679354	394.0	0.9084555162426948
1210	Jan26_100x_cp190_rep1_3R4_E-F-D_Position014_13_cmle.ics	21	1	0	3.0324	2.584794377981393	1.0	0.2752714044471541	2.712722537471172	0.9182778976298835	0.976043021159643	0.9180784177551865	0.8526656421774337	0.5096716572771819	0.957032667375853	784.0	14.922618847719203	1083.0	2.4970998073371535
1211	Jan26_100x_cp190_rep1_3R4_E-F-D_Position014_13_cmle.ics	22	1	0	1.9493999999999998	0.0	1.0	0.31190454792547034	2.753618524167363	0.24788954635108482	0.462232741617357	0.24788954635108482	0.02993293885601578	0.9049030677562729	1.0012271414374707	286.0	5.502044447298263	254.0	0.5856540637706713
1212	Jan26_100x_cp190_rep1_3R4_E-F-D_Position014_13_cmle.ics	23	1	0	2.3826	1.4245214444092165	1.0	0.28461404395269124	2.820559215374665	0.8173121942209641	0.9002478447812995	0.8021794877301799	0.7041476416087146	0.5522962299097987	0.9859105680189448	440.0	8.522296685296824	463.0	1.067550517818192
1213	Jan26_100x_cp190_rep1_3R4_E-F-D_Position014_13_cmle.ics	24	1	0	1.7328	1.5394492374569102	1.0	0.2895992119562926	2.630435710935648	0.9142119045309869	0.9639610647246052	0.9124837990107477	0.8295611846339679	0.3619248977773375	0.9874464756510933	272.0	5.235987061604	227.0	0.5233994979367811
1214	Jan26_100x_cp190_rep1_3R4_E-F-D_Position014_13_cmle.ics	25	1	0	2.166	0.3720027687491155	1.0	0.3108360786070214	2.7861349272966067	0.47742160566651826	0.6245105375021232	0.443809934768937	0.26694469819730904	0.816480904807266	0.9905250392659739	394.0	7.587923206711739	410.0	0.945347110810926
1215	Jan26_100x_cp190_rep1_3R4_E-F-D_Position014_13_cmle.ics	26	1	0	1.083	0.20635000882146287	1.0	0.10097976386538621	1.3262382434522488	0.4155922524431885	0.5564619392440834	0.3805560461556576	0.17035720593429884	0.8290725021545268	0.7163472031391326	280.0	5.0402847278001985	140.0	0.3228014524720236
1216	Jan26_100x_cp190_rep1_3R4_E-F-D_Position014_13_cmle.ics	26	2	0	1.083	0.9018655279647406	1.0	0.07325315981806772	1.434088884494568	0.7918653597079948	0.8908696868008948	0.7900550453314494	0.569417461438832	0.5453992405284198	0.41878010077498	244.0	4.188956815726233	97.0	0.22365529206990203
1217	Jan26_100x_cp190_rep1_3R4_E-F-D_Position014_13_cmle.ics	27	1	0	1.7328	0.46141264688247224	1.0	0.2977033692150578	2.7153485278191276	0.5430214502524248	0.6875316993999547	0.5353667766879686	0.35283675491779615	0.7308925369813799	0.9927932327927176	292.0	5.612725434190031	256.0	0.5902655130917002
1218	Jan26_100x_cp190_rep1_3R4_E-F-D_Position014_13_cmle.ics	28	1	0	2.8158	0.0	1.0	0.24449805726140847	3.160761568405689	0.20534469882555523	0.44118500478054673	0.20534469882555523	0.023562625162324536	0.9133936407974588	0.9638715104699523	410.0	7.94548650199757	386.0	0.8900097189585793
1219	Jan26_100x_cp190_rep1_3R4_E-F-D_Position014_13_cmle.ics	30	1	0	2.3826	0.3095250132321943	1.0	0.1557251888104259	1.8661827563930662	0.49554531490015363	0.7781509216589861	0.5008179723502304	0.1971390168970814	0.7654802571942616	0.7155155020152884	582.0	11.040323963426866	521.0	1.2012825481280305
1220	Jan26_100x_cp190_rep1_3R4_E-F-D_Position014_13_cmle.ics	32	1	0	2.3826	0.0	1.0	0.25939755855328567	2.891844219900958	0.19732112594725104	0.4184161083935543	0.19732112594725104	0.021961996978839323	0.9131181176362706	0.9796312130175545	436.0	8.409500612634947	436.0	1.0052959519843019
1221	Jan26_100x_cp190_rep1_3R4_E-F-D_Position014_13_cmle.ics	33	1	0	1.7328	1.6162859307598463	1.0	0.12957545326988867	2.9980954425034017	0.9325828044857863	0.9690689385377728	0.928792488915935	0.8623793792923585	0.3608862985209357	0.7318341791412982	226.0	4.231397836497654	115.0	0.2651583359591622
1222	Jan26_100x_cp190_rep1_3R4_E-F-D_Position014_13_cmle.ics	33	2	0	1.5162	0.10317500441073144	1.0	0.10336419910586592	1.560742199030403	0.2597844040685039	0.39803529514039815	0.25620272972268104	0.075458576023646	0.9019993411442309	0.5673123124262692	210.0	3.8270240435309826	92.0	0.21212666876732977
1223	Jan26_100x_cp190_rep1_3R4_E-F-D_Position014_13_cmle.ics	35	1	0	1.9493999999999998	0.7540056732031717	1.0	0.27180554053102396	2.67025844588156	0.6474102339547104	0.7733704491430001	0.6420993369198048	0.4804485174527712	0.6448247241838455	0.9869939433121591	350.0	6.674839891196968	321.0	0.7401376160251398
1224	Jan26_100x_cp190_rep1_3R4_E-F-D_Position014_13_cmle.ics	37	1	0	1.2995999999999999	2.014971786093599	1.0	0.0902417768817444	1.9496161942586112	0.9944147917933472	0.9980125216764633	0.9851136184492039	0.9510449744386641	0.17511523946989863	0.4373075046769378	252.0	4.554980454092511	113.0	0.2605468866381333
1225	Jan26_100x_cp190_rep1_3R4_E-F-D_Position014_13_cmle.ics	37	2	0	1.083	0.0	1.0	0.2908258893381307	2.2683153461270504	0.21553723847487782	0.3782345787446794	0.21553723847487782	0.0345866270297052	0.9094948459427331	0.978868034292046	118.0	2.215734823605444	65.0	0.14987210293343953
1226	Jan26_100x_cp190_rep1_3R4_E-F-D_Position014_13_cmle.ics	38	1	0	2.5991999999999997	1.0024833655297731	1.0	0.1711240606294008	2.410664385941753	0.7059132520031213	0.8000152256247264	0.6782977751555869	0.5579011476314637	0.6604065868249968	0.8968205890984551	534.0	10.154876068292703	480.0	1.106747837046938
1227	Jan26_100x_cp190_rep1_3R4_E-F-D_Position014_13_cmle.ics	39	1	0	1.9493999999999998	0.0	1.0	0.26924709373078226	2.7013788551870714	0.16695385793605208	0.39099495819771524	0.16695385793605208	0.029935701065798712	0.9175842127370034	0.976866611303854	298.0	5.746811669922217	251.0	0.578736889789128
1228	Jan26_100x_cp190_rep1_3R4_E-F-D_Position014_13_cmle.ics	40	1	0	1.5162	0.7252201245704302	1.0	0.2976906622881044	2.640095276044465	0.6554424554424555	0.7643500643500644	0.6508638508638509	0.4877461877461877	0.6721209793266363	0.98641932903222	224.0	4.256918171108186	172.0	0.3965846416084861
1229	Jan26_100x_cp190_rep1_3R4_E-F-D_Position014_13_cmle.ics	40	2	0	1.083	0.8508028822180275	1.0	0.3316626378137707	2.966949829081776	0.6739596739596739	0.7584064584064584	0.672976872976873	0.5627081627081627	0.6394616428302292	0.9923134186476557	134.0	2.5967033677316933	84.0	0.1936808714832141
1230	Jan26_100x_cp190_rep1_3R4_E-F-D_Position014_13_cmle.ics	41	1	0	1.9493999999999998	0.0	1.0	0.2791755589007967	2.6123233338143725	0.24509672427134382	0.45836987361361875	0.2358627805003869	0.025885994325509414	0.889176142231583	0.9760093364191199	336.0	6.432187754343124	306.0	0.7055517461174229
1231	Jan26_100x_cp190_rep1_3R4_E-F-D_Position014_13_cmle.ics	41	2	0	1.083	0.20635000882146287	1.0	0.24616471368128026	2.173081105222649	0.3201186484395151	0.4621279339695641	0.3201186484395151	0.16025793139025019	0.8349146950058353	0.9416583148084383	148.0	2.7457345092238548	84.0	0.1936808714832141
1232	Jan26_100x_cp190_rep1_3R4_E-F-D_Position014_13_cmle.ics	42	1	0	1.2995999999999999	1.3229242629964544	1.0	0.21925733852063573	1.439770624845226	0.8665756339479438	0.9410409563461812	0.8628310058556936	0.7585133742701327	0.44836892210773194	0.9451609927376214	308.0	5.783046738752503	238.0	0.5487624692024401
1233	Jan26_100x_cp190_rep1_3R4_E-F-D_Position014_13_cmle.ics	43	1	0	1.5162	0.6016084874694266	1.0	0.28380753372595546	2.8048445905827886	0.709255285468041	0.8417877370105885	0.7078657614239983	0.5516850177648011	0.6210985784118185	0.9915587059206473	172.0	3.3054847009930173	113.0	0.2605468866381333
1234	Jan26_100x_cp190_rep1_3R4_E-F-D_Position014_13_cmle.ics	44	1	0	0.6497999999999999	0.23070632344123612	1.0	0.23694888849478715	1.1054751022783038	0.49550834165121915	0.6797518893483531	0.5037644374732639	0.21505774989305576	0.658279198029075	0.9266902459360656	134.0	2.339245630487074	71.0	0.16370645089652625
1235	Jan26_100x_cp190_rep1_3R4_E-F-D_Position014_13_cmle.ics	44	2	0	1.083	0.43046674663324214	1.0	0.093906087398556	2.45008154562693	0.6964779694852417	0.889690574647084	0.7019535149008983	0.38193355197490375	0.455599110971054	0.5957521483318771	172.0	3.0948374614292384	65.0	0.14987210293343953
1236	Jan26_100x_cp190_rep1_3R4_E-F-D_Position014_13_cmle.ics	45	1	0	2.166	0.1459114905355603	1.0	0.29534013769470363	2.507967930637842	0.3749553952545068	0.5406456508679293	0.3780856320774745	0.13388199052346775	0.83442370082848	0.9951187700716816	422.0	8.049822231579004	443.0	1.021436024607903
1237	Jan26_100x_cp190_rep1_3R4_E-F-D_Position014_13_cmle.ics	46	1	0	3.2489999999999997	0.0	1.0	0.22977562142858396	2.4267880003867073	0.21973220421645348	0.44366201866589816	0.21973220421645348	0.015984615043561152	0.9234227415180761	0.9143281183386577	736.0	13.966955206063776	900.0	2.0751521944630085
1238	Jan26_100x_cp190_rep1_3R4_E-F-D_Position014_13_cmle.ics	47	1	0	2.3826	0.0	1.0	0.2942674655223679	2.43372801871508	0.20623794673564896	0.4188522549362997	0.19905979263110365	0.021876279175757168	0.9173106870621434	0.9883052181292598	442.0	8.496776350686297	474.0	1.0929134890838512
1239	Jan26_100x_cp190_rep1_3R4_E-F-D_Position014_13_cmle.ics	48	1	0	2.166	1.2551781017859014	1.0	0.3127679664494784	2.529561408970184	0.7823340343637157	0.8810285306138645	0.7795960477758819	0.6505535494623229	0.606600908250074	0.9802779717482419	450.0	8.558531754127102	502.0	1.157473779578256
1240	Jan26_100x_cp190_rep1_3R4_E-F-D_Position014_13_cmle.ics	49	1	0	1.9493999999999998	0.3720027687491155	1.0	0.16318847444834383	1.4200306732656895	0.5113732140499813	0.664322633711425	0.4982635539262975	0.27361465113681366	0.8012569688526092	0.7856903589715125	474.0	9.04806619937502	392.0	0.903844066921666
1241	Jan26_100x_cp190_rep1_3R4_E-F-D_Position014_13_cmle.ics	50	1	0	2.166	2.166	1.0	0.27104026411525994	2.223808933837781	0.9441918889819356	0.9776448538501415	0.9346851696773937	0.880230888862304	0.36115821396175146	0.9771551380801571	472.0	9.026776036304716	502.0	1.157473779578256
1242	Jan26_100x_cp190_rep1_3R4_E-F-D_Position014_13_cmle.ics	51	1	0	1.7328	1.4430823792346341	1.0	0.24789743124547114	1.9093379257075946	0.8747234575074303	0.9379501962799913	0.8663731777991315	0.7716745998048373	0.4807829043397032	0.9552198975394254	320.0	6.0512192102168765	268.0	0.6179342090178737
1243	Jan26_100x_cp190_rep1_3R4_E-F-D_Position014_13_cmle.ics	52	1	0	0.6497999999999999	0.9228252937649445	1.0	0.24777748339837877	1.198331239392235	0.9082409638554216	0.9606265060240964	0.9068273092369478	0.7991807228915663	0.3657029537726	0.8875555179646178	110.0	1.9433321806008492	54.0	0.12450913166778053
1244	Jan26_100x_cp190_rep1_3R4_E-F-D_Position014_13_cmle.ics	54	1	0	2.3826	1.7060019029756524	1.0	0.2930931921716425	2.7450418057443047	0.8529717409226634	0.9245166028141303	0.8532904262763003	0.7536129219982958	0.46428360777293626	0.9838417197208519	504.0	9.718497378035948	576.0	1.3280974044563254
1245	Jan26_100x_cp190_rep1_3R4_E-F-D_Position014_13_cmle.ics	55	1	0	1.9493999999999998	1.6456566907434287	1.0	0.2876006836401372	1.868894822981523	0.8786212604942651	0.9496016613456308	0.8760752926569706	0.7574346695045524	0.4830405873523984	0.9738852812443268	478.0	8.833188788271023	527.0	1.2151168960911172
1246	Jan26_100x_cp190_rep1_3R4_E-F-D_Position014_13_cmle.ics	57	1	0	2.166	0.10317500441073144	1.0	0.30687006983468396	2.3258857422095347	0.3796767186859391	0.5774400935125658	0.37363155002311643	0.07542503729162486	0.8436716568925776	0.9888700802412596	426.0	8.068997308879204	458.0	1.0560218945156201
1247	Jan26_100x_cp190_rep1_3R4_E-F-D_Position014_13_cmle.ics	58	1	0	1.083	0.20635000882146287	1.0	0.27451374210420326	1.560753018996642	0.43662646856906	0.6192471600108806	0.433776764549682	0.20742606961049728	0.8426579270129635	0.982663696581605	178.0	3.299139443682684	117.0	0.26976978528019113
1248	Jan26_100x_cp190_rep1_3R4_E-F-D_Position014_13_cmle.ics	59	1	0	2.166	1.3586516622891616	1.0	0.3163136167811158	2.2884660427636914	0.7935134891816463	0.8954475887525133	0.7932246496413888	0.6618420460342707	0.6021996710588422	0.9742478847027275	466.0	8.869284551732086	532.0	1.2266455193936896
1249	Jan26_100x_cp190_rep1_3R4_E-F-D_Position014_13_cmle.ics	60	1	0	2.3826	1.0161559471409798	1.0	0.3059923287726364	2.7971987411878763	0.702504433713618	0.8209309096959361	0.7011015273150791	0.554306847015137	0.6557984968265742	0.9912949368988521	470.0	9.075701619755655	530.0	1.2220340700726606
1250	Jan26_100x_cp190_rep1_3R4_E-F-D_Position014_13_cmle.ics	61	1	0	1.083	0.9512265400461282	1.0	0.28393860949740635	2.707050507138872	0.6212068939655302	0.6985815070924646	0.6219018904905476	0.5396373018134909	0.6553481703431837	0.9805225461143887	140.0	2.7073843546234593	83.0	0.1913751468226997
1251	Jan26_100x_cp190_rep1_3R4_E-F-D_Position014_13_cmle.ics	61	2	0	2.166	0.0	1.0	0.1990474164511995	2.3694498177624252	0.14495927520362398	0.32838585807070964	0.14495927520362398	0.023829880850595748	0.9507660572968503	0.9187402932392555	372.0	7.236705168736243	301.0	0.6940231228148507
1252	Jan26_100x_cp190_rep1_3R4_E-F-D_Position014_13_cmle.ics	62	1	0	1.7328	0.5158750220536572	1.0	0.321053725768607	2.541864367527692	0.5831381184407796	0.725773831834083	0.5789917541229386	0.38187156421789104	0.6929827340797686	0.9935130667027787	284.0	5.433943786547115	255.0	0.5879597884311858
1253	Jan26_100x_cp190_rep1_3R4_E-F-D_Position014_13_cmle.ics	63	1	0	1.7328	0.0	1.0	0.25210311417695874	2.4808987956409583	0.1497936937682513	0.373497038411974	0.18022534078952035	0.035113438870695055	0.9236891098537076	0.9496836269797148	234.0	4.45698998182141	169.0	0.38966746762694277
1254	Jan26_100x_cp190_rep1_3R4_E-F-D_Position014_13_cmle.ics	64	1	0	3.0324	1.2995999999999999	1.0	0.23765415060755668	2.9752536994247025	0.9630372699996385	0.998913711455735	0.9541336803672776	0.6818385569171818	0.43091514610731546	0.9483578024513899	526.0	10.139931162532722	553.0	1.2750657372644931
1255	Jan26_100x_cp190_rep1_3R4_E-F-D_Position014_13_cmle.ics	65	1	0	2.166	1.074245800390238	1.0	0.3035261174253734	2.776776627928598	0.7153686032544224	0.830715197003723	0.7149545261241634	0.5716092305626226	0.6323482416792405	0.9810174383166413	476.0	9.09276161128574	538.0	1.2404798673567763
1256	Jan26_100x_cp190_rep1_3R4_E-F-D_Position014_13_cmle.ics	67	1	0	2.166	0.8318234787411565	1.0	0.28356682006654005	2.3663250071343183	0.6460621219424288	0.7781201012640638	0.6424319007855347	0.4780818884097808	0.6855878041181573	0.9924931689427854	438.0	8.337169780343576	459.0	1.0583276191761344
1257	Jan26_100x_cp190_rep1_3R4_E-F-D_Position014_13_cmle.ics	68	1	0	2.3826	0.9512265400461282	1.0	0.27818866106452567	2.6518235401732433	0.6871233539975272	0.805183772987835	0.6871233539975272	0.5292843617876689	0.6100261006036091	0.9773315840561831	444.0	8.518066513756608	464.0	1.0698562424787068
1258	Jan26_100x_cp190_rep1_3R4_E-F-D_Position014_13_cmle.ics	70	1	0	1.7328	1.4430823792346341	1.0	0.2834790591663577	3.10785158233256	0.9021045472754544	0.9493473947027642	0.8979401708605447	0.7987823624218597	0.4208815797467419	0.9664322448855684	186.0	3.6183525843681172	127.0	0.29282703188533565
1259	Jan26_100x_cp190_rep1_3R4_E-F-D_Position014_13_cmle.ics	70	2	0	0.8664	1.668143133707265	1.0	0.25222168868217903	1.8151107016110555	0.9122779232152339	0.9488070505594425	0.9119518534735743	0.8593800948397134	0.4267421525370928	0.9032134642144519	116.0	2.1242289140138757	59.0	0.13603775497035278
1260	Jan26_100x_cp190_rep1_3R4_E-F-D_Position014_13_cmle.ics	71	1	0	1.9493999999999998	1.2779016819528852	1.0	0.29553973051780497	2.8302633885034507	0.7783194911690496	0.8737822399775722	0.778648023549201	0.6592659272497897	0.5554885332727127	0.9902704039186747	346.0	6.6556648138967685	329.0	0.7585834133092554
1261	Jan26_100x_cp190_rep1_3R4_E-F-D_Position014_13_cmle.ics	71	2	0	0.8664	0.10317500441073144	1.0	0.2617993877991494	1.4341315358315034	0.2687789108494533	0.398525108634707	0.25908939585085505	0.05352230515839641	0.9076947535560297	0.9275551497503637	192.0	3.4715758340152654	128.0	0.2951327565458501
1262	Jan26_100x_cp190_rep1_3R4_E-F-D_Position014_13_cmle.ics	73	1	0	1.5162	1.449626260897894	1.0	0.10758233718674294	1.446513969084219	0.8028565012351224	0.8568156299124186	0.7995778127105322	0.7134628340444644	0.5601609610608651	0.5787141080459391	246.0	4.514515213722003	119.0	0.27438123460122005
1263	Jan26_100x_cp190_rep1_3R4_E-F-D_Position014_13_cmle.ics	73	2	0	0.8664	1.909176031402606	1.0	0.20488647740803	2.3416381105467834	0.8933348304513811	0.9409993262968785	0.8917314170222322	0.8291938019312822	0.4342915107363159	0.9275996574456585	138.0	2.452041703148951	69.0	0.1590950015754973
1264	Jan26_100x_cp190_rep1_3R4_E-F-D_Position014_13_cmle.ics	73	3	0	1.7328	0.9971598751598192	1.0	0.28356824877985487	2.152567097284598	0.6762587019986526	0.7873545924096115	0.6754457668987199	0.5612396137435437	0.639471411540861	0.9676027805593083	296.0	5.608495262649811	255.0	0.5879597884311858
1265	Jan26_100x_cp190_rep1_3R4_E-F-D_Position014_13_cmle.ics	74	1	0	1.5162	0.0	1.0	0.2695646238779378	2.5612217051279234	0.23440047092917948	0.46190681036044196	0.2156538670530701	0.03441405542474189	0.9202960389856991	0.9864817440828847	236.0	4.478280144891719	177.0	0.40811326491105837
1266	Jan26_100x_cp190_rep1_3R4_E-F-D_Position014_13_cmle.ics	76	1	0	2.3826	0.8779414014559871	1.0	0.27320424965279066	2.6186865669133126	0.6627208851654731	0.7854099874374348	0.6624870708615859	0.5005449062166865	0.6939806105712666	0.9926899899184704	472.0	9.050181285145124	504.0	1.162085228899285
1267	Jan26_100x_cp190_rep1_3R4_E-F-D_Position014_13_cmle.ics	77	1	0	2.166	0.5836459621422412	1.0	0.2860433744256063	2.558027217590539	0.5387384655374085	0.718890525494953	0.5372135337694407	0.3738357232595417	0.7584210738753867	0.9915156773636457	438.0	8.33716978034358	461.0	1.0629390684971634
1268	Jan26_100x_cp190_rep1_3R4_E-F-D_Position014_13_cmle.ics	78	1	0	1.5162	0.0	1.0	0.24530913612679048	2.675756881375305	0.1621226989048946	0.3482670644110374	0.15978333398751815	0.030023158142638458	0.9381161405031834	0.9411944105752621	238.0	4.569786054483291	171.0	0.3942789169479716
1269	Jan26_100x_cp190_rep1_3R4_E-F-D_Position014_13_cmle.ics	78	2	0	1.083	0.9342894015681998	1.0	0.27713793152279875	2.2773318920907744	0.7012442595282019	0.7730462770341877	0.6993366565922204	0.6006319425364054	0.6323335358689671	0.9758669111164195	140.0	2.6371686081021997	82.0	0.18906942216218525
1270	Jan26_100x_cp190_rep1_3R4_E-F-D_Position014_13_cmle.ics	79	1	0	2.166	1.5338067085748235	1.0	0.2530716415444101	2.6137647466612095	0.7330180248734669	0.8256750059510569	0.7315468455495849	0.6299086463979521	0.6700584133772535	0.9614491088044499	328.0	6.300216604381048	281.0	0.6479086296045616
1271	Jan26_100x_cp190_rep1_3R4_E-F-D_Position014_13_cmle.ics	79	2	0	1.9493999999999998	0.0	1.0	0.2624618079596668	2.969597103594768	0.14008983169240255	0.30149225191897194	0.13340318508372453	0.01461618609442864	0.9572636212999711	0.9654931473062904	286.0	5.502044447298263	233.0	0.5372338458998677
1272	Jan26_100x_cp190_rep1_3R4_E-F-D_Position014_13_cmle.ics	79	3	0	2.8158	0.0	1.0	0.17044820033325245	2.366680398527594	0.11317739612966671	0.3059311550513742	0.11317739612966671	0.01461618609442864	0.9627844021316958	0.863368233747414	528.0	10.395273814007227	471.0	1.085996315102308
1273	Jan26_100x_cp190_rep1_3R4_E-F-D_Position014_13_cmle.ics	80	1	0	1.5162	1.0440946079954327	1.0	0.3207923484347672	2.32772665226301	0.8225707079458595	0.9134224763665069	0.8146768324380523	0.6763511041799033	0.5969775836523753	0.9963236790094886	248.0	4.723047367515676	208.0	0.4795907293870064
1274	Jan26_100x_cp190_rep1_3R4_E-F-D_Position014_13_cmle.ics	81	1	0	1.083	1.9937278265781397	1.0	0.16841453429529607	1.4451422039864377	0.8617567073039473	0.9161667731033345	0.8613190014566277	0.8106635190115024	0.5116471245190866	0.6694423055802293	122.0	2.211504652065221	52.0	0.1198976823467516
1275	Jan26_100x_cp190_rep1_3R4_E-F-D_Position014_13_cmle.ics	81	2	0	2.166	1.2927790998539732	1.0	0.08075761424519198	1.6046551358201597	0.7622719086127595	0.8543946384621456	0.7583146172226488	0.6277814053945452	0.5809557365479683	0.45533356380964807	444.0	8.049961536948215	250.0	0.5764311651286135
1276	Jan26_100x_cp190_rep1_3R4_E-F-D_Position014_13_cmle.ics	81	3	0	1.2995999999999999	0.42540144110901373	1.0	0.10011725724032657	1.4738785716399512	0.4671433594282557	0.643232063029642	0.4715634709356142	0.2573154280547922	0.7815517892180336	0.6375914710434643	270.0	4.652970926363614	132.0	0.30435565518790797
1277	Jan26_100x_cp190_rep1_3R4_E-F-D_Position014_13_cmle.ics	82	1	0	2.5991999999999997	0.0	1.0	0.2623680143037734	2.859594412971003	0.18639422574008857	0.47813556958052933	0.18639422574008857	0.01995711147529551	0.906971065628115	0.933846563805866	512.0	9.803658030317182	558.0	1.2865943605670653
1278	Jan26_100x_cp190_rep1_3R4_E-F-D_Position014_13_cmle.ics	83	1	0	1.9493999999999998	2.635323204994045	1.0	0.30722463144947526	2.5268793108166654	0.9882606360007162	0.9977037403751962	0.9860223095315841	0.9603447549427515	0.23899089490536568	0.9922785449761007	376.0	7.209069748355601	380.0	0.8761753709954926
1279	Jan26_100x_cp190_rep1_3R4_E-F-D_Position014_13_cmle.ics	84	1	0	2.3826	0.3095250132321943	1.0	0.30176442546757803	2.784112336423363	0.4372707753744872	0.6467121147564266	0.4372582437320902	0.20419475843170673	0.8255487382487644	0.9912136736273398	442.0	8.54358684836713	480.0	1.106747837046938
1280	Jan26_100x_cp190_rep1_3R4_E-F-D_Position014_13_cmle.ics	85	1	0	1.2995999999999999	0.5097226605744432	1.0	0.27365459734503106	2.85451251076502	0.5178522782994025	0.6398670613660716	0.5178522782994025	0.39006229228338446	0.7329790440439667	0.969157546290652	144.0	2.7733699296044967	85.0	0.19598659614372857
1281	Jan26_100x_cp190_rep1_3R4_E-F-D_Position014_13_cmle.ics	85	2	0	1.5162	1.1321417835580119	1.0	0.30872961252852577	3.083042892761179	0.8095363492726513	0.8889181483028531	0.8085919764633238	0.7016780778381128	0.45490730948228086	0.994090485226684	192.0	3.705628322419464	139.0	0.32049572781150915
1282	Jan26_100x_cp190_rep1_3R4_E-F-D_Position014_13_cmle.ics	86	1	0	2.3826	0.0	1.0	0.15405346125342848	2.4714347980360576	0.13663614348086936	0.31864103945242195	0.13663614348086936	0.022719410031048694	0.9385915981474541	0.8401801266220869	436.0	8.596742603358303	336.0	0.7747234859328564
1283	Jan26_100x_cp190_rep1_3R4_E-F-D_Position014_13_cmle.ics	86	2	0	0.8664	2.265155469265729	1.0	0.11029157882500609	1.1620509218284318	0.9364399542809096	0.9545130084825554	0.9358224838078222	0.8919798906070041	0.4423485412761758	0.5581098499866087	168.0	3.0054466376077813	68.0	0.15678927691498287
1284	Jan26_100x_cp190_rep1_3R4_E-F-D_Position014_13_cmle.ics	87	1	0	2.3826	0.1459114905355603	1.0	0.2778613894733938	2.9224817439294513	0.3577316443184933	0.5538634090970515	0.35771620072044386	0.12534217221928365	0.8321343315805502	0.9752800903702318	478.0	9.20767276971773	518.0	1.194365374146487
1285	Jan26_100x_cp190_rep1_3R4_E-F-D_Position014_13_cmle.ics	89	1	0	1.7328	0.10317500441073144	1.0	0.3078614220131599	2.734751624888829	0.3460781741867786	0.5609187361548327	0.341727876880028	0.09845735688469162	0.8530851142637683	0.9908037713836225	288.0	5.499929361528153	255.0	0.5879597884311858
1286	Jan26_100x_cp190_rep1_3R4_E-F-D_Position014_13_cmle.ics	90	1	0	1.9493999999999998	0.0	1.0	0.19487710854238322	1.5161436978601788	0.18041432268352106	0.3910766064914414	0.18041432268352106	0.022560141819331792	0.9365797555180133	0.8492364183604935	484.0	9.131111765886144	442.0	1.0191302999473888
1287	Jan26_100x_cp190_rep1_3R4_E-F-D_Position014_13_cmle.ics	91	1	0	2.3826	1.9587150345353928	1.0	0.2885930692705791	2.9371010140777014	0.8923653507640041	0.945458537318147	0.8918415062071728	0.8175268374040421	0.4585137594535392	0.9878510833419981	472.0	9.167207529347223	518.0	1.194365374146487
1288	Jan26_100x_cp190_rep1_3R4_E-F-D_Position015_14_cmle.ics	1	1	0	1.9493999999999998	0.0	1.0	0.15897688771810073	2.1905710496212913	0.12706811745416605	0.3266507676255776	0.12706811745416605	0.0322008815450461	0.9458099686601187	0.8600951069303994	294.0	5.75104184146244	189.0	0.43578196083723186
1289	Jan26_100x_cp190_rep1_3R4_E-F-D_Position015_14_cmle.ics	2	1	0	1.7328	0.42540144110901373	1.0	0.2895636178570012	1.9885598899459094	0.48840041230193926	0.635915813697054	0.4553107845722367	0.28506604022341014	0.8194738756375105	0.9844671691165511	408.0	7.713549099363486	417.0	0.9614871834345272
1290	Jan26_100x_cp190_rep1_3R4_E-F-D_Position015_14_cmle.ics	3	1	0	1.2995999999999999	0.0	1.0	0.24291508244895083	1.5814845288230006	0.2560313899129266	0.5166585951630279	0.24059340376955693	0.03197797962027694	0.8769132800156917	0.9122340790299023	248.0	4.606021123313575	181.0	0.41733616355311615
1291	Jan26_100x_cp190_rep1_3R4_E-F-D_Position015_14_cmle.ics	4	1	0	1.7328	1.2611313899024936	1.0	0.3087166296182116	2.685015754773776	0.8479406780454465	0.9235115675938843	0.8473414663832894	0.7477693409607985	0.4671758508169705	0.9914367115732079	256.0	4.92523426399901	214.0	0.4934250773500932
1292	Jan26_100x_cp190_rep1_3R4_E-F-D_Position015_14_cmle.ics	5	1	0	1.7328	1.6104194071560693	1.0	0.11331821835642245	1.1711342403216718	0.9225179902884947	0.9754561957103351	0.9107411648805565	0.7736674184498598	0.4185568299274785	0.6945533355325948	538.0	9.518704178061151	395.0	0.9107612409032094
1293	Jan26_100x_cp190_rep1_3R4_E-F-D_Position015_14_cmle.ics	6	1	0	1.7328	1.7430385742657564	1.0	0.31311972758669593	2.882000134759902	0.9376057311816884	0.9783683196281204	0.9361052678032922	0.8782234219391283	0.36620473326620995	0.9912851211082697	254.0	4.927349349769122	213.0	0.4911193526895787
1294	Jan26_100x_cp190_rep1_3R4_E-F-D_Position015_14_cmle.ics	6	2	0	1.2995999999999999	1.0841098665386142	1.0	0.2898016182361211	2.552956256498678	0.7456935229997499	0.8136042012974595	0.7456420365112756	0.6700267729740067	0.6470272149275962	1.0122974795631834	112.0	2.175269583234938	60.0	0.13834347963086724
1295	Jan26_100x_cp190_rep1_3R4_E-F-D_Position015_14_cmle.ics	7	1	0	2.3826	1.6776879206634818	1.0	0.28688162412371976	2.4938401085604776	0.7902887830580606	0.8874637754585064	0.7895288276421116	0.6810771101428716	0.6437277382547636	0.9766515004774154	572.0	10.910467899234872	689.0	1.5886442910944587
1296	Jan26_100x_cp190_rep1_3R4_E-F-D_Position015_14_cmle.ics	7	2	0	1.9493999999999998	0.0	1.0	0.2972871250466705	3.0629999936539587	0.166592359914885	0.3334177728239943	0.1510163137095957	0.014499949336305603	0.9344126237599899	0.9872672114362863	316.0	6.125665128278356	288.0	0.6640487022281627
1297	Jan26_100x_cp190_rep1_3R4_E-F-D_Position015_14_cmle.ics	9	1	0	1.083	0.9733510449106972	1.0	0.11400941081575862	1.54999914901807	0.8578408829616003	0.956967118877903	0.8563807771901587	0.6663830765693263	0.4668870934007787	0.5590164033809837	248.0	4.3251581372285335	124.0	0.28590985790379225
1298	Jan26_100x_cp190_rep1_3R4_E-F-D_Position015_14_cmle.ics	10	1	0	2.166	1.1610237410715747	1.0	0.29525395586411296	2.464175685463493	0.7833197382906754	0.8919080024414034	0.7719740572360803	0.6361139473729244	0.6301001912342263	0.9798461650640918	360.0	6.874911701910192	349.0	0.8046979065195444
1299	Jan26_100x_cp190_rep1_3R4_E-F-D_Position015_14_cmle.ics	11	1	0	2.166	0.0	1.0	0.12287952913248393	2.8294626081303473	0.059580410871779364	0.18550829704810998	0.059580410871779364	0.021388638092145935	0.9685578970973989	0.9201259345021314	266.0	5.359358563116432	143.0	0.3297186264535669
1300	Jan26_100x_cp190_rep1_3R4_E-F-D_Position015_14_cmle.ics	11	2	0	1.5162	0.9590684260691023	1.0	0.26995477525015077	2.111437800882707	0.6722988449512762	0.7880572320638324	0.6722988449512762	0.5223270873825271	0.6612837669962147	0.9341773396270519	342.0	6.308816252830697	309.0	0.7124689200989662
1301	Jan26_100x_cp190_rep1_3R4_E-F-D_Position015_14_cmle.ics	12	1	0	2.166	0.46141264688247224	1.0	0.28357804967315753	2.994188727492225	0.5139506220764348	0.6747612623978572	0.5062644358611051	0.31409037091671355	0.7836278177111621	0.9922268157273186	378.0	7.323980906787589	368.0	0.8485066750693191
1302	Jan26_100x_cp190_rep1_3R4_E-F-D_Position015_14_cmle.ics	13	1	0	1.5162	1.8037310559294812	1.0	0.14777111816268573	2.788461713469988	0.8882554161915621	0.9387531549075628	0.881806806486191	0.7940736849747394	0.4279332235369417	0.8067720090739126	284.0	5.1062703027812315	173.0	0.3988903662690006
1303	Jan26_100x_cp190_rep1_3R4_E-F-D_Position015_14_cmle.ics	13	2	0	1.7328	2.5636595992934943	1.0	0.11872520840156174	1.5851346008052891	0.9701911948718606	0.9888942983186638	0.9648614830094081	0.9322319449604756	0.287084605355609	0.6916934095765095	438.0	7.939280550056444	297.0	0.6848002241727928
1304	Jan26_100x_cp190_rep1_3R4_E-F-D_Position015_14_cmle.ics	14	1	0	1.5162	0.32626801153583	1.0	0.1844344216443802	1.1258706814496697	0.5754640558173567	0.7729676053761662	0.5729902528679565	0.2685861867721227	0.6983418144066366	0.8812283912589689	318.0	5.912902802944469	229.0	0.5280109472578101
1305	Jan26_100x_cp190_rep1_3R4_E-F-D_Position015_14_cmle.ics	15	1	0	1.7328	2.166	1.0	0.18489716453974642	2.261375298946453	0.9884249957275024	0.9988683655040854	0.9852009921432233	0.8993815271061104	0.28137792777467485	0.8921854650441293	298.0	5.559569679198857	208.0	0.4795907293870064
1306	Jan26_100x_cp190_rep1_3R4_E-F-D_Position015_14_cmle.ics	15	2	0	2.166	0.0	1.0	0.14827479652162182	2.451417990531862	0.1415143579013492	0.2859270857871326	0.0855608057237611	0.021574958083334487	0.9518768447356485	0.8877691051810541	340.0	6.7088205688879405	227.0	0.5233994979367811
1307	Jan26_100x_cp190_rep1_3R4_E-F-D_Position015_14_cmle.ics	20	1	0	2.166	1.3116988911569	1.0	0.2734400649238858	2.623503674321855	0.8102409965975672	0.9003973128390204	0.804142706510278	0.6880496342112987	0.5648387598307205	0.9845236412491473	384.0	7.387851395998516	370.0	0.853118124390348
1308	Jan26_100x_cp190_rep1_3R4_E-F-D_Position015_14_cmle.ics	22	1	0	1.9493999999999998	0.32626801153583	1.0	0.295265187703223	2.654408106517422	0.44587939882251126	0.6205249942100708	0.4424054413144968	0.23646680237448042	0.8119788148158544	0.9923789205738712	344.0	6.58756415314562	326.0	0.751666239327712
1309	Jan26_100x_cp190_rep1_3R4_E-F-D_Position015_14_cmle.ics	23	1	0	2.8158	0.10317500441073144	1.0	0.3025518402134544	2.805000073304204	0.2881588174131719	0.5216348155969489	0.28987294499477434	0.05705250657574805	0.9056532862012955	0.9780726033549697	592.0	11.380827267182585	745.0	1.7177648720832683
1310	Jan26_100x_cp190_rep1_3R4_E-F-D_Position015_14_cmle.ics	24	1	0	2.166	0.65253602307166	1.0	0.2960778309084853	2.590658207923909	0.5784641649308535	0.7301317053030058	0.5784641649308535	0.4100655511071318	0.7373590520436881	0.9830992994254076	414.0	7.941256330457348	431.0	0.9937673286817297
1311	Jan26_100x_cp190_rep1_3R4_E-F-D_Position015_14_cmle.ics	25	1	0	1.7328	0.0	1.0	0.24519420542431775	2.6702110163128707	0.371517759549389	0.604873413358805	0.37066104715857057	0.03268308534627921	0.8733496872143036	0.9612940286811493	266.0	5.0784955770313935	202.0	0.4657563814239197
1312	Jan26_100x_cp190_rep1_3R4_E-F-D_Position015_14_cmle.ics	26	1	0	1.5162	0.3095250132321943	1.0	0.29004013690776226	2.1354025422828014	0.48986923756184303	0.6550399787102783	0.5024011419032527	0.29120952231187025	0.7734582761086674	0.9940764621552913	218.0	4.146237184216417	163.0	0.375833119663856
1313	Jan26_100x_cp190_rep1_3R4_E-F-D_Position015_14_cmle.ics	27	1	0	1.5162	1.0024833655297731	1.0	0.2822960011900436	2.8402812542465625	0.8087548706427493	0.8901604240530768	0.8075847462585273	0.7000093609950738	0.43729027379847724	0.9974121018917272	228.0	4.346308994929644	172.0	0.3965846416084861
1314	Jan26_100x_cp190_rep1_3R4_E-F-D_Position015_14_cmle.ics	28	1	0	2.166	0.6921189703237084	1.0	0.32923861608322597	2.7486108302158367	0.6054653469245118	0.73977093187512	0.6002431449370235	0.4286758444856795	0.6766372402976555	0.9922189237836183	384.0	7.411256644838934	406.0	0.9361242121688684
1315	Jan26_100x_cp190_rep1_3R4_E-F-D_Position015_14_cmle.ics	29	1	0	1.5162	1.7295282337615656	1.0	0.33368066744235514	2.791685354867407	0.9692207152193011	0.9856281202459771	0.9600608514923614	0.9262657753208631	0.24645138103247247	0.9990532306220697	228.0	4.393119492610484	187.0	0.4311705115162029
1316	Jan26_100x_cp190_rep1_3R4_E-F-D_Position015_14_cmle.ics	30	1	0	1.5162	0.4332	1.0	0.2564953287205195	2.7256156219727163	0.7195779431002814	0.9045251529526804	0.7184084992798341	0.3951762094163352	0.7236078576838224	0.9910998796895182	212.0	4.0355561973246505	147.0	0.33894152509562475
1317	Jan26_100x_cp190_rep1_3R4_E-F-D_Position015_14_cmle.ics	30	2	0	1.5162	0.9512265400461282	1.0	0.3200554799447672	2.6802514665857444	0.7052737291383115	0.7978778228523858	0.7052737291383115	0.5765589280759015	0.6280293202667094	1.003160939077791	204.0	3.9035850473625757	155.0	0.35738732237974036
1318	Jan26_100x_cp190_rep1_3R4_E-F-D_Position015_14_cmle.ics	33	1	0	2.166	1.8940413082472753	1.0	0.31913280753969997	2.951642508379735	0.9125862758161226	0.9627848101265822	0.9123784143904063	0.8526449033977348	0.36263695036840315	0.991630320821464	368.0	7.170719593755202	375.0	0.8646467476929202
1319	Jan26_100x_cp190_rep1_3R4_E-F-D_Position015_14_cmle.ics	34	1	0	2.166	0.0	1.0	0.30732971611204496	2.9161941331973464	0.21769156059909012	0.45726371210959466	0.21769156059909012	0.02260900679854828	0.9171174151420624	0.9897629994950055	368.0	7.123909096074364	368.0	0.8485066750693191
1320	Jan26_100x_cp190_rep1_3R4_E-F-D_Position015_14_cmle.ics	35	1	0	1.9493999999999998	2.7615599962756505	1.0	0.3081271895880127	2.323583871693457	0.989687768547694	0.996938262792849	0.9871519739282746	0.9627566905062667	0.21368924781377288	0.9818052136059628	406.0	7.785879931654853	427.0	0.9845444300396717
1321	Jan26_100x_cp190_rep1_3R4_E-F-D_Position015_14_cmle.ics	37	1	0	2.166	0.0	1.0	0.28476954050864106	2.96280898041836	0.2024760915620792	0.43703613494423277	0.2008492608030294	0.02173243689137458	0.9082179423292217	0.9740303611683687	422.0	8.143443226940684	435.0	1.0029902273237874
1322	Jan26_100x_cp190_rep1_3R4_E-F-D_Position015_14_cmle.ics	38	1	0	2.3826	0.3164505769875799	1.0	0.2841641596211873	2.88941721506798	0.4433758163208963	0.6336331738757235	0.43186575442858793	0.20720370249526898	0.836958964642042	0.992713288724956	398.0	7.700719279373615	398.0	0.9176784148847528
1323	Jan26_100x_cp190_rep1_3R4_E-F-D_Position015_14_cmle.ics	39	1	0	2.166	0.6275890508929507	1.0	0.31563264241699773	2.8634105219103407	0.6103102200466092	0.731130915436053	0.6058952348608168	0.4279080933587849	0.6953382150268402	0.9935998258543738	346.0	6.679070062737188	340.0	0.7839463845749143
1324	Jan26_100x_cp190_rep1_3R4_E-F-D_Position015_14_cmle.ics	40	1	0	1.9493999999999998	0.1459114905355603	1.0	0.29279650436056986	2.3786569888501954	0.3398510565459209	0.5441199089073345	0.3398510565459209	0.1353837452183793	0.8437880240161483	0.9839023909616654	398.0	7.583693035171519	404.0	0.9315127628478393
1325	Jan26_100x_cp190_rep1_3R4_E-F-D_Position015_14_cmle.ics	41	1	0	2.166	0.8815276241084421	1.0	0.2835691899531067	2.430063078756068	0.691354541502086	0.8200304339380036	0.6890141809200485	0.5174833260871576	0.6771882400737976	0.9846858056661216	420.0	8.028532068508696	431.0	0.9937673286817297
1326	Jan26_100x_cp190_rep1_3R4_E-F-D_Position015_14_cmle.ics	43	1	0	1.5162	0.3720027687491155	1.0	0.29720135222679916	2.700311441542324	0.5424534033194819	0.6964776068625307	0.5303394814220797	0.3397791062185609	0.7507935730772263	0.9855005364406446	218.0	4.193047681897259	165.0	0.3804445689848849
1327	Jan26_100x_cp190_rep1_3R4_E-F-D_Position015_14_cmle.ics	45	1	0	1.5162	0.9077480443748005	1.0	0.2508275463621424	2.796856464154057	0.7616878950745185	0.8636631361948737	0.7616142705386161	0.6414590279457703	0.5065550160273523	0.9365284851434983	154.0	2.9266312426368795	90.0	0.20751521944630086
1328	Jan26_100x_cp190_rep1_3R4_E-F-D_Position015_14_cmle.ics	45	2	0	1.083	0.46141264688247224	1.0	0.2715854417326567	2.241469851321718	0.5108385834639292	0.6161427053861607	0.5145513636315828	0.38784353734341637	0.7516652655471169	0.9802181878458949	108.0	2.0624735105730605	55.0	0.12681485632829495
[truncated: 32,798 more rows]
