# Supplementary material for: M1BP cooperates with CP190 to activate transcription at TAD borders and promote chromatin insulator activity
Source: Nat Commun. 2021 Jul 7;12:4170. doi: 10.1038/s41467-021-24407-y (PMC8263732; doi:10.1038/s41467-021-24407-y)
Supplement: Supplementary file 6 — Source Data [file 41467_2021_24407_MOESM6_ESM.zip › Source Data_updated_060121/Source Data 8/Figure 8i/Figure 8i_tango_slide1/all-reps/nucleus.xls]

	Label	nuc.idx	idx	tag	nbObjects.nucleus	nbObjects.B	nbObjects.C	nbObjects.A	ZThickness	allObjects	compacity	elongation	rad_dist	ratioEllVolume	surface_pix	surface_unit	volume_pix	volume_unit
1	Jan26_100x_cp190_rep1_3R4_E-F-D_Position001_0_cmle.ics	1	1	0	1	1	2	1	9.5304	2.0	0.31580940377544736	1.1518684897601634	0.0	0.9401147204164982	26926.0	461.2794322627083	233477.0	538.3336765629332
2	Jan26_100x_cp190_rep1_3R4_E-F-D_Position001_0_cmle.ics	2	1	0	1	1	1	1	9.5304	1.0	0.3206945136256076	1.1145788014625617	0.0	0.9482627151657204	28408.0	482.78972906371564	254965.0	587.8790880680677
3	Jan26_100x_cp190_rep1_3R4_E-F-D_Position001_0_cmle.ics	3	1	0	1	1	2	2	9.5304	2.0	0.3274218768381855	1.3517520550312265	0.0	0.939470512798894	23014.0	395.3646302496517	187852.0	433.1349889269612
4	Jan26_100x_cp190_rep1_3R4_E-F-D_Position001_0_cmle.ics	4	1	0	1	1	1	1	9.5304	1.0	0.28829289574838196	1.2605566925432026	0.0	0.9428690444592794	23706.0	407.2014292005093	184280.0	424.8989404396036
5	Jan26_100x_cp190_rep1_3R4_E-F-D_Position001_0_cmle.ics	5	1	0	1	1	1	1	9.5304	1.0	0.3168483284608667	1.655618215317528	0.0	0.9745045156160356	16578.0	295.9579570200686	112979.0	260.4984664202625
6	Jan26_100x_cp190_rep1_3R4_E-F-D_Position001_0_cmle.ics	6	1	0	1	2	2	2	9.5304	2.0	0.27009423643891206	1.0987227539117337	0.0	0.9233766090098587	43760.0	708.7518456928063	447350.0	1031.465926881141
7	Jan26_100x_cp190_rep1_3R4_E-F-D_Position001_0_cmle.ics	7	1	0	1	1	2	2	9.5304	2.0	0.29336715113852335	1.2290948635478596	0.0	0.9308454118388603	22564.0	388.23381867478685	172625.0	398.0257195213076
8	Jan26_100x_cp190_rep1_3R4_E-F-D_Position001_0_cmle.ics	9	1	0	1	1	2	2	9.5304	2.0	0.3063080418411547	1.2590719788879725	0.0	0.9394888478671795	25332.0	433.6383788244341	209825.0	483.7986768924453
9	Jan26_100x_cp190_rep1_3R4_E-F-D_Position001_0_cmle.ics	10	1	0	1	1	1	1	8.8806	1.0	0.28163778314785554	1.2359622913427717	0.0	0.9766977681717856	15256.0	267.9824414194073	94033.0	216.81420700215565
10	Jan26_100x_cp190_rep1_3R4_E-F-D_Position001_0_cmle.ics	11	1	0	1	1	1	2	9.5304	1.0	0.289517326247493	1.080136848685328	0.0	0.9272960184130895	40546.0	658.8570369158298	413079.0	952.4464370406502
11	Jan26_100x_cp190_rep1_3R4_E-F-D_Position001_0_cmle.ics	12	1	0	1	2	2	1	9.5304	2.0	0.3026420634996535	1.2856050181488614	0.0	0.9171060403943198	25192.0	429.94797401849877	206839.0	476.91378305614916
12	Jan26_100x_cp190_rep1_3R4_E-F-D_Position001_0_cmle.ics	13	1	0	1	1	3	1	9.5304	3.0	0.3328903895544457	1.2174181544070761	0.0	0.9410198812612928	27812.0	474.26857232660217	251636.0	580.2033306732152
13	Jan26_100x_cp190_rep1_3R4_E-F-D_Position001_0_cmle.ics	14	1	0	1	1	2	1	9.5304	2.0	0.29088762607196683	1.2617099460820504	0.0	0.9415627463788425	22996.0	392.3643889211654	176854.0	407.7766291106233
14	Jan26_100x_cp190_rep1_3R4_E-F-D_Position001_0_cmle.ics	15	1	0	1	1	1	2	9.5304	1.0	0.3037509362197147	1.174091837646923	0.0	0.9307599395612486	27698.0	470.38683466377523	238894.0	550.82378704894
15	Jan26_100x_cp190_rep1_3R4_E-F-D_Position001_0_cmle.ics	16	1	0	1	1	1	1	9.5304	1.0	0.32993722002463155	1.1601891631160675	0.0	0.9383729336615425	28254.0	480.65887628164705	256513.0	591.4483498425441
16	Jan26_100x_cp190_rep1_3R4_E-F-D_Position001_0_cmle.ics	18	1	0	1	1	2	3	9.5304	2.0	0.2793204993459856	1.083367229417988	0.0	0.9214010974373215	38144.0	626.5468394024055	370224.0	853.6346067143032
17	Jan26_100x_cp190_rep1_3R4_E-F-D_Position001_0_cmle.ics	20	1	0	1	1	1	1	9.5304	1.0	0.31767797722509256	1.1460021548273467	0.0	0.9397164607744076	27950.0	475.97164606686	247651.0	571.015017901065
18	Jan26_100x_cp190_rep1_3R4_E-F-D_Position001_0_cmle.ics	21	1	0	1	1	1	1	9.5304	1.0	0.2887787752624365	1.0792734523143663	0.0	0.926291750466126	26502.0	451.8040049376274	218009.0	502.6687275140956
19	Jan26_100x_cp190_rep1_3R4_E-F-D_Position001_0_cmle.ics	22	1	0	1	1	1	2	9.5304	1.0	0.33667751706592614	1.3263920470426758	0.0	0.9580265790251511	21838.0	380.1076002499895	176076.0	405.98277532474305
20	Jan26_100x_cp190_rep1_3R4_E-F-D_Position001_0_cmle.ics	23	1	0	1	1	1	1	9.5304	1.0	0.3013938163665528	1.0804189095847614	0.0	0.9322154848705428	27328.0	467.173717209823	233213.0	537.7249652525574
21	Jan26_100x_cp190_rep1_3R4_E-F-D_Position001_0_cmle.ics	24	1	0	1	1	1	1	9.5304	1.0	0.3147322742909577	1.5392472219453985	0.0	0.9727369207777221	14640.0	260.8867504704388	93445.0	215.45844090177317
22	Jan26_100x_cp190_rep1_3R4_E-F-D_Position001_0_cmle.ics	25	1	0	1	1	2	1	9.5304	2.0	0.3126904654937132	1.1843659260355162	0.0	0.9334511965876904	28898.0	490.39315439765255	258305.0	595.5802084341861
23	Jan26_100x_cp190_rep1_3R4_E-F-D_Position001_0_cmle.ics	26	1	0	1	1	1	1	9.5304	1.0	0.27049121734344256	1.1781145528460375	0.0	0.9228402478906637	45426.0	727.5163824793082	473486.0	1091.7283466083468
24	Jan26_100x_cp190_rep1_3R4_E-F-D_Position001_0_cmle.ics	27	1	0	1	1	2	1	9.5304	2.0	0.27625632435705283	1.0118426309159934	0.0	0.9205626515153026	38496.0	628.5151091908923	373296.0	860.7177928714037
25	Jan26_100x_cp190_rep1_3R4_E-F-D_Position001_0_cmle.ics	28	1	0	1	2	1	1	9.5304	1.0	0.30850742461048236	1.1791449239625744	0.0	0.9366430854100628	25368.0	434.489706736508	211026.0	486.5678522097232
26	Jan26_100x_cp190_rep1_3R4_E-F-D_Position001_0_cmle.ics	29	1	0	1	1	1	1	9.5304	1.0	0.30380396248234864	1.4065020523572274	0.0	0.9775149117952135	16584.0	295.50691203478533	110689.0	255.21835694768438
27	Jan26_100x_cp190_rep1_3R4_E-F-D_Position001_0_cmle.ics	30	1	0	1	1	1	2	9.5304	1.0	0.2938621792718081	1.1715666932857867	0.0	0.9672549746844928	25682.0	433.73634379147927	209792.0	483.72258797864833
28	Jan26_100x_cp190_rep1_3R4_E-F-D_Position001_0_cmle.ics	31	1	0	1	1	1	1	9.5304	1.0	0.29991160094480196	1.2373531703655	0.0	0.9381553919385528	23314.0	404.1286039342277	183314.0	422.6716104175466
29	Jan26_100x_cp190_rep1_3R4_E-F-D_Position001_0_cmle.ics	32	1	0	1	1	1	1	9.5304	1.0	0.31133894591311556	1.2393463582876993	0.0	0.9260522637126087	28024.0	474.8869621932086	246142.0	567.5356793883487
30	Jan26_100x_cp190_rep1_3R4_E-F-D_Position001_0_cmle.ics	33	1	0	1	1	2	1	9.5304	2.0	0.3187432218790833	1.19400636511309	0.0	0.9321888155921673	28034.0	475.8125967179808	249185.0	574.5519995302942
31	Jan26_100x_cp190_rep1_3R4_E-F-D_Position001_0_cmle.ics	35	1	0	1	1	1	1	9.5304	1.0	0.3053829034142542	1.1954484816955264	0.0	0.9282728552068386	27940.0	473.94596484657694	242681.0	559.5555663383083
32	Jan26_100x_cp190_rep1_3R4_E-F-D_Position001_0_cmle.ics	36	1	0	1	2	1	2	9.5304	1.0	0.30939150029212836	1.0928950558401547	0.0	0.9358572830039957	28684.0	488.3959699352214	254090.0	585.8615789901177
33	Jan26_100x_cp190_rep1_3R4_E-F-D_Position001_0_cmle.ics	37	1	0	1	2	4	2	9.5304	4.0	0.2691149039346731	1.072442413571302	0.0	0.932679623429975	51478.0	827.8674728999482	569738.0	1313.658956632184
34	Jan26_100x_cp190_rep1_3R4_E-F-D_Position001_0_cmle.ics	41	1	0	1	1	1	1	8.2308	1.0	0.26543527782442466	1.0876982767217647	0.0	0.9926292791216522	12576.0	219.208082658268	68323.0	157.53402598032903
35	Jan26_100x_cp190_rep1_3R4_E-F-D_Position001_0_cmle.ics	42	1	0	1	1	1	1	9.5304	1.0	0.2979239731182411	1.2100274778704796	0.0	0.9485132625853738	23420.0	400.2950698227809	183953.0	424.14496847561537
36	Jan26_100x_cp190_rep1_3R4_E-F-D_Position001_0_cmle.ics	45	1	0	1	1	1	1	9.5304	1.0	0.3031031691553328	1.1651836539685485	0.0	0.9406545608025833	24892.0	428.62686946520563	203310.0	468.77688072919364
37	Jan26_100x_cp190_rep1_3R4_E-F-D_Position001_0_cmle.ics	48	1	0	1	1	1	2	9.5304	1.0	0.32960173888423955	1.50622900983667	0.0	0.9732705771685881	18054.0	320.84495491138495	130957.0	301.95078436699134
38	Jan26_100x_cp190_rep1_3R4_E-F-D_Position001_0_cmle.ics	50	1	0	1	1	1	1	8.8806	1.0	0.31081395230385706	1.49482160371746	0.0	0.9776926080271194	13192.0	234.23815296414938	79431.0	183.1460155093236
39	Jan26_100x_cp190_rep1_3R4_E-F-D_Position001_0_cmle.ics	51	1	0	1	1	1	1	9.5304	1.0	0.3157324552925966	1.1546851857534628	0.0	0.9423008653613417	29280.0	496.4022111978486	264722.0	610.3760435807073
40	Jan26_100x_cp190_rep1_3R4_E-F-D_Position001_0_cmle.ics	52	1	0	1	2	4	2	9.5304	4.0	0.32044333038510364	1.071825786191317	0.0	0.9553221665136622	28468.0	485.76895883987976	255673.0	589.511541127712
41	Jan26_100x_cp190_rep1_3R4_E-F-D_Position001_0_cmle.ics	56	1	0	1	1	1	1	7.797599999999999	1.0	0.27831752452714925	1.10687280108536	0.0	0.9888877602540357	11926.0	209.2460973111655	64608.0	148.96825886651786
42	Jan26_100x_cp190_rep1_3R4_E-F-D_Position001_0_cmle.ics	59	1	0	1	2	1	1	9.5304	1.0	0.3065495292825498	1.2415395098992705	0.0	0.9188566342560602	27342.0	461.00333116437884	235380.0	542.7214705918922
43	Jan26_100x_cp190_rep1_3R4_E-F-D_Position001_0_cmle.ics	60	1	0	1	2	2	2	9.5304	2.0	0.3229852301853583	1.3007368575993843	0.0	0.944231602946775	23534.0	406.96203209761114	192934.0	444.8526816516957
44	Jan26_100x_cp190_rep1_3R4_E-F-D_Position001_0_cmle.ics	61	1	0	1	1	1	1	9.5304	1.0	0.29922146882016293	1.1853218309602864	0.0	0.9277844138484215	26828.0	458.2701733696721	226023.0	521.1468049434584
45	Jan26_100x_cp190_rep1_3R4_E-F-D_Position001_0_cmle.ics	62	1	0	1	1	1	1	9.5304	1.0	0.28639658219081676	1.1930183732545039	0.0	0.918289545745237	25868.0	439.7888422552279	209364.0	482.73573782394817
46	Jan26_100x_cp190_rep1_3R4_E-F-D_Position001_0_cmle.ics	63	1	0	1	1	1	1	9.5304	1.0	0.3227835970603305	1.237051828996646	0.0	0.9248976818213978	26984.0	458.713733149436	236804.0	546.0048225084647
47	Jan26_100x_cp190_rep1_3R4_E-F-D_Position001_0_cmle.ics	64	1	0	1	1	1	1	9.5304	1.0	0.3165845869830668	1.3102592766968133	0.0	0.9369848452672487	23482.0	403.482831752725	190380.0	438.9638608687418
48	Jan26_100x_cp190_rep1_3R4_E-F-D_Position001_0_cmle.ics	65	1	0	1	1	1	1	9.5304	1.0	0.33262613142541825	1.2111024644570938	0.0	0.9345114279758712	26804.0	459.30198009904484	237986.0	548.7301890571928
49	Jan26_100x_cp190_rep1_3R4_E-F-D_Position001_0_cmle.ics	66	1	0	1	1	1	1	9.5304	1.0	0.3242886603380579	1.1681852720708288	0.0	0.9339986855700707	29272.0	494.86592511744857	268175.0	618.3377108334637
50	Jan26_100x_cp190_rep1_3R4_E-F-D_Position001_0_cmle.ics	67	1	0	1	1	1	1	9.097199999999999	1.0	0.2901317781772801	1.4493890053058032	0.0	0.9775180442616893	14564.0	260.2181557668104	89021.0	205.2579150036572
51	Jan26_100x_cp190_rep1_3R4_E-F-D_Position001_0_cmle.ics	68	1	0	1	1	1	2	7.147799999999999	1.0	0.23451121930392776	1.1157841939684991	0.0	0.9685534124645061	17594.0	288.4002395200407	106268.0	245.02474822354998
52	Jan26_100x_cp190_rep1_3R4_E-F-D_Position001_0_cmle.ics	69	1	0	1	1	1	1	9.5304	1.0	0.29515055897044784	1.123102872401238	0.0	0.9262505278765233	28062.0	474.49569683097246	240145.0	553.7082485992436
53	Jan26_100x_cp190_rep1_3R4_E-F-D_Position001_0_cmle.ics	70	1	0	1	1	3	1	9.5304	3.0	0.27297396540467156	1.1128185579560044	0.0	0.9154869207338966	45276.0	723.4152586231114	473300.0	1091.299481821491
54	Jan26_100x_cp190_rep1_3R4_E-F-D_Position001_0_cmle.ics	71	1	0	1	1	2	1	9.5304	2.0	0.24892594386621056	1.26470538569047	0.0	0.910055623520718	47868.0	759.6672520331202	491334.0	1132.8809203492087
55	Jan26_100x_cp190_rep1_3R4_E-F-D_Position001_0_cmle.ics	72	1	0	1	2	3	1	9.5304	3.0	0.30303387139868976	1.0887408375647873	0.0	0.9334980486924604	28070.0	476.1256039067283	243435.0	561.2940827323362
56	Jan26_100x_cp190_rep1_3R4_E-F-D_Position001_0_cmle.ics	73	1	0	1	1	1	1	9.5304	1.0	0.2792128075077658	1.355563924205772	0.0	0.9842341903018003	14672.0	261.4146350702851	88303.0	203.60240469740782
57	Jan26_100x_cp190_rep1_3R4_E-F-D_Position001_0_cmle.ics	74	1	0	1	1	2	2	9.5304	2.0	0.27976819368037836	1.0665894699110343	0.0	0.9221403004401547	38962.0	636.8226677704505	382503.0	881.9465998207602
58	Jan26_100x_cp190_rep1_3R4_E-F-D_Position001_0_cmle.ics	75	1	0	1	1	1	1	9.5304	1.0	0.2955887343066709	1.488053402362562	0.0	0.9707315098462175	15792.0	279.37568059044884	101455.0	233.9272954324939
59	Jan26_100x_cp190_rep1_3R4_E-F-D_Position001_0_cmle.ics	76	1	0	1	2	1	2	9.5304	1.0	0.30629762275950656	1.248176297781881	0.0	0.936974698543204	25288.0	430.78265985516344	209275.0	482.53052832916234
60	Jan26_100x_cp190_rep1_3R4_E-F-D_Position001_0_cmle.ics	77	1	0	1	1	1	2	9.5304	1.0	0.3065458662184766	1.3310250734018558	0.0	0.9239426830657129	25088.0	427.53019160377886	206881.0	477.0106234918907
61	Jan26_100x_cp190_rep1_3R4_E-F-D_Position001_0_cmle.ics	79	1	0	1	1	1	1	9.5304	1.0	0.2764869777324152	1.2595910648627815	0.0	0.9829581392542099	16384.0	290.3586186273536	103691.0	239.08289577340423
62	Jan26_100x_cp190_rep1_3R4_E-F-D_Position001_0_cmle.ics	80	1	0	1	3	2	2	9.5304	2.0	0.26598778526234923	1.2844965074434374	0.0	0.9348800130152732	46414.0	750.2980734283932	484929.0	1118.1127538986136
63	Jan26_100x_cp190_rep1_3R4_E-F-D_Position001_0_cmle.ics	81	1	0	1	1	1	1	9.5304	1.0	0.32448132765478616	1.5060523492030833	0.0	0.9666376910409746	17868.0	315.51801916166016	127933.0	294.9782729935956
64	Jan26_100x_cp190_rep1_3R4_E-F-D_Position001_0_cmle.ics	82	1	0	1	2	2	2	9.5304	2.0	0.3114408939512798	1.2593580738110748	0.0	0.9381488640359115	24884.0	426.43523641728126	205988.0	474.95161137005135
65	Jan26_100x_cp190_rep1_3R4_E-F-D_Position001_0_cmle.ics	83	1	0	1	1	1	1	9.5304	1.0	0.3226021283548958	1.2103084124740813	0.0	0.9477174096668176	26614.0	457.3730356027383	231885.0	534.6629629033941
66	Jan26_100x_cp190_rep1_3R4_E-F-D_Position001_0_cmle.ics	84	1	0	1	1	1	2	9.5304	1.0	0.3113804194757644	1.303303947802478	0.0	0.930489237415338	24488.0	420.9090901942888	201071.0	463.61436321430176
67	Jan26_100x_cp190_rep1_3R4_E-F-D_Position001_0_cmle.ics	85	1	0	1	1	1	2	9.5304	1.0	0.32201797552132655	1.3888473949233233	0.0	0.9751480791033371	18116.0	320.4049032710639	130109.0	299.9955298548751
68	Jan26_100x_cp190_rep1_3R4_E-F-D_Position002_1_cmle.ics	1	1	0	1	3	3	2	9.5304	3.0	0.2663140423563628	1.1705186650234005	0.0	0.9422047356196656	35324.0	586.7911259556962	322163.0	742.8191738053181
69	Jan26_100x_cp190_rep1_3R4_E-F-D_Position002_1_cmle.ics	2	1	0	1	2	4	2	9.5304	4.0	0.259660794442554	1.186683062415997	0.0	0.9216056459942438	46886.0	751.5543068496706	486454.0	1121.6289840058982
70	Jan26_100x_cp190_rep1_3R4_E-F-D_Position002_1_cmle.ics	3	1	0	1	2	2	2	9.5304	2.0	0.31578179280774243	1.1062704872186113	0.0	0.9626857898527068	27450.0	467.79366494075504	240315.0	554.100221791531
71	Jan26_100x_cp190_rep1_3R4_E-F-D_Position002_1_cmle.ics	4	1	0	1	1	2	1	9.5304	2.0	0.3086010480157532	1.1366186948904022	0.0	0.9449381849212292	28862.0	488.8396690203741	256131.0	590.5675630222275
72	Jan26_100x_cp190_rep1_3R4_E-F-D_Position002_1_cmle.ics	5	1	0	1	1	1	1	9.313799999999999	1.0	0.31216424954162636	1.4427153354754456	0.0	0.9790111528823477	16068.0	285.7776999225389	107006.0	246.72637302300967
73	Jan26_100x_cp190_rep1_3R4_E-F-D_Position002_1_cmle.ics	6	1	0	1	1	1	1	9.5304	1.0	0.3068050820833305	1.264030628006431	0.0	0.9489781607762062	24046.0	412.36550334592846	194209.0	447.79248059385156
74	Jan26_100x_cp190_rep1_3R4_E-F-D_Position002_1_cmle.ics	7	1	0	1	1	1	2	9.5304	1.0	0.3340134957122583	1.3454240756757838	0.0	0.9608396322295024	21838.0	379.4990637801362	175378.0	404.3733795117039
75	Jan26_100x_cp190_rep1_3R4_E-F-D_Position002_1_cmle.ics	8	1	0	1	1	1	1	9.5304	1.0	0.30252051720591183	1.1378821715564775	0.0	0.9582636547853343	26830.0	457.8701690536175	227291.0	524.0704638129907
76	Jan26_100x_cp190_rep1_3R4_E-F-D_Position002_1_cmle.ics	10	1	0	1	1	2	1	8.8806	2.0	0.31994623061269584	1.3972197918636415	0.0	0.9811899592060267	15608.0	274.16365599918186	103713.0	239.13362171593553
77	Jan26_100x_cp190_rep1_3R4_E-F-D_Position002_1_cmle.ics	11	1	0	1	2	1	1	9.5304	1.0	0.29109157019636595	1.2712786693061857	0.0	0.983475995237201	18748.0	327.1794052989661	130233.0	300.2814397127789
78	Jan26_100x_cp190_rep1_3R4_E-F-D_Position002_1_cmle.ics	12	1	0	1	1	1	1	9.5304	1.0	0.31867043275827783	1.3035378677176546	0.0	0.9451259823113365	24338.0	415.661109144916	201545.0	464.7072767033857
79	Jan26_100x_cp190_rep1_3R4_E-F-D_Position002_1_cmle.ics	13	1	0	1	2	2	2	9.5304	2.0	0.2932551349252701	1.134976802668268	0.0	0.9228404684349298	32290.0	535.8165600033516	295460.0	681.2494081956006
80	Jan26_100x_cp190_rep1_3R4_E-F-D_Position002_1_cmle.ics	14	1	0	1	1	1	1	9.5304	1.0	0.31185121141335065	1.1179835622390626	0.0	0.935656210033524	27006.0	459.1585721827821	233044.0	537.3352977849304
81	Jan26_100x_cp190_rep1_3R4_E-F-D_Position002_1_cmle.ics	15	1	0	1	1	1	1	9.5304	1.0	0.31888172269782067	1.3325385689779863	0.0	0.9259799332776659	25732.0	440.58801505513736	219179.0	505.36642536689743
82	Jan26_100x_cp190_rep1_3R4_E-F-D_Position002_1_cmle.ics	16	1	0	1	1	1	1	9.5304	1.0	0.29852096259912414	1.199160661827788	0.0	0.9243411837380693	26726.0	454.680013427137	224472.0	517.5706259950006
83	Jan26_100x_cp190_rep1_3R4_E-F-D_Position002_1_cmle.ics	17	1	0	1	1	1	1	9.5304	1.0	0.30067550378782604	1.125456709716213	0.0	0.9438424856746325	26112.0	448.00350187152804	217562.0	501.63806859084565
84	Jan26_100x_cp190_rep1_3R4_E-F-D_Position002_1_cmle.ics	18	1	0	1	1	2	1	9.5304	2.0	0.31513792008110225	1.2696881201498162	0.0	0.9570431441542598	21916.0	378.15269199771564	171264.0	394.88762825834743
85	Jan26_100x_cp190_rep1_3R4_E-F-D_Position002_1_cmle.ics	19	1	0	1	1	1	1	9.5304	1.0	0.31324582457260214	1.0354780283552822	0.0	0.943689378838167	36756.0	607.2074427077754	370859.0	855.09874187373
86	Jan26_100x_cp190_rep1_3R4_E-F-D_Position002_1_cmle.ics	20	1	0	1	1	1	2	9.313799999999999	1.0	0.29147345254903234	1.3186542218610808	0.0	0.987014331414572	14788.0	260.5898026304097	91293.0	210.49652143234604
87	Jan26_100x_cp190_rep1_3R4_E-F-D_Position002_1_cmle.ics	22	1	0	1	1	1	1	9.5304	1.0	0.30232844182126833	1.123404791130715	0.0	0.9554172845799747	25756.0	441.6626807214114	213713.0	492.7633343725255
88	Jan26_100x_cp190_rep1_3R4_E-F-D_Position002_1_cmle.ics	23	1	0	1	1	1	1	9.5304	1.0	0.3145777074624076	1.3095612317819358	0.0	0.9407319244672757	23714.0	409.6037094879902	192595.0	444.0710409917813
89	Jan26_100x_cp190_rep1_3R4_E-F-D_Position002_1_cmle.ics	24	1	0	1	2	1	1	9.5304	1.0	0.3171756397750805	1.3075309228954821	0.0	0.9457164441682678	25436.0	435.0965460366977	214831.0	495.34113454298074
90	Jan26_100x_cp190_rep1_3R4_E-F-D_Position002_1_cmle.ics	25	1	0	1	1	2	2	9.5304	2.0	0.30650506120992643	1.1083680821880142	0.0	0.9477269592498961	30074.0	506.60979959979915	271506.0	626.0180796776374
91	Jan26_100x_cp190_rep1_3R4_E-F-D_Position002_1_cmle.ics	26	1	0	1	1	1	2	8.8806	1.0	0.2972941035470893	1.5547573381632136	0.0	0.9830958488404101	13596.0	240.59842780230733	81280.0	187.4093004066148
92	Jan26_100x_cp190_rep1_3R4_E-F-D_Position002_1_cmle.ics	27	1	0	1	1	1	1	9.313799999999999	1.0	0.2935893089886331	1.4345926962931923	0.0	0.9727545875889333	14782.0	262.2813258042289	91568.0	211.13059571398753
93	Jan26_100x_cp190_rep1_3R4_E-F-D_Position002_1_cmle.ics	28	1	0	1	1	2	1	9.5304	2.0	0.2977586922950888	1.187376647386187	0.0	0.91894679560515	27580.0	464.7071230117694	235016.0	541.8821868154649
94	Jan26_100x_cp190_rep1_3R4_E-F-D_Position002_1_cmle.ics	29	1	0	1	1	1	1	9.5304	1.0	0.2761882133470085	1.0436810056416486	0.0	0.9621366069917661	23766.0	402.9016265872845	181055.0	417.4629784094444
95	Jan26_100x_cp190_rep1_3R4_E-F-D_Position002_1_cmle.ics	30	1	0	1	1	1	1	8.8806	1.0	0.28225498741653837	1.3883507891431532	0.0	0.9873760387156748	14662.0	257.7973969288806	88692.0	204.49933159034794
96	Jan26_100x_cp190_rep1_3R4_E-F-D_Position002_1_cmle.ics	31	1	0	1	1	2	1	8.664	2.0	0.2875020025740911	1.1890647689287235	0.0	0.9810310957934628	14930.0	260.509847287255	91978.0	212.07594282479843
97	Jan26_100x_cp190_rep1_3R4_E-F-D_Position002_1_cmle.ics	32	1	0	1	1	2	3	9.5304	2.0	0.3030530790602666	1.1519810157716632	0.0	0.9407277950889592	28724.0	486.8791375428737	252000.0	581.0426144496424
98	Jan26_100x_cp190_rep1_3R4_E-F-D_Position002_1_cmle.ics	33	1	0	1	1	1	1	9.5304	1.0	0.317012225559065	1.231760231973334	0.0	0.9379205370741908	27518.0	467.6281310291963	241678.0	557.2429245038122
99	Jan26_100x_cp190_rep1_3R4_E-F-D_Position002_1_cmle.ics	34	1	0	1	1	1	1	9.5304	1.0	0.3116607572717107	1.0957641901676936	0.0	0.9493888632035817	27138.0	466.9065453811923	234683.0	541.1143805035136
100	Jan26_100x_cp190_rep1_3R4_E-F-D_Position002_1_cmle.ics	35	1	0	1	1	2	1	9.5304	2.0	0.30740911720871805	1.5811503735478807	0.0	0.9747426410005541	16024.0	284.7944008605069	105752.0	243.8349942987245
101	Jan26_100x_cp190_rep1_3R4_E-F-D_Position002_1_cmle.ics	36	1	0	1	1	2	2	9.5304	2.0	0.2791511372912184	1.0991923398513916	0.0	0.9580580341813378	22450.0	386.950063633268	167116.0	385.32348236653354
102	Jan26_100x_cp190_rep1_3R4_E-F-D_Position002_1_cmle.ics	37	1	0	1	1	1	2	9.5304	1.0	0.3079776628628465	1.21808167041183	0.0	0.9406517154393124	24988.0	425.78693123390497	206125.0	475.2674956485418
103	Jan26_100x_cp190_rep1_3R4_E-F-D_Position002_1_cmle.ics	38	1	0	1	1	1	1	9.5304	1.0	0.3104754567860919	1.225021713326861	0.0	0.9689551746583522	23478.0	406.34250228280956	188486.0	434.5968183617274
104	Jan26_100x_cp190_rep1_3R4_E-F-D_Position002_1_cmle.ics	39	1	0	1	1	1	1	8.664	1.0	0.29893047909716397	1.3794255891523561	0.0	0.9839757405232316	14112.0	247.35517331182874	86187.0	198.72349131575922
105	Jan26_100x_cp190_rep1_3R4_E-F-D_Position002_1_cmle.ics	40	1	0	1	1	1	1	9.5304	1.0	0.3113157160219144	1.2746603559183223	0.0	0.9399825492742674	22936.0	397.9514802206178	182243.0	420.20217930613563
106	Jan26_100x_cp190_rep1_3R4_E-F-D_Position002_1_cmle.ics	42	1	0	1	1	1	1	9.5304	1.0	0.3157977266761453	1.1750055633988976	0.0	0.9393131886686501	28008.0	474.342156907206	247686.0	571.095718264183
107	Jan26_100x_cp190_rep1_3R4_E-F-D_Position002_1_cmle.ics	43	1	0	1	2	1	1	9.5304	1.0	0.3114103734236079	1.3446177910358712	0.0	0.9270194510866443	24712.0	421.9594892742557	203846.0	470.0127491472294
108	Jan26_100x_cp190_rep1_3R4_E-F-D_Position002_1_cmle.ics	44	1	0	1	3	2	2	9.5304	2.0	0.2883298377589921	1.1034589160328785	0.0	0.9334792558073091	28522.0	480.3052390419075	243214.0	560.7845175823625
109	Jan26_100x_cp190_rep1_3R4_E-F-D_Position002_1_cmle.ics	45	1	0	1	1	1	1	9.5304	1.0	0.2877107545643844	1.3011407768107366	0.0	0.9146571113101868	25794.0	436.8244180794615	208944.0	481.7673334665321
110	Jan26_100x_cp190_rep1_3R4_E-F-D_Position002_1_cmle.ics	46	1	0	1	1	1	1	9.5304	1.0	0.3080869256422826	1.125925936767593	0.0	0.938411826128197	29118.0	490.62859993974894	259330.0	597.9435762112133
111	Jan26_100x_cp190_rep1_3R4_E-F-D_Position002_1_cmle.ics	47	1	0	1	2	3	2	9.5304	3.0	0.2561476685629981	1.092161250754987	0.0	0.9138146360286936	42560.0	689.5413044195284	417851.0	963.4493551206252
112	Jan26_100x_cp190_rep1_3R4_E-F-D_Position002_1_cmle.ics	48	1	0	1	1	1	1	9.5304	1.0	0.31385700829967	1.2519613129868663	0.0	0.945899121304552	25926.0	443.4957498312249	219909.0	507.0496043690731
113	Jan26_100x_cp190_rep1_3R4_E-F-D_Position002_1_cmle.ics	49	1	0	1	1	2	1	9.5304	2.0	0.3179340417807403	1.1194503014375161	0.0	0.9419520131385611	28628.0	485.3891047386861	256820.0	592.156207313322
114	Jan26_100x_cp190_rep1_3R4_E-F-D_Position002_1_cmle.ics	50	1	0	1	1	1	1	9.5304	1.0	0.30812280114397544	1.1756765978638761	0.0	0.9458998561751215	25172.0	432.98840197663174	208455.0	480.63983410754054
115	Jan26_100x_cp190_rep1_3R4_E-F-D_Position002_1_cmle.ics	52	1	0	1	1	1	2	9.5304	1.0	0.2986797300179635	1.5445856325274931	0.0	0.9760264238441274	15514.0	276.41634792369524	99303.0	228.9653759630668
116	Jan26_100x_cp190_rep1_3R4_E-F-D_Position002_1_cmle.ics	53	1	0	1	1	2	2	9.5304	2.0	0.2679085035873588	1.2148130715736445	0.0	0.9314222475293096	43338.0	701.4743966729735	439107.0	1012.4598385045202
117	Jan26_100x_cp190_rep1_3R4_E-F-D_Position002_1_cmle.ics	54	1	0	1	2	2	2	9.5304	2.0	0.26180478250457906	1.141787923345577	0.0	0.9127602641262124	42104.0	678.9294560247567	415669.0	958.4182639113827
118	Jan26_100x_cp190_rep1_3R4_E-F-D_Position002_1_cmle.ics	55	1	0	1	1	1	1	9.5304	1.0	0.30794819655262334	1.2162101332456992	0.0	0.9601645535803998	24838.0	424.33060049667847	204262.0	470.97193060600347
119	Jan26_100x_cp190_rep1_3R4_E-F-D_Position002_1_cmle.ics	57	1	0	1	1	1	1	9.5304	1.0	0.3251630559344914	1.3425174210426605	0.0	0.956744797636166	23262.0	403.41122295252023	190237.0	438.6341422422882
120	Jan26_100x_cp190_rep1_3R4_E-F-D_Position002_1_cmle.ics	58	1	0	1	2	1	3	9.5304	1.0	0.2499130871251052	1.1471128482032296	0.0	0.9095471867020839	44162.0	704.3244159012866	436256.0	1005.8862174973937
121	Jan26_100x_cp190_rep1_3R4_E-F-D_Position002_1_cmle.ics	59	1	0	1	1	1	2	9.5304	1.0	0.29744001310202617	1.0441445091061756	0.0	0.9346504076578575	32384.0	543.0195886103924	298861.0	689.0911777660102
122	Jan26_100x_cp190_rep1_3R4_E-F-D_Position002_1_cmle.ics	60	1	0	1	1	1	1	9.313799999999999	1.0	0.29159463397319463	1.4358654497854504	0.0	0.9836940894415227	14114.0	250.04466184270487	85141.0	196.31170332086114
123	Jan26_100x_cp190_rep1_3R4_E-F-D_Position002_1_cmle.ics	61	1	0	1	1	1	1	9.5304	1.0	0.3102748700812046	1.166292089217277	0.0	0.9517086375930691	26168.0	449.67626788416504	221719.0	511.2229660046042
124	Jan26_100x_cp190_rep1_3R4_E-F-D_Position002_1_cmle.ics	62	1	0	1	1	1	1	9.5304	1.0	0.31674950690469134	1.2230493899567296	0.0	0.9392435393106741	25954.0	442.45971293029567	221278.0	510.2061414293173
125	Jan26_100x_cp190_rep1_3R4_E-F-D_Position002_1_cmle.ics	63	1	0	1	1	2	1	9.5304	2.0	0.31958956462151494	1.4929166461174193	0.0	0.9761272443699586	17922.0	315.6481538365971	127541.0	294.074428926674
126	Jan26_100x_cp190_rep1_3R4_E-F-D_Position002_1_cmle.ics	64	1	0	1	1	1	1	9.5304	1.0	0.26106957097813926	1.1118389600297538	0.0	0.9190672397759536	41202.0	670.0765604429723	401818.0	926.4816716385969
127	Jan26_100x_cp190_rep1_3R4_E-F-D_Position002_1_cmle.ics	65	1	0	1	1	1	1	9.5304	1.0	0.31699784333345293	1.1954446329773951	0.0	0.945946201908862	25042.0	429.0533692534558	209800.0	483.7410337759324
128	Jan26_100x_cp190_rep1_3R4_E-F-D_Position002_1_cmle.ics	66	1	0	1	1	1	1	9.5304	1.0	0.30532339858023066	1.183854729484838	0.0	0.926979222399729	26696.0	454.1500137415222	226633.0	522.5532969863723
129	Jan26_100x_cp190_rep1_3R4_E-F-D_Position002_1_cmle.ics	67	1	0	1	2	1	1	9.5304	1.0	0.3087959955010449	1.1359726094434126	0.0	0.9367146509496344	28814.0	486.47969044828477	255573.0	589.2809686616606
130	Jan26_100x_cp190_rep1_3R4_E-F-D_Position002_1_cmle.ics	68	1	0	1	1	1	1	9.5304	1.0	0.3154596054222695	1.2142528922997713	0.0	0.9476517703840968	24278.0	417.08206615076483	199786.0	460.65150702554075
131	Jan26_100x_cp190_rep1_3R4_E-F-D_Position002_1_cmle.ics	69	1	0	1	0	1	1	8.4474	1.0	0.2851319611060333	1.3624203583467391	0.0	0.9857924806349598	12522.0	219.7098897020286	70357.0	162.22386993981544
132	Jan26_100x_cp190_rep1_3R4_E-F-D_Position002_1_cmle.ics	70	1	0	1	1	2	1	9.5304	2.0	0.3126390079171169	1.23150233966825	0.0	0.9361225120362098	26532.0	450.9530949416579	227222.0	523.9113688114152
133	Jan26_100x_cp190_rep1_3R4_E-F-D_Position002_1_cmle.ics	73	1	0	1	1	2	1	9.5304	2.0	0.2645517409472788	1.1456588716774236	0.0	0.9122518063440282	44612.0	717.9384814049265	455729.0	1050.7855938115915
134	Jan26_100x_cp190_rep1_3R4_E-F-D_Position002_1_cmle.ics	74	1	0	1	1	1	1	9.313799999999999	1.0	0.30162454516149373	1.5823571647848222	0.0	0.982193283833588	14264.0	254.91815891063442	87977.0	202.85073845808014
135	Jan26_100x_cp190_rep1_3R4_E-F-D_Position002_1_cmle.ics	75	1	0	1	1	2	1	9.5304	2.0	0.3132264924192868	1.3596269056867907	0.0	0.9725292284561785	19092.0	335.54576836397905	138829.0	320.10144889456114
136	Jan26_100x_cp190_rep1_3R4_E-F-D_Position002_1_cmle.ics	76	1	0	1	1	1	1	9.5304	1.0	0.30711523078768765	1.1398977234656047	0.0	0.9513221704128006	26034.0	446.07313881629176	218895.0	504.71159956331144
137	Jan26_100x_cp190_rep1_3R4_E-F-D_Position002_1_cmle.ics	77	1	0	1	1	1	2	9.5304	1.0	0.2977518510141969	1.1507368496409642	0.0	0.9306498430509305	26972.0	457.9306452034817	227285.0	524.0566294650278
138	Jan26_100x_cp190_rep1_3R4_E-F-D_Position002_1_cmle.ics	78	1	0	1	1	1	1	8.4474	1.0	0.2800424259160926	1.1980398814078215	0.0	0.9934164038163034	13820.0	240.82964317286445	80844.0	186.4040044546305
139	Jan26_100x_cp190_rep1_3R4_E-F-D_Position002_1_cmle.ics	80	1	0	1	1	1	1	8.664	1.0	0.2853359666696214	1.216778416414956	0.0	0.982119368270113	15970.0	276.8001025751926	101370.0	233.73130883635022
140	Jan26_100x_cp190_rep1_3R4_E-F-D_Position002_1_cmle.ics	81	1	0	1	1	1	2	8.014199999999999	1.0	0.26010398673435603	1.0675484654000607	0.0	0.966184576787196	14852.0	252.774982519602	86801.0	200.13920625731512
141	Jan26_100x_cp190_rep1_3R4_E-F-D_Position002_1_cmle.ics	82	1	0	1	1	1	1	9.5304	1.0	0.32736389459729487	1.4622185866443727	0.0	0.9530529952637897	20836.0	362.88775887643953	161812.0	373.09391876716484
142	Jan26_100x_cp190_rep1_3R4_E-F-D_Position002_1_cmle.ics	83	1	0	1	1	1	1	9.5304	1.0	0.3052821744119849	1.1705456283622901	0.0	0.9445398025462528	25242.0	433.195236960763	208358.0	480.4161788154705
143	Jan26_100x_cp190_rep1_3R4_E-F-D_Position002_1_cmle.ics	84	1	0	1	1	2	2	9.5304	2.0	0.3153076196492587	1.304610485488558	0.0	0.9373359893884085	24000.0	413.04609203732997	196317.0	452.6529481782161
144	Jan26_100x_cp190_rep1_3R4_E-F-D_Position002_1_cmle.ics	85	1	0	1	1	1	1	9.097199999999999	1.0	0.3241811505696183	1.4349389970919837	0.0	0.9785456141221971	16318.0	284.6473199941843	111601.0	257.3211778380736
145	Jan26_100x_cp190_rep1_3R4_E-F-D_Position002_1_cmle.ics	86	1	0	1	2	1	1	9.5304	1.0	0.31242534849511927	1.2034068814737229	0.0	0.9337729990371638	26710.0	452.00533049665233	229434.0	529.0116317604733
146	Jan26_100x_cp190_rep1_3R4_E-F-D_Position002_1_cmle.ics	87	1	0	1	0	1	1	7.5809999999999995	1.0	0.27613924800430045	1.3696079067179439	0.0	0.9854754899581132	10060.0	174.87112088551675	49858.0	114.95882012392967
147	Jan26_100x_cp190_rep1_3R4_E-F-D_Position002_1_cmle.ics	89	1	0	1	1	1	1	9.5304	1.0	0.31324432172732036	1.1062117806097727	0.0	0.9464564635968242	25962.0	444.9556142131484	220152.0	507.60989546157805
148	Jan26_100x_cp190_rep1_3R4_E-F-D_Position002_1_cmle.ics	91	1	0	1	1	1	1	9.313799999999999	1.0	0.28737929590941463	1.299816872970081	0.0	0.986062009058795	15982.0	279.8534996586742	101847.0	234.8311394994156
149	Jan26_100x_cp190_rep1_3R4_E-F-D_Position002_1_cmle.ics	92	1	0	1	1	1	1	9.097199999999999	1.0	0.301246417036332	1.5884339144563868	0.0	0.9778755984674534	14456.0	257.2194723026277	89703.0	206.83041922212809
150	Jan26_100x_cp190_rep1_3R4_E-F-D_Position002_1_cmle.ics	93	1	0	1	1	1	2	9.5304	1.0	0.3219172871080683	1.197033110366414	0.0	0.9419723002803297	27494.0	467.7471330538	243222.0	560.8029633796465
151	Jan26_100x_cp190_rep1_3R4_E-F-D_Position002_1_cmle.ics	94	1	0	1	1	1	1	9.5304	1.0	0.3043306489197064	1.155132347954571	0.0	0.9389640959559694	26296.0	451.2962960578959	221198.0	510.0216834564763
152	Jan26_100x_cp190_rep1_3R4_E-F-D_Position003_2_cmle.ics	1	1	0	1	1	1	1	9.5304	1.0	0.30061852376869314	1.140012675145027	0.0	0.9325824449092953	29628.0	497.3214749600501	262927.0	606.2372678150839
153	Jan26_100x_cp190_rep1_3R4_E-F-D_Position003_2_cmle.ics	2	1	0	1	1	1	1	9.5304	1.0	0.3293511590151385	1.364992145963585	0.0	0.9597021261805376	23140.0	402.2529544982757	189954.0	437.9816221633626
154	Jan26_100x_cp190_rep1_3R4_E-F-D_Position003_2_cmle.ics	3	1	0	1	1	1	1	9.313799999999999	1.0	0.31726626184857876	1.4949187791376204	0.0	0.9722666665143614	16342.0	289.5604464702642	110648.0	255.1238222366033
155	Jan26_100x_cp190_rep1_3R4_E-F-D_Position003_2_cmle.ics	4	1	0	1	1	1	1	9.5304	1.0	0.3319898881540223	1.2591687934578462	0.0	0.9433878819277258	25622.0	439.13619310019544	222206.0	512.3458539142747
156	Jan26_100x_cp190_rep1_3R4_E-F-D_Position003_2_cmle.ics	5	1	0	1	2	2	1	9.5304	2.0	0.3032426602259194	1.0192417963642701	0.0	0.9513615343467154	29504.0	500.28464538751456	262416.0	605.0590425135609
157	Jan26_100x_cp190_rep1_3R4_E-F-D_Position003_2_cmle.ics	6	1	0	1	1	1	1	9.5304	1.0	0.30085578157409254	1.0669299232336056	0.0	0.9427151672610203	27138.0	463.62981054352497	230579.0	531.6516864967623
158	Jan26_100x_cp190_rep1_3R4_E-F-D_Position003_2_cmle.ics	7	1	0	1	1	1	2	9.5304	1.0	0.3025573136747673	1.1028173469011775	0.0	0.9393005241334806	28556.0	484.13114864250764	249588.0	575.4812065684815
159	Jan26_100x_cp190_rep1_3R4_E-F-D_Position003_2_cmle.ics	8	1	0	1	2	1	1	9.5304	1.0	0.32307145653467834	1.0570898201374384	0.0	0.9520064362232983	28192.0	477.68176159126716	252995.0	583.3368104868542
160	Jan26_100x_cp190_rep1_3R4_E-F-D_Position003_2_cmle.ics	9	1	0	1	2	3	1	9.5304	3.0	0.2678424707007523	1.0820718844106918	0.0	0.9495396244255264	25328.0	426.8550868322521	196162.0	452.29556085583636
161	Jan26_100x_cp190_rep1_3R4_E-F-D_Position003_2_cmle.ics	11	1	0	1	1	1	1	9.5304	1.0	0.2901112344448771	1.216007156930659	0.0	0.9198965776577398	28638.0	481.3996370069378	245454.0	565.9493408219149
162	Jan26_100x_cp190_rep1_3R4_E-F-D_Position003_2_cmle.ics	13	1	0	1	1	1	1	9.097199999999999	1.0	0.25982557927389505	1.1365634517357135	0.0	0.981924009693873	15882.0	280.6848166612321	95934.0	221.19738958179363
163	Jan26_100x_cp190_rep1_3R4_E-F-D_Position003_2_cmle.ics	14	1	0	1	2	3	1	9.5304	3.0	0.30389763663796426	1.068828351154504	0.0	0.9356990041782088	30484.0	516.1234377740901	275896.0	636.1402109372958
164	Jan26_100x_cp190_rep1_3R4_E-F-D_Position003_2_cmle.ics	15	1	0	1	1	1	1	9.5304	1.0	0.3351192970004315	1.1679281859591495	0.0	0.9401524334041347	27706.0	468.78681739954925	251035.0	578.817590152246
165	Jan26_100x_cp190_rep1_3R4_E-F-D_Position003_2_cmle.ics	17	1	0	1	1	1	1	9.5304	1.0	0.2946639867170693	1.245211637687389	0.0	0.9121445310948325	27920.0	470.10524964558266	238128.0	549.0576019589859
166	Jan26_100x_cp190_rep1_3R4_E-F-D_Position003_2_cmle.ics	18	1	0	1	1	1	2	9.097199999999999	1.0	0.2922490012641826	1.4713112557816352	0.0	0.9865397786119724	14664.0	256.8356666406558	90267.0	208.13084793065823
167	Jan26_100x_cp190_rep1_3R4_E-F-D_Position003_2_cmle.ics	19	1	0	1	1	1	1	9.5304	1.0	0.31478463456456013	1.0856671791212116	0.0	0.9429735988994341	26616.0	450.58339835323244	229084.0	528.2046281292932
168	Jan26_100x_cp190_rep1_3R4_E-F-D_Position003_2_cmle.ics	20	1	0	1	1	1	2	9.5304	1.0	0.3071115187301705	1.3867175533516813	0.0	0.9134055183902973	24462.0	418.3854141856818	199370.0	459.69232556676667
169	Jan26_100x_cp190_rep1_3R4_E-F-D_Position003_2_cmle.ics	23	1	0	1	1	1	1	9.5304	1.0	0.2964443833479642	1.1154707390441743	0.0	0.9214800740373366	29834.0	501.64423940076057	263823.0	608.3031971109048
170	Jan26_100x_cp190_rep1_3R4_E-F-D_Position003_2_cmle.ics	24	1	0	1	1	1	1	9.5304	1.0	0.31273629419583787	1.7202473422219084	0.0	0.9665858095222938	16068.0	286.0819681574605	107104.0	246.9523340397401
171	Jan26_100x_cp190_rep1_3R4_E-F-D_Position003_2_cmle.ics	25	1	0	1	1	1	1	9.5304	1.0	0.3057297187415105	1.163697917633611	0.0	0.9437649777188886	25230.0	432.0610702822021	208362.0	480.42540171411264
172	Jan26_100x_cp190_rep1_3R4_E-F-D_Position003_2_cmle.ics	26	1	0	1	1	1	1	9.5304	1.0	0.3080993307457326	1.5337855628064907	0.0	0.9774366881561825	16268.0	288.6790894412971	108298.0	249.70536928439435
173	Jan26_100x_cp190_rep1_3R4_E-F-D_Position003_2_cmle.ics	27	1	0	1	2	3	3	9.5304	3.0	0.25303856283640214	1.2262718689162821	0.0	0.9154499976896071	46756.0	745.2085334959331	478215.0	1102.6321185279196
174	Jan26_100x_cp190_rep1_3R4_E-F-D_Position003_2_cmle.ics	28	1	0	1	1	1	1	9.5304	1.0	0.3060971165686805	1.567649001586286	0.0	0.9761150771667699	16916.0	299.1347000998177	114459.0	263.9109389178239
175	Jan26_100x_cp190_rep1_3R4_E-F-D_Position003_2_cmle.ics	29	1	0	1	1	1	1	9.097199999999999	1.0	0.3189491324290244	1.5608413385499889	0.0	0.981627844983888	15990.0	281.5302172320999	107376.0	247.5794911474
176	Jan26_100x_cp190_rep1_3R4_E-F-D_Position003_2_cmle.ics	30	1	0	1	1	2	1	9.5304	2.0	0.2926373495022035	1.1324638528769124	0.0	0.938974779098614	26062.0	444.8264546757943	214018.0	493.4665803939824
177	Jan26_100x_cp190_rep1_3R4_E-F-D_Position003_2_cmle.ics	31	1	0	1	1	1	1	9.5304	1.0	0.24946249099074458	1.238642579740287	0.0	0.9180075585651621	52514.0	829.2528148480943	565183.0	1303.1563808035405
178	Jan26_100x_cp190_rep1_3R4_E-F-D_Position003_2_cmle.ics	32	1	0	1	1	1	1	9.5304	1.0	0.29370295294436466	1.1054088581556192	0.0	0.9196607495011268	31626.0	527.6247739196664	286612.0	660.8483563993686
179	Jan26_100x_cp190_rep1_3R4_E-F-D_Position003_2_cmle.ics	33	1	0	1	1	1	1	9.5304	1.0	0.3154333698249613	1.2143566871528486	0.0	0.9448805535018893	26950.0	456.1517069862501	233650.0	538.7325669292021
180	Jan26_100x_cp190_rep1_3R4_E-F-D_Position003_2_cmle.ics	34	1	0	1	1	1	2	9.5304	1.0	0.2940486996232908	1.159291693279469	0.0	0.9231715197740581	27868.0	472.00925653401526	237215.0	546.9524753439362
181	Jan26_100x_cp190_rep1_3R4_E-F-D_Position003_2_cmle.ics	35	1	0	1	2	2	2	9.5304	2.0	0.32806787582410735	1.5864834484707677	0.0	0.9566538514057639	17844.0	316.76047313060207	128379.0	296.0066261921851
182	Jan26_100x_cp190_rep1_3R4_E-F-D_Position003_2_cmle.ics	36	1	0	1	3	4	5	9.5304	4.0	0.24716709232006054	1.3030296377926305	0.0	0.9228489502561545	45984.0	740.571533623387	460977.0	1062.8860368299713
183	Jan26_100x_cp190_rep1_3R4_E-F-D_Position003_2_cmle.ics	37	1	0	1	1	1	2	9.5304	1.0	0.2825310126177711	1.1803140612591054	0.0	0.977102487767466	20206.0	351.10241851093406	143558.0	331.005220814134
184	Jan26_100x_cp190_rep1_3R4_E-F-D_Position003_2_cmle.ics	38	1	0	1	1	1	1	9.5304	1.0	0.2775077084304502	1.0139365136612115	0.0	0.92012417669054	37998.0	617.058278141352	366904.0	845.9796008413953
185	Jan26_100x_cp190_rep1_3R4_E-F-D_Position003_2_cmle.ics	40	1	0	1	1	2	2	9.5304	2.0	0.33444024067659966	1.0923677381132442	0.0	0.940644527723338	30182.0	511.6681449619389	285138.0	657.4497182497704
186	Jan26_100x_cp190_rep1_3R4_E-F-D_Position003_2_cmle.ics	41	1	0	1	1	1	2	9.5304	1.0	0.3124429692501694	1.4933636424580143	0.0	0.9757309821012886	16718.0	296.3950322371697	113615.0	261.9649073043497
187	Jan26_100x_cp190_rep1_3R4_E-F-D_Position003_2_cmle.ics	42	1	0	1	1	1	1	9.5304	1.0	0.2980326838880161	1.4164563174296239	0.0	0.9704410661258012	19680.0	342.4604232741787	141724.0	326.7765217867505
188	Jan26_100x_cp190_rep1_3R4_E-F-D_Position003_2_cmle.ics	43	1	0	1	1	1	1	9.5304	1.0	0.29803305557071164	1.0571872490344658	0.0	0.9206797094750463	30878.0	516.8536230705297	278535.0	642.2250183163935
189	Jan26_100x_cp190_rep1_3R4_E-F-D_Position003_2_cmle.ics	44	1	0	1	1	2	1	9.5304	2.0	0.30857420493176374	1.150877668256495	0.0	0.9555881461756462	24526.0	421.5476557810426	200629.0	462.59523291435437
190	Jan26_100x_cp190_rep1_3R4_E-F-D_Position003_2_cmle.ics	45	1	0	1	1	1	1	9.5304	1.0	0.32544111479904003	1.1554486515542803	0.0	0.9540087844862613	25998.0	442.08550755959885	224864.0	518.4744700619221
191	Jan26_100x_cp190_rep1_3R4_E-F-D_Position003_2_cmle.ics	47	1	0	1	1	1	1	9.5304	1.0	0.2877091729464903	1.2802118293734568	0.0	0.9354347751114498	26974.0	456.173136454672	223444.0	515.2003410439917
192	Jan26_100x_cp190_rep1_3R4_E-F-D_Position003_2_cmle.ics	48	1	0	1	1	1	1	9.5304	1.0	0.2686603099516196	1.1089326876824048	0.0	0.9399866391988622	28094.0	480.94510938746345	229507.0	529.1799496606907
193	Jan26_100x_cp190_rep1_3R4_E-F-D_Position003_2_cmle.ics	50	1	0	1	1	1	1	9.097199999999999	1.0	0.28874867786479413	1.317017711789552	0.0	0.9856897776074961	15604.0	272.99762372869804	98489.0	227.08851608940805
194	Jan26_100x_cp190_rep1_3R4_E-F-D_Position003_2_cmle.ics	51	1	0	1	1	1	1	9.5304	1.0	0.31160819264345474	1.199564321632695	0.0	0.9216070828121053	29230.0	492.45279079036095	262314.0	604.8238585981885
195	Jan26_100x_cp190_rep1_3R4_E-F-D_Position003_2_cmle.ics	52	1	0	1	1	1	1	9.5304	1.0	0.2852862806163714	1.1717469256472426	0.0	0.9173620245000109	29458.0	496.40121055499765	253933.0	585.4995802184168
196	Jan26_100x_cp190_rep1_3R4_E-F-D_Position003_2_cmle.ics	54	1	0	1	1	1	1	9.5304	1.0	0.289594371338994	1.3543941162916435	0.0	0.9050225609874484	25800.0	436.2095363522974	209700.0	483.51046130988095
197	Jan26_100x_cp190_rep1_3R4_E-F-D_Position003_2_cmle.ics	55	1	0	1	1	2	2	9.5304	2.0	0.3124153458467887	1.3014157668805164	0.0	0.9648231217246842	20416.0	358.1593668944365	153319.0	353.5113992254156
198	Jan26_100x_cp190_rep1_3R4_E-F-D_Position003_2_cmle.ics	57	1	0	1	1	2	1	9.5304	2.0	0.32817110895293955	1.1561467632997522	0.0	0.951126018129863	28294.0	479.16544913814164	256369.0	591.1163254914301
199	Jan26_100x_cp190_rep1_3R4_E-F-D_Position003_2_cmle.ics	59	1	0	1	1	2	1	9.5304	2.0	0.3181748676366401	1.27188122021168	0.0	0.9631803008676896	24418.0	418.7596195564163	202382.0	466.6371682442362
200	Jan26_100x_cp190_rep1_3R4_E-F-D_Position003_2_cmle.ics	60	1	0	1	2	1	2	9.5304	1.0	0.3105536104850341	1.1328441738511708	0.0	0.9317075375246429	29674.0	500.4325365808006	267859.0	617.6091018407411
201	Jan26_100x_cp190_rep1_3R4_E-F-D_Position003_2_cmle.ics	64	1	0	1	1	1	1	9.5304	1.0	0.29707368898056846	1.208227812138618	0.0	0.9164633534014656	28766.0	482.76220744343493	250049.0	576.5441456369787
202	Jan26_100x_cp190_rep1_3R4_E-F-D_Position003_2_cmle.ics	65	1	0	1	1	3	2	9.5304	3.0	0.30320247662264305	1.0895160994510296	0.0	0.9366656165864696	39130.0	636.5279743215741	400779.0	924.0860237163225
203	Jan26_100x_cp190_rep1_3R4_E-F-D_Position003_2_cmle.ics	66	1	0	1	1	1	1	9.5304	1.0	0.3042709203583169	1.2642842545394275	0.0	0.9244373984691415	25968.0	442.95982280438545	217051.0	500.45984328932275
204	Jan26_100x_cp190_rep1_3R4_E-F-D_Position003_2_cmle.ics	68	1	0	1	1	1	1	9.5304	1.0	0.3106089046172125	1.1652247255072008	0.0	0.9435990503981855	28534.0	482.82031540207834	252595.0	582.4145206226485
205	Jan26_100x_cp190_rep1_3R4_E-F-D_Position003_2_cmle.ics	69	1	0	1	1	1	1	9.5304	1.0	0.32560853448711563	1.2077874739302428	0.0	0.9388193770278579	27180.0	460.7533586326516	240434.0	554.3746030261323
206	Jan26_100x_cp190_rep1_3R4_E-F-D_Position003_2_cmle.ics	70	1	0	1	1	1	1	9.097199999999999	1.0	0.28952026989468427	1.263250263921723	0.0	0.989195597601103	15364.0	270.0215096811355	96354.0	222.16579393920972
207	Jan26_100x_cp190_rep1_3R4_E-F-D_Position003_2_cmle.ics	71	1	0	1	1	1	1	9.5304	1.0	0.31401386635909834	1.483497593766606	0.0	0.9717318251965604	18110.0	320.52827477257955	128418.0	296.09654945394516
208	Jan26_100x_cp190_rep1_3R4_E-F-D_Position003_2_cmle.ics	74	1	0	1	1	1	1	9.5304	1.0	0.29964785970776053	1.1938693910368012	0.0	0.9233035503959844	30388.0	508.89911900398334	272667.0	628.6950260084946
209	Jan26_100x_cp190_rep1_3R4_E-F-D_Position004_3_cmle.ics	1	1	0	1	1	1	1	9.5304	1.0	0.30872487795987597	1.2174511374733707	0.0	0.9396962754731135	24808.0	427.54544062552554	204149.0	470.7113837193653
210	Jan26_100x_cp190_rep1_3R4_E-F-D_Position004_3_cmle.ics	2	1	0	1	1	1	1	9.5304	1.0	0.32349706518959437	1.5957085043785342	0.0	0.9797804960555807	16018.0	285.2688510946243	108423.0	249.99358486695866
211	Jan26_100x_cp190_rep1_3R4_E-F-D_Position004_3_cmle.ics	4	1	0	1	1	1	1	8.8806	1.0	0.32699313042403544	1.4431888145919252	0.0	0.9724119657312942	15796.0	278.528861460668	106749.0	246.13380178525745
212	Jan26_100x_cp190_rep1_3R4_E-F-D_Position004_3_cmle.ics	6	1	0	1	1	1	2	9.5304	1.0	0.2803044341631134	1.0450973937374848	0.0	0.9533717481788733	29010.0	488.68315267339307	245986.0	567.1759863413085
213	Jan26_100x_cp190_rep1_3R4_E-F-D_Position004_3_cmle.ics	7	1	0	1	2	1	1	9.5304	1.0	0.33701227691821073	1.1764067127037139	0.0	0.9530812640133568	27736.0	471.37647898313594	252152.0	581.3930845980407
214	Jan26_100x_cp190_rep1_3R4_E-F-D_Position004_3_cmle.ics	9	1	0	1	1	1	1	9.5304	1.0	0.3177094896679846	1.1242223286379154	0.0	0.9573506519677362	26828.0	456.14029572519047	232901.0	537.0055791584768
215	Jan26_100x_cp190_rep1_3R4_E-F-D_Position004_3_cmle.ics	10	1	0	1	1	2	1	9.313799999999999	2.0	0.31984950477778773	1.4363334669880186	0.0	0.9779464552280316	18016.0	316.53176525670193	128598.0	296.51157989283774
216	Jan26_100x_cp190_rep1_3R4_E-F-D_Position004_3_cmle.ics	11	1	0	1	1	2	1	9.5304	2.0	0.31327962406998433	1.3132949905422244	0.0	0.976537391160669	19296.0	339.4727586601852	141072.0	325.2731893080951
217	Jan26_100x_cp190_rep1_3R4_E-F-D_Position004_3_cmle.ics	12	1	0	1	1	1	1	9.5304	1.0	0.3191359609528615	1.3426673523752752	0.0	0.9648897645514847	22760.0	394.86087293073314	182398.0	420.5595666285153
218	Jan26_100x_cp190_rep1_3R4_E-F-D_Position004_3_cmle.ics	13	1	0	1	1	1	1	9.5304	1.0	0.29435751813234307	1.3118200198142065	0.0	0.9847573879435546	17164.0	300.5107968831611	114720.0	264.51273305421813
219	Jan26_100x_cp190_rep1_3R4_E-F-D_Position004_3_cmle.ics	14	1	0	1	1	1	1	9.5304	1.0	0.2943753611223538	1.1637304147568364	0.0	0.9176004041675743	30450.0	510.9634289895835	271085.0	625.0473695955607
220	Jan26_100x_cp190_rep1_3R4_E-F-D_Position004_3_cmle.ics	15	1	0	1	2	1	2	9.5304	1.0	0.3175354225191089	1.3660935567176484	0.0	0.9714274224470882	20606.0	361.3756000769794	156733.0	361.38314321641195
221	Jan26_100x_cp190_rep1_3R4_E-F-D_Position004_3_cmle.ics	17	1	0	1	1	1	1	8.8806	1.0	0.30288716927279	1.3331447996122532	0.0	0.9835828275889033	13550.0	240.24918554473226	81625.0	188.2047754144923
222	Jan26_100x_cp190_rep1_3R4_E-F-D_Position004_3_cmle.ics	20	1	0	1	1	2	1	9.5304	2.0	0.31168334544454585	1.168607678548365	0.0	0.9452324377723108	26994.0	459.9202306602975	232826.0	536.8326498089383
223	Jan26_100x_cp190_rep1_3R4_E-F-D_Position004_3_cmle.ics	21	1	0	1	1	2	2	9.5304	2.0	0.2977930339489246	1.4081041136622927	0.0	0.9808413716962859	16136.0	286.3143234762092	105178.0	242.5115083435892
224	Jan26_100x_cp190_rep1_3R4_E-F-D_Position004_3_cmle.ics	23	1	0	1	2	3	1	9.5304	3.0	0.3186631395981239	1.4651582789736728	0.0	0.971496481947057	19036.0	334.4815388212015	139413.0	321.4479920963016
225	Jan26_100x_cp190_rep1_3R4_E-F-D_Position004_3_cmle.ics	26	1	0	1	1	1	1	9.5304	1.0	0.2714713748680437	1.2123374515692686	0.0	0.9365043045182303	50010.0	800.3272215466051	547925.0	1263.3641846123821
226	Jan26_100x_cp190_rep1_3R4_E-F-D_Position004_3_cmle.ics	27	1	0	1	1	1	1	9.5304	1.0	0.3193006956085232	1.2705824057787827	0.0	0.9463475167276568	25868.0	442.3400143788548	221064.0	509.71271635196723
227	Jan26_100x_cp190_rep1_3R4_E-F-D_Position004_3_cmle.ics	28	1	0	1	1	1	1	9.5304	1.0	0.3038579027222034	1.1620043017375443	0.0	0.9274098499523549	29996.0	503.0878796233736	269280.0	620.8855365833322
228	Jan26_100x_cp190_rep1_3R4_E-F-D_Position004_3_cmle.ics	29	1	0	1	1	1	1	9.097199999999999	1.0	0.31445457533240845	1.4057921785988232	0.0	0.9754067247321866	16638.0	293.2029008303156	113163.0	260.92271975779715
229	Jan26_100x_cp190_rep1_3R4_E-F-D_Position004_3_cmle.ics	30	1	0	1	1	1	1	9.5304	1.0	0.305633420892208	1.104732563070613	0.0	0.9295688493680527	31316.0	526.9929970116008	288087.0	664.2493002736276
230	Jan26_100x_cp190_rep1_3R4_E-F-D_Position004_3_cmle.ics	33	1	0	1	1	1	1	9.5304	1.0	0.3220189562956551	1.2391860262884977	0.0	0.9616684368770843	25954.0	444.21510659333944	223111.0	514.4325347320403
231	Jan26_100x_cp190_rep1_3R4_E-F-D_Position004_3_cmle.ics	35	1	0	1	2	3	1	9.5304	3.0	0.3158607725581665	1.1959964812301167	0.0	0.9275264431828117	29956.0	504.7451435087719	273998.0	631.7639455316394
232	Jan26_100x_cp190_rep1_3R4_E-F-D_Position004_3_cmle.ics	36	1	0	1	3	2	1	9.5304	2.0	0.31230410010531134	1.2104371501994635	0.0	0.9352484480958878	28392.0	480.55974586118026	251395.0	579.6476510300312
233	Jan26_100x_cp190_rep1_3R4_E-F-D_Position004_3_cmle.ics	37	1	0	1	1	1	2	9.5304	1.0	0.30217512658003803	1.3447291965864523	0.0	0.9720473114705623	18474.0	326.76701458425913	129791.0	299.2623094128315
234	Jan26_100x_cp190_rep1_3R4_E-F-D_Position004_3_cmle.ics	38	1	0	1	2	5	4	9.5304	5.0	0.24450628960893966	1.1223092690686334	0.0	0.9105093692101562	49750.0	783.9844560200262	515951.0	1189.640944317093
235	Jan26_100x_cp190_rep1_3R4_E-F-D_Position004_3_cmle.ics	39	1	0	1	1	2	1	8.4474	2.0	0.3210295452042617	1.2602960820487745	0.0	0.9741410452183116	17488.0	302.5788936189555	123213.0	284.0952525959674
236	Jan26_100x_cp190_rep1_3R4_E-F-D_Position004_3_cmle.ics	41	1	0	1	1	1	1	9.5304	1.0	0.2994798509549523	1.3863192697267783	0.0	0.9688971074423073	17128.0	303.24047204366525	115350.0	265.9653395903423
237	Jan26_100x_cp190_rep1_3R4_E-F-D_Position004_3_cmle.ics	42	1	0	1	1	3	1	9.5304	3.0	0.3059720751578445	1.1678121079093846	0.0	0.9304493686933866	28698.0	484.9874032529548	252867.0	583.0416777303084
238	Jan26_100x_cp190_rep1_3R4_E-F-D_Position004_3_cmle.ics	43	1	0	1	1	2	2	9.5304	2.0	0.3139452780444172	1.1241284888186214	0.0	0.9357372918630213	30954.0	518.6924802161943	286930.0	661.5815768414124
239	Jan26_100x_cp190_rep1_3R4_E-F-D_Position004_3_cmle.ics	44	1	0	1	1	2	2	9.5304	2.0	0.24881276933301116	1.1665869980280719	0.0	0.9082583604579357	46242.0	735.3367748048507	466407.0	1075.406121736565
240	Jan26_100x_cp190_rep1_3R4_E-F-D_Position004_3_cmle.ics	45	1	0	1	1	1	1	9.5304	1.0	0.29997919679952073	1.1564323040884823	0.0	0.9313277167031083	29910.0	501.0957611646868	266406.0	614.2588839090137
241	Jan26_100x_cp190_rep1_3R4_E-F-D_Position004_3_cmle.ics	46	1	0	1	2	1	1	9.5304	1.0	0.27693499233723784	1.0258681826144902	0.0	0.9160435526690888	39060.0	634.6593666697415	381998.0	880.7822088672003
242	Jan26_100x_cp190_rep1_3R4_E-F-D_Position004_3_cmle.ics	47	1	0	1	1	1	1	9.5304	1.0	0.26810119189996434	1.0994869090440458	0.0	0.9832546288868289	20930.0	365.6671954526299	147427.0	339.9260695256644
243	Jan26_100x_cp190_rep1_3R4_E-F-D_Position004_3_cmle.ics	48	1	0	1	1	1	1	9.5304	1.0	0.2645803615385331	1.0583381069365558	0.0	0.9250228398733934	32898.0	553.8041520062545	288607.0	665.4482770970951
244	Jan26_100x_cp190_rep1_3R4_E-F-D_Position004_3_cmle.ics	49	1	0	1	1	2	2	9.5304	2.0	0.28946899067725906	1.1596109718905225	0.0	0.9350887355453323	41624.0	679.4370766096328	429626.0	990.5992629981828
245	Jan26_100x_cp190_rep1_3R4_E-F-D_Position004_3_cmle.ics	50	1	0	1	0	2	1	9.5304	2.0	0.2174478654633355	1.0640563990565919	0.0	0.9587633615243023	20526.0	351.65340424365354	128946.0	297.3139720746968
246	Jan26_100x_cp190_rep1_3R4_E-F-D_Position004_3_cmle.ics	51	1	0	1	1	1	1	9.5304	1.0	0.3280129832304592	1.3212751938338057	0.0	0.9585661169281682	21788.0	380.3243141361275	173199.0	399.3492054764429
247	Jan26_100x_cp190_rep1_3R4_E-F-D_Position004_3_cmle.ics	52	1	0	1	2	1	1	9.5304	1.0	0.3119088910392969	1.0842001049061016	0.0	0.95963420511327	28854.0	488.54386112853774	257393.0	593.4773875437969
248	Jan26_100x_cp190_rep1_3R4_E-F-D_Position004_3_cmle.ics	53	1	0	1	1	2	1	9.5304	2.0	0.3152957559247495	1.540022999402455	0.0	0.971866185813151	17888.0	314.4904426038328	126321.0	291.26144484084637
249	Jan26_100x_cp190_rep1_3R4_E-F-D_Position004_3_cmle.ics	54	1	0	1	1	1	1	9.097199999999999	1.0	0.3043877450006473	1.4650689532115597	0.0	0.9807191489179559	15648.0	277.44489961911466	101549.0	234.1440335505823
250	Jan26_100x_cp190_rep1_3R4_E-F-D_Position004_3_cmle.ics	56	1	0	1	2	2	2	9.5304	2.0	0.23604760208457837	1.102306538149406	0.0	0.9567649866690585	26652.0	445.9813032855001	198778.0	458.3273365677421
251	Jan26_100x_cp190_rep1_3R4_E-F-D_Position004_3_cmle.ics	58	1	0	1	1	1	1	8.664	1.0	0.30002024645210773	1.2228429185866982	0.0	0.986961166464577	16044.0	279.9049582440033	104669.0	241.3378944913874
252	Jan26_100x_cp190_rep1_3R4_E-F-D_Position004_3_cmle.ics	59	1	0	1	1	1	1	9.5304	1.0	0.30561837266408454	1.2073391508920184	0.0	0.9588984881959773	25916.0	446.6192233558571	216878.0	500.0609529230537
253	Jan26_100x_cp190_rep1_3R4_E-F-D_Position004_3_cmle.ics	60	1	0	1	1	1	2	9.5304	1.0	0.3261610553596912	1.2068788520324871	0.0	0.9499556893818156	25238.0	434.5569715650483	215314.0	496.4547995540091
254	Jan26_100x_cp190_rep1_3R4_E-F-D_Position004_3_cmle.ics	61	1	0	1	1	3	1	9.5304	3.0	0.3186120442377023	1.1842758809569536	0.0	0.9519175911217613	27346.0	466.54614496804925	240019.0	553.4177272920188
255	Jan26_100x_cp190_rep1_3R4_E-F-D_Position004_3_cmle.ics	62	1	0	1	2	1	1	9.5304	1.0	0.3238158118267765	1.2089844342267109	0.0	0.959685433179061	26206.0	451.60212215713193	226999.0	523.3971922121206
256	Jan26_100x_cp190_rep1_3R4_E-F-D_Position004_3_cmle.ics	63	1	0	1	1	1	2	9.5304	1.0	0.2950994245832676	1.1196110506405805	0.0	0.9359534391065175	27732.0	472.59778209436246	235901.0	543.9227531400202
257	Jan26_100x_cp190_rep1_3R4_E-F-D_Position004_3_cmle.ics	64	1	0	1	1	1	2	9.5304	1.0	0.313802129996597	1.6527436535001632	0.0	0.9701526424493813	16004.0	284.0899890041584	106646.0	245.8963121452245
258	Jan26_100x_cp190_rep1_3R4_E-F-D_Position004_3_cmle.ics	65	1	0	1	1	1	1	9.5304	1.0	0.3292435012401402	1.374052486881281	0.0	0.9648135431324243	21154.0	369.0581194166331	166005.0	382.76182226870196
259	Jan26_100x_cp190_rep1_3R4_E-F-D_Position004_3_cmle.ics	66	1	0	1	1	1	1	9.313799999999999	1.0	0.28941760516851783	1.2907339611737054	0.0	0.9759304425875985	16460.0	291.1676448240215	106827.0	246.31364830877757
260	Jan26_100x_cp190_rep1_3R4_E-F-D_Position004_3_cmle.ics	67	1	0	1	1	1	1	9.5304	1.0	0.24646132239425675	1.145786342182443	0.0	0.916240754737411	49488.0	783.9806692698197	513923.0	1184.9649347055697
261	Jan26_100x_cp190_rep1_3R4_E-F-D_Position004_3_cmle.ics	69	1	0	1	1	1	1	9.5304	1.0	0.2861201804943616	1.155176237700871	0.0	0.9169287081809833	30594.0	511.11541104905217	269155.0	620.5973210007679
262	Jan26_100x_cp190_rep1_3R4_E-F-D_Position004_3_cmle.ics	70	1	0	1	1	1	1	9.5304	1.0	0.3057381479078733	1.3777547674514825	0.0	0.968937282828831	19294.0	339.03017401798326	139342.0	321.2842856454051
263	Jan26_100x_cp190_rep1_3R4_E-F-D_Position004_3_cmle.ics	72	1	0	1	1	1	2	9.313799999999999	1.0	0.27179379010031557	1.1587386160660755	0.0	0.9835793816442933	17872.0	315.0690892621691	117126.0	270.06030658741594
264	Jan26_100x_cp190_rep1_3R4_E-F-D_Position004_3_cmle.ics	73	1	0	1	2	2	2	9.5304	2.0	0.31701750097068054	1.2344022162625043	0.0	0.9237679656465556	27866.0	471.6368876383401	246279.0	567.8515636668392
265	Jan26_100x_cp190_rep1_3R4_E-F-D_Position004_3_cmle.ics	74	1	0	1	1	2	2	9.5304	2.0	0.2585295558663774	1.1833262587663942	0.0	0.9174129718811054	46544.0	745.0816538549678	480092.0	1106.9599637157053
266	Jan26_100x_cp190_rep1_3R4_E-F-D_Position004_3_cmle.ics	75	1	0	1	1	1	2	9.5304	1.0	0.2998986671010462	1.4125014981057817	0.0	0.9713023801778182	17538.0	309.9688856059572	119600.0	275.7646693975287
267	Jan26_100x_cp190_rep1_3R4_E-F-D_Position004_3_cmle.ics	76	1	0	1	2	1	1	9.5304	1.0	0.30073617265510544	1.1589711645821223	0.0	0.9378464802236395	27316.0	465.6416613009742	232805.0	536.7842295910675
268	Jan26_100x_cp190_rep1_3R4_E-F-D_Position004_3_cmle.ics	77	1	0	1	1	1	2	9.5304	1.0	0.31950603830640073	1.0645903859338395	0.0	0.9406322073994	29706.0	501.9668468807968	272132.0	627.4614633151194
269	Jan26_100x_cp190_rep1_3R4_E-F-D_Position004_3_cmle.ics	78	1	0	1	1	1	1	9.5304	1.0	0.29674150178760345	1.1261044751360558	0.0	0.9353593376665744	30538.0	513.9364528138057	273353.0	630.2767531256076
270	Jan26_100x_cp190_rep1_3R4_E-F-D_Position004_3_cmle.ics	79	1	0	1	1	3	1	9.5304	3.0	0.29455856552607373	1.0292024911622317	0.0	0.9386948255857246	30040.0	510.1097328862701	265711.0	612.656405269956
271	Jan26_100x_cp190_rep1_3R4_E-F-D_Position005_4_cmle.ics	1	1	0	1	2	2	2	8.664	2.0	0.32688059448099593	1.1127616387986172	0.0	0.9351129538070365	23714.0	402.3012718497602	196325.0	452.67139397550017
272	Jan26_100x_cp190_rep1_3R4_E-F-D_Position005_4_cmle.ics	2	1	0	1	3	2	4	8.664	2.0	0.249771059207606	1.1524889093244222	0.0	0.9250275178587923	47428.0	749.7406404174271	485397.0	1119.1918330397345
273	Jan26_100x_cp190_rep1_3R4_E-F-D_Position005_4_cmle.ics	3	1	0	1	1	1	1	8.664	1.0	0.250143208352483	1.401044911559552	0.0	0.9223204145012392	41388.0	663.045524804967	395986.0	913.0346854184767
274	Jan26_100x_cp190_rep1_3R4_E-F-D_Position005_4_cmle.ics	4	1	0	1	1	1	1	8.664	1.0	0.2978904582108278	1.391667734642307	0.0	0.9749670298136651	15388.0	271.51746982651673	97966.0	225.882622091959
275	Jan26_100x_cp190_rep1_3R4_E-F-D_Position005_4_cmle.ics	5	1	0	1	1	1	1	8.664	1.0	0.32523210957417353	1.1197917507468613	0.0	0.945409637401364	24514.0	415.3111448552544	205822.0	474.56886107640594
276	Jan26_100x_cp190_rep1_3R4_E-F-D_Position005_4_cmle.ics	6	1	0	1	2	3	1	8.664	3.0	0.2998655289733788	1.004059478803718	0.0	0.9505589379410844	26434.0	446.63314211355834	221300.0	510.2568673718486
277	Jan26_100x_cp190_rep1_3R4_E-F-D_Position005_4_cmle.ics	7	1	0	1	1	1	1	8.664	1.0	0.32027564370948813	1.0889573336940142	0.0	0.9490628731558545	24360.0	410.9333881845091	202326.0	466.5080476632474
278	Jan26_100x_cp190_rep1_3R4_E-F-D_Position005_4_cmle.ics	8	1	0	1	1	1	1	8.664	1.0	0.30837716610788596	1.1432915881348342	0.0	0.9375272100416079	23464.0	394.77170970716355	187680.0	432.7384042853527
279	Jan26_100x_cp190_rep1_3R4_E-F-D_Position005_4_cmle.ics	9	1	0	1	1	1	1	8.664	1.0	0.28102261572641213	1.0087750238530848	0.0	0.9350273959719385	24038.0	401.5841439735391	185777.0	428.35061025639374
280	Jan26_100x_cp190_rep1_3R4_E-F-D_Position005_4_cmle.ics	10	1	0	1	1	1	1	8.664	1.0	0.30823625990371933	1.0707560633691153	0.0	0.9486550568922871	28038.0	466.9611824847576	245096.0	565.1238913934507
281	Jan26_100x_cp190_rep1_3R4_E-F-D_Position005_4_cmle.ics	11	1	0	1	2	2	3	8.664	2.0	0.2791342821383149	1.0991840858535427	0.0	0.924529090268651	32596.0	531.7013015683608	292366.0	674.1154960959689
282	Jan26_100x_cp190_rep1_3R4_E-F-D_Position005_4_cmle.ics	12	1	0	1	1	2	2	8.664	2.0	0.26808533105475457	1.1799940691428639	0.0	0.9289060712183391	42248.0	675.8281084954554	422785.0	974.8258005956035
283	Jan26_100x_cp190_rep1_3R4_E-F-D_Position005_4_cmle.ics	13	1	0	1	1	3	2	8.664	3.0	0.29462703833176396	1.109502309066493	0.0	0.9687394719836881	22392.0	379.91961072194533	171021.0	394.32733716584244
284	Jan26_100x_cp190_rep1_3R4_E-F-D_Position005_4_cmle.ics	14	1	0	1	1	1	1	8.664	1.0	0.296064009012647	1.0381458571363653	0.0	0.93427566347846	27650.0	461.61381790940203	235239.0	542.3963634147597
285	Jan26_100x_cp190_rep1_3R4_E-F-D_Position005_4_cmle.ics	15	1	0	1	1	1	1	8.664	1.0	0.32518980403328734	1.273887850221069	0.0	0.9366834821868539	20648.0	353.7010721538036	159096.0	366.83157058920756
286	Jan26_100x_cp190_rep1_3R4_E-F-D_Position005_4_cmle.ics	16	1	0	1	1	2	1	8.664	2.0	0.3039711807022401	1.0927222632530502	0.0	0.9300399222206598	25710.0	433.7535430883543	213719.0	492.77716872048853
287	Jan26_100x_cp190_rep1_3R4_E-F-D_Position005_4_cmle.ics	17	1	0	1	2	2	1	8.664	2.0	0.31017100618516696	1.0025493728070878	0.0	0.9427474089975965	26740.0	448.11173815143275	228990.0	527.9878900112049
288	Jan26_100x_cp190_rep1_3R4_E-F-D_Position005_4_cmle.ics	18	1	0	1	1	2	2	8.664	2.0	0.2949683034748824	1.0710542900707918	0.0	0.9551026820491714	28304.0	472.133299057158	243183.0	560.7130401178864
289	Jan26_100x_cp190_rep1_3R4_E-F-D_Position005_4_cmle.ics	19	1	0	1	0	1	1	7.3644	1.0	0.29829744114163953	1.6586771411202668	0.0	0.9825703896815395	9200.0	163.77371511153103	45319.0	104.49313588985454
290	Jan26_100x_cp190_rep1_3R4_E-F-D_Position005_4_cmle.ics	20	1	0	1	1	1	1	8.664	1.0	0.3056949587740098	1.2321066601877801	0.0	0.9259938134981143	22922.0	386.84879262178424	180425.0	416.01037187332037
291	Jan26_100x_cp190_rep1_3R4_E-F-D_Position005_4_cmle.ics	21	1	0	1	2	1	2	8.664	1.0	0.3075956195963987	1.12929869933961	0.0	0.949113177951702	23598.0	400.2940691799563	189050.0	435.8972470702575
292	Jan26_100x_cp190_rep1_3R4_E-F-D_Position005_4_cmle.ics	22	1	0	1	1	1	1	8.664	1.0	0.3131882008940277	1.3020784251606174	0.0	0.9769145286841967	16644.0	290.55176245403095	112996.0	260.5376637394913
293	Jan26_100x_cp190_rep1_3R4_E-F-D_Position005_4_cmle.ics	23	1	0	1	1	1	1	8.664	1.0	0.31857907204032604	1.10329736213063	0.0	0.9325163730872255	26900.0	451.59375010891955	234159.0	539.906180781404
294	Jan26_100x_cp190_rep1_3R4_E-F-D_Position005_4_cmle.ics	25	1	0	1	1	1	1	7.3644	1.0	0.27707482212986084	1.1707072151360614	0.0	0.9854056764780516	10704.0	185.47139320862127	54814.0	126.3859915414393
295	Jan26_100x_cp190_rep1_3R4_E-F-D_Position005_4_cmle.ics	26	1	0	1	1	1	1	8.664	1.0	0.2842015517425287	1.0700918348179167	0.0	0.963857645503981	24654.0	413.38428993947775	194052.0	447.4304818221509
296	Jan26_100x_cp190_rep1_3R4_E-F-D_Position005_4_cmle.ics	28	1	0	1	1	1	1	8.664	1.0	0.28572217752253143	1.286578310178395	0.0	0.9356231848908908	17146.0	294.84235718682896	112847.0	260.1941107650746
297	Jan26_100x_cp190_rep1_3R4_E-F-D_Position005_4_cmle.ics	29	1	0	1	1	1	1	8.664	1.0	0.3076013933225065	1.0241301350185907	0.0	0.9338208224887863	25932.0	432.7932058538149	217782.0	502.1453280161588
298	Jan26_100x_cp190_rep1_3R4_E-F-D_Position005_4_cmle.ics	30	1	0	1	1	1	1	8.664	1.0	0.31357023904257714	1.0458293668460135	0.0	0.9412820832200685	26024.0	436.67480421127215	221056.0	509.69427055468316
299	Jan26_100x_cp190_rep1_3R4_E-F-D_Position005_4_cmle.ics	31	1	0	1	1	1	1	8.664	1.0	0.2522438099496368	1.1547829790272566	0.0	0.9169067851175979	39826.0	633.123726105722	375348.0	865.4491398747793
300	Jan26_100x_cp190_rep1_3R4_E-F-D_Position005_4_cmle.ics	32	1	0	1	1	1	2	8.664	1.0	0.2941842112473691	1.0588220043290177	0.0	0.9566817108383967	23454.0	394.73547463833944	183193.0	422.3926177336244
301	Jan26_100x_cp190_rep1_3R4_E-F-D_Position005_4_cmle.ics	33	1	0	1	1	1	1	8.664	1.0	0.28937795197994176	1.032761125222893	0.0	0.9221163815419461	27306.0	454.7219855213127	228241.0	526.2609022404795
302	Jan26_100x_cp190_rep1_3R4_E-F-D_Position005_4_cmle.ics	34	1	0	1	1	1	1	8.664	1.0	0.31536769803409	1.0235532712553685	0.0	0.9389675715091717	29008.0	482.5530925629439	260891.0	601.5428124062764
303	Jan26_100x_cp190_rep1_3R4_E-F-D_Position005_4_cmle.ics	35	1	0	1	1	1	1	7.797599999999999	1.0	0.30933236773390316	1.2183546340345077	0.0	0.9645070312931743	16310.0	281.1215877623646	108935.0	251.17411589314207
304	Jan26_100x_cp190_rep1_3R4_E-F-D_Position005_4_cmle.ics	36	1	0	1	1	1	1	7.797599999999999	1.0	0.25664132078185886	1.0547311593362345	0.0	0.9791464219909999	15034.0	254.6655768613184	87811.0	202.4679881644347
305	Jan26_100x_cp190_rep1_3R4_E-F-D_Position005_4_cmle.ics	37	1	0	1	1	1	1	8.664	1.0	0.3207324050454559	1.3116245799453772	0.0	0.9722925650837084	16830.0	296.25318218520175	116271.0	268.08891200267607
306	Jan26_100x_cp190_rep1_3R4_E-F-D_Position005_4_cmle.ics	38	1	0	1	1	1	1	8.664	1.0	0.3006876065144611	1.0851467601639078	0.0	0.9294207501886151	25946.0	433.73801545587827	215495.0	496.8721357175623
307	Jan26_100x_cp190_rep1_3R4_E-F-D_Position005_4_cmle.ics	39	1	0	1	0	1	1	8.4474	1.0	0.26916216533093174	1.2782929492347477	0.0	0.9608963584095709	12166.0	214.0712260171218	65464.0	150.9419591759182
308	Jan26_100x_cp190_rep1_3R4_E-F-D_Position005_4_cmle.ics	40	1	0	1	1	1	2	8.664	1.0	0.31491065129952295	1.3212684225723366	0.0	0.957586547301498	17052.0	298.31212205106095	117498.0	270.9180361611273
309	Jan26_100x_cp190_rep1_3R4_E-F-D_Position005_4_cmle.ics	41	1	0	1	1	1	1	8.664	1.0	0.2559543291591417	1.196766172162657	0.0	0.9212508486063561	39308.0	625.0115912492329	370746.0	854.8381949870917
310	Jan26_100x_cp190_rep1_3R4_E-F-D_Position005_4_cmle.ics	45	1	0	1	1	1	1	8.664	1.0	0.2441719086066942	1.3025337771040102	0.0	0.9156223117510135	41888.0	669.2808702773026	398342.0	918.4669727186487
311	Jan26_100x_cp190_rep1_3R4_E-F-D_Position005_4_cmle.ics	46	1	0	1	2	1	2	8.664	1.0	0.3237951057448103	1.1959662293774034	0.0	0.9429909361699156	23370.0	395.3392237151639	191160.0	440.762326103943
312	Jan26_100x_cp190_rep1_3R4_E-F-D_Position005_4_cmle.ics	49	1	0	1	1	1	1	8.664	1.0	0.29695331644240336	1.0892215150338271	0.0	0.9302342875089891	25464.0	426.8516924929041	208213.0	480.081848739696
313	Jan26_100x_cp190_rep1_3R4_E-F-D_Position005_4_cmle.ics	50	1	0	1	1	1	2	8.664	1.0	0.27514319148460903	1.0451126753300333	0.0	0.9686456230139788	19500.0	330.94815657326893	134309.0	309.6795734290358
314	Jan26_100x_cp190_rep1_3R4_E-F-D_Position005_4_cmle.ics	51	1	0	1	1	1	2	8.664	1.0	0.2942280241233162	1.0523962224819783	0.0	0.9382652024597057	27192.0	453.97655120313397	228706.0	527.3330642076187
315	Jan26_100x_cp190_rep1_3R4_E-F-D_Position005_4_cmle.ics	52	1	0	1	1	2	1	8.664	2.0	0.30666213573531104	1.0756506439024895	0.0	0.9329465066841232	27612.0	461.9348675251197	238919.0	550.8814301654529
316	Jan26_100x_cp190_rep1_3R4_E-F-D_Position005_4_cmle.ics	53	1	0	1	1	1	1	8.664	1.0	0.30706493765561843	1.1334579625421553	0.0	0.9455333570400496	22576.0	383.46986264556097	176750.0	407.5368337459297
317	Jan26_100x_cp190_rep1_3R4_E-F-D_Position005_4_cmle.ics	54	1	0	1	1	1	1	8.664	1.0	0.3077433104201903	1.2034941553208023	0.0	0.9287431772315147	24098.0	405.07828922419344	195137.0	449.93219307880895
318	Jan26_100x_cp190_rep1_3R4_E-F-D_Position005_4_cmle.ics	55	1	0	1	2	1	2	8.664	1.0	0.30470574919970284	1.0977996967366612	0.0	0.9253456034938029	27024.0	451.32218329812196	230589.0	531.6747437433675
319	Jan26_100x_cp190_rep1_3R4_E-F-D_Position005_4_cmle.ics	56	1	0	1	1	1	1	8.664	1.0	0.3178265827794593	1.1564748268374103	0.0	0.9393979569423516	22634.0	386.96612298196897	180514.0	416.21558136810614
320	Jan26_100x_cp190_rep1_3R4_E-F-D_Position005_4_cmle.ics	57	1	0	1	1	3	1	8.4474	3.0	0.2788165370147698	1.2224950705976807	0.0	0.9754811158774814	15226.0	263.333117937889	93285.0	215.08952495609086
321	Jan26_100x_cp190_rep1_3R4_E-F-D_Position005_4_cmle.ics	58	1	0	1	1	2	2	8.664	2.0	0.2821778714086028	1.0894530756416763	0.0	0.9191690719895032	24884.0	420.3966822164272	196072.0	452.08804563639
322	Jan26_100x_cp190_rep1_3R4_E-F-D_Position005_4_cmle.ics	60	1	0	1	1	1	1	8.664	1.0	0.30436193813726786	1.0332643469241374	0.0	0.9336151392427742	26386.0	442.564580376106	222346.0	512.6686553667469
323	Jan26_100x_cp190_rep1_3R4_E-F-D_Position005_4_cmle.ics	61	1	0	1	1	1	1	8.664	1.0	0.2929655442975865	1.0421519055523074	0.0	0.9348772518488725	25022.0	421.60824573103775	201449.0	464.48592713597617
324	Jan26_100x_cp190_rep1_3R4_E-F-D_Position005_4_cmle.ics	63	1	0	1	1	1	1	8.664	1.0	0.3247403268925527	1.1235229131381463	0.0	0.9436290032779101	24740.0	417.2020178077062	208517.0	480.7827890364924
325	Jan26_100x_cp190_rep1_3R4_E-F-D_Position005_4_cmle.ics	66	1	0	1	1	1	1	8.664	1.0	0.2762596895419829	1.2089107117658828	0.0	0.9861813816737094	14448.0	253.69374007080776	85831.0	197.90265333661608
326	Jan26_100x_cp190_rep1_3R4_E-F-D_Position005_4_cmle.ics	68	1	0	1	1	1	2	8.664	1.0	0.2975840506243322	1.0190220841543605	0.0	0.9284770361044651	27886.0	468.3155966941393	238868.0	550.7638382077666
327	Jan26_100x_cp190_rep1_3R4_E-F-D_Position005_4_cmle.ics	69	1	0	1	1	1	1	8.664	1.0	0.2723351115473756	1.1013735597228156	0.0	0.9134387747928899	29646.0	481.4336804742549	250481.0	577.5402186903209
328	Jan26_100x_cp190_rep1_3R4_E-F-D_Position005_4_cmle.ics	70	1	0	1	1	1	1	8.664	1.0	0.2980086022173484	1.3838437731882907	0.0	0.9811757023057884	13360.0	234.57540123395069	79268.0	182.7701823896597
329	Jan26_100x_cp190_rep1_3R4_E-F-D_Position005_4_cmle.ics	71	1	0	1	1	2	2	8.664	2.0	0.2989836074410191	1.1145700544386279	0.0	0.9395567515310442	26572.0	448.9447523236608	222707.0	513.5010219691926
330	Jan26_100x_cp190_rep1_3R4_E-F-D_Position005_4_cmle.ics	72	1	0	1	2	2	3	8.664	2.0	0.27015113294551274	1.341052240118498	0.0	0.9308111934025601	40896.0	655.3271883126172	404202.0	931.9785192292634
331	Jan26_100x_cp190_rep1_3R4_E-F-D_Position005_4_cmle.ics	73	1	0	1	2	2	2	8.664	2.0	0.24474013891615096	1.18417482238392	0.0	0.9138814739376816	39372.0	629.6015530238375	363419.0	837.9441503995023
332	Jan26_100x_cp190_rep1_3R4_E-F-D_Position005_4_cmle.ics	75	1	0	1	1	1	2	8.664	1.0	0.24343809380806303	1.2424899906248665	0.0	0.9087259049893277	42330.0	669.6794305291913	404055.0	931.6395777041677
333	Jan26_100x_cp190_rep1_3R4_E-F-D_Position005_4_cmle.ics	78	1	0	1	1	1	2	8.664	1.0	0.32002063507985107	1.3209938711899722	0.0	0.9736983179750774	17634.0	306.09911642567624	124563.0	287.20798088766196
334	Jan26_100x_cp190_rep1_3R4_E-F-D_Position005_4_cmle.ics	79	1	0	1	1	1	1	8.664	1.0	0.305024085790648	1.0739161269328428	0.0	0.9295439763160969	26368.0	441.7410271897791	222360.0	512.7009355119941
335	Jan26_100x_cp190_rep1_3R4_E-F-D_Position005_4_cmle.ics	80	1	0	1	2	1	1	8.664	1.0	0.2969477667092654	1.1210784383845611	0.0	0.9446584378575911	33144.0	545.4691856065651	309187.0	712.9000906104825
336	Jan26_100x_cp190_rep1_3R4_E-F-D_Position005_4_cmle.ics	81	1	0	1	1	1	1	8.4474	1.0	0.28488968901547673	1.2575593451275848	0.0	0.9960389949491836	13454.0	233.77383473754355	78323.0	180.59127258547358
337	Jan26_100x_cp190_rep1_3R4_E-F-D_Position006_5_cmle.ics	1	1	0	1	1	1	1	9.313799999999999	1.0	0.31360694283085166	1.2666885986921361	0.0	0.9569626526148234	23214.0	400.6767603989921	186248.0	429.43660657149604
338	Jan26_100x_cp190_rep1_3R4_E-F-D_Position006_5_cmle.ics	2	1	0	1	1	1	1	9.313799999999999	1.0	0.3032964408657553	1.030166679346251	0.0	0.9489572651560388	29062.0	490.2899331110336	256564.0	591.5659418002303
339	Jan26_100x_cp190_rep1_3R4_E-F-D_Position006_5_cmle.ics	3	1	0	1	1	2	1	9.313799999999999	2.0	0.31738871800072954	1.1824368433243486	0.0	0.9423068960107643	26896.0	458.71317592797254	233669.0	538.776375697752
340	Jan26_100x_cp190_rep1_3R4_E-F-D_Position006_5_cmle.ics	4	1	0	1	1	1	1	9.313799999999999	1.0	0.28590432357067225	1.0698938098717619	0.0	0.9362302869601674	35782.0	586.9153077841693	340315.0	784.6726878429763
341	Jan26_100x_cp190_rep1_3R4_E-F-D_Position006_5_cmle.ics	5	1	0	1	1	1	1	9.313799999999999	1.0	0.25683730380076386	1.0290929396930704	0.0	0.9149060490556942	46786.0	743.8661132743221	482255.0	1111.947246156398
342	Jan26_100x_cp190_rep1_3R4_E-F-D_Position006_5_cmle.ics	6	1	0	1	2	2	1	9.313799999999999	2.0	0.3070515540992006	1.1487206457124592	0.0	0.9450797326753412	26348.0	450.3519043719458	222844.0	513.816906247683
343	Jan26_100x_cp190_rep1_3R4_E-F-D_Position006_5_cmle.ics	7	1	0	1	1	1	1	9.313799999999999	1.0	0.23914698715551788	1.1220731317821717	0.0	0.9006606114629642	43294.0	689.537441153595	414236.0	955.1141604728653
344	Jan26_100x_cp190_rep1_3R4_E-F-D_Position006_5_cmle.ics	8	1	0	1	1	1	1	8.8806	1.0	0.29083763539013785	1.3202315061898982	0.0	0.9915922299955449	14540.0	253.15174639741602	88909.0	204.9996738416796
345	Jan26_100x_cp190_rep1_3R4_E-F-D_Position006_5_cmle.ics	10	1	0	1	1	1	1	9.313799999999999	1.0	0.3228526056922388	1.183222305087931	0.0	0.9516398450249836	26976.0	459.84564543687367	236724.0	545.8203645356236
346	Jan26_100x_cp190_rep1_3R4_E-F-D_Position006_5_cmle.ics	11	1	0	1	2	2	2	9.313799999999999	2.0	0.260203487771079	1.0681582481971286	0.0	0.9193085870057635	47616.0	762.1572514800076	498379.0	1149.124750582533
347	Jan26_100x_cp190_rep1_3R4_E-F-D_Position006_5_cmle.ics	12	1	0	1	0	1	1	8.014199999999999	1.0	0.2569531896170367	1.1482664041269006	0.0	0.9855420990042834	13546.0	234.5425349992147	75148.0	173.27059678834019
348	Jan26_100x_cp190_rep1_3R4_E-F-D_Position006_5_cmle.ics	13	1	0	1	1	1	1	8.8806	1.0	0.3081433589048041	1.34115557834408	0.0	0.9789484249080037	17338.0	304.3524872217026	119165.0	274.7616791702049
349	Jan26_100x_cp190_rep1_3R4_E-F-D_Position006_5_cmle.ics	14	1	0	1	1	1	1	9.313799999999999	1.0	0.31920447389350937	1.1199126397894514	0.0	0.9436819554068715	26858.0	457.5831001155777	233840.0	539.1706546147
350	Jan26_100x_cp190_rep1_3R4_E-F-D_Position006_5_cmle.ics	15	1	0	1	1	1	3	9.313799999999999	1.0	0.3267623435764214	1.2407317251072274	0.0	0.9737779488838616	19734.0	344.58000410054836	149009.0	343.5737259385983
351	Jan26_100x_cp190_rep1_3R4_E-F-D_Position006_5_cmle.ics	16	1	0	1	1	1	1	9.097199999999999	1.0	0.32017262112636985	1.4593601574547337	0.0	0.979816335518071	16382.0	288.37128756168335	111562.0	257.2312545763135
352	Jan26_100x_cp190_rep1_3R4_E-F-D_Position006_5_cmle.ics	17	1	0	1	1	1	1	9.313799999999999	1.0	0.3155539491780798	1.1909006394333037	0.0	0.9390205999973568	24936.0	427.26964364319065	207994.0	479.57689503904334
353	Jan26_100x_cp190_rep1_3R4_E-F-D_Position006_5_cmle.ics	18	1	0	1	1	1	1	9.313799999999999	1.0	0.30070846134179036	1.1693230127240946	0.0	0.9493363450407495	25730.0	438.67089973600054	212817.0	490.69740507670457
354	Jan26_100x_cp190_rep1_3R4_E-F-D_Position006_5_cmle.ics	20	1	0	1	1	1	1	9.313799999999999	1.0	0.32547225133569685	1.1837624726151605	0.0	0.9478949756429514	27542.0	468.0942602256052	245202.0	565.3682982074652
355	Jan26_100x_cp190_rep1_3R4_E-F-D_Position006_5_cmle.ics	22	1	0	1	1	1	1	9.313799999999999	1.0	0.3215478205795215	1.2720724802006618	0.0	0.9687332734367774	20974.0	365.26958483307135	161964.0	373.444388915563
356	Jan26_100x_cp190_rep1_3R4_E-F-D_Position006_5_cmle.ics	24	1	0	1	1	1	1	9.313799999999999	1.0	0.289764544098043	1.140823140352196	0.0	0.9315140429344486	38474.0	625.5190980339704	381986.0	880.7545401712742
357	Jan26_100x_cp190_rep1_3R4_E-F-D_Position006_5_cmle.ics	25	1	0	1	1	2	1	9.313799999999999	2.0	0.3226726409766502	1.1671188952928377	0.0	0.9389142760187814	27842.0	471.9431316536794	248145.0	572.1540458833592
358	Jan26_100x_cp190_rep1_3R4_E-F-D_Position006_5_cmle.ics	27	1	0	1	1	2	1	9.313799999999999	2.0	0.2944324850303536	1.108043161739657	0.0	0.930017685371544	27858.0	467.6664556785375	237242.0	547.0147299097702
359	Jan26_100x_cp190_rep1_3R4_E-F-D_Position006_5_cmle.ics	28	1	0	1	1	2	1	9.313799999999999	2.0	0.32056521679237426	1.1495018793473764	0.0	0.9447002337598055	26348.0	451.7796245512091	227695.0	525.0019765758386
360	Jan26_100x_cp190_rep1_3R4_E-F-D_Position006_5_cmle.ics	29	1	0	1	1	1	1	9.313799999999999	1.0	0.323092375476686	1.2718461739148523	0.0	0.9428903180327636	25196.0	429.28839687943344	213764.0	492.88092633021176
361	Jan26_100x_cp190_rep1_3R4_E-F-D_Position006_5_cmle.ics	30	1	0	1	1	1	1	8.8806	1.0	0.275141037545186	1.1845385052258504	0.0	0.9873690411303607	13908.0	243.87288274359418	80900.0	186.53312503561932
362	Jan26_100x_cp190_rep1_3R4_E-F-D_Position006_5_cmle.ics	31	1	0	1	2	2	2	9.313799999999999	2.0	0.32501073313731543	1.2835633707152385	0.0	0.9543035857260692	23828.0	408.68737113851734	197176.0	454.63356566159797
363	Jan26_100x_cp190_rep1_3R4_E-F-D_Position006_5_cmle.ics	34	1	0	1	1	1	1	9.313799999999999	1.0	0.32585268513399535	1.1357857751954492	0.0	0.9440007338295939	28086.0	475.10225752042965	252650.0	582.5413354789767
364	Jan26_100x_cp190_rep1_3R4_E-F-D_Position006_5_cmle.ics	35	1	0	1	1	1	1	9.313799999999999	1.0	0.31166000267010185	1.0774988412898963	0.0	0.939170823469079	28586.0	482.29721819523627	253714.0	584.9946265177642
365	Jan26_100x_cp190_rep1_3R4_E-F-D_Position006_5_cmle.ics	36	1	0	1	1	1	1	9.313799999999999	1.0	0.2763042411054083	1.120447926341463	0.0	0.9744587186331602	26784.0	453.42500824897087	216661.0	499.5606106717221
366	Jan26_100x_cp190_rep1_3R4_E-F-D_Position006_5_cmle.ics	37	1	0	1	1	2	1	9.313799999999999	2.0	0.3104443553516929	1.227124697946612	0.0	0.9673436802751958	20220.0	354.92607372036775	150639.0	347.3320571352368
367	Jan26_100x_cp190_rep1_3R4_E-F-D_Position006_5_cmle.ics	38	1	0	1	1	1	1	9.313799999999999	1.0	0.30243421678315413	1.0983280719350674	0.0	0.927827608288402	30738.0	509.7460519339025	278678.0	642.5547369428471
368	Jan26_100x_cp190_rep1_3R4_E-F-D_Position006_5_cmle.ics	40	1	0	1	1	1	1	9.313799999999999	1.0	0.3219410064343403	1.2075407903070816	0.0	0.9402964766379656	27744.0	471.5552606307692	246556.0	568.4902493978017
369	Jan26_100x_cp190_rep1_3R4_E-F-D_Position006_5_cmle.ics	41	1	0	1	1	1	1	9.313799999999999	1.0	0.30666956674386536	1.0902490265214093	0.0	0.9476108078583737	26908.0	461.27506278580387	229843.0	529.9546731466236
370	Jan26_100x_cp190_rep1_3R4_E-F-D_Position006_5_cmle.ics	43	1	0	1	1	1	1	9.313799999999999	1.0	0.31702898776635874	1.1181518787400946	0.0	0.9397526663700144	27762.0	469.4297524631951	244906.0	564.6858037079529
371	Jan26_100x_cp190_rep1_3R4_E-F-D_Position006_5_cmle.ics	44	1	0	1	0	1	1	8.8806	1.0	0.3151187266888652	1.5070074429790676	0.0	0.9773076300916426	13130.0	233.32070017172518	79416.0	183.1114296394159
372	Jan26_100x_cp190_rep1_3R4_E-F-D_Position006_5_cmle.ics	45	1	0	1	1	1	1	9.313799999999999	1.0	0.3181145248163276	1.1714138793852524	0.0	0.9494013742475068	25816.0	441.2481494156983	219988.0	507.23175661725367
373	Jan26_100x_cp190_rep1_3R4_E-F-D_Position006_5_cmle.ics	48	1	0	1	1	1	1	9.313799999999999	1.0	0.2626388007250429	1.1532324015651993	0.0	0.9063975552595099	32422.0	531.510830048889	281328.0	648.6649072932103
374	Jan26_100x_cp190_rep1_3R4_E-F-D_Position006_5_cmle.ics	49	1	0	1	1	1	1	6.497999999999999	1.0	0.24396068473460478	1.0797622914872755	0.0	0.9603579304732109	10784.0	181.66535521219197	52012.0	119.92535104267779
375	Jan26_100x_cp190_rep1_3R4_E-F-D_Position006_5_cmle.ics	50	1	0	1	2	2	2	9.313799999999999	2.0	0.27574859986272104	1.1725302730708018	0.0	0.9229765566242758	43888.0	703.443920209788	453993.0	1046.7828558009387
376	Jan26_100x_cp190_rep1_3R4_E-F-D_Position006_5_cmle.ics	51	1	0	1	1	1	1	9.313799999999999	1.0	0.32522497515939075	1.2831564295850606	0.0	0.9362090259590202	24312.0	415.87584725064403	203281.0	468.7100147140388
377	Jan26_100x_cp190_rep1_3R4_E-F-D_Position006_5_cmle.ics	52	1	0	1	1	1	1	9.313799999999999	1.0	0.2990725996339144	1.4002743224961351	0.0	0.9747119522002365	17712.0	312.66371875132904	121217.0	279.4930261735806
378	Jan26_100x_cp190_rep1_3R4_E-F-D_Position006_5_cmle.ics	53	1	0	1	0	1	2	8.2308	1.0	0.27717096493199994	1.2788479651658644	0.0	0.9834035286859771	12016.0	211.86592731699838	65206.0	150.3470822135055
379	Jan26_100x_cp190_rep1_3R4_E-F-D_Position006_5_cmle.ics	54	1	0	1	1	2	1	9.313799999999999	2.0	0.3102266771628846	1.1588515623133577	0.0	0.941989534159671	27962.0	474.461019626441	244887.0	564.641994939403
380	Jan26_100x_cp190_rep1_3R4_E-F-D_Position006_5_cmle.ics	55	1	0	1	1	1	1	9.313799999999999	1.0	0.31287289221896014	1.079860675483854	0.0	0.9414484020240044	28718.0	485.0598733906233	255970.0	590.1963413518848
381	Jan26_100x_cp190_rep1_3R4_E-F-D_Position006_5_cmle.ics	56	1	0	1	1	1	1	9.313799999999999	1.0	0.25264889427073606	1.1366515397375565	0.0	0.9091340115461249	31034.0	512.779969824078	258398.0	595.7946408276139
382	Jan26_100x_cp190_rep1_3R4_E-F-D_Position006_5_cmle.ics	57	1	0	1	1	1	1	9.313799999999999	1.0	0.24184604615615685	1.1059744118487673	0.0	0.9038858198699391	46042.0	724.5244111780313	456851.0	1053.3726168806888
383	Jan26_100x_cp190_rep1_3R4_E-F-D_Position006_5_cmle.ics	59	1	0	1	1	1	1	9.313799999999999	1.0	0.3363024154622352	1.1655560736877315	0.0	0.9428114730366919	26928.0	457.93036659275475	240960.0	555.5874141975628
384	Jan26_100x_cp190_rep1_3R4_E-F-D_Position006_5_cmle.ics	60	1	0	1	1	1	1	9.313799999999999	1.0	0.3066412656483929	1.411905408976582	0.0	0.9780175699850603	16080.0	285.4841464218373	106174.0	244.80801010546162
385	Jan26_100x_cp190_rep1_3R4_E-F-D_Position006_5_cmle.ics	61	1	0	1	2	1	1	9.313799999999999	1.0	0.3286178224387301	1.1982384934651913	0.0	0.9531967175515461	25302.0	431.2125539827416	216946.0	500.21774219996877
386	Jan26_100x_cp190_rep1_3R4_E-F-D_Position006_5_cmle.ics	63	1	0	1	1	2	2	9.313799999999999	2.0	0.31896053834620036	1.2260816129007202	0.0	0.9340893027119199	25116.0	429.63045804748265	211382.0	487.38869018886635
387	Jan26_100x_cp190_rep1_3R4_E-F-D_Position006_5_cmle.ics	64	1	0	1	1	1	1	9.313799999999999	1.0	0.2810597238284525	1.2250594417881702	0.0	0.9266316860484386	43650.0	705.3573880841147	454621.0	1048.2308508877418
388	Jan26_100x_cp190_rep1_3R4_E-F-D_Position006_5_cmle.ics	66	1	0	1	1	1	2	9.313799999999999	1.0	0.30552862714647633	1.086662483473158	0.0	0.9359361538773897	31344.0	524.5526451802568	288424.0	665.0263294842209
389	Jan26_100x_cp190_rep1_3R4_E-F-D_Position006_5_cmle.ics	67	1	0	1	1	1	1	9.313799999999999	1.0	0.3225248945623265	1.138176394666004	0.0	0.9468725127017511	29130.0	491.1308248996233	265501.0	612.1722030912481
390	Jan26_100x_cp190_rep1_3R4_E-F-D_Position006_5_cmle.ics	68	1	0	1	1	1	1	9.313799999999999	1.0	0.29835057781028873	1.1803328550848553	0.0	0.9727479392335638	19856.0	349.31927562738207	143706.0	331.34646806389014
391	Jan26_100x_cp190_rep1_3R4_E-F-D_Position006_5_cmle.ics	69	1	0	1	1	1	1	9.313799999999999	1.0	0.30883016951333636	1.2561195265708596	0.0	0.9515490475438907	24616.0	420.3758354747232	201818.0	465.3367395357061
392	Jan26_100x_cp190_rep1_3R4_E-F-D_Position006_5_cmle.ics	70	1	0	1	1	1	1	9.313799999999999	1.0	0.3267145172308572	1.20233283850031	0.0	0.9514735462116553	27572.0	469.7711171044116	246071.0	567.3719729374523
393	Jan26_100x_cp190_rep1_3R4_E-F-D_Position006_5_cmle.ics	71	1	0	1	1	2	3	9.097199999999999	2.0	0.26905050037600153	1.3107293157109832	0.0	0.9775148786336476	16226.0	283.4807305022316	100811.0	232.44240875112263
394	Jan26_100x_cp190_rep1_3R4_E-F-D_Position006_5_cmle.ics	72	1	0	1	1	2	1	9.313799999999999	2.0	0.3210235764352757	1.5385091946073615	0.0	0.9800830976501165	17036.0	300.38870463519686	118466.0	273.14997763250534
395	Jan26_100x_cp190_rep1_3R4_E-F-D_Position006_5_cmle.ics	73	1	0	1	1	1	1	8.8806	1.0	0.3150600225352322	1.4962163907400383	0.0	0.9735650355592501	14474.0	257.1068155353353	91908.0	211.91454209856246
396	Jan26_100x_cp190_rep1_3R4_E-F-D_Position006_5_cmle.ics	74	1	0	1	1	2	2	9.313799999999999	2.0	0.2843542925838932	1.1341326508265879	0.0	0.9301625822552425	41288.0	669.7983697641547	420668.0	969.9445814892943
397	Jan26_100x_cp190_rep1_3R4_E-F-D_Position006_5_cmle.ics	75	1	0	1	2	2	2	9.313799999999999	2.0	0.2752788203094021	1.127431841012972	0.0	0.9247988869977899	49776.0	792.5934967271514	547886.0	1263.2742613506223
398	Jan26_100x_cp190_rep1_3R4_E-F-D_Position006_5_cmle.ics	76	1	0	1	2	2	2	9.313799999999999	2.0	0.2621446142373803	1.1001722414861292	0.0	0.9217113574891717	45304.0	721.419606519738	464247.0	1070.4257564698537
399	Jan26_100x_cp190_rep1_3R4_E-F-D_Position006_5_cmle.ics	78	1	0	1	2	1	2	9.313799999999999	1.0	0.29810303692799406	1.1574120718841159	0.0	0.9433409670802416	41276.0	670.8408912277591	430530.0	992.6836380912879
400	Jan26_100x_cp190_rep1_3R4_E-F-D_Position006_5_cmle.ics	80	1	0	1	1	2	1	9.313799999999999	2.0	0.31769187005864324	1.0589392812102567	0.0	0.9331451782526248	30196.0	511.1852343847387	278100.0	641.2220280890697
401	Jan26_100x_cp190_rep1_3R4_E-F-D_Position006_5_cmle.ics	81	1	0	1	1	2	2	9.313799999999999	2.0	0.3002488626876407	1.0420071986040154	0.0	0.9303793598771741	35090.0	577.5126547127259	338680.0	780.9028280230353
402	Jan26_100x_cp190_rep1_3R4_E-F-D_Position006_5_cmle.ics	83	1	0	1	1	1	2	9.097199999999999	1.0	0.28442068901487244	1.3445692024566753	0.0	0.9886834523140179	13478.0	237.75075126001144	78468.0	180.92560266124818
403	Jan26_100x_cp190_rep1_3R4_E-F-D_Position006_5_cmle.ics	84	1	0	1	1	1	1	9.313799999999999	1.0	0.33157600378080854	1.1277665807971218	0.0	0.9560909898572938	26490.0	451.1613484847234	233447.0	538.2645048231177
404	Jan26_100x_cp190_rep1_3R4_E-F-D_Position006_5_cmle.ics	85	1	0	1	1	2	2	9.313799999999999	2.0	0.29927918026153966	1.130000896793141	0.0	0.9249072287155409	28794.0	482.3815175100499	251342.0	579.5254476230239
405	Jan26_100x_cp190_rep1_3R4_E-F-D_Position006_5_cmle.ics	86	1	0	1	1	1	1	9.313799999999999	1.0	0.2921252727584857	1.3921631268111057	0.0	0.989126695796672	16776.0	293.31441764942855	110431.0	254.62347998527167
406	Jan26_100x_cp190_rep1_3R4_E-F-D_Position006_5_cmle.ics	87	1	0	1	1	1	1	9.313799999999999	1.0	0.31974147938568986	1.1105331827619707	0.0	0.9403798598253151	26060.0	443.8689545591065	223684.0	515.7537149625151
407	Jan26_100x_cp190_rep1_3R4_E-F-D_Position006_5_cmle.ics	88	1	0	1	1	1	1	9.313799999999999	1.0	0.3081016361499267	1.0879572919834373	0.0	0.9418781925652614	25872.0	440.182501313986	217203.0	500.81031343772094
408	Jan26_100x_cp190_rep1_3R4_E-F-D_Position006_5_cmle.ics	89	1	0	1	1	1	1	7.3644	1.0	0.2694024761063129	1.2023284029867642	0.0	0.9753926885671947	10490.0	185.90835462558528	52437.0	120.90528402339643
409	Jan26_100x_cp190_rep1_3R4_E-F-D_Position007_6_cmle.ics	1	1	0	1	1	1	1	9.5304	1.0	0.31481597827559094	1.5051410305570032	0.0	0.9696891171428793	17306.0	307.78008967588397	120115.0	276.95211759769364
410	Jan26_100x_cp190_rep1_3R4_E-F-D_Position007_6_cmle.ics	3	1	0	1	1	3	1	9.5304	3.0	0.32101112836573237	1.245102329417972	0.0	0.9633171094081363	23368.0	403.0650709183007	190312.0	438.80707159182674
411	Jan26_100x_cp190_rep1_3R4_E-F-D_Position007_6_cmle.ics	4	1	0	1	1	1	1	9.5304	1.0	0.29928076705415985	1.1634854632773153	0.0	0.9279133191515453	28146.0	476.46652512657937	242906.0	560.0743543869239
412	Jan26_100x_cp190_rep1_3R4_E-F-D_Position007_6_cmle.ics	5	1	0	1	2	2	1	9.5304	2.0	0.31375779503976964	1.0176442710985807	0.0	0.9395068982679523	32980.0	552.3365238080884	315462.0	727.3685128552106
413	Jan26_100x_cp190_rep1_3R4_E-F-D_Position007_6_cmle.ics	6	1	0	1	1	1	1	9.5304	1.0	0.2789375836562006	1.4076328875797741	0.0	0.9741409157508149	16842.0	298.7682585453502	108547.0	250.27949472486247
414	Jan26_100x_cp190_rep1_3R4_E-F-D_Position007_6_cmle.ics	7	1	0	1	1	1	1	9.5304	1.0	0.31553736401451543	1.2886993151375128	0.0	0.9514710030567329	23326.0	404.4903974010573	188174.0	433.8774322676469
415	Jan26_100x_cp190_rep1_3R4_E-F-D_Position007_6_cmle.ics	8	1	0	1	1	1	1	9.5304	1.0	0.3114606378398682	1.1857314936039798	0.0	0.9332738675526108	29676.0	498.01968086445873	268277.0	618.5728947488361
416	Jan26_100x_cp190_rep1_3R4_E-F-D_Position007_6_cmle.ics	9	1	0	1	1	1	1	9.5304	1.0	0.3098026074748723	1.0964675875982235	0.0	0.95416945200775	25286.0	435.06793547874275	210444.0	485.22592045730374
417	Jan26_100x_cp190_rep1_3R4_E-F-D_Position007_6_cmle.ics	10	1	0	1	1	1	1	9.5304	1.0	0.32629793005771823	1.1104237775628472	0.0	0.9510831329676134	28826.0	490.5395132319178	262880.0	606.1288987560397
418	Jan26_100x_cp190_rep1_3R4_E-F-D_Position007_6_cmle.ics	11	1	0	1	1	2	1	9.5304	2.0	0.3188706789319808	1.1802452441677542	0.0	0.9378451390291005	27580.0	469.97330400088515	243205.0	560.7637660604178
419	Jan26_100x_cp190_rep1_3R4_E-F-D_Position007_6_cmle.ics	13	1	0	1	1	1	1	9.5304	1.0	0.32334847291941615	1.3117282692410879	0.0	0.9571666247665283	23358.0	403.1692673425088	190881.0	440.1190289236595
420	Jan26_100x_cp190_rep1_3R4_E-F-D_Position007_6_cmle.ics	14	1	0	1	1	1	1	9.5304	1.0	0.30123639144775166	1.0501165251542577	0.0	0.9617388323519399	27048.0	464.45055211724554	229578.0	529.3436561115874
421	Jan26_100x_cp190_rep1_3R4_E-F-D_Position007_6_cmle.ics	15	1	0	1	1	1	1	9.5304	1.0	0.31051815115433284	1.1823742610356776	0.0	0.9344131860190492	27692.0	471.3996056212263	241462.0	556.744887977141
422	Jan26_100x_cp190_rep1_3R4_E-F-D_Position007_6_cmle.ics	16	1	0	1	1	1	1	9.5304	1.0	0.31548516606002713	1.173915162777284	0.0	0.9326988229677278	27012.0	461.2586993211084	234476.0	540.6370954987871
423	Jan26_100x_cp190_rep1_3R4_E-F-D_Position007_6_cmle.ics	17	1	0	1	1	2	1	9.5304	2.0	0.3214858563764746	1.2123331408131757	0.0	0.9318193229949129	28382.0	480.38307929930727	254929.0	587.7960819802893
424	Jan26_100x_cp190_rep1_3R4_E-F-D_Position007_6_cmle.ics	18	1	0	1	1	1	1	9.5304	1.0	0.31285504987440454	1.1543492935711974	0.0	0.9290050810166807	28466.0	481.2772661482559	252601.0	582.4283549706115
425	Jan26_100x_cp190_rep1_3R4_E-F-D_Position007_6_cmle.ics	19	1	0	1	2	2	1	9.5304	2.0	0.33089301264681914	1.3339669237921907	0.0	0.9445277293087774	24550.0	422.7627529403402	208063.0	479.7359900406188
426	Jan26_100x_cp190_rep1_3R4_E-F-D_Position007_6_cmle.ics	21	1	0	1	1	1	1	7.797599999999999	1.0	0.25938355753944803	1.2369987662533048	0.0	0.9787236422951517	12720.0	218.89195974093863	68703.0	158.4102013513245
427	Jan26_100x_cp190_rep1_3R4_E-F-D_Position007_6_cmle.ics	22	1	0	1	1	2	2	9.5304	2.0	0.3366792671124768	1.2242348743586293	0.0	0.9513525921820605	27658.0	470.52275737455045	250965.0	578.65618942601
428	Jan26_100x_cp190_rep1_3R4_E-F-D_Position007_6_cmle.ics	23	1	0	1	1	1	1	9.5304	1.0	0.2947415489995165	1.124259941146714	0.0	0.9510223566626934	25944.0	445.910859938703	213329.0	491.87793610288793
429	Jan26_100x_cp190_rep1_3R4_E-F-D_Position007_6_cmle.ics	25	1	0	1	1	1	1	9.5304	1.0	0.31517136163324455	1.5129231612228327	0.0	0.9805410480168971	17002.0	300.635308332853	117030.0	269.83895702000655
430	Jan26_100x_cp190_rep1_3R4_E-F-D_Position007_6_cmle.ics	28	1	0	1	0	0	0	4.7652	0.0	0.267557628387049	1.5046770787043453	0.0	0.9902343659684928	3696.0	65.11340032722977	10929.0	25.199264814762465
431	Jan26_100x_cp190_rep1_3R4_E-F-D_Position007_6_cmle.ics	29	1	0	1	1	1	1	9.5304	1.0	0.32376663153810076	1.5999817659629125	0.0	0.9742413862042324	17396.0	309.1360362443341	122762.0	283.0553707740754
432	Jan26_100x_cp190_rep1_3R4_E-F-D_Position007_6_cmle.ics	30	1	0	1	1	2	1	9.5304	2.0	0.32574317304102474	1.2556243250482007	0.0	0.9423775036483294	24536.0	422.37966931044116	206261.0	475.5810742023718
433	Jan26_100x_cp190_rep1_3R4_E-F-D_Position007_6_cmle.ics	31	1	0	1	1	1	1	9.5304	1.0	0.30765600234853085	1.0820347733634679	0.0	0.9334384424722554	28328.0	482.07855403393404	248674.0	573.3737742287714
434	Jan26_100x_cp190_rep1_3R4_E-F-D_Position007_6_cmle.ics	33	1	0	1	1	1	1	9.5304	1.0	0.3152024365819734	1.1145281151499933	0.0	0.9472807782156812	27286.0	466.39895030159755	237946.0	548.6379600707722
435	Jan26_100x_cp190_rep1_3R4_E-F-D_Position007_6_cmle.ics	34	1	0	1	1	1	1	9.5304	1.0	0.3063055755322642	1.2520309561462293	0.0	0.9295214936695508	24018.0	413.2611087537967	193712.0	446.64653543757584
436	Jan26_100x_cp190_rep1_3R4_E-F-D_Position007_6_cmle.ics	35	1	0	1	2	3	2	9.5304	3.0	0.2611616573619398	1.1743508914686804	0.0	0.9257321513990087	48902.0	784.483363156298	519659.0	1198.1905713582807
437	Jan26_100x_cp190_rep1_3R4_E-F-D_Position007_6_cmle.ics	36	1	0	1	1	1	1	9.5304	1.0	0.30165970354311383	1.0756088798403465	0.0	0.9569828272602706	27426.0	463.95717991131454	234572.0	540.8584450661965
438	Jan26_100x_cp190_rep1_3R4_E-F-D_Position007_6_cmle.ics	37	1	0	1	1	1	1	9.5304	1.0	0.3234644027895341	1.4779231973461007	0.0	0.9599930445897941	20272.0	354.8008657438174	154359.0	355.90935287235055
439	Jan26_100x_cp190_rep1_3R4_E-F-D_Position007_6_cmle.ics	38	1	0	1	1	1	1	9.5304	1.0	0.3164283015269249	1.1794426033127208	0.0	0.951110989715402	26816.0	461.2553304870368	232275.0	535.5621955209948
440	Jan26_100x_cp190_rep1_3R4_E-F-D_Position007_6_cmle.ics	39	1	0	1	1	1	1	9.5304	1.0	0.3254794943433571	1.12791130389673	0.0	0.9660148282439038	26114.0	443.01606878275294	226384.0	521.9791715459041
441	Jan26_100x_cp190_rep1_3R4_E-F-D_Position007_6_cmle.ics	40	1	0	1	1	1	1	9.5304	1.0	0.3256413688195962	1.1998117255889615	0.0	0.9508623242771013	24420.0	419.69371442425995	204768.0	472.13862728422373
442	Jan26_100x_cp190_rep1_3R4_E-F-D_Position007_6_cmle.ics	41	1	0	1	1	2	2	9.5304	2.0	0.29852445659822413	1.3620048708564874	0.0	0.978371089574397	15856.0	281.8357647205819	102578.0	236.51662422625168
443	Jan26_100x_cp190_rep1_3R4_E-F-D_Position007_6_cmle.ics	42	1	0	1	2	1	1	9.5304	1.0	0.3288013358596145	1.2845212806861923	0.0	0.9412123003603197	24690.0	424.6509535855469	209181.0	482.31379021107404
444	Jan26_100x_cp190_rep1_3R4_E-F-D_Position007_6_cmle.ics	43	1	0	1	1	1	1	9.5304	1.0	0.30629061975582045	1.1943597639420576	0.0	0.9668126969894858	26624.0	454.4602093176773	226074.0	521.2643969011447
445	Jan26_100x_cp190_rep1_3R4_E-F-D_Position007_6_cmle.ics	44	1	0	1	1	1	1	9.5304	1.0	0.3019480840281394	1.097944205602824	0.0	0.9501978307079624	25100.0	430.6538044337941	205471.0	473.75955172056536
446	Jan26_100x_cp190_rep1_3R4_E-F-D_Position007_6_cmle.ics	45	1	0	1	1	3	1	9.5304	3.0	0.3319957614287118	1.169833014136915	0.0	0.9384395562713514	25684.0	441.69201331144865	223015.0	514.2111851646309
447	Jan26_100x_cp190_rep1_3R4_E-F-D_Position007_6_cmle.ics	46	1	0	1	1	1	1	9.5304	1.0	0.27978366650418596	1.2607251321763449	0.0	0.9816264251331234	16032.0	282.1879578961444	100964.0	232.79518462418136
448	Jan26_100x_cp190_rep1_3R4_E-F-D_Position007_6_cmle.ics	47	1	0	1	1	1	1	9.5304	1.0	0.31753262604052257	1.1504578704196078	0.0	0.938095883738582	28362.0	481.92557133164274	253089.0	583.5535486049426
449	Jan26_100x_cp190_rep1_3R4_E-F-D_Position007_6_cmle.ics	49	1	0	1	1	2	1	9.5304	2.0	0.29618587662734336	1.205964439480188	0.0	0.9515660667551566	23098.0	400.79943537365943	179646.0	414.21421236277956
450	Jan26_100x_cp190_rep1_3R4_E-F-D_Position007_6_cmle.ics	50	1	0	1	1	1	2	9.313799999999999	1.0	0.3070582184000056	1.4156262513819862	0.0	0.9808038528501457	16848.0	297.9193243297827	113948.0	262.73271361630106
451	Jan26_100x_cp190_rep1_3R4_E-F-D_Position007_6_cmle.ics	51	1	0	1	2	1	1	9.5304	1.0	0.31326665955742744	1.1218962968793904	0.0	0.9384119951547073	27158.0	463.72568593002035	235547.0	543.1065266101981
452	Jan26_100x_cp190_rep1_3R4_E-F-D_Position007_6_cmle.ics	52	1	0	1	2	4	1	9.5304	4.0	0.2338730561742143	1.1098275232675499	0.0	0.9049974842428877	51698.0	811.9532967421331	534533.0	1232.4859199587727
453	Jan26_100x_cp190_rep1_3R4_E-F-D_Position007_6_cmle.ics	53	1	0	1	1	1	1	9.5304	1.0	0.29982008072237465	1.5687949754390333	0.0	0.9860916865954382	16154.0	285.4761039948661	105712.0	243.742765312304
454	Jan26_100x_cp190_rep1_3R4_E-F-D_Position007_6_cmle.ics	54	1	0	1	1	1	1	9.097199999999999	1.0	0.2959078509824163	1.438230945598134	0.0	0.983603327259462	14426.0	253.45954827703386	88628.0	204.35176521207504
455	Jan26_100x_cp190_rep1_3R4_E-F-D_Position007_6_cmle.ics	55	1	0	1	1	1	1	9.5304	1.0	0.3377125301514795	1.1223727759207733	0.0	0.9431142661743366	29526.0	499.51241148114104	277239.0	639.2367991563667
456	Jan26_100x_cp190_rep1_3R4_E-F-D_Position007_6_cmle.ics	57	1	0	1	1	2	1	9.5304	2.0	0.32197889740120994	1.1144790121232842	0.0	0.9352919434675968	28414.0	481.28544788060736	255556.0	589.2417713424318
457	Jan26_100x_cp190_rep1_3R4_E-F-D_Position007_6_cmle.ics	58	1	0	1	1	1	1	9.097199999999999	1.0	0.306404193319474	1.3476379040945081	0.0	0.9732269263359302	15874.0	281.6997027044458	104100.0	240.02593715955467
458	Jan26_100x_cp190_rep1_3R4_E-F-D_Position007_6_cmle.ics	59	1	0	1	2	2	2	9.5304	2.0	0.29417949021573675	1.0206423865639196	0.0	0.9457151757606901	42238.0	687.5881188421858	442726.0	1020.8042560509222
459	Jan26_100x_cp190_rep1_3R4_E-F-D_Position007_6_cmle.ics	60	1	0	1	3	3	2	9.5304	3.0	0.27851981977978024	1.0352086408607288	0.0	0.9182130252456701	38116.0	624.5635992028982	369286.0	851.4718369827406
460	Jan26_100x_cp190_rep1_3R4_E-F-D_Position007_6_cmle.ics	61	1	0	1	1	1	2	9.5304	1.0	0.30599033733434694	1.1840544491404132	0.0	0.9578834373738127	24726.0	425.7831444837146	202236.0	466.30053244380116
461	Jan26_100x_cp190_rep1_3R4_E-F-D_Position007_6_cmle.ics	62	1	0	1	2	2	2	9.5304	2.0	0.28656093306610947	1.1289370954559736	0.0	0.939627943081146	38280.0	630.6393636101636	376999.0	869.2558912892886
462	Jan26_100x_cp190_rep1_3R4_E-F-D_Position007_6_cmle.ics	63	1	0	1	1	1	2	9.5304	1.0	0.322111261523834	1.434120303910519	0.0	0.9675773373787571	18844.0	332.8355723967383	138050.0	318.3052893840204
463	Jan26_100x_cp190_rep1_3R4_E-F-D_Position007_6_cmle.ics	64	1	0	1	2	2	1	9.5304	2.0	0.3323913101704427	1.2241999796487337	0.0	0.9677170828313268	22622.0	394.00038814873784	184457.0	425.3070537045146
464	Jan26_100x_cp190_rep1_3R4_E-F-D_Position007_6_cmle.ics	65	1	0	1	1	1	1	9.5304	1.0	0.318809236353143	1.5094070990826456	0.0	0.9750257396802413	17440.0	310.3533877947732	122281.0	281.94631721236794
465	Jan26_100x_cp190_rep1_3R4_E-F-D_Position007_6_cmle.ics	66	1	0	1	1	1	1	9.5304	1.0	0.30097260433694784	1.115246248311759	0.0	0.9580316779010142	27658.0	472.58241927252243	237284.0	547.1115703455117
466	Jan26_100x_cp190_rep1_3R4_E-F-D_Position007_6_cmle.ics	67	1	0	1	1	1	1	8.8806	1.0	0.28338310168905767	1.300288516191991	0.0	0.979827996012512	15160.0	269.58190146216333	93435.0	215.435383655168
467	Jan26_100x_cp190_rep1_3R4_E-F-D_Position007_6_cmle.ics	69	1	0	1	1	1	1	9.5304	1.0	0.30397838023174356	1.1483369342634464	0.0	0.9549938049484221	25282.0	433.7146612175358	208407.0	480.52915932383576
468	Jan26_100x_cp190_rep1_3R4_E-F-D_Position007_6_cmle.ics	71	1	0	1	1	1	1	9.5304	1.0	0.32450925959046134	1.1713053843997676	0.0	0.9455500961042622	29488.0	500.8164815481629	271241.0	625.407062642601
469	Jan26_100x_cp190_rep1_3R4_E-F-D_Position007_6_cmle.ics	72	1	0	1	1	1	1	9.5304	1.0	0.3209923040186897	1.539588148631333	0.0	0.9719528368953885	17158.0	305.92375462259565	119735.0	276.07594222669815
470	Jan26_100x_cp190_rep1_3R4_E-F-D_Position007_6_cmle.ics	73	1	0	1	1	1	2	9.5304	1.0	0.30221215707130006	1.1742052123074875	0.0	0.932194938035141	27580.0	470.4648142265353	236767.0	545.9195106960258
471	Jan26_100x_cp190_rep1_3R4_E-F-D_Position007_6_cmle.ics	74	1	0	1	1	2	1	9.5304	2.0	0.2612173277156473	1.0094762168778164	0.0	0.9119139147289673	41780.0	674.7080763956436	410419.0	946.3132094436817
472	Jan26_100x_cp190_rep1_3R4_E-F-D_Position007_6_cmle.ics	78	1	0	1	1	1	1	9.097199999999999	1.0	0.2646565532827834	1.167123477428793	0.0	0.9856282609912941	14366.0	254.36558980839175	83295.0	192.05533559755145
473	Jan26_100x_cp190_rep1_3R4_E-F-D_Position007_6_cmle.ics	79	1	0	1	1	1	1	9.5304	1.0	0.29615957677811405	1.0607709697754588	0.0	0.9455142533209723	27214.0	465.42185719149415	229734.0	529.7033491586276
474	Jan26_100x_cp190_rep1_3R4_E-F-D_Position007_6_cmle.ics	80	1	0	1	2	1	2	9.5304	1.0	0.3044652505371034	1.0513851800251148	0.0	0.9594260251499214	28802.0	489.58187380986084	253616.0	584.7686655010338
475	Jan26_100x_cp190_rep1_3R4_E-F-D_Position007_6_cmle.ics	81	1	0	1	1	1	1	9.097199999999999	1.0	0.30046828347846444	1.4270879244442662	0.0	0.9819597317626955	14600.0	257.95658558311476	90929.0	209.65723765591878
476	Jan26_100x_cp190_rep1_3R4_E-F-D_Position007_6_cmle.ics	82	1	0	1	1	1	2	9.5304	1.0	0.32762523417660583	1.2077209767014303	0.0	0.9585977520903213	25322.0	436.01288438617934	216875.0	500.05403574907217
477	Jan26_100x_cp190_rep1_3R4_E-F-D_Position007_6_cmle.ics	83	1	0	1	1	1	1	8.8806	1.0	0.3067842409533655	1.4499925057506304	0.0	0.9771751968342857	15352.0	270.689547163297	99069.0	228.42583639250643
478	Jan26_100x_cp190_rep1_3R4_E-F-D_Position007_6_cmle.ics	84	1	0	1	1	1	1	9.5304	1.0	0.30252568888058906	1.1124161594115374	0.0	0.9370430960443588	27068.0	463.0016810802639	230324.0	531.063726708331
479	Jan26_100x_cp190_rep1_3R4_E-F-D_Position007_6_cmle.ics	85	1	0	1	1	1	1	9.5304	1.0	0.30407458363042233	1.1860075328547497	0.0	0.9526657986628555	26240.0	452.40875465729584	220399.0	508.17940945272517
480	Jan26_100x_cp190_rep1_3R4_E-F-D_Position007_6_cmle.ics	86	1	0	1	2	2	2	9.5304	2.0	0.27299460755203625	1.183221078335002	0.0	0.912345075063813	30602.0	507.9706473613421	263012.0	606.4332544112276
481	Jan26_100x_cp190_rep1_3R4_E-F-D_Position007_6_cmle.ics	87	1	0	1	1	1	1	9.5304	1.0	0.31460868198081793	1.1063759643104256	0.0	0.9358276328312142	29872.0	507.9234699580798	272305.0	627.8603536813885
482	Jan26_100x_cp190_rep1_3R4_E-F-D_Position007_6_cmle.ics	88	1	0	1	1	1	1	9.5304	1.0	0.31038479651301043	1.0994356474074392	0.0	0.9376173909922672	27506.0	467.87487403221843	238982.0	551.0266908190653
483	Jan26_100x_cp190_rep1_3R4_E-F-D_Position007_6_cmle.ics	89	1	0	1	1	1	1	8.8806	1.0	0.30300114426898017	1.405350871780553	0.0	0.987082018294396	14912.0	262.21406097569314	94254.0	217.32377215212935
484	Jan26_100x_cp190_rep1_3R4_E-F-D_Position007_6_cmle.ics	90	1	0	1	1	1	1	9.5304	1.0	0.3139227332706079	1.4707421827570692	0.0	0.9745755342425728	16920.0	299.08365943059886	115954.0	267.357997285293
485	Jan26_100x_cp190_rep1_3R4_E-F-D_Position007_6_cmle.ics	91	1	0	1	1	2	1	9.313799999999999	2.0	0.29870388461121444	1.5123959461933238	0.0	0.9852236177360012	15638.0	276.0745653663838	100500.0	231.72532838170264
486	Jan26_100x_cp190_rep1_3R4_E-F-D_Position007_6_cmle.ics	92	1	0	1	1	2	1	9.5304	2.0	0.3182516919964068	1.15346931528029	0.0	0.9522924502992295	27518.0	468.0494255083342	242150.0	558.331226543575
487	Jan26_100x_cp190_rep1_3R4_E-F-D_Position007_6_cmle.ics	94	1	0	1	1	1	1	9.5304	1.0	0.26383924155757676	1.1694845085777796	0.0	0.9647210650470069	18164.0	318.4349108076795	118239.0	272.62657813456855
488	Jan26_100x_cp190_rep1_3R4_E-F-D_Position007_6_cmle.ics	95	1	0	1	1	2	1	9.5304	2.0	0.3058585552789292	1.1404690660592642	0.0	0.934049026976384	26846.0	458.2277323488909	228746.0	527.4252931940393
489	Jan26_100x_cp190_rep1_3R4_E-F-D_Position007_6_cmle.ics	96	1	0	1	1	3	2	9.5304	3.0	0.3038794416990406	1.1509819463491395	0.0	0.9272624208856933	30310.0	512.0008844494513	273529.0	630.6825606658581
490	Jan26_100x_cp190_rep1_3R4_E-F-D_Position008_7_cmle.ics	2	1	0	1	1	1	2	9.5304	1.0	0.30523673300426607	1.0099366679106272	0.0	0.9399179816694899	32644.0	548.5257239238668	306406.0	706.4878703295918
491	Jan26_100x_cp190_rep1_3R4_E-F-D_Position008_7_cmle.ics	3	1	0	1	2	2	2	9.5304	2.0	0.2537709701262195	1.1019564010900091	0.0	0.9159669615439321	50200.0	797.08360604919	532783.0	1228.4509018028723
492	Jan26_100x_cp190_rep1_3R4_E-F-D_Position008_7_cmle.ics	4	1	0	1	2	2	2	9.5304	2.0	0.3268533426361522	1.122177541878919	0.0	0.961327428810016	26568.0	456.2748253822725	232803.0	536.7796181417464
493	Jan26_100x_cp190_rep1_3R4_E-F-D_Position008_7_cmle.ics	6	1	0	1	1	2	1	9.5304	2.0	0.32517332705058727	1.1928822424700836	0.0	0.9616344811460148	25434.0	436.5731917994206	217497.0	501.48819648791215
494	Jan26_100x_cp190_rep1_3R4_E-F-D_Position008_7_cmle.ics	7	1	0	1	1	2	2	9.5304	2.0	0.3335260702683242	1.1483317415461833	0.0	0.9527634653539018	29458.0	500.66096584399577	274564.0	633.0689856894905
495	Jan26_100x_cp190_rep1_3R4_E-F-D_Position008_7_cmle.ics	8	1	0	1	1	1	1	9.5304	1.0	0.31418348429030074	1.1936267215695333	0.0	0.9278410943812039	28434.0	482.94947493940924	252710.0	582.6796789586076
496	Jan26_100x_cp190_rep1_3R4_E-F-D_Position008_7_cmle.ics	9	1	0	1	1	1	1	9.5304	1.0	0.30504070471352096	1.3492721317281888	0.0	0.979896112920812	18912.0	331.64020753621855	135070.0	311.4342298956873
497	Jan26_100x_cp190_rep1_3R4_E-F-D_Position008_7_cmle.ics	11	1	0	1	1	1	1	9.5304	1.0	0.3249613828342359	1.2307959794299221	0.0	0.9375156706641325	25310.0	433.96591300283086	215838.0	497.6629992761187
498	Jan26_100x_cp190_rep1_3R4_E-F-D_Position008_7_cmle.ics	12	1	0	1	1	1	1	9.5304	1.0	0.32193844919897785	1.1794202620709215	0.0	0.9432131651068962	26394.0	453.0182662647193	228780.0	527.5036878324968
499	Jan26_100x_cp190_rep1_3R4_E-F-D_Position008_7_cmle.ics	14	1	0	1	1	1	1	9.5304	1.0	0.3000486734426179	1.3189373348333957	0.0	0.935773172990601	24918.0	429.4653675572841	202600.0	467.13981622022845
500	Jan26_100x_cp190_rep1_3R4_E-F-D_Position008_7_cmle.ics	15	1	0	1	1	1	1	9.5304	1.0	0.316733698814476	1.025255953281466	0.0	0.9536646586613734	31004.0	523.7419473191846	288900.0	666.1238544226256
501	Jan26_100x_cp190_rep1_3R4_E-F-D_Position008_7_cmle.ics	17	1	0	1	1	2	1	9.5304	2.0	0.3292841626449325	1.1355111646159368	0.0	0.9451294061827086	26944.0	460.76888626513204	238645.0	550.2496616084718
502	Jan26_100x_cp190_rep1_3R4_E-F-D_Position008_7_cmle.ics	20	1	0	1	1	1	1	9.5304	1.0	0.2796460736523974	1.1525783477567308	0.0	0.9230069434502545	47410.0	757.3195715647955	513314.0	1183.5607483873164
503	Jan26_100x_cp190_rep1_3R4_E-F-D_Position008_7_cmle.ics	21	1	0	1	1	1	1	9.5304	1.0	0.32221564121460095	1.3014178850063873	0.0	0.9817320777575935	21482.0	374.44553131624673	168058.0	387.4954749967381
504	Jan26_100x_cp190_rep1_3R4_E-F-D_Position008_7_cmle.ics	22	1	0	1	1	2	3	9.5304	2.0	0.3121524451547286	1.2953544035719322	0.0	0.9414527183313433	25524.0	435.44818199077054	214230.0	493.9553940220115
505	Jan26_100x_cp190_rep1_3R4_E-F-D_Position008_7_cmle.ics	24	1	0	1	1	1	1	9.5304	1.0	0.3071399876693039	1.220858961648232	0.0	0.9755791787042668	21056.0	369.44262160546504	159223.0	367.12439762109284
506	Jan26_100x_cp190_rep1_3R4_E-F-D_Position008_7_cmle.ics	25	1	0	1	1	1	1	9.5304	1.0	0.30146065394319543	1.06830365452885	0.0	0.9511248919487837	37978.0	624.3818666373015	382109.0	881.0381443045176
507	Jan26_100x_cp190_rep1_3R4_E-F-D_Position008_7_cmle.ics	26	1	0	1	1	1	1	9.5304	1.0	0.3179563021675019	1.1470574956352375	0.0	0.9588089174735788	26416.0	452.90137932589465	227645.0	524.8866903428128
508	Jan26_100x_cp190_rep1_3R4_E-F-D_Position008_7_cmle.ics	27	1	0	1	1	1	1	9.5304	1.0	0.32123903330031683	1.083122670530133	0.0	0.9466595486361737	30864.0	522.4154726461409	288979.0	666.3060066708064
509	Jan26_100x_cp190_rep1_3R4_E-F-D_Position008_7_cmle.ics	28	1	0	1	1	2	1	9.5304	2.0	0.33589511782254183	1.2635168903325773	0.0	0.9384851146744246	25278.0	435.5679060474624	219023.0	505.00673231985724
510	Jan26_100x_cp190_rep1_3R4_E-F-D_Position008_7_cmle.ics	30	1	0	1	1	1	2	9.5304	1.0	0.3287975187686636	1.1425507663757117	0.0	0.9539085162863707	27002.0	463.56298913633697	239239.0	551.6192620568174
511	Jan26_100x_cp190_rep1_3R4_E-F-D_Position008_7_cmle.ics	31	1	0	1	1	1	1	9.5304	1.0	0.3231942599122248	1.1831733914093774	0.0	0.9399209965019282	26866.0	459.6577069193004	235402.0	542.7721965344235
512	Jan26_100x_cp190_rep1_3R4_E-F-D_Position008_7_cmle.ics	33	1	0	1	1	1	1	9.5304	1.0	0.3187422835204265	1.3290742389895664	0.0	0.9580713349748813	24198.0	416.25386487679873	199831.0	460.75526463526387
513	Jan26_100x_cp190_rep1_3R4_E-F-D_Position008_7_cmle.ics	34	1	0	1	2	2	1	9.5304	2.0	0.31043513329151423	1.1259852766480345	0.0	0.9789156253148301	24848.0	427.5967599054974	205209.0	473.15545185951055
514	Jan26_100x_cp190_rep1_3R4_E-F-D_Position008_7_cmle.ics	35	1	0	1	1	1	1	8.2308	1.0	0.31697954038819265	1.342132542642784	0.0	0.9754595648885193	14442.0	252.483012388417	91882.0	211.85459325738907
515	Jan26_100x_cp190_rep1_3R4_E-F-D_Position008_7_cmle.ics	36	1	0	1	3	3	3	9.5304	3.0	0.27157498363203403	1.1583296247537276	0.0	0.9156499072013035	44792.0	721.8908527303763	464536.0	1071.0921108967425
516	Jan26_100x_cp190_rep1_3R4_E-F-D_Position008_7_cmle.ics	37	1	0	1	1	2	2	9.5304	2.0	0.29717971868991827	1.0787602773226874	0.0	0.9666057863009816	30032.0	510.9373769387832	266784.0	615.1304478306881
517	Jan26_100x_cp190_rep1_3R4_E-F-D_Position008_7_cmle.ics	38	1	0	1	1	1	1	9.5304	1.0	0.3140071240832602	1.228367650822896	0.0	0.950770206853761	24498.0	424.22206010079435	202041.0	465.8509161350008
518	Jan26_100x_cp190_rep1_3R4_E-F-D_Position008_7_cmle.ics	39	1	0	1	3	2	3	9.5304	2.0	0.24564841782118071	1.2611908869455464	0.0	0.8991095981620645	47828.0	767.526906861216	487477.0	1123.9877403336045
519	Jan26_100x_cp190_rep1_3R4_E-F-D_Position008_7_cmle.ics	40	1	0	1	2	1	1	9.5304	1.0	0.33163231098725443	1.1440330210189464	0.0	0.9520265125579349	28070.0	478.4427235419429	254663.0	587.1827592205924
520	Jan26_100x_cp190_rep1_3R4_E-F-D_Position008_7_cmle.ics	43	1	0	1	1	1	1	8.2308	1.0	0.25633750649365966	1.2936765661678797	0.0	0.9760988427483307	13096.0	229.19052233622523	71349.0	164.51114880304578
521	Jan26_100x_cp190_rep1_3R4_E-F-D_Position008_7_cmle.ics	44	1	0	1	1	1	1	9.5304	1.0	0.3229958246498851	1.1636865456282042	0.0	0.9426191910337731	28386.0	486.01951409832844	255581.0	589.2994144589446
522	Jan26_100x_cp190_rep1_3R4_E-F-D_Position008_7_cmle.ics	45	1	0	1	1	2	1	9.5304	2.0	0.2987425554414178	1.2491855968184848	0.0	0.9404237636246492	45890.0	738.9857647380983	505242.0	1164.9489389276437
523	Jan26_100x_cp190_rep1_3R4_E-F-D_Position008_7_cmle.ics	46	1	0	1	1	3	1	9.5304	3.0	0.2886913338787836	1.0901357006589238	0.0	0.9287313274657036	42074.0	685.3274099959225	436025.0	1005.3535951008149
524	Jan26_100x_cp190_rep1_3R4_E-F-D_Position008_7_cmle.ics	47	1	0	1	1	1	3	9.5304	1.0	0.27168862909579844	1.147679033565596	0.0	0.9525440970065646	30152.0	507.3230897153419	256616.0	591.6858394825772
525	Jan26_100x_cp190_rep1_3R4_E-F-D_Position008_7_cmle.ics	49	1	0	1	1	1	1	8.2308	1.0	0.30069675216696246	1.354750385340683	0.0	0.9815286093010009	13806.0	242.7402739293273	83645.0	192.8623392287315
526	Jan26_100x_cp190_rep1_3R4_E-F-D_Position008_7_cmle.ics	51	1	0	1	1	1	1	9.5304	1.0	0.32330656710905675	1.1206838232091678	0.0	0.9367572989062234	30500.0	515.8724645995242	284794.0	656.6565489665534
527	Jan26_100x_cp190_rep1_3R4_E-F-D_Position008_7_cmle.ics	52	1	0	1	1	1	2	9.5304	1.0	0.33545852065859866	1.1167680258388306	0.0	0.9552650068978511	29732.0	504.9586278662174	279209.0	643.7790767375801
528	Jan26_100x_cp190_rep1_3R4_E-F-D_Position008_7_cmle.ics	53	1	0	1	1	1	1	9.5304	1.0	0.32649245173455793	1.173477404790558	0.0	0.9648859716378005	26856.0	456.9298682338294	236468.0	545.2300990225318
529	Jan26_100x_cp190_rep1_3R4_E-F-D_Position008_7_cmle.ics	54	1	0	1	1	1	1	9.5304	1.0	0.3464370008781354	1.1755914883038672	0.0	0.9578782533606203	28606.0	485.0144814518814	267776.0	617.4177266939184
530	Jan26_100x_cp190_rep1_3R4_E-F-D_Position008_7_cmle.ics	55	1	0	1	2	1	2	9.5304	1.0	0.31751782977823284	1.1400289038976903	0.0	0.9384495924988641	29774.0	503.46308563692	272216.0	627.6551441866026
531	Jan26_100x_cp190_rep1_3R4_E-F-D_Position008_7_cmle.ics	56	1	0	1	1	1	1	9.5304	1.0	0.3203721169828796	1.4637616237075473	0.0	0.9803792531738443	18966.0	332.75336266244784	139016.0	320.53261940607734
532	Jan26_100x_cp190_rep1_3R4_E-F-D_Position008_7_cmle.ics	58	1	0	1	1	1	1	9.5304	1.0	0.31184243902261977	1.1464742216611135	0.0	0.9740667891013655	24974.0	427.58053574617793	207240.0	477.83837864501544
533	Jan26_100x_cp190_rep1_3R4_E-F-D_Position008_7_cmle.ics	59	1	0	1	1	1	1	9.5304	1.0	0.2986279434306469	1.180770244888463	0.0	0.9584987066453304	26530.0	457.1341957213237	222047.0	511.97924369325295
534	Jan26_100x_cp190_rep1_3R4_E-F-D_Position008_7_cmle.ics	60	1	0	1	2	1	1	9.5304	1.0	0.32168260140171223	1.0506217567740461	0.0	0.9448000964371542	29874.0	508.2724336049157	275377.0	634.9435398384888
535	Jan26_100x_cp190_rep1_3R4_E-F-D_Position008_7_cmle.ics	61	1	0	1	1	2	2	9.5304	2.0	0.3277542533790509	1.1870337787409702	0.0	0.9506986311760399	25320.0	434.98516852296336	216892.0	500.09323306830095
536	Jan26_100x_cp190_rep1_3R4_E-F-D_Position008_7_cmle.ics	62	1	0	1	1	1	1	9.5304	1.0	0.3327234686102957	1.1387546424765742	0.0	0.9369150690612195	28880.0	491.3484001232112	266202.0	613.7885160782687
537	Jan26_100x_cp190_rep1_3R4_E-F-D_Position008_7_cmle.ics	63	1	0	1	0	1	1	8.664	1.0	0.31434123403175157	1.432447487572137	0.0	0.9836392410065613	15822.0	275.7863564801739	104922.0	241.92124283049756
538	Jan26_100x_cp190_rep1_3R4_E-F-D_Position008_7_cmle.ics	64	1	0	1	1	1	1	9.5304	1.0	0.319019355195481	1.1145040658299343	0.0	0.930094784371267	31642.0	531.2590720526346	298936.0	689.2641071155489
539	Jan26_100x_cp190_rep1_3R4_E-F-D_Position008_7_cmle.ics	65	1	0	1	1	1	1	9.5304	1.0	0.29374557531263074	1.0896259622332127	0.0	0.9618235050133619	27968.0	478.22291943246273	238370.0	549.6155873268305
540	Jan26_100x_cp190_rep1_3R4_E-F-D_Position008_7_cmle.ics	67	1	0	1	1	1	1	9.5304	1.0	0.31692317817268595	1.2385599302184027	0.0	0.9460209859271741	25924.0	446.7745997546592	220955.0	509.46139236397113
541	Jan26_100x_cp190_rep1_3R4_E-F-D_Position008_7_cmle.ics	69	1	0	1	1	1	1	9.5304	1.0	0.31969593146795355	1.108011354638902	0.0	0.9479249695857046	30854.0	518.213103283702	288144.0	664.3807265792768
542	Jan26_100x_cp190_rep1_3R4_E-F-D_Position008_7_cmle.ics	71	1	0	1	1	2	1	9.5304	2.0	0.3224654598503154	1.0735007837721202	0.0	0.9588381278941962	28990.0	491.0448284151357	263565.0	607.7083201484921
543	Jan26_100x_cp190_rep1_3R4_E-F-D_Position008_7_cmle.ics	72	1	0	1	1	1	1	9.5304	1.0	0.32058286756688187	1.0599594530665957	0.0	0.9309522880492497	29078.0	495.53919341396	263992.0	608.6928645785317
544	Jan26_100x_cp190_rep1_3R4_E-F-D_Position008_7_cmle.ics	73	1	0	1	1	1	1	9.5304	1.0	0.32547312997761874	1.108037312923562	0.0	0.9572693591398772	28458.0	485.311429291916	257536.0	593.8071061702503
545	Jan26_100x_cp190_rep1_3R4_E-F-D_Position008_7_cmle.ics	74	1	0	1	1	1	1	9.5304	1.0	0.29792297317501665	1.065735239841645	0.0	0.9427780826567931	30700.0	519.9675218091583	276079.0	636.5621585501699
546	Jan26_100x_cp190_rep1_3R4_E-F-D_Position008_7_cmle.ics	75	1	0	1	1	1	1	9.097199999999999	1.0	0.3091783463361174	1.4743315181388168	0.0	0.9710881499132779	15362.0	273.48760159528877	99552.0	229.53950140353496
547	Jan26_100x_cp190_rep1_3R4_E-F-D_Position008_7_cmle.ics	76	1	0	1	1	1	1	9.097199999999999	1.0	0.3075338664237517	1.347292551284845	0.0	0.9705048064759961	15972.0	282.8599469390936	105259.0	242.69827204109092
548	Jan26_100x_cp190_rep1_3R4_E-F-D_Position008_7_cmle.ics	77	1	0	1	0	1	1	9.097199999999999	1.0	0.3119241328499269	1.3128940094924744	0.0	0.9794972028075059	17714.0	312.4977669236713	123815.0	285.4832988415971
549	Jan26_100x_cp190_rep1_3R4_E-F-D_Position008_7_cmle.ics	78	1	0	1	1	1	1	9.5304	1.0	0.22370832323806014	1.0415816774678324	0.0	0.8969755527760106	50370.0	787.8225872086156	502774.0	1159.2584104654939
550	Jan26_100x_cp190_rep1_3R4_E-F-D_Position008_7_cmle.ics	79	1	0	1	1	1	1	9.5304	1.0	0.3356430913979401	1.3339559780143508	0.0	0.9595254957477279	23554.0	408.6026539075855	196929.0	454.06405167045085
551	Jan26_100x_cp190_rep1_3R4_E-F-D_Position008_7_cmle.ics	81	1	0	1	1	1	1	9.313799999999999	1.0	0.32453899159287264	1.4107873769378159	0.0	0.9696647664797226	17458.0	309.5385735622701	123566.0	284.909173401129
552	Jan26_100x_cp190_rep1_3R4_E-F-D_Position008_7_cmle.ics	82	1	0	1	1	1	1	9.5304	1.0	0.29800464297190504	1.11718825016895	0.0	0.9657621129322463	25866.0	442.7634239437613	213540.0	492.36444400625646
553	Jan26_100x_cp190_rep1_3R4_E-F-D_Position008_7_cmle.ics	83	1	0	1	1	2	2	9.5304	2.0	0.31793505754558266	1.1350479479834326	0.0	0.9440702584269586	27986.0	477.45491569762066	248230.0	572.3500324795029
554	Jan26_100x_cp190_rep1_3R4_E-F-D_Position009_8_cmle.ics	1	1	0	1	1	2	2	9.5304	2.0	0.33248727615592666	1.179690212057646	0.0	0.9534644352696201	27320.0	466.8310988203108	244840.0	564.533625880359
555	Jan26_100x_cp190_rep1_3R4_E-F-D_Position009_8_cmle.ics	2	1	0	1	3	2	3	9.5304	2.0	0.2818282231578625	1.1716522340724718	0.0	0.9247759031862381	43020.0	695.0699836443824	445422.0	1027.0204897356691
556	Jan26_100x_cp190_rep1_3R4_E-F-D_Position009_8_cmle.ics	3	1	0	1	1	2	1	8.664	2.0	0.27266773487799517	1.209291166157035	0.0	0.9850627356059982	14808.0	259.0005001004067	88478.0	204.00590651299785
557	Jan26_100x_cp190_rep1_3R4_E-F-D_Position009_8_cmle.ics	5	1	0	1	1	1	1	9.5304	1.0	0.24752240122707447	1.0902340505697414	0.0	0.9573189050855022	25296.0	429.580531821234	188217.0	433.976578428049
558	Jan26_100x_cp190_rep1_3R4_E-F-D_Position009_8_cmle.ics	7	1	0	1	1	1	1	9.5304	1.0	0.2941406437075172	1.1099393292441102	0.0	0.9688549603105875	25090.0	429.77498040671395	202676.0	467.31505129442746
559	Jan26_100x_cp190_rep1_3R4_E-F-D_Position009_8_cmle.ics	8	1	0	1	1	1	1	9.5304	1.0	0.32757128810992797	1.1889742723932677	0.0	0.9456145245469679	28020.0	476.2018862998277	252423.0	582.01793598104
560	Jan26_100x_cp190_rep1_3R4_E-F-D_Position009_8_cmle.ics	10	1	0	1	2	1	2	9.5304	1.0	0.30813458864356513	1.312216692204425	0.0	0.9677065351728659	23844.0	412.71955850176397	192182.0	443.1187767069888
561	Jan26_100x_cp190_rep1_3R4_E-F-D_Position009_8_cmle.ics	11	1	0	1	1	2	1	9.097199999999999	2.0	0.3035189243362639	1.4179057590002035	0.0	0.9780994739216785	16572.0	290.65131079060916	110517.0	254.82177230607593
562	Jan26_100x_cp190_rep1_3R4_E-F-D_Position009_8_cmle.ics	12	1	0	1	2	1	2	9.5304	1.0	0.32303485461305126	1.1794937272072907	0.0	0.949349530839394	28508.0	484.27553169635627	257246.0	593.1384460187013
563	Jan26_100x_cp190_rep1_3R4_E-F-D_Position009_8_cmle.ics	13	1	0	1	1	1	2	8.8806	1.0	0.3137144866186146	1.5571061161220838	0.0	0.9834566982271409	13742.0	243.9548138671505	84843.0	195.6245973720278
564	Jan26_100x_cp190_rep1_3R4_E-F-D_Position009_8_cmle.ics	14	1	0	1	2	1	1	9.5304	1.0	0.3087678283741756	1.0073686181829296	0.0	0.9329081263537009	33642.0	563.7369440686856	322413.0	743.3956049704467
565	Jan26_100x_cp190_rep1_3R4_E-F-D_Position009_8_cmle.ics	15	1	0	1	1	1	1	9.313799999999999	1.0	0.3098111373609883	1.314154056495472	0.0	0.9704458449497118	19178.0	336.74210836208965	139004.0	320.50495071015115
566	Jan26_100x_cp190_rep1_3R4_E-F-D_Position009_8_cmle.ics	17	1	0	1	2	2	2	9.5304	2.0	0.27669806893780596	1.1662114204065819	0.0	0.92713588130761	45322.0	733.2202214122194	477244.0	1100.39325988256
567	Jan26_100x_cp190_rep1_3R4_E-F-D_Position009_8_cmle.ics	18	1	0	1	1	2	1	9.5304	2.0	0.329827655631136	1.1873190189236775	0.0	0.9444298689562968	26770.0	457.69956913831123	236532.0	545.3776654008049
568	Jan26_100x_cp190_rep1_3R4_E-F-D_Position009_8_cmle.ics	20	1	0	1	1	1	1	9.5304	1.0	0.29110855414731823	1.160318704256508	0.0	0.9418682548124153	47754.0	763.6262727318613	529439.0	1220.740558538112
569	Jan26_100x_cp190_rep1_3R4_E-F-D_Position009_8_cmle.ics	22	1	0	1	1	1	1	8.8806	1.0	0.31440114809922765	1.2775196856468571	0.0	0.9844841548253204	16464.0	288.58883728003275	111383.0	256.81852986208145
570	Jan26_100x_cp190_rep1_3R4_E-F-D_Position009_8_cmle.ics	23	1	0	1	1	1	1	9.097199999999999	1.0	0.2942315056884119	1.4829190159370031	0.0	0.9789854440951756	14018.0	249.51424424097854	84654.0	195.18881541119057
571	Jan26_100x_cp190_rep1_3R4_E-F-D_Position009_8_cmle.ics	25	1	0	1	1	2	1	9.5304	2.0	0.3431604627048632	1.2689466316732425	0.0	0.948874690197374	25408.0	437.2560348819644	223089.0	514.381808789509
572	Jan26_100x_cp190_rep1_3R4_E-F-D_Position009_8_cmle.ics	27	1	0	1	1	1	1	9.5304	1.0	0.3222273598190926	1.1863893590499088	0.0	0.9433894835638527	27754.0	470.65528574598085	246799.0	569.0505404903067
573	Jan26_100x_cp190_rep1_3R4_E-F-D_Position009_8_cmle.ics	28	1	0	1	2	1	2	9.5304	1.0	0.2749240911431822	1.2403501616681065	0.0	0.9258710625190064	46934.0	752.7206177308972	501316.0	1155.896663910464
574	Jan26_100x_cp190_rep1_3R4_E-F-D_Position009_8_cmle.ics	30	1	0	1	2	2	2	9.5304	2.0	0.3058493320627394	1.214677175346298	0.0	0.9480509848973739	26094.0	443.1542458846443	219199.0	505.41253986010776
575	Jan26_100x_cp190_rep1_3R4_E-F-D_Position009_8_cmle.ics	31	1	0	1	1	2	1	9.5304	2.0	0.30344347153610207	1.1805614498554322	0.0	0.9638921726198383	24194.0	418.1773254532597	194928.0	449.4502966247615
576	Jan26_100x_cp190_rep1_3R4_E-F-D_Position009_8_cmle.ics	32	1	0	1	1	1	2	8.8806	1.0	0.2929087843498691	1.4437250575317002	0.0	0.9817572471600642	14378.0	253.18263685175125	87738.0	202.29967026421718
577	Jan26_100x_cp190_rep1_3R4_E-F-D_Position009_8_cmle.ics	33	1	0	1	1	1	1	9.5304	1.0	0.3073453592310565	1.2031392205494869	0.0	0.9394772117805402	27612.0	470.173515116968	239185.0	551.4947529251498
578	Jan26_100x_cp190_rep1_3R4_E-F-D_Position009_8_cmle.ics	34	1	0	1	1	2	2	9.5304	2.0	0.31434613482424323	1.096599922422256	0.0	0.9420267108400673	28356.0	482.7042898006931	251736.0	580.4339031392666
579	Jan26_100x_cp190_rep1_3R4_E-F-D_Position009_8_cmle.ics	35	1	0	1	2	2	2	9.5304	2.0	0.31747074865594516	1.1530630947026603	0.0	0.9462427682094767	27772.0	472.20440164636267	245209.0	565.3844382800887
580	Jan26_100x_cp190_rep1_3R4_E-F-D_Position009_8_cmle.ics	36	1	0	1	1	1	2	9.5304	1.0	0.24830625013988283	1.0831746835675653	0.0	0.9102730010633935	45244.0	721.0149541160125	450930.0	1039.7204211657827
581	Jan26_100x_cp190_rep1_3R4_E-F-D_Position009_8_cmle.ics	37	1	0	1	1	1	2	9.5304	1.0	0.32046831778890356	1.1892338054535112	0.0	0.9610760080352296	27268.0	465.7626391059927	239688.0	552.6545324293885
582	Jan26_100x_cp190_rep1_3R4_E-F-D_Position009_8_cmle.ics	38	1	0	1	1	1	1	9.5304	1.0	0.3036943449332512	1.1275059048493594	0.0	0.9725976422031882	26832.0	456.51054953510675	227757.0	525.1449315047905
583	Jan26_100x_cp190_rep1_3R4_E-F-D_Position009_8_cmle.ics	39	1	0	1	1	1	1	9.5304	1.0	0.3215995540217903	1.2919388415865924	0.0	0.9510618766173643	25432.0	437.8625955714119	216273.0	498.6659895034425
584	Jan26_100x_cp190_rep1_3R4_E-F-D_Position009_8_cmle.ics	40	1	0	1	1	1	2	9.097199999999999	1.0	0.27392755017940473	1.3218813073146451	0.0	0.9702197772399964	15882.0	279.7252014587787	98503.0	227.12079623465527
585	Jan26_100x_cp190_rep1_3R4_E-F-D_Position009_8_cmle.ics	41	1	0	1	1	1	1	9.5304	1.0	0.3180674175698719	1.3090582359132954	0.0	0.9554943943465735	22300.0	388.09171551732794	176600.0	407.1909750468526
586	Jan26_100x_cp190_rep1_3R4_E-F-D_Position009_8_cmle.ics	42	1	0	1	3	2	2	9.5304	2.0	0.2780942163081058	1.2358631993431584	0.0	0.932207658829108	45676.0	741.6462247949005	484063.0	1116.1159963426082
587	Jan26_100x_cp190_rep1_3R4_E-F-D_Position009_8_cmle.ics	43	1	0	1	1	2	1	9.5304	2.0	0.3255505720311705	1.2551059838265182	0.0	0.9675423655233513	24008.0	412.8269844546923	199580.0	460.17652774547474
588	Jan26_100x_cp190_rep1_3R4_E-F-D_Position009_8_cmle.ics	44	1	0	1	1	1	1	9.5304	1.0	0.2913197441033281	1.280707353432086	0.0	0.9783194974023002	18844.0	332.32065692225734	131286.0	302.70936778030057
589	Jan26_100x_cp190_rep1_3R4_E-F-D_Position009_8_cmle.ics	45	1	0	1	1	1	1	9.5304	1.0	0.317450594548645	1.2125856276683855	0.0	0.961872197794515	24378.0	420.74455692557524	201655.0	464.9609064160423
590	Jan26_100x_cp190_rep1_3R4_E-F-D_Position009_8_cmle.ics	46	1	0	1	4	2	2	9.5304	2.0	0.28991663578074184	1.1795399754215379	0.0	0.9334054550201497	44048.0	712.0750869121747	468058.0	1079.2128731510745
591	Jan26_100x_cp190_rep1_3R4_E-F-D_Position009_8_cmle.ics	47	1	0	1	1	1	1	9.5304	1.0	0.3246382348350062	1.07684234932029	0.0	0.9418611307923234	27072.0	462.22507769698706	238646.0	550.2519673331325
592	Jan26_100x_cp190_rep1_3R4_E-F-D_Position009_8_cmle.ics	48	1	0	1	1	1	1	9.5304	1.0	0.320595800249539	1.1063735571550617	0.0	0.9468681015030296	28508.0	483.12867450317214	256273.0	590.8949759240206
593	Jan26_100x_cp190_rep1_3R4_E-F-D_Position009_8_cmle.ics	49	1	0	1	1	1	1	9.5304	1.0	0.32079486735947	1.2110658397452225	0.0	0.9385408791165811	28100.0	476.3981458551032	250869.0	578.4348398586005
594	Jan26_100x_cp190_rep1_3R4_E-F-D_Position009_8_cmle.ics	50	1	0	1	1	2	2	9.5304	2.0	0.3210840174362749	1.0526126017087178	0.0	0.9540558300808601	28538.0	486.8651932799389	256873.0	592.2784107203294
595	Jan26_100x_cp190_rep1_3R4_E-F-D_Position009_8_cmle.ics	52	1	0	1	1	1	1	9.5304	1.0	0.32866651492211724	1.300629875556076	0.0	0.9479957465210405	24824.0	427.4817094416867	210843.0	486.14590459684905
596	Jan26_100x_cp190_rep1_3R4_E-F-D_Position009_8_cmle.ics	53	1	0	1	4	2	3	9.5304	2.0	0.27039411083595527	1.1323387152240019	0.0	0.9301094723058636	48922.0	790.5475769970984	529089.0	1219.933554906932
597	Jan26_100x_cp190_rep1_3R4_E-F-D_Position009_8_cmle.ics	54	1	0	1	2	3	5	9.5304	3.0	0.3166708596880352	1.0738965137255807	0.0	0.941775637382167	34058.0	566.9950355452786	332588.0	766.8563533911813
598	Jan26_100x_cp190_rep1_3R4_E-F-D_Position009_8_cmle.ics	55	1	0	1	0	2	2	8.8806	2.0	0.2815022275460996	1.2154729013663021	0.0	0.9743900880381287	15412.0	271.18782056236046	95456.0	220.0952531940677
599	Jan26_100x_cp190_rep1_3R4_E-F-D_Position009_8_cmle.ics	56	1	0	1	1	1	1	9.5304	1.0	0.3254793336404386	1.1089460967369684	0.0	0.944658693182909	26784.0	460.352961905732	235152.0	542.1957653692949
600	Jan26_100x_cp190_rep1_3R4_E-F-D_Position009_8_cmle.ics	57	1	0	1	2	3	2	9.5304	3.0	0.2529075720703244	1.0916114154287755	0.0	0.9150823790106396	51146.0	804.0175498368122	546981.0	1261.1875805328564
601	Jan26_100x_cp190_rep1_3R4_E-F-D_Position009_8_cmle.ics	58	1	0	1	2	1	1	9.5304	1.0	0.2987457616711727	1.155705744036336	0.0	0.9564172064619505	26270.0	450.78547144958486	218834.0	504.57095035902006
602	Jan26_100x_cp190_rep1_3R4_E-F-D_Position009_8_cmle.ics	62	1	0	1	1	1	2	9.5304	1.0	0.3406386412235238	1.221964771534752	0.0	0.9505963484969028	26166.0	449.7485987164552	232288.0	535.5921699415815
603	Jan26_100x_cp190_rep1_3R4_E-F-D_Position009_8_cmle.ics	63	1	0	1	2	2	3	9.5304	2.0	0.32945010360548277	1.2308779701488393	0.0	0.9509988511441235	27040.0	464.6930649487241	239982.0	553.3324154795797
604	Jan26_100x_cp190_rep1_3R4_E-F-D_Position009_8_cmle.ics	64	1	0	1	2	2	1	9.5304	2.0	0.3189892289210167	1.1828279567698878	0.0	0.9615055816040783	26728.0	456.0588080229801	232066.0	535.0802990669472
605	Jan26_100x_cp190_rep1_3R4_E-F-D_Position009_8_cmle.ics	65	1	0	1	1	1	1	9.5304	1.0	0.29338827119263666	1.0683280272689435	0.0	0.9471008970045165	27428.0	468.28503586102744	231359.0	533.4501517319636
606	Jan26_100x_cp190_rep1_3R4_E-F-D_Position009_8_cmle.ics	66	1	0	1	1	1	1	9.5304	1.0	0.27589407995228105	1.0384071874922962	0.0	0.9656434832335046	24150.0	408.8383525551853	185362.0	427.3937345222802
607	Jan26_100x_cp190_rep1_3R4_E-F-D_Position009_8_cmle.ics	67	1	0	1	2	3	1	9.5304	3.0	0.3181900255551076	1.2146482265758607	0.0	0.9694087004700388	23444.0	403.9443128614925	190399.0	439.00766963729154
608	Jan26_100x_cp190_rep1_3R4_E-F-D_Position009_8_cmle.ics	68	1	0	1	1	1	1	9.5304	1.0	0.3234225627644769	1.3932549123439784	0.0	0.9682516704776329	21860.0	381.5120544857914	172836.0	398.51222742467615
609	Jan26_100x_cp190_rep1_3R4_E-F-D_Position009_8_cmle.ics	70	1	0	1	1	1	2	9.5304	1.0	0.32543156218303915	1.2358970885825544	0.0	0.9604973869354049	23994.0	413.9418367505832	199369.0	459.6900198421062
610	Jan26_100x_cp190_rep1_3R4_E-F-D_Position009_8_cmle.ics	71	1	0	1	1	1	1	9.5304	1.0	0.31686954351122637	1.186986940454931	0.0	0.942189380772684	26456.0	450.378121233388	227772.0	525.1795173746982
611	Jan26_100x_cp190_rep1_3R4_E-F-D_Position009_8_cmle.ics	72	1	0	1	1	2	2	9.5304	2.0	0.31268576793544184	1.1297411298968119	0.0	0.9400538480247483	27418.0	466.68064911987915	238716.0	550.4133680593684
612	Jan26_100x_cp190_rep1_3R4_E-F-D_Position010_9_cmle.ics	1	1	0	1	1	3	2	9.313799999999999	3.0	0.30581351516964655	1.1862051986095903	0.0	0.9291719173208439	28056.0	473.191348153208	244366.0	563.440712391275
613	Jan26_100x_cp190_rep1_3R4_E-F-D_Position010_9_cmle.ics	2	1	0	1	2	2	1	9.313799999999999	2.0	0.30259569256181484	1.0198908483092308	0.0	0.9405149458828963	27668.0	472.87611207858066	238052.0	548.8823668847868
614	Jan26_100x_cp190_rep1_3R4_E-F-D_Position010_9_cmle.ics	4	1	0	1	1	2	2	9.313799999999999	2.0	0.28283104283041116	1.1248772627156305	0.0	0.93861563014261	44506.0	717.7931232135198	469532.0	1082.6115113006726
615	Jan26_100x_cp190_rep1_3R4_E-F-D_Position010_9_cmle.ics	5	1	0	1	1	1	1	9.313799999999999	1.0	0.30163409296904337	1.0873994129928581	0.0	0.9602341672783209	27638.0	466.86928416430885	237287.0	547.1184875194932
616	Jan26_100x_cp190_rep1_3R4_E-F-D_Position010_9_cmle.ics	6	1	0	1	2	1	1	9.313799999999999	1.0	0.2859586334980055	1.16092098104252	0.0	0.9292613489932813	26994.0	456.1285803481233	223011.0	514.2019622659889
617	Jan26_100x_cp190_rep1_3R4_E-F-D_Position010_9_cmle.ics	7	1	0	1	1	1	1	9.313799999999999	1.0	0.32470597992150046	1.4403190122107346	0.0	0.9733622236544854	17198.0	303.9856277511213	120847.0	278.63990804919024
618	Jan26_100x_cp190_rep1_3R4_E-F-D_Position010_9_cmle.ics	8	1	0	1	1	2	1	9.313799999999999	2.0	0.30843351947834147	1.129541686101378	0.0	0.9337814366206604	27428.0	468.2616306121794	237217.0	546.9570867932573
619	Jan26_100x_cp190_rep1_3R4_E-F-D_Position010_9_cmle.ics	10	1	0	1	1	1	1	9.313799999999999	1.0	0.3273056703125746	1.2337817143743361	0.0	0.9625223855284686	22556.0	389.7870254413462	182240.0	420.19526213215414
620	Jan26_100x_cp190_rep1_3R4_E-F-D_Position010_9_cmle.ics	11	1	0	1	1	1	1	9.313799999999999	1.0	0.3223837594029383	1.0591558182346361	0.0	0.9601638941901373	27834.0	469.002530642876	247927.0	571.651397907367
621	Jan26_100x_cp190_rep1_3R4_E-F-D_Position010_9_cmle.ics	13	1	0	1	1	1	1	9.313799999999999	1.0	0.32762978849481317	1.5073999935635956	0.0	0.9758375211200261	15836.0	282.98036752262016	107259.0	247.30972136211983
622	Jan26_100x_cp190_rep1_3R4_E-F-D_Position010_9_cmle.ics	14	1	0	1	2	2	1	9.313799999999999	2.0	0.26889774744048245	1.1357009706928272	0.0	0.9251714506152211	48572.0	769.8763982993562	521971.0	1203.5214067733903
623	Jan26_100x_cp190_rep1_3R4_E-F-D_Position010_9_cmle.ics	15	1	0	1	2	1	2	9.313799999999999	1.0	0.26911764951756006	1.2428827835452185	0.0	0.9282235509837281	44888.0	723.9426115067431	463917.0	1069.664867331884
624	Jan26_100x_cp190_rep1_3R4_E-F-D_Position010_9_cmle.ics	16	1	0	1	1	1	1	9.313799999999999	1.0	0.3120049181310152	1.0855835531442937	0.0	0.9495429129087475	26646.0	454.0390541439075	228456.0	526.7566330424901
625	Jan26_100x_cp190_rep1_3R4_E-F-D_Position010_9_cmle.ics	17	1	0	1	1	1	1	9.313799999999999	1.0	0.3117057450867686	1.5226762340384186	0.0	0.9806840557463521	15814.0	281.69293953103204	104402.0	240.72226600703004
626	Jan26_100x_cp190_rep1_3R4_E-F-D_Position010_9_cmle.ics	18	1	0	1	1	1	2	9.313799999999999	1.0	0.28417604187438883	1.0949630553080345	0.0	0.9343865194523784	42742.0	691.5021145077804	442945.0	1021.3092097515748
627	Jan26_100x_cp190_rep1_3R4_E-F-D_Position010_9_cmle.ics	19	1	0	1	1	1	1	9.313799999999999	1.0	0.31730235798616785	1.1679054113904235	0.0	0.955655114624748	24948.0	426.95268489365395	208720.0	481.2508511425769
628	Jan26_100x_cp190_rep1_3R4_E-F-D_Position010_9_cmle.ics	20	1	0	1	2	2	2	9.313799999999999	2.0	0.3091902103338953	1.0079976470424987	0.0	0.9322469328049577	33058.0	549.9603210766761	314269.0	724.617783335217
629	Jan26_100x_cp190_rep1_3R4_E-F-D_Position010_9_cmle.ics	22	1	0	1	2	1	2	9.313799999999999	1.0	0.31311874554580066	1.1502979028518532	0.0	0.9456760812298678	26500.0	452.3912512444138	226985.0	523.3649120668733
630	Jan26_100x_cp190_rep1_3R4_E-F-D_Position010_9_cmle.ics	23	1	0	1	4	2	3	9.313799999999999	2.0	0.2749437018014934	1.127077682262907	0.0	0.9364833728187533	45882.0	743.4646276096953	484573.0	1117.2919159194705
631	Jan26_100x_cp190_rep1_3R4_E-F-D_Position010_9_cmle.ics	24	1	0	1	1	1	1	9.313799999999999	1.0	0.32449148898942254	1.3895905794140802	0.0	0.9603286193385596	19586.0	343.683284249712	146823.0	338.5334118307137
632	Jan26_100x_cp190_rep1_3R4_E-F-D_Position010_9_cmle.ics	25	1	0	1	1	1	1	9.097199999999999	1.0	0.2954791279495969	1.6483427453989032	0.0	0.9848462454344549	12814.0	229.32491268792563	74142.0	170.95103777986265
633	Jan26_100x_cp190_rep1_3R4_E-F-D_Position010_9_cmle.ics	26	1	0	1	1	1	1	9.313799999999999	1.0	0.31274750936721296	1.2434959130037189	0.0	0.9755351914019064	20296.0	354.026516751687	152050.0	350.58543463122277
634	Jan26_100x_cp190_rep1_3R4_E-F-D_Position010_9_cmle.ics	27	1	0	1	2	1	2	9.313799999999999	1.0	0.3144323288368893	1.2386532241655241	0.0	0.9413338614314207	23484.0	406.19572553245195	189756.0	437.5250886805808
635	Jan26_100x_cp190_rep1_3R4_E-F-D_Position010_9_cmle.ics	30	1	0	1	1	1	1	9.313799999999999	1.0	0.292937548341395	1.0528560627534722	0.0	0.9459923800698163	26430.0	451.2950168043456	218679.0	504.2135630366402
636	Jan26_100x_cp190_rep1_3R4_E-F-D_Position010_9_cmle.ics	31	1	0	1	1	2	1	9.313799999999999	2.0	0.3138249560908479	1.3832948055731586	0.0	0.9856607025950025	17076.0	301.2592076245739	117543.0	271.0217937708505
637	Jan26_100x_cp190_rep1_3R4_E-F-D_Position010_9_cmle.ics	32	1	0	1	1	1	1	9.313799999999999	1.0	0.3103539957028975	1.4021343097566665	0.0	0.9745964272670335	20126.0	351.0465904486949	149568.0	344.86262602382584
638	Jan26_100x_cp190_rep1_3R4_E-F-D_Position010_9_cmle.ics	34	1	0	1	1	2	1	9.313799999999999	2.0	0.3146578913158773	1.0829000801879605	0.0	0.9474479849210937	26880.0	459.57268557239126	232454.0	535.9749202352269
639	Jan26_100x_cp190_rep1_3R4_E-F-D_Position010_9_cmle.ics	35	1	0	1	1	1	1	9.313799999999999	1.0	0.2584634265734982	1.2673811332987752	0.0	0.9175747722337187	46916.0	750.0480498861576	485797.0	1120.1141229039401
640	Jan26_100x_cp190_rep1_3R4_E-F-D_Position010_9_cmle.ics	36	1	0	1	1	1	1	9.313799999999999	1.0	0.3031911897371496	1.0628977342000867	0.0	0.9505590117970102	28414.0	481.3088531294587	247988.0	571.7920471116583
641	Jan26_100x_cp190_rep1_3R4_E-F-D_Position010_9_cmle.ics	37	1	0	1	1	1	1	9.313799999999999	1.0	0.3184195327181091	1.0587424248551016	0.0	0.9402130777762384	29546.0	502.2296747377726	269477.0	621.3397643414536
642	Jan26_100x_cp190_rep1_3R4_E-F-D_Position010_9_cmle.ics	38	1	0	1	1	1	2	8.8806	1.0	0.19882160820561315	1.1424977109304224	0.0	0.9539090692365813	18044.0	308.5443694501966	101626.0	234.3215743494419
643	Jan26_100x_cp190_rep1_3R4_E-F-D_Position010_9_cmle.ics	39	1	0	1	1	1	1	9.313799999999999	1.0	0.3266509099799034	1.2544868068822634	0.0	0.9449826955295433	24386.0	419.28497115437995	204657.0	471.8826918469066
644	Jan26_100x_cp190_rep1_3R4_E-F-D_Position010_9_cmle.ics	40	1	0	1	1	1	1	9.097199999999999	1.0	0.28414460035915956	1.3085839077520651	0.0	0.98618221633547	15018.0	266.36171671882437	92249.0	212.70079420779788
645	Jan26_100x_cp190_rep1_3R4_E-F-D_Position010_9_cmle.ics	41	1	0	1	1	1	1	8.2308	1.0	0.2726884791424782	1.1861830368306103	0.0	0.9928905514245475	13374.0	234.11589590559151	75945.0	175.10825934277022
646	Jan26_100x_cp190_rep1_3R4_E-F-D_Position010_9_cmle.ics	42	1	0	1	1	1	1	9.313799999999999	1.0	0.3057796010634917	1.1926466605416555	0.0	0.9321830630891503	27530.0	463.074822239511	237513.0	547.6395812927695
647	Jan26_100x_cp190_rep1_3R4_E-F-D_Position010_9_cmle.ics	43	1	0	1	1	1	2	9.313799999999999	1.0	0.32588431985347155	1.1694919050920212	0.0	0.9448310181467516	25498.0	438.8928444364991	218557.0	503.9322646280575
648	Jan26_100x_cp190_rep1_3R4_E-F-D_Position010_9_cmle.ics	44	1	0	1	1	1	1	9.097199999999999	1.0	0.31864670605583184	1.5790888772436082	0.0	0.9839063175986529	14842.0	264.11369838719276	95977.0	221.29653574219577
649	Jan26_100x_cp190_rep1_3R4_E-F-D_Position010_9_cmle.ics	45	1	0	1	1	1	2	8.2308	1.0	0.29195701230566035	1.3940520318838359	0.0	0.9764952953405531	12574.0	219.16338724635764	71638.0	165.17750322993444
650	Jan26_100x_cp190_rep1_3R4_E-F-D_Position010_9_cmle.ics	47	1	0	1	1	1	1	9.313799999999999	1.0	0.2910080941268846	1.1330009470828235	0.0	0.9644005177021201	27210.0	463.1089677278435	227677.0	524.9604735319493
651	Jan26_100x_cp190_rep1_3R4_E-F-D_Position010_9_cmle.ics	50	1	0	1	2	2	1	9.313799999999999	2.0	0.3216924157353914	1.1424921939661838	0.0	0.9334016301175425	27574.0	465.81351496459155	244199.0	563.0556563729691
652	Jan26_100x_cp190_rep1_3R4_E-F-D_Position010_9_cmle.ics	51	1	0	1	1	1	2	8.8806	1.0	0.3117773373637262	1.489202117987044	0.0	0.9816844746003132	15966.0	280.9938722891728	105923.0	244.22927321567252
653	Jan26_100x_cp190_rep1_3R4_E-F-D_Position010_9_cmle.ics	52	1	0	1	1	1	1	9.313799999999999	1.0	0.3312670973714291	1.3324062866769608	0.0	0.9641471218141264	22282.0	385.7702264052123	180009.0	415.0511904145464
654	Jan26_100x_cp190_rep1_3R4_E-F-D_Position010_9_cmle.ics	53	1	0	1	1	2	1	9.313799999999999	2.0	0.3001152147835756	1.169386900735851	0.0	0.9674372027473128	22700.0	391.9518589011054	176180.0	406.2225706894365
655	Jan26_100x_cp190_rep1_3R4_E-F-D_Position010_9_cmle.ics	54	1	0	1	1	1	2	9.313799999999999	1.0	0.2790344261649109	1.030514096279309	0.0	0.9195701217637793	42880.0	689.1794854474739	441047.0	1016.9329443459183
656	Jan26_100x_cp190_rep1_3R4_E-F-D_Position010_9_cmle.ics	55	1	0	1	2	3	3	9.313799999999999	3.0	0.30197375384928526	1.0301715228265138	0.0	0.9388585503977117	29108.0	493.7754787132218	256612.0	591.676616583935
657	Jan26_100x_cp190_rep1_3R4_E-F-D_Position010_9_cmle.ics	56	1	0	1	1	1	1	9.313799999999999	1.0	0.2882519722606019	1.2257921295384024	0.0	0.940246063317155	23800.0	411.05750722334466	185364.0	427.39834597160126
658	Jan26_100x_cp190_rep1_3R4_E-F-D_Position010_9_cmle.ics	57	1	0	1	1	1	2	9.313799999999999	1.0	0.27195810015259336	1.1529126903361206	0.0	0.9215584945647134	43252.0	698.1247737815497	441097.0	1017.0482305789441
659	Jan26_100x_cp190_rep1_3R4_E-F-D_Position010_9_cmle.ics	58	1	0	1	1	1	1	9.313799999999999	1.0	0.28458128041422875	1.0952687425385164	0.0	0.9273545046258591	43766.0	708.9561476750738	459285.0	1058.9847507043812
660	Jan26_100x_cp190_rep1_3R4_E-F-D_Position010_9_cmle.ics	60	1	0	1	1	1	1	9.313799999999999	1.0	0.32246135233418277	1.4022068352472394	0.0	0.9641189884780198	20030.0	350.8204410818862	151368.0	349.01293041275187
661	Jan26_100x_cp190_rep1_3R4_E-F-D_Position010_9_cmle.ics	61	1	0	1	1	1	1	9.313799999999999	1.0	0.29572511562298087	1.1548010127159696	0.0	0.9732447417882396	23992.0	408.77139184261944	190028.0	438.1522457882407
662	Jan26_100x_cp190_rep1_3R4_E-F-D_Position010_9_cmle.ics	62	1	0	1	1	2	1	9.313799999999999	2.0	0.31437452478959926	1.1863820607640534	0.0	0.936571557021772	25942.0	442.87029267520717	220294.0	507.9373083633711
663	Jan26_100x_cp190_rep1_3R4_E-F-D_Position010_9_cmle.ics	63	1	0	1	1	1	1	9.313799999999999	1.0	0.3265288422201283	1.1959876391101003	0.0	0.9670781132297535	24220.0	416.3710304263693	202533.0	466.9853326679739
664	Jan26_100x_cp190_rep1_3R4_E-F-D_Position010_9_cmle.ics	65	1	0	1	1	1	3	9.313799999999999	1.0	0.31463048485144196	1.056671809206272	0.0	0.9394421290725299	28920.0	488.84854727955576	259401.0	598.1072826621099
665	Jan26_100x_cp190_rep1_3R4_E-F-D_Position010_9_cmle.ics	66	1	0	1	1	1	1	9.313799999999999	1.0	0.3226573065154776	1.2578630055294682	0.0	0.9440760798015255	23342.0	402.8585145449019	190481.0	439.1967390594537
666	Jan26_100x_cp190_rep1_3R4_E-F-D_Position010_9_cmle.ics	67	1	0	1	2	4	2	9.313799999999999	4.0	0.2826899187328087	1.1260826619836257	0.0	0.9258391531365228	39020.0	636.8783565273055	385354.0	888.5202208278869
667	Jan26_100x_cp190_rep1_3R4_E-F-D_Position010_9_cmle.ics	68	1	0	1	1	2	2	9.313799999999999	2.0	0.29942179288689297	1.2529375466815293	0.0	0.9257838519665108	27086.0	457.06111735167536	229368.0	528.8594539328792
668	Jan26_100x_cp190_rep1_3R4_E-F-D_Position010_9_cmle.ics	69	1	0	1	1	1	1	9.313799999999999	1.0	0.3369707136698223	1.3588287596047504	0.0	0.9562539404890086	22692.0	392.4050189721482	186586.0	430.21594150674986
669	Jan26_100x_cp190_rep1_3R4_E-F-D_Position010_9_cmle.ics	70	1	0	1	1	1	1	9.313799999999999	1.0	0.32112012471862983	1.2140583389463686	0.0	0.9440177016396835	26918.0	458.31542600305335	235327.0	542.599267184885
670	Jan26_100x_cp190_rep1_3R4_E-F-D_Position010_9_cmle.ics	71	1	0	1	1	1	1	9.313799999999999	1.0	0.3065474047841161	1.095671436739963	0.0	0.9274903265761861	29048.0	490.7260331905449	257749.0	594.29822552294
671	Jan26_100x_cp190_rep1_3R4_E-F-D_Position010_9_cmle.ics	72	1	0	1	1	2	2	9.313799999999999	2.0	0.3283567952470094	1.2236673855117879	0.0	0.9584790141373579	24128.0	413.5192630178968	201943.0	465.62495511827035
672	Jan26_100x_cp190_rep1_3R4_E-F-D_Position010_9_cmle.ics	73	1	0	1	1	1	1	9.313799999999999	1.0	0.3316656381364294	1.30156902449512	0.0	0.960189612827885	22280.0	385.35104701185475	180093.0	415.24487128602954
673	Jan26_100x_cp190_rep1_3R4_E-F-D_Position010_9_cmle.ics	74	1	0	1	1	1	1	9.313799999999999	1.0	0.32308454433448525	1.1784965916407546	0.0	0.9523084414067651	26610.0	454.826093650666	232006.0	534.9419555873164
674	Jan26_100x_cp190_rep1_3R4_E-F-D_Position010_9_cmle.ics	75	1	0	1	1	1	1	9.097199999999999	1.0	0.3140512290026483	1.357782626374682	0.0	0.9815793290860693	16588.0	291.14930557893604	112581.0	259.58078800537777
675	Jan26_100x_cp190_rep1_3R4_E-F-D_Position010_9_cmle.ics	76	1	0	1	1	1	1	9.313799999999999	1.0	0.3307773977770083	1.5394574870497446	0.0	0.9766144844436264	16790.0	297.8402303240704	117657.0	271.2846463821491
676	Jan26_100x_cp190_rep1_3R4_E-F-D_Position010_9_cmle.ics	77	1	0	1	1	2	1	8.8806	2.0	0.3016088750316011	1.3023232303553764	0.0	0.9795730063301737	16104.0	283.63315598304405	105535.0	243.3346520473929
677	Jan26_100x_cp190_rep1_3R4_E-F-D_Position010_9_cmle.ics	78	1	0	1	1	1	1	9.313799999999999	1.0	0.31438380721881537	1.2090000001981303	0.0	0.9284408702596542	27370.0	461.98014566374457	238735.0	550.4571768279181
678	Jan26_100x_cp190_rep1_3R4_E-F-D_Position010_9_cmle.ics	79	1	0	1	3	2	2	9.313799999999999	2.0	0.2886408295072958	1.0159117750808453	0.0	0.918519142485214	29280.0	493.64039183465616	253110.0	583.6019688228134
679	Jan26_100x_cp190_rep1_3R4_E-F-D_Position010_9_cmle.ics	81	1	0	1	3	2	2	9.313799999999999	2.0	0.2714001358662683	1.267498240507628	0.0	0.9294202489688723	46028.0	742.7485003763034	483740.0	1115.371247277262
680	Jan26_100x_cp190_rep1_3R4_E-F-D_Position010_9_cmle.ics	82	1	0	1	1	1	2	9.313799999999999	1.0	0.3004080180687889	1.083647091336535	0.0	0.9236612040811534	28958.0	488.83176589874955	253970.0	585.5848920308559
681	Jan26_100x_cp190_rep1_3R4_E-F-D_Position010_9_cmle.ics	83	1	0	1	1	1	1	9.313799999999999	1.0	0.3124171931750957	1.1984624607770404	0.0	0.9617062730392546	23342.0	402.3201938215764	187434.0	432.1711960188661
682	Jan26_100x_cp190_rep1_3R4_E-F-D_Position011_10_cmle.ics	1	1	0	1	1	1	1	9.5304	1.0	0.31878700057817616	1.2130880232021584	0.0	0.950839033207298	24266.0	419.2948500563899	200688.0	462.73127066932483
683	Jan26_100x_cp190_rep1_3R4_E-F-D_Position011_10_cmle.ics	3	1	0	1	1	1	1	9.5304	1.0	0.32294072336906476	1.243867881858139	0.0	0.9398246918600529	27884.0	474.9882076994482	248810.0	573.6873527826012
684	Jan26_100x_cp190_rep1_3R4_E-F-D_Position011_10_cmle.ics	4	1	0	1	1	1	1	9.097199999999999	1.0	0.3135601167075751	1.6565202737371334	0.0	0.9770244571713836	14388.0	256.8466854908434	90873.0	209.52811707492998
685	Jan26_100x_cp190_rep1_3R4_E-F-D_Position011_10_cmle.ics	5	1	0	1	1	2	1	9.5304	2.0	0.3185181334793373	1.458410300005417	0.0	0.9705228476171991	17542.0	310.94767588571324	123299.0	284.2935449167716
686	Jan26_100x_cp190_rep1_3R4_E-F-D_Position011_10_cmle.ics	6	1	0	1	1	1	1	9.5304	1.0	0.3297519360588029	1.1116475181230732	0.0	0.962548670384095	26316.0	451.2517399513698	230514.0	531.5018143938288
687	Jan26_100x_cp190_rep1_3R4_E-F-D_Position011_10_cmle.ics	8	1	0	1	1	1	1	9.5304	1.0	0.2880109066385773	1.127085667992639	0.0	0.9164936562758846	31480.0	526.5621022411885	281858.0	649.886941363283
688	Jan26_100x_cp190_rep1_3R4_E-F-D_Position011_10_cmle.ics	9	1	0	1	1	2	1	9.5304	2.0	0.31533295562570596	1.1700261409134103	0.0	0.9382014845216798	26898.0	460.6302912471121	232937.0	537.0885852462554
689	Jan26_100x_cp190_rep1_3R4_E-F-D_Position011_10_cmle.ics	10	1	0	1	1	1	1	9.5304	1.0	0.3220340672954848	1.1352480550956727	0.0	0.931475126586997	29974.0	504.63248674148366	276912.0	638.4828271923785
690	Jan26_100x_cp190_rep1_3R4_E-F-D_Position011_10_cmle.ics	13	1	0	1	1	1	1	9.5304	1.0	0.3366716982689135	1.2823090930035825	0.0	0.958560463388375	23930.0	414.80529795580503	201972.0	465.6918211334253
691	Jan26_100x_cp190_rep1_3R4_E-F-D_Position011_10_cmle.ics	14	1	0	1	0	0	0	5.6316	0.0	0.27523766440369574	1.3430468508016562	0.0	0.9920674195656864	5196.0	92.29213682453074	18477.0	42.60287455232557
692	Jan26_100x_cp190_rep1_3R4_E-F-D_Position011_10_cmle.ics	15	1	0	1	1	1	1	8.4474	1.0	0.3155562421827197	1.485897137115954	0.0	0.9773365071493014	13884.0	245.41960494746175	86414.0	199.24689081369604
693	Jan26_100x_cp190_rep1_3R4_E-F-D_Position011_10_cmle.ics	16	1	0	1	1	1	1	9.5304	1.0	0.30920116778052303	1.134582636951725	0.0	0.940182735261371	28518.0	485.4118134606819	251810.0	580.6045267641447
694	Jan26_100x_cp190_rep1_3R4_E-F-D_Position011_10_cmle.ics	17	1	0	1	1	2	2	9.5304	2.0	0.2594761190082257	1.1935773626428037	0.0	0.9190755234410845	42474.0	693.0728246871801	419283.0	966.7511528344819
695	Jan26_100x_cp190_rep1_3R4_E-F-D_Position011_10_cmle.ics	20	1	0	1	1	1	1	9.5304	1.0	0.33295412695214227	1.180506595823315	0.0	0.9473394850177383	28454.0	484.0985865237463	260424.0	600.4660389898162
696	Jan26_100x_cp190_rep1_3R4_E-F-D_Position011_10_cmle.ics	21	1	0	1	1	2	1	9.5304	2.0	0.3152024918519097	1.4372764196490269	0.0	0.9838300793994162	17074.0	302.6188271430851	117780.0	271.5682505153924
697	Jan26_100x_cp190_rep1_3R4_E-F-D_Position011_10_cmle.ics	22	1	0	1	1	2	1	8.664	2.0	0.2963542197915027	1.1129345674472115	0.0	0.9809696243360914	17230.0	301.4942352505583	115773.0	266.9406611217399
698	Jan26_100x_cp190_rep1_3R4_E-F-D_Position011_10_cmle.ics	23	1	0	1	1	1	1	9.5304	1.0	0.32594285673778406	1.129640889832568	0.0	0.944956760403619	26504.0	454.3296567266292	231639.0	534.0957546369077
699	Jan26_100x_cp190_rep1_3R4_E-F-D_Position011_10_cmle.ics	24	1	0	1	2	2	2	9.5304	2.0	0.33449565164021966	1.1073691362246278	0.0	0.9500932931113099	29108.0	494.12655744584083	270077.0	622.7231991377622
700	Jan26_100x_cp190_rep1_3R4_E-F-D_Position011_10_cmle.ics	25	1	0	1	1	1	1	9.5304	1.0	0.3167650846669343	1.1770875081601901	0.0	0.9449317416758939	29860.0	505.57223033980745	273072.0	629.6288444960029
701	Jan26_100x_cp190_rep1_3R4_E-F-D_Position011_10_cmle.ics	26	1	0	1	1	1	1	9.5304	1.0	0.2993848281645889	1.2077974996656897	0.0	0.9180575530581728	29338.0	492.19814466572683	258544.0	596.131276628049
702	Jan26_100x_cp190_rep1_3R4_E-F-D_Position011_10_cmle.ics	27	1	0	1	1	1	2	8.8806	1.0	0.3269425771126223	1.3608518859485579	0.0	0.9808578638539842	17130.0	299.8445958760315	120544.0	277.9412734770543
703	Jan26_100x_cp190_rep1_3R4_E-F-D_Position011_10_cmle.ics	28	1	0	1	2	2	2	9.5304	2.0	0.3036558836883689	1.0108264246359677	0.0	0.953687555796086	29050.0	498.2604082314156	256557.0	591.5498017276068
704	Jan26_100x_cp190_rep1_3R4_E-F-D_Position011_10_cmle.ics	31	1	0	1	1	1	1	9.5304	1.0	0.3222066670973309	1.113234404142467	0.0	0.9394274538704154	28630.0	486.83811508102343	258567.0	596.1843082952408
705	Jan26_100x_cp190_rep1_3R4_E-F-D_Position011_10_cmle.ics	34	1	0	1	1	1	1	9.5304	1.0	0.30560187125340055	1.2255757222031356	0.0	0.9591811648257831	22536.0	386.6484677055839	175860.0	405.48473879807193
706	Jan26_100x_cp190_rep1_3R4_E-F-D_Position011_10_cmle.ics	39	1	0	1	2	1	1	9.5304	1.0	0.17866362493288132	1.0885199900002582	0.0	0.8703223921299564	48310.0	744.0098115804225	422034.0	973.094201375557
707	Jan26_100x_cp190_rep1_3R4_E-F-D_Position011_10_cmle.ics	40	1	0	1	1	2	2	9.5304	2.0	0.31824897279491693	1.126765375803863	0.0	0.9384817793570751	28706.0	487.9748147614632	257998.0	594.872350963408
708	Jan26_100x_cp190_rep1_3R4_E-F-D_Position011_10_cmle.ics	42	1	0	1	1	1	1	9.5304	1.0	0.28573845951105525	1.328412109435195	0.0	0.9855323667276955	16650.0	291.66886914107596	107989.0	248.99290036429534
709	Jan26_100x_cp190_rep1_3R4_E-F-D_Position011_10_cmle.ics	43	1	0	1	1	1	1	9.5304	1.0	0.3233322451137852	1.2296248966314414	0.0	0.9560646603670936	24232.0	418.4414070585478	201689.0	465.0393010544997
710	Jan26_100x_cp190_rep1_3R4_E-F-D_Position011_10_cmle.ics	44	1	0	1	3	1	3	9.5304	1.0	0.26845196361288626	1.1420721524856943	0.0	0.932752487077597	51918.0	830.0235419006501	576347.0	1328.897490913524
711	Jan26_100x_cp190_rep1_3R4_E-F-D_Position011_10_cmle.ics	46	1	0	1	1	2	1	9.5304	2.0	0.3319850016220135	1.1616800875135476	0.0	0.9557854560448227	28436.0	484.81977976089695	259798.0	599.0226553523341
712	Jan26_100x_cp190_rep1_3R4_E-F-D_Position011_10_cmle.ics	47	1	0	1	1	2	1	9.5304	2.0	0.3318758690324069	1.1136796205972088	0.0	0.9448340026912464	30008.0	507.40516014426123	281590.0	649.2690071542651
713	Jan26_100x_cp190_rep1_3R4_E-F-D_Position011_10_cmle.ics	49	1	0	1	1	1	1	9.5304	1.0	0.3257483561386655	1.3189386643585348	0.0	0.9725613402563753	21132.0	370.04100056256635	164864.0	380.1309904310549
714	Jan26_100x_cp190_rep1_3R4_E-F-D_Position011_10_cmle.ics	50	1	0	1	0	1	1	8.664	1.0	0.2720067983102332	1.1274955325797378	0.0	0.9834950439370923	14168.0	247.45978765214872	82704.0	190.69265232318742
715	Jan26_100x_cp190_rep1_3R4_E-F-D_Position011_10_cmle.ics	51	1	0	1	1	1	1	8.664	1.0	0.3240064260990618	1.5357192193172748	0.0	0.9739653687016073	15046.0	265.18524832486713	98783.0	227.7663991395993
716	Jan26_100x_cp190_rep1_3R4_E-F-D_Position011_10_cmle.ics	52	1	0	1	1	1	1	9.5304	1.0	0.31757122741891186	1.1559118336462484	0.0	0.9462046026202376	29880.0	504.70849052385637	273694.0	631.063005234843
717	Jan26_100x_cp190_rep1_3R4_E-F-D_Position011_10_cmle.ics	53	1	0	1	3	4	3	9.5304	4.0	0.2051938791865684	1.6951924060858128	0.0	0.9499672533572768	44064.0	717.347752463908	393987.0	908.4255418221084
718	Jan26_100x_cp190_rep1_3R4_E-F-D_Position011_10_cmle.ics	55	1	0	1	1	3	2	9.097199999999999	3.0	0.3240479496043287	1.437695010755547	0.0	0.9672576769557417	18054.0	318.3874037831405	129849.0	299.3960414431413
719	Jan26_100x_cp190_rep1_3R4_E-F-D_Position011_10_cmle.ics	56	1	0	1	2	1	2	9.5304	1.0	0.28955503270991717	1.152514645853464	0.0	0.9216319482747831	31380.0	523.0400429594266	281267.0	648.5242580889189
720	Jan26_100x_cp190_rep1_3R4_E-F-D_Position011_10_cmle.ics	57	1	0	1	1	1	1	9.097199999999999	1.0	0.29674155709978456	1.4112485722132015	0.0	0.97619346556273	17426.0	304.165802452461	117831.0	271.68584247307865
721	Jan26_100x_cp190_rep1_3R4_E-F-D_Position011_10_cmle.ics	59	1	0	1	1	1	2	9.5304	1.0	0.30581839122493315	1.2320529403663865	0.0	0.922275756429782	28944.0	487.0209620895845	256061.0	590.4061622959916
722	Jan26_100x_cp190_rep1_3R4_E-F-D_Position011_10_cmle.ics	60	1	0	1	2	1	2	9.5304	1.0	0.2647337242939539	1.1716200331219497	0.0	0.9184928808857334	44120.0	711.9755385755844	448365.0	1033.8062374115632
723	Jan26_100x_cp190_rep1_3R4_E-F-D_Position011_10_cmle.ics	61	1	0	1	1	1	1	9.5304	1.0	0.3249526486172011	1.427150661364804	0.0	0.9683694267074117	21102.0	368.9960854024558	164312.0	378.858230418451
724	Jan26_100x_cp190_rep1_3R4_E-F-D_Position011_10_cmle.ics	62	1	0	1	1	1	2	9.313799999999999	1.0	0.29641204267009363	1.328755794019041	0.0	0.977511657584389	17262.0	304.6903182182138	116107.0	267.7107731583517
725	Jan26_100x_cp190_rep1_3R4_E-F-D_Position011_10_cmle.ics	63	1	0	1	1	1	1	9.5304	1.0	0.3205614355683276	1.3651658685105086	0.0	0.950750537044116	23360.0	403.4480152428254	190081.0	438.27444919524794
726	Jan26_100x_cp190_rep1_3R4_E-F-D_Position011_10_cmle.ics	64	1	0	1	1	2	2	9.5304	2.0	0.3119096998854618	1.2433456464132242	0.0	0.9496575231283116	24944.0	429.3208451980739	206889.0	477.0290692891749
727	Jan26_100x_cp190_rep1_3R4_E-F-D_Position011_10_cmle.ics	65	1	0	1	1	1	2	9.5304	1.0	0.32064763029581184	1.5267400300935199	0.0	0.9707429237343449	17868.0	313.92646224052066	127175.0	293.2305337009257
728	Jan26_100x_cp190_rep1_3R4_E-F-D_Position011_10_cmle.ics	66	1	0	1	1	1	2	9.5304	1.0	0.3163821606670285	1.075511390559283	0.0	0.9526298498369772	29234.0	496.66150541012735	264370.0	609.5644285002063
729	Jan26_100x_cp190_rep1_3R4_E-F-D_Position011_10_cmle.ics	69	1	0	1	1	1	1	9.5304	1.0	0.3264181620157758	1.2896375031950522	0.0	0.9459166651603527	23704.0	410.5504948704611	196062.0	452.0649883897849
730	Jan26_100x_cp190_rep1_3R4_E-F-D_Position011_10_cmle.ics	70	1	0	1	3	3	2	9.5304	3.0	0.31793695516811854	1.132005382842806	0.0	0.9282406614572595	30492.0	513.0020793352231	282308.0	650.9245174605146
731	Jan26_100x_cp190_rep1_3R4_E-F-D_Position011_10_cmle.ics	72	1	0	1	1	1	2	9.5304	1.0	0.30448139223207443	1.1320115732033396	0.0	0.9562351612836881	24132.0	417.28327790967063	194511.0	448.48880944132696
732	Jan26_100x_cp190_rep1_3R4_E-F-D_Position011_10_cmle.ics	73	1	0	1	1	2	1	9.5304	2.0	0.3133438181096266	1.1337558346836207	0.0	0.9455923662722516	30176.0	508.91267085607967	275916.0	636.1863254305061
733	Jan26_100x_cp190_rep1_3R4_E-F-D_Position011_10_cmle.ics	74	1	0	1	1	2	1	9.5304	2.0	0.31726718568945017	1.3673858712085913	0.0	0.9670370675496233	20022.0	351.1097644110528	150054.0	345.98320820883583
734	Jan26_100x_cp190_rep1_3R4_E-F-D_Position011_10_cmle.ics	75	1	0	1	2	2	2	9.5304	2.0	0.32521833913059334	1.1049037871677576	0.0	0.9583201125819283	28084.0	479.03645441140793	252377.0	581.9118726466563
735	Jan26_100x_cp190_rep1_3R4_E-F-D_Position011_10_cmle.ics	76	1	0	1	1	1	2	8.8806	1.0	0.3006045564081968	1.4413873863228435	0.0	0.9744883305458534	15032.0	264.5915174554079	95016.0	219.08073434344135
736	Jan26_100x_cp190_rep1_3R4_E-F-D_Position011_10_cmle.ics	77	1	0	1	1	1	1	8.8806	1.0	0.33439717950427106	1.3892820718459142	0.0	0.972382006765932	16958.0	298.856230810236	120079.0	276.8691115099151
737	Jan26_100x_cp190_rep1_3R4_E-F-D_Position012_11_cmle.ics	1	1	0	1	0	2	1	9.5304	2.0	0.29712974097164	1.3498606268752187	0.0	0.9757256354481947	16588.0	294.63668765614665	109506.0	252.4906846742958
738	Jan26_100x_cp190_rep1_3R4_E-F-D_Position012_11_cmle.ics	2	1	0	1	2	2	1	9.5304	2.0	0.2976764584282222	1.261354862315026	0.0	0.9222179577045496	28182.0	474.5794389243147	242719.0	559.6431838754077
739	Jan26_100x_cp190_rep1_3R4_E-F-D_Position012_11_cmle.ics	3	1	0	1	1	2	2	9.5304	2.0	0.2902311122401444	1.2947027160124456	0.0	0.9192222044259222	26538.0	448.1849303211583	219002.0	504.9583121019864
740	Jan26_100x_cp190_rep1_3R4_E-F-D_Position012_11_cmle.ics	4	1	0	1	1	1	1	8.2308	1.0	0.3005373864725578	1.3727725350584261	0.0	0.9747229121537996	13996.0	244.4351659372419	85355.0	196.80512839821122
741	Jan26_100x_cp190_rep1_3R4_E-F-D_Position012_11_cmle.ics	5	1	0	1	1	1	1	9.5304	1.0	0.2966750514438386	1.0536212452823777	0.0	0.9490559381498163	26160.0	445.5888096801673	216706.0	499.6643682814452
742	Jan26_100x_cp190_rep1_3R4_E-F-D_Position012_11_cmle.ics	6	1	0	1	1	1	1	9.5304	1.0	0.3006768046785504	1.174162255945212	0.0	0.9267000639728573	27982.0	473.8079270500449	241347.0	556.479729641182
743	Jan26_100x_cp190_rep1_3R4_E-F-D_Position012_11_cmle.ics	7	1	0	1	1	2	2	9.5304	2.0	0.2963109178982681	1.064404136778843	0.0	0.9419103899196357	27556.0	472.7136938956238	234138.0	539.8577605635332
744	Jan26_100x_cp190_rep1_3R4_E-F-D_Position012_11_cmle.ics	8	1	0	1	2	1	1	9.5304	1.0	0.3074943461870593	1.173667996071668	0.0	0.9262908108628387	27604.0	466.60097238744845	239139.0	551.388689590766
745	Jan26_100x_cp190_rep1_3R4_E-F-D_Position012_11_cmle.ics	10	1	0	1	2	1	1	9.5304	1.0	0.2988274374242746	1.1220827878310597	0.0	0.9500088640627323	27440.0	465.3934997390432	233647.0	538.7256497552206
746	Jan26_100x_cp190_rep1_3R4_E-F-D_Position012_11_cmle.ics	11	1	0	1	1	2	2	9.5304	2.0	0.2978057552555306	1.2693540277159652	0.0	0.9115410892799242	26858.0	454.09571803832955	225866.0	520.7848061717576
747	Jan26_100x_cp190_rep1_3R4_E-F-D_Position012_11_cmle.ics	12	1	0	1	1	1	1	9.5304	1.0	0.3185429449744777	1.2565975587477327	0.0	0.942896512924696	24220.0	417.0731878915786	200041.0	461.2394668139719
748	Jan26_100x_cp190_rep1_3R4_E-F-D_Position012_11_cmle.ics	13	1	0	1	1	1	1	9.5304	1.0	0.28595886853113905	1.1216752858529762	0.0	0.9237461527769677	27982.0	472.68447510569865	235366.0	542.6891904466451
749	Jan26_100x_cp190_rep1_3R4_E-F-D_Position012_11_cmle.ics	16	1	0	1	1	1	1	9.5304	1.0	0.31513246365725034	1.6513310890339834	0.0	0.9619804454933611	16714.0	297.1482303715897	114062.0	262.9955662275996
750	Jan26_100x_cp190_rep1_3R4_E-F-D_Position012_11_cmle.ics	17	1	0	1	1	1	1	9.5304	1.0	0.29694767018301876	1.1580206152461974	0.0	0.9256845905806742	29138.0	490.42020709131236	254861.0	587.6392927033742
751	Jan26_100x_cp190_rep1_3R4_E-F-D_Position012_11_cmle.ics	18	1	0	1	1	1	1	6.7146	1.0	0.25885891065650246	1.0261578416277932	0.0	0.982325830141776	13128.0	219.74777093006134	71962.0	165.92455801994114
752	Jan26_100x_cp190_rep1_3R4_E-F-D_Position012_11_cmle.ics	20	1	0	1	1	1	2	9.5304	1.0	0.316375771305023	1.0622314312641885	0.0	0.9396271025195838	29708.0	502.10516328807194	270823.0	624.443269734506
753	Jan26_100x_cp190_rep1_3R4_E-F-D_Position012_11_cmle.ics	21	1	0	1	1	1	1	9.097199999999999	1.0	0.2485468114789634	1.1668065367646627	0.0	0.9511108709285994	24962.0	419.260957673595	184883.0	426.28929240989385
754	Jan26_100x_cp190_rep1_3R4_E-F-D_Position012_11_cmle.ics	22	1	0	1	2	1	1	9.5304	1.0	0.25523335699478183	1.1530073948927764	0.0	0.9099815403088172	47476.0	756.2433480342495	491421.0	1133.0815183946736
755	Jan26_100x_cp190_rep1_3R4_E-F-D_Position012_11_cmle.ics	23	1	0	1	1	3	1	9.5304	3.0	0.31140222839511833	1.1813974641507035	0.0	0.9518642941306006	24170.0	415.6281291100452	197174.0	454.62895421227694
756	Jan26_100x_cp190_rep1_3R4_E-F-D_Position012_11_cmle.ics	24	1	0	1	1	1	1	9.5304	1.0	0.3135764210659107	1.0462196407360485	0.0	0.9510936813976384	27490.0	467.77476847419393	239998.0	553.3693070741479
757	Jan26_100x_cp190_rep1_3R4_E-F-D_Position012_11_cmle.ics	25	1	0	1	2	3	3	9.5304	3.0	0.3097821669281495	1.0891471677945586	0.0	0.9293915576390064	31304.0	524.8055941352222	289869.0	668.3581016186643
758	Jan26_100x_cp190_rep1_3R4_E-F-D_Position012_11_cmle.ics	26	1	0	1	1	2	1	9.5304	2.0	0.2725927883725861	1.115093410217673	0.0	0.9348646198903515	23282.0	397.37492314282593	174406.0	402.1322151416839
759	Jan26_100x_cp190_rep1_3R4_E-F-D_Position012_11_cmle.ics	27	1	0	1	1	1	2	9.5304	1.0	0.31340400225249865	1.2124633470463124	0.0	0.9409015683380537	27612.0	468.88622643075166	241531.0	556.9039829787166
760	Jan26_100x_cp190_rep1_3R4_E-F-D_Position012_11_cmle.ics	28	1	0	1	1	2	1	9.5304	2.0	0.2919538470285176	1.1484636827252945	0.0	0.9317229722195858	25600.0	435.4848349757051	208109.0	479.84205337500254
761	Jan26_100x_cp190_rep1_3R4_E-F-D_Position012_11_cmle.ics	29	1	0	1	1	0	1	8.8806	0.0	0.2750714631367702	1.277145804754591	0.0	0.9827783770147142	14260.0	250.89668628162508	83980.0	193.63475699000384
762	Jan26_100x_cp190_rep1_3R4_E-F-D_Position012_11_cmle.ics	31	1	0	1	1	1	1	9.5304	1.0	0.30673995878781213	1.1526983213718325	0.0	0.936581836099245	27046.0	463.14197326793817	231640.0	534.0980603615681
763	Jan26_100x_cp190_rep1_3R4_E-F-D_Position012_11_cmle.ics	32	1	0	1	2	2	2	9.5304	2.0	0.2678666672033276	1.0308169919905783	0.0	0.9178588933239165	36026.0	587.6870982691546	332780.0	767.299052526
764	Jan26_100x_cp190_rep1_3R4_E-F-D_Position012_11_cmle.ics	33	1	0	1	1	1	2	8.4474	1.0	0.3001337101740009	1.2854454536059974	0.0	0.9801956078358435	14438.0	252.65107930184027	89370.0	206.06261291017677
765	Jan26_100x_cp190_rep1_3R4_E-F-D_Position012_11_cmle.ics	34	1	0	1	1	1	1	9.5304	1.0	0.2883528622000314	1.363284241862661	0.0	0.9930763600319863	16654.0	291.50080222765445	108521.0	250.21954588368908
766	Jan26_100x_cp190_rep1_3R4_E-F-D_Position012_11_cmle.ics	35	1	0	1	1	1	1	9.5304	1.0	0.3214979032616171	1.147039165965378	0.0	0.942658719965879	29096.0	491.00294461583394	264614.0	610.1270253173717
767	Jan26_100x_cp190_rep1_3R4_E-F-D_Position012_11_cmle.ics	37	1	0	1	1	1	2	9.5304	1.0	0.3242542541855549	1.1531629977781284	0.0	0.9490650563347681	25990.0	446.5175599335211	224350.0	517.2893275864178
768	Jan26_100x_cp190_rep1_3R4_E-F-D_Position012_11_cmle.ics	38	1	0	1	1	1	1	9.5304	1.0	0.3001316001558745	1.117000390036073	0.0	0.9427069568620241	30938.0	517.7965961975966	280329.0	646.3614883573563
769	Jan26_100x_cp190_rep1_3R4_E-F-D_Position012_11_cmle.ics	40	1	0	1	1	1	1	9.5304	1.0	0.31243621675202604	1.185803689098066	0.0	0.9342521687925996	27500.0	467.6003563034436	239692.0	552.6637553280304
770	Jan26_100x_cp190_rep1_3R4_E-F-D_Position012_11_cmle.ics	41	1	0	1	1	1	1	9.5304	1.0	0.3127580742472606	1.2079459547019558	0.0	0.9428977232005444	25216.0	429.22043552405836	210568.0	485.5118303152076
771	Jan26_100x_cp190_rep1_3R4_E-F-D_Position012_11_cmle.ics	42	1	0	1	1	1	1	9.5304	1.0	0.24761014779448792	1.0079690732807725	0.0	0.9058368603009456	41972.0	668.5366897073933	402344.0	927.6944828100276
772	Jan26_100x_cp190_rep1_3R4_E-F-D_Position012_11_cmle.ics	43	1	0	1	2	2	2	9.5304	2.0	0.2477486121282819	1.063876108383819	0.0	0.9059677737558597	44078.0	702.470613849863	433124.0	998.6646878606624
773	Jan26_100x_cp190_rep1_3R4_E-F-D_Position012_11_cmle.ics	44	1	0	1	1	1	2	9.5304	1.0	0.3034270284346211	1.1548440555193846	0.0	0.9465691156868924	42514.0	689.2856831573431	454045.0	1046.9027534832853
774	Jan26_100x_cp190_rep1_3R4_E-F-D_Position012_11_cmle.ics	46	1	0	1	1	1	2	8.8806	1.0	0.32185457659127176	1.4961396085283256	0.0	0.9727845132772587	15882.0	279.37412272616797	106773.0	246.18913917710975
775	Jan26_100x_cp190_rep1_3R4_E-F-D_Position012_11_cmle.ics	47	1	0	1	1	1	1	9.5304	1.0	0.29318018607815044	1.1173433445058272	0.0	0.9559926171684477	28102.0	477.12159348340373	239854.0	553.0372827230339
776	Jan26_100x_cp190_rep1_3R4_E-F-D_Position012_11_cmle.ics	48	1	0	1	2	1	1	9.5304	1.0	0.2736992331835932	1.0987297021354083	0.0	0.9282852533916901	29416.0	491.8816038323099	248191.0	572.2601092177429
777	Jan26_100x_cp190_rep1_3R4_E-F-D_Position012_11_cmle.ics	50	1	0	1	1	2	1	9.5304	2.0	0.27660846098561365	1.1790570551684065	0.0	0.9458772061264645	41214.0	669.5489544538838	413784.0	954.0719729263129
778	Jan26_100x_cp190_rep1_3R4_E-F-D_Position012_11_cmle.ics	51	1	0	1	1	1	1	8.4474	1.0	0.27895578135950133	1.0992373837048113	0.0	0.9764560904905263	16808.0	289.114441983502	108222.0	249.53013421019526
779	Jan26_100x_cp190_rep1_3R4_E-F-D_Position012_11_cmle.ics	53	1	0	1	1	2	1	9.5304	2.0	0.26667963979897014	1.1437098402588406	0.0	0.9300588910617313	48492.0	776.6783081473588	518530.0	1195.5874082165599
780	Jan26_100x_cp190_rep1_3R4_E-F-D_Position012_11_cmle.ics	54	1	0	1	1	1	1	9.5304	1.0	0.30492761480854796	1.1093388234462973	0.0	0.9450475106556356	26034.0	447.3136170048381	218114.0	502.9108286034496
781	Jan26_100x_cp190_rep1_3R4_E-F-D_Position012_11_cmle.ics	55	1	0	1	2	2	2	9.5304	2.0	0.31426763285535586	1.2512213920822919	0.0	0.9417664214170731	25504.0	434.97782262283266	214702.0	495.04369606177426
782	Jan26_100x_cp190_rep1_3R4_E-F-D_Position012_11_cmle.ics	56	1	0	1	1	1	1	9.5304	1.0	0.3051243761037915	1.2536308620647676	0.0	0.9237550779438797	27144.0	457.5381005876784	232286.0	535.5875584922604
783	Jan26_100x_cp190_rep1_3R4_E-F-D_Position012_11_cmle.ics	57	1	0	1	2	1	1	9.5304	1.0	0.3124043193764311	1.1290419308889101	0.0	0.9304120450206262	29358.0	494.11962946179415	264376.0	609.5782628481693
784	Jan26_100x_cp190_rep1_3R4_E-F-D_Position012_11_cmle.ics	59	1	0	1	1	2	1	9.5304	2.0	0.2995679976323709	1.2342731706692682	0.0	0.9251284787388184	26026.0	446.15181490587514	216089.0	498.2417361659078
785	Jan26_100x_cp190_rep1_3R4_E-F-D_Position012_11_cmle.ics	61	1	0	1	1	1	1	9.5304	1.0	0.3201672588768714	1.2492883926961524	0.0	0.9519416075463263	22794.0	396.06539466118375	183102.0	422.18279678951757
786	Jan26_100x_cp190_rep1_3R4_E-F-D_Position012_11_cmle.ics	62	1	0	1	1	1	3	9.5304	1.0	0.31530255674102803	1.2020910292742097	0.0	0.9556539545746577	24464.0	419.97485602108515	202036.0	465.8393875116982
787	Jan26_100x_cp190_rep1_3R4_E-F-D_Position012_11_cmle.ics	63	1	0	1	1	3	3	9.5304	3.0	0.2647236940723944	1.1282815454887656	0.0	0.9233991933412342	49850.0	795.1366264237719	538478.0	1241.5820037445021
788	Jan26_100x_cp190_rep1_3R4_E-F-D_Position012_11_cmle.ics	64	1	0	1	1	1	1	9.5304	1.0	0.2470111341727754	1.2248261453025076	0.0	0.918646103833353	46264.0	742.3116782646794	465047.0	1072.270336198265
789	Jan26_100x_cp190_rep1_3R4_E-F-D_Position012_11_cmle.ics	65	1	0	1	1	1	1	9.5304	1.0	0.30763800129736973	1.2265630540500276	0.0	0.9356702481393047	24900.0	426.46512622879754	204924.0	472.498320331264
790	Jan26_100x_cp190_rep1_3R4_E-F-D_Position012_11_cmle.ics	66	1	0	1	1	1	1	9.5304	1.0	0.24868202622988586	1.1127215513804158	0.0	0.912040985377843	43714.0	700.8661133086065	428575.0	988.1759463799822
791	Jan26_100x_cp190_rep1_3R4_E-F-D_Position012_11_cmle.ics	67	1	0	1	2	2	3	9.5304	2.0	0.26604025567346856	1.062475565181311	0.0	0.9304492018492796	48246.0	773.6149183617489	513972.0	1185.077915213935
792	Jan26_100x_cp190_rep1_3R4_E-F-D_Position012_11_cmle.ics	68	1	0	1	1	1	1	9.5304	1.0	0.30324846880594575	1.2257512340279328	0.0	0.9242574882764993	27764.0	469.4978531239331	239550.0	552.3363424262375
793	Jan26_100x_cp190_rep1_3R4_E-F-D_Position012_11_cmle.ics	69	1	0	1	1	1	2	9.5304	1.0	0.30833965002852837	1.2477615200007182	0.0	0.9449631458185681	22972.0	401.04971202138125	181797.0	419.1738261075462
794	Jan26_100x_cp190_rep1_3R4_E-F-D_Position012_11_cmle.ics	70	1	0	1	1	1	1	9.5304	1.0	0.3175485899597441	1.379938892028459	0.0	0.9485934800296205	21894.0	380.37605133219034	171659.0	395.7983894992506
795	Jan26_100x_cp190_rep1_3R4_E-F-D_Position012_11_cmle.ics	72	1	0	1	1	1	1	9.5304	1.0	0.30229623456292476	1.4047617854981829	0.0	0.9763465669906439	16320.0	290.05181739053876	107788.0	248.52944970753197
796	Jan26_100x_cp190_rep1_3R4_E-F-D_Position012_11_cmle.ics	73	1	0	1	1	1	1	9.5304	1.0	0.30895222255788296	1.2074498546531596	0.0	0.9322590195739829	26936.0	458.90492670096637	231057.0	532.7538228844882
797	Jan26_100x_cp190_rep1_3R4_E-F-D_Position012_11_cmle.ics	77	1	0	1	1	1	1	9.5304	1.0	0.3107199411560666	1.1610669821880386	0.0	0.9458998524664665	26324.0	451.5007373455284	223865.0	516.1710511260682
798	Jan26_100x_cp190_rep1_3R4_E-F-D_Position012_11_cmle.ics	78	1	0	1	2	2	2	9.5304	2.0	0.3009344064623503	1.0719306438727316	0.0	0.9253362372292281	30950.0	518.2988211574402	280867.0	647.6019682247131
799	Jan26_100x_cp190_rep1_3R4_E-F-D_Position012_11_cmle.ics	79	1	0	1	1	1	1	9.5304	1.0	0.31729262353508664	1.2144446500658697	0.0	0.940133688064135	25918.0	445.423440579219	221007.0	509.5812900463179
800	Jan26_100x_cp190_rep1_3R4_E-F-D_Position012_11_cmle.ics	80	1	0	1	1	1	1	9.5304	1.0	0.31631339758944943	1.2234503609117076	0.0	0.943933797287651	26028.0	442.662317742892	222072.0	512.0368868097657
801	Jan26_100x_cp190_rep1_3R4_E-F-D_Position012_11_cmle.ics	82	1	0	1	1	1	2	9.5304	1.0	0.29118543472840797	1.324267030057349	0.0	0.9727793224503667	17300.0	305.32888380494546	115459.0	266.21666357833834
802	Jan26_100x_cp190_rep1_3R4_E-F-D_Position012_11_cmle.ics	83	1	0	1	0	2	2	8.014199999999999	2.0	0.29109132184822684	1.2197561658926077	0.0	0.9829836209641906	14182.0	244.75337843511218	85683.0	197.56140608685996
803	Jan26_100x_cp190_rep1_3R4_E-F-D_Position013_12_cmle.ics	1	1	0	1	1	1	1	8.664	1.0	0.3349156503814259	1.4180316760622873	0.0	0.9722868573909359	16482.0	290.4656266641596	115148.0	265.4995832089183
804	Jan26_100x_cp190_rep1_3R4_E-F-D_Position013_12_cmle.ics	2	1	0	1	1	1	1	8.664	1.0	0.33711026517766896	1.379176548531141	0.0	0.9621601833729164	16772.0	294.2080472768764	118587.0	273.4289703164275
805	Jan26_100x_cp190_rep1_3R4_E-F-D_Position013_12_cmle.ics	4	1	0	1	1	1	1	8.2308	1.0	0.27959655993644067	1.2965232711050745	0.0	0.9864945379903057	12238.0	215.79728709010942	67314.0	155.20754979786997
806	Jan26_100x_cp190_rep1_3R4_E-F-D_Position013_12_cmle.ics	5	1	0	1	1	1	1	8.664	1.0	0.31700767244755085	1.0337779899755675	0.0	0.9355717517713361	27750.0	465.55717167030343	244739.0	564.300747689647
807	Jan26_100x_cp190_rep1_3R4_E-F-D_Position013_12_cmle.ics	6	1	0	1	2	2	2	8.664	2.0	0.31539722601788805	1.092478627982157	0.0	0.9401252890088438	25938.0	438.12325733213135	220601.0	508.64516583414905
808	Jan26_100x_cp190_rep1_3R4_E-F-D_Position013_12_cmle.ics	8	1	0	1	2	3	2	8.664	3.0	0.2703407812777872	1.1914281223445318	0.0	0.934603195317762	39754.0	638.5596711779377	387526.0	893.5282547905244
809	Jan26_100x_cp190_rep1_3R4_E-F-D_Position013_12_cmle.ics	9	1	0	1	1	2	1	8.664	2.0	0.2969429458664175	1.0316623886844114	0.0	0.9222325518339607	29524.0	490.57372150984105	259940.0	599.3500682541272
810	Jan26_100x_cp190_rep1_3R4_E-F-D_Position013_12_cmle.ics	10	1	0	1	1	1	1	8.664	1.0	0.3197158557684367	1.1221129658626507	0.0	0.9453267637672855	26286.0	442.10860869245386	226591.0	522.4564565506307
811	Jan26_100x_cp190_rep1_3R4_E-F-D_Position013_12_cmle.ics	12	1	0	1	1	1	1	8.664	1.0	0.3044514568765916	1.0307458275666137	0.0	0.9368585994387288	30718.0	509.39271881017885	279333.0	644.064986595484
812	Jan26_100x_cp190_rep1_3R4_E-F-D_Position013_12_cmle.ics	13	1	0	1	1	1	1	8.664	1.0	0.3071952387430096	1.1918164353074046	0.0	0.9484852997830563	23060.0	392.10946418578936	182503.0	420.8016677178694
813	Jan26_100x_cp190_rep1_3R4_E-F-D_Position013_12_cmle.ics	15	1	0	1	1	1	1	8.664	1.0	0.29277947725613923	1.143271743902713	0.0	0.9147932575200443	27058.0	447.93927625583035	226458.0	522.1497951707822
814	Jan26_100x_cp190_rep1_3R4_E-F-D_Position013_12_cmle.ics	16	1	0	1	1	1	1	8.664	1.0	0.3025573742274884	1.1920588386523772	0.0	0.920536424942425	23360.0	394.2029419508315	184666.0	425.7889501585621
815	Jan26_100x_cp190_rep1_3R4_E-F-D_Position013_12_cmle.ics	17	1	0	1	1	1	1	8.664	1.0	0.31335017566486245	1.2080067404514017	0.0	0.9517129651131123	23634.0	404.00083745056736	191247.0	440.96292414940774
816	Jan26_100x_cp190_rep1_3R4_E-F-D_Position013_12_cmle.ics	18	1	0	1	1	1	1	8.664	1.0	0.25414329631589455	1.0965810521384107	0.0	0.9207924021522788	45318.0	720.2345384773438	457319.0	1054.4516960218095
817	Jan26_100x_cp190_rep1_3R4_E-F-D_Position013_12_cmle.ics	19	1	0	1	1	1	1	8.664	1.0	0.30864126010443466	1.2617033717091777	0.0	0.9342970968916806	20644.0	353.89254431607156	154950.0	357.27203614671464
818	Jan26_100x_cp190_rep1_3R4_E-F-D_Position013_12_cmle.ics	20	1	0	1	2	4	5	8.664	4.0	0.31099125006308936	1.0699526087792222	0.0	0.9480315245049643	28056.0	470.42952879005395	246426.0	568.1905051919348
819	Jan26_100x_cp190_rep1_3R4_E-F-D_Position013_12_cmle.ics	22	1	0	1	1	2	2	8.664	2.0	0.31636752075102	1.5478124801617617	0.0	0.972114513654321	14674.0	260.4763100309019	94014.0	216.77039823360587
820	Jan26_100x_cp190_rep1_3R4_E-F-D_Position013_12_cmle.ics	23	1	0	1	1	2	2	8.664	2.0	0.3136649951493843	1.3195804711178785	0.0	0.9734244227869956	16870.0	293.2618191158955	115393.0	266.0644857507444
821	Jan26_100x_cp190_rep1_3R4_E-F-D_Position013_12_cmle.ics	24	1	0	1	1	2	1	8.664	2.0	0.28145128130037184	1.061242889053381	0.0	0.9387169894631149	29442.0	488.2731046446986	252015.0	581.0772003195501
822	Jan26_100x_cp190_rep1_3R4_E-F-D_Position013_12_cmle.ics	26	1	0	1	1	1	1	8.664	1.0	0.3023487614793954	1.0064722388628498	0.0	0.9402759064856546	27756.0	461.4315026170768	239091.0	551.2780148070614
823	Jan26_100x_cp190_rep1_3R4_E-F-D_Position013_12_cmle.ics	27	1	0	1	1	1	1	8.664	1.0	0.30254601460653446	1.0579985562558558	0.0	0.9567972893681645	28484.0	475.5707549081124	248640.0	573.2953795903138
824	Jan26_100x_cp190_rep1_3R4_E-F-D_Position013_12_cmle.ics	28	1	0	1	1	1	1	8.664	1.0	0.3181496592874677	1.1611482153150916	0.0	0.9326959511124995	24556.0	415.68802253320393	204092.0	470.5799574137159
825	Jan26_100x_cp190_rep1_3R4_E-F-D_Position013_12_cmle.ics	29	1	0	1	1	1	1	8.664	1.0	0.29913198463128104	1.071805233416883	0.0	0.9288986419621721	27178.0	454.62329852220637	230426.0	531.2989106237036
826	Jan26_100x_cp190_rep1_3R4_E-F-D_Position013_12_cmle.ics	30	1	0	1	1	1	1	8.664	1.0	0.31529883099536393	1.0708784903188924	0.0	0.9470861453352817	25854.0	434.560872115372	219496.0	506.0973400842806
827	Jan26_100x_cp190_rep1_3R4_E-F-D_Position013_12_cmle.ics	31	1	0	1	1	1	1	8.664	1.0	0.2605102670126473	1.1986168049445325	0.0	0.9209829375343386	44094.0	699.598252805217	444381.0	1024.6202303640734
828	Jan26_100x_cp190_rep1_3R4_E-F-D_Position013_12_cmle.ics	32	1	0	1	1	1	1	8.664	1.0	0.31148734586912824	1.044113963075937	0.0	0.9402613884900629	25116.0	425.6281604957663	208891.0	481.6451300595248
829	Jan26_100x_cp190_rep1_3R4_E-F-D_Position013_12_cmle.ics	33	1	0	1	1	1	1	8.664	1.0	0.3047929051166966	1.0226864268284517	0.0	0.9319145090690294	27900.0	465.51556648173045	241926.0	557.8147442196198
830	Jan26_100x_cp190_rep1_3R4_E-F-D_Position013_12_cmle.ics	34	1	0	1	1	3	1	8.664	3.0	0.31102524798459663	1.3572204070744667	0.0	0.9718278652608979	16092.0	281.1414848717206	107050.0	246.82782490807233
831	Jan26_100x_cp190_rep1_3R4_E-F-D_Position013_12_cmle.ics	35	1	0	1	1	2	1	8.664	2.0	0.31686349903080246	1.0723167245812388	0.0	0.9422556782031626	23712.0	404.0119701008882	193269.0	445.62509941296804
832	Jan26_100x_cp190_rep1_3R4_E-F-D_Position013_12_cmle.ics	36	1	0	1	1	1	1	8.664	1.0	0.3063704431179767	1.3622875579516605	0.0	0.9773537070203275	14646.0	258.7739328174954	92252.0	212.7077113817794
833	Jan26_100x_cp190_rep1_3R4_E-F-D_Position013_12_cmle.ics	37	1	0	1	2	1	1	8.664	1.0	0.3276259297681477	1.109829996955174	0.0	0.9366768039378808	25560.0	429.53539298795147	219940.0	507.121081833549
834	Jan26_100x_cp190_rep1_3R4_E-F-D_Position013_12_cmle.ics	38	1	0	1	1	1	1	8.664	1.0	0.2892174457466983	1.2713049434512707	0.0	0.9792902850287506	16514.0	289.3083333475179	107316.0	247.44114766776914
835	Jan26_100x_cp190_rep1_3R4_E-F-D_Position013_12_cmle.ics	40	1	0	1	1	2	1	8.664	2.0	0.29318068296683125	1.0793378058146226	0.0	0.9493433169085901	26202.0	443.9996464555185	215945.0	497.90971181479375
836	Jan26_100x_cp190_rep1_3R4_E-F-D_Position013_12_cmle.ics	41	1	0	1	1	1	1	8.664	1.0	0.30180883683014426	1.0764120142615743	0.0	0.9292990516377612	30888.0	509.30655751506384	280430.0	646.5943665480684
837	Jan26_100x_cp190_rep1_3R4_E-F-D_Position013_12_cmle.ics	42	1	0	1	1	1	1	8.664	1.0	0.30500471169602406	1.2452586694243308	0.0	0.9212803232044602	23764.0	400.7972692773956	190242.0	438.6456708655908
838	Jan26_100x_cp190_rep1_3R4_E-F-D_Position013_12_cmle.ics	43	1	0	1	1	2	1	8.664	2.0	0.3383130733059961	1.4949237149698171	0.0	0.9710283275416747	16242.0	285.73411895357486	113212.0	261.03570026616234
839	Jan26_100x_cp190_rep1_3R4_E-F-D_Position013_12_cmle.ics	44	1	0	1	1	2	1	8.664	2.0	0.33910404708729297	1.5014306435625602	0.0	0.9666700421704234	16160.0	284.55695403275007	112487.0	259.3640498872894
840	Jan26_100x_cp190_rep1_3R4_E-F-D_Position013_12_cmle.ics	45	1	0	1	2	2	2	8.664	2.0	0.27320375158665156	1.0987962887332137	0.0	0.9274829050853243	48682.0	762.3406046996124	527922.0	1217.2427742281116
841	Jan26_100x_cp190_rep1_3R4_E-F-D_Position013_12_cmle.ics	46	1	0	1	1	1	1	8.664	1.0	0.3094086166549986	1.1659681477623995	0.0	0.9416847074611715	24068.0	409.8612810253634	195299.0	450.30572047381236
842	Jan26_100x_cp190_rep1_3R4_E-F-D_Position013_12_cmle.ics	47	1	0	1	1	2	1	8.664	2.0	0.30605184389017576	1.0531082265031901	0.0	0.9310157443905723	27706.0	463.2397734243486	239901.0	553.145651782078
843	Jan26_100x_cp190_rep1_3R4_E-F-D_Position013_12_cmle.ics	49	1	0	1	1	1	2	8.664	1.0	0.30807213244078374	1.1853871516224053	0.0	0.9518966947299398	21490.0	370.3879629237602	164420.0	379.1072486817865
844	Jan26_100x_cp190_rep1_3R4_E-F-D_Position013_12_cmle.ics	50	1	0	1	1	1	1	8.664	1.0	0.3070941771865121	1.0872648528376387	0.0	0.9402592037353918	26646.0	447.2281267313281	226651.0	522.5948000302616
845	Jan26_100x_cp190_rep1_3R4_E-F-D_Position013_12_cmle.ics	52	1	0	1	1	1	2	8.664	1.0	0.3160521006554423	1.103560626754217	0.0	0.9461492646463823	25414.0	429.6429837515017	214172.0	493.82166199170166
846	Jan26_100x_cp190_rep1_3R4_E-F-D_Position013_12_cmle.ics	53	1	0	1	1	1	1	8.664	1.0	0.3212117326043249	1.1761572417851025	0.0	0.9517316036776016	24060.0	408.3718054426586	198890.0	458.5855777297197
847	Jan26_100x_cp190_rep1_3R4_E-F-D_Position013_12_cmle.ics	54	1	0	1	1	2	1	8.664	2.0	0.30433708849837604	1.0795780347810549	0.0	0.9414013246259472	22468.0	386.3927071379998	174702.0	402.81470964119615
848	Jan26_100x_cp190_rep1_3R4_E-F-D_Position013_12_cmle.ics	56	1	0	1	1	1	1	8.664	1.0	0.3052678332619938	1.0425161292370395	0.0	0.9319308194643531	30008.0	496.0068039589385	270066.0	622.6978361664966
849	Jan26_100x_cp190_rep1_3R4_E-F-D_Position013_12_cmle.ics	57	1	0	1	1	1	1	8.664	1.0	0.3097069441226716	1.0894654035430729	0.0	0.9458024466963775	23094.0	393.9459276349389	183653.0	423.453251077461
850	Jan26_100x_cp190_rep1_3R4_E-F-D_Position013_12_cmle.ics	59	1	0	1	0	2	1	8.664	2.0	0.2832804794434073	1.3110555355088558	0.0	0.9859056392276444	12918.0	227.85742379513715	73481.0	169.4269537792626
851	Jan26_100x_cp190_rep1_3R4_E-F-D_Position013_12_cmle.ics	60	1	0	1	2	3	4	8.664	3.0	0.27687545833766375	1.178803306290913	0.0	0.9430242089439685	38160.0	617.8231661476341	368832.0	850.4250379868672
852	Jan26_100x_cp190_rep1_3R4_E-F-D_Position013_12_cmle.ics	61	1	0	1	1	1	1	8.664	1.0	0.327070440399702	1.1650444366352917	0.0	0.964523998652591	22786.0	387.36710243561436	184968.0	426.4852790060375
853	Jan26_100x_cp190_rep1_3R4_E-F-D_Position013_12_cmle.ics	63	1	0	1	1	2	2	8.664	2.0	0.3222356748442689	1.1267399708479038	0.0	0.9447199276297804	25124.0	427.1176360784815	212566.0	490.11866818691544
854	Jan26_100x_cp190_rep1_3R4_E-F-D_Position013_12_cmle.ics	64	1	0	1	1	1	1	8.664	1.0	0.31749006271870683	1.114618447017846	0.0	0.9402994967470513	26162.0	441.44396554962924	224205.0	516.9549975106431
855	Jan26_100x_cp190_rep1_3R4_E-F-D_Position013_12_cmle.ics	65	1	0	1	2	1	1	8.664	1.0	0.3143148933384495	1.0376814057055785	0.0	0.9422434113168957	26922.0	451.00875819328655	232872.0	536.9387131433219
856	Jan26_100x_cp190_rep1_3R4_E-F-D_Position013_12_cmle.ics	66	1	0	1	1	1	1	8.664	1.0	0.31034914976560446	1.225183731642694	0.0	0.972162302528778	20160.0	345.5338057619333	149946.0	345.73418994550036
857	Jan26_100x_cp190_rep1_3R4_E-F-D_Position013_12_cmle.ics	67	1	0	1	3	2	2	8.664	2.0	0.26347471376880655	1.264891819152002	0.0	0.9304232152111012	47646.0	749.603717063858	501976.0	1157.4184421864036
858	Jan26_100x_cp190_rep1_3R4_E-F-D_Position013_12_cmle.ics	68	1	0	1	1	1	1	8.664	1.0	0.29798479468482597	1.0804576194587225	0.0	0.9252387991193001	26070.0	437.37512520144315	216064.0	498.18409304939496
859	Jan26_100x_cp190_rep1_3R4_E-F-D_Position013_12_cmle.ics	69	1	0	1	1	1	2	8.2308	1.0	0.31360680409989455	1.4548481384524923	0.0	0.9852997660734087	13144.0	231.831363894389	79352.0	182.96386326114296
860	Jan26_100x_cp190_rep1_3R4_E-F-D_Position013_12_cmle.ics	70	1	0	1	2	2	3	8.664	2.0	0.26593018751863096	1.0354008850953957	0.0	0.9197997871926248	37898.0	607.1933964238265	357752.0	824.8776087483669
861	Jan26_100x_cp190_rep1_3R4_E-F-D_Position013_12_cmle.ics	71	1	0	1	2	3	3	8.664	3.0	0.26175861797160227	1.1536807115510541	0.0	0.927664189156439	43718.0	695.1978129177279	439759.0	1013.9631709831759
862	Jan26_100x_cp190_rep1_3R4_E-F-D_Position013_12_cmle.ics	72	1	0	1	1	2	1	8.664	2.0	0.3104350191979287	1.4568953501909714	0.0	0.9661713182627466	15618.0	274.97226427975073	102258.0	235.77879233488704
863	Jan26_100x_cp190_rep1_3R4_E-F-D_Position013_12_cmle.ics	73	1	0	1	2	2	1	8.664	2.0	0.3172966741815792	1.0598670635106942	0.0	0.9313485175622568	28370.0	471.2911280149866	253102.0	583.5835230255293
864	Jan26_100x_cp190_rep1_3R4_E-F-D_Position013_12_cmle.ics	74	1	0	1	1	2	1	8.664	2.0	0.29761591400047793	1.0340459879544803	0.0	0.9421542204804279	25366.0	428.80434635404777	207243.0	477.845295818997
865	Jan26_100x_cp190_rep1_3R4_E-F-D_Position013_12_cmle.ics	75	1	0	1	1	1	1	8.664	1.0	0.3075363758429256	1.1220281313074443	0.0	0.9325570501012054	24624.0	414.8203311564414	201493.0	464.5873790210389
866	Jan26_100x_cp190_rep1_3R4_E-F-D_Position013_12_cmle.ics	76	1	0	1	1	1	1	8.664	1.0	0.31750183478078026	1.06213315883987	0.0	0.9362513447428138	25456.0	431.0965028761121	215195.0	496.1804183194079
867	Jan26_100x_cp190_rep1_3R4_E-F-D_Position013_12_cmle.ics	78	1	0	1	1	1	1	8.664	1.0	0.27360807634492895	1.1992038666872764	0.0	0.9671612047824588	15230.0	267.63545355297316	92446.0	213.15502196591922
868	Jan26_100x_cp190_rep1_3R4_E-F-D_Position013_12_cmle.ics	80	1	0	1	1	2	1	8.664	2.0	0.32258314180119274	1.2159314041458422	0.0	0.9334728784313946	23022.0	392.9220240271611	186556.0	430.14676976693454
869	Jan26_100x_cp190_rep1_3R4_E-F-D_Position013_12_cmle.ics	81	1	0	1	1	2	1	8.664	2.0	0.32640910088143893	1.3012297050830928	0.0	0.9714799747301539	15836.0	278.4163439987265	107059.0	246.84857643001692
870	Jan26_100x_cp190_rep1_3R4_E-F-D_Position013_12_cmle.ics	82	1	0	1	1	1	1	8.664	1.0	0.3137750770633718	1.307094077555889	0.0	0.9855148649391904	16750.0	292.2418670689314	114184.0	263.27686463618244
871	Jan26_100x_cp190_rep1_3R4_E-F-D_Position013_12_cmle.ics	83	1	0	1	1	1	1	8.664	1.0	0.29639997170910354	1.1180381457697148	0.0	0.9306237862121374	29298.0	489.19776403187956	256726.0	591.9394691952336
872	Jan26_100x_cp190_rep1_3R4_E-F-D_Position013_12_cmle.ics	84	1	0	1	1	2	1	8.664	2.0	0.3297919382401952	1.4730588160425795	0.0	0.9760734673596759	15672.0	277.0918451060997	105945.0	244.27999915820385
873	Jan26_100x_cp190_rep1_3R4_E-F-D_Position013_12_cmle.ics	86	1	0	1	1	1	1	8.664	1.0	0.3087393792138047	1.0397009399151529	0.0	0.9372742659258078	26444.0	443.18199510514927	224678.0	518.0456052750666
874	Jan26_100x_cp190_rep1_3R4_E-F-D_Position013_12_cmle.ics	87	1	0	1	1	1	1	8.664	1.0	0.3138937997722535	1.2523692129819968	0.0	0.9634779248516487	18986.0	329.01077723910777	137821.0	317.7772784367626
875	Jan26_100x_cp190_rep1_3R4_E-F-D_Position013_12_cmle.ics	88	1	0	1	1	2	1	8.664	2.0	0.27884084964164596	1.0649176010519772	0.0	0.9210253498375404	28966.0	477.8930543471612	244785.0	564.4068110240306
876	Jan26_100x_cp190_rep1_3R4_E-F-D_Position014_13_cmle.ics	1	1	0	1	1	2	1	9.5304	2.0	0.29915650971862046	1.150305855928147	0.0	0.9217718190566272	29566.0	496.4742379141386	261464.0	602.8639926367512
877	Jan26_100x_cp190_rep1_3R4_E-F-D_Position014_13_cmle.ics	3	1	0	1	1	1	1	9.5304	1.0	0.3182745907898049	1.0930130540045213	0.0	0.9330905665784311	30010.0	503.51777375095907	275787.0	635.8888869492997
878	Jan26_100x_cp190_rep1_3R4_E-F-D_Position014_13_cmle.ics	4	1	0	1	1	1	1	9.5304	1.0	0.3282527195624325	1.14900252079782	0.0	0.9361706783865533	27724.0	472.2785689536839	248692.0	573.4152772726605
879	Jan26_100x_cp190_rep1_3R4_E-F-D_Position014_13_cmle.ics	5	1	0	1	1	1	1	9.5304	1.0	0.27738732393792126	1.169314931976192	0.0	0.9411540448629901	39390.0	644.2810135237	387165.0	892.6958881880785
880	Jan26_100x_cp190_rep1_3R4_E-F-D_Position014_13_cmle.ics	6	1	0	1	1	1	1	9.5304	1.0	0.2871668672637033	1.2776374366422587	0.0	0.9825351518530835	17404.0	306.48278278229066	115695.0	266.7608145982197
881	Jan26_100x_cp190_rep1_3R4_E-F-D_Position014_13_cmle.ics	7	1	0	1	1	1	1	9.5304	1.0	0.3129350548187027	1.1042256563172421	0.0	0.938111502587404	29022.0	489.86412984961686	260071.0	599.6521181846546
882	Jan26_100x_cp190_rep1_3R4_E-F-D_Position014_13_cmle.ics	8	1	0	1	1	2	1	9.5304	2.0	0.2808636994565104	1.1914946953033307	0.0	0.9074385809853669	31496.0	524.3450881640127	278551.0	642.2619099109618
883	Jan26_100x_cp190_rep1_3R4_E-F-D_Position014_13_cmle.ics	10	1	0	1	1	1	1	9.5304	1.0	0.25915256261212505	1.11604204806494	0.0	0.9120147601060037	45380.0	721.386043758153	462752.0	1066.9786981023847
884	Jan26_100x_cp190_rep1_3R4_E-F-D_Position014_13_cmle.ics	11	1	0	1	1	1	1	7.3644	1.0	0.23797994808551834	1.1810762507048793	0.0	0.9718919803100811	11240.0	193.75173428390855	54663.0	126.0378271177016
885	Jan26_100x_cp190_rep1_3R4_E-F-D_Position014_13_cmle.ics	12	1	0	1	1	1	1	9.5304	1.0	0.3155556659881764	1.494165798010714	0.0	0.9791387401709143	17124.0	301.86379253362026	118364.0	272.91479371713285
886	Jan26_100x_cp190_rep1_3R4_E-F-D_Position014_13_cmle.ics	13	1	0	1	1	1	1	9.5304	1.0	0.3050997222848994	1.1297466507988343	0.0	0.9551775175771348	25248.0	431.9016030172322	208370.0	480.4438475113968
887	Jan26_100x_cp190_rep1_3R4_E-F-D_Position014_13_cmle.ics	15	1	0	1	4	4	4	9.5304	4.0	0.3032881516035693	1.1020165027480036	0.0	0.9414920200754476	41466.0	677.2870487502722	437260.0	1008.2011650565502
888	Jan26_100x_cp190_rep1_3R4_E-F-D_Position014_13_cmle.ics	16	1	0	1	1	2	2	9.5304	2.0	0.32610048987906537	1.1759026519355829	0.0	0.9381200608671807	27602.0	468.4052916339449	246241.0	567.7639461297397
889	Jan26_100x_cp190_rep1_3R4_E-F-D_Position014_13_cmle.ics	17	1	0	1	1	1	1	9.5304	1.0	0.3196740726977203	1.1648975029764355	0.0	0.9379125798865021	29228.0	495.6614249672882	265660.0	612.5388133122698
890	Jan26_100x_cp190_rep1_3R4_E-F-D_Position014_13_cmle.ics	18	1	0	1	1	2	2	8.4474	2.0	0.29040342632043015	1.2849800952161639	0.0	0.9896975486015778	13710.0	239.91614194124185	81345.0	187.55917250954826
891	Jan26_100x_cp190_rep1_3R4_E-F-D_Position014_13_cmle.ics	19	1	0	1	1	1	1	9.5304	1.0	0.3229766537844657	1.4537996608259378	0.0	0.9795919547579639	18068.0	318.6534611688383	129785.0	299.24847506486844
892	Jan26_100x_cp190_rep1_3R4_E-F-D_Position014_13_cmle.ics	20	1	0	1	1	1	3	9.5304	1.0	0.331300456654129	1.1889986175373595	0.0	0.9569848358426012	23670.0	407.3097164908923	197098.0	454.4537191380778
893	Jan26_100x_cp190_rep1_3R4_E-F-D_Position014_13_cmle.ics	21	1	0	1	1	1	1	9.5304	1.0	0.2526389348914429	1.319120568719185	0.0	0.9201683745513143	50816.0	804.2729179935153	541408.0	1248.3377769998096
894	Jan26_100x_cp190_rep1_3R4_E-F-D_Position014_13_cmle.ics	22	1	0	1	1	1	1	9.5304	1.0	0.3255624872639637	1.4895915596864073	0.0	0.9698363715414673	17738.0	314.08734806441356	126750.0	292.25060072020705
895	Jan26_100x_cp190_rep1_3R4_E-F-D_Position014_13_cmle.ics	23	1	0	1	1	1	1	9.5304	1.0	0.3060209016738147	1.2014409335991243	0.0	0.9411071760798313	27158.0	462.5086129903238	232807.0	536.7888410403885
896	Jan26_100x_cp190_rep1_3R4_E-F-D_Position014_13_cmle.ics	24	1	0	1	1	1	1	9.097199999999999	1.0	0.32446065026016424	1.549238977355587	0.0	0.9707911971115344	16490.0	290.64440831181804	113419.0	261.51298527088886
897	Jan26_100x_cp190_rep1_3R4_E-F-D_Position014_13_cmle.ics	25	1	0	1	1	1	2	9.5304	1.0	0.31302547440377326	1.2046427189227473	0.0	0.9375340792067434	25786.0	440.85858122311384	217841.0	502.2813657711292
898	Jan26_100x_cp190_rep1_3R4_E-F-D_Position014_13_cmle.ics	26	1	0	1	1	2	1	9.5304	2.0	0.3269654999815202	1.4657363801706884	0.0	0.9695198232653818	18554.0	327.17392137909684	135888.0	313.3203126679881
899	Jan26_100x_cp190_rep1_3R4_E-F-D_Position014_13_cmle.ics	27	1	0	1	1	1	1	9.5304	1.0	0.3282569572035926	1.6230741088038516	0.0	0.9717020365556226	17820.0	317.09012239477704	128157.0	295.49475531755087
900	Jan26_100x_cp190_rep1_3R4_E-F-D_Position014_13_cmle.ics	28	1	0	1	1	1	1	9.5304	1.0	0.32392214020280863	1.243497554906688	0.0	0.9449303619740564	24896.0	425.81400943280846	210227.0	484.72557820597217
901	Jan26_100x_cp190_rep1_3R4_E-F-D_Position014_13_cmle.ics	30	1	0	1	1	1	1	9.5304	1.0	0.3123691808398571	1.198669343384655	0.0	0.926684496405566	29064.0	491.08359648581825	260400.0	600.4107015979638
902	Jan26_100x_cp190_rep1_3R4_E-F-D_Position014_13_cmle.ics	32	1	0	1	1	1	1	9.5304	1.0	0.3152393158828694	1.1254387442547946	0.0	0.9435651216888981	27364.0	466.43348820075283	238981.0	551.0243850944047
903	Jan26_100x_cp190_rep1_3R4_E-F-D_Position014_13_cmle.ics	33	1	0	1	1	2	2	9.5304	2.0	0.3109199452776409	1.540177811933978	0.0	0.9629051482856352	16884.0	300.6196669002407	115030.0	265.2275076989776
904	Jan26_100x_cp190_rep1_3R4_E-F-D_Position014_13_cmle.ics	35	1	0	1	1	1	1	9.5304	1.0	0.33245734040788927	1.4243805182231877	0.0	0.9660727412407712	20562.0	359.08160707987525	159860.0	368.5931442298407
905	Jan26_100x_cp190_rep1_3R4_E-F-D_Position014_13_cmle.ics	37	1	0	1	1	2	1	9.5304	2.0	0.30133886245440716	1.632557335857817	0.0	0.9824170925007163	14358.0	256.52733304478915	88806.0	204.7621842016466
906	Jan26_100x_cp190_rep1_3R4_E-F-D_Position014_13_cmle.ics	38	1	0	1	1	1	1	9.5304	1.0	0.29922407351584507	1.1215112857430145	0.0	0.9206910984137825	29658.0	499.18557382956413	262715.0	605.7484541870547
907	Jan26_100x_cp190_rep1_3R4_E-F-D_Position014_13_cmle.ics	39	1	0	1	1	1	1	9.5304	1.0	0.3077851005669043	1.5240676066810033	0.0	0.968640477762205	17940.0	316.70575951132975	125352.0	289.02719764480787
908	Jan26_100x_cp190_rep1_3R4_E-F-D_Position014_13_cmle.ics	40	1	0	1	1	2	2	9.5304	2.0	0.3222781064104689	1.4925642139416484	0.0	0.9731914636339007	17934.0	315.7524895661803	128205.0	295.6054301012556
909	Jan26_100x_cp190_rep1_3R4_E-F-D_Position014_13_cmle.ics	41	1	0	1	1	2	1	9.5304	2.0	0.23975131648382958	1.2174196859614546	0.0	0.9606809353015346	26074.0	445.14143764495736	193850.0	446.9647254407269
910	Jan26_100x_cp190_rep1_3R4_E-F-D_Position014_13_cmle.ics	42	1	0	1	1	1	2	9.5304	1.0	0.31904360735842313	1.5756823196568381	0.0	0.9746527258792684	17158.0	303.93430847116235	119371.0	275.23665845027085
911	Jan26_100x_cp190_rep1_3R4_E-F-D_Position014_13_cmle.ics	43	1	0	1	1	1	1	6.9312	1.0	0.24340551031789212	1.167863080421115	0.0	0.9736576469185066	11452.0	196.40638079964796	56854.0	131.08966984888875
912	Jan26_100x_cp190_rep1_3R4_E-F-D_Position014_13_cmle.ics	44	1	0	1	0	2	1	8.014199999999999	2.0	0.2527135138962943	1.0992553494378425	0.0	0.9741900149871533	13008.0	228.0197026727278	70130.0	161.70047044187865
913	Jan26_100x_cp190_rep1_3R4_E-F-D_Position014_13_cmle.ics	45	1	0	1	1	1	2	9.5304	1.0	0.3150965014507726	1.2457483346944793	0.0	0.9347858563432878	26008.0	442.9643315866706	221389.0	510.46207686663445
914	Jan26_100x_cp190_rep1_3R4_E-F-D_Position014_13_cmle.ics	46	1	0	1	1	1	1	9.5304	1.0	0.2961343007359286	1.0758986254623633	0.0	0.9359222351390669	42674.0	691.1059224471549	451090.0	1040.089337111465
915	Jan26_100x_cp190_rep1_3R4_E-F-D_Position014_13_cmle.ics	47	1	0	1	1	1	1	9.5304	1.0	0.2975842991656517	1.1250994984966425	0.0	0.9478984641763155	27738.0	473.7382940302516	236969.0	546.3852670774496
916	Jan26_100x_cp190_rep1_3R4_E-F-D_Position014_13_cmle.ics	48	1	0	1	1	1	1	9.5304	1.0	0.29304830546511157	1.253065688641155	0.0	0.9189061236945781	29048.0	485.974767675905	252010.0	581.0656716962476
917	Jan26_100x_cp190_rep1_3R4_E-F-D_Position014_13_cmle.ics	49	1	0	1	1	1	1	9.5304	1.0	0.3127995782272666	1.2870624855621002	0.0	0.9407055670321762	24116.0	414.49156873496935	196954.0	454.1216947869638
918	Jan26_100x_cp190_rep1_3R4_E-F-D_Position014_13_cmle.ics	50	1	0	1	1	1	1	9.5304	1.0	0.3249622960802335	1.2059830336583186	0.0	0.948137021188496	27972.0	473.6546657370232	250770.0	578.2065731172096
919	Jan26_100x_cp190_rep1_3R4_E-F-D_Position014_13_cmle.ics	51	1	0	1	1	1	1	9.5304	1.0	0.3253889516689799	1.4781846944836472	0.0	0.9842702389549949	18434.0	322.7836134991089	134247.0	309.5366185000839
920	Jan26_100x_cp190_rep1_3R4_E-F-D_Position014_13_cmle.ics	52	1	0	1	0	1	1	6.9312	1.0	0.29924319720513737	1.5884133621231569	0.0	0.9873378327556488	7154.0	127.41240826302747	31125.0	71.76568005851239
921	Jan26_100x_cp190_rep1_3R4_E-F-D_Position014_13_cmle.ics	54	1	0	1	1	1	1	9.5304	1.0	0.3018462867303103	1.0776708614820432	0.0	0.9312116150157266	31490.0	529.7814511523375	288686.0	665.6304293452756
922	Jan26_100x_cp190_rep1_3R4_E-F-D_Position014_13_cmle.ics	55	1	0	1	1	1	2	9.5304	1.0	0.2661181543942579	1.0525649362157712	0.0	0.9058499786997596	31456.0	523.5213956723181	270624.0	623.9844305270635
923	Jan26_100x_cp190_rep1_3R4_E-F-D_Position014_13_cmle.ics	57	1	0	1	1	1	1	9.5304	1.0	0.2923885944891166	1.185568097247093	0.0	0.9239065387478494	27294.0	461.007282725188	229274.0	528.6427158147909
924	Jan26_100x_cp190_rep1_3R4_E-F-D_Position014_13_cmle.ics	58	1	0	1	1	1	1	8.664	1.0	0.26294724096128785	1.1481711097909166	0.0	0.9853575828531571	13686.0	240.90113817293977	77201.0	178.00424951637635
925	Jan26_100x_cp190_rep1_3R4_E-F-D_Position014_13_cmle.ics	59	1	0	1	1	1	1	9.5304	1.0	0.297030927824791	1.063248473977937	0.0	0.9355455469062235	30022.0	510.15217390703896	266584.0	614.6693028985853
926	Jan26_100x_cp190_rep1_3R4_E-F-D_Position014_13_cmle.ics	60	1	0	1	1	1	1	9.5304	1.0	0.3232970138017789	1.17649054390182	0.0	0.9257795320876044	29030.0	491.70468416492935	264451.0	609.751192197708
927	Jan26_100x_cp190_rep1_3R4_E-F-D_Position014_13_cmle.ics	61	1	0	1	1	2	2	9.5304	2.0	0.3125720349539243	1.2648314679065862	0.0	0.9414097259759009	24370.0	420.5657752779288	200001.0	461.14723782755124
928	Jan26_100x_cp190_rep1_3R4_E-F-D_Position014_13_cmle.ics	62	1	0	1	1	1	1	9.5304	1.0	0.30747231533569314	1.4255422050095468	0.0	0.9721020847667216	18204.0	322.02042266253056	128064.0	295.280322924123
929	Jan26_100x_cp190_rep1_3R4_E-F-D_Position014_13_cmle.ics	63	1	0	1	1	1	1	9.097199999999999	1.0	0.28486872559403026	1.2902700896802395	0.0	0.9855987472936639	14162.0	249.0810950794466	84583.0	195.02510896029406
930	Jan26_100x_cp190_rep1_3R4_E-F-D_Position014_13_cmle.ics	64	1	0	1	1	1	1	9.5304	1.0	0.3076311451407876	1.1643547395475724	0.0	0.9207850548544106	30414.0	511.0249057822882	276630.0	637.8326128381134
931	Jan26_100x_cp190_rep1_3R4_E-F-D_Position014_13_cmle.ics	65	1	0	1	1	1	1	9.5304	1.0	0.30691968943182757	1.139970061784416	0.0	0.9250965133026028	29806.0	500.80785639445236	268066.0	618.0863868454676
932	Jan26_100x_cp190_rep1_3R4_E-F-D_Position014_13_cmle.ics	67	1	0	1	1	1	1	9.5304	1.0	0.329108521985039	1.2077563056536025	0.0	0.9403556023149461	26316.0	449.23888855107856	230289.0	530.9830263452131
933	Jan26_100x_cp190_rep1_3R4_E-F-D_Position014_13_cmle.ics	68	1	0	1	1	1	1	9.5304	1.0	0.29219632027042647	1.1911254824869082	0.0	0.9156767181749308	27462.0	464.4340238419147	231318.0	533.3556170208825
934	Jan26_100x_cp190_rep1_3R4_E-F-D_Position014_13_cmle.ics	70	1	0	1	1	2	2	9.5304	2.0	0.3024437795329193	1.4937414848481532	0.0	0.9896467101733843	16272.0	285.35131393443055	107339.0	247.49417933496102
935	Jan26_100x_cp190_rep1_3R4_E-F-D_Position014_13_cmle.ics	71	1	0	1	1	2	1	9.5304	2.0	0.31274184633611746	1.2747520229276303	0.0	0.9335228447752167	26612.0	453.4898793809788	228288.0	526.3692712995237
936	Jan26_100x_cp190_rep1_3R4_E-F-D_Position014_13_cmle.ics	73	1	0	1	2	3	2	9.5304	3.0	0.3168651913347547	1.2853167003374537	0.0	0.9424218316117717	26058.0	446.3052155242872	222650.0	513.3695956635431
937	Jan26_100x_cp190_rep1_3R4_E-F-D_Position014_13_cmle.ics	74	1	0	1	1	1	1	9.313799999999999	1.0	0.28840810224752766	1.444011183590289	0.0	0.9848949536410804	14518.0	257.3411466344776	88336.0	203.6784936112048
938	Jan26_100x_cp190_rep1_3R4_E-F-D_Position014_13_cmle.ics	76	1	0	1	2	1	1	9.5304	1.0	0.29797500709235186	1.2251244915099362	0.0	0.9186853990666403	28912.0	485.7207042779959	252337.0	581.8196436602358
939	Jan26_100x_cp190_rep1_3R4_E-F-D_Position014_13_cmle.ics	77	1	0	1	1	1	1	9.5304	1.0	0.3002481049728156	1.0854341671302405	0.0	0.9398473003967095	27176.0	462.4661719695444	230830.0	532.2304233865514
940	Jan26_100x_cp190_rep1_3R4_E-F-D_Position014_13_cmle.ics	78	1	0	1	1	2	2	9.5304	2.0	0.32497018326190913	1.4789163355422725	0.0	0.9728113541979817	17808.0	314.15375155550424	127385.0	293.71473587963374
941	Jan26_100x_cp190_rep1_3R4_E-F-D_Position014_13_cmle.ics	79	1	0	1	2	3	2	9.5304	3.0	0.26224346623005457	1.189364052747397	0.0	0.924169489038508	48386.0	779.1075273283678	512514.0	1181.716168658905
942	Jan26_100x_cp190_rep1_3R4_E-F-D_Position014_13_cmle.ics	80	1	0	1	0	1	1	9.313799999999999	1.0	0.28641103525351697	1.3461137630830406	0.0	0.9826983165864114	16212.0	288.27020686605937	103878.0	239.51406628492046
943	Jan26_100x_cp190_rep1_3R4_E-F-D_Position014_13_cmle.ics	81	1	0	1	2	3	1	9.5304	3.0	0.3188068790713856	1.111296969108815	0.0	0.9443268483535772	30206.0	511.87681642110795	278726.0	642.6654117265517
944	Jan26_100x_cp190_rep1_3R4_E-F-D_Position014_13_cmle.ics	82	1	0	1	2	1	2	9.5304	1.0	0.3068092717212381	1.0662376471747215	0.0	0.9289432767879997	31182.0	524.209051653143	286790.0	661.2587753889402
945	Jan26_100x_cp190_rep1_3R4_E-F-D_Position014_13_cmle.ics	83	1	0	1	1	1	1	9.5304	1.0	0.31226354893396635	1.3614349204589298	0.0	0.9387468370526036	23548.0	406.45571627156414	189874.0	437.7971641905214
946	Jan26_100x_cp190_rep1_3R4_E-F-D_Position014_13_cmle.ics	84	1	0	1	1	1	1	9.5304	1.0	0.2936840086175486	1.1727288697911822	0.0	0.9226118525119954	28050.0	475.0233028200728	239394.0	551.9766493791972
947	Jan26_100x_cp190_rep1_3R4_E-F-D_Position014_13_cmle.ics	85	1	0	1	1	2	1	9.5304	2.0	0.30756903563208493	1.4401516767194762	0.0	0.9773539179800048	16460.0	291.86980228922425	110126.0	253.92023396381475
948	Jan26_100x_cp190_rep1_3R4_E-F-D_Position014_13_cmle.ics	86	1	0	1	1	2	1	9.5304	2.0	0.29848827813980655	1.0599036985143908	0.0	0.9605883115249193	27034.0	461.96099609170733	228351.0	526.514531953136
949	Jan26_100x_cp190_rep1_3R4_E-F-D_Position014_13_cmle.ics	87	1	0	1	1	1	1	9.5304	1.0	0.32788660147169735	1.1119730452339616	0.0	0.9521071768556165	28496.0	483.3052017596814	259007.0	597.1988271458671
950	Jan26_100x_cp190_rep1_3R4_E-F-D_Position014_13_cmle.ics	89	1	0	1	1	1	1	9.5304	1.0	0.3133903807946932	1.4261177044041697	0.0	0.9537015795706627	18942.0	334.18305862210525	137232.0	316.4192066117196
951	Jan26_100x_cp190_rep1_3R4_E-F-D_Position014_13_cmle.ics	90	1	0	1	1	1	3	9.5304	1.0	0.3352885350674258	1.1736877413801416	0.0	0.9559151350930285	25714.0	443.25184394605503	224511.0	517.6605492567606
952	Jan26_100x_cp190_rep1_3R4_E-F-D_Position014_13_cmle.ics	91	1	0	1	1	1	1	9.5304	1.0	0.31978121641942897	1.1849718282352888	0.0	0.939179592345099	28780.0	487.70931459724557	259619.0	598.609930638102
953	Jan26_100x_cp190_rep1_3R4_E-F-D_Position015_14_cmle.ics	1	1	0	1	1	1	1	8.4474	1.0	0.3146163364070028	1.4499906907158815	0.0	0.9824365208074687	14692.0	259.12317507506987	93926.0	216.5674944634806
954	Jan26_100x_cp190_rep1_3R4_E-F-D_Position015_14_cmle.ics	2	1	0	1	1	1	1	8.4474	1.0	0.31651127092741377	1.0171833485006838	0.0	0.9351391790259936	24958.0	419.8971295638078	208585.0	480.9395783134073
955	Jan26_100x_cp190_rep1_3R4_E-F-D_Position015_14_cmle.ics	3	1	0	1	1	1	1	8.4474	1.0	0.3122400530077166	1.3324496730469504	0.0	0.9739685210350615	15478.0	271.82018019714945	101179.0	233.2909154261919
956	Jan26_100x_cp190_rep1_3R4_E-F-D_Position015_14_cmle.ics	4	1	0	1	1	1	1	8.4474	1.0	0.32834530473172113	1.4214435752081898	0.0	0.9747687165078472	15780.0	276.34568875581783	106807.0	246.26753381556728
957	Jan26_100x_cp190_rep1_3R4_E-F-D_Position015_14_cmle.ics	5	1	0	1	1	1	1	8.4474	1.0	0.3328566201083536	1.0807978363679716	0.0	0.9372345845465341	23862.0	402.7532919726228	199969.0	461.07345463841483
958	Jan26_100x_cp190_rep1_3R4_E-F-D_Position015_14_cmle.ics	6	1	0	1	1	2	1	8.4474	2.0	0.30769609461188535	1.1224663951457783	0.0	0.9590906365978614	18940.0	328.4976982396482	135958.0	313.48171339422413
959	Jan26_100x_cp190_rep1_3R4_E-F-D_Position015_14_cmle.ics	7	1	0	1	1	2	2	8.4474	2.0	0.278430082156576	1.039284837950892	0.0	0.9333375216752923	46246.0	725.3150981296928	493450.0	1137.7598337308573
960	Jan26_100x_cp190_rep1_3R4_E-F-D_Position015_14_cmle.ics	9	1	0	1	1	1	2	8.4474	1.0	0.314510337942571	1.56573145320411	0.0	0.9753659436402649	13960.0	246.74354661862245	86980.0	200.5519309715472
961	Jan26_100x_cp190_rep1_3R4_E-F-D_Position015_14_cmle.ics	10	1	0	1	1	1	1	8.4474	1.0	0.31225638524507005	1.1437346610332615	0.0	0.9610282057489046	22328.0	380.64264043412317	175309.0	404.21428451012844
962	Jan26_100x_cp190_rep1_3R4_E-F-D_Position015_14_cmle.ics	11	1	0	1	1	2	2	8.4474	2.0	0.32559413147440713	1.0423210200349882	0.0	0.956507975027913	25992.0	435.30433065317	224839.0	518.4168269454093
963	Jan26_100x_cp190_rep1_3R4_E-F-D_Position015_14_cmle.ics	12	1	0	1	1	1	2	8.4474	1.0	0.293740212417244	1.1471299105287431	0.0	0.9234408289871745	25382.0	422.14033499717294	206084.0	475.17296093746074
964	Jan26_100x_cp190_rep1_3R4_E-F-D_Position015_14_cmle.ics	13	1	0	1	2	2	1	8.4474	2.0	0.30883444039775354	1.048146970075496	0.0	0.9358445392763097	27180.0	453.1700580083389	234159.0	539.906180781404
965	Jan26_100x_cp190_rep1_3R4_E-F-D_Position015_14_cmle.ics	14	1	0	1	2	1	1	8.4474	1.0	0.32293575642482636	1.3227602349078058	0.0	0.970838883192511	16650.0	291.0603326712152	114803.0	264.70410820104087
966	Jan26_100x_cp190_rep1_3R4_E-F-D_Position015_14_cmle.ics	15	1	0	1	1	2	1	8.4474	2.0	0.3225061930995048	1.0338294981206146	0.0	0.9490708308582507	25426.0	427.57063133892086	216501.0	499.1916947260398
967	Jan26_100x_cp190_rep1_3R4_E-F-D_Position015_14_cmle.ics	20	1	0	1	1	1	1	8.4474	1.0	0.28448389472292107	1.1130371309316323	0.0	0.9601313773070381	23786.0	402.7166389876971	183986.0	424.22105738941235
968	Jan26_100x_cp190_rep1_3R4_E-F-D_Position015_14_cmle.ics	22	1	0	1	1	1	1	8.4474	1.0	0.31067890134372916	1.202718344057642	0.0	0.9434223402391714	21400.0	364.44458758257576	164078.0	378.31869084789054
969	Jan26_100x_cp190_rep1_3R4_E-F-D_Position015_14_cmle.ics	23	1	0	1	1	1	2	8.4474	1.0	0.2756248765513537	1.2930267909040103	0.0	0.9284757095790503	38450.0	615.6908693013844	372201.0	858.1930243681402
970	Jan26_100x_cp190_rep1_3R4_E-F-D_Position015_14_cmle.ics	24	1	0	1	1	1	1	8.4474	1.0	0.32473125591923085	1.063843388858957	0.0	0.9405275873234267	25294.0	422.79512474324974	215557.0	497.0150906465142
971	Jan26_100x_cp190_rep1_3R4_E-F-D_Position015_14_cmle.ics	25	1	0	1	1	1	2	8.4474	1.0	0.28571129077266977	1.1197933419321218	0.0	0.9853116576976718	15982.0	278.940694953899	101551.0	234.1486449999033
972	Jan26_100x_cp190_rep1_3R4_E-F-D_Position015_14_cmle.ics	26	1	0	1	1	1	1	8.4474	1.0	0.29194055406699004	1.3043149458822956	0.0	0.9879232466062778	13834.0	240.74462182595272	82669.0	190.6119519600694
973	Jan26_100x_cp190_rep1_3R4_E-F-D_Position015_14_cmle.ics	27	1	0	1	1	1	2	8.2308	1.0	0.31145246993371567	1.289142703088161	0.0	0.9773734362073238	13842.0	243.63841233908212	85461.0	197.04953521222575
974	Jan26_100x_cp190_rep1_3R4_E-F-D_Position015_14_cmle.ics	28	1	0	1	1	1	2	8.4474	1.0	0.31367248049941054	1.0659298910981345	0.0	0.9418134430922218	24598.0	415.8308477227586	203171.0	468.45638500138216
975	Jan26_100x_cp190_rep1_3R4_E-F-D_Position015_14_cmle.ics	29	1	0	1	1	1	1	8.4474	1.0	0.30794115835881747	1.316088200293406	0.0	0.9702144762853782	14736.0	261.112899837239	93342.0	215.2209512617402
976	Jan26_100x_cp190_rep1_3R4_E-F-D_Position015_14_cmle.ics	30	1	0	1	1	2	2	8.4474	2.0	0.3205737093503681	1.3255730384116609	0.0	0.9325870945819588	20068.0	343.5246273117034	151354.0	348.98065026750464
977	Jan26_100x_cp190_rep1_3R4_E-F-D_Position015_14_cmle.ics	33	1	0	1	1	1	1	8.4474	1.0	0.3244269479113691	1.1525227873570236	0.0	0.9449253619744961	23066.0	391.073287979504	187625.0	432.6115894290244
978	Jan26_100x_cp190_rep1_3R4_E-F-D_Position015_14_cmle.ics	34	1	0	1	1	1	2	8.4474	1.0	0.3162567163240937	1.1043406250142234	0.0	0.9431370374526815	23920.0	402.9962227202186	195630.0	451.0689153364427
979	Jan26_100x_cp190_rep1_3R4_E-F-D_Position015_14_cmle.ics	35	1	0	1	1	1	1	8.4474	1.0	0.32596616753962887	1.1481502219894941	0.0	0.9312462945540152	25058.0	419.0892178100872	212951.0	491.0063721812135
980	Jan26_100x_cp190_rep1_3R4_E-F-D_Position015_14_cmle.ics	37	1	0	1	1	1	1	8.4474	1.0	0.3016142038334556	1.0571213473842462	0.0	0.9467497811407072	26088.0	438.43273087618155	217601.0	501.7279918526057
981	Jan26_100x_cp190_rep1_3R4_E-F-D_Position015_14_cmle.ics	38	1	0	1	1	1	1	8.4474	1.0	0.2921472429369443	1.0041563248483423	0.0	0.9486527092676977	24860.0	417.14532840802354	199217.0	459.33954969370797
982	Jan26_100x_cp190_rep1_3R4_E-F-D_Position015_14_cmle.ics	39	1	0	1	1	1	1	8.4474	1.0	0.31734634806448153	1.1134807468025416	0.0	0.943062188053822	21824.0	372.3986737330235	170782.0	393.77626897197956
983	Jan26_100x_cp190_rep1_3R4_E-F-D_Position015_14_cmle.ics	40	1	0	1	1	1	1	8.4474	1.0	0.30907316084573594	1.0267002864983172	0.0	0.9429718966273226	24588.0	415.0924551887185	201553.0	464.72572250066975
984	Jan26_100x_cp190_rep1_3R4_E-F-D_Position015_14_cmle.ics	41	1	0	1	1	1	1	8.4474	1.0	0.31459777153015916	1.0283330637658545	0.0	0.9312426694209078	25614.0	429.80595915592113	216206.0	498.511505951188
985	Jan26_100x_cp190_rep1_3R4_E-F-D_Position015_14_cmle.ics	43	1	0	1	1	1	1	8.4474	1.0	0.3176777645097174	1.572505638897459	0.0	0.982131440377078	13410.0	238.1971481576408	82302.0	189.7657510096606
986	Jan26_100x_cp190_rep1_3R4_E-F-D_Position015_14_cmle.ics	45	1	0	1	1	2	2	8.4474	2.0	0.2888340647402604	1.168191566992367	0.0	0.984521613132919	15240.0	267.8355253636919	95077.0	219.22138354773273
987	Jan26_100x_cp190_rep1_3R4_E-F-D_Position015_14_cmle.ics	47	1	0	1	1	2	1	8.4474	2.0	0.29431562228205216	1.1255023921833711	0.0	0.9479633903182086	25120.0	426.25587204292225	203100.0	468.29267855048556
988	Jan26_100x_cp190_rep1_3R4_E-F-D_Position015_14_cmle.ics	48	1	0	1	2	1	2	8.4474	1.0	0.316902367515438	1.192484547911846	0.0	0.9566001217148682	20532.0	349.49377609299836	155734.0	359.07972428055797
989	Jan26_100x_cp190_rep1_3R4_E-F-D_Position015_14_cmle.ics	49	1	0	1	1	2	1	8.4474	2.0	0.3059204456678418	1.4923248728467944	0.0	0.9872031340848908	13198.0	234.1615919603174	78857.0	181.82252955418832
990	Jan26_100x_cp190_rep1_3R4_E-F-D_Position015_14_cmle.ics	51	1	0	1	2	3	2	8.4474	3.0	0.25014953404697615	1.1348360605973145	0.0	0.9167869369529793	44092.0	687.0785597613567	435425.0	1003.9701603045061
991	Jan26_100x_cp190_rep1_3R4_E-F-D_Position015_14_cmle.ics	55	1	0	1	0	1	1	7.5809999999999995	1.0	0.28395147167440304	1.2519993297897243	0.0	0.9901480676525796	11608.0	202.53741604764934	62666.0	144.49054157579877
992	Jan26_100x_cp190_rep1_3R4_E-F-D_Position015_14_cmle.ics	56	1	0	1	1	2	1	8.4474	2.0	0.27321680968911893	1.043356625294448	0.0	0.9472973918755204	23816.0	400.62525080318807	180647.0	416.5222427479545
993	Jan26_100x_cp190_rep1_3R4_E-F-D_Position015_14_cmle.ics	57	1	0	1	1	1	1	8.2308	1.0	0.3151183924294259	1.326224504876995	0.0	0.9759929133782379	14790.0	258.2705679094446	94943.0	218.9124164432238
994	Jan26_100x_cp190_rep1_3R4_E-F-D_Position015_14_cmle.ics	58	1	0	1	1	1	1	8.4474	1.0	0.30178778598743683	1.1183769978180922	0.0	0.9258073940222034	24544.0	411.3707420123319	198629.0	457.98378359332554
995	Jan26_100x_cp190_rep1_3R4_E-F-D_Position015_14_cmle.ics	59	1	0	1	1	1	1	8.4474	1.0	0.3192556883515726	1.0311436900613256	0.0	0.9313500338980437	26158.0	437.0714141879883	224776.0	518.271566291797
996	Jan26_100x_cp190_rep1_3R4_E-F-D_Position015_14_cmle.ics	60	1	0	1	3	3	3	8.4474	3.0	0.23263667451914696	1.2090581375271574	0.0	0.9347861196348689	67356.0	1017.9313962223462	792825.0	1828.036153972372
997	Jan26_100x_cp190_rep1_3R4_E-F-D_Position015_14_cmle.ics	61	1	0	1	2	2	1	8.4474	2.0	0.31144589630630076	1.0045530868529207	0.0	0.9542877988859917	27582.0	458.85369571590724	240383.0	554.2570110684461
998	Jan26_100x_cp190_rep1_3R4_E-F-D_Position015_14_cmle.ics	62	1	0	1	1	1	2	8.4474	1.0	0.24103675863526874	1.1492682517285862	0.0	0.9501626823641645	23798.0	399.1931611470179	169483.0	390.7811326379712
999	Jan26_100x_cp190_rep1_3R4_E-F-D_Position015_14_cmle.ics	63	1	0	1	1	1	1	8.4474	1.0	0.30886782264815005	1.0871890179742978	0.0	0.9294541722077316	27326.0	454.81786090782805	236061.0	544.2916690857026
1000	Jan26_100x_cp190_rep1_3R4_E-F-D_Position015_14_cmle.ics	64	1	0	1	1	1	2	8.4474	1.0	0.29957755301564254	1.02525053915163	0.0	0.9437067347471314	27206.0	455.74054451462104	230954.0	532.5163332444553
1001	Jan26_100x_cp190_rep1_3R4_E-F-D_Position015_14_cmle.ics	65	1	0	1	1	2	1	8.4474	2.0	0.31913697767728955	1.4311948701392574	0.0	0.9771720928527189	15392.0	270.3897877106416	101439.0	233.8904038379257
1002	Jan26_100x_cp190_rep1_3R4_E-F-D_Position015_14_cmle.ics	66	1	0	1	1	1	1	8.4474	1.0	0.3237365644254565	1.2610648594490752	0.0	0.9471952667095751	19484.0	335.3418587925796	145508.0	335.50138390213715
1003	Jan26_100x_cp190_rep1_3R4_E-F-D_Position015_14_cmle.ics	67	1	0	1	1	1	1	8.4474	1.0	0.2970755445900859	1.0734739654669412	0.0	0.9519125280974869	24168.0	406.4085761526784	192561.0	443.9926463533238
1004	Jan26_100x_cp190_rep1_3R4_E-F-D_Position015_14_cmle.ics	68	1	0	1	1	1	1	8.4474	1.0	0.33075820310022996	1.1689738811029236	0.0	0.9500007934125712	21614.0	367.2843610032697	171843.0	396.22264283678527
1005	Jan26_100x_cp190_rep1_3R4_E-F-D_Position015_14_cmle.ics	69	1	0	1	1	1	1	8.4474	1.0	0.32066574882678905	1.0195798573217696	0.0	0.9433788903896012	25702.0	430.76613157986316	219407.0	505.8921305894948
1006	Jan26_100x_cp190_rep1_3R4_E-F-D_Position015_14_cmle.ics	70	1	0	1	1	1	1	8.4474	1.0	0.31968251026939987	1.0397530666418402	0.0	0.9460435358849961	24802.0	417.4407183837587	207665.0	478.8183116257341
1007	Jan26_100x_cp190_rep1_3R4_E-F-D_Position015_14_cmle.ics	72	1	0	1	1	1	1	7.797599999999999	1.0	0.323119667334659	1.7330547951193587	0.0	0.9738175256222739	9718.0	174.9987480637998	51206.0	118.06693696630315
1008	Jan26_100x_cp190_rep1_3R4_E-F-D_Position015_14_cmle.ics	73	1	0	1	1	1	1	8.4474	1.0	0.3166796674025354	1.0655544470895442	0.0	0.9283546138706067	25902.0	431.3035909657369	220589.0	508.6174971382228
1009	Jan26_100x_cp190_rep1_3R4_E-F-D_Position015_14_cmle.ics	74	1	0	1	0	1	1	8.014199999999999	1.0	0.28654131977205227	1.296766454469961	0.0	0.9880783057833766	12440.0	217.6667305741259	69839.0	161.02950456566896
1010	Jan26_100x_cp190_rep1_3R4_E-F-D_Position015_14_cmle.ics	75	1	0	1	1	1	1	8.4474	1.0	0.3045591338805563	1.155245769132529	0.0	0.9713935809591124	21290.0	362.31401341126957	161203.0	371.6897324489115
1011	Jan26_100x_cp190_rep1_3R4_E-F-D_Position015_14_cmle.ics	76	1	0	1	1	1	2	8.4474	1.0	0.30672420459580246	1.4731124227041614	0.0	0.9768686469346206	14036.0	249.05050874107965	86599.0	199.67344987589118
1012	Jan26_100x_cp190_rep1_3R4_E-F-D_Position015_14_cmle.ics	77	1	0	1	0	1	1	6.9312	1.0	0.26823041364441635	1.2487653469192874	0.0	0.993420102419422	9786.0	169.6372489096837	47145.0	108.70338911995394
1013	Jan26_100x_cp190_rep1_3R4_E-F-D_Position015_14_cmle.ics	79	1	0	1	1	1	1	8.4474	1.0	0.31263138740906454	1.066846692683936	0.0	0.9350599310469635	25930.0	434.55071460261814	219530.0	506.175734722738
1014	Jan26_100x_cp190_rep1_3R4_E-F-D_Position015_14_cmle.ics	80	1	0	1	2	2	1	8.4474	2.0	0.3176177835451522	1.088250711579664	0.0	0.9410751391458946	25258.0	421.80336533813	212728.0	490.49219558191874
1015	Jan26_100x_cp190_rep1_3R4_E-F-D_Position015_14_cmle.ics	81	1	0	1	1	1	2	8.4474	1.0	0.314178909016992	1.1130062945152879	0.0	0.9404221959994953	25420.0	426.3364984076883	213612.0	492.5304561818135
1016	Jan26_100x_cp190_rep1_3R4_E-F-D_Position015_14_cmle.ics	82	1	0	1	1	2	2	8.4474	2.0	0.24366578616665013	1.3052145204288297	0.0	0.9139223349068328	47052.0	744.9657165484938	473738.0	1092.3093892227964
1017	Jan26_100x_cp190_rep1_3R4_E-F-D_Position016_15_cmle.ics	1	1	0	1	2	2	2	8.8806	2.0	0.2867226187872324	1.0668765520490293	0.0	0.9206267124612971	26092.0	440.83924133519963	212210.0	489.2978302077722
1018	Jan26_100x_cp190_rep1_3R4_E-F-D_Position016_15_cmle.ics	2	1	0	1	1	2	2	8.8806	2.0	0.31301403176110393	1.3851490664335644	0.0	0.9619694337239918	16668.0	293.6626847693915	113209.0	261.02878309218084
1019	Jan26_100x_cp190_rep1_3R4_E-F-D_Position016_15_cmle.ics	3	1	0	1	1	1	1	8.8806	1.0	0.3254091151445747	1.0924487366582862	0.0	0.9346884099670354	26988.0	452.36668054213357	237818.0	548.3428273142265
1020	Jan26_100x_cp190_rep1_3R4_E-F-D_Position016_15_cmle.ics	5	1	0	1	2	1	1	8.8806	1.0	0.30786390263760016	1.097924737305103	0.0	0.9258408407913825	27930.0	467.6839335861777	243534.0	561.5223494737271
1021	Jan26_100x_cp190_rep1_3R4_E-F-D_Position016_15_cmle.ics	6	1	0	1	1	4	1	8.8806	4.0	0.3105198023339015	1.1143778549444578	0.0	0.9364821777860222	27432.0	460.4868578256117	238070.0	548.9238699286761
1022	Jan26_100x_cp190_rep1_3R4_E-F-D_Position016_15_cmle.ics	7	1	0	1	3	1	2	8.8806	1.0	0.2560604520213228	1.2988884885887668	0.0	0.9200051033546083	40680.0	656.4216117828666	390406.0	900.1687418128059
1023	Jan26_100x_cp190_rep1_3R4_E-F-D_Position016_15_cmle.ics	8	1	0	1	1	2	1	8.8806	2.0	0.2997178376951049	1.132338689775505	0.0	0.9444540541602416	21398.0	368.0745162386174	161135.0	371.53294317199646
1024	Jan26_100x_cp190_rep1_3R4_E-F-D_Position016_15_cmle.ics	9	1	0	1	1	1	1	8.8806	1.0	0.2905734062635394	1.1327698233427657	0.0	0.9166827143027266	26942.0	448.9981611841237	224154.0	516.8374055529569
1025	Jan26_100x_cp190_rep1_3R4_E-F-D_Position016_15_cmle.ics	10	1	0	1	1	1	1	8.8806	1.0	0.3044625041795251	1.1373314370335168	0.0	0.9384426369339443	23812.0	402.99341110760446	190649.0	439.58410080242015
1026	Jan26_100x_cp190_rep1_3R4_E-F-D_Position016_15_cmle.ics	11	1	0	1	1	2	1	8.8806	2.0	0.30862893932280383	1.026120558168255	0.0	0.9352224900823137	27904.0	465.95603603817125	243496.0	561.4347319366275
1027	Jan26_100x_cp190_rep1_3R4_E-F-D_Position016_15_cmle.ics	12	1	0	1	1	1	1	8.8806	1.0	0.28840584587977625	1.0881167995911067	0.0	0.9251954945112496	28170.0	469.9812954173661	238757.0	550.5079027704495
1028	Jan26_100x_cp190_rep1_3R4_E-F-D_Position016_15_cmle.ics	14	1	0	1	1	1	1	8.8806	1.0	0.3098785743023563	1.0634405658598625	0.0	0.9387108708493968	28480.0	473.88980716313074	251582.0	580.0788215415474
1029	Jan26_100x_cp190_rep1_3R4_E-F-D_Position016_15_cmle.ics	15	1	0	1	1	1	1	8.8806	1.0	0.31709859657256834	1.123396507299997	0.0	0.9338397479015569	26830.0	449.88897919900177	232703.0	536.549045675695
1030	Jan26_100x_cp190_rep1_3R4_E-F-D_Position016_15_cmle.ics	16	1	0	1	2	1	2	8.8806	1.0	0.30611657642535045	1.127164796322414	0.0	0.9328975061308113	26776.0	450.97591746377964	227948.0	525.5853249149487
1031	Jan26_100x_cp190_rep1_3R4_E-F-D_Position016_15_cmle.ics	17	1	0	1	1	1	1	8.8806	1.0	0.3018101248753913	1.1334034394272918	0.0	0.9362430389777936	23748.0	406.89955466208227	189052.0	435.9018585195786
1032	Jan26_100x_cp190_rep1_3R4_E-F-D_Position016_15_cmle.ics	18	1	0	1	3	2	2	8.8806	2.0	0.26921089165122253	1.3353580038194708	0.0	0.9328321450810393	35108.0	576.5574089871833	320944.0	740.008495444151
1033	Jan26_100x_cp190_rep1_3R4_E-F-D_Position016_15_cmle.ics	19	1	0	1	2	2	1	8.8806	2.0	0.2816149147343546	1.0701512032021716	0.0	0.9427034718425751	28712.0	480.7596528613022	242771.0	559.7630815577545
1034	Jan26_100x_cp190_rep1_3R4_E-F-D_Position016_15_cmle.ics	21	1	0	1	1	1	1	8.8806	1.0	0.30707356717673834	1.311545187211192	0.0	0.9704797481826819	17278.0	305.0010710158152	118341.0	272.86176204994104
1035	Jan26_100x_cp190_rep1_3R4_E-F-D_Position016_15_cmle.ics	22	1	0	1	1	1	1	8.8806	1.0	0.32627440644740896	1.198443641263262	0.0	0.945074033270247	24218.0	412.6985214441826	202429.0	466.74553730328034
1036	Jan26_100x_cp190_rep1_3R4_E-F-D_Position016_15_cmle.ics	23	1	0	1	1	1	2	8.8806	1.0	0.3297028975875225	1.525555689019573	0.0	0.9656260963389605	16954.0	298.0646825211999	119191.0	274.8216280113783
1037	Jan26_100x_cp190_rep1_3R4_E-F-D_Position016_15_cmle.ics	24	1	0	1	1	1	2	8.8806	1.0	0.3088510019301799	1.311228111383108	0.0	0.9818841423942577	16654.0	292.0859334486537	112312.0	258.9605480716993
1038	Jan26_100x_cp190_rep1_3R4_E-F-D_Position016_15_cmle.ics	25	1	0	1	1	2	2	8.8806	2.0	0.28100281376513236	1.1049239656856638	0.0	0.9508701256332122	24590.0	417.1734072497527	192206.0	443.1741140988412
1039	Jan26_100x_cp190_rep1_3R4_E-F-D_Position016_15_cmle.ics	26	1	0	1	1	2	2	8.8806	2.0	0.2782595324811228	1.1152458246771264	0.0	0.9489907727956476	27078.0	458.9419976020201	221016.0	509.60204156826256
1040	Jan26_100x_cp190_rep1_3R4_E-F-D_Position016_15_cmle.ics	27	1	0	1	0	1	1	7.5809999999999995	1.0	0.28558208598545926	1.319634001662515	0.0	0.9855182049611898	11814.0	203.7004718949133	64526.0	148.77918944435567
1041	Jan26_100x_cp190_rep1_3R4_E-F-D_Position016_15_cmle.ics	29	1	0	1	1	1	1	8.8806	1.0	0.3093929889423754	1.0906562301817981	0.0	0.946643298321858	23566.0	401.4981729943033	189216.0	436.27999736390296
1042	Jan26_100x_cp190_rep1_3R4_E-F-D_Position016_15_cmle.ics	30	1	0	1	1	1	1	8.8806	1.0	0.27941944848176686	1.203419850158168	0.0	0.9066616922799763	26464.0	440.2117828935261	213986.0	493.39279720484603
1043	Jan26_100x_cp190_rep1_3R4_E-F-D_Position016_15_cmle.ics	31	1	0	1	0	1	1	8.8806	1.0	0.2874480213692769	1.4192484713746134	0.0	0.985901414594502	14322.0	253.35888549751587	86409.0	199.23536219039346
1044	Jan26_100x_cp190_rep1_3R4_E-F-D_Position016_15_cmle.ics	33	1	0	1	1	1	1	8.8806	1.0	0.31479750908261483	1.2339553957811882	0.0	0.9358748704299468	23940.0	406.46245393974226	195423.0	450.5916303317161
1045	Jan26_100x_cp190_rep1_3R4_E-F-D_Position016_15_cmle.ics	34	1	0	1	1	1	1	8.8806	1.0	0.29183700979364324	1.0938860650499198	0.0	0.9201243101174105	28366.0	471.50600542607606	242684.0	559.5624835122898
1046	Jan26_100x_cp190_rep1_3R4_E-F-D_Position016_15_cmle.ics	35	1	0	1	1	2	1	8.8806	2.0	0.3007040044251269	1.1437357528332324	0.0	0.9640880813796754	21662.0	371.657190975637	164396.0	379.0519112899342
1047	Jan26_100x_cp190_rep1_3R4_E-F-D_Position016_15_cmle.ics	36	1	0	1	1	1	1	8.8806	1.0	0.3265070783020748	1.232728449482156	0.0	0.9558344404335306	21292.0	366.7823008540089	166934.0	384.90384047831986
1048	Jan26_100x_cp190_rep1_3R4_E-F-D_Position016_15_cmle.ics	37	1	0	1	1	1	1	8.8806	1.0	0.29546228935683244	1.3829339431612586	0.0	0.9814735246313099	16510.0	288.6104060538375	108429.0	250.00741921492173
1049	Jan26_100x_cp190_rep1_3R4_E-F-D_Position016_15_cmle.ics	38	1	0	1	1	1	1	7.797599999999999	1.0	0.26170289041060363	1.1602536216484727	0.0	0.9852313955383369	11590.0	199.9116587006142	60021.0	138.39189984873803
1050	Jan26_100x_cp190_rep1_3R4_E-F-D_Position016_15_cmle.ics	39	1	0	1	1	1	1	8.8806	1.0	0.3207653385357203	1.3452670452438864	0.0	0.9771394979696094	17178.0	303.39824213896713	119902.0	276.4609982450041
1051	Jan26_100x_cp190_rep1_3R4_E-F-D_Position016_15_cmle.ics	40	1	0	1	1	1	1	8.8806	1.0	0.29801800869047496	1.0881419478056855	0.0	0.9333082869638583	26240.0	442.57855014428685	218193.0	503.0929808516302
1052	Jan26_100x_cp190_rep1_3R4_E-F-D_Position016_15_cmle.ics	41	1	0	1	1	1	1	8.8806	1.0	0.31516292713842875	1.157509032886958	0.0	0.9303315718055304	26566.0	448.01488762734124	228576.0	527.0333200017518
1053	Jan26_100x_cp190_rep1_3R4_E-F-D_Position016_15_cmle.ics	42	1	0	1	1	2	2	8.8806	2.0	0.31309751483432796	1.1159747416593053	0.0	0.9267227693713526	25262.0	428.58665733032626	211259.0	487.105086055623
1054	Jan26_100x_cp190_rep1_3R4_E-F-D_Position016_15_cmle.ics	43	1	0	1	1	1	1	8.2308	1.0	0.2864147012048498	1.3152007098322422	0.0	0.9910956011824903	11540.0	203.61575466396985	62385.0	143.84263294619421
1055	Jan26_100x_cp190_rep1_3R4_E-F-D_Position016_15_cmle.ics	44	1	0	1	1	1	1	8.8806	1.0	0.2967829215481812	1.1887223722271913	0.0	0.9214518640073719	25682.0	431.4894399027678	210832.0	486.12054162558337
1056	Jan26_100x_cp190_rep1_3R4_E-F-D_Position016_15_cmle.ics	45	1	0	1	1	1	1	8.8806	1.0	0.2966479073208559	1.12234302468566	0.0	0.9331586253697218	24048.0	406.48867080119123	190991.0	440.37265863631603
1057	Jan26_100x_cp190_rep1_3R4_E-F-D_Position016_15_cmle.ics	46	1	0	1	1	1	2	8.8806	1.0	0.29122659031548026	1.0237352849383192	0.0	0.9576784536005782	25338.0	426.423216924271	204667.0	471.9057490935117
1058	Jan26_100x_cp190_rep1_3R4_E-F-D_Position016_15_cmle.ics	47	1	0	1	2	2	1	8.8806	2.0	0.3023821053566966	1.0885962654536068	0.0	0.9346550046951229	26512.0	446.8315167545943	223211.0	514.6631071980919
1059	Jan26_100x_cp190_rep1_3R4_E-F-D_Position016_15_cmle.ics	48	1	0	1	1	1	1	8.8806	1.0	0.29397167555680725	1.1464724997901565	0.0	0.9349869167000308	22548.0	385.51232524661464	172619.0	398.0118851733446
1060	Jan26_100x_cp190_rep1_3R4_E-F-D_Position016_15_cmle.ics	50	1	0	1	1	1	1	8.8806	1.0	0.2919834480821685	1.0678587292520139	0.0	0.9242414365934801	26890.0	452.09583576341504	224047.0	516.5906930142819
1061	Jan26_100x_cp190_rep1_3R4_E-F-D_Position016_15_cmle.ics	51	1	0	1	1	1	1	8.8806	1.0	0.32666438413844556	1.059925056774916	0.0	0.9338795900310456	28612.0	481.5675646150099	260104.0	599.7282070984515
1062	Jan26_100x_cp190_rep1_3R4_E-F-D_Position016_15_cmle.ics	52	1	0	1	1	1	1	8.8806	1.0	0.3060636713291931	1.091604086663675	0.0	0.9399208160281163	24044.0	407.12484269142834	193950.0	447.19529790677836
1063	Jan26_100x_cp190_rep1_3R4_E-F-D_Position016_15_cmle.ics	53	1	0	1	1	1	1	8.8806	1.0	0.28155183532475214	1.140179889856761	0.0	0.9093748322341587	27636.0	456.8071422486357	229227.0	528.5343467557468
1064	Jan26_100x_cp190_rep1_3R4_E-F-D_Position016_15_cmle.ics	55	1	0	1	1	2	1	8.8806	2.0	0.25903400290500916	1.051846528897181	0.0	0.9464209814350645	29672.0	490.93212063736706	244609.0	564.00100348378
1065	Jan26_100x_cp190_rep1_3R4_E-F-D_Position016_15_cmle.ics	57	1	0	1	1	1	1	8.8806	1.0	0.3168959325522992	1.1139130045077825	0.0	0.9450440867368641	26998.0	453.3391255645942	234817.0	541.4233476080226
1066	Jan26_100x_cp190_rep1_3R4_E-F-D_Position016_15_cmle.ics	58	1	0	1	1	1	1	8.8806	1.0	0.33291814352521754	1.357743837164809	0.0	0.9491655079632577	20300.0	352.1498666729011	156923.0	361.8212309019097
1067	Jan26_100x_cp190_rep1_3R4_E-F-D_Position016_15_cmle.ics	59	1	0	1	1	1	1	8.8806	1.0	0.29497506216324193	1.0393838788035827	0.0	0.921323478097663	29186.0	487.67784141617466	254641.0	587.132033278061
1068	Jan26_100x_cp190_rep1_3R4_E-F-D_Position016_15_cmle.ics	60	1	0	1	1	2	1	8.8806	2.0	0.2934904663450793	1.0807636905737412	0.0	0.9431776043252139	26332.0	446.9750639762378	217669.0	501.88478112952066
1069	Jan26_100x_cp190_rep1_3R4_E-F-D_Position016_15_cmle.ics	61	1	0	1	2	3	3	8.8806	3.0	0.2764031240981051	1.142414681386926	0.0	0.9249320249170192	34256.0	560.0917408856419	313437.0	722.699420417669
1070	Jan26_100x_cp190_rep1_3R4_E-F-D_Position016_15_cmle.ics	62	1	0	1	1	1	1	8.8806	1.0	0.29936103552922566	1.2257556973982433	0.0	0.9443050786263789	20860.0	356.8004183975206	155004.0	357.39654527838246
1071	Jan26_100x_cp190_rep1_3R4_E-F-D_Position016_15_cmle.ics	63	1	0	1	1	1	1	8.8806	1.0	0.3011662104917164	1.1342229408631306	0.0	0.9277278147607296	28142.0	471.6492740369848	243618.0	561.7160303452102
1072	Jan26_100x_cp190_rep1_3R4_E-F-D_Position016_15_cmle.ics	64	1	0	1	2	3	4	8.8806	3.0	0.3000189794430544	1.0357800731642415	0.0	0.9386090326680379	26498.0	448.7655527599099	222161.0	512.2420963045516
1073	Jan26_100x_cp190_rep1_3R4_E-F-D_Position016_15_cmle.ics	65	1	0	1	1	2	2	8.8806	2.0	0.3051601525364242	1.348243720136086	0.0	0.9742614006571554	15882.0	280.6614114123742	103967.0	239.71927577970624
1074	Jan26_100x_cp190_rep1_3R4_E-F-D_Position016_15_cmle.ics	66	1	0	1	1	1	1	8.8806	1.0	0.30107851570040456	1.0596068551256648	0.0	0.9555386607564315	23594.0	397.957774467453	186989.0	431.14514854493723
1075	Jan26_100x_cp190_rep1_3R4_E-F-D_Position016_15_cmle.ics	67	1	0	1	1	1	2	8.8806	1.0	0.31210101298257026	1.0639217393243259	0.0	0.9360022645456703	26190.0	443.216558509559	222651.0	513.3719013882037
1076	Jan26_100x_cp190_rep1_3R4_E-F-D_Position016_15_cmle.ics	69	1	0	1	1	1	1	6.497999999999999	1.0	0.26518876110049744	1.013206954379439	0.0	0.9881243430941395	10464.0	178.30573961862342	51832.0	119.51032060378519
1077	Jan26_100x_cp190_rep1_3R4_E-F-D_Position016_15_cmle.ics	70	1	0	1	1	1	1	8.8806	1.0	0.29592532620096756	1.2562571489365073	0.0	0.9838033962904169	16622.0	291.20697011619814	109620.0	252.75353728559446
1078	Jan26_100x_cp190_rep1_3R4_E-F-D_Position016_15_cmle.ics	72	1	0	1	2	1	1	8.8806	1.0	0.3036450697723764	1.07394259774114	0.0	0.9290101246493813	27408.0	458.24192971731736	235111.0	542.1012306582138
1079	Jan26_100x_cp190_rep1_3R4_E-F-D_Position016_15_cmle.ics	73	1	0	1	1	1	1	7.3644	1.0	0.30496480496006356	1.4592691014791268	0.0	0.9870734439766645	10288.0	180.31747657594468	54187.0	124.94030217929671
1080	Jan26_100x_cp190_rep1_3R4_E-F-D_Position016_15_cmle.ics	75	1	0	1	2	1	2	8.8806	1.0	0.30721191880267734	1.1835579460908165	0.0	0.924799910110908	26030.0	436.20035397714037	218879.0	504.6747079687432
1081	Jan26_100x_cp190_rep1_3R4_E-F-D_Position016_15_cmle.ics	76	1	0	1	1	1	1	8.8806	1.0	0.2866746800027459	1.0851885836746875	0.0	0.9420604121971687	32408.0	531.4320146539844	293729.0	677.2581988082501
1082	Jan26_100x_cp190_rep1_3R4_E-F-D_Position016_15_cmle.ics	77	1	0	1	1	1	2	8.8806	1.0	0.3144973015238286	1.3284024913930796	0.0	0.9479390410160348	19390.0	337.1498509891321	142380.0	328.28907716404797
1083	Jan26_100x_cp190_rep1_3R4_E-F-D_Position016_15_cmle.ics	78	1	0	1	1	1	1	8.8806	1.0	0.3274370679845134	1.517176670686284	0.0	0.9688197410509698	15764.0	279.47550753774686	106497.0	245.5527591708078
1084	Jan26_100x_cp190_rep1_3R4_E-F-D_Position016_15_cmle.ics	79	1	0	1	1	2	1	8.8806	2.0	0.29403294071600106	1.0241269439998737	0.0	0.9332627920949297	28328.0	474.7293058980275	243106.0	560.5354993190269
1085	Jan26_100x_cp190_rep1_3R4_E-F-D_Position016_15_cmle.ics	81	1	0	1	1	1	1	8.8806	1.0	0.3135303447715277	1.1187144751932467	0.0	0.953671729100788	24820.0	422.7580793474591	205881.0	474.7048988313763
1086	Jan26_100x_cp190_rep1_3R4_E-F-D_Position016_15_cmle.ics	82	1	0	1	1	1	1	8.4474	1.0	0.27839017162171187	1.0872316547407617	0.0	0.9532056739378189	20340.0	341.38796098857966	143922.0	331.84450459056126
1087	Jan26_100x_cp190_rep1_3R4_E-F-D_Position016_15_cmle.ics	83	1	0	1	1	2	1	8.8806	2.0	0.32361017875316017	1.02678958893372	0.0	0.947115926729551	29064.0	484.834395045434	265044.0	611.1184869213929
1088	Jan26_100x_cp190_rep1_3R4_E-F-D_Position016_15_cmle.ics	84	1	0	1	1	1	1	8.8806	1.0	0.32355372648757236	1.0324874942051023	0.0	0.9404447049603502	28184.0	470.66864728220986	253076.0	583.523574184356
1089	Jan26_100x_cp190_rep1_3R4_E-F-D_Position016_15_cmle.ics	85	1	0	1	1	1	1	8.8806	1.0	0.28812208914339466	1.076962528419787	0.0	0.9608934604875066	26852.0	453.86801080726974	222089.0	512.0760841289946
1090	Jan26_100x_cp190_rep1_3R4_E-F-D_Position016_15_cmle.ics	87	1	0	1	1	1	1	8.4474	1.0	0.29404760233586275	1.3608642962227824	0.0	0.9824579816815597	12494.0	219.20118017948104	71209.0	164.18834735057376
1091	Jan26_100x_cp190_rep1_3R4_E-F-D_Position017_16_cmle.ics	1	1	0	1	1	2	1	9.5304	2.0	0.330189388222269	1.2158675385345818	0.0	0.9573162468412962	24586.0	421.0863139776477	208299.0	480.2801410605003
1092	Jan26_100x_cp190_rep1_3R4_E-F-D_Position017_16_cmle.ics	2	1	0	1	1	1	1	9.5304	1.0	0.23820083999038055	1.2366481318165559	0.0	0.9109481905354613	49632.0	785.2326980248063	507444.0	1170.0261446300967
1093	Jan26_100x_cp190_rep1_3R4_E-F-D_Position017_16_cmle.ics	3	1	0	1	1	1	1	8.8806	1.0	0.27620642664365114	1.142957937768303	0.0	0.9852374925437315	17184.0	300.4194302789349	111321.0	256.67557493312955
1094	Jan26_100x_cp190_rep1_3R4_E-F-D_Position017_16_cmle.ics	5	1	0	1	0	1	1	7.797599999999999	1.0	0.2580782910070098	1.220685946705418	0.0	0.9761686952630364	11714.0	203.033852971685	60563.0	139.64160261473688
1095	Jan26_100x_cp190_rep1_3R4_E-F-D_Position017_16_cmle.ics	6	1	0	1	1	1	1	9.5304	1.0	0.26794598168054223	1.4147206234186436	0.0	0.940848718238168	42696.0	699.1106568559386	429416.0	990.1150608194748
1096	Jan26_100x_cp190_rep1_3R4_E-F-D_Position017_16_cmle.ics	7	1	0	1	1	2	2	9.5304	2.0	0.31652898661602713	1.1068376692681894	0.0	0.9490185322608192	27112.0	463.47006466781755	236169.0	544.5406873490381
1097	Jan26_100x_cp190_rep1_3R4_E-F-D_Position017_16_cmle.ics	8	1	0	1	1	3	3	9.5304	3.0	0.33627094310510103	1.131697213526035	0.0	0.956426921599411	28232.0	480.7757632204914	258661.0	596.4010464133293
1098	Jan26_100x_cp190_rep1_3R4_E-F-D_Position017_16_cmle.ics	9	1	0	1	1	2	2	9.5304	2.0	0.28118945757526104	1.104847725052134	0.0	0.9431703938261948	42546.0	691.9668506504877	437584.0	1008.948219846557
1099	Jan26_100x_cp190_rep1_3R4_E-F-D_Position017_16_cmle.ics	10	1	0	1	2	2	2	9.5304	2.0	0.3263911968093173	1.1053953737669706	0.0	0.9599075437201885	28122.0	477.00682163033036	253345.0	584.1438141180344
1100	Jan26_100x_cp190_rep1_3R4_E-F-D_Position017_16_cmle.ics	11	1	0	1	1	1	1	9.313799999999999	1.0	0.3238157741305546	1.374444807409632	0.0	0.9688120400337829	18710.0	328.3430438729315	136941.0	315.74824073550985
1101	Jan26_100x_cp190_rep1_3R4_E-F-D_Position017_16_cmle.ics	12	1	0	1	2	2	2	9.5304	2.0	0.24814779734913867	1.044942290586456	0.0	0.9094286848778319	43182.0	691.1772271313564	420323.0	969.1491064814169
1102	Jan26_100x_cp190_rep1_3R4_E-F-D_Position017_16_cmle.ics	13	1	0	1	1	1	3	9.313799999999999	1.0	0.2113162451942367	1.1118912486429313	0.0	0.9709658061300337	20414.0	351.0462863327306	126076.0	290.69654229902034
1103	Jan26_100x_cp190_rep1_3R4_E-F-D_Position017_16_cmle.ics	14	1	0	1	1	1	2	9.5304	1.0	0.31732253491424645	1.1818665699531195	0.0	0.9526749741863684	28564.0	481.54811092697327	255713.0	589.6037701141325
1104	Jan26_100x_cp190_rep1_3R4_E-F-D_Position017_16_cmle.ics	16	1	0	1	1	1	3	9.5304	1.0	0.3125470115125118	1.159922366349079	0.0	0.9441772673039454	30206.0	510.54271723719665	275976.0	636.324668910137
1105	Jan26_100x_cp190_rep1_3R4_E-F-D_Position017_16_cmle.ics	17	1	0	1	1	1	2	9.097199999999999	1.0	0.2830829478589599	1.4043447334390142	0.0	0.9631890537460196	15368.0	271.32797344466474	95314.0	219.76784029227468
1106	Jan26_100x_cp190_rep1_3R4_E-F-D_Position017_16_cmle.ics	18	1	0	1	1	1	1	8.2308	1.0	0.2965167686361914	1.4288430666670802	0.0	0.9790084183711404	12436.0	219.9646751320258	71010.0	163.72950814313137
1107	Jan26_100x_cp190_rep1_3R4_E-F-D_Position017_16_cmle.ics	19	1	0	1	1	2	1	6.9312	2.0	0.26779629497817853	1.0169541635108132	0.0	0.9807646064864881	12454.0	211.51974977754972	67630.0	155.93615879059251
1108	Jan26_100x_cp190_rep1_3R4_E-F-D_Position017_16_cmle.ics	20	1	0	1	1	1	1	9.5304	1.0	0.33173675048365286	1.1668590442756421	0.0	0.9529689821684804	26690.0	456.21602089680886	236153.0	544.5037957544698
1109	Jan26_100x_cp190_rep1_3R4_E-F-D_Position017_16_cmle.ics	21	1	0	1	1	1	1	9.5304	1.0	0.30359785536366246	1.0847811564906575	0.0	0.9661560063216211	28810.0	486.27327338027874	253360.0	584.178399987942
1110	Jan26_100x_cp190_rep1_3R4_E-F-D_Position017_16_cmle.ics	22	1	0	1	1	1	1	9.5304	1.0	0.3206770723625338	1.1814643289946123	0.0	0.9773505651654502	24948.0	426.76544290293543	209827.0	483.80328834176635
1111	Jan26_100x_cp190_rep1_3R4_E-F-D_Position017_16_cmle.ics	23	1	0	1	1	1	1	9.313799999999999	1.0	0.31239750894766966	1.4039220573103302	0.0	0.9756860064256277	16392.0	291.0289105006372	110300.0	254.32143005474427
1112	Jan26_100x_cp190_rep1_3R4_E-F-D_Position017_16_cmle.ics	24	1	0	1	0	1	1	7.797599999999999	1.0	0.2700403529089821	1.2774707287493905	0.0	0.986698281595335	11910.0	207.81189256922158	63512.0	146.44118463859402
1113	Jan26_100x_cp190_rep1_3R4_E-F-D_Position017_16_cmle.ics	25	1	0	1	1	1	1	9.5304	1.0	0.24086246897777186	1.077443890144621	0.0	0.9089094183929319	49734.0	787.0206538065883	511845.0	1180.1736388610207
1114	Jan26_100x_cp190_rep1_3R4_E-F-D_Position017_16_cmle.ics	26	1	0	1	1	1	1	9.5304	1.0	0.33499558869420426	1.2122860773289923	0.0	0.960237416631534	26498.0	453.0721185465634	234754.0	541.27808695441
1115	Jan26_100x_cp190_rep1_3R4_E-F-D_Position017_16_cmle.ics	27	1	0	1	1	2	2	9.097199999999999	2.0	0.3035425206897125	1.3715459891435744	0.0	0.9803514158685602	15902.0	281.50625476178493	103887.0	239.53481780686505
1116	Jan26_100x_cp190_rep1_3R4_E-F-D_Position017_16_cmle.ics	29	1	0	1	1	1	1	9.5304	1.0	0.32071183550762294	1.1310875117086345	0.0	0.9516223143798898	26436.0	453.9334646660056	228889.0	527.7550118204929
1117	Jan26_100x_cp190_rep1_3R4_E-F-D_Position017_16_cmle.ics	30	1	0	1	1	2	1	9.5304	2.0	0.24813711970181215	1.2265454382712127	0.0	0.9111221406076402	47452.0	757.5560177496839	484174.0	1116.3719317799253
1118	Jan26_100x_cp190_rep1_3R4_E-F-D_Position017_16_cmle.ics	31	1	0	1	1	1	1	9.5304	1.0	0.30101538273478406	1.1018937963475104	0.0	0.9664488523174192	25848.0	444.7485006182888	214392.0	494.3289214170149
1119	Jan26_100x_cp190_rep1_3R4_E-F-D_Position017_16_cmle.ics	32	1	0	1	2	1	1	9.5304	1.0	0.2569942155892532	1.170466104392281	0.0	0.9153933560488211	42212.0	680.9451190376489	413418.0	953.2280777005644
1120	Jan26_100x_cp190_rep1_3R4_E-F-D_Position017_16_cmle.ics	33	1	0	1	1	1	1	9.313799999999999	1.0	0.31759781306663587	1.4428627620852685	0.0	0.9787737586759929	16796.0	296.6402173758998	115351.0	265.96764531500276
1121	Jan26_100x_cp190_rep1_3R4_E-F-D_Position017_16_cmle.ics	34	1	0	1	1	1	1	9.5304	1.0	0.3232500812269376	1.1647038095071758	0.0	0.9608941386187188	27154.0	464.05758958533505	239218.0	551.5708418389466
1122	Jan26_100x_cp190_rep1_3R4_E-F-D_Position017_16_cmle.ics	35	1	0	1	1	1	1	9.5304	1.0	0.3070555272345225	1.0382310091075793	0.0	0.936083394993021	29590.0	502.8618950671962	265216.0	611.5150715630014
1123	Jan26_100x_cp190_rep1_3R4_E-F-D_Position017_16_cmle.ics	37	1	0	1	1	2	1	9.5304	2.0	0.31269062410874804	1.2880723761918087	0.0	0.9369328268057757	26762.0	455.36750459733645	230202.0	530.7824282997483
1124	Jan26_100x_cp190_rep1_3R4_E-F-D_Position017_16_cmle.ics	38	1	0	1	1	1	1	8.664	1.0	0.30529057861425046	1.456763589536248	0.0	0.9825145250773658	13174.0	233.95292050115486	78561.0	181.14003505467602
1125	Jan26_100x_cp190_rep1_3R4_E-F-D_Position017_16_cmle.ics	39	1	0	1	1	2	1	9.5304	2.0	0.3282665246147508	1.1942634916284267	0.0	0.9468252995651819	27356.0	467.4951847416581	243762.0	562.0480546963244
1126	Jan26_100x_cp190_rep1_3R4_E-F-D_Position017_16_cmle.ics	40	1	0	1	1	1	1	9.5304	1.0	0.30720625588819256	1.0650230885009278	0.0	0.941537429881106	31020.0	526.2059830101017	284742.0	656.5366512842066
1127	Jan26_100x_cp190_rep1_3R4_E-F-D_Position017_16_cmle.ics	42	1	0	1	1	1	1	9.5304	1.0	0.2405549033710198	1.1855215304491347	0.0	0.9284494560120539	24568.0	414.5518800742478	177597.0	409.4897825333855
1128	Jan26_100x_cp190_rep1_3R4_E-F-D_Position017_16_cmle.ics	44	1	0	1	2	2	3	9.5304	2.0	0.263959121845107	1.2973400564385855	0.0	0.9335071460994534	46968.0	761.2041718507033	491751.0	1133.8424075326434
1129	Jan26_100x_cp190_rep1_3R4_E-F-D_Position017_16_cmle.ics	45	1	0	1	1	1	1	9.5304	1.0	0.3209487476049242	1.140547156706833	0.0	0.9666416106250075	26700.0	454.73091479101635	232412.0	535.8780797994854
1130	Jan26_100x_cp190_rep1_3R4_E-F-D_Position017_16_cmle.ics	46	1	0	1	1	1	1	9.5304	1.0	0.289128144074813	1.1375843419418175	0.0	0.9620507859620279	24958.0	430.47630203971414	199358.0	459.6646568708405
1131	Jan26_100x_cp190_rep1_3R4_E-F-D_Position017_16_cmle.ics	47	1	0	1	1	1	1	9.5304	1.0	0.33198516385739585	1.4136544423210895	0.0	0.9570716660045483	22462.0	389.0906560119691	182392.0	420.5457322805523
1132	Jan26_100x_cp190_rep1_3R4_E-F-D_Position017_16_cmle.ics	48	1	0	1	1	1	2	9.5304	1.0	0.3369421225506073	1.3153510222927258	0.0	0.9522625445208623	24128.0	417.91944979990143	204566.0	471.6728709027998
1133	Jan26_100x_cp190_rep1_3R4_E-F-D_Position017_16_cmle.ics	49	1	0	1	2	2	3	9.5304	2.0	0.2948174526411558	1.1523331037546567	0.0	0.9646069353433046	22196.0	388.9272626914305	168835.0	389.2870230579578
1134	Jan26_100x_cp190_rep1_3R4_E-F-D_Position017_16_cmle.ics	50	1	0	1	1	1	1	9.5304	1.0	0.3138308540899882	1.119524329485458	0.0	0.9594271972905509	25822.0	443.0440083191026	218578.0	503.9806848459284
1135	Jan26_100x_cp190_rep1_3R4_E-F-D_Position017_16_cmle.ics	51	1	0	1	1	1	2	9.5304	1.0	0.3365998701256669	1.1778306146050492	0.0	0.960129665779294	27584.0	470.95209428066096	249929.0	576.267458677717
1136	Jan26_100x_cp190_rep1_3R4_E-F-D_Position017_16_cmle.ics	53	1	0	1	1	1	1	9.5304	1.0	0.32611640476853276	1.1006415239775063	0.0	0.9408717330646855	29986.0	507.124157852806	278829.0	642.9029013665847
1137	Jan26_100x_cp190_rep1_3R4_E-F-D_Position017_16_cmle.ics	54	1	0	1	1	1	1	8.664	1.0	0.3076544077849607	1.303188066272431	0.0	0.9792448247902729	15618.0	273.38070735859935	101799.0	234.7204647157109
1138	Jan26_100x_cp190_rep1_3R4_E-F-D_Position017_16_cmle.ics	55	1	0	1	2	2	2	9.5304	2.0	0.29410973272315455	1.1270213060974996	0.0	0.9440865550551535	26338.0	449.6837275844123	217973.0	502.5857214263171
1139	Jan26_100x_cp190_rep1_3R4_E-F-D_Position017_16_cmle.ics	56	1	0	1	1	1	1	8.8806	1.0	0.2847316174054319	1.3709416406956576	0.0	0.9891653626433267	13224.0	232.56594417299956	76302.0	175.93140304657388
1140	Jan26_100x_cp190_rep1_3R4_E-F-D_Position017_16_cmle.ics	57	1	0	1	1	1	1	9.097199999999999	1.0	0.32752807344093166	1.5437602019437477	0.0	0.9723835333707553	16694.0	296.2565765245249	116075.0	267.6369899692152
1141	Jan26_100x_cp190_rep1_3R4_E-F-D_Position017_16_cmle.ics	58	1	0	1	1	1	1	9.5304	1.0	0.3050991894433085	1.4941046970318717	0.0	0.9800558579423604	16500.0	290.7742643760137	110083.0	253.8210878034126
1142	Jan26_100x_cp190_rep1_3R4_E-F-D_Position017_16_cmle.ics	59	1	0	1	1	2	2	9.5304	2.0	0.3201882479237567	1.25641102993072	0.0	0.9548794596220241	24484.0	422.0601775590208	203845.0	470.01044342256887
1143	Jan26_100x_cp190_rep1_3R4_E-F-D_Position017_16_cmle.ics	60	1	0	1	1	2	2	9.5304	2.0	0.3394794256947769	1.1963190807664448	0.0	0.9546721117183822	26750.0	455.63765284921766	239699.0	552.6798954006541
1144	Jan26_100x_cp190_rep1_3R4_E-F-D_Position017_16_cmle.ics	61	1	0	1	1	2	1	9.5304	2.0	0.3185028425629212	1.1460840566179347	0.0	0.9426493737950717	29816.0	506.3911354384881	273215.0	629.9585631224566
1145	Jan26_100x_cp190_rep1_3R4_E-F-D_Position017_16_cmle.ics	63	1	0	1	1	1	1	8.8806	1.0	0.3353669188080422	1.4885063002753185	0.0	0.977041919903225	16678.0	292.2711996589763	117287.0	270.43152825775877
1146	Jan26_100x_cp190_rep1_3R4_E-F-D_Position017_16_cmle.ics	64	1	0	1	1	1	1	9.5304	1.0	0.31129528367396064	1.4801843869546045	0.0	0.9785230101399207	15920.0	282.11916070854653	105384.0	242.98648762365522
1147	Jan26_100x_cp190_rep1_3R4_E-F-D_Position017_16_cmle.ics	65	1	0	1	1	2	2	9.097199999999999	2.0	0.30269506174189176	1.2932052578491002	0.0	0.9764032508435575	17118.0	301.9871640351302	115866.0	267.1550935151677
1148	Jan26_100x_cp190_rep1_3R4_E-F-D_Position017_16_cmle.ics	67	1	0	1	3	1	3	9.5304	1.0	0.3019768008611694	1.040794178443714	0.0	0.9457501179104343	34462.0	573.448931378802	330576.0	762.2172353742262
1149	Jan26_100x_cp190_rep1_3R4_E-F-D_Position017_16_cmle.ics	69	1	0	1	1	1	1	8.4474	1.0	0.292456325552229	1.2867887517091703	0.0	0.9707456018077188	15350.0	269.12351057675875	96709.0	222.98432619369234
1150	Jan26_100x_cp190_rep1_3R4_E-F-D_Position017_16_cmle.ics	70	1	0	1	1	2	1	9.5304	2.0	0.2983618535738436	1.0839325498382872	0.0	0.9408711427040951	29264.0	496.48934763051983	257126.0	592.8617590594395
1151	Jan26_100x_cp190_rep1_3R4_E-F-D_Position017_16_cmle.ics	71	1	0	1	1	0	1	9.5304	0.0	0.3172891117800775	1.5311747561269438	0.0	0.9846312538227027	16502.0	293.1828899208024	112281.0	258.8890706072234
1152	Jan26_100x_cp190_rep1_3R4_E-F-D_Position017_16_cmle.ics	72	1	0	1	1	1	2	9.5304	1.0	0.29415606963533875	1.12723941864871	0.0	0.9679217872357162	23148.0	403.04027261577613	179611.0	414.13351199966166
1153	Jan26_100x_cp190_rep1_3R4_E-F-D_Position017_16_cmle.ics	73	1	0	1	1	2	1	9.5304	2.0	0.3227149714078412	1.2833774780261074	0.0	0.9405844686069668	24924.0	427.44617089969535	210189.0	484.6379606688725
1154	Jan26_100x_cp190_rep1_3R4_E-F-D_Position017_16_cmle.ics	75	1	0	1	1	1	1	9.5304	1.0	0.31449669317407686	1.10292281111608	0.0	0.9418614134349685	27482.0	468.7194387708776	240245.0	553.938821065295
1155	Jan26_100x_cp190_rep1_3R4_E-F-D_Position017_16_cmle.ics	76	1	0	1	1	1	1	9.5304	1.0	0.2976866818748005	1.1444498995815207	0.0	0.9700735190199521	25900.0	439.38051690148956	213847.0	493.0723014770345
1156	Jan26_100x_cp190_rep1_3R4_E-F-D_Position017_16_cmle.ics	77	1	0	1	1	1	1	9.5304	1.0	0.3267620207115634	1.1492851088410077	0.0	0.9459189223730688	27580.0	472.0095606500125	246196.0	567.6601885200165
1157	Jan26_100x_cp190_rep1_3R4_E-F-D_Position017_16_cmle.ics	78	1	0	1	2	2	2	9.5304	2.0	0.31346741717954324	1.152059943160556	0.0	0.9621105263192115	24234.0	418.15842898669456	198613.0	457.9468919987573
1158	Jan26_100x_cp190_rep1_3R4_E-F-D_Position017_16_cmle.ics	79	1	0	1	1	1	2	9.5304	1.0	0.331814809064049	1.216470512245605	0.0	0.9530930711501855	26294.0	451.4856531344008	230944.0	532.49327599785
1159	Jan26_100x_cp190_rep1_3R4_E-F-D_Position017_16_cmle.ics	80	1	0	1	1	1	1	9.5304	1.0	0.315923999347662	1.1988840803112486	0.0	0.93425645171047	25876.0	442.589011773012	219994.0	507.2455909652167
1160	Jan26_100x_cp190_rep1_3R4_E-F-D_Position017_16_cmle.ics	81	1	0	1	1	2	3	9.5304	2.0	0.2887413503716087	1.1092596610570342	0.0	0.9765604903622428	26914.0	458.1324141838825	223098.0	514.4025603114536
1161	Jan26_100x_cp190_rep1_3R4_E-F-D_Position017_16_cmle.ics	83	1	0	1	1	4	2	9.5304	4.0	0.33055630530719554	1.2087760609048679	0.0	0.9363578724413015	28374.0	481.983096563542	258391.0	595.7785007549903
1162	Jan26_100x_cp190_rep1_3R4_E-F-D_Position017_16_cmle.ics	84	1	0	1	1	1	2	9.5304	1.0	0.3163574741744489	1.2820264518632225	0.0	0.9778625335707074	20496.0	357.4662269937828	155191.0	357.8277157898986
1163	Jan26_100x_cp190_rep1_3R4_E-F-D_Position017_16_cmle.ics	86	1	0	1	1	2	1	9.5304	2.0	0.31571129793448677	1.2618943285865447	0.0	0.9562573912164576	26202.0	449.1956116981	224089.0	516.6875334500235
1164	Jan26_100x_cp190_rep1_3R4_E-F-D_Position017_16_cmle.ics	87	1	0	1	2	3	2	9.5304	3.0	0.24931063429924966	1.1642123344930624	0.0	0.9133966848571011	53174.0	834.6167959936056	575696.0	1327.3964641595292
1165	Jan26_100x_cp190_rep1_3R4_E-F-D_Position017_16_cmle.ics	88	1	0	1	2	1	1	9.313799999999999	1.0	0.2813768602429711	1.2784391541693332	0.0	0.9674805676169418	17846.0	315.3540431144233	118913.0	274.18063655575526
1166	Jan26_100x_cp190_rep1_3R4_E-F-D_Position017_16_cmle.ics	89	1	0	1	2	1	1	9.5304	1.0	0.32548414539573367	1.3236644766920853	0.0	0.9571486899312112	22618.0	391.8981459246329	182482.0	420.7532474999986
1167	Jan26_100x_cp190_rep1_3R4_E-F-D_Position017_16_cmle.ics	90	1	0	1	0	0	0	4.9818	0.0	0.2890351083942588	1.4144067603002435	0.0	0.9895246513513815	4324.0	76.59658754359675	14374.0	33.142486270234755
1168	Jan26_100x_cp190_rep1_3R4_E-F-D_Position017_16_cmle.ics	92	1	0	1	1	1	1	8.4474	1.0	0.30020929310450917	1.3676171441568477	0.0	0.9893073488507974	15922.0	276.24232816383466	103510.0	238.6655596098511
1169	Jan26_100x_cp190_rep1_3R4_E-F-D_Position018_17_cmle.ics	3	1	0	1	1	1	1	9.5304	1.0	0.27967957961355033	1.3317929803797603	0.0	0.9864540330662857	16302.0	288.31545949945087	103506.0	238.65633671120906
1170	Jan26_100x_cp190_rep1_3R4_E-F-D_Position018_17_cmle.ics	4	1	0	1	1	1	1	9.5304	1.0	0.2847189006555333	1.1882738163673183	0.0	0.9667384108543364	21480.0	369.6729756385643	157955.0	364.20073875156055
1171	Jan26_100x_cp190_rep1_3R4_E-F-D_Position018_17_cmle.ics	5	1	0	1	1	2	1	9.5304	2.0	0.2864612467362407	1.0810696817013368	0.0	0.917498996504272	35700.0	586.5573265727575	339476.0	782.7381848528048
1172	Jan26_100x_cp190_rep1_3R4_E-F-D_Position018_17_cmle.ics	6	1	0	1	2	2	2	9.5304	2.0	0.2811943122622539	1.1644438895198552	0.0	0.9155013153090591	30728.0	513.7589249144612	268583.0	619.2784464949536
1173	Jan26_100x_cp190_rep1_3R4_E-F-D_Position018_17_cmle.ics	7	1	0	1	1	1	1	9.5304	1.0	0.2627276447577021	1.2843013933668146	0.0	0.9256024190950465	45778.0	744.5576325210287	472076.0	1088.4772748370212
1174	Jan26_100x_cp190_rep1_3R4_E-F-D_Position018_17_cmle.ics	8	1	0	1	1	1	1	9.5304	1.0	0.29835006296944255	1.0793379073530291	0.0	0.965618936115392	26272.0	451.345082335996	218714.0	504.29426339975834
1175	Jan26_100x_cp190_rep1_3R4_E-F-D_Position018_17_cmle.ics	9	1	0	1	2	2	1	9.5304	2.0	0.17037719685901268	1.1309803312813895	0.0	0.8300262013342177	26492.0	446.01007865404523	167360.0	385.886079183699
1176	Jan26_100x_cp190_rep1_3R4_E-F-D_Position018_17_cmle.ics	10	1	0	1	1	1	1	9.5304	1.0	0.3099717171945479	1.1360915117963226	0.0	0.9350892929646935	29234.0	495.5614587146196	261678.0	603.3574177141013
1177	Jan26_100x_cp190_rep1_3R4_E-F-D_Position018_17_cmle.ics	11	1	0	1	1	1	2	9.5304	1.0	0.2740454704480873	1.0509701803112095	0.0	0.9395588990698188	44998.0	728.4371158109386	469867.0	1083.3839290619449
1178	Jan26_100x_cp190_rep1_3R4_E-F-D_Position018_17_cmle.ics	12	1	0	1	2	1	2	9.5304	1.0	0.32832942299897433	1.172223706054625	0.0	0.9382784668545253	28700.0	485.05550391371804	261970.0	604.0306893149715
1179	Jan26_100x_cp190_rep1_3R4_E-F-D_Position018_17_cmle.ics	13	1	0	1	1	1	1	9.5304	1.0	0.3045726497382093	1.2014299888223627	0.0	0.9217262578408459	28724.0	486.8557322940156	252631.0	582.497526710427
1180	Jan26_100x_cp190_rep1_3R4_E-F-D_Position018_17_cmle.ics	15	1	0	1	1	2	2	9.5304	2.0	0.3027778513116389	1.074937633132643	0.0	0.9303110751759744	30138.0	509.28053096946087	270712.0	624.1873342971888
1181	Jan26_100x_cp190_rep1_3R4_E-F-D_Position018_17_cmle.ics	16	1	0	1	3	2	2	9.5304	2.0	0.3110770754228557	1.091832629078116	0.0	0.932089474749348	29074.0	494.30294539695666	259995.0	599.4768831104554
1182	Jan26_100x_cp190_rep1_3R4_E-F-D_Position018_17_cmle.ics	17	1	0	1	1	2	2	9.5304	2.0	0.3114941381089434	1.1409276211288348	0.0	0.9515234166773029	26034.0	445.58162859064635	220450.0	508.2970014104113
1183	Jan26_100x_cp190_rep1_3R4_E-F-D_Position018_17_cmle.ics	18	1	0	1	1	1	1	9.5304	1.0	0.31452719382994176	1.359174794032847	0.0	0.9776025947249085	18976.0	332.649166238239	137851.0	317.846450176578
1184	Jan26_100x_cp190_rep1_3R4_E-F-D_Position018_17_cmle.ics	20	1	0	1	1	2	2	9.5304	2.0	0.2535589212546616	1.2146598370768202	0.0	0.9103355048615076	46610.0	746.1353079688672	476466.0	1098.5994060966798
1185	Jan26_100x_cp190_rep1_3R4_E-F-D_Position018_17_cmle.ics	22	1	0	1	1	1	1	9.5304	1.0	0.3085163439213801	1.2303669253683245	0.0	0.9285401301556915	27920.0	475.62888837195084	243661.0	561.8151765056124
1186	Jan26_100x_cp190_rep1_3R4_E-F-D_Position018_17_cmle.ics	24	1	0	1	1	1	1	9.5304	1.0	0.3147293912035676	1.1280764600557431	0.0	0.944793565909612	29556.0	500.25305840633376	268047.0	618.0425780769178
1187	Jan26_100x_cp190_rep1_3R4_E-F-D_Position018_17_cmle.ics	25	1	0	1	1	1	1	9.5304	1.0	0.3116704989335835	1.0588867124478654	0.0	0.9305951739545074	30972.0	522.6055262494583	286138.0	659.7554429102848
1188	Jan26_100x_cp190_rep1_3R4_E-F-D_Position018_17_cmle.ics	26	1	0	1	2	2	2	9.5304	2.0	0.3018883429441541	1.0999487159172048	0.0	0.9235634672460264	31810.0	533.796413713428	293118.0	675.8494010406757
1189	Jan26_100x_cp190_rep1_3R4_E-F-D_Position018_17_cmle.ics	27	1	0	1	1	2	2	9.313799999999999	2.0	0.25816318285614104	1.1079297406058037	0.0	0.9699696426011792	23476.0	396.3973866113867	171853.0	396.2457000833905
1190	Jan26_100x_cp190_rep1_3R4_E-F-D_Position018_17_cmle.ics	29	1	0	1	1	1	1	9.5304	1.0	0.30854864419025974	1.2098479939725069	0.0	0.9290149371466704	27662.0	469.20783326792946	240304.0	554.0748588202654
1191	Jan26_100x_cp190_rep1_3R4_E-F-D_Position018_17_cmle.ics	30	1	0	1	1	1	1	9.5304	1.0	0.28995958941159933	1.2071160105782162	0.0	0.9068332998403171	28782.0	482.51123426886164	247243.0	570.0742822395752
1192	Jan26_100x_cp190_rep1_3R4_E-F-D_Position018_17_cmle.ics	31	1	0	1	1	1	1	9.5304	1.0	0.3189853087439959	1.2135308890742684	0.0	0.9438633735398375	27814.0	471.57485362417634	246351.0	568.0175758423962
1193	Jan26_100x_cp190_rep1_3R4_E-F-D_Position018_17_cmle.ics	32	1	0	1	1	1	1	9.5304	1.0	0.31044024658363767	1.152050311866805	0.0	0.9226130556577273	29214.0	492.02501174856314	261607.0	603.1937112632048
1194	Jan26_100x_cp190_rep1_3R4_E-F-D_Position018_17_cmle.ics	34	1	0	1	1	1	1	9.5304	1.0	0.309809339886284	1.5061385276089163	0.0	0.9630890933313138	18070.0	316.4980631897511	127133.0	293.1336932651841
1195	Jan26_100x_cp190_rep1_3R4_E-F-D_Position018_17_cmle.ics	35	1	0	1	1	2	2	9.5304	2.0	0.3068057176164724	1.429416965230785	0.0	0.9738256185671286	18348.0	324.9576293340212	129446.0	298.46683440495406
1196	Jan26_100x_cp190_rep1_3R4_E-F-D_Position018_17_cmle.ics	36	1	0	1	1	2	1	8.8806	2.0	0.2946690927827438	1.3868364366564494	0.0	0.977281942988344	14778.0	262.14512448272416	91699.0	211.4326456445149
1197	Jan26_100x_cp190_rep1_3R4_E-F-D_Position018_17_cmle.ics	38	1	0	1	1	1	1	9.5304	1.0	0.3148741025457841	1.2095466596045668	0.0	0.9491074134900653	26486.0	452.8507565727764	227440.0	524.4140167874075
1198	Jan26_100x_cp190_rep1_3R4_E-F-D_Position018_17_cmle.ics	39	1	0	1	1	1	1	9.5304	1.0	0.29521673392145	1.1656530051064515	0.0	0.9267740418868582	29384.0	496.31563198662343	257342.0	593.3597955861106
1199	Jan26_100x_cp190_rep1_3R4_E-F-D_Position018_17_cmle.ics	40	1	0	1	2	1	1	9.5304	1.0	0.30725370392886553	1.2709287236837628	0.0	0.9264557579035179	26208.0	446.54447332180223	221143.0	509.89486860014796
1200	Jan26_100x_cp190_rep1_3R4_E-F-D_Position018_17_cmle.ics	41	1	0	1	1	1	1	9.5304	1.0	0.31034995138493493	1.0196592549045203	0.0	0.9385132295008259	30522.0	517.5343765725739	279331.0	644.060375146163
1201	Jan26_100x_cp190_rep1_3R4_E-F-D_Position018_17_cmle.ics	42	1	0	1	1	2	1	9.313799999999999	2.0	0.3116820586747297	1.3714287872971578	0.0	0.976477526266362	17476.0	309.9174270206262	121281.0	279.6405925518535
1202	Jan26_100x_cp190_rep1_3R4_E-F-D_Position018_17_cmle.ics	43	1	0	1	2	1	2	9.5304	1.0	0.29451823205452243	1.0567429308377303	0.0	0.9431080893030166	29876.0	504.9233679349701	263520.0	607.6045625387688
1203	Jan26_100x_cp190_rep1_3R4_E-F-D_Position018_17_cmle.ics	44	1	0	1	1	1	1	9.5304	1.0	0.30497809781492663	1.1165569793788834	0.0	0.9250758068258335	29440.0	502.10772179517903	262310.0	604.8146356995464
1204	Jan26_100x_cp190_rep1_3R4_E-F-D_Position018_17_cmle.ics	45	1	0	1	1	1	1	9.5304	1.0	0.30532347301236823	1.1961582607966006	0.0	0.929701706877427	26270.0	446.9236053908975	221230.0	510.09546664561265
1205	Jan26_100x_cp190_rep1_3R4_E-F-D_Position018_17_cmle.ics	47	1	0	1	1	1	1	9.5304	1.0	0.3054495458384151	1.1827613146759595	0.0	0.9349415079991003	30172.0	508.72965903688896	272364.0	627.9963914363586
1206	Jan26_100x_cp190_rep1_3R4_E-F-D_Position018_17_cmle.ics	49	1	0	1	1	1	1	9.5304	1.0	0.3222274691756788	1.1427762991377022	0.0	0.9439432324560599	30154.0	509.404041776358	279494.0	644.4362082658267
1207	Jan26_100x_cp190_rep1_3R4_E-F-D_Position018_17_cmle.ics	51	1	0	1	1	1	1	9.5304	1.0	0.31174159188266254	1.124607986344778	0.0	0.9339690447624096	29462.0	496.4203856323229	265500.0	612.1698973665875
1208	Jan26_100x_cp190_rep1_3R4_E-F-D_Position018_17_cmle.ics	52	1	0	1	1	2	1	9.5304	2.0	0.31197724057806675	1.3463744470751546	0.0	0.9788585954598715	17458.0	308.8364160970574	121151.0	279.3408483459866
1209	Jan26_100x_cp190_rep1_3R4_E-F-D_Position018_17_cmle.ics	53	1	0	1	1	1	3	9.5304	1.0	0.3191479181464959	1.440408814520811	0.0	0.9694610491323259	19294.0	340.4110836995692	142365.0	328.2544912941403
1210	Jan26_100x_cp190_rep1_3R4_E-F-D_Position018_17_cmle.ics	55	1	0	1	4	1	1	9.5304	1.0	0.28355151459309824	1.06870644554718	0.0	0.9328085837603743	49718.0	801.2679657877515	555086.0	1279.8754789063262
1211	Jan26_100x_cp190_rep1_3R4_E-F-D_Position018_17_cmle.ics	56	1	0	1	1	1	2	9.5304	1.0	0.2649099357801193	1.3441245839177502	0.0	0.9778623186911595	15620.0	275.2744174289057	94481.0	217.84717165006612
1212	Jan26_100x_cp190_rep1_3R4_E-F-D_Position018_17_cmle.ics	58	1	0	1	1	1	1	9.5304	1.0	0.30810661727544014	1.1601887506915587	0.0	0.9650624839299915	25730.0	441.9710398225154	215419.0	496.6969006433632
1213	Jan26_100x_cp190_rep1_3R4_E-F-D_Position018_17_cmle.ics	59	1	0	1	1	1	2	9.5304	1.0	0.2912033800316866	1.179205784675957	0.0	0.9510343613960197	25598.0	439.9339473411802	207817.0	479.1687817741323
1214	Jan26_100x_cp190_rep1_3R4_E-F-D_Position018_17_cmle.ics	60	1	0	1	1	1	1	9.5304	1.0	0.3184252065986376	1.1174976266835863	0.0	0.9594064135056268	29162.0	496.64402750249945	264243.0	609.2716014683209
1215	Jan26_100x_cp190_rep1_3R4_E-F-D_Position018_17_cmle.ics	62	1	0	1	2	1	2	9.5304	1.0	0.2904002541471338	1.178992936013678	0.0	0.923682878102742	32108.0	535.5409278316238	291536.0	672.2017446277418
1216	Jan26_100x_cp190_rep1_3R4_E-F-D_Position018_17_cmle.ics	63	1	0	1	2	2	2	9.5304	2.0	0.33014651411624024	1.0828486505133368	0.0	0.9529650045494987	28642.0	484.9061941614977	261898.0	603.8646771394144
1217	Jan26_100x_cp190_rep1_3R4_E-F-D_Position018_17_cmle.ics	64	1	0	1	1	1	1	9.5304	1.0	0.31286145493596834	1.2393621367860654	0.0	0.9394743194933926	25532.0	435.954637122187	214574.0	494.74856330522846
1218	Jan26_100x_cp190_rep1_3R4_E-F-D_Position018_17_cmle.ics	65	1	0	1	1	1	2	9.5304	1.0	0.31941429268144944	1.029794178074746	0.0	0.9401945748086077	29668.0	500.953797312607	271571.0	626.1679517805708
1219	Jan26_100x_cp190_rep1_3R4_E-F-D_Position018_17_cmle.ics	66	1	0	1	1	1	1	9.5304	1.0	0.3317296693270714	1.1708017440929468	0.0	0.9463301900004322	28934.0	493.09349696813547	266550.0	614.5909082601277
1220	Jan26_100x_cp190_rep1_3R4_E-F-D_Position018_17_cmle.ics	67	1	0	1	1	1	1	9.5304	1.0	0.3040587016299544	1.2087112611114688	0.0	0.9209970283168277	29482.0	496.984365995613	262475.0	605.1950802685312
1221	Jan26_100x_cp190_rep1_3R4_E-F-D_Position018_17_cmle.ics	70	1	0	1	2	3	2	9.5304	3.0	0.2585086254172297	1.2354113417378516	0.0	0.9136765126770895	50002.0	801.5761600782402	534555.0	1232.536645901304
1222	Jan26_100x_cp190_rep1_3R4_E-F-D_Position018_17_cmle.ics	71	1	0	1	1	1	1	9.5304	1.0	0.3051922181370569	1.1032930449564526	0.0	0.9546551517692012	24412.0	420.07665874879166	198137.0	456.84936706035234
1223	Jan26_100x_cp190_rep1_3R4_E-F-D_Position018_17_cmle.ics	72	1	0	1	1	2	2	9.097199999999999	2.0	0.24626272748560987	1.0587672311040286	0.0	0.9676467673856296	21236.0	356.0517035401474	144405.0	332.9581696015897
1224	Jan26_100x_cp190_rep1_3R4_E-F-D_Position018_17_cmle.ics	74	1	0	1	1	2	2	9.5304	2.0	0.32519368039403174	1.3988107290174594	0.0	0.9671821814408637	20920.0	365.7011761303134	162251.0	374.1061318931307
1225	Jan26_100x_cp190_rep1_3R4_E-F-D_Position018_17_cmle.ics	76	1	0	1	1	1	1	9.5304	1.0	0.30061373010823117	1.3306036752551156	0.0	0.9863595141805062	18248.0	319.1184504170658	127087.0	293.0276299308004
1226	Jan26_100x_cp190_rep1_3R4_E-F-D_Position018_17_cmle.ics	77	1	0	1	1	4	4	9.5304	4.0	0.312490894429819	1.1843122440106457	0.0	0.9357609929991901	28258.0	477.8226110004056	249692.0	575.721001933175
1227	Jan26_100x_cp190_rep1_3R4_E-F-D_Position019_18_cmle.ics	1	1	0	1	2	2	2	9.097199999999999	2.0	0.2869633332448253	1.057127008633665	0.0	0.9561897265351179	26410.0	444.59886124484535	216192.0	498.47922580594087
1228	Jan26_100x_cp190_rep1_3R4_E-F-D_Position019_18_cmle.ics	2	1	0	1	1	2	1	9.097199999999999	2.0	0.3146849057832389	1.121930237781061	0.0	0.9523263733555676	25722.0	438.11763410691697	217605.0	501.73721475124773
1229	Jan26_100x_cp190_rep1_3R4_E-F-D_Position019_18_cmle.ics	3	1	0	1	1	1	1	9.097199999999999	1.0	0.30296022302727355	1.1364854808170424	0.0	0.9262517342938136	25400.0	431.7408564986781	209516.0	483.08620797234636
1230	Jan26_100x_cp190_rep1_3R4_E-F-D_Position019_18_cmle.ics	4	1	0	1	1	1	1	9.097199999999999	1.0	0.30325955934310045	1.1270788121816073	0.0	0.9385976657739414	26632.0	449.23237848316023	225054.0	518.9125577474199
1231	Jan26_100x_cp190_rep1_3R4_E-F-D_Position019_18_cmle.ics	5	1	0	1	1	1	1	9.097199999999999	1.0	0.2861742411950983	1.0878237524735168	0.0	0.9212791244954809	27480.0	461.2552794765268	229147.0	528.3498887829056
1232	Jan26_100x_cp190_rep1_3R4_E-F-D_Position019_18_cmle.ics	6	1	0	1	3	4	4	9.097199999999999	4.0	0.25789454417273344	1.092315449947221	0.0	0.9336183414717498	43402.0	698.1533843395176	431777.0	995.5588767429495
1233	Jan26_100x_cp190_rep1_3R4_E-F-D_Position019_18_cmle.ics	8	1	0	1	2	1	1	9.097199999999999	1.0	0.31066378936942957	1.216586552055595	0.0	0.9230609035169981	26440.0	447.6098173075264	225326.0	519.5397148550799
1234	Jan26_100x_cp190_rep1_3R4_E-F-D_Position019_18_cmle.ics	9	1	0	1	1	1	1	9.097199999999999	1.0	0.3189374102165494	1.521183632217456	0.0	0.9570050917014096	17160.0	304.79818759246984	119372.0	275.23896417493137
1235	Jan26_100x_cp190_rep1_3R4_E-F-D_Position019_18_cmle.ics	10	1	0	1	1	1	1	9.097199999999999	1.0	0.28933058396553696	1.3359775216406997	0.0	0.983332398389339	14564.0	255.9584004778634	88898.0	204.97431087041392
1236	Jan26_100x_cp190_rep1_3R4_E-F-D_Position019_18_cmle.ics	11	1	0	1	1	1	1	8.2308	1.0	0.29583816003547453	1.2244689802154252	0.0	0.9722233129807067	13080.0	228.94998528514205	76509.0	176.40868805130035
1237	Jan26_100x_cp190_rep1_3R4_E-F-D_Position019_18_cmle.ics	12	1	0	1	1	2	1	9.097199999999999	2.0	0.2881082663874805	1.158550338370951	0.0	0.9542242670136286	20006.0	345.251967638256	142821.0	329.30590173933484
1238	Jan26_100x_cp190_rep1_3R4_E-F-D_Position019_18_cmle.ics	13	1	0	1	1	2	1	9.097199999999999	2.0	0.30905120972099126	1.1524678098257735	0.0	0.9317410150395595	26534.0	447.27635578793377	225940.0	520.9554297966357
1239	Jan26_100x_cp190_rep1_3R4_E-F-D_Position019_18_cmle.ics	14	1	0	1	2	3	3	9.097199999999999	3.0	0.2617291604149316	1.263180279538689	0.0	0.9271615761939367	45748.0	731.9037139360905	470715.0	1085.339183574061
1240	Jan26_100x_cp190_rep1_3R4_E-F-D_Position019_18_cmle.ics	15	1	0	1	1	1	1	9.097199999999999	1.0	0.27505131647442693	1.178844479687401	0.0	0.9777610573769197	15812.0	278.1608620418861	98053.0	226.08322013742375
1241	Jan26_100x_cp190_rep1_3R4_E-F-D_Position019_18_cmle.ics	17	1	0	1	1	1	2	9.097199999999999	1.0	0.32157835988885486	1.3816889143109443	0.0	0.9398546679608011	20062.0	348.1886170882665	151523.0	349.3703177351316
1242	Jan26_100x_cp190_rep1_3R4_E-F-D_Position019_18_cmle.ics	18	1	0	1	0	1	1	6.7146	1.0	0.2866009581057742	1.2871631466424167	0.0	0.9932582993875929	9814.0	169.35017997165798	48942.0	112.8467763348984
1243	Jan26_100x_cp190_rep1_3R4_E-F-D_Position019_18_cmle.ics	19	1	0	1	1	1	1	7.5809999999999995	1.0	0.2675734341713172	1.1706810064658602	0.0	0.9955626945223678	12096.0	209.90890397896197	64708.0	149.19883133256928
1244	Jan26_100x_cp190_rep1_3R4_E-F-D_Position019_18_cmle.ics	20	1	0	1	0	0	1	6.7146	0.0	0.28661022087905946	1.324717310909914	0.0	0.9865110051637322	8950.0	155.30794301532032	42624.0	98.27920792976809
1245	Jan26_100x_cp190_rep1_3R4_E-F-D_Position019_18_cmle.ics	21	1	0	1	2	1	1	9.097199999999999	1.0	0.3023534623173445	1.2088992607184297	0.0	0.9233962001704868	25512.0	431.6224116955516	210692.0	485.7977401731114
1246	Jan26_100x_cp190_rep1_3R4_E-F-D_Position019_18_cmle.ics	22	1	0	1	1	2	2	9.097199999999999	2.0	0.31188363542918357	1.2739497542772056	0.0	0.9322983824949477	22022.0	378.55550792638047	171615.0	395.696937614188
1247	Jan26_100x_cp190_rep1_3R4_E-F-D_Position019_18_cmle.ics	23	1	0	1	1	2	1	9.097199999999999	2.0	0.3202663472698818	1.0748923025444472	0.0	0.9448951144441285	28758.0	483.074936021474	259518.0	598.37705244739
1248	Jan26_100x_cp190_rep1_3R4_E-F-D_Position019_18_cmle.ics	24	1	0	1	1	1	1	9.097199999999999	1.0	0.31241204630601715	1.074215156601508	0.0	0.929050444433469	27934.0	467.44565092625015	245379.0	565.7764114723763
1249	Jan26_100x_cp190_rep1_3R4_E-F-D_Position019_18_cmle.ics	25	1	0	1	2	2	1	9.097199999999999	2.0	0.25497332934993583	1.0614757116657751	0.0	0.9418570867661396	24266.0	410.3540449993408	179481.0	413.8337677937947
1250	Jan26_100x_cp190_rep1_3R4_E-F-D_Position019_18_cmle.ics	26	1	0	1	2	1	1	9.097199999999999	1.0	0.29054675689005843	1.0258497280992154	0.0	0.9252344158792838	28292.0	474.50991970464145	241200.0	556.1407881160864
1251	Jan26_100x_cp190_rep1_3R4_E-F-D_Position019_18_cmle.ics	28	1	0	1	1	1	1	9.097199999999999	1.0	0.31516027908593724	1.1823559514366728	0.0	0.9265248747588021	26624.0	447.0641506840648	229324.0	528.7580020478167
1252	Jan26_100x_cp190_rep1_3R4_E-F-D_Position019_18_cmle.ics	29	1	0	1	1	3	1	9.097199999999999	3.0	0.31852805685526275	1.1307194951573787	0.0	0.9477094707851591	26462.0	447.6801723594375	228445.0	526.7312700712245
1253	Jan26_100x_cp190_rep1_3R4_E-F-D_Position019_18_cmle.ics	30	1	0	1	1	1	1	9.097199999999999	1.0	0.30778973271826787	1.117597804163922	0.0	0.9399913733523124	24550.0	413.00276417387073	200668.0	462.68515617611445
1254	Jan26_100x_cp190_rep1_3R4_E-F-D_Position019_18_cmle.ics	32	1	0	1	1	1	1	9.097199999999999	1.0	0.2937414696626898	1.1141325467015257	0.0	0.9308786376672287	28032.0	473.1933239336221	239187.0	551.4993643744707
1255	Jan26_100x_cp190_rep1_3R4_E-F-D_Position019_18_cmle.ics	33	1	0	1	1	2	1	9.097199999999999	2.0	0.2864521907497922	1.0460736490148073	0.0	0.9183320804933751	28570.0	476.8373106527115	243033.0	560.3671814188092
1256	Jan26_100x_cp190_rep1_3R4_E-F-D_Position019_18_cmle.ics	34	1	0	1	1	1	1	9.097199999999999	1.0	0.311789976889823	1.164296245704466	0.0	0.9389727594208507	24030.0	409.4099574293468	195585.0	450.9651577267195
1257	Jan26_100x_cp190_rep1_3R4_E-F-D_Position019_18_cmle.ics	36	1	0	1	1	1	1	9.097199999999999	1.0	0.2906063465485847	1.2762702849699195	0.0	0.9151664657197139	25118.0	422.27909482579133	201792.0	465.27679069453274
1258	Jan26_100x_cp190_rep1_3R4_E-F-D_Position019_18_cmle.ics	37	1	0	1	1	1	2	9.097199999999999	1.0	0.32217113358255745	1.496578306427107	0.0	0.9558148307375302	16978.0	301.19901008539694	118072.0	272.2415221162626
1259	Jan26_100x_cp190_rep1_3R4_E-F-D_Position019_18_cmle.ics	38	1	0	1	2	1	5	9.097199999999999	1.0	0.268384830475126	1.0966892541855495	0.0	0.9408804058779894	38456.0	619.9442793330411	367366.0	847.0448456345529
1260	Jan26_100x_cp190_rep1_3R4_E-F-D_Position019_18_cmle.ics	39	1	0	1	1	2	1	9.097199999999999	2.0	0.31057453501665255	1.083419680509535	0.0	0.937550164026802	28644.0	482.0252334683413	254043.0	585.7532099310735
1261	Jan26_100x_cp190_rep1_3R4_E-F-D_Position019_18_cmle.ics	40	1	0	1	2	2	1	9.097199999999999	2.0	0.2796150792467795	1.2249222143365905	0.0	0.9069216974043238	26844.0	447.4868382168633	218688.0	504.2343145585849
1262	Jan26_100x_cp190_rep1_3R4_E-F-D_Position019_18_cmle.ics	41	1	0	1	1	2	2	9.097199999999999	2.0	0.2711662407476597	1.083675511664493	0.0	0.9447442626604348	27538.0	465.4302920293456	223764.0	515.9381729353563
1263	Jan26_100x_cp190_rep1_3R4_E-F-D_Position019_18_cmle.ics	42	1	0	1	1	1	1	9.097199999999999	1.0	0.3065417127498138	1.2956596672797183	0.0	0.9525263508188785	18674.0	324.35541261622706	132854.0	306.3247440479873
1264	Jan26_100x_cp190_rep1_3R4_E-F-D_Position019_18_cmle.ics	43	1	0	1	0	1	1	6.2814	1.0	0.2465286954364876	1.0991652443361042	0.0	0.9907018597993815	10156.0	173.36528183812703	47785.0	110.17905290268318
1265	Jan26_100x_cp190_rep1_3R4_E-F-D_Position019_18_cmle.ics	45	1	0	1	1	2	1	9.097199999999999	2.0	0.3011891711071027	1.0421913110107366	0.0	0.9338121345942921	28104.0	472.9065336063259	243134.0	560.6000596095213
1266	Jan26_100x_cp190_rep1_3R4_E-F-D_Position019_18_cmle.ics	46	1	0	1	2	2	1	9.097199999999999	2.0	0.29435759860177513	1.0881668789087005	0.0	0.9274181712819323	27526.0	463.57056263670364	232984.0	537.1969543052995
1267	Jan26_100x_cp190_rep1_3R4_E-F-D_Position019_18_cmle.ics	47	1	0	1	1	1	2	9.097199999999999	1.0	0.30105969115048503	1.0539863314891977	0.0	0.9280639903093082	28522.0	478.0817404020726	248525.0	573.0302212543547
1268	Jan26_100x_cp190_rep1_3R4_E-F-D_Position019_18_cmle.ics	48	1	0	1	1	1	3	9.097199999999999	1.0	0.28941557344399177	1.106154974735151	0.0	0.9455303951643496	26464.0	445.5013691315101	217780.0	502.1407165668378
1269	Jan26_100x_cp190_rep1_3R4_E-F-D_Position019_18_cmle.ics	50	1	0	1	1	1	1	9.097199999999999	1.0	0.28829372925399005	1.2735116414997525	0.0	0.975766427680976	16636.0	290.91130152971317	108334.0	249.78837537217288
1270	Jan26_100x_cp190_rep1_3R4_E-F-D_Position019_18_cmle.ics	51	1	0	1	2	1	1	9.097199999999999	1.0	0.32397800633377905	1.2521344865536619	0.0	0.9310138703498337	24544.0	418.0646431807094	205802.0	474.5227465831957
1271	Jan26_100x_cp190_rep1_3R4_E-F-D_Position019_18_cmle.ics	52	1	0	1	1	1	1	9.097199999999999	1.0	0.31687114031532515	1.1883745428418027	0.0	0.9436164493000506	25662.0	434.1085733817773	217596.0	501.7164632293032
1272	Jan26_100x_cp190_rep1_3R4_E-F-D_Position019_18_cmle.ics	53	1	0	1	1	1	1	9.097199999999999	1.0	0.2872032836056971	1.0847664065408602	0.0	0.936690996001448	25048.0	427.38525132846326	199769.0	460.612309706312
1273	Jan26_100x_cp190_rep1_3R4_E-F-D_Position019_18_cmle.ics	55	1	0	1	0	1	1	9.097199999999999	1.0	0.30162217637621697	1.251841904025496	0.0	0.9717748966181966	17164.0	301.2363595971957	116127.0	267.756887651562
1274	Jan26_100x_cp190_rep1_3R4_E-F-D_Position019_18_cmle.ics	56	1	0	1	1	1	1	9.097199999999999	1.0	0.30293798899380553	1.1163815071904244	0.0	0.9342969927044253	25962.0	439.68943322404243	216500.0	499.1893890013793
1275	Jan26_100x_cp190_rep1_3R4_E-F-D_Position019_18_cmle.ics	57	1	0	1	1	1	1	9.097199999999999	1.0	0.29304244561517595	1.0595729044922386	0.0	0.946608894753482	23916.0	409.55392256709024	188266.0	434.08955893641416
1276	Jan26_100x_cp190_rep1_3R4_E-F-D_Position019_18_cmle.ics	59	1	0	1	1	2	1	9.097199999999999	2.0	0.34065576509267126	1.4531868230027831	0.0	0.9610797876795196	18148.0	317.8901055216544	134176.0	309.3729120491874
1277	Jan26_100x_cp190_rep1_3R4_E-F-D_Position019_18_cmle.ics	60	1	0	1	1	1	1	9.097199999999999	1.0	0.2948280612795658	1.2592398042584192	0.0	0.9274134765813687	24204.0	411.54306460254105	192260.0	443.2986232305089
1278	Jan26_100x_cp190_rep1_3R4_E-F-D_Position019_18_cmle.ics	61	1	0	1	1	1	1	9.097199999999999	1.0	0.29094927456836445	1.1498784413486762	0.0	0.9254011897851724	26536.0	445.7763047763643	219248.0	505.525520368473
1279	Jan26_100x_cp190_rep1_3R4_E-F-D_Position019_18_cmle.ics	64	1	0	1	2	2	3	9.097199999999999	2.0	0.25494644360812	1.3301289836591819	0.0	0.9287047033490384	42280.0	684.2669672033435	412763.0	951.7178280479276
1280	Jan26_100x_cp190_rep1_3R4_E-F-D_Position019_18_cmle.ics	65	1	0	1	2	2	2	9.097199999999999	2.0	0.2540995818755344	1.2967832231080438	0.0	0.9253483106771023	45624.0	727.7984992137275	461919.0	1065.0580294601762
1281	Jan26_100x_cp190_rep1_3R4_E-F-D_Position019_18_cmle.ics	66	1	0	1	1	1	3	9.097199999999999	1.0	0.31772394080964983	1.4649542110108258	0.0	0.9718515641949242	16530.0	292.8256052362431	112644.0	259.7260486589901
1282	Jan26_100x_cp190_rep1_3R4_E-F-D_Position019_18_cmle.ics	68	1	0	1	1	1	1	9.097199999999999	1.0	0.3075707165770124	1.22728869922994	0.0	0.9299993017760414	25152.0	426.36246216363287	208020.0	479.6368438802167
1283	Jan26_100x_cp190_rep1_3R4_E-F-D_Position019_18_cmle.ics	69	1	0	1	1	4	1	9.097199999999999	4.0	0.29196167101288784	1.2450718166394934	0.0	0.9211915334847234	25352.0	426.2679798308153	205095.0	472.89259924821187
1284	Jan26_100x_cp190_rep1_3R4_E-F-D_Position019_18_cmle.ics	70	1	0	1	1	2	1	9.097199999999999	2.0	0.25608621671319576	1.207379364059555	0.0	0.9226079094732975	42116.0	675.405978184096	411280.0	948.2984383763846
1285	Jan26_100x_cp190_rep1_3R4_E-F-D_Position019_18_cmle.ics	71	1	0	1	1	1	1	9.097199999999999	1.0	0.29562557232769393	1.3047851328152154	0.0	0.9168930546800985	23424.0	396.9672943158783	183289.0	422.61396730103377
1286	Jan26_100x_cp190_rep1_3R4_E-F-D_Position019_18_cmle.ics	72	1	0	1	1	1	1	9.097199999999999	1.0	0.3109563404358135	1.1094329870182658	0.0	0.9299168174859408	28554.0	477.509578306416	253002.0	583.3529505594779
1287	Jan26_100x_cp190_rep1_3R4_E-F-D_Position019_18_cmle.ics	73	1	0	1	1	2	1	9.097199999999999	2.0	0.2972133325966979	1.0916234739746433	0.0	0.9342133875232932	26920.0	455.78554404251565	226423.0	522.0690948076642
1288	Jan26_100x_cp190_rep1_3R4_E-F-D_Position019_18_cmle.ics	74	1	0	1	1	2	2	8.8806	2.0	0.28115989560447074	1.0221070962588992	0.0	0.9432396288640712	19610.0	331.2765265838684	136920.0	315.69982051763907
1289	Jan26_100x_cp190_rep1_3R4_E-F-D_Position019_18_cmle.ics	75	1	0	1	1	1	1	9.097199999999999	1.0	0.26774092686197815	1.0859678171888185	0.0	0.9213619388835794	25312.0	429.0018851628698	195939.0	451.78138425654157
1290	Jan26_100x_cp190_rep1_3R4_E-F-D_Position019_18_cmle.ics	76	1	0	1	1	1	2	9.097199999999999	1.0	0.31776935508283183	1.4487309376310382	0.0	0.9576432143355523	19178.0	336.29740863410933	140778.0	324.5953062579038
1291	Jan26_100x_cp190_rep1_3R4_E-F-D_Position019_18_cmle.ics	77	1	0	1	1	1	1	9.097199999999999	1.0	0.32736917220681067	1.1078361733340845	0.0	0.9464539394998013	26544.0	449.2084160128484	232671.0	536.4752624865586
1292	Jan26_100x_cp190_rep1_3R4_E-F-D_Position019_18_cmle.ics	78	1	0	1	1	1	1	9.097199999999999	1.0	0.31585695656359747	1.092422236292821	0.0	0.930170396203703	27644.0	465.64586596727037	242896.0	560.0512971403189
1293	Jan26_100x_cp190_rep1_3R4_E-F-D_Position019_18_cmle.ics	79	1	0	1	2	1	1	9.097199999999999	1.0	0.29841157065589824	1.1432618671527734	0.0	0.9224616015999645	26120.0	441.48838235078273	216841.0	499.9756411106148
1294	Jan26_100x_cp190_rep1_3R4_E-F-D_Position019_18_cmle.ics	80	1	0	1	2	1	2	9.097199999999999	1.0	0.3101794645561765	1.1287288926557966	0.0	0.9469285220892467	24948.0	423.8865972955508	206364.0	475.8185638424047
1295	Jan26_100x_cp190_rep1_3R4_E-F-D_Position019_18_cmle.ics	81	1	0	1	1	1	1	9.097199999999999	1.0	0.2552667188165872	1.1877741892777072	0.0	0.9140548484432552	44210.0	705.1630532987465	441623.0	1018.2610417503748
1296	Jan26_100x_cp190_rep1_3R4_E-F-D_Position019_18_cmle.ics	82	1	0	1	1	1	1	9.097199999999999	1.0	0.29037577049646374	1.1377851309150964	0.0	0.9286658694096848	24866.0	421.1646859512639	198684.0	458.1105984496537
1297	Jan26_100x_cp190_rep1_3R4_E-F-D_Position019_18_cmle.ics	83	1	0	1	1	1	1	9.097199999999999	1.0	0.31673518677812224	1.170656859512571	0.0	0.9295465455164124	25608.0	436.69344757233006	216863.0	500.0263670531461
1298	Jan26_100x_cp190_rep1_3R4_E-F-D_Position019_18_cmle.ics	84	1	0	1	1	2	1	9.097199999999999	2.0	0.29894958677767014	1.4216233771199387	0.0	0.967960309316968	16040.0	281.43052959014653	104443.0	240.81680071811112
1299	Jan26_100x_cp190_rep1_3R4_E-F-D_Position019_18_cmle.ics	85	1	0	1	1	1	1	9.097199999999999	1.0	0.3168233963501618	1.3309425599362394	0.0	0.9704176929393268	16900.0	297.60687436249503	116282.0	268.11427497394175
1300	Jan26_100x_cp190_rep1_3R4_E-F-D_Position019_18_cmle.ics	87	1	0	1	1	2	1	9.097199999999999	2.0	0.3130175185455172	1.421489846009225	0.0	0.9749304969405559	16168.0	285.88259287357783	108154.0	249.37334493328026
1301	Jan26_100x_cp190_rep1_3R4_E-F-D_Position020_19_cmle.ics	1	1	0	1	1	2	2	9.5304	2.0	0.308529097399206	1.062759237287166	0.0	0.9353472573186252	29492.0	499.99306766719457	264532.0	609.9379558952096
1302	Jan26_100x_cp190_rep1_3R4_E-F-D_Position020_19_cmle.ics	2	1	0	1	1	2	1	9.5304	2.0	0.31687987216571345	1.4673489646868525	0.0	0.9735637729822079	17936.0	317.5057681434476	127148.0	293.1682791350918
1303	Jan26_100x_cp190_rep1_3R4_E-F-D_Position020_19_cmle.ics	3	1	0	1	1	1	1	9.5304	1.0	0.3271641800826766	1.2043023402519264	0.0	0.9520000903775195	25200.0	433.07581702005604	215158.0	496.0951065069689
1304	Jan26_100x_cp190_rep1_3R4_E-F-D_Position020_19_cmle.ics	4	1	0	1	1	1	1	9.5304	1.0	0.3163159841586725	1.0517032792156915	0.0	0.9375089404475815	31750.0	533.2513298166921	299192.0	689.8543726286405
1305	Jan26_100x_cp190_rep1_3R4_E-F-D_Position020_19_cmle.ics	6	1	0	1	1	1	1	9.5304	1.0	0.3216959760730924	1.2271356179168058	0.0	0.9316482139751592	26680.0	454.54141840913536	232421.0	535.89883132143
1306	Jan26_100x_cp190_rep1_3R4_E-F-D_Position020_19_cmle.ics	7	1	0	1	1	1	1	9.5304	1.0	0.3368999221533859	1.0997107788444649	0.0	0.9521558282028771	28784.0	487.0497374581794	266533.0	614.5517109408989
1307	Jan26_100x_cp190_rep1_3R4_E-F-D_Position020_19_cmle.ics	8	1	0	1	1	2	2	9.5304	2.0	0.3275170063484305	1.1694376038898295	0.0	0.9546255845672819	26226.0	451.08946107377886	228554.0	526.9825940592204
1308	Jan26_100x_cp190_rep1_3R4_E-F-D_Position020_19_cmle.ics	10	1	0	1	1	1	1	8.664	1.0	0.31021228111842775	1.5839983695684587	0.0	0.9844472647648218	13428.0	238.24832813223122	81493.0	187.90041975930438
1309	Jan26_100x_cp190_rep1_3R4_E-F-D_Position020_19_cmle.ics	11	1	0	1	1	1	1	9.5304	1.0	0.31371305877734573	1.2273220651596866	0.0	0.982535179283869	21992.0	381.95759004597255	171766.0	396.0451020379257
1310	Jan26_100x_cp190_rep1_3R4_E-F-D_Position020_19_cmle.ics	12	1	0	1	1	2	2	9.5304	2.0	0.31968328754870856	1.4097525418232446	0.0	0.9636597254726845	20906.0	366.8628389238856	160709.0	370.5507044666174
1311	Jan26_100x_cp190_rep1_3R4_E-F-D_Position020_19_cmle.ics	13	1	0	1	1	1	1	9.5304	1.0	0.31799193248605534	1.1534733165237108	0.0	0.9353626578465117	28870.0	488.5269404423588	260107.0	599.7351242724332
1312	Jan26_100x_cp190_rep1_3R4_E-F-D_Position020_19_cmle.ics	14	1	0	1	1	1	2	9.5304	1.0	0.3048483322569653	1.0462766595175934	0.0	0.9247750981605719	34606.0	575.7776015804176	334228.0	770.6377418344249
1313	Jan26_100x_cp190_rep1_3R4_E-F-D_Position020_19_cmle.ics	15	1	0	1	1	1	1	9.5304	1.0	0.3310182472776179	1.3961276669869056	0.0	0.9683815682660496	21398.0	372.73216075787263	169340.0	390.45141401151767
1314	Jan26_100x_cp190_rep1_3R4_E-F-D_Position020_19_cmle.ics	16	1	0	1	1	1	1	9.5304	1.0	0.31840576951448357	1.2248992820495852	0.0	0.9382700644034236	25414.0	439.4497830156557	214968.0	495.6570188214711
1315	Jan26_100x_cp190_rep1_3R4_E-F-D_Position020_19_cmle.ics	17	1	0	1	1	2	1	9.097199999999999	2.0	0.3177535387301192	1.2713011250478978	0.0	0.9767126309600199	17634.0	310.2418454704369	124121.0	286.18885058771457
1316	Jan26_100x_cp190_rep1_3R4_E-F-D_Position020_19_cmle.ics	22	1	0	1	0	1	1	9.097199999999999	1.0	0.3029725254277758	1.6245716549461815	0.0	0.9835608024740508	13144.0	235.31874597160908	77995.0	179.83499489682484
1317	Jan26_100x_cp190_rep1_3R4_E-F-D_Position020_19_cmle.ics	23	1	0	1	1	1	1	9.5304	1.0	0.31859898909821266	1.286410503845444	0.0	0.9513896237212849	24934.0	430.7591408061998	208970.0	481.8272823077055
1318	Jan26_100x_cp190_rep1_3R4_E-F-D_Position020_19_cmle.ics	24	1	0	1	1	1	1	9.5304	1.0	0.3380288248553691	1.2097067735138878	0.0	0.9489536289240829	26102.0	445.4394999279301	230548.0	531.5802090322863
1319	Jan26_100x_cp190_rep1_3R4_E-F-D_Position020_19_cmle.ics	25	1	0	1	2	1	1	9.5304	1.0	0.2909327424885727	1.0419552191518213	0.0	0.9281182905255024	31742.0	533.7747056342536	286828.0	661.3463929260398
1320	Jan26_100x_cp190_rep1_3R4_E-F-D_Position020_19_cmle.ics	26	1	0	1	1	2	2	9.5304	2.0	0.32815418800788143	1.165079965252118	0.0	0.9489686939850149	28678.0	489.1980936531198	261599.0	603.1752654659207
1321	Jan26_100x_cp190_rep1_3R4_E-F-D_Position020_19_cmle.ics	27	1	0	1	2	4	2	9.5304	4.0	0.28301650357341185	1.0710749132749553	0.0	0.9296269194046909	44780.0	721.7865170007909	474030.0	1092.9826608236667
1322	Jan26_100x_cp190_rep1_3R4_E-F-D_Position020_19_cmle.ics	28	1	0	1	1	1	1	9.5304	1.0	0.27476544738055303	1.122841161922382	0.0	0.9786403103103185	22916.0	390.459546200549	170987.0	394.24894252738494
1323	Jan26_100x_cp190_rep1_3R4_E-F-D_Position020_19_cmle.ics	29	1	0	1	1	1	1	9.5304	1.0	0.3113254829669645	1.157826452518771	0.0	0.9575335851284841	25146.0	433.5542188149807	209211.0	482.3829619508894
1324	Jan26_100x_cp190_rep1_3R4_E-F-D_Position020_19_cmle.ics	30	1	0	1	1	1	1	9.5304	1.0	0.3268752930880218	1.1429480767695213	0.0	0.9504816124766278	28416.0	485.40265659076925	257519.0	593.7679088510217
1325	Jan26_100x_cp190_rep1_3R4_E-F-D_Position020_19_cmle.ics	31	1	0	1	0	1	0	7.147799999999999	1.0	0.25726061758709307	1.1953046787655566	0.0	0.9838995694780669	9534.0	165.8780469161664	44399.0	102.37186920218126
1326	Jan26_100x_cp190_rep1_3R4_E-F-D_Position020_19_cmle.ics	32	1	0	1	2	1	1	9.5304	1.0	0.3124057051072473	1.1276115420850834	0.0	0.9591010059346764	27948.0	476.20781364104135	245561.0	566.1960533605899
1327	Jan26_100x_cp190_rep1_3R4_E-F-D_Position020_19_cmle.ics	34	1	0	1	1	1	1	9.313799999999999	1.0	0.32112640733321696	1.5347072211806307	0.0	0.9735927123721121	16574.0	292.5918313585905	113698.0	262.15628245117244
1328	Jan26_100x_cp190_rep1_3R4_E-F-D_Position020_19_cmle.ics	35	1	0	1	1	1	2	9.5304	1.0	0.3038727149051531	1.263312656798064	0.0	0.9897278676155397	20642.0	358.3416566815507	153726.0	354.44982916224495
1329	Jan26_100x_cp190_rep1_3R4_E-F-D_Position020_19_cmle.ics	36	1	0	1	1	2	1	9.5304	2.0	0.3230124813695574	1.065673383170291	0.0	0.9436529896206959	29180.0	495.29089254665314	266386.0	614.2127694158033
1330	Jan26_100x_cp190_rep1_3R4_E-F-D_Position020_19_cmle.ics	37	1	0	1	1	2	1	8.8806	2.0	0.3278864603933034	1.4819793726072383	0.0	0.9785588983672469	15116.0	267.9198501837554	100067.0	230.72694960369984
1331	Jan26_100x_cp190_rep1_3R4_E-F-D_Position020_19_cmle.ics	39	1	0	1	2	1	3	9.5304	1.0	0.3238913036746702	1.0735221979417195	0.0	0.9562454461216685	28056.0	477.5213191887218	251485.0	579.8551662494775
1332	Jan26_100x_cp190_rep1_3R4_E-F-D_Position020_19_cmle.ics	40	1	0	1	1	1	1	9.5304	1.0	0.3353544799354848	1.184457891055046	0.0	0.9463263749046846	28364.0	480.1446573340029	260122.0	599.7697101423407
1333	Jan26_100x_cp190_rep1_3R4_E-F-D_Position020_19_cmle.ics	42	1	0	1	1	1	1	9.5304	1.0	0.322526350602803	1.1968062357294504	0.0	0.9529888547430757	25810.0	444.0865297827037	221431.0	510.558917302376
1334	Jan26_100x_cp190_rep1_3R4_E-F-D_Position020_19_cmle.ics	43	1	0	1	1	1	1	9.5304	1.0	0.3267106160902494	1.1772745821036121	0.0	0.9491882825868975	27458.0	467.43412586506594	244545.0	563.8534371055072
1335	Jan26_100x_cp190_rep1_3R4_E-F-D_Position020_19_cmle.ics	45	1	0	1	4	3	3	9.5304	3.0	0.2628343303808913	1.2059438702515768	0.0	0.9268962964902745	58214.0	916.7287895206161	677105.0	1561.2176962576393
1336	Jan26_100x_cp190_rep1_3R4_E-F-D_Position020_19_cmle.ics	46	1	0	1	2	3	3	9.5304	3.0	0.32387644378339014	1.1496405461277626	0.0	0.9339354466082201	29080.0	494.5540578769041	265372.0	611.8747646100418
1337	Jan26_100x_cp190_rep1_3R4_E-F-D_Position020_19_cmle.ics	49	1	0	1	1	1	1	9.5304	1.0	0.3095287713306187	1.0414545234769244	0.0	0.9296178713578889	30902.0	520.8539448418583	284187.0	655.2569740976212
1338	Jan26_100x_cp190_rep1_3R4_E-F-D_Position020_19_cmle.ics	50	1	0	1	1	1	1	9.5304	1.0	0.3120370154852275	1.1030343690866808	0.0	0.956840210712245	29212.0	492.96333678797663	262252.0	604.6809036692366
1339	Jan26_100x_cp190_rep1_3R4_E-F-D_Position020_19_cmle.ics	52	1	0	1	1	1	1	9.5304	1.0	0.31419801713866785	1.1987783444305606	0.0	0.9360224228902209	27628.0	467.04369633501943	242047.0	558.0937369035421
1340	Jan26_100x_cp190_rep1_3R4_E-F-D_Position020_19_cmle.ics	53	1	0	1	1	1	1	9.5304	1.0	0.30619213409877477	1.093934974292402	0.0	0.9339093125552349	30288.0	515.3476957282694	274269.0	632.3887969146389
1341	Jan26_100x_cp190_rep1_3R4_E-F-D_Position020_19_cmle.ics	55	1	0	1	1	1	1	9.097199999999999	1.0	0.3129583508648612	1.5974632387068393	0.0	0.9757970631789266	15334.0	272.8852710773818	99885.0	230.30730771548625
1342	Jan26_100x_cp190_rep1_3R4_E-F-D_Position020_19_cmle.ics	56	1	0	1	1	1	1	9.5304	1.0	0.329262065674346	1.2260835167233601	0.0	0.9353481394335401	27520.0	468.86649413196983	246330.0	567.9691556245255
1343	Jan26_100x_cp190_rep1_3R4_E-F-D_Position020_19_cmle.ics	57	1	0	1	1	2	1	9.5304	2.0	0.31528373301930324	1.1875310917208757	0.0	0.9404263047682991	26752.0	456.54834246821565	231025.0	532.6800396953518
1344	Jan26_100x_cp190_rep1_3R4_E-F-D_Position020_19_cmle.ics	58	1	0	1	1	1	1	9.5304	1.0	0.3226172354837073	1.1506914737668357	0.0	0.9575491546393944	26272.0	448.1853737425318	227435.0	524.4024881641049
1345	Jan26_100x_cp190_rep1_3R4_E-F-D_Position020_19_cmle.ics	61	1	0	1	1	2	1	9.5304	2.0	0.3130616854171946	1.4229410989571891	0.0	0.9792745064921756	18584.0	328.14862079269096	133290.0	307.3300399999716
1346	Jan26_100x_cp190_rep1_3R4_E-F-D_Position020_19_cmle.ics	62	1	0	1	1	1	1	8.4474	1.0	0.26914913310338534	1.2007520647213943	0.0	0.9974818890924015	14474.0	248.40006296670603	84948.0	195.86669846138184
1347	Jan26_100x_cp190_rep1_3R4_E-F-D_Position020_19_cmle.ics	63	1	0	1	1	1	1	9.5304	1.0	0.30807174184951946	1.1875932258132824	0.0	0.9380975940468591	29508.0	501.6847301463937	264551.0	609.9817646637593
1348	Jan26_100x_cp190_rep1_3R4_E-F-D_Position020_19_cmle.ics	64	1	0	1	0	1	1	6.9312	1.0	0.25791830426245843	1.1129526801289436	0.0	0.9886826673374544	10824.0	184.38487285995814	53777.0	123.99495506848578
1349	Jan26_100x_cp190_rep1_3R4_E-F-D_Position020_19_cmle.ics	66	1	0	1	1	1	1	9.5304	1.0	0.30688096458864494	1.3696829939674717	0.0	0.978457918437283	19776.0	348.5378848510962	144866.0	334.0211086700869
1350	Jan26_100x_cp190_rep1_3R4_E-F-D_Position020_19_cmle.ics	67	1	0	1	1	1	1	9.313799999999999	1.0	0.30196716943501956	1.3793724225588535	0.0	0.9758736049463849	16002.0	284.9580982970214	104596.0	241.16957659116983
1351	Jan26_100x_cp190_rep1_3R4_E-F-D_Position020_19_cmle.ics	68	1	0	1	1	1	1	9.5304	1.0	0.28382035611475814	1.1242394949984436	0.0	0.9215131877447346	43786.0	706.5476614356304	458985.0	1058.2930333062268
1352	Jan26_100x_cp190_rep1_3R4_E-F-D_Position020_19_cmle.ics	69	1	0	1	1	2	1	9.5304	2.0	0.31903731737566987	1.2537380643174554	0.0	0.9780866908381043	22880.0	396.1850932126388	183814.0	423.82447274780384
1353	Jan26_100x_cp190_rep1_3R4_E-F-D_Position020_19_cmle.ics	70	1	0	1	1	1	1	9.5304	1.0	0.32642510472897573	1.3994648490525101	0.0	0.9721491560788246	19508.0	343.64874635055025	146381.0	337.5142815307663
1354	Jan26_100x_cp190_rep1_3R4_E-F-D_Position020_19_cmle.ics	71	1	0	1	2	1	1	9.5304	1.0	0.32425792790813773	1.2928344201415998	0.0	0.9742541405933592	22920.0	398.20245339519477	185798.0	428.3990304742646
1355	Jan26_100x_cp190_rep1_3R4_E-F-D_Position020_19_cmle.ics	72	1	0	1	1	1	1	9.5304	1.0	0.32091356965398615	1.1982593088556432	0.0	0.972459727670225	24784.0	424.73878654508445	207838.0	479.2172019920031
1356	Jan26_100x_cp190_rep1_3R4_E-F-D_Position020_19_cmle.ics	73	1	0	1	2	1	2	9.5304	1.0	0.3457871621841299	1.3083483623479388	0.0	0.9590616589364366	24092.0	416.27234342725336	206770.0	476.7546880545736
1357	Jan26_100x_cp190_rep1_3R4_E-F-D_Position020_19_cmle.ics	74	1	0	1	1	2	1	9.5304	2.0	0.27091435577748324	1.0557872692131596	0.0	0.9228557116805917	48286.0	782.5368269522144	519304.0	1197.372039103798
1358	Jan26_100x_cp190_rep1_3R4_E-F-D_Position020_19_cmle.ics	75	1	0	1	1	1	1	9.5304	1.0	0.3134961195788818	1.264308116831803	0.0	0.9304083302791047	26792.0	452.7846061871655	230886.0	532.3595439675403
1359	Jan26_100x_cp190_rep1_3R4_E-F-D_Position020_19_cmle.ics	76	1	0	1	0	1	1	7.797599999999999	1.0	0.280119491436105	1.3497321353018563	0.0	0.9876468802159157	10572.0	184.25348443670393	54098.0	124.73509268451093
1360	Jan26_100x_cp190_rep1_3R4_E-F-D_Position020_19_cmle.ics	77	1	0	1	1	2	1	9.5304	2.0	0.28101973797574914	1.0958137268379575	0.0	0.9213420460902618	29842.0	501.050647836666	256971.0	592.5043717370597
1361	Jan26_100x_cp190_rep1_3R4_E-F-D_Position020_19_cmle.ics	78	1	0	1	1	2	1	9.5304	2.0	0.31971165694466447	1.151579897406699	0.0	0.9403630619152586	29160.0	492.8778975249385	264749.0	610.4382981465411
1362	Jan26_100x_cp190_rep1_3R4_E-F-D_Position020_19_cmle.ics	79	1	0	1	1	1	1	9.5304	1.0	0.3245495456073625	1.2386852589462576	0.0	0.9528582406395958	24592.0	426.29933921175956	206588.0	476.33504616636003
1363	Jan26_100x_cp190_rep1_3R4_E-F-D_Position020_19_cmle.ics	80	1	0	1	1	1	1	9.5304	1.0	0.31017588279717634	1.0908592871150453	0.0	0.953482938016704	30950.0	523.096897169757	285147.0	657.470469771715
1364	Jan26_100x_cp190_rep1_3R4_E-F-D_Position020_19_cmle.ics	81	1	0	1	1	1	1	9.5304	1.0	0.2810447685423557	1.3747603852961177	0.0	0.9835110952927817	15492.0	275.0821094344259	96122.0	221.63086581797035
1365	Jan26_100x_cp190_rep1_3R4_E-F-D_Position020_19_cmle.ics	82	1	0	1	2	1	1	9.5304	1.0	0.29850931011543397	1.083022699153567	0.0	0.9288276865406079	29784.0	501.90776378458713	264075.0	608.8842397253544
1366	Jan26_100x_cp190_rep1_3R4_E-F-D_Position020_19_cmle.ics	83	1	0	1	1	1	1	9.5304	1.0	0.30992699108239835	1.1451964268510761	0.0	0.9553952465137565	28214.0	477.5414694035964	248085.0	572.0157024037283
1367	Jan26_100x_cp190_rep1_3R4_E-F-D_Position020_19_cmle.ics	84	1	0	1	1	1	1	9.5304	1.0	0.3282907983830825	1.1760159369613885	0.0	0.949296172511452	26804.0	459.278574850217	236430.0	545.1424814854323
1368	Jan26_100x_cp190_rep1_3R4_E-F-D_Position020_19_cmle.ics	85	1	0	1	1	1	1	9.5304	1.0	0.3183510748058174	1.2457782080621986	0.0	0.9386223702642692	25958.0	444.2810921683127	221888.0	511.61263347223115
1369	Jan26_100x_cp190_rep1_3R4_E-F-D_Position020_19_cmle.ics	87	1	0	1	2	1	1	9.5304	1.0	0.29785550511853764	1.2025903807464644	0.0	0.9592914821051076	26924.0	457.2558445479371	226718.0	522.749283582516
1370	Jan26_100x_cp190_rep1_3R4_E-F-D_Position020_19_cmle.ics	88	1	0	1	1	1	1	9.5304	1.0	0.3095981624222627	1.2374168338347944	0.0	0.9550418711880982	25912.0	441.5445145290187	218235.0	503.1898212873718
1371	Jan26_100x_cp190_rep1_3R4_E-F-D_Position020_19_cmle.ics	89	1	0	1	1	1	1	9.5304	1.0	0.3137506156574308	1.1395405279732427	0.0	0.9415764946221534	27232.0	466.9475678430325	236693.0	545.7488870711477
1372	Jan26_100x_cp190_rep1_3R4_E-F-D_Position020_19_cmle.ics	90	1	0	1	1	1	1	9.5304	1.0	0.33178977252219327	1.447208720486625	0.0	0.9761281525465813	20510.0	358.3642260981679	159094.0	366.8269591398865
1373	Jan26_100x_cp190_rep1_3R4_E-F-D_Position020_19_cmle.ics	91	1	0	1	1	1	1	9.5304	1.0	0.3149319629213609	1.1988282076631522	0.0	0.9305564072063011	26358.0	451.5349966339481	225814.0	520.664908489411
1374	Jan26_100x_cp190_rep1_3R4_E-F-D_Position020_19_cmle.ics	92	1	0	1	1	1	1	8.014199999999999	1.0	0.2873562778775899	1.307468848929896	0.0	0.9870485084745255	12194.0	215.7970084793703	67874.0	156.49875560775806
1375	Jan26_100x_cp190_rep1_3R4_E-F-D_Position020_19_cmle.ics	93	1	0	1	1	1	1	8.664	1.0	0.29710626601858103	1.3340129163328143	0.0	0.9758535346339913	15308.0	269.51900611053526	97075.0	223.8282214194406
1376	Jan26_100x_cp190_rep1_3R4_E-F-D_Position020_19_cmle.ics	95	1	0	1	1	1	2	9.5304	1.0	0.31455209241506177	1.1095454900178119	0.0	0.9638323252491977	28814.0	487.322279406561	257944.0	594.7478418317404
1377	Jan26_100x_cp190_rep1_3R4_E-F-D_Position020_19_cmle.ics	97	1	0	1	1	1	1	9.5304	1.0	0.3193277786231626	1.29783589414238	0.0	0.9320026411760582	26404.0	452.70342260093594	227980.0	525.6591081040852
1378	Jan26_100x_cp190_rep1_3R4_E-F-D_Position020_19_cmle.ics	98	1	0	1	1	1	1	9.5304	1.0	0.33292247893327237	1.290984213569843	0.0	0.9591195703821077	23784.0	409.6701129790824	199009.0	458.8599589643209
1379	Jan26_100x_cp190_rep1_3R4_E-F-D_Position020_19_cmle.ics	99	1	0	1	1	1	1	9.5304	1.0	0.28770735031989514	1.1332649329227442	0.0	0.927378518221917	46886.0	752.5607325498141	512052.0	1180.6509238657472
1380	Jan26_100x_cp190_rep1_3R4_E-F-D_Position020_19_cmle.ics	100	1	0	1	1	3	1	9.5304	3.0	0.3150437676681436	1.2423840177179741	0.0	0.9692289002189032	25186.0	432.4820861506019	210959.0	486.41336865746865
1381	Jan26_100x_cp190_rep1_3R4_E-F-D_Position021_20_cmle.ics	1	1	0	1	1	1	1	8.8806	1.0	0.30780963074001605	1.0132167026813252	0.0	0.9289443941457993	29224.0	491.3590893521799	260630.0	600.9410182698822
1382	Jan26_100x_cp190_rep1_3R4_E-F-D_Position021_20_cmle.ics	2	1	0	1	1	2	1	8.8806	2.0	0.307154413499126	1.0625595599854338	0.0	0.945572192059125	26244.0	444.704197617236	221563.0	510.86327295756394
1383	Jan26_100x_cp190_rep1_3R4_E-F-D_Position021_20_cmle.ics	4	1	0	1	1	3	2	8.8806	3.0	0.31416449301263827	1.176366988728872	0.0	0.9295731872054908	25124.0	423.32598576631796	209887.0	483.9416318213972
1384	Jan26_100x_cp190_rep1_3R4_E-F-D_Position021_20_cmle.ics	7	1	0	1	1	1	1	8.8806	1.0	0.31312094168534893	1.1602516178229225	0.0	0.9304663079014163	26300.0	444.73859621102537	224421.0	517.4530340373143
1385	Jan26_100x_cp190_rep1_3R4_E-F-D_Position021_20_cmle.ics	10	1	0	1	1	1	1	8.8806	1.0	0.2969758699871808	1.0746927244799882	0.0	0.9256767669794602	29818.0	496.76946307927204	263847.0	608.3585345027572
1386	Jan26_100x_cp190_rep1_3R4_E-F-D_Position021_20_cmle.ics	11	1	0	1	1	1	2	8.8806	1.0	0.3167321411239972	1.311651548303013	0.0	0.9242619388054486	22800.0	389.8800637099835	182189.0	420.07767017446787
1387	Jan26_100x_cp190_rep1_3R4_E-F-D_Position021_20_cmle.ics	12	1	0	1	1	1	1	8.8806	1.0	0.3194495256125321	1.30271489404421	0.0	0.9660039395272931	17140.0	302.92351329411554	119259.0	274.97841728829326
1388	Jan26_100x_cp190_rep1_3R4_E-F-D_Position021_20_cmle.ics	13	1	0	1	1	1	2	8.8806	1.0	0.3261809341555013	1.0908621056852792	0.0	0.9342139694463394	27886.0	470.98379506195926	250082.0	576.6202345507756
1389	Jan26_100x_cp190_rep1_3R4_E-F-D_Position021_20_cmle.ics	14	1	0	1	1	1	1	8.8806	1.0	0.30037251558877137	1.131796745373225	0.0	0.9200569986832784	27802.0	464.6127799843227	238901.0	550.8399271215636
1390	Jan26_100x_cp190_rep1_3R4_E-F-D_Position021_20_cmle.ics	15	1	0	1	1	2	2	8.8806	2.0	0.3121183360575921	1.2102875749115434	0.0	0.9358584200871796	22948.0	393.88968165659713	182621.0	421.07374322781016
1391	Jan26_100x_cp190_rep1_3R4_E-F-D_Position021_20_cmle.ics	16	1	0	1	2	2	2	8.8806	2.0	0.30195456131094134	1.103277331235933	0.0	0.9224443853353488	28498.0	473.70693464929747	248580.0	573.157036110683
1392	Jan26_100x_cp190_rep1_3R4_E-F-D_Position021_20_cmle.ics	17	1	0	1	1	1	1	8.8806	1.0	0.3246836406587587	1.1235193735328706	0.0	0.9335923123658239	25548.0	433.2461128193674	218796.0	504.4833328219204
1393	Jan26_100x_cp190_rep1_3R4_E-F-D_Position021_20_cmle.ics	18	1	0	1	1	1	1	8.8806	1.0	0.3094358890585063	1.085692619582385	0.0	0.9328653560730226	25772.0	434.99866936454936	216412.0	498.986485231254
1394	Jan26_100x_cp190_rep1_3R4_E-F-D_Position021_20_cmle.ics	19	1	0	1	1	2	1	8.8806	2.0	0.33227838781322283	1.3668946174884102	0.0	0.9640039667153107	18002.0	315.91462913839825	130920.0	301.86547255455235
1395	Jan26_100x_cp190_rep1_3R4_E-F-D_Position021_20_cmle.ics	20	1	0	1	1	1	1	8.8806	1.0	0.2978000350636008	1.0554584869679484	0.0	0.9436984661938917	28200.0	474.53699790357206	243002.0	560.2957039543334
1396	Jan26_100x_cp190_rep1_3R4_E-F-D_Position021_20_cmle.ics	21	1	0	1	1	1	1	8.8806	1.0	0.3280341742369336	1.1559381131658975	0.0	0.9436069984983121	25150.0	428.79872312882054	214803.0	495.2765742524863
1397	Jan26_100x_cp190_rep1_3R4_E-F-D_Position021_20_cmle.ics	22	1	0	1	1	1	1	8.8806	1.0	0.2825592473325819	1.0959768807167374	0.0	0.9084578589545842	27262.0	454.04295469419856	224991.0	518.7672970938074
1398	Jan26_100x_cp190_rep1_3R4_E-F-D_Position021_20_cmle.ics	23	1	0	1	1	1	2	8.8806	1.0	0.30710363738371815	1.3227134120819948	0.0	0.969042781394371	16736.0	295.08870777901956	112822.0	260.1364676485617
1399	Jan26_100x_cp190_rep1_3R4_E-F-D_Position021_20_cmle.ics	24	1	0	1	1	3	1	8.8806	3.0	0.28621725457886277	1.0436660130789976	0.0	0.9209167059520641	28084.0	468.878576414618	236761.0	545.9056763480627
1400	Jan26_100x_cp190_rep1_3R4_E-F-D_Position021_20_cmle.ics	25	1	0	1	2	1	3	8.8806	1.0	0.3307772499063541	1.0802437827115217	0.0	0.9441752955957982	28378.0	476.22117517725576	258532.0	596.1036079321228
1401	Jan26_100x_cp190_rep1_3R4_E-F-D_Position021_20_cmle.ics	26	1	0	1	1	1	1	8.8806	1.0	0.2968874107389996	1.43714397089152	0.0	0.978954807794842	14566.0	259.72453045539254	90070.0	207.67662017253687
1402	Jan26_100x_cp190_rep1_3R4_E-F-D_Position021_20_cmle.ics	27	1	0	1	1	1	1	8.8806	1.0	0.31755825205251387	1.0967643771087263	0.0	0.9304449042097365	27438.0	460.8784017985809	240832.0	555.2922814410169
1403	Jan26_100x_cp190_rep1_3R4_E-F-D_Position021_20_cmle.ics	28	1	0	1	2	1	1	8.8806	1.0	0.31235322110181285	1.0858230519837482	0.0	0.9372053067270771	25858.0	436.335440855708	218519.0	503.84464709095806
1404	Jan26_100x_cp190_rep1_3R4_E-F-D_Position021_20_cmle.ics	29	1	0	1	1	1	1	8.8806	1.0	0.32438372636586527	1.0657687582919548	0.0	0.9326492919295674	27678.0	462.96511639020946	246607.0	568.607841355488
1405	Jan26_100x_cp190_rep1_3R4_E-F-D_Position021_20_cmle.ics	31	1	0	1	1	3	1	8.8806	3.0	0.3342375369849119	1.3243211378117392	0.0	0.9597323778910505	18102.0	317.16637928263174	132401.0	305.2802507767742
1406	Jan26_100x_cp190_rep1_3R4_E-F-D_Position021_20_cmle.ics	32	1	0	1	1	1	1	8.8806	1.0	0.32109445526020763	1.1565103936999266	0.0	0.930225179821619	27462.0	460.43172629021205	242487.0	559.1082557541685
1407	Jan26_100x_cp190_rep1_3R4_E-F-D_Position021_20_cmle.ics	33	1	0	1	1	1	2	8.8806	1.0	0.31440274047604855	1.148535349323147	0.0	0.9290617124675369	27192.0	456.4809128290597	236417.0	545.1125070648457
1408	Jan26_100x_cp190_rep1_3R4_E-F-D_Position021_20_cmle.ics	34	1	0	1	1	3	1	8.8806	3.0	0.25238125711432974	1.1423535151847755	0.0	0.9190429157845311	44608.0	704.6251249862852	445063.0	1026.1927345825445
1409	Jan26_100x_cp190_rep1_3R4_E-F-D_Position021_20_cmle.ics	35	1	0	1	1	2	1	8.8806	2.0	0.30669074375617034	1.0777893138431363	0.0	0.9655697282090225	24544.0	417.9242116876815	200236.0	461.6890831227722
1410	Jan26_100x_cp190_rep1_3R4_E-F-D_Position021_20_cmle.ics	37	1	0	1	1	1	1	8.8806	1.0	0.3155249309621068	1.041532545014989	0.0	0.9283000734466899	27740.0	462.87614348248565	244034.0	562.6752118039843
1411	Jan26_100x_cp190_rep1_3R4_E-F-D_Position021_20_cmle.ics	38	1	0	1	1	1	1	8.8806	1.0	0.31083920873587295	1.1650708524916942	0.0	0.9243578431181518	26028.0	438.77704643536003	220142.0	507.586838214973
1412	Jan26_100x_cp190_rep1_3R4_E-F-D_Position021_20_cmle.ics	39	1	0	1	1	1	1	8.8806	1.0	0.3065795008500969	1.573851238280733	0.0	0.9818202583664741	14762.0	262.18545041772455	93382.0	215.31318024816073
1413	Jan26_100x_cp190_rep1_3R4_E-F-D_Position021_20_cmle.ics	40	1	0	1	1	1	1	8.8806	1.0	0.32798302959448006	1.122709943125364	0.0	0.93658065185079	27876.0	469.66027130690287	250637.0	577.8999117373611
1414	Jan26_100x_cp190_rep1_3R4_E-F-D_Position021_20_cmle.ics	41	1	0	1	2	1	2	8.8806	1.0	0.3286232825152627	1.2025067179925184	0.0	0.95795603626947	21560.0	371.85868134527465	170646.0	393.4626904181495
1415	Jan26_100x_cp190_rep1_3R4_E-F-D_Position021_20_cmle.ics	43	1	0	1	1	2	2	8.8806	2.0	0.32911608175403323	1.425975391579148	0.0	0.9658252908567934	18748.0	327.5070787827226	138478.0	319.29213953872056
1416	Jan26_100x_cp190_rep1_3R4_E-F-D_Position021_20_cmle.ics	44	1	0	1	1	2	2	8.8806	2.0	0.3279577951682414	1.5721753177285813	0.0	0.9729521798683817	14538.0	258.56047396531596	94393.0	217.64426787994086
1417	Jan26_100x_cp190_rep1_3R4_E-F-D_Position021_20_cmle.ics	45	1	0	1	1	1	1	8.8806	1.0	0.32697516805200677	1.1154556661197723	0.0	0.9397896616749485	26902.0	452.6682764698199	237251.0	547.0354814317147
1418	Jan26_100x_cp190_rep1_3R4_E-F-D_Position021_20_cmle.ics	47	1	0	1	1	1	1	8.8806	1.0	0.321043750550672	1.3409120629750306	0.0	0.9756907993491544	16684.0	294.86283702295356	114817.0	264.73638834628804
1419	Jan26_100x_cp190_rep1_3R4_E-F-D_Position021_20_cmle.ics	49	1	0	1	1	1	1	8.8806	1.0	0.3121967867858431	1.056812961456508	0.0	0.9455557534877048	26970.0	452.52614780711485	232707.0	536.558268574337
1420	Jan26_100x_cp190_rep1_3R4_E-F-D_Position021_20_cmle.ics	50	1	0	1	1	1	1	8.8806	1.0	0.32454007438483395	1.1662758629259782	0.0	0.9368954621331446	25214.0	429.48000834706835	214472.0	494.5133793898559
1421	Jan26_100x_cp190_rep1_3R4_E-F-D_Position021_20_cmle.ics	51	1	0	1	1	2	2	8.8806	2.0	0.321197772317132	1.5082889113093165	0.0	0.9532820071609814	16900.0	296.4834224181622	117082.0	269.9588547023533
1422	Jan26_100x_cp190_rep1_3R4_E-F-D_Position021_20_cmle.ics	52	1	0	1	1	2	2	8.8806	2.0	0.2838674768893848	1.0518235694885014	0.0	0.9265360419900729	44080.0	705.651612606438	463654.0	1069.0584617461686
1423	Jan26_100x_cp190_rep1_3R4_E-F-D_Position021_20_cmle.ics	53	1	0	1	1	2	1	8.8806	2.0	0.327605823694785	1.2107093200889352	0.0	0.9487126860504896	23724.0	404.4907898119219	196667.0	453.45995180939616
1424	Jan26_100x_cp190_rep1_3R4_E-F-D_Position021_20_cmle.ics	54	1	0	1	1	1	1	8.8806	1.0	0.3027575476258891	1.0827021202584708	0.0	0.9260570194982121	27352.0	459.21395682365613	234048.0	539.6502453440869
1425	Jan26_100x_cp190_rep1_3R4_E-F-D_Position021_20_cmle.ics	55	1	0	1	1	1	1	8.8806	1.0	0.31249214553197197	1.1316270866253926	0.0	0.9317554120557671	25272.0	427.3590089617715	211180.0	486.9229338074424
1426	Jan26_100x_cp190_rep1_3R4_E-F-D_Position021_20_cmle.ics	56	1	0	1	1	1	2	8.8806	1.0	0.3174208637290565	1.1397729159081924	0.0	0.9460748959746247	26194.0	443.68043331483045	224592.0	517.8473129542623
1427	Jan26_100x_cp190_rep1_3R4_E-F-D_Position021_20_cmle.ics	57	1	0	1	0	2	2	8.8806	2.0	0.30837196848418746	1.3907880955367127	0.0	0.9757748185792523	16774.0	295.1655473935834	113440.0	261.5614054887597
1428	Jan26_100x_cp190_rep1_3R4_E-F-D_Position021_20_cmle.ics	59	1	0	1	1	1	1	8.8806	1.0	0.29994165552089097	1.0729594852983302	0.0	0.9210557670394092	28256.0	472.9564343273497	244601.0	563.982557686496
1429	Jan26_100x_cp190_rep1_3R4_E-F-D_Position021_20_cmle.ics	60	1	0	1	2	1	2	8.8806	1.0	0.2484777567314845	1.148464230108383	0.0	0.9153532115131898	46884.0	739.0346138058139	475833.0	1097.139882386574
1430	Jan26_100x_cp190_rep1_3R4_E-F-D_Position021_20_cmle.ics	62	1	0	1	1	1	1	8.8806	1.0	0.3164343818419009	1.1317649873602302	0.0	0.93368973144976	28574.0	482.19288246565674	255489.0	589.0872877901774
1431	Jan26_100x_cp190_rep1_3R4_E-F-D_Position021_20_cmle.ics	63	1	0	1	1	1	2	8.8806	1.0	0.29800863542303224	1.047191834475941	0.0	0.9286008645684951	25988.0	440.4811208184403	215054.0	495.8553111422754
1432	Jan26_100x_cp190_rep1_3R4_E-F-D_Position021_20_cmle.ics	64	1	0	1	1	1	1	8.8806	1.0	0.3237458539701865	1.4225045937164873	0.0	0.9778028118605304	16164.0	285.44212331717114	109951.0	253.51673214822472
1433	Jan26_100x_cp190_rep1_3R4_E-F-D_Position021_20_cmle.ics	65	1	0	1	1	1	1	8.8806	1.0	0.3162468662307568	1.1314479527054997	0.0	0.9280293845723387	25688.0	433.4023250503769	217712.0	501.98392728992275
1434	Jan26_100x_cp190_rep1_3R4_E-F-D_Position021_20_cmle.ics	66	1	0	1	1	2	1	8.8806	2.0	0.31676702739558316	1.0988398068783158	0.0	0.9338548640497989	24924.0	423.2800366060881	208243.0	480.1510204795115
1435	Jan26_100x_cp190_rep1_3R4_E-F-D_Position021_20_cmle.ics	67	1	0	1	1	1	1	8.664	1.0	0.2819114476882606	1.3300470175049466	0.0	0.9822831377567995	13564.0	239.7662749675338	78870.0	181.85250397477498
1436	Jan26_100x_cp190_rep1_3R4_E-F-D_Position021_20_cmle.ics	68	1	0	1	1	1	1	8.8806	1.0	0.31953319202198116	1.5522552655181587	0.0	0.9802021016947873	15302.0	271.53820276810933	100613.0	231.98587526834075
1437	Jan26_100x_cp190_rep1_3R4_E-F-D_Position021_20_cmle.ics	69	1	0	1	1	2	1	8.8806	2.0	0.3167022855942255	1.112077693725555	0.0	0.9330830302391555	27450.0	459.6720435930976	240665.0	554.9072254227111
1438	Jan26_100x_cp190_rep1_3R4_E-F-D_Position021_20_cmle.ics	70	1	0	1	2	3	2	8.8806	3.0	0.2615596845294473	1.0280875093200152	0.0	0.907805745228561	46372.0	732.718337852754	480223.0	1107.2620136462326
1439	Jan26_100x_cp190_rep1_3R4_E-F-D_Position021_20_cmle.ics	71	1	0	1	2	3	1	8.8806	3.0	0.3122100689906441	1.0167958976019513	0.0	0.9324755769347792	29044.0	488.2259017361534	260065.0	599.6382838366915
1440	Jan26_100x_cp190_rep1_3R4_E-F-D_Position021_20_cmle.ics	72	1	0	1	1	1	1	8.8806	1.0	0.2954663416938226	1.170706758578007	0.0	0.9111245561116891	26456.0	441.1330479413876	219945.0	507.1326104568516
1441	Jan26_100x_cp190_rep1_3R4_E-F-D_Position021_20_cmle.ics	73	1	0	1	1	2	2	8.8806	2.0	0.29216868710439053	1.0554319430600054	0.0	0.939262009886444	28288.0	474.3737183831602	241821.0	557.5726431302658
1442	Jan26_100x_cp190_rep2_3R4_E-F-D_Position001_0_cmle.ics	1	1	0	1	1	1	1	8.014199999999999	1.0	0.2851936558888483	1.0053644840664357	0.0	0.9447889973360493	23378.0	384.6345646520008	179496.0	413.8683536637024
1443	Jan26_100x_cp190_rep2_3R4_E-F-D_Position001_0_cmle.ics	2	1	0	1	1	1	1	6.9312	1.0	0.2882724488174208	1.09547650591927	0.0	0.9447566895166528	13580.0	229.05315556131103	79896.0	184.2181774764628
1444	Jan26_100x_cp190_rep2_3R4_E-F-D_Position001_0_cmle.ics	3	1	0	1	1	1	1	8.014199999999999	1.0	0.2740764065541553	1.0373745228818154	0.0	0.9296191417171714	25428.0	417.434043505215	199608.0	460.2410880359691
1445	Jan26_100x_cp190_rep2_3R4_E-F-D_Position001_0_cmle.ics	4	1	0	1	1	2	1	8.014199999999999	2.0	0.2890481255166467	1.072068359572119	0.0	0.9337808006638164	25184.0	413.26849193833294	202044.0	465.8578333089824
1446	Jan26_100x_cp190_rep2_3R4_E-F-D_Position001_0_cmle.ics	5	1	0	1	2	1	1	8.014199999999999	1.0	0.2788004726933171	1.0458160518907698	0.0	0.9329240347246288	26000.0	425.2784238063636	208152.0	479.9411995354046
1447	Jan26_100x_cp190_rep2_3R4_E-F-D_Position001_0_cmle.ics	6	1	0	1	1	1	1	8.014199999999999	1.0	0.2760403844016168	1.0486677984392143	0.0	0.9324108826750587	23570.0	388.387003472093	178772.0	412.19900900949
1448	Jan26_100x_cp190_rep2_3R4_E-F-D_Position001_0_cmle.ics	7	1	0	1	1	1	1	8.014199999999999	1.0	0.2709886911045574	1.0657352885320936	0.0	0.9353621365764149	26046.0	427.5000859711801	205760.0	474.42590614745404
1449	Jan26_100x_cp190_rep2_3R4_E-F-D_Position001_0_cmle.ics	8	1	0	1	1	2	1	8.014199999999999	2.0	0.28508120906084555	1.0152209734087203	0.0	0.9341345753411863	24714.0	410.5590180031791	195062.0	449.75926372927046
1450	Jan26_100x_cp190_rep2_3R4_E-F-D_Position001_0_cmle.ics	11	1	0	1	1	2	2	8.014199999999999	2.0	0.27740589520548764	1.0276255485132253	0.0	0.9357795050090814	25420.0	420.06389171843415	200722.0	462.8096653077822
1451	Jan26_100x_cp190_rep2_3R4_E-F-D_Position001_0_cmle.ics	12	1	0	1	1	1	1	7.3644	1.0	0.28343566276064097	1.049213298946071	0.0	0.9507140592051287	14004.0	239.60522433303998	82962.0	191.28752928560016
1452	Jan26_100x_cp190_rep2_3R4_E-F-D_Position001_0_cmle.ics	13	1	0	1	1	1	1	8.014199999999999	1.0	0.2557858175725203	1.0595172414524578	0.0	0.9353784084448483	22510.0	373.1711352396445	160611.0	370.32474344988697
1453	Jan26_100x_cp190_rep2_3R4_E-F-D_Position001_0_cmle.ics	14	1	0	1	1	2	2	8.014199999999999	2.0	0.28265206731050724	1.1789837630672122	0.0	0.9318484423569205	26378.0	435.05995584139663	214172.0	493.82166199170166
1454	Jan26_100x_cp190_rep2_3R4_E-F-D_Position001_0_cmle.ics	15	1	0	1	1	0	0	6.7146	0.0	0.2726633481944687	1.034963411101945	0.0	0.9476671990875775	12312.0	210.75711616245238	67078.0	154.66339877798853
1455	Jan26_100x_cp190_rep2_3R4_E-F-D_Position001_0_cmle.ics	16	1	0	1	2	2	2	8.014199999999999	2.0	0.2496918790462892	1.1182718775202949	0.0	0.9225183021507734	38964.0	619.8283420265435	361386.0	833.2566121646764
1456	Jan26_100x_cp190_rep2_3R4_E-F-D_Position001_0_cmle.ics	17	1	0	1	2	2	2	8.014199999999999	2.0	0.2516384755119279	1.15264784486625	0.0	0.9274565917702773	38814.0	612.005783604715	360699.0	831.6725793229031
1457	Jan26_100x_cp190_rep2_3R4_E-F-D_Position001_0_cmle.ics	18	1	0	1	1	1	1	8.014199999999999	1.0	0.28458964860321484	1.0465979670904864	0.0	0.9383463475193422	21088.0	352.67402731219585	153616.0	354.1961994495884
1458	Jan26_100x_cp190_rep2_3R4_E-F-D_Position001_0_cmle.ics	19	1	0	1	1	1	1	8.014199999999999	1.0	0.2848409217658789	1.183297378287941	0.0	0.931767500661836	17532.0	298.24920119417635	116499.0	268.6146172252734
1459	Jan26_100x_cp190_rep2_3R4_E-F-D_Position001_0_cmle.ics	20	1	0	1	1	1	1	8.014199999999999	1.0	0.28561505346500676	1.0818662518567281	0.0	0.9363585167144293	21778.0	361.91495872752205	161507.0	372.3906727457079
1460	Jan26_100x_cp190_rep2_3R4_E-F-D_Position001_0_cmle.ics	21	1	0	1	0	1	1	5.6316	1.0	0.17464987067765667	1.1093292096528389	0.0	0.8790985147195043	19972.0	309.17362513555474	110915.0	255.73945072096066
1461	Jan26_100x_cp190_rep2_3R4_E-F-D_Position001_0_cmle.ics	22	1	0	1	1	2	1	8.014199999999999	2.0	0.25160856029962997	1.1765463599784611	0.0	0.9294838395670076	23418.0	384.2879947016702	169029.0	389.7343336420976
1462	Jan26_100x_cp190_rep2_3R4_E-F-D_Position001_0_cmle.ics	23	1	0	1	1	2	1	7.3644	2.0	0.19362558562977683	1.5080990613135548	0.0	0.9211986310679986	21840.0	358.6194667286732	133547.0	307.9226112377238
1463	Jan26_100x_cp190_rep2_3R4_E-F-D_Position001_0_cmle.ics	24	1	0	1	1	1	1	6.9312	1.0	0.28902625931935677	1.1301954828548493	0.0	0.9550730708954979	13428.0	226.52229846319125	78661.0	181.37060752072748
1464	Jan26_100x_cp190_rep2_3R4_E-F-D_Position001_0_cmle.ics	26	1	0	1	1	3	3	8.014199999999999	3.0	0.2484363546116076	1.189751478059812	0.0	0.9269558057852747	36410.0	578.6444649791706	325621.0	750.7923696813771
1465	Jan26_100x_cp190_rep2_3R4_E-F-D_Position001_0_cmle.ics	27	1	0	1	1	1	1	7.797599999999999	1.0	0.29666505482833305	1.2082310643237613	0.0	0.9447993554496614	14442.0	247.96579936222113	88889.0	204.9535593484693
1466	Jan26_100x_cp190_rep2_3R4_E-F-D_Position001_0_cmle.ics	28	1	0	1	1	1	1	8.014199999999999	1.0	0.2712178288600938	1.0440142672291572	0.0	0.9329844848531107	22644.0	372.1400250371087	166864.0	384.74243975208384
1467	Jan26_100x_cp190_rep2_3R4_E-F-D_Position001_0_cmle.ics	29	1	0	1	1	2	3	8.014199999999999	2.0	0.2791898490453966	1.0647354506014652	0.0	0.9350252764548617	25182.0	413.38763326830707	198545.0	457.79010272184223
1468	Jan26_100x_cp190_rep2_3R4_E-F-D_Position001_0_cmle.ics	30	1	0	1	1	1	1	8.014199999999999	1.0	0.24636128429569662	1.11397334250779	0.0	0.9264847205977824	23286.0	380.37848231309636	165845.0	382.3929063230196
1469	Jan26_100x_cp190_rep2_3R4_E-F-D_Position001_0_cmle.ics	31	1	0	1	1	1	1	8.014199999999999	1.0	0.29583593744284137	1.1526977956014546	0.0	0.9430900800210785	14868.0	256.2688491595016	92721.0	213.7890962475607
1470	Jan26_100x_cp190_rep2_3R4_E-F-D_Position001_0_cmle.ics	32	1	0	1	1	1	1	8.014199999999999	1.0	0.2556822779038502	1.1411878809361493	0.0	0.9347951095145087	23542.0	381.3716347719061	171747.0	396.00129326937594
1471	Jan26_100x_cp190_rep2_3R4_E-F-D_Position001_0_cmle.ics	33	1	0	1	1	1	1	8.014199999999999	1.0	0.27322641941142256	1.1021774673168978	0.0	0.9317265313831963	21826.0	363.47915883902783	158488.0	365.4296899956148
1472	Jan26_100x_cp190_rep2_3R4_E-F-D_Position001_0_cmle.ics	34	1	0	1	1	1	1	8.014199999999999	1.0	0.2846855983288231	1.0659907153416979	0.0	0.932016323981679	23622.0	390.20443114930197	182151.0	419.99005263736836
1473	Jan26_100x_cp190_rep2_3R4_E-F-D_Position001_0_cmle.ics	35	1	0	1	2	1	1	8.014199999999999	1.0	0.27672329139920965	1.0529557321874667	0.0	0.9324261380847803	24438.0	403.9697566803615	188971.0	435.71509482207694
1474	Jan26_100x_cp190_rep2_3R4_E-F-D_Position001_0_cmle.ics	38	1	0	1	1	1	1	8.014199999999999	1.0	0.2805303498307364	1.0078031419689817	0.0	0.9336659775434941	24122.0	399.3654327267147	186588.0	430.22055295607095
1475	Jan26_100x_cp190_rep2_3R4_E-F-D_Position001_0_cmle.ics	39	1	0	1	1	2	2	8.014199999999999	2.0	0.2825259146353173	1.082248065379347	0.0	0.9385438347975327	21790.0	362.95550441072703	160764.0	370.6775193229457
1476	Jan26_100x_cp190_rep2_3R4_E-F-D_Position001_0_cmle.ics	40	1	0	1	1	1	1	8.014199999999999	1.0	0.28719388522921474	1.1074818291096402	0.0	0.9390069211780973	16734.0	282.943498716601	109084.0	251.51766886755868
1477	Jan26_100x_cp190_rep2_3R4_E-F-D_Position001_0_cmle.ics	41	1	0	1	1	1	1	8.014199999999999	1.0	0.2890584542966422	1.0277023236769038	0.0	0.9323194382072155	23720.0	393.1200690469783	184688.0	425.83967610109346
1478	Jan26_100x_cp190_rep2_3R4_E-F-D_Position001_0_cmle.ics	42	1	0	1	1	2	1	8.014199999999999	2.0	0.3039397951489628	1.2321993209280253	0.0	0.9379212104687028	15410.0	266.57910162657464	99168.0	228.65410313389737
1479	Jan26_100x_cp190_rep2_3R4_E-F-D_Position001_0_cmle.ics	43	1	0	1	1	1	1	7.797599999999999	1.0	0.2591579113670168	1.1022849088115647	0.0	0.9422377678850306	21516.0	350.325573801307	151077.0	348.3419645365422
1480	Jan26_100x_cp190_rep2_3R4_E-F-D_Position001_0_cmle.ics	44	1	0	1	5	5	5	8.014199999999999	5.0	0.13482372061011713	1.7231421420187765	0.0	0.794930887442315	108342.0	1603.509385125125	1231267.0	2838.9626855776505
1481	Jan26_100x_cp190_rep2_3R4_E-F-D_Position001_0_cmle.ics	45	1	0	1	2	2	2	8.014199999999999	2.0	0.25355060611945474	1.0163067344065495	0.0	0.9301698762713589	26036.0	419.7869292826837	198915.0	458.6432208462327
1482	Jan26_100x_cp190_rep2_3R4_E-F-D_Position001_0_cmle.ics	47	1	0	1	1	1	1	8.014199999999999	1.0	0.29749511260555794	1.0464680782389884	0.0	0.9327668879961912	25150.0	415.43432604089867	204560.0	471.6590365548367
1483	Jan26_100x_cp190_rep2_3R4_E-F-D_Position001_0_cmle.ics	48	1	0	1	2	2	1	8.014199999999999	2.0	0.2708144562047325	1.06476236503328	0.0	0.9375745515859335	21130.0	349.9146016455304	150300.0	346.55041647532244
1484	Jan26_100x_cp190_rep2_3R4_E-F-D_Position001_0_cmle.ics	49	1	0	1	1	1	2	8.014199999999999	1.0	0.21820325983728509	1.3451766651363093	0.0	0.9251198665076977	26750.0	433.2622349577294	192172.0	443.09571946038363
1485	Jan26_100x_cp190_rep2_3R4_E-F-D_Position001_0_cmle.ics	50	1	0	1	1	1	1	8.014199999999999	1.0	0.27777955733102416	1.0318576003073319	0.0	0.9369359401196162	21556.0	360.18369234541325	156847.0	361.6459958277106
1486	Jan26_100x_cp190_rep2_3R4_E-F-D_Position001_0_cmle.ics	51	1	0	1	1	1	1	7.147799999999999	1.0	0.29456571527034686	1.146040365111838	0.0	0.9478691114450666	12806.0	218.61376906210316	73958.0	170.526784442328
1487	Jan26_100x_cp190_rep2_3R4_E-F-D_Position001_0_cmle.ics	52	1	0	1	1	2	2	8.014199999999999	2.0	0.27479281651877896	1.1935729976816625	0.0	0.937182023405891	28380.0	465.80372435747535	235665.0	543.3786021201388
1488	Jan26_100x_cp190_rep2_3R4_E-F-D_Position001_0_cmle.ics	53	1	0	1	1	1	2	8.014199999999999	1.0	0.2928673765284413	1.0778290781163269	0.0	0.9442532437359983	22754.0	377.99203377406656	174661.0	402.720174930115
1489	Jan26_100x_cp190_rep2_3R4_E-F-D_Position001_0_cmle.ics	54	1	0	1	1	2	1	8.014199999999999	2.0	0.2422844647794563	1.3710062448323002	0.0	0.913965128521131	37824.0	600.7181849220073	340477.0	785.0462152379798
1490	Jan26_100x_cp190_rep2_3R4_E-F-D_Position001_0_cmle.ics	55	1	0	1	1	1	1	8.014199999999999	1.0	0.28426935291490363	1.006458366407052	0.0	0.9370890052262688	24924.0	412.0923276603555	197272.0	454.85491522900736
1491	Jan26_100x_cp190_rep2_3R4_E-F-D_Position001_0_cmle.ics	56	1	0	1	1	1	1	8.014199999999999	1.0	0.28155421395743097	1.0109863329739004	0.0	0.934455639016978	25014.0	410.4524023772197	197392.0	455.13160218826914
1492	Jan26_100x_cp190_rep2_3R4_E-F-D_Position001_0_cmle.ics	57	1	0	1	1	1	2	8.014199999999999	1.0	0.25107991734192403	1.1933577793981023	0.0	0.9335170750979003	24098.0	398.8290877837905	176259.0	406.4047229376171
1493	Jan26_100x_cp190_rep2_3R4_E-F-D_Position001_0_cmle.ics	58	1	0	1	1	1	1	8.014199999999999	1.0	0.29023822714559816	1.054187261817028	0.0	0.930939811352423	22316.0	372.8847883336897	168879.0	389.38847494302047
1494	Jan26_100x_cp190_rep2_3R4_E-F-D_Position001_0_cmle.ics	59	1	0	1	1	1	1	8.014199999999999	1.0	0.2748266707268973	1.055856203895903	0.0	0.9360782682300114	22748.0	378.4430787593411	169129.0	389.9649061081491
1495	Jan26_100x_cp190_rep2_3R4_E-F-D_Position001_0_cmle.ics	61	1	0	1	1	1	2	8.014199999999999	1.0	0.28360325959208776	1.025426039920237	0.0	0.9355455534132204	22780.0	376.88789621239255	172171.0	396.97892052543403
1496	Jan26_100x_cp190_rep2_3R4_E-F-D_Position001_0_cmle.ics	62	1	0	1	1	1	1	8.014199999999999	1.0	0.27420469860222096	1.0503216451035193	0.0	0.9292297962441088	24184.0	399.4402965608745	185184.0	426.9833155327087
1497	Jan26_100x_cp190_rep2_3R4_E-F-D_Position001_0_cmle.ics	63	1	0	1	1	1	1	8.014199999999999	1.0	0.26980825926469104	1.0411122757731401	0.0	0.9377456867111944	23552.0	387.7506922764981	176540.0	407.0526315672218
1498	Jan26_100x_cp190_rep2_3R4_E-F-D_Position001_0_cmle.ics	64	1	0	1	1	1	1	8.014199999999999	1.0	0.2746498505551907	1.0278588100091368	0.0	0.9334304405896219	26036.0	429.4767023026204	207026.0	477.34495356766536
1499	Jan26_100x_cp190_rep2_3R4_E-F-D_Position001_0_cmle.ics	65	1	0	1	1	1	1	6.7146	1.0	0.2602545435925199	1.1188210999882189	0.0	0.9402577051211244	13488.0	228.28445529964034	75144.0	173.26137388969815
1500	Jan26_100x_cp190_rep2_3R4_E-F-D_Position001_0_cmle.ics	66	1	0	1	2	2	2	8.014199999999999	2.0	0.25763580322477353	1.0819141591455428	0.0	0.9356236408915669	23950.0	394.1407176208152	176903.0	407.88960961898846
1501	Jan26_100x_cp190_rep2_3R4_E-F-D_Position001_0_cmle.ics	67	1	0	1	1	1	1	8.014199999999999	1.0	0.2686771603461619	1.202373417233877	0.0	0.9364336551322394	29656.0	483.7636299294871	248919.0	573.9386767705973
1502	Jan26_100x_cp190_rep2_3R4_E-F-D_Position001_0_cmle.ics	68	1	0	1	1	1	1	8.014199999999999	1.0	0.3032354402405525	1.0320129146526784	0.0	0.9441460631207761	23996.0	396.3155692879416	192474.0	443.79204830785903
1503	Jan26_100x_cp190_rep2_3R4_E-F-D_Position001_0_cmle.ics	69	1	0	1	1	1	1	8.014199999999999	1.0	0.2814713781461571	1.0634220766778246	0.0	0.9386712458679776	22860.0	378.4182549515773	172427.0	397.5691860385258
1504	Jan26_100x_cp190_rep2_3R4_E-F-D_Position001_0_cmle.ics	70	1	0	1	0	1	1	6.9312	1.0	0.2751247285425515	1.0182726716277408	0.0	0.9417486736065181	13292.0	224.0213311765931	75583.0	174.273587015664
1505	Jan26_100x_cp190_rep2_3R4_E-F-D_Position001_0_cmle.ics	71	1	0	1	1	1	1	8.014199999999999	1.0	0.2616265798309749	1.0037524230781871	0.0	0.924209217204259	25358.0	417.08677702805005	194217.0	447.8109263911357
1506	Jan26_100x_cp190_rep2_3R4_E-F-D_Position001_0_cmle.ics	72	1	0	1	2	2	2	8.014199999999999	2.0	0.2577361726830761	1.1716245971118002	0.0	0.9285675249058952	27636.0	451.54096125955425	219318.0	505.686921094709
1507	Jan26_100x_cp190_rep2_3R4_E-F-D_Position001_0_cmle.ics	73	1	0	1	1	1	1	8.014199999999999	1.0	0.2545479478058259	1.0415315307352564	0.0	0.933285918731111	26842.0	441.4738043506676	208632.0	481.0479473724516
1508	Jan26_100x_cp190_rep2_3R4_E-F-D_Position001_0_cmle.ics	74	1	0	1	2	1	1	8.014199999999999	1.0	0.2806895212196296	1.0379687995319045	0.0	0.9327786238380099	25322.0	418.20149001856976	200740.0	462.8511683516715
1509	Jan26_100x_cp190_rep2_3R4_E-F-D_Position001_0_cmle.ics	75	1	0	1	0	1	0	5.6316	1.0	0.26743467315095687	1.121968244562137	0.0	0.963016254403404	9584.0	159.69299457572995	45625.0	105.19868763597196
1510	Jan26_100x_cp190_rep2_3R4_E-F-D_Position001_0_cmle.ics	76	1	0	1	1	1	1	8.014199999999999	1.0	0.29044244313364076	1.0739790082629457	0.0	0.9338513975121401	21304.0	356.02660112160197	157578.0	363.3314805545466
1511	Jan26_100x_cp190_rep2_3R4_E-F-D_Position001_0_cmle.ics	77	1	0	1	0	1	1	6.2814	1.0	0.2743916620653084	1.0204972761687698	0.0	0.9463923138374929	11398.0	193.25696902430727	59938.0	138.20052470191536
1512	Jan26_100x_cp190_rep2_3R4_E-F-D_Position001_0_cmle.ics	79	1	0	1	1	1	1	8.014199999999999	1.0	0.28154286256709	1.1057465711415164	0.0	0.9273446981963452	24180.0	401.5041886303718	187599.0	432.55164058785107
1513	Jan26_100x_cp190_rep2_3R4_E-F-D_Position001_0_cmle.ics	80	1	0	1	1	1	2	6.9312	1.0	0.2920170964661514	1.0948647502315862	0.0	0.9627596360658578	13074.0	222.51988711134206	75961.0	175.14515093733843
1514	Jan26_100x_cp190_rep2_3R4_E-F-D_Position001_0_cmle.ics	81	1	0	1	1	1	1	8.014199999999999	1.0	0.26093734284855835	1.0694218686793941	0.0	0.9251397400744905	24400.0	401.24812394682925	183074.0	422.1182364990232
1515	Jan26_100x_cp190_rep2_3R4_E-F-D_Position001_0_cmle.ics	82	1	0	1	2	2	1	8.014199999999999	2.0	0.2733288767996165	1.0421531683342522	0.0	0.9327824327044407	25320.0	416.51842718782524	198067.0	456.6879663341163
1516	Jan26_100x_cp190_rep2_3R4_E-F-D_Position001_0_cmle.ics	83	1	0	1	2	1	1	8.014199999999999	1.0	0.2917006712772843	1.1260254946934487	0.0	0.9346002041898225	20382.0	339.12004554753884	147779.0	340.7376846061655
1517	Jan26_100x_cp190_rep2_3R4_E-F-D_Position001_0_cmle.ics	84	1	0	1	1	2	1	7.797599999999999	2.0	0.305557684386464	1.1816238319957306	0.0	0.9439586363821351	13950.0	239.05379517898243	85641.0	197.46456565111836
1518	Jan26_100x_cp190_rep2_3R4_E-F-D_Position001_0_cmle.ics	86	1	0	1	1	1	1	8.014199999999999	1.0	0.2723250605507611	1.0084586881517912	0.0	0.9294223870310336	22446.0	370.43018812343223	165016.0	380.48146057945314
1519	Jan26_100x_cp190_rep2_3R4_E-F-D_Position001_0_cmle.ics	87	1	0	1	1	1	1	8.014199999999999	1.0	0.2604419011664682	1.0177969779286433	0.0	0.926049025552095	27298.0	446.4917982725648	216434.0	499.0372111737853
1520	Jan26_100x_cp190_rep2_3R4_E-F-D_Position001_0_cmle.ics	88	1	0	1	1	1	1	7.147799999999999	1.0	0.2947014429511586	1.1575494439988085	0.0	0.9525475188733991	12994.0	221.92573832577463	75610.0	174.33584158149787
1521	Jan26_100x_cp190_rep2_3R4_E-F-D_Position001_0_cmle.ics	89	1	0	1	0	1	2	6.7146	1.0	0.29304445662405015	1.115306424376092	0.0	0.9435280567058347	12436.0	208.63653469327258	70593.0	162.76802095969686
1522	Jan26_100x_cp190_rep2_3R4_E-F-D_Position001_0_cmle.ics	90	1	0	1	1	1	1	8.014199999999999	1.0	0.29333116746070703	1.2565839613229088	0.0	0.9356813955342829	14888.0	255.28808309934564	92514.0	213.3118112428342
1523	Jan26_100x_cp190_rep2_3R4_E-F-D_Position001_0_cmle.ics	91	1	0	1	1	1	3	8.014199999999999	1.0	0.29260038588894344	1.0921949221858054	0.0	0.9429680661246129	24682.0	407.6437980216105	197234.0	454.7672976919079
1524	Jan26_100x_cp190_rep2_3R4_E-F-D_Position001_0_cmle.ics	92	1	0	1	1	1	1	8.014199999999999	1.0	0.26589777119022145	1.0037084905662008	0.0	0.9167497169644157	25260.0	416.16058528180207	194662.0	448.83697386506464
1525	Jan26_100x_cp190_rep2_3R4_E-F-D_Position001_0_cmle.ics	94	1	0	1	1	1	1	8.014199999999999	1.0	0.2926248155430901	1.0557056909491036	0.0	0.9366071829517035	26670.0	439.29177159400723	221546.0	510.8240756383352
1526	Jan26_100x_cp190_rep2_3R4_E-F-D_Position001_0_cmle.ics	95	1	0	1	1	2	1	8.014199999999999	2.0	0.25911616332584264	1.3894085242928589	0.0	0.926654241758946	36580.0	580.5945603331912	334878.0	772.1364628637593
1527	Jan26_100x_cp190_rep2_3R4_E-F-D_Position001_0_cmle.ics	96	1	0	1	1	2	2	8.014199999999999	2.0	0.250507035788726	1.126350464413937	0.0	0.9185842432185193	43226.0	678.538671368341	422962.0	975.2339138605143
1528	Jan26_100x_cp190_rep2_3R4_E-F-D_Position001_0_cmle.ics	97	1	0	1	1	1	1	8.014199999999999	1.0	0.283122320988519	1.0462716963265222	0.0	0.9389087580485908	23740.0	394.99474334536944	183013.0	421.9775872947318
1529	Jan26_100x_cp190_rep2_3R4_E-F-D_Position001_0_cmle.ics	99	1	0	1	1	1	1	8.014199999999999	1.0	0.3201455871431718	1.617306617464632	0.0	0.9430786344333203	11562.0	204.92658790440308	66145.0	152.51215766972857
1530	Jan26_100x_cp190_rep2_3R4_E-F-D_Position001_0_cmle.ics	100	1	0	1	1	2	2	8.014199999999999	2.0	0.29661396122688305	1.0678508852915172	0.0	0.9391772501124055	25808.0	421.3153377466986	212325.0	489.5629885437314
1531	Jan26_100x_cp190_rep2_3R4_E-F-D_Position001_0_cmle.ics	101	1	0	1	1	1	1	8.014199999999999	1.0	0.30005410996368526	1.0107632510377627	0.0	0.9404966697671014	24174.0	402.8212278227645	193596.0	446.37907137695623
1532	Jan26_100x_cp190_rep2_3R4_E-F-D_Position001_0_cmle.ics	102	1	0	1	1	1	1	8.014199999999999	1.0	0.2794094373828929	1.1053621966425784	0.0	0.9339900232190436	21636.0	359.0458527167816	158183.0	364.72644397415786
1533	Jan26_100x_cp190_rep2_3R4_E-F-D_Position001_0_cmle.ics	103	1	0	1	1	1	1	8.014199999999999	1.0	0.23312706473582237	1.3653543792134288	0.0	0.92334393499127	25164.0	415.48973618704406	181234.0	417.8757031236766
1534	Jan26_100x_cp190_rep2_3R4_E-F-D_Position001_0_cmle.ics	104	1	0	1	1	1	1	8.014199999999999	1.0	0.2755821837671699	1.075388711096008	0.0	0.9339320785346471	21434.0	357.1530039839283	154901.0	357.15905563834946
1535	Jan26_100x_cp190_rep2_3R4_E-F-D_Position001_0_cmle.ics	107	1	0	1	2	1	1	7.147799999999999	1.0	0.261452533146291	1.115605832938908	0.0	0.9412396289908418	16660.0	275.6022930077053	103391.0	238.3911783752499
1536	Jan26_100x_cp190_rep2_3R4_E-F-D_Position001_0_cmle.ics	108	1	0	1	1	1	1	8.014199999999999	1.0	0.2814717309463513	1.0602106815275587	0.0	0.9305313684318438	24918.0	413.15190911548194	196228.0	452.44773868343026
1537	Jan26_100x_cp190_rep2_3R4_E-F-D_Position001_0_cmle.ics	109	1	0	1	0	1	1	6.497999999999999	1.0	0.2744903891505161	1.096580342392043	0.0	0.9502130580946916	12036.0	202.29543493241465	65052.0	149.99200061578625
1538	Jan26_100x_cp190_rep2_3R4_E-F-D_Position001_0_cmle.ics	110	1	0	1	1	1	1	8.014199999999999	1.0	0.2734647393577933	1.0601864775719758	0.0	0.9305980231056231	25830.0	422.2750922545147	204132.0	470.6721864001365
1539	Jan26_100x_cp190_rep2_3R4_E-F-D_Position001_0_cmle.ics	111	1	0	1	1	1	1	8.014199999999999	1.0	0.28443640883095717	1.1758877785629125	0.0	0.9293427977069582	27796.0	459.16570226181295	232402.0	535.8550225528802
1540	Jan26_100x_cp190_rep2_3R4_E-F-D_Position001_0_cmle.ics	112	1	0	1	1	2	1	8.014199999999999	2.0	0.2698911984489258	1.0889174856375519	0.0	0.9268580537466719	20608.0	344.3812743330217	144518.0	333.2187164882278
1541	Jan26_100x_cp190_rep2_3R4_E-F-D_Position001_0_cmle.ics	113	1	0	1	1	1	1	8.014199999999999	1.0	0.3001793091112386	1.0384097253570184	0.0	0.9371120992117993	24020.0	400.54994354765483	191789.0	442.21262691540664
1542	Jan26_100x_cp190_rep2_3R4_E-F-D_Position001_0_cmle.ics	114	1	0	1	1	1	1	8.014199999999999	1.0	0.27077098464138105	1.042768933679048	0.0	0.9293262160537148	24870.0	412.50051370874615	191906.0	442.4823967006868
1543	Jan26_100x_cp190_rep2_3R4_E-F-D_Position001_0_cmle.ics	115	1	0	1	1	1	1	8.014199999999999	1.0	0.28379472844295067	1.037202350851196	0.0	0.9308762248987555	24302.0	402.21775735666085	189775.0	437.56889744913053
1544	Jan26_100x_cp190_rep2_3R4_E-F-D_Position001_0_cmle.ics	116	1	0	1	1	1	1	8.014199999999999	1.0	0.28828205111197086	1.1228643927626902	0.0	0.9367949655028475	19222.0	324.3610103362002	134549.0	310.2329473475592
1545	Jan26_100x_cp190_rep2_3R4_E-F-D_Position001_0_cmle.ics	117	1	0	1	1	3	1	8.014199999999999	3.0	0.2867949086477588	1.029784308919529	0.0	0.9268416255886045	26108.0	429.79844844517044	212432.0	489.8097010824065
1546	Jan26_100x_cp190_rep2_3R4_E-F-D_Position001_0_cmle.ics	118	1	0	1	1	1	1	8.014199999999999	1.0	0.2844646921619973	1.2618415928356987	0.0	0.932654779922019	14648.0	251.32894860048512	88911.0	205.00428529100063
1547	Jan26_100x_cp190_rep2_3R4_E-F-D_Position001_0_cmle.ics	120	1	0	1	1	1	1	8.014199999999999	1.0	0.3054663474269689	1.354431640194872	0.0	0.9403821589856567	13686.0	237.34354034920028	83209.0	191.8570432767472
1548	Jan26_100x_cp190_rep2_3R4_E-F-D_Position001_0_cmle.ics	121	1	0	1	1	1	2	8.014199999999999	1.0	0.2849146494561227	1.0743495700623287	0.0	0.9355459903091551	23958.0	395.93446143843937	186126.0	429.1553081629133
1549	Jan26_100x_cp190_rep2_3R4_E-F-D_Position001_0_cmle.ics	122	1	0	1	1	1	1	8.014199999999999	1.0	0.26595764358700663	1.0492240125073142	0.0	0.9311772484905176	21280.0	350.8326116594284	150535.0	347.09226177054336
1550	Jan26_100x_cp190_rep2_3R4_E-F-D_Position001_0_cmle.ics	124	1	0	1	1	1	1	8.014199999999999	1.0	0.2820403719086432	1.0323689685857569	0.0	0.9293175039289225	25974.0	430.94658489192614	209044.0	481.9979059325835
1551	Jan26_100x_cp190_rep2_3R4_E-F-D_Position002_1_cmle.ics	1	1	0	1	1	1	1	7.5809999999999995	1.0	0.2854746517580196	1.2437657966743356	0.0	0.973382845361659	14028.0	240.3288112666907	83474.0	192.46806031178352
1552	Jan26_100x_cp190_rep2_3R4_E-F-D_Position002_1_cmle.ics	2	1	0	1	1	1	1	7.5809999999999995	1.0	0.2994519046907154	1.0409263845111054	0.0	0.937294872975633	23410.0	386.4731431869052	184306.0	424.958889280777
1553	Jan26_100x_cp190_rep2_3R4_E-F-D_Position002_1_cmle.ics	3	1	0	1	1	2	2	7.5809999999999995	2.0	0.28659163790421566	1.0206802632828242	0.0	0.926256052769156	23022.0	380.0725424137411	175841.0	405.44093002952206
1554	Jan26_100x_cp190_rep2_3R4_E-F-D_Position002_1_cmle.ics	4	1	0	1	1	1	1	7.5809999999999995	1.0	0.271416585699902	1.158938929952038	0.0	0.9471499161571172	28158.0	453.54009599716574	231470.0	533.7060871692807
1555	Jan26_100x_cp190_rep2_3R4_E-F-D_Position002_1_cmle.ics	6	1	0	1	1	1	1	7.5809999999999995	1.0	0.29475080770880585	1.0396808691362796	0.0	0.9477144481516178	23158.0	384.5629558517911	179909.0	414.8206179484949
1556	Jan26_100x_cp190_rep2_3R4_E-F-D_Position002_1_cmle.ics	7	1	0	1	1	1	1	7.5809999999999995	1.0	0.29511848948229874	1.115551812038807	0.0	0.9628627420644335	14296.0	245.10092352302576	87316.0	201.32665445748006
1557	Jan26_100x_cp190_rep2_3R4_E-F-D_Position002_1_cmle.ics	8	1	0	1	1	1	1	7.5809999999999995	1.0	0.30032525245989955	1.0168866981410174	0.0	0.9530697972746903	20990.0	347.44126977931876	156707.0	361.32319437523853
1558	Jan26_100x_cp190_rep2_3R4_E-F-D_Position002_1_cmle.ics	11	1	0	1	1	1	1	7.5809999999999995	1.0	0.3152198351199459	1.010189513749169	0.0	0.9520682344879539	20188.0	338.5060251578363	151433.0	349.1628025156853
1559	Jan26_100x_cp190_rep2_3R4_E-F-D_Position002_1_cmle.ics	13	1	0	1	1	4	1	7.5809999999999995	4.0	0.29625817147575595	1.1159158563446476	0.0	0.9303741141568516	25294.0	412.66065199531806	205890.0	474.72565035332093
1560	Jan26_100x_cp190_rep2_3R4_E-F-D_Position002_1_cmle.ics	14	1	0	1	1	1	1	7.5809999999999995	1.0	0.2762313984081049	1.0222604689350634	0.0	0.9585877666895322	22246.0	366.4989676557036	163979.0	378.09042410649965
1561	Jan26_100x_cp190_rep2_3R4_E-F-D_Position002_1_cmle.ics	15	1	0	1	1	2	1	7.5809999999999995	2.0	0.28014950464486954	1.151772274960074	0.0	0.976370107264959	14166.0	242.2659374953503	83915.0	193.4848848870704
1562	Jan26_100x_cp190_rep2_3R4_E-F-D_Position002_1_cmle.ics	16	1	0	1	1	1	1	7.5809999999999995	1.0	0.289401973197675	1.0549208149776208	0.0	0.9368492857808504	23618.0	389.014993629983	183607.0	423.34718774307737
1563	Jan26_100x_cp190_rep2_3R4_E-F-D_Position002_1_cmle.ics	17	1	0	1	1	1	1	7.5809999999999995	1.0	0.3076916050298482	1.0941748411345182	0.0	0.9694175925192751	15390.0	265.3831795445749	99584.0	229.61328459267142
1564	Jan26_100x_cp190_rep2_3R4_E-F-D_Position002_1_cmle.ics	19	1	0	1	2	4	1	7.5809999999999995	4.0	0.2609769151794255	1.2030210628952132	0.0	0.9127386630599288	26838.0	438.6694046613245	211203.0	486.9759654746342
1565	Jan26_100x_cp190_rep2_3R4_E-F-D_Position002_1_cmle.ics	20	1	0	1	1	1	1	7.5809999999999995	1.0	0.3074503195554338	1.2296662226816113	0.0	0.9724571173538431	14374.0	246.11848187349082	89852.0	207.17397219654472
1566	Jan26_100x_cp190_rep2_3R4_E-F-D_Position002_1_cmle.ics	21	1	0	1	2	2	2	7.5809999999999995	2.0	0.269895584243589	1.3484716325692048	0.0	0.9249850025491615	31162.0	499.37382824228104	268726.0	619.6081651214072
1567	Jan26_100x_cp190_rep2_3R4_E-F-D_Position002_1_cmle.ics	22	1	0	1	1	1	1	7.5809999999999995	1.0	0.3132340470856908	1.0443557622358808	0.0	0.9500132891061729	21140.0	352.4317930914515	161758.0	372.9694096354971
1568	Jan26_100x_cp190_rep2_3R4_E-F-D_Position002_1_cmle.ics	23	1	0	1	2	2	2	7.5809999999999995	2.0	0.31241419445810004	1.0088000257039864	0.0	0.9433323458735845	22644.0	376.9381010494005	179089.0	412.929923726873
1569	Jan26_100x_cp190_rep2_3R4_E-F-D_Position002_1_cmle.ics	24	1	0	1	1	1	1	7.5809999999999995	1.0	0.28827009522003727	1.1415580124988662	0.0	0.931945529358615	25756.0	422.7746449071492	208685.0	481.1701507794589
1570	Jan26_100x_cp190_rep2_3R4_E-F-D_Position002_1_cmle.ics	25	1	0	1	0	1	1	7.5809999999999995	1.0	0.2793321523379716	1.1701348912669045	0.0	0.9722574793403379	12670.0	220.1150993272118	70876.0	163.42054103862245
1571	Jan26_100x_cp190_rep2_3R4_E-F-D_Position002_1_cmle.ics	26	1	0	1	1	1	1	7.3644	1.0	0.27350747980404205	1.1314109727929675	0.0	0.9624266211993345	13222.0	225.92096858809674	74766.0	172.38980996802368
1572	Jan26_100x_cp190_rep2_3R4_E-F-D_Position002_1_cmle.ics	27	1	0	1	1	2	1	7.5809999999999995	2.0	0.2808669003917741	1.0365077091840436	0.0	0.9186037452548889	24132.0	395.6100174833783	186816.0	430.74625817866826
1573	Jan26_100x_cp190_rep2_3R4_E-F-D_Position002_1_cmle.ics	28	1	0	1	1	1	1	7.5809999999999995	1.0	0.31488349420768047	1.183011002131491	0.0	0.9559801349628717	14962.0	258.41634401698275	96568.0	222.6592190165598
1574	Jan26_100x_cp190_rep2_3R4_E-F-D_Position002_1_cmle.ics	30	1	0	1	1	2	1	7.5809999999999995	2.0	0.2821176888856746	1.2443087360063374	0.0	0.9325439424910787	27494.0	450.4974646583734	227691.0	524.9927536771966
1575	Jan26_100x_cp190_rep2_3R4_E-F-D_Position002_1_cmle.ics	32	1	0	1	2	1	2	7.5809999999999995	1.0	0.28737670084446953	1.0206192564420862	0.0	0.9270537560898028	24758.0	405.26971037596593	196369.0	452.7728458605629
1576	Jan26_100x_cp190_rep2_3R4_E-F-D_Position002_1_cmle.ics	33	1	0	1	1	2	1	7.5809999999999995	2.0	0.29840679037180745	1.1166194123035755	0.0	0.9554168560707611	16256.0	279.3530856685877	106463.0	245.47436453235028
1577	Jan26_100x_cp190_rep2_3R4_E-F-D_Position002_1_cmle.ics	34	1	0	1	1	1	1	7.3644	1.0	0.2623726521763445	1.215611501527304	0.0	0.9907184970183949	10908.0	186.9876428742608	54872.0	126.51972357174911
1578	Jan26_100x_cp190_rep2_3R4_E-F-D_Position002_1_cmle.ics	35	1	0	1	1	1	1	7.5809999999999995	1.0	0.3019117526866886	1.0523831079175792	0.0	0.9310062506283532	25284.0	412.9520904102575	207722.0	478.9497379313834
1579	Jan26_100x_cp190_rep2_3R4_E-F-D_Position002_1_cmle.ics	36	1	0	1	1	2	2	7.5809999999999995	2.0	0.2631785401148989	1.1276343981672619	0.0	0.9335487524297348	35054.0	554.4029351533778	316596.0	729.9832046202341
1580	Jan26_100x_cp190_rep2_3R4_E-F-D_Position002_1_cmle.ics	37	1	0	1	1	1	1	7.5809999999999995	1.0	0.27479749461689695	1.1595197773358976	0.0	0.9671079042259958	14372.0	245.62908673361306	84929.0	195.82288969283206
1581	Jan26_100x_cp190_rep2_3R4_E-F-D_Position002_1_cmle.ics	39	1	0	1	1	2	1	7.5809999999999995	2.0	0.2855453637711486	1.1311997191431777	0.0	0.9405656575394086	26174.0	431.20318129172097	212773.0	490.59595319164197
1582	Jan26_100x_cp190_rep2_3R4_E-F-D_Position002_1_cmle.ics	41	1	0	1	4	2	3	7.5809999999999995	2.0	0.2339317958525593	1.5127551281731686	0.0	0.9232055979689684	49252.0	746.1030990297523	497112.0	1146.2033974376614
1583	Jan26_100x_cp190_rep2_3R4_E-F-D_Position002_1_cmle.ics	42	1	0	1	1	1	2	7.5809999999999995	1.0	0.3062972323046378	1.0135187654317597	0.0	0.9277165525155432	24318.0	398.15172862109597	197350.0	455.03476175252746
1584	Jan26_100x_cp190_rep2_3R4_E-F-D_Position002_1_cmle.ics	43	1	0	1	1	1	1	7.5809999999999995	1.0	0.28935530586428154	1.2110464079220187	0.0	0.9741388925018993	13640.0	234.04523673773392	80577.0	185.78837597027317
1585	Jan26_100x_cp190_rep2_3R4_E-F-D_Position002_1_cmle.ics	44	1	0	1	2	2	2	7.5809999999999995	2.0	0.24855953088146004	1.091968609459049	0.0	0.9284768863527526	38696.0	602.979121368519	356852.0	822.8024565539039
1586	Jan26_100x_cp190_rep2_3R4_E-F-D_Position002_1_cmle.ics	45	1	0	1	1	2	1	7.147799999999999	2.0	0.28315053760315545	1.1637050441862915	0.0	0.9889557640673218	10956.0	187.6858487786717	57380.0	132.30248102031936
1587	Jan26_100x_cp190_rep2_3R4_E-F-D_Position002_1_cmle.ics	46	1	0	1	1	1	1	7.5809999999999995	1.0	0.3115807959017013	1.2174968481031154	0.0	0.9656088795892911	13970.0	240.57739074474662	86667.0	199.8302391528062
1588	Jan26_100x_cp190_rep2_3R4_E-F-D_Position002_1_cmle.ics	47	1	0	1	1	1	1	7.5809999999999995	1.0	0.302453036082013	1.0168590113636284	0.0	0.9392953909573535	23636.0	388.9959578580485	187916.0	433.28255530523415
1589	Jan26_100x_cp190_rep2_3R4_E-F-D_Position002_1_cmle.ics	48	1	0	1	1	1	1	6.7146	1.0	0.25858654627257144	1.0435673309285345	0.0	0.9750822358604149	14438.0	241.2995336142462	82954.0	191.26908348831603
1590	Jan26_100x_cp190_rep2_3R4_E-F-D_Position002_1_cmle.ics	49	1	0	1	1	1	1	7.5809999999999995	1.0	0.3016496474362092	1.047305735098636	0.0	0.9484021595683584	23700.0	390.37940054152267	188429.0	434.46539205607803
1591	Jan26_100x_cp190_rep2_3R4_E-F-D_Position002_1_cmle.ics	50	1	0	1	1	1	1	7.5809999999999995	1.0	0.30552212991819955	1.0787205581258952	0.0	0.9493051870034975	23392.0	385.18148502378153	185950.0	428.74950062266265
1592	Jan26_100x_cp190_rep2_3R4_E-F-D_Position002_1_cmle.ics	51	1	0	1	1	1	1	7.5809999999999995	1.0	0.3096999595526033	1.0349985452116177	0.0	0.9411083939872943	23938.0	391.5086150164559	193810.0	446.8724964543063
1593	Jan26_100x_cp190_rep2_3R4_E-F-D_Position002_1_cmle.ics	52	1	0	1	1	2	1	7.5809999999999995	2.0	0.3383721224743998	1.212727083178035	0.0	0.9511717396618337	15454.0	265.9942490163031	105083.0	242.29246450084034
1594	Jan26_100x_cp190_rep2_3R4_E-F-D_Position002_1_cmle.ics	53	1	0	1	1	1	2	7.5809999999999995	1.0	0.34173505564863177	1.4054834559320306	0.0	0.9476779445046151	14378.0	250.74849097234997	94769.0	218.51122035229432
1595	Jan26_100x_cp190_rep2_3R4_E-F-D_Position002_1_cmle.ics	54	1	0	1	2	2	2	7.5809999999999995	2.0	0.26526466226062656	1.2669746386010847	0.0	0.9273876419299453	36188.0	570.149081682179	333396.0	768.7193789168768
1596	Jan26_100x_cp190_rep2_3R4_E-F-D_Position002_1_cmle.ics	55	1	0	1	1	1	1	7.5809999999999995	1.0	0.2514162169667402	1.3464975906709844	0.0	0.9254307141438263	38840.0	607.4376692146468	360902.0	832.1406414289875
1597	Jan26_100x_cp190_rep2_3R4_E-F-D_Position002_1_cmle.ics	57	1	0	1	2	2	2	7.5809999999999995	2.0	0.30110451957045453	1.022943017138658	0.0	0.9328205707002718	22490.0	373.98806455791566	174027.0	401.25834549534886
1598	Jan26_100x_cp190_rep2_3R4_E-F-D_Position002_1_cmle.ics	58	1	0	1	1	1	1	7.5809999999999995	1.0	0.31352736104992657	1.1209967038305813	0.0	0.9651162722832412	16994.0	291.18804814437715	116642.0	268.9443358517269
1599	Jan26_100x_cp190_rep2_3R4_E-F-D_Position002_1_cmle.ics	59	1	0	1	1	1	2	7.5809999999999995	1.0	0.28326186329443265	1.1043712231172433	0.0	0.9432431410928775	26230.0	428.6161920153895	212601.0	490.19936855003345
1600	Jan26_100x_cp190_rep2_3R4_E-F-D_Position002_1_cmle.ics	60	1	0	1	1	1	1	7.5809999999999995	1.0	0.29032993400984713	1.1158662852727026	0.0	0.9680121136547536	15468.0	266.8922481206853	97470.0	224.73898266034382
1601	Jan26_100x_cp190_rep2_3R4_E-F-D_Position002_1_cmle.ics	62	1	0	1	1	1	1	7.5809999999999995	1.0	0.2753193724119428	1.0368291560892968	0.0	0.9600493602589049	20538.0	338.29972188995555	145221.0	334.8396409245695
1602	Jan26_100x_cp190_rep2_3R4_E-F-D_Position002_1_cmle.ics	63	1	0	1	1	1	1	7.5809999999999995	1.0	0.2917558968608344	1.2657982800822127	0.0	0.9587426410023605	14266.0	243.70492963031262	86544.0	199.54663501956287
1603	Jan26_100x_cp190_rep2_3R4_E-F-D_Position002_1_cmle.ics	64	1	0	1	2	2	2	7.5809999999999995	2.0	0.2603035616367533	1.091453527133718	0.0	0.9233440335250517	36314.0	569.1966475692416	331990.0	765.4775300441936
1604	Jan26_100x_cp190_rep2_3R4_E-F-D_Position002_1_cmle.ics	65	1	0	1	3	3	2	7.5809999999999995	3.0	0.24810095429086132	1.2057988633524346	0.0	0.9266353048854526	36894.0	577.8517512367266	331911.0	765.2953777960129
1605	Jan26_100x_cp190_rep2_3R4_E-F-D_Position002_1_cmle.ics	66	1	0	1	1	1	1	7.5809999999999995	1.0	0.29481296446737676	1.0689636673279315	0.0	0.9288333365559749	22418.0	371.79389850811356	171373.0	395.13895224634354
1606	Jan26_100x_cp190_rep2_3R4_E-F-D_Position002_1_cmle.ics	67	1	0	1	2	2	2	7.5809999999999995	2.0	0.25173686499035874	1.2637167125660171	0.0	0.9301624480042379	41260.0	641.8118981029977	395404.0	911.692753666057
1607	Jan26_100x_cp190_rep2_3R4_E-F-D_Position002_1_cmle.ics	68	1	0	1	0	1	1	7.147799999999999	1.0	0.27361694215675775	1.0440963859966925	0.0	0.9688839702883353	12778.0	218.01143854419269	71046.0	163.81251423090993
1608	Jan26_100x_cp190_rep2_3R4_E-F-D_Position002_1_cmle.ics	70	1	0	1	1	1	1	7.5809999999999995	1.0	0.2864557887836959	1.0290319911863794	0.0	0.9406820090162099	21560.0	360.3432989157637	159322.0	367.35266436248384
1609	Jan26_100x_cp190_rep2_3R4_E-F-D_Position002_1_cmle.ics	71	1	0	1	2	1	1	7.5809999999999995	1.0	0.3143716117705226	1.0346369992263431	0.0	0.9383192038587298	24230.0	398.9001393625229	198850.0	458.4933487432992
1610	Jan26_100x_cp190_rep2_3R4_E-F-D_Position002_1_cmle.ics	73	1	0	1	1	1	1	7.5809999999999995	1.0	0.28457749494359796	1.033299367259001	0.0	0.9586654120699536	23340.0	383.3640573465727	178865.0	412.41344140291784
1611	Jan26_100x_cp190_rep2_3R4_E-F-D_Position002_1_cmle.ics	74	1	0	1	2	1	1	7.5809999999999995	1.0	0.2871159120749818	1.0690221493913463	0.0	0.9481177096424295	23456.0	385.2308285233384	181002.0	417.34077500243717
1612	Jan26_100x_cp190_rep2_3R4_E-F-D_Position002_1_cmle.ics	76	1	0	1	1	1	1	7.5809999999999995	1.0	0.32622953591777704	1.2748506693221138	0.0	0.9712828938874853	15200.0	262.63505133884905	100647.0	232.06426990679827
1613	Jan26_100x_cp190_rep2_3R4_E-F-D_Position002_1_cmle.ics	77	1	0	1	1	1	1	7.5809999999999995	1.0	0.305344644612502	1.016525210588626	0.0	0.941974428144854	23540.0	389.44856070763035	187663.0	432.699206966124
1614	Jan26_100x_cp190_rep2_3R4_E-F-D_Position002_1_cmle.ics	78	1	0	1	1	2	2	7.5809999999999995	2.0	0.29875009918898465	1.075895075820382	0.0	0.9536034392032227	21778.0	361.51706949724536	165179.0	380.857293699117
1615	Jan26_100x_cp190_rep2_3R4_E-F-D_Position002_1_cmle.ics	79	1	0	1	1	1	1	7.5809999999999995	1.0	0.2975629308730774	1.050112092521448	0.0	0.9346194179339422	23640.0	389.3194011702782	186438.0	429.8746942569938
1616	Jan26_100x_cp190_rep2_3R4_E-F-D_Position002_1_cmle.ics	80	1	0	1	2	2	1	7.5809999999999995	2.0	0.30149221096215384	1.066410146644624	0.0	0.9549100190294597	22920.0	378.425018125	179157.0	413.086713003788
1617	Jan26_100x_cp190_rep2_3R4_E-F-D_Position002_1_cmle.ics	81	1	0	1	1	2	2	7.5809999999999995	2.0	0.28856319678687514	1.2068968644606746	0.0	0.9427191348371937	26184.0	424.8263781782687	214017.0	493.46427466932187
1618	Jan26_100x_cp190_rep2_3R4_E-F-D_Position002_1_cmle.ics	82	1	0	1	1	1	1	7.5809999999999995	1.0	0.30357615140580085	1.0455800366689036	0.0	0.9457687959547206	20474.0	337.6418419205312	151779.0	349.9605832482234
1619	Jan26_100x_cp190_rep2_3R4_E-F-D_Position002_1_cmle.ics	83	1	0	1	1	1	1	7.5809999999999995	1.0	0.30623165030234933	1.2562408581461286	0.0	0.9700242380046844	13810.0	239.2252564317278	84448.0	194.7138361311246
1620	Jan26_100x_cp190_rep2_3R4_E-F-D_Position002_1_cmle.ics	85	1	0	1	1	1	1	7.5809999999999995	1.0	0.3156693939598452	1.015841216448099	0.0	0.9495007951564066	23194.0	384.38445281488464	186618.0	430.28972469588643
1621	Jan26_100x_cp190_rep2_3R4_E-F-D_Position002_1_cmle.ics	86	1	0	1	1	1	1	7.5809999999999995	1.0	0.277699481928952	1.1357078085462042	0.0	0.9446709302938525	22914.0	378.61860537303164	171875.0	396.2964260259218
1622	Jan26_100x_cp190_rep2_3R4_E-F-D_Position002_1_cmle.ics	87	1	0	1	1	1	2	7.5809999999999995	1.0	0.327800300488939	1.2402563723499445	0.0	0.9643074173334318	14788.0	256.4470735856657	96815.0	223.2287330077069
1623	Jan26_100x_cp190_rep2_3R4_E-F-D_Position002_1_cmle.ics	89	1	0	1	1	1	2	7.5809999999999995	1.0	0.27694147230057065	1.214323195196764	0.0	0.9420483548961494	23820.0	395.16759765180655	181920.0	419.45743024078945
1624	Jan26_100x_cp190_rep2_3R4_E-F-D_Position002_1_cmle.ics	90	1	0	1	1	1	2	7.5809999999999995	1.0	0.3001943558112798	1.0444295147012002	0.0	0.9337864107353397	25162.0	411.44274322340453	205633.0	474.13307911556876
1625	Jan26_100x_cp190_rep2_3R4_E-F-D_Position002_1_cmle.ics	91	1	0	1	1	1	2	7.5809999999999995	1.0	0.2921814769124841	1.0233262439817246	0.0	0.9351736836319005	24266.0	400.2429775002462	192131.0	443.0011847493026
1626	Jan26_100x_cp190_rep2_3R4_E-F-D_Position002_1_cmle.ics	92	1	0	1	1	3	2	7.5809999999999995	3.0	0.3142339667533593	1.0825903738614464	0.0	0.932536255335376	25682.0	418.1718533125443	216942.0	500.2085193013266
1627	Jan26_100x_cp190_rep2_3R4_E-F-D_Position002_1_cmle.ics	93	1	0	1	2	2	2	7.5809999999999995	2.0	0.2830546854916264	1.021017125749445	0.0	0.9251745689093671	23150.0	382.5351595457413	176212.0	406.29635387857303
1628	Jan26_100x_cp190_rep2_3R4_E-F-D_Position002_1_cmle.ics	94	1	0	1	1	2	1	7.5809999999999995	2.0	0.2914290645201963	1.085144816816226	0.0	0.943509533914189	19934.0	333.7659177987852	142867.0	329.4119650737185
1629	Jan26_100x_cp190_rep2_3R4_E-F-D_Position002_1_cmle.ics	96	1	0	1	1	1	1	7.5809999999999995	1.0	0.28507951688209543	1.0262112876980531	0.0	0.9290775189486602	23648.0	389.4747775690752	182578.0	420.97459706740796
1630	Jan26_100x_cp190_rep2_3R4_E-F-D_Position002_1_cmle.ics	97	1	0	1	1	1	2	7.5809999999999995	1.0	0.27033250802505887	1.1437787916438353	0.0	0.9281293486504185	35862.0	562.6062718034814	332028.0	765.5651475812931
1631	Jan26_100x_cp190_rep2_3R4_E-F-D_Position002_1_cmle.ics	98	1	0	1	1	1	1	7.5809999999999995	1.0	0.29652364832123945	1.0214134928466134	0.0	0.9443573437065703	22626.0	376.957136821333	174267.0	401.81171941387237
1632	Jan26_100x_cp190_rep2_3R4_E-F-D_Position002_1_cmle.ics	100	1	0	1	1	1	1	7.5809999999999995	1.0	0.2610463742753183	1.2364260013559178	0.0	0.9363910677644772	40278.0	626.911430755803	388360.0	895.4512291573933
1633	Jan26_100x_cp190_rep2_3R4_E-F-D_Position002_1_cmle.ics	101	1	0	1	1	1	1	7.5809999999999995	1.0	0.3000164934553695	1.031151580611198	0.0	0.9488791210136659	22168.0	366.8389137379737	169995.0	391.96166366415457
1634	Jan26_100x_cp190_rep2_3R4_E-F-D_Position002_1_cmle.ics	102	1	0	1	1	2	1	7.5809999999999995	2.0	0.28161343495074226	1.1606829730770172	0.0	0.9359937966706562	33410.0	532.0341293507948	304730.0	702.6234757985695
1635	Jan26_100x_cp190_rep2_3R4_E-F-D_Position002_1_cmle.ics	103	1	0	1	1	3	1	7.5809999999999995	3.0	0.2855193750491045	1.0299325517123559	0.0	0.9283362744112779	24108.0	397.25036068262193	188076.0	433.6514712509164
1636	Jan26_100x_cp190_rep2_3R4_E-F-D_Position002_1_cmle.ics	104	1	0	1	1	1	1	7.5809999999999995	1.0	0.3093327779841335	1.1269900160906074	0.0	0.9517240978214021	18750.0	314.98315556729847	134273.0	309.5965673412573
1637	Jan26_100x_cp190_rep2_3R4_E-F-D_Position002_1_cmle.ics	105	1	0	1	0	2	2	7.5809999999999995	2.0	0.28697617540842535	1.1128301507921516	0.0	0.969102755629646	14922.0	256.00109460414507	91820.0	211.71163832843715
1638	Jan26_100x_cp190_rep2_3R4_E-F-D_Position002_1_cmle.ics	106	1	0	1	1	1	1	7.5809999999999995	1.0	0.2813360712672704	1.031714121440283	0.0	0.9577485124746619	18156.0	305.33643180008556	122016.0	281.33530017733165
1639	Jan26_100x_cp190_rep2_3R4_E-F-D_Position002_1_cmle.ics	107	1	0	1	1	1	1	7.5809999999999995	1.0	0.2888746043163609	1.076354446374689	0.0	0.9315828332277463	25340.0	415.8653346114298	203863.0	470.05194646645816
1640	Jan26_100x_cp190_rep2_3R4_E-F-D_Position002_1_cmle.ics	108	1	0	1	1	1	1	7.5809999999999995	1.0	0.3011126455354352	1.2164316621379152	0.0	0.9595441029842365	16016.0	276.0961086349467	104585.0	241.14421361990418
1641	Jan26_100x_cp190_rep2_3R4_E-F-D_Position002_1_cmle.ics	109	1	0	1	1	1	1	7.5809999999999995	1.0	0.2894313706344803	1.162133168192445	0.0	0.945254361344495	22546.0	374.396947133167	171258.0	394.87379391038434
1642	Jan26_100x_cp190_rep2_3R4_E-F-D_Position002_1_cmle.ics	110	1	0	1	1	1	1	7.5809999999999995	1.0	0.33367190885896075	1.1847428026215967	0.0	0.9494066021518976	15380.0	265.0660814896615	103602.0	238.87768627861846
1643	Jan26_100x_cp190_rep2_3R4_E-F-D_Position002_1_cmle.ics	112	1	0	1	1	1	1	7.5809999999999995	1.0	0.30592235682232033	1.2046462611262505	0.0	0.967178710783133	14546.0	250.3835817769389	91242.0	210.3789294746598
1644	Jan26_100x_cp190_rep2_3R4_E-F-D_Position002_1_cmle.ics	113	1	0	1	1	2	1	7.5809999999999995	2.0	0.29963371663093086	1.081773957488101	0.0	0.9438224818617225	19174.0	324.4351776435347	136659.0	315.0980263812448
1645	Jan26_100x_cp190_rep2_3R4_E-F-D_Position002_1_cmle.ics	114	1	0	1	1	1	1	7.5809999999999995	1.0	0.30091716276316605	1.0688354797896487	0.0	0.9448910574666524	23986.0	394.4303195607131	191617.0	441.81604227379813
1646	Jan26_100x_cp190_rep2_3R4_E-F-D_Position003_2_cmle.ics	3	1	0	1	1	3	1	7.5809999999999995	3.0	0.2963729403568694	1.0339382574342555	0.0	0.9340175553275768	23634.0	391.8535133023569	185994.0	428.8509525077253
1647	Jan26_100x_cp190_rep2_3R4_E-F-D_Position003_2_cmle.ics	6	1	0	1	1	1	1	7.5809999999999995	1.0	0.2970617597026904	1.022674422191415	0.0	0.9501834946250379	20524.0	340.06992115336897	150692.0	347.4542605422441
1648	Jan26_100x_cp190_rep2_3R4_E-F-D_Position003_2_cmle.ics	8	1	0	1	1	1	1	7.5809999999999995	1.0	0.29474088503750634	1.0170616867926265	0.0	0.9417262242777465	19992.0	334.71100601159134	144304.0	332.72529141087773
1649	Jan26_100x_cp190_rep2_3R4_E-F-D_Position003_2_cmle.ics	9	1	0	1	1	3	2	7.5809999999999995	3.0	0.29311094427194395	1.0586189570534592	0.0	0.9356574578979541	22880.0	376.15020020518057	176187.0	406.2387107620601
1650	Jan26_100x_cp190_rep2_3R4_E-F-D_Position003_2_cmle.ics	11	1	0	1	1	2	2	7.5809999999999995	2.0	0.27501302086794105	1.0951223821657254	0.0	0.9277388377810802	22926.0	380.71238725403686	171176.0	394.6847244882221
1651	Jan26_100x_cp190_rep2_3R4_E-F-D_Position003_2_cmle.ics	12	1	0	1	1	1	1	7.5809999999999995	1.0	0.2988097802683458	1.172922784880607	0.0	0.9610572197436221	13662.0	236.38590092714367	82081.0	189.2561858596869
1652	Jan26_100x_cp190_rep2_3R4_E-F-D_Position003_2_cmle.ics	13	1	0	1	1	1	2	7.5809999999999995	1.0	0.2887877785862876	1.083070629139527	0.0	0.945813126213541	24342.0	400.1391989921434	191910.0	442.4916195993289
1653	Jan26_100x_cp190_rep2_3R4_E-F-D_Position003_2_cmle.ics	14	1	0	1	1	1	1	7.3644	1.0	0.2976796638395946	1.1728248079776196	0.0	0.9698412140471168	12672.0	216.8830599014665	73184.0	168.7421535550898
1654	Jan26_100x_cp190_rep2_3R4_E-F-D_Position003_2_cmle.ics	15	1	0	1	2	2	2	7.5809999999999995	2.0	0.3088164617002127	1.015874307557778	0.0	0.9386013905136702	23498.0	389.6334090018453	188222.0	433.98810705135156
1655	Jan26_100x_cp190_rep2_3R4_E-F-D_Position003_2_cmle.ics	16	1	0	1	1	1	1	7.5809999999999995	1.0	0.2913140236995931	1.045910869233022	0.0	0.9287071077513441	23574.0	387.98488407025775	183698.0	423.5570086871841
1656	Jan26_100x_cp190_rep2_3R4_E-F-D_Position003_2_cmle.ics	18	1	0	1	1	1	1	7.5809999999999995	1.0	0.3005081578138013	1.0302734499749218	0.0	0.9431059990843277	22102.0	366.9087115683849	169375.0	390.53211437463557
1657	Jan26_100x_cp190_rep2_3R4_E-F-D_Position003_2_cmle.ics	19	1	0	1	1	1	1	7.5809999999999995	1.0	0.2804803360508134	1.039066763706389	0.0	0.9179668849651053	21958.0	362.4501637222514	162037.0	373.6127068157806
1658	Jan26_100x_cp190_rep2_3R4_E-F-D_Position003_2_cmle.ics	21	1	0	1	1	1	1	7.5809999999999995	1.0	0.32560966127422664	1.1657904989607435	0.0	0.9510346540810076	18456.0	311.5258281121996	134533.0	310.1960557529911
1659	Jan26_100x_cp190_rep2_3R4_E-F-D_Position003_2_cmle.ics	22	1	0	1	2	2	2	7.5809999999999995	2.0	0.28726386121663494	1.0439968391832575	0.0	0.9265828886306946	23934.0	391.18517170421933	186611.0	430.27358462326276
1660	Jan26_100x_cp190_rep2_3R4_E-F-D_Position003_2_cmle.ics	23	1	0	1	1	1	2	7.5809999999999995	1.0	0.24775721287525151	1.2546982004878955	0.0	0.9271215784960161	42908.0	666.9851035948777	416001.0	959.1837644986734
1661	Jan26_100x_cp190_rep2_3R4_E-F-D_Position003_2_cmle.ics	25	1	0	1	1	1	1	7.3644	1.0	0.2818144586135886	1.1136633378031104	0.0	0.9735174533472436	13732.0	233.66707980622496	80326.0	185.20963908048407
1662	Jan26_100x_cp190_rep2_3R4_E-F-D_Position003_2_cmle.ics	26	1	0	1	1	1	2	7.5809999999999995	1.0	0.30957508536009626	1.049077998746309	0.0	0.9460762224751956	19994.0	335.1769959026351	147913.0	341.04665171067444
1663	Jan26_100x_cp190_rep2_3R4_E-F-D_Position003_2_cmle.ics	28	1	0	1	1	1	1	7.5809999999999995	1.0	0.29493368278363646	1.0396047675488846	0.0	0.9275943745700429	23834.0	393.5612351302522	187902.0	433.250275159987
1664	Jan26_100x_cp190_rep2_3R4_E-F-D_Position003_2_cmle.ics	29	1	0	1	1	2	1	7.5809999999999995	2.0	0.30368682909109396	1.1019273793514481	0.0	0.9463893439869583	23810.0	392.7440272012507	190382.0	438.96847231806277
1665	Jan26_100x_cp190_rep2_3R4_E-F-D_Position003_2_cmle.ics	30	1	0	1	1	1	1	7.5809999999999995	1.0	0.2891175777954499	1.0721905266793335	0.0	0.9298218279852024	23848.0	393.9911292578392	186204.0	429.33515468643344
1666	Jan26_100x_cp190_rep2_3R4_E-F-D_Position003_2_cmle.ics	31	1	0	1	1	2	1	7.5809999999999995	2.0	0.2753063595054298	1.289583964771636	0.0	0.9374014433235909	30028.0	485.5001016207195	256727.0	591.9417749198943
1667	Jan26_100x_cp190_rep2_3R4_E-F-D_Position003_2_cmle.ics	33	1	0	1	1	1	1	7.5809999999999995	1.0	0.27330078847772776	1.1230969505750492	0.0	0.9615341069780452	14356.0	245.64600741977333	84556.0	194.96285439446018
1668	Jan26_100x_cp190_rep2_3R4_E-F-D_Position003_2_cmle.ics	34	1	0	1	1	2	1	7.5809999999999995	2.0	0.2952639305719918	1.0639863751460465	0.0	0.9238474397962696	26446.0	429.1601359639319	219745.0	506.6714655247487
1669	Jan26_100x_cp190_rep2_3R4_E-F-D_Position003_2_cmle.ics	35	1	0	1	0	1	1	6.0648	1.0	0.2557448698959166	1.0484028735898279	0.0	0.9624743936557669	10284.0	176.38962494229668	49593.0	114.34780308889331
1670	Jan26_100x_cp190_rep2_3R4_E-F-D_Position003_2_cmle.ics	36	1	0	1	1	1	1	7.5809999999999995	1.0	0.316415936500207	1.1617636103284046	0.0	0.9456807263349695	18928.0	317.43970605271767	137740.0	317.5905147392609
1671	Jan26_100x_cp190_rep2_3R4_E-F-D_Position003_2_cmle.ics	38	1	0	1	1	1	1	7.5809999999999995	1.0	0.2919710459913237	1.0942645937444484	0.0	0.9291623264894016	26058.0	425.49794930510404	213725.0	492.7910030684517
1672	Jan26_100x_cp190_rep2_3R4_E-F-D_Position003_2_cmle.ics	42	1	0	1	0	1	1	7.5809999999999995	1.0	0.3071507545674727	1.4096969209418162	0.0	0.9631759844977185	12180.0	212.5818897397864	70052.0	161.52062391835852
1673	Jan26_100x_cp190_rep2_3R4_E-F-D_Position003_2_cmle.ics	44	1	0	1	1	1	2	7.5809999999999995	1.0	0.31694540649265746	1.036576943296922	0.0	0.9481001543819289	22316.0	368.76546453778064	176478.0	406.9096766382698
1674	Jan26_100x_cp190_rep2_3R4_E-F-D_Position003_2_cmle.ics	45	1	0	1	1	1	1	7.5809999999999995	1.0	0.27989770090008825	1.045709126757701	0.0	0.9364013665143911	20310.0	335.4279435719658	143992.0	332.0059053167972
1675	Jan26_100x_cp190_rep2_3R4_E-F-D_Position003_2_cmle.ics	46	1	0	1	1	2	1	7.5809999999999995	2.0	0.31261805415908933	1.2245622525044342	0.0	0.9527147290149455	15646.0	269.6296615921915	102893.0	237.24292749431373
1676	Jan26_100x_cp190_rep2_3R4_E-F-D_Position003_2_cmle.ics	47	1	0	1	1	2	1	7.5809999999999995	2.0	0.2415081296431837	1.0808261379360298	0.0	0.9268266010142805	38768.0	601.3114213596352	352736.0	813.3120938512266
1677	Jan26_100x_cp190_rep2_3R4_E-F-D_Position003_2_cmle.ics	48	1	0	1	1	1	1	6.9312	1.0	0.27303860725251566	1.057851094556164	0.0	0.9708209642560685	13416.0	227.44779368258676	76352.0	176.04668927959958
1678	Jan26_100x_cp190_rep2_3R4_E-F-D_Position003_2_cmle.ics	49	1	0	1	1	1	1	7.5809999999999995	1.0	0.2990314853940212	1.1269412573066229	0.0	0.9516181286216429	14096.0	242.69104422991037	86055.0	198.41913566057136
1679	Jan26_100x_cp190_rep2_3R4_E-F-D_Position003_2_cmle.ics	51	1	0	1	1	1	1	7.5809999999999995	1.0	0.27519714300636344	1.0459326302757752	0.0	0.9576371840410689	20672.0	340.0070258017478	146612.0	338.0469039273451
1680	Jan26_100x_cp190_rep2_3R4_E-F-D_Position003_2_cmle.ics	52	1	0	1	1	1	2	7.3644	1.0	0.26059814236122564	1.0278474690645056	0.0	0.9661866895393835	16074.0	269.36427522811664	97824.0	225.55520919016595
1681	Jan26_100x_cp190_rep2_3R4_E-F-D_Position003_2_cmle.ics	53	1	0	1	1	1	1	7.5809999999999995	1.0	0.2933897608245725	1.0735332361430647	0.0	0.934632193798376	25520.0	416.7984288364585	207643.0	478.7675856832028
1682	Jan26_100x_cp190_rep2_3R4_E-F-D_Position003_2_cmle.ics	54	1	0	1	1	1	2	6.9312	1.0	0.2893763361912601	1.143126955611071	0.0	0.9598101606086974	12832.0	216.57342154681712	73527.0	169.53301711364625
1683	Jan26_100x_cp190_rep2_3R4_E-F-D_Position003_2_cmle.ics	55	1	0	1	2	3	3	7.5809999999999995	3.0	0.28350216527831956	1.0994950513904342	0.0	0.9383798938048137	32398.0	512.7886067569796	291964.0	673.1885947824421
1684	Jan26_100x_cp190_rep2_3R4_E-F-D_Position003_2_cmle.ics	56	1	0	1	1	1	1	7.5809999999999995	1.0	0.3073239561218971	1.272328306971186	0.0	0.9447498795074586	15074.0	259.02346192791	96475.0	222.44478662313193
1685	Jan26_100x_cp190_rep2_3R4_E-F-D_Position003_2_cmle.ics	57	1	0	1	2	2	2	7.5809999999999995	2.0	0.24879976397859555	1.2732419737803857	0.0	0.9303893369402775	41444.0	643.9812403450268	395723.0	912.4282798327612
1686	Jan26_100x_cp190_rep2_3R4_E-F-D_Position003_2_cmle.ics	58	1	0	1	1	1	1	7.5809999999999995	1.0	0.3143876502246392	1.3157500584926154	0.0	0.9623016662854172	13386.0	233.65850566300415	81655.0	188.27394715430773
1687	Jan26_100x_cp190_rep2_3R4_E-F-D_Position003_2_cmle.ics	59	1	0	1	2	2	2	7.5809999999999995	2.0	0.27252170931141245	1.059389766234016	0.0	0.9364284449857933	34260.0	539.7015389740757	311283.0	717.7328894989207
1688	Jan26_100x_cp190_rep2_3R4_E-F-D_Position003_2_cmle.ics	60	1	0	1	1	1	1	7.5809999999999995	1.0	0.2882964231325139	1.0225094840926905	0.0	0.950259008693772	21342.0	350.48618101447704	157415.0	362.9556474348828
1689	Jan26_100x_cp190_rep2_3R4_E-F-D_Position003_2_cmle.ics	61	1	0	1	1	1	3	7.5809999999999995	1.0	0.30032931222548775	1.1889091419634201	0.0	0.935888452575855	25870.0	424.5733154231663	214421.0	494.39578743216975
1690	Jan26_100x_cp190_rep2_3R4_E-F-D_Position003_2_cmle.ics	62	1	0	1	1	1	1	7.5809999999999995	1.0	0.2897412324124417	1.1390944798350915	0.0	0.941054013952336	24608.0	405.35812606221674	195386.0	450.50631851927716
1691	Jan26_100x_cp190_rep2_3R4_E-F-D_Position003_2_cmle.ics	63	1	0	1	1	1	1	7.5809999999999995	1.0	0.2736101319014657	1.1637811398846707	0.0	0.9333030461724001	24562.0	404.0258633533375	189337.0	436.55899004782515
1692	Jan26_100x_cp190_rep2_3R4_E-F-D_Position003_2_cmle.ics	64	1	0	1	1	1	2	7.5809999999999995	1.0	0.28684889030820987	1.0919311114184311	0.0	0.9275169906297382	26032.0	423.6530255128777	211525.0	487.7184088153199
1693	Jan26_100x_cp190_rep2_3R4_E-F-D_Position003_2_cmle.ics	65	1	0	1	0	1	1	7.3644	1.0	0.28163829891815745	1.0941151534490605	0.0	0.9622065641641728	12166.0	210.46681769570054	66964.0	154.4005461666899
1694	Jan26_100x_cp190_rep2_3R4_E-F-D_Position003_2_cmle.ics	66	1	0	1	2	1	1	7.5809999999999995	1.0	0.28472146777061014	1.0877903228901618	0.0	0.946011892552058	24170.0	395.7102623468104	188538.0	434.7167160440742
1695	Jan26_100x_cp190_rep2_3R4_E-F-D_Position003_2_cmle.ics	67	1	0	1	1	2	2	7.5809999999999995	2.0	0.300588240832036	1.1947385549586573	0.0	0.9437308689643454	24878.0	407.7875983487397	202294.0	466.4342644741109
1696	Jan26_100x_cp190_rep2_3R4_E-F-D_Position003_2_cmle.ics	68	1	0	1	0	1	1	7.5809999999999995	1.0	0.311142857995367	1.0907596833484663	0.0	0.9512877226010987	18562.0	313.44998521549815	132645.0	305.8428475939397
1697	Jan26_100x_cp190_rep2_3R4_E-F-D_Position003_2_cmle.ics	69	1	0	1	2	2	2	7.5809999999999995	2.0	0.2930248715596742	1.1167896683704825	0.0	0.9370147546489663	23496.0	387.1077572128428	183323.0	422.6923619394912
1698	Jan26_100x_cp190_rep2_3R4_E-F-D_Position003_2_cmle.ics	70	1	0	1	1	1	1	7.5809999999999995	1.0	0.2856417519522733	1.1323660434778418	0.0	0.9207930158579835	26602.0	437.6316960959923	218050.0	502.7632622251767
1699	Jan26_100x_cp190_rep2_3R4_E-F-D_Position003_2_cmle.ics	71	1	0	1	1	1	1	6.9312	1.0	0.2752439750837935	1.0922767661091408	0.0	0.9621161917763563	12742.0	216.76222140183276	70956.0	163.6049990114636
1700	Jan26_100x_cp190_rep2_3R4_E-F-D_Position003_2_cmle.ics	72	1	0	1	1	3	2	7.5809999999999995	3.0	0.2547945851288227	1.075762178590674	0.0	0.9258186994566648	34408.0	542.1430052483489	302941.0	698.4985343809093
1701	Jan26_100x_cp190_rep2_3R4_E-F-D_Position003_2_cmle.ics	73	1	0	1	1	2	2	7.5809999999999995	2.0	0.3035056592868169	1.2184311290441652	0.0	0.9564793369067367	16340.0	277.06415867525334	108202.0	249.48401971698496
1702	Jan26_100x_cp190_rep2_3R4_E-F-D_Position003_2_cmle.ics	74	1	0	1	2	2	2	7.5809999999999995	2.0	0.2365464749276874	1.094790422371942	0.0	0.9170529257473031	33124.0	520.3530992095651	275706.0	635.7021232517981
1703	Jan26_100x_cp190_rep2_3R4_E-F-D_Position003_2_cmle.ics	75	1	0	1	1	1	1	7.5809999999999995	1.0	0.3259071681794763	1.3958455781972936	0.0	0.9464398062612466	13830.0	240.23393652300538	87308.0	201.30820866019593
1704	Jan26_100x_cp190_rep2_3R4_E-F-D_Position003_2_cmle.ics	76	1	0	1	2	1	1	7.5809999999999995	1.0	0.2941561491849168	1.0406996469260554	0.0	0.9263864598080537	24042.0	393.3178609613125	190116.0	438.355149558366
1705	Jan26_100x_cp190_rep2_3R4_E-F-D_Position003_2_cmle.ics	77	1	0	1	2	2	1	7.5809999999999995	2.0	0.2973288275881364	1.0609623521291747	0.0	0.9563962854932463	22634.0	373.55491539639223	174596.0	402.5703028271816
1706	Jan26_100x_cp190_rep2_3R4_E-F-D_Position003_2_cmle.ics	78	1	0	1	1	1	1	7.5809999999999995	1.0	0.30768468501597374	1.0177425019276356	0.0	0.9566670878124575	21154.0	351.1296988048387	160478.0	370.01808207003853
1707	Jan26_100x_cp190_rep2_3R4_E-F-D_Position003_2_cmle.ics	79	1	0	1	1	1	1	7.5809999999999995	1.0	0.3151500727779208	1.2532579897533	0.0	0.9508923806933192	14262.0	245.86244269516996	89909.0	207.30539850219404
1708	Jan26_100x_cp190_rep2_3R4_E-F-D_Position003_2_cmle.ics	80	1	0	1	1	1	1	7.5809999999999995	1.0	0.2999590734979736	1.0713096472451062	0.0	0.939606262629434	18738.0	316.0490822797315	132096.0	304.5770047553173
1709	Jan26_100x_cp190_rep2_3R4_E-F-D_Position003_2_cmle.ics	81	1	0	1	1	1	1	7.5809999999999995	1.0	0.27316646288724794	1.1366071586626558	0.0	0.9427559987338118	22452.0	370.7047058522133	165337.0	381.22159819547824
1710	Jan26_100x_cp190_rep2_3R4_E-F-D_Position003_2_cmle.ics	82	1	0	1	1	1	1	7.5809999999999995	1.0	0.26155919250107235	1.3220452119126391	0.0	0.9402863744528848	26588.0	439.5189216036306	208491.0	480.72284019531895
1711	Jan26_100x_cp190_rep2_3R4_E-F-D_Position003_2_cmle.ics	84	1	0	1	1	1	1	7.5809999999999995	1.0	0.2882344844747131	1.0314897819853692	0.0	0.939608176756841	23934.0	391.4426294414685	186926.0	430.9998878913249
1712	Jan26_100x_cp190_rep2_3R4_E-F-D_Position003_2_cmle.ics	86	1	0	1	1	1	1	7.5809999999999995	1.0	0.29455596453213684	1.0329607051849552	0.0	0.9283017684880729	27472.0	449.04619992489336	232377.0	535.7973794363672
1713	Jan26_100x_cp190_rep2_3R4_E-F-D_Position003_2_cmle.ics	87	1	0	1	1	2	2	7.5809999999999995	2.0	0.29010028871029303	1.0711103319036273	0.0	0.9424282234950642	20164.0	337.08028075896414	145015.0	334.36466164450354
1714	Jan26_100x_cp190_rep2_3R4_E-F-D_Position003_2_cmle.ics	89	1	0	1	1	2	1	7.5809999999999995	2.0	0.3294677255691327	1.2234353932266513	0.0	0.9603616583080119	14794.0	257.8450432587776	97120.0	223.93197902916376
1715	Jan26_100x_cp190_rep2_3R4_E-F-D_Position003_2_cmle.ics	90	1	0	1	0	1	1	7.5809999999999995	1.0	0.30812881855552376	1.1393003817507603	0.0	0.9609042085557727	14822.0	252.9003298015149	94189.0	217.17390004919588
1716	Jan26_100x_cp190_rep2_3R4_E-F-D_Position003_2_cmle.ics	91	1	0	1	1	1	1	7.5809999999999995	1.0	0.27233842192402236	1.0985485958844305	0.0	0.9315075018409709	22086.0	367.9554632035191	161066.0	371.3738481704211
1717	Jan26_100x_cp190_rep2_3R4_E-F-D_Position003_2_cmle.ics	92	1	0	1	1	1	1	7.5809999999999995	1.0	0.29530637839690393	1.0670551169075175	0.0	0.9362049103861847	25004.0	409.03525762680357	202034.0	465.8347760623772
1718	Jan26_100x_cp190_rep2_3R4_E-F-D_Position003_2_cmle.ics	93	1	0	1	1	1	1	7.5809999999999995	1.0	0.2955374871628788	1.0327957872333513	0.0	0.9465426067749675	21718.0	359.4272391770244	163610.0	377.23961170676984
1719	Jan26_100x_cp190_rep2_3R4_E-F-D_Position003_2_cmle.ics	94	1	0	1	1	2	2	7.5809999999999995	2.0	0.2920257163472695	1.0436820063417704	0.0	0.9287761320918569	22860.0	374.76703613245496	175630.0	404.95442212615353
1720	Jan26_100x_cp190_rep2_3R4_E-F-D_Position003_2_cmle.ics	95	1	0	1	0	1	1	6.497999999999999	1.0	0.2798329678280378	1.187647199981111	0.0	0.9786450206393773	9582.0	165.1251273924727	46656.0	107.57588976096237
1721	Jan26_100x_cp190_rep2_3R4_E-F-D_Position003_2_cmle.ics	96	1	0	1	1	1	1	7.5809999999999995	1.0	0.3087331862595311	1.0981741151428766	0.0	0.9624070198775103	17746.0	301.3698376009665	123514.0	284.7892757187823
1722	Jan26_100x_cp190_rep2_3R4_E-F-D_Position003_2_cmle.ics	97	1	0	1	1	2	1	7.5809999999999995	2.0	0.2826693943544388	1.0777298584643407	0.0	0.920726915421305	22876.0	375.7331358975909	172975.0	398.83272315248774
1723	Jan26_100x_cp190_rep2_3R4_E-F-D_Position003_2_cmle.ics	98	1	0	1	1	2	1	7.5809999999999995	2.0	0.2741423453616689	1.0097394780870426	0.0	0.9162576363810909	23742.0	388.18170084700256	180110.0	415.2840686052583
1724	Jan26_100x_cp190_rep2_3R4_E-F-D_Position003_2_cmle.ics	99	1	0	1	1	1	1	7.5809999999999995	1.0	0.31478021981407006	1.0193542755774003	0.0	0.9362086009387482	25474.0	418.6024694722128	214498.0	494.57332823102934
1725	Jan26_100x_cp190_rep2_3R4_E-F-D_Position003_2_cmle.ics	100	1	0	1	1	1	1	7.5809999999999995	1.0	0.29439929153615935	1.0600530972855036	0.0	0.9314820923258802	25200.0	412.17492980550776	204100.0	470.59840321100006
1726	Jan26_100x_cp190_rep2_3R4_E-F-D_Position003_2_cmle.ics	102	1	0	1	0	0	0	5.415	0.0	0.263624712957677	1.232662634088118	0.0	0.9881722825272209	5976.0	103.54436177584712	22304.0	51.42688282811438
1727	Jan26_100x_cp190_rep2_3R4_E-F-D_Position003_2_cmle.ics	103	1	0	1	1	1	1	7.147799999999999	1.0	0.3056583274958944	1.3634216286961438	0.0	0.9635868853293782	10500.0	183.95514354298223	55934.0	128.96840316121546
1728	Jan26_100x_cp190_rep2_3R4_E-F-D_Position003_2_cmle.ics	105	1	0	1	1	1	1	7.5809999999999995	1.0	0.2904221316354338	1.3021600752961782	0.0	0.9624833398514064	12740.0	219.80701883685498	72869.0	168.01585028702775
1729	Jan26_100x_cp190_rep2_3R4_E-F-D_Position003_2_cmle.ics	106	1	0	1	1	1	1	7.5809999999999995	1.0	0.27478389517276586	1.0492098107014889	0.0	0.9461119047877489	16960.0	287.4089490414899	108870.0	251.0242437902086
1730	Jan26_100x_cp190_rep2_3R4_E-F-D_Position003_2_cmle.ics	107	1	0	1	1	1	1	7.5809999999999995	1.0	0.29583943128027307	1.0576323986007417	0.0	0.9422452401583878	24464.0	404.15290780492273	195701.0	451.23262178733916
1731	Jan26_100x_cp190_rep2_3R4_E-F-D_Position003_2_cmle.ics	108	1	0	1	1	1	1	7.5809999999999995	1.0	0.24076807372645095	1.049963285026769	0.0	0.9178020868782512	39460.0	612.8439520755485	361667.0	833.9045207942811
1732	Jan26_100x_cp190_rep2_3R4_E-F-D_Position003_2_cmle.ics	109	1	0	1	1	1	1	7.5809999999999995	1.0	0.30796286706048676	1.1802959425275563	0.0	0.9580403076288095	16862.0	286.3657310510459	114258.0	263.4474882610605
1733	Jan26_100x_cp190_rep2_3R4_E-F-D_Position003_2_cmle.ics	110	1	0	1	1	1	1	7.5809999999999995	1.0	0.28440395116152306	1.0495403499207872	0.0	0.9241113722660471	21450.0	358.93828745847674	157537.0	363.2369458434656
1734	Jan26_100x_cp190_rep2_3R4_E-F-D_Position004_3_cmle.ics	1	1	0	1	1	1	1	7.5809999999999995	1.0	0.23639788816557025	1.3076471633600906	0.0	0.929283200658779	42782.0	661.2202312905957	404564.0	932.8131915563696
1735	Jan26_100x_cp190_rep2_3R4_E-F-D_Position004_3_cmle.ics	2	1	0	1	2	1	2	7.5809999999999995	1.0	0.28803525036673566	1.1107342055572065	0.0	0.9313216400609766	24136.0	395.69940830721487	189232.0	436.31688895847117
1736	Jan26_100x_cp190_rep2_3R4_E-F-D_Position004_3_cmle.ics	5	1	0	1	1	1	1	7.5809999999999995	1.0	0.28491526639774933	1.2364741324489499	0.0	0.977857641598778	13796.0	237.06337388996133	81332.0	187.52919808896158
1737	Jan26_100x_cp190_rep2_3R4_E-F-D_Position004_3_cmle.ics	6	1	0	1	2	1	2	7.5809999999999995	1.0	0.224342279979938	1.1005412419824916	0.0	0.9113671925495745	43248.0	672.3364197310002	400570.0	923.6041272622749
1738	Jan26_100x_cp190_rep2_3R4_E-F-D_Position004_3_cmle.ics	7	1	0	1	1	1	1	6.7146	1.0	0.255720745265927	1.0968467359396696	0.0	0.9798931789308024	10772.0	183.5036551363648	53162.0	122.5769344022694
1739	Jan26_100x_cp190_rep2_3R4_E-F-D_Position004_3_cmle.ics	8	1	0	1	1	1	1	6.9312	1.0	0.25526458031751875	1.1258041203747422	0.0	0.9692940285956245	14138.0	240.6571812773032	79864.0	184.14439428732635
1740	Jan26_100x_cp190_rep2_3R4_E-F-D_Position004_3_cmle.ics	9	1	0	1	1	1	1	7.5809999999999995	1.0	0.2746811293504448	1.2241160642958941	0.0	0.9417592101837086	27294.0	443.54696709022096	222223.0	512.3850512335035
1741	Jan26_100x_cp190_rep2_3R4_E-F-D_Position004_3_cmle.ics	10	1	0	1	1	1	1	7.5809999999999995	1.0	0.2792728815718165	1.0408260004159953	0.0	0.9328595545807651	24654.0	404.32645863820005	192362.0	443.53380714588144
1742	Jan26_100x_cp190_rep2_3R4_E-F-D_Position004_3_cmle.ics	11	1	0	1	1	2	1	7.5809999999999995	2.0	0.31470917284742966	1.0412560208914454	0.0	0.9411863892034322	22590.0	373.9057155182514	179103.0	412.96220387212026
1743	Jan26_100x_cp190_rep2_3R4_E-F-D_Position004_3_cmle.ics	13	1	0	1	1	1	1	7.5809999999999995	1.0	0.28519568146811886	1.2335604647005833	0.0	0.9794569250884533	13078.0	226.14347051006388	75103.0	173.16683917861704
1744	Jan26_100x_cp190_rep2_3R4_E-F-D_Position004_3_cmle.ics	14	1	0	1	1	1	1	7.5809999999999995	1.0	0.28509264395448103	1.0407103435341258	0.0	0.9313193497734995	22508.0	369.5454367551397	169540.0	390.9125589436206
1745	Jan26_100x_cp190_rep2_3R4_E-F-D_Position004_3_cmle.ics	15	1	0	1	2	2	1	7.5809999999999995	2.0	0.2525357874830286	1.2200973542969307	0.0	0.9268445697460154	37616.0	585.4438791097211	344742.0	794.8801309150739
1746	Jan26_100x_cp190_rep2_3R4_E-F-D_Position004_3_cmle.ics	17	1	0	1	0	1	1	7.5809999999999995	1.0	0.30003170855127315	1.1766163826607214	0.0	0.9770002167545918	14784.0	254.13418412200625	92586.0	213.47782341839124
1747	Jan26_100x_cp190_rep2_3R4_E-F-D_Position004_3_cmle.ics	18	1	0	1	1	1	1	7.5809999999999995	1.0	0.28879184101932054	1.2247093297663427	0.0	0.9764278078927221	12528.0	215.32676291156332	70858.0	163.37903799473318
1748	Jan26_100x_cp190_rep2_3R4_E-F-D_Position004_3_cmle.ics	19	1	0	1	1	1	1	7.5809999999999995	1.0	0.285348113624139	1.047918574504828	0.0	0.94592887153158	21532.0	354.7556503948443	158704.0	365.9277265222859
1749	Jan26_100x_cp190_rep2_3R4_E-F-D_Position004_3_cmle.ics	20	1	0	1	1	2	1	7.5809999999999995	2.0	0.2652227847433368	1.0277230693058645	0.0	0.9483992244855042	23146.0	380.5733488146996	170527.0	393.1883091835483
1750	Jan26_100x_cp190_rep2_3R4_E-F-D_Position004_3_cmle.ics	21	1	0	1	2	2	2	7.5809999999999995	2.0	0.2823115670620645	1.1736470252301625	0.0	0.9587779231331583	16770.0	283.9352581217128	108502.0	250.17573711513924
1751	Jan26_100x_cp190_rep2_3R4_E-F-D_Position004_3_cmle.ics	22	1	0	1	1	1	1	7.5809999999999995	1.0	0.3018229818701562	1.234546764182645	0.0	0.9726571496850901	14550.0	249.18568391453798	90666.0	209.0508320702035
1752	Jan26_100x_cp190_rep2_3R4_E-F-D_Position004_3_cmle.ics	23	1	0	1	1	2	1	7.5809999999999995	2.0	0.27817846135864244	1.0185778997371546	0.0	0.9387497243589468	27664.0	449.7091458980679	228196.0	526.1571446307563
1753	Jan26_100x_cp190_rep2_3R4_E-F-D_Position004_3_cmle.ics	24	1	0	1	1	1	2	7.5809999999999995	1.0	0.2785635764864614	1.0451336873045056	0.0	0.9755487831923392	17784.0	298.5444263593365	117701.0	271.38609826721176
1754	Jan26_100x_cp190_rep2_3R4_E-F-D_Position004_3_cmle.ics	25	1	0	1	2	1	2	7.5809999999999995	1.0	0.2455373910970064	1.1126455202145376	0.0	0.935369951157872	40156.0	623.6700951547491	374937.0	864.5014870393078
1755	Jan26_100x_cp190_rep2_3R4_E-F-D_Position004_3_cmle.ics	27	1	0	1	1	1	1	7.5809999999999995	1.0	0.28153269800282776	1.1248827768399128	0.0	0.9306232337619166	24190.0	396.18062171474554	187712.0	432.8121874744892
1756	Jan26_100x_cp190_rep2_3R4_E-F-D_Position004_3_cmle.ics	28	1	0	1	2	2	2	7.5809999999999995	2.0	0.24155511434348914	1.2512731506081325	0.0	0.9333357999290958	40808.0	634.3321228812943	380978.0	878.4303697134757
1757	Jan26_100x_cp190_rep2_3R4_E-F-D_Position004_3_cmle.ics	29	1	0	1	1	2	2	7.5809999999999995	2.0	0.2889335140487179	1.0581054627066961	0.0	0.954287380458068	17786.0	303.3403872858373	119892.0	276.4379409983989
1758	Jan26_100x_cp190_rep2_3R4_E-F-D_Position004_3_cmle.ics	30	1	0	1	1	1	1	7.5809999999999995	1.0	0.3054517338541563	1.0535806336575555	0.0	0.9372205667692538	23656.0	388.03859704673494	189085.0	435.97794743337556
1759	Jan26_100x_cp190_rep2_3R4_E-F-D_Position004_3_cmle.ics	31	1	0	1	1	1	1	7.5809999999999995	1.0	0.241833176257142	1.1907897455776009	0.0	0.9299377154827458	41048.0	631.1292512349611	384565.0	886.7010040707411
1760	Jan26_100x_cp190_rep2_3R4_E-F-D_Position004_3_cmle.ics	32	1	0	1	0	1	1	7.5809999999999995	1.0	0.27534204590440875	1.175302432669976	0.0	0.9700051122829924	13396.0	231.04994761286937	76502.0	176.39254797867676
1761	Jan26_100x_cp190_rep2_3R4_E-F-D_Position004_3_cmle.ics	33	1	0	1	1	1	0	6.7146	1.0	0.24874826573821132	1.2062455617031163	0.0	0.9796468265683714	12788.0	217.62637913389497	67820.0	156.37424647609026
1762	Jan26_100x_cp190_rep2_3R4_E-F-D_Position004_3_cmle.ics	34	1	0	1	0	1	1	7.5809999999999995	1.0	0.2711149342241741	1.1786961030217125	0.0	0.9654501924819615	14060.0	238.79703396858363	81626.0	188.20708113915282
1763	Jan26_100x_cp190_rep2_3R4_E-F-D_Position004_3_cmle.ics	35	1	0	1	1	1	1	7.5809999999999995	1.0	0.2858948056786483	1.0718139052646662	0.0	0.9456258559409955	25274.0	416.0521586860628	202017.0	465.79557874314844
1764	Jan26_100x_cp190_rep2_3R4_E-F-D_Position004_3_cmle.ics	36	1	0	1	1	2	2	7.5809999999999995	2.0	0.2652916559741116	1.227918418584315	0.0	0.9385141483207238	24442.0	404.36341573912114	185072.0	426.7250743707311
1765	Jan26_100x_cp190_rep2_3R4_E-F-D_Position004_3_cmle.ics	37	1	0	1	1	1	1	7.5809999999999995	1.0	0.3041713143191442	1.0306216206940655	0.0	0.9397254193232607	22114.0	366.4747265746378	170543.0	393.2252007781166
1766	Jan26_100x_cp190_rep2_3R4_E-F-D_Position004_3_cmle.ics	38	1	0	1	0	1	1	7.3644	1.0	0.27239163876562755	1.14846381472517	0.0	0.9837949724119962	13182.0	223.64615066829822	74275.0	171.25769915971108
1767	Jan26_100x_cp190_rep2_3R4_E-F-D_Position004_3_cmle.ics	40	1	0	1	1	1	1	7.5809999999999995	1.0	0.3024389777301157	1.1649495885942318	0.0	0.9687326674340793	14706.0	252.2506315644467	92222.0	212.638539641964
1768	Jan26_100x_cp190_rep2_3R4_E-F-D_Position004_3_cmle.ics	41	1	0	1	1	1	1	7.5809999999999995	1.0	0.28684787935949624	1.139073933391758	0.0	0.9448143653133917	25014.0	409.51619242360823	199239.0	459.39027563623927
1769	Jan26_100x_cp190_rep2_3R4_E-F-D_Position004_3_cmle.ics	42	1	0	1	2	2	4	7.5809999999999995	2.0	0.23998894307542823	1.162542163136648	0.0	0.9156310266085038	35316.0	553.0726227196393	305722.0	704.9107546617998
1770	Jan26_100x_cp190_rep2_3R4_E-F-D_Position004_3_cmle.ics	43	1	0	1	2	2	2	7.5809999999999995	2.0	0.24179679378592683	1.194524894635916	0.0	0.9291869296512267	40016.0	620.9861160489576	370126.0	853.4086456975728
1771	Jan26_100x_cp190_rep2_3R4_E-F-D_Position004_3_cmle.ics	44	1	0	1	1	1	1	7.5809999999999995	1.0	0.30174398325914714	1.038178985382074	0.0	0.9641316383888661	19634.0	327.9510054681326	142104.0	327.65269715774593
1772	Jan26_100x_cp190_rep2_3R4_E-F-D_Position004_3_cmle.ics	45	1	0	1	1	1	1	7.5809999999999995	1.0	0.30880624027803716	1.2006856872031482	0.0	0.9480080081494373	16012.0	274.8598606179501	105873.0	244.11398698264682
1773	Jan26_100x_cp190_rep2_3R4_E-F-D_Position004_3_cmle.ics	47	1	0	1	1	1	1	7.5809999999999995	1.0	0.29845596653118706	1.0212847175153121	0.0	0.9530643597307206	25320.0	413.28850284785614	206971.0	477.2181387113371
1774	Jan26_100x_cp190_rep2_3R4_E-F-D_Position004_3_cmle.ics	48	1	0	1	1	1	1	7.5809999999999995	1.0	0.3064774110010035	1.039314806511339	0.0	0.9445128382896834	22230.0	367.24145105590657	172537.0	397.82281575118236
1775	Jan26_100x_cp190_rep2_3R4_E-F-D_Position004_3_cmle.ics	49	1	0	1	1	1	1	7.5809999999999995	1.0	0.25199697339489985	1.112344384245395	0.0	0.9536745698171825	19168.0	319.3625839024793	125267.0	288.8312110486641
1776	Jan26_100x_cp190_rep2_3R4_E-F-D_Position004_3_cmle.ics	50	1	0	1	0	1	1	6.7146	1.0	0.26286266917524675	1.08682906864595	0.0	0.9896260390968817	13806.0	230.9206232649252	78206.0	180.3215028001934
1777	Jan26_100x_cp190_rep2_3R4_E-F-D_Position004_3_cmle.ics	52	1	0	1	1	1	1	7.5809999999999995	1.0	0.28337421616833475	1.0779681923405335	0.0	0.9401867697204545	25558.0	418.98174084667977	204524.0	471.57603046705816
1778	Jan26_100x_cp190_rep2_3R4_E-F-D_Position004_3_cmle.ics	53	1	0	1	1	2	2	7.5809999999999995	2.0	0.29505931456304985	1.0272803573447917	0.0	0.9413913485010157	22538.0	370.94143064785925	172823.0	398.48225300408944
1779	Jan26_100x_cp190_rep2_3R4_E-F-D_Position004_3_cmle.ics	54	1	0	1	1	1	1	7.5809999999999995	1.0	0.29913354850617274	1.0241184184626517	0.0	0.9651029371671493	21008.0	348.45206495637314	156597.0	361.06956466258197
1780	Jan26_100x_cp190_rep2_3R4_E-F-D_Position004_3_cmle.ics	56	1	0	1	1	2	2	7.5809999999999995	2.0	0.301808833289374	1.3132931805214938	0.0	0.9599865781354759	14576.0	250.86677096487682	90907.0	209.60651171338745
1781	Jan26_100x_cp190_rep2_3R4_E-F-D_Position004_3_cmle.ics	57	1	0	1	0	1	1	7.5809999999999995	1.0	0.316385249326208	1.2740809054483508	0.0	0.9646466301418242	13936.0	240.77718394472106	87014.0	200.63032561000472
1782	Jan26_100x_cp190_rep2_3R4_E-F-D_Position004_3_cmle.ics	58	1	0	1	1	3	1	7.5809999999999995	3.0	0.263794592461686	1.0964704232098026	0.0	0.9454156118247263	21520.0	357.43653927727644	152465.0	351.5423103653362
1783	Jan26_100x_cp190_rep2_3R4_E-F-D_Position004_3_cmle.ics	59	1	0	1	1	1	1	7.5809999999999995	1.0	0.2826144804765863	1.120911802120004	0.0	0.9390495999789952	24744.0	405.6589999578156	194570.0	448.6248471962973
1784	Jan26_100x_cp190_rep2_3R4_E-F-D_Position004_3_cmle.ics	60	1	0	1	1	2	2	7.5809999999999995	2.0	0.29084193255185714	1.1007854827275025	0.0	0.9551610137594614	18114.0	305.54468534314583	123630.0	285.05673977940194
1785	Jan26_100x_cp190_rep2_3R4_E-F-D_Position004_3_cmle.ics	61	1	0	1	1	1	1	7.5809999999999995	1.0	0.30112679425149974	1.050982434031358	0.0	0.9609714214500005	18572.0	311.80104236782836	130598.0	301.1230292138667
1786	Jan26_100x_cp190_rep2_3R4_E-F-D_Position004_3_cmle.ics	62	1	0	1	1	2	1	7.5809999999999995	2.0	0.2869058969116178	1.0590753374926287	0.0	0.9497339829963807	21950.0	359.88404669290503	163793.0	377.66155931964397
1787	Jan26_100x_cp190_rep2_3R4_E-F-D_Position004_3_cmle.ics	63	1	0	1	1	1	1	7.5809999999999995	1.0	0.2916347959977799	1.101729452202817	0.0	0.9353069602804404	23300.0	383.3829538131248	180604.0	416.42309658755244
1788	Jan26_100x_cp190_rep2_3R4_E-F-D_Position004_3_cmle.ics	64	1	0	1	1	1	1	7.5809999999999995	1.0	0.2824319519892701	1.1060063541231877	0.0	0.9337507751540833	24774.0	406.65710462024157	194861.0	449.295813072507
1789	Jan26_100x_cp190_rep2_3R4_E-F-D_Position004_3_cmle.ics	65	1	0	1	2	3	1	7.5809999999999995	3.0	0.2795815532106462	1.1947827733860017	0.0	0.9586319544074123	24846.0	407.21290325122004	194721.0	448.973011620035
1790	Jan26_100x_cp190_rep2_3R4_E-F-D_Position004_3_cmle.ics	66	1	0	1	1	1	1	7.5809999999999995	1.0	0.2924196460210977	1.0273747453725535	0.0	0.9492598153056184	22944.0	379.4996837912554	176718.0	407.46305055679335
1791	Jan26_100x_cp190_rep2_3R4_E-F-D_Position004_3_cmle.ics	67	1	0	1	1	2	1	7.5809999999999995	2.0	0.2939096990510476	1.0479069751717638	0.0	0.9532685765941625	23264.0	381.8996841823663	180887.0	417.0756166664781
1792	Jan26_100x_cp190_rep2_3R4_E-F-D_Position004_3_cmle.ics	68	1	0	1	1	1	1	7.5809999999999995	1.0	0.31641410698542594	1.176793982139837	0.0	0.9507288885082855	17298.0	294.61139492177847	120336.0	277.46168274766734
1793	Jan26_100x_cp190_rep2_3R4_E-F-D_Position004_3_cmle.ics	72	1	0	1	1	1	1	7.5809999999999995	1.0	0.2827764496645124	1.0229311594145063	0.0	0.9573276389306058	19826.0	330.7672343346209	139588.0	321.8514939118916
1794	Jan26_100x_cp190_rep2_3R4_E-F-D_Position004_3_cmle.ics	73	1	0	1	1	3	2	7.5809999999999995	3.0	0.2647423204128614	1.2734318581709199	0.0	0.9293738627283387	33356.0	526.591003189063	294745.0	679.6008150633328
1795	Jan26_100x_cp190_rep2_3R4_E-F-D_Position004_3_cmle.ics	74	1	0	1	2	1	2	7.5809999999999995	1.0	0.28313749698766877	1.1430073306353365	0.0	0.9586513912648874	23944.0	393.5619316571184	185382.0	427.4398490154905
1796	Jan26_100x_cp190_rep2_3R4_E-F-D_Position004_3_cmle.ics	75	1	0	1	1	3	1	7.5809999999999995	3.0	0.2570992420661494	1.2798617669254182	0.0	0.924054469139655	26264.0	428.88450379221774	202939.0	467.9214568801428
1797	Jan26_100x_cp190_rep2_3R4_E-F-D_Position004_3_cmle.ics	77	1	0	1	1	1	1	7.5809999999999995	1.0	0.2913526942479981	1.0223642284842744	0.0	0.9681624647056984	23080.0	378.32602700991373	177966.0	410.34059493311537
1798	Jan26_100x_cp190_rep2_3R4_E-F-D_Position004_3_cmle.ics	78	1	0	1	2	2	2	7.5809999999999995	2.0	0.28888070038564895	1.0290938359652064	0.0	0.9421570933413144	24004.0	394.9261992632718	187957.0	433.37709001631526
1799	Jan26_100x_cp190_rep2_3R4_E-F-D_Position004_3_cmle.ics	79	1	0	1	1	3	1	7.5809999999999995	3.0	0.27599419410917253	1.0631549903159756	0.0	0.9290623385027466	23722.0	390.2391083538322	180489.0	416.15793825159324
1800	Jan26_100x_cp190_rep2_3R4_E-F-D_Position004_3_cmle.ics	80	1	0	1	1	1	1	7.5809999999999995	1.0	0.2962613872316941	1.0134380160403598	0.0	0.944972187928011	21714.0	359.89957432537386	163765.0	377.5969990291496
1801	Jan26_100x_cp190_rep2_3R4_E-F-D_Position004_3_cmle.ics	81	1	0	1	1	1	1	7.5809999999999995	1.0	0.3066994867686072	1.1557475077384785	0.0	0.9513634602149311	15804.0	270.6328322583727	103462.0	238.5548848261464
1802	Jan26_100x_cp190_rep2_3R4_E-F-D_Position004_3_cmle.ics	82	1	0	1	2	2	1	7.5809999999999995	2.0	0.30704360873401476	1.0505000826452764	0.0	0.9345312077823626	21742.0	359.9167736222674	167041.0	385.15055301699493
1803	Jan26_100x_cp190_rep2_3R4_E-F-D_Position004_3_cmle.ics	83	1	0	1	1	1	1	7.5809999999999995	1.0	0.28200169858788643	1.0166799000023923	0.0	0.9363337999480805	23988.0	398.4539072754999	185520.0	427.7580390186415
1804	Jan26_100x_cp190_rep2_3R4_E-F-D_Position004_3_cmle.ics	84	1	0	1	1	1	1	7.5809999999999995	1.0	0.29705833608324705	1.0938237742246153	0.0	0.9342779681411645	23612.0	386.821245496289	185949.0	428.7471948980022
1805	Jan26_100x_cp190_rep2_3R4_E-F-D_Position004_3_cmle.ics	85	1	0	1	1	1	1	7.5809999999999995	1.0	0.29458019187127776	1.1143340702236246	0.0	0.9550427941870712	25118.0	407.58059855400876	203167.0	468.4471621027401
1806	Jan26_100x_cp190_rep2_3R4_E-F-D_Position004_3_cmle.ics	87	1	0	1	1	2	2	7.5809999999999995	2.0	0.25503764874680673	1.0489137068084609	0.0	0.9093265001530136	23702.0	385.90688292720586	173282.0	399.5405806232656
1807	Jan26_100x_cp190_rep2_3R4_E-F-D_Position004_3_cmle.ics	88	1	0	1	1	1	1	7.5809999999999995	1.0	0.2884650417799977	1.1192530149344286	0.0	0.9685852836000425	14654.0	252.53967628287305	89589.0	206.56756661082943
1808	Jan26_100x_cp190_rep2_3R4_E-F-D_Position004_3_cmle.ics	89	1	0	1	1	1	1	7.5809999999999995	1.0	0.29522676356956024	1.0257254359119263	0.0	0.9422466249946206	23634.0	389.4661779206369	185634.0	428.0208916299402
1809	Jan26_100x_cp190_rep2_3R4_E-F-D_Position004_3_cmle.ics	94	1	0	1	2	3	2	7.5809999999999995	3.0	0.22124466392422892	1.4283007001610377	0.0	0.9123012255729264	37578.0	588.1990746048256	322189.0	742.8791226464913
1810	Jan26_100x_cp190_rep2_3R4_E-F-D_Position004_3_cmle.ics	95	1	0	1	1	1	1	7.5809999999999995	1.0	0.2853262091077486	1.0379581110892615	0.0	0.9375695244357702	23692.0	390.0601874008335	183167.0	422.33266889245095
1811	Jan26_100x_cp190_rep2_3R4_E-F-D_Position004_3_cmle.ics	96	1	0	1	1	1	1	7.5809999999999995	1.0	0.29232558981613227	1.1145746378341044	0.0	0.938880170662282	24704.0	404.4140129869919	197405.0	455.1615766088558
1812	Jan26_100x_cp190_rep2_3R4_E-F-D_Position004_3_cmle.ics	97	1	0	1	1	2	1	7.5809999999999995	2.0	0.2887805390654812	1.2218785943089474	0.0	0.9421707593513451	27718.0	446.16465650504534	233185.0	537.660404962063
1813	Jan26_100x_cp190_rep2_3R4_E-F-D_Position004_3_cmle.ics	98	1	0	1	1	2	2	7.5809999999999995	2.0	0.2939572281621041	1.034361766055631	0.0	0.9440657502407954	24696.0	403.11177939500806	197859.0	456.2083756047294
1814	Jan26_100x_cp190_rep2_3R4_E-F-D_Position004_3_cmle.ics	99	1	0	1	1	1	1	7.5809999999999995	1.0	0.29616973059718926	1.014540342443782	0.0	0.9413494695785612	23900.0	393.5382477975287	189078.0	435.9618073607519
1815	Jan26_100x_cp190_rep2_3R4_E-F-D_Position004_3_cmle.ics	100	1	0	1	1	1	2	7.5809999999999995	1.0	0.290094923796379	1.0651600760238928	0.0	0.9523432191512486	23362.0	384.7451063335261	180846.0	416.9810819553969
1816	Jan26_100x_cp190_rep2_3R4_E-F-D_Position004_3_cmle.ics	101	1	0	1	1	1	1	7.5809999999999995	1.0	0.27699881056257897	1.2063103697999353	0.0	0.984091950362135	13398.0	229.03498112682445	76749.0	176.96206196982385
1817	Jan26_100x_cp190_rep2_3R4_E-F-D_Position004_3_cmle.ics	102	1	0	1	1	1	1	7.5809999999999995	1.0	0.25065744265985895	1.008907422375546	0.0	0.9094736946904196	24198.0	392.2634848152933	177208.0	408.59285564044535
1818	Jan26_100x_cp190_rep2_3R4_E-F-D_Position004_3_cmle.ics	103	1	0	1	1	1	1	7.5809999999999995	1.0	0.29944331254986767	1.0451781822536634	0.0	0.9465147592703204	23148.0	381.9989539081914	181218.0	417.83881152910834
1819	Jan26_100x_cp190_rep2_3R4_E-F-D_Position004_3_cmle.ics	104	1	0	1	1	1	1	7.5809999999999995	1.0	0.29830920179434456	1.1282446092388767	0.0	0.9424301367881848	25876.0	422.2030400329733	213773.0	492.90167785215635
1820	Jan26_100x_cp190_rep2_3R4_E-F-D_Position004_3_cmle.ics	105	1	0	1	1	1	1	7.5809999999999995	1.0	0.3027941792810973	1.199281992511472	0.0	0.9514080772372401	16092.0	275.4306041546753	105624.0	243.53986154217867
1821	Jan26_100x_cp190_rep2_3R4_E-F-D_Position004_3_cmle.ics	106	1	0	1	1	1	1	7.5809999999999995	1.0	0.22503801428484163	1.5399056240929332	0.0	0.950126706099122	29142.0	466.2383548676083	221912.0	511.6679708640836
1822	Jan26_100x_cp190_rep2_3R4_E-F-D_Position005_4_cmle.ics	1	1	0	1	1	1	1	8.2308	1.0	0.3188457468780219	1.3761980634936741	0.0	0.9543684358148783	14684.0	257.65710474120914	94478.0	217.84025447608457
1823	Jan26_100x_cp190_rep2_3R4_E-F-D_Position005_4_cmle.ics	2	1	0	1	1	1	1	8.2308	1.0	0.3072173211542909	1.0359512950845564	0.0	0.9317104169366572	26492.0	443.0376120512946	224734.0	518.1747258560553
1824	Jan26_100x_cp190_rep2_3R4_E-F-D_Position005_4_cmle.ics	3	1	0	1	2	2	2	8.2308	2.0	0.3030444818156718	1.0872494877805983	0.0	0.9384592243277501	23754.0	399.9184452503152	189510.0	436.9578804140941
1825	Jan26_100x_cp190_rep2_3R4_E-F-D_Position005_4_cmle.ics	4	1	0	1	2	1	1	8.2308	1.0	0.31273444271120077	1.1776785816126303	0.0	0.9352088131771845	18256.0	313.6799723429703	129709.0	299.0732399906693
1826	Jan26_100x_cp190_rep2_3R4_E-F-D_Position005_4_cmle.ics	5	1	0	1	1	1	1	8.2308	1.0	0.30332014136964336	1.086340183274683	0.0	0.9359222565915118	23232.0	388.97850545565683	183381.0	422.8260939698011
1827	Jan26_100x_cp190_rep2_3R4_E-F-D_Position005_4_cmle.ics	6	1	0	1	1	1	1	8.2308	1.0	0.30937675868799364	1.0559306012619794	0.0	0.9415780281851409	23122.0	387.9011674821579	183889.0	423.99740209734244
1828	Jan26_100x_cp190_rep2_3R4_E-F-D_Position005_4_cmle.ics	7	1	0	1	1	1	1	8.2308	1.0	0.29001866482786826	1.0443645596294866	0.0	0.9247952286632154	26888.0	442.1039095943056	223267.0	514.7922277790806
1829	Jan26_100x_cp190_rep2_3R4_E-F-D_Position005_4_cmle.ics	8	1	0	1	1	1	1	8.2308	1.0	0.2675944626421016	1.0630767575000426	0.0	0.9553193831447364	14522.0	252.3984089576142	85124.0	196.2725060016324
1830	Jan26_100x_cp190_rep2_3R4_E-F-D_Position005_4_cmle.ics	9	1	0	1	1	1	1	8.2308	1.0	0.3201794287050907	1.187874491349386	0.0	0.9508136719269571	18762.0	320.1196197975767	136738.0	315.28017862942545
1831	Jan26_100x_cp190_rep2_3R4_E-F-D_Position005_4_cmle.ics	10	1	0	1	1	1	1	8.2308	1.0	0.3034837544775018	1.0610688651818907	0.0	0.9505305979600568	25624.0	426.2377859033334	212477.0	489.9134586921297
1832	Jan26_100x_cp190_rep2_3R4_E-F-D_Position005_4_cmle.ics	11	1	0	1	1	3	2	8.2308	3.0	0.24518622334454046	1.3278902552789937	0.0	0.917054499954521	40126.0	633.5788364519358	374249.0	862.915148472874
1833	Jan26_100x_cp190_rep2_3R4_E-F-D_Position005_4_cmle.ics	13	1	0	1	3	4	5	8.2308	4.0	0.19508695338455997	1.0962550788335448	0.0	0.9151925973292367	66286.0	990.1808900403396	708795.0	1634.2861107493422
1834	Jan26_100x_cp190_rep2_3R4_E-F-D_Position005_4_cmle.ics	14	1	0	1	1	1	1	8.2308	1.0	0.2862004337413457	1.028087610075164	0.0	0.9238725211207229	26296.0	434.3040853997071	214508.0	494.59638547763444
1835	Jan26_100x_cp190_rep2_3R4_E-F-D_Position005_4_cmle.ics	16	1	0	1	2	2	1	8.2308	2.0	0.304633533031481	1.0359402311811927	0.0	0.9407552291222905	24696.0	410.8355115123641	201420.0	464.4190611208213
1836	Jan26_100x_cp190_rep2_3R4_E-F-D_Position005_4_cmle.ics	18	1	0	1	2	2	1	8.2308	2.0	0.2990297710294517	1.053380530387031	0.0	0.9491340670307765	21522.0	366.7263079811623	162351.0	374.33670435918214
1837	Jan26_100x_cp190_rep2_3R4_E-F-D_Position005_4_cmle.ics	19	1	0	1	2	1	1	8.2308	1.0	0.3002679031136483	1.013535904503777	0.0	0.9458883336723836	23214.0	389.6762934439707	182244.0	420.20448503079615
1838	Jan26_100x_cp190_rep2_3R4_E-F-D_Position005_4_cmle.ics	20	1	0	1	2	1	1	8.2308	1.0	0.2887883338934216	1.092553762181316	0.0	0.9441685486820213	26860.0	444.8251244117632	222445.0	512.8969221081377
1839	Jan26_100x_cp190_rep2_3R4_E-F-D_Position005_4_cmle.ics	21	1	0	1	1	1	1	8.2308	1.0	0.2907463326111557	1.038062693064379	0.0	0.9474027314516784	24840.0	413.56207094429334	198499.0	457.6840393874586
1840	Jan26_100x_cp190_rep2_3R4_E-F-D_Position005_4_cmle.ics	22	1	0	1	1	1	2	8.2308	1.0	0.31384390116042105	1.0121892520901166	0.0	0.9444099413330858	26130.0	432.4199756206919	222505.0	513.0352655877685
1841	Jan26_100x_cp190_rep2_3R4_E-F-D_Position005_4_cmle.ics	23	1	0	1	1	1	1	6.497999999999999	1.0	0.2698814631355945	1.1027588249152682	0.0	0.9844605029176796	11326.0	191.97560767928485	58881.0	135.76337373575154
1842	Jan26_100x_cp190_rep2_3R4_E-F-D_Position005_4_cmle.ics	24	1	0	1	1	1	2	8.2308	1.0	0.2566417294029538	1.22831270470519	0.0	0.9235229434960294	39450.0	629.0041492043397	373257.0	860.6278696096435
1843	Jan26_100x_cp190_rep2_3R4_E-F-D_Position005_4_cmle.ics	25	1	0	1	1	1	1	8.2308	1.0	0.3114610671449897	1.2481147105803876	0.0	0.9499160948204404	19328.0	329.6087127748589	141012.0	325.13484582846417
1844	Jan26_100x_cp190_rep2_3R4_E-F-D_Position005_4_cmle.ics	26	1	0	1	1	1	1	8.2308	1.0	0.27531866050078335	1.0376262863382983	0.0	0.9623776604389993	23896.0	395.6489503647243	182255.0	420.22984800206183
1845	Jan26_100x_cp190_rep2_3R4_E-F-D_Position005_4_cmle.ics	27	1	0	1	1	1	1	8.2308	1.0	0.29311782428669214	1.0380716129709677	0.0	0.9571339235535828	22524.0	377.392679679383	172093.0	396.7990740019139
1846	Jan26_100x_cp190_rep2_3R4_E-F-D_Position005_4_cmle.ics	28	1	0	1	2	2	2	8.2308	2.0	0.24945351920195874	1.3337547270310885	0.0	0.9224573863765949	36124.0	578.6894645070624	322450.0	743.4809167828857
1847	Jan26_100x_cp190_rep2_3R4_E-F-D_Position005_4_cmle.ics	29	1	0	1	2	1	1	8.2308	1.0	0.28710718981869254	1.0369991740258044	0.0	0.9413981699941362	22224.0	377.05459557737066	166928.0	384.8900061303568
1848	Jan26_100x_cp190_rep2_3R4_E-F-D_Position005_4_cmle.ics	30	1	0	1	2	1	3	8.2308	1.0	0.2910033516062457	1.0492705814885064	0.0	0.9388766163160073	24566.0	409.1941931755484	195310.0	450.3310834450779
1849	Jan26_100x_cp190_rep2_3R4_E-F-D_Position005_4_cmle.ics	31	1	0	1	1	1	1	8.2308	1.0	0.2888025379169028	1.0596395433388897	0.0	0.9364742462628194	25134.0	421.30255893718805	201357.0	464.2738004672089
1850	Jan26_100x_cp190_rep2_3R4_E-F-D_Position005_4_cmle.ics	32	1	0	1	1	2	1	8.2308	2.0	0.3063680613295168	1.0469709798804783	0.0	0.9611565787477208	21522.0	365.1581563088607	164331.0	378.9020391870007
1851	Jan26_100x_cp190_rep2_3R4_E-F-D_Position005_4_cmle.ics	35	1	0	1	1	1	1	8.2308	1.0	0.2861153810399915	1.102745763206343	0.0	0.9428218118677122	23500.0	392.954839251426	181195.0	417.7857798619165
1852	Jan26_100x_cp190_rep2_3R4_E-F-D_Position005_4_cmle.ics	36	1	0	1	1	1	1	8.2308	1.0	0.30820269376816745	1.3892016190172531	0.0	0.9746716225408703	14272.0	248.80092862020922	89006.0	205.22332913374947
1853	Jan26_100x_cp190_rep2_3R4_E-F-D_Position005_4_cmle.ics	38	1	0	1	2	1	1	8.2308	1.0	0.3102531040189669	1.055745676670574	0.0	0.9320983045364771	24082.0	402.12274330761215	195736.0	451.3133221504572
1854	Jan26_100x_cp190_rep2_3R4_E-F-D_Position005_4_cmle.ics	39	1	0	1	1	2	1	8.2308	2.0	0.2913392835028148	1.3507819577339901	0.0	0.9643602409649052	14068.0	247.33148945225008	84688.0	195.2672100496481
1855	Jan26_100x_cp190_rep2_3R4_E-F-D_Position005_4_cmle.ics	40	1	0	1	2	1	1	8.2308	1.0	0.29776000344505954	1.0328696688272034	0.0	0.9305850119010897	26576.0	440.8423060533101	222301.0	512.5648977570236
1856	Jan26_100x_cp190_rep2_3R4_E-F-D_Position005_4_cmle.ics	41	1	0	1	2	2	1	8.2308	2.0	0.25659846437426953	1.2800444664179633	0.0	0.9220321365339327	38682.0	611.5836532933512	362380.0	835.5485024772279
1857	Jan26_100x_cp190_rep2_3R4_E-F-D_Position005_4_cmle.ics	42	1	0	1	1	1	1	8.2308	1.0	0.2534604906077351	1.091797007705406	0.0	0.9260618354355207	41856.0	661.9654635137643	405383.0	934.701580053331
1858	Jan26_100x_cp190_rep2_3R4_E-F-D_Position005_4_cmle.ics	43	1	0	1	1	1	1	8.014199999999999	1.0	0.2939411429794176	1.220546887749938	0.0	0.9800910285661564	13810.0	239.85719815041836	82736.0	190.76643551232388
1859	Jan26_100x_cp190_rep2_3R4_E-F-D_Position005_4_cmle.ics	45	1	0	1	1	1	1	8.2308	1.0	0.2955944735892862	1.0203128205575416	0.0	0.9310143724160055	24516.0	408.52150760574295	196244.0	452.4846302779985
1860	Jan26_100x_cp190_rep2_3R4_E-F-D_Position005_4_cmle.ics	46	1	0	1	2	2	1	8.2308	2.0	0.2977254684725938	1.027033193272451	0.0	0.9324866107871576	23930.0	400.94939064223945	189931.0	437.9285904961708
1861	Jan26_100x_cp190_rep2_3R4_E-F-D_Position005_4_cmle.ics	47	1	0	1	1	1	1	8.2308	1.0	0.31076793127711877	1.1063567612870433	0.0	0.9515501526515705	21208.0	359.3112390808867	161898.0	373.29221108796906
1862	Jan26_100x_cp190_rep2_3R4_E-F-D_Position005_4_cmle.ics	48	1	0	1	1	2	2	8.014199999999999	2.0	0.28371308201883816	1.1015830816529824	0.0	0.9704481380522028	17042.0	287.79033550172375	111428.0	256.92228747180457
1863	Jan26_100x_cp190_rep2_3R4_E-F-D_Position005_4_cmle.ics	49	1	0	1	1	1	1	8.2308	1.0	0.25842667664913666	1.0748758097182523	0.0	0.9359694573917223	37572.0	599.884639033562	348128.0	802.6873146155759
1864	Jan26_100x_cp190_rep2_3R4_E-F-D_Position005_4_cmle.ics	50	1	0	1	2	2	2	8.2308	2.0	0.26924127858020286	1.2863823581075826	0.0	0.9402231084745675	33114.0	533.7514769752052	294010.0	677.9061074378545
1865	Jan26_100x_cp190_rep2_3R4_E-F-D_Position005_4_cmle.ics	51	1	0	1	1	1	1	8.2308	1.0	0.29024094729332617	1.0497086926450188	0.0	0.9360686850020836	27188.0	449.5337840949879	227101.0	523.632376127493
1866	Jan26_100x_cp190_rep2_3R4_E-F-D_Position005_4_cmle.ics	52	1	0	1	1	1	1	8.2308	1.0	0.2932790772768112	1.0775315827103	0.0	0.925803542193321	24434.0	407.0166692011619	194494.0	448.4496121220982
1867	Jan26_100x_cp190_rep2_3R4_E-F-D_Position005_4_cmle.ics	53	1	0	1	1	1	1	8.2308	1.0	0.2658405255900394	1.0793023844311078	0.0	0.9485361172476884	25062.0	417.0253257406022	192357.0	443.5222785225788
1868	Jan26_100x_cp190_rep2_3R4_E-F-D_Position005_4_cmle.ics	54	1	0	1	1	1	2	8.2308	1.0	0.2889130141050357	1.1756699118962812	0.0	0.948568207203876	27152.0	451.42087029725724	226131.0	521.395823206794
1869	Jan26_100x_cp190_rep2_3R4_E-F-D_Position005_4_cmle.ics	56	1	0	1	1	1	1	8.2308	1.0	0.3116758341385514	1.4081980888538495	0.0	0.9572253990234907	14906.0	262.5012692190863	95536.0	220.2797111669089
1870	Jan26_100x_cp190_rep2_3R4_E-F-D_Position005_4_cmle.ics	57	1	0	1	2	3	2	8.2308	3.0	0.24927346650486976	1.0388278330728016	0.0	0.9229588315038219	41608.0	659.0914308046443	398453.0	918.7229081559657
1871	Jan26_100x_cp190_rep2_3R4_E-F-D_Position005_4_cmle.ics	58	1	0	1	0	1	2	8.2308	1.0	0.3237563927525354	1.382319280960417	0.0	0.9671361332582552	15238.0	267.55677746337136	100641.0	232.05043555883515
1872	Jan26_100x_cp190_rep2_3R4_E-F-D_Position005_4_cmle.ics	59	1	0	1	1	1	1	8.2308	1.0	0.28431013948186235	1.0614418624489426	0.0	0.9557605201985038	20486.0	347.4593559189099	147013.0	338.9714995162114
1873	Jan26_100x_cp190_rep2_3R4_E-F-D_Position005_4_cmle.ics	60	1	0	1	1	1	1	8.2308	1.0	0.2873325860848677	1.0172005313750745	0.0	0.9427556328626711	24498.0	411.0214997547726	193269.0	445.62509941296804
1874	Jan26_100x_cp190_rep2_3R4_E-F-D_Position005_4_cmle.ics	61	1	0	1	1	1	1	8.2308	1.0	0.282176577512719	1.123767852729505	0.0	0.9570981429606754	24002.0	403.0733409455304	185740.0	428.2652984439547
1875	Jan26_100x_cp190_rep2_3R4_E-F-D_Position005_4_cmle.ics	62	1	0	1	1	3	2	8.2308	3.0	0.2902212913585387	1.1029389761190733	0.0	0.9321199583525572	28806.0	473.5450481825845	247664.0	571.0449923216518
1876	Jan26_100x_cp190_rep2_3R4_E-F-D_Position005_4_cmle.ics	63	1	0	1	1	3	2	8.2308	3.0	0.28472849741901796	1.157660052755628	0.0	0.9704440537084463	14646.0	254.20990929362216	88934.0	205.05731695819244
1877	Jan26_100x_cp190_rep2_3R4_E-F-D_Position005_4_cmle.ics	64	1	0	1	1	1	3	8.2308	1.0	0.3108586335981451	1.0774521128628427	0.0	0.9393190680632998	24544.0	410.691989795969	201592.0	464.81564576242977
1878	Jan26_100x_cp190_rep2_3R4_E-F-D_Position005_4_cmle.ics	65	1	0	1	1	1	1	8.2308	1.0	0.3089175153589211	1.1990239283553599	0.0	0.9542910809825066	18004.0	307.5334349677314	126255.0	291.1092670132524
1879	Jan26_100x_cp190_rep2_3R4_E-F-D_Position005_4_cmle.ics	66	1	0	1	1	1	1	8.2308	1.0	0.31612131824605116	1.3446909348492617	0.0	0.958652055730384	16348.0	284.1006782331167	110509.0	254.8033265087918
1880	Jan26_100x_cp190_rep2_3R4_E-F-D_Position005_4_cmle.ics	67	1	0	1	1	2	1	8.2308	2.0	0.26177765120954366	1.1545909469607376	0.0	0.9371279427762831	24372.0	405.5608956854246	183053.0	422.0698162811524
1881	Jan26_100x_cp190_rep2_3R4_E-F-D_Position005_4_cmle.ics	68	1	0	1	0	1	1	8.2308	1.0	0.29690599719533867	1.2324098267588097	0.0	0.9641616940644441	14616.0	254.05439358945017	90537.0	208.75339358899714
1882	Jan26_100x_cp190_rep2_3R4_E-F-D_Position005_4_cmle.ics	69	1	0	1	1	2	2	8.2308	2.0	0.2767995543437346	1.0283229698493566	0.0	0.9611738272213943	19806.0	334.1587410253394	137896.0	317.9502077863012
1883	Jan26_100x_cp190_rep2_3R4_E-F-D_Position005_4_cmle.ics	70	1	0	1	1	1	1	8.2308	1.0	0.31617549095432407	1.1375579706130565	0.0	0.9437705260719439	20392.0	346.22466576619587	153967.0	355.0055088054289
1884	Jan26_100x_cp190_rep2_3R4_E-F-D_Position005_4_cmle.ics	71	1	0	1	1	1	1	8.2308	1.0	0.2978771930688176	1.0398894203059712	0.0	0.9528488117643495	22328.0	376.6403428823981	171225.0	394.7977049965874
1885	Jan26_100x_cp190_rep2_3R4_E-F-D_Position005_4_cmle.ics	72	1	0	1	1	1	1	8.2308	1.0	0.2979113592632472	1.316462819831086	0.0	0.979282957427065	14874.0	260.966958919103	93102.0	214.66757734321672
1886	Jan26_100x_cp190_rep2_3R4_E-F-D_Position005_4_cmle.ics	73	1	0	1	1	1	2	8.2308	1.0	0.3030077972071079	1.024062362327719	0.0	0.9323385240278345	26360.0	435.05558636449575	221523.0	510.7710439711434
1887	Jan26_100x_cp190_rep2_3R4_E-F-D_Position005_4_cmle.ics	74	1	0	1	1	1	1	8.2308	1.0	0.2929979842605891	1.0682348580990932	0.0	0.9499252435321706	26186.0	434.8651148450618	215680.0	497.2986947797574
1888	Jan26_100x_cp190_rep2_3R4_E-F-D_Position005_4_cmle.ics	75	1	0	1	1	2	3	8.2308	2.0	0.25862927086654663	1.2615363593307891	0.0	0.9219131977389603	37806.0	602.1181303755233	351523.0	810.5152498380224
1889	Jan26_100x_cp190_rep2_3R4_E-F-D_Position005_4_cmle.ics	76	1	0	1	1	4	1	8.2308	4.0	0.26992527639838954	1.0878889514896655	0.0	0.9357609262034343	26998.0	447.86229733592063	216717.0	499.68973125271094
1890	Jan26_100x_cp190_rep2_3R4_E-F-D_Position005_4_cmle.ics	77	1	0	1	1	1	1	8.2308	1.0	0.2985378049565797	1.0277454538128283	0.0	0.9382366541276329	27734.0	458.55251770432506	237297.0	547.1415447660984
1891	Jan26_100x_cp190_rep2_3R4_E-F-D_Position005_4_cmle.ics	78	1	0	1	1	1	1	8.2308	1.0	0.2993167219105103	1.1370007921349838	0.0	0.9480031064349617	19522.0	332.44623180441175	140322.0	323.5438958127092
1892	Jan26_100x_cp190_rep2_3R4_E-F-D_Position005_4_cmle.ics	79	1	0	1	1	1	1	8.2308	1.0	0.2943160829686813	1.1665327288468832	0.0	0.9793492718745481	14494.0	250.6024107488439	89015.0	205.24408065569415
1893	Jan26_100x_cp190_rep2_3R4_E-F-D_Position005_4_cmle.ics	80	1	0	1	1	1	1	8.2308	1.0	0.29398337857952933	1.0376859270520795	0.0	0.9255356925855822	25318.0	420.63986606951084	205390.0	473.5727880230637
1894	Jan26_100x_cp190_rep2_3R4_E-F-D_Position005_4_cmle.ics	81	1	0	1	1	1	1	8.2308	1.0	0.29466495619091443	1.0579163307255575	0.0	0.9485516233315586	23732.0	400.1991689310344	186612.0	430.2758903479233
1895	Jan26_100x_cp190_rep2_3R4_E-F-D_Position005_4_cmle.ics	82	1	0	1	1	1	1	8.2308	1.0	0.3196289595727777	1.0273797574241295	0.0	0.9458559031244042	26538.0	440.9527084294752	229826.0	529.9154758273949
1896	Jan26_100x_cp190_rep2_3R4_E-F-D_Position005_4_cmle.ics	83	1	0	1	1	1	1	8.2308	1.0	0.30574296139374607	1.0999088914470332	0.0	0.9444777320777774	24556.0	408.90050036947383	200073.0	461.3132500031083
1897	Jan26_100x_cp190_rep2_3R4_E-F-D_Position005_4_cmle.ics	84	1	0	1	1	2	1	8.2308	2.0	0.299393944075792	1.170949568126559	0.0	0.9680022861723627	16466.0	287.5100807475852	108712.0	250.65993929384734
1898	Jan26_100x_cp190_rep2_3R4_E-F-D_Position005_4_cmle.ics	85	1	0	1	1	1	1	8.2308	1.0	0.30674780648266325	1.2032613241033636	0.0	0.9393384578253667	20814.0	353.64254627908326	156386.0	360.58305675921343
1899	Jan26_100x_cp190_rep2_3R4_E-F-D_Position005_4_cmle.ics	87	1	0	1	1	1	1	8.2308	1.0	0.24095082051346484	1.4590447919572032	0.0	0.9264753143740172	41284.0	657.2339813084025	387178.0	892.7258626086652
1900	Jan26_100x_cp190_rep2_3R4_E-F-D_Position005_4_cmle.ics	88	1	0	1	1	1	1	8.2308	1.0	0.3099506963183885	1.0576347628849723	0.0	0.9270604706107154	24356.0	406.09273184606155	198989.0	458.81384447111066
1901	Jan26_100x_cp190_rep2_3R4_E-F-D_Position005_4_cmle.ics	89	1	0	1	1	1	1	8.2308	1.0	0.3040895137209677	1.1483291780240088	0.0	0.9353789715939076	22334.0	374.50411998060184	173071.0	399.0540727198971
1902	Jan26_100x_cp190_rep2_3R4_E-F-D_Position005_4_cmle.ics	91	1	0	1	2	1	1	8.2308	1.0	0.3205289527866417	1.1170265247050413	0.0	0.9521278991636736	22088.0	372.96207136961897	174760.0	402.948441671506
1903	Jan26_100x_cp190_rep2_3R4_E-F-D_Position005_4_cmle.ics	92	1	0	1	1	1	1	8.2308	1.0	0.3133470143084793	1.050652744614278	0.0	0.9404434721965607	26926.0	446.9554199723433	232565.0	536.230855672544
1904	Jan26_100x_cp190_rep2_3R4_E-F-D_Position005_4_cmle.ics	94	1	0	1	1	1	1	8.2308	1.0	0.3216598542633407	1.1012324463729781	0.0	0.9477870476983195	22790.0	382.8456592378596	183480.0	423.0543607111921
1905	Jan26_100x_cp190_rep2_3R4_E-F-D_Position005_4_cmle.ics	95	1	0	1	1	1	2	8.2308	1.0	0.2912257981635209	1.020135139148807	0.0	0.9543729074619347	22174.0	372.7072859396218	167554.0	386.3333897678388
1906	Jan26_100x_cp190_rep2_3R4_E-F-D_Position005_4_cmle.ics	96	1	0	1	1	2	1	8.2308	2.0	0.31617039146552295	1.114301261265239	0.0	0.9374132901765841	22650.0	380.957458592651	180234.0	415.5699784631621
1907	Jan26_100x_cp190_rep2_3R4_E-F-D_Position005_4_cmle.ics	97	1	0	1	1	1	1	8.2308	1.0	0.2988157530658232	1.1903626586708917	0.0	0.9364386492923569	21796.0	366.1322729957233	165402.0	381.37147029841174
1908	Jan26_100x_cp190_rep2_3R4_E-F-D_Position005_4_cmle.ics	98	1	0	1	1	2	2	8.2308	2.0	0.295788138009471	1.114339098883413	0.0	0.9531796211134709	23070.0	387.4178389888583	179199.0	413.18355343952965
1909	Jan26_100x_cp190_rep2_3R4_E-F-D_Position005_4_cmle.ics	100	1	0	1	1	1	1	8.2308	1.0	0.3045934044921748	1.0415342579475428	0.0	0.9320337759677216	23478.0	394.4760411206786	186692.0	430.4603483207644
1910	Jan26_100x_cp190_rep2_3R4_E-F-D_Position005_4_cmle.ics	101	1	0	1	1	1	1	8.2308	1.0	0.31342289223057884	1.1415481178483065	0.0	0.9426557790364943	21824.0	368.86448115811265	169723.0	391.3345065564947
1911	Jan26_100x_cp190_rep2_3R4_E-F-D_Position005_4_cmle.ics	102	1	0	1	1	1	1	8.2308	1.0	0.26890175128971117	1.2110450386083549	0.0	0.9286599272833337	34506.0	553.2504802401957	312545.0	720.64271402049
1912	Jan26_100x_cp190_rep2_3R4_E-F-D_Position005_4_cmle.ics	103	1	0	1	1	1	1	8.2308	1.0	0.26082145910668525	1.1992639639990763	0.0	0.9292462421404923	41022.0	648.7340892291556	398998.0	919.9795280959462
1913	Jan26_100x_cp190_rep2_3R4_E-F-D_Position006_5_cmle.ics	1	1	0	1	1	1	1	9.097199999999999	1.0	0.3070718717715979	1.4017128985566016	0.0	0.9708922514338999	17544.0	307.2475314831472	121084.0	279.18636479373214
1914	Jan26_100x_cp190_rep2_3R4_E-F-D_Position006_5_cmle.ics	2	1	0	1	1	1	1	9.097199999999999	1.0	0.31598674485098327	1.4518075534050543	0.0	0.9427423116656559	16716.0	294.501322166826	114237.0	263.39906804318974
1915	Jan26_100x_cp190_rep2_3R4_E-F-D_Position006_5_cmle.ics	3	1	0	1	1	2	2	9.097199999999999	2.0	0.26718487022679804	1.0215011343234979	0.0	0.9223016510265744	36424.0	593.3281556505843	337879.0	779.0559425699632
1916	Jan26_100x_cp190_rep2_3R4_E-F-D_Position006_5_cmle.ics	4	1	0	1	1	1	1	9.097199999999999	1.0	0.31485961177711624	1.1197007658595595	0.0	0.9371942835394251	25334.0	429.4701294450615	212759.0	490.56367304639474
1917	Jan26_100x_cp190_rep2_3R4_E-F-D_Position006_5_cmle.ics	5	1	0	1	1	1	1	9.097199999999999	1.0	0.27445457423143826	1.1033455241818735	0.0	0.9485783361747693	24896.0	418.1838983108195	193510.0	446.18077905615206
1918	Jan26_100x_cp190_rep2_3R4_E-F-D_Position006_5_cmle.ics	7	1	0	1	1	1	1	9.097199999999999	1.0	0.3170888479471952	1.501850388164946	0.0	0.9578966844165125	16474.0	290.1464135234543	111960.0	258.14893299119825
1919	Jan26_100x_cp190_rep2_3R4_E-F-D_Position006_5_cmle.ics	9	1	0	1	1	1	1	9.097199999999999	1.0	0.29048874346024167	1.1454006458461812	0.0	0.9488476469842925	21978.0	377.97009809463714	165128.0	380.73970174143074
1920	Jan26_100x_cp190_rep2_3R4_E-F-D_Position006_5_cmle.ics	11	1	0	1	1	1	1	9.097199999999999	1.0	0.3101757189802344	1.383660532518055	0.0	0.9681867017649363	15974.0	282.31951112997143	105730.0	243.78426835619325
1921	Jan26_100x_cp190_rep2_3R4_E-F-D_Position006_5_cmle.ics	12	1	0	1	1	1	1	9.097199999999999	1.0	0.3049831010838483	1.1040856661608807	0.0	0.9285206776945719	28008.0	468.93554442504967	243408.0	561.2318281665022
1922	Jan26_100x_cp190_rep2_3R4_E-F-D_Position006_5_cmle.ics	13	1	0	1	1	1	1	9.097199999999999	1.0	0.32145074707011784	1.5541991074068247	0.0	0.9551423534698142	15238.0	269.6164393613229	100282.0	231.2226804057105
1923	Jan26_100x_cp190_rep2_3R4_E-F-D_Position006_5_cmle.ics	14	1	0	1	1	1	1	9.097199999999999	1.0	0.30190549321468013	1.0308864696518831	0.0	0.9489561846568921	27108.0	459.5890235318426	230598.0	531.695495265312
1924	Jan26_100x_cp190_rep2_3R4_E-F-D_Position006_5_cmle.ics	15	1	0	1	1	1	1	9.097199999999999	1.0	0.30723960758068275	1.1836108013641833	0.0	0.9449657056885592	25152.0	424.466637007569	207908.0	479.37860271823916
1925	Jan26_100x_cp190_rep2_3R4_E-F-D_Position006_5_cmle.ics	17	1	0	1	1	1	1	9.097199999999999	1.0	0.29146548813015466	1.117475114088322	0.0	0.9643553519267246	21094.0	357.0678688369065	155527.0	358.6024392758315
1926	Jan26_100x_cp190_rep2_3R4_E-F-D_Position006_5_cmle.ics	18	1	0	1	1	1	1	9.097199999999999	1.0	0.2983878568801797	1.1169182532005373	0.0	0.9285648067626933	27466.0	459.9593911418579	233807.0	539.094565700903
1927	Jan26_100x_cp190_rep2_3R4_E-F-D_Position006_5_cmle.ics	19	1	0	1	1	1	1	9.097199999999999	1.0	0.2788031331778498	1.0571894909353372	0.0	0.9343473264879187	26152.0	441.7354039645642	209981.0	484.15836993948557
1928	Jan26_100x_cp190_rep2_3R4_E-F-D_Position006_5_cmle.ics	20	1	0	1	1	1	1	9.097199999999999	1.0	0.30684218201189495	1.084051879074498	0.0	0.9343000312072209	27416.0	464.4124550681254	236449.0	545.1862902539821
1929	Jan26_100x_cp190_rep2_3R4_E-F-D_Position006_5_cmle.ics	21	1	0	1	1	1	2	9.097199999999999	1.0	0.31277806697230826	1.1851313150306195	0.0	0.9474454131616737	21570.0	371.26297469541	166597.0	384.1268112677265
1930	Jan26_100x_cp190_rep2_3R4_E-F-D_Position006_5_cmle.ics	22	1	0	1	1	1	1	9.097199999999999	1.0	0.32013795443626203	1.2190118254792304	0.0	0.9356131915166013	23186.0	395.18273287341475	187837.0	433.1004030570535
1931	Jan26_100x_cp190_rep2_3R4_E-F-D_Position006_5_cmle.ics	25	1	0	1	1	1	1	9.097199999999999	1.0	0.25973818124130166	1.0638514897294038	0.0	0.9175668032669277	42248.0	678.9176013423656	416151.0	959.5296231977504
1932	Jan26_100x_cp190_rep2_3R4_E-F-D_Position006_5_cmle.ics	28	1	0	1	1	1	1	9.097199999999999	1.0	0.28114808338123726	1.0100733786912588	0.0	0.9405221846170306	25760.0	437.0944270259768	206139.0	475.299775793789
1933	Jan26_100x_cp190_rep2_3R4_E-F-D_Position006_5_cmle.ics	30	1	0	1	1	1	1	9.097199999999999	1.0	0.272731155273728	1.0205515362296207	0.0	0.927714082262945	29190.0	487.15869577016826	244902.0	564.6765808093108
1934	Jan26_100x_cp190_rep2_3R4_E-F-D_Position006_5_cmle.ics	31	1	0	1	1	2	1	9.097199999999999	2.0	0.32787097909854584	1.5529323107713036	0.0	0.9623889026714978	16908.0	299.2367814382426	118376.0	272.942462413059
1935	Jan26_100x_cp190_rep2_3R4_E-F-D_Position006_5_cmle.ics	32	1	0	1	1	2	1	9.097199999999999	2.0	0.30561649957502857	1.1662357771078153	0.0	0.9704150961696226	21110.0	364.44700678433423	159439.0	367.622434147764
1936	Jan26_100x_cp190_rep2_3R4_E-F-D_Position006_5_cmle.ics	34	1	0	1	1	1	2	9.097199999999999	1.0	0.26840051444962143	1.0593401866370267	0.0	0.951884621510808	24740.0	418.44249599626266	189568.0	437.091612444404
1937	Jan26_100x_cp190_rep2_3R4_E-F-D_Position006_5_cmle.ics	35	1	0	1	1	2	1	9.097199999999999	2.0	0.28246121795142465	1.1247107134469236	0.0	0.9216176318189054	29156.0	487.00741023751715	248797.0	573.6573783620146
1938	Jan26_100x_cp190_rep2_3R4_E-F-D_Position006_5_cmle.ics	37	1	0	1	1	1	1	9.097199999999999	1.0	0.27740911571454036	1.2068389145357892	0.0	0.9202451231339004	23270.0	395.56200424787886	175804.0	405.3556182170831
1939	Jan26_100x_cp190_rep2_3R4_E-F-D_Position006_5_cmle.ics	38	1	0	1	1	1	1	9.097199999999999	1.0	0.2984871156775722	1.1819255481560496	0.0	0.9322415362136519	26184.0	441.6547520945516	217666.0	501.8778639555391
[truncated: 22,994 more rows]
