# Supplementary material for: M1BP cooperates with CP190 to activate transcription at TAD borders and promote chromatin insulator activity
Source: Nat Commun. 2021 Jul 7;12:4170. doi: 10.1038/s41467-021-24407-y (PMC8263732; doi:10.1038/s41467-021-24407-y)
Supplement: Supplementary file 6 — Source Data [file 41467_2021_24407_MOESM6_ESM.zip › Source Data_updated_060121/Source Data 8/Figure 8i/Figure 8i-tango-slide2/rep2/B_C.xls]

	Label	nuc.idx	tag	idx1	idx2	overlap	pcOverlap1	pcOverlap2
1	Feb25-FISH2-3R4-rep2-cp190-100x_Position001_0_cmle.ics	1	0	1	1	0.0	0.0	0.0
2	Feb25-FISH2-3R4-rep2-cp190-100x_Position001_0_cmle.ics	1	0	1	2	0.08300608777852034	0.3302752293577982	0.4235294117647059
3	Feb25-FISH2-3R4-rep2-cp190-100x_Position001_0_cmle.ics	3	0	1	1	0.0	0.0	0.0
4	Feb25-FISH2-3R4-rep2-cp190-100x_Position001_0_cmle.ics	4	0	1	1	0.0	0.0	0.0
5	Feb25-FISH2-3R4-rep2-cp190-100x_Position001_0_cmle.ics	5	0	1	1	0.04380876854977462	0.16814159292035397	0.17117117117117114
6	Feb25-FISH2-3R4-rep2-cp190-100x_Position001_0_cmle.ics	6	0	1	1	0.0046114493210289076	0.020202020202020204	0.020202020202020204
7	Feb25-FISH2-3R4-rep2-cp190-100x_Position001_0_cmle.ics	7	0	1	1	0.006917173981543361	0.029411764705882346	0.053571428571428555
8	Feb25-FISH2-3R4-rep2-cp190-100x_Position001_0_cmle.ics	8	0	1	1	0.027668695926173444	0.10344827586206894	0.11650485436893201
9	Feb25-FISH2-3R4-rep2-cp190-100x_Position001_0_cmle.ics	10	0	1	1	0.17523507419909848	0.4840764331210191	0.3304347826086956
10	Feb25-FISH2-3R4-rep2-cp190-100x_Position001_0_cmle.ics	10	0	2	1	0.0	0.0	0.0
11	Feb25-FISH2-3R4-rep2-cp190-100x_Position001_0_cmle.ics	13	0	1	1	0.1291205809888094	0.4274809160305343	0.5045045045045045
12	Feb25-FISH2-3R4-rep2-cp190-100x_Position001_0_cmle.ics	14	0	1	1	0.01844579728411563	0.09756097560975607	0.09756097560975607
13	Feb25-FISH2-3R4-rep2-cp190-100x_Position001_0_cmle.ics	15	0	1	1	0.11298050836520823	0.5157894736842105	0.40495867768595034
14	Feb25-FISH2-3R4-rep2-cp190-100x_Position001_0_cmle.ics	16	0	1	1	0.0	0.0	0.0
15	Feb25-FISH2-3R4-rep2-cp190-100x_Position001_0_cmle.ics	20	0	1	1	0.0	0.0	0.0
16	Feb25-FISH2-3R4-rep2-cp190-100x_Position001_0_cmle.ics	21	0	1	1	0.006917173981543361	0.05263157894736842	0.05263157894736842
17	Feb25-FISH2-3R4-rep2-cp190-100x_Position001_0_cmle.ics	22	0	1	1	0.009222898642057815	0.04347826086956521	0.04395604395604395
18	Feb25-FISH2-3R4-rep2-cp190-100x_Position001_0_cmle.ics	23	0	1	1	0.006917173981543361	0.02884615384615384	0.05660377358490565
19	Feb25-FISH2-3R4-rep2-cp190-100x_Position001_0_cmle.ics	23	0	1	2	0.0	0.0	0.0
20	Feb25-FISH2-3R4-rep2-cp190-100x_Position001_0_cmle.ics	25	0	1	1	0.0	0.0	0.0
21	Feb25-FISH2-3R4-rep2-cp190-100x_Position001_0_cmle.ics	26	0	1	1	0.01152862330257227	0.06756756756756757	0.05952380952380953
22	Feb25-FISH2-3R4-rep2-cp190-100x_Position001_0_cmle.ics	27	0	1	1	0.0945347110810926	0.34453781512605036	0.33606557377049173
23	Feb25-FISH2-3R4-rep2-cp190-100x_Position001_0_cmle.ics	28	0	1	1	0.0	0.0	0.0
24	Feb25-FISH2-3R4-rep2-cp190-100x_Position001_0_cmle.ics	28	0	1	2	0.0	0.0	0.0
25	Feb25-FISH2-3R4-rep2-cp190-100x_Position001_0_cmle.ics	28	0	2	1	0.0	0.0	0.0
26	Feb25-FISH2-3R4-rep2-cp190-100x_Position001_0_cmle.ics	28	0	2	2	0.0	0.0	0.0
27	Feb25-FISH2-3R4-rep2-cp190-100x_Position001_0_cmle.ics	29	0	1	1	0.13142630564932387	0.5999999999999999	0.59375
28	Feb25-FISH2-3R4-rep2-cp190-100x_Position001_0_cmle.ics	30	0	1	1	0.029974420586687898	0.16049382716049382	0.16049382716049382
29	Feb25-FISH2-3R4-rep2-cp190-100x_Position001_0_cmle.ics	32	0	1	1	0.057643116512861345	0.25252525252525254	0.2551020408163265
30	Feb25-FISH2-3R4-rep2-cp190-100x_Position001_0_cmle.ics	33	0	1	1	0.0046114493210289076	0.02531645569620253	0.02531645569620253
31	Feb25-FISH2-3R4-rep2-cp190-100x_Position001_0_cmle.ics	36	0	1	1	0.09914616040212151	0.19111111111111112	0.19196428571428567
32	Feb25-FISH2-3R4-rep2-cp190-100x_Position001_0_cmle.ics	38	0	1	1	0.027668695926173444	0.11538461538461536	0.11428571428571427
33	Feb25-FISH2-3R4-rep2-cp190-100x_Position001_0_cmle.ics	39	0	1	1	0.050725942531317986	0.16058394160583941	0.20754716981132074
34	Feb25-FISH2-3R4-rep2-cp190-100x_Position001_0_cmle.ics	40	0	1	1	0.07608891379697698	0.2920353982300885	0.33
35	Feb25-FISH2-3R4-rep2-cp190-100x_Position001_0_cmle.ics	41	0	1	1	0.0	0.0	0.0
36	Feb25-FISH2-3R4-rep2-cp190-100x_Position001_0_cmle.ics	42	0	1	1	0.08070036311800588	0.36458333333333337	0.3608247422680412
37	Feb25-FISH2-3R4-rep2-cp190-100x_Position001_0_cmle.ics	43	0	1	1	0.006917173981543361	0.05769230769230768	0.05769230769230768
38	Feb25-FISH2-3R4-rep2-cp190-100x_Position001_0_cmle.ics	47	0	1	1	0.0	0.0	0.0
39	Feb25-FISH2-3R4-rep2-cp190-100x_Position001_0_cmle.ics	48	0	1	1	0.029974420586687898	0.1382978723404255	0.13684210526315788
40	Feb25-FISH2-3R4-rep2-cp190-100x_Position001_0_cmle.ics	49	0	1	1	0.07839463845749142	0.29565217391304344	0.3063063063063063
41	Feb25-FISH2-3R4-rep2-cp190-100x_Position001_0_cmle.ics	50	0	1	1	0.016140072623601176	0.06999999999999999	0.0693069306930693
42	Feb25-FISH2-3R4-rep2-cp190-100x_Position001_0_cmle.ics	51	0	1	1	0.053031667191832436	0.22549019607843135	0.24999999999999997
43	Feb25-FISH2-3R4-rep2-cp190-100x_Position001_0_cmle.ics	52	0	1	1	0.0	0.0	0.0
44	Feb25-FISH2-3R4-rep2-cp190-100x_Position001_0_cmle.ics	53	0	1	1	0.04380876854977462	0.20212765957446804	0.20212765957446804
45	Feb25-FISH2-3R4-rep2-cp190-100x_Position001_0_cmle.ics	54	0	1	1	0.0	0.0	0.0
46	Feb25-FISH2-3R4-rep2-cp190-100x_Position001_0_cmle.ics	56	0	1	1	0.0	0.0	0.0
47	Feb25-FISH2-3R4-rep2-cp190-100x_Position001_0_cmle.ics	56	0	2	1	0.11067478370469377	0.8135593220338982	0.22966507177033488
48	Feb25-FISH2-3R4-rep2-cp190-100x_Position001_0_cmle.ics	57	0	1	1	0.0023057246605144538	0.008849557522123894	0.008849557522123894
49	Feb25-FISH2-3R4-rep2-cp190-100x_Position001_0_cmle.ics	58	0	1	1	0.12220340700726605	0.4953271028037382	0.4953271028037382
50	Feb25-FISH2-3R4-rep2-cp190-100x_Position001_0_cmle.ics	59	0	1	1	0.0	0.0	0.0
51	Feb25-FISH2-3R4-rep2-cp190-100x_Position001_0_cmle.ics	60	0	1	1	0.057643116512861345	0.35211267605633795	0.3571428571428571
52	Feb25-FISH2-3R4-rep2-cp190-100x_Position001_0_cmle.ics	62	0	1	1	0.0	0.0	0.0
53	Feb25-FISH2-3R4-rep2-cp190-100x_Position001_0_cmle.ics	63	0	1	1	0.03228014524720235	0.11666666666666665	0.1728395061728395
54	Feb25-FISH2-3R4-rep2-cp190-100x_Position001_0_cmle.ics	64	0	1	1	0.050725942531317986	0.1929824561403509	0.1929824561403509
55	Feb25-FISH2-3R4-rep2-cp190-100x_Position001_0_cmle.ics	65	0	1	1	0.0046114493210289076	0.021276595744680847	0.02040816326530612
56	Feb25-FISH2-3R4-rep2-cp190-100x_Position001_0_cmle.ics	66	0	1	1	0.027668695926173444	0.15189873417721517	0.15189873417721517
57	Feb25-FISH2-3R4-rep2-cp190-100x_Position001_0_cmle.ics	68	0	1	1	0.020751521944630084	0.08035714285714285	0.07964601769911504
58	Feb25-FISH2-3R4-rep2-cp190-100x_Position001_0_cmle.ics	69	0	1	1	0.0	0.0	0.0
59	Feb25-FISH2-3R4-rep2-cp190-100x_Position001_0_cmle.ics	70	0	1	1	0.09914616040212151	0.5443037974683544	0.5374999999999999
60	Feb25-FISH2-3R4-rep2-cp190-100x_Position001_0_cmle.ics	71	0	1	1	0.10375760972315042	0.36585365853658536	0.37499999999999994
61	Feb25-FISH2-3R4-rep2-cp190-100x_Position001_0_cmle.ics	74	0	1	1	0.020751521944630084	0.12328767123287669	0.17307692307692307
62	Feb25-FISH2-3R4-rep2-cp190-100x_Position001_0_cmle.ics	75	0	1	1	0.025362971265658993	0.1692307692307692	0.1692307692307692
63	Feb25-FISH2-3R4-rep2-cp190-100x_Position001_0_cmle.ics	77	0	1	1	0.12681485632829495	0.5140186915887849	0.5
64	Feb25-FISH2-3R4-rep2-cp190-100x_Position001_0_cmle.ics	79	0	1	1	0.0	0.0	0.0
65	Feb25-FISH2-3R4-rep2-cp190-100x_Position001_0_cmle.ics	81	0	1	1	0.0	0.0	0.0
66	Feb25-FISH2-3R4-rep2-cp190-100x_Position001_0_cmle.ics	84	0	1	1	0.0	0.0	0.0
67	Feb25-FISH2-3R4-rep2-cp190-100x_Position001_0_cmle.ics	84	0	2	1	0.0	0.0	0.0
68	Feb25-FISH2-3R4-rep2-cp190-100x_Position001_0_cmle.ics	87	0	1	1	0.16370645089652622	0.6513761467889908	0.6339285714285713
69	Feb25-FISH2-3R4-rep2-cp190-100x_Position001_0_cmle.ics	88	0	1	1	0.0	0.0	0.0
70	Feb25-FISH2-3R4-rep2-cp190-100x_Position001_0_cmle.ics	90	0	1	1	0.06225456583389025	0.27	0.2755102040816326
71	Feb25-FISH2-3R4-rep2-cp190-100x_Position001_0_cmle.ics	91	0	1	1	0.09684043574160706	0.37837837837837834	0.3589743589743589
72	Feb25-FISH2-3R4-rep2-cp190-100x_Position001_0_cmle.ics	93	0	1	1	0.03919731922874571	0.14529914529914525	0.14529914529914525
73	Feb25-FISH2-3R4-rep2-cp190-100x_Position001_0_cmle.ics	94	0	1	1	0.006917173981543361	0.03370786516853932	0.033333333333333326
74	Feb25-FISH2-3R4-rep2-cp190-100x_Position001_0_cmle.ics	97	0	1	1	0.0	0.0	0.0
75	Feb25-FISH2-3R4-rep2-cp190-100x_Position001_0_cmle.ics	98	0	1	1	0.0	0.0	0.0
76	Feb25-FISH2-3R4-rep2-cp190-100x_Position001_0_cmle.ics	100	0	1	1	0.0	0.0	0.0
77	Feb25-FISH2-3R4-rep2-cp190-100x_Position001_0_cmle.ics	101	0	1	1	0.10606333438366487	0.3833333333333333	0.3865546218487394
78	Feb25-FISH2-3R4-rep2-cp190-100x_Position001_0_cmle.ics	102	0	1	1	0.07839463845749142	0.14718614718614717	0.146551724137931
79	Feb25-FISH2-3R4-rep2-cp190-100x_Position001_0_cmle.ics	103	0	1	1	0.14295492895189613	0.6526315789473682	0.6458333333333334
80	Feb25-FISH2-3R4-rep2-cp190-100x_Position001_0_cmle.ics	104	0	1	1	0.03228014524720235	0.13333333333333333	0.13084112149532706
81	Feb25-FISH2-3R4-rep2-cp190-100x_Position001_0_cmle.ics	106	0	1	1	0.18676369750167077	0.3491379310344827	0.3491379310344827
82	Feb25-FISH2-3R4-rep2-cp190-100x_Position001_0_cmle.ics	107	0	1	1	0.14064920429138167	0.5258620689655171	0.5213675213675213
83	Feb25-FISH2-3R4-rep2-cp190-100x_Position001_0_cmle.ics	108	0	1	1	0.0	0.0	0.0
84	Feb25-FISH2-3R4-rep2-cp190-100x_Position001_0_cmle.ics	109	0	1	1	0.029974420586687898	0.15116279069767438	0.15294117647058822
85	Feb25-FISH2-3R4-rep2-cp190-100x_Position001_0_cmle.ics	110	0	1	1	0.01844579728411563	0.10810810810810811	0.10810810810810811
86	Feb25-FISH2-3R4-rep2-cp190-100x_Position001_0_cmle.ics	111	0	1	1	0.027668695926173444	0.19999999999999998	0.1967213114754098
87	Feb25-FISH2-3R4-rep2-cp190-100x_Position001_0_cmle.ics	113	0	1	1	0.08300608777852034	0.631578947368421	0.6428571428571428
88	Feb25-FISH2-3R4-rep2-cp190-100x_Position001_0_cmle.ics	114	0	1	1	0.0	0.0	0.0
89	Feb25-FISH2-3R4-rep2-cp190-100x_Position001_0_cmle.ics	115	0	1	1	0.30204993052739343	0.5622317596566524	0.5622317596566524
90	Feb25-FISH2-3R4-rep2-cp190-100x_Position001_0_cmle.ics	116	0	1	1	0.0	0.0	0.0
91	Feb25-FISH2-3R4-rep2-cp190-100x_Position001_0_cmle.ics	117	0	1	1	0.06225456583389025	0.35526315789473684	0.2523364485981308
92	Feb25-FISH2-3R4-rep2-cp190-100x_Position001_0_cmle.ics	118	0	1	1	0.07608891379697698	0.44	0.44
93	Feb25-FISH2-3R4-rep2-cp190-100x_Position001_0_cmle.ics	119	0	1	1	0.013834347963086722	0.042553191489361694	0.04651162790697674
94	Feb25-FISH2-3R4-rep2-cp190-100x_Position001_0_cmle.ics	119	0	1	2	0.0	0.0	0.0
95	Feb25-FISH2-3R4-rep2-cp190-100x_Position001_0_cmle.ics	120	0	1	1	0.0	0.0	0.0
96	Feb25-FISH2-3R4-rep2-cp190-100x_Position001_0_cmle.ics	121	0	1	1	0.01844579728411563	0.09523809523809525	0.09411764705882353
97	Feb25-FISH2-3R4-rep2-cp190-100x_Position001_0_cmle.ics	122	0	1	1	0.050725942531317986	0.23404255319148934	0.23404255319148934
98	Feb25-FISH2-3R4-rep2-cp190-100x_Position001_0_cmle.ics	123	0	1	1	0.0	0.0	0.0
99	Feb25-FISH2-3R4-rep2-cp190-100x_Position001_0_cmle.ics	125	0	1	1	0.0023057246605144538	0.012987012987012986	0.013157894736842105
100	Feb25-FISH2-3R4-rep2-cp190-100x_Position001_0_cmle.ics	126	0	1	1	0.0	0.0	0.0
101	Feb25-FISH2-3R4-rep2-cp190-100x_Position001_0_cmle.ics	127	0	1	1	0.029974420586687898	0.1150442477876106	0.11403508771929824
102	Feb25-FISH2-3R4-rep2-cp190-100x_Position001_0_cmle.ics	128	0	1	1	0.0	0.0	0.0
103	Feb25-FISH2-3R4-rep2-cp190-100x_Position001_0_cmle.ics	129	0	1	1	0.04611449321028908	0.2564102564102564	0.2564102564102564
104	Feb25-FISH2-3R4-rep2-cp190-100x_Position001_0_cmle.ics	130	0	1	1	0.0	0.0	0.0
105	Feb25-FISH2-3R4-rep2-cp190-100x_Position001_0_cmle.ics	130	0	2	1	0.17754079885961294	0.5923076923076922	0.3615023474178403
106	Feb25-FISH2-3R4-rep2-cp190-100x_Position001_0_cmle.ics	131	0	1	1	0.13142630564932387	0.695121951219512	0.695121951219512
107	Feb25-FISH2-3R4-rep2-cp190-100x_Position001_0_cmle.ics	132	0	1	1	0.0	0.0	0.0
108	Feb25-FISH2-3R4-rep2-cp190-100x_Position001_0_cmle.ics	133	0	1	1	0.0	0.0	0.0
109	Feb25-FISH2-3R4-rep2-cp190-100x_Position001_0_cmle.ics	133	0	2	1	0.0	0.0	0.0
110	Feb25-FISH2-3R4-rep2-cp190-100x_Position002_1_cmle.ics	3	0	1	1	0.0	0.0	0.0
111	Feb25-FISH2-3R4-rep2-cp190-100x_Position002_1_cmle.ics	4	0	1	1	0.0	0.0	0.0
112	Feb25-FISH2-3R4-rep2-cp190-100x_Position002_1_cmle.ics	5	0	1	1	0.0023057246605144538	0.01923076923076923	0.018867924528301886
113	Feb25-FISH2-3R4-rep2-cp190-100x_Position002_1_cmle.ics	6	0	1	1	0.0	0.0	0.0
114	Feb25-FISH2-3R4-rep2-cp190-100x_Position002_1_cmle.ics	7	0	1	1	0.0	0.0	0.0
115	Feb25-FISH2-3R4-rep2-cp190-100x_Position002_1_cmle.ics	8	0	1	1	0.0	0.0	0.0
116	Feb25-FISH2-3R4-rep2-cp190-100x_Position002_1_cmle.ics	9	0	1	1	0.029974420586687898	0.24074074074074067	0.23636363636363636
117	Feb25-FISH2-3R4-rep2-cp190-100x_Position002_1_cmle.ics	12	0	1	1	0.16140072623601176	0.5555555555555555	0.5555555555555555
118	Feb25-FISH2-3R4-rep2-cp190-100x_Position002_1_cmle.ics	14	0	1	1	0.09222898642057815	0.6779661016949152	0.625
119	Feb25-FISH2-3R4-rep2-cp190-100x_Position002_1_cmle.ics	15	0	1	1	0.0	0.0	0.0
120	Feb25-FISH2-3R4-rep2-cp190-100x_Position002_1_cmle.ics	16	0	1	1	0.08070036311800588	0.23809523809523805	0.1405622489959839
121	Feb25-FISH2-3R4-rep2-cp190-100x_Position002_1_cmle.ics	16	0	2	1	0.0	0.0	0.0
122	Feb25-FISH2-3R4-rep2-cp190-100x_Position002_1_cmle.ics	17	0	1	1	0.14526065361241058	0.4499999999999999	0.4565217391304348
123	Feb25-FISH2-3R4-rep2-cp190-100x_Position002_1_cmle.ics	18	0	1	1	0.0	0.0	0.0
124	Feb25-FISH2-3R4-rep2-cp190-100x_Position002_1_cmle.ics	19	0	1	1	0.0	0.0	0.0
125	Feb25-FISH2-3R4-rep2-cp190-100x_Position002_1_cmle.ics	19	0	1	2	0.0	0.0	0.0
126	Feb25-FISH2-3R4-rep2-cp190-100x_Position002_1_cmle.ics	19	0	2	1	0.1590950015754973	0.896103896103896	0.4859154929577464
127	Feb25-FISH2-3R4-rep2-cp190-100x_Position002_1_cmle.ics	19	0	2	2	0.0	0.0	0.0
128	Feb25-FISH2-3R4-rep2-cp190-100x_Position002_1_cmle.ics	20	0	1	1	0.09684043574160706	0.3716814159292035	0.7241379310344825
129	Feb25-FISH2-3R4-rep2-cp190-100x_Position002_1_cmle.ics	22	0	1	1	0.1245091316677805	0.5744680851063829	0.5744680851063829
130	Feb25-FISH2-3R4-rep2-cp190-100x_Position002_1_cmle.ics	23	0	1	1	0.16831790021755513	0.7525773195876289	0.584
131	Feb25-FISH2-3R4-rep2-cp190-100x_Position002_1_cmle.ics	24	0	1	1	0.016140072623601176	0.08333333333333333	0.06306306306306306
132	Feb25-FISH2-3R4-rep2-cp190-100x_Position002_1_cmle.ics	26	0	1	1	0.0	0.0	0.0
133	Feb25-FISH2-3R4-rep2-cp190-100x_Position002_1_cmle.ics	27	0	1	1	0.0	0.0	0.0
134	Feb25-FISH2-3R4-rep2-cp190-100x_Position002_1_cmle.ics	27	0	2	1	0.0	0.0	0.0
135	Feb25-FISH2-3R4-rep2-cp190-100x_Position002_1_cmle.ics	29	0	1	1	0.059948841173375796	0.14942528735632182	0.27956989247311825
136	Feb25-FISH2-3R4-rep2-cp190-100x_Position002_1_cmle.ics	29	0	1	2	0.0	0.0	0.0
137	Feb25-FISH2-3R4-rep2-cp190-100x_Position002_1_cmle.ics	30	0	1	1	0.016140072623601176	0.11290322580645161	0.11111111111111109
138	Feb25-FISH2-3R4-rep2-cp190-100x_Position002_1_cmle.ics	32	0	1	1	0.06686601515491916	0.4999999999999999	0.4915254237288135
139	Feb25-FISH2-3R4-rep2-cp190-100x_Position002_1_cmle.ics	33	0	1	1	0.0	0.0	0.0
140	Feb25-FISH2-3R4-rep2-cp190-100x_Position002_1_cmle.ics	35	0	1	1	0.0	0.0	0.0
141	Feb25-FISH2-3R4-rep2-cp190-100x_Position002_1_cmle.ics	37	0	1	1	0.06225456583389025	0.22499999999999998	0.2
142	Feb25-FISH2-3R4-rep2-cp190-100x_Position002_1_cmle.ics	38	0	1	1	0.053031667191832436	0.1742424242424242	0.2110091743119266
143	Feb25-FISH2-3R4-rep2-cp190-100x_Position002_1_cmle.ics	40	0	1	1	0.03458586990771681	0.2830188679245283	0.2884615384615385
144	Feb25-FISH2-3R4-rep2-cp190-100x_Position002_1_cmle.ics	42	0	1	1	0.0	0.0	0.0
145	Feb25-FISH2-3R4-rep2-cp190-100x_Position002_1_cmle.ics	43	0	1	1	0.0	0.0	0.0
146	Feb25-FISH2-3R4-rep2-cp190-100x_Position002_1_cmle.ics	44	0	1	1	0.12220340700726605	0.4274193548387097	0.424
147	Feb25-FISH2-3R4-rep2-cp190-100x_Position002_1_cmle.ics	45	0	1	1	0.0	0.0	0.0
148	Feb25-FISH2-3R4-rep2-cp190-100x_Position002_1_cmle.ics	45	0	1	2	0.0	0.0	0.0
149	Feb25-FISH2-3R4-rep2-cp190-100x_Position002_1_cmle.ics	45	0	2	1	0.0	0.0	0.0
150	Feb25-FISH2-3R4-rep2-cp190-100x_Position002_1_cmle.ics	45	0	2	2	0.06225456583389025	0.15976331360946744	0.5294117647058822
151	Feb25-FISH2-3R4-rep2-cp190-100x_Position002_1_cmle.ics	46	0	1	1	0.0	0.0	0.0
152	Feb25-FISH2-3R4-rep2-cp190-100x_Position002_1_cmle.ics	48	0	1	1	0.01152862330257227	0.034246575342465745	0.0176056338028169
153	Feb25-FISH2-3R4-rep2-cp190-100x_Position002_1_cmle.ics	48	0	2	1	0.0	0.0	0.0
154	Feb25-FISH2-3R4-rep2-cp190-100x_Position002_1_cmle.ics	49	0	1	1	0.27438123460122	0.6502732240437158	0.6432432432432432
155	Feb25-FISH2-3R4-rep2-cp190-100x_Position002_1_cmle.ics	50	0	1	1	0.04842021787080353	0.2560975609756097	0.1735537190082644
156	Feb25-FISH2-3R4-rep2-cp190-100x_Position002_1_cmle.ics	51	0	1	1	0.0	0.0	0.0
157	Feb25-FISH2-3R4-rep2-cp190-100x_Position002_1_cmle.ics	52	0	1	1	0.0	0.0	0.0
158	Feb25-FISH2-3R4-rep2-cp190-100x_Position002_1_cmle.ics	53	0	1	1	0.01152862330257227	0.043478260869565216	0.04273504273504273
159	Feb25-FISH2-3R4-rep2-cp190-100x_Position002_1_cmle.ics	54	0	1	1	0.0645602904944047	0.45161290322580644	0.4590163934426229
160	Feb25-FISH2-3R4-rep2-cp190-100x_Position002_1_cmle.ics	56	0	1	1	0.11298050836520823	0.5833333333333334	0.7205882352941175
161	Feb25-FISH2-3R4-rep2-cp190-100x_Position002_1_cmle.ics	56	0	1	2	0.0	0.0	0.0
162	Feb25-FISH2-3R4-rep2-cp190-100x_Position002_1_cmle.ics	56	0	2	1	0.0	0.0	0.0
163	Feb25-FISH2-3R4-rep2-cp190-100x_Position002_1_cmle.ics	56	0	2	2	0.0	0.0	0.0
164	Feb25-FISH2-3R4-rep2-cp190-100x_Position002_1_cmle.ics	57	0	1	1	0.029974420586687898	0.12621359223300968	0.10483870967741936
165	Feb25-FISH2-3R4-rep2-cp190-100x_Position002_1_cmle.ics	60	0	1	1	0.020751521944630084	0.13636363636363633	0.13636363636363633
166	Feb25-FISH2-3R4-rep2-cp190-100x_Position002_1_cmle.ics	62	0	1	1	0.009222898642057815	0.041237113402061855	0.04081632653061224
167	Feb25-FISH2-3R4-rep2-cp190-100x_Position002_1_cmle.ics	63	0	1	1	0.06917173981543362	0.2459016393442623	0.24193548387096778
168	Feb25-FISH2-3R4-rep2-cp190-100x_Position002_1_cmle.ics	64	0	1	1	0.059948841173375796	0.1857142857142857	0.18439716312056736
169	Feb25-FISH2-3R4-rep2-cp190-100x_Position002_1_cmle.ics	65	0	1	1	0.3481644237376825	0.5392857142857143	0.5373665480427046
170	Feb25-FISH2-3R4-rep2-cp190-100x_Position002_1_cmle.ics	66	0	1	1	0.0	0.0	0.0
171	Feb25-FISH2-3R4-rep2-cp190-100x_Position002_1_cmle.ics	69	0	1	1	0.0	0.0	0.0
172	Feb25-FISH2-3R4-rep2-cp190-100x_Position002_1_cmle.ics	70	0	1	1	0.04380876854977462	0.09313725490196076	0.18446601941747567
173	Feb25-FISH2-3R4-rep2-cp190-100x_Position002_1_cmle.ics	70	0	1	2	0.0	0.0	0.0
174	Feb25-FISH2-3R4-rep2-cp190-100x_Position002_1_cmle.ics	70	0	2	1	0.0	0.0	0.0
175	Feb25-FISH2-3R4-rep2-cp190-100x_Position002_1_cmle.ics	70	0	2	2	0.0	0.0	0.0
176	Feb25-FISH2-3R4-rep2-cp190-100x_Position002_1_cmle.ics	72	0	1	1	0.12681485632829495	0.4104477611940298	0.42307692307692296
177	Feb25-FISH2-3R4-rep2-cp190-100x_Position002_1_cmle.ics	74	0	1	1	0.04380876854977462	0.10326086956521738	0.09895833333333333
178	Feb25-FISH2-3R4-rep2-cp190-100x_Position002_1_cmle.ics	77	0	1	1	0.0	0.0	0.0
179	Feb25-FISH2-3R4-rep2-cp190-100x_Position002_1_cmle.ics	78	0	1	1	0.08070036311800588	0.13999999999999999	0.13999999999999999
180	Feb25-FISH2-3R4-rep2-cp190-100x_Position002_1_cmle.ics	79	0	1	1	0.1844579728411563	0.6504065040650406	0.6557377049180327
181	Feb25-FISH2-3R4-rep2-cp190-100x_Position002_1_cmle.ics	80	0	1	1	0.053031667191832436	0.19658119658119655	0.19827586206896547
182	Feb25-FISH2-3R4-rep2-cp190-100x_Position002_1_cmle.ics	81	0	1	1	0.0	0.0	0.0
183	Feb25-FISH2-3R4-rep2-cp190-100x_Position002_1_cmle.ics	82	0	1	1	0.0	0.0	0.0
184	Feb25-FISH2-3R4-rep2-cp190-100x_Position002_1_cmle.ics	83	0	1	1	0.0645602904944047	0.26666666666666666	0.22950819672131145
185	Feb25-FISH2-3R4-rep2-cp190-100x_Position002_1_cmle.ics	84	0	1	1	0.04380876854977462	0.1439393939393939	0.1439393939393939
186	Feb25-FISH2-3R4-rep2-cp190-100x_Position002_1_cmle.ics	85	0	1	1	0.0	0.0	0.0
187	Feb25-FISH2-3R4-rep2-cp190-100x_Position002_1_cmle.ics	86	0	1	1	0.15678927691498284	0.20731707317073164	0.14561027837259097
188	Feb25-FISH2-3R4-rep2-cp190-100x_Position002_1_cmle.ics	86	0	2	1	0.0	0.0	0.0
189	Feb25-FISH2-3R4-rep2-cp190-100x_Position002_1_cmle.ics	87	0	1	1	0.07147746447594806	0.246031746031746	0.24409448818897633
190	Feb25-FISH2-3R4-rep2-cp190-100x_Position002_1_cmle.ics	88	0	1	1	0.029974420586687898	0.1238095238095238	0.12621359223300968
191	Feb25-FISH2-3R4-rep2-cp190-100x_Position002_1_cmle.ics	90	0	1	1	0.06686601515491916	0.3493975903614457	0.19333333333333333
192	Feb25-FISH2-3R4-rep2-cp190-100x_Position002_1_cmle.ics	92	0	1	1	0.0	0.0	0.0
193	Feb25-FISH2-3R4-rep2-cp190-100x_Position002_1_cmle.ics	93	0	1	1	0.23287819071195984	0.726618705035971	0.726618705035971
194	Feb25-FISH2-3R4-rep2-cp190-100x_Position002_1_cmle.ics	94	0	1	1	0.0023057246605144538	0.009259259259259257	0.008771929824561403
195	Feb25-FISH2-3R4-rep2-cp190-100x_Position002_1_cmle.ics	96	0	1	1	0.050725942531317986	0.171875	0.171875
196	Feb25-FISH2-3R4-rep2-cp190-100x_Position002_1_cmle.ics	97	0	1	1	0.0	0.0	0.0
197	Feb25-FISH2-3R4-rep2-cp190-100x_Position002_1_cmle.ics	98	0	1	1	0.07608891379697698	0.25984251968503935	0.25384615384615383
198	Feb25-FISH2-3R4-rep2-cp190-100x_Position002_1_cmle.ics	99	0	1	1	0.06917173981543362	0.29702970297029707	0.25210084033613445
199	Feb25-FISH2-3R4-rep2-cp190-100x_Position002_1_cmle.ics	100	0	1	1	0.16601217555704068	0.5106382978723404	0.5142857142857142
200	Feb25-FISH2-3R4-rep2-cp190-100x_Position002_1_cmle.ics	103	0	1	1	0.10145188506263597	0.3055555555555556	0.30769230769230765
201	Feb25-FISH2-3R4-rep2-cp190-100x_Position002_1_cmle.ics	105	0	1	1	0.0	0.0	0.0
202	Feb25-FISH2-3R4-rep2-cp190-100x_Position002_1_cmle.ics	105	0	2	1	0.0	0.0	0.0
203	Feb25-FISH2-3R4-rep2-cp190-100x_Position002_1_cmle.ics	106	0	1	1	0.09222898642057815	0.3846153846153846	0.3007518796992481
204	Feb25-FISH2-3R4-rep2-cp190-100x_Position002_1_cmle.ics	107	0	1	1	0.03228014524720235	0.24561403508771928	0.2413793103448275
205	Feb25-FISH2-3R4-rep2-cp190-100x_Position002_1_cmle.ics	108	0	1	1	0.059948841173375796	0.19402985074626863	0.1925925925925926
206	Feb25-FISH2-3R4-rep2-cp190-100x_Position002_1_cmle.ics	109	0	1	1	0.0	0.0	0.0
207	Feb25-FISH2-3R4-rep2-cp190-100x_Position002_1_cmle.ics	111	0	1	1	0.0	0.0	0.0
208	Feb25-FISH2-3R4-rep2-cp190-100x_Position002_1_cmle.ics	111	0	1	2	0.0	0.0	0.0
209	Feb25-FISH2-3R4-rep2-cp190-100x_Position002_1_cmle.ics	111	0	2	1	0.0	0.0	0.0
210	Feb25-FISH2-3R4-rep2-cp190-100x_Position002_1_cmle.ics	111	0	2	2	0.05533739185234689	0.48	0.1558441558441558
211	Feb25-FISH2-3R4-rep2-cp190-100x_Position002_1_cmle.ics	112	0	1	1	0.19137514682269965	0.4300518134715025	0.4911242603550295
212	Feb25-FISH2-3R4-rep2-cp190-100x_Position002_1_cmle.ics	113	0	1	1	0.05533739185234689	0.4528301886792452	0.43636363636363634
213	Feb25-FISH2-3R4-rep2-cp190-100x_Position002_1_cmle.ics	114	0	1	1	0.03228014524720235	0.13592233009708735	0.13592233009708735
214	Feb25-FISH2-3R4-rep2-cp190-100x_Position002_1_cmle.ics	115	0	1	1	0.0	0.0	0.0
215	Feb25-FISH2-3R4-rep2-cp190-100x_Position002_1_cmle.ics	116	0	1	1	0.1291205809888094	0.4307692307692307	0.4057971014492754
216	Feb25-FISH2-3R4-rep2-cp190-100x_Position002_1_cmle.ics	117	0	1	1	0.009222898642057815	0.03389830508474576	0.03389830508474576
217	Feb25-FISH2-3R4-rep2-cp190-100x_Position002_1_cmle.ics	118	0	1	1	0.03458586990771681	0.2830188679245283	0.2884615384615385
218	Feb25-FISH2-3R4-rep2-cp190-100x_Position002_1_cmle.ics	121	0	1	1	0.07147746447594806	0.2262773722627737	0.2246376811594203
219	Feb25-FISH2-3R4-rep2-cp190-100x_Position002_1_cmle.ics	123	0	1	1	0.02305724660514454	0.12658227848101267	0.09009009009009009
220	Feb25-FISH2-3R4-rep2-cp190-100x_Position002_1_cmle.ics	126	0	1	1	0.16831790021755513	0.29435483870967744	0.3333333333333333
221	Feb25-FISH2-3R4-rep2-cp190-100x_Position002_1_cmle.ics	126	0	1	2	0.0	0.0	0.0
222	Feb25-FISH2-3R4-rep2-cp190-100x_Position002_1_cmle.ics	127	0	1	1	0.0046114493210289076	0.027777777777777776	0.027777777777777776
223	Feb25-FISH2-3R4-rep2-cp190-100x_Position002_1_cmle.ics	128	0	1	1	0.07147746447594806	0.31	0.3131313131313131
224	Feb25-FISH2-3R4-rep2-cp190-100x_Position002_1_cmle.ics	129	0	1	1	0.0	0.0	0.0
225	Feb25-FISH2-3R4-rep2-cp190-100x_Position002_1_cmle.ics	129	0	1	2	0.0	0.0	0.0
226	Feb25-FISH2-3R4-rep2-cp190-100x_Position002_1_cmle.ics	130	0	1	1	0.11528623302572269	0.40983606557377045	0.980392156862745
227	Feb25-FISH2-3R4-rep2-cp190-100x_Position002_1_cmle.ics	131	0	1	1	0.01844579728411563	0.07339449541284404	0.07407407407407406
228	Feb25-FISH2-3R4-rep2-cp190-100x_Position002_1_cmle.ics	132	0	1	1	0.12681485632829495	0.5499999999999999	0.39855072463768115
229	Feb25-FISH2-3R4-rep2-cp190-100x_Position002_1_cmle.ics	133	0	1	1	0.15448355225446841	0.6203703703703702	0.6261682242990654
230	Feb25-FISH2-3R4-rep2-cp190-100x_Position002_1_cmle.ics	134	0	1	1	0.13603775497035278	0.4244604316546762	0.4244604316546762
231	Feb25-FISH2-3R4-rep2-cp190-100x_Position003_2_cmle.ics	1	0	1	1	0.0	0.0	0.0
232	Feb25-FISH2-3R4-rep2-cp190-100x_Position003_2_cmle.ics	3	0	1	1	0.03228014524720235	0.11764705882352938	0.11023622047244093
233	Feb25-FISH2-3R4-rep2-cp190-100x_Position003_2_cmle.ics	4	0	1	1	0.0	0.0	0.0
234	Feb25-FISH2-3R4-rep2-cp190-100x_Position003_2_cmle.ics	5	0	1	1	0.07839463845749142	0.32380952380952377	0.320754716981132
235	Feb25-FISH2-3R4-rep2-cp190-100x_Position003_2_cmle.ics	7	0	1	1	0.11298050836520823	0.7313432835820894	0.7313432835820894
236	Feb25-FISH2-3R4-rep2-cp190-100x_Position003_2_cmle.ics	9	0	1	1	0.11067478370469377	0.21719457013574656	0.21719457013574656
237	Feb25-FISH2-3R4-rep2-cp190-100x_Position003_2_cmle.ics	10	0	1	1	0.0	0.0	0.0
238	Feb25-FISH2-3R4-rep2-cp190-100x_Position003_2_cmle.ics	11	0	1	1	0.03458586990771681	0.12195121951219513	0.12195121951219513
239	Feb25-FISH2-3R4-rep2-cp190-100x_Position003_2_cmle.ics	14	0	1	1	0.0	0.0	0.0
240	Feb25-FISH2-3R4-rep2-cp190-100x_Position003_2_cmle.ics	15	0	1	1	0.025362971265658993	0.2	0.18965517241379307
241	Feb25-FISH2-3R4-rep2-cp190-100x_Position003_2_cmle.ics	16	0	1	1	0.0	0.0	0.0
242	Feb25-FISH2-3R4-rep2-cp190-100x_Position003_2_cmle.ics	17	0	1	1	0.04150304388926017	0.07142857142857142	0.08866995073891625
243	Feb25-FISH2-3R4-rep2-cp190-100x_Position003_2_cmle.ics	17	0	1	2	0.0	0.0	0.0
244	Feb25-FISH2-3R4-rep2-cp190-100x_Position003_2_cmle.ics	18	0	1	1	0.18215224818064185	0.6030534351145037	0.6030534351145037
245	Feb25-FISH2-3R4-rep2-cp190-100x_Position003_2_cmle.ics	19	0	1	1	0.0	0.0	0.0
246	Feb25-FISH2-3R4-rep2-cp190-100x_Position003_2_cmle.ics	20	0	1	1	0.0645602904944047	0.482758620689655	0.482758620689655
247	Feb25-FISH2-3R4-rep2-cp190-100x_Position003_2_cmle.ics	21	0	1	1	0.01844579728411563	0.07547169811320754	0.07619047619047618
248	Feb25-FISH2-3R4-rep2-cp190-100x_Position003_2_cmle.ics	23	0	1	1	0.0	0.0	0.0
249	Feb25-FISH2-3R4-rep2-cp190-100x_Position003_2_cmle.ics	23	0	2	1	0.006917173981543361	0.04838709677419355	0.014285714285714284
250	Feb25-FISH2-3R4-rep2-cp190-100x_Position003_2_cmle.ics	23	0	3	1	0.0	0.0	0.0
251	Feb25-FISH2-3R4-rep2-cp190-100x_Position003_2_cmle.ics	24	0	1	1	0.23979536469350318	0.4351464435146443	0.6117647058823529
252	Feb25-FISH2-3R4-rep2-cp190-100x_Position003_2_cmle.ics	24	0	1	2	0.0	0.0	0.0
253	Feb25-FISH2-3R4-rep2-cp190-100x_Position003_2_cmle.ics	26	0	1	1	0.16370645089652622	0.489655172413793	0.489655172413793
254	Feb25-FISH2-3R4-rep2-cp190-100x_Position003_2_cmle.ics	27	0	1	1	0.09914616040212151	0.4886363636363636	0.4886363636363636
255	Feb25-FISH2-3R4-rep2-cp190-100x_Position003_2_cmle.ics	29	0	1	1	0.009222898642057815	0.07843137254901959	0.02325581395348837
256	Feb25-FISH2-3R4-rep2-cp190-100x_Position003_2_cmle.ics	35	0	1	1	0.16370645089652622	0.5419847328244274	0.33490566037735847
257	Feb25-FISH2-3R4-rep2-cp190-100x_Position003_2_cmle.ics	35	0	2	1	0.0	0.0	0.0
258	Feb25-FISH2-3R4-rep2-cp190-100x_Position003_2_cmle.ics	37	0	1	1	0.11989768234675159	0.4126984126984126	0.416
259	Feb25-FISH2-3R4-rep2-cp190-100x_Position003_2_cmle.ics	38	0	1	1	0.0	0.0	0.0
260	Feb25-FISH2-3R4-rep2-cp190-100x_Position003_2_cmle.ics	39	0	1	1	0.057643116512861345	0.28089887640449435	0.28089887640449435
261	Feb25-FISH2-3R4-rep2-cp190-100x_Position003_2_cmle.ics	41	0	1	1	0.04380876854977462	0.13669064748201434	0.1386861313868613
262	Feb25-FISH2-3R4-rep2-cp190-100x_Position003_2_cmle.ics	42	0	1	1	0.08070036311800588	0.330188679245283	0.3271028037383177
263	Feb25-FISH2-3R4-rep2-cp190-100x_Position003_2_cmle.ics	43	0	1	1	0.0	0.0	0.0
264	Feb25-FISH2-3R4-rep2-cp190-100x_Position003_2_cmle.ics	44	0	1	1	0.17754079885961294	0.45294117647058824	0.35483870967741926
265	Feb25-FISH2-3R4-rep2-cp190-100x_Position003_2_cmle.ics	44	0	1	2	0.0	0.0	0.0
266	Feb25-FISH2-3R4-rep2-cp190-100x_Position003_2_cmle.ics	44	0	1	3	0.0	0.0	0.0
267	Feb25-FISH2-3R4-rep2-cp190-100x_Position003_2_cmle.ics	44	0	2	1	0.0	0.0	0.0
268	Feb25-FISH2-3R4-rep2-cp190-100x_Position003_2_cmle.ics	44	0	2	2	0.10836905904417933	0.17735849056603772	0.2596685082872928
269	Feb25-FISH2-3R4-rep2-cp190-100x_Position003_2_cmle.ics	44	0	2	3	0.0	0.0	0.0
270	Feb25-FISH2-3R4-rep2-cp190-100x_Position003_2_cmle.ics	45	0	1	1	0.13142630564932387	0.3392857142857143	0.33529411764705885
271	Feb25-FISH2-3R4-rep2-cp190-100x_Position003_2_cmle.ics	47	0	1	1	0.0645602904944047	0.22580645161290322	0.22399999999999998
272	Feb25-FISH2-3R4-rep2-cp190-100x_Position003_2_cmle.ics	48	0	1	1	0.0	0.0	0.0
273	Feb25-FISH2-3R4-rep2-cp190-100x_Position003_2_cmle.ics	49	0	1	1	0.0	0.0	0.0
274	Feb25-FISH2-3R4-rep2-cp190-100x_Position003_2_cmle.ics	50	0	1	1	0.006917173981543361	0.028571428571428567	0.027027027027027025
275	Feb25-FISH2-3R4-rep2-cp190-100x_Position003_2_cmle.ics	51	0	1	1	0.02305724660514454	0.15384615384615383	0.15384615384615383
276	Feb25-FISH2-3R4-rep2-cp190-100x_Position003_2_cmle.ics	53	0	1	1	0.0	0.0	0.0
277	Feb25-FISH2-3R4-rep2-cp190-100x_Position003_2_cmle.ics	54	0	1	1	0.0046114493210289076	0.015384615384615382	0.015384615384615382
278	Feb25-FISH2-3R4-rep2-cp190-100x_Position003_2_cmle.ics	55	0	1	1	0.006917173981543361	0.03370786516853932	0.03370786516853932
279	Feb25-FISH2-3R4-rep2-cp190-100x_Position003_2_cmle.ics	56	0	1	1	0.0	0.0	0.0
280	Feb25-FISH2-3R4-rep2-cp190-100x_Position003_2_cmle.ics	57	0	1	1	0.0	0.0	0.0
281	Feb25-FISH2-3R4-rep2-cp190-100x_Position003_2_cmle.ics	58	0	1	1	0.0	0.0	0.0
282	Feb25-FISH2-3R4-rep2-cp190-100x_Position003_2_cmle.ics	59	0	1	1	0.0	0.0	0.0
283	Feb25-FISH2-3R4-rep2-cp190-100x_Position003_2_cmle.ics	59	0	1	2	0.006917173981543361	0.04761904761904761	0.044117647058823525
284	Feb25-FISH2-3R4-rep2-cp190-100x_Position003_2_cmle.ics	60	0	1	1	0.0	0.0	0.0
285	Feb25-FISH2-3R4-rep2-cp190-100x_Position003_2_cmle.ics	62	0	1	1	0.04842021787080353	0.1944444444444444	0.1944444444444444
286	Feb25-FISH2-3R4-rep2-cp190-100x_Position003_2_cmle.ics	63	0	1	1	0.09222898642057815	0.42553191489361697	0.4210526315789473
287	Feb25-FISH2-3R4-rep2-cp190-100x_Position003_2_cmle.ics	64	0	1	1	0.04611449321028908	0.19047619047619047	0.19047619047619047
288	Feb25-FISH2-3R4-rep2-cp190-100x_Position003_2_cmle.ics	65	0	1	1	0.09914616040212151	0.45263157894736833	0.5733333333333333
289	Feb25-FISH2-3R4-rep2-cp190-100x_Position003_2_cmle.ics	66	0	1	1	0.05533739185234689	0.3809523809523809	0.375
290	Feb25-FISH2-3R4-rep2-cp190-100x_Position003_2_cmle.ics	69	0	1	1	0.0	0.0	0.0
291	Feb25-FISH2-3R4-rep2-cp190-100x_Position003_2_cmle.ics	70	0	1	1	0.03689159456823126	0.16161616161616163	0.30769230769230765
292	Feb25-FISH2-3R4-rep2-cp190-100x_Position003_2_cmle.ics	71	0	1	1	0.1844579728411563	0.625	0.625
293	Feb25-FISH2-3R4-rep2-cp190-100x_Position003_2_cmle.ics	72	0	1	1	0.0	0.0	0.0
294	Feb25-FISH2-3R4-rep2-cp190-100x_Position003_2_cmle.ics	73	0	1	1	0.0	0.0	0.0
295	Feb25-FISH2-3R4-rep2-cp190-100x_Position003_2_cmle.ics	76	0	1	1	0.04150304388926017	0.18367346938775508	0.18
296	Feb25-FISH2-3R4-rep2-cp190-100x_Position003_2_cmle.ics	77	0	1	1	0.013834347963086722	0.07058823529411765	0.0697674418604651
297	Feb25-FISH2-3R4-rep2-cp190-100x_Position003_2_cmle.ics	78	0	1	1	0.0	0.0	0.0
298	Feb25-FISH2-3R4-rep2-cp190-100x_Position003_2_cmle.ics	79	0	1	1	0.053031667191832436	0.1885245901639344	0.18699186991869918
299	Feb25-FISH2-3R4-rep2-cp190-100x_Position003_2_cmle.ics	80	0	1	1	0.03689159456823126	0.15686274509803919	0.15686274509803919
300	Feb25-FISH2-3R4-rep2-cp190-100x_Position003_2_cmle.ics	82	0	1	1	0.0	0.0	0.0
301	Feb25-FISH2-3R4-rep2-cp190-100x_Position003_2_cmle.ics	83	0	1	1	0.0	0.0	0.0
302	Feb25-FISH2-3R4-rep2-cp190-100x_Position003_2_cmle.ics	83	0	1	2	0.0023057246605144538	0.00847457627118644	0.010869565217391302
303	Feb25-FISH2-3R4-rep2-cp190-100x_Position003_2_cmle.ics	83	0	2	1	0.0	0.0	0.0
304	Feb25-FISH2-3R4-rep2-cp190-100x_Position003_2_cmle.ics	83	0	2	2	0.0	0.0	0.0
305	Feb25-FISH2-3R4-rep2-cp190-100x_Position003_2_cmle.ics	84	0	1	1	0.10836905904417933	0.5053763440860215	0.4947368421052631
306	Feb25-FISH2-3R4-rep2-cp190-100x_Position003_2_cmle.ics	86	0	1	1	0.0	0.0	0.0
307	Feb25-FISH2-3R4-rep2-cp190-100x_Position003_2_cmle.ics	86	0	1	2	0.0	0.0	0.0
308	Feb25-FISH2-3R4-rep2-cp190-100x_Position003_2_cmle.ics	86	0	1	3	0.04380876854977462	0.2638888888888889	0.14285714285714282
309	Feb25-FISH2-3R4-rep2-cp190-100x_Position003_2_cmle.ics	86	0	1	4	0.0	0.0	0.0
310	Feb25-FISH2-3R4-rep2-cp190-100x_Position003_2_cmle.ics	86	0	2	1	0.0	0.0	0.0
311	Feb25-FISH2-3R4-rep2-cp190-100x_Position003_2_cmle.ics	86	0	2	2	0.0	0.0	0.0
312	Feb25-FISH2-3R4-rep2-cp190-100x_Position003_2_cmle.ics	86	0	2	3	0.0	0.0	0.0
313	Feb25-FISH2-3R4-rep2-cp190-100x_Position003_2_cmle.ics	86	0	2	4	0.0	0.0	0.0
314	Feb25-FISH2-3R4-rep2-cp190-100x_Position003_2_cmle.ics	86	0	3	1	0.0	0.0	0.0
315	Feb25-FISH2-3R4-rep2-cp190-100x_Position003_2_cmle.ics	86	0	3	2	0.0	0.0	0.0
316	Feb25-FISH2-3R4-rep2-cp190-100x_Position003_2_cmle.ics	86	0	3	3	0.0	0.0	0.0
317	Feb25-FISH2-3R4-rep2-cp190-100x_Position003_2_cmle.ics	86	0	3	4	0.03919731922874571	0.32692307692307687	0.12977099236641218
318	Feb25-FISH2-3R4-rep2-cp190-100x_Position003_2_cmle.ics	87	0	1	1	0.013834347963086722	0.0606060606060606	0.06122448979591836
319	Feb25-FISH2-3R4-rep2-cp190-100x_Position003_2_cmle.ics	88	0	1	1	0.016140072623601176	0.09722222222222222	0.09859154929577463
320	Feb25-FISH2-3R4-rep2-cp190-100x_Position003_2_cmle.ics	89	0	1	1	0.08070036311800588	0.5737704918032787	0.6140350877192983
321	Feb25-FISH2-3R4-rep2-cp190-100x_Position003_2_cmle.ics	89	0	1	2	0.0	0.0	0.0
322	Feb25-FISH2-3R4-rep2-cp190-100x_Position003_2_cmle.ics	92	0	1	1	0.0	0.0	0.0
323	Feb25-FISH2-3R4-rep2-cp190-100x_Position003_2_cmle.ics	93	0	1	1	0.0	0.0	0.0
324	Feb25-FISH2-3R4-rep2-cp190-100x_Position003_2_cmle.ics	94	0	1	1	0.0	0.0	0.0
325	Feb25-FISH2-3R4-rep2-cp190-100x_Position003_2_cmle.ics	95	0	1	1	0.19137514682269965	0.6974789915966385	0.7033898305084745
326	Feb25-FISH2-3R4-rep2-cp190-100x_Position003_2_cmle.ics	97	0	1	1	0.12220340700726605	0.47747747747747743	0.47321428571428564
327	Feb25-FISH2-3R4-rep2-cp190-100x_Position003_2_cmle.ics	98	0	1	1	0.0	0.0	0.0
328	Feb25-FISH2-3R4-rep2-cp190-100x_Position003_2_cmle.ics	99	0	1	1	0.05533739185234689	0.21818181818181817	0.2201834862385321
329	Feb25-FISH2-3R4-rep2-cp190-100x_Position003_2_cmle.ics	100	0	1	1	0.0	0.0	0.0
330	Feb25-FISH2-3R4-rep2-cp190-100x_Position003_2_cmle.ics	101	0	1	1	0.0	0.0	0.0
331	Feb25-FISH2-3R4-rep2-cp190-100x_Position003_2_cmle.ics	102	0	1	1	0.09222898642057815	0.2702702702702703	0.27210884353741494
332	Feb25-FISH2-3R4-rep2-cp190-100x_Position003_2_cmle.ics	103	0	1	1	0.15678927691498284	0.3560209424083769	0.3090909090909091
333	Feb25-FISH2-3R4-rep2-cp190-100x_Position003_2_cmle.ics	104	0	1	1	0.0	0.0	0.0
334	Feb25-FISH2-3R4-rep2-cp190-100x_Position003_2_cmle.ics	105	0	1	1	0.1245091316677805	0.43902439024390244	0.44262295081967207
335	Feb25-FISH2-3R4-rep2-cp190-100x_Position003_2_cmle.ics	106	0	1	1	0.0046114493210289076	0.022727272727272724	0.022988505747126436
336	Feb25-FISH2-3R4-rep2-cp190-100x_Position003_2_cmle.ics	107	0	1	1	0.07378318913646252	0.3855421686746987	0.2622950819672131
337	Feb25-FISH2-3R4-rep2-cp190-100x_Position003_2_cmle.ics	109	0	1	1	0.0	0.0	0.0
338	Feb25-FISH2-3R4-rep2-cp190-100x_Position003_2_cmle.ics	111	0	1	1	0.03919731922874571	0.16666666666666663	0.16999999999999998
339	Feb25-FISH2-3R4-rep2-cp190-100x_Position003_2_cmle.ics	114	0	1	1	0.07839463845749142	0.26771653543307083	0.26771653543307083
340	Feb25-FISH2-3R4-rep2-cp190-100x_Position003_2_cmle.ics	115	0	1	1	0.06686601515491916	0.26605504587155965	0.17575757575757575
341	Feb25-FISH2-3R4-rep2-cp190-100x_Position004_3_cmle.ics	1	0	1	1	0.10836905904417933	0.3643410852713178	0.34814814814814815
342	Feb25-FISH2-3R4-rep2-cp190-100x_Position004_3_cmle.ics	2	0	1	1	0.0853118124390348	0.6607142857142856	0.6607142857142856
343	Feb25-FISH2-3R4-rep2-cp190-100x_Position004_3_cmle.ics	3	0	1	1	0.0	0.0	0.0
344	Feb25-FISH2-3R4-rep2-cp190-100x_Position004_3_cmle.ics	4	0	1	1	0.025362971265658993	0.0718954248366013	0.0728476821192053
345	Feb25-FISH2-3R4-rep2-cp190-100x_Position004_3_cmle.ics	5	0	1	1	0.12220340700726605	0.4274193548387097	0.375886524822695
346	Feb25-FISH2-3R4-rep2-cp190-100x_Position004_3_cmle.ics	6	0	1	1	0.03228014524720235	0.08433734939759034	0.08433734939759034
347	Feb25-FISH2-3R4-rep2-cp190-100x_Position004_3_cmle.ics	7	0	1	1	0.2144323934278442	0.372	0.3419117647058823
348	Feb25-FISH2-3R4-rep2-cp190-100x_Position004_3_cmle.ics	8	0	1	1	0.19137514682269965	0.5724137931034482	0.5424836601307189
349	Feb25-FISH2-3R4-rep2-cp190-100x_Position004_3_cmle.ics	9	0	1	1	0.0	0.0	0.0
350	Feb25-FISH2-3R4-rep2-cp190-100x_Position004_3_cmle.ics	10	0	1	1	0.009222898642057815	0.029197080291970802	0.02941176470588235
351	Feb25-FISH2-3R4-rep2-cp190-100x_Position004_3_cmle.ics	13	0	1	1	0.21904384274887312	0.6985294117647058	0.6934306569343066
352	Feb25-FISH2-3R4-rep2-cp190-100x_Position004_3_cmle.ics	14	0	1	1	0.02305724660514454	0.072992700729927	0.07246376811594203
353	Feb25-FISH2-3R4-rep2-cp190-100x_Position004_3_cmle.ics	15	0	1	1	0.0	0.0	0.0
354	Feb25-FISH2-3R4-rep2-cp190-100x_Position004_3_cmle.ics	15	0	2	1	0.0	0.0	0.0
355	Feb25-FISH2-3R4-rep2-cp190-100x_Position004_3_cmle.ics	17	0	1	1	0.223655292069902	0.5359116022099447	0.5480225988700564
356	Feb25-FISH2-3R4-rep2-cp190-100x_Position004_3_cmle.ics	20	0	1	1	0.1590950015754973	0.46308724832214754	0.4693877551020407
357	Feb25-FISH2-3R4-rep2-cp190-100x_Position004_3_cmle.ics	21	0	1	1	0.0	0.0	0.0
358	Feb25-FISH2-3R4-rep2-cp190-100x_Position004_3_cmle.ics	21	0	1	2	0.0	0.0	0.0
359	Feb25-FISH2-3R4-rep2-cp190-100x_Position004_3_cmle.ics	23	0	1	1	0.0	0.0	0.0
360	Feb25-FISH2-3R4-rep2-cp190-100x_Position004_3_cmle.ics	24	0	1	1	0.053031667191832436	0.17037037037037037	0.25274725274725274
361	Feb25-FISH2-3R4-rep2-cp190-100x_Position004_3_cmle.ics	25	0	1	1	0.0023057246605144538	0.006944444444444444	0.006410256410256409
362	Feb25-FISH2-3R4-rep2-cp190-100x_Position004_3_cmle.ics	27	0	1	1	0.07147746447594806	0.20945945945945946	0.20666666666666664
363	Feb25-FISH2-3R4-rep2-cp190-100x_Position004_3_cmle.ics	28	0	1	1	0.08070036311800588	0.34313725490196073	0.34313725490196073
364	Feb25-FISH2-3R4-rep2-cp190-100x_Position004_3_cmle.ics	29	0	1	1	0.12681485632829495	0.27499999999999997	0.2791878172588832
365	Feb25-FISH2-3R4-rep2-cp190-100x_Position004_3_cmle.ics	30	0	1	1	0.0	0.0	0.0
366	Feb25-FISH2-3R4-rep2-cp190-100x_Position004_3_cmle.ics	30	0	1	2	0.0	0.0	0.0
367	Feb25-FISH2-3R4-rep2-cp190-100x_Position004_3_cmle.ics	32	0	1	1	0.06686601515491916	0.39189189189189194	0.39189189189189194
368	Feb25-FISH2-3R4-rep2-cp190-100x_Position004_3_cmle.ics	33	0	1	1	0.0	0.0	0.0
369	Feb25-FISH2-3R4-rep2-cp190-100x_Position004_3_cmle.ics	35	0	1	1	0.057643116512861345	0.23809523809523808	0.23809523809523808
370	Feb25-FISH2-3R4-rep2-cp190-100x_Position004_3_cmle.ics	37	0	1	1	0.03689159456823126	0.2622950819672131	0.25806451612903225
371	Feb25-FISH2-3R4-rep2-cp190-100x_Position004_3_cmle.ics	38	0	1	1	0.0023057246605144538	0.015384615384615382	0.015151515151515148
372	Feb25-FISH2-3R4-rep2-cp190-100x_Position004_3_cmle.ics	39	0	1	1	0.12220340700726605	0.8030303030303029	0.8030303030303029
373	Feb25-FISH2-3R4-rep2-cp190-100x_Position004_3_cmle.ics	40	0	1	1	0.0	0.0	0.0
374	Feb25-FISH2-3R4-rep2-cp190-100x_Position004_3_cmle.ics	41	0	1	1	0.0	0.0	0.0
375	Feb25-FISH2-3R4-rep2-cp190-100x_Position004_3_cmle.ics	42	0	1	1	0.0	0.0	0.0
376	Feb25-FISH2-3R4-rep2-cp190-100x_Position004_3_cmle.ics	44	0	1	1	0.12681485632829495	0.4782608695652173	0.4782608695652173
377	Feb25-FISH2-3R4-rep2-cp190-100x_Position004_3_cmle.ics	45	0	1	1	0.0	0.0	0.0
378	Feb25-FISH2-3R4-rep2-cp190-100x_Position004_3_cmle.ics	47	0	1	1	0.0	0.0	0.0
379	Feb25-FISH2-3R4-rep2-cp190-100x_Position004_3_cmle.ics	48	0	1	1	0.11759195768623715	0.4285714285714285	0.39230769230769225
380	Feb25-FISH2-3R4-rep2-cp190-100x_Position004_3_cmle.ics	49	0	1	1	0.03919731922874571	0.15454545454545454	0.15315315315315314
381	Feb25-FISH2-3R4-rep2-cp190-100x_Position004_3_cmle.ics	50	0	1	1	0.10375760972315042	0.29605263157894735	0.2941176470588235
382	Feb25-FISH2-3R4-rep2-cp190-100x_Position004_3_cmle.ics	53	0	1	1	0.0	0.0	0.0
383	Feb25-FISH2-3R4-rep2-cp190-100x_Position004_3_cmle.ics	53	0	1	2	0.0	0.0	0.0
384	Feb25-FISH2-3R4-rep2-cp190-100x_Position004_3_cmle.ics	53	0	1	3	0.03458586990771681	0.07936507936507936	0.17647058823529413
385	Feb25-FISH2-3R4-rep2-cp190-100x_Position004_3_cmle.ics	53	0	1	4	0.0	0.0	0.0
386	Feb25-FISH2-3R4-rep2-cp190-100x_Position004_3_cmle.ics	53	0	2	1	0.0	0.0	0.0
387	Feb25-FISH2-3R4-rep2-cp190-100x_Position004_3_cmle.ics	53	0	2	2	0.299744205866879	0.5652173913043478	0.8666666666666666
388	Feb25-FISH2-3R4-rep2-cp190-100x_Position004_3_cmle.ics	53	0	2	3	0.0	0.0	0.0
389	Feb25-FISH2-3R4-rep2-cp190-100x_Position004_3_cmle.ics	53	0	2	4	0.0	0.0	0.0
390	Feb25-FISH2-3R4-rep2-cp190-100x_Position004_3_cmle.ics	54	0	1	1	0.016140072623601176	0.048951048951048945	0.049295774647887314
391	Feb25-FISH2-3R4-rep2-cp190-100x_Position004_3_cmle.ics	55	0	1	1	0.0	0.0	0.0
392	Feb25-FISH2-3R4-rep2-cp190-100x_Position004_3_cmle.ics	56	0	1	1	0.03228014524720235	0.2592592592592592	0.2545454545454546
393	Feb25-FISH2-3R4-rep2-cp190-100x_Position004_3_cmle.ics	57	0	1	1	0.0	0.0	0.0
394	Feb25-FISH2-3R4-rep2-cp190-100x_Position004_3_cmle.ics	58	0	1	1	0.013834347963086722	0.0697674418604651	0.06896551724137931
395	Feb25-FISH2-3R4-rep2-cp190-100x_Position004_3_cmle.ics	59	0	1	1	0.4334762361767173	0.8663594470046081	0.8703703703703701
396	Feb25-FISH2-3R4-rep2-cp190-100x_Position004_3_cmle.ics	61	0	1	1	0.0	0.0	0.0
397	Feb25-FISH2-3R4-rep2-cp190-100x_Position004_3_cmle.ics	62	0	1	1	0.050725942531317986	0.21153846153846154	0.21153846153846154
398	Feb25-FISH2-3R4-rep2-cp190-100x_Position004_3_cmle.ics	63	0	1	1	0.04150304388926017	0.3214285714285714	0.3214285714285714
399	Feb25-FISH2-3R4-rep2-cp190-100x_Position004_3_cmle.ics	65	0	1	1	0.09222898642057815	0.2325581395348837	0.23529411764705882
400	Feb25-FISH2-3R4-rep2-cp190-100x_Position004_3_cmle.ics	66	0	1	1	0.0	0.0	0.0
401	Feb25-FISH2-3R4-rep2-cp190-100x_Position004_3_cmle.ics	66	0	1	2	0.0	0.0	0.0
402	Feb25-FISH2-3R4-rep2-cp190-100x_Position004_3_cmle.ics	68	0	1	1	0.006917173981543361	0.016949152542372878	0.017241379310344827
403	Feb25-FISH2-3R4-rep2-cp190-100x_Position004_3_cmle.ics	69	0	1	1	0.0	0.0	0.0
404	Feb25-FISH2-3R4-rep2-cp190-100x_Position004_3_cmle.ics	70	0	1	1	0.0	0.0	0.0
405	Feb25-FISH2-3R4-rep2-cp190-100x_Position004_3_cmle.ics	71	0	1	1	0.053031667191832436	0.1503267973856209	0.14838709677419354
406	Feb25-FISH2-3R4-rep2-cp190-100x_Position004_3_cmle.ics	72	0	1	1	0.10145188506263597	0.32592592592592595	0.3283582089552239
407	Feb25-FISH2-3R4-rep2-cp190-100x_Position004_3_cmle.ics	73	0	1	1	0.05533739185234689	0.2424242424242424	0.2242990654205607
408	Feb25-FISH2-3R4-rep2-cp190-100x_Position004_3_cmle.ics	74	0	1	1	0.16370645089652622	0.43827160493827155	0.4409937888198758
409	Feb25-FISH2-3R4-rep2-cp190-100x_Position004_3_cmle.ics	75	0	1	1	0.0	0.0	0.0
410	Feb25-FISH2-3R4-rep2-cp190-100x_Position004_3_cmle.ics	75	0	2	1	0.15448355225446841	0.8701298701298701	0.45578231292517
411	Feb25-FISH2-3R4-rep2-cp190-100x_Position004_3_cmle.ics	77	0	1	1	0.0	0.0	0.0
412	Feb25-FISH2-3R4-rep2-cp190-100x_Position004_3_cmle.ics	78	0	1	1	0.0	0.0	0.0
413	Feb25-FISH2-3R4-rep2-cp190-100x_Position004_3_cmle.ics	79	0	1	1	0.20751521944630083	0.6428571428571427	0.8999999999999999
414	Feb25-FISH2-3R4-rep2-cp190-100x_Position004_3_cmle.ics	82	0	1	1	0.0	0.0	0.0
415	Feb25-FISH2-3R4-rep2-cp190-100x_Position004_3_cmle.ics	82	0	1	2	0.0	0.0	0.0
416	Feb25-FISH2-3R4-rep2-cp190-100x_Position004_3_cmle.ics	82	0	2	1	0.0	0.0	0.0
417	Feb25-FISH2-3R4-rep2-cp190-100x_Position004_3_cmle.ics	82	0	2	2	0.09222898642057815	0.1238390092879257	0.3361344537815126
418	Feb25-FISH2-3R4-rep2-cp190-100x_Position004_3_cmle.ics	83	0	1	1	0.0	0.0	0.0
419	Feb25-FISH2-3R4-rep2-cp190-100x_Position004_3_cmle.ics	84	0	1	1	0.04842021787080353	0.1981132075471698	0.1981132075471698
420	Feb25-FISH2-3R4-rep2-cp190-100x_Position004_3_cmle.ics	85	0	1	1	0.04380876854977462	0.13768115942028986	0.1386861313868613
421	Feb25-FISH2-3R4-rep2-cp190-100x_Position004_3_cmle.ics	86	0	1	1	0.0023057246605144538	0.017857142857142853	0.017857142857142853
422	Feb25-FISH2-3R4-rep2-cp190-100x_Position004_3_cmle.ics	87	0	1	1	0.0	0.0	0.0
423	Feb25-FISH2-3R4-rep2-cp190-100x_Position004_3_cmle.ics	87	0	2	1	0.0023057246605144538	0.018867924528301886	0.0078125
424	Feb25-FISH2-3R4-rep2-cp190-100x_Position004_3_cmle.ics	88	0	1	1	0.25132398799607547	0.7622377622377622	0.7622377622377622
425	Feb25-FISH2-3R4-rep2-cp190-100x_Position004_3_cmle.ics	89	0	1	1	0.23748964003298875	0.38289962825278806	0.3843283582089552
426	Feb25-FISH2-3R4-rep2-cp190-100x_Position004_3_cmle.ics	90	0	1	1	0.0	0.0	0.0
427	Feb25-FISH2-3R4-rep2-cp190-100x_Position004_3_cmle.ics	91	0	1	1	0.0	0.0	0.0
428	Feb25-FISH2-3R4-rep2-cp190-100x_Position004_3_cmle.ics	93	0	1	1	0.0	0.0	0.0
429	Feb25-FISH2-3R4-rep2-cp190-100x_Position004_3_cmle.ics	93	0	1	2	0.0	0.0	0.0
430	Feb25-FISH2-3R4-rep2-cp190-100x_Position004_3_cmle.ics	95	0	1	1	0.16601217555704068	0.5070422535211266	0.5034965034965034
431	Feb25-FISH2-3R4-rep2-cp190-100x_Position004_3_cmle.ics	98	0	1	1	0.10836905904417933	0.3821138211382114	0.3790322580645162
432	Feb25-FISH2-3R4-rep2-cp190-100x_Position004_3_cmle.ics	99	0	1	1	0.0	0.0	0.0
433	Feb25-FISH2-3R4-rep2-cp190-100x_Position004_3_cmle.ics	99	0	1	2	0.0	0.0	0.0
434	Feb25-FISH2-3R4-rep2-cp190-100x_Position004_3_cmle.ics	101	0	1	1	0.006917173981543361	0.021126760563380278	0.021126760563380278
435	Feb25-FISH2-3R4-rep2-cp190-100x_Position004_3_cmle.ics	102	0	1	1	0.0	0.0	0.0
436	Feb25-FISH2-3R4-rep2-cp190-100x_Position004_3_cmle.ics	102	0	2	1	0.03919731922874571	0.25373134328358204	0.07623318385650223
437	Feb25-FISH2-3R4-rep2-cp190-100x_Position004_3_cmle.ics	103	0	1	1	0.0	0.0	0.0
438	Feb25-FISH2-3R4-rep2-cp190-100x_Position004_3_cmle.ics	103	0	2	1	0.0	0.0	0.0
439	Feb25-FISH2-3R4-rep2-cp190-100x_Position004_3_cmle.ics	105	0	1	1	0.15678927691498284	0.5271317829457364	0.53125
440	Feb25-FISH2-3R4-rep2-cp190-100x_Position004_3_cmle.ics	106	0	1	1	0.1936808714832141	0.5999999999999999	0.5957446808510638
441	Feb25-FISH2-3R4-rep2-cp190-100x_Position004_3_cmle.ics	107	0	1	1	0.0	0.0	0.0
442	Feb25-FISH2-3R4-rep2-cp190-100x_Position004_3_cmle.ics	108	0	1	1	0.07839463845749142	0.24637681159420288	0.2344827586206896
443	Feb25-FISH2-3R4-rep2-cp190-100x_Position004_3_cmle.ics	110	0	1	1	0.0	0.0	0.0
444	Feb25-FISH2-3R4-rep2-cp190-100x_Position004_3_cmle.ics	110	0	2	1	0.10606333438366487	0.30263157894736836	0.1602787456445993
445	Feb25-FISH2-3R4-rep2-cp190-100x_Position004_3_cmle.ics	110	0	3	1	0.0	0.0	0.0
446	Feb25-FISH2-3R4-rep2-cp190-100x_Position004_3_cmle.ics	111	0	1	1	0.20059804546475749	0.2890365448504983	0.28712871287128705
447	Feb25-FISH2-3R4-rep2-cp190-100x_Position004_3_cmle.ics	112	0	1	1	0.013834347963086722	0.12	0.0857142857142857
448	Feb25-FISH2-3R4-rep2-cp190-100x_Position004_3_cmle.ics	113	0	1	1	0.0	0.0	0.0
449	Feb25-FISH2-3R4-rep2-cp190-100x_Position004_3_cmle.ics	114	0	1	1	0.03458586990771681	0.12195121951219513	0.12096774193548389
450	Feb25-FISH2-3R4-rep2-cp190-100x_Position004_3_cmle.ics	115	0	1	1	0.0	0.0	0.0
451	Feb25-FISH2-3R4-rep2-cp190-100x_Position004_3_cmle.ics	116	0	1	1	0.0	0.0	0.0
452	Feb25-FISH2-3R4-rep2-cp190-100x_Position004_3_cmle.ics	117	0	1	1	0.04380876854977462	0.17117117117117114	0.17272727272727273
453	Feb25-FISH2-3R4-rep2-cp190-100x_Position004_3_cmle.ics	118	0	1	1	0.0	0.0	0.0
454	Feb25-FISH2-3R4-rep2-cp190-100x_Position004_3_cmle.ics	119	0	1	1	0.04150304388926017	0.18750000000000003	0.18
455	Feb25-FISH2-3R4-rep2-cp190-100x_Position004_3_cmle.ics	120	0	1	1	0.11759195768623715	0.35915492957746475	0.3566433566433566
456	Feb25-FISH2-3R4-rep2-cp190-100x_Position004_3_cmle.ics	121	0	1	1	0.11989768234675159	0.4727272727272727	0.48148148148148134
457	Feb25-FISH2-3R4-rep2-cp190-100x_Position004_3_cmle.ics	123	0	1	1	0.04150304388926017	0.2857142857142857	0.18
458	Feb25-FISH2-3R4-rep2-cp190-100x_Position004_3_cmle.ics	125	0	1	1	0.18215224818064185	0.5	0.5
459	Feb25-FISH2-3R4-rep2-cp190-100x_Position004_3_cmle.ics	126	0	1	1	0.0	0.0	0.0
460	Feb25-FISH2-3R4-rep2-cp190-100x_Position004_3_cmle.ics	127	0	1	1	0.18676369750167077	0.5510204081632653	0.4821428571428572
461	Feb25-FISH2-3R4-rep2-cp190-100x_Position005_4_cmle.ics	1	0	1	1	0.009222898642057815	0.02877697841726618	0.02941176470588235
462	Feb25-FISH2-3R4-rep2-cp190-100x_Position005_4_cmle.ics	2	0	1	1	0.0	0.0	0.0
463	Feb25-FISH2-3R4-rep2-cp190-100x_Position005_4_cmle.ics	3	0	1	1	0.0853118124390348	0.24666666666666667	0.24832214765100669
464	Feb25-FISH2-3R4-rep2-cp190-100x_Position005_4_cmle.ics	4	0	1	1	0.0	0.0	0.0
465	Feb25-FISH2-3R4-rep2-cp190-100x_Position005_4_cmle.ics	4	0	1	2	0.0	0.0	0.0
466	Feb25-FISH2-3R4-rep2-cp190-100x_Position005_4_cmle.ics	5	0	1	1	0.10606333438366487	0.34074074074074073	0.34074074074074073
467	Feb25-FISH2-3R4-rep2-cp190-100x_Position005_4_cmle.ics	6	0	1	1	0.20290377012527194	0.5906040268456375	0.5945945945945946
468	Feb25-FISH2-3R4-rep2-cp190-100x_Position005_4_cmle.ics	8	0	1	1	0.21673811808835866	0.28313253012048184	0.28313253012048184
469	Feb25-FISH2-3R4-rep2-cp190-100x_Position005_4_cmle.ics	9	0	1	1	0.2444068140145321	0.7910447761194029	0.7910447761194029
470	Feb25-FISH2-3R4-rep2-cp190-100x_Position005_4_cmle.ics	10	0	1	1	0.0	0.0	0.0
471	Feb25-FISH2-3R4-rep2-cp190-100x_Position005_4_cmle.ics	10	0	2	1	0.0	0.0	0.0
472	Feb25-FISH2-3R4-rep2-cp190-100x_Position005_4_cmle.ics	11	0	1	1	0.07147746447594806	0.19871794871794868	0.19999999999999998
473	Feb25-FISH2-3R4-rep2-cp190-100x_Position005_4_cmle.ics	12	0	1	1	0.0	0.0	0.0
474	Feb25-FISH2-3R4-rep2-cp190-100x_Position005_4_cmle.ics	13	0	1	1	0.13603775497035278	0.6629213483146067	0.6629213483146067
475	Feb25-FISH2-3R4-rep2-cp190-100x_Position005_4_cmle.ics	14	0	1	1	0.06917173981543362	0.34090909090909094	0.4615384615384615
476	Feb25-FISH2-3R4-rep2-cp190-100x_Position005_4_cmle.ics	15	0	1	1	0.13142630564932387	0.475	0.5327102803738316
477	Feb25-FISH2-3R4-rep2-cp190-100x_Position005_4_cmle.ics	16	0	1	1	0.0	0.0	0.0
478	Feb25-FISH2-3R4-rep2-cp190-100x_Position005_4_cmle.ics	16	0	1	2	0.08300608777852034	0.18274111675126903	0.1809045226130653
479	Feb25-FISH2-3R4-rep2-cp190-100x_Position005_4_cmle.ics	17	0	1	1	0.0	0.0	0.0
480	Feb25-FISH2-3R4-rep2-cp190-100x_Position005_4_cmle.ics	18	0	1	1	0.1291205809888094	0.5436893203883494	0.5384615384615384
481	Feb25-FISH2-3R4-rep2-cp190-100x_Position005_4_cmle.ics	19	0	1	1	0.07378318913646252	0.23021582733812945	0.23703703703703705
482	Feb25-FISH2-3R4-rep2-cp190-100x_Position005_4_cmle.ics	20	0	1	1	0.0046114493210289076	0.02	0.019417475728155338
483	Feb25-FISH2-3R4-rep2-cp190-100x_Position005_4_cmle.ics	21	0	1	1	0.11528623302572269	0.3448275862068965	0.3311258278145695
484	Feb25-FISH2-3R4-rep2-cp190-100x_Position005_4_cmle.ics	23	0	1	1	0.0	0.0	0.0
485	Feb25-FISH2-3R4-rep2-cp190-100x_Position005_4_cmle.ics	24	0	1	1	0.10145188506263597	0.7333333333333333	0.4
486	Feb25-FISH2-3R4-rep2-cp190-100x_Position005_4_cmle.ics	25	0	1	1	0.12220340700726605	0.3897058823529411	0.3868613138686131
487	Feb25-FISH2-3R4-rep2-cp190-100x_Position005_4_cmle.ics	26	0	1	1	0.01152862330257227	0.08333333333333333	0.07246376811594203
488	Feb25-FISH2-3R4-rep2-cp190-100x_Position005_4_cmle.ics	27	0	1	1	0.09914616040212151	0.39090909090909093	0.39449541284403666
489	Feb25-FISH2-3R4-rep2-cp190-100x_Position005_4_cmle.ics	28	0	1	1	0.07147746447594806	0.3406593406593406	0.37804878048780477
490	Feb25-FISH2-3R4-rep2-cp190-100x_Position005_4_cmle.ics	29	0	1	1	0.0	0.0	0.0
491	Feb25-FISH2-3R4-rep2-cp190-100x_Position005_4_cmle.ics	31	0	1	1	0.1291205809888094	0.40875912408759124	0.40875912408759124
492	Feb25-FISH2-3R4-rep2-cp190-100x_Position005_4_cmle.ics	32	0	1	1	0.04842021787080353	0.18260869565217389	0.18421052631578946
493	Feb25-FISH2-3R4-rep2-cp190-100x_Position005_4_cmle.ics	33	0	1	1	0.016140072623601176	0.1296296296296296	0.11290322580645161
494	Feb25-FISH2-3R4-rep2-cp190-100x_Position005_4_cmle.ics	34	0	1	1	0.17754079885961294	0.6015625	0.6015625
495	Feb25-FISH2-3R4-rep2-cp190-100x_Position005_4_cmle.ics	35	0	1	1	0.0023057246605144538	0.006410256410256409	0.0064516129032258064
496	Feb25-FISH2-3R4-rep2-cp190-100x_Position005_4_cmle.ics	36	0	1	1	0.0	0.0	0.0
497	Feb25-FISH2-3R4-rep2-cp190-100x_Position005_4_cmle.ics	37	0	1	1	0.08761753709954924	0.3140495867768594	0.3166666666666666
498	Feb25-FISH2-3R4-rep2-cp190-100x_Position005_4_cmle.ics	39	0	1	1	0.0	0.0	0.0
499	Feb25-FISH2-3R4-rep2-cp190-100x_Position005_4_cmle.ics	40	0	1	1	0.0	0.0	0.0
500	Feb25-FISH2-3R4-rep2-cp190-100x_Position005_4_cmle.ics	42	0	1	1	0.0	0.0	0.0
501	Feb25-FISH2-3R4-rep2-cp190-100x_Position005_4_cmle.ics	43	0	1	1	0.0046114493210289076	0.009090909090909092	0.009090909090909092
502	Feb25-FISH2-3R4-rep2-cp190-100x_Position005_4_cmle.ics	44	0	1	1	0.050725942531317986	0.08029197080291971	0.08118081180811808
503	Feb25-FISH2-3R4-rep2-cp190-100x_Position005_4_cmle.ics	45	0	1	1	0.0	0.0	0.0
504	Feb25-FISH2-3R4-rep2-cp190-100x_Position005_4_cmle.ics	46	0	1	1	0.2697697852801911	0.8478260869565217	0.8357142857142855
505	Feb25-FISH2-3R4-rep2-cp190-100x_Position005_4_cmle.ics	47	0	1	1	0.07608891379697698	0.23571428571428568	0.23404255319148937
506	Feb25-FISH2-3R4-rep2-cp190-100x_Position005_4_cmle.ics	48	0	1	1	0.03458586990771681	0.26785714285714285	0.14285714285714285
507	Feb25-FISH2-3R4-rep2-cp190-100x_Position005_4_cmle.ics	49	0	1	1	0.11759195768623715	0.4553571428571428	0.43589743589743585
508	Feb25-FISH2-3R4-rep2-cp190-100x_Position005_4_cmle.ics	50	0	1	1	0.0	0.0	0.0
509	Feb25-FISH2-3R4-rep2-cp190-100x_Position005_4_cmle.ics	51	0	1	1	0.05533739185234689	0.3934426229508196	0.33802816901408445
510	Feb25-FISH2-3R4-rep2-cp190-100x_Position005_4_cmle.ics	51	0	1	2	0.0	0.0	0.0
511	Feb25-FISH2-3R4-rep2-cp190-100x_Position005_4_cmle.ics	51	0	2	1	0.0	0.0	0.0
512	Feb25-FISH2-3R4-rep2-cp190-100x_Position005_4_cmle.ics	51	0	2	2	0.20059804546475749	0.7310924369747898	0.6
513	Feb25-FISH2-3R4-rep2-cp190-100x_Position005_4_cmle.ics	52	0	1	1	0.0	0.0	0.0
514	Feb25-FISH2-3R4-rep2-cp190-100x_Position005_4_cmle.ics	52	0	1	2	0.0	0.0	0.0
515	Feb25-FISH2-3R4-rep2-cp190-100x_Position005_4_cmle.ics	54	0	1	1	0.057643116512861345	0.3731343283582089	0.44642857142857134
516	Feb25-FISH2-3R4-rep2-cp190-100x_Position005_4_cmle.ics	56	0	1	1	0.08300608777852034	0.28125	0.27906976744186046
517	Feb25-FISH2-3R4-rep2-cp190-100x_Position005_4_cmle.ics	57	0	1	1	0.16140072623601176	0.5737704918032787	0.5785123966942147
518	Feb25-FISH2-3R4-rep2-cp190-100x_Position005_4_cmle.ics	58	0	1	1	0.14064920429138167	0.49193548387096775	0.49193548387096775
519	Feb25-FISH2-3R4-rep2-cp190-100x_Position005_4_cmle.ics	59	0	1	1	0.14064920429138167	0.3742331288343557	0.37888198757763975
520	Feb25-FISH2-3R4-rep2-cp190-100x_Position005_4_cmle.ics	61	0	1	1	0.15448355225446841	0.5037593984962405	0.5037593984962405
521	Feb25-FISH2-3R4-rep2-cp190-100x_Position005_4_cmle.ics	63	0	1	1	0.18215224818064185	0.5031847133757962	0.5031847133757962
522	Feb25-FISH2-3R4-rep2-cp190-100x_Position005_4_cmle.ics	65	0	1	1	0.0	0.0	0.0
523	Feb25-FISH2-3R4-rep2-cp190-100x_Position005_4_cmle.ics	66	0	1	1	0.10145188506263597	0.360655737704918	0.360655737704918
524	Feb25-FISH2-3R4-rep2-cp190-100x_Position005_4_cmle.ics	67	0	1	1	0.08070036311800588	0.6363636363636364	0.6363636363636364
525	Feb25-FISH2-3R4-rep2-cp190-100x_Position005_4_cmle.ics	68	0	1	1	0.013834347963086722	0.05769230769230768	0.053097345132743355
526	Feb25-FISH2-3R4-rep2-cp190-100x_Position005_4_cmle.ics	70	0	1	1	0.12220340700726605	0.3984962406015037	0.39552238805970147
527	Feb25-FISH2-3R4-rep2-cp190-100x_Position005_4_cmle.ics	71	0	1	1	0.0	0.0	0.0
528	Feb25-FISH2-3R4-rep2-cp190-100x_Position005_4_cmle.ics	71	0	1	2	0.0	0.0	0.0
529	Feb25-FISH2-3R4-rep2-cp190-100x_Position005_4_cmle.ics	72	0	1	1	0.0	0.0	0.0
530	Feb25-FISH2-3R4-rep2-cp190-100x_Position005_4_cmle.ics	73	0	1	1	0.0023057246605144538	0.014285714285714284	0.014084507042253518
531	Feb25-FISH2-3R4-rep2-cp190-100x_Position005_4_cmle.ics	75	0	1	1	0.0	0.0	0.0
532	Feb25-FISH2-3R4-rep2-cp190-100x_Position005_4_cmle.ics	76	0	1	1	0.0	0.0	0.0
533	Feb25-FISH2-3R4-rep2-cp190-100x_Position005_4_cmle.ics	77	0	1	1	0.03228014524720235	0.08383233532934131	0.08433734939759034
534	Feb25-FISH2-3R4-rep2-cp190-100x_Position005_4_cmle.ics	81	0	1	1	0.2351839153724743	0.6666666666666666	0.7083333333333334
535	Feb25-FISH2-3R4-rep2-cp190-100x_Position005_4_cmle.ics	82	0	1	1	0.03919731922874571	0.12878787878787876	0.12977099236641218
536	Feb25-FISH2-3R4-rep2-cp190-100x_Position005_4_cmle.ics	84	0	1	1	0.0	0.0	0.0
537	Feb25-FISH2-3R4-rep2-cp190-100x_Position005_4_cmle.ics	84	0	1	2	0.0	0.0	0.0
538	Feb25-FISH2-3R4-rep2-cp190-100x_Position005_4_cmle.ics	84	0	2	1	0.20751521944630083	0.5202312138728322	0.6976744186046511
539	Feb25-FISH2-3R4-rep2-cp190-100x_Position005_4_cmle.ics	84	0	2	2	0.0	0.0	0.0
540	Feb25-FISH2-3R4-rep2-cp190-100x_Position005_4_cmle.ics	85	0	1	1	0.0	0.0	0.0
541	Feb25-FISH2-3R4-rep2-cp190-100x_Position005_4_cmle.ics	86	0	1	1	0.2536297126565899	0.4119850187265917	0.4119850187265917
542	Feb25-FISH2-3R4-rep2-cp190-100x_Position005_4_cmle.ics	87	0	1	1	0.0	0.0	0.0
543	Feb25-FISH2-3R4-rep2-cp190-100x_Position005_4_cmle.ics	87	0	2	1	0.0	0.0	0.0
544	Feb25-FISH2-3R4-rep2-cp190-100x_Position005_4_cmle.ics	88	0	1	1	0.013834347963086722	0.04724409448818897	0.04615384615384614
545	Feb25-FISH2-3R4-rep2-cp190-100x_Position005_4_cmle.ics	89	0	1	1	0.12220340700726605	0.3533333333333333	0.3509933774834437
546	Feb25-FISH2-3R4-rep2-cp190-100x_Position005_4_cmle.ics	90	0	1	1	0.11989768234675159	0.35616438356164376	0.35616438356164376
547	Feb25-FISH2-3R4-rep2-cp190-100x_Position005_4_cmle.ics	92	0	1	1	0.1498721029334395	0.5963302752293578	0.5855855855855856
548	Feb25-FISH2-3R4-rep2-cp190-100x_Position005_4_cmle.ics	93	0	1	1	0.0	0.0	0.0
549	Feb25-FISH2-3R4-rep2-cp190-100x_Position005_4_cmle.ics	94	0	1	1	0.0	0.0	0.0
550	Feb25-FISH2-3R4-rep2-cp190-100x_Position005_4_cmle.ics	95	0	1	1	0.08070036311800588	0.24305555555555555	0.24647887323943657
551	Feb25-FISH2-3R4-rep2-cp190-100x_Position005_4_cmle.ics	96	0	1	1	0.11298050836520823	0.36029411764705876	0.35507246376811596
552	Feb25-FISH2-3R4-rep2-cp190-100x_Position005_4_cmle.ics	99	0	1	1	0.11989768234675159	0.6933333333333332	0.3170731707317072
553	Feb25-FISH2-3R4-rep2-cp190-100x_Position005_4_cmle.ics	99	0	2	1	0.0	0.0	0.0
554	Feb25-FISH2-3R4-rep2-cp190-100x_Position005_4_cmle.ics	100	0	1	1	0.0645602904944047	0.21705426356589144	0.21875
555	Feb25-FISH2-3R4-rep2-cp190-100x_Position005_4_cmle.ics	101	0	1	1	0.0	0.0	0.0
556	Feb25-FISH2-3R4-rep2-cp190-100x_Position005_4_cmle.ics	102	0	1	1	0.0645602904944047	0.44444444444444436	0.10071942446043163
557	Feb25-FISH2-3R4-rep2-cp190-100x_Position005_4_cmle.ics	102	0	2	1	0.0	0.0	0.0
558	Feb25-FISH2-3R4-rep2-cp190-100x_Position005_4_cmle.ics	102	0	3	1	0.0	0.0	0.0
559	Feb25-FISH2-3R4-rep2-cp190-100x_Position005_4_cmle.ics	103	0	1	1	0.0	0.0	0.0
560	Feb25-FISH2-3R4-rep2-cp190-100x_Position005_4_cmle.ics	104	0	1	1	0.16140072623601176	0.30567685589519644	0.31531531531531526
561	Feb25-FISH2-3R4-rep2-cp190-100x_Position005_4_cmle.ics	105	0	1	1	0.0	0.0	0.0
562	Feb25-FISH2-3R4-rep2-cp190-100x_Position005_4_cmle.ics	105	0	1	2	0.0	0.0	0.0
563	Feb25-FISH2-3R4-rep2-cp190-100x_Position005_4_cmle.ics	107	0	1	1	0.0	0.0	0.0
564	Feb25-FISH2-3R4-rep2-cp190-100x_Position005_4_cmle.ics	108	0	1	1	0.0	0.0	0.0
565	Feb25-FISH2-3R4-rep2-cp190-100x_Position005_4_cmle.ics	109	0	1	1	0.020751521944630084	0.0375	0.036585365853658534
566	Feb25-FISH2-3R4-rep2-cp190-100x_Position005_4_cmle.ics	111	0	1	1	0.12220340700726605	0.2453703703703703	0.22457627118644066
567	Feb25-FISH2-3R4-rep2-cp190-100x_Position005_4_cmle.ics	114	0	1	1	0.11528623302572269	0.49504950495049505	0.49504950495049505
568	Feb25-FISH2-3R4-rep2-cp190-100x_Position005_4_cmle.ics	115	0	1	1	0.0	0.0	0.0
569	Feb25-FISH2-3R4-rep2-cp190-100x_Position005_4_cmle.ics	116	0	1	1	0.0	0.0	0.0
570	Feb25-FISH2-3R4-rep2-cp190-100x_Position005_4_cmle.ics	116	0	2	1	0.009222898642057815	0.07407407407407406	0.030303030303030297
571	Feb25-FISH2-3R4-rep2-cp190-100x_Position005_4_cmle.ics	117	0	1	1	0.0645602904944047	0.23931623931623927	0.23931623931623927
572	Feb25-FISH2-3R4-rep2-cp190-100x_Position005_4_cmle.ics	119	0	1	1	0.06917173981543362	0.3896103896103896	0.1863354037267081
573	Feb25-FISH2-3R4-rep2-cp190-100x_Position005_4_cmle.ics	119	0	1	2	0.0	0.0	0.0
574	Feb25-FISH2-3R4-rep2-cp190-100x_Position005_4_cmle.ics	119	0	2	1	0.0	0.0	0.0
575	Feb25-FISH2-3R4-rep2-cp190-100x_Position005_4_cmle.ics	119	0	2	2	0.0	0.0	0.0
576	Feb25-FISH2-3R4-rep2-cp190-100x_Position005_4_cmle.ics	121	0	1	1	0.0	0.0	0.0
577	Feb25-FISH2-3R4-rep2-cp190-100x_Position005_4_cmle.ics	122	0	1	1	0.0	0.0	0.0
578	Feb25-FISH2-3R4-rep2-cp190-100x_Position005_4_cmle.ics	122	0	2	1	0.1245091316677805	0.7941176470588235	0.5046728971962616
579	Feb25-FISH2-3R4-rep2-cp190-100x_Position005_4_cmle.ics	123	0	1	1	0.0	0.0	0.0
580	Feb25-FISH2-3R4-rep2-cp190-100x_Position005_4_cmle.ics	124	0	1	1	0.03689159456823126	0.1481481481481481	0.14545454545454548
581	Feb25-FISH2-3R4-rep2-cp190-100x_Position005_4_cmle.ics	126	0	1	1	0.27438123460122	0.7	0.3914473684210526
582	Feb25-FISH2-3R4-rep2-cp190-100x_Position005_4_cmle.ics	126	0	2	1	0.0	0.0	0.0
583	Feb25-FISH2-3R4-rep2-cp190-100x_Position005_4_cmle.ics	127	0	1	1	0.0	0.0	0.0
584	Feb25-FISH2-3R4-rep2-cp190-100x_Position005_4_cmle.ics	128	0	1	1	0.3181900031509946	0.5564516129032258	0.5587044534412955
585	Feb25-FISH2-3R4-rep2-cp190-100x_Position005_4_cmle.ics	129	0	1	1	0.2697697852801911	0.31880108991825606	0.49576271186440674
586	Feb25-FISH2-3R4-rep2-cp190-100x_Position005_4_cmle.ics	129	0	1	2	0.0	0.0	0.0
587	Feb25-FISH2-3R4-rep2-cp190-100x_Position005_4_cmle.ics	129	0	1	3	0.0	0.0	0.0
588	Feb25-FISH2-3R4-rep2-cp190-100x_Position005_4_cmle.ics	130	0	1	1	0.33663580043511027	0.512280701754386	0.5140845070422535
589	Feb25-FISH2-3R4-rep2-cp190-100x_Position005_4_cmle.ics	131	0	1	1	0.0	0.0	0.0
590	Feb25-FISH2-3R4-rep2-cp190-100x_Position005_4_cmle.ics	133	0	1	1	0.0023057246605144538	0.007575757575757574	0.007575757575757574
591	Feb25-FISH2-3R4-rep2-cp190-100x_Position005_4_cmle.ics	134	0	1	1	0.0	0.0	0.0
592	Feb25-FISH2-3R4-rep2-cp190-100x_Position005_4_cmle.ics	135	0	1	1	0.0	0.0	0.0
593	Feb25-FISH2-3R4-rep2-cp190-100x_Position005_4_cmle.ics	135	0	2	1	0.0	0.0	0.0
594	Feb25-FISH2-3R4-rep2-cp190-100x_Position005_4_cmle.ics	136	0	1	1	0.17754079885961294	0.47239263803680975	0.47239263803680975
595	Feb25-FISH2-3R4-rep2-cp190-100x_Position005_4_cmle.ics	138	0	1	1	0.14064920429138167	0.4357142857142856	0.4357142857142856
596	Feb25-FISH2-3R4-rep2-cp190-100x_Position006_5_cmle.ics	1	0	1	1	0.02305724660514454	0.0392156862745098	0.05847953216374269
597	Feb25-FISH2-3R4-rep2-cp190-100x_Position006_5_cmle.ics	1	0	1	2	0.0	0.0	0.0
598	Feb25-FISH2-3R4-rep2-cp190-100x_Position006_5_cmle.ics	2	0	1	1	0.05533739185234689	0.2666666666666666	0.4528301886792452
599	Feb25-FISH2-3R4-rep2-cp190-100x_Position006_5_cmle.ics	3	0	1	1	0.0	0.0	0.0
600	Feb25-FISH2-3R4-rep2-cp190-100x_Position006_5_cmle.ics	4	0	1	1	0.050725942531317986	0.14102564102564102	0.14102564102564102
601	Feb25-FISH2-3R4-rep2-cp190-100x_Position006_5_cmle.ics	5	0	1	1	0.0	0.0	0.0
602	Feb25-FISH2-3R4-rep2-cp190-100x_Position006_5_cmle.ics	6	0	1	1	0.11989768234675159	0.7323943661971829	0.37681159420289856
603	Feb25-FISH2-3R4-rep2-cp190-100x_Position006_5_cmle.ics	7	0	1	1	0.0	0.0	0.0
604	Feb25-FISH2-3R4-rep2-cp190-100x_Position006_5_cmle.ics	7	0	1	2	0.0	0.0	0.0
605	Feb25-FISH2-3R4-rep2-cp190-100x_Position006_5_cmle.ics	7	0	1	3	0.0	0.0	0.0
606	Feb25-FISH2-3R4-rep2-cp190-100x_Position006_5_cmle.ics	7	0	2	1	0.28129840858276334	0.37654320987654316	0.2723214285714285
607	Feb25-FISH2-3R4-rep2-cp190-100x_Position006_5_cmle.ics	7	0	2	2	0.0	0.0	0.0
608	Feb25-FISH2-3R4-rep2-cp190-100x_Position006_5_cmle.ics	7	0	2	3	0.0	0.0	0.0
609	Feb25-FISH2-3R4-rep2-cp190-100x_Position006_5_cmle.ics	7	0	3	1	0.0	0.0	0.0
610	Feb25-FISH2-3R4-rep2-cp190-100x_Position006_5_cmle.ics	7	0	3	2	0.0	0.0	0.0
611	Feb25-FISH2-3R4-rep2-cp190-100x_Position006_5_cmle.ics	7	0	3	3	0.0	0.0	0.0
612	Feb25-FISH2-3R4-rep2-cp190-100x_Position006_5_cmle.ics	8	0	1	1	0.04380876854977462	0.1417910447761194	0.1417910447761194
613	Feb25-FISH2-3R4-rep2-cp190-100x_Position006_5_cmle.ics	11	0	1	1	0.0	0.0	0.0
614	Feb25-FISH2-3R4-rep2-cp190-100x_Position006_5_cmle.ics	11	0	2	1	0.0	0.0	0.0
615	Feb25-FISH2-3R4-rep2-cp190-100x_Position006_5_cmle.ics	12	0	1	1	0.16601217555704068	0.9230769230769229	0.47058823529411764
616	Feb25-FISH2-3R4-rep2-cp190-100x_Position006_5_cmle.ics	13	0	1	1	0.3988903662690005	0.5672131147540983	0.67578125
617	Feb25-FISH2-3R4-rep2-cp190-100x_Position006_5_cmle.ics	14	0	1	1	0.0	0.0	0.0
618	Feb25-FISH2-3R4-rep2-cp190-100x_Position006_5_cmle.ics	15	0	1	1	0.029974420586687898	0.08609271523178808	0.08666666666666666
619	Feb25-FISH2-3R4-rep2-cp190-100x_Position006_5_cmle.ics	16	0	1	1	0.0	0.0	0.0
620	Feb25-FISH2-3R4-rep2-cp190-100x_Position006_5_cmle.ics	17	0	1	1	0.0023057246605144538	0.011627906976744184	0.0078125
621	Feb25-FISH2-3R4-rep2-cp190-100x_Position006_5_cmle.ics	18	0	1	1	0.0	0.0	0.0
622	Feb25-FISH2-3R4-rep2-cp190-100x_Position006_5_cmle.ics	19	0	1	1	0.0	0.0	0.0
623	Feb25-FISH2-3R4-rep2-cp190-100x_Position006_5_cmle.ics	20	0	1	1	0.0	0.0	0.0
624	Feb25-FISH2-3R4-rep2-cp190-100x_Position006_5_cmle.ics	21	0	1	1	0.1798465235201274	0.5652173913043479	0.5693430656934306
625	Feb25-FISH2-3R4-rep2-cp190-100x_Position006_5_cmle.ics	22	0	1	1	0.10145188506263597	0.6285714285714286	0.7457627118644068
626	Feb25-FISH2-3R4-rep2-cp190-100x_Position006_5_cmle.ics	24	0	1	1	0.15678927691498284	0.4963503649635036	0.4999999999999999
627	Feb25-FISH2-3R4-rep2-cp190-100x_Position006_5_cmle.ics	25	0	1	1	0.04380876854977462	0.13768115942028986	0.13768115942028986
628	Feb25-FISH2-3R4-rep2-cp190-100x_Position006_5_cmle.ics	27	0	1	1	0.16370645089652622	0.3413461538461538	0.2886178861788618
629	Feb25-FISH2-3R4-rep2-cp190-100x_Position006_5_cmle.ics	28	0	1	1	0.050725942531317986	0.3928571428571428	0.37931034482758613
630	Feb25-FISH2-3R4-rep2-cp190-100x_Position006_5_cmle.ics	29	0	1	1	0.09914616040212151	0.7678571428571427	0.3049645390070922
631	Feb25-FISH2-3R4-rep2-cp190-100x_Position006_5_cmle.ics	29	0	2	1	0.0	0.0	0.0
632	Feb25-FISH2-3R4-rep2-cp190-100x_Position006_5_cmle.ics	30	0	1	1	0.07839463845749142	0.20858895705521469	0.20858895705521469
633	Feb25-FISH2-3R4-rep2-cp190-100x_Position006_5_cmle.ics	34	0	1	1	0.20520949478578637	0.6544117647058822	0.6180555555555555
634	Feb25-FISH2-3R4-rep2-cp190-100x_Position006_5_cmle.ics	35	0	1	1	0.057643116512861345	0.17241379310344826	0.1736111111111111
635	Feb25-FISH2-3R4-rep2-cp190-100x_Position006_5_cmle.ics	36	0	1	1	0.07378318913646252	0.26016260162601623	0.2622950819672131
636	Feb25-FISH2-3R4-rep2-cp190-100x_Position006_5_cmle.ics	37	0	1	1	0.0	0.0	0.0
637	Feb25-FISH2-3R4-rep2-cp190-100x_Position006_5_cmle.ics	37	0	1	2	0.0	0.0	0.0
638	Feb25-FISH2-3R4-rep2-cp190-100x_Position006_5_cmle.ics	38	0	1	1	0.20751521944630083	0.6081081081081081	0.6164383561643834
639	Feb25-FISH2-3R4-rep2-cp190-100x_Position006_5_cmle.ics	39	0	1	1	0.053031667191832436	0.14649681528662423	0.184
640	Feb25-FISH2-3R4-rep2-cp190-100x_Position006_5_cmle.ics	40	0	1	1	0.04842021787080353	0.13548387096774192	0.13548387096774192
641	Feb25-FISH2-3R4-rep2-cp190-100x_Position006_5_cmle.ics	41	0	1	1	0.03689159456823126	0.06324110671936758	0.10596026490066225
642	Feb25-FISH2-3R4-rep2-cp190-100x_Position006_5_cmle.ics	41	0	1	2	0.0	0.0	0.0
643	Feb25-FISH2-3R4-rep2-cp190-100x_Position006_5_cmle.ics	42	0	1	1	0.03228014524720235	0.09271523178807947	0.10769230769230767
644	Feb25-FISH2-3R4-rep2-cp190-100x_Position006_5_cmle.ics	43	0	1	1	0.08070036311800588	0.25925925925925924	0.26119402985074625
645	Feb25-FISH2-3R4-rep2-cp190-100x_Position006_5_cmle.ics	44	0	1	1	0.3158842784904802	0.8253012048192769	0.8203592814371258
646	Feb25-FISH2-3R4-rep2-cp190-100x_Position006_5_cmle.ics	45	0	1	1	0.26746406061967665	0.7837837837837839	0.7837837837837839
647	Feb25-FISH2-3R4-rep2-cp190-100x_Position006_5_cmle.ics	46	0	1	1	0.0	0.0	0.0
648	Feb25-FISH2-3R4-rep2-cp190-100x_Position006_5_cmle.ics	47	0	1	1	0.04611449321028908	0.2439024390243902	0.18518518518518515
649	Feb25-FISH2-3R4-rep2-cp190-100x_Position006_5_cmle.ics	48	0	1	1	0.0	0.0	0.0
650	Feb25-FISH2-3R4-rep2-cp190-100x_Position006_5_cmle.ics	50	0	1	1	0.0	0.0	0.0
651	Feb25-FISH2-3R4-rep2-cp190-100x_Position006_5_cmle.ics	51	0	1	1	0.0	0.0	0.0
652	Feb25-FISH2-3R4-rep2-cp190-100x_Position006_5_cmle.ics	52	0	1	1	0.0	0.0	0.0
653	Feb25-FISH2-3R4-rep2-cp190-100x_Position006_5_cmle.ics	53	0	1	1	0.0	0.0	0.0
654	Feb25-FISH2-3R4-rep2-cp190-100x_Position006_5_cmle.ics	53	0	2	1	0.1291205809888094	0.4028776978417265	0.18855218855218853
655	Feb25-FISH2-3R4-rep2-cp190-100x_Position006_5_cmle.ics	54	0	1	1	0.07378318913646252	0.47761194029850745	0.47761194029850745
656	Feb25-FISH2-3R4-rep2-cp190-100x_Position006_5_cmle.ics	55	0	1	1	0.06225456583389025	0.16770186335403728	0.16981132075471697
657	Feb25-FISH2-3R4-rep2-cp190-100x_Position006_5_cmle.ics	56	0	1	1	0.0	0.0	0.0
658	Feb25-FISH2-3R4-rep2-cp190-100x_Position006_5_cmle.ics	57	0	1	1	0.09222898642057815	0.24999999999999997	0.2941176470588235
659	Feb25-FISH2-3R4-rep2-cp190-100x_Position006_5_cmle.ics	58	0	1	1	0.0	0.0	0.0
660	Feb25-FISH2-3R4-rep2-cp190-100x_Position006_5_cmle.ics	59	0	1	1	0.47728500472649193	0.796153846153846	0.6923076923076923
661	Feb25-FISH2-3R4-rep2-cp190-100x_Position006_5_cmle.ics	64	0	1	1	0.09684043574160706	0.4038461538461538	0.37837837837837834
662	Feb25-FISH2-3R4-rep2-cp190-100x_Position006_5_cmle.ics	65	0	1	1	0.10375760972315042	0.6428571428571427	0.6428571428571427
663	Feb25-FISH2-3R4-rep2-cp190-100x_Position006_5_cmle.ics	66	0	1	1	0.016140072623601176	0.06034482758620688	0.06086956521739129
664	Feb25-FISH2-3R4-rep2-cp190-100x_Position006_5_cmle.ics	68	0	1	1	0.07608891379697698	0.24087591240875914	0.23913043478260873
665	Feb25-FISH2-3R4-rep2-cp190-100x_Position006_5_cmle.ics	70	0	1	1	0.0	0.0	0.0
666	Feb25-FISH2-3R4-rep2-cp190-100x_Position006_5_cmle.ics	71	0	1	1	0.0	0.0	0.0
667	Feb25-FISH2-3R4-rep2-cp190-100x_Position006_5_cmle.ics	72	0	1	1	0.06225456583389025	0.2	0.2
668	Feb25-FISH2-3R4-rep2-cp190-100x_Position006_5_cmle.ics	73	0	1	1	0.0	0.0	0.0
669	Feb25-FISH2-3R4-rep2-cp190-100x_Position006_5_cmle.ics	74	0	1	1	0.10606333438366487	0.32394366197183094	0.32167832167832167
670	Feb25-FISH2-3R4-rep2-cp190-100x_Position006_5_cmle.ics	76	0	1	1	0.07839463845749142	0.2575757575757575	0.25373134328358204
671	Feb25-FISH2-3R4-rep2-cp190-100x_Position006_5_cmle.ics	78	0	1	1	0.03458586990771681	0.09615384615384615	0.07731958762886598
672	Feb25-FISH2-3R4-rep2-cp190-100x_Position006_5_cmle.ics	79	0	1	1	0.0	0.0	0.0
673	Feb25-FISH2-3R4-rep2-cp190-100x_Position006_5_cmle.ics	80	0	1	1	0.0	0.0	0.0
674	Feb25-FISH2-3R4-rep2-cp190-100x_Position006_5_cmle.ics	81	0	1	1	0.05533739185234689	0.21052631578947367	0.21052631578947367
675	Feb25-FISH2-3R4-rep2-cp190-100x_Position006_5_cmle.ics	83	0	1	1	0.0	0.0	0.0
676	Feb25-FISH2-3R4-rep2-cp190-100x_Position006_5_cmle.ics	84	0	1	1	0.0	0.0	0.0
677	Feb25-FISH2-3R4-rep2-cp190-100x_Position006_5_cmle.ics	85	0	1	1	0.013834347963086722	0.04918032786885245	0.04958677685950412
678	Feb25-FISH2-3R4-rep2-cp190-100x_Position006_5_cmle.ics	87	0	1	1	0.11298050836520823	0.33333333333333326	0.3356164383561643
679	Feb25-FISH2-3R4-rep2-cp190-100x_Position006_5_cmle.ics	88	0	1	1	0.0	0.0	0.0
680	Feb25-FISH2-3R4-rep2-cp190-100x_Position006_5_cmle.ics	90	0	1	1	0.02305724660514454	0.16129032258064518	0.14925373134328357
681	Feb25-FISH2-3R4-rep2-cp190-100x_Position006_5_cmle.ics	91	0	1	1	0.020751521944630084	0.08108108108108107	0.06569343065693431
682	Feb25-FISH2-3R4-rep2-cp190-100x_Position006_5_cmle.ics	91	0	1	2	0.0	0.0	0.0
683	Feb25-FISH2-3R4-rep2-cp190-100x_Position006_5_cmle.ics	91	0	2	1	0.0	0.0	0.0
684	Feb25-FISH2-3R4-rep2-cp190-100x_Position006_5_cmle.ics	91	0	2	2	0.0	0.0	0.0
685	Feb25-FISH2-3R4-rep2-cp190-100x_Position006_5_cmle.ics	92	0	1	1	0.04150304388926017	0.30508474576271183	0.16666666666666663
686	Feb25-FISH2-3R4-rep2-cp190-100x_Position006_5_cmle.ics	92	0	2	1	0.0	0.0	0.0
687	Feb25-FISH2-3R4-rep2-cp190-100x_Position006_5_cmle.ics	93	0	1	1	0.0	0.0	0.0
688	Feb25-FISH2-3R4-rep2-cp190-100x_Position006_5_cmle.ics	96	0	1	1	0.10606333438366487	0.2948717948717948	0.1691176470588235
689	Feb25-FISH2-3R4-rep2-cp190-100x_Position006_5_cmle.ics	96	0	2	1	0.0	0.0	0.0
690	Feb25-FISH2-3R4-rep2-cp190-100x_Position006_5_cmle.ics	97	0	1	1	0.03458586990771681	0.2	0.19736842105263158
691	Feb25-FISH2-3R4-rep2-cp190-100x_Position006_5_cmle.ics	98	0	1	1	0.0	0.0	0.0
692	Feb25-FISH2-3R4-rep2-cp190-100x_Position006_5_cmle.ics	98	0	1	2	0.0	0.0	0.0
693	Feb25-FISH2-3R4-rep2-cp190-100x_Position006_5_cmle.ics	100	0	1	1	0.01152862330257227	0.05813953488372092	0.03289473684210526
694	Feb25-FISH2-3R4-rep2-cp190-100x_Position006_5_cmle.ics	101	0	1	1	0.0853118124390348	0.24342105263157893	0.23870967741935484
695	Feb25-FISH2-3R4-rep2-cp190-100x_Position006_5_cmle.ics	102	0	1	1	0.19137514682269965	0.4009661835748792	0.83
696	Feb25-FISH2-3R4-rep2-cp190-100x_Position006_5_cmle.ics	102	0	1	2	0.0	0.0	0.0
697	Feb25-FISH2-3R4-rep2-cp190-100x_Position006_5_cmle.ics	103	0	1	1	0.07378318913646252	0.22857142857142854	0.22857142857142854
698	Feb25-FISH2-3R4-rep2-cp190-100x_Position006_5_cmle.ics	106	0	1	1	0.1498721029334395	0.4513888888888889	0.4513888888888889
699	Feb25-FISH2-3R4-rep2-cp190-100x_Position006_5_cmle.ics	107	0	1	1	0.0	0.0	0.0
700	Feb25-FISH2-3R4-rep2-cp190-100x_Position006_5_cmle.ics	110	0	1	1	0.0	0.0	0.0
701	Feb25-FISH2-3R4-rep2-cp190-100x_Position006_5_cmle.ics	110	0	1	2	0.13603775497035278	0.26576576576576577	0.4538461538461538
702	Feb25-FISH2-3R4-rep2-cp190-100x_Position006_5_cmle.ics	111	0	1	1	0.07147746447594806	0.39743589743589736	0.3924050632911392
703	Feb25-FISH2-3R4-rep2-cp190-100x_Position007_6_cmle.ics	2	0	1	1	0.016140072623601176	0.052238805970149245	0.109375
704	Feb25-FISH2-3R4-rep2-cp190-100x_Position007_6_cmle.ics	2	0	1	2	0.0	0.0	0.0
705	Feb25-FISH2-3R4-rep2-cp190-100x_Position007_6_cmle.ics	3	0	1	1	0.21212666876732975	0.6013071895424836	0.7863247863247862
706	Feb25-FISH2-3R4-rep2-cp190-100x_Position007_6_cmle.ics	4	0	1	1	0.0645602904944047	0.41791044776119396	0.3218390804597701
707	Feb25-FISH2-3R4-rep2-cp190-100x_Position007_6_cmle.ics	4	0	1	2	0.0	0.0	0.0
708	Feb25-FISH2-3R4-rep2-cp190-100x_Position007_6_cmle.ics	4	0	2	1	0.0	0.0	0.0
709	Feb25-FISH2-3R4-rep2-cp190-100x_Position007_6_cmle.ics	4	0	2	2	0.0	0.0	0.0
710	Feb25-FISH2-3R4-rep2-cp190-100x_Position007_6_cmle.ics	4	0	3	1	0.0	0.0	0.0
711	Feb25-FISH2-3R4-rep2-cp190-100x_Position007_6_cmle.ics	4	0	3	2	0.0	0.0	0.0
712	Feb25-FISH2-3R4-rep2-cp190-100x_Position007_6_cmle.ics	5	0	1	1	0.13373203030983832	0.4172661870503596	0.4202898550724638
713	Feb25-FISH2-3R4-rep2-cp190-100x_Position007_6_cmle.ics	7	0	1	1	0.020751521944630084	0.08181818181818183	0.18
714	Feb25-FISH2-3R4-rep2-cp190-100x_Position007_6_cmle.ics	7	0	1	2	0.0	0.0	0.0
715	Feb25-FISH2-3R4-rep2-cp190-100x_Position007_6_cmle.ics	9	0	1	1	0.07378318913646252	0.5423728813559322	0.1509433962264151
716	Feb25-FISH2-3R4-rep2-cp190-100x_Position007_6_cmle.ics	9	0	1	2	0.0	0.0	0.0
717	Feb25-FISH2-3R4-rep2-cp190-100x_Position007_6_cmle.ics	9	0	2	1	0.0	0.0	0.0
718	Feb25-FISH2-3R4-rep2-cp190-100x_Position007_6_cmle.ics	9	0	2	2	0.0	0.0	0.0
719	Feb25-FISH2-3R4-rep2-cp190-100x_Position007_6_cmle.ics	10	0	1	1	0.0	0.0	0.0
720	Feb25-FISH2-3R4-rep2-cp190-100x_Position007_6_cmle.ics	12	0	1	1	0.09914616040212151	0.344	0.3583333333333333
721	Feb25-FISH2-3R4-rep2-cp190-100x_Position007_6_cmle.ics	13	0	1	1	0.0	0.0	0.0
722	Feb25-FISH2-3R4-rep2-cp190-100x_Position007_6_cmle.ics	13	0	2	1	0.15217782759395396	0.8684210526315789	0.3687150837988826
723	Feb25-FISH2-3R4-rep2-cp190-100x_Position007_6_cmle.ics	15	0	1	1	0.15448355225446841	0.5877192982456141	0.7790697674418604
724	Feb25-FISH2-3R4-rep2-cp190-100x_Position007_6_cmle.ics	16	0	1	1	0.016140072623601176	0.08433734939759034	0.0472972972972973
725	Feb25-FISH2-3R4-rep2-cp190-100x_Position007_6_cmle.ics	16	0	2	1	0.0	0.0	0.0
726	Feb25-FISH2-3R4-rep2-cp190-100x_Position007_6_cmle.ics	17	0	1	1	0.21904384274887312	0.6209150326797386	0.625
727	Feb25-FISH2-3R4-rep2-cp190-100x_Position007_6_cmle.ics	18	0	1	1	0.0	0.0	0.0
728	Feb25-FISH2-3R4-rep2-cp190-100x_Position007_6_cmle.ics	19	0	1	1	0.18215224818064185	0.556338028169014	0.5602836879432623
729	Feb25-FISH2-3R4-rep2-cp190-100x_Position007_6_cmle.ics	21	0	1	1	0.13373203030983832	0.5178571428571428	0.5087719298245614
730	Feb25-FISH2-3R4-rep2-cp190-100x_Position007_6_cmle.ics	22	0	1	1	0.3804445689848849	0.5156249999999999	0.5140186915887849
731	Feb25-FISH2-3R4-rep2-cp190-100x_Position007_6_cmle.ics	23	0	1	1	0.0	0.0	0.0
732	Feb25-FISH2-3R4-rep2-cp190-100x_Position007_6_cmle.ics	24	0	1	1	0.0	0.0	0.0
733	Feb25-FISH2-3R4-rep2-cp190-100x_Position007_6_cmle.ics	24	0	2	1	0.17292934953858402	0.8720930232558137	0.6880733944954127
734	Feb25-FISH2-3R4-rep2-cp190-100x_Position007_6_cmle.ics	26	0	1	1	0.28821558256430674	0.4646840148698884	0.40716612377850164
735	Feb25-FISH2-3R4-rep2-cp190-100x_Position007_6_cmle.ics	28	0	1	1	0.053031667191832436	0.26744186046511625	0.17037037037037037
736	Feb25-FISH2-3R4-rep2-cp190-100x_Position007_6_cmle.ics	29	0	1	1	0.0	0.0	0.0
737	Feb25-FISH2-3R4-rep2-cp190-100x_Position007_6_cmle.ics	30	0	1	1	0.0	0.0	0.0
738	Feb25-FISH2-3R4-rep2-cp190-100x_Position007_6_cmle.ics	31	0	1	1	0.0	0.0	0.0
739	Feb25-FISH2-3R4-rep2-cp190-100x_Position007_6_cmle.ics	32	0	1	1	0.0	0.0	0.0
740	Feb25-FISH2-3R4-rep2-cp190-100x_Position007_6_cmle.ics	34	0	1	1	0.10145188506263597	0.19555555555555557	0.19555555555555557
741	Feb25-FISH2-3R4-rep2-cp190-100x_Position007_6_cmle.ics	35	0	1	1	0.2605468866381333	0.6494252873563219	0.7062499999999999
742	Feb25-FISH2-3R4-rep2-cp190-100x_Position007_6_cmle.ics	36	0	1	1	0.0	0.0	0.0
743	Feb25-FISH2-3R4-rep2-cp190-100x_Position007_6_cmle.ics	36	0	2	1	0.06225456583389025	0.29032258064516125	0.13846153846153847
744	Feb25-FISH2-3R4-rep2-cp190-100x_Position007_6_cmle.ics	37	0	1	1	0.13834347963086724	0.33707865168539325	0.22727272727272724
745	Feb25-FISH2-3R4-rep2-cp190-100x_Position007_6_cmle.ics	37	0	2	1	0.0	0.0	0.0
746	Feb25-FISH2-3R4-rep2-cp190-100x_Position007_6_cmle.ics	38	0	1	1	0.03689159456823126	0.15384615384615383	0.11594202898550725
747	Feb25-FISH2-3R4-rep2-cp190-100x_Position007_6_cmle.ics	39	0	1	1	0.025362971265658993	0.10476190476190476	0.10576923076923077
748	Feb25-FISH2-3R4-rep2-cp190-100x_Position007_6_cmle.ics	40	0	1	1	0.0	0.0	0.0
749	Feb25-FISH2-3R4-rep2-cp190-100x_Position007_6_cmle.ics	40	0	1	2	0.12220340700726605	0.18861209964412806	0.292817679558011
750	Feb25-FISH2-3R4-rep2-cp190-100x_Position007_6_cmle.ics	42	0	1	1	0.08761753709954924	0.37254901960784303	0.36538461538461536
751	Feb25-FISH2-3R4-rep2-cp190-100x_Position007_6_cmle.ics	44	0	1	1	0.0	0.0	0.0
752	Feb25-FISH2-3R4-rep2-cp190-100x_Position007_6_cmle.ics	45	0	1	1	0.0	0.0	0.0
753	Feb25-FISH2-3R4-rep2-cp190-100x_Position007_6_cmle.ics	45	0	1	2	0.0	0.0	0.0
754	Feb25-FISH2-3R4-rep2-cp190-100x_Position007_6_cmle.ics	47	0	1	1	0.11298050836520823	0.29518072289156616	0.192156862745098
755	Feb25-FISH2-3R4-rep2-cp190-100x_Position007_6_cmle.ics	47	0	1	2	0.0	0.0	0.0
756	Feb25-FISH2-3R4-rep2-cp190-100x_Position007_6_cmle.ics	47	0	2	1	0.0	0.0	0.0
757	Feb25-FISH2-3R4-rep2-cp190-100x_Position007_6_cmle.ics	47	0	2	2	0.016140072623601176	0.03867403314917127	0.07608695652173912
758	Feb25-FISH2-3R4-rep2-cp190-100x_Position007_6_cmle.ics	48	0	1	1	0.04611449321028908	0.15503875968992248	0.15503875968992248
759	Feb25-FISH2-3R4-rep2-cp190-100x_Position007_6_cmle.ics	49	0	1	1	0.0	0.0	0.0
760	Feb25-FISH2-3R4-rep2-cp190-100x_Position007_6_cmle.ics	50	0	1	1	0.21673811808835866	0.32413793103448274	0.32413793103448274
761	Feb25-FISH2-3R4-rep2-cp190-100x_Position007_6_cmle.ics	51	0	1	1	0.04380876854977462	0.2923076923076922	0.296875
762	Feb25-FISH2-3R4-rep2-cp190-100x_Position007_6_cmle.ics	52	0	1	1	0.02305724660514454	0.07575757575757575	0.07575757575757575
763	Feb25-FISH2-3R4-rep2-cp190-100x_Position007_6_cmle.ics	53	0	1	1	0.0899232617600637	0.34210526315789475	0.29323308270676685
764	Feb25-FISH2-3R4-rep2-cp190-100x_Position007_6_cmle.ics	55	0	1	1	0.0	0.0	0.0
765	Feb25-FISH2-3R4-rep2-cp190-100x_Position007_6_cmle.ics	57	0	1	1	0.04842021787080353	0.2763157894736842	0.15217391304347827
766	Feb25-FISH2-3R4-rep2-cp190-100x_Position007_6_cmle.ics	59	0	1	1	0.07608891379697698	0.11702127659574468	0.11036789297658862
767	Feb25-FISH2-3R4-rep2-cp190-100x_Position007_6_cmle.ics	60	0	1	1	0.04380876854977462	0.25675675675675674	0.1484375
768	Feb25-FISH2-3R4-rep2-cp190-100x_Position007_6_cmle.ics	60	0	2	1	0.0	0.0	0.0
769	Feb25-FISH2-3R4-rep2-cp190-100x_Position007_6_cmle.ics	62	0	1	1	0.03458586990771681	0.11718750000000001	0.10135135135135137
770	Feb25-FISH2-3R4-rep2-cp190-100x_Position007_6_cmle.ics	63	0	1	1	0.11298050836520823	0.49999999999999994	0.27683615819209034
771	Feb25-FISH2-3R4-rep2-cp190-100x_Position007_6_cmle.ics	63	0	2	1	0.0	0.0	0.0
772	Feb25-FISH2-3R4-rep2-cp190-100x_Position007_6_cmle.ics	65	0	1	1	0.0	0.0	0.0
773	Feb25-FISH2-3R4-rep2-cp190-100x_Position007_6_cmle.ics	66	0	1	1	0.20059804546475749	0.6904761904761904	0.6904761904761904
774	Feb25-FISH2-3R4-rep2-cp190-100x_Position007_6_cmle.ics	69	0	1	1	0.19829232080424303	0.5058823529411764	0.369098712446352
775	Feb25-FISH2-3R4-rep2-cp190-100x_Position007_6_cmle.ics	70	0	1	1	0.06225456583389025	0.39705882352941174	0.2842105263157894
776	Feb25-FISH2-3R4-rep2-cp190-100x_Position007_6_cmle.ics	71	0	1	1	0.07147746447594806	0.39743589743589736	0.3924050632911392
777	Feb25-FISH2-3R4-rep2-cp190-100x_Position007_6_cmle.ics	72	0	1	1	0.2144323934278442	0.62	0.6158940397350994
778	Feb25-FISH2-3R4-rep2-cp190-100x_Position007_6_cmle.ics	73	0	1	1	0.03458586990771681	0.12396694214876032	0.12295081967213115
779	Feb25-FISH2-3R4-rep2-cp190-100x_Position007_6_cmle.ics	74	0	1	1	0.0	0.0	0.0
780	Feb25-FISH2-3R4-rep2-cp190-100x_Position007_6_cmle.ics	74	0	2	1	0.0	0.0	0.0
781	Feb25-FISH2-3R4-rep2-cp190-100x_Position007_6_cmle.ics	75	0	1	1	0.06225456583389025	0.15976331360946744	0.435483870967742
782	Feb25-FISH2-3R4-rep2-cp190-100x_Position007_6_cmle.ics	75	0	1	2	0.0	0.0	0.0
783	Feb25-FISH2-3R4-rep2-cp190-100x_Position007_6_cmle.ics	76	0	1	1	0.0	0.0	0.0
784	Feb25-FISH2-3R4-rep2-cp190-100x_Position007_6_cmle.ics	77	0	1	1	0.15678927691498284	0.4276729559748427	0.27419354838709675
785	Feb25-FISH2-3R4-rep2-cp190-100x_Position007_6_cmle.ics	77	0	1	2	0.0	0.0	0.0
786	Feb25-FISH2-3R4-rep2-cp190-100x_Position007_6_cmle.ics	77	0	2	1	0.0	0.0	0.0
787	Feb25-FISH2-3R4-rep2-cp190-100x_Position007_6_cmle.ics	77	0	2	2	0.0	0.0	0.0
788	Feb25-FISH2-3R4-rep2-cp190-100x_Position007_6_cmle.ics	79	0	1	1	0.02305724660514454	0.10526315789473682	0.06896551724137931
789	Feb25-FISH2-3R4-rep2-cp190-100x_Position007_6_cmle.ics	80	0	1	1	0.01152862330257227	0.058823529411764705	0.05813953488372092
790	Feb25-FISH2-3R4-rep2-cp190-100x_Position007_6_cmle.ics	81	0	1	1	0.10606333438366487	0.73015873015873	0.42990654205607465
791	Feb25-FISH2-3R4-rep2-cp190-100x_Position007_6_cmle.ics	82	0	1	1	0.0	0.0	0.0
792	Feb25-FISH2-3R4-rep2-cp190-100x_Position007_6_cmle.ics	83	0	1	1	0.0	0.0	0.0
793	Feb25-FISH2-3R4-rep2-cp190-100x_Position007_6_cmle.ics	84	0	1	1	0.01152862330257227	0.0704225352112676	0.1
794	Feb25-FISH2-3R4-rep2-cp190-100x_Position007_6_cmle.ics	84	0	1	2	0.0	0.0	0.0
795	Feb25-FISH2-3R4-rep2-cp190-100x_Position007_6_cmle.ics	85	0	1	1	0.0	0.0	0.0
796	Feb25-FISH2-3R4-rep2-cp190-100x_Position007_6_cmle.ics	86	0	1	1	0.0	0.0	0.0
797	Feb25-FISH2-3R4-rep2-cp190-100x_Position007_6_cmle.ics	87	0	1	1	0.15217782759395396	0.7586206896551724	0.445945945945946
798	Feb25-FISH2-3R4-rep2-cp190-100x_Position007_6_cmle.ics	87	0	2	1	0.0	0.0	0.0
799	Feb25-FISH2-3R4-rep2-cp190-100x_Position007_6_cmle.ics	89	0	1	1	0.0	0.0	0.0
800	Feb25-FISH2-3R4-rep2-cp190-100x_Position007_6_cmle.ics	90	0	1	1	0.14756637827292504	0.45390070921985815	0.45390070921985815
801	Feb25-FISH2-3R4-rep2-cp190-100x_Position007_6_cmle.ics	92	0	1	1	0.0	0.0	0.0
802	Feb25-FISH2-3R4-rep2-cp190-100x_Position007_6_cmle.ics	93	0	1	1	0.11528623302572269	0.3759398496240601	0.38167938931297707
803	Feb25-FISH2-3R4-rep2-cp190-100x_Position007_6_cmle.ics	94	0	1	1	0.020751521944630084	0.06870229007633587	0.06923076923076922
804	Feb25-FISH2-3R4-rep2-cp190-100x_Position007_6_cmle.ics	95	0	1	1	0.0	0.0	0.0
805	Feb25-FISH2-3R4-rep2-cp190-100x_Position007_6_cmle.ics	95	0	1	2	0.0	0.0	0.0
806	Feb25-FISH2-3R4-rep2-cp190-100x_Position007_6_cmle.ics	97	0	1	1	0.027668695926173444	0.09375	0.19047619047619044
807	Feb25-FISH2-3R4-rep2-cp190-100x_Position007_6_cmle.ics	98	0	1	1	0.0	0.0	0.0
808	Feb25-FISH2-3R4-rep2-cp190-100x_Position007_6_cmle.ics	100	0	1	1	0.0	0.0	0.0
809	Feb25-FISH2-3R4-rep2-cp190-100x_Position007_6_cmle.ics	100	0	1	2	0.26285261129864773	0.4871794871794871	0.9827586206896549
810	Feb25-FISH2-3R4-rep2-cp190-100x_Position007_6_cmle.ics	102	0	1	1	0.0	0.0	0.0
811	Feb25-FISH2-3R4-rep2-cp190-100x_Position007_6_cmle.ics	103	0	1	1	0.0	0.0	0.0
812	Feb25-FISH2-3R4-rep2-cp190-100x_Position007_6_cmle.ics	104	0	1	1	0.0	0.0	0.0
813	Feb25-FISH2-3R4-rep2-cp190-100x_Position007_6_cmle.ics	104	0	1	2	0.11528623302572269	0.39682539682539675	0.31446540880503143
814	Feb25-FISH2-3R4-rep2-cp190-100x_Position007_6_cmle.ics	104	0	2	1	0.08761753709954924	0.2992125984251968	0.2923076923076922
815	Feb25-FISH2-3R4-rep2-cp190-100x_Position007_6_cmle.ics	104	0	2	2	0.0	0.0	0.0
816	Feb25-FISH2-3R4-rep2-cp190-100x_Position007_6_cmle.ics	105	0	1	1	0.13373203030983832	0.39455782312925164	0.39189189189189194
817	Feb25-FISH2-3R4-rep2-cp190-100x_Position007_6_cmle.ics	106	0	1	1	0.0	0.0	0.0
818	Feb25-FISH2-3R4-rep2-cp190-100x_Position007_6_cmle.ics	107	0	1	1	0.006917173981543361	0.025862068965517234	0.03125
819	Feb25-FISH2-3R4-rep2-cp190-100x_Position007_6_cmle.ics	108	0	1	1	0.016140072623601176	0.06363636363636364	0.062499999999999986
820	Feb25-FISH2-3R4-rep2-cp190-100x_Position007_6_cmle.ics	110	0	1	1	0.0	0.0	0.0
821	Feb25-FISH2-3R4-rep2-cp190-100x_Position007_6_cmle.ics	111	0	1	1	0.03689159456823126	0.23880597014925373	0.11510791366906473
822	Feb25-FISH2-3R4-rep2-cp190-100x_Position007_6_cmle.ics	112	0	1	1	0.0	0.0	0.0
823	Feb25-FISH2-3R4-rep2-cp190-100x_Position007_6_cmle.ics	113	0	1	1	0.016140072623601176	0.06542056074766353	0.04827586206896551
824	Feb25-FISH2-3R4-rep2-cp190-100x_Position007_6_cmle.ics	114	0	1	1	0.0	0.0	0.0
825	Feb25-FISH2-3R4-rep2-cp190-100x_Position007_6_cmle.ics	115	0	1	1	0.050725942531317986	0.13414634146341461	0.18487394957983191
826	Feb25-FISH2-3R4-rep2-cp190-100x_Position007_6_cmle.ics	116	0	1	1	0.04842021787080353	0.13461538461538458	0.13548387096774192
827	Feb25-FISH2-3R4-rep2-cp190-100x_Position007_6_cmle.ics	117	0	1	1	0.0	0.0	0.0
828	Feb25-FISH2-3R4-rep2-cp190-100x_Position007_6_cmle.ics	119	0	1	1	0.0	0.0	0.0
829	Feb25-FISH2-3R4-rep2-cp190-100x_Position008_7_cmle.ics	1	0	1	1	0.0	0.0	0.0
830	Feb25-FISH2-3R4-rep2-cp190-100x_Position008_7_cmle.ics	2	0	1	1	0.0	0.0	0.0
831	Feb25-FISH2-3R4-rep2-cp190-100x_Position008_7_cmle.ics	3	0	1	1	0.11298050836520823	0.40833333333333327	0.40833333333333327
832	Feb25-FISH2-3R4-rep2-cp190-100x_Position008_7_cmle.ics	4	0	1	1	0.35277587305871144	0.8052631578947367	0.8095238095238094
833	Feb25-FISH2-3R4-rep2-cp190-100x_Position008_7_cmle.ics	5	0	1	1	0.0	0.0	0.0
834	Feb25-FISH2-3R4-rep2-cp190-100x_Position008_7_cmle.ics	6	0	1	1	0.04380876854977462	0.26027397260273966	0.2676056338028168
835	Feb25-FISH2-3R4-rep2-cp190-100x_Position008_7_cmle.ics	8	0	1	1	0.0	0.0	0.0
836	Feb25-FISH2-3R4-rep2-cp190-100x_Position008_7_cmle.ics	11	0	1	1	0.0	0.0	0.0
837	Feb25-FISH2-3R4-rep2-cp190-100x_Position008_7_cmle.ics	11	0	1	2	0.0	0.0	0.0
838	Feb25-FISH2-3R4-rep2-cp190-100x_Position008_7_cmle.ics	11	0	2	1	0.0	0.0	0.0
839	Feb25-FISH2-3R4-rep2-cp190-100x_Position008_7_cmle.ics	11	0	2	2	0.17292934953858402	0.4411764705882353	0.5067567567567568
840	Feb25-FISH2-3R4-rep2-cp190-100x_Position008_7_cmle.ics	12	0	1	1	0.14064920429138167	0.5213675213675213	0.5213675213675213
841	Feb25-FISH2-3R4-rep2-cp190-100x_Position008_7_cmle.ics	13	0	1	1	0.1798465235201274	0.6446280991735536	0.6446280991735536
842	Feb25-FISH2-3R4-rep2-cp190-100x_Position008_7_cmle.ics	14	0	1	1	0.23057246605144538	0.7352941176470588	0.7462686567164178
843	Feb25-FISH2-3R4-rep2-cp190-100x_Position008_7_cmle.ics	15	0	1	1	0.0	0.0	0.0
844	Feb25-FISH2-3R4-rep2-cp190-100x_Position008_7_cmle.ics	16	0	1	1	0.03228014524720235	0.089171974522293	0.089171974522293
845	Feb25-FISH2-3R4-rep2-cp190-100x_Position008_7_cmle.ics	17	0	1	1	0.0	0.0	0.0
846	Feb25-FISH2-3R4-rep2-cp190-100x_Position008_7_cmle.ics	18	0	1	1	0.0	0.0	0.0
847	Feb25-FISH2-3R4-rep2-cp190-100x_Position008_7_cmle.ics	21	0	1	1	0.016140072623601176	0.05303030303030302	0.05263157894736841
848	Feb25-FISH2-3R4-rep2-cp190-100x_Position008_7_cmle.ics	22	0	1	1	0.0	0.0	0.0
849	Feb25-FISH2-3R4-rep2-cp190-100x_Position008_7_cmle.ics	23	0	1	1	0.0	0.0	0.0
850	Feb25-FISH2-3R4-rep2-cp190-100x_Position008_7_cmle.ics	24	0	1	1	0.0	0.0	0.0
851	Feb25-FISH2-3R4-rep2-cp190-100x_Position008_7_cmle.ics	25	0	1	1	0.11067478370469377	0.3333333333333333	0.3356643356643356
852	Feb25-FISH2-3R4-rep2-cp190-100x_Position008_7_cmle.ics	26	0	1	1	0.0	0.0	0.0
853	Feb25-FISH2-3R4-rep2-cp190-100x_Position008_7_cmle.ics	26	0	1	2	0.0	0.0	0.0
854	Feb25-FISH2-3R4-rep2-cp190-100x_Position008_7_cmle.ics	27	0	1	1	0.12681485632829495	0.2272727272727272	0.3374233128834355
855	Feb25-FISH2-3R4-rep2-cp190-100x_Position008_7_cmle.ics	27	0	1	2	0.0	0.0	0.0
856	Feb25-FISH2-3R4-rep2-cp190-100x_Position008_7_cmle.ics	28	0	1	1	0.04150304388926017	0.15517241379310343	0.2608695652173913
857	Feb25-FISH2-3R4-rep2-cp190-100x_Position008_7_cmle.ics	29	0	1	1	0.009222898642057815	0.030769230769230764	0.030534351145038163
858	Feb25-FISH2-3R4-rep2-cp190-100x_Position008_7_cmle.ics	30	0	1	1	0.04842021787080353	0.13291139240506328	0.1337579617834395
859	Feb25-FISH2-3R4-rep2-cp190-100x_Position008_7_cmle.ics	31	0	1	1	0.0	0.0	0.0
860	Feb25-FISH2-3R4-rep2-cp190-100x_Position008_7_cmle.ics	32	0	1	1	0.0	0.0	0.0
861	Feb25-FISH2-3R4-rep2-cp190-100x_Position008_7_cmle.ics	33	0	1	1	0.2098209441068153	0.28437499999999993	0.28437499999999993
862	Feb25-FISH2-3R4-rep2-cp190-100x_Position008_7_cmle.ics	34	0	1	1	0.03228014524720235	0.09790209790209789	0.10526315789473682
863	Feb25-FISH2-3R4-rep2-cp190-100x_Position008_7_cmle.ics	35	0	1	1	0.23287819071195984	0.7214285714285713	0.43347639484978545
864	Feb25-FISH2-3R4-rep2-cp190-100x_Position008_7_cmle.ics	35	0	2	1	0.0	0.0	0.0
865	Feb25-FISH2-3R4-rep2-cp190-100x_Position008_7_cmle.ics	36	0	1	1	0.0	0.0	0.0
866	Feb25-FISH2-3R4-rep2-cp190-100x_Position008_7_cmle.ics	39	0	1	1	0.0	0.0	0.0
867	Feb25-FISH2-3R4-rep2-cp190-100x_Position008_7_cmle.ics	41	0	1	1	0.0945347110810926	0.621212121212121	0.621212121212121
868	Feb25-FISH2-3R4-rep2-cp190-100x_Position008_7_cmle.ics	42	0	1	1	0.223655292069902	0.6258064516129032	0.6139240506329113
869	Feb25-FISH2-3R4-rep2-cp190-100x_Position008_7_cmle.ics	44	0	1	1	0.2536297126565899	0.670731707317073	0.674846625766871
870	Feb25-FISH2-3R4-rep2-cp190-100x_Position008_7_cmle.ics	45	0	1	1	0.0	0.0	0.0
871	Feb25-FISH2-3R4-rep2-cp190-100x_Position008_7_cmle.ics	46	0	1	1	0.14064920429138167	0.4803149606299212	0.4803149606299212
872	Feb25-FISH2-3R4-rep2-cp190-100x_Position008_7_cmle.ics	47	0	1	1	0.05533739185234689	0.1188118811881188	0.08247422680412371
873	Feb25-FISH2-3R4-rep2-cp190-100x_Position008_7_cmle.ics	47	0	2	1	0.0	0.0	0.0
874	Feb25-FISH2-3R4-rep2-cp190-100x_Position008_7_cmle.ics	48	0	1	1	0.06225456583389025	0.1901408450704225	0.1901408450704225
875	Feb25-FISH2-3R4-rep2-cp190-100x_Position008_7_cmle.ics	49	0	1	1	0.013834347963086722	0.08108108108108109	0.07999999999999999
876	Feb25-FISH2-3R4-rep2-cp190-100x_Position008_7_cmle.ics	50	0	1	1	0.0023057246605144538	0.018518518518518514	0.017857142857142853
877	Feb25-FISH2-3R4-rep2-cp190-100x_Position008_7_cmle.ics	51	0	1	1	0.02305724660514454	0.0980392156862745	0.09615384615384615
878	Feb25-FISH2-3R4-rep2-cp190-100x_Position008_7_cmle.ics	52	0	1	1	0.025362971265658993	0.08148148148148149	0.08208955223880597
879	Feb25-FISH2-3R4-rep2-cp190-100x_Position008_7_cmle.ics	54	0	1	1	0.053031667191832436	0.22330097087378636	0.24468085106382975
880	Feb25-FISH2-3R4-rep2-cp190-100x_Position008_7_cmle.ics	55	0	1	1	0.0	0.0	0.0
881	Feb25-FISH2-3R4-rep2-cp190-100x_Position008_7_cmle.ics	56	0	1	1	0.01844579728411563	0.09195402298850575	0.10389610389610389
882	Feb25-FISH2-3R4-rep2-cp190-100x_Position008_7_cmle.ics	57	0	1	1	0.01152862330257227	0.035460992907801414	0.035460992907801414
883	Feb25-FISH2-3R4-rep2-cp190-100x_Position008_7_cmle.ics	58	0	1	1	0.0	0.0	0.0
884	Feb25-FISH2-3R4-rep2-cp190-100x_Position008_7_cmle.ics	59	0	1	1	0.11298050836520823	0.34027777777777773	0.34027777777777773
885	Feb25-FISH2-3R4-rep2-cp190-100x_Position008_7_cmle.ics	60	0	1	1	0.0	0.0	0.0
886	Feb25-FISH2-3R4-rep2-cp190-100x_Position008_7_cmle.ics	61	0	1	1	0.08761753709954924	0.3999999999999999	0.3958333333333333
887	Feb25-FISH2-3R4-rep2-cp190-100x_Position008_7_cmle.ics	62	0	1	1	0.03228014524720235	0.0673076923076923	0.06796116504854367
888	Feb25-FISH2-3R4-rep2-cp190-100x_Position008_7_cmle.ics	64	0	1	1	0.013834347963086722	0.04444444444444444	0.04444444444444444
889	Feb25-FISH2-3R4-rep2-cp190-100x_Position008_7_cmle.ics	65	0	1	1	0.14756637827292504	0.6464646464646465	0.6530612244897959
890	Feb25-FISH2-3R4-rep2-cp190-100x_Position008_7_cmle.ics	67	0	1	1	0.06917173981543362	0.4166666666666667	0.410958904109589
891	Feb25-FISH2-3R4-rep2-cp190-100x_Position008_7_cmle.ics	69	0	1	1	0.0	0.0	0.0
892	Feb25-FISH2-3R4-rep2-cp190-100x_Position008_7_cmle.ics	70	0	1	1	0.029974420586687898	0.17105263157894735	0.1688311688311688
893	Feb25-FISH2-3R4-rep2-cp190-100x_Position008_7_cmle.ics	71	0	1	1	0.0	0.0	0.0
894	Feb25-FISH2-3R4-rep2-cp190-100x_Position008_7_cmle.ics	71	0	1	2	0.0	0.0	0.0
895	Feb25-FISH2-3R4-rep2-cp190-100x_Position008_7_cmle.ics	71	0	2	1	0.0	0.0	0.0
896	Feb25-FISH2-3R4-rep2-cp190-100x_Position008_7_cmle.ics	71	0	2	2	0.0	0.0	0.0
897	Feb25-FISH2-3R4-rep2-cp190-100x_Position008_7_cmle.ics	72	0	1	1	0.020751521944630084	0.07826086956521738	0.07692307692307691
898	Feb25-FISH2-3R4-rep2-cp190-100x_Position008_7_cmle.ics	73	0	1	1	0.0	0.0	0.0
899	Feb25-FISH2-3R4-rep2-cp190-100x_Position008_7_cmle.ics	74	0	1	1	0.0	0.0	0.0
900	Feb25-FISH2-3R4-rep2-cp190-100x_Position008_7_cmle.ics	75	0	1	1	0.0645602904944047	0.3783783783783784	0.38356164383561636
901	Feb25-FISH2-3R4-rep2-cp190-100x_Position008_7_cmle.ics	76	0	1	1	0.0	0.0	0.0
902	Feb25-FISH2-3R4-rep2-cp190-100x_Position008_7_cmle.ics	77	0	1	1	0.06686601515491916	0.2710280373831775	0.23966942148760326
903	Feb25-FISH2-3R4-rep2-cp190-100x_Position008_7_cmle.ics	78	0	1	1	0.0	0.0	0.0
904	Feb25-FISH2-3R4-rep2-cp190-100x_Position008_7_cmle.ics	80	0	1	1	0.01844579728411563	0.07272727272727274	0.07207207207207207
905	Feb25-FISH2-3R4-rep2-cp190-100x_Position008_7_cmle.ics	82	0	1	1	0.04150304388926017	0.15126050420168066	0.14876033057851237
906	Feb25-FISH2-3R4-rep2-cp190-100x_Position008_7_cmle.ics	85	0	1	1	0.0	0.0	0.0
907	Feb25-FISH2-3R4-rep2-cp190-100x_Position008_7_cmle.ics	86	0	1	1	0.0	0.0	0.0
908	Feb25-FISH2-3R4-rep2-cp190-100x_Position008_7_cmle.ics	87	0	1	1	0.0	0.0	0.0
909	Feb25-FISH2-3R4-rep2-cp190-100x_Position008_7_cmle.ics	91	0	1	1	0.03919731922874571	0.13492063492063489	0.13385826771653542
910	Feb25-FISH2-3R4-rep2-cp190-100x_Position008_7_cmle.ics	92	0	1	1	0.016140072623601176	0.04268292682926828	0.04268292682926828
911	Feb25-FISH2-3R4-rep2-cp190-100x_Position008_7_cmle.ics	93	0	1	1	0.0	0.0	0.0
912	Feb25-FISH2-3R4-rep2-cp190-100x_Position008_7_cmle.ics	94	0	1	1	0.11759195768623715	0.35915492957746475	0.36170212765957444
913	Feb25-FISH2-3R4-rep2-cp190-100x_Position008_7_cmle.ics	95	0	1	1	0.059948841173375796	0.16666666666666663	0.16774193548387095
914	Feb25-FISH2-3R4-rep2-cp190-100x_Position008_7_cmle.ics	96	0	1	1	0.07608891379697698	0.23076923076923075	0.23076923076923075
915	Feb25-FISH2-3R4-rep2-cp190-100x_Position008_7_cmle.ics	97	0	1	1	0.0	0.0	0.0
916	Feb25-FISH2-3R4-rep2-cp190-100x_Position008_7_cmle.ics	99	0	1	1	0.2536297126565899	0.7534246575342464	0.7857142857142856
917	Feb25-FISH2-3R4-rep2-cp190-100x_Position008_7_cmle.ics	100	0	1	1	0.0	0.0	0.0
918	Feb25-FISH2-3R4-rep2-cp190-100x_Position008_7_cmle.ics	101	0	1	1	0.04150304388926017	0.11538461538461536	0.11538461538461536
919	Feb25-FISH2-3R4-rep2-cp190-100x_Position008_7_cmle.ics	102	0	1	1	0.0	0.0	0.0
920	Feb25-FISH2-3R4-rep2-cp190-100x_Position008_7_cmle.ics	102	0	2	1	0.26515833595916216	0.6725146198830408	0.45098039215686264
921	Feb25-FISH2-3R4-rep2-cp190-100x_Position008_7_cmle.ics	103	0	1	1	0.0	0.0	0.0
922	Feb25-FISH2-3R4-rep2-cp190-100x_Position008_7_cmle.ics	104	0	1	1	0.04150304388926017	0.1294964028776978	0.1294964028776978
923	Feb25-FISH2-3R4-rep2-cp190-100x_Position008_7_cmle.ics	105	0	1	1	0.12681485632829495	0.39855072463768115	0.4074074074074074
924	Feb25-FISH2-3R4-rep2-cp190-100x_Position008_7_cmle.ics	106	0	1	1	0.03689159456823126	0.17021276595744678	0.13223140495867766
925	Feb25-FISH2-3R4-rep2-cp190-100x_Position008_7_cmle.ics	107	0	1	1	0.0	0.0	0.0
926	Feb25-FISH2-3R4-rep2-cp190-100x_Position008_7_cmle.ics	110	0	1	1	0.13834347963086724	0.3973509933774835	0.3896103896103896
927	Feb25-FISH2-3R4-rep2-cp190-100x_Position008_7_cmle.ics	112	0	1	1	0.07147746447594806	0.4025974025974025	0.5849056603773584
928	Feb25-FISH2-3R4-rep2-cp190-100x_Position008_7_cmle.ics	112	0	1	2	0.0	0.0	0.0
929	Feb25-FISH2-3R4-rep2-cp190-100x_Position008_7_cmle.ics	112	0	2	1	0.0	0.0	0.0
930	Feb25-FISH2-3R4-rep2-cp190-100x_Position008_7_cmle.ics	112	0	2	2	0.0	0.0	0.0
931	Feb25-FISH2-3R4-rep2-cp190-100x_Position008_7_cmle.ics	113	0	1	1	0.08300608777852034	0.3529411764705882	0.37500000000000006
932	Feb25-FISH2-3R4-rep2-cp190-100x_Position008_7_cmle.ics	114	0	1	1	0.12220340700726605	0.375886524822695	0.37323943661971826
933	Feb25-FISH2-3R4-rep2-cp190-100x_Position008_7_cmle.ics	115	0	1	1	0.0	0.0	0.0
934	Feb25-FISH2-3R4-rep2-cp190-100x_Position008_7_cmle.ics	118	0	1	1	0.13142630564932387	0.504424778761062	0.4956521739130434
935	Feb25-FISH2-3R4-rep2-cp190-100x_Position008_7_cmle.ics	119	0	1	1	0.07147746447594806	0.21527777777777776	0.18235294117647058
936	Feb25-FISH2-3R4-rep2-cp190-100x_Position009_8_cmle.ics	1	0	1	1	0.0	0.0	0.0
937	Feb25-FISH2-3R4-rep2-cp190-100x_Position009_8_cmle.ics	1	0	1	2	0.04842021787080353	0.11864406779661014	0.12727272727272726
938	Feb25-FISH2-3R4-rep2-cp190-100x_Position009_8_cmle.ics	3	0	1	1	0.01152862330257227	0.04065040650406504	0.040983606557377046
939	Feb25-FISH2-3R4-rep2-cp190-100x_Position009_8_cmle.ics	4	0	1	1	0.0	0.0	0.0
940	Feb25-FISH2-3R4-rep2-cp190-100x_Position009_8_cmle.ics	5	0	1	1	0.0	0.0	0.0
941	Feb25-FISH2-3R4-rep2-cp190-100x_Position009_8_cmle.ics	6	0	1	1	0.0	0.0	0.0
942	Feb25-FISH2-3R4-rep2-cp190-100x_Position009_8_cmle.ics	7	0	1	1	0.07608891379697698	0.3142857142857143	0.25984251968503935
943	Feb25-FISH2-3R4-rep2-cp190-100x_Position009_8_cmle.ics	8	0	1	1	0.06686601515491916	0.5370370370370369	0.4027777777777778
944	Feb25-FISH2-3R4-rep2-cp190-100x_Position009_8_cmle.ics	9	0	1	1	0.0	0.0	0.0
945	Feb25-FISH2-3R4-rep2-cp190-100x_Position009_8_cmle.ics	10	0	1	1	0.1706236248780696	0.43023255813953487	0.43529411764705883
946	Feb25-FISH2-3R4-rep2-cp190-100x_Position009_8_cmle.ics	11	0	1	1	0.0	0.0	0.0
947	Feb25-FISH2-3R4-rep2-cp190-100x_Position009_8_cmle.ics	11	0	1	2	0.013834347963086722	0.05405405405405405	0.10344827586206894
948	Feb25-FISH2-3R4-rep2-cp190-100x_Position009_8_cmle.ics	12	0	1	1	0.11067478370469377	0.3934426229508196	0.2909090909090909
949	Feb25-FISH2-3R4-rep2-cp190-100x_Position009_8_cmle.ics	14	0	1	1	0.025362971265658993	0.11458333333333334	0.11458333333333334
950	Feb25-FISH2-3R4-rep2-cp190-100x_Position009_8_cmle.ics	15	0	1	1	0.20290377012527194	0.5398773006134969	0.5398773006134969
951	Feb25-FISH2-3R4-rep2-cp190-100x_Position009_8_cmle.ics	16	0	1	1	0.02305724660514454	0.07352941176470587	0.06172839506172839
952	Feb25-FISH2-3R4-rep2-cp190-100x_Position009_8_cmle.ics	17	0	1	1	0.0	0.0	0.0
953	Feb25-FISH2-3R4-rep2-cp190-100x_Position009_8_cmle.ics	17	0	2	1	0.0	0.0	0.0
954	Feb25-FISH2-3R4-rep2-cp190-100x_Position009_8_cmle.ics	18	0	1	1	0.07378318913646252	0.21768707482993194	0.21768707482993194
955	Feb25-FISH2-3R4-rep2-cp190-100x_Position009_8_cmle.ics	20	0	1	1	0.006917173981543361	0.02307692307692307	0.02272727272727272
956	Feb25-FISH2-3R4-rep2-cp190-100x_Position009_8_cmle.ics	21	0	1	1	0.0	0.0	0.0
957	Feb25-FISH2-3R4-rep2-cp190-100x_Position009_8_cmle.ics	21	0	2	1	0.0	0.0	0.0
958	Feb25-FISH2-3R4-rep2-cp190-100x_Position009_8_cmle.ics	22	0	1	1	0.0	0.0	0.0
959	Feb25-FISH2-3R4-rep2-cp190-100x_Position009_8_cmle.ics	23	0	1	1	0.2444068140145321	0.6503067484662576	0.6385542168674697
960	Feb25-FISH2-3R4-rep2-cp190-100x_Position009_8_cmle.ics	24	0	1	1	0.01152862330257227	0.05	0.02232142857142857
961	Feb25-FISH2-3R4-rep2-cp190-100x_Position009_8_cmle.ics	24	0	1	2	0.0	0.0	0.0
962	Feb25-FISH2-3R4-rep2-cp190-100x_Position009_8_cmle.ics	24	0	2	1	0.0	0.0	0.0
963	Feb25-FISH2-3R4-rep2-cp190-100x_Position009_8_cmle.ics	24	0	2	2	0.0	0.0	0.0
964	Feb25-FISH2-3R4-rep2-cp190-100x_Position009_8_cmle.ics	25	0	1	1	0.0	0.0	0.0
965	Feb25-FISH2-3R4-rep2-cp190-100x_Position009_8_cmle.ics	26	0	1	1	0.0	0.0	0.0
966	Feb25-FISH2-3R4-rep2-cp190-100x_Position009_8_cmle.ics	27	0	1	1	0.26746406061967665	0.40559440559440557	0.4128113879003558
967	Feb25-FISH2-3R4-rep2-cp190-100x_Position009_8_cmle.ics	28	0	1	1	0.08300608777852034	0.2517482517482517	0.2517482517482517
968	Feb25-FISH2-3R4-rep2-cp190-100x_Position009_8_cmle.ics	29	0	1	1	0.0	0.0	0.0
969	Feb25-FISH2-3R4-rep2-cp190-100x_Position009_8_cmle.ics	30	0	1	1	0.0	0.0	0.0
970	Feb25-FISH2-3R4-rep2-cp190-100x_Position009_8_cmle.ics	33	0	1	1	0.06686601515491916	0.18124999999999997	0.18012422360248448
971	Feb25-FISH2-3R4-rep2-cp190-100x_Position009_8_cmle.ics	34	0	1	1	0.06917173981543362	0.3846153846153846	0.3846153846153846
972	Feb25-FISH2-3R4-rep2-cp190-100x_Position009_8_cmle.ics	35	0	1	1	0.0	0.0	0.0
973	Feb25-FISH2-3R4-rep2-cp190-100x_Position009_8_cmle.ics	36	0	1	1	0.016140072623601176	0.032710280373831765	0.03846153846153846
974	Feb25-FISH2-3R4-rep2-cp190-100x_Position009_8_cmle.ics	37	0	1	1	0.19137514682269965	0.6240601503759398	0.6240601503759398
975	Feb25-FISH2-3R4-rep2-cp190-100x_Position009_8_cmle.ics	39	0	1	1	0.01152862330257227	0.035460992907801414	0.035460992907801414
976	Feb25-FISH2-3R4-rep2-cp190-100x_Position009_8_cmle.ics	40	0	1	1	0.23748964003298875	0.7304964539007092	0.7304964539007092
977	Feb25-FISH2-3R4-rep2-cp190-100x_Position009_8_cmle.ics	41	0	1	1	0.020751521944630084	0.13636363636363633	0.140625
978	Feb25-FISH2-3R4-rep2-cp190-100x_Position009_8_cmle.ics	43	0	1	1	0.10145188506263597	0.26993865030674846	0.26993865030674846
979	Feb25-FISH2-3R4-rep2-cp190-100x_Position009_8_cmle.ics	46	0	1	1	0.06917173981543362	0.1935483870967742	0.23076923076923075
980	Feb25-FISH2-3R4-rep2-cp190-100x_Position009_8_cmle.ics	47	0	1	1	0.0	0.0	0.0
981	Feb25-FISH2-3R4-rep2-cp190-100x_Position009_8_cmle.ics	49	0	1	1	0.09684043574160706	0.8076923076923076	0.39999999999999997
982	Feb25-FISH2-3R4-rep2-cp190-100x_Position009_8_cmle.ics	49	0	2	1	0.0	0.0	0.0
983	Feb25-FISH2-3R4-rep2-cp190-100x_Position009_8_cmle.ics	51	0	1	1	0.0	0.0	0.0
984	Feb25-FISH2-3R4-rep2-cp190-100x_Position009_8_cmle.ics	52	0	1	1	0.02305724660514454	0.06329113924050633	0.06369426751592358
985	Feb25-FISH2-3R4-rep2-cp190-100x_Position009_8_cmle.ics	53	0	1	1	0.0945347110810926	0.34453781512605036	0.34745762711864403
986	Feb25-FISH2-3R4-rep2-cp190-100x_Position009_8_cmle.ics	54	0	1	1	0.07839463845749142	0.6296296296296294	0.2193548387096774
987	Feb25-FISH2-3R4-rep2-cp190-100x_Position009_8_cmle.ics	55	0	1	1	0.0	0.0	0.0
988	Feb25-FISH2-3R4-rep2-cp190-100x_Position009_8_cmle.ics	56	0	1	1	0.0	0.0	0.0
989	Feb25-FISH2-3R4-rep2-cp190-100x_Position009_8_cmle.ics	57	0	1	1	0.006917173981543361	0.019354838709677417	0.01923076923076923
990	Feb25-FISH2-3R4-rep2-cp190-100x_Position009_8_cmle.ics	59	0	1	1	0.0046114493210289076	0.013605442176870746	0.013605442176870746
991	Feb25-FISH2-3R4-rep2-cp190-100x_Position009_8_cmle.ics	60	0	1	1	0.009222898642057815	0.041237113402061855	0.03846153846153846
992	Feb25-FISH2-3R4-rep2-cp190-100x_Position009_8_cmle.ics	61	0	1	1	0.13142630564932387	0.5229357798165137	0.5277777777777777
993	Feb25-FISH2-3R4-rep2-cp190-100x_Position009_8_cmle.ics	62	0	1	1	0.0	0.0	0.0
994	Feb25-FISH2-3R4-rep2-cp190-100x_Position009_8_cmle.ics	64	0	1	1	0.20059804546475749	0.37499999999999994	0.37179487179487175
995	Feb25-FISH2-3R4-rep2-cp190-100x_Position009_8_cmle.ics	67	0	1	1	0.08070036311800588	0.11864406779661014	0.34313725490196073
996	Feb25-FISH2-3R4-rep2-cp190-100x_Position009_8_cmle.ics	67	0	1	2	0.0	0.0	0.0
997	Feb25-FISH2-3R4-rep2-cp190-100x_Position009_8_cmle.ics	69	0	1	1	0.04150304388926017	0.12328767123287669	0.12328767123287669
998	Feb25-FISH2-3R4-rep2-cp190-100x_Position009_8_cmle.ics	71	0	1	1	0.0	0.0	0.0
999	Feb25-FISH2-3R4-rep2-cp190-100x_Position009_8_cmle.ics	72	0	1	1	0.06917173981543362	0.44776119402985076	0.4545454545454545
1000	Feb25-FISH2-3R4-rep2-cp190-100x_Position009_8_cmle.ics	74	0	1	1	0.050725942531317986	0.13414634146341461	0.13414634146341461
1001	Feb25-FISH2-3R4-rep2-cp190-100x_Position009_8_cmle.ics	75	0	1	1	0.2536297126565899	0.7006369426751592	0.705128205128205
1002	Feb25-FISH2-3R4-rep2-cp190-100x_Position009_8_cmle.ics	77	0	1	1	0.0	0.0	0.0
1003	Feb25-FISH2-3R4-rep2-cp190-100x_Position009_8_cmle.ics	78	0	1	1	0.0	0.0	0.0
1004	Feb25-FISH2-3R4-rep2-cp190-100x_Position009_8_cmle.ics	79	0	1	1	0.04842021787080353	0.1962616822429906	0.1962616822429906
1005	Feb25-FISH2-3R4-rep2-cp190-100x_Position009_8_cmle.ics	80	0	1	1	0.0	0.0	0.0
1006	Feb25-FISH2-3R4-rep2-cp190-100x_Position009_8_cmle.ics	80	0	1	2	0.0	0.0	0.0
1007	Feb25-FISH2-3R4-rep2-cp190-100x_Position009_8_cmle.ics	82	0	1	1	0.0	0.0	0.0
1008	Feb25-FISH2-3R4-rep2-cp190-100x_Position009_8_cmle.ics	84	0	1	1	0.0046114493210289076	0.015037593984962403	0.015037593984962403
1009	Feb25-FISH2-3R4-rep2-cp190-100x_Position009_8_cmle.ics	85	0	1	1	0.223655292069902	0.6554054054054055	0.6062499999999998
1010	Feb25-FISH2-3R4-rep2-cp190-100x_Position009_8_cmle.ics	86	0	1	1	0.0	0.0	0.0
1011	Feb25-FISH2-3R4-rep2-cp190-100x_Position009_8_cmle.ics	86	0	1	2	0.09914616040212151	0.2009345794392523	0.3706896551724137
1012	Feb25-FISH2-3R4-rep2-cp190-100x_Position009_8_cmle.ics	87	0	1	1	0.059948841173375796	0.52	0.52
1013	Feb25-FISH2-3R4-rep2-cp190-100x_Position009_8_cmle.ics	88	0	1	1	0.2098209441068153	0.6066666666666666	0.7913043478260868
1014	Feb25-FISH2-3R4-rep2-cp190-100x_Position009_8_cmle.ics	90	0	1	1	0.03458586990771681	0.14423076923076925	0.10791366906474818
1015	Feb25-FISH2-3R4-rep2-cp190-100x_Position009_8_cmle.ics	91	0	1	1	0.0	0.0	0.0
1016	Feb25-FISH2-3R4-rep2-cp190-100x_Position009_8_cmle.ics	92	0	1	1	0.19137514682269965	0.5496688741721854	0.5533333333333332
1017	Feb25-FISH2-3R4-rep2-cp190-100x_Position009_8_cmle.ics	94	0	1	1	0.0	0.0	0.0
1018	Feb25-FISH2-3R4-rep2-cp190-100x_Position009_8_cmle.ics	96	0	1	1	0.0	0.0	0.0
1019	Feb25-FISH2-3R4-rep2-cp190-100x_Position009_8_cmle.ics	97	0	1	1	0.18215224818064185	0.36574074074074064	0.3691588785046728
1020	Feb25-FISH2-3R4-rep2-cp190-100x_Position009_8_cmle.ics	99	0	1	1	0.11528623302572269	0.2906976744186046	0.2906976744186046
1021	Feb25-FISH2-3R4-rep2-cp190-100x_Position009_8_cmle.ics	101	0	1	1	0.0	0.0	0.0
1022	Feb25-FISH2-3R4-rep2-cp190-100x_Position009_8_cmle.ics	104	0	1	1	0.0	0.0	0.0
1023	Feb25-FISH2-3R4-rep2-cp190-100x_Position009_8_cmle.ics	104	0	2	1	0.07608891379697698	0.3928571428571429	0.2426470588235294
1024	Feb25-FISH2-3R4-rep2-cp190-100x_Position009_8_cmle.ics	105	0	1	1	0.02305724660514454	0.07142857142857142	0.07142857142857142
1025	Feb25-FISH2-3R4-rep2-cp190-100x_Position009_8_cmle.ics	106	0	1	1	0.10836905904417933	0.2919254658385093	0.2919254658385093
1026	Feb25-FISH2-3R4-rep2-cp190-100x_Position009_8_cmle.ics	107	0	1	1	0.14526065361241058	0.3865030674846625	0.3795180722891565
1027	Feb25-FISH2-3R4-rep2-cp190-100x_Position009_8_cmle.ics	108	0	1	1	0.21673811808835866	0.5838509316770186	0.5838509316770186
1028	Feb25-FISH2-3R4-rep2-cp190-100x_Position009_8_cmle.ics	109	0	1	1	0.3204957278115091	0.48771929824561405	0.486013986013986
1029	Feb25-FISH2-3R4-rep2-cp190-100x_Position009_8_cmle.ics	110	0	1	1	0.0	0.0	0.0
1030	Feb25-FISH2-3R4-rep2-cp190-100x_Position009_8_cmle.ics	111	0	1	1	0.21212666876732975	0.34586466165413526	0.3471698113207547
1031	Feb25-FISH2-3R4-rep2-cp190-100x_Position009_8_cmle.ics	112	0	1	1	0.0	0.0	0.0
1032	Feb25-FISH2-3R4-rep2-cp190-100x_Position009_8_cmle.ics	113	0	1	1	0.0	0.0	0.0
1033	Feb25-FISH2-3R4-rep2-cp190-100x_Position009_8_cmle.ics	114	0	1	1	0.03228014524720235	0.10687022900763357	0.10526315789473682
1034	Feb25-FISH2-3R4-rep2-cp190-100x_Position009_8_cmle.ics	115	0	1	1	0.07147746447594806	0.2649572649572649	0.19871794871794868
1035	Feb25-FISH2-3R4-rep2-cp190-100x_Position009_8_cmle.ics	116	0	1	1	0.06917173981543362	0.2608695652173913	0.2564102564102564
1036	Feb25-FISH2-3R4-rep2-cp190-100x_Position009_8_cmle.ics	118	0	1	1	0.057643116512861345	0.17730496453900707	0.17857142857142855
1037	Feb25-FISH2-3R4-rep2-cp190-100x_Position009_8_cmle.ics	120	0	1	1	0.009222898642057815	0.06153846153846153	0.06779661016949153
1038	Feb25-FISH2-3R4-rep2-cp190-100x_Position009_8_cmle.ics	121	0	1	1	0.16831790021755513	0.49999999999999994	0.49999999999999994
1039	Feb25-FISH2-3R4-rep2-cp190-100x_Position009_8_cmle.ics	122	0	1	1	0.06917173981543362	0.3157894736842105	0.22900763358778625
1040	Feb25-FISH2-3R4-rep2-cp190-100x_Position009_8_cmle.ics	123	0	1	1	0.12681485632829495	0.3142857142857142	0.3142857142857142
1041	Feb25-FISH2-3R4-rep2-cp190-100x_Position009_8_cmle.ics	124	0	1	1	0.02305724660514454	0.11363636363636363	0.11363636363636363
1042	Feb25-FISH2-3R4-rep2-cp190-100x_Position010_9_cmle.ics	1	0	1	1	0.027668695926173444	0.08450704225352111	0.0839160839160839
1043	Feb25-FISH2-3R4-rep2-cp190-100x_Position010_9_cmle.ics	2	0	1	1	0.016140072623601176	0.06363636363636364	0.06422018348623852
1044	Feb25-FISH2-3R4-rep2-cp190-100x_Position010_9_cmle.ics	2	0	1	2	0.0	0.0	0.0
1045	Feb25-FISH2-3R4-rep2-cp190-100x_Position010_9_cmle.ics	2	0	2	1	0.0	0.0	0.0
1046	Feb25-FISH2-3R4-rep2-cp190-100x_Position010_9_cmle.ics	2	0	2	2	0.14295492895189613	0.37575757575757573	0.3712574850299401
1047	Feb25-FISH2-3R4-rep2-cp190-100x_Position010_9_cmle.ics	3	0	1	1	0.10145188506263597	0.3893805309734513	0.3893805309734513
1048	Feb25-FISH2-3R4-rep2-cp190-100x_Position010_9_cmle.ics	4	0	1	1	0.08300608777852034	0.5142857142857142	0.34615384615384615
1049	Feb25-FISH2-3R4-rep2-cp190-100x_Position010_9_cmle.ics	5	0	1	1	0.0	0.0	0.0
1050	Feb25-FISH2-3R4-rep2-cp190-100x_Position010_9_cmle.ics	5	0	1	2	0.04150304388926017	0.08955223880597013	0.15652173913043477
1051	Feb25-FISH2-3R4-rep2-cp190-100x_Position010_9_cmle.ics	6	0	1	1	0.1590950015754973	0.6216216216216216	0.6272727272727273
1052	Feb25-FISH2-3R4-rep2-cp190-100x_Position010_9_cmle.ics	7	0	1	1	0.009222898642057815	0.031746031746031744	0.031496062992125984
1053	Feb25-FISH2-3R4-rep2-cp190-100x_Position010_9_cmle.ics	10	0	1	1	0.06917173981543362	0.44776119402985076	0.4347826086956522
1054	Feb25-FISH2-3R4-rep2-cp190-100x_Position010_9_cmle.ics	11	0	1	1	0.0	0.0	0.0
1055	Feb25-FISH2-3R4-rep2-cp190-100x_Position010_9_cmle.ics	13	0	1	1	0.0	0.0	0.0
1056	Feb25-FISH2-3R4-rep2-cp190-100x_Position010_9_cmle.ics	15	0	1	1	0.0046114493210289076	0.015037593984962403	0.015037593984962403
1057	Feb25-FISH2-3R4-rep2-cp190-100x_Position010_9_cmle.ics	16	0	1	1	0.006917173981543361	0.05263157894736842	0.05084745762711864
1058	Feb25-FISH2-3R4-rep2-cp190-100x_Position010_9_cmle.ics	17	0	1	1	0.0945347110810926	0.24698795180722885	0.24848484848484848
1059	Feb25-FISH2-3R4-rep2-cp190-100x_Position010_9_cmle.ics	18	0	1	1	0.020751521944630084	0.08490566037735849	0.08411214953271026
1060	Feb25-FISH2-3R4-rep2-cp190-100x_Position010_9_cmle.ics	19	0	1	1	0.1590950015754973	0.5073529411764706	0.5187969924812029
1061	Feb25-FISH2-3R4-rep2-cp190-100x_Position010_9_cmle.ics	20	0	1	1	0.04611449321028908	0.16393442622950818	0.16528925619834708
1062	Feb25-FISH2-3R4-rep2-cp190-100x_Position010_9_cmle.ics	21	0	1	1	0.06225456583389025	0.40298507462686567	0.3461538461538461
1063	Feb25-FISH2-3R4-rep2-cp190-100x_Position010_9_cmle.ics	21	0	2	1	0.0	0.0	0.0
1064	Feb25-FISH2-3R4-rep2-cp190-100x_Position010_9_cmle.ics	22	0	1	1	0.09222898642057815	0.31746031746031744	0.27586206896551724
1065	Feb25-FISH2-3R4-rep2-cp190-100x_Position010_9_cmle.ics	24	0	1	1	0.0	0.0	0.0
1066	Feb25-FISH2-3R4-rep2-cp190-100x_Position010_9_cmle.ics	25	0	1	1	0.016140072623601176	0.05263157894736841	0.06086956521739129
1067	Feb25-FISH2-3R4-rep2-cp190-100x_Position010_9_cmle.ics	26	0	1	1	0.0	0.0	0.0
1068	Feb25-FISH2-3R4-rep2-cp190-100x_Position010_9_cmle.ics	27	0	1	1	0.059948841173375796	0.10924369747899157	0.10483870967741936
1069	Feb25-FISH2-3R4-rep2-cp190-100x_Position010_9_cmle.ics	28	0	1	1	0.006917173981543361	0.02307692307692307	0.02307692307692307
1070	Feb25-FISH2-3R4-rep2-cp190-100x_Position010_9_cmle.ics	29	0	1	1	0.04380876854977462	0.18446601941747567	0.18627450980392152
1071	Feb25-FISH2-3R4-rep2-cp190-100x_Position010_9_cmle.ics	30	0	1	1	0.09914616040212151	0.6323529411764706	0.6231884057971014
1072	Feb25-FISH2-3R4-rep2-cp190-100x_Position010_9_cmle.ics	31	0	1	1	0.057643116512861345	0.3676470588235294	0.3731343283582089
1073	Feb25-FISH2-3R4-rep2-cp190-100x_Position010_9_cmle.ics	32	0	1	1	0.20520949478578637	0.9999999999999999	0.3852813852813853
1074	Feb25-FISH2-3R4-rep2-cp190-100x_Position010_9_cmle.ics	32	0	2	1	0.0	0.0	0.0
1075	Feb25-FISH2-3R4-rep2-cp190-100x_Position010_9_cmle.ics	34	0	1	1	0.0	0.0	0.0
1076	Feb25-FISH2-3R4-rep2-cp190-100x_Position010_9_cmle.ics	36	0	1	1	0.01152862330257227	0.06329113924050633	0.06329113924050633
1077	Feb25-FISH2-3R4-rep2-cp190-100x_Position010_9_cmle.ics	37	0	1	1	0.0	0.0	0.0
1078	Feb25-FISH2-3R4-rep2-cp190-100x_Position010_9_cmle.ics	38	0	1	1	0.11528623302572269	0.6849315068493149	0.6756756756756758
1079	Feb25-FISH2-3R4-rep2-cp190-100x_Position010_9_cmle.ics	39	0	1	1	0.14295492895189613	0.4806201550387596	0.4732824427480915
1080	Feb25-FISH2-3R4-rep2-cp190-100x_Position010_9_cmle.ics	40	0	1	1	0.07839463845749142	0.25563909774436083	0.25373134328358204
1081	Feb25-FISH2-3R4-rep2-cp190-100x_Position010_9_cmle.ics	42	0	1	1	0.0	0.0	0.0
1082	Feb25-FISH2-3R4-rep2-cp190-100x_Position010_9_cmle.ics	44	0	1	1	0.0	0.0	0.0
1083	Feb25-FISH2-3R4-rep2-cp190-100x_Position010_9_cmle.ics	45	0	1	1	0.0	0.0	0.0
1084	Feb25-FISH2-3R4-rep2-cp190-100x_Position010_9_cmle.ics	46	0	1	1	0.04380876854977462	0.1338028169014084	0.1338028169014084
1085	Feb25-FISH2-3R4-rep2-cp190-100x_Position010_9_cmle.ics	48	0	1	1	0.14526065361241058	0.6057692307692307	0.6057692307692307
1086	Feb25-FISH2-3R4-rep2-cp190-100x_Position010_9_cmle.ics	49	0	1	1	0.0	0.0	0.0
1087	Feb25-FISH2-3R4-rep2-cp190-100x_Position010_9_cmle.ics	49	0	2	1	0.0	0.0	0.0
1088	Feb25-FISH2-3R4-rep2-cp190-100x_Position010_9_cmle.ics	51	0	1	1	0.013834347963086722	0.03846153846153846	0.038709677419354833
1089	Feb25-FISH2-3R4-rep2-cp190-100x_Position010_9_cmle.ics	52	0	1	1	0.01152862330257227	0.035460992907801414	0.03571428571428571
1090	Feb25-FISH2-3R4-rep2-cp190-100x_Position010_9_cmle.ics	53	0	1	1	0.07147746447594806	0.2262773722627737	0.2230215827338129
1091	Feb25-FISH2-3R4-rep2-cp190-100x_Position010_9_cmle.ics	54	0	1	1	0.0	0.0	0.0
1092	Feb25-FISH2-3R4-rep2-cp190-100x_Position010_9_cmle.ics	55	0	1	1	0.13603775497035278	0.4538461538461538	0.46093750000000006
1093	Feb25-FISH2-3R4-rep2-cp190-100x_Position010_9_cmle.ics	56	0	1	1	0.11989768234675159	0.7761194029850745	0.3611111111111111
1094	Feb25-FISH2-3R4-rep2-cp190-100x_Position010_9_cmle.ics	57	0	1	1	0.1291205809888094	0.35443037974683544	0.3499999999999999
1095	Feb25-FISH2-3R4-rep2-cp190-100x_Position010_9_cmle.ics	58	0	1	1	0.0	0.0	0.0
1096	Feb25-FISH2-3R4-rep2-cp190-100x_Position010_9_cmle.ics	59	0	1	1	0.16140072623601176	0.5384615384615383	0.5384615384615383
1097	Feb25-FISH2-3R4-rep2-cp190-100x_Position010_9_cmle.ics	60	0	1	1	0.0645602904944047	0.345679012345679	0.345679012345679
1098	Feb25-FISH2-3R4-rep2-cp190-100x_Position010_9_cmle.ics	61	0	1	1	0.08300608777852034	0.33644859813084105	0.33962264150943394
1099	Feb25-FISH2-3R4-rep2-cp190-100x_Position010_9_cmle.ics	62	0	1	1	0.07839463845749142	0.22077922077922074	0.22222222222222218
1100	Feb25-FISH2-3R4-rep2-cp190-100x_Position010_9_cmle.ics	63	0	1	1	0.09222898642057815	0.3389830508474576	0.3361344537815126
1101	Feb25-FISH2-3R4-rep2-cp190-100x_Position010_9_cmle.ics	64	0	1	1	0.0	0.0	0.0
1102	Feb25-FISH2-3R4-rep2-cp190-100x_Position010_9_cmle.ics	65	0	1	1	0.0	0.0	0.0
1103	Feb25-FISH2-3R4-rep2-cp190-100x_Position010_9_cmle.ics	66	0	1	1	0.13603775497035278	0.36874999999999997	0.3710691823899371
1104	Feb25-FISH2-3R4-rep2-cp190-100x_Position010_9_cmle.ics	67	0	1	1	0.01152862330257227	0.056179775280898875	0.056179775280898875
1105	Feb25-FISH2-3R4-rep2-cp190-100x_Position010_9_cmle.ics	68	0	1	1	0.0	0.0	0.0
1106	Feb25-FISH2-3R4-rep2-cp190-100x_Position010_9_cmle.ics	68	0	1	2	0.057643116512861345	0.21367521367521364	0.15243902439024387
1107	Feb25-FISH2-3R4-rep2-cp190-100x_Position010_9_cmle.ics	68	0	1	3	0.0	0.0	0.0
1108	Feb25-FISH2-3R4-rep2-cp190-100x_Position010_9_cmle.ics	68	0	2	1	0.04842021787080353	0.1337579617834395	0.36206896551724127
1109	Feb25-FISH2-3R4-rep2-cp190-100x_Position010_9_cmle.ics	68	0	2	2	0.0	0.0	0.0
1110	Feb25-FISH2-3R4-rep2-cp190-100x_Position010_9_cmle.ics	68	0	2	3	0.0	0.0	0.0
1111	Feb25-FISH2-3R4-rep2-cp190-100x_Position010_9_cmle.ics	69	0	1	1	0.09914616040212151	0.3233082706766917	0.3257575757575757
1112	Feb25-FISH2-3R4-rep2-cp190-100x_Position010_9_cmle.ics	70	0	1	1	0.0	0.0	0.0
1113	Feb25-FISH2-3R4-rep2-cp190-100x_Position010_9_cmle.ics	70	0	2	1	0.1498721029334395	0.8024691358024691	0.6018518518518517
1114	Feb25-FISH2-3R4-rep2-cp190-100x_Position010_9_cmle.ics	71	0	1	1	0.0645602904944047	0.2074074074074074	0.2074074074074074
1115	Feb25-FISH2-3R4-rep2-cp190-100x_Position010_9_cmle.ics	72	0	1	1	0.053031667191832436	0.16546762589928055	0.16666666666666669
1116	Feb25-FISH2-3R4-rep2-cp190-100x_Position010_9_cmle.ics	73	0	1	1	0.0	0.0	0.0
1117	Feb25-FISH2-3R4-rep2-cp190-100x_Position010_9_cmle.ics	74	0	1	1	0.1890694221621852	0.6559999999999999	0.6559999999999999
1118	Feb25-FISH2-3R4-rep2-cp190-100x_Position010_9_cmle.ics	75	0	1	1	0.009222898642057815	0.033057851239669415	0.033057851239669415
1119	Feb25-FISH2-3R4-rep2-cp190-100x_Position010_9_cmle.ics	76	0	1	1	0.0	0.0	0.0
1120	Feb25-FISH2-3R4-rep2-cp190-100x_Position010_9_cmle.ics	77	0	1	1	0.11989768234675159	0.3823529411764705	0.3851851851851852
1121	Feb25-FISH2-3R4-rep2-cp190-100x_Position010_9_cmle.ics	78	0	1	1	0.07147746447594806	0.25	0.25203252032520324
1122	Feb25-FISH2-3R4-rep2-cp190-100x_Position010_9_cmle.ics	79	0	1	1	0.0	0.0	0.0
1123	Feb25-FISH2-3R4-rep2-cp190-100x_Position010_9_cmle.ics	80	0	1	1	0.07839463845749142	0.23611111111111108	0.21383647798742134
1124	Feb25-FISH2-3R4-rep2-cp190-100x_Position010_9_cmle.ics	83	0	1	1	0.23979536469350318	0.4601769911504424	0.4521739130434782
1125	Feb25-FISH2-3R4-rep2-cp190-100x_Position010_9_cmle.ics	84	0	1	1	0.27438123460122	0.8439716312056736	0.8380281690140844
1126	Feb25-FISH2-3R4-rep2-cp190-100x_Position010_9_cmle.ics	86	0	1	1	0.009222898642057815	0.04210526315789473	0.04166666666666667
1127	Feb25-FISH2-3R4-rep2-cp190-100x_Position010_9_cmle.ics	87	0	1	1	0.14295492895189613	0.4428571428571428	0.4428571428571428
1128	Feb25-FISH2-3R4-rep2-cp190-100x_Position010_9_cmle.ics	88	0	1	1	0.0899232617600637	0.40625	0.40625
1129	Feb25-FISH2-3R4-rep2-cp190-100x_Position010_9_cmle.ics	89	0	1	1	0.0853118124390348	0.4404761904761905	0.282442748091603
1130	Feb25-FISH2-3R4-rep2-cp190-100x_Position010_9_cmle.ics	93	0	1	1	0.27207550994070556	0.38562091503267976	0.3973063973063973
1131	Feb25-FISH2-3R4-rep2-cp190-100x_Position010_9_cmle.ics	95	0	1	1	0.0	0.0	0.0
1132	Feb25-FISH2-3R4-rep2-cp190-100x_Position010_9_cmle.ics	97	0	1	1	0.020751521944630084	0.08737864077669902	0.08181818181818183
1133	Feb25-FISH2-3R4-rep2-cp190-100x_Position010_9_cmle.ics	98	0	1	1	0.07147746447594806	0.2844036697247706	0.2230215827338129
1134	Feb25-FISH2-3R4-rep2-cp190-100x_Position010_9_cmle.ics	99	0	1	1	0.15217782759395396	0.6168224299065419	0.6111111111111109
1135	Feb25-FISH2-3R4-rep2-cp190-100x_Position010_9_cmle.ics	100	0	1	1	0.0	0.0	0.0
1136	Feb25-FISH2-3R4-rep2-cp190-100x_Position010_9_cmle.ics	102	0	1	1	0.057643116512861345	0.19999999999999998	0.19999999999999998
1137	Feb25-FISH2-3R4-rep2-cp190-100x_Position010_9_cmle.ics	103	0	1	1	0.0023057246605144538	0.02	0.01075268817204301
1138	Feb25-FISH2-3R4-rep2-cp190-100x_Position010_9_cmle.ics	105	0	1	1	0.0	0.0	0.0
1139	Feb25-FISH2-3R4-rep2-cp190-100x_Position010_9_cmle.ics	106	0	1	1	0.0	0.0	0.0
1140	Feb25-FISH2-3R4-rep2-cp190-100x_Position010_9_cmle.ics	106	0	1	2	0.0	0.0	0.0
1141	Feb25-FISH2-3R4-rep2-cp190-100x_Position010_9_cmle.ics	108	0	1	1	0.13834347963086724	0.410958904109589	0.41379310344827586
1142	Feb25-FISH2-3R4-rep2-cp190-100x_Position010_9_cmle.ics	109	0	1	1	0.03689159456823126	0.2711864406779661	0.134453781512605
1143	Feb25-FISH2-3R4-rep2-cp190-100x_Position010_9_cmle.ics	110	0	1	1	0.04611449321028908	0.2631578947368421	0.21276595744680848
1144	Feb25-FISH2-3R4-rep2-cp190-100x_Position010_9_cmle.ics	112	0	1	1	0.1706236248780696	0.7184466019417475	0.6915887850467288
1145	Feb25-FISH2-3R4-rep2-cp190-100x_Position010_9_cmle.ics	114	0	1	1	0.19598659614372857	0.6967213114754097	0.6967213114754097
1146	Feb25-FISH2-3R4-rep2-cp190-100x_Position010_9_cmle.ics	115	0	1	1	0.0	0.0	0.0
1147	Feb25-FISH2-3R4-rep2-cp190-100x_Position010_9_cmle.ics	115	0	2	1	0.0	0.0	0.0
1148	Feb25-FISH2-3R4-rep2-cp190-100x_Position010_9_cmle.ics	116	0	1	1	0.0046114493210289076	0.019047619047619046	0.01923076923076923
1149	Feb25-FISH2-3R4-rep2-cp190-100x_Position010_9_cmle.ics	118	0	1	1	0.0	0.0	0.0
1150	Feb25-FISH2-3R4-rep2-cp190-100x_Position010_9_cmle.ics	118	0	1	2	0.0	0.0	0.0
1151	Feb25-FISH2-3R4-rep2-cp190-100x_Position010_9_cmle.ics	118	0	2	1	0.0	0.0	0.0
1152	Feb25-FISH2-3R4-rep2-cp190-100x_Position010_9_cmle.ics	118	0	2	2	0.04611449321028908	0.1515151515151515	0.10309278350515463
1153	Feb25-FISH2-3R4-rep2-cp190-100x_Position010_9_cmle.ics	122	0	1	1	0.0	0.0	0.0
1154	Feb25-FISH2-3R4-rep2-cp190-100x_Position010_9_cmle.ics	122	0	1	2	0.0	0.0	0.0
1155	Feb25-FISH2-3R4-rep2-cp190-100x_Position010_9_cmle.ics	123	0	1	1	0.02305724660514454	0.11363636363636363	0.11494252873563218
1156	Feb25-FISH2-3R4-rep2-cp190-100x_Position011_10_cmle.ics	1	0	1	1	0.15217782759395396	0.2608695652173913	0.2959641255605381
1157	Feb25-FISH2-3R4-rep2-cp190-100x_Position011_10_cmle.ics	2	0	1	1	0.23287819071195984	0.4122448979591837	0.3992094861660079
1158	Feb25-FISH2-3R4-rep2-cp190-100x_Position011_10_cmle.ics	4	0	1	1	0.0	0.0	0.0
1159	Feb25-FISH2-3R4-rep2-cp190-100x_Position011_10_cmle.ics	5	0	1	1	0.03919731922874571	0.26153846153846144	0.1328125
1160	Feb25-FISH2-3R4-rep2-cp190-100x_Position011_10_cmle.ics	5	0	2	1	0.0	0.0	0.0
1161	Feb25-FISH2-3R4-rep2-cp190-100x_Position011_10_cmle.ics	6	0	1	1	0.03919731922874571	0.25373134328358204	0.10828025477707007
1162	Feb25-FISH2-3R4-rep2-cp190-100x_Position011_10_cmle.ics	7	0	1	1	0.1245091316677805	0.6428571428571429	0.21951219512195122
1163	Feb25-FISH2-3R4-rep2-cp190-100x_Position011_10_cmle.ics	7	0	2	1	0.0	0.0	0.0
1164	Feb25-FISH2-3R4-rep2-cp190-100x_Position011_10_cmle.ics	8	0	1	1	0.0	0.0	0.0
1165	Feb25-FISH2-3R4-rep2-cp190-100x_Position011_10_cmle.ics	9	0	1	1	0.02305724660514454	0.10101010101010101	0.1020408163265306
1166	Feb25-FISH2-3R4-rep2-cp190-100x_Position011_10_cmle.ics	11	0	1	1	0.0	0.0	0.0
1167	Feb25-FISH2-3R4-rep2-cp190-100x_Position011_10_cmle.ics	12	0	1	1	0.006917173981543361	0.023809523809523805	0.024193548387096774
1168	Feb25-FISH2-3R4-rep2-cp190-100x_Position011_10_cmle.ics	13	0	1	1	0.059948841173375796	0.42622950819672123	0.42622950819672123
1169	Feb25-FISH2-3R4-rep2-cp190-100x_Position011_10_cmle.ics	15	0	1	1	0.0	0.0	0.0
1170	Feb25-FISH2-3R4-rep2-cp190-100x_Position011_10_cmle.ics	16	0	1	1	0.009222898642057815	0.033057851239669415	0.0449438202247191
1171	Feb25-FISH2-3R4-rep2-cp190-100x_Position011_10_cmle.ics	17	0	1	1	0.02305724660514454	0.08333333333333333	0.12658227848101267
1172	Feb25-FISH2-3R4-rep2-cp190-100x_Position011_10_cmle.ics	18	0	1	1	0.0	0.0	0.0
1173	Feb25-FISH2-3R4-rep2-cp190-100x_Position011_10_cmle.ics	19	0	1	1	0.09914616040212151	0.1799163179916318	0.1784232365145228
1174	Feb25-FISH2-3R4-rep2-cp190-100x_Position011_10_cmle.ics	20	0	1	1	0.11989768234675159	0.4031007751937984	0.4031007751937984
1175	Feb25-FISH2-3R4-rep2-cp190-100x_Position011_10_cmle.ics	21	0	1	1	0.12681485632829495	0.6874999999999998	0.6874999999999998
1176	Feb25-FISH2-3R4-rep2-cp190-100x_Position011_10_cmle.ics	22	0	1	1	0.10606333438366487	0.4259259259259258	0.42990654205607465
1177	Feb25-FISH2-3R4-rep2-cp190-100x_Position011_10_cmle.ics	23	0	1	1	0.0	0.0	0.0
1178	Feb25-FISH2-3R4-rep2-cp190-100x_Position011_10_cmle.ics	23	0	2	1	0.0899232617600637	0.3513513513513513	0.23493975903614453
1179	Feb25-FISH2-3R4-rep2-cp190-100x_Position011_10_cmle.ics	25	0	1	1	0.016140072623601176	0.0909090909090909	0.04268292682926828
1180	Feb25-FISH2-3R4-rep2-cp190-100x_Position011_10_cmle.ics	26	0	1	1	0.04380876854977462	0.17431192660550457	0.17431192660550457
1181	Feb25-FISH2-3R4-rep2-cp190-100x_Position011_10_cmle.ics	27	0	1	1	0.0	0.0	0.0
1182	Feb25-FISH2-3R4-rep2-cp190-100x_Position011_10_cmle.ics	28	0	1	1	0.0	0.0	0.0
1183	Feb25-FISH2-3R4-rep2-cp190-100x_Position011_10_cmle.ics	29	0	1	1	0.0	0.0	0.0
1184	Feb25-FISH2-3R4-rep2-cp190-100x_Position011_10_cmle.ics	30	0	1	1	0.01152862330257227	0.040322580645161296	0.03289473684210526
1185	Feb25-FISH2-3R4-rep2-cp190-100x_Position011_10_cmle.ics	31	0	1	1	0.057643116512861345	0.35211267605633795	0.35211267605633795
1186	Feb25-FISH2-3R4-rep2-cp190-100x_Position011_10_cmle.ics	32	0	1	1	0.03689159456823126	0.30769230769230765	0.19999999999999996
1187	Feb25-FISH2-3R4-rep2-cp190-100x_Position011_10_cmle.ics	33	0	1	1	0.0	0.0	0.0
1188	Feb25-FISH2-3R4-rep2-cp190-100x_Position011_10_cmle.ics	35	0	1	1	0.029974420586687898	0.1688311688311688	0.23636363636363636
1189	Feb25-FISH2-3R4-rep2-cp190-100x_Position011_10_cmle.ics	36	0	1	1	0.020751521944630084	0.10344827586206896	0.09782608695652173
1190	Feb25-FISH2-3R4-rep2-cp190-100x_Position011_10_cmle.ics	37	0	1	1	0.0	0.0	0.0
1191	Feb25-FISH2-3R4-rep2-cp190-100x_Position011_10_cmle.ics	37	0	1	2	0.0	0.0	0.0
1192	Feb25-FISH2-3R4-rep2-cp190-100x_Position011_10_cmle.ics	41	0	1	1	0.0	0.0	0.0
1193	Feb25-FISH2-3R4-rep2-cp190-100x_Position011_10_cmle.ics	42	0	1	1	0.01152862330257227	0.036231884057971016	0.040983606557377046
1194	Feb25-FISH2-3R4-rep2-cp190-100x_Position011_10_cmle.ics	43	0	1	1	0.04842021787080353	0.3962264150943396	0.4038461538461538
1195	Feb25-FISH2-3R4-rep2-cp190-100x_Position011_10_cmle.ics	44	0	1	1	0.0	0.0	0.0
1196	Feb25-FISH2-3R4-rep2-cp190-100x_Position011_10_cmle.ics	45	0	1	1	0.006917173981543361	0.02521008403361344	0.02542372881355932
1197	Feb25-FISH2-3R4-rep2-cp190-100x_Position011_10_cmle.ics	46	0	1	1	0.029974420586687898	0.1150442477876106	0.11403508771929824
1198	Feb25-FISH2-3R4-rep2-cp190-100x_Position011_10_cmle.ics	47	0	1	1	0.04380876854977462	0.3220338983050847	0.3220338983050847
1199	Feb25-FISH2-3R4-rep2-cp190-100x_Position011_10_cmle.ics	48	0	1	1	0.07147746447594806	0.13716814159292035	0.23664122137404575
1200	Feb25-FISH2-3R4-rep2-cp190-100x_Position011_10_cmle.ics	48	0	1	2	0.0	0.0	0.0
1201	Feb25-FISH2-3R4-rep2-cp190-100x_Position011_10_cmle.ics	50	0	1	1	0.20520949478578637	0.6899224806201549	0.6641791044776119
1202	Feb25-FISH2-3R4-rep2-cp190-100x_Position011_10_cmle.ics	51	0	1	1	0.059948841173375796	0.19402985074626863	0.19548872180451124
1203	Feb25-FISH2-3R4-rep2-cp190-100x_Position011_10_cmle.ics	52	0	1	1	0.16140072623601176	0.5785123966942147	0.5833333333333333
1204	Feb25-FISH2-3R4-rep2-cp190-100x_Position011_10_cmle.ics	53	0	1	1	0.17523507419909848	0.7169811320754715	0.6909090909090909
1205	Feb25-FISH2-3R4-rep2-cp190-100x_Position011_10_cmle.ics	54	0	1	1	0.020751521944630084	0.16363636363636366	0.16666666666666663
1206	Feb25-FISH2-3R4-rep2-cp190-100x_Position011_10_cmle.ics	55	0	1	1	0.0	0.0	0.0
1207	Feb25-FISH2-3R4-rep2-cp190-100x_Position011_10_cmle.ics	57	0	1	1	0.14756637827292504	0.6095238095238095	0.6153846153846153
1208	Feb25-FISH2-3R4-rep2-cp190-100x_Position011_10_cmle.ics	58	0	1	1	0.06225456583389025	0.1901408450704225	0.1875
1209	Feb25-FISH2-3R4-rep2-cp190-100x_Position011_10_cmle.ics	59	0	1	1	0.0	0.0	0.0
1210	Feb25-FISH2-3R4-rep2-cp190-100x_Position011_10_cmle.ics	60	0	1	1	0.12681485632829495	0.42307692307692296	0.42635658914728675
1211	Feb25-FISH2-3R4-rep2-cp190-100x_Position011_10_cmle.ics	61	0	1	1	0.0	0.0	0.0
1212	Feb25-FISH2-3R4-rep2-cp190-100x_Position011_10_cmle.ics	61	0	1	2	0.223655292069902	0.5105263157894736	0.8818181818181818
1213	Feb25-FISH2-3R4-rep2-cp190-100x_Position011_10_cmle.ics	62	0	1	1	0.059948841173375796	0.44067796610169485	0.3999999999999999
1214	Feb25-FISH2-3R4-rep2-cp190-100x_Position011_10_cmle.ics	63	0	1	1	0.1498721029334395	0.4887218045112781	0.4887218045112781
1215	Feb25-FISH2-3R4-rep2-cp190-100x_Position011_10_cmle.ics	64	0	1	1	0.16370645089652622	0.568	0.5772357723577236
1216	Feb25-FISH2-3R4-rep2-cp190-100x_Position011_10_cmle.ics	66	0	1	1	0.10606333438366487	0.24210526315789468	0.4259259259259258
1217	Feb25-FISH2-3R4-rep2-cp190-100x_Position011_10_cmle.ics	66	0	1	2	0.0	0.0	0.0
1218	Feb25-FISH2-3R4-rep2-cp190-100x_Position011_10_cmle.ics	67	0	1	1	0.0	0.0	0.0
1219	Feb25-FISH2-3R4-rep2-cp190-100x_Position011_10_cmle.ics	68	0	1	1	0.09684043574160706	0.4375	0.44210526315789467
1220	Feb25-FISH2-3R4-rep2-cp190-100x_Position011_10_cmle.ics	69	0	1	1	0.06686601515491916	0.23577235772357724	0.23577235772357724
1221	Feb25-FISH2-3R4-rep2-cp190-100x_Position011_10_cmle.ics	70	0	1	1	0.0	0.0	0.0
1222	Feb25-FISH2-3R4-rep2-cp190-100x_Position011_10_cmle.ics	70	0	2	1	0.029974420586687898	0.12745098039215683	0.08843537414965985
1223	Feb25-FISH2-3R4-rep2-cp190-100x_Position011_10_cmle.ics	71	0	1	1	0.0945347110810926	0.2628205128205128	0.16872427983539093
1224	Feb25-FISH2-3R4-rep2-cp190-100x_Position011_10_cmle.ics	71	0	2	1	0.0	0.0	0.0
1225	Feb25-FISH2-3R4-rep2-cp190-100x_Position011_10_cmle.ics	72	0	1	1	0.009222898642057815	0.02702702702702703	0.026845637583892613
1226	Feb25-FISH2-3R4-rep2-cp190-100x_Position011_10_cmle.ics	73	0	1	1	0.013834347963086722	0.046875	0.04724409448818897
1227	Feb25-FISH2-3R4-rep2-cp190-100x_Position011_10_cmle.ics	74	0	1	1	0.0	0.0	0.0
1228	Feb25-FISH2-3R4-rep2-cp190-100x_Position011_10_cmle.ics	77	0	1	1	0.14064920429138167	0.47286821705426346	0.47656249999999994
1229	Feb25-FISH2-3R4-rep2-cp190-100x_Position011_10_cmle.ics	78	0	1	1	0.17754079885961294	0.553956834532374	0.553956834532374
1230	Feb25-FISH2-3R4-rep2-cp190-100x_Position011_10_cmle.ics	79	0	1	1	0.223655292069902	0.6100628930817609	0.5215053763440859
1231	Feb25-FISH2-3R4-rep2-cp190-100x_Position011_10_cmle.ics	79	0	1	2	0.0	0.0	0.0
1232	Feb25-FISH2-3R4-rep2-cp190-100x_Position011_10_cmle.ics	80	0	1	1	0.013834347963086722	0.0625	0.06382978723404253
1233	Feb25-FISH2-3R4-rep2-cp190-100x_Position011_10_cmle.ics	81	0	1	1	0.0	0.0	0.0
1234	Feb25-FISH2-3R4-rep2-cp190-100x_Position011_10_cmle.ics	82	0	1	1	0.18215224818064185	0.7523809523809524	0.5602836879432623
1235	Feb25-FISH2-3R4-rep2-cp190-100x_Position011_10_cmle.ics	83	0	1	1	0.029974420586687898	0.09774436090225562	0.09701492537313432
1236	Feb25-FISH2-3R4-rep2-cp190-100x_Position011_10_cmle.ics	85	0	1	1	0.20290377012527194	0.6518518518518519	0.6616541353383458
1237	Feb25-FISH2-3R4-rep2-cp190-100x_Position011_10_cmle.ics	86	0	1	1	0.0	0.0	0.0
1238	Feb25-FISH2-3R4-rep2-cp190-100x_Position011_10_cmle.ics	87	0	1	1	0.01152862330257227	0.035971223021582725	0.06329113924050633
1239	Feb25-FISH2-3R4-rep2-cp190-100x_Position011_10_cmle.ics	88	0	1	1	0.0	0.0	0.0
1240	Feb25-FISH2-3R4-rep2-cp190-100x_Position011_10_cmle.ics	89	0	1	1	0.0945347110810926	0.30827067669172925	0.31297709923664113
1241	Feb25-FISH2-3R4-rep2-cp190-100x_Position011_10_cmle.ics	90	0	1	1	0.08761753709954924	0.36190476190476184	0.36190476190476184
1242	Feb25-FISH2-3R4-rep2-cp190-100x_Position011_10_cmle.ics	91	0	1	1	0.0	0.0	0.0
1243	Feb25-FISH2-3R4-rep2-cp190-100x_Position011_10_cmle.ics	94	0	1	1	0.020751521944630084	0.07826086956521738	0.07826086956521738
1244	Feb25-FISH2-3R4-rep2-cp190-100x_Position011_10_cmle.ics	95	0	1	1	0.08761753709954924	0.35185185185185175	0.35185185185185175
1245	Feb25-FISH2-3R4-rep2-cp190-100x_Position011_10_cmle.ics	97	0	1	1	0.02305724660514454	0.11764705882352941	0.07633587786259541
1246	Feb25-FISH2-3R4-rep2-cp190-100x_Position011_10_cmle.ics	98	0	1	1	0.17754079885961294	0.4583333333333333	0.4610778443113772
1247	Feb25-FISH2-3R4-rep2-cp190-100x_Position011_10_cmle.ics	99	0	1	1	0.07147746447594806	0.3263157894736841	0.3263157894736841
1248	Feb25-FISH2-3R4-rep2-cp190-100x_Position011_10_cmle.ics	100	0	1	1	0.325107177132538	0.5423076923076923	0.5423076923076923
1249	Feb25-FISH2-3R4-rep2-cp190-100x_Position011_10_cmle.ics	101	0	1	1	0.0	0.0	0.0
1250	Feb25-FISH2-3R4-rep2-cp190-100x_Position011_10_cmle.ics	103	0	1	1	0.0023057246605144538	0.008064516129032258	0.008
1251	Feb25-FISH2-3R4-rep2-cp190-100x_Position011_10_cmle.ics	105	0	1	1	0.0	0.0	0.0
1252	Feb25-FISH2-3R4-rep2-cp190-100x_Position011_10_cmle.ics	107	0	1	1	0.0	0.0	0.0
1253	Feb25-FISH2-3R4-rep2-cp190-100x_Position011_10_cmle.ics	107	0	2	1	0.09684043574160706	0.3589743589743589	0.1463414634146341
1254	Feb25-FISH2-3R4-rep2-cp190-100x_Position011_10_cmle.ics	108	0	1	1	0.0	0.0	0.0
1255	Feb25-FISH2-3R4-rep2-cp190-100x_Position011_10_cmle.ics	109	0	1	1	0.17292934953858402	0.3138075313807531	0.3138075313807531
1256	Feb25-FISH2-3R4-rep2-cp190-100x_Position011_10_cmle.ics	110	0	1	1	0.09914616040212151	0.5657894736842105	0.3093525179856114
1257	Feb25-FISH2-3R4-rep2-cp190-100x_Position011_10_cmle.ics	110	0	2	1	0.0	0.0	0.0
1258	Feb25-FISH2-3R4-rep2-cp190-100x_Position011_10_cmle.ics	111	0	1	1	0.06686601515491916	0.11328125	0.10507246376811595
1259	Feb25-FISH2-3R4-rep2-cp190-100x_Position011_10_cmle.ics	112	0	1	1	0.0	0.0	0.0
1260	Feb25-FISH2-3R4-rep2-cp190-100x_Position011_10_cmle.ics	112	0	2	1	0.02305724660514454	0.14925373134328357	0.07633587786259541
1261	Feb25-FISH2-3R4-rep2-cp190-100x_Position012_11_cmle.ics	3	0	1	1	0.06225456583389025	0.5192307692307692	0.2288135593220339
1262	Feb25-FISH2-3R4-rep2-cp190-100x_Position012_11_cmle.ics	5	0	1	1	0.0	0.0	0.0
1263	Feb25-FISH2-3R4-rep2-cp190-100x_Position012_11_cmle.ics	6	0	1	1	0.03919731922874571	0.14782608695652172	0.15044247787610618
1264	Feb25-FISH2-3R4-rep2-cp190-100x_Position012_11_cmle.ics	10	0	1	1	0.09914616040212151	0.2885906040268456	0.292517006802721
1265	Feb25-FISH2-3R4-rep2-cp190-100x_Position012_11_cmle.ics	11	0	1	1	0.0	0.0	0.0
1266	Feb25-FISH2-3R4-rep2-cp190-100x_Position012_11_cmle.ics	13	0	1	1	0.1890694221621852	0.42268041237113396	0.45054945054945045
1267	Feb25-FISH2-3R4-rep2-cp190-100x_Position012_11_cmle.ics	13	0	1	2	0.0	0.0	0.0
1268	Feb25-FISH2-3R4-rep2-cp190-100x_Position012_11_cmle.ics	13	0	2	1	0.0	0.0	0.0
1269	Feb25-FISH2-3R4-rep2-cp190-100x_Position012_11_cmle.ics	13	0	2	2	0.03458586990771681	0.30000000000000004	0.2459016393442623
1270	Feb25-FISH2-3R4-rep2-cp190-100x_Position012_11_cmle.ics	14	0	1	1	0.059948841173375796	0.26804123711340205	0.26804123711340205
1271	Feb25-FISH2-3R4-rep2-cp190-100x_Position012_11_cmle.ics	15	0	1	1	0.01844579728411563	0.07766990291262135	0.07692307692307691
1272	Feb25-FISH2-3R4-rep2-cp190-100x_Position012_11_cmle.ics	19	0	1	1	0.08300608777852034	0.4235294117647059	0.41860465116279066
1273	Feb25-FISH2-3R4-rep2-cp190-100x_Position012_11_cmle.ics	20	0	1	1	0.013834347963086722	0.10344827586206894	0.07142857142857142
1274	Feb25-FISH2-3R4-rep2-cp190-100x_Position012_11_cmle.ics	22	0	1	1	0.0	0.0	0.0
1275	Feb25-FISH2-3R4-rep2-cp190-100x_Position012_11_cmle.ics	23	0	1	1	0.14295492895189613	0.5123966942148759	0.5166666666666666
1276	Feb25-FISH2-3R4-rep2-cp190-100x_Position012_11_cmle.ics	24	0	1	1	0.0	0.0	0.0
1277	Feb25-FISH2-3R4-rep2-cp190-100x_Position012_11_cmle.ics	26	0	1	1	0.1590950015754973	0.3365853658536585	0.7040816326530611
1278	Feb25-FISH2-3R4-rep2-cp190-100x_Position012_11_cmle.ics	26	0	1	2	0.0	0.0	0.0
1279	Feb25-FISH2-3R4-rep2-cp190-100x_Position012_11_cmle.ics	26	0	2	1	0.0	0.0	0.0
1280	Feb25-FISH2-3R4-rep2-cp190-100x_Position012_11_cmle.ics	26	0	2	2	0.08300608777852034	0.6923076923076923	0.22499999999999995
1281	Feb25-FISH2-3R4-rep2-cp190-100x_Position012_11_cmle.ics	27	0	1	1	0.0	0.0	0.0
1282	Feb25-FISH2-3R4-rep2-cp190-100x_Position012_11_cmle.ics	28	0	1	1	0.0	0.0	0.0
1283	Feb25-FISH2-3R4-rep2-cp190-100x_Position012_11_cmle.ics	29	0	1	1	0.0	0.0	0.0
1284	Feb25-FISH2-3R4-rep2-cp190-100x_Position012_11_cmle.ics	30	0	1	1	0.01844579728411563	0.06611570247933883	0.06666666666666667
1285	Feb25-FISH2-3R4-rep2-cp190-100x_Position012_11_cmle.ics	31	0	1	1	0.006917173981543361	0.032608695652173905	0.032608695652173905
1286	Feb25-FISH2-3R4-rep2-cp190-100x_Position012_11_cmle.ics	32	0	1	1	0.053031667191832436	0.19827586206896547	0.17692307692307688
1287	Feb25-FISH2-3R4-rep2-cp190-100x_Position012_11_cmle.ics	33	0	1	1	0.057643116512861345	0.21367521367521364	0.211864406779661
1288	Feb25-FISH2-3R4-rep2-cp190-100x_Position012_11_cmle.ics	36	0	1	1	0.04380876854977462	0.18269230769230768	0.15573770491803277
1289	Feb25-FISH2-3R4-rep2-cp190-100x_Position012_11_cmle.ics	37	0	1	1	0.020751521944630084	0.06766917293233082	0.07258064516129033
1290	Feb25-FISH2-3R4-rep2-cp190-100x_Position012_11_cmle.ics	39	0	1	1	0.0	0.0	0.0
1291	Feb25-FISH2-3R4-rep2-cp190-100x_Position012_11_cmle.ics	40	0	1	1	0.18676369750167077	0.5472972972972974	0.9
1292	Feb25-FISH2-3R4-rep2-cp190-100x_Position012_11_cmle.ics	40	0	1	2	0.0	0.0	0.0
1293	Feb25-FISH2-3R4-rep2-cp190-100x_Position012_11_cmle.ics	41	0	1	1	0.17523507419909848	0.304	0.34545454545454546
1294	Feb25-FISH2-3R4-rep2-cp190-100x_Position012_11_cmle.ics	42	0	1	1	0.1245091316677805	0.3857142857142857	0.38848920863309344
1295	Feb25-FISH2-3R4-rep2-cp190-100x_Position012_11_cmle.ics	43	0	1	1	0.17292934953858402	0.5281690140845069	0.5244755244755244
1296	Feb25-FISH2-3R4-rep2-cp190-100x_Position012_11_cmle.ics	44	0	1	1	0.10606333438366487	0.5348837209302325	0.39999999999999997
1297	Feb25-FISH2-3R4-rep2-cp190-100x_Position012_11_cmle.ics	45	0	1	1	0.01844579728411563	0.07079646017699115	0.07017543859649122
1298	Feb25-FISH2-3R4-rep2-cp190-100x_Position012_11_cmle.ics	46	0	1	1	0.0	0.0	0.0
1299	Feb25-FISH2-3R4-rep2-cp190-100x_Position012_11_cmle.ics	46	0	1	2	0.06686601515491916	0.12033195020746887	0.17365269461077845
1300	Feb25-FISH2-3R4-rep2-cp190-100x_Position012_11_cmle.ics	47	0	1	1	0.0	0.0	0.0
1301	Feb25-FISH2-3R4-rep2-cp190-100x_Position012_11_cmle.ics	48	0	1	1	0.12681485632829495	0.9821428571428569	0.43307086614173224
1302	Feb25-FISH2-3R4-rep2-cp190-100x_Position012_11_cmle.ics	50	0	1	1	0.0	0.0	0.0
1303	Feb25-FISH2-3R4-rep2-cp190-100x_Position012_11_cmle.ics	51	0	1	1	0.0	0.0	0.0
1304	Feb25-FISH2-3R4-rep2-cp190-100x_Position012_11_cmle.ics	52	0	1	1	0.0	0.0	0.0
1305	Feb25-FISH2-3R4-rep2-cp190-100x_Position012_11_cmle.ics	52	0	1	2	0.06225456583389025	0.11842105263157895	0.3176470588235294
1306	Feb25-FISH2-3R4-rep2-cp190-100x_Position012_11_cmle.ics	53	0	1	1	0.0	0.0	0.0
1307	Feb25-FISH2-3R4-rep2-cp190-100x_Position012_11_cmle.ics	54	0	1	1	0.04150304388926017	0.14285714285714285	0.14285714285714285
1308	Feb25-FISH2-3R4-rep2-cp190-100x_Position012_11_cmle.ics	55	0	1	1	0.03228014524720235	0.21875	0.21875
1309	Feb25-FISH2-3R4-rep2-cp190-100x_Position012_11_cmle.ics	57	0	1	1	0.0	0.0	0.0
1310	Feb25-FISH2-3R4-rep2-cp190-100x_Position012_11_cmle.ics	59	0	1	1	0.04611449321028908	0.1408450704225352	0.1408450704225352
1311	Feb25-FISH2-3R4-rep2-cp190-100x_Position012_11_cmle.ics	61	0	1	1	0.08761753709954924	0.2923076923076922	0.41758241758241754
1312	Feb25-FISH2-3R4-rep2-cp190-100x_Position012_11_cmle.ics	63	0	1	1	0.03228014524720235	0.21875	0.21875
1313	Feb25-FISH2-3R4-rep2-cp190-100x_Position012_11_cmle.ics	64	0	1	1	0.0	0.0	0.0
1314	Feb25-FISH2-3R4-rep2-cp190-100x_Position012_11_cmle.ics	66	0	1	1	0.006917173981543361	0.05769230769230768	0.05882352941176469
1315	Feb25-FISH2-3R4-rep2-cp190-100x_Position012_11_cmle.ics	67	0	1	1	0.0	0.0	0.0
1316	Feb25-FISH2-3R4-rep2-cp190-100x_Position012_11_cmle.ics	70	0	1	1	0.15217782759395396	0.5945945945945946	0.5892857142857142
1317	Feb25-FISH2-3R4-rep2-cp190-100x_Position012_11_cmle.ics	71	0	1	1	0.1498721029334395	0.5327868852459016	0.5327868852459016
1318	Feb25-FISH2-3R4-rep2-cp190-100x_Position012_11_cmle.ics	72	0	1	1	0.07608891379697698	0.2426470588235294	0.24444444444444446
1319	Feb25-FISH2-3R4-rep2-cp190-100x_Position012_11_cmle.ics	74	0	1	1	0.016140072623601176	0.11666666666666665	0.09722222222222222
1320	Feb25-FISH2-3R4-rep2-cp190-100x_Position012_11_cmle.ics	77	0	1	1	0.23979536469350318	0.6933333333333332	0.6979865771812079
1321	Feb25-FISH2-3R4-rep2-cp190-100x_Position012_11_cmle.ics	79	0	1	1	0.01152862330257227	0.04629629629629629	0.033783783783783786
1322	Feb25-FISH2-3R4-rep2-cp190-100x_Position012_11_cmle.ics	80	0	1	1	0.0645602904944047	0.22580645161290322	0.22399999999999998
1323	Feb25-FISH2-3R4-rep2-cp190-100x_Position012_11_cmle.ics	81	0	1	1	0.04150304388926017	0.22784810126582278	0.22784810126582278
1324	Feb25-FISH2-3R4-rep2-cp190-100x_Position012_11_cmle.ics	82	0	1	1	0.016140072623601176	0.05426356589147286	0.05426356589147286
1325	Feb25-FISH2-3R4-rep2-cp190-100x_Position012_11_cmle.ics	83	0	1	1	0.17754079885961294	0.658119658119658	0.4782608695652174
1326	Feb25-FISH2-3R4-rep2-cp190-100x_Position012_11_cmle.ics	84	0	1	1	0.13373203030983832	0.9666666666666666	0.5370370370370369
1327	Feb25-FISH2-3R4-rep2-cp190-100x_Position012_11_cmle.ics	87	0	1	1	0.0945347110810926	0.3253968253968253	0.3333333333333333
1328	Feb25-FISH2-3R4-rep2-cp190-100x_Position012_11_cmle.ics	88	0	1	1	0.0	0.0	0.0
1329	Feb25-FISH2-3R4-rep2-cp190-100x_Position012_11_cmle.ics	89	0	1	1	0.09914616040212151	0.40566037735849053	0.4018691588785046
1330	Feb25-FISH2-3R4-rep2-cp190-100x_Position012_11_cmle.ics	90	0	1	1	0.03228014524720235	0.11764705882352938	0.14583333333333334
1331	Feb25-FISH2-3R4-rep2-cp190-100x_Position012_11_cmle.ics	91	0	1	1	0.01844579728411563	0.07619047619047618	0.0522875816993464
1332	Feb25-FISH2-3R4-rep2-cp190-100x_Position012_11_cmle.ics	94	0	1	1	0.06686601515491916	0.37179487179487175	0.4915254237288135
1333	Feb25-FISH2-3R4-rep2-cp190-100x_Position012_11_cmle.ics	94	0	1	2	0.0	0.0	0.0
1334	Feb25-FISH2-3R4-rep2-cp190-100x_Position012_11_cmle.ics	95	0	1	1	0.11989768234675159	0.3823529411764705	0.3795620437956204
1335	Feb25-FISH2-3R4-rep2-cp190-100x_Position012_11_cmle.ics	97	0	1	1	0.050725942531317986	0.16296296296296298	0.20754716981132074
1336	Feb25-FISH2-3R4-rep2-cp190-100x_Position012_11_cmle.ics	98	0	1	1	0.0	0.0	0.0
1337	Feb25-FISH2-3R4-rep2-cp190-100x_Position012_11_cmle.ics	99	0	1	1	0.0	0.0	0.0
1338	Feb25-FISH2-3R4-rep2-cp190-100x_Position012_11_cmle.ics	100	0	1	1	0.06225456583389025	0.20300751879699244	0.2045454545454545
1339	Feb25-FISH2-3R4-rep2-cp190-100x_Position012_11_cmle.ics	102	0	1	1	0.025362971265658993	0.07971014492753624	0.07692307692307691
1340	Feb25-FISH2-3R4-rep2-cp190-100x_Position012_11_cmle.ics	103	0	1	1	0.0	0.0	0.0
1341	Feb25-FISH2-3R4-rep2-cp190-100x_Position012_11_cmle.ics	104	0	1	1	0.04842021787080353	0.22105263157894733	0.15671641791044774
1342	Feb25-FISH2-3R4-rep2-cp190-100x_Position012_11_cmle.ics	105	0	1	1	0.10836905904417933	0.37007874015748027	0.5465116279069767
1343	Feb25-FISH2-3R4-rep2-cp190-100x_Position012_11_cmle.ics	106	0	1	1	0.009222898642057815	0.03478260869565217	0.027397260273972598
1344	Feb25-FISH2-3R4-rep2-cp190-100x_Position012_11_cmle.ics	107	0	1	1	0.08070036311800588	0.3333333333333333	0.22580645161290322
1345	Feb25-FISH2-3R4-rep2-cp190-100x_Position012_11_cmle.ics	108	0	1	1	0.04842021787080353	0.18260869565217389	0.18103448275862064
1346	Feb25-FISH2-3R4-rep2-cp190-100x_Position012_11_cmle.ics	109	0	1	1	0.03689159456823126	0.12698412698412698	0.12698412698412698
1347	Feb25-FISH2-3R4-rep2-cp190-100x_Position012_11_cmle.ics	110	0	1	1	0.03228014524720235	0.14736842105263154	0.14736842105263154
1348	Feb25-FISH2-3R4-rep2-cp190-100x_Position012_11_cmle.ics	113	0	1	1	0.0	0.0	0.0
1349	Feb25-FISH2-3R4-rep2-cp190-100x_Position012_11_cmle.ics	114	0	1	1	0.07608891379697698	0.2462686567164179	0.32673267326732675
1350	Feb25-FISH2-3R4-rep2-cp190-100x_Position012_11_cmle.ics	115	0	1	1	0.0	0.0	0.0
1351	Feb25-FISH2-3R4-rep2-cp190-100x_Position012_11_cmle.ics	116	0	1	1	0.04611449321028908	0.2439024390243902	0.17241379310344823
1352	Feb25-FISH2-3R4-rep2-cp190-100x_Position012_11_cmle.ics	117	0	1	1	0.02305724660514454	0.14705882352941174	0.14705882352941174
1353	Feb25-FISH2-3R4-rep2-cp190-100x_Position012_11_cmle.ics	119	0	1	1	0.08300608777852034	0.2589928057553956	0.45569620253164556
1354	Feb25-FISH2-3R4-rep2-cp190-100x_Position012_11_cmle.ics	119	0	1	2	0.0	0.0	0.0
1355	Feb25-FISH2-3R4-rep2-cp190-100x_Position012_11_cmle.ics	119	0	1	3	0.0	0.0	0.0
1356	Feb25-FISH2-3R4-rep2-cp190-100x_Position012_11_cmle.ics	119	0	2	1	0.0	0.0	0.0
1357	Feb25-FISH2-3R4-rep2-cp190-100x_Position012_11_cmle.ics	119	0	2	2	0.0	0.0	0.0
1358	Feb25-FISH2-3R4-rep2-cp190-100x_Position012_11_cmle.ics	119	0	2	3	0.12681485632829495	0.48245614035087714	0.46610169491525416
1359	Feb25-FISH2-3R4-rep2-cp190-100x_Position012_11_cmle.ics	120	0	1	1	0.013834347963086722	0.0594059405940594	0.05882352941176469
1360	Feb25-FISH2-3R4-rep2-cp190-100x_Position012_11_cmle.ics	121	0	1	1	0.013834347963086722	0.06	0.06
1361	Feb25-FISH2-3R4-rep2-cp190-100x_Position012_11_cmle.ics	122	0	1	1	0.0	0.0	0.0
1362	Feb25-FISH2-3R4-rep2-cp190-100x_Position012_11_cmle.ics	122	0	1	2	0.0	0.0	0.0
1363	Feb25-FISH2-3R4-rep2-cp190-100x_Position012_11_cmle.ics	122	0	2	1	0.0	0.0	0.0
1364	Feb25-FISH2-3R4-rep2-cp190-100x_Position012_11_cmle.ics	122	0	2	2	0.0	0.0	0.0
1365	Feb25-FISH2-3R4-rep2-cp190-100x_Position012_11_cmle.ics	122	0	3	1	0.0	0.0	0.0
1366	Feb25-FISH2-3R4-rep2-cp190-100x_Position012_11_cmle.ics	122	0	3	2	0.0	0.0	0.0
1367	Feb25-FISH2-3R4-rep2-cp190-100x_Position012_11_cmle.ics	122	0	4	1	0.03458586990771681	0.2884615384615385	0.10273972602739725
1368	Feb25-FISH2-3R4-rep2-cp190-100x_Position012_11_cmle.ics	122	0	4	2	0.0	0.0	0.0
1369	Feb25-FISH2-3R4-rep2-cp190-100x_Position012_11_cmle.ics	123	0	1	1	0.10375760972315042	0.3629032258064516	0.36585365853658536
1370	Feb25-FISH2-3R4-rep2-cp190-100x_Position012_11_cmle.ics	124	0	1	1	0.0	0.0	0.0
1371	Feb25-FISH2-3R4-rep2-cp190-100x_Position012_11_cmle.ics	125	0	1	1	0.0	0.0	0.0
1372	Feb25-FISH2-3R4-rep2-cp190-100x_Position012_11_cmle.ics	126	0	1	1	0.0899232617600637	0.33050847457627114	0.33050847457627114
1373	Feb25-FISH2-3R4-rep2-cp190-100x_Position012_11_cmle.ics	130	0	1	1	0.0	0.0	0.0
1374	Feb25-FISH2-3R4-rep2-cp190-100x_Position012_11_cmle.ics	131	0	1	1	0.0	0.0	0.0
1375	Feb25-FISH2-3R4-rep2-cp190-100x_Position012_11_cmle.ics	134	0	1	1	0.029974420586687898	0.09999999999999998	0.1007751937984496
1376	Feb25-FISH2-3R4-rep2-cp190-100x_Position012_11_cmle.ics	135	0	1	1	0.0	0.0	0.0
1377	Feb25-FISH2-3R4-rep2-cp190-100x_Position012_11_cmle.ics	135	0	1	2	0.0853118124390348	0.3162393162393162	0.6491228070175439
1378	Feb25-FISH2-3R4-rep2-cp190-100x_Position012_11_cmle.ics	136	0	1	1	0.0046114493210289076	0.016260162601626015	0.016129032258064516
1379	Feb25-FISH2-3R4-rep2-cp190-100x_Position012_11_cmle.ics	137	0	1	1	0.06225456583389025	0.24545454545454548	0.2477064220183486
1380	Feb25-FISH2-3R4-rep2-cp190-100x_Position012_11_cmle.ics	138	0	1	1	0.06917173981543362	0.35294117647058826	0.3571428571428572
1381	Feb25-FISH2-3R4-rep2-cp190-100x_Position012_11_cmle.ics	139	0	1	1	0.025362971265658993	0.0982142857142857	0.09649122807017545
1382	Feb25-FISH2-3R4-rep2-cp190-100x_Position012_11_cmle.ics	140	0	1	1	0.0	0.0	0.0
1383	Feb25-FISH2-3R4-rep2-cp190-100x_Position012_11_cmle.ics	141	0	1	1	0.20520949478578637	0.6312056737588652	0.6312056737588652
1384	Feb25-FISH2-3R4-rep2-cp190-100x_Position012_11_cmle.ics	142	0	1	1	0.03689159456823126	0.17391304347826084	0.17777777777777776
1385	Feb25-FISH2-3R4-rep2-cp190-100x_Position012_11_cmle.ics	144	0	1	1	0.2144323934278442	0.596153846153846	0.596153846153846
1386	Feb25-FISH2-3R4-rep2-cp190-100x_Position012_11_cmle.ics	146	0	1	1	0.0853118124390348	0.5068493150684931	0.48684210526315785
1387	Feb25-FISH2-3R4-rep2-cp190-100x_Position012_11_cmle.ics	147	0	1	1	0.07378318913646252	0.380952380952381	0.24242424242424238
1388	Feb25-FISH2-3R4-rep2-cp190-100x_Position013_12_cmle.ics	1	0	1	1	0.0	0.0	0.0
1389	Feb25-FISH2-3R4-rep2-cp190-100x_Position013_12_cmle.ics	1	0	2	1	0.0	0.0	0.0
1390	Feb25-FISH2-3R4-rep2-cp190-100x_Position013_12_cmle.ics	3	0	1	1	0.006917173981543361	0.026548672566371678	0.04838709677419355
1391	Feb25-FISH2-3R4-rep2-cp190-100x_Position013_12_cmle.ics	3	0	1	2	0.006917173981543361	0.026548672566371678	0.05882352941176469
1392	Feb25-FISH2-3R4-rep2-cp190-100x_Position013_12_cmle.ics	4	0	1	1	0.0	0.0	0.0
1393	Feb25-FISH2-3R4-rep2-cp190-100x_Position013_12_cmle.ics	4	0	2	1	0.0	0.0	0.0
1394	Feb25-FISH2-3R4-rep2-cp190-100x_Position013_12_cmle.ics	5	0	1	1	0.10145188506263597	0.38260869565217387	0.38260869565217387
1395	Feb25-FISH2-3R4-rep2-cp190-100x_Position013_12_cmle.ics	8	0	1	1	0.0046114493210289076	0.030303030303030297	0.01834862385321101
1396	Feb25-FISH2-3R4-rep2-cp190-100x_Position013_12_cmle.ics	12	0	1	1	0.0	0.0	0.0
1397	Feb25-FISH2-3R4-rep2-cp190-100x_Position013_12_cmle.ics	12	0	2	1	0.07608891379697698	0.19879518072289154	0.15789473684210525
1398	Feb25-FISH2-3R4-rep2-cp190-100x_Position013_12_cmle.ics	13	0	1	1	0.13603775497035278	0.4876033057851239	0.48360655737704916
1399	Feb25-FISH2-3R4-rep2-cp190-100x_Position013_12_cmle.ics	14	0	1	1	0.09222898642057815	0.3571428571428571	0.35398230088495575
1400	Feb25-FISH2-3R4-rep2-cp190-100x_Position013_12_cmle.ics	16	0	1	1	0.07839463845749142	0.25373134328358204	0.24999999999999994
1401	Feb25-FISH2-3R4-rep2-cp190-100x_Position013_12_cmle.ics	18	0	1	1	0.0645602904944047	0.22047244094488186	0.21875
1402	Feb25-FISH2-3R4-rep2-cp190-100x_Position013_12_cmle.ics	19	0	1	1	0.050725942531317986	0.1929824561403509	0.1929824561403509
1403	Feb25-FISH2-3R4-rep2-cp190-100x_Position013_12_cmle.ics	20	0	1	1	0.09914616040212151	0.3333333333333333	0.3257575757575757
1404	Feb25-FISH2-3R4-rep2-cp190-100x_Position013_12_cmle.ics	21	0	1	1	0.09914616040212151	0.2885906040268456	0.2866666666666666
1405	Feb25-FISH2-3R4-rep2-cp190-100x_Position013_12_cmle.ics	22	0	1	1	0.3435529744166536	0.6651785714285713	0.6313559322033898
1406	Feb25-FISH2-3R4-rep2-cp190-100x_Position013_12_cmle.ics	23	0	1	1	0.050725942531317986	0.4230769230769231	0.4230769230769231
1407	Feb25-FISH2-3R4-rep2-cp190-100x_Position013_12_cmle.ics	24	0	1	1	0.006917173981543361	0.03947368421052631	0.03947368421052631
1408	Feb25-FISH2-3R4-rep2-cp190-100x_Position013_12_cmle.ics	25	0	1	1	0.17523507419909848	0.3179916317991632	0.31020408163265306
1409	Feb25-FISH2-3R4-rep2-cp190-100x_Position013_12_cmle.ics	26	0	1	1	0.17754079885961294	0.5833333333333331	0.5032679738562091
1410	Feb25-FISH2-3R4-rep2-cp190-100x_Position013_12_cmle.ics	27	0	1	1	0.04611449321028908	0.196078431372549	0.15625
1411	Feb25-FISH2-3R4-rep2-cp190-100x_Position013_12_cmle.ics	29	0	1	1	0.06225456583389025	0.2571428571428571	0.23893805309734512
1412	Feb25-FISH2-3R4-rep2-cp190-100x_Position013_12_cmle.ics	30	0	1	1	0.0	0.0	0.0
1413	Feb25-FISH2-3R4-rep2-cp190-100x_Position013_12_cmle.ics	31	0	1	1	0.0	0.0	0.0
1414	Feb25-FISH2-3R4-rep2-cp190-100x_Position013_12_cmle.ics	32	0	1	1	0.0	0.0	0.0
1415	Feb25-FISH2-3R4-rep2-cp190-100x_Position013_12_cmle.ics	32	0	1	2	0.0	0.0	0.0
1416	Feb25-FISH2-3R4-rep2-cp190-100x_Position013_12_cmle.ics	32	0	2	1	0.0	0.0	0.0
1417	Feb25-FISH2-3R4-rep2-cp190-100x_Position013_12_cmle.ics	32	0	2	2	0.0	0.0	0.0
1418	Feb25-FISH2-3R4-rep2-cp190-100x_Position013_12_cmle.ics	32	0	3	1	0.06917173981543362	0.5357142857142857	0.1234567901234568
1419	Feb25-FISH2-3R4-rep2-cp190-100x_Position013_12_cmle.ics	32	0	3	2	0.0	0.0	0.0
1420	Feb25-FISH2-3R4-rep2-cp190-100x_Position013_12_cmle.ics	33	0	1	1	0.12681485632829495	0.2582159624413145	0.2582159624413145
1421	Feb25-FISH2-3R4-rep2-cp190-100x_Position013_12_cmle.ics	34	0	1	1	0.0	0.0	0.0
1422	Feb25-FISH2-3R4-rep2-cp190-100x_Position013_12_cmle.ics	35	0	1	1	0.02305724660514454	0.07936507936507936	0.15625
1423	Feb25-FISH2-3R4-rep2-cp190-100x_Position013_12_cmle.ics	35	0	1	2	0.0	0.0	0.0
1424	Feb25-FISH2-3R4-rep2-cp190-100x_Position013_12_cmle.ics	36	0	1	1	0.0046114493210289076	0.03703703703703703	0.03636363636363637
1425	Feb25-FISH2-3R4-rep2-cp190-100x_Position013_12_cmle.ics	39	0	1	1	0.0	0.0	0.0
1426	Feb25-FISH2-3R4-rep2-cp190-100x_Position013_12_cmle.ics	40	0	1	1	0.16601217555704068	0.5255474452554745	0.5255474452554745
1427	Feb25-FISH2-3R4-rep2-cp190-100x_Position013_12_cmle.ics	41	0	1	1	0.09914616040212151	0.3583333333333333	0.3583333333333333
1428	Feb25-FISH2-3R4-rep2-cp190-100x_Position013_12_cmle.ics	42	0	1	1	0.006917173981543361	0.029126213592233004	0.041666666666666664
1429	Feb25-FISH2-3R4-rep2-cp190-100x_Position013_12_cmle.ics	43	0	1	1	0.1798465235201274	0.5820895522388059	0.5954198473282442
1430	Feb25-FISH2-3R4-rep2-cp190-100x_Position013_12_cmle.ics	47	0	1	1	0.0945347110810926	0.3106060606060605	0.3106060606060605
1431	Feb25-FISH2-3R4-rep2-cp190-100x_Position013_12_cmle.ics	48	0	1	1	0.08070036311800588	0.25735294117647056	0.2554744525547445
1432	Feb25-FISH2-3R4-rep2-cp190-100x_Position013_12_cmle.ics	49	0	1	1	0.027668695926173444	0.10344827586206894	0.10256410256410255
1433	Feb25-FISH2-3R4-rep2-cp190-100x_Position013_12_cmle.ics	50	0	1	1	0.04611449321028908	0.0956937799043062	0.13605442176870747
1434	Feb25-FISH2-3R4-rep2-cp190-100x_Position013_12_cmle.ics	50	0	1	2	0.0	0.0	0.0
1435	Feb25-FISH2-3R4-rep2-cp190-100x_Position013_12_cmle.ics	51	0	1	1	0.0	0.0	0.0
1436	Feb25-FISH2-3R4-rep2-cp190-100x_Position013_12_cmle.ics	51	0	1	2	0.0	0.0	0.0
1437	Feb25-FISH2-3R4-rep2-cp190-100x_Position013_12_cmle.ics	51	0	1	3	0.23979536469350318	0.33876221498371334	0.6842105263157894
1438	Feb25-FISH2-3R4-rep2-cp190-100x_Position013_12_cmle.ics	51	0	2	1	0.0	0.0	0.0
1439	Feb25-FISH2-3R4-rep2-cp190-100x_Position013_12_cmle.ics	51	0	2	2	0.16601217555704068	0.6260869565217391	0.3272727272727273
1440	Feb25-FISH2-3R4-rep2-cp190-100x_Position013_12_cmle.ics	51	0	2	3	0.0	0.0	0.0
1441	Feb25-FISH2-3R4-rep2-cp190-100x_Position013_12_cmle.ics	52	0	1	1	0.03919731922874571	0.15596330275229356	0.15596330275229356
1442	Feb25-FISH2-3R4-rep2-cp190-100x_Position013_12_cmle.ics	53	0	1	1	0.0	0.0	0.0
1443	Feb25-FISH2-3R4-rep2-cp190-100x_Position013_12_cmle.ics	54	0	1	1	0.07147746447594806	0.25203252032520324	0.25203252032520324
1444	Feb25-FISH2-3R4-rep2-cp190-100x_Position013_12_cmle.ics	55	0	1	1	0.04842021787080353	0.37499999999999994	0.37499999999999994
1445	Feb25-FISH2-3R4-rep2-cp190-100x_Position013_12_cmle.ics	56	0	1	1	0.0	0.0	0.0
1446	Feb25-FISH2-3R4-rep2-cp190-100x_Position013_12_cmle.ics	56	0	1	2	0.04150304388926017	0.20224719101123595	0.33962264150943394
1447	Feb25-FISH2-3R4-rep2-cp190-100x_Position013_12_cmle.ics	57	0	1	1	0.03458586990771681	0.26315789473684215	0.26315789473684215
1448	Feb25-FISH2-3R4-rep2-cp190-100x_Position013_12_cmle.ics	57	0	1	2	0.0	0.0	0.0
1449	Feb25-FISH2-3R4-rep2-cp190-100x_Position013_12_cmle.ics	57	0	2	1	0.0	0.0	0.0
1450	Feb25-FISH2-3R4-rep2-cp190-100x_Position013_12_cmle.ics	57	0	2	2	0.0	0.0	0.0
1451	Feb25-FISH2-3R4-rep2-cp190-100x_Position013_12_cmle.ics	58	0	1	1	0.0	0.0	0.0
1452	Feb25-FISH2-3R4-rep2-cp190-100x_Position013_12_cmle.ics	59	0	1	1	0.0945347110810926	0.34745762711864403	0.46067415730337075
1453	Feb25-FISH2-3R4-rep2-cp190-100x_Position013_12_cmle.ics	60	0	1	1	0.0	0.0	0.0
1454	Feb25-FISH2-3R4-rep2-cp190-100x_Position013_12_cmle.ics	62	0	1	1	0.10145188506263597	0.5238095238095238	0.5176470588235295
1455	Feb25-FISH2-3R4-rep2-cp190-100x_Position013_12_cmle.ics	64	0	1	1	0.0	0.0	0.0
1456	Feb25-FISH2-3R4-rep2-cp190-100x_Position013_12_cmle.ics	66	0	1	1	0.03458586990771681	0.1271186440677966	0.1271186440677966
1457	Feb25-FISH2-3R4-rep2-cp190-100x_Position013_12_cmle.ics	67	0	1	1	0.0	0.0	0.0
1458	Feb25-FISH2-3R4-rep2-cp190-100x_Position013_12_cmle.ics	67	0	2	1	0.0	0.0	0.0
1459	Feb25-FISH2-3R4-rep2-cp190-100x_Position013_12_cmle.ics	68	0	1	1	0.04842021787080353	0.1409395973154362	0.13999999999999999
1460	Feb25-FISH2-3R4-rep2-cp190-100x_Position013_12_cmle.ics	69	0	1	1	0.027668695926173444	0.04938271604938271	0.055045871559633024
1461	Feb25-FISH2-3R4-rep2-cp190-100x_Position013_12_cmle.ics	71	0	1	1	0.03919731922874571	0.16666666666666663	0.20481927710843367
1462	Feb25-FISH2-3R4-rep2-cp190-100x_Position013_12_cmle.ics	72	0	1	1	0.01844579728411563	0.0879120879120879	0.08695652173913042
1463	Feb25-FISH2-3R4-rep2-cp190-100x_Position013_12_cmle.ics	73	0	1	1	0.0	0.0	0.0
1464	Feb25-FISH2-3R4-rep2-cp190-100x_Position013_12_cmle.ics	74	0	1	1	0.0	0.0	0.0
1465	Feb25-FISH2-3R4-rep2-cp190-100x_Position013_12_cmle.ics	75	0	1	1	0.1706236248780696	0.8222222222222222	0.556390977443609
1466	Feb25-FISH2-3R4-rep2-cp190-100x_Position013_12_cmle.ics	76	0	1	1	0.07608891379697698	0.30000000000000004	0.30000000000000004
1467	Feb25-FISH2-3R4-rep2-cp190-100x_Position013_12_cmle.ics	77	0	1	1	0.025362971265658993	0.10891089108910891	0.10891089108910891
1468	Feb25-FISH2-3R4-rep2-cp190-100x_Position013_12_cmle.ics	78	0	1	1	0.04611449321028908	0.3333333333333333	0.3333333333333333
1469	Feb25-FISH2-3R4-rep2-cp190-100x_Position013_12_cmle.ics	79	0	1	1	0.0	0.0	0.0
1470	Feb25-FISH2-3R4-rep2-cp190-100x_Position013_12_cmle.ics	81	0	1	1	0.0	0.0	0.0
1471	Feb25-FISH2-3R4-rep2-cp190-100x_Position013_12_cmle.ics	82	0	1	1	0.14756637827292504	0.5079365079365079	0.5079365079365079
1472	Feb25-FISH2-3R4-rep2-cp190-100x_Position013_12_cmle.ics	83	0	1	1	0.0	0.0	0.0
1473	Feb25-FISH2-3R4-rep2-cp190-100x_Position013_12_cmle.ics	84	0	1	1	0.027668695926173444	0.04545454545454544	0.04615384615384614
1474	Feb25-FISH2-3R4-rep2-cp190-100x_Position013_12_cmle.ics	85	0	1	1	0.0645602904944047	0.4666666666666666	0.45161290322580644
1475	Feb25-FISH2-3R4-rep2-cp190-100x_Position013_12_cmle.ics	87	0	1	1	0.04380876854977462	0.15079365079365076	0.1484375
1476	Feb25-FISH2-3R4-rep2-cp190-100x_Position013_12_cmle.ics	87	0	1	2	0.0	0.0	0.0
1477	Feb25-FISH2-3R4-rep2-cp190-100x_Position013_12_cmle.ics	87	0	2	1	0.0	0.0	0.0
1478	Feb25-FISH2-3R4-rep2-cp190-100x_Position013_12_cmle.ics	87	0	2	2	0.0	0.0	0.0
1479	Feb25-FISH2-3R4-rep2-cp190-100x_Position013_12_cmle.ics	88	0	1	1	0.0	0.0	0.0
1480	Feb25-FISH2-3R4-rep2-cp190-100x_Position013_12_cmle.ics	89	0	1	1	0.0	0.0	0.0
1481	Feb25-FISH2-3R4-rep2-cp190-100x_Position013_12_cmle.ics	90	0	1	1	0.23748964003298875	0.6319018404907975	0.6319018404907975
1482	Feb25-FISH2-3R4-rep2-cp190-100x_Position013_12_cmle.ics	92	0	1	1	0.05533739185234689	0.4528301886792452	0.36923076923076914
1483	Feb25-FISH2-3R4-rep2-cp190-100x_Position013_12_cmle.ics	93	0	1	1	0.09914616040212151	0.5308641975308642	0.5243902439024389
1484	Feb25-FISH2-3R4-rep2-cp190-100x_Position013_12_cmle.ics	94	0	1	1	0.04380876854977462	0.22891566265060234	0.16814159292035397
1485	Feb25-FISH2-3R4-rep2-cp190-100x_Position013_12_cmle.ics	95	0	1	1	0.04842021787080353	0.2234042553191489	0.22105263157894733
1486	Feb25-FISH2-3R4-rep2-cp190-100x_Position013_12_cmle.ics	96	0	1	1	0.016140072623601176	0.08749999999999998	0.08536585365853656
1487	Feb25-FISH2-3R4-rep2-cp190-100x_Position013_12_cmle.ics	97	0	1	1	0.0	0.0	0.0
1488	Feb25-FISH2-3R4-rep2-cp190-100x_Position013_12_cmle.ics	97	0	1	2	0.0	0.0	0.0
1489	Feb25-FISH2-3R4-rep2-cp190-100x_Position013_12_cmle.ics	98	0	1	1	0.006917173981543361	0.039999999999999994	0.039999999999999994
1490	Feb25-FISH2-3R4-rep2-cp190-100x_Position013_12_cmle.ics	99	0	1	1	0.08761753709954924	0.4578313253012047	0.4634146341463413
1491	Feb25-FISH2-3R4-rep2-cp190-100x_Position013_12_cmle.ics	101	0	1	1	0.013834347963086722	0.05882352941176469	0.08450704225352111
1492	Feb25-FISH2-3R4-rep2-cp190-100x_Position013_12_cmle.ics	102	0	1	1	0.28590985790379225	0.5438596491228069	0.5210084033613445
1493	Feb25-FISH2-3R4-rep2-cp190-100x_Position013_12_cmle.ics	104	0	1	1	0.03919731922874571	0.1259259259259259	0.12499999999999997
1494	Feb25-FISH2-3R4-rep2-cp190-100x_Position013_12_cmle.ics	105	0	1	1	0.0	0.0	0.0
1495	Feb25-FISH2-3R4-rep2-cp190-100x_Position013_12_cmle.ics	108	0	1	1	0.0	0.0	0.0
1496	Feb25-FISH2-3R4-rep2-cp190-100x_Position013_12_cmle.ics	108	0	1	2	0.0	0.0	0.0
1497	Feb25-FISH2-3R4-rep2-cp190-100x_Position013_12_cmle.ics	108	0	2	1	0.0	0.0	0.0
1498	Feb25-FISH2-3R4-rep2-cp190-100x_Position013_12_cmle.ics	108	0	2	2	0.0	0.0	0.0
1499	Feb25-FISH2-3R4-rep2-cp190-100x_Position013_12_cmle.ics	108	0	3	1	0.0	0.0	0.0
1500	Feb25-FISH2-3R4-rep2-cp190-100x_Position013_12_cmle.ics	108	0	3	2	0.2536297126565899	0.7971014492753623	0.42635658914728675
1501	Feb25-FISH2-3R4-rep2-cp190-100x_Position013_12_cmle.ics	109	0	1	1	0.0046114493210289076	0.02631578947368421	0.02631578947368421
1502	Feb25-FISH2-3R4-rep2-cp190-100x_Position013_12_cmle.ics	110	0	1	1	0.09222898642057815	0.3252032520325203	0.32786885245901637
1503	Feb25-FISH2-3R4-rep2-cp190-100x_Position013_12_cmle.ics	111	0	1	1	0.0	0.0	0.0
1504	Feb25-FISH2-3R4-rep2-cp190-100x_Position013_12_cmle.ics	111	0	2	1	0.0645602904944047	0.2692307692307692	0.19580419580419578
1505	Feb25-FISH2-3R4-rep2-cp190-100x_Position013_12_cmle.ics	112	0	1	1	0.053031667191832436	0.2129629629629629	0.2110091743119266
1506	Feb25-FISH2-3R4-rep2-cp190-100x_Position013_12_cmle.ics	113	0	1	1	0.10836905904417933	0.4433962264150943	0.43925233644859807
1507	Feb25-FISH2-3R4-rep2-cp190-100x_Position013_12_cmle.ics	114	0	1	1	0.07147746447594806	0.4558823529411764	0.4428571428571428
1508	Feb25-FISH2-3R4-rep2-cp190-100x_Position013_12_cmle.ics	115	0	1	1	0.0645602904944047	0.11290322580645161	0.5490196078431372
1509	Feb25-FISH2-3R4-rep2-cp190-100x_Position013_12_cmle.ics	115	0	1	2	0.0	0.0	0.0
1510	Feb25-FISH2-3R4-rep2-cp190-100x_Position013_12_cmle.ics	116	0	1	1	0.0	0.0	0.0
1511	Feb25-FISH2-3R4-rep2-cp190-100x_Position013_12_cmle.ics	117	0	1	1	0.0	0.0	0.0
1512	Feb25-FISH2-3R4-rep2-cp190-100x_Position013_12_cmle.ics	118	0	1	1	0.0	0.0	0.0
1513	Feb25-FISH2-3R4-rep2-cp190-100x_Position014_13_cmle.ics	1	0	1	1	0.0	0.0	0.0
1514	Feb25-FISH2-3R4-rep2-cp190-100x_Position014_13_cmle.ics	2	0	1	1	0.059948841173375796	0.35135135135135137	0.35616438356164376
1515	Feb25-FISH2-3R4-rep2-cp190-100x_Position014_13_cmle.ics	3	0	1	1	0.025362971265658993	0.0909090909090909	0.09166666666666666
1516	Feb25-FISH2-3R4-rep2-cp190-100x_Position014_13_cmle.ics	6	0	1	1	0.2559354373171044	0.5388349514563107	0.5388349514563107
1517	Feb25-FISH2-3R4-rep2-cp190-100x_Position014_13_cmle.ics	7	0	1	1	0.16831790021755513	0.37055837563451777	0.3119658119658119
1518	Feb25-FISH2-3R4-rep2-cp190-100x_Position014_13_cmle.ics	8	0	1	1	0.053031667191832436	0.09387755102040816	0.09349593495934959
1519	Feb25-FISH2-3R4-rep2-cp190-100x_Position014_13_cmle.ics	10	0	1	1	0.10145188506263597	0.5057471264367817	0.41121495327102797
1520	Feb25-FISH2-3R4-rep2-cp190-100x_Position014_13_cmle.ics	12	0	1	1	0.1844579728411563	0.5405405405405406	0.3433476394849786
1521	Feb25-FISH2-3R4-rep2-cp190-100x_Position014_13_cmle.ics	12	0	1	2	0.0	0.0	0.0
1522	Feb25-FISH2-3R4-rep2-cp190-100x_Position014_13_cmle.ics	12	0	2	1	0.0	0.0	0.0
1523	Feb25-FISH2-3R4-rep2-cp190-100x_Position014_13_cmle.ics	12	0	2	2	0.0	0.0	0.0
1524	Feb25-FISH2-3R4-rep2-cp190-100x_Position014_13_cmle.ics	13	0	1	1	0.09684043574160706	0.29999999999999993	0.29999999999999993
1525	Feb25-FISH2-3R4-rep2-cp190-100x_Position014_13_cmle.ics	14	0	1	1	0.0853118124390348	0.27205882352941174	0.26811594202898553
1526	Feb25-FISH2-3R4-rep2-cp190-100x_Position014_13_cmle.ics	16	0	1	1	0.0	0.0	0.0
1527	Feb25-FISH2-3R4-rep2-cp190-100x_Position014_13_cmle.ics	17	0	1	1	0.0899232617600637	0.28057553956834524	0.2785714285714285
1528	Feb25-FISH2-3R4-rep2-cp190-100x_Position014_13_cmle.ics	18	0	1	1	0.0645602904944047	0.24561403508771928	0.24561403508771928
1529	Feb25-FISH2-3R4-rep2-cp190-100x_Position014_13_cmle.ics	19	0	1	1	0.04150304388926017	0.12413793103448274	0.12413793103448274
1530	Feb25-FISH2-3R4-rep2-cp190-100x_Position014_13_cmle.ics	21	0	1	1	0.0	0.0	0.0
1531	Feb25-FISH2-3R4-rep2-cp190-100x_Position014_13_cmle.ics	22	0	1	1	0.11067478370469377	0.5161290322580644	0.46601941747572806
1532	Feb25-FISH2-3R4-rep2-cp190-100x_Position014_13_cmle.ics	23	0	1	1	0.15678927691498284	0.6181818181818182	0.6181818181818182
1533	Feb25-FISH2-3R4-rep2-cp190-100x_Position014_13_cmle.ics	24	0	1	1	0.07147746447594806	0.19871794871794868	0.20129870129870125
1534	Feb25-FISH2-3R4-rep2-cp190-100x_Position014_13_cmle.ics	25	0	1	1	0.04611449321028908	0.17391304347826086	0.17391304347826086
1535	Feb25-FISH2-3R4-rep2-cp190-100x_Position014_13_cmle.ics	26	0	1	1	0.0046114493210289076	0.018018018018018018	0.018018018018018018
1536	Feb25-FISH2-3R4-rep2-cp190-100x_Position014_13_cmle.ics	27	0	1	1	0.0	0.0	0.0
1537	Feb25-FISH2-3R4-rep2-cp190-100x_Position014_13_cmle.ics	29	0	1	1	0.07147746447594806	0.246031746031746	0.246031746031746
1538	Feb25-FISH2-3R4-rep2-cp190-100x_Position014_13_cmle.ics	31	0	1	1	0.0645602904944047	0.247787610619469	0.247787610619469
1539	Feb25-FISH2-3R4-rep2-cp190-100x_Position014_13_cmle.ics	32	0	1	1	0.009222898642057815	0.032786885245901634	0.032786885245901634
1540	Feb25-FISH2-3R4-rep2-cp190-100x_Position014_13_cmle.ics	35	0	1	1	0.06225456583389025	0.2523364485981308	0.2477064220183486
1541	Feb25-FISH2-3R4-rep2-cp190-100x_Position014_13_cmle.ics	37	0	1	1	0.11528623302572269	0.31055900621118016	0.31446540880503143
1542	Feb25-FISH2-3R4-rep2-cp190-100x_Position014_13_cmle.ics	38	0	1	1	0.0	0.0	0.0
1543	Feb25-FISH2-3R4-rep2-cp190-100x_Position014_13_cmle.ics	40	0	1	1	0.0	0.0	0.0
1544	Feb25-FISH2-3R4-rep2-cp190-100x_Position014_13_cmle.ics	41	0	1	1	0.0	0.0	0.0
1545	Feb25-FISH2-3R4-rep2-cp190-100x_Position014_13_cmle.ics	42	0	1	1	0.14526065361241058	0.5384615384615383	0.5338983050847457
1546	Feb25-FISH2-3R4-rep2-cp190-100x_Position014_13_cmle.ics	43	0	1	1	0.08300608777852034	0.631578947368421	0.24489795918367344
1547	Feb25-FISH2-3R4-rep2-cp190-100x_Position014_13_cmle.ics	43	0	2	1	0.0	0.0	0.0
1548	Feb25-FISH2-3R4-rep2-cp190-100x_Position014_13_cmle.ics	44	0	1	1	0.03228014524720235	0.1386138613861386	0.1372549019607843
1549	Feb25-FISH2-3R4-rep2-cp190-100x_Position014_13_cmle.ics	45	0	1	1	0.053031667191832436	0.34328358208955223	0.34328358208955223
1550	Feb25-FISH2-3R4-rep2-cp190-100x_Position014_13_cmle.ics	46	0	1	1	0.006917173981543361	0.028037383177570086	0.028037383177570086
1551	Feb25-FISH2-3R4-rep2-cp190-100x_Position014_13_cmle.ics	47	0	1	1	0.0	0.0	0.0
1552	Feb25-FISH2-3R4-rep2-cp190-100x_Position014_13_cmle.ics	47	0	1	2	0.03689159456823126	0.11851851851851852	0.08465608465608464
1553	Feb25-FISH2-3R4-rep2-cp190-100x_Position014_13_cmle.ics	48	0	1	1	0.029974420586687898	0.11304347826086955	0.11304347826086955
1554	Feb25-FISH2-3R4-rep2-cp190-100x_Position014_13_cmle.ics	49	0	1	1	0.0	0.0	0.0
1555	Feb25-FISH2-3R4-rep2-cp190-100x_Position014_13_cmle.ics	49	0	1	2	0.27207550994070556	0.36085626911314983	0.8489208633093523
1556	Feb25-FISH2-3R4-rep2-cp190-100x_Position014_13_cmle.ics	49	0	1	3	0.0	0.0	0.0
1557	Feb25-FISH2-3R4-rep2-cp190-100x_Position014_13_cmle.ics	49	0	2	1	0.0	0.0	0.0
1558	Feb25-FISH2-3R4-rep2-cp190-100x_Position014_13_cmle.ics	49	0	2	2	0.0	0.0	0.0
1559	Feb25-FISH2-3R4-rep2-cp190-100x_Position014_13_cmle.ics	49	0	2	3	0.15217782759395396	0.375	0.2727272727272727
1560	Feb25-FISH2-3R4-rep2-cp190-100x_Position014_13_cmle.ics	50	0	1	1	0.20751521944630083	0.5960264900662251	0.6081081081081081
1561	Feb25-FISH2-3R4-rep2-cp190-100x_Position014_13_cmle.ics	51	0	1	1	0.050725942531317986	0.1746031746031746	0.176
1562	Feb25-FISH2-3R4-rep2-cp190-100x_Position014_13_cmle.ics	52	0	1	1	0.07839463845749142	0.3505154639175257	0.3505154639175257
1563	Feb25-FISH2-3R4-rep2-cp190-100x_Position014_13_cmle.ics	53	0	1	1	0.04150304388926017	0.14516129032258066	0.144
1564	Feb25-FISH2-3R4-rep2-cp190-100x_Position014_13_cmle.ics	54	0	1	1	0.025362971265658993	0.07801418439716312	0.07801418439716312
1565	Feb25-FISH2-3R4-rep2-cp190-100x_Position014_13_cmle.ics	55	0	1	1	0.2836041332432778	0.2248628884826325	0.22862453531598512
1566	Feb25-FISH2-3R4-rep2-cp190-100x_Position014_13_cmle.ics	56	0	1	1	0.07378318913646252	0.367816091954023	0.24060150375939846
1567	Feb25-FISH2-3R4-rep2-cp190-100x_Position014_13_cmle.ics	57	0	1	1	0.14064920429138167	0.6489361702127658	0.6421052631578946
1568	Feb25-FISH2-3R4-rep2-cp190-100x_Position014_13_cmle.ics	58	0	1	1	0.0	0.0	0.0
1569	Feb25-FISH2-3R4-rep2-cp190-100x_Position014_13_cmle.ics	59	0	1	1	0.0	0.0	0.0
1570	Feb25-FISH2-3R4-rep2-cp190-100x_Position014_13_cmle.ics	60	0	1	1	0.020751521944630084	0.07627118644067796	0.07563025210084033
1571	Feb25-FISH2-3R4-rep2-cp190-100x_Position014_13_cmle.ics	61	0	1	1	0.0	0.0	0.0
1572	Feb25-FISH2-3R4-rep2-cp190-100x_Position014_13_cmle.ics	62	0	1	1	0.029974420586687898	0.13402061855670103	0.13402061855670103
1573	Feb25-FISH2-3R4-rep2-cp190-100x_Position014_13_cmle.ics	63	0	1	1	0.0	0.0	0.0
1574	Feb25-FISH2-3R4-rep2-cp190-100x_Position014_13_cmle.ics	65	0	1	1	0.009222898642057815	0.015503875968992246	0.018099547511312212
1575	Feb25-FISH2-3R4-rep2-cp190-100x_Position014_13_cmle.ics	66	0	1	1	0.025362971265658993	0.08943089430894309	0.08943089430894309
1576	Feb25-FISH2-3R4-rep2-cp190-100x_Position014_13_cmle.ics	67	0	1	1	0.0	0.0	0.0
1577	Feb25-FISH2-3R4-rep2-cp190-100x_Position014_13_cmle.ics	69	0	1	1	0.13603775497035278	0.38064516129032255	0.2041522491349481
1578	Feb25-FISH2-3R4-rep2-cp190-100x_Position014_13_cmle.ics	69	0	2	1	0.0	0.0	0.0
1579	Feb25-FISH2-3R4-rep2-cp190-100x_Position014_13_cmle.ics	71	0	1	1	0.009222898642057815	0.03846153846153846	0.031007751937984492
1580	Feb25-FISH2-3R4-rep2-cp190-100x_Position014_13_cmle.ics	72	0	1	1	0.16370645089652622	0.3271889400921658	0.2862903225806452
1581	Feb25-FISH2-3R4-rep2-cp190-100x_Position014_13_cmle.ics	73	0	1	1	0.03689159456823126	0.1176470588235294	0.11594202898550725
1582	Feb25-FISH2-3R4-rep2-cp190-100x_Position014_13_cmle.ics	74	0	1	1	0.0	0.0	0.0
1583	Feb25-FISH2-3R4-rep2-cp190-100x_Position014_13_cmle.ics	75	0	1	1	0.0	0.0	0.0
1584	Feb25-FISH2-3R4-rep2-cp190-100x_Position014_13_cmle.ics	77	0	1	1	0.0	0.0	0.0
1585	Feb25-FISH2-3R4-rep2-cp190-100x_Position014_13_cmle.ics	79	0	1	1	0.0	0.0	0.0
1586	Feb25-FISH2-3R4-rep2-cp190-100x_Position014_13_cmle.ics	81	0	1	1	0.0853118124390348	0.30578512396694213	0.30578512396694213
1587	Feb25-FISH2-3R4-rep2-cp190-100x_Position014_13_cmle.ics	83	0	1	1	0.0	0.0	0.0
1588	Feb25-FISH2-3R4-rep2-cp190-100x_Position014_13_cmle.ics	85	0	1	1	0.0	0.0	0.0
1589	Feb25-FISH2-3R4-rep2-cp190-100x_Position014_13_cmle.ics	87	0	1	1	0.0945347110810926	0.6119402985074626	0.3106060606060605
1590	Feb25-FISH2-3R4-rep2-cp190-100x_Position014_13_cmle.ics	90	0	1	1	0.0	0.0	0.0
1591	Feb25-FISH2-3R4-rep2-cp190-100x_Position014_13_cmle.ics	91	0	1	1	0.1590950015754973	0.6160714285714284	0.6216216216216216
1592	Feb25-FISH2-3R4-rep2-cp190-100x_Position014_13_cmle.ics	93	0	1	1	0.09914616040212151	0.41346153846153844	0.6935483870967742
1593	Feb25-FISH2-3R4-rep2-cp190-100x_Position014_13_cmle.ics	94	0	1	1	0.016140072623601176	0.05426356589147286	0.05426356589147286
1594	Feb25-FISH2-3R4-rep2-cp190-100x_Position014_13_cmle.ics	95	0	1	1	0.1844579728411563	0.5970149253731343	0.5970149253731343
1595	Feb25-FISH2-3R4-rep2-cp190-100x_Position014_13_cmle.ics	96	0	1	1	0.1706236248780696	0.5000000000000001	0.3148936170212766
1596	Feb25-FISH2-3R4-rep2-cp190-100x_Position014_13_cmle.ics	96	0	2	1	0.0	0.0	0.0
1597	Feb25-FISH2-3R4-rep2-cp190-100x_Position014_13_cmle.ics	97	0	1	1	0.0	0.0	0.0
1598	Feb25-FISH2-3R4-rep2-cp190-100x_Position014_13_cmle.ics	98	0	1	1	0.0	0.0	0.0
1599	Feb25-FISH2-3R4-rep2-cp190-100x_Position014_13_cmle.ics	99	0	1	1	0.0	0.0	0.0
1600	Feb25-FISH2-3R4-rep2-cp190-100x_Position014_13_cmle.ics	100	0	1	1	0.0046114493210289076	0.019047619047619046	0.018867924528301886
1601	Feb25-FISH2-3R4-rep2-cp190-100x_Position014_13_cmle.ics	101	0	1	1	0.016140072623601176	0.109375	0.11111111111111109
1602	Feb25-FISH2-3R4-rep2-cp190-100x_Position014_13_cmle.ics	102	0	1	1	0.1245091316677805	0.22594142259414227	0.2045454545454545
1603	Feb25-FISH2-3R4-rep2-cp190-100x_Position014_13_cmle.ics	104	0	1	1	0.0	0.0	0.0
1604	Feb25-FISH2-3R4-rep2-cp190-100x_Position014_13_cmle.ics	105	0	1	1	0.0	0.0	0.0
1605	Feb25-FISH2-3R4-rep2-cp190-100x_Position014_13_cmle.ics	105	0	1	2	0.0	0.0	0.0
1606	Feb25-FISH2-3R4-rep2-cp190-100x_Position014_13_cmle.ics	106	0	1	1	0.009222898642057815	0.07843137254901959	0.08
1607	Feb25-FISH2-3R4-rep2-cp190-100x_Position014_13_cmle.ics	107	0	1	1	0.41041898957157275	0.700787401574803	0.7063492063492062
1608	Feb25-FISH2-3R4-rep2-cp190-100x_Position014_13_cmle.ics	108	0	1	1	0.0	0.0	0.0
1609	Feb25-FISH2-3R4-rep2-cp190-100x_Position014_13_cmle.ics	109	0	1	1	0.11528623302572269	0.38167938931297707	0.37878787878787873
1610	Feb25-FISH2-3R4-rep2-cp190-100x_Position014_13_cmle.ics	113	0	1	1	0.0	0.0	0.0
1611	Feb25-FISH2-3R4-rep2-cp190-100x_Position014_13_cmle.ics	114	0	1	1	0.04842021787080353	0.1615384615384615	0.1615384615384615
1612	Feb25-FISH2-3R4-rep2-cp190-100x_Position014_13_cmle.ics	115	0	1	1	0.0	0.0	0.0
1613	Feb25-FISH2-3R4-rep2-cp190-100x_Position014_13_cmle.ics	116	0	1	1	0.0	0.0	0.0
1614	Feb25-FISH2-3R4-rep2-cp190-100x_Position014_13_cmle.ics	116	0	1	2	0.006917173981543361	0.014492753623188403	0.02013422818791946
1615	Feb25-FISH2-3R4-rep2-cp190-100x_Position014_13_cmle.ics	116	0	1	3	0.0	0.0	0.0
1616	Feb25-FISH2-3R4-rep2-cp190-100x_Position014_13_cmle.ics	117	0	1	1	0.0	0.0	0.0
1617	Feb25-FISH2-3R4-rep2-cp190-100x_Position014_13_cmle.ics	119	0	1	1	0.0	0.0	0.0
1618	Feb25-FISH2-3R4-rep2-cp190-100x_Position014_13_cmle.ics	121	0	1	1	0.22826674139093092	0.4459459459459459	0.4439461883408071
1619	Feb25-FISH2-3R4-rep2-cp190-100x_Position014_13_cmle.ics	122	0	1	1	0.18676369750167077	0.7168141592920354	0.8350515463917526
1620	Feb25-FISH2-3R4-rep2-cp190-100x_Position014_13_cmle.ics	123	0	1	1	0.027668695926173444	0.13186813186813184	0.1333333333333333
1621	Feb25-FISH2-3R4-rep2-cp190-100x_Position014_13_cmle.ics	124	0	1	1	0.16370645089652622	0.8255813953488371	0.3141592920353982
1622	Feb25-FISH2-3R4-rep2-cp190-100x_Position014_13_cmle.ics	126	0	1	1	0.2974384812063645	0.6615384615384615	0.6581632653061223
1623	Feb25-FISH2-3R4-rep2-cp190-100x_Position015_14_cmle.ics	1	0	1	1	0.0	0.0	0.0
1624	Feb25-FISH2-3R4-rep2-cp190-100x_Position015_14_cmle.ics	1	0	2	1	0.0	0.0	0.0
1625	Feb25-FISH2-3R4-rep2-cp190-100x_Position015_14_cmle.ics	3	0	1	1	0.2789926839222489	0.5426008968609864	0.545045045045045
1626	Feb25-FISH2-3R4-rep2-cp190-100x_Position015_14_cmle.ics	5	0	1	1	0.14756637827292504	0.26778242677824265	0.2711864406779661
1627	Feb25-FISH2-3R4-rep2-cp190-100x_Position015_14_cmle.ics	6	0	1	1	0.0899232617600637	0.195	0.1805555555555555
1628	Feb25-FISH2-3R4-rep2-cp190-100x_Position015_14_cmle.ics	7	0	1	1	0.19829232080424303	0.688	0.6935483870967742
1629	Feb25-FISH2-3R4-rep2-cp190-100x_Position015_14_cmle.ics	8	0	1	1	0.1890694221621852	0.677685950413223	0.6833333333333332
1630	Feb25-FISH2-3R4-rep2-cp190-100x_Position015_14_cmle.ics	10	0	1	1	0.0645602904944047	0.23529411764705876	0.23529411764705876
1631	Feb25-FISH2-3R4-rep2-cp190-100x_Position015_14_cmle.ics	11	0	1	1	0.17754079885961294	0.6260162601626016	0.6209677419354839
1632	Feb25-FISH2-3R4-rep2-cp190-100x_Position015_14_cmle.ics	12	0	1	1	0.016140072623601176	0.08860759493670886	0.055118110236220465
1633	Feb25-FISH2-3R4-rep2-cp190-100x_Position015_14_cmle.ics	13	0	1	1	0.053031667191832436	0.20353982300884954	0.20353982300884954
1634	Feb25-FISH2-3R4-rep2-cp190-100x_Position015_14_cmle.ics	14	0	1	1	0.0	0.0	0.0
1635	Feb25-FISH2-3R4-rep2-cp190-100x_Position015_14_cmle.ics	14	0	1	2	0.0	0.0	0.0
1636	Feb25-FISH2-3R4-rep2-cp190-100x_Position015_14_cmle.ics	14	0	1	3	0.16370645089652622	0.31140350877192985	0.4829931972789115
1637	Feb25-FISH2-3R4-rep2-cp190-100x_Position015_14_cmle.ics	14	0	1	4	0.0	0.0	0.0
1638	Feb25-FISH2-3R4-rep2-cp190-100x_Position015_14_cmle.ics	14	0	2	1	0.0	0.0	0.0
1639	Feb25-FISH2-3R4-rep2-cp190-100x_Position015_14_cmle.ics	14	0	2	2	0.0	0.0	0.0
1640	Feb25-FISH2-3R4-rep2-cp190-100x_Position015_14_cmle.ics	14	0	2	3	0.0	0.0	0.0
1641	Feb25-FISH2-3R4-rep2-cp190-100x_Position015_14_cmle.ics	14	0	2	4	0.0	0.0	0.0
1642	Feb25-FISH2-3R4-rep2-cp190-100x_Position015_14_cmle.ics	14	0	3	1	0.0	0.0	0.0
1643	Feb25-FISH2-3R4-rep2-cp190-100x_Position015_14_cmle.ics	14	0	3	2	0.0	0.0	0.0
1644	Feb25-FISH2-3R4-rep2-cp190-100x_Position015_14_cmle.ics	14	0	3	3	0.0	0.0	0.0
1645	Feb25-FISH2-3R4-rep2-cp190-100x_Position015_14_cmle.ics	14	0	3	4	0.05533739185234689	0.08664259927797832	0.10126582278481011
1646	Feb25-FISH2-3R4-rep2-cp190-100x_Position015_14_cmle.ics	15	0	1	1	0.0	0.0	0.0
1647	Feb25-FISH2-3R4-rep2-cp190-100x_Position015_14_cmle.ics	16	0	1	1	0.0	0.0	0.0
1648	Feb25-FISH2-3R4-rep2-cp190-100x_Position015_14_cmle.ics	17	0	1	1	0.10606333438366487	0.4070796460176991	0.4070796460176991
1649	Feb25-FISH2-3R4-rep2-cp190-100x_Position015_14_cmle.ics	18	0	1	1	0.006917173981543361	0.05084745762711864	0.05084745762711864
1650	Feb25-FISH2-3R4-rep2-cp190-100x_Position015_14_cmle.ics	19	0	1	1	0.0023057246605144538	0.013157894736842105	0.008
1651	Feb25-FISH2-3R4-rep2-cp190-100x_Position015_14_cmle.ics	19	0	2	1	0.0	0.0	0.0
1652	Feb25-FISH2-3R4-rep2-cp190-100x_Position015_14_cmle.ics	20	0	1	1	0.13603775497035278	0.42753623188405804	0.45038167938931295
1653	Feb25-FISH2-3R4-rep2-cp190-100x_Position015_14_cmle.ics	21	0	1	1	0.03458586990771681	0.20270270270270274	0.1271186440677966
1654	Feb25-FISH2-3R4-rep2-cp190-100x_Position015_14_cmle.ics	22	0	1	1	0.08761753709954924	0.2638888888888889	0.17924528301886788
1655	Feb25-FISH2-3R4-rep2-cp190-100x_Position015_14_cmle.ics	22	0	2	1	0.0	0.0	0.0
1656	Feb25-FISH2-3R4-rep2-cp190-100x_Position015_14_cmle.ics	24	0	1	1	0.03689159456823126	0.14285714285714282	0.14285714285714282
1657	Feb25-FISH2-3R4-rep2-cp190-100x_Position015_14_cmle.ics	25	0	1	1	0.0	0.0	0.0
1658	Feb25-FISH2-3R4-rep2-cp190-100x_Position015_14_cmle.ics	26	0	1	1	0.01844579728411563	0.06299212598425197	0.062015503875968984
1659	Feb25-FISH2-3R4-rep2-cp190-100x_Position015_14_cmle.ics	28	0	1	1	0.11989768234675159	0.5473684210526315	0.553191489361702
1660	Feb25-FISH2-3R4-rep2-cp190-100x_Position015_14_cmle.ics	30	0	1	1	0.1291205809888094	0.5090909090909091	0.495575221238938
1661	Feb25-FISH2-3R4-rep2-cp190-100x_Position015_14_cmle.ics	31	0	1	1	0.13834347963086724	0.5607476635514018	0.5405405405405406
1662	Feb25-FISH2-3R4-rep2-cp190-100x_Position015_14_cmle.ics	32	0	1	1	0.0	0.0	0.0
1663	Feb25-FISH2-3R4-rep2-cp190-100x_Position015_14_cmle.ics	35	0	1	1	0.1245091316677805	0.22314049586776855	0.22131147540983603
1664	Feb25-FISH2-3R4-rep2-cp190-100x_Position015_14_cmle.ics	36	0	1	1	0.0	0.0	0.0
1665	Feb25-FISH2-3R4-rep2-cp190-100x_Position015_14_cmle.ics	37	0	1	1	0.11067478370469377	0.43636363636363634	0.4403669724770642
1666	Feb25-FISH2-3R4-rep2-cp190-100x_Position015_14_cmle.ics	38	0	1	1	0.029974420586687898	0.25490196078431365	0.26
1667	Feb25-FISH2-3R4-rep2-cp190-100x_Position015_14_cmle.ics	39	0	1	1	0.0	0.0	0.0
1668	Feb25-FISH2-3R4-rep2-cp190-100x_Position015_14_cmle.ics	40	0	1	1	0.0	0.0	0.0
1669	Feb25-FISH2-3R4-rep2-cp190-100x_Position015_14_cmle.ics	41	0	1	1	0.0	0.0	0.0
1670	Feb25-FISH2-3R4-rep2-cp190-100x_Position015_14_cmle.ics	42	0	1	1	0.0	0.0	0.0
1671	Feb25-FISH2-3R4-rep2-cp190-100x_Position015_14_cmle.ics	44	0	1	1	0.0	0.0	0.0
1672	Feb25-FISH2-3R4-rep2-cp190-100x_Position015_14_cmle.ics	45	0	1	1	0.06917173981543362	0.22388059701492538	0.22727272727272724
1673	Feb25-FISH2-3R4-rep2-cp190-100x_Position015_14_cmle.ics	47	0	1	1	0.32741290179305244	0.7282051282051282	0.6761904761904761
1674	Feb25-FISH2-3R4-rep2-cp190-100x_Position015_14_cmle.ics	48	0	1	1	0.0	0.0	0.0
1675	Feb25-FISH2-3R4-rep2-cp190-100x_Position015_14_cmle.ics	51	0	1	1	0.0645602904944047	0.5599999999999999	0.5283018867924527
1676	Feb25-FISH2-3R4-rep2-cp190-100x_Position015_14_cmle.ics	52	0	1	1	0.0	0.0	0.0
1677	Feb25-FISH2-3R4-rep2-cp190-100x_Position015_14_cmle.ics	54	0	1	1	0.027668695926173444	0.1764705882352941	0.17910447761194026
1678	Feb25-FISH2-3R4-rep2-cp190-100x_Position015_14_cmle.ics	55	0	1	1	0.08300608777852034	0.29752066115702475	0.3495145631067961
1679	Feb25-FISH2-3R4-rep2-cp190-100x_Position015_14_cmle.ics	56	0	1	1	0.1291205809888094	0.5599999999999999	0.5045045045045045
1680	Feb25-FISH2-3R4-rep2-cp190-100x_Position015_14_cmle.ics	58	0	1	1	0.0	0.0	0.0
1681	Feb25-FISH2-3R4-rep2-cp190-100x_Position015_14_cmle.ics	59	0	1	1	0.05533739185234689	0.09917355371900824	0.09876543209876543
1682	Feb25-FISH2-3R4-rep2-cp190-100x_Position015_14_cmle.ics	60	0	1	1	0.0	0.0	0.0
1683	Feb25-FISH2-3R4-rep2-cp190-100x_Position015_14_cmle.ics	61	0	1	1	0.10145188506263597	0.4036697247706422	0.3963963963963964
1684	Feb25-FISH2-3R4-rep2-cp190-100x_Position015_14_cmle.ics	63	0	1	1	0.006917173981543361	0.02521008403361344	0.02479338842975206
1685	Feb25-FISH2-3R4-rep2-cp190-100x_Position015_14_cmle.ics	65	0	1	1	0.03228014524720235	0.109375	0.10526315789473682
1686	Feb25-FISH2-3R4-rep2-cp190-100x_Position015_14_cmle.ics	66	0	1	1	0.03458586990771681	0.1923076923076923	0.1923076923076923
1687	Feb25-FISH2-3R4-rep2-cp190-100x_Position015_14_cmle.ics	68	0	1	1	0.0	0.0	0.0
1688	Feb25-FISH2-3R4-rep2-cp190-100x_Position015_14_cmle.ics	69	0	1	1	0.08300608777852034	0.36	0.36363636363636365
1689	Feb25-FISH2-3R4-rep2-cp190-100x_Position015_14_cmle.ics	70	0	1	1	0.0899232617600637	0.42857142857142855	0.42857142857142855
1690	Feb25-FISH2-3R4-rep2-cp190-100x_Position015_14_cmle.ics	72	0	1	1	0.04150304388926017	0.22499999999999995	0.22499999999999995
1691	Feb25-FISH2-3R4-rep2-cp190-100x_Position015_14_cmle.ics	73	0	1	1	0.0	0.0	0.0
1692	Feb25-FISH2-3R4-rep2-cp190-100x_Position015_14_cmle.ics	75	0	1	1	0.0	0.0	0.0
1693	Feb25-FISH2-3R4-rep2-cp190-100x_Position015_14_cmle.ics	76	0	1	1	0.04150304388926017	0.18556701030927833	0.17475728155339804
1694	Feb25-FISH2-3R4-rep2-cp190-100x_Position015_14_cmle.ics	79	0	1	1	0.07608891379697698	0.30275229357798167	0.30555555555555547
1695	Feb25-FISH2-3R4-rep2-cp190-100x_Position015_14_cmle.ics	80	0	1	1	0.04380876854977462	0.2467532467532467	0.24358974358974353
1696	Feb25-FISH2-3R4-rep2-cp190-100x_Position015_14_cmle.ics	81	0	1	1	0.03458586990771681	0.13513513513513514	0.13274336283185842
1697	Feb25-FISH2-3R4-rep2-cp190-100x_Position015_14_cmle.ics	84	0	1	1	0.01152862330257227	0.04132231404958677	0.03875968992248062
1698	Feb25-FISH2-3R4-rep2-cp190-100x_Position015_14_cmle.ics	85	0	1	1	0.0	0.0	0.0
1699	Feb25-FISH2-3R4-rep2-cp190-100x_Position015_14_cmle.ics	86	0	1	1	0.0	0.0	0.0
1700	Feb25-FISH2-3R4-rep2-cp190-100x_Position015_14_cmle.ics	89	0	1	1	0.0	0.0	0.0
1701	Feb25-FISH2-3R4-rep2-cp190-100x_Position015_14_cmle.ics	90	0	1	1	0.16370645089652622	0.284	0.2851405622489959
1702	Feb25-FISH2-3R4-rep2-cp190-100x_Position015_14_cmle.ics	92	0	1	1	0.006917173981543361	0.02307692307692307	0.02307692307692307
1703	Feb25-FISH2-3R4-rep2-cp190-100x_Position015_14_cmle.ics	93	0	1	1	0.009222898642057815	0.04545454545454545	0.04597701149425287
1704	Feb25-FISH2-3R4-rep2-cp190-100x_Position015_14_cmle.ics	94	0	1	1	0.04380876854977462	0.17272727272727273	0.17272727272727273
1705	Feb25-FISH2-3R4-rep2-cp190-100x_Position015_14_cmle.ics	95	0	1	1	0.0	0.0	0.0
1706	Feb25-FISH2-3R4-rep2-cp190-100x_Position015_14_cmle.ics	96	0	1	1	0.016140072623601176	0.11111111111111109	0.11111111111111109
1707	Feb25-FISH2-3R4-rep2-cp190-100x_Position015_14_cmle.ics	97	0	1	1	0.0645602904944047	0.22950819672131145	0.22950819672131145
1708	Feb25-FISH2-3R4-rep2-cp190-100x_Position015_14_cmle.ics	98	0	1	1	0.0	0.0	0.0
1709	Feb25-FISH2-3R4-rep2-cp190-100x_Position015_14_cmle.ics	99	0	1	1	0.009222898642057815	0.03448275862068965	0.03389830508474576
1710	Feb25-FISH2-3R4-rep2-cp190-100x_Position015_14_cmle.ics	100	0	1	1	0.0046114493210289076	0.03703703703703703	0.03636363636363637
1711	Feb25-FISH2-3R4-rep2-cp190-100x_Position015_14_cmle.ics	102	0	1	1	0.06686601515491916	0.23770491803278687	0.23966942148760326
1712	Feb25-FISH2-3R4-rep2-cp190-100x_Position015_14_cmle.ics	103	0	1	1	0.013834347963086722	0.06818181818181818	0.06818181818181818
1713	Feb25-FISH2-3R4-rep2-cp190-100x_Position015_14_cmle.ics	105	0	1	1	0.0	0.0	0.0
1714	Feb25-FISH2-3R4-rep2-cp190-100x_Position015_14_cmle.ics	105	0	1	2	0.0	0.0	0.0
1715	Feb25-FISH2-3R4-rep2-cp190-100x_Position015_14_cmle.ics	106	0	1	1	0.18676369750167077	0.6694214876033057	0.6639344262295082
1716	Feb25-FISH2-3R4-rep2-cp190-100x_Position015_14_cmle.ics	107	0	1	1	0.0	0.0	0.0
1717	Feb25-FISH2-3R4-rep2-cp190-100x_Position015_14_cmle.ics	109	0	1	1	0.04842021787080353	0.41176470588235287	0.35
1718	Feb25-FISH2-3R4-rep2-cp190-100x_Position015_14_cmle.ics	113	0	1	1	0.05533739185234689	0.23076923076923073	0.23076923076923073
1719	Feb25-FISH2-3R4-rep2-cp190-100x_Position015_14_cmle.ics	114	0	1	1	0.0	0.0	0.0
1720	Feb25-FISH2-3R4-rep2-cp190-100x_Position015_14_cmle.ics	114	0	2	1	0.1291205809888094	0.9999999999999998	0.31999999999999995
1721	Feb25-FISH2-3R4-rep2-cp190-100x_Position015_14_cmle.ics	115	0	1	1	0.0	0.0	0.0
1722	Feb25-FISH2-3R4-rep2-cp190-100x_Position015_14_cmle.ics	115	0	1	2	0.0	0.0	0.0
1723	Feb25-FISH2-3R4-rep2-cp190-100x_Position015_14_cmle.ics	116	0	1	1	0.050725942531317986	0.1818181818181818	0.2972972972972973
1724	Feb25-FISH2-3R4-rep2-cp190-100x_Position015_14_cmle.ics	117	0	1	1	0.13373203030983832	0.5178571428571428	0.5225225225225225
1725	Feb25-FISH2-3R4-rep2-cp190-100x_Position015_14_cmle.ics	118	0	1	1	0.04380876854977462	0.15079365079365076	0.15079365079365076
1726	Feb25-FISH2-3R4-rep2-cp190-100x_Position015_14_cmle.ics	119	0	1	1	0.0	0.0	0.0
1727	Feb25-FISH2-3R4-rep2-cp190-100x_Position016_15_cmle.ics	1	0	1	1	0.07378318913646252	0.22068965517241376	0.22068965517241376
1728	Feb25-FISH2-3R4-rep2-cp190-100x_Position016_15_cmle.ics	3	0	1	1	0.11298050836520823	0.37692307692307686	0.36296296296296293
1729	Feb25-FISH2-3R4-rep2-cp190-100x_Position016_15_cmle.ics	4	0	1	1	0.0	0.0	0.0
1730	Feb25-FISH2-3R4-rep2-cp190-100x_Position016_15_cmle.ics	4	0	2	1	0.0	0.0	0.0
1731	Feb25-FISH2-3R4-rep2-cp190-100x_Position016_15_cmle.ics	5	0	1	1	0.020751521944630084	0.06766917293233082	0.06766917293233082
1732	Feb25-FISH2-3R4-rep2-cp190-100x_Position016_15_cmle.ics	6	0	1	1	0.16140072623601176	0.5384615384615383	0.5384615384615383
1733	Feb25-FISH2-3R4-rep2-cp190-100x_Position016_15_cmle.ics	7	0	1	1	0.05533739185234689	0.15286624203821655	0.15189873417721517
1734	Feb25-FISH2-3R4-rep2-cp190-100x_Position016_15_cmle.ics	8	0	1	1	0.11989768234675159	0.36879432624113473	0.4297520661157024
1735	Feb25-FISH2-3R4-rep2-cp190-100x_Position016_15_cmle.ics	9	0	1	1	0.06225456583389025	0.3857142857142857	0.380281690140845
1736	Feb25-FISH2-3R4-rep2-cp190-100x_Position016_15_cmle.ics	11	0	1	1	0.06917173981543362	0.2912621359223301	0.23255813953488372
1737	Feb25-FISH2-3R4-rep2-cp190-100x_Position016_15_cmle.ics	12	0	1	1	0.0	0.0	0.0
1738	Feb25-FISH2-3R4-rep2-cp190-100x_Position016_15_cmle.ics	13	0	1	1	0.0645602904944047	0.17721518987341772	0.178343949044586
1739	Feb25-FISH2-3R4-rep2-cp190-100x_Position016_15_cmle.ics	14	0	1	1	0.07839463845749142	0.27868852459016386	0.28099173553719
1740	Feb25-FISH2-3R4-rep2-cp190-100x_Position016_15_cmle.ics	15	0	1	1	0.027668695926173444	0.1875	0.1875
1741	Feb25-FISH2-3R4-rep2-cp190-100x_Position016_15_cmle.ics	18	0	1	1	0.0945347110810926	0.43157894736842095	0.3253968253968253
1742	Feb25-FISH2-3R4-rep2-cp190-100x_Position016_15_cmle.ics	19	0	1	1	0.0	0.0	0.0
1743	Feb25-FISH2-3R4-rep2-cp190-100x_Position016_15_cmle.ics	20	0	1	1	0.0	0.0	0.0
1744	Feb25-FISH2-3R4-rep2-cp190-100x_Position016_15_cmle.ics	21	0	1	1	0.0	0.0	0.0
1745	Feb25-FISH2-3R4-rep2-cp190-100x_Position016_15_cmle.ics	22	0	1	1	0.0	0.0	0.0
1746	Feb25-FISH2-3R4-rep2-cp190-100x_Position016_15_cmle.ics	23	0	1	1	0.07839463845749142	0.15596330275229356	0.15962441314553988
1747	Feb25-FISH2-3R4-rep2-cp190-100x_Position016_15_cmle.ics	23	0	1	2	0.0	0.0	0.0
1748	Feb25-FISH2-3R4-rep2-cp190-100x_Position016_15_cmle.ics	23	0	2	1	0.0	0.0	0.0
1749	Feb25-FISH2-3R4-rep2-cp190-100x_Position016_15_cmle.ics	23	0	2	2	0.0	0.0	0.0
1750	Feb25-FISH2-3R4-rep2-cp190-100x_Position016_15_cmle.ics	25	0	1	1	0.057643116512861345	0.1838235294117647	0.1838235294117647
1751	Feb25-FISH2-3R4-rep2-cp190-100x_Position016_15_cmle.ics	26	0	1	1	0.08070036311800588	0.26923076923076916	0.2671755725190839
1752	Feb25-FISH2-3R4-rep2-cp190-100x_Position016_15_cmle.ics	29	0	1	1	0.013834347963086722	0.044776119402985065	0.08695652173913043
1753	Feb25-FISH2-3R4-rep2-cp190-100x_Position016_15_cmle.ics	29	0	1	2	0.0	0.0	0.0
1754	Feb25-FISH2-3R4-rep2-cp190-100x_Position016_15_cmle.ics	29	0	2	1	0.0	0.0	0.0
1755	Feb25-FISH2-3R4-rep2-cp190-100x_Position016_15_cmle.ics	29	0	2	2	0.28590985790379225	0.8157894736842104	0.5714285714285713
1756	Feb25-FISH2-3R4-rep2-cp190-100x_Position016_15_cmle.ics	30	0	1	1	0.06686601515491916	0.39726027397260266	0.11983471074380163
1757	Feb25-FISH2-3R4-rep2-cp190-100x_Position016_15_cmle.ics	30	0	2	1	0.0	0.0	0.0
1758	Feb25-FISH2-3R4-rep2-cp190-100x_Position016_15_cmle.ics	31	0	1	1	0.08300608777852034	0.2142857142857143	0.5294117647058824
1759	Feb25-FISH2-3R4-rep2-cp190-100x_Position016_15_cmle.ics	31	0	1	2	0.0	0.0	0.0
1760	Feb25-FISH2-3R4-rep2-cp190-100x_Position016_15_cmle.ics	32	0	1	1	0.1590950015754973	0.5111111111111111	0.5073529411764706
1761	Feb25-FISH2-3R4-rep2-cp190-100x_Position016_15_cmle.ics	33	0	1	1	0.0	0.0	0.0
1762	Feb25-FISH2-3R4-rep2-cp190-100x_Position016_15_cmle.ics	34	0	1	1	0.19137514682269965	0.6484375	0.5971223021582732
1763	Feb25-FISH2-3R4-rep2-cp190-100x_Position016_15_cmle.ics	35	0	1	1	0.1498721029334395	0.5284552845528455	0.5241935483870969
1764	Feb25-FISH2-3R4-rep2-cp190-100x_Position016_15_cmle.ics	36	0	1	1	0.0	0.0	0.0
1765	Feb25-FISH2-3R4-rep2-cp190-100x_Position016_15_cmle.ics	37	0	1	1	0.0	0.0	0.0
1766	Feb25-FISH2-3R4-rep2-cp190-100x_Position016_15_cmle.ics	38	0	1	1	0.06917173981543362	0.15384615384615385	0.15384615384615385
1767	Feb25-FISH2-3R4-rep2-cp190-100x_Position016_15_cmle.ics	40	0	1	1	0.1590950015754973	0.26744186046511625	0.26848249027237353
1768	Feb25-FISH2-3R4-rep2-cp190-100x_Position016_15_cmle.ics	41	0	1	1	0.0023057246605144538	0.006211180124223603	0.006097560975609755
1769	Feb25-FISH2-3R4-rep2-cp190-100x_Position016_15_cmle.ics	42	0	1	1	0.0	0.0	0.0
1770	Feb25-FISH2-3R4-rep2-cp190-100x_Position016_15_cmle.ics	43	0	1	1	0.0	0.0	0.0
1771	Feb25-FISH2-3R4-rep2-cp190-100x_Position016_15_cmle.ics	44	0	1	1	0.0	0.0	0.0
1772	Feb25-FISH2-3R4-rep2-cp190-100x_Position016_15_cmle.ics	45	0	1	1	0.22134956740938755	0.6956521739130435	0.7384615384615383
1773	Feb25-FISH2-3R4-rep2-cp190-100x_Position016_15_cmle.ics	47	0	1	1	0.0	0.0	0.0
1774	Feb25-FISH2-3R4-rep2-cp190-100x_Position016_15_cmle.ics	49	0	1	1	0.0	0.0	0.0
1775	Feb25-FISH2-3R4-rep2-cp190-100x_Position016_15_cmle.ics	50	0	1	1	0.0	0.0	0.0
1776	Feb25-FISH2-3R4-rep2-cp190-100x_Position016_15_cmle.ics	51	0	1	1	0.19137514682269965	0.6535433070866141	0.6587301587301586
1777	Feb25-FISH2-3R4-rep2-cp190-100x_Position016_15_cmle.ics	52	0	1	1	0.0046114493210289076	0.016528925619834708	0.016393442622950817
1778	Feb25-FISH2-3R4-rep2-cp190-100x_Position016_15_cmle.ics	53	0	1	1	0.07147746447594806	0.2583333333333333	0.2583333333333333
1779	Feb25-FISH2-3R4-rep2-cp190-100x_Position016_15_cmle.ics	54	0	1	1	0.15217782759395396	0.4615384615384615	0.46478873239436613
1780	Feb25-FISH2-3R4-rep2-cp190-100x_Position016_15_cmle.ics	55	0	1	1	0.10375760972315042	0.3020134228187919	0.26785714285714285
1781	Feb25-FISH2-3R4-rep2-cp190-100x_Position016_15_cmle.ics	56	0	1	1	0.07839463845749142	0.4415584415584415	0.32692307692307687
1782	Feb25-FISH2-3R4-rep2-cp190-100x_Position016_15_cmle.ics	57	0	1	1	0.0	0.0	0.0
1783	Feb25-FISH2-3R4-rep2-cp190-100x_Position016_15_cmle.ics	58	0	1	1	0.0046114493210289076	0.017391304347826084	0.017391304347826084
1784	Feb25-FISH2-3R4-rep2-cp190-100x_Position016_15_cmle.ics	59	0	1	1	0.07608891379697698	0.3402061855670103	0.30275229357798167
1785	Feb25-FISH2-3R4-rep2-cp190-100x_Position016_15_cmle.ics	60	0	1	1	0.13834347963086724	0.3773584905660377	0.3773584905660377
1786	Feb25-FISH2-3R4-rep2-cp190-100x_Position016_15_cmle.ics	61	0	1	1	0.09222898642057815	0.2564102564102564	0.25806451612903225
1787	Feb25-FISH2-3R4-rep2-cp190-100x_Position016_15_cmle.ics	62	0	1	1	0.10606333438366487	0.46	0.46
1788	Feb25-FISH2-3R4-rep2-cp190-100x_Position016_15_cmle.ics	63	0	1	1	0.14064920429138167	0.34463276836158185	0.34659090909090906
1789	Feb25-FISH2-3R4-rep2-cp190-100x_Position016_15_cmle.ics	64	0	1	1	0.1590950015754973	0.7419354838709676	0.4893617021276595
1790	Feb25-FISH2-3R4-rep2-cp190-100x_Position016_15_cmle.ics	65	0	1	1	0.0	0.0	0.0
1791	Feb25-FISH2-3R4-rep2-cp190-100x_Position016_15_cmle.ics	68	0	1	1	0.029974420586687898	0.2063492063492063	0.20967741935483872
1792	Feb25-FISH2-3R4-rep2-cp190-100x_Position016_15_cmle.ics	70	0	1	1	0.0	0.0	0.0
1793	Feb25-FISH2-3R4-rep2-cp190-100x_Position016_15_cmle.ics	71	0	1	1	0.0	0.0	0.0
1794	Feb25-FISH2-3R4-rep2-cp190-100x_Position016_15_cmle.ics	71	0	1	2	0.1798465235201274	0.624	0.5342465753424657
1795	Feb25-FISH2-3R4-rep2-cp190-100x_Position016_15_cmle.ics	71	0	1	3	0.0	0.0	0.0
1796	Feb25-FISH2-3R4-rep2-cp190-100x_Position016_15_cmle.ics	71	0	2	1	0.0	0.0	0.0
1797	Feb25-FISH2-3R4-rep2-cp190-100x_Position016_15_cmle.ics	71	0	2	2	0.0	0.0	0.0
1798	Feb25-FISH2-3R4-rep2-cp190-100x_Position016_15_cmle.ics	71	0	2	3	0.02305724660514454	0.06993006993006992	0.17857142857142855
1799	Feb25-FISH2-3R4-rep2-cp190-100x_Position016_15_cmle.ics	72	0	1	1	0.23057246605144538	0.8547008547008546	0.8403361344537814
1800	Feb25-FISH2-3R4-rep2-cp190-100x_Position016_15_cmle.ics	73	0	1	1	0.16370645089652622	0.284	0.284
1801	Feb25-FISH2-3R4-rep2-cp190-100x_Position016_15_cmle.ics	75	0	1	1	0.0	0.0	0.0
1802	Feb25-FISH2-3R4-rep2-cp190-100x_Position016_15_cmle.ics	76	0	1	1	0.0	0.0	0.0
1803	Feb25-FISH2-3R4-rep2-cp190-100x_Position016_15_cmle.ics	78	0	1	1	0.0	0.0	0.0
1804	Feb25-FISH2-3R4-rep2-cp190-100x_Position016_15_cmle.ics	79	0	1	1	0.027668695926173444	0.1081081081081081	0.10909090909090909
1805	Feb25-FISH2-3R4-rep2-cp190-100x_Position016_15_cmle.ics	81	0	1	1	0.0	0.0	0.0
1806	Feb25-FISH2-3R4-rep2-cp190-100x_Position016_15_cmle.ics	81	0	2	1	0.0	0.0	0.0
1807	Feb25-FISH2-3R4-rep2-cp190-100x_Position016_15_cmle.ics	83	0	1	1	0.0899232617600637	0.31451612903225806	0.31451612903225806
1808	Feb25-FISH2-3R4-rep2-cp190-100x_Position016_15_cmle.ics	84	0	1	1	0.0	0.0	0.0
1809	Feb25-FISH2-3R4-rep2-cp190-100x_Position016_15_cmle.ics	85	0	1	1	0.0	0.0	0.0
1810	Feb25-FISH2-3R4-rep2-cp190-100x_Position016_15_cmle.ics	86	0	1	1	0.11989768234675159	0.31325301204819267	0.3151515151515151
1811	Feb25-FISH2-3R4-rep2-cp190-100x_Position016_15_cmle.ics	88	0	1	1	0.0	0.0	0.0
1812	Feb25-FISH2-3R4-rep2-cp190-100x_Position016_15_cmle.ics	89	0	1	1	0.09222898642057815	0.29629629629629634	0.30534351145038163
1813	Feb25-FISH2-3R4-rep2-cp190-100x_Position016_15_cmle.ics	90	0	1	1	0.04611449321028908	0.14492753623188406	0.12903225806451613
1814	Feb25-FISH2-3R4-rep2-cp190-100x_Position016_15_cmle.ics	91	0	1	1	0.04380876854977462	0.15966386554621845	0.16101694915254236
1815	Feb25-FISH2-3R4-rep2-cp190-100x_Position016_15_cmle.ics	92	0	1	1	0.0	0.0	0.0
1816	Feb25-FISH2-3R4-rep2-cp190-100x_Position016_15_cmle.ics	94	0	1	1	0.04842021787080353	0.2727272727272727	0.22105263157894733
1817	Feb25-FISH2-3R4-rep2-cp190-100x_Position016_15_cmle.ics	95	0	1	1	0.08761753709954924	0.2638888888888889	0.2657342657342657
1818	Feb25-FISH2-3R4-rep2-cp190-100x_Position016_15_cmle.ics	97	0	1	1	0.0	0.0	0.0
1819	Feb25-FISH2-3R4-rep2-cp190-100x_Position016_15_cmle.ics	99	0	1	1	0.12681485632829495	0.6547619047619048	0.6395348837209301
1820	Feb25-FISH2-3R4-rep2-cp190-100x_Position016_15_cmle.ics	101	0	1	1	0.06225456583389025	0.4285714285714285	0.3506493506493506
1821	Feb25-FISH2-3R4-rep2-cp190-100x_Position016_15_cmle.ics	102	0	1	1	0.16601217555704068	0.47368421052631576	0.47058823529411764
1822	Feb25-FISH2-3R4-rep2-cp190-100x_Position016_15_cmle.ics	103	0	1	1	0.006917173981543361	0.05172413793103447	0.05172413793103447
1823	Feb25-FISH2-3R4-rep2-cp190-100x_Position016_15_cmle.ics	105	0	1	1	0.0	0.0	0.0
1824	Feb25-FISH2-3R4-rep2-cp190-100x_Position016_15_cmle.ics	108	0	1	1	0.07608891379697698	0.23239436619718307	0.2727272727272727
1825	Feb25-FISH2-3R4-rep2-cp190-100x_Position016_15_cmle.ics	111	0	1	1	0.0	0.0	0.0
1826	Feb25-FISH2-3R4-rep2-cp190-100x_Position016_15_cmle.ics	112	0	1	1	0.0	0.0	0.0
1827	Feb25-FISH2-3R4-rep2-cp190-100x_Position016_15_cmle.ics	113	0	1	1	0.13834347963086724	0.4347826086956522	0.588235294117647
1828	Feb25-FISH2-3R4-rep2-cp190-100x_Position016_15_cmle.ics	114	0	1	1	0.0	0.0	0.0
1829	Feb25-FISH2-3R4-rep2-cp190-100x_Position016_15_cmle.ics	115	0	1	1	0.0	0.0	0.0
1830	Feb25-FISH2-3R4-rep2-cp190-100x_Position016_15_cmle.ics	116	0	1	1	0.0	0.0	0.0
1831	Feb25-FISH2-3R4-rep2-cp190-100x_Position016_15_cmle.ics	117	0	1	1	0.07147746447594806	0.3924050632911392	0.18674698795180716
1832	Feb25-FISH2-3R4-rep2-cp190-100x_Position016_15_cmle.ics	117	0	2	1	0.0	0.0	0.0
1833	Feb25-FISH2-3R4-rep2-cp190-100x_Position016_15_cmle.ics	118	0	1	1	0.0	0.0	0.0
1834	Feb25-FISH2-3R4-rep2-cp190-100x_Position016_15_cmle.ics	119	0	1	1	0.1590950015754973	0.7040816326530611	0.6388888888888887
1835	Feb25-FISH2-3R4-rep2-cp190-100x_Position016_15_cmle.ics	120	0	1	1	0.09222898642057815	0.7142857142857142	0.7272727272727273
1836	Feb25-FISH2-3R4-rep2-cp190-100x_Position016_15_cmle.ics	121	0	1	1	0.1844579728411563	0.4907975460122699	0.4907975460122699
1837	Feb25-FISH2-3R4-rep2-cp190-100x_Position016_15_cmle.ics	122	0	1	1	0.0023057246605144538	0.010869565217391302	0.008403361344537813
1838	Feb25-FISH2-3R4-rep2-cp190-100x_Position016_15_cmle.ics	123	0	1	1	0.0	0.0	0.0
1839	Feb25-FISH2-3R4-rep2-cp190-100x_Position016_15_cmle.ics	124	0	1	1	0.07147746447594806	0.492063492063492	0.484375
1840	Feb25-FISH2-3R4-rep2-cp190-100x_Position016_15_cmle.ics	126	0	1	1	0.07839463845749142	0.2394366197183098	0.23776223776223773
1841	Feb25-FISH2-3R4-rep2-cp190-100x_Position016_15_cmle.ics	127	0	1	1	0.025362971265658993	0.08870967741935484	0.08870967741935484
1842	Feb25-FISH2-3R4-rep2-cp190-100x_Position016_15_cmle.ics	128	0	1	1	0.13603775497035278	0.43703703703703706	0.43382352941176466
1843	Feb25-FISH2-3R4-rep2-cp190-100x_Position016_15_cmle.ics	130	0	1	1	0.016140072623601176	0.11475409836065573	0.052238805970149245
1844	Feb25-FISH2-3R4-rep2-cp190-100x_Position016_15_cmle.ics	132	0	1	1	0.04611449321028908	0.21739130434782608	0.21739130434782608
1845	Feb25-FISH2-3R4-rep2-cp190-100x_Position016_15_cmle.ics	133	0	1	1	0.0	0.0	0.0
1846	Feb25-FISH2-3R4-rep2-cp190-100x_Position016_15_cmle.ics	135	0	1	1	0.059948841173375796	0.203125	0.2063492063492063
1847	Feb25-FISH2-3R4-rep2-cp190-100x_Position017_16_cmle.ics	2	0	1	1	0.01844579728411563	0.06504065040650406	0.06504065040650406
1848	Feb25-FISH2-3R4-rep2-cp190-100x_Position017_16_cmle.ics	4	0	1	1	0.0	0.0	0.0
1849	Feb25-FISH2-3R4-rep2-cp190-100x_Position017_16_cmle.ics	5	0	1	1	0.0023057246605144538	0.010416666666666668	0.01694915254237288
1850	Feb25-FISH2-3R4-rep2-cp190-100x_Position017_16_cmle.ics	5	0	1	2	0.0	0.0	0.0
1851	Feb25-FISH2-3R4-rep2-cp190-100x_Position017_16_cmle.ics	6	0	1	1	0.057643116512861345	0.28089887640449435	0.28409090909090906
1852	Feb25-FISH2-3R4-rep2-cp190-100x_Position017_16_cmle.ics	7	0	1	1	0.10145188506263597	0.376068376068376	0.3728813559322034
1853	Feb25-FISH2-3R4-rep2-cp190-100x_Position017_16_cmle.ics	8	0	1	1	0.029974420586687898	0.09923664122137403	0.09923664122137403
1854	Feb25-FISH2-3R4-rep2-cp190-100x_Position017_16_cmle.ics	9	0	1	1	0.0	0.0	0.0
1855	Feb25-FISH2-3R4-rep2-cp190-100x_Position017_16_cmle.ics	10	0	1	1	0.08761753709954924	0.18719211822660092	0.2753623188405797
1856	Feb25-FISH2-3R4-rep2-cp190-100x_Position017_16_cmle.ics	10	0	1	2	0.0	0.0	0.0
1857	Feb25-FISH2-3R4-rep2-cp190-100x_Position017_16_cmle.ics	11	0	1	1	0.05533739185234689	0.21818181818181817	0.2201834862385321
1858	Feb25-FISH2-3R4-rep2-cp190-100x_Position017_16_cmle.ics	13	0	1	1	0.03919731922874571	0.08947368421052629	0.08415841584158415
1859	Feb25-FISH2-3R4-rep2-cp190-100x_Position017_16_cmle.ics	14	0	1	1	0.0	0.0	0.0
1860	Feb25-FISH2-3R4-rep2-cp190-100x_Position017_16_cmle.ics	15	0	1	1	0.025362971265658993	0.09649122807017545	0.09649122807017545
1861	Feb25-FISH2-3R4-rep2-cp190-100x_Position017_16_cmle.ics	16	0	1	1	0.0	0.0	0.0
1862	Feb25-FISH2-3R4-rep2-cp190-100x_Position017_16_cmle.ics	17	0	1	1	0.0	0.0	0.0
1863	Feb25-FISH2-3R4-rep2-cp190-100x_Position017_16_cmle.ics	18	0	1	1	0.0	0.0	0.0
1864	Feb25-FISH2-3R4-rep2-cp190-100x_Position017_16_cmle.ics	18	0	1	2	0.0	0.0	0.0
1865	Feb25-FISH2-3R4-rep2-cp190-100x_Position017_16_cmle.ics	18	0	1	3	0.006917173981543361	0.01132075471698113	0.05454545454545454
1866	Feb25-FISH2-3R4-rep2-cp190-100x_Position017_16_cmle.ics	19	0	1	1	0.0	0.0	0.0
1867	Feb25-FISH2-3R4-rep2-cp190-100x_Position017_16_cmle.ics	21	0	1	1	0.08070036311800588	0.3017241379310344	0.3017241379310344
1868	Feb25-FISH2-3R4-rep2-cp190-100x_Position017_16_cmle.ics	22	0	1	1	0.0	0.0	0.0
1869	Feb25-FISH2-3R4-rep2-cp190-100x_Position017_16_cmle.ics	23	0	1	1	0.10606333438366487	0.26285714285714284	0.18775510204081633
1870	Feb25-FISH2-3R4-rep2-cp190-100x_Position017_16_cmle.ics	23	0	2	1	0.0	0.0	0.0
1871	Feb25-FISH2-3R4-rep2-cp190-100x_Position017_16_cmle.ics	24	0	1	1	0.013834347963086722	0.11764705882352938	0.11538461538461536
1872	Feb25-FISH2-3R4-rep2-cp190-100x_Position017_16_cmle.ics	25	0	1	1	0.0	0.0	0.0
1873	Feb25-FISH2-3R4-rep2-cp190-100x_Position017_16_cmle.ics	26	0	1	1	0.10145188506263597	0.5301204819277108	0.5176470588235295
1874	Feb25-FISH2-3R4-rep2-cp190-100x_Position017_16_cmle.ics	29	0	1	1	0.11989768234675159	0.31325301204819267	0.22127659574468084
1875	Feb25-FISH2-3R4-rep2-cp190-100x_Position017_16_cmle.ics	29	0	2	1	0.0	0.0	0.0
1876	Feb25-FISH2-3R4-rep2-cp190-100x_Position017_16_cmle.ics	30	0	1	1	0.0	0.0	0.0
1877	Feb25-FISH2-3R4-rep2-cp190-100x_Position017_16_cmle.ics	31	0	1	1	0.0	0.0	0.0
1878	Feb25-FISH2-3R4-rep2-cp190-100x_Position017_16_cmle.ics	32	0	1	1	0.0	0.0	0.0
1879	Feb25-FISH2-3R4-rep2-cp190-100x_Position017_16_cmle.ics	34	0	1	1	0.03919731922874571	0.20481927710843367	0.20731707317073164
1880	Feb25-FISH2-3R4-rep2-cp190-100x_Position017_16_cmle.ics	35	0	1	1	0.11759195768623715	0.796875	0.796875
1881	Feb25-FISH2-3R4-rep2-cp190-100x_Position017_16_cmle.ics	37	0	1	1	0.03458586990771681	0.23809523809523808	0.14423076923076925
1882	Feb25-FISH2-3R4-rep2-cp190-100x_Position017_16_cmle.ics	38	0	1	1	0.0	0.0	0.0
1883	Feb25-FISH2-3R4-rep2-cp190-100x_Position017_16_cmle.ics	38	0	2	1	0.0	0.0	0.0
1884	Feb25-FISH2-3R4-rep2-cp190-100x_Position017_16_cmle.ics	39	0	1	1	0.0	0.0	0.0
1885	Feb25-FISH2-3R4-rep2-cp190-100x_Position017_16_cmle.ics	41	0	1	1	0.0853118124390348	0.37373737373737376	0.7254901960784313
1886	Feb25-FISH2-3R4-rep2-cp190-100x_Position017_16_cmle.ics	42	0	1	1	0.009222898642057815	0.027777777777777776	0.04347826086956521
1887	Feb25-FISH2-3R4-rep2-cp190-100x_Position017_16_cmle.ics	42	0	1	2	0.0	0.0	0.0
1888	Feb25-FISH2-3R4-rep2-cp190-100x_Position017_16_cmle.ics	43	0	1	1	0.0	0.0	0.0
1889	Feb25-FISH2-3R4-rep2-cp190-100x_Position017_16_cmle.ics	43	0	1	2	0.025362971265658993	0.08208955223880597	0.13749999999999998
1890	Feb25-FISH2-3R4-rep2-cp190-100x_Position017_16_cmle.ics	43	0	1	3	0.0	0.0	0.0
1891	Feb25-FISH2-3R4-rep2-cp190-100x_Position017_16_cmle.ics	43	0	2	1	0.10145188506263597	0.180327868852459	0.18106995884773663
1892	Feb25-FISH2-3R4-rep2-cp190-100x_Position017_16_cmle.ics	43	0	2	2	0.0	0.0	0.0
1893	Feb25-FISH2-3R4-rep2-cp190-100x_Position017_16_cmle.ics	43	0	2	3	0.0	0.0	0.0
1894	Feb25-FISH2-3R4-rep2-cp190-100x_Position017_16_cmle.ics	43	0	3	1	0.0	0.0	0.0
1895	Feb25-FISH2-3R4-rep2-cp190-100x_Position017_16_cmle.ics	43	0	3	2	0.0	0.0	0.0
1896	Feb25-FISH2-3R4-rep2-cp190-100x_Position017_16_cmle.ics	43	0	3	3	0.0	0.0	0.0
1897	Feb25-FISH2-3R4-rep2-cp190-100x_Position017_16_cmle.ics	45	0	1	1	0.0	0.0	0.0
1898	Feb25-FISH2-3R4-rep2-cp190-100x_Position017_16_cmle.ics	47	0	1	1	0.12220340700726605	0.5408163265306122	0.3868613138686131
1899	Feb25-FISH2-3R4-rep2-cp190-100x_Position017_16_cmle.ics	48	0	1	1	0.006917173981543361	0.025862068965517234	0.02631578947368421
1900	Feb25-FISH2-3R4-rep2-cp190-100x_Position017_16_cmle.ics	49	0	1	1	0.0899232617600637	0.2846715328467153	0.2867647058823529
1901	Feb25-FISH2-3R4-rep2-cp190-100x_Position017_16_cmle.ics	50	0	1	1	0.08300608777852034	0.33333333333333326	0.33333333333333326
1902	Feb25-FISH2-3R4-rep2-cp190-100x_Position017_16_cmle.ics	51	0	1	1	0.0	0.0	0.0
1903	Feb25-FISH2-3R4-rep2-cp190-100x_Position017_16_cmle.ics	52	0	1	1	0.07608891379697698	0.24444444444444446	0.24812030075187969
1904	Feb25-FISH2-3R4-rep2-cp190-100x_Position017_16_cmle.ics	53	0	1	1	0.10836905904417933	0.5802469135802469	0.5731707317073169
1905	Feb25-FISH2-3R4-rep2-cp190-100x_Position017_16_cmle.ics	54	0	1	1	0.0023057246605144538	0.01923076923076923	0.018867924528301886
1906	Feb25-FISH2-3R4-rep2-cp190-100x_Position017_16_cmle.ics	55	0	1	1	0.0	0.0	0.0
1907	Feb25-FISH2-3R4-rep2-cp190-100x_Position017_16_cmle.ics	57	0	1	1	0.09914616040212151	0.32824427480916024	0.32824427480916024
1908	Feb25-FISH2-3R4-rep2-cp190-100x_Position017_16_cmle.ics	58	0	1	1	0.0046114493210289076	0.018691588785046724	0.019047619047619046
1909	Feb25-FISH2-3R4-rep2-cp190-100x_Position017_16_cmle.ics	59	0	1	1	0.016140072623601176	0.0909090909090909	0.0909090909090909
1910	Feb25-FISH2-3R4-rep2-cp190-100x_Position017_16_cmle.ics	60	0	1	1	0.0	0.0	0.0
1911	Feb25-FISH2-3R4-rep2-cp190-100x_Position017_16_cmle.ics	60	0	1	2	0.0	0.0	0.0
1912	Feb25-FISH2-3R4-rep2-cp190-100x_Position017_16_cmle.ics	60	0	2	1	0.23748964003298875	0.6319018404907975	0.533678756476684
1913	Feb25-FISH2-3R4-rep2-cp190-100x_Position017_16_cmle.ics	60	0	2	2	0.0	0.0	0.0
1914	Feb25-FISH2-3R4-rep2-cp190-100x_Position017_16_cmle.ics	61	0	1	1	0.13142630564932387	0.5135135135135135	0.5089285714285713
1915	Feb25-FISH2-3R4-rep2-cp190-100x_Position017_16_cmle.ics	62	0	1	1	0.03919731922874571	0.14529914529914525	0.13709677419354838
1916	Feb25-FISH2-3R4-rep2-cp190-100x_Position017_16_cmle.ics	63	0	1	1	0.01844579728411563	0.09195402298850575	0.0909090909090909
1917	Feb25-FISH2-3R4-rep2-cp190-100x_Position017_16_cmle.ics	65	0	1	1	0.04842021787080353	0.1735537190082644	0.17073170731707316
1918	Feb25-FISH2-3R4-rep2-cp190-100x_Position017_16_cmle.ics	67	0	1	1	0.0899232617600637	0.37864077669902907	0.5652173913043479
1919	Feb25-FISH2-3R4-rep2-cp190-100x_Position017_16_cmle.ics	67	0	1	2	0.0	0.0	0.0
1920	Feb25-FISH2-3R4-rep2-cp190-100x_Position017_16_cmle.ics	67	0	2	1	0.0	0.0	0.0
1921	Feb25-FISH2-3R4-rep2-cp190-100x_Position017_16_cmle.ics	67	0	2	2	0.12220340700726605	0.8688524590163933	0.6624999999999999
1922	Feb25-FISH2-3R4-rep2-cp190-100x_Position017_16_cmle.ics	68	0	1	1	0.13603775497035278	0.4154929577464788	0.40972222222222227
1923	Feb25-FISH2-3R4-rep2-cp190-100x_Position017_16_cmle.ics	69	0	1	1	0.04150304388926017	0.23684210526315788	0.24
1924	Feb25-FISH2-3R4-rep2-cp190-100x_Position017_16_cmle.ics	70	0	1	1	0.0	0.0	0.0
1925	Feb25-FISH2-3R4-rep2-cp190-100x_Position017_16_cmle.ics	71	0	1	1	0.013834347963086722	0.044117647058823525	0.04444444444444444
1926	Feb25-FISH2-3R4-rep2-cp190-100x_Position017_16_cmle.ics	72	0	1	1	0.08300608777852034	0.5806451612903226	0.24324324324324328
1927	Feb25-FISH2-3R4-rep2-cp190-100x_Position017_16_cmle.ics	72	0	2	1	0.0	0.0	0.0
1928	Feb25-FISH2-3R4-rep2-cp190-100x_Position017_16_cmle.ics	73	0	1	1	0.0046114493210289076	0.011834319526627217	0.011363636363636362
1929	Feb25-FISH2-3R4-rep2-cp190-100x_Position017_16_cmle.ics	74	0	1	1	0.053031667191832436	0.16666666666666669	0.16546762589928055
1930	Feb25-FISH2-3R4-rep2-cp190-100x_Position017_16_cmle.ics	75	0	1	1	0.0023057246605144538	0.007407407407407408	0.007462686567164179
1931	Feb25-FISH2-3R4-rep2-cp190-100x_Position017_16_cmle.ics	76	0	1	1	0.0	0.0	0.0
1932	Feb25-FISH2-3R4-rep2-cp190-100x_Position017_16_cmle.ics	77	0	1	1	0.1291205809888094	0.23829787234042552	0.2362869198312236
1933	Feb25-FISH2-3R4-rep2-cp190-100x_Position017_16_cmle.ics	78	0	1	1	0.02305724660514454	0.13698630136986298	0.13698630136986298
1934	Feb25-FISH2-3R4-rep2-cp190-100x_Position017_16_cmle.ics	79	0	1	1	0.013834347963086722	0.04285714285714285	0.04316546762589927
1935	Feb25-FISH2-3R4-rep2-cp190-100x_Position017_16_cmle.ics	80	0	1	1	0.020751521944630084	0.16363636363636366	0.07377049180327869
1936	Feb25-FISH2-3R4-rep2-cp190-100x_Position017_16_cmle.ics	81	0	1	1	0.08070036311800588	0.27999999999999997	0.27999999999999997
1937	Feb25-FISH2-3R4-rep2-cp190-100x_Position017_16_cmle.ics	82	0	1	1	0.07147746447594806	0.26050420168067223	0.2627118644067796
1938	Feb25-FISH2-3R4-rep2-cp190-100x_Position017_16_cmle.ics	83	0	1	1	0.16370645089652622	0.47972972972972977	0.47972972972972977
1939	Feb25-FISH2-3R4-rep2-cp190-100x_Position017_16_cmle.ics	84	0	1	1	0.15217782759395396	0.528	0.528
1940	Feb25-FISH2-3R4-rep2-cp190-100x_Position017_16_cmle.ics	85	0	1	1	0.0	0.0	0.0
1941	Feb25-FISH2-3R4-rep2-cp190-100x_Position017_16_cmle.ics	86	0	1	1	0.03919731922874571	0.1328125	0.1328125
1942	Feb25-FISH2-3R4-rep2-cp190-100x_Position017_16_cmle.ics	87	0	1	1	0.20290377012527194	0.546583850931677	0.35341365461847385
1943	Feb25-FISH2-3R4-rep2-cp190-100x_Position017_16_cmle.ics	87	0	2	1	0.0	0.0	0.0
1944	Feb25-FISH2-3R4-rep2-cp190-100x_Position017_16_cmle.ics	88	0	1	1	0.18215224818064185	0.6869565217391304	0.6810344827586206
1945	Feb25-FISH2-3R4-rep2-cp190-100x_Position017_16_cmle.ics	89	0	1	1	0.057643116512861345	0.14619883040935672	0.19685039370078738
1946	Feb25-FISH2-3R4-rep2-cp190-100x_Position017_16_cmle.ics	90	0	1	1	0.01152862330257227	0.09433962264150943	0.06756756756756757
1947	Feb25-FISH2-3R4-rep2-cp190-100x_Position017_16_cmle.ics	91	0	1	1	0.0	0.0	0.0
1948	Feb25-FISH2-3R4-rep2-cp190-100x_Position017_16_cmle.ics	93	0	1	1	0.025362971265658993	0.07432432432432433	0.07482993197278912
1949	Feb25-FISH2-3R4-rep2-cp190-100x_Position017_16_cmle.ics	94	0	1	1	0.0	0.0	0.0
1950	Feb25-FISH2-3R4-rep2-cp190-100x_Position017_16_cmle.ics	96	0	1	1	0.006917173981543361	0.029411764705882346	0.029411764705882346
1951	Feb25-FISH2-3R4-rep2-cp190-100x_Position017_16_cmle.ics	98	0	1	1	0.04611449321028908	0.20202020202020202	0.20202020202020202
1952	Feb25-FISH2-3R4-rep2-cp190-100x_Position017_16_cmle.ics	102	0	1	1	0.04150304388926017	0.19148936170212763	0.140625
1953	Feb25-FISH2-3R4-rep2-cp190-100x_Position017_16_cmle.ics	103	0	1	1	0.0	0.0	0.0
1954	Feb25-FISH2-3R4-rep2-cp190-100x_Position017_16_cmle.ics	103	0	2	1	0.0	0.0	0.0
1955	Feb25-FISH2-3R4-rep2-cp190-100x_Position017_16_cmle.ics	105	0	1	1	0.0	0.0	0.0
1956	Feb25-FISH2-3R4-rep2-cp190-100x_Position017_16_cmle.ics	106	0	1	1	0.0	0.0	0.0
1957	Feb25-FISH2-3R4-rep2-cp190-100x_Position017_16_cmle.ics	108	0	1	1	0.19137514682269965	0.5533333333333332	0.5533333333333332
1958	Feb25-FISH2-3R4-rep2-cp190-100x_Position017_16_cmle.ics	110	0	1	1	0.0	0.0	0.0
1959	Feb25-FISH2-3R4-rep2-cp190-100x_Position017_16_cmle.ics	112	0	1	1	0.013834347963086722	0.045801526717557245	0.04545454545454544
1960	Feb25-FISH2-3R4-rep2-cp190-100x_Position017_16_cmle.ics	113	0	1	1	0.0	0.0	0.0
1961	Feb25-FISH2-3R4-rep2-cp190-100x_Position017_16_cmle.ics	113	0	1	2	0.11067478370469377	0.24870466321243517	0.3503649635036496
1962	Feb25-FISH2-3R4-rep2-cp190-100x_Position017_16_cmle.ics	114	0	1	1	0.06917173981543362	0.22900763358778625	0.30927835051546393
1963	Feb25-FISH2-3R4-rep2-cp190-100x_Position017_16_cmle.ics	115	0	1	1	0.1706236248780696	0.6065573770491803	0.6065573770491803
1964	Feb25-FISH2-3R4-rep2-cp190-100x_Position017_16_cmle.ics	116	0	1	1	0.0	0.0	0.0
1965	Feb25-FISH2-3R4-rep2-cp190-100x_Position017_16_cmle.ics	116	0	2	1	0.0	0.0	0.0
1966	Feb25-FISH2-3R4-rep2-cp190-100x_Position017_16_cmle.ics	117	0	1	1	0.0	0.0	0.0
1967	Feb25-FISH2-3R4-rep2-cp190-100x_Position017_16_cmle.ics	119	0	1	1	0.01152862330257227	0.04901960784313725	0.04132231404958677
1968	Feb25-FISH2-3R4-rep2-cp190-100x_Position017_16_cmle.ics	121	0	1	1	0.0	0.0	0.0
1969	Feb25-FISH2-3R4-rep2-cp190-100x_Position017_16_cmle.ics	122	0	1	1	0.0	0.0	0.0
1970	Feb25-FISH2-3R4-rep2-cp190-100x_Position017_16_cmle.ics	123	0	1	1	0.0	0.0	0.0
1971	Feb25-FISH2-3R4-rep2-cp190-100x_Position018_17_cmle.ics	1	0	1	1	0.057643116512861345	0.12077294685990336	0.125
1972	Feb25-FISH2-3R4-rep2-cp190-100x_Position018_17_cmle.ics	2	0	1	1	0.0	0.0	0.0
1973	Feb25-FISH2-3R4-rep2-cp190-100x_Position018_17_cmle.ics	4	0	1	1	0.0	0.0	0.0
1974	Feb25-FISH2-3R4-rep2-cp190-100x_Position018_17_cmle.ics	6	0	1	1	0.0	0.0	0.0
1975	Feb25-FISH2-3R4-rep2-cp190-100x_Position018_17_cmle.ics	6	0	1	2	0.006917173981543361	0.014285714285714284	0.05454545454545454
1976	Feb25-FISH2-3R4-rep2-cp190-100x_Position018_17_cmle.ics	9	0	1	1	0.1706236248780696	0.32456140350877194	0.3333333333333333
1977	Feb25-FISH2-3R4-rep2-cp190-100x_Position018_17_cmle.ics	11	0	1	1	0.0	0.0	0.0
1978	Feb25-FISH2-3R4-rep2-cp190-100x_Position018_17_cmle.ics	12	0	1	1	0.0	0.0	0.0
1979	Feb25-FISH2-3R4-rep2-cp190-100x_Position018_17_cmle.ics	15	0	1	1	0.0645602904944047	0.5283018867924527	0.5283018867924527
1980	Feb25-FISH2-3R4-rep2-cp190-100x_Position018_17_cmle.ics	16	0	1	1	0.0	0.0	0.0
1981	Feb25-FISH2-3R4-rep2-cp190-100x_Position018_17_cmle.ics	17	0	1	1	0.0	0.0	0.0
1982	Feb25-FISH2-3R4-rep2-cp190-100x_Position018_17_cmle.ics	18	0	1	1	0.027668695926173444	0.1263157894736842	0.125
1983	Feb25-FISH2-3R4-rep2-cp190-100x_Position018_17_cmle.ics	19	0	1	1	0.0023057246605144538	0.014285714285714284	0.014084507042253518
1984	Feb25-FISH2-3R4-rep2-cp190-100x_Position018_17_cmle.ics	20	0	1	1	0.03689159456823126	0.07272727272727274	0.0730593607305936
1985	Feb25-FISH2-3R4-rep2-cp190-100x_Position018_17_cmle.ics	21	0	1	1	0.0645602904944047	0.19999999999999996	0.19999999999999996
1986	Feb25-FISH2-3R4-rep2-cp190-100x_Position018_17_cmle.ics	23	0	1	1	0.0	0.0	0.0
1987	Feb25-FISH2-3R4-rep2-cp190-100x_Position018_17_cmle.ics	24	0	1	1	0.1291205809888094	0.495575221238938	0.5833333333333334
1988	Feb25-FISH2-3R4-rep2-cp190-100x_Position018_17_cmle.ics	25	0	1	1	0.0	0.0	0.0
1989	Feb25-FISH2-3R4-rep2-cp190-100x_Position018_17_cmle.ics	26	0	1	1	0.08070036311800588	0.3017241379310344	0.5833333333333333
1990	Feb25-FISH2-3R4-rep2-cp190-100x_Position018_17_cmle.ics	27	0	1	1	0.0	0.0	0.0
1991	Feb25-FISH2-3R4-rep2-cp190-100x_Position018_17_cmle.ics	28	0	1	1	0.0	0.0	0.0
1992	Feb25-FISH2-3R4-rep2-cp190-100x_Position018_17_cmle.ics	31	0	1	1	0.0	0.0	0.0
1993	Feb25-FISH2-3R4-rep2-cp190-100x_Position018_17_cmle.ics	32	0	1	1	0.0	0.0	0.0
1994	Feb25-FISH2-3R4-rep2-cp190-100x_Position018_17_cmle.ics	32	0	2	1	0.0	0.0	0.0
1995	Feb25-FISH2-3R4-rep2-cp190-100x_Position018_17_cmle.ics	33	0	1	1	0.0	0.0	0.0
1996	Feb25-FISH2-3R4-rep2-cp190-100x_Position018_17_cmle.ics	35	0	1	1	0.0	0.0	0.0
1997	Feb25-FISH2-3R4-rep2-cp190-100x_Position018_17_cmle.ics	37	0	1	1	0.02305724660514454	0.08130081300813008	0.08196721311475409
1998	Feb25-FISH2-3R4-rep2-cp190-100x_Position018_17_cmle.ics	38	0	1	1	0.0	0.0	0.0
1999	Feb25-FISH2-3R4-rep2-cp190-100x_Position018_17_cmle.ics	39	0	1	1	0.0	0.0	0.0
[truncated: 4,255 more rows]
