# Supplementary material for: M1BP cooperates with CP190 to activate transcription at TAD borders and promote chromatin insulator activity
Source: Nat Commun. 2021 Jul 7;12:4170. doi: 10.1038/s41467-021-24407-y (PMC8263732; doi:10.1038/s41467-021-24407-y)
Supplement: Supplementary file 6 — Source Data [file 41467_2021_24407_MOESM6_ESM.zip › Source Data_updated_060121/Source Data 8/Figure 8i/Figure 8i-tango-slide2/rep2/B_A.xls]

	Label	nuc.idx	tag	idx1	idx2	overlap	pcOverlap1	pcOverlap2
1	Feb25-FISH2-3R4-rep2-cp190-100x_Position001_0_cmle.ics	1	0	1	1	0.0	0.0	0.0
2	Feb25-FISH2-3R4-rep2-cp190-100x_Position001_0_cmle.ics	3	0	1	1	0.08300608777852034	0.5	0.36
3	Feb25-FISH2-3R4-rep2-cp190-100x_Position001_0_cmle.ics	4	0	1	1	0.09914616040212151	0.4886363636363636	0.44329896907216493
4	Feb25-FISH2-3R4-rep2-cp190-100x_Position001_0_cmle.ics	5	0	1	1	0.14064920429138167	0.5398230088495575	0.5495495495495495
5	Feb25-FISH2-3R4-rep2-cp190-100x_Position001_0_cmle.ics	6	0	1	1	0.10145188506263597	0.4444444444444445	0.4444444444444445
6	Feb25-FISH2-3R4-rep2-cp190-100x_Position001_0_cmle.ics	7	0	1	1	0.06225456583389025	0.2647058823529411	0.27
7	Feb25-FISH2-3R4-rep2-cp190-100x_Position001_0_cmle.ics	8	0	1	1	0.14756637827292504	0.5517241379310344	0.5565217391304347
8	Feb25-FISH2-3R4-rep2-cp190-100x_Position001_0_cmle.ics	10	0	1	1	0.16831790021755513	0.4649681528662421	0.3187772925764191
9	Feb25-FISH2-3R4-rep2-cp190-100x_Position001_0_cmle.ics	10	0	2	1	0.0	0.0	0.0
10	Feb25-FISH2-3R4-rep2-cp190-100x_Position001_0_cmle.ics	13	0	1	1	0.13142630564932387	0.43511450381679384	0.4318181818181817
11	Feb25-FISH2-3R4-rep2-cp190-100x_Position001_0_cmle.ics	14	0	1	1	0.0899232617600637	0.47560975609756084	0.47560975609756084
12	Feb25-FISH2-3R4-rep2-cp190-100x_Position001_0_cmle.ics	15	0	1	1	0.11067478370469377	0.5052631578947367	0.3934426229508196
13	Feb25-FISH2-3R4-rep2-cp190-100x_Position001_0_cmle.ics	16	0	1	1	0.04842021787080353	0.15909090909090906	0.15789473684210523
14	Feb25-FISH2-3R4-rep2-cp190-100x_Position001_0_cmle.ics	20	0	1	1	0.0	0.0	0.0
15	Feb25-FISH2-3R4-rep2-cp190-100x_Position001_0_cmle.ics	21	0	1	1	0.03919731922874571	0.2982456140350877	0.3035714285714285
16	Feb25-FISH2-3R4-rep2-cp190-100x_Position001_0_cmle.ics	22	0	1	1	0.0023057246605144538	0.010869565217391302	0.010989010989010988
17	Feb25-FISH2-3R4-rep2-cp190-100x_Position001_0_cmle.ics	23	0	1	1	0.06225456583389025	0.2596153846153846	0.4153846153846153
18	Feb25-FISH2-3R4-rep2-cp190-100x_Position001_0_cmle.ics	25	0	1	1	0.06225456583389025	0.35526315789473684	0.36
19	Feb25-FISH2-3R4-rep2-cp190-100x_Position001_0_cmle.ics	26	0	1	1	0.025362971265658993	0.14864864864864866	0.12941176470588237
20	Feb25-FISH2-3R4-rep2-cp190-100x_Position001_0_cmle.ics	27	0	1	1	0.13142630564932387	0.47899159663865537	0.45967741935483875
21	Feb25-FISH2-3R4-rep2-cp190-100x_Position001_0_cmle.ics	28	0	1	1	0.0	0.0	0.0
22	Feb25-FISH2-3R4-rep2-cp190-100x_Position001_0_cmle.ics	28	0	2	1	0.0	0.0	0.0
23	Feb25-FISH2-3R4-rep2-cp190-100x_Position001_0_cmle.ics	29	0	1	1	0.03689159456823126	0.16842105263157892	0.16494845360824742
24	Feb25-FISH2-3R4-rep2-cp190-100x_Position001_0_cmle.ics	30	0	1	1	0.01844579728411563	0.09876543209876543	0.09756097560975607
25	Feb25-FISH2-3R4-rep2-cp190-100x_Position001_0_cmle.ics	32	0	1	1	0.020751521944630084	0.09090909090909091	0.09090909090909091
26	Feb25-FISH2-3R4-rep2-cp190-100x_Position001_0_cmle.ics	33	0	1	1	0.05533739185234689	0.30379746835443033	0.30379746835443033
27	Feb25-FISH2-3R4-rep2-cp190-100x_Position001_0_cmle.ics	36	0	1	1	0.2789926839222489	0.5377777777777778	0.5377777777777778
28	Feb25-FISH2-3R4-rep2-cp190-100x_Position001_0_cmle.ics	38	0	1	1	0.1291205809888094	0.5384615384615384	0.5333333333333333
29	Feb25-FISH2-3R4-rep2-cp190-100x_Position001_0_cmle.ics	39	0	1	1	0.10606333438366487	0.3357664233576642	0.2598870056497175
30	Feb25-FISH2-3R4-rep2-cp190-100x_Position001_0_cmle.ics	40	0	1	1	0.1291205809888094	0.495575221238938	0.5045045045045045
31	Feb25-FISH2-3R4-rep2-cp190-100x_Position001_0_cmle.ics	41	0	1	1	0.009222898642057815	0.02758620689655172	0.0625
32	Feb25-FISH2-3R4-rep2-cp190-100x_Position001_0_cmle.ics	41	0	1	2	0.0	0.0	0.0
33	Feb25-FISH2-3R4-rep2-cp190-100x_Position001_0_cmle.ics	42	0	1	1	0.027668695926173444	0.125	0.125
34	Feb25-FISH2-3R4-rep2-cp190-100x_Position001_0_cmle.ics	43	0	1	1	0.03689159456823126	0.30769230769230765	0.30769230769230765
35	Feb25-FISH2-3R4-rep2-cp190-100x_Position001_0_cmle.ics	47	0	1	1	0.0	0.0	0.0
36	Feb25-FISH2-3R4-rep2-cp190-100x_Position001_0_cmle.ics	48	0	1	1	0.09914616040212151	0.45744680851063824	0.45744680851063824
37	Feb25-FISH2-3R4-rep2-cp190-100x_Position001_0_cmle.ics	49	0	1	1	0.0046114493210289076	0.017391304347826084	0.017391304347826084
38	Feb25-FISH2-3R4-rep2-cp190-100x_Position001_0_cmle.ics	50	0	1	1	0.0	0.0	0.0
39	Feb25-FISH2-3R4-rep2-cp190-100x_Position001_0_cmle.ics	51	0	1	1	0.0	0.0	0.0
40	Feb25-FISH2-3R4-rep2-cp190-100x_Position001_0_cmle.ics	52	0	1	1	0.0	0.0	0.0
41	Feb25-FISH2-3R4-rep2-cp190-100x_Position001_0_cmle.ics	53	0	1	1	0.057643116512861345	0.2659574468085106	0.2604166666666667
42	Feb25-FISH2-3R4-rep2-cp190-100x_Position001_0_cmle.ics	54	0	1	1	0.006917173981543361	0.05660377358490565	0.05660377358490565
43	Feb25-FISH2-3R4-rep2-cp190-100x_Position001_0_cmle.ics	56	0	1	1	0.16831790021755513	0.4451219512195121	0.5572519083969465
44	Feb25-FISH2-3R4-rep2-cp190-100x_Position001_0_cmle.ics	56	0	1	2	0.0	0.0	0.0
45	Feb25-FISH2-3R4-rep2-cp190-100x_Position001_0_cmle.ics	56	0	2	1	0.0	0.0	0.0
46	Feb25-FISH2-3R4-rep2-cp190-100x_Position001_0_cmle.ics	56	0	2	2	0.03919731922874571	0.28813559322033894	0.1868131868131868
47	Feb25-FISH2-3R4-rep2-cp190-100x_Position001_0_cmle.ics	57	0	1	1	0.04150304388926017	0.1592920353982301	0.1607142857142857
48	Feb25-FISH2-3R4-rep2-cp190-100x_Position001_0_cmle.ics	58	0	1	1	0.059948841173375796	0.24299065420560742	0.24299065420560742
49	Feb25-FISH2-3R4-rep2-cp190-100x_Position001_0_cmle.ics	59	0	1	1	0.0	0.0	0.0
50	Feb25-FISH2-3R4-rep2-cp190-100x_Position001_0_cmle.ics	62	0	1	1	0.0	0.0	0.0
51	Feb25-FISH2-3R4-rep2-cp190-100x_Position001_0_cmle.ics	63	0	1	1	0.0	0.0	0.0
52	Feb25-FISH2-3R4-rep2-cp190-100x_Position001_0_cmle.ics	64	0	1	1	0.09222898642057815	0.3508771929824562	0.3508771929824562
53	Feb25-FISH2-3R4-rep2-cp190-100x_Position001_0_cmle.ics	65	0	1	1	0.025362971265658993	0.11702127659574467	0.11458333333333334
54	Feb25-FISH2-3R4-rep2-cp190-100x_Position001_0_cmle.ics	66	0	1	1	0.09222898642057815	0.5063291139240507	0.5063291139240507
55	Feb25-FISH2-3R4-rep2-cp190-100x_Position001_0_cmle.ics	68	0	1	1	0.029974420586687898	0.11607142857142855	0.11607142857142855
56	Feb25-FISH2-3R4-rep2-cp190-100x_Position001_0_cmle.ics	69	0	1	1	0.04380876854977462	0.26027397260273966	0.26027397260273966
57	Feb25-FISH2-3R4-rep2-cp190-100x_Position001_0_cmle.ics	70	0	1	1	0.053031667191832436	0.2911392405063291	0.2911392405063291
58	Feb25-FISH2-3R4-rep2-cp190-100x_Position001_0_cmle.ics	71	0	1	1	0.03228014524720235	0.11382113821138211	0.11382113821138211
59	Feb25-FISH2-3R4-rep2-cp190-100x_Position001_0_cmle.ics	74	0	1	1	0.07608891379697698	0.45205479452054786	0.45205479452054786
60	Feb25-FISH2-3R4-rep2-cp190-100x_Position001_0_cmle.ics	75	0	1	1	0.0	0.0	0.0
61	Feb25-FISH2-3R4-rep2-cp190-100x_Position001_0_cmle.ics	76	0	1	1	0.0	0.0	0.0
62	Feb25-FISH2-3R4-rep2-cp190-100x_Position001_0_cmle.ics	77	0	1	1	0.025362971265658993	0.10280373831775699	0.1
63	Feb25-FISH2-3R4-rep2-cp190-100x_Position001_0_cmle.ics	79	0	1	1	0.07608891379697698	0.3626373626373626	0.4177215189873418
64	Feb25-FISH2-3R4-rep2-cp190-100x_Position001_0_cmle.ics	81	0	1	1	0.0	0.0	0.0
65	Feb25-FISH2-3R4-rep2-cp190-100x_Position001_0_cmle.ics	84	0	1	1	0.0	0.0	0.0
66	Feb25-FISH2-3R4-rep2-cp190-100x_Position001_0_cmle.ics	84	0	2	1	0.04611449321028908	0.32786885245901637	0.17391304347826086
67	Feb25-FISH2-3R4-rep2-cp190-100x_Position001_0_cmle.ics	87	0	1	1	0.0046114493210289076	0.01834862385321101	0.017857142857142853
68	Feb25-FISH2-3R4-rep2-cp190-100x_Position001_0_cmle.ics	88	0	1	1	0.0	0.0	0.0
69	Feb25-FISH2-3R4-rep2-cp190-100x_Position001_0_cmle.ics	90	0	1	1	0.0853118124390348	0.37	0.37373737373737376
70	Feb25-FISH2-3R4-rep2-cp190-100x_Position001_0_cmle.ics	93	0	1	1	0.11067478370469377	0.4102564102564102	0.403361344537815
71	Feb25-FISH2-3R4-rep2-cp190-100x_Position001_0_cmle.ics	94	0	1	1	0.08070036311800588	0.3932584269662921	0.3932584269662921
72	Feb25-FISH2-3R4-rep2-cp190-100x_Position001_0_cmle.ics	97	0	1	1	0.04380876854977462	0.16101694915254236	0.15966386554621845
73	Feb25-FISH2-3R4-rep2-cp190-100x_Position001_0_cmle.ics	98	0	1	1	0.0	0.0	0.0
74	Feb25-FISH2-3R4-rep2-cp190-100x_Position001_0_cmle.ics	100	0	1	1	0.13142630564932387	0.41304347826086957	0.41304347826086957
75	Feb25-FISH2-3R4-rep2-cp190-100x_Position001_0_cmle.ics	101	0	1	1	0.0	0.0	0.0
76	Feb25-FISH2-3R4-rep2-cp190-100x_Position001_0_cmle.ics	102	0	1	1	0.22826674139093092	0.4285714285714286	0.4285714285714286
77	Feb25-FISH2-3R4-rep2-cp190-100x_Position001_0_cmle.ics	103	0	1	1	0.07378318913646252	0.33684210526315783	0.33684210526315783
78	Feb25-FISH2-3R4-rep2-cp190-100x_Position001_0_cmle.ics	104	0	1	1	0.027668695926173444	0.11428571428571427	0.1132075471698113
79	Feb25-FISH2-3R4-rep2-cp190-100x_Position001_0_cmle.ics	106	0	1	1	0.0	0.0	0.0
80	Feb25-FISH2-3R4-rep2-cp190-100x_Position001_0_cmle.ics	106	0	1	2	0.17292934953858402	0.3232758620689654	0.4518072289156625
81	Feb25-FISH2-3R4-rep2-cp190-100x_Position001_0_cmle.ics	107	0	1	1	0.14526065361241058	0.5431034482758619	0.6176470588235293
82	Feb25-FISH2-3R4-rep2-cp190-100x_Position001_0_cmle.ics	108	0	1	1	0.01152862330257227	0.07352941176470587	0.06249999999999999
83	Feb25-FISH2-3R4-rep2-cp190-100x_Position001_0_cmle.ics	109	0	1	1	0.07608891379697698	0.3837209302325581	0.38823529411764707
84	Feb25-FISH2-3R4-rep2-cp190-100x_Position001_0_cmle.ics	110	0	1	1	0.029974420586687898	0.17567567567567569	0.1733333333333333
85	Feb25-FISH2-3R4-rep2-cp190-100x_Position001_0_cmle.ics	111	0	1	1	0.07378318913646252	0.5333333333333333	0.5423728813559322
86	Feb25-FISH2-3R4-rep2-cp190-100x_Position001_0_cmle.ics	113	0	1	1	0.01152862330257227	0.08771929824561404	0.08771929824561404
87	Feb25-FISH2-3R4-rep2-cp190-100x_Position001_0_cmle.ics	114	0	1	1	0.057643116512861345	0.26881720430107525	0.2659574468085106
88	Feb25-FISH2-3R4-rep2-cp190-100x_Position001_0_cmle.ics	115	0	1	1	0.30204993052739343	0.5622317596566524	0.5695652173913043
89	Feb25-FISH2-3R4-rep2-cp190-100x_Position001_0_cmle.ics	116	0	1	1	0.013834347963086722	0.07894736842105261	0.0779220779220779
90	Feb25-FISH2-3R4-rep2-cp190-100x_Position001_0_cmle.ics	117	0	1	1	0.09684043574160706	0.5526315789473684	0.39999999999999997
91	Feb25-FISH2-3R4-rep2-cp190-100x_Position001_0_cmle.ics	118	0	1	1	0.04842021787080353	0.27999999999999997	0.27999999999999997
92	Feb25-FISH2-3R4-rep2-cp190-100x_Position001_0_cmle.ics	119	0	1	1	0.0	0.0	0.0
93	Feb25-FISH2-3R4-rep2-cp190-100x_Position001_0_cmle.ics	120	0	1	1	0.0	0.0	0.0
94	Feb25-FISH2-3R4-rep2-cp190-100x_Position001_0_cmle.ics	121	0	1	1	0.10145188506263597	0.5238095238095238	0.5238095238095238
95	Feb25-FISH2-3R4-rep2-cp190-100x_Position001_0_cmle.ics	122	0	1	1	0.03689159456823126	0.17021276595744678	0.17204301075268816
96	Feb25-FISH2-3R4-rep2-cp190-100x_Position001_0_cmle.ics	125	0	1	1	0.03458586990771681	0.1948051948051948	0.19736842105263158
97	Feb25-FISH2-3R4-rep2-cp190-100x_Position001_0_cmle.ics	126	0	1	1	0.0945347110810926	0.5324675324675323	0.39805825242718434
98	Feb25-FISH2-3R4-rep2-cp190-100x_Position001_0_cmle.ics	127	0	1	1	0.14295492895189613	0.5486725663716814	0.5486725663716814
99	Feb25-FISH2-3R4-rep2-cp190-100x_Position001_0_cmle.ics	128	0	1	1	0.08300608777852034	0.2926829268292683	0.2903225806451613
100	Feb25-FISH2-3R4-rep2-cp190-100x_Position001_0_cmle.ics	129	0	1	1	0.04842021787080353	0.26923076923076916	0.26923076923076916
101	Feb25-FISH2-3R4-rep2-cp190-100x_Position001_0_cmle.ics	130	0	1	1	0.059948841173375796	0.31325301204819267	0.1699346405228758
102	Feb25-FISH2-3R4-rep2-cp190-100x_Position001_0_cmle.ics	130	0	1	2	0.0	0.0	0.0
103	Feb25-FISH2-3R4-rep2-cp190-100x_Position001_0_cmle.ics	130	0	2	1	0.0	0.0	0.0
104	Feb25-FISH2-3R4-rep2-cp190-100x_Position001_0_cmle.ics	130	0	2	2	0.0645602904944047	0.21538461538461534	0.47457627118644063
105	Feb25-FISH2-3R4-rep2-cp190-100x_Position001_0_cmle.ics	131	0	1	1	0.027668695926173444	0.1463414634146341	0.14814814814814814
106	Feb25-FISH2-3R4-rep2-cp190-100x_Position001_0_cmle.ics	132	0	1	1	0.16370645089652622	0.6396396396396395	0.617391304347826
107	Feb25-FISH2-3R4-rep2-cp190-100x_Position001_0_cmle.ics	133	0	1	1	0.0	0.0	0.0
108	Feb25-FISH2-3R4-rep2-cp190-100x_Position001_0_cmle.ics	133	0	1	2	0.0	0.0	0.0
109	Feb25-FISH2-3R4-rep2-cp190-100x_Position001_0_cmle.ics	133	0	2	1	0.0	0.0	0.0
110	Feb25-FISH2-3R4-rep2-cp190-100x_Position001_0_cmle.ics	133	0	2	2	0.0	0.0	0.0
111	Feb25-FISH2-3R4-rep2-cp190-100x_Position002_1_cmle.ics	3	0	1	1	0.059948841173375796	0.208	0.2063492063492063
112	Feb25-FISH2-3R4-rep2-cp190-100x_Position002_1_cmle.ics	4	0	1	1	0.0	0.0	0.0
113	Feb25-FISH2-3R4-rep2-cp190-100x_Position002_1_cmle.ics	5	0	1	1	0.08070036311800588	0.673076923076923	0.673076923076923
114	Feb25-FISH2-3R4-rep2-cp190-100x_Position002_1_cmle.ics	6	0	1	1	0.0	0.0	0.0
115	Feb25-FISH2-3R4-rep2-cp190-100x_Position002_1_cmle.ics	7	0	1	1	0.0	0.0	0.0
116	Feb25-FISH2-3R4-rep2-cp190-100x_Position002_1_cmle.ics	8	0	1	1	0.15217782759395396	0.5038167938931297	0.49624060150375937
117	Feb25-FISH2-3R4-rep2-cp190-100x_Position002_1_cmle.ics	9	0	1	1	0.0853118124390348	0.685185185185185	0.685185185185185
118	Feb25-FISH2-3R4-rep2-cp190-100x_Position002_1_cmle.ics	12	0	1	1	0.16140072623601176	0.5555555555555555	0.5511811023622046
119	Feb25-FISH2-3R4-rep2-cp190-100x_Position002_1_cmle.ics	14	0	1	1	0.053031667191832436	0.38983050847457623	0.365079365079365
120	Feb25-FISH2-3R4-rep2-cp190-100x_Position002_1_cmle.ics	15	0	1	1	0.0	0.0	0.0
121	Feb25-FISH2-3R4-rep2-cp190-100x_Position002_1_cmle.ics	16	0	1	1	0.23057246605144538	0.6802721088435373	0.4504504504504504
122	Feb25-FISH2-3R4-rep2-cp190-100x_Position002_1_cmle.ics	16	0	2	1	0.0	0.0	0.0
123	Feb25-FISH2-3R4-rep2-cp190-100x_Position002_1_cmle.ics	17	0	1	1	0.19829232080424303	0.6142857142857142	0.6231884057971014
124	Feb25-FISH2-3R4-rep2-cp190-100x_Position002_1_cmle.ics	19	0	1	1	0.0	0.0	0.0
125	Feb25-FISH2-3R4-rep2-cp190-100x_Position002_1_cmle.ics	19	0	2	1	0.14526065361241058	0.818181818181818	0.23684210526315785
126	Feb25-FISH2-3R4-rep2-cp190-100x_Position002_1_cmle.ics	20	0	1	1	0.04611449321028908	0.17699115044247787	0.17699115044247787
127	Feb25-FISH2-3R4-rep2-cp190-100x_Position002_1_cmle.ics	21	0	1	1	0.0	0.0	0.0
128	Feb25-FISH2-3R4-rep2-cp190-100x_Position002_1_cmle.ics	22	0	1	1	0.11759195768623715	0.5425531914893617	0.5425531914893617
129	Feb25-FISH2-3R4-rep2-cp190-100x_Position002_1_cmle.ics	23	0	1	1	0.06917173981543362	0.30927835051546393	0.410958904109589
130	Feb25-FISH2-3R4-rep2-cp190-100x_Position002_1_cmle.ics	24	0	1	1	0.0	0.0	0.0
131	Feb25-FISH2-3R4-rep2-cp190-100x_Position002_1_cmle.ics	26	0	1	1	0.0	0.0	0.0
132	Feb25-FISH2-3R4-rep2-cp190-100x_Position002_1_cmle.ics	27	0	1	1	0.06225456583389025	0.380281690140845	0.20769230769230765
133	Feb25-FISH2-3R4-rep2-cp190-100x_Position002_1_cmle.ics	27	0	2	1	0.0	0.0	0.0
134	Feb25-FISH2-3R4-rep2-cp190-100x_Position002_1_cmle.ics	29	0	1	1	0.28821558256430674	0.7183908045977012	0.5813953488372093
135	Feb25-FISH2-3R4-rep2-cp190-100x_Position002_1_cmle.ics	30	0	1	1	0.0	0.0	0.0
136	Feb25-FISH2-3R4-rep2-cp190-100x_Position002_1_cmle.ics	32	0	1	1	0.04842021787080353	0.36206896551724127	0.36206896551724127
137	Feb25-FISH2-3R4-rep2-cp190-100x_Position002_1_cmle.ics	33	0	1	1	0.0	0.0	0.0
138	Feb25-FISH2-3R4-rep2-cp190-100x_Position002_1_cmle.ics	34	0	1	1	0.0	0.0	0.0
139	Feb25-FISH2-3R4-rep2-cp190-100x_Position002_1_cmle.ics	35	0	1	1	0.0	0.0	0.0
140	Feb25-FISH2-3R4-rep2-cp190-100x_Position002_1_cmle.ics	37	0	1	1	0.18676369750167077	0.6749999999999999	0.5912408759124088
141	Feb25-FISH2-3R4-rep2-cp190-100x_Position002_1_cmle.ics	38	0	1	1	0.14064920429138167	0.462121212121212	0.45864661654135325
142	Feb25-FISH2-3R4-rep2-cp190-100x_Position002_1_cmle.ics	40	0	1	1	0.0899232617600637	0.7358490566037735	0.764705882352941
143	Feb25-FISH2-3R4-rep2-cp190-100x_Position002_1_cmle.ics	42	0	1	1	0.0	0.0	0.0
144	Feb25-FISH2-3R4-rep2-cp190-100x_Position002_1_cmle.ics	43	0	1	1	0.0	0.0	0.0
145	Feb25-FISH2-3R4-rep2-cp190-100x_Position002_1_cmle.ics	44	0	1	1	0.13142630564932387	0.45967741935483875	0.45599999999999996
146	Feb25-FISH2-3R4-rep2-cp190-100x_Position002_1_cmle.ics	45	0	1	1	0.21673811808835866	0.7175572519083969	0.47236180904522607
147	Feb25-FISH2-3R4-rep2-cp190-100x_Position002_1_cmle.ics	45	0	1	2	0.0	0.0	0.0
148	Feb25-FISH2-3R4-rep2-cp190-100x_Position002_1_cmle.ics	45	0	2	1	0.0	0.0	0.0
149	Feb25-FISH2-3R4-rep2-cp190-100x_Position002_1_cmle.ics	45	0	2	2	0.0853118124390348	0.21893491124260353	0.48684210526315785
150	Feb25-FISH2-3R4-rep2-cp190-100x_Position002_1_cmle.ics	46	0	1	1	0.053031667191832436	0.17829457364341084	0.17692307692307688
151	Feb25-FISH2-3R4-rep2-cp190-100x_Position002_1_cmle.ics	48	0	1	1	0.2351839153724743	0.6986301369863013	0.3177570093457943
152	Feb25-FISH2-3R4-rep2-cp190-100x_Position002_1_cmle.ics	48	0	2	1	0.0	0.0	0.0
153	Feb25-FISH2-3R4-rep2-cp190-100x_Position002_1_cmle.ics	49	0	1	1	0.1890694221621852	0.448087431693989	0.4456521739130434
154	Feb25-FISH2-3R4-rep2-cp190-100x_Position002_1_cmle.ics	50	0	1	1	0.10145188506263597	0.5365853658536585	0.3548387096774194
155	Feb25-FISH2-3R4-rep2-cp190-100x_Position002_1_cmle.ics	51	0	1	1	0.13603775497035278	0.5462962962962962	0.5462962962962962
156	Feb25-FISH2-3R4-rep2-cp190-100x_Position002_1_cmle.ics	52	0	1	1	0.1844579728411563	0.6299212598425197	0.6201550387596899
157	Feb25-FISH2-3R4-rep2-cp190-100x_Position002_1_cmle.ics	53	0	1	1	0.0	0.0	0.0
158	Feb25-FISH2-3R4-rep2-cp190-100x_Position002_1_cmle.ics	54	0	1	1	0.08300608777852034	0.5806451612903226	0.6
159	Feb25-FISH2-3R4-rep2-cp190-100x_Position002_1_cmle.ics	56	0	1	1	0.0	0.0	0.0
160	Feb25-FISH2-3R4-rep2-cp190-100x_Position002_1_cmle.ics	56	0	2	1	0.009222898642057815	0.03669724770642202	0.01951219512195122
161	Feb25-FISH2-3R4-rep2-cp190-100x_Position002_1_cmle.ics	57	0	1	1	0.1291205809888094	0.5436893203883494	0.45161290322580644
162	Feb25-FISH2-3R4-rep2-cp190-100x_Position002_1_cmle.ics	60	0	1	1	0.09222898642057815	0.606060606060606	0.606060606060606
163	Feb25-FISH2-3R4-rep2-cp190-100x_Position002_1_cmle.ics	62	0	1	1	0.0899232617600637	0.40206185567010305	0.40206185567010305
164	Feb25-FISH2-3R4-rep2-cp190-100x_Position002_1_cmle.ics	63	0	1	1	0.03228014524720235	0.11475409836065573	0.11382113821138211
165	Feb25-FISH2-3R4-rep2-cp190-100x_Position002_1_cmle.ics	64	0	1	1	0.16601217555704068	0.5142857142857142	0.46753246753246747
166	Feb25-FISH2-3R4-rep2-cp190-100x_Position002_1_cmle.ics	65	0	1	1	0.43578196083723175	0.6749999999999999	0.6725978647686831
167	Feb25-FISH2-3R4-rep2-cp190-100x_Position002_1_cmle.ics	66	0	1	1	0.0	0.0	0.0
168	Feb25-FISH2-3R4-rep2-cp190-100x_Position002_1_cmle.ics	69	0	1	1	0.0	0.0	0.0
169	Feb25-FISH2-3R4-rep2-cp190-100x_Position002_1_cmle.ics	70	0	1	1	0.39658464160848605	0.8431372549019607	0.735042735042735
170	Feb25-FISH2-3R4-rep2-cp190-100x_Position002_1_cmle.ics	70	0	2	1	0.0	0.0	0.0
171	Feb25-FISH2-3R4-rep2-cp190-100x_Position002_1_cmle.ics	72	0	1	1	0.16370645089652622	0.5298507462686567	0.5298507462686567
172	Feb25-FISH2-3R4-rep2-cp190-100x_Position002_1_cmle.ics	74	0	1	1	0.1245091316677805	0.2934782608695652	0.41860465116279066
173	Feb25-FISH2-3R4-rep2-cp190-100x_Position002_1_cmle.ics	74	0	1	2	0.0	0.0	0.0
174	Feb25-FISH2-3R4-rep2-cp190-100x_Position002_1_cmle.ics	75	0	1	1	0.04842021787080353	0.30882352941176466	0.30882352941176466
175	Feb25-FISH2-3R4-rep2-cp190-100x_Position002_1_cmle.ics	77	0	1	1	0.07839463845749142	0.607142857142857	0.47222222222222215
176	Feb25-FISH2-3R4-rep2-cp190-100x_Position002_1_cmle.ics	78	0	1	1	0.2766869592617345	0.48000000000000004	0.5150214592274679
177	Feb25-FISH2-3R4-rep2-cp190-100x_Position002_1_cmle.ics	79	0	1	1	0.14064920429138167	0.4959349593495934	0.4959349593495934
178	Feb25-FISH2-3R4-rep2-cp190-100x_Position002_1_cmle.ics	80	0	1	1	0.13373203030983832	0.4957264957264957	0.6444444444444444
179	Feb25-FISH2-3R4-rep2-cp190-100x_Position002_1_cmle.ics	81	0	1	1	0.0	0.0	0.0
180	Feb25-FISH2-3R4-rep2-cp190-100x_Position002_1_cmle.ics	82	0	1	1	0.0	0.0	0.0
181	Feb25-FISH2-3R4-rep2-cp190-100x_Position002_1_cmle.ics	83	0	1	1	0.08070036311800588	0.3333333333333333	0.29166666666666663
182	Feb25-FISH2-3R4-rep2-cp190-100x_Position002_1_cmle.ics	84	0	1	1	0.07839463845749142	0.2575757575757575	0.2575757575757575
183	Feb25-FISH2-3R4-rep2-cp190-100x_Position002_1_cmle.ics	85	0	1	1	0.03228014524720235	0.09210526315789472	0.08333333333333333
184	Feb25-FISH2-3R4-rep2-cp190-100x_Position002_1_cmle.ics	86	0	1	1	0.3988903662690005	0.5274390243902437	0.5274390243902437
185	Feb25-FISH2-3R4-rep2-cp190-100x_Position002_1_cmle.ics	86	0	1	2	0.0	0.0	0.0
186	Feb25-FISH2-3R4-rep2-cp190-100x_Position002_1_cmle.ics	86	0	2	1	0.0	0.0	0.0
187	Feb25-FISH2-3R4-rep2-cp190-100x_Position002_1_cmle.ics	86	0	2	2	0.16370645089652622	0.4863013698630136	0.4930555555555555
188	Feb25-FISH2-3R4-rep2-cp190-100x_Position002_1_cmle.ics	87	0	1	1	0.029974420586687898	0.10317460317460315	0.1015625
189	Feb25-FISH2-3R4-rep2-cp190-100x_Position002_1_cmle.ics	88	0	1	1	0.016140072623601176	0.06666666666666667	0.06666666666666667
190	Feb25-FISH2-3R4-rep2-cp190-100x_Position002_1_cmle.ics	90	0	1	1	0.0	0.0	0.0
191	Feb25-FISH2-3R4-rep2-cp190-100x_Position002_1_cmle.ics	92	0	1	1	0.0	0.0	0.0
192	Feb25-FISH2-3R4-rep2-cp190-100x_Position002_1_cmle.ics	93	0	1	1	0.22134956740938755	0.6906474820143883	0.6857142857142856
193	Feb25-FISH2-3R4-rep2-cp190-100x_Position002_1_cmle.ics	94	0	1	1	0.1798465235201274	0.722222222222222	0.6724137931034481
194	Feb25-FISH2-3R4-rep2-cp190-100x_Position002_1_cmle.ics	96	0	1	1	0.10145188506263597	0.34375	0.34375
195	Feb25-FISH2-3R4-rep2-cp190-100x_Position002_1_cmle.ics	97	0	1	1	0.0	0.0	0.0
196	Feb25-FISH2-3R4-rep2-cp190-100x_Position002_1_cmle.ics	98	0	1	1	0.10836905904417933	0.37007874015748027	0.3615384615384615
197	Feb25-FISH2-3R4-rep2-cp190-100x_Position002_1_cmle.ics	99	0	1	1	0.18676369750167077	0.801980198019802	0.6749999999999999
198	Feb25-FISH2-3R4-rep2-cp190-100x_Position002_1_cmle.ics	100	0	1	1	0.06686601515491916	0.20567375886524822	0.20714285714285713
199	Feb25-FISH2-3R4-rep2-cp190-100x_Position002_1_cmle.ics	101	0	1	1	0.07839463845749142	0.45333333333333325	0.47222222222222215
200	Feb25-FISH2-3R4-rep2-cp190-100x_Position002_1_cmle.ics	103	0	1	1	0.2098209441068153	0.6319444444444444	0.6319444444444444
201	Feb25-FISH2-3R4-rep2-cp190-100x_Position002_1_cmle.ics	105	0	1	1	0.0	0.0	0.0
202	Feb25-FISH2-3R4-rep2-cp190-100x_Position002_1_cmle.ics	105	0	1	2	0.0	0.0	0.0
203	Feb25-FISH2-3R4-rep2-cp190-100x_Position002_1_cmle.ics	105	0	1	3	0.0	0.0	0.0
204	Feb25-FISH2-3R4-rep2-cp190-100x_Position002_1_cmle.ics	105	0	2	1	0.0	0.0	0.0
205	Feb25-FISH2-3R4-rep2-cp190-100x_Position002_1_cmle.ics	105	0	2	2	0.0	0.0	0.0
206	Feb25-FISH2-3R4-rep2-cp190-100x_Position002_1_cmle.ics	105	0	2	3	0.0	0.0	0.0
207	Feb25-FISH2-3R4-rep2-cp190-100x_Position002_1_cmle.ics	106	0	1	1	0.1245091316677805	0.5192307692307692	0.4060150375939849
208	Feb25-FISH2-3R4-rep2-cp190-100x_Position002_1_cmle.ics	107	0	1	1	0.02305724660514454	0.1754385964912281	0.1754385964912281
209	Feb25-FISH2-3R4-rep2-cp190-100x_Position002_1_cmle.ics	108	0	1	1	0.23057246605144538	0.7462686567164178	0.7518796992481201
210	Feb25-FISH2-3R4-rep2-cp190-100x_Position002_1_cmle.ics	109	0	1	1	0.0	0.0	0.0
211	Feb25-FISH2-3R4-rep2-cp190-100x_Position002_1_cmle.ics	111	0	1	1	0.2536297126565899	0.5499999999999999	0.6432748538011696
212	Feb25-FISH2-3R4-rep2-cp190-100x_Position002_1_cmle.ics	111	0	1	2	0.0	0.0	0.0
213	Feb25-FISH2-3R4-rep2-cp190-100x_Position002_1_cmle.ics	111	0	2	1	0.0	0.0	0.0
214	Feb25-FISH2-3R4-rep2-cp190-100x_Position002_1_cmle.ics	111	0	2	2	0.06225456583389025	0.54	0.2967032967032967
215	Feb25-FISH2-3R4-rep2-cp190-100x_Position002_1_cmle.ics	112	0	1	1	0.15217782759395396	0.34196891191709844	0.4124999999999999
216	Feb25-FISH2-3R4-rep2-cp190-100x_Position002_1_cmle.ics	113	0	1	1	0.016140072623601176	0.13207547169811318	0.1296296296296296
217	Feb25-FISH2-3R4-rep2-cp190-100x_Position002_1_cmle.ics	114	0	1	1	0.10606333438366487	0.44660194174757273	0.3833333333333333
218	Feb25-FISH2-3R4-rep2-cp190-100x_Position002_1_cmle.ics	115	0	1	1	0.0	0.0	0.0
219	Feb25-FISH2-3R4-rep2-cp190-100x_Position002_1_cmle.ics	117	0	1	1	0.17754079885961294	0.6525423728813559	0.6525423728813559
220	Feb25-FISH2-3R4-rep2-cp190-100x_Position002_1_cmle.ics	121	0	1	1	0.14295492895189613	0.4525547445255474	0.4525547445255474
221	Feb25-FISH2-3R4-rep2-cp190-100x_Position002_1_cmle.ics	123	0	1	1	0.0	0.0	0.0
222	Feb25-FISH2-3R4-rep2-cp190-100x_Position002_1_cmle.ics	126	0	1	1	0.2582411619776188	0.45161290322580644	0.4194756554307116
223	Feb25-FISH2-3R4-rep2-cp190-100x_Position002_1_cmle.ics	127	0	1	1	0.059948841173375796	0.3611111111111111	0.36619718309859145
224	Feb25-FISH2-3R4-rep2-cp190-100x_Position002_1_cmle.ics	128	0	1	1	0.12681485632829495	0.5499999999999999	0.5555555555555556
225	Feb25-FISH2-3R4-rep2-cp190-100x_Position002_1_cmle.ics	129	0	1	1	0.1706236248780696	0.5606060606060606	0.564885496183206
226	Feb25-FISH2-3R4-rep2-cp190-100x_Position002_1_cmle.ics	130	0	1	1	0.01844579728411563	0.06557377049180327	0.06611570247933883
227	Feb25-FISH2-3R4-rep2-cp190-100x_Position002_1_cmle.ics	131	0	1	1	0.0853118124390348	0.3394495412844037	0.3425925925925925
228	Feb25-FISH2-3R4-rep2-cp190-100x_Position002_1_cmle.ics	132	0	1	1	0.1291205809888094	0.5599999999999999	0.4028776978417265
229	Feb25-FISH2-3R4-rep2-cp190-100x_Position002_1_cmle.ics	133	0	1	1	0.19829232080424303	0.7962962962962961	0.7889908256880733
230	Feb25-FISH2-3R4-rep2-cp190-100x_Position002_1_cmle.ics	134	0	1	1	0.16140072623601176	0.5035971223021581	0.5035971223021581
231	Feb25-FISH2-3R4-rep2-cp190-100x_Position003_2_cmle.ics	1	0	1	1	0.0645602904944047	0.24561403508771928	0.24347826086956517
232	Feb25-FISH2-3R4-rep2-cp190-100x_Position003_2_cmle.ics	2	0	1	1	0.0	0.0	0.0
233	Feb25-FISH2-3R4-rep2-cp190-100x_Position003_2_cmle.ics	3	0	1	1	0.18676369750167077	0.6806722689075629	0.6428571428571428
234	Feb25-FISH2-3R4-rep2-cp190-100x_Position003_2_cmle.ics	4	0	1	1	0.04380876854977462	0.2467532467532467	0.24999999999999997
235	Feb25-FISH2-3R4-rep2-cp190-100x_Position003_2_cmle.ics	5	0	1	1	0.053031667191832436	0.21904761904761902	0.22330097087378636
236	Feb25-FISH2-3R4-rep2-cp190-100x_Position003_2_cmle.ics	7	0	1	1	0.03689159456823126	0.23880597014925373	0.23880597014925373
237	Feb25-FISH2-3R4-rep2-cp190-100x_Position003_2_cmle.ics	9	0	1	1	0.0899232617600637	0.17647058823529407	0.17647058823529407
238	Feb25-FISH2-3R4-rep2-cp190-100x_Position003_2_cmle.ics	10	0	1	1	0.020751521944630084	0.09677419354838708	0.07438016528925619
239	Feb25-FISH2-3R4-rep2-cp190-100x_Position003_2_cmle.ics	11	0	1	1	0.13834347963086724	0.48780487804878053	0.48780487804878053
240	Feb25-FISH2-3R4-rep2-cp190-100x_Position003_2_cmle.ics	14	0	1	1	0.0	0.0	0.0
241	Feb25-FISH2-3R4-rep2-cp190-100x_Position003_2_cmle.ics	15	0	1	1	0.0853118124390348	0.6727272727272728	0.6166666666666667
242	Feb25-FISH2-3R4-rep2-cp190-100x_Position003_2_cmle.ics	16	0	1	1	0.0	0.0	0.0
243	Feb25-FISH2-3R4-rep2-cp190-100x_Position003_2_cmle.ics	17	0	1	1	0.0	0.0	0.0
244	Feb25-FISH2-3R4-rep2-cp190-100x_Position003_2_cmle.ics	17	0	1	2	0.0046114493210289076	0.007936507936507936	0.015873015873015872
245	Feb25-FISH2-3R4-rep2-cp190-100x_Position003_2_cmle.ics	18	0	1	1	0.13834347963086724	0.4580152671755725	0.4580152671755725
246	Feb25-FISH2-3R4-rep2-cp190-100x_Position003_2_cmle.ics	19	0	1	1	0.16831790021755513	0.5069444444444444	0.48344370860927155
247	Feb25-FISH2-3R4-rep2-cp190-100x_Position003_2_cmle.ics	20	0	1	1	0.04842021787080353	0.36206896551724127	0.36206896551724127
248	Feb25-FISH2-3R4-rep2-cp190-100x_Position003_2_cmle.ics	21	0	1	1	0.07378318913646252	0.3018867924528302	0.3018867924528302
249	Feb25-FISH2-3R4-rep2-cp190-100x_Position003_2_cmle.ics	23	0	1	1	0.0	0.0	0.0
250	Feb25-FISH2-3R4-rep2-cp190-100x_Position003_2_cmle.ics	23	0	1	2	0.0	0.0	0.0
251	Feb25-FISH2-3R4-rep2-cp190-100x_Position003_2_cmle.ics	23	0	2	1	0.03458586990771681	0.24193548387096778	0.10067114093959731
252	Feb25-FISH2-3R4-rep2-cp190-100x_Position003_2_cmle.ics	23	0	2	2	0.0	0.0	0.0
253	Feb25-FISH2-3R4-rep2-cp190-100x_Position003_2_cmle.ics	23	0	3	1	0.0	0.0	0.0
254	Feb25-FISH2-3R4-rep2-cp190-100x_Position003_2_cmle.ics	23	0	3	2	0.025362971265658993	0.171875	0.171875
255	Feb25-FISH2-3R4-rep2-cp190-100x_Position003_2_cmle.ics	24	0	1	1	0.0	0.0	0.0
256	Feb25-FISH2-3R4-rep2-cp190-100x_Position003_2_cmle.ics	26	0	1	1	0.1844579728411563	0.5517241379310345	0.5555555555555556
257	Feb25-FISH2-3R4-rep2-cp190-100x_Position003_2_cmle.ics	27	0	1	1	0.09222898642057815	0.45454545454545453	0.4444444444444444
258	Feb25-FISH2-3R4-rep2-cp190-100x_Position003_2_cmle.ics	29	0	1	1	0.08070036311800588	0.6862745098039215	0.5384615384615383
259	Feb25-FISH2-3R4-rep2-cp190-100x_Position003_2_cmle.ics	29	0	1	2	0.0	0.0	0.0
260	Feb25-FISH2-3R4-rep2-cp190-100x_Position003_2_cmle.ics	34	0	1	1	0.0	0.0	0.0
261	Feb25-FISH2-3R4-rep2-cp190-100x_Position003_2_cmle.ics	35	0	1	1	0.22596101673041646	0.748091603053435	0.5868263473053892
262	Feb25-FISH2-3R4-rep2-cp190-100x_Position003_2_cmle.ics	35	0	2	1	0.0	0.0	0.0
263	Feb25-FISH2-3R4-rep2-cp190-100x_Position003_2_cmle.ics	37	0	1	1	0.16370645089652622	0.5634920634920634	0.5634920634920634
264	Feb25-FISH2-3R4-rep2-cp190-100x_Position003_2_cmle.ics	38	0	1	1	0.33663580043511027	0.8957055214723926	0.5530303030303029
265	Feb25-FISH2-3R4-rep2-cp190-100x_Position003_2_cmle.ics	39	0	1	1	0.09914616040212151	0.4831460674157303	0.47777777777777775
266	Feb25-FISH2-3R4-rep2-cp190-100x_Position003_2_cmle.ics	41	0	1	1	0.20520949478578637	0.6402877697841725	0.6496350364963503
267	Feb25-FISH2-3R4-rep2-cp190-100x_Position003_2_cmle.ics	42	0	1	1	0.06917173981543362	0.2830188679245283	0.2830188679245283
268	Feb25-FISH2-3R4-rep2-cp190-100x_Position003_2_cmle.ics	44	0	1	1	0.10375760972315042	0.2647058823529412	0.7499999999999999
269	Feb25-FISH2-3R4-rep2-cp190-100x_Position003_2_cmle.ics	44	0	1	2	0.0	0.0	0.0
270	Feb25-FISH2-3R4-rep2-cp190-100x_Position003_2_cmle.ics	44	0	1	3	0.0	0.0	0.0
271	Feb25-FISH2-3R4-rep2-cp190-100x_Position003_2_cmle.ics	44	0	2	1	0.0	0.0	0.0
272	Feb25-FISH2-3R4-rep2-cp190-100x_Position003_2_cmle.ics	44	0	2	2	0.23057246605144538	0.3773584905660377	0.5181347150259067
273	Feb25-FISH2-3R4-rep2-cp190-100x_Position003_2_cmle.ics	44	0	2	3	0.0	0.0	0.0
274	Feb25-FISH2-3R4-rep2-cp190-100x_Position003_2_cmle.ics	45	0	1	1	0.11067478370469377	0.2857142857142857	0.2857142857142857
275	Feb25-FISH2-3R4-rep2-cp190-100x_Position003_2_cmle.ics	47	0	1	1	0.09914616040212151	0.3467741935483871	0.344
276	Feb25-FISH2-3R4-rep2-cp190-100x_Position003_2_cmle.ics	48	0	1	1	0.06225456583389025	0.29032258064516125	0.29032258064516125
277	Feb25-FISH2-3R4-rep2-cp190-100x_Position003_2_cmle.ics	49	0	1	1	0.08300608777852034	0.24827586206896549	0.24657534246575338
278	Feb25-FISH2-3R4-rep2-cp190-100x_Position003_2_cmle.ics	50	0	1	1	0.0945347110810926	0.3904761904761904	0.3693693693693693
279	Feb25-FISH2-3R4-rep2-cp190-100x_Position003_2_cmle.ics	51	0	1	1	0.01844579728411563	0.12307692307692306	0.12121212121212119
280	Feb25-FISH2-3R4-rep2-cp190-100x_Position003_2_cmle.ics	53	0	1	1	0.0	0.0	0.0
281	Feb25-FISH2-3R4-rep2-cp190-100x_Position003_2_cmle.ics	54	0	1	1	0.020751521944630084	0.06923076923076922	0.06818181818181816
282	Feb25-FISH2-3R4-rep2-cp190-100x_Position003_2_cmle.ics	55	0	1	1	0.04611449321028908	0.2247191011235955	0.2222222222222222
283	Feb25-FISH2-3R4-rep2-cp190-100x_Position003_2_cmle.ics	56	0	1	1	0.0	0.0	0.0
284	Feb25-FISH2-3R4-rep2-cp190-100x_Position003_2_cmle.ics	57	0	1	1	0.0	0.0	0.0
285	Feb25-FISH2-3R4-rep2-cp190-100x_Position003_2_cmle.ics	58	0	1	1	0.0	0.0	0.0
286	Feb25-FISH2-3R4-rep2-cp190-100x_Position003_2_cmle.ics	59	0	1	1	0.0	0.0	0.0
287	Feb25-FISH2-3R4-rep2-cp190-100x_Position003_2_cmle.ics	60	0	1	1	0.13603775497035278	0.6629213483146067	0.5086206896551724
288	Feb25-FISH2-3R4-rep2-cp190-100x_Position003_2_cmle.ics	62	0	1	1	0.1245091316677805	0.4999999999999999	0.4999999999999999
289	Feb25-FISH2-3R4-rep2-cp190-100x_Position003_2_cmle.ics	63	0	1	1	0.0645602904944047	0.29787234042553185	0.29787234042553185
290	Feb25-FISH2-3R4-rep2-cp190-100x_Position003_2_cmle.ics	64	0	1	1	0.15678927691498284	0.6476190476190475	0.641509433962264
291	Feb25-FISH2-3R4-rep2-cp190-100x_Position003_2_cmle.ics	65	0	1	1	0.12220340700726605	0.5578947368421051	0.40151515151515144
292	Feb25-FISH2-3R4-rep2-cp190-100x_Position003_2_cmle.ics	66	0	1	1	0.0046114493210289076	0.031746031746031744	0.03125
293	Feb25-FISH2-3R4-rep2-cp190-100x_Position003_2_cmle.ics	69	0	1	1	0.0	0.0	0.0
294	Feb25-FISH2-3R4-rep2-cp190-100x_Position003_2_cmle.ics	70	0	1	1	0.14756637827292504	0.6464646464646465	0.6464646464646465
295	Feb25-FISH2-3R4-rep2-cp190-100x_Position003_2_cmle.ics	71	0	1	1	0.016140072623601176	0.0546875	0.05426356589147286
296	Feb25-FISH2-3R4-rep2-cp190-100x_Position003_2_cmle.ics	72	0	1	1	0.06686601515491916	0.1883116883116883	0.18471337579617836
297	Feb25-FISH2-3R4-rep2-cp190-100x_Position003_2_cmle.ics	73	0	1	1	0.0945347110810926	0.37272727272727274	0.37614678899082565
298	Feb25-FISH2-3R4-rep2-cp190-100x_Position003_2_cmle.ics	75	0	1	1	0.06686601515491916	0.22480620155038758	0.22480620155038758
299	Feb25-FISH2-3R4-rep2-cp190-100x_Position003_2_cmle.ics	76	0	1	1	0.10606333438366487	0.4693877551020408	0.4554455445544554
300	Feb25-FISH2-3R4-rep2-cp190-100x_Position003_2_cmle.ics	77	0	1	1	0.0	0.0	0.0
301	Feb25-FISH2-3R4-rep2-cp190-100x_Position003_2_cmle.ics	78	0	1	1	0.009222898642057815	0.03478260869565217	0.03478260869565217
302	Feb25-FISH2-3R4-rep2-cp190-100x_Position003_2_cmle.ics	79	0	1	1	0.17754079885961294	0.6311475409836065	0.6363636363636362
303	Feb25-FISH2-3R4-rep2-cp190-100x_Position003_2_cmle.ics	80	0	1	1	0.04380876854977462	0.18627450980392152	0.18446601941747567
304	Feb25-FISH2-3R4-rep2-cp190-100x_Position003_2_cmle.ics	82	0	1	1	0.0023057246605144538	0.008403361344537813	0.008333333333333333
305	Feb25-FISH2-3R4-rep2-cp190-100x_Position003_2_cmle.ics	83	0	1	1	0.0	0.0	0.0
306	Feb25-FISH2-3R4-rep2-cp190-100x_Position003_2_cmle.ics	83	0	2	1	0.0	0.0	0.0
307	Feb25-FISH2-3R4-rep2-cp190-100x_Position003_2_cmle.ics	85	0	1	1	0.10375760972315042	0.44999999999999996	0.3461538461538461
308	Feb25-FISH2-3R4-rep2-cp190-100x_Position003_2_cmle.ics	86	0	1	1	0.0	0.0	0.0
309	Feb25-FISH2-3R4-rep2-cp190-100x_Position003_2_cmle.ics	86	0	1	2	0.0	0.0	0.0
310	Feb25-FISH2-3R4-rep2-cp190-100x_Position003_2_cmle.ics	86	0	2	1	0.0046114493210289076	0.008438818565400843	0.0050890585241730275
311	Feb25-FISH2-3R4-rep2-cp190-100x_Position003_2_cmle.ics	86	0	2	2	0.0	0.0	0.0
312	Feb25-FISH2-3R4-rep2-cp190-100x_Position003_2_cmle.ics	86	0	3	1	0.0	0.0	0.0
313	Feb25-FISH2-3R4-rep2-cp190-100x_Position003_2_cmle.ics	86	0	3	2	0.0	0.0	0.0
314	Feb25-FISH2-3R4-rep2-cp190-100x_Position003_2_cmle.ics	87	0	1	1	0.0046114493210289076	0.020202020202020204	0.02040816326530612
315	Feb25-FISH2-3R4-rep2-cp190-100x_Position003_2_cmle.ics	88	0	1	1	0.04380876854977462	0.2638888888888889	0.27142857142857135
316	Feb25-FISH2-3R4-rep2-cp190-100x_Position003_2_cmle.ics	89	0	1	1	0.0	0.0	0.0
317	Feb25-FISH2-3R4-rep2-cp190-100x_Position003_2_cmle.ics	92	0	1	1	0.08761753709954924	0.4935064935064934	0.49999999999999994
318	Feb25-FISH2-3R4-rep2-cp190-100x_Position003_2_cmle.ics	93	0	1	1	0.03228014524720235	0.11864406779661016	0.11864406779661016
319	Feb25-FISH2-3R4-rep2-cp190-100x_Position003_2_cmle.ics	94	0	1	1	0.0	0.0	0.0
320	Feb25-FISH2-3R4-rep2-cp190-100x_Position003_2_cmle.ics	95	0	1	1	0.057643116512861345	0.21008403361344535	0.211864406779661
321	Feb25-FISH2-3R4-rep2-cp190-100x_Position003_2_cmle.ics	97	0	1	1	0.13142630564932387	0.5135135135135135	0.5135135135135135
322	Feb25-FISH2-3R4-rep2-cp190-100x_Position003_2_cmle.ics	98	0	1	1	0.35277587305871144	0.7050691244239631	0.6986301369863013
323	Feb25-FISH2-3R4-rep2-cp190-100x_Position003_2_cmle.ics	99	0	1	1	0.0	0.0	0.0
324	Feb25-FISH2-3R4-rep2-cp190-100x_Position003_2_cmle.ics	100	0	1	1	0.0	0.0	0.0
325	Feb25-FISH2-3R4-rep2-cp190-100x_Position003_2_cmle.ics	101	0	1	1	0.12681485632829495	0.2941176470588235	0.3503184713375796
326	Feb25-FISH2-3R4-rep2-cp190-100x_Position003_2_cmle.ics	102	0	1	1	0.1798465235201274	0.5270270270270271	0.5270270270270271
327	Feb25-FISH2-3R4-rep2-cp190-100x_Position003_2_cmle.ics	103	0	1	1	0.0	0.0	0.0
328	Feb25-FISH2-3R4-rep2-cp190-100x_Position003_2_cmle.ics	103	0	1	2	0.0	0.0	0.0
329	Feb25-FISH2-3R4-rep2-cp190-100x_Position003_2_cmle.ics	104	0	1	1	0.11067478370469377	0.417391304347826	0.42105263157894735
330	Feb25-FISH2-3R4-rep2-cp190-100x_Position003_2_cmle.ics	105	0	1	1	0.11989768234675159	0.4227642276422764	0.42622950819672123
331	Feb25-FISH2-3R4-rep2-cp190-100x_Position003_2_cmle.ics	106	0	1	1	0.057643116512861345	0.28409090909090906	0.28409090909090906
332	Feb25-FISH2-3R4-rep2-cp190-100x_Position003_2_cmle.ics	109	0	1	1	0.0	0.0	0.0
333	Feb25-FISH2-3R4-rep2-cp190-100x_Position003_2_cmle.ics	111	0	1	1	0.0	0.0	0.0
334	Feb25-FISH2-3R4-rep2-cp190-100x_Position003_2_cmle.ics	113	0	1	1	0.0	0.0	0.0
335	Feb25-FISH2-3R4-rep2-cp190-100x_Position003_2_cmle.ics	113	0	2	1	0.03458586990771681	0.23076923076923075	0.11627906976744186
336	Feb25-FISH2-3R4-rep2-cp190-100x_Position003_2_cmle.ics	114	0	1	1	0.0	0.0	0.0
337	Feb25-FISH2-3R4-rep2-cp190-100x_Position003_2_cmle.ics	115	0	1	1	0.09684043574160706	0.38532110091743116	0.2545454545454545
338	Feb25-FISH2-3R4-rep2-cp190-100x_Position004_3_cmle.ics	1	0	1	1	0.23979536469350318	0.8062015503875968	0.781954887218045
339	Feb25-FISH2-3R4-rep2-cp190-100x_Position004_3_cmle.ics	2	0	1	1	0.04611449321028908	0.3571428571428571	0.3571428571428571
340	Feb25-FISH2-3R4-rep2-cp190-100x_Position004_3_cmle.ics	3	0	1	1	0.0	0.0	0.0
341	Feb25-FISH2-3R4-rep2-cp190-100x_Position004_3_cmle.ics	4	0	1	1	0.16370645089652622	0.4640522875816993	0.47019867549668876
342	Feb25-FISH2-3R4-rep2-cp190-100x_Position004_3_cmle.ics	5	0	1	1	0.0899232617600637	0.31451612903225806	0.276595744680851
343	Feb25-FISH2-3R4-rep2-cp190-100x_Position004_3_cmle.ics	6	0	1	1	0.15217782759395396	0.3975903614457831	0.4
344	Feb25-FISH2-3R4-rep2-cp190-100x_Position004_3_cmle.ics	7	0	1	1	0.0	0.0	0.0
345	Feb25-FISH2-3R4-rep2-cp190-100x_Position004_3_cmle.ics	7	0	1	2	0.1291205809888094	0.22399999999999998	0.7671232876712327
346	Feb25-FISH2-3R4-rep2-cp190-100x_Position004_3_cmle.ics	8	0	1	1	0.23748964003298875	0.7103448275862069	0.6776315789473684
347	Feb25-FISH2-3R4-rep2-cp190-100x_Position004_3_cmle.ics	9	0	1	1	0.11989768234675159	0.6265060240963853	0.4770642201834862
348	Feb25-FISH2-3R4-rep2-cp190-100x_Position004_3_cmle.ics	10	0	1	1	0.22596101673041646	0.7153284671532847	0.7153284671532847
349	Feb25-FISH2-3R4-rep2-cp190-100x_Position004_3_cmle.ics	12	0	1	1	0.059948841173375796	0.25742574257425743	0.24074074074074067
350	Feb25-FISH2-3R4-rep2-cp190-100x_Position004_3_cmle.ics	13	0	1	1	0.10606333438366487	0.338235294117647	0.3357664233576642
351	Feb25-FISH2-3R4-rep2-cp190-100x_Position004_3_cmle.ics	14	0	1	1	0.15448355225446841	0.48905109489051096	0.48905109489051096
352	Feb25-FISH2-3R4-rep2-cp190-100x_Position004_3_cmle.ics	15	0	1	1	0.03228014524720235	0.21875	0.10687022900763357
353	Feb25-FISH2-3R4-rep2-cp190-100x_Position004_3_cmle.ics	15	0	2	1	0.0	0.0	0.0
354	Feb25-FISH2-3R4-rep2-cp190-100x_Position004_3_cmle.ics	17	0	1	1	0.0	0.0	0.0
355	Feb25-FISH2-3R4-rep2-cp190-100x_Position004_3_cmle.ics	17	0	1	2	0.0	0.0	0.0
356	Feb25-FISH2-3R4-rep2-cp190-100x_Position004_3_cmle.ics	20	0	1	1	0.20059804546475749	0.5838926174496644	0.9062500000000001
357	Feb25-FISH2-3R4-rep2-cp190-100x_Position004_3_cmle.ics	20	0	1	2	0.0	0.0	0.0
358	Feb25-FISH2-3R4-rep2-cp190-100x_Position004_3_cmle.ics	21	0	1	1	0.0	0.0	0.0
359	Feb25-FISH2-3R4-rep2-cp190-100x_Position004_3_cmle.ics	23	0	1	1	0.0	0.0	0.0
360	Feb25-FISH2-3R4-rep2-cp190-100x_Position004_3_cmle.ics	24	0	1	1	0.02305724660514454	0.07407407407407408	0.1
361	Feb25-FISH2-3R4-rep2-cp190-100x_Position004_3_cmle.ics	25	0	1	1	0.11067478370469377	0.3333333333333333	0.30967741935483867
362	Feb25-FISH2-3R4-rep2-cp190-100x_Position004_3_cmle.ics	27	0	1	1	0.10836905904417933	0.3175675675675676	0.31125827814569534
363	Feb25-FISH2-3R4-rep2-cp190-100x_Position004_3_cmle.ics	28	0	1	1	0.11298050836520823	0.480392156862745	0.4711538461538461
364	Feb25-FISH2-3R4-rep2-cp190-100x_Position004_3_cmle.ics	29	0	1	1	0.35047014839819696	0.76	0.76
365	Feb25-FISH2-3R4-rep2-cp190-100x_Position004_3_cmle.ics	30	0	1	1	0.057643116512861345	0.26315789473684204	0.17241379310344826
366	Feb25-FISH2-3R4-rep2-cp190-100x_Position004_3_cmle.ics	32	0	1	1	0.0853118124390348	0.5000000000000001	0.49333333333333335
367	Feb25-FISH2-3R4-rep2-cp190-100x_Position004_3_cmle.ics	33	0	1	1	0.06686601515491916	0.25663716814159293	0.27884615384615385
368	Feb25-FISH2-3R4-rep2-cp190-100x_Position004_3_cmle.ics	34	0	1	1	0.15678927691498284	0.44444444444444436	0.44736842105263147
369	Feb25-FISH2-3R4-rep2-cp190-100x_Position004_3_cmle.ics	35	0	1	1	0.027668695926173444	0.11428571428571427	0.11428571428571427
370	Feb25-FISH2-3R4-rep2-cp190-100x_Position004_3_cmle.ics	37	0	1	1	0.05533739185234689	0.3934426229508196	0.3809523809523809
371	Feb25-FISH2-3R4-rep2-cp190-100x_Position004_3_cmle.ics	38	0	1	1	0.006917173981543361	0.04615384615384614	0.04615384615384614
372	Feb25-FISH2-3R4-rep2-cp190-100x_Position004_3_cmle.ics	39	0	1	1	0.0645602904944047	0.42424242424242414	0.42424242424242414
373	Feb25-FISH2-3R4-rep2-cp190-100x_Position004_3_cmle.ics	40	0	1	1	0.09222898642057815	0.6451612903225807	0.6153846153846153
374	Feb25-FISH2-3R4-rep2-cp190-100x_Position004_3_cmle.ics	41	0	1	1	0.0	0.0	0.0
375	Feb25-FISH2-3R4-rep2-cp190-100x_Position004_3_cmle.ics	42	0	1	1	0.08300608777852034	0.2236024844720497	0.22784810126582278
376	Feb25-FISH2-3R4-rep2-cp190-100x_Position004_3_cmle.ics	44	0	1	1	0.16831790021755513	0.6347826086956522	0.6347826086956522
377	Feb25-FISH2-3R4-rep2-cp190-100x_Position004_3_cmle.ics	45	0	1	1	0.0	0.0	0.0
378	Feb25-FISH2-3R4-rep2-cp190-100x_Position004_3_cmle.ics	47	0	1	1	0.04842021787080353	0.13999999999999999	0.13999999999999999
379	Feb25-FISH2-3R4-rep2-cp190-100x_Position004_3_cmle.ics	48	0	1	1	0.17292934953858402	0.630252100840336	0.5725190839694655
380	Feb25-FISH2-3R4-rep2-cp190-100x_Position004_3_cmle.ics	49	0	1	1	0.13142630564932387	0.5181818181818182	0.5135135135135135
381	Feb25-FISH2-3R4-rep2-cp190-100x_Position004_3_cmle.ics	50	0	1	1	0.1890694221621852	0.5394736842105262	0.5394736842105262
382	Feb25-FISH2-3R4-rep2-cp190-100x_Position004_3_cmle.ics	53	0	1	1	0.0	0.0	0.0
383	Feb25-FISH2-3R4-rep2-cp190-100x_Position004_3_cmle.ics	53	0	1	2	0.2605468866381333	0.5978835978835978	0.6243093922651934
384	Feb25-FISH2-3R4-rep2-cp190-100x_Position004_3_cmle.ics	53	0	2	1	0.17523507419909848	0.3304347826086956	0.26027397260273966
385	Feb25-FISH2-3R4-rep2-cp190-100x_Position004_3_cmle.ics	53	0	2	2	0.0	0.0	0.0
386	Feb25-FISH2-3R4-rep2-cp190-100x_Position004_3_cmle.ics	54	0	1	1	0.20290377012527194	0.6153846153846153	0.6153846153846153
387	Feb25-FISH2-3R4-rep2-cp190-100x_Position004_3_cmle.ics	55	0	1	1	0.0	0.0	0.0
388	Feb25-FISH2-3R4-rep2-cp190-100x_Position004_3_cmle.ics	56	0	1	1	0.0023057246605144538	0.018518518518518514	0.018518518518518514
389	Feb25-FISH2-3R4-rep2-cp190-100x_Position004_3_cmle.ics	57	0	1	1	0.0	0.0	0.0
390	Feb25-FISH2-3R4-rep2-cp190-100x_Position004_3_cmle.ics	58	0	1	1	0.10606333438366487	0.5348837209302325	0.5287356321839081
391	Feb25-FISH2-3R4-rep2-cp190-100x_Position004_3_cmle.ics	59	0	1	1	0.3228014524720235	0.6451612903225805	0.6572769953051643
392	Feb25-FISH2-3R4-rep2-cp190-100x_Position004_3_cmle.ics	61	0	1	1	0.0	0.0	0.0
393	Feb25-FISH2-3R4-rep2-cp190-100x_Position004_3_cmle.ics	62	0	1	1	0.12220340700726605	0.5096153846153846	0.5096153846153846
394	Feb25-FISH2-3R4-rep2-cp190-100x_Position004_3_cmle.ics	63	0	1	1	0.06225456583389025	0.48214285714285704	0.48214285714285704
395	Feb25-FISH2-3R4-rep2-cp190-100x_Position004_3_cmle.ics	65	0	1	1	0.0	0.0	0.0
396	Feb25-FISH2-3R4-rep2-cp190-100x_Position004_3_cmle.ics	65	0	1	2	0.09222898642057815	0.2325581395348837	0.34782608695652173
397	Feb25-FISH2-3R4-rep2-cp190-100x_Position004_3_cmle.ics	66	0	1	1	0.0	0.0	0.0
398	Feb25-FISH2-3R4-rep2-cp190-100x_Position004_3_cmle.ics	66	0	1	2	0.15678927691498284	0.36559139784946226	0.7157894736842103
399	Feb25-FISH2-3R4-rep2-cp190-100x_Position004_3_cmle.ics	68	0	1	1	0.07378318913646252	0.18079096045197737	0.21768707482993194
400	Feb25-FISH2-3R4-rep2-cp190-100x_Position004_3_cmle.ics	69	0	1	1	0.1890694221621852	0.5503355704697985	0.5503355704697985
401	Feb25-FISH2-3R4-rep2-cp190-100x_Position004_3_cmle.ics	70	0	1	1	0.0	0.0	0.0
402	Feb25-FISH2-3R4-rep2-cp190-100x_Position004_3_cmle.ics	71	0	1	1	0.21904384274887312	0.6209150326797386	0.6168831168831168
403	Feb25-FISH2-3R4-rep2-cp190-100x_Position004_3_cmle.ics	72	0	1	1	0.029974420586687898	0.0962962962962963	0.09774436090225562
404	Feb25-FISH2-3R4-rep2-cp190-100x_Position004_3_cmle.ics	73	0	1	1	0.12681485632829495	0.5555555555555556	0.5092592592592591
405	Feb25-FISH2-3R4-rep2-cp190-100x_Position004_3_cmle.ics	74	0	1	1	0.0	0.0	0.0
406	Feb25-FISH2-3R4-rep2-cp190-100x_Position004_3_cmle.ics	74	0	1	2	0.04150304388926017	0.1111111111111111	0.2571428571428571
407	Feb25-FISH2-3R4-rep2-cp190-100x_Position004_3_cmle.ics	75	0	1	1	0.01844579728411563	0.11428571428571427	0.05405405405405406
408	Feb25-FISH2-3R4-rep2-cp190-100x_Position004_3_cmle.ics	75	0	2	1	0.0	0.0	0.0
409	Feb25-FISH2-3R4-rep2-cp190-100x_Position004_3_cmle.ics	76	0	1	1	0.03228014524720235	0.20588235294117643	0.20895522388059698
410	Feb25-FISH2-3R4-rep2-cp190-100x_Position004_3_cmle.ics	78	0	1	1	0.0	0.0	0.0
411	Feb25-FISH2-3R4-rep2-cp190-100x_Position004_3_cmle.ics	79	0	1	1	0.21212666876732975	0.657142857142857	0.6478873239436619
412	Feb25-FISH2-3R4-rep2-cp190-100x_Position004_3_cmle.ics	80	0	1	1	0.0046114493210289076	0.017094017094017092	0.022727272727272724
413	Feb25-FISH2-3R4-rep2-cp190-100x_Position004_3_cmle.ics	82	0	1	1	0.08300608777852034	0.5	0.145748987854251
414	Feb25-FISH2-3R4-rep2-cp190-100x_Position004_3_cmle.ics	82	0	1	2	0.0	0.0	0.0
415	Feb25-FISH2-3R4-rep2-cp190-100x_Position004_3_cmle.ics	82	0	2	1	0.0	0.0	0.0
416	Feb25-FISH2-3R4-rep2-cp190-100x_Position004_3_cmle.ics	82	0	2	2	0.050725942531317986	0.06811145510835914	0.14666666666666667
417	Feb25-FISH2-3R4-rep2-cp190-100x_Position004_3_cmle.ics	83	0	1	1	0.0	0.0	0.0
418	Feb25-FISH2-3R4-rep2-cp190-100x_Position004_3_cmle.ics	84	0	1	1	0.03458586990771681	0.14150943396226415	0.14150943396226415
419	Feb25-FISH2-3R4-rep2-cp190-100x_Position004_3_cmle.ics	85	0	1	1	0.17754079885961294	0.5579710144927537	0.5579710144927537
420	Feb25-FISH2-3R4-rep2-cp190-100x_Position004_3_cmle.ics	87	0	1	1	0.0	0.0	0.0
421	Feb25-FISH2-3R4-rep2-cp190-100x_Position004_3_cmle.ics	87	0	2	1	0.03458586990771681	0.2830188679245283	0.09146341463414633
422	Feb25-FISH2-3R4-rep2-cp190-100x_Position004_3_cmle.ics	88	0	1	1	0.027668695926173444	0.0839160839160839	0.0839160839160839
423	Feb25-FISH2-3R4-rep2-cp190-100x_Position004_3_cmle.ics	89	0	1	1	0.22596101673041646	0.3643122676579925	0.36029411764705876
424	Feb25-FISH2-3R4-rep2-cp190-100x_Position004_3_cmle.ics	90	0	1	1	0.0	0.0	0.0
425	Feb25-FISH2-3R4-rep2-cp190-100x_Position004_3_cmle.ics	91	0	1	1	0.0	0.0	0.0
426	Feb25-FISH2-3R4-rep2-cp190-100x_Position004_3_cmle.ics	93	0	1	1	0.0	0.0	0.0
427	Feb25-FISH2-3R4-rep2-cp190-100x_Position004_3_cmle.ics	95	0	1	1	0.04150304388926017	0.12676056338028166	0.12676056338028166
428	Feb25-FISH2-3R4-rep2-cp190-100x_Position004_3_cmle.ics	96	0	1	1	0.027668695926173444	0.10714285714285711	0.10526315789473684
429	Feb25-FISH2-3R4-rep2-cp190-100x_Position004_3_cmle.ics	98	0	1	1	0.11528623302572269	0.4065040650406504	0.40322580645161293
430	Feb25-FISH2-3R4-rep2-cp190-100x_Position004_3_cmle.ics	99	0	1	1	0.0	0.0	0.0
431	Feb25-FISH2-3R4-rep2-cp190-100x_Position004_3_cmle.ics	101	0	1	1	0.1498721029334395	0.4577464788732394	0.4577464788732394
432	Feb25-FISH2-3R4-rep2-cp190-100x_Position004_3_cmle.ics	102	0	1	1	0.12220340700726605	0.28494623655913975	0.828125
433	Feb25-FISH2-3R4-rep2-cp190-100x_Position004_3_cmle.ics	102	0	1	2	0.0	0.0	0.0
434	Feb25-FISH2-3R4-rep2-cp190-100x_Position004_3_cmle.ics	102	0	2	1	0.0	0.0	0.0
435	Feb25-FISH2-3R4-rep2-cp190-100x_Position004_3_cmle.ics	102	0	2	2	0.006917173981543361	0.044776119402985065	0.015957446808510634
436	Feb25-FISH2-3R4-rep2-cp190-100x_Position004_3_cmle.ics	103	0	1	1	0.0	0.0	0.0
437	Feb25-FISH2-3R4-rep2-cp190-100x_Position004_3_cmle.ics	103	0	2	1	0.0	0.0	0.0
438	Feb25-FISH2-3R4-rep2-cp190-100x_Position004_3_cmle.ics	105	0	1	1	0.10836905904417933	0.3643410852713178	0.3671875
439	Feb25-FISH2-3R4-rep2-cp190-100x_Position004_3_cmle.ics	106	0	1	1	0.059948841173375796	0.1857142857142857	0.23636363636363636
440	Feb25-FISH2-3R4-rep2-cp190-100x_Position004_3_cmle.ics	107	0	1	1	0.0	0.0	0.0
441	Feb25-FISH2-3R4-rep2-cp190-100x_Position004_3_cmle.ics	108	0	1	1	0.03919731922874571	0.12318840579710144	0.11643835616438353
442	Feb25-FISH2-3R4-rep2-cp190-100x_Position004_3_cmle.ics	110	0	1	1	0.20059804546475749	1.0	0.46031746031746024
443	Feb25-FISH2-3R4-rep2-cp190-100x_Position004_3_cmle.ics	110	0	1	2	0.0	0.0	0.0
444	Feb25-FISH2-3R4-rep2-cp190-100x_Position004_3_cmle.ics	110	0	2	1	0.0	0.0	0.0
445	Feb25-FISH2-3R4-rep2-cp190-100x_Position004_3_cmle.ics	110	0	2	2	0.0	0.0	0.0
446	Feb25-FISH2-3R4-rep2-cp190-100x_Position004_3_cmle.ics	110	0	3	1	0.0	0.0	0.0
447	Feb25-FISH2-3R4-rep2-cp190-100x_Position004_3_cmle.ics	110	0	3	2	0.0	0.0	0.0
448	Feb25-FISH2-3R4-rep2-cp190-100x_Position004_3_cmle.ics	111	0	1	1	0.2836041332432778	0.4086378737541528	0.4086378737541528
449	Feb25-FISH2-3R4-rep2-cp190-100x_Position004_3_cmle.ics	112	0	1	1	0.0	0.0	0.0
450	Feb25-FISH2-3R4-rep2-cp190-100x_Position004_3_cmle.ics	113	0	1	1	0.10836905904417933	0.25133689839572193	0.19502074688796678
451	Feb25-FISH2-3R4-rep2-cp190-100x_Position004_3_cmle.ics	114	0	1	1	0.20520949478578637	0.7235772357723577	0.7235772357723577
452	Feb25-FISH2-3R4-rep2-cp190-100x_Position004_3_cmle.ics	115	0	1	1	0.0	0.0	0.0
453	Feb25-FISH2-3R4-rep2-cp190-100x_Position004_3_cmle.ics	115	0	1	2	0.09914616040212151	0.45744680851063824	0.7818181818181819
454	Feb25-FISH2-3R4-rep2-cp190-100x_Position004_3_cmle.ics	116	0	1	1	0.0	0.0	0.0
455	Feb25-FISH2-3R4-rep2-cp190-100x_Position004_3_cmle.ics	117	0	1	1	0.04611449321028908	0.18018018018018017	0.18181818181818182
456	Feb25-FISH2-3R4-rep2-cp190-100x_Position004_3_cmle.ics	118	0	1	1	0.0	0.0	0.0
457	Feb25-FISH2-3R4-rep2-cp190-100x_Position004_3_cmle.ics	119	0	1	1	0.0	0.0	0.0
458	Feb25-FISH2-3R4-rep2-cp190-100x_Position004_3_cmle.ics	120	0	1	1	0.13142630564932387	0.40140845070422526	0.39860139860139854
459	Feb25-FISH2-3R4-rep2-cp190-100x_Position004_3_cmle.ics	121	0	1	1	0.20751521944630083	0.8181818181818182	0.8108108108108107
460	Feb25-FISH2-3R4-rep2-cp190-100x_Position004_3_cmle.ics	123	0	1	1	0.0	0.0	0.0
461	Feb25-FISH2-3R4-rep2-cp190-100x_Position004_3_cmle.ics	125	0	1	1	0.2559354373171044	0.7025316455696203	0.6981132075471698
462	Feb25-FISH2-3R4-rep2-cp190-100x_Position004_3_cmle.ics	126	0	1	1	0.0	0.0	0.0
463	Feb25-FISH2-3R4-rep2-cp190-100x_Position004_3_cmle.ics	127	0	1	1	0.22826674139093092	0.6734693877551019	0.5892857142857143
464	Feb25-FISH2-3R4-rep2-cp190-100x_Position005_4_cmle.ics	1	0	1	1	0.09684043574160706	0.30215827338129486	0.30434782608695654
465	Feb25-FISH2-3R4-rep2-cp190-100x_Position005_4_cmle.ics	2	0	1	1	0.11298050836520823	0.36296296296296293	0.36296296296296293
466	Feb25-FISH2-3R4-rep2-cp190-100x_Position005_4_cmle.ics	3	0	1	1	0.1844579728411563	0.5333333333333333	0.6349206349206349
467	Feb25-FISH2-3R4-rep2-cp190-100x_Position005_4_cmle.ics	4	0	1	1	0.0	0.0	0.0
468	Feb25-FISH2-3R4-rep2-cp190-100x_Position005_4_cmle.ics	4	0	1	2	0.13603775497035278	0.2388663967611336	0.7866666666666666
469	Feb25-FISH2-3R4-rep2-cp190-100x_Position005_4_cmle.ics	5	0	1	1	0.1498721029334395	0.4814814814814815	0.4814814814814815
470	Feb25-FISH2-3R4-rep2-cp190-100x_Position005_4_cmle.ics	6	0	1	1	0.1498721029334395	0.43624161073825496	0.43624161073825496
471	Feb25-FISH2-3R4-rep2-cp190-100x_Position005_4_cmle.ics	8	0	1	1	0.4703678307449486	0.6144578313253011	0.6144578313253011
472	Feb25-FISH2-3R4-rep2-cp190-100x_Position005_4_cmle.ics	9	0	1	1	0.1936808714832141	0.626865671641791	0.646153846153846
473	Feb25-FISH2-3R4-rep2-cp190-100x_Position005_4_cmle.ics	10	0	1	1	0.19598659614372857	0.8762886597938143	0.49707602339181284
474	Feb25-FISH2-3R4-rep2-cp190-100x_Position005_4_cmle.ics	10	0	2	1	0.0	0.0	0.0
475	Feb25-FISH2-3R4-rep2-cp190-100x_Position005_4_cmle.ics	11	0	1	1	0.31127282916945126	0.8653846153846153	0.8709677419354838
476	Feb25-FISH2-3R4-rep2-cp190-100x_Position005_4_cmle.ics	12	0	1	1	0.0	0.0	0.0
477	Feb25-FISH2-3R4-rep2-cp190-100x_Position005_4_cmle.ics	13	0	1	1	0.057643116512861345	0.28089887640449435	0.28089887640449435
478	Feb25-FISH2-3R4-rep2-cp190-100x_Position005_4_cmle.ics	14	0	1	1	0.0	0.0	0.0
479	Feb25-FISH2-3R4-rep2-cp190-100x_Position005_4_cmle.ics	15	0	1	1	0.10836905904417933	0.39166666666666666	0.39166666666666666
480	Feb25-FISH2-3R4-rep2-cp190-100x_Position005_4_cmle.ics	16	0	1	1	0.0	0.0	0.0
481	Feb25-FISH2-3R4-rep2-cp190-100x_Position005_4_cmle.ics	18	0	1	1	0.11759195768623715	0.4951456310679611	0.4951456310679611
482	Feb25-FISH2-3R4-rep2-cp190-100x_Position005_4_cmle.ics	19	0	1	1	0.04150304388926017	0.1294964028776978	0.13043478260869565
483	Feb25-FISH2-3R4-rep2-cp190-100x_Position005_4_cmle.ics	20	0	1	1	0.0	0.0	0.0
484	Feb25-FISH2-3R4-rep2-cp190-100x_Position005_4_cmle.ics	21	0	1	1	0.0899232617600637	0.2689655172413793	0.25999999999999995
485	Feb25-FISH2-3R4-rep2-cp190-100x_Position005_4_cmle.ics	23	0	1	1	0.0	0.0	0.0
486	Feb25-FISH2-3R4-rep2-cp190-100x_Position005_4_cmle.ics	24	0	1	1	0.13142630564932387	0.95	0.37748344370860926
487	Feb25-FISH2-3R4-rep2-cp190-100x_Position005_4_cmle.ics	25	0	1	1	0.15678927691498284	0.4999999999999999	0.4963503649635036
488	Feb25-FISH2-3R4-rep2-cp190-100x_Position005_4_cmle.ics	26	0	1	1	0.03458586990771681	0.25	0.21428571428571427
489	Feb25-FISH2-3R4-rep2-cp190-100x_Position005_4_cmle.ics	27	0	1	1	0.13142630564932387	0.5181818181818182	0.5229357798165137
490	Feb25-FISH2-3R4-rep2-cp190-100x_Position005_4_cmle.ics	31	0	1	1	0.1706236248780696	0.5401459854014599	0.5362318840579711
491	Feb25-FISH2-3R4-rep2-cp190-100x_Position005_4_cmle.ics	32	0	1	1	0.17292934953858402	0.6521739130434782	0.6465517241379308
492	Feb25-FISH2-3R4-rep2-cp190-100x_Position005_4_cmle.ics	34	0	1	1	0.07608891379697698	0.2578125	0.2578125
493	Feb25-FISH2-3R4-rep2-cp190-100x_Position005_4_cmle.ics	35	0	1	1	0.1498721029334395	0.41666666666666663	0.4193548387096774
494	Feb25-FISH2-3R4-rep2-cp190-100x_Position005_4_cmle.ics	36	0	1	1	0.14295492895189613	0.8266666666666665	0.5849056603773584
495	Feb25-FISH2-3R4-rep2-cp190-100x_Position005_4_cmle.ics	37	0	1	1	0.12681485632829495	0.4545454545454544	0.45833333333333326
496	Feb25-FISH2-3R4-rep2-cp190-100x_Position005_4_cmle.ics	39	0	1	1	0.06686601515491916	0.4202898550724638	0.381578947368421
497	Feb25-FISH2-3R4-rep2-cp190-100x_Position005_4_cmle.ics	42	0	1	1	0.0	0.0	0.0
498	Feb25-FISH2-3R4-rep2-cp190-100x_Position005_4_cmle.ics	43	0	1	1	0.3043556551879079	0.6000000000000001	0.6027397260273972
499	Feb25-FISH2-3R4-rep2-cp190-100x_Position005_4_cmle.ics	44	0	1	1	0.41041898957157275	0.6496350364963503	0.6496350364963503
500	Feb25-FISH2-3R4-rep2-cp190-100x_Position005_4_cmle.ics	45	0	1	1	0.0	0.0	0.0
501	Feb25-FISH2-3R4-rep2-cp190-100x_Position005_4_cmle.ics	46	0	1	1	0.249018263335561	0.782608695652174	0.8059701492537313
502	Feb25-FISH2-3R4-rep2-cp190-100x_Position005_4_cmle.ics	47	0	1	1	0.17754079885961294	0.5499999999999999	0.553956834532374
503	Feb25-FISH2-3R4-rep2-cp190-100x_Position005_4_cmle.ics	48	0	1	1	0.006917173981543361	0.053571428571428555	0.026086956521739126
504	Feb25-FISH2-3R4-rep2-cp190-100x_Position005_4_cmle.ics	49	0	1	1	0.01152862330257227	0.04464285714285714	0.043478260869565216
505	Feb25-FISH2-3R4-rep2-cp190-100x_Position005_4_cmle.ics	50	0	1	1	0.10145188506263597	0.47826086956521735	0.5238095238095238
506	Feb25-FISH2-3R4-rep2-cp190-100x_Position005_4_cmle.ics	51	0	1	1	0.0	0.0	0.0
507	Feb25-FISH2-3R4-rep2-cp190-100x_Position005_4_cmle.ics	51	0	1	2	0.0	0.0	0.0
508	Feb25-FISH2-3R4-rep2-cp190-100x_Position005_4_cmle.ics	51	0	2	1	0.11067478370469377	0.403361344537815	0.3870967741935484
509	Feb25-FISH2-3R4-rep2-cp190-100x_Position005_4_cmle.ics	51	0	2	2	0.0	0.0	0.0
510	Feb25-FISH2-3R4-rep2-cp190-100x_Position005_4_cmle.ics	52	0	1	1	0.3827502936453993	0.5646258503401359	0.6747967479674796
511	Feb25-FISH2-3R4-rep2-cp190-100x_Position005_4_cmle.ics	54	0	1	1	0.020751521944630084	0.13432835820895522	0.13432835820895522
512	Feb25-FISH2-3R4-rep2-cp190-100x_Position005_4_cmle.ics	55	0	1	1	0.0	0.0	0.0
513	Feb25-FISH2-3R4-rep2-cp190-100x_Position005_4_cmle.ics	56	0	1	1	0.17292934953858402	0.5859375	0.5813953488372092
514	Feb25-FISH2-3R4-rep2-cp190-100x_Position005_4_cmle.ics	57	0	1	1	0.13373203030983832	0.47540983606557374	0.4793388429752065
515	Feb25-FISH2-3R4-rep2-cp190-100x_Position005_4_cmle.ics	58	0	1	1	0.1590950015754973	0.5564516129032258	0.5609756097560975
516	Feb25-FISH2-3R4-rep2-cp190-100x_Position005_4_cmle.ics	59	0	1	1	0.19829232080424303	0.5276073619631901	0.5341614906832298
517	Feb25-FISH2-3R4-rep2-cp190-100x_Position005_4_cmle.ics	61	0	1	1	0.10145188506263597	0.3308270676691729	0.3548387096774194
518	Feb25-FISH2-3R4-rep2-cp190-100x_Position005_4_cmle.ics	62	0	1	1	0.0	0.0	0.0
519	Feb25-FISH2-3R4-rep2-cp190-100x_Position005_4_cmle.ics	63	0	1	1	0.27207550994070556	0.7515923566878981	0.7564102564102564
520	Feb25-FISH2-3R4-rep2-cp190-100x_Position005_4_cmle.ics	64	0	1	1	0.0	0.0	0.0
521	Feb25-FISH2-3R4-rep2-cp190-100x_Position005_4_cmle.ics	64	0	1	2	0.0	0.0	0.0
522	Feb25-FISH2-3R4-rep2-cp190-100x_Position005_4_cmle.ics	64	0	2	1	0.0	0.0	0.0
523	Feb25-FISH2-3R4-rep2-cp190-100x_Position005_4_cmle.ics	64	0	2	2	0.01152862330257227	0.09259259259259257	0.0847457627118644
524	Feb25-FISH2-3R4-rep2-cp190-100x_Position005_4_cmle.ics	65	0	1	1	0.0	0.0	0.0
525	Feb25-FISH2-3R4-rep2-cp190-100x_Position005_4_cmle.ics	65	0	1	2	0.0	0.0	0.0
526	Feb25-FISH2-3R4-rep2-cp190-100x_Position005_4_cmle.ics	65	0	1	3	0.07147746447594806	0.1448598130841121	0.39743589743589736
527	Feb25-FISH2-3R4-rep2-cp190-100x_Position005_4_cmle.ics	66	0	1	1	0.13603775497035278	0.48360655737704916	0.4796747967479675
528	Feb25-FISH2-3R4-rep2-cp190-100x_Position005_4_cmle.ics	67	0	1	1	0.0	0.0	0.0
529	Feb25-FISH2-3R4-rep2-cp190-100x_Position005_4_cmle.ics	68	0	1	1	0.10836905904417933	0.4519230769230769	0.40517241379310337
530	Feb25-FISH2-3R4-rep2-cp190-100x_Position005_4_cmle.ics	70	0	1	1	0.07839463845749142	0.25563909774436083	0.25563909774436083
531	Feb25-FISH2-3R4-rep2-cp190-100x_Position005_4_cmle.ics	71	0	1	1	0.0	0.0	0.0
532	Feb25-FISH2-3R4-rep2-cp190-100x_Position005_4_cmle.ics	72	0	1	1	0.0	0.0	0.0
533	Feb25-FISH2-3R4-rep2-cp190-100x_Position005_4_cmle.ics	72	0	1	2	0.07608891379697698	0.4925373134328358	0.5499999999999999
534	Feb25-FISH2-3R4-rep2-cp190-100x_Position005_4_cmle.ics	73	0	1	1	0.01844579728411563	0.11428571428571427	0.11428571428571427
535	Feb25-FISH2-3R4-rep2-cp190-100x_Position005_4_cmle.ics	75	0	1	1	0.1245091316677805	0.391304347826087	0.391304347826087
536	Feb25-FISH2-3R4-rep2-cp190-100x_Position005_4_cmle.ics	76	0	1	1	0.1798465235201274	0.6499999999999999	0.6554621848739495
537	Feb25-FISH2-3R4-rep2-cp190-100x_Position005_4_cmle.ics	77	0	1	1	0.22596101673041646	0.5868263473053892	0.5868263473053892
538	Feb25-FISH2-3R4-rep2-cp190-100x_Position005_4_cmle.ics	80	0	1	1	0.05533739185234689	0.31578947368421045	0.31578947368421045
539	Feb25-FISH2-3R4-rep2-cp190-100x_Position005_4_cmle.ics	81	0	1	1	0.0	0.0	0.0
540	Feb25-FISH2-3R4-rep2-cp190-100x_Position005_4_cmle.ics	82	0	1	1	0.03228014524720235	0.10606060606060604	0.10606060606060604
541	Feb25-FISH2-3R4-rep2-cp190-100x_Position005_4_cmle.ics	84	0	1	1	0.0	0.0	0.0
542	Feb25-FISH2-3R4-rep2-cp190-100x_Position005_4_cmle.ics	84	0	2	1	0.13373203030983832	0.33526011560693636	0.25217391304347825
543	Feb25-FISH2-3R4-rep2-cp190-100x_Position005_4_cmle.ics	85	0	1	1	0.025362971265658993	0.0909090909090909	0.0859375
544	Feb25-FISH2-3R4-rep2-cp190-100x_Position005_4_cmle.ics	86	0	1	1	0.2974384812063645	0.4831460674157303	0.5443037974683543
545	Feb25-FISH2-3R4-rep2-cp190-100x_Position005_4_cmle.ics	87	0	1	1	0.0	0.0	0.0
546	Feb25-FISH2-3R4-rep2-cp190-100x_Position005_4_cmle.ics	87	0	1	2	0.0	0.0	0.0
547	Feb25-FISH2-3R4-rep2-cp190-100x_Position005_4_cmle.ics	87	0	2	1	0.0	0.0	0.0
548	Feb25-FISH2-3R4-rep2-cp190-100x_Position005_4_cmle.ics	87	0	2	2	0.0	0.0	0.0
549	Feb25-FISH2-3R4-rep2-cp190-100x_Position005_4_cmle.ics	88	0	1	1	0.16601217555704068	0.5669291338582677	0.5538461538461538
550	Feb25-FISH2-3R4-rep2-cp190-100x_Position005_4_cmle.ics	89	0	1	1	0.20290377012527194	0.5866666666666667	0.5866666666666667
551	Feb25-FISH2-3R4-rep2-cp190-100x_Position005_4_cmle.ics	90	0	1	1	0.0899232617600637	0.26712328767123283	0.26712328767123283
552	Feb25-FISH2-3R4-rep2-cp190-100x_Position005_4_cmle.ics	91	0	1	1	0.03458586990771681	0.23809523809523808	0.23437500000000003
553	Feb25-FISH2-3R4-rep2-cp190-100x_Position005_4_cmle.ics	92	0	1	1	0.1844579728411563	0.7339449541284404	0.7547169811320754
554	Feb25-FISH2-3R4-rep2-cp190-100x_Position005_4_cmle.ics	93	0	1	1	0.0	0.0	0.0
555	Feb25-FISH2-3R4-rep2-cp190-100x_Position005_4_cmle.ics	94	0	1	1	0.11989768234675159	0.38805970149253727	0.38805970149253727
556	Feb25-FISH2-3R4-rep2-cp190-100x_Position005_4_cmle.ics	95	0	1	1	0.20290377012527194	0.6111111111111112	0.6111111111111112
557	Feb25-FISH2-3R4-rep2-cp190-100x_Position005_4_cmle.ics	96	0	1	1	0.1798465235201274	0.5735294117647058	0.5820895522388059
558	Feb25-FISH2-3R4-rep2-cp190-100x_Position005_4_cmle.ics	98	0	1	1	0.10145188506263597	0.7719298245614036	0.3055555555555556
559	Feb25-FISH2-3R4-rep2-cp190-100x_Position005_4_cmle.ics	99	0	1	1	0.13142630564932387	0.7599999999999999	0.34969325153374226
560	Feb25-FISH2-3R4-rep2-cp190-100x_Position005_4_cmle.ics	99	0	2	1	0.0	0.0	0.0
561	Feb25-FISH2-3R4-rep2-cp190-100x_Position005_4_cmle.ics	100	0	1	1	0.17292934953858402	0.5813953488372092	0.5813953488372092
562	Feb25-FISH2-3R4-rep2-cp190-100x_Position005_4_cmle.ics	101	0	1	1	0.20520949478578637	0.5894039735099337	0.5855263157894736
563	Feb25-FISH2-3R4-rep2-cp190-100x_Position005_4_cmle.ics	102	0	1	1	0.14295492895189613	0.984126984126984	0.223826714801444
564	Feb25-FISH2-3R4-rep2-cp190-100x_Position005_4_cmle.ics	102	0	2	1	0.0	0.0	0.0
565	Feb25-FISH2-3R4-rep2-cp190-100x_Position005_4_cmle.ics	102	0	3	1	0.0	0.0	0.0
566	Feb25-FISH2-3R4-rep2-cp190-100x_Position005_4_cmle.ics	103	0	1	1	0.03919731922874571	0.19318181818181815	0.1954022988505747
567	Feb25-FISH2-3R4-rep2-cp190-100x_Position005_4_cmle.ics	104	0	1	1	0.0	0.0	0.0
568	Feb25-FISH2-3R4-rep2-cp190-100x_Position005_4_cmle.ics	104	0	1	2	0.13142630564932387	0.24890829694323138	0.5229357798165137
569	Feb25-FISH2-3R4-rep2-cp190-100x_Position005_4_cmle.ics	105	0	1	1	0.10375760972315042	0.5357142857142857	0.3813559322033898
570	Feb25-FISH2-3R4-rep2-cp190-100x_Position005_4_cmle.ics	106	0	1	1	0.0023057246605144538	0.014492753623188406	0.017857142857142853
571	Feb25-FISH2-3R4-rep2-cp190-100x_Position005_4_cmle.ics	107	0	1	1	0.0	0.0	0.0
572	Feb25-FISH2-3R4-rep2-cp190-100x_Position005_4_cmle.ics	108	0	1	1	0.33202435111408135	0.6050420168067226	0.5950413223140495
573	Feb25-FISH2-3R4-rep2-cp190-100x_Position005_4_cmle.ics	109	0	1	1	0.3389415250956247	0.6124999999999999	0.6024590163934426
574	Feb25-FISH2-3R4-rep2-cp190-100x_Position005_4_cmle.ics	111	0	1	1	0.09684043574160706	0.1944444444444444	0.84
575	Feb25-FISH2-3R4-rep2-cp190-100x_Position005_4_cmle.ics	111	0	1	2	0.0	0.0	0.0
576	Feb25-FISH2-3R4-rep2-cp190-100x_Position005_4_cmle.ics	111	0	1	3	0.0	0.0	0.0
577	Feb25-FISH2-3R4-rep2-cp190-100x_Position005_4_cmle.ics	114	0	1	1	0.11759195768623715	0.504950495049505	0.504950495049505
578	Feb25-FISH2-3R4-rep2-cp190-100x_Position005_4_cmle.ics	115	0	1	1	0.0	0.0	0.0
579	Feb25-FISH2-3R4-rep2-cp190-100x_Position005_4_cmle.ics	116	0	1	1	0.0	0.0	0.0
580	Feb25-FISH2-3R4-rep2-cp190-100x_Position005_4_cmle.ics	116	0	2	1	0.025362971265658993	0.20370370370370366	0.079136690647482
581	Feb25-FISH2-3R4-rep2-cp190-100x_Position005_4_cmle.ics	117	0	1	1	0.15217782759395396	0.5641025641025641	0.559322033898305
582	Feb25-FISH2-3R4-rep2-cp190-100x_Position005_4_cmle.ics	119	0	1	1	0.0	0.0	0.0
583	Feb25-FISH2-3R4-rep2-cp190-100x_Position005_4_cmle.ics	119	0	2	1	0.0	0.0	0.0
584	Feb25-FISH2-3R4-rep2-cp190-100x_Position005_4_cmle.ics	122	0	1	1	0.0	0.0	0.0
585	Feb25-FISH2-3R4-rep2-cp190-100x_Position005_4_cmle.ics	122	0	1	2	0.0	0.0	0.0
586	Feb25-FISH2-3R4-rep2-cp190-100x_Position005_4_cmle.ics	122	0	2	1	0.05533739185234689	0.3529411764705882	0.36363636363636354
587	Feb25-FISH2-3R4-rep2-cp190-100x_Position005_4_cmle.ics	122	0	2	2	0.0	0.0	0.0
588	Feb25-FISH2-3R4-rep2-cp190-100x_Position005_4_cmle.ics	123	0	1	1	0.009222898642057815	0.031007751937984492	0.057142857142857134
589	Feb25-FISH2-3R4-rep2-cp190-100x_Position005_4_cmle.ics	123	0	1	2	0.0	0.0	0.0
590	Feb25-FISH2-3R4-rep2-cp190-100x_Position005_4_cmle.ics	124	0	1	1	0.0	0.0	0.0
591	Feb25-FISH2-3R4-rep2-cp190-100x_Position005_4_cmle.ics	126	0	1	1	0.0	0.0	0.0
592	Feb25-FISH2-3R4-rep2-cp190-100x_Position005_4_cmle.ics	126	0	1	2	0.0	0.0	0.0
593	Feb25-FISH2-3R4-rep2-cp190-100x_Position005_4_cmle.ics	126	0	2	1	0.28821558256430674	0.8503401360544217	0.48076923076923067
594	Feb25-FISH2-3R4-rep2-cp190-100x_Position005_4_cmle.ics	126	0	2	2	0.0	0.0	0.0
595	Feb25-FISH2-3R4-rep2-cp190-100x_Position005_4_cmle.ics	127	0	1	1	0.0	0.0	0.0
596	Feb25-FISH2-3R4-rep2-cp190-100x_Position005_4_cmle.ics	128	0	1	1	0.16601217555704068	0.2903225806451613	0.288
597	Feb25-FISH2-3R4-rep2-cp190-100x_Position005_4_cmle.ics	129	0	1	1	0.3043556551879079	0.35967302452316074	0.949640287769784
598	Feb25-FISH2-3R4-rep2-cp190-100x_Position005_4_cmle.ics	129	0	1	2	0.0	0.0	0.0
599	Feb25-FISH2-3R4-rep2-cp190-100x_Position005_4_cmle.ics	129	0	1	3	0.0	0.0	0.0
600	Feb25-FISH2-3R4-rep2-cp190-100x_Position005_4_cmle.ics	130	0	1	1	0.3181900031509946	0.4842105263157894	0.4842105263157894
601	Feb25-FISH2-3R4-rep2-cp190-100x_Position005_4_cmle.ics	133	0	1	1	0.17292934953858402	0.568181818181818	0.568181818181818
602	Feb25-FISH2-3R4-rep2-cp190-100x_Position005_4_cmle.ics	134	0	1	1	0.0	0.0	0.0
603	Feb25-FISH2-3R4-rep2-cp190-100x_Position005_4_cmle.ics	135	0	1	1	0.05533739185234689	0.4444444444444443	0.1764705882352941
604	Feb25-FISH2-3R4-rep2-cp190-100x_Position005_4_cmle.ics	135	0	2	1	0.0	0.0	0.0
605	Feb25-FISH2-3R4-rep2-cp190-100x_Position005_4_cmle.ics	136	0	1	1	0.26285261129864773	0.6993865030674845	0.6993865030674845
606	Feb25-FISH2-3R4-rep2-cp190-100x_Position005_4_cmle.ics	138	0	1	1	0.26746406061967665	0.8285714285714285	0.8345323741007192
607	Feb25-FISH2-3R4-rep2-cp190-100x_Position006_5_cmle.ics	1	0	1	1	0.0	0.0	0.0
608	Feb25-FISH2-3R4-rep2-cp190-100x_Position006_5_cmle.ics	2	0	1	1	0.07608891379697698	0.36666666666666664	0.36666666666666664
609	Feb25-FISH2-3R4-rep2-cp190-100x_Position006_5_cmle.ics	3	0	1	1	0.0	0.0	0.0
610	Feb25-FISH2-3R4-rep2-cp190-100x_Position006_5_cmle.ics	4	0	1	1	0.1498721029334395	0.41666666666666663	0.4193548387096774
611	Feb25-FISH2-3R4-rep2-cp190-100x_Position006_5_cmle.ics	5	0	1	1	0.0	0.0	0.0
612	Feb25-FISH2-3R4-rep2-cp190-100x_Position006_5_cmle.ics	6	0	1	1	0.025362971265658993	0.15492957746478872	0.079136690647482
613	Feb25-FISH2-3R4-rep2-cp190-100x_Position006_5_cmle.ics	7	0	1	1	0.0	0.0	0.0
614	Feb25-FISH2-3R4-rep2-cp190-100x_Position006_5_cmle.ics	7	0	1	2	0.0	0.0	0.0
615	Feb25-FISH2-3R4-rep2-cp190-100x_Position006_5_cmle.ics	7	0	2	1	0.35508159771922587	0.4753086419753086	0.3242105263157895
616	Feb25-FISH2-3R4-rep2-cp190-100x_Position006_5_cmle.ics	7	0	2	2	0.0	0.0	0.0
617	Feb25-FISH2-3R4-rep2-cp190-100x_Position006_5_cmle.ics	7	0	3	1	0.0	0.0	0.0
618	Feb25-FISH2-3R4-rep2-cp190-100x_Position006_5_cmle.ics	7	0	3	2	0.2789926839222489	0.608040201005025	0.5845410628019323
619	Feb25-FISH2-3R4-rep2-cp190-100x_Position006_5_cmle.ics	8	0	1	1	0.0	0.0	0.0
620	Feb25-FISH2-3R4-rep2-cp190-100x_Position006_5_cmle.ics	11	0	1	1	0.0	0.0	0.0
621	Feb25-FISH2-3R4-rep2-cp190-100x_Position006_5_cmle.ics	11	0	2	1	0.0	0.0	0.0
622	Feb25-FISH2-3R4-rep2-cp190-100x_Position006_5_cmle.ics	12	0	1	1	0.0046114493210289076	0.025641025641025637	0.013157894736842105
623	Feb25-FISH2-3R4-rep2-cp190-100x_Position006_5_cmle.ics	13	0	1	1	0.22826674139093092	0.3245901639344262	0.32673267326732663
624	Feb25-FISH2-3R4-rep2-cp190-100x_Position006_5_cmle.ics	14	0	1	1	0.0645602904944047	0.23728813559322032	0.22950819672131145
625	Feb25-FISH2-3R4-rep2-cp190-100x_Position006_5_cmle.ics	15	0	1	1	0.2582411619776188	0.7417218543046358	0.7516778523489932
626	Feb25-FISH2-3R4-rep2-cp190-100x_Position006_5_cmle.ics	16	0	1	1	0.2836041332432778	0.7151162790697674	0.7028571428571428
627	Feb25-FISH2-3R4-rep2-cp190-100x_Position006_5_cmle.ics	17	0	1	1	0.04611449321028908	0.2325581395348837	0.15503875968992248
628	Feb25-FISH2-3R4-rep2-cp190-100x_Position006_5_cmle.ics	18	0	1	1	0.0023057246605144538	0.016129032258064516	0.015625
629	Feb25-FISH2-3R4-rep2-cp190-100x_Position006_5_cmle.ics	19	0	1	1	0.050725942531317986	0.21782178217821782	0.2156862745098039
630	Feb25-FISH2-3R4-rep2-cp190-100x_Position006_5_cmle.ics	20	0	1	1	0.16370645089652622	0.6826923076923076	0.6761904761904761
631	Feb25-FISH2-3R4-rep2-cp190-100x_Position006_5_cmle.ics	21	0	1	1	0.04150304388926017	0.13043478260869565	0.13138686131386862
632	Feb25-FISH2-3R4-rep2-cp190-100x_Position006_5_cmle.ics	22	0	1	1	0.10375760972315042	0.6428571428571427	0.6428571428571427
633	Feb25-FISH2-3R4-rep2-cp190-100x_Position006_5_cmle.ics	24	0	1	1	0.1590950015754973	0.5036496350364963	0.5073529411764706
634	Feb25-FISH2-3R4-rep2-cp190-100x_Position006_5_cmle.ics	25	0	1	1	0.07608891379697698	0.23913043478260873	0.23913043478260873
635	Feb25-FISH2-3R4-rep2-cp190-100x_Position006_5_cmle.ics	26	0	1	1	0.0	0.0	0.0
636	Feb25-FISH2-3R4-rep2-cp190-100x_Position006_5_cmle.ics	27	0	1	1	0.0	0.0	0.0
637	Feb25-FISH2-3R4-rep2-cp190-100x_Position006_5_cmle.ics	27	0	1	2	0.057643116512861345	0.12019230769230768	0.23584905660377356
638	Feb25-FISH2-3R4-rep2-cp190-100x_Position006_5_cmle.ics	29	0	1	1	0.07147746447594806	0.5535714285714285	0.2214285714285714
639	Feb25-FISH2-3R4-rep2-cp190-100x_Position006_5_cmle.ics	29	0	2	1	0.0	0.0	0.0
640	Feb25-FISH2-3R4-rep2-cp190-100x_Position006_5_cmle.ics	30	0	1	1	0.11528623302572269	0.30674846625766866	0.30674846625766866
641	Feb25-FISH2-3R4-rep2-cp190-100x_Position006_5_cmle.ics	31	0	1	1	0.0	0.0	0.0
642	Feb25-FISH2-3R4-rep2-cp190-100x_Position006_5_cmle.ics	34	0	1	1	0.223655292069902	0.713235294117647	0.6689655172413792
643	Feb25-FISH2-3R4-rep2-cp190-100x_Position006_5_cmle.ics	35	0	1	1	0.2098209441068153	0.6275862068965516	0.6275862068965516
644	Feb25-FISH2-3R4-rep2-cp190-100x_Position006_5_cmle.ics	36	0	1	1	0.1844579728411563	0.6504065040650406	0.6504065040650406
645	Feb25-FISH2-3R4-rep2-cp190-100x_Position006_5_cmle.ics	37	0	1	1	0.0	0.0	0.0
646	Feb25-FISH2-3R4-rep2-cp190-100x_Position006_5_cmle.ics	38	0	1	1	0.19137514682269965	0.5608108108108109	0.5570469798657717
647	Feb25-FISH2-3R4-rep2-cp190-100x_Position006_5_cmle.ics	39	0	1	1	0.1706236248780696	0.47133757961783446	0.47133757961783446
648	Feb25-FISH2-3R4-rep2-cp190-100x_Position006_5_cmle.ics	40	0	1	1	0.1590950015754973	0.4451612903225806	0.44230769230769224
649	Feb25-FISH2-3R4-rep2-cp190-100x_Position006_5_cmle.ics	41	0	1	1	0.0	0.0	0.0
650	Feb25-FISH2-3R4-rep2-cp190-100x_Position006_5_cmle.ics	42	0	1	1	0.10606333438366487	0.304635761589404	0.3770491803278688
651	Feb25-FISH2-3R4-rep2-cp190-100x_Position006_5_cmle.ics	43	0	1	1	0.03228014524720235	0.1037037037037037	0.10294117647058822
652	Feb25-FISH2-3R4-rep2-cp190-100x_Position006_5_cmle.ics	44	0	1	1	0.2789926839222489	0.7289156626506023	0.7202380952380952
653	Feb25-FISH2-3R4-rep2-cp190-100x_Position006_5_cmle.ics	45	0	1	1	0.18676369750167077	0.5472972972972974	0.5472972972972974
654	Feb25-FISH2-3R4-rep2-cp190-100x_Position006_5_cmle.ics	46	0	1	1	0.027668695926173444	0.14457831325301201	0.14457831325301201
655	Feb25-FISH2-3R4-rep2-cp190-100x_Position006_5_cmle.ics	47	0	1	1	0.03228014524720235	0.17073170731707313	0.13084112149532706
656	Feb25-FISH2-3R4-rep2-cp190-100x_Position006_5_cmle.ics	48	0	1	1	0.11528623302572269	0.5319148936170212	0.5376344086021505
657	Feb25-FISH2-3R4-rep2-cp190-100x_Position006_5_cmle.ics	50	0	1	1	0.06917173981543362	0.48387096774193555	0.27522935779816515
658	Feb25-FISH2-3R4-rep2-cp190-100x_Position006_5_cmle.ics	51	0	1	1	0.09222898642057815	0.4	0.392156862745098
659	Feb25-FISH2-3R4-rep2-cp190-100x_Position006_5_cmle.ics	52	0	1	1	0.0	0.0	0.0
660	Feb25-FISH2-3R4-rep2-cp190-100x_Position006_5_cmle.ics	53	0	1	1	0.2605468866381333	0.7739726027397259	0.38047138047138046
661	Feb25-FISH2-3R4-rep2-cp190-100x_Position006_5_cmle.ics	53	0	2	1	0.0	0.0	0.0
662	Feb25-FISH2-3R4-rep2-cp190-100x_Position006_5_cmle.ics	55	0	1	1	0.2536297126565899	0.6832298136645962	0.691823899371069
663	Feb25-FISH2-3R4-rep2-cp190-100x_Position006_5_cmle.ics	56	0	1	1	0.04380876854977462	0.13286713286713284	0.13286713286713284
664	Feb25-FISH2-3R4-rep2-cp190-100x_Position006_5_cmle.ics	57	0	1	1	0.1798465235201274	0.48749999999999993	0.490566037735849
665	Feb25-FISH2-3R4-rep2-cp190-100x_Position006_5_cmle.ics	58	0	1	1	0.1890694221621852	0.6721311475409835	0.5157232704402515
666	Feb25-FISH2-3R4-rep2-cp190-100x_Position006_5_cmle.ics	59	0	1	1	0.3988903662690005	0.6653846153846152	0.5785953177257525
667	Feb25-FISH2-3R4-rep2-cp190-100x_Position006_5_cmle.ics	60	0	1	1	0.057643116512861345	0.46296296296296285	0.4716981132075471
668	Feb25-FISH2-3R4-rep2-cp190-100x_Position006_5_cmle.ics	64	0	1	1	0.04611449321028908	0.1923076923076923	0.17699115044247787
669	Feb25-FISH2-3R4-rep2-cp190-100x_Position006_5_cmle.ics	65	0	1	1	0.04380876854977462	0.27142857142857135	0.17757009345794386
670	Feb25-FISH2-3R4-rep2-cp190-100x_Position006_5_cmle.ics	66	0	1	1	0.11298050836520823	0.4224137931034482	0.4298245614035088
671	Feb25-FISH2-3R4-rep2-cp190-100x_Position006_5_cmle.ics	68	0	1	1	0.10606333438366487	0.3357664233576642	0.3309352517985611
672	Feb25-FISH2-3R4-rep2-cp190-100x_Position006_5_cmle.ics	70	0	1	1	0.0	0.0	0.0
673	Feb25-FISH2-3R4-rep2-cp190-100x_Position006_5_cmle.ics	72	0	1	1	0.12681485632829495	0.4074074074074074	0.4074074074074074
674	Feb25-FISH2-3R4-rep2-cp190-100x_Position006_5_cmle.ics	74	0	1	1	0.03458586990771681	0.1056338028169014	0.10416666666666667
675	Feb25-FISH2-3R4-rep2-cp190-100x_Position006_5_cmle.ics	76	0	1	1	0.16140072623601176	0.5303030303030302	0.5263157894736841
676	Feb25-FISH2-3R4-rep2-cp190-100x_Position006_5_cmle.ics	78	0	1	1	0.0	0.0	0.0
677	Feb25-FISH2-3R4-rep2-cp190-100x_Position006_5_cmle.ics	79	0	1	1	0.09684043574160706	0.7924528301886792	0.28965517241379307
678	Feb25-FISH2-3R4-rep2-cp190-100x_Position006_5_cmle.ics	80	0	1	1	0.0	0.0	0.0
679	Feb25-FISH2-3R4-rep2-cp190-100x_Position006_5_cmle.ics	81	0	1	1	0.09222898642057815	0.3508771929824562	0.35398230088495575
680	Feb25-FISH2-3R4-rep2-cp190-100x_Position006_5_cmle.ics	83	0	1	1	0.0046114493210289076	0.015625	0.015625
681	Feb25-FISH2-3R4-rep2-cp190-100x_Position006_5_cmle.ics	84	0	1	1	0.09684043574160706	0.6774193548387097	0.6885245901639343
682	Feb25-FISH2-3R4-rep2-cp190-100x_Position006_5_cmle.ics	85	0	1	1	0.11759195768623715	0.41803278688524587	0.4146341463414634
683	Feb25-FISH2-3R4-rep2-cp190-100x_Position006_5_cmle.ics	87	0	1	1	0.23057246605144538	0.6802721088435373	0.6802721088435373
684	Feb25-FISH2-3R4-rep2-cp190-100x_Position006_5_cmle.ics	88	0	1	1	0.05533739185234689	0.3870967741935484	0.36923076923076914
685	Feb25-FISH2-3R4-rep2-cp190-100x_Position006_5_cmle.ics	89	0	1	1	0.0	0.0	0.0
686	Feb25-FISH2-3R4-rep2-cp190-100x_Position006_5_cmle.ics	90	0	1	1	0.016140072623601176	0.11290322580645161	0.1296296296296296
687	Feb25-FISH2-3R4-rep2-cp190-100x_Position006_5_cmle.ics	91	0	1	1	0.0	0.0	0.0
688	Feb25-FISH2-3R4-rep2-cp190-100x_Position006_5_cmle.ics	91	0	1	2	0.0	0.0	0.0
689	Feb25-FISH2-3R4-rep2-cp190-100x_Position006_5_cmle.ics	91	0	2	1	0.0	0.0	0.0
690	Feb25-FISH2-3R4-rep2-cp190-100x_Position006_5_cmle.ics	91	0	2	2	0.12220340700726605	0.41732283464566927	0.47747747747747743
691	Feb25-FISH2-3R4-rep2-cp190-100x_Position006_5_cmle.ics	92	0	1	1	0.07147746447594806	0.5254237288135593	0.36470588235294116
692	Feb25-FISH2-3R4-rep2-cp190-100x_Position006_5_cmle.ics	92	0	2	1	0.0	0.0	0.0
693	Feb25-FISH2-3R4-rep2-cp190-100x_Position006_5_cmle.ics	93	0	1	1	0.0	0.0	0.0
694	Feb25-FISH2-3R4-rep2-cp190-100x_Position006_5_cmle.ics	96	0	1	1	0.03689159456823126	0.10256410256410255	0.05555555555555555
695	Feb25-FISH2-3R4-rep2-cp190-100x_Position006_5_cmle.ics	96	0	2	1	0.0	0.0	0.0
696	Feb25-FISH2-3R4-rep2-cp190-100x_Position006_5_cmle.ics	97	0	1	1	0.03689159456823126	0.21333333333333332	0.21333333333333332
697	Feb25-FISH2-3R4-rep2-cp190-100x_Position006_5_cmle.ics	98	0	1	1	0.0	0.0	0.0
698	Feb25-FISH2-3R4-rep2-cp190-100x_Position006_5_cmle.ics	99	0	1	1	0.0	0.0	0.0
699	Feb25-FISH2-3R4-rep2-cp190-100x_Position006_5_cmle.ics	100	0	1	1	0.009222898642057815	0.04651162790697674	0.0261437908496732
700	Feb25-FISH2-3R4-rep2-cp190-100x_Position006_5_cmle.ics	101	0	1	1	0.15217782759395396	0.43421052631578944	0.4258064516129032
701	Feb25-FISH2-3R4-rep2-cp190-100x_Position006_5_cmle.ics	102	0	1	1	0.13373203030983832	0.2801932367149758	0.32954545454545453
702	Feb25-FISH2-3R4-rep2-cp190-100x_Position006_5_cmle.ics	103	0	1	1	0.0	0.0	0.0
703	Feb25-FISH2-3R4-rep2-cp190-100x_Position006_5_cmle.ics	106	0	1	1	0.08300608777852034	0.25	0.25
704	Feb25-FISH2-3R4-rep2-cp190-100x_Position006_5_cmle.ics	107	0	1	1	0.0	0.0	0.0
705	Feb25-FISH2-3R4-rep2-cp190-100x_Position006_5_cmle.ics	110	0	1	1	0.13603775497035278	0.26576576576576577	0.2543103448275862
706	Feb25-FISH2-3R4-rep2-cp190-100x_Position006_5_cmle.ics	111	0	1	1	0.0	0.0	0.0
707	Feb25-FISH2-3R4-rep2-cp190-100x_Position007_6_cmle.ics	2	0	1	1	0.0945347110810926	0.3059701492537313	0.43617021276595735
708	Feb25-FISH2-3R4-rep2-cp190-100x_Position007_6_cmle.ics	3	0	1	1	0.13603775497035278	0.38562091503267976	0.5175438596491229
709	Feb25-FISH2-3R4-rep2-cp190-100x_Position007_6_cmle.ics	4	0	1	1	0.0	0.0	0.0
710	Feb25-FISH2-3R4-rep2-cp190-100x_Position007_6_cmle.ics	4	0	1	2	0.0	0.0	0.0
711	Feb25-FISH2-3R4-rep2-cp190-100x_Position007_6_cmle.ics	4	0	2	1	0.0	0.0	0.0
712	Feb25-FISH2-3R4-rep2-cp190-100x_Position007_6_cmle.ics	4	0	2	2	0.0	0.0	0.0
713	Feb25-FISH2-3R4-rep2-cp190-100x_Position007_6_cmle.ics	4	0	3	1	0.0	0.0	0.0
714	Feb25-FISH2-3R4-rep2-cp190-100x_Position007_6_cmle.ics	4	0	3	2	0.10145188506263597	0.2913907284768212	0.2085308056872038
715	Feb25-FISH2-3R4-rep2-cp190-100x_Position007_6_cmle.ics	5	0	1	1	0.03919731922874571	0.12230215827338126	0.3090909090909091
716	Feb25-FISH2-3R4-rep2-cp190-100x_Position007_6_cmle.ics	5	0	1	2	0.0	0.0	0.0
717	Feb25-FISH2-3R4-rep2-cp190-100x_Position007_6_cmle.ics	7	0	1	1	0.11989768234675159	0.4727272727272727	0.8253968253968252
718	Feb25-FISH2-3R4-rep2-cp190-100x_Position007_6_cmle.ics	7	0	1	2	0.0	0.0	0.0
719	Feb25-FISH2-3R4-rep2-cp190-100x_Position007_6_cmle.ics	8	0	1	1	0.0	0.0	0.0
720	Feb25-FISH2-3R4-rep2-cp190-100x_Position007_6_cmle.ics	9	0	1	1	0.10145188506263597	0.7457627118644068	0.27848101265822783
721	Feb25-FISH2-3R4-rep2-cp190-100x_Position007_6_cmle.ics	9	0	1	2	0.0	0.0	0.0
722	Feb25-FISH2-3R4-rep2-cp190-100x_Position007_6_cmle.ics	9	0	2	1	0.0	0.0	0.0
723	Feb25-FISH2-3R4-rep2-cp190-100x_Position007_6_cmle.ics	9	0	2	2	0.0	0.0	0.0
724	Feb25-FISH2-3R4-rep2-cp190-100x_Position007_6_cmle.ics	10	0	1	1	0.0	0.0	0.0
725	Feb25-FISH2-3R4-rep2-cp190-100x_Position007_6_cmle.ics	12	0	1	1	0.19829232080424303	0.688	0.6935483870967742
726	Feb25-FISH2-3R4-rep2-cp190-100x_Position007_6_cmle.ics	13	0	1	1	0.0	0.0	0.0
727	Feb25-FISH2-3R4-rep2-cp190-100x_Position007_6_cmle.ics	13	0	1	2	0.11528623302572269	0.30120481927710835	0.3846153846153845
728	Feb25-FISH2-3R4-rep2-cp190-100x_Position007_6_cmle.ics	13	0	2	1	0.06917173981543362	0.39473684210526316	0.3157894736842105
729	Feb25-FISH2-3R4-rep2-cp190-100x_Position007_6_cmle.ics	13	0	2	2	0.0	0.0	0.0
730	Feb25-FISH2-3R4-rep2-cp190-100x_Position007_6_cmle.ics	15	0	1	1	0.09914616040212151	0.37719298245614036	0.37719298245614036
731	Feb25-FISH2-3R4-rep2-cp190-100x_Position007_6_cmle.ics	16	0	1	1	0.0	0.0	0.0
732	Feb25-FISH2-3R4-rep2-cp190-100x_Position007_6_cmle.ics	16	0	2	1	0.03919731922874571	0.26153846153846144	0.1140939597315436
733	Feb25-FISH2-3R4-rep2-cp190-100x_Position007_6_cmle.ics	17	0	1	1	0.0	0.0	0.0
734	Feb25-FISH2-3R4-rep2-cp190-100x_Position007_6_cmle.ics	18	0	1	1	0.0	0.0	0.0
735	Feb25-FISH2-3R4-rep2-cp190-100x_Position007_6_cmle.ics	19	0	1	1	0.0645602904944047	0.19718309859154926	0.19858156028368792
736	Feb25-FISH2-3R4-rep2-cp190-100x_Position007_6_cmle.ics	20	0	1	1	0.09914616040212151	0.6323529411764706	0.6323529411764706
737	Feb25-FISH2-3R4-rep2-cp190-100x_Position007_6_cmle.ics	21	0	1	1	0.0	0.0	0.0
738	Feb25-FISH2-3R4-rep2-cp190-100x_Position007_6_cmle.ics	22	0	1	1	0.09222898642057815	0.12499999999999999	0.23668639053254434
739	Feb25-FISH2-3R4-rep2-cp190-100x_Position007_6_cmle.ics	22	0	1	2	0.0	0.0	0.0
740	Feb25-FISH2-3R4-rep2-cp190-100x_Position007_6_cmle.ics	23	0	1	1	0.0	0.0	0.0
741	Feb25-FISH2-3R4-rep2-cp190-100x_Position007_6_cmle.ics	24	0	1	1	0.01844579728411563	0.15686274509803919	0.12307692307692306
742	Feb25-FISH2-3R4-rep2-cp190-100x_Position007_6_cmle.ics	24	0	1	2	0.0	0.0	0.0
743	Feb25-FISH2-3R4-rep2-cp190-100x_Position007_6_cmle.ics	24	0	2	1	0.0	0.0	0.0
744	Feb25-FISH2-3R4-rep2-cp190-100x_Position007_6_cmle.ics	24	0	2	2	0.04842021787080353	0.24418604651162787	0.2957746478873239
745	Feb25-FISH2-3R4-rep2-cp190-100x_Position007_6_cmle.ics	26	0	1	1	0.2951327565458501	0.4758364312267657	0.4368600682593856
746	Feb25-FISH2-3R4-rep2-cp190-100x_Position007_6_cmle.ics	28	0	1	1	0.0	0.0	0.0
747	Feb25-FISH2-3R4-rep2-cp190-100x_Position007_6_cmle.ics	28	0	1	2	0.0	0.0	0.0
748	Feb25-FISH2-3R4-rep2-cp190-100x_Position007_6_cmle.ics	29	0	1	1	0.0	0.0	0.0
749	Feb25-FISH2-3R4-rep2-cp190-100x_Position007_6_cmle.ics	31	0	1	1	0.0	0.0	0.0
750	Feb25-FISH2-3R4-rep2-cp190-100x_Position007_6_cmle.ics	32	0	1	1	0.0	0.0	0.0
751	Feb25-FISH2-3R4-rep2-cp190-100x_Position007_6_cmle.ics	34	0	1	1	0.11989768234675159	0.2311111111111111	0.2311111111111111
752	Feb25-FISH2-3R4-rep2-cp190-100x_Position007_6_cmle.ics	35	0	1	1	0.13603775497035278	0.339080459770115	0.32417582417582413
753	Feb25-FISH2-3R4-rep2-cp190-100x_Position007_6_cmle.ics	36	0	1	1	0.11298050836520823	0.48514851485148514	0.28823529411764703
754	Feb25-FISH2-3R4-rep2-cp190-100x_Position007_6_cmle.ics	36	0	2	1	0.0	0.0	0.0
755	Feb25-FISH2-3R4-rep2-cp190-100x_Position007_6_cmle.ics	37	0	1	1	0.020751521944630084	0.05056179775280899	0.03930131004366811
756	Feb25-FISH2-3R4-rep2-cp190-100x_Position007_6_cmle.ics	37	0	2	1	0.0	0.0	0.0
757	Feb25-FISH2-3R4-rep2-cp190-100x_Position007_6_cmle.ics	38	0	1	1	0.1498721029334395	0.625	0.755813953488372
758	Feb25-FISH2-3R4-rep2-cp190-100x_Position007_6_cmle.ics	39	0	1	1	0.06686601515491916	0.27619047619047615	0.2815533980582524
759	Feb25-FISH2-3R4-rep2-cp190-100x_Position007_6_cmle.ics	40	0	1	1	0.0	0.0	0.0
760	Feb25-FISH2-3R4-rep2-cp190-100x_Position007_6_cmle.ics	40	0	1	2	0.13373203030983832	0.2064056939501779	0.4793388429752065
761	Feb25-FISH2-3R4-rep2-cp190-100x_Position007_6_cmle.ics	42	0	1	1	0.13373203030983832	0.5686274509803921	0.5742574257425742
762	Feb25-FISH2-3R4-rep2-cp190-100x_Position007_6_cmle.ics	43	0	1	1	0.22134956740938755	0.6114649681528662	0.6075949367088607
763	Feb25-FISH2-3R4-rep2-cp190-100x_Position007_6_cmle.ics	44	0	1	1	0.03919731922874571	0.25373134328358204	0.13934426229508193
764	Feb25-FISH2-3R4-rep2-cp190-100x_Position007_6_cmle.ics	45	0	1	1	0.0	0.0	0.0
765	Feb25-FISH2-3R4-rep2-cp190-100x_Position007_6_cmle.ics	47	0	1	1	0.3135785538299657	0.8192771084337347	0.5573770491803277
766	Feb25-FISH2-3R4-rep2-cp190-100x_Position007_6_cmle.ics	47	0	1	2	0.0	0.0	0.0
767	Feb25-FISH2-3R4-rep2-cp190-100x_Position007_6_cmle.ics	47	0	2	1	0.0	0.0	0.0
768	Feb25-FISH2-3R4-rep2-cp190-100x_Position007_6_cmle.ics	47	0	2	2	0.16601217555704068	0.39779005524861877	0.6923076923076923
769	Feb25-FISH2-3R4-rep2-cp190-100x_Position007_6_cmle.ics	48	0	1	1	0.0	0.0	0.0
770	Feb25-FISH2-3R4-rep2-cp190-100x_Position007_6_cmle.ics	49	0	1	1	0.11989768234675159	0.44067796610169485	0.44067796610169485
771	Feb25-FISH2-3R4-rep2-cp190-100x_Position007_6_cmle.ics	50	0	1	1	0.2836041332432778	0.4241379310344827	0.422680412371134
772	Feb25-FISH2-3R4-rep2-cp190-100x_Position007_6_cmle.ics	51	0	1	1	0.06225456583389025	0.4153846153846153	0.421875
773	Feb25-FISH2-3R4-rep2-cp190-100x_Position007_6_cmle.ics	52	0	1	1	0.0645602904944047	0.21212121212121207	0.21212121212121207
774	Feb25-FISH2-3R4-rep2-cp190-100x_Position007_6_cmle.ics	53	0	1	1	0.11989768234675159	0.45614035087719296	0.3909774436090225
775	Feb25-FISH2-3R4-rep2-cp190-100x_Position007_6_cmle.ics	55	0	1	1	0.0	0.0	0.0
776	Feb25-FISH2-3R4-rep2-cp190-100x_Position007_6_cmle.ics	57	0	1	1	0.025362971265658993	0.14473684210526314	0.079136690647482
777	Feb25-FISH2-3R4-rep2-cp190-100x_Position007_6_cmle.ics	59	0	1	1	0.5095651499736943	0.7836879432624113	0.7366666666666666
778	Feb25-FISH2-3R4-rep2-cp190-100x_Position007_6_cmle.ics	60	0	1	1	0.0	0.0	0.0
779	Feb25-FISH2-3R4-rep2-cp190-100x_Position007_6_cmle.ics	60	0	2	1	0.0	0.0	0.0
780	Feb25-FISH2-3R4-rep2-cp190-100x_Position007_6_cmle.ics	62	0	1	1	0.14526065361241058	0.4921875	0.4256756756756757
781	Feb25-FISH2-3R4-rep2-cp190-100x_Position007_6_cmle.ics	63	0	1	1	0.02305724660514454	0.1020408163265306	0.05714285714285714
782	Feb25-FISH2-3R4-rep2-cp190-100x_Position007_6_cmle.ics	63	0	2	1	0.0	0.0	0.0
783	Feb25-FISH2-3R4-rep2-cp190-100x_Position007_6_cmle.ics	65	0	1	1	0.0	0.0	0.0
784	Feb25-FISH2-3R4-rep2-cp190-100x_Position007_6_cmle.ics	66	0	1	1	0.06225456583389025	0.21428571428571425	0.21428571428571425
785	Feb25-FISH2-3R4-rep2-cp190-100x_Position007_6_cmle.ics	69	0	1	1	0.0	0.0	0.0
786	Feb25-FISH2-3R4-rep2-cp190-100x_Position007_6_cmle.ics	70	0	1	1	0.0645602904944047	0.41176470588235287	0.29787234042553185
787	Feb25-FISH2-3R4-rep2-cp190-100x_Position007_6_cmle.ics	71	0	1	1	0.14295492895189613	0.7948717948717947	0.7848101265822784
788	Feb25-FISH2-3R4-rep2-cp190-100x_Position007_6_cmle.ics	72	0	1	1	0.1706236248780696	0.49333333333333335	0.49333333333333335
789	Feb25-FISH2-3R4-rep2-cp190-100x_Position007_6_cmle.ics	73	0	1	1	0.07608891379697698	0.2727272727272727	0.2704918032786885
790	Feb25-FISH2-3R4-rep2-cp190-100x_Position007_6_cmle.ics	74	0	1	1	0.0	0.0	0.0
791	Feb25-FISH2-3R4-rep2-cp190-100x_Position007_6_cmle.ics	74	0	2	1	0.0	0.0	0.0
792	Feb25-FISH2-3R4-rep2-cp190-100x_Position007_6_cmle.ics	75	0	1	1	0.19829232080424303	0.5088757396449703	0.9347826086956521
793	Feb25-FISH2-3R4-rep2-cp190-100x_Position007_6_cmle.ics	75	0	1	2	0.0	0.0	0.0
794	Feb25-FISH2-3R4-rep2-cp190-100x_Position007_6_cmle.ics	76	0	1	1	0.16370645089652622	0.5725806451612904	0.8068181818181818
795	Feb25-FISH2-3R4-rep2-cp190-100x_Position007_6_cmle.ics	77	0	1	1	0.22134956740938755	0.6037735849056602	0.7218045112781953
796	Feb25-FISH2-3R4-rep2-cp190-100x_Position007_6_cmle.ics	77	0	1	2	0.0	0.0	0.0
797	Feb25-FISH2-3R4-rep2-cp190-100x_Position007_6_cmle.ics	77	0	2	1	0.0	0.0	0.0
798	Feb25-FISH2-3R4-rep2-cp190-100x_Position007_6_cmle.ics	77	0	2	2	0.09222898642057815	0.5405405405405406	0.5263157894736842
799	Feb25-FISH2-3R4-rep2-cp190-100x_Position007_6_cmle.ics	79	0	1	1	0.14526065361241058	0.663157894736842	0.4375
800	Feb25-FISH2-3R4-rep2-cp190-100x_Position007_6_cmle.ics	80	0	1	1	0.02305724660514454	0.11764705882352941	0.12499999999999999
801	Feb25-FISH2-3R4-rep2-cp190-100x_Position007_6_cmle.ics	81	0	1	1	0.0853118124390348	0.5873015873015872	0.5522388059701493
802	Feb25-FISH2-3R4-rep2-cp190-100x_Position007_6_cmle.ics	82	0	1	1	0.06917173981543362	0.1935483870967742	0.1935483870967742
803	Feb25-FISH2-3R4-rep2-cp190-100x_Position007_6_cmle.ics	83	0	1	1	0.0	0.0	0.0
804	Feb25-FISH2-3R4-rep2-cp190-100x_Position007_6_cmle.ics	84	0	1	1	0.0945347110810926	0.5774647887323943	0.3203125
805	Feb25-FISH2-3R4-rep2-cp190-100x_Position007_6_cmle.ics	85	0	1	1	0.08300608777852034	0.46153846153846145	0.47368421052631576
806	Feb25-FISH2-3R4-rep2-cp190-100x_Position007_6_cmle.ics	86	0	1	1	0.0645602904944047	0.22222222222222218	0.4590163934426229
807	Feb25-FISH2-3R4-rep2-cp190-100x_Position007_6_cmle.ics	86	0	1	2	0.0	0.0	0.0
808	Feb25-FISH2-3R4-rep2-cp190-100x_Position007_6_cmle.ics	87	0	1	1	0.19598659614372857	0.9770114942528735	0.5666666666666667
809	Feb25-FISH2-3R4-rep2-cp190-100x_Position007_6_cmle.ics	87	0	2	1	0.0	0.0	0.0
810	Feb25-FISH2-3R4-rep2-cp190-100x_Position007_6_cmle.ics	89	0	1	1	0.0	0.0	0.0
811	Feb25-FISH2-3R4-rep2-cp190-100x_Position007_6_cmle.ics	90	0	1	1	0.08761753709954924	0.2695035460992907	0.2676056338028168
812	Feb25-FISH2-3R4-rep2-cp190-100x_Position007_6_cmle.ics	91	0	1	1	0.0	0.0	0.0
813	Feb25-FISH2-3R4-rep2-cp190-100x_Position007_6_cmle.ics	92	0	1	1	0.0	0.0	0.0
814	Feb25-FISH2-3R4-rep2-cp190-100x_Position007_6_cmle.ics	93	0	1	1	0.17292934953858402	0.5639097744360901	0.5725190839694655
815	Feb25-FISH2-3R4-rep2-cp190-100x_Position007_6_cmle.ics	94	0	1	1	0.223655292069902	0.7404580152671755	0.746153846153846
816	Feb25-FISH2-3R4-rep2-cp190-100x_Position007_6_cmle.ics	95	0	1	1	0.0023057246605144538	0.008695652173913042	0.011363636363636362
817	Feb25-FISH2-3R4-rep2-cp190-100x_Position007_6_cmle.ics	95	0	1	2	0.0	0.0	0.0
818	Feb25-FISH2-3R4-rep2-cp190-100x_Position007_6_cmle.ics	97	0	1	1	0.19829232080424303	0.671875	0.6771653543307086
819	Feb25-FISH2-3R4-rep2-cp190-100x_Position007_6_cmle.ics	98	0	1	1	0.09684043574160706	0.5316455696202531	0.267515923566879
820	Feb25-FISH2-3R4-rep2-cp190-100x_Position007_6_cmle.ics	100	0	1	1	0.26746406061967665	0.4957264957264957	0.6304347826086956
821	Feb25-FISH2-3R4-rep2-cp190-100x_Position007_6_cmle.ics	100	0	1	2	0.0	0.0	0.0
822	Feb25-FISH2-3R4-rep2-cp190-100x_Position007_6_cmle.ics	102	0	1	1	0.020751521944630084	0.07317073170731707	0.072
823	Feb25-FISH2-3R4-rep2-cp190-100x_Position007_6_cmle.ics	103	0	1	1	0.0	0.0	0.0
824	Feb25-FISH2-3R4-rep2-cp190-100x_Position007_6_cmle.ics	103	0	1	2	0.08070036311800588	0.35353535353535354	0.6481481481481479
825	Feb25-FISH2-3R4-rep2-cp190-100x_Position007_6_cmle.ics	104	0	1	1	0.0	0.0	0.0
826	Feb25-FISH2-3R4-rep2-cp190-100x_Position007_6_cmle.ics	104	0	1	2	0.12220340700726605	0.4206349206349206	0.6708860759493671
827	Feb25-FISH2-3R4-rep2-cp190-100x_Position007_6_cmle.ics	104	0	2	1	0.2098209441068153	0.7165354330708661	0.4333333333333333
828	Feb25-FISH2-3R4-rep2-cp190-100x_Position007_6_cmle.ics	104	0	2	2	0.0	0.0	0.0
829	Feb25-FISH2-3R4-rep2-cp190-100x_Position007_6_cmle.ics	105	0	1	1	0.12220340700726605	0.3605442176870748	0.3581081081081081
830	Feb25-FISH2-3R4-rep2-cp190-100x_Position007_6_cmle.ics	107	0	1	1	0.07839463845749142	0.293103448275862	0.293103448275862
831	Feb25-FISH2-3R4-rep2-cp190-100x_Position007_6_cmle.ics	108	0	1	1	0.059948841173375796	0.23636363636363636	0.2342342342342342
832	Feb25-FISH2-3R4-rep2-cp190-100x_Position007_6_cmle.ics	110	0	1	1	0.0	0.0	0.0
833	Feb25-FISH2-3R4-rep2-cp190-100x_Position007_6_cmle.ics	111	0	1	1	0.07608891379697698	0.4925373134328358	0.237410071942446
834	Feb25-FISH2-3R4-rep2-cp190-100x_Position007_6_cmle.ics	112	0	1	1	0.0	0.0	0.0
835	Feb25-FISH2-3R4-rep2-cp190-100x_Position007_6_cmle.ics	112	0	1	2	0.0	0.0	0.0
836	Feb25-FISH2-3R4-rep2-cp190-100x_Position007_6_cmle.ics	113	0	1	1	0.0853118124390348	0.3457943925233644	0.25342465753424653
837	Feb25-FISH2-3R4-rep2-cp190-100x_Position007_6_cmle.ics	114	0	1	1	0.16370645089652622	0.4733333333333333	0.47019867549668876
838	Feb25-FISH2-3R4-rep2-cp190-100x_Position007_6_cmle.ics	115	0	1	1	0.07839463845749142	0.20731707317073164	0.20858895705521469
839	Feb25-FISH2-3R4-rep2-cp190-100x_Position007_6_cmle.ics	116	0	1	1	0.12220340700726605	0.3397435897435897	0.3419354838709677
840	Feb25-FISH2-3R4-rep2-cp190-100x_Position007_6_cmle.ics	117	0	1	1	0.1844579728411563	0.588235294117647	0.583941605839416
841	Feb25-FISH2-3R4-rep2-cp190-100x_Position007_6_cmle.ics	119	0	1	1	0.0	0.0	0.0
842	Feb25-FISH2-3R4-rep2-cp190-100x_Position008_7_cmle.ics	1	0	1	1	0.10145188506263597	0.3384615384615384	0.32116788321167883
843	Feb25-FISH2-3R4-rep2-cp190-100x_Position008_7_cmle.ics	2	0	1	1	0.0	0.0	0.0
844	Feb25-FISH2-3R4-rep2-cp190-100x_Position008_7_cmle.ics	3	0	1	1	0.08761753709954924	0.3166666666666666	0.3140495867768594
845	Feb25-FISH2-3R4-rep2-cp190-100x_Position008_7_cmle.ics	4	0	1	1	0.04842021787080353	0.11052631578947367	0.11111111111111108
846	Feb25-FISH2-3R4-rep2-cp190-100x_Position008_7_cmle.ics	5	0	1	1	0.0	0.0	0.0
847	Feb25-FISH2-3R4-rep2-cp190-100x_Position008_7_cmle.ics	6	0	1	1	0.013834347963086722	0.08219178082191779	0.08333333333333333
848	Feb25-FISH2-3R4-rep2-cp190-100x_Position008_7_cmle.ics	8	0	1	1	0.0	0.0	0.0
849	Feb25-FISH2-3R4-rep2-cp190-100x_Position008_7_cmle.ics	11	0	1	1	0.0	0.0	0.0
850	Feb25-FISH2-3R4-rep2-cp190-100x_Position008_7_cmle.ics	11	0	2	1	0.15217782759395396	0.38823529411764707	0.2986425339366515
851	Feb25-FISH2-3R4-rep2-cp190-100x_Position008_7_cmle.ics	12	0	1	1	0.03919731922874571	0.14529914529914525	0.14529914529914525
852	Feb25-FISH2-3R4-rep2-cp190-100x_Position008_7_cmle.ics	13	0	1	1	0.11759195768623715	0.42148760330578505	0.42148760330578505
853	Feb25-FISH2-3R4-rep2-cp190-100x_Position008_7_cmle.ics	14	0	1	1	0.15448355225446841	0.4926470588235294	0.5
854	Feb25-FISH2-3R4-rep2-cp190-100x_Position008_7_cmle.ics	15	0	1	1	0.0	0.0	0.0
855	Feb25-FISH2-3R4-rep2-cp190-100x_Position008_7_cmle.ics	16	0	1	1	0.18676369750167077	0.515923566878981	0.515923566878981
856	Feb25-FISH2-3R4-rep2-cp190-100x_Position008_7_cmle.ics	17	0	1	1	0.04611449321028908	0.34482758620689646	0.2439024390243902
857	Feb25-FISH2-3R4-rep2-cp190-100x_Position008_7_cmle.ics	18	0	1	1	0.09222898642057815	0.7407407407407406	0.29629629629629634
858	Feb25-FISH2-3R4-rep2-cp190-100x_Position008_7_cmle.ics	20	0	1	1	0.0	0.0	0.0
859	Feb25-FISH2-3R4-rep2-cp190-100x_Position008_7_cmle.ics	21	0	1	1	0.059948841173375796	0.1969696969696969	0.19548872180451124
860	Feb25-FISH2-3R4-rep2-cp190-100x_Position008_7_cmle.ics	22	0	1	1	0.10145188506263597	0.3963963963963964	0.33333333333333326
861	Feb25-FISH2-3R4-rep2-cp190-100x_Position008_7_cmle.ics	23	0	1	1	0.0	0.0	0.0
862	Feb25-FISH2-3R4-rep2-cp190-100x_Position008_7_cmle.ics	24	0	1	1	0.0	0.0	0.0
863	Feb25-FISH2-3R4-rep2-cp190-100x_Position008_7_cmle.ics	25	0	1	1	0.0945347110810926	0.2847222222222222	0.28671328671328666
864	Feb25-FISH2-3R4-rep2-cp190-100x_Position008_7_cmle.ics	26	0	1	1	0.10606333438366487	0.338235294117647	0.43809523809523804
865	Feb25-FISH2-3R4-rep2-cp190-100x_Position008_7_cmle.ics	27	0	1	1	0.23979536469350318	0.4297520661157024	0.7123287671232875
866	Feb25-FISH2-3R4-rep2-cp190-100x_Position008_7_cmle.ics	27	0	1	2	0.0	0.0	0.0
867	Feb25-FISH2-3R4-rep2-cp190-100x_Position008_7_cmle.ics	28	0	1	1	0.1498721029334395	0.5603448275862067	0.5603448275862067
868	Feb25-FISH2-3R4-rep2-cp190-100x_Position008_7_cmle.ics	29	0	1	1	0.07839463845749142	0.26153846153846144	0.2635658914728682
869	Feb25-FISH2-3R4-rep2-cp190-100x_Position008_7_cmle.ics	30	0	1	1	0.19829232080424303	0.5443037974683544	0.5443037974683544
870	Feb25-FISH2-3R4-rep2-cp190-100x_Position008_7_cmle.ics	31	0	1	1	0.10836905904417933	0.49999999999999994	0.49999999999999994
871	Feb25-FISH2-3R4-rep2-cp190-100x_Position008_7_cmle.ics	32	0	1	1	0.2582411619776188	0.6436781609195402	0.6436781609195402
872	Feb25-FISH2-3R4-rep2-cp190-100x_Position008_7_cmle.ics	33	0	1	1	0.28821558256430674	0.39062499999999994	0.39062499999999994
873	Feb25-FISH2-3R4-rep2-cp190-100x_Position008_7_cmle.ics	34	0	1	1	0.0	0.0	0.0
874	Feb25-FISH2-3R4-rep2-cp190-100x_Position008_7_cmle.ics	35	0	1	1	0.19137514682269965	0.5928571428571427	0.3577586206896551
875	Feb25-FISH2-3R4-rep2-cp190-100x_Position008_7_cmle.ics	35	0	2	1	0.0	0.0	0.0
876	Feb25-FISH2-3R4-rep2-cp190-100x_Position008_7_cmle.ics	36	0	1	1	0.0	0.0	0.0
877	Feb25-FISH2-3R4-rep2-cp190-100x_Position008_7_cmle.ics	39	0	1	1	0.029974420586687898	0.08280254777070063	0.14606741573033707
878	Feb25-FISH2-3R4-rep2-cp190-100x_Position008_7_cmle.ics	41	0	1	1	0.029974420586687898	0.1969696969696969	0.19999999999999996
879	Feb25-FISH2-3R4-rep2-cp190-100x_Position008_7_cmle.ics	42	0	1	1	0.1890694221621852	0.529032258064516	0.5324675324675323
880	Feb25-FISH2-3R4-rep2-cp190-100x_Position008_7_cmle.ics	44	0	1	1	0.16370645089652622	0.43292682926829257	0.43827160493827155
881	Feb25-FISH2-3R4-rep2-cp190-100x_Position008_7_cmle.ics	45	0	1	1	0.0	0.0	0.0
882	Feb25-FISH2-3R4-rep2-cp190-100x_Position008_7_cmle.ics	46	0	1	1	0.21904384274887312	0.7480314960629921	0.7480314960629921
883	Feb25-FISH2-3R4-rep2-cp190-100x_Position008_7_cmle.ics	47	0	1	1	0.053031667191832436	0.11386138613861385	0.08455882352941176
884	Feb25-FISH2-3R4-rep2-cp190-100x_Position008_7_cmle.ics	47	0	2	1	0.0	0.0	0.0
885	Feb25-FISH2-3R4-rep2-cp190-100x_Position008_7_cmle.ics	48	0	1	1	0.23979536469350318	0.7323943661971829	0.7272727272727272
886	Feb25-FISH2-3R4-rep2-cp190-100x_Position008_7_cmle.ics	49	0	1	1	0.06686601515491916	0.39189189189189194	0.38666666666666666
887	Feb25-FISH2-3R4-rep2-cp190-100x_Position008_7_cmle.ics	50	0	1	1	0.0046114493210289076	0.03703703703703703	0.03508771929824561
888	Feb25-FISH2-3R4-rep2-cp190-100x_Position008_7_cmle.ics	51	0	1	1	0.025362971265658993	0.10784313725490195	0.10679611650485435
889	Feb25-FISH2-3R4-rep2-cp190-100x_Position008_7_cmle.ics	52	0	1	1	0.07608891379697698	0.24444444444444446	0.24444444444444446
890	Feb25-FISH2-3R4-rep2-cp190-100x_Position008_7_cmle.ics	53	0	1	1	0.0	0.0	0.0
891	Feb25-FISH2-3R4-rep2-cp190-100x_Position008_7_cmle.ics	54	0	1	1	0.08070036311800588	0.33980582524271835	0.33980582524271835
892	Feb25-FISH2-3R4-rep2-cp190-100x_Position008_7_cmle.ics	55	0	1	1	0.04842021787080353	0.323076923076923	0.3181818181818181
893	Feb25-FISH2-3R4-rep2-cp190-100x_Position008_7_cmle.ics	56	0	1	1	0.06225456583389025	0.3103448275862069	0.3103448275862069
894	Feb25-FISH2-3R4-rep2-cp190-100x_Position008_7_cmle.ics	57	0	1	1	0.23979536469350318	0.7375886524822695	0.7375886524822695
895	Feb25-FISH2-3R4-rep2-cp190-100x_Position008_7_cmle.ics	58	0	1	1	0.0	0.0	0.0
896	Feb25-FISH2-3R4-rep2-cp190-100x_Position008_7_cmle.ics	59	0	1	1	0.17754079885961294	0.5347222222222222	0.5310344827586206
897	Feb25-FISH2-3R4-rep2-cp190-100x_Position008_7_cmle.ics	60	0	1	1	0.0	0.0	0.0
898	Feb25-FISH2-3R4-rep2-cp190-100x_Position008_7_cmle.ics	61	0	1	1	0.0853118124390348	0.38947368421052625	0.4404761904761905
899	Feb25-FISH2-3R4-rep2-cp190-100x_Position008_7_cmle.ics	62	0	1	1	0.08070036311800588	0.16826923076923075	0.1690821256038647
900	Feb25-FISH2-3R4-rep2-cp190-100x_Position008_7_cmle.ics	64	0	1	1	0.13373203030983832	0.42962962962962964	0.42962962962962964
901	Feb25-FISH2-3R4-rep2-cp190-100x_Position008_7_cmle.ics	65	0	1	1	0.09914616040212151	0.43434343434343436	0.4387755102040816
902	Feb25-FISH2-3R4-rep2-cp190-100x_Position008_7_cmle.ics	67	0	1	1	0.04150304388926017	0.25	0.25
903	Feb25-FISH2-3R4-rep2-cp190-100x_Position008_7_cmle.ics	69	0	1	1	0.0	0.0	0.0
904	Feb25-FISH2-3R4-rep2-cp190-100x_Position008_7_cmle.ics	70	0	1	1	0.04611449321028908	0.2631578947368421	0.2631578947368421
905	Feb25-FISH2-3R4-rep2-cp190-100x_Position008_7_cmle.ics	71	0	1	1	0.0	0.0	0.0
906	Feb25-FISH2-3R4-rep2-cp190-100x_Position008_7_cmle.ics	71	0	1	2	0.0	0.0	0.0
907	Feb25-FISH2-3R4-rep2-cp190-100x_Position008_7_cmle.ics	71	0	1	3	0.0	0.0	0.0
908	Feb25-FISH2-3R4-rep2-cp190-100x_Position008_7_cmle.ics	71	0	2	1	0.0	0.0	0.0
909	Feb25-FISH2-3R4-rep2-cp190-100x_Position008_7_cmle.ics	71	0	2	2	0.0	0.0	0.0
910	Feb25-FISH2-3R4-rep2-cp190-100x_Position008_7_cmle.ics	71	0	2	3	0.0	0.0	0.0
911	Feb25-FISH2-3R4-rep2-cp190-100x_Position008_7_cmle.ics	72	0	1	1	0.04611449321028908	0.17391304347826086	0.17391304347826086
912	Feb25-FISH2-3R4-rep2-cp190-100x_Position008_7_cmle.ics	73	0	1	1	0.06686601515491916	0.41428571428571426	0.4202898550724638
913	Feb25-FISH2-3R4-rep2-cp190-100x_Position008_7_cmle.ics	74	0	1	1	0.09222898642057815	0.5555555555555556	0.25316455696202533
914	Feb25-FISH2-3R4-rep2-cp190-100x_Position008_7_cmle.ics	75	0	1	1	0.03458586990771681	0.20270270270270274	0.2054794520547945
915	Feb25-FISH2-3R4-rep2-cp190-100x_Position008_7_cmle.ics	76	0	1	1	0.20059804546475749	0.5403726708074534	0.5403726708074534
916	Feb25-FISH2-3R4-rep2-cp190-100x_Position008_7_cmle.ics	77	0	1	1	0.04150304388926017	0.16822429906542052	0.15
917	Feb25-FISH2-3R4-rep2-cp190-100x_Position008_7_cmle.ics	78	0	1	1	0.0	0.0	0.0
918	Feb25-FISH2-3R4-rep2-cp190-100x_Position008_7_cmle.ics	80	0	1	1	0.13834347963086724	0.5454545454545455	0.5454545454545455
919	Feb25-FISH2-3R4-rep2-cp190-100x_Position008_7_cmle.ics	82	0	1	1	0.10375760972315042	0.3781512605042016	0.37499999999999994
920	Feb25-FISH2-3R4-rep2-cp190-100x_Position008_7_cmle.ics	85	0	1	1	0.0	0.0	0.0
921	Feb25-FISH2-3R4-rep2-cp190-100x_Position008_7_cmle.ics	86	0	1	1	0.0	0.0	0.0
922	Feb25-FISH2-3R4-rep2-cp190-100x_Position008_7_cmle.ics	86	0	1	2	0.10606333438366487	0.4144144144144144	0.4509803921568627
923	Feb25-FISH2-3R4-rep2-cp190-100x_Position008_7_cmle.ics	87	0	1	1	0.0945347110810926	0.4270833333333333	0.4183673469387754
924	Feb25-FISH2-3R4-rep2-cp190-100x_Position008_7_cmle.ics	88	0	1	1	0.0	0.0	0.0
925	Feb25-FISH2-3R4-rep2-cp190-100x_Position008_7_cmle.ics	89	0	1	1	0.0	0.0	0.0
926	Feb25-FISH2-3R4-rep2-cp190-100x_Position008_7_cmle.ics	91	0	1	1	0.08761753709954924	0.3015873015873015	0.304
927	Feb25-FISH2-3R4-rep2-cp190-100x_Position008_7_cmle.ics	92	0	1	1	0.1706236248780696	0.45121951219512185	0.45121951219512185
928	Feb25-FISH2-3R4-rep2-cp190-100x_Position008_7_cmle.ics	93	0	1	1	0.0	0.0	0.0
929	Feb25-FISH2-3R4-rep2-cp190-100x_Position008_7_cmle.ics	94	0	1	1	0.0899232617600637	0.27464788732394363	0.27464788732394363
930	Feb25-FISH2-3R4-rep2-cp190-100x_Position008_7_cmle.ics	95	0	1	1	0.14295492895189613	0.39743589743589736	0.4105960264900662
931	Feb25-FISH2-3R4-rep2-cp190-100x_Position008_7_cmle.ics	96	0	1	1	0.1590950015754973	0.48251748251748244	0.48251748251748244
932	Feb25-FISH2-3R4-rep2-cp190-100x_Position008_7_cmle.ics	97	0	1	1	0.10606333438366487	0.326241134751773	0.326241134751773
933	Feb25-FISH2-3R4-rep2-cp190-100x_Position008_7_cmle.ics	99	0	1	1	0.15448355225446841	0.45890410958904104	0.4496644295302013
934	Feb25-FISH2-3R4-rep2-cp190-100x_Position008_7_cmle.ics	100	0	1	1	0.016140072623601176	0.10447761194029849	0.10447761194029849
935	Feb25-FISH2-3R4-rep2-cp190-100x_Position008_7_cmle.ics	101	0	1	1	0.1245091316677805	0.3461538461538461	0.34838709677419355
936	Feb25-FISH2-3R4-rep2-cp190-100x_Position008_7_cmle.ics	102	0	1	1	0.0	0.0	0.0
937	Feb25-FISH2-3R4-rep2-cp190-100x_Position008_7_cmle.ics	102	0	2	1	0.30896710450893683	0.783625730994152	0.6442307692307693
938	Feb25-FISH2-3R4-rep2-cp190-100x_Position008_7_cmle.ics	103	0	1	1	0.0	0.0	0.0
939	Feb25-FISH2-3R4-rep2-cp190-100x_Position008_7_cmle.ics	104	0	1	1	0.07147746447594806	0.2230215827338129	0.2230215827338129
940	Feb25-FISH2-3R4-rep2-cp190-100x_Position008_7_cmle.ics	105	0	1	1	0.13142630564932387	0.41304347826086957	0.4222222222222222
941	Feb25-FISH2-3R4-rep2-cp190-100x_Position008_7_cmle.ics	106	0	1	1	0.13373203030983832	0.6170212765957446	0.4793388429752065
942	Feb25-FISH2-3R4-rep2-cp190-100x_Position008_7_cmle.ics	107	0	1	1	0.0	0.0	0.0
943	Feb25-FISH2-3R4-rep2-cp190-100x_Position008_7_cmle.ics	110	0	1	1	0.16831790021755513	0.48344370860927155	0.48026315789473684
944	Feb25-FISH2-3R4-rep2-cp190-100x_Position008_7_cmle.ics	112	0	1	1	0.0	0.0	0.0
945	Feb25-FISH2-3R4-rep2-cp190-100x_Position008_7_cmle.ics	112	0	2	1	0.04611449321028908	0.17699115044247787	0.1058201058201058
946	Feb25-FISH2-3R4-rep2-cp190-100x_Position008_7_cmle.ics	113	0	1	1	0.14064920429138167	0.5980392156862744	0.8970588235294116
947	Feb25-FISH2-3R4-rep2-cp190-100x_Position008_7_cmle.ics	114	0	1	1	0.07378318913646252	0.22695035460992907	0.22695035460992907
948	Feb25-FISH2-3R4-rep2-cp190-100x_Position008_7_cmle.ics	115	0	1	1	0.0	0.0	0.0
949	Feb25-FISH2-3R4-rep2-cp190-100x_Position008_7_cmle.ics	118	0	1	1	0.13603775497035278	0.5221238938053098	0.5175438596491229
950	Feb25-FISH2-3R4-rep2-cp190-100x_Position008_7_cmle.ics	119	0	1	1	0.21673811808835866	0.6527777777777778	0.5497076023391813
951	Feb25-FISH2-3R4-rep2-cp190-100x_Position009_8_cmle.ics	1	0	1	1	0.0	0.0	0.0
952	Feb25-FISH2-3R4-rep2-cp190-100x_Position009_8_cmle.ics	1	0	1	2	0.07839463845749142	0.19209039548022594	0.3434343434343434
953	Feb25-FISH2-3R4-rep2-cp190-100x_Position009_8_cmle.ics	3	0	1	1	0.0853118124390348	0.3008130081300813	0.3008130081300813
954	Feb25-FISH2-3R4-rep2-cp190-100x_Position009_8_cmle.ics	5	0	1	1	0.13373203030983832	0.453125	0.453125
955	Feb25-FISH2-3R4-rep2-cp190-100x_Position009_8_cmle.ics	6	0	1	1	0.23979536469350318	0.6753246753246752	0.6753246753246752
956	Feb25-FISH2-3R4-rep2-cp190-100x_Position009_8_cmle.ics	7	0	1	1	0.14295492895189613	0.5904761904761904	0.4052287581699346
957	Feb25-FISH2-3R4-rep2-cp190-100x_Position009_8_cmle.ics	8	0	1	1	0.0	0.0	0.0
958	Feb25-FISH2-3R4-rep2-cp190-100x_Position009_8_cmle.ics	9	0	1	1	0.0	0.0	0.0
959	Feb25-FISH2-3R4-rep2-cp190-100x_Position009_8_cmle.ics	9	0	1	2	0.0	0.0	0.0
960	Feb25-FISH2-3R4-rep2-cp190-100x_Position009_8_cmle.ics	10	0	1	1	0.06917173981543362	0.17441860465116277	0.17647058823529413
961	Feb25-FISH2-3R4-rep2-cp190-100x_Position009_8_cmle.ics	11	0	1	1	0.13142630564932387	0.5135135135135135	0.393103448275862
962	Feb25-FISH2-3R4-rep2-cp190-100x_Position009_8_cmle.ics	12	0	1	1	0.0945347110810926	0.33606557377049173	0.24999999999999992
963	Feb25-FISH2-3R4-rep2-cp190-100x_Position009_8_cmle.ics	14	0	1	1	0.07839463845749142	0.3541666666666667	0.35789473684210515
964	Feb25-FISH2-3R4-rep2-cp190-100x_Position009_8_cmle.ics	15	0	1	1	0.12681485632829495	0.3374233128834355	0.3374233128834355
965	Feb25-FISH2-3R4-rep2-cp190-100x_Position009_8_cmle.ics	16	0	1	1	0.1844579728411563	0.588235294117647	0.5714285714285714
966	Feb25-FISH2-3R4-rep2-cp190-100x_Position009_8_cmle.ics	17	0	1	1	0.006917173981543361	0.05769230769230768	0.020408163265306117
967	Feb25-FISH2-3R4-rep2-cp190-100x_Position009_8_cmle.ics	17	0	2	1	0.0	0.0	0.0
968	Feb25-FISH2-3R4-rep2-cp190-100x_Position009_8_cmle.ics	18	0	1	1	0.21212666876732975	0.6258503401360543	0.6216216216216217
969	Feb25-FISH2-3R4-rep2-cp190-100x_Position009_8_cmle.ics	20	0	1	1	0.19137514682269965	0.6384615384615383	0.6240601503759398
970	Feb25-FISH2-3R4-rep2-cp190-100x_Position009_8_cmle.ics	22	0	1	1	0.12220340700726605	0.5638297872340424	0.5638297872340424
971	Feb25-FISH2-3R4-rep2-cp190-100x_Position009_8_cmle.ics	23	0	1	1	0.2098209441068153	0.5582822085889569	0.5515151515151515
972	Feb25-FISH2-3R4-rep2-cp190-100x_Position009_8_cmle.ics	24	0	1	1	0.16140072623601176	0.7	0.2439024390243902
973	Feb25-FISH2-3R4-rep2-cp190-100x_Position009_8_cmle.ics	24	0	2	1	0.0	0.0	0.0
974	Feb25-FISH2-3R4-rep2-cp190-100x_Position009_8_cmle.ics	25	0	1	1	0.0	0.0	0.0
975	Feb25-FISH2-3R4-rep2-cp190-100x_Position009_8_cmle.ics	26	0	1	1	0.0	0.0	0.0
976	Feb25-FISH2-3R4-rep2-cp190-100x_Position009_8_cmle.ics	27	0	1	1	0.43808768549774624	0.6643356643356643	0.8296943231441046
977	Feb25-FISH2-3R4-rep2-cp190-100x_Position009_8_cmle.ics	27	0	1	2	0.0	0.0	0.0
978	Feb25-FISH2-3R4-rep2-cp190-100x_Position009_8_cmle.ics	28	0	1	1	0.12681485632829495	0.3846153846153846	0.38732394366197176
979	Feb25-FISH2-3R4-rep2-cp190-100x_Position009_8_cmle.ics	29	0	1	1	0.24210108935401764	0.6481481481481481	0.6521739130434783
980	Feb25-FISH2-3R4-rep2-cp190-100x_Position009_8_cmle.ics	30	0	1	1	0.0	0.0	0.0
981	Feb25-FISH2-3R4-rep2-cp190-100x_Position009_8_cmle.ics	33	0	1	1	0.19137514682269965	0.5187499999999998	0.6014492753623188
982	Feb25-FISH2-3R4-rep2-cp190-100x_Position009_8_cmle.ics	34	0	1	1	0.07608891379697698	0.423076923076923	0.4177215189873418
983	Feb25-FISH2-3R4-rep2-cp190-100x_Position009_8_cmle.ics	35	0	1	1	0.0	0.0	0.0
984	Feb25-FISH2-3R4-rep2-cp190-100x_Position009_8_cmle.ics	36	0	1	1	0.12220340700726605	0.2476635514018691	0.31176470588235294
985	Feb25-FISH2-3R4-rep2-cp190-100x_Position009_8_cmle.ics	37	0	1	1	0.24210108935401764	0.7894736842105262	0.7954545454545452
986	Feb25-FISH2-3R4-rep2-cp190-100x_Position009_8_cmle.ics	39	0	1	1	0.08300608777852034	0.2553191489361702	0.2571428571428571
987	Feb25-FISH2-3R4-rep2-cp190-100x_Position009_8_cmle.ics	40	0	1	1	0.18215224818064185	0.5602836879432623	0.5642857142857142
988	Feb25-FISH2-3R4-rep2-cp190-100x_Position009_8_cmle.ics	43	0	1	1	0.26746406061967665	0.7116564417177913	0.7073170731707316
989	Feb25-FISH2-3R4-rep2-cp190-100x_Position009_8_cmle.ics	46	0	1	1	0.14064920429138167	0.39354838709677414	0.396103896103896
990	Feb25-FISH2-3R4-rep2-cp190-100x_Position009_8_cmle.ics	47	0	1	1	0.0	0.0	0.0
991	Feb25-FISH2-3R4-rep2-cp190-100x_Position009_8_cmle.ics	49	0	1	1	0.0853118124390348	0.7115384615384616	0.24183006535947713
992	Feb25-FISH2-3R4-rep2-cp190-100x_Position009_8_cmle.ics	49	0	2	1	0.0	0.0	0.0
993	Feb25-FISH2-3R4-rep2-cp190-100x_Position009_8_cmle.ics	51	0	1	1	0.04611449321028908	0.3571428571428571	0.3508771929824562
994	Feb25-FISH2-3R4-rep2-cp190-100x_Position009_8_cmle.ics	52	0	1	1	0.299744205866879	0.8227848101265823	0.8227848101265823
995	Feb25-FISH2-3R4-rep2-cp190-100x_Position009_8_cmle.ics	53	0	1	1	0.11067478370469377	0.403361344537815	0.4067796610169491
996	Feb25-FISH2-3R4-rep2-cp190-100x_Position009_8_cmle.ics	54	0	1	1	0.09684043574160706	0.7777777777777776	0.27096774193548384
997	Feb25-FISH2-3R4-rep2-cp190-100x_Position009_8_cmle.ics	55	0	1	1	0.0	0.0	0.0
998	Feb25-FISH2-3R4-rep2-cp190-100x_Position009_8_cmle.ics	56	0	1	1	0.13142630564932387	0.7124999999999999	0.44881889763779526
999	Feb25-FISH2-3R4-rep2-cp190-100x_Position009_8_cmle.ics	57	0	1	1	0.11298050836520823	0.3161290322580645	0.31210191082802546
1000	Feb25-FISH2-3R4-rep2-cp190-100x_Position009_8_cmle.ics	58	0	1	1	0.0	0.0	0.0
1001	Feb25-FISH2-3R4-rep2-cp190-100x_Position009_8_cmle.ics	59	0	1	1	0.19598659614372857	0.5782312925170067	0.5782312925170067
1002	Feb25-FISH2-3R4-rep2-cp190-100x_Position009_8_cmle.ics	60	0	1	1	0.0	0.0	0.0
1003	Feb25-FISH2-3R4-rep2-cp190-100x_Position009_8_cmle.ics	61	0	1	1	0.09222898642057815	0.3669724770642202	0.4761904761904762
1004	Feb25-FISH2-3R4-rep2-cp190-100x_Position009_8_cmle.ics	62	0	1	1	0.0	0.0	0.0
1005	Feb25-FISH2-3R4-rep2-cp190-100x_Position009_8_cmle.ics	64	0	1	1	0.27207550994070556	0.5086206896551724	0.5064377682403435
1006	Feb25-FISH2-3R4-rep2-cp190-100x_Position009_8_cmle.ics	67	0	1	1	0.4242533375346595	0.6237288135593219	0.71875
1007	Feb25-FISH2-3R4-rep2-cp190-100x_Position009_8_cmle.ics	68	0	1	1	0.0	0.0	0.0
1008	Feb25-FISH2-3R4-rep2-cp190-100x_Position009_8_cmle.ics	69	0	1	1	0.059948841173375796	0.17808219178082188	0.18055555555555555
1009	Feb25-FISH2-3R4-rep2-cp190-100x_Position009_8_cmle.ics	71	0	1	1	0.0	0.0	0.0
1010	Feb25-FISH2-3R4-rep2-cp190-100x_Position009_8_cmle.ics	74	0	1	1	0.22826674139093092	0.6036585365853657	0.6387096774193548
1011	Feb25-FISH2-3R4-rep2-cp190-100x_Position009_8_cmle.ics	75	0	1	1	0.17292934953858402	0.47770700636942676	0.48076923076923067
1012	Feb25-FISH2-3R4-rep2-cp190-100x_Position009_8_cmle.ics	77	0	1	1	0.22826674139093092	0.6387096774193548	0.9519230769230769
1013	Feb25-FISH2-3R4-rep2-cp190-100x_Position009_8_cmle.ics	78	0	1	1	0.03689159456823126	0.128	0.10596026490066225
1014	Feb25-FISH2-3R4-rep2-cp190-100x_Position009_8_cmle.ics	79	0	1	1	0.09684043574160706	0.3925233644859812	0.3925233644859812
1015	Feb25-FISH2-3R4-rep2-cp190-100x_Position009_8_cmle.ics	80	0	1	1	0.1291205809888094	0.21052631578947364	0.2745098039215686
1016	Feb25-FISH2-3R4-rep2-cp190-100x_Position009_8_cmle.ics	80	0	1	2	0.0	0.0	0.0
1017	Feb25-FISH2-3R4-rep2-cp190-100x_Position009_8_cmle.ics	82	0	1	1	0.13142630564932387	0.35624999999999996	0.3958333333333333
1018	Feb25-FISH2-3R4-rep2-cp190-100x_Position009_8_cmle.ics	84	0	1	1	0.06917173981543362	0.22556390977443608	0.22388059701492538
1019	Feb25-FISH2-3R4-rep2-cp190-100x_Position009_8_cmle.ics	85	0	1	1	0.21673811808835866	0.6351351351351352	0.5911949685534591
1020	Feb25-FISH2-3R4-rep2-cp190-100x_Position009_8_cmle.ics	86	0	1	1	0.0	0.0	0.0
1021	Feb25-FISH2-3R4-rep2-cp190-100x_Position009_8_cmle.ics	86	0	1	2	0.09914616040212151	0.2009345794392523	0.361344537815126
1022	Feb25-FISH2-3R4-rep2-cp190-100x_Position009_8_cmle.ics	88	0	1	1	0.1291205809888094	0.3733333333333333	0.3236994219653178
1023	Feb25-FISH2-3R4-rep2-cp190-100x_Position009_8_cmle.ics	90	0	1	1	0.006917173981543361	0.02884615384615384	0.05454545454545454
1024	Feb25-FISH2-3R4-rep2-cp190-100x_Position009_8_cmle.ics	90	0	1	2	0.0	0.0	0.0
1025	Feb25-FISH2-3R4-rep2-cp190-100x_Position009_8_cmle.ics	91	0	1	1	0.0	0.0	0.0
1026	Feb25-FISH2-3R4-rep2-cp190-100x_Position009_8_cmle.ics	92	0	1	1	0.11989768234675159	0.3443708609271523	0.3466666666666666
1027	Feb25-FISH2-3R4-rep2-cp190-100x_Position009_8_cmle.ics	94	0	1	1	0.0	0.0	0.0
1028	Feb25-FISH2-3R4-rep2-cp190-100x_Position009_8_cmle.ics	96	0	1	1	0.0	0.0	0.0
1029	Feb25-FISH2-3R4-rep2-cp190-100x_Position009_8_cmle.ics	97	0	1	1	0.19598659614372857	0.39351851851851843	0.3953488372093023
1030	Feb25-FISH2-3R4-rep2-cp190-100x_Position009_8_cmle.ics	99	0	1	1	0.18215224818064185	0.4593023255813953	0.4619883040935672
1031	Feb25-FISH2-3R4-rep2-cp190-100x_Position009_8_cmle.ics	101	0	1	1	0.0	0.0	0.0
1032	Feb25-FISH2-3R4-rep2-cp190-100x_Position009_8_cmle.ics	104	0	1	1	0.0	0.0	0.0
1033	Feb25-FISH2-3R4-rep2-cp190-100x_Position009_8_cmle.ics	104	0	2	1	0.09914616040212151	0.511904761904762	0.3161764705882353
1034	Feb25-FISH2-3R4-rep2-cp190-100x_Position009_8_cmle.ics	105	0	1	1	0.19137514682269965	0.5928571428571427	0.5928571428571427
1035	Feb25-FISH2-3R4-rep2-cp190-100x_Position009_8_cmle.ics	106	0	1	1	0.03919731922874571	0.10559006211180123	0.10493827160493825
1036	Feb25-FISH2-3R4-rep2-cp190-100x_Position009_8_cmle.ics	107	0	1	1	0.15217782759395396	0.40490797546012264	0.4
1037	Feb25-FISH2-3R4-rep2-cp190-100x_Position009_8_cmle.ics	108	0	1	1	0.20290377012527194	0.546583850931677	0.546583850931677
1038	Feb25-FISH2-3R4-rep2-cp190-100x_Position009_8_cmle.ics	109	0	1	1	0.5164823239552376	0.7859649122807016	0.788732394366197
1039	Feb25-FISH2-3R4-rep2-cp190-100x_Position009_8_cmle.ics	110	0	1	1	0.0	0.0	0.0
1040	Feb25-FISH2-3R4-rep2-cp190-100x_Position009_8_cmle.ics	110	0	1	2	0.0	0.0	0.0
1041	Feb25-FISH2-3R4-rep2-cp190-100x_Position009_8_cmle.ics	111	0	1	1	0.21673811808835866	0.3533834586466165	0.352059925093633
1042	Feb25-FISH2-3R4-rep2-cp190-100x_Position009_8_cmle.ics	112	0	1	1	0.0	0.0	0.0
1043	Feb25-FISH2-3R4-rep2-cp190-100x_Position009_8_cmle.ics	113	0	1	1	0.03458586990771681	0.1293103448275862	0.13888888888888887
1044	Feb25-FISH2-3R4-rep2-cp190-100x_Position009_8_cmle.ics	114	0	1	1	0.08761753709954924	0.2900763358778625	0.2923076923076922
1045	Feb25-FISH2-3R4-rep2-cp190-100x_Position009_8_cmle.ics	115	0	1	1	0.16370645089652622	0.6068376068376068	0.4640522875816993
1046	Feb25-FISH2-3R4-rep2-cp190-100x_Position009_8_cmle.ics	116	0	1	1	0.04150304388926017	0.15652173913043477	0.15384615384615383
1047	Feb25-FISH2-3R4-rep2-cp190-100x_Position009_8_cmle.ics	118	0	1	1	0.1291205809888094	0.39716312056737585	0.3999999999999999
1048	Feb25-FISH2-3R4-rep2-cp190-100x_Position009_8_cmle.ics	120	0	1	1	0.04611449321028908	0.30769230769230765	0.30769230769230765
1049	Feb25-FISH2-3R4-rep2-cp190-100x_Position009_8_cmle.ics	121	0	1	1	0.2144323934278442	0.6369863013698629	0.6369863013698629
1050	Feb25-FISH2-3R4-rep2-cp190-100x_Position009_8_cmle.ics	122	0	1	1	0.0	0.0	0.0
1051	Feb25-FISH2-3R4-rep2-cp190-100x_Position009_8_cmle.ics	123	0	1	1	0.2582411619776188	0.6399999999999999	0.6399999999999999
1052	Feb25-FISH2-3R4-rep2-cp190-100x_Position009_8_cmle.ics	124	0	1	1	0.02305724660514454	0.11363636363636363	0.11363636363636363
1053	Feb25-FISH2-3R4-rep2-cp190-100x_Position010_9_cmle.ics	1	0	1	1	0.12220340700726605	0.37323943661971826	0.37323943661971826
1054	Feb25-FISH2-3R4-rep2-cp190-100x_Position010_9_cmle.ics	2	0	1	1	0.1798465235201274	0.7090909090909091	0.40206185567010305
1055	Feb25-FISH2-3R4-rep2-cp190-100x_Position010_9_cmle.ics	2	0	1	2	0.0	0.0	0.0
1056	Feb25-FISH2-3R4-rep2-cp190-100x_Position010_9_cmle.ics	2	0	2	1	0.0	0.0	0.0
1057	Feb25-FISH2-3R4-rep2-cp190-100x_Position010_9_cmle.ics	2	0	2	2	0.1844579728411563	0.48484848484848486	0.9999999999999999
1058	Feb25-FISH2-3R4-rep2-cp190-100x_Position010_9_cmle.ics	4	0	1	1	0.0	0.0	0.0
1059	Feb25-FISH2-3R4-rep2-cp190-100x_Position010_9_cmle.ics	5	0	1	1	0.0645602904944047	0.13930348258706465	0.1386138613861386
1060	Feb25-FISH2-3R4-rep2-cp190-100x_Position010_9_cmle.ics	6	0	1	1	0.04611449321028908	0.18018018018018017	0.18018018018018017
1061	Feb25-FISH2-3R4-rep2-cp190-100x_Position010_9_cmle.ics	7	0	1	1	0.08070036311800588	0.27777777777777773	0.2755905511811023
1062	Feb25-FISH2-3R4-rep2-cp190-100x_Position010_9_cmle.ics	10	0	1	1	0.07378318913646252	0.47761194029850745	0.4705882352941176
1063	Feb25-FISH2-3R4-rep2-cp190-100x_Position010_9_cmle.ics	11	0	1	1	0.0	0.0	0.0
1064	Feb25-FISH2-3R4-rep2-cp190-100x_Position010_9_cmle.ics	13	0	1	1	0.0	0.0	0.0
1065	Feb25-FISH2-3R4-rep2-cp190-100x_Position010_9_cmle.ics	15	0	1	1	0.08070036311800588	0.26315789473684204	0.26119402985074625
1066	Feb25-FISH2-3R4-rep2-cp190-100x_Position010_9_cmle.ics	16	0	1	1	0.0	0.0	0.0
1067	Feb25-FISH2-3R4-rep2-cp190-100x_Position010_9_cmle.ics	17	0	1	1	0.20059804546475749	0.5240963855421685	0.5240963855421685
1068	Feb25-FISH2-3R4-rep2-cp190-100x_Position010_9_cmle.ics	18	0	1	1	0.09914616040212151	0.40566037735849053	0.40566037735849053
1069	Feb25-FISH2-3R4-rep2-cp190-100x_Position010_9_cmle.ics	19	0	1	1	0.13373203030983832	0.4264705882352941	0.43283582089552236
1070	Feb25-FISH2-3R4-rep2-cp190-100x_Position010_9_cmle.ics	20	0	1	1	0.1590950015754973	0.5655737704918031	0.5655737704918031
1071	Feb25-FISH2-3R4-rep2-cp190-100x_Position010_9_cmle.ics	21	0	1	1	0.0	0.0	0.0
1072	Feb25-FISH2-3R4-rep2-cp190-100x_Position010_9_cmle.ics	21	0	2	1	0.0	0.0	0.0
1073	Feb25-FISH2-3R4-rep2-cp190-100x_Position010_9_cmle.ics	22	0	1	1	0.0	0.0	0.0
1074	Feb25-FISH2-3R4-rep2-cp190-100x_Position010_9_cmle.ics	22	0	1	2	0.15678927691498284	0.5396825396825395	0.7906976744186045
1075	Feb25-FISH2-3R4-rep2-cp190-100x_Position010_9_cmle.ics	24	0	1	1	0.11759195768623715	0.4857142857142857	0.4857142857142857
1076	Feb25-FISH2-3R4-rep2-cp190-100x_Position010_9_cmle.ics	25	0	1	1	0.057643116512861345	0.18796992481203004	0.17730496453900707
1077	Feb25-FISH2-3R4-rep2-cp190-100x_Position010_9_cmle.ics	26	0	1	1	0.0	0.0	0.0
1078	Feb25-FISH2-3R4-rep2-cp190-100x_Position010_9_cmle.ics	27	0	1	1	0.16140072623601176	0.2941176470588235	0.39548022598870053
1079	Feb25-FISH2-3R4-rep2-cp190-100x_Position010_9_cmle.ics	27	0	1	2	0.0	0.0	0.0
1080	Feb25-FISH2-3R4-rep2-cp190-100x_Position010_9_cmle.ics	28	0	1	1	0.18215224818064185	0.6076923076923075	0.5984848484848484
1081	Feb25-FISH2-3R4-rep2-cp190-100x_Position010_9_cmle.ics	29	0	1	1	0.13834347963086724	0.5825242718446602	0.5825242718446602
1082	Feb25-FISH2-3R4-rep2-cp190-100x_Position010_9_cmle.ics	30	0	1	1	0.027668695926173444	0.1764705882352941	0.1764705882352941
1083	Feb25-FISH2-3R4-rep2-cp190-100x_Position010_9_cmle.ics	31	0	1	1	0.11759195768623715	0.75	0.75
1084	Feb25-FISH2-3R4-rep2-cp190-100x_Position010_9_cmle.ics	32	0	1	1	0.14295492895189613	0.696629213483146	0.26724137931034475
1085	Feb25-FISH2-3R4-rep2-cp190-100x_Position010_9_cmle.ics	32	0	2	1	0.0	0.0	0.0
1086	Feb25-FISH2-3R4-rep2-cp190-100x_Position010_9_cmle.ics	33	0	1	1	0.0046114493210289076	0.035714285714285705	0.03773584905660377
1087	Feb25-FISH2-3R4-rep2-cp190-100x_Position010_9_cmle.ics	34	0	1	1	0.0	0.0	0.0
1088	Feb25-FISH2-3R4-rep2-cp190-100x_Position010_9_cmle.ics	36	0	1	1	0.0853118124390348	0.46835443037974683	0.46249999999999997
1089	Feb25-FISH2-3R4-rep2-cp190-100x_Position010_9_cmle.ics	38	0	1	1	0.059948841173375796	0.35616438356164376	0.35135135135135137
1090	Feb25-FISH2-3R4-rep2-cp190-100x_Position010_9_cmle.ics	39	0	1	1	0.1798465235201274	0.6046511627906976	0.5954198473282442
1091	Feb25-FISH2-3R4-rep2-cp190-100x_Position010_9_cmle.ics	40	0	1	1	0.12220340700726605	0.3984962406015037	0.39552238805970147
1092	Feb25-FISH2-3R4-rep2-cp190-100x_Position010_9_cmle.ics	42	0	1	1	0.0	0.0	0.0
1093	Feb25-FISH2-3R4-rep2-cp190-100x_Position010_9_cmle.ics	44	0	1	1	0.0	0.0	0.0
1094	Feb25-FISH2-3R4-rep2-cp190-100x_Position010_9_cmle.ics	45	0	1	1	0.0	0.0	0.0
1095	Feb25-FISH2-3R4-rep2-cp190-100x_Position010_9_cmle.ics	46	0	1	1	0.16831790021755513	0.5140845070422535	0.7448979591836734
1096	Feb25-FISH2-3R4-rep2-cp190-100x_Position010_9_cmle.ics	48	0	1	1	0.04611449321028908	0.1923076923076923	0.1923076923076923
1097	Feb25-FISH2-3R4-rep2-cp190-100x_Position010_9_cmle.ics	49	0	1	1	0.0	0.0	0.0
1098	Feb25-FISH2-3R4-rep2-cp190-100x_Position010_9_cmle.ics	49	0	2	1	0.0	0.0	0.0
1099	Feb25-FISH2-3R4-rep2-cp190-100x_Position010_9_cmle.ics	51	0	1	1	0.26285261129864773	0.7307692307692306	0.7354838709677419
1100	Feb25-FISH2-3R4-rep2-cp190-100x_Position010_9_cmle.ics	52	0	1	1	0.1498721029334395	0.46099290780141844	0.46428571428571425
1101	Feb25-FISH2-3R4-rep2-cp190-100x_Position010_9_cmle.ics	53	0	1	1	0.14526065361241058	0.45985401459854014	0.4499999999999999
1102	Feb25-FISH2-3R4-rep2-cp190-100x_Position010_9_cmle.ics	54	0	1	1	0.059948841173375796	0.31325301204819267	0.44067796610169485
1103	Feb25-FISH2-3R4-rep2-cp190-100x_Position010_9_cmle.ics	55	0	1	1	0.0	0.0	0.0
1104	Feb25-FISH2-3R4-rep2-cp190-100x_Position010_9_cmle.ics	56	0	1	1	0.14756637827292504	0.9552238805970149	0.4444444444444444
1105	Feb25-FISH2-3R4-rep2-cp190-100x_Position010_9_cmle.ics	57	0	1	1	0.18215224818064185	0.5	0.4937499999999999
1106	Feb25-FISH2-3R4-rep2-cp190-100x_Position010_9_cmle.ics	58	0	1	1	0.0	0.0	0.0
1107	Feb25-FISH2-3R4-rep2-cp190-100x_Position010_9_cmle.ics	59	0	1	1	0.10145188506263597	0.3384615384615384	0.34108527131782945
1108	Feb25-FISH2-3R4-rep2-cp190-100x_Position010_9_cmle.ics	60	0	1	1	0.06225456583389025	0.3333333333333333	0.3333333333333333
1109	Feb25-FISH2-3R4-rep2-cp190-100x_Position010_9_cmle.ics	61	0	1	1	0.1844579728411563	0.747663551401869	0.7547169811320754
1110	Feb25-FISH2-3R4-rep2-cp190-100x_Position010_9_cmle.ics	62	0	1	1	0.19137514682269965	0.5389610389610389	0.5354838709677419
1111	Feb25-FISH2-3R4-rep2-cp190-100x_Position010_9_cmle.ics	63	0	1	1	0.13142630564932387	0.4830508474576271	0.4830508474576271
1112	Feb25-FISH2-3R4-rep2-cp190-100x_Position010_9_cmle.ics	64	0	1	1	0.0023057246605144538	0.010526315789473682	0.008
1113	Feb25-FISH2-3R4-rep2-cp190-100x_Position010_9_cmle.ics	65	0	1	1	0.0	0.0	0.0
1114	Feb25-FISH2-3R4-rep2-cp190-100x_Position010_9_cmle.ics	66	0	1	1	0.0	0.0	0.0
1115	Feb25-FISH2-3R4-rep2-cp190-100x_Position010_9_cmle.ics	67	0	1	1	0.07839463845749142	0.3820224719101123	0.3820224719101123
1116	Feb25-FISH2-3R4-rep2-cp190-100x_Position010_9_cmle.ics	68	0	1	1	0.11759195768623715	0.43589743589743585	0.45945945945945943
1117	Feb25-FISH2-3R4-rep2-cp190-100x_Position010_9_cmle.ics	68	0	1	2	0.0	0.0	0.0
1118	Feb25-FISH2-3R4-rep2-cp190-100x_Position010_9_cmle.ics	68	0	2	1	0.0	0.0	0.0
1119	Feb25-FISH2-3R4-rep2-cp190-100x_Position010_9_cmle.ics	68	0	2	2	0.2444068140145321	0.6751592356687899	0.5638297872340424
1120	Feb25-FISH2-3R4-rep2-cp190-100x_Position010_9_cmle.ics	69	0	1	1	0.04842021787080353	0.15789473684210523	0.15789473684210523
1121	Feb25-FISH2-3R4-rep2-cp190-100x_Position010_9_cmle.ics	70	0	1	1	0.0899232617600637	0.764705882352941	0.3070866141732283
1122	Feb25-FISH2-3R4-rep2-cp190-100x_Position010_9_cmle.ics	70	0	2	1	0.0	0.0	0.0
1123	Feb25-FISH2-3R4-rep2-cp190-100x_Position010_9_cmle.ics	71	0	1	1	0.1245091316677805	0.4	0.4
1124	Feb25-FISH2-3R4-rep2-cp190-100x_Position010_9_cmle.ics	72	0	1	1	0.07147746447594806	0.2230215827338129	0.2246376811594203
1125	Feb25-FISH2-3R4-rep2-cp190-100x_Position010_9_cmle.ics	73	0	1	1	0.01152862330257227	0.08771929824561404	0.08928571428571427
1126	Feb25-FISH2-3R4-rep2-cp190-100x_Position010_9_cmle.ics	74	0	1	1	0.04380876854977462	0.152	0.1532258064516129
1127	Feb25-FISH2-3R4-rep2-cp190-100x_Position010_9_cmle.ics	75	0	1	1	0.13603775497035278	0.4876033057851239	0.49166666666666664
1128	Feb25-FISH2-3R4-rep2-cp190-100x_Position010_9_cmle.ics	76	0	1	1	0.03458586990771681	0.13513513513513514	0.13392857142857142
1129	Feb25-FISH2-3R4-rep2-cp190-100x_Position010_9_cmle.ics	77	0	1	1	0.15217782759395396	0.4852941176470588	0.48175182481751827
1130	Feb25-FISH2-3R4-rep2-cp190-100x_Position010_9_cmle.ics	78	0	1	1	0.15217782759395396	0.5322580645161291	0.5322580645161291
1131	Feb25-FISH2-3R4-rep2-cp190-100x_Position010_9_cmle.ics	79	0	1	1	0.19829232080424303	0.6564885496183205	0.6466165413533834
1132	Feb25-FISH2-3R4-rep2-cp190-100x_Position010_9_cmle.ics	80	0	1	1	0.1844579728411563	0.5555555555555556	0.5031446540880503
1133	Feb25-FISH2-3R4-rep2-cp190-100x_Position010_9_cmle.ics	82	0	1	1	0.11528623302572269	0.8064516129032259	0.4545454545454546
1134	Feb25-FISH2-3R4-rep2-cp190-100x_Position010_9_cmle.ics	83	0	1	1	0.3389415250956247	0.6504424778761061	0.6363636363636364
1135	Feb25-FISH2-3R4-rep2-cp190-100x_Position010_9_cmle.ics	84	0	1	1	0.18215224818064185	0.5602836879432623	0.556338028169014
1136	Feb25-FISH2-3R4-rep2-cp190-100x_Position010_9_cmle.ics	86	0	1	1	0.013834347963086722	0.0631578947368421	0.0631578947368421
1137	Feb25-FISH2-3R4-rep2-cp190-100x_Position010_9_cmle.ics	87	0	1	1	0.23748964003298875	0.7357142857142857	0.7410071942446042
1138	Feb25-FISH2-3R4-rep2-cp190-100x_Position010_9_cmle.ics	88	0	1	1	0.03689159456823126	0.16666666666666669	0.16494845360824742
1139	Feb25-FISH2-3R4-rep2-cp190-100x_Position010_9_cmle.ics	89	0	1	1	0.1291205809888094	0.6666666666666666	0.4375
1140	Feb25-FISH2-3R4-rep2-cp190-100x_Position010_9_cmle.ics	93	0	1	1	0.19829232080424303	0.28104575163398693	0.27741935483870966
1141	Feb25-FISH2-3R4-rep2-cp190-100x_Position010_9_cmle.ics	94	0	1	1	0.07608891379697698	0.5689655172413792	0.5689655172413792
1142	Feb25-FISH2-3R4-rep2-cp190-100x_Position010_9_cmle.ics	95	0	1	1	0.0	0.0	0.0
1143	Feb25-FISH2-3R4-rep2-cp190-100x_Position010_9_cmle.ics	97	0	1	1	0.0	0.0	0.0
1144	Feb25-FISH2-3R4-rep2-cp190-100x_Position010_9_cmle.ics	98	0	1	1	0.04611449321028908	0.1834862385321101	0.13986013986013984
1145	Feb25-FISH2-3R4-rep2-cp190-100x_Position010_9_cmle.ics	99	0	1	1	0.0	0.0	0.0
1146	Feb25-FISH2-3R4-rep2-cp190-100x_Position010_9_cmle.ics	100	0	1	1	0.059948841173375796	0.490566037735849	0.49999999999999994
1147	Feb25-FISH2-3R4-rep2-cp190-100x_Position010_9_cmle.ics	102	0	1	1	0.20059804546475749	0.696	0.696
1148	Feb25-FISH2-3R4-rep2-cp190-100x_Position010_9_cmle.ics	103	0	1	1	0.0645602904944047	0.5599999999999999	0.3888888888888889
1149	Feb25-FISH2-3R4-rep2-cp190-100x_Position010_9_cmle.ics	105	0	1	1	0.0	0.0	0.0
1150	Feb25-FISH2-3R4-rep2-cp190-100x_Position010_9_cmle.ics	106	0	1	1	0.0	0.0	0.0
1151	Feb25-FISH2-3R4-rep2-cp190-100x_Position010_9_cmle.ics	107	0	1	1	0.18215224818064185	0.7669902912621358	0.8061224489795917
1152	Feb25-FISH2-3R4-rep2-cp190-100x_Position010_9_cmle.ics	108	0	1	1	0.20751521944630083	0.6164383561643834	0.6206896551724137
1153	Feb25-FISH2-3R4-rep2-cp190-100x_Position010_9_cmle.ics	109	0	1	1	0.08300608777852034	0.6101694915254237	0.2706766917293233
1154	Feb25-FISH2-3R4-rep2-cp190-100x_Position010_9_cmle.ics	110	0	1	1	0.07378318913646252	0.42105263157894735	0.33684210526315783
1155	Feb25-FISH2-3R4-rep2-cp190-100x_Position010_9_cmle.ics	112	0	1	1	0.0899232617600637	0.37864077669902907	0.36792452830188677
1156	Feb25-FISH2-3R4-rep2-cp190-100x_Position010_9_cmle.ics	114	0	1	1	0.13834347963086724	0.4918032786885246	0.48780487804878053
1157	Feb25-FISH2-3R4-rep2-cp190-100x_Position010_9_cmle.ics	115	0	1	1	0.11298050836520823	0.9423076923076922	0.3288590604026845
1158	Feb25-FISH2-3R4-rep2-cp190-100x_Position010_9_cmle.ics	115	0	2	1	0.0	0.0	0.0
1159	Feb25-FISH2-3R4-rep2-cp190-100x_Position010_9_cmle.ics	116	0	1	1	0.0	0.0	0.0
1160	Feb25-FISH2-3R4-rep2-cp190-100x_Position010_9_cmle.ics	118	0	1	1	0.32971862645356687	0.7900552486187844	0.4554140127388535
1161	Feb25-FISH2-3R4-rep2-cp190-100x_Position010_9_cmle.ics	118	0	2	1	0.0	0.0	0.0
1162	Feb25-FISH2-3R4-rep2-cp190-100x_Position010_9_cmle.ics	122	0	1	1	0.0	0.0	0.0
1163	Feb25-FISH2-3R4-rep2-cp190-100x_Position010_9_cmle.ics	122	0	1	2	0.10145188506263597	0.3283582089552239	0.3928571428571428
1164	Feb25-FISH2-3R4-rep2-cp190-100x_Position010_9_cmle.ics	123	0	1	1	0.14295492895189613	0.7045454545454545	0.7126436781609194
1165	Feb25-FISH2-3R4-rep2-cp190-100x_Position011_10_cmle.ics	1	0	1	1	0.0	0.0	0.0
1166	Feb25-FISH2-3R4-rep2-cp190-100x_Position011_10_cmle.ics	1	0	1	2	0.20290377012527194	0.34782608695652173	0.9361702127659574
1167	Feb25-FISH2-3R4-rep2-cp190-100x_Position011_10_cmle.ics	2	0	1	1	0.3643044963612837	0.6448979591836735	0.8144329896907216
1168	Feb25-FISH2-3R4-rep2-cp190-100x_Position011_10_cmle.ics	2	0	1	2	0.0	0.0	0.0
1169	Feb25-FISH2-3R4-rep2-cp190-100x_Position011_10_cmle.ics	3	0	1	1	0.0	0.0	0.0
1170	Feb25-FISH2-3R4-rep2-cp190-100x_Position011_10_cmle.ics	4	0	1	1	0.04380876854977462	0.2676056338028168	0.1484375
1171	Feb25-FISH2-3R4-rep2-cp190-100x_Position011_10_cmle.ics	5	0	1	1	0.050725942531317986	0.3384615384615384	0.1732283464566929
1172	Feb25-FISH2-3R4-rep2-cp190-100x_Position011_10_cmle.ics	5	0	2	1	0.0	0.0	0.0
1173	Feb25-FISH2-3R4-rep2-cp190-100x_Position011_10_cmle.ics	6	0	1	1	0.15448355225446841	1.0	0.44666666666666666
1174	Feb25-FISH2-3R4-rep2-cp190-100x_Position011_10_cmle.ics	7	0	1	1	0.07147746447594806	0.369047619047619	0.12550607287449392
1175	Feb25-FISH2-3R4-rep2-cp190-100x_Position011_10_cmle.ics	7	0	2	1	0.0	0.0	0.0
1176	Feb25-FISH2-3R4-rep2-cp190-100x_Position011_10_cmle.ics	8	0	1	1	0.0	0.0	0.0
1177	Feb25-FISH2-3R4-rep2-cp190-100x_Position011_10_cmle.ics	9	0	1	1	0.14756637827292504	0.6464646464646465	0.7901234567901234
1178	Feb25-FISH2-3R4-rep2-cp190-100x_Position011_10_cmle.ics	10	0	1	1	0.0853118124390348	0.3978494623655914	0.3457943925233644
1179	Feb25-FISH2-3R4-rep2-cp190-100x_Position011_10_cmle.ics	11	0	1	1	0.0	0.0	0.0
1180	Feb25-FISH2-3R4-rep2-cp190-100x_Position011_10_cmle.ics	12	0	1	1	0.1706236248780696	0.5873015873015872	0.592
1181	Feb25-FISH2-3R4-rep2-cp190-100x_Position011_10_cmle.ics	13	0	1	1	0.0	0.0	0.0
1182	Feb25-FISH2-3R4-rep2-cp190-100x_Position011_10_cmle.ics	14	0	1	1	0.1890694221621852	0.6165413533834585	0.621212121212121
1183	Feb25-FISH2-3R4-rep2-cp190-100x_Position011_10_cmle.ics	15	0	1	1	0.0023057246605144538	0.012658227848101266	0.01219512195121951
1184	Feb25-FISH2-3R4-rep2-cp190-100x_Position011_10_cmle.ics	16	0	1	1	0.16370645089652622	0.5867768595041322	0.5819672131147541
1185	Feb25-FISH2-3R4-rep2-cp190-100x_Position011_10_cmle.ics	17	0	1	1	0.08761753709954924	0.3166666666666666	0.2992125984251968
1186	Feb25-FISH2-3R4-rep2-cp190-100x_Position011_10_cmle.ics	18	0	1	1	0.03919731922874571	0.1954022988505747	0.14782608695652172
1187	Feb25-FISH2-3R4-rep2-cp190-100x_Position011_10_cmle.ics	19	0	1	1	0.12220340700726605	0.2217573221757322	0.2208333333333333
1188	Feb25-FISH2-3R4-rep2-cp190-100x_Position011_10_cmle.ics	20	0	1	1	0.1590950015754973	0.5348837209302325	0.5348837209302325
1189	Feb25-FISH2-3R4-rep2-cp190-100x_Position011_10_cmle.ics	21	0	1	1	0.059948841173375796	0.3249999999999999	0.3291139240506329
1190	Feb25-FISH2-3R4-rep2-cp190-100x_Position011_10_cmle.ics	22	0	1	1	0.0	0.0	0.0
1191	Feb25-FISH2-3R4-rep2-cp190-100x_Position011_10_cmle.ics	22	0	1	2	0.04611449321028908	0.18518518518518515	0.3846153846153846
1192	Feb25-FISH2-3R4-rep2-cp190-100x_Position011_10_cmle.ics	23	0	1	1	0.0	0.0	0.0
1193	Feb25-FISH2-3R4-rep2-cp190-100x_Position011_10_cmle.ics	23	0	2	1	0.17292934953858402	0.6756756756756755	0.4518072289156625
1194	Feb25-FISH2-3R4-rep2-cp190-100x_Position011_10_cmle.ics	25	0	1	1	0.08070036311800588	0.4545454545454545	0.21472392638036805
1195	Feb25-FISH2-3R4-rep2-cp190-100x_Position011_10_cmle.ics	26	0	1	1	0.07147746447594806	0.2844036697247706	0.2844036697247706
1196	Feb25-FISH2-3R4-rep2-cp190-100x_Position011_10_cmle.ics	27	0	1	1	0.1245091316677805	0.39705882352941174	0.39705882352941174
1197	Feb25-FISH2-3R4-rep2-cp190-100x_Position011_10_cmle.ics	28	0	1	1	0.0	0.0	0.0
1198	Feb25-FISH2-3R4-rep2-cp190-100x_Position011_10_cmle.ics	29	0	1	1	0.01152862330257227	0.0980392156862745	0.078125
1199	Feb25-FISH2-3R4-rep2-cp190-100x_Position011_10_cmle.ics	30	0	1	1	0.1590950015754973	0.5564516129032258	0.45394736842105254
1200	Feb25-FISH2-3R4-rep2-cp190-100x_Position011_10_cmle.ics	31	0	1	1	0.0853118124390348	0.5211267605633803	0.5285714285714286
1201	Feb25-FISH2-3R4-rep2-cp190-100x_Position011_10_cmle.ics	32	0	1	1	0.0	0.0	0.0
1202	Feb25-FISH2-3R4-rep2-cp190-100x_Position011_10_cmle.ics	33	0	1	1	0.1844579728411563	0.5594405594405594	0.5228758169934641
1203	Feb25-FISH2-3R4-rep2-cp190-100x_Position011_10_cmle.ics	35	0	1	1	0.0	0.0	0.0
1204	Feb25-FISH2-3R4-rep2-cp190-100x_Position011_10_cmle.ics	36	0	1	1	0.0853118124390348	0.4252873563218391	0.38947368421052625
1205	Feb25-FISH2-3R4-rep2-cp190-100x_Position011_10_cmle.ics	37	0	1	1	0.0853118124390348	0.29133858267716534	0.29133858267716534
1206	Feb25-FISH2-3R4-rep2-cp190-100x_Position011_10_cmle.ics	41	0	1	1	0.0	0.0	0.0
1207	Feb25-FISH2-3R4-rep2-cp190-100x_Position011_10_cmle.ics	42	0	1	1	0.21212666876732975	0.6666666666666667	0.657142857142857
1208	Feb25-FISH2-3R4-rep2-cp190-100x_Position011_10_cmle.ics	43	0	1	1	0.0	0.0	0.0
1209	Feb25-FISH2-3R4-rep2-cp190-100x_Position011_10_cmle.ics	44	0	1	1	0.1498721029334395	0.52	0.5118110236220472
1210	Feb25-FISH2-3R4-rep2-cp190-100x_Position011_10_cmle.ics	45	0	1	1	0.09222898642057815	0.3361344537815126	0.3389830508474576
1211	Feb25-FISH2-3R4-rep2-cp190-100x_Position011_10_cmle.ics	46	0	1	1	0.14295492895189613	0.5486725663716814	0.5438596491228069
1212	Feb25-FISH2-3R4-rep2-cp190-100x_Position011_10_cmle.ics	48	0	1	1	0.0	0.0	0.0
1213	Feb25-FISH2-3R4-rep2-cp190-100x_Position011_10_cmle.ics	50	0	1	1	0.14295492895189613	0.4806201550387596	0.45925925925925926
1214	Feb25-FISH2-3R4-rep2-cp190-100x_Position011_10_cmle.ics	51	0	1	1	0.20751521944630083	0.6716417910447761	0.6766917293233081
1215	Feb25-FISH2-3R4-rep2-cp190-100x_Position011_10_cmle.ics	52	0	1	1	0.21904384274887312	0.7851239669421486	0.7786885245901639
1216	Feb25-FISH2-3R4-rep2-cp190-100x_Position011_10_cmle.ics	53	0	1	1	0.11528623302572269	0.4716981132075471	0.4504504504504504
1217	Feb25-FISH2-3R4-rep2-cp190-100x_Position011_10_cmle.ics	54	0	1	1	0.08070036311800588	0.6363636363636364	0.6363636363636364
1218	Feb25-FISH2-3R4-rep2-cp190-100x_Position011_10_cmle.ics	55	0	1	1	0.0	0.0	0.0
1219	Feb25-FISH2-3R4-rep2-cp190-100x_Position011_10_cmle.ics	57	0	1	1	0.16370645089652622	0.6761904761904761	0.6761904761904761
1220	Feb25-FISH2-3R4-rep2-cp190-100x_Position011_10_cmle.ics	58	0	1	1	0.11067478370469377	0.33802816901408445	0.3333333333333333
1221	Feb25-FISH2-3R4-rep2-cp190-100x_Position011_10_cmle.ics	59	0	1	1	0.0	0.0	0.0
1222	Feb25-FISH2-3R4-rep2-cp190-100x_Position011_10_cmle.ics	60	0	1	1	0.19598659614372857	0.6538461538461537	0.6538461538461537
1223	Feb25-FISH2-3R4-rep2-cp190-100x_Position011_10_cmle.ics	61	0	1	1	0.0	0.0	0.0
1224	Feb25-FISH2-3R4-rep2-cp190-100x_Position011_10_cmle.ics	61	0	1	2	0.0	0.0	0.0
1225	Feb25-FISH2-3R4-rep2-cp190-100x_Position011_10_cmle.ics	61	0	1	3	0.04842021787080353	0.11052631578947367	0.2727272727272727
1226	Feb25-FISH2-3R4-rep2-cp190-100x_Position011_10_cmle.ics	62	0	1	1	0.01844579728411563	0.13559322033898305	0.12307692307692306
1227	Feb25-FISH2-3R4-rep2-cp190-100x_Position011_10_cmle.ics	63	0	1	1	0.0899232617600637	0.29323308270676685	0.29323308270676685
1228	Feb25-FISH2-3R4-rep2-cp190-100x_Position011_10_cmle.ics	64	0	1	1	0.16601217555704068	0.576	0.576
1229	Feb25-FISH2-3R4-rep2-cp190-100x_Position011_10_cmle.ics	66	0	1	1	0.2766869592617345	0.631578947368421	0.6282722513089005
1230	Feb25-FISH2-3R4-rep2-cp190-100x_Position011_10_cmle.ics	67	0	1	1	0.0	0.0	0.0
1231	Feb25-FISH2-3R4-rep2-cp190-100x_Position011_10_cmle.ics	68	0	1	1	0.053031667191832436	0.23958333333333334	0.24210526315789468
1232	Feb25-FISH2-3R4-rep2-cp190-100x_Position011_10_cmle.ics	69	0	1	1	0.07378318913646252	0.26016260162601623	0.26016260162601623
1233	Feb25-FISH2-3R4-rep2-cp190-100x_Position011_10_cmle.ics	70	0	1	1	0.0853118124390348	0.7254901960784313	0.6981132075471698
1234	Feb25-FISH2-3R4-rep2-cp190-100x_Position011_10_cmle.ics	70	0	1	2	0.0	0.0	0.0
1235	Feb25-FISH2-3R4-rep2-cp190-100x_Position011_10_cmle.ics	70	0	2	1	0.0	0.0	0.0
1236	Feb25-FISH2-3R4-rep2-cp190-100x_Position011_10_cmle.ics	70	0	2	2	0.16140072623601176	0.6862745098039215	0.6542056074766354
1237	Feb25-FISH2-3R4-rep2-cp190-100x_Position011_10_cmle.ics	71	0	1	1	0.13603775497035278	0.3782051282051282	0.29949238578680204
1238	Feb25-FISH2-3R4-rep2-cp190-100x_Position011_10_cmle.ics	71	0	2	1	0.0	0.0	0.0
1239	Feb25-FISH2-3R4-rep2-cp190-100x_Position011_10_cmle.ics	72	0	1	1	0.25132398799607547	0.7364864864864866	0.7315436241610738
1240	Feb25-FISH2-3R4-rep2-cp190-100x_Position011_10_cmle.ics	73	0	1	1	0.1890694221621852	0.640625	0.640625
1241	Feb25-FISH2-3R4-rep2-cp190-100x_Position011_10_cmle.ics	74	0	1	1	0.11528623302572269	0.5050505050505051	0.41322314049586767
1242	Feb25-FISH2-3R4-rep2-cp190-100x_Position011_10_cmle.ics	77	0	1	1	0.23287819071195984	0.7829457364341085	0.7829457364341085
1243	Feb25-FISH2-3R4-rep2-cp190-100x_Position011_10_cmle.ics	78	0	1	1	0.16370645089652622	0.5107913669064748	0.5144927536231885
1244	Feb25-FISH2-3R4-rep2-cp190-100x_Position011_10_cmle.ics	79	0	1	1	0.0	0.0	0.0
1245	Feb25-FISH2-3R4-rep2-cp190-100x_Position011_10_cmle.ics	79	0	1	2	0.12220340700726605	0.3333333333333333	0.9636363636363637
1246	Feb25-FISH2-3R4-rep2-cp190-100x_Position011_10_cmle.ics	80	0	1	1	0.03689159456823126	0.16666666666666669	0.16666666666666669
1247	Feb25-FISH2-3R4-rep2-cp190-100x_Position011_10_cmle.ics	81	0	1	1	0.0	0.0	0.0
1248	Feb25-FISH2-3R4-rep2-cp190-100x_Position011_10_cmle.ics	82	0	1	1	0.12681485632829495	0.5238095238095237	0.3928571428571428
1249	Feb25-FISH2-3R4-rep2-cp190-100x_Position011_10_cmle.ics	83	0	1	1	0.16140072623601176	0.5263157894736841	0.5223880597014925
1250	Feb25-FISH2-3R4-rep2-cp190-100x_Position011_10_cmle.ics	84	0	1	1	0.01152862330257227	0.04424778761061947	0.04424778761061947
1251	Feb25-FISH2-3R4-rep2-cp190-100x_Position011_10_cmle.ics	85	0	1	1	0.14064920429138167	0.45185185185185184	0.45522388059701485
1252	Feb25-FISH2-3R4-rep2-cp190-100x_Position011_10_cmle.ics	86	0	1	1	0.13373203030983832	0.47540983606557374	0.47540983606557374
1253	Feb25-FISH2-3R4-rep2-cp190-100x_Position011_10_cmle.ics	87	0	1	1	0.14526065361241058	0.45323741007194235	0.4772727272727271
1254	Feb25-FISH2-3R4-rep2-cp190-100x_Position011_10_cmle.ics	88	0	1	1	0.2144323934278442	0.6038961038961038	0.6038961038961038
1255	Feb25-FISH2-3R4-rep2-cp190-100x_Position011_10_cmle.ics	89	0	1	1	0.009222898642057815	0.030075187969924807	0.030534351145038163
1256	Feb25-FISH2-3R4-rep2-cp190-100x_Position011_10_cmle.ics	90	0	1	1	0.20290377012527194	0.8380952380952381	0.8380952380952381
1257	Feb25-FISH2-3R4-rep2-cp190-100x_Position011_10_cmle.ics	91	0	1	1	0.0	0.0	0.0
1258	Feb25-FISH2-3R4-rep2-cp190-100x_Position011_10_cmle.ics	92	0	1	1	0.18215224818064185	0.7523809523809524	0.8876404494382022
1259	Feb25-FISH2-3R4-rep2-cp190-100x_Position011_10_cmle.ics	94	0	1	1	0.20290377012527194	0.7652173913043477	0.7652173913043477
1260	Feb25-FISH2-3R4-rep2-cp190-100x_Position011_10_cmle.ics	95	0	1	1	0.04380876854977462	0.17592592592592587	0.17592592592592587
1261	Feb25-FISH2-3R4-rep2-cp190-100x_Position011_10_cmle.ics	97	0	1	1	0.10836905904417933	0.5529411764705883	0.6103896103896104
1262	Feb25-FISH2-3R4-rep2-cp190-100x_Position011_10_cmle.ics	97	0	1	2	0.0	0.0	0.0
1263	Feb25-FISH2-3R4-rep2-cp190-100x_Position011_10_cmle.ics	98	0	1	1	0.11528623302572269	0.2976190476190476	0.30120481927710835
1264	Feb25-FISH2-3R4-rep2-cp190-100x_Position011_10_cmle.ics	99	0	1	1	0.06225456583389025	0.2842105263157894	0.28125
1265	Feb25-FISH2-3R4-rep2-cp190-100x_Position011_10_cmle.ics	100	0	1	1	0.32741290179305244	0.546153846153846	0.5399239543726235
1266	Feb25-FISH2-3R4-rep2-cp190-100x_Position011_10_cmle.ics	101	0	1	1	0.11067478370469377	0.39024390243902435	0.3870967741935484
1267	Feb25-FISH2-3R4-rep2-cp190-100x_Position011_10_cmle.ics	103	0	1	1	0.08070036311800588	0.28225806451612906	0.27999999999999997
1268	Feb25-FISH2-3R4-rep2-cp190-100x_Position011_10_cmle.ics	104	0	1	1	0.059948841173375796	0.26804123711340205	0.2708333333333333
1269	Feb25-FISH2-3R4-rep2-cp190-100x_Position011_10_cmle.ics	105	0	1	1	0.13834347963086724	0.42857142857142855	0.42857142857142855
1270	Feb25-FISH2-3R4-rep2-cp190-100x_Position011_10_cmle.ics	107	0	1	1	0.23748964003298875	0.6094674556213017	0.9363636363636365
1271	Feb25-FISH2-3R4-rep2-cp190-100x_Position011_10_cmle.ics	107	0	1	2	0.0	0.0	0.0
1272	Feb25-FISH2-3R4-rep2-cp190-100x_Position011_10_cmle.ics	107	0	2	1	0.0	0.0	0.0
1273	Feb25-FISH2-3R4-rep2-cp190-100x_Position011_10_cmle.ics	107	0	2	2	0.16601217555704068	0.6153846153846153	0.40909090909090906
1274	Feb25-FISH2-3R4-rep2-cp190-100x_Position011_10_cmle.ics	108	0	1	1	0.10836905904417933	0.39166666666666666	0.6811594202898551
1275	Feb25-FISH2-3R4-rep2-cp190-100x_Position011_10_cmle.ics	108	0	1	2	0.0	0.0	0.0
1276	Feb25-FISH2-3R4-rep2-cp190-100x_Position011_10_cmle.ics	109	0	1	1	0.4035018155900294	0.7322175732217573	0.7291666666666666
1277	Feb25-FISH2-3R4-rep2-cp190-100x_Position011_10_cmle.ics	110	0	1	1	0.0	0.0	0.0
1278	Feb25-FISH2-3R4-rep2-cp190-100x_Position011_10_cmle.ics	110	0	2	1	0.15678927691498284	0.6732673267326732	0.45033112582781454
1279	Feb25-FISH2-3R4-rep2-cp190-100x_Position011_10_cmle.ics	111	0	1	1	0.21212666876732975	0.359375	0.3345454545454545
1280	Feb25-FISH2-3R4-rep2-cp190-100x_Position011_10_cmle.ics	112	0	1	1	0.0	0.0	0.0
1281	Feb25-FISH2-3R4-rep2-cp190-100x_Position011_10_cmle.ics	112	0	2	1	0.08070036311800588	0.5223880597014925	0.3211009174311926
1282	Feb25-FISH2-3R4-rep2-cp190-100x_Position012_11_cmle.ics	3	0	1	1	0.0	0.0	0.0
1283	Feb25-FISH2-3R4-rep2-cp190-100x_Position012_11_cmle.ics	5	0	1	1	0.0	0.0	0.0
1284	Feb25-FISH2-3R4-rep2-cp190-100x_Position012_11_cmle.ics	6	0	1	1	0.21212666876732975	0.7999999999999999	0.7999999999999999
1285	Feb25-FISH2-3R4-rep2-cp190-100x_Position012_11_cmle.ics	10	0	1	1	0.15678927691498284	0.4563758389261744	0.4563758389261744
1286	Feb25-FISH2-3R4-rep2-cp190-100x_Position012_11_cmle.ics	11	0	1	1	0.0	0.0	0.0
1287	Feb25-FISH2-3R4-rep2-cp190-100x_Position012_11_cmle.ics	13	0	1	1	0.3204957278115091	0.7164948453608248	0.5720164609053497
1288	Feb25-FISH2-3R4-rep2-cp190-100x_Position012_11_cmle.ics	13	0	2	1	0.0	0.0	0.0
1289	Feb25-FISH2-3R4-rep2-cp190-100x_Position012_11_cmle.ics	14	0	1	1	0.10606333438366487	0.4742268041237113	0.4693877551020408
1290	Feb25-FISH2-3R4-rep2-cp190-100x_Position012_11_cmle.ics	15	0	1	1	0.0853118124390348	0.35922330097087374	0.3557692307692308
1291	Feb25-FISH2-3R4-rep2-cp190-100x_Position012_11_cmle.ics	19	0	1	1	0.13142630564932387	0.6705882352941177	0.6477272727272727
1292	Feb25-FISH2-3R4-rep2-cp190-100x_Position012_11_cmle.ics	20	0	1	1	0.03458586990771681	0.2586206896551724	0.1851851851851852
1293	Feb25-FISH2-3R4-rep2-cp190-100x_Position012_11_cmle.ics	22	0	1	1	0.13373203030983832	0.467741935483871	0.5742574257425742
1294	Feb25-FISH2-3R4-rep2-cp190-100x_Position012_11_cmle.ics	23	0	1	1	0.17292934953858402	0.6198347107438015	0.6249999999999999
1295	Feb25-FISH2-3R4-rep2-cp190-100x_Position012_11_cmle.ics	24	0	1	1	0.0	0.0	0.0
1296	Feb25-FISH2-3R4-rep2-cp190-100x_Position012_11_cmle.ics	26	0	1	1	0.0	0.0	0.0
1297	Feb25-FISH2-3R4-rep2-cp190-100x_Position012_11_cmle.ics	26	0	2	1	0.029974420586687898	0.24999999999999997	0.0503875968992248
1298	Feb25-FISH2-3R4-rep2-cp190-100x_Position012_11_cmle.ics	27	0	1	1	0.0	0.0	0.0
1299	Feb25-FISH2-3R4-rep2-cp190-100x_Position012_11_cmle.ics	28	0	1	1	0.0	0.0	0.0
1300	Feb25-FISH2-3R4-rep2-cp190-100x_Position012_11_cmle.ics	29	0	1	1	0.0	0.0	0.0
1301	Feb25-FISH2-3R4-rep2-cp190-100x_Position012_11_cmle.ics	30	0	1	1	0.22596101673041646	0.8099173553719007	0.8166666666666665
1302	Feb25-FISH2-3R4-rep2-cp190-100x_Position012_11_cmle.ics	31	0	1	1	0.050725942531317986	0.23913043478260868	0.23913043478260868
1303	Feb25-FISH2-3R4-rep2-cp190-100x_Position012_11_cmle.ics	32	0	1	1	0.10375760972315042	0.3879310344827585	0.34883720930232553
1304	Feb25-FISH2-3R4-rep2-cp190-100x_Position012_11_cmle.ics	33	0	1	1	0.223655292069902	0.8290598290598289	0.8220338983050847
1305	Feb25-FISH2-3R4-rep2-cp190-100x_Position012_11_cmle.ics	36	0	1	1	0.0	0.0	0.0
1306	Feb25-FISH2-3R4-rep2-cp190-100x_Position012_11_cmle.ics	37	0	1	1	0.10606333438366487	0.34586466165413526	0.5749999999999998
1307	Feb25-FISH2-3R4-rep2-cp190-100x_Position012_11_cmle.ics	39	0	1	1	0.0945347110810926	0.3037037037037037	0.7735849056603772
1308	Feb25-FISH2-3R4-rep2-cp190-100x_Position012_11_cmle.ics	39	0	1	2	0.0	0.0	0.0
1309	Feb25-FISH2-3R4-rep2-cp190-100x_Position012_11_cmle.ics	40	0	1	1	0.0	0.0	0.0
1310	Feb25-FISH2-3R4-rep2-cp190-100x_Position012_11_cmle.ics	40	0	1	2	0.19598659614372857	0.5743243243243243	0.894736842105263
1311	Feb25-FISH2-3R4-rep2-cp190-100x_Position012_11_cmle.ics	41	0	1	1	0.3619987717007692	0.6279999999999999	0.6738197424892705
1312	Feb25-FISH2-3R4-rep2-cp190-100x_Position012_11_cmle.ics	42	0	1	1	0.13834347963086724	0.42857142857142855	0.43165467625899273
1313	Feb25-FISH2-3R4-rep2-cp190-100x_Position012_11_cmle.ics	43	0	1	1	0.26515833595916216	0.8098591549295773	0.8098591549295773
1314	Feb25-FISH2-3R4-rep2-cp190-100x_Position012_11_cmle.ics	44	0	1	1	0.1498721029334395	0.755813953488372	0.5701754385964912
1315	Feb25-FISH2-3R4-rep2-cp190-100x_Position012_11_cmle.ics	45	0	1	1	0.16140072623601176	0.6194690265486725	0.6249999999999999
1316	Feb25-FISH2-3R4-rep2-cp190-100x_Position012_11_cmle.ics	46	0	1	1	0.0	0.0	0.0
1317	Feb25-FISH2-3R4-rep2-cp190-100x_Position012_11_cmle.ics	46	0	1	2	0.0	0.0	0.0
1318	Feb25-FISH2-3R4-rep2-cp190-100x_Position012_11_cmle.ics	48	0	1	1	0.0	0.0	0.0
1319	Feb25-FISH2-3R4-rep2-cp190-100x_Position012_11_cmle.ics	50	0	1	1	0.11298050836520823	0.4454545454545455	0.4454545454545455
1320	Feb25-FISH2-3R4-rep2-cp190-100x_Position012_11_cmle.ics	52	0	1	1	0.3389415250956247	0.6447368421052632	0.57421875
1321	Feb25-FISH2-3R4-rep2-cp190-100x_Position012_11_cmle.ics	53	0	1	1	0.13603775497035278	0.5130434782608695	0.5175438596491229
1322	Feb25-FISH2-3R4-rep2-cp190-100x_Position012_11_cmle.ics	54	0	1	1	0.0	0.0	0.0
1323	Feb25-FISH2-3R4-rep2-cp190-100x_Position012_11_cmle.ics	55	0	1	1	0.11989768234675159	0.8125	0.8253968253968252
1324	Feb25-FISH2-3R4-rep2-cp190-100x_Position012_11_cmle.ics	57	0	1	1	0.009222898642057815	0.0625	0.04166666666666667
1325	Feb25-FISH2-3R4-rep2-cp190-100x_Position012_11_cmle.ics	59	0	1	1	0.20059804546475749	0.6126760563380281	0.6126760563380281
1326	Feb25-FISH2-3R4-rep2-cp190-100x_Position012_11_cmle.ics	61	0	1	1	0.09914616040212151	0.3307692307692307	0.31386861313868614
1327	Feb25-FISH2-3R4-rep2-cp190-100x_Position012_11_cmle.ics	63	0	1	1	0.0	0.0	0.0
1328	Feb25-FISH2-3R4-rep2-cp190-100x_Position012_11_cmle.ics	64	0	1	1	0.0	0.0	0.0
1329	Feb25-FISH2-3R4-rep2-cp190-100x_Position012_11_cmle.ics	66	0	1	1	0.027668695926173444	0.23076923076923073	0.24
1330	Feb25-FISH2-3R4-rep2-cp190-100x_Position012_11_cmle.ics	67	0	1	1	0.0	0.0	0.0
1331	Feb25-FISH2-3R4-rep2-cp190-100x_Position012_11_cmle.ics	68	0	1	1	0.0	0.0	0.0
1332	Feb25-FISH2-3R4-rep2-cp190-100x_Position012_11_cmle.ics	70	0	1	1	0.14756637827292504	0.5765765765765766	0.5714285714285713
1333	Feb25-FISH2-3R4-rep2-cp190-100x_Position012_11_cmle.ics	71	0	1	1	0.23287819071195984	0.8278688524590163	0.8278688524590163
1334	Feb25-FISH2-3R4-rep2-cp190-100x_Position012_11_cmle.ics	72	0	1	1	0.08300608777852034	0.2647058823529412	0.26666666666666666
1335	Feb25-FISH2-3R4-rep2-cp190-100x_Position012_11_cmle.ics	75	0	1	1	0.050725942531317986	0.2135922330097087	0.2156862745098039
1336	Feb25-FISH2-3R4-rep2-cp190-100x_Position012_11_cmle.ics	77	0	1	1	0.1590950015754973	0.4599999999999999	0.46308724832214754
1337	Feb25-FISH2-3R4-rep2-cp190-100x_Position012_11_cmle.ics	79	0	1	1	0.16601217555704068	0.6666666666666665	0.4768211920529801
1338	Feb25-FISH2-3R4-rep2-cp190-100x_Position012_11_cmle.ics	80	0	1	1	0.09914616040212151	0.3467741935483871	0.34959349593495936
1339	Feb25-FISH2-3R4-rep2-cp190-100x_Position012_11_cmle.ics	81	0	1	1	0.057643116512861345	0.31645569620253167	0.31645569620253167
1340	Feb25-FISH2-3R4-rep2-cp190-100x_Position012_11_cmle.ics	82	0	1	1	0.16831790021755513	0.5658914728682171	0.5658914728682171
1341	Feb25-FISH2-3R4-rep2-cp190-100x_Position012_11_cmle.ics	83	0	1	1	0.04380876854977462	0.16239316239316237	0.1919191919191919
1342	Feb25-FISH2-3R4-rep2-cp190-100x_Position012_11_cmle.ics	85	0	1	1	0.0046114493210289076	0.02631578947368421	0.02631578947368421
1343	Feb25-FISH2-3R4-rep2-cp190-100x_Position012_11_cmle.ics	87	0	1	1	0.09914616040212151	0.3412698412698412	0.34959349593495936
1344	Feb25-FISH2-3R4-rep2-cp190-100x_Position012_11_cmle.ics	88	0	1	1	0.0	0.0	0.0
1345	Feb25-FISH2-3R4-rep2-cp190-100x_Position012_11_cmle.ics	89	0	1	1	0.10145188506263597	0.4150943396226415	0.41121495327102797
1346	Feb25-FISH2-3R4-rep2-cp190-100x_Position012_11_cmle.ics	90	0	1	1	0.029974420586687898	0.10924369747899157	0.11111111111111109
1347	Feb25-FISH2-3R4-rep2-cp190-100x_Position012_11_cmle.ics	91	0	1	1	0.18215224818064185	0.7523809523809524	0.6869565217391304
1348	Feb25-FISH2-3R4-rep2-cp190-100x_Position012_11_cmle.ics	94	0	1	1	0.0	0.0	0.0
1349	Feb25-FISH2-3R4-rep2-cp190-100x_Position012_11_cmle.ics	95	0	1	1	0.04842021787080353	0.15441176470588233	0.3181818181818181
1350	Feb25-FISH2-3R4-rep2-cp190-100x_Position012_11_cmle.ics	97	0	1	1	0.249018263335561	0.8	0.8059701492537313
1351	Feb25-FISH2-3R4-rep2-cp190-100x_Position012_11_cmle.ics	98	0	1	1	0.0	0.0	0.0
1352	Feb25-FISH2-3R4-rep2-cp190-100x_Position012_11_cmle.ics	99	0	1	1	0.0	0.0	0.0
1353	Feb25-FISH2-3R4-rep2-cp190-100x_Position012_11_cmle.ics	100	0	1	1	0.1798465235201274	0.5864661654135337	0.5864661654135337
1354	Feb25-FISH2-3R4-rep2-cp190-100x_Position012_11_cmle.ics	102	0	1	1	0.09222898642057815	0.2898550724637681	0.2777777777777778
1355	Feb25-FISH2-3R4-rep2-cp190-100x_Position012_11_cmle.ics	103	0	1	1	0.0	0.0	0.0
1356	Feb25-FISH2-3R4-rep2-cp190-100x_Position012_11_cmle.ics	104	0	1	1	0.14295492895189613	0.6526315789473682	0.45925925925925926
1357	Feb25-FISH2-3R4-rep2-cp190-100x_Position012_11_cmle.ics	105	0	1	1	0.23979536469350318	0.8188976377952755	0.8188976377952755
1358	Feb25-FISH2-3R4-rep2-cp190-100x_Position012_11_cmle.ics	106	0	1	1	0.15678927691498284	0.5913043478260869	0.5666666666666665
1359	Feb25-FISH2-3R4-rep2-cp190-100x_Position012_11_cmle.ics	107	0	1	1	0.10606333438366487	0.43809523809523804	0.29870129870129863
1360	Feb25-FISH2-3R4-rep2-cp190-100x_Position012_11_cmle.ics	108	0	1	1	0.04150304388926017	0.15652173913043477	0.15652173913043477
1361	Feb25-FISH2-3R4-rep2-cp190-100x_Position012_11_cmle.ics	109	0	1	1	0.08761753709954924	0.3015873015873015	0.3015873015873015
1362	Feb25-FISH2-3R4-rep2-cp190-100x_Position012_11_cmle.ics	110	0	1	1	0.0945347110810926	0.43157894736842095	0.43157894736842095
1363	Feb25-FISH2-3R4-rep2-cp190-100x_Position012_11_cmle.ics	113	0	1	1	0.0	0.0	0.0
1364	Feb25-FISH2-3R4-rep2-cp190-100x_Position012_11_cmle.ics	114	0	1	1	0.249018263335561	0.8059701492537313	0.8120300751879698
1365	Feb25-FISH2-3R4-rep2-cp190-100x_Position012_11_cmle.ics	115	0	1	1	0.20520949478578637	0.5933333333333333	0.5973154362416107
1366	Feb25-FISH2-3R4-rep2-cp190-100x_Position012_11_cmle.ics	116	0	1	1	0.08761753709954924	0.4634146341463413	0.3275862068965516
1367	Feb25-FISH2-3R4-rep2-cp190-100x_Position012_11_cmle.ics	117	0	1	1	0.03689159456823126	0.2352941176470588	0.2318840579710145
1368	Feb25-FISH2-3R4-rep2-cp190-100x_Position012_11_cmle.ics	119	0	1	1	0.17523507419909848	0.5467625899280574	0.3015873015873015
1369	Feb25-FISH2-3R4-rep2-cp190-100x_Position012_11_cmle.ics	119	0	2	1	0.0	0.0	0.0
1370	Feb25-FISH2-3R4-rep2-cp190-100x_Position012_11_cmle.ics	120	0	1	1	0.13142630564932387	0.5643564356435643	0.5643564356435643
1371	Feb25-FISH2-3R4-rep2-cp190-100x_Position012_11_cmle.ics	121	0	1	1	0.09222898642057815	0.4	0.39603960396039606
1372	Feb25-FISH2-3R4-rep2-cp190-100x_Position012_11_cmle.ics	122	0	1	1	0.0	0.0	0.0
1373	Feb25-FISH2-3R4-rep2-cp190-100x_Position012_11_cmle.ics	122	0	2	1	0.0	0.0	0.0
1374	Feb25-FISH2-3R4-rep2-cp190-100x_Position012_11_cmle.ics	122	0	3	1	0.0	0.0	0.0
1375	Feb25-FISH2-3R4-rep2-cp190-100x_Position012_11_cmle.ics	122	0	4	1	0.08761753709954924	0.7307692307692307	0.13970588235294115
1376	Feb25-FISH2-3R4-rep2-cp190-100x_Position012_11_cmle.ics	123	0	1	1	0.07608891379697698	0.26612903225806456	0.2682926829268293
1377	Feb25-FISH2-3R4-rep2-cp190-100x_Position012_11_cmle.ics	124	0	1	1	0.1844579728411563	0.6611570247933883	0.6611570247933883
1378	Feb25-FISH2-3R4-rep2-cp190-100x_Position012_11_cmle.ics	125	0	1	1	0.0	0.0	0.0
1379	Feb25-FISH2-3R4-rep2-cp190-100x_Position012_11_cmle.ics	126	0	1	1	0.07839463845749142	0.28813559322033894	0.28333333333333327
1380	Feb25-FISH2-3R4-rep2-cp190-100x_Position012_11_cmle.ics	130	0	1	1	0.21212666876732975	0.6618705035971222	0.6478873239436619
1381	Feb25-FISH2-3R4-rep2-cp190-100x_Position012_11_cmle.ics	131	0	1	1	0.0	0.0	0.0
1382	Feb25-FISH2-3R4-rep2-cp190-100x_Position012_11_cmle.ics	134	0	1	1	0.19137514682269965	0.6384615384615383	0.6434108527131782
1383	Feb25-FISH2-3R4-rep2-cp190-100x_Position012_11_cmle.ics	135	0	1	1	0.15448355225446841	0.5726495726495726	0.5447154471544716
1384	Feb25-FISH2-3R4-rep2-cp190-100x_Position012_11_cmle.ics	136	0	1	1	0.11759195768623715	0.4146341463414634	0.4146341463414634
1385	Feb25-FISH2-3R4-rep2-cp190-100x_Position012_11_cmle.ics	137	0	1	1	0.016140072623601176	0.06363636363636364	0.06422018348623852
1386	Feb25-FISH2-3R4-rep2-cp190-100x_Position012_11_cmle.ics	138	0	1	1	0.0	0.0	0.0
1387	Feb25-FISH2-3R4-rep2-cp190-100x_Position012_11_cmle.ics	139	0	1	1	0.0	0.0	0.0
1388	Feb25-FISH2-3R4-rep2-cp190-100x_Position012_11_cmle.ics	140	0	1	1	0.0	0.0	0.0
1389	Feb25-FISH2-3R4-rep2-cp190-100x_Position012_11_cmle.ics	141	0	1	1	0.19598659614372857	0.6028368794326241	0.6071428571428571
1390	Feb25-FISH2-3R4-rep2-cp190-100x_Position012_11_cmle.ics	142	0	1	1	0.02305724660514454	0.10869565217391304	0.10869565217391304
1391	Feb25-FISH2-3R4-rep2-cp190-100x_Position012_11_cmle.ics	143	0	1	1	0.027668695926173444	0.20338983050847456	0.20338983050847456
1392	Feb25-FISH2-3R4-rep2-cp190-100x_Position012_11_cmle.ics	144	0	1	1	0.2559354373171044	0.7115384615384615	0.7115384615384615
1393	Feb25-FISH2-3R4-rep2-cp190-100x_Position012_11_cmle.ics	145	0	1	1	0.04611449321028908	0.392156862745098	0.4
1394	Feb25-FISH2-3R4-rep2-cp190-100x_Position012_11_cmle.ics	146	0	1	1	0.05533739185234689	0.32876712328767116	0.3582089552238805
1395	Feb25-FISH2-3R4-rep2-cp190-100x_Position012_11_cmle.ics	147	0	1	1	0.1291205809888094	0.6666666666666666	0.40875912408759124
1396	Feb25-FISH2-3R4-rep2-cp190-100x_Position013_12_cmle.ics	1	0	1	1	0.0	0.0	0.0
1397	Feb25-FISH2-3R4-rep2-cp190-100x_Position013_12_cmle.ics	1	0	2	1	0.10375760972315042	0.43269230769230765	0.18292682926829268
1398	Feb25-FISH2-3R4-rep2-cp190-100x_Position013_12_cmle.ics	3	0	1	1	0.20290377012527194	0.7787610619469026	0.7719298245614036
1399	Feb25-FISH2-3R4-rep2-cp190-100x_Position013_12_cmle.ics	4	0	1	1	0.0	0.0	0.0
1400	Feb25-FISH2-3R4-rep2-cp190-100x_Position013_12_cmle.ics	4	0	2	1	0.0	0.0	0.0
1401	Feb25-FISH2-3R4-rep2-cp190-100x_Position013_12_cmle.ics	5	0	1	1	0.06225456583389025	0.23478260869565215	0.2368421052631579
1402	Feb25-FISH2-3R4-rep2-cp190-100x_Position013_12_cmle.ics	8	0	1	1	0.08070036311800588	0.5303030303030302	0.3181818181818182
1403	Feb25-FISH2-3R4-rep2-cp190-100x_Position013_12_cmle.ics	12	0	1	1	0.0	0.0	0.0
1404	Feb25-FISH2-3R4-rep2-cp190-100x_Position013_12_cmle.ics	12	0	2	1	0.21673811808835866	0.5662650602409637	0.41228070175438597
1405	Feb25-FISH2-3R4-rep2-cp190-100x_Position013_12_cmle.ics	13	0	1	1	0.09684043574160706	0.3471074380165288	0.3414634146341463
1406	Feb25-FISH2-3R4-rep2-cp190-100x_Position013_12_cmle.ics	14	0	1	1	0.11759195768623715	0.4553571428571428	0.45132743362831856
1407	Feb25-FISH2-3R4-rep2-cp190-100x_Position013_12_cmle.ics	16	0	1	1	0.06917173981543362	0.22388059701492538	0.22222222222222224
1408	Feb25-FISH2-3R4-rep2-cp190-100x_Position013_12_cmle.ics	18	0	1	1	0.2098209441068153	0.7165354330708661	0.7165354330708661
1409	Feb25-FISH2-3R4-rep2-cp190-100x_Position013_12_cmle.ics	19	0	1	1	0.1245091316677805	0.4736842105263158	0.4736842105263158
1410	Feb25-FISH2-3R4-rep2-cp190-100x_Position013_12_cmle.ics	20	0	1	1	0.0899232617600637	0.3023255813953488	0.3046875
1411	Feb25-FISH2-3R4-rep2-cp190-100x_Position013_12_cmle.ics	21	0	1	1	0.20751521944630083	0.6040268456375838	0.6040268456375838
1412	Feb25-FISH2-3R4-rep2-cp190-100x_Position013_12_cmle.ics	22	0	1	1	0.3619987717007692	0.700892857142857	0.7548076923076922
1413	Feb25-FISH2-3R4-rep2-cp190-100x_Position013_12_cmle.ics	23	0	1	1	0.016140072623601176	0.1346153846153846	0.1346153846153846
1414	Feb25-FISH2-3R4-rep2-cp190-100x_Position013_12_cmle.ics	24	0	1	1	0.08761753709954924	0.49999999999999994	0.49999999999999994
1415	Feb25-FISH2-3R4-rep2-cp190-100x_Position013_12_cmle.ics	25	0	1	1	0.36661022102179813	0.6652719665271966	0.651639344262295
1416	Feb25-FISH2-3R4-rep2-cp190-100x_Position013_12_cmle.ics	26	0	1	1	0.10836905904417933	0.35606060606060597	0.30921052631578944
1417	Feb25-FISH2-3R4-rep2-cp190-100x_Position013_12_cmle.ics	27	0	1	1	0.11759195768623715	0.49999999999999994	0.39230769230769225
1418	Feb25-FISH2-3R4-rep2-cp190-100x_Position013_12_cmle.ics	29	0	1	1	0.04611449321028908	0.19047619047619047	0.17699115044247787
1419	Feb25-FISH2-3R4-rep2-cp190-100x_Position013_12_cmle.ics	30	0	1	1	0.0645602904944047	0.2568807339449541	0.2568807339449541
1420	Feb25-FISH2-3R4-rep2-cp190-100x_Position013_12_cmle.ics	31	0	1	1	0.03228014524720235	0.12612612612612611	0.12844036697247704
1421	Feb25-FISH2-3R4-rep2-cp190-100x_Position013_12_cmle.ics	32	0	1	1	0.0	0.0	0.0
1422	Feb25-FISH2-3R4-rep2-cp190-100x_Position013_12_cmle.ics	32	0	2	1	0.0	0.0	0.0
1423	Feb25-FISH2-3R4-rep2-cp190-100x_Position013_12_cmle.ics	32	0	3	1	0.10375760972315042	0.8035714285714284	0.14331210191082802
1424	Feb25-FISH2-3R4-rep2-cp190-100x_Position013_12_cmle.ics	33	0	1	1	0.20751521944630083	0.42253521126760557	0.42253521126760557
1425	Feb25-FISH2-3R4-rep2-cp190-100x_Position013_12_cmle.ics	34	0	1	1	0.0	0.0	0.0
1426	Feb25-FISH2-3R4-rep2-cp190-100x_Position013_12_cmle.ics	35	0	1	1	0.14295492895189613	0.492063492063492	0.492063492063492
1427	Feb25-FISH2-3R4-rep2-cp190-100x_Position013_12_cmle.ics	36	0	1	1	0.03689159456823126	0.2962962962962962	0.29090909090909095
1428	Feb25-FISH2-3R4-rep2-cp190-100x_Position013_12_cmle.ics	39	0	1	1	0.0	0.0	0.0
1429	Feb25-FISH2-3R4-rep2-cp190-100x_Position013_12_cmle.ics	40	0	1	1	0.11298050836520823	0.35766423357664234	0.35766423357664234
1430	Feb25-FISH2-3R4-rep2-cp190-100x_Position013_12_cmle.ics	41	0	1	1	0.11067478370469377	0.39999999999999997	0.403361344537815
1431	Feb25-FISH2-3R4-rep2-cp190-100x_Position013_12_cmle.ics	42	0	1	1	0.0023057246605144538	0.009708737864077669	0.009708737864077669
1432	Feb25-FISH2-3R4-rep2-cp190-100x_Position013_12_cmle.ics	43	0	1	1	0.2144323934278442	0.6940298507462687	0.6992481203007518
1433	Feb25-FISH2-3R4-rep2-cp190-100x_Position013_12_cmle.ics	47	0	1	1	0.15678927691498284	0.515151515151515	0.5112781954887217
1434	Feb25-FISH2-3R4-rep2-cp190-100x_Position013_12_cmle.ics	48	0	1	1	0.025362971265658993	0.08088235294117646	0.08088235294117646
1435	Feb25-FISH2-3R4-rep2-cp190-100x_Position013_12_cmle.ics	49	0	1	1	0.19137514682269965	0.7155172413793102	0.7217391304347824
1436	Feb25-FISH2-3R4-rep2-cp190-100x_Position013_12_cmle.ics	50	0	1	1	0.0	0.0	0.0
1437	Feb25-FISH2-3R4-rep2-cp190-100x_Position013_12_cmle.ics	51	0	1	1	0.4265590621951739	0.6026058631921823	0.6313993174061433
1438	Feb25-FISH2-3R4-rep2-cp190-100x_Position013_12_cmle.ics	51	0	1	2	0.0	0.0	0.0
1439	Feb25-FISH2-3R4-rep2-cp190-100x_Position013_12_cmle.ics	51	0	2	1	0.0	0.0	0.0
1440	Feb25-FISH2-3R4-rep2-cp190-100x_Position013_12_cmle.ics	51	0	2	2	0.10145188506263597	0.38260869565217387	0.27848101265822783
1441	Feb25-FISH2-3R4-rep2-cp190-100x_Position013_12_cmle.ics	52	0	1	1	0.12220340700726605	0.4862385321100917	0.48181818181818187
1442	Feb25-FISH2-3R4-rep2-cp190-100x_Position013_12_cmle.ics	53	0	1	1	0.22134956740938755	0.7441860465116278	0.7441860465116278
1443	Feb25-FISH2-3R4-rep2-cp190-100x_Position013_12_cmle.ics	54	0	1	1	0.16140072623601176	0.5691056910569106	0.5645161290322581
1444	Feb25-FISH2-3R4-rep2-cp190-100x_Position013_12_cmle.ics	55	0	1	1	0.053031667191832436	0.41071428571428564	0.4181818181818182
1445	Feb25-FISH2-3R4-rep2-cp190-100x_Position013_12_cmle.ics	56	0	1	1	0.07839463845749142	0.3820224719101123	0.3148148148148147
1446	Feb25-FISH2-3R4-rep2-cp190-100x_Position013_12_cmle.ics	56	0	1	2	0.0	0.0	0.0
1447	Feb25-FISH2-3R4-rep2-cp190-100x_Position013_12_cmle.ics	57	0	1	1	0.0	0.0	0.0
1448	Feb25-FISH2-3R4-rep2-cp190-100x_Position013_12_cmle.ics	57	0	2	1	0.050725942531317986	0.4	0.18487394957983191
1449	Feb25-FISH2-3R4-rep2-cp190-100x_Position013_12_cmle.ics	58	0	1	1	0.1498721029334395	0.5701754385964912	0.5652173913043478
1450	Feb25-FISH2-3R4-rep2-cp190-100x_Position013_12_cmle.ics	59	0	1	1	0.14756637827292504	0.5423728813559322	0.53781512605042
1451	Feb25-FISH2-3R4-rep2-cp190-100x_Position013_12_cmle.ics	60	0	1	1	0.03919731922874571	0.15315315315315314	0.265625
1452	Feb25-FISH2-3R4-rep2-cp190-100x_Position013_12_cmle.ics	61	0	1	1	0.13834347963086724	0.7692307692307692	0.7692307692307692
1453	Feb25-FISH2-3R4-rep2-cp190-100x_Position013_12_cmle.ics	62	0	1	1	0.02305724660514454	0.11904761904761905	0.11764705882352941
1454	Feb25-FISH2-3R4-rep2-cp190-100x_Position013_12_cmle.ics	64	0	1	1	0.13834347963086724	0.5504587155963303	0.4918032786885246
1455	Feb25-FISH2-3R4-rep2-cp190-100x_Position013_12_cmle.ics	66	0	1	1	0.10836905904417933	0.3983050847457627	0.3983050847457627
1456	Feb25-FISH2-3R4-rep2-cp190-100x_Position013_12_cmle.ics	67	0	1	1	0.0	0.0	0.0
1457	Feb25-FISH2-3R4-rep2-cp190-100x_Position013_12_cmle.ics	67	0	2	1	0.0	0.0	0.0
1458	Feb25-FISH2-3R4-rep2-cp190-100x_Position013_12_cmle.ics	68	0	1	1	0.16601217555704068	0.483221476510067	0.483221476510067
1459	Feb25-FISH2-3R4-rep2-cp190-100x_Position013_12_cmle.ics	69	0	1	1	0.3689159456823126	0.6584362139917695	0.6584362139917695
1460	Feb25-FISH2-3R4-rep2-cp190-100x_Position013_12_cmle.ics	71	0	1	1	0.0	0.0	0.0
1461	Feb25-FISH2-3R4-rep2-cp190-100x_Position013_12_cmle.ics	72	0	1	1	0.0	0.0	0.0
1462	Feb25-FISH2-3R4-rep2-cp190-100x_Position013_12_cmle.ics	73	0	1	1	0.09222898642057815	0.4210526315789473	0.4761904761904762
1463	Feb25-FISH2-3R4-rep2-cp190-100x_Position013_12_cmle.ics	74	0	1	1	0.0	0.0	0.0
1464	Feb25-FISH2-3R4-rep2-cp190-100x_Position013_12_cmle.ics	75	0	1	1	0.15678927691498284	0.7555555555555554	0.5074626865671641
1465	Feb25-FISH2-3R4-rep2-cp190-100x_Position013_12_cmle.ics	76	0	1	1	0.07147746447594806	0.2818181818181818	0.27927927927927926
1466	Feb25-FISH2-3R4-rep2-cp190-100x_Position013_12_cmle.ics	77	0	1	1	0.07147746447594806	0.3069306930693069	0.3069306930693069
1467	Feb25-FISH2-3R4-rep2-cp190-100x_Position013_12_cmle.ics	78	0	1	1	0.04150304388926017	0.3	0.3
1468	Feb25-FISH2-3R4-rep2-cp190-100x_Position013_12_cmle.ics	81	0	1	1	0.0	0.0	0.0
1469	Feb25-FISH2-3R4-rep2-cp190-100x_Position013_12_cmle.ics	82	0	1	1	0.11989768234675159	0.4126984126984126	0.416
1470	Feb25-FISH2-3R4-rep2-cp190-100x_Position013_12_cmle.ics	83	0	1	1	0.029974420586687898	0.13978494623655913	0.12037037037037034
1471	Feb25-FISH2-3R4-rep2-cp190-100x_Position013_12_cmle.ics	84	0	1	1	0.4058075402505439	0.6666666666666665	0.5986394557823129
1472	Feb25-FISH2-3R4-rep2-cp190-100x_Position013_12_cmle.ics	85	0	1	1	0.057643116512861345	0.41666666666666663	0.390625
1473	Feb25-FISH2-3R4-rep2-cp190-100x_Position013_12_cmle.ics	87	0	1	1	0.13373203030983832	0.46031746031746024	0.5132743362831859
1474	Feb25-FISH2-3R4-rep2-cp190-100x_Position013_12_cmle.ics	87	0	1	2	0.0	0.0	0.0
1475	Feb25-FISH2-3R4-rep2-cp190-100x_Position013_12_cmle.ics	87	0	2	1	0.0	0.0	0.0
1476	Feb25-FISH2-3R4-rep2-cp190-100x_Position013_12_cmle.ics	87	0	2	2	0.0046114493210289076	0.035714285714285705	0.028985507246376812
1477	Feb25-FISH2-3R4-rep2-cp190-100x_Position013_12_cmle.ics	88	0	1	1	0.0	0.0	0.0
1478	Feb25-FISH2-3R4-rep2-cp190-100x_Position013_12_cmle.ics	90	0	1	1	0.15678927691498284	0.41717791411042937	0.41717791411042937
1479	Feb25-FISH2-3R4-rep2-cp190-100x_Position013_12_cmle.ics	93	0	1	1	0.0	0.0	0.0
1480	Feb25-FISH2-3R4-rep2-cp190-100x_Position013_12_cmle.ics	94	0	1	1	0.0	0.0	0.0
1481	Feb25-FISH2-3R4-rep2-cp190-100x_Position013_12_cmle.ics	95	0	1	1	0.053031667191832436	0.24468085106382975	0.24210526315789468
1482	Feb25-FISH2-3R4-rep2-cp190-100x_Position013_12_cmle.ics	96	0	1	1	0.057643116512861345	0.31249999999999994	0.30864197530864196
1483	Feb25-FISH2-3R4-rep2-cp190-100x_Position013_12_cmle.ics	97	0	1	1	0.0	0.0	0.0
1484	Feb25-FISH2-3R4-rep2-cp190-100x_Position013_12_cmle.ics	97	0	1	2	0.0	0.0	0.0
1485	Feb25-FISH2-3R4-rep2-cp190-100x_Position013_12_cmle.ics	98	0	1	1	0.029974420586687898	0.1733333333333333	0.1733333333333333
1486	Feb25-FISH2-3R4-rep2-cp190-100x_Position013_12_cmle.ics	99	0	1	1	0.01844579728411563	0.09638554216867468	0.09638554216867468
1487	Feb25-FISH2-3R4-rep2-cp190-100x_Position013_12_cmle.ics	101	0	1	1	0.0	0.0	0.0
1488	Feb25-FISH2-3R4-rep2-cp190-100x_Position013_12_cmle.ics	102	0	1	1	0.2536297126565899	0.48245614035087714	0.45833333333333326
1489	Feb25-FISH2-3R4-rep2-cp190-100x_Position013_12_cmle.ics	104	0	1	1	0.15678927691498284	0.5037037037037037	0.4999999999999999
1490	Feb25-FISH2-3R4-rep2-cp190-100x_Position013_12_cmle.ics	105	0	1	1	0.057643116512861345	0.4545454545454546	0.44642857142857134
1491	Feb25-FISH2-3R4-rep2-cp190-100x_Position013_12_cmle.ics	108	0	1	1	0.0	0.0	0.0
1492	Feb25-FISH2-3R4-rep2-cp190-100x_Position013_12_cmle.ics	108	0	1	2	0.0	0.0	0.0
1493	Feb25-FISH2-3R4-rep2-cp190-100x_Position013_12_cmle.ics	108	0	2	1	0.03228014524720235	0.24999999999999994	0.19718309859154926
1494	Feb25-FISH2-3R4-rep2-cp190-100x_Position013_12_cmle.ics	108	0	2	2	0.0	0.0	0.0
1495	Feb25-FISH2-3R4-rep2-cp190-100x_Position013_12_cmle.ics	108	0	3	1	0.0	0.0	0.0
1496	Feb25-FISH2-3R4-rep2-cp190-100x_Position013_12_cmle.ics	108	0	3	2	0.16140072623601176	0.5072463768115942	0.26119402985074625
1497	Feb25-FISH2-3R4-rep2-cp190-100x_Position013_12_cmle.ics	109	0	1	1	0.07378318913646252	0.42105263157894735	0.42105263157894735
1498	Feb25-FISH2-3R4-rep2-cp190-100x_Position013_12_cmle.ics	110	0	1	1	0.1245091316677805	0.43902439024390244	0.43902439024390244
1499	Feb25-FISH2-3R4-rep2-cp190-100x_Position013_12_cmle.ics	111	0	1	1	0.0	0.0	0.0
1500	Feb25-FISH2-3R4-rep2-cp190-100x_Position013_12_cmle.ics	111	0	1	2	0.0	0.0	0.0
1501	Feb25-FISH2-3R4-rep2-cp190-100x_Position013_12_cmle.ics	111	0	2	1	0.0	0.0	0.0
1502	Feb25-FISH2-3R4-rep2-cp190-100x_Position013_12_cmle.ics	111	0	2	2	0.0	0.0	0.0
1503	Feb25-FISH2-3R4-rep2-cp190-100x_Position013_12_cmle.ics	112	0	1	1	0.0	0.0	0.0
1504	Feb25-FISH2-3R4-rep2-cp190-100x_Position013_12_cmle.ics	113	0	1	1	0.059948841173375796	0.2452830188679245	0.2476190476190476
1505	Feb25-FISH2-3R4-rep2-cp190-100x_Position013_12_cmle.ics	114	0	1	1	0.029974420586687898	0.19117647058823525	0.18055555555555555
1506	Feb25-FISH2-3R4-rep2-cp190-100x_Position013_12_cmle.ics	115	0	1	1	0.0	0.0	0.0
1507	Feb25-FISH2-3R4-rep2-cp190-100x_Position013_12_cmle.ics	115	0	1	2	0.11759195768623715	0.2056451612903226	0.51
1508	Feb25-FISH2-3R4-rep2-cp190-100x_Position013_12_cmle.ics	116	0	1	1	0.14526065361241058	0.5833333333333331	0.5833333333333331
1509	Feb25-FISH2-3R4-rep2-cp190-100x_Position013_12_cmle.ics	117	0	1	1	0.04380876854977462	0.1696428571428571	0.1696428571428571
1510	Feb25-FISH2-3R4-rep2-cp190-100x_Position013_12_cmle.ics	118	0	1	1	0.04380876854977462	0.2878787878787878	0.2878787878787878
1511	Feb25-FISH2-3R4-rep2-cp190-100x_Position014_13_cmle.ics	1	0	1	1	0.029974420586687898	0.21311475409836061	0.20967741935483872
1512	Feb25-FISH2-3R4-rep2-cp190-100x_Position014_13_cmle.ics	2	0	1	1	0.06225456583389025	0.3648648648648649	0.36986301369863006
1513	Feb25-FISH2-3R4-rep2-cp190-100x_Position014_13_cmle.ics	3	0	1	1	0.15448355225446841	0.5537190082644627	0.5583333333333333
1514	Feb25-FISH2-3R4-rep2-cp190-100x_Position014_13_cmle.ics	6	0	1	1	0.2444068140145321	0.5145631067961164	0.6272189349112425
1515	Feb25-FISH2-3R4-rep2-cp190-100x_Position014_13_cmle.ics	7	0	1	1	0.23287819071195984	0.5126903553299492	0.4279661016949152
1516	Feb25-FISH2-3R4-rep2-cp190-100x_Position014_13_cmle.ics	8	0	1	1	0.0	0.0	0.0
1517	Feb25-FISH2-3R4-rep2-cp190-100x_Position014_13_cmle.ics	10	0	1	1	0.07147746447594806	0.3563218390804597	0.2897196261682242
1518	Feb25-FISH2-3R4-rep2-cp190-100x_Position014_13_cmle.ics	12	0	1	1	0.16370645089652622	0.47972972972972977	0.2851405622489959
1519	Feb25-FISH2-3R4-rep2-cp190-100x_Position014_13_cmle.ics	12	0	1	2	0.0	0.0	0.0
1520	Feb25-FISH2-3R4-rep2-cp190-100x_Position014_13_cmle.ics	12	0	2	1	0.0	0.0	0.0
1521	Feb25-FISH2-3R4-rep2-cp190-100x_Position014_13_cmle.ics	12	0	2	2	0.04150304388926017	0.1764705882352941	0.3157894736842105
1522	Feb25-FISH2-3R4-rep2-cp190-100x_Position014_13_cmle.ics	13	0	1	1	0.19829232080424303	0.6142857142857142	0.6142857142857142
1523	Feb25-FISH2-3R4-rep2-cp190-100x_Position014_13_cmle.ics	14	0	1	1	0.15448355225446841	0.4926470588235294	0.48905109489051096
1524	Feb25-FISH2-3R4-rep2-cp190-100x_Position014_13_cmle.ics	16	0	1	1	0.10375760972315042	0.4128440366972477	0.4166666666666665
1525	Feb25-FISH2-3R4-rep2-cp190-100x_Position014_13_cmle.ics	17	0	1	1	0.17754079885961294	0.553956834532374	0.5499999999999999
1526	Feb25-FISH2-3R4-rep2-cp190-100x_Position014_13_cmle.ics	18	0	1	1	0.0	0.0	0.0
1527	Feb25-FISH2-3R4-rep2-cp190-100x_Position014_13_cmle.ics	18	0	1	2	0.04380876854977462	0.16666666666666666	0.37254901960784303
1528	Feb25-FISH2-3R4-rep2-cp190-100x_Position014_13_cmle.ics	19	0	1	1	0.16601217555704068	0.49655172413793097	0.49655172413793097
1529	Feb25-FISH2-3R4-rep2-cp190-100x_Position014_13_cmle.ics	20	0	1	1	0.04380876854977462	0.27142857142857135	0.34545454545454546
1530	Feb25-FISH2-3R4-rep2-cp190-100x_Position014_13_cmle.ics	21	0	1	1	0.0	0.0	0.0
1531	Feb25-FISH2-3R4-rep2-cp190-100x_Position014_13_cmle.ics	22	0	1	1	0.0	0.0	0.0
1532	Feb25-FISH2-3R4-rep2-cp190-100x_Position014_13_cmle.ics	23	0	1	1	0.07608891379697698	0.30000000000000004	0.30000000000000004
1533	Feb25-FISH2-3R4-rep2-cp190-100x_Position014_13_cmle.ics	24	0	1	1	0.03458586990771681	0.09615384615384615	0.0974025974025974
1534	Feb25-FISH2-3R4-rep2-cp190-100x_Position014_13_cmle.ics	25	0	1	1	0.05533739185234689	0.208695652173913	0.21052631578947367
1535	Feb25-FISH2-3R4-rep2-cp190-100x_Position014_13_cmle.ics	26	0	1	1	0.11759195768623715	0.45945945945945943	0.4636363636363637
1536	Feb25-FISH2-3R4-rep2-cp190-100x_Position014_13_cmle.ics	27	0	1	1	0.050725942531317986	0.31884057971014496	0.31884057971014496
1537	Feb25-FISH2-3R4-rep2-cp190-100x_Position014_13_cmle.ics	29	0	1	1	0.16601217555704068	0.5714285714285714	0.576
1538	Feb25-FISH2-3R4-rep2-cp190-100x_Position014_13_cmle.ics	31	0	1	1	0.16370645089652622	0.6283185840707964	0.6339285714285713
1539	Feb25-FISH2-3R4-rep2-cp190-100x_Position014_13_cmle.ics	32	0	1	1	0.0	0.0	0.0
1540	Feb25-FISH2-3R4-rep2-cp190-100x_Position014_13_cmle.ics	35	0	1	1	0.09914616040212151	0.4018691588785046	0.39814814814814803
1541	Feb25-FISH2-3R4-rep2-cp190-100x_Position014_13_cmle.ics	37	0	1	1	0.22596101673041646	0.6086956521739131	0.6012269938650305
1542	Feb25-FISH2-3R4-rep2-cp190-100x_Position014_13_cmle.ics	38	0	1	1	0.11067478370469377	0.3582089552238805	0.36090225563909767
1543	Feb25-FISH2-3R4-rep2-cp190-100x_Position014_13_cmle.ics	40	0	1	1	0.04150304388926017	0.14285714285714285	0.14516129032258066
1544	Feb25-FISH2-3R4-rep2-cp190-100x_Position014_13_cmle.ics	41	0	1	1	0.04842021787080353	0.23863636363636362	0.24705882352941175
1545	Feb25-FISH2-3R4-rep2-cp190-100x_Position014_13_cmle.ics	42	0	1	1	0.0046114493210289076	0.017094017094017092	0.017241379310344824
1546	Feb25-FISH2-3R4-rep2-cp190-100x_Position014_13_cmle.ics	43	0	1	1	0.11067478370469377	0.8421052631578947	0.32432432432432434
1547	Feb25-FISH2-3R4-rep2-cp190-100x_Position014_13_cmle.ics	43	0	2	1	0.0	0.0	0.0
1548	Feb25-FISH2-3R4-rep2-cp190-100x_Position014_13_cmle.ics	44	0	1	1	0.04150304388926017	0.1782178217821782	0.1764705882352941
1549	Feb25-FISH2-3R4-rep2-cp190-100x_Position014_13_cmle.ics	45	0	1	1	0.09914616040212151	0.6417910447761194	0.6417910447761194
1550	Feb25-FISH2-3R4-rep2-cp190-100x_Position014_13_cmle.ics	46	0	1	1	0.07608891379697698	0.30841121495327095	0.3113207547169811
1551	Feb25-FISH2-3R4-rep2-cp190-100x_Position014_13_cmle.ics	47	0	1	1	0.0	0.0	0.0
1552	Feb25-FISH2-3R4-rep2-cp190-100x_Position014_13_cmle.ics	47	0	1	2	0.09914616040212151	0.31851851851851853	0.3805309734513274
1553	Feb25-FISH2-3R4-rep2-cp190-100x_Position014_13_cmle.ics	48	0	1	1	0.13603775497035278	0.5130434782608695	0.5175438596491229
1554	Feb25-FISH2-3R4-rep2-cp190-100x_Position014_13_cmle.ics	49	0	1	1	0.1936808714832141	0.2568807339449541	0.3320158102766798
1555	Feb25-FISH2-3R4-rep2-cp190-100x_Position014_13_cmle.ics	49	0	1	2	0.0	0.0	0.0
1556	Feb25-FISH2-3R4-rep2-cp190-100x_Position014_13_cmle.ics	49	0	2	1	0.0	0.0	0.0
1557	Feb25-FISH2-3R4-rep2-cp190-100x_Position014_13_cmle.ics	49	0	2	2	0.19598659614372857	0.4829545454545454	0.3359683794466403
1558	Feb25-FISH2-3R4-rep2-cp190-100x_Position014_13_cmle.ics	51	0	1	1	0.14756637827292504	0.5079365079365079	0.512
1559	Feb25-FISH2-3R4-rep2-cp190-100x_Position014_13_cmle.ics	52	0	1	1	0.08070036311800588	0.3608247422680412	0.36842105263157887
1560	Feb25-FISH2-3R4-rep2-cp190-100x_Position014_13_cmle.ics	53	0	1	1	0.1498721029334395	0.5241935483870969	0.5241935483870969
1561	Feb25-FISH2-3R4-rep2-cp190-100x_Position014_13_cmle.ics	54	0	1	1	0.057643116512861345	0.17730496453900707	0.17730496453900707
1562	Feb25-FISH2-3R4-rep2-cp190-100x_Position014_13_cmle.ics	55	0	1	1	0.43578196083723175	0.34552102376599625	0.7213740458015266
1563	Feb25-FISH2-3R4-rep2-cp190-100x_Position014_13_cmle.ics	55	0	1	2	0.0	0.0	0.0
1564	Feb25-FISH2-3R4-rep2-cp190-100x_Position014_13_cmle.ics	55	0	1	3	0.0	0.0	0.0
1565	Feb25-FISH2-3R4-rep2-cp190-100x_Position014_13_cmle.ics	56	0	1	1	0.053031667191832436	0.26436781609195403	0.17164179104477612
1566	Feb25-FISH2-3R4-rep2-cp190-100x_Position014_13_cmle.ics	57	0	1	1	0.12220340700726605	0.5638297872340424	0.5638297872340424
1567	Feb25-FISH2-3R4-rep2-cp190-100x_Position014_13_cmle.ics	58	0	1	1	0.0	0.0	0.0
1568	Feb25-FISH2-3R4-rep2-cp190-100x_Position014_13_cmle.ics	59	0	1	1	0.0	0.0	0.0
1569	Feb25-FISH2-3R4-rep2-cp190-100x_Position014_13_cmle.ics	60	0	1	1	0.03919731922874571	0.14406779661016947	0.14406779661016947
1570	Feb25-FISH2-3R4-rep2-cp190-100x_Position014_13_cmle.ics	61	0	1	1	0.07147746447594806	0.2870370370370369	0.2870370370370369
1571	Feb25-FISH2-3R4-rep2-cp190-100x_Position014_13_cmle.ics	62	0	1	1	0.09222898642057815	0.41237113402061853	0.43478260869565216
1572	Feb25-FISH2-3R4-rep2-cp190-100x_Position014_13_cmle.ics	63	0	1	1	0.0	0.0	0.0
1573	Feb25-FISH2-3R4-rep2-cp190-100x_Position014_13_cmle.ics	65	0	1	1	0.08070036311800588	0.13565891472868216	0.13358778625954196
1574	Feb25-FISH2-3R4-rep2-cp190-100x_Position014_13_cmle.ics	66	0	1	1	0.14526065361241058	0.5121951219512195	0.5080645161290323
1575	Feb25-FISH2-3R4-rep2-cp190-100x_Position014_13_cmle.ics	67	0	1	1	0.050725942531317986	0.2857142857142857	0.24719101123595505
1576	Feb25-FISH2-3R4-rep2-cp190-100x_Position014_13_cmle.ics	69	0	1	1	0.09222898642057815	0.25806451612903225	0.25316455696202533
1577	Feb25-FISH2-3R4-rep2-cp190-100x_Position014_13_cmle.ics	69	0	1	2	0.0	0.0	0.0
1578	Feb25-FISH2-3R4-rep2-cp190-100x_Position014_13_cmle.ics	69	0	2	1	0.0	0.0	0.0
1579	Feb25-FISH2-3R4-rep2-cp190-100x_Position014_13_cmle.ics	69	0	2	2	0.0	0.0	0.0
1580	Feb25-FISH2-3R4-rep2-cp190-100x_Position014_13_cmle.ics	71	0	1	1	0.0	0.0	0.0
1581	Feb25-FISH2-3R4-rep2-cp190-100x_Position014_13_cmle.ics	71	0	1	2	0.11759195768623715	0.49038461538461536	0.796875
1582	Feb25-FISH2-3R4-rep2-cp190-100x_Position014_13_cmle.ics	72	0	1	1	0.08761753709954924	0.17511520737327185	0.1589958158995816
1583	Feb25-FISH2-3R4-rep2-cp190-100x_Position014_13_cmle.ics	73	0	1	1	0.20751521944630083	0.6617647058823528	0.6617647058823528
1584	Feb25-FISH2-3R4-rep2-cp190-100x_Position014_13_cmle.ics	74	0	1	1	0.0	0.0	0.0
1585	Feb25-FISH2-3R4-rep2-cp190-100x_Position014_13_cmle.ics	75	0	1	1	0.0	0.0	0.0
1586	Feb25-FISH2-3R4-rep2-cp190-100x_Position014_13_cmle.ics	79	0	1	1	0.050725942531317986	0.16058394160583941	0.4313725490196078
1587	Feb25-FISH2-3R4-rep2-cp190-100x_Position014_13_cmle.ics	79	0	1	2	0.0	0.0	0.0
1588	Feb25-FISH2-3R4-rep2-cp190-100x_Position014_13_cmle.ics	81	0	1	1	0.10836905904417933	0.38842975206611563	0.38524590163934425
1589	Feb25-FISH2-3R4-rep2-cp190-100x_Position014_13_cmle.ics	83	0	1	1	0.07608891379697698	0.3837209302325581	0.3548387096774193
1590	Feb25-FISH2-3R4-rep2-cp190-100x_Position014_13_cmle.ics	85	0	1	1	0.11528623302572269	0.4545454545454546	0.3311258278145695
1591	Feb25-FISH2-3R4-rep2-cp190-100x_Position014_13_cmle.ics	87	0	1	1	0.0	0.0	0.0
1592	Feb25-FISH2-3R4-rep2-cp190-100x_Position014_13_cmle.ics	90	0	1	1	0.1936808714832141	0.5793103448275861	0.7241379310344825
1593	Feb25-FISH2-3R4-rep2-cp190-100x_Position014_13_cmle.ics	91	0	1	1	0.020751521944630084	0.08035714285714285	0.07964601769911504
1594	Feb25-FISH2-3R4-rep2-cp190-100x_Position014_13_cmle.ics	93	0	1	1	0.13373203030983832	0.5576923076923077	0.6041666666666667
1595	Feb25-FISH2-3R4-rep2-cp190-100x_Position014_13_cmle.ics	94	0	1	1	0.1798465235201274	0.6046511627906976	0.6046511627906976
1596	Feb25-FISH2-3R4-rep2-cp190-100x_Position014_13_cmle.ics	95	0	1	1	0.1590950015754973	0.5149253731343283	0.5187969924812029
1597	Feb25-FISH2-3R4-rep2-cp190-100x_Position014_13_cmle.ics	96	0	1	1	0.0899232617600637	0.26351351351351354	0.24999999999999997
1598	Feb25-FISH2-3R4-rep2-cp190-100x_Position014_13_cmle.ics	96	0	1	2	0.0	0.0	0.0
1599	Feb25-FISH2-3R4-rep2-cp190-100x_Position014_13_cmle.ics	96	0	2	1	0.0	0.0	0.0
1600	Feb25-FISH2-3R4-rep2-cp190-100x_Position014_13_cmle.ics	96	0	2	2	0.1245091316677805	0.6206896551724138	0.6835443037974683
1601	Feb25-FISH2-3R4-rep2-cp190-100x_Position014_13_cmle.ics	97	0	1	1	0.06917173981543362	0.30612244897959184	0.30612244897959184
1602	Feb25-FISH2-3R4-rep2-cp190-100x_Position014_13_cmle.ics	98	0	1	1	0.057643116512861345	0.17605633802816897	0.17730496453900707
1603	Feb25-FISH2-3R4-rep2-cp190-100x_Position014_13_cmle.ics	99	0	1	1	0.0	0.0	0.0
1604	Feb25-FISH2-3R4-rep2-cp190-100x_Position014_13_cmle.ics	100	0	1	1	0.04842021787080353	0.19999999999999998	0.19999999999999998
1605	Feb25-FISH2-3R4-rep2-cp190-100x_Position014_13_cmle.ics	101	0	1	1	0.01844579728411563	0.125	0.125
1606	Feb25-FISH2-3R4-rep2-cp190-100x_Position014_13_cmle.ics	102	0	1	1	0.249018263335561	0.45188284518828453	0.41221374045801523
1607	Feb25-FISH2-3R4-rep2-cp190-100x_Position014_13_cmle.ics	104	0	1	1	0.0	0.0	0.0
1608	Feb25-FISH2-3R4-rep2-cp190-100x_Position014_13_cmle.ics	105	0	1	1	0.0	0.0	0.0
1609	Feb25-FISH2-3R4-rep2-cp190-100x_Position014_13_cmle.ics	107	0	1	1	0.13142630564932387	0.22440944881889763	0.22529644268774704
1610	Feb25-FISH2-3R4-rep2-cp190-100x_Position014_13_cmle.ics	108	0	1	1	0.0	0.0	0.0
1611	Feb25-FISH2-3R4-rep2-cp190-100x_Position014_13_cmle.ics	109	0	1	1	0.13603775497035278	0.45038167938931295	0.44029850746268656
1612	Feb25-FISH2-3R4-rep2-cp190-100x_Position014_13_cmle.ics	113	0	1	1	0.0	0.0	0.0
1613	Feb25-FISH2-3R4-rep2-cp190-100x_Position014_13_cmle.ics	114	0	1	1	0.21212666876732975	0.7076923076923075	0.7131782945736433
1614	Feb25-FISH2-3R4-rep2-cp190-100x_Position014_13_cmle.ics	115	0	1	1	0.050725942531317986	0.20560747663551399	0.20754716981132074
1615	Feb25-FISH2-3R4-rep2-cp190-100x_Position014_13_cmle.ics	116	0	1	1	0.325107177132538	0.681159420289855	0.5017793594306049
1616	Feb25-FISH2-3R4-rep2-cp190-100x_Position014_13_cmle.ics	117	0	1	1	0.03458586990771681	0.17441860465116277	0.1785714285714286
1617	Feb25-FISH2-3R4-rep2-cp190-100x_Position014_13_cmle.ics	119	0	1	1	0.15217782759395396	0.6168224299065419	0.6111111111111109
1618	Feb25-FISH2-3R4-rep2-cp190-100x_Position014_13_cmle.ics	121	0	1	1	0.0	0.0	0.0
1619	Feb25-FISH2-3R4-rep2-cp190-100x_Position014_13_cmle.ics	122	0	1	1	0.10145188506263597	0.3893805309734513	0.3928571428571428
1620	Feb25-FISH2-3R4-rep2-cp190-100x_Position014_13_cmle.ics	123	0	1	1	0.025362971265658993	0.12087912087912087	0.12359550561797752
1621	Feb25-FISH2-3R4-rep2-cp190-100x_Position014_13_cmle.ics	124	0	1	1	0.0	0.0	0.0
1622	Feb25-FISH2-3R4-rep2-cp190-100x_Position014_13_cmle.ics	126	0	1	1	0.07608891379697698	0.16923076923076924	0.16923076923076924
1623	Feb25-FISH2-3R4-rep2-cp190-100x_Position015_14_cmle.ics	1	0	1	1	0.0	0.0	0.0
1624	Feb25-FISH2-3R4-rep2-cp190-100x_Position015_14_cmle.ics	1	0	2	1	0.0	0.0	0.0
1625	Feb25-FISH2-3R4-rep2-cp190-100x_Position015_14_cmle.ics	3	0	1	1	0.19598659614372857	0.38116591928251115	0.47222222222222215
1626	Feb25-FISH2-3R4-rep2-cp190-100x_Position015_14_cmle.ics	5	0	1	1	0.30896710450893683	0.5606694560669456	0.7127659574468085
1627	Feb25-FISH2-3R4-rep2-cp190-100x_Position015_14_cmle.ics	6	0	1	1	0.3343300757745958	0.725	0.6971153846153846
1628	Feb25-FISH2-3R4-rep2-cp190-100x_Position015_14_cmle.ics	7	0	1	1	0.11989768234675159	0.416	0.416
1629	Feb25-FISH2-3R4-rep2-cp190-100x_Position015_14_cmle.ics	8	0	1	1	0.16370645089652622	0.5867768595041322	0.5966386554621848
1630	Feb25-FISH2-3R4-rep2-cp190-100x_Position015_14_cmle.ics	10	0	1	1	0.03228014524720235	0.11764705882352938	0.11764705882352938
1631	Feb25-FISH2-3R4-rep2-cp190-100x_Position015_14_cmle.ics	11	0	1	1	0.2098209441068153	0.7398373983739837	0.7338709677419355
1632	Feb25-FISH2-3R4-rep2-cp190-100x_Position015_14_cmle.ics	12	0	1	1	0.18215224818064185	1.0	0.632
1633	Feb25-FISH2-3R4-rep2-cp190-100x_Position015_14_cmle.ics	13	0	1	1	0.1890694221621852	0.7256637168141592	0.7256637168141592
1634	Feb25-FISH2-3R4-rep2-cp190-100x_Position015_14_cmle.ics	14	0	1	1	0.23057246605144538	0.43859649122807015	0.2564102564102564
1635	Feb25-FISH2-3R4-rep2-cp190-100x_Position015_14_cmle.ics	14	0	1	2	0.0	0.0	0.0
1636	Feb25-FISH2-3R4-rep2-cp190-100x_Position015_14_cmle.ics	14	0	1	3	0.0	0.0	0.0
1637	Feb25-FISH2-3R4-rep2-cp190-100x_Position015_14_cmle.ics	14	0	2	1	0.0	0.0	0.0
1638	Feb25-FISH2-3R4-rep2-cp190-100x_Position015_14_cmle.ics	14	0	2	2	0.0	0.0	0.0
1639	Feb25-FISH2-3R4-rep2-cp190-100x_Position015_14_cmle.ics	14	0	2	3	0.0	0.0	0.0
1640	Feb25-FISH2-3R4-rep2-cp190-100x_Position015_14_cmle.ics	14	0	3	1	0.0	0.0	0.0
1641	Feb25-FISH2-3R4-rep2-cp190-100x_Position015_14_cmle.ics	14	0	3	2	0.0	0.0	0.0
1642	Feb25-FISH2-3R4-rep2-cp190-100x_Position015_14_cmle.ics	14	0	3	3	0.0	0.0	0.0
1643	Feb25-FISH2-3R4-rep2-cp190-100x_Position015_14_cmle.ics	15	0	1	1	0.03458586990771681	0.20833333333333334	0.2
1644	Feb25-FISH2-3R4-rep2-cp190-100x_Position015_14_cmle.ics	16	0	1	1	0.02305724660514454	0.08928571428571427	0.08928571428571427
1645	Feb25-FISH2-3R4-rep2-cp190-100x_Position015_14_cmle.ics	17	0	1	1	0.013834347963086722	0.053097345132743355	0.053097345132743355
1646	Feb25-FISH2-3R4-rep2-cp190-100x_Position015_14_cmle.ics	18	0	1	1	0.0	0.0	0.0
1647	Feb25-FISH2-3R4-rep2-cp190-100x_Position015_14_cmle.ics	19	0	1	1	0.0	0.0	0.0
1648	Feb25-FISH2-3R4-rep2-cp190-100x_Position015_14_cmle.ics	19	0	2	1	0.0	0.0	0.0
1649	Feb25-FISH2-3R4-rep2-cp190-100x_Position015_14_cmle.ics	20	0	1	1	0.04380876854977462	0.13768115942028986	0.13669064748201434
1650	Feb25-FISH2-3R4-rep2-cp190-100x_Position015_14_cmle.ics	21	0	1	1	0.0	0.0	0.0
1651	Feb25-FISH2-3R4-rep2-cp190-100x_Position015_14_cmle.ics	22	0	1	1	0.12681485632829495	0.3819444444444444	0.6395348837209301
1652	Feb25-FISH2-3R4-rep2-cp190-100x_Position015_14_cmle.ics	22	0	1	2	0.0	0.0	0.0
1653	Feb25-FISH2-3R4-rep2-cp190-100x_Position015_14_cmle.ics	22	0	2	1	0.0	0.0	0.0
1654	Feb25-FISH2-3R4-rep2-cp190-100x_Position015_14_cmle.ics	22	0	2	2	0.07608891379697698	0.4999999999999999	0.264
1655	Feb25-FISH2-3R4-rep2-cp190-100x_Position015_14_cmle.ics	24	0	1	1	0.19829232080424303	0.7678571428571427	0.7543859649122807
1656	Feb25-FISH2-3R4-rep2-cp190-100x_Position015_14_cmle.ics	25	0	1	1	0.0	0.0	0.0
1657	Feb25-FISH2-3R4-rep2-cp190-100x_Position015_14_cmle.ics	26	0	1	1	0.0	0.0	0.0
1658	Feb25-FISH2-3R4-rep2-cp190-100x_Position015_14_cmle.ics	28	0	1	1	0.06225456583389025	0.2842105263157894	0.2842105263157894
1659	Feb25-FISH2-3R4-rep2-cp190-100x_Position015_14_cmle.ics	29	0	1	1	0.0	0.0	0.0
1660	Feb25-FISH2-3R4-rep2-cp190-100x_Position015_14_cmle.ics	30	0	1	1	0.14526065361241058	0.5727272727272728	0.5575221238938053
1661	Feb25-FISH2-3R4-rep2-cp190-100x_Position015_14_cmle.ics	31	0	1	1	0.04150304388926017	0.16822429906542052	0.19354838709677416
1662	Feb25-FISH2-3R4-rep2-cp190-100x_Position015_14_cmle.ics	32	0	1	1	0.0645602904944047	0.21875	0.21875
1663	Feb25-FISH2-3R4-rep2-cp190-100x_Position015_14_cmle.ics	35	0	1	1	0.35047014839819696	0.6280991735537188	0.6229508196721311
1664	Feb25-FISH2-3R4-rep2-cp190-100x_Position015_14_cmle.ics	36	0	1	1	0.0	0.0	0.0
1665	Feb25-FISH2-3R4-rep2-cp190-100x_Position015_14_cmle.ics	36	0	1	2	0.0	0.0	0.0
1666	Feb25-FISH2-3R4-rep2-cp190-100x_Position015_14_cmle.ics	37	0	1	1	0.1890694221621852	0.7454545454545455	0.7522935779816513
1667	Feb25-FISH2-3R4-rep2-cp190-100x_Position015_14_cmle.ics	38	0	1	1	0.027668695926173444	0.23529411764705876	0.23529411764705876
1668	Feb25-FISH2-3R4-rep2-cp190-100x_Position015_14_cmle.ics	39	0	1	1	0.0	0.0	0.0
1669	Feb25-FISH2-3R4-rep2-cp190-100x_Position015_14_cmle.ics	40	0	1	1	0.0	0.0	0.0
1670	Feb25-FISH2-3R4-rep2-cp190-100x_Position015_14_cmle.ics	41	0	1	1	0.0	0.0	0.0
1671	Feb25-FISH2-3R4-rep2-cp190-100x_Position015_14_cmle.ics	42	0	1	1	0.07378318913646252	0.34042553191489355	0.2831858407079646
1672	Feb25-FISH2-3R4-rep2-cp190-100x_Position015_14_cmle.ics	44	0	1	1	0.0	0.0	0.0
1673	Feb25-FISH2-3R4-rep2-cp190-100x_Position015_14_cmle.ics	45	0	1	1	0.013834347963086722	0.044776119402985065	0.04545454545454544
1674	Feb25-FISH2-3R4-rep2-cp190-100x_Position015_14_cmle.ics	47	0	1	1	0.31127282916945126	0.6923076923076923	0.6367924528301886
1675	Feb25-FISH2-3R4-rep2-cp190-100x_Position015_14_cmle.ics	48	0	1	1	0.18215224818064185	0.5683453237410071	0.5683453237410071
1676	Feb25-FISH2-3R4-rep2-cp190-100x_Position015_14_cmle.ics	51	0	1	1	0.04380876854977462	0.38	0.35849056603773577
1677	Feb25-FISH2-3R4-rep2-cp190-100x_Position015_14_cmle.ics	52	0	1	1	0.0	0.0	0.0
1678	Feb25-FISH2-3R4-rep2-cp190-100x_Position015_14_cmle.ics	54	0	1	1	0.0	0.0	0.0
1679	Feb25-FISH2-3R4-rep2-cp190-100x_Position015_14_cmle.ics	55	0	1	1	0.11067478370469377	0.39669421487603296	0.3934426229508196
1680	Feb25-FISH2-3R4-rep2-cp190-100x_Position015_14_cmle.ics	56	0	1	1	0.07378318913646252	0.32	0.28571428571428564
1681	Feb25-FISH2-3R4-rep2-cp190-100x_Position015_14_cmle.ics	58	0	1	1	0.0	0.0	0.0
1682	Feb25-FISH2-3R4-rep2-cp190-100x_Position015_14_cmle.ics	59	0	1	1	0.35047014839819696	0.6280991735537188	0.7414634146341463
1683	Feb25-FISH2-3R4-rep2-cp190-100x_Position015_14_cmle.ics	60	0	1	1	0.13142630564932387	0.5135135135135135	0.45238095238095233
1684	Feb25-FISH2-3R4-rep2-cp190-100x_Position015_14_cmle.ics	61	0	1	1	0.17523507419909848	0.6972477064220183	0.6909090909090909
1685	Feb25-FISH2-3R4-rep2-cp190-100x_Position015_14_cmle.ics	63	0	1	1	0.17292934953858402	0.630252100840336	0.6147540983606556
1686	Feb25-FISH2-3R4-rep2-cp190-100x_Position015_14_cmle.ics	64	0	1	1	0.029974420586687898	0.2452830188679245	0.24074074074074067
1687	Feb25-FISH2-3R4-rep2-cp190-100x_Position015_14_cmle.ics	65	0	1	1	0.13373203030983832	0.453125	0.4427480916030534
1688	Feb25-FISH2-3R4-rep2-cp190-100x_Position015_14_cmle.ics	66	0	1	1	0.0023057246605144538	0.012820512820512818	0.012820512820512818
1689	Feb25-FISH2-3R4-rep2-cp190-100x_Position015_14_cmle.ics	68	0	1	1	0.0	0.0	0.0
1690	Feb25-FISH2-3R4-rep2-cp190-100x_Position015_14_cmle.ics	69	0	1	1	0.14064920429138167	0.61	0.6224489795918366
1691	Feb25-FISH2-3R4-rep2-cp190-100x_Position015_14_cmle.ics	70	0	1	1	0.1844579728411563	0.8791208791208791	0.8791208791208791
1692	Feb25-FISH2-3R4-rep2-cp190-100x_Position015_14_cmle.ics	72	0	1	1	0.08070036311800588	0.4374999999999999	0.4374999999999999
1693	Feb25-FISH2-3R4-rep2-cp190-100x_Position015_14_cmle.ics	73	0	1	1	0.0046114493210289076	0.02380952380952381	0.03125
1694	Feb25-FISH2-3R4-rep2-cp190-100x_Position015_14_cmle.ics	75	0	1	1	0.06917173981543362	0.2459016393442623	0.24390243902439027
1695	Feb25-FISH2-3R4-rep2-cp190-100x_Position015_14_cmle.ics	76	0	1	1	0.03919731922874571	0.17525773195876285	0.16666666666666663
1696	Feb25-FISH2-3R4-rep2-cp190-100x_Position015_14_cmle.ics	79	0	1	1	0.10836905904417933	0.43119266055045874	0.43119266055045874
1697	Feb25-FISH2-3R4-rep2-cp190-100x_Position015_14_cmle.ics	80	0	1	1	0.057643116512861345	0.3246753246753246	0.3205128205128205
1698	Feb25-FISH2-3R4-rep2-cp190-100x_Position015_14_cmle.ics	81	0	1	1	0.14295492895189613	0.5585585585585585	0.5535714285714285
1699	Feb25-FISH2-3R4-rep2-cp190-100x_Position015_14_cmle.ics	84	0	1	1	0.14756637827292504	0.5289256198347106	0.5
1700	Feb25-FISH2-3R4-rep2-cp190-100x_Position015_14_cmle.ics	85	0	1	1	0.020751521944630084	0.1764705882352941	0.1764705882352941
1701	Feb25-FISH2-3R4-rep2-cp190-100x_Position015_14_cmle.ics	86	0	1	1	0.0	0.0	0.0
1702	Feb25-FISH2-3R4-rep2-cp190-100x_Position015_14_cmle.ics	89	0	1	1	0.0	0.0	0.0
1703	Feb25-FISH2-3R4-rep2-cp190-100x_Position015_14_cmle.ics	90	0	1	1	0.35738732237974036	0.62	0.6250000000000001
1704	Feb25-FISH2-3R4-rep2-cp190-100x_Position015_14_cmle.ics	91	0	1	1	0.0	0.0	0.0
1705	Feb25-FISH2-3R4-rep2-cp190-100x_Position015_14_cmle.ics	92	0	1	1	0.24210108935401764	0.8076923076923075	0.8076923076923075
1706	Feb25-FISH2-3R4-rep2-cp190-100x_Position015_14_cmle.ics	93	0	1	1	0.11067478370469377	0.5454545454545454	0.5517241379310345
1707	Feb25-FISH2-3R4-rep2-cp190-100x_Position015_14_cmle.ics	94	0	1	1	0.0853118124390348	0.3363636363636364	0.3394495412844037
1708	Feb25-FISH2-3R4-rep2-cp190-100x_Position015_14_cmle.ics	95	0	1	1	0.006917173981543361	0.05769230769230768	0.05882352941176469
1709	Feb25-FISH2-3R4-rep2-cp190-100x_Position015_14_cmle.ics	96	0	1	1	0.020751521944630084	0.14285714285714285	0.14285714285714285
1710	Feb25-FISH2-3R4-rep2-cp190-100x_Position015_14_cmle.ics	97	0	1	1	0.15217782759395396	0.540983606557377	0.540983606557377
1711	Feb25-FISH2-3R4-rep2-cp190-100x_Position015_14_cmle.ics	98	0	1	1	0.0	0.0	0.0
1712	Feb25-FISH2-3R4-rep2-cp190-100x_Position015_14_cmle.ics	99	0	1	1	0.14756637827292504	0.5517241379310344	0.547008547008547
1713	Feb25-FISH2-3R4-rep2-cp190-100x_Position015_14_cmle.ics	100	0	1	1	0.04611449321028908	0.3703703703703703	0.3703703703703703
1714	Feb25-FISH2-3R4-rep2-cp190-100x_Position015_14_cmle.ics	102	0	1	1	0.10836905904417933	0.38524590163934425	0.38842975206611563
1715	Feb25-FISH2-3R4-rep2-cp190-100x_Position015_14_cmle.ics	103	0	1	1	0.02305724660514454	0.11363636363636363	0.11494252873563218
1716	Feb25-FISH2-3R4-rep2-cp190-100x_Position015_14_cmle.ics	105	0	1	1	0.0	0.0	0.0
1717	Feb25-FISH2-3R4-rep2-cp190-100x_Position015_14_cmle.ics	105	0	1	2	0.0	0.0	0.0
1718	Feb25-FISH2-3R4-rep2-cp190-100x_Position015_14_cmle.ics	106	0	1	1	0.11528623302572269	0.41322314049586767	0.40983606557377045
1719	Feb25-FISH2-3R4-rep2-cp190-100x_Position015_14_cmle.ics	107	0	1	1	0.31127282916945126	0.472027972027972	0.7541899441340781
1720	Feb25-FISH2-3R4-rep2-cp190-100x_Position015_14_cmle.ics	107	0	1	2	0.0	0.0	0.0
1721	Feb25-FISH2-3R4-rep2-cp190-100x_Position015_14_cmle.ics	113	0	1	1	0.07147746447594806	0.298076923076923	0.2952380952380952
1722	Feb25-FISH2-3R4-rep2-cp190-100x_Position015_14_cmle.ics	115	0	1	1	0.0	0.0	0.0
1723	Feb25-FISH2-3R4-rep2-cp190-100x_Position015_14_cmle.ics	116	0	1	1	0.15448355225446841	0.5537190082644627	0.5537190082644627
1724	Feb25-FISH2-3R4-rep2-cp190-100x_Position015_14_cmle.ics	117	0	1	1	0.0853118124390348	0.3303571428571428	0.3303571428571428
1725	Feb25-FISH2-3R4-rep2-cp190-100x_Position015_14_cmle.ics	118	0	1	1	0.04611449321028908	0.15873015873015872	0.16129032258064518
1726	Feb25-FISH2-3R4-rep2-cp190-100x_Position015_14_cmle.ics	119	0	1	1	0.0	0.0	0.0
1727	Feb25-FISH2-3R4-rep2-cp190-100x_Position016_15_cmle.ics	1	0	1	1	0.1498721029334395	0.44827586206896547	0.4452054794520547
1728	Feb25-FISH2-3R4-rep2-cp190-100x_Position016_15_cmle.ics	3	0	1	1	0.10836905904417933	0.3615384615384615	0.34814814814814815
1729	Feb25-FISH2-3R4-rep2-cp190-100x_Position016_15_cmle.ics	4	0	1	1	0.0	0.0	0.0
1730	Feb25-FISH2-3R4-rep2-cp190-100x_Position016_15_cmle.ics	4	0	2	1	0.10145188506263597	0.6875	0.24175824175824173
1731	Feb25-FISH2-3R4-rep2-cp190-100x_Position016_15_cmle.ics	5	0	1	1	0.17523507419909848	0.5714285714285713	0.5629629629629629
1732	Feb25-FISH2-3R4-rep2-cp190-100x_Position016_15_cmle.ics	6	0	1	1	0.0	0.0	0.0
1733	Feb25-FISH2-3R4-rep2-cp190-100x_Position016_15_cmle.ics	6	0	1	2	0.0	0.0	0.0
1734	Feb25-FISH2-3R4-rep2-cp190-100x_Position016_15_cmle.ics	7	0	1	1	0.2582411619776188	0.713375796178344	0.7179487179487178
1735	Feb25-FISH2-3R4-rep2-cp190-100x_Position016_15_cmle.ics	8	0	1	1	0.0	0.0	0.0
1736	Feb25-FISH2-3R4-rep2-cp190-100x_Position016_15_cmle.ics	11	0	1	1	0.16140072623601176	0.6796116504854367	0.546875
1737	Feb25-FISH2-3R4-rep2-cp190-100x_Position016_15_cmle.ics	12	0	1	1	0.0	0.0	0.0
1738	Feb25-FISH2-3R4-rep2-cp190-100x_Position016_15_cmle.ics	13	0	1	1	0.2605468866381333	0.7151898734177216	0.7151898734177216
1739	Feb25-FISH2-3R4-rep2-cp190-100x_Position016_15_cmle.ics	14	0	1	1	0.07608891379697698	0.2704918032786885	0.2682926829268293
1740	Feb25-FISH2-3R4-rep2-cp190-100x_Position016_15_cmle.ics	15	0	1	1	0.05533739185234689	0.375	0.375
1741	Feb25-FISH2-3R4-rep2-cp190-100x_Position016_15_cmle.ics	18	0	1	1	0.0	0.0	0.0
1742	Feb25-FISH2-3R4-rep2-cp190-100x_Position016_15_cmle.ics	19	0	1	1	0.16140072623601176	0.4999999999999999	0.49295774647887314
1743	Feb25-FISH2-3R4-rep2-cp190-100x_Position016_15_cmle.ics	20	0	1	1	0.0	0.0	0.0
1744	Feb25-FISH2-3R4-rep2-cp190-100x_Position016_15_cmle.ics	21	0	1	1	0.0853118124390348	0.4404761904761905	0.6065573770491803
1745	Feb25-FISH2-3R4-rep2-cp190-100x_Position016_15_cmle.ics	22	0	1	1	0.14295492895189613	0.4217687074829931	0.4217687074829931
1746	Feb25-FISH2-3R4-rep2-cp190-100x_Position016_15_cmle.ics	23	0	1	1	0.13373203030983832	0.26605504587155965	0.19333333333333333
1747	Feb25-FISH2-3R4-rep2-cp190-100x_Position016_15_cmle.ics	23	0	2	1	0.0	0.0	0.0
1748	Feb25-FISH2-3R4-rep2-cp190-100x_Position016_15_cmle.ics	25	0	1	1	0.0645602904944047	0.20588235294117643	0.20437956204379562
1749	Feb25-FISH2-3R4-rep2-cp190-100x_Position016_15_cmle.ics	26	0	1	1	0.18215224818064185	0.6076923076923075	0.6076923076923075
1750	Feb25-FISH2-3R4-rep2-cp190-100x_Position016_15_cmle.ics	29	0	1	1	0.0	0.0	0.0
1751	Feb25-FISH2-3R4-rep2-cp190-100x_Position016_15_cmle.ics	29	0	1	2	0.23979536469350318	0.7761194029850745	0.622754491017964
1752	Feb25-FISH2-3R4-rep2-cp190-100x_Position016_15_cmle.ics	29	0	2	1	0.0	0.0	0.0
1753	Feb25-FISH2-3R4-rep2-cp190-100x_Position016_15_cmle.ics	29	0	2	2	0.0	0.0	0.0
1754	Feb25-FISH2-3R4-rep2-cp190-100x_Position016_15_cmle.ics	30	0	1	1	0.15448355225446841	0.9178082191780821	0.28270042194092826
1755	Feb25-FISH2-3R4-rep2-cp190-100x_Position016_15_cmle.ics	30	0	2	1	0.0	0.0	0.0
1756	Feb25-FISH2-3R4-rep2-cp190-100x_Position016_15_cmle.ics	31	0	1	1	0.22134956740938755	0.5714285714285714	0.5680473372781064
1757	Feb25-FISH2-3R4-rep2-cp190-100x_Position016_15_cmle.ics	32	0	1	1	0.10375760972315042	0.3333333333333333	0.3308823529411764
1758	Feb25-FISH2-3R4-rep2-cp190-100x_Position016_15_cmle.ics	33	0	1	1	0.0	0.0	0.0
1759	Feb25-FISH2-3R4-rep2-cp190-100x_Position016_15_cmle.ics	34	0	1	1	0.13834347963086724	0.46875000000000006	0.43795620437956206
1760	Feb25-FISH2-3R4-rep2-cp190-100x_Position016_15_cmle.ics	35	0	1	1	0.0945347110810926	0.3333333333333333	0.33064516129032256
1761	Feb25-FISH2-3R4-rep2-cp190-100x_Position016_15_cmle.ics	36	0	1	1	0.0	0.0	0.0
1762	Feb25-FISH2-3R4-rep2-cp190-100x_Position016_15_cmle.ics	37	0	1	1	0.07378318913646252	0.24060150375939846	0.26016260162601623
1763	Feb25-FISH2-3R4-rep2-cp190-100x_Position016_15_cmle.ics	38	0	1	1	0.06917173981543362	0.15384615384615385	0.15384615384615385
1764	Feb25-FISH2-3R4-rep2-cp190-100x_Position016_15_cmle.ics	40	0	1	1	0.24210108935401764	0.40697674418604646	0.4952830188679245
1765	Feb25-FISH2-3R4-rep2-cp190-100x_Position016_15_cmle.ics	41	0	1	1	0.0899232617600637	0.2422360248447205	0.23780487804878042
1766	Feb25-FISH2-3R4-rep2-cp190-100x_Position016_15_cmle.ics	42	0	1	1	0.0	0.0	0.0
1767	Feb25-FISH2-3R4-rep2-cp190-100x_Position016_15_cmle.ics	44	0	1	1	0.0	0.0	0.0
1768	Feb25-FISH2-3R4-rep2-cp190-100x_Position016_15_cmle.ics	45	0	1	1	0.11759195768623715	0.3695652173913044	0.3695652173913044
1769	Feb25-FISH2-3R4-rep2-cp190-100x_Position016_15_cmle.ics	47	0	1	1	0.0023057246605144538	0.011627906976744184	0.011764705882352941
1770	Feb25-FISH2-3R4-rep2-cp190-100x_Position016_15_cmle.ics	49	0	1	1	0.057643116512861345	0.31645569620253167	0.31645569620253167
1771	Feb25-FISH2-3R4-rep2-cp190-100x_Position016_15_cmle.ics	50	0	1	1	0.059948841173375796	0.22807017543859648	0.2300884955752212
1772	Feb25-FISH2-3R4-rep2-cp190-100x_Position016_15_cmle.ics	51	0	1	1	0.009222898642057815	0.031496062992125984	0.031496062992125984
1773	Feb25-FISH2-3R4-rep2-cp190-100x_Position016_15_cmle.ics	52	0	1	1	0.10606333438366487	0.38016528925619825	0.38016528925619825
1774	Feb25-FISH2-3R4-rep2-cp190-100x_Position016_15_cmle.ics	53	0	1	1	0.03689159456823126	0.13333333333333333	0.13333333333333333
1775	Feb25-FISH2-3R4-rep2-cp190-100x_Position016_15_cmle.ics	54	0	1	1	0.19598659614372857	0.5944055944055944	0.5985915492957745
1776	Feb25-FISH2-3R4-rep2-cp190-100x_Position016_15_cmle.ics	55	0	1	1	0.26285261129864773	0.7651006711409395	0.6745562130177514
1777	Feb25-FISH2-3R4-rep2-cp190-100x_Position016_15_cmle.ics	56	0	1	1	0.0	0.0	0.0
1778	Feb25-FISH2-3R4-rep2-cp190-100x_Position016_15_cmle.ics	57	0	1	1	0.0	0.0	0.0
1779	Feb25-FISH2-3R4-rep2-cp190-100x_Position016_15_cmle.ics	58	0	1	1	0.14756637827292504	0.5565217391304347	0.5565217391304347
1780	Feb25-FISH2-3R4-rep2-cp190-100x_Position016_15_cmle.ics	59	0	1	1	0.0	0.0	0.0
1781	Feb25-FISH2-3R4-rep2-cp190-100x_Position016_15_cmle.ics	60	0	1	1	0.2144323934278442	0.5849056603773585	0.5886075949367089
1782	Feb25-FISH2-3R4-rep2-cp190-100x_Position016_15_cmle.ics	61	0	1	1	0.25132398799607547	0.6987179487179487	0.6987179487179487
1783	Feb25-FISH2-3R4-rep2-cp190-100x_Position016_15_cmle.ics	62	0	1	1	0.09914616040212151	0.43	0.43434343434343436
1784	Feb25-FISH2-3R4-rep2-cp190-100x_Position016_15_cmle.ics	63	0	1	1	0.325107177132538	0.7966101694915254	0.810344827586207
1785	Feb25-FISH2-3R4-rep2-cp190-100x_Position016_15_cmle.ics	64	0	1	1	0.057643116512861345	0.26881720430107525	0.17730496453900707
1786	Feb25-FISH2-3R4-rep2-cp190-100x_Position016_15_cmle.ics	65	0	1	1	0.0	0.0	0.0
1787	Feb25-FISH2-3R4-rep2-cp190-100x_Position016_15_cmle.ics	66	0	1	1	0.15217782759395396	0.4852941176470588	0.5365853658536586
1788	Feb25-FISH2-3R4-rep2-cp190-100x_Position016_15_cmle.ics	68	0	1	1	0.053031667191832436	0.365079365079365	0.3709677419354839
1789	Feb25-FISH2-3R4-rep2-cp190-100x_Position016_15_cmle.ics	69	0	1	1	0.0	0.0	0.0
1790	Feb25-FISH2-3R4-rep2-cp190-100x_Position016_15_cmle.ics	70	0	1	1	0.0	0.0	0.0
1791	Feb25-FISH2-3R4-rep2-cp190-100x_Position016_15_cmle.ics	71	0	1	1	0.0	0.0	0.0
1792	Feb25-FISH2-3R4-rep2-cp190-100x_Position016_15_cmle.ics	71	0	2	1	0.2836041332432778	0.8601398601398601	0.5125
1793	Feb25-FISH2-3R4-rep2-cp190-100x_Position016_15_cmle.ics	72	0	1	1	0.10606333438366487	0.3931623931623931	0.38983050847457623
1794	Feb25-FISH2-3R4-rep2-cp190-100x_Position016_15_cmle.ics	73	0	1	1	0.27207550994070556	0.472	0.472
1795	Feb25-FISH2-3R4-rep2-cp190-100x_Position016_15_cmle.ics	74	0	1	1	0.006917173981543361	0.05555555555555554	0.05555555555555554
1796	Feb25-FISH2-3R4-rep2-cp190-100x_Position016_15_cmle.ics	75	0	1	1	0.20059804546475749	0.6850393700787402	0.6850393700787402
1797	Feb25-FISH2-3R4-rep2-cp190-100x_Position016_15_cmle.ics	76	0	1	1	0.0	0.0	0.0
1798	Feb25-FISH2-3R4-rep2-cp190-100x_Position016_15_cmle.ics	78	0	1	1	0.10606333438366487	0.5054945054945055	0.5054945054945055
1799	Feb25-FISH2-3R4-rep2-cp190-100x_Position016_15_cmle.ics	79	0	1	1	0.03228014524720235	0.12612612612612611	0.1272727272727273
1800	Feb25-FISH2-3R4-rep2-cp190-100x_Position016_15_cmle.ics	81	0	1	1	0.01844579728411563	0.07692307692307691	0.09523809523809525
1801	Feb25-FISH2-3R4-rep2-cp190-100x_Position016_15_cmle.ics	81	0	1	2	0.0	0.0	0.0
1802	Feb25-FISH2-3R4-rep2-cp190-100x_Position016_15_cmle.ics	81	0	2	1	0.0	0.0	0.0
1803	Feb25-FISH2-3R4-rep2-cp190-100x_Position016_15_cmle.ics	81	0	2	2	0.03689159456823126	0.32	0.2352941176470588
1804	Feb25-FISH2-3R4-rep2-cp190-100x_Position016_15_cmle.ics	83	0	1	1	0.0899232617600637	0.31451612903225806	0.31451612903225806
1805	Feb25-FISH2-3R4-rep2-cp190-100x_Position016_15_cmle.ics	84	0	1	1	0.0	0.0	0.0
1806	Feb25-FISH2-3R4-rep2-cp190-100x_Position016_15_cmle.ics	85	0	1	1	0.020751521944630084	0.06766917293233082	0.06766917293233082
1807	Feb25-FISH2-3R4-rep2-cp190-100x_Position016_15_cmle.ics	86	0	1	1	0.1590950015754973	0.41566265060240953	0.42073170731707304
1808	Feb25-FISH2-3R4-rep2-cp190-100x_Position016_15_cmle.ics	88	0	1	1	0.0	0.0	0.0
1809	Feb25-FISH2-3R4-rep2-cp190-100x_Position016_15_cmle.ics	89	0	1	1	0.13603775497035278	0.43703703703703706	0.44360902255639095
1810	Feb25-FISH2-3R4-rep2-cp190-100x_Position016_15_cmle.ics	90	0	1	1	0.2351839153724743	0.7391304347826088	0.6623376623376622
1811	Feb25-FISH2-3R4-rep2-cp190-100x_Position016_15_cmle.ics	91	0	1	1	0.16831790021755513	0.6134453781512604	0.6186440677966102
1812	Feb25-FISH2-3R4-rep2-cp190-100x_Position016_15_cmle.ics	92	0	1	1	0.1798465235201274	0.7428571428571428	0.5954198473282442
1813	Feb25-FISH2-3R4-rep2-cp190-100x_Position016_15_cmle.ics	94	0	1	1	0.0	0.0	0.0
1814	Feb25-FISH2-3R4-rep2-cp190-100x_Position016_15_cmle.ics	95	0	1	1	0.2144323934278442	0.6458333333333334	0.6503496503496503
1815	Feb25-FISH2-3R4-rep2-cp190-100x_Position016_15_cmle.ics	97	0	1	1	0.04380876854977462	0.2923076923076922	0.15079365079365076
1816	Feb25-FISH2-3R4-rep2-cp190-100x_Position016_15_cmle.ics	99	0	1	1	0.053031667191832436	0.27380952380952384	0.2771084337349397
1817	Feb25-FISH2-3R4-rep2-cp190-100x_Position016_15_cmle.ics	101	0	1	1	0.053031667191832436	0.365079365079365	0.30263157894736836
1818	Feb25-FISH2-3R4-rep2-cp190-100x_Position016_15_cmle.ics	102	0	1	1	0.1890694221621852	0.5394736842105262	0.5394736842105262
1819	Feb25-FISH2-3R4-rep2-cp190-100x_Position016_15_cmle.ics	103	0	1	1	0.02305724660514454	0.17241379310344823	0.17241379310344823
1820	Feb25-FISH2-3R4-rep2-cp190-100x_Position016_15_cmle.ics	105	0	1	1	0.0	0.0	0.0
1821	Feb25-FISH2-3R4-rep2-cp190-100x_Position016_15_cmle.ics	108	0	1	1	0.0	0.0	0.0
1822	Feb25-FISH2-3R4-rep2-cp190-100x_Position016_15_cmle.ics	110	0	1	1	0.0	0.0	0.0
1823	Feb25-FISH2-3R4-rep2-cp190-100x_Position016_15_cmle.ics	111	0	1	1	0.0	0.0	0.0
1824	Feb25-FISH2-3R4-rep2-cp190-100x_Position016_15_cmle.ics	112	0	1	1	0.16140072623601176	0.4794520547945204	0.4761904761904761
1825	Feb25-FISH2-3R4-rep2-cp190-100x_Position016_15_cmle.ics	113	0	1	1	0.0	0.0	0.0
1826	Feb25-FISH2-3R4-rep2-cp190-100x_Position016_15_cmle.ics	113	0	1	2	0.0	0.0	0.0
1827	Feb25-FISH2-3R4-rep2-cp190-100x_Position016_15_cmle.ics	114	0	1	1	0.0046114493210289076	0.029850746268656716	0.029850746268656716
1828	Feb25-FISH2-3R4-rep2-cp190-100x_Position016_15_cmle.ics	115	0	1	1	0.13373203030983832	0.37179487179487175	0.3892617449664429
1829	Feb25-FISH2-3R4-rep2-cp190-100x_Position016_15_cmle.ics	116	0	1	1	0.11298050836520823	0.3161290322580645	0.3161290322580645
1830	Feb25-FISH2-3R4-rep2-cp190-100x_Position016_15_cmle.ics	117	0	1	1	0.08300608777852034	0.45569620253164556	0.21686746987951802
1831	Feb25-FISH2-3R4-rep2-cp190-100x_Position016_15_cmle.ics	117	0	2	1	0.0	0.0	0.0
1832	Feb25-FISH2-3R4-rep2-cp190-100x_Position016_15_cmle.ics	118	0	1	1	0.0	0.0	0.0
1833	Feb25-FISH2-3R4-rep2-cp190-100x_Position016_15_cmle.ics	119	0	1	1	0.0	0.0	0.0
1834	Feb25-FISH2-3R4-rep2-cp190-100x_Position016_15_cmle.ics	119	0	1	2	0.0	0.0	0.0
1835	Feb25-FISH2-3R4-rep2-cp190-100x_Position016_15_cmle.ics	120	0	1	1	0.01152862330257227	0.08928571428571427	0.08928571428571427
1836	Feb25-FISH2-3R4-rep2-cp190-100x_Position016_15_cmle.ics	121	0	1	1	0.25132398799607547	0.6687116564417177	0.6728395061728395
1837	Feb25-FISH2-3R4-rep2-cp190-100x_Position016_15_cmle.ics	122	0	1	1	0.14064920429138167	0.6630434782608694	0.5126050420168066
1838	Feb25-FISH2-3R4-rep2-cp190-100x_Position016_15_cmle.ics	123	0	1	1	0.05533739185234689	0.4444444444444443	0.2962962962962963
1839	Feb25-FISH2-3R4-rep2-cp190-100x_Position016_15_cmle.ics	126	0	1	1	0.1498721029334395	0.4577464788732394	0.4513888888888889
1840	Feb25-FISH2-3R4-rep2-cp190-100x_Position016_15_cmle.ics	127	0	1	1	0.18215224818064185	0.6370967741935485	0.652892561983471
1841	Feb25-FISH2-3R4-rep2-cp190-100x_Position016_15_cmle.ics	128	0	1	1	0.13142630564932387	0.4222222222222222	0.4222222222222222
1842	Feb25-FISH2-3R4-rep2-cp190-100x_Position016_15_cmle.ics	130	0	1	1	0.0645602904944047	0.4590163934426229	0.21052631578947364
1843	Feb25-FISH2-3R4-rep2-cp190-100x_Position016_15_cmle.ics	132	0	1	1	0.0853118124390348	0.4021739130434782	0.4021739130434782
1844	Feb25-FISH2-3R4-rep2-cp190-100x_Position016_15_cmle.ics	133	0	1	1	0.0046114493210289076	0.03636363636363637	0.03636363636363637
1845	Feb25-FISH2-3R4-rep2-cp190-100x_Position016_15_cmle.ics	135	0	1	1	0.18215224818064185	0.6171875	0.6220472440944882
1846	Feb25-FISH2-3R4-rep2-cp190-100x_Position017_16_cmle.ics	2	0	1	1	0.1798465235201274	0.6341463414634146	0.6393442622950819
1847	Feb25-FISH2-3R4-rep2-cp190-100x_Position017_16_cmle.ics	4	0	1	1	0.0	0.0	0.0
1848	Feb25-FISH2-3R4-rep2-cp190-100x_Position017_16_cmle.ics	5	0	1	1	0.04611449321028908	0.20833333333333334	0.2
1849	Feb25-FISH2-3R4-rep2-cp190-100x_Position017_16_cmle.ics	6	0	1	1	0.07147746447594806	0.348314606741573	0.35227272727272724
1850	Feb25-FISH2-3R4-rep2-cp190-100x_Position017_16_cmle.ics	7	0	1	1	0.05533739185234689	0.2051282051282051	0.2051282051282051
1851	Feb25-FISH2-3R4-rep2-cp190-100x_Position017_16_cmle.ics	8	0	1	1	0.14526065361241058	0.48091603053435106	0.48091603053435106
1852	Feb25-FISH2-3R4-rep2-cp190-100x_Position017_16_cmle.ics	9	0	1	1	0.04842021787080353	0.34426229508196715	0.34426229508196715
1853	Feb25-FISH2-3R4-rep2-cp190-100x_Position017_16_cmle.ics	10	0	1	1	0.22826674139093092	0.4876847290640393	0.6827586206896551
1854	Feb25-FISH2-3R4-rep2-cp190-100x_Position017_16_cmle.ics	10	0	1	2	0.0	0.0	0.0
1855	Feb25-FISH2-3R4-rep2-cp190-100x_Position017_16_cmle.ics	11	0	1	1	0.16140072623601176	0.6363636363636364	0.6306306306306305
1856	Feb25-FISH2-3R4-rep2-cp190-100x_Position017_16_cmle.ics	13	0	1	1	0.30896710450893683	0.7052631578947368	0.5702127659574469
1857	Feb25-FISH2-3R4-rep2-cp190-100x_Position017_16_cmle.ics	14	0	1	1	0.0	0.0	0.0
1858	Feb25-FISH2-3R4-rep2-cp190-100x_Position017_16_cmle.ics	15	0	1	1	0.19137514682269965	0.7280701754385964	0.7217391304347824
1859	Feb25-FISH2-3R4-rep2-cp190-100x_Position017_16_cmle.ics	16	0	1	1	0.0	0.0	0.0
1860	Feb25-FISH2-3R4-rep2-cp190-100x_Position017_16_cmle.ics	18	0	1	1	0.26746406061967665	0.43773584905660373	0.4027777777777778
1861	Feb25-FISH2-3R4-rep2-cp190-100x_Position017_16_cmle.ics	19	0	1	1	0.0	0.0	0.0
1862	Feb25-FISH2-3R4-rep2-cp190-100x_Position017_16_cmle.ics	21	0	1	1	0.07147746447594806	0.26724137931034475	0.26724137931034475
1863	Feb25-FISH2-3R4-rep2-cp190-100x_Position017_16_cmle.ics	22	0	1	1	0.07147746447594806	0.5166666666666666	0.5344827586206895
1864	Feb25-FISH2-3R4-rep2-cp190-100x_Position017_16_cmle.ics	23	0	1	1	0.0	0.0	0.0
1865	Feb25-FISH2-3R4-rep2-cp190-100x_Position017_16_cmle.ics	23	0	2	1	0.0	0.0	0.0
1866	Feb25-FISH2-3R4-rep2-cp190-100x_Position017_16_cmle.ics	25	0	1	1	0.13603775497035278	0.8550724637681161	0.6276595744680851
1867	Feb25-FISH2-3R4-rep2-cp190-100x_Position017_16_cmle.ics	26	0	1	1	0.07839463845749142	0.40963855421686735	0.39534883720930225
1868	Feb25-FISH2-3R4-rep2-cp190-100x_Position017_16_cmle.ics	29	0	1	1	0.19829232080424303	0.5180722891566264	0.585034013605442
1869	Feb25-FISH2-3R4-rep2-cp190-100x_Position017_16_cmle.ics	29	0	1	2	0.0	0.0	0.0
1870	Feb25-FISH2-3R4-rep2-cp190-100x_Position017_16_cmle.ics	29	0	2	1	0.0	0.0	0.0
1871	Feb25-FISH2-3R4-rep2-cp190-100x_Position017_16_cmle.ics	29	0	2	2	0.016140072623601176	0.1272727272727273	0.056910569105691054
1872	Feb25-FISH2-3R4-rep2-cp190-100x_Position017_16_cmle.ics	30	0	1	1	0.0	0.0	0.0
1873	Feb25-FISH2-3R4-rep2-cp190-100x_Position017_16_cmle.ics	31	0	1	1	0.2605468866381333	0.7902097902097902	0.7902097902097902
1874	Feb25-FISH2-3R4-rep2-cp190-100x_Position017_16_cmle.ics	32	0	1	1	0.0	0.0	0.0
1875	Feb25-FISH2-3R4-rep2-cp190-100x_Position017_16_cmle.ics	34	0	1	1	0.10145188506263597	0.5301204819277108	0.5365853658536585
1876	Feb25-FISH2-3R4-rep2-cp190-100x_Position017_16_cmle.ics	35	0	1	1	0.0	0.0	0.0
1877	Feb25-FISH2-3R4-rep2-cp190-100x_Position017_16_cmle.ics	37	0	1	1	0.053031667191832436	0.365079365079365	0.22115384615384615
1878	Feb25-FISH2-3R4-rep2-cp190-100x_Position017_16_cmle.ics	38	0	1	1	0.06917173981543362	0.34883720930232553	0.17441860465116277
1879	Feb25-FISH2-3R4-rep2-cp190-100x_Position017_16_cmle.ics	38	0	2	1	0.0	0.0	0.0
1880	Feb25-FISH2-3R4-rep2-cp190-100x_Position017_16_cmle.ics	39	0	1	1	0.0	0.0	0.0
1881	Feb25-FISH2-3R4-rep2-cp190-100x_Position017_16_cmle.ics	40	0	1	1	0.0	0.0	0.0
1882	Feb25-FISH2-3R4-rep2-cp190-100x_Position017_16_cmle.ics	41	0	1	1	0.10606333438366487	0.46464646464646464	0.46464646464646464
1883	Feb25-FISH2-3R4-rep2-cp190-100x_Position017_16_cmle.ics	42	0	1	1	0.01844579728411563	0.05555555555555555	0.09523809523809525
1884	Feb25-FISH2-3R4-rep2-cp190-100x_Position017_16_cmle.ics	42	0	1	2	0.0	0.0	0.0
1885	Feb25-FISH2-3R4-rep2-cp190-100x_Position017_16_cmle.ics	43	0	1	1	0.0	0.0	0.0
1886	Feb25-FISH2-3R4-rep2-cp190-100x_Position017_16_cmle.ics	43	0	1	2	0.12220340700726605	0.39552238805970147	0.49999999999999994
1887	Feb25-FISH2-3R4-rep2-cp190-100x_Position017_16_cmle.ics	43	0	2	1	0.54876246920244	0.9754098360655736	0.6197916666666667
1888	Feb25-FISH2-3R4-rep2-cp190-100x_Position017_16_cmle.ics	43	0	2	2	0.0	0.0	0.0
1889	Feb25-FISH2-3R4-rep2-cp190-100x_Position017_16_cmle.ics	43	0	3	1	0.0	0.0	0.0
1890	Feb25-FISH2-3R4-rep2-cp190-100x_Position017_16_cmle.ics	43	0	3	2	0.0	0.0	0.0
1891	Feb25-FISH2-3R4-rep2-cp190-100x_Position017_16_cmle.ics	45	0	1	1	0.10836905904417933	0.33812949640287765	0.43119266055045874
1892	Feb25-FISH2-3R4-rep2-cp190-100x_Position017_16_cmle.ics	47	0	1	1	0.04842021787080353	0.21428571428571425	0.1532846715328467
1893	Feb25-FISH2-3R4-rep2-cp190-100x_Position017_16_cmle.ics	48	0	1	1	0.06917173981543362	0.2586206896551724	0.2564102564102564
1894	Feb25-FISH2-3R4-rep2-cp190-100x_Position017_16_cmle.ics	49	0	1	1	0.26285261129864773	0.8321167883211679	0.8444444444444444
1895	Feb25-FISH2-3R4-rep2-cp190-100x_Position017_16_cmle.ics	50	0	1	1	0.0023057246605144538	0.009259259259259257	0.009174311926605505
1896	Feb25-FISH2-3R4-rep2-cp190-100x_Position017_16_cmle.ics	51	0	1	1	0.12220340700726605	0.31736526946107785	0.3212121212121212
1897	Feb25-FISH2-3R4-rep2-cp190-100x_Position017_16_cmle.ics	52	0	1	1	0.23979536469350318	0.7703703703703704	0.7761194029850745
1898	Feb25-FISH2-3R4-rep2-cp190-100x_Position017_16_cmle.ics	53	0	1	1	0.06225456583389025	0.3333333333333333	0.3333333333333333
1899	Feb25-FISH2-3R4-rep2-cp190-100x_Position017_16_cmle.ics	54	0	1	1	0.0	0.0	0.0
1900	Feb25-FISH2-3R4-rep2-cp190-100x_Position017_16_cmle.ics	55	0	1	1	0.2144323934278442	0.6369863013698629	0.6326530612244897
1901	Feb25-FISH2-3R4-rep2-cp190-100x_Position017_16_cmle.ics	57	0	1	1	0.07147746447594806	0.23664122137404575	0.23664122137404575
1902	Feb25-FISH2-3R4-rep2-cp190-100x_Position017_16_cmle.ics	58	0	1	1	0.0645602904944047	0.2616822429906541	0.26415094339622636
1903	Feb25-FISH2-3R4-rep2-cp190-100x_Position017_16_cmle.ics	59	0	1	1	0.03458586990771681	0.1948051948051948	0.1948051948051948
1904	Feb25-FISH2-3R4-rep2-cp190-100x_Position017_16_cmle.ics	60	0	1	1	0.24210108935401764	0.9999999999999999	0.3932584269662921
1905	Feb25-FISH2-3R4-rep2-cp190-100x_Position017_16_cmle.ics	60	0	2	1	0.0	0.0	0.0
1906	Feb25-FISH2-3R4-rep2-cp190-100x_Position017_16_cmle.ics	61	0	1	1	0.0	0.0	0.0
1907	Feb25-FISH2-3R4-rep2-cp190-100x_Position017_16_cmle.ics	62	0	1	1	0.0	0.0	0.0
1908	Feb25-FISH2-3R4-rep2-cp190-100x_Position017_16_cmle.ics	62	0	1	2	0.03458586990771681	0.1282051282051282	0.20833333333333334
1909	Feb25-FISH2-3R4-rep2-cp190-100x_Position017_16_cmle.ics	63	0	1	1	0.07608891379697698	0.3793103448275862	0.3793103448275862
1910	Feb25-FISH2-3R4-rep2-cp190-100x_Position017_16_cmle.ics	65	0	1	1	0.07147746447594806	0.25619834710743794	0.25
1911	Feb25-FISH2-3R4-rep2-cp190-100x_Position017_16_cmle.ics	67	0	1	1	0.0023057246605144538	0.009708737864077669	0.009345794392523362
1912	Feb25-FISH2-3R4-rep2-cp190-100x_Position017_16_cmle.ics	67	0	1	2	0.0	0.0	0.0
1913	Feb25-FISH2-3R4-rep2-cp190-100x_Position017_16_cmle.ics	67	0	2	1	0.0	0.0	0.0
1914	Feb25-FISH2-3R4-rep2-cp190-100x_Position017_16_cmle.ics	67	0	2	2	0.10145188506263597	0.721311475409836	0.6470588235294117
1915	Feb25-FISH2-3R4-rep2-cp190-100x_Position017_16_cmle.ics	68	0	1	1	0.16370645089652622	0.4999999999999999	0.49650349650349646
1916	Feb25-FISH2-3R4-rep2-cp190-100x_Position017_16_cmle.ics	70	0	1	1	0.0	0.0	0.0
1917	Feb25-FISH2-3R4-rep2-cp190-100x_Position017_16_cmle.ics	71	0	1	1	0.1936808714832141	0.6176470588235293	0.6222222222222222
1918	Feb25-FISH2-3R4-rep2-cp190-100x_Position017_16_cmle.ics	72	0	1	1	0.04611449321028908	0.32258064516129037	0.13605442176870747
1919	Feb25-FISH2-3R4-rep2-cp190-100x_Position017_16_cmle.ics	72	0	2	1	0.0	0.0	0.0
1920	Feb25-FISH2-3R4-rep2-cp190-100x_Position017_16_cmle.ics	73	0	1	1	0.2144323934278442	0.5502958579881656	0.5284090909090909
1921	Feb25-FISH2-3R4-rep2-cp190-100x_Position017_16_cmle.ics	74	0	1	1	0.16140072623601176	0.5072463768115942	0.5072463768115942
1922	Feb25-FISH2-3R4-rep2-cp190-100x_Position017_16_cmle.ics	75	0	1	1	0.10375760972315042	0.3333333333333333	0.4455445544554455
1923	Feb25-FISH2-3R4-rep2-cp190-100x_Position017_16_cmle.ics	76	0	1	1	0.0	0.0	0.0
1924	Feb25-FISH2-3R4-rep2-cp190-100x_Position017_16_cmle.ics	77	0	1	1	0.3689159456823126	0.6808510638297872	0.6956521739130435
1925	Feb25-FISH2-3R4-rep2-cp190-100x_Position017_16_cmle.ics	78	0	1	1	0.009222898642057815	0.054794520547945195	0.05555555555555555
1926	Feb25-FISH2-3R4-rep2-cp190-100x_Position017_16_cmle.ics	79	0	1	1	0.04842021787080353	0.14999999999999997	0.14999999999999997
1927	Feb25-FISH2-3R4-rep2-cp190-100x_Position017_16_cmle.ics	80	0	1	1	0.0853118124390348	0.6727272727272728	0.30327868852459017
1928	Feb25-FISH2-3R4-rep2-cp190-100x_Position017_16_cmle.ics	81	0	1	1	0.2098209441068153	0.728	0.7338709677419355
1929	Feb25-FISH2-3R4-rep2-cp190-100x_Position017_16_cmle.ics	82	0	1	1	0.13373203030983832	0.4873949579831932	0.4957264957264957
1930	Feb25-FISH2-3R4-rep2-cp190-100x_Position017_16_cmle.ics	83	0	1	1	0.13834347963086724	0.4054054054054055	0.4054054054054055
1931	Feb25-FISH2-3R4-rep2-cp190-100x_Position017_16_cmle.ics	84	0	1	1	0.06686601515491916	0.23199999999999998	0.23199999999999998
1932	Feb25-FISH2-3R4-rep2-cp190-100x_Position017_16_cmle.ics	85	0	1	1	0.0046114493210289076	0.016129032258064516	0.016260162601626015
1933	Feb25-FISH2-3R4-rep2-cp190-100x_Position017_16_cmle.ics	86	0	1	1	0.16140072623601176	0.546875	0.5426356589147286
1934	Feb25-FISH2-3R4-rep2-cp190-100x_Position017_16_cmle.ics	87	0	1	1	0.16601217555704068	0.4472049689440994	0.2857142857142857
1935	Feb25-FISH2-3R4-rep2-cp190-100x_Position017_16_cmle.ics	87	0	2	1	0.0	0.0	0.0
1936	Feb25-FISH2-3R4-rep2-cp190-100x_Position017_16_cmle.ics	88	0	1	1	0.13142630564932387	0.4956521739130434	0.4956521739130434
1937	Feb25-FISH2-3R4-rep2-cp190-100x_Position017_16_cmle.ics	89	0	1	1	0.19137514682269965	0.48538011695906425	0.6434108527131782
1938	Feb25-FISH2-3R4-rep2-cp190-100x_Position017_16_cmle.ics	90	0	1	1	0.08070036311800588	0.660377358490566	0.6862745098039215
1939	Feb25-FISH2-3R4-rep2-cp190-100x_Position017_16_cmle.ics	91	0	1	1	0.0	0.0	0.0
1940	Feb25-FISH2-3R4-rep2-cp190-100x_Position017_16_cmle.ics	93	0	1	1	0.12220340700726605	0.3581081081081081	0.3557046979865771
1941	Feb25-FISH2-3R4-rep2-cp190-100x_Position017_16_cmle.ics	94	0	1	1	0.0	0.0	0.0
1942	Feb25-FISH2-3R4-rep2-cp190-100x_Position017_16_cmle.ics	95	0	1	1	0.025362971265658993	0.18333333333333332	0.16417910447761194
1943	Feb25-FISH2-3R4-rep2-cp190-100x_Position017_16_cmle.ics	96	0	1	1	0.07147746447594806	0.3039215686274509	0.3039215686274509
1944	Feb25-FISH2-3R4-rep2-cp190-100x_Position017_16_cmle.ics	98	0	1	1	0.0	0.0	0.0
1945	Feb25-FISH2-3R4-rep2-cp190-100x_Position017_16_cmle.ics	102	0	1	1	0.16831790021755513	0.776595744680851	0.5748031496062992
1946	Feb25-FISH2-3R4-rep2-cp190-100x_Position017_16_cmle.ics	103	0	1	1	0.0	0.0	0.0
1947	Feb25-FISH2-3R4-rep2-cp190-100x_Position017_16_cmle.ics	103	0	2	1	0.0	0.0	0.0
1948	Feb25-FISH2-3R4-rep2-cp190-100x_Position017_16_cmle.ics	105	0	1	1	0.020751521944630084	0.13432835820895522	0.12162162162162164
1949	Feb25-FISH2-3R4-rep2-cp190-100x_Position017_16_cmle.ics	108	0	1	1	0.059948841173375796	0.1733333333333333	0.17218543046357615
1950	Feb25-FISH2-3R4-rep2-cp190-100x_Position017_16_cmle.ics	110	0	1	1	0.0	0.0	0.0
1951	Feb25-FISH2-3R4-rep2-cp190-100x_Position017_16_cmle.ics	112	0	1	1	0.10375760972315042	0.34351145038167935	0.34351145038167935
1952	Feb25-FISH2-3R4-rep2-cp190-100x_Position017_16_cmle.ics	113	0	1	1	0.0	0.0	0.0
1953	Feb25-FISH2-3R4-rep2-cp190-100x_Position017_16_cmle.ics	113	0	1	2	0.0046114493210289076	0.010362694300518133	0.02380952380952381
1954	Feb25-FISH2-3R4-rep2-cp190-100x_Position017_16_cmle.ics	114	0	1	1	0.029974420586687898	0.09923664122137403	0.09923664122137403
1955	Feb25-FISH2-3R4-rep2-cp190-100x_Position017_16_cmle.ics	115	0	1	1	0.11759195768623715	0.41803278688524587	0.41803278688524587
1956	Feb25-FISH2-3R4-rep2-cp190-100x_Position017_16_cmle.ics	116	0	1	1	0.0	0.0	0.0
1957	Feb25-FISH2-3R4-rep2-cp190-100x_Position017_16_cmle.ics	116	0	2	1	0.0	0.0	0.0
1958	Feb25-FISH2-3R4-rep2-cp190-100x_Position017_16_cmle.ics	117	0	1	1	0.01844579728411563	0.06557377049180327	0.06504065040650406
1959	Feb25-FISH2-3R4-rep2-cp190-100x_Position017_16_cmle.ics	119	0	1	1	0.19137514682269965	0.8137254901960783	0.6803278688524589
1960	Feb25-FISH2-3R4-rep2-cp190-100x_Position017_16_cmle.ics	120	0	1	1	0.0	0.0	0.0
1961	Feb25-FISH2-3R4-rep2-cp190-100x_Position017_16_cmle.ics	121	0	1	1	0.0	0.0	0.0
1962	Feb25-FISH2-3R4-rep2-cp190-100x_Position017_16_cmle.ics	122	0	1	1	0.0023057246605144538	0.017857142857142853	0.01923076923076923
1963	Feb25-FISH2-3R4-rep2-cp190-100x_Position017_16_cmle.ics	123	0	1	1	0.07147746447594806	0.5438596491228069	0.5438596491228069
1964	Feb25-FISH2-3R4-rep2-cp190-100x_Position018_17_cmle.ics	1	0	1	1	0.30896710450893683	0.6473429951690821	0.6411483253588517
1965	Feb25-FISH2-3R4-rep2-cp190-100x_Position018_17_cmle.ics	2	0	1	1	0.057643116512861345	0.41666666666666663	0.423728813559322
1966	Feb25-FISH2-3R4-rep2-cp190-100x_Position018_17_cmle.ics	4	0	1	1	0.0	0.0	0.0
1967	Feb25-FISH2-3R4-rep2-cp190-100x_Position018_17_cmle.ics	6	0	1	1	0.0	0.0	0.0
1968	Feb25-FISH2-3R4-rep2-cp190-100x_Position018_17_cmle.ics	6	0	1	2	0.14064920429138167	0.29047619047619044	0.5126050420168066
1969	Feb25-FISH2-3R4-rep2-cp190-100x_Position018_17_cmle.ics	8	0	1	1	0.0	0.0	0.0
1970	Feb25-FISH2-3R4-rep2-cp190-100x_Position018_17_cmle.ics	9	0	1	1	0.0	0.0	0.0
1971	Feb25-FISH2-3R4-rep2-cp190-100x_Position018_17_cmle.ics	10	0	1	1	0.0945347110810926	0.732142857142857	0.7454545454545455
1972	Feb25-FISH2-3R4-rep2-cp190-100x_Position018_17_cmle.ics	11	0	1	1	0.0645602904944047	0.23931623931623927	0.23728813559322032
1973	Feb25-FISH2-3R4-rep2-cp190-100x_Position018_17_cmle.ics	12	0	1	1	0.0	0.0	0.0
1974	Feb25-FISH2-3R4-rep2-cp190-100x_Position018_17_cmle.ics	12	0	1	2	0.0	0.0	0.0
1975	Feb25-FISH2-3R4-rep2-cp190-100x_Position018_17_cmle.ics	16	0	1	1	0.18676369750167077	0.7168141592920354	0.7168141592920354
1976	Feb25-FISH2-3R4-rep2-cp190-100x_Position018_17_cmle.ics	17	0	1	1	0.22826674139093092	0.702127659574468	0.6346153846153845
1977	Feb25-FISH2-3R4-rep2-cp190-100x_Position018_17_cmle.ics	18	0	1	1	0.11989768234675159	0.5473684210526315	0.5416666666666666
1978	Feb25-FISH2-3R4-rep2-cp190-100x_Position018_17_cmle.ics	19	0	1	1	0.013834347963086722	0.0857142857142857	0.08450704225352111
1979	Feb25-FISH2-3R4-rep2-cp190-100x_Position018_17_cmle.ics	20	0	1	1	0.1498721029334395	0.29545454545454547	0.2981651376146789
1980	Feb25-FISH2-3R4-rep2-cp190-100x_Position018_17_cmle.ics	21	0	1	1	0.17754079885961294	0.5499999999999999	0.553956834532374
1981	Feb25-FISH2-3R4-rep2-cp190-100x_Position018_17_cmle.ics	24	0	1	1	0.19137514682269965	0.7345132743362831	0.7280701754385964
1982	Feb25-FISH2-3R4-rep2-cp190-100x_Position018_17_cmle.ics	25	0	1	1	0.0853118124390348	0.42045454545454547	0.4157303370786517
1983	Feb25-FISH2-3R4-rep2-cp190-100x_Position018_17_cmle.ics	26	0	1	1	0.16370645089652622	0.6120689655172412	0.71
1984	Feb25-FISH2-3R4-rep2-cp190-100x_Position018_17_cmle.ics	27	0	1	1	0.0	0.0	0.0
1985	Feb25-FISH2-3R4-rep2-cp190-100x_Position018_17_cmle.ics	28	0	1	1	0.0	0.0	0.0
1986	Feb25-FISH2-3R4-rep2-cp190-100x_Position018_17_cmle.ics	29	0	1	1	0.06686601515491916	0.3493975903614457	0.43283582089552236
1987	Feb25-FISH2-3R4-rep2-cp190-100x_Position018_17_cmle.ics	31	0	1	1	0.0	0.0	0.0
1988	Feb25-FISH2-3R4-rep2-cp190-100x_Position018_17_cmle.ics	32	0	1	1	0.0	0.0	0.0
1989	Feb25-FISH2-3R4-rep2-cp190-100x_Position018_17_cmle.ics	32	0	2	1	0.0	0.0	0.0
1990	Feb25-FISH2-3R4-rep2-cp190-100x_Position018_17_cmle.ics	33	0	1	1	0.0	0.0	0.0
1991	Feb25-FISH2-3R4-rep2-cp190-100x_Position018_17_cmle.ics	35	0	1	1	0.0	0.0	0.0
1992	Feb25-FISH2-3R4-rep2-cp190-100x_Position018_17_cmle.ics	37	0	1	1	0.16831790021755513	0.5934959349593496	0.5983606557377049
1993	Feb25-FISH2-3R4-rep2-cp190-100x_Position018_17_cmle.ics	38	0	1	1	0.0	0.0	0.0
1994	Feb25-FISH2-3R4-rep2-cp190-100x_Position018_17_cmle.ics	39	0	1	1	0.0	0.0	0.0
1995	Feb25-FISH2-3R4-rep2-cp190-100x_Position018_17_cmle.ics	40	0	1	1	0.08300608777852034	0.3157894736842105	0.31304347826086953
1996	Feb25-FISH2-3R4-rep2-cp190-100x_Position018_17_cmle.ics	42	0	1	1	0.0899232617600637	0.29545454545454536	0.3046875
1997	Feb25-FISH2-3R4-rep2-cp190-100x_Position018_17_cmle.ics	43	0	1	1	0.009222898642057815	0.04545454545454545	0.07843137254901959
1998	Feb25-FISH2-3R4-rep2-cp190-100x_Position018_17_cmle.ics	43	0	1	2	0.0	0.0	0.0
1999	Feb25-FISH2-3R4-rep2-cp190-100x_Position018_17_cmle.ics	44	0	1	1	0.10375760972315042	0.3781512605042016	0.3813559322033898
[truncated: 4,294 more rows]
