# Supplementary material for: M1BP cooperates with CP190 to activate transcription at TAD borders and promote chromatin insulator activity
Source: Nat Commun. 2021 Jul 7;12:4170. doi: 10.1038/s41467-021-24407-y (PMC8263732; doi:10.1038/s41467-021-24407-y)
Supplement: Supplementary file 6 — Source Data [file 41467_2021_24407_MOESM6_ESM.zip › Source Data_updated_060121/Source Data 8/Figure 8i/Figure 8i-tango-slide2/rep2/A_C.xls]

	Label	nuc.idx	tag	idx1	idx2	overlap	pcOverlap1	pcOverlap2
1	Feb25-FISH2-3R4-rep2-cp190-100x_Position001_0_cmle.ics	1	0	1	1	0.0	0.0	0.0
2	Feb25-FISH2-3R4-rep2-cp190-100x_Position001_0_cmle.ics	1	0	1	2	0.0	0.0	0.0
3	Feb25-FISH2-3R4-rep2-cp190-100x_Position001_0_cmle.ics	3	0	1	1	0.0023057246605144538	0.01	0.01
4	Feb25-FISH2-3R4-rep2-cp190-100x_Position001_0_cmle.ics	4	0	1	1	0.0	0.0	0.0
5	Feb25-FISH2-3R4-rep2-cp190-100x_Position001_0_cmle.ics	5	0	1	1	0.016140072623601176	0.06306306306306306	0.06306306306306306
6	Feb25-FISH2-3R4-rep2-cp190-100x_Position001_0_cmle.ics	6	0	1	1	0.013834347963086722	0.0606060606060606	0.0606060606060606
7	Feb25-FISH2-3R4-rep2-cp190-100x_Position001_0_cmle.ics	7	0	1	1	0.0	0.0	0.0
8	Feb25-FISH2-3R4-rep2-cp190-100x_Position001_0_cmle.ics	8	0	1	1	0.04380876854977462	0.1652173913043478	0.18446601941747567
9	Feb25-FISH2-3R4-rep2-cp190-100x_Position001_0_cmle.ics	9	0	1	1	0.01844579728411563	0.07207207207207207	0.07142857142857141
10	Feb25-FISH2-3R4-rep2-cp190-100x_Position001_0_cmle.ics	10	0	1	1	0.33663580043511027	0.6375545851528382	0.6347826086956522
11	Feb25-FISH2-3R4-rep2-cp190-100x_Position001_0_cmle.ics	12	0	1	1	0.020751521944630084	0.140625	0.13846153846153844
12	Feb25-FISH2-3R4-rep2-cp190-100x_Position001_0_cmle.ics	13	0	1	1	0.22826674139093092	0.7499999999999998	0.8918918918918918
13	Feb25-FISH2-3R4-rep2-cp190-100x_Position001_0_cmle.ics	14	0	1	1	0.020751521944630084	0.10975609756097558	0.10975609756097558
14	Feb25-FISH2-3R4-rep2-cp190-100x_Position001_0_cmle.ics	15	0	1	1	0.053031667191832436	0.1885245901639344	0.19008264462809912
15	Feb25-FISH2-3R4-rep2-cp190-100x_Position001_0_cmle.ics	16	0	1	1	0.03458586990771681	0.11278195488721804	0.11363636363636362
16	Feb25-FISH2-3R4-rep2-cp190-100x_Position001_0_cmle.ics	17	0	1	1	0.0	0.0	0.0
17	Feb25-FISH2-3R4-rep2-cp190-100x_Position001_0_cmle.ics	18	0	1	1	0.1291205809888094	0.608695652173913	0.45161290322580644
18	Feb25-FISH2-3R4-rep2-cp190-100x_Position001_0_cmle.ics	19	0	1	1	0.0	0.0	0.0
19	Feb25-FISH2-3R4-rep2-cp190-100x_Position001_0_cmle.ics	20	0	1	1	0.006917173981543361	0.03488372093023255	0.034482758620689655
20	Feb25-FISH2-3R4-rep2-cp190-100x_Position001_0_cmle.ics	21	0	1	1	0.0	0.0	0.0
21	Feb25-FISH2-3R4-rep2-cp190-100x_Position001_0_cmle.ics	22	0	1	1	0.0	0.0	0.0
22	Feb25-FISH2-3R4-rep2-cp190-100x_Position001_0_cmle.ics	23	0	1	1	0.009222898642057815	0.06153846153846153	0.07547169811320754
23	Feb25-FISH2-3R4-rep2-cp190-100x_Position001_0_cmle.ics	23	0	1	2	0.0	0.0	0.0
24	Feb25-FISH2-3R4-rep2-cp190-100x_Position001_0_cmle.ics	25	0	1	1	0.0	0.0	0.0
25	Feb25-FISH2-3R4-rep2-cp190-100x_Position001_0_cmle.ics	26	0	1	1	0.14756637827292504	0.7529411764705882	0.761904761904762
26	Feb25-FISH2-3R4-rep2-cp190-100x_Position001_0_cmle.ics	27	0	1	1	0.14295492895189613	0.5	0.5081967213114753
27	Feb25-FISH2-3R4-rep2-cp190-100x_Position001_0_cmle.ics	28	0	1	1	0.0	0.0	0.0
28	Feb25-FISH2-3R4-rep2-cp190-100x_Position001_0_cmle.ics	28	0	1	2	0.0	0.0	0.0
29	Feb25-FISH2-3R4-rep2-cp190-100x_Position001_0_cmle.ics	29	0	1	1	0.013834347963086722	0.06185567010309277	0.0625
30	Feb25-FISH2-3R4-rep2-cp190-100x_Position001_0_cmle.ics	30	0	1	1	0.0023057246605144538	0.01219512195121951	0.012345679012345678
31	Feb25-FISH2-3R4-rep2-cp190-100x_Position001_0_cmle.ics	31	0	1	1	0.01152862330257227	0.0980392156862745	0.1
32	Feb25-FISH2-3R4-rep2-cp190-100x_Position001_0_cmle.ics	32	0	1	1	0.0	0.0	0.0
33	Feb25-FISH2-3R4-rep2-cp190-100x_Position001_0_cmle.ics	33	0	1	1	0.013834347963086722	0.07594936708860758	0.07594936708860758
34	Feb25-FISH2-3R4-rep2-cp190-100x_Position001_0_cmle.ics	36	0	1	1	0.223655292069902	0.43111111111111106	0.4330357142857142
35	Feb25-FISH2-3R4-rep2-cp190-100x_Position001_0_cmle.ics	38	0	1	1	0.06686601515491916	0.27619047619047615	0.27619047619047615
36	Feb25-FISH2-3R4-rep2-cp190-100x_Position001_0_cmle.ics	39	0	1	1	0.14526065361241058	0.35593220338983045	0.5943396226415093
37	Feb25-FISH2-3R4-rep2-cp190-100x_Position001_0_cmle.ics	40	0	1	1	0.07608891379697698	0.2972972972972973	0.33
38	Feb25-FISH2-3R4-rep2-cp190-100x_Position001_0_cmle.ics	41	0	1	1	0.02305724660514454	0.15625	0.06802721088435373
39	Feb25-FISH2-3R4-rep2-cp190-100x_Position001_0_cmle.ics	41	0	2	1	0.0	0.0	0.0
40	Feb25-FISH2-3R4-rep2-cp190-100x_Position001_0_cmle.ics	42	0	1	1	0.027668695926173444	0.125	0.12371134020618554
41	Feb25-FISH2-3R4-rep2-cp190-100x_Position001_0_cmle.ics	43	0	1	1	0.0	0.0	0.0
42	Feb25-FISH2-3R4-rep2-cp190-100x_Position001_0_cmle.ics	45	0	1	1	0.0	0.0	0.0
43	Feb25-FISH2-3R4-rep2-cp190-100x_Position001_0_cmle.ics	46	0	1	1	0.03689159456823126	0.2711864406779661	0.16161616161616163
44	Feb25-FISH2-3R4-rep2-cp190-100x_Position001_0_cmle.ics	47	0	1	1	0.0	0.0	0.0
45	Feb25-FISH2-3R4-rep2-cp190-100x_Position001_0_cmle.ics	48	0	1	1	0.009222898642057815	0.042553191489361694	0.04210526315789473
46	Feb25-FISH2-3R4-rep2-cp190-100x_Position001_0_cmle.ics	49	0	1	1	0.0	0.0	0.0
47	Feb25-FISH2-3R4-rep2-cp190-100x_Position001_0_cmle.ics	50	0	1	1	0.0	0.0	0.0
48	Feb25-FISH2-3R4-rep2-cp190-100x_Position001_0_cmle.ics	51	0	1	1	0.0	0.0	0.0
49	Feb25-FISH2-3R4-rep2-cp190-100x_Position001_0_cmle.ics	52	0	1	1	0.17292934953858402	0.6756756756756755	0.6818181818181818
50	Feb25-FISH2-3R4-rep2-cp190-100x_Position001_0_cmle.ics	53	0	1	1	0.0945347110810926	0.4270833333333333	0.43617021276595735
51	Feb25-FISH2-3R4-rep2-cp190-100x_Position001_0_cmle.ics	54	0	1	1	0.0	0.0	0.0
52	Feb25-FISH2-3R4-rep2-cp190-100x_Position001_0_cmle.ics	56	0	1	1	0.0	0.0	0.0
53	Feb25-FISH2-3R4-rep2-cp190-100x_Position001_0_cmle.ics	56	0	2	1	0.09914616040212151	0.47252747252747246	0.20574162679425834
54	Feb25-FISH2-3R4-rep2-cp190-100x_Position001_0_cmle.ics	57	0	1	1	0.04611449321028908	0.17857142857142855	0.17699115044247787
55	Feb25-FISH2-3R4-rep2-cp190-100x_Position001_0_cmle.ics	58	0	1	1	0.025362971265658993	0.10280373831775699	0.10280373831775699
56	Feb25-FISH2-3R4-rep2-cp190-100x_Position001_0_cmle.ics	59	0	1	1	0.0	0.0	0.0
57	Feb25-FISH2-3R4-rep2-cp190-100x_Position001_0_cmle.ics	61	0	1	1	0.0	0.0	0.0
58	Feb25-FISH2-3R4-rep2-cp190-100x_Position001_0_cmle.ics	62	0	1	1	0.0	0.0	0.0
59	Feb25-FISH2-3R4-rep2-cp190-100x_Position001_0_cmle.ics	63	0	1	1	0.0	0.0	0.0
60	Feb25-FISH2-3R4-rep2-cp190-100x_Position001_0_cmle.ics	64	0	1	1	0.03919731922874571	0.14912280701754385	0.14912280701754385
61	Feb25-FISH2-3R4-rep2-cp190-100x_Position001_0_cmle.ics	65	0	1	1	0.0	0.0	0.0
62	Feb25-FISH2-3R4-rep2-cp190-100x_Position001_0_cmle.ics	66	0	1	1	0.01844579728411563	0.10126582278481013	0.10126582278481013
63	Feb25-FISH2-3R4-rep2-cp190-100x_Position001_0_cmle.ics	68	0	1	1	0.03228014524720235	0.12499999999999997	0.1238938053097345
64	Feb25-FISH2-3R4-rep2-cp190-100x_Position001_0_cmle.ics	69	0	1	1	0.0	0.0	0.0
65	Feb25-FISH2-3R4-rep2-cp190-100x_Position001_0_cmle.ics	70	0	1	1	0.0899232617600637	0.49367088607594933	0.48749999999999993
66	Feb25-FISH2-3R4-rep2-cp190-100x_Position001_0_cmle.ics	71	0	1	1	0.05533739185234689	0.19512195121951217	0.19999999999999998
67	Feb25-FISH2-3R4-rep2-cp190-100x_Position001_0_cmle.ics	72	0	1	1	0.0	0.0	0.0
68	Feb25-FISH2-3R4-rep2-cp190-100x_Position001_0_cmle.ics	74	0	1	1	0.053031667191832436	0.31506849315068486	0.4423076923076923
69	Feb25-FISH2-3R4-rep2-cp190-100x_Position001_0_cmle.ics	75	0	1	1	0.0	0.0	0.0
70	Feb25-FISH2-3R4-rep2-cp190-100x_Position001_0_cmle.ics	77	0	1	1	0.03919731922874571	0.15454545454545454	0.15454545454545454
71	Feb25-FISH2-3R4-rep2-cp190-100x_Position001_0_cmle.ics	78	0	1	1	0.016140072623601176	0.1346153846153846	0.1346153846153846
72	Feb25-FISH2-3R4-rep2-cp190-100x_Position001_0_cmle.ics	79	0	1	1	0.0	0.0	0.0
73	Feb25-FISH2-3R4-rep2-cp190-100x_Position001_0_cmle.ics	81	0	1	1	0.0	0.0	0.0
74	Feb25-FISH2-3R4-rep2-cp190-100x_Position001_0_cmle.ics	83	0	1	1	0.09222898642057815	0.8	0.3773584905660377
75	Feb25-FISH2-3R4-rep2-cp190-100x_Position001_0_cmle.ics	83	0	2	1	0.0	0.0	0.0
76	Feb25-FISH2-3R4-rep2-cp190-100x_Position001_0_cmle.ics	84	0	1	1	0.0	0.0	0.0
77	Feb25-FISH2-3R4-rep2-cp190-100x_Position001_0_cmle.ics	87	0	1	1	0.0	0.0	0.0
78	Feb25-FISH2-3R4-rep2-cp190-100x_Position001_0_cmle.ics	88	0	1	1	0.05533739185234689	0.34782608695652173	0.25531914893617014
79	Feb25-FISH2-3R4-rep2-cp190-100x_Position001_0_cmle.ics	89	0	1	1	0.0	0.0	0.0
80	Feb25-FISH2-3R4-rep2-cp190-100x_Position001_0_cmle.ics	90	0	1	1	0.03228014524720235	0.1414141414141414	0.14285714285714285
81	Feb25-FISH2-3R4-rep2-cp190-100x_Position001_0_cmle.ics	93	0	1	1	0.04611449321028908	0.1680672268907563	0.17094017094017092
82	Feb25-FISH2-3R4-rep2-cp190-100x_Position001_0_cmle.ics	94	0	1	1	0.0023057246605144538	0.011235955056179775	0.01111111111111111
83	Feb25-FISH2-3R4-rep2-cp190-100x_Position001_0_cmle.ics	96	0	1	1	0.0	0.0	0.0
84	Feb25-FISH2-3R4-rep2-cp190-100x_Position001_0_cmle.ics	97	0	1	1	0.0	0.0	0.0
85	Feb25-FISH2-3R4-rep2-cp190-100x_Position001_0_cmle.ics	98	0	1	1	0.0	0.0	0.0
86	Feb25-FISH2-3R4-rep2-cp190-100x_Position001_0_cmle.ics	100	0	1	1	0.0	0.0	0.0
87	Feb25-FISH2-3R4-rep2-cp190-100x_Position001_0_cmle.ics	101	0	1	1	0.0	0.0	0.0
88	Feb25-FISH2-3R4-rep2-cp190-100x_Position001_0_cmle.ics	102	0	1	1	0.20059804546475749	0.37662337662337664	0.37499999999999994
89	Feb25-FISH2-3R4-rep2-cp190-100x_Position001_0_cmle.ics	103	0	1	1	0.06917173981543362	0.3157894736842105	0.31250000000000006
90	Feb25-FISH2-3R4-rep2-cp190-100x_Position001_0_cmle.ics	104	0	1	1	0.0	0.0	0.0
91	Feb25-FISH2-3R4-rep2-cp190-100x_Position001_0_cmle.ics	106	0	1	1	0.0	0.0	0.0
92	Feb25-FISH2-3R4-rep2-cp190-100x_Position001_0_cmle.ics	106	0	2	1	0.08070036311800588	0.21084337349397583	0.1508620689655172
93	Feb25-FISH2-3R4-rep2-cp190-100x_Position001_0_cmle.ics	107	0	1	1	0.10375760972315042	0.4411764705882352	0.3846153846153845
94	Feb25-FISH2-3R4-rep2-cp190-100x_Position001_0_cmle.ics	108	0	1	1	0.08300608777852034	0.4499999999999999	0.41860465116279066
95	Feb25-FISH2-3R4-rep2-cp190-100x_Position001_0_cmle.ics	109	0	1	1	0.0	0.0	0.0
96	Feb25-FISH2-3R4-rep2-cp190-100x_Position001_0_cmle.ics	110	0	1	1	0.0	0.0	0.0
97	Feb25-FISH2-3R4-rep2-cp190-100x_Position001_0_cmle.ics	111	0	1	1	0.01152862330257227	0.0847457627118644	0.08196721311475409
98	Feb25-FISH2-3R4-rep2-cp190-100x_Position001_0_cmle.ics	113	0	1	1	0.03458586990771681	0.26315789473684215	0.26785714285714285
99	Feb25-FISH2-3R4-rep2-cp190-100x_Position001_0_cmle.ics	114	0	1	1	0.06225456583389025	0.28723404255319146	0.29032258064516125
100	Feb25-FISH2-3R4-rep2-cp190-100x_Position001_0_cmle.ics	115	0	1	1	0.29282703188533565	0.5521739130434783	0.5450643776824036
101	Feb25-FISH2-3R4-rep2-cp190-100x_Position001_0_cmle.ics	116	0	1	1	0.0	0.0	0.0
102	Feb25-FISH2-3R4-rep2-cp190-100x_Position001_0_cmle.ics	117	0	1	1	0.03689159456823126	0.15238095238095237	0.1495327102803738
103	Feb25-FISH2-3R4-rep2-cp190-100x_Position001_0_cmle.ics	118	0	1	1	0.013834347963086722	0.07999999999999999	0.07999999999999999
104	Feb25-FISH2-3R4-rep2-cp190-100x_Position001_0_cmle.ics	119	0	1	1	0.0	0.0	0.0
105	Feb25-FISH2-3R4-rep2-cp190-100x_Position001_0_cmle.ics	119	0	1	2	0.0	0.0	0.0
106	Feb25-FISH2-3R4-rep2-cp190-100x_Position001_0_cmle.ics	120	0	1	1	0.09914616040212151	0.4623655913978494	0.4623655913978494
107	Feb25-FISH2-3R4-rep2-cp190-100x_Position001_0_cmle.ics	121	0	1	1	0.04380876854977462	0.2261904761904762	0.22352941176470587
108	Feb25-FISH2-3R4-rep2-cp190-100x_Position001_0_cmle.ics	122	0	1	1	0.0	0.0	0.0
109	Feb25-FISH2-3R4-rep2-cp190-100x_Position001_0_cmle.ics	125	0	1	1	0.0	0.0	0.0
110	Feb25-FISH2-3R4-rep2-cp190-100x_Position001_0_cmle.ics	126	0	1	1	0.0046114493210289076	0.019417475728155338	0.01834862385321101
111	Feb25-FISH2-3R4-rep2-cp190-100x_Position001_0_cmle.ics	127	0	1	1	0.029974420586687898	0.1150442477876106	0.11403508771929824
112	Feb25-FISH2-3R4-rep2-cp190-100x_Position001_0_cmle.ics	128	0	1	1	0.0	0.0	0.0
113	Feb25-FISH2-3R4-rep2-cp190-100x_Position001_0_cmle.ics	129	0	1	1	0.009222898642057815	0.05128205128205127	0.05128205128205127
114	Feb25-FISH2-3R4-rep2-cp190-100x_Position001_0_cmle.ics	130	0	1	1	0.0	0.0	0.0
115	Feb25-FISH2-3R4-rep2-cp190-100x_Position001_0_cmle.ics	130	0	2	1	0.0899232617600637	0.6610169491525423	0.18309859154929575
116	Feb25-FISH2-3R4-rep2-cp190-100x_Position001_0_cmle.ics	131	0	1	1	0.01152862330257227	0.06172839506172839	0.06097560975609755
117	Feb25-FISH2-3R4-rep2-cp190-100x_Position001_0_cmle.ics	132	0	1	1	0.0	0.0	0.0
118	Feb25-FISH2-3R4-rep2-cp190-100x_Position001_0_cmle.ics	133	0	1	1	0.0	0.0	0.0
119	Feb25-FISH2-3R4-rep2-cp190-100x_Position001_0_cmle.ics	133	0	2	1	0.3643044963612837	0.9028571428571428	0.6502057613168724
120	Feb25-FISH2-3R4-rep2-cp190-100x_Position001_0_cmle.ics	134	0	1	1	0.0	0.0	0.0
121	Feb25-FISH2-3R4-rep2-cp190-100x_Position002_1_cmle.ics	3	0	1	1	0.029974420586687898	0.10317460317460315	0.10483870967741936
122	Feb25-FISH2-3R4-rep2-cp190-100x_Position002_1_cmle.ics	4	0	1	1	0.0	0.0	0.0
123	Feb25-FISH2-3R4-rep2-cp190-100x_Position002_1_cmle.ics	5	0	1	1	0.016140072623601176	0.1346153846153846	0.13207547169811318
124	Feb25-FISH2-3R4-rep2-cp190-100x_Position002_1_cmle.ics	6	0	1	1	0.0	0.0	0.0
125	Feb25-FISH2-3R4-rep2-cp190-100x_Position002_1_cmle.ics	7	0	1	1	0.2789926839222489	0.4583333333333332	0.5330396475770924
126	Feb25-FISH2-3R4-rep2-cp190-100x_Position002_1_cmle.ics	8	0	1	1	0.0	0.0	0.0
127	Feb25-FISH2-3R4-rep2-cp190-100x_Position002_1_cmle.ics	9	0	1	1	0.03228014524720235	0.2592592592592592	0.2545454545454546
128	Feb25-FISH2-3R4-rep2-cp190-100x_Position002_1_cmle.ics	12	0	1	1	0.18215224818064185	0.6220472440944882	0.6269841269841269
129	Feb25-FISH2-3R4-rep2-cp190-100x_Position002_1_cmle.ics	13	0	1	1	0.0	0.0	0.0
130	Feb25-FISH2-3R4-rep2-cp190-100x_Position002_1_cmle.ics	14	0	1	1	0.0945347110810926	0.6507936507936506	0.640625
131	Feb25-FISH2-3R4-rep2-cp190-100x_Position002_1_cmle.ics	15	0	1	1	0.10145188506263597	0.45833333333333337	0.46315789473684205
132	Feb25-FISH2-3R4-rep2-cp190-100x_Position002_1_cmle.ics	16	0	1	1	0.05533739185234689	0.1081081081081081	0.09638554216867468
133	Feb25-FISH2-3R4-rep2-cp190-100x_Position002_1_cmle.ics	17	0	1	1	0.0853118124390348	0.26811594202898553	0.26811594202898553
134	Feb25-FISH2-3R4-rep2-cp190-100x_Position002_1_cmle.ics	19	0	1	1	0.30666137984842234	0.4999999999999999	0.936619718309859
135	Feb25-FISH2-3R4-rep2-cp190-100x_Position002_1_cmle.ics	19	0	1	2	0.0	0.0	0.0
136	Feb25-FISH2-3R4-rep2-cp190-100x_Position002_1_cmle.ics	20	0	1	1	0.020751521944630084	0.07964601769911504	0.15517241379310343
137	Feb25-FISH2-3R4-rep2-cp190-100x_Position002_1_cmle.ics	22	0	1	1	0.059948841173375796	0.276595744680851	0.276595744680851
138	Feb25-FISH2-3R4-rep2-cp190-100x_Position002_1_cmle.ics	23	0	1	1	0.07378318913646252	0.43835616438356156	0.256
139	Feb25-FISH2-3R4-rep2-cp190-100x_Position002_1_cmle.ics	24	0	1	1	0.0	0.0	0.0
140	Feb25-FISH2-3R4-rep2-cp190-100x_Position002_1_cmle.ics	26	0	1	1	0.0	0.0	0.0
141	Feb25-FISH2-3R4-rep2-cp190-100x_Position002_1_cmle.ics	27	0	1	1	0.0	0.0	0.0
142	Feb25-FISH2-3R4-rep2-cp190-100x_Position002_1_cmle.ics	28	0	1	1	0.050725942531317986	0.30136986301369856	0.3055555555555556
143	Feb25-FISH2-3R4-rep2-cp190-100x_Position002_1_cmle.ics	29	0	1	1	0.11528623302572269	0.23255813953488372	0.5376344086021505
144	Feb25-FISH2-3R4-rep2-cp190-100x_Position002_1_cmle.ics	29	0	1	2	0.0	0.0	0.0
145	Feb25-FISH2-3R4-rep2-cp190-100x_Position002_1_cmle.ics	30	0	1	1	0.03919731922874571	0.27419354838709675	0.26984126984126977
146	Feb25-FISH2-3R4-rep2-cp190-100x_Position002_1_cmle.ics	32	0	1	1	0.02305724660514454	0.17241379310344823	0.1694915254237288
147	Feb25-FISH2-3R4-rep2-cp190-100x_Position002_1_cmle.ics	33	0	1	1	0.0	0.0	0.0
148	Feb25-FISH2-3R4-rep2-cp190-100x_Position002_1_cmle.ics	35	0	1	1	0.016140072623601176	0.06422018348623852	0.06363636363636364
149	Feb25-FISH2-3R4-rep2-cp190-100x_Position002_1_cmle.ics	37	0	1	1	0.06917173981543362	0.21897810218978103	0.22222222222222224
150	Feb25-FISH2-3R4-rep2-cp190-100x_Position002_1_cmle.ics	38	0	1	1	0.0	0.0	0.0
151	Feb25-FISH2-3R4-rep2-cp190-100x_Position002_1_cmle.ics	40	0	1	1	0.020751521944630084	0.1764705882352941	0.17307692307692307
152	Feb25-FISH2-3R4-rep2-cp190-100x_Position002_1_cmle.ics	42	0	1	1	0.01844579728411563	0.04938271604938271	0.05031446540880503
153	Feb25-FISH2-3R4-rep2-cp190-100x_Position002_1_cmle.ics	43	0	1	1	0.1498721029334395	0.46099290780141844	0.4577464788732394
154	Feb25-FISH2-3R4-rep2-cp190-100x_Position002_1_cmle.ics	44	0	1	1	0.053031667191832436	0.184	0.184
155	Feb25-FISH2-3R4-rep2-cp190-100x_Position002_1_cmle.ics	45	0	1	1	0.0	0.0	0.0
156	Feb25-FISH2-3R4-rep2-cp190-100x_Position002_1_cmle.ics	45	0	1	2	0.0	0.0	0.0
157	Feb25-FISH2-3R4-rep2-cp190-100x_Position002_1_cmle.ics	45	0	2	1	0.0	0.0	0.0
158	Feb25-FISH2-3R4-rep2-cp190-100x_Position002_1_cmle.ics	45	0	2	2	0.0046114493210289076	0.02631578947368421	0.039215686274509796
159	Feb25-FISH2-3R4-rep2-cp190-100x_Position002_1_cmle.ics	46	0	1	1	0.0	0.0	0.0
160	Feb25-FISH2-3R4-rep2-cp190-100x_Position002_1_cmle.ics	47	0	1	1	0.0	0.0	0.0
161	Feb25-FISH2-3R4-rep2-cp190-100x_Position002_1_cmle.ics	48	0	1	1	0.0899232617600637	0.12149532710280371	0.13732394366197181
162	Feb25-FISH2-3R4-rep2-cp190-100x_Position002_1_cmle.ics	49	0	1	1	0.26515833595916216	0.6249999999999999	0.6216216216216215
163	Feb25-FISH2-3R4-rep2-cp190-100x_Position002_1_cmle.ics	50	0	1	1	0.0945347110810926	0.33064516129032256	0.3388429752066115
164	Feb25-FISH2-3R4-rep2-cp190-100x_Position002_1_cmle.ics	51	0	1	1	0.0	0.0	0.0
165	Feb25-FISH2-3R4-rep2-cp190-100x_Position002_1_cmle.ics	52	0	1	1	0.0	0.0	0.0
166	Feb25-FISH2-3R4-rep2-cp190-100x_Position002_1_cmle.ics	53	0	1	1	0.0	0.0	0.0
167	Feb25-FISH2-3R4-rep2-cp190-100x_Position002_1_cmle.ics	54	0	1	1	0.027668695926173444	0.19999999999999998	0.1967213114754098
168	Feb25-FISH2-3R4-rep2-cp190-100x_Position002_1_cmle.ics	56	0	1	1	0.0	0.0	0.0
169	Feb25-FISH2-3R4-rep2-cp190-100x_Position002_1_cmle.ics	56	0	1	2	0.0	0.0	0.0
170	Feb25-FISH2-3R4-rep2-cp190-100x_Position002_1_cmle.ics	57	0	1	1	0.04380876854977462	0.1532258064516129	0.1532258064516129
171	Feb25-FISH2-3R4-rep2-cp190-100x_Position002_1_cmle.ics	60	0	1	1	0.050725942531317986	0.33333333333333326	0.33333333333333326
172	Feb25-FISH2-3R4-rep2-cp190-100x_Position002_1_cmle.ics	61	0	1	1	0.0	0.0	0.0
173	Feb25-FISH2-3R4-rep2-cp190-100x_Position002_1_cmle.ics	62	0	1	1	0.0	0.0	0.0
174	Feb25-FISH2-3R4-rep2-cp190-100x_Position002_1_cmle.ics	63	0	1	1	0.18215224818064185	0.6422764227642276	0.6370967741935485
175	Feb25-FISH2-3R4-rep2-cp190-100x_Position002_1_cmle.ics	64	0	1	1	0.027668695926173444	0.0779220779220779	0.08510638297872339
176	Feb25-FISH2-3R4-rep2-cp190-100x_Position002_1_cmle.ics	65	0	1	1	0.32741290179305244	0.5053380782918149	0.5053380782918149
177	Feb25-FISH2-3R4-rep2-cp190-100x_Position002_1_cmle.ics	66	0	1	1	0.0	0.0	0.0
178	Feb25-FISH2-3R4-rep2-cp190-100x_Position002_1_cmle.ics	68	0	1	1	0.14295492895189613	0.4217687074829931	0.42758620689655163
179	Feb25-FISH2-3R4-rep2-cp190-100x_Position002_1_cmle.ics	69	0	1	1	0.0	0.0	0.0
180	Feb25-FISH2-3R4-rep2-cp190-100x_Position002_1_cmle.ics	70	0	1	1	0.020751521944630084	0.03846153846153846	0.08737864077669902
181	Feb25-FISH2-3R4-rep2-cp190-100x_Position002_1_cmle.ics	70	0	1	2	0.0	0.0	0.0
182	Feb25-FISH2-3R4-rep2-cp190-100x_Position002_1_cmle.ics	71	0	1	1	0.0853118124390348	0.6065573770491803	0.513888888888889
183	Feb25-FISH2-3R4-rep2-cp190-100x_Position002_1_cmle.ics	72	0	1	1	0.1844579728411563	0.5970149253731343	0.6153846153846153
184	Feb25-FISH2-3R4-rep2-cp190-100x_Position002_1_cmle.ics	73	0	1	1	0.0	0.0	0.0
185	Feb25-FISH2-3R4-rep2-cp190-100x_Position002_1_cmle.ics	74	0	1	1	0.09684043574160706	0.3255813953488372	0.21875
186	Feb25-FISH2-3R4-rep2-cp190-100x_Position002_1_cmle.ics	74	0	2	1	0.0	0.0	0.0
187	Feb25-FISH2-3R4-rep2-cp190-100x_Position002_1_cmle.ics	76	0	1	1	0.0	0.0	0.0
188	Feb25-FISH2-3R4-rep2-cp190-100x_Position002_1_cmle.ics	77	0	1	1	0.0	0.0	0.0
189	Feb25-FISH2-3R4-rep2-cp190-100x_Position002_1_cmle.ics	78	0	1	1	0.11298050836520823	0.2103004291845494	0.19599999999999998
190	Feb25-FISH2-3R4-rep2-cp190-100x_Position002_1_cmle.ics	79	0	1	1	0.11528623302572269	0.4065040650406504	0.40983606557377045
191	Feb25-FISH2-3R4-rep2-cp190-100x_Position002_1_cmle.ics	80	0	1	1	0.10145188506263597	0.4888888888888889	0.37931034482758613
192	Feb25-FISH2-3R4-rep2-cp190-100x_Position002_1_cmle.ics	81	0	1	1	0.0046114493210289076	0.029850746268656716	0.029850746268656716
193	Feb25-FISH2-3R4-rep2-cp190-100x_Position002_1_cmle.ics	82	0	1	1	0.029974420586687898	0.14285714285714285	0.09420289855072464
194	Feb25-FISH2-3R4-rep2-cp190-100x_Position002_1_cmle.ics	83	0	1	1	0.09914616040212151	0.3583333333333333	0.35245901639344257
195	Feb25-FISH2-3R4-rep2-cp190-100x_Position002_1_cmle.ics	84	0	1	1	0.14756637827292504	0.48484848484848475	0.48484848484848475
196	Feb25-FISH2-3R4-rep2-cp190-100x_Position002_1_cmle.ics	85	0	1	1	0.0	0.0	0.0
197	Feb25-FISH2-3R4-rep2-cp190-100x_Position002_1_cmle.ics	86	0	1	1	0.04380876854977462	0.057926829268292665	0.04068522483940042
198	Feb25-FISH2-3R4-rep2-cp190-100x_Position002_1_cmle.ics	86	0	2	1	0.0	0.0	0.0
199	Feb25-FISH2-3R4-rep2-cp190-100x_Position002_1_cmle.ics	87	0	1	1	0.0	0.0	0.0
200	Feb25-FISH2-3R4-rep2-cp190-100x_Position002_1_cmle.ics	88	0	1	1	0.0	0.0	0.0
201	Feb25-FISH2-3R4-rep2-cp190-100x_Position002_1_cmle.ics	89	0	1	1	0.04150304388926017	0.28125	0.2769230769230769
202	Feb25-FISH2-3R4-rep2-cp190-100x_Position002_1_cmle.ics	90	0	1	1	0.0	0.0	0.0
203	Feb25-FISH2-3R4-rep2-cp190-100x_Position002_1_cmle.ics	92	0	1	1	0.0	0.0	0.0
204	Feb25-FISH2-3R4-rep2-cp190-100x_Position002_1_cmle.ics	93	0	1	1	0.20751521944630083	0.6428571428571427	0.6474820143884891
205	Feb25-FISH2-3R4-rep2-cp190-100x_Position002_1_cmle.ics	94	0	1	1	0.027668695926173444	0.10344827586206894	0.10526315789473684
206	Feb25-FISH2-3R4-rep2-cp190-100x_Position002_1_cmle.ics	96	0	1	1	0.07839463845749142	0.265625	0.265625
207	Feb25-FISH2-3R4-rep2-cp190-100x_Position002_1_cmle.ics	97	0	1	1	0.0	0.0	0.0
208	Feb25-FISH2-3R4-rep2-cp190-100x_Position002_1_cmle.ics	98	0	1	1	0.0023057246605144538	0.007692307692307691	0.007692307692307691
209	Feb25-FISH2-3R4-rep2-cp190-100x_Position002_1_cmle.ics	99	0	1	1	0.053031667191832436	0.19166666666666665	0.1932773109243697
210	Feb25-FISH2-3R4-rep2-cp190-100x_Position002_1_cmle.ics	100	0	1	1	0.027668695926173444	0.0857142857142857	0.0857142857142857
211	Feb25-FISH2-3R4-rep2-cp190-100x_Position002_1_cmle.ics	102	0	1	1	0.0	0.0	0.0
212	Feb25-FISH2-3R4-rep2-cp190-100x_Position002_1_cmle.ics	103	0	1	1	0.07378318913646252	0.2222222222222222	0.22377622377622375
213	Feb25-FISH2-3R4-rep2-cp190-100x_Position002_1_cmle.ics	105	0	1	1	0.09222898642057815	0.36363636363636365	0.15037593984962405
214	Feb25-FISH2-3R4-rep2-cp190-100x_Position002_1_cmle.ics	105	0	2	1	0.0	0.0	0.0
215	Feb25-FISH2-3R4-rep2-cp190-100x_Position002_1_cmle.ics	105	0	3	1	0.0	0.0	0.0
216	Feb25-FISH2-3R4-rep2-cp190-100x_Position002_1_cmle.ics	106	0	1	1	0.15678927691498284	0.5112781954887217	0.5112781954887217
217	Feb25-FISH2-3R4-rep2-cp190-100x_Position002_1_cmle.ics	107	0	1	1	0.013834347963086722	0.10526315789473684	0.10344827586206894
218	Feb25-FISH2-3R4-rep2-cp190-100x_Position002_1_cmle.ics	108	0	1	1	0.029974420586687898	0.09774436090225562	0.0962962962962963
219	Feb25-FISH2-3R4-rep2-cp190-100x_Position002_1_cmle.ics	109	0	1	1	0.0	0.0	0.0
220	Feb25-FISH2-3R4-rep2-cp190-100x_Position002_1_cmle.ics	111	0	1	1	0.0	0.0	0.0
221	Feb25-FISH2-3R4-rep2-cp190-100x_Position002_1_cmle.ics	111	0	1	2	0.0	0.0	0.0
222	Feb25-FISH2-3R4-rep2-cp190-100x_Position002_1_cmle.ics	111	0	2	1	0.0	0.0	0.0
223	Feb25-FISH2-3R4-rep2-cp190-100x_Position002_1_cmle.ics	111	0	2	2	0.0899232617600637	0.42857142857142855	0.2532467532467532
224	Feb25-FISH2-3R4-rep2-cp190-100x_Position002_1_cmle.ics	112	0	1	1	0.08761753709954924	0.23749999999999993	0.22485207100591711
225	Feb25-FISH2-3R4-rep2-cp190-100x_Position002_1_cmle.ics	113	0	1	1	0.006917173981543361	0.05555555555555554	0.05454545454545454
226	Feb25-FISH2-3R4-rep2-cp190-100x_Position002_1_cmle.ics	114	0	1	1	0.025362971265658993	0.09166666666666666	0.10679611650485435
227	Feb25-FISH2-3R4-rep2-cp190-100x_Position002_1_cmle.ics	115	0	1	1	0.0	0.0	0.0
228	Feb25-FISH2-3R4-rep2-cp190-100x_Position002_1_cmle.ics	117	0	1	1	0.0	0.0	0.0
229	Feb25-FISH2-3R4-rep2-cp190-100x_Position002_1_cmle.ics	121	0	1	1	0.006917173981543361	0.0218978102189781	0.021739130434782608
230	Feb25-FISH2-3R4-rep2-cp190-100x_Position002_1_cmle.ics	122	0	1	1	0.06686601515491916	0.43283582089552236	0.47540983606557374
231	Feb25-FISH2-3R4-rep2-cp190-100x_Position002_1_cmle.ics	123	0	1	1	0.0	0.0	0.0
232	Feb25-FISH2-3R4-rep2-cp190-100x_Position002_1_cmle.ics	125	0	1	1	0.0	0.0	0.0
233	Feb25-FISH2-3R4-rep2-cp190-100x_Position002_1_cmle.ics	126	0	1	1	0.06686601515491916	0.10861423220973783	0.1324200913242009
234	Feb25-FISH2-3R4-rep2-cp190-100x_Position002_1_cmle.ics	126	0	1	2	0.0	0.0	0.0
235	Feb25-FISH2-3R4-rep2-cp190-100x_Position002_1_cmle.ics	127	0	1	1	0.02305724660514454	0.1408450704225352	0.1388888888888889
236	Feb25-FISH2-3R4-rep2-cp190-100x_Position002_1_cmle.ics	128	0	1	1	0.050725942531317986	0.22222222222222224	0.22222222222222224
237	Feb25-FISH2-3R4-rep2-cp190-100x_Position002_1_cmle.ics	129	0	1	1	0.0	0.0	0.0
238	Feb25-FISH2-3R4-rep2-cp190-100x_Position002_1_cmle.ics	129	0	1	2	0.01844579728411563	0.06106870229007633	0.15384615384615383
239	Feb25-FISH2-3R4-rep2-cp190-100x_Position002_1_cmle.ics	130	0	1	1	0.0	0.0	0.0
240	Feb25-FISH2-3R4-rep2-cp190-100x_Position002_1_cmle.ics	131	0	1	1	0.02305724660514454	0.09259259259259257	0.09259259259259257
241	Feb25-FISH2-3R4-rep2-cp190-100x_Position002_1_cmle.ics	132	0	1	1	0.06686601515491916	0.2086330935251798	0.2101449275362319
242	Feb25-FISH2-3R4-rep2-cp190-100x_Position002_1_cmle.ics	133	0	1	1	0.11528623302572269	0.4587155963302752	0.4672897196261681
243	Feb25-FISH2-3R4-rep2-cp190-100x_Position002_1_cmle.ics	134	0	1	1	0.03228014524720235	0.10071942446043163	0.10071942446043163
244	Feb25-FISH2-3R4-rep2-cp190-100x_Position003_2_cmle.ics	1	0	1	1	0.0	0.0	0.0
245	Feb25-FISH2-3R4-rep2-cp190-100x_Position003_2_cmle.ics	3	0	1	1	0.05533739185234689	0.19047619047619044	0.18897637795275588
246	Feb25-FISH2-3R4-rep2-cp190-100x_Position003_2_cmle.ics	4	0	1	1	0.0	0.0	0.0
247	Feb25-FISH2-3R4-rep2-cp190-100x_Position003_2_cmle.ics	5	0	1	1	0.09684043574160706	0.40776699029126207	0.3962264150943396
248	Feb25-FISH2-3R4-rep2-cp190-100x_Position003_2_cmle.ics	7	0	1	1	0.04380876854977462	0.2835820895522388	0.2835820895522388
249	Feb25-FISH2-3R4-rep2-cp190-100x_Position003_2_cmle.ics	9	0	1	1	0.0	0.0	0.0
250	Feb25-FISH2-3R4-rep2-cp190-100x_Position003_2_cmle.ics	10	0	1	1	0.0	0.0	0.0
251	Feb25-FISH2-3R4-rep2-cp190-100x_Position003_2_cmle.ics	11	0	1	1	0.006917173981543361	0.024390243902439022	0.024390243902439022
252	Feb25-FISH2-3R4-rep2-cp190-100x_Position003_2_cmle.ics	12	0	1	1	0.0	0.0	0.0
253	Feb25-FISH2-3R4-rep2-cp190-100x_Position003_2_cmle.ics	13	0	1	1	0.0	0.0	0.0
254	Feb25-FISH2-3R4-rep2-cp190-100x_Position003_2_cmle.ics	14	0	1	1	0.0023057246605144538	0.011235955056179775	0.010869565217391302
255	Feb25-FISH2-3R4-rep2-cp190-100x_Position003_2_cmle.ics	15	0	1	1	0.05533739185234689	0.39999999999999997	0.41379310344827575
256	Feb25-FISH2-3R4-rep2-cp190-100x_Position003_2_cmle.ics	16	0	1	1	0.0	0.0	0.0
257	Feb25-FISH2-3R4-rep2-cp190-100x_Position003_2_cmle.ics	17	0	1	1	0.0	0.0	0.0
258	Feb25-FISH2-3R4-rep2-cp190-100x_Position003_2_cmle.ics	17	0	1	2	0.0	0.0	0.0
259	Feb25-FISH2-3R4-rep2-cp190-100x_Position003_2_cmle.ics	17	0	2	1	0.03919731922874571	0.13492063492063489	0.083743842364532
260	Feb25-FISH2-3R4-rep2-cp190-100x_Position003_2_cmle.ics	17	0	2	2	0.0	0.0	0.0
261	Feb25-FISH2-3R4-rep2-cp190-100x_Position003_2_cmle.ics	18	0	1	1	0.16601217555704068	0.5496183206106869	0.5496183206106869
262	Feb25-FISH2-3R4-rep2-cp190-100x_Position003_2_cmle.ics	19	0	1	1	0.009222898642057815	0.026490066225165563	0.0261437908496732
263	Feb25-FISH2-3R4-rep2-cp190-100x_Position003_2_cmle.ics	20	0	1	1	0.027668695926173444	0.20689655172413787	0.20689655172413787
264	Feb25-FISH2-3R4-rep2-cp190-100x_Position003_2_cmle.ics	21	0	1	1	0.11989768234675159	0.490566037735849	0.4952380952380952
265	Feb25-FISH2-3R4-rep2-cp190-100x_Position003_2_cmle.ics	23	0	1	1	0.2582411619776188	0.7516778523489932	0.5333333333333333
266	Feb25-FISH2-3R4-rep2-cp190-100x_Position003_2_cmle.ics	23	0	2	1	0.0	0.0	0.0
267	Feb25-FISH2-3R4-rep2-cp190-100x_Position003_2_cmle.ics	24	0	1	1	0.0	0.0	0.0
268	Feb25-FISH2-3R4-rep2-cp190-100x_Position003_2_cmle.ics	24	0	1	2	0.01152862330257227	0.020833333333333332	0.07352941176470587
269	Feb25-FISH2-3R4-rep2-cp190-100x_Position003_2_cmle.ics	26	0	1	1	0.19137514682269965	0.5763888888888888	0.5724137931034482
270	Feb25-FISH2-3R4-rep2-cp190-100x_Position003_2_cmle.ics	27	0	1	1	0.09684043574160706	0.4666666666666666	0.47727272727272724
271	Feb25-FISH2-3R4-rep2-cp190-100x_Position003_2_cmle.ics	29	0	1	1	0.025362971265658993	0.1692307692307692	0.06395348837209301
272	Feb25-FISH2-3R4-rep2-cp190-100x_Position003_2_cmle.ics	29	0	2	1	0.0	0.0	0.0
273	Feb25-FISH2-3R4-rep2-cp190-100x_Position003_2_cmle.ics	33	0	1	1	0.0	0.0	0.0
274	Feb25-FISH2-3R4-rep2-cp190-100x_Position003_2_cmle.ics	35	0	1	1	0.13142630564932387	0.34131736526946105	0.2688679245283019
275	Feb25-FISH2-3R4-rep2-cp190-100x_Position003_2_cmle.ics	37	0	1	1	0.15448355225446841	0.5317460317460317	0.536
276	Feb25-FISH2-3R4-rep2-cp190-100x_Position003_2_cmle.ics	38	0	1	1	0.0	0.0	0.0
277	Feb25-FISH2-3R4-rep2-cp190-100x_Position003_2_cmle.ics	39	0	1	1	0.057643116512861345	0.27777777777777773	0.28089887640449435
278	Feb25-FISH2-3R4-rep2-cp190-100x_Position003_2_cmle.ics	41	0	1	1	0.03228014524720235	0.10218978102189781	0.10218978102189781
279	Feb25-FISH2-3R4-rep2-cp190-100x_Position003_2_cmle.ics	42	0	1	1	0.06225456583389025	0.25471698113207547	0.2523364485981308
280	Feb25-FISH2-3R4-rep2-cp190-100x_Position003_2_cmle.ics	44	0	1	1	0.10145188506263597	0.7333333333333333	0.20276497695852533
281	Feb25-FISH2-3R4-rep2-cp190-100x_Position003_2_cmle.ics	44	0	1	2	0.0	0.0	0.0
282	Feb25-FISH2-3R4-rep2-cp190-100x_Position003_2_cmle.ics	44	0	1	3	0.0	0.0	0.0
283	Feb25-FISH2-3R4-rep2-cp190-100x_Position003_2_cmle.ics	44	0	2	1	0.0	0.0	0.0
284	Feb25-FISH2-3R4-rep2-cp190-100x_Position003_2_cmle.ics	44	0	2	2	0.009222898642057815	0.020725388601036267	0.022099447513812154
285	Feb25-FISH2-3R4-rep2-cp190-100x_Position003_2_cmle.ics	44	0	2	3	0.0	0.0	0.0
286	Feb25-FISH2-3R4-rep2-cp190-100x_Position003_2_cmle.ics	44	0	3	1	0.0	0.0	0.0
287	Feb25-FISH2-3R4-rep2-cp190-100x_Position003_2_cmle.ics	44	0	3	2	0.0	0.0	0.0
288	Feb25-FISH2-3R4-rep2-cp190-100x_Position003_2_cmle.ics	44	0	3	3	0.016140072623601176	0.03535353535353535	0.1372549019607843
289	Feb25-FISH2-3R4-rep2-cp190-100x_Position003_2_cmle.ics	45	0	1	1	0.03228014524720235	0.08333333333333333	0.08235294117647059
290	Feb25-FISH2-3R4-rep2-cp190-100x_Position003_2_cmle.ics	46	0	1	1	0.0	0.0	0.0
291	Feb25-FISH2-3R4-rep2-cp190-100x_Position003_2_cmle.ics	47	0	1	1	0.01152862330257227	0.04	0.04
292	Feb25-FISH2-3R4-rep2-cp190-100x_Position003_2_cmle.ics	48	0	1	1	0.0046114493210289076	0.02150537634408602	0.021276595744680847
293	Feb25-FISH2-3R4-rep2-cp190-100x_Position003_2_cmle.ics	49	0	1	1	0.0	0.0	0.0
294	Feb25-FISH2-3R4-rep2-cp190-100x_Position003_2_cmle.ics	50	0	1	1	0.07378318913646252	0.2882882882882883	0.2882882882882883
295	Feb25-FISH2-3R4-rep2-cp190-100x_Position003_2_cmle.ics	51	0	1	1	0.09222898642057815	0.606060606060606	0.6153846153846153
296	Feb25-FISH2-3R4-rep2-cp190-100x_Position003_2_cmle.ics	53	0	1	1	0.0	0.0	0.0
297	Feb25-FISH2-3R4-rep2-cp190-100x_Position003_2_cmle.ics	54	0	1	1	0.016140072623601176	0.05303030303030302	0.053846153846153835
298	Feb25-FISH2-3R4-rep2-cp190-100x_Position003_2_cmle.ics	55	0	1	1	0.0	0.0	0.0
299	Feb25-FISH2-3R4-rep2-cp190-100x_Position003_2_cmle.ics	56	0	1	1	0.0	0.0	0.0
300	Feb25-FISH2-3R4-rep2-cp190-100x_Position003_2_cmle.ics	57	0	1	1	0.0	0.0	0.0
301	Feb25-FISH2-3R4-rep2-cp190-100x_Position003_2_cmle.ics	58	0	1	1	0.0	0.0	0.0
302	Feb25-FISH2-3R4-rep2-cp190-100x_Position003_2_cmle.ics	59	0	1	1	0.04150304388926017	0.20224719101123595	0.33962264150943394
303	Feb25-FISH2-3R4-rep2-cp190-100x_Position003_2_cmle.ics	59	0	1	2	0.0	0.0	0.0
304	Feb25-FISH2-3R4-rep2-cp190-100x_Position003_2_cmle.ics	60	0	1	1	0.0	0.0	0.0
305	Feb25-FISH2-3R4-rep2-cp190-100x_Position003_2_cmle.ics	62	0	1	1	0.050725942531317986	0.20370370370370366	0.20370370370370366
306	Feb25-FISH2-3R4-rep2-cp190-100x_Position003_2_cmle.ics	63	0	1	1	0.13834347963086724	0.6382978723404255	0.631578947368421
307	Feb25-FISH2-3R4-rep2-cp190-100x_Position003_2_cmle.ics	64	0	1	1	0.06225456583389025	0.25471698113207547	0.2571428571428571
308	Feb25-FISH2-3R4-rep2-cp190-100x_Position003_2_cmle.ics	65	0	1	1	0.059948841173375796	0.1969696969696969	0.3466666666666666
309	Feb25-FISH2-3R4-rep2-cp190-100x_Position003_2_cmle.ics	66	0	1	1	0.01152862330257227	0.078125	0.078125
310	Feb25-FISH2-3R4-rep2-cp190-100x_Position003_2_cmle.ics	67	0	1	1	0.0	0.0	0.0
311	Feb25-FISH2-3R4-rep2-cp190-100x_Position003_2_cmle.ics	68	0	1	1	0.0	0.0	0.0
312	Feb25-FISH2-3R4-rep2-cp190-100x_Position003_2_cmle.ics	69	0	1	1	0.0	0.0	0.0
313	Feb25-FISH2-3R4-rep2-cp190-100x_Position003_2_cmle.ics	70	0	1	1	0.02305724660514454	0.10101010101010101	0.1923076923076923
314	Feb25-FISH2-3R4-rep2-cp190-100x_Position003_2_cmle.ics	71	0	1	1	0.020751521944630084	0.06976744186046512	0.0703125
315	Feb25-FISH2-3R4-rep2-cp190-100x_Position003_2_cmle.ics	72	0	1	1	0.0	0.0	0.0
316	Feb25-FISH2-3R4-rep2-cp190-100x_Position003_2_cmle.ics	73	0	1	1	0.01152862330257227	0.045871559633027525	0.045454545454545456
317	Feb25-FISH2-3R4-rep2-cp190-100x_Position003_2_cmle.ics	76	0	1	1	0.14756637827292504	0.6336633663366337	0.64
318	Feb25-FISH2-3R4-rep2-cp190-100x_Position003_2_cmle.ics	77	0	1	1	0.0	0.0	0.0
319	Feb25-FISH2-3R4-rep2-cp190-100x_Position003_2_cmle.ics	78	0	1	1	0.04380876854977462	0.1652173913043478	0.16666666666666666
320	Feb25-FISH2-3R4-rep2-cp190-100x_Position003_2_cmle.ics	79	0	1	1	0.04611449321028908	0.16528925619834708	0.16260162601626016
321	Feb25-FISH2-3R4-rep2-cp190-100x_Position003_2_cmle.ics	80	0	1	1	0.04150304388926017	0.17475728155339804	0.1764705882352941
322	Feb25-FISH2-3R4-rep2-cp190-100x_Position003_2_cmle.ics	81	0	1	1	0.0	0.0	0.0
323	Feb25-FISH2-3R4-rep2-cp190-100x_Position003_2_cmle.ics	82	0	1	1	0.0	0.0	0.0
324	Feb25-FISH2-3R4-rep2-cp190-100x_Position003_2_cmle.ics	83	0	1	1	0.0	0.0	0.0
325	Feb25-FISH2-3R4-rep2-cp190-100x_Position003_2_cmle.ics	83	0	1	2	0.0	0.0	0.0
326	Feb25-FISH2-3R4-rep2-cp190-100x_Position003_2_cmle.ics	86	0	1	1	0.0	0.0	0.0
327	Feb25-FISH2-3R4-rep2-cp190-100x_Position003_2_cmle.ics	86	0	1	2	0.0	0.0	0.0
328	Feb25-FISH2-3R4-rep2-cp190-100x_Position003_2_cmle.ics	86	0	1	3	0.0	0.0	0.0
329	Feb25-FISH2-3R4-rep2-cp190-100x_Position003_2_cmle.ics	86	0	1	4	0.0	0.0	0.0
330	Feb25-FISH2-3R4-rep2-cp190-100x_Position003_2_cmle.ics	86	0	2	1	0.0	0.0	0.0
331	Feb25-FISH2-3R4-rep2-cp190-100x_Position003_2_cmle.ics	86	0	2	2	0.0046114493210289076	0.023529411764705882	0.02941176470588235
332	Feb25-FISH2-3R4-rep2-cp190-100x_Position003_2_cmle.ics	86	0	2	3	0.0	0.0	0.0
333	Feb25-FISH2-3R4-rep2-cp190-100x_Position003_2_cmle.ics	86	0	2	4	0.0	0.0	0.0
334	Feb25-FISH2-3R4-rep2-cp190-100x_Position003_2_cmle.ics	87	0	1	1	0.11528623302572269	0.510204081632653	0.510204081632653
335	Feb25-FISH2-3R4-rep2-cp190-100x_Position003_2_cmle.ics	88	0	1	1	0.0046114493210289076	0.028571428571428567	0.028169014084507036
336	Feb25-FISH2-3R4-rep2-cp190-100x_Position003_2_cmle.ics	89	0	1	1	0.0	0.0	0.0
337	Feb25-FISH2-3R4-rep2-cp190-100x_Position003_2_cmle.ics	89	0	1	2	0.0	0.0	0.0
338	Feb25-FISH2-3R4-rep2-cp190-100x_Position003_2_cmle.ics	92	0	1	1	0.0	0.0	0.0
339	Feb25-FISH2-3R4-rep2-cp190-100x_Position003_2_cmle.ics	93	0	1	1	0.0	0.0	0.0
340	Feb25-FISH2-3R4-rep2-cp190-100x_Position003_2_cmle.ics	94	0	1	1	0.0945347110810926	0.5694444444444444	0.48235294117647054
341	Feb25-FISH2-3R4-rep2-cp190-100x_Position003_2_cmle.ics	95	0	1	1	0.03919731922874571	0.14406779661016947	0.14406779661016947
342	Feb25-FISH2-3R4-rep2-cp190-100x_Position003_2_cmle.ics	97	0	1	1	0.13834347963086724	0.5405405405405406	0.5357142857142857
343	Feb25-FISH2-3R4-rep2-cp190-100x_Position003_2_cmle.ics	98	0	1	1	0.013834347963086722	0.027397260273972598	0.027522935779816512
344	Feb25-FISH2-3R4-rep2-cp190-100x_Position003_2_cmle.ics	99	0	1	1	0.0	0.0	0.0
345	Feb25-FISH2-3R4-rep2-cp190-100x_Position003_2_cmle.ics	100	0	1	1	0.08761753709954924	0.44705882352941173	0.35185185185185175
346	Feb25-FISH2-3R4-rep2-cp190-100x_Position003_2_cmle.ics	101	0	1	1	0.0	0.0	0.0
347	Feb25-FISH2-3R4-rep2-cp190-100x_Position003_2_cmle.ics	102	0	1	1	0.12220340700726605	0.3581081081081081	0.3605442176870748
348	Feb25-FISH2-3R4-rep2-cp190-100x_Position003_2_cmle.ics	103	0	1	1	0.0	0.0	0.0
349	Feb25-FISH2-3R4-rep2-cp190-100x_Position003_2_cmle.ics	103	0	2	1	0.0	0.0	0.0
350	Feb25-FISH2-3R4-rep2-cp190-100x_Position003_2_cmle.ics	104	0	1	1	0.01844579728411563	0.07017543859649122	0.06956521739130433
351	Feb25-FISH2-3R4-rep2-cp190-100x_Position003_2_cmle.ics	105	0	1	1	0.0899232617600637	0.31967213114754095	0.31967213114754095
352	Feb25-FISH2-3R4-rep2-cp190-100x_Position003_2_cmle.ics	106	0	1	1	0.01844579728411563	0.0909090909090909	0.09195402298850575
353	Feb25-FISH2-3R4-rep2-cp190-100x_Position003_2_cmle.ics	109	0	1	1	0.07147746447594806	0.11151079136690645	0.111913357400722
354	Feb25-FISH2-3R4-rep2-cp190-100x_Position003_2_cmle.ics	111	0	1	1	0.0	0.0	0.0
355	Feb25-FISH2-3R4-rep2-cp190-100x_Position003_2_cmle.ics	114	0	1	1	0.0	0.0	0.0
356	Feb25-FISH2-3R4-rep2-cp190-100x_Position003_2_cmle.ics	115	0	1	1	0.23748964003298875	0.6242424242424243	0.6242424242424243
357	Feb25-FISH2-3R4-rep2-cp190-100x_Position004_3_cmle.ics	1	0	1	1	0.12681485632829495	0.4135338345864661	0.4074074074074074
358	Feb25-FISH2-3R4-rep2-cp190-100x_Position004_3_cmle.ics	2	0	1	1	0.01844579728411563	0.14285714285714282	0.14285714285714282
359	Feb25-FISH2-3R4-rep2-cp190-100x_Position004_3_cmle.ics	3	0	1	1	0.013834347963086722	0.04724409448818897	0.04724409448818897
360	Feb25-FISH2-3R4-rep2-cp190-100x_Position004_3_cmle.ics	4	0	1	1	0.053031667191832436	0.152317880794702	0.152317880794702
361	Feb25-FISH2-3R4-rep2-cp190-100x_Position004_3_cmle.ics	5	0	1	1	0.2536297126565899	0.7801418439716311	0.7801418439716311
362	Feb25-FISH2-3R4-rep2-cp190-100x_Position004_3_cmle.ics	6	0	1	1	0.08070036311800588	0.2121212121212121	0.21084337349397583
363	Feb25-FISH2-3R4-rep2-cp190-100x_Position004_3_cmle.ics	7	0	1	1	0.0	0.0	0.0
364	Feb25-FISH2-3R4-rep2-cp190-100x_Position004_3_cmle.ics	7	0	2	1	0.11528623302572269	0.6849315068493149	0.1838235294117647
365	Feb25-FISH2-3R4-rep2-cp190-100x_Position004_3_cmle.ics	8	0	1	1	0.22134956740938755	0.6315789473684209	0.6274509803921567
366	Feb25-FISH2-3R4-rep2-cp190-100x_Position004_3_cmle.ics	9	0	1	1	0.0	0.0	0.0
367	Feb25-FISH2-3R4-rep2-cp190-100x_Position004_3_cmle.ics	10	0	1	1	0.0	0.0	0.0
368	Feb25-FISH2-3R4-rep2-cp190-100x_Position004_3_cmle.ics	13	0	1	1	0.1798465235201274	0.5693430656934306	0.5693430656934306
369	Feb25-FISH2-3R4-rep2-cp190-100x_Position004_3_cmle.ics	14	0	1	1	0.006917173981543361	0.0218978102189781	0.021739130434782608
370	Feb25-FISH2-3R4-rep2-cp190-100x_Position004_3_cmle.ics	15	0	1	1	0.0	0.0	0.0
371	Feb25-FISH2-3R4-rep2-cp190-100x_Position004_3_cmle.ics	17	0	1	1	0.0	0.0	0.0
372	Feb25-FISH2-3R4-rep2-cp190-100x_Position004_3_cmle.ics	17	0	2	1	0.0	0.0	0.0
373	Feb25-FISH2-3R4-rep2-cp190-100x_Position004_3_cmle.ics	20	0	1	1	0.09684043574160706	0.4375	0.28571428571428564
374	Feb25-FISH2-3R4-rep2-cp190-100x_Position004_3_cmle.ics	20	0	2	1	0.0	0.0	0.0
375	Feb25-FISH2-3R4-rep2-cp190-100x_Position004_3_cmle.ics	21	0	1	1	0.10375760972315042	0.3813559322033898	0.8653846153846153
376	Feb25-FISH2-3R4-rep2-cp190-100x_Position004_3_cmle.ics	21	0	1	2	0.0	0.0	0.0
377	Feb25-FISH2-3R4-rep2-cp190-100x_Position004_3_cmle.ics	23	0	1	1	0.22134956740938755	0.75	0.75
378	Feb25-FISH2-3R4-rep2-cp190-100x_Position004_3_cmle.ics	24	0	1	1	0.009222898642057815	0.04	0.04395604395604395
379	Feb25-FISH2-3R4-rep2-cp190-100x_Position004_3_cmle.ics	25	0	1	1	0.01844579728411563	0.05161290322580645	0.05128205128205127
380	Feb25-FISH2-3R4-rep2-cp190-100x_Position004_3_cmle.ics	26	0	1	1	0.0	0.0	0.0
381	Feb25-FISH2-3R4-rep2-cp190-100x_Position004_3_cmle.ics	27	0	1	1	0.24210108935401764	0.695364238410596	0.7
382	Feb25-FISH2-3R4-rep2-cp190-100x_Position004_3_cmle.ics	28	0	1	1	0.03919731922874571	0.16346153846153844	0.16666666666666663
383	Feb25-FISH2-3R4-rep2-cp190-100x_Position004_3_cmle.ics	29	0	1	1	0.1890694221621852	0.41	0.416243654822335
384	Feb25-FISH2-3R4-rep2-cp190-100x_Position004_3_cmle.ics	30	0	1	1	0.0	0.0	0.0
385	Feb25-FISH2-3R4-rep2-cp190-100x_Position004_3_cmle.ics	30	0	1	2	0.0046114493210289076	0.01379310344827586	0.03636363636363637
386	Feb25-FISH2-3R4-rep2-cp190-100x_Position004_3_cmle.ics	32	0	1	1	0.0945347110810926	0.5466666666666666	0.5540540540540541
387	Feb25-FISH2-3R4-rep2-cp190-100x_Position004_3_cmle.ics	33	0	1	1	0.0	0.0	0.0
388	Feb25-FISH2-3R4-rep2-cp190-100x_Position004_3_cmle.ics	35	0	1	1	0.10145188506263597	0.41904761904761906	0.41904761904761906
389	Feb25-FISH2-3R4-rep2-cp190-100x_Position004_3_cmle.ics	37	0	1	1	0.006917173981543361	0.04761904761904761	0.04838709677419355
390	Feb25-FISH2-3R4-rep2-cp190-100x_Position004_3_cmle.ics	38	0	1	1	0.07378318913646252	0.4923076923076922	0.48484848484848475
391	Feb25-FISH2-3R4-rep2-cp190-100x_Position004_3_cmle.ics	39	0	1	1	0.050725942531317986	0.33333333333333326	0.33333333333333326
392	Feb25-FISH2-3R4-rep2-cp190-100x_Position004_3_cmle.ics	40	0	1	1	0.0	0.0	0.0
393	Feb25-FISH2-3R4-rep2-cp190-100x_Position004_3_cmle.ics	41	0	1	1	0.1498721029334395	0.4710144927536232	0.5803571428571428
394	Feb25-FISH2-3R4-rep2-cp190-100x_Position004_3_cmle.ics	42	0	1	1	0.013834347963086722	0.03797468354430379	0.03749999999999999
395	Feb25-FISH2-3R4-rep2-cp190-100x_Position004_3_cmle.ics	44	0	1	1	0.11298050836520823	0.42608695652173906	0.42608695652173906
396	Feb25-FISH2-3R4-rep2-cp190-100x_Position004_3_cmle.ics	45	0	1	1	0.0023057246605144538	0.006944444444444444	0.006993006993006992
397	Feb25-FISH2-3R4-rep2-cp190-100x_Position004_3_cmle.ics	47	0	1	1	0.0	0.0	0.0
398	Feb25-FISH2-3R4-rep2-cp190-100x_Position004_3_cmle.ics	48	0	1	1	0.10375760972315042	0.34351145038167935	0.3461538461538461
399	Feb25-FISH2-3R4-rep2-cp190-100x_Position004_3_cmle.ics	49	0	1	1	0.03919731922874571	0.15315315315315314	0.15315315315315314
400	Feb25-FISH2-3R4-rep2-cp190-100x_Position004_3_cmle.ics	50	0	1	1	0.13834347963086724	0.39473684210526316	0.39215686274509803
401	Feb25-FISH2-3R4-rep2-cp190-100x_Position004_3_cmle.ics	53	0	1	1	0.0	0.0	0.0
402	Feb25-FISH2-3R4-rep2-cp190-100x_Position004_3_cmle.ics	53	0	1	2	0.08761753709954924	0.13013698630136983	0.2533333333333333
403	Feb25-FISH2-3R4-rep2-cp190-100x_Position004_3_cmle.ics	53	0	1	3	0.0	0.0	0.0
404	Feb25-FISH2-3R4-rep2-cp190-100x_Position004_3_cmle.ics	53	0	1	4	0.0	0.0	0.0
405	Feb25-FISH2-3R4-rep2-cp190-100x_Position004_3_cmle.ics	53	0	2	1	0.0	0.0	0.0
406	Feb25-FISH2-3R4-rep2-cp190-100x_Position004_3_cmle.ics	53	0	2	2	0.0	0.0	0.0
407	Feb25-FISH2-3R4-rep2-cp190-100x_Position004_3_cmle.ics	53	0	2	3	0.12220340700726605	0.292817679558011	0.6235294117647059
408	Feb25-FISH2-3R4-rep2-cp190-100x_Position004_3_cmle.ics	53	0	2	4	0.0	0.0	0.0
409	Feb25-FISH2-3R4-rep2-cp190-100x_Position004_3_cmle.ics	54	0	1	1	0.03919731922874571	0.11888111888111887	0.1197183098591549
410	Feb25-FISH2-3R4-rep2-cp190-100x_Position004_3_cmle.ics	55	0	1	1	0.0	0.0	0.0
411	Feb25-FISH2-3R4-rep2-cp190-100x_Position004_3_cmle.ics	56	0	1	1	0.0	0.0	0.0
412	Feb25-FISH2-3R4-rep2-cp190-100x_Position004_3_cmle.ics	57	0	1	1	0.0	0.0	0.0
413	Feb25-FISH2-3R4-rep2-cp190-100x_Position004_3_cmle.ics	58	0	1	1	0.0	0.0	0.0
414	Feb25-FISH2-3R4-rep2-cp190-100x_Position004_3_cmle.ics	59	0	1	1	0.28590985790379225	0.5821596244131455	0.5740740740740738
415	Feb25-FISH2-3R4-rep2-cp190-100x_Position004_3_cmle.ics	61	0	1	1	0.0	0.0	0.0
416	Feb25-FISH2-3R4-rep2-cp190-100x_Position004_3_cmle.ics	62	0	1	1	0.0	0.0	0.0
417	Feb25-FISH2-3R4-rep2-cp190-100x_Position004_3_cmle.ics	63	0	1	1	0.04611449321028908	0.3571428571428571	0.3571428571428571
418	Feb25-FISH2-3R4-rep2-cp190-100x_Position004_3_cmle.ics	65	0	1	1	0.0	0.0	0.0
419	Feb25-FISH2-3R4-rep2-cp190-100x_Position004_3_cmle.ics	65	0	2	1	0.0023057246605144538	0.008695652173913042	0.0058823529411764705
420	Feb25-FISH2-3R4-rep2-cp190-100x_Position004_3_cmle.ics	66	0	1	1	0.0	0.0	0.0
421	Feb25-FISH2-3R4-rep2-cp190-100x_Position004_3_cmle.ics	66	0	1	2	0.0	0.0	0.0
422	Feb25-FISH2-3R4-rep2-cp190-100x_Position004_3_cmle.ics	66	0	2	1	0.0	0.0	0.0
423	Feb25-FISH2-3R4-rep2-cp190-100x_Position004_3_cmle.ics	66	0	2	2	0.0	0.0	0.0
424	Feb25-FISH2-3R4-rep2-cp190-100x_Position004_3_cmle.ics	67	0	1	1	0.0	0.0	0.0
425	Feb25-FISH2-3R4-rep2-cp190-100x_Position004_3_cmle.ics	68	0	1	1	0.14064920429138167	0.41496598639455773	0.3505747126436781
426	Feb25-FISH2-3R4-rep2-cp190-100x_Position004_3_cmle.ics	69	0	1	1	0.0	0.0	0.0
427	Feb25-FISH2-3R4-rep2-cp190-100x_Position004_3_cmle.ics	70	0	1	1	0.04380876854977462	0.37254901960784303	0.2753623188405797
428	Feb25-FISH2-3R4-rep2-cp190-100x_Position004_3_cmle.ics	71	0	1	1	0.09914616040212151	0.2792207792207792	0.27741935483870966
429	Feb25-FISH2-3R4-rep2-cp190-100x_Position004_3_cmle.ics	72	0	1	1	0.0899232617600637	0.29323308270676685	0.29104477611940294
430	Feb25-FISH2-3R4-rep2-cp190-100x_Position004_3_cmle.ics	73	0	1	1	0.13834347963086724	0.5555555555555555	0.5607476635514018
431	Feb25-FISH2-3R4-rep2-cp190-100x_Position004_3_cmle.ics	74	0	1	1	0.0	0.0	0.0
432	Feb25-FISH2-3R4-rep2-cp190-100x_Position004_3_cmle.ics	74	0	2	1	0.04150304388926017	0.2571428571428571	0.11180124223602485
433	Feb25-FISH2-3R4-rep2-cp190-100x_Position004_3_cmle.ics	75	0	1	1	0.0	0.0	0.0
434	Feb25-FISH2-3R4-rep2-cp190-100x_Position004_3_cmle.ics	78	0	1	1	0.0	0.0	0.0
435	Feb25-FISH2-3R4-rep2-cp190-100x_Position004_3_cmle.ics	79	0	1	1	0.15678927691498284	0.4788732394366196	0.6799999999999999
436	Feb25-FISH2-3R4-rep2-cp190-100x_Position004_3_cmle.ics	81	0	1	1	0.057643116512861345	0.40322580645161293	0.390625
437	Feb25-FISH2-3R4-rep2-cp190-100x_Position004_3_cmle.ics	82	0	1	1	0.0	0.0	0.0
438	Feb25-FISH2-3R4-rep2-cp190-100x_Position004_3_cmle.ics	82	0	1	2	0.0	0.0	0.0
439	Feb25-FISH2-3R4-rep2-cp190-100x_Position004_3_cmle.ics	82	0	2	1	0.0	0.0	0.0
440	Feb25-FISH2-3R4-rep2-cp190-100x_Position004_3_cmle.ics	82	0	2	2	0.0	0.0	0.0
441	Feb25-FISH2-3R4-rep2-cp190-100x_Position004_3_cmle.ics	83	0	1	1	0.0	0.0	0.0
442	Feb25-FISH2-3R4-rep2-cp190-100x_Position004_3_cmle.ics	84	0	1	1	0.0046114493210289076	0.018867924528301886	0.018867924528301886
443	Feb25-FISH2-3R4-rep2-cp190-100x_Position004_3_cmle.ics	85	0	1	1	0.025362971265658993	0.07971014492753624	0.08029197080291971
444	Feb25-FISH2-3R4-rep2-cp190-100x_Position004_3_cmle.ics	87	0	1	1	0.07147746447594806	0.18902439024390238	0.2421875
445	Feb25-FISH2-3R4-rep2-cp190-100x_Position004_3_cmle.ics	88	0	1	1	0.04380876854977462	0.13286713286713284	0.13286713286713284
446	Feb25-FISH2-3R4-rep2-cp190-100x_Position004_3_cmle.ics	89	0	1	1	0.07839463845749142	0.12499999999999997	0.12686567164179102
447	Feb25-FISH2-3R4-rep2-cp190-100x_Position004_3_cmle.ics	90	0	1	1	0.11528623302572269	0.40322580645161293	0.4065040650406504
448	Feb25-FISH2-3R4-rep2-cp190-100x_Position004_3_cmle.ics	91	0	1	1	0.10145188506263597	0.3358778625954198	0.2716049382716049
449	Feb25-FISH2-3R4-rep2-cp190-100x_Position004_3_cmle.ics	93	0	1	1	0.0	0.0	0.0
450	Feb25-FISH2-3R4-rep2-cp190-100x_Position004_3_cmle.ics	93	0	1	2	0.08300608777852034	0.18181818181818182	0.23376623376623373
451	Feb25-FISH2-3R4-rep2-cp190-100x_Position004_3_cmle.ics	95	0	1	1	0.016140072623601176	0.049295774647887314	0.048951048951048945
452	Feb25-FISH2-3R4-rep2-cp190-100x_Position004_3_cmle.ics	98	0	1	1	0.1291205809888094	0.45161290322580644	0.45161290322580644
453	Feb25-FISH2-3R4-rep2-cp190-100x_Position004_3_cmle.ics	99	0	1	1	0.053031667191832436	0.11274509803921567	0.1742424242424242
454	Feb25-FISH2-3R4-rep2-cp190-100x_Position004_3_cmle.ics	99	0	1	2	0.0	0.0	0.0
455	Feb25-FISH2-3R4-rep2-cp190-100x_Position004_3_cmle.ics	101	0	1	1	0.0	0.0	0.0
456	Feb25-FISH2-3R4-rep2-cp190-100x_Position004_3_cmle.ics	102	0	1	1	0.0	0.0	0.0
457	Feb25-FISH2-3R4-rep2-cp190-100x_Position004_3_cmle.ics	102	0	2	1	0.10145188506263597	0.23404255319148934	0.19730941704035873
458	Feb25-FISH2-3R4-rep2-cp190-100x_Position004_3_cmle.ics	103	0	1	1	0.05533739185234689	0.16551724137931031	0.16551724137931031
459	Feb25-FISH2-3R4-rep2-cp190-100x_Position004_3_cmle.ics	104	0	1	1	0.029974420586687898	0.2321428571428571	0.2321428571428571
460	Feb25-FISH2-3R4-rep2-cp190-100x_Position004_3_cmle.ics	105	0	1	1	0.12220340700726605	0.4140625	0.4140625
461	Feb25-FISH2-3R4-rep2-cp190-100x_Position004_3_cmle.ics	106	0	1	1	0.020751521944630084	0.08181818181818183	0.06382978723404255
462	Feb25-FISH2-3R4-rep2-cp190-100x_Position004_3_cmle.ics	107	0	1	1	0.08070036311800588	0.26315789473684204	0.26315789473684204
463	Feb25-FISH2-3R4-rep2-cp190-100x_Position004_3_cmle.ics	108	0	1	1	0.006917173981543361	0.020547945205479447	0.02068965517241379
464	Feb25-FISH2-3R4-rep2-cp190-100x_Position004_3_cmle.ics	110	0	1	1	0.0	0.0	0.0
465	Feb25-FISH2-3R4-rep2-cp190-100x_Position004_3_cmle.ics	110	0	2	1	0.0	0.0	0.0
466	Feb25-FISH2-3R4-rep2-cp190-100x_Position004_3_cmle.ics	111	0	1	1	0.025362971265658993	0.03654485049833887	0.0363036303630363
467	Feb25-FISH2-3R4-rep2-cp190-100x_Position004_3_cmle.ics	112	0	1	1	0.0	0.0	0.0
468	Feb25-FISH2-3R4-rep2-cp190-100x_Position004_3_cmle.ics	113	0	1	1	0.0	0.0	0.0
469	Feb25-FISH2-3R4-rep2-cp190-100x_Position004_3_cmle.ics	114	0	1	1	0.01844579728411563	0.06504065040650406	0.06451612903225806
470	Feb25-FISH2-3R4-rep2-cp190-100x_Position004_3_cmle.ics	115	0	1	1	0.0	0.0	0.0
471	Feb25-FISH2-3R4-rep2-cp190-100x_Position004_3_cmle.ics	115	0	2	1	0.0	0.0	0.0
472	Feb25-FISH2-3R4-rep2-cp190-100x_Position004_3_cmle.ics	116	0	1	1	0.0	0.0	0.0
473	Feb25-FISH2-3R4-rep2-cp190-100x_Position004_3_cmle.ics	117	0	1	1	0.0	0.0	0.0
474	Feb25-FISH2-3R4-rep2-cp190-100x_Position004_3_cmle.ics	118	0	1	1	0.0	0.0	0.0
475	Feb25-FISH2-3R4-rep2-cp190-100x_Position004_3_cmle.ics	119	0	1	1	0.0	0.0	0.0
476	Feb25-FISH2-3R4-rep2-cp190-100x_Position004_3_cmle.ics	120	0	1	1	0.2605468866381333	0.7902097902097902	0.7902097902097902
477	Feb25-FISH2-3R4-rep2-cp190-100x_Position004_3_cmle.ics	121	0	1	1	0.11528623302572269	0.4504504504504504	0.46296296296296285
478	Feb25-FISH2-3R4-rep2-cp190-100x_Position004_3_cmle.ics	123	0	1	1	0.0	0.0	0.0
479	Feb25-FISH2-3R4-rep2-cp190-100x_Position004_3_cmle.ics	125	0	1	1	0.15448355225446841	0.4213836477987421	0.42405063291139244
480	Feb25-FISH2-3R4-rep2-cp190-100x_Position004_3_cmle.ics	126	0	1	1	0.0	0.0	0.0
481	Feb25-FISH2-3R4-rep2-cp190-100x_Position004_3_cmle.ics	127	0	1	1	0.28590985790379225	0.738095238095238	0.738095238095238
482	Feb25-FISH2-3R4-rep2-cp190-100x_Position005_4_cmle.ics	1	0	1	1	0.02305724660514454	0.07246376811594203	0.07352941176470587
483	Feb25-FISH2-3R4-rep2-cp190-100x_Position005_4_cmle.ics	2	0	1	1	0.025362971265658993	0.08148148148148149	0.08208955223880597
484	Feb25-FISH2-3R4-rep2-cp190-100x_Position005_4_cmle.ics	3	0	1	1	0.02305724660514454	0.07936507936507936	0.06711409395973153
485	Feb25-FISH2-3R4-rep2-cp190-100x_Position005_4_cmle.ics	4	0	1	1	0.0	0.0	0.0
486	Feb25-FISH2-3R4-rep2-cp190-100x_Position005_4_cmle.ics	4	0	1	2	0.06686601515491916	0.14795918367346939	0.27358490566037735
487	Feb25-FISH2-3R4-rep2-cp190-100x_Position005_4_cmle.ics	4	0	2	1	0.0	0.0	0.0
488	Feb25-FISH2-3R4-rep2-cp190-100x_Position005_4_cmle.ics	4	0	2	2	0.0	0.0	0.0
489	Feb25-FISH2-3R4-rep2-cp190-100x_Position005_4_cmle.ics	5	0	1	1	0.13834347963086724	0.4444444444444445	0.4444444444444445
490	Feb25-FISH2-3R4-rep2-cp190-100x_Position005_4_cmle.ics	6	0	1	1	0.05533739185234689	0.16107382550335567	0.16216216216216217
491	Feb25-FISH2-3R4-rep2-cp190-100x_Position005_4_cmle.ics	8	0	1	1	0.223655292069902	0.2921686746987951	0.2921686746987951
492	Feb25-FISH2-3R4-rep2-cp190-100x_Position005_4_cmle.ics	9	0	1	1	0.15678927691498284	0.5230769230769229	0.5074626865671641
493	Feb25-FISH2-3R4-rep2-cp190-100x_Position005_4_cmle.ics	10	0	1	1	0.01844579728411563	0.04678362573099415	0.037209302325581395
494	Feb25-FISH2-3R4-rep2-cp190-100x_Position005_4_cmle.ics	11	0	1	1	0.0645602904944047	0.18064516129032257	0.18064516129032257
495	Feb25-FISH2-3R4-rep2-cp190-100x_Position005_4_cmle.ics	12	0	1	1	0.1590950015754973	0.5036496350364963	0.5
496	Feb25-FISH2-3R4-rep2-cp190-100x_Position005_4_cmle.ics	13	0	1	1	0.053031667191832436	0.2584269662921348	0.2584269662921348
497	Feb25-FISH2-3R4-rep2-cp190-100x_Position005_4_cmle.ics	14	0	1	1	0.0	0.0	0.0
498	Feb25-FISH2-3R4-rep2-cp190-100x_Position005_4_cmle.ics	15	0	1	1	0.10836905904417933	0.39166666666666666	0.43925233644859807
499	Feb25-FISH2-3R4-rep2-cp190-100x_Position005_4_cmle.ics	16	0	1	1	0.07378318913646252	0.13675213675213674	0.463768115942029
500	Feb25-FISH2-3R4-rep2-cp190-100x_Position005_4_cmle.ics	16	0	1	2	0.0	0.0	0.0
501	Feb25-FISH2-3R4-rep2-cp190-100x_Position005_4_cmle.ics	18	0	1	1	0.10145188506263597	0.4271844660194174	0.4230769230769231
502	Feb25-FISH2-3R4-rep2-cp190-100x_Position005_4_cmle.ics	19	0	1	1	0.0	0.0	0.0
503	Feb25-FISH2-3R4-rep2-cp190-100x_Position005_4_cmle.ics	20	0	1	1	0.059948841173375796	0.2476190476190476	0.25242718446601936
504	Feb25-FISH2-3R4-rep2-cp190-100x_Position005_4_cmle.ics	21	0	1	1	0.10606333438366487	0.30666666666666664	0.304635761589404
505	Feb25-FISH2-3R4-rep2-cp190-100x_Position005_4_cmle.ics	23	0	1	1	0.04150304388926017	0.13740458015267173	0.12857142857142856
506	Feb25-FISH2-3R4-rep2-cp190-100x_Position005_4_cmle.ics	24	0	1	1	0.21673811808835866	0.6225165562913907	0.8545454545454546
507	Feb25-FISH2-3R4-rep2-cp190-100x_Position005_4_cmle.ics	25	0	1	1	0.11759195768623715	0.3722627737226277	0.3722627737226277
508	Feb25-FISH2-3R4-rep2-cp190-100x_Position005_4_cmle.ics	26	0	1	1	0.006917173981543361	0.04285714285714285	0.043478260869565216
509	Feb25-FISH2-3R4-rep2-cp190-100x_Position005_4_cmle.ics	27	0	1	1	0.050725942531317986	0.2018348623853211	0.2018348623853211
510	Feb25-FISH2-3R4-rep2-cp190-100x_Position005_4_cmle.ics	31	0	1	1	0.19598659614372857	0.6159420289855073	0.6204379562043796
511	Feb25-FISH2-3R4-rep2-cp190-100x_Position005_4_cmle.ics	32	0	1	1	0.050725942531317986	0.18965517241379307	0.1929824561403509
512	Feb25-FISH2-3R4-rep2-cp190-100x_Position005_4_cmle.ics	34	0	1	1	0.16140072623601176	0.546875	0.546875
513	Feb25-FISH2-3R4-rep2-cp190-100x_Position005_4_cmle.ics	35	0	1	1	0.01844579728411563	0.05161290322580645	0.05161290322580645
514	Feb25-FISH2-3R4-rep2-cp190-100x_Position005_4_cmle.ics	36	0	1	1	0.0	0.0	0.0
515	Feb25-FISH2-3R4-rep2-cp190-100x_Position005_4_cmle.ics	37	0	1	1	0.03458586990771681	0.125	0.125
516	Feb25-FISH2-3R4-rep2-cp190-100x_Position005_4_cmle.ics	39	0	1	1	0.0	0.0	0.0
517	Feb25-FISH2-3R4-rep2-cp190-100x_Position005_4_cmle.ics	42	0	1	1	0.006917173981543361	0.04838709677419355	0.04918032786885245
518	Feb25-FISH2-3R4-rep2-cp190-100x_Position005_4_cmle.ics	43	0	1	1	0.0	0.0	0.0
519	Feb25-FISH2-3R4-rep2-cp190-100x_Position005_4_cmle.ics	44	0	1	1	0.0	0.0	0.0
520	Feb25-FISH2-3R4-rep2-cp190-100x_Position005_4_cmle.ics	45	0	1	1	0.01844579728411563	0.0672268907563025	0.07619047619047618
521	Feb25-FISH2-3R4-rep2-cp190-100x_Position005_4_cmle.ics	46	0	1	1	0.28590985790379225	0.9253731343283581	0.8857142857142856
522	Feb25-FISH2-3R4-rep2-cp190-100x_Position005_4_cmle.ics	47	0	1	1	0.029974420586687898	0.09352517985611508	0.09219858156028368
523	Feb25-FISH2-3R4-rep2-cp190-100x_Position005_4_cmle.ics	48	0	1	1	0.006917173981543361	0.026086956521739126	0.028571428571428567
524	Feb25-FISH2-3R4-rep2-cp190-100x_Position005_4_cmle.ics	49	0	1	1	0.027668695926173444	0.1043478260869565	0.10256410256410255
525	Feb25-FISH2-3R4-rep2-cp190-100x_Position005_4_cmle.ics	50	0	1	1	0.0	0.0	0.0
526	Feb25-FISH2-3R4-rep2-cp190-100x_Position005_4_cmle.ics	51	0	1	1	0.0	0.0	0.0
527	Feb25-FISH2-3R4-rep2-cp190-100x_Position005_4_cmle.ics	51	0	1	2	0.14295492895189613	0.5	0.42758620689655163
528	Feb25-FISH2-3R4-rep2-cp190-100x_Position005_4_cmle.ics	51	0	2	1	0.0	0.0	0.0
529	Feb25-FISH2-3R4-rep2-cp190-100x_Position005_4_cmle.ics	51	0	2	2	0.0	0.0	0.0
530	Feb25-FISH2-3R4-rep2-cp190-100x_Position005_4_cmle.ics	52	0	1	1	0.0	0.0	0.0
531	Feb25-FISH2-3R4-rep2-cp190-100x_Position005_4_cmle.ics	52	0	1	2	0.0	0.0	0.0
532	Feb25-FISH2-3R4-rep2-cp190-100x_Position005_4_cmle.ics	54	0	1	1	0.06917173981543362	0.44776119402985076	0.5357142857142857
533	Feb25-FISH2-3R4-rep2-cp190-100x_Position005_4_cmle.ics	56	0	1	1	0.18676369750167077	0.627906976744186	0.627906976744186
534	Feb25-FISH2-3R4-rep2-cp190-100x_Position005_4_cmle.ics	57	0	1	1	0.0645602904944047	0.2314049586776859	0.2314049586776859
535	Feb25-FISH2-3R4-rep2-cp190-100x_Position005_4_cmle.ics	58	0	1	1	0.11528623302572269	0.4065040650406504	0.40322580645161293
536	Feb25-FISH2-3R4-rep2-cp190-100x_Position005_4_cmle.ics	59	0	1	1	0.0645602904944047	0.17391304347826086	0.17391304347826086
537	Feb25-FISH2-3R4-rep2-cp190-100x_Position005_4_cmle.ics	61	0	1	1	0.057643116512861345	0.20161290322580647	0.18796992481203004
538	Feb25-FISH2-3R4-rep2-cp190-100x_Position005_4_cmle.ics	63	0	1	1	0.13603775497035278	0.3782051282051282	0.37579617834394907
539	Feb25-FISH2-3R4-rep2-cp190-100x_Position005_4_cmle.ics	65	0	1	1	0.0	0.0	0.0
540	Feb25-FISH2-3R4-rep2-cp190-100x_Position005_4_cmle.ics	65	0	2	1	0.0	0.0	0.0
541	Feb25-FISH2-3R4-rep2-cp190-100x_Position005_4_cmle.ics	65	0	3	1	0.0	0.0	0.0
542	Feb25-FISH2-3R4-rep2-cp190-100x_Position005_4_cmle.ics	66	0	1	1	0.1590950015754973	0.5609756097560975	0.5655737704918031
543	Feb25-FISH2-3R4-rep2-cp190-100x_Position005_4_cmle.ics	67	0	1	1	0.0	0.0	0.0
544	Feb25-FISH2-3R4-rep2-cp190-100x_Position005_4_cmle.ics	68	0	1	1	0.02305724660514454	0.08620689655172412	0.08849557522123894
545	Feb25-FISH2-3R4-rep2-cp190-100x_Position005_4_cmle.ics	69	0	1	1	0.03228014524720235	0.2028985507246377	0.2028985507246377
546	Feb25-FISH2-3R4-rep2-cp190-100x_Position005_4_cmle.ics	70	0	1	1	0.04611449321028908	0.15037593984962405	0.14925373134328357
547	Feb25-FISH2-3R4-rep2-cp190-100x_Position005_4_cmle.ics	71	0	1	1	0.0	0.0	0.0
548	Feb25-FISH2-3R4-rep2-cp190-100x_Position005_4_cmle.ics	71	0	1	2	0.0	0.0	0.0
549	Feb25-FISH2-3R4-rep2-cp190-100x_Position005_4_cmle.ics	72	0	1	1	0.0	0.0	0.0
550	Feb25-FISH2-3R4-rep2-cp190-100x_Position005_4_cmle.ics	72	0	2	1	0.0	0.0	0.0
551	Feb25-FISH2-3R4-rep2-cp190-100x_Position005_4_cmle.ics	73	0	1	1	0.08300608777852034	0.5142857142857142	0.5070422535211266
552	Feb25-FISH2-3R4-rep2-cp190-100x_Position005_4_cmle.ics	74	0	1	1	0.0899232617600637	0.5064935064935064	0.5199999999999999
553	Feb25-FISH2-3R4-rep2-cp190-100x_Position005_4_cmle.ics	75	0	1	1	0.009222898642057815	0.028985507246376812	0.02877697841726618
554	Feb25-FISH2-3R4-rep2-cp190-100x_Position005_4_cmle.ics	76	0	1	1	0.0	0.0	0.0
555	Feb25-FISH2-3R4-rep2-cp190-100x_Position005_4_cmle.ics	77	0	1	1	0.006917173981543361	0.017964071856287425	0.018072289156626502
556	Feb25-FISH2-3R4-rep2-cp190-100x_Position005_4_cmle.ics	81	0	1	1	0.0	0.0	0.0
557	Feb25-FISH2-3R4-rep2-cp190-100x_Position005_4_cmle.ics	82	0	1	1	0.0	0.0	0.0
558	Feb25-FISH2-3R4-rep2-cp190-100x_Position005_4_cmle.ics	84	0	1	1	0.07378318913646252	0.13913043478260867	0.24806201550387594
559	Feb25-FISH2-3R4-rep2-cp190-100x_Position005_4_cmle.ics	84	0	1	2	0.0	0.0	0.0
560	Feb25-FISH2-3R4-rep2-cp190-100x_Position005_4_cmle.ics	85	0	1	1	0.0	0.0	0.0
561	Feb25-FISH2-3R4-rep2-cp190-100x_Position005_4_cmle.ics	86	0	1	1	0.08300608777852034	0.15189873417721517	0.1348314606741573
562	Feb25-FISH2-3R4-rep2-cp190-100x_Position005_4_cmle.ics	87	0	1	1	0.0	0.0	0.0
563	Feb25-FISH2-3R4-rep2-cp190-100x_Position005_4_cmle.ics	87	0	2	1	0.059948841173375796	0.15757575757575756	0.11818181818181818
564	Feb25-FISH2-3R4-rep2-cp190-100x_Position005_4_cmle.ics	88	0	1	1	0.07378318913646252	0.2461538461538461	0.2461538461538461
565	Feb25-FISH2-3R4-rep2-cp190-100x_Position005_4_cmle.ics	89	0	1	1	0.08300608777852034	0.24	0.23841059602649006
566	Feb25-FISH2-3R4-rep2-cp190-100x_Position005_4_cmle.ics	90	0	1	1	0.0046114493210289076	0.013698630136986299	0.013698630136986299
567	Feb25-FISH2-3R4-rep2-cp190-100x_Position005_4_cmle.ics	92	0	1	1	0.1291205809888094	0.5283018867924527	0.5045045045045045
568	Feb25-FISH2-3R4-rep2-cp190-100x_Position005_4_cmle.ics	93	0	1	1	0.0	0.0	0.0
569	Feb25-FISH2-3R4-rep2-cp190-100x_Position005_4_cmle.ics	94	0	1	1	0.0645602904944047	0.20895522388059698	0.20895522388059698
570	Feb25-FISH2-3R4-rep2-cp190-100x_Position005_4_cmle.ics	95	0	1	1	0.07608891379697698	0.22916666666666669	0.23239436619718307
571	Feb25-FISH2-3R4-rep2-cp190-100x_Position005_4_cmle.ics	96	0	1	1	0.223655292069902	0.7238805970149252	0.7028985507246377
572	Feb25-FISH2-3R4-rep2-cp190-100x_Position005_4_cmle.ics	97	0	1	1	0.0	0.0	0.0
573	Feb25-FISH2-3R4-rep2-cp190-100x_Position005_4_cmle.ics	97	0	2	1	0.0	0.0	0.0
574	Feb25-FISH2-3R4-rep2-cp190-100x_Position005_4_cmle.ics	99	0	1	1	0.22826674139093092	0.607361963190184	0.6036585365853657
575	Feb25-FISH2-3R4-rep2-cp190-100x_Position005_4_cmle.ics	100	0	1	1	0.15448355225446841	0.5193798449612403	0.5234375
576	Feb25-FISH2-3R4-rep2-cp190-100x_Position005_4_cmle.ics	101	0	1	1	0.013834347963086722	0.03947368421052631	0.039999999999999994
577	Feb25-FISH2-3R4-rep2-cp190-100x_Position005_4_cmle.ics	102	0	1	1	0.28821558256430674	0.45126353790613716	0.4496402877697841
578	Feb25-FISH2-3R4-rep2-cp190-100x_Position005_4_cmle.ics	103	0	1	1	0.09222898642057815	0.45977011494252873	0.45977011494252873
579	Feb25-FISH2-3R4-rep2-cp190-100x_Position005_4_cmle.ics	104	0	1	1	0.0	0.0	0.0
580	Feb25-FISH2-3R4-rep2-cp190-100x_Position005_4_cmle.ics	104	0	2	1	0.0023057246605144538	0.009174311926605505	0.0045045045045045045
581	Feb25-FISH2-3R4-rep2-cp190-100x_Position005_4_cmle.ics	105	0	1	1	0.0	0.0	0.0
582	Feb25-FISH2-3R4-rep2-cp190-100x_Position005_4_cmle.ics	105	0	1	2	0.0	0.0	0.0
583	Feb25-FISH2-3R4-rep2-cp190-100x_Position005_4_cmle.ics	107	0	1	1	0.11759195768623715	0.6710526315789473	0.5368421052631578
584	Feb25-FISH2-3R4-rep2-cp190-100x_Position005_4_cmle.ics	108	0	1	1	0.0	0.0	0.0
585	Feb25-FISH2-3R4-rep2-cp190-100x_Position005_4_cmle.ics	109	0	1	1	0.03689159456823126	0.06557377049180327	0.06504065040650406
586	Feb25-FISH2-3R4-rep2-cp190-100x_Position005_4_cmle.ics	111	0	1	1	0.0046114493210289076	0.04	0.00847457627118644
587	Feb25-FISH2-3R4-rep2-cp190-100x_Position005_4_cmle.ics	111	0	2	1	0.0	0.0	0.0
588	Feb25-FISH2-3R4-rep2-cp190-100x_Position005_4_cmle.ics	111	0	3	1	0.0	0.0	0.0
589	Feb25-FISH2-3R4-rep2-cp190-100x_Position005_4_cmle.ics	112	0	1	1	0.0	0.0	0.0
590	Feb25-FISH2-3R4-rep2-cp190-100x_Position005_4_cmle.ics	114	0	1	1	0.13834347963086724	0.5940594059405941	0.5940594059405941
591	Feb25-FISH2-3R4-rep2-cp190-100x_Position005_4_cmle.ics	115	0	1	1	0.2536297126565899	0.47210300429184554	0.4471544715447154
592	Feb25-FISH2-3R4-rep2-cp190-100x_Position005_4_cmle.ics	116	0	1	1	0.06225456583389025	0.19424460431654672	0.2045454545454545
593	Feb25-FISH2-3R4-rep2-cp190-100x_Position005_4_cmle.ics	117	0	1	1	0.01844579728411563	0.06779661016949153	0.06837606837606837
594	Feb25-FISH2-3R4-rep2-cp190-100x_Position005_4_cmle.ics	118	0	1	1	0.0	0.0	0.0
595	Feb25-FISH2-3R4-rep2-cp190-100x_Position005_4_cmle.ics	119	0	1	1	0.0	0.0	0.0
596	Feb25-FISH2-3R4-rep2-cp190-100x_Position005_4_cmle.ics	119	0	1	2	0.0	0.0	0.0
597	Feb25-FISH2-3R4-rep2-cp190-100x_Position005_4_cmle.ics	120	0	1	1	0.03228014524720235	0.18421052631578944	0.18421052631578944
598	Feb25-FISH2-3R4-rep2-cp190-100x_Position005_4_cmle.ics	122	0	1	1	0.057643116512861345	0.37878787878787873	0.23364485981308405
599	Feb25-FISH2-3R4-rep2-cp190-100x_Position005_4_cmle.ics	122	0	2	1	0.0	0.0	0.0
600	Feb25-FISH2-3R4-rep2-cp190-100x_Position005_4_cmle.ics	123	0	1	1	0.0	0.0	0.0
601	Feb25-FISH2-3R4-rep2-cp190-100x_Position005_4_cmle.ics	123	0	2	1	0.0	0.0	0.0
602	Feb25-FISH2-3R4-rep2-cp190-100x_Position005_4_cmle.ics	124	0	1	1	0.0	0.0	0.0
603	Feb25-FISH2-3R4-rep2-cp190-100x_Position005_4_cmle.ics	126	0	1	1	0.0	0.0	0.0
604	Feb25-FISH2-3R4-rep2-cp190-100x_Position005_4_cmle.ics	126	0	2	1	0.0	0.0	0.0
605	Feb25-FISH2-3R4-rep2-cp190-100x_Position005_4_cmle.ics	127	0	1	1	0.0	0.0	0.0
606	Feb25-FISH2-3R4-rep2-cp190-100x_Position005_4_cmle.ics	128	0	1	1	0.0899232617600637	0.156	0.15789473684210525
607	Feb25-FISH2-3R4-rep2-cp190-100x_Position005_4_cmle.ics	129	0	1	1	0.19829232080424303	0.6187050359712228	0.3644067796610169
608	Feb25-FISH2-3R4-rep2-cp190-100x_Position005_4_cmle.ics	129	0	1	2	0.0	0.0	0.0
609	Feb25-FISH2-3R4-rep2-cp190-100x_Position005_4_cmle.ics	129	0	1	3	0.0	0.0	0.0
610	Feb25-FISH2-3R4-rep2-cp190-100x_Position005_4_cmle.ics	129	0	2	1	0.0	0.0	0.0
611	Feb25-FISH2-3R4-rep2-cp190-100x_Position005_4_cmle.ics	129	0	2	2	0.02305724660514454	0.08771929824561404	0.1
612	Feb25-FISH2-3R4-rep2-cp190-100x_Position005_4_cmle.ics	129	0	2	3	0.0	0.0	0.0
613	Feb25-FISH2-3R4-rep2-cp190-100x_Position005_4_cmle.ics	129	0	3	1	0.0	0.0	0.0
614	Feb25-FISH2-3R4-rep2-cp190-100x_Position005_4_cmle.ics	129	0	3	2	0.0	0.0	0.0
615	Feb25-FISH2-3R4-rep2-cp190-100x_Position005_4_cmle.ics	129	0	3	3	0.0	0.0	0.0
616	Feb25-FISH2-3R4-rep2-cp190-100x_Position005_4_cmle.ics	130	0	1	1	0.26285261129864773	0.39999999999999997	0.40140845070422526
617	Feb25-FISH2-3R4-rep2-cp190-100x_Position005_4_cmle.ics	133	0	1	1	0.0	0.0	0.0
618	Feb25-FISH2-3R4-rep2-cp190-100x_Position005_4_cmle.ics	134	0	1	1	0.053031667191832436	0.3709677419354839	0.27058823529411763
619	Feb25-FISH2-3R4-rep2-cp190-100x_Position005_4_cmle.ics	135	0	1	1	0.0	0.0	0.0
620	Feb25-FISH2-3R4-rep2-cp190-100x_Position005_4_cmle.ics	136	0	1	1	0.2098209441068153	0.5582822085889569	0.5582822085889569
621	Feb25-FISH2-3R4-rep2-cp190-100x_Position005_4_cmle.ics	138	0	1	1	0.11298050836520823	0.3525179856115107	0.3499999999999999
622	Feb25-FISH2-3R4-rep2-cp190-100x_Position006_5_cmle.ics	1	0	1	1	0.0	0.0	0.0
623	Feb25-FISH2-3R4-rep2-cp190-100x_Position006_5_cmle.ics	1	0	1	2	0.0	0.0	0.0
624	Feb25-FISH2-3R4-rep2-cp190-100x_Position006_5_cmle.ics	2	0	1	1	0.016140072623601176	0.07777777777777777	0.13207547169811318
625	Feb25-FISH2-3R4-rep2-cp190-100x_Position006_5_cmle.ics	3	0	1	1	0.009222898642057815	0.06349206349206349	0.06451612903225806
626	Feb25-FISH2-3R4-rep2-cp190-100x_Position006_5_cmle.ics	4	0	1	1	0.04380876854977462	0.1225806451612903	0.12179487179487176
627	Feb25-FISH2-3R4-rep2-cp190-100x_Position006_5_cmle.ics	5	0	1	1	0.0	0.0	0.0
628	Feb25-FISH2-3R4-rep2-cp190-100x_Position006_5_cmle.ics	6	0	1	1	0.016140072623601176	0.05035971223021581	0.050724637681159424
629	Feb25-FISH2-3R4-rep2-cp190-100x_Position006_5_cmle.ics	7	0	1	1	0.8784810956560068	0.8021052631578948	0.8504464285714284
630	Feb25-FISH2-3R4-rep2-cp190-100x_Position006_5_cmle.ics	7	0	1	2	0.0	0.0	0.0
631	Feb25-FISH2-3R4-rep2-cp190-100x_Position006_5_cmle.ics	7	0	1	3	0.0	0.0	0.0
632	Feb25-FISH2-3R4-rep2-cp190-100x_Position006_5_cmle.ics	7	0	2	1	0.0	0.0	0.0
633	Feb25-FISH2-3R4-rep2-cp190-100x_Position006_5_cmle.ics	7	0	2	2	0.0	0.0	0.0
634	Feb25-FISH2-3R4-rep2-cp190-100x_Position006_5_cmle.ics	7	0	2	3	0.0	0.0	0.0
635	Feb25-FISH2-3R4-rep2-cp190-100x_Position006_5_cmle.ics	8	0	1	1	0.0	0.0	0.0
636	Feb25-FISH2-3R4-rep2-cp190-100x_Position006_5_cmle.ics	11	0	1	1	0.07839463845749142	0.2281879194630872	0.2281879194630872
637	Feb25-FISH2-3R4-rep2-cp190-100x_Position006_5_cmle.ics	12	0	1	1	0.01844579728411563	0.05263157894736842	0.0522875816993464
638	Feb25-FISH2-3R4-rep2-cp190-100x_Position006_5_cmle.ics	13	0	1	1	0.2951327565458501	0.42244224422442234	0.5
639	Feb25-FISH2-3R4-rep2-cp190-100x_Position006_5_cmle.ics	14	0	1	1	0.029974420586687898	0.10655737704918031	0.10655737704918031
640	Feb25-FISH2-3R4-rep2-cp190-100x_Position006_5_cmle.ics	15	0	1	1	0.02305724660514454	0.06711409395973153	0.06666666666666667
641	Feb25-FISH2-3R4-rep2-cp190-100x_Position006_5_cmle.ics	16	0	1	1	0.0	0.0	0.0
642	Feb25-FISH2-3R4-rep2-cp190-100x_Position006_5_cmle.ics	17	0	1	1	0.11298050836520823	0.37984496124031003	0.3828125
643	Feb25-FISH2-3R4-rep2-cp190-100x_Position006_5_cmle.ics	18	0	1	1	0.0	0.0	0.0
644	Feb25-FISH2-3R4-rep2-cp190-100x_Position006_5_cmle.ics	19	0	1	1	0.0	0.0	0.0
645	Feb25-FISH2-3R4-rep2-cp190-100x_Position006_5_cmle.ics	20	0	1	1	0.0023057246605144538	0.009523809523809523	0.009523809523809523
646	Feb25-FISH2-3R4-rep2-cp190-100x_Position006_5_cmle.ics	21	0	1	1	0.01844579728411563	0.058394160583941604	0.058394160583941604
647	Feb25-FISH2-3R4-rep2-cp190-100x_Position006_5_cmle.ics	22	0	1	1	0.08761753709954924	0.5428571428571427	0.6440677966101694
648	Feb25-FISH2-3R4-rep2-cp190-100x_Position006_5_cmle.ics	23	0	1	1	0.0	0.0	0.0
649	Feb25-FISH2-3R4-rep2-cp190-100x_Position006_5_cmle.ics	24	0	1	1	0.2605468866381333	0.8308823529411765	0.8308823529411765
650	Feb25-FISH2-3R4-rep2-cp190-100x_Position006_5_cmle.ics	25	0	1	1	0.07608891379697698	0.23913043478260873	0.23913043478260873
651	Feb25-FISH2-3R4-rep2-cp190-100x_Position006_5_cmle.ics	27	0	1	1	0.0	0.0	0.0
652	Feb25-FISH2-3R4-rep2-cp190-100x_Position006_5_cmle.ics	27	0	2	1	0.0	0.0	0.0
653	Feb25-FISH2-3R4-rep2-cp190-100x_Position006_5_cmle.ics	29	0	1	1	0.10145188506263597	0.3142857142857143	0.3120567375886525
654	Feb25-FISH2-3R4-rep2-cp190-100x_Position006_5_cmle.ics	30	0	1	1	0.22596101673041646	0.6012269938650305	0.6012269938650305
655	Feb25-FISH2-3R4-rep2-cp190-100x_Position006_5_cmle.ics	32	0	1	1	0.11067478370469377	0.3057324840764331	0.3428571428571428
656	Feb25-FISH2-3R4-rep2-cp190-100x_Position006_5_cmle.ics	33	0	1	1	0.08070036311800588	0.2755905511811023	0.2755905511811023
657	Feb25-FISH2-3R4-rep2-cp190-100x_Position006_5_cmle.ics	34	0	1	1	0.22134956740938755	0.6620689655172413	0.6666666666666666
658	Feb25-FISH2-3R4-rep2-cp190-100x_Position006_5_cmle.ics	35	0	1	1	0.07147746447594806	0.21379310344827582	0.21527777777777776
659	Feb25-FISH2-3R4-rep2-cp190-100x_Position006_5_cmle.ics	36	0	1	1	0.14756637827292504	0.5203252032520325	0.5245901639344261
660	Feb25-FISH2-3R4-rep2-cp190-100x_Position006_5_cmle.ics	37	0	1	1	0.01844579728411563	0.054794520547945195	0.09302325581395347
661	Feb25-FISH2-3R4-rep2-cp190-100x_Position006_5_cmle.ics	37	0	1	2	0.0	0.0	0.0
662	Feb25-FISH2-3R4-rep2-cp190-100x_Position006_5_cmle.ics	38	0	1	1	0.26515833595916216	0.7718120805369125	0.7876712328767121
663	Feb25-FISH2-3R4-rep2-cp190-100x_Position006_5_cmle.ics	39	0	1	1	0.006917173981543361	0.01910828025477707	0.023999999999999997
664	Feb25-FISH2-3R4-rep2-cp190-100x_Position006_5_cmle.ics	40	0	1	1	0.14756637827292504	0.4102564102564102	0.4129032258064516
665	Feb25-FISH2-3R4-rep2-cp190-100x_Position006_5_cmle.ics	41	0	1	1	0.0	0.0	0.0
666	Feb25-FISH2-3R4-rep2-cp190-100x_Position006_5_cmle.ics	41	0	1	2	0.0	0.0	0.0
667	Feb25-FISH2-3R4-rep2-cp190-100x_Position006_5_cmle.ics	42	0	1	1	0.14526065361241058	0.5163934426229507	0.4846153846153845
668	Feb25-FISH2-3R4-rep2-cp190-100x_Position006_5_cmle.ics	43	0	1	1	0.0	0.0	0.0
669	Feb25-FISH2-3R4-rep2-cp190-100x_Position006_5_cmle.ics	44	0	1	1	0.325107177132538	0.8392857142857144	0.844311377245509
670	Feb25-FISH2-3R4-rep2-cp190-100x_Position006_5_cmle.ics	45	0	1	1	0.2098209441068153	0.6148648648648649	0.6148648648648649
671	Feb25-FISH2-3R4-rep2-cp190-100x_Position006_5_cmle.ics	46	0	1	1	0.020751521944630084	0.10843373493975901	0.10843373493975901
672	Feb25-FISH2-3R4-rep2-cp190-100x_Position006_5_cmle.ics	47	0	1	1	0.0	0.0	0.0
673	Feb25-FISH2-3R4-rep2-cp190-100x_Position006_5_cmle.ics	48	0	1	1	0.0	0.0	0.0
674	Feb25-FISH2-3R4-rep2-cp190-100x_Position006_5_cmle.ics	50	0	1	1	0.0	0.0	0.0
675	Feb25-FISH2-3R4-rep2-cp190-100x_Position006_5_cmle.ics	51	0	1	1	0.02305724660514454	0.0980392156862745	0.10101010101010101
676	Feb25-FISH2-3R4-rep2-cp190-100x_Position006_5_cmle.ics	52	0	1	1	0.0	0.0	0.0
677	Feb25-FISH2-3R4-rep2-cp190-100x_Position006_5_cmle.ics	53	0	1	1	0.0	0.0	0.0
678	Feb25-FISH2-3R4-rep2-cp190-100x_Position006_5_cmle.ics	55	0	1	1	0.1291205809888094	0.3522012578616352	0.3522012578616352
679	Feb25-FISH2-3R4-rep2-cp190-100x_Position006_5_cmle.ics	56	0	1	1	0.04842021787080353	0.14685314685314685	0.14685314685314685
680	Feb25-FISH2-3R4-rep2-cp190-100x_Position006_5_cmle.ics	57	0	1	1	0.016140072623601176	0.0440251572327044	0.05147058823529411
681	Feb25-FISH2-3R4-rep2-cp190-100x_Position006_5_cmle.ics	58	0	1	1	0.0	0.0	0.0
682	Feb25-FISH2-3R4-rep2-cp190-100x_Position006_5_cmle.ics	59	0	1	1	0.3596930470402548	0.5217391304347826	0.5217391304347826
683	Feb25-FISH2-3R4-rep2-cp190-100x_Position006_5_cmle.ics	61	0	1	1	0.02305724660514454	0.08264462809917354	0.08196721311475409
684	Feb25-FISH2-3R4-rep2-cp190-100x_Position006_5_cmle.ics	64	0	1	1	0.03689159456823126	0.1415929203539823	0.14414414414414414
685	Feb25-FISH2-3R4-rep2-cp190-100x_Position006_5_cmle.ics	65	0	1	1	0.06917173981543362	0.2803738317757009	0.42857142857142855
686	Feb25-FISH2-3R4-rep2-cp190-100x_Position006_5_cmle.ics	66	0	1	1	0.0	0.0	0.0
687	Feb25-FISH2-3R4-rep2-cp190-100x_Position006_5_cmle.ics	68	0	1	1	0.0023057246605144538	0.007194244604316545	0.007246376811594203
688	Feb25-FISH2-3R4-rep2-cp190-100x_Position006_5_cmle.ics	69	0	1	1	0.14295492895189613	0.46969696969696956	0.8493150684931504
689	Feb25-FISH2-3R4-rep2-cp190-100x_Position006_5_cmle.ics	70	0	1	1	0.06686601515491916	0.18589743589743588	0.18471337579617836
690	Feb25-FISH2-3R4-rep2-cp190-100x_Position006_5_cmle.ics	72	0	1	1	0.0899232617600637	0.28888888888888886	0.28888888888888886
691	Feb25-FISH2-3R4-rep2-cp190-100x_Position006_5_cmle.ics	74	0	1	1	0.1245091316677805	0.375	0.3776223776223776
692	Feb25-FISH2-3R4-rep2-cp190-100x_Position006_5_cmle.ics	76	0	1	1	0.15678927691498284	0.5112781954887217	0.5074626865671641
693	Feb25-FISH2-3R4-rep2-cp190-100x_Position006_5_cmle.ics	78	0	1	1	0.0	0.0	0.0
694	Feb25-FISH2-3R4-rep2-cp190-100x_Position006_5_cmle.ics	79	0	1	1	0.0	0.0	0.0
695	Feb25-FISH2-3R4-rep2-cp190-100x_Position006_5_cmle.ics	80	0	1	1	0.013834347963086722	0.05405405405405405	0.053571428571428555
696	Feb25-FISH2-3R4-rep2-cp190-100x_Position006_5_cmle.ics	81	0	1	1	0.01152862330257227	0.04424778761061947	0.04385964912280702
697	Feb25-FISH2-3R4-rep2-cp190-100x_Position006_5_cmle.ics	83	0	1	1	0.025362971265658993	0.0859375	0.0859375
698	Feb25-FISH2-3R4-rep2-cp190-100x_Position006_5_cmle.ics	84	0	1	1	0.0	0.0	0.0
699	Feb25-FISH2-3R4-rep2-cp190-100x_Position006_5_cmle.ics	85	0	1	1	0.0	0.0	0.0
700	Feb25-FISH2-3R4-rep2-cp190-100x_Position006_5_cmle.ics	86	0	1	1	0.0	0.0	0.0
701	Feb25-FISH2-3R4-rep2-cp190-100x_Position006_5_cmle.ics	87	0	1	1	0.21904384274887312	0.6462585034013605	0.6506849315068493
702	Feb25-FISH2-3R4-rep2-cp190-100x_Position006_5_cmle.ics	88	0	1	1	0.0	0.0	0.0
703	Feb25-FISH2-3R4-rep2-cp190-100x_Position006_5_cmle.ics	90	0	1	1	0.006917173981543361	0.05555555555555554	0.044776119402985065
704	Feb25-FISH2-3R4-rep2-cp190-100x_Position006_5_cmle.ics	91	0	1	1	0.0	0.0	0.0
705	Feb25-FISH2-3R4-rep2-cp190-100x_Position006_5_cmle.ics	91	0	1	2	0.0	0.0	0.0
706	Feb25-FISH2-3R4-rep2-cp190-100x_Position006_5_cmle.ics	91	0	2	1	0.0	0.0	0.0
707	Feb25-FISH2-3R4-rep2-cp190-100x_Position006_5_cmle.ics	91	0	2	2	0.0	0.0	0.0
708	Feb25-FISH2-3R4-rep2-cp190-100x_Position006_5_cmle.ics	92	0	1	1	0.03919731922874571	0.19999999999999998	0.15740740740740736
709	Feb25-FISH2-3R4-rep2-cp190-100x_Position006_5_cmle.ics	93	0	1	1	0.0	0.0	0.0
710	Feb25-FISH2-3R4-rep2-cp190-100x_Position006_5_cmle.ics	94	0	1	1	0.016140072623601176	0.1372549019607843	0.13999999999999999
711	Feb25-FISH2-3R4-rep2-cp190-100x_Position006_5_cmle.ics	96	0	1	1	0.10606333438366487	0.1597222222222222	0.1691176470588235
712	Feb25-FISH2-3R4-rep2-cp190-100x_Position006_5_cmle.ics	97	0	1	1	0.0	0.0	0.0
713	Feb25-FISH2-3R4-rep2-cp190-100x_Position006_5_cmle.ics	98	0	1	1	0.0	0.0	0.0
714	Feb25-FISH2-3R4-rep2-cp190-100x_Position006_5_cmle.ics	98	0	1	2	0.0	0.0	0.0
715	Feb25-FISH2-3R4-rep2-cp190-100x_Position006_5_cmle.ics	100	0	1	1	0.13142630564932387	0.37254901960784315	0.37499999999999994
716	Feb25-FISH2-3R4-rep2-cp190-100x_Position006_5_cmle.ics	101	0	1	1	0.057643116512861345	0.16129032258064516	0.16129032258064516
717	Feb25-FISH2-3R4-rep2-cp190-100x_Position006_5_cmle.ics	102	0	1	1	0.15448355225446841	0.3806818181818182	0.67
718	Feb25-FISH2-3R4-rep2-cp190-100x_Position006_5_cmle.ics	102	0	1	2	0.0	0.0	0.0
719	Feb25-FISH2-3R4-rep2-cp190-100x_Position006_5_cmle.ics	103	0	1	1	0.0	0.0	0.0
720	Feb25-FISH2-3R4-rep2-cp190-100x_Position006_5_cmle.ics	105	0	1	1	0.0	0.0	0.0
721	Feb25-FISH2-3R4-rep2-cp190-100x_Position006_5_cmle.ics	106	0	1	1	0.01152862330257227	0.034722222222222224	0.034722222222222224
722	Feb25-FISH2-3R4-rep2-cp190-100x_Position006_5_cmle.ics	107	0	1	1	0.0	0.0	0.0
723	Feb25-FISH2-3R4-rep2-cp190-100x_Position006_5_cmle.ics	110	0	1	1	0.0	0.0	0.0
724	Feb25-FISH2-3R4-rep2-cp190-100x_Position006_5_cmle.ics	110	0	1	2	0.0	0.0	0.0
725	Feb25-FISH2-3R4-rep2-cp190-100x_Position006_5_cmle.ics	111	0	1	1	0.0	0.0	0.0
726	Feb25-FISH2-3R4-rep2-cp190-100x_Position007_6_cmle.ics	2	0	1	1	0.04380876854977462	0.20212765957446804	0.296875
727	Feb25-FISH2-3R4-rep2-cp190-100x_Position007_6_cmle.ics	2	0	1	2	0.0	0.0	0.0
728	Feb25-FISH2-3R4-rep2-cp190-100x_Position007_6_cmle.ics	3	0	1	1	0.10836905904417933	0.41228070175438597	0.40170940170940167
729	Feb25-FISH2-3R4-rep2-cp190-100x_Position007_6_cmle.ics	4	0	1	1	0.029974420586687898	0.20967741935483872	0.14942528735632182
730	Feb25-FISH2-3R4-rep2-cp190-100x_Position007_6_cmle.ics	4	0	1	2	0.0	0.0	0.0
731	Feb25-FISH2-3R4-rep2-cp190-100x_Position007_6_cmle.ics	4	0	2	1	0.0	0.0	0.0
732	Feb25-FISH2-3R4-rep2-cp190-100x_Position007_6_cmle.ics	4	0	2	2	0.0	0.0	0.0
733	Feb25-FISH2-3R4-rep2-cp190-100x_Position007_6_cmle.ics	5	0	1	1	0.08761753709954924	0.6909090909090909	0.2753623188405797
734	Feb25-FISH2-3R4-rep2-cp190-100x_Position007_6_cmle.ics	5	0	2	1	0.0	0.0	0.0
735	Feb25-FISH2-3R4-rep2-cp190-100x_Position007_6_cmle.ics	7	0	1	1	0.020751521944630084	0.14285714285714285	0.18
736	Feb25-FISH2-3R4-rep2-cp190-100x_Position007_6_cmle.ics	7	0	1	2	0.0	0.0	0.0
737	Feb25-FISH2-3R4-rep2-cp190-100x_Position007_6_cmle.ics	7	0	2	1	0.0	0.0	0.0
738	Feb25-FISH2-3R4-rep2-cp190-100x_Position007_6_cmle.ics	7	0	2	2	0.0	0.0	0.0
739	Feb25-FISH2-3R4-rep2-cp190-100x_Position007_6_cmle.ics	9	0	1	1	0.1936808714832141	0.5316455696202531	0.3962264150943396
740	Feb25-FISH2-3R4-rep2-cp190-100x_Position007_6_cmle.ics	9	0	1	2	0.0	0.0	0.0
741	Feb25-FISH2-3R4-rep2-cp190-100x_Position007_6_cmle.ics	9	0	2	1	0.0	0.0	0.0
742	Feb25-FISH2-3R4-rep2-cp190-100x_Position007_6_cmle.ics	9	0	2	2	0.0	0.0	0.0
743	Feb25-FISH2-3R4-rep2-cp190-100x_Position007_6_cmle.ics	10	0	1	1	0.0023057246605144538	0.006711409395973153	0.006666666666666666
744	Feb25-FISH2-3R4-rep2-cp190-100x_Position007_6_cmle.ics	12	0	1	1	0.06917173981543362	0.24193548387096778	0.25
745	Feb25-FISH2-3R4-rep2-cp190-100x_Position007_6_cmle.ics	13	0	1	1	0.12681485632829495	0.5789473684210525	0.3072625698324022
746	Feb25-FISH2-3R4-rep2-cp190-100x_Position007_6_cmle.ics	13	0	2	1	0.0	0.0	0.0
747	Feb25-FISH2-3R4-rep2-cp190-100x_Position007_6_cmle.ics	14	0	1	1	0.0	0.0	0.0
748	Feb25-FISH2-3R4-rep2-cp190-100x_Position007_6_cmle.ics	15	0	1	1	0.0645602904944047	0.24561403508771928	0.3255813953488372
749	Feb25-FISH2-3R4-rep2-cp190-100x_Position007_6_cmle.ics	16	0	1	1	0.0	0.0	0.0
750	Feb25-FISH2-3R4-rep2-cp190-100x_Position007_6_cmle.ics	17	0	1	1	0.0	0.0	0.0
751	Feb25-FISH2-3R4-rep2-cp190-100x_Position007_6_cmle.ics	18	0	1	1	0.029974420586687898	0.10483870967741936	0.104
752	Feb25-FISH2-3R4-rep2-cp190-100x_Position007_6_cmle.ics	19	0	1	1	0.04611449321028908	0.14184397163120566	0.14184397163120566
753	Feb25-FISH2-3R4-rep2-cp190-100x_Position007_6_cmle.ics	21	0	1	1	0.0	0.0	0.0
754	Feb25-FISH2-3R4-rep2-cp190-100x_Position007_6_cmle.ics	22	0	1	1	0.10606333438366487	0.272189349112426	0.14330218068535822
755	Feb25-FISH2-3R4-rep2-cp190-100x_Position007_6_cmle.ics	22	0	2	1	0.0	0.0	0.0
756	Feb25-FISH2-3R4-rep2-cp190-100x_Position007_6_cmle.ics	23	0	1	1	0.0	0.0	0.0
757	Feb25-FISH2-3R4-rep2-cp190-100x_Position007_6_cmle.ics	24	0	1	1	0.0	0.0	0.0
758	Feb25-FISH2-3R4-rep2-cp190-100x_Position007_6_cmle.ics	24	0	2	1	0.059948841173375796	0.36619718309859145	0.2385321100917431
759	Feb25-FISH2-3R4-rep2-cp190-100x_Position007_6_cmle.ics	26	0	1	1	0.11067478370469377	0.1638225255972696	0.1563517915309446
760	Feb25-FISH2-3R4-rep2-cp190-100x_Position007_6_cmle.ics	27	0	1	1	0.050725942531317986	0.33333333333333326	0.3283582089552239
761	Feb25-FISH2-3R4-rep2-cp190-100x_Position007_6_cmle.ics	28	0	1	1	0.0	0.0	0.0
762	Feb25-FISH2-3R4-rep2-cp190-100x_Position007_6_cmle.ics	28	0	2	1	0.0	0.0	0.0
763	Feb25-FISH2-3R4-rep2-cp190-100x_Position007_6_cmle.ics	29	0	1	1	0.009222898642057815	0.03846153846153846	0.03361344537815125
764	Feb25-FISH2-3R4-rep2-cp190-100x_Position007_6_cmle.ics	31	0	1	1	0.0	0.0	0.0
765	Feb25-FISH2-3R4-rep2-cp190-100x_Position007_6_cmle.ics	32	0	1	1	0.06225456583389025	0.19285714285714284	0.2368421052631579
766	Feb25-FISH2-3R4-rep2-cp190-100x_Position007_6_cmle.ics	33	0	1	1	0.26515833595916216	0.7718120805369125	0.7666666666666665
767	Feb25-FISH2-3R4-rep2-cp190-100x_Position007_6_cmle.ics	34	0	1	1	0.006917173981543361	0.013333333333333332	0.013333333333333332
768	Feb25-FISH2-3R4-rep2-cp190-100x_Position007_6_cmle.ics	35	0	1	1	0.16370645089652622	0.39010989010989006	0.4437499999999999
769	Feb25-FISH2-3R4-rep2-cp190-100x_Position007_6_cmle.ics	36	0	1	1	0.0	0.0	0.0
770	Feb25-FISH2-3R4-rep2-cp190-100x_Position007_6_cmle.ics	37	0	1	1	0.0	0.0	0.0
771	Feb25-FISH2-3R4-rep2-cp190-100x_Position007_6_cmle.ics	38	0	1	1	0.06917173981543362	0.34883720930232553	0.2173913043478261
772	Feb25-FISH2-3R4-rep2-cp190-100x_Position007_6_cmle.ics	39	0	1	1	0.03689159456823126	0.1553398058252427	0.15384615384615383
773	Feb25-FISH2-3R4-rep2-cp190-100x_Position007_6_cmle.ics	40	0	1	1	0.12681485632829495	0.3395061728395061	0.5499999999999999
774	Feb25-FISH2-3R4-rep2-cp190-100x_Position007_6_cmle.ics	40	0	1	2	0.0	0.0	0.0
775	Feb25-FISH2-3R4-rep2-cp190-100x_Position007_6_cmle.ics	40	0	2	1	0.0	0.0	0.0
776	Feb25-FISH2-3R4-rep2-cp190-100x_Position007_6_cmle.ics	40	0	2	2	0.13373203030983832	0.4793388429752065	0.32044198895027626
777	Feb25-FISH2-3R4-rep2-cp190-100x_Position007_6_cmle.ics	42	0	1	1	0.0899232617600637	0.38613861386138615	0.37499999999999994
778	Feb25-FISH2-3R4-rep2-cp190-100x_Position007_6_cmle.ics	44	0	1	1	0.0	0.0	0.0
779	Feb25-FISH2-3R4-rep2-cp190-100x_Position007_6_cmle.ics	45	0	1	1	0.0	0.0	0.0
780	Feb25-FISH2-3R4-rep2-cp190-100x_Position007_6_cmle.ics	45	0	1	2	0.11067478370469377	0.3529411764705882	0.9230769230769229
781	Feb25-FISH2-3R4-rep2-cp190-100x_Position007_6_cmle.ics	47	0	1	1	0.10145188506263597	0.180327868852459	0.17254901960784313
782	Feb25-FISH2-3R4-rep2-cp190-100x_Position007_6_cmle.ics	47	0	1	2	0.0	0.0	0.0
783	Feb25-FISH2-3R4-rep2-cp190-100x_Position007_6_cmle.ics	47	0	2	1	0.0	0.0	0.0
784	Feb25-FISH2-3R4-rep2-cp190-100x_Position007_6_cmle.ics	47	0	2	2	0.02305724660514454	0.09615384615384615	0.10869565217391304
785	Feb25-FISH2-3R4-rep2-cp190-100x_Position007_6_cmle.ics	48	0	1	1	0.0	0.0	0.0
786	Feb25-FISH2-3R4-rep2-cp190-100x_Position007_6_cmle.ics	49	0	1	1	0.0	0.0	0.0
787	Feb25-FISH2-3R4-rep2-cp190-100x_Position007_6_cmle.ics	50	0	1	1	0.43578196083723175	0.6494845360824743	0.6517241379310343
788	Feb25-FISH2-3R4-rep2-cp190-100x_Position007_6_cmle.ics	51	0	1	1	0.0853118124390348	0.578125	0.578125
789	Feb25-FISH2-3R4-rep2-cp190-100x_Position007_6_cmle.ics	52	0	1	1	0.0	0.0	0.0
790	Feb25-FISH2-3R4-rep2-cp190-100x_Position007_6_cmle.ics	53	0	1	1	0.006917173981543361	0.022556390977443604	0.022556390977443604
791	Feb25-FISH2-3R4-rep2-cp190-100x_Position007_6_cmle.ics	54	0	1	1	0.07378318913646252	0.17877094972067037	0.2644628099173553
792	Feb25-FISH2-3R4-rep2-cp190-100x_Position007_6_cmle.ics	54	0	1	2	0.0	0.0	0.0
793	Feb25-FISH2-3R4-rep2-cp190-100x_Position007_6_cmle.ics	55	0	1	1	0.0	0.0	0.0
794	Feb25-FISH2-3R4-rep2-cp190-100x_Position007_6_cmle.ics	56	0	1	1	0.0645602904944047	0.3146067415730337	0.5185185185185184
795	Feb25-FISH2-3R4-rep2-cp190-100x_Position007_6_cmle.ics	57	0	1	1	0.13142630564932387	0.41007194244604306	0.41304347826086957
796	Feb25-FISH2-3R4-rep2-cp190-100x_Position007_6_cmle.ics	59	0	1	1	0.13142630564932387	0.18999999999999997	0.1906354515050167
797	Feb25-FISH2-3R4-rep2-cp190-100x_Position007_6_cmle.ics	60	0	1	1	0.0	0.0	0.0
798	Feb25-FISH2-3R4-rep2-cp190-100x_Position007_6_cmle.ics	61	0	1	1	0.0	0.0	0.0
799	Feb25-FISH2-3R4-rep2-cp190-100x_Position007_6_cmle.ics	62	0	1	1	0.06686601515491916	0.19594594594594597	0.19594594594594597
800	Feb25-FISH2-3R4-rep2-cp190-100x_Position007_6_cmle.ics	63	0	1	1	0.09914616040212151	0.2457142857142857	0.24293785310734461
801	Feb25-FISH2-3R4-rep2-cp190-100x_Position007_6_cmle.ics	65	0	1	1	0.0	0.0	0.0
802	Feb25-FISH2-3R4-rep2-cp190-100x_Position007_6_cmle.ics	66	0	1	1	0.09222898642057815	0.31746031746031744	0.31746031746031744
803	Feb25-FISH2-3R4-rep2-cp190-100x_Position007_6_cmle.ics	67	0	1	1	0.0645602904944047	0.3733333333333333	0.36842105263157887
804	Feb25-FISH2-3R4-rep2-cp190-100x_Position007_6_cmle.ics	68	0	1	1	0.0	0.0	0.0
805	Feb25-FISH2-3R4-rep2-cp190-100x_Position007_6_cmle.ics	69	0	1	1	0.0	0.0	0.0
806	Feb25-FISH2-3R4-rep2-cp190-100x_Position007_6_cmle.ics	70	0	1	1	0.0645602904944047	0.29787234042553185	0.2947368421052631
807	Feb25-FISH2-3R4-rep2-cp190-100x_Position007_6_cmle.ics	71	0	1	1	0.050725942531317986	0.27848101265822783	0.27848101265822783
808	Feb25-FISH2-3R4-rep2-cp190-100x_Position007_6_cmle.ics	72	0	1	1	0.06686601515491916	0.19333333333333333	0.19205298013245034
809	Feb25-FISH2-3R4-rep2-cp190-100x_Position007_6_cmle.ics	73	0	1	1	0.08300608777852034	0.29508196721311475	0.29508196721311475
810	Feb25-FISH2-3R4-rep2-cp190-100x_Position007_6_cmle.ics	74	0	1	1	0.0	0.0	0.0
811	Feb25-FISH2-3R4-rep2-cp190-100x_Position007_6_cmle.ics	75	0	1	1	0.05533739185234689	0.26086956521739124	0.3870967741935484
812	Feb25-FISH2-3R4-rep2-cp190-100x_Position007_6_cmle.ics	75	0	1	2	0.0	0.0	0.0
813	Feb25-FISH2-3R4-rep2-cp190-100x_Position007_6_cmle.ics	75	0	2	1	0.0	0.0	0.0
814	Feb25-FISH2-3R4-rep2-cp190-100x_Position007_6_cmle.ics	75	0	2	2	0.32741290179305244	0.6283185840707964	0.797752808988764
815	Feb25-FISH2-3R4-rep2-cp190-100x_Position007_6_cmle.ics	76	0	1	1	0.0	0.0	0.0
816	Feb25-FISH2-3R4-rep2-cp190-100x_Position007_6_cmle.ics	77	0	1	1	0.06917173981543362	0.22556390977443608	0.12096774193548389
817	Feb25-FISH2-3R4-rep2-cp190-100x_Position007_6_cmle.ics	77	0	1	2	0.0	0.0	0.0
818	Feb25-FISH2-3R4-rep2-cp190-100x_Position007_6_cmle.ics	77	0	2	1	0.0	0.0	0.0
819	Feb25-FISH2-3R4-rep2-cp190-100x_Position007_6_cmle.ics	77	0	2	2	0.01152862330257227	0.06578947368421052	0.09259259259259257
820	Feb25-FISH2-3R4-rep2-cp190-100x_Position007_6_cmle.ics	79	0	1	1	0.14295492895189613	0.4305555555555555	0.42758620689655163
821	Feb25-FISH2-3R4-rep2-cp190-100x_Position007_6_cmle.ics	80	0	1	1	0.0	0.0	0.0
822	Feb25-FISH2-3R4-rep2-cp190-100x_Position007_6_cmle.ics	81	0	1	1	0.14064920429138167	0.9104477611940297	0.5700934579439251
823	Feb25-FISH2-3R4-rep2-cp190-100x_Position007_6_cmle.ics	82	0	1	1	0.0	0.0	0.0
824	Feb25-FISH2-3R4-rep2-cp190-100x_Position007_6_cmle.ics	83	0	1	1	0.0	0.0	0.0
825	Feb25-FISH2-3R4-rep2-cp190-100x_Position007_6_cmle.ics	84	0	1	1	0.0	0.0	0.0
826	Feb25-FISH2-3R4-rep2-cp190-100x_Position007_6_cmle.ics	84	0	1	2	0.0	0.0	0.0
827	Feb25-FISH2-3R4-rep2-cp190-100x_Position007_6_cmle.ics	85	0	1	1	0.0023057246605144538	0.013157894736842105	0.012987012987012986
828	Feb25-FISH2-3R4-rep2-cp190-100x_Position007_6_cmle.ics	86	0	1	1	0.0	0.0	0.0
829	Feb25-FISH2-3R4-rep2-cp190-100x_Position007_6_cmle.ics	86	0	2	1	0.05533739185234689	0.32876712328767116	0.17777777777777776
830	Feb25-FISH2-3R4-rep2-cp190-100x_Position007_6_cmle.ics	87	0	1	1	0.2697697852801911	0.7799999999999999	0.7905405405405406
831	Feb25-FISH2-3R4-rep2-cp190-100x_Position007_6_cmle.ics	89	0	1	1	0.0	0.0	0.0
832	Feb25-FISH2-3R4-rep2-cp190-100x_Position007_6_cmle.ics	90	0	1	1	0.03919731922874571	0.1197183098591549	0.1205673758865248
833	Feb25-FISH2-3R4-rep2-cp190-100x_Position007_6_cmle.ics	92	0	1	1	0.0	0.0	0.0
834	Feb25-FISH2-3R4-rep2-cp190-100x_Position007_6_cmle.ics	93	0	1	1	0.16601217555704068	0.5496183206106869	0.5496183206106869
835	Feb25-FISH2-3R4-rep2-cp190-100x_Position007_6_cmle.ics	94	0	1	1	0.025362971265658993	0.0846153846153846	0.0846153846153846
836	Feb25-FISH2-3R4-rep2-cp190-100x_Position007_6_cmle.ics	95	0	1	1	0.0	0.0	0.0
837	Feb25-FISH2-3R4-rep2-cp190-100x_Position007_6_cmle.ics	95	0	1	2	0.0046114493210289076	0.022727272727272724	0.031746031746031744
838	Feb25-FISH2-3R4-rep2-cp190-100x_Position007_6_cmle.ics	95	0	2	1	0.0	0.0	0.0
839	Feb25-FISH2-3R4-rep2-cp190-100x_Position007_6_cmle.ics	95	0	2	2	0.0	0.0	0.0
840	Feb25-FISH2-3R4-rep2-cp190-100x_Position007_6_cmle.ics	97	0	1	1	0.01844579728411563	0.06299212598425197	0.12698412698412698
841	Feb25-FISH2-3R4-rep2-cp190-100x_Position007_6_cmle.ics	98	0	1	1	0.0	0.0	0.0
842	Feb25-FISH2-3R4-rep2-cp190-100x_Position007_6_cmle.ics	100	0	1	1	0.0	0.0	0.0
843	Feb25-FISH2-3R4-rep2-cp190-100x_Position007_6_cmle.ics	100	0	1	2	0.11298050836520823	0.2663043478260869	0.4224137931034482
844	Feb25-FISH2-3R4-rep2-cp190-100x_Position007_6_cmle.ics	100	0	2	1	0.0	0.0	0.0
845	Feb25-FISH2-3R4-rep2-cp190-100x_Position007_6_cmle.ics	100	0	2	2	0.0	0.0	0.0
846	Feb25-FISH2-3R4-rep2-cp190-100x_Position007_6_cmle.ics	102	0	1	1	0.0	0.0	0.0
847	Feb25-FISH2-3R4-rep2-cp190-100x_Position007_6_cmle.ics	103	0	1	1	0.009222898642057815	0.05063291139240506	0.029850746268656716
848	Feb25-FISH2-3R4-rep2-cp190-100x_Position007_6_cmle.ics	103	0	2	1	0.0	0.0	0.0
849	Feb25-FISH2-3R4-rep2-cp190-100x_Position007_6_cmle.ics	104	0	1	1	0.13834347963086724	0.2857142857142857	0.4615384615384615
850	Feb25-FISH2-3R4-rep2-cp190-100x_Position007_6_cmle.ics	104	0	1	2	0.0	0.0	0.0
851	Feb25-FISH2-3R4-rep2-cp190-100x_Position007_6_cmle.ics	104	0	2	1	0.0	0.0	0.0
852	Feb25-FISH2-3R4-rep2-cp190-100x_Position007_6_cmle.ics	104	0	2	2	0.07608891379697698	0.4177215189873418	0.20754716981132074
853	Feb25-FISH2-3R4-rep2-cp190-100x_Position007_6_cmle.ics	105	0	1	1	0.12681485632829495	0.37162162162162166	0.37162162162162166
854	Feb25-FISH2-3R4-rep2-cp190-100x_Position007_6_cmle.ics	107	0	1	1	0.0	0.0	0.0
855	Feb25-FISH2-3R4-rep2-cp190-100x_Position007_6_cmle.ics	108	0	1	1	0.0	0.0	0.0
856	Feb25-FISH2-3R4-rep2-cp190-100x_Position007_6_cmle.ics	109	0	1	1	0.0	0.0	0.0
857	Feb25-FISH2-3R4-rep2-cp190-100x_Position007_6_cmle.ics	110	0	1	1	0.11759195768623715	0.42148760330578505	0.42148760330578505
858	Feb25-FISH2-3R4-rep2-cp190-100x_Position007_6_cmle.ics	111	0	1	1	0.059948841173375796	0.18705035971223016	0.18705035971223016
859	Feb25-FISH2-3R4-rep2-cp190-100x_Position007_6_cmle.ics	112	0	1	1	0.0	0.0	0.0
860	Feb25-FISH2-3R4-rep2-cp190-100x_Position007_6_cmle.ics	112	0	2	1	0.0	0.0	0.0
861	Feb25-FISH2-3R4-rep2-cp190-100x_Position007_6_cmle.ics	113	0	1	1	0.02305724660514454	0.06849315068493149	0.06896551724137931
862	Feb25-FISH2-3R4-rep2-cp190-100x_Position007_6_cmle.ics	114	0	1	1	0.0	0.0	0.0
863	Feb25-FISH2-3R4-rep2-cp190-100x_Position007_6_cmle.ics	115	0	1	1	0.0	0.0	0.0
864	Feb25-FISH2-3R4-rep2-cp190-100x_Position007_6_cmle.ics	116	0	1	1	0.016140072623601176	0.04516129032258064	0.04516129032258064
865	Feb25-FISH2-3R4-rep2-cp190-100x_Position007_6_cmle.ics	117	0	1	1	0.0	0.0	0.0
866	Feb25-FISH2-3R4-rep2-cp190-100x_Position007_6_cmle.ics	119	0	1	1	0.08070036311800588	0.2397260273972602	0.26923076923076916
867	Feb25-FISH2-3R4-rep2-cp190-100x_Position008_7_cmle.ics	1	0	1	1	0.013834347963086722	0.0437956204379562	0.0437956204379562
868	Feb25-FISH2-3R4-rep2-cp190-100x_Position008_7_cmle.ics	2	0	1	1	0.0	0.0	0.0
869	Feb25-FISH2-3R4-rep2-cp190-100x_Position008_7_cmle.ics	3	0	1	1	0.03689159456823126	0.13223140495867766	0.13333333333333333
870	Feb25-FISH2-3R4-rep2-cp190-100x_Position008_7_cmle.ics	4	0	1	1	0.0899232617600637	0.2063492063492063	0.2063492063492063
871	Feb25-FISH2-3R4-rep2-cp190-100x_Position008_7_cmle.ics	5	0	1	1	0.23748964003298875	0.40873015873015867	0.5024390243902439
872	Feb25-FISH2-3R4-rep2-cp190-100x_Position008_7_cmle.ics	6	0	1	1	0.0945347110810926	0.5694444444444444	0.5774647887323943
873	Feb25-FISH2-3R4-rep2-cp190-100x_Position008_7_cmle.ics	8	0	1	1	0.009222898642057815	0.05063291139240506	0.06153846153846153
874	Feb25-FISH2-3R4-rep2-cp190-100x_Position008_7_cmle.ics	9	0	1	1	0.0	0.0	0.0
875	Feb25-FISH2-3R4-rep2-cp190-100x_Position008_7_cmle.ics	11	0	1	1	0.0	0.0	0.0
876	Feb25-FISH2-3R4-rep2-cp190-100x_Position008_7_cmle.ics	11	0	1	2	0.05533739185234689	0.10859728506787328	0.16216216216216217
877	Feb25-FISH2-3R4-rep2-cp190-100x_Position008_7_cmle.ics	12	0	1	1	0.009222898642057815	0.034188034188034185	0.034188034188034185
878	Feb25-FISH2-3R4-rep2-cp190-100x_Position008_7_cmle.ics	13	0	1	1	0.1245091316677805	0.4462809917355371	0.4462809917355371
879	Feb25-FISH2-3R4-rep2-cp190-100x_Position008_7_cmle.ics	14	0	1	1	0.16370645089652622	0.5298507462686567	0.5298507462686567
880	Feb25-FISH2-3R4-rep2-cp190-100x_Position008_7_cmle.ics	15	0	1	1	0.1245091316677805	0.43902439024390244	0.5346534653465347
881	Feb25-FISH2-3R4-rep2-cp190-100x_Position008_7_cmle.ics	16	0	1	1	0.04842021787080353	0.1337579617834395	0.1337579617834395
882	Feb25-FISH2-3R4-rep2-cp190-100x_Position008_7_cmle.ics	17	0	1	1	0.0	0.0	0.0
883	Feb25-FISH2-3R4-rep2-cp190-100x_Position008_7_cmle.ics	18	0	1	1	0.0	0.0	0.0
884	Feb25-FISH2-3R4-rep2-cp190-100x_Position008_7_cmle.ics	21	0	1	1	0.0	0.0	0.0
885	Feb25-FISH2-3R4-rep2-cp190-100x_Position008_7_cmle.ics	22	0	1	1	0.0	0.0	0.0
886	Feb25-FISH2-3R4-rep2-cp190-100x_Position008_7_cmle.ics	23	0	1	1	0.11298050836520823	0.38888888888888884	0.38888888888888884
887	Feb25-FISH2-3R4-rep2-cp190-100x_Position008_7_cmle.ics	24	0	1	1	0.0	0.0	0.0
888	Feb25-FISH2-3R4-rep2-cp190-100x_Position008_7_cmle.ics	25	0	1	1	0.029974420586687898	0.0909090909090909	0.0909090909090909
889	Feb25-FISH2-3R4-rep2-cp190-100x_Position008_7_cmle.ics	26	0	1	1	0.0	0.0	0.0
890	Feb25-FISH2-3R4-rep2-cp190-100x_Position008_7_cmle.ics	26	0	1	2	0.0	0.0	0.0
891	Feb25-FISH2-3R4-rep2-cp190-100x_Position008_7_cmle.ics	27	0	1	1	0.016140072623601176	0.047945205479452045	0.042944785276073615
892	Feb25-FISH2-3R4-rep2-cp190-100x_Position008_7_cmle.ics	27	0	1	2	0.0	0.0	0.0
893	Feb25-FISH2-3R4-rep2-cp190-100x_Position008_7_cmle.ics	27	0	2	1	0.0	0.0	0.0
894	Feb25-FISH2-3R4-rep2-cp190-100x_Position008_7_cmle.ics	27	0	2	2	0.08070036311800588	0.2991452991452991	0.35
895	Feb25-FISH2-3R4-rep2-cp190-100x_Position008_7_cmle.ics	28	0	1	1	0.057643116512861345	0.2155172413793103	0.36231884057971014
896	Feb25-FISH2-3R4-rep2-cp190-100x_Position008_7_cmle.ics	29	0	1	1	0.0	0.0	0.0
897	Feb25-FISH2-3R4-rep2-cp190-100x_Position008_7_cmle.ics	30	0	1	1	0.12220340700726605	0.33544303797468356	0.33757961783439494
898	Feb25-FISH2-3R4-rep2-cp190-100x_Position008_7_cmle.ics	31	0	1	1	0.0	0.0	0.0
899	Feb25-FISH2-3R4-rep2-cp190-100x_Position008_7_cmle.ics	32	0	1	1	0.0	0.0	0.0
900	Feb25-FISH2-3R4-rep2-cp190-100x_Position008_7_cmle.ics	33	0	1	1	0.11759195768623715	0.159375	0.159375
901	Feb25-FISH2-3R4-rep2-cp190-100x_Position008_7_cmle.ics	34	0	1	1	0.0	0.0	0.0
902	Feb25-FISH2-3R4-rep2-cp190-100x_Position008_7_cmle.ics	35	0	1	1	0.29052130722482117	0.5431034482758619	0.5407725321888412
903	Feb25-FISH2-3R4-rep2-cp190-100x_Position008_7_cmle.ics	36	0	1	1	0.0	0.0	0.0
904	Feb25-FISH2-3R4-rep2-cp190-100x_Position008_7_cmle.ics	39	0	1	1	0.0	0.0	0.0
905	Feb25-FISH2-3R4-rep2-cp190-100x_Position008_7_cmle.ics	40	0	1	1	0.02305724660514454	0.2	0.196078431372549
906	Feb25-FISH2-3R4-rep2-cp190-100x_Position008_7_cmle.ics	41	0	1	1	0.03919731922874571	0.26153846153846144	0.2575757575757575
907	Feb25-FISH2-3R4-rep2-cp190-100x_Position008_7_cmle.ics	42	0	1	1	0.11759195768623715	0.3311688311688311	0.3227848101265823
908	Feb25-FISH2-3R4-rep2-cp190-100x_Position008_7_cmle.ics	44	0	1	1	0.1844579728411563	0.49382716049382713	0.4907975460122699
909	Feb25-FISH2-3R4-rep2-cp190-100x_Position008_7_cmle.ics	45	0	1	1	0.0	0.0	0.0
910	Feb25-FISH2-3R4-rep2-cp190-100x_Position008_7_cmle.ics	46	0	1	1	0.17523507419909848	0.5984251968503936	0.5984251968503936
911	Feb25-FISH2-3R4-rep2-cp190-100x_Position008_7_cmle.ics	47	0	1	1	0.39427891694797157	0.6286764705882352	0.5876288659793814
912	Feb25-FISH2-3R4-rep2-cp190-100x_Position008_7_cmle.ics	48	0	1	1	0.050725942531317986	0.15384615384615383	0.15492957746478872
913	Feb25-FISH2-3R4-rep2-cp190-100x_Position008_7_cmle.ics	49	0	1	1	0.0	0.0	0.0
914	Feb25-FISH2-3R4-rep2-cp190-100x_Position008_7_cmle.ics	50	0	1	1	0.0	0.0	0.0
915	Feb25-FISH2-3R4-rep2-cp190-100x_Position008_7_cmle.ics	51	0	1	1	0.0	0.0	0.0
916	Feb25-FISH2-3R4-rep2-cp190-100x_Position008_7_cmle.ics	52	0	1	1	0.0899232617600637	0.28888888888888886	0.29104477611940294
917	Feb25-FISH2-3R4-rep2-cp190-100x_Position008_7_cmle.ics	54	0	1	1	0.02305724660514454	0.09708737864077668	0.10638297872340424
918	Feb25-FISH2-3R4-rep2-cp190-100x_Position008_7_cmle.ics	55	0	1	1	0.0	0.0	0.0
919	Feb25-FISH2-3R4-rep2-cp190-100x_Position008_7_cmle.ics	56	0	1	1	0.006917173981543361	0.034482758620689655	0.03896103896103895
920	Feb25-FISH2-3R4-rep2-cp190-100x_Position008_7_cmle.ics	57	0	1	1	0.016140072623601176	0.04964539007092198	0.04964539007092198
921	Feb25-FISH2-3R4-rep2-cp190-100x_Position008_7_cmle.ics	58	0	1	1	0.21904384274887312	0.6985294117647058	0.7037037037037037
922	Feb25-FISH2-3R4-rep2-cp190-100x_Position008_7_cmle.ics	59	0	1	1	0.05533739185234689	0.16551724137931031	0.16666666666666666
923	Feb25-FISH2-3R4-rep2-cp190-100x_Position008_7_cmle.ics	60	0	1	1	0.19137514682269965	0.503030303030303	0.7830188679245282
924	Feb25-FISH2-3R4-rep2-cp190-100x_Position008_7_cmle.ics	61	0	1	1	0.03919731922874571	0.20238095238095238	0.17708333333333334
925	Feb25-FISH2-3R4-rep2-cp190-100x_Position008_7_cmle.ics	62	0	1	1	0.07839463845749142	0.16425120772946858	0.16504854368932034
926	Feb25-FISH2-3R4-rep2-cp190-100x_Position008_7_cmle.ics	63	0	1	1	0.013834347963086722	0.06451612903225805	0.06451612903225805
927	Feb25-FISH2-3R4-rep2-cp190-100x_Position008_7_cmle.ics	64	0	1	1	0.14526065361241058	0.4666666666666667	0.4666666666666667
928	Feb25-FISH2-3R4-rep2-cp190-100x_Position008_7_cmle.ics	65	0	1	1	0.0899232617600637	0.39795918367346933	0.39795918367346933
929	Feb25-FISH2-3R4-rep2-cp190-100x_Position008_7_cmle.ics	67	0	1	1	0.0645602904944047	0.3888888888888889	0.38356164383561636
930	Feb25-FISH2-3R4-rep2-cp190-100x_Position008_7_cmle.ics	68	0	1	1	0.016140072623601176	0.053435114503816786	0.05303030303030302
931	Feb25-FISH2-3R4-rep2-cp190-100x_Position008_7_cmle.ics	69	0	1	1	0.0	0.0	0.0
932	Feb25-FISH2-3R4-rep2-cp190-100x_Position008_7_cmle.ics	70	0	1	1	0.05533739185234689	0.31578947368421045	0.3116883116883116
933	Feb25-FISH2-3R4-rep2-cp190-100x_Position008_7_cmle.ics	71	0	1	1	0.006917173981543361	0.05263157894736842	0.01818181818181818
934	Feb25-FISH2-3R4-rep2-cp190-100x_Position008_7_cmle.ics	71	0	1	2	0.0	0.0	0.0
935	Feb25-FISH2-3R4-rep2-cp190-100x_Position008_7_cmle.ics	71	0	2	1	0.0	0.0	0.0
936	Feb25-FISH2-3R4-rep2-cp190-100x_Position008_7_cmle.ics	71	0	2	2	0.0	0.0	0.0
937	Feb25-FISH2-3R4-rep2-cp190-100x_Position008_7_cmle.ics	71	0	3	1	0.0	0.0	0.0
938	Feb25-FISH2-3R4-rep2-cp190-100x_Position008_7_cmle.ics	71	0	3	2	0.0	0.0	0.0
939	Feb25-FISH2-3R4-rep2-cp190-100x_Position008_7_cmle.ics	72	0	1	1	0.04842021787080353	0.18260869565217389	0.17948717948717946
940	Feb25-FISH2-3R4-rep2-cp190-100x_Position008_7_cmle.ics	73	0	1	1	0.0	0.0	0.0
941	Feb25-FISH2-3R4-rep2-cp190-100x_Position008_7_cmle.ics	74	0	1	1	0.0	0.0	0.0
942	Feb25-FISH2-3R4-rep2-cp190-100x_Position008_7_cmle.ics	75	0	1	1	0.07839463845749142	0.4657534246575341	0.4657534246575341
943	Feb25-FISH2-3R4-rep2-cp190-100x_Position008_7_cmle.ics	76	0	1	1	0.0	0.0	0.0
944	Feb25-FISH2-3R4-rep2-cp190-100x_Position008_7_cmle.ics	77	0	1	1	0.009222898642057815	0.03333333333333333	0.033057851239669415
945	Feb25-FISH2-3R4-rep2-cp190-100x_Position008_7_cmle.ics	78	0	1	1	0.0	0.0	0.0
946	Feb25-FISH2-3R4-rep2-cp190-100x_Position008_7_cmle.ics	80	0	1	1	0.053031667191832436	0.2090909090909091	0.2072072072072072
947	Feb25-FISH2-3R4-rep2-cp190-100x_Position008_7_cmle.ics	82	0	1	1	0.08761753709954924	0.3166666666666666	0.3140495867768594
948	Feb25-FISH2-3R4-rep2-cp190-100x_Position008_7_cmle.ics	83	0	1	1	0.07147746447594806	0.4078947368421052	0.4133333333333333
949	Feb25-FISH2-3R4-rep2-cp190-100x_Position008_7_cmle.ics	84	0	1	1	0.050725942531317986	0.1456953642384106	0.27499999999999997
950	Feb25-FISH2-3R4-rep2-cp190-100x_Position008_7_cmle.ics	85	0	1	1	0.0	0.0	0.0
951	Feb25-FISH2-3R4-rep2-cp190-100x_Position008_7_cmle.ics	86	0	1	1	0.0	0.0	0.0
952	Feb25-FISH2-3R4-rep2-cp190-100x_Position008_7_cmle.ics	86	0	2	1	0.0	0.0	0.0
953	Feb25-FISH2-3R4-rep2-cp190-100x_Position008_7_cmle.ics	87	0	1	1	0.013834347963086722	0.06122448979591836	0.06122448979591836
954	Feb25-FISH2-3R4-rep2-cp190-100x_Position008_7_cmle.ics	91	0	1	1	0.0	0.0	0.0
955	Feb25-FISH2-3R4-rep2-cp190-100x_Position008_7_cmle.ics	92	0	1	1	0.0	0.0	0.0
956	Feb25-FISH2-3R4-rep2-cp190-100x_Position008_7_cmle.ics	93	0	1	1	0.0	0.0	0.0
957	Feb25-FISH2-3R4-rep2-cp190-100x_Position008_7_cmle.ics	94	0	1	1	0.0	0.0	0.0
958	Feb25-FISH2-3R4-rep2-cp190-100x_Position008_7_cmle.ics	95	0	1	1	0.10145188506263597	0.2913907284768212	0.2838709677419355
959	Feb25-FISH2-3R4-rep2-cp190-100x_Position008_7_cmle.ics	96	0	1	1	0.01152862330257227	0.03496503496503496	0.03496503496503496
960	Feb25-FISH2-3R4-rep2-cp190-100x_Position008_7_cmle.ics	97	0	1	1	0.0	0.0	0.0
961	Feb25-FISH2-3R4-rep2-cp190-100x_Position008_7_cmle.ics	99	0	1	1	0.13834347963086724	0.40268456375838924	0.42857142857142855
962	Feb25-FISH2-3R4-rep2-cp190-100x_Position008_7_cmle.ics	100	0	1	1	0.02305724660514454	0.14925373134328357	0.1515151515151515
963	Feb25-FISH2-3R4-rep2-cp190-100x_Position008_7_cmle.ics	101	0	1	1	0.07839463845749142	0.2193548387096774	0.2179487179487179
964	Feb25-FISH2-3R4-rep2-cp190-100x_Position008_7_cmle.ics	102	0	1	1	0.3781388443243704	0.7884615384615383	0.6431372549019606
965	Feb25-FISH2-3R4-rep2-cp190-100x_Position008_7_cmle.ics	103	0	1	1	0.0	0.0	0.0
966	Feb25-FISH2-3R4-rep2-cp190-100x_Position008_7_cmle.ics	104	0	1	1	0.0	0.0	0.0
967	Feb25-FISH2-3R4-rep2-cp190-100x_Position008_7_cmle.ics	105	0	1	1	0.04611449321028908	0.14814814814814817	0.14814814814814817
968	Feb25-FISH2-3R4-rep2-cp190-100x_Position008_7_cmle.ics	106	0	1	1	0.13373203030983832	0.4793388429752065	0.4793388429752065
969	Feb25-FISH2-3R4-rep2-cp190-100x_Position008_7_cmle.ics	107	0	1	1	0.0	0.0	0.0
970	Feb25-FISH2-3R4-rep2-cp190-100x_Position008_7_cmle.ics	108	0	1	1	0.0	0.0	0.0
971	Feb25-FISH2-3R4-rep2-cp190-100x_Position008_7_cmle.ics	109	0	1	1	0.08070036311800588	0.2364864864864865	0.2364864864864865
972	Feb25-FISH2-3R4-rep2-cp190-100x_Position008_7_cmle.ics	110	0	1	1	0.04611449321028908	0.13157894736842105	0.12987012987012986
973	Feb25-FISH2-3R4-rep2-cp190-100x_Position008_7_cmle.ics	112	0	1	1	0.0	0.0	0.0
974	Feb25-FISH2-3R4-rep2-cp190-100x_Position008_7_cmle.ics	112	0	1	2	0.0	0.0	0.0
975	Feb25-FISH2-3R4-rep2-cp190-100x_Position008_7_cmle.ics	113	0	1	1	0.050725942531317986	0.32352941176470584	0.22916666666666669
976	Feb25-FISH2-3R4-rep2-cp190-100x_Position008_7_cmle.ics	114	0	1	1	0.1706236248780696	0.524822695035461	0.5211267605633803
977	Feb25-FISH2-3R4-rep2-cp190-100x_Position008_7_cmle.ics	115	0	1	1	0.0	0.0	0.0
978	Feb25-FISH2-3R4-rep2-cp190-100x_Position008_7_cmle.ics	117	0	1	1	0.13142630564932387	0.6333333333333333	0.3333333333333333
979	Feb25-FISH2-3R4-rep2-cp190-100x_Position008_7_cmle.ics	117	0	2	1	0.0	0.0	0.0
980	Feb25-FISH2-3R4-rep2-cp190-100x_Position008_7_cmle.ics	118	0	1	1	0.08070036311800588	0.30701754385964913	0.3043478260869565
981	Feb25-FISH2-3R4-rep2-cp190-100x_Position008_7_cmle.ics	119	0	1	1	0.11528623302572269	0.29239766081871343	0.29411764705882354
982	Feb25-FISH2-3R4-rep2-cp190-100x_Position009_8_cmle.ics	1	0	1	1	0.11067478370469377	0.3809523809523809	0.6666666666666666
983	Feb25-FISH2-3R4-rep2-cp190-100x_Position009_8_cmle.ics	1	0	1	2	0.0	0.0	0.0
984	Feb25-FISH2-3R4-rep2-cp190-100x_Position009_8_cmle.ics	1	0	2	1	0.0	0.0	0.0
985	Feb25-FISH2-3R4-rep2-cp190-100x_Position009_8_cmle.ics	1	0	2	2	0.09914616040212151	0.43434343434343436	0.2606060606060606
986	Feb25-FISH2-3R4-rep2-cp190-100x_Position009_8_cmle.ics	2	0	1	1	0.0023057246605144538	0.015384615384615382	0.015384615384615382
987	Feb25-FISH2-3R4-rep2-cp190-100x_Position009_8_cmle.ics	3	0	1	1	0.09914616040212151	0.34959349593495936	0.35245901639344257
988	Feb25-FISH2-3R4-rep2-cp190-100x_Position009_8_cmle.ics	5	0	1	1	0.06917173981543362	0.23437500000000003	0.23437500000000003
989	Feb25-FISH2-3R4-rep2-cp190-100x_Position009_8_cmle.ics	6	0	1	1	0.0	0.0	0.0
990	Feb25-FISH2-3R4-rep2-cp190-100x_Position009_8_cmle.ics	7	0	1	1	0.01152862330257227	0.032679738562091505	0.03937007874015748
991	Feb25-FISH2-3R4-rep2-cp190-100x_Position009_8_cmle.ics	8	0	1	1	0.0	0.0	0.0
992	Feb25-FISH2-3R4-rep2-cp190-100x_Position009_8_cmle.ics	9	0	1	1	0.0	0.0	0.0
993	Feb25-FISH2-3R4-rep2-cp190-100x_Position009_8_cmle.ics	9	0	2	1	0.04380876854977462	0.3166666666666666	0.12837837837837837
994	Feb25-FISH2-3R4-rep2-cp190-100x_Position009_8_cmle.ics	10	0	1	1	0.0046114493210289076	0.011764705882352941	0.011764705882352941
995	Feb25-FISH2-3R4-rep2-cp190-100x_Position009_8_cmle.ics	11	0	1	1	0.0	0.0	0.0
996	Feb25-FISH2-3R4-rep2-cp190-100x_Position009_8_cmle.ics	11	0	1	2	0.08761753709954924	0.26206896551724135	0.6551724137931032
997	Feb25-FISH2-3R4-rep2-cp190-100x_Position009_8_cmle.ics	12	0	1	1	0.013834347963086722	0.03658536585365853	0.03636363636363636
998	Feb25-FISH2-3R4-rep2-cp190-100x_Position009_8_cmle.ics	13	0	1	1	0.0	0.0	0.0
999	Feb25-FISH2-3R4-rep2-cp190-100x_Position009_8_cmle.ics	14	0	1	1	0.020751521944630084	0.09473684210526315	0.09375000000000001
1000	Feb25-FISH2-3R4-rep2-cp190-100x_Position009_8_cmle.ics	15	0	1	1	0.04380876854977462	0.11656441717791409	0.11656441717791409
1001	Feb25-FISH2-3R4-rep2-cp190-100x_Position009_8_cmle.ics	16	0	1	1	0.006917173981543361	0.021428571428571425	0.018518518518518517
1002	Feb25-FISH2-3R4-rep2-cp190-100x_Position009_8_cmle.ics	17	0	1	1	0.1798465235201274	0.5306122448979591	0.5270270270270271
1003	Feb25-FISH2-3R4-rep2-cp190-100x_Position009_8_cmle.ics	18	0	1	1	0.050725942531317986	0.14864864864864866	0.14965986394557823
1004	Feb25-FISH2-3R4-rep2-cp190-100x_Position009_8_cmle.ics	19	0	1	1	0.0	0.0	0.0
1005	Feb25-FISH2-3R4-rep2-cp190-100x_Position009_8_cmle.ics	19	0	2	1	0.059948841173375796	0.29885057471264365	0.16249999999999995
1006	Feb25-FISH2-3R4-rep2-cp190-100x_Position009_8_cmle.ics	20	0	1	1	0.0	0.0	0.0
1007	Feb25-FISH2-3R4-rep2-cp190-100x_Position009_8_cmle.ics	22	0	1	1	0.0	0.0	0.0
1008	Feb25-FISH2-3R4-rep2-cp190-100x_Position009_8_cmle.ics	23	0	1	1	0.20290377012527194	0.5333333333333333	0.5301204819277108
1009	Feb25-FISH2-3R4-rep2-cp190-100x_Position009_8_cmle.ics	24	0	1	1	0.020751521944630084	0.0313588850174216	0.040178571428571425
1010	Feb25-FISH2-3R4-rep2-cp190-100x_Position009_8_cmle.ics	24	0	1	2	0.0	0.0	0.0
1011	Feb25-FISH2-3R4-rep2-cp190-100x_Position009_8_cmle.ics	25	0	1	1	0.10606333438366487	0.2948717948717948	0.2948717948717948
1012	Feb25-FISH2-3R4-rep2-cp190-100x_Position009_8_cmle.ics	26	0	1	1	0.0	0.0	0.0
1013	Feb25-FISH2-3R4-rep2-cp190-100x_Position009_8_cmle.ics	27	0	1	1	0.30896710450893683	0.5851528384279475	0.4768683274021352
1014	Feb25-FISH2-3R4-rep2-cp190-100x_Position009_8_cmle.ics	27	0	2	1	0.0	0.0	0.0
1015	Feb25-FISH2-3R4-rep2-cp190-100x_Position009_8_cmle.ics	28	0	1	1	0.0023057246605144538	0.007042253521126759	0.006993006993006992
1016	Feb25-FISH2-3R4-rep2-cp190-100x_Position009_8_cmle.ics	29	0	1	1	0.0	0.0	0.0
1017	Feb25-FISH2-3R4-rep2-cp190-100x_Position009_8_cmle.ics	30	0	1	1	0.0	0.0	0.0
1018	Feb25-FISH2-3R4-rep2-cp190-100x_Position009_8_cmle.ics	32	0	1	1	0.0	0.0	0.0
1019	Feb25-FISH2-3R4-rep2-cp190-100x_Position009_8_cmle.ics	33	0	1	1	0.05533739185234689	0.17391304347826086	0.14906832298136646
1020	Feb25-FISH2-3R4-rep2-cp190-100x_Position009_8_cmle.ics	34	0	1	1	0.009222898642057815	0.05063291139240506	0.05128205128205127
1021	Feb25-FISH2-3R4-rep2-cp190-100x_Position009_8_cmle.ics	35	0	1	1	0.013834347963086722	0.10344827586206894	0.05405405405405405
1022	Feb25-FISH2-3R4-rep2-cp190-100x_Position009_8_cmle.ics	36	0	1	1	0.03228014524720235	0.08235294117647059	0.07692307692307691
1023	Feb25-FISH2-3R4-rep2-cp190-100x_Position009_8_cmle.ics	37	0	1	1	0.15678927691498284	0.515151515151515	0.5112781954887217
1024	Feb25-FISH2-3R4-rep2-cp190-100x_Position009_8_cmle.ics	38	0	1	1	0.006917173981543361	0.05660377358490565	0.05555555555555554
1025	Feb25-FISH2-3R4-rep2-cp190-100x_Position009_8_cmle.ics	39	0	1	1	0.020751521944630084	0.06428571428571428	0.06382978723404255
1026	Feb25-FISH2-3R4-rep2-cp190-100x_Position009_8_cmle.ics	40	0	1	1	0.24210108935401764	0.7499999999999999	0.7446808510638298
1027	Feb25-FISH2-3R4-rep2-cp190-100x_Position009_8_cmle.ics	42	0	1	1	0.059948841173375796	0.41935483870967744	0.4126984126984126
1028	Feb25-FISH2-3R4-rep2-cp190-100x_Position009_8_cmle.ics	43	0	1	1	0.059948841173375796	0.1585365853658536	0.1595092024539877
1029	Feb25-FISH2-3R4-rep2-cp190-100x_Position009_8_cmle.ics	46	0	1	1	0.14756637827292504	0.41558441558441556	0.4923076923076922
1030	Feb25-FISH2-3R4-rep2-cp190-100x_Position009_8_cmle.ics	47	0	1	1	0.0	0.0	0.0
1031	Feb25-FISH2-3R4-rep2-cp190-100x_Position009_8_cmle.ics	48	0	1	1	0.0	0.0	0.0
1032	Feb25-FISH2-3R4-rep2-cp190-100x_Position009_8_cmle.ics	49	0	1	1	0.22596101673041646	0.6405228758169934	0.9333333333333332
1033	Feb25-FISH2-3R4-rep2-cp190-100x_Position009_8_cmle.ics	51	0	1	1	0.0046114493210289076	0.03508771929824561	0.03389830508474576
1034	Feb25-FISH2-3R4-rep2-cp190-100x_Position009_8_cmle.ics	52	0	1	1	0.027668695926173444	0.07594936708860758	0.07643312101910828
1035	Feb25-FISH2-3R4-rep2-cp190-100x_Position009_8_cmle.ics	53	0	1	1	0.22826674139093092	0.8389830508474576	0.8389830508474576
1036	Feb25-FISH2-3R4-rep2-cp190-100x_Position009_8_cmle.ics	54	0	1	1	0.17523507419909848	0.4903225806451612	0.4903225806451612
1037	Feb25-FISH2-3R4-rep2-cp190-100x_Position009_8_cmle.ics	55	0	1	1	0.006917173981543361	0.044117647058823525	0.044117647058823525
1038	Feb25-FISH2-3R4-rep2-cp190-100x_Position009_8_cmle.ics	56	0	1	1	0.0	0.0	0.0
1039	Feb25-FISH2-3R4-rep2-cp190-100x_Position009_8_cmle.ics	57	0	1	1	0.0046114493210289076	0.012738853503184714	0.012820512820512818
1040	Feb25-FISH2-3R4-rep2-cp190-100x_Position009_8_cmle.ics	59	0	1	1	0.0	0.0	0.0
1041	Feb25-FISH2-3R4-rep2-cp190-100x_Position009_8_cmle.ics	60	0	1	1	0.0	0.0	0.0
1042	Feb25-FISH2-3R4-rep2-cp190-100x_Position009_8_cmle.ics	61	0	1	1	0.03458586990771681	0.1785714285714286	0.13888888888888887
1043	Feb25-FISH2-3R4-rep2-cp190-100x_Position009_8_cmle.ics	62	0	1	1	0.0	0.0	0.0
1044	Feb25-FISH2-3R4-rep2-cp190-100x_Position009_8_cmle.ics	64	0	1	1	0.11067478370469377	0.20600858369098712	0.2051282051282051
1045	Feb25-FISH2-3R4-rep2-cp190-100x_Position009_8_cmle.ics	65	0	1	1	0.2098209441068153	0.5723270440251571	0.5723270440251571
1046	Feb25-FISH2-3R4-rep2-cp190-100x_Position009_8_cmle.ics	67	0	1	1	0.13603775497035278	0.23046875000000003	0.5784313725490196
1047	Feb25-FISH2-3R4-rep2-cp190-100x_Position009_8_cmle.ics	67	0	1	2	0.0	0.0	0.0
1048	Feb25-FISH2-3R4-rep2-cp190-100x_Position009_8_cmle.ics	69	0	1	1	0.1936808714832141	0.5833333333333333	0.5753424657534245
1049	Feb25-FISH2-3R4-rep2-cp190-100x_Position009_8_cmle.ics	71	0	1	1	0.0	0.0	0.0
1050	Feb25-FISH2-3R4-rep2-cp190-100x_Position009_8_cmle.ics	74	0	1	1	0.10836905904417933	0.3032258064516129	0.28658536585365846
1051	Feb25-FISH2-3R4-rep2-cp190-100x_Position009_8_cmle.ics	75	0	1	1	0.16140072623601176	0.4487179487179486	0.4487179487179486
1052	Feb25-FISH2-3R4-rep2-cp190-100x_Position009_8_cmle.ics	77	0	1	1	0.0	0.0	0.0
1053	Feb25-FISH2-3R4-rep2-cp190-100x_Position009_8_cmle.ics	78	0	1	1	0.0	0.0	0.0
1054	Feb25-FISH2-3R4-rep2-cp190-100x_Position009_8_cmle.ics	79	0	1	1	0.11067478370469377	0.4485981308411214	0.4485981308411214
1055	Feb25-FISH2-3R4-rep2-cp190-100x_Position009_8_cmle.ics	80	0	1	1	0.0	0.0	0.0
1056	Feb25-FISH2-3R4-rep2-cp190-100x_Position009_8_cmle.ics	80	0	1	2	0.0	0.0	0.0
1057	Feb25-FISH2-3R4-rep2-cp190-100x_Position009_8_cmle.ics	80	0	2	1	0.04380876854977462	0.296875	0.14074074074074072
1058	Feb25-FISH2-3R4-rep2-cp190-100x_Position009_8_cmle.ics	80	0	2	2	0.0	0.0	0.0
1059	Feb25-FISH2-3R4-rep2-cp190-100x_Position009_8_cmle.ics	82	0	1	1	0.0	0.0	0.0
1060	Feb25-FISH2-3R4-rep2-cp190-100x_Position009_8_cmle.ics	84	0	1	1	0.027668695926173444	0.08955223880597013	0.09022556390977442
1061	Feb25-FISH2-3R4-rep2-cp190-100x_Position009_8_cmle.ics	85	0	1	1	0.2789926839222489	0.761006289308176	0.7562499999999999
1062	Feb25-FISH2-3R4-rep2-cp190-100x_Position009_8_cmle.ics	86	0	1	1	0.0	0.0	0.0
1063	Feb25-FISH2-3R4-rep2-cp190-100x_Position009_8_cmle.ics	86	0	1	2	0.0	0.0	0.0
1064	Feb25-FISH2-3R4-rep2-cp190-100x_Position009_8_cmle.ics	86	0	2	1	0.0	0.0	0.0
1065	Feb25-FISH2-3R4-rep2-cp190-100x_Position009_8_cmle.ics	86	0	2	2	0.0046114493210289076	0.016806722689075626	0.017241379310344824
1066	Feb25-FISH2-3R4-rep2-cp190-100x_Position009_8_cmle.ics	88	0	1	1	0.11759195768623715	0.29479768786127164	0.44347826086956516
1067	Feb25-FISH2-3R4-rep2-cp190-100x_Position009_8_cmle.ics	90	0	1	1	0.013834347963086722	0.10909090909090909	0.04316546762589927
1068	Feb25-FISH2-3R4-rep2-cp190-100x_Position009_8_cmle.ics	90	0	2	1	0.0	0.0	0.0
1069	Feb25-FISH2-3R4-rep2-cp190-100x_Position009_8_cmle.ics	91	0	1	1	0.0	0.0	0.0
1070	Feb25-FISH2-3R4-rep2-cp190-100x_Position009_8_cmle.ics	92	0	1	1	0.050725942531317986	0.14666666666666667	0.14666666666666667
1071	Feb25-FISH2-3R4-rep2-cp190-100x_Position009_8_cmle.ics	94	0	1	1	0.0	0.0	0.0
1072	Feb25-FISH2-3R4-rep2-cp190-100x_Position009_8_cmle.ics	95	0	1	1	0.0	0.0	0.0
1073	Feb25-FISH2-3R4-rep2-cp190-100x_Position009_8_cmle.ics	96	0	1	1	0.01152862330257227	0.045454545454545456	0.045454545454545456
1074	Feb25-FISH2-3R4-rep2-cp190-100x_Position009_8_cmle.ics	97	0	1	1	0.07839463845749142	0.1581395348837209	0.15887850467289716
1075	Feb25-FISH2-3R4-rep2-cp190-100x_Position009_8_cmle.ics	99	0	1	1	0.04380876854977462	0.11111111111111109	0.11046511627906974
1076	Feb25-FISH2-3R4-rep2-cp190-100x_Position009_8_cmle.ics	101	0	1	1	0.0645602904944047	0.5090909090909091	0.3589743589743589
1077	Feb25-FISH2-3R4-rep2-cp190-100x_Position009_8_cmle.ics	104	0	1	1	0.13834347963086724	0.4411764705882353	0.4411764705882353
1078	Feb25-FISH2-3R4-rep2-cp190-100x_Position009_8_cmle.ics	105	0	1	1	0.0046114493210289076	0.014285714285714284	0.014285714285714284
1079	Feb25-FISH2-3R4-rep2-cp190-100x_Position009_8_cmle.ics	106	0	1	1	0.2144323934278442	0.5740740740740741	0.577639751552795
1080	Feb25-FISH2-3R4-rep2-cp190-100x_Position009_8_cmle.ics	107	0	1	1	0.025362971265658993	0.06666666666666667	0.06626506024096385
1081	Feb25-FISH2-3R4-rep2-cp190-100x_Position009_8_cmle.ics	108	0	1	1	0.10606333438366487	0.2857142857142857	0.2857142857142857
1082	Feb25-FISH2-3R4-rep2-cp190-100x_Position009_8_cmle.ics	109	0	1	1	0.2789926839222489	0.42605633802816895	0.423076923076923
1083	Feb25-FISH2-3R4-rep2-cp190-100x_Position009_8_cmle.ics	110	0	1	1	0.016140072623601176	0.06140350877192982	0.02811244979919678
1084	Feb25-FISH2-3R4-rep2-cp190-100x_Position009_8_cmle.ics	110	0	2	1	0.0	0.0	0.0
1085	Feb25-FISH2-3R4-rep2-cp190-100x_Position009_8_cmle.ics	111	0	1	1	0.0645602904944047	0.1048689138576779	0.10566037735849056
1086	Feb25-FISH2-3R4-rep2-cp190-100x_Position009_8_cmle.ics	112	0	1	1	0.0	0.0	0.0
1087	Feb25-FISH2-3R4-rep2-cp190-100x_Position009_8_cmle.ics	113	0	1	1	0.0	0.0	0.0
1088	Feb25-FISH2-3R4-rep2-cp190-100x_Position009_8_cmle.ics	114	0	1	1	0.10606333438366487	0.35384615384615375	0.34586466165413526
1089	Feb25-FISH2-3R4-rep2-cp190-100x_Position009_8_cmle.ics	115	0	1	1	0.0945347110810926	0.2679738562091503	0.2628205128205128
1090	Feb25-FISH2-3R4-rep2-cp190-100x_Position009_8_cmle.ics	116	0	1	1	0.03458586990771681	0.1282051282051282	0.1282051282051282
1091	Feb25-FISH2-3R4-rep2-cp190-100x_Position009_8_cmle.ics	118	0	1	1	0.020751521944630084	0.06428571428571428	0.06428571428571428
1092	Feb25-FISH2-3R4-rep2-cp190-100x_Position009_8_cmle.ics	120	0	1	1	0.0	0.0	0.0
1093	Feb25-FISH2-3R4-rep2-cp190-100x_Position009_8_cmle.ics	121	0	1	1	0.2351839153724743	0.6986301369863013	0.6986301369863013
1094	Feb25-FISH2-3R4-rep2-cp190-100x_Position009_8_cmle.ics	122	0	1	1	0.01844579728411563	0.062015503875968984	0.06106870229007633
1095	Feb25-FISH2-3R4-rep2-cp190-100x_Position009_8_cmle.ics	123	0	1	1	0.13834347963086724	0.34285714285714286	0.34285714285714286
1096	Feb25-FISH2-3R4-rep2-cp190-100x_Position009_8_cmle.ics	124	0	1	1	0.06686601515491916	0.32954545454545453	0.32954545454545453
1097	Feb25-FISH2-3R4-rep2-cp190-100x_Position010_9_cmle.ics	1	0	1	1	0.07839463845749142	0.2394366197183098	0.23776223776223773
1098	Feb25-FISH2-3R4-rep2-cp190-100x_Position010_9_cmle.ics	2	0	1	1	0.12681485632829495	0.2835051546391752	0.5045871559633027
1099	Feb25-FISH2-3R4-rep2-cp190-100x_Position010_9_cmle.ics	2	0	1	2	0.0	0.0	0.0
1100	Feb25-FISH2-3R4-rep2-cp190-100x_Position010_9_cmle.ics	2	0	2	1	0.0	0.0	0.0
1101	Feb25-FISH2-3R4-rep2-cp190-100x_Position010_9_cmle.ics	2	0	2	2	0.07839463845749142	0.4249999999999999	0.20359281437125745
1102	Feb25-FISH2-3R4-rep2-cp190-100x_Position010_9_cmle.ics	4	0	1	1	0.0	0.0	0.0
1103	Feb25-FISH2-3R4-rep2-cp190-100x_Position010_9_cmle.ics	5	0	1	1	0.0	0.0	0.0
1104	Feb25-FISH2-3R4-rep2-cp190-100x_Position010_9_cmle.ics	5	0	1	2	0.01844579728411563	0.039603960396039604	0.06956521739130433
1105	Feb25-FISH2-3R4-rep2-cp190-100x_Position010_9_cmle.ics	6	0	1	1	0.027668695926173444	0.1081081081081081	0.10909090909090909
1106	Feb25-FISH2-3R4-rep2-cp190-100x_Position010_9_cmle.ics	7	0	1	1	0.04842021787080353	0.1653543307086614	0.1653543307086614
1107	Feb25-FISH2-3R4-rep2-cp190-100x_Position010_9_cmle.ics	9	0	1	1	0.0	0.0	0.0
1108	Feb25-FISH2-3R4-rep2-cp190-100x_Position010_9_cmle.ics	10	0	1	1	0.12220340700726605	0.7794117647058822	0.7681159420289856
1109	Feb25-FISH2-3R4-rep2-cp190-100x_Position010_9_cmle.ics	11	0	1	1	0.0	0.0	0.0
1110	Feb25-FISH2-3R4-rep2-cp190-100x_Position010_9_cmle.ics	12	0	1	1	0.0	0.0	0.0
1111	Feb25-FISH2-3R4-rep2-cp190-100x_Position010_9_cmle.ics	13	0	1	1	0.0	0.0	0.0
1112	Feb25-FISH2-3R4-rep2-cp190-100x_Position010_9_cmle.ics	15	0	1	1	0.0	0.0	0.0
1113	Feb25-FISH2-3R4-rep2-cp190-100x_Position010_9_cmle.ics	16	0	1	1	0.0	0.0	0.0
1114	Feb25-FISH2-3R4-rep2-cp190-100x_Position010_9_cmle.ics	17	0	1	1	0.059948841173375796	0.15662650602409633	0.15757575757575756
1115	Feb25-FISH2-3R4-rep2-cp190-100x_Position010_9_cmle.ics	18	0	1	1	0.057643116512861345	0.23584905660377356	0.23364485981308405
1116	Feb25-FISH2-3R4-rep2-cp190-100x_Position010_9_cmle.ics	19	0	1	1	0.20520949478578637	0.6641791044776119	0.669172932330827
1117	Feb25-FISH2-3R4-rep2-cp190-100x_Position010_9_cmle.ics	20	0	1	1	0.0	0.0	0.0
1118	Feb25-FISH2-3R4-rep2-cp190-100x_Position010_9_cmle.ics	21	0	1	1	0.0	0.0	0.0
1119	Feb25-FISH2-3R4-rep2-cp190-100x_Position010_9_cmle.ics	22	0	1	1	0.0	0.0	0.0
1120	Feb25-FISH2-3R4-rep2-cp190-100x_Position010_9_cmle.ics	22	0	2	1	0.03689159456823126	0.18604651162790695	0.11034482758620688
1121	Feb25-FISH2-3R4-rep2-cp190-100x_Position010_9_cmle.ics	24	0	1	1	0.0	0.0	0.0
1122	Feb25-FISH2-3R4-rep2-cp190-100x_Position010_9_cmle.ics	25	0	1	1	0.14756637827292504	0.45390070921985815	0.5565217391304347
1123	Feb25-FISH2-3R4-rep2-cp190-100x_Position010_9_cmle.ics	26	0	1	1	0.03458586990771681	0.10791366906474818	0.22727272727272724
1124	Feb25-FISH2-3R4-rep2-cp190-100x_Position010_9_cmle.ics	27	0	1	1	0.18676369750167077	0.45762711864406774	0.3266129032258065
1125	Feb25-FISH2-3R4-rep2-cp190-100x_Position010_9_cmle.ics	27	0	2	1	0.0	0.0	0.0
1126	Feb25-FISH2-3R4-rep2-cp190-100x_Position010_9_cmle.ics	28	0	1	1	0.0046114493210289076	0.015151515151515148	0.015384615384615382
1127	Feb25-FISH2-3R4-rep2-cp190-100x_Position010_9_cmle.ics	29	0	1	1	0.01152862330257227	0.04854368932038834	0.04901960784313725
1128	Feb25-FISH2-3R4-rep2-cp190-100x_Position010_9_cmle.ics	30	0	1	1	0.06686601515491916	0.4264705882352941	0.4202898550724638
1129	Feb25-FISH2-3R4-rep2-cp190-100x_Position010_9_cmle.ics	31	0	1	1	0.04611449321028908	0.2941176470588235	0.29850746268656714
1130	Feb25-FISH2-3R4-rep2-cp190-100x_Position010_9_cmle.ics	32	0	1	1	0.3596930470402548	0.6724137931034481	0.6753246753246753
1131	Feb25-FISH2-3R4-rep2-cp190-100x_Position010_9_cmle.ics	34	0	1	1	0.0899232617600637	0.34821428571428564	0.29323308270676685
1132	Feb25-FISH2-3R4-rep2-cp190-100x_Position010_9_cmle.ics	36	0	1	1	0.009222898642057815	0.04999999999999999	0.05063291139240506
1133	Feb25-FISH2-3R4-rep2-cp190-100x_Position010_9_cmle.ics	38	0	1	1	0.06917173981543362	0.4054054054054055	0.4054054054054055
1134	Feb25-FISH2-3R4-rep2-cp190-100x_Position010_9_cmle.ics	39	0	1	1	0.05533739185234689	0.18320610687022898	0.18320610687022898
1135	Feb25-FISH2-3R4-rep2-cp190-100x_Position010_9_cmle.ics	40	0	1	1	0.006917173981543361	0.022388059701492533	0.022388059701492533
1136	Feb25-FISH2-3R4-rep2-cp190-100x_Position010_9_cmle.ics	42	0	1	1	0.0	0.0	0.0
1137	Feb25-FISH2-3R4-rep2-cp190-100x_Position010_9_cmle.ics	43	0	1	1	0.0	0.0	0.0
1138	Feb25-FISH2-3R4-rep2-cp190-100x_Position010_9_cmle.ics	44	0	1	1	0.03458586990771681	0.17441860465116277	0.11811023622047244
1139	Feb25-FISH2-3R4-rep2-cp190-100x_Position010_9_cmle.ics	45	0	1	1	0.0	0.0	0.0
1140	Feb25-FISH2-3R4-rep2-cp190-100x_Position010_9_cmle.ics	46	0	1	1	0.0	0.0	0.0
1141	Feb25-FISH2-3R4-rep2-cp190-100x_Position010_9_cmle.ics	48	0	1	1	0.01844579728411563	0.07692307692307691	0.07692307692307691
1142	Feb25-FISH2-3R4-rep2-cp190-100x_Position010_9_cmle.ics	49	0	1	1	0.17754079885961294	0.6363636363636362	0.5384615384615384
1143	Feb25-FISH2-3R4-rep2-cp190-100x_Position010_9_cmle.ics	50	0	1	1	0.0	0.0	0.0
1144	Feb25-FISH2-3R4-rep2-cp190-100x_Position010_9_cmle.ics	51	0	1	1	0.01844579728411563	0.05161290322580645	0.05161290322580645
1145	Feb25-FISH2-3R4-rep2-cp190-100x_Position010_9_cmle.ics	52	0	1	1	0.11067478370469377	0.3428571428571428	0.3428571428571428
1146	Feb25-FISH2-3R4-rep2-cp190-100x_Position010_9_cmle.ics	53	0	1	1	0.050725942531317986	0.15714285714285714	0.158273381294964
1147	Feb25-FISH2-3R4-rep2-cp190-100x_Position010_9_cmle.ics	54	0	1	1	0.0	0.0	0.0
1148	Feb25-FISH2-3R4-rep2-cp190-100x_Position010_9_cmle.ics	55	0	1	1	0.0	0.0	0.0
1149	Feb25-FISH2-3R4-rep2-cp190-100x_Position010_9_cmle.ics	56	0	1	1	0.15217782759395396	0.45833333333333337	0.45833333333333337
1150	Feb25-FISH2-3R4-rep2-cp190-100x_Position010_9_cmle.ics	57	0	1	1	0.025362971265658993	0.06874999999999999	0.06874999999999999
1151	Feb25-FISH2-3R4-rep2-cp190-100x_Position010_9_cmle.ics	58	0	1	1	0.0	0.0	0.0
1152	Feb25-FISH2-3R4-rep2-cp190-100x_Position010_9_cmle.ics	59	0	1	1	0.01844579728411563	0.062015503875968984	0.06153846153846153
1153	Feb25-FISH2-3R4-rep2-cp190-100x_Position010_9_cmle.ics	60	0	1	1	0.05533739185234689	0.2962962962962963	0.2962962962962963
1154	Feb25-FISH2-3R4-rep2-cp190-100x_Position010_9_cmle.ics	61	0	1	1	0.07378318913646252	0.3018867924528302	0.3018867924528302
1155	Feb25-FISH2-3R4-rep2-cp190-100x_Position010_9_cmle.ics	62	0	1	1	0.1590950015754973	0.4451612903225806	0.4509803921568627
1156	Feb25-FISH2-3R4-rep2-cp190-100x_Position010_9_cmle.ics	63	0	1	1	0.020751521944630084	0.07627118644067796	0.07563025210084033
1157	Feb25-FISH2-3R4-rep2-cp190-100x_Position010_9_cmle.ics	64	0	1	1	0.10836905904417933	0.376	0.37007874015748027
1158	Feb25-FISH2-3R4-rep2-cp190-100x_Position010_9_cmle.ics	65	0	1	1	0.0945347110810926	0.3565217391304347	0.3565217391304347
1159	Feb25-FISH2-3R4-rep2-cp190-100x_Position010_9_cmle.ics	66	0	1	1	0.0	0.0	0.0
1160	Feb25-FISH2-3R4-rep2-cp190-100x_Position010_9_cmle.ics	67	0	1	1	0.0046114493210289076	0.02247191011235955	0.02247191011235955
1161	Feb25-FISH2-3R4-rep2-cp190-100x_Position010_9_cmle.ics	68	0	1	1	0.0	0.0	0.0
1162	Feb25-FISH2-3R4-rep2-cp190-100x_Position010_9_cmle.ics	68	0	1	2	0.01844579728411563	0.07207207207207207	0.04878048780487804
1163	Feb25-FISH2-3R4-rep2-cp190-100x_Position010_9_cmle.ics	68	0	1	3	0.0	0.0	0.0
1164	Feb25-FISH2-3R4-rep2-cp190-100x_Position010_9_cmle.ics	68	0	2	1	0.020751521944630084	0.04787234042553191	0.15517241379310343
1165	Feb25-FISH2-3R4-rep2-cp190-100x_Position010_9_cmle.ics	68	0	2	2	0.0	0.0	0.0
1166	Feb25-FISH2-3R4-rep2-cp190-100x_Position010_9_cmle.ics	68	0	2	3	0.0	0.0	0.0
1167	Feb25-FISH2-3R4-rep2-cp190-100x_Position010_9_cmle.ics	69	0	1	1	0.013834347963086722	0.04511278195488721	0.04545454545454544
1168	Feb25-FISH2-3R4-rep2-cp190-100x_Position010_9_cmle.ics	70	0	1	1	0.0	0.0	0.0
1169	Feb25-FISH2-3R4-rep2-cp190-100x_Position010_9_cmle.ics	71	0	1	1	0.0	0.0	0.0
1170	Feb25-FISH2-3R4-rep2-cp190-100x_Position010_9_cmle.ics	72	0	1	1	0.0	0.0	0.0
1171	Feb25-FISH2-3R4-rep2-cp190-100x_Position010_9_cmle.ics	73	0	1	1	0.0	0.0	0.0
1172	Feb25-FISH2-3R4-rep2-cp190-100x_Position010_9_cmle.ics	74	0	1	1	0.07147746447594806	0.25	0.24799999999999997
1173	Feb25-FISH2-3R4-rep2-cp190-100x_Position010_9_cmle.ics	75	0	1	1	0.0	0.0	0.0
1174	Feb25-FISH2-3R4-rep2-cp190-100x_Position010_9_cmle.ics	76	0	1	1	0.03458586990771681	0.13392857142857142	0.13636363636363638
1175	Feb25-FISH2-3R4-rep2-cp190-100x_Position010_9_cmle.ics	77	0	1	1	0.08070036311800588	0.2554744525547445	0.25925925925925924
1176	Feb25-FISH2-3R4-rep2-cp190-100x_Position010_9_cmle.ics	78	0	1	1	0.016140072623601176	0.056451612903225805	0.056910569105691054
1177	Feb25-FISH2-3R4-rep2-cp190-100x_Position010_9_cmle.ics	79	0	1	1	0.0	0.0	0.0
1178	Feb25-FISH2-3R4-rep2-cp190-100x_Position010_9_cmle.ics	80	0	1	1	0.16601217555704068	0.45283018867924524	0.45283018867924524
1179	Feb25-FISH2-3R4-rep2-cp190-100x_Position010_9_cmle.ics	81	0	1	1	0.02305724660514454	0.17857142857142855	0.1754385964912281
1180	Feb25-FISH2-3R4-rep2-cp190-100x_Position010_9_cmle.ics	83	0	1	1	0.37122167034282705	0.696969696969697	0.6999999999999998
1181	Feb25-FISH2-3R4-rep2-cp190-100x_Position010_9_cmle.ics	84	0	1	1	0.14756637827292504	0.4507042253521126	0.4507042253521126
1182	Feb25-FISH2-3R4-rep2-cp190-100x_Position010_9_cmle.ics	85	0	1	1	0.07839463845749142	0.49275362318840576	0.49275362318840576
1183	Feb25-FISH2-3R4-rep2-cp190-100x_Position010_9_cmle.ics	86	0	1	1	0.01844579728411563	0.08421052631578946	0.08333333333333334
1184	Feb25-FISH2-3R4-rep2-cp190-100x_Position010_9_cmle.ics	87	0	1	1	0.11759195768623715	0.3669064748201438	0.36428571428571427
1185	Feb25-FISH2-3R4-rep2-cp190-100x_Position010_9_cmle.ics	88	0	1	1	0.025362971265658993	0.1134020618556701	0.11458333333333334
1186	Feb25-FISH2-3R4-rep2-cp190-100x_Position010_9_cmle.ics	89	0	1	1	0.17292934953858402	0.5859375	0.5725190839694655
1187	Feb25-FISH2-3R4-rep2-cp190-100x_Position010_9_cmle.ics	92	0	1	1	0.07378318913646252	0.3950617283950617	0.3636363636363636
1188	Feb25-FISH2-3R4-rep2-cp190-100x_Position010_9_cmle.ics	93	0	1	1	0.0	0.0	0.0
1189	Feb25-FISH2-3R4-rep2-cp190-100x_Position010_9_cmle.ics	95	0	1	1	0.0	0.0	0.0
1190	Feb25-FISH2-3R4-rep2-cp190-100x_Position010_9_cmle.ics	96	0	1	1	0.0	0.0	0.0
1191	Feb25-FISH2-3R4-rep2-cp190-100x_Position010_9_cmle.ics	97	0	1	1	0.04611449321028908	0.18181818181818182	0.18181818181818182
1192	Feb25-FISH2-3R4-rep2-cp190-100x_Position010_9_cmle.ics	98	0	1	1	0.0	0.0	0.0
1193	Feb25-FISH2-3R4-rep2-cp190-100x_Position010_9_cmle.ics	99	0	1	1	0.0	0.0	0.0
1194	Feb25-FISH2-3R4-rep2-cp190-100x_Position010_9_cmle.ics	100	0	1	1	0.0	0.0	0.0
1195	Feb25-FISH2-3R4-rep2-cp190-100x_Position010_9_cmle.ics	101	0	1	1	0.0	0.0	0.0
1196	Feb25-FISH2-3R4-rep2-cp190-100x_Position010_9_cmle.ics	101	0	2	1	0.0	0.0	0.0
1197	Feb25-FISH2-3R4-rep2-cp190-100x_Position010_9_cmle.ics	102	0	1	1	0.08300608777852034	0.288	0.288
1198	Feb25-FISH2-3R4-rep2-cp190-100x_Position010_9_cmle.ics	103	0	1	1	0.029974420586687898	0.18055555555555555	0.13978494623655913
1199	Feb25-FISH2-3R4-rep2-cp190-100x_Position010_9_cmle.ics	104	0	1	1	0.07608891379697698	0.6226415094339622	0.5689655172413792
1200	Feb25-FISH2-3R4-rep2-cp190-100x_Position010_9_cmle.ics	105	0	1	1	0.07378318913646252	0.2352941176470588	0.2352941176470588
1201	Feb25-FISH2-3R4-rep2-cp190-100x_Position010_9_cmle.ics	106	0	1	1	0.0	0.0	0.0
1202	Feb25-FISH2-3R4-rep2-cp190-100x_Position010_9_cmle.ics	106	0	1	2	0.32741290179305244	0.5182481751824818	0.8987341772151899
1203	Feb25-FISH2-3R4-rep2-cp190-100x_Position010_9_cmle.ics	108	0	1	1	0.09914616040212151	0.296551724137931	0.296551724137931
1204	Feb25-FISH2-3R4-rep2-cp190-100x_Position010_9_cmle.ics	109	0	1	1	0.027668695926173444	0.09022556390977442	0.10084033613445376
1205	Feb25-FISH2-3R4-rep2-cp190-100x_Position010_9_cmle.ics	110	0	1	1	0.1245091316677805	0.5684210526315788	0.5744680851063829
1206	Feb25-FISH2-3R4-rep2-cp190-100x_Position010_9_cmle.ics	112	0	1	1	0.04380876854977462	0.17924528301886788	0.17757009345794386
1207	Feb25-FISH2-3R4-rep2-cp190-100x_Position010_9_cmle.ics	114	0	1	1	0.07608891379697698	0.2682926829268293	0.2704918032786885
1208	Feb25-FISH2-3R4-rep2-cp190-100x_Position010_9_cmle.ics	115	0	1	1	0.0	0.0	0.0
1209	Feb25-FISH2-3R4-rep2-cp190-100x_Position010_9_cmle.ics	116	0	1	1	0.0	0.0	0.0
1210	Feb25-FISH2-3R4-rep2-cp190-100x_Position010_9_cmle.ics	118	0	1	1	0.0	0.0	0.0
1211	Feb25-FISH2-3R4-rep2-cp190-100x_Position010_9_cmle.ics	118	0	1	2	0.0	0.0	0.0
1212	Feb25-FISH2-3R4-rep2-cp190-100x_Position010_9_cmle.ics	120	0	1	1	0.0	0.0	0.0
1213	Feb25-FISH2-3R4-rep2-cp190-100x_Position010_9_cmle.ics	122	0	1	1	0.0	0.0	0.0
1214	Feb25-FISH2-3R4-rep2-cp190-100x_Position010_9_cmle.ics	122	0	1	2	0.0	0.0	0.0
1215	Feb25-FISH2-3R4-rep2-cp190-100x_Position010_9_cmle.ics	122	0	2	1	0.0	0.0	0.0
1216	Feb25-FISH2-3R4-rep2-cp190-100x_Position010_9_cmle.ics	122	0	2	2	0.0	0.0	0.0
1217	Feb25-FISH2-3R4-rep2-cp190-100x_Position010_9_cmle.ics	123	0	1	1	0.04611449321028908	0.22988505747126436	0.22988505747126436
1218	Feb25-FISH2-3R4-rep2-cp190-100x_Position011_10_cmle.ics	1	0	1	1	0.0	0.0	0.0
1219	Feb25-FISH2-3R4-rep2-cp190-100x_Position011_10_cmle.ics	1	0	2	1	0.10375760972315042	0.47872340425531906	0.20179372197309414
1220	Feb25-FISH2-3R4-rep2-cp190-100x_Position011_10_cmle.ics	2	0	1	1	0.1590950015754973	0.35567010309278346	0.2727272727272727
1221	Feb25-FISH2-3R4-rep2-cp190-100x_Position011_10_cmle.ics	2	0	2	1	0.0	0.0	0.0
1222	Feb25-FISH2-3R4-rep2-cp190-100x_Position011_10_cmle.ics	4	0	1	1	0.0	0.0	0.0
1223	Feb25-FISH2-3R4-rep2-cp190-100x_Position011_10_cmle.ics	5	0	1	1	0.0645602904944047	0.22047244094488186	0.21875
1224	Feb25-FISH2-3R4-rep2-cp190-100x_Position011_10_cmle.ics	6	0	1	1	0.08761753709954924	0.2533333333333333	0.24203821656050956
1225	Feb25-FISH2-3R4-rep2-cp190-100x_Position011_10_cmle.ics	7	0	1	1	0.3204957278115091	0.562753036437247	0.5650406504065041
1226	Feb25-FISH2-3R4-rep2-cp190-100x_Position011_10_cmle.ics	8	0	1	1	0.2605468866381333	0.6277777777777778	0.6174863387978142
1227	Feb25-FISH2-3R4-rep2-cp190-100x_Position011_10_cmle.ics	9	0	1	1	0.01844579728411563	0.09876543209876543	0.08163265306122448
1228	Feb25-FISH2-3R4-rep2-cp190-100x_Position011_10_cmle.ics	11	0	1	1	0.0	0.0	0.0
1229	Feb25-FISH2-3R4-rep2-cp190-100x_Position011_10_cmle.ics	12	0	1	1	0.0	0.0	0.0
1230	Feb25-FISH2-3R4-rep2-cp190-100x_Position011_10_cmle.ics	13	0	1	1	0.0	0.0	0.0
1231	Feb25-FISH2-3R4-rep2-cp190-100x_Position011_10_cmle.ics	15	0	1	1	0.0	0.0	0.0
1232	Feb25-FISH2-3R4-rep2-cp190-100x_Position011_10_cmle.ics	16	0	1	1	0.009222898642057815	0.032786885245901634	0.0449438202247191
1233	Feb25-FISH2-3R4-rep2-cp190-100x_Position011_10_cmle.ics	17	0	1	1	0.0	0.0	0.0
1234	Feb25-FISH2-3R4-rep2-cp190-100x_Position011_10_cmle.ics	18	0	1	1	0.09222898642057815	0.34782608695652173	0.34782608695652173
1235	Feb25-FISH2-3R4-rep2-cp190-100x_Position011_10_cmle.ics	19	0	1	1	0.3850560183059138	0.6958333333333333	0.6929460580912862
1236	Feb25-FISH2-3R4-rep2-cp190-100x_Position011_10_cmle.ics	20	0	1	1	0.06686601515491916	0.22480620155038758	0.22480620155038758
1237	Feb25-FISH2-3R4-rep2-cp190-100x_Position011_10_cmle.ics	21	0	1	1	0.05533739185234689	0.30379746835443033	0.29999999999999993
1238	Feb25-FISH2-3R4-rep2-cp190-100x_Position011_10_cmle.ics	22	0	1	1	0.0	0.0	0.0
1239	Feb25-FISH2-3R4-rep2-cp190-100x_Position011_10_cmle.ics	22	0	2	1	0.11298050836520823	0.9423076923076922	0.45794392523364474
1240	Feb25-FISH2-3R4-rep2-cp190-100x_Position011_10_cmle.ics	23	0	1	1	0.22134956740938755	0.5783132530120481	0.5783132530120481
1241	Feb25-FISH2-3R4-rep2-cp190-100x_Position011_10_cmle.ics	24	0	1	1	0.0	0.0	0.0
1242	Feb25-FISH2-3R4-rep2-cp190-100x_Position011_10_cmle.ics	25	0	1	1	0.04150304388926017	0.11042944785276072	0.10975609756097558
1243	Feb25-FISH2-3R4-rep2-cp190-100x_Position011_10_cmle.ics	26	0	1	1	0.06917173981543362	0.27522935779816515	0.27522935779816515
1244	Feb25-FISH2-3R4-rep2-cp190-100x_Position011_10_cmle.ics	27	0	1	1	0.059948841173375796	0.19117647058823525	0.1925925925925926
1245	Feb25-FISH2-3R4-rep2-cp190-100x_Position011_10_cmle.ics	28	0	1	1	0.1798465235201274	0.5032258064516129	0.7428571428571428
1246	Feb25-FISH2-3R4-rep2-cp190-100x_Position011_10_cmle.ics	29	0	1	1	0.0046114493210289076	0.03125	0.031746031746031744
1247	Feb25-FISH2-3R4-rep2-cp190-100x_Position011_10_cmle.ics	30	0	1	1	0.0046114493210289076	0.013157894736842105	0.013157894736842105
1248	Feb25-FISH2-3R4-rep2-cp190-100x_Position011_10_cmle.ics	31	0	1	1	0.04611449321028908	0.2857142857142857	0.2816901408450704
1249	Feb25-FISH2-3R4-rep2-cp190-100x_Position011_10_cmle.ics	32	0	1	1	0.0	0.0	0.0
1250	Feb25-FISH2-3R4-rep2-cp190-100x_Position011_10_cmle.ics	33	0	1	1	0.0	0.0	0.0
1251	Feb25-FISH2-3R4-rep2-cp190-100x_Position011_10_cmle.ics	34	0	1	1	0.2098209441068153	0.6546762589928056	0.6546762589928056
1252	Feb25-FISH2-3R4-rep2-cp190-100x_Position011_10_cmle.ics	35	0	1	1	0.0	0.0	0.0
1253	Feb25-FISH2-3R4-rep2-cp190-100x_Position011_10_cmle.ics	36	0	1	1	0.04380876854977462	0.19999999999999996	0.20652173913043476
1254	Feb25-FISH2-3R4-rep2-cp190-100x_Position011_10_cmle.ics	37	0	1	1	0.0	0.0	0.0
1255	Feb25-FISH2-3R4-rep2-cp190-100x_Position011_10_cmle.ics	37	0	1	2	0.0	0.0	0.0
1256	Feb25-FISH2-3R4-rep2-cp190-100x_Position011_10_cmle.ics	38	0	1	1	0.14064920429138167	0.4265734265734265	0.42957746478873227
1257	Feb25-FISH2-3R4-rep2-cp190-100x_Position011_10_cmle.ics	39	0	1	1	0.0	0.0	0.0
1258	Feb25-FISH2-3R4-rep2-cp190-100x_Position011_10_cmle.ics	40	0	1	1	0.0	0.0	0.0
1259	Feb25-FISH2-3R4-rep2-cp190-100x_Position011_10_cmle.ics	41	0	1	1	0.03689159456823126	0.11678832116788321	0.1176470588235294
1260	Feb25-FISH2-3R4-rep2-cp190-100x_Position011_10_cmle.ics	42	0	1	1	0.01844579728411563	0.057142857142857134	0.06557377049180327
1261	Feb25-FISH2-3R4-rep2-cp190-100x_Position011_10_cmle.ics	43	0	1	1	0.0	0.0	0.0
1262	Feb25-FISH2-3R4-rep2-cp190-100x_Position011_10_cmle.ics	44	0	1	1	0.04380876854977462	0.1496062992125984	0.22093023255813948
1263	Feb25-FISH2-3R4-rep2-cp190-100x_Position011_10_cmle.ics	45	0	1	1	0.016140072623601176	0.05932203389830508	0.05932203389830508
1264	Feb25-FISH2-3R4-rep2-cp190-100x_Position011_10_cmle.ics	46	0	1	1	0.10606333438366487	0.40350877192982454	0.40350877192982454
1265	Feb25-FISH2-3R4-rep2-cp190-100x_Position011_10_cmle.ics	48	0	1	1	0.0	0.0	0.0
1266	Feb25-FISH2-3R4-rep2-cp190-100x_Position011_10_cmle.ics	48	0	1	2	0.020751521944630084	0.03557312252964427	0.07377049180327869
1267	Feb25-FISH2-3R4-rep2-cp190-100x_Position011_10_cmle.ics	50	0	1	1	0.19137514682269965	0.6148148148148148	0.6194029850746268
1268	Feb25-FISH2-3R4-rep2-cp190-100x_Position011_10_cmle.ics	51	0	1	1	0.016140072623601176	0.05263157894736841	0.05263157894736841
1269	Feb25-FISH2-3R4-rep2-cp190-100x_Position011_10_cmle.ics	52	0	1	1	0.18215224818064185	0.6475409836065573	0.6583333333333333
1270	Feb25-FISH2-3R4-rep2-cp190-100x_Position011_10_cmle.ics	53	0	1	1	0.14064920429138167	0.5495495495495495	0.5545454545454546
1271	Feb25-FISH2-3R4-rep2-cp190-100x_Position011_10_cmle.ics	54	0	1	1	0.03228014524720235	0.2545454545454546	0.2592592592592592
1272	Feb25-FISH2-3R4-rep2-cp190-100x_Position011_10_cmle.ics	55	0	1	1	0.0	0.0	0.0
1273	Feb25-FISH2-3R4-rep2-cp190-100x_Position011_10_cmle.ics	57	0	1	1	0.13373203030983832	0.5523809523809523	0.5576923076923077
1274	Feb25-FISH2-3R4-rep2-cp190-100x_Position011_10_cmle.ics	58	0	1	1	0.04380876854977462	0.13194444444444445	0.13194444444444445
1275	Feb25-FISH2-3R4-rep2-cp190-100x_Position011_10_cmle.ics	59	0	1	1	0.12220340700726605	0.33757961783439494	0.33544303797468356
1276	Feb25-FISH2-3R4-rep2-cp190-100x_Position011_10_cmle.ics	60	0	1	1	0.07147746447594806	0.2384615384615384	0.2403100775193798
1277	Feb25-FISH2-3R4-rep2-cp190-100x_Position011_10_cmle.ics	61	0	1	1	0.03689159456823126	0.2711864406779661	0.17777777777777776
1278	Feb25-FISH2-3R4-rep2-cp190-100x_Position011_10_cmle.ics	61	0	1	2	0.0	0.0	0.0
1279	Feb25-FISH2-3R4-rep2-cp190-100x_Position011_10_cmle.ics	61	0	2	1	0.0	0.0	0.0
1280	Feb25-FISH2-3R4-rep2-cp190-100x_Position011_10_cmle.ics	61	0	2	2	0.0	0.0	0.0
1281	Feb25-FISH2-3R4-rep2-cp190-100x_Position011_10_cmle.ics	61	0	3	1	0.0	0.0	0.0
1282	Feb25-FISH2-3R4-rep2-cp190-100x_Position011_10_cmle.ics	61	0	3	2	0.06686601515491916	0.3766233766233766	0.26363636363636367
1283	Feb25-FISH2-3R4-rep2-cp190-100x_Position011_10_cmle.ics	62	0	1	1	0.0023057246605144538	0.015384615384615382	0.015384615384615382
1284	Feb25-FISH2-3R4-rep2-cp190-100x_Position011_10_cmle.ics	63	0	1	1	0.025362971265658993	0.08270676691729323	0.08270676691729323
1285	Feb25-FISH2-3R4-rep2-cp190-100x_Position011_10_cmle.ics	64	0	1	1	0.08761753709954924	0.304	0.30894308943089427
1286	Feb25-FISH2-3R4-rep2-cp190-100x_Position011_10_cmle.ics	65	0	1	1	0.0	0.0	0.0
1287	Feb25-FISH2-3R4-rep2-cp190-100x_Position011_10_cmle.ics	65	0	2	1	0.0	0.0	0.0
1288	Feb25-FISH2-3R4-rep2-cp190-100x_Position011_10_cmle.ics	66	0	1	1	0.07147746447594806	0.16230366492146595	0.2870370370370369
1289	Feb25-FISH2-3R4-rep2-cp190-100x_Position011_10_cmle.ics	66	0	1	2	0.0	0.0	0.0
1290	Feb25-FISH2-3R4-rep2-cp190-100x_Position011_10_cmle.ics	67	0	1	1	0.0	0.0	0.0
1291	Feb25-FISH2-3R4-rep2-cp190-100x_Position011_10_cmle.ics	68	0	1	1	0.0	0.0	0.0
1292	Feb25-FISH2-3R4-rep2-cp190-100x_Position011_10_cmle.ics	69	0	1	1	0.0	0.0	0.0
1293	Feb25-FISH2-3R4-rep2-cp190-100x_Position011_10_cmle.ics	70	0	1	1	0.0	0.0	0.0
1294	Feb25-FISH2-3R4-rep2-cp190-100x_Position011_10_cmle.ics	70	0	2	1	0.013834347963086722	0.05607476635514017	0.040816326530612235
1295	Feb25-FISH2-3R4-rep2-cp190-100x_Position011_10_cmle.ics	71	0	1	1	0.0945347110810926	0.2081218274111675	0.16872427983539093
1296	Feb25-FISH2-3R4-rep2-cp190-100x_Position011_10_cmle.ics	72	0	1	1	0.01152862330257227	0.033557046979865765	0.033557046979865765
1297	Feb25-FISH2-3R4-rep2-cp190-100x_Position011_10_cmle.ics	73	0	1	1	0.009222898642057815	0.03125	0.031496062992125984
1298	Feb25-FISH2-3R4-rep2-cp190-100x_Position011_10_cmle.ics	74	0	1	1	0.0	0.0	0.0
1299	Feb25-FISH2-3R4-rep2-cp190-100x_Position011_10_cmle.ics	75	0	1	1	0.0	0.0	0.0
1300	Feb25-FISH2-3R4-rep2-cp190-100x_Position011_10_cmle.ics	77	0	1	1	0.14295492895189613	0.4806201550387596	0.484375
1301	Feb25-FISH2-3R4-rep2-cp190-100x_Position011_10_cmle.ics	78	0	1	1	0.12681485632829495	0.39855072463768115	0.39568345323740994
1302	Feb25-FISH2-3R4-rep2-cp190-100x_Position011_10_cmle.ics	79	0	1	1	0.0	0.0	0.0
1303	Feb25-FISH2-3R4-rep2-cp190-100x_Position011_10_cmle.ics	79	0	1	2	0.029974420586687898	0.09999999999999998	0.18055555555555555
1304	Feb25-FISH2-3R4-rep2-cp190-100x_Position011_10_cmle.ics	79	0	2	1	0.1245091316677805	0.9818181818181819	0.29032258064516125
1305	Feb25-FISH2-3R4-rep2-cp190-100x_Position011_10_cmle.ics	79	0	2	2	0.0	0.0	0.0
1306	Feb25-FISH2-3R4-rep2-cp190-100x_Position011_10_cmle.ics	80	0	1	1	0.07147746447594806	0.3229166666666667	0.3297872340425531
1307	Feb25-FISH2-3R4-rep2-cp190-100x_Position011_10_cmle.ics	81	0	1	1	0.0	0.0	0.0
1308	Feb25-FISH2-3R4-rep2-cp190-100x_Position011_10_cmle.ics	82	0	1	1	0.14295492895189613	0.4428571428571428	0.43971631205673756
1309	Feb25-FISH2-3R4-rep2-cp190-100x_Position011_10_cmle.ics	83	0	1	1	0.013834347963086722	0.044776119402985065	0.044776119402985065
1310	Feb25-FISH2-3R4-rep2-cp190-100x_Position011_10_cmle.ics	85	0	1	1	0.10375760972315042	0.33582089552238803	0.33834586466165406
1311	Feb25-FISH2-3R4-rep2-cp190-100x_Position011_10_cmle.ics	86	0	1	1	0.0	0.0	0.0
1312	Feb25-FISH2-3R4-rep2-cp190-100x_Position011_10_cmle.ics	87	0	1	1	0.025362971265658993	0.08333333333333331	0.13924050632911392
1313	Feb25-FISH2-3R4-rep2-cp190-100x_Position011_10_cmle.ics	88	0	1	1	0.0	0.0	0.0
1314	Feb25-FISH2-3R4-rep2-cp190-100x_Position011_10_cmle.ics	89	0	1	1	0.01844579728411563	0.06106870229007633	0.06106870229007633
1315	Feb25-FISH2-3R4-rep2-cp190-100x_Position011_10_cmle.ics	90	0	1	1	0.07378318913646252	0.30476190476190473	0.30476190476190473
1316	Feb25-FISH2-3R4-rep2-cp190-100x_Position011_10_cmle.ics	91	0	1	1	0.020751521944630084	0.07317073170731707	0.07317073170731707
1317	Feb25-FISH2-3R4-rep2-cp190-100x_Position011_10_cmle.ics	94	0	1	1	0.04611449321028908	0.17391304347826086	0.17391304347826086
1318	Feb25-FISH2-3R4-rep2-cp190-100x_Position011_10_cmle.ics	95	0	1	1	0.016140072623601176	0.0648148148148148	0.0648148148148148
1319	Feb25-FISH2-3R4-rep2-cp190-100x_Position011_10_cmle.ics	97	0	1	1	0.0645602904944047	0.3636363636363636	0.21374045801526714
1320	Feb25-FISH2-3R4-rep2-cp190-100x_Position011_10_cmle.ics	97	0	2	1	0.0	0.0	0.0
1321	Feb25-FISH2-3R4-rep2-cp190-100x_Position011_10_cmle.ics	98	0	1	1	0.13834347963086724	0.36144578313253006	0.3592814371257485
1322	Feb25-FISH2-3R4-rep2-cp190-100x_Position011_10_cmle.ics	99	0	1	1	0.1890694221621852	0.8541666666666666	0.8631578947368419
1323	Feb25-FISH2-3R4-rep2-cp190-100x_Position011_10_cmle.ics	100	0	1	1	0.35047014839819696	0.5779467680608364	0.5846153846153844
1324	Feb25-FISH2-3R4-rep2-cp190-100x_Position011_10_cmle.ics	101	0	1	1	0.050725942531317986	0.1774193548387097	0.176
1325	Feb25-FISH2-3R4-rep2-cp190-100x_Position011_10_cmle.ics	103	0	1	1	0.0899232617600637	0.312	0.312
1326	Feb25-FISH2-3R4-rep2-cp190-100x_Position011_10_cmle.ics	105	0	1	1	0.057643116512861345	0.17857142857142855	0.17857142857142855
1327	Feb25-FISH2-3R4-rep2-cp190-100x_Position011_10_cmle.ics	107	0	1	1	0.0	0.0	0.0
1328	Feb25-FISH2-3R4-rep2-cp190-100x_Position011_10_cmle.ics	107	0	2	1	0.28590985790379225	0.7045454545454545	0.43205574912891975
1329	Feb25-FISH2-3R4-rep2-cp190-100x_Position011_10_cmle.ics	108	0	1	1	0.0	0.0	0.0
1330	Feb25-FISH2-3R4-rep2-cp190-100x_Position011_10_cmle.ics	108	0	2	1	0.0	0.0	0.0
1331	Feb25-FISH2-3R4-rep2-cp190-100x_Position011_10_cmle.ics	109	0	1	1	0.22826674139093092	0.4125	0.4142259414225941
1332	Feb25-FISH2-3R4-rep2-cp190-100x_Position011_10_cmle.ics	110	0	1	1	0.0	0.0	0.0
1333	Feb25-FISH2-3R4-rep2-cp190-100x_Position011_10_cmle.ics	111	0	1	1	0.009222898642057815	0.014545454545454542	0.014492753623188406
1334	Feb25-FISH2-3R4-rep2-cp190-100x_Position011_10_cmle.ics	112	0	1	1	0.01844579728411563	0.07339449541284404	0.06106870229007633
1335	Feb25-FISH2-3R4-rep2-cp190-100x_Position012_11_cmle.ics	2	0	1	1	0.0	0.0	0.0
1336	Feb25-FISH2-3R4-rep2-cp190-100x_Position012_11_cmle.ics	3	0	1	1	0.0	0.0	0.0
1337	Feb25-FISH2-3R4-rep2-cp190-100x_Position012_11_cmle.ics	5	0	1	1	0.08070036311800588	0.330188679245283	0.3181818181818182
1338	Feb25-FISH2-3R4-rep2-cp190-100x_Position012_11_cmle.ics	6	0	1	1	0.04150304388926017	0.15652173913043477	0.1592920353982301
1339	Feb25-FISH2-3R4-rep2-cp190-100x_Position012_11_cmle.ics	10	0	1	1	0.11298050836520823	0.3288590604026845	0.33333333333333326
1340	Feb25-FISH2-3R4-rep2-cp190-100x_Position012_11_cmle.ics	11	0	1	1	0.01152862330257227	0.04854368932038834	0.04854368932038834
1341	Feb25-FISH2-3R4-rep2-cp190-100x_Position012_11_cmle.ics	13	0	1	1	0.10836905904417933	0.1934156378600823	0.2582417582417582
1342	Feb25-FISH2-3R4-rep2-cp190-100x_Position012_11_cmle.ics	13	0	1	2	0.0	0.0	0.0
1343	Feb25-FISH2-3R4-rep2-cp190-100x_Position012_11_cmle.ics	14	0	1	1	0.13834347963086724	0.6122448979591837	0.6185567010309279
1344	Feb25-FISH2-3R4-rep2-cp190-100x_Position012_11_cmle.ics	15	0	1	1	0.13603775497035278	0.5673076923076923	0.5673076923076923
1345	Feb25-FISH2-3R4-rep2-cp190-100x_Position012_11_cmle.ics	17	0	1	1	0.020751521944630084	0.13432835820895522	0.13636363636363633
1346	Feb25-FISH2-3R4-rep2-cp190-100x_Position012_11_cmle.ics	19	0	1	1	0.11298050836520823	0.5568181818181818	0.569767441860465
1347	Feb25-FISH2-3R4-rep2-cp190-100x_Position012_11_cmle.ics	20	0	1	1	0.10375760972315042	0.5555555555555555	0.5357142857142857
1348	Feb25-FISH2-3R4-rep2-cp190-100x_Position012_11_cmle.ics	22	0	1	1	0.0	0.0	0.0
1349	Feb25-FISH2-3R4-rep2-cp190-100x_Position012_11_cmle.ics	23	0	1	1	0.17292934953858402	0.6249999999999999	0.6249999999999999
1350	Feb25-FISH2-3R4-rep2-cp190-100x_Position012_11_cmle.ics	24	0	1	1	0.04611449321028908	0.14925373134328357	0.2040816326530612
1351	Feb25-FISH2-3R4-rep2-cp190-100x_Position012_11_cmle.ics	26	0	1	1	0.0	0.0	0.0
1352	Feb25-FISH2-3R4-rep2-cp190-100x_Position012_11_cmle.ics	26	0	1	2	0.2144323934278442	0.36046511627906974	0.5812499999999999
1353	Feb25-FISH2-3R4-rep2-cp190-100x_Position012_11_cmle.ics	27	0	1	1	0.0	0.0	0.0
1354	Feb25-FISH2-3R4-rep2-cp190-100x_Position012_11_cmle.ics	28	0	1	1	0.01152862330257227	0.04629629629629629	0.04504504504504504
1355	Feb25-FISH2-3R4-rep2-cp190-100x_Position012_11_cmle.ics	29	0	1	1	0.0	0.0	0.0
1356	Feb25-FISH2-3R4-rep2-cp190-100x_Position012_11_cmle.ics	30	0	1	1	0.01152862330257227	0.041666666666666664	0.041666666666666664
1357	Feb25-FISH2-3R4-rep2-cp190-100x_Position012_11_cmle.ics	31	0	1	1	0.016140072623601176	0.07608695652173912	0.07608695652173912
1358	Feb25-FISH2-3R4-rep2-cp190-100x_Position012_11_cmle.ics	32	0	1	1	0.025362971265658993	0.08527131782945736	0.0846153846153846
1359	Feb25-FISH2-3R4-rep2-cp190-100x_Position012_11_cmle.ics	33	0	1	1	0.059948841173375796	0.22033898305084743	0.22033898305084743
1360	Feb25-FISH2-3R4-rep2-cp190-100x_Position012_11_cmle.ics	36	0	1	1	0.0	0.0	0.0
1361	Feb25-FISH2-3R4-rep2-cp190-100x_Position012_11_cmle.ics	37	0	1	1	0.0	0.0	0.0
1362	Feb25-FISH2-3R4-rep2-cp190-100x_Position012_11_cmle.ics	39	0	1	1	0.0	0.0	0.0
1363	Feb25-FISH2-3R4-rep2-cp190-100x_Position012_11_cmle.ics	39	0	2	1	0.0	0.0	0.0
1364	Feb25-FISH2-3R4-rep2-cp190-100x_Position012_11_cmle.ics	40	0	1	1	0.0	0.0	0.0
1365	Feb25-FISH2-3R4-rep2-cp190-100x_Position012_11_cmle.ics	40	0	1	2	0.0	0.0	0.0
1366	Feb25-FISH2-3R4-rep2-cp190-100x_Position012_11_cmle.ics	40	0	2	1	0.11989768234675159	0.5473684210526315	0.5777777777777777
1367	Feb25-FISH2-3R4-rep2-cp190-100x_Position012_11_cmle.ics	40	0	2	2	0.0	0.0	0.0
1368	Feb25-FISH2-3R4-rep2-cp190-100x_Position012_11_cmle.ics	41	0	1	1	0.0945347110810926	0.1759656652360515	0.18636363636363637
1369	Feb25-FISH2-3R4-rep2-cp190-100x_Position012_11_cmle.ics	42	0	1	1	0.016140072623601176	0.05035971223021581	0.05035971223021581
1370	Feb25-FISH2-3R4-rep2-cp190-100x_Position012_11_cmle.ics	43	0	1	1	0.16601217555704068	0.5070422535211266	0.5034965034965034
1371	Feb25-FISH2-3R4-rep2-cp190-100x_Position012_11_cmle.ics	44	0	1	1	0.12681485632829495	0.48245614035087714	0.4782608695652173
1372	Feb25-FISH2-3R4-rep2-cp190-100x_Position012_11_cmle.ics	45	0	1	1	0.04380876854977462	0.1696428571428571	0.16666666666666666
1373	Feb25-FISH2-3R4-rep2-cp190-100x_Position012_11_cmle.ics	46	0	1	1	0.0	0.0	0.0
1374	Feb25-FISH2-3R4-rep2-cp190-100x_Position012_11_cmle.ics	46	0	1	2	0.0	0.0	0.0
1375	Feb25-FISH2-3R4-rep2-cp190-100x_Position012_11_cmle.ics	46	0	2	1	0.02305724660514454	0.07692307692307691	0.1408450704225352
1376	Feb25-FISH2-3R4-rep2-cp190-100x_Position012_11_cmle.ics	46	0	2	2	0.0	0.0	0.0
1377	Feb25-FISH2-3R4-rep2-cp190-100x_Position012_11_cmle.ics	48	0	1	1	0.0	0.0	0.0
1378	Feb25-FISH2-3R4-rep2-cp190-100x_Position012_11_cmle.ics	50	0	1	1	0.0	0.0	0.0
1379	Feb25-FISH2-3R4-rep2-cp190-100x_Position012_11_cmle.ics	52	0	1	1	0.0	0.0	0.0
1380	Feb25-FISH2-3R4-rep2-cp190-100x_Position012_11_cmle.ics	52	0	1	2	0.1706236248780696	0.2890625	0.8705882352941177
1381	Feb25-FISH2-3R4-rep2-cp190-100x_Position012_11_cmle.ics	53	0	1	1	0.0	0.0	0.0
1382	Feb25-FISH2-3R4-rep2-cp190-100x_Position012_11_cmle.ics	54	0	1	1	0.0	0.0	0.0
1383	Feb25-FISH2-3R4-rep2-cp190-100x_Position012_11_cmle.ics	55	0	1	1	0.025362971265658993	0.1746031746031746	0.171875
1384	Feb25-FISH2-3R4-rep2-cp190-100x_Position012_11_cmle.ics	56	0	1	1	0.01152862330257227	0.05	0.04950495049504951
1385	Feb25-FISH2-3R4-rep2-cp190-100x_Position012_11_cmle.ics	57	0	1	1	0.03919731922874571	0.17708333333333334	0.15454545454545454
1386	Feb25-FISH2-3R4-rep2-cp190-100x_Position012_11_cmle.ics	59	0	1	1	0.1291205809888094	0.3943661971830985	0.3943661971830985
1387	Feb25-FISH2-3R4-rep2-cp190-100x_Position012_11_cmle.ics	61	0	1	1	0.0023057246605144538	0.0072992700729927005	0.010989010989010988
1388	Feb25-FISH2-3R4-rep2-cp190-100x_Position012_11_cmle.ics	62	0	1	1	0.09684043574160706	0.35294117647058815	0.3559322033898305
1389	Feb25-FISH2-3R4-rep2-cp190-100x_Position012_11_cmle.ics	63	0	1	1	0.0	0.0	0.0
1390	Feb25-FISH2-3R4-rep2-cp190-100x_Position012_11_cmle.ics	64	0	1	1	0.08070036311800588	0.5223880597014925	0.5223880597014925
1391	Feb25-FISH2-3R4-rep2-cp190-100x_Position012_11_cmle.ics	65	0	1	1	0.2144323934278442	0.7265625	0.732283464566929
1392	Feb25-FISH2-3R4-rep2-cp190-100x_Position012_11_cmle.ics	66	0	1	1	0.0046114493210289076	0.04	0.039215686274509796
1393	Feb25-FISH2-3R4-rep2-cp190-100x_Position012_11_cmle.ics	67	0	1	1	0.0	0.0	0.0
1394	Feb25-FISH2-3R4-rep2-cp190-100x_Position012_11_cmle.ics	70	0	1	1	0.14526065361241058	0.5624999999999999	0.5624999999999999
1395	Feb25-FISH2-3R4-rep2-cp190-100x_Position012_11_cmle.ics	71	0	1	1	0.13603775497035278	0.48360655737704916	0.48360655737704916
1396	Feb25-FISH2-3R4-rep2-cp190-100x_Position012_11_cmle.ics	72	0	1	1	0.26515833595916216	0.8518518518518517	0.8518518518518517
1397	Feb25-FISH2-3R4-rep2-cp190-100x_Position012_11_cmle.ics	77	0	1	1	0.19829232080424303	0.5771812080536912	0.5771812080536912
1398	Feb25-FISH2-3R4-rep2-cp190-100x_Position012_11_cmle.ics	79	0	1	1	0.03228014524720235	0.09271523178807947	0.0945945945945946
1399	Feb25-FISH2-3R4-rep2-cp190-100x_Position012_11_cmle.ics	80	0	1	1	0.0023057246605144538	0.008130081300813007	0.008
1400	Feb25-FISH2-3R4-rep2-cp190-100x_Position012_11_cmle.ics	81	0	1	1	0.0046114493210289076	0.02531645569620253	0.02531645569620253
1401	Feb25-FISH2-3R4-rep2-cp190-100x_Position012_11_cmle.ics	82	0	1	1	0.06225456583389025	0.20930232558139533	0.20930232558139533
1402	Feb25-FISH2-3R4-rep2-cp190-100x_Position012_11_cmle.ics	83	0	1	1	0.15217782759395396	0.6666666666666667	0.4099378881987578
1403	Feb25-FISH2-3R4-rep2-cp190-100x_Position012_11_cmle.ics	87	0	1	1	0.13834347963086724	0.48780487804878053	0.48780487804878053
1404	Feb25-FISH2-3R4-rep2-cp190-100x_Position012_11_cmle.ics	88	0	1	1	0.0	0.0	0.0
1405	Feb25-FISH2-3R4-rep2-cp190-100x_Position012_11_cmle.ics	89	0	1	1	0.02305724660514454	0.09345794392523363	0.09345794392523363
1406	Feb25-FISH2-3R4-rep2-cp190-100x_Position012_11_cmle.ics	90	0	1	1	0.016140072623601176	0.05982905982905982	0.07291666666666667
1407	Feb25-FISH2-3R4-rep2-cp190-100x_Position012_11_cmle.ics	91	0	1	1	0.04842021787080353	0.18260869565217389	0.1372549019607843
1408	Feb25-FISH2-3R4-rep2-cp190-100x_Position012_11_cmle.ics	94	0	1	1	0.0	0.0	0.0
1409	Feb25-FISH2-3R4-rep2-cp190-100x_Position012_11_cmle.ics	94	0	1	2	0.13373203030983832	0.5742574257425742	0.9999999999999998
1410	Feb25-FISH2-3R4-rep2-cp190-100x_Position012_11_cmle.ics	95	0	1	1	0.0	0.0	0.0
1411	Feb25-FISH2-3R4-rep2-cp190-100x_Position012_11_cmle.ics	97	0	1	1	0.06686601515491916	0.21641791044776118	0.27358490566037735
1412	Feb25-FISH2-3R4-rep2-cp190-100x_Position012_11_cmle.ics	98	0	1	1	0.10375760972315042	0.34883720930232553	0.5172413793103448
1413	Feb25-FISH2-3R4-rep2-cp190-100x_Position012_11_cmle.ics	99	0	1	1	0.0	0.0	0.0
1414	Feb25-FISH2-3R4-rep2-cp190-100x_Position012_11_cmle.ics	100	0	1	1	0.059948841173375796	0.19548872180451124	0.1969696969696969
1415	Feb25-FISH2-3R4-rep2-cp190-100x_Position012_11_cmle.ics	102	0	1	1	0.1706236248780696	0.513888888888889	0.5174825174825175
1416	Feb25-FISH2-3R4-rep2-cp190-100x_Position012_11_cmle.ics	103	0	1	1	0.0	0.0	0.0
1417	Feb25-FISH2-3R4-rep2-cp190-100x_Position012_11_cmle.ics	104	0	1	1	0.025362971265658993	0.08148148148148149	0.08208955223880597
1418	Feb25-FISH2-3R4-rep2-cp190-100x_Position012_11_cmle.ics	105	0	1	1	0.13373203030983832	0.45669291338582674	0.6744186046511627
1419	Feb25-FISH2-3R4-rep2-cp190-100x_Position012_11_cmle.ics	106	0	1	1	0.0023057246605144538	0.008333333333333333	0.0068493150684931494
1420	Feb25-FISH2-3R4-rep2-cp190-100x_Position012_11_cmle.ics	107	0	1	1	0.11298050836520823	0.3181818181818181	0.3161290322580645
1421	Feb25-FISH2-3R4-rep2-cp190-100x_Position012_11_cmle.ics	108	0	1	1	0.1798465235201274	0.6782608695652173	0.6724137931034481
1422	Feb25-FISH2-3R4-rep2-cp190-100x_Position012_11_cmle.ics	109	0	1	1	0.0853118124390348	0.2936507936507936	0.2936507936507936
1423	Feb25-FISH2-3R4-rep2-cp190-100x_Position012_11_cmle.ics	110	0	1	1	0.13834347963086724	0.631578947368421	0.631578947368421
1424	Feb25-FISH2-3R4-rep2-cp190-100x_Position012_11_cmle.ics	113	0	1	1	0.025362971265658993	0.0873015873015873	0.10280373831775699
1425	Feb25-FISH2-3R4-rep2-cp190-100x_Position012_11_cmle.ics	114	0	1	1	0.10375760972315042	0.33834586466165406	0.4455445544554455
1426	Feb25-FISH2-3R4-rep2-cp190-100x_Position012_11_cmle.ics	115	0	1	1	0.0	0.0	0.0
1427	Feb25-FISH2-3R4-rep2-cp190-100x_Position012_11_cmle.ics	116	0	1	1	0.13603775497035278	0.5086206896551724	0.5086206896551724
1428	Feb25-FISH2-3R4-rep2-cp190-100x_Position012_11_cmle.ics	117	0	1	1	0.02305724660514454	0.14492753623188406	0.14705882352941174
1429	Feb25-FISH2-3R4-rep2-cp190-100x_Position012_11_cmle.ics	119	0	1	1	0.025362971265658993	0.04365079365079365	0.13924050632911392
1430	Feb25-FISH2-3R4-rep2-cp190-100x_Position012_11_cmle.ics	119	0	1	2	0.0	0.0	0.0
1431	Feb25-FISH2-3R4-rep2-cp190-100x_Position012_11_cmle.ics	119	0	1	3	0.0	0.0	0.0
1432	Feb25-FISH2-3R4-rep2-cp190-100x_Position012_11_cmle.ics	120	0	1	1	0.053031667191832436	0.2277227722772277	0.22549019607843135
1433	Feb25-FISH2-3R4-rep2-cp190-100x_Position012_11_cmle.ics	121	0	1	1	0.0853118124390348	0.36633663366336633	0.37
1434	Feb25-FISH2-3R4-rep2-cp190-100x_Position012_11_cmle.ics	122	0	1	1	0.01844579728411563	0.02941176470588235	0.054794520547945195
1435	Feb25-FISH2-3R4-rep2-cp190-100x_Position012_11_cmle.ics	122	0	1	2	0.0	0.0	0.0
1436	Feb25-FISH2-3R4-rep2-cp190-100x_Position012_11_cmle.ics	123	0	1	1	0.03228014524720235	0.11382113821138211	0.11382113821138211
1437	Feb25-FISH2-3R4-rep2-cp190-100x_Position012_11_cmle.ics	124	0	1	1	0.0	0.0	0.0
1438	Feb25-FISH2-3R4-rep2-cp190-100x_Position012_11_cmle.ics	125	0	1	1	0.14295492895189613	0.2683982683982684	0.2649572649572649
1439	Feb25-FISH2-3R4-rep2-cp190-100x_Position012_11_cmle.ics	126	0	1	1	0.04611449321028908	0.16666666666666666	0.1694915254237288
1440	Feb25-FISH2-3R4-rep2-cp190-100x_Position012_11_cmle.ics	127	0	1	1	0.0	0.0	0.0
1441	Feb25-FISH2-3R4-rep2-cp190-100x_Position012_11_cmle.ics	129	0	1	1	0.0046114493210289076	0.021739130434782605	0.021978021978021976
1442	Feb25-FISH2-3R4-rep2-cp190-100x_Position012_11_cmle.ics	130	0	1	1	0.0	0.0	0.0
1443	Feb25-FISH2-3R4-rep2-cp190-100x_Position012_11_cmle.ics	131	0	1	1	0.03919731922874571	0.24637681159420288	0.1954022988505747
1444	Feb25-FISH2-3R4-rep2-cp190-100x_Position012_11_cmle.ics	132	0	1	1	0.0	0.0	0.0
1445	Feb25-FISH2-3R4-rep2-cp190-100x_Position012_11_cmle.ics	134	0	1	1	0.0645602904944047	0.21705426356589144	0.21705426356589144
1446	Feb25-FISH2-3R4-rep2-cp190-100x_Position012_11_cmle.ics	135	0	1	1	0.0	0.0	0.0
1447	Feb25-FISH2-3R4-rep2-cp190-100x_Position012_11_cmle.ics	135	0	1	2	0.03228014524720235	0.11382113821138211	0.24561403508771928
1448	Feb25-FISH2-3R4-rep2-cp190-100x_Position012_11_cmle.ics	136	0	1	1	0.0	0.0	0.0
1449	Feb25-FISH2-3R4-rep2-cp190-100x_Position012_11_cmle.ics	137	0	1	1	0.0	0.0	0.0
1450	Feb25-FISH2-3R4-rep2-cp190-100x_Position012_11_cmle.ics	138	0	1	1	0.0	0.0	0.0
1451	Feb25-FISH2-3R4-rep2-cp190-100x_Position012_11_cmle.ics	139	0	1	1	0.0	0.0	0.0
1452	Feb25-FISH2-3R4-rep2-cp190-100x_Position012_11_cmle.ics	140	0	1	1	0.06686601515491916	0.2013888888888889	0.19999999999999998
1453	Feb25-FISH2-3R4-rep2-cp190-100x_Position012_11_cmle.ics	141	0	1	1	0.22826674139093092	0.7071428571428571	0.702127659574468
1454	Feb25-FISH2-3R4-rep2-cp190-100x_Position012_11_cmle.ics	142	0	1	1	0.07608891379697698	0.358695652173913	0.36666666666666664
1455	Feb25-FISH2-3R4-rep2-cp190-100x_Position012_11_cmle.ics	144	0	1	1	0.16601217555704068	0.46153846153846145	0.46153846153846145
1456	Feb25-FISH2-3R4-rep2-cp190-100x_Position012_11_cmle.ics	146	0	1	1	0.08300608777852034	0.5373134328358209	0.47368421052631576
1457	Feb25-FISH2-3R4-rep2-cp190-100x_Position012_11_cmle.ics	147	0	1	1	0.06917173981543362	0.21897810218978103	0.22727272727272724
1458	Feb25-FISH2-3R4-rep2-cp190-100x_Position013_12_cmle.ics	1	0	1	1	0.02305724660514454	0.04065040650406504	0.045454545454545456
1459	Feb25-FISH2-3R4-rep2-cp190-100x_Position013_12_cmle.ics	3	0	1	1	0.025362971265658993	0.09649122807017545	0.1774193548387097
1460	Feb25-FISH2-3R4-rep2-cp190-100x_Position013_12_cmle.ics	3	0	1	2	0.0	0.0	0.0
1461	Feb25-FISH2-3R4-rep2-cp190-100x_Position013_12_cmle.ics	4	0	1	1	0.01844579728411563	0.0358744394618834	0.0418848167539267
1462	Feb25-FISH2-3R4-rep2-cp190-100x_Position013_12_cmle.ics	5	0	1	1	0.0	0.0	0.0
1463	Feb25-FISH2-3R4-rep2-cp190-100x_Position013_12_cmle.ics	8	0	1	1	0.04842021787080353	0.19090909090909092	0.19266055045871558
1464	Feb25-FISH2-3R4-rep2-cp190-100x_Position013_12_cmle.ics	9	0	1	1	0.0	0.0	0.0
1465	Feb25-FISH2-3R4-rep2-cp190-100x_Position013_12_cmle.ics	9	0	2	1	0.01152862330257227	0.08064516129032259	0.04385964912280702
1466	Feb25-FISH2-3R4-rep2-cp190-100x_Position013_12_cmle.ics	12	0	1	1	0.16140072623601176	0.30701754385964913	0.33492822966507174
1467	Feb25-FISH2-3R4-rep2-cp190-100x_Position013_12_cmle.ics	13	0	1	1	0.07147746447594806	0.25203252032520324	0.25409836065573765
1468	Feb25-FISH2-3R4-rep2-cp190-100x_Position013_12_cmle.ics	14	0	1	1	0.050725942531317986	0.19469026548672566	0.19469026548672566
1469	Feb25-FISH2-3R4-rep2-cp190-100x_Position013_12_cmle.ics	16	0	1	1	0.0	0.0	0.0
1470	Feb25-FISH2-3R4-rep2-cp190-100x_Position013_12_cmle.ics	18	0	1	1	0.03689159456823126	0.12598425196850394	0.125
1471	Feb25-FISH2-3R4-rep2-cp190-100x_Position013_12_cmle.ics	19	0	1	1	0.02305724660514454	0.08771929824561404	0.08771929824561404
1472	Feb25-FISH2-3R4-rep2-cp190-100x_Position013_12_cmle.ics	20	0	1	1	0.0853118124390348	0.2890625	0.2803030303030303
1473	Feb25-FISH2-3R4-rep2-cp190-100x_Position013_12_cmle.ics	21	0	1	1	0.14295492895189613	0.41610738255033547	0.4133333333333333
1474	Feb25-FISH2-3R4-rep2-cp190-100x_Position013_12_cmle.ics	22	0	1	1	0.3435529744166536	0.7163461538461537	0.6313559322033898
1475	Feb25-FISH2-3R4-rep2-cp190-100x_Position013_12_cmle.ics	23	0	1	1	0.0	0.0	0.0
1476	Feb25-FISH2-3R4-rep2-cp190-100x_Position013_12_cmle.ics	24	0	1	1	0.016140072623601176	0.09210526315789472	0.09210526315789472
1477	Feb25-FISH2-3R4-rep2-cp190-100x_Position013_12_cmle.ics	25	0	1	1	0.11298050836520823	0.20081967213114751	0.2
1478	Feb25-FISH2-3R4-rep2-cp190-100x_Position013_12_cmle.ics	26	0	1	1	0.10836905904417933	0.30921052631578944	0.30718954248366015
1479	Feb25-FISH2-3R4-rep2-cp190-100x_Position013_12_cmle.ics	27	0	1	1	0.09222898642057815	0.30769230769230765	0.3125
1480	Feb25-FISH2-3R4-rep2-cp190-100x_Position013_12_cmle.ics	29	0	1	1	0.0	0.0	0.0
1481	Feb25-FISH2-3R4-rep2-cp190-100x_Position013_12_cmle.ics	30	0	1	1	0.0	0.0	0.0
1482	Feb25-FISH2-3R4-rep2-cp190-100x_Position013_12_cmle.ics	31	0	1	1	0.029974420586687898	0.11926605504587155	0.1171171171171171
1483	Feb25-FISH2-3R4-rep2-cp190-100x_Position013_12_cmle.ics	32	0	1	1	0.33202435111408135	0.45859872611464975	0.5925925925925926
1484	Feb25-FISH2-3R4-rep2-cp190-100x_Position013_12_cmle.ics	32	0	1	2	0.0	0.0	0.0
1485	Feb25-FISH2-3R4-rep2-cp190-100x_Position013_12_cmle.ics	33	0	1	1	0.0645602904944047	0.13145539906103285	0.13145539906103285
1486	Feb25-FISH2-3R4-rep2-cp190-100x_Position013_12_cmle.ics	34	0	1	1	0.0	0.0	0.0
1487	Feb25-FISH2-3R4-rep2-cp190-100x_Position013_12_cmle.ics	35	0	1	1	0.0	0.0	0.0
1488	Feb25-FISH2-3R4-rep2-cp190-100x_Position013_12_cmle.ics	35	0	1	2	0.0	0.0	0.0
1489	Feb25-FISH2-3R4-rep2-cp190-100x_Position013_12_cmle.ics	36	0	1	1	0.03919731922874571	0.3090909090909091	0.3090909090909091
1490	Feb25-FISH2-3R4-rep2-cp190-100x_Position013_12_cmle.ics	39	0	1	1	0.0	0.0	0.0
1491	Feb25-FISH2-3R4-rep2-cp190-100x_Position013_12_cmle.ics	40	0	1	1	0.059948841173375796	0.1897810218978102	0.1897810218978102
1492	Feb25-FISH2-3R4-rep2-cp190-100x_Position013_12_cmle.ics	41	0	1	1	0.020751521944630084	0.07563025210084033	0.075
1493	Feb25-FISH2-3R4-rep2-cp190-100x_Position013_12_cmle.ics	42	0	1	1	0.0	0.0	0.0
1494	Feb25-FISH2-3R4-rep2-cp190-100x_Position013_12_cmle.ics	43	0	1	1	0.23057246605144538	0.7518796992481201	0.7633587786259541
1495	Feb25-FISH2-3R4-rep2-cp190-100x_Position013_12_cmle.ics	44	0	1	1	0.0	0.0	0.0
1496	Feb25-FISH2-3R4-rep2-cp190-100x_Position013_12_cmle.ics	44	0	2	1	0.0	0.0	0.0
1497	Feb25-FISH2-3R4-rep2-cp190-100x_Position013_12_cmle.ics	46	0	1	1	0.03458586990771681	0.2542372881355932	0.26315789473684215
1498	Feb25-FISH2-3R4-rep2-cp190-100x_Position013_12_cmle.ics	47	0	1	1	0.025362971265658993	0.08270676691729323	0.08333333333333331
1499	Feb25-FISH2-3R4-rep2-cp190-100x_Position013_12_cmle.ics	48	0	1	1	0.027668695926173444	0.08823529411764705	0.0875912408759124
1500	Feb25-FISH2-3R4-rep2-cp190-100x_Position013_12_cmle.ics	49	0	1	1	0.08761753709954924	0.3304347826086956	0.32478632478632474
1501	Feb25-FISH2-3R4-rep2-cp190-100x_Position013_12_cmle.ics	50	0	1	1	0.0	0.0	0.0
1502	Feb25-FISH2-3R4-rep2-cp190-100x_Position013_12_cmle.ics	50	0	1	2	0.01844579728411563	0.031128404669260697	0.07272727272727274
1503	Feb25-FISH2-3R4-rep2-cp190-100x_Position013_12_cmle.ics	51	0	1	1	0.0	0.0	0.0
1504	Feb25-FISH2-3R4-rep2-cp190-100x_Position013_12_cmle.ics	51	0	1	2	0.0	0.0	0.0
1505	Feb25-FISH2-3R4-rep2-cp190-100x_Position013_12_cmle.ics	51	0	1	3	0.19829232080424303	0.2935153583617747	0.5657894736842105
1506	Feb25-FISH2-3R4-rep2-cp190-100x_Position013_12_cmle.ics	51	0	2	1	0.0	0.0	0.0
1507	Feb25-FISH2-3R4-rep2-cp190-100x_Position013_12_cmle.ics	51	0	2	2	0.16140072623601176	0.4430379746835443	0.3181818181818182
1508	Feb25-FISH2-3R4-rep2-cp190-100x_Position013_12_cmle.ics	51	0	2	3	0.0	0.0	0.0
1509	Feb25-FISH2-3R4-rep2-cp190-100x_Position013_12_cmle.ics	52	0	1	1	0.07147746447594806	0.2818181818181818	0.2844036697247706
1510	Feb25-FISH2-3R4-rep2-cp190-100x_Position013_12_cmle.ics	53	0	1	1	0.0	0.0	0.0
1511	Feb25-FISH2-3R4-rep2-cp190-100x_Position013_12_cmle.ics	54	0	1	1	0.057643116512861345	0.20161290322580647	0.2032520325203252
1512	Feb25-FISH2-3R4-rep2-cp190-100x_Position013_12_cmle.ics	55	0	1	1	0.016140072623601176	0.1272727272727273	0.12499999999999997
1513	Feb25-FISH2-3R4-rep2-cp190-100x_Position013_12_cmle.ics	56	0	1	1	0.0	0.0	0.0
1514	Feb25-FISH2-3R4-rep2-cp190-100x_Position013_12_cmle.ics	56	0	1	2	0.08761753709954924	0.35185185185185175	0.7169811320754715
1515	Feb25-FISH2-3R4-rep2-cp190-100x_Position013_12_cmle.ics	56	0	2	1	0.0	0.0	0.0
1516	Feb25-FISH2-3R4-rep2-cp190-100x_Position013_12_cmle.ics	56	0	2	2	0.0	0.0	0.0
1517	Feb25-FISH2-3R4-rep2-cp190-100x_Position013_12_cmle.ics	57	0	1	1	0.0	0.0	0.0
1518	Feb25-FISH2-3R4-rep2-cp190-100x_Position013_12_cmle.ics	57	0	1	2	0.0	0.0	0.0
1519	Feb25-FISH2-3R4-rep2-cp190-100x_Position013_12_cmle.ics	58	0	1	1	0.0	0.0	0.0
1520	Feb25-FISH2-3R4-rep2-cp190-100x_Position013_12_cmle.ics	59	0	1	1	0.07839463845749142	0.28571428571428564	0.3820224719101123
1521	Feb25-FISH2-3R4-rep2-cp190-100x_Position013_12_cmle.ics	60	0	1	1	0.0	0.0	0.0
1522	Feb25-FISH2-3R4-rep2-cp190-100x_Position013_12_cmle.ics	62	0	1	1	0.03919731922874571	0.19999999999999998	0.19999999999999998
1523	Feb25-FISH2-3R4-rep2-cp190-100x_Position013_12_cmle.ics	64	0	1	1	0.009222898642057815	0.032786885245901634	0.04
1524	Feb25-FISH2-3R4-rep2-cp190-100x_Position013_12_cmle.ics	66	0	1	1	0.15448355225446841	0.5677966101694916	0.5677966101694916
1525	Feb25-FISH2-3R4-rep2-cp190-100x_Position013_12_cmle.ics	67	0	1	1	0.0	0.0	0.0
1526	Feb25-FISH2-3R4-rep2-cp190-100x_Position013_12_cmle.ics	68	0	1	1	0.006917173981543361	0.02013422818791946	0.019999999999999997
1527	Feb25-FISH2-3R4-rep2-cp190-100x_Position013_12_cmle.ics	69	0	1	1	0.03228014524720235	0.05761316872427983	0.06422018348623852
1528	Feb25-FISH2-3R4-rep2-cp190-100x_Position013_12_cmle.ics	70	0	1	1	0.04842021787080353	0.41176470588235287	0.4038461538461538
1529	Feb25-FISH2-3R4-rep2-cp190-100x_Position013_12_cmle.ics	71	0	1	1	0.0	0.0	0.0
1530	Feb25-FISH2-3R4-rep2-cp190-100x_Position013_12_cmle.ics	72	0	1	1	0.050725942531317986	0.23913043478260868	0.23913043478260868
1531	Feb25-FISH2-3R4-rep2-cp190-100x_Position013_12_cmle.ics	73	0	1	1	0.0	0.0	0.0
1532	Feb25-FISH2-3R4-rep2-cp190-100x_Position013_12_cmle.ics	74	0	1	1	0.0	0.0	0.0
1533	Feb25-FISH2-3R4-rep2-cp190-100x_Position013_12_cmle.ics	75	0	1	1	0.23287819071195984	0.753731343283582	0.7593984962406014
1534	Feb25-FISH2-3R4-rep2-cp190-100x_Position013_12_cmle.ics	76	0	1	1	0.1798465235201274	0.7027027027027026	0.7090909090909091
1535	Feb25-FISH2-3R4-rep2-cp190-100x_Position013_12_cmle.ics	77	0	1	1	0.0	0.0	0.0
1536	Feb25-FISH2-3R4-rep2-cp190-100x_Position013_12_cmle.ics	78	0	1	1	0.013834347963086722	0.09999999999999999	0.09999999999999999
1537	Feb25-FISH2-3R4-rep2-cp190-100x_Position013_12_cmle.ics	81	0	1	1	0.0853118124390348	0.21764705882352942	0.21764705882352942
1538	Feb25-FISH2-3R4-rep2-cp190-100x_Position013_12_cmle.ics	82	0	1	1	0.050725942531317986	0.176	0.1746031746031746
1539	Feb25-FISH2-3R4-rep2-cp190-100x_Position013_12_cmle.ics	83	0	1	1	0.0	0.0	0.0
1540	Feb25-FISH2-3R4-rep2-cp190-100x_Position013_12_cmle.ics	84	0	1	1	0.0	0.0	0.0
1541	Feb25-FISH2-3R4-rep2-cp190-100x_Position013_12_cmle.ics	85	0	1	1	0.01152862330257227	0.078125	0.08064516129032259
1542	Feb25-FISH2-3R4-rep2-cp190-100x_Position013_12_cmle.ics	86	0	1	1	0.04380876854977462	0.19387755102040813	0.19587628865979378
1543	Feb25-FISH2-3R4-rep2-cp190-100x_Position013_12_cmle.ics	87	0	1	1	0.0023057246605144538	0.008849557522123894	0.0078125
1544	Feb25-FISH2-3R4-rep2-cp190-100x_Position013_12_cmle.ics	87	0	1	2	0.0	0.0	0.0
1545	Feb25-FISH2-3R4-rep2-cp190-100x_Position013_12_cmle.ics	87	0	2	1	0.0	0.0	0.0
1546	Feb25-FISH2-3R4-rep2-cp190-100x_Position013_12_cmle.ics	87	0	2	2	0.0	0.0	0.0
1547	Feb25-FISH2-3R4-rep2-cp190-100x_Position013_12_cmle.ics	88	0	1	1	0.05533739185234689	0.18181818181818177	0.18320610687022898
1548	Feb25-FISH2-3R4-rep2-cp190-100x_Position013_12_cmle.ics	90	0	1	1	0.24210108935401764	0.6441717791411042	0.6441717791411042
1549	Feb25-FISH2-3R4-rep2-cp190-100x_Position013_12_cmle.ics	91	0	1	1	0.0046114493210289076	0.03773584905660377	0.03846153846153846
1550	Feb25-FISH2-3R4-rep2-cp190-100x_Position013_12_cmle.ics	93	0	1	1	0.0	0.0	0.0
1551	Feb25-FISH2-3R4-rep2-cp190-100x_Position013_12_cmle.ics	94	0	1	1	0.0	0.0	0.0
1552	Feb25-FISH2-3R4-rep2-cp190-100x_Position013_12_cmle.ics	95	0	1	1	0.009222898642057815	0.04210526315789473	0.04210526315789473
1553	Feb25-FISH2-3R4-rep2-cp190-100x_Position013_12_cmle.ics	96	0	1	1	0.06917173981543362	0.3703703703703704	0.3658536585365853
1554	Feb25-FISH2-3R4-rep2-cp190-100x_Position013_12_cmle.ics	97	0	1	1	0.0	0.0	0.0
1555	Feb25-FISH2-3R4-rep2-cp190-100x_Position013_12_cmle.ics	97	0	1	2	0.0	0.0	0.0
1556	Feb25-FISH2-3R4-rep2-cp190-100x_Position013_12_cmle.ics	97	0	2	1	0.0	0.0	0.0
1557	Feb25-FISH2-3R4-rep2-cp190-100x_Position013_12_cmle.ics	97	0	2	2	0.0	0.0	0.0
1558	Feb25-FISH2-3R4-rep2-cp190-100x_Position013_12_cmle.ics	98	0	1	1	0.08300608777852034	0.48	0.48
1559	Feb25-FISH2-3R4-rep2-cp190-100x_Position013_12_cmle.ics	99	0	1	1	0.02305724660514454	0.12048192771084335	0.1219512195121951
1560	Feb25-FISH2-3R4-rep2-cp190-100x_Position013_12_cmle.ics	101	0	1	1	0.0	0.0	0.0
1561	Feb25-FISH2-3R4-rep2-cp190-100x_Position013_12_cmle.ics	102	0	1	1	0.13142630564932387	0.2375	0.23949579831932769
1562	Feb25-FISH2-3R4-rep2-cp190-100x_Position013_12_cmle.ics	104	0	1	1	0.12681485632829495	0.4044117647058823	0.4044117647058823
1563	Feb25-FISH2-3R4-rep2-cp190-100x_Position013_12_cmle.ics	105	0	1	1	0.0	0.0	0.0
1564	Feb25-FISH2-3R4-rep2-cp190-100x_Position013_12_cmle.ics	106	0	1	1	0.0046114493210289076	0.018691588785046724	0.018518518518518514
1565	Feb25-FISH2-3R4-rep2-cp190-100x_Position013_12_cmle.ics	108	0	1	1	0.0	0.0	0.0
1566	Feb25-FISH2-3R4-rep2-cp190-100x_Position013_12_cmle.ics	108	0	1	2	0.0	0.0	0.0
1567	Feb25-FISH2-3R4-rep2-cp190-100x_Position013_12_cmle.ics	108	0	2	1	0.0	0.0	0.0
1568	Feb25-FISH2-3R4-rep2-cp190-100x_Position013_12_cmle.ics	108	0	2	2	0.25132398799607547	0.40671641791044777	0.42248062015503873
1569	Feb25-FISH2-3R4-rep2-cp190-100x_Position013_12_cmle.ics	109	0	1	1	0.0	0.0	0.0
1570	Feb25-FISH2-3R4-rep2-cp190-100x_Position013_12_cmle.ics	110	0	1	1	0.013834347963086722	0.048780487804878044	0.04918032786885245
1571	Feb25-FISH2-3R4-rep2-cp190-100x_Position013_12_cmle.ics	111	0	1	1	0.0	0.0	0.0
1572	Feb25-FISH2-3R4-rep2-cp190-100x_Position013_12_cmle.ics	111	0	2	1	0.0	0.0	0.0
1573	Feb25-FISH2-3R4-rep2-cp190-100x_Position013_12_cmle.ics	112	0	1	1	0.0	0.0	0.0
1574	Feb25-FISH2-3R4-rep2-cp190-100x_Position013_12_cmle.ics	113	0	1	1	0.10606333438366487	0.43809523809523804	0.42990654205607465
1575	Feb25-FISH2-3R4-rep2-cp190-100x_Position013_12_cmle.ics	114	0	1	1	0.03919731922874571	0.23611111111111108	0.2428571428571428
1576	Feb25-FISH2-3R4-rep2-cp190-100x_Position013_12_cmle.ics	115	0	1	1	0.0	0.0	0.0
1577	Feb25-FISH2-3R4-rep2-cp190-100x_Position013_12_cmle.ics	115	0	1	2	0.0	0.0	0.0
1578	Feb25-FISH2-3R4-rep2-cp190-100x_Position013_12_cmle.ics	115	0	2	1	0.01152862330257227	0.05	0.0980392156862745
1579	Feb25-FISH2-3R4-rep2-cp190-100x_Position013_12_cmle.ics	115	0	2	2	0.0	0.0	0.0
1580	Feb25-FISH2-3R4-rep2-cp190-100x_Position013_12_cmle.ics	116	0	1	1	0.0046114493210289076	0.018518518518518514	0.018691588785046724
1581	Feb25-FISH2-3R4-rep2-cp190-100x_Position013_12_cmle.ics	117	0	1	1	0.0	0.0	0.0
1582	Feb25-FISH2-3R4-rep2-cp190-100x_Position013_12_cmle.ics	118	0	1	1	0.0	0.0	0.0
1583	Feb25-FISH2-3R4-rep2-cp190-100x_Position014_13_cmle.ics	1	0	1	1	0.009222898642057815	0.06451612903225806	0.06451612903225806
1584	Feb25-FISH2-3R4-rep2-cp190-100x_Position014_13_cmle.ics	2	0	1	1	0.04380876854977462	0.26027397260273966	0.26027397260273966
1585	Feb25-FISH2-3R4-rep2-cp190-100x_Position014_13_cmle.ics	3	0	1	1	0.07839463845749142	0.28333333333333327	0.28333333333333327
1586	Feb25-FISH2-3R4-rep2-cp190-100x_Position014_13_cmle.ics	6	0	1	1	0.13142630564932387	0.3372781065088757	0.2766990291262135
1587	Feb25-FISH2-3R4-rep2-cp190-100x_Position014_13_cmle.ics	7	0	1	1	0.10606333438366487	0.19491525423728812	0.19658119658119655
1588	Feb25-FISH2-3R4-rep2-cp190-100x_Position014_13_cmle.ics	8	0	1	1	0.0	0.0	0.0
1589	Feb25-FISH2-3R4-rep2-cp190-100x_Position014_13_cmle.ics	9	0	1	1	0.0	0.0	0.0
1590	Feb25-FISH2-3R4-rep2-cp190-100x_Position014_13_cmle.ics	10	0	1	1	0.04611449321028908	0.18691588785046725	0.18691588785046725
1591	Feb25-FISH2-3R4-rep2-cp190-100x_Position014_13_cmle.ics	12	0	1	1	0.14295492895189613	0.2489959839357429	0.26609442060085836
1592	Feb25-FISH2-3R4-rep2-cp190-100x_Position014_13_cmle.ics	12	0	1	2	0.0	0.0	0.0
1593	Feb25-FISH2-3R4-rep2-cp190-100x_Position014_13_cmle.ics	12	0	2	1	0.0	0.0	0.0
1594	Feb25-FISH2-3R4-rep2-cp190-100x_Position014_13_cmle.ics	12	0	2	2	0.0	0.0	0.0
1595	Feb25-FISH2-3R4-rep2-cp190-100x_Position014_13_cmle.ics	13	0	1	1	0.0899232617600637	0.2785714285714285	0.2785714285714285
1596	Feb25-FISH2-3R4-rep2-cp190-100x_Position014_13_cmle.ics	14	0	1	1	0.050725942531317986	0.16058394160583941	0.15942028985507248
1597	Feb25-FISH2-3R4-rep2-cp190-100x_Position014_13_cmle.ics	16	0	1	1	0.013834347963086722	0.05555555555555554	0.06382978723404253
1598	Feb25-FISH2-3R4-rep2-cp190-100x_Position014_13_cmle.ics	17	0	1	1	0.0899232617600637	0.2785714285714285	0.2785714285714285
1599	Feb25-FISH2-3R4-rep2-cp190-100x_Position014_13_cmle.ics	18	0	1	1	0.0	0.0	0.0
1600	Feb25-FISH2-3R4-rep2-cp190-100x_Position014_13_cmle.ics	18	0	2	1	0.0023057246605144538	0.019607843137254898	0.008771929824561403
1601	Feb25-FISH2-3R4-rep2-cp190-100x_Position014_13_cmle.ics	19	0	1	1	0.0023057246605144538	0.00689655172413793	0.00689655172413793
1602	Feb25-FISH2-3R4-rep2-cp190-100x_Position014_13_cmle.ics	21	0	1	1	0.0	0.0	0.0
1603	Feb25-FISH2-3R4-rep2-cp190-100x_Position014_13_cmle.ics	22	0	1	1	0.0	0.0	0.0
1604	Feb25-FISH2-3R4-rep2-cp190-100x_Position014_13_cmle.ics	23	0	1	1	0.1245091316677805	0.49090909090909096	0.49090909090909096
1605	Feb25-FISH2-3R4-rep2-cp190-100x_Position014_13_cmle.ics	24	0	1	1	0.0	0.0	0.0
1606	Feb25-FISH2-3R4-rep2-cp190-100x_Position014_13_cmle.ics	25	0	1	1	0.0	0.0	0.0
1607	Feb25-FISH2-3R4-rep2-cp190-100x_Position014_13_cmle.ics	26	0	1	1	0.0	0.0	0.0
1608	Feb25-FISH2-3R4-rep2-cp190-100x_Position014_13_cmle.ics	27	0	1	1	0.01152862330257227	0.07246376811594203	0.07246376811594203
1609	Feb25-FISH2-3R4-rep2-cp190-100x_Position014_13_cmle.ics	29	0	1	1	0.01844579728411563	0.064	0.06349206349206349
1610	Feb25-FISH2-3R4-rep2-cp190-100x_Position014_13_cmle.ics	31	0	1	1	0.057643116512861345	0.22321428571428567	0.22123893805309733
1611	Feb25-FISH2-3R4-rep2-cp190-100x_Position014_13_cmle.ics	32	0	1	1	0.0	0.0	0.0
1612	Feb25-FISH2-3R4-rep2-cp190-100x_Position014_13_cmle.ics	33	0	1	1	0.2098209441068153	0.7398373983739837	0.7459016393442622
1613	Feb25-FISH2-3R4-rep2-cp190-100x_Position014_13_cmle.ics	34	0	1	1	0.0	0.0	0.0
1614	Feb25-FISH2-3R4-rep2-cp190-100x_Position014_13_cmle.ics	34	0	1	2	0.0	0.0	0.0
1615	Feb25-FISH2-3R4-rep2-cp190-100x_Position014_13_cmle.ics	35	0	1	1	0.0	0.0	0.0
1616	Feb25-FISH2-3R4-rep2-cp190-100x_Position014_13_cmle.ics	37	0	1	1	0.057643116512861345	0.15337423312883433	0.15723270440251572
1617	Feb25-FISH2-3R4-rep2-cp190-100x_Position014_13_cmle.ics	38	0	1	1	0.0	0.0	0.0
1618	Feb25-FISH2-3R4-rep2-cp190-100x_Position014_13_cmle.ics	39	0	1	1	0.04380876854977462	0.2878787878787878	0.2835820895522388
1619	Feb25-FISH2-3R4-rep2-cp190-100x_Position014_13_cmle.ics	40	0	1	1	0.016140072623601176	0.056451612903225805	0.056451612903225805
1620	Feb25-FISH2-3R4-rep2-cp190-100x_Position014_13_cmle.ics	41	0	1	1	0.0	0.0	0.0
1621	Feb25-FISH2-3R4-rep2-cp190-100x_Position014_13_cmle.ics	42	0	1	1	0.006917173981543361	0.025862068965517234	0.02542372881355932
1622	Feb25-FISH2-3R4-rep2-cp190-100x_Position014_13_cmle.ics	43	0	1	1	0.13603775497035278	0.3986486486486487	0.401360544217687
1623	Feb25-FISH2-3R4-rep2-cp190-100x_Position014_13_cmle.ics	44	0	1	1	0.0	0.0	0.0
1624	Feb25-FISH2-3R4-rep2-cp190-100x_Position014_13_cmle.ics	45	0	1	1	0.025362971265658993	0.16417910447761194	0.16417910447761194
1625	Feb25-FISH2-3R4-rep2-cp190-100x_Position014_13_cmle.ics	46	0	1	1	0.01844579728411563	0.07547169811320754	0.0747663551401869
1626	Feb25-FISH2-3R4-rep2-cp190-100x_Position014_13_cmle.ics	47	0	1	1	0.0	0.0	0.0
1627	Feb25-FISH2-3R4-rep2-cp190-100x_Position014_13_cmle.ics	47	0	1	2	0.0	0.0	0.0
1628	Feb25-FISH2-3R4-rep2-cp190-100x_Position014_13_cmle.ics	47	0	2	1	0.0	0.0	0.0
1629	Feb25-FISH2-3R4-rep2-cp190-100x_Position014_13_cmle.ics	47	0	2	2	0.14064920429138167	0.5398230088495575	0.3227513227513227
1630	Feb25-FISH2-3R4-rep2-cp190-100x_Position014_13_cmle.ics	48	0	1	1	0.050725942531317986	0.1929824561403509	0.19130434782608693
1631	Feb25-FISH2-3R4-rep2-cp190-100x_Position014_13_cmle.ics	49	0	1	1	0.0	0.0	0.0
1632	Feb25-FISH2-3R4-rep2-cp190-100x_Position014_13_cmle.ics	49	0	1	2	0.03458586990771681	0.05928853754940712	0.10791366906474818
1633	Feb25-FISH2-3R4-rep2-cp190-100x_Position014_13_cmle.ics	49	0	1	3	0.0	0.0	0.0
1634	Feb25-FISH2-3R4-rep2-cp190-100x_Position014_13_cmle.ics	49	0	2	1	0.0	0.0	0.0
1635	Feb25-FISH2-3R4-rep2-cp190-100x_Position014_13_cmle.ics	49	0	2	2	0.0	0.0	0.0
1636	Feb25-FISH2-3R4-rep2-cp190-100x_Position014_13_cmle.ics	49	0	2	3	0.47728500472649193	0.8181818181818181	0.8553719008264461
1637	Feb25-FISH2-3R4-rep2-cp190-100x_Position014_13_cmle.ics	51	0	1	1	0.0945347110810926	0.32799999999999996	0.32799999999999996
1638	Feb25-FISH2-3R4-rep2-cp190-100x_Position014_13_cmle.ics	52	0	1	1	0.020751521944630084	0.09473684210526315	0.09278350515463916
1639	Feb25-FISH2-3R4-rep2-cp190-100x_Position014_13_cmle.ics	53	0	1	1	0.0	0.0	0.0
1640	Feb25-FISH2-3R4-rep2-cp190-100x_Position014_13_cmle.ics	54	0	1	1	0.04611449321028908	0.14184397163120566	0.14184397163120566
1641	Feb25-FISH2-3R4-rep2-cp190-100x_Position014_13_cmle.ics	55	0	1	1	0.4081132649110583	0.6755725190839694	0.328996282527881
1642	Feb25-FISH2-3R4-rep2-cp190-100x_Position014_13_cmle.ics	55	0	2	1	0.0	0.0	0.0
1643	Feb25-FISH2-3R4-rep2-cp190-100x_Position014_13_cmle.ics	55	0	3	1	0.0	0.0	0.0
1644	Feb25-FISH2-3R4-rep2-cp190-100x_Position014_13_cmle.ics	56	0	1	1	0.11528623302572269	0.3731343283582089	0.3759398496240601
1645	Feb25-FISH2-3R4-rep2-cp190-100x_Position014_13_cmle.ics	57	0	1	1	0.059948841173375796	0.276595744680851	0.27368421052631575
1646	Feb25-FISH2-3R4-rep2-cp190-100x_Position014_13_cmle.ics	58	0	1	1	0.09684043574160706	0.328125	0.328125
1647	Feb25-FISH2-3R4-rep2-cp190-100x_Position014_13_cmle.ics	59	0	1	1	0.0	0.0	0.0
1648	Feb25-FISH2-3R4-rep2-cp190-100x_Position014_13_cmle.ics	60	0	1	1	0.0023057246605144538	0.00847457627118644	0.008403361344537813
1649	Feb25-FISH2-3R4-rep2-cp190-100x_Position014_13_cmle.ics	61	0	1	1	0.029974420586687898	0.12037037037037034	0.12037037037037034
1650	Feb25-FISH2-3R4-rep2-cp190-100x_Position014_13_cmle.ics	62	0	1	1	0.0899232617600637	0.4239130434782608	0.40206185567010305
1651	Feb25-FISH2-3R4-rep2-cp190-100x_Position014_13_cmle.ics	63	0	1	1	0.07608891379697698	0.45205479452054786	0.23076923076923075
1652	Feb25-FISH2-3R4-rep2-cp190-100x_Position014_13_cmle.ics	65	0	1	1	0.059948841173375796	0.09923664122137403	0.11764705882352938
1653	Feb25-FISH2-3R4-rep2-cp190-100x_Position014_13_cmle.ics	66	0	1	1	0.11067478370469377	0.3870967741935484	0.39024390243902435
1654	Feb25-FISH2-3R4-rep2-cp190-100x_Position014_13_cmle.ics	67	0	1	1	0.0023057246605144538	0.011235955056179775	0.01111111111111111
1655	Feb25-FISH2-3R4-rep2-cp190-100x_Position014_13_cmle.ics	69	0	1	1	0.2444068140145321	0.6708860759493671	0.3667820069204152
1656	Feb25-FISH2-3R4-rep2-cp190-100x_Position014_13_cmle.ics	69	0	2	1	0.0	0.0	0.0
1657	Feb25-FISH2-3R4-rep2-cp190-100x_Position014_13_cmle.ics	71	0	1	1	0.0	0.0	0.0
1658	Feb25-FISH2-3R4-rep2-cp190-100x_Position014_13_cmle.ics	71	0	2	1	0.0	0.0	0.0
1659	Feb25-FISH2-3R4-rep2-cp190-100x_Position014_13_cmle.ics	72	0	1	1	0.03228014524720235	0.05857740585774058	0.056451612903225805
1660	Feb25-FISH2-3R4-rep2-cp190-100x_Position014_13_cmle.ics	73	0	1	1	0.025362971265658993	0.08088235294117646	0.07971014492753624
1661	Feb25-FISH2-3R4-rep2-cp190-100x_Position014_13_cmle.ics	74	0	1	1	0.18215224818064185	0.6422764227642276	0.6638655462184873
1662	Feb25-FISH2-3R4-rep2-cp190-100x_Position014_13_cmle.ics	75	0	1	1	0.025362971265658993	0.09166666666666666	0.07746478873239436
1663	Feb25-FISH2-3R4-rep2-cp190-100x_Position014_13_cmle.ics	79	0	1	1	0.0	0.0	0.0
1664	Feb25-FISH2-3R4-rep2-cp190-100x_Position014_13_cmle.ics	79	0	2	1	0.0645602904944047	0.3255813953488372	0.20588235294117643
1665	Feb25-FISH2-3R4-rep2-cp190-100x_Position014_13_cmle.ics	81	0	1	1	0.1798465235201274	0.6393442622950819	0.6446280991735536
1666	Feb25-FISH2-3R4-rep2-cp190-100x_Position014_13_cmle.ics	83	0	1	1	0.0	0.0	0.0
1667	Feb25-FISH2-3R4-rep2-cp190-100x_Position014_13_cmle.ics	85	0	1	1	0.0	0.0	0.0
1668	Feb25-FISH2-3R4-rep2-cp190-100x_Position014_13_cmle.ics	86	0	1	1	0.0	0.0	0.0
1669	Feb25-FISH2-3R4-rep2-cp190-100x_Position014_13_cmle.ics	87	0	1	1	0.0	0.0	0.0
1670	Feb25-FISH2-3R4-rep2-cp190-100x_Position014_13_cmle.ics	90	0	1	1	0.0	0.0	0.0
1671	Feb25-FISH2-3R4-rep2-cp190-100x_Position014_13_cmle.ics	91	0	1	1	0.06225456583389025	0.23893805309734512	0.24324324324324323
1672	Feb25-FISH2-3R4-rep2-cp190-100x_Position014_13_cmle.ics	92	0	1	1	0.01152862330257227	0.03968253968253968	0.04
1673	Feb25-FISH2-3R4-rep2-cp190-100x_Position014_13_cmle.ics	93	0	1	1	0.027668695926173444	0.125	0.1935483870967742
1674	Feb25-FISH2-3R4-rep2-cp190-100x_Position014_13_cmle.ics	94	0	1	1	0.0	0.0	0.0
1675	Feb25-FISH2-3R4-rep2-cp190-100x_Position014_13_cmle.ics	95	0	1	1	0.09914616040212151	0.3233082706766917	0.3208955223880597
1676	Feb25-FISH2-3R4-rep2-cp190-100x_Position014_13_cmle.ics	96	0	1	1	0.09914616040212151	0.2756410256410256	0.18297872340425533
1677	Feb25-FISH2-3R4-rep2-cp190-100x_Position014_13_cmle.ics	96	0	2	1	0.0	0.0	0.0
1678	Feb25-FISH2-3R4-rep2-cp190-100x_Position014_13_cmle.ics	97	0	1	1	0.0	0.0	0.0
1679	Feb25-FISH2-3R4-rep2-cp190-100x_Position014_13_cmle.ics	98	0	1	1	0.0	0.0	0.0
1680	Feb25-FISH2-3R4-rep2-cp190-100x_Position014_13_cmle.ics	99	0	1	1	0.0	0.0	0.0
1681	Feb25-FISH2-3R4-rep2-cp190-100x_Position014_13_cmle.ics	100	0	1	1	0.09222898642057815	0.38095238095238093	0.3773584905660377
1682	Feb25-FISH2-3R4-rep2-cp190-100x_Position014_13_cmle.ics	101	0	1	1	0.025362971265658993	0.171875	0.1746031746031746
1683	Feb25-FISH2-3R4-rep2-cp190-100x_Position014_13_cmle.ics	102	0	1	1	0.0	0.0	0.0
1684	Feb25-FISH2-3R4-rep2-cp190-100x_Position014_13_cmle.ics	104	0	1	1	0.050725942531317986	0.3384615384615384	0.34375
1685	Feb25-FISH2-3R4-rep2-cp190-100x_Position014_13_cmle.ics	105	0	1	1	0.0046114493210289076	0.012499999999999997	0.032786885245901634
1686	Feb25-FISH2-3R4-rep2-cp190-100x_Position014_13_cmle.ics	105	0	1	2	0.0	0.0	0.0
1687	Feb25-FISH2-3R4-rep2-cp190-100x_Position014_13_cmle.ics	107	0	1	1	0.1291205809888094	0.22134387351778656	0.22222222222222218
1688	Feb25-FISH2-3R4-rep2-cp190-100x_Position014_13_cmle.ics	108	0	1	1	0.0	0.0	0.0
1689	Feb25-FISH2-3R4-rep2-cp190-100x_Position014_13_cmle.ics	109	0	1	1	0.0899232617600637	0.29104477611940294	0.29545454545454536
1690	Feb25-FISH2-3R4-rep2-cp190-100x_Position014_13_cmle.ics	113	0	1	1	0.1498721029334395	0.4333333333333333	0.43624161073825496
1691	Feb25-FISH2-3R4-rep2-cp190-100x_Position014_13_cmle.ics	114	0	1	1	0.08070036311800588	0.2713178294573643	0.26923076923076916
1692	Feb25-FISH2-3R4-rep2-cp190-100x_Position014_13_cmle.ics	115	0	1	1	0.0	0.0	0.0
1693	Feb25-FISH2-3R4-rep2-cp190-100x_Position014_13_cmle.ics	116	0	1	1	0.0	0.0	0.0
1694	Feb25-FISH2-3R4-rep2-cp190-100x_Position014_13_cmle.ics	116	0	1	2	0.03689159456823126	0.05693950177935942	0.10738255033557045
1695	Feb25-FISH2-3R4-rep2-cp190-100x_Position014_13_cmle.ics	116	0	1	3	0.0	0.0	0.0
1696	Feb25-FISH2-3R4-rep2-cp190-100x_Position014_13_cmle.ics	117	0	1	1	0.0	0.0	0.0
1697	Feb25-FISH2-3R4-rep2-cp190-100x_Position014_13_cmle.ics	119	0	1	1	0.0	0.0	0.0
1698	Feb25-FISH2-3R4-rep2-cp190-100x_Position014_13_cmle.ics	120	0	1	1	0.0	0.0	0.0
1699	Feb25-FISH2-3R4-rep2-cp190-100x_Position014_13_cmle.ics	121	0	1	1	0.0	0.0	0.0
1700	Feb25-FISH2-3R4-rep2-cp190-100x_Position014_13_cmle.ics	122	0	1	1	0.07378318913646252	0.28571428571428564	0.32989690721649484
1701	Feb25-FISH2-3R4-rep2-cp190-100x_Position014_13_cmle.ics	123	0	1	1	0.0853118124390348	0.4157303370786517	0.4111111111111111
1702	Feb25-FISH2-3R4-rep2-cp190-100x_Position014_13_cmle.ics	124	0	1	1	0.0	0.0	0.0
1703	Feb25-FISH2-3R4-rep2-cp190-100x_Position014_13_cmle.ics	125	0	1	1	0.0	0.0	0.0
1704	Feb25-FISH2-3R4-rep2-cp190-100x_Position014_13_cmle.ics	126	0	1	1	0.0945347110810926	0.21025641025641023	0.2091836734693877
1705	Feb25-FISH2-3R4-rep2-cp190-100x_Position015_14_cmle.ics	1	0	1	1	0.027668695926173444	0.07999999999999999	0.07947019867549668
1706	Feb25-FISH2-3R4-rep2-cp190-100x_Position015_14_cmle.ics	3	0	1	1	0.0899232617600637	0.21666666666666665	0.17567567567567566
1707	Feb25-FISH2-3R4-rep2-cp190-100x_Position015_14_cmle.ics	5	0	1	1	0.06225456583389025	0.14361702127659573	0.11440677966101695
1708	Feb25-FISH2-3R4-rep2-cp190-100x_Position015_14_cmle.ics	6	0	1	1	0.16831790021755513	0.35096153846153844	0.3379629629629629
1709	Feb25-FISH2-3R4-rep2-cp190-100x_Position015_14_cmle.ics	7	0	1	1	0.18215224818064185	0.632	0.6370967741935485
1710	Feb25-FISH2-3R4-rep2-cp190-100x_Position015_14_cmle.ics	8	0	1	1	0.14526065361241058	0.5294117647058822	0.5249999999999999
1711	Feb25-FISH2-3R4-rep2-cp190-100x_Position015_14_cmle.ics	9	0	1	1	0.059948841173375796	0.45614035087719296	0.42622950819672123
1712	Feb25-FISH2-3R4-rep2-cp190-100x_Position015_14_cmle.ics	10	0	1	1	0.0	0.0	0.0
1713	Feb25-FISH2-3R4-rep2-cp190-100x_Position015_14_cmle.ics	11	0	1	1	0.13603775497035278	0.4758064516129033	0.4758064516129033
1714	Feb25-FISH2-3R4-rep2-cp190-100x_Position015_14_cmle.ics	12	0	1	1	0.02305724660514454	0.08	0.07874015748031496
1715	Feb25-FISH2-3R4-rep2-cp190-100x_Position015_14_cmle.ics	13	0	1	1	0.0945347110810926	0.3628318584070796	0.3628318584070796
1716	Feb25-FISH2-3R4-rep2-cp190-100x_Position015_14_cmle.ics	14	0	1	1	0.0	0.0	0.0
1717	Feb25-FISH2-3R4-rep2-cp190-100x_Position015_14_cmle.ics	14	0	1	2	0.0	0.0	0.0
1718	Feb25-FISH2-3R4-rep2-cp190-100x_Position015_14_cmle.ics	14	0	1	3	0.009222898642057815	0.010256410256410256	0.027210884353741492
1719	Feb25-FISH2-3R4-rep2-cp190-100x_Position015_14_cmle.ics	14	0	1	4	0.0	0.0	0.0
1720	Feb25-FISH2-3R4-rep2-cp190-100x_Position015_14_cmle.ics	14	0	2	1	0.0	0.0	0.0
1721	Feb25-FISH2-3R4-rep2-cp190-100x_Position015_14_cmle.ics	14	0	2	2	0.17523507419909848	0.4606060606060606	0.9620253164556961
1722	Feb25-FISH2-3R4-rep2-cp190-100x_Position015_14_cmle.ics	14	0	2	3	0.0	0.0	0.0
1723	Feb25-FISH2-3R4-rep2-cp190-100x_Position015_14_cmle.ics	14	0	2	4	0.0	0.0	0.0
1724	Feb25-FISH2-3R4-rep2-cp190-100x_Position015_14_cmle.ics	14	0	3	1	0.0	0.0	0.0
1725	Feb25-FISH2-3R4-rep2-cp190-100x_Position015_14_cmle.ics	14	0	3	2	0.0	0.0	0.0
1726	Feb25-FISH2-3R4-rep2-cp190-100x_Position015_14_cmle.ics	14	0	3	3	0.0	0.0	0.0
1727	Feb25-FISH2-3R4-rep2-cp190-100x_Position015_14_cmle.ics	14	0	3	4	0.0	0.0	0.0
1728	Feb25-FISH2-3R4-rep2-cp190-100x_Position015_14_cmle.ics	15	0	1	1	0.01844579728411563	0.10666666666666666	0.10958904109589039
1729	Feb25-FISH2-3R4-rep2-cp190-100x_Position015_14_cmle.ics	16	0	1	1	0.0	0.0	0.0
1730	Feb25-FISH2-3R4-rep2-cp190-100x_Position015_14_cmle.ics	17	0	1	1	0.10606333438366487	0.4070796460176991	0.4070796460176991
1731	Feb25-FISH2-3R4-rep2-cp190-100x_Position015_14_cmle.ics	18	0	1	1	0.0	0.0	0.0
1732	Feb25-FISH2-3R4-rep2-cp190-100x_Position015_14_cmle.ics	19	0	1	1	0.0	0.0	0.0
1733	Feb25-FISH2-3R4-rep2-cp190-100x_Position015_14_cmle.ics	20	0	1	1	0.04380876854977462	0.13669064748201434	0.14503816793893126
1734	Feb25-FISH2-3R4-rep2-cp190-100x_Position015_14_cmle.ics	21	0	1	1	0.0	0.0	0.0
1735	Feb25-FISH2-3R4-rep2-cp190-100x_Position015_14_cmle.ics	22	0	1	1	0.09222898642057815	0.4651162790697674	0.18867924528301885
1736	Feb25-FISH2-3R4-rep2-cp190-100x_Position015_14_cmle.ics	22	0	2	1	0.0	0.0	0.0
1737	Feb25-FISH2-3R4-rep2-cp190-100x_Position015_14_cmle.ics	24	0	1	1	0.05533739185234689	0.21052631578947367	0.21428571428571422
1738	Feb25-FISH2-3R4-rep2-cp190-100x_Position015_14_cmle.ics	25	0	1	1	0.059948841173375796	0.490566037735849	0.490566037735849
1739	Feb25-FISH2-3R4-rep2-cp190-100x_Position015_14_cmle.ics	26	0	1	1	0.0	0.0	0.0
1740	Feb25-FISH2-3R4-rep2-cp190-100x_Position015_14_cmle.ics	28	0	1	1	0.04150304388926017	0.1894736842105263	0.19148936170212763
1741	Feb25-FISH2-3R4-rep2-cp190-100x_Position015_14_cmle.ics	30	0	1	1	0.19598659614372857	0.7522123893805309	0.7522123893805309
1742	Feb25-FISH2-3R4-rep2-cp190-100x_Position015_14_cmle.ics	31	0	1	1	0.04842021787080353	0.2258064516129032	0.18918918918918917
1743	Feb25-FISH2-3R4-rep2-cp190-100x_Position015_14_cmle.ics	32	0	1	1	0.0	0.0	0.0
1744	Feb25-FISH2-3R4-rep2-cp190-100x_Position015_14_cmle.ics	34	0	1	1	0.013834347963086722	0.09999999999999999	0.09999999999999999
1745	Feb25-FISH2-3R4-rep2-cp190-100x_Position015_14_cmle.ics	35	0	1	1	0.21212666876732975	0.3770491803278688	0.3770491803278688
1746	Feb25-FISH2-3R4-rep2-cp190-100x_Position015_14_cmle.ics	36	0	1	1	0.0	0.0	0.0
1747	Feb25-FISH2-3R4-rep2-cp190-100x_Position015_14_cmle.ics	36	0	2	1	0.0	0.0	0.0
1748	Feb25-FISH2-3R4-rep2-cp190-100x_Position015_14_cmle.ics	37	0	1	1	0.0899232617600637	0.35779816513761464	0.35779816513761464
1749	Feb25-FISH2-3R4-rep2-cp190-100x_Position015_14_cmle.ics	38	0	1	1	0.01152862330257227	0.0980392156862745	0.1
1750	Feb25-FISH2-3R4-rep2-cp190-100x_Position015_14_cmle.ics	39	0	1	1	0.04611449321028908	0.16666666666666666	0.20833333333333334
1751	Feb25-FISH2-3R4-rep2-cp190-100x_Position015_14_cmle.ics	40	0	1	1	0.0	0.0	0.0
1752	Feb25-FISH2-3R4-rep2-cp190-100x_Position015_14_cmle.ics	41	0	1	1	0.1291205809888094	0.5957446808510637	0.96551724137931
1753	Feb25-FISH2-3R4-rep2-cp190-100x_Position015_14_cmle.ics	42	0	1	1	0.0023057246605144538	0.008849557522123894	0.007936507936507936
1754	Feb25-FISH2-3R4-rep2-cp190-100x_Position015_14_cmle.ics	44	0	1	1	0.0	0.0	0.0
1755	Feb25-FISH2-3R4-rep2-cp190-100x_Position015_14_cmle.ics	45	0	1	1	0.15678927691498284	0.515151515151515	0.515151515151515
1756	Feb25-FISH2-3R4-rep2-cp190-100x_Position015_14_cmle.ics	47	0	1	1	0.37352739500334153	0.7641509433962264	0.7714285714285714
1757	Feb25-FISH2-3R4-rep2-cp190-100x_Position015_14_cmle.ics	48	0	1	1	0.0	0.0	0.0
1758	Feb25-FISH2-3R4-rep2-cp190-100x_Position015_14_cmle.ics	49	0	1	1	0.059948841173375796	0.49999999999999994	0.490566037735849
1759	Feb25-FISH2-3R4-rep2-cp190-100x_Position015_14_cmle.ics	50	0	1	1	0.0046114493210289076	0.017391304347826084	0.020202020202020204
1760	Feb25-FISH2-3R4-rep2-cp190-100x_Position015_14_cmle.ics	51	0	1	1	0.057643116512861345	0.4716981132075471	0.4716981132075471
1761	Feb25-FISH2-3R4-rep2-cp190-100x_Position015_14_cmle.ics	52	0	1	1	0.10606333438366487	0.3172413793103448	0.43809523809523804
1762	Feb25-FISH2-3R4-rep2-cp190-100x_Position015_14_cmle.ics	54	0	1	1	0.0	0.0	0.0
1763	Feb25-FISH2-3R4-rep2-cp190-100x_Position015_14_cmle.ics	55	0	1	1	0.03919731922874571	0.13934426229508193	0.16504854368932034
1764	Feb25-FISH2-3R4-rep2-cp190-100x_Position015_14_cmle.ics	56	0	1	1	0.13142630564932387	0.5089285714285713	0.5135135135135135
1765	Feb25-FISH2-3R4-rep2-cp190-100x_Position015_14_cmle.ics	58	0	1	1	0.0	0.0	0.0
1766	Feb25-FISH2-3R4-rep2-cp190-100x_Position015_14_cmle.ics	59	0	1	1	0.1291205809888094	0.2731707317073171	0.23045267489711932
1767	Feb25-FISH2-3R4-rep2-cp190-100x_Position015_14_cmle.ics	60	0	1	1	0.0	0.0	0.0
1768	Feb25-FISH2-3R4-rep2-cp190-100x_Position015_14_cmle.ics	61	0	1	1	0.09684043574160706	0.38181818181818183	0.37837837837837834
1769	Feb25-FISH2-3R4-rep2-cp190-100x_Position015_14_cmle.ics	63	0	1	1	0.0046114493210289076	0.016393442622950817	0.016528925619834708
1770	Feb25-FISH2-3R4-rep2-cp190-100x_Position015_14_cmle.ics	65	0	1	1	0.0	0.0	0.0
1771	Feb25-FISH2-3R4-rep2-cp190-100x_Position015_14_cmle.ics	66	0	1	1	0.006917173981543361	0.03846153846153846	0.03846153846153846
1772	Feb25-FISH2-3R4-rep2-cp190-100x_Position015_14_cmle.ics	68	0	1	1	0.0	0.0	0.0
1773	Feb25-FISH2-3R4-rep2-cp190-100x_Position015_14_cmle.ics	69	0	1	1	0.14526065361241058	0.6428571428571428	0.6363636363636364
1774	Feb25-FISH2-3R4-rep2-cp190-100x_Position015_14_cmle.ics	70	0	1	1	0.09684043574160706	0.46153846153846145	0.46153846153846145
1775	Feb25-FISH2-3R4-rep2-cp190-100x_Position015_14_cmle.ics	72	0	1	1	0.06917173981543362	0.37499999999999994	0.37499999999999994
1776	Feb25-FISH2-3R4-rep2-cp190-100x_Position015_14_cmle.ics	73	0	1	1	0.0	0.0	0.0
1777	Feb25-FISH2-3R4-rep2-cp190-100x_Position015_14_cmle.ics	75	0	1	1	0.03228014524720235	0.11382113821138211	0.11382113821138211
1778	Feb25-FISH2-3R4-rep2-cp190-100x_Position015_14_cmle.ics	76	0	1	1	0.03228014524720235	0.1372549019607843	0.13592233009708735
1779	Feb25-FISH2-3R4-rep2-cp190-100x_Position015_14_cmle.ics	79	0	1	1	0.06917173981543362	0.27522935779816515	0.27777777777777773
1780	Feb25-FISH2-3R4-rep2-cp190-100x_Position015_14_cmle.ics	80	0	1	1	0.03228014524720235	0.17948717948717946	0.17948717948717946
1781	Feb25-FISH2-3R4-rep2-cp190-100x_Position015_14_cmle.ics	81	0	1	1	0.025362971265658993	0.0982142857142857	0.09734513274336283
1782	Feb25-FISH2-3R4-rep2-cp190-100x_Position015_14_cmle.ics	84	0	1	1	0.04150304388926017	0.140625	0.13953488372093023
1783	Feb25-FISH2-3R4-rep2-cp190-100x_Position015_14_cmle.ics	85	0	1	1	0.03689159456823126	0.31372549019607837	0.31372549019607837
1784	Feb25-FISH2-3R4-rep2-cp190-100x_Position015_14_cmle.ics	86	0	1	1	0.03458586990771681	0.10869565217391305	0.11194029850746269
1785	Feb25-FISH2-3R4-rep2-cp190-100x_Position015_14_cmle.ics	87	0	1	1	0.13373203030983832	0.47540983606557374	0.4715447154471545
1786	Feb25-FISH2-3R4-rep2-cp190-100x_Position015_14_cmle.ics	89	0	1	1	0.12681485632829495	0.4508196721311475	0.4471544715447154
1787	Feb25-FISH2-3R4-rep2-cp190-100x_Position015_14_cmle.ics	90	0	1	1	0.07608891379697698	0.13306451612903228	0.1325301204819277
1788	Feb25-FISH2-3R4-rep2-cp190-100x_Position015_14_cmle.ics	92	0	1	1	0.006917173981543361	0.02307692307692307	0.02307692307692307
1789	Feb25-FISH2-3R4-rep2-cp190-100x_Position015_14_cmle.ics	93	0	1	1	0.01844579728411563	0.09195402298850575	0.09195402298850575
1790	Feb25-FISH2-3R4-rep2-cp190-100x_Position015_14_cmle.ics	94	0	1	1	0.027668695926173444	0.11009174311926605	0.10909090909090909
1791	Feb25-FISH2-3R4-rep2-cp190-100x_Position015_14_cmle.ics	95	0	1	1	0.0	0.0	0.0
1792	Feb25-FISH2-3R4-rep2-cp190-100x_Position015_14_cmle.ics	96	0	1	1	0.06917173981543362	0.47619047619047616	0.47619047619047616
1793	Feb25-FISH2-3R4-rep2-cp190-100x_Position015_14_cmle.ics	97	0	1	1	0.01152862330257227	0.040983606557377046	0.040983606557377046
1794	Feb25-FISH2-3R4-rep2-cp190-100x_Position015_14_cmle.ics	98	0	1	1	0.11067478370469377	0.47058823529411753	0.34782608695652173
1795	Feb25-FISH2-3R4-rep2-cp190-100x_Position015_14_cmle.ics	99	0	1	1	0.0023057246605144538	0.008547008547008546	0.00847457627118644
1796	Feb25-FISH2-3R4-rep2-cp190-100x_Position015_14_cmle.ics	100	0	1	1	0.01152862330257227	0.09259259259259257	0.09090909090909091
1797	Feb25-FISH2-3R4-rep2-cp190-100x_Position015_14_cmle.ics	102	0	1	1	0.020751521944630084	0.07438016528925619	0.07438016528925619
1798	Feb25-FISH2-3R4-rep2-cp190-100x_Position015_14_cmle.ics	103	0	1	1	0.03689159456823126	0.1839080459770115	0.1818181818181818
1799	Feb25-FISH2-3R4-rep2-cp190-100x_Position015_14_cmle.ics	105	0	1	1	0.020751521944630084	0.10588235294117647	0.04225352112676056
1800	Feb25-FISH2-3R4-rep2-cp190-100x_Position015_14_cmle.ics	105	0	1	2	0.0	0.0	0.0
1801	Feb25-FISH2-3R4-rep2-cp190-100x_Position015_14_cmle.ics	105	0	2	1	0.0	0.0	0.0
1802	Feb25-FISH2-3R4-rep2-cp190-100x_Position015_14_cmle.ics	105	0	2	2	0.11759195768623715	0.15133531157270028	0.24637681159420288
1803	Feb25-FISH2-3R4-rep2-cp190-100x_Position015_14_cmle.ics	106	0	1	1	0.1245091316677805	0.44262295081967207	0.44262295081967207
1804	Feb25-FISH2-3R4-rep2-cp190-100x_Position015_14_cmle.ics	107	0	1	1	0.0	0.0	0.0
1805	Feb25-FISH2-3R4-rep2-cp190-100x_Position015_14_cmle.ics	107	0	2	1	0.03689159456823126	0.13675213675213674	0.054982817869415807
1806	Feb25-FISH2-3R4-rep2-cp190-100x_Position015_14_cmle.ics	108	0	1	1	0.0899232617600637	0.40625	0.41052631578947363
1807	Feb25-FISH2-3R4-rep2-cp190-100x_Position015_14_cmle.ics	113	0	1	1	0.020751521944630084	0.08571428571428572	0.08653846153846154
1808	Feb25-FISH2-3R4-rep2-cp190-100x_Position015_14_cmle.ics	115	0	1	1	0.0	0.0	0.0
1809	Feb25-FISH2-3R4-rep2-cp190-100x_Position015_14_cmle.ics	115	0	1	2	0.0	0.0	0.0
1810	Feb25-FISH2-3R4-rep2-cp190-100x_Position015_14_cmle.ics	116	0	1	1	0.10145188506263597	0.3636363636363636	0.5945945945945946
1811	Feb25-FISH2-3R4-rep2-cp190-100x_Position015_14_cmle.ics	117	0	1	1	0.09914616040212151	0.38392857142857134	0.38738738738738737
1812	Feb25-FISH2-3R4-rep2-cp190-100x_Position015_14_cmle.ics	118	0	1	1	0.029974420586687898	0.10483870967741936	0.10317460317460315
1813	Feb25-FISH2-3R4-rep2-cp190-100x_Position015_14_cmle.ics	119	0	1	1	0.0046114493210289076	0.007722007722007722	0.007633587786259541
1814	Feb25-FISH2-3R4-rep2-cp190-100x_Position016_15_cmle.ics	1	0	1	1	0.029974420586687898	0.08904109589041094	0.08965517241379309
1815	Feb25-FISH2-3R4-rep2-cp190-100x_Position016_15_cmle.ics	2	0	1	1	0.06917173981543362	0.4225352112676056	0.48387096774193555
1816	Feb25-FISH2-3R4-rep2-cp190-100x_Position016_15_cmle.ics	3	0	1	1	0.15678927691498284	0.5037037037037037	0.5037037037037037
1817	Feb25-FISH2-3R4-rep2-cp190-100x_Position016_15_cmle.ics	4	0	1	1	0.0	0.0	0.0
1818	Feb25-FISH2-3R4-rep2-cp190-100x_Position016_15_cmle.ics	5	0	1	1	0.0	0.0	0.0
1819	Feb25-FISH2-3R4-rep2-cp190-100x_Position016_15_cmle.ics	6	0	1	1	0.0	0.0	0.0
1820	Feb25-FISH2-3R4-rep2-cp190-100x_Position016_15_cmle.ics	6	0	2	1	0.0	0.0	0.0
1821	Feb25-FISH2-3R4-rep2-cp190-100x_Position016_15_cmle.ics	7	0	1	1	0.057643116512861345	0.16025641025641024	0.15822784810126583
1822	Feb25-FISH2-3R4-rep2-cp190-100x_Position016_15_cmle.ics	8	0	1	1	0.0	0.0	0.0
1823	Feb25-FISH2-3R4-rep2-cp190-100x_Position016_15_cmle.ics	10	0	1	1	0.10145188506263597	0.5789473684210525	0.4888888888888889
1824	Feb25-FISH2-3R4-rep2-cp190-100x_Position016_15_cmle.ics	11	0	1	1	0.04611449321028908	0.15625	0.15503875968992248
1825	Feb25-FISH2-3R4-rep2-cp190-100x_Position016_15_cmle.ics	12	0	1	1	0.04842021787080353	0.3134328358208955	0.30882352941176466
1826	Feb25-FISH2-3R4-rep2-cp190-100x_Position016_15_cmle.ics	13	0	1	1	0.04842021787080353	0.13291139240506328	0.1337579617834395
1827	Feb25-FISH2-3R4-rep2-cp190-100x_Position016_15_cmle.ics	14	0	1	1	0.0	0.0	0.0
1828	Feb25-FISH2-3R4-rep2-cp190-100x_Position016_15_cmle.ics	15	0	1	1	0.01152862330257227	0.078125	0.078125
1829	Feb25-FISH2-3R4-rep2-cp190-100x_Position016_15_cmle.ics	17	0	1	1	0.0	0.0	0.0
1830	Feb25-FISH2-3R4-rep2-cp190-100x_Position016_15_cmle.ics	18	0	1	1	0.0	0.0	0.0
1831	Feb25-FISH2-3R4-rep2-cp190-100x_Position016_15_cmle.ics	19	0	1	1	0.03458586990771681	0.1056338028169014	0.1056338028169014
1832	Feb25-FISH2-3R4-rep2-cp190-100x_Position016_15_cmle.ics	20	0	1	1	0.0	0.0	0.0
1833	Feb25-FISH2-3R4-rep2-cp190-100x_Position016_15_cmle.ics	21	0	1	1	0.0	0.0	0.0
1834	Feb25-FISH2-3R4-rep2-cp190-100x_Position016_15_cmle.ics	22	0	1	1	0.025362971265658993	0.07482993197278912	0.07432432432432433
1835	Feb25-FISH2-3R4-rep2-cp190-100x_Position016_15_cmle.ics	23	0	1	1	0.11989768234675159	0.1733333333333333	0.244131455399061
1836	Feb25-FISH2-3R4-rep2-cp190-100x_Position016_15_cmle.ics	23	0	1	2	0.0	0.0	0.0
1837	Feb25-FISH2-3R4-rep2-cp190-100x_Position016_15_cmle.ics	25	0	1	1	0.11528623302572269	0.36496350364963503	0.3676470588235294
1838	Feb25-FISH2-3R4-rep2-cp190-100x_Position016_15_cmle.ics	26	0	1	1	0.11989768234675159	0.3999999999999999	0.3969465648854961
1839	Feb25-FISH2-3R4-rep2-cp190-100x_Position016_15_cmle.ics	27	0	1	1	0.025362971265658993	0.08208955223880597	0.08148148148148149
1840	Feb25-FISH2-3R4-rep2-cp190-100x_Position016_15_cmle.ics	28	0	1	1	0.059948841173375796	0.48148148148148134	0.490566037735849
1841	Feb25-FISH2-3R4-rep2-cp190-100x_Position016_15_cmle.ics	29	0	1	1	0.0	0.0	0.0
1842	Feb25-FISH2-3R4-rep2-cp190-100x_Position016_15_cmle.ics	29	0	1	2	0.0	0.0	0.0
1843	Feb25-FISH2-3R4-rep2-cp190-100x_Position016_15_cmle.ics	29	0	2	1	0.029974420586687898	0.0778443113772455	0.18840579710144928
1844	Feb25-FISH2-3R4-rep2-cp190-100x_Position016_15_cmle.ics	29	0	2	2	0.0	0.0	0.0
1845	Feb25-FISH2-3R4-rep2-cp190-100x_Position016_15_cmle.ics	30	0	1	1	0.1291205809888094	0.2362869198312236	0.2314049586776859
1846	Feb25-FISH2-3R4-rep2-cp190-100x_Position016_15_cmle.ics	31	0	1	1	0.03458586990771681	0.08875739644970414	0.22058823529411764
1847	Feb25-FISH2-3R4-rep2-cp190-100x_Position016_15_cmle.ics	31	0	1	2	0.0	0.0	0.0
1848	Feb25-FISH2-3R4-rep2-cp190-100x_Position016_15_cmle.ics	32	0	1	1	0.14064920429138167	0.4485294117647058	0.4485294117647058
1849	Feb25-FISH2-3R4-rep2-cp190-100x_Position016_15_cmle.ics	33	0	1	1	0.13373203030983832	0.4427480916030534	0.5686274509803921
1850	Feb25-FISH2-3R4-rep2-cp190-100x_Position016_15_cmle.ics	34	0	1	1	0.09914616040212151	0.31386861313868614	0.3093525179856114
1851	Feb25-FISH2-3R4-rep2-cp190-100x_Position016_15_cmle.ics	35	0	1	1	0.0645602904944047	0.22580645161290322	0.22580645161290322
1852	Feb25-FISH2-3R4-rep2-cp190-100x_Position016_15_cmle.ics	36	0	1	1	0.0	0.0	0.0
1853	Feb25-FISH2-3R4-rep2-cp190-100x_Position016_15_cmle.ics	37	0	1	1	0.0	0.0	0.0
1854	Feb25-FISH2-3R4-rep2-cp190-100x_Position016_15_cmle.ics	38	0	1	1	0.0	0.0	0.0
1855	Feb25-FISH2-3R4-rep2-cp190-100x_Position016_15_cmle.ics	40	0	1	1	0.09914616040212151	0.20283018867924527	0.16731517509727625
1856	Feb25-FISH2-3R4-rep2-cp190-100x_Position016_15_cmle.ics	41	0	1	1	0.006917173981543361	0.018292682926829264	0.018292682926829264
1857	Feb25-FISH2-3R4-rep2-cp190-100x_Position016_15_cmle.ics	42	0	1	1	0.22826674139093092	0.611111111111111	0.607361963190184
1858	Feb25-FISH2-3R4-rep2-cp190-100x_Position016_15_cmle.ics	44	0	1	1	0.0	0.0	0.0
1859	Feb25-FISH2-3R4-rep2-cp190-100x_Position016_15_cmle.ics	45	0	1	1	0.08300608777852034	0.2608695652173913	0.2769230769230769
1860	Feb25-FISH2-3R4-rep2-cp190-100x_Position016_15_cmle.ics	46	0	1	1	0.0	0.0	0.0
1861	Feb25-FISH2-3R4-rep2-cp190-100x_Position016_15_cmle.ics	47	0	1	1	0.050725942531317986	0.25882352941176473	0.25882352941176473
1862	Feb25-FISH2-3R4-rep2-cp190-100x_Position016_15_cmle.ics	48	0	1	1	0.0	0.0	0.0
1863	Feb25-FISH2-3R4-rep2-cp190-100x_Position016_15_cmle.ics	49	0	1	1	0.0	0.0	0.0
1864	Feb25-FISH2-3R4-rep2-cp190-100x_Position016_15_cmle.ics	50	0	1	1	0.013834347963086722	0.053097345132743355	0.053097345132743355
1865	Feb25-FISH2-3R4-rep2-cp190-100x_Position016_15_cmle.ics	51	0	1	1	0.0	0.0	0.0
1866	Feb25-FISH2-3R4-rep2-cp190-100x_Position016_15_cmle.ics	52	0	1	1	0.0	0.0	0.0
1867	Feb25-FISH2-3R4-rep2-cp190-100x_Position016_15_cmle.ics	53	0	1	1	0.0	0.0	0.0
1868	Feb25-FISH2-3R4-rep2-cp190-100x_Position016_15_cmle.ics	54	0	1	1	0.21212666876732975	0.6478873239436619	0.6478873239436619
1869	Feb25-FISH2-3R4-rep2-cp190-100x_Position016_15_cmle.ics	55	0	1	1	0.14295492895189613	0.3668639053254437	0.369047619047619
1870	Feb25-FISH2-3R4-rep2-cp190-100x_Position016_15_cmle.ics	56	0	1	1	0.0	0.0	0.0
1871	Feb25-FISH2-3R4-rep2-cp190-100x_Position016_15_cmle.ics	57	0	1	1	0.0	0.0	0.0
1872	Feb25-FISH2-3R4-rep2-cp190-100x_Position016_15_cmle.ics	58	0	1	1	0.006917173981543361	0.026086956521739126	0.026086956521739126
1873	Feb25-FISH2-3R4-rep2-cp190-100x_Position016_15_cmle.ics	59	0	1	1	0.0	0.0	0.0
1874	Feb25-FISH2-3R4-rep2-cp190-100x_Position016_15_cmle.ics	60	0	1	1	0.19598659614372857	0.5379746835443038	0.5345911949685535
1875	Feb25-FISH2-3R4-rep2-cp190-100x_Position016_15_cmle.ics	61	0	1	1	0.10375760972315042	0.2884615384615384	0.29032258064516125
1876	Feb25-FISH2-3R4-rep2-cp190-100x_Position016_15_cmle.ics	62	0	1	1	0.2098209441068153	0.9191919191919192	0.9099999999999999
1877	Feb25-FISH2-3R4-rep2-cp190-100x_Position016_15_cmle.ics	63	0	1	1	0.14295492895189613	0.3563218390804597	0.35227272727272724
1878	Feb25-FISH2-3R4-rep2-cp190-100x_Position016_15_cmle.ics	64	0	1	1	0.07839463845749142	0.2411347517730496	0.2411347517730496
1879	Feb25-FISH2-3R4-rep2-cp190-100x_Position016_15_cmle.ics	65	0	1	1	0.0	0.0	0.0
1880	Feb25-FISH2-3R4-rep2-cp190-100x_Position016_15_cmle.ics	68	0	1	1	0.050725942531317986	0.3548387096774194	0.3548387096774194
1881	Feb25-FISH2-3R4-rep2-cp190-100x_Position016_15_cmle.ics	70	0	1	1	0.16140072623601176	0.5303030303030302	0.5263157894736841
1882	Feb25-FISH2-3R4-rep2-cp190-100x_Position016_15_cmle.ics	71	0	1	1	0.0	0.0	0.0
1883	Feb25-FISH2-3R4-rep2-cp190-100x_Position016_15_cmle.ics	71	0	1	2	0.0	0.0	0.0
1884	Feb25-FISH2-3R4-rep2-cp190-100x_Position016_15_cmle.ics	71	0	1	3	0.02305724660514454	0.041666666666666664	0.17857142857142855
1885	Feb25-FISH2-3R4-rep2-cp190-100x_Position016_15_cmle.ics	72	0	1	1	0.10606333438366487	0.38983050847457623	0.3865546218487394
1886	Feb25-FISH2-3R4-rep2-cp190-100x_Position016_15_cmle.ics	73	0	1	1	0.03689159456823126	0.064	0.064
1887	Feb25-FISH2-3R4-rep2-cp190-100x_Position016_15_cmle.ics	75	0	1	1	0.0	0.0	0.0
1888	Feb25-FISH2-3R4-rep2-cp190-100x_Position016_15_cmle.ics	76	0	1	1	0.0	0.0	0.0
1889	Feb25-FISH2-3R4-rep2-cp190-100x_Position016_15_cmle.ics	78	0	1	1	0.02305724660514454	0.10989010989010989	0.11904761904761905
1890	Feb25-FISH2-3R4-rep2-cp190-100x_Position016_15_cmle.ics	79	0	1	1	0.13603775497035278	0.5363636363636364	0.5363636363636364
1891	Feb25-FISH2-3R4-rep2-cp190-100x_Position016_15_cmle.ics	81	0	1	1	0.0	0.0	0.0
1892	Feb25-FISH2-3R4-rep2-cp190-100x_Position016_15_cmle.ics	81	0	2	1	0.009222898642057815	0.0588235294117647	0.025974025974025972
1893	Feb25-FISH2-3R4-rep2-cp190-100x_Position016_15_cmle.ics	82	0	1	1	0.0	0.0	0.0
1894	Feb25-FISH2-3R4-rep2-cp190-100x_Position016_15_cmle.ics	83	0	1	1	0.09914616040212151	0.3467741935483871	0.3467741935483871
1895	Feb25-FISH2-3R4-rep2-cp190-100x_Position016_15_cmle.ics	84	0	1	1	0.09222898642057815	0.2380952380952381	0.23952095808383234
1896	Feb25-FISH2-3R4-rep2-cp190-100x_Position016_15_cmle.ics	85	0	1	1	0.013834347963086722	0.04511278195488721	0.044776119402985065
1897	Feb25-FISH2-3R4-rep2-cp190-100x_Position016_15_cmle.ics	86	0	1	1	0.01152862330257227	0.030487804878048776	0.030303030303030304
1898	Feb25-FISH2-3R4-rep2-cp190-100x_Position016_15_cmle.ics	87	0	1	1	0.0	0.0	0.0
1899	Feb25-FISH2-3R4-rep2-cp190-100x_Position016_15_cmle.ics	88	0	1	1	0.0	0.0	0.0
1900	Feb25-FISH2-3R4-rep2-cp190-100x_Position016_15_cmle.ics	89	0	1	1	0.059948841173375796	0.19548872180451124	0.19847328244274806
1901	Feb25-FISH2-3R4-rep2-cp190-100x_Position016_15_cmle.ics	90	0	1	1	0.07608891379697698	0.21428571428571427	0.2129032258064516
1902	Feb25-FISH2-3R4-rep2-cp190-100x_Position016_15_cmle.ics	91	0	1	1	0.009222898642057815	0.03389830508474576	0.03389830508474576
1903	Feb25-FISH2-3R4-rep2-cp190-100x_Position016_15_cmle.ics	92	0	1	1	0.0	0.0	0.0
1904	Feb25-FISH2-3R4-rep2-cp190-100x_Position016_15_cmle.ics	94	0	1	1	0.0	0.0	0.0
1905	Feb25-FISH2-3R4-rep2-cp190-100x_Position016_15_cmle.ics	95	0	1	1	0.07378318913646252	0.22377622377622375	0.22377622377622375
1906	Feb25-FISH2-3R4-rep2-cp190-100x_Position016_15_cmle.ics	97	0	1	1	0.0	0.0	0.0
1907	Feb25-FISH2-3R4-rep2-cp190-100x_Position016_15_cmle.ics	98	0	1	1	0.11067478370469377	0.8421052631578947	0.8421052631578947
1908	Feb25-FISH2-3R4-rep2-cp190-100x_Position016_15_cmle.ics	99	0	1	1	0.016140072623601176	0.08433734939759034	0.0813953488372093
1909	Feb25-FISH2-3R4-rep2-cp190-100x_Position016_15_cmle.ics	101	0	1	1	0.0645602904944047	0.36842105263157887	0.3636363636363636
1910	Feb25-FISH2-3R4-rep2-cp190-100x_Position016_15_cmle.ics	102	0	1	1	0.10606333438366487	0.30263157894736836	0.3006535947712418
1911	Feb25-FISH2-3R4-rep2-cp190-100x_Position016_15_cmle.ics	103	0	1	1	0.020751521944630084	0.15517241379310343	0.15517241379310343
1912	Feb25-FISH2-3R4-rep2-cp190-100x_Position016_15_cmle.ics	105	0	1	1	0.14295492895189613	0.5904761904761904	0.596153846153846
1913	Feb25-FISH2-3R4-rep2-cp190-100x_Position016_15_cmle.ics	106	0	1	1	0.03458586990771681	0.2586206896551724	0.2586206896551724
1914	Feb25-FISH2-3R4-rep2-cp190-100x_Position016_15_cmle.ics	108	0	1	1	0.0	0.0	0.0
1915	Feb25-FISH2-3R4-rep2-cp190-100x_Position016_15_cmle.ics	109	0	1	1	0.0	0.0	0.0
1916	Feb25-FISH2-3R4-rep2-cp190-100x_Position016_15_cmle.ics	111	0	1	1	0.14064920429138167	0.3836477987421383	0.42361111111111105
1917	Feb25-FISH2-3R4-rep2-cp190-100x_Position016_15_cmle.ics	112	0	1	1	0.04842021787080353	0.14285714285714282	0.14383561643835613
1918	Feb25-FISH2-3R4-rep2-cp190-100x_Position016_15_cmle.ics	113	0	1	1	0.0	0.0	0.0
1919	Feb25-FISH2-3R4-rep2-cp190-100x_Position016_15_cmle.ics	113	0	2	1	0.0	0.0	0.0
1920	Feb25-FISH2-3R4-rep2-cp190-100x_Position016_15_cmle.ics	114	0	1	1	0.006917173981543361	0.044776119402985065	0.044776119402985065
1921	Feb25-FISH2-3R4-rep2-cp190-100x_Position016_15_cmle.ics	115	0	1	1	0.0	0.0	0.0
1922	Feb25-FISH2-3R4-rep2-cp190-100x_Position016_15_cmle.ics	116	0	1	1	0.0	0.0	0.0
1923	Feb25-FISH2-3R4-rep2-cp190-100x_Position016_15_cmle.ics	117	0	1	1	0.03458586990771681	0.09036144578313252	0.09036144578313252
1924	Feb25-FISH2-3R4-rep2-cp190-100x_Position016_15_cmle.ics	118	0	1	1	0.0023057246605144538	0.006711409395973153	0.005952380952380953
1925	Feb25-FISH2-3R4-rep2-cp190-100x_Position016_15_cmle.ics	119	0	1	1	0.0	0.0	0.0
1926	Feb25-FISH2-3R4-rep2-cp190-100x_Position016_15_cmle.ics	119	0	2	1	0.0	0.0	0.0
1927	Feb25-FISH2-3R4-rep2-cp190-100x_Position016_15_cmle.ics	120	0	1	1	0.01152862330257227	0.08928571428571427	0.09090909090909091
1928	Feb25-FISH2-3R4-rep2-cp190-100x_Position016_15_cmle.ics	121	0	1	1	0.1706236248780696	0.45679012345679015	0.4539877300613497
1929	Feb25-FISH2-3R4-rep2-cp190-100x_Position016_15_cmle.ics	122	0	1	1	0.0	0.0	0.0
1930	Feb25-FISH2-3R4-rep2-cp190-100x_Position016_15_cmle.ics	123	0	1	1	0.0	0.0	0.0
1931	Feb25-FISH2-3R4-rep2-cp190-100x_Position016_15_cmle.ics	126	0	1	1	0.16601217555704068	0.5	0.5034965034965034
1932	Feb25-FISH2-3R4-rep2-cp190-100x_Position016_15_cmle.ics	127	0	1	1	0.059948841173375796	0.2148760330578512	0.20967741935483872
1933	Feb25-FISH2-3R4-rep2-cp190-100x_Position016_15_cmle.ics	128	0	1	1	0.223655292069902	0.7185185185185184	0.713235294117647
1934	Feb25-FISH2-3R4-rep2-cp190-100x_Position016_15_cmle.ics	130	0	1	1	0.006917173981543361	0.022556390977443604	0.022388059701492533
1935	Feb25-FISH2-3R4-rep2-cp190-100x_Position016_15_cmle.ics	131	0	1	1	0.0	0.0	0.0
1936	Feb25-FISH2-3R4-rep2-cp190-100x_Position016_15_cmle.ics	132	0	1	1	0.10145188506263597	0.47826086956521735	0.47826086956521735
1937	Feb25-FISH2-3R4-rep2-cp190-100x_Position016_15_cmle.ics	133	0	1	1	0.0	0.0	0.0
1938	Feb25-FISH2-3R4-rep2-cp190-100x_Position016_15_cmle.ics	134	0	1	1	0.0	0.0	0.0
1939	Feb25-FISH2-3R4-rep2-cp190-100x_Position016_15_cmle.ics	135	0	1	1	0.01844579728411563	0.06299212598425197	0.06349206349206349
1940	Feb25-FISH2-3R4-rep2-cp190-100x_Position017_16_cmle.ics	2	0	1	1	0.025362971265658993	0.0901639344262295	0.08943089430894309
1941	Feb25-FISH2-3R4-rep2-cp190-100x_Position017_16_cmle.ics	4	0	1	1	0.0	0.0	0.0
1942	Feb25-FISH2-3R4-rep2-cp190-100x_Position017_16_cmle.ics	5	0	1	1	0.0645602904944047	0.27999999999999997	0.47457627118644063
1943	Feb25-FISH2-3R4-rep2-cp190-100x_Position017_16_cmle.ics	5	0	1	2	0.0	0.0	0.0
1944	Feb25-FISH2-3R4-rep2-cp190-100x_Position017_16_cmle.ics	6	0	1	1	0.06225456583389025	0.3068181818181818	0.3068181818181818
1945	Feb25-FISH2-3R4-rep2-cp190-100x_Position017_16_cmle.ics	7	0	1	1	0.0	0.0	0.0
1946	Feb25-FISH2-3R4-rep2-cp190-100x_Position017_16_cmle.ics	8	0	1	1	0.0046114493210289076	0.015267175572519082	0.015267175572519082
1947	Feb25-FISH2-3R4-rep2-cp190-100x_Position017_16_cmle.ics	9	0	1	1	0.0	0.0	0.0
1948	Feb25-FISH2-3R4-rep2-cp190-100x_Position017_16_cmle.ics	10	0	1	1	0.1590950015754973	0.47586206896551714	0.5
1949	Feb25-FISH2-3R4-rep2-cp190-100x_Position017_16_cmle.ics	10	0	1	2	0.0	0.0	0.0
1950	Feb25-FISH2-3R4-rep2-cp190-100x_Position017_16_cmle.ics	10	0	2	1	0.0	0.0	0.0
1951	Feb25-FISH2-3R4-rep2-cp190-100x_Position017_16_cmle.ics	10	0	2	2	0.057643116512861345	0.43859649122807015	0.3846153846153845
1952	Feb25-FISH2-3R4-rep2-cp190-100x_Position017_16_cmle.ics	11	0	1	1	0.06225456583389025	0.24324324324324323	0.2477064220183486
1953	Feb25-FISH2-3R4-rep2-cp190-100x_Position017_16_cmle.ics	12	0	1	1	0.1498721029334395	0.5038759689922481	0.5078125
1954	Feb25-FISH2-3R4-rep2-cp190-100x_Position017_16_cmle.ics	13	0	1	1	0.10145188506263597	0.1872340425531915	0.21782178217821782
1955	Feb25-FISH2-3R4-rep2-cp190-100x_Position017_16_cmle.ics	14	0	1	1	0.0	0.0	0.0
1956	Feb25-FISH2-3R4-rep2-cp190-100x_Position017_16_cmle.ics	15	0	1	1	0.08070036311800588	0.3043478260869565	0.30701754385964913
1957	Feb25-FISH2-3R4-rep2-cp190-100x_Position017_16_cmle.ics	16	0	1	1	0.0	0.0	0.0
1958	Feb25-FISH2-3R4-rep2-cp190-100x_Position017_16_cmle.ics	18	0	1	1	0.0	0.0	0.0
1959	Feb25-FISH2-3R4-rep2-cp190-100x_Position017_16_cmle.ics	18	0	1	2	0.0	0.0	0.0
1960	Feb25-FISH2-3R4-rep2-cp190-100x_Position017_16_cmle.ics	18	0	1	3	0.0945347110810926	0.1423611111111111	0.7454545454545455
1961	Feb25-FISH2-3R4-rep2-cp190-100x_Position017_16_cmle.ics	19	0	1	1	0.025362971265658993	0.11702127659574467	0.11827956989247311
1962	Feb25-FISH2-3R4-rep2-cp190-100x_Position017_16_cmle.ics	21	0	1	1	0.10375760972315042	0.3879310344827585	0.3879310344827585
1963	Feb25-FISH2-3R4-rep2-cp190-100x_Position017_16_cmle.ics	22	0	1	1	0.0	0.0	0.0
1964	Feb25-FISH2-3R4-rep2-cp190-100x_Position017_16_cmle.ics	23	0	1	1	0.029974420586687898	0.053061224489795916	0.053061224489795916
1965	Feb25-FISH2-3R4-rep2-cp190-100x_Position017_16_cmle.ics	25	0	1	1	0.0	0.0	0.0
1966	Feb25-FISH2-3R4-rep2-cp190-100x_Position017_16_cmle.ics	26	0	1	1	0.03919731922874571	0.19767441860465113	0.19999999999999998
1967	Feb25-FISH2-3R4-rep2-cp190-100x_Position017_16_cmle.ics	28	0	1	1	0.057643116512861345	0.4716981132075471	0.4901960784313725
1968	Feb25-FISH2-3R4-rep2-cp190-100x_Position017_16_cmle.ics	29	0	1	1	0.17523507419909848	0.5170068027210883	0.3234042553191489
1969	Feb25-FISH2-3R4-rep2-cp190-100x_Position017_16_cmle.ics	29	0	2	1	0.0	0.0	0.0
1970	Feb25-FISH2-3R4-rep2-cp190-100x_Position017_16_cmle.ics	30	0	1	1	0.0	0.0	0.0
1971	Feb25-FISH2-3R4-rep2-cp190-100x_Position017_16_cmle.ics	31	0	1	1	0.0	0.0	0.0
1972	Feb25-FISH2-3R4-rep2-cp190-100x_Position017_16_cmle.ics	32	0	1	1	0.006917173981543361	0.030927835051546386	0.06
1973	Feb25-FISH2-3R4-rep2-cp190-100x_Position017_16_cmle.ics	33	0	1	1	0.0	0.0	0.0
1974	Feb25-FISH2-3R4-rep2-cp190-100x_Position017_16_cmle.ics	34	0	1	1	0.006917173981543361	0.03658536585365853	0.03658536585365853
1975	Feb25-FISH2-3R4-rep2-cp190-100x_Position017_16_cmle.ics	35	0	1	1	0.0	0.0	0.0
1976	Feb25-FISH2-3R4-rep2-cp190-100x_Position017_16_cmle.ics	37	0	1	1	0.10606333438366487	0.4423076923076923	0.4423076923076923
1977	Feb25-FISH2-3R4-rep2-cp190-100x_Position017_16_cmle.ics	38	0	1	1	0.0	0.0	0.0
1978	Feb25-FISH2-3R4-rep2-cp190-100x_Position017_16_cmle.ics	39	0	1	1	0.0	0.0	0.0
1979	Feb25-FISH2-3R4-rep2-cp190-100x_Position017_16_cmle.ics	41	0	1	1	0.027668695926173444	0.1212121212121212	0.23529411764705876
1980	Feb25-FISH2-3R4-rep2-cp190-100x_Position017_16_cmle.ics	42	0	1	1	0.013834347963086722	0.07142857142857142	0.06521739130434781
1981	Feb25-FISH2-3R4-rep2-cp190-100x_Position017_16_cmle.ics	42	0	1	2	0.0	0.0	0.0
1982	Feb25-FISH2-3R4-rep2-cp190-100x_Position017_16_cmle.ics	42	0	2	1	0.0	0.0	0.0
1983	Feb25-FISH2-3R4-rep2-cp190-100x_Position017_16_cmle.ics	42	0	2	2	0.009222898642057815	0.06666666666666667	0.07843137254901959
1984	Feb25-FISH2-3R4-rep2-cp190-100x_Position017_16_cmle.ics	43	0	1	1	0.11759195768623715	0.1328125	0.20987654320987653
1985	Feb25-FISH2-3R4-rep2-cp190-100x_Position017_16_cmle.ics	43	0	1	2	0.0	0.0	0.0
1986	Feb25-FISH2-3R4-rep2-cp190-100x_Position017_16_cmle.ics	43	0	1	3	0.0	0.0	0.0
1987	Feb25-FISH2-3R4-rep2-cp190-100x_Position017_16_cmle.ics	43	0	2	1	0.0	0.0	0.0
1988	Feb25-FISH2-3R4-rep2-cp190-100x_Position017_16_cmle.ics	43	0	2	2	0.0	0.0	0.0
1989	Feb25-FISH2-3R4-rep2-cp190-100x_Position017_16_cmle.ics	43	0	2	3	0.0	0.0	0.0
1990	Feb25-FISH2-3R4-rep2-cp190-100x_Position017_16_cmle.ics	44	0	1	1	0.059948841173375796	0.3376623376623376	0.3421052631578947
1991	Feb25-FISH2-3R4-rep2-cp190-100x_Position017_16_cmle.ics	45	0	1	1	0.0	0.0	0.0
1992	Feb25-FISH2-3R4-rep2-cp190-100x_Position017_16_cmle.ics	47	0	1	1	0.16601217555704068	0.5255474452554745	0.5255474452554745
1993	Feb25-FISH2-3R4-rep2-cp190-100x_Position017_16_cmle.ics	48	0	1	1	0.04150304388926017	0.15384615384615383	0.15789473684210525
1994	Feb25-FISH2-3R4-rep2-cp190-100x_Position017_16_cmle.ics	49	0	1	1	0.11298050836520823	0.36296296296296293	0.36029411764705876
1995	Feb25-FISH2-3R4-rep2-cp190-100x_Position017_16_cmle.ics	50	0	1	1	0.06686601515491916	0.26605504587155965	0.26851851851851843
1996	Feb25-FISH2-3R4-rep2-cp190-100x_Position017_16_cmle.ics	51	0	1	1	0.0	0.0	0.0
1997	Feb25-FISH2-3R4-rep2-cp190-100x_Position017_16_cmle.ics	52	0	1	1	0.09222898642057815	0.29850746268656714	0.3007518796992481
1998	Feb25-FISH2-3R4-rep2-cp190-100x_Position017_16_cmle.ics	53	0	1	1	0.1245091316677805	0.6666666666666666	0.6585365853658536
1999	Feb25-FISH2-3R4-rep2-cp190-100x_Position017_16_cmle.ics	54	0	1	1	0.0	0.0	0.0
[truncated: 4,551 more rows]
