# Supplementary material for: M1BP cooperates with CP190 to activate transcription at TAD borders and promote chromatin insulator activity
Source: Nat Commun. 2021 Jul 7;12:4170. doi: 10.1038/s41467-021-24407-y (PMC8263732; doi:10.1038/s41467-021-24407-y)
Supplement: Supplementary file 6 — Source Data [file 41467_2021_24407_MOESM6_ESM.zip › Source Data_updated_060121/Source Data 8/Figure 8i/Figure 8i-tango-slide2/rep2/C_B.xls]

	Label	nuc.idx	tag	idx1	idx2	CBdist2_
1	Feb25-FISH2-3R4-rep2-cp190-100x_Position001_0_cmle.ics	1	0	1	1	2.6393594976528667
2	Feb25-FISH2-3R4-rep2-cp190-100x_Position001_0_cmle.ics	1	0	2	1	0.0
3	Feb25-FISH2-3R4-rep2-cp190-100x_Position001_0_cmle.ics	3	0	1	1	0.10317500441073144
4	Feb25-FISH2-3R4-rep2-cp190-100x_Position001_0_cmle.ics	4	0	1	1	1.6776879206634818
5	Feb25-FISH2-3R4-rep2-cp190-100x_Position001_0_cmle.ics	5	0	1	1	0.0
6	Feb25-FISH2-3R4-rep2-cp190-100x_Position001_0_cmle.ics	6	0	1	1	0.0
7	Feb25-FISH2-3R4-rep2-cp190-100x_Position001_0_cmle.ics	7	0	1	1	0.0
8	Feb25-FISH2-3R4-rep2-cp190-100x_Position001_0_cmle.ics	8	0	1	1	0.0
9	Feb25-FISH2-3R4-rep2-cp190-100x_Position001_0_cmle.ics	10	0	1	1	0.0
10	Feb25-FISH2-3R4-rep2-cp190-100x_Position001_0_cmle.ics	10	0	1	2	4.812867899755413
11	Feb25-FISH2-3R4-rep2-cp190-100x_Position001_0_cmle.ics	13	0	1	1	0.0
12	Feb25-FISH2-3R4-rep2-cp190-100x_Position001_0_cmle.ics	14	0	1	1	0.0
13	Feb25-FISH2-3R4-rep2-cp190-100x_Position001_0_cmle.ics	15	0	1	1	0.0
14	Feb25-FISH2-3R4-rep2-cp190-100x_Position001_0_cmle.ics	16	0	1	1	0.1459114905355603
15	Feb25-FISH2-3R4-rep2-cp190-100x_Position001_0_cmle.ics	20	0	1	1	1.2269033092775323
16	Feb25-FISH2-3R4-rep2-cp190-100x_Position001_0_cmle.ics	21	0	1	1	0.0
17	Feb25-FISH2-3R4-rep2-cp190-100x_Position001_0_cmle.ics	22	0	1	1	0.0
18	Feb25-FISH2-3R4-rep2-cp190-100x_Position001_0_cmle.ics	23	0	1	1	0.0
19	Feb25-FISH2-3R4-rep2-cp190-100x_Position001_0_cmle.ics	23	0	2	1	1.6313400576791501
20	Feb25-FISH2-3R4-rep2-cp190-100x_Position001_0_cmle.ics	25	0	1	1	2.938552561405576
21	Feb25-FISH2-3R4-rep2-cp190-100x_Position001_0_cmle.ics	26	0	1	1	0.0
22	Feb25-FISH2-3R4-rep2-cp190-100x_Position001_0_cmle.ics	27	0	1	1	0.0
23	Feb25-FISH2-3R4-rep2-cp190-100x_Position001_0_cmle.ics	28	0	1	1	3.1677601051154567
24	Feb25-FISH2-3R4-rep2-cp190-100x_Position001_0_cmle.ics	28	0	1	2	4.136682158388821
25	Feb25-FISH2-3R4-rep2-cp190-100x_Position001_0_cmle.ics	28	0	2	1	5.136289161045688
26	Feb25-FISH2-3R4-rep2-cp190-100x_Position001_0_cmle.ics	28	0	2	2	4.031737312391608
27	Feb25-FISH2-3R4-rep2-cp190-100x_Position001_0_cmle.ics	29	0	1	1	0.0
28	Feb25-FISH2-3R4-rep2-cp190-100x_Position001_0_cmle.ics	30	0	1	1	0.0
29	Feb25-FISH2-3R4-rep2-cp190-100x_Position001_0_cmle.ics	32	0	1	1	0.0
30	Feb25-FISH2-3R4-rep2-cp190-100x_Position001_0_cmle.ics	33	0	1	1	0.0
31	Feb25-FISH2-3R4-rep2-cp190-100x_Position001_0_cmle.ics	36	0	1	1	0.0
32	Feb25-FISH2-3R4-rep2-cp190-100x_Position001_0_cmle.ics	38	0	1	1	0.0
33	Feb25-FISH2-3R4-rep2-cp190-100x_Position001_0_cmle.ics	39	0	1	1	0.0
34	Feb25-FISH2-3R4-rep2-cp190-100x_Position001_0_cmle.ics	40	0	1	1	0.0
35	Feb25-FISH2-3R4-rep2-cp190-100x_Position001_0_cmle.ics	41	0	1	1	0.23070632344123612
36	Feb25-FISH2-3R4-rep2-cp190-100x_Position001_0_cmle.ics	42	0	1	1	0.0
37	Feb25-FISH2-3R4-rep2-cp190-100x_Position001_0_cmle.ics	43	0	1	1	0.0
38	Feb25-FISH2-3R4-rep2-cp190-100x_Position001_0_cmle.ics	47	0	1	1	1.7810767241969185
39	Feb25-FISH2-3R4-rep2-cp190-100x_Position001_0_cmle.ics	48	0	1	1	0.0
40	Feb25-FISH2-3R4-rep2-cp190-100x_Position001_0_cmle.ics	49	0	1	1	0.0
41	Feb25-FISH2-3R4-rep2-cp190-100x_Position001_0_cmle.ics	50	0	1	1	0.0
42	Feb25-FISH2-3R4-rep2-cp190-100x_Position001_0_cmle.ics	51	0	1	1	0.0
43	Feb25-FISH2-3R4-rep2-cp190-100x_Position001_0_cmle.ics	52	0	1	1	3.8392544464756093
44	Feb25-FISH2-3R4-rep2-cp190-100x_Position001_0_cmle.ics	53	0	1	1	0.0
45	Feb25-FISH2-3R4-rep2-cp190-100x_Position001_0_cmle.ics	54	0	1	1	3.3314967827589617
46	Feb25-FISH2-3R4-rep2-cp190-100x_Position001_0_cmle.ics	56	0	1	1	4.006592436848663
47	Feb25-FISH2-3R4-rep2-cp190-100x_Position001_0_cmle.ics	56	0	1	2	0.0
48	Feb25-FISH2-3R4-rep2-cp190-100x_Position001_0_cmle.ics	57	0	1	1	0.0
49	Feb25-FISH2-3R4-rep2-cp190-100x_Position001_0_cmle.ics	58	0	1	1	0.0
50	Feb25-FISH2-3R4-rep2-cp190-100x_Position001_0_cmle.ics	59	0	1	1	1.1926825638357912
51	Feb25-FISH2-3R4-rep2-cp190-100x_Position001_0_cmle.ics	60	0	1	1	0.0
52	Feb25-FISH2-3R4-rep2-cp190-100x_Position001_0_cmle.ics	62	0	1	1	1.5510604201464577
53	Feb25-FISH2-3R4-rep2-cp190-100x_Position001_0_cmle.ics	63	0	1	1	0.0
54	Feb25-FISH2-3R4-rep2-cp190-100x_Position001_0_cmle.ics	64	0	1	1	0.0
55	Feb25-FISH2-3R4-rep2-cp190-100x_Position001_0_cmle.ics	65	0	1	1	0.0
56	Feb25-FISH2-3R4-rep2-cp190-100x_Position001_0_cmle.ics	66	0	1	1	0.0
57	Feb25-FISH2-3R4-rep2-cp190-100x_Position001_0_cmle.ics	68	0	1	1	0.0
58	Feb25-FISH2-3R4-rep2-cp190-100x_Position001_0_cmle.ics	69	0	1	1	4.123129298438464
59	Feb25-FISH2-3R4-rep2-cp190-100x_Position001_0_cmle.ics	70	0	1	1	0.0
60	Feb25-FISH2-3R4-rep2-cp190-100x_Position001_0_cmle.ics	71	0	1	1	0.0
61	Feb25-FISH2-3R4-rep2-cp190-100x_Position001_0_cmle.ics	74	0	1	1	0.0
62	Feb25-FISH2-3R4-rep2-cp190-100x_Position001_0_cmle.ics	75	0	1	1	0.0
63	Feb25-FISH2-3R4-rep2-cp190-100x_Position001_0_cmle.ics	77	0	1	1	0.0
64	Feb25-FISH2-3R4-rep2-cp190-100x_Position001_0_cmle.ics	79	0	1	1	0.10317500441073144
65	Feb25-FISH2-3R4-rep2-cp190-100x_Position001_0_cmle.ics	81	0	1	1	6.036558964009769
66	Feb25-FISH2-3R4-rep2-cp190-100x_Position001_0_cmle.ics	84	0	1	1	0.65584944557845
67	Feb25-FISH2-3R4-rep2-cp190-100x_Position001_0_cmle.ics	84	0	1	2	4.21340230275378
68	Feb25-FISH2-3R4-rep2-cp190-100x_Position001_0_cmle.ics	87	0	1	1	0.0
69	Feb25-FISH2-3R4-rep2-cp190-100x_Position001_0_cmle.ics	88	0	1	1	3.0344679151226166
70	Feb25-FISH2-3R4-rep2-cp190-100x_Position001_0_cmle.ics	90	0	1	1	0.0
71	Feb25-FISH2-3R4-rep2-cp190-100x_Position001_0_cmle.ics	91	0	1	1	0.0
72	Feb25-FISH2-3R4-rep2-cp190-100x_Position001_0_cmle.ics	93	0	1	1	0.0
73	Feb25-FISH2-3R4-rep2-cp190-100x_Position001_0_cmle.ics	94	0	1	1	0.0
74	Feb25-FISH2-3R4-rep2-cp190-100x_Position001_0_cmle.ics	97	0	1	1	2.4954704362234694
75	Feb25-FISH2-3R4-rep2-cp190-100x_Position001_0_cmle.ics	98	0	1	1	1.8560865253961794
76	Feb25-FISH2-3R4-rep2-cp190-100x_Position001_0_cmle.ics	100	0	1	1	0.23070632344123612
77	Feb25-FISH2-3R4-rep2-cp190-100x_Position001_0_cmle.ics	101	0	1	1	0.0
78	Feb25-FISH2-3R4-rep2-cp190-100x_Position001_0_cmle.ics	102	0	1	1	0.0
79	Feb25-FISH2-3R4-rep2-cp190-100x_Position001_0_cmle.ics	103	0	1	1	0.0
80	Feb25-FISH2-3R4-rep2-cp190-100x_Position001_0_cmle.ics	104	0	1	1	0.0
81	Feb25-FISH2-3R4-rep2-cp190-100x_Position001_0_cmle.ics	106	0	1	1	0.0
82	Feb25-FISH2-3R4-rep2-cp190-100x_Position001_0_cmle.ics	107	0	1	1	0.0
83	Feb25-FISH2-3R4-rep2-cp190-100x_Position001_0_cmle.ics	108	0	1	1	0.20635000882146287
84	Feb25-FISH2-3R4-rep2-cp190-100x_Position001_0_cmle.ics	109	0	1	1	0.0
85	Feb25-FISH2-3R4-rep2-cp190-100x_Position001_0_cmle.ics	110	0	1	1	0.0
86	Feb25-FISH2-3R4-rep2-cp190-100x_Position001_0_cmle.ics	111	0	1	1	0.0
87	Feb25-FISH2-3R4-rep2-cp190-100x_Position001_0_cmle.ics	113	0	1	1	0.0
88	Feb25-FISH2-3R4-rep2-cp190-100x_Position001_0_cmle.ics	114	0	1	1	0.10317500441073144
89	Feb25-FISH2-3R4-rep2-cp190-100x_Position001_0_cmle.ics	115	0	1	1	0.0
90	Feb25-FISH2-3R4-rep2-cp190-100x_Position001_0_cmle.ics	116	0	1	1	0.1459114905355603
91	Feb25-FISH2-3R4-rep2-cp190-100x_Position001_0_cmle.ics	117	0	1	1	0.0
92	Feb25-FISH2-3R4-rep2-cp190-100x_Position001_0_cmle.ics	118	0	1	1	0.0
93	Feb25-FISH2-3R4-rep2-cp190-100x_Position001_0_cmle.ics	119	0	1	1	0.0
94	Feb25-FISH2-3R4-rep2-cp190-100x_Position001_0_cmle.ics	119	0	2	1	5.949725316201407
95	Feb25-FISH2-3R4-rep2-cp190-100x_Position001_0_cmle.ics	120	0	1	1	3.939610244460128
96	Feb25-FISH2-3R4-rep2-cp190-100x_Position001_0_cmle.ics	121	0	1	1	0.0
97	Feb25-FISH2-3R4-rep2-cp190-100x_Position001_0_cmle.ics	122	0	1	1	0.0
98	Feb25-FISH2-3R4-rep2-cp190-100x_Position001_0_cmle.ics	123	0	1	1	1.0967653411156157
99	Feb25-FISH2-3R4-rep2-cp190-100x_Position001_0_cmle.ics	125	0	1	1	0.0
100	Feb25-FISH2-3R4-rep2-cp190-100x_Position001_0_cmle.ics	126	0	1	1	0.10317500441073144
101	Feb25-FISH2-3R4-rep2-cp190-100x_Position001_0_cmle.ics	127	0	1	1	0.0
102	Feb25-FISH2-3R4-rep2-cp190-100x_Position001_0_cmle.ics	128	0	1	1	0.10317500441073144
103	Feb25-FISH2-3R4-rep2-cp190-100x_Position001_0_cmle.ics	129	0	1	1	0.0
104	Feb25-FISH2-3R4-rep2-cp190-100x_Position001_0_cmle.ics	130	0	1	1	2.169130249325353
105	Feb25-FISH2-3R4-rep2-cp190-100x_Position001_0_cmle.ics	130	0	1	2	0.0
106	Feb25-FISH2-3R4-rep2-cp190-100x_Position001_0_cmle.ics	131	0	1	1	0.0
107	Feb25-FISH2-3R4-rep2-cp190-100x_Position001_0_cmle.ics	132	0	1	1	2.1682197330772284
108	Feb25-FISH2-3R4-rep2-cp190-100x_Position001_0_cmle.ics	133	0	1	1	4.844442037035068
109	Feb25-FISH2-3R4-rep2-cp190-100x_Position001_0_cmle.ics	133	0	1	2	2.4762001058575542
110	Feb25-FISH2-3R4-rep2-cp190-100x_Position002_1_cmle.ics	3	0	1	1	0.3095250132321943
111	Feb25-FISH2-3R4-rep2-cp190-100x_Position002_1_cmle.ics	4	0	1	1	4.946502867716152
112	Feb25-FISH2-3R4-rep2-cp190-100x_Position002_1_cmle.ics	5	0	1	1	0.0
113	Feb25-FISH2-3R4-rep2-cp190-100x_Position002_1_cmle.ics	6	0	1	1	4.758680775912185
114	Feb25-FISH2-3R4-rep2-cp190-100x_Position002_1_cmle.ics	7	0	1	1	0.6736388337817686
115	Feb25-FISH2-3R4-rep2-cp190-100x_Position002_1_cmle.ics	8	0	1	1	2.4605134497701426
116	Feb25-FISH2-3R4-rep2-cp190-100x_Position002_1_cmle.ics	9	0	1	1	0.0
117	Feb25-FISH2-3R4-rep2-cp190-100x_Position002_1_cmle.ics	12	0	1	1	0.0
118	Feb25-FISH2-3R4-rep2-cp190-100x_Position002_1_cmle.ics	14	0	1	1	0.0
119	Feb25-FISH2-3R4-rep2-cp190-100x_Position002_1_cmle.ics	15	0	1	1	1.9566977618552703
120	Feb25-FISH2-3R4-rep2-cp190-100x_Position002_1_cmle.ics	16	0	1	1	0.0
121	Feb25-FISH2-3R4-rep2-cp190-100x_Position002_1_cmle.ics	16	0	1	2	4.231433225531249
122	Feb25-FISH2-3R4-rep2-cp190-100x_Position002_1_cmle.ics	17	0	1	1	0.0
123	Feb25-FISH2-3R4-rep2-cp190-100x_Position002_1_cmle.ics	18	0	1	1	0.1459114905355603
124	Feb25-FISH2-3R4-rep2-cp190-100x_Position002_1_cmle.ics	19	0	1	1	0.5158750220536572
125	Feb25-FISH2-3R4-rep2-cp190-100x_Position002_1_cmle.ics	19	0	1	2	0.0
126	Feb25-FISH2-3R4-rep2-cp190-100x_Position002_1_cmle.ics	19	0	2	1	0.10317500441073144
127	Feb25-FISH2-3R4-rep2-cp190-100x_Position002_1_cmle.ics	19	0	2	2	0.9342894015681998
128	Feb25-FISH2-3R4-rep2-cp190-100x_Position002_1_cmle.ics	20	0	1	1	0.0
129	Feb25-FISH2-3R4-rep2-cp190-100x_Position002_1_cmle.ics	22	0	1	1	0.0
130	Feb25-FISH2-3R4-rep2-cp190-100x_Position002_1_cmle.ics	23	0	1	1	0.0
131	Feb25-FISH2-3R4-rep2-cp190-100x_Position002_1_cmle.ics	24	0	1	1	0.0
132	Feb25-FISH2-3R4-rep2-cp190-100x_Position002_1_cmle.ics	26	0	1	1	4.44300758496266
133	Feb25-FISH2-3R4-rep2-cp190-100x_Position002_1_cmle.ics	27	0	1	1	3.430672084336835
134	Feb25-FISH2-3R4-rep2-cp190-100x_Position002_1_cmle.ics	27	0	1	2	0.3095250132321943
135	Feb25-FISH2-3R4-rep2-cp190-100x_Position002_1_cmle.ics	29	0	1	1	0.0
136	Feb25-FISH2-3R4-rep2-cp190-100x_Position002_1_cmle.ics	29	0	2	1	1.5338067085748235
137	Feb25-FISH2-3R4-rep2-cp190-100x_Position002_1_cmle.ics	30	0	1	1	0.0
138	Feb25-FISH2-3R4-rep2-cp190-100x_Position002_1_cmle.ics	32	0	1	1	0.0
139	Feb25-FISH2-3R4-rep2-cp190-100x_Position002_1_cmle.ics	33	0	1	1	1.0967653411156157
140	Feb25-FISH2-3R4-rep2-cp190-100x_Position002_1_cmle.ics	35	0	1	1	3.614831710629652
141	Feb25-FISH2-3R4-rep2-cp190-100x_Position002_1_cmle.ics	37	0	1	1	0.0
142	Feb25-FISH2-3R4-rep2-cp190-100x_Position002_1_cmle.ics	38	0	1	1	0.0
143	Feb25-FISH2-3R4-rep2-cp190-100x_Position002_1_cmle.ics	40	0	1	1	0.0
144	Feb25-FISH2-3R4-rep2-cp190-100x_Position002_1_cmle.ics	42	0	1	1	0.8508028822180275
145	Feb25-FISH2-3R4-rep2-cp190-100x_Position002_1_cmle.ics	43	0	1	1	3.5456792428274455
146	Feb25-FISH2-3R4-rep2-cp190-100x_Position002_1_cmle.ics	44	0	1	1	0.0
147	Feb25-FISH2-3R4-rep2-cp190-100x_Position002_1_cmle.ics	45	0	1	1	6.604334507229867
148	Feb25-FISH2-3R4-rep2-cp190-100x_Position002_1_cmle.ics	45	0	1	2	3.890430546777511
149	Feb25-FISH2-3R4-rep2-cp190-100x_Position002_1_cmle.ics	45	0	2	1	4.858302179280339
150	Feb25-FISH2-3R4-rep2-cp190-100x_Position002_1_cmle.ics	45	0	2	2	0.0
151	Feb25-FISH2-3R4-rep2-cp190-100x_Position002_1_cmle.ics	46	0	1	1	0.687545504971255
152	Feb25-FISH2-3R4-rep2-cp190-100x_Position002_1_cmle.ics	48	0	1	1	0.0
153	Feb25-FISH2-3R4-rep2-cp190-100x_Position002_1_cmle.ics	48	0	1	2	2.6264068296400853
154	Feb25-FISH2-3R4-rep2-cp190-100x_Position002_1_cmle.ics	49	0	1	1	0.0
155	Feb25-FISH2-3R4-rep2-cp190-100x_Position002_1_cmle.ics	50	0	1	1	0.0
156	Feb25-FISH2-3R4-rep2-cp190-100x_Position002_1_cmle.ics	51	0	1	1	1.1926825638357912
157	Feb25-FISH2-3R4-rep2-cp190-100x_Position002_1_cmle.ics	52	0	1	1	0.23070632344123612
158	Feb25-FISH2-3R4-rep2-cp190-100x_Position002_1_cmle.ics	53	0	1	1	0.0
159	Feb25-FISH2-3R4-rep2-cp190-100x_Position002_1_cmle.ics	54	0	1	1	0.0
160	Feb25-FISH2-3R4-rep2-cp190-100x_Position002_1_cmle.ics	56	0	1	1	0.0
161	Feb25-FISH2-3R4-rep2-cp190-100x_Position002_1_cmle.ics	56	0	1	2	0.7487496911231468
162	Feb25-FISH2-3R4-rep2-cp190-100x_Position002_1_cmle.ics	56	0	2	1	0.5595020986366908
163	Feb25-FISH2-3R4-rep2-cp190-100x_Position002_1_cmle.ics	56	0	2	2	0.6606423714395955
164	Feb25-FISH2-3R4-rep2-cp190-100x_Position002_1_cmle.ics	57	0	1	1	0.0
165	Feb25-FISH2-3R4-rep2-cp190-100x_Position002_1_cmle.ics	60	0	1	1	0.0
166	Feb25-FISH2-3R4-rep2-cp190-100x_Position002_1_cmle.ics	62	0	1	1	0.0
167	Feb25-FISH2-3R4-rep2-cp190-100x_Position002_1_cmle.ics	63	0	1	1	0.0
168	Feb25-FISH2-3R4-rep2-cp190-100x_Position002_1_cmle.ics	64	0	1	1	0.0
169	Feb25-FISH2-3R4-rep2-cp190-100x_Position002_1_cmle.ics	65	0	1	1	0.0
170	Feb25-FISH2-3R4-rep2-cp190-100x_Position002_1_cmle.ics	66	0	1	1	4.982005711793936
171	Feb25-FISH2-3R4-rep2-cp190-100x_Position002_1_cmle.ics	69	0	1	1	0.23070632344123612
172	Feb25-FISH2-3R4-rep2-cp190-100x_Position002_1_cmle.ics	70	0	1	1	0.0
173	Feb25-FISH2-3R4-rep2-cp190-100x_Position002_1_cmle.ics	70	0	1	2	4.688088468365408
174	Feb25-FISH2-3R4-rep2-cp190-100x_Position002_1_cmle.ics	70	0	2	1	2.197479872337251
175	Feb25-FISH2-3R4-rep2-cp190-100x_Position002_1_cmle.ics	70	0	2	2	2.646504955320936
176	Feb25-FISH2-3R4-rep2-cp190-100x_Position002_1_cmle.ics	72	0	1	1	0.0
177	Feb25-FISH2-3R4-rep2-cp190-100x_Position002_1_cmle.ics	74	0	1	1	0.0
178	Feb25-FISH2-3R4-rep2-cp190-100x_Position002_1_cmle.ics	77	0	1	1	1.3452374738224686
179	Feb25-FISH2-3R4-rep2-cp190-100x_Position002_1_cmle.ics	78	0	1	1	0.0
180	Feb25-FISH2-3R4-rep2-cp190-100x_Position002_1_cmle.ics	79	0	1	1	0.0
181	Feb25-FISH2-3R4-rep2-cp190-100x_Position002_1_cmle.ics	80	0	1	1	0.0
182	Feb25-FISH2-3R4-rep2-cp190-100x_Position002_1_cmle.ics	81	0	1	1	3.023272367992155
183	Feb25-FISH2-3R4-rep2-cp190-100x_Position002_1_cmle.ics	82	0	1	1	1.3157503800483568
184	Feb25-FISH2-3R4-rep2-cp190-100x_Position002_1_cmle.ics	83	0	1	1	0.0
185	Feb25-FISH2-3R4-rep2-cp190-100x_Position002_1_cmle.ics	84	0	1	1	0.0
186	Feb25-FISH2-3R4-rep2-cp190-100x_Position002_1_cmle.ics	85	0	1	1	1.860013843745577
187	Feb25-FISH2-3R4-rep2-cp190-100x_Position002_1_cmle.ics	86	0	1	1	0.0
188	Feb25-FISH2-3R4-rep2-cp190-100x_Position002_1_cmle.ics	86	0	1	2	0.9755754663213545
189	Feb25-FISH2-3R4-rep2-cp190-100x_Position002_1_cmle.ics	87	0	1	1	0.0
190	Feb25-FISH2-3R4-rep2-cp190-100x_Position002_1_cmle.ics	88	0	1	1	0.0
191	Feb25-FISH2-3R4-rep2-cp190-100x_Position002_1_cmle.ics	90	0	1	1	0.0
192	Feb25-FISH2-3R4-rep2-cp190-100x_Position002_1_cmle.ics	92	0	1	1	1.3452374738224686
193	Feb25-FISH2-3R4-rep2-cp190-100x_Position002_1_cmle.ics	93	0	1	1	0.0
194	Feb25-FISH2-3R4-rep2-cp190-100x_Position002_1_cmle.ics	94	0	1	1	0.0
195	Feb25-FISH2-3R4-rep2-cp190-100x_Position002_1_cmle.ics	96	0	1	1	0.0
196	Feb25-FISH2-3R4-rep2-cp190-100x_Position002_1_cmle.ics	97	0	1	1	3.007385920903485
197	Feb25-FISH2-3R4-rep2-cp190-100x_Position002_1_cmle.ics	98	0	1	1	0.0
198	Feb25-FISH2-3R4-rep2-cp190-100x_Position002_1_cmle.ics	99	0	1	1	0.0
199	Feb25-FISH2-3R4-rep2-cp190-100x_Position002_1_cmle.ics	100	0	1	1	0.0
200	Feb25-FISH2-3R4-rep2-cp190-100x_Position002_1_cmle.ics	103	0	1	1	0.0
201	Feb25-FISH2-3R4-rep2-cp190-100x_Position002_1_cmle.ics	105	0	1	1	5.86798355162445
202	Feb25-FISH2-3R4-rep2-cp190-100x_Position002_1_cmle.ics	105	0	1	2	2.042760867497844
203	Feb25-FISH2-3R4-rep2-cp190-100x_Position002_1_cmle.ics	106	0	1	1	0.0
204	Feb25-FISH2-3R4-rep2-cp190-100x_Position002_1_cmle.ics	107	0	1	1	0.0
205	Feb25-FISH2-3R4-rep2-cp190-100x_Position002_1_cmle.ics	108	0	1	1	0.0
206	Feb25-FISH2-3R4-rep2-cp190-100x_Position002_1_cmle.ics	109	0	1	1	3.575509439524266
207	Feb25-FISH2-3R4-rep2-cp190-100x_Position002_1_cmle.ics	111	0	1	1	1.7153360421684174
208	Feb25-FISH2-3R4-rep2-cp190-100x_Position002_1_cmle.ics	111	0	1	2	1.5972652713406406
209	Feb25-FISH2-3R4-rep2-cp190-100x_Position002_1_cmle.ics	111	0	2	1	2.3172087362983134
210	Feb25-FISH2-3R4-rep2-cp190-100x_Position002_1_cmle.ics	111	0	2	2	0.0
211	Feb25-FISH2-3R4-rep2-cp190-100x_Position002_1_cmle.ics	112	0	1	1	0.0
212	Feb25-FISH2-3R4-rep2-cp190-100x_Position002_1_cmle.ics	113	0	1	1	0.0
213	Feb25-FISH2-3R4-rep2-cp190-100x_Position002_1_cmle.ics	114	0	1	1	0.0
214	Feb25-FISH2-3R4-rep2-cp190-100x_Position002_1_cmle.ics	115	0	1	1	2.315160742739449
215	Feb25-FISH2-3R4-rep2-cp190-100x_Position002_1_cmle.ics	116	0	1	1	0.0
216	Feb25-FISH2-3R4-rep2-cp190-100x_Position002_1_cmle.ics	117	0	1	1	0.0
217	Feb25-FISH2-3R4-rep2-cp190-100x_Position002_1_cmle.ics	118	0	1	1	0.0
218	Feb25-FISH2-3R4-rep2-cp190-100x_Position002_1_cmle.ics	121	0	1	1	0.0
219	Feb25-FISH2-3R4-rep2-cp190-100x_Position002_1_cmle.ics	123	0	1	1	0.0
220	Feb25-FISH2-3R4-rep2-cp190-100x_Position002_1_cmle.ics	126	0	1	1	0.0
221	Feb25-FISH2-3R4-rep2-cp190-100x_Position002_1_cmle.ics	126	0	2	1	2.9799208095940775
222	Feb25-FISH2-3R4-rep2-cp190-100x_Position002_1_cmle.ics	127	0	1	1	0.0
223	Feb25-FISH2-3R4-rep2-cp190-100x_Position002_1_cmle.ics	128	0	1	1	0.0
224	Feb25-FISH2-3R4-rep2-cp190-100x_Position002_1_cmle.ics	129	0	1	1	0.1459114905355603
225	Feb25-FISH2-3R4-rep2-cp190-100x_Position002_1_cmle.ics	129	0	2	1	0.10317500441073144
226	Feb25-FISH2-3R4-rep2-cp190-100x_Position002_1_cmle.ics	130	0	1	1	0.0
227	Feb25-FISH2-3R4-rep2-cp190-100x_Position002_1_cmle.ics	131	0	1	1	0.0
228	Feb25-FISH2-3R4-rep2-cp190-100x_Position002_1_cmle.ics	132	0	1	1	0.0
229	Feb25-FISH2-3R4-rep2-cp190-100x_Position002_1_cmle.ics	133	0	1	1	0.0
230	Feb25-FISH2-3R4-rep2-cp190-100x_Position002_1_cmle.ics	134	0	1	1	0.0
231	Feb25-FISH2-3R4-rep2-cp190-100x_Position003_2_cmle.ics	1	0	1	1	0.20635000882146287
232	Feb25-FISH2-3R4-rep2-cp190-100x_Position003_2_cmle.ics	3	0	1	1	0.0
233	Feb25-FISH2-3R4-rep2-cp190-100x_Position003_2_cmle.ics	4	0	1	1	0.4660867564761642
234	Feb25-FISH2-3R4-rep2-cp190-100x_Position003_2_cmle.ics	5	0	1	1	0.0
235	Feb25-FISH2-3R4-rep2-cp190-100x_Position003_2_cmle.ics	7	0	1	1	0.0
236	Feb25-FISH2-3R4-rep2-cp190-100x_Position003_2_cmle.ics	9	0	1	1	0.0
237	Feb25-FISH2-3R4-rep2-cp190-100x_Position003_2_cmle.ics	10	0	1	1	0.20635000882146287
238	Feb25-FISH2-3R4-rep2-cp190-100x_Position003_2_cmle.ics	11	0	1	1	0.0
239	Feb25-FISH2-3R4-rep2-cp190-100x_Position003_2_cmle.ics	14	0	1	1	1.7810767241969185
240	Feb25-FISH2-3R4-rep2-cp190-100x_Position003_2_cmle.ics	15	0	1	1	0.0
241	Feb25-FISH2-3R4-rep2-cp190-100x_Position003_2_cmle.ics	16	0	1	1	0.1459114905355603
242	Feb25-FISH2-3R4-rep2-cp190-100x_Position003_2_cmle.ics	17	0	1	1	0.0
243	Feb25-FISH2-3R4-rep2-cp190-100x_Position003_2_cmle.ics	17	0	2	1	3.11068788460935
244	Feb25-FISH2-3R4-rep2-cp190-100x_Position003_2_cmle.ics	18	0	1	1	0.0
245	Feb25-FISH2-3R4-rep2-cp190-100x_Position003_2_cmle.ics	19	0	1	1	0.10317500441073144
246	Feb25-FISH2-3R4-rep2-cp190-100x_Position003_2_cmle.ics	20	0	1	1	0.0
247	Feb25-FISH2-3R4-rep2-cp190-100x_Position003_2_cmle.ics	21	0	1	1	0.0
248	Feb25-FISH2-3R4-rep2-cp190-100x_Position003_2_cmle.ics	23	0	1	1	7.429316776109081
249	Feb25-FISH2-3R4-rep2-cp190-100x_Position003_2_cmle.ics	23	0	1	2	0.0
250	Feb25-FISH2-3R4-rep2-cp190-100x_Position003_2_cmle.ics	23	0	1	3	0.8254000352858515
251	Feb25-FISH2-3R4-rep2-cp190-100x_Position003_2_cmle.ics	24	0	1	1	0.0
252	Feb25-FISH2-3R4-rep2-cp190-100x_Position003_2_cmle.ics	24	0	2	1	0.9342894015681998
253	Feb25-FISH2-3R4-rep2-cp190-100x_Position003_2_cmle.ics	26	0	1	1	0.0
254	Feb25-FISH2-3R4-rep2-cp190-100x_Position003_2_cmle.ics	27	0	1	1	0.0
255	Feb25-FISH2-3R4-rep2-cp190-100x_Position003_2_cmle.ics	29	0	1	1	0.0
256	Feb25-FISH2-3R4-rep2-cp190-100x_Position003_2_cmle.ics	35	0	1	1	0.0
257	Feb25-FISH2-3R4-rep2-cp190-100x_Position003_2_cmle.ics	35	0	1	2	5.26638136037799
258	Feb25-FISH2-3R4-rep2-cp190-100x_Position003_2_cmle.ics	37	0	1	1	0.0
259	Feb25-FISH2-3R4-rep2-cp190-100x_Position003_2_cmle.ics	38	0	1	1	1.0368959615364501
260	Feb25-FISH2-3R4-rep2-cp190-100x_Position003_2_cmle.ics	39	0	1	1	0.0
261	Feb25-FISH2-3R4-rep2-cp190-100x_Position003_2_cmle.ics	41	0	1	1	0.0
262	Feb25-FISH2-3R4-rep2-cp190-100x_Position003_2_cmle.ics	42	0	1	1	0.0
263	Feb25-FISH2-3R4-rep2-cp190-100x_Position003_2_cmle.ics	43	0	1	1	0.7748934119142009
264	Feb25-FISH2-3R4-rep2-cp190-100x_Position003_2_cmle.ics	44	0	1	1	0.0
265	Feb25-FISH2-3R4-rep2-cp190-100x_Position003_2_cmle.ics	44	0	1	2	6.181024500972245
266	Feb25-FISH2-3R4-rep2-cp190-100x_Position003_2_cmle.ics	44	0	2	1	6.293664643453731
267	Feb25-FISH2-3R4-rep2-cp190-100x_Position003_2_cmle.ics	44	0	2	2	0.0
268	Feb25-FISH2-3R4-rep2-cp190-100x_Position003_2_cmle.ics	44	0	3	1	5.530485833293619
269	Feb25-FISH2-3R4-rep2-cp190-100x_Position003_2_cmle.ics	44	0	3	2	3.0952501323219432
270	Feb25-FISH2-3R4-rep2-cp190-100x_Position003_2_cmle.ics	45	0	1	1	0.0
271	Feb25-FISH2-3R4-rep2-cp190-100x_Position003_2_cmle.ics	47	0	1	1	0.0
272	Feb25-FISH2-3R4-rep2-cp190-100x_Position003_2_cmle.ics	48	0	1	1	0.10317500441073144
273	Feb25-FISH2-3R4-rep2-cp190-100x_Position003_2_cmle.ics	49	0	1	1	0.10317500441073144
274	Feb25-FISH2-3R4-rep2-cp190-100x_Position003_2_cmle.ics	50	0	1	1	0.0
275	Feb25-FISH2-3R4-rep2-cp190-100x_Position003_2_cmle.ics	51	0	1	1	0.0
276	Feb25-FISH2-3R4-rep2-cp190-100x_Position003_2_cmle.ics	53	0	1	1	6.2038264806587335
277	Feb25-FISH2-3R4-rep2-cp190-100x_Position003_2_cmle.ics	54	0	1	1	0.0
278	Feb25-FISH2-3R4-rep2-cp190-100x_Position003_2_cmle.ics	55	0	1	1	0.0
279	Feb25-FISH2-3R4-rep2-cp190-100x_Position003_2_cmle.ics	56	0	1	1	1.466392331574739
280	Feb25-FISH2-3R4-rep2-cp190-100x_Position003_2_cmle.ics	57	0	1	1	0.23070632344123612
281	Feb25-FISH2-3R4-rep2-cp190-100x_Position003_2_cmle.ics	58	0	1	1	0.5158750220536572
282	Feb25-FISH2-3R4-rep2-cp190-100x_Position003_2_cmle.ics	59	0	1	1	1.0389843448820495
283	Feb25-FISH2-3R4-rep2-cp190-100x_Position003_2_cmle.ics	59	0	2	1	0.0
284	Feb25-FISH2-3R4-rep2-cp190-100x_Position003_2_cmle.ics	60	0	1	1	0.928575039696583
285	Feb25-FISH2-3R4-rep2-cp190-100x_Position003_2_cmle.ics	62	0	1	1	0.0
286	Feb25-FISH2-3R4-rep2-cp190-100x_Position003_2_cmle.ics	63	0	1	1	0.0
287	Feb25-FISH2-3R4-rep2-cp190-100x_Position003_2_cmle.ics	64	0	1	1	0.0
288	Feb25-FISH2-3R4-rep2-cp190-100x_Position003_2_cmle.ics	65	0	1	1	0.0
289	Feb25-FISH2-3R4-rep2-cp190-100x_Position003_2_cmle.ics	66	0	1	1	0.0
290	Feb25-FISH2-3R4-rep2-cp190-100x_Position003_2_cmle.ics	69	0	1	1	2.2191718101903986
291	Feb25-FISH2-3R4-rep2-cp190-100x_Position003_2_cmle.ics	70	0	1	1	0.0
292	Feb25-FISH2-3R4-rep2-cp190-100x_Position003_2_cmle.ics	71	0	1	1	0.0
293	Feb25-FISH2-3R4-rep2-cp190-100x_Position003_2_cmle.ics	72	0	1	1	2.6274523948721265
294	Feb25-FISH2-3R4-rep2-cp190-100x_Position003_2_cmle.ics	73	0	1	1	0.10317500441073144
295	Feb25-FISH2-3R4-rep2-cp190-100x_Position003_2_cmle.ics	76	0	1	1	0.0
296	Feb25-FISH2-3R4-rep2-cp190-100x_Position003_2_cmle.ics	77	0	1	1	0.0
297	Feb25-FISH2-3R4-rep2-cp190-100x_Position003_2_cmle.ics	78	0	1	1	0.20635000882146287
298	Feb25-FISH2-3R4-rep2-cp190-100x_Position003_2_cmle.ics	79	0	1	1	0.0
299	Feb25-FISH2-3R4-rep2-cp190-100x_Position003_2_cmle.ics	80	0	1	1	0.0
300	Feb25-FISH2-3R4-rep2-cp190-100x_Position003_2_cmle.ics	82	0	1	1	5.556144027286182
301	Feb25-FISH2-3R4-rep2-cp190-100x_Position003_2_cmle.ics	83	0	1	1	5.730626190561681
302	Feb25-FISH2-3R4-rep2-cp190-100x_Position003_2_cmle.ics	83	0	1	2	6.520977802853591
303	Feb25-FISH2-3R4-rep2-cp190-100x_Position003_2_cmle.ics	83	0	2	1	0.0
304	Feb25-FISH2-3R4-rep2-cp190-100x_Position003_2_cmle.ics	83	0	2	2	4.28292020894671
305	Feb25-FISH2-3R4-rep2-cp190-100x_Position003_2_cmle.ics	84	0	1	1	0.0
306	Feb25-FISH2-3R4-rep2-cp190-100x_Position003_2_cmle.ics	86	0	1	1	0.23070632344123612
307	Feb25-FISH2-3R4-rep2-cp190-100x_Position003_2_cmle.ics	86	0	1	2	2.528347716124477
308	Feb25-FISH2-3R4-rep2-cp190-100x_Position003_2_cmle.ics	86	0	1	3	5.555819349822162
309	Feb25-FISH2-3R4-rep2-cp190-100x_Position003_2_cmle.ics	86	0	2	1	13.51106731627659
310	Feb25-FISH2-3R4-rep2-cp190-100x_Position003_2_cmle.ics	86	0	2	2	12.857176828052888
311	Feb25-FISH2-3R4-rep2-cp190-100x_Position003_2_cmle.ics	86	0	2	3	12.062648372392195
312	Feb25-FISH2-3R4-rep2-cp190-100x_Position003_2_cmle.ics	86	0	3	1	0.0
313	Feb25-FISH2-3R4-rep2-cp190-100x_Position003_2_cmle.ics	86	0	3	2	1.6000977535689052
314	Feb25-FISH2-3R4-rep2-cp190-100x_Position003_2_cmle.ics	86	0	3	3	4.605098527627903
315	Feb25-FISH2-3R4-rep2-cp190-100x_Position003_2_cmle.ics	86	0	4	1	4.181616880421494
316	Feb25-FISH2-3R4-rep2-cp190-100x_Position003_2_cmle.ics	86	0	4	2	1.8410516456738788
317	Feb25-FISH2-3R4-rep2-cp190-100x_Position003_2_cmle.ics	86	0	4	3	0.0
318	Feb25-FISH2-3R4-rep2-cp190-100x_Position003_2_cmle.ics	87	0	1	1	0.0
319	Feb25-FISH2-3R4-rep2-cp190-100x_Position003_2_cmle.ics	88	0	1	1	0.0
320	Feb25-FISH2-3R4-rep2-cp190-100x_Position003_2_cmle.ics	89	0	1	1	0.0
321	Feb25-FISH2-3R4-rep2-cp190-100x_Position003_2_cmle.ics	89	0	2	1	7.0699470337541666
322	Feb25-FISH2-3R4-rep2-cp190-100x_Position003_2_cmle.ics	92	0	1	1	0.10317500441073144
323	Feb25-FISH2-3R4-rep2-cp190-100x_Position003_2_cmle.ics	93	0	1	1	0.10317500441073144
324	Feb25-FISH2-3R4-rep2-cp190-100x_Position003_2_cmle.ics	94	0	1	1	6.068935830245233
325	Feb25-FISH2-3R4-rep2-cp190-100x_Position003_2_cmle.ics	95	0	1	1	0.0
326	Feb25-FISH2-3R4-rep2-cp190-100x_Position003_2_cmle.ics	97	0	1	1	0.0
327	Feb25-FISH2-3R4-rep2-cp190-100x_Position003_2_cmle.ics	98	0	1	1	0.10317500441073144
328	Feb25-FISH2-3R4-rep2-cp190-100x_Position003_2_cmle.ics	99	0	1	1	0.0
329	Feb25-FISH2-3R4-rep2-cp190-100x_Position003_2_cmle.ics	100	0	1	1	0.928575039696583
330	Feb25-FISH2-3R4-rep2-cp190-100x_Position003_2_cmle.ics	101	0	1	1	0.8058225447605828
331	Feb25-FISH2-3R4-rep2-cp190-100x_Position003_2_cmle.ics	102	0	1	1	0.0
332	Feb25-FISH2-3R4-rep2-cp190-100x_Position003_2_cmle.ics	103	0	1	1	0.0
333	Feb25-FISH2-3R4-rep2-cp190-100x_Position003_2_cmle.ics	104	0	1	1	0.10317500441073144
334	Feb25-FISH2-3R4-rep2-cp190-100x_Position003_2_cmle.ics	105	0	1	1	0.0
335	Feb25-FISH2-3R4-rep2-cp190-100x_Position003_2_cmle.ics	106	0	1	1	0.0
336	Feb25-FISH2-3R4-rep2-cp190-100x_Position003_2_cmle.ics	107	0	1	1	0.0
337	Feb25-FISH2-3R4-rep2-cp190-100x_Position003_2_cmle.ics	109	0	1	1	0.4377344716066809
338	Feb25-FISH2-3R4-rep2-cp190-100x_Position003_2_cmle.ics	111	0	1	1	0.0
339	Feb25-FISH2-3R4-rep2-cp190-100x_Position003_2_cmle.ics	114	0	1	1	0.0
340	Feb25-FISH2-3R4-rep2-cp190-100x_Position003_2_cmle.ics	115	0	1	1	0.0
341	Feb25-FISH2-3R4-rep2-cp190-100x_Position004_3_cmle.ics	1	0	1	1	0.0
342	Feb25-FISH2-3R4-rep2-cp190-100x_Position004_3_cmle.ics	2	0	1	1	0.0
343	Feb25-FISH2-3R4-rep2-cp190-100x_Position004_3_cmle.ics	3	0	1	1	0.9512265400461283
344	Feb25-FISH2-3R4-rep2-cp190-100x_Position004_3_cmle.ics	4	0	1	1	0.0
345	Feb25-FISH2-3R4-rep2-cp190-100x_Position004_3_cmle.ics	5	0	1	1	0.0
346	Feb25-FISH2-3R4-rep2-cp190-100x_Position004_3_cmle.ics	6	0	1	1	0.0
347	Feb25-FISH2-3R4-rep2-cp190-100x_Position004_3_cmle.ics	7	0	1	1	0.0
348	Feb25-FISH2-3R4-rep2-cp190-100x_Position004_3_cmle.ics	8	0	1	1	0.0
349	Feb25-FISH2-3R4-rep2-cp190-100x_Position004_3_cmle.ics	9	0	1	1	0.622541700711641
350	Feb25-FISH2-3R4-rep2-cp190-100x_Position004_3_cmle.ics	10	0	1	1	0.0
351	Feb25-FISH2-3R4-rep2-cp190-100x_Position004_3_cmle.ics	13	0	1	1	0.0
352	Feb25-FISH2-3R4-rep2-cp190-100x_Position004_3_cmle.ics	14	0	1	1	0.0
353	Feb25-FISH2-3R4-rep2-cp190-100x_Position004_3_cmle.ics	15	0	1	1	1.3412750573395087
354	Feb25-FISH2-3R4-rep2-cp190-100x_Position004_3_cmle.ics	15	0	1	2	2.8003324570491004
355	Feb25-FISH2-3R4-rep2-cp190-100x_Position004_3_cmle.ics	17	0	1	1	0.0
356	Feb25-FISH2-3R4-rep2-cp190-100x_Position004_3_cmle.ics	20	0	1	1	0.0
357	Feb25-FISH2-3R4-rep2-cp190-100x_Position004_3_cmle.ics	21	0	1	1	2.9624115883561237
358	Feb25-FISH2-3R4-rep2-cp190-100x_Position004_3_cmle.ics	21	0	2	1	4.11460992984207
359	Feb25-FISH2-3R4-rep2-cp190-100x_Position004_3_cmle.ics	23	0	1	1	3.4750334810940355
360	Feb25-FISH2-3R4-rep2-cp190-100x_Position004_3_cmle.ics	24	0	1	1	0.0
361	Feb25-FISH2-3R4-rep2-cp190-100x_Position004_3_cmle.ics	25	0	1	1	0.0
362	Feb25-FISH2-3R4-rep2-cp190-100x_Position004_3_cmle.ics	27	0	1	1	0.0
363	Feb25-FISH2-3R4-rep2-cp190-100x_Position004_3_cmle.ics	28	0	1	1	0.0
364	Feb25-FISH2-3R4-rep2-cp190-100x_Position004_3_cmle.ics	29	0	1	1	0.0
365	Feb25-FISH2-3R4-rep2-cp190-100x_Position004_3_cmle.ics	30	0	1	1	0.8533468100660392
366	Feb25-FISH2-3R4-rep2-cp190-100x_Position004_3_cmle.ics	30	0	2	1	0.2991586303963464
367	Feb25-FISH2-3R4-rep2-cp190-100x_Position004_3_cmle.ics	32	0	1	1	0.0
368	Feb25-FISH2-3R4-rep2-cp190-100x_Position004_3_cmle.ics	33	0	1	1	1.4048755524468903
369	Feb25-FISH2-3R4-rep2-cp190-100x_Position004_3_cmle.ics	35	0	1	1	0.0
370	Feb25-FISH2-3R4-rep2-cp190-100x_Position004_3_cmle.ics	37	0	1	1	0.0
371	Feb25-FISH2-3R4-rep2-cp190-100x_Position004_3_cmle.ics	38	0	1	1	0.0
372	Feb25-FISH2-3R4-rep2-cp190-100x_Position004_3_cmle.ics	39	0	1	1	0.0
373	Feb25-FISH2-3R4-rep2-cp190-100x_Position004_3_cmle.ics	40	0	1	1	4.455679192116849
374	Feb25-FISH2-3R4-rep2-cp190-100x_Position004_3_cmle.ics	41	0	1	1	1.0317500441073144
375	Feb25-FISH2-3R4-rep2-cp190-100x_Position004_3_cmle.ics	42	0	1	1	0.20635000882146287
376	Feb25-FISH2-3R4-rep2-cp190-100x_Position004_3_cmle.ics	44	0	1	1	0.0
377	Feb25-FISH2-3R4-rep2-cp190-100x_Position004_3_cmle.ics	45	0	1	1	0.751125369937127
378	Feb25-FISH2-3R4-rep2-cp190-100x_Position004_3_cmle.ics	47	0	1	1	1.2381000529287771
379	Feb25-FISH2-3R4-rep2-cp190-100x_Position004_3_cmle.ics	48	0	1	1	0.0
380	Feb25-FISH2-3R4-rep2-cp190-100x_Position004_3_cmle.ics	49	0	1	1	0.0
381	Feb25-FISH2-3R4-rep2-cp190-100x_Position004_3_cmle.ics	50	0	1	1	0.0
382	Feb25-FISH2-3R4-rep2-cp190-100x_Position004_3_cmle.ics	53	0	1	1	6.795466407797187
383	Feb25-FISH2-3R4-rep2-cp190-100x_Position004_3_cmle.ics	53	0	1	2	1.8177762540415314
384	Feb25-FISH2-3R4-rep2-cp190-100x_Position004_3_cmle.ics	53	0	2	1	4.96099067820905
385	Feb25-FISH2-3R4-rep2-cp190-100x_Position004_3_cmle.ics	53	0	2	2	0.0
386	Feb25-FISH2-3R4-rep2-cp190-100x_Position004_3_cmle.ics	53	0	3	1	0.0
387	Feb25-FISH2-3R4-rep2-cp190-100x_Position004_3_cmle.ics	53	0	3	2	5.2094767555838155
388	Feb25-FISH2-3R4-rep2-cp190-100x_Position004_3_cmle.ics	53	0	4	1	9.534413830046724
389	Feb25-FISH2-3R4-rep2-cp190-100x_Position004_3_cmle.ics	53	0	4	2	5.012772254501863
390	Feb25-FISH2-3R4-rep2-cp190-100x_Position004_3_cmle.ics	54	0	1	1	0.0
391	Feb25-FISH2-3R4-rep2-cp190-100x_Position004_3_cmle.ics	55	0	1	1	1.8008849621272118
392	Feb25-FISH2-3R4-rep2-cp190-100x_Position004_3_cmle.ics	56	0	1	1	0.0
393	Feb25-FISH2-3R4-rep2-cp190-100x_Position004_3_cmle.ics	57	0	1	1	1.6668432081858544
394	Feb25-FISH2-3R4-rep2-cp190-100x_Position004_3_cmle.ics	58	0	1	1	0.0
395	Feb25-FISH2-3R4-rep2-cp190-100x_Position004_3_cmle.ics	59	0	1	1	0.0
396	Feb25-FISH2-3R4-rep2-cp190-100x_Position004_3_cmle.ics	61	0	1	1	2.272193773547914
397	Feb25-FISH2-3R4-rep2-cp190-100x_Position004_3_cmle.ics	62	0	1	1	0.0
398	Feb25-FISH2-3R4-rep2-cp190-100x_Position004_3_cmle.ics	63	0	1	1	0.0
399	Feb25-FISH2-3R4-rep2-cp190-100x_Position004_3_cmle.ics	65	0	1	1	0.0
400	Feb25-FISH2-3R4-rep2-cp190-100x_Position004_3_cmle.ics	66	0	1	1	2.8962603905211473
401	Feb25-FISH2-3R4-rep2-cp190-100x_Position004_3_cmle.ics	66	0	2	1	3.4358980518179356
402	Feb25-FISH2-3R4-rep2-cp190-100x_Position004_3_cmle.ics	68	0	1	1	0.0
403	Feb25-FISH2-3R4-rep2-cp190-100x_Position004_3_cmle.ics	69	0	1	1	4.75463878325808
404	Feb25-FISH2-3R4-rep2-cp190-100x_Position004_3_cmle.ics	70	0	1	1	1.0521827216106825
405	Feb25-FISH2-3R4-rep2-cp190-100x_Position004_3_cmle.ics	71	0	1	1	0.0
406	Feb25-FISH2-3R4-rep2-cp190-100x_Position004_3_cmle.ics	72	0	1	1	0.0
407	Feb25-FISH2-3R4-rep2-cp190-100x_Position004_3_cmle.ics	73	0	1	1	0.0
408	Feb25-FISH2-3R4-rep2-cp190-100x_Position004_3_cmle.ics	74	0	1	1	0.0
409	Feb25-FISH2-3R4-rep2-cp190-100x_Position004_3_cmle.ics	75	0	1	1	0.46141264688247224
410	Feb25-FISH2-3R4-rep2-cp190-100x_Position004_3_cmle.ics	75	0	1	2	0.0
411	Feb25-FISH2-3R4-rep2-cp190-100x_Position004_3_cmle.ics	77	0	1	1	3.328351254601327
412	Feb25-FISH2-3R4-rep2-cp190-100x_Position004_3_cmle.ics	78	0	1	1	3.8026774723343455
413	Feb25-FISH2-3R4-rep2-cp190-100x_Position004_3_cmle.ics	79	0	1	1	0.0
414	Feb25-FISH2-3R4-rep2-cp190-100x_Position004_3_cmle.ics	82	0	1	1	0.3095250132321943
415	Feb25-FISH2-3R4-rep2-cp190-100x_Position004_3_cmle.ics	82	0	1	2	3.8392544464756093
416	Feb25-FISH2-3R4-rep2-cp190-100x_Position004_3_cmle.ics	82	0	2	1	4.0664661387935155
417	Feb25-FISH2-3R4-rep2-cp190-100x_Position004_3_cmle.ics	82	0	2	2	0.0
418	Feb25-FISH2-3R4-rep2-cp190-100x_Position004_3_cmle.ics	83	0	1	1	4.248400458363828
419	Feb25-FISH2-3R4-rep2-cp190-100x_Position004_3_cmle.ics	84	0	1	1	0.0
420	Feb25-FISH2-3R4-rep2-cp190-100x_Position004_3_cmle.ics	85	0	1	1	0.0
421	Feb25-FISH2-3R4-rep2-cp190-100x_Position004_3_cmle.ics	86	0	1	1	0.0
422	Feb25-FISH2-3R4-rep2-cp190-100x_Position004_3_cmle.ics	87	0	1	1	3.8673426996960076
423	Feb25-FISH2-3R4-rep2-cp190-100x_Position004_3_cmle.ics	87	0	1	2	0.0
424	Feb25-FISH2-3R4-rep2-cp190-100x_Position004_3_cmle.ics	88	0	1	1	0.0
425	Feb25-FISH2-3R4-rep2-cp190-100x_Position004_3_cmle.ics	89	0	1	1	0.0
426	Feb25-FISH2-3R4-rep2-cp190-100x_Position004_3_cmle.ics	90	0	1	1	3.714300158786332
427	Feb25-FISH2-3R4-rep2-cp190-100x_Position004_3_cmle.ics	91	0	1	1	3.74090002420478
428	Feb25-FISH2-3R4-rep2-cp190-100x_Position004_3_cmle.ics	93	0	1	1	1.9963956842287418
429	Feb25-FISH2-3R4-rep2-cp190-100x_Position004_3_cmle.ics	93	0	2	1	3.92798400942496
430	Feb25-FISH2-3R4-rep2-cp190-100x_Position004_3_cmle.ics	95	0	1	1	0.0
431	Feb25-FISH2-3R4-rep2-cp190-100x_Position004_3_cmle.ics	98	0	1	1	0.0
432	Feb25-FISH2-3R4-rep2-cp190-100x_Position004_3_cmle.ics	99	0	1	1	3.5839453379339705
433	Feb25-FISH2-3R4-rep2-cp190-100x_Position004_3_cmle.ics	99	0	2	1	0.10317500441073144
434	Feb25-FISH2-3R4-rep2-cp190-100x_Position004_3_cmle.ics	101	0	1	1	0.0
435	Feb25-FISH2-3R4-rep2-cp190-100x_Position004_3_cmle.ics	102	0	1	1	4.5285671342320475
436	Feb25-FISH2-3R4-rep2-cp190-100x_Position004_3_cmle.ics	102	0	1	2	0.0
437	Feb25-FISH2-3R4-rep2-cp190-100x_Position004_3_cmle.ics	103	0	1	1	3.6714612248079392
438	Feb25-FISH2-3R4-rep2-cp190-100x_Position004_3_cmle.ics	103	0	1	2	3.0359084180966835
439	Feb25-FISH2-3R4-rep2-cp190-100x_Position004_3_cmle.ics	105	0	1	1	0.0
440	Feb25-FISH2-3R4-rep2-cp190-100x_Position004_3_cmle.ics	106	0	1	1	0.0
441	Feb25-FISH2-3R4-rep2-cp190-100x_Position004_3_cmle.ics	107	0	1	1	1.1179489136237186
442	Feb25-FISH2-3R4-rep2-cp190-100x_Position004_3_cmle.ics	108	0	1	1	0.0
443	Feb25-FISH2-3R4-rep2-cp190-100x_Position004_3_cmle.ics	110	0	1	1	3.928787118943193
444	Feb25-FISH2-3R4-rep2-cp190-100x_Position004_3_cmle.ics	110	0	1	2	0.0
445	Feb25-FISH2-3R4-rep2-cp190-100x_Position004_3_cmle.ics	110	0	1	3	2.8210940715727206
446	Feb25-FISH2-3R4-rep2-cp190-100x_Position004_3_cmle.ics	111	0	1	1	0.0
447	Feb25-FISH2-3R4-rep2-cp190-100x_Position004_3_cmle.ics	112	0	1	1	0.0
448	Feb25-FISH2-3R4-rep2-cp190-100x_Position004_3_cmle.ics	113	0	1	1	0.8318234787411565
449	Feb25-FISH2-3R4-rep2-cp190-100x_Position004_3_cmle.ics	114	0	1	1	0.0
450	Feb25-FISH2-3R4-rep2-cp190-100x_Position004_3_cmle.ics	115	0	1	1	3.1497961824162446
451	Feb25-FISH2-3R4-rep2-cp190-100x_Position004_3_cmle.ics	116	0	1	1	0.5963412819178956
452	Feb25-FISH2-3R4-rep2-cp190-100x_Position004_3_cmle.ics	117	0	1	1	0.0
453	Feb25-FISH2-3R4-rep2-cp190-100x_Position004_3_cmle.ics	118	0	1	1	0.10317500441073144
454	Feb25-FISH2-3R4-rep2-cp190-100x_Position004_3_cmle.ics	119	0	1	1	0.0
455	Feb25-FISH2-3R4-rep2-cp190-100x_Position004_3_cmle.ics	120	0	1	1	0.0
456	Feb25-FISH2-3R4-rep2-cp190-100x_Position004_3_cmle.ics	121	0	1	1	0.0
457	Feb25-FISH2-3R4-rep2-cp190-100x_Position004_3_cmle.ics	123	0	1	1	0.0
458	Feb25-FISH2-3R4-rep2-cp190-100x_Position004_3_cmle.ics	125	0	1	1	0.0
459	Feb25-FISH2-3R4-rep2-cp190-100x_Position004_3_cmle.ics	126	0	1	1	0.20635000882146287
460	Feb25-FISH2-3R4-rep2-cp190-100x_Position004_3_cmle.ics	127	0	1	1	0.0
461	Feb25-FISH2-3R4-rep2-cp190-100x_Position005_4_cmle.ics	1	0	1	1	0.0
462	Feb25-FISH2-3R4-rep2-cp190-100x_Position005_4_cmle.ics	2	0	1	1	0.10317500441073144
463	Feb25-FISH2-3R4-rep2-cp190-100x_Position005_4_cmle.ics	3	0	1	1	0.0
464	Feb25-FISH2-3R4-rep2-cp190-100x_Position005_4_cmle.ics	4	0	1	1	1.1368333649278028
465	Feb25-FISH2-3R4-rep2-cp190-100x_Position005_4_cmle.ics	4	0	2	1	7.357325574300785
466	Feb25-FISH2-3R4-rep2-cp190-100x_Position005_4_cmle.ics	5	0	1	1	0.0
467	Feb25-FISH2-3R4-rep2-cp190-100x_Position005_4_cmle.ics	6	0	1	1	0.0
468	Feb25-FISH2-3R4-rep2-cp190-100x_Position005_4_cmle.ics	8	0	1	1	0.0
469	Feb25-FISH2-3R4-rep2-cp190-100x_Position005_4_cmle.ics	9	0	1	1	0.0
470	Feb25-FISH2-3R4-rep2-cp190-100x_Position005_4_cmle.ics	10	0	1	1	0.10317500441073144
471	Feb25-FISH2-3R4-rep2-cp190-100x_Position005_4_cmle.ics	10	0	1	2	1.8037310559294812
472	Feb25-FISH2-3R4-rep2-cp190-100x_Position005_4_cmle.ics	11	0	1	1	0.0
473	Feb25-FISH2-3R4-rep2-cp190-100x_Position005_4_cmle.ics	12	0	1	1	2.7811913002209154
474	Feb25-FISH2-3R4-rep2-cp190-100x_Position005_4_cmle.ics	13	0	1	1	0.0
475	Feb25-FISH2-3R4-rep2-cp190-100x_Position005_4_cmle.ics	14	0	1	1	0.0
476	Feb25-FISH2-3R4-rep2-cp190-100x_Position005_4_cmle.ics	15	0	1	1	0.0
477	Feb25-FISH2-3R4-rep2-cp190-100x_Position005_4_cmle.ics	16	0	1	1	1.4541052224178812
478	Feb25-FISH2-3R4-rep2-cp190-100x_Position005_4_cmle.ics	16	0	2	1	0.0
479	Feb25-FISH2-3R4-rep2-cp190-100x_Position005_4_cmle.ics	17	0	1	1	2.6526211366754002
480	Feb25-FISH2-3R4-rep2-cp190-100x_Position005_4_cmle.ics	18	0	1	1	0.0
481	Feb25-FISH2-3R4-rep2-cp190-100x_Position005_4_cmle.ics	19	0	1	1	0.0
482	Feb25-FISH2-3R4-rep2-cp190-100x_Position005_4_cmle.ics	20	0	1	1	0.0
483	Feb25-FISH2-3R4-rep2-cp190-100x_Position005_4_cmle.ics	21	0	1	1	0.0
484	Feb25-FISH2-3R4-rep2-cp190-100x_Position005_4_cmle.ics	23	0	1	1	3.8414889443400386
485	Feb25-FISH2-3R4-rep2-cp190-100x_Position005_4_cmle.ics	24	0	1	1	0.0
486	Feb25-FISH2-3R4-rep2-cp190-100x_Position005_4_cmle.ics	25	0	1	1	0.0
487	Feb25-FISH2-3R4-rep2-cp190-100x_Position005_4_cmle.ics	26	0	1	1	0.0
488	Feb25-FISH2-3R4-rep2-cp190-100x_Position005_4_cmle.ics	27	0	1	1	0.0
489	Feb25-FISH2-3R4-rep2-cp190-100x_Position005_4_cmle.ics	28	0	1	1	0.0
490	Feb25-FISH2-3R4-rep2-cp190-100x_Position005_4_cmle.ics	29	0	1	1	1.335951306678649
491	Feb25-FISH2-3R4-rep2-cp190-100x_Position005_4_cmle.ics	31	0	1	1	0.0
492	Feb25-FISH2-3R4-rep2-cp190-100x_Position005_4_cmle.ics	32	0	1	1	0.0
493	Feb25-FISH2-3R4-rep2-cp190-100x_Position005_4_cmle.ics	33	0	1	1	0.0
494	Feb25-FISH2-3R4-rep2-cp190-100x_Position005_4_cmle.ics	34	0	1	1	0.0
495	Feb25-FISH2-3R4-rep2-cp190-100x_Position005_4_cmle.ics	35	0	1	1	0.0
496	Feb25-FISH2-3R4-rep2-cp190-100x_Position005_4_cmle.ics	36	0	1	1	1.3412750573395087
497	Feb25-FISH2-3R4-rep2-cp190-100x_Position005_4_cmle.ics	37	0	1	1	0.0
498	Feb25-FISH2-3R4-rep2-cp190-100x_Position005_4_cmle.ics	39	0	1	1	1.5782740824160237
499	Feb25-FISH2-3R4-rep2-cp190-100x_Position005_4_cmle.ics	40	0	1	1	0.10317500441073144
500	Feb25-FISH2-3R4-rep2-cp190-100x_Position005_4_cmle.ics	42	0	1	1	1.3586516622891616
501	Feb25-FISH2-3R4-rep2-cp190-100x_Position005_4_cmle.ics	43	0	1	1	0.0
502	Feb25-FISH2-3R4-rep2-cp190-100x_Position005_4_cmle.ics	44	0	1	1	0.0
503	Feb25-FISH2-3R4-rep2-cp190-100x_Position005_4_cmle.ics	45	0	1	1	1.3412750573395087
504	Feb25-FISH2-3R4-rep2-cp190-100x_Position005_4_cmle.ics	46	0	1	1	0.0
505	Feb25-FISH2-3R4-rep2-cp190-100x_Position005_4_cmle.ics	47	0	1	1	0.0
506	Feb25-FISH2-3R4-rep2-cp190-100x_Position005_4_cmle.ics	48	0	1	1	0.0
507	Feb25-FISH2-3R4-rep2-cp190-100x_Position005_4_cmle.ics	49	0	1	1	0.0
508	Feb25-FISH2-3R4-rep2-cp190-100x_Position005_4_cmle.ics	50	0	1	1	3.7271747213374047
509	Feb25-FISH2-3R4-rep2-cp190-100x_Position005_4_cmle.ics	51	0	1	1	0.0
510	Feb25-FISH2-3R4-rep2-cp190-100x_Position005_4_cmle.ics	51	0	1	2	2.56803401901139
511	Feb25-FISH2-3R4-rep2-cp190-100x_Position005_4_cmle.ics	51	0	2	1	2.3542566254359976
512	Feb25-FISH2-3R4-rep2-cp190-100x_Position005_4_cmle.ics	51	0	2	2	0.0
513	Feb25-FISH2-3R4-rep2-cp190-100x_Position005_4_cmle.ics	52	0	1	1	4.9323773721895305
514	Feb25-FISH2-3R4-rep2-cp190-100x_Position005_4_cmle.ics	52	0	2	1	6.635897760629513
515	Feb25-FISH2-3R4-rep2-cp190-100x_Position005_4_cmle.ics	54	0	1	1	0.0
516	Feb25-FISH2-3R4-rep2-cp190-100x_Position005_4_cmle.ics	56	0	1	1	0.0
517	Feb25-FISH2-3R4-rep2-cp190-100x_Position005_4_cmle.ics	57	0	1	1	0.0
518	Feb25-FISH2-3R4-rep2-cp190-100x_Position005_4_cmle.ics	58	0	1	1	0.0
519	Feb25-FISH2-3R4-rep2-cp190-100x_Position005_4_cmle.ics	59	0	1	1	0.0
520	Feb25-FISH2-3R4-rep2-cp190-100x_Position005_4_cmle.ics	61	0	1	1	0.0
521	Feb25-FISH2-3R4-rep2-cp190-100x_Position005_4_cmle.ics	63	0	1	1	0.0
522	Feb25-FISH2-3R4-rep2-cp190-100x_Position005_4_cmle.ics	65	0	1	1	4.626371119955988
523	Feb25-FISH2-3R4-rep2-cp190-100x_Position005_4_cmle.ics	66	0	1	1	0.0
524	Feb25-FISH2-3R4-rep2-cp190-100x_Position005_4_cmle.ics	67	0	1	1	0.0
525	Feb25-FISH2-3R4-rep2-cp190-100x_Position005_4_cmle.ics	68	0	1	1	0.0
526	Feb25-FISH2-3R4-rep2-cp190-100x_Position005_4_cmle.ics	70	0	1	1	0.0
527	Feb25-FISH2-3R4-rep2-cp190-100x_Position005_4_cmle.ics	71	0	1	1	6.169541988535789
528	Feb25-FISH2-3R4-rep2-cp190-100x_Position005_4_cmle.ics	71	0	2	1	5.912566935050056
529	Feb25-FISH2-3R4-rep2-cp190-100x_Position005_4_cmle.ics	72	0	1	1	5.5634781656927155
530	Feb25-FISH2-3R4-rep2-cp190-100x_Position005_4_cmle.ics	73	0	1	1	0.0
531	Feb25-FISH2-3R4-rep2-cp190-100x_Position005_4_cmle.ics	75	0	1	1	0.10317500441073144
532	Feb25-FISH2-3R4-rep2-cp190-100x_Position005_4_cmle.ics	76	0	1	1	0.10317500441073144
533	Feb25-FISH2-3R4-rep2-cp190-100x_Position005_4_cmle.ics	77	0	1	1	0.0
534	Feb25-FISH2-3R4-rep2-cp190-100x_Position005_4_cmle.ics	81	0	1	1	0.0
535	Feb25-FISH2-3R4-rep2-cp190-100x_Position005_4_cmle.ics	82	0	1	1	0.0
536	Feb25-FISH2-3R4-rep2-cp190-100x_Position005_4_cmle.ics	84	0	1	1	1.6050263958911635
537	Feb25-FISH2-3R4-rep2-cp190-100x_Position005_4_cmle.ics	84	0	1	2	0.0
538	Feb25-FISH2-3R4-rep2-cp190-100x_Position005_4_cmle.ics	84	0	2	1	1.1094504182004423
539	Feb25-FISH2-3R4-rep2-cp190-100x_Position005_4_cmle.ics	84	0	2	2	2.1652184899744737
540	Feb25-FISH2-3R4-rep2-cp190-100x_Position005_4_cmle.ics	85	0	1	1	3.238117556872686
541	Feb25-FISH2-3R4-rep2-cp190-100x_Position005_4_cmle.ics	86	0	1	1	0.0
542	Feb25-FISH2-3R4-rep2-cp190-100x_Position005_4_cmle.ics	87	0	1	1	1.773638155151651
543	Feb25-FISH2-3R4-rep2-cp190-100x_Position005_4_cmle.ics	87	0	1	2	2.8536796201383847
544	Feb25-FISH2-3R4-rep2-cp190-100x_Position005_4_cmle.ics	88	0	1	1	0.0
545	Feb25-FISH2-3R4-rep2-cp190-100x_Position005_4_cmle.ics	89	0	1	1	0.0
546	Feb25-FISH2-3R4-rep2-cp190-100x_Position005_4_cmle.ics	90	0	1	1	0.0
547	Feb25-FISH2-3R4-rep2-cp190-100x_Position005_4_cmle.ics	92	0	1	1	0.0
548	Feb25-FISH2-3R4-rep2-cp190-100x_Position005_4_cmle.ics	93	0	1	1	0.1459114905355603
549	Feb25-FISH2-3R4-rep2-cp190-100x_Position005_4_cmle.ics	94	0	1	1	0.10317500441073144
550	Feb25-FISH2-3R4-rep2-cp190-100x_Position005_4_cmle.ics	95	0	1	1	0.0
551	Feb25-FISH2-3R4-rep2-cp190-100x_Position005_4_cmle.ics	96	0	1	1	0.0
552	Feb25-FISH2-3R4-rep2-cp190-100x_Position005_4_cmle.ics	99	0	1	1	0.0
553	Feb25-FISH2-3R4-rep2-cp190-100x_Position005_4_cmle.ics	99	0	1	2	0.776663650557708
554	Feb25-FISH2-3R4-rep2-cp190-100x_Position005_4_cmle.ics	100	0	1	1	0.0
555	Feb25-FISH2-3R4-rep2-cp190-100x_Position005_4_cmle.ics	101	0	1	1	0.1459114905355603
556	Feb25-FISH2-3R4-rep2-cp190-100x_Position005_4_cmle.ics	102	0	1	1	0.0
557	Feb25-FISH2-3R4-rep2-cp190-100x_Position005_4_cmle.ics	102	0	1	2	2.129668420450057
558	Feb25-FISH2-3R4-rep2-cp190-100x_Position005_4_cmle.ics	102	0	1	3	0.8254000352858515
559	Feb25-FISH2-3R4-rep2-cp190-100x_Position005_4_cmle.ics	103	0	1	1	0.10317500441073144
560	Feb25-FISH2-3R4-rep2-cp190-100x_Position005_4_cmle.ics	104	0	1	1	0.0
561	Feb25-FISH2-3R4-rep2-cp190-100x_Position005_4_cmle.ics	105	0	1	1	5.476056490261043
562	Feb25-FISH2-3R4-rep2-cp190-100x_Position005_4_cmle.ics	105	0	2	1	4.292850587719699
563	Feb25-FISH2-3R4-rep2-cp190-100x_Position005_4_cmle.ics	107	0	1	1	3.0303062777886844
564	Feb25-FISH2-3R4-rep2-cp190-100x_Position005_4_cmle.ics	108	0	1	1	3.7932291011910473
565	Feb25-FISH2-3R4-rep2-cp190-100x_Position005_4_cmle.ics	109	0	1	1	0.0
566	Feb25-FISH2-3R4-rep2-cp190-100x_Position005_4_cmle.ics	111	0	1	1	0.0
567	Feb25-FISH2-3R4-rep2-cp190-100x_Position005_4_cmle.ics	114	0	1	1	0.0
568	Feb25-FISH2-3R4-rep2-cp190-100x_Position005_4_cmle.ics	115	0	1	1	1.0542408233015097
569	Feb25-FISH2-3R4-rep2-cp190-100x_Position005_4_cmle.ics	116	0	1	1	3.749953694105973
570	Feb25-FISH2-3R4-rep2-cp190-100x_Position005_4_cmle.ics	116	0	1	2	0.0
571	Feb25-FISH2-3R4-rep2-cp190-100x_Position005_4_cmle.ics	117	0	1	1	0.0
572	Feb25-FISH2-3R4-rep2-cp190-100x_Position005_4_cmle.ics	119	0	1	1	0.0
573	Feb25-FISH2-3R4-rep2-cp190-100x_Position005_4_cmle.ics	119	0	1	2	1.5290417620526913
574	Feb25-FISH2-3R4-rep2-cp190-100x_Position005_4_cmle.ics	119	0	2	1	1.3412750573395087
575	Feb25-FISH2-3R4-rep2-cp190-100x_Position005_4_cmle.ics	119	0	2	2	0.10317500441073144
576	Feb25-FISH2-3R4-rep2-cp190-100x_Position005_4_cmle.ics	121	0	1	1	4.1630368225993255
577	Feb25-FISH2-3R4-rep2-cp190-100x_Position005_4_cmle.ics	122	0	1	1	5.706080545208303
578	Feb25-FISH2-3R4-rep2-cp190-100x_Position005_4_cmle.ics	122	0	1	2	0.0
579	Feb25-FISH2-3R4-rep2-cp190-100x_Position005_4_cmle.ics	123	0	1	1	4.550239948164867
580	Feb25-FISH2-3R4-rep2-cp190-100x_Position005_4_cmle.ics	124	0	1	1	0.0
581	Feb25-FISH2-3R4-rep2-cp190-100x_Position005_4_cmle.ics	126	0	1	1	0.0
582	Feb25-FISH2-3R4-rep2-cp190-100x_Position005_4_cmle.ics	126	0	1	2	5.330264779288852
583	Feb25-FISH2-3R4-rep2-cp190-100x_Position005_4_cmle.ics	127	0	1	1	0.10317500441073144
584	Feb25-FISH2-3R4-rep2-cp190-100x_Position005_4_cmle.ics	128	0	1	1	0.0
585	Feb25-FISH2-3R4-rep2-cp190-100x_Position005_4_cmle.ics	129	0	1	1	0.0
586	Feb25-FISH2-3R4-rep2-cp190-100x_Position005_4_cmle.ics	129	0	2	1	5.197201851818556
587	Feb25-FISH2-3R4-rep2-cp190-100x_Position005_4_cmle.ics	129	0	3	1	7.40792314652725
588	Feb25-FISH2-3R4-rep2-cp190-100x_Position005_4_cmle.ics	130	0	1	1	0.0
589	Feb25-FISH2-3R4-rep2-cp190-100x_Position005_4_cmle.ics	131	0	1	1	0.10317500441073144
590	Feb25-FISH2-3R4-rep2-cp190-100x_Position005_4_cmle.ics	133	0	1	1	0.0
591	Feb25-FISH2-3R4-rep2-cp190-100x_Position005_4_cmle.ics	134	0	1	1	0.10317500441073144
592	Feb25-FISH2-3R4-rep2-cp190-100x_Position005_4_cmle.ics	135	0	1	1	0.7045350271771298
593	Feb25-FISH2-3R4-rep2-cp190-100x_Position005_4_cmle.ics	135	0	1	2	4.304991661391896
594	Feb25-FISH2-3R4-rep2-cp190-100x_Position005_4_cmle.ics	136	0	1	1	0.0
595	Feb25-FISH2-3R4-rep2-cp190-100x_Position005_4_cmle.ics	138	0	1	1	0.0
596	Feb25-FISH2-3R4-rep2-cp190-100x_Position006_5_cmle.ics	1	0	1	1	0.0
597	Feb25-FISH2-3R4-rep2-cp190-100x_Position006_5_cmle.ics	1	0	2	1	1.2381000529287771
598	Feb25-FISH2-3R4-rep2-cp190-100x_Position006_5_cmle.ics	2	0	1	1	0.0
599	Feb25-FISH2-3R4-rep2-cp190-100x_Position006_5_cmle.ics	3	0	1	1	3.624366236237805
600	Feb25-FISH2-3R4-rep2-cp190-100x_Position006_5_cmle.ics	4	0	1	1	0.0
601	Feb25-FISH2-3R4-rep2-cp190-100x_Position006_5_cmle.ics	5	0	1	1	6.569036123093938
602	Feb25-FISH2-3R4-rep2-cp190-100x_Position006_5_cmle.ics	6	0	1	1	0.0
603	Feb25-FISH2-3R4-rep2-cp190-100x_Position006_5_cmle.ics	7	0	1	1	7.081148866140073
604	Feb25-FISH2-3R4-rep2-cp190-100x_Position006_5_cmle.ics	7	0	1	2	0.0
605	Feb25-FISH2-3R4-rep2-cp190-100x_Position006_5_cmle.ics	7	0	1	3	2.88890012350048
606	Feb25-FISH2-3R4-rep2-cp190-100x_Position006_5_cmle.ics	7	0	2	1	7.1419621192198
607	Feb25-FISH2-3R4-rep2-cp190-100x_Position006_5_cmle.ics	7	0	2	2	3.948403806604044
608	Feb25-FISH2-3R4-rep2-cp190-100x_Position006_5_cmle.ics	7	0	2	3	0.8595614345612763
609	Feb25-FISH2-3R4-rep2-cp190-100x_Position006_5_cmle.ics	7	0	3	1	5.484797208497911
610	Feb25-FISH2-3R4-rep2-cp190-100x_Position006_5_cmle.ics	7	0	3	2	2.1245033704151863
611	Feb25-FISH2-3R4-rep2-cp190-100x_Position006_5_cmle.ics	7	0	3	3	1.1368333649278028
612	Feb25-FISH2-3R4-rep2-cp190-100x_Position006_5_cmle.ics	8	0	1	1	0.0
613	Feb25-FISH2-3R4-rep2-cp190-100x_Position006_5_cmle.ics	11	0	1	1	1.6592549201289784
614	Feb25-FISH2-3R4-rep2-cp190-100x_Position006_5_cmle.ics	11	0	1	2	3.4073207549658022
615	Feb25-FISH2-3R4-rep2-cp190-100x_Position006_5_cmle.ics	12	0	1	1	0.0
616	Feb25-FISH2-3R4-rep2-cp190-100x_Position006_5_cmle.ics	13	0	1	1	0.0
617	Feb25-FISH2-3R4-rep2-cp190-100x_Position006_5_cmle.ics	14	0	1	1	0.10317500441073144
618	Feb25-FISH2-3R4-rep2-cp190-100x_Position006_5_cmle.ics	15	0	1	1	0.0
619	Feb25-FISH2-3R4-rep2-cp190-100x_Position006_5_cmle.ics	16	0	1	1	2.7238982782039884
620	Feb25-FISH2-3R4-rep2-cp190-100x_Position006_5_cmle.ics	17	0	1	1	0.0
621	Feb25-FISH2-3R4-rep2-cp190-100x_Position006_5_cmle.ics	18	0	1	1	3.115244956444787
622	Feb25-FISH2-3R4-rep2-cp190-100x_Position006_5_cmle.ics	19	0	1	1	0.6016084874694266
623	Feb25-FISH2-3R4-rep2-cp190-100x_Position006_5_cmle.ics	20	0	1	1	0.10317500441073144
624	Feb25-FISH2-3R4-rep2-cp190-100x_Position006_5_cmle.ics	21	0	1	1	0.0
625	Feb25-FISH2-3R4-rep2-cp190-100x_Position006_5_cmle.ics	22	0	1	1	0.0
626	Feb25-FISH2-3R4-rep2-cp190-100x_Position006_5_cmle.ics	24	0	1	1	0.0
627	Feb25-FISH2-3R4-rep2-cp190-100x_Position006_5_cmle.ics	25	0	1	1	0.0
628	Feb25-FISH2-3R4-rep2-cp190-100x_Position006_5_cmle.ics	27	0	1	1	0.0
629	Feb25-FISH2-3R4-rep2-cp190-100x_Position006_5_cmle.ics	28	0	1	1	0.0
630	Feb25-FISH2-3R4-rep2-cp190-100x_Position006_5_cmle.ics	29	0	1	1	0.0
631	Feb25-FISH2-3R4-rep2-cp190-100x_Position006_5_cmle.ics	29	0	1	2	1.502250739874254
632	Feb25-FISH2-3R4-rep2-cp190-100x_Position006_5_cmle.ics	30	0	1	1	0.0
633	Feb25-FISH2-3R4-rep2-cp190-100x_Position006_5_cmle.ics	34	0	1	1	0.0
634	Feb25-FISH2-3R4-rep2-cp190-100x_Position006_5_cmle.ics	35	0	1	1	0.0
635	Feb25-FISH2-3R4-rep2-cp190-100x_Position006_5_cmle.ics	36	0	1	1	0.0
636	Feb25-FISH2-3R4-rep2-cp190-100x_Position006_5_cmle.ics	37	0	1	1	1.2032169749388533
637	Feb25-FISH2-3R4-rep2-cp190-100x_Position006_5_cmle.ics	37	0	2	1	5.169588755962786
638	Feb25-FISH2-3R4-rep2-cp190-100x_Position006_5_cmle.ics	38	0	1	1	0.0
639	Feb25-FISH2-3R4-rep2-cp190-100x_Position006_5_cmle.ics	39	0	1	1	0.0
640	Feb25-FISH2-3R4-rep2-cp190-100x_Position006_5_cmle.ics	40	0	1	1	0.0
641	Feb25-FISH2-3R4-rep2-cp190-100x_Position006_5_cmle.ics	41	0	1	1	0.0
642	Feb25-FISH2-3R4-rep2-cp190-100x_Position006_5_cmle.ics	41	0	2	1	1.6017067927595934
643	Feb25-FISH2-3R4-rep2-cp190-100x_Position006_5_cmle.ics	42	0	1	1	0.0
644	Feb25-FISH2-3R4-rep2-cp190-100x_Position006_5_cmle.ics	43	0	1	1	0.0
645	Feb25-FISH2-3R4-rep2-cp190-100x_Position006_5_cmle.ics	44	0	1	1	0.0
646	Feb25-FISH2-3R4-rep2-cp190-100x_Position006_5_cmle.ics	45	0	1	1	0.0
647	Feb25-FISH2-3R4-rep2-cp190-100x_Position006_5_cmle.ics	46	0	1	1	0.23070632344123612
648	Feb25-FISH2-3R4-rep2-cp190-100x_Position006_5_cmle.ics	47	0	1	1	0.0
649	Feb25-FISH2-3R4-rep2-cp190-100x_Position006_5_cmle.ics	48	0	1	1	0.10317500441073144
650	Feb25-FISH2-3R4-rep2-cp190-100x_Position006_5_cmle.ics	50	0	1	1	2.4210515686860785
651	Feb25-FISH2-3R4-rep2-cp190-100x_Position006_5_cmle.ics	51	0	1	1	0.10317500441073144
652	Feb25-FISH2-3R4-rep2-cp190-100x_Position006_5_cmle.ics	52	0	1	1	0.41270001764292574
653	Feb25-FISH2-3R4-rep2-cp190-100x_Position006_5_cmle.ics	53	0	1	1	4.995913628009497
654	Feb25-FISH2-3R4-rep2-cp190-100x_Position006_5_cmle.ics	53	0	1	2	0.0
655	Feb25-FISH2-3R4-rep2-cp190-100x_Position006_5_cmle.ics	54	0	1	1	0.0
656	Feb25-FISH2-3R4-rep2-cp190-100x_Position006_5_cmle.ics	55	0	1	1	0.0
657	Feb25-FISH2-3R4-rep2-cp190-100x_Position006_5_cmle.ics	56	0	1	1	0.20635000882146287
658	Feb25-FISH2-3R4-rep2-cp190-100x_Position006_5_cmle.ics	57	0	1	1	0.0
659	Feb25-FISH2-3R4-rep2-cp190-100x_Position006_5_cmle.ics	58	0	1	1	2.4762001058575542
660	Feb25-FISH2-3R4-rep2-cp190-100x_Position006_5_cmle.ics	59	0	1	1	0.0
661	Feb25-FISH2-3R4-rep2-cp190-100x_Position006_5_cmle.ics	64	0	1	1	0.0
662	Feb25-FISH2-3R4-rep2-cp190-100x_Position006_5_cmle.ics	65	0	1	1	0.0
663	Feb25-FISH2-3R4-rep2-cp190-100x_Position006_5_cmle.ics	66	0	1	1	0.0
664	Feb25-FISH2-3R4-rep2-cp190-100x_Position006_5_cmle.ics	68	0	1	1	0.0
665	Feb25-FISH2-3R4-rep2-cp190-100x_Position006_5_cmle.ics	70	0	1	1	2.364953073491199
666	Feb25-FISH2-3R4-rep2-cp190-100x_Position006_5_cmle.ics	71	0	1	1	0.10317500441073144
667	Feb25-FISH2-3R4-rep2-cp190-100x_Position006_5_cmle.ics	72	0	1	1	0.0
668	Feb25-FISH2-3R4-rep2-cp190-100x_Position006_5_cmle.ics	73	0	1	1	5.101339150855043
669	Feb25-FISH2-3R4-rep2-cp190-100x_Position006_5_cmle.ics	74	0	1	1	0.0
670	Feb25-FISH2-3R4-rep2-cp190-100x_Position006_5_cmle.ics	76	0	1	1	0.0
671	Feb25-FISH2-3R4-rep2-cp190-100x_Position006_5_cmle.ics	78	0	1	1	0.0
672	Feb25-FISH2-3R4-rep2-cp190-100x_Position006_5_cmle.ics	79	0	1	1	0.3720027687491155
673	Feb25-FISH2-3R4-rep2-cp190-100x_Position006_5_cmle.ics	80	0	1	1	0.7817319754002556
674	Feb25-FISH2-3R4-rep2-cp190-100x_Position006_5_cmle.ics	81	0	1	1	0.0
675	Feb25-FISH2-3R4-rep2-cp190-100x_Position006_5_cmle.ics	83	0	1	1	0.20635000882146287
676	Feb25-FISH2-3R4-rep2-cp190-100x_Position006_5_cmle.ics	84	0	1	1	0.3095250132321943
677	Feb25-FISH2-3R4-rep2-cp190-100x_Position006_5_cmle.ics	85	0	1	1	0.0
678	Feb25-FISH2-3R4-rep2-cp190-100x_Position006_5_cmle.ics	87	0	1	1	0.0
679	Feb25-FISH2-3R4-rep2-cp190-100x_Position006_5_cmle.ics	88	0	1	1	0.10317500441073144
680	Feb25-FISH2-3R4-rep2-cp190-100x_Position006_5_cmle.ics	90	0	1	1	0.0
681	Feb25-FISH2-3R4-rep2-cp190-100x_Position006_5_cmle.ics	91	0	1	1	0.0
682	Feb25-FISH2-3R4-rep2-cp190-100x_Position006_5_cmle.ics	91	0	1	2	2.010365081758165
683	Feb25-FISH2-3R4-rep2-cp190-100x_Position006_5_cmle.ics	91	0	2	1	2.579375110268286
684	Feb25-FISH2-3R4-rep2-cp190-100x_Position006_5_cmle.ics	91	0	2	2	0.10317500441073144
685	Feb25-FISH2-3R4-rep2-cp190-100x_Position006_5_cmle.ics	92	0	1	1	0.0
686	Feb25-FISH2-3R4-rep2-cp190-100x_Position006_5_cmle.ics	92	0	1	2	2.8583685539136923
687	Feb25-FISH2-3R4-rep2-cp190-100x_Position006_5_cmle.ics	93	0	1	1	0.3095250132321943
688	Feb25-FISH2-3R4-rep2-cp190-100x_Position006_5_cmle.ics	96	0	1	1	0.0
689	Feb25-FISH2-3R4-rep2-cp190-100x_Position006_5_cmle.ics	96	0	1	2	5.136686609241246
690	Feb25-FISH2-3R4-rep2-cp190-100x_Position006_5_cmle.ics	97	0	1	1	0.0
691	Feb25-FISH2-3R4-rep2-cp190-100x_Position006_5_cmle.ics	98	0	1	1	0.7295574526778015
692	Feb25-FISH2-3R4-rep2-cp190-100x_Position006_5_cmle.ics	98	0	2	1	0.20635000882146287
693	Feb25-FISH2-3R4-rep2-cp190-100x_Position006_5_cmle.ics	100	0	1	1	0.0
694	Feb25-FISH2-3R4-rep2-cp190-100x_Position006_5_cmle.ics	101	0	1	1	0.0
695	Feb25-FISH2-3R4-rep2-cp190-100x_Position006_5_cmle.ics	102	0	1	1	0.0
696	Feb25-FISH2-3R4-rep2-cp190-100x_Position006_5_cmle.ics	102	0	2	1	5.55418500927762
697	Feb25-FISH2-3R4-rep2-cp190-100x_Position006_5_cmle.ics	103	0	1	1	0.0
698	Feb25-FISH2-3R4-rep2-cp190-100x_Position006_5_cmle.ics	106	0	1	1	0.0
699	Feb25-FISH2-3R4-rep2-cp190-100x_Position006_5_cmle.ics	107	0	1	1	2.1706731427003563
700	Feb25-FISH2-3R4-rep2-cp190-100x_Position006_5_cmle.ics	110	0	1	1	3.4365288673813974
701	Feb25-FISH2-3R4-rep2-cp190-100x_Position006_5_cmle.ics	110	0	2	1	0.0
702	Feb25-FISH2-3R4-rep2-cp190-100x_Position006_5_cmle.ics	111	0	1	1	0.0
703	Feb25-FISH2-3R4-rep2-cp190-100x_Position007_6_cmle.ics	2	0	1	1	0.0
704	Feb25-FISH2-3R4-rep2-cp190-100x_Position007_6_cmle.ics	2	0	2	1	3.948995983463127
705	Feb25-FISH2-3R4-rep2-cp190-100x_Position007_6_cmle.ics	3	0	1	1	0.0
706	Feb25-FISH2-3R4-rep2-cp190-100x_Position007_6_cmle.ics	4	0	1	1	0.0
707	Feb25-FISH2-3R4-rep2-cp190-100x_Position007_6_cmle.ics	4	0	1	2	1.0246530360797799
708	Feb25-FISH2-3R4-rep2-cp190-100x_Position007_6_cmle.ics	4	0	1	3	7.284024739273117
709	Feb25-FISH2-3R4-rep2-cp190-100x_Position007_6_cmle.ics	4	0	2	1	4.414954941780747
710	Feb25-FISH2-3R4-rep2-cp190-100x_Position007_6_cmle.ics	4	0	2	2	5.3962756833937435
711	Feb25-FISH2-3R4-rep2-cp190-100x_Position007_6_cmle.ics	4	0	2	3	2.6714303027428707
712	Feb25-FISH2-3R4-rep2-cp190-100x_Position007_6_cmle.ics	5	0	1	1	0.0
713	Feb25-FISH2-3R4-rep2-cp190-100x_Position007_6_cmle.ics	7	0	1	1	0.0
714	Feb25-FISH2-3R4-rep2-cp190-100x_Position007_6_cmle.ics	7	0	2	1	6.646110029424371
715	Feb25-FISH2-3R4-rep2-cp190-100x_Position007_6_cmle.ics	9	0	1	1	0.0
716	Feb25-FISH2-3R4-rep2-cp190-100x_Position007_6_cmle.ics	9	0	1	2	4.3639489990593745
717	Feb25-FISH2-3R4-rep2-cp190-100x_Position007_6_cmle.ics	9	0	2	1	1.700545316500696
718	Feb25-FISH2-3R4-rep2-cp190-100x_Position007_6_cmle.ics	9	0	2	2	4.079865159155632
719	Feb25-FISH2-3R4-rep2-cp190-100x_Position007_6_cmle.ics	10	0	1	1	2.128671302143574
720	Feb25-FISH2-3R4-rep2-cp190-100x_Position007_6_cmle.ics	12	0	1	1	0.0
721	Feb25-FISH2-3R4-rep2-cp190-100x_Position007_6_cmle.ics	13	0	1	1	3.9603712370359787
722	Feb25-FISH2-3R4-rep2-cp190-100x_Position007_6_cmle.ics	13	0	1	2	0.0
723	Feb25-FISH2-3R4-rep2-cp190-100x_Position007_6_cmle.ics	15	0	1	1	0.0
724	Feb25-FISH2-3R4-rep2-cp190-100x_Position007_6_cmle.ics	16	0	1	1	0.0
725	Feb25-FISH2-3R4-rep2-cp190-100x_Position007_6_cmle.ics	16	0	1	2	0.9733510449106972
726	Feb25-FISH2-3R4-rep2-cp190-100x_Position007_6_cmle.ics	17	0	1	1	0.0
727	Feb25-FISH2-3R4-rep2-cp190-100x_Position007_6_cmle.ics	18	0	1	1	1.7703076583449529
728	Feb25-FISH2-3R4-rep2-cp190-100x_Position007_6_cmle.ics	19	0	1	1	0.0
729	Feb25-FISH2-3R4-rep2-cp190-100x_Position007_6_cmle.ics	21	0	1	1	0.0
730	Feb25-FISH2-3R4-rep2-cp190-100x_Position007_6_cmle.ics	22	0	1	1	0.0
731	Feb25-FISH2-3R4-rep2-cp190-100x_Position007_6_cmle.ics	23	0	1	1	2.578684303683829
732	Feb25-FISH2-3R4-rep2-cp190-100x_Position007_6_cmle.ics	24	0	1	1	0.9512265400461283
733	Feb25-FISH2-3R4-rep2-cp190-100x_Position007_6_cmle.ics	24	0	1	2	0.0
734	Feb25-FISH2-3R4-rep2-cp190-100x_Position007_6_cmle.ics	26	0	1	1	0.0
735	Feb25-FISH2-3R4-rep2-cp190-100x_Position007_6_cmle.ics	28	0	1	1	0.0
736	Feb25-FISH2-3R4-rep2-cp190-100x_Position007_6_cmle.ics	29	0	1	1	4.414430321483739
737	Feb25-FISH2-3R4-rep2-cp190-100x_Position007_6_cmle.ics	30	0	1	1	1.857150079393166
738	Feb25-FISH2-3R4-rep2-cp190-100x_Position007_6_cmle.ics	31	0	1	1	3.111384635385792
739	Feb25-FISH2-3R4-rep2-cp190-100x_Position007_6_cmle.ics	32	0	1	1	1.021380433748922
740	Feb25-FISH2-3R4-rep2-cp190-100x_Position007_6_cmle.ics	34	0	1	1	0.0
741	Feb25-FISH2-3R4-rep2-cp190-100x_Position007_6_cmle.ics	35	0	1	1	0.0
742	Feb25-FISH2-3R4-rep2-cp190-100x_Position007_6_cmle.ics	36	0	1	1	0.9755754663213545
743	Feb25-FISH2-3R4-rep2-cp190-100x_Position007_6_cmle.ics	36	0	1	2	0.0
744	Feb25-FISH2-3R4-rep2-cp190-100x_Position007_6_cmle.ics	37	0	1	1	0.0
745	Feb25-FISH2-3R4-rep2-cp190-100x_Position007_6_cmle.ics	37	0	1	2	5.177935028505213
746	Feb25-FISH2-3R4-rep2-cp190-100x_Position007_6_cmle.ics	38	0	1	1	0.0
747	Feb25-FISH2-3R4-rep2-cp190-100x_Position007_6_cmle.ics	39	0	1	1	0.0
748	Feb25-FISH2-3R4-rep2-cp190-100x_Position007_6_cmle.ics	40	0	1	1	6.73836834710697
749	Feb25-FISH2-3R4-rep2-cp190-100x_Position007_6_cmle.ics	40	0	2	1	0.0
750	Feb25-FISH2-3R4-rep2-cp190-100x_Position007_6_cmle.ics	42	0	1	1	0.0
751	Feb25-FISH2-3R4-rep2-cp190-100x_Position007_6_cmle.ics	44	0	1	1	0.1459114905355603
752	Feb25-FISH2-3R4-rep2-cp190-100x_Position007_6_cmle.ics	45	0	1	1	0.20635000882146287
753	Feb25-FISH2-3R4-rep2-cp190-100x_Position007_6_cmle.ics	45	0	2	1	2.080528528325214
754	Feb25-FISH2-3R4-rep2-cp190-100x_Position007_6_cmle.ics	47	0	1	1	0.0
755	Feb25-FISH2-3R4-rep2-cp190-100x_Position007_6_cmle.ics	47	0	1	2	3.6571242311430128
756	Feb25-FISH2-3R4-rep2-cp190-100x_Position007_6_cmle.ics	47	0	2	1	3.8673426996960076
757	Feb25-FISH2-3R4-rep2-cp190-100x_Position007_6_cmle.ics	47	0	2	2	0.0
758	Feb25-FISH2-3R4-rep2-cp190-100x_Position007_6_cmle.ics	48	0	1	1	0.0
759	Feb25-FISH2-3R4-rep2-cp190-100x_Position007_6_cmle.ics	49	0	1	1	0.10317500441073144
760	Feb25-FISH2-3R4-rep2-cp190-100x_Position007_6_cmle.ics	50	0	1	1	0.0
761	Feb25-FISH2-3R4-rep2-cp190-100x_Position007_6_cmle.ics	51	0	1	1	0.0
762	Feb25-FISH2-3R4-rep2-cp190-100x_Position007_6_cmle.ics	52	0	1	1	0.0
763	Feb25-FISH2-3R4-rep2-cp190-100x_Position007_6_cmle.ics	53	0	1	1	0.0
764	Feb25-FISH2-3R4-rep2-cp190-100x_Position007_6_cmle.ics	55	0	1	1	4.041520791581593
765	Feb25-FISH2-3R4-rep2-cp190-100x_Position007_6_cmle.ics	57	0	1	1	0.0
766	Feb25-FISH2-3R4-rep2-cp190-100x_Position007_6_cmle.ics	59	0	1	1	0.0
767	Feb25-FISH2-3R4-rep2-cp190-100x_Position007_6_cmle.ics	60	0	1	1	0.0
768	Feb25-FISH2-3R4-rep2-cp190-100x_Position007_6_cmle.ics	60	0	1	2	3.2946046719525186
769	Feb25-FISH2-3R4-rep2-cp190-100x_Position007_6_cmle.ics	62	0	1	1	0.0
770	Feb25-FISH2-3R4-rep2-cp190-100x_Position007_6_cmle.ics	63	0	1	1	0.0
771	Feb25-FISH2-3R4-rep2-cp190-100x_Position007_6_cmle.ics	63	0	1	2	0.43046674663324214
772	Feb25-FISH2-3R4-rep2-cp190-100x_Position007_6_cmle.ics	65	0	1	1	3.6143388157127054
773	Feb25-FISH2-3R4-rep2-cp190-100x_Position007_6_cmle.ics	66	0	1	1	0.0
774	Feb25-FISH2-3R4-rep2-cp190-100x_Position007_6_cmle.ics	69	0	1	1	0.0
775	Feb25-FISH2-3R4-rep2-cp190-100x_Position007_6_cmle.ics	70	0	1	1	0.0
776	Feb25-FISH2-3R4-rep2-cp190-100x_Position007_6_cmle.ics	71	0	1	1	0.0
777	Feb25-FISH2-3R4-rep2-cp190-100x_Position007_6_cmle.ics	72	0	1	1	0.0
778	Feb25-FISH2-3R4-rep2-cp190-100x_Position007_6_cmle.ics	73	0	1	1	0.0
779	Feb25-FISH2-3R4-rep2-cp190-100x_Position007_6_cmle.ics	74	0	1	1	5.9538325062151625
780	Feb25-FISH2-3R4-rep2-cp190-100x_Position007_6_cmle.ics	74	0	1	2	2.8772052782073065
781	Feb25-FISH2-3R4-rep2-cp190-100x_Position007_6_cmle.ics	75	0	1	1	0.0
782	Feb25-FISH2-3R4-rep2-cp190-100x_Position007_6_cmle.ics	75	0	2	1	0.928575039696583
783	Feb25-FISH2-3R4-rep2-cp190-100x_Position007_6_cmle.ics	76	0	1	1	3.7220406111561064
784	Feb25-FISH2-3R4-rep2-cp190-100x_Position007_6_cmle.ics	77	0	1	1	0.0
785	Feb25-FISH2-3R4-rep2-cp190-100x_Position007_6_cmle.ics	77	0	1	2	2.7251270950003463
786	Feb25-FISH2-3R4-rep2-cp190-100x_Position007_6_cmle.ics	77	0	2	1	2.5281186987465705
787	Feb25-FISH2-3R4-rep2-cp190-100x_Position007_6_cmle.ics	77	0	2	2	0.10317500441073144
788	Feb25-FISH2-3R4-rep2-cp190-100x_Position007_6_cmle.ics	79	0	1	1	0.0
789	Feb25-FISH2-3R4-rep2-cp190-100x_Position007_6_cmle.ics	80	0	1	1	0.0
790	Feb25-FISH2-3R4-rep2-cp190-100x_Position007_6_cmle.ics	81	0	1	1	0.0
791	Feb25-FISH2-3R4-rep2-cp190-100x_Position007_6_cmle.ics	82	0	1	1	4.599834003989087
792	Feb25-FISH2-3R4-rep2-cp190-100x_Position007_6_cmle.ics	83	0	1	1	2.6825501146790174
793	Feb25-FISH2-3R4-rep2-cp190-100x_Position007_6_cmle.ics	84	0	1	1	0.0
794	Feb25-FISH2-3R4-rep2-cp190-100x_Position007_6_cmle.ics	84	0	2	1	6.338866899342126
795	Feb25-FISH2-3R4-rep2-cp190-100x_Position007_6_cmle.ics	85	0	1	1	0.10317500441073144
796	Feb25-FISH2-3R4-rep2-cp190-100x_Position007_6_cmle.ics	86	0	1	1	4.257302505899158
797	Feb25-FISH2-3R4-rep2-cp190-100x_Position007_6_cmle.ics	87	0	1	1	0.0
798	Feb25-FISH2-3R4-rep2-cp190-100x_Position007_6_cmle.ics	87	0	1	2	3.0826116507738606
799	Feb25-FISH2-3R4-rep2-cp190-100x_Position007_6_cmle.ics	89	0	1	1	1.4199491695140265
800	Feb25-FISH2-3R4-rep2-cp190-100x_Position007_6_cmle.ics	90	0	1	1	0.0
801	Feb25-FISH2-3R4-rep2-cp190-100x_Position007_6_cmle.ics	92	0	1	1	5.872385575292588
802	Feb25-FISH2-3R4-rep2-cp190-100x_Position007_6_cmle.ics	93	0	1	1	0.0
803	Feb25-FISH2-3R4-rep2-cp190-100x_Position007_6_cmle.ics	94	0	1	1	0.0
804	Feb25-FISH2-3R4-rep2-cp190-100x_Position007_6_cmle.ics	95	0	1	1	0.3095250132321943
805	Feb25-FISH2-3R4-rep2-cp190-100x_Position007_6_cmle.ics	95	0	2	1	0.43046674663324214
806	Feb25-FISH2-3R4-rep2-cp190-100x_Position007_6_cmle.ics	97	0	1	1	0.0
807	Feb25-FISH2-3R4-rep2-cp190-100x_Position007_6_cmle.ics	98	0	1	1	0.10317500441073144
808	Feb25-FISH2-3R4-rep2-cp190-100x_Position007_6_cmle.ics	100	0	1	1	3.091809052734127
809	Feb25-FISH2-3R4-rep2-cp190-100x_Position007_6_cmle.ics	100	0	2	1	0.0
810	Feb25-FISH2-3R4-rep2-cp190-100x_Position007_6_cmle.ics	102	0	1	1	4.073863640377796
811	Feb25-FISH2-3R4-rep2-cp190-100x_Position007_6_cmle.ics	103	0	1	1	2.0763569109711253
812	Feb25-FISH2-3R4-rep2-cp190-100x_Position007_6_cmle.ics	104	0	1	1	0.8318234787411565
813	Feb25-FISH2-3R4-rep2-cp190-100x_Position007_6_cmle.ics	104	0	1	2	0.0
814	Feb25-FISH2-3R4-rep2-cp190-100x_Position007_6_cmle.ics	104	0	2	1	0.0
815	Feb25-FISH2-3R4-rep2-cp190-100x_Position007_6_cmle.ics	104	0	2	2	1.0521827216106825
816	Feb25-FISH2-3R4-rep2-cp190-100x_Position007_6_cmle.ics	105	0	1	1	0.0
817	Feb25-FISH2-3R4-rep2-cp190-100x_Position007_6_cmle.ics	106	0	1	1	3.938809341740143
818	Feb25-FISH2-3R4-rep2-cp190-100x_Position007_6_cmle.ics	107	0	1	1	0.0
819	Feb25-FISH2-3R4-rep2-cp190-100x_Position007_6_cmle.ics	108	0	1	1	0.0
820	Feb25-FISH2-3R4-rep2-cp190-100x_Position007_6_cmle.ics	110	0	1	1	2.051901668922075
821	Feb25-FISH2-3R4-rep2-cp190-100x_Position007_6_cmle.ics	111	0	1	1	0.0
822	Feb25-FISH2-3R4-rep2-cp190-100x_Position007_6_cmle.ics	112	0	1	1	3.804906160184513
823	Feb25-FISH2-3R4-rep2-cp190-100x_Position007_6_cmle.ics	113	0	1	1	0.0
824	Feb25-FISH2-3R4-rep2-cp190-100x_Position007_6_cmle.ics	114	0	1	1	0.3095250132321943
825	Feb25-FISH2-3R4-rep2-cp190-100x_Position007_6_cmle.ics	115	0	1	1	0.0
826	Feb25-FISH2-3R4-rep2-cp190-100x_Position007_6_cmle.ics	116	0	1	1	0.0
827	Feb25-FISH2-3R4-rep2-cp190-100x_Position007_6_cmle.ics	117	0	1	1	0.23070632344123612
828	Feb25-FISH2-3R4-rep2-cp190-100x_Position007_6_cmle.ics	119	0	1	1	2.330433782380821
829	Feb25-FISH2-3R4-rep2-cp190-100x_Position008_7_cmle.ics	1	0	1	1	0.10317500441073144
830	Feb25-FISH2-3R4-rep2-cp190-100x_Position008_7_cmle.ics	2	0	1	1	3.8230481226067585
831	Feb25-FISH2-3R4-rep2-cp190-100x_Position008_7_cmle.ics	3	0	1	1	0.0
832	Feb25-FISH2-3R4-rep2-cp190-100x_Position008_7_cmle.ics	4	0	1	1	0.0
833	Feb25-FISH2-3R4-rep2-cp190-100x_Position008_7_cmle.ics	5	0	1	1	2.42845118758347
834	Feb25-FISH2-3R4-rep2-cp190-100x_Position008_7_cmle.ics	6	0	1	1	0.0
835	Feb25-FISH2-3R4-rep2-cp190-100x_Position008_7_cmle.ics	8	0	1	1	1.845650587529889
836	Feb25-FISH2-3R4-rep2-cp190-100x_Position008_7_cmle.ics	11	0	1	1	0.10317500441073144
837	Feb25-FISH2-3R4-rep2-cp190-100x_Position008_7_cmle.ics	11	0	1	2	3.8817887145983017
838	Feb25-FISH2-3R4-rep2-cp190-100x_Position008_7_cmle.ics	11	0	2	1	3.3553758413269636
839	Feb25-FISH2-3R4-rep2-cp190-100x_Position008_7_cmle.ics	11	0	2	2	0.0
840	Feb25-FISH2-3R4-rep2-cp190-100x_Position008_7_cmle.ics	12	0	1	1	0.0
841	Feb25-FISH2-3R4-rep2-cp190-100x_Position008_7_cmle.ics	13	0	1	1	0.0
842	Feb25-FISH2-3R4-rep2-cp190-100x_Position008_7_cmle.ics	14	0	1	1	0.0
843	Feb25-FISH2-3R4-rep2-cp190-100x_Position008_7_cmle.ics	15	0	1	1	5.508645770885305
844	Feb25-FISH2-3R4-rep2-cp190-100x_Position008_7_cmle.ics	16	0	1	1	0.0
845	Feb25-FISH2-3R4-rep2-cp190-100x_Position008_7_cmle.ics	17	0	1	1	3.9504037174112248
846	Feb25-FISH2-3R4-rep2-cp190-100x_Position008_7_cmle.ics	18	0	1	1	2.5339522877969003
847	Feb25-FISH2-3R4-rep2-cp190-100x_Position008_7_cmle.ics	21	0	1	1	0.0
848	Feb25-FISH2-3R4-rep2-cp190-100x_Position008_7_cmle.ics	22	0	1	1	0.20635000882146287
849	Feb25-FISH2-3R4-rep2-cp190-100x_Position008_7_cmle.ics	23	0	1	1	4.407638120542211
850	Feb25-FISH2-3R4-rep2-cp190-100x_Position008_7_cmle.ics	24	0	1	1	1.9846108354050542
851	Feb25-FISH2-3R4-rep2-cp190-100x_Position008_7_cmle.ics	25	0	1	1	0.0
852	Feb25-FISH2-3R4-rep2-cp190-100x_Position008_7_cmle.ics	26	0	1	1	0.41270001764292574
853	Feb25-FISH2-3R4-rep2-cp190-100x_Position008_7_cmle.ics	26	0	2	1	1.1286481129264143
854	Feb25-FISH2-3R4-rep2-cp190-100x_Position008_7_cmle.ics	27	0	1	1	0.0
855	Feb25-FISH2-3R4-rep2-cp190-100x_Position008_7_cmle.ics	27	0	2	1	0.72222503087512
856	Feb25-FISH2-3R4-rep2-cp190-100x_Position008_7_cmle.ics	28	0	1	1	0.0
857	Feb25-FISH2-3R4-rep2-cp190-100x_Position008_7_cmle.ics	29	0	1	1	0.0
858	Feb25-FISH2-3R4-rep2-cp190-100x_Position008_7_cmle.ics	30	0	1	1	0.0
859	Feb25-FISH2-3R4-rep2-cp190-100x_Position008_7_cmle.ics	31	0	1	1	1.7703076583449529
860	Feb25-FISH2-3R4-rep2-cp190-100x_Position008_7_cmle.ics	32	0	1	1	0.10317500441073144
861	Feb25-FISH2-3R4-rep2-cp190-100x_Position008_7_cmle.ics	33	0	1	1	0.0
862	Feb25-FISH2-3R4-rep2-cp190-100x_Position008_7_cmle.ics	34	0	1	1	0.0
863	Feb25-FISH2-3R4-rep2-cp190-100x_Position008_7_cmle.ics	35	0	1	1	0.0
864	Feb25-FISH2-3R4-rep2-cp190-100x_Position008_7_cmle.ics	35	0	1	2	3.934753332290851
865	Feb25-FISH2-3R4-rep2-cp190-100x_Position008_7_cmle.ics	36	0	1	1	5.967959628738565
866	Feb25-FISH2-3R4-rep2-cp190-100x_Position008_7_cmle.ics	39	0	1	1	1.7810767241969185
867	Feb25-FISH2-3R4-rep2-cp190-100x_Position008_7_cmle.ics	41	0	1	1	0.0
868	Feb25-FISH2-3R4-rep2-cp190-100x_Position008_7_cmle.ics	42	0	1	1	0.0
869	Feb25-FISH2-3R4-rep2-cp190-100x_Position008_7_cmle.ics	44	0	1	1	0.0
870	Feb25-FISH2-3R4-rep2-cp190-100x_Position008_7_cmle.ics	45	0	1	1	0.2918229810711206
871	Feb25-FISH2-3R4-rep2-cp190-100x_Position008_7_cmle.ics	46	0	1	1	0.0
872	Feb25-FISH2-3R4-rep2-cp190-100x_Position008_7_cmle.ics	47	0	1	1	0.0
873	Feb25-FISH2-3R4-rep2-cp190-100x_Position008_7_cmle.ics	47	0	1	2	6.835034720934979
874	Feb25-FISH2-3R4-rep2-cp190-100x_Position008_7_cmle.ics	48	0	1	1	0.0
875	Feb25-FISH2-3R4-rep2-cp190-100x_Position008_7_cmle.ics	49	0	1	1	0.0
876	Feb25-FISH2-3R4-rep2-cp190-100x_Position008_7_cmle.ics	50	0	1	1	0.0
877	Feb25-FISH2-3R4-rep2-cp190-100x_Position008_7_cmle.ics	51	0	1	1	0.0
878	Feb25-FISH2-3R4-rep2-cp190-100x_Position008_7_cmle.ics	52	0	1	1	0.0
879	Feb25-FISH2-3R4-rep2-cp190-100x_Position008_7_cmle.ics	54	0	1	1	0.0
880	Feb25-FISH2-3R4-rep2-cp190-100x_Position008_7_cmle.ics	55	0	1	1	0.10317500441073144
881	Feb25-FISH2-3R4-rep2-cp190-100x_Position008_7_cmle.ics	56	0	1	1	0.0
882	Feb25-FISH2-3R4-rep2-cp190-100x_Position008_7_cmle.ics	57	0	1	1	0.0
883	Feb25-FISH2-3R4-rep2-cp190-100x_Position008_7_cmle.ics	58	0	1	1	2.5884534995768287
884	Feb25-FISH2-3R4-rep2-cp190-100x_Position008_7_cmle.ics	59	0	1	1	0.0
885	Feb25-FISH2-3R4-rep2-cp190-100x_Position008_7_cmle.ics	60	0	1	1	0.4883922886704704
886	Feb25-FISH2-3R4-rep2-cp190-100x_Position008_7_cmle.ics	61	0	1	1	0.0
887	Feb25-FISH2-3R4-rep2-cp190-100x_Position008_7_cmle.ics	62	0	1	1	0.0
888	Feb25-FISH2-3R4-rep2-cp190-100x_Position008_7_cmle.ics	64	0	1	1	0.0
889	Feb25-FISH2-3R4-rep2-cp190-100x_Position008_7_cmle.ics	65	0	1	1	0.0
890	Feb25-FISH2-3R4-rep2-cp190-100x_Position008_7_cmle.ics	67	0	1	1	0.0
891	Feb25-FISH2-3R4-rep2-cp190-100x_Position008_7_cmle.ics	69	0	1	1	5.211783270274003
892	Feb25-FISH2-3R4-rep2-cp190-100x_Position008_7_cmle.ics	70	0	1	1	0.0
893	Feb25-FISH2-3R4-rep2-cp190-100x_Position008_7_cmle.ics	71	0	1	1	6.1358039545307435
894	Feb25-FISH2-3R4-rep2-cp190-100x_Position008_7_cmle.ics	71	0	1	2	1.5326447069895082
895	Feb25-FISH2-3R4-rep2-cp190-100x_Position008_7_cmle.ics	71	0	2	1	5.154121814892382
896	Feb25-FISH2-3R4-rep2-cp190-100x_Position008_7_cmle.ics	71	0	2	2	5.706907890318246
897	Feb25-FISH2-3R4-rep2-cp190-100x_Position008_7_cmle.ics	72	0	1	1	0.0
898	Feb25-FISH2-3R4-rep2-cp190-100x_Position008_7_cmle.ics	73	0	1	1	0.3095250132321943
899	Feb25-FISH2-3R4-rep2-cp190-100x_Position008_7_cmle.ics	74	0	1	1	3.928787118943193
900	Feb25-FISH2-3R4-rep2-cp190-100x_Position008_7_cmle.ics	75	0	1	1	0.0
901	Feb25-FISH2-3R4-rep2-cp190-100x_Position008_7_cmle.ics	76	0	1	1	0.20635000882146287
902	Feb25-FISH2-3R4-rep2-cp190-100x_Position008_7_cmle.ics	77	0	1	1	0.0
903	Feb25-FISH2-3R4-rep2-cp190-100x_Position008_7_cmle.ics	78	0	1	1	0.6952437723139506
904	Feb25-FISH2-3R4-rep2-cp190-100x_Position008_7_cmle.ics	80	0	1	1	0.0
905	Feb25-FISH2-3R4-rep2-cp190-100x_Position008_7_cmle.ics	82	0	1	1	0.0
906	Feb25-FISH2-3R4-rep2-cp190-100x_Position008_7_cmle.ics	85	0	1	1	3.6234956556762725
907	Feb25-FISH2-3R4-rep2-cp190-100x_Position008_7_cmle.ics	86	0	1	1	1.4605997195981766
908	Feb25-FISH2-3R4-rep2-cp190-100x_Position008_7_cmle.ics	87	0	1	1	0.10317500441073144
909	Feb25-FISH2-3R4-rep2-cp190-100x_Position008_7_cmle.ics	91	0	1	1	0.0
910	Feb25-FISH2-3R4-rep2-cp190-100x_Position008_7_cmle.ics	92	0	1	1	0.0
911	Feb25-FISH2-3R4-rep2-cp190-100x_Position008_7_cmle.ics	93	0	1	1	5.728423617824401
912	Feb25-FISH2-3R4-rep2-cp190-100x_Position008_7_cmle.ics	94	0	1	1	0.0
913	Feb25-FISH2-3R4-rep2-cp190-100x_Position008_7_cmle.ics	95	0	1	1	0.0
914	Feb25-FISH2-3R4-rep2-cp190-100x_Position008_7_cmle.ics	96	0	1	1	0.0
915	Feb25-FISH2-3R4-rep2-cp190-100x_Position008_7_cmle.ics	97	0	1	1	0.10317500441073144
916	Feb25-FISH2-3R4-rep2-cp190-100x_Position008_7_cmle.ics	99	0	1	1	0.0
917	Feb25-FISH2-3R4-rep2-cp190-100x_Position008_7_cmle.ics	100	0	1	1	0.10317500441073144
918	Feb25-FISH2-3R4-rep2-cp190-100x_Position008_7_cmle.ics	101	0	1	1	0.0
919	Feb25-FISH2-3R4-rep2-cp190-100x_Position008_7_cmle.ics	102	0	1	1	2.512475542238489
920	Feb25-FISH2-3R4-rep2-cp190-100x_Position008_7_cmle.ics	102	0	1	2	0.0
921	Feb25-FISH2-3R4-rep2-cp190-100x_Position008_7_cmle.ics	103	0	1	1	6.858402900591683
922	Feb25-FISH2-3R4-rep2-cp190-100x_Position008_7_cmle.ics	104	0	1	1	0.0
923	Feb25-FISH2-3R4-rep2-cp190-100x_Position008_7_cmle.ics	105	0	1	1	0.0
924	Feb25-FISH2-3R4-rep2-cp190-100x_Position008_7_cmle.ics	106	0	1	1	0.0
925	Feb25-FISH2-3R4-rep2-cp190-100x_Position008_7_cmle.ics	107	0	1	1	0.9788040346074901
926	Feb25-FISH2-3R4-rep2-cp190-100x_Position008_7_cmle.ics	110	0	1	1	0.0
927	Feb25-FISH2-3R4-rep2-cp190-100x_Position008_7_cmle.ics	112	0	1	1	0.0
928	Feb25-FISH2-3R4-rep2-cp190-100x_Position008_7_cmle.ics	112	0	1	2	5.371036884272758
929	Feb25-FISH2-3R4-rep2-cp190-100x_Position008_7_cmle.ics	112	0	2	1	6.064538148606907
930	Feb25-FISH2-3R4-rep2-cp190-100x_Position008_7_cmle.ics	112	0	2	2	0.1459114905355603
931	Feb25-FISH2-3R4-rep2-cp190-100x_Position008_7_cmle.ics	113	0	1	1	0.0
932	Feb25-FISH2-3R4-rep2-cp190-100x_Position008_7_cmle.ics	114	0	1	1	0.0
933	Feb25-FISH2-3R4-rep2-cp190-100x_Position008_7_cmle.ics	115	0	1	1	0.20635000882146287
934	Feb25-FISH2-3R4-rep2-cp190-100x_Position008_7_cmle.ics	118	0	1	1	0.0
935	Feb25-FISH2-3R4-rep2-cp190-100x_Position008_7_cmle.ics	119	0	1	1	0.0
936	Feb25-FISH2-3R4-rep2-cp190-100x_Position009_8_cmle.ics	1	0	1	1	6.392678176273837
937	Feb25-FISH2-3R4-rep2-cp190-100x_Position009_8_cmle.ics	1	0	2	1	0.0
938	Feb25-FISH2-3R4-rep2-cp190-100x_Position009_8_cmle.ics	3	0	1	1	0.0
939	Feb25-FISH2-3R4-rep2-cp190-100x_Position009_8_cmle.ics	4	0	1	1	4.450898419074787
940	Feb25-FISH2-3R4-rep2-cp190-100x_Position009_8_cmle.ics	5	0	1	1	0.10317500441073144
941	Feb25-FISH2-3R4-rep2-cp190-100x_Position009_8_cmle.ics	6	0	1	1	0.10317500441073144
942	Feb25-FISH2-3R4-rep2-cp190-100x_Position009_8_cmle.ics	7	0	1	1	0.0
943	Feb25-FISH2-3R4-rep2-cp190-100x_Position009_8_cmle.ics	8	0	1	1	0.0
944	Feb25-FISH2-3R4-rep2-cp190-100x_Position009_8_cmle.ics	9	0	1	1	5.077247113398293
945	Feb25-FISH2-3R4-rep2-cp190-100x_Position009_8_cmle.ics	10	0	1	1	0.0
946	Feb25-FISH2-3R4-rep2-cp190-100x_Position009_8_cmle.ics	11	0	1	1	0.65584944557845
947	Feb25-FISH2-3R4-rep2-cp190-100x_Position009_8_cmle.ics	11	0	2	1	0.0
948	Feb25-FISH2-3R4-rep2-cp190-100x_Position009_8_cmle.ics	12	0	1	1	0.0
949	Feb25-FISH2-3R4-rep2-cp190-100x_Position009_8_cmle.ics	14	0	1	1	0.0
950	Feb25-FISH2-3R4-rep2-cp190-100x_Position009_8_cmle.ics	15	0	1	1	0.0
951	Feb25-FISH2-3R4-rep2-cp190-100x_Position009_8_cmle.ics	16	0	1	1	0.0
952	Feb25-FISH2-3R4-rep2-cp190-100x_Position009_8_cmle.ics	17	0	1	1	0.10317500441073144
953	Feb25-FISH2-3R4-rep2-cp190-100x_Position009_8_cmle.ics	17	0	1	2	3.024038340660402
954	Feb25-FISH2-3R4-rep2-cp190-100x_Position009_8_cmle.ics	18	0	1	1	0.0
955	Feb25-FISH2-3R4-rep2-cp190-100x_Position009_8_cmle.ics	20	0	1	1	0.0
956	Feb25-FISH2-3R4-rep2-cp190-100x_Position009_8_cmle.ics	21	0	1	1	6.087875218643613
957	Feb25-FISH2-3R4-rep2-cp190-100x_Position009_8_cmle.ics	21	0	1	2	3.268594902043122
958	Feb25-FISH2-3R4-rep2-cp190-100x_Position009_8_cmle.ics	22	0	1	1	0.1459114905355603
959	Feb25-FISH2-3R4-rep2-cp190-100x_Position009_8_cmle.ics	23	0	1	1	0.0
960	Feb25-FISH2-3R4-rep2-cp190-100x_Position009_8_cmle.ics	24	0	1	1	0.0
961	Feb25-FISH2-3R4-rep2-cp190-100x_Position009_8_cmle.ics	24	0	1	2	6.1846996163237975
962	Feb25-FISH2-3R4-rep2-cp190-100x_Position009_8_cmle.ics	24	0	2	1	2.46198834834007
963	Feb25-FISH2-3R4-rep2-cp190-100x_Position009_8_cmle.ics	24	0	2	2	7.608291351182593
964	Feb25-FISH2-3R4-rep2-cp190-100x_Position009_8_cmle.ics	25	0	1	1	2.330433782380821
965	Feb25-FISH2-3R4-rep2-cp190-100x_Position009_8_cmle.ics	26	0	1	1	4.359953057635224
966	Feb25-FISH2-3R4-rep2-cp190-100x_Position009_8_cmle.ics	27	0	1	1	0.0
967	Feb25-FISH2-3R4-rep2-cp190-100x_Position009_8_cmle.ics	28	0	1	1	0.0
968	Feb25-FISH2-3R4-rep2-cp190-100x_Position009_8_cmle.ics	29	0	1	1	0.10317500441073144
969	Feb25-FISH2-3R4-rep2-cp190-100x_Position009_8_cmle.ics	30	0	1	1	2.6478594192354703
970	Feb25-FISH2-3R4-rep2-cp190-100x_Position009_8_cmle.ics	33	0	1	1	0.0
971	Feb25-FISH2-3R4-rep2-cp190-100x_Position009_8_cmle.ics	34	0	1	1	0.0
972	Feb25-FISH2-3R4-rep2-cp190-100x_Position009_8_cmle.ics	35	0	1	1	2.3789862489330638
973	Feb25-FISH2-3R4-rep2-cp190-100x_Position009_8_cmle.ics	36	0	1	1	0.0
974	Feb25-FISH2-3R4-rep2-cp190-100x_Position009_8_cmle.ics	37	0	1	1	0.0
975	Feb25-FISH2-3R4-rep2-cp190-100x_Position009_8_cmle.ics	39	0	1	1	0.0
976	Feb25-FISH2-3R4-rep2-cp190-100x_Position009_8_cmle.ics	40	0	1	1	0.0
977	Feb25-FISH2-3R4-rep2-cp190-100x_Position009_8_cmle.ics	41	0	1	1	0.0
978	Feb25-FISH2-3R4-rep2-cp190-100x_Position009_8_cmle.ics	43	0	1	1	0.0
979	Feb25-FISH2-3R4-rep2-cp190-100x_Position009_8_cmle.ics	46	0	1	1	0.0
980	Feb25-FISH2-3R4-rep2-cp190-100x_Position009_8_cmle.ics	47	0	1	1	4.414430321483739
981	Feb25-FISH2-3R4-rep2-cp190-100x_Position009_8_cmle.ics	49	0	1	1	0.0
982	Feb25-FISH2-3R4-rep2-cp190-100x_Position009_8_cmle.ics	49	0	1	2	3.7706820067652576
983	Feb25-FISH2-3R4-rep2-cp190-100x_Position009_8_cmle.ics	51	0	1	1	0.20635000882146287
984	Feb25-FISH2-3R4-rep2-cp190-100x_Position009_8_cmle.ics	52	0	1	1	0.0
985	Feb25-FISH2-3R4-rep2-cp190-100x_Position009_8_cmle.ics	53	0	1	1	0.0
986	Feb25-FISH2-3R4-rep2-cp190-100x_Position009_8_cmle.ics	54	0	1	1	0.0
987	Feb25-FISH2-3R4-rep2-cp190-100x_Position009_8_cmle.ics	55	0	1	1	1.0542408233015097
988	Feb25-FISH2-3R4-rep2-cp190-100x_Position009_8_cmle.ics	56	0	1	1	4.9207327975458695
989	Feb25-FISH2-3R4-rep2-cp190-100x_Position009_8_cmle.ics	57	0	1	1	0.0
990	Feb25-FISH2-3R4-rep2-cp190-100x_Position009_8_cmle.ics	59	0	1	1	0.0
991	Feb25-FISH2-3R4-rep2-cp190-100x_Position009_8_cmle.ics	60	0	1	1	0.0
992	Feb25-FISH2-3R4-rep2-cp190-100x_Position009_8_cmle.ics	61	0	1	1	0.0
993	Feb25-FISH2-3R4-rep2-cp190-100x_Position009_8_cmle.ics	62	0	1	1	4.671243566834551
994	Feb25-FISH2-3R4-rep2-cp190-100x_Position009_8_cmle.ics	64	0	1	1	0.0
995	Feb25-FISH2-3R4-rep2-cp190-100x_Position009_8_cmle.ics	67	0	1	1	0.0
996	Feb25-FISH2-3R4-rep2-cp190-100x_Position009_8_cmle.ics	67	0	2	1	8.087893794649142
997	Feb25-FISH2-3R4-rep2-cp190-100x_Position009_8_cmle.ics	69	0	1	1	0.0
998	Feb25-FISH2-3R4-rep2-cp190-100x_Position009_8_cmle.ics	71	0	1	1	4.127000176429258
999	Feb25-FISH2-3R4-rep2-cp190-100x_Position009_8_cmle.ics	72	0	1	1	0.0
1000	Feb25-FISH2-3R4-rep2-cp190-100x_Position009_8_cmle.ics	74	0	1	1	0.0
1001	Feb25-FISH2-3R4-rep2-cp190-100x_Position009_8_cmle.ics	75	0	1	1	0.0
1002	Feb25-FISH2-3R4-rep2-cp190-100x_Position009_8_cmle.ics	77	0	1	1	0.6190500264643886
1003	Feb25-FISH2-3R4-rep2-cp190-100x_Position009_8_cmle.ics	78	0	1	1	0.5710063922207945
1004	Feb25-FISH2-3R4-rep2-cp190-100x_Position009_8_cmle.ics	79	0	1	1	0.0
1005	Feb25-FISH2-3R4-rep2-cp190-100x_Position009_8_cmle.ics	80	0	1	1	5.32889559929253
1006	Feb25-FISH2-3R4-rep2-cp190-100x_Position009_8_cmle.ics	80	0	2	1	4.681268380818412
1007	Feb25-FISH2-3R4-rep2-cp190-100x_Position009_8_cmle.ics	82	0	1	1	3.433823311829188
1008	Feb25-FISH2-3R4-rep2-cp190-100x_Position009_8_cmle.ics	84	0	1	1	0.0
1009	Feb25-FISH2-3R4-rep2-cp190-100x_Position009_8_cmle.ics	85	0	1	1	0.0
1010	Feb25-FISH2-3R4-rep2-cp190-100x_Position009_8_cmle.ics	86	0	1	1	3.930840439403296
1011	Feb25-FISH2-3R4-rep2-cp190-100x_Position009_8_cmle.ics	86	0	2	1	0.0
1012	Feb25-FISH2-3R4-rep2-cp190-100x_Position009_8_cmle.ics	87	0	1	1	0.0
1013	Feb25-FISH2-3R4-rep2-cp190-100x_Position009_8_cmle.ics	88	0	1	1	0.0
1014	Feb25-FISH2-3R4-rep2-cp190-100x_Position009_8_cmle.ics	90	0	1	1	0.0
1015	Feb25-FISH2-3R4-rep2-cp190-100x_Position009_8_cmle.ics	91	0	1	1	0.9033869917154633
1016	Feb25-FISH2-3R4-rep2-cp190-100x_Position009_8_cmle.ics	92	0	1	1	0.0
1017	Feb25-FISH2-3R4-rep2-cp190-100x_Position009_8_cmle.ics	94	0	1	1	0.20635000882146287
1018	Feb25-FISH2-3R4-rep2-cp190-100x_Position009_8_cmle.ics	96	0	1	1	4.710778256232281
1019	Feb25-FISH2-3R4-rep2-cp190-100x_Position009_8_cmle.ics	97	0	1	1	0.0
1020	Feb25-FISH2-3R4-rep2-cp190-100x_Position009_8_cmle.ics	99	0	1	1	0.0
1021	Feb25-FISH2-3R4-rep2-cp190-100x_Position009_8_cmle.ics	101	0	1	1	0.7857574237886386
1022	Feb25-FISH2-3R4-rep2-cp190-100x_Position009_8_cmle.ics	104	0	1	1	1.776636537658985
1023	Feb25-FISH2-3R4-rep2-cp190-100x_Position009_8_cmle.ics	104	0	1	2	0.0
1024	Feb25-FISH2-3R4-rep2-cp190-100x_Position009_8_cmle.ics	105	0	1	1	0.0
1025	Feb25-FISH2-3R4-rep2-cp190-100x_Position009_8_cmle.ics	106	0	1	1	0.0
1026	Feb25-FISH2-3R4-rep2-cp190-100x_Position009_8_cmle.ics	107	0	1	1	0.0
1027	Feb25-FISH2-3R4-rep2-cp190-100x_Position009_8_cmle.ics	108	0	1	1	0.0
1028	Feb25-FISH2-3R4-rep2-cp190-100x_Position009_8_cmle.ics	109	0	1	1	0.0
1029	Feb25-FISH2-3R4-rep2-cp190-100x_Position009_8_cmle.ics	110	0	1	1	1.1160083062473465
1030	Feb25-FISH2-3R4-rep2-cp190-100x_Position009_8_cmle.ics	111	0	1	1	0.0
1031	Feb25-FISH2-3R4-rep2-cp190-100x_Position009_8_cmle.ics	112	0	1	1	0.6275890508929507
1032	Feb25-FISH2-3R4-rep2-cp190-100x_Position009_8_cmle.ics	113	0	1	1	4.029112723802914
1033	Feb25-FISH2-3R4-rep2-cp190-100x_Position009_8_cmle.ics	114	0	1	1	0.0
1034	Feb25-FISH2-3R4-rep2-cp190-100x_Position009_8_cmle.ics	115	0	1	1	0.0
1035	Feb25-FISH2-3R4-rep2-cp190-100x_Position009_8_cmle.ics	116	0	1	1	0.0
1036	Feb25-FISH2-3R4-rep2-cp190-100x_Position009_8_cmle.ics	118	0	1	1	0.0
1037	Feb25-FISH2-3R4-rep2-cp190-100x_Position009_8_cmle.ics	120	0	1	1	0.0
1038	Feb25-FISH2-3R4-rep2-cp190-100x_Position009_8_cmle.ics	121	0	1	1	0.0
1039	Feb25-FISH2-3R4-rep2-cp190-100x_Position009_8_cmle.ics	122	0	1	1	0.0
1040	Feb25-FISH2-3R4-rep2-cp190-100x_Position009_8_cmle.ics	123	0	1	1	0.0
1041	Feb25-FISH2-3R4-rep2-cp190-100x_Position009_8_cmle.ics	124	0	1	1	0.0
1042	Feb25-FISH2-3R4-rep2-cp190-100x_Position010_9_cmle.ics	1	0	1	1	0.0
1043	Feb25-FISH2-3R4-rep2-cp190-100x_Position010_9_cmle.ics	2	0	1	1	0.0
1044	Feb25-FISH2-3R4-rep2-cp190-100x_Position010_9_cmle.ics	2	0	1	2	1.5737664300285508
1045	Feb25-FISH2-3R4-rep2-cp190-100x_Position010_9_cmle.ics	2	0	2	1	1.3904875446279013
1046	Feb25-FISH2-3R4-rep2-cp190-100x_Position010_9_cmle.ics	2	0	2	2	0.0
1047	Feb25-FISH2-3R4-rep2-cp190-100x_Position010_9_cmle.ics	3	0	1	1	0.0
1048	Feb25-FISH2-3R4-rep2-cp190-100x_Position010_9_cmle.ics	4	0	1	1	0.0
1049	Feb25-FISH2-3R4-rep2-cp190-100x_Position010_9_cmle.ics	5	0	1	1	0.8779414014559871
1050	Feb25-FISH2-3R4-rep2-cp190-100x_Position010_9_cmle.ics	5	0	2	1	0.0
1051	Feb25-FISH2-3R4-rep2-cp190-100x_Position010_9_cmle.ics	6	0	1	1	0.0
1052	Feb25-FISH2-3R4-rep2-cp190-100x_Position010_9_cmle.ics	7	0	1	1	0.0
1053	Feb25-FISH2-3R4-rep2-cp190-100x_Position010_9_cmle.ics	10	0	1	1	0.0
1054	Feb25-FISH2-3R4-rep2-cp190-100x_Position010_9_cmle.ics	11	0	1	1	0.41270001764292574
1055	Feb25-FISH2-3R4-rep2-cp190-100x_Position010_9_cmle.ics	13	0	1	1	0.10317500441073144
1056	Feb25-FISH2-3R4-rep2-cp190-100x_Position010_9_cmle.ics	15	0	1	1	0.0
1057	Feb25-FISH2-3R4-rep2-cp190-100x_Position010_9_cmle.ics	16	0	1	1	0.0
1058	Feb25-FISH2-3R4-rep2-cp190-100x_Position010_9_cmle.ics	17	0	1	1	0.0
1059	Feb25-FISH2-3R4-rep2-cp190-100x_Position010_9_cmle.ics	18	0	1	1	0.0
1060	Feb25-FISH2-3R4-rep2-cp190-100x_Position010_9_cmle.ics	19	0	1	1	0.0
1061	Feb25-FISH2-3R4-rep2-cp190-100x_Position010_9_cmle.ics	20	0	1	1	0.0
1062	Feb25-FISH2-3R4-rep2-cp190-100x_Position010_9_cmle.ics	21	0	1	1	0.0
1063	Feb25-FISH2-3R4-rep2-cp190-100x_Position010_9_cmle.ics	21	0	1	2	4.155937379528198
1064	Feb25-FISH2-3R4-rep2-cp190-100x_Position010_9_cmle.ics	22	0	1	1	0.0
1065	Feb25-FISH2-3R4-rep2-cp190-100x_Position010_9_cmle.ics	24	0	1	1	4.4267024318160235
1066	Feb25-FISH2-3R4-rep2-cp190-100x_Position010_9_cmle.ics	25	0	1	1	0.0
1067	Feb25-FISH2-3R4-rep2-cp190-100x_Position010_9_cmle.ics	26	0	1	1	1.4930362603455627
1068	Feb25-FISH2-3R4-rep2-cp190-100x_Position010_9_cmle.ics	27	0	1	1	0.0
1069	Feb25-FISH2-3R4-rep2-cp190-100x_Position010_9_cmle.ics	28	0	1	1	0.0
1070	Feb25-FISH2-3R4-rep2-cp190-100x_Position010_9_cmle.ics	29	0	1	1	0.0
1071	Feb25-FISH2-3R4-rep2-cp190-100x_Position010_9_cmle.ics	30	0	1	1	0.0
1072	Feb25-FISH2-3R4-rep2-cp190-100x_Position010_9_cmle.ics	31	0	1	1	0.0
1073	Feb25-FISH2-3R4-rep2-cp190-100x_Position010_9_cmle.ics	32	0	1	1	0.0
1074	Feb25-FISH2-3R4-rep2-cp190-100x_Position010_9_cmle.ics	32	0	1	2	2.177474802840004
1075	Feb25-FISH2-3R4-rep2-cp190-100x_Position010_9_cmle.ics	34	0	1	1	2.3752669773378865
1076	Feb25-FISH2-3R4-rep2-cp190-100x_Position010_9_cmle.ics	36	0	1	1	0.0
1077	Feb25-FISH2-3R4-rep2-cp190-100x_Position010_9_cmle.ics	37	0	1	1	3.8114266455068564
1078	Feb25-FISH2-3R4-rep2-cp190-100x_Position010_9_cmle.ics	38	0	1	1	0.0
1079	Feb25-FISH2-3R4-rep2-cp190-100x_Position010_9_cmle.ics	39	0	1	1	0.0
1080	Feb25-FISH2-3R4-rep2-cp190-100x_Position010_9_cmle.ics	40	0	1	1	0.0
1081	Feb25-FISH2-3R4-rep2-cp190-100x_Position010_9_cmle.ics	42	0	1	1	4.653181260439373
1082	Feb25-FISH2-3R4-rep2-cp190-100x_Position010_9_cmle.ics	44	0	1	1	5.560889019575046
1083	Feb25-FISH2-3R4-rep2-cp190-100x_Position010_9_cmle.ics	45	0	1	1	1.2381000529287771
1084	Feb25-FISH2-3R4-rep2-cp190-100x_Position010_9_cmle.ics	46	0	1	1	0.0
1085	Feb25-FISH2-3R4-rep2-cp190-100x_Position010_9_cmle.ics	48	0	1	1	0.0
1086	Feb25-FISH2-3R4-rep2-cp190-100x_Position010_9_cmle.ics	49	0	1	1	6.381021616635206
1087	Feb25-FISH2-3R4-rep2-cp190-100x_Position010_9_cmle.ics	49	0	1	2	1.488011074996462
1088	Feb25-FISH2-3R4-rep2-cp190-100x_Position010_9_cmle.ics	51	0	1	1	0.0
1089	Feb25-FISH2-3R4-rep2-cp190-100x_Position010_9_cmle.ics	52	0	1	1	0.0
1090	Feb25-FISH2-3R4-rep2-cp190-100x_Position010_9_cmle.ics	53	0	1	1	0.0
1091	Feb25-FISH2-3R4-rep2-cp190-100x_Position010_9_cmle.ics	54	0	1	1	0.3777847188762272
1092	Feb25-FISH2-3R4-rep2-cp190-100x_Position010_9_cmle.ics	55	0	1	1	0.0
1093	Feb25-FISH2-3R4-rep2-cp190-100x_Position010_9_cmle.ics	56	0	1	1	0.0
1094	Feb25-FISH2-3R4-rep2-cp190-100x_Position010_9_cmle.ics	57	0	1	1	0.0
1095	Feb25-FISH2-3R4-rep2-cp190-100x_Position010_9_cmle.ics	58	0	1	1	4.298406486550794
1096	Feb25-FISH2-3R4-rep2-cp190-100x_Position010_9_cmle.ics	59	0	1	1	0.0
1097	Feb25-FISH2-3R4-rep2-cp190-100x_Position010_9_cmle.ics	60	0	1	1	0.0
1098	Feb25-FISH2-3R4-rep2-cp190-100x_Position010_9_cmle.ics	61	0	1	1	0.0
1099	Feb25-FISH2-3R4-rep2-cp190-100x_Position010_9_cmle.ics	62	0	1	1	0.0
1100	Feb25-FISH2-3R4-rep2-cp190-100x_Position010_9_cmle.ics	63	0	1	1	0.0
1101	Feb25-FISH2-3R4-rep2-cp190-100x_Position010_9_cmle.ics	64	0	1	1	0.1459114905355603
1102	Feb25-FISH2-3R4-rep2-cp190-100x_Position010_9_cmle.ics	65	0	1	1	2.132458638905796
1103	Feb25-FISH2-3R4-rep2-cp190-100x_Position010_9_cmle.ics	66	0	1	1	0.0
1104	Feb25-FISH2-3R4-rep2-cp190-100x_Position010_9_cmle.ics	67	0	1	1	0.0
1105	Feb25-FISH2-3R4-rep2-cp190-100x_Position010_9_cmle.ics	68	0	1	1	6.672150869994306
1106	Feb25-FISH2-3R4-rep2-cp190-100x_Position010_9_cmle.ics	68	0	1	2	0.0
1107	Feb25-FISH2-3R4-rep2-cp190-100x_Position010_9_cmle.ics	68	0	2	1	0.0
1108	Feb25-FISH2-3R4-rep2-cp190-100x_Position010_9_cmle.ics	68	0	2	2	6.922717914462152
1109	Feb25-FISH2-3R4-rep2-cp190-100x_Position010_9_cmle.ics	68	0	3	1	7.812027730970181
1110	Feb25-FISH2-3R4-rep2-cp190-100x_Position010_9_cmle.ics	68	0	3	2	0.9479040472602467
1111	Feb25-FISH2-3R4-rep2-cp190-100x_Position010_9_cmle.ics	69	0	1	1	0.0
1112	Feb25-FISH2-3R4-rep2-cp190-100x_Position010_9_cmle.ics	70	0	1	1	1.9097941614020073
1113	Feb25-FISH2-3R4-rep2-cp190-100x_Position010_9_cmle.ics	70	0	1	2	0.0
1114	Feb25-FISH2-3R4-rep2-cp190-100x_Position010_9_cmle.ics	71	0	1	1	0.0
1115	Feb25-FISH2-3R4-rep2-cp190-100x_Position010_9_cmle.ics	72	0	1	1	0.0
1116	Feb25-FISH2-3R4-rep2-cp190-100x_Position010_9_cmle.ics	73	0	1	1	0.5595020986366908
1117	Feb25-FISH2-3R4-rep2-cp190-100x_Position010_9_cmle.ics	74	0	1	1	0.0
1118	Feb25-FISH2-3R4-rep2-cp190-100x_Position010_9_cmle.ics	75	0	1	1	0.0
1119	Feb25-FISH2-3R4-rep2-cp190-100x_Position010_9_cmle.ics	76	0	1	1	0.10317500441073144
1120	Feb25-FISH2-3R4-rep2-cp190-100x_Position010_9_cmle.ics	77	0	1	1	0.0
1121	Feb25-FISH2-3R4-rep2-cp190-100x_Position010_9_cmle.ics	78	0	1	1	0.0
1122	Feb25-FISH2-3R4-rep2-cp190-100x_Position010_9_cmle.ics	79	0	1	1	0.10317500441073144
1123	Feb25-FISH2-3R4-rep2-cp190-100x_Position010_9_cmle.ics	80	0	1	1	0.0
1124	Feb25-FISH2-3R4-rep2-cp190-100x_Position010_9_cmle.ics	83	0	1	1	0.0
1125	Feb25-FISH2-3R4-rep2-cp190-100x_Position010_9_cmle.ics	84	0	1	1	0.0
1126	Feb25-FISH2-3R4-rep2-cp190-100x_Position010_9_cmle.ics	86	0	1	1	0.0
1127	Feb25-FISH2-3R4-rep2-cp190-100x_Position010_9_cmle.ics	87	0	1	1	0.0
1128	Feb25-FISH2-3R4-rep2-cp190-100x_Position010_9_cmle.ics	88	0	1	1	0.0
1129	Feb25-FISH2-3R4-rep2-cp190-100x_Position010_9_cmle.ics	89	0	1	1	0.0
1130	Feb25-FISH2-3R4-rep2-cp190-100x_Position010_9_cmle.ics	93	0	1	1	0.0
1131	Feb25-FISH2-3R4-rep2-cp190-100x_Position010_9_cmle.ics	95	0	1	1	4.808071741659986
1132	Feb25-FISH2-3R4-rep2-cp190-100x_Position010_9_cmle.ics	97	0	1	1	0.0
1133	Feb25-FISH2-3R4-rep2-cp190-100x_Position010_9_cmle.ics	98	0	1	1	0.0
1134	Feb25-FISH2-3R4-rep2-cp190-100x_Position010_9_cmle.ics	99	0	1	1	0.0
1135	Feb25-FISH2-3R4-rep2-cp190-100x_Position010_9_cmle.ics	100	0	1	1	1.2914002398997264
1136	Feb25-FISH2-3R4-rep2-cp190-100x_Position010_9_cmle.ics	102	0	1	1	0.0
1137	Feb25-FISH2-3R4-rep2-cp190-100x_Position010_9_cmle.ics	103	0	1	1	0.0
1138	Feb25-FISH2-3R4-rep2-cp190-100x_Position010_9_cmle.ics	105	0	1	1	4.276983202124452
1139	Feb25-FISH2-3R4-rep2-cp190-100x_Position010_9_cmle.ics	106	0	1	1	1.5782740824160237
1140	Feb25-FISH2-3R4-rep2-cp190-100x_Position010_9_cmle.ics	106	0	2	1	3.9927913684574836
1141	Feb25-FISH2-3R4-rep2-cp190-100x_Position010_9_cmle.ics	108	0	1	1	0.0
1142	Feb25-FISH2-3R4-rep2-cp190-100x_Position010_9_cmle.ics	109	0	1	1	0.0
1143	Feb25-FISH2-3R4-rep2-cp190-100x_Position010_9_cmle.ics	110	0	1	1	0.0
1144	Feb25-FISH2-3R4-rep2-cp190-100x_Position010_9_cmle.ics	112	0	1	1	0.0
1145	Feb25-FISH2-3R4-rep2-cp190-100x_Position010_9_cmle.ics	114	0	1	1	0.0
1146	Feb25-FISH2-3R4-rep2-cp190-100x_Position010_9_cmle.ics	115	0	1	1	0.10317500441073144
1147	Feb25-FISH2-3R4-rep2-cp190-100x_Position010_9_cmle.ics	115	0	1	2	2.9200531347320915
1148	Feb25-FISH2-3R4-rep2-cp190-100x_Position010_9_cmle.ics	116	0	1	1	0.0
1149	Feb25-FISH2-3R4-rep2-cp190-100x_Position010_9_cmle.ics	118	0	1	1	0.10317500441073144
1150	Feb25-FISH2-3R4-rep2-cp190-100x_Position010_9_cmle.ics	118	0	1	2	5.896179746873478
1151	Feb25-FISH2-3R4-rep2-cp190-100x_Position010_9_cmle.ics	118	0	2	1	5.8997932604681145
1152	Feb25-FISH2-3R4-rep2-cp190-100x_Position010_9_cmle.ics	118	0	2	2	0.0
1153	Feb25-FISH2-3R4-rep2-cp190-100x_Position010_9_cmle.ics	122	0	1	1	7.046804187559453
1154	Feb25-FISH2-3R4-rep2-cp190-100x_Position010_9_cmle.ics	122	0	2	1	1.43155471683371
1155	Feb25-FISH2-3R4-rep2-cp190-100x_Position010_9_cmle.ics	123	0	1	1	0.0
1156	Feb25-FISH2-3R4-rep2-cp190-100x_Position011_10_cmle.ics	1	0	1	1	0.0
1157	Feb25-FISH2-3R4-rep2-cp190-100x_Position011_10_cmle.ics	2	0	1	1	0.0
1158	Feb25-FISH2-3R4-rep2-cp190-100x_Position011_10_cmle.ics	4	0	1	1	0.10317500441073144
1159	Feb25-FISH2-3R4-rep2-cp190-100x_Position011_10_cmle.ics	5	0	1	1	0.0
1160	Feb25-FISH2-3R4-rep2-cp190-100x_Position011_10_cmle.ics	5	0	1	2	3.5119854349291444
1161	Feb25-FISH2-3R4-rep2-cp190-100x_Position011_10_cmle.ics	6	0	1	1	0.0
1162	Feb25-FISH2-3R4-rep2-cp190-100x_Position011_10_cmle.ics	7	0	1	1	0.0
1163	Feb25-FISH2-3R4-rep2-cp190-100x_Position011_10_cmle.ics	7	0	1	2	2.3108184054604455
1164	Feb25-FISH2-3R4-rep2-cp190-100x_Position011_10_cmle.ics	8	0	1	1	2.3235718989212097
1165	Feb25-FISH2-3R4-rep2-cp190-100x_Position011_10_cmle.ics	9	0	1	1	0.0
1166	Feb25-FISH2-3R4-rep2-cp190-100x_Position011_10_cmle.ics	11	0	1	1	0.5158750220536572
1167	Feb25-FISH2-3R4-rep2-cp190-100x_Position011_10_cmle.ics	12	0	1	1	0.0
1168	Feb25-FISH2-3R4-rep2-cp190-100x_Position011_10_cmle.ics	13	0	1	1	0.0
1169	Feb25-FISH2-3R4-rep2-cp190-100x_Position011_10_cmle.ics	15	0	1	1	1.0440946079954327
1170	Feb25-FISH2-3R4-rep2-cp190-100x_Position011_10_cmle.ics	16	0	1	1	0.0
1171	Feb25-FISH2-3R4-rep2-cp190-100x_Position011_10_cmle.ics	17	0	1	1	0.0
1172	Feb25-FISH2-3R4-rep2-cp190-100x_Position011_10_cmle.ics	18	0	1	1	0.10317500441073144
1173	Feb25-FISH2-3R4-rep2-cp190-100x_Position011_10_cmle.ics	19	0	1	1	0.0
1174	Feb25-FISH2-3R4-rep2-cp190-100x_Position011_10_cmle.ics	20	0	1	1	0.0
1175	Feb25-FISH2-3R4-rep2-cp190-100x_Position011_10_cmle.ics	21	0	1	1	0.0
1176	Feb25-FISH2-3R4-rep2-cp190-100x_Position011_10_cmle.ics	22	0	1	1	0.0
1177	Feb25-FISH2-3R4-rep2-cp190-100x_Position011_10_cmle.ics	23	0	1	1	5.163561370232344
1178	Feb25-FISH2-3R4-rep2-cp190-100x_Position011_10_cmle.ics	23	0	1	2	0.0
1179	Feb25-FISH2-3R4-rep2-cp190-100x_Position011_10_cmle.ics	25	0	1	1	0.0
1180	Feb25-FISH2-3R4-rep2-cp190-100x_Position011_10_cmle.ics	26	0	1	1	0.0
1181	Feb25-FISH2-3R4-rep2-cp190-100x_Position011_10_cmle.ics	27	0	1	1	0.10317500441073144
1182	Feb25-FISH2-3R4-rep2-cp190-100x_Position011_10_cmle.ics	28	0	1	1	6.873057734762795
1183	Feb25-FISH2-3R4-rep2-cp190-100x_Position011_10_cmle.ics	29	0	1	1	0.3720027687491155
1184	Feb25-FISH2-3R4-rep2-cp190-100x_Position011_10_cmle.ics	30	0	1	1	0.0
1185	Feb25-FISH2-3R4-rep2-cp190-100x_Position011_10_cmle.ics	31	0	1	1	0.0
1186	Feb25-FISH2-3R4-rep2-cp190-100x_Position011_10_cmle.ics	32	0	1	1	0.0
1187	Feb25-FISH2-3R4-rep2-cp190-100x_Position011_10_cmle.ics	33	0	1	1	0.10317500441073144
1188	Feb25-FISH2-3R4-rep2-cp190-100x_Position011_10_cmle.ics	35	0	1	1	0.0
1189	Feb25-FISH2-3R4-rep2-cp190-100x_Position011_10_cmle.ics	36	0	1	1	0.0
1190	Feb25-FISH2-3R4-rep2-cp190-100x_Position011_10_cmle.ics	37	0	1	1	0.3720027687491155
1191	Feb25-FISH2-3R4-rep2-cp190-100x_Position011_10_cmle.ics	37	0	2	1	2.353919210767333
1192	Feb25-FISH2-3R4-rep2-cp190-100x_Position011_10_cmle.ics	41	0	1	1	1.0317500441073144
1193	Feb25-FISH2-3R4-rep2-cp190-100x_Position011_10_cmle.ics	42	0	1	1	0.0
1194	Feb25-FISH2-3R4-rep2-cp190-100x_Position011_10_cmle.ics	43	0	1	1	0.0
1195	Feb25-FISH2-3R4-rep2-cp190-100x_Position011_10_cmle.ics	44	0	1	1	0.10317500441073144
1196	Feb25-FISH2-3R4-rep2-cp190-100x_Position011_10_cmle.ics	45	0	1	1	0.0
1197	Feb25-FISH2-3R4-rep2-cp190-100x_Position011_10_cmle.ics	46	0	1	1	0.0
1198	Feb25-FISH2-3R4-rep2-cp190-100x_Position011_10_cmle.ics	47	0	1	1	0.0
1199	Feb25-FISH2-3R4-rep2-cp190-100x_Position011_10_cmle.ics	48	0	1	1	0.0
1200	Feb25-FISH2-3R4-rep2-cp190-100x_Position011_10_cmle.ics	48	0	2	1	6.768520348340439
1201	Feb25-FISH2-3R4-rep2-cp190-100x_Position011_10_cmle.ics	50	0	1	1	0.0
1202	Feb25-FISH2-3R4-rep2-cp190-100x_Position011_10_cmle.ics	51	0	1	1	0.0
1203	Feb25-FISH2-3R4-rep2-cp190-100x_Position011_10_cmle.ics	52	0	1	1	0.0
1204	Feb25-FISH2-3R4-rep2-cp190-100x_Position011_10_cmle.ics	53	0	1	1	0.0
1205	Feb25-FISH2-3R4-rep2-cp190-100x_Position011_10_cmle.ics	54	0	1	1	0.0
1206	Feb25-FISH2-3R4-rep2-cp190-100x_Position011_10_cmle.ics	55	0	1	1	2.512475542238489
1207	Feb25-FISH2-3R4-rep2-cp190-100x_Position011_10_cmle.ics	57	0	1	1	0.0
1208	Feb25-FISH2-3R4-rep2-cp190-100x_Position011_10_cmle.ics	58	0	1	1	0.0
1209	Feb25-FISH2-3R4-rep2-cp190-100x_Position011_10_cmle.ics	59	0	1	1	5.853925818866788
1210	Feb25-FISH2-3R4-rep2-cp190-100x_Position011_10_cmle.ics	60	0	1	1	0.0
1211	Feb25-FISH2-3R4-rep2-cp190-100x_Position011_10_cmle.ics	61	0	1	1	5.734957604221767
1212	Feb25-FISH2-3R4-rep2-cp190-100x_Position011_10_cmle.ics	61	0	2	1	0.0
1213	Feb25-FISH2-3R4-rep2-cp190-100x_Position011_10_cmle.ics	62	0	1	1	0.0
1214	Feb25-FISH2-3R4-rep2-cp190-100x_Position011_10_cmle.ics	63	0	1	1	0.0
1215	Feb25-FISH2-3R4-rep2-cp190-100x_Position011_10_cmle.ics	64	0	1	1	0.0
1216	Feb25-FISH2-3R4-rep2-cp190-100x_Position011_10_cmle.ics	66	0	1	1	0.0
1217	Feb25-FISH2-3R4-rep2-cp190-100x_Position011_10_cmle.ics	66	0	2	1	4.557238234614929
1218	Feb25-FISH2-3R4-rep2-cp190-100x_Position011_10_cmle.ics	67	0	1	1	3.817475163197063
1219	Feb25-FISH2-3R4-rep2-cp190-100x_Position011_10_cmle.ics	68	0	1	1	0.0
1220	Feb25-FISH2-3R4-rep2-cp190-100x_Position011_10_cmle.ics	69	0	1	1	0.0
1221	Feb25-FISH2-3R4-rep2-cp190-100x_Position011_10_cmle.ics	70	0	1	1	0.8965904124380163
1222	Feb25-FISH2-3R4-rep2-cp190-100x_Position011_10_cmle.ics	70	0	1	2	0.0
1223	Feb25-FISH2-3R4-rep2-cp190-100x_Position011_10_cmle.ics	71	0	1	1	0.0
1224	Feb25-FISH2-3R4-rep2-cp190-100x_Position011_10_cmle.ics	71	0	1	2	1.7793044848480133
1225	Feb25-FISH2-3R4-rep2-cp190-100x_Position011_10_cmle.ics	72	0	1	1	0.0
1226	Feb25-FISH2-3R4-rep2-cp190-100x_Position011_10_cmle.ics	73	0	1	1	0.0
1227	Feb25-FISH2-3R4-rep2-cp190-100x_Position011_10_cmle.ics	74	0	1	1	1.1349250485180458
1228	Feb25-FISH2-3R4-rep2-cp190-100x_Position011_10_cmle.ics	77	0	1	1	0.0
1229	Feb25-FISH2-3R4-rep2-cp190-100x_Position011_10_cmle.ics	78	0	1	1	0.0
1230	Feb25-FISH2-3R4-rep2-cp190-100x_Position011_10_cmle.ics	79	0	1	1	0.0
1231	Feb25-FISH2-3R4-rep2-cp190-100x_Position011_10_cmle.ics	79	0	2	1	8.677542483807061
1232	Feb25-FISH2-3R4-rep2-cp190-100x_Position011_10_cmle.ics	80	0	1	1	0.0
1233	Feb25-FISH2-3R4-rep2-cp190-100x_Position011_10_cmle.ics	81	0	1	1	0.10317500441073144
1234	Feb25-FISH2-3R4-rep2-cp190-100x_Position011_10_cmle.ics	82	0	1	1	0.0
1235	Feb25-FISH2-3R4-rep2-cp190-100x_Position011_10_cmle.ics	83	0	1	1	0.0
1236	Feb25-FISH2-3R4-rep2-cp190-100x_Position011_10_cmle.ics	85	0	1	1	0.0
1237	Feb25-FISH2-3R4-rep2-cp190-100x_Position011_10_cmle.ics	86	0	1	1	0.20635000882146287
1238	Feb25-FISH2-3R4-rep2-cp190-100x_Position011_10_cmle.ics	87	0	1	1	0.0
1239	Feb25-FISH2-3R4-rep2-cp190-100x_Position011_10_cmle.ics	88	0	1	1	0.10317500441073144
1240	Feb25-FISH2-3R4-rep2-cp190-100x_Position011_10_cmle.ics	89	0	1	1	0.0
1241	Feb25-FISH2-3R4-rep2-cp190-100x_Position011_10_cmle.ics	90	0	1	1	0.0
1242	Feb25-FISH2-3R4-rep2-cp190-100x_Position011_10_cmle.ics	91	0	1	1	1.242391573779135
1243	Feb25-FISH2-3R4-rep2-cp190-100x_Position011_10_cmle.ics	94	0	1	1	0.0
1244	Feb25-FISH2-3R4-rep2-cp190-100x_Position011_10_cmle.ics	95	0	1	1	0.0
1245	Feb25-FISH2-3R4-rep2-cp190-100x_Position011_10_cmle.ics	97	0	1	1	0.0
1246	Feb25-FISH2-3R4-rep2-cp190-100x_Position011_10_cmle.ics	98	0	1	1	0.0
1247	Feb25-FISH2-3R4-rep2-cp190-100x_Position011_10_cmle.ics	99	0	1	1	0.0
1248	Feb25-FISH2-3R4-rep2-cp190-100x_Position011_10_cmle.ics	100	0	1	1	0.0
1249	Feb25-FISH2-3R4-rep2-cp190-100x_Position011_10_cmle.ics	101	0	1	1	0.10317500441073144
1250	Feb25-FISH2-3R4-rep2-cp190-100x_Position011_10_cmle.ics	103	0	1	1	0.0
1251	Feb25-FISH2-3R4-rep2-cp190-100x_Position011_10_cmle.ics	105	0	1	1	0.10317500441073144
1252	Feb25-FISH2-3R4-rep2-cp190-100x_Position011_10_cmle.ics	107	0	1	1	3.301600141143406
1253	Feb25-FISH2-3R4-rep2-cp190-100x_Position011_10_cmle.ics	107	0	1	2	0.0
1254	Feb25-FISH2-3R4-rep2-cp190-100x_Position011_10_cmle.ics	108	0	1	1	3.4521499808636675
1255	Feb25-FISH2-3R4-rep2-cp190-100x_Position011_10_cmle.ics	109	0	1	1	0.0
1256	Feb25-FISH2-3R4-rep2-cp190-100x_Position011_10_cmle.ics	110	0	1	1	0.0
1257	Feb25-FISH2-3R4-rep2-cp190-100x_Position011_10_cmle.ics	110	0	1	2	1.7153360421684174
1258	Feb25-FISH2-3R4-rep2-cp190-100x_Position011_10_cmle.ics	111	0	1	1	0.0
1259	Feb25-FISH2-3R4-rep2-cp190-100x_Position011_10_cmle.ics	112	0	1	1	1.906386119690093
1260	Feb25-FISH2-3R4-rep2-cp190-100x_Position011_10_cmle.ics	112	0	1	2	0.0
1261	Feb25-FISH2-3R4-rep2-cp190-100x_Position012_11_cmle.ics	3	0	1	1	0.0
1262	Feb25-FISH2-3R4-rep2-cp190-100x_Position012_11_cmle.ics	5	0	1	1	0.9755754663213545
1263	Feb25-FISH2-3R4-rep2-cp190-100x_Position012_11_cmle.ics	6	0	1	1	0.0
1264	Feb25-FISH2-3R4-rep2-cp190-100x_Position012_11_cmle.ics	10	0	1	1	0.0
1265	Feb25-FISH2-3R4-rep2-cp190-100x_Position012_11_cmle.ics	11	0	1	1	3.375756284916678
1266	Feb25-FISH2-3R4-rep2-cp190-100x_Position012_11_cmle.ics	13	0	1	1	0.0
1267	Feb25-FISH2-3R4-rep2-cp190-100x_Position012_11_cmle.ics	13	0	1	2	5.771723776945468
1268	Feb25-FISH2-3R4-rep2-cp190-100x_Position012_11_cmle.ics	13	0	2	1	5.726358909650624
1269	Feb25-FISH2-3R4-rep2-cp190-100x_Position012_11_cmle.ics	13	0	2	2	0.0
1270	Feb25-FISH2-3R4-rep2-cp190-100x_Position012_11_cmle.ics	14	0	1	1	0.0
1271	Feb25-FISH2-3R4-rep2-cp190-100x_Position012_11_cmle.ics	15	0	1	1	0.0
1272	Feb25-FISH2-3R4-rep2-cp190-100x_Position012_11_cmle.ics	19	0	1	1	0.0
1273	Feb25-FISH2-3R4-rep2-cp190-100x_Position012_11_cmle.ics	20	0	1	1	0.0
1274	Feb25-FISH2-3R4-rep2-cp190-100x_Position012_11_cmle.ics	22	0	1	1	2.0865853320384886
1275	Feb25-FISH2-3R4-rep2-cp190-100x_Position012_11_cmle.ics	23	0	1	1	0.0
1276	Feb25-FISH2-3R4-rep2-cp190-100x_Position012_11_cmle.ics	24	0	1	1	2.42842364970065
1277	Feb25-FISH2-3R4-rep2-cp190-100x_Position012_11_cmle.ics	26	0	1	1	0.0
1278	Feb25-FISH2-3R4-rep2-cp190-100x_Position012_11_cmle.ics	26	0	1	2	2.5855581997079464
1279	Feb25-FISH2-3R4-rep2-cp190-100x_Position012_11_cmle.ics	26	0	2	1	2.1245033704151863
1280	Feb25-FISH2-3R4-rep2-cp190-100x_Position012_11_cmle.ics	26	0	2	2	0.0
1281	Feb25-FISH2-3R4-rep2-cp190-100x_Position012_11_cmle.ics	27	0	1	1	2.574477921592734
1282	Feb25-FISH2-3R4-rep2-cp190-100x_Position012_11_cmle.ics	28	0	1	1	2.1280260539523534
1283	Feb25-FISH2-3R4-rep2-cp190-100x_Position012_11_cmle.ics	29	0	1	1	2.621147234329656
1284	Feb25-FISH2-3R4-rep2-cp190-100x_Position012_11_cmle.ics	30	0	1	1	0.0
1285	Feb25-FISH2-3R4-rep2-cp190-100x_Position012_11_cmle.ics	31	0	1	1	0.0
1286	Feb25-FISH2-3R4-rep2-cp190-100x_Position012_11_cmle.ics	32	0	1	1	0.0
1287	Feb25-FISH2-3R4-rep2-cp190-100x_Position012_11_cmle.ics	33	0	1	1	0.0
1288	Feb25-FISH2-3R4-rep2-cp190-100x_Position012_11_cmle.ics	36	0	1	1	0.0
1289	Feb25-FISH2-3R4-rep2-cp190-100x_Position012_11_cmle.ics	37	0	1	1	0.0
1290	Feb25-FISH2-3R4-rep2-cp190-100x_Position012_11_cmle.ics	39	0	1	1	2.042760867497844
1291	Feb25-FISH2-3R4-rep2-cp190-100x_Position012_11_cmle.ics	40	0	1	1	0.0
1292	Feb25-FISH2-3R4-rep2-cp190-100x_Position012_11_cmle.ics	40	0	2	1	4.76192751950426
1293	Feb25-FISH2-3R4-rep2-cp190-100x_Position012_11_cmle.ics	41	0	1	1	0.0
1294	Feb25-FISH2-3R4-rep2-cp190-100x_Position012_11_cmle.ics	42	0	1	1	0.0
1295	Feb25-FISH2-3R4-rep2-cp190-100x_Position012_11_cmle.ics	43	0	1	1	0.0
1296	Feb25-FISH2-3R4-rep2-cp190-100x_Position012_11_cmle.ics	44	0	1	1	0.0
1297	Feb25-FISH2-3R4-rep2-cp190-100x_Position012_11_cmle.ics	45	0	1	1	0.0
1298	Feb25-FISH2-3R4-rep2-cp190-100x_Position012_11_cmle.ics	46	0	1	1	0.8595614345612763
1299	Feb25-FISH2-3R4-rep2-cp190-100x_Position012_11_cmle.ics	46	0	2	1	0.0
1300	Feb25-FISH2-3R4-rep2-cp190-100x_Position012_11_cmle.ics	47	0	1	1	0.7540056732031717
1301	Feb25-FISH2-3R4-rep2-cp190-100x_Position012_11_cmle.ics	48	0	1	1	0.0
1302	Feb25-FISH2-3R4-rep2-cp190-100x_Position012_11_cmle.ics	50	0	1	1	1.3742323914031862
1303	Feb25-FISH2-3R4-rep2-cp190-100x_Position012_11_cmle.ics	51	0	1	1	4.888214891452254
1304	Feb25-FISH2-3R4-rep2-cp190-100x_Position012_11_cmle.ics	52	0	1	1	0.9733510449106972
1305	Feb25-FISH2-3R4-rep2-cp190-100x_Position012_11_cmle.ics	52	0	2	1	0.0
1306	Feb25-FISH2-3R4-rep2-cp190-100x_Position012_11_cmle.ics	53	0	1	1	0.10317500441073144
1307	Feb25-FISH2-3R4-rep2-cp190-100x_Position012_11_cmle.ics	54	0	1	1	0.0
1308	Feb25-FISH2-3R4-rep2-cp190-100x_Position012_11_cmle.ics	55	0	1	1	0.0
1309	Feb25-FISH2-3R4-rep2-cp190-100x_Position012_11_cmle.ics	57	0	1	1	0.20635000882146287
1310	Feb25-FISH2-3R4-rep2-cp190-100x_Position012_11_cmle.ics	59	0	1	1	0.0
1311	Feb25-FISH2-3R4-rep2-cp190-100x_Position012_11_cmle.ics	61	0	1	1	0.0
1312	Feb25-FISH2-3R4-rep2-cp190-100x_Position012_11_cmle.ics	63	0	1	1	0.0
1313	Feb25-FISH2-3R4-rep2-cp190-100x_Position012_11_cmle.ics	64	0	1	1	2.2287449044887007
1314	Feb25-FISH2-3R4-rep2-cp190-100x_Position012_11_cmle.ics	66	0	1	1	0.0
1315	Feb25-FISH2-3R4-rep2-cp190-100x_Position012_11_cmle.ics	67	0	1	1	4.058896030792894
1316	Feb25-FISH2-3R4-rep2-cp190-100x_Position012_11_cmle.ics	70	0	1	1	0.0
1317	Feb25-FISH2-3R4-rep2-cp190-100x_Position012_11_cmle.ics	71	0	1	1	0.0
1318	Feb25-FISH2-3R4-rep2-cp190-100x_Position012_11_cmle.ics	72	0	1	1	0.0
1319	Feb25-FISH2-3R4-rep2-cp190-100x_Position012_11_cmle.ics	74	0	1	1	0.0
1320	Feb25-FISH2-3R4-rep2-cp190-100x_Position012_11_cmle.ics	77	0	1	1	0.0
1321	Feb25-FISH2-3R4-rep2-cp190-100x_Position012_11_cmle.ics	79	0	1	1	0.0
1322	Feb25-FISH2-3R4-rep2-cp190-100x_Position012_11_cmle.ics	80	0	1	1	0.0
1323	Feb25-FISH2-3R4-rep2-cp190-100x_Position012_11_cmle.ics	81	0	1	1	0.0
1324	Feb25-FISH2-3R4-rep2-cp190-100x_Position012_11_cmle.ics	82	0	1	1	0.0
1325	Feb25-FISH2-3R4-rep2-cp190-100x_Position012_11_cmle.ics	83	0	1	1	0.0
1326	Feb25-FISH2-3R4-rep2-cp190-100x_Position012_11_cmle.ics	84	0	1	1	0.0
1327	Feb25-FISH2-3R4-rep2-cp190-100x_Position012_11_cmle.ics	87	0	1	1	0.0
1328	Feb25-FISH2-3R4-rep2-cp190-100x_Position012_11_cmle.ics	88	0	1	1	0.5556144027286182
1329	Feb25-FISH2-3R4-rep2-cp190-100x_Position012_11_cmle.ics	89	0	1	1	0.0
1330	Feb25-FISH2-3R4-rep2-cp190-100x_Position012_11_cmle.ics	90	0	1	1	0.0
1331	Feb25-FISH2-3R4-rep2-cp190-100x_Position012_11_cmle.ics	91	0	1	1	0.0
1332	Feb25-FISH2-3R4-rep2-cp190-100x_Position012_11_cmle.ics	94	0	1	1	0.0
1333	Feb25-FISH2-3R4-rep2-cp190-100x_Position012_11_cmle.ics	94	0	2	1	2.0444935367737216
1334	Feb25-FISH2-3R4-rep2-cp190-100x_Position012_11_cmle.ics	95	0	1	1	0.0
1335	Feb25-FISH2-3R4-rep2-cp190-100x_Position012_11_cmle.ics	97	0	1	1	0.0
1336	Feb25-FISH2-3R4-rep2-cp190-100x_Position012_11_cmle.ics	98	0	1	1	3.3377010858240053
1337	Feb25-FISH2-3R4-rep2-cp190-100x_Position012_11_cmle.ics	99	0	1	1	4.426514643013526
1338	Feb25-FISH2-3R4-rep2-cp190-100x_Position012_11_cmle.ics	100	0	1	1	0.0
1339	Feb25-FISH2-3R4-rep2-cp190-100x_Position012_11_cmle.ics	102	0	1	1	0.0
1340	Feb25-FISH2-3R4-rep2-cp190-100x_Position012_11_cmle.ics	103	0	1	1	2.066077853227447
1341	Feb25-FISH2-3R4-rep2-cp190-100x_Position012_11_cmle.ics	104	0	1	1	0.0
1342	Feb25-FISH2-3R4-rep2-cp190-100x_Position012_11_cmle.ics	105	0	1	1	0.0
1343	Feb25-FISH2-3R4-rep2-cp190-100x_Position012_11_cmle.ics	106	0	1	1	0.0
1344	Feb25-FISH2-3R4-rep2-cp190-100x_Position012_11_cmle.ics	107	0	1	1	0.0
1345	Feb25-FISH2-3R4-rep2-cp190-100x_Position012_11_cmle.ics	108	0	1	1	0.0
1346	Feb25-FISH2-3R4-rep2-cp190-100x_Position012_11_cmle.ics	109	0	1	1	0.0
1347	Feb25-FISH2-3R4-rep2-cp190-100x_Position012_11_cmle.ics	110	0	1	1	0.0
1348	Feb25-FISH2-3R4-rep2-cp190-100x_Position012_11_cmle.ics	113	0	1	1	4.606515248365319
1349	Feb25-FISH2-3R4-rep2-cp190-100x_Position012_11_cmle.ics	114	0	1	1	0.0
1350	Feb25-FISH2-3R4-rep2-cp190-100x_Position012_11_cmle.ics	115	0	1	1	0.41270001764292574
1351	Feb25-FISH2-3R4-rep2-cp190-100x_Position012_11_cmle.ics	116	0	1	1	0.0
1352	Feb25-FISH2-3R4-rep2-cp190-100x_Position012_11_cmle.ics	117	0	1	1	0.0
1353	Feb25-FISH2-3R4-rep2-cp190-100x_Position012_11_cmle.ics	119	0	1	1	0.0
1354	Feb25-FISH2-3R4-rep2-cp190-100x_Position012_11_cmle.ics	119	0	1	2	2.8873913612738655
1355	Feb25-FISH2-3R4-rep2-cp190-100x_Position012_11_cmle.ics	119	0	2	1	1.8008849621272118
1356	Feb25-FISH2-3R4-rep2-cp190-100x_Position012_11_cmle.ics	119	0	2	2	2.9127529904744924
1357	Feb25-FISH2-3R4-rep2-cp190-100x_Position012_11_cmle.ics	119	0	3	1	2.4751596181363733
1358	Feb25-FISH2-3R4-rep2-cp190-100x_Position012_11_cmle.ics	119	0	3	2	0.0
1359	Feb25-FISH2-3R4-rep2-cp190-100x_Position012_11_cmle.ics	120	0	1	1	0.0
1360	Feb25-FISH2-3R4-rep2-cp190-100x_Position012_11_cmle.ics	121	0	1	1	0.0
1361	Feb25-FISH2-3R4-rep2-cp190-100x_Position012_11_cmle.ics	122	0	1	1	1.1321417835580119
1362	Feb25-FISH2-3R4-rep2-cp190-100x_Position012_11_cmle.ics	122	0	1	2	5.809036793345315
1363	Feb25-FISH2-3R4-rep2-cp190-100x_Position012_11_cmle.ics	122	0	1	3	2.7876351125394354
1364	Feb25-FISH2-3R4-rep2-cp190-100x_Position012_11_cmle.ics	122	0	1	4	0.0
1365	Feb25-FISH2-3R4-rep2-cp190-100x_Position012_11_cmle.ics	122	0	2	1	5.00336572211917
1366	Feb25-FISH2-3R4-rep2-cp190-100x_Position012_11_cmle.ics	122	0	2	2	3.3938147004568644
1367	Feb25-FISH2-3R4-rep2-cp190-100x_Position012_11_cmle.ics	122	0	2	3	6.4068271710383735
1368	Feb25-FISH2-3R4-rep2-cp190-100x_Position012_11_cmle.ics	122	0	2	4	3.673957455738409
1369	Feb25-FISH2-3R4-rep2-cp190-100x_Position012_11_cmle.ics	123	0	1	1	0.0
1370	Feb25-FISH2-3R4-rep2-cp190-100x_Position012_11_cmle.ics	124	0	1	1	4.866755224553486
1371	Feb25-FISH2-3R4-rep2-cp190-100x_Position012_11_cmle.ics	125	0	1	1	1.7295282337615656
1372	Feb25-FISH2-3R4-rep2-cp190-100x_Position012_11_cmle.ics	126	0	1	1	0.0
1373	Feb25-FISH2-3R4-rep2-cp190-100x_Position012_11_cmle.ics	130	0	1	1	1.8968493769622838
1374	Feb25-FISH2-3R4-rep2-cp190-100x_Position012_11_cmle.ics	131	0	1	1	0.8754689432133618
1375	Feb25-FISH2-3R4-rep2-cp190-100x_Position012_11_cmle.ics	134	0	1	1	0.0
1376	Feb25-FISH2-3R4-rep2-cp190-100x_Position012_11_cmle.ics	135	0	1	1	0.6606423714395955
1377	Feb25-FISH2-3R4-rep2-cp190-100x_Position012_11_cmle.ics	135	0	2	1	0.0
1378	Feb25-FISH2-3R4-rep2-cp190-100x_Position012_11_cmle.ics	136	0	1	1	0.0
1379	Feb25-FISH2-3R4-rep2-cp190-100x_Position012_11_cmle.ics	137	0	1	1	0.0
1380	Feb25-FISH2-3R4-rep2-cp190-100x_Position012_11_cmle.ics	138	0	1	1	0.0
1381	Feb25-FISH2-3R4-rep2-cp190-100x_Position012_11_cmle.ics	139	0	1	1	0.0
1382	Feb25-FISH2-3R4-rep2-cp190-100x_Position012_11_cmle.ics	140	0	1	1	3.0279315552916084
1383	Feb25-FISH2-3R4-rep2-cp190-100x_Position012_11_cmle.ics	141	0	1	1	0.0
1384	Feb25-FISH2-3R4-rep2-cp190-100x_Position012_11_cmle.ics	142	0	1	1	0.0
1385	Feb25-FISH2-3R4-rep2-cp190-100x_Position012_11_cmle.ics	144	0	1	1	0.0
1386	Feb25-FISH2-3R4-rep2-cp190-100x_Position012_11_cmle.ics	146	0	1	1	0.0
1387	Feb25-FISH2-3R4-rep2-cp190-100x_Position012_11_cmle.ics	147	0	1	1	0.0
1388	Feb25-FISH2-3R4-rep2-cp190-100x_Position013_12_cmle.ics	1	0	1	1	2.7251270950003463
1389	Feb25-FISH2-3R4-rep2-cp190-100x_Position013_12_cmle.ics	1	0	1	2	0.20635000882146287
1390	Feb25-FISH2-3R4-rep2-cp190-100x_Position013_12_cmle.ics	3	0	1	1	0.0
1391	Feb25-FISH2-3R4-rep2-cp190-100x_Position013_12_cmle.ics	3	0	2	1	0.0
1392	Feb25-FISH2-3R4-rep2-cp190-100x_Position013_12_cmle.ics	4	0	1	1	0.6071479441599268
1393	Feb25-FISH2-3R4-rep2-cp190-100x_Position013_12_cmle.ics	4	0	1	2	6.224507127787119
1394	Feb25-FISH2-3R4-rep2-cp190-100x_Position013_12_cmle.ics	5	0	1	1	0.0
1395	Feb25-FISH2-3R4-rep2-cp190-100x_Position013_12_cmle.ics	8	0	1	1	0.0
1396	Feb25-FISH2-3R4-rep2-cp190-100x_Position013_12_cmle.ics	12	0	1	1	1.857150079393166
1397	Feb25-FISH2-3R4-rep2-cp190-100x_Position013_12_cmle.ics	12	0	1	2	0.0
1398	Feb25-FISH2-3R4-rep2-cp190-100x_Position013_12_cmle.ics	13	0	1	1	0.0
1399	Feb25-FISH2-3R4-rep2-cp190-100x_Position013_12_cmle.ics	14	0	1	1	0.0
1400	Feb25-FISH2-3R4-rep2-cp190-100x_Position013_12_cmle.ics	16	0	1	1	0.0
1401	Feb25-FISH2-3R4-rep2-cp190-100x_Position013_12_cmle.ics	18	0	1	1	0.0
1402	Feb25-FISH2-3R4-rep2-cp190-100x_Position013_12_cmle.ics	19	0	1	1	0.0
1403	Feb25-FISH2-3R4-rep2-cp190-100x_Position013_12_cmle.ics	20	0	1	1	0.0
1404	Feb25-FISH2-3R4-rep2-cp190-100x_Position013_12_cmle.ics	21	0	1	1	0.0
1405	Feb25-FISH2-3R4-rep2-cp190-100x_Position013_12_cmle.ics	22	0	1	1	0.0
1406	Feb25-FISH2-3R4-rep2-cp190-100x_Position013_12_cmle.ics	23	0	1	1	0.0
1407	Feb25-FISH2-3R4-rep2-cp190-100x_Position013_12_cmle.ics	24	0	1	1	0.0
1408	Feb25-FISH2-3R4-rep2-cp190-100x_Position013_12_cmle.ics	25	0	1	1	0.0
1409	Feb25-FISH2-3R4-rep2-cp190-100x_Position013_12_cmle.ics	26	0	1	1	0.0
1410	Feb25-FISH2-3R4-rep2-cp190-100x_Position013_12_cmle.ics	27	0	1	1	0.0
1411	Feb25-FISH2-3R4-rep2-cp190-100x_Position013_12_cmle.ics	29	0	1	1	0.0
1412	Feb25-FISH2-3R4-rep2-cp190-100x_Position013_12_cmle.ics	30	0	1	1	0.10317500441073144
1413	Feb25-FISH2-3R4-rep2-cp190-100x_Position013_12_cmle.ics	31	0	1	1	0.20635000882146287
1414	Feb25-FISH2-3R4-rep2-cp190-100x_Position013_12_cmle.ics	32	0	1	1	2.4064339498777065
1415	Feb25-FISH2-3R4-rep2-cp190-100x_Position013_12_cmle.ics	32	0	1	2	4.849225207304378
1416	Feb25-FISH2-3R4-rep2-cp190-100x_Position013_12_cmle.ics	32	0	1	3	0.0
1417	Feb25-FISH2-3R4-rep2-cp190-100x_Position013_12_cmle.ics	32	0	2	1	4.624496600077168
1418	Feb25-FISH2-3R4-rep2-cp190-100x_Position013_12_cmle.ics	32	0	2	2	0.10317500441073144
1419	Feb25-FISH2-3R4-rep2-cp190-100x_Position013_12_cmle.ics	32	0	2	3	4.881396082017423
1420	Feb25-FISH2-3R4-rep2-cp190-100x_Position013_12_cmle.ics	33	0	1	1	0.0
1421	Feb25-FISH2-3R4-rep2-cp190-100x_Position013_12_cmle.ics	34	0	1	1	3.4178925784646617
1422	Feb25-FISH2-3R4-rep2-cp190-100x_Position013_12_cmle.ics	35	0	1	1	0.0
1423	Feb25-FISH2-3R4-rep2-cp190-100x_Position013_12_cmle.ics	35	0	2	1	3.8341697406411597
1424	Feb25-FISH2-3R4-rep2-cp190-100x_Position013_12_cmle.ics	36	0	1	1	0.0
1425	Feb25-FISH2-3R4-rep2-cp190-100x_Position013_12_cmle.ics	39	0	1	1	2.5909645348884416
1426	Feb25-FISH2-3R4-rep2-cp190-100x_Position013_12_cmle.ics	40	0	1	1	0.0
1427	Feb25-FISH2-3R4-rep2-cp190-100x_Position013_12_cmle.ics	41	0	1	1	0.0
1428	Feb25-FISH2-3R4-rep2-cp190-100x_Position013_12_cmle.ics	42	0	1	1	0.0
1429	Feb25-FISH2-3R4-rep2-cp190-100x_Position013_12_cmle.ics	43	0	1	1	0.0
1430	Feb25-FISH2-3R4-rep2-cp190-100x_Position013_12_cmle.ics	47	0	1	1	0.0
1431	Feb25-FISH2-3R4-rep2-cp190-100x_Position013_12_cmle.ics	48	0	1	1	0.0
1432	Feb25-FISH2-3R4-rep2-cp190-100x_Position013_12_cmle.ics	49	0	1	1	0.0
1433	Feb25-FISH2-3R4-rep2-cp190-100x_Position013_12_cmle.ics	50	0	1	1	0.0
1434	Feb25-FISH2-3R4-rep2-cp190-100x_Position013_12_cmle.ics	50	0	2	1	2.249868214304463
1435	Feb25-FISH2-3R4-rep2-cp190-100x_Position013_12_cmle.ics	51	0	1	1	5.999497893334064
1436	Feb25-FISH2-3R4-rep2-cp190-100x_Position013_12_cmle.ics	51	0	1	2	6.413174636403855
1437	Feb25-FISH2-3R4-rep2-cp190-100x_Position013_12_cmle.ics	51	0	2	1	4.209995339193639
1438	Feb25-FISH2-3R4-rep2-cp190-100x_Position013_12_cmle.ics	51	0	2	2	0.0
1439	Feb25-FISH2-3R4-rep2-cp190-100x_Position013_12_cmle.ics	51	0	3	1	0.0
1440	Feb25-FISH2-3R4-rep2-cp190-100x_Position013_12_cmle.ics	51	0	3	2	4.065933057011006
1441	Feb25-FISH2-3R4-rep2-cp190-100x_Position013_12_cmle.ics	52	0	1	1	0.0
1442	Feb25-FISH2-3R4-rep2-cp190-100x_Position013_12_cmle.ics	53	0	1	1	0.928575039696583
1443	Feb25-FISH2-3R4-rep2-cp190-100x_Position013_12_cmle.ics	54	0	1	1	0.0
1444	Feb25-FISH2-3R4-rep2-cp190-100x_Position013_12_cmle.ics	55	0	1	1	0.0
1445	Feb25-FISH2-3R4-rep2-cp190-100x_Position013_12_cmle.ics	56	0	1	1	5.177573718189012
1446	Feb25-FISH2-3R4-rep2-cp190-100x_Position013_12_cmle.ics	56	0	2	1	0.0
1447	Feb25-FISH2-3R4-rep2-cp190-100x_Position013_12_cmle.ics	57	0	1	1	0.0
1448	Feb25-FISH2-3R4-rep2-cp190-100x_Position013_12_cmle.ics	57	0	1	2	3.3892072559107533
1449	Feb25-FISH2-3R4-rep2-cp190-100x_Position013_12_cmle.ics	57	0	2	1	0.6158520176412351
1450	Feb25-FISH2-3R4-rep2-cp190-100x_Position013_12_cmle.ics	57	0	2	2	3.5971193082453974
1451	Feb25-FISH2-3R4-rep2-cp190-100x_Position013_12_cmle.ics	58	0	1	1	0.41270001764292574
1452	Feb25-FISH2-3R4-rep2-cp190-100x_Position013_12_cmle.ics	59	0	1	1	0.0
1453	Feb25-FISH2-3R4-rep2-cp190-100x_Position013_12_cmle.ics	60	0	1	1	3.647787263389007
1454	Feb25-FISH2-3R4-rep2-cp190-100x_Position013_12_cmle.ics	62	0	1	1	0.0
1455	Feb25-FISH2-3R4-rep2-cp190-100x_Position013_12_cmle.ics	64	0	1	1	0.20635000882146287
1456	Feb25-FISH2-3R4-rep2-cp190-100x_Position013_12_cmle.ics	66	0	1	1	0.0
1457	Feb25-FISH2-3R4-rep2-cp190-100x_Position013_12_cmle.ics	67	0	1	1	0.2918229810711206
1458	Feb25-FISH2-3R4-rep2-cp190-100x_Position013_12_cmle.ics	67	0	1	2	1.5464734475585327
1459	Feb25-FISH2-3R4-rep2-cp190-100x_Position013_12_cmle.ics	68	0	1	1	0.0
1460	Feb25-FISH2-3R4-rep2-cp190-100x_Position013_12_cmle.ics	69	0	1	1	0.0
1461	Feb25-FISH2-3R4-rep2-cp190-100x_Position013_12_cmle.ics	71	0	1	1	0.0
1462	Feb25-FISH2-3R4-rep2-cp190-100x_Position013_12_cmle.ics	72	0	1	1	0.0
1463	Feb25-FISH2-3R4-rep2-cp190-100x_Position013_12_cmle.ics	73	0	1	1	1.7570070134165061
1464	Feb25-FISH2-3R4-rep2-cp190-100x_Position013_12_cmle.ics	74	0	1	1	2.169130249325353
1465	Feb25-FISH2-3R4-rep2-cp190-100x_Position013_12_cmle.ics	75	0	1	1	0.0
1466	Feb25-FISH2-3R4-rep2-cp190-100x_Position013_12_cmle.ics	76	0	1	1	0.0
1467	Feb25-FISH2-3R4-rep2-cp190-100x_Position013_12_cmle.ics	77	0	1	1	0.0
1468	Feb25-FISH2-3R4-rep2-cp190-100x_Position013_12_cmle.ics	78	0	1	1	0.0
1469	Feb25-FISH2-3R4-rep2-cp190-100x_Position013_12_cmle.ics	79	0	1	1	0.32626801153583
1470	Feb25-FISH2-3R4-rep2-cp190-100x_Position013_12_cmle.ics	81	0	1	1	6.304427769057522
1471	Feb25-FISH2-3R4-rep2-cp190-100x_Position013_12_cmle.ics	82	0	1	1	0.0
1472	Feb25-FISH2-3R4-rep2-cp190-100x_Position013_12_cmle.ics	83	0	1	1	1.3380223200825005
1473	Feb25-FISH2-3R4-rep2-cp190-100x_Position013_12_cmle.ics	84	0	1	1	0.0
1474	Feb25-FISH2-3R4-rep2-cp190-100x_Position013_12_cmle.ics	85	0	1	1	0.0
1475	Feb25-FISH2-3R4-rep2-cp190-100x_Position013_12_cmle.ics	87	0	1	1	0.0
1476	Feb25-FISH2-3R4-rep2-cp190-100x_Position013_12_cmle.ics	87	0	1	2	4.944511003612349
1477	Feb25-FISH2-3R4-rep2-cp190-100x_Position013_12_cmle.ics	87	0	2	1	2.717303324578323
1478	Feb25-FISH2-3R4-rep2-cp190-100x_Position013_12_cmle.ics	87	0	2	2	1.7509378864267235
1479	Feb25-FISH2-3R4-rep2-cp190-100x_Position013_12_cmle.ics	88	0	1	1	1.8017421282272184
1480	Feb25-FISH2-3R4-rep2-cp190-100x_Position013_12_cmle.ics	89	0	1	1	0.23070632344123612
1481	Feb25-FISH2-3R4-rep2-cp190-100x_Position013_12_cmle.ics	90	0	1	1	0.0
1482	Feb25-FISH2-3R4-rep2-cp190-100x_Position013_12_cmle.ics	92	0	1	1	0.0
1483	Feb25-FISH2-3R4-rep2-cp190-100x_Position013_12_cmle.ics	93	0	1	1	0.0
1484	Feb25-FISH2-3R4-rep2-cp190-100x_Position013_12_cmle.ics	94	0	1	1	0.0
1485	Feb25-FISH2-3R4-rep2-cp190-100x_Position013_12_cmle.ics	95	0	1	1	0.0
1486	Feb25-FISH2-3R4-rep2-cp190-100x_Position013_12_cmle.ics	96	0	1	1	0.0
1487	Feb25-FISH2-3R4-rep2-cp190-100x_Position013_12_cmle.ics	97	0	1	1	2.621147234329656
1488	Feb25-FISH2-3R4-rep2-cp190-100x_Position013_12_cmle.ics	97	0	2	1	4.280208560572815
1489	Feb25-FISH2-3R4-rep2-cp190-100x_Position013_12_cmle.ics	98	0	1	1	0.0
1490	Feb25-FISH2-3R4-rep2-cp190-100x_Position013_12_cmle.ics	99	0	1	1	0.0
1491	Feb25-FISH2-3R4-rep2-cp190-100x_Position013_12_cmle.ics	101	0	1	1	0.0
1492	Feb25-FISH2-3R4-rep2-cp190-100x_Position013_12_cmle.ics	102	0	1	1	0.0
1493	Feb25-FISH2-3R4-rep2-cp190-100x_Position013_12_cmle.ics	104	0	1	1	0.0
1494	Feb25-FISH2-3R4-rep2-cp190-100x_Position013_12_cmle.ics	105	0	1	1	0.10317500441073144
1495	Feb25-FISH2-3R4-rep2-cp190-100x_Position013_12_cmle.ics	108	0	1	1	5.050261397852264
1496	Feb25-FISH2-3R4-rep2-cp190-100x_Position013_12_cmle.ics	108	0	1	2	4.396346240203441
1497	Feb25-FISH2-3R4-rep2-cp190-100x_Position013_12_cmle.ics	108	0	1	3	4.150997374285546
1498	Feb25-FISH2-3R4-rep2-cp190-100x_Position013_12_cmle.ics	108	0	2	1	0.4377344716066809
1499	Feb25-FISH2-3R4-rep2-cp190-100x_Position013_12_cmle.ics	108	0	2	2	4.904883716200524
1500	Feb25-FISH2-3R4-rep2-cp190-100x_Position013_12_cmle.ics	108	0	2	3	0.0
1501	Feb25-FISH2-3R4-rep2-cp190-100x_Position013_12_cmle.ics	109	0	1	1	0.0
1502	Feb25-FISH2-3R4-rep2-cp190-100x_Position013_12_cmle.ics	110	0	1	1	0.0
1503	Feb25-FISH2-3R4-rep2-cp190-100x_Position013_12_cmle.ics	111	0	1	1	5.029732297057783
1504	Feb25-FISH2-3R4-rep2-cp190-100x_Position013_12_cmle.ics	111	0	1	2	0.0
1505	Feb25-FISH2-3R4-rep2-cp190-100x_Position013_12_cmle.ics	112	0	1	1	0.0
1506	Feb25-FISH2-3R4-rep2-cp190-100x_Position013_12_cmle.ics	113	0	1	1	0.0
1507	Feb25-FISH2-3R4-rep2-cp190-100x_Position013_12_cmle.ics	114	0	1	1	0.0
1508	Feb25-FISH2-3R4-rep2-cp190-100x_Position013_12_cmle.ics	115	0	1	1	0.0
1509	Feb25-FISH2-3R4-rep2-cp190-100x_Position013_12_cmle.ics	115	0	2	1	6.393950762050978
1510	Feb25-FISH2-3R4-rep2-cp190-100x_Position013_12_cmle.ics	116	0	1	1	0.1459114905355603
1511	Feb25-FISH2-3R4-rep2-cp190-100x_Position013_12_cmle.ics	117	0	1	1	0.10317500441073144
1512	Feb25-FISH2-3R4-rep2-cp190-100x_Position013_12_cmle.ics	118	0	1	1	0.20635000882146287
1513	Feb25-FISH2-3R4-rep2-cp190-100x_Position014_13_cmle.ics	1	0	1	1	0.10317500441073144
1514	Feb25-FISH2-3R4-rep2-cp190-100x_Position014_13_cmle.ics	2	0	1	1	0.0
1515	Feb25-FISH2-3R4-rep2-cp190-100x_Position014_13_cmle.ics	3	0	1	1	0.0
1516	Feb25-FISH2-3R4-rep2-cp190-100x_Position014_13_cmle.ics	6	0	1	1	0.0
1517	Feb25-FISH2-3R4-rep2-cp190-100x_Position014_13_cmle.ics	7	0	1	1	0.0
1518	Feb25-FISH2-3R4-rep2-cp190-100x_Position014_13_cmle.ics	8	0	1	1	0.0
1519	Feb25-FISH2-3R4-rep2-cp190-100x_Position014_13_cmle.ics	10	0	1	1	0.0
1520	Feb25-FISH2-3R4-rep2-cp190-100x_Position014_13_cmle.ics	12	0	1	1	0.0
1521	Feb25-FISH2-3R4-rep2-cp190-100x_Position014_13_cmle.ics	12	0	1	2	9.23113631623493
1522	Feb25-FISH2-3R4-rep2-cp190-100x_Position014_13_cmle.ics	12	0	2	1	3.1038361408609796
1523	Feb25-FISH2-3R4-rep2-cp190-100x_Position014_13_cmle.ics	12	0	2	2	6.925033741135908
1524	Feb25-FISH2-3R4-rep2-cp190-100x_Position014_13_cmle.ics	13	0	1	1	0.0
1525	Feb25-FISH2-3R4-rep2-cp190-100x_Position014_13_cmle.ics	14	0	1	1	0.0
1526	Feb25-FISH2-3R4-rep2-cp190-100x_Position014_13_cmle.ics	16	0	1	1	0.10317500441073144
1527	Feb25-FISH2-3R4-rep2-cp190-100x_Position014_13_cmle.ics	17	0	1	1	0.0
1528	Feb25-FISH2-3R4-rep2-cp190-100x_Position014_13_cmle.ics	18	0	1	1	0.0
1529	Feb25-FISH2-3R4-rep2-cp190-100x_Position014_13_cmle.ics	19	0	1	1	0.0
1530	Feb25-FISH2-3R4-rep2-cp190-100x_Position014_13_cmle.ics	21	0	1	1	0.10317500441073144
1531	Feb25-FISH2-3R4-rep2-cp190-100x_Position014_13_cmle.ics	22	0	1	1	0.0
1532	Feb25-FISH2-3R4-rep2-cp190-100x_Position014_13_cmle.ics	23	0	1	1	0.0
1533	Feb25-FISH2-3R4-rep2-cp190-100x_Position014_13_cmle.ics	24	0	1	1	0.0
1534	Feb25-FISH2-3R4-rep2-cp190-100x_Position014_13_cmle.ics	25	0	1	1	0.0
1535	Feb25-FISH2-3R4-rep2-cp190-100x_Position014_13_cmle.ics	26	0	1	1	0.0
1536	Feb25-FISH2-3R4-rep2-cp190-100x_Position014_13_cmle.ics	27	0	1	1	0.10317500441073144
1537	Feb25-FISH2-3R4-rep2-cp190-100x_Position014_13_cmle.ics	29	0	1	1	0.0
1538	Feb25-FISH2-3R4-rep2-cp190-100x_Position014_13_cmle.ics	31	0	1	1	0.0
1539	Feb25-FISH2-3R4-rep2-cp190-100x_Position014_13_cmle.ics	32	0	1	1	0.0
1540	Feb25-FISH2-3R4-rep2-cp190-100x_Position014_13_cmle.ics	35	0	1	1	0.0
1541	Feb25-FISH2-3R4-rep2-cp190-100x_Position014_13_cmle.ics	37	0	1	1	0.0
1542	Feb25-FISH2-3R4-rep2-cp190-100x_Position014_13_cmle.ics	38	0	1	1	0.8595614345612763
1543	Feb25-FISH2-3R4-rep2-cp190-100x_Position014_13_cmle.ics	40	0	1	1	0.1459114905355603
1544	Feb25-FISH2-3R4-rep2-cp190-100x_Position014_13_cmle.ics	41	0	1	1	0.10317500441073144
1545	Feb25-FISH2-3R4-rep2-cp190-100x_Position014_13_cmle.ics	42	0	1	1	0.0
1546	Feb25-FISH2-3R4-rep2-cp190-100x_Position014_13_cmle.ics	43	0	1	1	0.0
1547	Feb25-FISH2-3R4-rep2-cp190-100x_Position014_13_cmle.ics	43	0	1	2	3.1096734985814223
1548	Feb25-FISH2-3R4-rep2-cp190-100x_Position014_13_cmle.ics	44	0	1	1	0.0
1549	Feb25-FISH2-3R4-rep2-cp190-100x_Position014_13_cmle.ics	45	0	1	1	0.0
1550	Feb25-FISH2-3R4-rep2-cp190-100x_Position014_13_cmle.ics	46	0	1	1	0.0
1551	Feb25-FISH2-3R4-rep2-cp190-100x_Position014_13_cmle.ics	47	0	1	1	4.284763987285093
1552	Feb25-FISH2-3R4-rep2-cp190-100x_Position014_13_cmle.ics	47	0	2	1	0.0
1553	Feb25-FISH2-3R4-rep2-cp190-100x_Position014_13_cmle.ics	48	0	1	1	0.0
1554	Feb25-FISH2-3R4-rep2-cp190-100x_Position014_13_cmle.ics	49	0	1	1	5.461131315038725
1555	Feb25-FISH2-3R4-rep2-cp190-100x_Position014_13_cmle.ics	49	0	1	2	9.204295307588643
1556	Feb25-FISH2-3R4-rep2-cp190-100x_Position014_13_cmle.ics	49	0	2	1	0.0
1557	Feb25-FISH2-3R4-rep2-cp190-100x_Position014_13_cmle.ics	49	0	2	2	4.953474834752975
1558	Feb25-FISH2-3R4-rep2-cp190-100x_Position014_13_cmle.ics	49	0	3	1	4.539700194072183
1559	Feb25-FISH2-3R4-rep2-cp190-100x_Position014_13_cmle.ics	49	0	3	2	0.0
1560	Feb25-FISH2-3R4-rep2-cp190-100x_Position014_13_cmle.ics	50	0	1	1	0.0
1561	Feb25-FISH2-3R4-rep2-cp190-100x_Position014_13_cmle.ics	51	0	1	1	0.0
1562	Feb25-FISH2-3R4-rep2-cp190-100x_Position014_13_cmle.ics	52	0	1	1	0.0
1563	Feb25-FISH2-3R4-rep2-cp190-100x_Position014_13_cmle.ics	53	0	1	1	0.0
1564	Feb25-FISH2-3R4-rep2-cp190-100x_Position014_13_cmle.ics	54	0	1	1	0.0
1565	Feb25-FISH2-3R4-rep2-cp190-100x_Position014_13_cmle.ics	55	0	1	1	0.0
1566	Feb25-FISH2-3R4-rep2-cp190-100x_Position014_13_cmle.ics	56	0	1	1	0.0
1567	Feb25-FISH2-3R4-rep2-cp190-100x_Position014_13_cmle.ics	57	0	1	1	0.0
1568	Feb25-FISH2-3R4-rep2-cp190-100x_Position014_13_cmle.ics	58	0	1	1	3.5089594062581466
1569	Feb25-FISH2-3R4-rep2-cp190-100x_Position014_13_cmle.ics	59	0	1	1	5.186151927171293
1570	Feb25-FISH2-3R4-rep2-cp190-100x_Position014_13_cmle.ics	60	0	1	1	0.0
1571	Feb25-FISH2-3R4-rep2-cp190-100x_Position014_13_cmle.ics	61	0	1	1	0.10317500441073144
1572	Feb25-FISH2-3R4-rep2-cp190-100x_Position014_13_cmle.ics	62	0	1	1	0.0
1573	Feb25-FISH2-3R4-rep2-cp190-100x_Position014_13_cmle.ics	63	0	1	1	6.508356893987343
1574	Feb25-FISH2-3R4-rep2-cp190-100x_Position014_13_cmle.ics	65	0	1	1	0.0
1575	Feb25-FISH2-3R4-rep2-cp190-100x_Position014_13_cmle.ics	66	0	1	1	0.0
1576	Feb25-FISH2-3R4-rep2-cp190-100x_Position014_13_cmle.ics	67	0	1	1	0.23070632344123612
1577	Feb25-FISH2-3R4-rep2-cp190-100x_Position014_13_cmle.ics	69	0	1	1	0.0
1578	Feb25-FISH2-3R4-rep2-cp190-100x_Position014_13_cmle.ics	69	0	1	2	9.17551356465474
1579	Feb25-FISH2-3R4-rep2-cp190-100x_Position014_13_cmle.ics	71	0	1	1	0.0
1580	Feb25-FISH2-3R4-rep2-cp190-100x_Position014_13_cmle.ics	72	0	1	1	0.0
1581	Feb25-FISH2-3R4-rep2-cp190-100x_Position014_13_cmle.ics	73	0	1	1	0.0
1582	Feb25-FISH2-3R4-rep2-cp190-100x_Position014_13_cmle.ics	74	0	1	1	4.397381188887276
1583	Feb25-FISH2-3R4-rep2-cp190-100x_Position014_13_cmle.ics	75	0	1	1	0.5158750220536572
1584	Feb25-FISH2-3R4-rep2-cp190-100x_Position014_13_cmle.ics	77	0	1	1	0.46141264688247224
1585	Feb25-FISH2-3R4-rep2-cp190-100x_Position014_13_cmle.ics	79	0	1	1	1.7215306853589103
1586	Feb25-FISH2-3R4-rep2-cp190-100x_Position014_13_cmle.ics	81	0	1	1	0.0
1587	Feb25-FISH2-3R4-rep2-cp190-100x_Position014_13_cmle.ics	83	0	1	1	0.1459114905355603
1588	Feb25-FISH2-3R4-rep2-cp190-100x_Position014_13_cmle.ics	85	0	1	1	4.957411627378288
1589	Feb25-FISH2-3R4-rep2-cp190-100x_Position014_13_cmle.ics	87	0	1	1	0.0
1590	Feb25-FISH2-3R4-rep2-cp190-100x_Position014_13_cmle.ics	90	0	1	1	4.3243317444271305
1591	Feb25-FISH2-3R4-rep2-cp190-100x_Position014_13_cmle.ics	91	0	1	1	0.0
1592	Feb25-FISH2-3R4-rep2-cp190-100x_Position014_13_cmle.ics	93	0	1	1	0.0
1593	Feb25-FISH2-3R4-rep2-cp190-100x_Position014_13_cmle.ics	94	0	1	1	0.0
1594	Feb25-FISH2-3R4-rep2-cp190-100x_Position014_13_cmle.ics	95	0	1	1	0.0
1595	Feb25-FISH2-3R4-rep2-cp190-100x_Position014_13_cmle.ics	96	0	1	1	0.0
1596	Feb25-FISH2-3R4-rep2-cp190-100x_Position014_13_cmle.ics	96	0	1	2	2.1936863269337885
1597	Feb25-FISH2-3R4-rep2-cp190-100x_Position014_13_cmle.ics	97	0	1	1	0.3095250132321943
1598	Feb25-FISH2-3R4-rep2-cp190-100x_Position014_13_cmle.ics	98	0	1	1	0.8779414014559871
1599	Feb25-FISH2-3R4-rep2-cp190-100x_Position014_13_cmle.ics	99	0	1	1	2.503275814368004
1600	Feb25-FISH2-3R4-rep2-cp190-100x_Position014_13_cmle.ics	100	0	1	1	0.0
1601	Feb25-FISH2-3R4-rep2-cp190-100x_Position014_13_cmle.ics	101	0	1	1	0.0
1602	Feb25-FISH2-3R4-rep2-cp190-100x_Position014_13_cmle.ics	102	0	1	1	0.0
1603	Feb25-FISH2-3R4-rep2-cp190-100x_Position014_13_cmle.ics	104	0	1	1	0.10317500441073144
1604	Feb25-FISH2-3R4-rep2-cp190-100x_Position014_13_cmle.ics	105	0	1	1	4.716751555560187
1605	Feb25-FISH2-3R4-rep2-cp190-100x_Position014_13_cmle.ics	105	0	2	1	5.877313536811085
1606	Feb25-FISH2-3R4-rep2-cp190-100x_Position014_13_cmle.ics	106	0	1	1	0.0
1607	Feb25-FISH2-3R4-rep2-cp190-100x_Position014_13_cmle.ics	107	0	1	1	0.0
1608	Feb25-FISH2-3R4-rep2-cp190-100x_Position014_13_cmle.ics	108	0	1	1	3.336858033797874
1609	Feb25-FISH2-3R4-rep2-cp190-100x_Position014_13_cmle.ics	109	0	1	1	0.0
1610	Feb25-FISH2-3R4-rep2-cp190-100x_Position014_13_cmle.ics	113	0	1	1	3.7700283660158584
1611	Feb25-FISH2-3R4-rep2-cp190-100x_Position014_13_cmle.ics	114	0	1	1	0.0
1612	Feb25-FISH2-3R4-rep2-cp190-100x_Position014_13_cmle.ics	115	0	1	1	0.20635000882146287
1613	Feb25-FISH2-3R4-rep2-cp190-100x_Position014_13_cmle.ics	116	0	1	1	5.2609136080534125
1614	Feb25-FISH2-3R4-rep2-cp190-100x_Position014_13_cmle.ics	116	0	2	1	0.0
1615	Feb25-FISH2-3R4-rep2-cp190-100x_Position014_13_cmle.ics	116	0	3	1	2.956283467525028
1616	Feb25-FISH2-3R4-rep2-cp190-100x_Position014_13_cmle.ics	117	0	1	1	3.1379452544647535
1617	Feb25-FISH2-3R4-rep2-cp190-100x_Position014_13_cmle.ics	119	0	1	1	0.10317500441073144
1618	Feb25-FISH2-3R4-rep2-cp190-100x_Position014_13_cmle.ics	121	0	1	1	0.0
1619	Feb25-FISH2-3R4-rep2-cp190-100x_Position014_13_cmle.ics	122	0	1	1	0.0
1620	Feb25-FISH2-3R4-rep2-cp190-100x_Position014_13_cmle.ics	123	0	1	1	0.0
1621	Feb25-FISH2-3R4-rep2-cp190-100x_Position014_13_cmle.ics	124	0	1	1	0.0
1622	Feb25-FISH2-3R4-rep2-cp190-100x_Position014_13_cmle.ics	126	0	1	1	0.0
1623	Feb25-FISH2-3R4-rep2-cp190-100x_Position015_14_cmle.ics	1	0	1	1	5.746976489942471
1624	Feb25-FISH2-3R4-rep2-cp190-100x_Position015_14_cmle.ics	1	0	1	2	5.163295400990159
1625	Feb25-FISH2-3R4-rep2-cp190-100x_Position015_14_cmle.ics	3	0	1	1	0.0
1626	Feb25-FISH2-3R4-rep2-cp190-100x_Position015_14_cmle.ics	5	0	1	1	0.0
1627	Feb25-FISH2-3R4-rep2-cp190-100x_Position015_14_cmle.ics	6	0	1	1	0.0
1628	Feb25-FISH2-3R4-rep2-cp190-100x_Position015_14_cmle.ics	7	0	1	1	0.0
1629	Feb25-FISH2-3R4-rep2-cp190-100x_Position015_14_cmle.ics	8	0	1	1	0.0
1630	Feb25-FISH2-3R4-rep2-cp190-100x_Position015_14_cmle.ics	10	0	1	1	0.0
1631	Feb25-FISH2-3R4-rep2-cp190-100x_Position015_14_cmle.ics	11	0	1	1	0.0
1632	Feb25-FISH2-3R4-rep2-cp190-100x_Position015_14_cmle.ics	12	0	1	1	0.0
1633	Feb25-FISH2-3R4-rep2-cp190-100x_Position015_14_cmle.ics	13	0	1	1	0.0
1634	Feb25-FISH2-3R4-rep2-cp190-100x_Position015_14_cmle.ics	14	0	1	1	10.64090256192748
1635	Feb25-FISH2-3R4-rep2-cp190-100x_Position015_14_cmle.ics	14	0	1	2	1.701605764436055
1636	Feb25-FISH2-3R4-rep2-cp190-100x_Position015_14_cmle.ics	14	0	1	3	9.210933711366128
1637	Feb25-FISH2-3R4-rep2-cp190-100x_Position015_14_cmle.ics	14	0	2	1	1.1349250485180458
1638	Feb25-FISH2-3R4-rep2-cp190-100x_Position015_14_cmle.ics	14	0	2	2	9.971598751598192
1639	Feb25-FISH2-3R4-rep2-cp190-100x_Position015_14_cmle.ics	14	0	2	3	3.5061678609863107
1640	Feb25-FISH2-3R4-rep2-cp190-100x_Position015_14_cmle.ics	14	0	3	1	0.0
1641	Feb25-FISH2-3R4-rep2-cp190-100x_Position015_14_cmle.ics	14	0	3	2	9.841578731655163
1642	Feb25-FISH2-3R4-rep2-cp190-100x_Position015_14_cmle.ics	14	0	3	3	2.3991798918621012
1643	Feb25-FISH2-3R4-rep2-cp190-100x_Position015_14_cmle.ics	14	0	4	1	2.5215209652608253
1644	Feb25-FISH2-3R4-rep2-cp190-100x_Position015_14_cmle.ics	14	0	4	2	8.948420717566021
1645	Feb25-FISH2-3R4-rep2-cp190-100x_Position015_14_cmle.ics	14	0	4	3	0.0
1646	Feb25-FISH2-3R4-rep2-cp190-100x_Position015_14_cmle.ics	15	0	1	1	0.23070632344123612
1647	Feb25-FISH2-3R4-rep2-cp190-100x_Position015_14_cmle.ics	16	0	1	1	3.11068788460935
1648	Feb25-FISH2-3R4-rep2-cp190-100x_Position015_14_cmle.ics	17	0	1	1	0.0
1649	Feb25-FISH2-3R4-rep2-cp190-100x_Position015_14_cmle.ics	18	0	1	1	0.0
1650	Feb25-FISH2-3R4-rep2-cp190-100x_Position015_14_cmle.ics	19	0	1	1	0.0
1651	Feb25-FISH2-3R4-rep2-cp190-100x_Position015_14_cmle.ics	19	0	1	2	1.0521827216106825
1652	Feb25-FISH2-3R4-rep2-cp190-100x_Position015_14_cmle.ics	20	0	1	1	0.0
1653	Feb25-FISH2-3R4-rep2-cp190-100x_Position015_14_cmle.ics	21	0	1	1	0.0
1654	Feb25-FISH2-3R4-rep2-cp190-100x_Position015_14_cmle.ics	22	0	1	1	0.0
1655	Feb25-FISH2-3R4-rep2-cp190-100x_Position015_14_cmle.ics	22	0	1	2	3.473501491749986
1656	Feb25-FISH2-3R4-rep2-cp190-100x_Position015_14_cmle.ics	24	0	1	1	0.0
1657	Feb25-FISH2-3R4-rep2-cp190-100x_Position015_14_cmle.ics	25	0	1	1	2.148491600780476
1658	Feb25-FISH2-3R4-rep2-cp190-100x_Position015_14_cmle.ics	26	0	1	1	0.0
1659	Feb25-FISH2-3R4-rep2-cp190-100x_Position015_14_cmle.ics	28	0	1	1	0.0
1660	Feb25-FISH2-3R4-rep2-cp190-100x_Position015_14_cmle.ics	30	0	1	1	0.0
1661	Feb25-FISH2-3R4-rep2-cp190-100x_Position015_14_cmle.ics	31	0	1	1	0.0
1662	Feb25-FISH2-3R4-rep2-cp190-100x_Position015_14_cmle.ics	32	0	1	1	0.1459114905355603
1663	Feb25-FISH2-3R4-rep2-cp190-100x_Position015_14_cmle.ics	35	0	1	1	0.0
1664	Feb25-FISH2-3R4-rep2-cp190-100x_Position015_14_cmle.ics	36	0	1	1	3.8376608781467123
1665	Feb25-FISH2-3R4-rep2-cp190-100x_Position015_14_cmle.ics	37	0	1	1	0.0
1666	Feb25-FISH2-3R4-rep2-cp190-100x_Position015_14_cmle.ics	38	0	1	1	0.0
1667	Feb25-FISH2-3R4-rep2-cp190-100x_Position015_14_cmle.ics	39	0	1	1	0.3634229110571259
1668	Feb25-FISH2-3R4-rep2-cp190-100x_Position015_14_cmle.ics	40	0	1	1	0.1459114905355603
1669	Feb25-FISH2-3R4-rep2-cp190-100x_Position015_14_cmle.ics	41	0	1	1	2.1902014849602027
1670	Feb25-FISH2-3R4-rep2-cp190-100x_Position015_14_cmle.ics	42	0	1	1	0.20635000882146287
1671	Feb25-FISH2-3R4-rep2-cp190-100x_Position015_14_cmle.ics	44	0	1	1	0.10317500441073144
1672	Feb25-FISH2-3R4-rep2-cp190-100x_Position015_14_cmle.ics	45	0	1	1	0.0
1673	Feb25-FISH2-3R4-rep2-cp190-100x_Position015_14_cmle.ics	47	0	1	1	0.0
1674	Feb25-FISH2-3R4-rep2-cp190-100x_Position015_14_cmle.ics	48	0	1	1	0.6275890508929507
1675	Feb25-FISH2-3R4-rep2-cp190-100x_Position015_14_cmle.ics	51	0	1	1	0.0
1676	Feb25-FISH2-3R4-rep2-cp190-100x_Position015_14_cmle.ics	52	0	1	1	6.791084482183127
1677	Feb25-FISH2-3R4-rep2-cp190-100x_Position015_14_cmle.ics	54	0	1	1	0.0
1678	Feb25-FISH2-3R4-rep2-cp190-100x_Position015_14_cmle.ics	55	0	1	1	0.0
1679	Feb25-FISH2-3R4-rep2-cp190-100x_Position015_14_cmle.ics	56	0	1	1	0.0
1680	Feb25-FISH2-3R4-rep2-cp190-100x_Position015_14_cmle.ics	58	0	1	1	4.53078938305867
1681	Feb25-FISH2-3R4-rep2-cp190-100x_Position015_14_cmle.ics	59	0	1	1	0.0
1682	Feb25-FISH2-3R4-rep2-cp190-100x_Position015_14_cmle.ics	60	0	1	1	0.3095250132321943
1683	Feb25-FISH2-3R4-rep2-cp190-100x_Position015_14_cmle.ics	61	0	1	1	0.0
1684	Feb25-FISH2-3R4-rep2-cp190-100x_Position015_14_cmle.ics	63	0	1	1	0.0
1685	Feb25-FISH2-3R4-rep2-cp190-100x_Position015_14_cmle.ics	65	0	1	1	0.0
1686	Feb25-FISH2-3R4-rep2-cp190-100x_Position015_14_cmle.ics	66	0	1	1	0.0
1687	Feb25-FISH2-3R4-rep2-cp190-100x_Position015_14_cmle.ics	68	0	1	1	2.662545611030824
1688	Feb25-FISH2-3R4-rep2-cp190-100x_Position015_14_cmle.ics	69	0	1	1	0.0
1689	Feb25-FISH2-3R4-rep2-cp190-100x_Position015_14_cmle.ics	70	0	1	1	0.0
1690	Feb25-FISH2-3R4-rep2-cp190-100x_Position015_14_cmle.ics	72	0	1	1	0.0
1691	Feb25-FISH2-3R4-rep2-cp190-100x_Position015_14_cmle.ics	73	0	1	1	5.217228525317818
1692	Feb25-FISH2-3R4-rep2-cp190-100x_Position015_14_cmle.ics	75	0	1	1	0.10317500441073144
1693	Feb25-FISH2-3R4-rep2-cp190-100x_Position015_14_cmle.ics	76	0	1	1	0.0
1694	Feb25-FISH2-3R4-rep2-cp190-100x_Position015_14_cmle.ics	79	0	1	1	0.0
1695	Feb25-FISH2-3R4-rep2-cp190-100x_Position015_14_cmle.ics	80	0	1	1	0.0
1696	Feb25-FISH2-3R4-rep2-cp190-100x_Position015_14_cmle.ics	81	0	1	1	0.0
1697	Feb25-FISH2-3R4-rep2-cp190-100x_Position015_14_cmle.ics	84	0	1	1	0.0
1698	Feb25-FISH2-3R4-rep2-cp190-100x_Position015_14_cmle.ics	85	0	1	1	0.10317500441073144
1699	Feb25-FISH2-3R4-rep2-cp190-100x_Position015_14_cmle.ics	86	0	1	1	0.23070632344123612
1700	Feb25-FISH2-3R4-rep2-cp190-100x_Position015_14_cmle.ics	89	0	1	1	1.7793044848480133
1701	Feb25-FISH2-3R4-rep2-cp190-100x_Position015_14_cmle.ics	90	0	1	1	0.0
1702	Feb25-FISH2-3R4-rep2-cp190-100x_Position015_14_cmle.ics	92	0	1	1	0.0
1703	Feb25-FISH2-3R4-rep2-cp190-100x_Position015_14_cmle.ics	93	0	1	1	0.0
1704	Feb25-FISH2-3R4-rep2-cp190-100x_Position015_14_cmle.ics	94	0	1	1	0.0
1705	Feb25-FISH2-3R4-rep2-cp190-100x_Position015_14_cmle.ics	95	0	1	1	1.9375630468460487
1706	Feb25-FISH2-3R4-rep2-cp190-100x_Position015_14_cmle.ics	96	0	1	1	0.0
1707	Feb25-FISH2-3R4-rep2-cp190-100x_Position015_14_cmle.ics	97	0	1	1	0.0
1708	Feb25-FISH2-3R4-rep2-cp190-100x_Position015_14_cmle.ics	98	0	1	1	3.0615625101367936
1709	Feb25-FISH2-3R4-rep2-cp190-100x_Position015_14_cmle.ics	99	0	1	1	0.0
1710	Feb25-FISH2-3R4-rep2-cp190-100x_Position015_14_cmle.ics	100	0	1	1	0.0
1711	Feb25-FISH2-3R4-rep2-cp190-100x_Position015_14_cmle.ics	102	0	1	1	0.0
1712	Feb25-FISH2-3R4-rep2-cp190-100x_Position015_14_cmle.ics	103	0	1	1	0.0
1713	Feb25-FISH2-3R4-rep2-cp190-100x_Position015_14_cmle.ics	105	0	1	1	5.885250237533615
1714	Feb25-FISH2-3R4-rep2-cp190-100x_Position015_14_cmle.ics	105	0	2	1	5.2243649428553525
1715	Feb25-FISH2-3R4-rep2-cp190-100x_Position015_14_cmle.ics	106	0	1	1	0.0
1716	Feb25-FISH2-3R4-rep2-cp190-100x_Position015_14_cmle.ics	107	0	1	1	0.6190500264643886
1717	Feb25-FISH2-3R4-rep2-cp190-100x_Position015_14_cmle.ics	109	0	1	1	0.0
1718	Feb25-FISH2-3R4-rep2-cp190-100x_Position015_14_cmle.ics	113	0	1	1	0.0
1719	Feb25-FISH2-3R4-rep2-cp190-100x_Position015_14_cmle.ics	114	0	1	1	2.0032962184243317
1720	Feb25-FISH2-3R4-rep2-cp190-100x_Position015_14_cmle.ics	114	0	1	2	0.0
1721	Feb25-FISH2-3R4-rep2-cp190-100x_Position015_14_cmle.ics	115	0	1	1	3.77071156541576
1722	Feb25-FISH2-3R4-rep2-cp190-100x_Position015_14_cmle.ics	115	0	2	1	1.9414019961180426
1723	Feb25-FISH2-3R4-rep2-cp190-100x_Position015_14_cmle.ics	116	0	1	1	0.0
1724	Feb25-FISH2-3R4-rep2-cp190-100x_Position015_14_cmle.ics	117	0	1	1	0.0
1725	Feb25-FISH2-3R4-rep2-cp190-100x_Position015_14_cmle.ics	118	0	1	1	0.0
1726	Feb25-FISH2-3R4-rep2-cp190-100x_Position015_14_cmle.ics	119	0	1	1	1.9091760314026058
1727	Feb25-FISH2-3R4-rep2-cp190-100x_Position016_15_cmle.ics	1	0	1	1	0.0
1728	Feb25-FISH2-3R4-rep2-cp190-100x_Position016_15_cmle.ics	3	0	1	1	0.0
1729	Feb25-FISH2-3R4-rep2-cp190-100x_Position016_15_cmle.ics	4	0	1	1	3.930840439403296
1730	Feb25-FISH2-3R4-rep2-cp190-100x_Position016_15_cmle.ics	4	0	1	2	5.038702160412279
1731	Feb25-FISH2-3R4-rep2-cp190-100x_Position016_15_cmle.ics	5	0	1	1	0.0
1732	Feb25-FISH2-3R4-rep2-cp190-100x_Position016_15_cmle.ics	6	0	1	1	0.0
1733	Feb25-FISH2-3R4-rep2-cp190-100x_Position016_15_cmle.ics	7	0	1	1	0.0
1734	Feb25-FISH2-3R4-rep2-cp190-100x_Position016_15_cmle.ics	8	0	1	1	0.0
1735	Feb25-FISH2-3R4-rep2-cp190-100x_Position016_15_cmle.ics	9	0	1	1	0.0
1736	Feb25-FISH2-3R4-rep2-cp190-100x_Position016_15_cmle.ics	11	0	1	1	0.0
1737	Feb25-FISH2-3R4-rep2-cp190-100x_Position016_15_cmle.ics	12	0	1	1	0.10317500441073144
1738	Feb25-FISH2-3R4-rep2-cp190-100x_Position016_15_cmle.ics	13	0	1	1	0.0
1739	Feb25-FISH2-3R4-rep2-cp190-100x_Position016_15_cmle.ics	14	0	1	1	0.0
1740	Feb25-FISH2-3R4-rep2-cp190-100x_Position016_15_cmle.ics	15	0	1	1	0.0
1741	Feb25-FISH2-3R4-rep2-cp190-100x_Position016_15_cmle.ics	18	0	1	1	0.0
1742	Feb25-FISH2-3R4-rep2-cp190-100x_Position016_15_cmle.ics	19	0	1	1	0.10317500441073144
1743	Feb25-FISH2-3R4-rep2-cp190-100x_Position016_15_cmle.ics	20	0	1	1	0.7610319551488771
1744	Feb25-FISH2-3R4-rep2-cp190-100x_Position016_15_cmle.ics	21	0	1	1	0.3095250132321943
1745	Feb25-FISH2-3R4-rep2-cp190-100x_Position016_15_cmle.ics	22	0	1	1	0.10317500441073144
1746	Feb25-FISH2-3R4-rep2-cp190-100x_Position016_15_cmle.ics	23	0	1	1	0.0
1747	Feb25-FISH2-3R4-rep2-cp190-100x_Position016_15_cmle.ics	23	0	1	2	1.8282657361659704
1748	Feb25-FISH2-3R4-rep2-cp190-100x_Position016_15_cmle.ics	23	0	2	1	5.510936183607614
1749	Feb25-FISH2-3R4-rep2-cp190-100x_Position016_15_cmle.ics	23	0	2	2	5.463406320655007
1750	Feb25-FISH2-3R4-rep2-cp190-100x_Position016_15_cmle.ics	25	0	1	1	0.0
1751	Feb25-FISH2-3R4-rep2-cp190-100x_Position016_15_cmle.ics	26	0	1	1	0.0
1752	Feb25-FISH2-3R4-rep2-cp190-100x_Position016_15_cmle.ics	29	0	1	1	0.0
1753	Feb25-FISH2-3R4-rep2-cp190-100x_Position016_15_cmle.ics	29	0	1	2	8.024147704096263
1754	Feb25-FISH2-3R4-rep2-cp190-100x_Position016_15_cmle.ics	29	0	2	1	7.914041442193694
1755	Feb25-FISH2-3R4-rep2-cp190-100x_Position016_15_cmle.ics	29	0	2	2	0.0
1756	Feb25-FISH2-3R4-rep2-cp190-100x_Position016_15_cmle.ics	30	0	1	1	0.0
1757	Feb25-FISH2-3R4-rep2-cp190-100x_Position016_15_cmle.ics	30	0	1	2	2.42300086223866
1758	Feb25-FISH2-3R4-rep2-cp190-100x_Position016_15_cmle.ics	31	0	1	1	0.0
1759	Feb25-FISH2-3R4-rep2-cp190-100x_Position016_15_cmle.ics	31	0	2	1	3.783865043151346
1760	Feb25-FISH2-3R4-rep2-cp190-100x_Position016_15_cmle.ics	32	0	1	1	0.0
1761	Feb25-FISH2-3R4-rep2-cp190-100x_Position016_15_cmle.ics	33	0	1	1	5.579722239405882
1762	Feb25-FISH2-3R4-rep2-cp190-100x_Position016_15_cmle.ics	34	0	1	1	0.0
1763	Feb25-FISH2-3R4-rep2-cp190-100x_Position016_15_cmle.ics	35	0	1	1	0.0
1764	Feb25-FISH2-3R4-rep2-cp190-100x_Position016_15_cmle.ics	36	0	1	1	3.355964282317887
1765	Feb25-FISH2-3R4-rep2-cp190-100x_Position016_15_cmle.ics	37	0	1	1	3.3295442799210777
1766	Feb25-FISH2-3R4-rep2-cp190-100x_Position016_15_cmle.ics	38	0	1	1	0.0
1767	Feb25-FISH2-3R4-rep2-cp190-100x_Position016_15_cmle.ics	40	0	1	1	0.0
1768	Feb25-FISH2-3R4-rep2-cp190-100x_Position016_15_cmle.ics	41	0	1	1	0.0
1769	Feb25-FISH2-3R4-rep2-cp190-100x_Position016_15_cmle.ics	42	0	1	1	4.522079347936268
1770	Feb25-FISH2-3R4-rep2-cp190-100x_Position016_15_cmle.ics	43	0	1	1	0.3095250132321943
1771	Feb25-FISH2-3R4-rep2-cp190-100x_Position016_15_cmle.ics	44	0	1	1	5.003206965705827
1772	Feb25-FISH2-3R4-rep2-cp190-100x_Position016_15_cmle.ics	45	0	1	1	0.0
1773	Feb25-FISH2-3R4-rep2-cp190-100x_Position016_15_cmle.ics	47	0	1	1	0.10317500441073144
1774	Feb25-FISH2-3R4-rep2-cp190-100x_Position016_15_cmle.ics	49	0	1	1	0.41270001764292574
1775	Feb25-FISH2-3R4-rep2-cp190-100x_Position016_15_cmle.ics	50	0	1	1	0.10317500441073144
1776	Feb25-FISH2-3R4-rep2-cp190-100x_Position016_15_cmle.ics	51	0	1	1	0.0
1777	Feb25-FISH2-3R4-rep2-cp190-100x_Position016_15_cmle.ics	52	0	1	1	0.0
1778	Feb25-FISH2-3R4-rep2-cp190-100x_Position016_15_cmle.ics	53	0	1	1	0.0
1779	Feb25-FISH2-3R4-rep2-cp190-100x_Position016_15_cmle.ics	54	0	1	1	0.0
1780	Feb25-FISH2-3R4-rep2-cp190-100x_Position016_15_cmle.ics	55	0	1	1	0.0
1781	Feb25-FISH2-3R4-rep2-cp190-100x_Position016_15_cmle.ics	56	0	1	1	0.0
1782	Feb25-FISH2-3R4-rep2-cp190-100x_Position016_15_cmle.ics	57	0	1	1	2.4174676342817487
1783	Feb25-FISH2-3R4-rep2-cp190-100x_Position016_15_cmle.ics	58	0	1	1	0.0
1784	Feb25-FISH2-3R4-rep2-cp190-100x_Position016_15_cmle.ics	59	0	1	1	0.0
1785	Feb25-FISH2-3R4-rep2-cp190-100x_Position016_15_cmle.ics	60	0	1	1	0.0
1786	Feb25-FISH2-3R4-rep2-cp190-100x_Position016_15_cmle.ics	61	0	1	1	0.0
1787	Feb25-FISH2-3R4-rep2-cp190-100x_Position016_15_cmle.ics	62	0	1	1	0.0
1788	Feb25-FISH2-3R4-rep2-cp190-100x_Position016_15_cmle.ics	63	0	1	1	0.0
1789	Feb25-FISH2-3R4-rep2-cp190-100x_Position016_15_cmle.ics	64	0	1	1	0.0
1790	Feb25-FISH2-3R4-rep2-cp190-100x_Position016_15_cmle.ics	65	0	1	1	5.067095962304165
1791	Feb25-FISH2-3R4-rep2-cp190-100x_Position016_15_cmle.ics	68	0	1	1	0.0
1792	Feb25-FISH2-3R4-rep2-cp190-100x_Position016_15_cmle.ics	70	0	1	1	3.213367250891161
1793	Feb25-FISH2-3R4-rep2-cp190-100x_Position016_15_cmle.ics	71	0	1	1	0.928575039696583
1794	Feb25-FISH2-3R4-rep2-cp190-100x_Position016_15_cmle.ics	71	0	1	2	2.0857313169418523
1795	Feb25-FISH2-3R4-rep2-cp190-100x_Position016_15_cmle.ics	71	0	2	1	0.0
1796	Feb25-FISH2-3R4-rep2-cp190-100x_Position016_15_cmle.ics	71	0	2	2	2.6514315090270237
1797	Feb25-FISH2-3R4-rep2-cp190-100x_Position016_15_cmle.ics	71	0	3	1	2.5069769324029507
1798	Feb25-FISH2-3R4-rep2-cp190-100x_Position016_15_cmle.ics	71	0	3	2	0.0
1799	Feb25-FISH2-3R4-rep2-cp190-100x_Position016_15_cmle.ics	72	0	1	1	0.0
1800	Feb25-FISH2-3R4-rep2-cp190-100x_Position016_15_cmle.ics	73	0	1	1	0.0
1801	Feb25-FISH2-3R4-rep2-cp190-100x_Position016_15_cmle.ics	75	0	1	1	3.002071756744505
1802	Feb25-FISH2-3R4-rep2-cp190-100x_Position016_15_cmle.ics	76	0	1	1	6.325322889912389
1803	Feb25-FISH2-3R4-rep2-cp190-100x_Position016_15_cmle.ics	78	0	1	1	0.10317500441073144
1804	Feb25-FISH2-3R4-rep2-cp190-100x_Position016_15_cmle.ics	79	0	1	1	0.0
1805	Feb25-FISH2-3R4-rep2-cp190-100x_Position016_15_cmle.ics	81	0	1	1	1.0317500441073144
1806	Feb25-FISH2-3R4-rep2-cp190-100x_Position016_15_cmle.ics	81	0	1	2	0.10317500441073144
1807	Feb25-FISH2-3R4-rep2-cp190-100x_Position016_15_cmle.ics	83	0	1	1	0.0
1808	Feb25-FISH2-3R4-rep2-cp190-100x_Position016_15_cmle.ics	84	0	1	1	3.734059547913271
1809	Feb25-FISH2-3R4-rep2-cp190-100x_Position016_15_cmle.ics	85	0	1	1	0.20635000882146287
1810	Feb25-FISH2-3R4-rep2-cp190-100x_Position016_15_cmle.ics	86	0	1	1	0.0
1811	Feb25-FISH2-3R4-rep2-cp190-100x_Position016_15_cmle.ics	88	0	1	1	2.1245033704151863
1812	Feb25-FISH2-3R4-rep2-cp190-100x_Position016_15_cmle.ics	89	0	1	1	0.0
1813	Feb25-FISH2-3R4-rep2-cp190-100x_Position016_15_cmle.ics	90	0	1	1	0.0
1814	Feb25-FISH2-3R4-rep2-cp190-100x_Position016_15_cmle.ics	91	0	1	1	0.0
1815	Feb25-FISH2-3R4-rep2-cp190-100x_Position016_15_cmle.ics	92	0	1	1	1.7570070134165061
1816	Feb25-FISH2-3R4-rep2-cp190-100x_Position016_15_cmle.ics	94	0	1	1	0.0
1817	Feb25-FISH2-3R4-rep2-cp190-100x_Position016_15_cmle.ics	95	0	1	1	0.0
1818	Feb25-FISH2-3R4-rep2-cp190-100x_Position016_15_cmle.ics	97	0	1	1	3.1995320306901767
1819	Feb25-FISH2-3R4-rep2-cp190-100x_Position016_15_cmle.ics	99	0	1	1	0.0
1820	Feb25-FISH2-3R4-rep2-cp190-100x_Position016_15_cmle.ics	101	0	1	1	0.0
1821	Feb25-FISH2-3R4-rep2-cp190-100x_Position016_15_cmle.ics	102	0	1	1	0.0
1822	Feb25-FISH2-3R4-rep2-cp190-100x_Position016_15_cmle.ics	103	0	1	1	0.0
1823	Feb25-FISH2-3R4-rep2-cp190-100x_Position016_15_cmle.ics	105	0	1	1	4.975591464653873
1824	Feb25-FISH2-3R4-rep2-cp190-100x_Position016_15_cmle.ics	108	0	1	1	0.0
1825	Feb25-FISH2-3R4-rep2-cp190-100x_Position016_15_cmle.ics	111	0	1	1	0.9512265400461282
1826	Feb25-FISH2-3R4-rep2-cp190-100x_Position016_15_cmle.ics	112	0	1	1	0.10317500441073144
1827	Feb25-FISH2-3R4-rep2-cp190-100x_Position016_15_cmle.ics	113	0	1	1	0.0
1828	Feb25-FISH2-3R4-rep2-cp190-100x_Position016_15_cmle.ics	114	0	1	1	0.20635000882146287
1829	Feb25-FISH2-3R4-rep2-cp190-100x_Position016_15_cmle.ics	115	0	1	1	0.10317500441073144
1830	Feb25-FISH2-3R4-rep2-cp190-100x_Position016_15_cmle.ics	116	0	1	1	2.59785448884994
1831	Feb25-FISH2-3R4-rep2-cp190-100x_Position016_15_cmle.ics	117	0	1	1	0.0
1832	Feb25-FISH2-3R4-rep2-cp190-100x_Position016_15_cmle.ics	117	0	1	2	5.501003712727432
1833	Feb25-FISH2-3R4-rep2-cp190-100x_Position016_15_cmle.ics	118	0	1	1	3.404775145554137
1834	Feb25-FISH2-3R4-rep2-cp190-100x_Position016_15_cmle.ics	119	0	1	1	0.0
1835	Feb25-FISH2-3R4-rep2-cp190-100x_Position016_15_cmle.ics	120	0	1	1	0.0
1836	Feb25-FISH2-3R4-rep2-cp190-100x_Position016_15_cmle.ics	121	0	1	1	0.0
1837	Feb25-FISH2-3R4-rep2-cp190-100x_Position016_15_cmle.ics	122	0	1	1	0.0
1838	Feb25-FISH2-3R4-rep2-cp190-100x_Position016_15_cmle.ics	123	0	1	1	0.5158750220536572
1839	Feb25-FISH2-3R4-rep2-cp190-100x_Position016_15_cmle.ics	124	0	1	1	0.0
1840	Feb25-FISH2-3R4-rep2-cp190-100x_Position016_15_cmle.ics	126	0	1	1	0.0
1841	Feb25-FISH2-3R4-rep2-cp190-100x_Position016_15_cmle.ics	127	0	1	1	0.0
1842	Feb25-FISH2-3R4-rep2-cp190-100x_Position016_15_cmle.ics	128	0	1	1	0.0
1843	Feb25-FISH2-3R4-rep2-cp190-100x_Position016_15_cmle.ics	130	0	1	1	0.0
1844	Feb25-FISH2-3R4-rep2-cp190-100x_Position016_15_cmle.ics	132	0	1	1	0.0
1845	Feb25-FISH2-3R4-rep2-cp190-100x_Position016_15_cmle.ics	133	0	1	1	0.10317500441073144
1846	Feb25-FISH2-3R4-rep2-cp190-100x_Position016_15_cmle.ics	135	0	1	1	0.0
1847	Feb25-FISH2-3R4-rep2-cp190-100x_Position017_16_cmle.ics	2	0	1	1	0.0
1848	Feb25-FISH2-3R4-rep2-cp190-100x_Position017_16_cmle.ics	4	0	1	1	2.1210658315426123
1849	Feb25-FISH2-3R4-rep2-cp190-100x_Position017_16_cmle.ics	5	0	1	1	0.0
1850	Feb25-FISH2-3R4-rep2-cp190-100x_Position017_16_cmle.ics	5	0	2	1	1.6780330085609054
1851	Feb25-FISH2-3R4-rep2-cp190-100x_Position017_16_cmle.ics	6	0	1	1	0.0
1852	Feb25-FISH2-3R4-rep2-cp190-100x_Position017_16_cmle.ics	7	0	1	1	0.0
1853	Feb25-FISH2-3R4-rep2-cp190-100x_Position017_16_cmle.ics	8	0	1	1	0.0
1854	Feb25-FISH2-3R4-rep2-cp190-100x_Position017_16_cmle.ics	9	0	1	1	0.2918229810711206
1855	Feb25-FISH2-3R4-rep2-cp190-100x_Position017_16_cmle.ics	10	0	1	1	0.0
1856	Feb25-FISH2-3R4-rep2-cp190-100x_Position017_16_cmle.ics	10	0	2	1	2.2287449044887007
1857	Feb25-FISH2-3R4-rep2-cp190-100x_Position017_16_cmle.ics	11	0	1	1	0.0
1858	Feb25-FISH2-3R4-rep2-cp190-100x_Position017_16_cmle.ics	13	0	1	1	0.0
1859	Feb25-FISH2-3R4-rep2-cp190-100x_Position017_16_cmle.ics	14	0	1	1	1.9097941614020073
1860	Feb25-FISH2-3R4-rep2-cp190-100x_Position017_16_cmle.ics	15	0	1	1	0.0
1861	Feb25-FISH2-3R4-rep2-cp190-100x_Position017_16_cmle.ics	16	0	1	1	3.3307814384561394
1862	Feb25-FISH2-3R4-rep2-cp190-100x_Position017_16_cmle.ics	17	0	1	1	2.111085350984218
1863	Feb25-FISH2-3R4-rep2-cp190-100x_Position017_16_cmle.ics	18	0	1	1	3.711183019307966
1864	Feb25-FISH2-3R4-rep2-cp190-100x_Position017_16_cmle.ics	18	0	2	1	5.073732497261374
1865	Feb25-FISH2-3R4-rep2-cp190-100x_Position017_16_cmle.ics	18	0	3	1	0.0
1866	Feb25-FISH2-3R4-rep2-cp190-100x_Position017_16_cmle.ics	19	0	1	1	2.5814377856161257
1867	Feb25-FISH2-3R4-rep2-cp190-100x_Position017_16_cmle.ics	21	0	1	1	0.0
1868	Feb25-FISH2-3R4-rep2-cp190-100x_Position017_16_cmle.ics	22	0	1	1	1.3412750573395087
1869	Feb25-FISH2-3R4-rep2-cp190-100x_Position017_16_cmle.ics	23	0	1	1	0.0
1870	Feb25-FISH2-3R4-rep2-cp190-100x_Position017_16_cmle.ics	23	0	1	2	5.50030196652047
1871	Feb25-FISH2-3R4-rep2-cp190-100x_Position017_16_cmle.ics	24	0	1	1	0.0
1872	Feb25-FISH2-3R4-rep2-cp190-100x_Position017_16_cmle.ics	25	0	1	1	2.230862239013498
1873	Feb25-FISH2-3R4-rep2-cp190-100x_Position017_16_cmle.ics	26	0	1	1	0.0
1874	Feb25-FISH2-3R4-rep2-cp190-100x_Position017_16_cmle.ics	29	0	1	1	0.0
1875	Feb25-FISH2-3R4-rep2-cp190-100x_Position017_16_cmle.ics	29	0	1	2	3.277329289066151
1876	Feb25-FISH2-3R4-rep2-cp190-100x_Position017_16_cmle.ics	30	0	1	1	5.265370599625593
1877	Feb25-FISH2-3R4-rep2-cp190-100x_Position017_16_cmle.ics	31	0	1	1	3.075439099666313
1878	Feb25-FISH2-3R4-rep2-cp190-100x_Position017_16_cmle.ics	32	0	1	1	4.319818043752046
1879	Feb25-FISH2-3R4-rep2-cp190-100x_Position017_16_cmle.ics	34	0	1	1	0.0
1880	Feb25-FISH2-3R4-rep2-cp190-100x_Position017_16_cmle.ics	35	0	1	1	0.0
1881	Feb25-FISH2-3R4-rep2-cp190-100x_Position017_16_cmle.ics	37	0	1	1	0.0
1882	Feb25-FISH2-3R4-rep2-cp190-100x_Position017_16_cmle.ics	38	0	1	1	4.896917956970159
1883	Feb25-FISH2-3R4-rep2-cp190-100x_Position017_16_cmle.ics	38	0	1	2	1.0967653411156157
1884	Feb25-FISH2-3R4-rep2-cp190-100x_Position017_16_cmle.ics	39	0	1	1	0.8508028822180275
1885	Feb25-FISH2-3R4-rep2-cp190-100x_Position017_16_cmle.ics	41	0	1	1	0.0
1886	Feb25-FISH2-3R4-rep2-cp190-100x_Position017_16_cmle.ics	42	0	1	1	0.0
1887	Feb25-FISH2-3R4-rep2-cp190-100x_Position017_16_cmle.ics	42	0	2	1	1.0317500441073144
1888	Feb25-FISH2-3R4-rep2-cp190-100x_Position017_16_cmle.ics	43	0	1	1	9.549116958236658
1889	Feb25-FISH2-3R4-rep2-cp190-100x_Position017_16_cmle.ics	43	0	1	2	0.0
1890	Feb25-FISH2-3R4-rep2-cp190-100x_Position017_16_cmle.ics	43	0	1	3	8.004984886777754
1891	Feb25-FISH2-3R4-rep2-cp190-100x_Position017_16_cmle.ics	43	0	2	1	0.0
1892	Feb25-FISH2-3R4-rep2-cp190-100x_Position017_16_cmle.ics	43	0	2	2	9.382723865851203
1893	Feb25-FISH2-3R4-rep2-cp190-100x_Position017_16_cmle.ics	43	0	2	3	2.6154996080044692
1894	Feb25-FISH2-3R4-rep2-cp190-100x_Position017_16_cmle.ics	43	0	3	1	8.261706096915876
1895	Feb25-FISH2-3R4-rep2-cp190-100x_Position017_16_cmle.ics	43	0	3	2	1.5476250661609716
1896	Feb25-FISH2-3R4-rep2-cp190-100x_Position017_16_cmle.ics	43	0	3	3	7.172455356291546
1897	Feb25-FISH2-3R4-rep2-cp190-100x_Position017_16_cmle.ics	45	0	1	1	1.9711556915503592
1898	Feb25-FISH2-3R4-rep2-cp190-100x_Position017_16_cmle.ics	47	0	1	1	0.0
1899	Feb25-FISH2-3R4-rep2-cp190-100x_Position017_16_cmle.ics	48	0	1	1	0.0
1900	Feb25-FISH2-3R4-rep2-cp190-100x_Position017_16_cmle.ics	49	0	1	1	0.0
1901	Feb25-FISH2-3R4-rep2-cp190-100x_Position017_16_cmle.ics	50	0	1	1	0.0
1902	Feb25-FISH2-3R4-rep2-cp190-100x_Position017_16_cmle.ics	51	0	1	1	2.7530524973254633
1903	Feb25-FISH2-3R4-rep2-cp190-100x_Position017_16_cmle.ics	52	0	1	1	0.0
1904	Feb25-FISH2-3R4-rep2-cp190-100x_Position017_16_cmle.ics	53	0	1	1	0.0
1905	Feb25-FISH2-3R4-rep2-cp190-100x_Position017_16_cmle.ics	54	0	1	1	0.0
1906	Feb25-FISH2-3R4-rep2-cp190-100x_Position017_16_cmle.ics	55	0	1	1	2.179917796280004
1907	Feb25-FISH2-3R4-rep2-cp190-100x_Position017_16_cmle.ics	57	0	1	1	0.0
1908	Feb25-FISH2-3R4-rep2-cp190-100x_Position017_16_cmle.ics	58	0	1	1	0.0
1909	Feb25-FISH2-3R4-rep2-cp190-100x_Position017_16_cmle.ics	59	0	1	1	0.0
1910	Feb25-FISH2-3R4-rep2-cp190-100x_Position017_16_cmle.ics	60	0	1	1	2.645402389515791
1911	Feb25-FISH2-3R4-rep2-cp190-100x_Position017_16_cmle.ics	60	0	1	2	0.0
1912	Feb25-FISH2-3R4-rep2-cp190-100x_Position017_16_cmle.ics	60	0	2	1	4.28103576043576
1913	Feb25-FISH2-3R4-rep2-cp190-100x_Position017_16_cmle.ics	60	0	2	2	2.3345838485689647
1914	Feb25-FISH2-3R4-rep2-cp190-100x_Position017_16_cmle.ics	61	0	1	1	0.0
1915	Feb25-FISH2-3R4-rep2-cp190-100x_Position017_16_cmle.ics	62	0	1	1	0.0
1916	Feb25-FISH2-3R4-rep2-cp190-100x_Position017_16_cmle.ics	63	0	1	1	0.0
1917	Feb25-FISH2-3R4-rep2-cp190-100x_Position017_16_cmle.ics	65	0	1	1	0.0
1918	Feb25-FISH2-3R4-rep2-cp190-100x_Position017_16_cmle.ics	67	0	1	1	0.0
1919	Feb25-FISH2-3R4-rep2-cp190-100x_Position017_16_cmle.ics	67	0	1	2	5.97303620253902
1920	Feb25-FISH2-3R4-rep2-cp190-100x_Position017_16_cmle.ics	67	0	2	1	5.743166012614268
1921	Feb25-FISH2-3R4-rep2-cp190-100x_Position017_16_cmle.ics	67	0	2	2	0.0
1922	Feb25-FISH2-3R4-rep2-cp190-100x_Position017_16_cmle.ics	68	0	1	1	0.0
1923	Feb25-FISH2-3R4-rep2-cp190-100x_Position017_16_cmle.ics	69	0	1	1	0.0
1924	Feb25-FISH2-3R4-rep2-cp190-100x_Position017_16_cmle.ics	70	0	1	1	3.7498903365759464
1925	Feb25-FISH2-3R4-rep2-cp190-100x_Position017_16_cmle.ics	71	0	1	1	0.0
1926	Feb25-FISH2-3R4-rep2-cp190-100x_Position017_16_cmle.ics	72	0	1	1	0.0
1927	Feb25-FISH2-3R4-rep2-cp190-100x_Position017_16_cmle.ics	72	0	1	2	4.252298707827877
1928	Feb25-FISH2-3R4-rep2-cp190-100x_Position017_16_cmle.ics	73	0	1	1	0.0
1929	Feb25-FISH2-3R4-rep2-cp190-100x_Position017_16_cmle.ics	74	0	1	1	0.0
1930	Feb25-FISH2-3R4-rep2-cp190-100x_Position017_16_cmle.ics	75	0	1	1	0.0
1931	Feb25-FISH2-3R4-rep2-cp190-100x_Position017_16_cmle.ics	76	0	1	1	5.711467854901454
1932	Feb25-FISH2-3R4-rep2-cp190-100x_Position017_16_cmle.ics	77	0	1	1	0.0
1933	Feb25-FISH2-3R4-rep2-cp190-100x_Position017_16_cmle.ics	78	0	1	1	0.0
1934	Feb25-FISH2-3R4-rep2-cp190-100x_Position017_16_cmle.ics	79	0	1	1	0.0
1935	Feb25-FISH2-3R4-rep2-cp190-100x_Position017_16_cmle.ics	80	0	1	1	0.0
1936	Feb25-FISH2-3R4-rep2-cp190-100x_Position017_16_cmle.ics	81	0	1	1	0.0
1937	Feb25-FISH2-3R4-rep2-cp190-100x_Position017_16_cmle.ics	82	0	1	1	0.0
1938	Feb25-FISH2-3R4-rep2-cp190-100x_Position017_16_cmle.ics	83	0	1	1	0.0
1939	Feb25-FISH2-3R4-rep2-cp190-100x_Position017_16_cmle.ics	84	0	1	1	0.0
1940	Feb25-FISH2-3R4-rep2-cp190-100x_Position017_16_cmle.ics	85	0	1	1	0.10317500441073144
1941	Feb25-FISH2-3R4-rep2-cp190-100x_Position017_16_cmle.ics	86	0	1	1	0.0
1942	Feb25-FISH2-3R4-rep2-cp190-100x_Position017_16_cmle.ics	87	0	1	1	0.0
1943	Feb25-FISH2-3R4-rep2-cp190-100x_Position017_16_cmle.ics	87	0	1	2	1.5386823371520422
1944	Feb25-FISH2-3R4-rep2-cp190-100x_Position017_16_cmle.ics	88	0	1	1	0.0
1945	Feb25-FISH2-3R4-rep2-cp190-100x_Position017_16_cmle.ics	89	0	1	1	0.0
1946	Feb25-FISH2-3R4-rep2-cp190-100x_Position017_16_cmle.ics	90	0	1	1	0.0
1947	Feb25-FISH2-3R4-rep2-cp190-100x_Position017_16_cmle.ics	91	0	1	1	1.717035938367168
1948	Feb25-FISH2-3R4-rep2-cp190-100x_Position017_16_cmle.ics	93	0	1	1	0.0
1949	Feb25-FISH2-3R4-rep2-cp190-100x_Position017_16_cmle.ics	94	0	1	1	4.886963385978109
1950	Feb25-FISH2-3R4-rep2-cp190-100x_Position017_16_cmle.ics	96	0	1	1	0.0
1951	Feb25-FISH2-3R4-rep2-cp190-100x_Position017_16_cmle.ics	98	0	1	1	0.0
1952	Feb25-FISH2-3R4-rep2-cp190-100x_Position017_16_cmle.ics	102	0	1	1	0.0
1953	Feb25-FISH2-3R4-rep2-cp190-100x_Position017_16_cmle.ics	103	0	1	1	2.898845384820695
1954	Feb25-FISH2-3R4-rep2-cp190-100x_Position017_16_cmle.ics	103	0	1	2	1.3389208086236206
1955	Feb25-FISH2-3R4-rep2-cp190-100x_Position017_16_cmle.ics	105	0	1	1	4.546035469900579
1956	Feb25-FISH2-3R4-rep2-cp190-100x_Position017_16_cmle.ics	106	0	1	1	1.919042219329757
1957	Feb25-FISH2-3R4-rep2-cp190-100x_Position017_16_cmle.ics	108	0	1	1	0.0
1958	Feb25-FISH2-3R4-rep2-cp190-100x_Position017_16_cmle.ics	110	0	1	1	3.220659039560043
1959	Feb25-FISH2-3R4-rep2-cp190-100x_Position017_16_cmle.ics	112	0	1	1	0.0
1960	Feb25-FISH2-3R4-rep2-cp190-100x_Position017_16_cmle.ics	113	0	1	1	1.0389843448820495
1961	Feb25-FISH2-3R4-rep2-cp190-100x_Position017_16_cmle.ics	113	0	2	1	0.0
1962	Feb25-FISH2-3R4-rep2-cp190-100x_Position017_16_cmle.ics	114	0	1	1	0.0
1963	Feb25-FISH2-3R4-rep2-cp190-100x_Position017_16_cmle.ics	115	0	1	1	0.0
1964	Feb25-FISH2-3R4-rep2-cp190-100x_Position017_16_cmle.ics	116	0	1	1	1.2829802844612073
1965	Feb25-FISH2-3R4-rep2-cp190-100x_Position017_16_cmle.ics	116	0	1	2	2.116974096747531
1966	Feb25-FISH2-3R4-rep2-cp190-100x_Position017_16_cmle.ics	117	0	1	1	1.1736910802652913
1967	Feb25-FISH2-3R4-rep2-cp190-100x_Position017_16_cmle.ics	119	0	1	1	0.0
1968	Feb25-FISH2-3R4-rep2-cp190-100x_Position017_16_cmle.ics	121	0	1	1	1.2466683216206906
1969	Feb25-FISH2-3R4-rep2-cp190-100x_Position017_16_cmle.ics	122	0	1	1	2.7090213014261812
1970	Feb25-FISH2-3R4-rep2-cp190-100x_Position017_16_cmle.ics	123	0	1	1	0.10317500441073144
1971	Feb25-FISH2-3R4-rep2-cp190-100x_Position018_17_cmle.ics	1	0	1	1	0.0
1972	Feb25-FISH2-3R4-rep2-cp190-100x_Position018_17_cmle.ics	2	0	1	1	0.10317500441073144
1973	Feb25-FISH2-3R4-rep2-cp190-100x_Position018_17_cmle.ics	4	0	1	1	0.928575039696583
1974	Feb25-FISH2-3R4-rep2-cp190-100x_Position018_17_cmle.ics	6	0	1	1	5.045227445981728
1975	Feb25-FISH2-3R4-rep2-cp190-100x_Position018_17_cmle.ics	6	0	2	1	0.0
1976	Feb25-FISH2-3R4-rep2-cp190-100x_Position018_17_cmle.ics	9	0	1	1	0.0
1977	Feb25-FISH2-3R4-rep2-cp190-100x_Position018_17_cmle.ics	11	0	1	1	0.10317500441073144
1978	Feb25-FISH2-3R4-rep2-cp190-100x_Position018_17_cmle.ics	12	0	1	1	1.4541052224178812
1979	Feb25-FISH2-3R4-rep2-cp190-100x_Position018_17_cmle.ics	15	0	1	1	0.0
1980	Feb25-FISH2-3R4-rep2-cp190-100x_Position018_17_cmle.ics	16	0	1	1	0.10317500441073144
1981	Feb25-FISH2-3R4-rep2-cp190-100x_Position018_17_cmle.ics	17	0	1	1	5.19333104880178
1982	Feb25-FISH2-3R4-rep2-cp190-100x_Position018_17_cmle.ics	18	0	1	1	0.0
1983	Feb25-FISH2-3R4-rep2-cp190-100x_Position018_17_cmle.ics	19	0	1	1	0.0
1984	Feb25-FISH2-3R4-rep2-cp190-100x_Position018_17_cmle.ics	20	0	1	1	0.0
1985	Feb25-FISH2-3R4-rep2-cp190-100x_Position018_17_cmle.ics	21	0	1	1	0.0
1986	Feb25-FISH2-3R4-rep2-cp190-100x_Position018_17_cmle.ics	23	0	1	1	0.5158750220536572
1987	Feb25-FISH2-3R4-rep2-cp190-100x_Position018_17_cmle.ics	24	0	1	1	0.0
1988	Feb25-FISH2-3R4-rep2-cp190-100x_Position018_17_cmle.ics	25	0	1	1	0.10317500441073144
1989	Feb25-FISH2-3R4-rep2-cp190-100x_Position018_17_cmle.ics	26	0	1	1	0.0
1990	Feb25-FISH2-3R4-rep2-cp190-100x_Position018_17_cmle.ics	27	0	1	1	3.8744670595710042
1991	Feb25-FISH2-3R4-rep2-cp190-100x_Position018_17_cmle.ics	28	0	1	1	2.690474947644937
1992	Feb25-FISH2-3R4-rep2-cp190-100x_Position018_17_cmle.ics	31	0	1	1	1.6921958908343169
1993	Feb25-FISH2-3R4-rep2-cp190-100x_Position018_17_cmle.ics	32	0	1	1	5.039366558928388
1994	Feb25-FISH2-3R4-rep2-cp190-100x_Position018_17_cmle.ics	32	0	1	2	5.536951762589667
1995	Feb25-FISH2-3R4-rep2-cp190-100x_Position018_17_cmle.ics	33	0	1	1	2.2191718101903986
1996	Feb25-FISH2-3R4-rep2-cp190-100x_Position018_17_cmle.ics	35	0	1	1	1.7570070134165063
1997	Feb25-FISH2-3R4-rep2-cp190-100x_Position018_17_cmle.ics	37	0	1	1	0.0
1998	Feb25-FISH2-3R4-rep2-cp190-100x_Position018_17_cmle.ics	38	0	1	1	3.907907723490136
1999	Feb25-FISH2-3R4-rep2-cp190-100x_Position018_17_cmle.ics	39	0	1	1	4.430115410092073
[truncated: 4,255 more rows]
