# Supplementary material for: M1BP cooperates with CP190 to activate transcription at TAD borders and promote chromatin insulator activity
Source: Nat Commun. 2021 Jul 7;12:4170. doi: 10.1038/s41467-021-24407-y (PMC8263732; doi:10.1038/s41467-021-24407-y)
Supplement: Supplementary file 6 — Source Data [file 41467_2021_24407_MOESM6_ESM.zip › Source Data_updated_060121/Source Data 8/Figure 8i/Figure 8i-tango-slide2/rep2/A.xls]

	Label	nuc.idx	idx	tag	ZThickness	_Cdist	_Cidx	_NUC_dist	_NUC_idx	compacity	elongation	evf	evfMax	evfMean	evfMin	rad_dist	ratioEllVolume	surface_pix	surface_unit	volume_pix	volume_unit
1	Feb25-FISH2-3R4-rep2-cp190-100x_Position001_0_cmle.ics	1	1	0	1.7328	3.741555043719385	1.0	0.815064591942846	1.0	0.245420723431564	3.236830339391984	0.6843660938514067	0.814738000507915	0.6843731482265301	0.5346722537317644	0.6254904573681379	0.9884388877579438	190.0	3.6609329105087345	122.0	0.2812984085827634
2	Feb25-FISH2-3R4-rep2-cp190-100x_Position001_0_cmle.ics	3	1	0	1.083	0.5442213774914652	1.0	0.9077480443748005	1.0	0.3351032163829113	2.375050629256392	0.7255507576666267	0.8159559793690776	0.7241713645995762	0.6126454360081565	0.6312716167230968	1.0057657734565786	150.0	2.837240418815423	100.0	0.23057246605144538
3	Feb25-FISH2-3R4-rep2-cp190-100x_Position001_0_cmle.ics	4	1	0	1.2995999999999999	2.128169677677266	1.0	0.0	1.0	0.26978921292092234	2.622671840978067	0.1772043098773138	0.327395143713739	0.1772043098773138	0.029499943721924916	0.9543005054613091	0.9957284650299967	158.0	3.0394273152987568	97.0	0.22365529206990203
4	Feb25-FISH2-3R4-rep2-cp190-100x_Position001_0_cmle.ics	5	1	0	1.2995999999999999	0.4585904092655094	1.0	0.41270001764292574	1.0	0.3402031911757017	2.4957719591454453	0.4765194735187098	0.6159516643457167	0.48042765374421637	0.34626926014105386	0.8043737454926837	1.001765199216076	160.0	3.037312229528646	111.0	0.2559354373171044
5	Feb25-FISH2-3R4-rep2-cp190-100x_Position001_0_cmle.ics	6	1	0	1.5162	0.5862063425914267	1.0	0.9208926655187226	1.0	0.28102923539568075	3.367642881083392	0.8370606386507322	0.9305012513694706	0.8327989466383894	0.6675277160748209	0.6265493241745586	1.008320673840763	158.0	3.1096430618200164	99.0	0.22826674139093092
6	Feb25-FISH2-3R4-rep2-cp190-100x_Position001_0_cmle.ics	7	1	0	1.5162	0.8952023958810806	1.0	0.0	1.0	0.24724533683266794	3.047295220189394	0.2198965101350037	0.371464420495662	0.21526670038516904	0.02965120803019103	0.9282036338890426	0.9925531477714391	166.0	3.171398465260831	100.0	0.23057246605144538
7	Feb25-FISH2-3R4-rep2-cp190-100x_Position001_0_cmle.ics	8	1	0	1.7328	0.302240136760413	1.0	0.9479040472602467	1.0	0.2564664373069445	3.6815012710805997	0.7415450338198647	0.8202033533329282	0.7352499370490323	0.6105896552023548	0.6167717320178228	0.9898475207932581	180.0	3.5310768463167714	115.0	0.2651583359591622
8	Feb25-FISH2-3R4-rep2-cp190-100x_Position001_0_cmle.ics	9	1	0	1.2995999999999999	0.48228649269918683	1.0	0.46141264688247224	1.0	0.3046309795115301	2.663371566078911	0.5196501468165867	0.6515120317983242	0.5091491799756499	0.36107480484136645	0.7973687974296194	1.003311432141306	166.0	3.1713984652608316	111.0	0.2559354373171044
9	Feb25-FISH2-3R4-rep2-cp190-100x_Position001_0_cmle.ics	10	1	0	2.3826	0.4530432565060088	1.0	0.0	1.0	0.19528080472768541	3.0325167880882167	0.11591357313646439	0.2702562961411592	0.08534041921915633	0.021532540970731453	0.969356376871166	0.922910712752303	312.0	6.176705797499415	229.0	0.5280109472578101
10	Feb25-FISH2-3R4-rep2-cp190-100x_Position001_0_cmle.ics	12	1	0	1.083	0.5583201765876938	1.0	1.0161559471409798	1.0	0.29678254433846746	2.590387778593809	0.8146050855609166	0.8617372822191538	0.8094853933630172	0.734621530632825	0.552754384381477	1.0061181588570551	116.0	2.217849909375555	64.0	0.14756637827292504
11	Feb25-FISH2-3R4-rep2-cp190-100x_Position001_0_cmle.ics	13	1	0	1.7328	0.09379497694892679	1.0	0.32626801153583	1.0	0.25386607301735703	3.471989910904807	0.4346835867280095	0.5672854270131927	0.4346835867280095	0.2609152676639956	0.8100519256883161	0.9936525227287111	198.0	3.909930304672909	132.0	0.30435565518790797
12	Feb25-FISH2-3R4-rep2-cp190-100x_Position001_0_cmle.ics	14	1	0	1.2995999999999999	0.49469080408055677	1.0	0.1459114905355603	1.0	0.33064220202131495	2.9013603940770283	0.33781937089728886	0.4919959003391981	0.3369164694111618	0.17106322750677175	0.8694212448483327	1.0089688507466588	132.0	2.5520079558209647	82.0	0.18906942216218525
13	Feb25-FISH2-3R4-rep2-cp190-100x_Position001_0_cmle.ics	15	1	0	1.2995999999999999	0.7651358390527643	1.0	0.0	1.0	0.25333692047058115	2.309044227353588	0.20506925685384217	0.3944684834103766	0.18391040535991396	0.02815022209815014	0.9401712812614218	0.934762937473723	188.0	3.4992112543959073	122.0	0.2812984085827634
14	Feb25-FISH2-3R4-rep2-cp190-100x_Position001_0_cmle.ics	16	1	0	1.5162	0.6343707464330096	1.0	0.9378659497950863	1.0	0.2739999386659563	3.0038027340535134	0.7567587926449874	0.8488019103146445	0.7518398830911542	0.5964309657785511	0.5984952489433458	0.9863870826808578	194.0	3.773728983170612	133.0	0.3066613798484224
15	Feb25-FISH2-3R4-rep2-cp190-100x_Position001_0_cmle.ics	17	1	0	1.5162	5.078414061560672	1.0	0.0	1.0	0.08925341717719801	2.655542723031445	0.07520914785386976	0.22866271492832219	0.07520914785386976	0.02801530247614243	0.9646380728820494	0.5644930950415646	164.0	3.150108302190522	59.0	0.13603775497035278
16	Feb25-FISH2-3R4-rep2-cp190-100x_Position001_0_cmle.ics	18	1	0	1.083	0.2396274553710143	1.0	0.9208926655187226	1.0	0.2836313623464961	2.472558917887418	0.7219710451637728	0.8212648100941112	0.720888846135347	0.592071088451734	0.6463807573543073	0.9680114638547707	150.0	2.8372404188154228	92.0	0.21212666876732977
17	Feb25-FISH2-3R4-rep2-cp190-100x_Position001_0_cmle.ics	19	1	0	1.083	2.249303204943837	1.0	1.236017763653207	1.0	0.23939433740724086	2.360534221086289	0.9256005101679303	0.9686459292850563	0.9211719691064976	0.8603061007581663	0.528268693710666	0.960542510718434	114.0	2.1965597463052466	56.0	0.12912058098880944
18	Feb25-FISH2-3R4-rep2-cp190-100x_Position001_0_cmle.ics	20	1	0	1.2995999999999999	0.5828945243465358	1.0	0.8318234787411565	1.0	0.2921354378512409	2.747729219868697	0.7243169335588978	0.8188975921763111	0.7250932770967069	0.6072628676044588	0.6354663197572824	1.0088060354307027	142.0	2.752079766534188	86.0	0.19829232080424306
19	Feb25-FISH2-3R4-rep2-cp190-100x_Position001_0_cmle.ics	21	1	0	0.8664	0.5131148273124655	1.0	0.6016084874694266	1.0	0.3546732442196733	2.424986075842231	0.6564977563363544	0.7571078909561731	0.6542806973980596	0.5403682091484721	0.7045223201883021	1.0069082065116437	100.0	1.883691862930145	56.0	0.12912058098880944
20	Feb25-FISH2-3R4-rep2-cp190-100x_Position001_0_cmle.ics	22	1	0	1.083	0.7090104018577386	1.0	1.0999891243105222	1.0	0.31365172603656777	2.619702860072851	0.842225751684101	0.9064077988936963	0.8389287474670025	0.7094473958048085	0.5241001586944505	0.9989852894287718	144.0	2.726559431923657	91.0	0.20982094410681532
21	Feb25-FISH2-3R4-rep2-cp190-100x_Position001_0_cmle.ics	23	1	0	1.083	0.5255290665977257	1.0	0.0	1.0	0.2908258893381307	2.8640534445553647	0.17259531938431022	0.3199565126170631	0.17259531938431022	0.030164603559098974	0.9333602616842073	0.9685279078444111	118.0	2.2625453212862836	65.0	0.14987210293343953
22	Feb25-FISH2-3R4-rep2-cp190-100x_Position001_0_cmle.ics	25	1	0	1.2995999999999999	3.3618744606832087	1.0	0.0	1.0	0.27660059285691496	2.432077950394563	0.09093811525568031	0.22835630287873143	0.09093811525568031	0.03207976374181876	0.9616038424535603	0.9724231458994784	132.0	2.5754132046613845	75.0	0.17292934953858405
23	Feb25-FISH2-3R4-rep2-cp190-100x_Position001_0_cmle.ics	26	1	0	1.2995999999999999	0.12459213799810538	1.0	0.5556144027286182	1.0	0.31092308323314777	2.8193086436582675	0.5661008958038661	0.6936527581329561	0.5612918434700613	0.46397925506836396	0.7337036222848178	0.9925473761790581	138.0	2.6626889427127303	85.0	0.19598659614372857
24	Feb25-FISH2-3R4-rep2-cp190-100x_Position001_0_cmle.ics	27	1	0	1.5162	0.17332172268500656	1.0	0.9769821476146442	1.0	0.298179806429609	3.0163935141319786	0.836509973924907	0.9227313458138577	0.8291233763612732	0.6600227652515076	0.6356250038152255	0.9956453787300809	180.0	3.4842663486359315	124.0	0.28590985790379225
25	Feb25-FISH2-3R4-rep2-cp190-100x_Position001_0_cmle.ics	28	1	0	1.5162	5.872995647061841	1.0	0.5260913608053412	1.0	0.1574572407224011	1.9697550891798512	0.47462798391428174	0.5690142307154172	0.45042719226585665	0.33613464341970456	0.8090791614503465	0.8142086698160809	238.0	4.522975556802447	137.0	0.3158842784904802
26	Feb25-FISH2-3R4-rep2-cp190-100x_Position001_0_cmle.ics	29	1	0	1.2995999999999999	0.6097235595817696	1.0	0.42540144110901373	1.0	0.23263313742585723	2.9300467263293974	0.494020772127281	0.6015641163570158	0.4781623701742045	0.3423211403980635	0.8166244880889971	0.9531773153021104	166.0	3.171398465260831	97.0	0.22365529206990203
27	Feb25-FISH2-3R4-rep2-cp190-100x_Position001_0_cmle.ics	30	1	0	1.083	0.5739181212444671	1.0	1.1535316172061805	1.0	0.30231754564522684	2.6134194019479726	0.8208259543486817	0.882913961038961	0.8165092483274301	0.7475587859110586	0.5216742722503731	1.0071010308489252	136.0	2.594588281961582	82.0	0.18906942216218525
28	Feb25-FISH2-3R4-rep2-cp190-100x_Position001_0_cmle.ics	31	1	0	0.8664	0.3663598912849838	1.0	0.2918229810711206	1.0	0.29416616971153386	2.6329770108972093	0.4620500938760836	0.5772080853273679	0.44363440258858305	0.2988155634562378	0.7967234719103508	0.9954042724975991	100.0	1.907097111770565	51.0	0.11759195768623716
29	Feb25-FISH2-3R4-rep2-cp190-100x_Position001_0_cmle.ics	32	1	0	1.2995999999999999	0.5600578507287074	1.0	0.0	1.0	0.28102923539568075	2.346420165510533	0.2293126629726206	0.3998482317470665	0.2293126629726206	0.02935544328552803	0.9125788447047624	0.992024678219678	158.0	3.0160220664583375	99.0	0.22826674139093092
30	Feb25-FISH2-3R4-rep2-cp190-100x_Position001_0_cmle.ics	33	1	0	1.083	0.5045085650587137	1.0	0.0	1.0	0.3068914311146678	2.454592923629245	0.19051471331782788	0.3857569016078471	0.19051471331782788	0.031170998078673275	0.9232401068078593	0.9896041386717955	132.0	2.5051974581401244	79.0	0.18215224818064185
31	Feb25-FISH2-3R4-rep2-cp190-100x_Position001_0_cmle.ics	34	1	0	0.8664	NA	0.0	0.20635000882146287	1.0	0.3058151952710448	2.3739510629701335	0.3783847008596994	0.49181238668928007	0.37729301908493673	0.22825896251242764	0.8393817324405158	0.9976904327502732	100.0	1.8602866140897252	52.0	0.1198976823467516
32	Feb25-FISH2-3R4-rep2-cp190-100x_Position001_0_cmle.ics	36	1	0	1.7328	0.3025471404629042	1.0	0.42540144110901373	1.0	0.2845186226258479	2.5851353596820883	0.47770803082765556	0.6074187423210097	0.4513883614430917	0.2943058192784542	0.8262994102940852	0.9985514640622726	272.0	5.165771315082741	225.0	0.5187880486157521
33	Feb25-FISH2-3R4-rep2-cp190-100x_Position001_0_cmle.ics	37	1	0	1.2995999999999999	NA	0.0	0.7817319754002556	1.0	0.29380436295759543	3.4880481243288304	0.7451391055062906	0.837715193915898	0.7398957265718996	0.6328446444751422	0.6476934420660829	0.9769860412378634	120.0	2.3306459820374323	67.0	0.15448355225446841
34	Feb25-FISH2-3R4-rep2-cp190-100x_Position001_0_cmle.ics	38	1	0	1.083	0.42125394551668394	1.0	0.0	1.0	0.3044184873559055	2.146486374169298	0.2149849253902225	0.38543773613708354	0.20136053123688127	0.02951475021944052	0.9188124336070673	0.9902078028615202	160.0	2.9905017318478064	105.0	0.24210108935401767
35	Feb25-FISH2-3R4-rep2-cp190-100x_Position001_0_cmle.ics	39	1	0	1.9493999999999998	0.48196719154541107	1.0	0.0	1.0	0.23229714044269653	3.165203736819533	0.15035637837591656	0.3203534180443594	0.14838092635605957	0.025159971762991302	0.9520820300954936	0.9265791013966872	248.0	4.816668362877355	177.0	0.40811326491105837
36	Feb25-FISH2-3R4-rep2-cp190-100x_Position001_0_cmle.ics	40	1	0	1.5162	0.4691978639643343	1.0	0.0	1.0	0.23114482096837494	3.078520527726192	0.11694495758380113	0.3171530032103592	0.14875262298904174	0.029588213139157417	0.9506233756157612	0.96166992003075	182.0	3.55236700938708	111.0	0.2559354373171044
37	Feb25-FISH2-3R4-rep2-cp190-100x_Position001_0_cmle.ics	41	1	0	1.2995999999999999	0.337462013284203	1.0	0.5556144027286182	1.0	0.268082573106329	3.238910032223371	0.4634484833154444	0.5500365754445454	0.4629083973118757	0.3744949512213464	0.7987833654009404	0.9970898186167412	120.0	2.354051230877852	64.0	0.14756637827292504
38	Feb25-FISH2-3R4-rep2-cp190-100x_Position001_0_cmle.ics	41	2	0	1.2995999999999999	1.3761739819829097	1.0	1.2611313899024936	1.0	0.2893628805065309	2.972718616146329	0.7794876703150957	0.8356190137619383	0.7787083057023511	0.7075878665235553	0.576616317307567	0.9972813596901013	138.0	2.6860941915531504	82.0	0.18906942216218525
39	Feb25-FISH2-3R4-rep2-cp190-100x_Position001_0_cmle.ics	42	1	0	1.5162	0.43846575135261956	1.0	1.3157503800483568	1.0	0.15196166266764938	1.346776382962006	0.8622212088549871	0.910558825967996	0.8580445236713373	0.7772365475499544	0.48749255281353815	0.6650630876904056	190.0	3.707743408189575	96.0	0.22134956740938755
40	Feb25-FISH2-3R4-rep2-cp190-100x_Position001_0_cmle.ics	43	1	0	0.8664	0.4988517235982531	1.0	1.0967653411156157	1.0	0.3058151952710448	2.386597382399046	0.8572612827977097	0.9147114958261842	0.8556804380096779	0.7838291145341327	0.4784209490659871	1.0221559992346518	100.0	1.8602866140897247	52.0	0.1198976823467516
41	Feb25-FISH2-3R4-rep2-cp190-100x_Position001_0_cmle.ics	45	1	0	1.2995999999999999	0.6656422145225511	1.0	0.10317500441073144	1.0	0.22976348254774215	3.823857730813269	0.2788214957354254	0.4331345098113709	0.2788214957354254	0.0905153581672777	0.9043463977274228	0.9573138683946153	110.0	2.1773846690050487	52.0	0.1198976823467516
42	Feb25-FISH2-3R4-rep2-cp190-100x_Position001_0_cmle.ics	46	1	0	1.5162	0.5530688063720202	1.0	0.4883922886704704	1.0	0.25222168868217903	4.457545410861565	0.49193678601703467	0.5760202639970936	0.48671941226335125	0.3789004157752392	0.7944423563859054	0.9478092960345822	116.0	2.288065655896815	59.0	0.13603775497035278
43	Feb25-FISH2-3R4-rep2-cp190-100x_Position001_0_cmle.ics	47	1	0	1.2995999999999999	0.5230558061198144	1.0	0.5595020986366908	1.0	0.2549151063769329	2.99444182744536	0.6085449323768677	0.7156792044635063	0.6072671145354942	0.48011791348793664	0.7254291511902036	0.9562392665112289	132.0	2.5286027069805446	72.0	0.16601217555704068
44	Feb25-FISH2-3R4-rep2-cp190-100x_Position001_0_cmle.ics	48	1	0	1.2995999999999999	0.4324405771159459	1.0	0.42540144110901373	1.0	0.2533592821096046	2.5821270741198874	0.506117363943224	0.6241414926580985	0.4998456017803712	0.3583476196053794	0.7664302913708301	0.987652591839471	158.0	3.016022066458337	94.0	0.2167381180883587
45	Feb25-FISH2-3R4-rep2-cp190-100x_Position001_0_cmle.ics	49	1	0	1.2995999999999999	1.0416820912702551	1.0	1.0622516852075932	1.0	0.2839228261629219	2.572579102439782	0.7563065165897263	0.835970053771807	0.7548282241471722	0.6676824524093573	0.5919216599389506	0.9944856516415671	174.0	3.303369615222906	115.0	0.2651583359591622
46	Feb25-FISH2-3R4-rep2-cp190-100x_Position001_0_cmle.ics	50	1	0	1.5162	0.9693994980627927	1.0	0.5963412819178956	1.0	0.28166648430998564	3.006308813445091	0.6387877094414561	0.7517289211332542	0.6303551648088457	0.46376500643667606	0.7036169422741018	1.0030558409586185	160.0	3.0841227272094858	101.0	0.23287819071195984
47	Feb25-FISH2-3R4-rep2-cp190-100x_Position001_0_cmle.ics	51	1	0	1.2995999999999999	4.992947609439979	1.0	0.10317500441073144	1.0	0.25221496810300453	2.4159202473594883	0.31392805297591825	0.4673474257760455	0.31392805297591825	0.10057271262950664	0.8876320464527573	0.9813472848111836	166.0	3.1245879675799917	101.0	0.23287819071195984
48	Feb25-FISH2-3R4-rep2-cp190-100x_Position001_0_cmle.ics	52	1	0	1.2995999999999999	0.21361419833230846	1.0	0.3095250132321943	1.0	0.3046309795115301	2.9263986946987917	0.4110896914657433	0.566439476304898	0.4110896914657433	0.2596319881593013	0.8242151979924469	1.0042398838088722	166.0	3.2182089629416715	111.0	0.2559354373171044
49	Feb25-FISH2-3R4-rep2-cp190-100x_Position001_0_cmle.ics	53	1	0	1.2995999999999999	0.3637922333516929	1.0	0.0	1.0	0.21215246168072607	2.7101982434507437	0.18094663022521665	0.3825451810419712	0.18094663022521665	0.029439183033538846	0.9388111066260222	0.9380089366845793	170.0	3.2607892890822887	96.0	0.22134956740938755
50	Feb25-FISH2-3R4-rep2-cp190-100x_Position001_0_cmle.ics	54	1	0	1.083	3.442804224101179	1.0	0.5963412819178956	1.0	0.2993667739987017	2.920307976490342	0.6874029466348521	0.7929023217058667	0.6870620762792107	0.5457902511078286	0.6647947022115087	0.9899034843451878	102.0	1.9517925236812939	53.0	0.12220340700726606
51	Feb25-FISH2-3R4-rep2-cp190-100x_Position001_0_cmle.ics	56	1	0	1.7328	4.718591221089246	1.0	1.401081809291592	1.0	0.3016172195643787	3.3891410099017905	0.7858140534345677	0.8514791204068477	0.7827429983525536	0.68723587135592	0.6068912904865589	0.9985309689609182	186.0	3.6417578332085374	131.0	0.3020499305273935
52	Feb25-FISH2-3R4-rep2-cp190-100x_Position001_0_cmle.ics	56	2	0	1.2995999999999999	0.498418049757514	1.0	1.1396051716664168	1.0	0.2666885648411231	2.8628825469184522	0.6876343027003796	0.7756853914476041	0.6868598237948571	0.6044695938686341	0.6593547992307479	1.0005508752521164	152.0	2.952151577247411	91.0	0.20982094410681532
53	Feb25-FISH2-3R4-rep2-cp190-100x_Position001_0_cmle.ics	57	1	0	1.2995999999999999	0.42212063297169794	1.0	1.0951397134915137	1.0	0.3216302398939304	2.645216852423803	0.8262526502240949	0.907964538436077	0.8221017507134358	0.6875642986858467	0.5628740164705734	0.9977605031115478	164.0	3.150108302190523	112.0	0.25824116197761887
54	Feb25-FISH2-3R4-rep2-cp190-100x_Position001_0_cmle.ics	58	1	0	1.5162	0.4302132627361252	1.0	0.7540056732031717	1.0	0.2830711861397215	3.4103137235635925	0.7452785227686873	0.8486604180878601	0.7230658530431451	0.5253899131864949	0.6584483867195818	0.9881909413052739	166.0	3.241614211782091	107.0	0.2467125386750466
55	Feb25-FISH2-3R4-rep2-cp190-100x_Position001_0_cmle.ics	59	1	0	1.083	2.4086867493987567	1.0	1.2995999999999999	1.0	0.3414041603262494	2.428113300082298	0.8718973656159585	0.9350207476777829	0.8686614892645044	0.8071370108116339	0.5342604921175754	1.0108236914035773	154.0	2.90322599379646	105.0	0.24210108935401767
56	Feb25-FISH2-3R4-rep2-cp190-100x_Position001_0_cmle.ics	61	1	0	1.5162	6.991066017016698	1.0	0.913592684735068	1.0	0.279006506526528	2.635639337654	0.7399262268291544	0.8418156915845668	0.7374437751941604	0.5995159608410764	0.6818029420075051	0.9889159295339196	174.0	3.326774864063326	114.0	0.26285261129864773
57	Feb25-FISH2-3R4-rep2-cp190-100x_Position001_0_cmle.ics	62	1	0	1.5162	2.572250119089076	1.0	2.5469962482831505	1.0	0.30926014822263276	2.8386980948426324	0.9626507551338235	0.9856782622867698	0.9621482380210785	0.9337628119227844	0.2665948505921039	0.984800582895303	238.0	4.569786054483289	192.0	0.4426991348187751
58	Feb25-FISH2-3R4-rep2-cp190-100x_Position001_0_cmle.ics	63	1	0	1.5162	2.4707311664767793	1.0	0.6921189703237084	1.0	0.2570945244484091	2.868320922204685	0.6181353343515505	0.7359718440799522	0.6136529650043163	0.49046666445315096	0.6999438826163674	0.9788960604167977	184.0	3.5502519236169694	119.0	0.27438123460122005
59	Feb25-FISH2-3R4-rep2-cp190-100x_Position001_0_cmle.ics	64	1	0	1.2995999999999999	0.3743374536923702	1.0	1.5464734475585327	1.0	0.29916811979196134	2.6736604576557794	0.9073720531054051	0.9536641328335727	0.905261498581287	0.8278409289942901	0.4575602936992005	1.0062714560356283	170.0	3.2607892890822887	114.0	0.26285261129864773
60	Feb25-FISH2-3R4-rep2-cp190-100x_Position001_0_cmle.ics	65	1	0	1.5162	0.6555183483445917	1.0	1.1286481129264143	1.0	0.25446900494077324	2.764704457219103	0.8491823886410238	0.912875704526486	0.8453081369589185	0.7235628690070169	0.5368855139178166	0.9899192103149539	160.0	3.0841227272094853	96.0	0.22134956740938755
61	Feb25-FISH2-3R4-rep2-cp190-100x_Position001_0_cmle.ics	66	1	0	1.083	0.6394598328836361	1.0	0.2991586303963464	1.0	0.26857729584194817	2.624791744908389	0.4851772713896388	0.6342746011233799	0.4851772713896388	0.2709226300907148	0.8009658611192679	0.9886881335964629	138.0	2.6392836938723105	79.0	0.18215224818064185
62	Feb25-FISH2-3R4-rep2-cp190-100x_Position001_0_cmle.ics	68	1	0	1.5162	0.4030526535490898	1.0	0.1459114905355603	1.0	0.31014455052289863	3.0696050583448966	0.39744372748435525	0.603113908140595	0.38985811271320714	0.16969383148782496	0.8473261672883745	0.9944350221868858	166.0	3.241614211782091	112.0	0.25824116197761887
63	Feb25-FISH2-3R4-rep2-cp190-100x_Position001_0_cmle.ics	69	1	0	1.083	4.7854222563731845	1.0	0.6190500264643886	1.0	0.3161062176051913	2.7158330717294596	0.6242881393056621	0.7302869346183332	0.6226590734859271	0.5131078195159348	0.7217879792108728	0.9929749435683181	124.0	2.37322630817805	73.0	0.16831790021755516
64	Feb25-FISH2-3R4-rep2-cp190-100x_Position001_0_cmle.ics	70	1	0	1.083	0.33190733629739083	1.0	0.0	1.0	0.29335409900733317	2.2577473084695034	0.2106088155997241	0.378268229983071	0.1901310426986018	0.03144397767885134	0.9277058754472842	1.0026599834529955	134.0	2.5030823723700135	79.0	0.18215224818064185
65	Feb25-FISH2-3R4-rep2-cp190-100x_Position001_0_cmle.ics	71	1	0	1.7328	0.42260355890803997	1.0	0.20635000882146287	1.0	0.24946050287531116	3.763095653743841	0.4024179050320793	0.5757285876861672	0.38848938661740695	0.17842357869736603	0.8249609447362104	0.9901361893882887	190.0	3.7545539058704143	123.0	0.2836041332432778
66	Feb25-FISH2-3R4-rep2-cp190-100x_Position001_0_cmle.ics	72	1	0	1.5162	6.007776679871265	1.0	0.0	1.0	0.07454495160740225	1.7656895994721766	0.08468519817607857	0.2505316117151877	0.08468519817607857	0.029353735531392495	0.9571059393355287	0.5790404819943562	180.0	3.437455850955092	62.0	0.14295492895189613
67	Feb25-FISH2-3R4-rep2-cp190-100x_Position001_0_cmle.ics	74	1	0	1.2995999999999999	0.7080421327141556	1.0	0.0	1.0	0.22932998069888505	2.5056397131040593	0.09108829002687986	0.23089117099731202	0.09108829002687986	0.03264870080639603	0.9589711706728933	0.9757909101824559	138.0	2.70949944039357	73.0	0.16831790021755516
68	Feb25-FISH2-3R4-rep2-cp190-100x_Position001_0_cmle.ics	75	1	0	1.083	2.6748457393312335	1.0	0.0	1.0	0.32252585317142624	3.0850059561652063	0.22267018860929608	0.41745833140244376	0.22267018860929608	0.03430804640313886	0.909142177217249	1.0172169692227693	114.0	2.2199649951456664	65.0	0.14987210293343953
69	Feb25-FISH2-3R4-rep2-cp190-100x_Position001_0_cmle.ics	76	1	0	1.5162	NA	0.0	0.0	1.0	0.16002027480692124	2.024616696323689	0.08879435885644209	0.24440484402544646	0.08879435885644209	0.03150788176081347	0.962897977129061	0.8610255524162918	164.0	3.1735135510309425	79.0	0.18215224818064185
70	Feb25-FISH2-3R4-rep2-cp190-100x_Position001_0_cmle.ics	77	1	0	1.2995999999999999	0.49036029934298375	1.0	0.32626801153583	1.0	0.27854218601744635	2.308507596257784	0.46429706007824056	0.5965436177647881	0.4631352509235475	0.27014332005119224	0.8237116759682649	0.9869808793382882	170.0	3.2139787914014493	110.0	0.2536297126565899
71	Feb25-FISH2-3R4-rep2-cp190-100x_Position001_0_cmle.ics	78	1	0	1.083	0.35977717573344176	1.0	0.0	1.0	0.25676833499385804	2.6442952958350703	0.10211835137002072	0.2534346457901604	0.10211835137002072	0.036869675339626984	0.9351078861972272	0.9598424122861472	106.0	2.064588596343172	52.0	0.1198976823467516
72	Feb25-FISH2-3R4-rep2-cp190-100x_Position001_0_cmle.ics	79	1	0	1.2995999999999999	0.6065495049039042	1.0	0.0	1.0	0.29335409900733317	2.523993435141961	0.2650074664011946	0.49260549748354626	0.2650074664011946	0.03070073557878436	0.8770106650692515	1.0081747875789466	134.0	2.549892870050853	79.0	0.18215224818064185
73	Feb25-FISH2-3R4-rep2-cp190-100x_Position001_0_cmle.ics	81	1	0	1.2995999999999999	1.2847652872032491	1.0	0.0	1.0	0.2708035121517532	2.8167645158655277	0.08185505842465339	0.20912292385622894	0.08185505842465339	0.02891969889608686	0.9542705015431361	0.9901066359148831	112.0	2.175269583234938	58.0	0.13373203030983835
74	Feb25-FISH2-3R4-rep2-cp190-100x_Position001_0_cmle.ics	83	1	0	1.2995999999999999	0.1643921490135888	1.0	0.0	1.0	0.1636246173744684	2.4735915897145957	0.07898453831522251	0.18450912446562082	0.07898453831522251	0.026926119135953597	0.9737189526944731	0.8898422467616885	120.0	2.377456479718272	50.0	0.11528623302572269
75	Feb25-FISH2-3R4-rep2-cp190-100x_Position001_0_cmle.ics	83	2	0	1.5162	7.218049669583265	1.0	0.0	1.0	0.15420790385765074	2.6222699444663906	0.07898453831522251	0.18450912446562082	0.053871071018286594	0.026926119135953597	0.9719376343080224	0.9181523635261911	132.0	2.6690342000230634	56.0	0.12912058098880944
76	Feb25-FISH2-3R4-rep2-cp190-100x_Position001_0_cmle.ics	84	1	0	1.2995999999999999	4.663951948191924	1.0	1.7328	1.0	0.2743532130399526	2.5093601650741384	0.9738140450363743	0.9896426744357447	0.9639119388878773	0.8950350735721284	0.3207895919015126	0.9946167088671443	176.0	3.348065027133635	115.0	0.2651583359591622
77	Feb25-FISH2-3R4-rep2-cp190-100x_Position001_0_cmle.ics	87	1	0	1.2995999999999999	0.5418961200172295	1.0	0.6921189703237084	1.0	0.31014455052289863	2.4417767039179483	0.6108680738081025	0.7122339335513245	0.6084268111228918	0.4973315395101437	0.7079293239442902	0.9762673945002538	166.0	3.147993216420412	112.0	0.25824116197761887
78	Feb25-FISH2-3R4-rep2-cp190-100x_Position001_0_cmle.ics	88	1	0	1.2995999999999999	0.420568351112603	1.0	0.1459114905355603	1.0	0.24508712537764052	2.822249710458149	0.3551004158188092	0.5148146509776166	0.3551004158188092	0.15554719985844467	0.8599542966289538	0.9750501623626633	130.0	2.5307177927506554	69.0	0.1590950015754973
79	Feb25-FISH2-3R4-rep2-cp190-100x_Position001_0_cmle.ics	89	1	0	1.083	0.5332747814027783	1.0	0.744005537498231	1.0	0.26182090496753924	2.2659906340451466	0.7037756906215907	0.794775979033694	0.703349342295008	0.5639898679574153	0.6981294990530225	0.9962435449594306	138.0	2.5924731961914707	78.0	0.17984652352012742
80	Feb25-FISH2-3R4-rep2-cp190-100x_Position001_0_cmle.ics	90	1	0	1.083	0.3673949438661348	1.0	1.0987399361686254	1.0	0.34193032295779874	2.2868688173002885	0.7895727689551514	0.8551857812326036	0.7849269729450703	0.7034534762497596	0.6207328782724172	1.0082120995901813	148.0	2.7691397580642745	99.0	0.22826674139093092
81	Feb25-FISH2-3R4-rep2-cp190-100x_Position001_0_cmle.ics	93	1	0	1.2995999999999999	0.5048921145601389	1.0	0.0	1.0	0.28397904170776694	2.349403934573265	0.167978267328834	0.33395729869688867	0.167978267328834	0.028626002801477143	0.9469944140308314	0.9827417363824391	178.0	3.369355190203944	119.0	0.27438123460122005
82	Feb25-FISH2-3R4-rep2-cp190-100x_Position001_0_cmle.ics	94	1	0	1.083	0.5241806044715639	1.0	0.42540144110901373	1.0	0.265435257696904	2.3243776012999056	0.5055210335732487	0.6197583709598105	0.5055210335732487	0.3658970003129331	0.7729060412567017	0.9922305821101733	150.0	2.8138351699750026	89.0	0.2052094947857864
83	Feb25-FISH2-3R4-rep2-cp190-100x_Position001_0_cmle.ics	96	1	0	1.5162	0.7099552797471457	1.0	1.0194453211488863	1.0	0.3152986162946812	3.5179888129364945	0.7880057506674882	0.8745122201684125	0.7853255288560279	0.6734185664407476	0.5942234959114314	0.9978488116534462	150.0	2.954266663017522	97.0	0.22365529206990203
84	Feb25-FISH2-3R4-rep2-cp190-100x_Position001_0_cmle.ics	97	1	0	1.5162	3.2582197599391165	1.0	1.9493999999999998	1.0	0.2570945244484091	2.485230543591165	0.94272190155114	0.9706287991009859	0.940976656280329	0.908400163457118	0.35932780125018243	0.9864090882201411	184.0	3.5034414259361295	119.0	0.27438123460122005
85	Feb25-FISH2-3R4-rep2-cp190-100x_Position001_0_cmle.ics	98	1	0	1.2995999999999999	3.1183044082182896	1.0	0.10317500441073144	1.0	0.25739577730558505	2.9028586222399717	0.2917819232289098	0.49219889081172413	0.2917819232289098	0.07921702753893742	0.8377646341944116	0.9829196021004651	134.0	2.6435138654125327	74.0	0.17062362487806956
86	Feb25-FISH2-3R4-rep2-cp190-100x_Position001_0_cmle.ics	100	1	0	1.9493999999999998	0.6785797109774917	1.0	2.370020094107219	1.0	0.2692282072273381	3.422811155443702	0.9874408801523897	0.9983920850022091	0.9863037510773754	0.9559634090695097	0.26163316677469634	0.9861248217292122	200.0	3.907815218902798	138.0	0.3181900031509946
87	Feb25-FISH2-3R4-rep2-cp190-100x_Position001_0_cmle.ics	101	1	0	1.083	3.927182947667009	1.0	0.0	1.0	0.176976386152225	2.242543770373991	0.10911144578313253	0.23364708835341366	0.08053045515394913	0.02761462516733601	0.9540432093828896	0.8641921889056297	120.0	2.2370249866757526	52.0	0.1198976823467516
88	Feb25-FISH2-3R4-rep2-cp190-100x_Position001_0_cmle.ics	102	1	0	1.9493999999999998	0.4942362185297709	1.0	0.6016084874694266	1.0	0.269109486960508	2.616283040293363	0.5144010487649754	0.6436319111837978	0.5122896737319852	0.3805277572264839	0.7427889423934626	0.9905489065289336	282.0	5.506274618838485	231.0	0.5326223965788388
89	Feb25-FISH2-3R4-rep2-cp190-100x_Position001_0_cmle.ics	103	1	0	1.2995999999999999	0.5817911748555444	1.0	0.23070632344123612	1.0	0.29064899138885836	3.006945928662522	0.37668782458165034	0.5264071762052143	0.37561768871636153	0.19304936263966846	0.8570504154002593	1.000040694433418	152.0	2.952151577247411	95.0	0.21904384274887315
90	Feb25-FISH2-3R4-rep2-cp190-100x_Position001_0_cmle.ics	104	1	0	1.2995999999999999	0.7120041105633181	1.0	1.1736910802652911	1.0	0.27780486046518565	2.426028060549064	0.8050918117905668	0.871979875310303	0.7883875613499839	0.7070265865721703	0.61652650215327	0.9873498389604249	166.0	3.124587967579992	106.0	0.24440681401453213
91	Feb25-FISH2-3R4-rep2-cp190-100x_Position001_0_cmle.ics	106	1	0	1.2995999999999999	2.422940279165691	1.0	0.8779414014559871	1.0	0.23887321314143317	2.907490728966771	0.5877208099956915	0.667382593709608	0.5872727272727273	0.49932141318397244	0.7473035581664859	0.9772492774160327	126.0	2.4413269689291983	65.0	0.14987210293343953
92	Feb25-FISH2-3R4-rep2-cp190-100x_Position001_0_cmle.ics	106	2	0	1.5162	0.4164960735660125	1.0	0.23070632344123612	1.0	0.30081470934661814	2.868043619191633	0.3198965962947006	0.48876777251184833	0.3198965962947006	0.1466781559672555	0.8780924505285022	0.9881974738177938	218.0	4.193047681897258	166.0	0.3827502936453994
93	Feb25-FISH2-3R4-rep2-cp190-100x_Position001_0_cmle.ics	107	1	0	1.2995999999999999	0.4143812766753497	1.0	1.5046059768529831	1.0	0.2572340484407077	2.5412322375758953	0.8875528835448675	0.9392845520100029	0.8854289776133464	0.8151859274103763	0.47698435100038955	0.9692059512856472	166.0	3.1245879675799912	102.0	0.23518391537247432
94	Feb25-FISH2-3R4-rep2-cp190-100x_Position001_0_cmle.ics	108	1	0	1.2995999999999999	0.1944746452088001	1.0	1.0298344167305078	1.0	0.23258075719926388	2.7442493431261084	0.8076823506569154	0.8927038163657153	0.8044571009427653	0.6875660690785925	0.5300494376786026	0.9685524017256663	146.0	2.794660092674805	80.0	0.18445797284115634
95	Feb25-FISH2-3R4-rep2-cp190-100x_Position001_0_cmle.ics	109	1	0	1.2995999999999999	0.6448211812459366	1.0	0.6952437723139506	1.0	0.2625618704319815	2.290149351716906	0.6476714252281769	0.7433360636555113	0.6448747952258367	0.5230049145799204	0.703090030531236	0.9965685888284873	146.0	2.7712548438343854	85.0	0.19598659614372857
96	Feb25-FISH2-3R4-rep2-cp190-100x_Position001_0_cmle.ics	110	1	0	1.083	0.868135778991384	1.0	1.2737298093406069	1.0	0.25290544233408696	1.6267474911525437	0.8797812020545661	0.9361416850110066	0.8781802414782203	0.8134747515175772	0.5520822510922537	0.9832017299400787	136.0	2.5243725354403224	75.0	0.17292934953858405
97	Feb25-FISH2-3R4-rep2-cp190-100x_Position001_0_cmle.ics	111	1	0	1.083	0.44637103165413455	1.0	0.0	1.0	0.21680879951254647	2.1886035736032796	0.23827472763642976	0.41076890013060224	0.23827472763642976	0.03688273901039858	0.9069191501396228	0.9280252104371495	122.0	2.328530896267321	59.0	0.13603775497035278
98	Feb25-FISH2-3R4-rep2-cp190-100x_Position001_0_cmle.ics	113	1	0	1.083	0.36809528950673276	1.0	0.0	1.0	0.2916962314675708	2.942810179893429	0.09787503518153673	0.2876794258373206	0.09787503518153673	0.035806009006473405	0.9435993606155836	0.9802953176891908	108.0	2.0624735105730605	57.0	0.13142630564932387
99	Feb25-FISH2-3R4-rep2-cp190-100x_Position001_0_cmle.ics	114	1	0	1.083	0.3983639937259005	1.0	0.10317500441073144	1.0	0.2845622701287482	2.562049664847651	0.34088718486944974	0.4980990425600274	0.32712532396598626	0.10246428341936728	0.8942901936674599	0.9975601768651379	152.0	2.8819358307261513	94.0	0.2167381180883587
100	Feb25-FISH2-3R4-rep2-cp190-100x_Position001_0_cmle.ics	115	1	0	1.9493999999999998	0.4035540595095654	1.0	1.2551781017859014	1.0	0.26118788301667534	2.8315000221911584	0.8032879551556833	0.8854804105875753	0.8027098437386251	0.6486260218654585	0.5896541566055199	0.9700849737729651	284.0	5.504159533068374	230.0	0.5303166719183244
101	Feb25-FISH2-3R4-rep2-cp190-100x_Position001_0_cmle.ics	116	1	0	1.083	0.7519121405630367	1.0	0.7748934119142009	1.0	0.2786887442740712	2.6964480290024895	0.7285932024543074	0.8185909878457069	0.7253364251006345	0.5778890871904433	0.6818950348083531	0.9819242325662472	134.0	2.573298118891273	77.0	0.17754079885961296
102	Feb25-FISH2-3R4-rep2-cp190-100x_Position001_0_cmle.ics	117	1	0	1.2995999999999999	0.49934068191220277	1.0	0.1459114905355603	1.0	0.3044184873559055	2.5704985112085956	0.3567516702738308	0.49832502117248517	0.3567516702738308	0.15967817822527525	0.871509322009801	0.9874517649754452	160.0	3.0841227272094858	105.0	0.24210108935401767
103	Feb25-FISH2-3R4-rep2-cp190-100x_Position001_0_cmle.ics	118	1	0	1.083	0.5254195361313375	1.0	0.0	1.0	0.2643994242775595	2.466736866113019	0.18571696194401327	0.3691122945993684	0.19152438045281808	0.031278434940855325	0.9380328547567338	0.9861912188475301	134.0	2.5498928700508534	75.0	0.17292934953858405
104	Feb25-FISH2-3R4-rep2-cp190-100x_Position001_0_cmle.ics	119	1	0	2.166	1.8443663186334205	1.0	0.6952437723139506	1.0	0.24079978003738617	3.657483567735501	0.5896908738191633	0.6969941379892037	0.5804972165991903	0.42515656629554655	0.7494705624926995	0.9565549404241399	256.0	5.0422605082011085	189.0	0.43578196083723186
105	Feb25-FISH2-3R4-rep2-cp190-100x_Position001_0_cmle.ics	120	1	0	1.5162	0.5213112344602634	1.0	0.0	1.0	0.2062958186110462	2.5994080867869576	0.08459918784779666	0.28837848870936555	0.08459918784779666	0.02967148658230024	0.9479827399339826	0.9522737281794362	168.0	3.2629043748524	93.0	0.21443239342784423
106	Feb25-FISH2-3R4-rep2-cp190-100x_Position001_0_cmle.ics	121	1	0	1.083	0.3047294961807377	1.0	2.282494272621491	1.0	0.3316626378137707	2.623772951983826	0.9937582438289052	0.9992227247032222	0.9928985302430752	0.9802265875259092	0.1521202573032664	0.9916042429154005	134.0	2.5498928700508534	84.0	0.1936808714832141
107	Feb25-FISH2-3R4-rep2-cp190-100x_Position001_0_cmle.ics	122	1	0	1.2995999999999999	0.7088699416459415	1.0	0.0	1.0	0.26782808006002096	2.51744065614228	0.18179300943577073	0.37884725979254086	0.18179300943577073	0.029952714647809325	0.943010585761847	0.9863604842515905	154.0	2.9266312426368803	93.0	0.21443239342784423
108	Feb25-FISH2-3R4-rep2-cp190-100x_Position001_0_cmle.ics	125	1	0	1.083	0.6612396458128714	1.0	1.3389208086236206	1.0	0.311493973740028	2.6766785959674455	0.9045051381237057	0.9491267143359512	0.9003243074278123	0.8429192878260983	0.4914095976279319	1.0073734913292323	128.0	2.4392118831590874	76.0	0.1752350741990985
109	Feb25-FISH2-3R4-rep2-cp190-100x_Position001_0_cmle.ics	126	1	0	1.083	0.7451122042387507	1.0	1.7430385742657564	1.0	0.2442193430957924	2.1041432798873436	0.9190393421505395	0.9541331756941565	0.9178394021475397	0.8713020231341374	0.376646800847251	0.9383853612795126	170.0	3.1671682937206103	103.0	0.23748964003298878
110	Feb25-FISH2-3R4-rep2-cp190-100x_Position001_0_cmle.ics	127	1	0	1.5162	0.45581489484007387	1.0	0.0	1.0	0.28380753372595546	3.163140537930518	0.23143907915907846	0.40234188517778524	0.23143907915907846	0.028060187067913786	0.8763191567990679	1.0015551825356863	172.0	3.3991056963546966	113.0	0.2605468866381333
111	Feb25-FISH2-3R4-rep2-cp190-100x_Position001_0_cmle.ics	128	1	0	1.7328	0.815610679804785	1.0	0.2918229810711206	1.0	0.26171113203142005	2.9366570118207855	0.4513386789342041	0.6159290327250501	0.4457893339981824	0.22123790604717747	0.7976800004676489	0.9975896028449994	188.0	3.686453245119266	124.0	0.28590985790379225
112	Feb25-FISH2-3R4-rep2-cp190-100x_Position001_0_cmle.ics	129	1	0	0.8664	0.482396521506563	1.0	0.10317500441073144	1.0	0.2735425264285485	2.0751878833025144	0.36482932865834794	0.513522223368052	0.3464731360214499	0.10741724244611736	0.8897023979545564	0.9986278971213474	136.0	2.5243725354403224	78.0	0.17984652352012742
113	Feb25-FISH2-3R4-rep2-cp190-100x_Position001_0_cmle.ics	130	1	0	1.7328	2.954660979099873	1.0	1.0951397134915137	1.0	0.3028541812597983	3.3474778240218166	0.7840619994346556	0.8745618580985584	0.7774851597097899	0.6059879393197023	0.6386201420711446	1.0027083868456808	206.0	4.065306703475404	153.0	0.35277587305871144
114	Feb25-FISH2-3R4-rep2-cp190-100x_Position001_0_cmle.ics	130	2	0	0.8664	0.5699222991513632	1.0	0.0	1.0	0.34999059884329	2.696036476449514	0.1628238952228399	0.30960614340902665	0.1628238952228399	0.023162630735889946	0.9504743196454072	1.0048710745438532	104.0	1.9964879355920233	59.0	0.13603775497035278
115	Feb25-FISH2-3R4-rep2-cp190-100x_Position001_0_cmle.ics	131	1	0	1.2995999999999999	0.6368669812023492	1.0	0.9378659497950863	1.0	0.24850488763747386	3.1442314868411247	0.8220080888802261	0.901477682487087	0.8189138485527726	0.6616436019881103	0.5399360672732607	0.9871786338782012	144.0	2.7967751784449164	81.0	0.18676369750167077
116	Feb25-FISH2-3R4-rep2-cp190-100x_Position001_0_cmle.ics	132	1	0	1.5162	3.0152289093400113	1.0	0.0	1.0	0.1055363223714919	1.6844631285305818	0.07222363590097786	0.21919735359336945	0.07222363590097786	0.025406230688138427	0.9614919051142976	0.911967042400004	242.0	4.495340136421806	115.0	0.2651583359591622
117	Feb25-FISH2-3R4-rep2-cp190-100x_Position001_0_cmle.ics	133	1	0	0.8664	1.6283526672009063	1.0	2.5991999999999997	1.0	0.2765256033628516	1.8753398182997456	0.9906677306914645	0.9991502962592361	0.9903038672890936	0.9675892809149511	0.24316584753036094	0.9795464091903423	120.0	2.1902144889949127	65.0	0.14987210293343953
118	Feb25-FISH2-3R4-rep2-cp190-100x_Position001_0_cmle.ics	133	2	0	1.5162	0.07863474061088305	1.0	1.6668432081858544	1.0	0.29222941578032335	2.6192376782148012	0.856079619928137	0.9099189990448586	0.8542396288593296	0.7907289259000451	0.5214731093449795	0.9807472473383637	228.0	4.299498497248804	175.0	0.40350181559002946
119	Feb25-FISH2-3R4-rep2-cp190-100x_Position001_0_cmle.ics	134	1	0	1.083	2.71428148775726	1.0	0.639412489864916	1.0	0.33503966919459804	2.8592445043014196	0.6364666889783757	0.7369017673032701	0.6321914776469064	0.5136245371220055	0.647740265203445	1.0176409078597812	116.0	2.2178499093755555	68.0	0.15678927691498287
120	Feb25-FISH2-3R4-rep2-cp190-100x_Position002_1_cmle.ics	3	1	0	1.7328	0.6559198617004491	1.0	1.1368333649278028	1.0	0.2459168424591962	2.785956824739966	0.7684245189064156	0.830496835544704	0.7627140424711665	0.6798639444854949	0.5973060094032145	0.9615265571966669	194.0	3.773728983170612	126.0	0.2905213072248212
121	Feb25-FISH2-3R4-rep2-cp190-100x_Position002_1_cmle.ics	4	1	0	1.2995999999999999	0.532989266262371	1.0	0.639412489864916	1.0	0.26877613753839935	3.0754839941069076	0.613066047689386	0.7358767672504748	0.6063304494619118	0.4555475838784554	0.7313220450824338	0.9750306489911967	146.0	2.818065341515225	86.0	0.19829232080424306
122	Feb25-FISH2-3R4-rep2-cp190-100x_Position002_1_cmle.ics	5	1	0	1.083	0.2812628311183159	1.0	0.0	1.0	0.2427659618000343	2.594550031403663	0.2830078920323438	0.40713773244653	0.2525838164860096	0.0400515793760059	0.8985882227164993	0.9745112105366479	108.0	2.0858787594134807	52.0	0.1198976823467516
123	Feb25-FISH2-3R4-rep2-cp190-100x_Position002_1_cmle.ics	6	1	0	1.5162	0.5444363537200883	1.0	1.104642543499924	1.0	0.28013140511610374	3.3020576422040273	0.7947794916193904	0.8756388933190555	0.7922429047716693	0.6645705649601664	0.6088179155696232	1.0062053727284308	144.0	2.820180427285336	86.0	0.19829232080424306
124	Feb25-FISH2-3R4-rep2-cp190-100x_Position002_1_cmle.ics	7	1	0	2.5991999999999997	0.23612330028339662	1.0	0.2991586303963464	1.0	0.25953530570166017	4.090480459329946	0.4136137537117243	0.6153480982732208	0.412036389083275	0.1857526525826036	0.8267356036202403	0.9973078979982938	312.0	6.2469215440206725	264.0	0.6087113103758159
125	Feb25-FISH2-3R4-rep2-cp190-100x_Position002_1_cmle.ics	8	1	0	1.5162	4.1099302713579275	1.0	0.6736388337817686	1.0	0.257727098576907	2.773682635298339	0.659216818619315	0.7890245473629963	0.65219895565711	0.4684575100985987	0.6806246258206472	0.9862698254869463	198.0	3.76949881163039	133.0	0.3066613798484224
126	Feb25-FISH2-3R4-rep2-cp190-100x_Position002_1_cmle.ics	9	1	0	0.8664	0.6398188169715554	1.0	0.0	1.0	0.21128366681908478	2.0784535773279007	0.11254183966491688	0.32837963894426864	0.11254183966491688	0.04023924057578695	0.9510535964124542	0.9334355845344948	116.0	2.1944446605351353	54.0	0.12450913166778053
127	Feb25-FISH2-3R4-rep2-cp190-100x_Position002_1_cmle.ics	11	1	0	1.2995999999999999	NA	0.0	0.0	1.0	0.20441668113216552	2.4511161963190515	0.09964698331193839	0.2483285194694052	0.09964698331193839	0.03446592854086435	0.9604125650981314	0.9576563918856987	146.0	2.8180653415152253	75.0	0.17292934953858405
128	Feb25-FISH2-3R4-rep2-cp190-100x_Position002_1_cmle.ics	12	1	0	1.9493999999999998	0.28308985170372886	1.0	0.0	1.0	0.17607201506211365	2.6743880008178085	0.08221537489136446	0.2635814173974876	0.08221537489136446	0.029438255510784547	0.9521601597257844	0.9238494049042596	218.0	4.2866686772589375	127.0	0.29282703188533565
129	Feb25-FISH2-3R4-rep2-cp190-100x_Position002_1_cmle.ics	13	1	0	1.2995999999999999	3.8906534975741858	1.0	1.3412750573395087	1.0	0.25075954422735086	2.269775921546597	0.8464052287581699	0.9007352941176471	0.8456249541014907	0.772504039068811	0.4565381983261937	0.9814099728329043	140.0	2.7073843546234593	78.0	0.17984652352012742
130	Feb25-FISH2-3R4-rep2-cp190-100x_Position002_1_cmle.ics	14	1	0	1.2995999999999999	0.3201634130584193	1.0	0.0	1.0	0.19516937831983922	2.5897616113144224	0.10270951480781348	0.24043793320730938	0.10270951480781348	0.03599558916194077	0.9450723054676928	0.9295376653670556	132.0	2.5520079558209643	63.0	0.1452606536124106
131	Feb25-FISH2-3R4-rep2-cp190-100x_Position002_1_cmle.ics	15	1	0	1.083	0.30029095576253056	1.0	0.0	1.0	0.1568632799688844	1.8504845439549427	0.14964638426594432	0.2863286149435585	0.11660360255910283	0.029532974271952107	0.9403341698878248	0.9190637349132785	188.0	3.405590259034228	96.0	0.22134956740938755
132	Feb25-FISH2-3R4-rep2-cp190-100x_Position002_1_cmle.ics	16	1	0	1.9493999999999998	0.49288511581180916	1.0	1.2569038551385865	1.0	0.28318290322728734	3.084354019008581	0.7675065307154293	0.8599076269928212	0.7656887647618245	0.6395225655780135	0.6036310425502561	0.9973566886983489	270.0	5.284912645054951	222.0	0.5118708746342088
133	Feb25-FISH2-3R4-rep2-cp190-100x_Position002_1_cmle.ics	17	1	0	1.5162	0.3295982714776599	1.0	1.3586516622891616	1.0	0.2949886840383556	2.8794388475008676	0.8220143029973298	0.8927704719702773	0.8198094365420822	0.743648481290849	0.5233468170858564	0.9908504435145218	194.0	3.7503237343301925	138.0	0.3181900031509946
134	Feb25-FISH2-3R4-rep2-cp190-100x_Position002_1_cmle.ics	19	1	0	2.166	0.27447141181297086	1.0	0.0	1.0	0.20723616453195004	3.087362938642551	0.18412881927780927	0.37779765280746913	0.1674883294795166	0.020719718453237935	0.9282724149977619	0.9457819183288823	338.0	6.500288415094271	266.0	0.6133227596968448
135	Feb25-FISH2-3R4-rep2-cp190-100x_Position002_1_cmle.ics	20	1	0	1.2995999999999999	0.36986829342318395	1.0	0.8595614345612763	1.0	0.33967549487449467	2.674433162877882	0.6857281682053095	0.7801272140995626	0.6857281682053095	0.5837757851495208	0.6609327673940758	1.0084319991435997	162.0	3.1054128902797946	113.0	0.2605468866381333
136	Feb25-FISH2-3R4-rep2-cp190-100x_Position002_1_cmle.ics	21	1	0	0.8664	NA	0.0	0.7857574237886386	1.0	0.3058151952710448	2.178153453371842	0.7170755248129976	0.7927209844767956	0.7170755248129976	0.6314003056382209	0.627692422014732	0.996532001300471	100.0	1.860286614089725	52.0	0.1198976823467516
137	Feb25-FISH2-3R4-rep2-cp190-100x_Position002_1_cmle.ics	22	1	0	1.2995999999999999	0.38654228508169647	1.0	1.0841098665386142	1.0	0.2960972019959404	3.0257167915964067	0.7984839451494762	0.8705391363597649	0.7960778468614258	0.7108210544246657	0.5405374645516305	0.9906805717813085	150.0	2.8840509164962627	94.0	0.2167381180883587
138	Feb25-FISH2-3R4-rep2-cp190-100x_Position002_1_cmle.ics	23	1	0	1.7328	0.3283438409640884	1.0	0.0	1.0	0.08786932512542357	2.533553748424135	0.05542802754605005	0.14766810368960304	0.05542802754605005	0.02770601550065186	0.9681498000299645	0.8933313874235413	190.0	3.894985398912933	73.0	0.16831790021755516
139	Feb25-FISH2-3R4-rep2-cp190-100x_Position002_1_cmle.ics	24	1	0	1.5162	4.417885222798743	1.0	0.0	1.0	0.25101503801765035	2.8583325109550697	0.20059338591793907	0.3836972646356466	0.20059338591793907	0.029936138649685216	0.9000365863265261	0.9809809810105644	176.0	3.3714702759740542	110.0	0.2536297126565899
140	Feb25-FISH2-3R4-rep2-cp190-100x_Position002_1_cmle.ics	26	1	0	0.8664	6.436174504263805	1.0	0.0	1.0	0.22737798068806667	1.614493810965374	0.11253088136646978	0.2967106231900656	0.14094173851867606	0.028472210860424403	0.9411650176817957	0.9773322595300535	132.0	2.3647659650976047	68.0	0.15678927691498287
141	Feb25-FISH2-3R4-rep2-cp190-100x_Position002_1_cmle.ics	27	1	0	1.7328	4.110210216972837	1.0	0.0	1.0	0.14917344034139568	2.4828505403408214	0.07659833445037632	0.26263606739235945	0.07659833445037632	0.02777585184158019	0.9603653320534551	0.9105664805343002	234.0	4.4803952306618315	130.0	0.29974420586687905
142	Feb25-FISH2-3R4-rep2-cp190-100x_Position002_1_cmle.ics	28	1	0	1.2995999999999999	0.29231653310926037	1.0	0.6190500264643886	1.0	0.274326673206773	2.8676631058448674	0.6185336755219533	0.6999861274883817	0.6169660817090934	0.5170285080113755	0.6954898171876411	0.9971467275591129	130.0	2.5073125439102357	73.0	0.16831790021755516
143	Feb25-FISH2-3R4-rep2-cp190-100x_Position002_1_cmle.ics	29	1	0	1.9493999999999998	0.3174030924953702	1.0	2.483988337886634	1.0	0.2906868724864104	3.0011597664154284	0.9619389441908938	0.9830155963632443	0.9599310022639882	0.9220496280590793	0.30814131506632547	0.9973893553635494	262.0	5.106130997412036	215.0	0.4957308020106076
144	Feb25-FISH2-3R4-rep2-cp190-100x_Position002_1_cmle.ics	30	1	0	1.5162	0.8766303443196037	1.0	0.46141264688247224	1.0	0.1728299591701743	3.6996684216405478	0.6613814883796258	0.7974248927038626	0.6503522552433395	0.42430156287958537	0.6461519894198317	0.859827560892969	136.0	2.6882092773232613	62.0	0.14295492895189613
145	Feb25-FISH2-3R4-rep2-cp190-100x_Position002_1_cmle.ics	31	1	0	0.8664	NA	0.0	0.0	1.0	0.2815510562887972	2.549851355162179	0.31485694835091993	0.5295777423457962	0.30717139325319337	0.038006771887708485	0.888613790538174	0.9790811241778359	108.0	2.0858787594134807	56.0	0.12912058098880944
146	Feb25-FISH2-3R4-rep2-cp190-100x_Position002_1_cmle.ics	32	1	0	1.083	0.43499669276569186	1.0	0.42540144110901373	1.0	0.2858448059506674	2.683989210532603	0.5609487417811284	0.6653413198388929	0.5647354470033392	0.42430892629694655	0.7657728040324806	0.9932754333184057	110.0	2.1305741713242092	58.0	0.13373203030983835
147	Feb25-FISH2-3R4-rep2-cp190-100x_Position002_1_cmle.ics	33	1	0	0.8664	0.6152761846672448	1.0	1.3309465686852426	1.0	0.31944107948200384	2.634222449088191	0.9140714112889289	0.953242196951367	0.9121012063184819	0.8560108534098372	0.35729603931903675	0.9977339817068075	106.0	1.994372849821912	58.0	0.13373203030983835
148	Feb25-FISH2-3R4-rep2-cp190-100x_Position002_1_cmle.ics	34	1	0	0.8664	NA	0.0	0.10317500441073144	1.0	0.26179938779914946	1.5183170268441248	0.3736884211821902	0.5385011846518355	0.38011938828887043	0.1298501492353611	0.8449287143997022	0.9754329978030607	108.0	2.0156630128922206	54.0	0.12450913166778053
149	Feb25-FISH2-3R4-rep2-cp190-100x_Position002_1_cmle.ics	35	1	0	1.5162	0.4323290389220654	1.0	0.3634229110571259	1.0	0.2735008026506843	3.3316102693316885	0.45962211847096585	0.6005343594981033	0.45962211847096585	0.2781085862270207	0.7911602227085148	1.0050059364333426	170.0	3.3310050356035483	109.0	0.25132398799607547
150	Feb25-FISH2-3R4-rep2-cp190-100x_Position002_1_cmle.ics	36	1	0	1.083	NA	0.0	0.0	1.0	0.2207395664595007	2.13560289944427	0.08292639616443222	0.23084805705998993	0.08292639616443222	0.029514043031755897	0.9607037632674341	0.8981350104896026	132.0	2.5286027069805446	67.0	0.15448355225446841
151	Feb25-FISH2-3R4-rep2-cp190-100x_Position002_1_cmle.ics	36	2	0	1.7328	NA	0.0	0.0	1.0	0.140269360404746	3.690107372807159	0.1631744058717334	0.25210497499186124	0.1631744058717334	0.029514043031755897	0.9278386000133237	0.5849498621081387	128.0	2.3924013854782475	51.0	0.11759195768623716
152	Feb25-FISH2-3R4-rep2-cp190-100x_Position002_1_cmle.ics	37	1	0	1.5162	0.31348595568455123	1.0	0.3634229110571259	1.0	0.29072897556794247	3.1617424713814897	0.533548843168731	0.6798058938749061	0.52965346607561	0.3081582009101486	0.772971295049783	0.9948785465338406	194.0	3.797134232011032	137.0	0.3158842784904802
153	Feb25-FISH2-3R4-rep2-cp190-100x_Position002_1_cmle.ics	38	1	0	1.7328	0.5780397270516021	1.0	0.815064591942846	1.0	0.2500723460220743	2.750883723661564	0.6800413477543761	0.7975176145994056	0.6771682868804487	0.5397250070306384	0.6817669717676861	0.989704567321251	200.0	3.8610047212219585	133.0	0.3066613798484224
154	Feb25-FISH2-3R4-rep2-cp190-100x_Position002_1_cmle.ics	40	1	0	1.083	0.2844247746894987	1.0	0.3634229110571259	1.0	0.2771993517873347	2.8408473556553253	0.5982760272004597	0.7242601283401973	0.5907097021358108	0.40140791111962454	0.7550114505941364	1.0009258803993715	102.0	1.9986030213621342	51.0	0.11759195768623716
155	Feb25-FISH2-3R4-rep2-cp190-100x_Position002_1_cmle.ics	42	1	0	1.9493999999999998	1.0026924204063523	1.0	0.0	1.0	0.21470822291877742	3.3170779924492138	0.17626192535799412	0.326865272237331	0.15322334725273357	0.026928127353177296	0.9305800432639528	0.9826990960670756	240.0	4.6846972129152755	162.0	0.37352739500334153
156	Feb25-FISH2-3R4-rep2-cp190-100x_Position002_1_cmle.ics	43	1	0	1.7328	0.22901806386312604	1.0	0.0	1.0	0.2896643364128831	3.1637743455457383	0.20927995473192815	0.3633363983590324	0.20049511953600227	0.02830315461875796	0.9188756408827614	0.9877627905987976	198.0	3.8631198069920694	141.0	0.325107177132538
157	Feb25-FISH2-3R4-rep2-cp190-100x_Position002_1_cmle.ics	44	1	0	1.2995999999999999	0.4420475035547313	1.0	0.0	1.0	0.23469518807589984	1.9650695863915881	0.1666439624017373	0.3709703268612823	0.1666439624017373	0.030250094155922207	0.946559440449843	0.9454923507309477	196.0	3.654587653198402	125.0	0.28821558256430674
158	Feb25-FISH2-3R4-rep2-cp190-100x_Position002_1_cmle.ics	45	1	0	2.166	5.819153195487737	2.0	0.10317500441073144	1.0	0.29363206800955105	3.497891741149495	0.26452984696593757	0.4436455210998577	0.26452984696593757	0.06526291335813456	0.9035190961539513	1.0006709119032802	248.0	4.9336946070794525	199.0	0.4588392074423764
159	Feb25-FISH2-3R4-rep2-cp190-100x_Position002_1_cmle.ics	45	2	0	1.2995999999999999	0.5324740709929487	2.0	2.8158	1.0	0.29733737369906565	2.998058680679443	0.9704127692938106	0.9810328750592874	0.966208607722364	0.9430195753248304	0.28473825457831964	1.0023554932200056	130.0	2.483907295069816	76.0	0.1752350741990985
160	Feb25-FISH2-3R4-rep2-cp190-100x_Position002_1_cmle.ics	46	1	0	1.5162	1.3100138282650602	1.0	0.7610319551488771	1.0	0.2876507629637746	2.3977229527442527	0.642944794805679	0.731367858585231	0.6346112025847339	0.5083724253627016	0.6945423697016888	0.9845689770052849	188.0	3.6162374985980064	130.0	0.29974420586687905
161	Feb25-FISH2-3R4-rep2-cp190-100x_Position002_1_cmle.ics	47	1	0	1.083	0.7093676672876933	1.0	0.913592684735068	1.0	0.2877226213926332	2.0947631460580554	0.7584583782389624	0.851060693987712	0.7535579075358554	0.619817429832076	0.6522897902653086	0.9745481339806589	162.0	3.035197143758535	104.0	0.2397953646935032
162	Feb25-FISH2-3R4-rep2-cp190-100x_Position002_1_cmle.ics	48	1	0	2.166	0.5504553019048436	1.0	2.18723040467705	1.0	0.3017952064777074	3.005566311639146	0.9004315410492542	0.9459811962516866	0.8989080892183138	0.8353708206119924	0.3914135412806346	0.9937568287588786	338.0	6.500288415094273	321.0	0.7401376160251398
163	Feb25-FISH2-3R4-rep2-cp190-100x_Position002_1_cmle.ics	49	1	0	1.7328	0.1521611147529765	1.0	0.0	1.0	0.2572069492122286	2.8126069911396194	0.23949195209398125	0.40138726937872565	0.21712999792944868	0.024457025162647254	0.9018601891288772	0.9779012268678254	246.0	4.678351955604943	184.0	0.42425333753465955
164	Feb25-FISH2-3R4-rep2-cp190-100x_Position002_1_cmle.ics	50	1	0	1.2995999999999999	0.3820569086012355	1.0	0.0	1.0	0.3083441667466016	2.8267182800527144	0.24723850315599638	0.4178716346773155	0.24723850315599638	0.02883469663789772	0.9067232582520808	1.007257152162049	178.0	3.3927604390443635	124.0	0.28590985790379225
165	Feb25-FISH2-3R4-rep2-cp190-100x_Position002_1_cmle.ics	51	1	0	1.7328	2.2256485972264892	1.0	0.0	1.0	0.1699434042512886	2.455407016543975	0.11908163359355559	0.2632515184751652	0.08587334212005862	0.030166732720720388	0.9530285074956055	0.9344806079222189	198.0	3.7929040604708097	108.0	0.24901826333556107
166	Feb25-FISH2-3R4-rep2-cp190-100x_Position002_1_cmle.ics	52	1	0	1.5162	0.7703225958448107	1.0	0.0	1.0	0.3021191993041435	3.101209410480242	0.20116198037787852	0.38169959205405873	0.20116198037787852	0.028626686398408933	0.9371685094639308	0.9996537046111952	184.0	3.573657172457389	129.0	0.29743848120636457
167	Feb25-FISH2-3R4-rep2-cp190-100x_Position002_1_cmle.ics	53	1	0	1.5162	2.575006778603587	1.0	0.7900066980357398	1.0	0.2698412531049864	2.79240508025452	0.7336660307943862	0.8422852227823954	0.7280113094427033	0.564646068946723	0.6793426345378052	0.9858198220570106	178.0	3.4161656878847833	116.0	0.2674640606196767
168	Feb25-FISH2-3R4-rep2-cp190-100x_Position002_1_cmle.ics	54	1	0	0.8664	0.32304237174784045	1.0	0.0	1.0	0.32320912073969066	2.406108160903101	0.19509395598989931	0.3137605352048011	0.17187551241268487	0.03767258059226708	0.9193599449939164	0.9626841156209167	108.0	2.0390682617326408	60.0	0.13834347963086724
169	Feb25-FISH2-3R4-rep2-cp190-100x_Position002_1_cmle.ics	56	1	0	1.9493999999999998	0.9355838376261175	2.0	0.5158750220536572	1.0	0.2767585061003246	2.9390822116597355	0.5080632112615285	0.6522963849159847	0.5026011149736946	0.3312094571735368	0.8041880809778225	0.9917341324432708	258.0	5.040145422430997	205.0	0.472673555405463
170	Feb25-FISH2-3R4-rep2-cp190-100x_Position002_1_cmle.ics	57	1	0	1.5162	0.38334616299766927	1.0	0.10317500441073144	1.0	0.298179806429609	2.863644292430767	0.3455064610592406	0.4928129334750197	0.3404284659749994	0.09535436456111035	0.8540669329591722	0.9887557995064523	180.0	3.4608610997955123	124.0	0.28590985790379225
171	Feb25-FISH2-3R4-rep2-cp190-100x_Position002_1_cmle.ics	59	1	0	1.2995999999999999	NA	0.0	1.5634639508005113	1.0	0.2210113972288008	2.6646594922389357	0.9663905325443787	0.985552268244576	0.9649704142011835	0.9310749506903353	0.36007950167442143	0.9654376475764264	110.0	2.1305741713242092	51.0	0.11759195768623716
172	Feb25-FISH2-3R4-rep2-cp190-100x_Position002_1_cmle.ics	60	1	0	0.8664	0.4285338901348757	1.0	0.3720027687491155	1.0	0.2349147765947995	2.1128934613727344	0.530357196958221	0.6701002817584149	0.5257521131881117	0.36045384312418577	0.7838833500572033	0.958987448592869	128.0	2.345590887797407	66.0	0.15217782759395398
173	Feb25-FISH2-3R4-rep2-cp190-100x_Position002_1_cmle.ics	61	1	0	1.7328	1.8669455188421327	1.0	1.5162	1.0	0.2555996928442537	3.2656963381104593	0.9244429905862683	0.9629811361901647	0.9220513938865263	0.838599934576382	0.5424439768551624	0.9978279373566332	176.0	3.4416860224953143	111.0	0.2559354373171044
174	Feb25-FISH2-3R4-rep2-cp190-100x_Position002_1_cmle.ics	62	1	0	1.2995999999999999	0.49576439661811367	1.0	0.5158750220536572	1.0	0.3030156631554313	2.8181939727872747	0.5431385274695841	0.6795232355698406	0.5431385274695841	0.41012763853262046	0.7611268924136829	1.0045445426613344	152.0	2.9053410795665715	97.0	0.22365529206990203
175	Feb25-FISH2-3R4-rep2-cp190-100x_Position002_1_cmle.ics	63	1	0	1.5162	0.17965173906345155	1.0	0.3095250132321943	1.0	0.31385177769992	3.0722605642189933	0.4453984437885699	0.5860794692294559	0.4440406208584368	0.2444447154669854	0.8214588851833756	1.0025341038390803	176.0	3.4416860224953143	123.0	0.2836041332432778
176	Feb25-FISH2-3R4-rep2-cp190-100x_Position002_1_cmle.ics	64	1	0	2.166	0.5190530827140928	1.0	0.0	1.0	0.17166185020232186	2.7513794724524634	0.07589538414037976	0.23572659908403232	0.07589538414037976	0.027630190912365564	0.9612822539126672	0.9172695176664123	250.0	4.908174272468921	154.0	0.3550815977192259
177	Feb25-FISH2-3R4-rep2-cp190-100x_Position002_1_cmle.ics	65	1	0	2.166	0.23095082147108945	1.0	0.2611622542985661	1.0	0.28301129293029215	3.15590261180826	0.40026811844149934	0.5865002009110337	0.3975158150765062	0.17125087565207187	0.8609609561424884	0.9907124931453453	316.0	6.195880874799613	281.0	0.6479086296045616
178	Feb25-FISH2-3R4-rep2-cp190-100x_Position002_1_cmle.ics	66	1	0	1.9493999999999998	2.046764100809511	1.0	0.0	1.0	0.12065340625899526	4.1020265841815124	0.1658497716091134	0.27002937116067044	0.14650372003817325	0.029028342706779457	0.9489353470685365	0.6707433726428553	198.0	3.74609356278997	91.0	0.20982094410681532
179	Feb25-FISH2-3R4-rep2-cp190-100x_Position002_1_cmle.ics	68	1	0	1.7328	0.400468133876113	1.0	0.0	1.0	0.17244116371459875	2.734352120257546	0.1348171483358444	0.3046466237501712	0.1348171483358444	0.028006437474318586	0.9554808619997637	0.9238924692258741	242.0	4.729392624826007	147.0	0.33894152509562475
180	Feb25-FISH2-3R4-rep2-cp190-100x_Position002_1_cmle.ics	69	1	0	1.2995999999999999	2.1975833622259593	1.0	1.44445006175024	1.0	0.19084370010143567	3.288403760822538	0.9409276089000314	0.9737308053901598	0.9398307740520213	0.8970933876527735	0.3196958608828506	0.9408890368915401	114.0	2.1731544974648265	50.0	0.11528623302572269
181	Feb25-FISH2-3R4-rep2-cp190-100x_Position002_1_cmle.ics	70	1	0	1.9493999999999998	0.4701427121002753	1.0	0.8664	1.0	0.30773534223211707	3.5140619531654345	0.8200458215794265	0.9541467036821445	0.8200458215794265	0.5224443648412663	0.6323485608910976	0.991615873981774	272.0	5.376418554646518	234.0	0.5395395705603823
182	Feb25-FISH2-3R4-rep2-cp190-100x_Position002_1_cmle.ics	71	1	0	1.2995999999999999	0.24584383212837874	1.0	0.32626801153583	1.0	0.2995421726268352	3.0647597256538965	0.48697238144867117	0.5759578727955899	0.46239817887605933	0.3083774443926387	0.7833632648290932	1.0139785606073417	112.0	2.175269583234938	61.0	0.1406492042913817
183	Feb25-FISH2-3R4-rep2-cp190-100x_Position002_1_cmle.ics	72	1	0	1.5162	0.22933363968854084	1.0	0.10317500441073144	1.0	0.2960746109874471	3.0982022424713467	0.3564687611993788	0.5467648727750567	0.3468223629196034	0.09335802174172739	0.8581673388590151	0.9905425547332315	190.0	3.707743408189575	134.0	0.30896710450893683
184	Feb25-FISH2-3R4-rep2-cp190-100x_Position002_1_cmle.ics	73	1	0	0.8664	2.95743736900417	1.0	0.0	1.0	0.2802220647444271	1.955227063697873	0.27525801195002714	0.4627070885388376	0.27525801195002714	0.03983908202064096	0.8964183225427081	0.9606760009562187	112.0	2.081648587873258	59.0	0.13603775497035278
185	Feb25-FISH2-3R4-rep2-cp190-100x_Position002_1_cmle.ics	74	1	0	1.5162	0.3735375094168537	1.0	0.8421824239572849	1.0	0.28324238736569074	2.8721594804717645	0.6290566116872359	0.7467599534439913	0.6229854564900544	0.5057277522045948	0.7302100820753845	0.9944050145531202	188.0	3.6162374985980064	129.0	0.29743848120636457
186	Feb25-FISH2-3R4-rep2-cp190-100x_Position002_1_cmle.ics	74	2	0	1.083	1.478757090693964	1.0	0.5595020986366908	1.0	0.32663122297097663	2.89960075095905	0.49894619845023014	0.59024158793738	0.49355136365066216	0.35021338170684396	0.7960701298363652	1.026738899378147	110.0	2.107168922483789	62.0	0.14295492895189613
187	Feb25-FISH2-3R4-rep2-cp190-100x_Position002_1_cmle.ics	75	1	0	1.5162	NA	0.0	0.0	1.0	0.16803959707646815	3.0056757103531155	0.10436524890610958	0.20920193880106663	0.10436524890610958	0.03770054657689644	0.948015433393471	0.955527029987562	146.0	2.8882810880364844	68.0	0.15678927691498287
188	Feb25-FISH2-3R4-rep2-cp190-100x_Position002_1_cmle.ics	76	1	0	1.9493999999999998	0.6749407735751924	1.0	0.0	1.0	0.2800901754771584	3.657517185417592	0.20780433543673654	0.38344651427865173	0.20780433543673654	0.028492072756236397	0.9192922495007677	1.0060957237352859	204.0	4.020611291564675	145.0	0.33433007577459584
189	Feb25-FISH2-3R4-rep2-cp190-100x_Position002_1_cmle.ics	77	1	0	1.5162	1.6377354914246123	1.0	0.42540144110901373	1.0	0.19634954084936207	3.5154704150088674	0.555561818335541	0.6706169151424626	0.5510103429811459	0.40188963729109717	0.7207347543313728	0.9471244505650555	144.0	2.773369929604496	72.0	0.16601217555704068
190	Feb25-FISH2-3R4-rep2-cp190-100x_Position002_1_cmle.ics	78	1	0	1.9493999999999998	0.5886791580286339	1.0	0.4883922886704704	1.0	0.29847813818962754	2.6524872591982747	0.4734795978522378	0.6297599700460462	0.46910998518235264	0.29782475343753484	0.7940342387542056	0.9961670752562048	274.0	5.280682473514729	233.0	0.5372338458998677
191	Feb25-FISH2-3R4-rep2-cp190-100x_Position002_1_cmle.ics	79	1	0	1.5162	0.2462491186246399	1.0	1.28727211500829	1.0	0.31385177769992	3.2122629454154126	0.8620415449529374	0.9251582278481013	0.8588932164881532	0.7481215514443362	0.5332262259820696	1.0104957193765276	176.0	3.4416860224953143	123.0	0.2836041332432778
192	Feb25-FISH2-3R4-rep2-cp190-100x_Position002_1_cmle.ics	80	1	0	1.083	0.3350560551861271	1.0	0.23070632344123612	1.0	0.2608594825761498	2.3580858097813935	0.3819310676940011	0.521266166758393	0.37498280132085854	0.2135173018712163	0.8433962226165421	0.9753662841505225	152.0	2.858530581885731	90.0	0.20751521944630086
193	Feb25-FISH2-3R4-rep2-cp190-100x_Position002_1_cmle.ics	81	1	0	1.2995999999999999	0.45883844839178184	1.0	0.0	1.0	0.24208733520065542	3.225540450794422	0.3044174423128722	0.5010474964834046	0.296112291623021	0.03504623948762458	0.9062057950066773	0.9847500580754893	128.0	2.486022380839927	67.0	0.15448355225446841
194	Feb25-FISH2-3R4-rep2-cp190-100x_Position002_1_cmle.ics	82	1	0	1.2995999999999999	0.510911274288291	1.0	1.8282657361659704	1.0	0.30093769536986004	3.0809866154684693	0.9077080632801702	0.9479027164065801	0.9059463020919124	0.868430098902122	0.4151425568595923	0.9844219566368838	146.0	2.794660092674805	91.0	0.20982094410681532
195	Feb25-FISH2-3R4-rep2-cp190-100x_Position002_1_cmle.ics	83	1	0	1.5162	0.4246036966193173	1.0	0.9547396422012142	1.0	0.28877185231211383	3.4688089738167966	0.7499817279659572	0.8656558848130974	0.7484793607224356	0.6123973720754594	0.6032166527338977	0.9694782212017452	178.0	3.4629761855656227	120.0	0.2766869592617345
196	Feb25-FISH2-3R4-rep2-cp190-100x_Position002_1_cmle.ics	84	1	0	1.5162	0.36942328143652	1.0	1.0987399361686254	1.0	0.3062396383479829	2.8344658130963873	0.7569287822598956	0.8429198516612427	0.7535079088776205	0.661000529781276	0.6227178766400461	0.9932208041954599	186.0	3.5949473355276975	132.0	0.30435565518790797
197	Feb25-FISH2-3R4-rep2-cp190-100x_Position002_1_cmle.ics	85	1	0	1.9493999999999998	2.2228431900028873	1.0	0.5097226605744432	1.0	0.27653214314475144	3.69266747303231	0.5473162515718976	0.6962780878897026	0.5425877559845912	0.3406081607802302	0.7558527180692005	0.982326618872822	226.0	4.488855573742274	168.0	0.3873617429664282
198	Feb25-FISH2-3R4-rep2-cp190-100x_Position002_1_cmle.ics	86	1	0	2.5991999999999997	0.6768883146908616	1.0	0.0	1.0	0.24817429949628994	3.8948264052623705	0.31281241277815836	0.49156644084138945	0.30430378997403434	0.015617467204587551	0.8877512057676299	0.9721342813215522	366.0	7.289860923727408	328.0	0.756277688648741
199	Feb25-FISH2-3R4-rep2-cp190-100x_Position002_1_cmle.ics	86	2	0	1.7328	2.0935803065061713	1.0	0.0	1.0	0.1537525456995038	2.1364360611509317	0.06207657760523712	0.1594351830707163	0.046091192814188935	0.015617467204587551	0.962322371486211	0.8836722785206796	248.0	4.816668362877355	144.0	0.33202435111408135
200	Feb25-FISH2-3R4-rep2-cp190-100x_Position002_1_cmle.ics	87	1	0	1.5162	0.7110789922087887	1.0	0.2918229810711206	1.0	0.2974533358211097	2.952373814507087	0.3992357847329562	0.5642246824269719	0.3919624012365537	0.22017873535711763	0.8090425499423517	1.0010559047113246	184.0	3.550251923616969	128.0	0.2951327565458501
201	Feb25-FISH2-3R4-rep2-cp190-100x_Position002_1_cmle.ics	88	1	0	1.5162	0.7559167371880129	1.0	0.639412489864916	1.0	0.2826828280317748	2.8072389668942606	0.6109104842185928	0.7217778629244695	0.608486996503664	0.46940466497437616	0.7119256404774887	1.0009787440935867	164.0	3.173513551030943	105.0	0.24210108935401767
202	Feb25-FISH2-3R4-rep2-cp190-100x_Position002_1_cmle.ics	89	1	0	1.083	0.27027109005576944	1.0	0.5595020986366908	1.0	0.21085420406360333	2.219971895753747	0.7115735897956316	0.8465988040780004	0.7041263992755773	0.5121465707014723	0.6575918781824551	0.9039745876689093	130.0	2.460502046229396	64.0	0.14756637827292504
203	Feb25-FISH2-3R4-rep2-cp190-100x_Position002_1_cmle.ics	90	1	0	1.5162	4.362774497365685	1.0	0.0	1.0	0.19911502734019818	2.6688779663335946	0.23327994661327994	0.3652585919252586	0.22910910910910912	0.02696363029696363	0.9016083667170414	0.8736380975705008	142.0	2.7286745176937677	71.0	0.16370645089652625
204	Feb25-FISH2-3R4-rep2-cp190-100x_Position002_1_cmle.ics	92	1	0	1.083	3.563606602795638	1.0	0.6016084874694266	1.0	0.3128724720416008	2.325874087414619	0.5867344052320121	0.6801955215605517	0.5845845732583532	0.4788694146799579	0.7390029799834942	1.0079443352479438	142.0	2.705269268853348	89.0	0.2052094947857864
205	Feb25-FISH2-3R4-rep2-cp190-100x_Position002_1_cmle.ics	93	1	0	1.5162	0.13668811329925246	1.0	0.9077480443748005	1.0	0.29440164392240875	2.6237257206968643	0.7108336978266637	0.8038870524798692	0.7078293167363386	0.5750163125703591	0.6303719005361893	0.9901611059274552	196.0	3.7950191462409206	140.0	0.3228014524720236
206	Feb25-FISH2-3R4-rep2-cp190-100x_Position002_1_cmle.ics	94	1	0	1.7328	0.548448435666994	1.0	0.0	1.0	0.1354017560758766	2.5575769328437223	0.08294037283504473	0.23605394209157815	0.08294037283504473	0.029377286148693314	0.9445992838345405	0.8492205692557484	224.0	4.373944415310286	116.0	0.2674640606196767
207	Feb25-FISH2-3R4-rep2-cp190-100x_Position002_1_cmle.ics	96	1	0	1.7328	0.3008234656261856	1.0	0.8508028822180275	1.0	0.23162334316386826	3.7550003748858725	0.6827680819387174	0.7716714344731899	0.6779119345862141	0.5635508336516202	0.6765238171876706	0.9729496425546165	200.0	3.978030965424057	128.0	0.2951327565458501
208	Feb25-FISH2-3R4-rep2-cp190-100x_Position002_1_cmle.ics	97	1	0	1.083	0.4884938355051064	1.0	0.3720027687491155	1.0	0.2815510562887972	2.4310013863823414	0.5120537501523037	0.5846286400584846	0.4800438634662582	0.35852291517989243	0.7721379053144789	0.9986398614669271	108.0	2.0858787594134807	56.0	0.12912058098880944
209	Feb25-FISH2-3R4-rep2-cp190-100x_Position002_1_cmle.ics	98	1	0	1.7328	0.6254854440731279	1.0	0.3634229110571259	1.0	0.27004453453403476	3.2539677548592847	0.4572928004975898	0.5974654019592598	0.4572928004975898	0.2669996890063754	0.7906593001961078	0.9934212423457984	192.0	3.7524388201003034	130.0	0.29974420586687905
210	Feb25-FISH2-3R4-rep2-cp190-100x_Position002_1_cmle.ics	99	1	0	1.7328	0.45648316408013734	1.0	0.0	1.0	0.20357520395261858	2.994842166096458	0.08519351481991205	0.3000318888254842	0.11876069954012956	0.030088785203584975	0.9554843371829975	0.9295654730924526	200.0	3.9546257165836374	120.0	0.2766869592617345
211	Feb25-FISH2-3R4-rep2-cp190-100x_Position002_1_cmle.ics	100	1	0	1.7328	0.4276427907714177	1.0	0.6497999999999999	1.0	0.24633064267913254	3.722289468122247	0.8001445813872726	0.8941224831144532	0.771781115119386	0.5011587772950523	0.6511092434410009	0.9732924563110255	208.0	4.0865968665457135	140.0	0.3228014524720236
212	Feb25-FISH2-3R4-rep2-cp190-100x_Position002_1_cmle.ics	101	1	0	1.2995999999999999	NA	0.0	0.0	1.0	0.16052962967177112	2.3026829923450505	0.08450210016821987	0.2243309906395451	0.08450210016821987	0.029650040764935964	0.9702077638284601	0.9698453996458705	154.0	2.92663124263688	72.0	0.16601217555704068
213	Feb25-FISH2-3R4-rep2-cp190-100x_Position002_1_cmle.ics	102	1	0	1.2995999999999999	0.7407343416309047	1.0	2.3825999999999996	1.0	0.2642552222637071	2.398892816136038	0.9998635414151805	0.9999842547786747	0.998908331321444	0.9856928422223855	0.07516944997568276	0.9977842739631773	158.0	2.969211568777497	96.0	0.22134956740938755
214	Feb25-FISH2-3R4-rep2-cp190-100x_Position002_1_cmle.ics	103	1	0	1.9493999999999998	0.5477531249898661	1.0	0.5963412819178956	1.0	0.2532325180362991	3.2989667346673284	0.5956692995435884	0.735468811870871	0.5919249178528506	0.4200098646048253	0.7181684898335797	0.9851256753614595	210.0	4.1078870296160215	144.0	0.33202435111408135
215	Feb25-FISH2-3R4-rep2-cp190-100x_Position002_1_cmle.ics	105	1	0	1.2995999999999999	0.37552683877604986	1.0	0.2918229810711206	1.0	0.29916685756752814	2.887741867503511	0.2955613754634196	0.44354103601918304	0.2955613754634196	0.16571034998809564	0.8822486145489691	0.983688859562937	166.0	3.2182089629416715	110.0	0.2536297126565899
216	Feb25-FISH2-3R4-rep2-cp190-100x_Position002_1_cmle.ics	105	2	0	1.5162	5.690851269496156	1.0	0.0	1.0	0.14318846597266005	2.5423689424526645	0.05683480153736267	0.15975987211319342	0.05683480153736267	0.019773136968130336	0.9608468838225684	0.866755920555001	154.0	3.0202522379985584	68.0	0.15678927691498287
217	Feb25-FISH2-3R4-rep2-cp190-100x_Position002_1_cmle.ics	105	3	0	1.2995999999999999	2.6102673629704576	1.0	2.294124127466882	1.0	0.31024454638829513	2.937814599955066	0.9036257270160879	0.9318900717662665	0.9025101187034454	0.8676609639127921	0.4739378001529955	0.9789781406542895	160.0	3.0841227272094858	106.0	0.24440681401453213
218	Feb25-FISH2-3R4-rep2-cp190-100x_Position002_1_cmle.ics	106	1	0	1.7328	0.22057490574294686	1.0	0.0	1.0	0.13771656329278348	2.2410929341916197	0.08176934660942663	0.25599184853865575	0.08176934660942663	0.028586305844627753	0.9493722663363201	0.9386987266100325	244.0	4.680467041375055	133.0	0.3066613798484224
219	Feb25-FISH2-3R4-rep2-cp190-100x_Position002_1_cmle.ics	107	1	0	1.083	0.3440258107874474	1.0	0.8484788251675598	1.0	0.2760730602062183	2.4167554631996078	0.7764475250297557	0.8586168872085697	0.7744171392564587	0.6767398305678078	0.5999840312502287	0.9794545605078134	110.0	2.0837636736433693	57.0	0.13142630564932387
220	Feb25-FISH2-3R4-rep2-cp190-100x_Position002_1_cmle.ics	108	1	0	1.7328	0.41557485667169053	1.0	0.0	1.0	0.2223134050179171	3.1203031562247965	0.16281539312902887	0.3321069083621244	0.15985402551562197	0.02874994391349217	0.9642516578556531	0.9292061109704008	208.0	3.992975871184033	133.0	0.3066613798484224
221	Feb25-FISH2-3R4-rep2-cp190-100x_Position002_1_cmle.ics	109	1	0	1.7328	0.9323734707679443	1.0	1.3353733069482787	1.0	0.25446882713043023	3.8610528897043364	0.9211769217100156	0.9758377524012607	0.9184179269193719	0.7895494888845244	0.5215387553762137	1.0017231850658195	172.0	3.422510945195117	107.0	0.2467125386750466
222	Feb25-FISH2-3R4-rep2-cp190-100x_Position002_1_cmle.ics	111	1	0	1.7328	2.1989372892813757	1.0	2.166	1.0	0.2718072810232834	2.9742794685690925	0.9334452114878523	0.9679678858842824	0.9312368892787674	0.8845169533544376	0.48283201930542197	0.9896103903591067	230.0	4.461220153361633	171.0	0.3942789169479716
223	Feb25-FISH2-3R4-rep2-cp190-100x_Position002_1_cmle.ics	111	2	0	1.2995999999999999	0.405217133094459	2.0	1.5490250415242273	1.0	0.27749897348668884	2.7544576346677028	0.7883061901674359	0.8531122468438919	0.7849956138678058	0.7198615507837828	0.5499857878146989	1.0065946066333713	150.0	2.860645667655842	91.0	0.20982094410681532
224	Feb25-FISH2-3R4-rep2-cp190-100x_Position002_1_cmle.ics	112	1	0	1.5162	0.38940018330127313	1.0	1.6921958908343169	1.0	0.27946206123070927	2.6030944289798796	0.864447891400077	0.909917342466609	0.8620327090642209	0.8067021309820006	0.551616479959872	0.9936518149666227	218.0	4.169642433056838	160.0	0.3689159456823127
225	Feb25-FISH2-3R4-rep2-cp190-100x_Position002_1_cmle.ics	113	1	0	0.8664	0.4736836092977648	1.0	0.0	1.0	0.31077020754012613	2.565496938565338	0.20839521025621746	0.38046318401413615	0.20839521025621746	0.03805665733030058	0.9169748475303633	0.9855803029159369	102.0	1.928387274840874	54.0	0.12450913166778053
226	Feb25-FISH2-3R4-rep2-cp190-100x_Position002_1_cmle.ics	114	1	0	1.5162	0.5577468626415145	1.0	1.104642543499924	1.0	0.26143359593652216	3.3544885336299752	0.7809507964896227	0.8641392505095038	0.7774820113962484	0.6738426984985235	0.6215571214585257	0.9876016634317979	184.0	3.6204676701382286	120.0	0.2766869592617345
227	Feb25-FISH2-3R4-rep2-cp190-100x_Position002_1_cmle.ics	115	1	0	1.5162	3.006950348245179	1.0	2.0557473992337476	1.0	0.28338543426035845	3.3014476789548817	0.9758118105701502	0.992322686395251	0.9718601869490099	0.9425419749257963	0.2627501693992742	0.9892872283587342	168.0	3.2863096236928198	109.0	0.25132398799607547
228	Feb25-FISH2-3R4-rep2-cp190-100x_Position002_1_cmle.ics	117	1	0	1.5162	0.6707632222100766	1.0	0.0	1.0	0.25279176318195384	3.0183486203058196	0.16629284124313945	0.337848974528895	0.16368455931080186	0.030084450561587737	0.9353312549304816	0.9427503272625178	184.0	3.550251923616969	118.0	0.27207550994070556
229	Feb25-FISH2-3R4-rep2-cp190-100x_Position002_1_cmle.ics	121	1	0	1.5162	0.5302209293081532	1.0	0.9077480443748005	1.0	0.30948008318241227	2.6829359090472145	0.6814780815829927	0.7774098601913172	0.6760066735150336	0.5766288549384739	0.6946485596736627	1.0057879751184915	190.0	3.637527661668315	137.0	0.3158842784904802
230	Feb25-FISH2-3R4-rep2-cp190-100x_Position002_1_cmle.ics	122	1	0	1.083	0.3246929620396757	1.0	0.0	1.0	0.13900800686662435	1.5909748394938952	0.08000475208540177	0.17739704522118413	0.08000475208540177	0.028228235873153262	0.9560030850332992	0.9137508094606479	154.0	2.996846989158139	67.0	0.15448355225446841
231	Feb25-FISH2-3R4-rep2-cp190-100x_Position002_1_cmle.ics	123	1	0	1.5162	2.1416514512169798	1.0	1.0452244593809161	1.0	0.2735008026506843	3.1342208328577605	0.789136746433917	0.8678204966367915	0.7859358375561286	0.6713658413431194	0.5789292208947581	0.9764951991809442	170.0	3.3075997867631286	109.0	0.25132398799607547
232	Feb25-FISH2-3R4-rep2-cp190-100x_Position002_1_cmle.ics	125	1	0	1.083	0.579233879291076	1.0	0.3095250132321943	1.0	0.2506190222146619	2.041478974891904	0.4411273098709258	0.5839059646516235	0.4411273098709258	0.3007475160182004	0.7960806002563032	0.9741526606558314	124.0	2.34982105933763	65.0	0.14987210293343953
233	Feb25-FISH2-3R4-rep2-cp190-100x_Position002_1_cmle.ics	126	1	0	2.166	0.5715333602032334	1.0	0.3095250132321943	1.0	0.26042696634453005	3.1354277094029075	0.3907348052739996	0.5471105294078277	0.38438399357482284	0.19093707937027316	0.8234070520105206	0.9846155354673107	314.0	6.151185462888885	267.0	0.6156284843573592
234	Feb25-FISH2-3R4-rep2-cp190-100x_Position002_1_cmle.ics	127	1	0	1.5162	0.6803535540742058	1.0	0.7969577596730513	1.0	0.28500825264993246	3.4537401936430108	0.8382799654432461	0.9147925201348828	0.8291112783212106	0.6437379817740991	0.6058332733245243	1.0020161529844611	126.0	2.464732217769618	71.0	0.16370645089652625
235	Feb25-FISH2-3R4-rep2-cp190-100x_Position002_1_cmle.ics	128	1	0	1.5162	0.479396633929922	1.0	0.0	1.0	0.18386903581779426	2.6381625690044586	0.14951389867353718	0.26294760572452247	0.09351663613856404	0.03354904289366156	0.9439589304545386	0.9058013548111967	182.0	3.5055565117062404	99.0	0.22826674139093092
236	Feb25-FISH2-3R4-rep2-cp190-100x_Position002_1_cmle.ics	129	1	0	1.5162	0.5094959097413321	1.0	0.41270001764292574	1.0	0.2920931800722684	2.7140273242740123	0.48588892530238015	0.6249723723220206	0.4762401969377101	0.3271650572750345	0.780479874537112	0.9830133434777008	188.0	3.5928322497575866	131.0	0.3020499305273935
237	Feb25-FISH2-3R4-rep2-cp190-100x_Position002_1_cmle.ics	130	1	0	1.2995999999999999	0.6500944182548912	1.0	0.7252201245704302	1.0	0.29360477011817077	2.857811380749428	0.6562747753699789	0.761912823731501	0.6516995903805497	0.4913864297040169	0.7018409035455159	1.0004094483528487	178.0	3.4161656878847837	121.0	0.27899268392224896
238	Feb25-FISH2-3R4-rep2-cp190-100x_Position002_1_cmle.ics	131	1	0	1.2995999999999999	0.42921453217556943	1.0	1.0951397134915137	1.0	0.29906689398300423	2.5729280156174474	0.8193672135078061	0.9001300246216837	0.8151344970998055	0.6876043193994891	0.6015448779887911	0.9981676001903452	164.0	3.126703053350103	108.0	0.24901826333556107
239	Feb25-FISH2-3R4-rep2-cp190-100x_Position002_1_cmle.ics	132	1	0	1.5162	0.5314097317997386	1.0	1.2737298093406069	1.0	0.2428242013879347	2.96741036643597	0.8085393419683542	0.8874026766172725	0.80523841986294	0.7230167557676438	0.5359330827335946	0.9682268750446968	208.0	3.969570622343613	139.0	0.32049572781150915
240	Feb25-FISH2-3R4-rep2-cp190-100x_Position002_1_cmle.ics	133	1	0	1.2995999999999999	0.27963970903053215	1.0	0.0	1.0	0.29375218469089276	2.530533428366428	0.2085046996737493	0.3521335687021137	0.17221970628194347	0.028484551613231174	0.9291504894395834	0.9888010839074546	166.0	3.147993216420412	109.0	0.25132398799607547
241	Feb25-FISH2-3R4-rep2-cp190-100x_Position002_1_cmle.ics	134	1	0	1.9493999999999998	0.3777190680683351	1.0	0.0	1.0	0.19441864812292003	3.095677704346042	0.08179003456221198	0.2556379608294931	0.08179003456221198	0.02826180875576037	0.9628661375889913	0.9283918707227697	224.0	4.444160161831546	139.0	0.32049572781150915
242	Feb25-FISH2-3R4-rep2-cp190-100x_Position003_2_cmle.ics	1	1	0	1.7328	0.7338142444165472	1.0	0.0	1.0	0.1526183430269489	2.838156234782417	0.0761131404444678	0.2308884976217381	0.0761131404444678	0.02840774708958558	0.9609898857970806	0.9329692096853293	214.0	4.12706210691622	115.0	0.2651583359591622
243	Feb25-FISH2-3R4-rep2-cp190-100x_Position003_2_cmle.ics	2	1	0	1.5162	NA	0.0	0.3777847188762272	1.0	0.3257268950853558	3.706795353642941	0.5215074317357709	0.6907111991566167	0.5215074317357709	0.34581610074259433	0.767173520886329	1.0200806141143692	138.0	2.73290468923399	87.0	0.20059804546475749
244	Feb25-FISH2-3R4-rep2-cp190-100x_Position003_2_cmle.ics	3	1	0	1.5162	0.32534495038317424	1.0	0.2918229810711206	1.0	0.27903239775095134	2.8668253087797035	0.436802532647408	0.561191135734072	0.39202216066481993	0.22462603878116344	0.825798331961805	1.0028722179655454	186.0	3.5949473355276975	126.0	0.2905213072248212
245	Feb25-FISH2-3R4-rep2-cp190-100x_Position003_2_cmle.ics	4	1	0	1.5162	0.7853704418718528	1.0	0.10317500441073144	1.0	0.23806494534141664	3.265820343520439	0.2836794074857823	0.44591985187144556	0.2801216770268483	0.08181457479169423	0.8822373638159207	0.9583884151845141	140.0	2.7541948523042987	76.0	0.1752350741990985
246	Feb25-FISH2-3R4-rep2-cp190-100x_Position003_2_cmle.ics	5	1	0	1.5162	0.4314918157302815	1.0	0.0	1.0	0.28221609563188294	3.5589383681121145	0.331572496745936	0.5067646527889942	0.31947782961055743	0.028868535813706023	0.8909444490527534	0.9867933261298971	162.0	3.1990338856414735	103.0	0.23748964003298878
247	Feb25-FISH2-3R4-rep2-cp190-100x_Position003_2_cmle.ics	7	1	0	1.5162	0.5810777416286993	1.0	0.3777847188762272	1.0	0.23108508838904185	4.433933058603004	0.5107523670141274	0.6282443774080821	0.5107075654849019	0.37262925241181566	0.7780388184944702	0.9512127972103267	130.0	2.600933539271915	67.0	0.15448355225446841
248	Feb25-FISH2-3R4-rep2-cp190-100x_Position003_2_cmle.ics	9	1	0	2.166	0.6167910659052251	1.0	0.20635000882146287	1.0	0.2744923268675365	3.707036115195738	0.386054888893892	0.5268410743634194	0.33702411238940044	0.15285588851115564	0.8676658579687998	0.9924180023152784	272.0	5.3530133058061	221.0	0.5095651499736944
249	Feb25-FISH2-3R4-rep2-cp190-100x_Position003_2_cmle.ics	10	1	0	1.2995999999999999	0.8129943165207663	1.0	0.4377344716066809	1.0	0.2573263627785134	2.439670742141034	0.49345850146241227	0.6563124010903878	0.49345021584045207	0.334983553040409	0.7756873308137385	0.9493554057272268	186.0	3.548136837846858	121.0	0.27899268392224896
250	Feb25-FISH2-3R4-rep2-cp190-100x_Position003_2_cmle.ics	11	1	0	1.7328	0.5988507314460734	1.0	0.687545504971255	1.0	0.24174578479085276	3.1580627994021233	0.6138703593327727	0.7482670215632323	0.6116087102068143	0.4835520138474979	0.6942482692466188	0.9605936204364001	192.0	3.7290335712598837	123.0	0.2836041332432778
251	Feb25-FISH2-3R4-rep2-cp190-100x_Position003_2_cmle.ics	12	1	0	1.083	3.946409989939453	1.0	1.242391573779135	1.0	0.13919672065136313	2.053924782217951	0.8169115768662601	0.8523097086623793	0.8111025957149045	0.7693345773216488	0.5723019875998251	0.6388606262271609	130.0	2.4370967973889757	52.0	0.1198976823467516
252	Feb25-FISH2-3R4-rep2-cp190-100x_Position003_2_cmle.ics	13	1	0	1.5162	2.8086100902893603	1.0	0.0	1.0	0.24353888050015876	3.890360206310131	0.09499122115770119	0.23213471029820415	0.09499122115770119	0.03387803630431477	0.9657813280200178	0.9770237519867533	120.0	2.377456479718272	61.0	0.1406492042913817
253	Feb25-FISH2-3R4-rep2-cp190-100x_Position003_2_cmle.ics	14	1	0	1.083	0.6090080233836042	1.0	0.0	1.0	0.30001634125536203	2.5733738585517134	0.23860414636307256	0.4756965978559405	0.23860414636307256	0.03032249490564366	0.8957491498308674	0.9876937806189136	144.0	2.7499646807640765	89.0	0.2052094947857864
254	Feb25-FISH2-3R4-rep2-cp190-100x_Position003_2_cmle.ics	15	1	0	1.083	0.37352866811247937	1.0	0.0	1.0	0.23561944901923448	2.7840569876435324	0.17737763294923908	0.3284341720697417	0.14996472603890215	0.038104276547855004	0.9430076480909633	0.9517696480433104	120.0	2.2838354843565924	60.0	0.13834347963086724
255	Feb25-FISH2-3R4-rep2-cp190-100x_Position003_2_cmle.ics	16	1	0	1.083	1.016097724145034	1.0	0.10317500441073144	1.0	0.257039398930074	2.990171031155405	0.25816737802160805	0.40770045850209446	0.25816737802160805	0.07116685317039839	0.9083838047821098	0.9438168956871389	110.0	2.130574171324209	55.0	0.12681485632829495
256	Feb25-FISH2-3R4-rep2-cp190-100x_Position003_2_cmle.ics	17	1	0	1.9493999999999998	1.5764847839324472	2.0	0.9077480443748005	1.0	0.25738988253955664	3.865929266239687	0.5909319841578718	0.7004246697648864	0.5899437589188282	0.49132536648275754	0.7606696372935292	0.9676456384605361	204.0	4.044016540405095	139.0	0.32049572781150915
257	Feb25-FISH2-3R4-rep2-cp190-100x_Position003_2_cmle.ics	17	2	0	1.5162	0.8721237492405426	1.0	1.5220639102977542	1.0	0.19388114662154152	1.8959948407556806	0.816854009752524	0.8685488732706058	0.8154269972451791	0.7151335821066368	0.6189402453681345	0.9164109242338403	210.0	3.9908607854139215	126.0	0.2905213072248212
258	Feb25-FISH2-3R4-rep2-cp190-100x_Position003_2_cmle.ics	18	1	0	1.9493999999999998	0.4525953136260292	1.0	0.41270001764292574	1.0	0.25003418727335075	3.769571235841838	0.4824788379779106	0.594315067970354	0.4767771137215391	0.33343637654278585	0.7758280525456349	0.9867113658493235	198.0	3.933335553513328	131.0	0.3020499305273935
259	Feb25-FISH2-3R4-rep2-cp190-100x_Position003_2_cmle.ics	19	1	0	1.9493999999999998	0.47866562102283483	1.0	0.43046674663324214	1.0	0.24217997252085194	3.6816093497770943	0.5170274784659221	0.697930108407297	0.5170274784659221	0.3023188026070154	0.7648258064526671	0.9782902863825522	220.0	4.331364089169667	151.0	0.3481644237376825
260	Feb25-FISH2-3R4-rep2-cp190-100x_Position003_2_cmle.ics	20	1	0	1.083	0.47573885332469107	1.0	0.46141264688247224	1.0	0.2858448059506674	2.698116242110317	0.563863829787234	0.6747659574468086	0.563863829787234	0.432	0.7275522544205343	0.9920835159566965	110.0	2.0837636736433693	58.0	0.13373203030983835
261	Feb25-FISH2-3R4-rep2-cp190-100x_Position003_2_cmle.ics	21	1	0	1.5162	0.23578820847757767	1.0	2.1270072055450684	1.0	0.24973462674797048	2.8678615568528874	0.9740522548250135	0.9881135875783681	0.9739671492468156	0.9498775425291487	0.21129432401550244	0.9764005416354872	172.0	3.328889949833437	106.0	0.24440681401453213
262	Feb25-FISH2-3R4-rep2-cp190-100x_Position003_2_cmle.ics	22	1	0	1.083	NA	0.0	0.0	1.0	0.268082573106329	2.441626542110998	0.2351434669196111	0.40999920954865227	0.2351434669196111	0.03719864042368192	0.8783521410404549	0.9984104645924025	120.0	2.3072407331970126	64.0	0.14756637827292504
263	Feb25-FISH2-3R4-rep2-cp190-100x_Position003_2_cmle.ics	23	1	0	1.7328	0.28401336306242936	1.0	0.7295574526778015	1.0	0.27901972439384803	3.0864632732701174	0.5818828811616354	0.6790265571264807	0.5818828811616354	0.43030187237294615	0.756982472200735	0.9840938097350501	208.0	4.0163811200244535	149.0	0.34355297441665367
264	Feb25-FISH2-3R4-rep2-cp190-100x_Position003_2_cmle.ics	23	2	0	1.5162	1.4008459990651527	1.0	1.2225574214657589	1.0	0.24296698579674678	3.8062499340862272	0.7319497516239969	0.7940055406954528	0.7299579671379443	0.6633621513183035	0.6440188172378207	0.9620584692611034	124.0	2.4668473035397294	64.0	0.14756637827292504
265	Feb25-FISH2-3R4-rep2-cp190-100x_Position003_2_cmle.ics	24	1	0	2.166	0.8541215187948061	2.0	0.4332	1.0	0.2904875554979341	3.4761006875645806	0.7847219330173828	0.8777079984341293	0.7344641473917425	0.34713603918008346	0.5770315400675813	0.9930211129956762	282.0	5.576490365359742	240.0	0.553373918523469
266	Feb25-FISH2-3R4-rep2-cp190-100x_Position003_2_cmle.ics	26	1	0	1.5162	0.20314546727839608	1.0	0.3777847188762272	1.0	0.27624018448011206	2.88818774996914	0.4870601377769503	0.6432039002323865	0.48389499162167193	0.3015301654288807	0.8058849819227824	0.9912567654376933	204.0	3.950395545043415	144.0	0.33202435111408135
267	Feb25-FISH2-3R4-rep2-cp190-100x_Position003_2_cmle.ics	27	1	0	1.2995999999999999	0.3804326509740115	1.0	0.815064591942846	1.0	0.2825870437667758	3.5579355849626064	0.6948881245104384	0.7757779064355368	0.6909375744985186	0.5967827992144309	0.6563285171575226	0.9835914064247854	148.0	2.8861660022663735	90.0	0.20751521944630086
268	Feb25-FISH2-3R4-rep2-cp190-100x_Position003_2_cmle.ics	29	1	0	1.083	0.43699730216013805	1.0	0.4332	1.0	0.19859334534625583	2.120364004762578	0.6424958922307809	0.7429264796709123	0.6200342605432744	0.37877419505203175	0.7292427571643523	0.8973635422200619	134.0	2.5264876212104332	65.0	0.14987210293343953
269	Feb25-FISH2-3R4-rep2-cp190-100x_Position003_2_cmle.ics	29	2	0	1.5162	6.885313189629259	1.0	0.10317500441073144	1.0	0.12490188239808032	2.9821534564889025	0.19511029797350052	0.31005500332117514	0.19511029797350052	0.05478482281239439	0.926063152706606	0.7556525348356519	158.0	2.9224010710966573	66.0	0.15217782759395398
270	Feb25-FISH2-3R4-rep2-cp190-100x_Position003_2_cmle.ics	32	1	0	1.7328	NA	0.0	0.0	1.0	0.1671082597472283	2.5051077196694145	0.08005589227387214	0.24257513861817923	0.08005589227387214	0.02809743767744462	0.9399083824620738	0.8922894458934659	204.0	4.067421789245515	112.0	0.25824116197761887
271	Feb25-FISH2-3R4-rep2-cp190-100x_Position003_2_cmle.ics	33	1	0	1.2995999999999999	3.510283956652427	1.0	1.0987399361686254	1.0	0.2524494096634655	3.220909209080278	0.8576918692699768	0.9165431777101076	0.8522529270953769	0.7724600628572359	0.5146173841268916	0.9202442780930883	112.0	2.175269583234938	56.0	0.12912058098880944
272	Feb25-FISH2-3R4-rep2-cp190-100x_Position003_2_cmle.ics	34	1	0	1.7328	NA	0.0	0.5260913608053412	1.0	0.2493945472925561	4.703415632189971	0.510511110428128	0.6409971724498263	0.5055859483050066	0.3839859237176138	0.7844318097597577	0.998052384356222	152.0	3.0691778214495096	88.0	0.20290377012527194
273	Feb25-FISH2-3R4-rep2-cp190-100x_Position003_2_cmle.ics	35	1	0	1.5162	0.4104895119435607	1.0	1.0542408233015097	1.0	0.28063462954816604	2.450014211778564	0.693118847763567	0.7937384554233207	0.6903271060815076	0.5851598120133742	0.700927010305208	0.9804840813697665	224.0	4.256918171108184	167.0	0.3850560183059138
274	Feb25-FISH2-3R4-rep2-cp190-100x_Position003_2_cmle.ics	37	1	0	1.5162	0.20501734112129338	1.0	0.0	1.0	0.2114963912425858	2.5504377527545117	0.10570888348666127	0.3178257622702067	0.14766353655242545	0.026705276705276705	0.9553680146707662	0.9162561741208516	204.0	3.9035850473625757	126.0	0.2905213072248212
275	Feb25-FISH2-3R4-rep2-cp190-100x_Position003_2_cmle.ics	38	1	0	1.5162	1.7773444467395136	1.0	0.0	1.0	0.32319619078459105	2.2842570230501513	0.4169709972914574	0.6500273897562312	0.39522277001734685	0.09687604613652272	0.8042488635489228	0.9801406587293324	290.0	5.451003778077201	264.0	0.6087113103758159
276	Feb25-FISH2-3R4-rep2-cp190-100x_Position003_2_cmle.ics	39	1	0	1.5162	0.2555375185038605	1.0	0.4660867564761642	1.0	0.2825870437667758	3.4964106265256545	0.5594387554817798	0.7039951098599132	0.5594387554817798	0.3910597920568871	0.7474227657876079	0.9963752612146698	148.0	2.956381748787633	90.0	0.20751521944630086
277	Feb25-FISH2-3R4-rep2-cp190-100x_Position003_2_cmle.ics	41	1	0	1.9493999999999998	0.5729278961604906	1.0	0.20635000882146287	1.0	0.25753686186708613	4.109875392537849	0.378405789752023	0.5641530893890768	0.36404007621145057	0.16830632366684295	0.8508480488436907	0.9811879198895626	202.0	4.046131626175206	137.0	0.3158842784904802
278	Feb25-FISH2-3R4-rep2-cp190-100x_Position003_2_cmle.ics	42	1	0	1.2995999999999999	0.43169885642681766	1.0	0.23070632344123612	1.0	0.2988952823564744	2.862393946296203	0.37839344076474035	0.5132100957814596	0.36651049439857936	0.22223849016681466	0.8489769913942697	0.9879633637213817	162.0	3.105412890279794	106.0	0.24440681401453213
279	Feb25-FISH2-3R4-rep2-cp190-100x_Position003_2_cmle.ics	44	1	0	0.8664	0.2872430988517657	1.0	0.0	1.0	0.32320912073969066	2.3089354382529677	0.333502610114916	0.47867666951997834	0.333502610114916	0.08364010129995698	0.845750340734723	0.9950798258713923	108.0	2.0156630128922206	60.0	0.13834347963086724
280	Feb25-FISH2-3R4-rep2-cp190-100x_Position003_2_cmle.ics	44	2	0	1.9493999999999998	0.5784074864324986	2.0	0.2918229810711206	1.0	0.2899996758489961	3.2061756094380196	0.326854246038258	0.4380258483427877	0.326854246038258	0.1516394715016255	0.906552240732745	0.9946063193686169	244.0	4.750682787896316	193.0	0.44500485947928964
281	Feb25-FISH2-3R4-rep2-cp190-100x_Position003_2_cmle.ics	44	3	0	1.7328	0.5105304731406	3.0	1.5394492374569102	1.0	0.30522020166941516	3.056786513804515	0.7293197734500086	0.8158283400378766	0.7291556710678629	0.6612505488559403	0.7259532456892375	0.9955442718718455	244.0	4.703872290215476	198.0	0.45653348278186184
282	Feb25-FISH2-3R4-rep2-cp190-100x_Position003_2_cmle.ics	45	1	0	1.9493999999999998	0.4571061547657444	1.0	0.7748934119142009	1.0	0.24912847220092021	3.1585222330440605	0.6558400407479137	0.7857358611254243	0.6536131198805991	0.4894783911681266	0.712895813407225	0.9740258244747982	234.0	4.5740162260235095	168.0	0.3873617429664282
283	Feb25-FISH2-3R4-rep2-cp190-100x_Position003_2_cmle.ics	46	1	0	1.5162	2.2654941077171684	1.0	0.639412489864916	1.0	0.261217473189161	3.064980407967939	0.6126746339000169	0.7601708466588116	0.6111092408685407	0.46431997980138023	0.6965408812105207	0.9598585740692137	182.0	3.5523670093870803	118.0	0.27207550994070556
284	Feb25-FISH2-3R4-rep2-cp190-100x_Position003_2_cmle.ics	47	1	0	1.5162	0.4809700563313395	1.0	0.5836459621422412	1.0	0.2576389951369381	3.043481368791463	0.5593619414979106	0.6701703632272581	0.5576904532304725	0.4349566055930569	0.7415353290991031	0.9699894148357113	190.0	3.660932910508735	125.0	0.28821558256430674
285	Feb25-FISH2-3R4-rep2-cp190-100x_Position003_2_cmle.ics	48	1	0	1.2995999999999999	0.3987128661570156	1.0	0.3164505769875799	1.0	0.3143110889088177	3.06797638500172	0.5422974937986486	0.7095789496193653	0.5347810281413052	0.2882024634334103	0.7531731097028167	1.0101604514101599	146.0	2.864875839196065	93.0	0.21443239342784423
286	Feb25-FISH2-3R4-rep2-cp190-100x_Position003_2_cmle.ics	49	1	0	1.7328	0.7276506802139509	1.0	0.6016084874694266	1.0	0.25301746619494625	3.4480869926845563	0.571495282176654	0.7036904778255435	0.5663997582716422	0.42715529673529373	0.7359927940409668	0.9768790671796619	212.0	4.152582441526751	146.0	0.3366358004351103
287	Feb25-FISH2-3R4-rep2-cp190-100x_Position003_2_cmle.ics	50	1	0	1.9493999999999998	0.29899638783990556	1.0	0.0	1.0	0.20971272488027615	3.531318044477712	0.1732995199710171	0.35077891495335567	0.1732995199710171	0.027660537994746853	0.9401662442127534	0.9578923742258489	188.0	3.7098584939596853	111.0	0.2559354373171044
288	Feb25-FISH2-3R4-rep2-cp190-100x_Position003_2_cmle.ics	51	1	0	0.8664	0.20865943182711666	1.0	0.0	1.0	0.35065995806570655	2.486932596835287	0.20192500811098923	0.3057842940349468	0.20192500811098923	0.03618273672501429	0.9299227999845772	0.9661657795376634	112.0	2.105053836713678	66.0	0.15217782759395398
289	Feb25-FISH2-3R4-rep2-cp190-100x_Position003_2_cmle.ics	53	1	0	1.2995999999999999	0.7863790089789575	1.0	0.0	1.0	0.32206233437816617	2.6151471084456284	0.35707788568435944	0.5201076819889929	0.33211440751936344	0.13253521256167367	0.8805115924470729	0.9921672546635445	160.0	3.0607174783690656	108.0	0.24901826333556107
290	Feb25-FISH2-3R4-rep2-cp190-100x_Position003_2_cmle.ics	54	1	0	1.9493999999999998	0.7566846545008354	1.0	0.20635000882146287	1.0	0.24632599678266848	4.0946568838719895	0.35442575260259995	0.5354501907684809	0.35442575260259995	0.17239987510566518	0.8828110647925754	0.971955548425815	200.0	3.978030965424057	132.0	0.30435565518790797
291	Feb25-FISH2-3R4-rep2-cp190-100x_Position003_2_cmle.ics	55	1	0	1.5162	0.46537748719851996	1.0	0.6497999999999999	1.0	0.29436002083031837	3.6589446481964485	0.8714298484780763	0.9666059536047915	0.8629486434541636	0.570212979931167	0.628778321261552	0.9983119504127898	146.0	2.9116863368769046	90.0	0.20751521944630086
292	Feb25-FISH2-3R4-rep2-cp190-100x_Position003_2_cmle.ics	56	1	0	1.5162	0.7324390605207628	1.0	0.3720027687491155	1.0	0.2346498216570154	2.513405145442713	0.44523390342052316	0.56925930583501	0.40660929864903705	0.31826674331704513	0.822687876999035	0.9755073534323687	180.0	3.484266348635931	110.0	0.2536297126565899
293	Feb25-FISH2-3R4-rep2-cp190-100x_Position003_2_cmle.ics	57	1	0	1.2995999999999999	3.271205103428993	1.0	0.5556144027286182	1.0	0.2609282382159057	2.650647450500639	0.5838810706117487	0.7088115302989718	0.5838810706117487	0.4146972163270352	0.7388880619949426	0.9822945972236917	144.0	2.726559431923656	83.0	0.1913751468226997
294	Feb25-FISH2-3R4-rep2-cp190-100x_Position003_2_cmle.ics	58	1	0	1.5162	1.447401421223736	1.0	0.6497999999999999	1.0	0.2746686717308086	2.9525441431217105	0.7370794311481096	0.8521505376344086	0.7264247688850684	0.5236921081602799	0.6522543844887185	0.989949651412756	184.0	3.573657172457389	123.0	0.2836041332432778
295	Feb25-FISH2-3R4-rep2-cp190-100x_Position003_2_cmle.ics	59	1	0	1.5162	0.26037373522486934	1.0	0.5595020986366908	1.0	0.22712300515959463	2.8983490616855674	0.608521282361279	0.748888981531663	0.6036019510568225	0.39710676616500606	0.7422636449467592	0.9212835790344346	158.0	3.086237812979596	89.0	0.2052094947857864
296	Feb25-FISH2-3R4-rep2-cp190-100x_Position003_2_cmle.ics	60	1	0	1.5162	1.3143841811860708	1.0	0.0	1.0	0.1740871401184094	2.3460975433759854	0.0720121356593347	0.23516090584028607	0.0720121356593347	0.025246505580236212	0.9680566681225922	0.9222956399611507	206.0	3.9482804592733043	116.0	0.2674640606196767
297	Feb25-FISH2-3R4-rep2-cp190-100x_Position003_2_cmle.ics	62	1	0	1.7328	0.3808854036767554	1.0	0.10317500441073144	1.0	0.28838696088162386	3.901975196170818	0.33287129444814073	0.49161399423375474	0.3306719893546241	0.09585920751090411	0.8855897808070228	1.0042085275121586	166.0	3.311829958303351	108.0	0.24901826333556107
298	Feb25-FISH2-3R4-rep2-cp190-100x_Position003_2_cmle.ics	63	1	0	1.2995999999999999	0.2724311309011973	1.0	0.744005537498231	1.0	0.2960972019959404	2.8464287333559706	0.6470706196502264	0.7556017604779043	0.6450230614161926	0.5338216513451614	0.6678713067107829	0.9974479115522775	150.0	2.8606456676558425	94.0	0.2167381180883587
299	Feb25-FISH2-3R4-rep2-cp190-100x_Position003_2_cmle.ics	64	1	0	1.5162	0.31948629100106896	1.0	0.0	1.0	0.25865289273487824	2.858060950326807	0.5992418628512797	0.7780311235250528	0.5789773698911247	0.13446958900986147	0.7796574393538549	0.989107959680283	170.0	3.3075997867631286	106.0	0.24440681401453213
300	Feb25-FISH2-3R4-rep2-cp190-100x_Position003_2_cmle.ics	65	1	0	1.2995999999999999	0.3268564451002424	1.0	0.0	1.0	0.24632599678266848	2.317499862290089	0.4290846669755501	0.7698223413870892	0.4290846669755501	0.12352932240594879	0.8503011876982386	0.8791516038982153	200.0	3.6737627304986	132.0	0.30435565518790797
301	Feb25-FISH2-3R4-rep2-cp190-100x_Position003_2_cmle.ics	66	1	0	1.083	0.944905815248929	1.0	1.1926825638357912	1.0	0.29678254433846746	2.602535735018332	0.859603479351148	0.9049212444165817	0.8539299427944519	0.7921714599169344	0.5368083793804665	0.9449405013671154	116.0	2.1944446605351353	64.0	0.14756637827292504
302	Feb25-FISH2-3R4-rep2-cp190-100x_Position003_2_cmle.ics	67	1	0	1.083	0.5429247118804272	1.0	0.0	1.0	0.265730768021239	2.7559446653416235	0.2025589116527654	0.42524091019515753	0.2025589116527654	0.03712851243015629	0.9376366380607171	0.9435274139114727	114.0	2.1965597463052466	59.0	0.13603775497035278
303	Feb25-FISH2-3R4-rep2-cp190-100x_Position003_2_cmle.ics	68	1	0	1.7328	3.0022260713475686	1.0	0.0	1.0	0.14597096105639615	3.0711499701620713	0.10026677857378376	0.21026048379844728	0.10026677857378376	0.036344833787956	0.9381468467722023	0.8731632622780042	150.0	3.0010771606983617	66.0	0.15217782759395398
304	Feb25-FISH2-3R4-rep2-cp190-100x_Position003_2_cmle.ics	69	1	0	1.2995999999999999	0.6842419158730222	1.0	1.3828107060241546	1.0	0.235411739881758	3.7436315002961305	0.9245038603036426	0.956983954263606	0.9208249132079382	0.8730072369898267	0.39925731210941334	0.9147546012795678	116.0	2.264660407056395	57.0	0.13142630564932387
305	Feb25-FISH2-3R4-rep2-cp190-100x_Position003_2_cmle.ics	70	1	0	1.9493999999999998	0.36575074428388205	1.0	0.0	1.0	0.16160766664557635	3.094335743961762	0.08427719896317663	0.20942218277541882	0.08427719896317663	0.029722942238449204	0.9697677178796101	0.9570389080725041	190.0	3.731148657029994	99.0	0.22826674139093092
306	Feb25-FISH2-3R4-rep2-cp190-100x_Position003_2_cmle.ics	71	1	0	1.5162	0.46129231837847645	1.0	0.1459114905355603	1.0	0.2577665769314364	2.80855653619748	0.3864822485899506	0.5659895309196721	0.3724402630531957	0.15590114442182124	0.8531019427683919	0.9914423885708983	194.0	3.773728983170612	129.0	0.29743848120636457
307	Feb25-FISH2-3R4-rep2-cp190-100x_Position003_2_cmle.ics	72	1	0	1.9493999999999998	2.874424804443596	1.0	1.44445006175024	1.0	0.2844528950677704	3.6086327243725016	0.8205719206707024	0.8772637471188673	0.8206795673868443	0.7601029609179099	0.5116916596103979	0.9999668783901177	214.0	4.2206831022779	157.0	0.3619987717007692
308	Feb25-FISH2-3R4-rep2-cp190-100x_Position003_2_cmle.ics	73	1	0	1.5162	0.5480542844714246	1.0	1.5162	1.0	0.29375218469089276	2.9193536056584266	0.9930429246998909	0.9984812659148782	0.9832302655511095	0.896371407784649	0.13212708503086873	1.0117874401713651	166.0	3.2182089629416715	109.0	0.25132398799607547
309	Feb25-FISH2-3R4-rep2-cp190-100x_Position003_2_cmle.ics	75	1	0	1.7328	NA	0.0	1.5930676819351215	1.0	0.2743917131567224	3.1609173610533743	0.8847059554989081	0.9350980407395606	0.8830117120407862	0.8304707354415525	0.49077409574452124	0.9970723484401286	190.0	3.707743408189575	129.0	0.29743848120636457
310	Feb25-FISH2-3R4-rep2-cp190-100x_Position003_2_cmle.ics	76	1	0	1.7328	0.20236008805114647	1.0	0.0	1.0	0.14862762918101807	2.5098625088610858	0.08304546774403493	0.20949605999619517	0.08304546774403493	0.0290418831916534	0.9565632731573328	0.9123642931311375	198.0	3.863119806992069	101.0	0.23287819071195984
311	Feb25-FISH2-3R4-rep2-cp190-100x_Position003_2_cmle.ics	77	1	0	1.5162	0.5149857220469939	1.0	0.20635000882146287	1.0	0.27365459734503106	3.5343640382848065	0.4087489941339056	0.5482465858863868	0.4087489941339056	0.21915635532438452	0.8057080568649089	0.9968681045169078	144.0	2.843585676125756	85.0	0.19598659614372857
312	Feb25-FISH2-3R4-rep2-cp190-100x_Position003_2_cmle.ics	78	1	0	1.5162	0.4516315288720312	1.0	0.0	1.0	0.2564664373069445	2.887687220048443	0.6091601847137114	0.8538619563499728	0.6091601847137114	0.12937861043316418	0.7656857542786301	0.9931941669315152	180.0	3.460861099795512	115.0	0.2651583359591622
313	Feb25-FISH2-3R4-rep2-cp190-100x_Position003_2_cmle.ics	79	1	0	1.7328	0.5283147681208863	1.0	0.0	1.0	0.12923362958806947	2.4004316373132744	0.0749399701473165	0.20671766500097347	0.0749399701473165	0.026802518008955806	0.9729601874542296	0.9001268883564668	234.0	4.574016226023512	121.0	0.27899268392224896
314	Feb25-FISH2-3R4-rep2-cp190-100x_Position003_2_cmle.ics	80	1	0	1.7328	0.46697989992679234	1.0	0.6497999999999999	1.0	0.27201651905570057	3.814728850862329	0.8540637238311657	0.9855340134409902	0.8540540540540541	0.5541410820480588	0.6227812417595605	1.0020054720175058	164.0	3.267134546392622	103.0	0.23748964003298878
315	Feb25-FISH2-3R4-rep2-cp190-100x_Position003_2_cmle.ics	81	1	0	1.2995999999999999	4.398641110599279	1.0	0.0	1.0	0.1474056168061203	2.1709926384692633	0.07756254411418713	0.2002283045338492	0.05610888906316716	0.028045730618077885	0.973363330733662	0.8222576733385222	134.0	2.549892870050853	56.0	0.12912058098880944
316	Feb25-FISH2-3R4-rep2-cp190-100x_Position003_2_cmle.ics	82	1	0	1.5162	6.043225924195355	1.0	0.0	1.0	0.25309061020494455	2.744346736696621	0.167674942055543	0.33832032197872997	0.167674942055543	0.027206700638434955	0.9422497598160466	0.9432270156395611	186.0	3.5715420866872782	120.0	0.2766869592617345
317	Feb25-FISH2-3R4-rep2-cp190-100x_Position003_2_cmle.ics	83	1	0	2.3826	1.6680891954450994	2.0	0.8664	1.0	0.24581099543489954	3.437412064878816	0.8411546175585741	0.9218308414623029	0.8212272464825113	0.5352299662685751	0.6103091277261625	0.9413794147053344	308.0	6.040504475997114	252.0	0.5810426144496424
318	Feb25-FISH2-3R4-rep2-cp190-100x_Position003_2_cmle.ics	85	1	0	1.7328	NA	0.0	0.2166	1.0	0.30682137300883505	3.0586481179724045	0.7286175029461018	0.8496286361099051	0.6875581467468833	0.2783290950815605	0.6894207912082088	1.0107941085114742	184.0	3.597062421297809	130.0	0.29974420586687905
319	Feb25-FISH2-3R4-rep2-cp190-100x_Position003_2_cmle.ics	86	1	0	2.5991999999999997	1.5496082523924195	3.0	0.3720027687491155	1.0	0.1228078039012452	2.4518815710355173	0.486126261815242	0.5873335806666556	0.4400189006956711	0.21822643550229892	0.8659728191885878	0.7604155618671914	522.0	10.050540338711277	393.0	0.9061497915821805
320	Feb25-FISH2-3R4-rep2-cp190-100x_Position003_2_cmle.ics	86	2	0	1.2995999999999999	0.3389073667993398	2.0	0.9512265400461283	1.0	0.2520606655820932	3.1262257105969526	0.5205129766934488	0.5865057523455136	0.5186856633424329	0.43698814461247115	0.7892594443456619	0.9484050792702637	148.0	2.8159502557451144	85.0	0.19598659614372857
321	Feb25-FISH2-3R4-rep2-cp190-100x_Position003_2_cmle.ics	87	1	0	1.5162	0.22824126103885053	1.0	0.6275890508929507	1.0	0.27538055063158023	3.0466820848320357	0.6769815473339922	0.7792354014040737	0.6699713683095075	0.4835087576291738	0.6930170146768326	0.9774471868830712	158.0	3.1330483106604365	98.0	0.2259610167304165
322	Feb25-FISH2-3R4-rep2-cp190-100x_Position003_2_cmle.ics	88	1	0	1.2995999999999999	0.6517498919847531	1.0	0.2918229810711206	1.0	0.29065874765724103	3.240971505902175	0.4649592416520336	0.626593572886776	0.45716447528088283	0.2589903921652605	0.7908689466671458	0.9947056653386459	124.0	2.42003680585889	70.0	0.1614007262360118
323	Feb25-FISH2-3R4-rep2-cp190-100x_Position003_2_cmle.ics	89	1	0	1.5162	2.8590488210000053	2.0	0.0	1.0	0.14559560860820753	3.3788373378033305	0.0707669453263814	0.20051484081442428	0.0707669453263814	0.025967784218344937	0.9712225273966962	0.8461943387731192	144.0	2.7967751784449155	62.0	0.14295492895189613
324	Feb25-FISH2-3R4-rep2-cp190-100x_Position003_2_cmle.ics	92	1	0	1.2995999999999999	0.3957753433942016	1.0	0.1459114905355603	1.0	0.29733737369906565	3.885530220702012	0.5124325176340782	0.7334659993957783	0.5124325176340782	0.19142005227830974	0.7813913658138284	0.9976453078111396	130.0	2.5775282904314953	76.0	0.1752350741990985
325	Feb25-FISH2-3R4-rep2-cp190-100x_Position003_2_cmle.ics	93	1	0	1.5162	0.917197462317556	1.0	0.0	1.0	0.23699699547382233	3.3274414088873447	0.1684580544852295	0.3402791861015345	0.1684580544852295	0.026976441560197392	0.9319121380315443	0.9777226263595645	188.0	3.663047996278846	118.0	0.27207550994070556
326	Feb25-FISH2-3R4-rep2-cp190-100x_Position003_2_cmle.ics	94	1	0	1.2995999999999999	0.4899311190808087	1.0	0.0	1.0	0.23307765565509456	3.0311447574832533	0.08036827003893306	0.23881036798021466	0.08036827003893306	0.029494449865231715	0.956503659591551	0.9747827910707617	136.0	2.6648040284828416	72.0	0.16601217555704068
327	Feb25-FISH2-3R4-rep2-cp190-100x_Position003_2_cmle.ics	95	1	0	1.2995999999999999	0.42560105010111327	1.0	0.0	1.0	0.2888539991204763	2.518088040023285	0.21687943381777483	0.38906093527783153	0.21687943381777483	0.02720249766475078	0.905443485545313	0.9814172913531086	176.0	3.3948755248144744	118.0	0.27207550994070556
328	Feb25-FISH2-3R4-rep2-cp190-100x_Position003_2_cmle.ics	97	1	0	1.7328	0.5134687447347942	1.0	0.0	1.0	0.2836296094149551	4.056420285140732	0.21881642641516175	0.399652573102549	0.21881642641516175	0.027347587660539806	0.9318722416864222	1.0064738169346166	170.0	3.3778155332843878	111.0	0.2559354373171044
329	Feb25-FISH2-3R4-rep2-cp190-100x_Position003_2_cmle.ics	98	1	0	1.9493999999999998	0.5337751769711853	1.0	0.0	1.0	0.25246792775322574	3.1677426523049164	0.1444063953036489	0.32447890711082056	0.1444063953036489	0.020226496527571403	0.9420231716351622	0.9532117738136444	278.0	5.370073297336188	219.0	0.5049537006526654
330	Feb25-FISH2-3R4-rep2-cp190-100x_Position003_2_cmle.ics	99	1	0	1.5162	1.3045085359981352	1.0	0.0	1.0	0.25041027178558195	2.9689024006658027	0.22794232662562913	0.4638207230334649	0.22794232662562913	0.02922773989933843	0.915295749220444	0.9530755684129266	174.0	3.3735853617441656	108.0	0.24901826333556107
331	Feb25-FISH2-3R4-rep2-cp190-100x_Position003_2_cmle.ics	100	1	0	1.5162	0.24736663267060877	1.0	1.319789431739984	1.0	0.29778726282751644	2.8751779865820595	0.8806548093420966	0.9365442493225948	0.8786108741104662	0.7733435217566592	0.5011037834195514	1.0007637621664385	140.0	2.730789603463879	85.0	0.19598659614372857
332	Feb25-FISH2-3R4-rep2-cp190-100x_Position003_2_cmle.ics	101	1	0	1.5162	1.153648448545978	1.0	0.0	1.0	0.31889669417201794	2.663884033109852	0.5060717477749412	0.7925410358096645	0.5060717477749412	0.11054648405932063	0.8085655472547243	0.9984021847802118	206.0	3.995090956954144	157.0	0.3619987717007692
333	Feb25-FISH2-3R4-rep2-cp190-100x_Position003_2_cmle.ics	102	1	0	1.7328	0.2558560753538037	1.0	0.2166	1.0	0.25999693092203524	3.4115991193909974	0.6665971151839861	0.8481971582610335	0.6503691837572608	0.2676296181623601	0.7141639373852428	0.9897114755165106	212.0	4.175987690367171	148.0	0.3412472497561391
334	Feb25-FISH2-3R4-rep2-cp190-100x_Position003_2_cmle.ics	103	1	0	1.9493999999999998	2.0934620964403	1.0	0.0	1.0	0.2925796361530883	3.5830473372862586	0.39360440010000225	0.5162935521261847	0.38432237096297645	0.10348189731584809	0.8337896848427426	1.0034919730631073	212.0	4.199392939207591	157.0	0.3619987717007692
335	Feb25-FISH2-3R4-rep2-cp190-100x_Position003_2_cmle.ics	103	2	0	0.8664	1.5241636075087306	1.0	0.0	1.0	0.27481492814606734	2.2484998715060485	0.38432237096297645	0.5553058024046001	0.38432237096297645	0.10348189731584809	0.863507860940759	0.9947980287417534	114.0	2.1263439997839866	60.0	0.13834347963086724
336	Feb25-FISH2-3R4-rep2-cp190-100x_Position003_2_cmle.ics	104	1	0	1.5162	0.46684770337023684	1.0	0.0	1.0	0.22120173464362217	2.8331534550273867	0.16812912539460295	0.33348842063153866	0.16811173242657992	0.02750697892841924	0.9416360105328456	0.9624375099881985	188.0	3.639642747438426	114.0	0.26285261129864773
337	Feb25-FISH2-3R4-rep2-cp190-100x_Position003_2_cmle.ics	105	1	0	1.7328	0.6238766829833242	1.0	0.42540144110901373	1.0	0.279227296103668	3.5159963375097716	0.5119606272175804	0.6738910054121225	0.5115600320476136	0.33042969963537666	0.7550408561564977	1.000227256561624	182.0	3.5991775070679197	122.0	0.2812984085827634
338	Feb25-FISH2-3R4-rep2-cp190-100x_Position003_2_cmle.ics	106	1	0	1.2995999999999999	0.3389752921265226	1.0	0.5595020986366908	1.0	0.2814227162111093	3.325214453220328	0.5561590513046824	0.6917984927693666	0.5556498517663566	0.4268393418878856	0.7234841216045534	0.9792590662113827	146.0	2.841470590355645	88.0	0.20290377012527194
339	Feb25-FISH2-3R4-rep2-cp190-100x_Position003_2_cmle.ics	109	1	0	2.3826	0.4784645350555698	1.0	0.8664	1.0	0.25698450295520836	3.844587089260601	0.6467407511200692	0.7614297365367135	0.6436868333027942	0.505709029896059	0.7310916537617521	0.9882982538868434	324.0	6.468283517804205	278.0	0.6409914556230183
340	Feb25-FISH2-3R4-rep2-cp190-100x_Position003_2_cmle.ics	111	1	0	1.5162	3.698770634194539	1.0	1.5162	1.0	0.271362653552723	2.9391230732762845	0.9698146600462121	0.9934614817363945	0.9634826213067205	0.8732117398357996	0.3325661746684065	0.9780747414243424	162.0	3.152223387960634	101.0	0.23287819071195984
341	Feb25-FISH2-3R4-rep2-cp190-100x_Position003_2_cmle.ics	113	1	0	1.5162	NA	0.0	0.20635000882146287	1.0	0.2743917131567224	2.862964359914866	0.33906916663404707	0.4605433123263005	0.33906916663404707	0.19132187732414765	0.8598144849987474	0.973677015600342	190.0	3.6843381593491547	129.0	0.29743848120636457
342	Feb25-FISH2-3R4-rep2-cp190-100x_Position003_2_cmle.ics	114	1	0	1.5162	2.1812001920618886	1.0	0.6497999999999999	1.0	0.2836736067019555	2.8702924546612207	0.7927021274912377	0.8696763270117808	0.7577713955677925	0.5291274042075115	0.6224156300783111	0.9853649908594424	184.0	3.550251923616969	125.0	0.28821558256430674
343	Feb25-FISH2-3R4-rep2-cp190-100x_Position003_2_cmle.ics	115	1	0	1.2995999999999999	0.28333291407562516	1.0	0.0	1.0	0.3141802940573674	2.357056683370169	0.2978047911926074	0.47365387285051214	0.2857272195027734	0.02427887662286711	0.9036918949622684	0.9925339263309756	214.0	4.01003586271412	165.0	0.3804445689848849
344	Feb25-FISH2-3R4-rep2-cp190-100x_Position004_3_cmle.ics	1	1	0	1.2995999999999999	0.46103761993076264	1.0	0.0	1.0	0.216021894846841	2.0583583340872247	0.19603076086876683	0.43327065598213693	0.15789551000022034	0.029009085767589444	0.9175500220696998	0.8334685169499013	210.0	3.827024043530983	133.0	0.3066613798484224
345	Feb25-FISH2-3R4-rep2-cp190-100x_Position004_3_cmle.ics	2	1	0	1.2995999999999999	0.4490457575795184	1.0	0.23070632344123612	1.0	0.22722413550913917	3.5565165468495037	0.4130082471999136	0.5555155400295314	0.400619440342853	0.2705459718370728	0.8199761828653588	0.9543439824277755	116.0	2.264660407056395	56.0	0.12912058098880944
346	Feb25-FISH2-3R4-rep2-cp190-100x_Position004_3_cmle.ics	3	1	0	1.9493999999999998	0.457137434024094	1.0	0.0	1.0	0.19697083735568424	3.0823861560215726	0.07774495091602576	0.2575540861626962	0.07774495091602576	0.028109954355030324	0.9584484931553244	0.943514290218499	210.0	4.131292278456441	127.0	0.29282703188533565
347	Feb25-FISH2-3R4-rep2-cp190-100x_Position004_3_cmle.ics	4	1	0	1.7328	0.3852122381462647	1.0	0.5097226605744432	1.0	0.2865604583534133	3.258226593930301	0.481791539078209	0.6054362539590753	0.481791539078209	0.3423170940058614	0.7878600455251349	0.9881574699232971	208.0	4.063191617705293	151.0	0.3481644237376825
348	Feb25-FISH2-3R4-rep2-cp190-100x_Position004_3_cmle.ics	5	1	0	1.7328	0.20570273674028577	1.0	0.1459114905355603	1.0	0.25721064452245074	3.331798661833125	0.3537402913997392	0.5243671693406655	0.3475466296275299	0.14243650433698055	0.8630855151964852	0.9911307153784934	206.0	4.018496205794564	141.0	0.325107177132538
349	Feb25-FISH2-3R4-rep2-cp190-100x_Position004_3_cmle.ics	6	1	0	1.7328	0.4600360983573357	1.0	0.10317500441073144	1.0	0.30553362194923883	3.1721928384281664	0.3164665730745026	0.5141447209178487	0.3321331751948492	0.0898726823836956	0.8538225254645209	0.9826905670651402	216.0	4.218568016507789	165.0	0.3804445689848849
350	Feb25-FISH2-3R4-rep2-cp190-100x_Position004_3_cmle.ics	7	1	0	1.7328	4.947086717993879	1.0	0.4332	1.0	0.27786103706875104	3.0309669799448997	0.6055526954475252	0.6898543796425682	0.5612488048834302	0.32745642421122306	0.7362020864714558	0.994759022085737	212.0	4.15258244152675	153.0	0.35277587305871144
351	Feb25-FISH2-3R4-rep2-cp190-100x_Position004_3_cmle.ics	7	2	0	1.2995999999999999	0.2645489280162766	1.0	0.20635000882146287	1.0	0.25048613901779815	2.2020943225362397	0.2880672207104508	0.41566338162830035	0.2880672207104508	0.13859307200117674	0.8984097953456048	0.9824209543880325	134.0	2.549892870050853	73.0	0.16831790021755516
352	Feb25-FISH2-3R4-rep2-cp190-100x_Position004_3_cmle.ics	8	1	0	1.5162	0.27771725236865075	1.0	1.9097941614020073	1.0	0.29890824058380877	2.624218863409812	0.9224358764372522	0.9623153274150752	0.9212107314836047	0.8659907622760179	0.40248665789581173	0.9944111087552167	206.0	3.9482804592733043	152.0	0.350470148398197
353	Feb25-FISH2-3R4-rep2-cp190-100x_Position004_3_cmle.ics	9	1	0	1.7328	1.8727612548682575	1.0	0.0	1.0	0.1898461014673886	3.1292154700606827	0.08638315556171215	0.2710532391374613	0.08638315556171215	0.029704021794339012	0.9560524695528251	0.9071259280913236	192.0	3.705628322419463	109.0	0.25132398799607547
354	Feb25-FISH2-3R4-rep2-cp190-100x_Position004_3_cmle.ics	10	1	0	1.5162	0.5331025273699176	1.0	0.20635000882146287	1.0	0.29990922299818334	2.893659914870454	0.389179691789597	0.5580109081591567	0.3793184230755152	0.18938467733079542	0.8533044299431001	0.9965187742756259	192.0	3.729033571259883	137.0	0.3158842784904802
355	Feb25-FISH2-3R4-rep2-cp190-100x_Position004_3_cmle.ics	12	1	0	1.5162	NA	0.0	0.42540144110901373	1.0	0.28838696088162386	3.0902314731180653	0.48903215080677187	0.61947797655882	0.48862576313140177	0.3269665930858679	0.7815393085108517	0.9965860613745102	166.0	3.265019460622511	108.0	0.24901826333556107
356	Feb25-FISH2-3R4-rep2-cp190-100x_Position004_3_cmle.ics	13	1	0	1.7328	0.368319933188306	1.0	0.0	1.0	0.26534048631852075	3.657139211434005	0.1604056116885949	0.3390201352038962	0.1604056116885949	0.026971723486225195	0.9385472039379452	0.9913235014909387	200.0	3.9312204677432177	137.0	0.3158842784904802
357	Feb25-FISH2-3R4-rep2-cp190-100x_Position004_3_cmle.ics	14	1	0	1.5162	0.6029121376932042	1.0	0.10317500441073144	1.0	0.26534048631852075	2.7562263058007304	0.3338558222274066	0.5379108220815958	0.3338558222274066	0.09418287597328745	0.8565790649142881	0.9953851636649658	200.0	3.884409970062378	137.0	0.3158842784904802
358	Feb25-FISH2-3R4-rep2-cp190-100x_Position004_3_cmle.ics	15	1	0	1.5162	2.231595933066477	1.0	0.2166	1.0	0.24260792187714497	2.680280812676395	0.6363030277549206	0.8446931702834354	0.6343810250280792	0.2557885316499793	0.7325496057381387	0.9678627734955813	200.0	3.790788974700698	131.0	0.3020499305273935
359	Feb25-FISH2-3R4-rep2-cp190-100x_Position004_3_cmle.ics	17	1	0	1.7328	3.172929039400922	1.0	0.5595020986366908	1.0	0.0952398614983011	3.821268519449661	0.5547145364643606	0.7453474786961313	0.5581918151062286	0.3465872281991794	0.7186618716495891	0.524205648178823	190.0	3.426880422104537	76.0	0.1752350741990985
360	Feb25-FISH2-3R4-rep2-cp190-100x_Position004_3_cmle.ics	17	2	0	1.083	2.7647815217493474	1.0	0.0	1.0	0.22072269388420282	2.770725972945969	0.17883621906855443	0.28722709176582634	0.18308315014867027	0.02525179816280087	0.9375610044106378	0.9631719742868309	124.0	2.3030105616567904	61.0	0.1406492042913817
361	Feb25-FISH2-3R4-rep2-cp190-100x_Position004_3_cmle.ics	20	1	0	1.7328	0.30102964115906305	1.0	0.20635000882146287	1.0	0.2451601034351431	3.4027966684650743	0.3122965517672271	0.44131631397099713	0.3122965517672271	0.16057805851811588	0.880401118670837	0.9921783602582284	162.0	3.1990338856414735	96.0	0.22134956740938755
362	Feb25-FISH2-3R4-rep2-cp190-100x_Position004_3_cmle.ics	20	2	0	1.2995999999999999	6.690204364880082	1.0	0.0	1.0	0.1617883657975504	2.0536254199421973	0.0737068346110351	0.1936358581219971	0.0737068346110351	0.026094481203101472	0.9857332393496849	0.9070404778668557	142.0	2.7286745176937677	64.0	0.14756637827292504
363	Feb25-FISH2-3R4-rep2-cp190-100x_Position004_3_cmle.ics	21	1	0	1.5162	0.13534145970252928	1.0	0.9479040472602467	1.0	0.2989294088085085	2.8237887383627065	0.7033995966580237	0.8038664904163912	0.7033995966580237	0.6009498873015066	0.5814111453478048	0.9931644300622302	174.0	3.373585361744166	118.0	0.27207550994070556
364	Feb25-FISH2-3R4-rep2-cp190-100x_Position004_3_cmle.ics	22	1	0	1.2995999999999999	NA	0.0	0.0	1.0	0.2979400440273149	1.887270881606987	0.5122701526270265	0.7535226987360139	0.5122701526270265	0.12133430062222718	0.8361994636786007	0.9661402352970686	198.0	3.6992830651091304	143.0	0.3297186264535669
365	Feb25-FISH2-3R4-rep2-cp190-100x_Position004_3_cmle.ics	23	1	0	1.5162	0.0931508380746312	1.0	0.8254000352858515	1.0	0.25378568574272303	2.881338487850576	0.6800619931744889	0.7814310091111181	0.6724380850997214	0.5491757725664548	0.6523181995823453	0.9802320379550512	194.0	3.703513236649352	128.0	0.2951327565458501
366	Feb25-FISH2-3R4-rep2-cp190-100x_Position004_3_cmle.ics	24	1	0	1.5162	0.6517250418941146	1.0	0.0	1.0	0.154898489833205	2.485750769175652	0.11800397064400277	0.22761307784395518	0.08231278859666734	0.029846750987084253	0.9618639534958553	0.9385446570758492	194.0	3.633297490128093	100.0	0.23057246605144538
367	Feb25-FISH2-3R4-rep2-cp190-100x_Position004_3_cmle.ics	25	1	0	1.5162	0.5545889378333634	1.0	0.0	1.0	0.2551806429460755	2.4290144560007403	0.5369255455712452	0.8015596919127086	0.5369255455712452	0.11806803594351734	0.8105636398949511	0.9915606258368403	220.0	4.190932596127146	155.0	0.35738732237974036
368	Feb25-FISH2-3R4-rep2-cp190-100x_Position004_3_cmle.ics	26	1	0	1.083	1.0288130813083247	1.0	0.7610319551488771	1.0	0.2771993517873347	3.2615952337322063	0.7367116009052446	0.8169930138738561	0.735924431762275	0.6258093082751156	0.6219741330988636	1.0000555932661022	102.0	1.9751977725217142	51.0	0.11759195768623716
369	Feb25-FISH2-3R4-rep2-cp190-100x_Position004_3_cmle.ics	27	1	0	1.7328	0.10794427496285058	1.0	0.4660867564761642	1.0	0.26312671753175515	2.877777951975773	0.5207074262488876	0.6572150570483616	0.5188279517048096	0.3365587684460797	0.7708673824009928	0.9773729793952859	214.0	4.127062106916219	151.0	0.3481644237376825
370	Feb25-FISH2-3R4-rep2-cp190-100x_Position004_3_cmle.ics	28	1	0	1.5162	0.3512613636119086	1.0	0.5097226605744432	1.0	0.2986476516318797	3.3888490147877444	0.5538099131721372	0.6761817155316746	0.5538099131721372	0.3887055639917455	0.7565321722442975	0.9826766715962322	160.0	3.130933224890325	104.0	0.2397953646935032
371	Feb25-FISH2-3R4-rep2-cp190-100x_Position004_3_cmle.ics	29	1	0	1.2995999999999999	0.31594183915804097	1.0	0.0	1.0	0.3355687372207387	2.0254751237146675	0.3838794931315507	0.5598238421110809	0.3283993046134676	0.1055841950297951	0.8659016796865572	0.9721120628513842	238.0	4.429354561440768	200.0	0.46114493210289076
372	Feb25-FISH2-3R4-rep2-cp190-100x_Position004_3_cmle.ics	30	1	0	1.9493999999999998	0.5023699342213809	2.0	0.622541700711641	1.0	0.2567618485586993	3.60745385061407	0.5438678034533712	0.6672332100812354	0.5435417519372316	0.41864667809003187	0.7241496118101031	0.984760528139139	210.0	4.154697527296862	145.0	0.33433007577459584
373	Feb25-FISH2-3R4-rep2-cp190-100x_Position004_3_cmle.ics	32	1	0	1.2995999999999999	0.18225893310107785	1.0	0.0	1.0	0.27660059285691496	2.7538308237744342	0.25658980240653545	0.4298093820006171	0.25658980240653545	0.0356151152963902	0.9022582509661744	1.0026497326991004	132.0	2.5520079558209643	75.0	0.17292934953858405
374	Feb25-FISH2-3R4-rep2-cp190-100x_Position004_3_cmle.ics	33	1	0	1.5162	1.9210396078714085	1.0	0.6497999999999999	1.0	0.2579830701927478	2.9341898292785067	0.798111251871473	0.8631986463381143	0.7622852789269926	0.5343642307249356	0.6333795356445722	0.9713582273294299	168.0	3.2863096236928198	104.0	0.2397953646935032
375	Feb25-FISH2-3R4-rep2-cp190-100x_Position004_3_cmle.ics	34	1	0	1.5162	NA	0.0	0.5158750220536572	1.0	0.2903685290029938	3.1170618595144077	0.5176848453925205	0.6388294705993942	0.5176848453925205	0.35340581274407834	0.7440254508899504	0.9890659477363194	208.0	4.0163811200244535	152.0	0.350470148398197
376	Feb25-FISH2-3R4-rep2-cp190-100x_Position004_3_cmle.ics	35	1	0	1.5162	0.2740511362619783	1.0	0.20635000882146287	1.0	0.2629681350661099	3.2031994053961736	0.35715235941389994	0.5083334917045174	0.35715235941389994	0.18155514167886125	0.8385824560952444	0.9935638609577202	168.0	3.2863096236928198	105.0	0.24210108935401767
377	Feb25-FISH2-3R4-rep2-cp190-100x_Position004_3_cmle.ics	37	1	0	1.2995999999999999	0.37803654627840644	1.0	0.20635000882146287	1.0	0.2472031385421709	2.545533446244022	0.36887264766013617	0.5057148376503163	0.35778103317825466	0.21389590946409312	0.8374481792414281	1.0004834091628625	122.0	2.351936145107741	63.0	0.1452606536124106
378	Feb25-FISH2-3R4-rep2-cp190-100x_Position004_3_cmle.ics	38	1	0	1.083	0.21153308273443341	1.0	0.0	1.0	0.2765256033628516	2.6426301555539013	0.27473549410007014	0.486431685824923	0.26285940787267126	0.03706893923224685	0.8599318086332914	0.9694883512833595	120.0	2.3072407331970126	65.0	0.14987210293343953
379	Feb25-FISH2-3R4-rep2-cp190-100x_Position004_3_cmle.ics	39	1	0	1.2995999999999999	0.21864317869753958	1.0	0.3634229110571259	1.0	0.2850995333132737	3.7302970120502965	0.5935463287908482	0.7680142199535117	0.589034228157331	0.3706379229144828	0.7452531533785777	0.9780516608530108	120.0	2.3774564797182722	66.0	0.15217782759395398
380	Feb25-FISH2-3R4-rep2-cp190-100x_Position004_3_cmle.ics	40	1	0	1.2995999999999999	4.830605585684916	1.0	0.0	1.0	0.1668837513414674	2.826035828100133	0.10475992208062573	0.308896786569317	0.10475992208062573	0.037554461776383295	0.9236691934588478	0.8667221180396286	142.0	2.7052692688533475	65.0	0.14987210293343953
381	Feb25-FISH2-3R4-rep2-cp190-100x_Position004_3_cmle.ics	41	1	0	1.5162	0.42378335716562116	1.0	0.0	1.0	0.23256944798819834	2.1870852299525887	0.13139263852683403	0.29714196504425744	0.13139263852683403	0.028482322443852248	0.9545378555795508	0.9353048075820928	210.0	3.9674555365735023	138.0	0.3181900031509946
382	Feb25-FISH2-3R4-rep2-cp190-100x_Position004_3_cmle.ics	42	1	0	1.7328	0.5356697539964104	1.0	0.815064591942846	1.0	0.2320507836074432	3.0665067005160735	0.6581523785615665	0.7704719467804695	0.6535772561817497	0.5118300489519267	0.6774823402370211	0.964088423972459	230.0	4.484625402202053	158.0	0.3643044963612837
383	Feb25-FISH2-3R4-rep2-cp190-100x_Position004_3_cmle.ics	44	1	0	1.7328	0.600416817980649	1.0	0.0	1.0	0.23243911944169388	3.504102562812975	0.1664178845419516	0.34173985489637937	0.1664178845419516	0.02971933904953657	0.9400930727836615	0.9615825876659818	186.0	3.641757833208537	115.0	0.2651583359591622
384	Feb25-FISH2-3R4-rep2-cp190-100x_Position004_3_cmle.ics	45	1	0	1.7328	0.6425903848009925	1.0	0.639412489864916	1.0	0.26827221592563444	3.1914572294121086	0.5916186375946115	0.7167939726407888	0.5884244149711826	0.4319422262342893	0.7268206766409903	0.9859925396286591	206.0	4.041901454634984	144.0	0.33202435111408135
385	Feb25-FISH2-3R4-rep2-cp190-100x_Position004_3_cmle.ics	47	1	0	1.5162	1.7812838018676236	1.0	0.32626801153583	1.0	0.2670713543528941	2.7319670617246703	0.4342710314679481	0.5804785263790169	0.42441352154036105	0.24642773717756197	0.8264130144526801	0.978539226546433	212.0	4.058961446165071	150.0	0.3458586990771681
386	Feb25-FISH2-3R4-rep2-cp190-100x_Position004_3_cmle.ics	48	1	0	1.2995999999999999	0.2507579392175122	1.0	0.4332	1.0	0.31155985693518456	2.167303498952455	0.6699103004588742	0.8745589964719718	0.6699103004588742	0.3991206831615437	0.7586200266358277	0.9787305392531195	184.0	3.5268466747765492	131.0	0.3020499305273935
387	Feb25-FISH2-3R4-rep2-cp190-100x_Position004_3_cmle.ics	49	1	0	1.5162	0.33077213272573	1.0	0.0	1.0	0.26451517135375124	3.355780866658898	0.2511406466970839	0.4279048168653406	0.24720924780436782	0.02949450866530811	0.8991697048621544	0.9867838234915528	174.0	3.3969906105845853	111.0	0.2559354373171044
388	Feb25-FISH2-3R4-rep2-cp190-100x_Position004_3_cmle.ics	50	1	0	1.7328	0.28581788024568794	1.0	0.4332	1.0	0.3077861314732113	3.3988013100045875	0.7264374280631998	0.8414218635555091	0.6926075128178298	0.3849959453803495	0.7146002144709251	1.0022057549167733	204.0	3.997206042724255	152.0	0.350470148398197
389	Feb25-FISH2-3R4-rep2-cp190-100x_Position004_3_cmle.ics	53	1	0	2.166	0.5629021423434277	2.0	0.0	1.0	0.2588085835723355	2.968622504024859	0.3183222991216442	0.45279260063163507	0.30124900016147627	0.07666179734352761	0.896730244011394	0.9845658496725371	334.0	6.481113337794071	292.0	0.6732716008702206
390	Feb25-FISH2-3R4-rep2-cp190-100x_Position004_3_cmle.ics	53	2	0	2.3826	0.4192236008580118	3.0	0.0	1.0	0.12199604209842874	2.865196028889055	0.05833424085499807	0.15803269331150274	0.0423274363201436	0.014668992425636422	0.9701244790753446	0.8698955396887654	312.0	6.153300548658998	181.0	0.41733616355311615
391	Feb25-FISH2-3R4-rep2-cp190-100x_Position004_3_cmle.ics	54	1	0	1.5162	0.5864967112058437	1.0	0.5963412819178956	1.0	0.26455915043708045	2.999911723525598	0.5600532809871004	0.6783581043185642	0.5600532809871004	0.41634534492428493	0.7241749581688791	0.9924093873755223	206.0	3.971685708113724	143.0	0.3297186264535669
392	Feb25-FISH2-3R4-rep2-cp190-100x_Position004_3_cmle.ics	55	1	0	1.5162	1.1242306881836859	1.0	0.8664	1.0	0.2187721736006781	3.506859967104646	0.7405628285743737	0.8212813112050305	0.7405628285743737	0.6169724770642202	0.5609316801125558	0.9190712810337399	144.0	2.7499646807640765	76.0	0.1752350741990985
393	Feb25-FISH2-3R4-rep2-cp190-100x_Position004_3_cmle.ics	56	1	0	1.2995999999999999	0.446807184367911	1.0	0.5097226605744432	1.0	0.24777748339837877	4.166827791589858	0.7395158478169105	0.8549011690862041	0.728320516820526	0.5020280066804926	0.6900991292238231	0.9636468691560689	110.0	2.1773846690050487	54.0	0.12450913166778053
394	Feb25-FISH2-3R4-rep2-cp190-100x_Position004_3_cmle.ics	57	1	0	1.5162	0.8258600993496775	1.0	0.3720027687491155	1.0	0.2932823503008304	3.4734805747096202	0.447705407286631	0.5879744843960067	0.447705407286631	0.3065495771236782	0.8127326170977219	0.987834312275786	162.0	3.175628636801054	105.0	0.24210108935401767
395	Feb25-FISH2-3R4-rep2-cp190-100x_Position004_3_cmle.ics	58	1	0	1.5162	0.4475650325263109	1.0	0.0	1.0	0.22548470257757874	2.9078504178430413	0.18180442551012094	0.37760007449569905	0.17867327815995623	0.03415162202744701	0.9518593518796925	0.9522274980367136	156.0	3.018137152228448	87.0	0.20059804546475749
396	Feb25-FISH2-3R4-rep2-cp190-100x_Position004_3_cmle.ics	59	1	0	2.3826	0.2988835284052868	1.0	0.0	1.0	0.16894595506741594	3.272362955492732	0.11616683271939526	0.28533266912241895	0.11616683271939526	0.02297011964936976	0.9635084660688993	0.8848339094376281	312.0	6.153300548658998	213.0	0.4911193526895787
397	Feb25-FISH2-3R4-rep2-cp190-100x_Position004_3_cmle.ics	61	1	0	1.7328	5.854220623764397	1.0	0.0	1.0	0.12080474539946591	2.4170573678727165	0.07320010053834779	0.20945294279251106	0.07320010053834779	0.025038140274376165	0.963997077571911	0.9045089328139112	238.0	4.64000180100455	120.0	0.2766869592617345
398	Feb25-FISH2-3R4-rep2-cp190-100x_Position004_3_cmle.ics	62	1	0	1.5162	0.48145795986395734	1.0	1.1872177544577784	1.0	0.23220486107963426	2.0167549287165714	0.8047826842501593	0.8720771948794191	0.7964607750381341	0.7156455754860883	0.5437947647865702	0.9249808971282821	174.0	3.3735853617441656	104.0	0.2397953646935032
399	Feb25-FISH2-3R4-rep2-cp190-100x_Position004_3_cmle.ics	63	1	0	0.8664	0.2736499222765888	1.0	1.7941989459020498	1.0	0.2977904950224626	2.412678429822971	0.9807932597907965	0.9925654207275713	0.9785084431116348	0.9584091963871336	0.2286717037860961	0.9922327690379251	106.0	2.017778098662332	56.0	0.12912058098880944
400	Feb25-FISH2-3R4-rep2-cp190-100x_Position004_3_cmle.ics	65	1	0	1.083	6.746464348244208	1.0	0.0	1.0	0.24777748339837877	2.9194623313047146	0.1432608759252216	0.26758140487405285	0.1432608759252216	0.025733594687106873	0.9477371273121047	0.9670348753570377	110.0	2.107168922483789	54.0	0.12450913166778053
401	Feb25-FISH2-3R4-rep2-cp190-100x_Position004_3_cmle.ics	65	2	0	1.5162	0.5525980650098032	1.0	0.5158750220536572	1.0	0.23243911944169388	2.8260740387251055	0.5174453643837219	0.6264357391533308	0.5132266463824932	0.3463210555571809	0.7508160034487681	0.9500050491411196	186.0	3.5013263401660177	115.0	0.2651583359591622
402	Feb25-FISH2-3R4-rep2-cp190-100x_Position004_3_cmle.ics	66	1	0	1.5162	2.6958185515167075	2.0	1.074245800390238	1.0	0.25750700549579564	2.9220520839828183	0.6458035865302543	0.7392803338722176	0.6449736261402121	0.5549307907437783	0.6716859539441564	0.9540928452156542	188.0	3.5928322497575866	123.0	0.2836041332432778
403	Feb25-FISH2-3R4-rep2-cp190-100x_Position004_3_cmle.ics	66	2	0	1.2995999999999999	3.5651473994515994	1.0	1.7430385742657564	1.0	0.2688597490768461	2.7776589526238276	0.8062416168100414	0.8549949061672744	0.8043338879514139	0.756455793792211	0.5774763038945161	0.9467558313578126	156.0	2.971326654547608	95.0	0.21904384274887315
404	Feb25-FISH2-3R4-rep2-cp190-100x_Position004_3_cmle.ics	67	1	0	1.083	0.4943742209725553	1.0	0.0	1.0	0.3020209672689776	2.851879462670312	0.3231441793746478	0.5311480728837583	0.31564746665755905	0.04079646168821189	0.8923663095592169	0.9850284228075319	108.0	2.1092840082539004	58.0	0.13373203030983835
405	Feb25-FISH2-3R4-rep2-cp190-100x_Position004_3_cmle.ics	68	1	0	2.166	0.25925521514921956	1.0	0.3777847188762272	1.0	0.21171992209520032	4.54848263418201	0.4166302639715435	0.5446845446448326	0.4126590608671973	0.2760780398141477	0.822703891654054	0.9659670211864541	226.0	4.512260822582693	147.0	0.33894152509562475
406	Feb25-FISH2-3R4-rep2-cp190-100x_Position004_3_cmle.ics	69	1	0	2.3826	5.317141067617892	1.0	0.0	1.0	0.14965974963214945	3.9748023606264287	0.07666195759154242	0.24909445154897328	0.07666195759154242	0.027558132528103806	0.9560737583200775	0.8782618415866882	256.0	5.089071005881947	149.0	0.34355297441665367
407	Feb25-FISH2-3R4-rep2-cp190-100x_Position004_3_cmle.ics	70	1	0	1.083	0.3818168427780398	1.0	1.8475681181971075	1.0	0.29416616971153386	2.5570419931843036	0.9736907204493532	0.9879003506933834	0.9729340376304186	0.9471922701939728	0.27461175530031695	0.9932597911267708	100.0	1.9539076094514052	51.0	0.11759195768623716
408	Feb25-FISH2-3R4-rep2-cp190-100x_Position004_3_cmle.ics	71	1	0	1.7328	0.40576494014901343	1.0	0.23070632344123612	1.0	0.2736859450455289	3.2514534272138755	0.3659530297132477	0.5217237576229402	0.3574931880108992	0.19770014272739067	0.8379591005512868	0.9968658435473952	214.0	4.19727785343748	154.0	0.3550815977192259
409	Feb25-FISH2-3R4-rep2-cp190-100x_Position004_3_cmle.ics	72	1	0	1.5162	0.46334228516574993	1.0	0.5689355674538337	1.0	0.2656974836399739	2.781219795123607	0.581383352521643	0.7048302208399994	0.575469864385999	0.41443010720533485	0.7062877696542335	0.9948593872101763	196.0	3.7950191462409206	133.0	0.3066613798484224
410	Feb25-FISH2-3R4-rep2-cp190-100x_Position004_3_cmle.ics	73	1	0	1.083	0.19867352529725124	1.0	0.0	1.0	0.32206233437816617	2.3050546459795256	0.44915679675733966	0.5987951583214026	0.3877247457375007	0.13418273432125394	0.8360303580852197	0.9938063932058061	160.0	3.0373122295286463	108.0	0.24901826333556107
411	Feb25-FISH2-3R4-rep2-cp190-100x_Position004_3_cmle.ics	74	1	0	1.5162	5.165368934599969	1.0	0.0	1.0	0.2426927301692727	2.994594871458365	0.1473651052475541	0.2981458148038344	0.1473651052475541	0.026617625259412987	0.948765840016086	0.9579880032154685	158.0	3.0628325641391765	92.0	0.21212666876732977
412	Feb25-FISH2-3R4-rep2-cp190-100x_Position004_3_cmle.ics	74	2	0	1.2995999999999999	0.444670871081899	1.0	1.0841098665386142	1.0	0.2642521591631124	2.8389815503066345	0.6969994564680304	0.7606266676549066	0.6948067990908192	0.619997035280166	0.6106784246885401	0.9881450511119969	128.0	2.486022380839927	70.0	0.1614007262360118
413	Feb25-FISH2-3R4-rep2-cp190-100x_Position004_3_cmle.ics	75	1	0	1.7328	0.8259733553180413	1.0	0.32626801153583	1.0	0.3096605046790387	3.2583759387072515	0.44600448095593725	0.5732907868830199	0.43742277140335395	0.24673433362753752	0.825816012136907	1.0074250608766904	200.0	3.907815218902798	148.0	0.3412472497561391
414	Feb25-FISH2-3R4-rep2-cp190-100x_Position004_3_cmle.ics	76	1	0	1.2995999999999999	NA	0.0	0.6497999999999999	1.0	0.23108508838904185	2.9790790908418905	0.7851441698818956	0.8998910258298236	0.7786646246281624	0.5886445969428328	0.6684152422762887	0.9438629077627255	130.0	2.554123041591075	67.0	0.15448355225446841
415	Feb25-FISH2-3R4-rep2-cp190-100x_Position004_3_cmle.ics	78	1	0	1.5162	3.3154550849538857	1.0	0.0	1.0	0.25889540016201174	2.47583385385822	0.14889675974017846	0.32012114992302976	0.15206317818300147	0.026557865358380995	0.9586274066384292	0.9140415021735436	218.0	4.146237184216418	154.0	0.3550815977192259
416	Feb25-FISH2-3R4-rep2-cp190-100x_Position004_3_cmle.ics	79	1	0	2.166	0.290604601094547	1.0	0.0	1.0	0.12394165231926299	3.132395353805631	0.07653068109742109	0.40000809705671986	0.10690813889151293	0.027030674349873822	0.9574102302684995	0.6430663023369869	264.0	5.197636907003606	142.0	0.3274129017930525
417	Feb25-FISH2-3R4-rep2-cp190-100x_Position004_3_cmle.ics	80	1	0	1.5162	NA	0.0	2.0671267327999794	1.0	0.27016716875677926	3.359594877182119	0.9625738502780501	0.9805061292477465	0.9625304727285346	0.9331335074218987	0.21892806120773503	0.9843777353823537	148.0	2.9095712511067933	88.0	0.20290377012527194
418	Feb25-FISH2-3R4-rep2-cp190-100x_Position004_3_cmle.ics	81	1	0	1.083	0.4886006606489614	1.0	0.0	1.0	0.2934412732759675	2.5693954305994877	0.28091892673986785	0.48238027104802017	0.28091892673986785	0.0382618201694452	0.9032449094380721	1.0020106479751478	114.0	2.2199649951456664	62.0	0.14295492895189613
419	Feb25-FISH2-3R4-rep2-cp190-100x_Position004_3_cmle.ics	82	1	0	2.166	0.8517583941041161	1.0	0.6497999999999999	1.0	0.2555539016038129	3.2996511232843915	0.7012374570081197	0.8627020428424534	0.6942929070362323	0.3848007557453361	0.655243370019532	0.9812539508194215	300.0	5.955343823715881	247.0	0.5695139911470701
420	Feb25-FISH2-3R4-rep2-cp190-100x_Position004_3_cmle.ics	82	2	0	1.7328	0.6458725756475897	2.0	0.10317500441073144	1.0	0.28277752348369806	3.1067948148160833	0.2583793010875236	0.3701442602357399	0.2543219819573399	0.05863737900223381	0.8971007401421619	0.9891309764201538	208.0	4.110002115386133	150.0	0.3458586990771681
421	Feb25-FISH2-3R4-rep2-cp190-100x_Position004_3_cmle.ics	83	1	0	1.7328	5.188257272970832	1.0	0.0	1.0	0.19085042932349183	3.1502898910007797	0.11708467029009233	0.26247462510641084	0.08314779647698252	0.029647698251587976	0.937815177221974	0.9411937808692596	194.0	3.843944729691871	111.0	0.2559354373171044
422	Feb25-FISH2-3R4-rep2-cp190-100x_Position004_3_cmle.ics	84	1	0	1.5162	0.591133244932082	1.0	0.5097226605744432	1.0	0.2880929030172355	3.0471498096879057	0.5680429064837088	0.6859795763639938	0.5671256212735288	0.38134260602600223	0.7371527388814519	0.9719744325206459	164.0	3.1735135510309425	106.0	0.24440681401453213
423	Feb25-FISH2-3R4-rep2-cp190-100x_Position004_3_cmle.ics	85	1	0	1.7328	0.42711470328009743	1.0	1.9493999999999998	1.0	0.2536997527603807	3.1877913300738183	0.9423190326079834	0.9733399340414535	0.9422971920296449	0.8958604823855736	0.34849333522352305	0.9962973312356471	204.0	3.9972060427242546	138.0	0.3181900031509946
424	Feb25-FISH2-3R4-rep2-cp190-100x_Position004_3_cmle.ics	87	1	0	1.5162	0.3650802092564388	1.0	1.517785507063743	1.0	0.2856748625464161	3.002463542887211	0.8349766068067231	0.8983984892778676	0.8328461012353301	0.7601698351884468	0.506695163879551	0.9918091987364087	220.0	4.237743093807987	164.0	0.3781388443243705
425	Feb25-FISH2-3R4-rep2-cp190-100x_Position004_3_cmle.ics	88	1	0	1.9493999999999998	0.487406467808797	1.0	0.0	1.0	0.24272631667388145	3.1909030191017034	0.23464354581784647	0.45255079227566164	0.23464354581784647	0.027258055501215663	0.9124765416619512	0.9676325255294757	212.0	4.152582441526751	143.0	0.3297186264535669
426	Feb25-FISH2-3R4-rep2-cp190-100x_Position004_3_cmle.ics	89	1	0	1.9493999999999998	0.47444368155663824	1.0	0.0	1.0	0.26020091628568914	2.824653128391485	0.5581213350790195	0.6917701776965103	0.49860357470040834	0.09535934306812997	0.7476240704374646	0.9944938651841078	318.0	6.146955291348663	272.0	0.6271571076599315
427	Feb25-FISH2-3R4-rep2-cp190-100x_Position004_3_cmle.ics	90	1	0	1.5162	0.441818476479261	1.0	1.8685788031363997	1.0	0.31897580368259437	3.3034889838095745	0.9297920477519976	0.9586743044189853	0.9289095343538397	0.888073232566349	0.3389379020161291	1.0050156727219741	176.0	3.4416860224953143	124.0	0.28590985790379225
428	Feb25-FISH2-3R4-rep2-cp190-100x_Position004_3_cmle.ics	91	1	0	1.7328	0.3169827757747308	1.0	0.4377344716066809	1.0	0.1873378294054766	2.4464502747065078	0.45360536178021055	0.6024434872305244	0.45294706123231787	0.29428626225242455	0.7989696741973991	0.8676779773410858	218.0	4.169642433056838	131.0	0.3020499305273935
429	Feb25-FISH2-3R4-rep2-cp190-100x_Position004_3_cmle.ics	93	1	0	1.9493999999999998	0.4037945231935415	2.0	0.0	1.0	0.24097443649694436	3.2610842541156435	0.20404333112917655	0.3909428604768758	0.20404333112917655	0.022190672527130577	0.9112175570380187	0.9793987204532992	264.0	5.150826409322762	198.0	0.45653348278186184
430	Feb25-FISH2-3R4-rep2-cp190-100x_Position004_3_cmle.ics	95	1	0	1.7328	0.6406392031918399	1.0	0.8595614345612763	1.0	0.27667820782609226	3.384641009404991	0.6740514957250019	0.7752357715619997	0.6679833054858397	0.5406631665047085	0.6609269683532766	0.9978496536617028	202.0	3.999321128494366	142.0	0.3274129017930525
431	Feb25-FISH2-3R4-rep2-cp190-100x_Position004_3_cmle.ics	96	1	0	1.2995999999999999	NA	0.0	0.0	1.0	0.2888529022086707	2.1283976960122537	0.5723678341392046	0.79150534372937	0.5677467125805128	0.13123360750798438	0.8131417500250259	0.9943511426647148	172.0	3.235268954471758	114.0	0.26285261129864773
432	Feb25-FISH2-3R4-rep2-cp190-100x_Position004_3_cmle.ics	97	1	0	2.166	NA	0.0	0.7748934119142009	1.0	0.12650212747041212	7.429879714794567	0.8254892367906067	0.9052348336594912	0.8175146771037182	0.6222847358121331	0.5034608060310958	0.5818267513216524	146.0	2.8180653415152244	59.0	0.13603775497035278
433	Feb25-FISH2-3R4-rep2-cp190-100x_Position004_3_cmle.ics	98	1	0	1.5162	0.27224751163394295	1.0	0.0	1.0	0.1989271601115237	2.6015135771337694	0.16428357810845545	0.3695269117920449	0.16428357810845545	0.028419240375366757	0.9442867375692806	0.923547998584892	206.0	3.854659463911625	124.0	0.28590985790379225
434	Feb25-FISH2-3R4-rep2-cp190-100x_Position004_3_cmle.ics	99	1	0	1.9493999999999998	0.46958333026078974	1.0	0.0	1.0	0.20987725884725741	3.1377251141690046	0.13972556811738546	0.30251603646601155	0.13972556811738546	0.02323993314235846	0.9491025683493077	0.9324625476533595	282.0	5.506274618838485	204.0	0.47036783074494865
435	Feb25-FISH2-3R4-rep2-cp190-100x_Position004_3_cmle.ics	100	1	0	0.8664	NA	0.0	0.7817319754002556	1.0	0.28725007890400167	1.6514691468369924	0.703584820758962	0.7788360581970901	0.7016049197540123	0.6255062246887656	0.6053801579873961	0.9328157009133353	106.0	1.9475623521410717	55.0	0.12681485632829495
436	Feb25-FISH2-3R4-rep2-cp190-100x_Position004_3_cmle.ics	101	1	0	1.9493999999999998	0.65045896750994	1.0	0.0	1.0	0.17349743291757597	3.417184790733435	0.13382015674025297	0.3081549955679372	0.10575042561873003	0.026740112278924488	0.9453153794988322	0.8973473713352402	236.0	4.571901140253399	142.0	0.3274129017930525
437	Feb25-FISH2-3R4-rep2-cp190-100x_Position004_3_cmle.ics	102	1	0	0.8664	5.5315779270044345	1.0	0.20635000882146287	1.0	0.3126783182461922	2.091403576748492	0.28917655833439126	0.4000789482036308	0.28917655833439126	0.13905793766662436	0.8875553557475241	0.9875701914446623	114.0	2.1497492486244067	64.0	0.14756637827292504
438	Feb25-FISH2-3R4-rep2-cp190-100x_Position004_3_cmle.ics	102	2	0	1.7328	0.39288612397685324	1.0	1.9493999999999998	1.0	0.3041109536321565	3.3066947279573293	0.9157475879141805	0.9515757902754856	0.9096935698870128	0.8279960644915577	0.40594175728424947	0.9959123238833718	236.0	4.59530638909382	188.0	0.4334762361767174
439	Feb25-FISH2-3R4-rep2-cp190-100x_Position004_3_cmle.ics	103	1	0	1.5162	0.45463738977662255	1.0	0.0	1.0	0.2972339349377643	2.912347416104329	0.23070423115764307	0.4143257558582882	0.23070423115764307	0.026940225194589284	0.9029455086472226	1.00578681544878	200.0	3.884409970062378	145.0	0.33433007577459584
440	Feb25-FISH2-3R4-rep2-cp190-100x_Position004_3_cmle.ics	104	1	0	1.2995999999999999	0.3602727543958353	1.0	0.10317500441073144	1.0	0.2815510562887972	2.842368884319365	0.3659782840110709	0.47890497480661415	0.3492477467887304	0.13089915548931944	0.83055261904464	1.0102310529251195	108.0	2.08587875941348	56.0	0.12912058098880944
441	Feb25-FISH2-3R4-rep2-cp190-100x_Position004_3_cmle.ics	105	1	0	1.5162	0.5015909035821954	1.0	0.3095250132321943	1.0	0.307367644407585	2.580179090735316	0.4204199066874028	0.5451049766718506	0.4152099533437014	0.24617807153965784	0.8239244115722782	0.9841755613208816	182.0	3.505556511706241	128.0	0.2951327565458501
442	Feb25-FISH2-3R4-rep2-cp190-100x_Position004_3_cmle.ics	106	1	0	1.5162	0.5482440700080298	1.0	0.9755754663213545	1.0	0.2886090189841206	3.4481214083064735	0.702862783810464	0.7822231849268857	0.7002137677814313	0.5938163585617192	0.6679554980363501	0.9918558255617472	168.0	3.2863096236928198	110.0	0.2536297126565899
443	Feb25-FISH2-3R4-rep2-cp190-100x_Position004_3_cmle.ics	107	1	0	1.7328	0.3547085949861398	1.0	0.0	1.0	0.28265193913446984	2.848040729921819	0.4923083866794045	0.6301255481920007	0.46214372221428196	0.12180581779339085	0.7776430513775838	0.9962574520290378	192.0	3.7290335712598837	133.0	0.3066613798484224
444	Feb25-FISH2-3R4-rep2-cp190-100x_Position004_3_cmle.ics	108	1	0	1.7328	0.4926480018317958	1.0	0.4332	1.0	0.28396681001051644	3.3050096456941116	0.7298358364393773	0.930370943871958	0.7298358364393773	0.38355418219688664	0.7284707281172041	1.00176500166291	204.0	3.9972060427242546	146.0	0.3366358004351103
445	Feb25-FISH2-3R4-rep2-cp190-100x_Position004_3_cmle.ics	110	1	0	2.3826	4.465148373939257	1.0	0.0	1.0	0.20075634012479823	3.1978110572496576	0.05438613839278594	0.18305640528358944	0.05438613839278594	0.01962685686397724	0.9754973727017543	0.9163270499518803	272.0	5.423229052327358	189.0	0.43578196083723186
446	Feb25-FISH2-3R4-rep2-cp190-100x_Position004_3_cmle.ics	110	2	0	1.9493999999999998	4.372180105449166	1.0	0.20635000882146287	1.0	0.2564664373069445	4.221247650368595	0.27688764557462703	0.3747013547092654	0.27574250635568215	0.1324996251981665	0.8842750766447806	0.9893299614807953	180.0	3.577887343997611	115.0	0.2651583359591622
447	Feb25-FISH2-3R4-rep2-cp190-100x_Position004_3_cmle.ics	111	1	0	2.166	0.67046098615293	1.0	0.0	1.0	0.290378082794862	3.3540699240703034	0.24114704128288383	0.40315916771585714	0.24114704128288383	0.01961599628917898	0.9084109818619767	0.9957526672081652	328.0	6.440648097423566	301.0	0.6940231228148507
448	Feb25-FISH2-3R4-rep2-cp190-100x_Position004_3_cmle.ics	112	1	0	2.8158	1.083857925407535	1.0	0.10317500441073144	1.0	0.16803959707646815	8.326136558329807	0.4308605847089241	0.5525044748131943	0.40350029832087964	0.0887788731994204	0.8218393275830675	0.9918641399233141	146.0	3.052117829919423	68.0	0.15678927691498287
449	Feb25-FISH2-3R4-rep2-cp190-100x_Position004_3_cmle.ics	113	1	0	1.9493999999999998	1.450370333571498	1.0	0.8664	1.0	0.2867684959072121	2.8894021725709558	0.6874593314648291	0.7797868254577889	0.6717950020155723	0.5014553384098246	0.6561839186752265	0.9677255622154584	284.0	5.4807542842279515	241.0	0.5556796431839834
450	Feb25-FISH2-3R4-rep2-cp190-100x_Position004_3_cmle.ics	114	1	0	1.9493999999999998	0.49267957720394817	1.0	0.0	1.0	0.1901396067904386	2.7645059457475765	0.07695531289035741	0.24614578716202604	0.07695531289035741	0.027509368577990894	0.9582473899953302	0.922940872425057	208.0	4.063191617705293	123.0	0.2836041332432778
451	Feb25-FISH2-3R4-rep2-cp190-100x_Position004_3_cmle.ics	115	1	0	0.8664	2.115341760466848	1.0	1.8008849621272118	1.0	0.21468644700409975	1.7792938275376529	0.8793890783934114	0.9265695584032452	0.8799975415629514	0.8288743431363511	0.49043833271894066	0.9000919900040707	174.0	3.1161276244995473	100.0	0.23057246605144538
452	Feb25-FISH2-3R4-rep2-cp190-100x_Position004_3_cmle.ics	115	2	0	1.5162	3.633763268987146	1.0	0.0	1.0	0.08046976051337977	3.1742633974186742	0.07477950892719953	0.19309179189330383	0.05331735349251713	0.02665253065363695	0.9578724451834641	0.5503298408958464	162.0	3.1522233879606336	55.0	0.12681485632829495
453	Feb25-FISH2-3R4-rep2-cp190-100x_Position004_3_cmle.ics	116	1	0	1.5162	0.6307159991044917	1.0	0.8779414014559871	1.0	0.2928237825597338	2.9840157266734217	0.686555485298767	0.7770866266202971	0.6822873853936137	0.5683963009800822	0.6374332125028157	0.9928981012011152	184.0	3.573657172457389	127.0	0.29282703188533565
454	Feb25-FISH2-3R4-rep2-cp190-100x_Position004_3_cmle.ics	117	1	0	1.7328	0.5528083766149027	1.0	1.1736910802652913	1.0	0.2886090189841206	3.47914081572027	0.8100325673964176	0.8796725167360232	0.807400036185996	0.7085127555635969	0.5123948996283061	1.005489518802383	168.0	3.3331201213736597	110.0	0.2536297126565899
455	Feb25-FISH2-3R4-rep2-cp190-100x_Position004_3_cmle.ics	118	1	0	1.5162	1.8504621326619324	1.0	1.5162	1.0	0.2144660584850632	2.4522167059927114	0.9602773394405731	0.9880182658604365	0.9540420896814646	0.8112807049393232	0.4615768633197607	0.8840333758715386	150.0	2.790429921134582	80.0	0.18445797284115634
456	Feb25-FISH2-3R4-rep2-cp190-100x_Position004_3_cmle.ics	119	1	0	1.7328	1.998876434425751	1.0	1.0368959615364501	1.0	0.22108422764558305	3.4750859037649957	0.7467323356696344	0.8165113916203137	0.745303001601543	0.6527363998002377	0.5577154145137866	0.9668933227264693	170.0	3.331005035603548	98.0	0.2259610167304165
457	Feb25-FISH2-3R4-rep2-cp190-100x_Position004_3_cmle.ics	120	1	0	1.7328	0.08003902896358941	1.0	0.0	1.0	0.2724168370193775	3.038788748878277	0.40469636537273185	0.5745498848379305	0.3854699174203696	0.12090261783045897	0.844711956318119	0.9949713940283995	204.0	3.9503955450434156	143.0	0.3297186264535669
458	Feb25-FISH2-3R4-rep2-cp190-100x_Position004_3_cmle.ics	121	1	0	1.7328	0.39764160633638346	1.0	0.0	1.0	0.20971272488027615	2.789418642659264	0.1390714667778755	0.26099471455898754	0.0876313427558634	0.03002184890710135	0.950496771469511	0.9275167482786986	188.0	3.6162374985980064	111.0	0.2559354373171044
459	Feb25-FISH2-3R4-rep2-cp190-100x_Position004_3_cmle.ics	123	1	0	1.5162	1.2044944708704635	1.0	0.8664	1.0	0.16234477181066315	2.1986971102423825	0.8308899400988972	0.9397203275129652	0.8300925987966177	0.5917579030593785	0.5924177904478647	0.8261716337170827	152.0	2.8585305818857303	71.0	0.16370645089652625
460	Feb25-FISH2-3R4-rep2-cp190-100x_Position004_3_cmle.ics	125	1	0	1.5162	0.45241697086240495	1.0	0.6016084874694266	1.0	0.2917462631428579	2.4016632670747646	0.5404240572130683	0.6698434201820989	0.5404240572130683	0.4063136007057119	0.7628823155227902	0.9958194121097279	214.0	4.056846360394959	159.0	0.3666102210217982
461	Feb25-FISH2-3R4-rep2-cp190-100x_Position004_3_cmle.ics	126	1	0	1.5162	3.204506747177443	1.0	0.2918229810711206	1.0	0.2625618704319815	3.7077462149976257	0.40591218392420036	0.5143119824789478	0.4037220523991895	0.26082475434219926	0.8071768128378572	0.9730504321133946	146.0	2.911686336876904	85.0	0.19598659614372857
462	Feb25-FISH2-3R4-rep2-cp190-100x_Position004_3_cmle.ics	127	1	0	1.9493999999999998	0.13996475575544892	1.0	0.8664	1.0	0.26235384219421876	3.445438252139206	0.7686552084819094	0.8470142157561926	0.7615057290923787	0.5740354443018114	0.5666589888412052	0.998437344365269	230.0	4.531435899882892	168.0	0.3873617429664282
463	Feb25-FISH2-3R4-rep2-cp190-100x_Position005_4_cmle.ics	1	1	0	1.9493999999999998	0.46523102714574577	1.0	0.3634229110571259	1.0	0.2260491943242896	3.6814191743772433	0.4810627843494086	0.653466787989081	0.47761237488626024	0.26041128298453137	0.7953303504607965	0.9772881205613825	212.0	4.222798188048011	138.0	0.3181900031509946
464	Feb25-FISH2-3R4-rep2-cp190-100x_Position005_4_cmle.ics	2	1	0	1.7328	0.5550515319973278	1.0	0.10317500441073144	1.0	0.2737484673717296	3.118656040391532	0.31554822557519296	0.4948479648160943	0.31554822557519296	0.07027123403686286	0.8954984625977382	0.9968576066348414	196.0	3.7716138974005013	135.0	0.31127282916945126
465	Feb25-FISH2-3R4-rep2-cp190-100x_Position005_4_cmle.ics	3	1	0	1.9493999999999998	0.4939341765532141	1.0	0.8058225447605828	1.0	0.23131185578647612	3.9617274728487684	0.6373626373626373	0.7304479929327676	0.635301361245332	0.5133280239857585	0.6921350713130142	0.9624718274997102	198.0	3.9099303046729084	126.0	0.2905213072248212
466	Feb25-FISH2-3R4-rep2-cp190-100x_Position005_4_cmle.ics	4	1	0	1.9493999999999998	0.5341406358285716	2.0	0.0	1.0	0.2780638234682239	3.523150493121775	0.1879330317944026	0.3715827842422543	0.1879330317944026	0.020652711267865442	0.9259216758749161	0.9881631836372887	250.0	4.931579521309341	196.0	0.451922033460833
467	Feb25-FISH2-3R4-rep2-cp190-100x_Position005_4_cmle.ics	4	2	0	1.5162	1.6897378737592914	1.0	0.0	1.0	0.2643994242775595	3.678100873716983	0.18520663779173155	0.3499616312616674	0.18284179536180983	0.020652711267865442	0.9311122171956294	0.9915530405660095	134.0	2.6669191142529525	75.0	0.17292934953858405
468	Feb25-FISH2-3R4-rep2-cp190-100x_Position005_4_cmle.ics	5	1	0	1.7328	0.22366593114133157	1.0	0.6606423714395955	1.0	0.2737484673717296	2.9672328202395617	0.5684958313948766	0.6702998884925822	0.5677942946601977	0.44780935923850035	0.7037391579922844	1.000788577241967	196.0	3.8652348927621802	135.0	0.31127282916945126
469	Feb25-FISH2-3R4-rep2-cp190-100x_Position005_4_cmle.ics	6	1	0	1.7328	0.5537874182873967	1.0	0.0	1.0	0.29575657482846107	3.722281116508691	0.25883834110615483	0.44132478661405067	0.23410520045756988	0.027992310660159607	0.8958607846596661	1.007556594383098	204.0	4.044016540405095	149.0	0.34355297441665367
470	Feb25-FISH2-3R4-rep2-cp190-100x_Position005_4_cmle.ics	7	1	0	1.2995999999999999	NA	0.0	0.0	1.0	0.20822445331309947	2.5965833850115683	0.11034810242174088	0.25196332688022793	0.11034810242174088	0.03929393286335245	0.9724427941665063	0.8725910656956752	118.0	2.3093558189671235	55.0	0.12681485632829495
471	Feb25-FISH2-3R4-rep2-cp190-100x_Position005_4_cmle.ics	8	1	0	2.166	0.3794128484802176	1.0	0.0	1.0	0.2858252226286931	2.8985162596283023	0.5424943663628877	0.7883924450437568	0.5318093100566833	0.09001149352471108	0.7774243204007887	0.9956062777832724	352.0	6.859966796150212	332.0	0.7655005872907988
472	Feb25-FISH2-3R4-rep2-cp190-100x_Position005_4_cmle.ics	9	1	0	1.9493999999999998	0.3451823878192829	1.0	0.0	1.0	0.16558224274186154	2.914670121004805	0.08101733617762821	0.2589685424991737	0.08101733617762821	0.02966229005798756	0.9603268991734125	0.893818988752007	226.0	4.3952345783805935	130.0	0.29974420586687905
473	Feb25-FISH2-3R4-rep2-cp190-100x_Position005_4_cmle.ics	10	1	0	2.166	0.7320811520098168	1.0	0.0	1.0	0.13013754300733416	2.4998655225139967	0.06049198184087711	0.20351097577458518	0.06049198184087711	0.021484452642374998	0.9645758697040783	0.8979711120248169	294.0	5.68082609494118	171.0	0.3942789169479716
474	Feb25-FISH2-3R4-rep2-cp190-100x_Position005_4_cmle.ics	11	1	0	1.9493999999999998	0.361729240942859	1.0	0.2918229810711206	1.0	0.2933984975801546	3.5688043341257636	0.3924733950148628	0.5249771589607649	0.3713373911029327	0.2153942170349114	0.8148213493833847	0.9992794636076527	210.0	4.131292278456442	155.0	0.35738732237974036
475	Feb25-FISH2-3R4-rep2-cp190-100x_Position005_4_cmle.ics	12	1	0	1.9493999999999998	0.23166964087258365	1.0	0.0	1.0	0.19935423464952723	3.1274106520891176	0.15644316605289346	0.3153014752347955	0.15644316605289346	0.028535006864091	0.9335374941076923	0.9406090558043928	220.0	4.331364089169666	137.0	0.3158842784904802
476	Feb25-FISH2-3R4-rep2-cp190-100x_Position005_4_cmle.ics	13	1	0	1.7328	0.256243917641786	1.0	0.8508028822180275	1.0	0.2550948100599609	3.9179289817690517	0.7287394619736577	0.8031932735526286	0.7226011315100964	0.6047485408886603	0.6328245319712048	0.9956660762515226	152.0	3.02236732376867	89.0	0.2052094947857864
477	Feb25-FISH2-3R4-rep2-cp190-100x_Position005_4_cmle.ics	14	1	0	1.5162	0.5388411444752419	1.0	0.23070632344123612	1.0	0.2595039307669265	3.2348242318845077	0.4254534795891909	0.5537636833027068	0.4113615097572799	0.23852631816285808	0.7957154130483239	1.0052044725297835	150.0	2.9776719118579416	88.0	0.20290377012527194
478	Feb25-FISH2-3R4-rep2-cp190-100x_Position005_4_cmle.ics	15	1	0	1.5162	0.6542122562474751	1.0	0.41270001764292574	1.0	0.2792526803190927	3.1881934684858013	0.4946407867408476	0.6518429854779918	0.4946407867408476	0.3301859250794498	0.7968429350819818	0.958127396408587	180.0	3.484266348635932	120.0	0.2766869592617345
479	Feb25-FISH2-3R4-rep2-cp190-100x_Position005_4_cmle.ics	16	1	0	1.9493999999999998	0.39103336516376014	1.0	0.2166	1.0	0.28210448725576975	3.249651000751177	0.41247652207481755	0.572969020274534	0.402209337718354	0.19452156999576842	0.8332838465167985	0.9786829225609434	280.0	5.484984455768173	234.0	0.5395395705603823
480	Feb25-FISH2-3R4-rep2-cp190-100x_Position005_4_cmle.ics	18	1	0	1.5162	0.21687286136804812	1.0	1.5627088357751586	1.0	0.2929320392162178	3.399170665757295	0.893818279994986	0.9360711220819794	0.8903855981640938	0.8383361135484866	0.42998621280732335	0.9883698547703949	160.0	3.107527976049906	103.0	0.23748964003298878
481	Feb25-FISH2-3R4-rep2-cp190-100x_Position005_4_cmle.ics	19	1	0	1.7328	0.6453600128791462	1.0	0.0	1.0	0.2613102454790766	3.197212518894063	0.21166350484410526	0.3873148161557065	0.21166350484410526	0.02861570098330268	0.928202572130245	0.9942214968855839	202.0	3.9291053819731063	138.0	0.3181900031509946
482	Feb25-FISH2-3R4-rep2-cp190-100x_Position005_4_cmle.ics	20	1	0	1.7328	0.6430629771769777	1.0	0.5556144027286182	1.0	0.24504487895126154	3.7710981722591863	0.579503373044352	0.6973637624994019	0.5709104827520214	0.41913784029472273	0.7502450416030099	0.9831749767733893	172.0	3.3991056963546966	105.0	0.24210108935401767
483	Feb25-FISH2-3R4-rep2-cp190-100x_Position005_4_cmle.ics	21	1	0	1.5162	0.38298225365822225	1.0	0.4332	1.0	0.30873138643558196	3.056303021574363	0.7303602992969446	0.8574452108501788	0.7038129792804646	0.3914217933894183	0.7525624101364802	0.9986563658788966	202.0	3.9291053819731063	150.0	0.3458586990771681
484	Feb25-FISH2-3R4-rep2-cp190-100x_Position005_4_cmle.ics	23	1	0	1.7328	0.38730549692577654	1.0	0.2166	1.0	0.2658212984027631	3.040155776181469	0.6861386711405514	0.8873839345115848	0.681958867258685	0.27781232825200314	0.7467443146759316	0.9997049560263667	194.0	3.8205394808514517	131.0	0.3020499305273935
485	Feb25-FISH2-3R4-rep2-cp190-100x_Position005_4_cmle.ics	24	1	0	1.7328	0.18201827125204692	1.0	0.0	1.0	0.1865402450377627	2.4268710739073156	0.150803509809721	0.2840152486115219	0.10666140852476257	0.026970981629366723	0.9541807409913936	0.9270210584698052	240.0	4.637886715234437	151.0	0.3481644237376825
486	Feb25-FISH2-3R4-rep2-cp190-100x_Position005_4_cmle.ics	25	1	0	1.7328	0.37456828484804944	1.0	0.0	1.0	0.14977778711459597	2.5566653191553175	0.11423173160394219	0.2915174240047855	0.08165245365878568	0.028898972140559233	0.9519160891645617	0.84692538500364	242.0	4.682582127145166	137.0	0.3158842784904802
487	Feb25-FISH2-3R4-rep2-cp190-100x_Position005_4_cmle.ics	26	1	0	1.083	0.759019132054971	1.0	0.42540144110901373	1.0	0.2642521591631124	2.651172205729317	0.5643745271302337	0.6883627642717449	0.5565802058500235	0.38150062097614595	0.7479749156269104	0.9833656687232376	128.0	2.4158066343186673	70.0	0.1614007262360118
488	Feb25-FISH2-3R4-rep2-cp190-100x_Position005_4_cmle.ics	27	1	0	1.5162	0.6097947113324611	1.0	1.074245800390238	1.0	0.2735008026506843	2.775652475516233	0.7618459302325581	0.8294285973837209	0.7587118459302326	0.6718704578488373	0.5883111185728839	0.9909181226539432	170.0	3.3075997867631286	109.0	0.25132398799607547
489	Feb25-FISH2-3R4-rep2-cp190-100x_Position005_4_cmle.ics	31	1	0	1.5162	0.304512435601254	1.0	0.5260913608053412	1.0	0.2692282072273381	3.0967474307071496	0.5408375559083429	0.660080899462845	0.5349440735344222	0.3812677148801369	0.7539363795499826	0.988692367502107	200.0	3.9078152189027975	138.0	0.3181900031509946
490	Feb25-FISH2-3R4-rep2-cp190-100x_Position005_4_cmle.ics	32	1	0	1.7328	0.46270973039063046	1.0	0.65253602307166	1.0	0.309757326863699	4.1760561215942475	0.6044529361984279	0.7098393837080466	0.6013121504785336	0.47821952347301105	0.7194048899550909	0.9988008344295862	170.0	3.4012207821248075	116.0	0.2674640606196767
491	Feb25-FISH2-3R4-rep2-cp190-100x_Position005_4_cmle.ics	34	1	0	1.7328	0.42532095930181923	1.0	0.0	1.0	0.307367644407585	3.6313456532797663	0.22164259066628084	0.3935702609906225	0.2142907421456448	0.028926395482523716	0.900845676368381	0.9968968062265819	182.0	3.5991775070679197	128.0	0.2951327565458501
492	Feb25-FISH2-3R4-rep2-cp190-100x_Position005_4_cmle.ics	35	1	0	1.7328	0.7484824568379655	1.0	0.0	1.0	0.26962149742260655	2.6170951404824585	0.29797124590353924	0.4808713791793558	0.2953572371343768	0.027450311298827558	0.8758722596709215	0.988230405390882	216.0	4.1951627676673695	155.0	0.35738732237974036
493	Feb25-FISH2-3R4-rep2-cp190-100x_Position005_4_cmle.ics	36	1	0	1.2995999999999999	1.5883789448468302	1.0	0.0	1.0	0.1541735936884533	2.1116478389169893	0.08049850659477176	0.340393968228795	0.10849655063040203	0.027433061084238628	0.9362532673437957	0.805357157620023	202.0	3.788673888930588	106.0	0.24440681401453213
494	Feb25-FISH2-3R4-rep2-cp190-100x_Position005_4_cmle.ics	37	1	0	1.9493999999999998	0.33511492152554634	1.0	0.0	1.0	0.18630014994835725	3.64900787168658	0.14140489055774338	0.3073416646546054	0.1206404182867229	0.030538927141180096	0.9571481243608201	0.919457814804305	206.0	4.065306703475404	120.0	0.2766869592617345
495	Feb25-FISH2-3R4-rep2-cp190-100x_Position005_4_cmle.ics	39	1	0	5.6316	2.1737168886697553	1.0	0.8664	1.0	0.05659189550751433	24.042712333220962	0.9345557932077834	0.9664301737179821	0.9210965621576503	0.7006690489853409	0.3206289706826711	0.7733346414193171	226.0	4.793123808667729	76.0	0.1752350741990985
496	Feb25-FISH2-3R4-rep2-cp190-100x_Position005_4_cmle.ics	42	1	0	1.083	0.38067848922694986	1.0	0.7610319551488771	1.0	0.2785234620207688	2.752305272610107	0.7381259279805512	0.826045456770383	0.7339489957414871	0.6284896147758978	0.6031390516832987	1.0046039863432679	116.0	2.2178499093755555	62.0	0.14295492895189613
497	Feb25-FISH2-3R4-rep2-cp190-100x_Position005_4_cmle.ics	43	1	0	2.166	0.7103928191584358	1.0	1.2995999999999999	1.0	0.2882011392597712	3.8709069909168563	0.7629018391233345	0.8327548639194298	0.762801763156578	0.6736318023226722	0.6013398225823297	0.999617937789358	266.0	5.289142816595172	219.0	0.5049537006526654
498	Feb25-FISH2-3R4-rep2-cp190-100x_Position005_4_cmle.ics	44	1	0	2.3826	0.6181413474795372	1.0	0.8664	1.0	0.3022266437328245	3.6764037974062074	0.8652269260106789	0.9844675966672534	0.865061902247257	0.5190932494279176	0.5506555741702461	1.0013341719807727	304.0	6.044734647537339	274.0	0.6317685569809603
499	Feb25-FISH2-3R4-rep2-cp190-100x_Position005_4_cmle.ics	45	1	0	1.7328	0.43282243160699024	1.0	0.5836459621422412	1.0	0.2746178615276856	3.6490122013068436	0.5596542416776679	0.6747332397184828	0.5596542416776679	0.43072220774088305	0.7045597582512104	1.0027581033139503	180.0	3.577887343997611	119.0	0.27438123460122005
500	Feb25-FISH2-3R4-rep2-cp190-100x_Position005_4_cmle.ics	46	1	0	1.9493999999999998	0.04828027829332608	1.0	0.0	1.0	0.14690218147879772	2.7234840597118666	0.08122370494600026	0.25172047363627165	0.08122370494600026	0.027917937744878336	0.9696450965052409	0.9161914780600787	240.0	4.5910762175535975	134.0	0.30896710450893683
501	Feb25-FISH2-3R4-rep2-cp190-100x_Position005_4_cmle.ics	47	1	0	1.7328	0.38526260256469513	1.0	0.0	1.0	0.1893026338470714	2.702942667561914	0.07960493053528067	0.28850467489372006	0.11423403664433067	0.028893193098389957	0.9675568318737336	0.941712697991514	226.0	4.371829329540175	139.0	0.32049572781150915
502	Feb25-FISH2-3R4-rep2-cp190-100x_Position005_4_cmle.ics	48	1	0	1.7328	0.5342241919333427	1.0	0.4773698211006071	1.0	0.24010134071253514	3.2256103974656036	0.580662711469209	0.7277433784985794	0.5765175263607866	0.37353299308272236	0.733152054315818	0.9801661806983121	184.0	3.6204676701382286	115.0	0.2651583359591622
503	Feb25-FISH2-3R4-rep2-cp190-100x_Position005_4_cmle.ics	49	1	0	1.5162	0.5832031363510628	1.0	0.8058225447605828	1.0	0.2839228261629219	3.0663466306195466	0.6531976394074431	0.7472385196400613	0.6505824056709278	0.535034669052494	0.6807760309830458	1.0003469529583298	174.0	3.3969906105845857	115.0	0.2651583359591622
504	Feb25-FISH2-3R4-rep2-cp190-100x_Position005_4_cmle.ics	50	1	0	1.5162	4.19333905605314	1.0	0.3095250132321943	1.0	0.24616471368128026	3.7571969070053144	0.4387945587223894	0.5669173536741129	0.43709750890951155	0.26164935378129495	0.7892845642045782	0.9814744745312466	148.0	2.909571251106793	84.0	0.1936808714832141
505	Feb25-FISH2-3R4-rep2-cp190-100x_Position005_4_cmle.ics	51	1	0	1.5162	0.24628338332423777	2.0	0.10317500441073144	1.0	0.298179806429609	3.11915154883143	0.26004979114607724	0.38623372167954717	0.2514313795485417	0.07825879342237635	0.9078318610099474	1.0037322528337176	180.0	3.5076715974763517	124.0	0.28590985790379225
506	Feb25-FISH2-3R4-rep2-cp190-100x_Position005_4_cmle.ics	51	2	0	1.2995999999999999	4.7805788339434505	1.0	0.9077480443748005	1.0	0.24367050941419885	2.791329503107941	0.5972573145233449	0.6772082651448069	0.5972573145233449	0.5025312817279475	0.7110690851767135	0.973771119131968	134.0	2.596703367731693	72.0	0.16601217555704068
507	Feb25-FISH2-3R4-rep2-cp190-100x_Position005_4_cmle.ics	52	1	0	2.166	5.652555690588968	1.0	0.0	1.0	0.28062644458104213	3.9077171730566285	0.2609392457759348	0.451892726496868	0.26397842282021294	0.019513601375936104	0.8907224341404131	0.9926560668588189	290.0	5.731866764162237	246.0	0.5672082664865556
508	Feb25-FISH2-3R4-rep2-cp190-100x_Position005_4_cmle.ics	54	1	0	1.2995999999999999	0.30788277448567	1.0	0.3095250132321943	1.0	0.27959054898357405	3.8447403125175277	0.44573902950761124	0.5751454548160052	0.44573902950761124	0.315767153252087	0.7787935272418027	0.9877590910747749	122.0	2.422151891629001	67.0	0.15448355225446841
509	Feb25-FISH2-3R4-rep2-cp190-100x_Position005_4_cmle.ics	55	1	0	1.083	NA	0.0	0.0	1.0	0.20648634706017469	2.207396992414034	0.11004251054681817	0.29312072672022244	0.11004251054681817	0.03985969903179401	0.9626395249759072	0.9000267133318964	124.0	2.2327948151355304	59.0	0.13603775497035278
510	Feb25-FISH2-3R4-rep2-cp190-100x_Position005_4_cmle.ics	56	1	0	1.2995999999999999	0.1511253260047357	1.0	0.10317500441073144	1.0	0.2659059822000516	2.7080236529946595	0.31267929750363455	0.49678916557176955	0.31267929750363455	0.09726185015587707	0.8622893176842432	0.9888992665997728	192.0	3.705628322419464	129.0	0.29743848120636457
511	Feb25-FISH2-3R4-rep2-cp190-100x_Position005_4_cmle.ics	57	1	0	1.7328	0.41015134732335423	1.0	0.0	1.0	0.29360477011817077	3.4767856061579696	0.2046397182264064	0.3766582178478554	0.19399091477665492	0.02889331446064716	0.9293476494660678	0.9965287864947088	178.0	3.5331919320868823	121.0	0.27899268392224896
512	Feb25-FISH2-3R4-rep2-cp190-100x_Position005_4_cmle.ics	58	1	0	1.9493999999999998	0.49345548761151364	1.0	0.0	1.0	0.2015450304301512	3.468691194300169	0.15913734575349517	0.32141190855414514	0.1558312016345705	0.02982769438679473	0.9478622027730393	0.9400968458291149	204.0	4.020611291564675	123.0	0.2836041332432778
513	Feb25-FISH2-3R4-rep2-cp190-100x_Position005_4_cmle.ics	59	1	0	1.7328	0.439606056628948	1.0	0.42540144110901373	1.0	0.2991319523328198	3.1835490163946507	0.45843634116192833	0.6026915945611867	0.4539616810877627	0.2967923362175525	0.7885315716388311	0.986402870105951	214.0	4.19727785343748	161.0	0.37122167034282705
514	Feb25-FISH2-3R4-rep2-cp190-100x_Position005_4_cmle.ics	61	1	0	1.9493999999999998	0.4022054713363247	1.0	0.10317500441073144	1.0	0.21737307888718496	4.430730645801716	0.33345070950147593	0.46591470998097007	0.31119169276413383	0.09844239327509477	0.8843652402392456	0.9309986966055235	200.0	3.9546257165836374	124.0	0.28590985790379225
515	Feb25-FISH2-3R4-rep2-cp190-100x_Position005_4_cmle.ics	62	1	0	1.2995999999999999	NA	0.0	0.751125369937127	1.0	0.12225829378594354	1.5389681049219426	0.7360814972755271	0.7940823095407317	0.7265543033133651	0.6252157579449691	0.5851871014822646	0.6499678814928194	134.0	2.5498928700508525	51.0	0.11759195768623716
516	Feb25-FISH2-3R4-rep2-cp190-100x_Position005_4_cmle.ics	63	1	0	1.5162	0.37182292974167136	1.0	0.10317500441073144	1.0	0.28084083144830463	2.969872944636842	0.295456721104325	0.5313957866656456	0.295456721104325	0.06297026669985258	0.8878594383045202	0.9791891536239392	214.0	4.103656858075801	156.0	0.35969304704025484
517	Feb25-FISH2-3R4-rep2-cp190-100x_Position005_4_cmle.ics	64	1	0	1.083	NA	0.0	0.928575039696583	1.0	0.319745112587366	2.219069226032198	0.6765320917761408	0.7565666280501577	0.6765320917761408	0.5773386667832449	0.6453574404427325	1.0006290176509671	128.0	2.392401385478248	77.0	0.17754079885961296
518	Feb25-FISH2-3R4-rep2-cp190-100x_Position005_4_cmle.ics	64	2	0	1.2995999999999999	NA	0.0	0.0	1.0	0.14347369714914668	1.7723855902420182	0.08048991963394464	0.20449627314258234	0.08048991963394464	0.029027956895232684	0.9730908975001461	0.807599635907462	140.0	2.6137633592617786	59.0	0.13603775497035278
519	Feb25-FISH2-3R4-rep2-cp190-100x_Position005_4_cmle.ics	65	1	0	1.2995999999999999	2.611302281695602	1.0	1.083	1.0	0.30758805139602646	2.701903025955388	0.81030862280585	0.9151231829407155	0.81030862280585	0.6091196782159916	0.6398185178923435	1.0005681203752148	146.0	2.8414705903556454	92.0	0.21212666876732977
520	Feb25-FISH2-3R4-rep2-cp190-100x_Position005_4_cmle.ics	65	2	0	1.083	5.609471835038719	1.0	0.5158750220536572	1.0	0.2643994242775595	2.2496401599173548	0.4515771261257265	0.5528499918666726	0.4515771261257265	0.30553583839817816	0.7771539625359983	0.923099556575178	134.0	2.4796771235295934	75.0	0.17292934953858405
521	Feb25-FISH2-3R4-rep2-cp190-100x_Position005_4_cmle.ics	65	3	0	0.8664	5.124710324428066	1.0	0.2918229810711206	1.0	0.1618439745333562	1.366326822667634	0.3600254351330169	0.4905265220413173	0.3600254351330169	0.18111256525146768	0.8397869928266496	0.7536944951596531	162.0	2.941576148396855	78.0	0.17984652352012742
522	Feb25-FISH2-3R4-rep2-cp190-100x_Position005_4_cmle.ics	66	1	0	1.7328	0.4648838305688772	1.0	0.0	1.0	0.22042813468087663	3.3606825165605057	0.16519588234813914	0.37214788933606535	0.16519588234813914	0.029204796852167807	0.9457934125220796	0.9383485166696738	198.0	3.839714558151649	123.0	0.2836041332432778
523	Feb25-FISH2-3R4-rep2-cp190-100x_Position005_4_cmle.ics	67	1	0	1.083	0.4589680065875479	1.0	0.0	1.0	0.28725007890400167	3.60589240853498	0.3324012772175419	0.5101383652337056	0.3235978568722602	0.03938989410639872	0.8724907512265087	1.0030605351420403	106.0	2.1113990940240117	55.0	0.12681485632829495
524	Feb25-FISH2-3R4-rep2-cp190-100x_Position005_4_cmle.ics	68	1	0	1.5162	0.795321294013437	1.0	0.0	1.0	0.27914531831119865	3.1942204367808045	0.24367369064110617	0.4398645683654417	0.2221371352853615	0.031306734583250874	0.9137526041075675	0.9980930686782893	176.0	3.441686022495314	116.0	0.2674640606196767
525	Feb25-FISH2-3R4-rep2-cp190-100x_Position005_4_cmle.ics	69	1	0	1.7328	0.4647263421485831	1.0	0.4773698211006071	1.0	0.2341147417940929	4.163149673390177	0.5739498815250952	0.6995261003805557	0.5667121418826739	0.4261075608530193	0.7333256094457297	0.968821928502365	132.0	2.6222237023422235	69.0	0.1590950015754973
526	Feb25-FISH2-3R4-rep2-cp190-100x_Position005_4_cmle.ics	70	1	0	1.9493999999999998	0.36506468773067624	1.0	0.8664	1.0	0.24271775531817819	3.4246474258026436	0.7939318458052609	0.9034594781147307	0.7897903755833321	0.5951637831430158	0.6126155322689991	0.9462947981842462	202.0	3.9993211284943655	133.0	0.3066613798484224
527	Feb25-FISH2-3R4-rep2-cp190-100x_Position005_4_cmle.ics	71	1	0	1.083	4.8743402556100115	2.0	0.0	1.0	0.29907699693135376	2.239583840707405	0.434035838378321	0.6922557543204819	0.434035838378321	0.12357185124493604	0.8583300973214831	0.993019190353177	172.0	3.211863705631338	116.0	0.2674640606196767
528	Feb25-FISH2-3R4-rep2-cp190-100x_Position005_4_cmle.ics	72	1	0	1.5162	2.585306967853493	1.0	0.0	1.0	0.15511095796046206	2.3620261729331693	0.15489365094126556	0.33105711362941903	0.15489365094126556	0.02762019901422859	0.9481461792971462	0.8738567327900625	174.0	3.303369615222906	85.0	0.19598659614372857
529	Feb25-FISH2-3R4-rep2-cp190-100x_Position005_4_cmle.ics	72	2	0	1.2995999999999999	6.315909804405865	1.0	0.0	1.0	0.1421968058767533	2.864068933416574	0.07743354014162161	0.16424984389738412	0.07743354014162161	0.02762019901422859	0.9722083555218564	0.9224223848706772	142.0	2.705269268853348	60.0	0.13834347963086724
530	Feb25-FISH2-3R4-rep2-cp190-100x_Position005_4_cmle.ics	73	1	0	1.083	0.20336106019409395	1.0	0.8664	1.0	0.29065874765724103	2.9075557523757096	0.878636824589719	0.9480525045348721	0.8566837587305215	0.706468798651679	0.6342611780371945	0.9884872354126458	124.0	2.3966315570184697	70.0	0.1614007262360118
531	Feb25-FISH2-3R4-rep2-cp190-100x_Position005_4_cmle.ics	74	1	0	1.2995999999999999	0.28343041135686153	1.0	1.6237047143221965	1.0	0.2551505827666897	3.282782247066494	0.9620528975520115	0.9878388134147141	0.9573931876353613	0.902749885147995	0.4680037573299186	0.9787320981167507	138.0	2.70949944039357	77.0	0.17754079885961296
532	Feb25-FISH2-3R4-rep2-cp190-100x_Position005_4_cmle.ics	75	1	0	1.9493999999999998	0.5489526743668917	1.0	0.4332	1.0	0.286050250349916	3.400155242356246	0.7879009115157474	0.8857171771203042	0.7544039727918693	0.39426489616238136	0.6939011880160834	1.0067267469851324	196.0	3.8652348927621802	138.0	0.3181900031509946
533	Feb25-FISH2-3R4-rep2-cp190-100x_Position005_4_cmle.ics	76	1	0	1.2995999999999999	0.62337095459992	1.0	0.815064591942846	1.0	0.3147465334085093	2.921824156005669	0.6621171269237854	0.7520305461122369	0.6595548707986536	0.5493778574179827	0.6682815579269901	1.0045574045538428	172.0	3.3288899498334374	119.0	0.27438123460122005
534	Feb25-FISH2-3R4-rep2-cp190-100x_Position005_4_cmle.ics	77	1	0	1.5162	0.5364951075101638	1.0	0.0	1.0	0.2882878852715724	2.3177131782599094	0.1979794101413453	0.4003413644980922	0.1979794101413453	0.02607628806604113	0.9294230119735484	0.9881304747165793	222.0	4.235628008037877	167.0	0.3850560183059138
535	Feb25-FISH2-3R4-rep2-cp190-100x_Position005_4_cmle.ics	80	1	0	1.5162	NA	0.0	0.815064591942846	1.0	0.23806494534141664	3.824674026636284	0.7026994902136876	0.7769684883383079	0.6906019704693732	0.6161678861037005	0.6302061141616935	0.9212497785434943	140.0	2.7541948523042987	76.0	0.1752350741990985
536	Feb25-FISH2-3R4-rep2-cp190-100x_Position005_4_cmle.ics	81	1	0	1.9493999999999998	2.7979839826654476	1.0	0.0	1.0	0.15626263184650876	3.0204367656073465	0.07549467081442195	0.21377619970421746	0.07549467081442195	0.027006094140445715	0.9479683742315413	0.9153937111703968	216.0	4.21856801650779	118.0	0.27207550994070556
537	Feb25-FISH2-3R4-rep2-cp190-100x_Position005_4_cmle.ics	82	1	0	1.2995999999999999	0.6238656022773824	1.0	2.0261881085337166	1.0	0.2965696386911721	2.6914051004616377	0.9554993814055078	0.9741564967695621	0.9443723175146248	0.9089100517786501	0.374280310621317	0.9993613191292902	188.0	3.5928322497575866	132.0	0.30435565518790797
538	Feb25-FISH2-3R4-rep2-cp190-100x_Position005_4_cmle.ics	84	1	0	2.166	0.6159316959671085	1.0	0.10317500441073144	1.0	0.27254232186116994	3.737411134698137	0.2596806793246571	0.40801677537188435	0.2596806793246571	0.05380367275040791	0.9099121599492095	0.9924107527827257	280.0	5.5317949534490145	230.0	0.5303166719183244
539	Feb25-FISH2-3R4-rep2-cp190-100x_Position005_4_cmle.ics	85	1	0	1.7328	3.441820312880497	1.0	1.083	1.0	0.23871336893459466	2.8546873564274335	0.9264542423119674	0.9914976225762628	0.9264542423119674	0.6944856119550451	0.4202369843183936	0.9544628351983904	198.0	3.7929040604708097	128.0	0.2951327565458501
540	Feb25-FISH2-3R4-rep2-cp190-100x_Position005_4_cmle.ics	86	1	0	1.9493999999999998	0.45781614401945014	1.0	1.8330020560479539	1.0	0.2832707552910323	2.7755638407592063	0.8440572156114535	0.8951700525335196	0.8418543174936247	0.7703572055303944	0.5354843857421867	0.9839184049677818	282.0	5.482869369998067	237.0	0.5464567445419256
541	Feb25-FISH2-3R4-rep2-cp190-100x_Position005_4_cmle.ics	87	1	0	1.5162	4.664832100206271	1.0	0.0	1.0	0.1884075318947007	3.5761937636143464	0.06291329469821151	0.18547224767780546	0.06291329469821151	0.022230253279467885	0.9591423228478548	0.8956561191756208	122.0	2.351936145107741	55.0	0.12681485632829495
542	Feb25-FISH2-3R4-rep2-cp190-100x_Position005_4_cmle.ics	87	2	0	1.9493999999999998	0.43594129055295217	1.0	1.3157503800483568	1.0	0.30553362194923883	3.344490786146853	0.7355817425386458	0.8192323743390512	0.7361066294943446	0.6403534812481984	0.6329884776022788	0.9949497902232357	216.0	4.241973265348209	165.0	0.3804445689848849
543	Feb25-FISH2-3R4-rep2-cp190-100x_Position005_4_cmle.ics	88	1	0	1.7328	0.3295194189647274	1.0	0.10317500441073144	1.0	0.27004453453403476	3.21855700891745	0.2871570975967854	0.4516266130901785	0.2549416582953404	0.0710532416351132	0.9078040956237129	0.977593965881754	192.0	3.7524388201003034	130.0	0.29974420586687905
544	Feb25-FISH2-3R4-rep2-cp190-100x_Position005_4_cmle.ics	89	1	0	1.5162	0.37135778990056123	1.0	0.3095250132321943	1.0	0.2596531355846011	2.4708408089898493	0.4388838297561203	0.6146381021383513	0.4388838297561203	0.23136337350358607	0.811331500331075	0.9737008888280106	214.0	4.15046735575664	150.0	0.3458586990771681
545	Feb25-FISH2-3R4-rep2-cp190-100x_Position005_4_cmle.ics	90	1	0	1.7328	0.5601686905576035	1.0	1.9313502455959253	1.0	0.292485254811594	3.290296898337551	0.9245403611836379	0.9578505765883377	0.9230036988685814	0.8774239828111401	0.3782558038691822	0.9983486874989629	202.0	3.9291053819731068	146.0	0.3366358004351103
546	Feb25-FISH2-3R4-rep2-cp190-100x_Position005_4_cmle.ics	91	1	0	1.083	NA	0.0	1.5490250415242273	1.0	0.3126783182461922	3.0171973746946326	0.9349082445334642	0.9661003530883354	0.9332140538657631	0.8933214053865763	0.34923668964477617	1.0054559162467023	114.0	2.2199649951456664	64.0	0.14756637827292504
547	Feb25-FISH2-3R4-rep2-cp190-100x_Position005_4_cmle.ics	92	1	0	2.166	0.18329881028960038	1.0	0.0	1.0	0.11008769700873113	3.4874066302946636	0.06055886560785237	0.20344446657853274	0.08623843242362231	0.03027037794961879	0.9716511643256288	0.8959108450834566	226.0	4.395234578380595	106.0	0.24440681401453213
548	Feb25-FISH2-3R4-rep2-cp190-100x_Position005_4_cmle.ics	93	1	0	1.083	5.508876986828551	1.0	0.0	1.0	0.1720702394091815	1.6672434664249123	0.1279965711725226	0.2910606960909419	0.1279965711725226	0.032447228202106	0.9580025236339559	0.876507003274057	156.0	2.9479214057071883	76.0	0.1752350741990985
549	Feb25-FISH2-3R4-rep2-cp190-100x_Position005_4_cmle.ics	94	1	0	1.5162	0.3651383250682075	1.0	2.0748369030026867	1.0	0.2869183232007768	3.1831796481089074	0.9513539007463859	0.9791431159555911	0.9513014965151186	0.9154308002126115	0.2924805105328593	0.9947696177464749	192.0	3.7290335712598837	134.0	0.30896710450893683
550	Feb25-FISH2-3R4-rep2-cp190-100x_Position005_4_cmle.ics	95	1	0	1.7328	0.34586859816775467	1.0	2.1682197330772284	1.0	0.26827221592563444	3.4799186880863715	0.9621230548972458	0.9847519233843224	0.9618450589698861	0.9252121456420663	0.2689947962816408	0.9807075601001988	206.0	4.041901454634984	144.0	0.33202435111408135
551	Feb25-FISH2-3R4-rep2-cp190-100x_Position005_4_cmle.ics	96	1	0	1.9493999999999998	0.10059968507851702	1.0	0.0	1.0	0.20151190875006547	3.818855263138391	0.15720713754427826	0.2916583817540449	0.13481209818173784	0.027631104139510563	0.9404744273011575	0.9503333109306563	216.0	4.241973265348209	134.0	0.30896710450893683
552	Feb25-FISH2-3R4-rep2-cp190-100x_Position005_4_cmle.ics	97	1	0	1.5162	5.075991914051915	1.0	0.0	1.0	0.12386921756374954	2.3809382889193396	0.07685109369516903	0.1692120423441338	0.05447274535033337	0.02722906187858229	0.9556782740708538	0.8486343479495311	142.0	2.798890264215027	56.0	0.12912058098880944
553	Feb25-FISH2-3R4-rep2-cp190-100x_Position005_4_cmle.ics	97	2	0	1.2995999999999999	0.6044527285863197	1.0	1.1368333649278028	1.0	0.2567560264848119	2.927658382516891	0.7291276757515499	0.7934370979061879	0.7290253245993683	0.6558296291963972	0.6296196962083165	0.9757380481086969	128.0	2.486022380839927	69.0	0.1590950015754973
554	Feb25-FISH2-3R4-rep2-cp190-100x_Position005_4_cmle.ics	98	1	0	1.2995999999999999	NA	0.0	0.0	1.0	0.30212160755784634	2.307871804884569	0.35566010855288305	0.5323990743121625	0.3372783943624777	0.12390109317339967	0.875895483851926	0.9941034126380293	198.0	3.72268831394955	144.0	0.33202435111408135
555	Feb25-FISH2-3R4-rep2-cp190-100x_Position005_4_cmle.ics	99	1	0	1.9493999999999998	0.299442797625063	1.0	0.8664	1.0	0.30660996263765633	3.8372440915954553	0.7023420596149484	0.7929750470434639	0.6975059302346963	0.5714355765046246	0.6699463674368483	1.005915449187609	214.0	4.26749359995874	163.0	0.375833119663856
556	Feb25-FISH2-3R4-rep2-cp190-100x_Position005_4_cmle.ics	100	1	0	1.5162	0.28638093884076815	1.0	0.0	1.0	0.12642311087667463	1.9470647692555327	0.08248727024341779	0.21768659960258321	0.08248727024341779	0.029169771485345254	0.9677151862458737	0.9283208277275886	246.0	4.748567702126206	129.0	0.29743848120636457
557	Feb25-FISH2-3R4-rep2-cp190-100x_Position005_4_cmle.ics	101	1	0	2.166	0.8044089304515752	1.0	0.0	1.0	0.23248529818497718	3.3666919558174353	0.1474800956200486	0.3035376783820982	0.1268809556736538	0.02692441933210845	0.9498639166204038	0.9592484091671974	224.0	4.444160161831546	152.0	0.350470148398197
558	Feb25-FISH2-3R4-rep2-cp190-100x_Position005_4_cmle.ics	102	1	0	1.9493999999999998	0.358856408551972	1.0	0.0	1.0	0.22078784494765125	2.845406217900555	0.12912802817913882	0.2884803392998347	0.12920350801523975	0.02050715261304004	0.9493539818492113	0.9525911611382976	340.0	6.638604822366681	277.0	0.6386857309625038
559	Feb25-FISH2-3R4-rep2-cp190-100x_Position005_4_cmle.ics	103	1	0	1.5162	0.2164684068748428	1.0	0.10317500441073144	1.0	0.31196564599881965	4.046225581592234	0.3247701367126967	0.46533971555494336	0.30169771686352836	0.0819530057279291	0.8484251265836324	1.0024814016608687	140.0	2.8010053499851386	87.0	0.20059804546475749
560	Feb25-FISH2-3R4-rep2-cp190-100x_Position005_4_cmle.ics	104	1	0	1.7328	3.027602409378261	1.0	0.3095250132321943	1.0	0.26171705325020667	3.4350302448320233	0.3680333824659013	0.48249288961780396	0.3715335589279412	0.20059581888766634	0.8338825251872589	0.9765648270691153	196.0	3.8652348927621802	132.0	0.30435565518790797
561	Feb25-FISH2-3R4-rep2-cp190-100x_Position005_4_cmle.ics	104	2	0	1.7328	0.564053211523095	1.0	0.5963412819178956	1.0	0.2735008026506843	4.700825135780536	0.4961240631941705	0.5960493263302123	0.4932051734518051	0.3651373289875231	0.7881500665531118	0.9836642504050751	170.0	3.3778155332843878	109.0	0.25132398799607547
562	Feb25-FISH2-3R4-rep2-cp190-100x_Position005_4_cmle.ics	105	1	0	1.5162	5.0999569625419845	2.0	0.10317500441073144	1.0	0.2792263383051301	2.98558586084577	0.2974822553700296	0.47844356062854576	0.2982793857008387	0.0702958710344886	0.8767769942797564	0.9907085171584966	178.0	3.4395709367252034	118.0	0.27207550994070556
563	Feb25-FISH2-3R4-rep2-cp190-100x_Position005_4_cmle.ics	106	1	0	1.7328	NA	0.0	0.0	1.0	0.14099759416172386	5.354221283372704	0.10579374275782155	0.2372827346465817	0.10579374275782155	0.03782589803012746	0.9510134614739983	0.8405473973984832	136.0	2.6179935308020013	56.0	0.12912058098880944
564	Feb25-FISH2-3R4-rep2-cp190-100x_Position005_4_cmle.ics	107	1	0	1.5162	0.28140061163568125	1.0	0.4332	1.0	0.25969454843052203	3.204898555011502	0.547568782348134	0.6728922636883683	0.5472793516752928	0.37952448242985565	0.7550112234675609	0.9766445855464192	136.0	2.6882092773232613	76.0	0.1752350741990985
565	Feb25-FISH2-3R4-rep2-cp190-100x_Position005_4_cmle.ics	108	1	0	2.3826	4.357793840129205	1.0	0.0	1.0	0.2502847065483013	3.888730342506064	0.1947703337087797	0.4018995667294238	0.1947703337087797	0.021698469987585605	0.9326864379905113	0.981788264015569	298.0	5.910648411805151	242.0	0.5579853678444979
566	Feb25-FISH2-3R4-rep2-cp190-100x_Position005_4_cmle.ics	109	1	0	2.3826	0.5389612971544893	1.0	1.2995999999999999	1.0	0.26496593004632696	3.936366407606117	0.9269228557108465	0.9951296967306729	0.9265654399500439	0.6694294494153993	0.4171686835097102	0.997136430871442	294.0	5.868068085664535	244.0	0.5625968171655268
567	Feb25-FISH2-3R4-rep2-cp190-100x_Position005_4_cmle.ics	111	1	0	0.6497999999999999	0.5982053935134838	1.0	0.0	1.0	0.3195793308095086	1.662409397452627	0.2558327919604116	0.43878876831645053	0.2558327919604116	0.10148135672064355	0.9219230453637894	0.9914082592476952	96.0	1.770895790268267	50.0	0.11528623302572269
568	Feb25-FISH2-3R4-rep2-cp190-100x_Position005_4_cmle.ics	111	2	0	1.5162	2.1874166444332084	1.0	1.7328	1.0	0.26061659671168275	2.9202751811226584	0.9061820777491719	0.9437292974984561	0.9001187010258014	0.7941960812620806	0.4355425071532809	0.9712161647791944	178.0	3.4395709367252034	114.0	0.26285261129864773
569	Feb25-FISH2-3R4-rep2-cp190-100x_Position005_4_cmle.ics	111	3	0	0.8664	3.693979830361155	1.0	1.9493999999999998	1.0	0.30589812765231944	2.3083085751523833	0.9191349261727741	0.960485791968432	0.9191349261727741	0.8408223254172582	0.46900981274690284	1.0081889552438297	110.0	2.060358424802949	60.0	0.13834347963086724
570	Feb25-FISH2-3R4-rep2-cp190-100x_Position005_4_cmle.ics	112	1	0	0.8664	2.493220023614252	1.0	0.0	1.0	0.19085175370557994	1.975415700695944	0.10695319433734414	0.29571808936287847	0.10695319433734414	0.03849791215026698	0.974561279440853	0.8506685463799832	120.0	2.1668092401544925	54.0	0.12450913166778053
571	Feb25-FISH2-3R4-rep2-cp190-100x_Position005_4_cmle.ics	114	1	0	1.9493999999999998	0.12279466486004365	1.0	0.0	1.0	0.12108421714461658	3.003706115409823	0.09146625675608668	0.18263499776863193	0.09146625675608668	0.033004413150195866	0.9625041233422397	0.9353720618515823	212.0	4.29301393456927	101.0	0.23287819071195984
572	Feb25-FISH2-3R4-rep2-cp190-100x_Position005_4_cmle.ics	115	1	0	1.9493999999999998	0.35728910137359604	1.0	0.815064591942846	1.0	0.2680459164667729	3.193760993607126	0.5924252728391464	0.724851436251174	0.5924252728391464	0.4670103468376567	0.7502070009747981	0.9916887971956606	284.0	5.504159533068373	233.0	0.5372338458998677
573	Feb25-FISH2-3R4-rep2-cp190-100x_Position005_4_cmle.ics	116	1	0	1.5162	0.41500216890372804	1.0	1.1237506284984224	1.0	0.2902109266441255	2.6476454188172593	0.8028650310687507	0.8836402160187768	0.8026510098235752	0.6755437923137837	0.4573633960276919	0.9784391725826964	196.0	3.7248033997196615	139.0	0.32049572781150915
574	Feb25-FISH2-3R4-rep2-cp190-100x_Position005_4_cmle.ics	117	1	0	1.7328	0.5163786050089271	1.0	0.0	1.0	0.23699699547382233	3.3170197888546906	0.165747739609875	0.36372041892847706	0.165747739609875	0.03051207103718033	0.9270658228032774	0.977659313329647	188.0	3.6630479962788463	118.0	0.27207550994070556
575	Feb25-FISH2-3R4-rep2-cp190-100x_Position005_4_cmle.ics	118	1	0	1.083	3.1325124139468903	1.0	1.2700002221840399	1.0	0.11577639048892646	1.9443595230162514	0.9100529960659363	0.9575299931722859	0.9072406281496895	0.8346880384953019	0.4148908892152721	0.5583473377974334	140.0	2.613763359261779	53.0	0.12220340700726606
576	Feb25-FISH2-3R4-rep2-cp190-100x_Position005_4_cmle.ics	119	1	0	1.9493999999999998	3.496367846123386	2.0	0.3634229110571259	1.0	0.2705705650935341	3.2347244519660188	0.39077056040756913	0.5490447598253275	0.39077056040756913	0.2206036208151383	0.8266689610714575	0.9866642689081256	270.0	5.261507396214532	217.0	0.5003422513316366
577	Feb25-FISH2-3R4-rep2-cp190-100x_Position005_4_cmle.ics	120	1	0	1.2995999999999999	0.3471988684584418	1.0	0.0	1.0	0.18601535448886933	2.4611882307142685	0.10484591922591502	0.25142643037442153	0.10484591922591502	0.03720551114850652	0.9546957154836024	0.9299841377089679	152.0	2.9521515772474105	76.0	0.1752350741990985
578	Feb25-FISH2-3R4-rep2-cp190-100x_Position005_4_cmle.ics	122	1	0	1.5162	0.30174290016039546	1.0	0.0	1.0	0.2349147765947995	4.108485730339894	0.13351099552748524	0.24200877355929298	0.13351099552748524	0.028113970535701527	0.9469756611947807	0.9607568708688736	128.0	2.5328328785207668	66.0	0.15217782759395398
579	Feb25-FISH2-3R4-rep2-cp190-100x_Position005_4_cmle.ics	122	2	0	1.5162	6.797730378071351	1.0	0.0	1.0	0.1884075318947007	3.619802818187321	0.0562422302559193	0.18859580183758912	0.0562422302559193	0.028113970535701527	0.9690906644677515	0.9379825146287606	122.0	2.4923676381502604	55.0	0.12681485632829495
580	Feb25-FISH2-3R4-rep2-cp190-100x_Position005_4_cmle.ics	123	1	0	1.5162	5.09101297556758	1.0	0.3095250132321943	1.0	0.22030874087769353	3.309182836860924	0.3803106668944701	0.4942693205763426	0.37888689560908934	0.2422618030639558	0.8394013155943993	0.9401836526180085	136.0	2.6648040284828416	70.0	0.1614007262360118
581	Feb25-FISH2-3R4-rep2-cp190-100x_Position005_4_cmle.ics	123	2	0	1.2995999999999999	3.2658819953344573	1.0	0.32626801153583	1.0	0.2207395664595007	2.46356144452102	0.42577168403667637	0.5461052736488411	0.4252448886610855	0.2525627883136853	0.8175469750211467	0.8144425773363901	132.0	2.458386960459284	67.0	0.15448355225446841
582	Feb25-FISH2-3R4-rep2-cp190-100x_Position005_4_cmle.ics	124	1	0	1.2995999999999999	3.5599129463928394	1.0	0.5963412819178956	1.0	0.2933122770712693	2.7893219304379877	0.5819191891320143	0.6753078925342384	0.5750301224211988	0.44374235442362703	0.733308695709375	1.0036380645000853	144.0	2.7967751784449164	88.0	0.20290377012527194
583	Feb25-FISH2-3R4-rep2-cp190-100x_Position005_4_cmle.ics	125	1	0	0.8664	NA	0.0	0.0	1.0	0.2858448059506674	2.468875344854721	0.24715525888008855	0.4489675924324698	0.20936948777366582	0.0399993082696365	0.9058765209724736	0.9878857292659241	110.0	2.0603584248029496	58.0	0.13373203030983835
584	Feb25-FISH2-3R4-rep2-cp190-100x_Position005_4_cmle.ics	126	1	0	2.3826	6.010408774539679	1.0	0.0	1.0	0.15852396211206626	2.68551038279481	0.1198873632086872	0.2709704525143747	0.11987331171276494	0.01834282277691283	0.9463598001404878	0.8383011817051736	364.0	7.0813287699337515	260.0	0.5994884117337581
585	Feb25-FISH2-3R4-rep2-cp190-100x_Position005_4_cmle.ics	126	2	0	1.7328	7.1806821963406	1.0	0.0	1.0	0.09678950966766459	2.663056673762577	0.03669126615219456	0.06218630035353564	0.03669126615219456	0.01834282277691283	0.9887206333432706	0.9175355445694159	156.0	3.1351633964305474	57.0	0.13142630564932387
586	Feb25-FISH2-3R4-rep2-cp190-100x_Position005_4_cmle.ics	127	1	0	1.083	0.6010830625967978	1.0	0.23070632344123612	1.0	0.2664712578660205	3.101942418002365	0.4299177826445984	0.5555954475280939	0.4299177826445984	0.2741535920726672	0.8348382359948153	0.9844383327276885	110.0	2.130574171324209	56.0	0.12912058098880944
587	Feb25-FISH2-3R4-rep2-cp190-100x_Position005_4_cmle.ics	128	1	0	1.9493999999999998	0.41802692422287535	1.0	0.8664	1.0	0.23727244706713552	2.9660026235471424	0.818997570571496	0.9499685815259372	0.8170884480074284	0.5186789832421463	0.601235261601825	0.9277440200540478	310.0	5.944768394865329	250.0	0.5764311651286135
588	Feb25-FISH2-3R4-rep2-cp190-100x_Position005_4_cmle.ics	129	1	0	1.5162	0.21358107679517838	1.0	0.2166	1.0	0.31858195360261005	3.1527008151916585	0.44035049953781674	0.5294100515366011	0.41176098160130675	0.19812974054423663	0.8372591211482544	1.0031339749993744	190.0	3.684338159349155	139.0	0.32049572781150915
589	Feb25-FISH2-3R4-rep2-cp190-100x_Position005_4_cmle.ics	129	2	0	1.2995999999999999	0.41978816266369984	2.0	0.2918229810711206	1.0	0.3457140521097135	2.893583834379633	0.26928443898547605	0.37439631266382184	0.2733719119192635	0.1568105555063123	0.8659076382160291	0.9926277591396113	162.0	3.1288181391202143	114.0	0.26285261129864773
590	Feb25-FISH2-3R4-rep2-cp190-100x_Position005_4_cmle.ics	129	3	0	1.9493999999999998	0.8695455349983451	3.0	0.0	1.0	0.17594966304956908	3.154559965333384	0.06868929887429881	0.22709913514745547	0.06868929887429881	0.017289453357476607	0.9558520417708353	0.9064434417868773	236.0	4.5719011402533996	143.0	0.3297186264535669
591	Feb25-FISH2-3R4-rep2-cp190-100x_Position005_4_cmle.ics	130	1	0	2.5991999999999997	0.3660240496262405	1.0	1.2191645447964943	1.0	0.16223644465626458	2.4520234668475016	0.7488706444785308	0.9034142163659147	0.7468874716125476	0.5980740407936903	0.6337700489548671	0.7430062850148472	384.0	7.481472391360196	285.0	0.6571315282466194
592	Feb25-FISH2-3R4-rep2-cp190-100x_Position005_4_cmle.ics	133	1	0	1.9493999999999998	0.5392286068675939	1.0	0.0	1.0	0.24632599678266848	3.5950421786752744	0.36773425534173454	0.5373504390155134	0.37342856709582517	0.12417921538298227	0.827503369548133	0.9784437682004712	200.0	3.931220467743217	132.0	0.30435565518790797
593	Feb25-FISH2-3R4-rep2-cp190-100x_Position005_4_cmle.ics	134	1	0	1.083	0.49307776924785907	1.0	0.0	1.0	0.32663122297097663	2.841525987380583	0.2459639126305793	0.39947006202150237	0.2459639126305793	0.03514942609592815	0.8906950458534079	1.0011340779456441	110.0	2.1305741713242092	62.0	0.14295492895189613
594	Feb25-FISH2-3R4-rep2-cp190-100x_Position005_4_cmle.ics	135	1	0	1.9493999999999998	1.2788061298184352	1.0	0.6497999999999999	1.0	0.23929219260033444	3.7799815086892257	0.8445730056007733	0.9488256085952316	0.832884435163116	0.506888434661334	0.6231891128828907	0.9859433881541932	206.0	4.065306703475404	136.0	0.31357855382996574
595	Feb25-FISH2-3R4-rep2-cp190-100x_Position005_4_cmle.ics	136	1	0	1.7328	0.18285537786811218	1.0	0.0	1.0	0.29004013690776226	2.633021331916651	0.5227738897767001	0.6513779443189263	0.47110939671693514	0.11761356330706636	0.8124331301511681	0.9978791558738478	218.0	4.169642433056838	163.0	0.375833119663856
596	Feb25-FISH2-3R4-rep2-cp190-100x_Position005_4_cmle.ics	138	1	0	1.9493999999999998	0.3232870803026489	1.0	0.0	1.0	0.2052172820961967	3.5924649093540673	0.1561110160793705	0.2965560497206067	0.15233350439046642	0.027914385904892234	0.9416230332883696	0.9327422222566736	220.0	4.261148342648407	139.0	0.32049572781150915
597	Feb25-FISH2-3R4-rep2-cp190-100x_Position006_5_cmle.ics	1	1	0	2.5991999999999997	0.7963749866331092	2.0	0.3095250132321943	1.0	0.2627407927488309	4.002967826493331	0.3592465740140957	0.5010705599882084	0.3592465740140957	0.1901582179055037	0.8160250696622473	1.0013256409236384	306.0	6.089430059448068	258.0	0.5948769624127291
598	Feb25-FISH2-3R4-rep2-cp190-100x_Position006_5_cmle.ics	2	1	0	1.7328	0.8688484854856044	1.0	0.0	1.0	0.24130348670608903	3.070326722341662	0.1560214312709811	0.3312287410239879	0.1761855005446744	0.03197461150263445	0.9426887375965008	0.9798150996933022	156.0	3.064947649909288	90.0	0.20751521944630086
599	Feb25-FISH2-3R4-rep2-cp190-100x_Position006_5_cmle.ics	3	1	0	1.083	0.684819291963886	1.0	0.8058225447605828	1.0	0.31950628410532356	2.802257361826233	0.7342248622206693	0.8191080475835014	0.7223607515524991	0.631497863824786	0.6122967182250796	1.0106680349988995	112.0	2.151864334394518	63.0	0.1452606536124106
600	Feb25-FISH2-3R4-rep2-cp190-100x_Position006_5_cmle.ics	4	1	0	1.9493999999999998	0.38274390175066786	1.0	0.0	1.0	0.18704508073430515	3.2060037587498256	0.14890446244467712	0.29479627690667215	0.14848693127436938	0.02720376163466665	0.9452911453394366	0.9523931202524498	244.0	4.703872290215475	155.0	0.35738732237974036
601	Feb25-FISH2-3R4-rep2-cp190-100x_Position006_5_cmle.ics	5	1	0	1.5162	0.9153959373039803	1.0	0.0	1.0	0.2731442024700378	2.3621246699440537	0.28950533209690504	0.4874195838646111	0.28950533209690504	0.027627651559058768	0.8966560205544251	0.9771494687693796	200.0	3.790788974700699	139.0	0.32049572781150915
602	Feb25-FISH2-3R4-rep2-cp190-100x_Position006_5_cmle.ics	6	1	0	1.7328	0.6422367617314294	1.0	1.0389843448820495	1.0	0.2731442024700378	3.3022162853321584	0.7388189599367043	0.8090088470114364	0.7352154211321298	0.62191613320866	0.5954232590935006	0.980201407748674	200.0	3.9312204677432177	139.0	0.32049572781150915
603	Feb25-FISH2-3R4-rep2-cp190-100x_Position006_5_cmle.ics	7	1	0	2.8158	0.08295043841354344	1.0	0.0	1.0	0.27632761478278484	3.3485675772382626	0.5886524111082124	0.8567317808745409	0.5886524111082124	0.07194121373877296	0.6941416944013238	0.995223654242516	452.0	8.884090152122875	475.0	1.0952192137443655
604	Feb25-FISH2-3R4-rep2-cp190-100x_Position006_5_cmle.ics	7	2	0	1.5162	1.6189206993953873	2.0	0.4332	1.0	0.28885052979541337	2.4491829988858984	0.5125192432838431	0.7135022633255261	0.5125192432838431	0.2547438098978565	0.7547272119520634	0.9916956563472515	256.0	4.83161326863733	207.0	0.477285004726492
605	Feb25-FISH2-3R4-rep2-cp190-100x_Position006_5_cmle.ics	8	1	0	1.7328	2.4809398487454644	1.0	1.0841098665386142	1.0	0.257727098576907	3.4397031620622323	0.7772389676763752	0.8625050435614269	0.7739587847632141	0.6637849873724165	0.6151497587236419	0.9920986050606029	198.0	3.886525055832489	133.0	0.3066613798484224
606	Feb25-FISH2-3R4-rep2-cp190-100x_Position006_5_cmle.ics	10	1	0	1.083	NA	0.0	0.0	1.0	0.2469875885055565	2.238049617962227	0.22509861252861832	0.37723084986070116	0.21736132182164233	0.0360452928033542	0.9183410596311306	0.97098395703292	106.0	1.994372849821912	51.0	0.11759195768623716
607	Feb25-FISH2-3R4-rep2-cp190-100x_Position006_5_cmle.ics	11	1	0	1.7328	0.33484125148007654	1.0	0.7252201245704302	1.0	0.2635222727994935	3.3191411895188567	0.6320892034452827	0.7473292381651866	0.6261734659811712	0.4654536956666889	0.7240414073718044	0.9934723947370386	212.0	4.152582441526751	149.0	0.34355297441665367
608	Feb25-FISH2-3R4-rep2-cp190-100x_Position006_5_cmle.ics	12	1	0	1.7328	0.6293864237701452	1.0	0.0	1.0	0.2903685290029938	3.667127197485785	0.28521564219369344	0.44533514760693366	0.27622972910791643	0.027444174932786423	0.903333293215309	0.9942335912400739	208.0	4.110002115386133	152.0	0.350470148398197
609	Feb25-FISH2-3R4-rep2-cp190-100x_Position006_5_cmle.ics	13	1	0	1.5162	0.5343762588013444	1.0	0.0	1.0	0.32289124571897754	2.2209477969800173	0.263741838570045	0.45542261547888074	0.2444047673951285	0.01985426370889637	0.8986513498535836	0.9860589202734729	318.0	5.959713300625307	303.0	0.6986345721358797
610	Feb25-FISH2-3R4-rep2-cp190-100x_Position006_5_cmle.ics	14	1	0	1.7328	0.42166084284430394	1.0	0.0	1.0	0.27022066957772195	3.659260363796769	0.19188463077438164	0.37585232608464875	0.16380176222245812	0.03062249405923615	0.9338891872513297	0.9737635411279711	184.0	3.620467670138228	122.0	0.2812984085827634
611	Feb25-FISH2-3R4-rep2-cp190-100x_Position006_5_cmle.ics	15	1	0	1.9493999999999998	0.47988862500463625	1.0	0.4332	1.0	0.2872256686807972	3.3235676401738226	0.7675557866112133	0.8639426537630969	0.7316577354768189	0.38447772534591695	0.6808298892798156	1.000597944949344	206.0	4.018496205794564	149.0	0.34355297441665367
612	Feb25-FISH2-3R4-rep2-cp190-100x_Position006_5_cmle.ics	16	1	0	1.9493999999999998	3.4512389415109834	1.0	0.20635000882146287	1.0	0.27737321229142964	3.4191710461747795	0.35484355849501653	0.519196748606711	0.3488078995444349	0.1543949309714867	0.8457346749441452	0.9924292243333661	232.0	4.599536560634039	175.0	0.40350181559002946
613	Feb25-FISH2-3R4-rep2-cp190-100x_Position006_5_cmle.ics	17	1	0	1.7328	0.28074733107386723	1.0	0.3634229110571259	1.0	0.2659059822000516	2.9859961607555543	0.4876182679743707	0.6488877693990963	0.4834700335322177	0.2743659577147715	0.7989694763338965	0.990198998776434	192.0	3.752438820100303	129.0	0.29743848120636457
614	Feb25-FISH2-3R4-rep2-cp190-100x_Position006_5_cmle.ics	18	1	0	1.083	3.699337326510036	1.0	0.32626801153583	1.0	0.29678254433846746	2.1416238455674583	0.5061493132411792	0.6253169937993814	0.5042436857766898	0.3168838593353758	0.7569967007487438	0.9370392553117631	116.0	2.147634162854295	64.0	0.14756637827292504
615	Feb25-FISH2-3R4-rep2-cp190-100x_Position006_5_cmle.ics	19	1	0	1.5162	0.8463718310084605	1.0	0.9733510449106972	1.0	0.22335977946306537	1.9412370224553561	0.7613085504736287	0.8395080841017504	0.7582993875240684	0.6364960184226568	0.5907655010111329	0.8953176997640393	174.0	3.256559117542067	102.0	0.23518391537247432
616	Feb25-FISH2-3R4-rep2-cp190-100x_Position006_5_cmle.ics	20	1	0	1.9493999999999998	0.4644500562161977	1.0	0.0	1.0	0.1937724984381607	3.6191813877109063	0.14300012391691846	0.27240274904917594	0.09126957649010095	0.03275219475926756	0.9432804002010661	0.9203201395370095	186.0	3.665163082048957	105.0	0.24210108935401767
617	Feb25-FISH2-3R4-rep2-cp190-100x_Position006_5_cmle.ics	21	1	0	1.7328	0.4386828940371996	1.0	0.0	1.0	0.28191961503978014	3.369954323324332	0.30758882473567095	0.487808868657194	0.29215811748280224	0.028628979479050014	0.8904513908172716	0.9912538280360911	196.0	3.8418296439217605	137.0	0.3158842784904802
618	Feb25-FISH2-3R4-rep2-cp190-100x_Position006_5_cmle.ics	22	1	0	1.083	0.25323220131571705	1.0	0.8815276241084421	1.0	0.21086825022040473	2.915219513219501	0.7597672485453034	0.8401806218915987	0.7597390704030883	0.6578821308311144	0.5479554642768871	0.8967349999007703	138.0	2.592473196191471	70.0	0.1614007262360118
619	Feb25-FISH2-3R4-rep2-cp190-100x_Position006_5_cmle.ics	23	1	0	1.5162	0.5743044064297277	1.0	0.32626801153583	1.0	0.2389355745980237	3.532557918070734	0.48113891911498	0.5964408777656873	0.4613710554951034	0.2751994922016685	0.8044389116967232	0.9680620118071089	180.0	3.5310768463167714	111.0	0.2559354373171044
620	Feb25-FISH2-3R4-rep2-cp190-100x_Position006_5_cmle.ics	24	1	0	1.7328	0.13119009734884948	1.0	0.0	1.0	0.23929219260033444	2.8692933320078016	0.15765597676171245	0.29253828537143944	0.15436339823371453	0.027569857541102354	0.9260868113404802	0.9690971971475407	206.0	4.018496205794564	136.0	0.31357855382996574
621	Feb25-FISH2-3R4-rep2-cp190-100x_Position006_5_cmle.ics	25	1	0	1.7328	0.3356364158309303	1.0	1.083	1.0	0.3043034387968141	3.6180485221004863	0.8532715742083504	0.9116144672193243	0.8438345490357352	0.6918573191056471	0.5776995257409628	1.0081260512944943	192.0	3.8226545666215626	138.0	0.3181900031509946
622	Feb25-FISH2-3R4-rep2-cp190-100x_Position006_5_cmle.ics	26	1	0	1.2995999999999999	NA	0.0	0.0	1.0	0.11334880311089562	2.271978218909424	0.10106349585023165	0.1989377597528973	0.07253619276019235	0.03625554034880655	0.9553369253685543	0.8176235360109204	148.0	2.839355504585533	57.0	0.13142630564932387
623	Feb25-FISH2-3R4-rep2-cp190-100x_Position006_5_cmle.ics	27	1	0	1.7328	2.0796592191511483	1.0	0.0	1.0	0.2659493000774543	3.614165843130361	0.13348841370671916	0.26421954175376383	0.13348841370671916	0.02194644846966579	0.9437923474724448	0.9851306750470656	188.0	3.6864532451192655	125.0	0.28821558256430674
624	Feb25-FISH2-3R4-rep2-cp190-100x_Position006_5_cmle.ics	27	2	0	1.7328	0.7261323319614122	1.0	1.4199491695140265	1.0	0.23309131960052226	3.296444139814035	0.7602381513985701	0.8205181907651264	0.7585788998511553	0.6866007303960243	0.6167628621570356	0.9732065143597606	176.0	3.4416860224953143	106.0	0.24440681401453213
625	Feb25-FISH2-3R4-rep2-cp190-100x_Position006_5_cmle.ics	29	1	0	1.9493999999999998	0.6930040311333253	1.0	0.0	1.0	0.20818067020782852	3.207796073217556	0.15314959782444912	0.3100734033164235	0.15314959782444912	0.028363959904425008	0.9423980325294401	0.9521343706528307	220.0	4.331364089169666	140.0	0.3228014524720236
626	Feb25-FISH2-3R4-rep2-cp190-100x_Position006_5_cmle.ics	30	1	0	1.7328	0.16245390254211292	1.0	0.0	1.0	0.28220164422203037	3.1741620612765717	0.28688061680498944	0.4693684624073074	0.2829150910965968	0.026024529784412907	0.8978717600053713	0.9827996465571555	220.0	4.307958840329247	163.0	0.375833119663856
627	Feb25-FISH2-3R4-rep2-cp190-100x_Position006_5_cmle.ics	31	1	0	1.083	NA	0.0	0.32626801153583	1.0	0.21404424892212104	2.692003291018876	0.5493109192791156	0.6952142965318795	0.5443737694987127	0.3235953354535817	0.7384483048540295	0.9015103819823294	128.0	2.439211883159088	63.0	0.1452606536124106
628	Feb25-FISH2-3R4-rep2-cp190-100x_Position006_5_cmle.ics	32	1	0	1.7328	0.30020108550215474	1.0	0.5836459621422412	1.0	0.2766243617052998	3.1316199469293777	0.5322533418204966	0.6423647358370465	0.5321323997453851	0.3925875238701464	0.7595571141663071	0.9947512986626856	216.0	4.1951627676673695	157.0	0.3619987717007692
629	Feb25-FISH2-3R4-rep2-cp190-100x_Position006_5_cmle.ics	33	1	0	1.7328	0.48842524820612776	1.0	0.0	1.0	0.22131237919197785	2.8397038669449497	0.1653997192738972	0.36266106265869696	0.1612440266847509	0.03036336682069803	0.9179461986350724	0.9185993277098364	202.0	3.9291053819731063	127.0	0.29282703188533565
630	Feb25-FISH2-3R4-rep2-cp190-100x_Position006_5_cmle.ics	34	1	0	1.083	0.0626250373525025	1.0	0.0	1.0	0.24263143002961063	1.4331679033235925	0.47049005485068424	0.6843904094409663	0.47049005485068424	0.12254834062828966	0.8473770287512945	0.9937356409602154	214.0	3.9866306138736998	145.0	0.33433007577459584
631	Feb25-FISH2-3R4-rep2-cp190-100x_Position006_5_cmle.ics	35	1	0	1.7328	0.3583765249229528	1.0	0.3916201927270152	1.0	0.2800901754771584	3.299208866772673	0.4567357620570764	0.5865284758858472	0.4567357620570764	0.2985087026959664	0.80534349524619	1.0012439309400838	204.0	3.973800793883835	145.0	0.33433007577459584
632	Feb25-FISH2-3R4-rep2-cp190-100x_Position006_5_cmle.ics	36	1	0	1.5162	0.2178278573380438	1.0	0.0	1.0	0.3033909273354146	2.8600783476531344	0.5847539113428943	0.7801621577574968	0.5677966101694916	0.1297465775749674	0.7977090014380941	0.9984584746291665	178.0	3.4395709367252034	123.0	0.2836041332432778
633	Feb25-FISH2-3R4-rep2-cp190-100x_Position006_5_cmle.ics	37	1	0	1.9493999999999998	0.3958567968119952	1.0	0.1459114905355603	1.0	0.24598961058317145	4.008701636516523	0.32634368665567126	0.4805544714014126	0.3173039394664283	0.13653102849157087	0.8597389149909197	0.9679916118131251	214.0	4.2206831022779	146.0	0.3366358004351103
634	Feb25-FISH2-3R4-rep2-cp190-100x_Position006_5_cmle.ics	38	1	0	1.9493999999999998	0.27292357068138073	1.0	0.0	1.0	0.19102442512413725	2.6010860366020925	0.07821548821548821	0.23856228956228956	0.07821548821548821	0.02776094276094276	0.9702396288404251	0.9484274340263736	236.0	4.5953063890938175	149.0	0.34355297441665367
635	Feb25-FISH2-3R4-rep2-cp190-100x_Position006_5_cmle.ics	39	1	0	1.9493999999999998	0.5455122823274589	1.0	1.0841098665386142	1.0	0.24150513025704998	3.9384167819217537	0.7257237818116989	0.8109157821682574	0.7220372221550138	0.6264063365529712	0.6360745484705457	0.968068717415034	226.0	4.488855573742274	157.0	0.3619987717007692
636	Feb25-FISH2-3R4-rep2-cp190-100x_Position006_5_cmle.ics	40	1	0	2.3826	0.29546247727373504	1.0	0.0	1.0	0.1429872086493042	4.049786036790777	0.1724191092867742	0.37192705221843225	0.1724191092867742	0.027252638543613858	0.9198695328687462	0.7021117185473246	268.0	5.146596237782542	156.0	0.35969304704025484
637	Feb25-FISH2-3R4-rep2-cp190-100x_Position006_5_cmle.ics	41	1	0	2.166	3.4321348423984905	2.0	1.693476355552663	1.0	0.27558102470748985	3.610898800604978	0.819005770887505	0.88123655131448	0.8166297544914184	0.7545917303614771	0.5562563088479355	0.9980348669695178	270.0	5.3551283915762085	219.0	0.5049537006526654
638	Feb25-FISH2-3R4-rep2-cp190-100x_Position006_5_cmle.ics	42	1	0	1.9493999999999998	0.2929718814818751	1.0	0.0	1.0	0.21041759275213717	3.5809460829219626	0.15220273369658885	0.3082634000185605	0.1528854949687786	0.027277307136512483	0.9388159496426042	0.9695970109747606	200.0	3.954625716583637	122.0	0.2812984085827634
639	Feb25-FISH2-3R4-rep2-cp190-100x_Position006_5_cmle.ics	43	1	0	1.7328	0.5371309646235645	1.0	0.0	1.0	0.277819020713718	3.599859077292308	0.27872661614965666	0.4556816836372247	0.24824621122424817	0.028182719630594363	0.9046268118174542	0.9951246731651971	196.0	3.8652348927621802	136.0	0.31357855382996574
640	Feb25-FISH2-3R4-rep2-cp190-100x_Position006_5_cmle.ics	44	1	0	2.166	0.1755964321730057	1.0	0.0	1.0	0.14541085996615613	3.017335874309255	0.07465599864635392	0.23581239915638844	0.07465599864635392	0.02606675167241765	0.9531232982508596	0.9198910060472925	280.0	5.461579206927756	168.0	0.3873617429664282
641	Feb25-FISH2-3R4-rep2-cp190-100x_Position006_5_cmle.ics	45	1	0	2.166	0.24826033455026003	1.0	0.0	1.0	0.10589554866636962	2.8373081964564224	0.07799641736366453	0.21883039045348635	0.07799641736366453	0.027522997562191065	0.9689950200793314	0.9080232506589575	286.0	5.689286438021619	148.0	0.3412472497561391
642	Feb25-FISH2-3R4-rep2-cp190-100x_Position006_5_cmle.ics	46	1	0	1.9493999999999998	0.3526517764531402	1.0	0.10317500441073144	1.0	0.22185937968729583	4.895655476116316	0.4187115088529638	0.6028675904541956	0.4187115088529638	0.12032693418013857	0.8193464776695256	0.9694445023197312	152.0	3.0691778214495096	83.0	0.1913751468226997
643	Feb25-FISH2-3R4-rep2-cp190-100x_Position006_5_cmle.ics	47	1	0	1.7328	0.577799418884897	1.0	0.10317500441073144	1.0	0.2830711861397215	3.9391393664973373	0.2824650348029993	0.42606563910541	0.26444718378393406	0.10817661942850787	0.869929886583692	1.0004368956347338	166.0	3.2884247094629306	107.0	0.2467125386750466
644	Feb25-FISH2-3R4-rep2-cp190-100x_Position006_5_cmle.ics	48	1	0	1.2995999999999999	0.5074237856773622	1.0	1.0194453211488863	1.0	0.3143110889088177	3.258678352746986	0.8426784866233972	0.9308849137248694	0.8426784866233972	0.6922748139939845	0.6249710487628628	0.9942145530113359	146.0	2.841470590355645	93.0	0.21443239342784423
645	Feb25-FISH2-3R4-rep2-cp190-100x_Position006_5_cmle.ics	50	1	0	1.2995999999999999	3.4892251925518774	1.0	0.2166	1.0	0.28338543426035845	3.019682059974947	0.4173661440615294	0.6226843292412365	0.4173661440615294	0.1807055169353646	0.8338356586161727	0.9934628174810307	168.0	3.23949912601198	109.0	0.25132398799607547
646	Feb25-FISH2-3R4-rep2-cp190-100x_Position006_5_cmle.ics	51	1	0	1.7328	0.4484874859513344	1.0	0.5595020986366908	1.0	0.2667602850650871	4.055445933048013	0.6868256728451172	0.8428842429751413	0.6805912342409991	0.4430304706951745	0.6888303547965657	1.001545476092969	164.0	3.2905397952330415	102.0	0.23518391537247432
647	Feb25-FISH2-3R4-rep2-cp190-100x_Position006_5_cmle.ics	52	1	0	1.083	0.4480710719336944	1.0	0.6736388337817686	1.0	0.2858448059506674	3.1787790197693577	0.7402451289569234	0.8428907488536216	0.7361539641682151	0.5962105586144588	0.6670259011737093	0.9768237662635925	110.0	2.177384669005049	58.0	0.13373203030983835
648	Feb25-FISH2-3R4-rep2-cp190-100x_Position006_5_cmle.ics	53	1	0	2.166	5.877669531969093	1.0	0.0	1.0	0.25835398888007777	3.1872313267155015	0.5523407404915303	0.6851800763705486	0.48757716957962555	0.09497872054098609	0.7761702792028485	0.9956991192608993	338.0	6.593909410455949	297.0	0.6848002241727928
649	Feb25-FISH2-3R4-rep2-cp190-100x_Position006_5_cmle.ics	55	1	0	1.9493999999999998	0.2709071701795839	1.0	1.878567337274688	1.0	0.26132905545378543	3.5138454052403443	0.9186246094069273	0.9595355007450347	0.9172917203699396	0.8501380043130278	0.378602441308741	0.9995143810181957	222.0	4.399464749920815	159.0	0.3666102210217982
650	Feb25-FISH2-3R4-rep2-cp190-100x_Position006_5_cmle.ics	56	1	0	2.166	0.5738986387362223	1.0	0.6952437723139506	1.0	0.22948969826409496	4.490246882529644	0.5898391430266234	0.6911895041697198	0.5862451585889249	0.4580794863742629	0.7179303325311165	0.99400414598824	216.0	4.312189011869468	143.0	0.3297186264535669
651	Feb25-FISH2-3R4-rep2-cp190-100x_Position006_5_cmle.ics	57	1	0	1.7328	0.44877347139826906	1.0	0.0	1.0	0.2685212001798017	3.5609819602932395	0.2735954072443466	0.4634124224534721	0.23577896738042825	0.026878627176305785	0.8961231108458101	0.9731752009629416	220.0	4.2845535914888275	159.0	0.3666102210217982
652	Feb25-FISH2-3R4-rep2-cp190-100x_Position006_5_cmle.ics	58	1	0	1.9493999999999998	3.0267164621657474	1.0	2.6714303027428707	1.0	0.2759797019520922	4.198975284229333	0.9870893131362921	0.9974722101098956	0.9868934094198091	0.9694390202286386	0.17595165486248562	0.9998751209049284	218.0	4.356884423780198	159.0	0.3666102210217982
653	Feb25-FISH2-3R4-rep2-cp190-100x_Position006_5_cmle.ics	59	1	0	2.166	0.2359896892516498	1.0	0.0	1.0	0.2762997544772168	3.3258488243427515	0.24785669827799678	0.3947473212911343	0.24532020693486103	0.019795005989867418	0.9020941266458689	0.9948340127168064	332.0	6.530038921245023	299.0	0.6894116734938217
654	Feb25-FISH2-3R4-rep2-cp190-100x_Position006_5_cmle.ics	60	1	0	1.5162	NA	0.0	0.0	1.0	0.19335619482859384	3.5015244272145742	0.1139075073280932	0.2785235525849032	0.1139075073280932	0.04077593771587536	0.9439844291091651	0.9720085136465844	118.0	2.332761067807543	53.0	0.12220340700726606
655	Feb25-FISH2-3R4-rep2-cp190-100x_Position006_5_cmle.ics	61	1	0	1.7328	0.5504091623645857	1.0	1.9830205042639812	1.0	0.26580897764629313	3.386889283915982	0.955412185204617	0.9781897625918153	0.9541661201469045	0.920489572402938	0.32629049346075917	0.9947838212883674	184.0	3.6204676701382286	121.0	0.27899268392224896
656	Feb25-FISH2-3R4-rep2-cp190-100x_Position006_5_cmle.ics	64	1	0	1.5162	0.3708669474577962	1.0	0.72222503087512	1.0	0.256064429317596	3.1682602378151774	0.6770287431361677	0.7676715734497129	0.6683449891788442	0.5097390402260816	0.6597109042693365	0.9816187428365755	178.0	3.4629761855656227	113.0	0.2605468866381333
657	Feb25-FISH2-3R4-rep2-cp190-100x_Position006_5_cmle.ics	65	1	0	1.2995999999999999	0.24712145336520833	1.0	0.0	1.0	0.293554258334312	2.528324358877123	0.5330244970447562	0.6775401471514081	0.48363574858345626	0.13373300382443315	0.8167911857645347	0.993853763721399	164.0	3.126703053350103	107.0	0.2467125386750466
658	Feb25-FISH2-3R4-rep2-cp190-100x_Position006_5_cmle.ics	66	1	0	1.7328	0.5862546597531834	1.0	0.6190500264643886	1.0	0.25202554398798116	3.771609677546871	0.6017845254666655	0.7028038837637579	0.5966747650461262	0.45547332290054554	0.6986359313266954	0.9895204390931769	180.0	3.577887343997611	114.0	0.26285261129864773
659	Feb25-FISH2-3R4-rep2-cp190-100x_Position006_5_cmle.ics	68	1	0	1.5162	0.6267693729517717	1.0	0.20635000882146287	1.0	0.2902109266441255	3.064497008087198	0.33400333544529653	0.5037942510905741	0.33400333544529653	0.16708541798664364	0.8549875593400302	0.9974661324132915	196.0	3.818424395081341	139.0	0.32049572781150915
660	Feb25-FISH2-3R4-rep2-cp190-100x_Position006_5_cmle.ics	69	1	0	1.7328	0.30002342277728816	1.0	0.0	1.0	0.21278565751661246	3.433717955190778	0.15319918846899225	0.326667726501938	0.12878512596899225	0.02881237887596899	0.941531612174729	0.9435952703787387	210.0	4.131292278456442	132.0	0.30435565518790797
661	Feb25-FISH2-3R4-rep2-cp190-100x_Position006_5_cmle.ics	70	1	0	1.7328	0.3804622043407507	1.0	2.063500088214629	1.0	0.2888643768680903	3.0891470131775574	0.9378234704752424	0.969620099681555	0.937478860745761	0.8979476576110887	0.2973807879704082	1.008076872311241	212.0	4.129177192686331	156.0	0.35969304704025484
662	Feb25-FISH2-3R4-rep2-cp190-100x_Position006_5_cmle.ics	72	1	0	1.7328	0.49533663852360527	1.0	0.0	1.0	0.2737484673717296	3.638646929578997	0.2125683019595341	0.38663542879173185	0.2125683019595341	0.029259558567308476	0.9139077939939442	0.9993744694433456	196.0	3.8886401416026	135.0	0.31127282916945126
663	Feb25-FISH2-3R4-rep2-cp190-100x_Position006_5_cmle.ics	74	1	0	1.7328	0.43862483413291975	1.0	0.10317500441073144	1.0	0.23929632975476842	2.7117198928704593	0.30649354269903334	0.4773070998947596	0.3034408737045323	0.09643437110140018	0.87027562043971	0.9560317525194467	214.0	4.17387260459706	144.0	0.33202435111408135
664	Feb25-FISH2-3R4-rep2-cp190-100x_Position006_5_cmle.ics	76	1	0	1.5162	0.17981320089188962	1.0	0.0	1.0	0.2656974836399739	2.7525541063344168	0.21191546762589927	0.389662020383693	0.21191546762589927	0.029050509592326138	0.8930035714867826	0.970391099107043	196.0	3.771613897400501	133.0	0.3066613798484224
665	Feb25-FISH2-3R4-rep2-cp190-100x_Position006_5_cmle.ics	78	1	0	2.3826	1.5482711180621642	1.0	1.083	1.0	0.229355900612085	4.864553957322763	0.8335067903313028	0.8969104247655779	0.8207219892456661	0.6438264613752079	0.513772441882319	0.9948020315491198	226.0	4.582476569103952	153.0	0.35277587305871144
666	Feb25-FISH2-3R4-rep2-cp190-100x_Position006_5_cmle.ics	79	1	0	2.166	0.6747355298256814	1.0	2.115483273066524	1.0	0.24956334334531552	3.512392178884192	0.9444551564565888	0.9719658990744822	0.9433877809607757	0.910316356324372	0.3236528261674257	0.9469163240346397	212.0	4.175987690367171	145.0	0.33433007577459584
667	Feb25-FISH2-3R4-rep2-cp190-100x_Position006_5_cmle.ics	80	1	0	1.2995999999999999	0.4605458113535375	1.0	0.0	1.0	0.27385015451777717	2.700784516361697	0.26762506157911237	0.4570379327332169	0.25306104169465715	0.031215011867974384	0.8789788597502115	0.9808582873123181	172.0	3.3054847009930173	111.0	0.2559354373171044
668	Feb25-FISH2-3R4-rep2-cp190-100x_Position006_5_cmle.ics	81	1	0	1.7328	0.5288971024600834	1.0	0.0	1.0	0.274133124179535	3.249665896765007	0.30156716615132534	0.5074790560004229	0.30156716615132534	0.03108345005593876	0.8957941313803303	0.9967638982246683	174.0	3.443801108265425	113.0	0.2605468866381333
669	Feb25-FISH2-3R4-rep2-cp190-100x_Position006_5_cmle.ics	83	1	0	1.7328	0.5418888295885043	1.0	1.28727211500829	1.0	0.23162334316386826	2.9555026759383902	0.8582549033413914	0.9223171466347471	0.8529662575007236	0.7378482408993827	0.5557424265934685	0.971536183238344	200.0	3.8844099700623778	128.0	0.2951327565458501
670	Feb25-FISH2-3R4-rep2-cp190-100x_Position006_5_cmle.ics	84	1	0	2.166	0.6301003033664814	1.0	0.0	1.0	0.09898445582488798	5.564790695066125	0.08051270490483398	0.2935412708125342	0.11104312260474702	0.04024024991143602	0.9590115326999991	0.6938165559401563	162.0	3.1756286368010533	61.0	0.1406492042913817
671	Feb25-FISH2-3R4-rep2-cp190-100x_Position006_5_cmle.ics	85	1	0	1.7328	0.5921736976887542	1.0	0.928575039696583	1.0	0.28382355299330775	3.78770639148023	0.6918508309953897	0.7862750406063888	0.6822201440501386	0.5946539023149743	0.6437024392544051	1.0063397334159943	182.0	3.6225827559083394	123.0	0.2836041332432778
672	Feb25-FISH2-3R4-rep2-cp190-100x_Position006_5_cmle.ics	86	1	0	1.7328	2.2695585980625985	1.0	0.9077480443748005	1.0	0.10758584194918609	3.4585514343717576	0.7235411980416989	0.8467241933349715	0.7185131277999357	0.6088501597262915	0.5856378344596068	0.569917163280696	138.0	2.59247319619147	50.0	0.11528623302572269
673	Feb25-FISH2-3R4-rep2-cp190-100x_Position006_5_cmle.ics	87	1	0	1.9493999999999998	0.32705046272517707	1.0	0.0	1.0	0.2638937829015426	3.849432039020774	0.20443951621183187	0.39798900730336695	0.20443951621183187	0.028463965721404274	0.9133579706730692	0.9996149747357994	210.0	4.1781027761372815	147.0	0.33894152509562475
674	Feb25-FISH2-3R4-rep2-cp190-100x_Position006_5_cmle.ics	88	1	0	1.083	0.5745003960071812	1.0	0.0	1.0	0.17413857238010477	1.9340311012623552	0.15953551787000014	0.30428022121114634	0.1058106224244374	0.038298328660937235	0.944573639640896	0.9241129640570304	140.0	2.5435476127405194	65.0	0.14987210293343953
675	Feb25-FISH2-3R4-rep2-cp190-100x_Position006_5_cmle.ics	89	1	0	1.7328	NA	0.0	0.0	1.0	0.28102923539568075	4.012684330550776	0.2610121313638902	0.4187553931272524	0.2564235318004162	0.03197299629460434	0.8904854996255724	1.0058882023649671	158.0	3.156453559500856	99.0	0.22826674139093092
676	Feb25-FISH2-3R4-rep2-cp190-100x_Position006_5_cmle.ics	90	1	0	1.083	0.33367012649970285	1.0	0.10317500441073144	1.0	0.32979183040324217	3.474491422596602	0.3243704715524409	0.4582788929801639	0.31353189214871124	0.12564586055350993	0.8563945536132028	1.0049490507070042	100.0	1.9773128582918256	54.0	0.12450913166778053
677	Feb25-FISH2-3R4-rep2-cp190-100x_Position006_5_cmle.ics	91	1	0	1.9493999999999998	1.025268542691988	2.0	2.3825999999999996	1.0	0.2638937829015426	3.772093258347428	0.9502839428485393	0.9748948967498099	0.9491103381448552	0.9054360288922948	0.30677005091025356	0.9967493165117572	210.0	4.178102776137282	147.0	0.33894152509562475
678	Feb25-FISH2-3R4-rep2-cp190-100x_Position006_5_cmle.ics	91	2	0	1.5162	0.7852222306538652	2.0	3.435379484289925	1.0	0.2938803076779628	3.4465980065266195	0.9930896301987021	0.9981643123795993	0.9920125390397289	0.9852585211808625	0.23059119098061198	0.9767426878707671	168.0	3.3097148725332395	111.0	0.2559354373171044
679	Feb25-FISH2-3R4-rep2-cp190-100x_Position006_5_cmle.ics	92	1	0	1.5162	0.3746071889645496	1.0	0.5097226605744432	1.0	0.2421120738366534	3.8418926075503155	0.5299312437367777	0.6452824017370004	0.5299312437367777	0.36418898229595814	0.7337009637949603	0.9660960059212366	150.0	2.954266663017522	85.0	0.19598659614372857
680	Feb25-FISH2-3R4-rep2-cp190-100x_Position006_5_cmle.ics	93	1	0	1.083	0.46906448939896084	1.0	1.6050263958911635	1.0	0.30298345828103923	2.742497059241676	0.9450484819583532	0.9685423621045939	0.9443013829279924	0.9073756159593069	0.33656339712745287	0.9953845249898104	114.0	2.1965597463052466	63.0	0.1452606536124106
681	Feb25-FISH2-3R4-rep2-cp190-100x_Position006_5_cmle.ics	94	1	0	1.083	0.26238120366007983	1.0	0.0	1.0	0.31254639830293274	2.9729843572086803	0.2182142061901581	0.4329467014837756	0.2182142061901581	0.04204368332624846	0.8709326729474678	1.0160291817177254	98.0	1.8858069487002562	51.0	0.11759195768623716
682	Feb25-FISH2-3R4-rep2-cp190-100x_Position006_5_cmle.ics	96	1	0	1.7328	0.2718752043193229	1.0	0.0	1.0	0.10158323625725563	1.7027806979058338	0.49512482368568805	0.7739941525272859	0.49512482368568805	0.096012557687304	0.8162056413310144	0.6289353668803033	452.0	8.46279567299533	288.0	0.6640487022281627
683	Feb25-FISH2-3R4-rep2-cp190-100x_Position006_5_cmle.ics	97	1	0	1.2995999999999999	0.708791253780794	1.0	0.65584944557845	1.0	0.2643994242775595	3.0496887676188797	0.6835547729576864	0.779234032335521	0.6783122565498105	0.5331892641801398	0.6617286536531362	0.971831425555536	134.0	2.573298118891273	75.0	0.17292934953858405
684	Feb25-FISH2-3R4-rep2-cp190-100x_Position006_5_cmle.ics	98	1	0	1.5162	0.5525666098629535	1.0	0.0	1.0	0.3194625544418394	3.2998838618923485	0.2453485740979993	0.4193363552090861	0.23410778023518075	0.0269304603616032	0.8922262833659778	1.008363214465285	188.0	3.686453245119266	137.0	0.3158842784904802
685	Feb25-FISH2-3R4-rep2-cp190-100x_Position006_5_cmle.ics	99	1	0	1.2995999999999999	NA	0.0	0.0	1.0	0.053166603879858144	1.228649518992394	2.6934213184297353E-5	0.17472897447983302	0.07440576392162145	0.03718941485421857	0.9901113091588698	0.6644892678724224	186.0	3.6651630820489567	55.0	0.12681485632829495
686	Feb25-FISH2-3R4-rep2-cp190-100x_Position006_5_cmle.ics	100	1	0	1.9493999999999998	0.32889667792269445	1.0	0.4332	1.0	0.229355900612085	2.9840996437211746	0.7053216006704379	0.8076648596270689	0.6939359417557092	0.39226508485229417	0.7019615130361171	0.9691980695143763	226.0	4.3952345783805935	153.0	0.35277587305871144
687	Feb25-FISH2-3R4-rep2-cp190-100x_Position006_5_cmle.ics	101	1	0	1.7328	0.3722661463459079	1.0	0.0	1.0	0.2483458153268144	2.9270444687640915	0.15064995507520862	0.30081511024349883	0.15064995507520862	0.026832058848244703	0.952279533825932	0.971561807300312	222.0	4.3058437545591355	155.0	0.35738732237974036
688	Feb25-FISH2-3R4-rep2-cp190-100x_Position006_5_cmle.ics	102	1	0	1.2995999999999999	0.20340839685419995	1.0	0.0	1.0	0.29557872271710356	2.033269212243807	0.44092309173163924	0.6611680623736644	0.42207142169602463	0.10826595437481952	0.8573390424328099	0.9953732903540375	228.0	4.252687999567963	176.0	0.4058075402505439
689	Feb25-FISH2-3R4-rep2-cp190-100x_Position006_5_cmle.ics	103	1	0	1.9493999999999998	1.2202749028943538	1.0	0.0	1.0	0.24279107306518433	4.212086168677746	0.15677527568609256	0.32879982869990365	0.15677527568609256	0.02861782234752507	0.9378102979882049	0.9806823441081469	210.0	4.178102776137282	141.0	0.325107177132538
690	Feb25-FISH2-3R4-rep2-cp190-100x_Position006_5_cmle.ics	105	1	0	1.9493999999999998	2.2151722490919585	1.0	0.7748934119142009	1.0	0.1689255313786256	4.833486532203123	0.7418716348083657	0.8206223095768682	0.7332899635971044	0.5993951305936579	0.6307063760310598	0.8809353110220439	150.0	2.9308614141771017	71.0	0.16370645089652625
691	Feb25-FISH2-3R4-rep2-cp190-100x_Position006_5_cmle.ics	106	1	0	1.7328	0.539666596703786	1.0	0.8533468100660392	1.0	0.26827221592563444	3.1431466103926216	0.6951470342987381	0.8032825615654011	0.6827227750291845	0.5476089554727889	0.65046601586305	0.9972952715954	206.0	4.041901454634984	144.0	0.33202435111408135
692	Feb25-FISH2-3R4-rep2-cp190-100x_Position006_5_cmle.ics	107	1	0	1.2995999999999999	1.3594897275278262	1.0	0.32626801153583	1.0	0.2349147765947995	3.7067661213047325	0.4838206095878992	0.5918322496551933	0.4715591324512345	0.33305294108731565	0.7606918638265601	0.9802627653962467	128.0	2.5094276296803466	66.0	0.15217782759395398
693	Feb25-FISH2-3R4-rep2-cp190-100x_Position006_5_cmle.ics	110	1	0	1.9493999999999998	0.6326736705012131	2.0	1.5490250415242273	1.0	0.30249738951533106	3.5267502658190524	0.8070668722546873	0.867786603089867	0.8064060536170102	0.7170508484824927	0.5506682685297578	0.9970136415309048	272.0	5.329608056965679	232.0	0.5349281212393534
694	Feb25-FISH2-3R4-rep2-cp190-100x_Position006_5_cmle.ics	111	1	0	1.7328	1.1426259430835035	1.0	0.9342894015681998	1.0	0.17232433374949715	3.8977998726974046	0.764912635598149	0.8350317343919893	0.760399018888917	0.6689382254026854	0.583926738373425	0.8715674019333595	160.0	3.154338473730745	79.0	0.18215224818064185
695	Feb25-FISH2-3R4-rep2-cp190-100x_Position007_6_cmle.ics	2	1	0	1.2995999999999999	0.2919058912857192	1.0	0.4332	1.0	0.2736187900809741	3.049972949930936	0.699444867260599	0.8208130008506066	0.6608243422721642	0.39860619898225663	0.7504874281501467	0.9892394906317257	154.0	2.9968469891581395	94.0	0.2167381180883587
696	Feb25-FISH2-3R4-rep2-cp190-100x_Position007_6_cmle.ics	3	1	0	1.7328	0.7669478066408394	1.0	0.0	1.0	0.1587099635609444	3.002340569018242	0.07507965713772831	0.18378199908963272	0.07507965713772831	0.02726293587039447	0.9673360253208387	0.9351865613605536	210.0	3.9908607854139215	114.0	0.26285261129864773
697	Feb25-FISH2-3R4-rep2-cp190-100x_Position007_6_cmle.ics	4	1	0	1.083	0.32405773856241354	1.0	0.3095250132321943	1.0	0.32663122297097663	3.0314285569517163	0.35062050031181846	0.4638235218143776	0.35062050031181846	0.1860043322471964	0.883063161568165	1.018774327355933	110.0	2.153979420164629	62.0	0.14295492895189613
698	Feb25-FISH2-3R4-rep2-cp190-100x_Position007_6_cmle.ics	4	2	0	2.166	3.4783258189422437	2.0	0.0	1.0	0.24477417506935856	3.7961106198505337	0.13012240258901586	0.278262008701396	0.13012240258901586	0.020419497326479477	0.9536925797569981	0.9774811606237618	274.0	5.421113966557247	211.0	0.48650790336854977
699	Feb25-FISH2-3R4-rep2-cp190-100x_Position007_6_cmle.ics	5	1	0	0.8664	0.223434510935803	1.0	0.2166	1.0	0.3421194399759285	2.5666629016063953	0.5162310091127714	0.6903227648020095	0.5162310091127714	0.27263385498062553	0.8343292494189153	1.0092082240197857	100.0	1.907097111770565	55.0	0.12681485632829495
700	Feb25-FISH2-3R4-rep2-cp190-100x_Position007_6_cmle.ics	5	2	0	1.7328	3.0435312782219617	1.0	0.0	1.0	0.1967452392584981	3.057520500129353	0.08051636659459228	0.24403245488214767	0.08051636659459228	0.027855679961179738	0.9735425340139144	0.9385162620988776	162.0	3.175628636801054	86.0	0.19829232080424306
701	Feb25-FISH2-3R4-rep2-cp190-100x_Position007_6_cmle.ics	7	1	0	1.7328	0.45103484102233504	1.0	0.0	1.0	0.08233708147868217	2.5833693109265363	0.054085792637766646	0.14185677206701675	0.054085792637766646	0.027036224002989197	0.985238024088543	0.8552170173406599	176.0	3.5353070178569936	63.0	0.1452606536124106
702	Feb25-FISH2-3R4-rep2-cp190-100x_Position007_6_cmle.ics	7	2	0	1.7328	3.992205022001483	1.0	0.0	1.0	0.09876715669438293	2.662244751029553	0.07825292080628266	0.14185677206701675	0.054085792637766646	0.027036224002989197	0.9639202462156186	0.9193577169489398	176.0	3.558712266697413	69.0	0.1590950015754973
703	Feb25-FISH2-3R4-rep2-cp190-100x_Position007_6_cmle.ics	8	1	0	1.7328	NA	0.0	0.0	1.0	0.15805310880259565	1.8653393629825996	0.1795581242826693	0.3592528829862819	0.15477264032355031	0.027729955730447613	0.9259938943984143	0.9056354555157017	248.0	4.746452616356093	146.0	0.3366358004351103
704	Feb25-FISH2-3R4-rep2-cp190-100x_Position007_6_cmle.ics	9	1	0	1.5162	0.23941181621584304	1.0	0.0	1.0	0.30486576872387017	2.7145137468816682	0.16041156987164895	0.3363419787802321	0.16041156987164895	0.019214182423311604	0.9507152318901859	0.9904879719811225	210.0	4.014266034254343	158.0	0.3643044963612837
705	Feb25-FISH2-3R4-rep2-cp190-100x_Position007_6_cmle.ics	9	2	0	1.5162	4.009536875420803	1.0	0.10317500441073144	1.0	0.19804033154521514	2.3851472151103734	0.1871238525197272	0.3407860099589905	0.2285758258811911	0.06497712253790733	0.921096143257525	0.8654349276242614	214.0	4.03344111155454	131.0	0.3020499305273935
706	Feb25-FISH2-3R4-rep2-cp190-100x_Position007_6_cmle.ics	10	1	0	1.7328	0.5650742846300165	1.0	2.7557718280773007	1.0	0.2872256686807972	3.5465621690737463	0.9911818925987794	0.9984759648340532	0.9908957200567021	0.9783041282052989	0.15378456220320402	0.9820427645190053	206.0	4.065306703475404	149.0	0.34355297441665367
707	Feb25-FISH2-3R4-rep2-cp190-100x_Position007_6_cmle.ics	12	1	0	1.5162	0.3802266489627209	1.0	0.7540056732031717	1.0	0.27915298410555317	2.4845830468349224	0.6382520400073672	0.7242006134035891	0.6348166595930396	0.5087165771118781	0.7092788336655872	0.9714394317629146	184.0	3.550251923616969	124.0	0.28590985790379225
708	Feb25-FISH2-3R4-rep2-cp190-100x_Position007_6_cmle.ics	13	1	0	1.9493999999999998	0.48241529172592335	1.0	0.0	1.0	0.13149341764127911	2.924301361592002	0.04451732082442558	0.14234002366176135	0.06093941343738973	0.022254509226011333	0.994235784473177	0.9302146843040342	198.0	4.003551300034588	95.0	0.21904384274887315
709	Feb25-FISH2-3R4-rep2-cp190-100x_Position007_6_cmle.ics	13	2	0	1.5162	4.404393186123243	1.0	0.41270001764292574	1.0	0.2876507629637746	2.807345865263973	0.40621432574358124	0.5169368397019448	0.40621432574358124	0.27594802714875777	0.807349697811431	1.0026904648811292	188.0	3.6162374985980064	130.0	0.29974420586687905
710	Feb25-FISH2-3R4-rep2-cp190-100x_Position007_6_cmle.ics	14	1	0	1.9493999999999998	2.995317000455541	1.0	0.0	1.0	0.14218605704612758	2.8108776615544397	0.07972198064046271	0.22243669968676863	0.07972198064046271	0.02794334966661717	0.9639597096154885	0.9126596754594418	214.0	4.173872604597059	111.0	0.2559354373171044
711	Feb25-FISH2-3R4-rep2-cp190-100x_Position007_6_cmle.ics	15	1	0	1.5162	0.3009845741792966	1.0	0.0	1.0	0.269602597857635	3.385999797538749	0.16585092012701086	0.30780836096345804	0.16311422205848816	0.03130536989281266	0.9255583320927878	0.9766763915708554	176.0	3.465091271335734	114.0	0.26285261129864773
712	Feb25-FISH2-3R4-rep2-cp190-100x_Position007_6_cmle.ics	16	1	0	1.7328	1.7339163275030405	1.0	0.23070632344123612	1.0	0.27901972439384803	3.738945314971588	0.36081092006683557	0.5258617204764728	0.36656470651646633	0.1649295262221743	0.8574218008964436	1.0114477080972049	208.0	4.133407364226553	149.0	0.34355297441665367
713	Feb25-FISH2-3R4-rep2-cp190-100x_Position007_6_cmle.ics	17	1	0	1.083	2.1759283136288463	1.0	0.0	1.0	0.2104907718103384	2.5043205687894194	0.33053519350516275	0.5401460812905599	0.32250203620503926	0.027321273744778118	0.8956064445534198	0.9126179553940864	142.0	2.5648377758108283	73.0	0.16831790021755516
714	Feb25-FISH2-3R4-rep2-cp190-100x_Position007_6_cmle.ics	18	1	0	1.5162	0.4492752824235381	1.0	0.687545504971255	1.0	0.2456925895263502	2.6888260651346094	0.6155066841919662	0.7001771230724843	0.604005706408489	0.4838625653191421	0.7231432619162687	0.9820837027161391	192.0	3.729033571259883	124.0	0.28590985790379225
715	Feb25-FISH2-3R4-rep2-cp190-100x_Position007_6_cmle.ics	19	1	0	1.7328	0.4004253853123699	1.0	0.0	1.0	0.2896643364128831	2.8290323568966236	0.2465923700341651	0.43661701719619	0.23714547507937522	0.028223486543501885	0.8896710058300261	1.0040069765265585	198.0	3.8163093093112295	141.0	0.325107177132538
716	Feb25-FISH2-3R4-rep2-cp190-100x_Position007_6_cmle.ics	20	1	0	0.8664	NA	0.0	0.9755754663213545	1.0	0.3182908668164536	2.291367879100706	0.8175203725261933	0.8866923748544819	0.8125727590221188	0.7094295692665891	0.5574606813437272	1.005275360918387	118.0	2.192329574765024	68.0	0.15678927691498287
717	Feb25-FISH2-3R4-rep2-cp190-100x_Position007_6_cmle.ics	21	1	0	1.5162	0.8489782533501803	1.0	0.5556144027286182	1.0	0.31014455052289863	3.131748675852613	0.5403183331696736	0.6511680845555744	0.5351496594388552	0.41720748788173645	0.7517558147387874	1.0048875298522575	166.0	3.241614211782091	112.0	0.25824116197761887
718	Feb25-FISH2-3R4-rep2-cp190-100x_Position007_6_cmle.ics	22	1	0	1.083	0.49415207021354407	1.0	0.0	1.0	0.30335959805131585	1.9319301763939685	0.3305413598149368	0.46818367710092623	0.2690471805021806	0.09171992020554252	0.8782430882065716	0.9789706778631719	220.0	4.027095854244207	169.0	0.38966746762694277
719	Feb25-FISH2-3R4-rep2-cp190-100x_Position007_6_cmle.ics	22	2	0	1.7328	8.264896715573006	1.0	0.20635000882146287	1.0	0.31808625617596653	3.25183434765356	0.29428420687868184	0.45274457344617774	0.2911810890882016	0.1427527839087421	0.8814194526028646	0.9964526996173748	200.0	3.9078152189027975	150.0	0.3458586990771681
720	Feb25-FISH2-3R4-rep2-cp190-100x_Position007_6_cmle.ics	23	1	0	1.7328	1.087696028168626	1.0	1.8330020560479539	1.0	0.23783093798843627	3.3780646943900305	0.9537999803194804	0.9819800242726408	0.9538163807524519	0.9022903204644602	0.2737082467902837	0.966364379031201	192.0	3.729033571259883	122.0	0.2812984085827634
721	Feb25-FISH2-3R4-rep2-cp190-100x_Position007_6_cmle.ics	24	1	0	1.2995999999999999	1.4215859190387394	1.0	0.1459114905355603	1.0	0.2174948760177549	2.76593129894565	0.2995908866473866	0.43816745432743176	0.3033716583198138	0.1429498483459124	0.8726160052605317	0.9765974374853413	130.0	2.5307177927506554	65.0	0.14987210293343953
722	Feb25-FISH2-3R4-rep2-cp190-100x_Position007_6_cmle.ics	24	2	0	1.083	0.3234248563254425	1.0	0.0	1.0	0.18319368703773273	2.1855083986692745	0.08024970021866404	0.21246032305847498	0.08024970021866404	0.028140650349157085	0.9700790199936422	0.946475229416066	146.0	2.7712548438343854	71.0	0.16370645089652625
723	Feb25-FISH2-3R4-rep2-cp190-100x_Position007_6_cmle.ics	26	1	0	2.5991999999999997	0.5533772405425446	1.0	2.166	1.0	0.2605842804829873	3.960466758112194	0.952546213164957	0.9792995710060137	0.9500290566703015	0.8499027091264063	0.31860144680907365	0.9913348644249745	334.0	6.644950079677009	293.0	0.675577325530735
724	Feb25-FISH2-3R4-rep2-cp190-100x_Position007_6_cmle.ics	27	1	0	1.2995999999999999	0.3582186461932953	1.0	0.0	1.0	0.2850995333132737	3.591140747016522	0.3312067886631767	0.5557683796034859	0.3312067886631767	0.03846095145067994	0.8888762526613575	1.008740009780015	120.0	2.354051230877852	66.0	0.15217782759395398
725	Feb25-FISH2-3R4-rep2-cp190-100x_Position007_6_cmle.ics	28	1	0	1.083	4.705431464437802	1.0	0.23070632344123612	1.0	0.1818200728941245	1.7935463963486473	0.30301413155724355	0.4052790618697457	0.30301413155724355	0.20150117474200724	0.871781959342072	0.8377559794428242	138.0	2.569067947351051	65.0	0.14987210293343953
726	Feb25-FISH2-3R4-rep2-cp190-100x_Position007_6_cmle.ics	28	2	0	1.083	4.5105990030682594	1.0	0.751125369937127	1.0	0.25279432155867254	2.109647657545711	0.630431015961244	0.7300484451128654	0.6266122381087693	0.4889179205333814	0.7046948687030162	0.9360927231627539	142.0	2.6350535223320883	80.0	0.18445797284115634
727	Feb25-FISH2-3R4-rep2-cp190-100x_Position007_6_cmle.ics	29	1	0	1.7328	0.5213165681980814	1.0	1.4020616472171954	1.0	0.17834389576967186	3.382351704238493	0.8855763913327636	0.9287617515459253	0.8764851775509862	0.7691585809327501	0.48949310270166413	0.8729336138652932	190.0	3.660932910508735	104.0	0.2397953646935032
728	Feb25-FISH2-3R4-rep2-cp190-100x_Position007_6_cmle.ics	31	1	0	1.083	0.9160306785863569	1.0	0.5836459621422412	1.0	0.2583896948561106	2.6874396480504963	0.562896354979857	0.6714373831415409	0.562896354979857	0.44257310279689277	0.7260091297904617	0.9972688476169761	124.0	2.3732263081780496	66.0	0.15217782759395398
729	Feb25-FISH2-3R4-rep2-cp190-100x_Position007_6_cmle.ics	32	1	0	1.7328	0.32746629993945975	1.0	0.3634229110571259	1.0	0.27708847204661974	3.4043240555364522	0.4499766464269033	0.5800344914310351	0.44890597492185536	0.2640678331477024	0.7933684462308628	0.9945287284800406	200.0	3.907815218902798	140.0	0.3228014524720236
730	Feb25-FISH2-3R4-rep2-cp190-100x_Position007_6_cmle.ics	33	1	0	2.166	0.234722377351736	1.0	0.0	1.0	0.15322292913999067	2.9083341015377413	0.10934412158070891	0.24582964594409362	0.0765734893902999	0.02764044794293585	0.9510342037736451	0.9132646968978195	254.0	4.99756509629038	149.0	0.34355297441665367
731	Feb25-FISH2-3R4-rep2-cp190-100x_Position007_6_cmle.ics	34	1	0	1.9493999999999998	0.636294407450084	1.0	0.3634229110571259	1.0	0.2723266624338773	2.979603374872903	0.5037750689911078	0.6740020175177421	0.5007265730194775	0.22064933852970062	0.7740069961704996	0.9961843123324876	276.0	5.418998880787137	225.0	0.5187880486157521
732	Feb25-FISH2-3R4-rep2-cp190-100x_Position007_6_cmle.ics	35	1	0	2.166	0.2855789090791195	1.0	1.6294049638174177	1.0	0.2643315797529904	4.101048579013849	0.8514404230597995	0.9061037452085438	0.8514404230597995	0.7710742635002334	0.5118410247174503	0.9934958159047459	242.0	4.823013620187685	182.0	0.41964188821363063
733	Feb25-FISH2-3R4-rep2-cp190-100x_Position007_6_cmle.ics	36	1	0	1.2995999999999999	1.6318240958631327	1.0	0.0	1.0	0.27576914664657454	2.023850837382769	0.4348658412325933	0.7059854262512737	0.4348658412325933	0.1082816150513066	0.8441092750936491	0.9892828424536219	228.0	4.322903746089223	170.0	0.39197319228745714
734	Feb25-FISH2-3R4-rep2-cp190-100x_Position007_6_cmle.ics	37	1	0	2.166	0.8304944075955044	1.0	0.0	1.0	0.2701775406563632	3.4282680523129394	0.16737411095305832	0.36687150308202937	0.16737411095305832	0.02058605974395448	0.9200812720118494	0.9998175195205721	280.0	5.555200202289433	229.0	0.5280109472578101
735	Feb25-FISH2-3R4-rep2-cp190-100x_Position007_6_cmle.ics	38	1	0	0.8664	0.34923844412511457	1.0	0.0	1.0	0.3325313158227391	2.2550602452693385	0.4086955255821402	0.6047743137697352	0.4086955255821402	0.12357967986839519	0.8630116785919052	1.0095025237419162	136.0	2.5477777842807425	86.0	0.19829232080424306
736	Feb25-FISH2-3R4-rep2-cp190-100x_Position007_6_cmle.ics	39	1	0	1.2995999999999999	0.49970561391866253	1.0	0.5097226605744432	1.0	0.28221609563188294	3.233933070012536	0.6123212384542341	0.7451011423474232	0.6018569140314025	0.39759637057712044	0.7389098719471825	0.9863013571534288	162.0	3.128818139120214	103.0	0.23748964003298878
737	Feb25-FISH2-3R4-rep2-cp190-100x_Position007_6_cmle.ics	40	1	0	1.7328	0.3967640431370618	1.0	0.0	1.0	0.23769412517147034	2.663765655591388	0.16252697288669432	0.32937138509994635	0.15168449454498917	0.020227443201410587	0.9590206520506939	0.9576450963551717	232.0	4.4825103164319415	162.0	0.37352739500334153
738	Feb25-FISH2-3R4-rep2-cp190-100x_Position007_6_cmle.ics	40	2	0	1.7328	0.5424214866310348	2.0	0.8296789007675567	1.0	0.26580897764629313	3.4798198666191196	0.6755361694412747	0.8005286152555448	0.6708401321004902	0.46292761134869764	0.7016644762985116	0.997793862807631	184.0	3.667278167819068	121.0	0.27899268392224896
739	Feb25-FISH2-3R4-rep2-cp190-100x_Position007_6_cmle.ics	42	1	0	1.7328	0.39645157587477287	1.0	0.9971598751598192	1.0	0.29249864608420967	4.43362025107173	0.7509172838665097	0.8140273871278553	0.7427906840942491	0.6532423673223097	0.6100097025903956	0.9703141949971805	158.0	3.1564535595008563	101.0	0.23287819071195984
740	Feb25-FISH2-3R4-rep2-cp190-100x_Position007_6_cmle.ics	43	1	0	1.7328	NA	0.0	0.0	1.0	0.28015946146339016	2.9069391816151775	0.19083728875525552	0.3560005799184332	0.1745113241681007	0.026540723511280045	0.9275555455611254	0.984475409133815	216.0	4.171757518826949	158.0	0.3643044963612837
741	Feb25-FISH2-3R4-rep2-cp190-100x_Position007_6_cmle.ics	44	1	0	1.7328	0.5395510489781651	1.0	0.6497999999999999	1.0	0.2984777951259377	3.687543307379417	0.8445171983720625	0.9561835368255218	0.8306091637127478	0.5290427661809112	0.6629362212361737	1.0055077049041696	178.0	3.5331919320868828	122.0	0.2812984085827634
742	Feb25-FISH2-3R4-rep2-cp190-100x_Position007_6_cmle.ics	45	1	0	1.9493999999999998	0.2114536481371893	2.0	0.0	1.0	0.14051570571329688	3.1319454060815786	0.07900759537125775	0.22058760423967616	0.07900759537125775	0.028282387607100456	0.9412984256089395	0.9155361035992864	246.0	4.818783448647464	136.0	0.31357855382996574
743	Feb25-FISH2-3R4-rep2-cp190-100x_Position007_6_cmle.ics	47	1	0	1.9493999999999998	0.46703095897543234	1.0	0.0	1.0	0.30673118476987926	2.9115669125044024	0.5022216075102436	0.7969491076110948	0.5022216075102436	0.09037418670723765	0.7989254106605229	0.9990076586317855	280.0	5.414768709246914	244.0	0.5625968171655268
744	Feb25-FISH2-3R4-rep2-cp190-100x_Position007_6_cmle.ics	47	2	0	1.5162	0.38264691333665823	2.0	0.6190500264643886	1.0	0.2877226213926332	3.115430375267235	0.44999510151392036	0.532030336036145	0.44365588423436664	0.3415310938607562	0.8292907748583068	0.9998312637306966	162.0	3.152223387960634	104.0	0.2397953646935032
745	Feb25-FISH2-3R4-rep2-cp190-100x_Position007_6_cmle.ics	48	1	0	1.5162	1.5105717404102388	1.0	0.6639153385791856	1.0	0.28013140511610374	3.188320340411508	0.6088811655366092	0.7202758684892399	0.6042109509549891	0.472211447456207	0.7433994494778734	1.0051798606721527	144.0	2.843585676125756	86.0	0.19829232080424306
746	Feb25-FISH2-3R4-rep2-cp190-100x_Position007_6_cmle.ics	49	1	0	1.7328	0.6702209536609118	1.0	0.9755754663213545	1.0	0.2792263383051301	3.4211532666542896	0.7404507208997505	0.8164728764111454	0.7334827280030443	0.6177624624751596	0.6144858435696252	1.0030275953566443	178.0	3.5331919320868823	118.0	0.27207550994070556
747	Feb25-FISH2-3R4-rep2-cp190-100x_Position007_6_cmle.ics	50	1	0	2.166	0.44796790750414756	1.0	0.2918229810711206	1.0	0.28158098305923607	3.3544924857653156	0.3836528835204305	0.5519456839222621	0.3836528835204305	0.1714802748143077	0.8253766914671097	0.9980267312350005	324.0	6.398067771282947	291.0	0.670965876209706
748	Feb25-FISH2-3R4-rep2-cp190-100x_Position007_6_cmle.ics	51	1	0	1.083	0.15136928686503556	1.0	0.20635000882146287	1.0	0.32972984119309784	3.109034816140727	0.3940686417404379	0.5422528728578223	0.38288405774866136	0.24078307430307308	0.811946896246116	0.996090546905487	112.0	2.1986748320753575	64.0	0.14756637827292504
749	Feb25-FISH2-3R4-rep2-cp190-100x_Position007_6_cmle.ics	52	1	0	1.7328	0.5459524354636142	1.0	0.639412489864916	1.0	0.2965696386911721	3.0694697193643807	0.5867641720612258	0.6970135821888801	0.5867641720612258	0.45019738036178836	0.6541804935329941	1.000945136102644	188.0	3.686453245119266	132.0	0.30435565518790797
750	Feb25-FISH2-3R4-rep2-cp190-100x_Position007_6_cmle.ics	53	1	0	1.9493999999999998	0.6895296765538996	1.0	0.0	1.0	0.20996556387325974	3.3698067119208175	0.08189980383280519	0.2573374075750717	0.08189980383280519	0.029111966198883357	0.9527962285174176	0.9385248104039728	212.0	4.129177192686331	133.0	0.3066613798484224
751	Feb25-FISH2-3R4-rep2-cp190-100x_Position007_6_cmle.ics	54	1	0	1.7328	0.4385312785024997	1.0	0.639412489864916	1.0	0.282820485324181	3.040893134122423	0.556323493317268	0.6866311890577236	0.5529709708369592	0.4048798447017873	0.7326753233648579	0.9850801055651541	234.0	4.527205728342671	179.0	0.4127247142320873
752	Feb25-FISH2-3R4-rep2-cp190-100x_Position007_6_cmle.ics	55	1	0	1.7328	0.8772081351693534	1.0	0.3916201927270152	1.0	0.277819020713718	3.5393142287563695	0.4742467202397567	0.5968208729377543	0.47052990348029206	0.3033466041810516	0.7757539535110712	0.9993302992845612	196.0	3.8652348927621802	136.0	0.31357855382996574
753	Feb25-FISH2-3R4-rep2-cp190-100x_Position007_6_cmle.ics	56	1	0	1.7328	0.5784112850043104	1.0	0.0	1.0	0.16432149720147177	2.5528552327545624	0.09310082378223496	0.2562902936962751	0.09310082378223496	0.033846704871060174	0.9602351780640659	0.9026716422662323	176.0	3.441686022495314	89.0	0.2052094947857864
754	Feb25-FISH2-3R4-rep2-cp190-100x_Position007_6_cmle.ics	57	1	0	1.9493999999999998	0.2932554622008261	1.0	0.5097226605744432	1.0	0.2731442024700378	3.99481190687483	0.5254067674586033	0.6486069114470843	0.5238876889848813	0.3595788336933045	0.763688780606462	0.9929286523011212	200.0	3.978030965424057	139.0	0.32049572781150915
755	Feb25-FISH2-3R4-rep2-cp190-100x_Position007_6_cmle.ics	58	1	0	1.083	NA	0.0	1.197136909301969	1.0	0.28725007890400167	2.7559769001871084	0.8928292386491883	0.9540179992476199	0.8885753971698932	0.7856946494197992	0.48852467143153044	0.9639885688814815	106.0	2.0411833475027517	55.0	0.12681485632829495
756	Feb25-FISH2-3R4-rep2-cp190-100x_Position007_6_cmle.ics	59	1	0	2.3826	0.457440064494476	1.0	0.0	1.0	0.258975172950105	3.4544733448942475	0.17823629112328712	0.37396993290565006	0.17551507533488672	0.01987590721122184	0.9280483972910087	0.9780530869912073	340.0	6.685415320047517	300.0	0.6917173981543362
757	Feb25-FISH2-3R4-rep2-cp190-100x_Position007_6_cmle.ics	60	1	0	1.5162	1.8548840070621775	1.0	0.8165114261796649	1.0	0.27854218601744635	2.8535027995016895	0.7475364319797301	0.8681962661487926	0.7420365495634231	0.5551922683032294	0.6658716085779504	0.994978555025689	170.0	3.284194537922709	110.0	0.2536297126565899
758	Feb25-FISH2-3R4-rep2-cp190-100x_Position007_6_cmle.ics	61	1	0	1.2995999999999999	2.6351177746047996	1.0	0.5223245085971322	1.0	0.2567992828564918	3.3134458106517988	0.7723035267505227	0.9038797683106556	0.7601021352435138	0.5278815505363814	0.7028752825053164	1.01432442922183	114.0	2.2433702439860865	58.0	0.13373203030983835
759	Feb25-FISH2-3R4-rep2-cp190-100x_Position007_6_cmle.ics	62	1	0	1.7328	0.3680039056014642	1.0	0.32626801153583	1.0	0.2752870610838632	3.446856640635371	0.43680032429145693	0.5786710806337195	0.4355707191838665	0.2474242475424788	0.7933389327078382	1.0007883576979362	208.0	4.0865968665457135	148.0	0.3412472497561391
760	Feb25-FISH2-3R4-rep2-cp190-100x_Position007_6_cmle.ics	63	1	0	1.9493999999999998	0.5213954413143127	1.0	0.0	1.0	0.23842895306922351	3.1832746700421213	0.1949184701038168	0.41271855052927886	0.1949184701038168	0.025260391592707335	0.9171530481936773	0.9781571902357726	244.0	4.703872290215475	175.0	0.40350181559002946
761	Feb25-FISH2-3R4-rep2-cp190-100x_Position007_6_cmle.ics	65	1	0	1.2995999999999999	2.4258046025447575	1.0	0.0	1.0	0.13865139822169764	3.068325653090315	0.0787250601386727	0.20552214518183104	0.0787250601386727	0.02868968444884675	0.9539487238480843	0.8100379355857357	140.0	2.660573856942619	58.0	0.13373203030983835
762	Feb25-FISH2-3R4-rep2-cp190-100x_Position007_6_cmle.ics	66	1	0	1.7328	0.5947964559695006	1.0	0.0	1.0	0.2882305395200157	3.2413871461370043	0.2480588019579394	0.41425245938232436	0.2378306414324208	0.02932125831087868	0.8922997633084647	0.9964550418162977	184.0	3.597062421297809	126.0	0.2905213072248212
763	Feb25-FISH2-3R4-rep2-cp190-100x_Position007_6_cmle.ics	67	1	0	1.2995999999999999	0.26700427950169175	1.0	0.0	1.0	0.3033506929168382	3.4296795312401045	0.2786723757486603	0.4702506041819901	0.26359409477776613	0.0354497215509089	0.8845157271308736	1.0067450510216862	128.0	2.5094276296803466	75.0	0.17292934953858405
764	Feb25-FISH2-3R4-rep2-cp190-100x_Position007_6_cmle.ics	68	1	0	1.5162	0.6001963831629603	1.0	0.3634229110571259	1.0	0.22786130242498676	3.4037487515589024	0.473807760122693	0.6183371761833718	0.4732861062713226	0.2929503698525806	0.7853293006184761	0.9323221564069597	166.0	3.1948037141012517	96.0	0.22134956740938755
765	Feb25-FISH2-3R4-rep2-cp190-100x_Position007_6_cmle.ics	69	1	0	1.7328	3.6346568474400796	1.0	1.2653448004921624	1.0	0.27306546031625584	2.7330250870828987	0.7324052091935039	0.8152762007982384	0.7318719033856317	0.6398831028075971	0.6353941428933171	0.9936461924171033	260.0	4.967814590139626	206.0	0.47497928006597756
766	Feb25-FISH2-3R4-rep2-cp190-100x_Position007_6_cmle.ics	70	1	0	1.5162	0.29015774492369695	1.0	0.6497999999999999	1.0	0.2960972019959404	3.4428085874376175	0.7534156133195609	0.8716176642848776	0.7488792102825136	0.5602244774084999	0.6728651601518135	1.001465044293937	150.0	2.954266663017522	94.0	0.2167381180883587
767	Feb25-FISH2-3R4-rep2-cp190-100x_Position007_6_cmle.ics	71	1	0	1.5162	0.34853897696899766	1.0	0.0	1.0	0.16602042160793493	2.5044949068623006	0.10009574264377354	0.2686347098997894	0.10009574264377354	0.03539286398161741	0.9552288926067667	0.9182409510698851	162.0	3.0586023925989543	79.0	0.18215224818064185
768	Feb25-FISH2-3R4-rep2-cp190-100x_Position007_6_cmle.ics	72	1	0	1.7328	0.4118799394398983	1.0	2.294638562446965	1.0	0.2525071255778833	3.0784331351446537	0.9628216266791418	0.9851366704537861	0.9617456392434672	0.9291218338568469	0.3100930243892684	0.9869843920367934	216.0	4.218568016507788	150.0	0.3458586990771681
769	Feb25-FISH2-3R4-rep2-cp190-100x_Position007_6_cmle.ics	73	1	0	1.7328	0.40739586694569024	1.0	1.1368333649278028	1.0	0.27022066957772195	3.2015446298387307	0.78107297295088	0.8514178512747991	0.7722854830667113	0.6759582451178341	0.5510153756500719	0.9912029565519118	184.0	3.6204676701382286	122.0	0.2812984085827634
770	Feb25-FISH2-3R4-rep2-cp190-100x_Position007_6_cmle.ics	74	1	0	1.7328	6.994823533608063	1.0	0.0	1.0	0.2658212984027631	3.486638644204907	0.1484550986786807	0.31793195037487815	0.14774344663730402	0.02549059162379944	0.9346540002993188	0.9531793296496001	194.0	3.8205394808514517	131.0	0.3020499305273935
771	Feb25-FISH2-3R4-rep2-cp190-100x_Position007_6_cmle.ics	75	1	0	1.083	0.2622237848243062	1.0	0.0	1.0	0.3343204902613444	2.185430041013723	0.36775122390534093	0.5873748437982044	0.36775122390534093	0.09523245631803152	0.8726534967319919	0.9984733335214432	142.0	2.6584587711725085	92.0	0.21212666876732977
772	Feb25-FISH2-3R4-rep2-cp190-100x_Position007_6_cmle.ics	75	2	0	1.7328	0.2333487433048479	2.0	0.0	1.0	0.2934796275715634	2.6724988818581585	0.4965736882944478	0.7731015054581036	0.4958289056681386	0.09523245631803152	0.8132589950186129	0.9754799769404083	270.0	5.191291649693271	226.0	0.5210937732762666
773	Feb25-FISH2-3R4-rep2-cp190-100x_Position007_6_cmle.ics	76	1	0	1.5162	4.171213215287047	1.0	0.43046674663324214	1.0	0.20600258691425222	2.8884822381042543	0.45183872265002456	0.577075172403521	0.45183872265002456	0.3064128152042777	0.8021472207858208	0.9104476229855284	162.0	3.1054128902797937	88.0	0.20290377012527194
774	Feb25-FISH2-3R4-rep2-cp190-100x_Position007_6_cmle.ics	77	1	0	0.8664	0.5416942484725437	1.0	0.0	1.0	0.3108972086052267	1.5737597408491795	0.3396887574279852	0.5028312948010766	0.33862285820875637	0.09145248754230288	0.8821993601540782	0.9820311451340857	186.0	3.3608948471235	133.0	0.3066613798484224
775	Feb25-FISH2-3R4-rep2-cp190-100x_Position007_6_cmle.ics	77	2	0	1.2995999999999999	0.4822978121111934	2.0	0.0	1.0	0.17886171701083142	2.461064604680309	0.057125536280544675	0.15894555919737788	0.057125536280544675	0.01939603485490447	0.969776986034656	0.9011428534052209	154.0	2.9734417403177194	76.0	0.1752350741990985
776	Feb25-FISH2-3R4-rep2-cp190-100x_Position007_6_cmle.ics	79	1	0	1.9493999999999998	0.3449162725401757	1.0	0.2166	1.0	0.26827221592563444	3.2661824464293905	0.5551337832745212	0.6928911576278736	0.5440953783959711	0.26743978896159515	0.7417245752937289	0.9887486702519037	206.0	4.065306703475404	144.0	0.33202435111408135
777	Feb25-FISH2-3R4-rep2-cp190-100x_Position007_6_cmle.ics	80	1	0	1.5162	0.4836848340162114	1.0	0.9228252937649445	1.0	0.22327865186510681	3.5988909233057367	0.7330140641567915	0.8099124922804442	0.7318371960242831	0.6467822560911665	0.5914171857814868	0.9128431136680174	148.0	2.862760753425953	80.0	0.18445797284115634
778	Feb25-FISH2-3R4-rep2-cp190-100x_Position007_6_cmle.ics	81	1	0	0.4332	0.07498262799371443	1.0	0.0	1.0	0.15660904190976008	1.0703192089015594	0.16857481985476228	0.35893997027954055	0.14048992027813864	0.03270652448199482	0.9718614117525896	0.8145220179357654	148.0	2.4414662742983952	67.0	0.15448355225446841
779	Feb25-FISH2-3R4-rep2-cp190-100x_Position007_6_cmle.ics	82	1	0	1.7328	4.752627509858535	1.0	0.9077480443748005	1.0	0.2772518481075575	3.37284740724876	0.6455740262084169	0.7516613918951147	0.6455740262084169	0.5556848286397535	0.6803983113307511	0.9931779940340374	214.0	4.2206831022779	155.0	0.35738732237974036
780	Feb25-FISH2-3R4-rep2-cp190-100x_Position007_6_cmle.ics	83	1	0	1.083	0.7688671557717965	1.0	1.8148458414482778	1.0	0.24802047265182575	3.6200209796240617	0.9840215233689322	0.9949144478894959	0.9830700329740637	0.9629821021375724	0.2259299219491594	0.9795195826747963	114.0	2.2199649951456664	57.0	0.13142630564932387
781	Feb25-FISH2-3R4-rep2-cp190-100x_Position007_6_cmle.ics	84	1	0	2.166	0.7037050841455004	1.0	0.0	1.0	0.12148349289837339	3.195368691730247	0.08036848294786358	0.22787926303410427	0.08036848294786358	0.0286593492747942	0.9719106140500136	0.9136108370381343	248.0	4.9336946070794525	128.0	0.2951327565458501
782	Feb25-FISH2-3R4-rep2-cp190-100x_Position007_6_cmle.ics	85	1	0	1.2995999999999999	0.4872998774051202	1.0	0.23070632344123612	1.0	0.29733737369906565	3.0373752839373926	0.41260826720605775	0.5399356879829884	0.3913827083657487	0.24374384108708055	0.8499763694762252	0.9983703791105148	130.0	2.5307177927506554	76.0	0.1752350741990985
783	Feb25-FISH2-3R4-rep2-cp190-100x_Position007_6_cmle.ics	86	1	0	1.2995999999999999	5.055871744393171	1.0	0.0	1.0	0.22072269388420282	3.070896545457323	0.11438535439160048	0.2578410814669403	0.08114719966687486	0.028943963594182207	0.9366400811125513	0.9519199583118186	124.0	2.3966315570184697	61.0	0.1406492042913817
784	Feb25-FISH2-3R4-rep2-cp190-100x_Position007_6_cmle.ics	86	2	0	1.5162	0.3305311953497187	1.0	1.3586516622891616	1.0	0.16501975241529096	3.495597234106983	0.8356904910621338	0.9089891734332709	0.8336158948276375	0.749330775408227	0.49754585584605715	0.7934536009526597	154.0	2.9500364914772996	73.0	0.16831790021755516
785	Feb25-FISH2-3R4-rep2-cp190-100x_Position007_6_cmle.ics	87	1	0	2.3826	0.20121809841465413	1.0	0.0	1.0	0.15901323360006644	3.558294090707733	0.07705011920459237	0.23743690147973523	0.07705011920459237	0.027190634115155633	0.9445645630595478	0.9203739709809826	252.0	5.02308543090091	150.0	0.3458586990771681
786	Feb25-FISH2-3R4-rep2-cp190-100x_Position007_6_cmle.ics	89	1	0	1.5162	2.088874940870764	1.0	0.0	1.0	0.3037281960013569	3.2515503691903285	0.3172562323976634	0.4929986818505953	0.307193638308447	0.02870036231101123	0.8828212473856655	0.9957664053169416	176.0	3.4182807736548946	121.0	0.27899268392224896
787	Feb25-FISH2-3R4-rep2-cp190-100x_Position007_6_cmle.ics	90	1	0	1.7328	0.578749729173324	1.0	0.0	1.0	0.2534189326011239	3.0305976073883643	0.2818789577347462	0.45632637501500145	0.2818789577347462	0.028174482714803075	0.896736376820507	0.9952072222473045	208.0	4.039786368864872	142.0	0.3274129017930525
788	Feb25-FISH2-3R4-rep2-cp190-100x_Position007_6_cmle.ics	91	1	0	1.5162	NA	0.0	0.7252201245704302	1.0	0.25721064452245074	2.796272674440916	0.6429415737926376	0.76821245637735	0.6418791511876618	0.4719091241697625	0.7023466279755486	0.9837716859960368	206.0	3.9482804592733043	141.0	0.325107177132538
789	Feb25-FISH2-3R4-rep2-cp190-100x_Position007_6_cmle.ics	92	1	0	1.5162	6.644323018282891	1.0	0.0	1.0	0.2617993877991494	2.70134083821581	0.21798526873237675	0.4002319823162302	0.2073859420278535	0.02986479414498504	0.9246300967447333	0.9593808111676615	192.0	3.6822230735790438	128.0	0.2951327565458501
790	Feb25-FISH2-3R4-rep2-cp190-100x_Position007_6_cmle.ics	93	1	0	1.7328	0.18631324278072697	1.0	0.2166	1.0	0.2920931800722684	3.1430739593661934	0.47411737909042595	0.5980221699187609	0.4652873737757194	0.2768886189355402	0.7910589022071046	0.9944623884294312	188.0	3.6630479962788463	131.0	0.3020499305273935
791	Feb25-FISH2-3R4-rep2-cp190-100x_Position007_6_cmle.ics	94	1	0	1.7328	0.43862434114407034	1.0	1.7345341872721707	1.0	0.2876507629637746	3.261017193662067	0.9113078655115826	0.9549402740144258	0.9107888409724078	0.8517421669274511	0.4177576948223353	1.0016707913699576	188.0	3.686453245119266	130.0	0.29974420586687905
792	Feb25-FISH2-3R4-rep2-cp190-100x_Position007_6_cmle.ics	95	1	0	1.2995999999999999	0.4469184432741442	2.0	0.3720027687491155	1.0	0.2398035208677075	2.4927210700789133	0.41007349078042016	0.5664233853866654	0.41611859804151186	0.2814931098437134	0.8152032945223262	0.923209264616121	154.0	2.8798207449560405	88.0	0.20290377012527194
793	Feb25-FISH2-3R4-rep2-cp190-100x_Position007_6_cmle.ics	95	2	0	1.7328	3.7955527324059766	1.0	0.0	1.0	0.17317225157958047	3.99519188493562	0.053747650004114474	0.16117332050462405	0.053747650004114474	0.02686749504681002	0.9837405510968201	0.9111301372028581	130.0	2.600933539271915	58.0	0.13373203030983835
794	Feb25-FISH2-3R4-rep2-cp190-100x_Position007_6_cmle.ics	96	1	0	1.083	NA	0.0	0.0	1.0	0.22072269388420282	2.6073306620523264	0.23924063051867356	0.47539080384590227	0.23924063051867356	0.03873700045784551	0.9125008998630186	0.9170655565667317	124.0	2.3732263081780496	61.0	0.1406492042913817
795	Feb25-FISH2-3R4-rep2-cp190-100x_Position007_6_cmle.ics	97	1	0	1.5162	0.5450276497709359	1.0	0.0	1.0	0.26594939856407523	2.6891301024580208	0.1622857858955481	0.3452880729346157	0.1622857858955481	0.028834706601083993	0.9234689498069075	0.9774895015878139	190.0	3.660932910508735	127.0	0.29282703188533565
796	Feb25-FISH2-3R4-rep2-cp190-100x_Position007_6_cmle.ics	98	1	0	1.7328	0.7063347321811765	1.0	1.969554495985222	1.0	0.26908048231545906	2.8527237055570263	0.9311753454849456	0.9650841703927951	0.9262606558830608	0.8761320886164136	0.38628709082712276	0.9690609313282068	218.0	4.239858179578097	157.0	0.3619987717007692
797	Feb25-FISH2-3R4-rep2-cp190-100x_Position007_6_cmle.ics	100	1	0	1.2995999999999999	0.3141163170370874	2.0	0.0	1.0	0.34996861284930814	2.472359907114724	0.39561642236441774	0.6598258388845517	0.39561642236441774	0.09716030556629723	0.8580841025347046	0.9851433628590447	222.0	4.188817510357037	184.0	0.42425333753465955
798	Feb25-FISH2-3R4-rep2-cp190-100x_Position007_6_cmle.ics	100	2	0	1.5162	6.1524970553942975	1.0	0.1459114905355603	1.0	0.22373197808228135	3.150391046509278	0.18555783360207798	0.30370028528276555	0.1948313475415338	0.1205119038064455	0.9125932191065121	0.9469246859679114	154.0	2.996846989158139	85.0	0.19598659614372857
799	Feb25-FISH2-3R4-rep2-cp190-100x_Position007_6_cmle.ics	102	1	0	1.7328	4.9299580386869755	1.0	0.8779414014559871	1.0	0.2659493000774543	3.302558125749981	0.67955198254144	0.7523909241162406	0.6729969993100018	0.5751014939264109	0.6997737003511172	0.9989504531152419	188.0	3.7332637428001054	125.0	0.28821558256430674
800	Feb25-FISH2-3R4-rep2-cp190-100x_Position007_6_cmle.ics	103	1	0	1.083	0.49157951967349744	1.0	0.1459114905355603	1.0	0.26857729584194817	2.3441727675931423	0.3101861895108505	0.4620888533149812	0.310298396930005	0.14550684091232113	0.8814774580213672	0.9650723035386113	138.0	2.615878445031891	79.0	0.18215224818064185
801	Feb25-FISH2-3R4-rep2-cp190-100x_Position007_6_cmle.ics	103	2	0	1.083	2.674140402422046	1.0	0.41270001764292574	1.0	0.31077020754012613	2.689685331507564	0.41906478856381985	0.4922614283256409	0.41906478856381985	0.3257792805260284	0.8234804893392909	1.001915821087018	102.0	1.951792523681294	54.0	0.12450913166778053
802	Feb25-FISH2-3R4-rep2-cp190-100x_Position007_6_cmle.ics	104	1	0	1.9493999999999998	0.3951753836960945	1.0	0.6497999999999999	1.0	0.29042356023853216	3.7659862694828874	0.7535580316785181	0.8718156092728765	0.7364510777138542	0.41648800019396426	0.6114227334642189	0.987240956534027	258.0	5.086955920111838	210.0	0.48420217870803534
803	Feb25-FISH2-3R4-rep2-cp190-100x_Position007_6_cmle.ics	104	2	0	1.5162	0.7015739202174694	2.0	0.5158750220536572	1.0	0.22680257901259468	3.328211057491472	0.38777609598459367	0.48376415332873823	0.38777609598459367	0.29444985158271364	0.8595054354499612	0.9757734818796465	146.0	2.8414705903556445	79.0	0.18215224818064185
804	Feb25-FISH2-3R4-rep2-cp190-100x_Position007_6_cmle.ics	105	1	0	1.7328	0.2666846726047767	1.0	1.1321417835580119	1.0	0.2752870610838632	3.1599867662799146	0.7616732640326994	0.8452414092788615	0.7598671926453514	0.66750293656344	0.540821927522746	0.9896068176909147	208.0	4.063191617705293	148.0	0.3412472497561391
805	Feb25-FISH2-3R4-rep2-cp190-100x_Position007_6_cmle.ics	107	1	0	1.5162	1.0411038205257626	1.0	0.0	1.0	0.25243768451833887	2.898606175665703	0.21646367873044473	0.3989665806205714	0.20798322967377558	0.029265778486166214	0.9143913520939788	0.9710458801434455	182.0	3.55236700938708	116.0	0.2674640606196767
806	Feb25-FISH2-3R4-rep2-cp190-100x_Position007_6_cmle.ics	108	1	0	1.2995999999999999	0.6729997970969498	1.0	0.4332	1.0	0.26451517135375124	2.794548988027552	0.5540712582258961	0.6728110599078341	0.5366242894798186	0.4011592461761911	0.726153818799007	0.9906148152960335	174.0	3.3735853617441656	111.0	0.2559354373171044
807	Feb25-FISH2-3R4-rep2-cp190-100x_Position007_6_cmle.ics	109	1	0	1.5162	2.420964402006368	1.0	1.9850970251199707	1.0	0.13287501526927725	3.8287177634023224	0.989503862578571	0.9984885562113143	0.9862050765318363	0.9557242934600068	0.33644899141156875	0.8119095344680352	142.0	2.7286745176937677	58.0	0.13373203030983835
808	Feb25-FISH2-3R4-rep2-cp190-100x_Position007_6_cmle.ics	110	1	0	1.9493999999999998	0.20213482265176116	1.0	0.687545504971255	1.0	0.2414139217791943	3.8150082917650336	0.601086020793325	0.6986085358585524	0.5925766505529435	0.47822577974968544	0.7313320072801646	0.970251407694796	190.0	3.777959154710834	121.0	0.27899268392224896
809	Feb25-FISH2-3R4-rep2-cp190-100x_Position007_6_cmle.ics	111	1	0	1.5162	0.364208089990687	1.0	0.42540144110901373	1.0	0.2902109266441255	2.714725816127586	0.49648929505044614	0.6411735476483678	0.4868321558969041	0.3127804063055862	0.8046303078844833	0.99676093486776	196.0	3.748208648560081	139.0	0.32049572781150915
810	Feb25-FISH2-3R4-rep2-cp190-100x_Position007_6_cmle.ics	112	1	0	1.083	3.476119297698329	1.0	0.4332	1.0	0.31254639830293274	3.478887603129026	0.6493632565597878	0.8155313625806266	0.6441283697785959	0.39104172808790005	0.7406349885095415	0.9923969049118083	98.0	1.9092121975406766	51.0	0.11759195768623716
811	Feb25-FISH2-3R4-rep2-cp190-100x_Position007_6_cmle.ics	112	2	0	1.2995999999999999	2.123252120787515	1.0	0.0	1.0	0.1672522727057244	3.2138293334553625	0.07712109990148633	0.2911582187003387	0.07712109990148633	0.027019350385066192	0.9620797485461392	0.7469704204640519	130.0	2.5073125439102357	57.0	0.13142630564932387
812	Feb25-FISH2-3R4-rep2-cp190-100x_Position007_6_cmle.ics	113	1	0	1.7328	0.4553173461808614	1.0	1.996395684228742	1.0	0.292485254811594	3.262733356787764	0.9339609087985989	0.9682016268616894	0.9297877143893112	0.8908504422901944	0.3429884677295286	0.9996629678574643	202.0	3.9525106308135265	146.0	0.3366358004351103
813	Feb25-FISH2-3R4-rep2-cp190-100x_Position007_6_cmle.ics	114	1	0	1.9493999999999998	0.6842509601210065	1.0	1.449626260897894	1.0	0.2356933583877917	3.3528897991868316	0.8335281071964515	0.8904264219598678	0.8327910651916973	0.7595649460166531	0.5430682445814408	0.9835966361277418	222.0	4.352654252239976	151.0	0.3481644237376825
814	Feb25-FISH2-3R4-rep2-cp190-100x_Position007_6_cmle.ics	115	1	0	1.7328	0.7156905537279153	1.0	0.3095250132321943	1.0	0.26735205537901047	2.829282545262121	0.45538637205658167	0.6215266600666881	0.4451462826531914	0.22096971095738155	0.8090830547244112	0.9682661214966155	224.0	4.303728668789026	163.0	0.375833119663856
815	Feb25-FISH2-3R4-rep2-cp190-100x_Position007_6_cmle.ics	116	1	0	1.9493999999999998	0.5135799764704349	1.0	0.3720027687491155	1.0	0.26226859457296053	2.948093642873229	0.4240947254558566	0.5563092356031729	0.4109148037498712	0.273958226022458	0.8191909785385686	0.9893894384328238	218.0	4.2164529307376775	155.0	0.35738732237974036
816	Feb25-FISH2-3R4-rep2-cp190-100x_Position007_6_cmle.ics	117	1	0	1.7328	0.7251853625752919	1.0	0.0	1.0	0.22278498888219866	3.0176187426486036	0.15746311862866524	0.3136327326292955	0.15746311862866524	0.02866596800316597	0.9442809057946665	0.9385303092792628	212.0	4.105771943845911	137.0	0.3158842784904802
817	Feb25-FISH2-3R4-rep2-cp190-100x_Position007_6_cmle.ics	119	1	0	1.9493999999999998	0.652184530758423	1.0	0.2166	1.0	0.1834096052405797	3.232365243249949	0.7568997005886386	0.9346285194413704	0.755976345823517	0.2658684626822098	0.6546271723930415	0.9071634138629926	236.0	4.478280144891719	146.0	0.3366358004351103
818	Feb25-FISH2-3R4-rep2-cp190-100x_Position008_7_cmle.ics	1	1	0	1.7328	0.575335274075796	1.0	0.7610319551488771	1.0	0.29990922299818334	3.4024731746725747	0.6483882783882784	0.7621648351648351	0.6483882783882784	0.5074139194139194	0.6747433211162144	0.9887002731890188	192.0	3.775844068940723	137.0	0.3158842784904802
819	Feb25-FISH2-3R4-rep2-cp190-100x_Position008_7_cmle.ics	2	1	0	1.2995999999999999	0.8430747999959108	1.0	0.4332	1.0	0.3017401656220795	2.696963239396561	0.7000268173049473	0.8691229011133507	0.6989195221329273	0.4093099301884997	0.6601393041145756	0.9784386336220995	148.0	2.862760753425954	93.0	0.21443239342784423
820	Feb25-FISH2-3R4-rep2-cp190-100x_Position008_7_cmle.ics	3	1	0	1.2995999999999999	0.4884834483449484	1.0	0.1459114905355603	1.0	0.3037281960013569	2.7444952745250544	0.32056602995173067	0.4879821774825694	0.32056602995173067	0.15317876150006188	0.8793468588306238	0.9933276410249428	176.0	3.348065027133635	121.0	0.27899268392224896
821	Feb25-FISH2-3R4-rep2-cp190-100x_Position008_7_cmle.ics	4	1	0	2.166	0.5651827928486566	1.0	0.0	1.0	0.27810353085994227	3.733851142781082	0.28527826791930944	0.5012558220865723	0.28527826791930944	0.023444661696366595	0.8865420713515969	0.9916595421577942	244.0	4.844303783257995	189.0	0.43578196083723186
822	Feb25-FISH2-3R4-rep2-cp190-100x_Position008_7_cmle.ics	5	1	0	2.166	0.3324635474252259	1.0	1.2995999999999999	1.0	0.260754988796253	3.227251514212581	0.9193406140851855	0.9607833995749657	0.8945650780330314	0.6771235202474057	0.4419388783443098	0.9899612375313804	302.0	5.92982348910535	252.0	0.5810426144496424
823	Feb25-FISH2-3R4-rep2-cp190-100x_Position008_7_cmle.ics	6	1	0	1.5162	0.33714559488292456	1.0	0.5963412819178956	1.0	0.1808557080107365	3.8019349199334145	0.6450336477505468	0.7393309461775319	0.637941844426177	0.510094325164059	0.7160572055953832	0.9111503066882031	148.0	2.8159502557451135	72.0	0.16601217555704068
824	Feb25-FISH2-3R4-rep2-cp190-100x_Position008_7_cmle.ics	8	1	0	1.5162	0.40095107832253113	1.0	1.1368333649278028	1.0	0.24651396263244926	3.3837526798467317	0.7480787458986511	0.8164673714910682	0.7453736784542472	0.6686255924170617	0.5848076869647421	0.9473108275841936	142.0	2.7754850153746076	79.0	0.18215224818064185
825	Feb25-FISH2-3R4-rep2-cp190-100x_Position008_7_cmle.ics	9	1	0	1.083	1.7989982150782957	1.0	0.7610319551488771	1.0	0.3156212800630772	3.0195316312101426	0.7057432084980092	0.7846113159866595	0.6983089196773578	0.5993344401510365	0.5947436121589358	0.9759520437249067	116.0	2.241255158215975	66.0	0.15217782759395398
826	Feb25-FISH2-3R4-rep2-cp190-100x_Position008_7_cmle.ics	11	1	0	1.9493999999999998	0.42860193450327044	2.0	1.1961505589055579	1.0	0.31428009584565586	3.362329754831682	0.7173270450695806	0.7922298980371317	0.7167956424989206	0.6028222458401142	0.606220332336994	1.0006598957158273	260.0	5.108246083182147	221.0	0.5095651499736944
827	Feb25-FISH2-3R4-rep2-cp190-100x_Position008_7_cmle.ics	12	1	0	1.5162	0.8326112984815166	1.0	0.0	1.0	0.24852531213715642	3.238067712548344	0.13831915745021414	0.337569070181264	0.1599278009075971	0.028381565392114293	0.9562431224262459	0.9019805117849293	184.0	3.5502519236169694	117.0	0.26976978528019113
828	Feb25-FISH2-3R4-rep2-cp190-100x_Position008_7_cmle.ics	13	1	0	1.7328	0.4517762977274904	1.0	1.7307810795238614	1.0	0.29360477011817077	3.3521015571361272	0.9330410225921522	0.9651002444180209	0.9318932487779099	0.8855611705641432	0.4170584545302405	1.0046640028192988	178.0	3.509786683246463	121.0	0.27899268392224896
829	Feb25-FISH2-3R4-rep2-cp190-100x_Position008_7_cmle.ics	14	1	0	1.7328	0.5257952653095683	1.0	0.6275890508929507	1.0	0.2697079550138149	2.4517023267579794	0.6306955145743061	0.7417404871411881	0.6278634703263876	0.45061299338943195	0.705234539568694	0.9646344188856858	196.0	3.771613897400501	134.0	0.30896710450893683
830	Feb25-FISH2-3R4-rep2-cp190-100x_Position008_7_cmle.ics	15	1	0	2.3826	0.6075543459667406	1.0	0.0	1.0	0.09091126198079853	3.1127563668782243	0.08150033279824596	0.2291413805254297	0.08150033279824596	0.027872831917309424	0.9409343674951424	0.6667077663422711	266.0	5.14871132355265	123.0	0.2836041332432778
831	Feb25-FISH2-3R4-rep2-cp190-100x_Position008_7_cmle.ics	16	1	0	1.5162	0.4007732727616539	1.0	0.23070632344123612	1.0	0.2766243617052998	2.932504039973341	0.37161687058131654	0.5437937074112428	0.37161687058131654	0.16777253608458303	0.8706081922119586	0.9945211736131611	216.0	4.171757518826949	157.0	0.3619987717007692
832	Feb25-FISH2-3R4-rep2-cp190-100x_Position008_7_cmle.ics	17	1	0	1.9493999999999998	4.135013933981123	1.0	0.1459114905355603	1.0	0.19280079367417174	5.2347264435491105	0.38905991846049615	0.5616479062414568	0.3852325539931773	0.17308720923321963	0.8135957613319573	0.9347778683494778	158.0	3.156453559500856	82.0	0.18906942216218525
833	Feb25-FISH2-3R4-rep2-cp190-100x_Position008_7_cmle.ics	18	1	0	1.5162	3.054502977911105	1.0	1.5930676819351215	1.0	0.28230249772101607	2.864506879072967	0.8953626810817207	0.9379312129794645	0.8928854017999098	0.8174725835434707	0.46935879448669565	0.9769185767419253	194.0	3.726918485489773	135.0	0.31127282916945126
834	Feb25-FISH2-3R4-rep2-cp190-100x_Position008_7_cmle.ics	19	1	0	1.2995999999999999	NA	0.0	0.20635000882146287	1.0	0.1981847279898409	2.394822656116595	0.46414311545981074	0.6586918409869019	0.46324359550974326	0.1967149164272536	0.7812786274279114	0.8744893376935478	154.0	2.85641549611562	80.0	0.18445797284115634
835	Feb25-FISH2-3R4-rep2-cp190-100x_Position008_7_cmle.ics	20	1	0	1.2995999999999999	NA	0.0	0.20635000882146287	1.0	0.2335185897344265	3.300248131354104	0.3737751769188895	0.5224686989657049	0.3736799129014698	0.2061173108328797	0.8238481779040951	0.9002301371699871	108.0	2.08587875941348	51.0	0.11759195768623716
836	Feb25-FISH2-3R4-rep2-cp190-100x_Position008_7_cmle.ics	21	1	0	1.7328	0.5879528753941766	1.0	0.42540144110901373	1.0	0.2656974836399739	3.2722444501715153	0.5011810016699514	0.645492635664746	0.4960207013795905	0.31518076095623526	0.7475040566062975	0.9962031236741636	196.0	3.8184243950813404	133.0	0.3066613798484224
837	Feb25-FISH2-3R4-rep2-cp190-100x_Position008_7_cmle.ics	22	1	0	1.5162	0.7002046473812105	1.0	0.0	1.0	0.25386607301735703	2.993017321181603	0.16286385117847144	0.3019513259685139	0.16286385117847144	0.02769708919057223	0.937542407294793	0.9805411957433213	198.0	3.8631198069920694	132.0	0.30435565518790797
838	Feb25-FISH2-3R4-rep2-cp190-100x_Position008_7_cmle.ics	23	1	0	1.9493999999999998	0.3228590618547232	1.0	0.0	1.0	0.12360156927108545	2.849336148073773	0.08147294106498408	0.21794031477284392	0.08147294106498408	0.028267169966279978	0.9730577799191952	0.9357233113498501	244.0	4.867709032098413	126.0	0.2905213072248212
839	Feb25-FISH2-3R4-rep2-cp190-100x_Position008_7_cmle.ics	24	1	0	0.8664	0.5718463093196164	1.0	1.401081809291592	1.0	0.24206814438566868	1.9057278338965065	0.9204862495017936	0.9657167530224525	0.9162348877374784	0.8507971303308091	0.4144065298983883	0.9632979065273305	138.0	2.4988522008297913	75.0	0.17292934953858405
840	Feb25-FISH2-3R4-rep2-cp190-100x_Position008_7_cmle.ics	25	1	0	1.7328	0.4147344648124563	1.0	0.687545504971255	1.0	0.26455915043708045	3.700451182726371	0.6158549794894372	0.7258013794838466	0.6158619677561374	0.4556384829870647	0.71228042350887	0.9879601370506422	206.0	4.065306703475404	143.0	0.3297186264535669
841	Feb25-FISH2-3R4-rep2-cp190-100x_Position008_7_cmle.ics	26	1	0	1.5162	0.8300219047546064	1.0	0.20635000882146287	1.0	0.2629681350661099	3.3838488164967386	0.370682169401722	0.5376370593862683	0.370682169401722	0.1718632717639267	0.8544731783496945	0.9766682222977162	168.0	3.2863096236928198	105.0	0.24210108935401767
842	Feb25-FISH2-3R4-rep2-cp190-100x_Position008_7_cmle.ics	27	1	0	1.7328	0.5180490636394692	1.0	1.1321417835580119	1.0	0.292485254811594	3.2099775361983602	0.6564270484313128	0.7502893694791349	0.658643009442583	0.5703072646969235	0.6978314873808296	0.9996266416312314	202.0	3.9525106308135265	146.0	0.3366358004351103
843	Feb25-FISH2-3R4-rep2-cp190-100x_Position008_7_cmle.ics	27	2	0	1.5162	0.2660634864430984	2.0	0.0	1.0	0.22571649308349095	2.798727449388909	0.11703472433749619	0.2491928114529394	0.11703472433749619	0.019665702101736217	0.9616913363931295	0.949307949748061	190.0	3.707743408189575	117.0	0.26976978528019113
844	Feb25-FISH2-3R4-rep2-cp190-100x_Position008_7_cmle.ics	28	1	0	1.5162	0.35538472583170005	1.0	0.9755754663213545	1.0	0.2888820830887166	2.9417661557090606	0.735844490349793	0.8152328928148526	0.735844490349793	0.6267751108498923	0.6416819705139258	0.9992653758525373	174.0	3.3735853617441656	116.0	0.2674640606196767
845	Feb25-FISH2-3R4-rep2-cp190-100x_Position008_7_cmle.ics	29	1	0	1.5162	0.5788360222069611	1.0	1.8958080945204934	1.0	0.3121890240836562	3.3851251192409664	0.9468672254755617	0.9739885941746086	0.9442875186588586	0.8994756382286524	0.3853564846385751	0.9992545510191464	182.0	3.5523670093870803	129.0	0.29743848120636457
846	Feb25-FISH2-3R4-rep2-cp190-100x_Position008_7_cmle.ics	30	1	0	1.7328	0.33712988187667714	1.0	2.0043779515382347	1.0	0.28015946146339016	2.809217389596819	0.9468315105404977	0.9718560786178475	0.9382976699952449	0.8970169598985576	0.4205438388225885	0.9945345296395549	216.0	4.195162767667369	158.0	0.3643044963612837
847	Feb25-FISH2-3R4-rep2-cp190-100x_Position008_7_cmle.ics	31	1	0	1.5162	2.1855202152213975	1.0	0.10317500441073144	1.0	0.2533592821096046	3.028655751151343	0.3266144083613289	0.4882045539380366	0.3266144083613289	0.07896869834159868	0.8494779631943981	0.9904254721868777	158.0	3.0862378129795967	94.0	0.2167381180883587
848	Feb25-FISH2-3R4-rep2-cp190-100x_Position008_7_cmle.ics	32	1	0	1.7328	0.6640271474957126	1.0	0.9971598751598192	1.0	0.31296224369759135	3.186222444514331	0.7083225289700993	0.8118657838781613	0.7081323721771801	0.5913127157271192	0.6148671917180615	1.004270161547385	222.0	4.329249003399556	174.0	0.40119609092951497
849	Feb25-FISH2-3R4-rep2-cp190-100x_Position008_7_cmle.ics	33	1	0	2.166	0.5874931312276105	1.0	0.2166	1.0	0.2844965488050928	3.129297065141203	0.598578407929408	0.7321167906027388	0.5611225201064006	0.21201507862829494	0.7709207747988082	0.9866120710691693	344.0	6.704590397347717	320.0	0.7378318913646253
850	Feb25-FISH2-3R4-rep2-cp190-100x_Position008_7_cmle.ics	34	1	0	1.5162	1.9102263522061482	1.0	0.5260913608053412	1.0	0.27308137672307414	3.232159473477723	0.5281645459299286	0.6417360990064493	0.5281645459299286	0.3788530590901168	0.767717289668901	0.9774882435395124	168.0	3.2629043748524	107.0	0.2467125386750466
851	Feb25-FISH2-3R4-rep2-cp190-100x_Position008_7_cmle.ics	35	1	0	1.5162	0.3181432017106887	1.0	0.0	1.0	0.3234323329271267	2.3045450114405113	0.4714794970494545	0.6914039768784134	0.4287149070438077	0.10415705781689807	0.8299911018738828	0.9943848208416961	266.0	5.055090328190975	232.0	0.5349281212393534
852	Feb25-FISH2-3R4-rep2-cp190-100x_Position008_7_cmle.ics	36	1	0	1.2995999999999999	3.7807958863451296	1.0	0.20635000882146287	1.0	0.2374544214940943	3.004120523862869	0.3549757040265307	0.5044615519202169	0.3502676135866583	0.20136232414248337	0.8319757551842452	0.9636492536484831	166.0	3.171398465260831	98.0	0.2259610167304165
853	Feb25-FISH2-3R4-rep2-cp190-100x_Position008_7_cmle.ics	39	1	0	1.5162	1.9239785037763673	1.0	0.4332	1.0	0.20309575336414404	2.5647972761321496	0.7638080793275511	0.9035521511098082	0.7638080793275511	0.3858137000618153	0.6969118383394455	0.9375081279290126	164.0	3.173513551030942	89.0	0.2052094947857864
854	Feb25-FISH2-3R4-rep2-cp190-100x_Position008_7_cmle.ics	40	1	0	0.8664	0.7221183331359096	1.0	0.1459114905355603	1.0	0.22445077829145185	2.5042467210973283	0.3827436750327588	0.5300675335147667	0.39322648926519504	0.1940429392198367	0.8227230694050228	0.953820621721857	108.0	2.0624735105730605	50.0	0.11528623302572269
855	Feb25-FISH2-3R4-rep2-cp190-100x_Position008_7_cmle.ics	41	1	0	1.2995999999999999	0.4180285543158675	1.0	0.0	1.0	0.2631477098364001	3.3160869590167215	0.2814576988282598	0.45732375136903064	0.2702804074835341	0.03931555968973639	0.8762598599110318	0.9855672344247356	122.0	2.375341393948161	65.0	0.14987210293343953
856	Feb25-FISH2-3R4-rep2-cp190-100x_Position008_7_cmle.ics	42	1	0	1.7328	0.8573153890704479	1.0	1.1736910802652911	1.0	0.2518986109514725	2.779688545990834	0.767385386178602	0.8446818164389515	0.7645607801536279	0.6572800705512455	0.5949455408007653	0.9580695649643368	220.0	4.261148342648406	154.0	0.3550815977192259
857	Feb25-FISH2-3R4-rep2-cp190-100x_Position008_7_cmle.ics	44	1	0	2.166	0.38881296228461465	1.0	1.1349250485180458	1.0	0.22581167573342903	3.952469050317234	0.7657862762184121	0.8377986965966691	0.7495428269860945	0.6563531707556548	0.6251965865614479	0.9590979651252631	236.0	4.642116886774658	162.0	0.37352739500334153
858	Feb25-FISH2-3R4-rep2-cp190-100x_Position008_7_cmle.ics	45	1	0	1.083	1.3211736577968414	1.0	1.4199491695140265	1.0	0.2881764887477712	3.537388251715565	0.9266599885518031	0.9600958786491127	0.9247853463079565	0.8636233543216943	0.3939339909408726	1.008152529889865	102.0	1.9986030213621344	52.0	0.1198976823467516
859	Feb25-FISH2-3R4-rep2-cp190-100x_Position008_7_cmle.ics	46	1	0	1.7328	0.277334106880212	1.0	0.0	1.0	0.19697083735568424	2.5509363396775235	0.13864105401100152	0.24694554956566775	0.07945886987295683	0.02814724138201621	0.9441833947251608	0.9565053722572396	210.0	4.037671283094762	127.0	0.29282703188533565
860	Feb25-FISH2-3R4-rep2-cp190-100x_Position008_7_cmle.ics	47	1	0	2.166	0.1938812806642961	1.0	1.7328	1.0	0.2755030425997421	3.4394383809049467	0.8487308530916172	0.9070663576649343	0.8455391303155383	0.7720712258135294	0.5538509352507041	0.9917497770851741	312.0	6.153300548658994	272.0	0.6271571076599315
861	Feb25-FISH2-3R4-rep2-cp190-100x_Position008_7_cmle.ics	48	1	0	1.5162	0.4303742693276657	1.0	0.10317500441073144	1.0	0.2979400440273149	3.16260962624885	0.35547576301615796	0.5626192212746858	0.35547576301615796	0.09195817437163376	0.8597270526847415	1.0010410408746857	198.0	3.839714558151649	143.0	0.3297186264535669
862	Feb25-FISH2-3R4-rep2-cp190-100x_Position008_7_cmle.ics	49	1	0	1.5162	0.5208982697455219	1.0	0.5595020986366908	1.0	0.3033506929168382	3.203190839504695	0.6401657369663163	0.7635231173567903	0.6328845741257241	0.45993349066723876	0.7143059659272321	1.0078794802233426	128.0	2.532832878520767	75.0	0.17292934953858405
863	Feb25-FISH2-3R4-rep2-cp190-100x_Position008_7_cmle.ics	50	1	0	1.083	0.6416624709207571	1.0	0.0	1.0	0.2760730602062183	2.7553432485298783	0.20752034687422255	0.3246170522799161	0.20752034687422255	0.039263247680989447	0.9230693692963958	0.9948039569116086	110.0	2.1071689224837895	57.0	0.13142630564932387
864	Feb25-FISH2-3R4-rep2-cp190-100x_Position008_7_cmle.ics	51	1	0	1.5162	0.7072628632713341	1.0	0.0	1.0	0.2442193430957924	2.670340824130843	0.21289317362936994	0.40865225435777586	0.19601713896192424	0.03133703379102152	0.935838425223425	0.9549495043929922	170.0	3.2373840402418685	103.0	0.23748964003298878
865	Feb25-FISH2-3R4-rep2-cp190-100x_Position008_7_cmle.ics	52	1	0	1.9493999999999998	0.4937851922834534	1.0	1.2995999999999999	1.0	0.2500724230128214	3.5462789710620375	0.8851564870525374	0.9389741198759649	0.8751803911991297	0.7714748784440842	0.4850896608603144	0.9740833532551555	202.0	3.975915879653946	135.0	0.31127282916945126
866	Feb25-FISH2-3R4-rep2-cp190-100x_Position008_7_cmle.ics	53	1	0	1.9493999999999998	NA	0.0	0.0	1.0	0.09136373193430705	2.565106580302164	0.07749688553978913	0.20787882470906383	0.07749688553978913	0.028436540974142385	0.977133365548865	0.8967449256499721	242.0	4.705987375985585	107.0	0.2467125386750466
867	Feb25-FISH2-3R4-rep2-cp190-100x_Position008_7_cmle.ics	54	1	0	1.7328	0.7079820268578975	1.0	0.41270001764292574	1.0	0.25304570928946574	4.074682378299784	0.48330276297784375	0.6119360254655913	0.4790520278335808	0.33999087741772693	0.8071164377506688	0.9788663189385992	168.0	3.3097148725332395	103.0	0.23748964003298878
868	Feb25-FISH2-3R4-rep2-cp190-100x_Position008_7_cmle.ics	55	1	0	1.083	0.5305638758832049	1.0	0.6639153385791856	1.0	0.2850995333132737	2.7423777495399726	0.7117630912806124	0.8246058129250663	0.7056939827381133	0.5609579432126628	0.6665979319804536	0.986624524108576	120.0	2.330645982037433	66.0	0.15217782759395398
869	Feb25-FISH2-3R4-rep2-cp190-100x_Position008_7_cmle.ics	56	1	0	1.083	0.49044476069905324	1.0	0.3720027687491155	1.0	0.28668396502484983	2.304038164713084	0.47754376176860314	0.5974324104423833	0.47754376176860314	0.3305321152102657	0.7587429432986149	0.9837436115334971	144.0	2.749964680764077	87.0	0.20059804546475749
870	Feb25-FISH2-3R4-rep2-cp190-100x_Position008_7_cmle.ics	57	1	0	1.7328	0.548296478398364	1.0	0.7252201245704302	1.0	0.2648500727068435	2.9645545189161147	0.6230031267765777	0.723998010233087	0.6209920409323479	0.478734366117112	0.7160630681477087	0.9848768986985155	204.0	3.950395545043415	141.0	0.325107177132538
871	Feb25-FISH2-3R4-rep2-cp190-100x_Position008_7_cmle.ics	58	1	0	1.9493999999999998	0.34331499261856235	1.0	0.0	1.0	0.13387829234871584	2.9975244631775393	0.07660483987827851	0.2253332850311549	0.07660483987827851	0.027506883060426025	0.9556372686674255	0.8750746392398432	250.0	4.908174272468923	136.0	0.31357855382996574
872	Feb25-FISH2-3R4-rep2-cp190-100x_Position008_7_cmle.ics	59	1	0	1.9493999999999998	0.35102580881544493	1.0	0.10317500441073144	1.0	0.2720111564350147	3.6235051214000293	0.30337881425885976	0.4507640656756588	0.2909553768997593	0.06495425317175697	0.8741556530446574	0.9950578067971363	206.0	4.065306703475404	145.0	0.33433007577459584
873	Feb25-FISH2-3R4-rep2-cp190-100x_Position008_7_cmle.ics	60	1	0	1.7328	0.21433238047468914	1.0	0.5595020986366908	1.0	0.29720135222679916	2.7044935932148735	0.5571088222991446	0.7130312748170735	0.5496705201961724	0.3619003740368702	0.7771601457970068	0.9562554854694563	218.0	4.146237184216418	165.0	0.3804445689848849
874	Feb25-FISH2-3R4-rep2-cp190-100x_Position008_7_cmle.ics	61	1	0	1.9493999999999998	0.8199679581821611	1.0	0.0	1.0	0.0791862345812242	2.852356741451013	0.06452356020942408	0.16594240837696336	0.06452356020942408	0.03225130890052356	0.9683507019504344	0.6057233820524259	216.0	4.218568016507788	84.0	0.1936808714832141
875	Feb25-FISH2-3R4-rep2-cp190-100x_Position008_7_cmle.ics	62	1	0	2.166	0.42482638228466607	1.0	0.10317500441073144	1.0	0.27572301604984556	3.840587266202431	0.37316811801278216	0.5786261126450541	0.36882856094688266	0.07620773879631597	0.8347033073207736	0.9853911583035263	260.0	5.155056580862986	207.0	0.477285004726492
876	Feb25-FISH2-3R4-rep2-cp190-100x_Position008_7_cmle.ics	63	1	0	1.5162	0.4572997478797766	1.0	1.0703829119356776	1.0	0.25765850080505726	3.1394614398598604	0.8546622752551158	0.929139895254036	0.8508179903892878	0.7117272285513742	0.5580084871153669	0.9855740017163357	156.0	3.064947649909288	93.0	0.21443239342784423
877	Feb25-FISH2-3R4-rep2-cp190-100x_Position008_7_cmle.ics	64	1	0	1.5162	0.24842710757632408	1.0	0.0	1.0	0.2655365691426384	2.6930562428824207	0.20937606495680905	0.38466239943103525	0.19827088056185269	0.0274036538205094	0.9232858597054353	0.9593838126670367	198.0	3.7929040604708097	135.0	0.31127282916945126
878	Feb25-FISH2-3R4-rep2-cp190-100x_Position008_7_cmle.ics	65	1	0	1.7328	0.40424532407523805	1.0	0.0	1.0	0.1687973764172422	2.6406710216922953	0.08950497476862729	0.24909596093734038	0.08950497476862729	0.03150346292929086	0.9647456566550098	0.9139484960791723	186.0	3.6417578332085374	98.0	0.2259610167304165
879	Feb25-FISH2-3R4-rep2-cp190-100x_Position008_7_cmle.ics	67	1	0	1.2995999999999999	0.22314630132325192	1.0	0.913592684735068	1.0	0.3228775687081416	3.1769457690679137	0.8025294901196084	0.880178794578487	0.7912278051660921	0.6670465937023661	0.5985974920004024	1.0092797582417516	122.0	2.3753413939481614	72.0	0.16601217555704068
880	Feb25-FISH2-3R4-rep2-cp190-100x_Position008_7_cmle.ics	68	1	0	1.2995999999999999	0.7158969144003132	1.0	0.0	1.0	0.2920931800722684	2.238014407215094	0.21198969315080987	0.4209390178089584	0.21198969315080987	0.028579463831016318	0.9302410644615341	0.992601823254379	188.0	3.546021752076747	131.0	0.3020499305273935
881	Feb25-FISH2-3R4-rep2-cp190-100x_Position008_7_cmle.ics	69	1	0	1.5162	3.9215178310736145	1.0	0.6497999999999999	1.0	0.28277752348369806	2.5010350451072973	0.7801400917474075	0.8774698014810463	0.7491569788793996	0.5079794870425149	0.6632581039472493	0.992077571056139	208.0	4.0163811200244535	150.0	0.3458586990771681
882	Feb25-FISH2-3R4-rep2-cp190-100x_Position008_7_cmle.ics	70	1	0	1.5162	0.5753028471592959	1.0	0.7610319551488771	1.0	0.22814687520670196	3.793848646439078	0.7547256377316939	0.8671971266025221	0.7468604986498177	0.5987533754555227	0.6306989064163506	0.9590218312206564	142.0	2.7988902642150273	76.0	0.1752350741990985
883	Feb25-FISH2-3R4-rep2-cp190-100x_Position008_7_cmle.ics	71	1	0	1.083	0.46852428522683887	1.0	0.2166	1.0	0.2916962314675708	2.723722514024863	0.48735336405789154	0.671973156438623	0.48735336405789154	0.22312040581727677	0.8110350638095787	0.9547128129239506	108.0	2.0624735105730605	57.0	0.13142630564932387
884	Feb25-FISH2-3R4-rep2-cp190-100x_Position008_7_cmle.ics	71	2	0	1.2995999999999999	4.454831957085588	1.0	0.7610319551488771	1.0	0.25379566949110294	2.70626084414172	0.5456562013337412	0.6379722494665387	0.5456562013337412	0.4100375092718561	0.7678652345416059	0.9780894013390719	170.0	3.2373840402418685	105.0	0.24210108935401767
885	Feb25-FISH2-3R4-rep2-cp190-100x_Position008_7_cmle.ics	71	3	0	1.5162	2.1784110330252338	1.0	0.5556144027286182	1.0	0.28338543426035845	2.971429677738683	0.46726990856455847	0.5715453327849316	0.46726990856455847	0.3505253758836826	0.8010278951167931	0.9751142322802171	168.0	3.2629043748523996	109.0	0.25132398799607547
886	Feb25-FISH2-3R4-rep2-cp190-100x_Position008_7_cmle.ics	72	1	0	1.7328	0.47263143874957814	1.0	0.10317500441073144	1.0	0.2564664373069445	3.254513772280072	0.353420322187346	0.5175058583447906	0.353411675183965	0.10009338763651457	0.841459735195527	0.9785740707334923	180.0	3.5310768463167714	115.0	0.2651583359591622
887	Feb25-FISH2-3R4-rep2-cp190-100x_Position008_7_cmle.ics	73	1	0	1.2995999999999999	0.7166030878118903	1.0	0.0	1.0	0.3116067213279376	3.18956107072437	0.19810927090378003	0.3590514698476193	0.19507316862598387	0.0379584730276127	0.9158511524127312	0.9855077491130396	120.0	2.3306459820374323	69.0	0.1590950015754973
888	Feb25-FISH2-3R4-rep2-cp190-100x_Position008_7_cmle.ics	74	1	0	1.9493999999999998	4.233341396494538	1.0	0.0	1.0	0.18965365903042516	2.9985192757820798	0.07289522659206034	0.28241431159643565	0.07289522659206034	0.025241258611977273	0.9488983957307693	0.9526644536505938	246.0	4.888999195168722	158.0	0.3643044963612837
889	Feb25-FISH2-3R4-rep2-cp190-100x_Position008_7_cmle.ics	75	1	0	1.083	0.23606596613349023	1.0	0.2918229810711206	1.0	0.34878223439541683	3.0395206725833726	0.5327190955941656	0.7239621068172187	0.5302448293303077	0.2634205022350416	0.7499054749891891	1.0087255965073652	120.0	2.3072407331970126	73.0	0.16831790021755516
890	Feb25-FISH2-3R4-rep2-cp190-100x_Position008_7_cmle.ics	76	1	0	1.9493999999999998	0.6067228078022469	1.0	0.8508028822180275	1.0	0.2608315189686978	3.3674112796959426	0.6453652688659615	0.7538868632408022	0.6412408147039276	0.5317502220621029	0.6780770629688381	0.9978796816668598	224.0	4.397349664150704	161.0	0.37122167034282705
891	Feb25-FISH2-3R4-rep2-cp190-100x_Position008_7_cmle.ics	77	1	0	1.5162	0.4719230215836219	1.0	0.2991586303963464	1.0	0.2792526803190927	3.5888359703959027	0.45072839884915467	0.6087125954546585	0.4467982787068744	0.23942225575629938	0.8039564695863667	0.9810326027586561	180.0	3.5076715974763513	120.0	0.2766869592617345
892	Feb25-FISH2-3R4-rep2-cp190-100x_Position008_7_cmle.ics	78	1	0	1.9493999999999998	1.244864736600375	1.0	0.0	1.0	0.29060384059697847	2.863224357799551	0.2389500879470921	0.3795590342777532	0.18885515828814062	0.018778117300473154	0.9284003512643237	0.9952196013661716	308.0	5.923478231795019	274.0	0.6317685569809603
893	Feb25-FISH2-3R4-rep2-cp190-100x_Position008_7_cmle.ics	80	1	0	1.5162	0.3495707532056519	1.0	1.3318330934235014	1.0	0.2886090189841206	3.606952419720316	0.8502045268611944	0.9116307608399237	0.8502045268611944	0.7656122170711753	0.45504551979207203	1.005127157332867	168.0	3.333120121373659	110.0	0.2536297126565899
894	Feb25-FISH2-3R4-rep2-cp190-100x_Position008_7_cmle.ics	82	1	0	1.7328	0.5118752403195682	1.0	0.5556144027286182	1.0	0.26143359593652216	3.5093053846560114	0.5621347456501528	0.6690671071855492	0.5596028689068934	0.4271193053526365	0.745341595997702	1.0074749682760462	184.0	3.6204676701382286	120.0	0.2766869592617345
895	Feb25-FISH2-3R4-rep2-cp190-100x_Position008_7_cmle.ics	83	1	0	1.2995999999999999	0.18432857024142646	1.0	1.3586516622891616	1.0	0.29733737369906565	2.868925267209635	0.8947660660223953	0.936628283602808	0.8915667429039806	0.8261458732697875	0.4390747191502315	0.9825057556698512	130.0	2.530717792750656	76.0	0.1752350741990985
896	Feb25-FISH2-3R4-rep2-cp190-100x_Position008_7_cmle.ics	84	1	0	1.7328	0.4279343914970024	1.0	0.0	1.0	0.2784507447794009	3.153558315166254	0.22294579582455468	0.41456584483088854	0.2211559418528621	0.02616092834639949	0.9128810232041332	0.9944520135086495	210.0	4.131292278456442	151.0	0.3481644237376825
897	Feb25-FISH2-3R4-rep2-cp190-100x_Position008_7_cmle.ics	85	1	0	1.5162	1.4263094045802414	1.0	1.2225574214657589	1.0	0.30258378519591916	2.931041932761604	0.8067746058798466	0.8672615947860941	0.8009515693793495	0.7216580662469031	0.552407340494732	0.9924023210548494	182.0	3.505556511706241	127.0	0.29282703188533565
898	Feb25-FISH2-3R4-rep2-cp190-100x_Position008_7_cmle.ics	86	1	0	1.083	4.768450588245481	1.0	1.2269033092775323	1.0	0.3085208285484633	2.9879545197535275	0.787168433969982	0.8469274094584814	0.7843806047638526	0.7177181334759762	0.6116163481707774	1.0008800958823592	106.0	2.064588596343172	57.0	0.13142630564932387
899	Feb25-FISH2-3R4-rep2-cp190-100x_Position008_7_cmle.ics	86	2	0	1.5162	2.104435076981086	1.0	0.7295574526778015	1.0	0.3099409229247099	3.5359188806045605	0.6296151788804631	0.6922815518706145	0.6020389540920675	0.4923004310751707	0.6543773078303972	1.01747395883183	156.0	3.0883528987497075	102.0	0.23518391537247432
900	Feb25-FISH2-3R4-rep2-cp190-100x_Position008_7_cmle.ics	87	1	0	1.7328	0.46997467965637435	1.0	0.3095250132321943	1.0	0.2462481524187905	3.2470862002567253	0.5000153567370005	0.670040029894448	0.49065798499134905	0.2641870655323157	0.7983998333541924	0.9987974076421481	164.0	3.2203240487117823	98.0	0.2259610167304165
901	Feb25-FISH2-3R4-rep2-cp190-100x_Position008_7_cmle.ics	88	1	0	1.083	NA	0.0	1.1792185774793633	1.0	0.25739577730558505	1.9231817592049358	0.8828874100230885	0.9462922721716691	0.8826022001901399	0.7736724161347277	0.42106783618811916	0.9648290310364583	134.0	2.4796771235295934	74.0	0.17062362487806956
902	Feb25-FISH2-3R4-rep2-cp190-100x_Position008_7_cmle.ics	89	1	0	1.2995999999999999	NA	0.0	0.0	1.0	0.2607220240633505	3.0302075333919567	0.17471199091351614	0.39866947914976475	0.17471199091351614	0.03169621126074963	0.9263163798916568	0.9556527564721105	162.0	3.1054128902797937	99.0	0.22826674139093092
903	Feb25-FISH2-3R4-rep2-cp190-100x_Position008_7_cmle.ics	91	1	0	1.7328	0.5695146710663566	1.0	0.5556144027286182	1.0	0.2576389951369381	3.6364870354314527	0.5637320672928062	0.6779456481180085	0.5631683828608176	0.3946704033916337	0.7357109355547193	0.9870403339531343	190.0	3.707743408189575	125.0	0.28821558256430674
904	Feb25-FISH2-3R4-rep2-cp190-100x_Position008_7_cmle.ics	92	1	0	1.9493999999999998	0.7182202970914429	1.0	0.65253602307166	1.0	0.26352071010562766	3.664592455053495	0.5659723279942974	0.6959856705069546	0.5659723279942974	0.44046436818023965	0.7218472805388881	0.9877408538972227	226.0	4.465450324901854	164.0	0.3781388443243705
905	Feb25-FISH2-3R4-rep2-cp190-100x_Position008_7_cmle.ics	93	1	0	1.5162	2.7706131162751775	1.0	0.1459114905355603	1.0	0.26534048631852075	2.902862625152451	0.3140939696742987	0.4691224509448078	0.3140939696742987	0.14997296316323583	0.8763263824320199	0.9967372964295912	200.0	3.861004721221958	137.0	0.3158842784904802
906	Feb25-FISH2-3R4-rep2-cp190-100x_Position008_7_cmle.ics	94	1	0	1.5162	0.4851322254101676	1.0	1.5162	1.0	0.2937876203123271	2.9017627145644243	0.9054299562994087	0.9487763132974657	0.8999305560426765	0.8247697476869551	0.45765104170841864	0.9926908324073018	198.0	3.8631198069920694	142.0	0.3274129017930525
907	Feb25-FISH2-3R4-rep2-cp190-100x_Position008_7_cmle.ics	95	1	0	1.7328	0.3363654215671643	1.0	0.2991586303963464	1.0	0.26312671753175515	3.1368764720725	0.44398993077407173	0.6483027446346695	0.44398993077407173	0.22309949782304364	0.7972154970001619	0.9434376235883329	214.0	4.127062106916219	151.0	0.3481644237376825
908	Feb25-FISH2-3R4-rep2-cp190-100x_Position008_7_cmle.ics	96	1	0	1.5162	0.5907461632472175	1.0	0.20635000882146287	1.0	0.2724168370193775	3.169998940395107	0.34870833216714714	0.4807999104369	0.34870833216714714	0.166359959696605	0.8401941217757926	0.9874392371890699	204.0	3.9738007938838353	143.0	0.3297186264535669
909	Feb25-FISH2-3R4-rep2-cp190-100x_Position008_7_cmle.ics	97	1	0	1.7328	0.7312479869574627	1.0	1.7328	1.0	0.2648500727068435	3.3010913387748158	0.9556074269051488	0.981223438597487	0.9521238479712232	0.8666165296175158	0.3814399380963747	0.980633410022892	204.0	4.020611291564675	141.0	0.325107177132538
910	Feb25-FISH2-3R4-rep2-cp190-100x_Position008_7_cmle.ics	98	1	0	1.5162	NA	0.0	0.0	1.0	0.12976765285083008	2.2236937102080594	0.07402470452323824	0.20613762255990994	0.07402470452323824	0.03699754139636838	0.9730050331205082	0.9486465556115571	156.0	3.1117581475901273	66.0	0.15217782759395398
911	Feb25-FISH2-3R4-rep2-cp190-100x_Position008_7_cmle.ics	99	1	0	1.5162	0.4111419693448285	1.0	0.0	1.0	0.27901972439384803	2.9835261367313812	0.2051023291486699	0.40704261359813776	0.2051023291486699	0.026305520795489715	0.9162255365585608	0.9910701427541091	208.0	4.0163811200244535	149.0	0.34355297441665367
912	Feb25-FISH2-3R4-rep2-cp190-100x_Position008_7_cmle.ics	100	1	0	1.2995999999999999	0.45067294652132905	1.0	0.23070632344123612	1.0	0.24208733520065542	3.2805253067541735	0.4117843888787492	0.5421685830747703	0.4086968424895054	0.21180111942568594	0.8323315653440579	0.971885996363423	128.0	2.5094276296803466	67.0	0.15448355225446841
913	Feb25-FISH2-3R4-rep2-cp190-100x_Position008_7_cmle.ics	101	1	0	2.166	0.5044542236368614	1.0	0.43046674663324214	1.0	0.21206460971609653	3.974064835295413	0.48452261435889515	0.6261036888305404	0.4751460859268412	0.3018669395320102	0.7664654925215375	0.9481945839536344	234.0	4.550610977183089	155.0	0.35738732237974036
914	Feb25-FISH2-3R4-rep2-cp190-100x_Position008_7_cmle.ics	102	1	0	2.3826	0.09883538896805008	1.0	0.0	1.0	0.13615613780606942	2.8747894734638177	0.05729773640915458	0.25033310430435296	0.05729773640915458	0.01968636948574769	0.9720156971581255	0.8529883083369035	330.0	6.461938260493879	208.0	0.4795907293870064
915	Feb25-FISH2-3R4-rep2-cp190-100x_Position008_7_cmle.ics	103	1	0	1.7328	7.358310708647779	1.0	0.1459114905355603	1.0	0.23349925184858758	3.510491724347194	0.2715055223118776	0.41579424637004375	0.2327733191429285	0.13904877227658258	0.8888601315968827	0.9139781377887439	190.0	3.637527661668315	119.0	0.27438123460122005
916	Feb25-FISH2-3R4-rep2-cp190-100x_Position008_7_cmle.ics	104	1	0	1.5162	0.5842406690812862	1.0	0.2918229810711206	1.0	0.28150518806062647	2.561897639476618	0.4165315231274846	0.5811829963116577	0.4165315231274846	0.20891875600970164	0.8221002964870069	0.9784518102919708	198.0	3.76949881163039	139.0	0.32049572781150915
917	Feb25-FISH2-3R4-rep2-cp190-100x_Position008_7_cmle.ics	105	1	0	1.9493999999999998	0.442555250257327	1.0	0.0	1.0	0.16940897016686637	2.511706584469169	0.11004124517638031	0.2438482708752979	0.07726645564483402	0.027820203495879173	0.9496189289038048	0.9291696073887218	230.0	4.437814904521212	135.0	0.31127282916945126
918	Feb25-FISH2-3R4-rep2-cp190-100x_Position008_7_cmle.ics	106	1	0	1.2995999999999999	0.24264392102130167	1.0	0.8058225447605828	1.0	0.3143224270587024	2.9304036830494558	0.6733496976985552	0.7699008253570782	0.6714963509662114	0.5483558755209964	0.6148850383499777	0.9931794846695118	174.0	3.3501801129037463	121.0	0.27899268392224896
919	Feb25-FISH2-3R4-rep2-cp190-100x_Position008_7_cmle.ics	107	1	0	1.2995999999999999	0.5126204047898791	1.0	0.20635000882146287	1.0	0.22737798068806667	3.6926970435391318	0.40656561965593346	0.5663066196997822	0.40656561965593346	0.2401011444524022	0.8148019747902652	0.8424828885656335	132.0	2.5520079558209643	68.0	0.15678927691498287
920	Feb25-FISH2-3R4-rep2-cp190-100x_Position008_7_cmle.ics	108	1	0	2.166	1.0751401182188582	1.0	0.0	1.0	0.174995299421645	3.181247152521414	0.16625189826115302	0.33612142510713744	0.16625189826115302	0.028344716274558132	0.9376894799265894	0.8891162718841663	208.0	4.063191617705293	118.0	0.27207550994070556
921	Feb25-FISH2-3R4-rep2-cp190-100x_Position008_7_cmle.ics	109	1	0	1.5162	0.47211192224208137	1.0	0.72222503087512	1.0	0.28338322808811234	2.6785115758382014	0.6266954771569162	0.7384808524674031	0.6176282504358597	0.48095680445889455	0.7295294463949247	0.9663189262642717	206.0	3.9482804592733047	148.0	0.3412472497561391
922	Feb25-FISH2-3R4-rep2-cp190-100x_Position008_7_cmle.ics	110	1	0	1.7328	0.38803007162572956	1.0	0.1459114905355603	1.0	0.3077861314732113	3.355410297574594	0.32680076766379995	0.4910821308565477	0.3227593976590184	0.14643579985720928	0.8518823606858262	1.0017056271290696	204.0	3.997206042724255	152.0	0.350470148398197
923	Feb25-FISH2-3R4-rep2-cp190-100x_Position008_7_cmle.ics	112	1	0	1.9493999999999998	0.7991408355846563	2.0	0.8344252714560013	1.0	0.27810353085994227	3.1276819723431357	0.6429591998729958	0.7601232999947082	0.6366777795417262	0.5087103773085675	0.7471504086865639	0.9968176660772196	244.0	4.774088036736734	189.0	0.43578196083723186
924	Feb25-FISH2-3R4-rep2-cp190-100x_Position008_7_cmle.ics	113	1	0	1.2995999999999999	0.5043312603928679	1.0	0.0	1.0	0.11856012669559425	2.3394623916781243	0.08832367671609545	0.2232544436806442	0.08832367671609545	0.031709712265540604	0.9735070286661148	0.8493457915807398	164.0	3.103297804509683	68.0	0.15678927691498287
925	Feb25-FISH2-3R4-rep2-cp190-100x_Position008_7_cmle.ics	114	1	0	1.7328	0.38387587552625413	1.0	1.2995999999999999	1.0	0.3079536876373948	3.28604154276958	0.9116579579155486	0.9560690580426493	0.9041731393870922	0.7682495410252789	0.5068022549093915	1.0022859503498809	194.0	3.797134232011032	141.0	0.325107177132538
926	Feb25-FISH2-3R4-rep2-cp190-100x_Position008_7_cmle.ics	115	1	0	1.7328	0.5906869919965957	1.0	0.0	1.0	0.21773157285783307	4.180182149784218	0.18689575651600968	0.3672913419748863	0.18314517048694265	0.034046704932780884	0.9388453546230657	0.9641935148678838	148.0	2.932976499947213	79.0	0.18215224818064185
927	Feb25-FISH2-3R4-rep2-cp190-100x_Position008_7_cmle.ics	117	1	0	1.2995999999999999	0.41244552649621	1.0	0.0	1.0	0.30679615757712825	3.033554536856632	0.19655986149321697	0.3496317948961199	0.19655986149321697	0.025068779053220757	0.9227348582302184	0.9978849259686445	144.0	2.7733699296044962	90.0	0.20751521944630086
928	Feb25-FISH2-3R4-rep2-cp190-100x_Position008_7_cmle.ics	117	2	0	1.2995999999999999	4.715013781383183	1.0	1.6776879206634818	1.0	0.311493973740028	3.319300934477302	0.8621513613509155	0.8990519163267242	0.8603785219618632	0.8131166397874965	0.4862949421239258	1.0060731576910722	128.0	2.4860223808399273	76.0	0.1752350741990985
929	Feb25-FISH2-3R4-rep2-cp190-100x_Position008_7_cmle.ics	118	1	0	1.5162	0.4952955599294547	1.0	0.41270001764292574	1.0	0.3213200397477352	3.383892926746641	0.4976758436556222	0.6198319254169038	0.49149560117302055	0.3439882697947214	0.7720547385574382	1.008201888563215	166.0	3.265019460622511	114.0	0.26285261129864773
930	Feb25-FISH2-3R4-rep2-cp190-100x_Position008_7_cmle.ics	119	1	0	1.9493999999999998	0.3420164215451218	1.0	0.1459114905355603	1.0	0.25810535911377225	3.530438677387809	0.3292378224846492	0.514802767268913	0.31934377541279213	0.143943947483176	0.8458248180773227	0.9862454012492958	234.0	4.59742147486393	171.0	0.3942789169479716
931	Feb25-FISH2-3R4-rep2-cp190-100x_Position009_8_cmle.ics	1	1	0	1.7328	0.23779281139316383	1.0	0.6497999999999999	1.0	0.27022150963389857	3.5010108986800232	0.6540789484885374	0.7401080285011364	0.642990916752505	0.4498420859971567	0.6969707313834278	1.0012916444254354	188.0	3.7332637428001054	126.0	0.2905213072248212
932	Feb25-FISH2-3R4-rep2-cp190-100x_Position009_8_cmle.ics	1	2	0	1.2995999999999999	0.30370227220682644	2.0	0.10317500441073144	1.0	0.28102923539568075	2.809779275756919	0.198013944104402	0.3259498250602287	0.19646459917084508	0.05380994134622751	0.9227483157526146	0.9752097290082556	158.0	3.062832564139177	99.0	0.22826674139093092
933	Feb25-FISH2-3R4-rep2-cp190-100x_Position009_8_cmle.ics	2	1	0	1.2995999999999999	0.37788432820734225	1.0	0.0	1.0	0.2631477098364001	3.6440304837776747	0.31329947037507355	0.48587666862824047	0.3055719020039025	0.03919534177842475	0.8561212539780336	0.9957586224900651	122.0	2.422151891629001	65.0	0.14987210293343953
934	Feb25-FISH2-3R4-rep2-cp190-100x_Position009_8_cmle.ics	3	1	0	1.5162	0.2098855088398606	1.0	0.687545504971255	1.0	0.2343459252686558	2.8652019610463224	0.6087912087912087	0.718975448343478	0.6124923403733813	0.48197638792434333	0.6918237932342652	0.9473048248928913	194.0	3.7269184854897723	123.0	0.2836041332432778
935	Feb25-FISH2-3R4-rep2-cp190-100x_Position009_8_cmle.ics	5	1	0	1.5162	0.3489627052278027	1.0	0.2918229810711206	1.0	0.2788680532780167	2.8031201103554793	0.40124943314203504	0.5718150401100878	0.40124943314203504	0.23193091369685218	0.8260787668935063	1.000437169316542	188.0	3.6162374985980064	128.0	0.2951327565458501
936	Feb25-FISH2-3R4-rep2-cp190-100x_Position009_8_cmle.ics	6	1	0	1.9493999999999998	0.6210690964752571	1.0	0.8508028822180275	1.0	0.2661537328980036	3.5413609576535445	0.666848139578594	0.7738588270368714	0.6646704646354663	0.5402383776321674	0.6398175063646142	0.9832081680864523	216.0	4.241973265348209	154.0	0.3550815977192259
937	Feb25-FISH2-3R4-rep2-cp190-100x_Position009_8_cmle.ics	7	1	0	1.7328	0.5182375758216408	1.0	1.1554092027302227	1.0	0.24197823895880952	3.245094108601591	0.7782192146620728	0.8555806668012688	0.7732693322217807	0.6604869121200476	0.5676084340619727	0.9785191536267644	222.0	4.3058437545591355	153.0	0.35277587305871144
938	Feb25-FISH2-3R4-rep2-cp190-100x_Position009_8_cmle.ics	8	1	0	1.083	1.308166674591698	1.0	0.0	1.0	0.29335409900733317	2.737068476194467	0.22729929968145648	0.38958947255395554	0.20811510516708623	0.03377515837697897	0.9168144866762128	0.9879313207156223	134.0	2.5498928700508534	79.0	0.18215224818064185
939	Feb25-FISH2-3R4-rep2-cp190-100x_Position009_8_cmle.ics	9	1	0	0.6497999999999999	5.664591301430909	1.0	0.0	1.0	0.2373967594247948	1.4588457206661154	0.180349932705249	0.3090290522995772	0.15574316516443032	0.02783895482414998	0.9391300521810085	0.95025132856062	106.0	1.8539413567793912	50.0	0.11528623302572269
940	Feb25-FISH2-3R4-rep2-cp190-100x_Position009_8_cmle.ics	9	2	0	1.5162	0.29801939458293025	1.0	0.20635000882146287	1.0	0.19414444346677645	4.62927880858175	0.3041518822137934	0.4045230229617847	0.3013717253286567	0.1769104232092119	0.8902200377438559	0.9740079987014723	128.0	2.5328328785207663	60.0	0.13834347963086724
941	Feb25-FISH2-3R4-rep2-cp190-100x_Position009_8_cmle.ics	10	1	0	1.9493999999999998	0.6113127328717629	1.0	0.8664	1.0	0.29080787385499657	3.6609089734336253	0.8374356442626419	0.90521193314056	0.81160519077509	0.583054164609634	0.6271738159686778	0.9998085212627918	224.0	4.444160161831544	170.0	0.39197319228745714
942	Feb25-FISH2-3R4-rep2-cp190-100x_Position009_8_cmle.ics	11	1	0	1.5162	0.2986732152224852	2.0	0.41270001764292574	1.0	0.2972339349377643	3.012563921360783	0.46938789517756396	0.5888334454404437	0.466958145153541	0.32260765714442596	0.7816189241155574	0.9981821086064647	200.0	3.8610047212219585	145.0	0.33433007577459584
943	Feb25-FISH2-3R4-rep2-cp190-100x_Position009_8_cmle.ics	12	1	0	1.9493999999999998	0.5322265108792305	1.0	0.6639153385791856	1.0	0.2856748625464161	3.95397590166618	0.6217121836624437	0.7534251564615114	0.616127524478411	0.4410545293407067	0.7095095164227972	0.9998707738796753	220.0	4.378174586850507	164.0	0.3781388443243705
944	Feb25-FISH2-3R4-rep2-cp190-100x_Position009_8_cmle.ics	13	1	0	1.083	0.47680841681322084	1.0	0.0	1.0	0.2898016182361211	2.8336834633345847	0.2537844471165725	0.45999769391688217	0.24133159828032089	0.03968110164884943	0.8941074167095132	0.9840549599758521	112.0	2.1518643343945176	60.0	0.13834347963086724
945	Feb25-FISH2-3R4-rep2-cp190-100x_Position009_8_cmle.ics	14	1	0	1.2995999999999999	0.5175813269382082	1.0	0.20635000882146287	1.0	0.32797520839427446	2.8197955164474418	0.34389036288048136	0.5088108717905864	0.34389036288048136	0.18719577161718928	0.809828273632789	0.9914258680701582	146.0	2.8180653415152253	95.0	0.21904384274887315
946	Feb25-FISH2-3R4-rep2-cp190-100x_Position009_8_cmle.ics	15	1	0	1.7328	0.45515510119742114	1.0	0.8664	1.0	0.2603168406750603	3.1634684368822157	0.8578689863043972	0.9567738291824995	0.8458738236576038	0.5845708076783774	0.6233778018911543	0.9890678959707607	226.0	4.3952345783805935	163.0	0.375833119663856
947	Feb25-FISH2-3R4-rep2-cp190-100x_Position009_8_cmle.ics	16	1	0	1.7328	0.514488416507993	1.0	0.0	1.0	0.24633064267913254	3.7126906195106013	0.15112392846450415	0.3183995551943886	0.15112392846450415	0.0260620650467107	0.9382333590978238	0.9871869881494529	208.0	4.110002115386133	140.0	0.3228014524720236
948	Feb25-FISH2-3R4-rep2-cp190-100x_Position009_8_cmle.ics	17	1	0	1.7328	0.18520518551907514	1.0	0.2918229810711206	1.0	0.33472014668057265	3.3055803563200117	0.43000141841097445	0.5879752521056648	0.4254219772648984	0.21805366996953793	0.8380380837910797	0.9909348969039543	194.0	3.797134232011032	147.0	0.33894152509562475
949	Feb25-FISH2-3R4-rep2-cp190-100x_Position009_8_cmle.ics	18	1	0	1.7328	0.4332919253502278	1.0	0.46141264688247224	1.0	0.2752870610838632	3.0476938658583723	0.5236245033022771	0.6385905312122815	0.5014104181075987	0.3361507791203873	0.7631324292375723	0.9949912251430332	208.0	4.063191617705293	148.0	0.3412472497561391
950	Feb25-FISH2-3R4-rep2-cp190-100x_Position009_8_cmle.ics	19	1	0	1.2995999999999999	3.1780878532107404	1.0	0.0	1.0	0.16486492059654892	2.0551558859975514	0.18998878555629217	0.31135880643622327	0.18666782322071387	0.0268248254326235	0.9294193431947909	0.790805098699383	126.0	2.3008954758866786	54.0	0.12450913166778053
951	Feb25-FISH2-3R4-rep2-cp190-100x_Position009_8_cmle.ics	19	2	0	1.7328	0.3709634886681855	1.0	0.0	1.0	0.14199619754156562	2.742258337632261	0.07388521614136395	0.19430417784496806	0.07388521614136395	0.0268248254326235	0.957886468218805	0.8853625790539876	182.0	3.5991775070679197	87.0	0.20059804546475749
952	Feb25-FISH2-3R4-rep2-cp190-100x_Position009_8_cmle.ics	20	1	0	1.5162	0.7270278684328244	1.0	0.2918229810711206	1.0	0.321145755452857	3.3359005182778976	0.4413202382384791	0.5835338707736735	0.4274681145469859	0.22891724822524365	0.8196231834338578	1.0033744831037172	184.0	3.597062421297809	133.0	0.3066613798484224
953	Feb25-FISH2-3R4-rep2-cp190-100x_Position009_8_cmle.ics	22	1	0	1.2995999999999999	0.5332614338432049	1.0	0.0	1.0	0.2533592821096046	2.6515582452936313	0.17896112450993934	0.39284537988334167	0.17896112450993934	0.032293537042742855	0.9181055621215869	0.9532081732158759	158.0	3.016022066458337	94.0	0.2167381180883587
954	Feb25-FISH2-3R4-rep2-cp190-100x_Position009_8_cmle.ics	23	1	0	1.7328	0.6219448251988657	1.0	0.9971598751598192	1.0	0.281424134121645	3.102045297432667	0.6961237305686931	0.7793142497259784	0.6919755590947902	0.5903362743970012	0.6324085055166268	0.9967927603684646	222.0	4.376059501080396	165.0	0.3804445689848849
955	Feb25-FISH2-3R4-rep2-cp190-100x_Position009_8_cmle.ics	24	1	0	1.9493999999999998	0.6195205893436333	1.0	0.8664	1.0	0.2842930429140429	3.1621244930205803	0.801869041426811	0.877927577262905	0.7646906865602865	0.5117871094090911	0.6146186246618561	0.9915093424376911	320.0	6.215055952099812	287.0	0.6617429775676483
956	Feb25-FISH2-3R4-rep2-cp190-100x_Position009_8_cmle.ics	25	1	0	1.9493999999999998	0.48000072006567956	1.0	1.6071109437153837	1.0	0.24488236740952235	3.713367717884621	0.8782474862786749	0.9320261770448431	0.8760469863963316	0.7956778620808079	0.48231776033456336	0.9809229578611883	224.0	4.420754912991126	156.0	0.35969304704025484
957	Feb25-FISH2-3R4-rep2-cp190-100x_Position009_8_cmle.ics	26	1	0	1.7328	3.0426572141451205	1.0	0.10317500441073144	1.0	0.2869183232007768	3.293683951658556	0.3382046705339878	0.5303324408746095	0.3381526104417671	0.0990257325598691	0.8576536984608827	0.9973552752917104	192.0	3.752438820100303	134.0	0.30896710450893683
958	Feb25-FISH2-3R4-rep2-cp190-100x_Position009_8_cmle.ics	27	1	0	1.7328	0.23494571594882085	1.0	1.9963956842287418	1.0	0.2947247622542635	2.6331686103076426	0.8857565265297725	0.9364606978601142	0.8851254049115906	0.813768563169695	0.5157587441061744	0.9793949223978695	272.0	5.212581812763583	229.0	0.5280109472578101
959	Feb25-FISH2-3R4-rep2-cp190-100x_Position009_8_cmle.ics	27	2	0	1.083	4.251216645763576	1.0	1.1763760451361116	1.0	0.2858448059506674	2.749493035089702	0.6431373369457201	0.7050953481803822	0.6427049663343689	0.5783636864476221	0.638627269144171	0.9858017663844226	110.0	2.107168922483789	58.0	0.13373203030983835
960	Feb25-FISH2-3R4-rep2-cp190-100x_Position009_8_cmle.ics	28	1	0	1.2995999999999999	0.5942074444065727	1.0	0.815064591942846	1.0	0.32219988132214655	2.4664992548650497	0.6457562252058743	0.7491061870745206	0.6456792628404711	0.5301097763193798	0.7095334579656045	1.0009643761172606	192.0	3.6588178247386245	142.0	0.3274129017930525
961	Feb25-FISH2-3R4-rep2-cp190-100x_Position009_8_cmle.ics	29	1	0	1.9493999999999998	0.7836609336838002	1.0	0.72222503087512	1.0	0.2829662534828599	4.144127983774289	0.6000595278695844	0.6956854696190836	0.6000285237708425	0.46213779461644827	0.6942542095343159	1.0003993581673334	218.0	4.333479174939778	161.0	0.37122167034282705
962	Feb25-FISH2-3R4-rep2-cp190-100x_Position009_8_cmle.ics	30	1	0	1.5162	3.8546485311278142	1.0	0.0	1.0	0.2533592821096046	3.9368953220373446	0.17691915098021554	0.3672030582325097	0.1986450108579263	0.03301910394588049	0.9191405148550181	0.9917292479112604	158.0	3.1330483106604357	94.0	0.2167381180883587
963	Feb25-FISH2-3R4-rep2-cp190-100x_Position009_8_cmle.ics	32	1	0	1.9493999999999998	0.8710414490775678	1.0	0.0	1.0	0.14689224593439154	2.935487281896399	0.08594545999400659	0.2188150177661715	0.08594545999400659	0.03077614623913695	0.9526105509495754	0.9289271529897383	218.0	4.263263428418518	116.0	0.2674640606196767
964	Feb25-FISH2-3R4-rep2-cp190-100x_Position009_8_cmle.ics	33	1	0	1.2995999999999999	0.40151998216199963	1.0	0.1459114905355603	1.0	0.3043034387968141	2.4466405533652344	0.29820240094545003	0.4556851402624868	0.29820240094545003	0.14309883684767058	0.876933488342004	0.9762062421493162	192.0	3.6354125758982043	138.0	0.3181900031509946
965	Feb25-FISH2-3R4-rep2-cp190-100x_Position009_8_cmle.ics	34	1	0	1.5162	0.5339682343871999	1.0	0.0	1.0	0.1294698225015005	2.50965903568979	0.10103673136685516	0.22815095012481532	0.10103673136685516	0.035266697233684856	0.971649226757617	0.9186689624809732	176.0	3.3480650271336345	79.0	0.18215224818064185
966	Feb25-FISH2-3R4-rep2-cp190-100x_Position009_8_cmle.ics	35	1	0	1.2995999999999999	0.3708738384240007	1.0	0.10317500441073144	1.0	0.20952163216323078	2.4731251191841994	0.32681245812049114	0.46240199107150626	0.32681245812049114	0.10590185618685441	0.8845664826525502	0.9135436576629434	122.0	2.3051256474269013	58.0	0.13373203030983835
967	Feb25-FISH2-3R4-rep2-cp190-100x_Position009_8_cmle.ics	36	1	0	1.9493999999999998	0.48282664686731336	1.0	0.10317500441073144	1.0	0.29080787385499657	3.3576830180225024	0.2735892423489643	0.43228409708260007	0.2735892423489643	0.07891559831540236	0.8716342475119836	0.9942433603803839	224.0	4.397349664150705	170.0	0.39197319228745714
968	Feb25-FISH2-3R4-rep2-cp190-100x_Position009_8_cmle.ics	37	1	0	1.2995999999999999	0.3547875545972033	1.0	2.483988337886634	1.0	0.34941394129765774	2.95685653703956	0.9929013069768498	0.9997199875886391	0.9929013069768498	0.9759983956045619	0.11834202340727558	0.9993477767395732	178.0	3.4395709367252034	132.0	0.30435565518790797
969	Feb25-FISH2-3R4-rep2-cp190-100x_Position009_8_cmle.ics	38	1	0	1.083	0.7636045179333057	1.0	0.0	1.0	0.2386855112709348	2.3005323343627495	0.40341489241008965	0.5962825700563477	0.40341489241008965	0.09752108308437016	0.8623553054888564	0.9668217695950695	110.0	2.107168922483789	53.0	0.12220340700726606
970	Feb25-FISH2-3R4-rep2-cp190-100x_Position009_8_cmle.ics	39	1	0	2.3826	0.7738993623915768	1.0	0.10317500441073144	1.0	0.13851819460272455	4.778989670932314	0.3075722092115535	0.48983393655524804	0.299616776665957	0.06819246327443049	0.8712181911876168	0.8357294830905377	252.0	4.90605918669881	140.0	0.3228014524720236
971	Feb25-FISH2-3R4-rep2-cp190-100x_Position009_8_cmle.ics	40	1	0	1.7328	0.29974406960209	1.0	0.10317500441073144	1.0	0.2689393410727736	3.398499101116704	0.3312761595626548	0.4859521368981521	0.32143162210643206	0.09552333361806327	0.8553900557663228	0.9872958614561665	202.0	3.952510630813526	140.0	0.3228014524720236
972	Feb25-FISH2-3R4-rep2-cp190-100x_Position009_8_cmle.ics	42	1	0	1.5162	0.21216222507860258	1.0	0.0	1.0	0.197881728618284	3.2648291945202135	0.1067727047701177	0.28654242322617735	0.1067727047701177	0.03848672128267778	0.9462843654548005	0.960124859990926	130.0	2.600933539271915	62.0	0.14295492895189613
973	Feb25-FISH2-3R4-rep2-cp190-100x_Position009_8_cmle.ics	43	1	0	1.5162	0.6233097731428016	1.0	1.2225574214657589	1.0	0.2936098280805139	2.7174113071412496	0.7771855795297032	0.8547802460655275	0.772696048967776	0.6812279970069797	0.6125540887614812	0.9969646914075968	218.0	4.193047681897259	164.0	0.3781388443243705
974	Feb25-FISH2-3R4-rep2-cp190-100x_Position009_8_cmle.ics	46	1	0	1.9493999999999998	0.4861700111907803	1.0	0.5595020986366908	1.0	0.2896249227309447	3.8314199041910935	0.5372409955090789	0.6515232893732124	0.529068036807434	0.3721511123765644	0.7506785240167733	0.9985847161178144	210.0	4.1781027761372815	154.0	0.3550815977192259
975	Feb25-FISH2-3R4-rep2-cp190-100x_Position009_8_cmle.ics	47	1	0	1.2995999999999999	0.565741809708296	1.0	0.2918229810711206	1.0	0.28876307284321046	2.8934967347188545	0.4025355448127276	0.559110778736323	0.405108481789126	0.2403737435787862	0.7884866078658712	0.9939593253026405	170.0	3.2841945379227084	112.0	0.25824116197761887
976	Feb25-FISH2-3R4-rep2-cp190-100x_Position009_8_cmle.ics	48	1	0	1.083	2.5875714288201634	1.0	0.5158750220536572	1.0	0.257039398930074	2.9087653727932374	0.6341824969803448	0.7462757585739908	0.6314556568207605	0.49194758610592587	0.6575818389600325	0.9323933873239895	110.0	2.107168922483789	55.0	0.12681485632829495
977	Feb25-FISH2-3R4-rep2-cp190-100x_Position009_8_cmle.ics	49	1	0	1.7328	0.06306707130387752	1.0	0.3634229110571259	1.0	0.27786103706875104	3.1258931810906394	0.48224913992700824	0.6608074875403874	0.4757544442554973	0.25377385639724254	0.7941425635972025	0.9989849829183713	212.0	4.129177192686331	153.0	0.35277587305871144
978	Feb25-FISH2-3R4-rep2-cp190-100x_Position009_8_cmle.ics	51	1	0	1.083	0.3875297376145288	1.0	0.9755754663213545	1.0	0.2760730602062183	2.7643187238584317	0.8107862339115837	0.8787685366536094	0.8056099608282037	0.7269515948517068	0.5129149825587455	1.0017015680609493	110.0	2.107168922483789	57.0	0.13142630564932387
979	Feb25-FISH2-3R4-rep2-cp190-100x_Position009_8_cmle.ics	52	1	0	1.5162	0.5014293381713281	1.0	1.2269033092775323	1.0	0.2880880389659548	2.500135579333203	0.7799443952988753	0.8418930873246556	0.7775748767850372	0.6931252369518514	0.5595364798899068	0.9987210231802214	214.0	4.03344111155454	158.0	0.3643044963612837
980	Feb25-FISH2-3R4-rep2-cp190-100x_Position009_8_cmle.ics	53	1	0	1.5162	0.08723104364181229	1.0	0.32626801153583	1.0	0.2792263383051301	2.8077173050770727	0.44555998214390996	0.573374211426213	0.4382406697718295	0.26807718547592374	0.816127376904007	0.990562206460735	178.0	3.4395709367252034	118.0	0.27207550994070556
981	Feb25-FISH2-3R4-rep2-cp190-100x_Position009_8_cmle.ics	54	1	0	1.9493999999999998	0.3719779907884584	1.0	0.0	1.0	0.1476739831863863	2.466755218890467	0.07568814689012081	0.24690934726183228	0.07568814689012081	0.02746499182875637	0.9642134039520138	0.9143924196458847	264.0	5.174231658163185	155.0	0.35738732237974036
982	Feb25-FISH2-3R4-rep2-cp190-100x_Position009_8_cmle.ics	55	1	0	0.8664	0.520395109956047	1.0	0.1459114905355603	1.0	0.2742869488096087	1.8288958523693004	0.39826730466312005	0.5771762712871875	0.38542812137783455	0.17552827889559247	0.7961209402212298	0.9818663369268226	124.0	2.2562000639759505	68.0	0.15678927691498287
983	Feb25-FISH2-3R4-rep2-cp190-100x_Position009_8_cmle.ics	56	1	0	1.5162	5.482504129793958	1.0	0.5556144027286182	1.0	0.3345968221641887	3.1163342305708297	0.549774417079511	0.6571100101927134	0.547885999636539	0.4252376324460142	0.7459272724123779	0.9882436711831719	176.0	3.4416860224953143	127.0	0.29282703188533565
984	Feb25-FISH2-3R4-rep2-cp190-100x_Position009_8_cmle.ics	57	1	0	1.7328	0.5615077364107097	1.0	0.5836459621422412	1.0	0.2844528950677704	2.9136264646915566	0.5353854857789436	0.6504268888546006	0.528872859126678	0.3996811191688525	0.755287813126125	0.9954356739160769	214.0	4.17387260459706	157.0	0.3619987717007692
985	Feb25-FISH2-3R4-rep2-cp190-100x_Position009_8_cmle.ics	58	1	0	1.2995999999999999	NA	0.0	1.2536039404732575	1.0	0.30483523818301894	3.516992961756831	0.8527661862514757	0.9097205175860014	0.8510829797430772	0.7817676006125002	0.43457679056569265	0.9997134985028613	140.0	2.7541948523042987	86.0	0.19829232080424306
986	Feb25-FISH2-3R4-rep2-cp190-100x_Position009_8_cmle.ics	59	1	0	1.2995999999999999	0.6639255077210163	1.0	0.9512265400461283	1.0	0.3148411370427036	2.5561606492340565	0.7089862771137672	0.793353083392924	0.7040215207545885	0.5864575884496204	0.6370178396458077	0.9926567467252855	198.0	3.7460935627899703	147.0	0.33894152509562475
987	Feb25-FISH2-3R4-rep2-cp190-100x_Position009_8_cmle.ics	60	1	0	1.7328	0.9035060804553873	1.0	1.0951397134915137	1.0	0.2500723460220743	3.143076994915226	0.8448865777375838	0.9332542015223453	0.8395960509458136	0.6710415253598613	0.5786915711260117	1.0000891569629395	200.0	3.931220467743217	133.0	0.3066613798484224
988	Feb25-FISH2-3R4-rep2-cp190-100x_Position009_8_cmle.ics	61	1	0	1.5162	0.3963847797435038	1.0	0.5158750220536572	1.0	0.2564202848121884	3.622060078465735	0.5066450388011281	0.6274815210779525	0.5066450388011281	0.3851035003963061	0.7553724062816047	0.9526545744491929	146.0	2.8414705903556445	84.0	0.1936808714832141
989	Feb25-FISH2-3R4-rep2-cp190-100x_Position009_8_cmle.ics	62	1	0	1.083	4.193375348674443	1.0	0.0	1.0	0.22570007629667543	2.2744042674239817	0.07892718188289116	0.22044463487280844	0.07892718188289116	0.027891612475207838	0.9607787102580563	0.8920289205436615	140.0	2.730789603463879	74.0	0.17062362487806956
990	Feb25-FISH2-3R4-rep2-cp190-100x_Position009_8_cmle.ics	64	1	0	2.166	0.41144349444362643	1.0	0.0	1.0	0.24161407175969238	3.0577659646110353	0.26813598720241544	0.43223584610304117	0.2569166570170134	0.02214273767095969	0.9090576076241753	0.9656951922489105	294.0	5.727636592622015	233.0	0.5372338458998677
991	Feb25-FISH2-3R4-rep2-cp190-100x_Position009_8_cmle.ics	65	1	0	1.7328	0.3267182106357641	1.0	0.3095250132321943	1.0	0.2917462631428579	3.605533020692284	0.4075548601208879	0.5312819412722248	0.3946710916501571	0.23284162176486176	0.8209192711219365	0.9934249153881598	214.0	4.1972778534374795	159.0	0.3666102210217982
992	Feb25-FISH2-3R4-rep2-cp190-100x_Position009_8_cmle.ics	67	1	0	2.166	0.38138336987108895	1.0	0.1459114905355603	1.0	0.28008091196553303	3.1706355352078206	0.2936575832068141	0.4707630714920927	0.29020521473326144	0.119444848329101	0.8843628164578988	0.997301892834363	298.0	5.793622167603054	256.0	0.5902655130917002
993	Feb25-FISH2-3R4-rep2-cp190-100x_Position009_8_cmle.ics	68	1	0	0.8664	NA	0.0	0.1459114905355603	1.0	0.3094437279165693	2.2981631934565705	0.38540821295244276	0.5183249472488233	0.37838013309527674	0.1815938970946275	0.8608426942668767	0.9913124103379541	112.0	2.128459085554098	62.0	0.14295492895189613
994	Feb25-FISH2-3R4-rep2-cp190-100x_Position009_8_cmle.ics	69	1	0	1.7328	0.47877528455816765	1.0	0.1459114905355603	1.0	0.26827221592563444	2.9530460188933425	0.3243191196698762	0.49434662998624485	0.30449105914718017	0.14357290233837688	0.8742867342721911	0.9812724225095427	206.0	3.971685708113724	144.0	0.33202435111408135
995	Feb25-FISH2-3R4-rep2-cp190-100x_Position009_8_cmle.ics	71	1	0	1.2995999999999999	2.2956814830819092	1.0	0.4377344716066809	1.0	0.268000903909552	2.882340329020146	0.46637137898454095	0.5715826928360349	0.45995858824790764	0.3200666072517473	0.7757446370258588	0.9744683995524793	168.0	3.21609387717156	106.0	0.24440681401453213
996	Feb25-FISH2-3R4-rep2-cp190-100x_Position009_8_cmle.ics	74	1	0	1.9493999999999998	0.33016841077718606	1.0	0.5556144027286182	1.0	0.2483458153268144	3.2809707495218956	0.527003696138508	0.6410733391693415	0.527003696138508	0.39084537010018483	0.7289411415792948	0.9767935181174955	222.0	4.399464749920815	155.0	0.35738732237974036
997	Feb25-FISH2-3R4-rep2-cp190-100x_Position009_8_cmle.ics	75	1	0	1.7328	0.24107032477558776	1.0	1.0161559471409798	1.0	0.2888643768680903	2.688906929703032	0.6992139782676823	0.7846051024258588	0.6972633140825163	0.5998548194196615	0.605565025057376	0.9997740322542669	212.0	4.035556197324651	156.0	0.35969304704025484
998	Feb25-FISH2-3R4-rep2-cp190-100x_Position009_8_cmle.ics	77	1	0	1.7328	1.4365299722258422	1.0	0.0	1.0	0.1440882443738856	2.5010384092010094	0.07727101394647569	0.27989739789301527	0.07727101394647569	0.02704325771272688	0.9463234943747747	0.8677683222119993	204.0	3.950395545043415	104.0	0.2397953646935032
999	Feb25-FISH2-3R4-rep2-cp190-100x_Position009_8_cmle.ics	78	1	0	1.2995999999999999	1.080138127004958	1.0	0.0	1.0	0.22943634365978466	1.4633953704907836	0.32589976588230624	0.5673650516513895	0.32605848974247054	0.027141780088091743	0.8634660524498412	0.9344672724382126	224.0	4.139891926906084	151.0	0.3481644237376825
1000	Feb25-FISH2-3R4-rep2-cp190-100x_Position009_8_cmle.ics	79	1	0	1.083	0.2260507642806465	1.0	0.2918229810711206	1.0	0.3045614175595653	2.2449910303165463	0.41558417232498246	0.5926715055022242	0.41558417232498246	0.22923437134160618	0.8065300776459515	0.9934421172808062	162.0	3.0820076414393744	107.0	0.2467125386750466
1001	Feb25-FISH2-3R4-rep2-cp190-100x_Position009_8_cmle.ics	80	1	0	1.7328	5.107738946123601	2.0	0.5963412819178956	1.0	0.3085728174108098	3.107378584363183	0.5136250784075842	0.648570634434733	0.5087760153547404	0.361735972085022	0.7551421272005657	0.9929299451528425	248.0	4.793263114036932	204.0	0.47036783074494865
1002	Feb25-FISH2-3R4-rep2-cp190-100x_Position009_8_cmle.ics	80	2	0	1.083	0.3450944647481094	1.0	0.5097226605744432	1.0	0.3126783182461922	3.116615397593496	0.40100737312995566	0.48847831067808006	0.40100737312995566	0.301000612236466	0.8175245029371047	1.0167433660344556	114.0	2.1965597463052466	64.0	0.14756637827292504
1003	Feb25-FISH2-3R4-rep2-cp190-100x_Position009_8_cmle.ics	82	1	0	1.9493999999999998	4.65630718887759	1.0	0.0	1.0	0.2532325180362991	3.821815411128565	0.2960738106102752	0.4643823799671203	0.2931358882839408	0.02701013270657657	0.8932232596441717	0.980840459534428	210.0	4.131292278456442	144.0	0.33202435111408135
1004	Feb25-FISH2-3R4-rep2-cp190-100x_Position009_8_cmle.ics	84	1	0	1.7328	0.4503958380304877	1.0	0.46141264688247224	1.0	0.2869183232007768	3.4448669776101584	0.5592481530749517	0.700790626714465	0.5499590407262943	0.3472557286617215	0.7555810531322303	0.9959957750714094	192.0	3.775844068940723	134.0	0.30896710450893683
1005	Feb25-FISH2-3R4-rep2-cp190-100x_Position009_8_cmle.ics	85	1	0	1.7328	0.20467253985936035	1.0	0.6190500264643886	1.0	0.24769731826964506	2.8424509025262705	0.5675901868691916	0.7008312930948336	0.5675901868691916	0.42591748276206653	0.7430996001741427	0.9833039132019069	226.0	4.418639827221013	159.0	0.3666102210217982
1006	Feb25-FISH2-3R4-rep2-cp190-100x_Position009_8_cmle.ics	86	1	0	1.2995999999999999	0.6157058310818347	1.0	0.8664	1.0	0.3719764770959635	3.5557148772443874	0.7305869111390288	0.8027470448951761	0.7107243100863531	0.5501935821334666	0.6891450295712762	1.0003884339481828	140.0	2.7541948523042987	95.0	0.21904384274887315
1007	Feb25-FISH2-3R4-rep2-cp190-100x_Position009_8_cmle.ics	86	2	0	1.5162	0.48439487973123635	2.0	0.23070632344123612	1.0	0.28397904170776694	3.1471101295916273	0.32442871086908803	0.4851252329290448	0.32442871086908803	0.14947856585762256	0.8738313267910037	0.9941220583089713	178.0	3.462976185565623	119.0	0.27438123460122005
1008	Feb25-FISH2-3R4-rep2-cp190-100x_Position009_8_cmle.ics	88	1	0	2.166	0.5916960590693664	1.0	0.0	1.0	0.21151586970739508	3.9309997457134482	0.14807920609490438	0.3040824794550547	0.14713408098108596	0.025771948225585227	0.9474706979244011	0.9402146527896093	252.0	5.046490679741329	173.0	0.3988903662690006
1009	Feb25-FISH2-3R4-rep2-cp190-100x_Position009_8_cmle.ics	90	1	0	1.2995999999999999	0.41604833092380333	1.0	0.9077480443748005	1.0	0.2715854417326567	3.15140644295418	0.6606094492591558	0.7365576367533315	0.6606094492591558	0.5743998336953328	0.6756573825463372	0.9792812091313267	108.0	2.1092840082539004	55.0	0.12681485632829495
1010	Feb25-FISH2-3R4-rep2-cp190-100x_Position009_8_cmle.ics	90	2	0	1.7328	6.11844603536738	1.0	0.0	1.0	0.2184986626087996	3.05864728665135	0.07996243808376881	0.22300595686114277	0.07996243808376881	0.02852626825229565	0.9554552031776689	0.9375941741535087	154.0	3.043657486838979	84.0	0.1936808714832141
1011	Feb25-FISH2-3R4-rep2-cp190-100x_Position009_8_cmle.ics	91	1	0	1.5162	0.5275253903449424	1.0	0.20635000882146287	1.0	0.23843161687255787	3.337403245291198	0.35617553174678424	0.4885986536455864	0.3325906260864069	0.18141414620271168	0.8806893873605333	0.9778985782445008	146.0	2.8648758391960643	81.0	0.18676369750167077
1012	Feb25-FISH2-3R4-rep2-cp190-100x_Position009_8_cmle.ics	92	1	0	1.7328	0.3841622351703979	1.0	0.10317500441073144	1.0	0.2525071255778833	3.241339777544813	0.3552184650833273	0.5533930120306427	0.3525766233422278	0.09422237818725956	0.8622566033664424	0.9703687080175207	216.0	4.195162767667369	150.0	0.3458586990771681
1013	Feb25-FISH2-3R4-rep2-cp190-100x_Position009_8_cmle.ics	93	1	0	1.083	NA	0.0	0.9321735129523284	1.0	0.3116067213279376	2.7317401046887655	0.8144149401809162	0.8929603151444412	0.807659760723665	0.6902319813247738	0.620504779651507	0.9921706883222449	120.0	2.3072407331970126	69.0	0.1590950015754973
1014	Feb25-FISH2-3R4-rep2-cp190-100x_Position009_8_cmle.ics	94	1	0	1.5162	4.988970114544386	1.0	1.1112288054572363	1.0	0.2970299522544141	2.5030730785791033	0.7844516719335071	0.866733559384587	0.7811531689464013	0.6811062671556755	0.5143077720269981	0.9910353054168476	186.0	3.5247315890064383	130.0	0.29974420586687905
1015	Feb25-FISH2-3R4-rep2-cp190-100x_Position009_8_cmle.ics	95	1	0	1.083	2.5468760446068255	1.0	0.7252201245704302	1.0	0.21037804168030128	2.5597543465089667	0.6986205866241721	0.7883488538087413	0.6910346430290656	0.5836196736550304	0.6105888006833325	0.9409121259772889	126.0	2.3477059735675185	61.0	0.1406492042913817
1016	Feb25-FISH2-3R4-rep2-cp190-100x_Position009_8_cmle.ics	96	1	0	1.5162	0.42518450404882185	1.0	0.10317500441073144	1.0	0.29916685756752814	3.230830024694422	0.33102773068868924	0.494175558194559	0.3256066938020687	0.07642483523855281	0.8690427861339248	0.9994113179456472	166.0	3.2182089629416715	110.0	0.2536297126565899
1017	Feb25-FISH2-3R4-rep2-cp190-100x_Position009_8_cmle.ics	97	1	0	1.9493999999999998	0.4285896847575106	1.0	0.3634229110571259	1.0	0.2974467646130391	3.2911614394227295	0.40746043218799805	0.5212734904926054	0.3998248637829423	0.22478594462359613	0.8157349262884527	0.999398865150552	260.0	5.108246083182146	215.0	0.4957308020106076
1018	Feb25-FISH2-3R4-rep2-cp190-100x_Position009_8_cmle.ics	99	1	0	1.9493999999999998	0.42930639915393726	1.0	1.1396051716664168	1.0	0.3192089895487175	3.4380818359139074	0.7562721300782705	0.8313717154304883	0.7534243384271339	0.6408521244875139	0.5445441421729295	0.9969320211500627	218.0	4.310073926099358	171.0	0.3942789169479716
1019	Feb25-FISH2-3R4-rep2-cp190-100x_Position009_8_cmle.ics	101	1	0	1.5162	0.34650993965333193	1.0	0.0	1.0	0.21918144448824806	3.5444851226824095	0.10375955407834668	0.2753449814414857	0.10375955407834668	0.037433881251374104	0.9362824536362249	0.9216951492656879	116.0	2.311470904737235	55.0	0.12681485632829495
1020	Feb25-FISH2-3R4-rep2-cp190-100x_Position009_8_cmle.ics	104	1	0	1.2995999999999999	0.21770427598468742	1.0	0.6190500264643886	1.0	0.20757207976393466	1.5863554627174317	0.5908742670241919	0.7135537908477473	0.5831761793912249	0.4375423578984589	0.7285325825026981	0.9345030410490321	216.0	4.10154177230569	136.0	0.31357855382996574
1021	Feb25-FISH2-3R4-rep2-cp190-100x_Position009_8_cmle.ics	105	1	0	1.2995999999999999	0.6417454822720866	1.0	1.1535316172061805	1.0	0.29440164392240875	2.1016514827151207	0.7635446541957394	0.8410777221294751	0.7541700555056148	0.6639234907181485	0.6016594764980304	0.990117861594931	196.0	3.677992902038822	140.0	0.3228014524720236
1022	Feb25-FISH2-3R4-rep2-cp190-100x_Position009_8_cmle.ics	106	1	0	1.5162	0.21700759899161512	1.0	0.4377344716066809	1.0	0.2945243112740431	2.4738657959637016	0.4764946299055828	0.6220962226935182	0.46656443804141495	0.313020546717039	0.8061472660261574	0.957920351949007	216.0	4.148352269986529	162.0	0.37352739500334153
1023	Feb25-FISH2-3R4-rep2-cp190-100x_Position009_8_cmle.ics	107	1	0	1.7328	0.6230313518451762	1.0	2.381979944969588	1.0	0.2465791250492791	2.488848219261735	0.9709253241823317	0.989835707127456	0.97039691457378	0.9420996689847855	0.28940007786381156	0.966993932881585	232.0	4.435699818751101	165.0	0.3804445689848849
1024	Feb25-FISH2-3R4-rep2-cp190-100x_Position009_8_cmle.ics	108	1	0	1.7328	0.36962139015672313	1.0	0.3095250132321943	1.0	0.23476868688346603	2.8739374735027456	0.4180519174187782	0.572944469963129	0.4180519174187782	0.2316762051371181	0.816135994629364	0.954004986935246	232.0	4.459105067591522	161.0	0.37122167034282705
1025	Feb25-FISH2-3R4-rep2-cp190-100x_Position009_8_cmle.ics	109	1	0	2.3826	0.36794497738697646	1.0	1.1600066841569678	1.0	0.2783806974623346	3.231132841811667	0.7023477970744727	0.8052013275501783	0.701754262735526	0.5784729660912779	0.645951552765977	0.9916372742598035	320.0	6.332082196301909	284.0	0.654825803586105
1026	Feb25-FISH2-3R4-rep2-cp190-100x_Position009_8_cmle.ics	110	1	0	1.7328	0.4685874676016291	1.0	0.751125369937127	1.0	0.269602597857635	3.433342039939216	0.5436588459099556	0.6400344800253647	0.5436588459099556	0.422788522511097	0.7611463049804029	0.9835521452425838	176.0	3.465091271335734	114.0	0.26285261129864773
1027	Feb25-FISH2-3R4-rep2-cp190-100x_Position009_8_cmle.ics	110	2	0	1.5162	1.6116333390140132	1.0	2.2377496632514493	1.0	0.2697079550138149	2.6833064561397535	0.9175412175015852	0.9448418674698795	0.9174025047558656	0.8715916296766011	0.4361554048498082	0.9842155021140896	196.0	3.771613897400501	134.0	0.30896710450893683
1028	Feb25-FISH2-3R4-rep2-cp190-100x_Position009_8_cmle.ics	111	1	0	2.166	0.5065782669437994	1.0	0.0	1.0	0.3046674824998609	3.6769756639742104	0.24624603108761398	0.42141553475673676	0.2565934853272797	0.021130451833807216	0.8968158264429346	1.0053810748671368	298.0	5.910648411805153	267.0	0.6156284843573592
1029	Feb25-FISH2-3R4-rep2-cp190-100x_Position009_8_cmle.ics	112	1	0	1.2995999999999999	3.0668602479152334	1.0	1.4930362603455627	1.0	0.1474308578061926	1.442459967097669	0.9373738514305071	0.989611709410154	0.9358777117531651	0.8849383900972491	0.36786479161653207	0.647461210489355	154.0	2.9032259937964593	69.0	0.1590950015754973
1030	Feb25-FISH2-3R4-rep2-cp190-100x_Position009_8_cmle.ics	113	1	0	1.7328	4.616320279312891	1.0	0.0	1.0	0.1142811407894126	1.9503739399502003	0.21672230748540416	0.42791481417021343	0.21672230748540416	0.029749378985174754	0.9095030458695049	0.7117291574345688	226.0	4.3250188318593334	108.0	0.24901826333556107
1031	Feb25-FISH2-3R4-rep2-cp190-100x_Position009_8_cmle.ics	114	1	0	1.5162	0.18957098050516846	1.0	0.687545504971255	1.0	0.14541294466906535	1.3676797217947252	0.6102537451702555	0.7218707398452976	0.607881239126014	0.47723147374050057	0.6856431897123971	0.850507508538173	236.0	4.525090642572557	130.0	0.29974420586687905
1032	Feb25-FISH2-3R4-rep2-cp190-100x_Position009_8_cmle.ics	115	1	0	1.9493999999999998	0.3207029784920859	1.0	1.4903888148537288	1.0	0.27014312226221904	3.1816896673819186	0.8708497888703097	0.926068823724601	0.8684554675758147	0.7728029824915256	0.5009793195632802	0.9946988258472764	214.0	4.17387260459706	153.0	0.35277587305871144
1033	Feb25-FISH2-3R4-rep2-cp190-100x_Position009_8_cmle.ics	116	1	0	1.5162	0.39560261306382355	1.0	0.0	1.0	0.28397891367137323	3.294568709344414	0.22078297872340424	0.40605106382978723	0.22078297872340424	0.030880851063829786	0.9148191056604875	0.9940381380895679	176.0	3.465091271335734	117.0	0.26976978528019113
1034	Feb25-FISH2-3R4-rep2-cp190-100x_Position009_8_cmle.ics	118	1	0	1.7328	0.43204654669981224	1.0	0.46141264688247224	1.0	0.27708847204661974	3.6369316050560787	0.493783316320744	0.6237134229329704	0.4908061131904276	0.336498383804015	0.7791668823574558	0.9843238761039831	200.0	3.9546257165836374	140.0	0.3228014524720236
1035	Feb25-FISH2-3R4-rep2-cp190-100x_Position009_8_cmle.ics	120	1	0	0.8664	0.620723070138307	1.0	0.0	1.0	0.2631477098364001	2.501053209801977	0.19583281848511058	0.39026010132213024	0.19583281848511058	0.03738570369455085	0.9306862390033647	0.959673307742312	122.0	2.2817203985864816	65.0	0.14987210293343953
1036	Feb25-FISH2-3R4-rep2-cp190-100x_Position009_8_cmle.ics	121	1	0	1.7328	0.2263684452087309	1.0	0.0	1.0	0.3201768082576564	3.3814060481492403	0.1838477183690741	0.33741246809265757	0.1838477183690741	0.027645067500238877	0.9311189911027525	1.0052115621050868	196.0	3.8418296439217605	146.0	0.3366358004351103
1037	Feb25-FISH2-3R4-rep2-cp190-100x_Position009_8_cmle.ics	122	1	0	1.7328	0.5587452879058525	1.0	0.10317500441073144	1.0	0.2659059822000516	3.0306000448280175	0.2412985869136928	0.4239027141455425	0.2148215679154466	0.07049593225838852	0.9188821417466403	0.9631845844356539	192.0	3.7758440689407227	129.0	0.29743848120636457
1038	Feb25-FISH2-3R4-rep2-cp190-100x_Position009_8_cmle.ics	123	1	0	2.166	0.4866286549384053	1.0	0.0	1.0	0.16837467962307912	3.061085068037487	0.13137099396920127	0.2804435518380528	0.10372745582454199	0.02620002624567089	0.9543771714342487	0.9146682299863391	274.0	5.350898220035989	175.0	0.40350181559002946
1039	Feb25-FISH2-3R4-rep2-cp190-100x_Position009_8_cmle.ics	124	1	0	1.5162	0.6800794255591144	1.0	0.9755754663213545	1.0	0.3191784862749187	3.7453602965240016	0.8079440153345356	0.8887225379110097	0.804405276350562	0.667165719600304	0.5412120112539271	1.0143423523314727	140.0	2.7776001011447184	88.0	0.20290377012527194
1040	Feb25-FISH2-3R4-rep2-cp190-100x_Position010_9_cmle.ics	1	1	0	1.5162	0.2920972085286212	1.0	0.7295574526778015	1.0	0.2534189326011239	2.326971559626674	0.618186053735052	0.7184310098970761	0.6140987448643918	0.47959522229595225	0.6833336681165705	0.9870566269829517	208.0	3.9695706223436127	142.0	0.3274129017930525
1041	Feb25-FISH2-3R4-rep2-cp190-100x_Position010_9_cmle.ics	2	1	0	1.9493999999999998	0.25952423440404754	1.0	1.3742323914031862	1.0	0.30033762032313566	3.352245101263241	0.7763093845583802	0.8552466198298472	0.7729964182184088	0.662533329458519	0.6041636339628866	1.0017340473644993	242.0	4.752797873666426	194.0	0.44731058413980407
1042	Feb25-FISH2-3R4-rep2-cp190-100x_Position010_9_cmle.ics	2	2	0	1.083	0.3830043250534015	2.0	0.5097226605744432	1.0	0.32945969384938023	2.7369280620105667	0.4122063919907586	0.5087383119855275	0.4090750575773207	0.3003483700350913	0.8360890651046425	0.9955167161549283	130.0	2.483907295069816	80.0	0.18445797284115634
1043	Feb25-FISH2-3R4-rep2-cp190-100x_Position010_9_cmle.ics	4	1	0	1.5162	2.159388311373091	1.0	0.0	1.0	0.1473280983893931	2.9669488384321236	0.08282176474507229	0.2199935280625113	0.08282176474507229	0.02950442090435809	0.9792533107146623	0.8700040918755707	170.0	3.3310050356035483	80.0	0.18445797284115634
1044	Feb25-FISH2-3R4-rep2-cp190-100x_Position010_9_cmle.ics	5	1	0	1.9493999999999998	0.5384307989748858	2.0	1.3439124374638693	1.0	0.26256393257480687	3.0213471481281298	0.7944503735325507	0.8741480727705939	0.7907622049589238	0.6794222034697576	0.591610416289533	0.9916949516261714	260.0	5.0614355855013065	202.0	0.4657563814239197
1045	Feb25-FISH2-3R4-rep2-cp190-100x_Position010_9_cmle.ics	6	1	0	1.5162	0.4805074338579529	1.0	0.4660867564761642	1.0	0.27385015451777717	3.21925149003039	0.5627044711014176	0.6884694070676027	0.5598565209946196	0.3718242201934083	0.7380602820483403	1.0032677135280812	172.0	3.352295198673857	111.0	0.2559354373171044
1046	Feb25-FISH2-3R4-rep2-cp190-100x_Position010_9_cmle.ics	7	1	0	1.5162	0.41797682504732925	1.0	0.8058225447605828	1.0	0.2834790591663577	2.93011239945828	0.6488904711047823	0.7442980894743088	0.6446105771132471	0.5388315335627546	0.6816781524852051	0.9951970270504451	186.0	3.594947335527698	127.0	0.29282703188533565
1047	Feb25-FISH2-3R4-rep2-cp190-100x_Position010_9_cmle.ics	9	1	0	2.166	1.2554571965176031	1.0	0.9479040472602467	1.0	0.2260491943242896	3.5777524519809334	0.6867513796849142	0.7630988051236066	0.6845497160437125	0.5925318402846124	0.630084497317882	0.9342481866918348	212.0	4.269608685728851	138.0	0.3181900031509946
1048	Feb25-FISH2-3R4-rep2-cp190-100x_Position010_9_cmle.ics	10	1	0	1.2995999999999999	0.07566363198387259	1.0	0.1459114905355603	1.0	0.2742869488096087	3.4703737712691316	0.304444737729679	0.45178390743917995	0.304444737729679	0.1777015236167935	0.8677162513850896	0.9956832830585052	124.0	2.4200368058588895	68.0	0.15678927691498287
1049	Feb25-FISH2-3R4-rep2-cp190-100x_Position010_9_cmle.ics	11	1	0	1.2995999999999999	0.7985144547357621	1.0	1.7539750749824343	1.0	0.3159124829187753	2.6369904538797186	0.9129869275792274	0.9584225409746224	0.9143679714730404	0.8637296953665612	0.3819332294660212	0.997955012544779	164.0	3.126703053350103	111.0	0.2559354373171044
1050	Feb25-FISH2-3R4-rep2-cp190-100x_Position010_9_cmle.ics	12	1	0	1.2995999999999999	6.286008766166564	1.0	1.2995999999999999	1.0	0.1887574146866655	1.42316336741493	0.9068545829368855	0.9631666930965218	0.8928797970187123	0.7621775557669944	0.5636637940575701	0.8934456868995126	238.0	4.288923068398247	150.0	0.3458586990771681
1051	Feb25-FISH2-3R4-rep2-cp190-100x_Position010_9_cmle.ics	13	1	0	1.5162	4.987575513848696	1.0	0.0	1.0	0.08342253519668065	2.202665872019702	0.0738832384963484	0.12429619009214869	0.0738832384963484	0.03692668428991741	0.9652521225954456	0.8772739377265912	162.0	3.175628636801053	56.0	0.12912058098880944
1052	Feb25-FISH2-3R4-rep2-cp190-100x_Position010_9_cmle.ics	14	1	0	1.5162	NA	0.0	0.0	1.0	0.19516937831983922	2.816672335880147	0.10510171646535282	0.2591544818817546	0.10510171646535282	0.036927844882390336	0.931316157600533	0.9608213764940439	132.0	2.622223702342224	63.0	0.1452606536124106
1053	Feb25-FISH2-3R4-rep2-cp190-100x_Position010_9_cmle.ics	15	1	0	1.5162	0.8670030919985799	1.0	1.9493999999999998	1.0	0.26161726395200086	2.6325531975619887	0.9606485657586145	0.9826771002465572	0.9561308557339587	0.9203424739912202	0.37746485274342617	0.970558039576485	198.0	3.76949881163039	134.0	0.30896710450893683
1054	Feb25-FISH2-3R4-rep2-cp190-100x_Position010_9_cmle.ics	16	1	0	0.8664	2.0860612730742285	1.0	0.42540144110901373	1.0	0.3085208285484633	2.4398594726777665	0.5914427478248716	0.7176001956742024	0.5766972989971697	0.4270938886753555	0.6921709926231936	0.987838043238172	106.0	2.041183347502752	57.0	0.13142630564932387
1055	Feb25-FISH2-3R4-rep2-cp190-100x_Position010_9_cmle.ics	17	1	0	1.7328	0.4603192422699445	1.0	0.0	1.0	0.30081470934661814	3.1836633401089074	0.2192015689482993	0.4079235498658453	0.22151769277970956	0.026316581040270477	0.9182596976054964	0.9992988674906857	218.0	4.239858179578099	166.0	0.3827502936453994
1056	Feb25-FISH2-3R4-rep2-cp190-100x_Position010_9_cmle.ics	18	1	0	1.2995999999999999	0.3497811498346472	1.0	0.7610319551488771	1.0	0.268000903909552	2.7907523929481237	0.6734202230273373	0.7752646685173857	0.6734484543358584	0.5364042723380229	0.6475523456150168	1.0085327941846984	168.0	3.2394991260119803	106.0	0.24440681401453213
1057	Feb25-FISH2-3R4-rep2-cp190-100x_Position010_9_cmle.ics	19	1	0	1.5162	0.34933288674772484	1.0	0.8595614345612763	1.0	0.27813572834450284	3.180582231636213	0.6923076923076923	0.7918074829525062	0.6870289508314392	0.564421581528891	0.6306099767004666	0.9671518553442464	194.0	3.7737289831706122	134.0	0.30896710450893683
1058	Feb25-FISH2-3R4-rep2-cp190-100x_Position010_9_cmle.ics	20	1	0	1.2995999999999999	0.5002596285492414	1.0	0.5097226605744432	1.0	0.2984777951259377	2.556998692775318	0.5361250854239912	0.6676697981935399	0.533218611314665	0.3721604241970145	0.7387692900676638	0.9809148921350276	178.0	3.4161656878847833	122.0	0.2812984085827634
1059	Feb25-FISH2-3R4-rep2-cp190-100x_Position010_9_cmle.ics	21	1	0	1.7328	2.2174489958978674	1.0	0.8318234787411565	1.0	0.2745277607007527	3.267330354927399	0.6559795514251678	0.747059334001278	0.6535733726736985	0.546987543094267	0.6881967650750933	0.9685594027558786	188.0	3.686453245119266	127.0	0.29282703188533565
1060	Feb25-FISH2-3R4-rep2-cp190-100x_Position010_9_cmle.ics	22	1	0	5.1983999999999995	6.122853205877665	1.0	0.6497999999999999	1.0	0.06515414917792069	24.883168609280492	0.7296566149555517	0.7688513160188252	0.6704619138922782	0.4949346348265644	0.6629251007510043	0.6511430210275604	178.0	3.697028673969821	57.0	0.13142630564932387
1061	Feb25-FISH2-3R4-rep2-cp190-100x_Position010_9_cmle.ics	22	2	0	1.5162	0.3741423972589624	1.0	0.2918229810711206	1.0	0.24784233883680118	3.424714053708392	0.3287223287432456	0.4673906222764511	0.3287223287432456	0.21964092731392715	0.8528541728811411	0.947740292708302	150.0	2.907456165336682	86.0	0.19829232080424306
1062	Feb25-FISH2-3R4-rep2-cp190-100x_Position010_9_cmle.ics	24	1	0	1.2995999999999999	4.986627131312599	1.0	1.242391573779135	1.0	0.27258798385801636	2.8585448035708194	0.8385805993494094	0.8969706274649036	0.8371028566493623	0.7600827152082753	0.5793050486336148	0.9912610875289788	166.0	3.147993216420412	105.0	0.24210108935401767
1063	Feb25-FISH2-3R4-rep2-cp190-100x_Position010_9_cmle.ics	25	1	0	1.5162	0.3074279493563257	1.0	1.8810907217703936	1.0	0.3079536876373948	2.5824558093354972	0.9591079385803082	0.9882957738483807	0.9561490647972072	0.910151704368064	0.46598465917882415	1.0033930979900398	194.0	3.7269184854897723	141.0	0.325107177132538
1064	Feb25-FISH2-3R4-rep2-cp190-100x_Position010_9_cmle.ics	26	1	0	1.7328	0.7568720455018741	1.0	0.20635000882146287	1.0	0.2731442024700378	3.321606152552562	0.3466344941837433	0.48626787193431054	0.3466344941837433	0.1749738898692693	0.8326577228231591	0.9885503052660702	200.0	3.9546257165836374	139.0	0.32049572781150915
1065	Feb25-FISH2-3R4-rep2-cp190-100x_Position010_9_cmle.ics	27	1	0	1.9493999999999998	0.6835890768493973	1.0	1.0967653411156157	1.0	0.3069542060863775	3.5375390072660524	0.6629661304116309	0.7634514223936231	0.6653825052845594	0.5642356348732512	0.6662234592913937	0.994210472564821	226.0	4.442045076061436	177.0	0.40811326491105837
1066	Feb25-FISH2-3R4-rep2-cp190-100x_Position010_9_cmle.ics	27	2	0	1.083	0.8715723993715883	1.0	1.0841098665386142	1.0	0.3075050913990076	2.6203162229078973	0.641388185177416	0.7100914914559566	0.6393590757265261	0.5666540267535862	0.699020444690136	1.0152233267584756	124.0	2.37322630817805	72.0	0.16601217555704068
1067	Feb25-FISH2-3R4-rep2-cp190-100x_Position010_9_cmle.ics	28	1	0	1.7328	0.4744344779253474	1.0	0.9755754663213545	1.0	0.27841751300124384	3.4363908474208973	0.7264739444655762	0.8119931532902244	0.7221605173069608	0.6102738683910232	0.6087343860898141	0.9779055747683421	192.0	3.775844068940723	132.0	0.30435565518790797
1068	Feb25-FISH2-3R4-rep2-cp190-100x_Position010_9_cmle.ics	29	1	0	1.2995999999999999	0.6600148415045498	1.0	0.3164505769875799	1.0	0.27201651905570057	3.0860562204324657	0.44873865672080115	0.5973882313784226	0.44603682711227277	0.2737854003308762	0.8297077774736713	0.9778887836551953	164.0	3.173513551030943	103.0	0.23748964003298878
1069	Feb25-FISH2-3R4-rep2-cp190-100x_Position010_9_cmle.ics	30	1	0	1.5162	0.19992325897847582	1.0	0.815064591942846	1.0	0.207899513840501	3.970107738121061	0.7344557499450992	0.8167630480931117	0.73026864797599	0.6248590879145012	0.6570013915734868	0.9144352706146094	136.0	2.6413987796424214	68.0	0.15678927691498287
1070	Feb25-FISH2-3R4-rep2-cp190-100x_Position010_9_cmle.ics	31	1	0	1.083	0.22536209954774802	1.0	0.0	1.0	0.2742869488096087	2.616217132823276	0.26823920656876304	0.45263986579946436	0.26823920656876304	0.03902410312251685	0.9025013924468465	0.9963001101753296	124.0	2.37322630817805	68.0	0.15678927691498287
1071	Feb25-FISH2-3R4-rep2-cp190-100x_Position010_9_cmle.ics	32	1	0	1.9493999999999998	0.11158530273820351	1.0	0.2918229810711206	1.0	0.23954458174572532	2.1540047403004032	0.39388686408175116	0.5830231116927918	0.3874426324707799	0.1789780237400812	0.8486239065968839	0.9547333175443545	294.0	5.6574208461007585	232.0	0.5349281212393534
1072	Feb25-FISH2-3R4-rep2-cp190-100x_Position010_9_cmle.ics	33	1	0	1.2995999999999999	NA	0.0	0.0	1.0	0.11577639048892646	3.588606793100121	0.26586605414986164	0.44127434844730606	0.24515743972798465	0.03920167839250511	0.8878380473256734	0.7550546251909528	140.0	2.637168608102199	53.0	0.12220340700726606
1073	Feb25-FISH2-3R4-rep2-cp190-100x_Position010_9_cmle.ics	34	1	0	1.5162	0.22097551049360267	1.0	0.0	1.0	0.1488952475112313	1.8785025638541997	0.24820435762584522	0.5473929376408715	0.24820435762584522	0.029286250939143502	0.9037210398769789	0.7438662066450757	212.0	4.012150948484232	112.0	0.25824116197761887
1074	Feb25-FISH2-3R4-rep2-cp190-100x_Position010_9_cmle.ics	36	1	0	1.2995999999999999	0.49061020977824704	1.0	0.20635000882146287	1.0	0.3008277894002455	2.620228928532165	0.4283478480373596	0.6026568219108923	0.4146661618073962	0.1973936640161555	0.8192262882627608	0.9790160937753543	134.0	2.573298118891273	80.0	0.18445797284115634
1075	Feb25-FISH2-3R4-rep2-cp190-100x_Position010_9_cmle.ics	38	1	0	1.2995999999999999	0.33660075296902336	1.0	0.0	1.0	0.24620625817270406	2.978544403072844	0.09549837919950087	0.2665301306134628	0.13370586878975707	0.033928305008883886	0.9518597986612146	0.9857955848256705	136.0	2.6648040284828416	74.0	0.17062362487806956
1076	Feb25-FISH2-3R4-rep2-cp190-100x_Position010_9_cmle.ics	39	1	0	1.5162	0.3778878371795953	1.0	0.1459114905355603	1.0	0.2920931800722684	2.7995553863224414	0.34977866464827173	0.5084979013280121	0.3456883567665925	0.15603186617430062	0.8627733104315596	0.9896475608149573	188.0	3.6396427474384265	131.0	0.3020499305273935
1077	Feb25-FISH2-3R4-rep2-cp190-100x_Position010_9_cmle.ics	40	1	0	1.5162	0.6056831399619959	1.0	0.4773698211006071	1.0	0.2960746109874471	2.6694897765438363	0.5616599135804315	0.7145612487478133	0.5613534081904221	0.3560583406844789	0.7247238966907474	1.0023417776428403	190.0	3.684338159349155	134.0	0.30896710450893683
1078	Feb25-FISH2-3R4-rep2-cp190-100x_Position010_9_cmle.ics	42	1	0	1.7328	3.9412770564826203	1.0	0.0	1.0	0.2186439259810582	3.9136141026483537	0.15440376019774338	0.30566014779523826	0.15346243004059887	0.027148089804177714	0.923105325386691	0.9381330692533522	206.0	3.9482804592733043	130.0	0.29974420586687905
1079	Feb25-FISH2-3R4-rep2-cp190-100x_Position010_9_cmle.ics	43	1	0	0.8664	1.9839659014401778	1.0	0.4883922886704704	1.0	0.29416616971153386	2.5812516887384525	0.5861947800964336	0.7056435083061666	0.5813926249829192	0.45889862767681106	0.7128405788488372	1.0158574423266642	100.0	1.8836918629301451	51.0	0.11759195768623716
1080	Feb25-FISH2-3R4-rep2-cp190-100x_Position010_9_cmle.ics	44	1	0	1.2995999999999999	0.6754722371083086	1.0	0.0	1.0	0.26877613753839935	2.8696466259973117	0.16224082622642985	0.3261521007745873	0.16224082622642985	0.02954385415851655	0.9275814283123995	0.9584348094249835	146.0	2.794660092674805	86.0	0.19829232080424306
1081	Feb25-FISH2-3R4-rep2-cp190-100x_Position010_9_cmle.ics	45	1	0	1.5162	5.029986474784961	1.0	0.687545504971255	1.0	0.2984777951259377	3.0013715130838956	0.5958332697851053	0.7071430750224961	0.5920813824027331	0.46959217289185107	0.7210577661846005	0.9987805177530265	178.0	3.462976185565623	122.0	0.2812984085827634
1082	Feb25-FISH2-3R4-rep2-cp190-100x_Position010_9_cmle.ics	46	1	0	1.083	0.627723605241146	1.0	1.2032169749388533	1.0	0.30929561366189423	2.3180262029493193	0.7751510283898453	0.8323846771659043	0.7721688724377553	0.6852114397457835	0.6173412493891931	0.9963938444069367	152.0	2.8351253330453114	98.0	0.2259610167304165
1083	Feb25-FISH2-3R4-rep2-cp190-100x_Position010_9_cmle.ics	48	1	0	1.2995999999999999	0.4710589866030643	1.0	1.0504881047636307	1.0	0.2877226213926332	2.9433979677069284	0.8456234141050226	0.932675731690782	0.8456234141050226	0.6903025548647026	0.5590907848882845	1.001893134595223	162.0	3.1522233879606336	104.0	0.2397953646935032
1084	Feb25-FISH2-3R4-rep2-cp190-100x_Position010_9_cmle.ics	49	1	0	1.7328	0.21742274646447665	1.0	0.0	1.0	0.173786297736921	2.745208629715826	0.07578970867284295	0.21963598057818953	0.07578970867284295	0.02667010827101239	0.9782030431250351	0.9436885032378597	212.0	4.175987690367171	121.0	0.27899268392224896
1085	Feb25-FISH2-3R4-rep2-cp190-100x_Position010_9_cmle.ics	50	1	0	1.5162	1.074217110381408	1.0	0.3720027687491155	1.0	0.31028075591010307	2.8163692757903775	0.46256236786469346	0.5768414376321354	0.4490063424947146	0.3035306553911205	0.8224370778990677	1.0008890176693408	162.0	3.1288181391202143	108.0	0.24901826333556107
1086	Feb25-FISH2-3R4-rep2-cp190-100x_Position010_9_cmle.ics	51	1	0	1.7328	0.5822002984217964	1.0	2.414447235628035	1.0	0.2772518481075575	3.339530456033538	0.9738353541799617	0.9909303629788633	0.9726750594651041	0.9468101564464041	0.26236063330936743	0.9954400086245826	214.0	4.19727785343748	155.0	0.35738732237974036
1087	Feb25-FISH2-3R4-rep2-cp190-100x_Position010_9_cmle.ics	52	1	0	1.5162	0.2321844457381797	1.0	1.0024833655297731	1.0	0.29440164392240875	2.7998930188129476	0.7338957766785865	0.8292541915590672	0.7294062225648273	0.6182451482123866	0.6183765128508178	1.003828704769215	196.0	3.795019146240921	140.0	0.3228014524720236
1088	Feb25-FISH2-3R4-rep2-cp190-100x_Position010_9_cmle.ics	53	1	0	1.7328	0.3780778831827425	1.0	1.0024833655297731	1.0	0.27708847204661974	3.472379853342457	0.7394871276841376	0.815378954052182	0.7326324751789425	0.6166012468252136	0.6045459462953569	0.9761965641166762	200.0	3.9078152189027975	140.0	0.3228014524720236
1089	Feb25-FISH2-3R4-rep2-cp190-100x_Position010_9_cmle.ics	54	1	0	1.083	1.2753099272809647	1.0	0.42540144110901373	1.0	0.2802220647444271	2.677640255314107	0.520193723457331	0.6161245573686708	0.5079034789909831	0.3773044208374402	0.7820671845654094	1.0109979813323853	112.0	2.175269583234938	59.0	0.13603775497035278
1090	Feb25-FISH2-3R4-rep2-cp190-100x_Position010_9_cmle.ics	55	1	0	1.7328	6.203350756229826	1.0	0.1459114905355603	1.0	0.18319368703773273	4.514039311058407	0.30047373554409923	0.4223638784388401	0.30047373554409923	0.1512431687644172	0.8898360958104179	0.8805198573763106	146.0	2.8648758391960643	71.0	0.16370645089652625
1091	Feb25-FISH2-3R4-rep2-cp190-100x_Position010_9_cmle.ics	56	1	0	2.166	0.3206240818408294	1.0	0.0	1.0	0.13978399929607904	2.9262516118477624	0.10559412623632806	0.21719425847866214	0.07483400832024685	0.026706752624183816	0.9619760691390022	0.9125240843406945	256.0	5.182692001243625	144.0	0.33202435111408135
1092	Feb25-FISH2-3R4-rep2-cp190-100x_Position010_9_cmle.ics	57	1	0	1.5162	0.48324698772355834	1.0	1.9493999999999998	1.0	0.3126327383164187	2.713247854582343	0.9867274316394057	0.9998595330253465	0.9850855287801223	0.9029061056311649	0.3086352651046316	0.9997286353511617	210.0	3.990860785413922	160.0	0.3689159456823127
1093	Feb25-FISH2-3R4-rep2-cp190-100x_Position010_9_cmle.ics	58	1	0	1.5162	0.5405988214153324	1.0	0.4660867564761642	1.0	0.3288580113149757	3.2600287447305116	0.535097377527383	0.6642512940772729	0.5317013183859067	0.34991205994223123	0.7391020226027211	1.010384480994938	188.0	3.663047996278846	139.0	0.32049572781150915
1094	Feb25-FISH2-3R4-rep2-cp190-100x_Position010_9_cmle.ics	59	1	0	1.7328	0.44732062291272245	1.0	0.3634229110571259	1.0	0.3021191993041435	3.4419462252492905	0.437975248591571	0.5657189914724625	0.437975248591571	0.2650501800942031	0.802597945264984	0.9964295010785592	184.0	3.6204676701382286	129.0	0.29743848120636457
1095	Feb25-FISH2-3R4-rep2-cp190-100x_Position010_9_cmle.ics	60	1	0	1.2995999999999999	0.38353004047651845	1.0	1.0902687331713774	1.0	0.2288955054510884	2.5408398591148047	0.8659049616505505	0.9262398029484569	0.86122254874465	0.732474484507798	0.5192137278465242	0.9735520613224473	148.0	2.8627607534259534	81.0	0.18676369750167077
1096	Feb25-FISH2-3R4-rep2-cp190-100x_Position010_9_cmle.ics	61	1	0	1.5162	0.2598190878873051	1.0	0.3720027687491155	1.0	0.31024454638829513	3.1918867121894965	0.4547663445781771	0.5951432446177318	0.4524307321391573	0.3110837995140419	0.8004695129284854	1.0111657547531152	160.0	3.154338473730745	106.0	0.24440681401453213
1097	Feb25-FISH2-3R4-rep2-cp190-100x_Position010_9_cmle.ics	62	1	0	1.9493999999999998	0.534435330303122	1.0	0.0	1.0	0.19172099394896733	2.783013450536815	0.15495912185270838	0.3269958633269275	0.13258200058630012	0.026777629393179375	0.934398518233661	0.9177786599367471	242.0	4.635771629464327	155.0	0.35738732237974036
1098	Feb25-FISH2-3R4-rep2-cp190-100x_Position010_9_cmle.ics	63	1	0	1.5162	0.4474000119620149	1.0	0.7857574237886386	1.0	0.2888539991204763	2.983441006157327	0.6697439529217357	0.7492096011331159	0.6633111600104543	0.5564281559045957	0.6378348501950106	0.9965630812161858	176.0	3.4182807736548946	118.0	0.27207550994070556
1099	Feb25-FISH2-3R4-rep2-cp190-100x_Position010_9_cmle.ics	64	1	0	1.5162	0.250330864409327	1.0	0.23070632344123612	1.0	0.293128628165803	3.345695126935111	0.32033247066668785	0.45944143657812425	0.32033247066668785	0.1741581061556293	0.8662849813738059	0.9962420469427732	182.0	3.5757722582275	125.0	0.28821558256430674
1100	Feb25-FISH2-3R4-rep2-cp190-100x_Position010_9_cmle.ics	65	1	0	1.5162	0.36450986560609056	1.0	0.4773698211006071	1.0	0.2839228261629219	3.425193563270097	0.6245316230676728	0.7827471723104271	0.6172467278969658	0.3831105456700186	0.730778955477155	0.9987336627242405	174.0	3.4203958594250055	115.0	0.2651583359591622
1101	Feb25-FISH2-3R4-rep2-cp190-100x_Position010_9_cmle.ics	66	1	0	2.8158	3.4535984757283313	1.0	0.7252201245704302	1.0	0.09103889561762968	8.031502661179537	0.7094057703729174	0.7999030977462411	0.6945390891188147	0.4620174424056766	0.5812119883158958	0.5695040562593119	172.0	3.3757004475142764	64.0	0.14756637827292504
1102	Feb25-FISH2-3R4-rep2-cp190-100x_Position010_9_cmle.ics	67	1	0	1.5162	0.5917011716951418	1.0	0.4660867564761642	1.0	0.265435257696904	2.547415005843212	0.5437942351916766	0.7048270780772065	0.5454910803992051	0.39551564000089307	0.7174469732298563	0.9682822732921793	150.0	2.9074561653366824	89.0	0.2052094947857864
1103	Feb25-FISH2-3R4-rep2-cp190-100x_Position010_9_cmle.ics	68	1	0	1.2995999999999999	0.4401469452182921	2.0	0.42540144110901373	1.0	0.23114482096837494	2.5405724629590827	0.36706643759069907	0.4564928024553385	0.36706643759069907	0.25241947590532265	0.8542119306759647	0.928842854021757	182.0	3.458746014025401	111.0	0.2559354373171044
1104	Feb25-FISH2-3R4-rep2-cp190-100x_Position010_9_cmle.ics	68	2	0	1.7328	0.5696296993147738	1.0	1.5627088357751586	1.0	0.243930958403848	2.998441255634495	0.7891978449066738	0.8420093076012076	0.7869993828293106	0.6968607696285299	0.6116437555912224	0.9807512184876954	254.0	4.8805388520882795	188.0	0.4334762361767174
1105	Feb25-FISH2-3R4-rep2-cp190-100x_Position010_9_cmle.ics	69	1	0	1.083	0.6328699475252472	1.0	2.3550132653162423	1.0	0.2739999386659563	1.816014883078377	0.9917847281944507	0.9977217519878091	0.989740340077551	0.9653849635631195	0.19510616591956403	0.9593297963954021	194.0	3.609892241287673	133.0	0.3066613798484224
1106	Feb25-FISH2-3R4-rep2-cp190-100x_Position010_9_cmle.ics	70	1	0	1.9493999999999998	2.605782941823952	1.0	0.0	1.0	0.17607201506211365	2.9537758351231167	0.0802596788726569	0.25592327803955744	0.0802596788726569	0.02837560377553583	0.9535919157804069	0.9069707139281524	218.0	4.333479174939778	127.0	0.29282703188533565
1107	Feb25-FISH2-3R4-rep2-cp190-100x_Position010_9_cmle.ics	71	1	0	1.7328	0.5857535439848778	1.0	1.8725829911983063	1.0	0.2655365691426384	3.1401387451234095	0.9325115334932644	0.9683963830965123	0.9320612659162207	0.8844473150027681	0.3538551905697656	0.9907685693786626	198.0	3.863119806992069	135.0	0.31127282916945126
1108	Feb25-FISH2-3R4-rep2-cp190-100x_Position010_9_cmle.ics	72	1	0	1.2995999999999999	0.7037531398316085	1.0	0.42540144110901373	1.0	0.2692282072273381	2.1765007744884053	0.46701427756393127	0.6131444583264124	0.46640764358809556	0.31087824711668316	0.7938549339271893	0.9665581234110112	200.0	3.743978477019859	138.0	0.3181900031509946
1109	Feb25-FISH2-3R4-rep2-cp190-100x_Position010_9_cmle.ics	73	1	0	1.2995999999999999	1.0756976870376638	1.0	0.23070632344123612	1.0	0.21586508614541486	3.5815575550033065	0.4032057874392709	0.5459236143125643	0.4032057874392709	0.2240327671194014	0.8276722387989915	0.9359033920174901	118.0	2.3327610678075437	56.0	0.12912058098880944
1110	Feb25-FISH2-3R4-rep2-cp190-100x_Position010_9_cmle.ics	74	1	0	1.7328	0.3235359294891258	1.0	0.0	1.0	0.27915298410555317	3.5856117665841754	0.30176545677882416	0.46980900310701124	0.27605835079521823	0.029693232817103815	0.8656367635662495	0.9992373033564845	184.0	3.6204676701382286	124.0	0.28590985790379225
1111	Feb25-FISH2-3R4-rep2-cp190-100x_Position010_9_cmle.ics	75	1	0	1.7328	0.6516837097460461	1.0	0.0	1.0	0.2792526803190927	3.3874186474113515	0.21978929973146044	0.370956413964057	0.21978929973146044	0.028754389588927908	0.9264053691709111	0.997467469139697	180.0	3.5310768463167714	120.0	0.2766869592617345
1112	Feb25-FISH2-3R4-rep2-cp190-100x_Position010_9_cmle.ics	76	1	0	1.7328	0.44123563419361245	1.0	0.7252201245704302	1.0	0.2788066178289909	3.4767707504409078	0.6702663070043631	0.7722360012310588	0.6654325904737767	0.5027879863135217	0.6847523880072831	1.0021743702771189	172.0	3.3991056963546966	112.0	0.25824116197761887
1113	Feb25-FISH2-3R4-rep2-cp190-100x_Position010_9_cmle.ics	77	1	0	1.7328	0.32566156190290696	1.0	1.4430823792346341	1.0	0.27346259897054487	3.071625522032956	0.8682675638351012	0.9287493021479153	0.8649252196397614	0.7818918402726766	0.4837732361899181	0.9932943107972323	198.0	3.8163093093112295	137.0	0.3158842784904802
1114	Feb25-FISH2-3R4-rep2-cp190-100x_Position010_9_cmle.ics	78	1	0	1.5162	0.4261318451180486	1.0	0.9733510449106972	1.0	0.27915298410555317	3.3007352628502966	0.7326848060083198	0.8075014972240656	0.7256357132451725	0.6162857512827569	0.6639609065980198	0.9951507978863586	184.0	3.6204676701382286	124.0	0.28590985790379225
1115	Feb25-FISH2-3R4-rep2-cp190-100x_Position010_9_cmle.ics	79	1	0	1.5162	0.559439902232343	1.0	1.7153360421684174	1.0	0.2916720758385471	2.5822882188664966	0.9038420636849781	0.9424715909090909	0.9020190204180846	0.8512738514827418	0.38153559728832315	0.9953810543622951	190.0	3.637527661668315	133.0	0.3066613798484224
1116	Feb25-FISH2-3R4-rep2-cp190-100x_Position010_9_cmle.ics	80	1	0	1.9493999999999998	0.3880273426956745	1.0	0.6016084874694266	1.0	0.28371700629930974	2.848250300709856	0.5623604326041947	0.6901994758208283	0.5613596131832939	0.41336656887826906	0.7225097625660325	0.9922361257333354	216.0	4.195162767667369	159.0	0.3666102210217982
1117	Feb25-FISH2-3R4-rep2-cp190-100x_Position010_9_cmle.ics	81	1	0	1.2995999999999999	0.33315080895108184	1.0	0.0	1.0	0.21586508614541486	3.241728339983556	0.10969149816095596	0.25202822800626506	0.10969149816095596	0.03927986906710311	0.9614831696247556	0.9613173871290227	118.0	2.2859505701267038	56.0	0.12912058098880944
1118	Feb25-FISH2-3R4-rep2-cp190-100x_Position010_9_cmle.ics	82	1	0	1.5162	NA	0.0	0.0	1.0	0.18742717269817802	2.689696917273561	0.14464022823492836	0.26949278079022687	0.08333866734942072	0.029132871864741543	0.9455014841802254	0.9444050032099209	194.0	3.750323734330192	110.0	0.2536297126565899
1119	Feb25-FISH2-3R4-rep2-cp190-100x_Position010_9_cmle.ics	83	1	0	2.3826	0.22437316300863022	1.0	0.0	1.0	0.16197087666545548	2.242501212341833	0.06257614449786904	0.20442927937497563	0.06257614449786904	0.02283576200861056	0.9681396222114705	0.939313875002037	334.0	6.644950079677013	231.0	0.5326223965788388
1120	Feb25-FISH2-3R4-rep2-cp190-100x_Position010_9_cmle.ics	84	1	0	1.7328	0.5191753413632948	1.0	0.0	1.0	0.2326953700412399	2.449292520344583	0.15809478056913556	0.3173976318987199	0.15809478056913556	0.027948116539972305	0.950210700480688	0.965035337611629	214.0	4.1036568580758	142.0	0.3274129017930525
1121	Feb25-FISH2-3R4-rep2-cp190-100x_Position010_9_cmle.ics	85	1	0	1.2995999999999999	0.22846279786023574	1.0	0.8318234787411565	1.0	0.2965316559836926	3.5767870528654213	0.7258881770529995	0.786233255678509	0.7251892836342457	0.6351921956901573	0.5994541667650322	0.9980484476470182	122.0	2.422151891629001	69.0	0.1590950015754973
1122	Feb25-FISH2-3R4-rep2-cp190-100x_Position010_9_cmle.ics	86	1	0	1.5162	0.4038799819044795	1.0	0.23070632344123612	1.0	0.29064899138885836	3.2295274950986594	0.3998330638009286	0.5224477020188847	0.3998330638009286	0.23359069330690177	0.8326522906519662	0.9990602416054731	152.0	2.9521515772474105	95.0	0.21904384274887315
1123	Feb25-FISH2-3R4-rep2-cp190-100x_Position010_9_cmle.ics	87	1	0	1.7328	0.26028671406508824	1.0	0.7540056732031717	1.0	0.2731442024700378	3.125152808656432	0.6692692089848651	0.7677643229446727	0.6635120699173352	0.5082557230837618	0.6944531689694345	0.9942407326380088	200.0	3.907815218902798	139.0	0.32049572781150915
1124	Feb25-FISH2-3R4-rep2-cp190-100x_Position010_9_cmle.ics	88	1	0	1.2995999999999999	0.4761567046628903	1.0	0.3095250132321943	1.0	0.3152986162946812	2.759785057016706	0.46509072058061174	0.6084707102125454	0.4649663037843442	0.26841886988076724	0.803476563578751	0.9956472061320213	150.0	2.884050916496262	97.0	0.22365529206990203
1125	Feb25-FISH2-3R4-rep2-cp190-100x_Position010_9_cmle.ics	89	1	0	1.5162	0.23671507116105533	1.0	1.0902687331713774	1.0	0.2974533358211097	3.144781571313004	0.8257931222376945	0.9232570987467458	0.8205712296421869	0.6644706968577829	0.5728401651276297	1.0029376952637534	184.0	3.573657172457389	128.0	0.2951327565458501
1126	Feb25-FISH2-3R4-rep2-cp190-100x_Position010_9_cmle.ics	92	1	0	1.5162	0.5973990596717219	1.0	0.0	1.0	0.14085577787938983	2.8275030158638903	0.089297349199273	0.2522375775865025	0.089297349199273	0.031880479636043575	0.9503315426505214	0.9011901867888555	174.0	3.3735853617441656	81.0	0.18676369750167077
1127	Feb25-FISH2-3R4-rep2-cp190-100x_Position010_9_cmle.ics	93	1	0	2.166	0.6825942564437335	1.0	0.0	1.0	0.29169995404040916	3.3996008578512633	0.35470063314518274	0.5593986740890032	0.3495583536929149	0.019937268727034715	0.837139724777366	0.9893801336860045	334.0	6.551329084315332	310.0	0.7147746447594807
1128	Feb25-FISH2-3R4-rep2-cp190-100x_Position010_9_cmle.ics	94	1	0	0.8664	NA	0.0	0.20635000882146287	1.0	0.3382270538663681	2.246927410382636	0.366249155449301	0.5098227742840808	0.36567745959149733	0.21858704502537984	0.84916912491088	1.0178729810101008	104.0	1.949677437911183	58.0	0.13373203030983835
1129	Feb25-FISH2-3R4-rep2-cp190-100x_Position010_9_cmle.ics	95	1	0	1.5162	3.406330626151275	1.0	1.0317500441073144	1.0	0.23649911464706486	3.0800679916394103	0.7514317551633886	0.8281764233330742	0.7485120975753021	0.6500384392788964	0.656961005547761	0.9813427477481665	186.0	3.594947335527697	116.0	0.2674640606196767
1130	Feb25-FISH2-3R4-rep2-cp190-100x_Position010_9_cmle.ics	96	1	0	1.5162	1.9964462016039501	1.0	0.0	1.0	0.268082573106329	4.691725407676322	0.23640125372489076	0.4233019902110643	0.2236787252767613	0.039217502740593206	0.8837442526415775	0.9591513432736072	120.0	2.4008617285586924	64.0	0.14756637827292504
1131	Feb25-FISH2-3R4-rep2-cp190-100x_Position010_9_cmle.ics	97	1	0	1.5162	0.5730137363650806	1.0	0.3095250132321943	1.0	0.2597706008749607	2.991760841074568	0.45078994843012554	0.5877462324835542	0.4482570111339906	0.25523898901179	0.8067085850269147	0.9809547552583352	174.0	3.3969906105845857	110.0	0.2536297126565899
1132	Feb25-FISH2-3R4-rep2-cp190-100x_Position010_9_cmle.ics	98	1	0	1.5162	0.7515591611924433	1.0	1.0987399361686254	1.0	0.2979400440273149	2.81498853879118	0.7516365009651159	0.8244153355526338	0.7516365009651159	0.6578279296164713	0.5790243037937925	0.9953475603691936	198.0	3.7929040604708097	143.0	0.3297186264535669
1133	Feb25-FISH2-3R4-rep2-cp190-100x_Position010_9_cmle.ics	99	1	0	1.5162	3.797522044899135	1.0	0.0	1.0	0.19853008871061936	2.5024599639519605	0.16734512207560992	0.3117633967897777	0.14124236158118747	0.03033576588188385	0.9332765902979042	0.9581017656300213	188.0	3.592832249757586	108.0	0.24901826333556107
1134	Feb25-FISH2-3R4-rep2-cp190-100x_Position010_9_cmle.ics	100	1	0	0.8664	2.454900966903959	1.0	0.5223245085971322	1.0	0.25676833499385804	2.4900268925281837	0.7618553531627085	0.881542540926908	0.7564176466067174	0.5364403197294597	0.6309479390550504	0.9457901211625421	106.0	1.9475623521410719	52.0	0.1198976823467516
1135	Feb25-FISH2-3R4-rep2-cp190-100x_Position010_9_cmle.ics	101	1	0	1.083	1.8552276638103136	1.0	0.687545504971255	1.0	0.18772689102995802	2.564513052226731	0.5719743371467724	0.7087459945047719	0.569302853504419	0.4589449715895328	0.7256987921094212	0.8036131163403376	128.0	2.392401385478247	59.0	0.13603775497035278
1136	Feb25-FISH2-3R4-rep2-cp190-100x_Position010_9_cmle.ics	101	2	0	1.5162	6.329161707421691	1.0	0.0	1.0	0.1975319255831899	2.849980546618461	0.07783983555841621	0.22152551405297288	0.07783983555841621	0.02762840077791389	0.9702071475548518	0.890730431235709	158.0	3.1096430618200164	83.0	0.1913751468226997
1137	Feb25-FISH2-3R4-rep2-cp190-100x_Position010_9_cmle.ics	102	1	0	1.5162	0.28476387971469025	1.0	0.10317500441073144	1.0	0.31333751335949855	3.0017429903893253	0.3172100523693958	0.476541544258526	0.3172100523693958	0.09321113807638268	0.857969932383694	0.9997587427755036	178.0	3.462976185565623	125.0	0.28821558256430674
1138	Feb25-FISH2-3R4-rep2-cp190-100x_Position010_9_cmle.ics	103	1	0	1.2995999999999999	0.3447923246307198	1.0	1.5771448436399123	1.0	0.24367050941419885	2.8643906863031807	0.9347317847414366	0.964942195911889	0.930849580679064	0.8644338631147717	0.4697889933295318	0.956299399878687	134.0	2.596703367731693	72.0	0.16601217555704068
1139	Feb25-FISH2-3R4-rep2-cp190-100x_Position010_9_cmle.ics	104	1	0	1.083	0.13755180101660572	1.0	0.815064591942846	1.0	0.282425622565585	2.9242729659497684	0.7769632249424854	0.8681797891700718	0.7757442571163685	0.6605947189506576	0.5919958725971055	0.9826537049474108	104.0	1.996487935592023	53.0	0.12220340700726606
1140	Feb25-FISH2-3R4-rep2-cp190-100x_Position010_9_cmle.ics	105	1	0	1.5162	0.32627484327497375	1.0	0.9971598751598192	1.0	0.3148158882708861	3.14792938898867	0.7181062229783974	0.8069469916256049	0.7167362691590988	0.6243233091013545	0.6229201155817756	0.9990604848336307	188.0	3.6630479962788463	136.0	0.31357855382996574
1141	Feb25-FISH2-3R4-rep2-cp190-100x_Position010_9_cmle.ics	106	1	0	1.9493999999999998	0.3147015449919625	2.0	2.3825999999999996	1.0	0.26908671151624997	2.7059371190805814	0.9753591618882493	0.9903372503498866	0.9678949127762819	0.895309498183528	0.3076227167612075	0.9893098293334623	316.0	6.032044132916677	274.0	0.6317685569809603
1142	Feb25-FISH2-3R4-rep2-cp190-100x_Position010_9_cmle.ics	107	1	0	1.2995999999999999	NA	0.0	0.7540056732031717	1.0	0.28610847979324433	2.72620181854552	0.6771921457853756	0.787053935819951	0.6771921457853756	0.5251520126195695	0.6706365193474846	1.0010422583467748	156.0	2.994731903388028	98.0	0.2259610167304165
1143	Feb25-FISH2-3R4-rep2-cp190-100x_Position010_9_cmle.ics	108	1	0	1.5162	0.3129547359598057	1.0	0.42540144110901373	1.0	0.31580584507493087	3.1679094931048435	0.4791974074329449	0.6175274081224574	0.47235744328759566	0.32975246500723987	0.7862544616653045	0.9970103191009708	196.0	3.795019146240921	145.0	0.33433007577459584
1144	Feb25-FISH2-3R4-rep2-cp190-100x_Position010_9_cmle.ics	109	1	0	1.7328	0.42547208531137476	1.0	1.0194453211488863	1.0	0.28265193913446984	3.240258169293744	0.7556936596669952	0.8497829374543868	0.7528270797751879	0.6211788339565574	0.593421840414128	0.9862707120175116	192.0	3.775844068940723	133.0	0.3066613798484224
1145	Feb25-FISH2-3R4-rep2-cp190-100x_Position010_9_cmle.ics	110	1	0	1.2995999999999999	0.2700415234255511	1.0	0.9755754663213545	1.0	0.3148577864191545	3.098524559662565	0.7748973333191846	0.8608985854812865	0.7737725097360909	0.6428844296826087	0.6067937649676183	1.0042110857484732	148.0	2.862760753425954	95.0	0.21904384274887315
1146	Feb25-FISH2-3R4-rep2-cp190-100x_Position010_9_cmle.ics	112	1	0	1.5162	0.3800625664905084	1.0	0.2611622542985661	1.0	0.2880929030172355	2.990408206211692	0.4959834105514871	0.6537046031983261	0.48828650425945297	0.22705406516215812	0.7932530223117731	1.0052689978559806	164.0	3.2203240487117823	106.0	0.24440681401453213
1147	Feb25-FISH2-3R4-rep2-cp190-100x_Position010_9_cmle.ics	114	1	0	1.5162	0.2960789106217346	1.0	0.3720027687491155	1.0	0.28382355299330775	3.272256985034176	0.47268073801694394	0.5917702039427859	0.46918989843357684	0.3053877180762315	0.7848402677287116	0.9953177560329904	182.0	3.5757722582275004	123.0	0.2836041332432778
1148	Feb25-FISH2-3R4-rep2-cp190-100x_Position010_9_cmle.ics	115	1	0	1.7328	0.8175508368724349	1.0	0.0	1.0	0.2491515864424261	2.948509183273734	0.19570301474442547	0.3539233343637854	0.1805688095590113	0.027220736280426337	0.9144967452483681	0.975767968925608	216.0	4.218568016507789	149.0	0.34355297441665367
1149	Feb25-FISH2-3R4-rep2-cp190-100x_Position010_9_cmle.ics	116	1	0	1.2995999999999999	3.479148674598835	1.0	0.4377344716066809	1.0	0.3044184873559055	2.90440651890271	0.5064823477746166	0.6190785328318027	0.5019666622114448	0.3493116682259943	0.7703403894606526	0.9996638643200214	160.0	3.0841227272094858	105.0	0.24210108935401767
1150	Feb25-FISH2-3R4-rep2-cp190-100x_Position010_9_cmle.ics	118	1	0	2.166	0.6930392691122362	1.0	0.7817319754002556	1.0	0.2887763140679539	3.2345081824013655	0.6008048597226291	0.7275463876825898	0.5958317945060683	0.43580861658367614	0.7155307736040499	0.9964871908474776	338.0	6.617314659296371	314.0	0.7239975434015384
1151	Feb25-FISH2-3R4-rep2-cp190-100x_Position010_9_cmle.ics	120	1	0	1.5162	3.5047112293177363	1.0	0.0	1.0	0.1766281941580743	2.7705823630695847	0.10141985271865228	0.2275925552305054	0.10141985271865228	0.036353777867446785	0.9527452272534859	0.9002935792785485	156.0	3.041542401068868	77.0	0.17754079885961296
1152	Feb25-FISH2-3R4-rep2-cp190-100x_Position010_9_cmle.ics	122	1	0	1.7328	5.333551194328059	1.0	0.0	1.0	0.08013267351460585	2.496219929118154	0.04094435350218092	0.1372013732846651	0.04094435350218092	0.02046878759841252	0.9876591265899662	0.6077755956773228	170.0	3.284194537922709	59.0	0.13603775497035278
1153	Feb25-FISH2-3R4-rep2-cp190-100x_Position010_9_cmle.ics	122	2	0	1.7328	2.305038444992746	2.0	0.0	1.0	0.10262536001726658	1.8948879450856526	0.05631755004931217	0.24422912027763938	0.05631755004931217	0.02046878759841252	0.9775503119515647	0.7295008934912595	240.0	4.637886715234436	112.0	0.25824116197761887
1154	Feb25-FISH2-3R4-rep2-cp190-100x_Position010_9_cmle.ics	123	1	0	0.8664	0.35549845350484666	1.0	0.5097226605744432	1.0	0.2750630861314419	1.5776299322400218	0.5879624834570458	0.7344783934633753	0.5815064157891708	0.40789458541918405	0.7535288333583445	0.9813292190037549	146.0	2.7244443461535455	87.0	0.20059804546475749
1155	Feb25-FISH2-3R4-rep2-cp190-100x_Position011_10_cmle.ics	1	1	0	1.7328	4.750745637114866	1.0	0.0	1.0	0.18298967932892982	2.5247404709119126	0.08270950383793622	0.24289783967713857	0.08270950383793622	0.02085938118224262	0.9602818138877569	0.9345192567614976	250.0	4.861363774788083	159.0	0.3666102210217982
1156	Feb25-FISH2-3R4-rep2-cp190-100x_Position011_10_cmle.ics	1	2	0	1.083	0.3208284877848157	1.0	1.1368333649278028	1.0	0.2960972019959404	2.6577022230708547	0.6639273561763077	0.7354395821793147	0.6624080082298014	0.5790179631241592	0.7099436073539898	1.002258195356609	150.0	2.8606456676558425	94.0	0.2167381180883587
1157	Feb25-FISH2-3R4-rep2-cp190-100x_Position011_10_cmle.ics	2	1	0	1.9493999999999998	0.665259270634022	1.0	1.2779016819528852	1.0	0.28592393491704376	3.3113500435785785	0.7164263455757109	0.8074101837534047	0.7136908452970588	0.629849920329045	0.6295485559826501	0.9949601325865588	246.0	4.818783448647465	194.0	0.44731058413980407
1158	Feb25-FISH2-3R4-rep2-cp190-100x_Position011_10_cmle.ics	2	2	0	1.2995999999999999	0.7965834471159237	1.0	1.3625635475001732	1.0	0.2561332862076176	3.2971235249137703	0.7090244036452406	0.7647312773255677	0.7090244036452406	0.6498932487696136	0.63600014755726	0.9887020361635378	118.0	2.3093558189671235	61.0	0.1406492042913817
1159	Feb25-FISH2-3R4-rep2-cp190-100x_Position011_10_cmle.ics	3	1	0	1.9493999999999998	NA	0.0	1.4094967255872224	1.0	0.19232647931374378	4.15883557283991	0.907491796459768	0.9573138605167075	0.904626334519573	0.816346998197532	0.39441209770970453	0.9124024520464193	190.0	3.801364403551254	108.0	0.24901826333556107
1160	Feb25-FISH2-3R4-rep2-cp190-100x_Position011_10_cmle.ics	4	1	0	1.2995999999999999	0.6806309896300637	1.0	0.0	1.0	0.25378568574272303	1.951541258972565	0.24452690743098468	0.4602870850541875	0.25201844548644536	0.02798264136881657	0.9095601977122735	0.950689123885997	194.0	3.6332974901280934	128.0	0.2951327565458501
1161	Feb25-FISH2-3R4-rep2-cp190-100x_Position011_10_cmle.ics	5	1	0	1.5162	0.6320760308386958	1.0	1.1286481129264143	1.0	0.18613090772640142	1.6512872989220677	0.8117543118950447	0.8866045878876014	0.803161795749871	0.691681912714422	0.6208307745127032	0.8976793631517497	214.0	4.03344111155454	127.0	0.29282703188533565
1162	Feb25-FISH2-3R4-rep2-cp190-100x_Position011_10_cmle.ics	6	1	0	2.166	0.49828400945416285	1.0	0.0	1.0	0.15901323360006644	2.723394266318185	0.10738809994607226	0.21163041524357362	0.073958895080592	0.02712864761219965	0.9524689296865371	0.9127556806013544	252.0	5.069895928581749	150.0	0.3458586990771681
1163	Feb25-FISH2-3R4-rep2-cp190-100x_Position011_10_cmle.ics	7	1	0	1.9493999999999998	0.29968582444073094	1.0	0.3720027687491155	1.0	0.2505102215840041	2.288708805702787	0.45906726923108127	0.6456499338747759	0.45797600019472456	0.2499066944690104	0.8289393528540012	0.9840600135704546	302.0	5.883012991424512	247.0	0.5695139911470701
1164	Feb25-FISH2-3R4-rep2-cp190-100x_Position011_10_cmle.ics	8	1	0	1.9493999999999998	0.4662937057454989	1.0	0.3720027687491155	1.0	0.2718106771487983	3.5050780871422105	0.46368112595045646	0.61150569729188	0.454770256432602	0.2655014270463409	0.8192527548135798	0.9880364045235822	238.0	4.663407049844968	180.0	0.4150304388926017
1165	Feb25-FISH2-3R4-rep2-cp190-100x_Position011_10_cmle.ics	9	1	0	1.2995999999999999	0.38185685868606895	1.0	0.5556144027286182	1.0	0.29498890793847904	3.2073799961705047	0.5816455696202532	0.6797166968053044	0.5723528229857344	0.4219760900140647	0.755178194172584	1.0128250605503488	136.0	2.6648040284828416	81.0	0.18676369750167077
1166	Feb25-FISH2-3R4-rep2-cp190-100x_Position011_10_cmle.ics	10	1	0	1.5162	NA	0.0	0.0	1.0	0.25446882713043023	2.941119534518555	0.17179141884562152	0.3737001084801556	0.17179141884562152	0.030972954774997195	0.926425106677214	0.9727369774297294	172.0	3.352295198673857	107.0	0.2467125386750466
1167	Feb25-FISH2-3R4-rep2-cp190-100x_Position011_10_cmle.ics	11	1	0	1.5162	1.123121783655514	1.0	0.1459114905355603	1.0	0.28191961503978014	3.0660273833541924	0.3323713873451719	0.4852100804320185	0.3310356158121062	0.14100247153449433	0.8726964821475541	0.9942528216831338	196.0	3.7950191462409206	137.0	0.3158842784904802
1168	Feb25-FISH2-3R4-rep2-cp190-100x_Position011_10_cmle.ics	12	1	0	1.7328	0.6372777679160829	1.0	0.8254000352858515	1.0	0.24202889036438277	3.337081646503614	0.6745389274940102	0.7600751406897979	0.6661413186235882	0.557067921134115	0.6753696924314826	0.9836819604362231	194.0	3.797134232011032	125.0	0.28821558256430674
1169	Feb25-FISH2-3R4-rep2-cp190-100x_Position011_10_cmle.ics	13	1	0	1.083	0.7647278507074409	1.0	1.3625635475001732	1.0	0.2995421726268352	3.103568121574307	0.9104436168822684	0.9488762576767281	0.9071279236900562	0.8497402979223834	0.41425855660448635	1.0079847210669879	112.0	2.175269583234938	61.0	0.1406492042913817
1170	Feb25-FISH2-3R4-rep2-cp190-100x_Position011_10_cmle.ics	14	1	0	1.2995999999999999	NA	0.0	0.9512265400461283	1.0	0.31633465108319186	2.7510999428936733	0.6950260990254352	0.7904459463536795	0.6922427058504058	0.6026159370002715	0.6638030670532645	0.9953741155596163	184.0	3.5268466747765492	132.0	0.30435565518790797
1171	Feb25-FISH2-3R4-rep2-cp190-100x_Position011_10_cmle.ics	15	1	0	0.8664	2.029651036944658	1.0	0.2918229810711206	1.0	0.24435515803247665	1.8522733424853897	0.376295048774257	0.5177309326243483	0.3667388897824791	0.2392209365035812	0.8600553084262679	0.9527208883448168	146.0	2.677633848472706	82.0	0.18906942216218525
1172	Feb25-FISH2-3R4-rep2-cp190-100x_Position011_10_cmle.ics	16	1	0	1.5162	0.5421971929594468	1.0	1.5930676819351215	1.0	0.28863867318537334	3.2503138461066925	0.8954238074717407	0.9244994530447177	0.8824791991248715	0.8411923625153314	0.5259308282518461	0.9964744678710258	180.0	3.484266348635932	122.0	0.2812984085827634
1173	Feb25-FISH2-3R4-rep2-cp190-100x_Position011_10_cmle.ics	17	1	0	1.7328	0.48721894358169876	1.0	1.2193228422019515	1.0	0.2349980424527635	3.3974634260428127	0.868419382477073	0.9390092977501349	0.8649366927934503	0.7291752610033955	0.5437368677096608	0.9839913869647819	198.0	3.886525055832489	127.0	0.29282703188533565
1174	Feb25-FISH2-3R4-rep2-cp190-100x_Position011_10_cmle.ics	18	1	0	1.5162	0.44683352108656593	1.0	0.23070632344123612	1.0	0.24810407087953565	2.734819003821583	0.4594040757244134	0.5955798358897444	0.45808735688312596	0.2205460459194796	0.8056958954229246	0.9694902029159478	182.0	3.50555651170624	115.0	0.2651583359591622
1175	Feb25-FISH2-3R4-rep2-cp190-100x_Position011_10_cmle.ics	19	1	0	1.9493999999999998	0.2209024169661873	1.0	0.0	1.0	0.2904875554979341	2.961615161878062	0.19636774979489346	0.40061863444629525	0.18173681724386545	0.022315176225874086	0.9328590205089551	0.9702573237098551	282.0	5.482869369998067	240.0	0.553373918523469
1176	Feb25-FISH2-3R4-rep2-cp190-100x_Position011_10_cmle.ics	20	1	0	1.7328	0.48439795570367306	1.0	0.9077480443748005	1.0	0.28324238736569074	3.4478795113438254	0.6933315771939476	0.7865051018431716	0.6895662077461242	0.5794097822128906	0.6322388545507087	1.011479222476114	188.0	3.686453245119266	129.0	0.29743848120636457
1177	Feb25-FISH2-3R4-rep2-cp190-100x_Position011_10_cmle.ics	21	1	0	1.2995999999999999	0.5123772355170519	1.0	0.10317500441073144	1.0	0.29335409900733317	2.5789259799299766	0.3368476674550853	0.4961250062905742	0.33611796084746615	0.11362664183986715	0.8473471929784997	1.0187014998509365	134.0	2.573298118891273	79.0	0.18215224818064185
1178	Feb25-FISH2-3R4-rep2-cp190-100x_Position011_10_cmle.ics	22	1	0	1.2995999999999999	3.6254502082628792	1.0	0.0	1.0	0.0869845157692911	2.088666480732	0.06322715913026386	0.14963448992390277	0.06322715913026386	0.031604219511966826	0.971411555583013	0.9001418400713685	154.0	2.85641549611562	53.0	0.12220340700726606
1179	Feb25-FISH2-3R4-rep2-cp190-100x_Position011_10_cmle.ics	22	2	0	1.083	0.150991899873054	1.0	1.668143133707265	1.0	0.25676833499385804	2.7461817143114247	0.9117159785467581	0.9438864812752137	0.9094414856276384	0.8691136965657965	0.4187079475230333	0.9770991758225104	106.0	2.017778098662332	52.0	0.1198976823467516
1180	Feb25-FISH2-3R4-rep2-cp190-100x_Position011_10_cmle.ics	23	1	0	1.7328	0.16874255202134858	1.0	0.0	1.0	0.2848456727219853	2.653006563800959	0.23691158516415775	0.42016743548260993	0.22841952692259115	0.02675419340482219	0.9010251975836836	0.9948476605373688	222.0	4.282438505718716	166.0	0.3827502936453994
1181	Feb25-FISH2-3R4-rep2-cp190-100x_Position011_10_cmle.ics	24	1	0	1.7328	0.9127257125506254	1.0	0.7748934119142009	1.0	0.2757759719652211	3.0518580361316543	0.6833846343687231	0.79374241624449	0.6710106875252791	0.49416950593332465	0.6654975892033785	0.9956803919257806	206.0	4.065306703475404	146.0	0.3366358004351103
1182	Feb25-FISH2-3R4-rep2-cp190-100x_Position011_10_cmle.ics	25	1	0	1.7328	0.5490117663898209	1.0	1.6294049638174177	1.0	0.28220164422203037	3.2258563721552123	0.8875472067073246	0.9381821292822136	0.8857689346255851	0.8135503110448418	0.4965725307358629	0.9992833687987439	220.0	4.307958840329247	163.0	0.375833119663856
1183	Feb25-FISH2-3R4-rep2-cp190-100x_Position011_10_cmle.ics	26	1	0	1.5162	0.29626686578195977	1.0	0.65584944557845	1.0	0.28338543426035845	3.0831093673898042	0.6249220154868068	0.7615371206282799	0.62313295900767	0.48636188483981063	0.72512883268306	0.9868649958044872	168.0	3.2863096236928198	109.0	0.25132398799607547
1184	Feb25-FISH2-3R4-rep2-cp190-100x_Position011_10_cmle.ics	27	1	0	1.5162	0.4142711064851236	1.0	0.10317500441073144	1.0	0.3148158882708861	3.1314963307720114	0.3269947112583075	0.48750101422870673	0.3167344048505949	0.09673160189125993	0.856282548362862	1.0064341769449763	188.0	3.686453245119266	136.0	0.31357855382996574
1185	Feb25-FISH2-3R4-rep2-cp190-100x_Position011_10_cmle.ics	28	1	0	2.166	0.21287934715748444	1.0	0.0	1.0	0.21206460971609653	3.233129687046913	0.10093638921560345	0.2339478455250213	0.07385843042712605	0.025521642222640993	0.9656977605221734	0.9749341644546702	234.0	4.714447719066027	155.0	0.35738732237974036
1186	Feb25-FISH2-3R4-rep2-cp190-100x_Position011_10_cmle.ics	29	1	0	1.083	0.4221163410198597	1.0	0.3720027687491155	1.0	0.29678254433846746	2.1986852226409734	0.5010876986836464	0.629999841211871	0.5041999460120361	0.36077456849325945	0.7799744662295319	0.9953663990028154	116.0	2.171039411694715	64.0	0.14756637827292504
1187	Feb25-FISH2-3R4-rep2-cp190-100x_Position011_10_cmle.ics	30	1	0	1.7328	0.6114648246733789	1.0	0.5097226605744432	1.0	0.29890824058380877	3.0978089582660924	0.6089218696690549	0.7419461722174107	0.587676823347243	0.3666213946408419	0.7372634349326984	0.9985128007018028	206.0	3.9950909569541437	152.0	0.350470148398197
1188	Feb25-FISH2-3R4-rep2-cp190-100x_Position011_10_cmle.ics	31	1	0	1.083	0.30668409424579457	1.0	1.7941989459020498	1.0	0.2770363892054491	2.6389983144141937	0.9625070422535211	0.9836971830985916	0.9610845070422536	0.9351760563380281	0.26220045752062776	0.9774869843572436	126.0	2.3711112224079387	70.0	0.1614007262360118
1189	Feb25-FISH2-3R4-rep2-cp190-100x_Position011_10_cmle.ics	32	1	0	1.7328	1.9146944930148246	1.0	0.0	1.0	0.15599476877508553	3.073288649136706	0.08376851668970965	0.2335808809006518	0.08376851668970965	0.029603002172624925	0.9655235341112725	0.8957187666903487	164.0	3.290539795233042	78.0	0.17984652352012742
1190	Feb25-FISH2-3R4-rep2-cp190-100x_Position011_10_cmle.ics	33	1	0	1.7328	0.6471735687503203	1.0	0.8754689432133618	1.0	0.2627084134512298	2.6709324934083467	0.6467253342359113	0.7361716807477512	0.6420714164833305	0.5451299842482784	0.687026370481634	0.9849671560211812	216.0	4.171757518826949	153.0	0.35277587305871144
1191	Feb25-FISH2-3R4-rep2-cp190-100x_Position011_10_cmle.ics	34	1	0	1.5162	0.2235482567692747	1.0	0.0	1.0	0.26511107188097244	2.9198538862958943	0.16021424544258597	0.32851690688563456	0.1577927804201061	0.02880097725991355	0.9327441533781136	0.9740937480023443	202.0	3.9525106308135265	139.0	0.32049572781150915
1192	Feb25-FISH2-3R4-rep2-cp190-100x_Position011_10_cmle.ics	35	1	0	1.5162	5.322223136967684	1.0	0.0	1.0	0.30682137300883505	3.2649391271113957	0.2415662094839781	0.44207823359370196	0.2415662094839781	0.028641829140783566	0.9015462761668858	1.005895999930431	184.0	3.5736571724573887	130.0	0.29974420586687905
1193	Feb25-FISH2-3R4-rep2-cp190-100x_Position011_10_cmle.ics	36	1	0	1.5162	0.3885092995224469	1.0	0.0	1.0	0.16931109562856783	2.153034328534818	0.09029907975460123	0.25188690668388763	0.09029907975460123	0.03217831772683242	0.9589207964596553	0.9207314255754983	182.0	3.4821512628658198	95.0	0.21904384274887315
1194	Feb25-FISH2-3R4-rep2-cp190-100x_Position011_10_cmle.ics	37	1	0	1.7328	1.1131502352045097	1.0	1.9362331294313135	1.0	0.2745277607007527	3.4720332788009047	0.9638880767437634	0.9886251392719141	0.9612725304422722	0.899060457839132	0.381486186999949	0.9865087512816141	188.0	3.7332637428001054	127.0	0.29282703188533565
1195	Feb25-FISH2-3R4-rep2-cp190-100x_Position011_10_cmle.ics	38	1	0	1.5162	0.2478918866864883	1.0	0.0	1.0	0.25700078123191744	2.7743395851719503	0.1570433469010952	0.33895975829801517	0.1570433469010952	0.027534164183906116	0.9475531123355438	0.9459453435052496	208.0	3.9695706223436136	143.0	0.3297186264535669
1196	Feb25-FISH2-3R4-rep2-cp190-100x_Position011_10_cmle.ics	39	1	0	1.7328	3.8975763305159257	1.0	0.0	1.0	0.18174795364597685	2.117687762783798	0.17555186471387588	0.3213860788162464	0.17555186471387588	0.02574966027479994	0.9365933364931242	0.8417127388024488	196.0	3.701398150879242	110.0	0.2536297126565899
1197	Feb25-FISH2-3R4-rep2-cp190-100x_Position011_10_cmle.ics	40	1	0	1.5162	1.229928815714674	1.0	1.3353733069482787	1.0	0.25802639206161404	3.013677271057308	0.8905017288073905	0.9518021345151311	0.8859950544333473	0.7921309825834698	0.5149888867301434	0.9630639754505765	148.0	2.8627607534259534	86.0	0.19829232080424306
1198	Feb25-FISH2-3R4-rep2-cp190-100x_Position011_10_cmle.ics	41	1	0	1.5162	0.45481070604328344	1.0	1.2366602280562202	1.0	0.28191961503978014	2.9177285288258843	0.8163666693376262	0.8967649822624	0.8152667196002302	0.713994857188645	0.5677430458795796	0.9922254030042353	196.0	3.7950191462409206	137.0	0.3158842784904802
1199	Feb25-FISH2-3R4-rep2-cp190-100x_Position011_10_cmle.ics	42	1	0	1.7328	0.501299739786309	1.0	0.6921189703237084	1.0	0.27708847204661974	3.6615323605191463	0.6184215250500859	0.7228441559374125	0.6035286261049396	0.47234688821708876	0.6971959239806735	0.997837632981434	200.0	3.978030965424057	140.0	0.3228014524720236
1200	Feb25-FISH2-3R4-rep2-cp190-100x_Position011_10_cmle.ics	43	1	0	0.8664	0.5197137020677957	1.0	0.20635000882146287	1.0	0.32979183040324217	2.422681906989035	0.43184315211214247	0.5758476984277325	0.40767190755824967	0.22503315021784429	0.8144440427038654	1.01461771889975	100.0	1.907097111770565	54.0	0.12450913166778053
1201	Feb25-FISH2-3R4-rep2-cp190-100x_Position011_10_cmle.ics	44	1	0	1.2995999999999999	0.3593912278164292	1.0	0.7857574237886386	1.0	0.2834790591663577	2.4438638287944663	0.6397563316491239	0.7400355349678361	0.6360838561785632	0.5315214201296075	0.6792669264245413	1.0016566825814033	186.0	3.548136837846858	127.0	0.29282703188533565
1202	Feb25-FISH2-3R4-rep2-cp190-100x_Position011_10_cmle.ics	45	1	0	1.5162	0.4602006559189791	1.0	0.687545504971255	1.0	0.2792263383051301	3.0437802254235957	0.6498436877822303	0.7557589826573924	0.6436928655545483	0.4910194606593071	0.6883605047246663	0.999973991232521	178.0	3.486381434406043	118.0	0.27207550994070556
1203	Feb25-FISH2-3R4-rep2-cp190-100x_Position011_10_cmle.ics	46	1	0	1.7328	0.25394209779061583	1.0	1.3380223200825005	1.0	0.25202554398798116	3.296452696133366	0.944277731332776	0.9866018392220707	0.9344216130593567	0.7936859242310907	0.5052052187230445	0.9943934204062503	180.0	3.5076715974763513	114.0	0.26285261129864773
1204	Feb25-FISH2-3R4-rep2-cp190-100x_Position011_10_cmle.ics	48	1	0	1.9493999999999998	0.6153629783610408	2.0	0.3720027687491155	1.0	0.3297762094520156	3.2679068201013757	0.40013999897175895	0.5565730308195477	0.3966202508117172	0.2529571816704171	0.8326686048933134	0.9945224022342609	280.0	5.484984455768177	253.0	0.5833483391101568
1205	Feb25-FISH2-3R4-rep2-cp190-100x_Position011_10_cmle.ics	50	1	0	1.7328	0.40441165298046117	1.0	0.5158750220536572	1.0	0.2655365691426384	3.341654781155258	0.5654150842629955	0.6902333550913838	0.5559577498219795	0.3742656657963446	0.7195645599100869	1.0041456715121706	198.0	3.909930304672909	135.0	0.31127282916945126
1206	Feb25-FISH2-3R4-rep2-cp190-100x_Position011_10_cmle.ics	51	1	0	1.7328	0.4404537983762765	1.0	1.5938084136021913	1.0	0.2739999386659563	3.335520235036955	0.9001507272590248	0.9476222774888838	0.8984399728690934	0.8256424749415932	0.40186428167374	0.9892823483937075	194.0	3.8205394808514517	133.0	0.3066613798484224
1207	Feb25-FISH2-3R4-rep2-cp190-100x_Position011_10_cmle.ics	52	1	0	1.9493999999999998	0.37641795974388204	1.0	0.0	1.0	0.13480564544475554	2.794300418258314	0.07803610879575305	0.22761408421069668	0.07803610879575305	0.028805302214920978	0.9836596039520382	0.9020866798022785	232.0	4.52932081411278	122.0	0.2812984085827634
1208	Feb25-FISH2-3R4-rep2-cp190-100x_Position011_10_cmle.ics	53	1	0	1.5162	0.35208653402333573	1.0	0.10317500441073144	1.0	0.26451517135375124	3.4735470656098815	0.30675785850167586	0.4699746353836398	0.30675785850167586	0.10763203188694628	0.8839902408034302	0.9931915430783494	174.0	3.420395859425006	111.0	0.2559354373171044
1209	Feb25-FISH2-3R4-rep2-cp190-100x_Position011_10_cmle.ics	54	1	0	1.083	0.24217819331594	1.0	0.4660867564761642	1.0	0.24351385976785178	2.8321717608851906	0.6122199818716587	0.7170591390887734	0.5967184002663757	0.4489816681773618	0.7526900909283765	0.9657005771537103	112.0	2.175269583234938	55.0	0.12681485632829495
1210	Feb25-FISH2-3R4-rep2-cp190-100x_Position011_10_cmle.ics	55	1	0	1.2995999999999999	2.27753052240596	1.0	0.0	1.0	0.3216302398939304	2.4762162313150506	0.17437945722870485	0.32351184370889696	0.15168756259728977	0.026040472541661135	0.9297840159847411	0.9962124887212758	164.0	3.1032978045096833	112.0	0.25824116197761887
1211	Feb25-FISH2-3R4-rep2-cp190-100x_Position011_10_cmle.ics	57	1	0	1.2995999999999999	0.3163754430888097	1.0	2.4271516892851577	1.0	0.2826828280317748	2.3751580204969005	0.9915897081810946	0.9984704201309973	0.9908417004708613	0.9767542219281338	0.15336842536444342	0.9865910811239208	164.0	3.150108302190523	105.0	0.24210108935401767
1212	Feb25-FISH2-3R4-rep2-cp190-100x_Position011_10_cmle.ics	58	1	0	1.5162	0.5268700148572002	1.0	0.5158750220536572	1.0	0.28452684573903236	3.016791303725708	0.5277176266782156	0.650994006622054	0.5253146872686123	0.3649673787004568	0.7473675658463896	1.0012518594719384	202.0	3.9057001331326866	144.0	0.33202435111408135
1213	Feb25-FISH2-3R4-rep2-cp190-100x_Position011_10_cmle.ics	59	1	0	1.5162	0.3737170324938976	1.0	0.5097226605744432	1.0	0.2925796361530883	3.075715776725295	0.5437171281921298	0.693732970027248	0.5406057917749192	0.3448957607249224	0.7650279260691996	0.9757967629993869	212.0	4.082366695005491	157.0	0.3619987717007692
1214	Feb25-FISH2-3R4-rep2-cp190-100x_Position011_10_cmle.ics	60	1	0	1.5162	0.35534009268712147	1.0	0.3095250132321943	1.0	0.2876507629637746	2.736769386220889	0.4231758400837774	0.5665213909508116	0.4231758400837774	0.24734730649582654	0.8347255321315814	0.9839755649738355	188.0	3.6162374985980064	130.0	0.29974420586687905
1215	Feb25-FISH2-3R4-rep2-cp190-100x_Position011_10_cmle.ics	61	1	0	1.083	0.3257137112372728	1.0	0.0	1.0	0.23961299900261135	2.6445491470384157	0.21163644744159482	0.3748954142597334	0.21163644744159482	0.02380045792271427	0.9045716302137908	0.9425563907950667	118.0	2.239140072445864	59.0	0.13603775497035278
1216	Feb25-FISH2-3R4-rep2-cp190-100x_Position011_10_cmle.ics	61	2	0	1.2995999999999999	2.1844669037609723	1.0	0.0	1.0	0.15271710746271838	2.4228735200817813	0.06696493434270054	0.15222924192247378	0.06696493434270054	0.02380045792271427	0.9616066578605587	0.860859371527778	134.0	2.596703367731693	57.0	0.13142630564932387
1217	Feb25-FISH2-3R4-rep2-cp190-100x_Position011_10_cmle.ics	61	3	0	1.5162	0.3233598791213925	2.0	0.0	1.0	0.2245672121326905	3.2639060878361934	0.06696493434270054	0.18201425873134366	0.06696493434270054	0.02380045792271427	0.9574552496243126	0.9557368326377019	144.0	2.8201804272853357	77.0	0.17754079885961296
1218	Feb25-FISH2-3R4-rep2-cp190-100x_Position011_10_cmle.ics	62	1	0	1.083	0.39738710976944813	1.0	0.2918229810711206	1.0	0.32252585317142624	3.081250414740029	0.4550721928881828	0.5838979486939863	0.44519726492531503	0.2700730495459714	0.7750197805720233	1.004987765295187	114.0	2.219964995145667	65.0	0.14987210293343953
1219	Feb25-FISH2-3R4-rep2-cp190-100x_Position011_10_cmle.ics	63	1	0	1.7328	0.47561030573640967	1.0	1.4090700543542596	1.0	0.257727098576907	2.708243951791927	0.8971676774052949	0.9579059299171119	0.8941692780545724	0.788304739575114	0.5187146821295792	0.9848288889925162	198.0	3.81630930931123	133.0	0.3066613798484224
1220	Feb25-FISH2-3R4-rep2-cp190-100x_Position011_10_cmle.ics	64	1	0	1.2995999999999999	0.299261615347189	1.0	0.0	1.0	0.293128628165803	2.428625776849063	0.2417262038253292	0.420930381571781	0.21596770576362412	0.02790503956684715	0.9039878820658057	1.0023155194530702	182.0	3.458746014025401	125.0	0.28821558256430674
1221	Feb25-FISH2-3R4-rep2-cp190-100x_Position011_10_cmle.ics	65	1	0	1.5162	7.0413421275913235	1.0	0.0	1.0	0.14347369714914668	3.07833905345959	0.05234677706069864	0.13983043187446897	0.05234677706069864	0.026167362655241607	0.9767104036331378	0.9178139468427696	140.0	2.7541948523042987	59.0	0.13603775497035278
1222	Feb25-FISH2-3R4-rep2-cp190-100x_Position011_10_cmle.ics	65	2	0	1.083	3.9011310390482596	1.0	0.5158750220536572	1.0	0.22786130242498676	1.9356548559485034	0.4676802188597839	0.5757904441672542	0.4676802188597839	0.3570391260070744	0.7949299212758132	0.9568420417239871	166.0	3.0543722210587325	96.0	0.22134956740938755
1223	Feb25-FISH2-3R4-rep2-cp190-100x_Position011_10_cmle.ics	66	1	0	1.9493999999999998	0.35792022827975134	1.0	1.4609960847209957	1.0	0.25782052333173444	3.487217283146763	0.8824397828465529	0.9515226393462362	0.8736552244041106	0.7397299716779134	0.5322637195902498	0.9997225694698959	252.0	4.976274933220069	191.0	0.4403934101582607
1224	Feb25-FISH2-3R4-rep2-cp190-100x_Position011_10_cmle.ics	67	1	0	1.083	0.6228804726028712	1.0	0.0	1.0	0.2609282382159057	2.4821768875800085	0.17699411455093544	0.3264151394803579	0.17699411455093544	0.031652232164218384	0.9414350840220188	0.9672040943491362	144.0	2.726559431923657	83.0	0.1913751468226997
1225	Feb25-FISH2-3R4-rep2-cp190-100x_Position011_10_cmle.ics	68	1	0	1.2995999999999999	0.5297802935148022	1.0	2.0323118942819596	1.0	0.2794714328294241	2.6378933166446386	0.9813904676800947	0.9976880955102295	0.9813281241882358	0.9494290375203915	0.182838411360467	0.9826012647663145	154.0	2.9500364914773	95.0	0.21904384274887315
1226	Feb25-FISH2-3R4-rep2-cp190-100x_Position011_10_cmle.ics	69	1	0	1.2995999999999999	0.530513660557358	1.0	0.8754689432133618	1.0	0.3608566816703108	2.4644438679948166	0.6905388614589805	0.7914241572115227	0.6885115914069908	0.5716574567570218	0.6730025217808167	1.0034912944228997	168.0	3.2160938771715606	123.0	0.2836041332432778
1227	Feb25-FISH2-3R4-rep2-cp190-100x_Position011_10_cmle.ics	70	1	0	1.083	2.562260562342933	1.0	1.6071109437153837	1.0	0.25219289448827525	2.591190847332268	0.8655342486383374	0.8962532315955924	0.8631183956225998	0.7982197986998318	0.5106582551463028	0.9768764569183181	108.0	2.0624735105730605	53.0	0.12220340700726606
1228	Feb25-FISH2-3R4-rep2-cp190-100x_Position011_10_cmle.ics	70	2	0	1.5162	0.5143562490607857	1.0	1.7153360421684174	1.0	0.2830711861397215	3.1498738173899374	0.8841582791596596	0.9239351421902061	0.8824703195200924	0.8296353003187671	0.4284407595342112	0.9896197683118941	166.0	3.241614211782091	107.0	0.2467125386750466
1229	Feb25-FISH2-3R4-rep2-cp190-100x_Position011_10_cmle.ics	71	1	0	1.9493999999999998	0.4333213053498796	1.0	1.3309465686852426	1.0	0.3021449547645223	3.108288710213304	0.7432571419167984	0.8283409853870458	0.7404678449183781	0.6554601105845181	0.6429857606773656	0.991429396607104	244.0	4.727277539055895	197.0	0.4542277581213474
1230	Feb25-FISH2-3R4-rep2-cp190-100x_Position011_10_cmle.ics	72	1	0	1.5162	0.5089660654191799	1.0	0.0	1.0	0.2635222727994935	2.6507440655845307	0.15800524934383203	0.3136920384951881	0.15800524934383203	0.027508580658186958	0.9406866703748492	0.9625186937522989	212.0	4.129177192686331	149.0	0.34355297441665367
1231	Feb25-FISH2-3R4-rep2-cp190-100x_Position011_10_cmle.ics	73	1	0	1.2995999999999999	0.5028793898784684	1.0	0.3720027687491155	1.0	0.307367644407585	2.7628889701080035	0.4566449142276582	0.573963502793951	0.4558790199679575	0.3020085186198273	0.7747309434146297	0.9910689878042582	182.0	3.4821512628658207	128.0	0.2951327565458501
1232	Feb25-FISH2-3R4-rep2-cp190-100x_Position011_10_cmle.ics	74	1	0	1.5162	1.862830631098337	1.0	1.3982602694284927	1.0	0.2573263627785134	2.840370969297121	0.8812890631407996	0.9398448137272593	0.877393001853705	0.770722944930199	0.48457116660220584	0.9909054507678482	186.0	3.571542086687278	121.0	0.27899268392224896
1233	Feb25-FISH2-3R4-rep2-cp190-100x_Position011_10_cmle.ics	75	1	0	0.8664	1.1500945919471326	1.0	1.459114905355603	1.0	0.29416616971153386	2.0653471580046445	0.9329138734702618	0.9675193121736696	0.9277749411164001	0.8868776044669181	0.36176686449777945	1.0008433978380127	100.0	1.860286614089725	51.0	0.11759195768623716
1234	Feb25-FISH2-3R4-rep2-cp190-100x_Position011_10_cmle.ics	77	1	0	1.2995999999999999	0.22723384586017906	1.0	0.7252201245704302	1.0	0.28324238736569074	2.1536307817486158	0.6430293586374243	0.756727213526525	0.6407036149808901	0.4900458171500337	0.697423993041345	0.9859748080717758	188.0	3.4992112543959073	129.0	0.29743848120636457
1235	Feb25-FISH2-3R4-rep2-cp190-100x_Position011_10_cmle.ics	78	1	0	1.5162	0.25755653953811286	1.0	0.8595614345612763	1.0	0.2692282072273381	2.463871761283157	0.6938139259002069	0.7948150398564877	0.6901682507992998	0.564280340841688	0.6396560551301786	0.9808277478994214	200.0	3.8375994723815383	138.0	0.3181900031509946
1236	Feb25-FISH2-3R4-rep2-cp190-100x_Position011_10_cmle.ics	79	1	0	1.9493999999999998	0.9527223266423606	2.0	0.0	1.0	0.10874743800887746	1.8704641793577284	0.1303566110369627	0.2679767039124632	0.1303566110369627	0.02075726991620615	0.9499465897256979	0.6334358284077356	260.0	4.874193594777944	130.0	0.29974420586687905
1237	Feb25-FISH2-3R4-rep2-cp190-100x_Position011_10_cmle.ics	79	2	0	1.5162	0.12639639452662055	1.0	0.0	1.0	0.1194848160492163	2.7743264457249968	0.041521893395397406	0.12284862322917012	0.041521893395397406	0.02075726991620615	0.9849653943344243	0.922192431120899	142.0	2.892511259576706	55.0	0.12681485632829495
1238	Feb25-FISH2-3R4-rep2-cp190-100x_Position011_10_cmle.ics	80	1	0	1.083	0.34209392813723866	1.0	0.32626801153583	1.0	0.21981989412873187	1.5555180878596162	0.515811899194596	0.7171680956092491	0.5154689529747987	0.27976617303195633	0.7826662472020838	0.9503131417416061	168.0	3.1224728818098804	96.0	0.22134956740938755
1239	Feb25-FISH2-3R4-rep2-cp190-100x_Position011_10_cmle.ics	81	1	0	1.083	3.9588506682537625	1.0	0.32626801153583	1.0	0.1981847279898409	2.1417565198178705	0.42210027276269646	0.5413755033121185	0.42143135472139237	0.24468762176906092	0.8138434361966149	0.8897243384753423	154.0	2.8330102472751997	80.0	0.18445797284115634
1240	Feb25-FISH2-3R4-rep2-cp190-100x_Position011_10_cmle.ics	82	1	0	1.7328	0.2353574448880782	1.0	0.8318234787411565	1.0	0.2611066558550442	3.321609804486534	0.6301707645433289	0.7185821582937717	0.6263728477290441	0.5286190037554028	0.6847689091965704	0.9850762026955759	204.0	4.044016540405095	140.0	0.3228014524720236
1241	Feb25-FISH2-3R4-rep2-cp190-100x_Position011_10_cmle.ics	83	1	0	1.5162	0.4618480092022884	1.0	0.20635000882146287	1.0	0.27813572834450284	3.00819626379639	0.3405873684523898	0.5312588380643337	0.3395454071835787	0.17273112933716378	0.8534447974617234	0.9958827612526436	194.0	3.750323734330192	134.0	0.30896710450893683
[truncated: 5,012 more rows]
