# Supplementary material for: M1BP cooperates with CP190 to activate transcription at TAD borders and promote chromatin insulator activity
Source: Nat Commun. 2021 Jul 7;12:4170. doi: 10.1038/s41467-021-24407-y (PMC8263732; doi:10.1038/s41467-021-24407-y)
Supplement: Supplementary file 6 — Source Data [file 41467_2021_24407_MOESM6_ESM.zip › Source Data_updated_060121/Source Data 8/Figure 8i/Figure 8i-tango-slide2/rep2/B.xls]

	Label	nuc.idx	idx	tag	ZThickness	_Adist	_Aidx	_Cdist	_Cidx	_NUC_dist	_NUC_idx	compacity	elongation	evf	evfMax	evfMean	evfMin	rad_dist	ratioEllVolume	surface_pix	surface_unit	volume_pix	volume_unit
1	Feb25-FISH2-3R4-rep2-cp190-100x_Position001_0_cmle.ics	1	1	0	1.7328	4.53576823018894	1.0	0.4167606637974132	2.0	0.8875449473696695	1.0	0.12281359550043214	2.1629595755312536	0.689261830187082	0.7767113914049494	0.6891066339343661	0.5641383786224217	0.6171235724618017	0.6974249777070456	222.0	4.235628008037875	109.0	0.25132398799607547
2	Feb25-FISH2-3R4-rep2-cp190-100x_Position001_0_cmle.ics	3	1	0	1.2995999999999999	0.37575567279872907	1.0	0.4991424485595801	1.0	0.815064591942846	1.0	0.26686235201799796	2.5430719341245065	0.6850185918195993	0.7663128223581624	0.6823897485106553	0.5755167726200472	0.6773255654832969	0.9556394285432486	130.0	2.483907295069816	72.0	0.16601217555704068
3	Feb25-FISH2-3R4-rep2-cp190-100x_Position001_0_cmle.ics	4	1	0	1.2995999999999999	0.30574338488099806	1.0	2.352674499489741	1.0	0.0	1.0	0.20600258691425222	2.348371963437638	0.23252054149740609	0.3580513460692323	0.23252054149740609	0.029499943721924916	0.9056100420651589	0.8619825612031737	162.0	3.0351971437585346	88.0	0.20290377012527194
4	Feb25-FISH2-3R4-rep2-cp190-100x_Position001_0_cmle.ics	5	1	0	1.2995999999999999	0.43208314318198443	1.0	0.4028026933216096	1.0	0.41270001764292574	1.0	0.28380753372595546	2.4643531739656956	0.49426351017474507	0.6159516643457167	0.48042765374421637	0.34626926014105386	0.821316185963523	0.9896734704218128	172.0	3.282079452152598	113.0	0.2605468866381333
5	Feb25-FISH2-3R4-rep2-cp190-100x_Position001_0_cmle.ics	6	1	0	1.2995999999999999	0.6063281648034324	1.0	0.47536850321501944	1.0	1.286654922847664	1.0	0.3156399739171413	3.049729247946548	0.8949754249128062	0.9571016473851907	0.8912263420811932	0.782528067865435	0.5408625911439886	1.003615116740937	152.0	2.952151577247411	99.0	0.22826674139093092
6	Feb25-FISH2-3R4-rep2-cp190-100x_Position001_0_cmle.ics	7	1	0	1.083	0.5469212691291755	1.0	0.5139143202666749	1.0	0.23070632344123612	1.0	0.3221740484384851	2.5297065498149607	0.38983776212893434	0.5422081080029568	0.3861903279772789	0.22476461891607982	0.8472737608081209	0.9970817410987042	154.0	2.9266312426368803	102.0	0.23518391537247432
7	Feb25-FISH2-3R4-rep2-cp190-100x_Position001_0_cmle.ics	8	1	0	1.5162	0.4992847685170859	1.0	0.5918910930402527	1.0	1.0161559471409798	1.0	0.27914531831119865	3.1690488882138643	0.7513480189981679	0.8272408373781139	0.746077503494864	0.6500013024338147	0.6161550628548937	1.0144187924134722	176.0	3.4416860224953143	116.0	0.2674640606196767
8	Feb25-FISH2-3R4-rep2-cp190-100x_Position001_0_cmle.ics	10	1	0	2.5991999999999997	0.866670589725899	1.0	0.5287959459117693	1.0	0.0	1.0	0.12699235711826043	3.029031791991801	0.06016894427282406	0.17287554322215823	0.06016894427282406	0.021532540970731453	0.9672354135392343	0.8695530665028983	280.0	5.6254159488106925	157.0	0.3619987717007692
9	Feb25-FISH2-3R4-rep2-cp190-100x_Position001_0_cmle.ics	10	2	0	0.6497999999999999	5.3592029725521115	1.0	5.26442554571503	1.0	0.0	1.0	0.13482253018526144	1.3983858254463408	0.29444386268041955	0.47760353945232736	0.29983245196083563	0.021532540970731453	0.8855133493988091	0.7378083733248685	128.0	2.2519698924357283	50.0	0.11528623302572269
10	Feb25-FISH2-3R4-rep2-cp190-100x_Position001_0_cmle.ics	13	1	0	1.5162	0.5916739127321908	1.0	0.5132959413989995	1.0	0.32626801153583	1.0	0.25003418727335075	2.5601033751185716	0.4481201060296761	0.5672854270131927	0.44475335912982544	0.2609152676639956	0.8138030916038312	0.9674863298784875	198.0	3.7929040604708097	131.0	0.3020499305273935
11	Feb25-FISH2-3R4-rep2-cp190-100x_Position001_0_cmle.ics	14	1	0	1.083	0.44245462911657113	1.0	0.37432318113476415	1.0	0.0	1.0	0.30231754564522684	2.6298834758053764	0.26413528880646187	0.420264037677835	0.2687962126943068	0.030210595670953414	0.888383496164412	0.9514714446270911	136.0	2.571183033121162	82.0	0.18906942216218525
12	Feb25-FISH2-3R4-rep2-cp190-100x_Position001_0_cmle.ics	15	1	0	1.5162	0.49884509466270166	1.0	0.29406484464130656	1.0	0.0	1.0	0.2794714328294241	2.810693970660244	0.2143144515694662	0.41916202080579346	0.2143144515694662	0.02815022209815014	0.91696907670782	0.9916845196967565	154.0	2.97344174031772	95.0	0.21904384274887315
13	Feb25-FISH2-3R4-rep2-cp190-100x_Position001_0_cmle.ics	16	1	0	1.5162	0.7522869504871499	1.0	0.6421353743667223	1.0	1.0389843448820495	1.0	0.27841751300124384	2.534608130224688	0.7537456780637726	0.844613681046756	0.7516440306433753	0.6481322455989695	0.5920580170069796	0.9942357847126043	192.0	3.6822230735790438	132.0	0.30435565518790797
14	Feb25-FISH2-3R4-rep2-cp190-100x_Position001_0_cmle.ics	20	1	0	0.8664	1.9299315570524227	1.0	1.954753743062668	1.0	0.0	1.0	0.1861285691764036	1.8429330122881806	0.18475817478158096	0.3676855692799703	0.18475817478158096	0.031117471205765797	0.9219884661459444	0.9087817138498896	118.0	2.168924325924604	52.0	0.1198976823467516
15	Feb25-FISH2-3R4-rep2-cp190-100x_Position001_0_cmle.ics	21	1	0	0.8664	0.42172562544727127	1.0	0.4097485004629396	1.0	0.6275890508929507	1.0	0.2916962314675708	2.464699017817673	0.6543339068125787	0.751653925967968	0.6541565420975152	0.5561802734963907	0.7211691509076477	1.0061500450521312	108.0	2.0390682617326408	57.0	0.13142630564932387
16	Feb25-FISH2-3R4-rep2-cp190-100x_Position001_0_cmle.ics	22	1	0	1.5162	0.6693158115773505	1.0	0.4413396152698047	1.0	1.7525058444021435	1.0	0.2836313623464961	3.0388981895450424	0.9451448600690071	0.9775179363601512	0.9434251601949724	0.8960129251328112	0.3561256856660421	0.9977668555215524	150.0	2.884050916496262	92.0	0.21212666876732977
17	Feb25-FISH2-3R4-rep2-cp190-100x_Position001_0_cmle.ics	23	1	0	1.2995999999999999	0.6875782950803697	1.0	0.48587946324827525	1.0	0.0	1.0	0.2986476516318797	2.6443642240256917	0.17577104274351982	0.34070838657994623	0.17259531938431022	0.030164603559098974	0.9273235525058982	0.985076453322874	160.0	3.0607174783690656	104.0	0.2397953646935032
18	Feb25-FISH2-3R4-rep2-cp190-100x_Position001_0_cmle.ics	25	1	0	1.2995999999999999	0.5340828770620202	1.0	3.58479034112034	1.0	0.0	1.0	0.311493973740028	2.427800676319092	0.16257383068163678	0.2878864470813601	0.16257383068163678	0.03207976374181876	0.9550266898646856	0.974858836693598	128.0	2.4392118831590874	76.0	0.1752350741990985
19	Feb25-FISH2-3R4-rep2-cp190-100x_Position001_0_cmle.ics	26	1	0	1.083	0.4057868858462543	1.0	0.4060295555140858	1.0	0.20635000882146287	1.0	0.2356560282054972	2.288651850166587	0.38103488920320605	0.5099009900990099	0.37784064120697786	0.1963165959453088	0.8527593895655029	0.9585513986695509	138.0	2.56906794735105	74.0	0.17062362487806956
20	Feb25-FISH2-3R4-rep2-cp190-100x_Position001_0_cmle.ics	27	1	0	1.2995999999999999	0.4821412535535093	1.0	0.5126052308958258	1.0	1.2193228422019515	1.0	0.30401747760250564	2.5120320519251775	0.8605184342027722	0.9280714925770749	0.846835064945549	0.7380058608413456	0.6084525915664721	0.9891876792265873	174.0	3.3501801129037463	119.0	0.27438123460122005
21	Feb25-FISH2-3R4-rep2-cp190-100x_Position001_0_cmle.ics	28	1	0	0.6497999999999999	3.118676782138726	1.0	4.019701936047277	1.0	0.8058225447605828	1.0	0.15124869475766553	2.0959158445784416	0.5431141481203992	0.646394027883717	0.5395621110022882	0.48114983097358316	0.7537295265563141	0.8755160852131497	136.0	2.407346291238223	58.0	0.13373203030983835
22	Feb25-FISH2-3R4-rep2-cp190-100x_Position001_0_cmle.ics	28	2	0	0.8664	4.388656273279422	1.0	5.032552432830102	1.0	1.1321417835580119	1.0	0.1498025263300467	2.480528081389577	0.6918935020739022	0.7830436489847131	0.6872356846585396	0.6029346055072372	0.6680248723072646	0.7115770559674682	138.0	2.4754469519893707	59.0	0.13603775497035278
23	Feb25-FISH2-3R4-rep2-cp190-100x_Position001_0_cmle.ics	29	1	0	1.2995999999999999	0.6541415270989647	1.0	0.1987424559316208	1.0	0.23070632344123612	1.0	0.2794714328294241	2.2655589753689687	0.39541523565192205	0.5491941490462201	0.39541523565192205	0.22847271072123143	0.8420714903278789	0.993091739123536	154.0	2.9032259937964597	95.0	0.21904384274887315
24	Feb25-FISH2-3R4-rep2-cp190-100x_Position001_0_cmle.ics	30	1	0	1.083	0.6735665238854835	1.0	0.4214457205820851	1.0	1.083	1.0	0.30839548847734544	2.5382819617703527	0.8194854388036206	0.883461235733963	0.8133608815426997	0.738611767020858	0.5490602517833781	0.9923343492727423	134.0	2.5498928700508534	81.0	0.18676369750167077
25	Feb25-FISH2-3R4-rep2-cp190-100x_Position001_0_cmle.ics	32	1	0	1.083	0.5424515348868187	1.0	0.47244669868635647	1.0	0.3720027687491155	1.0	0.30350133109819233	2.3564591540087223	0.46975839308996087	0.5972488184485006	0.4583299380704042	0.31396675358539766	0.8094917566258557	0.9909992861289476	154.0	2.87982074495604	99.0	0.22826674139093092
26	Feb25-FISH2-3R4-rep2-cp190-100x_Position001_0_cmle.ics	33	1	0	1.083	0.65708457492558	1.0	0.6162661966153519	1.0	0.1459114905355603	1.0	0.29335409900733317	2.543494634437996	0.3532839518657094	0.5089050965719486	0.34850591566386896	0.17279300232581657	0.8364700762042162	0.9890960852418846	134.0	2.5732981188912736	79.0	0.18215224818064185
27	Feb25-FISH2-3R4-rep2-cp190-100x_Position001_0_cmle.ics	36	1	0	1.7328	0.39368197309265435	1.0	0.5846134051250209	1.0	0.5158750220536572	1.0	0.31117566696402943	2.7203726334007357	0.5132357868870769	0.6516229196917235	0.5126549759857031	0.33010834357198704	0.8052919289440592	0.9996447109962245	264.0	5.080610662801506	225.0	0.5187880486157521
28	Feb25-FISH2-3R4-rep2-cp190-100x_Position001_0_cmle.ics	38	1	0	1.2995999999999999	0.31111281220007936	1.0	0.4129479080540958	1.0	0.0	1.0	0.2773240333779298	2.6373686751083523	0.17682135633324428	0.3518442544746785	0.17682135633324428	0.02951475021944052	0.930641519331298	0.9863456662115467	164.0	3.1032978045096833	104.0	0.2397953646935032
29	Feb25-FISH2-3R4-rep2-cp190-100x_Position001_0_cmle.ics	39	1	0	1.9493999999999998	0.5281441212589245	1.0	0.44605206249966095	1.0	0.0	1.0	0.20489154012653055	3.0488845319148163	0.14838092635605957	0.22713997813909004	0.07168556724506991	0.025159971762991302	0.9566506206202557	0.9291823193455081	218.0	4.263263428418519	137.0	0.3158842784904802
30	Feb25-FISH2-3R4-rep2-cp190-100x_Position001_0_cmle.ics	40	1	0	1.5162	0.6098222671098249	1.0	0.3075935330803159	1.0	0.0	1.0	0.24762343576350662	2.724146765180996	0.16732428215291353	0.34863335545312696	0.17084850332693652	0.029588213139157417	0.9305630703562776	0.9544318229924142	180.0	3.460861099795512	113.0	0.2605468866381333
31	Feb25-FISH2-3R4-rep2-cp190-100x_Position001_0_cmle.ics	41	1	0	1.5162	0.7173866648542727	1.0	0.9827028509639665	1.0	0.6921189703237084	1.0	0.2720111564350147	2.3821160896028273	0.5864240153685233	0.6923560739165806	0.5861710636959657	0.4540311609114464	0.734108567612379	0.9875491462100544	206.0	3.901469961592465	145.0	0.33433007577459584
32	Feb25-FISH2-3R4-rep2-cp190-100x_Position001_0_cmle.ics	42	1	0	1.083	0.751856112567175	1.0	0.4476638645185492	1.0	1.5837581932427913	1.0	0.3215212586857538	2.4934330757485346	0.9098229831688914	0.9590000829118647	0.9095846115579139	0.8549871486609734	0.3877827890838112	0.9926892279053474	148.0	2.792545006904694	96.0	0.22134956740938755
33	Feb25-FISH2-3R4-rep2-cp190-100x_Position001_0_cmle.ics	43	1	0	0.8664	0.5073024909758862	1.0	0.41305588870834614	1.0	1.0622516852075932	1.0	0.32492328374130336	2.862122999283865	0.8503595457963024	0.8989223265408417	0.8481810645640145	0.7797613309941971	0.5256660750802281	1.0110795563209778	98.0	1.9092121975406762	52.0	0.1198976823467516
34	Feb25-FISH2-3R4-rep2-cp190-100x_Position001_0_cmle.ics	47	1	0	1.2995999999999999	1.8161660866907903	1.0	2.1982845193636185	1.0	0.5556144027286182	1.0	0.28060139833013986	3.1707307937145384	0.5705266886805582	0.668349337685505	0.567477638187776	0.47583532597006617	0.7126671637767672	1.0009629665415718	136.0	2.641398779642422	79.0	0.18215224818064185
35	Feb25-FISH2-3R4-rep2-cp190-100x_Position001_0_cmle.ics	48	1	0	1.2995999999999999	0.43560984355059434	1.0	0.46026265638324165	1.0	0.42540144110901373	1.0	0.2845622701287482	2.901869862785911	0.496129396356202	0.6153248219096398	0.49677893369395076	0.3583476196053794	0.779247351135369	1.0011574691930423	152.0	2.928746328406991	94.0	0.2167381180883587
36	Feb25-FISH2-3R4-rep2-cp190-100x_Position001_0_cmle.ics	49	1	0	1.2995999999999999	0.7545116958896707	1.0	0.3432268376924249	1.0	0.8318234787411565	1.0	0.24010134071253514	1.9191146484253914	0.6855732489582793	0.7838969863582136	0.6827204038937013	0.5649151926967166	0.6784908811178273	0.9458633744346759	184.0	3.4332256794148694	115.0	0.2651583359591622
37	Feb25-FISH2-3R4-rep2-cp190-100x_Position001_0_cmle.ics	50	1	0	1.5162	0.707498231573403	1.0	0.45484466650608896	1.0	0.687545504971255	1.0	0.2867352672132239	3.411171921747446	0.669823465426567	0.7717973794245911	0.6669593940543076	0.5118903868991188	0.667844084305426	0.9937816328317334	158.0	3.1096430618200164	100.0	0.23057246605144538
38	Feb25-FISH2-3R4-rep2-cp190-100x_Position001_0_cmle.ics	51	1	0	1.2995999999999999	4.839993438297219	1.0	0.32003658009926955	1.0	0.8664	1.0	0.2872716501089198	2.376541094630015	0.7894982798735259	0.8737695627100444	0.7800027840197268	0.6550052697516257	0.5874641518543745	0.9976150600321205	160.0	3.0139069806882257	102.0	0.23518391537247432
39	Feb25-FISH2-3R4-rep2-cp190-100x_Position001_0_cmle.ics	52	1	0	1.5162	4.406221289835747	1.0	4.458669157625395	1.0	1.3077824382341616	1.0	0.29375218469089276	3.1419148850645056	0.8796926534676984	0.9336153417448585	0.8776552492850813	0.7689282157638438	0.5235289120644254	1.0071437653786615	166.0	3.265019460622511	109.0	0.25132398799607547
40	Feb25-FISH2-3R4-rep2-cp190-100x_Position001_0_cmle.ics	53	1	0	1.2995999999999999	0.45335745213650896	1.0	0.273760802649934	1.0	0.10317500441073144	1.0	0.2960972019959404	2.5935671045460826	0.2676327888302718	0.45970783279306765	0.2676327888302718	0.0708436619419903	0.9020891975384033	0.9921375319406358	150.0	2.8606456676558425	94.0	0.2167381180883587
41	Feb25-FISH2-3R4-rep2-cp190-100x_Position001_0_cmle.ics	54	1	0	0.8664	0.3883908184318272	1.0	3.772947490025175	1.0	0.6158520176412351	1.0	0.282425622565585	2.073829594323024	0.6931030564708556	0.7900712040298451	0.6874029466348521	0.5529011854713479	0.6766296797927489	1.0114232409485322	104.0	1.9262721890707628	53.0	0.12220340700726606
42	Feb25-FISH2-3R4-rep2-cp190-100x_Position001_0_cmle.ics	56	1	0	1.7328	0.5701948755606709	1.0	4.60100562877683	1.0	1.4686736615067262	1.0	0.2936098280805139	3.0026155936469276	0.7919919776520307	0.8645355812620873	0.7926948284506841	0.7173308681326552	0.5805955911654592	0.9920573079673162	218.0	4.2164529307376775	164.0	0.3781388443243705
43	Feb25-FISH2-3R4-rep2-cp190-100x_Position001_0_cmle.ics	56	2	0	0.8664	0.7342584819328959	2.0	0.3428585006195541	1.0	1.3625635475001732	1.0	0.31252526369301753	2.284180210391998	0.7398914834180933	0.7930283468232935	0.7389424110020772	0.681118383353628	0.6298291281354401	1.0192410387509245	108.0	2.0390682617326408	59.0	0.13603775497035278
44	Feb25-FISH2-3R4-rep2-cp190-100x_Position001_0_cmle.ics	57	1	0	1.2995999999999999	0.664078080416157	1.0	0.5470707658736674	1.0	1.2536039404732575	1.0	0.256064429317596	2.5412439437514722	0.8535108200710305	0.919039567733913	0.8486174105185941	0.7329513432275033	0.5113386501497972	0.9576755257165813	178.0	3.369355190203944	113.0	0.2605468866381333
45	Feb25-FISH2-3R4-rep2-cp190-100x_Position001_0_cmle.ics	58	1	0	1.5162	0.7157456687784811	1.0	0.47086193087839145	1.0	0.8972608143895275	1.0	0.293554258334312	2.938209012127406	0.7547915634841278	0.846431675248339	0.7520161478726486	0.6019848426797245	0.6183501205421796	0.9885343598258985	164.0	3.150108302190523	107.0	0.2467125386750466
46	Feb25-FISH2-3R4-rep2-cp190-100x_Position001_0_cmle.ics	59	1	0	1.5162	3.4043317005578038	1.0	2.5623858226004925	1.0	1.0246530360797799	1.0	0.1226736619245431	4.122257621917852	0.850607202680067	0.9129073397289478	0.8451728338663012	0.6928582305466727	0.4922236315175021	0.6313245219230945	170.0	3.0735472983589296	73.0	0.16831790021755516
47	Feb25-FISH2-3R4-rep2-cp190-100x_Position001_0_cmle.ics	60	1	0	0.8664	NA	0.0	0.537248702689645	1.0	0.9479040472602467	1.0	0.3139710308367558	2.4338942130142818	0.7714133288407812	0.8608361762765165	0.7714133288407812	0.6764800853584916	0.5784046719998057	0.9970035732120052	122.0	2.2817203985864816	71.0	0.16370645089652625
48	Feb25-FISH2-3R4-rep2-cp190-100x_Position001_0_cmle.ics	62	1	0	0.8664	2.9655254749618947	1.0	2.1487888255720593	1.0	0.20635000882146287	1.0	0.2995421726268352	1.884826588828461	0.2575603925971533	0.3323381080004346	0.2575603925971533	0.14833309188366955	0.8899229050262678	1.0085843405763082	112.0	2.081648587873258	61.0	0.1406492042913817
49	Feb25-FISH2-3R4-rep2-cp190-100x_Position001_0_cmle.ics	63	1	0	1.7328	2.7228621737015186	1.0	0.40572091548944633	1.0	0.0	1.0	0.26143359593652216	2.865392652851599	0.14068829271531974	0.2544657679792815	0.08127199681253736	0.028541901852712662	0.9546518651010107	0.9560626065542185	184.0	3.6204676701382286	120.0	0.2766869592617345
50	Feb25-FISH2-3R4-rep2-cp190-100x_Position001_0_cmle.ics	64	1	0	1.5162	0.4794925559311682	1.0	0.5026339224925988	1.0	1.5938084136021913	1.0	0.30998039757996954	3.0511202951540244	0.9065050618278628	0.9480155532980699	0.9041755701124461	0.8298595298980629	0.43408049174217384	1.0146063149655282	168.0	3.2629043748524	114.0	0.26285261129864773
51	Feb25-FISH2-3R4-rep2-cp190-100x_Position001_0_cmle.ics	65	1	0	1.5162	0.5635768159543938	1.0	0.8276142075061549	1.0	1.556254079840194	1.0	0.2632293343870374	2.6458795698683377	0.9388774973982751	0.9760950428125419	0.9376719456780456	0.8569772593790893	0.4033252675579051	0.9816404672150789	156.0	2.994731903388028	94.0	0.2167381180883587
52	Feb25-FISH2-3R4-rep2-cp190-100x_Position001_0_cmle.ics	66	1	0	1.083	0.40357903957147845	1.0	0.3685898029420397	1.0	0.41270001764292574	1.0	0.29335409900733317	2.592097318013712	0.5443146487198843	0.6711810842279002	0.5431375308673567	0.3683163376281075	0.7680469600584544	0.9984402195955806	134.0	2.5264876212104332	79.0	0.18215224818064185
53	Feb25-FISH2-3R4-rep2-cp190-100x_Position001_0_cmle.ics	68	1	0	1.2995999999999999	0.712544809627483	1.0	0.6040769093190338	1.0	0.20635000882146287	1.0	0.2693026791219427	2.5981499980131555	0.3726068137762553	0.5131309912637085	0.36915478371703975	0.1805234693787231	0.842311259319537	0.9870135172294191	174.0	3.350180112903746	112.0	0.25824116197761887
54	Feb25-FISH2-3R4-rep2-cp190-100x_Position001_0_cmle.ics	69	1	0	1.2995999999999999	0.4980015086718816	1.0	4.582636826866175	1.0	0.6921189703237084	1.0	0.2620452549928	3.033216694733094	0.6671229876245757	0.748165589749206	0.6610447924652283	0.5508638155733216	0.6841863628613819	0.9936546333246392	132.0	2.5520079558209643	73.0	0.16831790021755516
55	Feb25-FISH2-3R4-rep2-cp190-100x_Position001_0_cmle.ics	70	1	0	1.083	0.6472548254525246	1.0	0.3626280490204285	1.0	0.0	1.0	0.3528538989859608	2.1948766482621154	0.1860680920433883	0.28314627876355886	0.1860680920433883	0.03144397767885134	0.9497783166263719	0.9970100961561994	126.0	2.371111222407939	79.0	0.18215224818064185
56	Feb25-FISH2-3R4-rep2-cp190-100x_Position001_0_cmle.ics	71	1	0	1.7328	0.6230273104148913	1.0	0.3347054358490896	1.0	0.5097226605744432	1.0	0.2659033223465699	3.0903265414876113	0.5566129537695238	0.680472860417938	0.5554171958239185	0.37930266695254905	0.7318306383455659	0.9886843640068829	186.0	3.641757833208537	123.0	0.2836041332432778
57	Feb25-FISH2-3R4-rep2-cp190-100x_Position001_0_cmle.ics	74	1	0	1.2995999999999999	0.34002849814405617	1.0	0.5191948972695167	1.0	0.0	1.0	0.274326673206773	2.4955547951005435	0.09108829002687986	0.23089117099731202	0.09108829002687986	0.03264870080639603	0.9549039519729049	0.9812491218915459	130.0	2.5541230415910756	73.0	0.16831790021755516
58	Feb25-FISH2-3R4-rep2-cp190-100x_Position001_0_cmle.ics	75	1	0	1.083	2.810328473456959	1.0	0.4851086526974604	1.0	0.6639153385791856	1.0	0.2765256033628516	2.5481066969611916	0.6701577150624836	0.7542672660147983	0.6624804980150455	0.5547909232741709	0.6818594950951226	1.0156585546829695	120.0	2.2838354843565924	65.0	0.14987210293343953
59	Feb25-FISH2-3R4-rep2-cp190-100x_Position001_0_cmle.ics	76	1	0	0.8664	2.667555568801049	1.0	NA	0.0	0.0	1.0	0.2957864950993678	1.7261323560831305	0.2215707314580619	0.40267877673028285	0.2215707314580619	0.03150788176081347	0.9241314088117196	0.9821306628902328	110.0	2.0135479271221097	59.0	0.13603775497035278
60	Feb25-FISH2-3R4-rep2-cp190-100x_Position001_0_cmle.ics	77	1	0	1.083	0.5059825882640817	1.0	0.19194960161816454	1.0	0.7252201245704302	1.0	0.26355615600940024	1.8484119156164345	0.6377061530502028	0.722463761538671	0.6340573461737449	0.5106242001216269	0.7199912199506951	0.9693137742828084	170.0	3.1437630448801896	107.0	0.2467125386750466
61	Feb25-FISH2-3R4-rep2-cp190-100x_Position001_0_cmle.ics	79	1	0	1.083	0.6089154953397626	1.0	0.5641629793562714	1.0	0.23070632344123612	1.0	0.356367342872484	2.5238540073417064	0.4653503677893922	0.6220950168685361	0.4592555721475582	0.2316741330678613	0.8192038114866332	1.0120250380870377	138.0	2.6392836938723105	91.0	0.20982094410681532
62	Feb25-FISH2-3R4-rep2-cp190-100x_Position001_0_cmle.ics	81	1	0	0.8664	6.594278038235678	1.0	6.621926778395881	1.0	0.0	1.0	0.1692156315376381	1.9413309590669705	0.25914714132913563	0.4608585094145426	0.2548081774333515	0.02891969889608686	0.8954057431872398	0.7568488117386784	134.0	2.362650879327494	60.0	0.13834347963086724
63	Feb25-FISH2-3R4-rep2-cp190-100x_Position001_0_cmle.ics	84	1	0	1.083	4.481228857370676	1.0	1.1942333893401678	1.0	0.0	1.0	0.2386855112709348	2.7756630914555456	0.4354238743074162	0.6808911895533647	0.4399413850809423	0.06660943908297133	0.8064818128391903	0.9272704742190467	110.0	2.060358424802949	53.0	0.12220340700726606
64	Feb25-FISH2-3R4-rep2-cp190-100x_Position001_0_cmle.ics	84	2	0	1.083	0.6430336755875601	1.0	5.29709669609534	1.0	1.2995999999999999	1.0	0.2840517632309768	2.652717316558575	0.8996089448447485	0.9598799954911601	0.8905652524516817	0.787932783601696	0.44274514901892575	0.9917550418600639	114.0	2.1731544974648265	61.0	0.1406492042913817
65	Feb25-FISH2-3R4-rep2-cp190-100x_Position001_0_cmle.ics	87	1	0	1.9493999999999998	0.4632021610044458	1.0	0.09227527614572212	1.0	0.2918229810711206	1.0	0.20222359259009504	3.983889718358054	0.379197590812299	0.5016616623751525	0.374600176412413	0.23711432058946694	0.8315879633593098	0.8657401919812974	188.0	3.663047996278846	109.0	0.25132398799607547
66	Feb25-FISH2-3R4-rep2-cp190-100x_Position001_0_cmle.ics	88	1	0	0.8664	3.3018017249685494	1.0	3.4957708052688026	1.0	0.0	1.0	0.24802047265182575	1.6996599011144722	0.22227727152083518	0.3425241086437229	0.2132265770149518	0.02852782447137928	0.9123067881808615	0.9160896901502729	114.0	2.0795335021031467	57.0	0.13142630564932387
67	Feb25-FISH2-3R4-rep2-cp190-100x_Position001_0_cmle.ics	90	1	0	1.2995999999999999	0.4232621254043241	1.0	0.41547236420722206	1.0	0.9479040472602467	1.0	0.2660157372343133	2.36848895082542	0.7557262725331229	0.8347503517242078	0.7495824856526888	0.6350620957702001	0.6624209412978931	0.9887123408389427	162.0	3.0351971437585346	100.0	0.23057246605144538
68	Feb25-FISH2-3R4-rep2-cp190-100x_Position001_0_cmle.ics	91	1	0	2.166	NA	0.0	0.23579524609727154	1.0	1.2381000529287771	1.0	0.14624827364364482	3.7262426990738984	0.82532638200698	0.8817958550562282	0.8211211168081348	0.7424318152440863	0.527506265657763	0.7843948029210687	212.0	4.058961446165071	111.0	0.2559354373171044
69	Feb25-FISH2-3R4-rep2-cp190-100x_Position001_0_cmle.ics	93	1	0	1.7328	0.46752744091510506	1.0	0.34789545032457064	1.0	0.0	1.0	0.21873607297256814	3.375999880829733	0.1713060826011291	0.3517466785517212	0.1713060826011291	0.028626002801477143	0.9302422068023628	0.9617817891121804	192.0	3.7758440689407227	117.0	0.26976978528019113
70	Feb25-FISH2-3R4-rep2-cp190-100x_Position001_0_cmle.ics	94	1	0	1.083	0.37002304135857916	1.0	0.48167446848754153	1.0	0.20635000882146287	1.0	0.27634221897242356	2.1614798257230725	0.3786490232017524	0.5438050426930127	0.37737493853100273	0.19345969869015156	0.8278736916637538	0.9699681514055968	148.0	2.7457345092238543	89.0	0.2052094947857864
71	Feb25-FISH2-3R4-rep2-cp190-100x_Position001_0_cmle.ics	97	1	0	1.5162	0.6983006306731885	1.0	3.0092302190816222	1.0	1.2995999999999999	1.0	0.25279176318195384	2.880286397945807	0.9331102824743321	0.9699860380378336	0.9138870443207164	0.7790647188026766	0.38461140333795696	0.9586466240854896	184.0	3.550251923616969	118.0	0.27207550994070556
72	Feb25-FISH2-3R4-rep2-cp190-100x_Position001_0_cmle.ics	98	1	0	1.083	0.7741104828038039	1.0	2.388674363783097	1.0	0.32626801153583	1.0	0.28738770534290325	2.2079096320840237	0.489991415373295	0.6280267622330931	0.4958507637592489	0.30328941093109135	0.7336920906475547	0.9949515142103472	128.0	2.4392118831590874	73.0	0.16831790021755516
73	Feb25-FISH2-3R4-rep2-cp190-100x_Position001_0_cmle.ics	100	1	0	1.7328	0.5894633946465669	1.0	0.8335485091200038	1.0	2.663666186847003	1.0	0.24638194830670251	3.7422486250816216	0.9954587265602932	0.9998913570947439	0.9949227548943629	0.9800495411647968	0.15110977048560342	0.9932595752468248	206.0	4.018496205794564	138.0	0.3181900031509946
74	Feb25-FISH2-3R4-rep2-cp190-100x_Position001_0_cmle.ics	101	1	0	1.2995999999999999	4.059651947011813	1.0	0.34606377570886965	1.0	1.8532166921928226	1.0	0.28877185231211383	2.6115349217052475	0.9390227576974565	0.9693105756358769	0.9379434404283802	0.896046686746988	0.36116137309283997	0.9492287241551456	178.0	3.3693551902039434	120.0	0.2766869592617345
75	Feb25-FISH2-3R4-rep2-cp190-100x_Position001_0_cmle.ics	102	1	0	1.9493999999999998	0.5415316515911356	1.0	0.5247141146938773	1.0	0.744005537498231	1.0	0.1987067184278336	2.3242239612616187	0.5644683272112111	0.6689316355801306	0.5410874446737536	0.43483941867961184	0.7346915769015179	0.9011879492462584	312.0	6.012869055616474	231.0	0.5326223965788388
76	Feb25-FISH2-3R4-rep2-cp190-100x_Position001_0_cmle.ics	103	1	0	1.2995999999999999	0.6597645602669236	1.0	0.16427268386982644	1.0	0.43046674663324214	1.0	0.2587785786599346	2.76112599856793	0.5038136704611027	0.6266170067670356	0.5038136704611027	0.35244714892724127	0.7825029038384503	0.9830499747550976	158.0	3.016022066458337	95.0	0.21904384274887315
77	Feb25-FISH2-3R4-rep2-cp190-100x_Position001_0_cmle.ics	104	1	0	1.083	0.5152180093612987	1.0	0.4550873403489223	1.0	0.7857574237886386	1.0	0.36945129606215965	2.3940821393603597	0.6751814443539065	0.7611756457145022	0.6710219628204885	0.5585548881014193	0.709388262705854	1.0185341052846564	150.0	2.837240418815423	105.0	0.24210108935401767
78	Feb25-FISH2-3R4-rep2-cp190-100x_Position001_0_cmle.ics	106	1	0	1.9493999999999998	0.5971801186541273	2.0	0.5576749186689325	1.0	0.43046674663324214	1.0	0.2657500305385545	2.910809977851392	0.4352003446790177	0.5860986643688065	0.43072382593709607	0.2744398965962947	0.8128776315098889	0.9851646198813956	284.0	5.5509700307492125	232.0	0.5349281212393534
79	Feb25-FISH2-3R4-rep2-cp190-100x_Position001_0_cmle.ics	107	1	0	1.2995999999999999	0.42849862995284077	1.0	0.18700661952705608	1.0	1.6071109437153837	1.0	0.2888820830887166	2.816241321905813	0.9125259065138824	0.955535001627186	0.9109415412020623	0.8394095884075844	0.4428613892327978	0.9895070817483371	174.0	3.3501801129037463	116.0	0.2674640606196767
80	Feb25-FISH2-3R4-rep2-cp190-100x_Position001_0_cmle.ics	108	1	0	1.2995999999999999	0.5879918148942864	1.0	0.6982289463201649	1.0	1.4094967255872224	1.0	0.16803959707646815	2.2276334573810535	0.883384031238539	0.9290067525295018	0.8820033223308092	0.8117867236209091	0.4455192973220118	0.8493402392524964	146.0	2.7010390973131253	68.0	0.15678927691498287
81	Feb25-FISH2-3R4-rep2-cp190-100x_Position001_0_cmle.ics	109	1	0	1.083	0.5137678946849323	1.0	0.3866869583861755	1.0	0.7748934119142009	1.0	0.3182819548224721	2.251853892992518	0.6920781652234964	0.7790545284343553	0.6870582728761994	0.5621694359934473	0.6759239813247195	0.9923044516441288	138.0	2.592473196191471	86.0	0.19829232080424306
82	Feb25-FISH2-3R4-rep2-cp190-100x_Position001_0_cmle.ics	110	1	0	0.8664	0.6487617532670252	1.0	0.4043837920545654	1.0	0.8664	1.0	0.3096022994467427	1.8295789593245508	0.8233206590621039	0.8964712160629711	0.8076846107664599	0.6994196517910747	0.6321800113402888	0.9895405336009885	126.0	2.3477059735675194	74.0	0.17062362487806956
83	Feb25-FISH2-3R4-rep2-cp190-100x_Position001_0_cmle.ics	111	1	0	1.5162	0.254647752354795	1.0	0.2661405154135061	1.0	0.10317500441073144	1.0	0.20353693900808506	4.445829416239864	0.30587379523549735	0.4758137843244226	0.30587379523549735	0.08807386466960936	0.873929198847744	0.9482257485439682	126.0	2.464732217769618	60.0	0.13834347963086724
84	Feb25-FISH2-3R4-rep2-cp190-100x_Position001_0_cmle.ics	113	1	0	1.083	0.5770222970789413	1.0	0.23566629573951808	1.0	0.0	1.0	0.2615459604580993	2.616158785860625	0.09787503518153673	0.2876794258373206	0.09787503518153673	0.035806009006473405	0.9226380682420894	0.9672933663369329	112.0	2.1518643343945176	57.0	0.13142630564932387
85	Feb25-FISH2-3R4-rep2-cp190-100x_Position001_0_cmle.ics	114	1	0	1.2995999999999999	0.5296173513822463	1.0	0.4964558448265372	1.0	0.0	1.0	0.3017401656220795	3.021772281897422	0.18368068198856213	0.36483389380341424	0.18368068198856213	0.03003512755156682	0.943382201782019	1.0016782516173637	148.0	2.8393555045855337	93.0	0.21443239342784423
86	Feb25-FISH2-3R4-rep2-cp190-100x_Position001_0_cmle.ics	115	1	0	1.5162	0.6009597516963794	1.0	0.29837959864984376	1.0	1.5627088357751586	1.0	0.3051107457527833	2.4546712825705748	0.8332983611611903	0.8868635956817218	0.8300223964645275	0.7384623949228971	0.5724103920912215	0.9895537560313624	272.0	5.142366066242323	233.0	0.5372338458998677
87	Feb25-FISH2-3R4-rep2-cp190-100x_Position001_0_cmle.ics	116	1	0	1.083	0.6385068069527738	1.0	0.6190865063600369	1.0	0.65253602307166	1.0	0.3265637110307498	2.2034425759211405	0.6401782108567929	0.7337975326654769	0.6398134517931816	0.5257220275393093	0.7375171711913344	1.000571983025312	126.0	2.3711112224079387	76.0	0.1752350741990985
88	Feb25-FISH2-3R4-rep2-cp190-100x_Position001_0_cmle.ics	117	1	0	1.2995999999999999	0.4056247019167803	1.0	0.2576336137973926	1.0	0.2918229810711206	1.0	0.24856632923939953	2.7785324797702065	0.4111132022207584	0.562110661522537	0.4056930460148678	0.23983250211724852	0.834539364026912	0.9577174175604788	138.0	2.61587844503189	76.0	0.1752350741990985
89	Feb25-FISH2-3R4-rep2-cp190-100x_Position001_0_cmle.ics	118	1	0	1.083	0.49593245028696603	1.0	0.18163547305419203	1.0	0.0	1.0	0.2895641840473068	2.3193939081076462	0.19608735213830755	0.3760370390194294	0.19608735213830755	0.031278434940855325	0.9424323590199813	0.9804732844461457	130.0	2.4370967973889757	75.0	0.17292934953858405
90	Feb25-FISH2-3R4-rep2-cp190-100x_Position001_0_cmle.ics	119	1	0	1.5162	2.3951601888605447	1.0	0.6324449319610164	1.0	1.1396051716664168	1.0	0.32781573518831786	3.1235132731477853	0.7086707152496626	0.7872095352564102	0.7072579284750338	0.621895032051282	0.6837994252355971	0.9960485314563976	190.0	3.684338159349155	141.0	0.325107177132538
91	Feb25-FISH2-3R4-rep2-cp190-100x_Position001_0_cmle.ics	120	1	0	1.2995999999999999	4.200151662956699	1.0	4.318569692683226	1.0	1.0987399361686254	1.0	0.2615459604580993	3.1556824267066794	0.7796124014352319	0.8384719506692736	0.7796124014352319	0.7112616290312185	0.525020743390994	0.8932396745362919	112.0	2.1752695832349374	57.0	0.13142630564932387
92	Feb25-FISH2-3R4-rep2-cp190-100x_Position001_0_cmle.ics	121	1	0	1.083	0.26802203196110236	1.0	0.39777846736748995	1.0	2.1578312873628183	1.0	0.2672535417116317	2.4559956813050547	0.9881171094780479	0.9966553608441681	0.9867863199547767	0.9705047578669681	0.21741907918346656	0.9949244456686204	144.0	2.7265594319236564	84.0	0.1936808714832141
93	Feb25-FISH2-3R4-rep2-cp190-100x_Position001_0_cmle.ics	122	1	0	1.2995999999999999	0.6017751231768134	1.0	0.3270068173888492	1.0	0.23070632344123612	1.0	0.2736187900809741	2.4354042814010586	0.37303243945557946	0.518892841168076	0.37303243945557946	0.2293392830518222	0.8292193560130141	0.990705550816842	154.0	2.90322599379646	94.0	0.2167381180883587
94	Feb25-FISH2-3R4-rep2-cp190-100x_Position001_0_cmle.ics	123	1	0	0.8664	NA	0.0	1.4807373978521563	1.0	0.6497999999999999	1.0	0.265730768021239	2.4566318389145794	0.8265256922441108	0.9251876980300316	0.8265256922441108	0.6261365201818432	0.5340068365128201	0.976018206228461	114.0	2.1263439997839866	59.0	0.13603775497035278
95	Feb25-FISH2-3R4-rep2-cp190-100x_Position001_0_cmle.ics	124	1	0	0.8664	NA	0.0	NA	0.0	0.10317500441073144	1.0	0.23543358560236521	1.8518535030756793	0.2686272803735607	0.3566156211027002	0.2551988166710171	0.09277386235099626	0.8945002005268743	0.8562108910140679	124.0	2.3030105616567904	63.0	0.1452606536124106
96	Feb25-FISH2-3R4-rep2-cp190-100x_Position001_0_cmle.ics	125	1	0	1.083	0.5624136471621874	1.0	0.45251617748188194	1.0	1.083	1.0	0.29154931823087094	2.4624195261330013	0.8477057528751352	0.9107959207595827	0.8418317508693783	0.7728415321897915	0.5777270367060772	0.9887350231659261	132.0	2.481792209299705	77.0	0.17754079885961296
97	Feb25-FISH2-3R4-rep2-cp190-100x_Position001_0_cmle.ics	126	1	0	1.083	0.45089759066440593	1.0	0.569084835329336	1.0	1.7328	1.0	0.3516970846652616	2.8374226058246816	0.919727543034613	0.9450895102303708	0.9160747844960693	0.8845587132408086	0.380342322244487	0.9957281334900963	124.0	2.37322630817805	77.0	0.17754079885961296
98	Feb25-FISH2-3R4-rep2-cp190-100x_Position001_0_cmle.ics	127	1	0	1.2995999999999999	0.4851692381985286	1.0	0.4535661228443203	1.0	0.1459114905355603	1.0	0.28380753372595546	2.646517181627515	0.33418498152306525	0.506860335590643	0.33418498152306525	0.1566914793924713	0.8447998156075065	0.9847945535821729	172.0	3.282079452152598	113.0	0.2605468866381333
99	Feb25-FISH2-3R4-rep2-cp190-100x_Position001_0_cmle.ics	128	1	0	1.7328	0.8259471141511374	1.0	0.770589513755496	1.0	0.4773698211006071	1.0	0.24946050287531116	2.7993735223036094	0.5430637209564175	0.6630662945656632	0.5398788795148747	0.3642662398764668	0.7554113161782029	0.9634641269209004	190.0	3.6609329105087345	123.0	0.2836041332432778
100	Feb25-FISH2-3R4-rep2-cp190-100x_Position001_0_cmle.ics	129	1	0	1.083	0.5437981990530043	1.0	0.3639517538161882	1.0	0.20635000882146287	1.0	0.3281041094588522	2.330290703168936	0.3992471898525317	0.5584716922759616	0.3979323502114056	0.22902057337320822	0.8738842983043902	0.9999482527158177	128.0	2.3924013854782475	78.0	0.17984652352012742
101	Feb25-FISH2-3R4-rep2-cp190-100x_Position001_0_cmle.ics	130	1	0	1.2995999999999999	0.9203339718543952	1.0	2.7241945911914063	1.0	1.7829554541206016	1.0	0.28393860949740635	2.8084336184325043	0.8745312352774899	0.915763686045416	0.8632102138886272	0.8061975878639405	0.55499310980582	0.9781450208266397	140.0	2.6605738569426194	83.0	0.1913751468226997
102	Feb25-FISH2-3R4-rep2-cp190-100x_Position001_0_cmle.ics	130	2	0	1.5162	0.6621938913417293	2.0	0.24312592192814417	1.0	0.0	1.0	0.24623144134488828	2.698923352915975	0.22550174314519927	0.39880335437670783	0.2092104023367568	0.023162630735889946	0.9248569935049283	0.9710233240452472	198.0	3.76949881163039	130.0	0.29974420586687905
103	Feb25-FISH2-3R4-rep2-cp190-100x_Position001_0_cmle.ics	131	1	0	1.083	0.625348202061988	1.0	0.11172525419269778	1.0	1.4939557894985571	1.0	0.27713793152279875	2.4618248647587087	0.9191842900302115	0.9540371308839295	0.9169793392456875	0.8567208361758113	0.4014173631033751	0.996885451407844	140.0	2.6605738569426194	82.0	0.18906942216218525
104	Feb25-FISH2-3R4-rep2-cp190-100x_Position001_0_cmle.ics	132	1	0	1.2995999999999999	0.22149284230629016	1.0	2.808897112449336	1.0	0.0	1.0	0.14218605704612758	1.7883753795910216	0.07222363590097786	0.2533389072667127	0.07222363590097786	0.025406230688138427	0.9720943366283532	0.8976789127129274	214.0	3.96322536503328	111.0	0.2559354373171044
105	Feb25-FISH2-3R4-rep2-cp190-100x_Position001_0_cmle.ics	133	1	0	1.5162	5.197054804422981	1.0	5.842268534780243	1.0	0.0	1.0	0.1770243794284256	3.6528503416919436	0.13950853631811586	0.2695338827119401	0.08848082894698758	0.022313509669256437	0.9580059967046788	0.823271926053336	132.0	2.5051974581401244	60.0	0.13834347963086724
106	Feb25-FISH2-3R4-rep2-cp190-100x_Position001_0_cmle.ics	133	2	0	1.7328	1.7993678568690905	1.0	3.144847726114699	1.0	1.5162	1.0	0.15271630954950383	2.1225023111905803	0.9364479489268097	0.996140153566895	0.9364479489268097	0.7778551906354791	0.40249876994664147	0.7981789137730307	252.0	4.531575205252088	147.0	0.33894152509562475
107	Feb25-FISH2-3R4-rep2-cp190-100x_Position002_1_cmle.ics	3	1	0	1.5162	0.5558617488308724	1.0	0.6970675318432822	1.0	1.3586516622891616	1.0	0.27462088780918464	3.054901917742935	0.834115076942847	0.8938140521091015	0.8310550326083465	0.7600877052076975	0.5478341667805555	0.9917902301503599	186.0	3.594947335527698	125.0	0.28821558256430674
108	Feb25-FISH2-3R4-rep2-cp190-100x_Position002_1_cmle.ics	4	1	0	1.5162	5.439499589164217	1.0	5.503899901537787	1.0	0.0	1.0	0.22571649308349095	2.961093577001823	0.15967925722726314	0.3036252373918548	0.1404009284659211	0.028377294787929944	0.9568450265593627	0.9588361167554018	190.0	3.707743408189575	117.0	0.26976978528019113
109	Feb25-FISH2-3R4-rep2-cp190-100x_Position002_1_cmle.ics	5	1	0	0.8664	0.10490923935739153	1.0	0.37787799989236853	1.0	0.0	1.0	0.32492328374130336	2.788031325125126	0.21432588082449439	0.40713773244653	0.21432588082449439	0.0400515793760059	0.905586773259279	1.0003663941202743	98.0	1.8858069487002562	52.0	0.1198976823467516
110	Feb25-FISH2-3R4-rep2-cp190-100x_Position002_1_cmle.ics	6	1	0	1.5162	6.037919095729244	1.0	5.851931340065619	1.0	0.0	1.0	0.18805527577200623	3.0813894061008367	0.13521374921206322	0.28960379121004304	0.11391857100544531	0.028832790321478206	0.9581605595629578	0.840110717336607	142.0	2.7754850153746076	69.0	0.1590950015754973
111	Feb25-FISH2-3R4-rep2-cp190-100x_Position002_1_cmle.ics	7	1	0	2.166	2.4505009633518458	1.0	2.4744424648376624	1.0	0.20635000882146287	1.0	0.2763339247215622	3.2615835187134277	0.35416185955024304	0.4643201634104363	0.30385262799538515	0.15499215100334765	0.8617277828903134	0.9796624797165943	304.0	5.974518901016079	262.0	0.604099861054787
112	Feb25-FISH2-3R4-rep2-cp190-100x_Position002_1_cmle.ics	8	1	0	1.5162	0.5746610271737683	1.0	3.5858076583413614	1.0	0.8595614345612763	1.0	0.3016172195643787	3.2382195443809376	0.7092209868964524	0.8176947153824584	0.7086146920401064	0.556639307611274	0.6199143958616676	1.006690864884077	186.0	3.641757833208538	131.0	0.3020499305273935
113	Feb25-FISH2-3R4-rep2-cp190-100x_Position002_1_cmle.ics	9	1	0	1.2995999999999999	0.18845259926217556	1.0	0.5256296332496374	1.0	0.0	1.0	0.23473931077125812	3.1149913495572332	0.11254183966491688	0.3080862582993434	0.11254183966491688	0.04023924057578695	0.9143277991356391	0.9611670494737858	112.0	2.1752695832349374	54.0	0.12450913166778053
114	Feb25-FISH2-3R4-rep2-cp190-100x_Position002_1_cmle.ics	12	1	0	1.5162	0.17693435263250434	1.0	0.20703540583631372	1.0	0.0	1.0	0.2536820727965879	3.0587990137124357	0.2078375602433436	0.38033499249427194	0.20369755866319034	0.029438255510784547	0.9173308669318341	0.991496260911487	192.0	3.6822230735790438	126.0	0.2905213072248212
115	Feb25-FISH2-3R4-rep2-cp190-100x_Position002_1_cmle.ics	14	1	0	1.2995999999999999	0.5991378314057962	1.0	0.2922104196757348	1.0	0.0	1.0	0.17919518660776446	2.6172018299058992	0.10270951480781348	0.24043793320730938	0.10270951480781348	0.03599558916194077	0.9442684917133851	0.890036011529184	130.0	2.5307177927506554	59.0	0.13603775497035278
116	Feb25-FISH2-3R4-rep2-cp190-100x_Position002_1_cmle.ics	15	1	0	1.083	2.372240584763283	1.0	2.4032695945334672	1.0	1.5220639102977542	1.0	0.21964129046475228	2.0573810110930006	0.9239857921308642	0.9673261169725013	0.922541817300294	0.8413946478071609	0.3574400094433825	0.9181126141787953	140.0	2.5903581104213593	73.0	0.16831790021755516
117	Feb25-FISH2-3R4-rep2-cp190-100x_Position002_1_cmle.ics	16	1	0	1.7328	0.368003012567764	1.0	0.5056543400522998	1.0	1.4930362603455627	1.0	0.2965056235327329	3.4865449703450784	0.7884890873851859	0.8585854329934552	0.7864947613831073	0.7118740645326977	0.5569396101834502	0.9880292538127685	202.0	3.975915879653946	147.0	0.33894152509562475
118	Feb25-FISH2-3R4-rep2-cp190-100x_Position002_1_cmle.ics	16	2	0	1.2995999999999999	5.236361173644316	1.0	4.755680838309783	1.0	1.1471882507794313	1.0	0.3099409229247099	2.9705830188674374	0.6998398921378612	0.7743060989458562	0.6989651173522413	0.5871363966501744	0.7005023763814449	0.9965849459046331	156.0	3.0181371522284484	102.0	0.23518391537247432
119	Feb25-FISH2-3R4-rep2-cp190-100x_Position002_1_cmle.ics	17	1	0	1.5162	0.30600792331577487	1.0	0.3164881597500575	1.0	1.4199491695140265	1.0	0.3231823554997752	3.1407844324474246	0.843282673901683	0.9015434065186734	0.8414930095711248	0.7595228039029	0.48934066091032546	0.998702414211354	190.0	3.707743408189575	140.0	0.3228014524720236
120	Feb25-FISH2-3R4-rep2-cp190-100x_Position002_1_cmle.ics	18	1	0	1.083	NA	0.0	1.0108785364173722	1.0	0.20635000882146287	1.0	0.274326673206773	2.515831299102706	0.39801238188334964	0.529318724883241	0.39801238188334964	0.2029230476811122	0.7960737007268707	0.9780986846081243	130.0	2.483907295069816	73.0	0.16831790021755516
121	Feb25-FISH2-3R4-rep2-cp190-100x_Position002_1_cmle.ics	19	1	0	1.7328	1.1174529607670713	1.0	0.6733529352336569	2.0	0.815064591942846	1.0	0.28664112539476083	2.9519625300720476	0.6353525878742928	0.7653698209793057	0.6310988467635211	0.4490241845178366	0.6942391119227902	0.9909267158006125	250.0	4.837958525947663	199.0	0.4588392074423764
122	Feb25-FISH2-3R4-rep2-cp190-100x_Position002_1_cmle.ics	19	2	0	1.2995999999999999	0.6288797740526839	1.0	0.36002274633006154	1.0	0.10317500441073144	1.0	0.2665735764620092	2.5956620988201857	0.18722277969256723	0.3505300815845731	0.18722277969256723	0.049176155781452235	0.9167225293462755	0.9807123462821866	136.0	2.5711830331211623	77.0	0.17754079885961296
123	Feb25-FISH2-3R4-rep2-cp190-100x_Position002_1_cmle.ics	20	1	0	1.2995999999999999	0.42267544877170055	1.0	0.16840156472080364	1.0	1.1763760451361116	1.0	0.2939425763022126	2.1430545218022043	0.8109545474623437	0.8778214585449887	0.8092141879058262	0.7112063253677282	0.5461610767137881	0.9893571718414008	170.0	3.2373840402418694	113.0	0.2605468866381333
124	Feb25-FISH2-3R4-rep2-cp190-100x_Position002_1_cmle.ics	21	1	0	1.2995999999999999	1.3406358243103798	1.0	NA	0.0	0.0	1.0	0.12548812604953066	2.651276081191203	0.2005791039974262	0.3933966058071262	0.19655754845974424	0.03746481138904528	0.9350550210941772	0.6177858423378843	138.0	2.5456626985106308	54.0	0.12450913166778053
125	Feb25-FISH2-3R4-rep2-cp190-100x_Position002_1_cmle.ics	22	1	0	1.2995999999999999	0.16218266967660086	1.0	0.3572053983457571	1.0	1.0841098665386142	1.0	0.33467294424092653	2.9393367734605973	0.8014330125202282	0.8861308661953837	0.7989949748743719	0.7075632399284558	0.5335179737774556	1.0105158548084678	144.0	2.7967751784449164	94.0	0.2167381180883587
126	Feb25-FISH2-3R4-rep2-cp190-100x_Position002_1_cmle.ics	23	1	0	1.7328	0.4550949297695958	1.0	0.29150414404556707	1.0	0.0	1.0	0.1253445165785771	2.4985217901809347	0.07814312108584545	0.17398641893351036	0.05542802754605005	0.02770601550065186	0.9773197787181166	0.9444921397347904	204.0	4.1610427846071945	97.0	0.22365529206990203
127	Feb25-FISH2-3R4-rep2-cp190-100x_Position002_1_cmle.ics	24	1	0	1.2995999999999999	4.128264929760157	1.0	0.3990679280726807	1.0	1.6456566907434287	1.0	0.29082171993231226	3.2491182117471418	0.903285331789565	0.9354376221144801	0.9029144655908532	0.8698033504595123	0.37218267234548813	0.9946103969597457	140.0	2.730789603463879	84.0	0.1936808714832141
128	Feb25-FISH2-3R4-rep2-cp190-100x_Position002_1_cmle.ics	26	1	0	1.083	3.297229730065643	1.0	5.174627631887665	1.0	0.2918229810711206	1.0	0.13060854275069997	1.6980301696865965	0.4775527232865954	0.6989946172346657	0.47726640598157755	0.23079628932772697	0.8063674268195327	0.6430383734098231	190.0	3.380069924423697	89.0	0.2052094947857864
129	Feb25-FISH2-3R4-rep2-cp190-100x_Position002_1_cmle.ics	27	1	0	1.083	0.40805941139667723	1.0	3.9613416197059026	1.0	0.0	1.0	0.17586682563312556	2.135807368676643	0.07659833445037632	0.20674925081081913	0.07659833445037632	0.02777585184158019	0.9478511209545929	0.9183281867318948	148.0	2.815950255745114	71.0	0.16370645089652625
130	Feb25-FISH2-3R4-rep2-cp190-100x_Position002_1_cmle.ics	27	2	0	0.8664	4.190713196965253	1.0	0.9590214386706626	1.0	0.0	1.0	0.2957864950993678	2.3880939532436503	0.2112906083647261	0.36415216436709885	0.2112906083647261	0.02777585184158019	0.8953171577678751	0.9887467515846323	110.0	2.0603584248029496	59.0	0.13603775497035278
131	Feb25-FISH2-3R4-rep2-cp190-100x_Position002_1_cmle.ics	29	1	0	1.5162	0.37534224931169563	1.0	0.37215233386818797	1.0	2.3825999999999996	1.0	0.296637158654	2.754801451309799	0.9728635857260933	0.9873571531246631	0.9640906314011571	0.9276175117691451	0.29185823126888116	1.004281603416655	226.0	4.348424080699755	174.0	0.40119609092951497
132	Feb25-FISH2-3R4-rep2-cp190-100x_Position002_1_cmle.ics	30	1	0	1.2995999999999999	1.2079054953854798	1.0	0.4150930430945621	1.0	0.5556144027286182	1.0	0.2785234620207688	3.5975823124397803	0.6289740059923881	0.7302453639970847	0.6196129241234108	0.5006235322698194	0.6641741659665766	0.9975742180824303	116.0	2.288065655896815	62.0	0.14295492895189613
133	Feb25-FISH2-3R4-rep2-cp190-100x_Position002_1_cmle.ics	32	1	0	1.2995999999999999	0.1950679054711577	1.0	0.2943137097149199	1.0	0.3095250132321943	1.0	0.24374425760610463	3.4196951861250913	0.5170401734999484	0.6057351371820028	0.4963165685565768	0.3223518881889222	0.7798840699312939	0.9524481880133843	116.0	2.264660407056395	58.0	0.13373203030983835
134	Feb25-FISH2-3R4-rep2-cp190-100x_Position002_1_cmle.ics	33	1	0	0.8664	1.459137469041573	1.0	1.5260410099272848	1.0	0.0	1.0	0.24777748339837877	1.6630954332407488	0.20763195188552072	0.4032007189519892	0.20763195188552072	0.03827209567591856	0.8876256319918806	0.9455057776263255	110.0	2.060358424802949	54.0	0.12450913166778053
135	Feb25-FISH2-3R4-rep2-cp190-100x_Position002_1_cmle.ics	34	1	0	2.166	0.9622799201561694	1.0	NA	0.0	0.5556144027286182	1.0	0.13606559430669546	6.428629457856686	0.6782054832456383	0.774039201206191	0.6626973137635004	0.482091756669436	0.6694764465860639	0.7705445189155553	152.0	3.02236732376867	65.0	0.14987210293343953
136	Feb25-FISH2-3R4-rep2-cp190-100x_Position002_1_cmle.ics	35	1	0	0.8664	3.8676470853433433	1.0	4.22969878320031	1.0	0.7295574526778015	1.0	0.19019396189533283	1.5504294832655643	0.6320943974321565	0.7465759045812664	0.650395754304056	0.5173165304931427	0.6497007203488426	0.7751480971237075	126.0	2.2774902270462594	58.0	0.13373203030983835
137	Feb25-FISH2-3R4-rep2-cp190-100x_Position002_1_cmle.ics	37	1	0	1.5162	0.38116368149672675	1.0	0.5058220798493392	1.0	0.4883922886704704	1.0	0.2162950853307493	2.398158048326709	0.5734525264723642	0.7078135815378271	0.567745688576015	0.3523806718605028	0.7278070063560473	0.9394250614144044	196.0	3.7248033997196615	120.0	0.2766869592617345
138	Feb25-FISH2-3R4-rep2-cp190-100x_Position002_1_cmle.ics	38	1	0	1.5162	0.34998579092518817	1.0	0.31864741885308806	1.0	0.8972608143895275	1.0	0.26171705325020667	2.5416331264322003	0.7259571169062151	0.8230977372745445	0.7240721457508342	0.5740839268205553	0.642395805776571	0.9671027463343745	196.0	3.7716138974005013	132.0	0.30435565518790797
139	Feb25-FISH2-3R4-rep2-cp190-100x_Position002_1_cmle.ics	40	1	0	1.083	0.10107026300819413	1.0	0.2077917143059408	1.0	0.3916201927270152	1.0	0.282425622565585	2.5555615509119396	0.5911119624557035	0.7242601283401973	0.5865530121635859	0.40140791111962454	0.7301665089786405	0.9989922895776603	104.0	1.996487935592023	53.0	0.12220340700726606
140	Feb25-FISH2-3R4-rep2-cp190-100x_Position002_1_cmle.ics	42	1	0	2.166	1.7256793639161612	1.0	1.437744210931519	1.0	0.0	1.0	0.11977994228748268	2.146009210012728	0.07521454753651509	0.21510451996739002	0.07521454753651509	0.026928127353177296	0.9731245591808981	0.7755627441053174	232.0	4.529320814112778	115.0	0.2651583359591622
141	Feb25-FISH2-3R4-rep2-cp190-100x_Position002_1_cmle.ics	43	1	0	1.7328	4.18384353675146	1.0	4.044674016726729	1.0	0.20635000882146287	1.0	0.27667820782609226	2.718320418808926	0.3703069741123214	0.5570908190691752	0.3671099165369925	0.16820625265242609	0.8266986539029785	0.9826454024710534	202.0	3.9057001331326866	142.0	0.3274129017930525
142	Feb25-FISH2-3R4-rep2-cp190-100x_Position002_1_cmle.ics	44	1	0	1.083	0.28732096250572225	1.0	0.29827916300800594	1.0	0.10317500441073144	1.0	0.31897580368259437	2.3048295229835936	0.302597100798923	0.46895258548155744	0.263716714879841	0.07192711129630669	0.8964362124614513	0.9921057437611689	176.0	3.3246597782932152	124.0	0.28590985790379225
143	Feb25-FISH2-3R4-rep2-cp190-100x_Position002_1_cmle.ics	45	1	0	1.7328	0.28714177731946394	1.0	5.765240908235913	2.0	0.10317500441073144	1.0	0.2742150448010988	3.6073335372642896	0.24588698774888604	0.35926060961956047	0.2430863643843307	0.06526291335813456	0.9224457166316701	0.9862976381604744	192.0	3.799249317781143	131.0	0.3020499305273935
144	Feb25-FISH2-3R4-rep2-cp190-100x_Position002_1_cmle.ics	45	2	0	1.5162	0.477393090637654	2.0	0.2781466152442338	2.0	2.166	1.0	0.30335959805131585	2.8705940290493306	0.9550416060348916	0.9872294155795968	0.9526184860501208	0.8576054024928129	0.3150231317058601	0.9970014206667097	220.0	4.237743093807987	169.0	0.38966746762694277
145	Feb25-FISH2-3R4-rep2-cp190-100x_Position002_1_cmle.ics	46	1	0	1.5162	0.5226402361833665	1.0	1.2332577633341024	1.0	0.5556144027286182	1.0	0.2743917131567224	3.2417268909052144	0.5438969834415484	0.6597245953586629	0.5419320264686694	0.4115963527913262	0.7504897750839589	0.9781801278751917	190.0	3.707743408189575	129.0	0.29743848120636457
146	Feb25-FISH2-3R4-rep2-cp190-100x_Position002_1_cmle.ics	48	1	0	1.9493999999999998	0.4030616548370069	1.0	0.7463307609821045	1.0	2.364953073491199	1.0	0.2757759719652211	3.8148276577901945	0.9052319688594009	0.9350807429470398	0.9044733520293	0.8682416256785579	0.3849502357143129	0.9893443169858473	206.0	4.088711952315824	146.0	0.3366358004351103
147	Feb25-FISH2-3R4-rep2-cp190-100x_Position002_1_cmle.ics	48	2	0	1.9493999999999998	3.1536709095049558	1.0	3.242046157038853	1.0	1.2466683216206906	1.0	0.25284029020932697	3.0347065472341486	0.6836474545918082	0.7576654499779255	0.6841200355679367	0.6006333206897195	0.6471055554089277	0.9744271751454807	242.0	4.682582127145167	178.0	0.4104189895715728
148	Feb25-FISH2-3R4-rep2-cp190-100x_Position002_1_cmle.ics	49	1	0	1.9493999999999998	0.3994565358431871	1.0	0.4382433499610057	1.0	0.2918229810711206	1.0	0.24240106685046203	2.792851924291877	0.32627529614332573	0.44045802774538756	0.32627529614332573	0.19355568148382246	0.8529258565442629	0.9636083436529739	250.0	4.884769023628501	183.0	0.42194761287414506
149	Feb25-FISH2-3R4-rep2-cp190-100x_Position002_1_cmle.ics	50	1	0	1.5162	0.2445931063742244	1.0	0.31594423059455473	1.0	0.10317500441073144	1.0	0.24435515803247665	3.5420000998620584	0.3123872858431019	0.44348592683241017	0.3123872858431019	0.09743736313280948	0.8743503619364089	0.9821523462565521	146.0	2.8648758391960647	82.0	0.18906942216218525
150	Feb25-FISH2-3R4-rep2-cp190-100x_Position002_1_cmle.ics	51	1	0	1.7328	0.47443014297247355	1.0	1.9295770768456435	1.0	0.0	1.0	0.17519901911790695	2.6487838975161897	0.08587334212005862	0.24170714397633114	0.08587334212005862	0.030166732720720388	0.9533301262710141	0.9373790946336984	196.0	3.8184243950813404	108.0	0.24901826333556107
151	Feb25-FISH2-3R4-rep2-cp190-100x_Position002_1_cmle.ics	52	1	0	1.5162	0.3159100535509294	1.0	0.7711972075501364	1.0	0.0	1.0	0.2834790591663577	2.7554862171853474	0.2548605075442594	0.4446884812039495	0.2455192501937939	0.028626686398408933	0.8950116238100383	0.994162164542706	186.0	3.594947335527698	127.0	0.29282703188533565
152	Feb25-FISH2-3R4-rep2-cp190-100x_Position002_1_cmle.ics	53	1	0	1.2995999999999999	3.023297175247224	1.0	0.4554774158085735	1.0	0.4660867564761642	1.0	0.20485325280441358	1.9752064370981892	0.5428362174683199	0.6849707044556479	0.5428362174683199	0.3663220466003543	0.7622437725365153	0.939701640950832	194.0	3.680107987808933	115.0	0.2651583359591622
153	Feb25-FISH2-3R4-rep2-cp190-100x_Position002_1_cmle.ics	54	1	0	1.083	0.15901607285716846	1.0	0.20974846071939668	1.0	0.0	1.0	0.3094437279165693	2.416445693705913	0.2684222608467517	0.40702784245564555	0.2684222608467517	0.03767258059226708	0.870148907346759	1.0016524211501128	112.0	2.128459085554098	62.0	0.14295492895189613
154	Feb25-FISH2-3R4-rep2-cp190-100x_Position002_1_cmle.ics	56	1	0	1.2995999999999999	1.5468881281279212	1.0	0.2664861267839592	1.0	0.687545504971255	1.0	0.2672535417116317	2.397730032480289	0.5426646596486411	0.654206157361327	0.5381488690911053	0.41918892282950315	0.7801457669390179	0.9922468364712274	144.0	2.726559431923657	84.0	0.1936808714832141
155	Feb25-FISH2-3R4-rep2-cp190-100x_Position002_1_cmle.ics	56	2	0	1.7328	0.7168335104852411	1.0	1.184175717832937	2.0	0.3720027687491155	1.0	0.2550689676855709	3.427381205849536	0.39978230065064646	0.528023888090767	0.4085834342562674	0.2665076415413506	0.8533775261733365	0.9303403231292373	174.0	3.3735853617441656	109.0	0.25132398799607547
156	Feb25-FISH2-3R4-rep2-cp190-100x_Position002_1_cmle.ics	57	1	0	1.5162	0.3256160323699099	1.0	0.4053000373912984	1.0	0.20635000882146287	1.0	0.25304570928946574	3.3632184797609357	0.32053018811294887	0.4780656570163129	0.32053018811294887	0.17512187999383502	0.871019919117165	0.9839149390240923	168.0	3.2629043748523996	103.0	0.23748964003298878
157	Feb25-FISH2-3R4-rep2-cp190-100x_Position002_1_cmle.ics	60	1	0	1.083	0.16124583501367817	1.0	0.41997402476319073	1.0	0.23070632344123612	1.0	0.3156212800630772	2.8930949595471462	0.4414821098554852	0.5802405550337807	0.4376798860847699	0.256506195655467	0.82657332893142	0.9997485657031442	116.0	2.241255158215975	66.0	0.15217782759395398
158	Feb25-FISH2-3R4-rep2-cp190-100x_Position002_1_cmle.ics	62	1	0	1.083	0.49949701301239396	1.0	0.5865569054541242	1.0	0.72222503087512	1.0	0.3152986162946812	2.2512842431156392	0.6434259459570829	0.7166816041866263	0.6322485603321281	0.5282010075099669	0.6976753439988964	0.9884590199215589	150.0	2.8372404188154228	97.0	0.22365529206990203
159	Feb25-FISH2-3R4-rep2-cp190-100x_Position002_1_cmle.ics	63	1	0	1.5162	0.4746718904056545	1.0	0.5130117738836387	1.0	0.6639153385791856	1.0	0.3087692418061742	2.9682440628401805	0.6378271580847379	0.7405460562154954	0.6152238781699474	0.4723597661617517	0.7191551660811916	0.9863485599726036	176.0	3.3948755248144744	122.0	0.2812984085827634
160	Feb25-FISH2-3R4-rep2-cp190-100x_Position002_1_cmle.ics	64	1	0	1.2995999999999999	0.3916935433967724	1.0	0.7614638645599345	1.0	0.0	1.0	0.2261867314425859	2.0903547175609174	0.20173802295065096	0.4107767714712088	0.20173802295065096	0.027630190912365564	0.9086590773820161	0.9273911082909863	214.0	4.01003586271412	140.0	0.3228014524720236
161	Feb25-FISH2-3R4-rep2-cp190-100x_Position002_1_cmle.ics	65	1	0	2.166	0.37081377736895216	1.0	0.42148179044490475	1.0	0.3916201927270152	1.0	0.3034703647344439	3.2145402723020338	0.4847218715662882	0.6517873970108705	0.47882255466380297	0.2562184631906095	0.822060819864353	0.9745917046768181	308.0	6.017099227156699	280.0	0.6456029049440472
162	Feb25-FISH2-3R4-rep2-cp190-100x_Position002_1_cmle.ics	66	1	0	1.5162	4.570128150240923	1.0	5.387308765163396	1.0	0.687545504971255	1.0	0.09826536991668898	3.430345820474022	0.658330939784488	0.7850670348099213	0.654735983841229	0.4933706418108201	0.6543755926125483	0.40915499537055067	146.0	2.7010390973131253	52.0	0.1198976823467516
163	Feb25-FISH2-3R4-rep2-cp190-100x_Position002_1_cmle.ics	69	1	0	1.2995999999999999	1.6249827616231622	1.0	1.0556291954497055	1.0	0.3720027687491155	1.0	0.21128366681908478	3.1945529879411687	0.5212002507051081	0.6361407082419305	0.5167815731745534	0.3591037292384832	0.7290061952460317	0.8915482010095174	116.0	2.217849909375555	54.0	0.12450913166778053
164	Feb25-FISH2-3R4-rep2-cp190-100x_Position002_1_cmle.ics	70	1	0	2.166	0.15042619560925716	1.0	0.4459163567690261	1.0	0.8664	1.0	0.24451658757188707	3.316747696753112	0.8498858191913312	0.9703764235287093	0.8498858191913312	0.5224443648412663	0.6110252582043098	0.9694868732028527	268.0	5.287027730825062	204.0	0.47036783074494865
165	Feb25-FISH2-3R4-rep2-cp190-100x_Position002_1_cmle.ics	70	2	0	1.083	5.436956417366581	1.0	3.6814949320400427	2.0	1.3586516622891616	1.0	0.28194623496543986	2.419219881296825	0.7124285437096076	0.7714648726100389	0.7120964492007343	0.6486962491977493	0.63820253611583	0.9830832070510537	118.0	2.2157348236054437	64.0	0.14756637827292504
166	Feb25-FISH2-3R4-rep2-cp190-100x_Position002_1_cmle.ics	72	1	0	1.7328	0.3683974824669324	1.0	0.27644014404378536	1.0	0.20635000882146287	1.0	0.25384696959536246	3.1696905467443193	0.3603064150041811	0.5491242085772309	0.3564687611993788	0.1712235694660136	0.8495626687529242	0.9856349623303335	200.0	3.884409970062378	134.0	0.30896710450893683
167	Feb25-FISH2-3R4-rep2-cp190-100x_Position002_1_cmle.ics	74	1	0	1.7328	0.4485868162006923	1.0	0.46510098274650485	1.0	0.8779414014559871	1.0	0.2635836942077267	2.8798800975963847	0.6738300705680043	0.789310467762061	0.6663223898751166	0.5224627499501935	0.6945157381860894	0.993370440140467	244.0	4.703872290215475	184.0	0.42425333753465955
168	Feb25-FISH2-3R4-rep2-cp190-100x_Position002_1_cmle.ics	75	1	0	1.2995999999999999	0.35642824041378535	1.0	NA	0.0	0.0	1.0	0.22737798068806667	2.7470432587151588	0.19339393314377476	0.3491904474269635	0.19339393314377476	0.03770054657689644	0.9426748964003812	0.9622680472024261	132.0	2.5520079558209643	68.0	0.15678927691498287
169	Feb25-FISH2-3R4-rep2-cp190-100x_Position002_1_cmle.ics	77	1	0	0.8664	0.35018070454135025	1.0	1.792545973048895	1.0	0.32626801153583	1.0	0.2815510562887972	2.2081614739975453	0.5146830876757884	0.6443367246286954	0.5145703576360511	0.3192444269086605	0.763424692955378	0.9446501234568314	108.0	2.0390682617326408	56.0	0.12912058098880944
170	Feb25-FISH2-3R4-rep2-cp190-100x_Position002_1_cmle.ics	78	1	0	1.7328	0.29896186887382725	1.0	0.5300148728348405	1.0	0.5836459621422412	1.0	0.23727244706713552	2.0769679030305017	0.5666435638831796	0.7088172968150025	0.5607005719930532	0.36325342956837625	0.74174872716913	0.9608141070452724	310.0	6.014984141386588	250.0	0.5764311651286135
171	Feb25-FISH2-3R4-rep2-cp190-100x_Position002_1_cmle.ics	79	1	0	1.7328	0.4217388083041067	1.0	0.31224920884560625	1.0	1.528648458193712	1.0	0.31385177769992	3.0941178119584847	0.9024829600778967	0.949943200259656	0.8997565725413826	0.8114776046738073	0.4599181399145802	1.0099362920572723	176.0	3.4416860224953143	123.0	0.2836041332432778
172	Feb25-FISH2-3R4-rep2-cp190-100x_Position002_1_cmle.ics	80	1	0	1.5162	0.26399653297153747	1.0	0.3323240667695092	1.0	0.3720027687491155	1.0	0.3042557231713215	3.296804724773153	0.466221794166208	0.5998426320858558	0.46193072372041827	0.2980703082003302	0.8101519922524901	1.008346426481836	172.0	3.352295198673857	117.0	0.26976978528019113
173	Feb25-FISH2-3R4-rep2-cp190-100x_Position002_1_cmle.ics	81	1	0	1.2995999999999999	3.6029463271001183	1.0	3.629926903071759	1.0	1.8148458414482778	1.0	0.2506190222146619	3.3263432697687074	0.9676173944273188	0.9867566516026696	0.966210756292461	0.9365815700475862	0.30009230671532355	0.9637368528799679	124.0	2.42003680585889	65.0	0.14987210293343953
174	Feb25-FISH2-3R4-rep2-cp190-100x_Position002_1_cmle.ics	82	1	0	1.5162	2.1781739657213945	1.0	2.450949664650106	1.0	0.0	1.0	0.29440164392240875	2.8274776136690236	0.29008185744057635	0.4580006159002528	0.2590648342440541	0.028181017381278064	0.8827301527847251	0.9979955515055241	196.0	3.795019146240921	140.0	0.3228014524720236
175	Feb25-FISH2-3R4-rep2-cp190-100x_Position002_1_cmle.ics	83	1	0	1.2995999999999999	0.26957218794477794	1.0	0.4971179771769749	1.0	0.815064591942846	1.0	0.25379566949110294	2.878883997983435	0.7039118394659694	0.820154459594442	0.7006878405704123	0.5499801037851534	0.6303644688060139	0.9809795887949732	170.0	3.3075997867631286	105.0	0.24210108935401767
176	Feb25-FISH2-3R4-rep2-cp190-100x_Position002_1_cmle.ics	84	1	0	1.7328	0.5122086089972754	1.0	0.39677584305540425	1.0	1.0389843448820495	1.0	0.27841751300124384	3.1122940575240996	0.7382653447362446	0.819284038446984	0.7339438431847423	0.635404525845758	0.6474180190428825	0.9904950797687498	192.0	3.729033571259883	132.0	0.30435565518790797
177	Feb25-FISH2-3R4-rep2-cp190-100x_Position002_1_cmle.ics	85	1	0	1.7328	0.589112603816364	1.0	2.537870276255881	1.0	0.4883922886704704	1.0	0.28215104633056787	3.3418115096335455	0.4949670826149548	0.6444666359399805	0.4940509721582083	0.32447096043654655	0.7846371078138634	0.9694161221583678	210.0	4.107887029616022	152.0	0.350470148398197
178	Feb25-FISH2-3R4-rep2-cp190-100x_Position002_1_cmle.ics	86	1	0	2.3826	0.6776280769613519	1.0	0.7252927469622501	1.0	0.3720027687491155	1.0	0.27427755843570856	3.236134832285072	0.40307063171872487	0.557916360068678	0.3994189439496587	0.20994561586020824	0.8321322028131639	0.9869542893421703	354.0	6.90466220806094	328.0	0.756277688648741
179	Feb25-FISH2-3R4-rep2-cp190-100x_Position002_1_cmle.ics	86	2	0	1.9493999999999998	0.2958159420286361	2.0	2.2989921601368533	1.0	0.0	1.0	0.22034295107206558	2.9055101044013996	0.06207657760523712	0.2216121979481194	0.09637326296380876	0.015617467204587551	0.9706321658721315	0.9199810842240026	222.0	4.305843754559136	146.0	0.3366358004351103
180	Feb25-FISH2-3R4-rep2-cp190-100x_Position002_1_cmle.ics	87	1	0	1.2995999999999999	0.4910736130926673	1.0	0.359073819494058	1.0	0.1459114905355603	1.0	0.2617777079548179	2.375420962876428	0.36380255941499084	0.5348839946332316	0.3648068669527897	0.14846097715984966	0.8380642487307989	0.9800386836626593	190.0	3.5907171639874753	126.0	0.2905213072248212
181	Feb25-FISH2-3R4-rep2-cp190-100x_Position002_1_cmle.ics	88	1	0	1.083	0.6270816407960829	1.0	0.4449813094254429	1.0	0.32626801153583	1.0	0.3414041603262494	2.551345791102913	0.44377604291393263	0.5682791321423439	0.43638105273241057	0.2709660424349825	0.8239122832730449	0.9911388968533738	154.0	2.9266312426368803	105.0	0.24210108935401767
182	Feb25-FISH2-3R4-rep2-cp190-100x_Position002_1_cmle.ics	90	1	0	1.2995999999999999	4.285974544462819	1.0	0.2835017556662735	1.0	0.32626801153583	1.0	0.25035138067902013	3.2345377854705024	0.41198531865198534	0.5308808808808809	0.41198531865198534	0.24694027360694026	0.8235045479774908	0.9623022668412587	146.0	2.8414705903556445	83.0	0.1913751468226997
183	Feb25-FISH2-3R4-rep2-cp190-100x_Position002_1_cmle.ics	92	1	0	1.2995999999999999	3.9358219242461505	1.0	1.7845219836683488	1.0	1.5425130258375879	1.0	0.265435257696904	2.828438222669438	0.9297344391767275	0.967220719854264	0.9260457801061338	0.8592199504407155	0.4587676341951917	0.987521815378002	150.0	2.860645667655842	89.0	0.2052094947857864
184	Feb25-FISH2-3R4-rep2-cp190-100x_Position002_1_cmle.ics	93	1	0	1.7328	0.28291619742096485	1.0	0.26686977296988057	1.0	1.0368959615364501	1.0	0.2731442024700378	3.302646450324622	0.7300430938671906	0.8096520224002065	0.7286520439112883	0.6349820382467034	0.601554141844912	0.9851961034900044	200.0	3.9078152189027975	139.0	0.32049572781150915
185	Feb25-FISH2-3R4-rep2-cp190-100x_Position002_1_cmle.ics	94	1	0	1.5162	0.1544089293403952	1.0	0.6558657120587981	1.0	0.0	1.0	0.1863786657281054	2.435630169234798	0.11595786875853863	0.25744568331056367	0.08294037283504473	0.029377286148693314	0.9557289108879772	0.8723478932727258	192.0	3.658817824738624	108.0	0.24901826333556107
186	Feb25-FISH2-3R4-rep2-cp190-100x_Position002_1_cmle.ics	96	1	0	1.9493999999999998	0.3138596491583096	1.0	0.40047428688715353	1.0	1.074245800390238	1.0	0.23162334316386826	3.368258773782808	0.7666554941500183	0.8343414580913704	0.7632959443764566	0.6612778760786026	0.59882643310777	0.8321034408703852	200.0	3.814194223541118	128.0	0.2951327565458501
187	Feb25-FISH2-3R4-rep2-cp190-100x_Position002_1_cmle.ics	97	1	0	1.2995999999999999	2.96059291045805	1.0	3.430335774122657	1.0	0.0	1.0	0.20235903177715125	2.679969062029994	0.09850133156951141	0.24307670884753965	0.09850133156951141	0.034881899357713526	0.9495407747509184	0.9762910941662247	122.0	2.3987466427885806	57.0	0.13142630564932387
188	Feb25-FISH2-3R4-rep2-cp190-100x_Position002_1_cmle.ics	98	1	0	1.5162	0.27679712594928035	1.0	0.35973896904895003	1.0	0.5556144027286182	1.0	0.2577247513313282	3.220233882039136	0.5751049603483128	0.695420618877313	0.5751049603483128	0.41642823822111646	0.7021876675371851	0.970800971397847	192.0	3.7290335712598837	127.0	0.29282703188533565
189	Feb25-FISH2-3R4-rep2-cp190-100x_Position002_1_cmle.ics	99	1	0	1.7328	0.11093347499411715	1.0	0.42231658850905274	1.0	0.0	1.0	0.16820322492108197	3.4530747427138917	0.08519351481991205	0.3000318888254842	0.14017656339162834	0.030088785203584975	0.9412360247196397	0.8857781048008143	190.0	3.731148657029994	101.0	0.23287819071195984
190	Feb25-FISH2-3R4-rep2-cp190-100x_Position002_1_cmle.ics	100	1	0	1.7328	0.4631734271045053	1.0	0.32159865019161993	1.0	1.083	1.0	0.2648500727068435	3.078488499144757	0.7843115020163434	0.8820704905136183	0.7775572832873838	0.6529656902698144	0.5765866240402024	0.981183532405623	204.0	3.9972060427242546	141.0	0.325107177132538
191	Feb25-FISH2-3R4-rep2-cp190-100x_Position002_1_cmle.ics	101	1	0	1.2995999999999999	0.4451788641569911	1.0	NA	0.0	0.0	1.0	0.16128858780743843	2.313856125131076	0.08450210016821987	0.23351084140891876	0.08450210016821987	0.029650040764935964	0.9730599761387448	0.9117034161683959	158.0	3.0394273152987568	75.0	0.17292934953858405
192	Feb25-FISH2-3R4-rep2-cp190-100x_Position002_1_cmle.ics	103	1	0	1.2995999999999999	0.30323784683841143	1.0	0.3485342594782875	1.0	0.639412489864916	1.0	0.30212160755784634	2.624261457203188	0.6144051018068899	0.7400120876143634	0.5978923090816887	0.43821770210282807	0.7307923123464183	0.997484847931086	198.0	3.7929040604708093	144.0	0.33202435111408135
193	Feb25-FISH2-3R4-rep2-cp190-100x_Position002_1_cmle.ics	104	1	0	1.083	NA	0.0	NA	0.0	0.1459114905355603	1.0	0.2708035121517532	3.038142873308016	0.33710807318234376	0.4907671903693124	0.32678705026185134	0.17693667958919948	0.8634888116811613	0.9936810809815086	112.0	2.175269583234938	58.0	0.13373203030983835
194	Feb25-FISH2-3R4-rep2-cp190-100x_Position002_1_cmle.ics	105	1	0	1.5162	5.298213846303141	3.0	6.608151959014604	1.0	1.7328	1.0	0.24059426132607542	2.921935690501053	0.8875582463181524	0.9364817523213496	0.8807523553620625	0.7744634536240264	0.5295914626697847	0.9788142932886574	186.0	3.548136837846858	117.0	0.26976978528019113
195	Feb25-FISH2-3R4-rep2-cp190-100x_Position002_1_cmle.ics	105	2	0	1.7328	2.4238440548185345	1.0	2.7239306571082387	1.0	0.0	1.0	0.22949117361376095	2.68899050449755	0.07845651508452094	0.1953198870786708	0.1115166150811197	0.019773136968130336	0.9682319295359424	0.9588657497175158	222.0	4.282438505718717	149.0	0.34355297441665367
196	Feb25-FISH2-3R4-rep2-cp190-100x_Position002_1_cmle.ics	106	1	0	1.7328	0.5995139910905596	1.0	0.47492551675079997	1.0	0.0	1.0	0.1529075976355224	2.4366597063065885	0.08176934660942663	0.2153469240970084	0.08176934660942663	0.028586305844627753	0.9656920440324969	0.9303113590867141	200.0	3.884409970062378	104.0	0.2397953646935032
197	Feb25-FISH2-3R4-rep2-cp190-100x_Position002_1_cmle.ics	107	1	0	1.083	0.32219408166760805	1.0	0.21778394597079315	1.0	0.4883922886704704	1.0	0.2126465527398591	2.2463374495614676	0.7515577959812364	0.8670797451515788	0.7512427361198628	0.45989112931456977	0.6352434128560113	0.8659519312914364	120.0	2.237024986675753	57.0	0.13142630564932387
198	Feb25-FISH2-3R4-rep2-cp190-100x_Position002_1_cmle.ics	108	1	0	1.2995999999999999	0.1750185198682587	1.0	0.36266388947984957	1.0	0.0	1.0	0.3482125783201131	2.719789965935554	0.18904892239122956	0.3553454181062204	0.1816754161618881	0.02874994391349217	0.92282163093703	0.9939894190909688	180.0	3.437455850955092	134.0	0.30896710450893683
199	Feb25-FISH2-3R4-rep2-cp190-100x_Position002_1_cmle.ics	109	1	0	1.7328	4.057501229674292	1.0	4.591489212780607	1.0	0.23070632344123612	1.0	0.15017418228214752	2.4436307628944123	0.32937721537929165	0.39719237208084324	0.32426138436070817	0.18382387325458507	0.8533699987550443	0.7790395824700939	156.0	2.9947319033880273	71.0	0.16370645089652625
200	Feb25-FISH2-3R4-rep2-cp190-100x_Position002_1_cmle.ics	111	1	0	1.9493999999999998	0.4631698962503246	1.0	2.3922050682330487	1.0	2.324680235742603	1.0	0.2760649144452785	2.5418148245065058	0.9392616041801747	0.9739807010183454	0.9361607994202678	0.891553835005149	0.45479611349431254	0.9914291954362965	254.0	4.92734934976912	200.0	0.46114493210289076
201	Feb25-FISH2-3R4-rep2-cp190-100x_Position002_1_cmle.ics	111	2	0	0.8664	0.5136672073137938	2.0	0.2962532550159912	2.0	1.6456566907434287	1.0	0.2373967594247948	2.277609330768162	0.8122887981997788	0.8531122468438919	0.8127922498951142	0.7546264159578931	0.52410618431295	0.9138628177257047	106.0	1.9475623521410717	50.0	0.11528623302572269
202	Feb25-FISH2-3R4-rep2-cp190-100x_Position002_1_cmle.ics	112	1	0	1.7328	0.3085894120446831	1.0	0.3108462840545277	1.0	1.488011074996462	1.0	0.2761925431501166	2.7374294802717136	0.8355333701162827	0.9043920923599038	0.8292872089028618	0.7511711552275164	0.5873590077529439	0.991747171570836	248.0	4.746452616356094	193.0	0.44500485947928964
203	Feb25-FISH2-3R4-rep2-cp190-100x_Position002_1_cmle.ics	113	1	0	1.083	0.5433731421071726	1.0	0.19995409154101945	1.0	0.0	1.0	0.2993667739987017	3.6297651597106535	0.23510724288963664	0.4089986277421659	0.21223001297065625	0.03805665733030058	0.887759834798024	0.9929324607913758	102.0	1.9986030213621342	53.0	0.12220340700726606
204	Feb25-FISH2-3R4-rep2-cp190-100x_Position002_1_cmle.ics	114	1	0	1.5162	0.507573797756124	1.0	0.34887308393336836	1.0	1.2594114294931633	1.0	0.2623025778457774	3.3698918403651286	0.8093249594476563	0.8725325458553425	0.8063968722705154	0.7314977332279665	0.5987078670277765	0.992726613972562	166.0	3.218208962941671	103.0	0.23748964003298878
205	Feb25-FISH2-3R4-rep2-cp190-100x_Position002_1_cmle.ics	115	1	0	1.2995999999999999	0.5965880189340398	1.0	3.1450321255119276	1.0	2.166	1.0	0.25765850080505726	2.5984984551135835	0.9991848668763567	0.9999867097860275	0.9968103486466132	0.9734860231249723	0.2169746282940317	0.9796881092668417	156.0	2.9947319033880286	93.0	0.21443239342784423
206	Feb25-FISH2-3R4-rep2-cp190-100x_Position002_1_cmle.ics	116	1	0	1.5162	NA	0.0	0.559792938763785	1.0	0.0	1.0	0.14917344034139568	1.881918430090793	0.07664096022266033	0.24072248637365187	0.07664096022266033	0.026632987359387683	0.9709767223045443	0.8919596825759026	234.0	4.48039523066183	130.0	0.29974420586687905
207	Feb25-FISH2-3R4-rep2-cp190-100x_Position002_1_cmle.ics	117	1	0	1.083	0.34807086730563086	1.0	0.5884182748340906	1.0	0.0	1.0	0.21568065724375463	1.7591374309557897	0.2199367895192945	0.4862236835397869	0.24075206878387792	0.030084450561587737	0.921363683666504	0.9252247431237075	194.0	3.586486992447254	118.0	0.27207550994070556
208	Feb25-FISH2-3R4-rep2-cp190-100x_Position002_1_cmle.ics	118	1	0	1.2995999999999999	NA	0.0	0.25586075550107695	1.0	0.0	1.0	0.17495429986519478	3.1214778580979123	0.11242175757691064	0.2244534921329503	0.11242175757691064	0.039592092996708586	0.9547468499477371	0.9311597313462944	122.0	2.3987466427885806	53.0	0.12220340700726606
209	Feb25-FISH2-3R4-rep2-cp190-100x_Position002_1_cmle.ics	121	1	0	1.2995999999999999	0.26350664299367593	1.0	0.3713709413914687	1.0	0.687545504971255	1.0	0.3194625544418394	2.519367260135994	0.6029695684800268	0.718991104408454	0.5982267100882274	0.4729780925112379	0.7468248554188185	1.0015245773097698	188.0	3.569427000917167	137.0	0.3158842784904802
210	Feb25-FISH2-3R4-rep2-cp190-100x_Position002_1_cmle.ics	123	1	0	1.9493999999999998	2.5664264728268193	1.0	0.43712986810060395	1.0	0.2918229810711206	1.0	0.12102888735218456	4.357027749063526	0.41259264602456136	0.5573097938795015	0.40782284096442034	0.23924314284168574	0.821339527508856	0.6664571828039116	180.0	3.437455850955092	79.0	0.18215224818064185
211	Feb25-FISH2-3R4-rep2-cp190-100x_Position002_1_cmle.ics	126	1	0	2.166	0.6433543946648773	1.0	0.4434305365402442	1.0	0.23070632344123612	1.0	0.29119121721641505	3.1901199703835097	0.3182470569862647	0.46949342237359726	0.31374422737988117	0.1680232169017855	0.8467152533008572	0.9976673782714559	288.0	5.71057660109193	248.0	0.5718197158075845
212	Feb25-FISH2-3R4-rep2-cp190-100x_Position002_1_cmle.ics	127	1	0	1.083	0.4440864643516004	1.0	0.4471306830992882	1.0	1.1279441277042794	1.0	0.2795679985921581	2.885444305984539	0.8847504389265112	0.9441587938578156	0.8792603739932559	0.7681074603572723	0.5284147942772848	0.9844651757929022	128.0	2.4626171319995076	72.0	0.16601217555704068
213	Feb25-FISH2-3R4-rep2-cp190-100x_Position002_1_cmle.ics	128	1	0	1.2995999999999999	0.3571424079963218	1.0	0.6824585225406934	1.0	0.0	1.0	0.2385198504000997	2.6758237108556244	0.09351663613856404	0.3327227712807713	0.13233429278798736	0.03354904289366156	0.9521616338884672	0.8762854378271483	168.0	3.2160938771715606	100.0	0.23057246605144538
214	Feb25-FISH2-3R4-rep2-cp190-100x_Position002_1_cmle.ics	129	1	0	1.5162	0.28955306558567984	1.0	0.5654541738156249	1.0	0.32626801153583	1.0	0.26171705325020667	2.519096995376323	0.45181351888971033	0.5902948730651099	0.43708891920523746	0.2534467909975688	0.8035522989904619	0.9822541065297836	196.0	3.7248033997196615	132.0	0.30435565518790797
215	Feb25-FISH2-3R4-rep2-cp190-100x_Position002_1_cmle.ics	130	1	0	1.5162	0.5089055432403243	1.0	0.20869439653857264	1.0	0.7252201245704302	1.0	0.31953930772090205	2.946829167728675	0.6510058800211417	0.7574202233086681	0.6447955206131079	0.4913864297040169	0.6956480972797959	1.005000352562291	174.0	3.373585361744166	122.0	0.2812984085827634
216	Feb25-FISH2-3R4-rep2-cp190-100x_Position002_1_cmle.ics	131	1	0	1.2995999999999999	0.38295997193260567	1.0	0.43884121790664166	1.0	1.197136909301969	1.0	0.28338543426035845	2.6428528358946153	0.8267998266338378	0.8916323161903708	0.8227976503352054	0.7177543549026659	0.5843831690636706	0.9963995635048737	168.0	3.21609387717156	109.0	0.25132398799607547
217	Feb25-FISH2-3R4-rep2-cp190-100x_Position002_1_cmle.ics	132	1	0	1.2995999999999999	0.4342318566141009	1.0	0.2076802052786384	1.0	1.2737298093406069	1.0	0.2660157372343133	2.9619192816752657	0.7926231566861612	0.8556097735997991	0.793312044777726	0.7230167557676438	0.5564536666608279	0.9614776770808516	162.0	3.0586023925989543	100.0	0.23057246605144538
218	Feb25-FISH2-3R4-rep2-cp190-100x_Position002_1_cmle.ics	133	1	0	1.2995999999999999	0.10660881070980772	1.0	0.17654989572568833	1.0	0.0	1.0	0.2592474800986408	2.3779456174282676	0.17221970628194347	0.3445133504006507	0.1685505411325428	0.028484551613231174	0.937186862697149	0.944855858884512	172.0	3.2352689544717577	108.0	0.24901826333556107
219	Feb25-FISH2-3R4-rep2-cp190-100x_Position002_1_cmle.ics	134	1	0	1.7328	0.25752107943092795	1.0	0.2494875709814422	1.0	0.0	1.0	0.2731442024700378	3.251044982909049	0.1852030529953917	0.3733906970046083	0.18794642857142857	0.02826180875576037	0.9228572509875518	0.9965980783168972	200.0	3.9078152189027975	139.0	0.32049572781150915
220	Feb25-FISH2-3R4-rep2-cp190-100x_Position003_2_cmle.ics	1	1	0	1.5162	0.44379044189661043	1.0	0.8353826063994945	1.0	0.0	1.0	0.269602597857635	2.519026980638453	0.19215304969384805	0.3442698341786456	0.16957051130440876	0.02840774708958558	0.9180109427400122	0.9792827265090885	176.0	3.394875524814475	114.0	0.26285261129864773
221	Feb25-FISH2-3R4-rep2-cp190-100x_Position003_2_cmle.ics	2	1	0	1.5162	1.183131714231983	1.0	NA	0.0	0.687545504971255	1.0	0.3325313158227391	3.473578765718903	0.6995331271214912	0.7997080596392451	0.6957911931324505	0.5277227493367624	0.6482751249411021	1.007785856792888	136.0	2.6882092773232618	86.0	0.19829232080424306
222	Feb25-FISH2-3R4-rep2-cp190-100x_Position003_2_cmle.ics	3	1	0	1.7328	0.21126036624966252	1.0	0.4425676774995175	1.0	0.23070632344123612	1.0	0.24103091445739716	2.9039253973285963	0.3611238622872972	0.5060862683023348	0.35946972694895135	0.20800949742777997	0.849478580289013	0.9531834580529979	188.0	3.6396427474384256	119.0	0.27438123460122005
223	Feb25-FISH2-3R4-rep2-cp190-100x_Position003_2_cmle.ics	4	1	0	1.5162	0.5320096826754007	1.0	1.2405959745527	1.0	0.0	1.0	0.2665735764620092	2.9457664512855586	0.19308292553894987	0.34487501653220476	0.19308292553894987	0.03381166512366089	0.9427315993758184	0.9651595728890383	136.0	2.6413987796424214	77.0	0.17754079885961296
224	Feb25-FISH2-3R4-rep2-cp190-100x_Position003_2_cmle.ics	5	1	0	1.5162	0.6450632508109174	1.0	0.333696493138532	1.0	0.10317500441073144	1.0	0.2629681350661099	3.0815791215734483	0.381547319316314	0.5357281977710849	0.3762078040530911	0.098087465440415	0.8647803492704657	0.9815822727872054	168.0	3.2863096236928193	105.0	0.24210108935401767
225	Feb25-FISH2-3R4-rep2-cp190-100x_Position003_2_cmle.ics	7	1	0	1.2995999999999999	0.5595859899426125	1.0	0.08511870865228736	1.0	0.2918229810711206	1.0	0.3089982052636375	3.0003494365131145	0.4355604671306114	0.5493190167557719	0.43291717690630505	0.2777694811982916	0.8058283055204564	1.0258774837239604	118.0	2.3093558189671235	67.0	0.15448355225446841
226	Feb25-FISH2-3R4-rep2-cp190-100x_Position003_2_cmle.ics	9	1	0	1.9493999999999998	0.7081722136080562	1.0	0.624811212202508	1.0	0.65584944557845	1.0	0.2411470206884204	2.63352784372121	0.5809082108201815	0.6980638043992166	0.5773285003489654	0.41328995654816847	0.7753402891406289	0.9702970428864258	284.0	5.527564781908791	221.0	0.5095651499736944
227	Feb25-FISH2-3R4-rep2-cp190-100x_Position003_2_cmle.ics	10	1	0	1.7328	0.6854263596063547	1.0	0.7642931947106504	1.0	0.7252201245704302	1.0	0.14261245881212017	2.5679552623293738	0.6414894234035677	0.6960751008774474	0.6373797549113024	0.4855250184355089	0.6956140424354135	0.760395382222845	190.0	3.5907171639874753	93.0	0.21443239342784423
228	Feb25-FISH2-3R4-rep2-cp190-100x_Position003_2_cmle.ics	11	1	0	1.5162	0.5134110565404622	1.0	0.41562852570701786	1.0	0.8508028822180275	1.0	0.24174578479085276	2.716641601543596	0.6727630493888649	0.7569911085346637	0.6674804248961029	0.5754059945949035	0.6593730492579791	0.9597974405239486	192.0	3.705628322419464	123.0	0.2836041332432778
229	Feb25-FISH2-3R4-rep2-cp190-100x_Position003_2_cmle.ics	14	1	0	1.5162	2.3808825632197044	1.0	2.2029166661986133	1.0	0.5710063922207945	1.0	0.28890164313983585	3.1056459963990175	0.7156906175245858	0.856748914680606	0.7127558252857269	0.5022758483210773	0.6767665322018211	0.9983963005544209	148.0	2.8861660022663735	91.0	0.20982094410681532
230	Feb25-FISH2-3R4-rep2-cp190-100x_Position003_2_cmle.ics	15	1	0	1.2995999999999999	0.150168403233607	1.0	0.33059004882902115	1.0	0.0	1.0	0.30414293636913303	3.197628990355535	0.2048577283569053	0.3735848422750025	0.20267410219370444	0.038104276547855004	0.9356277398286652	0.997200107209396	104.0	2.043298433272863	55.0	0.12681485632829495
231	Feb25-FISH2-3R4-rep2-cp190-100x_Position003_2_cmle.ics	16	1	0	1.5162	1.0799483943691846	1.0	0.7013450997322069	1.0	0.9590684260691023	1.0	0.23438440721173529	3.742901652869262	0.7663916974480348	0.8443568592111387	0.7656192749131024	0.6449678652419762	0.6155957651250306	0.9596107463648405	154.0	2.9968469891581395	87.0	0.20059804546475749
232	Feb25-FISH2-3R4-rep2-cp190-100x_Position003_2_cmle.ics	17	1	0	2.3826	0.8018613375643926	2.0	1.188928361312351	1.0	1.059277487276398	1.0	0.21116329221659788	3.0520523091206697	0.7038300405210504	0.8239490091038819	0.7015063757697855	0.5661137947086071	0.7031683357804073	0.9154682739671124	324.0	6.30444677592127	252.0	0.5810426144496424
233	Feb25-FISH2-3R4-rep2-cp190-100x_Position003_2_cmle.ics	18	1	0	1.5162	0.5406586911408069	1.0	0.16074202129106932	1.0	0.41270001764292574	1.0	0.2742150448010988	3.0649064148545793	0.46296169082457467	0.591803866791845	0.466572019570577	0.33343637654278585	0.7912049332674218	0.9922604070833604	192.0	3.729033571259883	131.0	0.3020499305273935
234	Feb25-FISH2-3R4-rep2-cp190-100x_Position003_2_cmle.ics	19	1	0	1.7328	0.6162937621734305	1.0	0.7585471227101811	1.0	0.5595020986366908	1.0	0.29314829369177076	2.8348391347841932	0.5634886843742836	0.7211934628107294	0.5659188419087544	0.36740248255985325	0.7354968720661977	0.9933597670738548	200.0	3.861004721221958	144.0	0.33202435111408135
235	Feb25-FISH2-3R4-rep2-cp190-100x_Position003_2_cmle.ics	20	1	0	1.083	0.5062840865649039	1.0	0.16778707087133998	1.0	0.639412489864916	1.0	0.3020209672689776	3.108937923904312	0.6544510638297872	0.7521702127659574	0.6503829787234042	0.5533702127659574	0.6762789556901522	1.0112168456882704	108.0	2.0858787594134807	58.0	0.13373203030983835
236	Feb25-FISH2-3R4-rep2-cp190-100x_Position003_2_cmle.ics	21	1	0	1.083	0.523734723358413	1.0	0.5240363073352376	1.0	1.9711556915503592	1.0	0.2988952823564744	2.1721267533613724	0.9624778961901069	0.981314597497896	0.9622982288583559	0.9266720882072037	0.26376341602934333	0.9847209107638535	162.0	3.035197143758535	106.0	0.24440681401453213
237	Feb25-FISH2-3R4-rep2-cp190-100x_Position003_2_cmle.ics	23	1	0	0.8664	7.210277021398712	2.0	7.965947356874098	1.0	0.0	1.0	0.2349147765947995	1.5116108198517726	0.14750668704623615	0.3089845242644249	0.14750668704623615	0.020837313717997706	0.9520184336423594	0.8841138834654123	128.0	2.3689961366378274	66.0	0.15217782759395398
238	Feb25-FISH2-3R4-rep2-cp190-100x_Position003_2_cmle.ics	23	2	0	1.2995999999999999	0.42196741931334425	1.0	0.6802829713007065	1.0	1.1368333649278028	1.0	0.23941770333991058	2.8497745973099806	0.6881304929308368	0.7522688192586932	0.6851308750477646	0.613066010699274	0.6921220646355473	0.9563483999421727	122.0	2.375341393948161	62.0	0.14295492895189613
239	Feb25-FISH2-3R4-rep2-cp190-100x_Position003_2_cmle.ics	23	3	0	1.083	0.379590939632931	2.0	1.540574452121094	1.0	1.4930362603455627	1.0	0.28194623496543986	2.6758932310076844	0.8081295376385174	0.853744745892243	0.8064864348490638	0.7440819640810088	0.5737152423374824	0.9773424767813806	118.0	2.239140072445864	64.0	0.14756637827292504
240	Feb25-FISH2-3R4-rep2-cp190-100x_Position003_2_cmle.ics	24	1	0	2.3826	1.1368084374772172	1.0	0.2027404488060338	1.0	0.6275890508929507	1.0	0.24411776386082784	3.7393709917562057	0.5095035023862869	0.6601248531996236	0.5095035023862869	0.39630063051282266	0.7618085478034539	0.9809698282167303	298.0	5.910648411805153	239.0	0.5510681938629545
241	Feb25-FISH2-3R4-rep2-cp190-100x_Position003_2_cmle.ics	26	1	0	1.7328	0.5626042721402343	1.0	0.4736968632292103	1.0	0.5556144027286182	1.0	0.2800901754771584	3.256547142520823	0.5649958280753291	0.7125819731479758	0.5617548287442162	0.3726804443616955	0.7723089662543504	0.9919868648834996	204.0	3.997206042724255	145.0	0.33433007577459584
242	Feb25-FISH2-3R4-rep2-cp190-100x_Position003_2_cmle.ics	27	1	0	1.2995999999999999	0.6733487846298685	1.0	0.35584547500750063	1.0	0.8508028822180275	1.0	0.2814227162111093	3.136691808375791	0.7090442620531507	0.7871130334093928	0.706319744803551	0.6159679415136964	0.6498902416095426	0.9992921420525612	146.0	2.841470590355645	88.0	0.20290377012527194
243	Feb25-FISH2-3R4-rep2-cp190-100x_Position003_2_cmle.ics	29	1	0	1.2995999999999999	0.08286955786831958	1.0	0.4042531845794094	1.0	0.4332	1.0	0.261512653717724	3.7117332066700968	0.6468949926001888	0.7693181685758568	0.6318681318681318	0.37877419505203175	0.7256320464153838	0.9887551091373317	104.0	2.0667036821132827	51.0	0.11759195768623716
244	Feb25-FISH2-3R4-rep2-cp190-100x_Position003_2_cmle.ics	34	1	0	1.5162	4.749472323073745	1.0	NA	0.0	0.0	1.0	0.21380283336930536	2.8724238888466305	0.10443495097888558	0.24050696130559057	0.10443495097888558	0.026381504133755417	0.9463408807510508	0.944181736828541	180.0	3.484266348635932	105.0	0.24210108935401767
245	Feb25-FISH2-3R4-rep2-cp190-100x_Position003_2_cmle.ics	35	1	0	1.7328	0.21162566809462113	1.0	0.47608899731014936	1.0	1.2927790998539732	1.0	0.25003418727335075	3.039125558172652	0.7405831326428021	0.7981902780050971	0.7384320418995066	0.6690009118754238	0.6723988216551223	0.980803016040509	198.0	3.81630930931123	131.0	0.3020499305273935
246	Feb25-FISH2-3R4-rep2-cp190-100x_Position003_2_cmle.ics	35	2	0	1.2995999999999999	6.032430640482383	1.0	5.748054561730534	1.0	1.0317500441073144	1.0	0.2549151063769329	3.3386918530110283	0.6609880988566486	0.7266735252168627	0.6583413219855503	0.5786340573780074	0.7313594212027373	0.9608216026572228	132.0	2.5520079558209643	72.0	0.16601217555704068
247	Feb25-FISH2-3R4-rep2-cp190-100x_Position003_2_cmle.ics	37	1	0	1.5162	0.1890136158495243	1.0	0.24876426974049573	1.0	0.0	1.0	0.23846533157715108	3.11451469248905	0.16721483388150055	0.35897802564469233	0.16721483388150055	0.026705276705276705	0.9485601316592249	0.9725277045811579	196.0	3.7950191462409206	126.0	0.2905213072248212
248	Feb25-FISH2-3R4-rep2-cp190-100x_Position003_2_cmle.ics	38	1	0	1.5162	0.14965823950148432	1.0	1.705251667092172	1.0	0.0	1.0	0.26735205537901047	2.7717189265166193	0.48686813354027814	0.6935219422380474	0.4674176024833379	0.09687604613652272	0.7676916470146652	0.9758649472579015	224.0	4.327133917629446	163.0	0.375833119663856
249	Feb25-FISH2-3R4-rep2-cp190-100x_Position003_2_cmle.ics	39	1	0	1.5162	0.5021545046236968	1.0	0.5125437640719684	1.0	0.5595020986366908	1.0	0.2359709775554236	3.1601476636421597	0.6163483215379266	0.7339135701387409	0.6075438261981404	0.46452405253535817	0.7149539871459406	0.9806213307947611	156.0	3.018137152228448	89.0	0.2052094947857864
250	Feb25-FISH2-3R4-rep2-cp190-100x_Position003_2_cmle.ics	41	1	0	1.5162	0.1664036421638817	1.0	0.4652392237843435	1.0	0.2918229810711206	1.0	0.26511107188097244	2.925061751089033	0.43636850989227527	0.594076225939422	0.43636850989227527	0.21626810203061497	0.8148961251074032	0.9316976635214466	202.0	3.882294884292267	139.0	0.32049572781150915
251	Feb25-FISH2-3R4-rep2-cp190-100x_Position003_2_cmle.ics	42	1	0	1.5162	0.4877128091795068	1.0	0.2670187044249229	1.0	0.42540144110901373	1.0	0.27780486046518565	3.1799754781113814	0.48953393913059906	0.6056193678801504	0.48953393913059906	0.337648536829577	0.7878223117231201	0.9950809529710312	166.0	3.241614211782091	106.0	0.24440681401453213
252	Feb25-FISH2-3R4-rep2-cp190-100x_Position003_2_cmle.ics	43	1	0	1.2995999999999999	NA	0.0	1.228629702306018	1.0	0.6497999999999999	1.0	0.2802220647444271	3.579616304932543	0.8000338037691203	0.8972956984703795	0.7966027212034141	0.612101749345052	0.6232920782231636	0.9748596129056128	112.0	2.2220800809157777	59.0	0.13603775497035278
253	Feb25-FISH2-3R4-rep2-cp190-100x_Position003_2_cmle.ics	44	1	0	1.2995999999999999	0.21606394124916514	1.0	0.30701795176705987	1.0	0.0	1.0	0.30696027392889	2.507627531747694	0.3627039637378087	0.6262934150592765	0.3627039637378087	0.08364010129995698	0.8102326311983451	0.9877728684128128	220.0	4.167527347286726	170.0	0.39197319228745714
254	Feb25-FISH2-3R4-rep2-cp190-100x_Position003_2_cmle.ics	44	2	0	1.9493999999999998	0.4378068479494184	2.0	0.44021849134321933	2.0	0.4883922886704704	1.0	0.2941577921311243	2.721570658643987	0.42354603071819186	0.5773731643817998	0.41979385192642893	0.2548820458688334	0.8723755553151842	0.9781944950546322	300.0	5.768101832992526	265.0	0.6110170350363303
255	Feb25-FISH2-3R4-rep2-cp190-100x_Position003_2_cmle.ics	45	1	0	1.7328	0.7222382705940548	1.0	0.594434130988509	1.0	0.744005537498231	1.0	0.26235384219421876	3.0305513789729184	0.6304614345871609	0.7402261272306225	0.6373376450311828	0.47978003233773386	0.7230737874729399	0.9712999739923835	230.0	4.414409655680792	168.0	0.3873617429664282
256	Feb25-FISH2-3R4-rep2-cp190-100x_Position003_2_cmle.ics	47	1	0	1.5162	0.34519370576323155	1.0	0.34330904013776387	1.0	0.8318234787411565	1.0	0.298179806429609	3.2853287068391017	0.6699212471873995	0.7616039858566377	0.6628817100610737	0.5524027643844422	0.6844664618602515	0.9819662579383017	180.0	3.5310768463167714	124.0	0.28590985790379225
257	Feb25-FISH2-3R4-rep2-cp190-100x_Position003_2_cmle.ics	48	1	0	1.5162	0.3749618352517484	1.0	0.6112227487558507	1.0	0.5595020986366908	1.0	0.28983077184957995	3.4527163046687446	0.6562740569668977	0.7893785818150714	0.6507142246172269	0.46597810281413055	0.6810523208067765	0.9767806651044979	150.0	2.930861414177102	93.0	0.21443239342784423
258	Feb25-FISH2-3R4-rep2-cp190-100x_Position003_2_cmle.ics	49	1	0	1.5162	0.8400761606130719	1.0	0.6308733318217713	1.0	0.8875449473696695	1.0	0.2720111564350147	2.9382505407650115	0.6589569970745375	0.7745711381834663	0.6574324602727685	0.5555460176626515	0.6733608816432776	0.9829011442436467	206.0	3.9950909569541437	145.0	0.33433007577459584
259	Feb25-FISH2-3R4-rep2-cp190-100x_Position003_2_cmle.ics	50	1	0	1.5162	0.5601233094807937	1.0	0.6338850465537476	1.0	0.10317500441073144	1.0	0.2629681350661099	3.2753553492560803	0.31627569966488545	0.4693823023276877	0.27013857440449235	0.09502762430939227	0.8894370810462666	1.0011470952563766	168.0	3.3097148725332395	105.0	0.24210108935401767
260	Feb25-FISH2-3R4-rep2-cp190-100x_Position003_2_cmle.ics	51	1	0	1.2995999999999999	0.6983350348050504	1.0	0.49735857029346314	1.0	0.10317500441073144	1.0	0.2765256033628516	3.0493541607425283	0.37943980101039754	0.5151714122390965	0.36320237304370667	0.12290079873932053	0.8430847558849534	0.9705883792584079	120.0	2.3306459820374323	65.0	0.14987210293343953
261	Feb25-FISH2-3R4-rep2-cp190-100x_Position003_2_cmle.ics	53	1	0	3.6822	7.720894147661621	1.0	7.379979276312956	1.0	0.0	1.0	0.10700421657759514	8.059802009664493	0.171335642554599	0.24421852460974466	0.08013671569933571	0.028868328448442195	0.9435485525386625	0.5598633875857562	200.0	4.048246711945318	87.0	0.20059804546475749
262	Feb25-FISH2-3R4-rep2-cp190-100x_Position003_2_cmle.ics	54	1	0	1.9493999999999998	0.8260076149452815	1.0	0.5367611674446531	1.0	0.3916201927270152	1.0	0.23891812130550377	3.6265792935251495	0.45097516582769154	0.5769432873102787	0.445613848040149	0.3107508129555026	0.8307005257875126	0.9870986429238916	200.0	3.931220467743217	130.0	0.29974420586687905
263	Feb25-FISH2-3R4-rep2-cp190-100x_Position003_2_cmle.ics	55	1	0	1.2995999999999999	0.578543057415546	1.0	0.5138978563571541	1.0	1.2995999999999999	1.0	0.27634221897242356	3.3533434706230167	0.9436038975550888	0.984898091449515	0.9392571403030439	0.8240233763911858	0.4954554679956252	0.975321246739546	148.0	2.8861660022663735	89.0	0.2052094947857864
264	Feb25-FISH2-3R4-rep2-cp190-100x_Position003_2_cmle.ics	56	1	0	1.7328	2.2578906403945047	1.0	1.9234243508665612	1.0	0.0	1.0	0.2508275463621424	3.1559987159698144	0.07853370221327968	0.23356657803966657	0.07853370221327968	0.028195961483184824	0.9552406487710274	0.9578763093528819	154.0	3.0670627356793987	90.0	0.20751521944630086
265	Feb25-FISH2-3R4-rep2-cp190-100x_Position003_2_cmle.ics	57	1	0	1.7328	2.5702684884136984	1.0	0.8191664295245201	1.0	1.7328	1.0	0.21702992375368915	4.795300919191477	0.981383800712917	0.9974295839943955	0.9790760925555807	0.9188181237508499	0.3804646170053992	0.9815845683427638	158.0	3.179858808341276	87.0	0.20059804546475749
266	Feb25-FISH2-3R4-rep2-cp190-100x_Position003_2_cmle.ics	58	1	0	1.5162	1.773474386369465	1.0	1.025496617258887	1.0	0.3095250132321943	1.0	0.22932998069888505	3.771066710581767	0.3881599782834909	0.5019906799981902	0.38393732374187517	0.23405570887813118	0.8467363114570726	0.9749761419842802	138.0	2.7563099380744096	73.0	0.16831790021755516
267	Feb25-FISH2-3R4-rep2-cp190-100x_Position003_2_cmle.ics	59	1	0	1.083	1.598620906722038	1.0	0.6709719088492617	2.0	1.517785507063743	1.0	0.2243994752564138	2.1784375190315903	0.8896068703881269	0.943394338600075	0.8883478550881727	0.8212698545045233	0.45644234733059486	0.949305587623867	126.0	2.3477059735675185	63.0	0.1452606536124106
268	Feb25-FISH2-3R4-rep2-cp190-100x_Position003_2_cmle.ics	60	1	0	1.7328	0.452527813319253	1.0	1.6508552710351179	1.0	0.0	1.0	0.19584303130515623	3.152478873286419	0.0720121356593347	0.18768736229999639	0.0720121356593347	0.025246505580236212	0.9588574509301317	0.9045796419933575	166.0	3.241614211782091	89.0	0.2052094947857864
269	Feb25-FISH2-3R4-rep2-cp190-100x_Position003_2_cmle.ics	62	1	0	1.2995999999999999	0.6199147104438679	1.0	0.5098035900174125	1.0	0.2918229810711206	1.0	0.2782095535066763	2.6320642106399306	0.39617062171952394	0.5184353515191839	0.3791398684113255	0.23848137059214902	0.8464710304261279	0.995830136777099	168.0	3.21609387717156	108.0	0.24901826333556107
270	Feb25-FISH2-3R4-rep2-cp190-100x_Position003_2_cmle.ics	63	1	0	1.5162	0.39388348540594736	1.0	0.19545023362361916	1.0	0.8595614345612763	1.0	0.23505150542023923	3.444118342242783	0.7156954837620189	0.8258467286563163	0.7156954837620189	0.6018132500237474	0.6279078282862703	0.9734570448180075	162.0	3.1756286368010533	94.0	0.2167381180883587
271	Feb25-FISH2-3R4-rep2-cp190-100x_Position003_2_cmle.ics	64	1	0	1.2995999999999999	0.3023003125892048	1.0	0.3400829700492231	1.0	0.4332	1.0	0.27258798385801636	2.8393438256088523	0.6882422238689696	0.7986898858044044	0.6678447243914952	0.42866100438921506	0.714795164010156	0.9945083074255203	166.0	3.1948037141012513	105.0	0.24210108935401767
272	Feb25-FISH2-3R4-rep2-cp190-100x_Position003_2_cmle.ics	65	1	0	1.2995999999999999	0.3096673886343369	1.0	0.3700152723927917	1.0	0.0	1.0	0.2794714328294241	2.7344461979627184	0.5544331102789825	0.7698223413870892	0.5544331102789825	0.12352932240594879	0.7869927680963307	1.0004331450545525	154.0	2.9968469891581395	95.0	0.21904384274887315
273	Feb25-FISH2-3R4-rep2-cp190-100x_Position003_2_cmle.ics	66	1	0	0.8664	1.1018993814858946	1.0	0.2740886146122343	1.0	1.1396051716664168	1.0	0.28758054650375425	2.1830559217640144	0.8570018023665857	0.9084241046939895	0.8556852911213855	0.7790376929707703	0.5312292380368433	0.9855667564759175	116.0	2.171039411694715	63.0	0.1452606536124106
274	Feb25-FISH2-3R4-rep2-cp190-100x_Position003_2_cmle.ics	69	1	0	1.5162	3.04179241695162	1.0	2.700001072954358	1.0	0.42540144110901373	1.0	0.2315593589901708	4.051095189237316	0.5687514033542325	0.7010294143047135	0.5687514033542325	0.3978185398207161	0.7286803495043851	0.9836268546083672	118.0	2.3561663166479634	58.0	0.13373203030983835
275	Feb25-FISH2-3R4-rep2-cp190-100x_Position003_2_cmle.ics	70	1	0	1.5162	0.41556777053235205	1.0	0.389010756051636	1.0	0.0	1.0	0.18386903581779426	2.411899611573276	0.08427719896317663	0.26357300628347236	0.08427719896317663	0.029722942238449204	0.9754691359416361	0.8752049006507202	182.0	3.5055565117062404	99.0	0.22826674139093092
276	Feb25-FISH2-3R4-rep2-cp190-100x_Position003_2_cmle.ics	71	1	0	1.7328	0.5506228019843997	1.0	0.3231241756510433	1.0	0.10317500441073144	1.0	0.20008495252250796	3.368294849226519	0.24883178481437276	0.4598789268802609	0.24883178481437276	0.06283008417390219	0.9053977857506236	0.8599082401700617	210.0	4.014266034254343	128.0	0.2951327565458501
277	Feb25-FISH2-3R4-rep2-cp190-100x_Position003_2_cmle.ics	72	1	0	1.7328	0.6158763353759685	1.0	3.257266229595727	1.0	1.7539750749824343	1.0	0.2896249227309447	3.4268955178304794	0.8813036650540766	0.9243718497505129	0.8818608951141055	0.8336509966819483	0.42310736929065496	0.9882688906848847	210.0	4.084481780775602	154.0	0.3550815977192259
278	Feb25-FISH2-3R4-rep2-cp190-100x_Position003_2_cmle.ics	73	1	0	1.2995999999999999	0.3668873460271045	1.0	0.6345330427642519	1.0	1.2995999999999999	1.0	0.3218790420535191	2.9405486499763187	0.9740632957439068	0.9978310294652601	0.9655692979265187	0.8385913059294289	0.23405431327948867	1.0117421642042228	162.0	3.1288181391202143	110.0	0.2536297126565899
279	Feb25-FISH2-3R4-rep2-cp190-100x_Position003_2_cmle.ics	75	1	0	1.5162	0.6445824127945315	1.0	NA	0.0	1.4532932869245503	1.0	0.3121890240836562	2.767963813596106	0.8617093206705474	0.9077375632426887	0.8598751855507457	0.8008914207552595	0.5323531942798955	0.9974646978448287	182.0	3.505556511706241	129.0	0.29743848120636457
280	Feb25-FISH2-3R4-rep2-cp190-100x_Position003_2_cmle.ics	76	1	0	1.7328	0.5886967824299755	1.0	0.7781271152160117	1.0	0.0	1.0	0.13992939424120163	2.3716858629679263	0.08304546774403493	0.20949605999619517	0.08304546774403493	0.0290418831916534	0.9551498943938419	0.9156106949382212	198.0	3.9567408023537487	98.0	0.2259610167304165
281	Feb25-FISH2-3R4-rep2-cp190-100x_Position003_2_cmle.ics	77	1	0	1.2995999999999999	0.5862384380358111	1.0	0.3821552129214812	1.0	0.41270001764292574	1.0	0.31092308323314777	3.3519953547045307	0.5353540065541652	0.653119059558935	0.524636430429053	0.374030578329271	0.7363429732826186	1.00321265493552	138.0	2.70949944039357	85.0	0.19598659614372857
282	Feb25-FISH2-3R4-rep2-cp190-100x_Position003_2_cmle.ics	78	1	0	1.5162	0.8858682164743336	1.0	0.8493456042248385	1.0	0.8664	1.0	0.2564664373069445	2.6338277478363077	0.845855354415044	0.9207021579196881	0.8295173213000193	0.6392068898916651	0.5755309042763338	0.9601635463060474	180.0	3.437455850955092	115.0	0.2651583359591622
283	Feb25-FISH2-3R4-rep2-cp190-100x_Position003_2_cmle.ics	79	1	0	1.9493999999999998	0.4439160022506368	1.0	0.5823167416886584	1.0	0.0	1.0	0.13835298282379366	2.614502177524769	0.0749399701473165	0.22382211694464274	0.0749399701473165	0.026802518008955806	0.9597719998477586	0.9279333147937017	230.0	4.4846254022020515	122.0	0.2812984085827634
284	Feb25-FISH2-3R4-rep2-cp190-100x_Position003_2_cmle.ics	80	1	0	1.7328	0.7769659646861896	1.0	0.5094016380585558	1.0	1.2995999999999999	1.0	0.23950023994425718	3.6945946884556484	0.963738335831359	0.9887202049992748	0.9550935550935551	0.8083401827587874	0.4416588631061626	0.9780571237665302	170.0	3.3778155332843878	102.0	0.23518391537247432
285	Feb25-FISH2-3R4-rep2-cp190-100x_Position003_2_cmle.ics	82	1	0	2.166	0.675902743660983	1.0	5.891984755523237	1.0	0.23070632344123612	1.0	0.12499675080914227	3.867379110336125	0.3481102157960355	0.48139501803181295	0.3481102157960355	0.21036557304348555	0.8546512299095029	0.6204671917120465	234.0	4.45698998182141	119.0	0.27438123460122005
286	Feb25-FISH2-3R4-rep2-cp190-100x_Position003_2_cmle.ics	83	1	0	0.8664	1.6837556856682458	1.0	0.6067156976900068	2.0	0.0	1.0	0.3321150396970988	1.8902511559017046	0.3123347616008752	0.5352299662685751	0.3123347616008752	0.09925509769957759	0.8692738456969212	0.9659680601196167	168.0	3.0756623841290414	118.0	0.27207550994070556
287	Feb25-FISH2-3R4-rep2-cp190-100x_Position003_2_cmle.ics	83	2	0	1.2995999999999999	5.136894275634585	1.0	4.846084716908718	2.0	0.7295574526778015	1.0	0.29436002083031837	2.949234397697432	0.5097661591758592	0.6348668216488893	0.5097661591758592	0.4046897316680342	0.7726735074717399	0.979303686899537	146.0	2.818065341515225	90.0	0.20751521944630086
288	Feb25-FISH2-3R4-rep2-cp190-100x_Position003_2_cmle.ics	84	1	0	1.7328	NA	0.0	0.28930984164396006	1.0	0.0	1.0	0.1186763449458377	2.11445736556406	0.08567640373768835	0.16719631282094452	0.05946418048657295	0.02972156747200943	0.9665615111205313	0.9822093967888921	202.0	4.116347372696466	93.0	0.21443239342784423
289	Feb25-FISH2-3R4-rep2-cp190-100x_Position003_2_cmle.ics	85	1	0	1.7328	0.5424262941230095	1.0	NA	0.0	0.6497999999999999	1.0	0.2385198504000997	3.283440709747338	0.7982075296160764	0.8707242758791788	0.7900514792532407	0.5230609998139304	0.572250261651985	0.9354157073868944	168.0	3.23949912601198	100.0	0.23057246605144538
290	Feb25-FISH2-3R4-rep2-cp190-100x_Position003_2_cmle.ics	86	1	0	1.083	1.4883926428436693	1.0	0.16366595918740875	3.0	0.0	1.0	0.1112934541269253	1.8142920591741398	0.13998696885630488	0.3308729205081777	0.13998696885630488	0.013245253138272248	0.9583343444677042	0.4671291237515336	174.0	3.092722375659127	72.0	0.16601217555704068
291	Feb25-FISH2-3R4-rep2-cp190-100x_Position003_2_cmle.ics	86	2	0	1.7328	1.1233424206620073	1.0	2.6091289856339563	3.0	0.6016084874694266	1.0	0.1975457567426859	1.9851579002077087	0.4411614329828214	0.5873335806666556	0.43981217433676834	0.3187268240371074	0.8680393861799313	0.8979374164015932	318.0	5.912902802944465	237.0	0.5464567445419256
292	Feb25-FISH2-3R4-rep2-cp190-100x_Position003_2_cmle.ics	86	3	0	0.8664	3.916319336916078	1.0	0.4112172864581676	4.0	0.9077480443748005	1.0	0.16841453429529607	1.8045964916863617	0.5115868278393958	0.6325180562554105	0.5097244448382089	0.42669797094387196	0.8299353054997853	0.6643773086866355	122.0	2.2115046520652215	52.0	0.1198976823467516
293	Feb25-FISH2-3R4-rep2-cp190-100x_Position003_2_cmle.ics	87	1	0	1.5162	0.575526374024524	1.0	0.5828238149129781	1.0	0.4773698211006071	1.0	0.28102923539568075	2.8241692678301953	0.5328449303567244	0.6312523562556678	0.5190894918639128	0.38590118500555315	0.7501341937900625	1.0059722280413292	158.0	3.062832564139177	99.0	0.22826674139093092
294	Feb25-FISH2-3R4-rep2-cp190-100x_Position003_2_cmle.ics	88	1	0	1.2995999999999999	0.6775368953111114	1.0	0.3532505803163741	1.0	0.32626801153583	1.0	0.24367050941419885	2.704348690773142	0.49939326452239213	0.626593572886776	0.4973946064785073	0.30599454651876595	0.798263237483648	0.9862477483182115	134.0	2.573298118891273	72.0	0.16601217555704068
295	Feb25-FISH2-3R4-rep2-cp190-100x_Position003_2_cmle.ics	89	1	0	1.2995999999999999	7.281732537738482	1.0	0.15797432285451116	1.0	0.0	1.0	0.10274296521100447	2.282169285310667	0.0707669453263814	0.313375666307419	0.0707669453263814	0.025967784218344937	0.9565351706965254	0.5410579766284092	160.0	3.0139069806882253	61.0	0.1406492042913817
296	Feb25-FISH2-3R4-rep2-cp190-100x_Position003_2_cmle.ics	92	1	0	1.5162	0.31342990168024665	1.0	0.459765926403181	1.0	0.20635000882146287	1.0	0.2551505827666897	3.901794648892575	0.539727574838108	0.7254009536194191	0.5339086574457186	0.2057965874610868	0.742458986514101	0.9940507473443988	138.0	2.73290468923399	77.0	0.17754079885961296
297	Feb25-FISH2-3R4-rep2-cp190-100x_Position003_2_cmle.ics	93	1	0	1.2995999999999999	0.5082456607260545	1.0	0.6075649951329976	1.0	0.0	1.0	0.2792263383051301	2.9435533685666333	0.23981781923882917	0.43800277158115325	0.2163100790914622	0.026976441560197392	0.8997447497321992	0.9705460975723712	178.0	3.4161656878847833	118.0	0.27207550994070556
298	Feb25-FISH2-3R4-rep2-cp190-100x_Position003_2_cmle.ics	94	1	0	1.7328	6.381684372242964	1.0	6.436736383270463	1.0	0.0	1.0	0.19902730343750424	3.44515620802433	0.08036827003893306	0.27241549207330623	0.08036827003893306	0.029494449865231715	0.9508211019249507	0.9395609634996082	182.0	3.622582755908339	103.0	0.23748964003298878
299	Feb25-FISH2-3R4-rep2-cp190-100x_Position003_2_cmle.ics	95	1	0	1.5162	0.41196813838176743	1.0	0.09859827635989651	1.0	0.2918229810711206	1.0	0.26566364822117994	3.002274688697027	0.39367673418552396	0.5186441248495763	0.38781126137119104	0.2289890685090591	0.8498077460233112	0.9822309198039846	182.0	3.5055565117062404	119.0	0.27438123460122005
300	Feb25-FISH2-3R4-rep2-cp190-100x_Position003_2_cmle.ics	96	1	0	1.083	NA	0.0	NA	0.0	1.6366463635208865	1.0	0.24802047265182575	2.43688562477219	0.9710274633675529	0.988935684829341	0.968658418882162	0.9436167412476968	0.2849319249036866	1.0032100058627205	114.0	2.1965597463052466	57.0	0.13142630564932387
301	Feb25-FISH2-3R4-rep2-cp190-100x_Position003_2_cmle.ics	97	1	0	1.5162	0.5356358273602055	1.0	0.18702949051992046	1.0	0.20635000882146287	1.0	0.2555996928442537	3.0491991731880255	0.35364307021774466	0.5050729685797474	0.35357161995605807	0.18188110676455352	0.8760348928129598	0.9962615697233682	176.0	3.4182807736548946	111.0	0.2559354373171044
302	Feb25-FISH2-3R4-rep2-cp190-100x_Position003_2_cmle.ics	98	1	0	1.9493999999999998	0.38550624923405213	1.0	0.6815016175188218	1.0	0.0	1.0	0.27667343310680004	2.6798057928899044	0.1968334377271709	0.3773448608513965	0.18081317465470023	0.020226496527571403	0.9368307203825894	0.9765607538391525	268.0	5.193406735463384	217.0	0.5003422513316366
303	Feb25-FISH2-3R4-rep2-cp190-100x_Position003_2_cmle.ics	99	1	0	1.7328	1.1342042466862594	1.0	0.46737814712434794	1.0	0.5260913608053412	1.0	0.24264857034559567	3.204740856847711	0.5955870851390768	0.7035544391383959	0.5851620798483635	0.4108307799891425	0.7706490050640045	0.969852435498163	178.0	3.4629761855656227	110.0	0.2536297126565899
304	Feb25-FISH2-3R4-rep2-cp190-100x_Position003_2_cmle.ics	100	1	0	1.5162	1.457458038911521	1.0	1.348471686937544	1.0	2.079382873452053	1.0	0.25446882713043023	2.8387959885656513	0.9838172834413119	0.9983498504551975	0.9830953430154608	0.9493750996184029	0.26809573478700316	0.9740784826841812	172.0	3.328889949833437	107.0	0.2467125386750466
305	Feb25-FISH2-3R4-rep2-cp190-100x_Position003_2_cmle.ics	101	1	0	1.9493999999999998	0.49622150529700404	1.0	1.2609143484885992	1.0	0.0	1.0	0.2790547944808091	3.5558286287047847	0.6433216126390829	0.8863413772618531	0.6433216126390829	0.11054648405932063	0.7110043109551247	0.9872407287237053	242.0	4.846418869028105	187.0	0.4311705115162029
306	Feb25-FISH2-3R4-rep2-cp190-100x_Position003_2_cmle.ics	102	1	0	1.7328	0.4859772819770933	1.0	0.5051095671021986	1.0	0.6497999999999999	1.0	0.29180000968616776	3.566668456831116	0.7694974120117655	0.8514313022056794	0.7312126861904409	0.5063908838198572	0.6413843493784188	0.9941639591545146	204.0	4.020611291564675	148.0	0.3412472497561391
307	Feb25-FISH2-3R4-rep2-cp190-100x_Position003_2_cmle.ics	103	1	0	1.9493999999999998	2.171547119809342	1.0	0.7214385428938992	1.0	1.2995999999999999	1.0	0.25782052333173444	3.1799976697968186	0.8115229891588445	0.8832541648673834	0.8060774108502466	0.7095774903975091	0.5668567960090479	0.983478283445659	252.0	4.929464435539231	191.0	0.4403934101582607
308	Feb25-FISH2-3R4-rep2-cp190-100x_Position003_2_cmle.ics	104	1	0	1.5162	0.637889305618883	1.0	0.6636268443998133	1.0	0.0	1.0	0.24010134071253514	2.797545677186129	0.16812912539460295	0.3557209820069746	0.16812912539460295	0.02750697892841924	0.9491514247207764	0.9365545887609589	184.0	3.526846674776549	115.0	0.2651583359591622
309	Feb25-FISH2-3R4-rep2-cp190-100x_Position003_2_cmle.ics	105	1	0	1.2995999999999999	0.5507619544500635	1.0	0.22207488885558668	1.0	0.4773698211006071	1.0	0.2933898472602468	2.6814180962612375	0.5582089308196667	0.6786654458051963	0.5561487270884089	0.3634133978645825	0.7475380320257456	0.9807555416280436	180.0	3.437455850955092	123.0	0.2836041332432778
310	Feb25-FISH2-3R4-rep2-cp190-100x_Position003_2_cmle.ics	106	1	0	1.5162	0.647093236242828	1.0	0.7056658416730758	1.0	0.7295574526778015	1.0	0.30588112908599374	3.886641098762089	0.6583610564193089	0.7513861542987756	0.6567316178966665	0.5354402878674723	0.6622641031279368	1.004743354089429	142.0	2.8222955130554475	88.0	0.20290377012527194
311	Feb25-FISH2-3R4-rep2-cp190-100x_Position003_2_cmle.ics	107	1	0	1.2995999999999999	NA	0.0	0.1331286066755956	1.0	0.23070632344123612	1.0	0.2609282382159057	3.009538009588553	0.3526042425124994	0.48923595941944564	0.3435027425853114	0.1763668430335097	0.850541607864878	0.9679241423818821	144.0	2.7733699296044962	83.0	0.1913751468226997
312	Feb25-FISH2-3R4-rep2-cp190-100x_Position003_2_cmle.ics	109	1	0	1.7328	2.1438780959228043	1.0	1.7530273118087603	1.0	1.0161559471409798	1.0	0.11182169401888598	2.0256426284785167	0.704538840445369	0.7855377230707323	0.704826268004642	0.552464511678541	0.6753840659815609	0.4609941906250662	236.0	4.384659149530039	114.0	0.26285261129864773
313	Feb25-FISH2-3R4-rep2-cp190-100x_Position003_2_cmle.ics	111	1	0	1.2995999999999999	3.190538346961894	1.0	0.5116907927152109	1.0	0.5556144027286182	1.0	0.27676277301857954	2.6581948669805295	0.5823607492257018	0.6973059338282287	0.578762106091146	0.41064352785015484	0.7483666066026562	0.996376576916568	162.0	3.105412890279794	102.0	0.23518391537247432
314	Feb25-FISH2-3R4-rep2-cp190-100x_Position003_2_cmle.ics	113	1	0	1.2995999999999999	5.949702320894137	1.0	NA	0.0	0.0	1.0	0.21404424892212104	2.4074389687910585	0.23236387834187966	0.36947586800798526	0.21019297764903902	0.026621521117939483	0.8989238924600382	0.9471970082564797	128.0	2.439211883159087	63.0	0.1452606536124106
315	Feb25-FISH2-3R4-rep2-cp190-100x_Position003_2_cmle.ics	113	2	0	1.2995999999999999	0.44478464623756375	1.0	NA	0.0	0.5158750220536572	1.0	0.2506190222146619	2.5578791850220046	0.4962383058676165	0.571123811014992	0.49144713665009593	0.37468195874270954	0.7651162473752287	0.9459505312065843	124.0	2.3966315570184697	65.0	0.14987210293343953
316	Feb25-FISH2-3R4-rep2-cp190-100x_Position003_2_cmle.ics	114	1	0	1.5162	2.2959954382788377	1.0	0.541863302290374	1.0	0.6639153385791856	1.0	0.2577247513313282	3.017738987732423	0.6468317074521532	0.7543534847657702	0.6491894329591037	0.4744487432057155	0.7030401196220253	0.976528002084854	192.0	3.729033571259883	127.0	0.29282703188533565
317	Feb25-FISH2-3R4-rep2-cp190-100x_Position003_2_cmle.ics	115	1	0	2.5991999999999997	0.8799626360444557	1.0	0.6630890152142221	1.0	0.3095250132321943	1.0	0.14509334234130353	5.723262855288056	0.45131851351106655	0.656329408072236	0.4475521943034422	0.22688753553558386	0.8288116345487121	0.7862135488304952	210.0	4.154697527296862	109.0	0.25132398799607547
318	Feb25-FISH2-3R4-rep2-cp190-100x_Position004_3_cmle.ics	1	1	0	1.5162	0.10548889813433916	1.0	0.5550260915586501	1.0	0.0	1.0	0.2577665769314364	3.1959006994069603	0.18562289290252448	0.3753369519710313	0.15789551000022034	0.029009085767589444	0.9172451767242862	0.9261872354338267	194.0	3.703513236649352	129.0	0.29743848120636457
319	Feb25-FISH2-3R4-rep2-cp190-100x_Position004_3_cmle.ics	2	1	0	1.083	0.44270013227636784	1.0	0.11107805342639163	1.0	0.10317500441073144	1.0	0.2977904950224626	2.801960745276181	0.36343501278496054	0.4974069939136385	0.3520185832102856	0.1326844815788526	0.872069116388416	1.0109676952005477	106.0	2.0411833475027517	56.0	0.12912058098880944
320	Feb25-FISH2-3R4-rep2-cp190-100x_Position004_3_cmle.ics	3	1	0	1.5162	1.664198333145967	1.0	1.6685344513183282	1.0	1.0967653411156157	1.0	0.24232515462969784	3.5895779156426646	0.737416369661727	0.8018937972863127	0.7342978177952855	0.6564981554430063	0.6243387324375348	0.9887350760250088	166.0	3.2884247094629306	99.0	0.22826674139093092
321	Feb25-FISH2-3R4-rep2-cp190-100x_Position004_3_cmle.ics	4	1	0	1.7328	0.6959082879823899	1.0	0.7614102440922815	1.0	0.622541700711641	1.0	0.2627084134512298	2.863269130233308	0.5475220459712712	0.6793543257415463	0.5475220459712712	0.41450368637552404	0.7290869125287526	0.9805264463422287	216.0	4.1951627676673695	153.0	0.35277587305871144
322	Feb25-FISH2-3R4-rep2-cp190-100x_Position004_3_cmle.ics	5	1	0	1.7328	0.8741341779539337	1.0	0.6730200268703448	1.0	0.5158750220536572	1.0	0.20483550716465102	3.3547586098711863	0.5386430636657407	0.6704249107092238	0.5253557457905776	0.352252111797721	0.7701293015825339	0.9044213743556161	204.0	3.926990296202995	124.0	0.28590985790379225
323	Feb25-FISH2-3R4-rep2-cp190-100x_Position004_3_cmle.ics	6	1	0	1.7328	0.61533879076323	1.0	0.4851690643172865	1.0	0.41270001764292574	1.0	0.262944449999758	2.8364219346508186	0.4944933920704846	0.6379980152006584	0.481368301302222	0.30544730599796677	0.7618190665436028	0.9833147321868806	228.0	4.3931194926104835	166.0	0.3827502936453994
324	Feb25-FISH2-3R4-rep2-cp190-100x_Position004_3_cmle.ics	7	1	0	2.166	0.29009063101987986	2.0	0.4052175888743999	1.0	0.23070632344123612	1.0	0.2466994102938815	3.0937630805214527	0.3919430756784585	0.5800709715378393	0.3919430756784585	0.16387438405530633	0.8473967550410721	0.9785573056426577	306.0	5.97240381524597	250.0	0.5764311651286135
325	Feb25-FISH2-3R4-rep2-cp190-100x_Position004_3_cmle.ics	8	1	0	1.5162	0.21920997187232608	1.0	0.17928261435841344	1.0	2.0049667310595463	1.0	0.2884923288803605	3.0176793021746513	0.9350542143020932	0.9658662823074655	0.9347593933239428	0.8828741769581027	0.37569787151703976	0.9651771448927609	202.0	3.9057001331326866	145.0	0.33433007577459584
326	Feb25-FISH2-3R4-rep2-cp190-100x_Position004_3_cmle.ics	9	1	0	1.2995999999999999	0.24901599590424764	1.0	1.6812816387667544	1.0	0.0	1.0	0.3097361052870267	3.0981804574060954	0.19572424620215173	0.3469917347739761	0.19572424620215173	0.029704021794339012	0.9252649859011831	0.986280540913078	136.0	2.641398779642422	83.0	0.1913751468226997
327	Feb25-FISH2-3R4-rep2-cp190-100x_Position004_3_cmle.ics	10	1	0	1.5162	0.28461291045647485	1.0	0.5595785014826027	1.0	0.2991586303963464	1.0	0.26534048631852075	2.745470887051771	0.4432519491928694	0.5843295874665984	0.42839781836816865	0.23311614627182548	0.8396191698931695	0.9857429064031354	200.0	3.814194223541118	137.0	0.3158842784904802
328	Feb25-FISH2-3R4-rep2-cp190-100x_Position004_3_cmle.ics	12	1	0	1.2995999999999999	0.7341657080889781	1.0	NA	0.0	0.43046674663324214	1.0	0.30389344048010053	2.735657466747724	0.46927616813366463	0.591529587793592	0.4568905801184066	0.3269665930858679	0.7943126717835218	0.9972477618332369	156.0	2.994731903388028	101.0	0.23287819071195984
329	Feb25-FISH2-3R4-rep2-cp190-100x_Position004_3_cmle.ics	13	1	0	1.5162	0.7454519815425816	1.0	0.38639974168256563	1.0	0.0	1.0	0.26148103974358566	2.872546480011482	0.10668750454314167	0.29266555208257616	0.13407719706331322	0.026971723486225195	0.9646205267016432	0.9395706059015291	200.0	3.931220467743217	136.0	0.31357855382996574
330	Feb25-FISH2-3R4-rep2-cp190-100x_Position004_3_cmle.ics	14	1	0	1.9493999999999998	0.3918390368705285	1.0	0.4117828484574434	1.0	0.10317500441073144	1.0	0.23588672614513465	3.7323394479104746	0.29776034528010265	0.4814674404362661	0.29776034528010265	0.09418287597328745	0.887297453907769	0.9817181997625023	208.0	4.133407364226553	137.0	0.3158842784904802
331	Feb25-FISH2-3R4-rep2-cp190-100x_Position004_3_cmle.ics	15	1	0	1.7328	0.7351609356540971	1.0	1.8278499450542407	1.0	0.6497999999999999	1.0	0.1688216786908661	3.5803973555764164	0.8253259896812478	0.879733682497162	0.8041178908422576	0.4842065432180332	0.5846388328578098	0.846981615956358	140.0	2.6839791057830387	64.0	0.14756637827292504
332	Feb25-FISH2-3R4-rep2-cp190-100x_Position004_3_cmle.ics	15	2	0	1.2995999999999999	2.981674426442906	1.0	3.348348148571794	1.0	1.7328	1.0	0.15954264131990406	3.0423378267457375	0.9074976125122377	0.940375871658268	0.9049749839332585	0.8446931702834354	0.40689180639041606	0.76741873917411	150.0	2.813835169975002	69.0	0.1590950015754973
333	Feb25-FISH2-3R4-rep2-cp190-100x_Position004_3_cmle.ics	17	1	0	1.9493999999999998	2.9251926588212136	2.0	0.21393632266421175	1.0	0.0	1.0	0.2550586426612516	3.88533735621798	0.1457799236992043	0.30361958128692534	0.1425850355202906	0.02525179816280087	0.940147577695331	0.9440372454614389	244.0	4.820898534417575	181.0	0.41733616355311615
334	Feb25-FISH2-3R4-rep2-cp190-100x_Position004_3_cmle.ics	20	1	0	1.5162	0.19435617795529694	1.0	0.3313365441041757	1.0	0.23070632344123612	1.0	0.29575657482846107	2.918205804599577	0.3512586455736537	0.511493067921251	0.3504214229036632	0.16057805851811588	0.8694495050150646	1.0062492179943663	204.0	3.9503955450434156	149.0	0.34355297441665367
335	Feb25-FISH2-3R4-rep2-cp190-100x_Position004_3_cmle.ics	21	1	0	1.2995999999999999	3.5273694331638925	1.0	3.567686342584154	1.0	0.0	1.0	0.05537961467479934	1.5009777759543084	0.057891436609215856	0.14930431982646128	0.057891436609215856	0.028937244733675666	0.9843788029511509	0.6443280970075748	266.0	5.10190082587181	96.0	0.22134956740938755
336	Feb25-FISH2-3R4-rep2-cp190-100x_Position004_3_cmle.ics	23	1	0	2.3826	4.25154981711593	1.0	4.201159182172988	1.0	0.4332	1.0	0.17331014391010702	4.8019045762629675	0.7295469488712859	0.8225562791571434	0.6943470365384014	0.401237515263471	0.6233262105970255	0.7995662906665167	218.0	4.2866686772589375	126.0	0.2905213072248212
337	Feb25-FISH2-3R4-rep2-cp190-100x_Position004_3_cmle.ics	24	1	0	1.5162	0.4388924481330918	1.0	0.4844227021404926	1.0	0.0	1.0	0.28230249772101607	2.8660680530649834	0.24106419207804472	0.4501773405607977	0.22169429015443873	0.029846750987084253	0.9020440624776195	0.9936955423789894	194.0	3.750323734330192	135.0	0.31127282916945126
338	Feb25-FISH2-3R4-rep2-cp190-100x_Position004_3_cmle.ics	25	1	0	1.5162	0.30058824669939	1.0	0.5729315814777426	1.0	0.0	1.0	0.29314829369177076	3.073637496887778	0.5553915275994865	0.8015596919127086	0.5553915275994865	0.11806803594351734	0.8064859226932213	0.9848025009747584	200.0	3.884409970062378	144.0	0.33202435111408135
339	Feb25-FISH2-3R4-rep2-cp190-100x_Position004_3_cmle.ics	27	1	0	1.5162	0.5143783819001266	1.0	0.5116065878848052	1.0	0.42540144110901373	1.0	0.28338322808811234	2.7985184380503756	0.47757248927437673	0.6217308433062813	0.4759586648425359	0.3205699523158049	0.7843812475145322	0.9716711183667751	206.0	3.9482804592733043	148.0	0.3412472497561391
340	Feb25-FISH2-3R4-rep2-cp190-100x_Position004_3_cmle.ics	28	1	0	1.2995999999999999	0.40604284537160495	1.0	0.49464505203155323	1.0	0.687545504971255	1.0	0.27676277301857954	2.965240608178606	0.6102285558540669	0.7131176264455087	0.6065685472880894	0.49662227932873887	0.6971914444165561	0.9930840796064084	162.0	3.152223387960634	102.0	0.23518391537247432
341	Feb25-FISH2-3R4-rep2-cp190-100x_Position004_3_cmle.ics	29	1	0	1.2995999999999999	0.13683461143735173	1.0	0.40319898099381757	1.0	0.0	1.0	0.3114174080904144	2.2155164348105316	0.40757488971290184	0.5842201521409263	0.36545476470410904	0.1055841950297951	0.8474740135593752	0.9907829346980355	244.0	4.563440797172956	200.0	0.46114493210289076
342	Feb25-FISH2-3R4-rep2-cp190-100x_Position004_3_cmle.ics	30	1	0	1.2995999999999999	0.7287258239302128	1.0	0.7949188823638772	2.0	0.9512265400461282	1.0	0.24919517899202243	2.5420301250300854	0.660115574856572	0.7357942129324518	0.6574724763959514	0.5696432163941477	0.6458940366540069	0.9434665383998659	160.0	3.0139069806882257	95.0	0.21904384274887315
343	Feb25-FISH2-3R4-rep2-cp190-100x_Position004_3_cmle.ics	32	1	0	1.2995999999999999	0.2101519126108853	1.0	0.3280357214867474	1.0	0.1459114905355603	1.0	0.2356560282054972	2.7379834441894393	0.3620400552671469	0.48973801762646385	0.3443062765771929	0.17481588796329833	0.8407799349365733	0.9903328028725679	138.0	2.6626889427127303	74.0	0.17062362487806956
344	Feb25-FISH2-3R4-rep2-cp190-100x_Position004_3_cmle.ics	33	1	0	1.5162	0.3899014431913479	1.0	1.8302674052730596	1.0	0.8664	1.0	0.23954940499514488	2.976270748716059	0.7476589976877895	0.833760043940857	0.7429814225852461	0.6315169340621374	0.6250568691601333	0.98445968267472	182.0	3.5523670093870803	113.0	0.2605468866381333
345	Feb25-FISH2-3R4-rep2-cp190-100x_Position004_3_cmle.ics	34	1	0	1.7328	0.37494703503015725	1.0	NA	0.0	0.7252201245704302	1.0	0.2486378218824009	2.70168439349836	0.6183252546264497	0.7179026761125393	0.6130920841755467	0.46125491427412657	0.6882780741079243	0.961860087174318	220.0	4.214337844967566	153.0	0.35277587305871144
346	Feb25-FISH2-3R4-rep2-cp190-100x_Position004_3_cmle.ics	35	1	0	1.2995999999999999	0.6376229628816087	1.0	0.4739472726332032	1.0	0.2918229810711206	1.0	0.3044184873559055	2.8854556701371172	0.39469583230392064	0.5332294418365989	0.3824949162849921	0.23969953818962733	0.8166667680200345	0.991768833189818	160.0	3.1075279760499055	105.0	0.24210108935401767
347	Feb25-FISH2-3R4-rep2-cp190-100x_Position004_3_cmle.ics	37	1	0	0.8664	0.32186325530249793	1.0	0.27024150321434737	1.0	0.3720027687491155	1.0	0.2840517632309768	1.9653709778252515	0.5035496385968866	0.61809591268372	0.4886266681691592	0.3539335790981825	0.7703073395410467	0.9878718956760971	114.0	2.1263439997839866	61.0	0.1406492042913817
348	Feb25-FISH2-3R4-rep2-cp190-100x_Position004_3_cmle.ics	38	1	0	1.083	0.6663740773868566	1.0	0.6143157430079135	1.0	0.0	1.0	0.2631477098364001	2.7648193654780826	0.27473549410007014	0.44481964813854924	0.2901332438942586	0.03706893923224685	0.8815754703396163	0.9899093127964449	122.0	2.328530896267321	65.0	0.14987210293343953
349	Feb25-FISH2-3R4-rep2-cp190-100x_Position004_3_cmle.ics	39	1	0	1.5162	0.17406341510875592	1.0	0.12133018583340693	1.0	0.4332	1.0	0.24627969619978293	3.9949483515896147	0.6742020266472206	0.8207769320754144	0.6709508834298041	0.4437506646612886	0.6948687345729835	1.0054682705352924	126.0	2.4881374666100378	66.0	0.15217782759395398
350	Feb25-FISH2-3R4-rep2-cp190-100x_Position004_3_cmle.ics	40	1	0	1.083	0.11374769836922231	1.0	4.783114852582047	1.0	0.0	1.0	0.18902269847857445	2.282333242927019	0.10475992208062573	0.32081517940787224	0.10475992208062573	0.037554461776383295	0.929602084061263	0.8835204691114185	132.0	2.458386960459285	62.0	0.14295492895189613
351	Feb25-FISH2-3R4-rep2-cp190-100x_Position004_3_cmle.ics	41	1	0	1.5162	1.9875593672602818	1.0	1.7268462659947836	1.0	0.622541700711641	1.0	0.25753686186708613	3.1239824579567617	0.5532940740794527	0.6394925826150729	0.54230777609155	0.4278593056775852	0.762212786366742	0.9743398778853427	202.0	3.9291053819731063	137.0	0.3158842784904802
352	Feb25-FISH2-3R4-rep2-cp190-100x_Position004_3_cmle.ics	42	1	0	1.5162	0.6574329581363482	1.0	0.7655112083543933	1.0	0.9479040472602467	1.0	0.24734297751646567	2.3890958054053355	0.6903163047571231	0.8108133550897452	0.6879942261830049	0.5629848123509477	0.6642565986353587	0.9473450512558879	228.0	4.369714243770064	161.0	0.37122167034282705
353	Feb25-FISH2-3R4-rep2-cp190-100x_Position004_3_cmle.ics	43	1	0	1.9493999999999998	NA	0.0	NA	0.0	0.32626801153583	1.0	0.19085175370557994	5.38860196451323	0.5211379759664109	0.6123950340234545	0.5116910380773129	0.3307785579846533	0.7371460880290692	0.9584367046017923	120.0	2.4476722262395314	54.0	0.12450913166778053
354	Feb25-FISH2-3R4-rep2-cp190-100x_Position004_3_cmle.ics	44	1	0	1.9493999999999998	0.39511458668433713	1.0	0.25174841299700235	1.0	0.0	1.0	0.192687030283204	3.0715824100171036	0.16919498732946853	0.3768094560349915	0.16919498732946853	0.02971933904953657	0.9185911535258319	0.9040101739687485	198.0	3.839714558151649	115.0	0.2651583359591622
355	Feb25-FISH2-3R4-rep2-cp190-100x_Position004_3_cmle.ics	45	1	0	8.8806	2.9942251735041303	1.0	2.692371977411926	1.0	0.10317500441073144	1.0	0.04301748053409884	31.978490890585412	0.9108464689952087	0.9274251788070272	0.8501979029234081	0.15220817998750086	0.40504141669175225	0.7747953088022107	356.0	7.557894089822573	131.0	0.3020499305273935
356	Feb25-FISH2-3R4-rep2-cp190-100x_Position004_3_cmle.ics	47	1	0	1.7328	0.5789718995936252	1.0	1.718923570112146	1.0	0.7252201245704302	1.0	0.28277752348369806	3.3099495960380856	0.6282577501918777	0.7264791270397437	0.6251676844528982	0.46545533420095436	0.687511440575417	0.9944102394569287	208.0	4.063191617705293	150.0	0.3458586990771681
357	Feb25-FISH2-3R4-rep2-cp190-100x_Position004_3_cmle.ics	48	1	0	1.7328	0.3795431793103724	1.0	0.34612839712466487	1.0	0.6497999999999999	1.0	0.2746178615276856	4.130123653990292	0.7942598442748326	0.9674291511979155	0.7942598442748326	0.5151074934089669	0.6653625030000949	0.9598808935476109	180.0	3.5778873439976113	119.0	0.27438123460122005
358	Feb25-FISH2-3R4-rep2-cp190-100x_Position004_3_cmle.ics	49	1	0	1.5162	0.5279813413389229	1.0	0.5742870710384926	1.0	0.10317500441073144	1.0	0.2597706008749607	3.041009921226477	0.2994084867721051	0.4576337667490217	0.30304232565688627	0.09920921173648807	0.8804633845649908	0.9738175096203906	174.0	3.3969906105845857	110.0	0.2536297126565899
359	Feb25-FISH2-3R4-rep2-cp190-100x_Position004_3_cmle.ics	50	1	0	1.9493999999999998	0.2948677877772299	1.0	0.46668262450846676	1.0	0.4332	1.0	0.2522145102607151	3.8706761970740744	0.7715614209479962	0.8662008213874647	0.7350044470021974	0.3849959453803495	0.668855638630408	0.9731485529674868	218.0	4.333479174939777	152.0	0.350470148398197
360	Feb25-FISH2-3R4-rep2-cp190-100x_Position004_3_cmle.ics	53	1	0	2.3826	0.2396387277688044	2.0	0.568786860089514	3.0	0.0	1.0	0.138268684932131	3.0690851978135174	0.0423274363201436	0.15165719714750295	0.0423274363201436	0.014668992425636422	0.9728908001307204	0.8905443277650896	308.0	6.087314973677959	189.0	0.43578196083723186
361	Feb25-FISH2-3R4-rep2-cp190-100x_Position004_3_cmle.ics	53	2	0	1.9493999999999998	0.44546096292743803	1.0	0.15570355095815402	2.0	0.10317500441073144	1.0	0.25045550518256304	2.685274395950973	0.2086085627485514	0.3260844258016546	0.2095830532533713	0.05032614450999463	0.934496517094099	0.9768889178308632	288.0	5.523334610368572	230.0	0.5303166719183244
362	Feb25-FISH2-3R4-rep2-cp190-100x_Position004_3_cmle.ics	54	1	0	1.5162	0.3886648153535791	1.0	0.4971465582382361	1.0	0.72222503087512	1.0	0.2979400440273149	3.0987893214259206	0.5950504767246214	0.7081043185642176	0.5950504767246214	0.4723079080201907	0.7102423898649941	0.9960135286611213	198.0	3.8397145581516496	143.0	0.3297186264535669
363	Feb25-FISH2-3R4-rep2-cp190-100x_Position004_3_cmle.ics	55	1	0	1.2995999999999999	2.629866630506351	1.0	2.386132783070205	1.0	0.0	1.0	0.10619358871023275	3.071903564403136	0.37321925574683024	0.6297082774971653	0.36891042160602	0.03220801979177405	0.841418636329598	0.5683414562963238	180.0	3.250213860231733	74.0	0.17062362487806956
364	Feb25-FISH2-3R4-rep2-cp190-100x_Position004_3_cmle.ics	56	1	0	1.2995999999999999	0.40720520645455255	1.0	0.2283351708040217	1.0	0.7045350271771298	1.0	0.27689958019308064	3.50153741161237	0.7911611944133463	0.8897443426872464	0.7892524822434709	0.6322425532695872	0.6193223422741987	1.0135493305813408	106.0	2.0879938451835915	54.0	0.12450913166778053
365	Feb25-FISH2-3R4-rep2-cp190-100x_Position004_3_cmle.ics	57	1	0	1.5162	1.95172855749372	1.0	2.152278447425625	1.0	0.8508028822180275	1.0	0.19146678884321805	3.1245493178144295	0.6854219704987747	0.7712463171143339	0.6798821476586859	0.5879744843960067	0.6777206787140236	0.9480184910525056	166.0	3.171398465260831	88.0	0.20290377012527194
366	Feb25-FISH2-3R4-rep2-cp190-100x_Position004_3_cmle.ics	58	1	0	1.5162	0.3903225184130631	1.0	0.4913371056825267	1.0	0.0	1.0	0.2381872510040993	3.6263306028381592	0.2793588713901596	0.48911664396875837	0.2793588713901596	0.03415162202744701	0.8897706285602016	0.9563160234853758	152.0	2.9989620749282504	86.0	0.19829232080424306
367	Feb25-FISH2-3R4-rep2-cp190-100x_Position004_3_cmle.ics	59	1	0	2.3826	0.293432245458038	1.0	0.06594056382039663	1.0	0.0	1.0	0.12636712628720065	2.700935280876882	0.09103041050062613	0.2524862206703655	0.06412072795078745	0.02297011964936976	0.9597986683446306	0.8095339281785608	348.0	6.77057597232876	217.0	0.5003422513316366
368	Feb25-FISH2-3R4-rep2-cp190-100x_Position004_3_cmle.ics	61	1	0	1.9493999999999998	6.458212770831966	1.0	2.833998217992178	1.0	0.3777847188762272	1.0	0.2648382073669778	3.5879454542433638	0.4250141747379865	0.5500850484279193	0.41821614575722327	0.2804201567696795	0.8552357871468075	0.9868536246507117	232.0	4.59953656063404	171.0	0.3942789169479716
369	Feb25-FISH2-3R4-rep2-cp190-100x_Position004_3_cmle.ics	62	1	0	1.5162	0.3052505375372101	1.0	0.3429411072067241	1.0	1.3107987492438529	1.0	0.2579830701927478	2.6234151858727843	0.8461412214477418	0.9091589272267382	0.8430036106659459	0.7614402116197795	0.5023997248256756	0.9766701672384653	168.0	3.23949912601198	104.0	0.2397953646935032
370	Feb25-FISH2-3R4-rep2-cp190-100x_Position004_3_cmle.ics	63	1	0	1.083	0.36241422124298966	1.0	0.2661785680165979	1.0	1.8018739878865302	1.0	0.2977904950224626	2.798399490383469	0.9797401021027453	0.9927528470957838	0.9785084431116348	0.959730106029774	0.23925430558430116	0.9897475598093813	106.0	2.0411833475027517	56.0	0.12912058098880944
371	Feb25-FISH2-3R4-rep2-cp190-100x_Position004_3_cmle.ics	65	1	0	2.166	0.3587670109462252	2.0	0.32469710956316894	1.0	0.2918229810711206	1.0	0.23032431502367046	4.057453536434667	0.4139726748778561	0.5519382112869723	0.41064333986717766	0.2064187706620637	0.8127771600493376	0.9687851467067754	244.0	4.844303783257993	172.0	0.3965846416084861
372	Feb25-FISH2-3R4-rep2-cp190-100x_Position004_3_cmle.ics	66	1	0	1.7328	0.17757806369851922	2.0	3.420455872066841	1.0	1.6017067927595934	1.0	0.2565211743354569	2.8639113148735835	0.801305122546995	0.8731458645551845	0.8004240271566186	0.7159293392964611	0.5674829177515628	0.9476568138692364	248.0	4.746452616356093	186.0	0.42886478685568846
373	Feb25-FISH2-3R4-rep2-cp190-100x_Position004_3_cmle.ics	68	1	0	1.9493999999999998	0.42622578369457137	1.0	0.5482393722055886	1.0	0.65584944557845	1.0	0.27653578180210564	3.2047112175678905	0.5824223204307053	0.6979843307671797	0.5775887989379869	0.4231231810471495	0.7318666576850978	0.9961610964823212	234.0	4.57401622602351	177.0	0.40811326491105837
374	Feb25-FISH2-3R4-rep2-cp190-100x_Position004_3_cmle.ics	69	1	0	1.7328	0.45737511439378736	1.0	5.445215653181716	1.0	0.0	1.0	0.20107633260676014	2.8563859646838283	0.1302784603332954	0.28425182616147887	0.1302784603332954	0.027558132528103806	0.9523867016308023	0.9195246724587349	232.0	4.552726062953203	149.0	0.34355297441665367
375	Feb25-FISH2-3R4-rep2-cp190-100x_Position004_3_cmle.ics	70	1	0	4.5485999999999995	2.392705010971244	1.0	2.0423320796076534	1.0	0.0	1.0	0.06542778300785501	19.69718105080695	0.5506904730722778	0.6264751677071055	0.47278124590736453	0.036298947919849826	0.7329971631817614	0.7754013522066974	188.0	3.897100484683044	62.0	0.14295492895189613
376	Feb25-FISH2-3R4-rep2-cp190-100x_Position004_3_cmle.ics	71	1	0	1.7328	0.4013335965522175	1.0	0.41637804251918226	1.0	0.20635000882146287	1.0	0.2942017354324395	3.060528135560062	0.3574931880108992	0.5074867004022318	0.3522641754249384	0.18429674322044895	0.8480374390561684	0.9950867530840073	208.0	4.063191617705293	153.0	0.35277587305871144
377	Feb25-FISH2-3R4-rep2-cp190-100x_Position004_3_cmle.ics	72	1	0	1.7328	0.5988346320739099	1.0	0.27584516480792076	1.0	0.7540056732031717	1.0	0.2576498675025329	2.993056269645135	0.6502444640480854	0.7747267534875376	0.6511864356095154	0.500822356125058	0.6594449400515544	0.9853937276807465	200.0	3.907815218902798	135.0	0.31127282916945126
378	Feb25-FISH2-3R4-rep2-cp190-100x_Position004_3_cmle.ics	73	1	0	1.2995999999999999	0.20227706224475828	1.0	0.3357389147595321	1.0	0.0	1.0	0.2706218226372091	2.721206754574078	0.3629306658237733	0.510979305728576	0.3451090493278545	0.13418273432125394	0.8592665477379443	0.9769165388877045	160.0	3.0607174783690656	99.0	0.22826674139093092
379	Feb25-FISH2-3R4-rep2-cp190-100x_Position004_3_cmle.ics	74	1	0	1.9493999999999998	0.4305010814323408	2.0	0.5867974617683003	1.0	1.3107987492438529	1.0	0.2787496688231761	3.374299912729736	0.7888007708271568	0.8613808182626742	0.7849651645419508	0.7005293260203578	0.5284952222273146	0.9969065007571534	220.0	4.331364089169667	162.0	0.37352739500334153
380	Feb25-FISH2-3R4-rep2-cp190-100x_Position004_3_cmle.ics	75	1	0	1.083	0.5998745597561529	1.0	0.9317616559614766	1.0	0.46141264688247224	1.0	0.29065874765724103	2.5679270390803404	0.43278566094100074	0.5260540430443343	0.4209722316518433	0.3311765903998914	0.8164480243152453	1.0072252780507045	124.0	2.37322630817805	70.0	0.1614007262360118
381	Feb25-FISH2-3R4-rep2-cp190-100x_Position004_3_cmle.ics	75	2	0	1.5162	0.8857676935595392	1.0	0.13924584766341006	1.0	0.23070632344123612	1.0	0.2551505827666897	3.8289621216510668	0.34184262339602145	0.43496164030144613	0.32650553330164983	0.1992565686740444	0.870298983414422	0.9897069627184933	138.0	2.70949944039357	77.0	0.17754079885961296
382	Feb25-FISH2-3R4-rep2-cp190-100x_Position004_3_cmle.ics	76	1	0	1.2995999999999999	0.7724634116289141	1.0	NA	0.0	1.1748605781810455	1.0	0.2742869488096087	3.267830748381764	0.8876682472830089	0.9519261920890643	0.8861808971224928	0.7847318351839307	0.48158344150541327	0.9918476456032417	124.0	2.4434420546993096	68.0	0.15678927691498287
383	Feb25-FISH2-3R4-rep2-cp190-100x_Position004_3_cmle.ics	77	1	0	1.083	NA	0.0	3.984776630125927	1.0	0.65253602307166	1.0	0.19252978521615713	2.1335431866977497	0.6338168206807814	0.765984325652123	0.6330214060123991	0.5075798338987016	0.6840273748428947	0.9080791927422118	134.0	2.5264876212104332	64.0	0.14756637827292504
384	Feb25-FISH2-3R4-rep2-cp190-100x_Position004_3_cmle.ics	78	1	0	1.7328	6.999808673806504	1.0	4.420697584821953	1.0	0.65253602307166	1.0	0.2320507836074432	2.7900751270190236	0.5559066845220961	0.6623321360183226	0.5557940451308494	0.43079248069485987	0.7367351452846602	0.95895321672245	230.0	4.3910044068403735	158.0	0.3643044963612837
385	Feb25-FISH2-3R4-rep2-cp190-100x_Position004_3_cmle.ics	79	1	0	2.166	0.2950777707606968	1.0	0.1422206142416667	1.0	0.0	1.0	0.10097976386538621	2.740605411245849	0.10690813889151293	0.31399036450250334	0.07653068109742109	0.027030674349873822	0.9647488741156024	0.6568280061270386	280.0	5.461579206927759	140.0	0.3228014524720236
386	Feb25-FISH2-3R4-rep2-cp190-100x_Position004_3_cmle.ics	80	1	0	1.7328	0.4915902505912325	1.0	NA	0.0	1.6366463635208865	1.0	0.26546457922833755	4.119686089768629	0.9015156115800707	0.9443769682563092	0.9006914381392767	0.8510848725133819	0.3527792752199533	0.9851933123031317	180.0	3.577887343997611	117.0	0.26976978528019113
387	Feb25-FISH2-3R4-rep2-cp190-100x_Position004_3_cmle.ics	82	1	0	1.083	0.7056657979043406	1.0	0.879217707494934	1.0	1.7328	1.0	0.2930931921716425	2.5583243441889576	0.80519802857852	0.845416647671727	0.7994210342364794	0.7242985801915703	0.5621849830984317	0.9984309899404419	126.0	2.4179217200887786	72.0	0.16601217555704068
388	Feb25-FISH2-3R4-rep2-cp190-100x_Position004_3_cmle.ics	82	2	0	2.5991999999999997	0.6697797689612669	2.0	0.5329899086539386	2.0	0.43046674663324214	1.0	0.2571629139626555	3.803798529266179	0.48375806018609974	0.6265328916376677	0.47978178613217437	0.22932970656617077	0.8043256562013604	0.9712370835744638	358.0	7.040863529563238	323.0	0.7447490653461686
389	Feb25-FISH2-3R4-rep2-cp190-100x_Position004_3_cmle.ics	83	1	0	1.5162	0.6236121620292514	1.0	4.862824298135697	1.0	0.3720027687491155	1.0	0.279227296103668	2.897860941296568	0.45738654966930786	0.5885747495252439	0.45563486346670157	0.288717176347325	0.799063457050439	0.9890615400428675	182.0	3.4821512628658207	122.0	0.2812984085827634
390	Feb25-FISH2-3R4-rep2-cp190-100x_Position004_3_cmle.ics	84	1	0	1.5162	0.9087572630075982	1.0	0.6547311839638225	1.0	0.5556144027286182	1.0	0.2880929030172355	3.0103539955221685	0.5710287634433764	0.6800078624446587	0.5651693701620225	0.4057770248135009	0.7229955795485272	0.9885101000433378	164.0	3.173513551030943	106.0	0.24440681401453213
391	Feb25-FISH2-3R4-rep2-cp190-100x_Position004_3_cmle.ics	85	1	0	1.2995999999999999	0.4682380662222707	1.0	0.5499959584989589	1.0	2.116974096747531	1.0	0.2949886840383556	2.1556274266283597	0.9517396020646627	0.9758989218034494	0.9510115827867122	0.9143740126238543	0.3093902784901916	0.9882216750673664	194.0	3.6567027389685127	138.0	0.3181900031509946
392	Feb25-FISH2-3R4-rep2-cp190-100x_Position004_3_cmle.ics	86	1	0	1.083	NA	0.0	0.47419621167771925	1.0	1.0317500441073144	1.0	0.2664712578660205	2.6563288786405703	0.8227859447830763	0.8721046970240229	0.8171387594119757	0.7534779490856938	0.5280333486514831	0.9679239836625763	110.0	2.1071689224837895	56.0	0.12912058098880944
393	Feb25-FISH2-3R4-rep2-cp190-100x_Position004_3_cmle.ics	87	1	0	1.2995999999999999	4.003130606964444	1.0	4.340720265227895	1.0	0.0	1.0	0.10508836865768097	2.811853456489566	0.05239106882380356	0.1351539471852511	0.05239106882380356	0.026189481839255777	0.9871473209586434	0.6657547033900769	150.0	2.907456165336682	56.0	0.12912058098880944
394	Feb25-FISH2-3R4-rep2-cp190-100x_Position004_3_cmle.ics	87	2	0	1.2995999999999999	0.3680800576104295	1.0	0.5161547902801712	1.0	1.3107987492438529	1.0	0.16662457595289593	2.4371700765306428	0.7698025045545609	0.8190341304571508	0.7682288356666	0.6945417899878343	0.5700062580662925	0.7209703206556292	124.0	2.30301056165679	53.0	0.12220340700726606
395	Feb25-FISH2-3R4-rep2-cp190-100x_Position004_3_cmle.ics	88	1	0	1.9493999999999998	0.6222831545219106	1.0	0.24149332591352854	1.0	0.0	1.0	0.2497276119465799	3.495848797655742	0.15804292541150824	0.3274914065338289	0.15804292541150824	0.027258055501215663	0.9368079469386906	0.9506995457626881	210.0	4.107887029616022	143.0	0.3297186264535669
396	Feb25-FISH2-3R4-rep2-cp190-100x_Position004_3_cmle.ics	89	1	0	2.166	0.41549268088586094	1.0	0.33045402206677144	1.0	0.2166	1.0	0.2971228858699556	3.380487550786376	0.5704462255718297	0.6896950118130534	0.535148006245897	0.21866017350537986	0.7517445601825603	0.9926773047639889	302.0	5.906418240264932	269.0	0.6202399336783881
397	Feb25-FISH2-3R4-rep2-cp190-100x_Position004_3_cmle.ics	90	1	0	0.8664	4.056888612317851	1.0	4.148917915033539	1.0	0.0	1.0	0.177781846764095	1.5264661361482326	0.08034883347774462	0.24951060620647605	0.11361156573922532	0.02875389108180097	0.9489145419219726	0.7709749739260092	174.0	3.1161276244995473	91.0	0.20982094410681532
398	Feb25-FISH2-3R4-rep2-cp190-100x_Position004_3_cmle.ics	91	1	0	1.2995999999999999	4.592527667685852	1.0	4.304039643858631	1.0	0.7817319754002556	1.0	0.14263605230421103	2.5921301741349803	0.6155421130929241	0.6950487505248262	0.6122246930090555	0.4803961206918894	0.6324969839806667	0.6672882152808615	206.0	3.784443717390366	105.0	0.24210108935401767
399	Feb25-FISH2-3R4-rep2-cp190-100x_Position004_3_cmle.ics	93	1	0	1.7328	4.422364679033939	1.0	2.510989183361592	1.0	0.8664	1.0	0.28277752348369806	2.743730850544252	0.8223822396826014	0.9468012174724805	0.8223822396826014	0.54537321560543	0.531457536407768	0.9883397767567852	208.0	4.0163811200244535	150.0	0.3458586990771681
400	Feb25-FISH2-3R4-rep2-cp190-100x_Position004_3_cmle.ics	95	1	0	1.5162	0.5828883107410074	1.0	0.19851306264701193	1.0	1.1321417835580119	1.0	0.28506183420143066	2.8285993307150425	0.76212414622381	0.8398955544214596	0.7595514572744877	0.6546654455715494	0.5884719284029942	0.9983396704203552	200.0	3.8610047212219585	142.0	0.3274129017930525
401	Feb25-FISH2-3R4-rep2-cp190-100x_Position004_3_cmle.ics	96	1	0	1.5162	0.46052855564049267	1.0	NA	0.0	0.2166	1.0	0.2991993003418851	3.206243293714422	0.6862633147180045	0.8984200760076364	0.6862633147180045	0.2907202883294378	0.7512757215424897	0.9908568136973189	168.0	3.2863096236928198	112.0	0.25824116197761887
402	Feb25-FISH2-3R4-rep2-cp190-100x_Position004_3_cmle.ics	98	1	0	1.2995999999999999	0.3027409426713338	1.0	0.35514263026499093	1.0	0.0	1.0	0.20759098423928532	2.1868958220534243	0.1581567907920368	0.32085209224128874	0.16164857459242316	0.028419240375366757	0.9400851781066697	0.912991889423885	202.0	3.765268640090168	123.0	0.2836041332432778
403	Feb25-FISH2-3R4-rep2-cp190-100x_Position004_3_cmle.ics	99	1	0	1.7328	3.9428974963749974	1.0	0.46495420224503403	2.0	1.2995999999999999	1.0	0.2654863976370848	2.664604081687034	0.7939837983620864	0.8675222735542528	0.789063154832634	0.7001094572007553	0.6093409748104688	0.9841342394782912	230.0	4.461220153361631	169.0	0.38966746762694277
404	Feb25-FISH2-3R4-rep2-cp190-100x_Position004_3_cmle.ics	101	1	0	1.5162	0.27968363568741966	1.0	0.5520096845851091	1.0	0.0	1.0	0.28506183420143066	2.592841893043316	0.2299888846678767	0.43438436537081593	0.2117541119693836	0.026740112278924488	0.9133352268451156	0.9773348629929567	200.0	3.8610047212219585	142.0	0.3274129017930525
405	Feb25-FISH2-3R4-rep2-cp190-100x_Position004_3_cmle.ics	102	1	0	1.9493999999999998	0.2867659884163923	1.0	5.31560359409029	1.0	0.0	1.0	0.26934491625739937	3.416680474393289	0.37510314840675385	0.5278242827218484	0.36249127205789006	0.09799098641614828	0.847684878173644	0.9904592578626117	244.0	4.774088036736734	186.0	0.42886478685568846
406	Feb25-FISH2-3R4-rep2-cp190-100x_Position004_3_cmle.ics	102	2	0	1.083	0.7270052255874125	2.0	0.5802847744366207	1.0	2.0671267327999794	1.0	0.27959054898357405	2.4164614274714795	0.8611939824806398	0.8950028564174178	0.8609797511743049	0.8227394629935254	0.4814610142508564	1.0078079329949268	122.0	2.3051256474269013	67.0	0.15448355225446841
407	Feb25-FISH2-3R4-rep2-cp190-100x_Position004_3_cmle.ics	103	1	0	1.5162	4.657890188891896	1.0	4.879146624320818	1.0	1.2653448004921624	1.0	0.1255942416741226	4.552658591003357	0.7718513633272192	0.8047065531762879	0.7698728385647452	0.7047738779772332	0.5716649554478009	0.6104341459922848	148.0	2.722329260383434	60.0	0.13834347963086724
408	Feb25-FISH2-3R4-rep2-cp190-100x_Position004_3_cmle.ics	103	2	0	0.8664	3.797788082184694	1.0	3.9494601008008257	1.0	0.9733510449106972	1.0	0.13410674027647979	1.3479186304774076	0.7078859325515413	0.7929453226438037	0.7078859325515413	0.585712028468773	0.6351544349089361	0.7116211388453356	148.0	2.6989240115430144	62.0	0.14295492895189613
409	Feb25-FISH2-3R4-rep2-cp190-100x_Position004_3_cmle.ics	105	1	0	1.7328	0.7080144496989512	1.0	0.27870190546359663	1.0	0.4660867564761642	1.0	0.24995600798534717	2.5771851629690916	0.47896578538102647	0.5888880248833592	0.4761430793157076	0.35099533437013997	0.7942784701358959	0.972084468631455	196.0	3.795019146240921	129.0	0.29743848120636457
410	Feb25-FISH2-3R4-rep2-cp190-100x_Position004_3_cmle.ics	106	1	0	1.7328	0.6398261838769759	1.0	0.25735990910215006	1.0	0.815064591942846	1.0	0.30360104007308175	3.0880469629227103	0.6348548012527786	0.71970853721761	0.6311973126336049	0.5285745737072731	0.7024374575821732	0.9897758173963718	194.0	3.773728983170612	140.0	0.3228014524720236
411	Feb25-FISH2-3R4-rep2-cp190-100x_Position004_3_cmle.ics	107	1	0	1.9493999999999998	1.7549171083601158	1.0	1.8244579442904105	1.0	0.10317500441073144	1.0	0.22542318143751228	3.9624365718931003	0.2894679434619406	0.46769146287339114	0.2992470117424043	0.09307792412947487	0.8790053090611436	0.9554487962672049	206.0	4.065306703475404	132.0	0.30435565518790797
412	Feb25-FISH2-3R4-rep2-cp190-100x_Position004_3_cmle.ics	108	1	0	1.7328	0.6064395559748018	1.0	0.5410419255840905	1.0	0.8664	1.0	0.3043034387968141	3.1982653569844515	0.8603581999561499	0.9749095593071695	0.8603581999561499	0.5893889771979829	0.619957303863682	0.986335995005962	192.0	3.7524388201003034	138.0	0.3181900031509946
413	Feb25-FISH2-3R4-rep2-cp190-100x_Position004_3_cmle.ics	110	1	0	1.2995999999999999	0.22762037111559175	1.0	4.482480113730539	1.0	0.0	1.0	0.2750630861314419	2.7928933625473693	0.12526993706519	0.18305640528358944	0.07791412412798765	0.01962685686397724	0.9445500145199384	0.9756967537101654	146.0	2.818065341515225	87.0	0.20059804546475749
414	Feb25-FISH2-3R4-rep2-cp190-100x_Position004_3_cmle.ics	110	2	0	1.5162	4.3159720022278005	1.0	0.5330123044553501	1.0	2.5991999999999997	1.0	0.29890824058380877	2.7295256315687917	0.9839967591603163	0.9991993594875901	0.9824433251780708	0.9178753361254741	0.3065668974394799	0.9924602904061537	206.0	3.9248752104328846	152.0	0.350470148398197
415	Feb25-FISH2-3R4-rep2-cp190-100x_Position004_3_cmle.ics	110	3	0	1.5162	6.466158224461159	1.0	3.4371358381744366	1.0	1.3625635475001732	1.0	0.2818939505498759	3.5141165115297657	0.6941521344565692	0.7565717912975799	0.6944870637545894	0.6243512738477635	0.636439538051381	0.9956387348949071	130.0	2.577528290431496	74.0	0.17062362487806956
416	Feb25-FISH2-3R4-rep2-cp190-100x_Position004_3_cmle.ics	111	1	0	2.166	0.44328152244438174	1.0	0.4080572201208889	1.0	0.2991586303963464	1.0	0.230980639052588	2.6804166757404957	0.38028295010271024	0.564921145053343	0.3783314558346034	0.17916142071433305	0.8470669091518757	0.9274441260061875	354.0	6.834446461539683	301.0	0.6940231228148507
417	Feb25-FISH2-3R4-rep2-cp190-100x_Position004_3_cmle.ics	112	1	0	1.2995999999999999	1.2025806053155739	1.0	0.3097512812242837	1.0	0.0	1.0	0.2513577986521761	3.91343681526825	0.1049947438702162	0.20810722504758927	0.1049947438702162	0.036302809898570904	0.9592534181061829	0.9645250905228935	104.0	2.090108930953703	50.0	0.11528623302572269
418	Feb25-FISH2-3R4-rep2-cp190-100x_Position004_3_cmle.ics	113	1	0	1.5162	0.5937863181421469	1.0	1.525680046336309	1.0	1.2995999999999999	1.0	0.29336257929680026	1.9825366978781407	0.7851146019482808	0.8661548911749676	0.7802327906629805	0.6478493685069212	0.5791245103657516	0.9778272817003272	238.0	4.45275981028119	187.0	0.4311705115162029
419	Feb25-FISH2-3R4-rep2-cp190-100x_Position004_3_cmle.ics	114	1	0	1.9493999999999998	0.2376090644053611	1.0	0.562078524301839	1.0	0.0	1.0	0.20759098423928532	3.51690926189057	0.15806100656807834	0.2565297981222549	0.07695531289035741	0.027509368577990894	0.94901844908183	0.9148434085177831	202.0	3.975915879653946	123.0	0.2836041332432778
420	Feb25-FISH2-3R4-rep2-cp190-100x_Position004_3_cmle.ics	115	1	0	1.7328	0.11792179062738892	2.0	3.59102199669007	1.0	0.0	1.0	0.11431584200997812	2.4419645640295355	0.07477950892719953	0.19309179189330383	0.07477950892719953	0.02665253065363695	0.9842575749759142	0.89110657622429	206.0	4.065306703475404	94.0	0.2167381180883587
421	Feb25-FISH2-3R4-rep2-cp190-100x_Position004_3_cmle.ics	116	1	0	1.7328	1.090093103757615	1.0	1.3085463499663197	1.0	0.0	1.0	0.22724502402561847	3.189710532665209	0.21388713246917485	0.4084255453683212	0.21388713246917485	0.029801612393297504	0.928930918073638	0.9482906959923671	196.0	3.79501914624092	123.0	0.2836041332432778
422	Feb25-FISH2-3R4-rep2-cp190-100x_Position004_3_cmle.ics	117	1	0	1.5162	0.6353577378164118	1.0	0.5552446056177626	1.0	1.4199491695140265	1.0	0.27385015451777717	2.912907956870691	0.8619956576804777	0.9153971413063144	0.8614619142391894	0.7927175683010674	0.4507674666748575	1.0040878764309877	172.0	3.328889949833437	111.0	0.2559354373171044
423	Feb25-FISH2-3R4-rep2-cp190-100x_Position004_3_cmle.ics	118	1	0	1.9493999999999998	1.998265877765046	1.0	0.5165824502679651	1.0	1.0161559471409798	1.0	0.21703067341123947	3.2470723653448568	0.7131994581686659	0.8049651580108645	0.7080185451549387	0.6101642251672276	0.6529654424206707	0.9138141015166292	218.0	4.263263428418517	141.0	0.325107177132538
424	Feb25-FISH2-3R4-rep2-cp190-100x_Position004_3_cmle.ics	119	1	0	1.5162	1.6763125920396043	1.0	0.377358277962312	1.0	1.8697384783413007	1.0	0.21215246168072607	2.6045245703767863	0.948750624257349	0.9661652516833422	0.9417675523945651	0.8992061168609757	0.32011976401260817	0.9226569164348378	170.0	3.213978791401449	96.0	0.22134956740938755
425	Feb25-FISH2-3R4-rep2-cp190-100x_Position004_3_cmle.ics	120	1	0	1.5162	0.3383673676284535	1.0	0.36236767364867073	1.0	0.0	1.0	0.2326953700412399	2.6729790395224806	0.30599404527835516	0.49484228414134035	0.30599404527835516	0.027846047974832873	0.8854709196607803	0.9547509900573029	214.0	4.080251609235379	142.0	0.3274129017930525
426	Feb25-FISH2-3R4-rep2-cp190-100x_Position004_3_cmle.ics	121	1	0	1.7328	0.08079358846286258	1.0	0.3299878741989839	1.0	0.0	1.0	0.2597706008749607	3.4446326147345108	0.1664687270518481	0.3157484383924281	0.1390714667778755	0.03002184890710135	0.9429572757754235	0.9482386378330575	174.0	3.3969906105845857	110.0	0.2536297126565899
427	Feb25-FISH2-3R4-rep2-cp190-100x_Position004_3_cmle.ics	123	1	0	1.2995999999999999	1.448519477886535	1.0	0.31691749267935276	1.0	0.0	1.0	0.28758054650375425	2.7491087432736645	0.5160674322929928	0.6748455569998526	0.510352036235477	0.11751738740066736	0.8098475538340227	0.9924152686931493	116.0	2.2412551582159748	63.0	0.1452606536124106
428	Feb25-FISH2-3R4-rep2-cp190-100x_Position004_3_cmle.ics	125	1	0	1.7328	0.3218579554616736	1.0	0.22434159383986055	1.0	0.6275890508929507	1.0	0.27251917564700884	3.3663219723209648	0.5609023030150279	0.6873696480892222	0.5529630446425758	0.41870766516492863	0.7505509503769017	0.9930440666623634	218.0	4.286668677258939	158.0	0.3643044963612837
429	Feb25-FISH2-3R4-rep2-cp190-100x_Position004_3_cmle.ics	126	1	0	1.2995999999999999	3.4692594095240716	1.0	0.5468616033596584	1.0	0.8508028822180275	1.0	0.2921354378512409	2.9988802633805953	0.7274047527025286	0.812931145544195	0.7270885305037302	0.6205626412751953	0.5893423705915334	1.0021271947253882	142.0	2.752079766534188	86.0	0.19829232080424306
430	Feb25-FISH2-3R4-rep2-cp190-100x_Position004_3_cmle.ics	127	1	0	1.5162	0.4506804393858389	1.0	0.5609480541724373	1.0	1.3934633376079517	1.0	0.2878700880801862	2.9475531032889997	0.8019065278372082	0.8607634431607474	0.7986081395901679	0.7165139304901821	0.5395471808403189	0.969905297375704	204.0	3.9269902962029954	147.0	0.33894152509562475
431	Feb25-FISH2-3R4-rep2-cp190-100x_Position005_4_cmle.ics	1	1	0	1.9493999999999998	0.6358994133820964	1.0	0.6319344407473566	1.0	0.639412489864916	1.0	0.24996563869112579	3.2366285129443693	0.584582347588717	0.7122693357597816	0.581852593266606	0.4345841674249318	0.7236190028678343	0.97518795009914	206.0	4.041901454634984	139.0	0.32049572781150915
432	Feb25-FISH2-3R4-rep2-cp190-100x_Position005_4_cmle.ics	2	1	0	1.7328	0.5066027944523213	1.0	0.5071437401796361	1.0	0.0	1.0	0.2737484673717296	3.3358368230103843	0.31554822557519296	0.4948479648160943	0.31554822557519296	0.029210962282793615	0.8688884449277684	0.9910380915790926	196.0	3.8886401416026	135.0	0.31127282916945126
433	Feb25-FISH2-3R4-rep2-cp190-100x_Position005_4_cmle.ics	3	1	0	1.7328	0.24097437681581177	1.0	0.3428732355196625	1.0	0.9018655279647406	1.0	0.28277752348369806	3.065282652342258	0.6849125296141131	0.7774357189704327	0.6737026676125336	0.5489218455113705	0.6625298466954765	0.9898042459847921	208.0	4.063191617705293	150.0	0.3458586990771681
434	Feb25-FISH2-3R4-rep2-cp190-100x_Position005_4_cmle.ics	4	1	0	2.3826	0.5194075886123579	2.0	2.038377874899817	1.0	0.0	1.0	0.23161207556990193	3.3118949318309197	0.18284179536180983	0.3824994281582268	0.1661403262818479	0.020652711267865442	0.9423601246638367	0.9651234625983962	310.0	6.038389390227007	247.0	0.5695139911470701
435	Feb25-FISH2-3R4-rep2-cp190-100x_Position005_4_cmle.ics	5	1	0	1.7328	0.42939561203107024	1.0	0.5518451562699237	1.0	0.744005537498231	1.0	0.28230249772101607	3.2050151322438984	0.6155283310071852	0.7175502337225016	0.6124415693745985	0.4923310958003796	0.6895481994166072	0.9933949937829785	194.0	3.797134232011032	135.0	0.31127282916945126
436	Feb25-FISH2-3R4-rep2-cp190-100x_Position005_4_cmle.ics	6	1	0	1.9493999999999998	0.446895076567658	1.0	0.16804685143594922	1.0	0.0	1.0	0.23580709486142862	3.785112343327609	0.19460257078456988	0.3607897818420572	0.1919153631114751	0.027992310660159607	0.9357958012940919	0.9781193332184669	220.0	4.331364089169667	149.0	0.34355297441665367
437	Feb25-FISH2-3R4-rep2-cp190-100x_Position005_4_cmle.ics	8	1	0	2.3826	0.23394990962992368	1.0	0.3928244114397423	1.0	0.0	1.0	0.26278636603550914	3.5093708757757796	0.5930568250721739	0.7788853996036091	0.5485156459753056	0.09001149352471108	0.7547824515243329	0.9934126215525466	362.0	7.153659602225112	332.0	0.7655005872907988
438	Feb25-FISH2-3R4-rep2-cp190-100x_Position005_4_cmle.ics	9	1	0	1.7328	0.18676801850373378	1.0	0.20449125103033958	1.0	0.0	1.0	0.23920566900679457	2.8339912304788055	0.1556425202055103	0.3328914160382177	0.1556425202055103	0.02966229005798756	0.9347412628287601	0.9548163700891251	204.0	3.9503955450434156	134.0	0.30896710450893683
439	Feb25-FISH2-3R4-rep2-cp190-100x_Position005_4_cmle.ics	10	1	0	1.7328	0.09686338620318201	1.0	0.6662522121401137	1.0	0.0	1.0	0.2165953246477812	3.4670083870351145	0.1296222679822225	0.2606438379035913	0.11343091344204426	0.021484452642374998	0.9481015825935397	0.943516857332646	170.0	3.354410284443968	97.0	0.22365529206990203
440	Feb25-FISH2-3R4-rep2-cp190-100x_Position005_4_cmle.ics	10	2	0	1.9493999999999998	2.964594894714874	1.0	2.4827182443400955	1.0	0.0	1.0	0.14005377353141682	3.455228265916463	0.08519840670392838	0.195443125531695	0.08519840670392838	0.021484452642374998	0.9546451260185116	0.7611186597376717	170.0	3.2373840402418685	78.0	0.17984652352012742
441	Feb25-FISH2-3R4-rep2-cp190-100x_Position005_4_cmle.ics	11	1	0	1.7328	0.07502877398770591	1.0	0.35061865891810107	1.0	0.23070632344123612	1.0	0.25848391786620994	3.0844348890388766	0.37624017191903336	0.5249771589607649	0.3677986385453797	0.19713103679015842	0.8156326481803393	0.985793807810398	220.0	4.284553591488827	156.0	0.35969304704025484
442	Feb25-FISH2-3R4-rep2-cp190-100x_Position005_4_cmle.ics	12	1	0	1.2995999999999999	3.413545591771243	1.0	3.5081751214279615	1.0	0.3095250132321943	1.0	0.24375869427393557	2.2490100990584234	0.3554219055297698	0.4870381265752907	0.3535188453799946	0.2465225570736455	0.8657331290045418	0.8945225271623136	152.0	2.8585305818857316	87.0	0.20059804546475749
443	Feb25-FISH2-3R4-rep2-cp190-100x_Position005_4_cmle.ics	13	1	0	1.5162	0.42859028918241104	1.0	0.3486855812383668	1.0	0.815064591942846	1.0	0.30001634125536203	3.8941357649575283	0.698595675216351	0.7865113262818936	0.6978912766385653	0.5907164739819764	0.647562248063699	1.01365204313835	144.0	2.866990924966176	89.0	0.2052094947857864
444	Feb25-FISH2-3R4-rep2-cp190-100x_Position005_4_cmle.ics	14	1	0	1.2995999999999999	0.5197665474214211	1.0	0.21047983577399967	1.0	0.23070632344123612	1.0	0.2814227162111093	3.2699680989818174	0.39230916654453624	0.5327215539496973	0.38126106219631806	0.23852631816285808	0.8138147475987826	1.0013010567685663	146.0	2.841470590355645	88.0	0.20290377012527194
445	Feb25-FISH2-3R4-rep2-cp190-100x_Position005_4_cmle.ics	15	1	0	1.5162	0.6617095532651768	1.0	0.17089577962758656	1.0	0.65584944557845	1.0	0.2987286402854682	3.3445603184773747	0.6154962589772035	0.7065444960671299	0.597604410820189	0.4757188018717626	0.7156720338847099	0.9880236827932112	176.0	3.4416860224953143	120.0	0.2766869592617345
446	Feb25-FISH2-3R4-rep2-cp190-100x_Position005_4_cmle.ics	16	1	0	1.9493999999999998	2.4465753650453412	1.0	0.44282975060400237	2.0	0.2991586303963464	1.0	0.26784508161767023	3.2315428664056807	0.3559587530901775	0.49762436804478066	0.3548154802117282	0.18841174156093868	0.871393550588024	0.990153905989932	254.0	4.974159847449958	197.0	0.4542277581213474
447	Feb25-FISH2-3R4-rep2-cp190-100x_Position005_4_cmle.ics	17	1	0	1.2995999999999999	NA	0.0	3.1269646740303236	1.0	0.8595614345612763	1.0	0.268082573106329	3.9229673719747766	0.7419083255378859	0.8096429685063923	0.7389616463985033	0.6646242594324914	0.5861829362338021	1.004792875098899	120.0	2.400861728558692	64.0	0.14756637827292504
448	Feb25-FISH2-3R4-rep2-cp190-100x_Position005_4_cmle.ics	18	1	0	1.2995999999999999	0.488873896353681	1.0	0.42992309979457666	1.0	1.5748980912081223	1.0	0.3041974449865092	2.6895806741394477	0.9006547165626898	0.9360711220819794	0.8970966839907819	0.8427378530310773	0.42185279822877514	0.992079794864034	158.0	3.0394273152987568	103.0	0.23748964003298878
449	Feb25-FISH2-3R4-rep2-cp190-100x_Position005_4_cmle.ics	19	1	0	1.7328	0.44148162671590857	1.0	0.5318221135315027	1.0	0.2918229810711206	1.0	0.2992793722067354	3.2902404978477846	0.4176067658175604	0.5716695871287272	0.4176067658175604	0.22424442095202235	0.8227938220540162	1.0013506989650756	194.0	3.8205394808514517	139.0	0.32049572781150915
450	Feb25-FISH2-3R4-rep2-cp190-100x_Position005_4_cmle.ics	20	1	0	1.2995999999999999	0.6607060759152145	1.0	0.4490205155045131	1.0	1.1926825638357912	1.0	0.22226292875397874	2.163956743383172	0.8058561791301851	0.8578728290512415	0.7989569877039376	0.7207454188794794	0.551306590793109	0.9348122125869021	172.0	3.258674203312178	100.0	0.23057246605144538
451	Feb25-FISH2-3R4-rep2-cp190-100x_Position005_4_cmle.ics	21	1	0	1.7328	0.44409739953862504	1.0	0.290206483093727	1.0	0.6497999999999999	1.0	0.23595388067888876	3.4361112220568	0.7269314089018247	0.8304061507382746	0.7144784232420291	0.5071069734061641	0.679302192058311	0.9729075887036999	216.0	4.1951627676673695	145.0	0.33433007577459584
452	Feb25-FISH2-3R4-rep2-cp190-100x_Position005_4_cmle.ics	23	1	0	0.8664	4.61572147848462	1.0	4.866522632915584	1.0	0.41270001764292574	1.0	0.22722413550913917	1.9285011629264408	0.42020768852506435	0.5260623065575193	0.40808770356657315	0.3169527928032166	0.845890106291469	0.8872712395891524	116.0	2.1476341628542954	56.0	0.12912058098880944
453	Feb25-FISH2-3R4-rep2-cp190-100x_Position005_4_cmle.ics	24	1	0	1.083	0.16972909351416646	1.0	0.3450034023134648	1.0	0.0	1.0	0.2478043080750936	2.771199890032155	0.07835288704853922	0.23604127641394723	0.07835288704853922	0.026970981629366723	0.9358165692956242	0.9468186534096603	118.0	2.2625453212862836	60.0	0.13834347963086724
454	Feb25-FISH2-3R4-rep2-cp190-100x_Position005_4_cmle.ics	25	1	0	1.7328	0.3508974983465429	1.0	0.23798057730156535	1.0	0.0	1.0	0.25379092104500106	3.3262955285369187	0.18549616650009848	0.3578760003209781	0.1585485953560304	0.028898972140559233	0.9291991374048213	0.980467105113084	202.0	3.9525106308135265	136.0	0.31357855382996574
455	Feb25-FISH2-3R4-rep2-cp190-100x_Position005_4_cmle.ics	26	1	0	1.2995999999999999	0.3182576750412265	1.0	0.5685077825387864	1.0	0.3095250132321943	1.0	0.26084403310998117	3.6654845901764674	0.500763729282951	0.64611497337654	0.4998643845198498	0.30294356968494385	0.7766334571076308	0.9965590997545638	116.0	2.311470904737235	60.0	0.13834347963086724
456	Feb25-FISH2-3R4-rep2-cp190-100x_Position005_4_cmle.ics	27	1	0	1.7328	0.5984366397976753	1.0	0.12862730316514007	1.0	1.077178670106234	1.0	0.16602887892757964	3.130454419424608	0.7631359011627907	0.8413290334302326	0.7574945494186046	0.6743731831395349	0.5888988589356363	0.8068961271250467	202.0	3.835484386611427	110.0	0.2536297126565899
457	Feb25-FISH2-3R4-rep2-cp190-100x_Position005_4_cmle.ics	28	1	0	1.7328	NA	0.0	0.28825588188722917	1.0	0.20635000882146287	1.0	0.27749897348668884	4.086019965889077	0.3810781540093714	0.5268212359649899	0.38019405888073554	0.19520267880823977	0.8370078432011087	1.0013282011175753	150.0	3.0010771606983617	91.0	0.20982094410681532
458	Feb25-FISH2-3R4-rep2-cp190-100x_Position005_4_cmle.ics	29	1	0	1.2995999999999999	NA	0.0	2.238585629452376	1.0	1.3674688767138379	1.0	0.13482253018526144	2.56315358871011	0.9161256509095828	0.9742256711976737	0.9166413065530533	0.770905186988571	0.4024667172736548	0.6666590442751131	128.0	2.3689961366378274	50.0	0.11528623302572269
459	Feb25-FISH2-3R4-rep2-cp190-100x_Position005_4_cmle.ics	30	1	0	1.2995999999999999	NA	0.0	NA	0.0	0.3634229110571259	1.0	0.2664353631173921	3.9417045123862122	0.6816269284712483	0.8303351830396163	0.6744313677663272	0.42153993129662376	0.7209982020288737	1.0140083762854992	102.0	2.0454135190429743	50.0	0.11528623302572269
460	Feb25-FISH2-3R4-rep2-cp190-100x_Position005_4_cmle.ics	31	1	0	1.5162	0.40670042874593176	1.0	0.25316016569038	1.0	0.46141264688247224	1.0	0.26534048631852075	2.7987978471559756	0.5222002334195971	0.6360973983138696	0.5159515473109627	0.33967625716750394	0.7671199908707674	0.979315262741202	200.0	3.861004721221958	137.0	0.3158842784904802
461	Feb25-FISH2-3R4-rep2-cp190-100x_Position005_4_cmle.ics	32	1	0	1.5162	0.5018262098452532	1.0	0.35580857948783484	1.0	0.7295574526778015	1.0	0.30443970331245684	3.608190651596832	0.6419766011463868	0.724086336709678	0.6279652070737474	0.5159220387189084	0.6947577728783128	0.989005523777016	170.0	3.354410284443968	115.0	0.2651583359591622
462	Feb25-FISH2-3R4-rep2-cp190-100x_Position005_4_cmle.ics	33	1	0	1.5162	NA	0.0	0.4439553455752353	1.0	0.0	1.0	0.1311061813059907	3.042940935683129	0.11289435366445559	0.22162271477107265	0.11289435366445559	0.03863452515774147	0.9486569760630226	0.8245599213308253	136.0	2.6179935308020013	54.0	0.12450913166778053
463	Feb25-FISH2-3R4-rep2-cp190-100x_Position005_4_cmle.ics	34	1	0	1.9493999999999998	0.6451506607210997	1.0	0.232213121706495	1.0	0.0	1.0	0.23871336893459466	3.715891612958187	0.1600043798246506	0.25935600935405406	0.1142743178032051	0.028926395482523716	0.9318710001802689	0.9728512823047131	198.0	3.9333355535133285	128.0	0.2951327565458501
464	Feb25-FISH2-3R4-rep2-cp190-100x_Position005_4_cmle.ics	35	1	0	1.7328	0.5698117630078602	1.0	0.5907578869750517	1.0	0.2991586303963464	1.0	0.2204132079779341	2.4120137478566597	0.4337258638783906	0.5739326667396357	0.4178035887893791	0.2228410283484744	0.8186623339590865	0.9440212238712221	232.0	4.41229456991068	156.0	0.35969304704025484
465	Feb25-FISH2-3R4-rep2-cp190-100x_Position005_4_cmle.ics	36	1	0	1.7328	0.17340290902004551	1.0	1.7110266036986899	1.0	0.0	1.0	0.14422593266927286	2.742010937434407	0.08049850659477176	0.2226098908360426	0.08049850659477176	0.027433061084238628	0.9591063673985029	0.8333085088284432	164.0	3.1735135510309425	75.0	0.17292934953858405
466	Feb25-FISH2-3R4-rep2-cp190-100x_Position005_4_cmle.ics	37	1	0	1.7328	0.3670224169732204	1.0	0.47538141641772186	1.0	0.0	1.0	0.27466855967843334	3.49175574082461	0.2527037940537345	0.42397738720662065	0.24515231997602177	0.030538927141180096	0.896145969715856	0.9945999587451725	182.0	3.5757722582274996	121.0	0.27899268392224896
467	Feb25-FISH2-3R4-rep2-cp190-100x_Position005_4_cmle.ics	39	1	0	5.6316	2.095185355051245	1.0	3.8388979276934263	1.0	0.6659806326540652	1.0	0.06159548707667563	21.843758541742236	0.9570530544107674	0.9664301737179821	0.9278522614638218	0.6096562157650373	0.35484205460065316	0.781090986789315	206.0	4.392980187241283	69.0	0.1590950015754973
468	Feb25-FISH2-3R4-rep2-cp190-100x_Position005_4_cmle.ics	40	1	0	1.083	NA	0.0	0.43058094471574676	1.0	1.91474365959324	1.0	0.23694888849478715	2.481792629226692	0.9827182896919348	0.9974056169102741	0.9827182896919348	0.9572068559762962	0.17587592014937453	0.9261230077299056	134.0	2.5498928700508534	71.0	0.16370645089652625
469	Feb25-FISH2-3R4-rep2-cp190-100x_Position005_4_cmle.ics	42	1	0	1.083	2.117001262278794	1.0	1.7614147308861459	1.0	0.687545504971255	1.0	0.2840517632309768	2.389617629392019	0.7074026334252476	0.8047121016821942	0.7010556543588572	0.5845257713455922	0.6361496394110286	0.9823463625111907	114.0	2.1731544974648265	61.0	0.1406492042913817
470	Feb25-FISH2-3R4-rep2-cp190-100x_Position005_4_cmle.ics	43	1	0	2.166	0.4159461954723122	1.0	0.6108803185330138	1.0	1.3309465686852426	1.0	0.26035773751703034	3.8148018054062054	0.7438328185486256	0.8202158001755878	0.7420360000545869	0.6610267794189225	0.618906331316466	0.9901367848402629	276.0	5.465809378467975	220.0	0.5072594253131798
471	Feb25-FISH2-3R4-rep2-cp190-100x_Position005_4_cmle.ics	44	1	0	2.3826	0.418995773975694	1.0	0.5483764876848105	1.0	1.2995999999999999	1.0	0.24964246860754133	3.4899697485072942	0.9252772399225488	0.9926014346065833	0.9222408026755853	0.6676109693129144	0.46873073545845834	0.9862278017979795	324.0	6.374662522442527	274.0	0.6317685569809603
472	Feb25-FISH2-3R4-rep2-cp190-100x_Position005_4_cmle.ics	45	1	0	1.7328	1.4598028691575213	1.0	1.8152569776144634	1.0	0.9077480443748005	1.0	0.2888820830887166	3.63485824741752	0.727353754824388	0.8101146081209482	0.7214930167245454	0.5952517090315909	0.6605213024931018	1.0060309179413893	174.0	3.467206357105845	116.0	0.2674640606196767
473	Feb25-FISH2-3R4-rep2-cp190-100x_Position005_4_cmle.ics	46	1	0	1.7328	0.12737544468017453	1.0	0.1596793809939761	1.0	0.0	1.0	0.19685734472773586	2.742559308413308	0.15091011609582605	0.3121972906154669	0.15091011609582605	0.027917937744878336	0.9354789459994648	0.9329469156411776	222.0	4.259033256878295	138.0	0.3181900031509946
474	Feb25-FISH2-3R4-rep2-cp190-100x_Position005_4_cmle.ics	47	1	0	1.7328	0.30592971987709133	1.0	0.43226660741985273	1.0	0.0	1.0	0.2611066558550442	3.41369667356113	0.15797081840904073	0.3384509118357058	0.15797081840904073	0.028893193098389957	0.9289575952882169	0.9813584494738065	204.0	4.020611291564675	140.0	0.3228014524720236
475	Feb25-FISH2-3R4-rep2-cp190-100x_Position005_4_cmle.ics	48	1	0	1.083	0.771567564119186	1.0	0.5598941759872794	1.0	1.1600066841569678	1.0	0.2524494096634655	2.619356594956026	0.7717384733628678	0.8291838303237562	0.7704258314118673	0.7009378481307806	0.5817935536658468	0.9745324828961384	112.0	2.1518643343945176	56.0	0.12912058098880944
476	Feb25-FISH2-3R4-rep2-cp190-100x_Position005_4_cmle.ics	49	1	0	1.5162	0.7810734817473343	1.0	0.2800136811252359	1.0	0.6606423714395955	1.0	0.2277377102380371	2.7685760851964774	0.6152251337726468	0.7147674678687566	0.6102785568039091	0.4654814955007656	0.6966648872856902	0.933302174782111	184.0	3.5268466747765492	112.0	0.25824116197761887
477	Feb25-FISH2-3R4-rep2-cp190-100x_Position005_4_cmle.ics	50	1	0	1.5162	0.35103480883839566	1.0	4.173972396402874	1.0	0.3095250132321943	1.0	0.25214724833090585	3.4167793325297144	0.43709750890951155	0.5458337427093847	0.43709750890951155	0.26164935378129495	0.7983909081800196	0.975515895761243	156.0	3.018137152228448	92.0	0.21212666876732977
478	Feb25-FISH2-3R4-rep2-cp190-100x_Position005_4_cmle.ics	51	1	0	0.8664	2.758010285450179	1.0	0.2324275555200695	1.0	0.0	1.0	0.3340725384089969	2.0911925151480686	0.29098149753594094	0.5394365348329401	0.29098149753594094	0.10505050973338093	0.9102295689955606	0.999627083034123	108.0	2.0390682617326408	61.0	0.1406492042913817
479	Feb25-FISH2-3R4-rep2-cp190-100x_Position005_4_cmle.ics	51	2	0	1.7328	0.5907803575653716	1.0	0.4081369565147487	2.0	0.0	1.0	0.26566364822117994	3.698672410010663	0.21265084538319248	0.36341046170393276	0.1997672704345367	0.023221960028001726	0.9128579171081799	0.9768063777989049	182.0	3.5991775070679197	119.0	0.27438123460122005
480	Feb25-FISH2-3R4-rep2-cp190-100x_Position005_4_cmle.ics	52	1	0	2.5991999999999997	0.39035216804580597	1.0	5.656458463952182	1.0	0.0	1.0	0.262366048152308	3.8997903669518776	0.251235378235844	0.4537624881511184	0.24447947985445828	0.019513601375936104	0.9027886269588117	0.9885412074051196	334.0	6.621544830836591	294.0	0.6778830501912495
481	Feb25-FISH2-3R4-rep2-cp190-100x_Position005_4_cmle.ics	54	1	0	1.083	0.4272905714727741	1.0	0.23117868736532116	1.0	0.46141264688247224	1.0	0.27959054898357405	2.0311693696268325	0.5500052081008289	0.6677454875526391	0.5500052081008289	0.4255687990119489	0.7076757983331534	0.9568878854809046	122.0	2.328530896267321	67.0	0.15448355225446841
482	Feb25-FISH2-3R4-rep2-cp190-100x_Position005_4_cmle.ics	55	1	0	1.2995999999999999	4.21707267755064	1.0	NA	0.0	0.0	1.0	0.23175683510088638	2.741683570334638	0.24043512696591074	0.4408327541338678	0.22624339308516656	0.03985969903179401	0.9403077266109626	0.9495358649027047	122.0	2.328530896267321	61.0	0.1406492042913817
483	Feb25-FISH2-3R4-rep2-cp190-100x_Position005_4_cmle.ics	56	1	0	1.7328	0.17011193533474323	1.0	0.30199704684407747	1.0	0.0	1.0	0.2974533358211097	3.5277119495684257	0.30834894695514936	0.49678916557176955	0.30755595636996896	0.0692817215670116	0.8942151674632932	0.9983316982868709	184.0	3.6438729189786483	128.0	0.2951327565458501
484	Feb25-FISH2-3R4-rep2-cp190-100x_Position005_4_cmle.ics	57	1	0	1.7328	0.2083435862565805	1.0	0.24997147364758993	1.0	0.10317500441073144	1.0	0.2615972668257219	3.5122765109085377	0.3218177030185325	0.49743243688073996	0.3218177030185325	0.07072731162974423	0.8794683181599711	0.9928463810700842	186.0	3.641757833208537	122.0	0.2812984085827634
485	Feb25-FISH2-3R4-rep2-cp190-100x_Position005_4_cmle.ics	58	1	0	1.7328	0.42943411156181116	1.0	0.19688385786119839	1.0	0.0	1.0	0.298179806429609	3.6407983762488723	0.24917547500683754	0.4183680036037775	0.24335151310391429	0.02982769438679473	0.9060336035303882	1.0089345334148032	180.0	3.577887343997611	124.0	0.28590985790379225
486	Feb25-FISH2-3R4-rep2-cp190-100x_Position005_4_cmle.ics	59	1	0	1.7328	0.24621934162790413	1.0	0.28136200341340983	1.0	0.32626801153583	1.0	0.29004013690776226	3.751214495356427	0.42779975278121135	0.574283065512979	0.4313226205191595	0.24159147095179234	0.8125546825605667	0.9839966719769405	218.0	4.33347917493978	163.0	0.375833119663856
487	Feb25-FISH2-3R4-rep2-cp190-100x_Position005_4_cmle.ics	61	1	0	1.7328	0.5943147320666156	1.0	0.3352396732833763	1.0	0.10317500441073144	1.0	0.2916720758385471	3.3042828590965723	0.28227969492185745	0.42766006862759787	0.2696854818166834	0.09844239327509477	0.8914131511466822	0.9970537633926972	190.0	3.7311486570299945	133.0	0.3066613798484224
488	Feb25-FISH2-3R4-rep2-cp190-100x_Position005_4_cmle.ics	62	1	0	1.083	2.260497248357052	1.0	NA	0.0	0.23070632344123612	1.0	0.2664353631173921	2.8994085436576857	0.4619589129184012	0.5831641114157106	0.4532439841608285	0.26074559176904594	0.8006625146907639	1.0088260350639464	102.0	1.9986030213621342	50.0	0.11528623302572269
489	Feb25-FISH2-3R4-rep2-cp190-100x_Position005_4_cmle.ics	63	1	0	1.7328	0.15170155025203202	1.0	0.2420528565963137	1.0	0.0	1.0	0.2618084357118758	3.3660193684180326	0.27608763633346733	0.47215255308150333	0.27608763633346733	0.02579247318003995	0.9063663792846983	0.9967686580820074	220.0	4.307958840329247	157.0	0.3619987717007692
490	Feb25-FISH2-3R4-rep2-cp190-100x_Position005_4_cmle.ics	64	1	0	1.7328	5.200944875731385	1.0	NA	0.0	0.0	1.0	0.09574174802788356	2.3741628468118576	0.05807048605798305	0.20449627314258234	0.05807048605798305	0.029027956895232684	0.9851744337107626	0.789673321329933	188.0	3.7098584939596857	75.0	0.17292934953858405
491	Feb25-FISH2-3R4-rep2-cp190-100x_Position005_4_cmle.ics	64	2	0	1.5162	1.04887086635135	2.0	NA	0.0	0.0	1.0	0.1311061813059907	3.5414328865447002	0.11474203443426814	0.2886474749903459	0.13212674958286885	0.029027956895232684	0.9597016990315071	0.7282776336590558	136.0	2.6179935308020017	54.0	0.12450913166778053
492	Feb25-FISH2-3R4-rep2-cp190-100x_Position005_4_cmle.ics	65	1	0	2.3826	0.41331034522727056	3.0	5.487217674653102	1.0	0.0	1.0	0.08867164050501819	1.7423231542374726	0.20969196870887125	0.42424544903361283	0.19983955163184125	0.020945166585333394	0.8981937283325104	0.5445622216802967	388.0	7.24318973141578	214.0	0.4934250773500932
493	Feb25-FISH2-3R4-rep2-cp190-100x_Position005_4_cmle.ics	66	1	0	1.7328	0.4367969255681671	1.0	0.24213518051260502	1.0	0.0	1.0	0.25333692047058115	4.21999127867837	0.29536233540413237	0.47564021976048393	0.29441537343771684	0.029204796852167807	0.8886678186460059	0.9812899393215757	188.0	3.7332637428001054	122.0	0.2812984085827634
494	Feb25-FISH2-3R4-rep2-cp190-100x_Position005_4_cmle.ics	67	1	0	1.083	0.4988381276504196	1.0	0.16233387601430635	1.0	0.3916201927270152	1.0	0.28725007890400167	2.8483342431688845	0.5800335540201685	0.6904010246604009	0.5745133765085779	0.3871700972344993	0.7238883704598624	0.9940046035503647	106.0	2.017778098662332	55.0	0.12681485632829495
495	Feb25-FISH2-3R4-rep2-cp190-100x_Position005_4_cmle.ics	68	1	0	1.5162	0.5164941856881942	1.0	0.40149371611638435	1.0	0.10317500441073144	1.0	0.2168997468477655	2.646483368601533	0.30752617857357967	0.4802273255263679	0.3132738489601707	0.07445728396761343	0.8953205670282004	0.9417746615606402	178.0	3.4629761855656227	104.0	0.2397953646935032
496	Feb25-FISH2-3R4-rep2-cp190-100x_Position005_4_cmle.ics	70	1	0	1.7328	0.3164042150654765	1.0	0.2287268075587526	1.0	0.8670937442763532	1.0	0.2656974836399739	3.9305658151128284	0.7416007682727368	0.8629113335234008	0.7396875890941285	0.5594360998154345	0.6447415991742361	0.9825522684088616	196.0	3.8886401416026	133.0	0.3066613798484224
497	Feb25-FISH2-3R4-rep2-cp190-100x_Position005_4_cmle.ics	71	1	0	0.8664	3.561574186741161	1.0	6.381505583878229	2.0	0.0	1.0	0.09011642559085423	1.8562138357306786	0.16146236363360492	0.3426722502920782	0.15912573778202618	0.028012957652449665	0.9397285512753589	0.46678895338630993	156.0	2.854300410345509	55.0	0.12681485632829495
498	Feb25-FISH2-3R4-rep2-cp190-100x_Position005_4_cmle.ics	72	1	0	1.083	0.353538315833785	2.0	6.262245488580346	1.0	0.0	1.0	0.17731151710576265	2.557753708522395	0.07743354014162161	0.2177166505028497	0.07743354014162161	0.02762019901422859	0.954118962683664	0.8642301619760616	142.0	2.7286745176937677	67.0	0.15448355225446841
499	Feb25-FISH2-3R4-rep2-cp190-100x_Position005_4_cmle.ics	73	1	0	1.2995999999999999	0.6507298257679078	1.0	0.5633532779485769	1.0	1.2995999999999999	1.0	0.2642521591631124	2.8127181189912975	0.959636067587448	0.9804679131018526	0.9519089311984917	0.8579763758159199	0.49266452963116686	0.9895642898836828	128.0	2.4626171319995076	70.0	0.1614007262360118
500	Feb25-FISH2-3R4-rep2-cp190-100x_Position005_4_cmle.ics	75	1	0	1.9493999999999998	0.4779306039021336	1.0	0.5492465464107317	1.0	0.8664	1.0	0.23934289587660207	3.7340568413210087	0.8361729349939642	0.8992634143167969	0.8173209677535944	0.6040002602265416	0.6039903007902239	0.9912193284969951	208.0	4.110002115386132	138.0	0.3181900031509946
501	Feb25-FISH2-3R4-rep2-cp190-100x_Position005_4_cmle.ics	76	1	0	1.5162	0.3625013961682927	1.0	0.6095366594673561	1.0	0.8815276241084421	1.0	0.28877185231211383	3.2525080600515124	0.6910053087267429	0.7693592685009965	0.6852360457521812	0.5836250062800395	0.6413428633065312	0.9992419264175855	178.0	3.486381434406043	120.0	0.2766869592617345
502	Feb25-FISH2-3R4-rep2-cp190-100x_Position005_4_cmle.ics	77	1	0	1.9493999999999998	0.3474587767370679	1.0	0.4413217750563125	1.0	0.10317500441073144	1.0	0.2592398775848415	4.326560134695445	0.3156751697823426	0.47737335317127016	0.3156751697823426	0.08899774423459961	0.8721249822638358	0.9865462443533339	230.0	4.601651646404152	167.0	0.3850560183059138
503	Feb25-FISH2-3R4-rep2-cp190-100x_Position005_4_cmle.ics	80	1	0	1.2995999999999999	0.4195946420083436	1.0	NA	0.0	0.8508028822180275	1.0	0.2714970799337216	3.1988596856270384	0.7544441216091287	0.8242689981246203	0.7555270873504318	0.6386394252357431	0.5696290388998251	0.9749275948739253	134.0	2.6435138654125327	76.0	0.1752350741990985
504	Feb25-FISH2-3R4-rep2-cp190-100x_Position005_4_cmle.ics	81	1	0	1.9493999999999998	2.9070501468001297	1.0	0.25201243074171537	1.0	0.0	1.0	0.186805275644178	3.0715573175318345	0.12831480442653884	0.24334489265133358	0.07549467081442195	0.027006094140445715	0.9391333274059452	0.9427694159897381	242.0	4.776203122506845	153.0	0.35277587305871144
505	Feb25-FISH2-3R4-rep2-cp190-100x_Position005_4_cmle.ics	82	1	0	1.7328	0.6657282014557881	1.0	0.6386985518611705	1.0	1.8532166921928226	1.0	0.26171705325020667	3.202846920358515	0.9359487406638054	0.9672794061492874	0.9328557682027157	0.8768958775641124	0.3462600349318933	0.987730527412886	196.0	3.8418296439217605	132.0	0.30435565518790797
506	Feb25-FISH2-3R4-rep2-cp190-100x_Position005_4_cmle.ics	84	1	0	1.2995999999999999	2.3835834152345394	1.0	1.8912131297379857	2.0	0.8058225447605828	1.0	0.23961299900261135	4.348272994889973	0.5526480937274132	0.59936681194358	0.5501551592058965	0.4592734134592496	0.7573887002824372	0.954518184583061	118.0	2.3327610678075437	59.0	0.13603775497035278
507	Feb25-FISH2-3R4-rep2-cp190-100x_Position005_4_cmle.ics	84	2	0	1.9493999999999998	0.6660165493331138	1.0	0.1838442336223126	1.0	0.42540144110901373	1.0	0.2510809184069872	3.439810528640055	0.40097726495652514	0.5225208069144309	0.40097726495652514	0.26935594863516166	0.8219299332608685	0.9788247921914848	238.0	4.663407049844967	173.0	0.3988903662690006
508	Feb25-FISH2-3R4-rep2-cp190-100x_Position005_4_cmle.ics	85	1	0	1.5162	0.6535125781317834	1.0	3.6761571541298417	1.0	1.7328	1.0	0.27466855967843334	3.099864112958405	0.9792592935655181	0.99983790292701	0.9790122885019142	0.8729197542299617	0.2774596141915817	0.9562561328788212	182.0	3.5289617605466606	121.0	0.27899268392224896
509	Feb25-FISH2-3R4-rep2-cp190-100x_Position005_4_cmle.ics	86	1	0	2.166	0.3904252527956765	1.0	0.2895195610066361	1.0	2.0495994678846956	1.0	0.241494520514658	2.510032265685127	0.8800503306214039	0.9173222466573822	0.8753421026102476	0.8178539291861598	0.501493922756108	0.970810942253546	322.0	6.212940866329701	267.0	0.6156284843573592
510	Feb25-FISH2-3R4-rep2-cp190-100x_Position005_4_cmle.ics	87	1	0	1.5162	3.0666280463673266	2.0	3.1547589365527067	1.0	0.0	1.0	0.29072897556794247	3.1070956628128004	0.47491513610490854	0.7432270222130438	0.47491513610490854	0.1023680145935783	0.8265938863319747	0.9894945077670897	194.0	3.750323734330192	137.0	0.3158842784904802
511	Feb25-FISH2-3R4-rep2-cp190-100x_Position005_4_cmle.ics	87	2	0	1.5162	3.6318144809668516	2.0	3.3934229704776024	1.0	3.0324	1.0	0.19058384820961055	3.3867933968420347	0.9882760905386975	0.9946435716406159	0.9879276000189303	0.9739836768761482	0.24174483680065734	0.8464915715377932	140.0	2.683979105783039	68.0	0.15678927691498287
512	Feb25-FISH2-3R4-rep2-cp190-100x_Position005_4_cmle.ics	88	1	0	1.7328	0.47957216721692175	1.0	0.5330283609785603	1.0	0.10317500441073144	1.0	0.2498357742519763	3.1446050765213407	0.31080287458465344	0.4516266130901785	0.29965999536357313	0.0710532416351132	0.8745344487875081	0.9558030242204416	194.0	3.797134232011032	127.0	0.29282703188533565
513	Feb25-FISH2-3R4-rep2-cp190-100x_Position005_4_cmle.ics	89	1	0	1.7328	0.3923874458495329	1.0	0.30435156393314383	1.0	0.32626801153583	1.0	0.2910939842943082	3.604626814180875	0.4351880778766709	0.5607705243846507	0.4195542497823096	0.2481371682298279	0.8099640361061236	0.9970396336187014	206.0	4.065306703475404	150.0	0.3458586990771681
514	Feb25-FISH2-3R4-rep2-cp190-100x_Position005_4_cmle.ics	90	1	0	1.5162	0.34221063968034343	1.0	0.3209544485773793	1.0	1.9830205042639812	1.0	0.2678971418034892	2.627466639175836	0.9396962032201914	0.9711127882941688	0.9341954960835509	0.8894045093559617	0.377750597585815	0.9788499318468172	208.0	3.9929758711840324	146.0	0.3366358004351103
515	Feb25-FISH2-3R4-rep2-cp190-100x_Position005_4_cmle.ics	91	1	0	1.083	0.4479421208905596	1.0	NA	0.0	1.7060019029756524	1.0	0.30298345828103923	3.2352385379064827	0.9603844387795494	0.9809997308295201	0.9590385863799737	0.9273873046534826	0.30867375789285456	1.0040969342989292	114.0	2.2199649951456664	63.0	0.1452606536124106
516	Feb25-FISH2-3R4-rep2-cp190-100x_Position005_4_cmle.ics	92	1	0	1.9493999999999998	0.28745752221690596	1.0	0.33818894232932384	1.0	0.0	1.0	0.1679636804278515	3.089727775217208	0.08623843242362231	0.20344446657853274	0.08623843242362231	0.03027037794961879	0.9592461961741529	0.9125794605603553	200.0	3.9312204677432177	109.0	0.25132398799607547
517	Feb25-FISH2-3R4-rep2-cp190-100x_Position005_4_cmle.ics	93	1	0	1.5162	5.717711369400812	1.0	0.7572178350461092	1.0	0.0	1.0	0.18646099192112894	2.591311466456942	0.08964630475652402	0.24719216045354037	0.08964630475652402	0.032447228202106	0.9495206169693238	0.9237873504661878	186.0	3.641757833208537	103.0	0.23748964003298878
518	Feb25-FISH2-3R4-rep2-cp190-100x_Position005_4_cmle.ics	94	1	0	1.7328	0.3835078714685803	1.0	0.564534467374441	1.0	1.9467020898213945	1.0	0.2960746109874471	3.359188850658566	0.9334166810154443	0.9601652979180547	0.9319269035837008	0.8956444597498072	0.3360263102172579	1.0048563241528503	190.0	3.731148657029995	134.0	0.30896710450893683
519	Feb25-FISH2-3R4-rep2-cp190-100x_Position005_4_cmle.ics	95	1	0	1.5162	0.49411644830662865	1.0	0.4986844016524206	1.0	2.2501354588336984	1.0	0.3419137410022111	3.1355236395702075	0.9722004072640336	0.9899017979386602	0.9703447844489078	0.9357516662380896	0.2497271481158844	1.006973655782701	190.0	3.707743408189575	144.0	0.33202435111408135
520	Feb25-FISH2-3R4-rep2-cp190-100x_Position005_4_cmle.ics	96	1	0	1.7328	0.41643129848516164	1.0	0.4849178249741367	1.0	0.0	1.0	0.18121947702683258	2.6244799345537495	0.07717856380119155	0.2219472858626251	0.07717856380119155	0.027631104139510563	0.9564897665923797	0.9275449881728877	226.0	4.465450324901856	136.0	0.31357855382996574
521	Feb25-FISH2-3R4-rep2-cp190-100x_Position005_4_cmle.ics	98	1	0	1.083	0.19792375591397307	1.0	NA	0.0	0.10317500441073144	1.0	0.2615459604580993	2.9800175205955	0.25115189759057077	0.38004628439187454	0.23832292050342962	0.06668149249789775	0.9209618855537699	0.9813932262057667	112.0	2.175269583234938	57.0	0.13142630564932387
522	Feb25-FISH2-3R4-rep2-cp190-100x_Position005_4_cmle.ics	99	1	0	1.5162	0.37780135048515656	1.0	0.1989314216160884	1.0	1.2225574214657589	1.0	0.23184129458889688	3.912910539687551	0.7584448380908015	0.8227365504728864	0.7554046350836975	0.6764267807560054	0.6320536485366672	0.9458960019025937	140.0	2.777600101144718	75.0	0.17292934953858405
523	Feb25-FISH2-3R4-rep2-cp190-100x_Position005_4_cmle.ics	99	2	0	1.7328	2.8475904866289468	1.0	2.593137722718955	1.0	1.5338067085748235	1.0	0.2398035208677075	3.7820403936402927	0.8242505225348918	0.867487603204472	0.8237111316787927	0.7740228137814363	0.5339258386677278	0.9905676932520361	154.0	3.0670627356793987	88.0	0.20290377012527194
524	Feb25-FISH2-3R4-rep2-cp190-100x_Position005_4_cmle.ics	100	1	0	1.5162	0.18702149085754702	1.0	0.4411945177104517	1.0	0.0	1.0	0.23525659506774488	2.898825864243481	0.16030178837555886	0.3424188089915549	0.16030178837555886	0.029169771485345254	0.9494033785731534	0.9744545484979394	200.0	3.861004721221958	129.0	0.29743848120636457
525	Feb25-FISH2-3R4-rep2-cp190-100x_Position005_4_cmle.ics	101	1	0	1.9493999999999998	0.3262130817778654	1.0	0.7557185054030041	1.0	0.0	1.0	0.2558851097911697	3.198583594626226	0.15469111168184602	0.32939196975983037	0.15469111168184602	0.02692441933210845	0.9411589191733806	0.9868728727123294	216.0	4.218568016507788	151.0	0.3481644237376825
526	Feb25-FISH2-3R4-rep2-cp190-100x_Position005_4_cmle.ics	102	1	0	1.5162	0.2171202706459884	1.0	0.3636529829938867	1.0	0.0	1.0	0.16358721746192564	2.9505775071642377	0.05747969232981094	0.16256200129394005	0.05747969232981094	0.02050715261304004	0.9661954386749783	0.8961513679793686	140.0	2.7541948523042987	63.0	0.1452606536124106
527	Feb25-FISH2-3R4-rep2-cp190-100x_Position005_4_cmle.ics	102	2	0	1.2995999999999999	3.9522386421706437	1.0	3.6807294689030785	1.0	0.8254000352858515	1.0	0.1390755019683757	2.259158599193777	0.5836280641219179	0.7020846811875494	0.5810078355258429	0.4568578822514557	0.720064377308569	0.7727624402477596	166.0	2.984156474537472	75.0	0.17292934953858405
528	Feb25-FISH2-3R4-rep2-cp190-100x_Position005_4_cmle.ics	102	3	0	1.2995999999999999	1.0547209989033812	1.0	1.212676646775187	1.0	0.4332	1.0	0.24351385976785178	4.023798831632824	0.5434296599813098	0.6203292358565164	0.529084896844224	0.32579253827905974	0.7500970863746771	0.937547075183835	112.0	2.1986748320753575	55.0	0.12681485632829495
529	Feb25-FISH2-3R4-rep2-cp190-100x_Position005_4_cmle.ics	103	1	0	1.2995999999999999	0.4097366178867264	1.0	0.4298517847600535	1.0	0.3720027687491155	1.0	0.3191784862749187	3.065109063127629	0.5027606552108085	0.6291711147078067	0.48865319053686423	0.33213379707749346	0.772733854423361	1.0063329247899393	140.0	2.730789603463879	88.0	0.20290377012527194
530	Feb25-FISH2-3R4-rep2-cp190-100x_Position005_4_cmle.ics	104	1	0	1.9493999999999998	0.4730940365069071	2.0	0.3642167170814222	1.0	0.46141264688247224	1.0	0.2820954568828634	3.183434736844419	0.46195686022130417	0.5813780647304283	0.4589590815669829	0.28901990907014885	0.8070053819188896	0.9871295258243549	276.0	5.395593631946716	229.0	0.5280109472578101
531	Feb25-FISH2-3R4-rep2-cp190-100x_Position005_4_cmle.ics	105	1	0	1.2995999999999999	0.4240863364084313	1.0	5.0366417692833	2.0	0.0	1.0	0.2184986626087996	2.9487543277074506	0.2961932786648915	0.4437811114032038	0.26739482543693766	0.028756052678442712	0.89899889756599	0.9387765123448963	154.0	2.9032259937964597	84.0	0.1936808714832141
532	Feb25-FISH2-3R4-rep2-cp190-100x_Position005_4_cmle.ics	106	1	0	1.2995999999999999	0.574374146045184	1.0	NA	0.0	0.1459114905355603	1.0	0.2965316559836926	3.1618516774048584	0.3646726535341831	0.5043960023174971	0.35772016222479724	0.17295046349942061	0.8327735656961834	0.9739703351027941	122.0	2.3519361451077407	69.0	0.1590950015754973
533	Feb25-FISH2-3R4-rep2-cp190-100x_Position005_4_cmle.ics	107	1	0	1.2995999999999999	3.8734222288858042	1.0	3.782797418381897	1.0	0.0	1.0	0.1567719784791205	3.0575018188164447	0.11939866521383818	0.23600943203486788	0.08520328248433669	0.030228479978207573	0.9393593773175198	0.7326173854361815	142.0	2.7286745176937677	63.0	0.1452606536124106
534	Feb25-FISH2-3R4-rep2-cp190-100x_Position005_4_cmle.ics	108	1	0	2.3826	0.506183243212144	1.0	4.43896551187974	1.0	0.0	1.0	0.20692708667002707	3.026555185420224	0.21212993184415413	0.36292371313705984	0.1947703337087797	0.021698469987585605	0.9257980665386983	0.9076679483938169	314.0	5.963943472165531	238.0	0.5487624692024401
535	Feb25-FISH2-3R4-rep2-cp190-100x_Position005_4_cmle.ics	109	1	0	1.9493999999999998	0.3805098931003124	1.0	0.717921810287528	1.0	1.9493999999999998	1.0	0.27270769562411395	3.3681335337876432	0.9617482971398522	0.997837018413074	0.9607623226272934	0.8310820248629907	0.3399507771947757	0.9612140408073363	288.0	5.59355035688983	240.0	0.553373918523469
536	Feb25-FISH2-3R4-rep2-cp190-100x_Position005_4_cmle.ics	111	1	0	1.083	0.2962898340199876	1.0	0.4967281654257846	1.0	0.0	1.0	0.354449652128005	1.8103728984398075	0.36725134942213455	0.6078655470272611	0.36725134942213455	0.10148135672064355	0.8736581038640295	0.9632022255512545	246.0	4.467704716041167	216.0	0.49803652667112214
537	Feb25-FISH2-3R4-rep2-cp190-100x_Position005_4_cmle.ics	114	1	0	1.7328	0.23135774210378968	1.0	0.2483728776103084	1.0	0.0	1.0	0.2267304136219337	3.3507301962518374	0.09146625675608668	0.24827688798532255	0.09146625675608668	0.033004413150195866	0.9392680218255502	0.9614745670670269	172.0	3.375700447514277	101.0	0.23287819071195984
538	Feb25-FISH2-3R4-rep2-cp190-100x_Position005_4_cmle.ics	115	1	0	1.7328	1.8001111746929233	1.0	1.9832172857387356	1.0	0.0	1.0	0.28491802517369286	2.6544212732761028	0.2583997214935717	0.3882209592279543	0.24744567505424397	0.022209673240713754	0.9196090098357219	0.9833913393898892	258.0	4.923119178228897	208.0	0.4795907293870064
539	Feb25-FISH2-3R4-rep2-cp190-100x_Position005_4_cmle.ics	116	1	0	1.2995999999999999	4.613518504174886	1.0	4.246913188518271	1.0	0.0	1.0	0.19084370010143567	3.1644090811767067	0.08203434327580918	0.19491628202292882	0.08203434327580918	0.02949212758519829	0.9754864983126159	0.934970364843741	114.0	2.1731544974648265	50.0	0.11528623302572269
540	Feb25-FISH2-3R4-rep2-cp190-100x_Position005_4_cmle.ics	116	2	0	1.083	0.6424989981860934	1.0	0.5229717074501953	1.0	1.1237506284984224	1.0	0.2931837363478982	3.0013256528764605	0.7660105726495117	0.8464504576487626	0.7657252109892775	0.6755437923137837	0.49723033905814745	0.9887922868201592	104.0	2.019893184432443	54.0	0.12450913166778053
541	Feb25-FISH2-3R4-rep2-cp190-100x_Position005_4_cmle.ics	117	1	0	1.5162	0.32054289636681266	1.0	0.3217013655138536	1.0	0.0	1.0	0.29388427730391214	2.8803866638843427	0.2201760590385779	0.4052766581165262	0.2201760590385779	0.03051207103718033	0.9025313234205312	1.0042550578285594	174.0	3.3969906105845857	117.0	0.26976978528019113
542	Feb25-FISH2-3R4-rep2-cp190-100x_Position005_4_cmle.ics	119	1	0	1.2995999999999999	3.9354311730434253	1.0	0.4068532693449892	1.0	0.6497999999999999	1.0	0.29154931823087094	3.4938458466815296	0.7013373362445415	0.8290529475982533	0.6801491994177584	0.44876046215429405	0.7070283839898588	0.9794261085939749	132.0	2.575413204661384	77.0	0.17754079885961296
543	Feb25-FISH2-3R4-rep2-cp190-100x_Position005_4_cmle.ics	119	2	0	1.5162	2.8443010335597014	1.0	0.663365288719884	2.0	0.2991586303963464	1.0	0.2805888053876096	2.707709340711504	0.3661844978165939	0.5096774927219796	0.3661844978165939	0.1958992903930131	0.8567618754251194	0.9899416110267685	202.0	3.9291053819731063	143.0	0.3297186264535669
544	Feb25-FISH2-3R4-rep2-cp190-100x_Position005_4_cmle.ics	121	1	0	1.2995999999999999	NA	0.0	4.803398235903209	1.0	0.20635000882146287	1.0	0.14829527941695972	3.2691454449003428	0.33997702012445535	0.4311627589502065	0.328361944416004	0.195641786969728	0.8345305042158995	0.7730292723019002	124.0	2.2796053128163694	50.0	0.11528623302572269
545	Feb25-FISH2-3R4-rep2-cp190-100x_Position005_4_cmle.ics	122	1	0	1.7328	2.6945281935811973	2.0	6.0871571996329035	1.0	0.0	1.0	0.18839041333140374	3.442686055265446	0.0562422302559193	0.18859580183758912	0.07684723432833689	0.028113970535701527	0.9750501008028399	0.9044025267482508	146.0	2.935091585717324	72.0	0.16601217555704068
546	Feb25-FISH2-3R4-rep2-cp190-100x_Position005_4_cmle.ics	122	2	0	1.083	0.370763849461091	1.0	0.15962080523566038	1.0	0.10317500441073144	1.0	0.2614318905481626	2.107683309265241	0.24733149479159225	0.4298472486175214	0.24733149479159225	0.09399782804395353	0.8892185817073749	0.9938376387895538	126.0	2.3945164712483584	68.0	0.15678927691498287
547	Feb25-FISH2-3R4-rep2-cp190-100x_Position005_4_cmle.ics	123	1	0	1.9493999999999998	0.7083146238266265	1.0	5.061212326209231	1.0	0.2918229810711206	1.0	0.23525659506774488	3.4676438481929237	0.38446096019135484	0.5346083205193918	0.37888689560908934	0.22102981377071587	0.8323522094073882	0.9221534694716325	200.0	3.8844099700623778	129.0	0.29743848120636457
548	Feb25-FISH2-3R4-rep2-cp190-100x_Position005_4_cmle.ics	124	1	0	1.5162	3.9031897185145823	1.0	0.3901563026337056	1.0	0.0	1.0	0.26850545931466896	3.1371667086884347	0.1691362453206773	0.3122338419653615	0.16331411016988126	0.03219190051782971	0.9503137827424589	0.9856500633637246	170.0	3.2841945379227084	108.0	0.24901826333556107
549	Feb25-FISH2-3R4-rep2-cp190-100x_Position005_4_cmle.ics	126	1	0	1.7328	5.888956693217452	1.0	0.22980444517967907	1.0	0.0	1.0	0.25509540981457607	3.1977141505291913	0.4675298032228511	0.7435208552302478	0.4675298032228511	0.08946165908822654	0.8079209902023742	0.9721771572109986	234.0	4.57401622602351	170.0	0.39197319228745714
550	Feb25-FISH2-3R4-rep2-cp190-100x_Position005_4_cmle.ics	126	2	0	2.166	0.2271192772211691	1.0	5.998262926653556	1.0	0.0	1.0	0.15271630954950383	3.4980460955310337	0.05153807674365013	0.17501700231006592	0.05153807674365013	0.01834282277691283	0.9674696162887565	0.8893461646063129	252.0	4.976274933220072	147.0	0.33894152509562475
551	Feb25-FISH2-3R4-rep2-cp190-100x_Position005_4_cmle.ics	127	1	0	0.8664	0.9366133272617271	1.0	0.5757366715162382	1.0	0.8508028822180275	1.0	0.2815510562887972	2.0034217607337994	0.7747100850895774	0.855033569094891	0.7738484184827488	0.6829515671561411	0.5911889560738647	0.9715179882032429	108.0	1.9922577640518009	56.0	0.12912058098880944
552	Feb25-FISH2-3R4-rep2-cp190-100x_Position005_4_cmle.ics	128	1	0	2.166	0.44774761916766287	1.0	0.34083031583363366	1.0	1.083	1.0	0.28520802510926724	3.538302169884691	0.8786206289298107	0.9635505677338275	0.8728772518240726	0.5977274637486842	0.5385977523406975	0.9906634375987327	290.0	5.708461515321819	248.0	0.5718197158075845
553	Feb25-FISH2-3R4-rep2-cp190-100x_Position005_4_cmle.ics	129	1	0	2.3826	0.23506749688294418	1.0	0.3545380899209167	1.0	0.0	1.0	0.28656356222505797	3.5840817337648176	0.435867954870652	0.5804933331644992	0.4106694693122966	0.08622693832069188	0.8448140884721835	0.9914560683026156	376.0	7.419716987919374	367.0	0.8462009504088046
554	Feb25-FISH2-3R4-rep2-cp190-100x_Position005_4_cmle.ics	130	1	0	2.166	0.5895095733643867	1.0	0.30770964078859114	1.0	1.4930362603455627	1.0	0.19364950084586144	2.214012031806503	0.8073093082763244	0.9234460173325798	0.806579219858405	0.6795403250999484	0.5686002744035458	0.8969357338654607	362.0	6.943012362661341	285.0	0.6571315282466194
555	Feb25-FISH2-3R4-rep2-cp190-100x_Position005_4_cmle.ics	131	1	0	1.7328	NA	0.0	0.8667765980767884	1.0	1.938482339849791	1.0	0.15042406292899516	3.044901834733869	0.9853973887691723	0.9984155152744327	0.9856889339586766	0.9609202687286095	0.14555186312437116	0.7250756716890266	166.0	3.241614211782091	78.0	0.17984652352012742
556	Feb25-FISH2-3R4-rep2-cp190-100x_Position005_4_cmle.ics	133	1	0	1.9493999999999998	0.1923421009382745	1.0	0.551259703725408	1.0	0.2166	1.0	0.27841751300124384	3.952481716797307	0.4332605431963969	0.573461171011328	0.4230699240252946	0.2263773258723443	0.8157535007876366	1.001874949658713	192.0	3.8226545666215626	132.0	0.30435565518790797
557	Feb25-FISH2-3R4-rep2-cp190-100x_Position005_4_cmle.ics	134	1	0	1.2995999999999999	0.8667671483179328	1.0	0.5043631094450143	1.0	0.3095250132321943	1.0	0.32484299037578285	3.6184787617828875	0.44395202419893776	0.5557548685120701	0.43796091121194003	0.29113174586425616	0.7865399173058089	1.0017370442619504	136.0	2.6882092773232613	85.0	0.19598659614372857
558	Feb25-FISH2-3R4-rep2-cp190-100x_Position005_4_cmle.ics	135	1	0	1.083	0.751687531328835	1.0	1.760278081757968	1.0	1.7328	1.0	0.22260009179831455	2.8830947793875152	0.9348421231284636	0.9612926791472657	0.9299423688540921	0.8664521794313629	0.4710563299601398	0.8897548365780638	114.0	2.1263439997839866	54.0	0.12450913166778053
559	Feb25-FISH2-3R4-rep2-cp190-100x_Position005_4_cmle.ics	135	2	0	0.8664	4.466435190328826	1.0	5.149052129337774	1.0	0.0	1.0	0.2427659618000343	1.798263602654108	0.08005637669074729	0.22332991432809168	0.08005637669074729	0.028321170037707448	0.9461170836640374	0.9203572577443297	108.0	2.0156630128922206	52.0	0.1198976823467516
560	Feb25-FISH2-3R4-rep2-cp190-100x_Position005_4_cmle.ics	136	1	0	1.9493999999999998	0.3118358202237728	1.0	0.34221928409331215	1.0	0.2166	1.0	0.27464307876870475	4.010112945251875	0.5548269380307733	0.6898936463327272	0.5340827685016807	0.26022666740140704	0.7530600448596548	1.001085811462855	222.0	4.446275247601656	163.0	0.375833119663856
561	Feb25-FISH2-3R4-rep2-cp190-100x_Position005_4_cmle.ics	138	1	0	1.9493999999999998	0.07073646662811409	1.0	0.3310843561463282	1.0	0.0	1.0	0.21396314062976177	3.793765895812301	0.15887643973087012	0.3723343596761318	0.15887643973087012	0.027914385904892234	0.9304758119268434	0.9056929229661987	218.0	4.216452930737678	140.0	0.3228014524720236
562	Feb25-FISH2-3R4-rep2-cp190-100x_Position006_5_cmle.ics	1	1	0	2.166	1.108892742184477	1.0	0.7396938560770031	1.0	0.0	1.0	0.29538210423597916	3.544248184681789	0.24580988250992014	0.4001974329833326	0.21251779418096342	0.02193096439612271	0.9014334557993954	0.9928385736043004	292.0	5.753156927232547	255.0	0.5879597884311858
563	Feb25-FISH2-3R4-rep2-cp190-100x_Position006_5_cmle.ics	2	1	0	1.5162	0.618380560767924	1.0	0.294968898890836	1.0	0.0	1.0	0.2608594825761498	3.0519130413507254	0.182677130343923	0.36356461617127234	0.182677130343923	0.03197461150263445	0.9390781879710036	0.9790454611052001	152.0	2.9521515772474105	90.0	0.20751521944630086
564	Feb25-FISH2-3R4-rep2-cp190-100x_Position006_5_cmle.ics	3	1	0	1.083	4.349318308836558	1.0	4.000500163616424	1.0	0.0	1.0	0.23543358560236521	2.623989597993752	0.20230929275923956	0.32521480869717134	0.20540634976097072	0.03712497816177755	0.9385309124033498	0.9129993617951201	124.0	2.32641581049721	63.0	0.1452606536124106
565	Feb25-FISH2-3R4-rep2-cp190-100x_Position006_5_cmle.ics	4	1	0	1.7328	0.27132993533420474	1.0	0.37253754370103703	1.0	0.0	1.0	0.28084083144830463	3.1615139678147175	0.2882699435369387	0.4724686369855534	0.27508238211167996	0.02720376163466665	0.8967884322639743	0.985785588546926	214.0	4.17387260459706	156.0	0.35969304704025484
566	Feb25-FISH2-3R4-rep2-cp190-100x_Position006_5_cmle.ics	5	1	0	1.2995999999999999	7.394992468740774	1.0	7.22648875049415	1.0	0.23070632344123612	1.0	0.18330321288627757	2.2088159457115752	0.3901341717862525	0.56280789961748	0.38555552335690274	0.20589428538309956	0.8555006844275024	0.8437023179268562	176.0	3.2778492806123753	94.0	0.2167381180883587
567	Feb25-FISH2-3R4-rep2-cp190-100x_Position006_5_cmle.ics	6	1	0	1.5162	0.6926845328741629	1.0	0.25410436105894335	1.0	0.9971598751598192	1.0	0.22664823729886802	3.693112180162514	0.6874199812990002	0.7772638998777243	0.6787959433215852	0.6057325757030857	0.6449575311006707	0.9351773707939237	136.0	2.6648040284828416	71.0	0.16370645089652625
568	Feb25-FISH2-3R4-rep2-cp190-100x_Position006_5_cmle.ics	7	1	0	1.9493999999999998	6.423716332900785	2.0	5.942224282930918	3.0	1.7328	1.0	0.3063323109039217	3.3185417447358145	0.8505244780304051	0.9483240784007936	0.8505244780304051	0.6638495741393199	0.45408808299887665	1.0044800849044047	198.0	3.9099303046729093	145.0	0.33433007577459584
569	Feb25-FISH2-3R4-rep2-cp190-100x_Position006_5_cmle.ics	7	2	0	2.5991999999999997	0.6036780903092563	1.0	0.637071091245703	1.0	0.6497999999999999	1.0	0.2631433504194137	3.9582905028385587	0.7284310380909516	0.8461053313571639	0.6928671561221593	0.3393490394842083	0.672345653684881	0.9845545889591045	356.0	7.089789113014185	324.0	0.7470547900066831
570	Feb25-FISH2-3R4-rep2-cp190-100x_Position006_5_cmle.ics	7	3	0	1.9493999999999998	0.38122105287676716	2.0	1.7042669432139352	2.0	0.6497999999999999	1.0	0.2669553508933269	3.2024943469517426	0.5958509043268363	0.8337709956052209	0.5958509043268363	0.3393490394842083	0.6894418969676689	0.987243431825441	256.0	4.948639512839428	199.0	0.4588392074423764
571	Feb25-FISH2-3R4-rep2-cp190-100x_Position006_5_cmle.ics	8	1	0	1.5162	2.5038113407611147	1.0	0.3872451690674558	1.0	0.9479040472602467	1.0	0.3056246804602093	3.2922206302323507	0.7200487170674119	0.805643558438065	0.7200487170674119	0.6034565207645292	0.6057271998191122	1.0064747422577782	188.0	3.6630479962788467	134.0	0.30896710450893683
572	Feb25-FISH2-3R4-rep2-cp190-100x_Position006_5_cmle.ics	11	1	0	1.083	2.226367091616668	1.0	2.1356534122841957	1.0	1.7328	1.0	0.20141440503856425	1.8897276214698302	0.8994858783467984	0.934733257661748	0.8907124257194364	0.8467650397275823	0.5009186293926392	0.8232875970490284	132.0	2.411576462778445	64.0	0.14756637827292504
573	Feb25-FISH2-3R4-rep2-cp190-100x_Position006_5_cmle.ics	11	2	0	0.6497999999999999	3.905410907463563	1.0	3.9474251691572597	1.0	0.0	1.0	0.22783091723220977	1.7885084697155287	0.19332309541296655	0.3294718568471657	0.18949722908459637	0.026844494892167992	0.9185319260415108	0.8821599069969263	120.0	2.143403991314073	59.0	0.13603775497035278
574	Feb25-FISH2-3R4-rep2-cp190-100x_Position006_5_cmle.ics	12	1	0	1.2995999999999999	0.5096372667962739	1.0	0.2085076149957486	1.0	0.0	1.0	0.26182090496753924	3.143812481936634	0.23100435820071388	0.3985847351226278	0.23100435820071388	0.027444174932786423	0.9154946026587361	0.9897158627926606	138.0	2.68609419155315	78.0	0.17984652352012742
575	Feb25-FISH2-3R4-rep2-cp190-100x_Position006_5_cmle.ics	13	1	0	2.166	0.43947341886584596	1.0	0.2955092783035687	1.0	0.0	1.0	0.28749996823573665	3.3719118484198702	0.4019969561407554	0.5517801964672785	0.3697267773963803	0.09443210942081025	0.8198486116486748	0.9819948588523014	332.0	6.4598231747237636	305.0	0.7032460214569085
576	Feb25-FISH2-3R4-rep2-cp190-100x_Position006_5_cmle.ics	14	1	0	1.2995999999999999	0.5823949802707825	1.0	0.6386308666174182	1.0	0.0	1.0	0.22249113010957988	2.2262178956149072	0.16100082476584	0.34251463755216033	0.16100082476584	0.03062249405923615	0.9357414235740369	0.8925561024616866	192.0	3.6120073270577846	118.0	0.27207550994070556
577	Feb25-FISH2-3R4-rep2-cp190-100x_Position006_5_cmle.ics	15	1	0	1.7328	0.21430532331771496	1.0	0.5494964232168092	1.0	0.6497999999999999	1.0	0.3037496357219828	3.475996534818264	0.7903036604548241	0.8775460556133194	0.7675557866112133	0.4979838172172012	0.6379775943124585	0.9967213043104375	204.0	4.020611291564675	151.0	0.3481644237376825
578	Feb25-FISH2-3R4-rep2-cp190-100x_Position006_5_cmle.ics	16	1	0	2.166	0.4341159518918477	1.0	3.4346777059578892	1.0	0.20635000882146287	1.0	0.2481866380484583	3.914491861082547	0.3816976157990889	0.5245935758388641	0.3602606202159887	0.1543949309714867	0.8353543410179678	0.9600864291581085	238.0	4.757028045206647	172.0	0.3965846416084861
579	Feb25-FISH2-3R4-rep2-cp190-100x_Position006_5_cmle.ics	17	1	0	1.083	0.7216278639649598	1.0	0.7233676209842893	1.0	0.4883922886704704	1.0	0.22902722628325992	2.189451062243882	0.5515105240786512	0.6700067694148392	0.5418208151634892	0.3645133105587129	0.785575499049152	0.9250020592811651	154.0	2.92663124263688	86.0	0.19829232080424306
580	Feb25-FISH2-3R4-rep2-cp190-100x_Position006_5_cmle.ics	18	1	0	1.083	0.519879186166917	1.0	3.8864517518372823	1.0	0.0	1.0	0.11451488924669212	2.258126679603795	0.19997361438895322	0.38555974142101174	0.1970711971738079	0.036096981779269705	0.9146657260304525	0.6110564292177288	156.0	2.9479214057071883	62.0	0.14295492895189613
581	Feb25-FISH2-3R4-rep2-cp190-100x_Position006_5_cmle.ics	19	1	0	1.2995999999999999	0.7856092963763117	1.0	1.1505583327798736	1.0	0.815064591942846	1.0	0.2433140993931417	2.6627471217192142	0.682412361757506	0.7888506158624493	0.6774680457857205	0.5698396725721087	0.6568211949784146	0.9610649158897108	168.0	3.1926886283311404	101.0	0.23287819071195984
582	Feb25-FISH2-3R4-rep2-cp190-100x_Position006_5_cmle.ics	20	1	0	1.9493999999999998	0.31199931465208647	1.0	0.5164760172738636	1.0	0.0	1.0	0.18409648829681574	3.6430356576485394	0.09126957649010095	0.2254334709128864	0.09126957649010095	0.03275219475926756	0.9658789226627464	0.9107307215459867	188.0	3.756668991640525	104.0	0.2397953646935032
583	Feb25-FISH2-3R4-rep2-cp190-100x_Position006_5_cmle.ics	21	1	0	1.5162	0.6038481091654895	1.0	0.35533053713872387	1.0	0.3916201927270152	1.0	0.2774693236078138	2.5941078170328065	0.5431434430401838	0.6653456274814933	0.5350717724225192	0.30575633735220115	0.781190233763572	0.9696738322148178	198.0	3.76949881163039	138.0	0.3181900031509946
584	Feb25-FISH2-3R4-rep2-cp190-100x_Position006_5_cmle.ics	22	1	0	1.5162	0.2435139003449559	1.0	0.041130411712453685	1.0	0.9228252937649445	1.0	0.22030874087769353	3.2100747909794767	0.7597390704030883	0.8269228059794018	0.7575411753103118	0.67450019020246	0.5539400660701703	0.938072273823005	136.0	2.6179935308020013	70.0	0.1614007262360118
585	Feb25-FISH2-3R4-rep2-cp190-100x_Position006_5_cmle.ics	24	1	0	1.7328	0.5427251923200546	1.0	0.6558018557325491	1.0	0.0	1.0	0.21659687563499463	2.7900966803101817	0.07703902071397736	0.22193808488999128	0.07703902071397736	0.027569857541102354	0.9661996837970667	0.9369255018171707	214.0	4.220683102277901	137.0	0.3158842784904802
586	Feb25-FISH2-3R4-rep2-cp190-100x_Position006_5_cmle.ics	25	1	0	1.7328	0.7133543594270016	1.0	0.9209431763026414	1.0	1.4605997195981766	1.0	0.23934289587660207	3.08704735305536	0.8506886575326652	0.9097133539678073	0.8506886575326652	0.7793409955051478	0.48521174769087677	0.9425655067046055	208.0	4.063191617705293	138.0	0.3181900031509946
587	Feb25-FISH2-3R4-rep2-cp190-100x_Position006_5_cmle.ics	26	1	0	1.7328	5.106840780509386	1.0	NA	0.0	0.1459114905355603	1.0	0.23258075719926388	3.9502805889707644	0.3512800873899778	0.5203721607674247	0.3339150961164195	0.16681943171402383	0.8471077066005429	0.9321778882230343	146.0	2.8648758391960643	80.0	0.18445797284115634
588	Feb25-FISH2-3R4-rep2-cp190-100x_Position006_5_cmle.ics	27	1	0	1.7328	0.618460718223071	2.0	0.3898489357789544	1.0	1.2737298093406069	1.0	0.2720665624932841	2.9201720784994656	0.750241974183998	0.8269030557882665	0.7495750201306254	0.6365588424280381	0.6051185545330947	0.979462630584273	262.0	5.106130997412037	208.0	0.4795907293870064
589	Feb25-FISH2-3R4-rep2-cp190-100x_Position006_5_cmle.ics	28	1	0	1.083	NA	0.0	0.2596134673880874	1.0	0.0	1.0	0.19532099835430788	2.3113513962685373	0.11329981874764886	0.29821996511747206	0.11329981874764886	0.04018330426456004	0.9469726343867246	0.9189520557040513	122.0	2.2583151497460614	56.0	0.12912058098880944
590	Feb25-FISH2-3R4-rep2-cp190-100x_Position006_5_cmle.ics	29	1	0	1.2995999999999999	0.5066740660212627	1.0	0.2673583062628445	1.0	0.0	1.0	0.17730328909148743	2.705000757946232	0.08024855238327581	0.20214254450479668	0.08024855238327581	0.028363959904425008	0.9547054935381385	0.8928132147902688	126.0	2.4413269689291983	56.0	0.12912058098880944
591	Feb25-FISH2-3R4-rep2-cp190-100x_Position006_5_cmle.ics	29	2	0	1.5162	2.0842268493618796	1.0	2.063793272742591	1.0	0.0	1.0	0.20232040454565078	2.946857333722583	0.08024855238327581	0.24278344227830118	0.08024855238327581	0.028363959904425008	0.9837785183531718	0.9266202493983324	158.0	3.1330483106604357	84.0	0.1936808714832141
592	Feb25-FISH2-3R4-rep2-cp190-100x_Position006_5_cmle.ics	30	1	0	2.166	0.5582566904809402	1.0	0.6068208724861038	1.0	0.3916201927270152	1.0	0.27464307876870475	3.8177362508499875	0.45477090801944703	0.6093711633845701	0.45477090801944703	0.2844589451456072	0.827711783022757	1.00059243015533	222.0	4.422869998761236	163.0	0.375833119663856
593	Feb25-FISH2-3R4-rep2-cp190-100x_Position006_5_cmle.ics	31	1	0	0.8664	4.398081683817339	1.0	NA	0.0	0.0	1.0	0.2667389988896994	2.022240781375817	0.14978040284719066	0.34987127063456	0.1637588974708466	0.03808874753899742	0.9206270649371145	0.970685541897774	106.0	2.0411833475027517	53.0	0.12220340700726606
594	Feb25-FISH2-3R4-rep2-cp190-100x_Position006_5_cmle.ics	34	1	0	1.2995999999999999	0.09856329997482262	1.0	0.11781451043882668	1.0	0.0	1.0	0.24639942381096416	2.059257011702808	0.4910659870352928	0.755872901545792	0.4910659870352928	0.12254834062828966	0.8376397746507275	0.9664835126800763	204.0	3.9035850473625753	136.0	0.31357855382996574
595	Feb25-FISH2-3R4-rep2-cp190-100x_Position006_5_cmle.ics	35	1	0	1.7328	0.44138580234836333	1.0	0.4481782454597771	1.0	0.42540144110901373	1.0	0.2567618485586993	3.4956023553161595	0.47759592351043356	0.6233158864010856	0.47159334801091124	0.32887121117711404	0.7907291096635011	0.9903894218804993	210.0	4.084481780775602	145.0	0.33433007577459584
596	Feb25-FISH2-3R4-rep2-cp190-100x_Position006_5_cmle.ics	36	1	0	1.5162	0.20891335486192916	1.0	0.4140935180074619	1.0	0.2166	1.0	0.2933898472602468	3.097409510997992	0.6534142764015646	0.7939537157757497	0.6084664276401565	0.28401238591916556	0.758905696604604	0.9996789030139708	180.0	3.5076715974763517	123.0	0.2836041332432778
597	Feb25-FISH2-3R4-rep2-cp190-100x_Position006_5_cmle.ics	37	1	0	1.2995999999999999	1.5051030546022286	1.0	1.776609732421068	1.0	0.1459114905355603	1.0	0.2660157372343133	2.7596942339843875	0.2912926334873532	0.407934329636018	0.2912926334873532	0.13653102849157087	0.8927319792659312	0.9804379508079206	162.0	3.0820076414393744	100.0	0.23057246605144538
598	Feb25-FISH2-3R4-rep2-cp190-100x_Position006_5_cmle.ics	38	1	0	1.7328	0.31772747168503124	1.0	0.15591803151232428	1.0	0.0	1.0	0.1933429016117119	2.444585288232843	0.1314882154882155	0.31772390572390574	0.15222222222222223	0.02776094276094276	0.961533446971251	0.8862147944415507	234.0	4.527205728342668	148.0	0.3412472497561391
599	Feb25-FISH2-3R4-rep2-cp190-100x_Position006_5_cmle.ics	39	1	0	1.9493999999999998	0.4486237535810921	1.0	0.4366488868230478	1.0	1.0967653411156157	1.0	0.2844528950677704	3.6794778916147197	0.7234379874822516	0.8109157821682574	0.7179622684757763	0.6233087350452383	0.639301942235932	0.9993247930495133	214.0	4.19727785343748	157.0	0.3619987717007692
600	Feb25-FISH2-3R4-rep2-cp190-100x_Position006_5_cmle.ics	40	1	0	1.9493999999999998	0.41711283075442596	1.0	0.4670505552887484	1.0	0.0	1.0	0.2483458153268144	3.655310839705866	0.17735895113475042	0.34408985501660533	0.1724191092867742	0.027252638543613858	0.920350072874697	0.9870134347991905	222.0	4.422869998761235	155.0	0.35738732237974036
601	Feb25-FISH2-3R4-rep2-cp190-100x_Position006_5_cmle.ics	41	1	0	1.9493999999999998	5.509322091383424	1.0	0.48421297534721575	1.0	1.4642392640635706	1.0	0.3160373384501771	3.2466271925470784	0.7772445290648959	0.8562116700169546	0.7748409760549474	0.69418426715236	0.6151106295701831	0.9935462961333466	284.0	5.550970030749213	253.0	0.5833483391101568
602	Feb25-FISH2-3R4-rep2-cp190-100x_Position006_5_cmle.ics	42	1	0	1.9493999999999998	0.4749761908091929	1.0	0.44126852882243117	1.0	0.0	1.0	0.19618701487570173	3.054664458197742	0.15220273369658885	0.24687122989831498	0.10788290975619456	0.027277307136512483	0.9348661097564643	0.9505458830908846	236.0	4.5719011402533996	151.0	0.3481644237376825
603	Feb25-FISH2-3R4-rep2-cp190-100x_Position006_5_cmle.ics	43	1	0	1.5162	0.5181019491537462	1.0	0.5537620896286543	1.0	0.1459114905355603	1.0	0.32031780354063294	3.1681925200674685	0.386743724840161	0.5641945891546294	0.386743724840161	0.14152409424579682	0.8357483359411643	0.9947355219724452	186.0	3.6417578332085374	135.0	0.31127282916945126
604	Feb25-FISH2-3R4-rep2-cp190-100x_Position006_5_cmle.ics	44	1	0	1.7328	0.2079439139844957	1.0	0.08536215070018537	1.0	0.0	1.0	0.18147191895539666	2.6298409317531006	0.12382235812399156	0.2960587143988059	0.12382235812399156	0.02606675167241765	0.9386729155432351	0.9268293708746067	258.0	5.016740173590579	166.0	0.3827502936453994
605	Feb25-FISH2-3R4-rep2-cp190-100x_Position006_5_cmle.ics	45	1	0	2.166	0.5028378948731318	1.0	0.3448118036006473	1.0	0.0	1.0	0.15117314715023447	3.10698935660847	0.07799641736366453	0.21883039045348635	0.07799641736366453	0.027522997562191065	0.9442729374597695	0.8864593153692623	254.0	5.067780842811639	148.0	0.3412472497561391
606	Feb25-FISH2-3R4-rep2-cp190-100x_Position006_5_cmle.ics	46	1	0	1.2995999999999999	0.5603378125501918	1.0	0.6514189132572882	1.0	0.5097226605744432	1.0	0.2721093876902648	2.99766004254976	0.572652040030793	0.6911686874518861	0.5700659160892995	0.4234868167821401	0.7374350792458626	0.997658199764683	142.0	2.752079766534188	83.0	0.1913751468226997
607	Feb25-FISH2-3R4-rep2-cp190-100x_Position006_5_cmle.ics	47	1	0	1.2995999999999999	0.6311365471663437	1.0	0.3575715756038763	1.0	0.41270001764292574	1.0	0.2655920340875803	3.0144740579725338	0.46212451224824597	0.5920402621115364	0.46212451224824597	0.3456850768817254	0.785493646734271	0.9829213284931603	142.0	2.728674517693768	82.0	0.18906942216218525
608	Feb25-FISH2-3R4-rep2-cp190-100x_Position006_5_cmle.ics	48	1	0	1.2995999999999999	0.2978741028788879	1.0	0.5075082467885622	1.0	1.2061562705180378	1.0	0.34901416020194226	2.9848285503433	0.8827713577119941	0.9576486728932511	0.8815788085061474	0.7672946018679753	0.574897298877118	0.9998349842864398	142.0	2.752079766534188	94.0	0.2167381180883587
609	Feb25-FISH2-3R4-rep2-cp190-100x_Position006_5_cmle.ics	50	1	0	1.5162	0.4015698442988708	1.0	3.215649880076388	1.0	0.4332	1.0	0.2645999334001833	4.230919271550271	0.5865071734950451	0.717465056944239	0.5854071143321994	0.3878910294335158	0.7517378115422251	1.0228405739695567	118.0	2.3795715654883836	62.0	0.14295492895189613
610	Feb25-FISH2-3R4-rep2-cp190-100x_Position006_5_cmle.ics	51	1	0	1.7328	0.37672262061591116	1.0	0.5450559168304916	1.0	0.5595020986366908	1.0	0.20745044464268628	4.027762365340817	0.68894992688614	0.8285232976326917	0.6828241710469114	0.4430304706951745	0.6843614454790206	0.969991227897197	176.0	3.4884965201761533	100.0	0.23057246605144538
611	Feb25-FISH2-3R4-rep2-cp190-100x_Position006_5_cmle.ics	52	1	0	1.2995999999999999	0.580736246770159	1.0	0.8143342879394854	1.0	0.5595020986366908	1.0	0.265730768021239	4.008135011330767	0.6732693520617766	0.7826653938598435	0.6614731602543341	0.4891157970100404	0.7070601759671122	0.9979109720596796	114.0	2.2667754928265063	59.0	0.13603775497035278
612	Feb25-FISH2-3R4-rep2-cp190-100x_Position006_5_cmle.ics	53	1	0	1.9493999999999998	0.42324714680987785	1.0	5.6796898987240345	1.0	0.4332	1.0	0.26031560351378047	3.8336268846666974	0.6221945598600434	0.7215990714417885	0.6073544501825155	0.3179723114707218	0.6976016469667534	1.0000031460174232	210.0	4.154697527296863	146.0	0.3366358004351103
613	Feb25-FISH2-3R4-rep2-cp190-100x_Position006_5_cmle.ics	53	2	0	1.5162	6.1916533863233765	1.0	0.45325267973155114	1.0	0.639412489864916	1.0	0.24996563869112579	2.545861809232525	0.4832035258297307	0.5977122478846704	0.4753376957626121	0.35761098121015356	0.7712901343759854	0.978722085388946	206.0	3.971685708113724	139.0	0.32049572781150915
614	Feb25-FISH2-3R4-rep2-cp190-100x_Position006_5_cmle.ics	54	1	0	0.8664	NA	0.0	0.2735305025108837	1.0	0.0	1.0	0.32525801795297377	2.3243846161529205	0.1979266109785203	0.3208383054892601	0.1979266109785203	0.03710471360381862	0.932106156749543	0.9773957913008557	116.0	2.1944446605351358	67.0	0.15448355225446841
615	Feb25-FISH2-3R4-rep2-cp190-100x_Position006_5_cmle.ics	55	1	0	1.9493999999999998	0.3593562466549343	1.0	0.5085244337588882	1.0	1.9862970628557857	1.0	0.2608315189686978	4.1941501695609995	0.9333681225754937	0.9636819173483053	0.9313122041080646	0.8710429856714429	0.3525552774531026	0.9894268000271198	224.0	4.514375908352805	161.0	0.37122167034282705
616	Feb25-FISH2-3R4-rep2-cp190-100x_Position006_5_cmle.ics	56	1	0	1.7328	0.3907662399501345	1.0	0.6723187142952641	1.0	0.5595020986366908	1.0	0.2724168370193775	3.110224906672908	0.5607592728287798	0.6911895041697198	0.5593914651592868	0.37349523709829374	0.7499147164596459	0.973852993337491	204.0	3.9738007938838353	143.0	0.3297186264535669
617	Feb25-FISH2-3R4-rep2-cp190-100x_Position006_5_cmle.ics	57	1	0	1.7328	0.26330964783613137	1.0	0.3668993194300004	1.0	0.0	1.0	0.2872969962130584	2.906601623003626	0.22734890934560736	0.39311086651991195	0.22300255153091855	0.026878627176305785	0.9034117100819316	0.9889584821652121	216.0	4.171757518826949	160.0	0.3689159456823127
618	Feb25-FISH2-3R4-rep2-cp190-100x_Position006_5_cmle.ics	58	1	0	1.7328	0.46485653755570017	1.0	3.0022564841565655	1.0	2.6393594976528667	1.0	0.245420723431564	3.4766247559810584	0.9839864510461891	0.9955289716318779	0.9837083941582776	0.9666521318747986	0.17951260739572864	0.985456526147344	190.0	3.731148657029994	122.0	0.2812984085827634
619	Feb25-FISH2-3R4-rep2-cp190-100x_Position006_5_cmle.ics	59	1	0	2.3826	0.20344643087514086	1.0	0.14848791399579478	1.0	0.20635000882146287	1.0	0.18457410577326167	3.571090559542026	0.2898761201721334	0.44161385098280675	0.2898794664667813	0.1345260642890128	0.8908650039027535	0.8894102193559975	346.0	6.679070062737185	260.0	0.5994884117337581
620	Feb25-FISH2-3R4-rep2-cp190-100x_Position006_5_cmle.ics	60	1	0	1.083	0.31665606416719133	1.0	NA	0.0	0.0	1.0	0.24777748339837877	2.683215302169655	0.18136330539011594	0.345960680345774	0.18136330539011594	0.04077593771587536	0.905490047135544	0.9856470405803814	110.0	2.083763673643369	54.0	0.12450913166778053
621	Feb25-FISH2-3R4-rep2-cp190-100x_Position006_5_cmle.ics	64	1	0	1.2995999999999999	0.44944188044646977	1.0	0.41926508049953815	1.0	0.5595020986366908	1.0	0.2877226213926332	3.114808394956027	0.5552773256541881	0.6652059596844873	0.5529968341411937	0.4295596415603928	0.75086767827652	0.9923683073301697	162.0	3.128818139120214	104.0	0.2397953646935032
622	Feb25-FISH2-3R4-rep2-cp190-100x_Position006_5_cmle.ics	65	1	0	1.2995999999999999	0.38845601120073464	1.0	0.200216605370994	1.0	0.2166	1.0	0.30518905992860607	3.3627796659347533	0.6346679696676408	0.7482216855695775	0.6058578663985491	0.2948008381804343	0.7671142494086337	1.0038969832862277	122.0	2.3753413939481614	70.0	0.1614007262360118
623	Feb25-FISH2-3R4-rep2-cp190-100x_Position006_5_cmle.ics	66	1	0	1.5162	0.6586360639416592	1.0	0.567587353435576	1.0	0.72222503087512	1.0	0.2888820830887166	3.27178051385596	0.6443658623044933	0.7352002835873803	0.63854713343305	0.5099471732044509	0.6641150052428878	1.002803873647628	174.0	3.3969906105845857	116.0	0.2674640606196767
624	Feb25-FISH2-3R4-rep2-cp190-100x_Position006_5_cmle.ics	68	1	0	1.9493999999999998	0.4575763479461733	1.0	0.33097937858520105	1.0	0.32626801153583	1.0	0.2428241329431054	4.47334236539464	0.4453474907692644	0.5704266893884774	0.42997385535237015	0.2560099917706262	0.8162964113452394	0.9701914927310048	206.0	4.1589276988370845	137.0	0.3158842784904802
625	Feb25-FISH2-3R4-rep2-cp190-100x_Position006_5_cmle.ics	70	1	0	0.8664	3.0136161800784333	1.0	2.887427785805985	1.0	1.0317500441073144	1.0	0.19318113780395854	1.7566698058612258	0.6970561394775971	0.7723055029068469	0.6950395343939655	0.6097103363773859	0.6708677083487226	0.8729037297845154	138.0	2.569067947351051	67.0	0.15448355225446841
626	Feb25-FISH2-3R4-rep2-cp190-100x_Position006_5_cmle.ics	71	1	0	1.2995999999999999	NA	0.0	0.5536867958658933	1.0	0.0	1.0	0.20182978322448292	2.7248246382691805	0.1076174405640763	0.24269292192726066	0.1076174405640763	0.039224696417271825	0.9319239682003355	0.9449111036612607	136.0	2.664804028482841	67.0	0.15448355225446841
627	Feb25-FISH2-3R4-rep2-cp190-100x_Position006_5_cmle.ics	72	1	0	1.7328	0.5928273019704765	1.0	0.35575219781775397	1.0	0.20635000882146287	1.0	0.2655365691426384	3.1550667455766366	0.3715181755499373	0.548339622921285	0.3711326448149823	0.19265415668858754	0.8198462426670012	0.9937551099567282	198.0	3.886525055832489	135.0	0.31127282916945126
628	Feb25-FISH2-3R4-rep2-cp190-100x_Position006_5_cmle.ics	73	1	0	1.083	NA	0.0	5.6499774816880075	1.0	0.2918229810711206	1.0	0.1688216786908661	3.140746021620109	0.3824504635844008	0.5208724098388344	0.37856577742615094	0.24121056421288437	0.8423092085478754	0.8302263179619418	140.0	2.54354761274052	64.0	0.14756637827292504
629	Feb25-FISH2-3R4-rep2-cp190-100x_Position006_5_cmle.ics	74	1	0	1.7328	0.4180795052823296	1.0	0.31218383892045387	1.0	0.4660867564761642	1.0	0.28506183420143066	3.362808472972687	0.5157965166119556	0.6440713404562276	0.4990695632174295	0.3468786808009423	0.788248139159081	0.9811273475871441	200.0	3.907815218902798	142.0	0.3274129017930525
630	Feb25-FISH2-3R4-rep2-cp190-100x_Position006_5_cmle.ics	76	1	0	1.7328	0.5210214529474699	1.0	0.5572337354734036	1.0	0.0	1.0	0.25386607301735703	3.527790001255003	0.21191546762589927	0.389662020383693	0.21191546762589927	0.029050509592326138	0.8924338547448591	1.0040906240147844	198.0	3.886525055832489	132.0	0.30435565518790797
631	Feb25-FISH2-3R4-rep2-cp190-100x_Position006_5_cmle.ics	78	1	0	1.7328	2.066233962631489	1.0	0.6755719248363428	1.0	1.2032169749388533	1.0	0.251560614434687	2.5219151017138697	0.7445182486965217	0.8407384166437091	0.7415694797310396	0.6339649208729988	0.6434340712829832	0.9716040805821731	222.0	4.305843754559136	156.0	0.35969304704025484
632	Feb25-FISH2-3R4-rep2-cp190-100x_Position006_5_cmle.ics	79	1	0	1.2995999999999999	0.39112723642413627	1.0	0.7861032703213761	1.0	2.3070632344123614	1.0	0.16662457595289593	2.644390826862101	0.9533866791538123	0.9706575033054209	0.952353735125606	0.9377513497135301	0.3049947734978541	0.9161165232603252	124.0	2.4434420546993096	53.0	0.12220340700726606
633	Feb25-FISH2-3R4-rep2-cp190-100x_Position006_5_cmle.ics	80	1	0	1.9493999999999998	1.0607398721984864	1.0	1.265693263946897	1.0	0.0	1.0	0.2050033942660051	3.949109880614264	0.16843566662188186	0.30674011375341487	0.16555152492274622	0.031215011867974384	0.9428300033321354	0.9236160578326934	186.0	3.6885683308893764	108.0	0.24901826333556107
634	Feb25-FISH2-3R4-rep2-cp190-100x_Position006_5_cmle.ics	81	1	0	1.5162	0.6960563720416423	1.0	0.4505817262355697	1.0	0.32626801153583	1.0	0.2888529022086707	2.679235400621808	0.43256076182422015	0.5780896253424597	0.4287727829311909	0.27345243443713274	0.8365167102547872	0.9970188408233941	172.0	3.2820794521525976	114.0	0.26285261129864773
635	Feb25-FISH2-3R4-rep2-cp190-100x_Position006_5_cmle.ics	83	1	0	1.5162	0.537723542769855	1.0	0.5900962159508649	1.0	1.8171145552856292	1.0	0.2879608720554036	2.3877213827661232	0.9349715617934455	0.9686123563420721	0.9321707700612576	0.8708076137723848	0.4742454467798931	0.988205391917494	186.0	3.571542086687278	128.0	0.2951327565458501
636	Feb25-FISH2-3R4-rep2-cp190-100x_Position006_5_cmle.ics	84	1	0	1.5162	0.31649714493264225	1.0	0.7952067299267284	1.0	0.0	1.0	0.18068469100852247	3.4864289945918294	0.11104312260474702	0.24797107983639818	0.11104312260474702	0.04024024991143602	0.936236153529549	0.9258095167047289	134.0	2.620108616572113	62.0	0.14295492895189613
637	Feb25-FISH2-3R4-rep2-cp190-100x_Position006_5_cmle.ics	85	1	0	1.5162	0.4644189517730985	1.0	0.4160815374617335	1.0	1.0987399361686254	1.0	0.28863867318537334	2.834436333216713	0.7573952847369199	0.8301504487211039	0.7469934865711801	0.6655756263227839	0.5909974247034996	1.0001054682759958	180.0	3.4842663486359315	122.0	0.2812984085827634
638	Feb25-FISH2-3R4-rep2-cp190-100x_Position006_5_cmle.ics	87	1	0	1.7328	0.293639455370468	1.0	0.6205750124939147	1.0	0.0	1.0	0.2564953287205195	3.392689962885733	0.2460283236479873	0.41489558307152097	0.23072342347892155	0.028463965721404274	0.8966313079324177	0.9964937445179682	212.0	4.152582441526751	147.0	0.33894152509562475
639	Feb25-FISH2-3R4-rep2-cp190-100x_Position006_5_cmle.ics	88	1	0	1.083	0.23234133682322247	1.0	0.5987151907998562	1.0	0.0	1.0	0.2515892116749826	2.6645707397870977	0.26528486296858006	0.4673468449836849	0.25526602019087885	0.038298328660937235	0.91522635053207	0.9628149000290338	120.0	2.3306459820374323	62.0	0.14295492895189613
640	Feb25-FISH2-3R4-rep2-cp190-100x_Position006_5_cmle.ics	89	1	0	1.5162	1.2520469273904018	1.0	NA	0.0	0.42540144110901373	1.0	0.21783989647177454	3.4934727560595435	0.5387543779503579	0.6697832597330085	0.5266230140602	0.35597685396680373	0.7271291346252414	0.9483002575798479	172.0	3.3522951986738567	99.0	0.22826674139093092
641	Feb25-FISH2-3R4-rep2-cp190-100x_Position006_5_cmle.ics	90	1	0	1.7328	0.6001948257198423	1.0	0.48102789867396867	1.0	0.0	1.0	0.16542399058106852	2.9874474061434926	0.24434315239339588	0.3969666825038603	0.2505345052856634	0.03740794631191353	0.9083674942154162	0.8476621498714073	138.0	2.63928369387231	62.0	0.14295492895189613
642	Feb25-FISH2-3R4-rep2-cp190-100x_Position006_5_cmle.ics	91	1	0	1.5162	2.4786924219664104	1.0	0.47229742223995325	1.0	0.7748934119142009	1.0	0.2836296094149551	3.2564408392209065	0.5513587176824396	0.638178441962545	0.5475715261879852	0.42049600240897805	0.7586982801936268	0.9921099005416055	170.0	3.3310050356035483	111.0	0.2559354373171044
643	Feb25-FISH2-3R4-rep2-cp190-100x_Position006_5_cmle.ics	91	2	0	1.9493999999999998	0.2523147244598928	2.0	0.8067559122002961	2.0	3.3755847606710523	1.0	0.26594939856407523	3.5550595500325053	0.9918310935756725	0.997060197428107	0.9916689508205582	0.9831931313240501	0.21242757928268174	0.9912336535258967	190.0	3.731148657029994	127.0	0.29282703188533565
644	Feb25-FISH2-3R4-rep2-cp190-100x_Position006_5_cmle.ics	92	1	0	1.083	0.3924793898447036	1.0	0.649543164049454	1.0	0.6639153385791856	1.0	0.25222168868217903	2.7291843325502287	0.5642537022603273	0.6499693798018038	0.5598972831533237	0.4610636343391605	0.7164799314242363	0.9716450228876844	116.0	2.217849909375555	59.0	0.13603775497035278
645	Feb25-FISH2-3R4-rep2-cp190-100x_Position006_5_cmle.ics	92	2	0	1.2995999999999999	3.793580170682053	1.0	3.707561883709153	1.0	0.20635000882146287	1.0	0.2655920340875803	2.459647640134453	0.35325270014475	0.5238419997773076	0.35325270014475	0.19208259102549827	0.8327548393139671	0.95597087308337	142.0	2.6818640200129282	82.0	0.18906942216218525
646	Feb25-FISH2-3R4-rep2-cp190-100x_Position006_5_cmle.ics	93	1	0	1.2995999999999999	0.6873275357174297	1.0	0.7391849852402126	1.0	1.2551781017859014	1.0	0.21586508614541486	3.46725454646536	0.8750119217930377	0.9073756159593069	0.869512001271658	0.8192656175488794	0.44683081491536303	0.9386351309369972	118.0	2.3327610678075437	56.0	0.12912058098880944
647	Feb25-FISH2-3R4-rep2-cp190-100x_Position006_5_cmle.ics	96	1	0	1.2995999999999999	0.7460549824148079	1.0	0.7164293955389904	1.0	0.0	1.0	0.265663621957443	2.0088947968622755	0.4496460019445928	0.6575702176026731	0.4496460019445928	0.096012557687304	0.843460158288848	0.9832344776084921	218.0	4.146237184216418	156.0	0.35969304704025484
648	Feb25-FISH2-3R4-rep2-cp190-100x_Position006_5_cmle.ics	96	2	0	1.5162	5.727805794780239	1.0	5.961124634478875	1.0	0.0	1.0	0.08449026770732394	1.9244104065776764	0.03972720923544636	0.13692090163373183	0.03972720923544636	0.019860181038850774	0.9832337682365683	0.781931438262603	196.0	3.7950191462409206	75.0	0.17292934953858405
649	Feb25-FISH2-3R4-rep2-cp190-100x_Position006_5_cmle.ics	97	1	0	1.2995999999999999	0.457525683584908	1.0	0.3014277398394837	1.0	0.7540056732031717	1.0	0.3033506929168382	3.0813815321502087	0.7234672642868577	0.8220879355423937	0.7154100634971453	0.5815057894456006	0.62145918673306	1.0037918704248971	128.0	2.4860223808399273	75.0	0.17292934953858405
650	Feb25-FISH2-3R4-rep2-cp190-100x_Position006_5_cmle.ics	98	1	0	1.7328	1.9706730208453591	1.0	0.6151856027595621	2.0	1.2269033092775323	1.0	0.31278239450462825	3.6828557066859586	0.7747242720856052	0.8314209385332954	0.7728410741527434	0.6991737286589149	0.557579281238464	0.9993887160411576	180.0	3.5778873439976113	127.0	0.29282703188533565
651	Feb25-FISH2-3R4-rep2-cp190-100x_Position006_5_cmle.ics	99	1	0	1.2995999999999999	5.362425735161218	1.0	NA	0.0	0.0	1.0	0.18805527577200623	2.5974706160109955	0.10322537202881961	0.27692411285435325	0.10322537202881961	0.03718941485421857	0.9410500400978037	0.9028269186454871	142.0	2.775485015374607	69.0	0.1590950015754973
652	Feb25-FISH2-3R4-rep2-cp190-100x_Position006_5_cmle.ics	100	1	0	1.5162	0.593972855326143	1.0	0.45658003500397726	1.0	1.083	1.0	0.26877613753839935	3.1584872304150107	0.8197805363503038	0.8828861565053425	0.8162712130735387	0.6900763408757595	0.6015620520677262	0.949923182400867	146.0	2.7946600926748046	86.0	0.19829232080424306
653	Feb25-FISH2-3R4-rep2-cp190-100x_Position006_5_cmle.ics	101	1	0	2.166	0.622029275641208	1.0	0.8246560693210696	1.0	0.0	1.0	0.2903685290029938	4.815936353464029	0.2013341693438395	0.3990355713851703	0.2013341693438395	0.026832058848244703	0.9113124236433853	0.9765974706871341	208.0	4.203623110747814	152.0	0.350470148398197
654	Feb25-FISH2-3R4-rep2-cp190-100x_Position006_5_cmle.ics	102	1	0	1.7328	0.36240147863518446	1.0	0.20275119071779385	1.0	0.0	1.0	0.2957276379766434	2.652172294053679	0.5178217345269035	0.6860814322841466	0.47825103474829145	0.10826595437481952	0.8181108505806349	0.9890714738708508	254.0	4.9039441009287	207.0	0.477285004726492
655	Feb25-FISH2-3R4-rep2-cp190-100x_Position006_5_cmle.ics	103	1	0	1.7328	0.7639606853177625	1.0	0.6412674715879118	1.0	0.2918229810711206	1.0	0.30360104007308175	3.304344356954466	0.427486527961172	0.5839548909746262	0.4251454266443025	0.222618750223047	0.809695129010331	0.994979253620918	194.0	3.8439447296918714	140.0	0.3228014524720236
656	Feb25-FISH2-3R4-rep2-cp190-100x_Position006_5_cmle.ics	106	1	0	1.7328	0.5717428728218685	1.0	0.3084433492271707	1.0	0.6639153385791856	1.0	0.27624018448011206	3.2078993448131157	0.6244371560398021	0.7450629551392518	0.6233392628828729	0.4576234087497915	0.6890615973370301	0.998371140999647	204.0	3.973800793883835	144.0	0.33202435111408135
657	Feb25-FISH2-3R4-rep2-cp190-100x_Position006_5_cmle.ics	107	1	0	1.083	1.492257450132063	1.0	2.8415143010801858	1.0	0.1459114905355603	1.0	0.271306845928369	2.1786581466418493	0.38345534185119506	0.5421876657724427	0.38345534185119506	0.17760954243016716	0.8360658691271166	0.9526752799675571	122.0	2.281720398586481	66.0	0.15217782759395398
658	Feb25-FISH2-3R4-rep2-cp190-100x_Position006_5_cmle.ics	110	1	0	2.166	0.6306292402452379	1.0	0.40168748473960064	2.0	1.3586516622891616	1.0	0.27096090483408425	3.6326419196886826	0.7630598062462478	0.8315711502995279	0.7624680928255827	0.6589463182036099	0.5901563359820908	0.9982964969545481	274.0	5.397708717716826	222.0	0.5118708746342088
659	Feb25-FISH2-3R4-rep2-cp190-100x_Position006_5_cmle.ics	111	1	0	1.2995999999999999	1.356489790643748	1.0	0.3155532060549072	1.0	0.9512265400461283	1.0	0.24031260193171305	2.29032689223482	0.7559612612840417	0.8223190128201886	0.7509039876602523	0.6764040255898045	0.6142560334444147	0.8788253635621821	142.0	2.681864020012928	78.0	0.17984652352012742
660	Feb25-FISH2-3R4-rep2-cp190-100x_Position007_6_cmle.ics	2	1	0	1.7328	0.3620354583373833	1.0	0.4108264836754359	1.0	0.4332	1.0	0.25384696959536246	3.744905484145812	0.6670472012057722	0.8135791138768262	0.6631970870454105	0.39860619898225663	0.6968362260373735	0.9633621625469618	200.0	3.9312204677432177	134.0	0.30896710450893683
661	Feb25-FISH2-3R4-rep2-cp190-100x_Position007_6_cmle.ics	3	1	0	2.3826	0.6643878179193828	1.0	0.1401321496985576	1.0	0.0	1.0	0.1472079826508249	5.257740142932318	0.1335483167821722	0.31474346234477274	0.15226213449073925	0.02726293587039447	0.9627049098233321	0.7075007983430472	262.0	4.942294255529097	153.0	0.35277587305871144
662	Feb25-FISH2-3R4-rep2-cp190-100x_Position007_6_cmle.ics	4	1	0	1.2995999999999999	0.6083596691858476	1.0	0.3861467174376294	1.0	0.8484788251675598	1.0	0.29380436295759543	3.6295050914774682	0.5612806329361492	0.6766811443922491	0.5612806329361492	0.4613714108586632	0.7706785677542757	0.9916754029766128	120.0	2.3774564797182727	67.0	0.15448355225446841
663	Feb25-FISH2-3R4-rep2-cp190-100x_Position007_6_cmle.ics	4	2	0	1.083	1.7713314381979608	1.0	1.845278951709614	1.0	0.0	1.0	0.2881764887477712	3.3384843362991625	0.16740777368990115	0.2845611108856014	0.16740777368990115	0.020419497326479477	0.9504251468698924	1.0015870823777675	102.0	1.9986030213621342	52.0	0.1198976823467516
664	Feb25-FISH2-3R4-rep2-cp190-100x_Position007_6_cmle.ics	4	3	0	1.7328	0.7072884265834944	2.0	3.3263685135045127	2.0	0.0	1.0	0.26312671753175515	3.0627464755824922	0.13010026163230512	0.23807617227140385	0.08100638028569214	0.020419497326479477	0.9618984786221592	0.9825737760931544	214.0	4.244088351118321	151.0	0.3481644237376825
665	Feb25-FISH2-3R4-rep2-cp190-100x_Position007_6_cmle.ics	5	1	0	1.5162	0.31696371655588446	1.0	0.2840447218926105	1.0	0.0	1.0	0.2731442024700378	3.0937044266924656	0.5336359030349739	0.8052314586856771	0.5297253323628267	0.12108853731811922	0.8186861128273113	0.9850087643964293	200.0	3.8610047212219576	139.0	0.32049572781150915
666	Feb25-FISH2-3R4-rep2-cp190-100x_Position007_6_cmle.ics	7	1	0	1.9493999999999998	0.28961185871296624	1.0	0.5431287582278542	1.0	0.0	1.0	0.17629588403983126	2.8505888974028344	0.07825292080628266	0.21800457720870337	0.07825292080628266	0.027036224002989197	0.9576747014079341	0.899776751266183	198.0	3.909930304672909	110.0	0.2536297126565899
667	Feb25-FISH2-3R4-rep2-cp190-100x_Position007_6_cmle.ics	8	1	0	1.2995999999999999	3.3681661764847175	1.0	NA	0.0	2.7238982782039884	1.0	0.16542399058106852	2.835268065568044	0.9918975788380608	0.9988727660272175	0.9913032191069574	0.9772606164945074	0.16834742699405958	0.7705869342715759	138.0	2.61587844503189	62.0	0.14295492895189613
668	Feb25-FISH2-3R4-rep2-cp190-100x_Position007_6_cmle.ics	9	1	0	1.2995999999999999	0.2525950750758918	1.0	0.29674716936468787	1.0	0.0	1.0	0.20648634706017469	3.29918347097491	0.053690694147409734	0.1615818955428227	0.053690694147409734	0.019214182423311604	0.9694280157485352	0.9303319807646604	124.0	2.4434420546993096	59.0	0.13603775497035278
669	Feb25-FISH2-3R4-rep2-cp190-100x_Position007_6_cmle.ics	9	2	0	1.5162	4.719097747128672	1.0	4.802724976520617	2.0	0.2166	1.0	0.29247783641808905	3.078263904827977	0.33482536496525894	0.44019796138887196	0.2997188012017481	0.16863591328688368	0.8729666907899108	0.9811073165891698	186.0	3.5949473355276975	129.0	0.29743848120636457
670	Feb25-FISH2-3R4-rep2-cp190-100x_Position007_6_cmle.ics	10	1	0	1.7328	2.3472038474641215	1.0	2.8535966065847527	1.0	0.6190500264643886	1.0	0.22699880965159783	2.794483374682941	0.5705082557450801	0.6943510871229012	0.5630344937740834	0.4229430516641266	0.7499468232472071	0.9436447691756948	182.0	3.5055565117062404	110.0	0.2536297126565899
671	Feb25-FISH2-3R4-rep2-cp190-100x_Position007_6_cmle.ics	12	1	0	1.7328	0.1094927006520604	1.0	0.30261193199282854	1.0	0.751125369937127	1.0	0.24202889036438277	3.768760783274913	0.6364903064615581	0.7426467644161855	0.6348166595930396	0.5064543510814642	0.7094307974789159	0.9728450659147878	194.0	3.8439447296918714	125.0	0.28821558256430674
672	Feb25-FISH2-3R4-rep2-cp190-100x_Position007_6_cmle.ics	13	1	0	1.7328	0.33316300383723274	2.0	4.458816815720313	1.0	0.65253602307166	1.0	0.29268502797178175	3.2580359290731913	0.5122812843770107	0.6287013013968742	0.5034932231885261	0.39042736461944	0.7439852122817869	1.0029908001706147	220.0	4.331364089169668	166.0	0.3827502936453994
673	Feb25-FISH2-3R4-rep2-cp190-100x_Position007_6_cmle.ics	13	2	0	1.5162	0.29080410712169535	1.0	0.48837673551653593	1.0	0.0	1.0	0.2015089833082589	3.2443067541404678	0.06093941343738973	0.20020548371697214	0.06093941343738973	0.022254509226011333	0.9587339261809115	0.9179569241527579	148.0	2.886166002266373	76.0	0.1752350741990985
674	Feb25-FISH2-3R4-rep2-cp190-100x_Position007_6_cmle.ics	15	1	0	1.5162	0.47043420171027667	1.0	0.2883488609562611	1.0	0.0	1.0	0.269602597857635	3.186432313476877	0.19598091328526568	0.3599503534901672	0.20958546041436416	0.03130536989281266	0.9071724235638615	1.0034293569069501	176.0	3.418280773654894	114.0	0.26285261129864773
675	Feb25-FISH2-3R4-rep2-cp190-100x_Position007_6_cmle.ics	16	1	0	1.7328	1.9436137023522868	1.0	0.3982416506094711	1.0	0.20635000882146287	1.0	0.2133272798628147	4.487497718602469	0.3264027381016547	0.4684080741659031	0.32608607772327924	0.1649295262221743	0.8633902903491234	0.9584126242226888	154.0	3.0670627356793987	83.0	0.1913751468226997
676	Feb25-FISH2-3R4-rep2-cp190-100x_Position007_6_cmle.ics	16	2	0	1.083	0.5715617707742706	1.0	1.460468714552524	1.0	0.639412489864916	1.0	0.30612945552490844	2.4678014117904254	0.5298401875707432	0.6144963078747372	0.5298199752061661	0.4308972942381286	0.7632932702061355	1.009152489481346	116.0	2.2178499093755555	65.0	0.14987210293343953
677	Feb25-FISH2-3R4-rep2-cp190-100x_Position007_6_cmle.ics	17	1	0	2.3826	2.2575352403018476	1.0	0.17476955792183807	1.0	0.0	1.0	0.15780303045533925	3.18342508297264	0.07574025905782822	0.23605527968261475	0.07574025905782822	0.027321273744778118	0.956590097937126	0.9183755309795751	256.0	5.089071005881945	153.0	0.35277587305871144
678	Feb25-FISH2-3R4-rep2-cp190-100x_Position007_6_cmle.ics	18	1	0	1.5162	2.009702212325365	1.0	2.451578980897033	1.0	0.10317500441073144	1.0	0.3083441667466016	2.6780347382345333	0.296252364312506	0.4745014907190716	0.27937357740518703	0.07283284711313436	0.8826598837605416	0.972574654593571	178.0	3.4161656878847837	124.0	0.28590985790379225
679	Feb25-FISH2-3R4-rep2-cp190-100x_Position007_6_cmle.ics	19	1	0	1.7328	0.5163507837897907	1.0	0.5093142231915412	1.0	0.20635000882146287	1.0	0.27667820782609226	3.3475598822320696	0.3542940754473069	0.49824202518698457	0.35133925717573355	0.16616235874050872	0.8377964471734922	0.99145023853534	202.0	3.9525106308135265	142.0	0.3274129017930525
680	Feb25-FISH2-3R4-rep2-cp190-100x_Position007_6_cmle.ics	20	1	0	1.083	0.19100818053373086	1.0	NA	0.0	0.9590684260691023	1.0	0.3182908668164536	2.318317030627777	0.8012951105937136	0.876564318975553	0.7971769499417928	0.7039362630966239	0.5714484390432208	0.9937525487331682	118.0	2.239140072445864	68.0	0.15678927691498287
681	Feb25-FISH2-3R4-rep2-cp190-100x_Position007_6_cmle.ics	21	1	0	2.166	1.2860716268614778	1.0	0.4954164643599382	1.0	0.7252201245704302	1.0	0.15765161131464484	3.6608869062510556	0.6252220565786772	0.7431820819310665	0.6185090295569581	0.49893769918140346	0.7179803159109738	0.8277032160114922	208.0	4.039786368864873	112.0	0.25824116197761887
682	Feb25-FISH2-3R4-rep2-cp190-100x_Position007_6_cmle.ics	22	1	0	1.9493999999999998	0.5636089971202282	1.0	0.29827194593860784	1.0	0.0	1.0	0.27959154483997034	2.667955572689823	0.22577211127518163	0.41792034914757914	0.19114768530514512	0.019055765586611016	0.925908333317731	0.9640853681099537	346.0	6.655664813896768	320.0	0.7378318913646253
683	Feb25-FISH2-3R4-rep2-cp190-100x_Position007_6_cmle.ics	23	1	0	1.2995999999999999	2.899111997926711	1.0	3.0726551115733947	1.0	0.0	1.0	0.12022895760672317	1.4370036610680763	0.1682192409879621	0.34160461836192474	0.16528356348607603	0.031074720372617836	0.928983448160269	0.6638735451982304	204.0	3.6227220612775377	95.0	0.21904384274887315
684	Feb25-FISH2-3R4-rep2-cp190-100x_Position007_6_cmle.ics	24	1	0	1.2995999999999999	0.35791332236489193	1.0	1.4099818109653788	1.0	0.0	1.0	0.2469875885055565	3.1373973549469816	0.19808845312830642	0.33797700500811173	0.20912040629188122	0.028140650349157085	0.9235815775239697	0.9813409695632386	106.0	2.0879938451835915	51.0	0.11759195768623716
685	Feb25-FISH2-3R4-rep2-cp190-100x_Position007_6_cmle.ics	24	2	0	1.083	0.36141798158019006	2.0	0.08182639613413165	1.0	0.0	1.0	0.2921354378512409	2.2534892421503745	0.15858079988714113	0.3120829512590816	0.15858079988714113	0.028140650349157085	0.9364176215088394	0.9935339695803657	142.0	2.6584587711725085	86.0	0.19829232080424306
686	Feb25-FISH2-3R4-rep2-cp190-100x_Position007_6_cmle.ics	26	1	0	1.9493999999999998	0.5512082710548485	1.0	0.32117651779344625	1.0	3.002071756744505	1.0	0.30924888413601587	2.9909946647220034	0.974723961632136	0.9888572566585482	0.9743060679469013	0.9451400270324978	0.2661462572237138	0.9973360523835774	298.0	5.817027416443475	269.0	0.6202399336783881
687	Feb25-FISH2-3R4-rep2-cp190-100x_Position007_6_cmle.ics	28	1	0	1.5162	4.3639230924299435	2.0	0.3187219523176411	1.0	0.0	1.0	0.26877613753839935	3.641159907424854	0.5575138439360441	0.7506878651576372	0.5483099655547624	0.11976477437329766	0.8082659552630314	0.9795048888992837	146.0	2.888281088036485	86.0	0.19829232080424306
688	Feb25-FISH2-3R4-rep2-cp190-100x_Position007_6_cmle.ics	29	1	0	1.2995999999999999	4.745722425777242	1.0	4.964642297836835	1.0	0.10317500441073144	1.0	0.10887503500280786	3.195948210825838	0.2697870058485412	0.45544048397097514	0.2697870058485412	0.07266267826320111	0.8929049623099148	0.5607008413879685	150.0	2.6968089257729027	57.0	0.13142630564932387
689	Feb25-FISH2-3R4-rep2-cp190-100x_Position007_6_cmle.ics	30	1	0	1.083	NA	0.0	2.2073588714837538	1.0	0.20635000882146287	1.0	0.2664353631173921	2.7236572568178845	0.31314011767269556	0.44499891043800394	0.3249073872303334	0.2100966078303189	0.8588849508815455	0.9234360746407813	102.0	1.9517925236812936	50.0	0.11528623302572269
690	Feb25-FISH2-3R4-rep2-cp190-100x_Position007_6_cmle.ics	31	1	0	1.083	3.500455661937141	1.0	3.5375998184962727	1.0	0.2166	1.0	0.29984321277086323	3.110986769810653	0.6170801287611558	0.7982902523178935	0.6170801287611558	0.29544709805508973	0.779933622748248	1.0049502911507069	118.0	2.2859505701267038	66.0	0.15217782759395398
691	Feb25-FISH2-3R4-rep2-cp190-100x_Position007_6_cmle.ics	32	1	0	1.7328	1.6463158696042006	1.0	1.4922265763617735	1.0	0.0	1.0	0.2660157372343133	3.752294759237005	0.18473754176696727	0.36245464017533147	0.18473754176696727	0.0284662091761578	0.9443297985020692	0.9948431515973144	162.0	3.2224391344818932	100.0	0.23057246605144538
692	Feb25-FISH2-3R4-rep2-cp190-100x_Position007_6_cmle.ics	34	1	0	1.9493999999999998	0.6841109050752691	1.0	0.4869221083192458	1.0	0.639412489864916	1.0	0.2908882086657216	2.8059089179585253	0.5860977918401629	0.7155833248159126	0.5746903732407823	0.3868923560963254	0.7308746038819479	0.9886033431085195	270.0	5.214696898533693	225.0	0.5187880486157521
693	Feb25-FISH2-3R4-rep2-cp190-100x_Position007_6_cmle.ics	35	1	0	1.9493999999999998	0.3635165844580129	1.0	0.12769594225761713	1.0	1.9429500038207494	1.0	0.21914463555091485	3.446824545078291	0.9046812392090432	0.9494141664223431	0.9033836096904149	0.8489266052057204	0.43600163089529537	0.958405825787703	250.0	4.8847690236285	174.0	0.40119609092951497
694	Feb25-FISH2-3R4-rep2-cp190-100x_Position007_6_cmle.ics	36	1	0	1.2995999999999999	0.3082734615727105	1.0	1.6275341269688357	1.0	0.0	1.0	0.30389344048010053	3.047737234195038	0.45426148351704904	0.7059854262512737	0.45426148351704904	0.1082816150513066	0.845320304898349	0.9997276363585306	156.0	2.994731903388028	101.0	0.23287819071195984
695	Feb25-FISH2-3R4-rep2-cp190-100x_Position007_6_cmle.ics	36	2	0	1.5162	2.029889116645625	1.0	0.5177907014883705	1.0	0.0	1.0	0.26782808006002096	3.1011569890846733	0.1738248885869845	0.3224724941077181	0.17615092475375924	0.023926781321723736	0.9507729313116583	1.003080677907084	154.0	3.0202522379985592	93.0	0.21443239342784423
696	Feb25-FISH2-3R4-rep2-cp190-100x_Position007_6_cmle.ics	37	1	0	1.7328	0.7686722458063212	1.0	0.4482204187075085	1.0	0.1459114905355603	1.0	0.3023345897006943	3.3398676583845557	0.2878330962541489	0.44578662873399716	0.2878330962541489	0.12086676149834044	0.8926307878458728	0.9990753369812636	228.0	4.486740487972162	178.0	0.4104189895715728
697	Feb25-FISH2-3R4-rep2-cp190-100x_Position007_6_cmle.ics	37	2	0	1.083	6.037451071780179	1.0	5.768000346599692	1.0	1.938482339849791	1.0	0.3182819548224721	2.8687466736757377	0.8422456140350877	0.8784656235182551	0.842040777619725	0.7986590801327643	0.5294940181041675	0.9992815727100174	138.0	2.6626889427127303	86.0	0.19829232080424306
698	Feb25-FISH2-3R4-rep2-cp190-100x_Position007_6_cmle.ics	38	1	0	1.083	0.12827962029112835	1.0	0.43313087766829467	1.0	0.0	1.0	0.2986476516318797	2.4264594991640918	0.44668476718032335	0.6885086001703292	0.44668476718032335	0.12357967986839519	0.8477704151155283	0.990303571877176	160.0	2.990501731847806	104.0	0.2397953646935032
699	Feb25-FISH2-3R4-rep2-cp190-100x_Position007_6_cmle.ics	39	1	0	1.7328	0.46459962505229346	1.0	0.3542309673617495	1.0	0.7610319551488771	1.0	0.23669180782201996	3.277592724136125	0.6959591018521183	0.8135652557572968	0.6903672584620992	0.5390517844982208	0.6867891912788964	0.9364022885954832	174.0	3.3735853617441656	105.0	0.24210108935401767
700	Feb25-FISH2-3R4-rep2-cp190-100x_Position007_6_cmle.ics	40	1	0	2.166	0.6207959397546274	2.0	0.370356485302769	2.0	0.9208926655187226	1.0	0.2674837469224973	3.154641027059262	0.7042100810164201	0.835046800402416	0.6976050565053092	0.4874920458867903	0.6776321244819054	0.9940937526382412	322.0	6.25975136401054	281.0	0.6479086296045616
701	Feb25-FISH2-3R4-rep2-cp190-100x_Position007_6_cmle.ics	42	1	0	1.5162	0.45204828725696783	1.0	0.25834801129667323	1.0	1.0967653411156157	1.0	0.2872716501089198	3.570512625733694	0.7701194172206055	0.8335263603538721	0.7664308168449327	0.6834324421648873	0.5822596871210342	0.9872739054500134	160.0	3.130933224890325	102.0	0.23518391537247432
702	Feb25-FISH2-3R4-rep2-cp190-100x_Position007_6_cmle.ics	43	1	0	1.9493999999999998	0.3732780088194343	1.0	NA	0.0	0.0	1.0	0.2618084357118758	3.4491832433126817	0.15185038104423138	0.31553866227945765	0.15185038104423138	0.026540723511280045	0.9342453374309696	0.9767899307555161	220.0	4.261148342648407	157.0	0.3619987717007692
703	Feb25-FISH2-3R4-rep2-cp190-100x_Position007_6_cmle.ics	44	1	0	1.5162	0.5389484693427491	1.0	0.7036862439706536	1.0	1.2995999999999999	1.0	0.18501965713947702	4.024003853503604	0.8752953918865695	0.9211426742812131	0.868878823683865	0.7808930681370618	0.5697565875614272	0.8052732947861683	140.0	2.707384354623459	67.0	0.15448355225446841
704	Feb25-FISH2-3R4-rep2-cp190-100x_Position007_6_cmle.ics	45	1	0	1.5162	2.634157764849576	1.0	0.6513246567736471	1.0	0.42540144110901373	1.0	0.2839228261629219	3.282584097085409	0.49969246613551516	0.6390017307719815	0.4949364191615053	0.31079515383845174	0.7840479134246784	0.9937812948786121	174.0	3.4203958594250055	115.0	0.2651583359591622
705	Feb25-FISH2-3R4-rep2-cp190-100x_Position007_6_cmle.ics	47	1	0	1.5162	0.1783254542018594	1.0	0.4360892263590134	1.0	0.2166	1.0	0.30081470934661814	2.614561622054133	0.5344305942151761	0.7490505581392668	0.5344305942151761	0.20642796632146748	0.7782561809812085	0.9962414878441067	218.0	4.193047681897259	166.0	0.3827502936453994
706	Feb25-FISH2-3R4-rep2-cp190-100x_Position007_6_cmle.ics	47	2	0	1.7328	0.32897708831115113	2.0	0.484537596960706	2.0	0.72222503087512	1.0	0.30452714796360547	3.109000798115593	0.5204238054897622	0.6188603239916323	0.5203287172305688	0.3751087752055923	0.7844895898547415	0.9907361325475244	230.0	4.484625402202052	181.0	0.41733616355311615
707	Feb25-FISH2-3R4-rep2-cp190-100x_Position007_6_cmle.ics	48	1	0	1.9493999999999998	1.7485972213678367	1.0	0.40999591140957914	1.0	0.23070632344123612	1.0	0.24995600798534717	4.041000666965098	0.3661463747653256	0.5179477432468077	0.3661463747653256	0.21166855440567253	0.8438756822277723	0.984447061035006	196.0	3.86523489276218	129.0	0.29743848120636457
708	Feb25-FISH2-3R4-rep2-cp190-100x_Position007_6_cmle.ics	49	1	0	1.5162	0.494056061244022	1.0	0.6039628624144379	1.0	1.2269033092775323	1.0	0.2792263383051301	2.5983144742921986	0.791670542471777	0.8503361380068496	0.7880512451904782	0.718489704452243	0.5651636058783326	1.0028170408659527	178.0	3.3927604390443635	118.0	0.27207550994070556
709	Feb25-FISH2-3R4-rep2-cp190-100x_Position007_6_cmle.ics	50	1	0	2.3826	0.43040315613120667	1.0	0.35469914966475063	1.0	0.2918229810711206	1.0	0.26467111662098836	3.479303236992382	0.3804361662234363	0.5519456839222621	0.37566441553794866	0.1714802748143077	0.8326306631063704	0.9837996299623373	330.0	6.485343509334294	290.0	0.6686601515491917
710	Feb25-FISH2-3R4-rep2-cp190-100x_Position007_6_cmle.ics	51	1	0	1.083	0.43063774960114487	1.0	0.522372358872854	1.0	0.20635000882146287	1.0	0.2908258893381307	2.7981869853245436	0.38288405774866136	0.5290814526151061	0.38288405774866136	0.24078307430307308	0.8495986973652507	1.0000986868553081	118.0	2.2859505701267038	65.0	0.14987210293343953
711	Feb25-FISH2-3R4-rep2-cp190-100x_Position007_6_cmle.ics	52	1	0	2.166	0.4023243276291438	1.0	0.4239314573206712	1.0	0.9479040472602467	1.0	0.22542318143751228	4.387407264966575	0.6994297900659447	0.785679714441285	0.6989231048460282	0.5970642507108718	0.5652432387225408	0.9723715139436824	206.0	4.135522449996664	132.0	0.30435565518790797
712	Feb25-FISH2-3R4-rep2-cp190-100x_Position007_6_cmle.ics	53	1	0	1.5162	0.47416932872648415	1.0	0.3344566170080637	1.0	0.0	1.0	0.22841427570996245	2.8614489575262807	0.08189980383280519	0.24875509280217292	0.08189980383280519	0.029111966198883357	0.9600535503700436	0.9429087231456244	186.0	3.641757833208537	114.0	0.26285261129864773
713	Feb25-FISH2-3R4-rep2-cp190-100x_Position007_6_cmle.ics	55	1	0	1.7328	5.301611392908053	1.0	4.6350399351931495	1.0	0.3720027687491155	1.0	0.09775783065892685	2.8145701307050373	0.47005244678194186	0.6173221290161454	0.46295670569569114	0.29330532254036346	0.7956363578722776	0.5335389237807585	180.0	3.3906453532742518	71.0	0.16370645089652625
714	Feb25-FISH2-3R4-rep2-cp190-100x_Position007_6_cmle.ics	57	1	0	1.2995999999999999	0.5291474406805479	1.0	0.3608731581099308	1.0	0.6190500264643886	1.0	0.2840257821051629	3.0272627801332885	0.5667242620590353	0.6618250539956804	0.563484521238301	0.43125269978401726	0.7211468937610803	0.9712538614426932	132.0	2.5520079558209647	76.0	0.1752350741990985
715	Feb25-FISH2-3R4-rep2-cp190-100x_Position007_6_cmle.ics	59	1	0	2.166	0.11515685256544411	1.0	0.48551146970779047	1.0	0.0	1.0	0.19277161588277367	3.1101674489772626	0.1419979875038027	0.3432342351678696	0.12522272850356533	0.01987590721122184	0.9473218836390104	0.8832789634233774	360.0	6.968532697271871	282.0	0.650214354265076
716	Feb25-FISH2-3R4-rep2-cp190-100x_Position007_6_cmle.ics	60	1	0	1.2995999999999999	1.6608311787136947	1.0	0.37491285866411705	1.0	1.4020616472171954	1.0	0.25739577730558505	3.362942900465873	0.8683517800653917	0.9324538578830384	0.8680255801427693	0.7645860674702817	0.5372561912764835	0.970284740730388	134.0	2.5967033677316933	74.0	0.17062362487806956
717	Feb25-FISH2-3R4-rep2-cp190-100x_Position007_6_cmle.ics	60	2	0	1.083	1.9726030802232022	1.0	3.7660635247653613	1.0	0.0	1.0	0.235411739881758	2.8746247293441907	0.08316580817927341	0.22827167143323143	0.08316580817927341	0.028625939721288716	0.9631625690080604	0.9676414581355541	116.0	2.2412551582159748	57.0	0.13142630564932387
718	Feb25-FISH2-3R4-rep2-cp190-100x_Position007_6_cmle.ics	62	1	0	1.5162	0.4810403319186175	1.0	0.5237570219048986	1.0	0.46141264688247224	1.0	0.24609574153187475	3.0340253734126645	0.5105496064588049	0.6306218964294159	0.50595547748539	0.33021653210823226	0.7788555388929792	0.9712749898608141	196.0	3.8184243950813404	128.0	0.2951327565458501
719	Feb25-FISH2-3R4-rep2-cp190-100x_Position007_6_cmle.ics	63	1	0	1.7328	0.7288574183966943	1.0	0.30899360957364586	1.0	0.0	1.0	0.2374544214940943	3.7077421909038377	0.07126149036310397	0.22439553468772833	0.07126149036310397	0.025260391592707335	0.9627783912159529	0.921441958383615	166.0	3.288424709462931	98.0	0.2259610167304165
720	Feb25-FISH2-3R4-rep2-cp190-100x_Position007_6_cmle.ics	63	2	0	1.083	1.7445736588837468	1.0	1.2871689626327127	1.0	0.687545504971255	1.0	0.24367050941419885	2.293182547600608	0.5584868685610073	0.677423100231648	0.5584868685610073	0.4423060585293468	0.7279655794478767	0.9847884550650744	134.0	2.573298118891273	72.0	0.16601217555704068
721	Feb25-FISH2-3R4-rep2-cp190-100x_Position007_6_cmle.ics	65	1	0	1.7328	6.549425539384639	1.0	4.287452514960268	1.0	0.0	1.0	0.15353964049482655	3.5285898654164103	0.0787250601386727	0.1679814631385312	0.0787250601386727	0.02868968444884675	0.9570800774072376	0.9305125904773618	146.0	2.911686336876904	65.0	0.14987210293343953
722	Feb25-FISH2-3R4-rep2-cp190-100x_Position007_6_cmle.ics	66	1	0	1.9493999999999998	0.6513112688919611	1.0	0.12520064833271463	1.0	0.0	1.0	0.224441662357762	3.418421944101551	0.11581817312138268	0.2601922862290534	0.11581817312138268	0.02932125831087868	0.9590796888758668	0.9434357536680441	200.0	3.9546257165836374	126.0	0.2905213072248212
723	Feb25-FISH2-3R4-rep2-cp190-100x_Position007_6_cmle.ics	69	1	0	1.5162	3.5650991476168623	1.0	0.2791249310742106	1.0	0.0	1.0	0.27576914664657454	2.2413804568940234	0.40744563721442334	0.7476280794109551	0.40744563721442334	0.10396667698871456	0.8537592391784402	0.8924333217648316	228.0	4.299498497248803	170.0	0.39197319228745714
724	Feb25-FISH2-3R4-rep2-cp190-100x_Position007_6_cmle.ics	70	1	0	1.5162	0.507205670811017	1.0	0.35964002451241833	1.0	1.083	1.0	0.2614318905481626	3.5954493942002745	0.8427486768824475	0.9268691364860979	0.8420778003769687	0.7125507150691641	0.5728989251265206	0.992314176399566	126.0	2.4881374666100378	68.0	0.15678927691498287
725	Feb25-FISH2-3R4-rep2-cp190-100x_Position007_6_cmle.ics	71	1	0	1.2995999999999999	0.09960239455420146	1.0	0.2567432356081324	1.0	0.0	1.0	0.2304380028023763	2.9559635369089503	0.13947788344928833	0.29468947469202783	0.10009574264377354	0.03539286398161741	0.9426987601114221	0.920887905599266	144.0	2.7499646807640765	78.0	0.17984652352012742
726	Feb25-FISH2-3R4-rep2-cp190-100x_Position007_6_cmle.ics	72	1	0	1.5162	0.4019171151436142	1.0	0.17530602404011875	1.0	2.438575680703504	1.0	0.29973978350706604	3.095803266942044	0.9744102118559113	0.9891432199425249	0.9717436342979349	0.9482356479315646	0.2907169351958138	0.995425814538181	204.0	3.973800793883835	150.0	0.3458586990771681
727	Feb25-FISH2-3R4-rep2-cp190-100x_Position007_6_cmle.ics	73	1	0	1.7328	0.5708731827973752	1.0	0.39874895714647995	1.0	1.1672919242844824	1.0	0.2573263627785134	3.721860417415318	0.7658195253938022	0.8449968528524601	0.7653127120237385	0.6828656208872503	0.5717719426225183	0.978590004363599	186.0	3.665163082048957	121.0	0.27899268392224896
728	Feb25-FISH2-3R4-rep2-cp190-100x_Position007_6_cmle.ics	74	1	0	1.7328	1.4107967302176863	1.0	6.416128616378256	1.0	0.3095250132321943	1.0	0.24007920285396775	3.5173766995358235	0.3593394524201773	0.4674713377937666	0.35582602068834124	0.22304968115747123	0.8545027790093799	0.9798099905040941	162.0	3.1990338856414735	95.0	0.21904384274887315
729	Feb25-FISH2-3R4-rep2-cp190-100x_Position007_6_cmle.ics	74	2	0	1.9493999999999998	6.75844660965581	1.0	3.595656639223499	1.0	0.0	1.0	0.191042796502082	4.2939927073675594	0.13051250154097882	0.2045943583364153	0.0697755214112004	0.02549059162379944	0.9499661625141317	0.9452165052786571	148.0	2.9797869976280524	74.0	0.17062362487806956
730	Feb25-FISH2-3R4-rep2-cp190-100x_Position007_6_cmle.ics	75	1	0	1.2995999999999999	0.09369035137870388	1.0	0.331059808282425	1.0	0.0	1.0	0.3205269339391078	2.291626663097853	0.36775122390534093	0.6564152583834789	0.36775122390534093	0.09523245631803152	0.8690428271215905	0.9686224723037102	216.0	4.031326025784429	169.0	0.38966746762694277
731	Feb25-FISH2-3R4-rep2-cp190-100x_Position007_6_cmle.ics	76	1	0	1.5162	0.07045179804334999	1.0	4.214885446096062	1.0	0.2918229810711206	1.0	0.2456925895263502	2.951304863561217	0.4181921089083841	0.5680267802618448	0.4181921089083841	0.2230223863924098	0.822059532597105	0.9482397072629232	192.0	3.6822230735790438	124.0	0.28590985790379225
732	Feb25-FISH2-3R4-rep2-cp190-100x_Position007_6_cmle.ics	77	1	0	1.083	0.16699665350454063	1.0	0.395044017494883	1.0	0.0	1.0	0.2759797019520922	1.8585435550488274	0.36683587816771923	0.5819376715431556	0.36354824526341034	0.09145248754230288	0.8629799636532253	0.9827536181414208	218.0	3.9824004423334776	159.0	0.3666102210217982
733	Feb25-FISH2-3R4-rep2-cp190-100x_Position007_6_cmle.ics	77	2	0	1.7328	0.28956107542122794	2.0	0.620843976669855	2.0	0.0	1.0	0.12605760418442447	3.086868508156224	0.038798731579929115	0.13438657499933382	0.038798731579929115	0.01939603485490447	0.9837858307627284	0.9017834286923485	170.0	3.424626030965227	74.0	0.17062362487806956
734	Feb25-FISH2-3R4-rep2-cp190-100x_Position007_6_cmle.ics	79	1	0	1.5162	0.1986906916088594	1.0	0.5322245113918878	1.0	0.6497999999999999	1.0	0.2688597490768461	3.4135408607668096	0.6242351570797218	0.7274486964267362	0.6156017677892357	0.4918702250847922	0.7072767646155701	0.9781514097520777	156.0	3.0415424010688676	95.0	0.21904384274887315
735	Feb25-FISH2-3R4-rep2-cp190-100x_Position007_6_cmle.ics	80	1	0	1.2995999999999999	0.5531478098805526	1.0	0.6836048756959903	1.0	1.1535316172061807	1.0	0.2853810895720952	2.706422828571367	0.8267906456461706	0.8894210041831253	0.824250474825509	0.7495484788105475	0.5141544516947006	0.9877950709234541	142.0	2.7286745176937677	85.0	0.19598659614372857
736	Feb25-FISH2-3R4-rep2-cp190-100x_Position007_6_cmle.ics	81	1	0	0.8664	0.18726023237005793	1.0	0.1947154551876682	1.0	0.0	1.0	0.15033011721279282	1.4526225666348418	0.16857481985476228	0.38908567529930743	0.16857481985476228	0.03270652448199482	0.9401829696918844	0.7127149550521575	144.0	2.5627226900407174	63.0	0.1452606536124106
737	Feb25-FISH2-3R4-rep2-cp190-100x_Position007_6_cmle.ics	82	1	0	1.9493999999999998	0.5315746568998524	1.0	5.072165706685254	1.0	0.6190500264643886	1.0	0.26962149742260655	3.5109471464716684	0.5540766141767811	0.6496251796752631	0.5413784879561173	0.42126839455720927	0.748114640360727	0.9805796328645814	216.0	4.26537851418863	155.0	0.35738732237974036
738	Feb25-FISH2-3R4-rep2-cp190-100x_Position007_6_cmle.ics	83	1	0	1.083	3.400282579557198	1.0	3.1437387829516714	1.0	0.0	1.0	0.19532099835430788	2.80107459274047	0.11093065603622225	0.3227521039421231	0.11093065603622225	0.0393966238495989	0.9517271199792766	0.765249372512716	122.0	2.3051256474269013	56.0	0.12912058098880944
739	Feb25-FISH2-3R4-rep2-cp190-100x_Position007_6_cmle.ics	84	1	0	1.7328	0.6587580472788767	1.0	0.5410243735222177	1.0	0.0	1.0	0.12925207583747636	3.4554232178150004	0.0573343786750294	0.17283026264210113	0.0573343786750294	0.0286593492747942	0.971984093642808	0.8962914107175861	164.0	3.267134546392622	71.0	0.16370645089652625
740	Feb25-FISH2-3R4-rep2-cp190-100x_Position007_6_cmle.ics	85	1	0	1.2995999999999999	0.38766222283265767	1.0	0.5483673199145083	1.0	0.42540144110901373	1.0	0.2735425264285485	2.9232521414545234	0.5159224106633473	0.6396646958145324	0.5114879933613402	0.36906799439863075	0.7828456199519994	0.9908050943493044	136.0	2.641398779642422	78.0	0.17984652352012742
741	Feb25-FISH2-3R4-rep2-cp190-100x_Position007_6_cmle.ics	86	1	0	1.5162	0.37773372049644904	1.0	4.831269840982309	1.0	0.10317500441073144	1.0	0.2536820727965879	2.512535131289639	0.2911573123940394	0.4450008922994557	0.2911573123940394	0.06950640968442343	0.8755043791209915	0.9838971776446435	192.0	3.635412575898204	126.0	0.2905213072248212
742	Feb25-FISH2-3R4-rep2-cp190-100x_Position007_6_cmle.ics	87	1	0	1.7328	0.21533909949226168	1.0	0.41411150207386527	1.0	0.0	1.0	0.16249617173740308	3.3793209203151786	0.07705011920459237	0.1862255430801401	0.07705011920459237	0.027190634115155633	0.9666711527821504	0.9124872199172968	174.0	3.4672063571058453	87.0	0.20059804546475749
743	Feb25-FISH2-3R4-rep2-cp190-100x_Position007_6_cmle.ics	87	2	0	1.083	3.5904062802437897	1.0	3.656128478851385	1.0	1.0622516852075932	1.0	0.21404424892212104	2.8709122911691756	0.7129966303059363	0.781206297199025	0.7131697766412275	0.6277653467588338	0.6365694626846179	0.961859970349629	128.0	2.439211883159087	63.0	0.1452606536124106
744	Feb25-FISH2-3R4-rep2-cp190-100x_Position007_6_cmle.ics	88	1	0	0.8664	NA	0.0	NA	0.0	0.46141264688247224	1.0	0.2664353631173921	2.392616575636606	0.5570095674863604	0.6787281568751482	0.5570095674863604	0.4496125563374713	0.7579006743118731	0.9303726249604257	102.0	1.928387274840874	50.0	0.11528623302572269
745	Feb25-FISH2-3R4-rep2-cp190-100x_Position007_6_cmle.ics	89	1	0	1.7328	2.424624737682411	1.0	1.9555627733891847	1.0	0.0	1.0	0.22921108849456492	3.81163121246715	0.2088510491172721	0.37274816143368555	0.2088510491172721	0.02870036231101123	0.9083530352186088	0.946285788191333	210.0	4.037671283094762	137.0	0.3158842784904802
746	Feb25-FISH2-3R4-rep2-cp190-100x_Position007_6_cmle.ics	90	1	0	1.7328	0.4913921115083427	1.0	0.27050296174691063	1.0	0.0	1.0	0.21703067341123947	2.868754827556415	0.1521887993900588	0.30942514454335596	0.1521887993900588	0.028174482714803075	0.953140420161411	0.9555564118602489	218.0	4.216452930737678	141.0	0.325107177132538
747	Feb25-FISH2-3R4-rep2-cp190-100x_Position007_6_cmle.ics	91	1	0	1.9493999999999998	5.966444612090575	1.0	NA	0.0	0.0	1.0	0.13149341764127911	3.632539321547321	0.11254643701452212	0.24261932905549927	0.07725430597771023	0.028470815039963977	0.9538532191544986	0.8122016387643727	198.0	3.74609356278997	95.0	0.21904384274887315
748	Feb25-FISH2-3R4-rep2-cp190-100x_Position007_6_cmle.ics	92	1	0	1.9493999999999998	1.0356426793028641	1.0	6.5932248069142165	1.0	0.0	1.0	0.08389218430518468	2.6885917451084	0.2073859420278535	0.43014364157560514	0.16449655150866613	0.02986479414498504	0.9146254475678486	0.4079882652157128	238.0	4.546380805642866	100.0	0.23057246605144538
749	Feb25-FISH2-3R4-rep2-cp190-100x_Position007_6_cmle.ics	93	1	0	1.5162	0.25561259746086223	1.0	0.354141123487398	1.0	0.4332	1.0	0.30108013882048573	3.4723627310702736	0.5609976463442411	0.7152987624326171	0.5598891504061955	0.3997380608913522	0.7383226728215949	0.9862248672281686	188.0	3.7098584939596857	133.0	0.3066613798484224
750	Feb25-FISH2-3R4-rep2-cp190-100x_Position007_6_cmle.ics	94	1	0	1.5162	0.32797897523169217	1.0	0.5034096121203404	1.0	1.8148458414482778	1.0	0.3016172195643787	3.026335175613323	0.9227645689424875	0.9602564591840629	0.9217875815746288	0.866190894172423	0.3875305347338761	0.9912421109545132	186.0	3.6417578332085374	131.0	0.3020499305273935
751	Feb25-FISH2-3R4-rep2-cp190-100x_Position007_6_cmle.ics	95	1	0	1.7328	0.9861342012852224	1.0	0.6779238617811312	1.0	0.10317500441073144	1.0	0.2564664373069445	3.543292892076556	0.3301894555605492	0.515502060400433	0.33788035118591714	0.09067977389399857	0.8590499267640188	0.9932280715009546	180.0	3.577887343997611	115.0	0.2651583359591622
752	Feb25-FISH2-3R4-rep2-cp190-100x_Position007_6_cmle.ics	97	1	0	1.7328	0.3731575347891866	1.0	0.4131446300906368	1.0	0.0	1.0	0.23162334316386826	3.415503199045681	0.1622857858955481	0.3452880729346157	0.1622857858955481	0.028834706601083993	0.9333496501259789	0.9768059200104084	200.0	3.907815218902798	128.0	0.2951327565458501
753	Feb25-FISH2-3R4-rep2-cp190-100x_Position007_6_cmle.ics	98	1	0	1.7328	0.4180928668690734	1.0	0.5786576607657457	1.0	1.9846108354050542	1.0	0.23638454560973546	3.7594880869261376	0.9108832507885036	0.9359918679620505	0.909312576792025	0.8795489378950435	0.40599344402229104	0.9213344373215855	144.0	2.8201804272853357	79.0	0.18215224818064185
754	Feb25-FISH2-3R4-rep2-cp190-100x_Position007_6_cmle.ics	100	1	0	1.5162	0.21697236997221583	1.0	0.10929708899477564	2.0	0.0	1.0	0.30773534223211707	2.4250896617556483	0.44478939419365665	0.7225351496092867	0.44478939419365665	0.09716030556629723	0.8403589600787529	0.9851008933482469	272.0	5.16577131508274	234.0	0.5395395705603823
755	Feb25-FISH2-3R4-rep2-cp190-100x_Position007_6_cmle.ics	102	1	0	1.7328	0.6818919124513187	1.0	4.916075839740037	1.0	1.1961505589055579	1.0	0.22724502402561847	3.2307564825226045	0.7953673839439015	0.8628508159630289	0.7926876233572425	0.701892681204769	0.6165704232023275	0.9463818784037771	196.0	3.7716138974005005	123.0	0.2836041332432778
756	Feb25-FISH2-3R4-rep2-cp190-100x_Position007_6_cmle.ics	103	1	0	1.5162	0.35856178127826943	2.0	2.668282658862059	1.0	0.5158750220536572	1.0	0.3156399739171413	3.413631015980266	0.4784823572534616	0.5850906261922039	0.48540929526260274	0.37641100829586854	0.763531177173484	0.9997676689521103	152.0	2.998962074928251	99.0	0.22826674139093092
757	Feb25-FISH2-3R4-rep2-cp190-100x_Position007_6_cmle.ics	104	1	0	1.9493999999999998	0.27201129435937377	2.0	0.4879832792426956	2.0	0.46141264688247224	1.0	0.19952782057009735	5.0094852680836155	0.3804678002029697	0.48376415332873823	0.38045048196652037	0.2694700273281771	0.8677925547365262	0.9494896854088776	208.0	4.133407364226552	126.0	0.2905213072248212
758	Feb25-FISH2-3R4-rep2-cp190-100x_Position007_6_cmle.ics	104	2	0	1.5162	0.6088261908133324	1.0	0.4046610476137761	1.0	1.5162	1.0	0.30258378519591916	2.9806783140096877	0.832989854977088	0.8749432827756284	0.8230457236078735	0.7108079650033078	0.6031951685927749	0.9484155184841067	182.0	3.52896176054666	127.0	0.29282703188533565
759	Feb25-FISH2-3R4-rep2-cp190-100x_Position007_6_cmle.ics	105	1	0	1.9493999999999998	0.504803089734162	1.0	0.5520612933908021	1.0	1.2737298093406069	1.0	0.2564953287205195	3.904474641745642	0.8035931314969345	0.8665679890820948	0.8030227931640876	0.7247574364649887	0.49833905547747637	0.9796131665403207	212.0	4.19939293920759	147.0	0.33894152509562475
760	Feb25-FISH2-3R4-rep2-cp190-100x_Position007_6_cmle.ics	106	1	0	1.5162	NA	0.0	4.408029319552069	1.0	0.0	1.0	0.16119339468602217	2.064380972016016	0.15002505515387768	0.32923448370113434	0.15002505515387768	0.02747281353108466	0.9479461543455356	0.799734557826787	204.0	3.856774549681736	110.0	0.2536297126565899
761	Feb25-FISH2-3R4-rep2-cp190-100x_Position007_6_cmle.ics	107	1	0	1.5162	0.5025474513445286	1.0	0.7015068641781633	1.0	0.0	1.0	0.26094611572039667	3.2466475437261537	0.1643422671124894	0.34921432407615943	0.1603749068796452	0.029265778486166214	0.9402939281452953	0.9671803285624401	180.0	3.4842663486359315	116.0	0.2674640606196767
762	Feb25-FISH2-3R4-rep2-cp190-100x_Position007_6_cmle.ics	108	1	0	1.5162	0.33506756676135635	1.0	0.4574289070405043	1.0	0.2166	1.0	0.29916685756752814	2.946363095033857	0.6136921945883914	0.7096146604744571	0.5793810181283509	0.2932408685829045	0.7550881228965591	1.0053858344516018	166.0	3.2182089629416715	110.0	0.2536297126565899
763	Feb25-FISH2-3R4-rep2-cp190-100x_Position007_6_cmle.ics	110	1	0	1.083	2.98460676843296	1.0	2.816486232936343	1.0	1.0542408233015097	1.0	0.12515452293610435	1.6384207923075709	0.766530362227667	0.8287365075160585	0.763500761538971	0.6502756439970863	0.558004844830416	0.7314325653494095	178.0	3.252328946001844	79.0	0.18215224818064185
764	Feb25-FISH2-3R4-rep2-cp190-100x_Position007_6_cmle.ics	111	1	0	1.083	0.4931570231742651	1.0	0.5227692499299137	1.0	0.5556144027286182	1.0	0.2537992553353594	1.726143215614668	0.5519188253001203	0.6690179388021115	0.5525597539986029	0.40077847631804464	0.7622352657183216	0.9600218127785098	126.0	2.324300724727099	67.0	0.15448355225446841
765	Feb25-FISH2-3R4-rep2-cp190-100x_Position007_6_cmle.ics	112	1	0	2.166	2.8900375998022017	1.0	4.5333191508656245	1.0	0.0	1.0	0.1396049839022578	2.9608345449731734	0.1977536007823567	0.44143829952468955	0.19458246744375013	0.027019350385066192	0.9251991895491191	0.779317688311943	238.0	4.569786054483288	129.0	0.29743848120636457
766	Feb25-FISH2-3R4-rep2-cp190-100x_Position007_6_cmle.ics	113	1	0	1.7328	0.9384512621404915	1.0	0.8617210958303427	1.0	1.996395684228742	1.0	0.18294318792190317	3.9272924121222132	0.9381888336263691	0.9682016268616894	0.9331741590329135	0.8908504422901944	0.33825409763631964	0.8898933161250492	192.0	3.7056283224194635	107.0	0.2467125386750466
767	Feb25-FISH2-3R4-rep2-cp190-100x_Position007_6_cmle.ics	114	1	0	1.9493999999999998	0.2849116666483134	1.0	0.814665756516319	1.0	1.4930362603455627	1.0	0.2596531355846011	3.3521861714519545	0.8363501148723125	0.8904264219598678	0.8357325931926535	0.7729678224724771	0.5326894688793958	0.9935673552917327	214.0	4.24408835111832	150.0	0.3458586990771681
768	Feb25-FISH2-3R4-rep2-cp190-100x_Position007_6_cmle.ics	115	1	0	1.7328	0.3880391958769169	1.0	0.38016566629020837	1.0	0.5556144027286182	1.0	0.27064251125273314	3.228867412930097	0.5537179541686152	0.708770885591599	0.5480755798769489	0.3605288890778453	0.7706586241151455	0.9830755134066596	224.0	4.373944415310287	164.0	0.3781388443243705
769	Feb25-FISH2-3R4-rep2-cp190-100x_Position007_6_cmle.ics	116	1	0	1.5162	0.601644524699283	1.0	0.5361694198505851	1.0	0.6190500264643886	1.0	0.30585216939996784	2.7266704937527	0.5443687545070568	0.6386467240135985	0.5404540537756258	0.4126113886885753	0.744264335868188	1.0002349926682848	208.0	4.0163811200244535	156.0	0.35969304704025484
770	Feb25-FISH2-3R4-rep2-cp190-100x_Position007_6_cmle.ics	117	1	0	1.7328	0.45255612343475154	1.0	0.8582496664081771	1.0	0.0	1.0	0.22587715343361248	3.165362973691616	0.1342606503433467	0.2920425647301962	0.1342606503433467	0.02866596800316597	0.9597144611324967	0.9627688381344331	210.0	4.107887029616022	136.0	0.31357855382996574
771	Feb25-FISH2-3R4-rep2-cp190-100x_Position007_6_cmle.ics	119	1	0	0.8664	3.2623017983117863	1.0	2.9820418649578846	1.0	0.0	1.0	0.17731151710576265	2.4940707020268067	0.15504891743443164	0.31563796345959305	0.15504891743443164	0.02633597892578536	0.9563891095474617	0.7832855319600276	142.0	2.4946220292895687	67.0	0.15448355225446841
772	Feb25-FISH2-3R4-rep2-cp190-100x_Position008_7_cmle.ics	1	1	0	1.2995999999999999	0.593030096544213	1.0	0.6691923485488962	1.0	0.751125369937127	1.0	0.2786623371401123	2.467197896009275	0.6483882783882784	0.7508608058608058	0.6515384615384615	0.5015531135531136	0.6622264293862531	0.9766487468517357	190.0	3.5907171639874753	130.0	0.29974420586687905
773	Feb25-FISH2-3R4-rep2-cp190-100x_Position008_7_cmle.ics	2	1	0	1.9493999999999998	4.19067300514127	1.0	4.386446409522426	1.0	0.0	1.0	0.1397958870744675	3.538431881699847	0.07661098471413617	0.23033469726723013	0.07661098471413617	0.02736662716160454	0.9594120754133371	0.8545384384729263	194.0	3.914160476213131	95.0	0.21904384274887315
774	Feb25-FISH2-3R4-rep2-cp190-100x_Position008_7_cmle.ics	3	1	0	1.5162	0.4569844148849609	1.0	0.2142779950055059	1.0	0.0	1.0	0.2987286402854682	3.149872362302038	0.2404059573414745	0.42274021205495277	0.2217748256941293	0.028924460580056932	0.8972182077230177	1.0054100170483622	176.0	3.4182807736548946	120.0	0.2766869592617345
775	Feb25-FISH2-3R4-rep2-cp190-100x_Position008_7_cmle.ics	4	1	0	1.9493999999999998	0.6931792237350701	1.0	0.1286543661926363	1.0	0.4660867564761642	1.0	0.2551278992427733	3.460176236677562	0.5205356054705094	0.6656704871212	0.5119303098224363	0.31984251885057835	0.7702894703255868	0.9941433337936683	252.0	4.97627493322007	190.0	0.4380876854977463
776	Feb25-FISH2-3R4-rep2-cp190-100x_Position008_7_cmle.ics	5	1	0	1.7328	2.974790791109748	1.0	3.0428236634423524	1.0	1.4930362603455627	1.0	0.24667372894841721	2.7463286223715575	0.7801282873138532	0.8558282923645348	0.7780924740958308	0.7022759148532777	0.5838251601245681	0.9720940496013624	244.0	4.633656543694215	178.0	0.4104189895715728
777	Feb25-FISH2-3R4-rep2-cp190-100x_Position008_7_cmle.ics	6	1	0	1.083	0.6223568340922061	1.0	0.30828967044554395	1.0	0.9479040472602467	1.0	0.2620452549928	2.831206134551815	0.7833586446156633	0.8634235715380435	0.7833586446156633	0.69558887046661	0.5866713005554676	0.9492699794265306	132.0	2.4817922092997047	73.0	0.16831790021755516
778	Feb25-FISH2-3R4-rep2-cp190-100x_Position008_7_cmle.ics	8	1	0	1.7328	2.493721857262543	1.0	2.363909241835154	1.0	0.6275890508929507	1.0	0.23256944798819834	3.322584508231233	0.5650966095515858	0.6650601531170252	0.5641924899744805	0.4523076923076923	0.7381352798335558	0.959949460598552	210.0	4.084481780775602	138.0	0.3181900031509946
779	Feb25-FISH2-3R4-rep2-cp190-100x_Position008_7_cmle.ics	11	1	0	1.5162	3.9733511365986067	1.0	0.5496180426061127	1.0	0.6497999999999999	1.0	0.22932998069888505	3.4428943909285326	0.7262487960410509	0.8870831811086386	0.7262487960410509	0.4468950313859643	0.6667937997170599	0.996030035271267	138.0	2.73290468923399	73.0	0.16831790021755516
780	Feb25-FISH2-3R4-rep2-cp190-100x_Position008_7_cmle.ics	11	2	0	1.9493999999999998	0.4848919975324722	1.0	0.4572846663027652	2.0	1.1961505589055579	1.0	0.30696027392889	2.9975471012725596	0.7153259822644392	0.7896808263309973	0.7128848517054701	0.6028222458401142	0.6118052416861236	0.9977336650040853	220.0	4.307958840329246	170.0	0.39197319228745714
781	Feb25-FISH2-3R4-rep2-cp190-100x_Position008_7_cmle.ics	12	1	0	1.7328	0.5158965761548272	1.0	0.33605100189304915	1.0	0.0	1.0	0.24852531213715642	3.442676775375797	0.1599278009075971	0.337569070181264	0.16390385941610686	0.028381565392114293	0.9452229891508459	0.9563353715154278	184.0	3.5736571724573887	117.0	0.26976978528019113
782	Feb25-FISH2-3R4-rep2-cp190-100x_Position008_7_cmle.ics	13	1	0	1.2995999999999999	0.4974153628049918	1.0	0.14586024773571646	1.0	1.7467653457051828	1.0	0.29360477011817077	2.5489430485185673	0.9302582903950324	0.9626147773814242	0.9284994715286035	0.8863662637072268	0.4345764601422967	0.9992031044243171	178.0	3.3927604390443635	121.0	0.27899268392224896
783	Feb25-FISH2-3R4-rep2-cp190-100x_Position008_7_cmle.ics	14	1	0	1.5162	0.6025552948057125	1.0	0.11290240512696757	1.0	0.8318234787411565	1.0	0.2865002467954959	2.7805791494407788	0.6800603380706606	0.7887502033452136	0.6800603380706606	0.5500525000369718	0.6628684162729114	0.9821553778413311	194.0	3.703513236649352	136.0	0.31357855382996574
784	Feb25-FISH2-3R4-rep2-cp190-100x_Position008_7_cmle.ics	15	1	0	1.7328	6.04198702073912	1.0	5.9409876338078105	1.0	0.0	1.0	0.1440882443738856	2.7623995883784462	0.08150033279824596	0.2291413805254297	0.08150033279824596	0.027872831917309424	0.9558825645376309	0.9243838419417139	204.0	3.9738007938838353	104.0	0.2397953646935032
785	Feb25-FISH2-3R4-rep2-cp190-100x_Position008_7_cmle.ics	16	1	0	1.7328	0.525588271522793	1.0	0.6180247024120262	1.0	0.32626801153583	1.0	0.2925796361530883	2.915015009692786	0.42763906467738017	0.5616250527365474	0.42763906467738017	0.2437259489382375	0.8417263393099355	1.0005123272379843	212.0	4.12917719268633	157.0	0.3619987717007692
786	Feb25-FISH2-3R4-rep2-cp190-100x_Position008_7_cmle.ics	17	1	0	1.083	0.3515815836076932	1.0	4.307421699367453	1.0	0.10317500441073144	1.0	0.2567992828564918	3.0174893916403853	0.25396108449917393	0.3954784799895401	0.25396108449917393	0.11671678691564347	0.8747993130477493	0.9350588905314015	114.0	2.173154497464827	58.0	0.13373203030983835
787	Feb25-FISH2-3R4-rep2-cp190-100x_Position008_7_cmle.ics	18	1	0	1.083	0.26478492870296	1.0	3.1970084994362877	1.0	1.7558828029119742	1.0	0.22260009179831455	2.4796845479706695	0.9050573471666581	0.9440282779581303	0.9045692861738237	0.8592424701802128	0.4409621143737233	0.9657805128888355	114.0	2.1497492486244063	54.0	0.12450913166778053
788	Feb25-FISH2-3R4-rep2-cp190-100x_Position008_7_cmle.ics	20	1	0	1.5162	1.5708694085768782	1.0	NA	0.0	0.1459114905355603	1.0	0.23959699594637324	3.8379295201428762	0.4479041916167665	0.628157321720196	0.4479041916167665	0.19124251497005987	0.7960202247667519	0.9952725993682546	136.0	2.711614526163681	73.0	0.16831790021755516
789	Feb25-FISH2-3R4-rep2-cp190-100x_Position008_7_cmle.ics	21	1	0	1.7328	0.32477846889180295	1.0	0.43604829785553884	1.0	0.1459114905355603	1.0	0.26989512868537635	3.6629083837491945	0.35849042410747867	0.5110577863364877	0.35849042410747867	0.15438399855571772	0.8345200519795862	0.9929659671650609	194.0	3.8439447296918714	132.0	0.30435565518790797
790	Feb25-FISH2-3R4-rep2-cp190-100x_Position008_7_cmle.ics	22	1	0	1.7328	0.6748406486900511	1.0	0.9626346432918976	1.0	0.0	1.0	0.19687684674519776	2.9821056093293525	0.10954667228560248	0.3019513259685139	0.10954667228560248	0.02769708919057223	0.947990271334261	0.8772361568681951	192.0	3.7290335712598837	111.0	0.2559354373171044
791	Feb25-FISH2-3R4-rep2-cp190-100x_Position008_7_cmle.ics	23	1	0	1.7328	4.805614581208016	1.0	4.927107462906891	1.0	0.10317500441073144	1.0	0.1898461014673886	3.3596873756825323	0.29814184520378106	0.4541778869313201	0.29814184520378106	0.0965995688259589	0.8694226789356482	0.9209435883802728	192.0	3.6588178247386236	109.0	0.25132398799607547
792	Feb25-FISH2-3R4-rep2-cp190-100x_Position008_7_cmle.ics	24	1	0	1.5162	1.7125448829533545	1.0	2.2763472842079113	1.0	0.0	1.0	0.25290544233408696	3.635054920842555	0.1027899561578318	0.2328284841238209	0.1027899561578318	0.03658163943138036	0.9625250563184756	0.9572436521564903	136.0	2.6648040284828416	75.0	0.17292934953858405
793	Feb25-FISH2-3R4-rep2-cp190-100x_Position008_7_cmle.ics	25	1	0	1.7328	0.6546779030381702	1.0	0.631515418871829	1.0	0.639412489864916	1.0	0.27624018448011206	2.8479239425481695	0.5689567216643256	0.6979810897503093	0.566182379784342	0.43837047597084494	0.7448882623020006	0.9914000769161105	204.0	3.950395545043415	144.0	0.33202435111408135
794	Feb25-FISH2-3R4-rep2-cp190-100x_Position008_7_cmle.ics	26	1	0	1.5162	0.4752724227029159	1.0	0.8003377938416243	1.0	0.2918229810711206	1.0	0.26148103974358566	3.117584698669197	0.4251747737140334	0.5649127971153138	0.38771800721171534	0.2121164176907793	0.8410357565879774	0.9913057270003075	200.0	3.8375994723815383	136.0	0.31357855382996574
795	Feb25-FISH2-3R4-rep2-cp190-100x_Position008_7_cmle.ics	27	1	0	1.7328	0.28068418355397295	1.0	0.4004379105772263	1.0	1.0389843448820495	1.0	0.2772717619189342	2.8697301473674943	0.6559244593359732	0.7641619707584526	0.6559244593359732	0.547228144989339	0.6980821898058268	0.9744920052572431	288.0	5.523334610368571	242.0	0.5579853678444979
796	Feb25-FISH2-3R4-rep2-cp190-100x_Position008_7_cmle.ics	28	1	0	1.5162	0.34436204845350415	1.0	0.30550684177931725	1.0	0.928575039696583	1.0	0.29907699693135376	3.0507240291890487	0.7014356465595478	0.7965029343889642	0.7014356465595478	0.6092422448291659	0.6548825883625178	0.9836382570977772	172.0	3.352295198673857	116.0	0.2674640606196767
797	Feb25-FISH2-3R4-rep2-cp190-100x_Position008_7_cmle.ics	29	1	0	1.5162	0.485584011814423	1.0	0.6195525338156537	1.0	2.0032962184243317	1.0	0.26177844781811643	3.2343332972312586	0.952095533356298	0.9769089447697784	0.9486048914915605	0.9163547288245876	0.42021958277288635	0.9937365218864617	194.0	3.797134232011032	130.0	0.29974420586687905
798	Feb25-FISH2-3R4-rep2-cp190-100x_Position008_7_cmle.ics	30	1	0	1.5162	0.4325745023555665	1.0	0.4799060923576182	1.0	1.8725829911983063	1.0	0.25120165269606	2.6712000484881924	0.9265176731653194	0.9602345855127595	0.9241401172927564	0.876401965446188	0.4507657678040838	0.9904453576972527	224.0	4.280323419948606	158.0	0.3643044963612837
799	Feb25-FISH2-3R4-rep2-cp190-100x_Position008_7_cmle.ics	31	1	0	1.2995999999999999	0.3074941555877924	1.0	2.456692687161399	1.0	0.0	1.0	0.2845622701287482	3.3190076107622564	0.2668693009118541	0.42036474164133736	0.2458379992534528	0.03255479123340266	0.9053510033052414	0.9925560586463863	152.0	2.9989620749282504	94.0	0.2167381180883587
800	Feb25-FISH2-3R4-rep2-cp190-100x_Position008_7_cmle.ics	32	1	0	1.7328	0.4015465703395817	1.0	0.5816059516137281	1.0	1.1368333649278028	1.0	0.2742122898068677	3.2242251629957384	0.7573945061973828	0.8387614454221193	0.7551644856258751	0.6334295641952046	0.5913071994748801	0.9798329089744892	232.0	4.482510316431941	174.0	0.40119609092951497
801	Feb25-FISH2-3R4-rep2-cp190-100x_Position008_7_cmle.ics	33	1	0	2.166	0.7058918308050303	1.0	0.4943846507996227	1.0	0.815064591942846	1.0	0.2844965488050928	3.051334014789433	0.598578407929408	0.7288144334730544	0.5924644367550942	0.4373880590016973	0.7783517545765344	0.9851744389548213	344.0	6.681185148507298	320.0	0.7378318913646253
802	Feb25-FISH2-3R4-rep2-cp190-100x_Position008_7_cmle.ics	34	1	0	1.7328	1.7684409896658229	1.0	0.5426455599433161	1.0	0.8595614345612763	1.0	0.2805888053876096	3.0227703732227686	0.6825239672302598	0.7988391145197838	0.6830887223287433	0.5536133867875196	0.6795001686913964	0.9967875853889941	202.0	3.975915879653946	143.0	0.3297186264535669
803	Feb25-FISH2-3R4-rep2-cp190-100x_Position008_7_cmle.ics	35	1	0	1.5162	0.3570749866554612	1.0	0.1850549282034669	1.0	0.2166	1.0	0.30360104007308175	2.934479696361186	0.5685392967830648	0.6766728019621451	0.5092266510338763	0.23394442025768242	0.7669625114590811	1.000915726348057	194.0	3.750323734330192	140.0	0.3228014524720236
804	Feb25-FISH2-3R4-rep2-cp190-100x_Position008_7_cmle.ics	35	2	0	1.7328	4.389437692447273	1.0	4.473693871603828	1.0	0.815064591942846	1.0	0.2479973326127173	4.0959165446873635	0.582173446383696	0.6766728019621451	0.5814406593359225	0.47442573203270816	0.7343017717045746	0.9913026559003311	158.0	3.179858808341276	93.0	0.21443239342784423
805	Feb25-FISH2-3R4-rep2-cp190-100x_Position008_7_cmle.ics	36	1	0	1.083	5.3029208575314355	1.0	6.667674282070409	1.0	0.0	1.0	0.15148659491615973	1.92782998534452	0.058008127818293155	0.19292832091362402	0.08083282302510716	0.02899611105367382	0.9729702675195011	0.8705605862617608	128.0	2.3689961366378274	53.0	0.12220340700726606
806	Feb25-FISH2-3R4-rep2-cp190-100x_Position008_7_cmle.ics	39	1	0	1.7328	0.43545550048746273	1.0	2.299847740713662	1.0	0.2166	1.0	0.2766243617052998	2.997019533300423	0.6934915465941027	0.9035521511098082	0.6934915465941027	0.26507306317271967	0.7397080282877838	0.9828967989994793	216.0	4.171757518826949	157.0	0.3619987717007692
807	Feb25-FISH2-3R4-rep2-cp190-100x_Position008_7_cmle.ics	41	1	0	1.083	0.32308792440111855	1.0	0.22716981417680812	1.0	0.0	1.0	0.271306845928369	2.8077868709313214	0.2017913672302822	0.4273401047214679	0.2246110452642792	0.03931555968973639	0.9027659035319646	1.0041345265184127	122.0	2.351936145107741	66.0	0.15217782759395398
808	Feb25-FISH2-3R4-rep2-cp190-100x_Position008_7_cmle.ics	42	1	0	1.7328	0.4973478464619142	1.0	0.37799271498586207	1.0	1.321284742879191	1.0	0.2483458153268144	2.954945178494302	0.7955164172237063	0.8526060505361639	0.7940593806316382	0.7131842640048056	0.5603155333754318	0.958182840957413	222.0	4.259033256878295	155.0	0.35738732237974036
809	Feb25-FISH2-3R4-rep2-cp190-100x_Position008_7_cmle.ics	44	1	0	1.5162	0.506588180561473	1.0	0.16266448802468772	1.0	1.2944547249242173	1.0	0.23740644091255494	2.2309417682353803	0.8066618392469225	0.8766952220817634	0.8050111071564452	0.7170252457688484	0.5856338944638946	0.9438744463480137	234.0	4.45698998182141	164.0	0.3781388443243705
810	Feb25-FISH2-3R4-rep2-cp190-100x_Position008_7_cmle.ics	45	1	0	1.2995999999999999	0.5868154956317087	1.0	0.8730262211361588	1.0	1.4642392640635706	1.0	0.2691776018381925	3.4184207956190393	0.9255437893531768	0.9552232398397252	0.9229679450486549	0.8767816256439611	0.4349178609264448	0.9761644017897388	126.0	2.4647322177696185	69.0	0.1590950015754973
811	Feb25-FISH2-3R4-rep2-cp190-100x_Position008_7_cmle.ics	46	1	0	1.9493999999999998	0.24791361172948032	1.0	0.4998440402875558	1.0	0.0	1.0	0.22131237919197785	3.276211115822905	0.15976521732306945	0.33777082009149617	0.15976521732306945	0.02814724138201621	0.9518374478327469	0.9393956933383415	202.0	3.9291053819731063	127.0	0.29282703188533565
812	Feb25-FISH2-3R4-rep2-cp190-100x_Position008_7_cmle.ics	47	1	0	1.9493999999999998	0.5863868240654198	1.0	0.6092098951712294	1.0	1.6162859307598463	1.0	0.25080912424296803	3.421054790499661	0.7919654978539007	0.8469755769784567	0.7916809511402438	0.7056655650480644	0.5902477845835934	0.9525584195743462	264.0	5.127421160482344	202.0	0.4657563814239197
813	Feb25-FISH2-3R4-rep2-cp190-100x_Position008_7_cmle.ics	47	2	0	1.2995999999999999	7.583379882928838	1.0	7.437537851766417	1.0	0.3720027687491155	1.0	0.17521536022876574	2.2618886428600535	0.34533343389602733	0.43595641978525296	0.34533343389602733	0.23985402410762036	0.8727788158591241	0.8592313627611382	128.0	2.4860223808399273	57.0	0.13142630564932387
814	Feb25-FISH2-3R4-rep2-cp190-100x_Position008_7_cmle.ics	48	1	0	1.7328	0.21008957297568312	1.0	0.3725417039750848	1.0	0.10317500441073144	1.0	0.2937876203123271	3.3533856127991166	0.3356149012567325	0.5473063004937163	0.3356149012567325	0.09195817437163376	0.8641204843402995	0.9987092532197972	198.0	3.886525055832489	142.0	0.3274129017930525
815	Feb25-FISH2-3R4-rep2-cp190-100x_Position008_7_cmle.ics	49	1	0	1.2995999999999999	0.49022184388426576	1.0	0.47895561170985873	1.0	0.6639153385791856	1.0	0.22570007629667543	2.6203685231715026	0.7032825573911178	0.8187218408066939	0.7007750482729028	0.5378338875777731	0.6615052383969673	0.9618253879044237	140.0	2.707384354623459	74.0	0.17062362487806956
816	Feb25-FISH2-3R4-rep2-cp190-100x_Position008_7_cmle.ics	50	1	0	0.8664	0.5708317295664026	1.0	0.5161989912065336	1.0	0.3095250132321943	1.0	0.31077020754012613	2.3526256413228253	0.4297011053061805	0.560667448555283	0.4536908696733838	0.3246170522799161	0.8095252397491111	1.006178351152208	102.0	1.9283872748408741	54.0	0.12450913166778053
817	Feb25-FISH2-3R4-rep2-cp190-100x_Position008_7_cmle.ics	51	1	0	1.5162	0.5472916923600204	1.0	0.4812870484767267	1.0	0.3164505769875799	1.0	0.27676277301857954	3.4071438178460745	0.48674651864835916	0.6637306456324861	0.48360112961339957	0.25895413380075955	0.7933031369989907	0.9964661609985495	162.0	3.1990338856414735	102.0	0.23518391537247432
818	Feb25-FISH2-3R4-rep2-cp190-100x_Position008_7_cmle.ics	52	1	0	1.2995999999999999	0.7177500561280988	1.0	0.5378649316183316	1.0	1.8066794966622155	1.0	0.30051012392772464	2.6253756501194725	0.9264299934134085	0.96331490567853	0.9240691814124908	0.8654115139539531	0.3713754099241149	0.9995828068618001	190.0	3.5907171639874758	135.0	0.31127282916945126
819	Feb25-FISH2-3R4-rep2-cp190-100x_Position008_7_cmle.ics	53	1	0	2.166	4.9862739899246815	1.0	NA	0.0	0.4773698211006071	1.0	0.1502049203685759	4.064658003693554	0.4760642338427881	0.5787388715019295	0.4760642338427881	0.36118243140591294	0.7470714049789248	0.7626742567074094	196.0	3.84182964392176	100.0	0.23057246605144538
820	Feb25-FISH2-3R4-rep2-cp190-100x_Position008_7_cmle.ics	54	1	0	1.2995999999999999	0.5857596954018872	1.0	0.26900617125578014	1.0	0.3095250132321943	1.0	0.2929320392162178	2.8007607299023687	0.4135538280878485	0.5721654487048845	0.4135538280878485	0.26529730883822944	0.8101339349984373	0.9915682299754565	160.0	3.0607174783690656	103.0	0.23748964003298878
821	Feb25-FISH2-3R4-rep2-cp190-100x_Position008_7_cmle.ics	55	1	0	1.083	0.4552746470503294	1.0	0.6720546792763619	1.0	0.9755754663213545	1.0	0.2908258893381307	2.5778396208510865	0.8189026807770898	0.8906950501692641	0.814083991582543	0.7159794443258409	0.5837022243314325	1.0012704591864605	118.0	2.2625453212862836	65.0	0.14987210293343953
822	Feb25-FISH2-3R4-rep2-cp190-100x_Position008_7_cmle.ics	56	1	0	1.083	0.6216157052712182	1.0	0.5086375963520151	1.0	0.5158750220536572	1.0	0.29896878435587376	2.6838922249209456	0.5510030918009159	0.6722923495362298	0.5510030918009159	0.42466931678173747	0.6957837471843471	1.0009207464594962	142.0	2.705269268853348	87.0	0.20059804546475749
823	Feb25-FISH2-3R4-rep2-cp190-100x_Position008_7_cmle.ics	57	1	0	1.7328	0.3008979195136749	1.0	0.710410512144692	1.0	0.744005537498231	1.0	0.2896643364128831	3.416511271216284	0.6255969300739056	0.7287272598067084	0.6251705514496874	0.4866472427515634	0.6998429793533283	0.9895639240725534	198.0	3.8631198069920694	141.0	0.325107177132538
824	Feb25-FISH2-3R4-rep2-cp190-100x_Position008_7_cmle.ics	58	1	0	1.2995999999999999	3.184958832443719	1.0	3.069460651144475	1.0	1.449626260897894	1.0	0.18114168965970917	3.9825668384820414	0.8264599333429937	0.8692037385886103	0.8257209100130416	0.7884726851180989	0.5005636190750744	0.9113975423991131	116.0	2.241255158215975	50.0	0.11528623302572269
825	Feb25-FISH2-3R4-rep2-cp190-100x_Position008_7_cmle.ics	59	1	0	1.7328	0.4464543291331367	1.0	0.4426066953809934	1.0	0.10317500441073144	1.0	0.26827221592563444	3.5130162540647203	0.2909553768997593	0.4415418658046794	0.2416847596123832	0.06495425317175697	0.8775995383131765	0.9882853430839819	206.0	4.041901454634984	144.0	0.33202435111408135
826	Feb25-FISH2-3R4-rep2-cp190-100x_Position008_7_cmle.ics	60	1	0	1.2995999999999999	1.5109815967026636	1.0	1.3207275038679336	1.0	0.9378659497950863	1.0	0.2826828280317748	2.1936303275814524	0.6885309504901277	0.7792455003425135	0.6836205799087035	0.5539443612577823	0.7262746492968601	0.966372658716343	164.0	3.0798925556692636	105.0	0.24210108935401767
827	Feb25-FISH2-3R4-rep2-cp190-100x_Position008_7_cmle.ics	61	1	0	1.5162	0.536832149988098	1.0	0.2978210400651471	1.0	0.0	1.0	0.21526416498609	2.916828302342628	0.1272565445026178	0.2733298429319372	0.09207329842931937	0.03225130890052356	0.9436806688461788	0.9035364563413261	168.0	3.2863096236928193	95.0	0.21904384274887315
828	Feb25-FISH2-3R4-rep2-cp190-100x_Position008_7_cmle.ics	62	1	0	1.7328	0.7615820593778299	1.0	0.6954099726412389	1.0	0.20635000882146287	1.0	0.2659299566524793	3.034969780315025	0.3856751172983723	0.5786261126450541	0.39069046745573555	0.15076219806530092	0.8310538192566158	0.9893747208622873	264.0	5.127421160482345	208.0	0.4795907293870064
829	Feb25-FISH2-3R4-rep2-cp190-100x_Position008_7_cmle.ics	64	1	0	1.7328	0.27601495648749996	1.0	0.49232008382519793	1.0	0.0	1.0	0.2576498675025329	3.5146680960162104	0.3054555422204442	0.4804270198989495	0.3031737565008668	0.0274036538205094	0.8644158546928181	0.9676066613187444	200.0	3.8844099700623778	135.0	0.31127282916945126
830	Feb25-FISH2-3R4-rep2-cp190-100x_Position008_7_cmle.ics	65	1	0	1.7328	0.5933106604940163	1.0	0.26199067170137624	1.0	0.0	1.0	0.19006635554218249	2.829944472676021	0.08950497476862729	0.24909596093734038	0.08950497476862729	0.03150346292929086	0.9643901789300062	0.9133061535970469	180.0	3.6012925928380306	99.0	0.22826674139093092
831	Feb25-FISH2-3R4-rep2-cp190-100x_Position008_7_cmle.ics	67	1	0	1.083	0.342659510322285	1.0	0.25603717838108564	1.0	1.1926825638357912	1.0	0.37561540767837287	2.7870401979711743	0.8795539748149572	0.93903544307274	0.8742945029593112	0.786641216132709	0.519599150439972	1.0094792230750633	116.0	2.2178499093755555	72.0	0.16601217555704068
832	Feb25-FISH2-3R4-rep2-cp190-100x_Position008_7_cmle.ics	69	1	0	1.2995999999999999	3.268878446616684	1.0	5.679529953047207	1.0	0.0	1.0	0.25723049236076545	3.10742325083397	0.07380524709700252	0.23476051522779934	0.07380524709700252	0.026218791525050248	0.9550477578335478	0.9373351178432172	140.0	2.7307896034638786	79.0	0.18215224818064185
833	Feb25-FISH2-3R4-rep2-cp190-100x_Position008_7_cmle.ics	70	1	0	1.083	0.6305682578900716	1.0	0.3059442807463544	1.0	1.1535316172061807	1.0	0.2840257821051629	2.442475778686715	0.8502215347508062	0.9212175235298744	0.8487402668903862	0.7784718034763914	0.5223037508402247	0.9668356617321993	132.0	2.5051974581401244	76.0	0.1752350741990985
834	Feb25-FISH2-3R4-rep2-cp190-100x_Position008_7_cmle.ics	71	1	0	1.5162	6.195029357851981	1.0	5.610097796246914	2.0	0.10317500441073144	1.0	0.19318113780395854	2.5535455592279597	0.1689464007621378	0.2874662082590706	0.1829306447587208	0.06522640905847157	0.9204512741560085	0.8592599990580799	138.0	2.61587844503189	67.0	0.15448355225446841
835	Feb25-FISH2-3R4-rep2-cp190-100x_Position008_7_cmle.ics	71	2	0	1.5162	1.1272318964446006	3.0	2.7139053511331825	1.0	0.0	1.0	0.21384249182657447	3.1092945844489286	0.2542580230117801	0.4030717527411298	0.24597575080063136	0.01944365348041749	0.9010856409816063	0.9109248829679204	166.0	3.1479932164204114	93.0	0.21443239342784423
836	Feb25-FISH2-3R4-rep2-cp190-100x_Position008_7_cmle.ics	72	1	0	1.5162	0.43874125802550973	1.0	0.45440240150879174	1.0	0.10317500441073144	1.0	0.2839228261629219	2.9117644246556633	0.32052712132610445	0.4992779752176883	0.3070464430551592	0.07138101290997605	0.8831869773725157	1.0030871608402612	174.0	3.4203958594250055	115.0	0.2651583359591622
837	Feb25-FISH2-3R4-rep2-cp190-100x_Position008_7_cmle.ics	73	1	0	1.2995999999999999	0.4246331346259765	1.0	0.8476159264662383	1.0	0.0	1.0	0.2522425781034317	2.915101876817345	0.19810927090378003	0.4007655006690936	0.19810927090378003	0.0379584730276127	0.9453378494665652	0.9309538111251568	130.0	2.4839072950698156	70.0	0.1614007262360118
838	Feb25-FISH2-3R4-rep2-cp190-100x_Position008_7_cmle.ics	74	1	0	1.5162	0.8652688083776824	1.0	4.344884113968349	1.0	0.0	1.0	0.21366493709312737	3.7126068139932493	0.07289522659206034	0.2131425859965244	0.07289522659206034	0.025241258611977273	0.958406190098931	0.8865106797707942	140.0	2.7541948523042987	72.0	0.16601217555704068
839	Feb25-FISH2-3R4-rep2-cp190-100x_Position008_7_cmle.ics	75	1	0	1.5162	0.41613758542780427	1.0	0.2485984484955509	1.0	0.20635000882146287	1.0	0.22570007629667543	3.4744385033727077	0.5045862780747201	0.6773064672672344	0.5045862780747201	0.22028488236982763	0.7971653440558133	0.9687550754434243	140.0	2.7307896034638786	74.0	0.17062362487806956
840	Feb25-FISH2-3R4-rep2-cp190-100x_Position008_7_cmle.ics	76	1	0	1.7328	0.5004649806965729	1.0	0.7169556469743739	1.0	0.9755754663213545	1.0	0.24734297751646567	2.9052633716552103	0.7064866980141747	0.788938512090738	0.7064866980141747	0.5758644893192787	0.6360839907990541	0.9795914273658834	228.0	4.369714243770064	161.0	0.37122167034282705
841	Feb25-FISH2-3R4-rep2-cp190-100x_Position008_7_cmle.ics	77	1	0	1.5162	0.5275618248255424	1.0	0.4193696621352415	1.0	0.65584944557845	1.0	0.27308137672307414	3.1019196255485766	0.6334706940724834	0.7538036764035255	0.6331058727934531	0.46890313165902475	0.6902305193081398	0.9935858671357786	168.0	3.23949912601198	107.0	0.2467125386750466
842	Feb25-FISH2-3R4-rep2-cp190-100x_Position008_7_cmle.ics	78	1	0	2.166	2.929578405100797	1.0	2.363239171642169	1.0	1.3412750573395087	1.0	0.28323900708548094	3.077320068732866	0.7426059604520713	0.8340958739679932	0.7408569937057148	0.6289713349005317	0.6520272616220579	0.9913652339118869	330.0	6.391722513972617	300.0	0.6917173981543362
843	Feb25-FISH2-3R4-rep2-cp190-100x_Position008_7_cmle.ics	80	1	0	1.9493999999999998	0.500187769125185	1.0	0.526989300555553	1.0	1.449626260897894	1.0	0.22699880965159783	3.788488976905007	0.8741478047450232	0.9289110080901736	0.8723116080356331	0.8067402963366966	0.4269968324344485	0.9578565694458556	182.0	3.5523670093870803	110.0	0.2536297126565899
844	Feb25-FISH2-3R4-rep2-cp190-100x_Position008_7_cmle.ics	82	1	0	1.7328	0.5749469482490488	1.0	0.3711921489177376	1.0	0.6275890508929507	1.0	0.26566364822117994	3.361007214199369	0.5909981405233099	0.6877407358214902	0.586772811794395	0.46521367379466066	0.7189009747920232	0.9932428150915675	182.0	3.5757722582275	119.0	0.27438123460122005
845	Feb25-FISH2-3R4-rep2-cp190-100x_Position008_7_cmle.ics	85	1	0	1.5162	5.385821154666277	1.0	4.132479884266891	1.0	0.0	1.0	0.25279176318195384	3.0320746914087255	0.21609935457400306	0.36530874717922013	0.21609935457400306	0.02908756647572157	0.9339445940926003	0.9488974154719607	184.0	3.4800361770957093	118.0	0.27207550994070556
846	Feb25-FISH2-3R4-rep2-cp190-100x_Position008_7_cmle.ics	86	1	0	1.5162	0.4906325511087349	2.0	2.060989239191737	1.0	0.8254000352858515	1.0	0.26451517135375124	2.749047473023423	0.6521380699159876	0.7366980271231239	0.6478524904817343	0.552216733268305	0.6326359403845024	0.981325259525824	174.0	3.3501801129037463	111.0	0.2559354373171044
847	Feb25-FISH2-3R4-rep2-cp190-100x_Position008_7_cmle.ics	87	1	0	1.2995999999999999	0.37725168759567634	1.0	0.6042180821146178	1.0	0.2991586303963464	1.0	0.2745497448744835	2.5466584962552514	0.45949404670495614	0.6106196955270944	0.45949404670495614	0.25886851561780155	0.8148745024091391	0.978036915801014	156.0	2.9713266545476085	96.0	0.22134956740938755
848	Feb25-FISH2-3R4-rep2-cp190-100x_Position008_7_cmle.ics	88	1	0	1.083	3.1341667897383774	1.0	NA	0.0	0.20635000882146287	1.0	0.35840336189703553	2.975669805217336	0.3438815700122233	0.452458237131604	0.34354203449680837	0.20492326497351623	0.8392833467802002	1.0011706578692923	120.0	2.3072407331970126	74.0	0.17062362487806956
849	Feb25-FISH2-3R4-rep2-cp190-100x_Position008_7_cmle.ics	89	1	0	0.8664	5.627695791369207	1.0	NA	0.0	0.0	1.0	0.21918144448824806	1.7503416122351274	0.0908546973876359	0.24754583806587702	0.0908546973876359	0.03169621126074963	0.9540141617563137	0.8670684849181726	116.0	2.194444660535135	55.0	0.12681485632829495
850	Feb25-FISH2-3R4-rep2-cp190-100x_Position008_7_cmle.ics	91	1	0	1.7328	0.49795574133963966	1.0	0.4226073959352628	1.0	0.65253602307166	1.0	0.27903239775095134	3.183301828809338	0.5831116968489246	0.6872107147677382	0.5821113554625785	0.4651388966075724	0.7402267394342733	0.9976377568565747	186.0	3.641757833208537	126.0	0.2905213072248212
851	Feb25-FISH2-3R4-rep2-cp190-100x_Position008_7_cmle.ics	92	1	0	1.7328	0.47074973286985494	1.0	0.46794962249886307	1.0	0.5158750220536572	1.0	0.30184140664634446	2.9257311215655837	0.5231544380608881	0.6480196421282222	0.5245983538141918	0.35619939440832965	0.7382303008210402	0.9991315003564933	216.0	4.21856801650779	164.0	0.3781388443243705
852	Feb25-FISH2-3R4-rep2-cp190-100x_Position008_7_cmle.ics	93	1	0	1.7328	4.0088564974306955	1.0	6.204135891931198	1.0	0.0	1.0	0.17575736819787818	3.4991345899459163	0.1605988103791824	0.3703417011725839	0.1605988103791824	0.02735535292331168	0.9293276287608934	0.8445978412563234	186.0	3.6183525843681177	100.0	0.23057246605144538
853	Feb25-FISH2-3R4-rep2-cp190-100x_Position008_7_cmle.ics	94	1	0	1.5162	0.6563187868204945	1.0	0.5064449755379383	1.0	1.845650587529889	1.0	0.2937876203123271	2.783375823946596	0.9259825618507166	0.9599329409866654	0.9253582676889192	0.8662432221996198	0.35997151345248035	0.9983219068226646	198.0	3.8397145581516496	142.0	0.3274129017930525
854	Feb25-FISH2-3R4-rep2-cp190-100x_Position008_7_cmle.ics	95	1	0	1.5162	0.24487599053969586	1.0	0.37199266228166916	1.0	0.2918229810711206	1.0	0.2384384295482806	2.766951630920812	0.4275054263366769	0.6185445858645535	0.4275054263366769	0.2141476477312133	0.7988758959437882	0.9377092095559248	226.0	4.278208334178494	156.0	0.35969304704025484
855	Feb25-FISH2-3R4-rep2-cp190-100x_Position008_7_cmle.ics	96	1	0	1.5162	0.48858994481745	1.0	0.35712354691673603	1.0	0.3095250132321943	1.0	0.2805888053876096	3.0808939051783177	0.4281186151305662	0.5531326093649417	0.4224719415600772	0.23655853788239245	0.8263859924122008	0.9953904899208179	202.0	3.9525106308135265	143.0	0.3297186264535669
856	Feb25-FISH2-3R4-rep2-cp190-100x_Position008_7_cmle.ics	97	1	0	1.7328	0.3672202398940408	1.0	0.7232801366929047	1.0	1.9493999999999998	1.0	0.281061015957084	3.200011256633231	0.9474199521806069	0.9738270413701604	0.9458803663788516	0.9066989719539968	0.3490429489869993	0.9965158361199622	200.0	3.884409970062378	141.0	0.325107177132538
857	Feb25-FISH2-3R4-rep2-cp190-100x_Position008_7_cmle.ics	99	1	0	1.7328	0.43674984444072873	1.0	0.10326034876592913	1.0	0.20635000882146287	1.0	0.28396681001051644	3.2773037873784205	0.329458146638141	0.4763149396520405	0.329458146638141	0.16830823880838008	0.8615106474731858	0.978433092092037	204.0	3.997206042724255	146.0	0.3366358004351103
858	Feb25-FISH2-3R4-rep2-cp190-100x_Position008_7_cmle.ics	100	1	0	1.2995999999999999	0.7127869386768678	1.0	0.5383815388530944	1.0	0.42540144110901373	1.0	0.2207395664595007	2.4288531553980337	0.5269818093326033	0.6222318549613677	0.5243505505870901	0.40269665997444787	0.7815698527853486	0.8915777050245417	132.0	2.5051974581401244	67.0	0.15448355225446841
859	Feb25-FISH2-3R4-rep2-cp190-100x_Position008_7_cmle.ics	101	1	0	1.5162	0.6438554202423308	1.0	0.4449549457717801	1.0	0.7295574526778015	1.0	0.28084083144830463	2.83618913520897	0.6160578680464386	0.7243255592452441	0.6122287435323192	0.4567308929904497	0.7016915016042006	0.9882583503480071	214.0	4.15046735575664	156.0	0.35969304704025484
860	Feb25-FISH2-3R4-rep2-cp190-100x_Position008_7_cmle.ics	102	1	0	1.5162	3.12186839144443	1.0	3.093790317446691	1.0	0.0	1.0	0.15033011721279282	2.8968591753534754	0.039380331092392314	0.15089150479632238	0.05729773640915458	0.01968636948574769	0.983815901039694	0.8714390486618531	144.0	2.820180427285336	63.0	0.1452606536124106
861	Feb25-FISH2-3R4-rep2-cp190-100x_Position008_7_cmle.ics	102	2	0	2.3826	0.37674411545380626	1.0	0.400830351058417	1.0	0.0	1.0	0.13013754300733416	2.8649073580697064	0.05729773640915458	0.2621502404804294	0.05729773640915458	0.01968636948574769	0.9742234576429906	0.8250573863758498	294.0	5.868068085664537	171.0	0.3942789169479716
862	Feb25-FISH2-3R4-rep2-cp190-100x_Position008_7_cmle.ics	103	1	0	1.2995999999999999	1.71135907850645	1.0	7.51122877923017	1.0	0.0	1.0	0.2349147765947995	3.2818460572773263	0.06706595280242396	0.20107568336573234	0.06706595280242396	0.023680238051280937	0.9528513658891375	0.868518971716001	128.0	2.486022380839927	66.0	0.15217782759395398
863	Feb25-FISH2-3R4-rep2-cp190-100x_Position008_7_cmle.ics	104	1	0	1.7328	0.6079623456216603	1.0	0.5891698695764769	1.0	0.6952437723139506	1.0	0.24996563869112579	3.6130782885875807	0.5930265933782057	0.7061309720288753	0.5859297636303621	0.45562866860890655	0.7269092417325097	0.9939335646494308	206.0	4.088711952315824	139.0	0.32049572781150915
864	Feb25-FISH2-3R4-rep2-cp190-100x_Position008_7_cmle.ics	105	1	0	1.5162	0.24510160661453073	1.0	0.24714209213933752	1.0	0.0	1.0	0.286050250349916	2.9593256441836076	0.21589156724291858	0.41268418295445325	0.2092879119906147	0.027820203495879173	0.9059707083737605	0.99416637130703	196.0	3.771613897400501	138.0	0.3181900031509946
865	Feb25-FISH2-3R4-rep2-cp190-100x_Position008_7_cmle.ics	106	1	0	1.5162	0.34727371802752593	1.0	0.3840992242620887	1.0	0.9479040472602467	1.0	0.2736187900809741	3.265982800628928	0.730655178662625	0.8156290670664404	0.7275992158284048	0.6037379944317227	0.5814237401353863	0.9786751102003425	154.0	2.9734417403177194	94.0	0.2167381180883587
866	Feb25-FISH2-3R4-rep2-cp190-100x_Position008_7_cmle.ics	107	1	0	1.083	1.462313463399627	1.0	1.5960133318076402	1.0	1.433352969887323	1.0	0.2824135301216581	2.9131427564284658	0.9213791893827558	0.9603607290585673	0.9175204992911119	0.8721297338380812	0.37452957811729065	0.9865082086508778	124.0	2.37322630817805	69.0	0.1590950015754973
867	Feb25-FISH2-3R4-rep2-cp190-100x_Position008_7_cmle.ics	110	1	0	1.5162	0.27822521326201466	1.0	0.32237005281573977	1.0	0.2918229810711206	1.0	0.31286152631634245	3.2145161068015398	0.3580378722874678	0.5291443692646278	0.3580378722874678	0.2048981142456655	0.8229502734528094	0.9875455227808714	202.0	3.9525106308135265	151.0	0.3481644237376825
868	Feb25-FISH2-3R4-rep2-cp190-100x_Position008_7_cmle.ics	112	1	0	1.083	5.996166325591733	1.0	0.18641679009005624	1.0	0.0	1.0	0.3352140309385934	2.6586938087043883	0.4064084246176642	0.5310340265650633	0.3498491824099063	0.11195957030216437	0.8679022253946471	1.006287197088235	126.0	2.4179217200887786	77.0	0.17754079885961296
869	Feb25-FISH2-3R4-rep2-cp190-100x_Position008_7_cmle.ics	112	2	0	1.5162	0.6252228124762124	1.0	0.6894324666341318	2.0	1.245083401423282	1.0	0.26489347276424613	3.1910616267340153	0.7630735037307509	0.8313012647510187	0.7590093665661216	0.6729533788432026	0.6687805163699062	0.9897783935776538	176.0	3.4416860224953143	113.0	0.2605468866381333
870	Feb25-FISH2-3R4-rep2-cp190-100x_Position008_7_cmle.ics	113	1	0	1.7328	0.12334836543405867	1.0	0.384591949347735	1.0	0.0	1.0	0.1427573930878131	3.1217189334634905	0.08832367671609545	0.24383285868604537	0.08832367671609545	0.031709712265540604	0.9481490214280486	0.8880145334661717	202.0	3.9525106308135265	102.0	0.23518391537247432
871	Feb25-FISH2-3R4-rep2-cp190-100x_Position008_7_cmle.ics	114	1	0	1.5162	0.5400894439555355	1.0	0.2677700289114879	1.0	1.870472828901729	1.0	0.31767783379119197	3.0452944500612085	0.9397542719954809	0.9750529586216636	0.9372334416042932	0.883879395565598	0.41531252512195804	1.0047213507791701	192.0	3.729033571259884	141.0	0.325107177132538
872	Feb25-FISH2-3R4-rep2-cp190-100x_Position008_7_cmle.ics	115	1	0	1.2995999999999999	0.6786411523446937	1.0	0.5696329108787609	1.0	0.2918229810711206	1.0	0.26182090496753924	3.2504524312474596	0.3886291354645785	0.5442214366264999	0.3886291354645785	0.25184044804297967	0.8345348831176237	0.981861742224077	138.0	2.70949944039357	78.0	0.17984652352012742
873	Feb25-FISH2-3R4-rep2-cp190-100x_Position008_7_cmle.ics	118	1	0	1.5162	0.41984408989184624	1.0	0.17279462232540446	1.0	0.6190500264643886	1.0	0.28380753372595546	3.328561296841346	0.585354751170832	0.6762025648881691	0.5838053136079135	0.4596839847682409	0.729512479052322	0.9993745772291659	172.0	3.3991056963546966	113.0	0.2605468866381333
874	Feb25-FISH2-3R4-rep2-cp190-100x_Position008_7_cmle.ics	119	1	0	1.7328	0.5258264012254849	1.0	0.47854737048387014	1.0	0.20635000882146287	1.0	0.30212160755784634	3.33484826554918	0.35580855401949346	0.5229790569128687	0.34721092764793926	0.17953364211717285	0.8365181039054254	0.9714473503913711	198.0	3.886525055832489	144.0	0.33202435111408135
875	Feb25-FISH2-3R4-rep2-cp190-100x_Position009_8_cmle.ics	1	1	0	2.166	0.8178830758758385	2.0	0.7312348288844709	2.0	0.20635000882146287	1.0	0.25000736813432667	3.3241513230659456	0.35745175322851136	0.5048417029173654	0.36358954277298694	0.16231090755858993	0.8427077509710847	0.9772168636991093	242.0	4.776203122506845	177.0	0.40811326491105837
876	Feb25-FISH2-3R4-rep2-cp190-100x_Position009_8_cmle.ics	3	1	0	1.5162	0.37718456540756745	1.0	0.49062938968666303	1.0	0.5556144027286182	1.0	0.24946050287531116	2.7811213590273374	0.5501450222639813	0.6662894726091753	0.5477756444299196	0.40209567384288575	0.7486117698849195	0.9841001103705296	190.0	3.6843381593491547	123.0	0.2836041332432778
877	Feb25-FISH2-3R4-rep2-cp190-100x_Position009_8_cmle.ics	4	1	0	1.083	NA	0.0	4.9796464581154325	1.0	0.10317500441073144	1.0	0.10644455108633652	1.4735758068051217	0.2703503040926354	0.4381589780362786	0.2703503040926354	0.09058375162669641	0.8822224776114562	0.5611035057267426	170.0	3.0969525471993498	68.0	0.15678927691498287
878	Feb25-FISH2-3R4-rep2-cp190-100x_Position009_8_cmle.ics	5	1	0	1.5162	0.3587724211413017	1.0	0.5986178685892537	1.0	0.4773698211006071	1.0	0.27015406696471006	3.119626124671868	0.5158798417488937	0.6523323273233358	0.5111416910350436	0.36556083754241664	0.7686960562843134	0.9829386964184299	190.0	3.6843381593491547	128.0	0.2951327565458501
879	Feb25-FISH2-3R4-rep2-cp190-100x_Position009_8_cmle.ics	6	1	0	1.7328	0.11210891677521463	1.0	0.5310136281128798	1.0	0.7817319754002556	1.0	0.2896249227309447	2.8278859282993625	0.6317136875943821	0.7316760967769115	0.6308840971398573	0.5155386180837757	0.6791112558535581	1.0009527430664544	210.0	4.084481780775602	154.0	0.3550815977192259
880	Feb25-FISH2-3R4-rep2-cp190-100x_Position009_8_cmle.ics	7	1	0	1.5162	0.27088236539889493	1.0	0.2925246487189727	1.0	1.1554092027302227	1.0	0.3161256321025793	3.221848814386372	0.7643986218485206	0.8359537316251897	0.7625749809494656	0.6623626570447899	0.5784129317371922	0.9951774024283027	158.0	3.109643061820017	105.0	0.24210108935401767
881	Feb25-FISH2-3R4-rep2-cp190-100x_Position009_8_cmle.ics	8	1	0	1.2995999999999999	1.2754632026679247	1.0	0.25608183685908514	1.0	0.7748934119142009	1.0	0.13706466154548688	3.275753424957875	0.7232369749102232	0.8130376167694675	0.7224495639413498	0.5701451938104726	0.6512156545891713	0.7340271819209326	134.0	2.4562718746891736	54.0	0.12450913166778053
882	Feb25-FISH2-3R4-rep2-cp190-100x_Position009_8_cmle.ics	9	1	0	1.2995999999999999	0.7326849764868818	1.0	5.662593470754038	1.0	0.0	1.0	0.1741857960848211	2.187939986564262	0.15308536237203801	0.34168739888793725	0.15203175768451677	0.02783895482414998	0.937886135462971	0.8342374177206825	154.0	2.87982074495604	75.0	0.17292934953858405
883	Feb25-FISH2-3R4-rep2-cp190-100x_Position009_8_cmle.ics	10	1	0	1.9493999999999998	0.3605570980561349	1.0	0.3053694586074592	1.0	0.6497999999999999	1.0	0.23608215962481788	3.0010791939338546	0.8337976350001175	0.9400668829489621	0.8187636645743706	0.4894444836260197	0.6457146210797943	0.9778062124285785	242.0	4.776203122506845	172.0	0.3965846416084861
884	Feb25-FISH2-3R4-rep2-cp190-100x_Position009_8_cmle.ics	11	1	0	1.5162	0.2762166234025957	1.0	0.39196617192810773	2.0	0.6275890508929507	1.0	0.3046309795115301	2.79394274242079	0.5552047441898774	0.6611562590086071	0.5578609963347838	0.4386556755940533	0.7109197943816724	0.9784463315705944	166.0	3.218208962941672	111.0	0.2559354373171044
885	Feb25-FISH2-3R4-rep2-cp190-100x_Position009_8_cmle.ics	12	1	0	1.7328	0.656558130482464	1.0	0.41954275397840907	1.0	0.9077480443748005	1.0	0.21685850727676434	3.6181534332452134	0.6956239339067726	0.7893035565780608	0.6920363974092038	0.5502922840649035	0.6601850278060134	0.9465604302927588	198.0	3.8397145581516496	122.0	0.2812984085827634
886	Feb25-FISH2-3R4-rep2-cp190-100x_Position009_8_cmle.ics	14	1	0	1.5162	0.39085115373047163	1.0	0.3646352679771565	1.0	0.3720027687491155	1.0	0.2745497448744835	3.4850386068634363	0.44972528046462074	0.5718135667578916	0.4494223577830238	0.3131646019178139	0.7678201794321994	0.9904706092196047	156.0	3.064947649909288	96.0	0.22134956740938755
887	Feb25-FISH2-3R4-rep2-cp190-100x_Position009_8_cmle.ics	15	1	0	1.9493999999999998	0.28600289022909364	1.0	0.2987557078735993	1.0	0.8664	1.0	0.28220164422203037	3.8096749748630736	0.8688144187502685	0.9730845493219725	0.8658186974751226	0.5845708076783774	0.6150726807539373	0.9833816787317076	220.0	4.378174586850506	163.0	0.375833119663856
888	Feb25-FISH2-3R4-rep2-cp190-100x_Position009_8_cmle.ics	16	1	0	1.7328	0.45345103799812025	1.0	0.5762971980070495	1.0	0.0	1.0	0.21344641758990146	3.5357570547132906	0.10309958635522128	0.2821246799904685	0.1292441359589899	0.0260620650467107	0.9556710365526843	0.9215187213383655	214.0	4.17387260459706	136.0	0.31357855382996574
889	Feb25-FISH2-3R4-rep2-cp190-100x_Position009_8_cmle.ics	17	1	0	0.8664	0.6250896019396254	1.0	0.7216193778153323	1.0	0.10317500441073144	1.0	0.3058151952710448	2.752438297632508	0.2535105671617596	0.40066732859178805	0.24348712960899138	0.09415547135147548	0.9132268707180777	0.995850445604387	100.0	1.907097111770565	52.0	0.1198976823467516
890	Feb25-FISH2-3R4-rep2-cp190-100x_Position009_8_cmle.ics	17	2	0	1.083	4.154344567387916	1.0	4.270477558952321	1.0	0.3720027687491155	1.0	0.23561944901923448	3.3378111686408554	0.3489966430940271	0.4389475390569593	0.3489966430940271	0.2808251099268505	0.8423957237471221	0.8726554534346562	120.0	2.283835484356593	60.0	0.13834347963086724
891	Feb25-FISH2-3R4-rep2-cp190-100x_Position009_8_cmle.ics	18	1	0	1.5162	0.15589585136043466	1.0	0.4004721027794902	1.0	0.41270001764292574	1.0	0.30549004043139827	2.7477784904497637	0.4915781764921274	0.6317927227850333	0.4803219550564845	0.32292132850536365	0.7765792029501651	0.9978401924793596	200.0	3.8610047212219585	147.0	0.33894152509562475
892	Feb25-FISH2-3R4-rep2-cp190-100x_Position009_8_cmle.ics	20	1	0	1.2995999999999999	0.3420766021754163	1.0	0.5267585125880878	1.0	0.20635000882146287	1.0	0.26177844781811643	2.3414394489850574	0.4240614847792083	0.5806950126338587	0.4139543977860667	0.19402373360606426	0.8402854139939823	0.9681838131269086	194.0	3.656702738968513	130.0	0.29974420586687905
893	Feb25-FISH2-3R4-rep2-cp190-100x_Position009_8_cmle.ics	21	1	0	1.2995999999999999	NA	0.0	6.608474853445238	1.0	0.0	1.0	0.21680879951254647	3.857714668615773	0.16548386848208851	0.3435855351872828	0.16548386848208851	0.030806691478459203	0.9401593212921453	0.9154926807110542	122.0	2.328530896267321	59.0	0.13603775497035278
894	Feb25-FISH2-3R4-rep2-cp190-100x_Position009_8_cmle.ics	21	2	0	0.8664	NA	0.0	3.920823595208223	1.0	0.0	1.0	0.1692156315376381	1.591519591631609	0.08511523613583301	0.2603311834916819	0.08511523613583301	0.030806691478459203	0.9431357841087186	0.7574294163208161	134.0	2.5030823723700135	60.0	0.13834347963086724
895	Feb25-FISH2-3R4-rep2-cp190-100x_Position009_8_cmle.ics	22	1	0	1.2995999999999999	0.2710247677029487	1.0	0.7044884689019961	1.0	0.0	1.0	0.2736187900809741	2.6595601025199715	0.23589847111696646	0.4232849204747081	0.23589847111696646	0.032293537042742855	0.902190021301878	0.9843630553404096	154.0	2.9500364914772996	94.0	0.2167381180883587
896	Feb25-FISH2-3R4-rep2-cp190-100x_Position009_8_cmle.ics	23	1	0	1.7328	0.5799782205369929	1.0	0.15663259715794345	1.0	1.021380433748922	1.0	0.26735205537901047	3.142526875766414	0.6941071742171462	0.7808796545814586	0.6920845621408198	0.5925435860790998	0.6359769370099151	0.9781764944027322	224.0	4.350539166469865	163.0	0.375833119663856
897	Feb25-FISH2-3R4-rep2-cp190-100x_Position009_8_cmle.ics	24	1	0	1.5162	0.2560231824543044	1.0	0.48642227170226127	1.0	1.083	1.0	0.22226292875397874	3.1163621059936943	0.8040019968092943	0.885836268619723	0.7930265275416555	0.5909996962894954	0.6302314660883147	0.9546043704109747	172.0	3.3522951986738567	100.0	0.23057246605144538
898	Feb25-FISH2-3R4-rep2-cp190-100x_Position009_8_cmle.ics	24	2	0	1.083	7.753621633807082	1.0	7.445157665429662	1.0	0.2918229810711206	1.0	0.26520887130747955	1.2752047629086423	0.3430113420164283	0.4938088439102553	0.3064089898309345	0.1741343377889177	0.8729951219054786	0.9231641393415329	178.0	3.158707950640165	115.0	0.2651583359591622
899	Feb25-FISH2-3R4-rep2-cp190-100x_Position009_8_cmle.ics	25	1	0	1.2995999999999999	3.225695779274691	1.0	3.481097184856915	1.0	0.0	1.0	0.3283682632740298	2.736442973038272	0.3232127298282211	0.4870609334952969	0.3004509116810929	0.06493064609474869	0.8588417619888169	0.9968001450463388	204.0	3.9035850473625757	157.0	0.3619987717007692
900	Feb25-FISH2-3R4-rep2-cp190-100x_Position009_8_cmle.ics	26	1	0	1.083	3.4277280457013406	1.0	5.189558758905567	1.0	0.0	1.0	0.2567992828564918	2.85797742724359	0.21205562992711588	0.33023575784619963	0.21205562992711588	0.029413952104715157	0.9142318267943502	0.932752663754335	114.0	2.1497492486244067	58.0	0.13373203030983835
901	Feb25-FISH2-3R4-rep2-cp190-100x_Position009_8_cmle.ics	27	1	0	1.9493999999999998	0.29950773459146846	1.0	0.4478469752729699	1.0	1.9505459086905699	1.0	0.2770874300385328	2.626808593180776	0.8813840043794958	0.9374143540069249	0.8807912382187726	0.8067808961926978	0.5157593155926907	0.9905469694817057	322.0	6.189535617489282	286.0	0.6594372529071338
902	Feb25-FISH2-3R4-rep2-cp190-100x_Position009_8_cmle.ics	28	1	0	1.5162	0.37120049040312636	1.0	0.3541252080570866	1.0	0.6275890508929507	1.0	0.2805888053876096	2.394240495619906	0.569129695578862	0.6812323773674673	0.569129695578862	0.4367439322171458	0.7483415004864954	0.9925892732098907	202.0	3.8120791377710073	143.0	0.3297186264535669
903	Feb25-FISH2-3R4-rep2-cp190-100x_Position009_8_cmle.ics	29	1	0	1.7328	0.24917882846989733	1.0	0.7012887760128945	1.0	0.6275890508929507	1.0	0.22016664849052664	2.4349219551595	0.604418704152689	0.7596066199951633	0.604468310710676	0.4313104192374232	0.6920796984154636	0.9118282857874023	238.0	4.5229755568024474	162.0	0.37352739500334153
904	Feb25-FISH2-3R4-rep2-cp190-100x_Position009_8_cmle.ics	30	1	0	1.5162	1.1957418657897747	1.0	3.213729794058767	1.0	0.10317500441073144	1.0	0.2356560282054972	3.547455315801391	0.3108168963343241	0.46187717033434406	0.29217328649914437	0.11094599057311838	0.8814639838205164	0.973991452285625	138.0	2.7094994403935697	74.0	0.17062362487806956
905	Feb25-FISH2-3R4-rep2-cp190-100x_Position009_8_cmle.ics	33	1	0	1.7328	0.1931844734707756	1.0	0.37123345748877906	1.0	0.23070632344123612	1.0	0.2508228055734707	2.992734201454429	0.4060396840206506	0.5496641164396343	0.4060396840206506	0.19530385022081234	0.8322497606046969	0.9753514167663933	226.0	4.348424080699752	160.0	0.3689159456823127
906	Feb25-FISH2-3R4-rep2-cp190-100x_Position009_8_cmle.ics	34	1	0	1.2995999999999999	0.3702331356628421	1.0	0.23160202346229947	1.0	0.0	1.0	0.21225426842926715	2.3153969839552695	0.10103673136685516	0.2702060726476132	0.10103673136685516	0.035266697233684856	0.9660314030974783	0.9565250387986745	148.0	2.8627607534259534	78.0	0.17984652352012742
907	Feb25-FISH2-3R4-rep2-cp190-100x_Position009_8_cmle.ics	35	1	0	1.083	3.1799328801276596	1.0	3.451482543225264	1.0	0.2918229810711206	1.0	0.20821782984432663	1.5914575826063158	0.395708057399946	0.535500770147851	0.3953947769181903	0.22902108551686928	0.8251521130974482	0.926437100547419	154.0	2.8330102472752	82.0	0.18906942216218525
908	Feb25-FISH2-3R4-rep2-cp190-100x_Position009_8_cmle.ics	36	1	0	2.166	0.3462554697732962	1.0	0.5557942989692628	1.0	0.0	1.0	0.2573790586029299	3.688146252734488	0.14085520725472805	0.28745420522559584	0.14085520725472805	0.023413956900674673	0.9625957567332012	0.9536119287165483	272.0	5.399823803486939	214.0	0.4934250773500932
909	Feb25-FISH2-3R4-rep2-cp190-100x_Position009_8_cmle.ics	37	1	0	1.7328	0.08682907058368446	1.0	0.2992604670231771	1.0	2.3918076883891235	1.0	0.2739999386659563	2.5676963204667005	0.9892308740171186	0.9992848331655781	0.9892157382110991	0.9695164866767068	0.13902097154754037	0.976622143643061	194.0	3.7269184854897723	133.0	0.3066613798484224
910	Feb25-FISH2-3R4-rep2-cp190-100x_Position009_8_cmle.ics	39	1	0	1.7328	0.7490974574078048	1.0	0.47136739756999796	1.0	0.2918229810711206	1.0	0.2896643364128831	3.7532836528573337	0.43881910439287486	0.5871016961180896	0.4337520403094174	0.22221985664608615	0.7956040419555875	0.995364754154768	198.0	3.909930304672909	141.0	0.325107177132538
911	Feb25-FISH2-3R4-rep2-cp190-100x_Position009_8_cmle.ics	40	1	0	1.5162	0.36717255001064575	1.0	0.11728706191275676	1.0	0.3095250132321943	1.0	0.31767783379119197	3.0936380496397806	0.4346971897155548	0.5840415990433074	0.4345619429970673	0.24297428888699069	0.8217056184792384	0.9949604882781307	192.0	3.7290335712598837	141.0	0.325107177132538
912	Feb25-FISH2-3R4-rep2-cp190-100x_Position009_8_cmle.ics	41	1	0	1.5162	NA	0.0	0.5372612967293051	1.0	0.0	1.0	0.21419949910839498	3.4017675145472093	0.12988133438275715	0.30993067748380454	0.11009868620209481	0.03805927226493915	0.9542973258291836	0.9319647208021674	132.0	2.575413204661384	66.0	0.15217782759395398
913	Feb25-FISH2-3R4-rep2-cp190-100x_Position009_8_cmle.ics	43	1	0	1.7328	0.12194738943018366	1.0	0.5506049405743683	1.0	1.3586516622891616	1.0	0.2981716364212792	2.9913508384203524	0.801681733989181	0.8706469339940875	0.7980815230057775	0.7226028237429928	0.5851946573026217	1.006595928406471	216.0	4.195162767667369	163.0	0.375833119663856
914	Feb25-FISH2-3R4-rep2-cp190-100x_Position009_8_cmle.ics	46	1	0	1.5162	0.3822974507560378	1.0	0.37218829883274784	1.0	0.42540144110901373	1.0	0.26962149742260655	2.874260198501501	0.4483673495800277	0.5771448354407445	0.44823145715505974	0.2977985427155189	0.802363971787692	0.9841973394999894	216.0	4.148352269986529	155.0	0.35738732237974036
915	Feb25-FISH2-3R4-rep2-cp190-100x_Position009_8_cmle.ics	47	1	0	1.5162	4.488097152727662	1.0	4.824309222591618	1.0	0.4660867564761642	1.0	0.16662457595289593	2.9649268740893064	0.4989093952262671	0.6192676477658182	0.4989093952262671	0.36785876445607757	0.7826232162640157	0.8873443784023043	124.0	2.4200368058588895	53.0	0.12220340700726606
916	Feb25-FISH2-3R4-rep2-cp190-100x_Position009_8_cmle.ics	49	1	0	1.2995999999999999	0.42381979366585343	1.0	0.3714158924752943	1.0	0.639412489864916	1.0	0.22976348254774215	3.58822664462143	0.5645741494107028	0.6891898962680026	0.566660562219577	0.4323583659267205	0.7541229216511054	0.980350522916983	110.0	2.1773846690050487	52.0	0.1198976823467516
917	Feb25-FISH2-3R4-rep2-cp190-100x_Position009_8_cmle.ics	49	2	0	1.2995999999999999	5.180513014782894	1.0	5.1203287354668605	1.0	0.46141264688247224	1.0	0.29249864608420967	2.921154726241799	0.4650215181759912	0.5709151438251338	0.4621175454890316	0.3312850733187699	0.7699453708106525	0.9941630818404187	158.0	3.062832564139177	101.0	0.23287819071195984
918	Feb25-FISH2-3R4-rep2-cp190-100x_Position009_8_cmle.ics	51	1	0	1.083	0.27418845976859163	1.0	0.5568514327392715	1.0	1.1736910802652911	1.0	0.2815510562887972	3.374961764731732	0.8665360940123111	0.9146439563514269	0.8648223279238948	0.8066242305540011	0.44628693560856486	0.9973190178732404	108.0	2.1092840082539004	56.0	0.12912058098880944
919	Feb25-FISH2-3R4-rep2-cp190-100x_Position009_8_cmle.ics	52	1	0	1.5162	0.07503749934267444	1.0	0.494054340225565	1.0	1.3229242629964544	1.0	0.29631863511402884	2.939098401839846	0.7944016175913055	0.8683211171489953	0.7908189055983824	0.7202356881081764	0.555673412434283	0.9888126453050912	212.0	4.058961446165071	158.0	0.3643044963612837
920	Feb25-FISH2-3R4-rep2-cp190-100x_Position009_8_cmle.ics	53	1	0	1.7328	0.2706076493898068	1.0	0.34110243032540016	1.0	0.42540144110901373	1.0	0.24889000910501527	3.5681370607446588	0.48737018538327426	0.6160814305086458	0.48291458556183514	0.34101762867755436	0.7770279236805975	0.9462051341196495	186.0	3.665163082048957	119.0	0.27438123460122005
921	Feb25-FISH2-3R4-rep2-cp190-100x_Position009_8_cmle.ics	54	1	0	1.2995999999999999	0.5685200463788168	1.0	0.45651381847056405	1.0	0.0	1.0	0.1311061813059907	2.1907450117970098	0.054942801294581345	0.14478802832697793	0.054942801294581345	0.02746499182875637	0.9810273127366067	0.9116175421575831	136.0	2.664804028482841	54.0	0.12450913166778053
922	Feb25-FISH2-3R4-rep2-cp190-100x_Position009_8_cmle.ics	55	1	0	1.5162	2.100201749908653	1.0	1.8683834127548637	1.0	0.5556144027286182	1.0	0.17730328909148743	4.978530923386325	0.6718132374357297	0.79626712634113	0.6680090349808304	0.4854073171456593	0.6627311123802937	0.8363954158528546	126.0	2.441326968929198	56.0	0.12912058098880944
923	Feb25-FISH2-3R4-rep2-cp190-100x_Position009_8_cmle.ics	56	1	0	1.2995999999999999	0.2493003150720281	1.0	5.398465133159029	1.0	0.65253602307166	1.0	0.25279432155867254	3.386965343745129	0.5967241093227772	0.6914175772947433	0.5967241093227772	0.4723453512535457	0.7168540892074233	0.9404598191735198	142.0	2.7286745176937672	80.0	0.18445797284115634
924	Feb25-FISH2-3R4-rep2-cp190-100x_Position009_8_cmle.ics	57	1	0	1.9493999999999998	0.32575597230873243	1.0	0.522222512375619	1.0	0.46141264688247224	1.0	0.2551806429460755	3.7773750187053796	0.5157575991359358	0.6383563493288072	0.5117458725505323	0.32674998714190195	0.764810085916219	0.9517420482908351	220.0	4.307958840329246	155.0	0.35738732237974036
925	Feb25-FISH2-3R4-rep2-cp190-100x_Position009_8_cmle.ics	58	1	0	1.5162	0.6369538672167655	1.0	NA	0.0	1.0967653411156157	1.0	0.24784233883680118	2.9321383935859053	0.8092132178466646	0.8826138794403339	0.8022699909995208	0.7191967364496031	0.5075528113369506	0.9340595480726042	150.0	2.8606456676558425	86.0	0.19829232080424306
926	Feb25-FISH2-3R4-rep2-cp190-100x_Position009_8_cmle.ics	59	1	0	1.5162	0.3816230134694117	1.0	0.6577047237154764	1.0	1.0521827216106825	1.0	0.2715795335537436	2.7296340344245067	0.7422617223414036	0.8277624544556815	0.739094902441516	0.6342016549187864	0.6156694411300349	0.9768131901926568	208.0	3.992975871184033	147.0	0.33894152509562475
927	Feb25-FISH2-3R4-rep2-cp190-100x_Position009_8_cmle.ics	60	1	0	1.2995999999999999	1.659118804221738	1.0	0.7787497765852631	1.0	2.1236541071502035	1.0	0.2802993217799496	3.1045010044396117	0.9702238299796518	0.9868603511945135	0.9654156304167608	0.9346936468460321	0.3854061700385718	0.9958767155174401	156.0	3.0181371522284484	97.0	0.22365529206990203
928	Feb25-FISH2-3R4-rep2-cp190-100x_Position009_8_cmle.ics	61	1	0	1.2995999999999999	0.36311345527611616	1.0	0.20059281767663723	1.0	0.622541700711641	1.0	0.31605329740808763	2.910017737216437	0.6123112938010359	0.7370739709867099	0.6099058081878675	0.4597795432342261	0.6774039757075465	0.9947701614527994	162.0	3.105412890279794	109.0	0.25132398799607547
929	Feb25-FISH2-3R4-rep2-cp190-100x_Position009_8_cmle.ics	62	1	0	1.9493999999999998	6.842011795586529	1.0	5.992545314580379	1.0	0.0	1.0	0.12810246200889588	5.061839333315178	0.21279448249172442	0.37455339557576556	0.2069894888150211	0.027891612475207838	0.9099875210134868	0.6960042414729043	184.0	3.4332256794148694	84.0	0.1936808714832141
930	Feb25-FISH2-3R4-rep2-cp190-100x_Position009_8_cmle.ics	64	1	0	1.9493999999999998	0.5765458393015336	1.0	0.47416680991191784	1.0	0.1459114905355603	1.0	0.2895350178536496	3.002689605375784	0.3287186547096741	0.5178861684014598	0.32323336292560334	0.13024887527930384	0.8764330247355254	0.9920021802594678	276.0	5.372188383106297	232.0	0.5349281212393534
931	Feb25-FISH2-3R4-rep2-cp190-100x_Position009_8_cmle.ics	67	1	0	2.5991999999999997	0.2629105934517355	1.0	0.3823029151549926	1.0	0.10317500441073144	1.0	0.23761185732127363	3.3616249106443834	0.3005082183952742	0.4941062896675785	0.29020521473326144	0.04790203524053304	0.8882645417596247	0.9908700687851022	346.0	6.819501555779702	295.0	0.680188774851764
932	Feb25-FISH2-3R4-rep2-cp190-100x_Position009_8_cmle.ics	68	1	0	1.2995999999999999	5.18245694842043	1.0	NA	0.0	0.0	1.0	0.22072269388420282	3.277491608705846	0.2024833630904074	0.3380944651842233	0.2024833630904074	0.039944814153546504	0.9278390964928962	0.9914319189429344	124.0	2.4200368058588895	61.0	0.1406492042913817
933	Feb25-FISH2-3R4-rep2-cp190-100x_Position009_8_cmle.ics	69	1	0	1.5162	0.6133621541465091	1.0	0.40239353181570753	1.0	0.0	1.0	0.24598961058317145	2.43338224307033	0.15400962861072903	0.3506121045392022	0.15400962861072903	0.02810178817056396	0.9288639895296146	0.9673698625782365	214.0	4.08025160923538	146.0	0.3366358004351103
934	Feb25-FISH2-3R4-rep2-cp190-100x_Position009_8_cmle.ics	71	1	0	1.9493999999999998	5.243299274650242	1.0	4.6468219388496435	1.0	0.5556144027286182	1.0	0.2752870610838632	3.7945450999813257	0.5260297655344327	0.6275924225874974	0.5203071706660055	0.40350994753171215	0.7587393486401371	0.9882504992057984	208.0	4.110002115386133	148.0	0.3412472497561391
935	Feb25-FISH2-3R4-rep2-cp190-100x_Position009_8_cmle.ics	72	1	0	1.083	NA	0.0	0.2880125587038767	1.0	0.10317500441073144	1.0	0.27959054898357405	2.249266602069765	0.29691608893138893	0.42457566339947406	0.2890568969639015	0.12633725794884054	0.8915627695964338	0.9849563741633619	122.0	2.351936145107741	67.0	0.15448355225446841
936	Feb25-FISH2-3R4-rep2-cp190-100x_Position009_8_cmle.ics	74	1	0	1.5162	0.23074203405047114	1.0	0.47806013504108275	1.0	0.6639153385791856	1.0	0.2936098280805139	2.7287929714794372	0.5973883863437409	0.7198229744188308	0.5956619005933275	0.4409286548001167	0.6868941929247665	0.9955047478903618	218.0	4.169642433056838	164.0	0.3781388443243705
937	Feb25-FISH2-3R4-rep2-cp190-100x_Position009_8_cmle.ics	75	1	0	1.5162	0.3475063737958438	1.0	0.28570830041251494	1.0	1.1961505589055579	1.0	0.2844528950677704	2.6896883065147192	0.7557064921941454	0.8354151077342236	0.7539604878579149	0.660686761705584	0.5748678547009282	0.9806866710676134	214.0	4.08025160923538	157.0	0.3619987717007692
938	Feb25-FISH2-3R4-rep2-cp190-100x_Position009_8_cmle.ics	77	1	0	1.9493999999999998	0.07535369565472741	1.0	1.3620737912129568	1.0	0.0	1.0	0.17389846310974796	2.6492123949979356	0.13290997719243325	0.316948513674957	0.13290997719243325	0.02704325771272688	0.9505654002575353	0.8838996882187052	250.0	4.861363774788084	155.0	0.35738732237974036
939	Feb25-FISH2-3R4-rep2-cp190-100x_Position009_8_cmle.ics	78	1	0	2.166	1.2487187858550142	1.0	2.1822633136852083	1.0	0.0	1.0	0.0667764930642922	2.0013157798240497	0.20376175548589343	0.3681732206393926	0.1942052564051691	0.027141780088091743	0.9187640134616283	0.3425429706287874	298.0	5.582974928039272	125.0	0.28821558256430674
940	Feb25-FISH2-3R4-rep2-cp190-100x_Position009_8_cmle.ics	79	1	0	1.2995999999999999	0.3702292633779948	1.0	0.46643276035971626	1.0	0.43046674663324214	1.0	0.3161258287290487	2.8211986343801336	0.5133036759541091	0.665909623039101	0.5054928588152657	0.336974947319129	0.7497763737525852	1.0075132232502912	160.0	3.0841227272094858	107.0	0.2467125386750466
941	Feb25-FISH2-3R4-rep2-cp190-100x_Position009_8_cmle.ics	80	1	0	2.3826	0.397575249010738	1.0	5.404686195705469	2.0	0.42540144110901373	1.0	0.25847985566740406	3.6172273615263073	0.4594891018152999	0.5945435833486705	0.4555076867602925	0.2634607511352667	0.7788630137713358	0.990088125147313	314.0	6.174590711729304	266.0	0.6133227596968448
942	Feb25-FISH2-3R4-rep2-cp190-100x_Position009_8_cmle.ics	82	1	0	1.7328	0.5322952228812005	1.0	4.387844280105256	1.0	0.10317500441073144	1.0	0.33120026657485735	3.3925783803623495	0.2931358882839408	0.4643823799671203	0.28877276108440586	0.0903848678247498	0.884341903045383	1.003116330985299	206.0	4.041901454634984	160.0	0.3689159456823127
943	Feb25-FISH2-3R4-rep2-cp190-100x_Position009_8_cmle.ics	84	1	0	1.5162	0.395094846589894	1.0	0.5129800640164789	1.0	0.72222503087512	1.0	0.3108972086052267	3.217343402694487	0.6516958642406752	0.7639167587310892	0.65168834877761	0.49142861437407465	0.7110736766334823	1.0118302731449345	186.0	3.641757833208538	133.0	0.3066613798484224
944	Feb25-FISH2-3R4-rep2-cp190-100x_Position009_8_cmle.ics	85	1	0	1.9493999999999998	0.28246281814232055	1.0	0.13169067861934458	1.0	0.6190500264643886	1.0	0.252775212526449	4.146598395169999	0.5624562806035774	0.7008312930948336	0.555935844908564	0.42591748276206653	0.7598028727413897	0.9506637762580095	214.0	4.220683102277901	148.0	0.3412472497561391
945	Feb25-FISH2-3R4-rep2-cp190-100x_Position009_8_cmle.ics	86	1	0	2.5991999999999997	0.7181781989393831	2.0	0.7219579643183799	2.0	0.3720027687491155	1.0	0.18804383136358657	4.069927179281951	0.5207195931272505	0.7457815907827817	0.5163762545476623	0.26307088048346494	0.7732830674319415	0.8675318384136328	302.0	5.929823489105351	214.0	0.4934250773500932
946	Feb25-FISH2-3R4-rep2-cp190-100x_Position009_8_cmle.ics	87	1	0	0.8664	NA	0.0	0.33166095356478315	1.0	0.10317500441073144	1.0	0.2827433388230814	2.5671971229638637	0.2870797098545265	0.44975554041598204	0.2870797098545265	0.09956718631026329	0.8811932270830495	0.9980274688313117	100.0	1.860286614089725	50.0	0.11528623302572269
947	Feb25-FISH2-3R4-rep2-cp190-100x_Position009_8_cmle.ics	88	1	0	2.3826	0.38827700980139607	1.0	0.2990654731458528	1.0	0.0	1.0	0.15528651437546911	3.6305135887580335	0.10201011975426746	0.26851350261061996	0.07297633729440647	0.025771948225585227	0.9586904077957625	0.9059693251879832	254.0	5.0443755939712185	150.0	0.3458586990771681
948	Feb25-FISH2-3R4-rep2-cp190-100x_Position009_8_cmle.ics	90	1	0	1.5162	0.4281719325640087	1.0	0.3685904471501855	1.0	0.6190500264643886	1.0	0.24039958374030337	2.9010074085453166	0.5603248675655721	0.6665627262496147	0.5548841243557486	0.43678272151853365	0.7417530242444951	0.9611134822276292	172.0	3.328889949833437	104.0	0.2397953646935032
949	Feb25-FISH2-3R4-rep2-cp190-100x_Position009_8_cmle.ics	91	1	0	0.8664	1.9691137420702192	1.0	1.9961551776257314	1.0	0.0	1.0	0.20777101618180077	1.7425790407164439	0.21606459972820075	0.3495227710881451	0.1916026674251762	0.031331974337094275	0.9344468456922881	0.9059295054103762	140.0	2.47333186621926	71.0	0.16370645089652625
950	Feb25-FISH2-3R4-rep2-cp190-100x_Position009_8_cmle.ics	92	1	0	1.5162	0.5255705763765445	1.0	0.4127554848458743	1.0	0.23070632344123612	1.0	0.29498817492864543	2.937669377250941	0.4284948123232979	0.5715018770980792	0.41782812800021185	0.20200488641404746	0.8408212871365952	0.9844754733771462	206.0	3.9950909569541437	151.0	0.3481644237376825
951	Feb25-FISH2-3R4-rep2-cp190-100x_Position009_8_cmle.ics	94	1	0	1.5162	4.514010957305291	1.0	0.6067468370356964	1.0	0.41270001764292574	1.0	0.25979805419788793	3.2444354611543957	0.49127703580682613	0.6043872396373954	0.4885628829992542	0.3381388446781845	0.752645635912891	0.979870848809619	160.0	3.130933224890325	97.0	0.22365529206990203
952	Feb25-FISH2-3R4-rep2-cp190-100x_Position009_8_cmle.ics	96	1	0	1.7328	5.665079646953391	1.0	5.30867391007946	1.0	0.2918229810711206	1.0	0.20863766329550226	3.915110951471638	0.40943332940504573	0.5242904152804344	0.3999147863766986	0.24172566652464397	0.8177497193303133	0.8991146006203542	178.0	3.4629761855656227	102.0	0.23518391537247432
953	Feb25-FISH2-3R4-rep2-cp190-100x_Position009_8_cmle.ics	97	1	0	1.7328	0.38521162126193126	1.0	0.3535763425463349	1.0	0.23070632344123612	1.0	0.3145139984161779	2.81546279272095	0.309930872159828	0.497477204492383	0.3130212387412432	0.1476402943029764	0.8746828571532888	0.9979108818811019	256.0	4.92523426399901	216.0	0.49803652667112214
954	Feb25-FISH2-3R4-rep2-cp190-100x_Position009_8_cmle.ics	98	1	0	1.2995999999999999	NA	0.0	NA	0.0	0.1459114905355603	1.0	0.19859334534625583	2.9948089100535165	0.37366814725999403	0.5358816797013379	0.37290514210970926	0.17027958688721148	0.8303488135604047	0.9353318052789629	134.0	2.5498928700508534	65.0	0.14987210293343953
955	Feb25-FISH2-3R4-rep2-cp190-100x_Position009_8_cmle.ics	99	1	0	1.9493999999999998	0.364851558288549	1.0	0.38726884665506955	1.0	1.3452374738224686	1.0	0.23608215962481788	3.308676838064601	0.8048534755870295	0.8671147036898994	0.8047777674245248	0.7128156448005963	0.4821966658738172	0.9763808732758166	242.0	4.776203122506844	172.0	0.3965846416084861
956	Feb25-FISH2-3R4-rep2-cp190-100x_Position009_8_cmle.ics	101	1	0	1.5162	1.0638889523091133	1.0	1.1827681893983257	1.0	0.0	1.0	0.23419023945646394	3.175747314244662	0.18277873336523415	0.31473817622182276	0.14725243459255333	0.037433881251374104	0.9203021233058265	0.9776812059906755	142.0	2.7988902642150273	77.0	0.17754079885961296
957	Feb25-FISH2-3R4-rep2-cp190-100x_Position009_8_cmle.ics	104	1	0	1.083	2.6163105812039547	1.0	2.81809883053696	1.0	0.32626801153583	1.0	0.2718685950221936	2.732791565728455	0.3811768865839644	0.48226493208003063	0.3727937059846186	0.25439417155317207	0.8476613194513418	0.9817919301879192	104.0	1.973082686751603	52.0	0.1198976823467516
958	Feb25-FISH2-3R4-rep2-cp190-100x_Position009_8_cmle.ics	104	2	0	1.083	0.3525349865138624	1.0	0.3305471092491566	1.0	0.72222503087512	1.0	0.3172445868638787	2.216876929407326	0.5708666057695141	0.6567500073665911	0.5738206087750832	0.4875651943306715	0.7211251541910624	0.9890218828067214	136.0	2.5711830331211623	84.0	0.1936808714832141
959	Feb25-FISH2-3R4-rep2-cp190-100x_Position009_8_cmle.ics	105	1	0	1.5162	0.34888335950892163	1.0	0.517408652822636	1.0	1.2779016819528852	1.0	0.27708847204661974	2.673019395839951	0.7935519312814805	0.8581681720245994	0.7913402679679808	0.711973659803376	0.5619695142398347	0.9882010890546654	200.0	3.8141942235411186	140.0	0.3228014524720236
960	Feb25-FISH2-3R4-rep2-cp190-100x_Position009_8_cmle.ics	106	1	0	1.7328	0.4792821204810475	1.0	0.3788808419528356	1.0	0.23070632344123612	1.0	0.26794471921275154	2.847724483336595	0.35563195221636196	0.533667431320295	0.35563195221636196	0.16294542104384496	0.859329288215323	0.9801085539792935	222.0	4.3058437545591355	161.0	0.37122167034282705
961	Feb25-FISH2-3R4-rep2-cp190-100x_Position009_8_cmle.ics	107	1	0	1.9493999999999998	0.2771984911162974	1.0	0.4155237683025787	1.0	2.418364115814485	1.0	0.24063767762844063	3.1980399724321518	0.9778250174618118	0.9908348264447752	0.9728688997540162	0.9464423456527681	0.27028119543888773	0.9686629072367404	232.0	4.482510316431941	163.0	0.375833119663856
962	Feb25-FISH2-3R4-rep2-cp190-100x_Position009_8_cmle.ics	108	1	0	1.7328	0.2902049359274373	1.0	0.1788051440751085	1.0	0.46141264688247224	1.0	0.2829662534828599	3.4626535368953366	0.48069546001911834	0.6291045424637807	0.47676627229953694	0.3272088490521533	0.771155640968212	0.9669966163812549	218.0	4.286668677258938	161.0	0.37122167034282705
963	Feb25-FISH2-3R4-rep2-cp190-100x_Position009_8_cmle.ics	109	1	0	1.9493999999999998	0.2887894427926637	1.0	0.2949723584445122	1.0	1.1736910802652913	1.0	0.2603278084680375	2.509666749342904	0.7126696753121323	0.8097775124238327	0.7103306583314309	0.5812404516480236	0.6265491618853342	0.9607611826997671	328.0	6.3470271020618885	285.0	0.6571315282466194
964	Feb25-FISH2-3R4-rep2-cp190-100x_Position009_8_cmle.ics	110	1	0	2.166	2.1866701146708767	1.0	1.7382235288944552	1.0	0.6921189703237084	1.0	0.2968242793837651	3.5710669432071303	0.5164116994292961	0.6378606531388713	0.5162848763474952	0.3965638871274572	0.7735188648786118	1.0016249448431864	290.0	5.755272013002657	253.0	0.5833483391101568
965	Feb25-FISH2-3R4-rep2-cp190-100x_Position009_8_cmle.ics	111	1	0	2.166	0.3289895958570857	1.0	0.33991606933300744	1.0	0.10317500441073144	1.0	0.24421127541218196	3.182998258732351	0.2905281575950465	0.48024971152323276	0.29300566394907723	0.05053622740265323	0.8819263336801327	0.9791109088736857	320.0	6.215055952099811	266.0	0.6133227596968448
966	Feb25-FISH2-3R4-rep2-cp190-100x_Position009_8_cmle.ics	112	1	0	1.2995999999999999	2.7965785606839484	1.0	1.0964390680711715	1.0	0.20635000882146287	1.0	0.27185614986556117	2.798595363334753	0.38937740829087214	0.5334867111744697	0.37687193891233467	0.23595957599966125	0.8114979357473199	0.9930895027072361	128.0	2.4860223808399273	71.0	0.16370645089652625
967	Feb25-FISH2-3R4-rep2-cp190-100x_Position009_8_cmle.ics	113	1	0	1.5162	1.0819122299866373	1.0	4.62683632050822	1.0	0.23070632344123612	1.0	0.1283996414282459	2.4109690482157062	0.42611110232109234	0.5661598341850862	0.40170561523978293	0.17533582266664557	0.8161089068321277	0.761208284789044	228.0	4.346308994929642	116.0	0.2674640606196767
968	Feb25-FISH2-3R4-rep2-cp190-100x_Position009_8_cmle.ics	114	1	0	1.2995999999999999	0.3400983748625484	1.0	0.43951523273119975	1.0	1.0317500441073144	1.0	0.25776666384451313	2.557187014635853	0.7307393933916292	0.813807232000964	0.7307393933916292	0.6446437851639288	0.6043249457852985	0.965031522214855	196.0	3.724803399719662	131.0	0.3020499305273935
969	Feb25-FISH2-3R4-rep2-cp190-100x_Position009_8_cmle.ics	115	1	0	1.2995999999999999	0.534601911857197	1.0	0.6174603879060883	1.0	1.6816743046573868	1.0	0.24852531213715642	2.405073734465196	0.8981827882131727	0.9537434042304014	0.8962699337007228	0.8257252906693039	0.42890233483162066	0.940038416235157	184.0	3.4800361770957093	117.0	0.26976978528019113
970	Feb25-FISH2-3R4-rep2-cp190-100x_Position009_8_cmle.ics	116	1	0	1.2995999999999999	0.40774524869012885	1.0	0.26135080593211785	1.0	0.10317500441073144	1.0	0.26520887130747955	2.3707171558943796	0.3008085106382979	0.4466340425531915	0.2743829787234043	0.10452765957446808	0.8897040083264274	0.9079204994106977	178.0	3.369355190203944	115.0	0.2651583359591622
971	Feb25-FISH2-3R4-rep2-cp190-100x_Position009_8_cmle.ics	117	1	0	1.7328	NA	0.0	NA	0.0	0.0	1.0	0.11451105222334795	2.330227651566088	0.09380613474612884	0.32952090770595055	0.09380613474612884	0.03362968689601856	0.9498749211607546	0.6556882810111538	200.0	3.8141942235411195	90.0	0.20751521944630086
972	Feb25-FISH2-3R4-rep2-cp190-100x_Position009_8_cmle.ics	118	1	0	1.7328	0.46883036587261734	1.0	0.6354632853625297	1.0	0.4377344716066809	1.0	0.2727950530544802	3.1695192060252664	0.459906997845072	0.6121413179085857	0.4643586253827833	0.32363970171260065	0.791099485159681	0.996589556802382	202.0	3.952510630813526	141.0	0.325107177132538
973	Feb25-FISH2-3R4-rep2-cp190-100x_Position009_8_cmle.ics	120	1	0	1.2995999999999999	0.24854101936926404	1.0	0.39219305880923205	1.0	0.10317500441073144	1.0	0.2174948760177549	2.7635802070385256	0.26405535648090944	0.4485975534412455	0.26405535648090944	0.0899620042011615	0.8646394453288915	0.9038402339561573	130.0	2.4605020462293963	65.0	0.14987210293343953
974	Feb25-FISH2-3R4-rep2-cp190-100x_Position009_8_cmle.ics	121	1	0	1.5162	0.3305268740548177	1.0	0.5263554790311729	1.0	0.0	1.0	0.292485254811594	2.6734106584371733	0.19422869545038834	0.35982950900230687	0.18099482657420932	0.027645067500238877	0.922676018272742	0.984924292865358	202.0	3.882294884292267	146.0	0.3366358004351103
975	Feb25-FISH2-3R4-rep2-cp190-100x_Position009_8_cmle.ics	122	1	0	1.083	0.8175531082323964	1.0	0.4085020459712291	1.0	0.46141264688247224	1.0	0.30243065278557746	2.340564576381181	0.483686540526759	0.5872459110118748	0.47722760038011947	0.34718734789427735	0.8050081874434855	0.9874515845975259	150.0	2.8138351699750026	95.0	0.21904384274887315
976	Feb25-FISH2-3R4-rep2-cp190-100x_Position009_8_cmle.ics	123	1	0	1.7328	0.15157404801322721	1.0	0.398690658348755	1.0	0.0	1.0	0.23842895306922351	2.6087593708989414	0.18763372454597843	0.36530835810506257	0.18639561354961287	0.02620002624567089	0.9249814683027974	0.9635466720654262	244.0	4.680467041375055	175.0	0.40350181559002946
977	Feb25-FISH2-3R4-rep2-cp190-100x_Position009_8_cmle.ics	124	1	0	1.2995999999999999	0.7867805775706442	1.0	0.3548754797223759	1.0	1.4094967255872226	1.0	0.2933122770712693	2.85178301243523	0.896367121485363	0.9390871868159288	0.8939966200505858	0.8259893157303753	0.403788812561339	1.0013403040792073	144.0	2.7733699296044967	88.0	0.20290377012527194
978	Feb25-FISH2-3R4-rep2-cp190-100x_Position010_9_cmle.ics	1	1	0	1.5162	0.5549012411893179	1.0	0.6672644320039024	1.0	0.8254000352858515	1.0	0.2534189326011239	2.53328784716682	0.6398579677815585	0.7370180293382654	0.6345564669838626	0.5338032444337771	0.6767585848693345	0.954602969818862	208.0	3.992975871184033	142.0	0.3274129017930525
979	Feb25-FISH2-3R4-rep2-cp190-100x_Position010_9_cmle.ics	2	1	0	1.2995999999999999	0.4114870544197354	1.0	0.4952673010153427	1.0	1.5080113464063434	1.0	0.31024600627523585	2.990217540537338	0.7865824863231159	0.8596076023859169	0.7826991957338293	0.7094633866362494	0.5895501646598031	0.9863120771594215	164.0	3.1969187998713626	110.0	0.2536297126565899
980	Feb25-FISH2-3R4-rep2-cp190-100x_Position010_9_cmle.ics	2	2	0	1.5162	0.042692292622246726	2.0	0.3878561268096427	2.0	0.41270001764292574	1.0	0.34216080341527466	2.758453493067334	0.40344083521625096	0.5597786996607116	0.40344083521625096	0.2637731489890367	0.8320121333422411	0.9973971718823579	208.0	4.0163811200244535	165.0	0.3804445689848849
981	Feb25-FISH2-3R4-rep2-cp190-100x_Position010_9_cmle.ics	3	1	0	1.7328	NA	0.0	0.5383038193981288	1.0	0.6639153385791856	1.0	0.274133124179535	3.784551501154614	0.6639687905453711	0.7619308202190663	0.6576845338440763	0.47921870448988957	0.6668172996431915	0.9953959710114295	174.0	3.443801108265425	113.0	0.2605468866381333
982	Feb25-FISH2-3R4-rep2-cp190-100x_Position010_9_cmle.ics	4	1	0	1.083	1.9235136051347543	1.0	0.2521823148191827	1.0	1.2594114294931633	1.0	0.2642521591631124	2.770412579351124	0.8057371822326281	0.8486708734260343	0.803738495655236	0.7441300478733023	0.5470986575045148	0.9672518222771328	128.0	2.462617131999507	70.0	0.1614007262360118
983	Feb25-FISH2-3R4-rep2-cp190-100x_Position010_9_cmle.ics	5	1	0	1.7328	0.4559006014539225	1.0	0.40116197892745825	2.0	1.7191228691225526	1.0	0.30692987816408457	3.024690916392088	0.8737038048199349	0.9235933583182349	0.8695788141272245	0.7902087314784939	0.5230617630055924	0.9989598967825261	246.0	4.771972950966625	201.0	0.4634506567634053
984	Feb25-FISH2-3R4-rep2-cp190-100x_Position010_9_cmle.ics	6	1	0	1.2995999999999999	0.4923328380674387	1.0	0.1545721646533593	1.0	0.8972608143895275	1.0	0.27385015451777717	2.665882348610724	0.7140964517786169	0.8123912867146732	0.7088331515812432	0.601273466297755	0.6325087855897095	0.9906136788254893	172.0	3.3054847009930177	111.0	0.2559354373171044
985	Feb25-FISH2-3R4-rep2-cp190-100x_Position010_9_cmle.ics	7	1	0	1.5162	0.46594727363629856	1.0	0.545621159393324	1.0	1.021380433748922	1.0	0.3293483259147287	2.97172295016499	0.7414738341046636	0.8202365412760572	0.7391954432182272	0.6370436296032593	0.6160062781189802	0.9924508815122144	176.0	3.394875524814475	126.0	0.2905213072248212
986	Feb25-FISH2-3R4-rep2-cp190-100x_Position010_9_cmle.ics	10	1	0	0.8664	0.23609514475870677	1.0	0.27247081170108006	1.0	0.0	1.0	0.2537992553353594	2.340869754269482	0.2581936562403766	0.41227105421377563	0.2581936562403766	0.0346663147243852	0.8927811328747076	0.9734507588484098	126.0	2.3711112224079387	67.0	0.15448355225446841
987	Feb25-FISH2-3R4-rep2-cp190-100x_Position010_9_cmle.ics	11	1	0	1.2995999999999999	1.0958149569758449	1.0	0.9702134463959077	1.0	1.0317500441073144	1.0	0.28324238736569074	2.423559423170536	0.7541741869012736	0.8444864197350441	0.7497606921295112	0.6408080202845389	0.5611745102744828	0.9829569629197736	188.0	3.5928322497575866	129.0	0.29743848120636457
988	Feb25-FISH2-3R4-rep2-cp190-100x_Position010_9_cmle.ics	13	1	0	1.2995999999999999	4.620322907904776	1.0	0.43589080526481166	1.0	0.6275890508929507	1.0	0.26627900372109287	3.7317314292589727	0.6576011470047941	0.7557312902310438	0.6523141717818899	0.5345669608853443	0.6803634387553179	0.9861119182147942	124.0	2.4434420546993096	67.0	0.15448355225446841
989	Feb25-FISH2-3R4-rep2-cp190-100x_Position010_9_cmle.ics	15	1	0	1.2995999999999999	0.3316591475207915	1.0	0.5482479905919434	1.0	1.9493999999999998	1.0	0.2656974836399739	2.4192363764099123	0.9459453364604005	0.9763365205364123	0.9433895604065188	0.9015838294545673	0.3936965218414261	0.9822365846069536	196.0	3.6545876531984014	133.0	0.3066613798484224
990	Feb25-FISH2-3R4-rep2-cp190-100x_Position010_9_cmle.ics	16	1	0	1.083	1.702073036452857	1.0	0.4066094512274047	1.0	1.5782740824160237	1.0	0.24802047265182575	2.2852368559964975	0.9616688214123484	0.9842587092491002	0.9592578357035536	0.927329745972955	0.33754959633156095	0.9964267568717108	114.0	2.1731544974648265	57.0	0.13142630564932387
991	Feb25-FISH2-3R4-rep2-cp190-100x_Position010_9_cmle.ics	17	1	0	1.7328	0.5006717505769358	1.0	0.41017063289536276	1.0	0.10317500441073144	1.0	0.2561445038089531	2.976753032159418	0.2968609002201822	0.4535030620961823	0.2968609002201822	0.0890203698579043	0.8761260999436824	0.9735885464658562	230.0	4.461220153361633	166.0	0.3827502936453994
992	Feb25-FISH2-3R4-rep2-cp190-100x_Position010_9_cmle.ics	18	1	0	1.9493999999999998	0.2960382749286545	1.0	0.42461315181576786	1.0	0.9535025770009804	1.0	0.21078996902854158	3.776479441277153	0.7395755893285654	0.8094763092269327	0.7360560861995954	0.6293088034630405	0.5985959830454477	0.9546639502214388	182.0	3.5757722582275	106.0	0.24440681401453213
993	Feb25-FISH2-3R4-rep2-cp190-100x_Position010_9_cmle.ics	19	1	0	1.9493999999999998	0.34905208754317263	1.0	0.15833245441800584	1.0	0.7817319754002556	1.0	0.24639942381096416	3.8844714378124277	0.6503768393348487	0.7573835087929178	0.648126271085058	0.5302293934681181	0.6738305999884948	0.9617292574696373	204.0	4.020611291564675	136.0	0.31357855382996574
994	Feb25-FISH2-3R4-rep2-cp190-100x_Position010_9_cmle.ics	20	1	0	1.5162	0.15591014598756803	1.0	0.3743839272693908	1.0	0.65253602307166	1.0	0.2615972668257219	2.8015982001976303	0.5843412678155335	0.6916173334540934	0.5843412678155335	0.4622775888615349	0.7035362384146759	0.9673413378755555	186.0	3.5715420866872774	122.0	0.2812984085827634
995	Feb25-FISH2-3R4-rep2-cp190-100x_Position010_9_cmle.ics	21	1	0	1.2995999999999999	2.2375081098714023	1.0	0.26966856510118103	1.0	0.0	1.0	0.23108508838904185	2.743148511898033	0.08094227537729672	0.21070236752210925	0.08094227537729672	0.029122652003439654	0.9544129652466177	0.9223569302636534	130.0	2.5307177927506554	67.0	0.15448355225446841
996	Feb25-FISH2-3R4-rep2-cp190-100x_Position010_9_cmle.ics	21	2	0	1.5162	2.720544414885377	1.0	4.7914792107321444	1.0	0.2918229810711206	1.0	0.10173133575603929	1.8520331891948858	0.34317631373415275	0.42237509565546677	0.33790638781290183	0.22947056178357014	0.8647781506107992	0.5621357255538065	148.0	2.839355504585533	54.0	0.12450913166778053
997	Feb25-FISH2-3R4-rep2-cp190-100x_Position010_9_cmle.ics	22	1	0	1.2995999999999999	0.09887826017408292	2.0	0.2916126378134896	1.0	0.1459114905355603	1.0	0.27903239775095134	2.6095081233417736	0.30568589855325085	0.4673906222764511	0.30568589855325085	0.1400662367090814	0.8729339627840351	0.9482329486360117	186.0	3.5247315890064383	126.0	0.2905213072248212
998	Feb25-FISH2-3R4-rep2-cp190-100x_Position010_9_cmle.ics	24	1	0	1.083	0.38362987293409934	1.0	5.273849027131493	1.0	1.3452374738224686	1.0	0.27258798385801636	1.9838594630836042	0.8595952520318962	0.9196021609588055	0.853406005008972	0.7880446777273469	0.5901221500262978	0.9791496763050126	166.0	3.0543722210587325	105.0	0.24210108935401767
999	Feb25-FISH2-3R4-rep2-cp190-100x_Position010_9_cmle.ics	25	1	0	1.083	0.5261562118701663	1.0	0.6914158208047377	1.0	2.179917796280004	1.0	0.2288516216969786	1.4536893404885336	0.9943447903953679	0.9992230295461642	0.9852340135668266	0.9588205659466977	0.4243813597105996	0.9292189919564017	206.0	3.7610384685499456	133.0	0.3066613798484224
1000	Feb25-FISH2-3R4-rep2-cp190-100x_Position010_9_cmle.ics	26	1	0	1.7328	2.2570661994412182	1.0	1.8787651126515208	1.0	0.928575039696583	1.0	0.2374454747792707	3.5874228655846023	0.6808441675370044	0.7720603594194547	0.6833147261137321	0.5974250009003493	0.5837118349125758	0.9330981119394047	158.0	3.086237812979596	91.0	0.20982094410681532
1001	Feb25-FISH2-3R4-rep2-cp190-100x_Position010_9_cmle.ics	27	1	0	1.9493999999999998	0.34360974932926025	1.0	0.7153097590494693	1.0	1.2594114294931633	1.0	0.2856662689865448	2.853749483568676	0.7315484162457845	0.8509492036854759	0.7291159053136043	0.6272973714359479	0.6254332258816896	0.9763292376983108	282.0	5.459464121157646	238.0	0.5487624692024401
1002	Feb25-FISH2-3R4-rep2-cp190-100x_Position010_9_cmle.ics	28	1	0	1.7328	0.3514198488006731	1.0	0.499616586381258	1.0	1.0317500441073144	1.0	0.24623144134488828	2.9082727994894526	0.7180372765310004	0.788364397109167	0.7132597945987067	0.6403651578546976	0.6342618842720319	0.9771212902948061	198.0	3.886525055832489	130.0	0.29974420586687905
1003	Feb25-FISH2-3R4-rep2-cp190-100x_Position010_9_cmle.ics	29	1	0	1.2995999999999999	0.418726991479837	1.0	0.3591337764965438	1.0	0.4377344716066809	1.0	0.2929320392162178	3.0711430162809132	0.523254334184997	0.6535637719890752	0.5140328722602371	0.34827660470079197	0.7823119780332887	0.9947807369686931	160.0	3.0841227272094853	103.0	0.23748964003298878
1004	Feb25-FISH2-3R4-rep2-cp190-100x_Position010_9_cmle.ics	30	1	0	1.083	0.3007357778349312	1.0	0.17419898330294886	1.0	0.8595614345612763	1.0	0.35298450770761536	2.7083764226652236	0.7615694312275821	0.833701778786326	0.7583485835590367	0.6469218944440378	0.6381183969655021	0.9962088152523744	114.0	2.173154497464827	68.0	0.15678927691498287
1005	Feb25-FISH2-3R4-rep2-cp190-100x_Position010_9_cmle.ics	31	1	0	1.083	0.09925010802953453	1.0	0.19000120171981252	1.0	0.0	1.0	0.3182908668164536	3.0185439037689274	0.25602578062921216	0.4038450219253068	0.25602578062921216	0.03902410312251685	0.8776588720092998	0.961543804051679	118.0	2.262545321286284	68.0	0.15678927691498287
1006	Feb25-FISH2-3R4-rep2-cp190-100x_Position010_9_cmle.ics	32	1	0	1.083	0.3814459393942154	1.0	0.2986432756011652	1.0	0.32626801153583	1.0	0.3408749816318012	2.518667498349166	0.39049356660267215	0.503319624353735	0.3874426324707799	0.21096949499239434	0.8529878301527863	1.0030432386555976	138.0	2.615878445031891	89.0	0.2052094947857864
1007	Feb25-FISH2-3R4-rep2-cp190-100x_Position010_9_cmle.ics	32	2	0	1.7328	2.9953848242928487	1.0	3.032859081828317	1.0	0.20635000882146287	1.0	0.2535752040963752	3.001020160736237	0.3205994392175047	0.4846066505163619	0.3205994392175047	0.14509922036498532	0.8578365788164417	0.9731795448780338	206.0	3.9950909569541437	140.0	0.3228014524720236
1008	Feb25-FISH2-3R4-rep2-cp190-100x_Position010_9_cmle.ics	33	1	0	1.2995999999999999	0.5905126177478103	1.0	NA	0.0	0.10317500441073144	1.0	0.10099448609367974	1.5876265434751327	0.42916568700150115	0.6870376734007343	0.42916568700150115	0.09360474579949721	0.8150780351172106	0.6026886452906195	152.0	2.811720084204891	56.0	0.12912058098880944
1009	Feb25-FISH2-3R4-rep2-cp190-100x_Position010_9_cmle.ics	34	1	0	1.2995999999999999	2.8762674785805222	1.0	2.9995453093111824	1.0	0.0	1.0	0.14347369714914668	3.448144225759736	0.08210368144252442	0.17616453794139744	0.08210368144252442	0.029286250939143502	0.9618934119387784	0.688392158459525	140.0	2.54354761274052	59.0	0.13603775497035278
1010	Feb25-FISH2-3R4-rep2-cp190-100x_Position010_9_cmle.ics	36	1	0	1.2995999999999999	0.42117201255589115	1.0	0.41824555796178037	1.0	0.42540144110901373	1.0	0.26857729584194817	3.1335467167771127	0.5211536034330431	0.6413858386974631	0.514729269216206	0.35617821532247884	0.7598310243996443	0.9784441367735505	138.0	2.68609419155315	79.0	0.18215224818064185
1011	Feb25-FISH2-3R4-rep2-cp190-100x_Position010_9_cmle.ics	37	1	0	0.8664	NA	0.0	4.281565416073653	1.0	0.0	1.0	0.21586508614541486	2.2599433433169573	0.14675718236796484	0.30521259279844376	0.14675718236796484	0.03731126020617465	0.9468895616767801	0.9105023555127338	118.0	2.192329574765024	56.0	0.12912058098880944
1012	Feb25-FISH2-3R4-rep2-cp190-100x_Position010_9_cmle.ics	38	1	0	1.2995999999999999	0.3666362214467142	1.0	0.09138250202273873	1.0	0.0	1.0	0.25048613901779815	3.3819973632631966	0.15791615239593648	0.3341493849096014	0.15791615239593648	0.033928305008883886	0.9455348914132023	0.938398596209309	134.0	2.620108616572113	73.0	0.16831790021755516
1013	Feb25-FISH2-3R4-rep2-cp190-100x_Position010_9_cmle.ics	39	1	0	1.5162	0.19257439881479557	1.0	0.20770525755933952	1.0	0.3095250132321943	1.0	0.2659059822000516	2.9350213633105238	0.4507366376904669	0.5970511556075445	0.43773175225731475	0.2514660122174056	0.8144034484514189	0.9668496753835936	192.0	3.705628322419464	129.0	0.29743848120636457
1014	Feb25-FISH2-3R4-rep2-cp190-100x_Position010_9_cmle.ics	40	1	0	1.5162	0.34794971734543034	1.0	0.39569151410776554	1.0	0.639412489864916	1.0	0.2288516216969786	2.0729905090930987	0.6382563581179074	0.7745166933301437	0.637688201785207	0.4361085776654755	0.6893551784639504	0.9553265939408958	206.0	3.9482804592733043	133.0	0.3066613798484224
1015	Feb25-FISH2-3R4-rep2-cp190-100x_Position010_9_cmle.ics	42	1	0	1.2995999999999999	7.048606920556296	1.0	5.175388492634079	1.0	0.0	1.0	0.0836120039193761	1.8209859778822213	0.15440376019774338	0.30566014779523826	0.15346243004059887	0.027148089804177714	0.9276599949048075	0.5855295076439553	158.0	2.969211568777497	54.0	0.12450913166778053
1016	Feb25-FISH2-3R4-rep2-cp190-100x_Position010_9_cmle.ics	44	1	0	1.2995999999999999	6.053883166630579	1.0	6.148697082967314	1.0	0.0	1.0	0.21225426842926715	2.6435068793725307	0.16224082622642985	0.2639816915734293	0.16224082622642985	0.02954385415851655	0.9522792802057759	0.9203085476720705	148.0	2.815950255745114	78.0	0.17984652352012742
1017	Feb25-FISH2-3R4-rep2-cp190-100x_Position010_9_cmle.ics	45	1	0	1.2995999999999999	3.5017545201985847	1.0	1.7518336500050415	1.0	1.9674502410895784	1.0	0.2986476516318797	2.9371786388484846	0.941182302072689	0.9719447282931962	0.9404578522732472	0.8977000625314564	0.38733716679770913	0.9798994157584178	160.0	3.0841227272094853	104.0	0.2397953646935032
1018	Feb25-FISH2-3R4-rep2-cp190-100x_Position010_9_cmle.ics	46	1	0	1.2995999999999999	0.15004444943084	1.0	0.5605860076076626	1.0	1.2594114294931633	1.0	0.30287320143119645	2.2106259947326126	0.7973670426371477	0.8679854733386877	0.7950762998917484	0.7145685651429968	0.6001539531017696	0.9665124741526566	196.0	3.654587653198402	142.0	0.3274129017930525
1019	Feb25-FISH2-3R4-rep2-cp190-100x_Position010_9_cmle.ics	48	1	0	1.083	0.4262525103610986	1.0	0.1433871544637497	1.0	1.1380407399924948	1.0	0.31013286501782295	2.3701987531635775	0.8306796831115502	0.9058728959652895	0.8297305673387956	0.7154880198345827	0.5327418568321912	0.9795664904395691	158.0	2.9926168176179173	104.0	0.2397953646935032
1020	Feb25-FISH2-3R4-rep2-cp190-100x_Position010_9_cmle.ics	49	1	0	1.5162	6.9601676796573235	1.0	6.831559704384166	1.0	0.6639153385791856	1.0	0.24616471368128026	3.236930441860087	0.5601071548163857	0.6396291438776649	0.5573724746065409	0.45308139859359303	0.7723572432681449	0.965313009976846	148.0	2.8627607534259534	84.0	0.1936808714832141
1021	Feb25-FISH2-3R4-rep2-cp190-100x_Position010_9_cmle.ics	49	2	0	1.2995999999999999	1.8493714724190013	1.0	1.9946471873224256	1.0	0.0	1.0	0.176976386152225	2.765441224614641	0.07578970867284295	0.09061767496372362	0.053354168992075006	0.02667010827101239	0.9712076252330677	0.9778517692824136	120.0	2.377456479718272	52.0	0.1198976823467516
1022	Feb25-FISH2-3R4-rep2-cp190-100x_Position010_9_cmle.ics	51	1	0	1.7328	0.233476685365254	1.0	0.5183031509949272	1.0	2.4271516892851577	1.0	0.265663621957443	3.17818277349251	0.9745637614176222	0.9917038927887684	0.9744155015373905	0.9479478898751394	0.25692642051154946	0.9902200258387918	218.0	4.239858179578098	156.0	0.35969304704025484
1023	Feb25-FISH2-3R4-rep2-cp190-100x_Position010_9_cmle.ics	52	1	0	1.7328	0.2370237759444891	1.0	0.43363511268925503	1.0	0.8595614345612763	1.0	0.2727950530544802	3.1033241234145157	0.7008700741597254	0.7949508575833494	0.6858240009136135	0.5452559902357551	0.6614754834237605	0.9916887403868979	202.0	3.9291053819731063	141.0	0.325107177132538
1024	Feb25-FISH2-3R4-rep2-cp190-100x_Position010_9_cmle.ics	53	1	0	1.7328	0.28647448285589544	1.0	0.35476495973269717	1.0	0.9479040472602467	1.0	0.2500362665175166	2.9631549331214053	0.7015484299238052	0.7974450184714846	0.697435638420688	0.5841895636111752	0.6384504488984906	0.9840531557782141	204.0	3.950395545043415	137.0	0.3158842784904802
1025	Feb25-FISH2-3R4-rep2-cp190-100x_Position010_9_cmle.ics	54	1	0	1.2995999999999999	0.22385035983304044	1.0	1.196787296726494	1.0	0.32626801153583	1.0	0.323812912684108	2.888026574139358	0.46517966877182737	0.5946713880675112	0.462088854816924	0.29321967899341683	0.7956364338693007	1.0125825319142852	134.0	2.5967033677316933	83.0	0.1913751468226997
1026	Feb25-FISH2-3R4-rep2-cp190-100x_Position010_9_cmle.ics	55	1	0	1.9493999999999998	6.242266469230407	1.0	0.3137728251146955	1.0	0.0	1.0	0.1844886263593354	3.2354439750292605	0.08254764448160018	0.2621259269580295	0.08254764448160018	0.02896985741489016	0.9512407099284137	0.9465210020116294	218.0	4.356884423780198	130.0	0.29974420586687905
1027	Feb25-FISH2-3R4-rep2-cp190-100x_Position010_9_cmle.ics	56	1	0	1.2995999999999999	0.20236345965812522	1.0	0.21027387567120207	1.0	0.0	1.0	0.1445676811462144	2.489127034968699	0.07483400832024685	0.1650067498691352	0.07483400832024685	0.026706752624183816	0.9785781296091436	0.9166575581375718	152.0	2.9521515772474105	67.0	0.15448355225446841
1028	Feb25-FISH2-3R4-rep2-cp190-100x_Position010_9_cmle.ics	57	1	0	1.2995999999999999	0.2659111676565447	1.0	0.3106347961220434	1.0	1.9493999999999998	1.0	0.2880880389659548	2.0971726828460033	0.9761518291921588	0.9983112748158322	0.9744724684729679	0.9029061056311649	0.3471392075825902	0.9813550163818132	214.0	3.9866306138736998	158.0	0.3643044963612837
1029	Feb25-FISH2-3R4-rep2-cp190-100x_Position010_9_cmle.ics	58	1	0	1.083	5.360758238585352	1.0	5.037508174890991	1.0	0.0	1.0	0.1968089124130956	2.1105768670311496	0.15692653072897303	0.3343402350787886	0.15692653072897303	0.028666313953155834	0.9273360401920059	0.8284447353620451	126.0	2.3945164712483584	59.0	0.13603775497035278
1030	Feb25-FISH2-3R4-rep2-cp190-100x_Position010_9_cmle.ics	59	1	0	1.7328	0.33870967053035594	1.0	0.20232976190631985	1.0	0.639412489864916	1.0	0.26177844781811643	2.8482072119358524	0.5733229689375982	0.6878174737555028	0.5724840685897239	0.4457293045593079	0.734164715056007	0.9911410126225558	194.0	3.7503237343301925	130.0	0.29974420586687905
1031	Feb25-FISH2-3R4-rep2-cp190-100x_Position010_9_cmle.ics	60	1	0	1.2995999999999999	0.6348595252218752	1.0	0.35213910074604937	1.0	1.2748075358549043	1.0	0.3377476642727787	3.6681046268025637	0.8814398419685644	0.9378665756197491	0.878245070662976	0.7888829274835689	0.46430978044882143	1.007570053902174	130.0	2.577528290431496	81.0	0.18676369750167077
1032	Feb25-FISH2-3R4-rep2-cp190-100x_Position010_9_cmle.ics	61	1	0	1.5162	0.232330490233413	1.0	0.3138957476876688	1.0	0.32626801153583	1.0	0.27308137672307414	3.559580132156757	0.4216251342035373	0.5623269480702944	0.4134787440432465	0.28369686010811623	0.8181859741165267	0.9889283072888897	168.0	3.3097148725332395	107.0	0.2467125386750466
1033	Feb25-FISH2-3R4-rep2-cp190-100x_Position010_9_cmle.ics	62	1	0	1.9493999999999998	0.367403194616283	1.0	0.4639824426074284	1.0	0.0	1.0	0.20405996424683748	3.0536069550650526	0.10590534510276538	0.24573466662323704	0.0778606560046904	0.026777629393179375	0.9521453876384504	0.9390336176020225	236.0	4.61871163793424	154.0	0.3550815977192259
1034	Feb25-FISH2-3R4-rep2-cp190-100x_Position010_9_cmle.ics	63	1	0	1.2995999999999999	0.3946998232077915	1.0	0.4054651468329109	1.0	0.8318234787411565	1.0	0.2888539991204763	2.5108472358285994	0.6922207889656102	0.7715136032914317	0.6860493546129786	0.5713551019719925	0.6215634511792967	0.9938355394022151	176.0	3.324659778293215	118.0	0.27207550994070556
1035	Feb25-FISH2-3R4-rep2-cp190-100x_Position010_9_cmle.ics	64	1	0	2.3826	1.9095096178484632	1.0	1.9070566714156614	1.0	0.3720027687491155	1.0	0.12022895760672317	4.04169346640432	0.44541384183033517	0.5543837225918105	0.43066382992236	0.29453979645301115	0.8095928037434106	0.562688798580991	204.0	3.8333693008413157	95.0	0.21904384274887315
1036	Feb25-FISH2-3R4-rep2-cp190-100x_Position010_9_cmle.ics	65	1	0	1.5162	3.3587838253492577	1.0	3.2145475889462305	1.0	0.6190500264643886	1.0	0.2788066178289909	2.673301339087782	0.6172467278969658	0.7343278899945973	0.6147458129280747	0.4583297025044006	0.6700149406147946	0.9782532012906823	172.0	3.3288899498334374	112.0	0.25824116197761887
1037	Feb25-FISH2-3R4-rep2-cp190-100x_Position010_9_cmle.ics	66	1	0	1.9493999999999998	3.7003068653953513	1.0	0.2677183975631882	1.0	0.6275890508929507	1.0	0.24427993612983764	3.412484598923587	0.554912319089744	0.6653996436497766	0.5499109124441249	0.4298583976743459	0.7537064175284008	0.9653015559201673	228.0	4.463335239131743	160.0	0.3689159456823127
1038	Feb25-FISH2-3R4-rep2-cp190-100x_Position010_9_cmle.ics	67	1	0	1.2995999999999999	0.5254067578580586	1.0	0.48018874328245836	1.0	0.72222503087512	1.0	0.265435257696904	3.0048407536883532	0.6570363258835875	0.748280827881846	0.6544352407957311	0.5394907231686351	0.6571746363549008	0.9871503215530585	150.0	2.9074561653366824	89.0	0.2052094947857864
1039	Feb25-FISH2-3R4-rep2-cp190-100x_Position010_9_cmle.ics	68	1	0	1.2995999999999999	0.5182655440846379	1.0	0.6143220355516794	2.0	0.42540144110901373	1.0	0.25680881862154736	2.1759172803318676	0.3695417924638455	0.46897466264115695	0.3695417924638455	0.2607546162699538	0.8549246907676674	0.9224654499310583	182.0	3.4353407651849808	117.0	0.26976978528019113
1040	Feb25-FISH2-3R4-rep2-cp190-100x_Position010_9_cmle.ics	68	2	0	1.5162	0.37905628445640677	2.0	0.3183530133813186	1.0	1.7430385742657564	1.0	0.2844528950677704	2.9180168191883125	0.8078464078997848	0.8670647695618088	0.8053743890844189	0.7458057413554403	0.5908978692147085	0.9913109106353518	214.0	4.12706210691622	157.0	0.3619987717007692
1041	Feb25-FISH2-3R4-rep2-cp190-100x_Position010_9_cmle.ics	69	1	0	1.2995999999999999	0.4279182572759851	1.0	0.3294288886930244	1.0	2.2152612910684377	1.0	0.2916720758385471	2.4260744966045915	0.9805820848232472	0.9967900843404397	0.9804312074714464	0.9473287164863682	0.16790939825210502	0.9760285876748186	190.0	3.637527661668315	133.0	0.3066613798484224
1042	Feb25-FISH2-3R4-rep2-cp190-100x_Position010_9_cmle.ics	70	1	0	1.083	0.16889104465374336	1.0	2.5157503409509077	1.0	0.0	1.0	0.261512653717724	2.471708788491516	0.15647203060606507	0.29562844355160345	0.15765373196059027	0.02837560377553583	0.953363432571786	0.9177715234971874	104.0	1.973082686751603	51.0	0.11759195768623716
1043	Feb25-FISH2-3R4-rep2-cp190-100x_Position010_9_cmle.ics	70	2	0	1.5162	2.481687452631057	1.0	0.1435529578097911	1.0	2.0323118942819596	1.0	0.2288955054510884	3.1725136483009404	0.9513803748947547	0.9720121419814177	0.9505162557792581	0.9075798756259325	0.35681898560345726	0.8407063201022876	148.0	2.8627607534259534	81.0	0.18676369750167077
1044	Feb25-FISH2-3R4-rep2-cp190-100x_Position010_9_cmle.ics	71	1	0	1.2995999999999999	0.25762529091134795	1.0	0.36141266185473603	1.0	1.80482546240828	1.0	0.32031780354063294	2.5568708762389285	0.9234249861598081	0.9588300424432552	0.9225835024912346	0.8657722827089869	0.3847170642792952	1.0071580571243013	186.0	3.548136837846858	135.0	0.31127282916945126
1045	Feb25-FISH2-3R4-rep2-cp190-100x_Position010_9_cmle.ics	72	1	0	1.2995999999999999	0.38259487057369573	1.0	0.4781388055637536	1.0	0.10317500441073144	1.0	0.22296703256133688	1.9756706529335926	0.33133770013504826	0.5530515855534451	0.33133770013504826	0.06301049332341535	0.863740540955593	0.9092355311527787	214.0	3.93982011619286	139.0	0.32049572781150915
1046	Feb25-FISH2-3R4-rep2-cp190-100x_Position010_9_cmle.ics	73	1	0	1.083	0.33883555695048284	1.0	1.2660031229187605	1.0	0.10317500441073144	1.0	0.2916962314675708	3.140169551776272	0.31820277314798395	0.46320791517429694	0.3123160395758715	0.1320791517429696	0.852001078186003	0.9801507657196584	108.0	2.0624735105730605	57.0	0.13142630564932387
1047	Feb25-FISH2-3R4-rep2-cp190-100x_Position010_9_cmle.ics	74	1	0	1.5162	0.5183041729575661	1.0	0.2777024474277155	1.0	0.0	1.0	0.24967135219492856	2.7998539365816875	0.16439060028741861	0.3285644323482422	0.16439060028741861	0.029693232817103815	0.9444920565645921	0.9738316215536953	192.0	3.7524388201003034	125.0	0.28821558256430674
1048	Feb25-FISH2-3R4-rep2-cp190-100x_Position010_9_cmle.ics	75	1	0	1.083	0.3427923585732706	1.0	0.4994163399964146	1.0	0.1459114905355603	1.0	0.3037281960013569	2.3366416155378187	0.32298285478206984	0.49384011567857883	0.32351993389795497	0.15243957859946292	0.8769061466975228	0.9757915933277774	176.0	3.3246597782932157	121.0	0.27899268392224896
1049	Feb25-FISH2-3R4-rep2-cp190-100x_Position010_9_cmle.ics	76	1	0	1.5162	0.4026948635673814	1.0	0.5714856417233007	1.0	1.0298344167305078	1.0	0.2938803076779628	3.119215817220242	0.763935405615801	0.8610849611673335	0.7624146858084255	0.656466679942792	0.6137665636395061	0.9929271844689048	168.0	3.2863096236928198	111.0	0.2559354373171044
1050	Feb25-FISH2-3R4-rep2-cp190-100x_Position010_9_cmle.ics	77	1	0	1.5162	0.24106337063269703	1.0	0.3105015414210346	1.0	1.319789431739984	1.0	0.2865002467954959	3.025915727306478	0.8453119031528222	0.9067522698557282	0.8407354626392032	0.7380924396908882	0.5146173822988689	0.975850034288609	194.0	3.7503237343301925	136.0	0.31357855382996574
1051	Feb25-FISH2-3R4-rep2-cp190-100x_Position010_9_cmle.ics	78	1	0	1.5162	0.3381320872654352	1.0	0.37216142912644257	1.0	1.0368959615364501	1.0	0.298179806429609	2.913033736402463	0.7403894401191304	0.8098565902138198	0.7327576439358379	0.6545135235752092	0.6504554382781588	1.0078530696100292	180.0	3.460861099795512	124.0	0.28590985790379225
1052	Feb25-FISH2-3R4-rep2-cp190-100x_Position010_9_cmle.ics	79	1	0	1.5162	0.29953023342319424	1.0	0.5851512175480001	1.0	1.663646957482313	1.0	0.25776666384451313	2.939686140447553	0.8943698347107438	0.9365618923189111	0.892645539620807	0.8398152649489548	0.40611090264549804	0.9730953326217622	196.0	3.7716138974005013	131.0	0.3020499305273935
1053	Feb25-FISH2-3R4-rep2-cp190-100x_Position010_9_cmle.ics	80	1	0	1.9493999999999998	0.2620703163605783	1.0	0.6050743935327582	1.0	0.46141264688247224	1.0	0.21434750579050252	3.780783076561208	0.5195316165110184	0.6423822004265993	0.5153469403073767	0.3257510836997792	0.765694221958325	0.9255462738969512	222.0	4.329249003399556	144.0	0.33202435111408135
1054	Feb25-FISH2-3R4-rep2-cp190-100x_Position010_9_cmle.ics	82	1	0	1.2995999999999999	0.11507467600866349	1.0	NA	0.0	0.0	1.0	0.2645999334001833	3.841674573825911	0.1941002734064246	0.3152449227786871	0.1731238741416044	0.029132871864741543	0.9347329859399871	0.9533100209903141	118.0	2.2859505701267038	62.0	0.14295492895189613
1055	Feb25-FISH2-3R4-rep2-cp190-100x_Position010_9_cmle.ics	83	1	0	1.9493999999999998	0.232737066015778	1.0	0.334314979527075	1.0	0.0	1.0	0.22273789888012102	2.91779672634353	0.13652464588743837	0.2939253491265874	0.13652464588743837	0.02283576200861056	0.9569274020949836	0.9012581191059438	296.0	5.77233200453275	226.0	0.5210937732762666
1056	Feb25-FISH2-3R4-rep2-cp190-100x_Position010_9_cmle.ics	84	1	0	1.9493999999999998	0.3670571880737507	1.0	0.15505988646931507	1.0	0.0	1.0	0.17548622292469157	2.971434713662454	0.13540989628959788	0.25489233334275296	0.07927346200582135	0.027948116539972305	0.9591445627636899	0.9429399720027642	234.0	4.644231972544768	141.0	0.325107177132538
1057	Feb25-FISH2-3R4-rep2-cp190-100x_Position010_9_cmle.ics	86	1	0	1.5162	0.38720980784146736	1.0	0.42743601748815985	1.0	0.41270001764292574	1.0	0.2587785786599346	3.2082838383196006	0.49760550889456934	0.619787156346184	0.483666336272106	0.35399342688716157	0.7490466264444221	0.994695293303106	158.0	3.0628325641391765	95.0	0.21904384274887315
1058	Feb25-FISH2-3R4-rep2-cp190-100x_Position010_9_cmle.ics	87	1	0	1.5162	0.1435656524055801	1.0	0.298015851947077	1.0	0.7540056732031717	1.0	0.3131877441933184	3.1072352046923077	0.6755497243312614	0.7893231239111264	0.6703374701567978	0.5048250991188638	0.6920283346596495	0.9934606649507427	192.0	3.705628322419464	140.0	0.3228014524720236
1059	Feb25-FISH2-3R4-rep2-cp190-100x_Position010_9_cmle.ics	88	1	0	1.2995999999999999	0.5771441363485311	1.0	0.31743859433682736	1.0	0.1459114905355603	1.0	0.25446900494077324	2.548705229263528	0.36923794712286157	0.5164178330741317	0.35906687402799375	0.16225505443234836	0.8431544983011507	0.9744841456323323	160.0	3.037312229528646	96.0	0.22134956740938755
1060	Feb25-FISH2-3R4-rep2-cp190-100x_Position010_9_cmle.ics	89	1	0	1.2995999999999999	0.3007743945653766	1.0	0.4924039823427845	1.0	1.28727211500829	1.0	0.2672535417116317	2.708221011767743	0.8465369013743416	0.9066378579645215	0.8418674698795181	0.7357154749651874	0.5643417675967324	0.9965351087896623	144.0	2.749964680764076	84.0	0.1936808714832141
1061	Feb25-FISH2-3R4-rep2-cp190-100x_Position010_9_cmle.ics	93	1	0	2.3826	0.44278557676633495	1.0	0.3061934598126514	1.0	0.0	1.0	0.27424904604717165	3.348506845723066	0.3719517332106358	0.5498318309366271	0.3623865101841111	0.04724773020368222	0.85415037171718	0.9926368477340484	338.0	6.664125156977208	306.0	0.7055517461174229
1062	Feb25-FISH2-3R4-rep2-cp190-100x_Position010_9_cmle.ics	94	1	0	1.083	0.13259590998126172	1.0	NA	0.0	0.1459114905355603	1.0	0.2708035121517532	2.656026468239787	0.36567745959149733	0.5174973580721722	0.36567745959149733	0.18633820141018312	0.8548402353315513	0.9899072863451134	112.0	2.128459085554098	58.0	0.13373203030983835
1063	Feb25-FISH2-3R4-rep2-cp190-100x_Position010_9_cmle.ics	95	1	0	1.2995999999999999	3.565419098713654	1.0	5.278265048936317	1.0	0.0	1.0	0.25243768451833887	2.469778686330687	0.16348354885243635	0.3561118453445282	0.16348354885243635	0.030207226584432523	0.9252368424197173	0.9329115901427768	182.0	3.482151262865821	116.0	0.2674640606196767
1064	Feb25-FISH2-3R4-rep2-cp190-100x_Position010_9_cmle.ics	97	1	0	1.083	0.5914222678670208	1.0	0.4694989732963497	1.0	0.7817319754002556	1.0	0.2623025778457774	2.2223518579835195	0.6953824006414345	0.794012063341655	0.6904896404686846	0.5598839222260692	0.6409443943499333	0.960808319929073	166.0	3.1011827187395724	103.0	0.23748964003298878
1065	Feb25-FISH2-3R4-rep2-cp190-100x_Position010_9_cmle.ics	98	1	0	1.2995999999999999	0.5643789933197768	1.0	0.4593429570502075	1.0	1.0542408233015097	1.0	0.15371056121780785	1.5536373771763519	0.7265085181973312	0.8022806109603603	0.7219417014015163	0.6391795115674043	0.6283715987413012	0.6979776006775439	206.0	3.924875210432884	109.0	0.25132398799607547
1066	Feb25-FISH2-3R4-rep2-cp190-100x_Position010_9_cmle.ics	99	1	0	1.2995999999999999	3.7836914074007644	1.0	0.1488345325592981	1.0	1.895909896982456	1.0	0.293554258334312	2.230673374647769	0.95776267351613	0.9871062563170535	0.9561028532218132	0.9135687990875625	0.3463438201392109	0.9770074577715886	164.0	3.1032978045096837	107.0	0.2467125386750466
1067	Feb25-FISH2-3R4-rep2-cp190-100x_Position010_9_cmle.ics	100	1	0	1.2995999999999999	0.3121062413233875	1.0	2.1813429562083666	1.0	0.6736388337817686	1.0	0.2035308025016492	3.912178549033522	0.8003035892706172	0.890054569210668	0.7981131350395819	0.6195622934440089	0.5994172102846501	0.8398805209560285	116.0	2.217849909375555	53.0	0.12220340700726606
1068	Feb25-FISH2-3R4-rep2-cp190-100x_Position010_9_cmle.ics	102	1	0	1.5162	0.20916190062043977	1.0	0.37095640347090936	1.0	0.10317500441073144	1.0	0.27462088780918464	2.8502826854775196	0.3089714522927577	0.46279457785157746	0.3041496359688338	0.09321113807638268	0.8780826249741768	0.9722862354928853	186.0	3.571542086687278	125.0	0.28821558256430674
1069	Feb25-FISH2-3R4-rep2-cp190-100x_Position010_9_cmle.ics	103	1	0	1.7328	0.5367621737081208	1.0	0.5019679442506338	1.0	1.7559927174645722	1.0	0.12869519290991416	4.778698122962398	0.952405465113785	0.9783958561225147	0.9504429144413702	0.9048645518306415	0.37087659069237844	0.7946839956372809	130.0	2.4839072950698156	50.0	0.11528623302572269
1070	Feb25-FISH2-3R4-rep2-cp190-100x_Position010_9_cmle.ics	105	1	0	1.2995999999999999	5.061782570409254	1.0	4.8518151156187885	1.0	0.10317500441073144	1.0	0.17951583365741824	1.9086668216820264	0.29274292742927427	0.4712604311671859	0.29280185017419036	0.06890278483623159	0.8523744874014102	0.8049969030911361	198.0	3.5354463232261923	111.0	0.2559354373171044
1071	Feb25-FISH2-3R4-rep2-cp190-100x_Position010_9_cmle.ics	106	1	0	1.9493999999999998	4.6391353075103	1.0	2.219610062288108	1.0	0.10317500441073144	1.0	0.2961511425382824	2.81097760400133	0.23646829347135337	0.3705658062454313	0.23646829347135337	0.04925963611785579	0.9142352087683321	0.9932506270374768	266.0	5.125306074712234	222.0	0.5118708746342088
1072	Feb25-FISH2-3R4-rep2-cp190-100x_Position010_9_cmle.ics	107	1	0	1.5162	0.11023773158899412	1.0	NA	0.0	0.7540056732031717	1.0	0.2623025778457774	3.1992222186386274	0.7003861074681071	0.8195474930528169	0.6986344085035355	0.5251520126195695	0.6497473220249382	0.9844328311240019	166.0	3.2182089629416715	103.0	0.23748964003298878
1073	Feb25-FISH2-3R4-rep2-cp190-100x_Position010_9_cmle.ics	108	1	0	1.2995999999999999	0.3589401185939805	1.0	0.4548556497832605	1.0	0.32626801153583	1.0	0.3201768082576564	2.4603552095789922	0.44530097221264564	0.5705922912500861	0.44132938012824935	0.2512549127766669	0.8161240609655711	0.9948954301972514	196.0	3.7248033997196615	146.0	0.3366358004351103
1074	Feb25-FISH2-3R4-rep2-cp190-100x_Position010_9_cmle.ics	109	1	0	1.2995999999999999	0.2301115877850224	1.0	0.3149704904839409	1.0	1.2061562705180378	1.0	0.265730768021239	3.92930417430402	0.7693193189427512	0.8320567898819511	0.768160648855249	0.702470073959266	0.5764811885418732	0.967621377958292	114.0	2.2199649951456664	59.0	0.13603775497035278
1075	Feb25-FISH2-3R4-rep2-cp190-100x_Position010_9_cmle.ics	110	1	0	1.2995999999999999	0.4436901966822532	1.0	0.3086638514735239	1.0	1.1160083062473465	1.0	0.2840257821051629	3.7084769288604456	0.7955686195443403	0.8608985854812865	0.791727240892643	0.7060602523424981	0.5837674651682	0.9898293723028805	132.0	2.5520079558209643	76.0	0.1752350741990985
1076	Feb25-FISH2-3R4-rep2-cp190-100x_Position010_9_cmle.ics	111	1	0	1.5162	NA	0.0	NA	0.0	0.0	1.0	0.2207395664595007	4.202025965545997	0.22081446606891175	0.38606171469697426	0.1983386811407323	0.03835427474735358	0.8866627218246023	0.9407304672850645	132.0	2.6222237023422235	67.0	0.15448355225446841
1077	Feb25-FISH2-3R4-rep2-cp190-100x_Position010_9_cmle.ics	112	1	0	1.2995999999999999	0.39420989927492583	1.0	0.13087610184775195	1.0	0.639412489864916	1.0	0.23579874111509602	2.1593091656579273	0.6480346734419369	0.7734690255567179	0.6468670602301599	0.4743031684352115	0.7116548890181249	0.9725344327554604	172.0	3.1884584567909178	103.0	0.23748964003298878
1078	Feb25-FISH2-3R4-rep2-cp190-100x_Position010_9_cmle.ics	114	1	0	1.7328	0.19102522449686438	1.0	0.13683453946000823	1.0	0.2918229810711206	1.0	0.279227296103668	3.3901946263063447	0.39737255600732185	0.5692052872855685	0.3925210179320623	0.23330309558906906	0.8387943577126471	0.9798771118453112	182.0	3.5523670093870803	122.0	0.2812984085827634
1079	Feb25-FISH2-3R4-rep2-cp190-100x_Position010_9_cmle.ics	115	1	0	1.083	0.31594773491694367	1.0	1.0021906632115403	1.0	0.0	1.0	0.22976348254774215	3.208347116957798	0.15238370452010053	0.23835701133049286	0.13217564280049998	0.027220736280426337	0.945692937513176	0.9679696116808243	110.0	2.1305741713242092	52.0	0.1198976823467516
1080	Feb25-FISH2-3R4-rep2-cp190-100x_Position010_9_cmle.ics	115	2	0	1.083	3.751545161472941	1.0	3.4066132384806203	1.0	0.5836459621422412	1.0	0.18032796373144538	2.230705565215736	0.5484200481176328	0.6514193357616161	0.5478152175373987	0.4070745016868053	0.7272991131531623	0.909156147023546	144.0	2.6797489342428165	69.0	0.1590950015754973
1081	Feb25-FISH2-3R4-rep2-cp190-100x_Position010_9_cmle.ics	116	1	0	1.2995999999999999	3.6319190096358125	1.0	0.5295542883428431	1.0	1.7328	1.0	0.2629681350661099	2.524522867876325	0.9524468714795792	0.9761136463444905	0.9498501136081569	0.9044307181181143	0.3622613338116831	0.997483947178596	168.0	3.1926886283311404	105.0	0.24210108935401767
1082	Feb25-FISH2-3R4-rep2-cp190-100x_Position010_9_cmle.ics	118	1	0	1.9493999999999998	0.3935005490452978	1.0	0.6568608607727314	1.0	1.0024833655297731	1.0	0.2680253044902479	3.1862667671636404	0.6277396431618761	0.7347242209288998	0.6260617908128828	0.5227306012251187	0.6955419278967523	0.9828164053776147	240.0	4.661291964074858	181.0	0.41733616355311615
1083	Feb25-FISH2-3R4-rep2-cp190-100x_Position010_9_cmle.ics	118	2	0	1.5162	7.210849809210299	1.0	0.4807358327508323	2.0	1.1321417835580119	1.0	0.26171705325020667	2.8713637446127898	0.6705041834876405	0.7458658609579359	0.6705360212931243	0.5561348267386625	0.6226477570644844	0.9640843480708429	196.0	3.7950191462409206	132.0	0.30435565518790797
1084	Feb25-FISH2-3R4-rep2-cp190-100x_Position010_9_cmle.ics	122	1	0	1.5162	0.5547868673291861	2.0	2.421773676169349	2.0	0.0	1.0	0.06816742495259977	1.3535651836334905	0.05631755004931217	0.24422912027763938	0.05631755004931217	0.02046878759841252	0.9711512500748155	0.46713340532143727	310.0	5.734121155301547	134.0	0.30896710450893683
1085	Feb25-FISH2-3R4-rep2-cp190-100x_Position010_9_cmle.ics	123	1	0	1.083	0.12507031516581785	1.0	0.40515902037458545	1.0	0.5556144027286182	1.0	0.27016716875677926	2.329859901843427	0.6043615858219691	0.7102192301052995	0.5988031532309108	0.4579204787387076	0.7531040076122933	0.99220676966396	148.0	2.8393555045855337	88.0	0.20290377012527194
1086	Feb25-FISH2-3R4-rep2-cp190-100x_Position011_10_cmle.ics	1	1	0	1.9493999999999998	0.1684230248021474	2.0	0.3876572812496383	1.0	0.913592684735068	1.0	0.29076682983530633	2.6722857145703607	0.6359222916831526	0.7545600221571576	0.6326343277676664	0.49223510326818076	0.7274804349399276	0.9921074521937415	292.0	5.565914936509192	253.0	0.5833483391101568
1087	Feb25-FISH2-3R4-rep2-cp190-100x_Position011_10_cmle.ics	2	1	0	1.7328	0.319256052808931	1.0	0.42188942710035876	1.0	1.242391573779135	1.0	0.2726691396657386	2.5069414873559372	0.7164263455757109	0.8246728781230622	0.7168894575310638	0.6163411800720571	0.6403909690251537	0.9721933650421097	292.0	5.5659149365091904	245.0	0.5649025418260412
1088	Feb25-FISH2-3R4-rep2-cp190-100x_Position011_10_cmle.ics	3	1	0	1.2995999999999999	4.167975633448889	1.0	NA	0.0	0.0	1.0	0.23370504099595318	2.9156471541348346	0.17283357212182834	0.34011184544992373	0.17283357212182834	0.03104866663585525	0.9243816935576133	0.9565903746915787	160.0	3.037312229528646	92.0	0.21212666876732977
1089	Feb25-FISH2-3R4-rep2-cp190-100x_Position011_10_cmle.ics	4	1	0	1.5162	0.46395406939556555	1.0	0.6023703315981617	1.0	0.41270001764292574	1.0	0.1689255313786256	2.806750030402312	0.4399201937707667	0.5532054466975127	0.4440424805142378	0.3301594571934292	0.8200878715223591	0.8336859277162936	150.0	2.907456165336682	71.0	0.16370645089652625
1090	Feb25-FISH2-3R4-rep2-cp190-100x_Position011_10_cmle.ics	5	1	0	1.2995999999999999	0.5967910778624463	1.0	0.32841718972384104	1.0	1.2536039404732575	1.0	0.2765256033628516	3.675112463896911	0.8246782692999327	0.9002752107081985	0.8234273115353943	0.7348282278619568	0.5719471413073239	1.0080311606201429	120.0	2.3774564797182722	65.0	0.14987210293343953
1091	Feb25-FISH2-3R4-rep2-cp190-100x_Position011_10_cmle.ics	5	2	0	2.5991999999999997	5.188050791703091	1.0	4.735823779977096	1.0	1.059277487276398	1.0	0.1396938172928079	9.357033123656963	0.7394567715907492	0.7605627746243218	0.7285890760113212	0.6618582977592219	0.6496145105871944	0.9303601815829281	146.0	3.0521178299194234	62.0	0.14295492895189613
1092	Feb25-FISH2-3R4-rep2-cp190-100x_Position011_10_cmle.ics	6	1	0	1.2995999999999999	0.2733448346904936	1.0	0.5882357635224843	1.0	0.0	1.0	0.23108508838904185	2.857893008211711	0.073958895080592	0.18117921984540716	0.073958895080592	0.02712864761219965	0.9587154602411206	0.9771245126215441	130.0	2.5775282904314953	67.0	0.15448355225446841
1093	Feb25-FISH2-3R4-rep2-cp190-100x_Position011_10_cmle.ics	7	1	0	1.2995999999999999	0.7418743213481426	1.0	0.45867003272271206	1.0	0.3634229110571259	1.0	0.2564202848121884	3.130685346036684	0.38955059188160746	0.5051845421132486	0.38544109175584784	0.2120185637439047	0.8520664894884707	0.9816191337261253	146.0	2.8180653415152253	84.0	0.1936808714832141
1094	Feb25-FISH2-3R4-rep2-cp190-100x_Position011_10_cmle.ics	7	2	0	1.5162	3.2258010751874333	1.0	3.161545298271959	1.0	0.1459114905355603	1.0	0.27064251125273314	2.9906221047775707	0.3101191876739337	0.4748277904438909	0.3101191876739337	0.12424848479931197	0.8713925841068011	0.9788395292771487	224.0	4.3037286687890255	164.0	0.3781388443243705
1095	Feb25-FISH2-3R4-rep2-cp190-100x_Position011_10_cmle.ics	8	1	0	1.083	3.6647863744613223	1.0	3.308765959395767	1.0	2.038606639979773	1.0	0.22570007629667543	2.1398687547890236	0.9084892917057017	0.9469296716704068	0.9086309069914377	0.8735566134338438	0.3596418345985555	0.9325791549311633	140.0	2.660573856942619	74.0	0.17062362487806956
1096	Feb25-FISH2-3R4-rep2-cp190-100x_Position011_10_cmle.ics	9	1	0	1.2995999999999999	0.2029558480142388	1.0	0.3853194088934567	1.0	0.5556144027286182	1.0	0.30350133109819233	2.685009438760772	0.575778581474784	0.6955595740405867	0.5734779987944545	0.4219760900140647	0.7539618084861703	0.9935405561333428	154.0	2.9500364914772996	99.0	0.22826674139093092
1097	Feb25-FISH2-3R4-rep2-cp190-100x_Position011_10_cmle.ics	10	1	0	1.7328	0.5275274217721866	1.0	NA	0.0	0.0	1.0	0.17942388957145933	2.9368076992226593	0.0870833800920211	0.3058672801406501	0.0870833800920211	0.030972954774997195	0.9476654913387862	0.8524219447683706	176.0	3.441686022495314	93.0	0.21443239342784423
1098	Feb25-FISH2-3R4-rep2-cp190-100x_Position011_10_cmle.ics	11	1	0	1.2995999999999999	0.9159303573975688	1.0	1.0923146973217568	1.0	0.0	1.0	0.1818200728941245	2.905314503198825	0.055466662856979584	0.20352300812891982	0.07731045616240696	0.027726188265211366	0.9753249023886956	0.9311689047555683	138.0	2.7094994403935697	65.0	0.14987210293343953
1099	Feb25-FISH2-3R4-rep2-cp190-100x_Position011_10_cmle.ics	12	1	0	1.7328	0.27195205031790415	1.0	0.5539334203841164	1.0	0.9077480443748005	1.0	0.27903239775095134	3.492741198294138	0.6843295046604739	0.7915880634556758	0.6843295046604739	0.585966043412852	0.6729070756531602	0.994503200278879	186.0	3.665163082048957	126.0	0.2905213072248212
1100	Feb25-FISH2-3R4-rep2-cp190-100x_Position011_10_cmle.ics	13	1	0	1.083	0.49967337453939303	1.0	0.305197482774654	1.0	1.0317500441073144	1.0	0.3161797036095224	3.019406266640745	0.8220142427806089	0.8837139030445577	0.8194988893244479	0.7347690448190253	0.5155053189918707	1.0193994714030317	110.0	2.1305741713242092	61.0	0.1406492042913817
1101	Feb25-FISH2-3R4-rep2-cp190-100x_Position011_10_cmle.ics	14	1	0	1.5162	0.19475195928287392	1.0	NA	0.0	0.9755754663213545	1.0	0.2656974836399739	2.7244850902081184	0.7173460459222158	0.7934405455148901	0.7101197839664484	0.6106719367588933	0.6445925710939818	0.9832513801371544	196.0	3.748208648560081	133.0	0.3066613798484224
1102	Feb25-FISH2-3R4-rep2-cp190-100x_Position011_10_cmle.ics	15	1	0	1.5162	0.5558749901956782	1.0	1.7104323948216642	1.0	0.10317500441073144	1.0	0.26857729584194817	3.5619651696508927	0.22376550510450274	0.37053296874852165	0.22376550510450274	0.07020938395889906	0.9255471445247128	0.9893396868581673	138.0	2.73290468923399	79.0	0.18215224818064185
1103	Feb25-FISH2-3R4-rep2-cp190-100x_Position011_10_cmle.ics	16	1	0	1.7328	0.24777440596210254	1.0	0.48394554161107856	1.0	1.4930362603455627	1.0	0.2267868789647954	3.389138576442074	0.8781781416779925	0.9138172506381145	0.8669158351841416	0.8170931812908144	0.555313642048518	0.9550721678486583	194.0	3.7269184854897723	121.0	0.27899268392224896
1104	Feb25-FISH2-3R4-rep2-cp190-100x_Position011_10_cmle.ics	17	1	0	1.5162	0.27519623394808923	1.0	0.34290591101967133	1.0	1.2748075358549043	1.0	0.23009711818284617	3.241268885254436	0.8598038904579063	0.9399057531812268	0.8568606606797194	0.7419755339066417	0.5449049233898415	0.924534730973393	192.0	3.658817824738624	120.0	0.2766869592617345
1105	Feb25-FISH2-3R4-rep2-cp190-100x_Position011_10_cmle.ics	18	1	0	1.083	0.3599056110187734	1.0	0.6235985781723017	1.0	0.65584944557845	1.0	0.25363962448022553	2.264377199588314	0.6144542592802519	0.7143897313370364	0.6066585861404442	0.4849100532791531	0.7004578512563135	0.9800734576722087	150.0	2.8606456676558425	87.0	0.20059804546475749
1106	Feb25-FISH2-3R4-rep2-cp190-100x_Position011_10_cmle.ics	19	1	0	1.9493999999999998	0.4588555257004414	1.0	0.5786982001255775	1.0	0.0	1.0	0.27615319737818206	2.882368856995841	0.26440096462223106	0.43375473402448017	0.2530103009057836	0.022315176225874086	0.9194549021093746	0.9739215362170311	286.0	5.5254496961386845	239.0	0.5510681938629545
1107	Feb25-FISH2-3R4-rep2-cp190-100x_Position011_10_cmle.ics	20	1	0	1.7328	0.2765302946092231	1.0	0.2614997590717929	1.0	1.074245800390238	1.0	0.2424578352319696	3.758938615320819	0.7527717302879811	0.8238450155340858	0.74463667283898	0.6532257439703729	0.5911907933103482	0.9831028831098931	198.0	3.8865250558324886	129.0	0.29743848120636457
1108	Feb25-FISH2-3R4-rep2-cp190-100x_Position011_10_cmle.ics	21	1	0	1.2995999999999999	0.3543491863163344	1.0	0.20808763519629447	1.0	0.0	1.0	0.26378387295447825	2.6163619262799584	0.21181621458406724	0.3973126667002164	0.21181621458406724	0.03361682854410951	0.8960774541170166	0.9773226685990968	140.0	2.6605738569426194	80.0	0.18445797284115634
1109	Feb25-FISH2-3R4-rep2-cp190-100x_Position011_10_cmle.ics	22	1	0	1.2995999999999999	0.26498150474813603	2.0	0.2879780372172285	1.0	1.8330020560479539	1.0	0.29906689398300423	2.9696221834098377	0.9501857970553272	0.9783127568164587	0.9477334631260705	0.9011110383106976	0.3461440631603663	0.9925095377727644	164.0	3.173513551030943	108.0	0.24901826333556107
1110	Feb25-FISH2-3R4-rep2-cp190-100x_Position011_10_cmle.ics	23	1	0	3.6822	5.462593010159623	1.0	5.628911549873173	1.0	0.9755754663213545	1.0	0.0836120039193761	17.158276773086815	0.7276647441256248	0.7757002038815682	0.715498006290859	0.5713044210425023	0.6257669832636836	0.6914338719876814	158.0	3.3202903013837943	54.0	0.12450913166778053
1111	Feb25-FISH2-3R4-rep2-cp190-100x_Position011_10_cmle.ics	23	2	0	1.5162	0.33209433746666117	1.0	0.4312471975376371	1.0	0.23070632344123612	1.0	0.3046309795115301	3.257536960636508	0.34373590420573397	0.45209384566345706	0.33900272443511575	0.19487830255062458	0.8579843003572769	0.985881877386373	166.0	3.241614211782091	111.0	0.2559354373171044
1112	Feb25-FISH2-3R4-rep2-cp190-100x_Position011_10_cmle.ics	25	1	0	1.5162	0.2802711931893004	1.0	0.575870072177497	1.0	1.7763106057964917	1.0	0.23419023945646394	3.3543513363759616	0.8960719130785495	0.9349677955537087	0.8952591632954865	0.853888366067391	0.484837519089695	0.9231571337070056	142.0	2.7754850153746076	77.0	0.17754079885961296
1113	Feb25-FISH2-3R4-rep2-cp190-100x_Position011_10_cmle.ics	26	1	0	1.7328	0.3324132994026163	1.0	0.3579342517629594	1.0	0.8533468100660392	1.0	0.24647187327997555	3.293372881319766	0.7128426731256193	0.8173465081287387	0.7114939997798084	0.5902877169804397	0.6525204808938958	0.9906899985844154	176.0	3.4416860224953143	109.0	0.25132398799607547
1114	Feb25-FISH2-3R4-rep2-cp190-100x_Position011_10_cmle.ics	27	1	0	1.7328	0.26322300229617124	1.0	0.6075897352422035	1.0	0.20635000882146287	1.0	0.25379092104500106	3.2016542949114895	0.33954164238664614	0.5054768350163383	0.33954164238664614	0.17190254552964868	0.846850001749735	0.9713629129688905	202.0	3.9057001331326866	136.0	0.31357855382996574
1115	Feb25-FISH2-3R4-rep2-cp190-100x_Position011_10_cmle.ics	28	1	0	0.8664	7.429751267321965	1.0	7.4245696871507345	1.0	0.0	1.0	0.13725827743044045	1.553496233567047	0.27983156690861594	0.43319860418873346	0.27983156690861594	0.025521642222640993	0.9007685786145498	0.7220053326521745	150.0	2.6499984280920637	64.0	0.14756637827292504
1116	Feb25-FISH2-3R4-rep2-cp190-100x_Position011_10_cmle.ics	29	1	0	1.083	0.4118900478118979	1.0	0.8235630711977284	1.0	0.0	1.0	0.2469875885055565	2.6832418949250614	0.24597869063308828	0.4183193864426695	0.1998189815329406	0.0365450878892294	0.9113209481152142	0.9386659748098541	106.0	2.017778098662332	51.0	0.11759195768623716
1117	Feb25-FISH2-3R4-rep2-cp190-100x_Position011_10_cmle.ics	30	1	0	1.9493999999999998	0.27064259547910574	1.0	0.4855801388294382	1.0	0.6952437723139506	1.0	0.18251062864578224	3.4060270152277803	0.6682938351310921	0.7782162821825053	0.6577172401123271	0.4610923024433772	0.700408174763591	0.8497811973673395	212.0	4.105771943845911	124.0	0.28590985790379225
1118	Feb25-FISH2-3R4-rep2-cp190-100x_Position011_10_cmle.ics	31	1	0	1.083	0.26026746217329233	1.0	0.23183686455307975	1.0	1.8583168866609978	1.0	0.2595009869835509	2.8511806151575523	0.9732394366197183	0.9887112676056338	0.969718309859155	0.9463380281690141	0.23849951840185807	0.9790248070245817	130.0	2.5073125439102357	71.0	0.16370645089652625
1119	Feb25-FISH2-3R4-rep2-cp190-100x_Position011_10_cmle.ics	32	1	0	1.083	1.9607134904924322	1.0	0.5692578764035314	1.0	1.6776879206634818	1.0	0.2427659618000343	2.7130865832425677	0.9136638356705511	0.9431917835275528	0.9099743235236026	0.8597511356903021	0.4999254673165409	0.9198009344573446	108.0	2.08587875941348	52.0	0.1198976823467516
1120	Feb25-FISH2-3R4-rep2-cp190-100x_Position011_10_cmle.ics	33	1	0	1.5162	0.30561312381759104	1.0	0.5746449997275379	1.0	0.9479040472602467	1.0	0.2497276119465799	2.9237233454230656	0.6941302055534582	0.7844747907364256	0.6895739224390435	0.5730274548602523	0.6541803406296605	0.9673402202575898	210.0	4.014266034254342	143.0	0.3297186264535669
1121	Feb25-FISH2-3R4-rep2-cp190-100x_Position011_10_cmle.ics	35	1	0	1.2995999999999999	5.392613997756824	1.0	0.6798919930572421	1.0	0.5097226605744432	1.0	0.20684673857940908	2.825478443178896	0.5020142690202349	0.6609800725751891	0.5020142690202349	0.3612729872685897	0.7609112969047614	0.8476556235662314	148.0	2.792545006904694	77.0	0.17754079885961296
1122	Feb25-FISH2-3R4-rep2-cp190-100x_Position011_10_cmle.ics	36	1	0	1.2995999999999999	0.2817279222267675	1.0	0.4319334054864558	1.0	0.0	1.0	0.14199619754156562	2.2797563772370233	0.09029907975460123	0.25188690668388763	0.09029907975460123	0.03217831772683242	0.9482266507039795	0.8180119644230374	182.0	3.3417197698233014	87.0	0.20059804546475749
1123	Feb25-FISH2-3R4-rep2-cp190-100x_Position011_10_cmle.ics	37	1	0	1.5162	0.31161298391456704	1.0	0.9187236092471615	1.0	2.009083356398272	1.0	0.2834790591663577	2.788720889101788	0.9631136853916603	0.98931260914572	0.9618651768852083	0.9092816334916358	0.3525324000829026	0.9980173333889815	186.0	3.571542086687278	127.0	0.29282703188533565
1124	Feb25-FISH2-3R4-rep2-cp190-100x_Position011_10_cmle.ics	41	1	0	1.7328	1.908968529784324	1.0	1.6342809938889347	1.0	0.0	1.0	0.21405916639157124	4.801983568213687	0.42118605176319757	0.6395770656837535	0.4200278265430255	0.06856110548590826	0.8569702585716755	0.9689698655021971	136.0	2.711614526163681	69.0	0.1590950015754973
1125	Feb25-FISH2-3R4-rep2-cp190-100x_Position011_10_cmle.ics	42	1	0	1.5162	0.16796996595010488	1.0	0.5840085414654788	1.0	0.687545504971255	1.0	0.286050250349916	3.054270061929916	0.5899426257171785	0.6998764909055658	0.5858711340576328	0.4647173293312557	0.7105611778127754	0.9955437394152379	196.0	3.7950191462409206	138.0	0.3181900031509946
1126	Feb25-FISH2-3R4-rep2-cp190-100x_Position011_10_cmle.ics	43	1	0	0.8664	0.5831035425023925	1.0	0.5168253658768861	1.0	0.639412489864916	1.0	0.3176904155016142	2.5045970235192696	0.6598977078992233	0.7561564690282251	0.6565448001515438	0.5627107406705816	0.6790842287143476	0.9968870589445094	100.0	1.9070971117705653	53.0	0.12220340700726606
1127	Feb25-FISH2-3R4-rep2-cp190-100x_Position011_10_cmle.ics	44	1	0	1.5162	0.36674922480752975	1.0	0.5723093608161511	1.0	0.6016084874694266	1.0	0.293128628165803	2.5686973394314667	0.5837649615698841	0.6858367771053279	0.5805525370222014	0.4367905895790534	0.7302263603094111	0.9754284763860358	182.0	3.482151262865821	125.0	0.28821558256430674
1128	Feb25-FISH2-3R4-rep2-cp190-100x_Position011_10_cmle.ics	45	1	0	1.5162	0.26124856927650725	1.0	0.47786242849097	1.0	0.9479040472602467	1.0	0.26566364822117994	3.18424157652613	0.7419535214728085	0.8235620546796235	0.7369803360077266	0.6142858353172418	0.6234916935427367	0.986670195363925	182.0	3.55236700938708	119.0	0.27438123460122005
1129	Feb25-FISH2-3R4-rep2-cp190-100x_Position011_10_cmle.ics	46	1	0	1.5162	0.22110871604089224	1.0	0.384161799680186	1.0	1.6481583123587964	1.0	0.274133124179535	3.043762997012646	0.9576362916354997	0.9910326923923087	0.9547410568926827	0.875597307167686	0.46974338144393496	0.9883223297879294	174.0	3.373585361744166	113.0	0.2605468866381333
1130	Feb25-FISH2-3R4-rep2-cp190-100x_Position011_10_cmle.ics	47	1	0	1.2995999999999999	NA	0.0	0.33069934076306556	1.0	0.0	1.0	0.20648634706017469	3.2323116678943498	0.15236825461942122	0.2924465412030152	0.1079089961198571	0.03873305642445687	0.9343788289777336	0.9370611136209493	124.0	2.3966315570184697	59.0	0.13603775497035278
1131	Feb25-FISH2-3R4-rep2-cp190-100x_Position011_10_cmle.ics	48	1	0	2.166	7.769347594811307	1.0	0.44549788770433185	1.0	0.10317500441073144	1.0	0.2808132289446005	3.2973477594091425	0.24874732558461435	0.41737292324971625	0.24874732558461435	0.051546514065150935	0.9216877125281677	0.9950092862500063	274.0	5.374303468876409	226.0	0.5210937732762666
1132	Feb25-FISH2-3R4-rep2-cp190-100x_Position011_10_cmle.ics	50	1	0	1.5162	0.363460212492367	1.0	0.13763194079872756	1.0	0.4883922886704704	1.0	0.24995600798534717	3.400667868605343	0.500348623308806	0.6350433183004984	0.497589306907192	0.35342615119867077	0.7476264723159987	0.9722826608133482	196.0	3.771613897400501	129.0	0.29743848120636457
1133	Feb25-FISH2-3R4-rep2-cp190-100x_Position011_10_cmle.ics	51	1	0	1.7328	0.2120732228016704	1.0	0.32580662751622247	1.0	1.7345341872721707	1.0	0.27813572834450284	3.0727595106608145	0.9134297987791092	0.9504144999623182	0.9124952897731555	0.8625405079508629	0.3812026958504056	0.9855106694500262	194.0	3.797134232011032	134.0	0.30896710450893683
1134	Feb25-FISH2-3R4-rep2-cp190-100x_Position011_10_cmle.ics	52	1	0	1.7328	0.13913102693213006	1.0	0.47401807818175823	1.0	0.0	1.0	0.15982828275307867	2.965439580998447	0.1394421021113368	0.2606598635602204	0.07803610879575305	0.028805302214920978	0.9536620818684384	0.8774695638787884	218.0	4.263263428418519	121.0	0.27899268392224896
1135	Feb25-FISH2-3R4-rep2-cp190-100x_Position011_10_cmle.ics	53	1	0	1.5162	0.5532085941451772	1.0	0.2230630924590658	1.0	0.2918229810711206	1.0	0.31024454638829513	3.4489285485469043	0.4108252559108615	0.5656898269770813	0.4075006794093668	0.24166138237159163	0.8027881773869903	1.006574547433302	160.0	3.154338473730745	106.0	0.24440681401453213
1136	Feb25-FISH2-3R4-rep2-cp190-100x_Position011_10_cmle.ics	54	1	0	1.2995999999999999	0.12533405178829152	1.0	0.2664814329257748	1.0	0.3777847188762272	1.0	0.257039398930074	3.243782088877324	0.5836955918533454	0.7047300172034259	0.566048206589097	0.3859579348489613	0.7667451266096313	0.9664923316107931	110.0	2.130574171324209	55.0	0.12681485632829495
1137	Feb25-FISH2-3R4-rep2-cp190-100x_Position011_10_cmle.ics	55	1	0	1.7328	2.519868568660757	1.0	2.9994556859358914	1.0	0.7252201245704302	1.0	0.28506183420143066	3.302834183683052	0.5964450772887983	0.7003173607172594	0.5959744663392501	0.45822422801703855	0.7333518125359227	0.9863705375028236	200.0	3.9312204677432177	142.0	0.3274129017930525
1138	Feb25-FISH2-3R4-rep2-cp190-100x_Position011_10_cmle.ics	57	1	0	1.083	0.17454780755200766	1.0	0.18438094947872533	1.0	2.3345838485689647	1.0	0.27258798385801636	2.083868642560128	0.9890004507225947	0.9983697267853889	0.9884154703338224	0.9688761663645866	0.1673685778463313	0.9856472800847205	166.0	3.124587967579992	105.0	0.24210108935401767
1139	Feb25-FISH2-3R4-rep2-cp190-100x_Position011_10_cmle.ics	58	1	0	1.5162	0.3165591712432355	1.0	0.40372321667087013	1.0	0.72222503087512	1.0	0.32219988132214655	3.2430411615867234	0.5879867000097794	0.7013055505106246	0.5854719959764736	0.4688525964319144	0.7226133880150704	1.0061189429786317	192.0	3.7524388201003034	142.0	0.3274129017930525
1140	Feb25-FISH2-3R4-rep2-cp190-100x_Position011_10_cmle.ics	59	1	0	1.5162	6.3755355404303815	1.0	6.411820414988596	1.0	0.0	1.0	0.10502211914903851	4.046593080354017	0.07546416576896267	0.17981750205943856	0.07546416576896267	0.026965971738166148	0.9731860210667858	0.6618317358635464	164.0	3.056487306828843	64.0	0.14756637827292504
1141	Feb25-FISH2-3R4-rep2-cp190-100x_Position011_10_cmle.ics	60	1	0	1.5162	0.1939603668124197	1.0	0.30832379386333475	1.0	0.20635000882146287	1.0	0.2970299522544141	2.5606015329610496	0.356354144207965	0.5331528937074568	0.34069208735023254	0.17181676779499183	0.8691791804124711	0.9969942663671834	186.0	3.594947335527698	130.0	0.29974420586687905
1142	Feb25-FISH2-3R4-rep2-cp190-100x_Position011_10_cmle.ics	61	1	0	1.5162	0.5187926568204754	3.0	0.2089267354784344	2.0	0.10317500441073144	1.0	0.281054210801599	2.173980159400789	0.21163644744159482	0.3748954142597334	0.2080442090812988	0.05727540995105137	0.9077768689280553	0.9612127787063811	244.0	4.657061792534634	190.0	0.4380876854977463
1143	Feb25-FISH2-3R4-rep2-cp190-100x_Position011_10_cmle.ics	62	1	0	1.2995999999999999	0.27755966070114046	1.0	0.21855853696688687	1.0	0.10317500441073144	1.0	0.25222168868217903	2.9209926453163875	0.35208635110508857	0.5165023441272215	0.35208635110508857	0.08920922698316278	0.8511166804796673	1.0120597129996656	116.0	2.264660407056395	59.0	0.13603775497035278
1144	Feb25-FISH2-3R4-rep2-cp190-100x_Position011_10_cmle.ics	63	1	0	1.5162	0.3722569814932396	1.0	0.2069930644945984	1.0	1.7726333755189123	1.0	0.2916720758385471	3.0137799078514056	0.9505677420324489	0.9845533587333077	0.9435113585980417	0.8717601881702249	0.46303863729093314	0.9912394618911439	190.0	3.684338159349155	133.0	0.3066613798484224
1145	Feb25-FISH2-3R4-rep2-cp190-100x_Position011_10_cmle.ics	64	1	0	1.2995999999999999	0.2616265170842454	1.0	0.22354113846441004	1.0	0.20635000882146287	1.0	0.293128628165803	2.4398838420264157	0.3416525165796303	0.46780588216448277	0.3200669592797873	0.1758121615993336	0.871643200925292	0.9983972087627083	182.0	3.4353407651849808	125.0	0.28821558256430674
1146	Feb25-FISH2-3R4-rep2-cp190-100x_Position011_10_cmle.ics	66	1	0	1.9493999999999998	0.15851071496162847	1.0	0.30121770466374426	1.0	1.6264911537593718	1.0	0.2613000840067389	3.2489182445431974	0.9015323243480947	0.96524393116843	0.8987053508326484	0.7870425145405906	0.5057748497156366	0.9941411179627826	250.0	4.837958525947662	190.0	0.4380876854977463
1147	Feb25-FISH2-3R4-rep2-cp190-100x_Position011_10_cmle.ics	67	1	0	1.2995999999999999	3.873680417370738	1.0	4.300953983307539	1.0	0.0	1.0	0.2625618704319815	2.5944282506324483	0.1848413799703335	0.3952760897650605	0.1848413799703335	0.031652232164218384	0.9156256208992268	0.9965385859218794	146.0	2.7946600926748055	85.0	0.19598659614372857
1148	Feb25-FISH2-3R4-rep2-cp190-100x_Position011_10_cmle.ics	68	1	0	1.5162	0.36359292359183215	1.0	0.2108649731209704	1.0	1.969554495985222	1.0	0.2642552222637071	3.085450125600025	0.9736598746895814	0.9941449070562443	0.9726623788198377	0.9409762990825116	0.24475865875817068	0.9898863940897706	158.0	3.0628325641391765	96.0	0.22134956740938755
1149	Feb25-FISH2-3R4-rep2-cp190-100x_Position011_10_cmle.ics	69	1	0	1.2995999999999999	0.3478879772474954	1.0	0.3420631823593026	1.0	1.242391573779135	1.0	0.31385177769992	2.456115800337705	0.7992839159009908	0.8632205800608181	0.7976326717457412	0.7212176699473564	0.5887154306856379	1.0016334601289267	176.0	3.371470275974055	123.0	0.2836041332432778
1150	Feb25-FISH2-3R4-rep2-cp190-100x_Position011_10_cmle.ics	70	1	0	1.083	0.16011728055073335	1.0	2.4203378315873807	1.0	1.6592549201289784	1.0	0.29416616971153386	3.341477161897438	0.8632815441379483	0.8943550613689415	0.8542519013076981	0.8178917446851234	0.5080609769257258	1.0076105482014084	100.0	1.9305023606109852	51.0	0.11759195768623716
1151	Feb25-FISH2-3R4-rep2-cp190-100x_Position011_10_cmle.ics	70	2	0	1.2995999999999999	0.15230414559127498	2.0	0.43527463160198626	1.0	1.7660715981523099	1.0	0.27676277301857954	2.4409064871985415	0.890966592204011	0.9239351421902061	0.8888770362189704	0.8396971712557416	0.42101955761629695	0.9921243056260156	162.0	3.0820076414393744	102.0	0.23518391537247432
1152	Feb25-FISH2-3R4-rep2-cp190-100x_Position011_10_cmle.ics	71	1	0	1.7328	0.4268461883812058	1.0	0.4916903393903156	1.0	1.3389208086236206	1.0	0.251560614434687	3.052002990934226	0.7447875526592944	0.8253459880200106	0.7417760992627699	0.6582823196419167	0.6402859391710256	0.9740338820831335	222.0	4.282438505718717	156.0	0.35969304704025484
1153	Feb25-FISH2-3R4-rep2-cp190-100x_Position011_10_cmle.ics	71	2	0	1.5162	2.083666309248304	1.0	2.41325350501991	1.0	1.9396002206044687	1.0	0.24784233883680118	2.6886670460462767	0.8671875	0.9014530674038967	0.8661466561348078	0.8257285907056345	0.5336499788478168	0.9909297319367922	150.0	2.930861414177102	86.0	0.19829232080424306
1154	Feb25-FISH2-3R4-rep2-cp190-100x_Position011_10_cmle.ics	72	1	0	1.7328	0.10268755638414424	1.0	0.5340447632988754	1.0	0.0	1.0	0.24581849238479805	3.327511613235941	0.18462211454337438	0.35503398613634835	0.18182246449962985	0.027508580658186958	0.9176596430851934	0.9748689640407836	216.0	4.218568016507789	148.0	0.3412472497561391
1155	Feb25-FISH2-3R4-rep2-cp190-100x_Position011_10_cmle.ics	73	1	0	1.5162	0.22943155753640895	1.0	0.5119210255846302	1.0	0.5158750220536572	1.0	0.2879608720554036	2.5865591831336388	0.5126880543941229	0.655062326599195	0.5121331718182174	0.3783830252823258	0.7385882702937618	0.984843383769705	186.0	3.548136837846858	128.0	0.2951327565458501
1156	Feb25-FISH2-3R4-rep2-cp190-100x_Position011_10_cmle.ics	74	1	0	1.2995999999999999	0.22931490398998192	1.0	1.676523951264306	1.0	1.4609960847209957	1.0	0.29197721891436773	3.081766184570304	0.8921734280417986	0.9443314358831346	0.8829705211699667	0.802687051952952	0.4926709791068579	0.9956505666582721	156.0	3.0181371522284484	99.0	0.22826674139093092
[truncated: 4,705 more rows]
