# Supplementary material for: M1BP cooperates with CP190 to activate transcription at TAD borders and promote chromatin insulator activity
Source: Nat Commun. 2021 Jul 7;12:4170. doi: 10.1038/s41467-021-24407-y (PMC8263732; doi:10.1038/s41467-021-24407-y)
Supplement: Supplementary file 6 — Source Data [file 41467_2021_24407_MOESM6_ESM.zip › Source Data_updated_060121/Source Data 8/Figure 8i/Figure 8i-tango-slide2/rep2/C.xls]

	Label	nuc.idx	idx	tag	ZThickness	_NUC_dist	_NUC_idx	compacity	elongation	evf	evfMax	evfMean	evfMin	rad_dist	ratioEllVolume	surface_pix	surface_unit	volume_pix	volume_unit
1	Feb25-FISH2-3R4-rep2-cp190-100x_Position001_0_cmle.ics	1	1	0	1.2995999999999999	0.0	1.0	0.17297161391194182	2.879553235446091	0.19936369536386467	0.41565789102401307	0.19936369536386467	0.028189282993312453	0.9209073503676499	0.8012104882332933	124.0	2.34982105933763	54.0	0.12450913166778053
2	Feb25-FISH2-3R4-rep2-cp190-100x_Position001_0_cmle.ics	1	2	0	1.083	0.9733510449106972	1.0	0.18525019796186604	2.0882979222374485	0.7187350094528626	0.7995499308671238	0.7136488049888541	0.6011703208329806	0.6175556717733632	0.8540615610185452	164.0	3.0096768091480035	85.0	0.19598659614372857
3	Feb25-FISH2-3R4-rep2-cp190-100x_Position001_0_cmle.ics	3	1	0	1.083	1.1321417835580119	1.0	0.32204874392117266	2.6577031296554146	0.7896525528767342	0.8541691655671505	0.7869837271600496	0.7048148814521611	0.5866603675445174	0.991377291629101	152.0	2.9053410795665715	100.0	0.23057246605144538
4	Feb25-FISH2-3R4-rep2-cp190-100x_Position001_0_cmle.ics	4	1	0	1.2995999999999999	0.0	1.0	0.19859334534625583	2.2330677542053663	0.08166460313724688	0.18961106733927494	0.08166460313724688	0.029499943721924916	0.9717485608579072	0.9768900495760154	134.0	2.596703367731693	65.0	0.14987210293343953
5	Feb25-FISH2-3R4-rep2-cp190-100x_Position001_0_cmle.ics	5	1	0	1.5162	0.0	1.0	0.3046309795115301	2.9667073157640633	0.25628677956965096	0.3986029378734109	0.25628677956965096	0.030196307443511074	0.9027425455658443	0.9745966992246755	166.0	3.2182089629416715	111.0	0.2559354373171044
6	Feb25-FISH2-3R4-rep2-cp190-100x_Position001_0_cmle.ics	6	1	0	1.5162	1.1333541566286818	1.0	0.2607220240633505	3.360617942093456	0.8669025338975385	0.9346373038767326	0.8644802042395795	0.730417826738097	0.5507233914495955	0.9903640747238576	162.0	3.128818139120214	99.0	0.22826674139093092
7	Feb25-FISH2-3R4-rep2-cp190-100x_Position001_0_cmle.ics	7	1	0	1.2995999999999999	0.1459114905355603	1.0	0.1614352499861963	2.4116462300820056	0.3397560596039373	0.49007411586196165	0.3397560596039373	0.15963603470412013	0.8644856265283536	0.7790336773236513	130.0	2.4370967973889757	56.0	0.12912058098880944
8	Feb25-FISH2-3R4-rep2-cp190-100x_Position001_0_cmle.ics	8	1	0	1.5162	1.2225574214657589	1.0	0.2929320392162178	3.2247110582036322	0.8174074620774687	0.8811789630890257	0.8125537253948545	0.7260894858859589	0.568900141144529	1.0059761318952007	160.0	3.130933224890325	103.0	0.23748964003298878
9	Feb25-FISH2-3R4-rep2-cp190-100x_Position001_0_cmle.ics	9	1	0	1.2995999999999999	0.0	1.0	0.31014455052289863	2.3373351768588626	0.24853183413306595	0.45364982453627445	0.2293472033230681	0.027841438086371125	0.8994071331364805	0.982461754679429	166.0	3.147993216420412	112.0	0.25824116197761887
10	Feb25-FISH2-3R4-rep2-cp190-100x_Position001_0_cmle.ics	10	1	0	2.166	0.0	1.0	0.21721370161441456	2.3504562390778307	0.13419114438801333	0.2037715761732726	0.08534041921915633	0.021532540970731453	0.9607014233202575	0.9500659004013021	302.0	5.976633986786192	230.0	0.5303166719183244
11	Feb25-FISH2-3R4-rep2-cp190-100x_Position001_0_cmle.ics	11	1	0	1.2995999999999999	1.7171743025207962	1.0	0.29528601709160374	3.165454586267282	0.9325284168162289	0.9611573394245935	0.9312013922880296	0.8961820851688693	0.3454810736661175	1.0038047852326168	148.0	2.8861660022663735	92.0	0.21212666876732977
12	Feb25-FISH2-3R4-rep2-cp190-100x_Position001_0_cmle.ics	12	1	0	1.083	1.0542408233015097	1.0	0.34011439917989217	3.103593790551628	0.8345253424763796	0.8890578214933987	0.8308329584063795	0.7453961555765859	0.5729104748470475	1.0014404280738796	112.0	2.175269583234938	65.0	0.14987210293343953
13	Feb25-FISH2-3R4-rep2-cp190-100x_Position001_0_cmle.ics	13	1	0	1.5162	0.32626801153583	1.0	0.2555996928442537	3.597272548485783	0.43316017184119926	0.5549000639834253	0.43316017184119926	0.2609152676639956	0.8291497581656168	0.9623715445006522	176.0	3.4416860224953143	111.0	0.2559354373171044
14	Feb25-FISH2-3R4-rep2-cp190-100x_Position001_0_cmle.ics	14	1	0	1.083	0.0	1.0	0.36261867718627916	2.396288027744106	0.26413528880646187	0.420264037677835	0.24244125039654457	0.030210595670953414	0.8980200956901236	1.0048436642273495	128.0	2.4392118831590874	82.0	0.18906942216218525
15	Feb25-FISH2-3R4-rep2-cp190-100x_Position001_0_cmle.ics	15	1	0	1.2995999999999999	0.0	1.0	0.20089494350237136	2.0642529162572654	0.1360176693241812	0.3106787746422208	0.1360176693241812	0.02815022209815014	0.9325513627263812	0.9374051067538823	202.0	3.741863391249748	121.0	0.27899268392224896
16	Feb25-FISH2-3R4-rep2-cp190-100x_Position001_0_cmle.ics	16	1	0	1.7328	1.4430823792346341	1.0	0.26989512868537635	3.2711853147624783	0.8635435734032376	0.9233576642335767	0.8620294833261772	0.7913305160711999	0.4691678596956787	1.0021793337290834	194.0	3.797134232011032	132.0	0.30435565518790797
17	Feb25-FISH2-3R4-rep2-cp190-100x_Position001_0_cmle.ics	17	1	0	1.2995999999999999	1.2995999999999999	1.0	0.3321150396970988	2.7578036028207533	0.9168453356875604	0.9758943960987094	0.9090847942153277	0.7829360575104048	0.4003530014247313	0.999933928495624	168.0	3.2160938771715606	118.0	0.27207550994070556
18	Feb25-FISH2-3R4-rep2-cp190-100x_Position001_0_cmle.ics	18	1	0	1.5162	0.7555694377524544	1.0	0.298179806429609	3.207833202984295	0.6909640389270999	0.7994925689000049	0.6859057605053469	0.5049620829525596	0.6670358648708549	0.9881888450008178	180.0	3.5076715974763517	124.0	0.28590985790379225
19	Feb25-FISH2-3R4-rep2-cp190-100x_Position001_0_cmle.ics	19	1	0	1.083	0.2918229810711206	1.0	0.2815510562887972	2.794484688067524	0.4360695812371572	0.5644707007723375	0.43693757528519805	0.2976245305746475	0.7682273353564054	0.9605485611190858	108.0	2.0858787594134807	56.0	0.12912058098880944
20	Feb25-FISH2-3R4-rep2-cp190-100x_Position001_0_cmle.ics	20	1	0	1.2995999999999999	1.2611313899024936	1.0	0.29896878435587376	2.7367323562379804	0.859794674515075	0.9173425876572965	0.8583694468262613	0.7822240504275683	0.4929074774595203	0.9984814807713313	142.0	2.752079766534188	87.0	0.20059804546475749
21	Feb25-FISH2-3R4-rep2-cp190-100x_Position001_0_cmle.ics	21	1	0	1.2995999999999999	0.72222503087512	1.0	0.2126465527398591	2.5579461814498927	0.7212004043915503	0.7987619942888562	0.7100264273425445	0.6053280360405101	0.6330669983237557	0.9407378035644026	120.0	2.307240733197012	57.0	0.13142630564932387
22	Feb25-FISH2-3R4-rep2-cp190-100x_Position001_0_cmle.ics	22	1	0	1.083	1.6237047143221965	1.0	0.34131160186500537	2.627117403089538	0.930642422914727	0.9667670737718386	0.9288131880168684	0.8615203461306753	0.3973582005887658	0.994898158015439	140.0	2.6605738569426194	91.0	0.20982094410681532
23	Feb25-FISH2-3R4-rep2-cp190-100x_Position001_0_cmle.ics	23	1	0	1.083	0.20635000882146287	1.0	0.3176904155016142	2.5981630330723964	0.3321730340078964	0.404241927177707	0.31516908581128766	0.19820614545385187	0.8574409928606104	1.0133081591485646	100.0	1.9070971117705653	53.0	0.12220340700726606
24	Feb25-FISH2-3R4-rep2-cp190-100x_Position001_0_cmle.ics	23	2	0	1.2995999999999999	0.7252201245704302	1.0	0.25676833499385804	3.6671138413684403	0.6061435465105189	0.6865856682370444	0.6017280512693357	0.5111817887047245	0.6994605621851477	0.9907345498798098	106.0	2.0879938451835915	52.0	0.1198976823467516
25	Feb25-FISH2-3R4-rep2-cp190-100x_Position001_0_cmle.ics	25	1	0	1.083	1.5627088357751586	1.0	0.2995421726268352	3.134819681710757	0.9249321555898473	0.9549632842015644	0.923202788272229	0.8815250359176289	0.3836733936698068	1.0027052255737263	112.0	2.175269583234938	61.0	0.1406492042913817
26	Feb25-FISH2-3R4-rep2-cp190-100x_Position001_0_cmle.ics	26	1	0	1.2995999999999999	0.5556144027286182	1.0	0.24616471368128026	3.3668605079269853	0.6031706742102781	0.6936527581329561	0.5978076379066478	0.46397925506836396	0.7115701001136716	0.9621938051010571	148.0	2.8627607534259534	84.0	0.1936808714832141
27	Feb25-FISH2-3R4-rep2-cp190-100x_Position001_0_cmle.ics	27	1	0	1.2995999999999999	0.9878179386040888	1.0	0.28863867318537334	2.4666413996889722	0.8074802418606153	0.8916591993412608	0.7997868784965246	0.6600227652515076	0.6432463363645229	0.9919609107280033	180.0	3.437455850955092	122.0	0.2812984085827634
28	Feb25-FISH2-3R4-rep2-cp190-100x_Position001_0_cmle.ics	28	1	0	1.5162	1.44445006175024	1.0	0.277819020713718	2.9240802170751437	0.7920004693924527	0.8547523729142501	0.7931784639131985	0.7211605728393279	0.5718266427017498	0.9780480915670586	196.0	3.7716138974005013	136.0	0.31357855382996574
29	Feb25-FISH2-3R4-rep2-cp190-100x_Position001_0_cmle.ics	28	2	0	1.2995999999999999	0.8254000352858515	1.0	0.2921354378512409	2.9057922448358675	0.5895930277167216	0.6551138953706169	0.58868132314511	0.49346686946827767	0.7095040311599636	0.9999897191185081	142.0	2.728674517693768	86.0	0.19829232080424306
30	Feb25-FISH2-3R4-rep2-cp190-100x_Position001_0_cmle.ics	29	1	0	1.2995999999999999	0.10317500441073144	1.0	0.2968001223977527	2.8292931981838567	0.3214817726652046	0.4726176190673232	0.3214817726652046	0.10185376753424091	0.8825859420323328	0.9999584928782744	152.0	2.928746328406991	96.0	0.22134956740938755
31	Feb25-FISH2-3R4-rep2-cp190-100x_Position001_0_cmle.ics	30	1	0	0.8664	1.4772412513556012	1.0	0.30839548847734544	2.0466014566984643	0.911021743408107	0.9530020169224714	0.9068280204643842	0.8549230125934671	0.4321521768277053	1.0196995974781273	134.0	2.479677123529594	81.0	0.18676369750167077
32	Feb25-FISH2-3R4-rep2-cp190-100x_Position001_0_cmle.ics	31	1	0	0.8664	0.5158750220536572	1.0	0.3195793308095086	2.4514647952293447	0.5906803020013582	0.7041405344944673	0.58342987256821	0.4675528302640515	0.7127515920375309	1.0247124717173486	96.0	1.817706287949107	50.0	0.11528623302572269
33	Feb25-FISH2-3R4-rep2-cp190-100x_Position001_0_cmle.ics	32	1	0	1.2995999999999999	0.2918229810711206	1.0	0.29740095743975503	2.3756762148386428	0.40299054758800523	0.5141276890482399	0.39683833116036504	0.24470338983050846	0.8245696179073312	0.9975199863379327	154.0	2.9266312426368803	98.0	0.2259610167304165
34	Feb25-FISH2-3R4-rep2-cp190-100x_Position001_0_cmle.ics	33	1	0	1.2995999999999999	0.0	1.0	0.15430581471726804	2.11310978059667	0.08499342704014562	0.22315198705632522	0.08499342704014562	0.031170998078673275	0.9375943583372218	0.9130855617370621	166.0	3.218208962941671	79.0	0.18215224818064185
35	Feb25-FISH2-3R4-rep2-cp190-100x_Position001_0_cmle.ics	36	1	0	1.7328	0.5689355674538337	1.0	0.27586507509445285	2.4907436290594243	0.5255623813246957	0.6608041997095946	0.5234803976320787	0.3750005584720206	0.7844337712553611	0.9936260439150296	274.0	5.210466726993469	224.0	0.5164823239552377
36	Feb25-FISH2-3R4-rep2-cp190-100x_Position001_0_cmle.ics	38	1	0	1.2995999999999999	0.0	1.0	0.2932823503008304	2.589755942671569	0.1735679120711369	0.31348986757241537	0.16966568713506086	0.02951475021944052	0.9467188923314951	0.9881160498252054	162.0	3.1288181391202143	105.0	0.24210108935401767
37	Feb25-FISH2-3R4-rep2-cp190-100x_Position001_0_cmle.ics	39	1	0	1.9493999999999998	0.0	1.0	0.14536586700137097	2.654702285332278	0.07168556724506991	0.1786474700551077	0.07168556724506991	0.025159971762991302	0.9839534650938598	0.9387064829540637	206.0	4.158927698837084	106.0	0.24440681401453213
38	Feb25-FISH2-3R4-rep2-cp190-100x_Position001_0_cmle.ics	40	1	0	1.2995999999999999	0.1459114905355603	1.0	0.2660157372343133	2.4502194411292337	0.3214842979356852	0.4591800132718762	0.3214842979356852	0.1580160338612192	0.8781623985381832	0.9836165178751216	162.0	3.0351971437585346	100.0	0.23057246605144538
39	Feb25-FISH2-3R4-rep2-cp190-100x_Position001_0_cmle.ics	41	1	0	2.5991999999999997	0.10317500441073144	1.0	0.15271630954950383	4.931057745010583	0.45223657134262646	0.5871008320059068	0.4413459763592734	0.08557628543887115	0.7903945042981713	0.7694959046011065	252.0	4.906059186698809	147.0	0.33894152509562475
40	Feb25-FISH2-3R4-rep2-cp190-100x_Position001_0_cmle.ics	42	1	0	1.2995999999999999	1.6138406844254058	1.0	0.3152986162946812	2.5929132445380594	0.9271411989055633	0.9637364231821574	0.9261566205123953	0.8603608738910538	0.37296412996104306	1.0124714570005762	150.0	2.907456165336683	97.0	0.22365529206990203
41	Feb25-FISH2-3R4-rep2-cp190-100x_Position001_0_cmle.ics	43	1	0	0.8664	0.7857574237886386	1.0	0.25676833499385804	1.8293340690118867	0.7324709375180737	0.8109059011779222	0.7324709375180737	0.6599930597058087	0.6211819349300403	0.9478229579690777	106.0	1.9709676009814918	52.0	0.1198976823467516
42	Feb25-FISH2-3R4-rep2-cp190-100x_Position001_0_cmle.ics	45	1	0	1.083	0.46141264688247224	1.0	0.25676833499385804	2.5692881991962957	0.55371084474669	0.6616169291263796	0.5525900879509147	0.4429553786828258	0.7606277609535108	0.9651762685599525	106.0	2.017778098662332	52.0	0.1198976823467516
43	Feb25-FISH2-3R4-rep2-cp190-100x_Position001_0_cmle.ics	46	1	0	1.2995999999999999	0.2918229810711206	1.0	0.28102923539568075	2.6562522394289756	0.4029689581399104	0.5659790901384572	0.4029689581399104	0.2431477818592823	0.8327895768225573	0.9862606190608961	158.0	3.062832564139177	99.0	0.22826674139093092
44	Feb25-FISH2-3R4-rep2-cp190-100x_Position001_0_cmle.ics	47	1	0	1.2995999999999999	0.20635000882146287	1.0	0.2991712012340393	3.0545412586825083	0.4139370706342278	0.572127123897724	0.4139370706342278	0.22619906124669475	0.8348529650603669	1.0172594172967724	132.0	2.5754132046613845	78.0	0.17984652352012742
45	Feb25-FISH2-3R4-rep2-cp190-100x_Position001_0_cmle.ics	48	1	0	1.5162	0.6275890508929507	1.0	0.29064899138885836	3.0015818869458517	0.6106822271676977	0.7147466271975126	0.6078924110613014	0.4850979097675508	0.719710550630029	1.003455615839456	152.0	2.975556826087831	95.0	0.21904384274887315
46	Feb25-FISH2-3R4-rep2-cp190-100x_Position001_0_cmle.ics	49	1	0	1.083	0.5158750220536572	1.0	0.3159124829187753	2.3163000453609066	0.5540830264363643	0.6836756747410827	0.5505904524785172	0.38621038435603505	0.7652352535896335	0.9839497647494954	164.0	3.1032978045096833	111.0	0.2559354373171044
47	Feb25-FISH2-3R4-rep2-cp190-100x_Position001_0_cmle.ics	50	1	0	1.2995999999999999	0.6275890508929507	1.0	0.30389344048010053	2.729824363399289	0.6278204117476823	0.7317303182412407	0.6202660492779946	0.48312992106339875	0.700107239076281	0.9931934953963774	156.0	2.9713266545476085	101.0	0.23287819071195984
48	Feb25-FISH2-3R4-rep2-cp190-100x_Position001_0_cmle.ics	51	1	0	1.083	1.0161559471409798	1.0	0.32058304663368065	2.5655729743329485	0.762692147075785	0.83413208185018	0.7604351025115835	0.6729969972358661	0.6220588995096776	1.0113685524720009	144.0	2.726559431923657	92.0	0.21212666876732977
49	Feb25-FISH2-3R4-rep2-cp190-100x_Position001_0_cmle.ics	52	1	0	1.2995999999999999	0.32626801153583	1.0	0.27854218601744635	2.950907178400211	0.448630919207331	0.5751692507286232	0.4453875179300704	0.2694855326030351	0.8093375825249144	1.0021440576788079	170.0	3.237384040241869	110.0	0.2536297126565899
50	Feb25-FISH2-3R4-rep2-cp190-100x_Position001_0_cmle.ics	53	1	0	1.7328	0.0	1.0	0.1287397050723925	2.621936420844096	0.08284073815123202	0.2304762812771457	0.08284073815123202	0.029439183033538846	0.9756006024579563	0.9221459688210104	198.0	3.9333355535133285	94.0	0.2167381180883587
51	Feb25-FISH2-3R4-rep2-cp190-100x_Position001_0_cmle.ics	54	1	0	1.2995999999999999	0.0	1.0	0.1588153504649197	2.5693459590938064	0.07093890845737227	0.1965780403741999	0.07093890845737227	0.03545051698670606	0.9605314444895542	0.9807128793048326	126.0	2.558353213131298	53.0	0.12220340700726606
52	Feb25-FISH2-3R4-rep2-cp190-100x_Position001_0_cmle.ics	56	1	0	1.9493999999999998	1.2737298093406069	1.0	0.3014697881971052	3.3626992339667323	0.7520816918558842	0.8395037962896641	0.748562961105938	0.657608695652174	0.6122795023365334	0.9949804274283867	254.0	4.974159847449959	209.0	0.4818964540475209
53	Feb25-FISH2-3R4-rep2-cp190-100x_Position001_0_cmle.ics	57	1	0	1.5162	0.9767845773409408	1.0	0.3045659969758873	3.3830136480066195	0.7788393583997567	0.8653194135065261	0.7735970585867261	0.637892166071764	0.5738328610889848	0.999874469657229	168.0	3.3097148725332395	113.0	0.2605468866381333
54	Feb25-FISH2-3R4-rep2-cp190-100x_Position001_0_cmle.ics	58	1	0	1.5162	0.5689355674538337	1.0	0.293554258334312	3.1033134501046082	0.6543346011157731	0.7848445486912561	0.6356168991972788	0.4504303295922849	0.7036960690505982	0.9997812741685311	164.0	3.1735135510309425	107.0	0.2467125386750466
55	Feb25-FISH2-3R4-rep2-cp190-100x_Position001_0_cmle.ics	59	1	0	1.5162	2.166	1.0	0.22783091723220977	3.9079600767670297	0.9988864778437643	0.9999619308664535	0.9974303334856098	0.9812795035784986	0.1503056213948429	0.8945343595422116	120.0	2.330645982037432	59.0	0.13603775497035278
56	Feb25-FISH2-3R4-rep2-cp190-100x_Position001_0_cmle.ics	60	1	0	1.083	0.687545504971255	1.0	0.2770363892054491	2.6410513812203664	0.6850018952954555	0.811951592750144	0.6838366395709613	0.5446868550730741	0.6621912927591697	0.9493941680102853	126.0	2.3945164712483584	70.0	0.1614007262360118
57	Feb25-FISH2-3R4-rep2-cp190-100x_Position001_0_cmle.ics	61	1	0	1.5162	0.0	1.0	0.15366485805602248	3.761582436777227	0.08439557360974927	0.23689125461082317	0.08439557360974927	0.029003439635180775	0.9635058392995833	0.801632510528309	184.0	3.4332256794148694	92.0	0.21212666876732977
58	Feb25-FISH2-3R4-rep2-cp190-100x_Position001_0_cmle.ics	62	1	0	1.5162	0.5595020986366908	1.0	0.26566364822117994	3.059982631275093	0.5089864546738618	0.6041681757270653	0.5018425627467313	0.3700042555503241	0.773786810123724	0.9942721873042306	182.0	3.6225827559083394	119.0	0.27438123460122005
59	Feb25-FISH2-3R4-rep2-cp190-100x_Position001_0_cmle.ics	63	1	0	1.2995999999999999	0.20635000882146287	1.0	0.25915367871038286	2.419543805997656	0.349450494720765	0.4551306527657879	0.3457981937711667	0.20010458861810212	0.8698923296337935	0.984609176943874	142.0	2.681864020012928	81.0	0.18676369750167077
60	Feb25-FISH2-3R4-rep2-cp190-100x_Position001_0_cmle.ics	64	1	0	1.5162	1.2193228422019515	1.0	0.269602597857635	3.3207883191122542	0.8314183627001086	0.8897257154867412	0.8259712053806004	0.7326952043997618	0.5342912919733592	1.0012766150623642	176.0	3.4416860224953143	114.0	0.26285261129864773
61	Feb25-FISH2-3R4-rep2-cp190-100x_Position001_0_cmle.ics	65	1	0	1.5162	1.2517016484772698	1.0	0.26518232676336656	3.3312434916041895	0.9063894241172167	0.9637407136454029	0.9033910006079278	0.7844947501828935	0.53461983609792	0.9961868047982914	160.0	3.107527976049905	98.0	0.2259610167304165
62	Feb25-FISH2-3R4-rep2-cp190-100x_Position001_0_cmle.ics	66	1	0	1.083	0.6275890508929507	1.0	0.29335409900733317	2.5679594906639918	0.648694294816843	0.7530035697378353	0.6462504957969216	0.510690021367248	0.7008259703196559	0.9794802582552796	134.0	2.5498928700508534	79.0	0.18215224818064185
63	Feb25-FISH2-3R4-rep2-cp190-100x_Position001_0_cmle.ics	67	1	0	1.7328	0.0	1.0	0.08342253519668065	2.2171276986190467	0.056946268598200456	0.09584321643502637	0.056946268598200456	0.028463332875933587	0.9711468844643423	0.6558682082953134	162.0	3.128818139120214	56.0	0.12912058098880944
64	Feb25-FISH2-3R4-rep2-cp190-100x_Position001_0_cmle.ics	68	1	0	1.5162	0.3164505769875799	1.0	0.28380753372595546	3.2712650094431375	0.49660550377510465	0.6509156731016047	0.4954548270886995	0.27103304212361806	0.7871643208502646	0.9983911641921891	172.0	3.375700447514277	113.0	0.2605468866381333
65	Feb25-FISH2-3R4-rep2-cp190-100x_Position001_0_cmle.ics	69	1	0	0.8664	0.10317500441073144	1.0	0.26686235201799796	1.999478281874701	0.34074854889935385	0.4818954659949622	0.34074854889935385	0.11111187164604096	0.8682423130064562	0.9708260447409729	130.0	2.413691548548556	72.0	0.16601217555704068
66	Feb25-FISH2-3R4-rep2-cp190-100x_Position001_0_cmle.ics	70	1	0	1.5162	0.0	1.0	0.23258075719926388	2.6129519419439804	0.08904633519342905	0.22368173553200826	0.08904633519342905	0.03144397767885134	0.9626983655446653	0.965133837603929	146.0	2.9116863368769046	80.0	0.18445797284115634
67	Feb25-FISH2-3R4-rep2-cp190-100x_Position001_0_cmle.ics	71	1	0	1.2995999999999999	0.3095250132321943	1.0	0.2987286402854682	2.4273122295311653	0.4077039798123072	0.5584560703270605	0.403679635829856	0.24897742079134436	0.8331551661937602	1.004657522220315	176.0	3.324659778293215	120.0	0.2766869592617345
68	Feb25-FISH2-3R4-rep2-cp190-100x_Position001_0_cmle.ics	72	1	0	1.7328	0.0	1.0	0.14554467660466291	2.7315895056308017	0.058729393195370044	0.23040161346895827	0.08468519817607857	0.029353735531392495	0.9755055014757796	0.9291614484388798	186.0	3.7353788285702163	91.0	0.20982094410681532
69	Feb25-FISH2-3R4-rep2-cp190-100x_Position001_0_cmle.ics	74	1	0	1.7328	0.0	1.0	0.16841453429529607	3.830837020799588	0.09108829002687986	0.20727824109173618	0.06532497070783652	0.03264870080639603	0.969304852262042	0.8182206160481879	122.0	2.422151891629001	52.0	0.1198976823467516
70	Feb25-FISH2-3R4-rep2-cp190-100x_Position001_0_cmle.ics	75	1	0	1.2995999999999999	0.751125369937127	1.0	0.30612945552490844	3.2617853178987075	0.7331510573551446	0.8187512550782396	0.7308339898357972	0.5929916431098136	0.6468592329097479	0.9970343493737559	116.0	2.264660407056395	65.0	0.14987210293343953
71	Feb25-FISH2-3R4-rep2-cp190-100x_Position001_0_cmle.ics	77	1	0	1.2995999999999999	0.5556144027286182	1.0	0.2597706008749607	2.2373537696499084	0.5780545142639304	0.6955061584961832	0.574541856897788	0.4382244288528042	0.7453166167970456	0.9307139488950175	174.0	3.2565591175420665	110.0	0.2536297126565899
72	Feb25-FISH2-3R4-rep2-cp190-100x_Position001_0_cmle.ics	78	1	0	0.8664	0.10317500441073144	1.0	0.32492328374130336	2.226602539258074	0.2778225496968301	0.4221832066927623	0.2778225496968301	0.12353212065392585	0.8920197378549817	1.0085285900568954	98.0	1.862401699859836	52.0	0.1198976823467516
73	Feb25-FISH2-3R4-rep2-cp190-100x_Position001_0_cmle.ics	79	1	0	1.2995999999999999	0.2918229810711206	1.0	0.2508275463621424	3.184035903586838	0.4847408882252088	0.6466235274597644	0.4831480559703556	0.24082185719816382	0.8063603241103781	0.9911183357002329	154.0	2.996846989158139	90.0	0.20751521944630086
74	Feb25-FISH2-3R4-rep2-cp190-100x_Position001_0_cmle.ics	81	1	0	1.5162	0.0	1.0	0.23020015373342675	2.705788178435007	0.17792779156828317	0.3537970979394967	0.17448689229278924	0.02891969889608686	0.9285339085854941	0.910081462514401	170.0	3.237384040241869	100.0	0.23057246605144538
75	Feb25-FISH2-3R4-rep2-cp190-100x_Position001_0_cmle.ics	83	1	0	1.5162	0.0	1.0	0.25865289273487824	2.875707419760205	0.10638618429725608	0.307369253658261	0.10638618429725608	0.026926119135953597	0.9549170129473075	0.9585539215841404	170.0	3.3310050356035483	106.0	0.24440681401453213
76	Feb25-FISH2-3R4-rep2-cp190-100x_Position001_0_cmle.ics	84	1	0	1.083	0.0	1.0	0.29646354607517716	2.3049740254507527	0.25732469717070294	0.5625905019552758	0.3044767577972583	0.027534271518872097	0.8706997484032594	0.9675586247834548	138.0	2.592473196191471	83.0	0.1913751468226997
77	Feb25-FISH2-3R4-rep2-cp190-100x_Position001_0_cmle.ics	85	1	0	1.2995999999999999	0.5423219111851784	1.0	0.26179938779914946	3.2202425605205693	0.784058612925848	0.890368360831211	0.7760307090392352	0.5758959878935518	0.6656874450339831	1.021392362678132	108.0	2.13268925709432	54.0	0.12450913166778053
78	Feb25-FISH2-3R4-rep2-cp190-100x_Position001_0_cmle.ics	87	1	0	1.5162	0.1459114905355603	1.0	0.2991993003418851	2.8443697212528076	0.3306663577964486	0.47760096937729984	0.3306663577964486	0.15422276076516656	0.8639977745240441	0.9753327262419629	168.0	3.2394991260119803	112.0	0.25824116197761887
79	Feb25-FISH2-3R4-rep2-cp190-100x_Position001_0_cmle.ics	88	1	0	1.5162	0.10317500441073144	1.0	0.18969694457282252	3.1588949321100754	0.22227727152083518	0.36053702556843314	0.22227727152083518	0.06734495266743343	0.9221813030572061	0.8795808966640168	174.0	3.350180112903746	94.0	0.2167381180883587
80	Feb25-FISH2-3R4-rep2-cp190-100x_Position001_0_cmle.ics	89	1	0	1.083	0.2918229810711206	1.0	0.3068914311146678	2.314114339471875	0.41437295446850664	0.5486287885437696	0.41437295446850664	0.26211017342345166	0.8423165220691623	1.0102108334358733	132.0	2.505197458140125	79.0	0.18215224818064185
81	Feb25-FISH2-3R4-rep2-cp190-100x_Position001_0_cmle.ics	90	1	0	1.083	1.0967653411156157	1.0	0.28610847979324433	2.362307332333339	0.7839654247512626	0.8571493638599581	0.777305438314153	0.6945465035071205	0.6490116511263588	1.0013986467035672	156.0	2.9479214057071887	98.0	0.2259610167304165
82	Feb25-FISH2-3R4-rep2-cp190-100x_Position001_0_cmle.ics	91	1	0	1.5162	1.4532932869245503	1.0	0.27451374210420326	2.662996494347373	0.864518074884743	0.9108406221724331	0.8620707484165625	0.8093799819035719	0.4933765932032996	0.9717527022563138	178.0	3.4395709367252034	117.0	0.26976978528019113
83	Feb25-FISH2-3R4-rep2-cp190-100x_Position001_0_cmle.ics	93	1	0	1.2995999999999999	0.20635000882146287	1.0	0.3265098232126965	2.8302334147428394	0.38718960906659877	0.5148181162188548	0.3745744726007046	0.20288212572689843	0.8415405679545945	1.0130859922290003	168.0	3.2394991260119803	117.0	0.26976978528019113
84	Feb25-FISH2-3R4-rep2-cp190-100x_Position001_0_cmle.ics	94	1	0	1.083	0.2918229810711206	1.0	0.30679615757712825	2.35592419614872	0.41471456032902676	0.5438050426930127	0.41471456032902676	0.25187759846215746	0.83451675306255	0.9965826170985786	144.0	2.703154183083237	90.0	0.20751521944630086
85	Feb25-FISH2-3R4-rep2-cp190-100x_Position001_0_cmle.ics	96	1	0	1.5162	0.65584944557845	1.0	0.26518232676336656	2.8425644827510537	0.6413842678168001	0.7566594783323064	0.6370199219552269	0.4989679605668515	0.7126446310374461	0.996851321622357	160.0	3.0841227272094858	98.0	0.2259610167304165
86	Feb25-FISH2-3R4-rep2-cp190-100x_Position001_0_cmle.ics	97	1	0	1.083	0.7817319754002556	1.0	0.2893628805065309	2.484906903124178	0.660153922119494	0.7606247126730347	0.6588854267763191	0.5400725340961332	0.6994909324800607	0.9720129975250891	138.0	2.5924731961914707	82.0	0.18906942216218525
87	Feb25-FISH2-3R4-rep2-cp190-100x_Position001_0_cmle.ics	98	1	0	0.8664	0.3095250132321943	1.0	0.2667389988896994	2.1724162589742604	0.4944744982081295	0.590274844318476	0.4944744982081295	0.29485467453363673	0.8041186577341405	0.9977588273104303	106.0	1.9943728498219118	53.0	0.12220340700726606
88	Feb25-FISH2-3R4-rep2-cp190-100x_Position001_0_cmle.ics	100	1	0	1.9493999999999998	1.7559927174645722	1.0	0.22296703256133688	3.527026895769598	0.9305192406585209	0.9719049447007613	0.9295269687905148	0.8522094345498924	0.3549391946902091	0.9743372493833927	214.0	4.17387260459706	139.0	0.32049572781150915
89	Feb25-FISH2-3R4-rep2-cp190-100x_Position001_0_cmle.ics	101	1	0	1.7328	1.7341874885527064	1.0	0.26566364822117994	3.2447910948589973	0.9375334672021419	0.9693105756358769	0.9342704149933065	0.8708835341365462	0.38379052925556634	0.9106129888820805	182.0	3.52896176054666	119.0	0.27438123460122005
90	Feb25-FISH2-3R4-rep2-cp190-100x_Position001_0_cmle.ics	102	1	0	1.9493999999999998	0.5556144027286182	1.0	0.2773027964433953	3.009157042075138	0.48529176347407726	0.6083182984393997	0.4813588948163147	0.33176278182313773	0.7808970233144374	0.9909558614534187	280.0	5.438173958087336	232.0	0.5349281212393534
91	Feb25-FISH2-3R4-rep2-cp190-100x_Position001_0_cmle.ics	103	1	0	1.083	0.3634229110571259	1.0	0.2968001223977527	2.549883581452749	0.47039815349105596	0.5889261920998794	0.4697266956932277	0.2908251586843624	0.8022960419398686	0.9967951216842872	152.0	2.9287463284069912	96.0	0.22134956740938755
92	Feb25-FISH2-3R4-rep2-cp190-100x_Position001_0_cmle.ics	104	1	0	1.2995999999999999	0.5158750220536572	1.0	0.26355615600940024	2.405972270736961	0.5576642474086145	0.670619279528529	0.5304807564760948	0.39596558715961416	0.7835882332027503	0.9800603995746685	170.0	3.213978791401449	107.0	0.2467125386750466
93	Feb25-FISH2-3R4-rep2-cp190-100x_Position001_0_cmle.ics	106	1	0	1.9493999999999998	0.1459114905355603	1.0	0.30249738951533106	3.4004361245986177	0.3102628177509694	0.48876777251184833	0.30623438173201206	0.12813227057302887	0.8766802584277059	0.9996322588652857	272.0	5.329608056965677	232.0	0.5349281212393534
94	Feb25-FISH2-3R4-rep2-cp190-100x_Position001_0_cmle.ics	107	1	0	1.7328	1.774085937320833	1.0	0.27451374210420326	3.8034451006541423	0.937901443913468	0.9733312779404963	0.936162924138876	0.877794049637737	0.40249800950199577	0.9852974809895879	178.0	3.5097866832464626	117.0	0.26976978528019113
95	Feb25-FISH2-3R4-rep2-cp190-100x_Position001_0_cmle.ics	108	1	0	1.5162	0.8595614345612763	1.0	0.25802639206161404	3.001730513965766	0.7642008068517679	0.8501283627812655	0.7594330464047635	0.6124199080965633	0.5891571247002991	0.9451871285025498	148.0	2.8861660022663735	86.0	0.19829232080424306
96	Feb25-FISH2-3R4-rep2-cp190-100x_Position001_0_cmle.ics	109	1	0	1.2995999999999999	0.65584944557845	1.0	0.29778726282751644	2.792167846817805	0.6394102504095484	0.736865200093611	0.6347296981043763	0.5156564474608004	0.7260242027287952	1.0116184579972056	140.0	2.7073843546234593	85.0	0.19598659614372857
97	Feb25-FISH2-3R4-rep2-cp190-100x_Position001_0_cmle.ics	110	1	0	1.083	0.6497999999999999	1.0	0.2953152701177966	2.4513019710190393	0.7978253618837969	0.868361016609966	0.7667400440264158	0.5974184510706424	0.674874934127479	0.9733655788117362	128.0	2.439211883159088	74.0	0.17062362487806956
98	Feb25-FISH2-3R4-rep2-cp190-100x_Position001_0_cmle.ics	111	1	0	1.2995999999999999	0.10317500441073144	1.0	0.2696112908895111	3.351689276026184	0.27839772520623585	0.4314420803782506	0.2713220585561011	0.08807386466960936	0.8856394178105809	0.9977096041132931	116.0	2.2880656558968147	61.0	0.1406492042913817
99	Feb25-FISH2-3R4-rep2-cp190-100x_Position001_0_cmle.ics	113	1	0	1.5162	0.0	1.0	0.13495568014105902	2.6515647575205428	0.07164719954967633	0.19194166901210244	0.07164719954967633	0.035806009006473405	0.9674359645296728	0.8808029960510533	138.0	2.7797151869148293	56.0	0.12912058098880944
100	Feb25-FISH2-3R4-rep2-cp190-100x_Position001_0_cmle.ics	114	1	0	1.2995999999999999	0.42540144110901373	1.0	0.26782808006002096	2.8455182742074046	0.5002034827682225	0.6125527448754471	0.4847173731445584	0.3540600167070062	0.8136834326962874	0.9920861546577724	154.0	2.9500364914772996	93.0	0.21443239342784423
101	Feb25-FISH2-3R4-rep2-cp190-100x_Position001_0_cmle.ics	115	1	0	1.9493999999999998	1.3278306771583712	1.0	0.25175043046236034	2.626885644885897	0.7865398532881692	0.8730981204955486	0.7852508789434692	0.6671941041200073	0.5995537554578654	0.9798028656846594	290.0	5.451003778077202	233.0	0.5372338458998677
102	Feb25-FISH2-3R4-rep2-cp190-100x_Position001_0_cmle.ics	116	1	0	1.083	0.23070632344123612	1.0	0.2735425264285485	2.5122989001671514	0.3889113244662142	0.5207196175240676	0.3674687023696312	0.20464937535010355	0.8581163304391587	1.0008709735434786	136.0	2.594588281961582	78.0	0.17984652352012742
103	Feb25-FISH2-3R4-rep2-cp190-100x_Position001_0_cmle.ics	117	1	0	1.083	0.5097226605744432	1.0	0.3045614175595653	2.3849753961137194	0.5657382139832502	0.6779335654465042	0.5614190270066811	0.3880304883786581	0.7637181003234386	0.9988592216920227	162.0	3.0586023925989547	107.0	0.2467125386750466
104	Feb25-FISH2-3R4-rep2-cp190-100x_Position001_0_cmle.ics	118	1	0	1.7328	0.0	1.0	0.16757186576811736	2.5576370747661703	0.0847829577690949	0.2286704490713483	0.0847829577690949	0.031278434940855325	0.9617879526316846	0.933277868565813	156.0	3.1117581475901273	75.0	0.17292934953858405
105	Feb25-FISH2-3R4-rep2-cp190-100x_Position001_0_cmle.ics	119	1	0	1.2995999999999999	1.0317500441073144	1.0	0.29247783641808905	2.36995961566149	0.6786068235492577	0.7538008181511471	0.6780374915654521	0.5906239456815114	0.7117827017583269	0.9892075597781121	186.0	3.5481368378468585	129.0	0.29743848120636457
106	Feb25-FISH2-3R4-rep2-cp190-100x_Position001_0_cmle.ics	119	2	0	1.083	0.20635000882146287	1.0	0.30589812765231944	2.76762465095194	0.2833428221997301	0.39378795546558704	0.2833428221997301	0.15316611842105263	0.8956602446690322	0.9953047315605091	110.0	2.107168922483789	60.0	0.13834347963086724
107	Feb25-FISH2-3R4-rep2-cp190-100x_Position001_0_cmle.ics	120	1	0	1.5162	0.0	1.0	0.14261245881212017	2.333403646033316	0.08459918784779666	0.2495488043314784	0.08459918784779666	0.02967148658230024	0.9654274783660353	0.8741916318736022	190.0	3.7545539058704143	93.0	0.21443239342784423
108	Feb25-FISH2-3R4-rep2-cp190-100x_Position001_0_cmle.ics	121	1	0	1.2995999999999999	2.166	1.0	0.3396063716276209	2.8329592353634214	0.9932400602977199	0.9990990672696438	0.9922743546259657	0.9790253438854344	0.17530019363420993	1.0017630936160826	134.0	2.5732981188912736	85.0	0.19598659614372857
109	Feb25-FISH2-3R4-rep2-cp190-100x_Position001_0_cmle.ics	122	1	0	1.083	0.5158750220536572	1.0	0.33467294424092653	2.724430577317437	0.5423225201814735	0.6496251251357856	0.5360391062642442	0.40620141004068244	0.7601800571780136	0.9990558799520427	144.0	2.7499646807640765	94.0	0.2167381180883587
110	Feb25-FISH2-3R4-rep2-cp190-100x_Position001_0_cmle.ics	123	1	0	0.8664	0.8664	1.0	0.3382270538663681	2.49685871084836	0.8621710979473757	0.9585686733709877	0.8621710979473757	0.7283888965422235	0.4872726003101479	1.0115286777036163	104.0	1.973082686751603	58.0	0.13373203030983835
111	Feb25-FISH2-3R4-rep2-cp190-100x_Position001_0_cmle.ics	125	1	0	1.5162	0.8664	1.0	0.22814687520670196	3.206827622854616	0.7908672944424908	0.8594146837025749	0.7809557300824445	0.6655335443285273	0.5648894542417594	0.9673331462460886	142.0	2.7754850153746076	76.0	0.1752350741990985
112	Feb25-FISH2-3R4-rep2-cp190-100x_Position001_0_cmle.ics	126	1	0	1.2995999999999999	1.5338067085748235	1.0	0.28338543426035845	2.3327789543415944	0.8794060296985151	0.9216818570836164	0.8752680013058171	0.8201060535208534	0.4586354875855089	0.9593442811269995	168.0	3.19268862833114	109.0	0.25132398799607547
113	Feb25-FISH2-3R4-rep2-cp190-100x_Position001_0_cmle.ics	127	1	0	1.5162	0.0	1.0	0.2888529022086707	3.1135288908422583	0.2107696660006719	0.380925438053645	0.21516346340859663	0.028060187067913786	0.8978995884302025	0.9920397911462535	172.0	3.352295198673857	114.0	0.26285261129864773
114	Feb25-FISH2-3R4-rep2-cp190-100x_Position001_0_cmle.ics	128	1	0	1.7328	0.3777847188762272	1.0	0.298179806429609	3.5890268088297073	0.4873048681427388	0.6431369079693419	0.48711184744931196	0.3087969181029283	0.7783865511518386	1.0020876667827556	180.0	3.5778873439976113	124.0	0.28590985790379225
115	Feb25-FISH2-3R4-rep2-cp190-100x_Position001_0_cmle.ics	129	1	0	1.083	0.10317500441073144	1.0	0.3439774269236638	2.4399195633676816	0.3046818603691863	0.43992987521913995	0.2823553676394761	0.10741724244611736	0.8986479221056167	1.020325404379298	126.0	2.394516471248359	78.0	0.17984652352012742
116	Feb25-FISH2-3R4-rep2-cp190-100x_Position001_0_cmle.ics	130	1	0	1.9493999999999998	0.10317500441073144	1.0	0.28530389870926887	2.998944985709216	0.31597097898803356	0.5013497597286347	0.30056534438895693	0.05465938000565344	0.8938072131705829	0.9933546209159051	262.0	5.106130997412036	213.0	0.4911193526895787
117	Feb25-FISH2-3R4-rep2-cp190-100x_Position001_0_cmle.ics	131	1	0	1.083	1.5394492374569102	1.0	0.33064220202131495	2.556166106210045	0.9216085176883345	0.9637705876620213	0.9196959360686093	0.8660949225221714	0.38944176349454124	0.9857834244281073	132.0	2.505197458140125	82.0	0.18906942216218525
118	Feb25-FISH2-3R4-rep2-cp190-100x_Position001_0_cmle.ics	132	1	0	1.5162	0.0	1.0	0.25221496810300453	2.6811048126635955	0.15726489512523173	0.2926605838089353	0.13432694754444	0.025406230688138427	0.9394469335336425	0.9583816346110824	166.0	3.218208962941671	101.0	0.23287819071195984
119	Feb25-FISH2-3R4-rep2-cp190-100x_Position001_0_cmle.ics	133	1	0	1.9493999999999998	1.5162	1.0	0.29779513306592903	2.885471027971564	0.8636504595842861	0.9219761090597852	0.8598009501796575	0.7778551906354791	0.5058262786400072	0.9989762026061855	282.0	5.4594641211576445	243.0	0.5602910925050123
120	Feb25-FISH2-3R4-rep2-cp190-100x_Position001_0_cmle.ics	134	1	0	1.7328	0.9228252937649445	1.0	0.25765850080505726	3.7217471824482153	0.7649281526984573	0.8462489338961642	0.7638053699245361	0.6594243579086012	0.5013460857294437	0.9816193349651764	156.0	3.064947649909288	93.0	0.21443239342784423
121	Feb25-FISH2-3R4-rep2-cp190-100x_Position002_1_cmle.ics	3	1	0	1.5162	0.8058225447605828	1.0	0.298179806429609	2.882088309810749	0.6693867060751116	0.7698220194686285	0.6686718925691522	0.543198027435988	0.6772746212061643	0.988073459111282	180.0	3.4842663486359315	124.0	0.28590985790379225
122	Feb25-FISH2-3R4-rep2-cp190-100x_Position002_1_cmle.ics	4	1	0	1.5162	0.46141264688247224	1.0	0.29249864608420967	3.2650536826411045	0.5413969191812619	0.6593880565520152	0.5368052331715552	0.35157628191601603	0.7600837114028395	0.9915292520272977	158.0	3.0628325641391765	101.0	0.23287819071195984
123	Feb25-FISH2-3R4-rep2-cp190-100x_Position002_1_cmle.ics	5	1	0	0.8664	0.1459114905355603	1.0	0.2993667739987017	2.7058217103520423	0.3973163211882647	0.552054449205949	0.39087859455895757	0.19140602276473212	0.863586424229461	0.9974737123986817	102.0	1.9283872748408741	53.0	0.12220340700726606
124	Feb25-FISH2-3R4-rep2-cp190-100x_Position002_1_cmle.ics	6	1	0	1.5162	0.8972608143895275	1.0	0.2745497448744835	3.2504360542823774	0.6944627979919953	0.7985957637480728	0.692951478283323	0.5719509694470393	0.6468056994306204	1.0002895636875602	156.0	3.064947649909288	96.0	0.22134956740938755
125	Feb25-FISH2-3R4-rep2-cp190-100x_Position002_1_cmle.ics	7	1	0	2.166	0.3634229110571259	1.0	0.25987036887592097	3.303431963071294	0.4084466551926314	0.5805515102226089	0.4048720518979441	0.2092901859171978	0.8337728964972432	0.981932235552332	282.0	5.529679867678904	227.0	0.5233994979367811
126	Feb25-FISH2-3R4-rep2-cp190-100x_Position002_1_cmle.ics	8	1	0	0.6497999999999999	0.0	1.0	0.2341147417940929	1.7842836870665322	0.13787902901878757	0.2967623854671123	0.13787902901878757	0.029386353818520793	0.9325867907011465	0.9377106923846075	132.0	2.364765965097605	69.0	0.1590950015754973
127	Feb25-FISH2-3R4-rep2-cp190-100x_Position002_1_cmle.ics	9	1	0	1.5162	0.0	1.0	0.13017886875851517	2.474268189815671	0.08051506227937007	0.18932562690907762	0.08051506227937007	0.04023924057578695	0.956628774624545	0.9541711105895175	138.0	2.70949944039357	55.0	0.12681485632829495
128	Feb25-FISH2-3R4-rep2-cp190-100x_Position002_1_cmle.ics	10	1	0	1.5162	1.693476355552663	1.0	0.18114168965970917	3.8518314810008993	0.9651453880223377	0.983054111303678	0.9639899865203158	0.9398308620578985	0.2681925552591437	0.7744907907088552	116.0	2.217849909375555	50.0	0.11528623302572269
129	Feb25-FISH2-3R4-rep2-cp190-100x_Position002_1_cmle.ics	12	1	0	1.7328	0.0	1.0	0.2114963912425858	2.8067602076619784	0.08221537489136446	0.2635814173974876	0.08221537489136446	0.029438255510784547	0.9452008933103807	0.9556118892181572	204.0	4.044016540405095	126.0	0.2905213072248212
130	Feb25-FISH2-3R4-rep2-cp190-100x_Position002_1_cmle.ics	13	1	0	1.2995999999999999	0.10317500441073144	1.0	0.1884075318947007	3.6729434937054815	0.32303370786516855	0.39880296687963573	0.30707020635969745	0.10024693397958434	0.883346245619378	0.8632456218006177	122.0	2.3051256474269013	55.0	0.12681485632829495
131	Feb25-FISH2-3R4-rep2-cp190-100x_Position002_1_cmle.ics	14	1	0	1.5162	0.0	1.0	0.1617883657975504	2.9701818454507007	0.0720226843100189	0.24043793320730938	0.10270951480781348	0.03599558916194077	0.9725418009451972	0.9095207244015985	142.0	2.822295513055447	64.0	0.14756637827292504
132	Feb25-FISH2-3R4-rep2-cp190-100x_Position002_1_cmle.ics	15	1	0	1.2995999999999999	0.0	1.0	0.14421017302779074	2.1434292720528707	0.0838453998334686	0.26246614037121746	0.0838453998334686	0.029532974271952107	0.9638050652685288	0.8942839224393608	192.0	3.5417915805365254	95.0	0.21904384274887315
133	Feb25-FISH2-3R4-rep2-cp190-100x_Position002_1_cmle.ics	16	1	0	2.3826	1.6592549201289784	1.0	0.25970918148696104	3.8572590476652797	0.8555738803484654	0.9135216908032279	0.8419185656903698	0.7600589068525363	0.5053317974439875	0.9846186271598464	300.0	5.955343823715881	249.0	0.5741254404680991
134	Feb25-FISH2-3R4-rep2-cp190-100x_Position002_1_cmle.ics	17	1	0	1.7328	1.5036929604517426	1.0	0.2536997527603807	3.263574229707323	0.8581583638172824	0.9118661903773329	0.8577932722938486	0.7898075037046052	0.45714773458288605	0.9937357746374628	204.0	3.9972060427242546	138.0	0.3181900031509946
135	Feb25-FISH2-3R4-rep2-cp190-100x_Position002_1_cmle.ics	18	1	0	1.2995999999999999	0.0	1.0	0.28738770534290325	3.514915141423975	0.289983164983165	0.45302487237971106	0.289983164983165	0.03668404474856088	0.8856467005429741	0.983697093145962	128.0	2.5094276296803466	73.0	0.16831790021755516
136	Feb25-FISH2-3R4-rep2-cp190-100x_Position002_1_cmle.ics	19	1	0	1.5162	0.0	1.0	0.2937876203123271	2.9938621463630857	0.1674883294795166	0.34404039963352384	0.1674883294795166	0.020719718453237935	0.9307134030166498	0.9926492862594452	198.0	3.8163093093112295	142.0	0.3274129017930525
137	Feb25-FISH2-3R4-rep2-cp190-100x_Position002_1_cmle.ics	19	2	0	1.2995999999999999	1.0452244593809161	1.0	0.2533592821096046	2.7125268594154885	0.6245909864316566	0.699425926733854	0.6244273810043192	0.5385072640809738	0.723880040466878	0.9849689534135457	158.0	3.016022066458337	94.0	0.2167381180883587
138	Feb25-FISH2-3R4-rep2-cp190-100x_Position002_1_cmle.ics	20	1	0	1.2995999999999999	1.1368333649278028	1.0	0.18141719661728778	3.1104307480614883	0.8036220681125491	0.8528159370996952	0.7934361058350634	0.6971818543221874	0.5622242127272412	0.7428969051892038	128.0	2.4392118831590874	58.0	0.13373203030983835
139	Feb25-FISH2-3R4-rep2-cp190-100x_Position002_1_cmle.ics	22	1	0	1.5162	1.0389843448820495	1.0	0.2533592821096046	3.091245130954503	0.7828443062771484	0.8565230815092412	0.7783195639213014	0.6863874457030917	0.5734105390964154	0.9958391343280206	158.0	3.0862378129795967	94.0	0.2167381180883587
140	Feb25-FISH2-3R4-rep2-cp190-100x_Position002_1_cmle.ics	23	1	0	1.7328	0.0	1.0	0.19081588032007973	2.7267787959564047	0.07814312108584545	0.2928087533092852	0.07814312108584545	0.02770601550065186	0.9555438171127466	0.9227017748629518	210.0	4.1078870296160215	125.0	0.28821558256430674
141	Feb25-FISH2-3R4-rep2-cp190-100x_Position002_1_cmle.ics	24	1	0	1.2995999999999999	1.242391573779135	1.0	0.2836296094149551	2.592680938363551	0.8238837831970476	0.8819469570880671	0.8238837831970476	0.7558162674578479	0.4779336755096888	0.9990305369471791	170.0	3.237384040241869	111.0	0.2559354373171044
142	Feb25-FISH2-3R4-rep2-cp190-100x_Position002_1_cmle.ics	26	1	0	0.6497999999999999	0.1459114905355603	1.0	0.17495429986519478	1.9126594549455744	0.2990952373161434	0.4901097822352383	0.29847351973953307	0.15063562441713976	0.8881783925888018	0.7515930865998413	122.0	2.141288905543962	53.0	0.12220340700726606
143	Feb25-FISH2-3R4-rep2-cp190-100x_Position002_1_cmle.ics	27	1	0	1.2995999999999999	0.46141264688247224	1.0	0.25243768451833887	2.6944936003564273	0.49984207323179797	0.6520603665441771	0.49678368655003197	0.3427627169567127	0.7575280009318367	0.9734613453349366	182.0	3.458746014025401	116.0	0.2674640606196767
144	Feb25-FISH2-3R4-rep2-cp190-100x_Position002_1_cmle.ics	28	1	0	1.083	0.5097226605744432	1.0	0.3075050913990076	2.885961196858267	0.5483803842685718	0.6377817853922453	0.542623291947007	0.43674134702087813	0.747359939047184	1.0055533937412704	124.0	2.37322630817805	72.0	0.16601217555704068
145	Feb25-FISH2-3R4-rep2-cp190-100x_Position002_1_cmle.ics	29	1	0	1.2995999999999999	2.4249577813365413	1.0	0.3275901193684669	2.697703616716943	0.9461539152621554	0.9689892011355877	0.9456867430912423	0.9165446329104826	0.3572199099498077	1.0079127003986617	144.0	2.7733699296044967	93.0	0.21443239342784423
146	Feb25-FISH2-3R4-rep2-cp190-100x_Position002_1_cmle.ics	29	2	0	1.5162	1.1763760451361116	1.0	0.2786623371401123	2.73258563318899	0.7158470190821864	0.786035145721781	0.715460703633162	0.6129860387393539	0.6151880839890612	0.9933652666054794	190.0	3.637527661668315	130.0	0.29974420586687905
147	Feb25-FISH2-3R4-rep2-cp190-100x_Position002_1_cmle.ics	30	1	0	1.2995999999999999	0.7748934119142009	1.0	0.28758054650375425	3.397245101318401	0.7210948254919427	0.8257834642481172	0.7317029719005588	0.6158879261478662	0.562039133297127	0.9905877796913363	116.0	2.264660407056395	63.0	0.1452606536124106
148	Feb25-FISH2-3R4-rep2-cp190-100x_Position002_1_cmle.ics	32	1	0	1.083	0.3095250132321943	1.0	0.31252526369301753	2.850923234867713	0.4546800234087232	0.5455265241488519	0.4380529450239251	0.3223518881889222	0.8193511365713387	1.0106209997493065	108.0	2.0858787594134807	59.0	0.13603775497035278
149	Feb25-FISH2-3R4-rep2-cp190-100x_Position002_1_cmle.ics	33	1	0	1.2995999999999999	1.401081809291592	1.0	0.2708035121517532	2.974888392265746	0.9281393660779095	0.9635339255469911	0.9262037261069441	0.8781756593273651	0.33212734134935656	1.010940568336943	112.0	2.175269583234938	58.0	0.13373203030983835
150	Feb25-FISH2-3R4-rep2-cp190-100x_Position002_1_cmle.ics	35	1	0	1.2995999999999999	0.23070632344123612	1.0	0.27854218601744635	2.956157855549233	0.37955938138313394	0.5588524948934929	0.37739823460752847	0.18046943390720746	0.8342702793187168	0.9870814824094263	170.0	3.284194537922709	110.0	0.2536297126565899
151	Feb25-FISH2-3R4-rep2-cp190-100x_Position002_1_cmle.ics	37	1	0	1.9493999999999998	0.5097226605744432	1.0	0.2500724230128214	3.3535557269111114	0.5876496664261204	0.723129998085448	0.5824951031649018	0.36668458491038425	0.7334110647845383	0.9876367071921106	202.0	3.975915879653946	135.0	0.31127282916945126
152	Feb25-FISH2-3R4-rep2-cp190-100x_Position002_1_cmle.ics	38	1	0	1.5162	0.9077480443748005	1.0	0.2735008026506843	3.434092948605623	0.7105049138461772	0.8077329421511473	0.7093496089444922	0.5786367402160116	0.663424736938261	0.9982719594479221	170.0	3.354410284443968	109.0	0.25132398799607547
153	Feb25-FISH2-3R4-rep2-cp190-100x_Position002_1_cmle.ics	40	1	0	1.2995999999999999	0.2611622542985661	1.0	0.25676833499385804	3.1581345599294655	0.48981898285604825	0.6199789292213389	0.4793410592855091	0.2828560482712384	0.791094069265804	1.0070737736347595	106.0	2.064588596343172	52.0	0.1198976823467516
154	Feb25-FISH2-3R4-rep2-cp190-100x_Position002_1_cmle.ics	42	1	0	1.5162	0.32626801153583	1.0	0.26132905545378543	2.6281733137531007	0.4335198242546068	0.5569834523016797	0.42963027500669004	0.24424191129338405	0.8129674846932636	0.9246693560761173	222.0	4.282438505718717	159.0	0.3666102210217982
155	Feb25-FISH2-3R4-rep2-cp190-100x_Position002_1_cmle.ics	43	1	0	1.7328	0.10317500441073144	1.0	0.2534189326011239	3.3223257985374874	0.33260715801386337	0.4868510397510256	0.3207455085584948	0.09524685245437828	0.8592031513894695	0.9830511956332695	208.0	4.039786368864873	142.0	0.3274129017930525
156	Feb25-FISH2-3R4-rep2-cp190-100x_Position002_1_cmle.ics	44	1	0	1.5162	0.10317500441073144	1.0	0.32414131975419724	2.912507713905292	0.35114950357792507	0.513334081238531	0.35083698604889696	0.10140793153462133	0.8670559545246989	0.9838745151157139	176.0	3.394875524814475	125.0	0.28821558256430674
157	Feb25-FISH2-3R4-rep2-cp190-100x_Position002_1_cmle.ics	45	1	0	2.166	1.083	1.0	0.27124997079285185	3.8119580736122316	0.700226824680332	0.8035869274128757	0.6987877947026919	0.565316151014258	0.6720154236529521	0.9984613099950488	278.0	5.5339100392191245	227.0	0.5233994979367811
158	Feb25-FISH2-3R4-rep2-cp190-100x_Position002_1_cmle.ics	45	2	0	0.8664	2.5991999999999997	1.0	0.31254639830293274	2.2135653804541833	0.9642597868557841	0.9858742752419087	0.9641984828881267	0.9200644659617786	0.29584681573982874	1.0292676194853345	98.0	1.8389964510194161	51.0	0.11759195768623716
159	Feb25-FISH2-3R4-rep2-cp190-100x_Position002_1_cmle.ics	46	1	0	1.5162	0.3634229110571259	1.0	0.3021191993041435	2.803410808491934	0.437766007021032	0.568315262978036	0.4374941750287365	0.2653080244804126	0.8014022600552471	0.9976777173894129	184.0	3.550251923616969	129.0	0.29743848120636457
160	Feb25-FISH2-3R4-rep2-cp190-100x_Position002_1_cmle.ics	47	1	0	0.8664	1.1736910802652911	1.0	0.3426214135649437	2.264157317939062	0.8279492635476828	0.895026759149234	0.8245963099087149	0.7320630797431859	0.556268127086285	0.9811279888729015	124.0	2.3264158104972106	76.0	0.1752350741990985
161	Feb25-FISH2-3R4-rep2-cp190-100x_Position002_1_cmle.ics	48	1	0	1.9493999999999998	1.663646957482313	1.0	0.29464570126505374	2.8412591469313195	0.8004837736834578	0.8763361294374421	0.7992867758162904	0.7234095473793519	0.5190520207124985	0.9890156597998432	314.0	6.127780214048466	284.0	0.654825803586105
162	Feb25-FISH2-3R4-rep2-cp190-100x_Position002_1_cmle.ics	49	1	0	1.9493999999999998	0.1459114905355603	1.0	0.2307150547795286	3.3302840647610634	0.30844675958719747	0.44045802774538756	0.3083977202140296	0.13507350457155934	0.8660472201447826	0.9698721557285543	256.0	4.972044761679847	185.0	0.426559062195174
163	Feb25-FISH2-3R4-rep2-cp190-100x_Position002_1_cmle.ics	50	1	0	1.5162	0.0	1.0	0.2133180196881958	2.8349256249466923	0.1138815535231225	0.3045536519386835	0.13567564086049208	0.02883469663789772	0.9627747936524117	0.9120273100208522	198.0	3.7226883139495506	121.0	0.27899268392224896
164	Feb25-FISH2-3R4-rep2-cp190-100x_Position002_1_cmle.ics	51	1	0	1.2995999999999999	1.3570553067512467	1.0	0.2853810895720952	2.75140925081169	0.8440141202060887	0.8933657151810649	0.8406131045098021	0.7835516189387725	0.557657958161476	0.9903913253843322	142.0	2.752079766534188	85.0	0.19598659614372857
165	Feb25-FISH2-3R4-rep2-cp190-100x_Position002_1_cmle.ics	52	1	0	1.5162	0.5097226605744432	1.0	0.27015406696471006	2.9849730087939377	0.5558948580019262	0.6783256207277254	0.548816486966871	0.37002889290831786	0.7548971920129687	0.9802044580439822	190.0	3.6609329105087354	128.0	0.2951327565458501
166	Feb25-FISH2-3R4-rep2-cp190-100x_Position002_1_cmle.ics	53	1	0	1.7328	0.5689355674538337	1.0	0.27451374210420326	3.433231211672019	0.6761479765635645	0.8130365172366808	0.6684578961711405	0.43581380297043193	0.6908871796255653	0.9847288418224628	178.0	3.4863814344060424	117.0	0.26976978528019113
167	Feb25-FISH2-3R4-rep2-cp190-100x_Position002_1_cmle.ics	54	1	0	1.083	0.20635000882146287	1.0	0.2840517632309768	2.238266410697567	0.32008985668842027	0.46781228478667236	0.32008985668842027	0.21418030367625357	0.8644280045270608	0.9792948774404266	114.0	2.1497492486244067	61.0	0.1406492042913817
168	Feb25-FISH2-3R4-rep2-cp190-100x_Position002_1_cmle.ics	56	1	0	1.083	0.687545504971255	1.0	0.2879988190020152	2.2868395048330012	0.532206265230374	0.6313085005712157	0.5269599070364941	0.41918892282950315	0.7967211301568489	1.0013735441052392	122.0	2.3051256474269013	68.0	0.15678927691498287
169	Feb25-FISH2-3R4-rep2-cp190-100x_Position002_1_cmle.ics	56	2	0	1.5162	1.5036929604517426	1.0	0.28191961503978014	3.1702710859021934	0.8066496364322803	0.8656294894361881	0.803742075302401	0.7407735191295949	0.610990709649329	0.9802860397245644	196.0	3.7716138974005013	137.0	0.3158842784904802
170	Feb25-FISH2-3R4-rep2-cp190-100x_Position002_1_cmle.ics	57	1	0	1.5162	0.3916201927270152	1.0	0.27024452934105747	3.3477652130657924	0.48722795006367775	0.6327092645018941	0.4801382252975008	0.31415835881794657	0.7972411288469684	0.9949325605014907	186.0	3.6183525843681172	124.0	0.28590985790379225
171	Feb25-FISH2-3R4-rep2-cp190-100x_Position002_1_cmle.ics	60	1	0	1.2995999999999999	0.42540144110901373	1.0	0.29984321277086323	3.2771557890492673	0.5762868482443119	0.7038431241857788	0.5731208531523616	0.40873905535189503	0.752549807699091	1.0025091264641928	118.0	2.3093558189671235	66.0	0.15217782759395398
172	Feb25-FISH2-3R4-rep2-cp190-100x_Position002_1_cmle.ics	61	1	0	1.7328	0.9321735129523284	1.0	0.2902109266441255	3.6993420263327828	0.741046050957729	0.8323556137098826	0.7329625994984189	0.5907752698724239	0.643151844319462	1.0115335133101422	196.0	3.8652348927621802	139.0	0.32049572781150915
173	Feb25-FISH2-3R4-rep2-cp190-100x_Position002_1_cmle.ics	62	1	0	1.5162	0.5158750220536572	1.0	0.2462481524187905	2.9700387171720215	0.5734256369049459	0.689747710438751	0.5665337742477156	0.41012763853262046	0.7472947285261067	0.9820277759717454	164.0	3.1735135510309425	98.0	0.2259610167304165
174	Feb25-FISH2-3R4-rep2-cp190-100x_Position002_1_cmle.ics	63	1	0	1.2995999999999999	0.3095250132321943	1.0	0.3083441667466016	2.6500739402317497	0.46036701872494734	0.6055930921774764	0.44999227585758306	0.251022432535714	0.8119303944497297	1.0066729103513528	178.0	3.4161656878847837	124.0	0.28590985790379225
175	Feb25-FISH2-3R4-rep2-cp190-100x_Position002_1_cmle.ics	64	1	0	1.7328	0.10317500441073144	1.0	0.2498622197501956	2.8571372985405916	0.3000566047445068	0.4549413369011475	0.29716204394586526	0.09258413523388051	0.8840060532187024	0.9729352378835416	208.0	4.039786368864873	141.0	0.325107177132538
176	Feb25-FISH2-3R4-rep2-cp190-100x_Position002_1_cmle.ics	65	1	0	2.166	0.1459114905355603	1.0	0.29403649095369594	3.2028254276052053	0.3915204875915212	0.573170731707317	0.38012723180154967	0.13198965930467002	0.870824863569901	0.9938992217126541	312.0	6.106490050978157	281.0	0.6479086296045616
177	Feb25-FISH2-3R4-rep2-cp190-100x_Position002_1_cmle.ics	66	1	0	1.5162	0.0	1.0	0.21523675203104856	2.1753206622252876	0.08079385521963513	0.2599394046085853	0.11473283362210342	0.029028342706779457	0.9636893754580803	0.9233504563819153	156.0	3.0181371522284484	85.0	0.19598659614372857
178	Feb25-FISH2-3R4-rep2-cp190-100x_Position002_1_cmle.ics	68	1	0	2.166	0.0	1.0	0.12923394366259197	2.7662677303476566	0.07800301328585126	0.21934324065196548	0.07800301328585126	0.028006437474318586	0.9545110249015248	0.9194684292128805	264.0	5.221042155844023	145.0	0.33433007577459584
179	Feb25-FISH2-3R4-rep2-cp190-100x_Position002_1_cmle.ics	69	1	0	1.2995999999999999	0.0	1.0	0.21085420406360333	3.300309894277354	0.11281729865246004	0.33343779379504856	0.11281729865246004	0.03967408335944845	0.9251972511507335	0.9038511791232381	130.0	2.5073125439102357	64.0	0.14756637827292504
180	Feb25-FISH2-3R4-rep2-cp190-100x_Position002_1_cmle.ics	70	1	0	1.7328	0.8664	1.0	0.28221609563188294	3.7676096479370003	0.8067956238152808	0.9331463902446305	0.8067956238152808	0.5224443648412663	0.6547657480102078	1.0053668341428357	162.0	3.1990338856414735	103.0	0.23748964003298878
181	Feb25-FISH2-3R4-rep2-cp190-100x_Position002_1_cmle.ics	70	2	0	1.5162	1.2737298093406069	1.0	0.31800008018530085	2.7334876852392695	0.7204473201092554	0.8042731981074345	0.7204473201092554	0.6306306810549411	0.624961961828875	1.0014721868167888	214.0	4.12706210691622	166.0	0.3827502936453994
182	Feb25-FISH2-3R4-rep2-cp190-100x_Position002_1_cmle.ics	71	1	0	1.5162	0.42540144110901373	1.0	0.2930931921716425	3.56071617383113	0.5559227667919147	0.662852088532953	0.5481336222264885	0.3980554565151806	0.7427300042111727	0.9931999594781379	126.0	2.488137466610038	72.0	0.16601217555704068
183	Feb25-FISH2-3R4-rep2-cp190-100x_Position002_1_cmle.ics	72	1	0	1.5162	0.10317500441073144	1.0	0.3170479242241325	2.863424177456649	0.33277087564209773	0.504371490861307	0.3213997730259228	0.06650937761318838	0.868512490729841	0.9855919642587443	182.0	3.505556511706241	130.0	0.29974420586687905
184	Feb25-FISH2-3R4-rep2-cp190-100x_Position002_1_cmle.ics	73	1	0	1.083	0.20635000882146287	1.0	0.2957864950993678	2.414877465941662	0.3930438620315046	0.5308426127104834	0.3939435089625204	0.24960958718087994	0.8459808239579429	0.9983779960971535	110.0	2.0837636736433693	59.0	0.13603775497035278
185	Feb25-FISH2-3R4-rep2-cp190-100x_Position002_1_cmle.ics	74	1	0	1.9493999999999998	1.0452244593809161	1.0	0.2605272819303489	3.528941000526642	0.7469408298293995	0.8470467342637544	0.7410584152082962	0.5944096089924399	0.651989377851058	0.9962303373235136	252.0	4.95286968437965	192.0	0.4426991348187751
186	Feb25-FISH2-3R4-rep2-cp190-100x_Position002_1_cmle.ics	76	1	0	1.2995999999999999	0.0	1.0	0.292485254811594	2.183255339601939	0.20780433543673654	0.4392462080377926	0.20780433543673654	0.028492072756236397	0.9292091910058651	0.9937823871836148	202.0	3.8354843866114274	146.0	0.3366358004351103
187	Feb25-FISH2-3R4-rep2-cp190-100x_Position002_1_cmle.ics	77	1	0	1.2995999999999999	0.0	1.0	0.2567560264848119	3.1573773154529463	0.26130823211115184	0.44076740974551193	0.2503170532367613	0.03779979144942649	0.8929161510435919	0.9688063863890769	128.0	2.486022380839927	69.0	0.1590950015754973
188	Feb25-FISH2-3R4-rep2-cp190-100x_Position002_1_cmle.ics	78	1	0	1.9493999999999998	0.7252201245704302	1.0	0.2671059722571688	2.20345215959345	0.5888939343243631	0.7185822060768287	0.5825127861956886	0.4144260949922725	0.7418477310724907	0.9825034693396977	298.0	5.723406421081798	250.0	0.5764311651286135
189	Feb25-FISH2-3R4-rep2-cp190-100x_Position002_1_cmle.ics	79	1	0	1.5162	1.4171651945831907	1.0	0.28863867318537334	3.224613246841428	0.8976712106458942	0.949943200259656	0.894157740993184	0.7908552418046089	0.4831782868674346	0.9987675059136917	180.0	3.5310768463167714	122.0	0.2812984085827634
190	Feb25-FISH2-3R4-rep2-cp190-100x_Position002_1_cmle.ics	80	1	0	1.5162	0.1459114905355603	1.0	0.2698412531049864	2.7629623965045242	0.31009218492019813	0.45789763346175016	0.3011230737479362	0.14928023527793066	0.8846567636819798	0.9855914925132166	178.0	3.4161656878847833	116.0	0.2674640606196767
191	Feb25-FISH2-3R4-rep2-cp190-100x_Position002_1_cmle.ics	81	1	0	1.083	0.0	1.0	0.27959054898357405	3.073343609556725	0.3547571304582049	0.5350387573698859	0.34428216562415825	0.03504623948762458	0.8780350486817297	1.005916410372993	122.0	2.3285308962673215	67.0	0.15448355225446841
192	Feb25-FISH2-3R4-rep2-cp190-100x_Position002_1_cmle.ics	82	1	0	1.5162	1.7793044848480133	1.0	0.2536997527603807	2.920690185493745	0.9096918350246718	0.9544377045540811	0.9087178532295375	0.8606597294335866	0.4204642394730381	0.9700024779185255	204.0	3.880179798522156	138.0	0.3181900031509946
193	Feb25-FISH2-3R4-rep2-cp190-100x_Position002_1_cmle.ics	83	1	0	1.7328	0.8670937442763532	1.0	0.27022066957772195	3.4215581118170757	0.7583787427216397	0.8550905886843323	0.7541883562478175	0.5886356069157619	0.6291949010024269	0.9942551690770769	184.0	3.597062421297809	122.0	0.2812984085827634
194	Feb25-FISH2-3R4-rep2-cp190-100x_Position002_1_cmle.ics	84	1	0	1.5162	0.9733510449106972	1.0	0.27841751300124384	3.275201688304133	0.7369181866343752	0.8254105804889125	0.7315295542268978	0.6026451222281087	0.6298414950796191	0.988229472185759	192.0	3.6822230735790433	132.0	0.30435565518790797
195	Feb25-FISH2-3R4-rep2-cp190-100x_Position002_1_cmle.ics	85	1	0	1.2995999999999999	2.13365580470622	1.0	0.18251999512121314	1.5056989689222815	0.9608633060776247	0.983805898385711	0.9536880558542872	0.9087246718219217	0.3706677545743698	0.8337352008724473	246.0	4.491109964881587	155.0	0.35738732237974036
196	Feb25-FISH2-3R4-rep2-cp190-100x_Position002_1_cmle.ics	86	1	0	2.8158	0.20635000882146287	1.0	0.2567377321296031	3.805325874650236	0.388931178266643	0.5503634772017965	0.35172075478081416	0.12546518315529506	0.8461764300727471	0.9708918320846105	458.0	9.0649868855359	467.0	1.07677341646025
197	Feb25-FISH2-3R4-rep2-cp190-100x_Position002_1_cmle.ics	87	1	0	1.5162	0.0	1.0	0.2834790591663577	2.8520860253930325	0.1653341284101341	0.3665526359149791	0.1653341284101341	0.02881107249060423	0.9193851313152906	0.997040903773211	186.0	3.571542086687278	127.0	0.29282703188533565
198	Feb25-FISH2-3R4-rep2-cp190-100x_Position002_1_cmle.ics	88	1	0	1.5162	0.0	1.0	0.2929320392162178	2.8530920469997714	0.2354614684611332	0.4069160400402318	0.22472340629340487	0.029728435269888404	0.899085375866545	0.9928003377290192	160.0	3.0841227272094858	103.0	0.23748964003298878
199	Feb25-FISH2-3R4-rep2-cp190-100x_Position002_1_cmle.ics	89	1	0	1.083	0.7900066980357398	1.0	0.2908258893381307	2.4776240937488563	0.7950071037142277	0.8810713337808933	0.7893397448907902	0.6372500039031397	0.6031870515123626	1.0047673666349324	118.0	2.262545321286284	65.0	0.14987210293343953
200	Feb25-FISH2-3R4-rep2-cp190-100x_Position002_1_cmle.ics	90	1	0	1.5162	0.4883922886704704	1.0	0.31808625617596653	2.7376344851546515	0.5116583249916583	0.6461394728061395	0.510990990990991	0.3402469135802469	0.7621500023279268	1.0107036230626043	200.0	3.861004721221958	150.0	0.3458586990771681
201	Feb25-FISH2-3R4-rep2-cp190-100x_Position002_1_cmle.ics	92	1	0	0.8664	0.8344252714560013	1.0	0.33754049705226374	2.607484675884811	0.6994761198927347	0.7775319928942396	0.6978580884599282	0.5954638545355797	0.6491821541666204	1.0054621358693914	98.0	1.8858069487002562	53.0	0.12220340700726606
202	Feb25-FISH2-3R4-rep2-cp190-100x_Position002_1_cmle.ics	93	1	0	1.5162	0.9755754663213545	1.0	0.25738988253955664	2.844812348424547	0.7270387127768656	0.8096520224002065	0.7249449674824147	0.6025397417236112	0.6074706075051395	0.9755268959901521	204.0	3.9269902962029954	139.0	0.32049572781150915
203	Feb25-FISH2-3R4-rep2-cp190-100x_Position002_1_cmle.ics	94	1	0	1.2995999999999999	0.0	1.0	0.333219594839088	2.9651165576849854	0.2989467189634657	0.46786831783526506	0.2989467189634657	0.029377286148693314	0.884742301140593	1.0114325228798335	164.0	3.173513551030943	114.0	0.26285261129864773
204	Feb25-FISH2-3R4-rep2-cp190-100x_Position002_1_cmle.ics	96	1	0	1.7328	0.7295574526778015	1.0	0.2617993877991494	2.7776520732662604	0.6507393347935553	0.7488171422781021	0.6513395327809434	0.5016836722763093	0.6919283152206086	0.9905239677322809	192.0	3.7524388201003034	128.0	0.2951327565458501
205	Feb25-FISH2-3R4-rep2-cp190-100x_Position002_1_cmle.ics	97	1	0	0.8664	0.0	1.0	0.2760730602062183	1.910142915020291	0.22767227724495656	0.3677046526605281	0.22767227724495656	0.034881899357713526	0.9080409280817529	0.9747811943071688	110.0	2.060358424802949	57.0	0.13142630564932387
206	Feb25-FISH2-3R4-rep2-cp190-100x_Position002_1_cmle.ics	98	1	0	1.5162	0.744005537498231	1.0	0.25384631542289327	2.765777045101155	0.6683874980562898	0.7795016327165293	0.6666692582802053	0.49892318457471624	0.6437707337535732	0.968298117625941	196.0	3.7248033997196615	130.0	0.29974420586687905
207	Feb25-FISH2-3R4-rep2-cp190-100x_Position002_1_cmle.ics	99	1	0	1.7328	0.0	1.0	0.20632446395769014	3.3670867067009738	0.14017656339162834	0.3000318888254842	0.11876069954012956	0.030088785203584975	0.9453351566021976	0.9527070002989814	198.0	3.886525055832489	119.0	0.27438123460122005
208	Feb25-FISH2-3R4-rep2-cp190-100x_Position002_1_cmle.ics	100	1	0	1.7328	0.6497999999999999	1.0	0.2611066558550442	3.3975143553125897	0.7632267163724247	0.8627114679971934	0.7437294910593422	0.5011587772950523	0.6379658896450646	0.9979222579554684	204.0	4.020611291564675	140.0	0.3228014524720236
209	Feb25-FISH2-3R4-rep2-cp190-100x_Position002_1_cmle.ics	102	1	0	1.2995999999999999	2.3825999999999996	1.0	0.29064899138885836	2.781242753426264	0.9921798734084205	0.9980265989272256	0.9904374022484176	0.9792058110363505	0.20761299473459777	0.9974857072196065	152.0	2.9287463284069912	95.0	0.21904384274887315
210	Feb25-FISH2-3R4-rep2-cp190-100x_Position002_1_cmle.ics	103	1	0	1.5162	0.3720027687491155	1.0	0.3071540416617009	2.863082488539803	0.530146093408082	0.711328317668063	0.5278327741074964	0.2915650681838707	0.7741693050706082	0.9857426650835003	196.0	3.7950191462409206	143.0	0.3297186264535669
211	Feb25-FISH2-3R4-rep2-cp190-100x_Position002_1_cmle.ics	105	1	0	2.166	0.10317500441073144	1.0	0.27928741559606207	3.3344584631806717	0.27734770926158975	0.4609230978538145	0.2693785925648787	0.04818543586952825	0.8998581693565628	0.989466795339124	306.0	6.0426195617672285	266.0	0.6133227596968448
212	Feb25-FISH2-3R4-rep2-cp190-100x_Position002_1_cmle.ics	106	1	0	1.7328	0.0	1.0	0.2356487569091774	3.3137263344170567	0.21055194683568962	0.3607059105586898	0.201913495613345	0.028586305844627753	0.9147363538425027	0.9862391656217158	204.0	3.973800793883835	133.0	0.3066613798484224
213	Feb25-FISH2-3R4-rep2-cp190-100x_Position002_1_cmle.ics	107	1	0	1.083	0.5963412819178956	1.0	0.2858448059506674	3.0154582061691597	0.6783588881887559	0.7865469439193447	0.6772911853252118	0.5258086536441924	0.6849287338143184	1.0139337270125994	110.0	2.1305741713242092	58.0	0.13373203030983835
214	Feb25-FISH2-3R4-rep2-cp190-100x_Position002_1_cmle.ics	108	1	0	1.5162	0.20635000882146287	1.0	0.28230249772101607	2.9974361834069945	0.37880079568059105	0.5107835659053858	0.3668730650154799	0.18534347377394894	0.8460100396613977	0.9870119731993107	194.0	3.7503237343301925	135.0	0.31127282916945126
215	Feb25-FISH2-3R4-rep2-cp190-100x_Position002_1_cmle.ics	109	1	0	1.5162	1.4426656410597385	1.0	0.26850545931466896	3.3568337644492465	0.9000963310045547	0.9485564378103869	0.8980855381910346	0.8156897954602845	0.4997787299337844	0.9953498053872427	170.0	3.3075997867631286	108.0	0.24901826333556107
216	Feb25-FISH2-3R4-rep2-cp190-100x_Position002_1_cmle.ics	111	1	0	1.2995999999999999	0.7610319551488771	1.0	0.2879988190020152	3.767493836826262	0.5486708112437545	0.6266219154048591	0.5486822533277395	0.41988634196575003	0.7484456569202321	0.9995677766162324	122.0	2.398746642788581	68.0	0.15678927691498287
217	Feb25-FISH2-3R4-rep2-cp190-100x_Position002_1_cmle.ics	111	2	0	1.7328	1.3586516622891616	1.0	0.2815050773259216	3.2694170144843393	0.7367710438994622	0.8203650024791181	0.736683321255578	0.6601376864106182	0.5731943436751821	0.9590021005000086	212.0	4.105771943845911	154.0	0.3550815977192259
218	Feb25-FISH2-3R4-rep2-cp190-100x_Position002_1_cmle.ics	112	1	0	1.7328	1.70785021024454	1.0	0.2725343459298552	2.870341444915408	0.8702776418659366	0.9160437855901061	0.8672638690804609	0.8115403033552296	0.5382214669094444	0.9828053304960234	228.0	4.3931194926104835	169.0	0.38966746762694277
219	Feb25-FISH2-3R4-rep2-cp190-100x_Position002_1_cmle.ics	113	1	0	1.2995999999999999	0.0	1.0	0.17102756680540482	2.734876725977438	0.10483673891384852	0.22362163279884203	0.10483673891384852	0.03805665733030058	0.9664815795784908	0.9232742740050367	126.0	2.4413269689291983	55.0	0.12681485632829495
220	Feb25-FISH2-3R4-rep2-cp190-100x_Position002_1_cmle.ics	114	1	0	1.2995999999999999	0.8972608143895275	1.0	0.31604798647714794	2.8123450309473754	0.694289398161627	0.7765170735765088	0.6882252630703323	0.5837873809424781	0.6804619365134336	1.0005871908877801	156.0	3.0181371522284484	103.0	0.23748964003298878
221	Feb25-FISH2-3R4-rep2-cp190-100x_Position002_1_cmle.ics	115	1	0	1.2995999999999999	0.23070632344123612	1.0	0.28393860949740635	3.0023328759496426	0.35772825942497677	0.5008904443361538	0.3566827625924777	0.18043237496123687	0.857478840907319	0.9823393248578253	140.0	2.7073843546234593	83.0	0.1913751468226997
222	Feb25-FISH2-3R4-rep2-cp190-100x_Position002_1_cmle.ics	116	1	0	1.2995999999999999	0.0	1.0	0.20789357398740732	1.8616567492515377	0.13161022845877304	0.24072248637365187	0.07664096022266033	0.026632987359387683	0.9564651858224674	0.949562019841554	218.0	4.099426686535578	138.0	0.3181900031509946
223	Feb25-FISH2-3R4-rep2-cp190-100x_Position002_1_cmle.ics	117	1	0	1.5162	0.5158750220536572	1.0	0.30947890199704	2.9749521569128095	0.548028070890894	0.6595554875872968	0.5425141458938676	0.38994664491682385	0.7832228922785399	1.0027922913815353	172.0	3.352295198673857	118.0	0.27207550994070556
224	Feb25-FISH2-3R4-rep2-cp190-100x_Position002_1_cmle.ics	118	1	0	0.8664	0.0	1.0	0.3058151952710448	2.3044502297614042	0.2060653336123742	0.3390441582161679	0.2060653336123742	0.039592092996708586	0.9139503032589134	0.9866196959579336	100.0	1.9070971117705653	52.0	0.1198976823467516
225	Feb25-FISH2-3R4-rep2-cp190-100x_Position002_1_cmle.ics	121	1	0	1.2995999999999999	0.3720027687491155	1.0	0.3140145294968224	2.4213693705006913	0.4580246104080607	0.5945147494881938	0.454207010104984	0.2968220663125915	0.8219368041851587	0.9951651390626217	190.0	3.5907171639874758	138.0	0.3181900031509946
226	Feb25-FISH2-3R4-rep2-cp190-100x_Position002_1_cmle.ics	122	1	0	0.6497999999999999	0.0	1.0	0.18297436551476992	1.1167642790188286	0.11153823307281722	0.33736412005804334	0.14105207776448325	0.028228235873153262	0.937448598540221	0.7685049107806171	132.0	2.388171213938025	61.0	0.1406492042913817
227	Feb25-FISH2-3R4-rep2-cp190-100x_Position002_1_cmle.ics	123	1	0	1.2995999999999999	0.42540144110901373	1.0	0.3159124829187753	2.785358395658518	0.5012533136169368	0.6291228608010387	0.49884586947505094	0.35461562043532363	0.7749656386365213	1.0044736793590539	164.0	3.150108302190523	111.0	0.2559354373171044
228	Feb25-FISH2-3R4-rep2-cp190-100x_Position002_1_cmle.ics	124	1	0	1.2995999999999999	2.3314560765391112	1.0	0.12094479774485851	1.7217817559400084	0.9986833084866753	0.9997116336768338	0.994482953741689	0.979243065606059	0.051655538844198885	0.6392904804141205	192.0	3.5886020782173644	87.0	0.20059804546475749
229	Feb25-FISH2-3R4-rep2-cp190-100x_Position002_1_cmle.ics	125	1	0	1.083	0.0	1.0	0.2850995333132737	2.8649074618138064	0.201303123162163	0.39143219735661	0.201303123162163	0.03717460612251215	0.9128106910356828	0.9736141855495619	120.0	2.283835484356593	66.0	0.15217782759395398
230	Feb25-FISH2-3R4-rep2-cp190-100x_Position002_1_cmle.ics	126	1	0	1.7328	0.0	1.0	0.2882011392597712	2.9566852414579823	0.2104357073272304	0.39899866885796936	0.2010805303745789	0.021030556774323087	0.9059030695753452	0.9923543809940231	266.0	5.148711323552654	219.0	0.5049537006526654
231	Feb25-FISH2-3R4-rep2-cp190-100x_Position002_1_cmle.ics	126	2	0	0.8664	2.3473821605305822	1.0	0.3324903357742127	2.5489989288943944	0.9238906530032498	0.9415338623197567	0.9220984450178848	0.8967937324776346	0.49843079946730634	1.0203853402216745	96.0	1.8411115367895272	51.0	0.11759195768623716
232	Feb25-FISH2-3R4-rep2-cp190-100x_Position002_1_cmle.ics	127	1	0	1.2995999999999999	1.2829802844612073	1.0	0.23307765565509456	2.9553232254828448	0.8978903659114343	0.9512373547362261	0.8920101440793691	0.8135189365437673	0.46239198905003215	0.9561538423955047	136.0	2.6179935308020017	72.0	0.16601217555704068
233	Feb25-FISH2-3R4-rep2-cp190-100x_Position002_1_cmle.ics	128	1	0	1.5162	0.0	1.0	0.23377330537713772	2.9230204647594547	0.17634508162074033	0.3696835812483646	0.17634508162074033	0.03354904289366156	0.9266946616395023	0.9642890441395774	168.0	3.2863096236928198	99.0	0.22826674139093092
234	Feb25-FISH2-3R4-rep2-cp190-100x_Position002_1_cmle.ics	129	1	0	1.7328	0.10317500441073144	1.0	0.09826536991668898	3.3798904787358466	0.23544116638340357	0.4820286718136713	0.23544116638340357	0.06572338787735597	0.9023308775872795	0.4896499846593075	146.0	2.7244443461535455	52.0	0.1198976823467516
235	Feb25-FISH2-3R4-rep2-cp190-100x_Position002_1_cmle.ics	129	2	0	1.083	0.8508028822180275	1.0	0.2718685950221936	2.9248631513780365	0.6412212576881159	0.7168753667812422	0.6409697505506482	0.5580257451851626	0.6721710711187362	0.9916584263252721	104.0	1.973082686751603	52.0	0.1198976823467516
236	Feb25-FISH2-3R4-rep2-cp190-100x_Position002_1_cmle.ics	130	1	0	0.8664	0.9077480443748005	1.0	0.3324903357742127	2.682995095279214	0.6783331131078224	0.7564787592494715	0.6783331131078224	0.5834806091437632	0.6753888299430191	0.9957370930967523	96.0	1.817706287949107	51.0	0.11759195768623716
237	Feb25-FISH2-3R4-rep2-cp190-100x_Position002_1_cmle.ics	131	1	0	1.2995999999999999	1.4426656410597385	1.0	0.31028075591010307	2.8367667623074104	0.8969209062992779	0.9517802307245414	0.8935550207025018	0.8121236432714564	0.5242810291606491	0.9932404628776039	162.0	3.128818139120214	108.0	0.24901826333556107
238	Feb25-FISH2-3R4-rep2-cp190-100x_Position002_1_cmle.ics	132	1	0	1.5162	1.1554092027302227	1.0	0.2692282072273381	2.7180439472785625	0.7850453876789495	0.8556097735997991	0.782835205051846	0.6768612536328082	0.5636231918629185	0.9949547671346247	200.0	3.8375994723815383	138.0	0.3181900031509946
239	Feb25-FISH2-3R4-rep2-cp190-100x_Position002_1_cmle.ics	133	1	0	1.7328	0.0	1.0	0.1668108740803329	2.319081649095938	0.0792151498627529	0.20293163522768232	0.0792151498627529	0.028484551613231174	0.9609063843505372	0.9234166087823297	198.0	3.9333355535133285	107.0	0.2467125386750466
240	Feb25-FISH2-3R4-rep2-cp190-100x_Position002_1_cmle.ics	134	1	0	1.7328	0.20635000882146287	1.0	0.25738988253955664	3.354774623617702	0.3392281105990783	0.48177203341013825	0.3392281105990783	0.1732898905529954	0.8633441610833879	0.988209351916561	204.0	3.9972060427242546	139.0	0.32049572781150915
241	Feb25-FISH2-3R4-rep2-cp190-100x_Position003_2_cmle.ics	1	1	0	1.5162	0.42540144110901373	1.0	0.26489347276424613	3.26420857315648	0.49884809782846734	0.6550556679718638	0.49884809782846734	0.3337975980868788	0.7788498950262985	0.986281631672247	176.0	3.441686022495314	113.0	0.2605468866381333
242	Feb25-FISH2-3R4-rep2-cp190-100x_Position003_2_cmle.ics	3	1	0	1.5162	0.5260913608053412	1.0	0.30258378519591916	2.9206911704651097	0.5132093391373169	0.6509220419469727	0.5076454293628809	0.3856905421448358	0.7785565578887741	1.0038190274307057	182.0	3.5289617605466606	127.0	0.29282703188533565
243	Feb25-FISH2-3R4-rep2-cp190-100x_Position003_2_cmle.ics	4	1	0	1.7328	0.23070632344123612	1.0	0.23806494534141664	4.065659688613485	0.38193360666578496	0.5407948684036503	0.38193360666578496	0.2064806242560508	0.8270712389479946	0.9421670389973402	140.0	2.7776001011447184	76.0	0.1752350741990985
244	Feb25-FISH2-3R4-rep2-cp190-100x_Position003_2_cmle.ics	5	1	0	1.5162	0.2991586303963464	1.0	0.268000903909552	3.027664786156795	0.47284162921721945	0.6333596192032531	0.47284162921721945	0.25027315135910616	0.8153105546557794	0.9844362065724024	168.0	3.2863096236928198	106.0	0.24440681401453213
245	Feb25-FISH2-3R4-rep2-cp190-100x_Position003_2_cmle.ics	6	1	0	1.083	0.0	1.0	0.18996008779760312	1.7436450934096386	0.07257037344085616	0.2474808757583751	0.07257037344085616	0.026555375513434072	0.9614651383868555	0.8024630454910282	136.0	2.571183033121162	65.0	0.14987210293343953
246	Feb25-FISH2-3R4-rep2-cp190-100x_Position003_2_cmle.ics	7	1	0	1.2995999999999999	0.32626801153583	1.0	0.26627900372109287	3.2478881763833702	0.47455273139989845	0.5886995609450136	0.4673546190376632	0.3144843343986141	0.7823185931377394	1.005562111350393	124.0	2.4200368058588895	67.0	0.15448355225446841
247	Feb25-FISH2-3R4-rep2-cp190-100x_Position003_2_cmle.ics	9	1	0	1.9493999999999998	0.3095250132321943	1.0	0.26852531355006715	3.020764030828186	0.4245086340815454	0.6111804038994079	0.4245086340815454	0.1984510435193732	0.8420469207545556	0.9929557133420076	274.0	5.350898220035988	221.0	0.5095651499736944
248	Feb25-FISH2-3R4-rep2-cp190-100x_Position003_2_cmle.ics	10	1	0	2.166	1.2225574214657589	1.0	0.21041759275213717	4.220232933361203	0.7896197728082458	0.8538789139206735	0.7888989236977074	0.7194156979393658	0.5656493043183591	0.947146337571619	200.0	3.9546257165836374	122.0	0.2812984085827634
249	Feb25-FISH2-3R4-rep2-cp190-100x_Position003_2_cmle.ics	11	1	0	1.7328	0.5556144027286182	1.0	0.24174578479085276	3.4835116637588306	0.5630036659944316	0.669366493300783	0.5605868857009888	0.4316443087273529	0.7392620243282639	0.9761680018597106	192.0	3.7290335712598837	123.0	0.2836041332432778
250	Feb25-FISH2-3R4-rep2-cp190-100x_Position003_2_cmle.ics	12	1	0	1.7328	0.0	1.0	0.13786811716015232	2.6534788967504905	0.08342496640120844	0.2328090811147024	0.08342496640120844	0.030860906556484845	0.9529897298779888	0.8793953597479839	188.0	3.7098584939596857	90.0	0.20751521944630086
251	Feb25-FISH2-3R4-rep2-cp190-100x_Position003_2_cmle.ics	13	1	0	1.2995999999999999	0.0	1.0	0.12379553716329877	2.476080075835678	0.09499122115770119	0.2594873709095434	0.09499122115770119	0.03387803630431477	0.9284135332974712	0.8728329463607309	152.0	2.7883148353644716	62.0	0.14295492895189613
252	Feb25-FISH2-3R4-rep2-cp190-100x_Position003_2_cmle.ics	14	1	0	1.2995999999999999	0.0	1.0	0.2725820568548805	2.7974007776828445	0.23860414636307256	0.43360170993177993	0.23860414636307256	0.03032249490564366	0.9160502280679654	0.9854478567658902	152.0	2.952151577247411	92.0	0.21212666876732977
253	Feb25-FISH2-3R4-rep2-cp190-100x_Position003_2_cmle.ics	15	1	0	1.2995999999999999	0.0	1.0	0.1274150955665999	2.590767808963954	0.10484765008230591	0.21728760036281788	0.10484765008230591	0.038104276547855004	0.9598109803736112	0.9138545604088885	144.0	2.726559431923657	58.0	0.13373203030983835
254	Feb25-FISH2-3R4-rep2-cp190-100x_Position003_2_cmle.ics	16	1	0	1.7328	0.3777847188762272	1.0	0.1913731286988388	3.001470636866128	0.5177706697299492	0.6851338370584565	0.5177706697299492	0.3372763193075925	0.7741323817363998	0.811287946109502	182.0	3.5289617605466606	101.0	0.23287819071195984
255	Feb25-FISH2-3R4-rep2-cp190-100x_Position003_2_cmle.ics	17	1	0	2.8158	0.72222503087512	1.0	0.1296888471442843	5.8658413293764085	0.641369626763734	0.811806048396328	0.6402097021588333	0.40464389551521257	0.7320826441733862	0.6655953770360469	330.0	6.3449120162917785	203.0	0.4680621060844342
256	Feb25-FISH2-3R4-rep2-cp190-100x_Position003_2_cmle.ics	17	2	0	1.2995999999999999	1.0967653411156157	1.0	0.2785234620207688	2.588142553044366	0.6492372732614485	0.7074280961211206	0.6477721053394687	0.5710224888013858	0.7327074386773257	0.9671628750778195	116.0	2.2646604070563954	62.0	0.14295492895189613
257	Feb25-FISH2-3R4-rep2-cp190-100x_Position003_2_cmle.ics	18	1	0	1.7328	0.5158750220536572	1.0	0.2829659389148797	3.65227498642236	0.5109187637867998	0.6527253020692603	0.540839458679673	0.3771992092387778	0.7435892885588424	0.9931735204181804	190.0	3.7311486570299945	131.0	0.3020499305273935
258	Feb25-FISH2-3R4-rep2-cp190-100x_Position003_2_cmle.ics	19	1	0	1.7328	0.6497999999999999	1.0	0.2627084134512298	3.352429784989237	0.7008941145645695	0.8295254315003439	0.6963940654373956	0.5017423771001867	0.6462827047392015	0.9427018339468182	216.0	4.24197326534821	153.0	0.35277587305871144
259	Feb25-FISH2-3R4-rep2-cp190-100x_Position003_2_cmle.ics	20	1	0	1.2995999999999999	0.6921189703237084	1.0	0.24374425760610463	2.8230563207281616	0.6920510638297872	0.7675914893617021	0.6836936170212766	0.5881702127659575	0.6432890161452522	0.9701132506290887	116.0	2.217849909375555	58.0	0.13373203030983835
260	Feb25-FISH2-3R4-rep2-cp190-100x_Position003_2_cmle.ics	21	1	0	1.5162	2.1862391473222567	1.0	0.2826828280317748	3.382470990784125	0.9749600476591238	0.9900142788247865	0.9744588703652921	0.9555086949532392	0.21841802586593684	0.9996473056185168	164.0	3.2203240487117823	105.0	0.24210108935401767
261	Feb25-FISH2-3R4-rep2-cp190-100x_Position003_2_cmle.ics	23	1	0	2.166	0.5836459621422412	1.0	0.22720446869711897	3.6646493181061897	0.5159008406572411	0.629222392051968	0.5159008406572411	0.38864157432174246	0.7779923808797404	0.9584843363095694	280.0	5.508389704608592	210.0	0.48420217870803534
262	Feb25-FISH2-3R4-rep2-cp190-100x_Position003_2_cmle.ics	24	1	0	2.166	0.8664	1.0	0.25509540981457607	3.6142618539443925	0.5921156745321129	0.6738053989222146	0.5894045526857181	0.5037064492216456	0.7401873972136573	0.9803701535238898	234.0	4.667637221385189	170.0	0.39197319228745714
263	Feb25-FISH2-3R4-rep2-cp190-100x_Position003_2_cmle.ics	24	2	0	1.083	1.7328	1.0	0.2742869488096087	3.1117927964991767	0.8853957571567787	0.9174794479472934	0.8791780844737258	0.8163121246699594	0.47997633260294303	0.9711391473756725	124.0	2.39663155701847	68.0	0.15678927691498287
264	Feb25-FISH2-3R4-rep2-cp190-100x_Position003_2_cmle.ics	26	1	0	1.7328	0.20635000882146287	1.0	0.2720111564350147	2.8960011333033635	0.4455753463387051	0.6283125426674114	0.4313770109711275	0.18652640724880531	0.8328760730104273	1.00365399213729	206.0	4.041901454634984	145.0	0.33433007577459584
265	Feb25-FISH2-3R4-rep2-cp190-100x_Position003_2_cmle.ics	27	1	0	1.083	0.65253602307166	1.0	0.2933122770712693	2.396398357603066	0.6359136782118086	0.7472158839355652	0.6359136782118086	0.5080486780415262	0.6850059004865977	0.9984736666867786	144.0	2.7499646807640765	88.0	0.20290377012527194
266	Feb25-FISH2-3R4-rep2-cp190-100x_Position003_2_cmle.ics	29	1	0	1.9493999999999998	0.0	1.0	0.2679447873446418	3.4928084506589108	0.6352767063265473	0.8685368184307739	0.6315127078647758	0.1133773437591041	0.7300389592120942	1.0009750841574903	232.0	4.552726062953202	172.0	0.3965846416084861
267	Feb25-FISH2-3R4-rep2-cp190-100x_Position003_2_cmle.ics	33	1	0	1.7328	0.0	1.0	0.12881367637759109	2.9657575819356876	0.1051311696982527	0.18426452148707845	0.0737188360012376	0.036843133742611014	0.9545869382172812	0.9231390079356118	150.0	3.0010771606983613	62.0	0.14295492895189613
268	Feb25-FISH2-3R4-rep2-cp190-100x_Position003_2_cmle.ics	35	1	0	2.166	1.3625635475001732	1.0	0.25259071556140456	3.5255069116872693	0.7896607355795086	0.851212326685216	0.7872851831934345	0.6825948701162057	0.6366275091402346	0.9845966174026972	272.0	5.329608056965679	212.0	0.48881362802906425
269	Feb25-FISH2-3R4-rep2-cp190-100x_Position003_2_cmle.ics	37	1	0	1.5162	0.0	1.0	0.2836736067019555	2.8364026027759968	0.21469882580993693	0.42862703973815086	0.21469882580993693	0.026705276705276705	0.9208100299007085	0.9886726774316258	184.0	3.550251923616969	125.0	0.28821558256430674
270	Feb25-FISH2-3R4-rep2-cp190-100x_Position003_2_cmle.ics	38	1	0	2.166	0.4332	1.0	0.25391258583375986	3.249999430766856	0.7168279618978057	0.8905817279892876	0.7085463647706869	0.33167663349462856	0.6014464196055964	0.9732329897097503	280.0	5.438173958087335	222.0	0.5118708746342088
271	Feb25-FISH2-3R4-rep2-cp190-100x_Position003_2_cmle.ics	39	1	0	1.5162	0.3777847188762272	1.0	0.27634221897242356	3.3339122087440574	0.5262732870489799	0.7039951098599132	0.5290660505389249	0.34068349802039055	0.7642538379287097	0.9864767482330101	148.0	2.9095712511067933	89.0	0.2052094947857864
272	Feb25-FISH2-3R4-rep2-cp190-100x_Position003_2_cmle.ics	41	1	0	1.7328	0.687545504971255	1.0	0.27346259897054487	2.9330455857918167	0.6009837942001057	0.7347486543462984	0.5973833102718836	0.46282518455196797	0.7430614719145476	0.9818293701201818	198.0	3.8163093093112295	137.0	0.3158842784904802
273	Feb25-FISH2-3R4-rep2-cp190-100x_Position003_2_cmle.ics	42	1	0	1.5162	0.20635000882146287	1.0	0.2830711861397215	3.2526720719855664	0.33855062059584756	0.49150340997109554	0.33855062059584756	0.18926756465720818	0.8626636132349977	0.9932859464024033	166.0	3.241614211782091	107.0	0.2467125386750466
274	Feb25-FISH2-3R4-rep2-cp190-100x_Position003_2_cmle.ics	43	1	0	1.2995999999999999	0.2166	1.0	0.2802220647444271	3.106446839034217	0.562629933237556	0.7388996873151357	0.5725344375897913	0.337108087551762	0.7658319267142022	0.993291322461254	112.0	2.175269583234938	59.0	0.13603775497035278
275	Feb25-FISH2-3R4-rep2-cp190-100x_Position003_2_cmle.ics	44	1	0	1.5162	0.0	1.0	0.340840987695106	2.3150537666362965	0.36662689771099355	0.6901902257073035	0.36662689771099355	0.08364010129995698	0.8128048386998138	0.9898712689833828	250.0	4.744337530585984	217.0	0.5003422513316366
276	Feb25-FISH2-3R4-rep2-cp190-100x_Position003_2_cmle.ics	44	2	0	1.7328	0.639412489864916	1.0	0.2550586426612516	2.8273549814235928	0.45244357317413925	0.5865163281870235	0.44606132106852825	0.3388181967365802	0.8598086379246037	0.9953767787845214	244.0	4.703872290215475	181.0	0.41733616355311615
277	Feb25-FISH2-3R4-rep2-cp190-100x_Position003_2_cmle.ics	44	3	0	1.083	2.0748369030026867	1.0	0.29416616971153386	2.7028492907532953	0.8255502973801276	0.8630133189041509	0.8250446846351384	0.809789815894868	0.6683489914339624	1.0092841973424864	100.0	1.9305023606109852	51.0	0.11759195768623716
278	Feb25-FISH2-3R4-rep2-cp190-100x_Position003_2_cmle.ics	45	1	0	2.166	0.46141264688247224	1.0	0.24866473970035435	3.54931173852597	0.4833662041067737	0.6401686774103753	0.4769401159657196	0.3350923639120366	0.8042982169641901	0.9613624750272823	236.0	4.618711637934239	170.0	0.39197319228745714
279	Feb25-FISH2-3R4-rep2-cp190-100x_Position003_2_cmle.ics	46	1	0	1.2995999999999999	0.8754689432133618	1.0	0.23157980616031013	2.696017540935943	0.6792543342871571	0.7520829826628513	0.6728244403299108	0.5803905066487124	0.6574361579715344	0.966475951055386	126.0	2.417921720088778	64.0	0.14756637827292504
280	Feb25-FISH2-3R4-rep2-cp190-100x_Position003_2_cmle.ics	47	1	0	1.5162	0.8318234787411565	1.0	0.27462088780918464	3.4116220830533	0.6743008678881388	0.7676028608164577	0.6704596592735454	0.5584980713596914	0.672803741480997	0.993371609290711	186.0	3.6417578332085374	125.0	0.28821558256430674
281	Feb25-FISH2-3R4-rep2-cp190-100x_Position003_2_cmle.ics	48	1	0	1.7328	0.0	1.0	0.24397657635163547	3.8112449388211096	0.3476285176631597	0.5275479000940895	0.3379415789923873	0.029825292960396887	0.8526181548989918	0.921057747202313	160.0	3.1309332248903248	94.0	0.2167381180883587
282	Feb25-FISH2-3R4-rep2-cp190-100x_Position003_2_cmle.ics	49	1	0	1.7328	0.2918229810711206	1.0	0.2795666625162536	3.3075222195390643	0.42053180238706755	0.5555460176626515	0.4197145957230562	0.21372014448763202	0.8378764603830021	0.9974456247878443	206.0	4.041901454634984	147.0	0.33894152509562475
283	Feb25-FISH2-3R4-rep2-cp190-100x_Position003_2_cmle.ics	50	1	0	1.7328	0.0	1.0	0.26451517135375124	3.3016726869716435	0.17380672040576034	0.3640566977628838	0.17380672040576034	0.027660537994746853	0.946969997780573	0.9701828816245974	174.0	3.3969906105845857	111.0	0.2559354373171044
284	Feb25-FISH2-3R4-rep2-cp190-100x_Position003_2_cmle.ics	51	1	0	1.083	0.0	1.0	0.2174948760177549	2.301340266750348	0.20257388724952494	0.4057580298793394	0.20257388724952494	0.03618273672501429	0.9226878983566894	0.8952239068033274	130.0	2.390286299708136	65.0	0.14987210293343953
285	Feb25-FISH2-3R4-rep2-cp190-100x_Position003_2_cmle.ics	53	1	0	1.5162	0.2166	1.0	0.24647187327997555	2.887500425099338	0.5565560139288307	0.683238545006845	0.5226894771175773	0.29242275287351044	0.7925449897346191	0.9748722577292142	176.0	3.3948755248144744	109.0	0.25132398799607547
286	Feb25-FISH2-3R4-rep2-cp190-100x_Position003_2_cmle.ics	54	1	0	1.9493999999999998	0.72222503087512	1.0	0.15709254298052355	2.612054526752312	0.6292313667552604	0.7201338806345241	0.602645627555955	0.4859988881357997	0.7464762598615037	0.7622502715891665	230.0	4.391004406840372	130.0	0.29974420586687905
287	Feb25-FISH2-3R4-rep2-cp190-100x_Position003_2_cmle.ics	55	1	0	1.5162	0.8664	1.0	0.27634221897242356	3.787950538614799	0.9083381754793725	0.9689301837035713	0.8958119161489295	0.6698196486836813	0.5818985305838206	1.0075944505669885	148.0	2.932976499947213	89.0	0.2052094947857864
288	Feb25-FISH2-3R4-rep2-cp190-100x_Position003_2_cmle.ics	56	1	0	1.5162	0.0	1.0	0.2660157372343133	3.175435386867874	0.19560218453578615	0.3620966872664559	0.209767533774073	0.028195961483184824	0.923319195531487	0.9950926188926813	162.0	3.152223387960634	100.0	0.23057246605144538
289	Feb25-FISH2-3R4-rep2-cp190-100x_Position003_2_cmle.ics	57	1	0	1.7328	1.083	1.0	0.22786130242498676	2.895606652998552	0.8687078894772629	0.9436878000535718	0.8681412647064883	0.7487688789071354	0.526472482300942	0.9608010142258075	166.0	3.1948037141012513	96.0	0.22134956740938755
290	Feb25-FISH2-3R4-rep2-cp190-100x_Position003_2_cmle.ics	58	1	0	1.083	0.7748934119142009	1.0	0.2859744172986084	2.4364119865536913	0.6445128112322611	0.728332503883334	0.6412327135079703	0.5071294997662459	0.718595995719028	0.9757737851040218	134.0	2.549892870050853	78.0	0.17984652352012742
291	Feb25-FISH2-3R4-rep2-cp190-100x_Position003_2_cmle.ics	59	1	0	1.2995999999999999	0.815064591942846	1.0	0.25219289448827525	3.4673101867965723	0.6666777837995581	0.7648476257973069	0.6663025805644724	0.5585692249968733	0.7262324149588152	0.9776275648251935	108.0	2.1326892570943206	53.0	0.12220340700726606
292	Feb25-FISH2-3R4-rep2-cp190-100x_Position003_2_cmle.ics	59	2	0	1.7328	1.0298344167305078	1.0	0.22737798068806667	4.402651243218508	0.7662900737899696	0.8402718138991954	0.7643306791178555	0.6593571517905532	0.5890633026296344	0.9623831759877832	132.0	2.6456289511826436	68.0	0.15678927691498287
293	Feb25-FISH2-3R4-rep2-cp190-100x_Position003_2_cmle.ics	60	1	0	1.7328	0.5595020986366908	1.0	0.2692282072273381	3.6993670462569503	0.62420630620869	0.7379817242749305	0.5942789034564958	0.4170296529056958	0.7370263057569868	0.9882747480391741	200.0	3.9546257165836374	138.0	0.3181900031509946
294	Feb25-FISH2-3R4-rep2-cp190-100x_Position003_2_cmle.ics	62	1	0	1.5162	0.46141264688247224	1.0	0.26850545931466896	3.2481889875308307	0.5172617727507947	0.6671009832187477	0.5061913210615805	0.366595512678347	0.7963046349472162	0.9904933304028598	170.0	3.307599786763128	108.0	0.24901826333556107
295	Feb25-FISH2-3R4-rep2-cp190-100x_Position003_2_cmle.ics	63	1	0	1.7328	0.7748934119142009	1.0	0.2688597490768461	3.7849697940000784	0.6512607259332749	0.7556017604779043	0.6512607259332749	0.5473260367082863	0.6803395709584661	0.992420381806543	156.0	3.1117581475901277	95.0	0.21904384274887315
296	Feb25-FISH2-3R4-rep2-cp190-100x_Position003_2_cmle.ics	64	1	0	1.5162	0.2166	1.0	0.27258798385801636	3.161045152078204	0.5654012046590283	0.6903560774477949	0.5276178532748105	0.2963955233806457	0.7513909449793841	0.9888287151767718	166.0	3.241614211782091	105.0	0.24210108935401767
297	Feb25-FISH2-3R4-rep2-cp190-100x_Position003_2_cmle.ics	65	1	0	0.8664	0.0	1.0	0.2643994242775595	2.094667971985873	0.35368419453580136	0.6151552898820419	0.35368419453580136	0.12352932240594879	0.8693740264944452	0.9579847256662833	134.0	2.4796771235295934	75.0	0.17292934953858405
298	Feb25-FISH2-3R4-rep2-cp190-100x_Position003_2_cmle.ics	66	1	0	1.083	1.3742323914031862	1.0	0.29678254433846746	2.8482589329909067	0.9110884726902281	0.9450748373951885	0.9088315962698849	0.8544157981349424	0.4591503528351179	1.005081235679272	116.0	2.241255158215975	64.0	0.14756637827292504
299	Feb25-FISH2-3R4-rep2-cp190-100x_Position003_2_cmle.ics	67	1	0	1.2995999999999999	0.3916201927270152	1.0	0.25676833499385804	3.159033759034126	0.5856182686857235	0.7194995546198073	0.5823953356547089	0.384549356223176	0.7397354560020823	0.9701416812005312	106.0	2.064588596343172	52.0	0.1198976823467516
300	Feb25-FISH2-3R4-rep2-cp190-100x_Position003_2_cmle.ics	68	1	0	1.2995999999999999	0.5260913608053412	1.0	0.1636221148284773	2.200819787086247	0.5826863703126405	0.6828107670633374	0.5742933365306795	0.4661281136656575	0.7434918063188635	0.8613845669408886	134.0	2.5732981188912727	59.0	0.13603775497035278
301	Feb25-FISH2-3R4-rep2-cp190-100x_Position003_2_cmle.ics	69	1	0	1.083	1.770307658344953	1.0	0.3020209672689776	2.8437077423966786	0.9793771698015441	0.9928666424857937	0.9788590082387688	0.956983954263606	0.2197480717623913	1.007025964201813	108.0	2.1092840082539004	58.0	0.13373203030983835
302	Feb25-FISH2-3R4-rep2-cp190-100x_Position003_2_cmle.ics	70	1	0	1.2995999999999999	0.0	1.0	0.3058151952710448	3.203076893755581	0.17649194646441216	0.3580368939676648	0.17649194646441216	0.029722942238449204	0.9453764692250737	1.00727024619692	100.0	1.9539076094514052	52.0	0.1198976823467516
303	Feb25-FISH2-3R4-rep2-cp190-100x_Position003_2_cmle.ics	71	1	0	1.7328	0.0	1.0	0.27015406696471006	3.5302609015353776	0.21191696505885932	0.3615265198499068	0.18563504879589973	0.02674998244751808	0.9227960370161521	0.9902135619425358	190.0	3.7545539058704143	128.0	0.2951327565458501
304	Feb25-FISH2-3R4-rep2-cp190-100x_Position003_2_cmle.ics	72	1	0	1.7328	0.0	1.0	0.1255942416741226	2.461198343630922	0.0655125250120311	0.16164104252678504	0.0481940680327246	0.024090701856589247	0.9623852436631843	0.8599370172176539	148.0	2.9563817487876327	60.0	0.13834347963086724
305	Feb25-FISH2-3R4-rep2-cp190-100x_Position003_2_cmle.ics	73	1	0	1.2995999999999999	1.5162	1.0	0.27854218601744635	2.172894934561189	0.9800563841396872	0.9995998544925427	0.978564932702801	0.896371407784649	0.20505770638139373	0.9782268733813737	170.0	3.2139787914014493	110.0	0.2536297126565899
306	Feb25-FISH2-3R4-rep2-cp190-100x_Position003_2_cmle.ics	76	1	0	1.9493999999999998	0.0	1.0	0.20053600855007908	3.9234089004353376	0.1759834990437856	0.2631441931252691	0.08304546774403493	0.0290418831916534	0.9381409341301211	0.8981003185908608	178.0	3.5097866832464626	100.0	0.23057246605144538
307	Feb25-FISH2-3R4-rep2-cp190-100x_Position003_2_cmle.ics	77	1	0	1.5162	0.65584944557845	1.0	0.25802639206161404	3.6653155374938433	0.659719873581583	0.7418918446126395	0.6492938528461637	0.5186945315871109	0.6495886127597432	0.9940811832625654	148.0	2.886166002266373	86.0	0.19829232080424306
308	Feb25-FISH2-3R4-rep2-cp190-100x_Position003_2_cmle.ics	78	1	0	1.2995999999999999	0.4332	1.0	0.30998039757996954	2.9665899999255747	0.7351236984882271	0.8995268028023107	0.7351236984882271	0.42011834319526625	0.7016726306749802	0.9846672268276193	168.0	3.23949912601198	114.0	0.26285261129864773
309	Feb25-FISH2-3R4-rep2-cp190-100x_Position003_2_cmle.ics	79	1	0	1.9493999999999998	0.0	1.0	0.13354112301331214	2.761454239551657	0.0749399701473165	0.22382211694464274	0.0749399701473165	0.026802518008955806	0.9685583990287078	0.9196827860150911	234.0	4.57401622602351	123.0	0.2836041332432778
310	Feb25-FISH2-3R4-rep2-cp190-100x_Position003_2_cmle.ics	80	1	0	1.7328	0.8664	1.0	0.2667602850650871	3.9356673577363557	0.9281535560605328	0.9911908330512982	0.9260842237586424	0.6535995745298071	0.5314689637917956	0.9948972778503689	164.0	3.267134546392622	102.0	0.23518391537247432
311	Feb25-FISH2-3R4-rep2-cp190-100x_Position003_2_cmle.ics	81	1	0	1.083	2.1969426868455963	1.0	0.2631477098364001	2.8528383080181965	0.9709826680260372	0.9861492344826985	0.9702594132050645	0.9505790395524534	0.3027065458903919	0.9513941063899799	122.0	2.281720398586481	65.0	0.14987210293343953
312	Feb25-FISH2-3R4-rep2-cp190-100x_Position003_2_cmle.ics	82	1	0	1.083	0.0	1.0	0.24936775183065954	2.3162102304654186	0.07580892135451966	0.24615307377563572	0.07580892135451966	0.027206700638434955	0.97256838575699	0.9308210076113654	128.0	2.4392118831590874	68.0	0.15678927691498287
313	Feb25-FISH2-3R4-rep2-cp190-100x_Position003_2_cmle.ics	83	1	0	2.166	0.0	1.0	0.18726057688835723	3.2493394382507823	0.05204439784848209	0.2581365666879387	0.05204439784848209	0.018746011486917676	0.9773708496986745	0.9083398584799979	246.0	4.842188697487885	157.0	0.3619987717007692
314	Feb25-FISH2-3R4-rep2-cp190-100x_Position003_2_cmle.ics	83	2	0	0.8664	0.0	1.0	0.30758805139602646	2.0110733422861022	0.31574209134834536	0.5352299662685751	0.31574209134834536	0.09925509769957759	0.8640836706271109	0.9738161262663271	146.0	2.7010390973131257	92.0	0.21212666876732977
315	Feb25-FISH2-3R4-rep2-cp190-100x_Position003_2_cmle.ics	84	1	0	1.9493999999999998	0.0	1.0	0.11676103147805031	2.897135430781152	0.08567640373768835	0.1921405421331762	0.05946418048657295	0.02972156747200943	0.9602512403308454	0.9162081877583471	206.0	4.205738196517923	95.0	0.21904384274887315
316	Feb25-FISH2-3R4-rep2-cp190-100x_Position003_2_cmle.ics	86	1	0	2.166	0.0	1.0	0.12124224580199122	2.0687156002129043	0.03795459034034172	0.14483488654968169	0.03795459034034172	0.013245253138272248	0.9886016990385944	0.6760007395544021	202.0	3.8354843866114265	94.0	0.2167381180883587
317	Feb25-FISH2-3R4-rep2-cp190-100x_Position003_2_cmle.ics	86	2	0	1.7328	0.8508028822180275	1.0	0.13775152129987106	4.075548514676494	0.5124820268042873	0.6328410661911961	0.508580066779997	0.41774136686730196	0.8090418978750045	0.7371355532095694	156.0	2.9947319033880277	68.0	0.15678927691498287
318	Feb25-FISH2-3R4-rep2-cp190-100x_Position003_2_cmle.ics	86	3	0	2.166	0.0	1.0	0.08733747566506558	4.945011355124855	0.15683332133582142	0.33638439289821126	0.1505429335577791	0.013245253138272248	0.9584016941320918	0.6507079394361128	284.0	5.199891298142914	133.0	0.3066613798484224
319	Feb25-FISH2-3R4-rep2-cp190-100x_Position003_2_cmle.ics	86	4	0	1.7328	0.5556144027286182	1.0	0.1403981029381626	2.2878435865105535	0.4289867270602958	0.5618231788238378	0.4274713490186958	0.3095736453424736	0.8676271285760455	0.7295516158638731	240.0	4.427239475670656	131.0	0.3020499305273935
320	Feb25-FISH2-3R4-rep2-cp190-100x_Position003_2_cmle.ics	87	1	0	1.5162	0.5097226605744432	1.0	0.27538055063158023	3.238300797618207	0.5792058526843483	0.6970695821403462	0.5767094953282456	0.39597831735324984	0.7428704737338228	0.979142246170636	158.0	3.0862378129795967	98.0	0.2259610167304165
321	Feb25-FISH2-3R4-rep2-cp190-100x_Position003_2_cmle.ics	88	1	0	1.2995999999999999	0.10317500441073144	1.0	0.29902260141635756	2.6945307976741244	0.34820905963139037	0.4860308078861336	0.300598169800277	0.11744971233600297	0.8723923031286028	1.008838308182956	124.0	2.39663155701847	71.0	0.16370645089652625
322	Feb25-FISH2-3R4-rep2-cp190-100x_Position003_2_cmle.ics	89	1	0	1.2995999999999999	0.0	1.0	0.12833261730376985	1.728205219336801	0.0707669453263814	0.168160700241764	0.0707669453263814	0.025967784218344937	0.9760612157005638	0.8875305317469144	142.0	2.705269268853348	57.0	0.13142630564932387
323	Feb25-FISH2-3R4-rep2-cp190-100x_Position003_2_cmle.ics	89	2	0	0.8664	0.0	1.0	0.2664353631173921	1.9825772487983746	0.0707669453263814	0.20051484081442428	0.0707669453263814	0.025967784218344937	0.9673945212756891	0.9042064665107856	102.0	1.8815767771600336	50.0	0.11528623302572269
324	Feb25-FISH2-3R4-rep2-cp190-100x_Position003_2_cmle.ics	92	1	0	1.5162	0.3634229110571259	1.0	0.29733737369906565	4.624582285192546	0.6188149374105161	0.800698795497235	0.6188149374105161	0.3126059029830161	0.7267861060634658	0.9761750193448643	130.0	2.600933539271915	76.0	0.1752350741990985
325	Feb25-FISH2-3R4-rep2-cp190-100x_Position003_2_cmle.ics	93	1	0	1.2995999999999999	0.0	1.0	0.2989294088085085	2.8517848750325347	0.20341546677482594	0.35398921787331844	0.16848340431285067	0.026976441560197392	0.9140420131076398	1.006004163243463	174.0	3.350180112903746	118.0	0.27207550994070556
326	Feb25-FISH2-3R4-rep2-cp190-100x_Position003_2_cmle.ics	94	1	0	1.7328	0.0	1.0	0.17233059191407202	2.8945933685375	0.08036827003893306	0.18467602477031428	0.08036827003893306	0.029494449865231715	0.9529169497060149	0.9464628061433178	168.0	3.356525370214079	85.0	0.19598659614372857
327	Feb25-FISH2-3R4-rep2-cp190-100x_Position003_2_cmle.ics	95	1	0	1.7328	0.32626801153583	1.0	0.261217473189161	3.4680493271822024	0.4549907010796846	0.5920677264350211	0.4530972557665929	0.2584090010182528	0.816876681567763	0.9942799289773422	182.0	3.5991775070679197	118.0	0.27207550994070556
328	Feb25-FISH2-3R4-rep2-cp190-100x_Position003_2_cmle.ics	97	1	0	1.7328	0.0	1.0	0.2693026791219427	3.231299803549469	0.24952217637497098	0.4499937481021024	0.24545844274154655	0.027347587660539806	0.8990968663137747	0.9895218908660796	174.0	3.3969906105845857	112.0	0.25824116197761887
329	Feb25-FISH2-3R4-rep2-cp190-100x_Position003_2_cmle.ics	98	1	0	2.166	0.0	1.0	0.2501675486029128	3.3904151635799034	0.18081317465470023	0.39105398152000476	0.18081317465470023	0.020226496527571403	0.9364272339863214	0.9859546331701894	278.0	5.487099541538285	218.0	0.5026479759921509
330	Feb25-FISH2-3R4-rep2-cp190-100x_Position003_2_cmle.ics	99	1	0	1.7328	0.4773698211006071	1.0	0.2550689676855709	3.4225455836709506	0.5779207037108602	0.7014381538631408	0.5761632668083657	0.3824541548200697	0.7854976351755856	0.9847246511490282	174.0	3.3969906105845853	109.0	0.25132398799607547
331	Feb25-FISH2-3R4-rep2-cp190-100x_Position003_2_cmle.ics	100	1	0	1.7328	1.4468993886995907	1.0	0.2782095535066763	3.1440565175161246	0.9011785443055776	0.9546443271421473	0.898159520706564	0.820016501495448	0.4585869821622497	0.9993923386559109	168.0	3.2863096236928198	108.0	0.24901826333556107
332	Feb25-FISH2-3R4-rep2-cp190-100x_Position003_2_cmle.ics	101	1	0	2.166	0.2166	1.0	0.24890681477036725	4.36365478326483	0.6192486981466317	0.7465386488554929	0.6012341516411648	0.2508603203656428	0.7211079574294781	0.9886998376055605	218.0	4.380289672620618	151.0	0.3481644237376825
333	Feb25-FISH2-3R4-rep2-cp190-100x_Position003_2_cmle.ics	102	1	0	1.7328	0.2166	1.0	0.2965056235327329	3.363269067395105	0.7010385606881558	0.8851054378041475	0.6711403975203775	0.2676296181623601	0.6994946155300198	0.9898618856115161	202.0	4.022726377334786	147.0	0.33894152509562475
334	Feb25-FISH2-3R4-rep2-cp190-100x_Position003_2_cmle.ics	103	1	0	1.9493999999999998	0.6497999999999999	1.0	0.2908391222070625	3.3850679533069052	0.7929952953476216	0.8771381167753812	0.745166935612173	0.4630173413032114	0.5840700240716737	1.0004206242036073	266.0	5.242332318914332	220.0	0.5072594253131798
335	Feb25-FISH2-3R4-rep2-cp190-100x_Position003_2_cmle.ics	104	1	0	1.2995999999999999	0.0	1.0	0.32698195796120333	3.0950482509674857	0.2652253693831584	0.4558392541895312	0.25481567802137595	0.02750697892841924	0.8813806300837821	0.9913931329223828	166.0	3.241614211782091	115.0	0.2651583359591622
336	Feb25-FISH2-3R4-rep2-cp190-100x_Position003_2_cmle.ics	105	1	0	1.5162	0.42540144110901373	1.0	0.279227296103668	3.555516223468865	0.5025016759593846	0.6471124446115862	0.4921189031867755	0.33042969963537666	0.7778147229365681	0.9835561989186996	182.0	3.5289617605466606	122.0	0.2812984085827634
337	Feb25-FISH2-3R4-rep2-cp190-100x_Position003_2_cmle.ics	106	1	0	1.5162	0.7610319551488771	1.0	0.23438440721173529	3.3663067230815904	0.6960078756195262	0.7898816393962025	0.6909158802362686	0.5537714712471994	0.6472980127875051	0.9435549870948093	154.0	3.0202522379985592	87.0	0.20059804546475749
338	Feb25-FISH2-3R4-rep2-cp190-100x_Position003_2_cmle.ics	107	1	0	1.2995999999999999	0.0	1.0	0.13835298282379366	1.036531092905126	0.2673494814167597	0.47845978350565505	0.24421144604630843	0.0264105302331602	0.8850746876488818	0.6646268129009475	230.0	4.320788660319112	122.0	0.2812984085827634
339	Feb25-FISH2-3R4-rep2-cp190-100x_Position003_2_cmle.ics	109	1	0	2.5991999999999997	0.8664	1.0	0.21317515325455041	4.223028814978519	0.6665624741764302	0.7701819057165749	0.662168425364045	0.528872098328968	0.705935074120474	0.9463998203618728	344.0	6.751400895028555	277.0	0.6386857309625038
340	Feb25-FISH2-3R4-rep2-cp190-100x_Position003_2_cmle.ics	110	1	0	1.083	0.0	1.0	0.23561944901923448	2.501666137575177	0.1445496837243549	0.3360135881388266	0.1445496837243549	0.03672311657016634	0.9435263123860258	0.9634828962970992	120.0	2.2838354843565924	60.0	0.13834347963086724
341	Feb25-FISH2-3R4-rep2-cp190-100x_Position003_2_cmle.ics	111	1	0	1.2995999999999999	0.20635000882146287	1.0	0.2660157372343133	2.870709120194852	0.39310751683791356	0.5446094095668846	0.38815200825918095	0.1894842928076299	0.8376344060449974	0.9846722661329719	162.0	3.105412890279794	100.0	0.23057246605144538
342	Feb25-FISH2-3R4-rep2-cp190-100x_Position003_2_cmle.ics	114	1	0	1.5162	0.3095250132321943	1.0	0.2745277607007527	2.7100799892888987	0.48674372789632336	0.6517014391619789	0.48674372789632336	0.2438030587136946	0.7912831806318377	0.9943370519563105	188.0	3.616237498598007	127.0	0.29282703188533565
343	Feb25-FISH2-3R4-rep2-cp190-100x_Position003_2_cmle.ics	115	1	0	1.5162	0.0	1.0	0.30553362194923883	2.668904273519792	0.22153682723821366	0.43797946631739687	0.22153682723821366	0.02427887662286711	0.9079302557828717	0.9862989261283915	216.0	4.17175751882695	165.0	0.3804445689848849
344	Feb25-FISH2-3R4-rep2-cp190-100x_Position004_3_cmle.ics	1	1	0	1.7328	0.0	1.0	0.2576498675025329	2.768055160024144	0.2099568848377122	0.43327065598213693	0.2099568848377122	0.029009085767589444	0.9125655979100616	0.9527677094734645	200.0	3.8610047212219576	135.0	0.31127282916945126
345	Feb25-FISH2-3R4-rep2-cp190-100x_Position004_3_cmle.ics	2	1	0	1.083	0.0	1.0	0.31530322262928967	3.2463951652715304	0.27671336478553676	0.4373897072063961	0.27671336478553676	0.039291245003061186	0.8944679299589844	1.0386573499193437	104.0	2.043298433272863	56.0	0.12912058098880944
346	Feb25-FISH2-3R4-rep2-cp190-100x_Position004_3_cmle.ics	3	1	0	1.7328	0.10317500441073144	1.0	0.2745277607007527	3.614127566035256	0.3070327643343963	0.447379322203464	0.30413305821296815	0.0944358469330332	0.8735212051972358	0.9983864287383497	188.0	3.7332637428001054	127.0	0.29282703188533565
347	Feb25-FISH2-3R4-rep2-cp190-100x_Position004_3_cmle.ics	4	1	0	1.9493999999999998	0.10317500441073144	1.0	0.2706441755822373	3.8204508482018653	0.2972756304950651	0.4576198236322298	0.2972756304950651	0.08919911684693328	0.8706563787847366	0.9800684138512431	212.0	4.199392939207592	151.0	0.3481644237376825
348	Feb25-FISH2-3R4-rep2-cp190-100x_Position004_3_cmle.ics	5	1	0	1.9493999999999998	0.1459114905355603	1.0	0.23598424870621723	3.769169142423069	0.3726543454844379	0.5635807018538466	0.36646777028176203	0.14243650433698055	0.8299520908663255	0.9642943078272469	212.0	4.12917719268633	141.0	0.325107177132538
349	Feb25-FISH2-3R4-rep2-cp190-100x_Position004_3_cmle.ics	6	1	0	1.9493999999999998	0.20635000882146287	1.0	0.2561445038089531	3.579722930932802	0.3385656194026238	0.47252142130996755	0.3321331751948492	0.1687139952558455	0.8483695112134354	0.9923340439891674	230.0	4.508030651042471	166.0	0.3827502936453994
350	Feb25-FISH2-3R4-rep2-cp190-100x_Position004_3_cmle.ics	7	1	0	2.166	0.0	1.0	0.25535257787459537	3.0293842457077753	0.24925351180407443	0.45243068323894975	0.24107891446642643	0.020681032580716335	0.921751549800301	0.9729479451057111	320.0	6.26186644978065	272.0	0.6271571076599315
351	Feb25-FISH2-3R4-rep2-cp190-100x_Position004_3_cmle.ics	8	1	0	1.7328	1.8788873947202098	1.0	0.2858757723144158	3.57412511153949	0.9127657483539162	0.9520883152618993	0.9126347168080715	0.8605103678710649	0.4114664708068392	0.9983099897641969	210.0	4.131292278456442	153.0	0.35277587305871144
352	Feb25-FISH2-3R4-rep2-cp190-100x_Position004_3_cmle.ics	9	1	0	1.2995999999999999	0.8254000352858515	1.0	0.30463080996331215	2.874093209254465	0.6783672715519231	0.7465853996398393	0.6758646165212172	0.5748533961305813	0.6648743978516941	0.9998738774179753	164.0	3.1501083021905227	109.0	0.25132398799607547
353	Feb25-FISH2-3R4-rep2-cp190-100x_Position004_3_cmle.ics	10	1	0	1.5162	0.5097226605744432	1.0	0.277819020713718	3.139755678024457	0.5553863611405981	0.6963651670998207	0.5532852593433142	0.36205937259782567	0.7673413236067397	0.9905787280880267	196.0	3.818424395081341	136.0	0.31357855382996574
354	Feb25-FISH2-3R4-rep2-cp190-100x_Position004_3_cmle.ics	13	1	0	1.9493999999999998	0.0	1.0	0.19935423464952723	3.3640511481622655	0.1538707567056771	0.2507196336410555	0.07702987569964381	0.026971723486225195	0.9517163720951177	0.939241755560222	220.0	4.331364089169667	137.0	0.3158842784904802
355	Feb25-FISH2-3R4-rep2-cp190-100x_Position004_3_cmle.ics	14	1	0	1.9493999999999998	0.0	1.0	0.2260491943242896	3.3334389814799446	0.23808725321512933	0.4186375433787291	0.2330130354903619	0.028061298883088857	0.904671477743348	0.9690065159374286	212.0	4.175987690367171	138.0	0.3181900031509946
356	Feb25-FISH2-3R4-rep2-cp190-100x_Position004_3_cmle.ics	15	1	0	1.9493999999999998	0.6497999999999999	1.0	0.2564953287205195	3.6837481252523663	0.6747190572576625	0.7595514526136234	0.6506459731039743	0.4842065432180332	0.6553365517663243	0.9805785035731092	212.0	4.15258244152675	147.0	0.33894152509562475
357	Feb25-FISH2-3R4-rep2-cp190-100x_Position004_3_cmle.ics	17	1	0	2.166	0.0	1.0	0.14832742007305325	3.1586093845801333	0.1425850355202906	0.311462837968782	0.12176012314439012	0.02525179816280087	0.9498663424655985	0.8603725831447376	288.0	5.593550356889831	177.0	0.40811326491105837
358	Feb25-FISH2-3R4-rep2-cp190-100x_Position004_3_cmle.ics	18	1	0	0.8664	0.0	1.0	0.3342165194944566	2.7066461639865644	0.3920032905448251	0.5415688357983856	0.3656960701982896	0.15815181065656653	0.8638755175493336	0.9733110853692659	102.0	1.9517925236812943	56.0	0.12912058098880944
359	Feb25-FISH2-3R4-rep2-cp190-100x_Position004_3_cmle.ics	19	1	0	1.083	0.3634229110571259	1.0	0.2522425781034317	2.6113309155314304	0.6133449343165642	0.779571809610749	0.6103781254903079	0.36374787830378413	0.7576720834044195	0.9794385904212924	130.0	2.5073125439102357	70.0	0.1614007262360118
360	Feb25-FISH2-3R4-rep2-cp190-100x_Position004_3_cmle.ics	20	1	0	2.166	0.3634229110571259	1.0	0.18128262106507353	2.9487399367641935	0.4492386896840422	0.5863776374076087	0.4429595196591129	0.2469182083434862	0.8140312742212198	0.9130210058986853	238.0	4.663407049844968	147.0	0.33894152509562475
361	Feb25-FISH2-3R4-rep2-cp190-100x_Position004_3_cmle.ics	21	1	0	1.083	0.9018655279647406	1.0	0.25676833499385804	3.087028354256312	0.6586083007100852	0.7244606572101615	0.6586083007100852	0.5809649702577661	0.6240946869272217	0.990237545534304	106.0	2.064588596343172	52.0	0.1198976823467516
362	Feb25-FISH2-3R4-rep2-cp190-100x_Position004_3_cmle.ics	21	2	0	1.2995999999999999	2.1210658315426123	1.0	0.22785007601309182	3.8138021382698417	0.9646652092124663	0.983230803125053	0.9634958564238141	0.9337154913823784	0.2757978038987812	0.9600741596975795	128.0	2.486022380839927	65.0	0.14987210293343953
363	Feb25-FISH2-3R4-rep2-cp190-100x_Position004_3_cmle.ics	23	1	0	1.5162	0.8508028822180275	1.0	0.2879608720554036	3.163526276822226	0.6728764206769153	0.7727817088825574	0.6718588559441435	0.5603455023638811	0.6578880201937298	0.9986482621075338	186.0	3.6183525843681172	128.0	0.2951327565458501
364	Feb25-FISH2-3R4-rep2-cp190-100x_Position004_3_cmle.ics	24	1	0	1.2995999999999999	0.0	1.0	0.19062874730665066	2.5566323148132675	0.11800397064400277	0.2517083435573699	0.08231278859666734	0.029846750987084253	0.9588067589949891	0.9053308770098881	170.0	3.190573542561029	91.0	0.20982094410681532
365	Feb25-FISH2-3R4-rep2-cp190-100x_Position004_3_cmle.ics	25	1	0	1.2995999999999999	0.0	1.0	0.3148472534127238	2.4447339966312964	0.47702182284980743	0.7397240051347882	0.47702182284980743	0.11806803594351734	0.8292216256581603	0.9991537089935105	206.0	3.901469961592465	156.0	0.35969304704025484
366	Feb25-FISH2-3R4-rep2-cp190-100x_Position004_3_cmle.ics	26	1	0	1.7328	1.083	1.0	0.19855378558553366	4.868585818756748	0.9653448784807636	0.9862835776837547	0.9614680704516383	0.8315458034045066	0.2992142516684573	0.85675462076388	114.0	2.243370243986086	51.0	0.11759195768623716
367	Feb25-FISH2-3R4-rep2-cp190-100x_Position004_3_cmle.ics	27	1	0	1.9493999999999998	0.41270001764292574	1.0	0.2596531355846011	3.99481697883961	0.5025701648358947	0.6342927729886966	0.48954666808346725	0.3026485316190046	0.7812681308794939	0.9917107284163632	214.0	4.24408835111832	150.0	0.3458586990771681
368	Feb25-FISH2-3R4-rep2-cp190-100x_Position004_3_cmle.ics	28	1	0	1.5162	0.7252201245704302	1.0	0.27676277301857954	3.5168510360772625	0.638710431024413	0.7431520850367948	0.6357318070318888	0.5121578476034732	0.7083375464047194	0.9983169100240151	162.0	3.1990338856414735	102.0	0.23518391537247432
369	Feb25-FISH2-3R4-rep2-cp190-100x_Position004_3_cmle.ics	29	1	0	1.2995999999999999	0.0	1.0	0.32557717806999115	2.1710643195542474	0.296936078703285	0.4686297267693668	0.2662767678594756	0.08073819500969723	0.8761942634212521	0.9769716941316585	238.0	4.429354561440769	197.0	0.4542277581213474
370	Feb25-FISH2-3R4-rep2-cp190-100x_Position004_3_cmle.ics	30	1	0	1.5162	0.0	1.0	0.27749897348668884	3.8468456203369965	0.24332461550201528	0.4011994533434155	0.23651221999458893	0.027665818007755864	0.9170474442029131	1.0008806487300979	150.0	2.9776719118579416	91.0	0.20982094410681532
371	Feb25-FISH2-3R4-rep2-cp190-100x_Position004_3_cmle.ics	30	2	0	1.083	0.46141264688247224	1.0	0.30414293636913303	2.841353767291559	0.4505476971744514	0.5449951092272579	0.44190386336360293	0.32921490957273375	0.7945086686866429	1.0075696010802617	104.0	2.0198931844324433	55.0	0.12681485632829495
372	Feb25-FISH2-3R4-rep2-cp190-100x_Position004_3_cmle.ics	32	1	0	1.5162	0.1459114905355603	1.0	0.25739577730558505	3.2524325201258275	0.3431660563134667	0.48973801762646385	0.3169409902477632	0.17481588796329833	0.8802873287627608	0.9916992240249984	134.0	2.6201086165721126	74.0	0.17062362487806956
373	Feb25-FISH2-3R4-rep2-cp190-100x_Position004_3_cmle.ics	33	1	0	1.9493999999999998	0.10317500441073144	1.0	0.22442458345187066	4.034360994437016	0.3252420733706004	0.47641722552467686	0.31750812817264507	0.09940290045092533	0.8639032466470572	0.9797447915119892	186.0	3.688568330889377	113.0	0.2605468866381333
374	Feb25-FISH2-3R4-rep2-cp190-100x_Position004_3_cmle.ics	35	1	0	1.5162	0.42540144110901373	1.0	0.24504487895126154	3.4575970869983634	0.4790950037058857	0.6067437617590604	0.47631083829035137	0.3352686292023794	0.7780646890022033	0.9777733859352663	172.0	3.352295198673857	105.0	0.24210108935401767
375	Feb25-FISH2-3R4-rep2-cp190-100x_Position004_3_cmle.ics	37	1	0	1.083	0.5158750220536572	1.0	0.3451155167009364	2.8452391022449204	0.5921859656465815	0.7135900449137945	0.5848774127078672	0.4631594198232425	0.7029764961338015	1.0256996965737262	108.0	2.0858787594134807	62.0	0.14295492895189613
376	Feb25-FISH2-3R4-rep2-cp190-100x_Position004_3_cmle.ics	38	1	0	1.083	0.20635000882146287	1.0	0.29984321277086323	2.9352653208455437	0.4216086837210721	0.5523447266518279	0.41101320242705125	0.23871848034881238	0.7913303895624907	0.9821990797392911	118.0	2.2859505701267038	66.0	0.15217782759395398
377	Feb25-FISH2-3R4-rep2-cp190-100x_Position004_3_cmle.ics	39	1	0	1.2995999999999999	0.4332	1.0	0.271306845928369	3.4789350060085886	0.658554000881151	0.8023411269617003	0.658554000881151	0.4805994865016787	0.7090210926958235	1.0071009742876906	122.0	2.398746642788581	66.0	0.15217782759395398
378	Feb25-FISH2-3R4-rep2-cp190-100x_Position004_3_cmle.ics	40	1	0	1.2995999999999999	0.0	1.0	0.26627900372109287	2.9844388588141526	0.16632217579443562	0.2818554922749781	0.10475992208062573	0.037554461776383295	0.9355034842302827	0.9971529174443011	124.0	2.42003680585889	67.0	0.15448355225446841
379	Feb25-FISH2-3R4-rep2-cp190-100x_Position004_3_cmle.ics	41	1	0	1.7328	0.0	1.0	0.19430466564677232	2.95753768902029	0.1531691802754925	0.244991540623162	0.0812535852509131	0.028482322443852248	0.955815582601412	0.8555513612446393	194.0	3.7269184854897723	112.0	0.25824116197761887
380	Feb25-FISH2-3R4-rep2-cp190-100x_Position004_3_cmle.ics	42	1	0	1.9493999999999998	0.7610319551488771	1.0	0.22596686820945144	3.380603850777801	0.612319568218903	0.715231580268608	0.6090058993347559	0.4715043303627463	0.7092555491265805	0.9812485070795031	234.0	4.574016226023509	160.0	0.3689159456823127
381	Feb25-FISH2-3R4-rep2-cp190-100x_Position004_3_cmle.ics	44	1	0	1.7328	0.0	1.0	0.1615065611029155	2.93008678087908	0.08476238414274308	0.23736852153990348	0.08476238414274308	0.02971933904953657	0.9444845693291158	0.9249149479524754	210.0	4.131292278456441	115.0	0.2651583359591622
382	Feb25-FISH2-3R4-rep2-cp190-100x_Position004_3_cmle.ics	45	1	0	1.9493999999999998	0.8595614345612763	1.0	0.22323123789479585	3.8258739113708513	0.6743073397680717	0.7801229081313797	0.667460593014374	0.5362474828136935	0.659470556619479	0.9592814440072476	218.0	4.333479174939778	143.0	0.3297186264535669
383	Feb25-FISH2-3R4-rep2-cp190-100x_Position004_3_cmle.ics	47	1	0	1.7328	0.10317500441073144	1.0	0.28277752348369806	3.1258798790314373	0.2778122601528348	0.46099709680648715	0.2778122601528348	0.06632295525077585	0.8758876294560282	0.9953446082845245	208.0	4.016381120024453	150.0	0.3458586990771681
384	Feb25-FISH2-3R4-rep2-cp190-100x_Position004_3_cmle.ics	48	1	0	1.7328	0.2166	1.0	0.2876507629637746	3.563929724400882	0.7078731139653038	0.9137554669064804	0.7078731139653038	0.27620848417767735	0.7270029979267537	1.000369185793037	188.0	3.7098584939596857	130.0	0.29974420586687905
385	Feb25-FISH2-3R4-rep2-cp190-100x_Position004_3_cmle.ics	49	1	0	1.9493999999999998	0.20635000882146287	1.0	0.2836296094149551	4.538519843042905	0.3730320463111576	0.5472669564119673	0.369966276532434	0.17981190600710537	0.81547817944298	0.9695857724249038	170.0	3.401220782124808	111.0	0.2559354373171044
386	Feb25-FISH2-3R4-rep2-cp190-100x_Position004_3_cmle.ics	50	1	0	1.7328	0.2166	1.0	0.2942017354324395	3.3011584471692625	0.6610141780893586	0.781299047818353	0.6180482892120959	0.2655546981270273	0.7480557723066155	0.9959142305485109	208.0	4.0865968665457135	153.0	0.35277587305871144
387	Feb25-FISH2-3R4-rep2-cp190-100x_Position004_3_cmle.ics	53	1	0	0.8664	0.4332	1.0	0.34041510409914155	3.0798151793796626	0.40349727555737475	0.465634658064613	0.38275508556364607	0.26984374354564333	0.847265228508703	0.9856164146411005	94.0	1.8198213737192181	50.0	0.11528623302572269
388	Feb25-FISH2-3R4-rep2-cp190-100x_Position004_3_cmle.ics	53	2	0	1.7328	0.1459114905355603	1.0	0.2596531355846011	2.8511136375551773	0.21399360854397223	0.3260844258016546	0.2095830532533713	0.10105973495360374	0.9235763115040896	0.96398740480173	214.0	4.15046735575664	150.0	0.3458586990771681
389	Feb25-FISH2-3R4-rep2-cp190-100x_Position004_3_cmle.ics	53	3	0	1.9493999999999998	0.0	1.0	0.10214103114983815	3.1496631073400145	0.02934174011333381	0.11345867146338807	0.02934174011333381	0.014668992425636422	0.9783267391823602	0.8417357575028507	200.0	4.024841463104898	85.0	0.19598659614372857
390	Feb25-FISH2-3R4-rep2-cp190-100x_Position004_3_cmle.ics	53	4	0	1.5162	0.0	1.0	0.1622881306216801	2.3189353964926998	0.1071301160751503	0.2287348897642822	0.1071301160751503	0.014668992425636422	0.9711680394478989	0.768902733677415	206.0	3.8312542150712052	112.0	0.25824116197761887
391	Feb25-FISH2-3R4-rep2-cp190-100x_Position004_3_cmle.ics	54	1	0	1.5162	0.5963412819178956	1.0	0.2937876203123271	3.1460096603682035	0.5499298934380258	0.6783581043185642	0.5499298934380258	0.41634534492428493	0.7331192576265056	0.9994571850444205	198.0	3.863119806992069	142.0	0.3274129017930525
392	Feb25-FISH2-3R4-rep2-cp190-100x_Position004_3_cmle.ics	55	1	0	1.083	1.1112288054572363	1.0	0.27320424965279066	2.343186523693661	0.79118647562107	0.8537058035254097	0.7916812699721678	0.7144366560148439	0.4908235408819491	0.9952461728170681	118.0	2.239140072445864	63.0	0.1452606536124106
393	Feb25-FISH2-3R4-rep2-cp190-100x_Position004_3_cmle.ics	56	1	0	1.2995999999999999	0.6071479441599268	1.0	0.23092087712273712	3.079610244074159	0.7239525024317727	0.8391451171839154	0.7227595573256006	0.5610420834327454	0.6274285037657222	0.9597055533560519	114.0	2.196559746305246	55.0	0.12681485632829495
394	Feb25-FISH2-3R4-rep2-cp190-100x_Position004_3_cmle.ics	57	1	0	1.5162	0.5836459621422412	1.0	0.268000903909552	3.276437977840324	0.578296480639225	0.6848784766917436	0.5745206289272196	0.442203724362825	0.7091653428755955	0.9842640659798029	168.0	3.2629043748523996	106.0	0.24440681401453213
395	Feb25-FISH2-3R4-rep2-cp190-100x_Position004_3_cmle.ics	58	1	0	1.2995999999999999	0.20635000882146287	1.0	0.28668396502484983	2.9347754066633036	0.42230913387109914	0.592985764337512	0.4091676269627871	0.19261212184702775	0.8253661716939861	1.0052903357241774	144.0	2.820180427285336	87.0	0.20059804546475749
396	Feb25-FISH2-3R4-rep2-cp190-100x_Position004_3_cmle.ics	59	1	0	2.166	0.0	1.0	0.13910477675333816	2.4574339579103395	0.06412072795078745	0.2144822354048792	0.06412072795078745	0.02297011964936976	0.96119481252951	0.8836146131781227	336.0	6.5960244962260655	216.0	0.49803652667112214
397	Feb25-FISH2-3R4-rep2-cp190-100x_Position004_3_cmle.ics	61	1	0	1.7328	0.9755754663213545	1.0	0.12925207583747636	3.2953137567839783	0.6785169424651769	0.7599997661898888	0.6786981453012936	0.5570701254975772	0.6062017642421107	0.6012062928287814	164.0	3.0096768091480035	71.0	0.16370645089652625
398	Feb25-FISH2-3R4-rep2-cp190-100x_Position004_3_cmle.ics	62	1	0	1.5162	1.6071109437153837	1.0	0.2579830701927478	3.2555935746132594	0.9056110134965535	0.9438753837539341	0.899374408681045	0.8464163657778379	0.4165984677470291	0.9929935357341632	168.0	3.2629043748523996	104.0	0.2397953646935032
399	Feb25-FISH2-3R4-rep2-cp190-100x_Position004_3_cmle.ics	63	1	0	1.2995999999999999	1.6313400576791501	1.0	0.2977904950224626	3.4675077669314285	0.9603905608510942	0.9779818642676091	0.9568919353111278	0.9310003213023456	0.3036506575981218	1.0121823053943406	106.0	2.0879938451835915	56.0	0.12912058098880944
400	Feb25-FISH2-3R4-rep2-cp190-100x_Position004_3_cmle.ics	65	1	0	1.7328	0.10317500441073144	1.0	0.27576914664657454	3.239546098660107	0.29545654018314266	0.44500160908106845	0.29545654018314266	0.08731751557883034	0.8847135577071593	0.9839593629648963	228.0	4.439929990291323	170.0	0.39197319228745714
401	Feb25-FISH2-3R4-rep2-cp190-100x_Position004_3_cmle.ics	66	1	0	1.9493999999999998	1.1872177544577784	1.0	0.2592398775848415	3.7819053008670402	0.6872937391092283	0.7558205397495958	0.6865345810273414	0.5803960209102816	0.6581209049592784	0.9961717918894655	230.0	4.531435899882891	167.0	0.3850560183059138
402	Feb25-FISH2-3R4-rep2-cp190-100x_Position004_3_cmle.ics	66	2	0	1.7328	2.3825999999999996	1.0	0.22548470257757874	4.013012068631196	0.9577152881850615	0.9749261492591326	0.9558704947114609	0.9010085395450559	0.3717258136712478	0.9459680738561238	156.0	3.088352898749707	87.0	0.20059804546475749
403	Feb25-FISH2-3R4-rep2-cp190-100x_Position004_3_cmle.ics	67	1	0	1.2995999999999999	0.10317500441073144	1.0	0.2957864950993678	3.7741824546164864	0.5345890469441077	0.7355316859919055	0.5229255964070425	0.1832340033128981	0.8139506138520854	1.0208536535524773	110.0	2.200789917845469	59.0	0.13603775497035278
404	Feb25-FISH2-3R4-rep2-cp190-100x_Position004_3_cmle.ics	68	1	0	1.9493999999999998	0.10317500441073144	1.0	0.2814280373537474	3.6099096547627045	0.34268078902132537	0.5053667973381593	0.3391918034367926	0.08736646829561635	0.8613308141899584	0.9925768296899236	230.0	4.554841148723312	174.0	0.40119609092951497
405	Feb25-FISH2-3R4-rep2-cp190-100x_Position004_3_cmle.ics	69	1	0	1.7328	0.6275890508929507	1.0	0.2670713543528941	3.506300977433064	0.5607437214191501	0.6886319355637834	0.5599268865871704	0.434880855935778	0.7334068007037687	0.9825454973229764	212.0	4.175987690367171	150.0	0.3458586990771681
406	Feb25-FISH2-3R4-rep2-cp190-100x_Position004_3_cmle.ics	70	1	0	1.7328	1.6592549201289784	1.0	0.21405916639157124	4.204483581056796	0.9673316744517687	0.9853465461794794	0.9642467368053433	0.9158845185605564	0.29661931125120655	0.8852697643413191	136.0	2.6882092773232613	69.0	0.1590950015754973
407	Feb25-FISH2-3R4-rep2-cp190-100x_Position004_3_cmle.ics	71	1	0	1.5162	0.3720027687491155	1.0	0.2933984975801546	2.7919893403483647	0.44104710003892567	0.5730180355520955	0.43348254833268457	0.2832587258336577	0.8114432312882138	0.99143378212918	210.0	4.037671283094762	155.0	0.35738732237974036
408	Feb25-FISH2-3R4-rep2-cp190-100x_Position004_3_cmle.ics	72	1	0	1.7328	0.928575039696583	1.0	0.27813572834450284	3.391203081054684	0.6961468877558649	0.778550709469057	0.6856356812846698	0.5808039652517157	0.6242008833229724	1.000130629067394	194.0	3.797134232011032	134.0	0.30896710450893683
409	Feb25-FISH2-3R4-rep2-cp190-100x_Position004_3_cmle.ics	73	1	0	1.083	0.0	1.0	0.293554258334312	2.137317720326616	0.4930275365821914	0.6296320398638975	0.4581745161110388	0.13418273432125394	0.8268552335408056	0.9905539042678267	164.0	3.0798925556692636	107.0	0.2467125386750466
410	Feb25-FISH2-3R4-rep2-cp190-100x_Position004_3_cmle.ics	74	1	0	1.9493999999999998	1.1368333649278028	1.0	0.228800280892859	3.359890481790972	0.7486473465757486	0.823892553612017	0.746541160193695	0.6346168099614586	0.5816585337896553	0.9384265994116004	234.0	4.550610977183089	161.0	0.37122167034282705
411	Feb25-FISH2-3R4-rep2-cp190-100x_Position004_3_cmle.ics	75	1	0	1.7328	0.2918229810711206	1.0	0.2564953287205195	2.9091122767192035	0.4054857763595628	0.5491038088125467	0.40063819675470164	0.21678321678321677	0.8336302188782038	0.9752081379263773	212.0	4.12917719268633	147.0	0.33894152509562475
412	Feb25-FISH2-3R4-rep2-cp190-100x_Position004_3_cmle.ics	77	1	0	0.8664	0.0	1.0	0.29778726282751644	1.7876440110495238	0.39721604866066207	0.6679494677740087	0.39721604866066207	0.13913323195695404	0.8672891747115914	0.9804546794657558	140.0	2.56695286158094	85.0	0.19598659614372857
413	Feb25-FISH2-3R4-rep2-cp190-100x_Position004_3_cmle.ics	78	1	0	0.8664	1.3229242629964544	1.0	0.1614352499861963	2.3362922002699333	0.7946083278056595	0.8630398868599892	0.7937447591394351	0.7135799301635775	0.5258135618684626	0.8215434940043735	130.0	2.3200705531868766	56.0	0.12912058098880944
414	Feb25-FISH2-3R4-rep2-cp190-100x_Position004_3_cmle.ics	79	1	0	1.9493999999999998	0.0	1.0	0.10336974623384575	2.5892116326576273	0.07653068109742109	0.16457942537887477	0.07653068109742109	0.027030674349873822	0.9631469786620409	0.8211755706143941	222.0	4.422869998761235	100.0	0.23057246605144538
415	Feb25-FISH2-3R4-rep2-cp190-100x_Position004_3_cmle.ics	81	1	0	1.2995999999999999	0.23070632344123612	1.0	0.23157980616031013	3.1745608407155297	0.4795106345353118	0.6709804993328297	0.4628554892850827	0.2531951835120493	0.7791493332139671	0.9357838642488783	126.0	2.4413269689291983	64.0	0.14756637827292504
416	Feb25-FISH2-3R4-rep2-cp190-100x_Position004_3_cmle.ics	82	1	0	2.166	0.8664	1.0	0.25146800160431176	3.0828624811695917	0.7590200637216912	0.9336836000222873	0.7590200637216912	0.46609023356177914	0.6018315872000297	0.9825747030681276	324.0	6.327852024761687	275.0	0.634074281641475
417	Feb25-FISH2-3R4-rep2-cp190-100x_Position004_3_cmle.ics	82	2	0	1.7328	0.6952437723139506	1.0	0.1634199134672683	3.3123681580656315	0.5022464682075362	0.5846718434209127	0.4942306036338586	0.34451502119835276	0.7864570356639338	0.8744853676829036	214.0	4.080251609235379	119.0	0.27438123460122005
418	Feb25-FISH2-3R4-rep2-cp190-100x_Position004_3_cmle.ics	83	1	0	1.5162	0.0	1.0	0.2029106715034448	2.635733964007956	0.15485233449021021	0.313715539257416	0.13410221989391657	0.029647698251587976	0.9462302487448198	0.9286948781990422	182.0	3.5055565117062404	104.0	0.2397953646935032
419	Feb25-FISH2-3R4-rep2-cp190-100x_Position004_3_cmle.ics	84	1	0	1.5162	0.23070632344123612	1.0	0.268000903909552	3.0169353847479705	0.3867761168883439	0.5479421923116523	0.37724758276627013	0.20950138996789502	0.8394240190121011	0.9941069486987928	168.0	3.2863096236928198	106.0	0.24440681401453213
420	Feb25-FISH2-3R4-rep2-cp190-100x_Position004_3_cmle.ics	85	1	0	1.7328	1.9493999999999998	1.0	0.28191961503978014	3.439755235890064	0.9519143266913708	0.9774314023835351	0.9475316506381088	0.9058234262043259	0.37100012760973367	0.9987206968619332	196.0	3.84182964392176	137.0	0.3158842784904802
421	Feb25-FISH2-3R4-rep2-cp190-100x_Position004_3_cmle.ics	86	1	0	0.8664	1.3107987492438529	1.0	0.2977904950224626	2.36681348699969	0.9030476873431338	0.9444155611330226	0.9019361778415202	0.8509770527070635	0.42693474841367113	1.0156379346927102	106.0	1.994372849821912	56.0	0.12912058098880944
422	Feb25-FISH2-3R4-rep2-cp190-100x_Position004_3_cmle.ics	87	1	0	1.7328	1.517785507063743	1.0	0.2617993877991494	3.4880220842403573	0.8216185789769942	0.8728687378570261	0.8188465007051247	0.7609506170597813	0.5217980876455431	0.9909182382400624	192.0	3.8226545666215626	128.0	0.2951327565458501
423	Feb25-FISH2-3R4-rep2-cp190-100x_Position004_3_cmle.ics	88	1	0	1.7328	0.0	1.0	0.22948969826409496	2.897944469932622	0.15238381354274377	0.28913520386775843	0.13252102953916664	0.027258055501215663	0.9464202798556348	0.9229775421769989	216.0	4.1951627676673695	143.0	0.3297186264535669
424	Feb25-FISH2-3R4-rep2-cp190-100x_Position004_3_cmle.ics	89	1	0	2.166	0.0	1.0	0.2780160137332487	3.4937497746893635	0.5990275093929537	0.7421731567371493	0.5454700556715637	0.09535934306812997	0.7284352422157483	0.99532934594586	308.0	6.087314973677957	268.0	0.6179342090178737
425	Feb25-FISH2-3R4-rep2-cp190-100x_Position004_3_cmle.ics	90	1	0	1.5162	1.7703076583449529	1.0	0.28382355299330775	2.950205081594769	0.9107458040499342	0.9468807162799654	0.9099354962934437	0.8650275986008151	0.3644164590580608	0.9776398569659113	182.0	3.5055565117062404	123.0	0.2836041332432778
426	Feb25-FISH2-3R4-rep2-cp190-100x_Position004_3_cmle.ics	91	1	0	1.9493999999999998	0.7857574237886386	1.0	0.25042510327310386	3.086242307381524	0.5934916364729604	0.6886601251289388	0.5898632082562293	0.47830459099838796	0.713973449581076	0.9736886699642229	228.0	4.416524741450902	162.0	0.37352739500334153
427	Feb25-FISH2-3R4-rep2-cp190-100x_Position004_3_cmle.ics	93	1	0	1.083	0.6497999999999999	1.0	0.261512653717724	2.911986016977414	0.6670426698821424	0.738608074993193	0.6477449531292544	0.45407250379244624	0.6632783572914404	0.9752655804065333	104.0	1.9964879355920229	51.0	0.11759195768623716
428	Feb25-FISH2-3R4-rep2-cp190-100x_Position004_3_cmle.ics	93	2	0	1.9493999999999998	0.0	1.0	0.24515169016818855	3.485663607537417	0.18142479287409077	0.3203960675249912	0.1733002061534871	0.022190672527130577	0.9489922887855643	0.9842975449726525	222.0	4.329249003399556	154.0	0.3550815977192259
429	Feb25-FISH2-3R4-rep2-cp190-100x_Position004_3_cmle.ics	95	1	0	1.7328	1.3229242629964544	1.0	0.25700078123191744	3.134688355930483	0.8085164393425661	0.8799505037017359	0.8059647234009829	0.7235163344775274	0.5295145164005003	0.9912133990381109	208.0	4.016381120024453	143.0	0.3297186264535669
430	Feb25-FISH2-3R4-rep2-cp190-100x_Position004_3_cmle.ics	98	1	0	1.5162	0.0	1.0	0.27915298410555317	2.6655097087812147	0.2149306088798002	0.39397343981118504	0.2149306088798002	0.028419240375366757	0.9119975957878661	0.9969600046044678	184.0	3.5268466747765492	124.0	0.28590985790379225
431	Feb25-FISH2-3R4-rep2-cp190-100x_Position004_3_cmle.ics	99	1	0	1.7328	0.0	1.0	0.22542318143751228	3.3340618679055516	0.13621997939049102	0.26126743549667436	0.13621997939049102	0.02323993314235846	0.9463460219278074	0.9648049858524699	206.0	4.041901454634984	132.0	0.30435565518790797
432	Feb25-FISH2-3R4-rep2-cp190-100x_Position004_3_cmle.ics	99	2	0	1.2995999999999999	1.5162	1.0	0.29902260141635756	3.887489515558251	0.8789610440836411	0.9145568215995543	0.8658212494884602	0.7631952627712394	0.5282486573924723	1.0116246327622895	124.0	2.46684730353973	71.0	0.16370645089652625
433	Feb25-FISH2-3R4-rep2-cp190-100x_Position004_3_cmle.ics	101	1	0	1.5162	0.10317500441073144	1.0	0.31233731489967453	2.908286409751193	0.24346798362247266	0.416459133566896	0.2331265037355958	0.06456389908966836	0.9105551323789309	0.9932967909237351	194.0	3.750323734330192	142.0	0.3274129017930525
434	Feb25-FISH2-3R4-rep2-cp190-100x_Position004_3_cmle.ics	102	1	0	2.166	1.7328	1.0	0.2857398464935836	3.854704010459229	0.8803795861368542	0.9230255014599467	0.878197600609369	0.7815396089881935	0.47127701862700655	0.9953018104876626	270.0	5.37853364041663	223.0	0.5141765992947233
435	Feb25-FISH2-3R4-rep2-cp190-100x_Position004_3_cmle.ics	103	1	0	1.083	0.0	1.0	0.3256740748743135	2.1679357854752688	0.3496767722566861	0.5257586062392229	0.3249039934598765	0.12071405508267898	0.8487503219816193	0.9862941321959527	194.0	3.6332974901280934	145.0	0.33433007577459584
436	Feb25-FISH2-3R4-rep2-cp190-100x_Position004_3_cmle.ics	104	1	0	1.2995999999999999	0.0	1.0	0.20525072003453315	2.905918762497949	0.198885813639912	0.37230324320488256	0.20340997800014193	0.03927152082889788	0.9370656522703495	0.9035241167358696	120.0	2.2838354843565924	56.0	0.12912058098880944
437	Feb25-FISH2-3R4-rep2-cp190-100x_Position004_3_cmle.ics	105	1	0	1.2995999999999999	0.4773698211006071	1.0	0.2617993877991494	2.311923891196713	0.4952099533437014	0.622099533437014	0.48486780715396577	0.3552799377916019	0.7945170500408124	0.964296359218198	192.0	3.635412575898204	128.0	0.2951327565458501
438	Feb25-FISH2-3R4-rep2-cp190-100x_Position004_3_cmle.ics	106	1	0	1.7328	0.6275890508929507	1.0	0.3079536876373948	3.3451589521076097	0.5788774705802978	0.6800940294161512	0.5718039586100123	0.44188854247303044	0.7318706555362322	0.9987918873877321	194.0	3.7971342320110315	141.0	0.325107177132538
439	Feb25-FISH2-3R4-rep2-cp190-100x_Position004_3_cmle.ics	107	1	0	1.7328	0.2166	1.0	0.28265193913446984	3.810097055720542	0.5284683722364729	0.6459488329058125	0.5190052430850703	0.27300149694968295	0.7563934903216208	0.9999424004628847	192.0	3.799249317781143	133.0	0.3066613798484224
440	Feb25-FISH2-3R4-rep2-cp190-100x_Position004_3_cmle.ics	108	1	0	1.7328	0.4332	1.0	0.2567618485586993	3.5900265495264883	0.7383112256084192	0.930370943871958	0.7383112256084192	0.38355418219688664	0.7250975170417183	0.995529745655257	210.0	4.131292278456442	145.0	0.33433007577459584
441	Feb25-FISH2-3R4-rep2-cp190-100x_Position004_3_cmle.ics	110	1	0	2.166	1.9493999999999998	1.0	0.2738931282531644	3.0183487934642463	0.9644974944098705	0.9938006181837901	0.9553459500668263	0.8121190179235022	0.37770792798601766	0.9820747367267216	324.0	6.281041527080848	287.0	0.6617429775676483
442	Feb25-FISH2-3R4-rep2-cp190-100x_Position004_3_cmle.ics	111	1	0	1.9493999999999998	0.6190500264643886	1.0	0.28374183911588013	2.7717610771670165	0.5245742495527136	0.6683288052481612	0.5210655357497846	0.35165330329335365	0.781756006828991	0.9938673702348421	332.0	6.413012677042925	303.0	0.6986345721358797
443	Feb25-FISH2-3R4-rep2-cp190-100x_Position004_3_cmle.ics	112	1	0	1.2995999999999999	0.1459114905355603	1.0	0.22030874087769353	3.5748247650225253	0.30853481830837853	0.48879165837997557	0.30853481830837853	0.1717262834900702	0.8896367965384636	0.9544137997370511	136.0	2.6179935308020017	70.0	0.1614007262360118
444	Feb25-FISH2-3R4-rep2-cp190-100x_Position004_3_cmle.ics	113	1	0	2.5991999999999997	0.4332	1.0	0.2634040241774238	3.83137400297441	0.694667779728104	0.7915009506518075	0.6597713991880576	0.3170288877532559	0.7029503432696129	0.985084507759287	350.0	6.979108126122419	316.0	0.7286089927225674
445	Feb25-FISH2-3R4-rep2-cp190-100x_Position004_3_cmle.ics	114	1	0	1.9493999999999998	0.0	1.0	0.2456925895263502	4.595456098706134	0.20081395817383246	0.34724986904138294	0.16487891364790264	0.027509368577990894	0.9516184027421951	0.9815948242229681	192.0	3.8928703131428217	124.0	0.28590985790379225
446	Feb25-FISH2-3R4-rep2-cp190-100x_Position004_3_cmle.ics	115	1	0	1.2995999999999999	1.7328	1.0	0.2335185897344265	3.016474520488209	0.9483175071448326	0.9729694846501337	0.946344611413294	0.8453458713622815	0.42229835779357167	0.8139483937295534	108.0	2.0156630128922206	51.0	0.11759195768623716
447	Feb25-FISH2-3R4-rep2-cp190-100x_Position004_3_cmle.ics	116	1	0	1.5162	0.928575039696583	1.0	0.29360477011817077	3.008028273137535	0.6887132469174834	0.7638001896933291	0.6853303825482138	0.5900015807777427	0.6272586903541721	0.9810814834884407	178.0	3.4395709367252034	121.0	0.27899268392224896
448	Feb25-FISH2-3R4-rep2-cp190-100x_Position004_3_cmle.ics	117	1	0	1.5162	1.6592549201289784	1.0	0.27854218601744635	3.431815807430035	0.9059706893432242	0.9415596164284422	0.9039623665641396	0.8553917134069116	0.40331403514202036	0.9989200743667501	170.0	3.3310050356035483	110.0	0.2536297126565899
449	Feb25-FISH2-3R4-rep2-cp190-100x_Position004_3_cmle.ics	118	1	0	1.7328	1.1961505589055579	1.0	0.2890909267796596	3.5699033122655894	0.769267829462777	0.8387039338630619	0.7674105210238936	0.670652431956877	0.5896009367922461	1.0035664868859129	200.0	3.9312204677432177	143.0	0.3297186264535669
450	Feb25-FISH2-3R4-rep2-cp190-100x_Position004_3_cmle.ics	119	1	0	1.2995999999999999	1.7430385742657564	1.0	0.2761165418194154	3.081071849598141	0.9226351409530041	0.9553677521569167	0.9218688112417985	0.8708346966539806	0.3504287948656149	0.9780606351514429	160.0	3.0841227272094853	100.0	0.23057246605144538
451	Feb25-FISH2-3R4-rep2-cp190-100x_Position004_3_cmle.ics	120	1	0	1.7328	0.0	1.0	0.2724168370193775	3.169035665825007	0.3854699174203696	0.5498111061176338	0.37591287006347957	0.12090261783045897	0.8438477746777066	1.0002645015129432	204.0	3.9738007938838353	143.0	0.3297186264535669
452	Feb25-FISH2-3R4-rep2-cp190-100x_Position004_3_cmle.ics	121	1	0	1.9493999999999998	0.0	1.0	0.15538510377006307	3.0984824066943983	0.0876313427558634	0.20336708883711233	0.0876313427558634	0.03002184890710135	0.9699585252967635	0.9291236587237235	204.0	3.9972060427242546	108.0	0.24901826333556107
453	Feb25-FISH2-3R4-rep2-cp190-100x_Position004_3_cmle.ics	123	1	0	1.2995999999999999	0.0	1.0	0.2979055391433198	2.6022080504517007	0.5328786031116411	0.744646422684695	0.5328786031116411	0.11751738740066736	0.8081078960202823	1.0029086184474174	156.0	3.0181371522284484	100.0	0.23057246605144538
454	Feb25-FISH2-3R4-rep2-cp190-100x_Position004_3_cmle.ics	125	1	0	1.5162	0.5556144027286182	1.0	0.2880880389659548	2.5829361512865554	0.5472795438076935	0.6873696480892222	0.5439778204845468	0.35727607825840396	0.7572261248088845	0.9528878484717269	214.0	4.103656858075801	158.0	0.3643044963612837
455	Feb25-FISH2-3R4-rep2-cp190-100x_Position004_3_cmle.ics	126	1	0	1.083	0.65253602307166	1.0	0.2850995333132737	2.734144968790361	0.6250190318915944	0.7164775189440521	0.6250190318915944	0.5105114601267231	0.6807469768942438	1.008426724532987	120.0	2.3072407331970126	66.0	0.15217782759395398
456	Feb25-FISH2-3R4-rep2-cp190-100x_Position004_3_cmle.ics	127	1	0	1.9493999999999998	0.8664	1.0	0.24284822191359173	3.6028598629336344	0.7562520800646603	0.8338087766842581	0.7461073075643038	0.5740354443018114	0.5701175545133756	0.9861067062270064	236.0	4.6655221356150784	168.0	0.3873617429664282
457	Feb25-FISH2-3R4-rep2-cp190-100x_Position005_4_cmle.ics	1	1	0	1.5162	0.0	1.0	0.277819020713718	3.070907432560657	0.30464058234758873	0.487024567788899	0.3055505004549591	0.028298453139217472	0.8761592524411481	0.9855191374302236	196.0	3.7950191462409206	136.0	0.31357855382996574
458	Feb25-FISH2-3R4-rep2-cp190-100x_Position005_4_cmle.ics	2	1	0	1.7328	0.0	1.0	0.24638136777054712	3.1799472241337203	0.16165578313163506	0.35457294197181427	0.16165578313163506	0.029210962282793615	0.9376984657851037	0.9594441210605007	202.0	3.882294884292267	134.0	0.30896710450893683
459	Feb25-FISH2-3R4-rep2-cp190-100x_Position005_4_cmle.ics	3	1	0	1.7328	1.2779016819528852	1.0	0.2872256686807972	3.338826400476176	0.7880365675737174	0.8495067660719305	0.7832113075718435	0.7019615585389032	0.5847161460410033	0.9982961281499885	206.0	4.018496205794564	149.0	0.34355297441665367
460	Feb25-FISH2-3R4-rep2-cp190-100x_Position005_4_cmle.ics	4	1	0	1.5162	0.0	1.0	0.321145755452857	2.961870182701002	0.4813837833051717	0.722728681369764	0.4795834040449505	0.09656747363993891	0.8207094106305007	1.0071271861350934	184.0	3.573657172457389	133.0	0.3066613798484224
461	Feb25-FISH2-3R4-rep2-cp190-100x_Position005_4_cmle.ics	4	2	0	1.5162	0.0	1.0	0.24973462674797048	3.387015638025963	0.1879330317944026	0.35684033439831175	0.18520663779173155	0.020652711267865442	0.9361938056278176	0.9876948111578414	172.0	3.4225109451951163	106.0	0.24440681401453213
462	Feb25-FISH2-3R4-rep2-cp190-100x_Position005_4_cmle.ics	5	1	0	1.7328	0.8318234787411565	1.0	0.2737484673717296	3.638423216992344	0.643109801575873	0.7425249414770672	0.6410864219411152	0.5305906939305995	0.6607770866366679	0.9876630639720231	196.0	3.8652348927621802	135.0	0.31127282916945126
463	Feb25-FISH2-3R4-rep2-cp190-100x_Position005_4_cmle.ics	6	1	0	1.9493999999999998	0.0	1.0	0.19838637851531346	3.3396570134588615	0.13307431449129195	0.30797972071992796	0.1529203923187827	0.027992310660159607	0.9462911751671278	0.9319344501447511	232.0	4.576131311793621	148.0	0.3412472497561391
464	Feb25-FISH2-3R4-rep2-cp190-100x_Position005_4_cmle.ics	8	1	0	2.166	0.0	1.0	0.2907531361253441	3.1555182415887684	0.5384942577626541	0.7092545498972823	0.5007013765079595	0.09001149352471108	0.7776137496273009	0.9915406672304224	350.0	6.8620818819203215	332.0	0.7655005872907988
465	Feb25-FISH2-3R4-rep2-cp190-100x_Position005_4_cmle.ics	9	1	0	1.7328	0.0	1.0	0.20151190875006547	3.02473072962771	0.13357419703752665	0.3328914160382177	0.13357419703752665	0.02966229005798756	0.9624100242592246	0.9062545151879882	216.0	4.195162767667369	134.0	0.30896710450893683
466	Feb25-FISH2-3R4-rep2-cp190-100x_Position005_4_cmle.ics	10	1	0	2.3826	0.0	1.0	0.16567922158664095	3.6548225946651143	0.13002774752140694	0.3550728670583652	0.13002774752140694	0.021484452642374998	0.9398067521382277	0.8837784205896141	316.0	6.149070377118776	215.0	0.4957308020106076
467	Feb25-FISH2-3R4-rep2-cp190-100x_Position005_4_cmle.ics	11	1	0	1.9493999999999998	0.0	1.0	0.2551806429460755	3.466685216528476	0.17794778088044164	0.3275051151059696	0.17192546743704237	0.02735455726988457	0.9315146670111706	0.9945127549558889	220.0	4.331364089169667	155.0	0.35738732237974036
468	Feb25-FISH2-3R4-rep2-cp190-100x_Position005_4_cmle.ics	12	1	0	1.7328	0.0	1.0	0.23934289587660207	3.439533402284726	0.21022277425493743	0.3709006123204986	0.21022277425493743	0.028535006864091	0.9026103527925683	0.9699738366682086	208.0	4.0865968665457135	138.0	0.3181900031509946
469	Feb25-FISH2-3R4-rep2-cp190-100x_Position005_4_cmle.ics	13	1	0	1.7328	0.7252201245704302	1.0	0.22712300515959463	3.6582468181590566	0.6590263646324829	0.7596882756770053	0.6580648046691563	0.5359522797915874	0.6782044858895346	0.9399278916951331	158.0	3.0628325641391765	89.0	0.2052094947857864
470	Feb25-FISH2-3R4-rep2-cp190-100x_Position005_4_cmle.ics	14	1	0	1.083	0.46141264688247224	1.0	0.2506190222146619	2.988032636670718	0.5150333134166827	0.6126568436242291	0.5056424247206972	0.387314972436107	0.7419653033766516	0.9769118474778162	124.0	2.3966315570184697	65.0	0.14987210293343953
471	Feb25-FISH2-3R4-rep2-cp190-100x_Position005_4_cmle.ics	15	1	0	1.7328	0.4660867564761642	1.0	0.23751001407141148	3.106867385005084	0.5488918731805784	0.6573815342781119	0.5237515326932862	0.36489777874164836	0.763128921178969	0.9393534334641338	176.0	3.418280773654894	107.0	0.2467125386750466
472	Feb25-FISH2-3R4-rep2-cp190-100x_Position005_4_cmle.ics	16	1	0	1.083	0.5097226605744432	1.0	0.3116067213279376	3.0711333397403817	0.4192025300480323	0.5343353056027795	0.41631094052753875	0.30004045998173734	0.8227759908950256	1.0044945328534833	120.0	2.3306459820374323	69.0	0.1590950015754973
473	Feb25-FISH2-3R4-rep2-cp190-100x_Position005_4_cmle.ics	16	2	0	1.9493999999999998	0.6190500264643886	1.0	0.28664112539476083	3.5715918147972334	0.4956644716817247	0.6303720833549862	0.4901819585600701	0.368300903482528	0.8074964465506034	0.9884542472677113	250.0	4.9315795213093425	199.0	0.4588392074423764
474	Feb25-FISH2-3R4-rep2-cp190-100x_Position005_4_cmle.ics	17	1	0	1.2995999999999999	0.7857574237886386	1.0	0.18369208745479676	2.3347521009123113	0.7511693171188026	0.8648971000935454	0.7460866853757405	0.6283676333021515	0.57062234821732	0.8901964234065639	126.0	2.417921720088778	57.0	0.13142630564932387
475	Feb25-FISH2-3R4-rep2-cp190-100x_Position005_4_cmle.ics	18	1	0	1.5162	1.517785507063743	1.0	0.2674205563182136	3.0206308386754563	0.8895177853416772	0.9312885091939948	0.8857379783818183	0.8310127375637602	0.4398345657322053	0.9975593099014629	166.0	3.218208962941671	104.0	0.2397953646935032
476	Feb25-FISH2-3R4-rep2-cp190-100x_Position005_4_cmle.ics	19	1	0	1.5162	0.10317500441073144	1.0	0.2737484673717296	2.7065300261855354	0.30827045892285637	0.49445715609749036	0.30827045892285637	0.09613992150956512	0.8720675061376381	0.9794949373768495	196.0	3.7950191462409206	135.0	0.31127282916945126
477	Feb25-FISH2-3R4-rep2-cp190-100x_Position005_4_cmle.ics	20	1	0	1.5162	0.8779414014559871	1.0	0.25304570928946574	2.733456671014762	0.693076886273384	0.7782785512654897	0.6904645710731544	0.5951054973446247	0.6395449918996393	0.9842603606078127	168.0	3.2629043748524	103.0	0.23748964003298878
478	Feb25-FISH2-3R4-rep2-cp190-100x_Position005_4_cmle.ics	21	1	0	1.7328	0.6497999999999999	1.0	0.24890681477036725	3.5155087197929196	0.7390986536953603	0.8397658253923953	0.7187047300081071	0.5071069734061641	0.6905721653629757	0.97947758831053	218.0	4.263263428418518	151.0	0.3481644237376825
479	Feb25-FISH2-3R4-rep2-cp190-100x_Position005_4_cmle.ics	23	1	0	1.7328	0.2166	1.0	0.24633064267913254	3.248156897282148	0.6770559139162882	0.9001475224899482	0.6746044372450898	0.27781232825200314	0.74976221495027	0.9857115825222319	208.0	4.063191617705293	140.0	0.3228014524720236
480	Feb25-FISH2-3R4-rep2-cp190-100x_Position005_4_cmle.ics	24	1	0	1.7328	0.0	1.0	0.128519699465037	2.1944857136519187	0.07835288704853922	0.19708830392060206	0.07835288704853922	0.026970981629366723	0.9509450007605814	0.9216901826996516	220.0	4.2143378449675675	110.0	0.2536297126565899
481	Feb25-FISH2-3R4-rep2-cp190-100x_Position005_4_cmle.ics	25	1	0	1.7328	0.10317500441073144	1.0	0.28191961503978014	3.707717304485861	0.2864802561988897	0.4463455912927393	0.2864802561988897	0.06971425653445773	0.9046659895415259	0.9975453391849212	196.0	3.8886401416026	137.0	0.3158842784904802
482	Feb25-FISH2-3R4-rep2-cp190-100x_Position005_4_cmle.ics	26	1	0	1.2995999999999999	0.32626801153583	1.0	0.2567560264848119	3.372244954167755	0.49125637035873865	0.6149947895104995	0.47234157970621404	0.31519892649640974	0.7981486774105722	0.9828307468313771	128.0	2.5562381273611865	69.0	0.1590950015754973
483	Feb25-FISH2-3R4-rep2-cp190-100x_Position005_4_cmle.ics	27	1	0	1.5162	1.1321417835580119	1.0	0.28338543426035845	2.961863554928033	0.7804233284883721	0.8454305959302325	0.7749818313953488	0.688953488372093	0.5608343142920408	0.9990297128129889	168.0	3.2629043748523996	109.0	0.25132398799607547
484	Feb25-FISH2-3R4-rep2-cp190-100x_Position005_4_cmle.ics	28	1	0	1.9493999999999998	0.10317500441073144	1.0	0.15478658337035614	4.547198598214709	0.2998740164441694	0.4567124922641676	0.2998740164441694	0.08055764300238706	0.8681730947227514	0.8761262407681181	170.0	3.331005035603548	82.0	0.18906942216218525
485	Feb25-FISH2-3R4-rep2-cp190-100x_Position005_4_cmle.ics	29	1	0	0.8664	2.352752090272223	1.0	0.20235903177715125	1.961890804883094	0.9842429160749306	0.9940234665584635	0.9826283221748834	0.9623444579698384	0.23201575366769403	0.903178867334251	122.0	2.164694154384382	57.0	0.13142630564932387
486	Feb25-FISH2-3R4-rep2-cp190-100x_Position005_4_cmle.ics	31	1	0	1.5162	0.639412489864916	1.0	0.28191961503978014	3.192225445885491	0.5766913859469804	0.6931583411260683	0.5750458502780013	0.4390426896896679	0.7315167051805183	0.9637220964675084	196.0	3.795019146240921	137.0	0.3158842784904802
487	Feb25-FISH2-3R4-rep2-cp190-100x_Position005_4_cmle.ics	32	1	0	1.5162	0.5556144027286182	1.0	0.269602597857635	3.233252142681542	0.5425794575165109	0.6581603720086198	0.5326074628558467	0.4087034662060181	0.7441957068484011	0.9909614397223759	176.0	3.441686022495314	114.0	0.26285261129864773
488	Feb25-FISH2-3R4-rep2-cp190-100x_Position005_4_cmle.ics	33	1	0	1.083	0.0	1.0	0.1396938172928079	2.309303825092505	0.11289435366445559	0.2681281346060508	0.11289435366445559	0.03863452515774147	0.9571160740018565	0.6791024928457723	146.0	2.7244443461535455	62.0	0.14295492895189613
489	Feb25-FISH2-3R4-rep2-cp190-100x_Position005_4_cmle.ics	34	1	0	1.9493999999999998	0.0	1.0	0.23162334316386826	3.887553599087934	0.20043172557270117	0.363333828670645	0.18367889628418804	0.028926395482523716	0.9213604037899468	0.9634279701755374	200.0	3.954625716583637	128.0	0.2951327565458501
490	Feb25-FISH2-3R4-rep2-cp190-100x_Position005_4_cmle.ics	35	1	0	2.3826	0.0	1.0	0.19172099394896733	3.4750322006809586	0.07552940116020783	0.23455899869299562	0.07552940116020783	0.027450311298827558	0.9708436695538634	0.9116202337660956	242.0	4.846418869028104	155.0	0.35738732237974036
491	Feb25-FISH2-3R4-rep2-cp190-100x_Position005_4_cmle.ics	36	1	0	1.7328	0.8972608143895275	1.0	0.16624776448628592	2.918219186806261	0.6462678085269474	0.7779650040969524	0.6462678085269474	0.5511986889752333	0.6028855106166103	0.853344068946997	166.0	3.171398465260831	82.0	0.18906942216218525
492	Feb25-FISH2-3R4-rep2-cp190-100x_Position005_4_cmle.ics	37	1	0	1.9493999999999998	0.10317500441073144	1.0	0.2792526803190927	4.118180354864295	0.3234894970401885	0.4931770308636322	0.319892764072634	0.07325429401626855	0.864075694977536	0.998644606304903	180.0	3.577887343997611	120.0	0.2766869592617345
493	Feb25-FISH2-3R4-rep2-cp190-100x_Position005_4_cmle.ics	39	1	0	1.2995999999999999	0.744005537498231	1.0	0.282425622565585	4.040736821894763	0.6665710261359487	0.7652198862747144	0.6632844697167302	0.5785056601804998	0.6877091025593834	1.0059577779970068	104.0	2.0667036821132827	53.0	0.12220340700726606
494	Feb25-FISH2-3R4-rep2-cp190-100x_Position005_4_cmle.ics	40	1	0	1.2995999999999999	2.146932766698081	1.0	0.2642521591631124	3.109663757201605	0.9937621390192382	0.9983271191006139	0.9926846903043792	0.9810808511844847	0.1878603877839051	1.0048905204182703	128.0	2.486022380839927	70.0	0.1614007262360118
495	Feb25-FISH2-3R4-rep2-cp190-100x_Position005_4_cmle.ics	42	1	0	1.2995999999999999	0.8484788251675598	1.0	0.2561332862076176	3.6198534826126934	0.7955097978430061	0.8700664066961445	0.7923607825221491	0.6687986424970223	0.5478995376997953	0.9768744234669343	118.0	2.2859505701267038	61.0	0.1406492042913817
496	Feb25-FISH2-3R4-rep2-cp190-100x_Position005_4_cmle.ics	43	1	0	2.166	0.7295574526778015	1.0	0.26035773751703034	3.78436442463753	0.5621176074565694	0.6746302875364482	0.5584557368547943	0.4177102618806094	0.7492182703363472	0.9720910077328999	276.0	5.442404129627557	220.0	0.5072594253131798
497	Feb25-FISH2-3R4-rep2-cp190-100x_Position005_4_cmle.ics	44	1	0	2.3826	1.083	1.0	0.3015574945229531	3.9000681378620827	0.894157425335915	0.9718524467523323	0.8848977586105733	0.5986420377867746	0.5174062916262174	0.9972204598415865	302.0	6.000039235626611	271.0	0.624851382999417
498	Feb25-FISH2-3R4-rep2-cp190-100x_Position005_4_cmle.ics	45	1	0	1.7328	0.639412489864916	1.0	0.2826828280317748	3.736748870808622	0.5906648616378114	0.7012158719214308	0.5904546486500122	0.4600721450974127	0.6884646736895228	1.0008554895251343	164.0	3.267134546392622	105.0	0.24210108935401767
499	Feb25-FISH2-3R4-rep2-cp190-100x_Position005_4_cmle.ics	46	1	0	1.7328	0.0	1.0	0.16035212502697901	2.7238873764723173	0.11034163690777393	0.25172047363627165	0.08122370494600026	0.027917937744878336	0.9650275216106954	0.9273270903332965	240.0	4.5910762175535975	140.0	0.3228014524720236
500	Feb25-FISH2-3R4-rep2-cp190-100x_Position005_4_cmle.ics	47	1	0	1.7328	0.10317500441073144	1.0	0.2648500727068435	3.2034481838158335	0.30594384430788074	0.4766611360739438	0.29791855074734214	0.09690168125271485	0.866499052388255	0.9763288577704673	204.0	3.9738007938838353	141.0	0.325107177132538
501	Feb25-FISH2-3R4-rep2-cp190-100x_Position005_4_cmle.ics	48	1	0	1.5162	1.0194453211488863	1.0	0.25379566949110294	2.823038592154297	0.7792343497672651	0.8615810426867708	0.7773431090615474	0.645163518916725	0.5837172545673222	0.9698212629278731	170.0	3.307599786763128	105.0	0.24210108935401767
502	Feb25-FISH2-3R4-rep2-cp190-100x_Position005_4_cmle.ics	49	1	0	1.7328	0.9228252937649445	1.0	0.24852531213715642	3.364187871666556	0.6907572133996318	0.769218526866365	0.6862579790437191	0.5930687703239793	0.6391027442588354	0.9908930752164412	184.0	3.6204676701382286	117.0	0.26976978528019113
503	Feb25-FISH2-3R4-rep2-cp190-100x_Position005_4_cmle.ics	50	1	0	1.7328	0.3095250132321943	1.0	0.26022583775978564	3.674395599275105	0.4539786886270867	0.5959592350771264	0.453505301047705	0.26164935378129495	0.8118046770049628	0.981983407348196	176.0	3.4884965201761537	112.0	0.25824116197761887
504	Feb25-FISH2-3R4-rep2-cp190-100x_Position005_4_cmle.ics	51	1	0	0.8664	0.0	1.0	0.3299326784738781	2.3307636147231645	0.31891368143865817	0.5394365348329401	0.31891368143865817	0.10505050973338093	0.9039198869576129	1.0013452559368137	120.0	2.2604302355161727	71.0	0.16370645089652625
505	Feb25-FISH2-3R4-rep2-cp190-100x_Position005_4_cmle.ics	51	2	0	1.7328	0.0	1.0	0.2567618485586993	3.710420026673659	0.16875675124361963	0.3016420878901813	0.15759314977677433	0.023221960028001726	0.9430452513104824	0.9898215631176724	210.0	4.178102776137282	145.0	0.33433007577459584
506	Feb25-FISH2-3R4-rep2-cp190-100x_Position005_4_cmle.ics	52	1	0	1.9493999999999998	1.8873667069872673	1.0	0.3195582336348489	3.091709909256695	0.8342264105462375	0.8934708183627533	0.8333208465394751	0.7723890928398552	0.5080093475865556	1.004688349137827	228.0	4.463335239131743	183.0	0.42194761287414506
507	Feb25-FISH2-3R4-rep2-cp190-100x_Position005_4_cmle.ics	52	2	0	1.5162	1.021380433748922	1.0	0.2550689676855709	3.135091884637054	0.6002749266265135	0.6716434683752944	0.5955484036991312	0.5134759650934392	0.7596925441436817	0.9805580288572096	174.0	3.350180112903746	109.0	0.25132398799607547
508	Feb25-FISH2-3R4-rep2-cp190-100x_Position005_4_cmle.ics	54	1	0	0.6497999999999999	0.3720027687491155	1.0	0.2977904950224626	1.7718538824913987	0.5260628245762838	0.6431483713524694	0.5131318542326979	0.3632724729550764	0.7614201853282779	0.9877271935134276	106.0	1.9241571033006515	56.0	0.12912058098880944
509	Feb25-FISH2-3R4-rep2-cp190-100x_Position005_4_cmle.ics	56	1	0	1.5162	0.1459114905355603	1.0	0.3021191993041435	2.9290229409712714	0.3623578253399364	0.5399371827065857	0.3623578253399364	0.14527665264680042	0.836505774498441	1.0031261666724536	184.0	3.550251923616969	129.0	0.29743848120636457
510	Feb25-FISH2-3R4-rep2-cp190-100x_Position005_4_cmle.ics	57	1	0	1.9493999999999998	0.20635000882146287	1.0	0.24920087695577656	3.8579088991930486	0.397536126929787	0.5671681095493597	0.38546364264788174	0.17766796142071825	0.8390832742067017	0.9824508970040963	188.0	3.7332637428001054	121.0	0.27899268392224896
511	Feb25-FISH2-3R4-rep2-cp190-100x_Position005_4_cmle.ics	58	1	0	1.7328	0.0	1.0	0.27915298410555317	3.7133826204594262	0.2908682851488971	0.44795839567546697	0.275254597229596	0.02982769438679473	0.8816034895020836	0.9985972536428929	184.0	3.6204676701382286	124.0	0.28590985790379225
512	Feb25-FISH2-3R4-rep2-cp190-100x_Position005_4_cmle.ics	59	1	0	1.7328	0.20635000882146287	1.0	0.26794471921275154	3.183602888186151	0.31331891223733005	0.45618355995055626	0.31331891223733005	0.16034919653893695	0.8789701711252523	0.9681445471532107	222.0	4.305843754559137	161.0	0.37122167034282705
513	Feb25-FISH2-3R4-rep2-cp190-100x_Position005_4_cmle.ics	60	1	0	1.2995999999999999	0.0	1.0	0.265730768021239	3.8213469487118634	0.29663742919458347	0.5047465126861339	0.2687859911189217	0.03884294927115532	0.8605999854842336	0.9729978805843761	114.0	2.2199649951456664	59.0	0.13603775497035278
514	Feb25-FISH2-3R4-rep2-cp190-100x_Position005_4_cmle.ics	61	1	0	1.7328	0.0	1.0	0.2656974836399739	3.18604699592568	0.15582060925723362	0.31632003236585404	0.15582060925723362	0.02874717173382082	0.9574568774430141	0.9902591820329085	196.0	3.84182964392176	133.0	0.3066613798484224
515	Feb25-FISH2-3R4-rep2-cp190-100x_Position005_4_cmle.ics	63	1	0	1.9493999999999998	0.10317500441073144	1.0	0.2480319474966024	3.528380041502964	0.2874091376130395	0.47215255308150333	0.27546220954350226	0.06297026669985258	0.9040161618642518	0.9516717374757702	224.0	4.397349664150704	157.0	0.3619987717007692
516	Feb25-FISH2-3R4-rep2-cp190-100x_Position005_4_cmle.ics	65	1	0	1.9493999999999998	0.41270001764292574	1.0	0.11965698098992804	3.694455261135979	0.4515771261257265	0.5883833902666252	0.4515771261257265	0.2724036200700945	0.7929512329585605	0.7186325831344375	200.0	3.8375994723815383	92.0	0.21212666876732977
517	Feb25-FISH2-3R4-rep2-cp190-100x_Position005_4_cmle.ics	66	1	0	1.7328	0.0	1.0	0.21041759275213717	3.060444336775822	0.16519588234813914	0.37214788933606535	0.16519588234813914	0.029204796852167807	0.9269757034014795	0.9318294650143941	200.0	3.8375994723815383	122.0	0.2812984085827634
518	Feb25-FISH2-3R4-rep2-cp190-100x_Position005_4_cmle.ics	67	1	0	1.083	0.4773698211006071	1.0	0.257039398930074	2.7268482349678664	0.5992098569444194	0.7336063355762813	0.5944112712644093	0.4542240181841142	0.737114386461007	0.9373152278318455	110.0	2.0837636736433693	55.0	0.12681485632829495
519	Feb25-FISH2-3R4-rep2-cp190-100x_Position005_4_cmle.ics	68	1	0	1.7328	0.0	1.0	0.1651990704646232	2.9744172787931347	0.13856359866117138	0.29499832216208777	0.12361793479663744	0.031306734583250874	0.9452955529108839	0.911471392796166	206.0	4.041901454634984	113.0	0.2605468866381333
520	Feb25-FISH2-3R4-rep2-cp190-100x_Position005_4_cmle.ics	69	1	0	1.083	0.32626801153583	1.0	0.24508712537764052	2.6725364202079116	0.46278451927909814	0.6142887915559704	0.46278451927909814	0.3118474904861061	0.7909230992013524	0.9734376138957529	130.0	2.460502046229396	69.0	0.1590950015754973
521	Feb25-FISH2-3R4-rep2-cp190-100x_Position005_4_cmle.ics	70	1	0	1.7328	0.7610319551488771	1.0	0.2697079550138149	3.4670115034009914	0.699368275737887	0.8157495911048422	0.6883318578095223	0.5004801704605135	0.6864804855214086	0.995440155626285	196.0	3.8886401416026	134.0	0.30896710450893683
522	Feb25-FISH2-3R4-rep2-cp190-100x_Position005_4_cmle.ics	71	1	0	2.166	0.0	1.0	0.07719231045154355	4.36790544216238	0.056041088200039446	0.17098714855781633	0.056041088200039446	0.028012957652449665	0.9727633210556915	0.5904083536752788	176.0	3.418280773654894	61.0	0.1406492042913817
523	Feb25-FISH2-3R4-rep2-cp190-100x_Position005_4_cmle.ics	71	2	0	0.6497999999999999	0.0	1.0	0.2373967594247948	1.2605504600289812	0.15571942282306886	0.2950862579088716	0.15571942282306886	0.028012957652449665	0.9327577219708754	0.9082287424161372	106.0	1.8539413567793914	50.0	0.11528623302572269
524	Feb25-FISH2-3R4-rep2-cp190-100x_Position005_4_cmle.ics	72	1	0	1.2995999999999999	0.5556144027286182	1.0	0.09413049348195977	1.9417399238527235	0.5244383627160527	0.7141528609956026	0.5223193527387706	0.3951222914535478	0.7568578357120672	0.42628078692447396	150.0	2.767024672294163	53.0	0.12220340700726606
525	Feb25-FISH2-3R4-rep2-cp190-100x_Position005_4_cmle.ics	73	1	0	1.083	1.083	1.0	0.28500825264993246	2.8321753412530066	0.8738377158527701	0.9264208075643094	0.8661819947723994	0.7856826589347693	0.5894380753085413	0.9912558600343715	126.0	2.4413269689291983	71.0	0.16370645089652625
526	Feb25-FISH2-3R4-rep2-cp190-100x_Position005_4_cmle.ics	74	1	0	1.2995999999999999	1.5732616338978782	1.0	0.24206814438566868	2.7646515122664113	0.9534160267769246	0.9830150292052241	0.9519590470565071	0.897072914615738	0.41548494074961684	0.9261878718768127	138.0	2.63928369387231	75.0	0.17292934953858405
527	Feb25-FISH2-3R4-rep2-cp190-100x_Position005_4_cmle.ics	75	1	0	1.9493999999999998	0.6497999999999999	1.0	0.24996563869112579	4.091876038760073	0.7088209569108218	0.804353011760794	0.7037320823183294	0.5095452541184464	0.6589427876524452	0.9881525495981414	206.0	4.112117201156244	139.0	0.32049572781150915
528	Feb25-FISH2-3R4-rep2-cp190-100x_Position005_4_cmle.ics	76	1	0	1.5162	0.9077480443748005	1.0	0.2570945244484091	3.16498578138889	0.6966824644549763	0.7693592685009965	0.6931656423224424	0.5900725135230185	0.6240174840708329	0.9764090207140694	184.0	3.5736571724573887	119.0	0.27438123460122005
529	Feb25-FISH2-3R4-rep2-cp190-100x_Position005_4_cmle.ics	77	1	0	1.7328	0.32626801153583	1.0	0.2848456727219853	3.2660563575273724	0.43233303736411416	0.5864720069112812	0.42897338676777613	0.238949149288474	0.8249843646516186	0.9907055751636915	222.0	4.329249003399555	166.0	0.3827502936453994
530	Feb25-FISH2-3R4-rep2-cp190-100x_Position005_4_cmle.ics	78	1	0	0.8664	0.0	1.0	0.17903861258425513	1.8422806180960145	0.20284278750070042	0.41611722295896447	0.17504996357795252	0.042268253049179104	0.924984613528279	0.8220872324346672	118.0	2.0987085794033447	51.0	0.11759195768623716
531	Feb25-FISH2-3R4-rep2-cp190-100x_Position005_4_cmle.ics	81	1	0	1.9493999999999998	0.0	1.0	0.1784191018140674	2.8960127414655967	0.10680044877352236	0.24334489265133358	0.07549467081442195	0.027006094140445715	0.9474056575118538	0.9336505825162281	236.0	4.64211688677466	144.0	0.33202435111408135
532	Feb25-FISH2-3R4-rep2-cp190-100x_Position005_4_cmle.ics	82	1	0	1.7328	1.449626260897894	1.0	0.25776666384451313	3.4032043318332525	0.8560584075392158	0.9210719249744161	0.8551114233782896	0.7778711185104855	0.4551327973857893	0.9917492737820985	196.0	3.8184243950813404	131.0	0.3020499305273935
533	Feb25-FISH2-3R4-rep2-cp190-100x_Position005_4_cmle.ics	83	1	0	1.5162	0.0	1.0	0.16498815585258894	3.4902316377938374	0.1049971070982673	0.23890800572490026	0.1049971070982673	0.03752398063278419	0.9484493419781875	0.9412651434378745	144.0	2.820180427285336	66.0	0.15217782759395398
534	Feb25-FISH2-3R4-rep2-cp190-100x_Position005_4_cmle.ics	84	1	0	1.5162	0.3720027687491155	1.0	0.24995600798534717	2.8494834365107113	0.41764010854652395	0.5225208069144309	0.40894080578914793	0.25504970721003406	0.8116549436493351	0.9625811717145195	196.0	3.748208648560081	129.0	0.29743848120636457
535	Feb25-FISH2-3R4-rep2-cp190-100x_Position005_4_cmle.ics	84	2	0	1.083	2.0557473992337476	1.0	0.2827433388230814	2.491921154442615	0.8765348210150917	0.9056060730654871	0.8761799240866814	0.8404435346002865	0.4821666366148639	0.9991203842511126	100.0	1.907097111770565	50.0	0.11528623302572269
536	Feb25-FISH2-3R4-rep2-cp190-100x_Position005_4_cmle.ics	85	1	0	2.3826	0.0	1.0	0.10760722074235023	4.019329826574533	0.07549864147215019	0.22327328022724466	0.07549864147215019	0.026703563048042486	0.9616712919586314	0.7464143282812342	232.0	4.48251031643194	109.0	0.25132398799607547
537	Feb25-FISH2-3R4-rep2-cp190-100x_Position005_4_cmle.ics	86	1	0	2.166	2.2287449044887007	1.0	0.26042696634453005	3.101598882500882	0.9109543776066072	0.9442200060486355	0.9060631970399023	0.8534848728106367	0.46447854870075456	0.9910409909488737	314.0	6.174590711729305	267.0	0.6156284843573592
538	Feb25-FISH2-3R4-rep2-cp190-100x_Position005_4_cmle.ics	87	1	0	2.166	1.5036929604517426	1.0	0.26035773751703034	3.640108773368082	0.8054390335196252	0.8693031480310286	0.8022595953207619	0.705904117781191	0.5606717769999459	0.9943578398193353	276.0	5.465809378467976	220.0	0.5072594253131798
539	Feb25-FISH2-3R4-rep2-cp190-100x_Position005_4_cmle.ics	88	1	0	1.5162	0.23070632344123612	1.0	0.2876507629637746	3.201938086373761	0.3771192334440924	0.5598176338768256	0.3771192334440924	0.16996754501197744	0.8396945843372298	1.0067955143409182	188.0	3.6396427474384265	130.0	0.29974420586687905
540	Feb25-FISH2-3R4-rep2-cp190-100x_Position005_4_cmle.ics	89	1	0	1.9493999999999998	0.32626801153583	1.0	0.2558851097911697	3.5443332751302448	0.4388838297561203	0.5985090698802868	0.4362582506331302	0.2481371682298279	0.8149063098055361	0.999582925123026	216.0	4.26537851418863	151.0	0.3481644237376825
541	Feb25-FISH2-3R4-rep2-cp190-100x_Position005_4_cmle.ics	90	1	0	1.7328	1.9396002206044687	1.0	0.2757759719652211	2.9857346370231292	0.9302314512619669	0.9626543461705831	0.9283344212358573	0.8813098346388164	0.390968707976842	0.9887443467887226	206.0	3.995090956954144	146.0	0.3366358004351103
542	Feb25-FISH2-3R4-rep2-cp190-100x_Position005_4_cmle.ics	92	1	0	1.7328	0.0	1.0	0.23114482096837494	3.4083814814889597	0.14196200583132618	0.2602546225031239	0.11954218656621815	0.03027037794961879	0.9595196047200601	0.93216027772064	182.0	3.55236700938708	111.0	0.2559354373171044
543	Feb25-FISH2-3R4-rep2-cp190-100x_Position005_4_cmle.ics	93	1	0	1.7328	0.0	1.0	0.13875067737051386	2.7221838887454033	0.08964630475652402	0.225947067475818	0.08964630475652402	0.032447228202106	0.9734838982968547	0.8755996356985688	182.0	3.5523670093870803	86.0	0.19829232080424306
544	Feb25-FISH2-3R4-rep2-cp190-100x_Position005_4_cmle.ics	94	1	0	1.5162	2.1003330663048003	1.0	0.2960746109874471	3.2408207122927988	0.9554863486977548	0.9794163665900567	0.9546553673162296	0.9221759734085958	0.2874681205218249	0.9932285477769491	190.0	3.707743408189575	134.0	0.30896710450893683
545	Feb25-FISH2-3R4-rep2-cp190-100x_Position005_4_cmle.ics	95	1	0	1.5162	2.443016070314616	1.0	0.27667820782609226	2.99910350972093	0.9873511853051353	0.9968238965299159	0.9852245164608339	0.9601979331002801	0.20826918609631262	1.001285804781906	202.0	3.9291053819731068	142.0	0.3274129017930525
546	Feb25-FISH2-3R4-rep2-cp190-100x_Position005_4_cmle.ics	96	1	0	1.7328	0.0	1.0	0.3043034387968141	3.168062172653847	0.20919220260845872	0.3389891670164741	0.18352002003107762	0.027631104139510563	0.9177109646133793	0.9840356275576243	192.0	3.7290335712598837	138.0	0.3181900031509946
547	Feb25-FISH2-3R4-rep2-cp190-100x_Position005_4_cmle.ics	97	1	0	1.5162	1.1112288054572363	1.0	0.2617777079548179	2.958859462383854	0.7417314890630483	0.8105809158965961	0.7394505205287168	0.6481935021639957	0.6234514247866014	0.9764317399127975	190.0	3.684338159349155	126.0	0.2905213072248212
548	Feb25-FISH2-3R4-rep2-cp190-100x_Position005_4_cmle.ics	99	1	0	1.9493999999999998	0.9479040472602467	1.0	0.26352071010562766	3.358353206712849	0.6967029733920942	0.784743207046406	0.6906225673778862	0.5635592441172684	0.6685926539141788	0.9742251480652246	226.0	4.371829329540174	164.0	0.3781388443243705
549	Feb25-FISH2-3R4-rep2-cp190-100x_Position005_4_cmle.ics	100	1	0	1.7328	0.0	1.0	0.18387007757635734	3.017343280933928	0.13191598360655737	0.28471575384997516	0.13191598360655737	0.029169771485345254	0.9354818843770576	0.9388769584344553	216.0	4.1951627676673695	128.0	0.2951327565458501
550	Feb25-FISH2-3R4-rep2-cp190-100x_Position005_4_cmle.ics	101	1	0	2.3826	0.0	1.0	0.16286016316209487	3.6520925959739827	0.1064662070055515	0.23685718236955963	0.07762872816115798	0.02692441933210845	0.9540590986879185	0.8934156991378913	250.0	4.908174272468921	150.0	0.3458586990771681
551	Feb25-FISH2-3R4-rep2-cp190-100x_Position005_4_cmle.ics	102	1	0	2.3826	0.0	1.0	0.24322048248438127	3.5502374549666125	0.14492128531378046	0.31058335130472287	0.1469376752210481	0.02050715261304004	0.9445001720494384	0.9673937708294861	330.0	6.508748758174716	278.0	0.6409914556230183
552	Feb25-FISH2-3R4-rep2-cp190-100x_Position005_4_cmle.ics	103	1	0	1.7328	0.10317500441073144	1.0	0.24375869427393557	4.019630952679366	0.29052882904599564	0.4426231389969811	0.29052882904599564	0.0819530057279291	0.8474556106069011	0.9985048989618169	152.0	3.06917782144951	87.0	0.20059804546475749
553	Feb25-FISH2-3R4-rep2-cp190-100x_Position005_4_cmle.ics	104	1	0	2.166	0.10317500441073144	1.0	0.27096090483408425	3.4781996502275656	0.2975814320413544	0.46583902509913017	0.28438622350474374	0.07491747804604622	0.889073141191721	0.9899821489957317	274.0	5.397708717716827	222.0	0.5118708746342088
554	Feb25-FISH2-3R4-rep2-cp190-100x_Position005_4_cmle.ics	105	1	0	1.7328	0.0	1.0	0.11044661672776618	3.36547084047063	0.057529065576689874	0.1491227326306149	0.057529065576689874	0.028756052678442712	0.971490937428766	0.9249806097425253	144.0	2.8903961738065953	54.0	0.12450913166778053
555	Feb25-FISH2-3R4-rep2-cp190-100x_Position005_4_cmle.ics	105	2	0	1.5162	0.0	1.0	0.09977382871766105	2.3299677970213057	0.16376788243175633	0.26205235619853634	0.16376788243175633	0.028756052678442712	0.9307910612997768	0.6053176197996218	172.0	3.0948374614292384	67.0	0.15448355225446841
556	Feb25-FISH2-3R4-rep2-cp190-100x_Position005_4_cmle.ics	107	1	0	1.9493999999999998	0.4332	1.0	0.21526416498609	4.393756690359377	0.614350653772814	0.7396783914464724	0.614350653772814	0.41369007082538817	0.7246880895890969	0.93698119048099	168.0	3.333120121373659	95.0	0.21904384274887315
557	Feb25-FISH2-3R4-rep2-cp190-100x_Position005_4_cmle.ics	108	1	0	2.3826	0.0	1.0	0.21394106884654093	3.6960445734846066	0.13380414854521389	0.2994088775250138	0.13380414854521389	0.021698469987585605	0.9444547863989508	0.9581171762610164	314.0	6.244806458250563	242.0	0.5579853678444979
558	Feb25-FISH2-3R4-rep2-cp190-100x_Position005_4_cmle.ics	109	1	0	2.3826	1.2995999999999999	1.0	0.24848590485629324	3.5170294943531686	0.9215410781631295	0.9855986097759373	0.9176259377028437	0.6694294494153993	0.4310247717681234	0.9930667231671219	302.0	5.9532287379457705	246.0	0.5672082664865556
559	Feb25-FISH2-3R4-rep2-cp190-100x_Position005_4_cmle.ics	111	1	0	1.083	0.0	1.0	0.3272442296569546	1.6900729421311738	0.3569572435696927	0.6078655470272611	0.3569572435696927	0.10148135672064355	0.8838557401053172	0.9670839887855722	268.0	4.842328002857085	236.0	0.5441510198814111
560	Feb25-FISH2-3R4-rep2-cp190-100x_Position005_4_cmle.ics	112	1	0	1.083	1.1535316172061805	1.0	0.2691776018381925	3.112585604990908	0.8589428351107943	0.9163259664489095	0.8563239295223407	0.7807321296067277	0.466819012639532	0.9777707467898746	126.0	2.4413269689291983	69.0	0.1590950015754973
561	Feb25-FISH2-3R4-rep2-cp190-100x_Position005_4_cmle.ics	114	1	0	1.7328	0.0	1.0	0.25221496810300453	3.424043433171914	0.168215401398324	0.3055833787871275	0.16397084345713295	0.033004413150195866	0.9173520963547105	0.9898199745422158	166.0	3.288424709462931	101.0	0.23287819071195984
562	Feb25-FISH2-3R4-rep2-cp190-100x_Position005_4_cmle.ics	115	1	0	1.9493999999999998	0.65253602307166	1.0	0.28651352271508473	3.2125013976879364	0.5459049839696881	0.6438356164383562	0.5201269471161631	0.39055668901194984	0.7939214378802391	0.9808819628867999	288.0	5.6403608545706705	246.0	0.5672082664865556
563	Feb25-FISH2-3R4-rep2-cp190-100x_Position005_4_cmle.ics	116	1	0	1.5162	1.1736910802652913	1.0	0.26989512868537635	3.017993868088205	0.805383347720317	0.8830445235530381	0.8013383461864981	0.6977413624592468	0.4563352221639915	0.9913130614899529	194.0	3.7269184854897723	132.0	0.30435565518790797
564	Feb25-FISH2-3R4-rep2-cp190-100x_Position005_4_cmle.ics	117	1	0	1.5162	0.0	1.0	0.24852531213715642	2.551414796768761	0.15929678645385054	0.30252158129308804	0.15929678645385054	0.03051207103718033	0.9390365423428528	0.977276921484463	184.0	3.5268466747765492	117.0	0.26976978528019113
565	Feb25-FISH2-3R4-rep2-cp190-100x_Position005_4_cmle.ics	118	1	0	1.2995999999999999	0.5097226605744432	1.0	0.2995421726268352	3.327060209111507	0.5774620411613617	0.6860226940208733	0.5757551126572813	0.4521409760379751	0.736492697464529	1.0185743092582242	112.0	2.2220800809157777	61.0	0.1406492042913817
566	Feb25-FISH2-3R4-rep2-cp190-100x_Position005_4_cmle.ics	119	1	0	1.7328	0.2166	1.0	0.2908994312046361	3.5029987461768504	0.5883233260553129	0.8204921761280931	0.5829012008733624	0.23487991266375546	0.7733067455736604	0.9900376544328151	216.0	4.241973265348209	161.0	0.37122167034282705
567	Feb25-FISH2-3R4-rep2-cp190-100x_Position005_4_cmle.ics	119	2	0	1.2995999999999999	0.10317500441073144	1.0	0.24374425760610463	4.245986737854065	0.20093704512372634	0.3198053129548763	0.19755731441048036	0.0775950691411936	0.9136842155027769	0.9847555303502492	116.0	2.311470904737235	58.0	0.13373203030983835
568	Feb25-FISH2-3R4-rep2-cp190-100x_Position005_4_cmle.ics	120	1	0	1.083	0.0	1.0	0.2714970799337216	2.7594642450936155	0.22636201093815733	0.3888896192679849	0.216646508203618	0.03720551114850652	0.9024432283685966	0.9914924132448739	134.0	2.573298118891273	76.0	0.1752350741990985
569	Feb25-FISH2-3R4-rep2-cp190-100x_Position005_4_cmle.ics	121	1	0	1.7328	0.10317500441073144	1.0	0.23069804951258685	4.355320195616436	0.2849163282254303	0.4807401340113534	0.2849163282254303	0.07836478846000705	0.8723185011671121	0.9428096339451029	156.0	3.0883528987497075	88.0	0.20290377012527194
570	Feb25-FISH2-3R4-rep2-cp190-100x_Position005_4_cmle.ics	122	1	0	1.5162	0.0	1.0	0.3045614175595653	3.1705234302066168	0.24733149479159225	0.41692268122258264	0.24733149479159225	0.028113970535701527	0.8854506507425569	0.9851248718612758	162.0	3.175628636801054	107.0	0.2467125386750466
571	Feb25-FISH2-3R4-rep2-cp190-100x_Position005_4_cmle.ics	123	1	0	1.7328	0.46141264688247224	1.0	0.2896643364128831	3.812081901758261	0.49577851813884616	0.632271911840082	0.49577851813884616	0.3365474970100803	0.7704578865609403	0.998718714275341	198.0	3.909930304672909	141.0	0.325107177132538
572	Feb25-FISH2-3R4-rep2-cp190-100x_Position005_4_cmle.ics	124	1	0	1.5162	0.0	1.0	0.27854218601744635	2.841661174945494	0.27390708497741967	0.45834827957285945	0.26420352639275957	0.03219190051782971	0.9006938639133482	0.9889510042853669	170.0	3.3075997867631286	110.0	0.2536297126565899
573	Feb25-FISH2-3R4-rep2-cp190-100x_Position005_4_cmle.ics	126	1	0	1.9493999999999998	0.0	1.0	0.30730137965307874	2.9730331127539893	0.46104363270513776	0.7920181882563218	0.46104363270513776	0.08946165908822654	0.8098575372863451	0.9788947241152942	324.0	6.281041527080849	304.0	0.700940296796394
574	Feb25-FISH2-3R4-rep2-cp190-100x_Position005_4_cmle.ics	127	1	0	1.083	0.3095250132321943	1.0	0.24777748339837877	2.2395508766440955	0.48398736222309985	0.6288819875776398	0.48260510537464546	0.3302606541485657	0.7919469998296215	0.9375647662838161	110.0	2.060358424802949	54.0	0.12450913166778053
575	Feb25-FISH2-3R4-rep2-cp190-100x_Position005_4_cmle.ics	128	1	0	2.3826	0.6497999999999999	1.0	0.2660548295241856	3.875004653256796	0.8216391238047972	0.9429424501606944	0.8128779722476817	0.4320980736673164	0.5970977966894534	0.995274456163345	296.0	5.889358248734842	247.0	0.5695139911470701
576	Feb25-FISH2-3R4-rep2-cp190-100x_Position005_4_cmle.ics	129	1	0	1.9493999999999998	0.0	1.0	0.2931851651163166	3.2503656703323767	0.37211958517467997	0.5131462651792384	0.3475592924163955	0.08622693832069188	0.86574077522502	1.002337215360478	278.0	5.463694292697865	236.0	0.5441510198814111
577	Feb25-FISH2-3R4-rep2-cp190-100x_Position005_4_cmle.ics	129	2	0	1.5162	0.65253602307166	1.0	0.25640165807870735	3.1959600942121016	0.4296759652032973	0.5177934230686437	0.4350778114038975	0.33749509325972166	0.7893974230726268	0.9949440356007676	164.0	3.196918799871362	100.0	0.23057246605144538
578	Feb25-FISH2-3R4-rep2-cp190-100x_Position005_4_cmle.ics	129	3	0	1.2995999999999999	0.0	1.0	0.1968089124130956	2.6266598208240137	0.04922948349435883	0.1568105555063123	0.04922948349435883	0.017289453357476607	0.9844319691082597	0.8919083972274608	126.0	2.417921720088778	59.0	0.13603775497035278
579	Feb25-FISH2-3R4-rep2-cp190-100x_Position005_4_cmle.ics	130	1	0	2.3826	1.459114905355603	1.0	0.2681970662796347	3.385227772532044	0.7585653762587883	0.8453441068175516	0.7573017616893123	0.6718164810440265	0.6163463106213982	0.9866308013018246	324.0	6.3512572736021085	284.0	0.654825803586105
580	Feb25-FISH2-3R4-rep2-cp190-100x_Position005_4_cmle.ics	131	1	0	1.2995999999999999	2.014971786093599	1.0	0.24651396263244926	3.2926863291461306	0.99080998859171	0.996723285587527	0.9878818608188618	0.9701419698314109	0.19502002922827574	0.9821343639180368	142.0	2.7988902642150273	79.0	0.18215224818064185
581	Feb25-FISH2-3R4-rep2-cp190-100x_Position005_4_cmle.ics	132	1	0	1.2995999999999999	0.0	1.0	0.22785007601309182	3.5173202590977968	0.11024161052942733	0.29115391197473434	0.11024161052942733	0.03873080573144359	0.9553731628522567	0.972167500799928	128.0	2.5328328785207668	65.0	0.14987210293343953
582	Feb25-FISH2-3R4-rep2-cp190-100x_Position005_4_cmle.ics	133	1	0	1.5162	0.2166	1.0	0.25386607301735703	3.24419091596817	0.6061219538085922	0.7236173665135041	0.5659357323749299	0.27619307583822394	0.7583805771316317	0.99116640407728	198.0	3.839714558151649	132.0	0.30435565518790797
583	Feb25-FISH2-3R4-rep2-cp190-100x_Position005_4_cmle.ics	134	1	0	1.2995999999999999	0.2918229810711206	1.0	0.2625618704319815	2.699668154857371	0.42746767026602417	0.5658318971076173	0.4128709272742195	0.2646758819598326	0.8182690861190541	0.9910632123123182	146.0	2.8180653415152253	85.0	0.19598659614372857
584	Feb25-FISH2-3R4-rep2-cp190-100x_Position005_4_cmle.ics	135	1	0	1.7328	0.0	1.0	0.2788680532780167	3.0888931871356267	0.6202100105521816	0.8664521794313629	0.6202100105521816	0.12117667894064951	0.7772070112651395	0.9985625733024014	188.0	3.6630479962788463	128.0	0.2951327565458501
585	Feb25-FISH2-3R4-rep2-cp190-100x_Position005_4_cmle.ics	136	1	0	1.5162	0.2166	1.0	0.29004013690776226	2.630126394772837	0.4442301451724497	0.6209750004592127	0.42777808391959493	0.26022666740140704	0.8131021555101298	0.9625260227270143	218.0	4.169642433056838	163.0	0.375833119663856
586	Feb25-FISH2-3R4-rep2-cp190-100x_Position005_4_cmle.ics	138	1	0	1.9493999999999998	0.0	1.0	0.2535752040963752	3.595224082273504	0.1982053255787433	0.40110046755616374	0.1982053255787433	0.027914385904892234	0.931082546193506	0.9713150741053944	206.0	4.065306703475404	140.0	0.3228014524720236
587	Feb25-FISH2-3R4-rep2-cp190-100x_Position006_5_cmle.ics	1	1	0	2.166	0.20635000882146287	1.0	0.25810535911377225	3.728800213364153	0.30676974038920285	0.46893436613927364	0.31620308057515445	0.15699025247373055	0.8545923664274606	0.9933949080155465	234.0	4.644231972544769	171.0	0.3942789169479716
588	Feb25-FISH2-3R4-rep2-cp190-100x_Position006_5_cmle.ics	1	2	0	1.5162	0.751125369937127	1.0	0.2921354378512409	3.1598528163422346	0.5387244045010066	0.5892094535101567	0.5146678354906151	0.4215523895597128	0.7301960728557758	0.99951890872269	142.0	2.7988902642150273	86.0	0.19829232080424306
589	Feb25-FISH2-3R4-rep2-cp190-100x_Position006_5_cmle.ics	2	1	0	1.7328	0.0	1.0	0.11095300769661111	2.5236297303494193	2.2231608901536205E-5	0.16607567639670082	0.06397145461417043	0.03197461150263445	0.9857435262038614	0.9299234687256942	142.0	2.822295513055447	53.0	0.12220340700726606
590	Feb25-FISH2-3R4-rep2-cp190-100x_Position006_5_cmle.ics	3	1	0	1.083	1.1179489136237186	1.0	0.32663122297097663	2.7946218694858818	0.8531200863999492	0.9041103505233232	0.8516112637580802	0.7732239569270841	0.4934791255581023	0.9916593335189234	110.0	2.1071689224837895	62.0	0.14295492895189613
591	Feb25-FISH2-3R4-rep2-cp190-100x_Position006_5_cmle.ics	4	1	0	1.7328	0.10317500441073144	1.0	0.28084083144830463	3.310121564733655	0.31959762842295264	0.5102423607854725	0.31924433281730763	0.06503208566454903	0.8767529118192966	0.9838092360527002	214.0	4.1972778534374795	156.0	0.35969304704025484
592	Feb25-FISH2-3R4-rep2-cp190-100x_Position006_5_cmle.ics	5	1	0	1.5162	0.5556144027286182	1.0	0.24724533683266794	3.485735418350081	0.5324055291526603	0.6500304277269039	0.5324055291526603	0.38010026660484525	0.8131853873007152	0.9620724547683839	166.0	3.218208962941671	100.0	0.23057246605144538
593	Feb25-FISH2-3R4-rep2-cp190-100x_Position006_5_cmle.ics	6	1	0	1.5162	0.7252201245704302	1.0	0.24638194830670251	2.4270418936312637	0.6125872113932245	0.7434762281521974	0.6128533410055383	0.4727972380061857	0.6981709773044097	0.948323901639483	206.0	3.9482804592733043	138.0	0.3181900031509946
594	Feb25-FISH2-3R4-rep2-cp190-100x_Position006_5_cmle.ics	7	1	0	2.8158	0.0	1.0	0.27767655519628204	3.6092602934553635	0.5910791432904366	0.8567317808745409	0.5910791432904366	0.07194121373877296	0.6935997510670113	0.9944653082617362	434.0	8.552047191447576	448.0	1.0329646479104755
595	Feb25-FISH2-3R4-rep2-cp190-100x_Position006_5_cmle.ics	7	2	0	0.8664	0.0	1.0	0.3161258287290487	1.81525654391315	0.2377165496541226	0.41458490409176	0.2377165496541226	0.07194121373877296	0.8970287278868624	1.0004111091567567	160.0	2.9202859853265464	107.0	0.2467125386750466
596	Feb25-FISH2-3R4-rep2-cp190-100x_Position006_5_cmle.ics	7	3	0	1.5162	1.7328	1.0	0.26978921292092234	3.5491773358342953	0.8134555347554491	0.9163680433916341	0.8134555347554491	0.6638495741393199	0.505454871369827	0.9773380129546334	158.0	3.1096430618200164	97.0	0.22365529206990203
597	Feb25-FISH2-3R4-rep2-cp190-100x_Position006_5_cmle.ics	8	1	0	1.5162	0.6921189703237084	1.0	0.27813572834450284	3.3087254020095305	0.611556106818895	0.7176352795253822	0.6075660893345488	0.4852279689764933	0.6869208083978624	0.98773054607747	194.0	3.797134232011032	134.0	0.30896710450893683
598	Feb25-FISH2-3R4-rep2-cp190-100x_Position006_5_cmle.ics	11	1	0	1.7328	0.8779414014559871	1.0	0.2635222727994935	3.4067048610964683	0.6943112772918475	0.7838585831608467	0.6873739734259198	0.5461975028376844	0.6724014559972362	0.9913393221910884	212.0	4.175987690367171	149.0	0.34355297441665367
599	Feb25-FISH2-3R4-rep2-cp190-100x_Position006_5_cmle.ics	12	1	0	1.5162	0.10317500441073144	1.0	0.2486378218824009	2.861088153335194	0.28521564219369344	0.44533514760693366	0.2751253886555312	0.0647649661138391	0.9020765867665222	0.9614034297104758	220.0	4.190932596127147	153.0	0.35277587305871144
600	Feb25-FISH2-3R4-rep2-cp190-100x_Position006_5_cmle.ics	13	1	0	2.166	0.0	1.0	0.2745165548608809	2.827701062849966	0.3668937482293568	0.4816577832535034	0.3596069336741753	0.09443210942081025	0.8493885437606278	0.9771522416375057	300.0	5.861722828354205	256.0	0.5902655130917002
601	Feb25-FISH2-3R4-rep2-cp190-100x_Position006_5_cmle.ics	14	1	0	1.7328	0.3095250132321943	1.0	0.2615972668257219	3.5547876436197465	0.4409230844609216	0.5780301978621416	0.4302092945393969	0.2569472231522387	0.8099550904970273	0.9968372989202967	186.0	3.688568330889377	122.0	0.2812984085827634
602	Feb25-FISH2-3R4-rep2-cp190-100x_Position006_5_cmle.ics	15	1	0	1.7328	0.4332	1.0	0.30873138643558196	3.6942445415849314	0.6430523341064811	0.7743574875363246	0.6263096856754379	0.38447772534591695	0.7189560900735144	1.008960158967123	202.0	4.022726377334787	150.0	0.3458586990771681
603	Feb25-FISH2-3R4-rep2-cp190-100x_Position006_5_cmle.ics	16	1	0	2.166	2.431771680185027	1.0	0.12837801324240594	3.7218467131814394	0.9813842702865203	0.99393254399556	0.9799100432439932	0.9369348796336979	0.1874836886863702	0.7460183765640038	256.0	4.78480277095649	138.0	0.3181900031509946
604	Feb25-FISH2-3R4-rep2-cp190-100x_Position006_5_cmle.ics	17	1	0	1.7328	0.42540144110901373	1.0	0.2879608720554036	3.5315179945805637	0.527990743218778	0.6888981596637332	0.5224886258087876	0.3293753246957699	0.7690035590454904	0.9900731743912086	186.0	3.6885683308893773	128.0	0.2951327565458501
605	Feb25-FISH2-3R4-rep2-cp190-100x_Position006_5_cmle.ics	18	1	0	1.2995999999999999	0.10317500441073144	1.0	0.2879988190020152	3.4234835230691543	0.3102947859100837	0.4586039080021695	0.29893431448716634	0.12204810976414196	0.8770569766198609	1.0106510269509092	122.0	2.398746642788581	68.0	0.15678927691498287
606	Feb25-FISH2-3R4-rep2-cp190-100x_Position006_5_cmle.ics	19	1	0	1.083	0.5158750220536572	1.0	0.268082573106329	2.567134227476102	0.5332797940997185	0.6272992036845314	0.5353020290079438	0.40826890886396844	0.7470890840577363	0.9664909915161723	120.0	2.260430235516173	64.0	0.14756637827292504
607	Feb25-FISH2-3R4-rep2-cp190-100x_Position006_5_cmle.ics	20	1	0	1.5162	0.20635000882146287	1.0	0.2629681350661099	3.2635278464318316	0.35857743377593915	0.5051711483285514	0.3361675356737744	0.18230561724923505	0.8624889490395956	0.977110234551279	168.0	3.2629043748523996	105.0	0.24210108935401767
608	Feb25-FISH2-3R4-rep2-cp190-100x_Position006_5_cmle.ics	21	1	0	1.7328	0.3164505769875799	1.0	0.27346259897054487	3.4936524830321383	0.5333120027923617	0.696421559359502	0.5203682427027735	0.2614312308206926	0.8037155715628811	0.998962441853927	198.0	3.909930304672909	137.0	0.3158842784904802
609	Feb25-FISH2-3R4-rep2-cp190-100x_Position006_5_cmle.ics	22	1	0	1.083	0.7857574237886386	1.0	0.20648634706017469	2.4493844100930997	0.7448891894557392	0.821843695845133	0.7437057074827057	0.6191160516787129	0.577876139029641	0.9221910116642535	124.0	2.37322630817805	59.0	0.13603775497035278
610	Feb25-FISH2-3R4-rep2-cp190-100x_Position006_5_cmle.ics	23	1	0	1.2995999999999999	0.10317500441073144	1.0	0.2886090189841206	3.0473509650443447	0.3539898440333696	0.4998775843307943	0.3330159593761335	0.1076215088864708	0.8711062527962453	0.9834093063464533	168.0	3.2629043748524	110.0	0.2536297126565899
611	Feb25-FISH2-3R4-rep2-cp190-100x_Position006_5_cmle.ics	24	1	0	1.9493999999999998	0.0	1.0	0.20191133923918744	3.3654288576927756	0.10901361664142356	0.29253828537143944	0.13544204695948664	0.027569857541102354	0.9595751191053188	0.943579824208856	218.0	4.2866686772589375	136.0	0.31357855382996574
612	Feb25-FISH2-3R4-rep2-cp190-100x_Position006_5_cmle.ics	25	1	0	1.5162	1.083	1.0	0.21372203108912047	2.391271155104882	0.7782731975498366	0.843246538675209	0.7702214237787061	0.6743937721405742	0.6254591934193564	0.8641457039092278	216.0	4.078136523465267	138.0	0.3181900031509946
613	Feb25-FISH2-3R4-rep2-cp190-100x_Position006_5_cmle.ics	27	1	0	1.9493999999999998	1.37509100994251	1.0	0.25862696027383725	2.580997258073101	0.7628408989239266	0.8491057122174596	0.7628286985449014	0.6606789917606773	0.5894782613932107	0.9728049283960207	298.0	5.770216918762635	246.0	0.5672082664865556
614	Feb25-FISH2-3R4-rep2-cp190-100x_Position006_5_cmle.ics	28	1	0	1.083	0.0	1.0	0.19954612798346097	2.58827461662902	0.11329981874764886	0.2514363393864779	0.11329981874764886	0.04018330426456004	0.9527034836613105	0.9413324794424253	124.0	2.3498210593376303	58.0	0.13373203030983835
615	Feb25-FISH2-3R4-rep2-cp190-100x_Position006_5_cmle.ics	29	1	0	2.166	0.0	1.0	0.143903240170027	3.279992336914264	0.08024855238327581	0.2518243199609664	0.08024855238327581	0.028363959904425008	0.9463806585713208	0.9301908207994743	250.0	4.908174272468922	141.0	0.325107177132538
616	Feb25-FISH2-3R4-rep2-cp190-100x_Position006_5_cmle.ics	30	1	0	1.7328	0.0	1.0	0.26735205537901047	3.138230220777457	0.27950203801011636	0.45134250847124685	0.27950203801011636	0.026024529784412907	0.9112009523419685	0.994003376370723	224.0	4.420754912991125	163.0	0.375833119663856
617	Feb25-FISH2-3R4-rep2-cp190-100x_Position006_5_cmle.ics	32	1	0	1.7328	0.8595614345612763	1.0	0.27708847204661974	3.2793600954414632	0.6416168045830681	0.749662635264163	0.6388160407383832	0.5262062380649268	0.7026493890455108	0.9830636411889513	200.0	3.9078152189027975	140.0	0.3228014524720236
618	Feb25-FISH2-3R4-rep2-cp190-100x_Position006_5_cmle.ics	33	1	0	2.166	0.0	1.0	0.14236795380274384	3.3503076414395	0.08661504250319366	0.23664185342312363	0.08661504250319366	0.03036336682069803	0.9540623677229281	0.926549491360355	234.0	4.714447719066029	127.0	0.29282703188533565
619	Feb25-FISH2-3R4-rep2-cp190-100x_Position006_5_cmle.ics	34	1	0	1.2995999999999999	0.0	1.0	0.27624018448011206	2.2512211823166917	0.488607402072137	0.755872901545792	0.488607402072137	0.12254834062828966	0.8447140926063713	0.9780385411087443	204.0	3.833369300841316	144.0	0.33202435111408135
620	Feb25-FISH2-3R4-rep2-cp190-100x_Position006_5_cmle.ics	35	1	0	1.7328	0.687545504971255	1.0	0.26827221592563444	3.7735808159274584	0.609202564422105	0.7190247718744375	0.609202564422105	0.462637948462316	0.7242082263203514	0.9892238548257041	206.0	4.088711952315824	144.0	0.33202435111408135
621	Feb25-FISH2-3R4-rep2-cp190-100x_Position006_5_cmle.ics	36	1	0	1.2995999999999999	0.0	1.0	0.3308161431574219	2.89143085028777	0.5336294002607562	0.761905149934811	0.5108539765319426	0.1297465775749674	0.8361920277955356	1.00439463787812	172.0	3.2820794521525976	122.0	0.2812984085827634
622	Feb25-FISH2-3R4-rep2-cp190-100x_Position006_5_cmle.ics	37	1	0	1.9493999999999998	0.0	1.0	0.1434272794194451	3.9295732284410327	0.10590857013358178	0.2714221864101628	0.07579916149420222	0.026773011696274565	0.9541916506623256	0.811176654223616	180.0	3.5076715974763513	86.0	0.19829232080424306
623	Feb25-FISH2-3R4-rep2-cp190-100x_Position006_5_cmle.ics	37	2	0	0.8664	0.0	1.0	0.2583896948561106	1.7005727263905537	0.1501567477054402	0.23242096516297983	0.1476764828081131	0.026773011696274565	0.9639481071303686	0.9391435725367697	124.0	2.32641581049721	66.0	0.15217782759395398
624	Feb25-FISH2-3R4-rep2-cp190-100x_Position006_5_cmle.ics	38	1	0	2.166	0.0	1.0	0.15429009946503175	2.7915993658267566	0.07821548821548821	0.23856228956228956	0.07821548821548821	0.02776094276094276	0.9520167438427176	0.9133332234271132	250.0	4.95498477014976	146.0	0.3366358004351103
625	Feb25-FISH2-3R4-rep2-cp190-100x_Position006_5_cmle.ics	39	1	0	1.7328	0.9512265400461282	1.0	0.20815262743546253	3.3520833307757245	0.6931878235290372	0.7701184920124541	0.6887499442877427	0.5627288181997618	0.6440612652315086	0.9413216127581	204.0	3.8567745496817354	125.0	0.28821558256430674
626	Feb25-FISH2-3R4-rep2-cp190-100x_Position006_5_cmle.ics	40	1	0	1.9493999999999998	0.0	1.0	0.26226859457296053	3.786144443346845	0.19190225665336957	0.3552703423201197	0.19190225665336957	0.027252638543613858	0.9252160674187767	1.0030133176102543	218.0	4.310073926099357	155.0	0.35738732237974036
627	Feb25-FISH2-3R4-rep2-cp190-100x_Position006_5_cmle.ics	41	1	0	1.9493999999999998	1.1535316172061807	1.0	0.24217997252085194	3.6784023700364292	0.662802361854709	0.7464113891434933	0.6626489435774782	0.5839611025660191	0.6946191442853719	0.9821231089557078	220.0	4.307958840329247	151.0	0.3481644237376825
628	Feb25-FISH2-3R4-rep2-cp190-100x_Position006_5_cmle.ics	41	2	0	1.2995999999999999	3.2489999999999997	1.0	0.3143110889088177	2.980019986879383	0.9879940363561979	0.9946323271979135	0.9872466139799455	0.9770383978411294	0.2232165287027111	1.0051673878315561	146.0	2.8648758391960647	93.0	0.21443239342784423
629	Feb25-FISH2-3R4-rep2-cp190-100x_Position006_5_cmle.ics	42	1	0	1.7328	0.10317500441073144	1.0	0.30682137300883505	3.298623906914602	0.2517334181813361	0.43133609089342295	0.24204218536637104	0.06706306592954964	0.8853430824334405	1.0059474308646101	184.0	3.597062421297809	130.0	0.29974420586687905
630	Feb25-FISH2-3R4-rep2-cp190-100x_Position006_5_cmle.ics	43	1	0	1.7328	0.2166	1.0	0.2697079550138149	3.0345605336505463	0.4466611413686952	0.6194537354960928	0.44336076249112005	0.25300808074828324	0.8094439377680123	0.9905415517717457	196.0	3.818424395081341	134.0	0.30896710450893683
631	Feb25-FISH2-3R4-rep2-cp190-100x_Position006_5_cmle.ics	44	1	0	1.9493999999999998	0.0	1.0	0.18366491318576925	2.8225256323708647	0.1031248678079998	0.273279388925483	0.1031248678079998	0.02606675167241765	0.9546171338468639	0.9281456511980472	258.0	4.969929675909739	167.0	0.3850560183059138
632	Feb25-FISH2-3R4-rep2-cp190-100x_Position006_5_cmle.ics	45	1	0	2.3826	0.0	1.0	0.1346368752430637	3.0061518029940557	0.07799641736366453	0.21883039045348635	0.07799641736366453	0.027522997562191065	0.9694558127184022	0.9132084367913625	264.0	5.267852653524862	148.0	0.3412472497561391
633	Feb25-FISH2-3R4-rep2-cp190-100x_Position006_5_cmle.ics	46	1	0	1.5162	0.0	1.0	0.2721093876902648	3.496685438072869	0.24906177829099307	0.43846829291762895	0.24906177829099307	0.03560431100846805	0.8968906114779995	0.9903492597073387	142.0	2.7988902642150273	83.0	0.1913751468226997
634	Feb25-FISH2-3R4-rep2-cp190-100x_Position006_5_cmle.ics	47	1	0	1.5162	0.5556144027286182	1.0	0.26850545931466896	3.4502271951077685	0.5511849702946438	0.6693946780606712	0.5467083128655241	0.4156386419878954	0.7368729432084754	0.9903989494306267	170.0	3.3310050356035483	108.0	0.24901826333556107
635	Feb25-FISH2-3R4-rep2-cp190-100x_Position006_5_cmle.ics	48	1	0	1.5162	0.8664	1.0	0.2794714328294241	3.268240558166003	0.897588517756319	0.9588992665294708	0.8846815471479078	0.6723497440768297	0.642491810915491	1.008567510404729	154.0	3.043657486838979	95.0	0.21904384274887315
636	Feb25-FISH2-3R4-rep2-cp190-100x_Position006_5_cmle.ics	50	1	0	1.5162	0.5963412819178956	1.0	0.24815605235626373	2.874927583238916	0.5965741014642805	0.7144468273923976	0.5962875314302618	0.4454546294926786	0.7091498614150474	0.9314415863670721	168.0	3.2394991260119803	102.0	0.23518391537247432
637	Feb25-FISH2-3R4-rep2-cp190-100x_Position006_5_cmle.ics	51	1	0	1.5162	0.8664	1.0	0.29197721891436773	3.21117866006292	0.820722839189029	0.9067403074734222	0.8150416946607122	0.6404724736197289	0.5990264959256516	0.9835585387330709	156.0	3.041542401068868	99.0	0.22826674139093092
638	Feb25-FISH2-3R4-rep2-cp190-100x_Position006_5_cmle.ics	52	1	0	1.083	0.3777847188762272	1.0	0.33055124782308426	3.560817284555926	0.6095153674377376	0.7597378245231236	0.6017592008591446	0.3969026473245487	0.7392436831330305	0.9900502781787907	106.0	2.087993845183592	59.0	0.13603775497035278
639	Feb25-FISH2-3R4-rep2-cp190-100x_Position006_5_cmle.ics	53	1	0	2.3826	0.687545504971255	1.0	0.27261579895841004	3.3089633957546867	0.5523407404915303	0.6862734873080223	0.5492590038185274	0.3776960990462092	0.7454571335677025	0.9952000416492176	332.0	6.483228423564182	297.0	0.6848002241727928
640	Feb25-FISH2-3R4-rep2-cp190-100x_Position006_5_cmle.ics	54	1	0	1.5162	0.0	1.0	0.18501965713947702	2.9345340942890434	0.10238663484486873	0.2399686754176611	0.10238663484486873	0.03710471360381862	0.9641587483728847	0.9412730514390455	140.0	2.7776001011447184	67.0	0.15448355225446841
641	Feb25-FISH2-3R4-rep2-cp190-100x_Position006_5_cmle.ics	55	1	0	1.9493999999999998	1.6657740120644018	1.0	0.2759797019520922	3.67061848482014	0.8842964294920561	0.9349084896229559	0.8813351524334656	0.8024400671474289	0.444455377141183	0.9961354116280638	218.0	4.310073926099357	159.0	0.3666102210217982
642	Feb25-FISH2-3R4-rep2-cp190-100x_Position006_5_cmle.ics	56	1	0	1.7328	0.639412489864916	1.0	0.2805888053876096	3.5772389030988974	0.5819253986531282	0.7019295858194633	0.5777242750968282	0.4344464217174361	0.7150157592895751	0.9852310925763452	202.0	3.999321128494366	143.0	0.3297186264535669
643	Feb25-FISH2-3R4-rep2-cp190-100x_Position006_5_cmle.ics	57	1	0	1.9493999999999998	0.0	1.0	0.1861170392671978	3.810900525490016	0.2735954072443466	0.5628220682409446	0.2735954072443466	0.026878627176305785	0.907555637402025	0.8536316943798206	224.0	4.280323419948605	136.0	0.31357855382996574
644	Feb25-FISH2-3R4-rep2-cp190-100x_Position006_5_cmle.ics	58	1	0	1.9493999999999998	0.0	1.0	0.21396314062976177	3.0049332407725946	0.10613557801075575	0.30043730765098803	0.1290563128392768	0.02683248968345751	0.9660874103221209	0.934903332083718	218.0	4.2866686772589375	140.0	0.3228014524720236
645	Feb25-FISH2-3R4-rep2-cp190-100x_Position006_5_cmle.ics	59	1	0	2.3826	0.20635000882146287	1.0	0.29183807359472047	3.6195068460666335	0.3359646363581606	0.48243864568763006	0.33725965238691197	0.1345260642890128	0.8684090600024704	0.999917222527692	326.0	6.442763183193675	299.0	0.6894116734938217
646	Feb25-FISH2-3R4-rep2-cp190-100x_Position006_5_cmle.ics	61	1	0	1.5162	2.3473821605305827	1.0	0.28863867318537334	3.250201988069332	0.9890723373557188	0.9969627164218258	0.9870802728226653	0.9694714060860441	0.22745049693490044	0.9993825737807069	180.0	3.554482095157191	122.0	0.2812984085827634
647	Feb25-FISH2-3R4-rep2-cp190-100x_Position006_5_cmle.ics	64	1	0	1.9493999999999998	0.5158750220536572	1.0	0.2236891205231868	3.8953134742742423	0.5194691373481908	0.6124237600386342	0.5116439213722299	0.39548194387307944	0.7815601202313047	0.9771072006903535	184.0	3.667278167819068	111.0	0.2559354373171044
648	Feb25-FISH2-3R4-rep2-cp190-100x_Position006_5_cmle.ics	65	1	0	1.083	0.2166	1.0	0.30518905992860607	2.5801249385395293	0.5864631980530158	0.7169872487572941	0.5613365783069131	0.2948008381804343	0.8001779702039139	1.0155584287962625	122.0	2.351936145107741	70.0	0.1614007262360118
649	Feb25-FISH2-3R4-rep2-cp190-100x_Position006_5_cmle.ics	66	1	0	1.7328	0.7610319551488771	1.0	0.2839228261629219	3.339816309938974	0.6609747451604258	0.7517486447462844	0.6534787006856244	0.5294351596475908	0.6452059154044728	0.9910578638220067	174.0	3.4203958594250055	115.0	0.2651583359591622
650	Feb25-FISH2-3R4-rep2-cp190-100x_Position006_5_cmle.ics	67	1	0	1.2995999999999999	0.0	1.0	0.1631335967292962	2.4745573707255586	0.0820522001178568	0.32569128978599293	0.0820522001178568	0.02912480139637926	0.9517649300748722	0.7594738849109621	146.0	2.724444346153545	67.0	0.15448355225446841
651	Feb25-FISH2-3R4-rep2-cp190-100x_Position006_5_cmle.ics	68	1	0	1.5162	0.5963412819178956	1.0	0.3043034387968141	2.9264211911384184	0.563814059848667	0.6702205909127322	0.5540189202770313	0.4194176807731242	0.7463814419775657	0.9934479633844758	192.0	3.7290335712598837	138.0	0.3181900031509946
652	Feb25-FISH2-3R4-rep2-cp190-100x_Position006_5_cmle.ics	69	1	0	1.5162	0.0	1.0	0.14175978637216555	3.1534471642459474	0.08314407703488372	0.22751635174418605	0.08314407703488372	0.02881237887596899	0.9731614678907364	0.8611298345631411	162.0	3.1522233879606336	73.0	0.16831790021755516
653	Feb25-FISH2-3R4-rep2-cp190-100x_Position006_5_cmle.ics	70	1	0	1.7328	1.7539750749824343	1.0	0.26908048231545906	3.234255830958922	0.8897185049043069	0.9351846533800471	0.8889654688287736	0.8327175029834268	0.3829560478633323	0.9908940066201152	218.0	4.263263428418518	157.0	0.3619987717007692
654	Feb25-FISH2-3R4-rep2-cp190-100x_Position006_5_cmle.ics	71	1	0	1.2995999999999999	0.0	1.0	0.14705543843334146	2.528220754267166	0.1076174405640763	0.21237231446048152	0.07847952511525598	0.039224696417271825	0.968068590596791	0.8989097746807265	126.0	2.4413269689291983	51.0	0.11759195768623716
655	Feb25-FISH2-3R4-rep2-cp190-100x_Position006_5_cmle.ics	72	1	0	1.7328	0.0	1.0	0.2655365691426384	3.455972362731538	0.23309781359588966	0.42112189443871917	0.21987855781848917	0.029259558567308476	0.9086431343921795	0.9883396839156222	198.0	3.886525055832489	135.0	0.31127282916945126
656	Feb25-FISH2-3R4-rep2-cp190-100x_Position006_5_cmle.ics	73	1	0	1.7328	0.5158750220536572	1.0	0.21655065335660567	3.6851920491689523	0.5226547429617843	0.623407678700008	0.5145297929648955	0.3989714915594748	0.7702277161047556	0.96063500250278	186.0	3.665163082048957	111.0	0.2559354373171044
657	Feb25-FISH2-3R4-rep2-cp190-100x_Position006_5_cmle.ics	74	1	0	1.7328	0.3095250132321943	1.0	0.2724168370193775	3.3027033332645335	0.4631275221109415	0.6440713404562276	0.45995637052989596	0.23663760358514369	0.8092118289838666	0.9710198790085812	204.0	3.997206042724255	143.0	0.3297186264535669
658	Feb25-FISH2-3R4-rep2-cp190-100x_Position006_5_cmle.ics	75	1	0	1.2995999999999999	0.0	1.0	0.25511314070766744	3.665804915958458	0.1713394662194988	0.301846134557821	0.10824491842843487	0.03889733423184817	0.9468030969884871	0.9732333528258639	122.0	2.351936145107741	64.0	0.14756637827292504
659	Feb25-FISH2-3R4-rep2-cp190-100x_Position006_5_cmle.ics	76	1	0	1.9493999999999998	0.10317500441073144	1.0	0.27813572834450284	3.665131515128765	0.3356115107913669	0.4959195143884892	0.33247901678657077	0.07018510191846523	0.85322502848761	0.9706425296494923	194.0	3.8205394808514517	134.0	0.30896710450893683
660	Feb25-FISH2-3R4-rep2-cp190-100x_Position006_5_cmle.ics	77	1	0	1.7328	0.0	1.0	0.15379869967505788	2.8130034936299064	0.07696797865243496	0.2537373400448784	0.07696797865243496	0.027438747043483536	0.9562906800246052	0.8950402375122828	234.0	4.456989981821412	132.0	0.30435565518790797
661	Feb25-FISH2-3R4-rep2-cp190-100x_Position006_5_cmle.ics	78	1	0	1.7328	1.6668432081858544	1.0	0.27241800447860454	2.8301981375500658	0.8565765710612507	0.9214290815962125	0.8549389329333619	0.7890099686757068	0.5361597741879658	0.9764988984004787	250.0	4.884769023628502	194.0	0.44731058413980407
662	Feb25-FISH2-3R4-rep2-cp190-100x_Position006_5_cmle.ics	79	1	0	1.7328	1.6050263958911635	1.0	0.31057215406554073	3.5926056560796384	0.852929429263993	0.904266747465844	0.852929429263993	0.7963516416923755	0.47496728784449455	0.9924765960493428	198.0	3.909930304672909	146.0	0.3366358004351103
663	Feb25-FISH2-3R4-rep2-cp190-100x_Position006_5_cmle.ics	80	1	0	1.7328	0.41270001764292574	1.0	0.2353283527495573	3.3207951428909994	0.4988311164852882	0.620981683013122	0.4964306507232747	0.3432397330825384	0.7599835400642232	0.9826074831186101	182.0	3.5523670093870803	112.0	0.25824116197761887
664	Feb25-FISH2-3R4-rep2-cp190-100x_Position006_5_cmle.ics	81	1	0	1.5162	0.20635000882146287	1.0	0.279006506526528	3.235885276684397	0.4519146911916277	0.6185329069654766	0.4519146911916277	0.1940282072288732	0.8256656480599159	0.9709118933148062	174.0	3.373585361744166	114.0	0.26285261129864773
665	Feb25-FISH2-3R4-rep2-cp190-100x_Position006_5_cmle.ics	83	1	0	1.7328	1.257995996548413	1.0	0.2788680532780167	3.8177401706466845	0.8412702138146314	0.9021952574303127	0.8390483566863035	0.7256006446515049	0.5383462522313691	0.9942107364010669	188.0	3.7332637428001054	128.0	0.2951327565458501
666	Feb25-FISH2-3R4-rep2-cp190-100x_Position006_5_cmle.ics	84	1	0	1.5162	0.42540144110901373	1.0	0.22801882163151724	4.110497545716905	0.5326076454864578	0.6265820746513799	0.5202247914720943	0.39928665743454317	0.7200078769752565	0.9720274924492455	124.0	2.443442054699309	62.0	0.14295492895189613
667	Feb25-FISH2-3R4-rep2-cp190-100x_Position006_5_cmle.ics	85	1	0	1.7328	1.0368959615364501	1.0	0.2267868789647954	3.089286183894963	0.7491591606372332	0.8438417745402045	0.7481419500910568	0.6478769831503995	0.5848433659420653	0.9849476610019842	194.0	3.7971342320110315	121.0	0.27899268392224896
668	Feb25-FISH2-3R4-rep2-cp190-100x_Position006_5_cmle.ics	86	1	0	2.166	0.0	1.0	0.1412128112827925	3.1696352149461173	0.0915449029355613	0.24714099389448613	0.0915449029355613	0.03182711755477005	0.9698631538411233	0.8952838060306716	208.0	4.133407364226553	106.0	0.24440681401453213
669	Feb25-FISH2-3R4-rep2-cp190-100x_Position006_5_cmle.ics	87	1	0	1.9493999999999998	0.0	1.0	0.24598961058317145	3.910461917795699	0.15313798366838471	0.35611956439899517	0.15313798366838471	0.028463965721404274	0.9345257246998624	0.9716348497596424	214.0	4.24408835111832	146.0	0.3366358004351103
670	Feb25-FISH2-3R4-rep2-cp190-100x_Position006_5_cmle.ics	88	1	0	1.2995999999999999	0.0	1.0	0.2850995333132737	3.1750892778422997	0.31925486771757283	0.5592551741042021	0.31925486771757283	0.038298328660937235	0.8722370617318799	1.0001047631591158	120.0	2.354051230877852	66.0	0.15217782759395398
671	Feb25-FISH2-3R4-rep2-cp190-100x_Position006_5_cmle.ics	90	1	0	1.5162	0.0	1.0	0.17731151710576265	2.80431543922488	0.16392980163914955	0.2915429385912816	0.10406520964485093	0.03740794631191353	0.9331245804099898	0.9014050027183754	142.0	2.7286745176937672	67.0	0.15448355225446841
672	Feb25-FISH2-3R4-rep2-cp190-100x_Position006_5_cmle.ics	91	1	0	1.5162	1.021380433748922	1.0	0.29990922299818334	3.025754904215103	0.631159976991171	0.715497372901313	0.6295578521489705	0.5359802494682103	0.6983522315985736	0.9868014669450665	192.0	3.7524388201003034	137.0	0.3158842784904802
673	Feb25-FISH2-3R4-rep2-cp190-100x_Position006_5_cmle.ics	91	2	0	1.7328	3.229277113661598	1.0	0.17057010573163406	2.389942202706985	0.9949388297153623	0.999307032748976	0.9940740683547529	0.9748948967498099	0.16632318656941486	0.8842913599485489	218.0	4.239858179578097	125.0	0.28821558256430674
674	Feb25-FISH2-3R4-rep2-cp190-100x_Position006_5_cmle.ics	92	1	0	1.7328	0.41270001764292574	1.0	0.24197019863122926	3.8186633053791224	0.4689761719184946	0.5911055283376015	0.46357588241843894	0.31463297516980293	0.778327465057767	0.983373609712336	176.0	3.4650912713357336	108.0	0.24901826333556107
675	Feb25-FISH2-3R4-rep2-cp190-100x_Position006_5_cmle.ics	93	1	0	1.083	1.1672919242844824	1.0	0.31950628410532356	2.582919459428112	0.8414083611508504	0.896415514226673	0.8389763153711651	0.7801462406612621	0.5161493404434241	1.0029501710858528	112.0	2.128459085554098	63.0	0.1452606536124106
676	Feb25-FISH2-3R4-rep2-cp190-100x_Position006_5_cmle.ics	94	1	0	1.2995999999999999	0.0	1.0	0.19084370010143567	2.8985420289645756	0.11849962551365358	0.3242646909981579	0.11849962551365358	0.04204368332624846	0.9723337569943366	0.847836279953751	114.0	2.196559746305246	50.0	0.11528623302572269
677	Feb25-FISH2-3R4-rep2-cp190-100x_Position006_5_cmle.ics	95	1	0	1.5162	0.0	1.0	0.1518345893861777	2.521631019692206	0.09906678467725656	0.2585596496948805	0.09906678467725656	0.035286719150323755	0.9385211159434154	0.7190582574386281	142.0	2.6818640200129273	62.0	0.14295492895189613
678	Feb25-FISH2-3R4-rep2-cp190-100x_Position006_5_cmle.ics	96	1	0	1.7328	0.0	1.0	0.10823342063771313	1.1222779791961035	0.44348013639538225	0.7739941525272859	0.44348013639538225	0.096012557687304	0.8537539432446908	0.4713909931481717	426.0	8.068997308879206	272.0	0.6271571076599315
679	Feb25-FISH2-3R4-rep2-cp190-100x_Position006_5_cmle.ics	97	1	0	1.083	0.687545504971255	1.0	0.2714970799337216	2.5476896473286885	0.685875887092471	0.779234032335521	0.6818873059068353	0.5435342297636199	0.6551588063682809	0.9866180864978418	134.0	2.549892870050853	76.0	0.1752350741990985
680	Feb25-FISH2-3R4-rep2-cp190-100x_Position006_5_cmle.ics	98	1	0	1.083	0.20635000882146287	1.0	0.2858448059506674	2.9745696413363167	0.30618024685951195	0.4045554412011591	0.29972773921358237	0.16906080977511112	0.8700230636728031	0.9832342126040607	110.0	2.130574171324209	58.0	0.13373203030983835
681	Feb25-FISH2-3R4-rep2-cp190-100x_Position006_5_cmle.ics	98	2	0	1.2995999999999999	1.8410516456738788	1.0	0.29335409900733317	3.1633125243587967	0.8952197429215845	0.9221866993671579	0.8938401909475113	0.8611615973606032	0.4129074130833505	1.0042413737769362	134.0	2.6201086165721126	79.0	0.18215224818064185
682	Feb25-FISH2-3R4-rep2-cp190-100x_Position006_5_cmle.ics	100	1	0	1.7328	0.8533468100660392	1.0	0.2903685290029938	3.5231011767166156	0.6867667085690341	0.7918401686570291	0.6831329876388016	0.552580923947203	0.7031143198985899	1.0036307403709397	208.0	4.0865968665457135	152.0	0.350470148398197
683	Feb25-FISH2-3R4-rep2-cp190-100x_Position006_5_cmle.ics	101	1	0	1.9493999999999998	0.0	1.0	0.19172099394896733	2.8884967839816094	0.22871566808659172	0.45031447353962106	0.20695138426533422	0.026832058848244703	0.9161068412026808	0.8434519960296276	242.0	4.565555882943066	155.0	0.35738732237974036
684	Feb25-FISH2-3R4-rep2-cp190-100x_Position006_5_cmle.ics	102	1	0	1.2995999999999999	0.0	1.0	0.2867352672132239	2.959582319403423	0.4814707864087015	0.6732216767735104	0.4712869381076138	0.10826595437481952	0.8450818104794098	1.0071984891533965	158.0	3.0394273152987568	100.0	0.23057246605144538
685	Feb25-FISH2-3R4-rep2-cp190-100x_Position006_5_cmle.ics	102	2	0	1.7328	0.6190500264643886	1.0	0.2830711861397215	4.042636656703454	0.5120415824429685	0.6039488882471845	0.5073394936952546	0.3904971604581769	0.7638871077211105	1.0093203412120562	166.0	3.3352352071437705	107.0	0.2467125386750466
686	Feb25-FISH2-3R4-rep2-cp190-100x_Position006_5_cmle.ics	103	1	0	1.9493999999999998	0.2991586303963464	1.0	0.2611066558550442	3.906638891381451	0.4587487955461975	0.6089361550265872	0.44774276435530497	0.23249348702758646	0.80394446575141	0.9954472163468523	204.0	4.044016540405095	140.0	0.3228014524720236
687	Feb25-FISH2-3R4-rep2-cp190-100x_Position006_5_cmle.ics	105	1	0	1.2995999999999999	0.0	1.0	0.13725827743044045	3.3431350867837244	0.10414273257021053	0.3166844298033136	0.10414273257021053	0.037399476794884215	0.944310947074655	0.7871003694842633	150.0	2.7670246722941627	64.0	0.14756637827292504
688	Feb25-FISH2-3R4-rep2-cp190-100x_Position006_5_cmle.ics	106	1	0	1.7328	0.46141264688247224	1.0	0.2532325180362991	3.3719300741944216	0.5252445939185058	0.6514536661293012	0.5236672410917783	0.33871741063983546	0.763090632487929	0.9707287128230508	210.0	4.107887029616022	144.0	0.33202435111408135
689	Feb25-FISH2-3R4-rep2-cp190-100x_Position006_5_cmle.ics	107	1	0	1.5162	0.0	1.0	0.2583896948561106	3.7258734189866263	0.20330711286924627	0.3944512647963746	0.20330711286924627	0.039936949635490084	0.9139815877799091	0.9788639522383735	124.0	2.4668473035397294	66.0	0.15217782759395398
690	Feb25-FISH2-3R4-rep2-cp190-100x_Position006_5_cmle.ics	110	1	0	1.7328	0.10317500441073144	1.0	0.2983193720086381	4.323938012341441	0.25809934738760687	0.37420043104379114	0.25809934738760687	0.07544562067282568	0.8990561872141403	1.0153139833029405	158.0	3.156453559500856	102.0	0.23518391537247432
691	Feb25-FISH2-3R4-rep2-cp190-100x_Position006_5_cmle.ics	110	2	0	1.9493999999999998	1.1321417835580119	1.0	0.2786623371401123	3.579593483561312	0.690080378005537	0.7647096933024088	0.6890999477391796	0.5820214139791215	0.6593758901031853	1.00875112421232	190.0	3.7545539058704143	130.0	0.29974420586687905
692	Feb25-FISH2-3R4-rep2-cp190-100x_Position006_5_cmle.ics	111	1	0	1.2995999999999999	1.0987399361686254	1.0	0.23638454560973546	2.8949396563250094	0.8172174880521911	0.875407742685918	0.8149670012896048	0.7371165954433965	0.5514659392677284	0.9823660822153106	144.0	2.7499646807640765	79.0	0.18215224818064185
693	Feb25-FISH2-3R4-rep2-cp190-100x_Position007_6_cmle.ics	2	1	0	1.083	0.6497999999999999	1.0	0.29678254433846746	2.888981484989752	0.7396919908671711	0.8419587828863918	0.7220008655295399	0.5151430362179343	0.7328924066403321	1.0008326769584095	116.0	2.217849909375555	64.0	0.14756637827292504
694	Feb25-FISH2-3R4-rep2-cp190-100x_Position007_6_cmle.ics	2	2	0	1.5162	0.10317500441073144	1.0	0.2595009869835509	4.33713564902673	0.30261449612750146	0.3767478473683425	0.28866902448851683	0.09767799316530122	0.8910059027733247	0.9884648571390321	130.0	2.600933539271915	71.0	0.16370645089652625
695	Feb25-FISH2-3R4-rep2-cp190-100x_Position007_6_cmle.ics	3	1	0	2.3826	0.0	1.0	0.09014984390261377	4.05547553975015	0.1335483167821722	0.31474346234477274	0.10786570159186054	0.02726293587039447	0.959694353867399	0.5350392248273372	258.0	4.876308680548057	117.0	0.26976978528019113
696	Feb25-FISH2-3R4-rep2-cp190-100x_Position007_6_cmle.ics	4	1	0	1.5162	0.5595020986366908	1.0	0.28668396502484983	3.345140478571481	0.47759150672900574	0.6101180482008628	0.47759150672900574	0.3455133196305412	0.8258865663982369	1.0043825865876164	144.0	2.843585676125756	87.0	0.20059804546475749
697	Feb25-FISH2-3R4-rep2-cp190-100x_Position007_6_cmle.ics	4	2	0	1.9493999999999998	2.6785789058181764	1.0	0.2664565197973608	3.1783183282257608	0.9541608392898657	0.9744548711949843	0.9531755667162378	0.9209770804196449	0.35361893380142434	0.9915206564337077	244.0	4.750682787896315	185.0	0.426559062195174
698	Feb25-FISH2-3R4-rep2-cp190-100x_Position007_6_cmle.ics	5	1	0	1.2995999999999999	0.0	1.0	0.3043034387968141	2.600074597922324	0.45668757537482246	0.7610912490277094	0.45668757537482246	0.12108853731811922	0.8543282798803126	0.9768439466982156	192.0	3.658817824738624	138.0	0.3181900031509946
699	Feb25-FISH2-3R4-rep2-cp190-100x_Position007_6_cmle.ics	7	1	0	1.2995999999999999	0.0	1.0	0.13482253018526144	2.7307950551522437	0.054085792637766646	0.14185677206701675	0.054085792637766646	0.027036224002989197	0.9788642462962944	0.8799807852434149	128.0	2.486022380839927	50.0	0.11528623302572269
700	Feb25-FISH2-3R4-rep2-cp190-100x_Position007_6_cmle.ics	7	2	0	1.2995999999999999	0.0	1.0	0.20059229320046582	1.9874979706593572	0.07825292080628266	0.2873232670327544	0.07825292080628266	0.027036224002989197	0.9482462017788384	0.8609572666492917	172.0	3.2352689544717586	95.0	0.21904384274887315
701	Feb25-FISH2-3R4-rep2-cp190-100x_Position007_6_cmle.ics	9	1	0	1.7328	0.0	1.0	0.2959817798494465	3.103688283492052	0.16041156987164895	0.344583957239827	0.16041156987164895	0.019214182423311604	0.9365271285180179	0.9876849628299544	258.0	4.993334924750159	212.0	0.48881362802906425
702	Feb25-FISH2-3R4-rep2-cp190-100x_Position007_6_cmle.ics	9	2	0	1.083	0.0	1.0	0.2595009869835509	2.149987537065397	0.15252068911340616	0.2855787019966077	0.15252068911340616	0.019214182423311604	0.9455154504936504	0.9706346916693069	130.0	2.437096797388976	71.0	0.16370645089652625
703	Feb25-FISH2-3R4-rep2-cp190-100x_Position007_6_cmle.ics	10	1	0	1.9493999999999998	2.7754440732645005	1.0	0.2747748676609148	3.7767048391267433	0.9928723071496549	0.9985258786495318	0.9922200999607345	0.980184215254993	0.12732087346376042	0.9804075606065397	210.0	4.1781027761372815	150.0	0.3458586990771681
704	Feb25-FISH2-3R4-rep2-cp190-100x_Position007_6_cmle.ics	12	1	0	1.7328	0.5963412819178956	1.0	0.19758808731877245	3.344292114949052	0.5576687460461094	0.6632045933198267	0.5576687460461094	0.431292391713446	0.7428357613654927	0.9001093982897932	202.0	3.9057001331326866	120.0	0.2766869592617345
705	Feb25-FISH2-3R4-rep2-cp190-100x_Position007_6_cmle.ics	13	1	0	2.3826	0.0	1.0	0.11704948068629224	2.943834537642944	0.06093941343738973	0.18405736939330414	0.06093941343738973	0.022254509226011333	0.9494740087020307	0.9240650426965435	314.0	6.221401209410143	179.0	0.4127247142320873
706	Feb25-FISH2-3R4-rep2-cp190-100x_Position007_6_cmle.ics	14	1	0	1.5162	0.6497999999999999	1.0	0.27667820782609226	3.097468886131664	0.6335051509944919	0.7543785220852867	0.630217282169852	0.4793111738045238	0.6907393212525532	0.9784792669410475	202.0	3.9057001331326866	142.0	0.3274129017930525
707	Feb25-FISH2-3R4-rep2-cp190-100x_Position007_6_cmle.ics	15	1	0	1.5162	0.0	1.0	0.26877613753839935	3.7302617529914937	0.19598091328526568	0.34260038945318666	0.19598091328526568	0.03130536989281266	0.925706221254065	1.0028196440396606	146.0	2.888281088036485	86.0	0.19829232080424306
708	Feb25-FISH2-3R4-rep2-cp190-100x_Position007_6_cmle.ics	16	1	0	1.7328	0.0	1.0	0.2752870610838632	3.5082761572131984	0.19411281194415997	0.3707082412547836	0.19411281194415997	0.02733722309060529	0.9240231425980926	0.992446874641166	208.0	4.110002115386133	148.0	0.3412472497561391
709	Feb25-FISH2-3R4-rep2-cp190-100x_Position007_6_cmle.ics	17	1	0	1.9493999999999998	0.0	1.0	0.1357485399668608	2.466774036738907	0.1080896455689551	0.3209584614171987	0.07574025905782822	0.027321273744778118	0.9484876926853505	0.8207165209074152	268.0	5.170001486622961	152.0	0.350470148398197
710	Feb25-FISH2-3R4-rep2-cp190-100x_Position007_6_cmle.ics	18	1	0	1.5162	0.5556144027286182	1.0	0.31333751335949855	3.315738694078803	0.5654954637258359	0.6777963004520245	0.5572404065014587	0.4188038983105184	0.7573870602282806	1.006879061977788	178.0	3.486381434406043	125.0	0.28821558256430674
711	Feb25-FISH2-3R4-rep2-cp190-100x_Position007_6_cmle.ics	19	1	0	1.5162	0.10317500441073144	1.0	0.3079536876373948	3.2060458643873173	0.33985382173069956	0.49824202518698457	0.3301867359912492	0.0952999921867786	0.8509997039315879	1.0093210041971068	194.0	3.797134232011032	141.0	0.325107177132538
712	Feb25-FISH2-3R4-rep2-cp190-100x_Position007_6_cmle.ics	21	1	0	2.166	0.751125369937127	1.0	0.21428968837117746	4.545095336630422	0.6623311700484731	0.7701145320966605	0.6548593567277564	0.5160460984993885	0.6847194292350703	0.9658011933201891	190.0	3.871580150072513	114.0	0.26285261129864773
713	Feb25-FISH2-3R4-rep2-cp190-100x_Position007_6_cmle.ics	22	1	0	1.5162	0.0	1.0	0.33636410041580733	2.212569027625382	0.3308910068899205	0.5220418140439493	0.28101634912260437	0.09171992020554252	0.8715085434561028	0.9850342739128927	326.0	6.115089699427804	321.0	0.7401376160251398
714	Feb25-FISH2-3R4-rep2-cp190-100x_Position007_6_cmle.ics	23	1	0	1.5162	1.7345341872721707	1.0	0.25202554398798116	3.1805294905865638	0.9302899596549349	0.9635500377209958	0.9282809066159347	0.8820398858529865	0.28479915377508896	0.995117218796309	180.0	3.5076715974763517	114.0	0.26285261129864773
715	Feb25-FISH2-3R4-rep2-cp190-100x_Position007_6_cmle.ics	24	1	0	1.7328	0.0	1.0	0.20881732915589907	2.9990784176751784	0.15592861677364744	0.29067151019256543	0.1537560837977005	0.028140650349157085	0.9470411675906699	0.9628985768730095	186.0	3.6183525843681177	109.0	0.25132398799607547
716	Feb25-FISH2-3R4-rep2-cp190-100x_Position007_6_cmle.ics	26	1	0	2.3826	2.5991999999999997	1.0	0.2712016786152717	3.3884441721397662	0.9851288614355954	0.9954423469954097	0.9803524672051401	0.9139971530992693	0.2193118721585512	0.9957968245722889	340.0	6.708820568887936	307.0	0.7078574707779374
717	Feb25-FISH2-3R4-rep2-cp190-100x_Position007_6_cmle.ics	27	1	0	1.2995999999999999	0.0	1.0	0.23108508838904185	2.871256075268007	0.3535202454174997	0.5557683796034859	0.3535202454174997	0.03846095145067994	0.8634643373021386	0.9552670297685363	130.0	2.5073125439102357	67.0	0.15448355225446841
718	Feb25-FISH2-3R4-rep2-cp190-100x_Position007_6_cmle.ics	28	1	0	1.2995999999999999	0.2166	1.0	0.28230249772101607	2.435043751351537	0.5857353746352755	0.7275915363130427	0.5575138439360441	0.26799018622606335	0.7837837432367957	0.9945303747723709	194.0	3.680107987808933	135.0	0.31127282916945126
719	Feb25-FISH2-3R4-rep2-cp190-100x_Position007_6_cmle.ics	29	1	0	1.7328	1.3477239015757756	1.0	0.24103091445739716	3.5383657953106074	0.8377155497461163	0.8997829839290802	0.8323948854590854	0.751642283779934	0.5259243838141884	0.9775824508755262	188.0	3.7098584939596857	119.0	0.27438123460122005
720	Feb25-FISH2-3R4-rep2-cp190-100x_Position007_6_cmle.ics	30	1	0	1.083	0.0	1.0	0.1884598139219614	2.513095282569313	0.10501924892859738	0.2100966078303189	0.10501924892859738	0.03732839398561778	0.9489188647692873	0.9174795175088958	116.0	2.264660407056395	51.0	0.11759195768623716
721	Feb25-FISH2-3R4-rep2-cp190-100x_Position007_6_cmle.ics	31	1	0	1.2995999999999999	0.42540144110901373	1.0	0.25219289448827525	3.818865927580189	0.4904682048613119	0.5783168526764201	0.4848493610131267	0.35877715453266257	0.7999299672427254	0.9954448044743852	108.0	2.1560945059347403	53.0	0.12220340700726606
722	Feb25-FISH2-3R4-rep2-cp190-100x_Position007_6_cmle.ics	32	1	0	1.7328	0.639412489864916	1.0	0.269602597857635	3.995520753827814	0.5719182265655877	0.6848273632019545	0.5691948406567743	0.4414148672439191	0.7435301984568066	0.9938042476057726	176.0	3.4884965201761537	114.0	0.26285261129864773
723	Feb25-FISH2-3R4-rep2-cp190-100x_Position007_6_cmle.ics	33	1	0	1.7328	0.0	1.0	0.1447820920236534	2.4735506729100245	0.0765734893902999	0.24582964594409362	0.0765734893902999	0.02764044794293585	0.9555536419418987	0.9126935652853091	260.0	5.0380303366608885	150.0	0.3458586990771681
724	Feb25-FISH2-3R4-rep2-cp190-100x_Position007_6_cmle.ics	34	1	0	1.9493999999999998	0.815064591942846	1.0	0.31117566696402943	3.2946430095386345	0.6579729723724498	0.7905114451915086	0.6539912633482795	0.46896400019553036	0.6809205874974918	1.002935004441927	264.0	5.197636907003604	225.0	0.5187880486157521
725	Feb25-FISH2-3R4-rep2-cp190-100x_Position007_6_cmle.ics	35	1	0	1.9493999999999998	1.906386119690093	1.0	0.25760143843210764	3.590093255257889	0.8953480796169007	0.93735544189986	0.895272067845935	0.8432935900359427	0.4429172072248487	0.992348148146539	224.0	4.444160161831545	160.0	0.3689159456823127
726	Feb25-FISH2-3R4-rep2-cp190-100x_Position007_6_cmle.ics	36	1	0	1.7328	0.10317500441073144	1.0	0.28887920143534357	3.1340715851814687	0.2740297032760058	0.43159549613528064	0.27140004734409895	0.057901318430234355	0.9070271292586969	0.9986483897266569	246.0	4.771972950966623	195.0	0.4496163088003185
727	Feb25-FISH2-3R4-rep2-cp190-100x_Position007_6_cmle.ics	37	1	0	2.166	0.3720027687491155	1.0	0.25953530570166017	3.406995067356618	0.3988809862494073	0.5509492650545282	0.39434423897581794	0.24357136083451872	0.8218766644812324	0.990411855748988	312.0	6.106490050978156	264.0	0.6087113103758159
728	Feb25-FISH2-3R4-rep2-cp190-100x_Position007_6_cmle.ics	38	1	0	1.083	0.0	1.0	0.3140145294968224	2.023540058446214	0.4288074770164724	0.6885086001703292	0.4288074770164724	0.12357967986839519	0.8580301289118955	0.9860999802018641	190.0	3.567311915147056	138.0	0.3181900031509946
729	Feb25-FISH2-3R4-rep2-cp190-100x_Position007_6_cmle.ics	39	1	0	1.5162	0.9755754663213545	1.0	0.2773240333779298	3.0456396306477225	0.7695163007510143	0.8626785217583134	0.7671567922193767	0.6371104652835726	0.6240094785407609	1.0067373223028513	164.0	3.196918799871362	104.0	0.2397953646935032
730	Feb25-FISH2-3R4-rep2-cp190-100x_Position007_6_cmle.ics	40	1	0	1.5162	0.0	1.0	0.2867352672132239	3.484463121135225	0.16252697288669432	0.3061418196167095	0.16252697288669432	0.020227443201410587	0.935081110253493	0.9946326282949219	158.0	3.1096430618200164	100.0	0.23057246605144538
731	Feb25-FISH2-3R4-rep2-cp190-100x_Position007_6_cmle.ics	40	2	0	1.9493999999999998	0.993191502864974	1.0	0.2680253044902479	3.1817345805892576	0.7329728653648583	0.8453080508067871	0.7279711056839471	0.5279202704576237	0.6451318449341911	0.9941027385690863	240.0	4.684697212915277	181.0	0.41733616355311615
732	Feb25-FISH2-3R4-rep2-cp190-100x_Position007_6_cmle.ics	42	1	0	1.2995999999999999	1.0967653411156157	1.0	0.2986476516318797	2.8997212735066085	0.7664308168449327	0.8335263603538721	0.7613991377045032	0.6834324421648873	0.5803145017725295	0.992336110755182	160.0	3.0841227272094853	104.0	0.2397953646935032
733	Feb25-FISH2-3R4-rep2-cp190-100x_Position007_6_cmle.ics	44	1	0	1.5162	0.8664	1.0	0.27466855967843334	3.08310882043888	0.844492582381515	0.9170523171852435	0.813460023631351	0.6254677038204017	0.6684570588093398	0.9866690426628741	182.0	3.52896176054666	121.0	0.27899268392224896
734	Feb25-FISH2-3R4-rep2-cp190-100x_Position007_6_cmle.ics	45	1	0	1.5162	0.0	1.0	0.19949420146452762	2.6244923856000364	0.3292829454592267	0.4731694583112815	0.3292829454592267	0.028282387607100456	0.8594555604869732	0.8771102332684751	160.0	2.9905017318478055	85.0	0.19598659614372857
735	Feb25-FISH2-3R4-rep2-cp190-100x_Position007_6_cmle.ics	45	2	0	1.5162	0.0	1.0	0.11636484665223966	2.179345809427207	0.05657907911487463	0.1427207449471471	0.05657907911487463	0.028282387607100456	0.9788306030982363	0.905606837244672	138.0	2.7094994403935697	52.0	0.1198976823467516
736	Feb25-FISH2-3R4-rep2-cp190-100x_Position007_6_cmle.ics	47	1	0	1.7328	0.0	1.0	0.321053725768607	2.563090273894549	0.45005273076191626	0.7490505581392668	0.45005273076191626	0.09037418670723765	0.8287983011404046	1.0013285301157324	284.0	5.433943786547114	255.0	0.5879597884311858
737	Feb25-FISH2-3R4-rep2-cp190-100x_Position007_6_cmle.ics	47	2	0	1.5162	0.5556144027286182	1.0	0.30758805139602646	3.7759277761551515	0.43178137768480257	0.5233052678895593	0.42970960621934845	0.32400748027638987	0.8350481917704531	1.0031005096626222	146.0	2.888281088036485	92.0	0.21212666876732977
738	Feb25-FISH2-3R4-rep2-cp190-100x_Position007_6_cmle.ics	48	1	0	1.9493999999999998	0.10317500441073144	1.0	0.24995600798534717	3.429269235646573	0.31744270841414407	0.48427099657103845	0.31744270841414407	0.10126297497323548	0.8797721257210073	0.9823111571556883	196.0	3.8652348927621802	129.0	0.29743848120636457
739	Feb25-FISH2-3R4-rep2-cp190-100x_Position007_6_cmle.ics	49	1	0	1.7328	1.6776879206634818	1.0	0.25279176318195384	3.957754410017808	0.9060758530294702	0.9450255803137289	0.9004439558581032	0.8503361380068496	0.436478159684147	0.9829132388902642	184.0	3.6438729189786483	118.0	0.27207550994070556
740	Feb25-FISH2-3R4-rep2-cp190-100x_Position007_6_cmle.ics	50	1	0	2.166	0.5556144027286182	1.0	0.2848923280629934	3.3444943686920663	0.46959944128888875	0.6148161654665616	0.46959944128888875	0.3026105295026301	0.784850626666495	0.9964874544691722	322.0	6.306561861691379	290.0	0.6686601515491917
741	Feb25-FISH2-3R4-rep2-cp190-100x_Position007_6_cmle.ics	51	1	0	1.2995999999999999	0.23070632344123612	1.0	0.29678254433846746	3.309533101998824	0.4386842387885669	0.5676828426333635	0.4386842387885669	0.25852651927768144	0.8260599830454451	1.0059816643377673	116.0	2.2646604070563954	64.0	0.14756637827292504
742	Feb25-FISH2-3R4-rep2-cp190-100x_Position007_6_cmle.ics	52	1	0	1.7328	1.1672919242844824	1.0	0.2873025184810246	3.2673049785557917	0.7717723395244721	0.8497489261298324	0.7717345271946277	0.6834956742694658	0.48823076604807203	1.001817449050277	190.0	3.7311486570299945	132.0	0.30435565518790797
743	Feb25-FISH2-3R4-rep2-cp190-100x_Position007_6_cmle.ics	53	1	0	2.3826	0.0	1.0	0.14471779283684857	3.4301817966578416	0.08189980383280519	0.22618832050701676	0.08189980383280519	0.029111966198883357	0.9569500309153588	0.934769213741646	240.0	4.871939203638634	133.0	0.3066613798484224
744	Feb25-FISH2-3R4-rep2-cp190-100x_Position007_6_cmle.ics	54	1	0	1.7328	1.059277487276398	1.0	0.2573263627785134	3.0802975708718754	0.6964433139210567	0.7834638641586897	0.6901510587500279	0.5964840350759756	0.6618066192754702	0.9878505874559212	186.0	3.665163082048957	121.0	0.27899268392224896
745	Feb25-FISH2-3R4-rep2-cp190-100x_Position007_6_cmle.ics	54	2	0	1.2995999999999999	0.0	1.0	0.18141719661728778	3.2577146518780133	0.07046433273088337	0.1728864047124975	0.07046433273088337	0.02500446259231988	0.981308314075811	0.9322546652802921	128.0	2.486022380839927	58.0	0.13373203030983835
746	Feb25-FISH2-3R4-rep2-cp190-100x_Position007_6_cmle.ics	55	1	0	1.9493999999999998	1.2225574214657589	1.0	0.2428241329431054	3.800618818219597	0.7871718403384801	0.8564324435499273	0.7825588740836504	0.6992610439407072	0.5672920214943635	0.9864523770363965	206.0	4.112117201156244	137.0	0.3158842784904802
747	Feb25-FISH2-3R4-rep2-cp190-100x_Position007_6_cmle.ics	56	1	0	1.5162	0.0	1.0	0.11044661672776618	2.333591060820935	0.09310082378223496	0.2562902936962751	0.09310082378223496	0.033846704871060174	0.9684293565292784	0.7179608848060447	144.0	2.8201804272853357	54.0	0.12450913166778053
748	Feb25-FISH2-3R4-rep2-cp190-100x_Position007_6_cmle.ics	57	1	0	1.5162	0.72222503087512	1.0	0.3043034387968141	2.803981902129142	0.6288336933045356	0.7488804895608351	0.6232829373650108	0.4763642908567315	0.7080172765363372	1.0048418407340243	192.0	3.7290335712598837	138.0	0.3181900031509946
749	Feb25-FISH2-3R4-rep2-cp190-100x_Position007_6_cmle.ics	59	1	0	2.3826	0.0	1.0	0.257251549299026	3.591359823227499	0.18119486111436126	0.38474614800873197	0.17823629112328712	0.01987590721122184	0.9345910458254518	0.9864181348759942	340.0	6.7556310665687755	299.0	0.6894116734938217
750	Feb25-FISH2-3R4-rep2-cp190-100x_Position007_6_cmle.ics	60	1	0	1.5162	1.2748075358549043	1.0	0.2788680532780167	2.800563549531515	0.8519507513977287	0.929453577199384	0.8516700677433793	0.725366216308479	0.5081125777180893	0.9867948934640572	188.0	3.639642747438426	128.0	0.2951327565458501
751	Feb25-FISH2-3R4-rep2-cp190-100x_Position007_6_cmle.ics	61	1	0	1.083	0.0	1.0	0.22364338803777195	2.7610581989135894	0.28191726359803954	0.4534564897007917	0.28191726359803954	0.04103403365664736	0.8784389604936229	0.9292370545601056	118.0	2.168924325924604	57.0	0.13142630564932387
752	Feb25-FISH2-3R4-rep2-cp190-100x_Position007_6_cmle.ics	62	1	0	1.7328	0.6952437723139506	1.0	0.2752870610838632	3.171869422575078	0.5831976488869371	0.7132216329426072	0.5823734081005304	0.4471540046616897	0.7268157970719493	0.991229774240746	208.0	4.039786368864873	148.0	0.3412472497561391
753	Feb25-FISH2-3R4-rep2-cp190-100x_Position007_6_cmle.ics	63	1	0	1.9493999999999998	0.0	1.0	0.2837493997674514	3.273163614066835	0.21659936226006876	0.3973555881536693	0.213790134854243	0.025260391592707335	0.9258984001809477	1.000297432555852	232.0	4.552726062953201	177.0	0.40811326491105837
754	Feb25-FISH2-3R4-rep2-cp190-100x_Position007_6_cmle.ics	65	1	0	1.2995999999999999	1.9702516435534818	1.0	0.25363962448022553	2.8871131292666887	0.9425145040328287	0.9695875194566294	0.9417786896844489	0.8999292486203481	0.25317847175873476	0.9787953266938869	150.0	2.860645667655842	87.0	0.20059804546475749
755	Feb25-FISH2-3R4-rep2-cp190-100x_Position007_6_cmle.ics	66	1	0	1.5162	0.0	1.0	0.27903239775095134	2.932070962363904	0.1585245300467163	0.3327221416157783	0.1585245300467163	0.02932125831087868	0.9276813439401134	0.9287382933976042	186.0	3.594947335527698	126.0	0.2905213072248212
756	Feb25-FISH2-3R4-rep2-cp190-100x_Position007_6_cmle.ics	67	1	0	1.2995999999999999	0.0	1.0	0.22814687520670196	2.778451918177126	0.1552090995061469	0.34238730692445096	0.1552090995061469	0.0354497215509089	0.9271222847961834	0.9293447688709027	142.0	2.7052692688533475	76.0	0.1752350741990985
757	Feb25-FISH2-3R4-rep2-cp190-100x_Position007_6_cmle.ics	68	1	0	1.9493999999999998	0.0	1.0	0.11396457102763931	6.812599368698817	0.21891725526609562	0.394490292021826	0.19978299199782992	0.03210257801333347	0.9283193878078986	0.6552494509607449	146.0	2.818065341515225	56.0	0.12912058098880944
758	Feb25-FISH2-3R4-rep2-cp190-100x_Position007_6_cmle.ics	69	1	0	1.2995999999999999	0.0	1.0	0.3493366663943165	2.189583570503702	0.40744563721442334	0.6847539051747866	0.40744563721442334	0.10396667698871456	0.8578010981350889	0.9810300855423897	260.0	4.874193594777949	233.0	0.5372338458998677
759	Feb25-FISH2-3R4-rep2-cp190-100x_Position007_6_cmle.ics	70	1	0	1.5162	0.7748934119142009	1.0	0.29064899138885836	3.5711801392661484	0.7474735642710341	0.8659950802389598	0.7423940707295515	0.5602244774084999	0.6343788738980594	1.0079441325632297	152.0	2.9989620749282504	95.0	0.21904384274887315
760	Feb25-FISH2-3R4-rep2-cp190-100x_Position007_6_cmle.ics	71	1	0	1.5162	0.0	1.0	0.20099062108120386	2.901234200615503	0.18097912810365738	0.29468947469202783	0.10009574264377354	0.03539286398161741	0.9644526182524369	0.9400435310851831	152.0	2.905341079566571	79.0	0.18215224818064185
761	Feb25-FISH2-3R4-rep2-cp190-100x_Position007_6_cmle.ics	72	1	0	1.7328	2.4559747561405825	1.0	0.24890681477036725	3.0222441787030054	0.977083472565662	0.9881039898416093	0.9720911581902025	0.9492615117289314	0.30533168081865414	0.9884152504252567	218.0	4.216452930737678	151.0	0.3481644237376825
762	Feb25-FISH2-3R4-rep2-cp190-100x_Position007_6_cmle.ics	73	1	0	1.5162	0.9479040472602467	1.0	0.25333692047058115	3.0479851156486477	0.7201899732696819	0.8051179975967236	0.7173371044607751	0.596919882615484	0.6026797225926983	0.9232468389760903	188.0	3.616237498598007	122.0	0.2812984085827634
763	Feb25-FISH2-3R4-rep2-cp190-100x_Position007_6_cmle.ics	74	1	0	1.7328	0.0	1.0	0.15805310880259565	2.558583652052424	0.0697755214112004	0.23453977966804515	0.0697755214112004	0.02549059162379944	0.9529138944691368	0.9055862739897896	248.0	4.746452616356093	146.0	0.3366358004351103
764	Feb25-FISH2-3R4-rep2-cp190-100x_Position007_6_cmle.ics	75	1	0	0.8664	0.0	1.0	0.2645999334001833	2.1628327092460897	0.3456289985322485	0.5085805814290477	0.3456289985322485	0.09523245631803152	0.884474767772856	0.971861480551802	118.0	2.168924325924604	62.0	0.14295492895189613
765	Feb25-FISH2-3R4-rep2-cp190-100x_Position007_6_cmle.ics	75	2	0	1.5162	0.0	1.0	0.31043241296054086	2.750735591168868	0.43576016129685663	0.7192169498814268	0.43576016129685663	0.09523245631803152	0.853104626426932	0.9785017628747643	226.0	4.348424080699753	178.0	0.4104189895715728
766	Feb25-FISH2-3R4-rep2-cp190-100x_Position007_6_cmle.ics	76	1	0	1.5162	0.23070632344123612	1.0	0.2721093876902648	3.0535607050072264	0.3308136850414811	0.4461415868571173	0.3083304785594066	0.16989752602809097	0.8664977761982235	0.9474252015866699	142.0	2.7520797665341874	83.0	0.1913751468226997
767	Feb25-FISH2-3R4-rep2-cp190-100x_Position007_6_cmle.ics	77	1	0	1.2995999999999999	0.0	1.0	0.32375862531086497	1.7852470011310166	0.351626828683348	0.6517557358701734	0.351626828683348	0.09145248754230288	0.8653696265004799	0.9733815869040651	278.0	5.08921031125115	248.0	0.5718197158075845
768	Feb25-FISH2-3R4-rep2-cp190-100x_Position007_6_cmle.ics	77	2	0	1.5162	0.0	1.0	0.14338974733702475	3.0034998891023825	0.038798731579929115	0.0670417299544328	0.038798731579929115	0.01939603485490447	0.9817706900604085	0.9085800556849601	132.0	2.6456289511826436	54.0	0.12450913166778053
769	Feb25-FISH2-3R4-rep2-cp190-100x_Position007_6_cmle.ics	79	1	0	1.7328	0.0	1.0	0.2642398858331001	2.938920376511287	0.4513138511082942	0.6008633389290486	0.44144712049059576	0.11786974545205385	0.7958446919437456	0.9973619921689322	208.0	3.992975871184033	145.0	0.33433007577459584
770	Feb25-FISH2-3R4-rep2-cp190-100x_Position007_6_cmle.ics	80	1	0	1.5162	1.0622516852075932	1.0	0.2921354378512409	3.9642101144812023	0.7846564360704257	0.8404178464478391	0.779599398748558	0.7106186131599492	0.5433932130762258	1.0195159244009087	142.0	2.822295513055447	86.0	0.19829232080424306
771	Feb25-FISH2-3R4-rep2-cp190-100x_Position007_6_cmle.ics	81	1	0	0.8664	0.0	1.0	0.2147858984876978	1.1340676570642063	0.19379048010691888	0.40306270269259886	0.1738646877949849	0.03270652448199482	0.9530314496289882	0.9542897008266388	182.0	3.131072530259523	107.0	0.2467125386750466
772	Feb25-FISH2-3R4-rep2-cp190-100x_Position007_6_cmle.ics	82	1	0	1.5162	0.20635000882146287	1.0	0.21354520236042196	2.4272401806312653	0.3644877885278553	0.5059655410239717	0.35753927072791847	0.16251990125111995	0.8232872086280664	0.8911148491916289	124.0	2.3732263081780496	60.0	0.13834347963086724
773	Feb25-FISH2-3R4-rep2-cp190-100x_Position007_6_cmle.ics	83	1	0	1.2995999999999999	1.8410516456738788	1.0	0.16542399058106852	2.6440636077682504	0.9891398854930524	0.9977279065570812	0.9861213642403661	0.9654756631724002	0.20794528776278237	0.6464881001346877	138.0	2.569067947351051	62.0	0.14295492895189613
774	Feb25-FISH2-3R4-rep2-cp190-100x_Position007_6_cmle.ics	84	1	0	1.5162	0.0	1.0	0.13482253018526144	2.7963835912578694	0.0573343786750294	0.14685221481771854	0.0573343786750294	0.0286593492747942	0.9646347186370023	0.915259396017746	128.0	2.5328328785207663	50.0	0.11528623302572269
775	Feb25-FISH2-3R4-rep2-cp190-100x_Position007_6_cmle.ics	84	2	0	0.8664	0.10317500441073144	1.0	0.2469875885055565	2.2737086665295325	0.20416307330458644	0.32891023128185026	0.18863190905527244	0.09680125441003529	0.9272842275933464	0.8523961688417281	106.0	1.9709676009814918	51.0	0.11759195768623716
776	Feb25-FISH2-3R4-rep2-cp190-100x_Position007_6_cmle.ics	85	1	0	1.5162	0.0	1.0	0.2551505827666897	3.4277170280652944	0.24875525128364712	0.3962709403039261	0.23879726155282402	0.03471033660079871	0.9125586387889185	0.9964144092948629	138.0	2.7329046892339894	77.0	0.17754079885961296
777	Feb25-FISH2-3R4-rep2-cp190-100x_Position007_6_cmle.ics	86	1	0	1.7328	1.1321417835580119	1.0	0.2576498675025329	3.4405268649273113	0.7638306415633086	0.8477699949436364	0.7591311977633027	0.667458582433598	0.5801645515221779	0.9979878126776365	200.0	3.907815218902798	135.0	0.31127282916945126
778	Feb25-FISH2-3R4-rep2-cp190-100x_Position007_6_cmle.ics	87	1	0	2.166	0.0	1.0	0.21461026301880087	3.260060722883168	0.10756383106245256	0.2479655305603282	0.07705011920459237	0.027190634115155633	0.9525421261447298	0.9527832658438402	226.0	4.465450324901854	148.0	0.3412472497561391
779	Feb25-FISH2-3R4-rep2-cp190-100x_Position007_6_cmle.ics	89	1	0	1.7328	1.5762738440862263	1.0	0.2659493000774543	3.459433792885541	0.8675223833293717	0.912458312624702	0.8630133039450844	0.803296814112122	0.5067821711267124	0.9951171675162931	188.0	3.7098584939596857	125.0	0.28821558256430674
780	Feb25-FISH2-3R4-rep2-cp190-100x_Position007_6_cmle.ics	90	1	0	2.166	0.0	1.0	0.14050409320901872	2.8992366468005857	0.07802164444099313	0.21848107699801628	0.07802164444099313	0.028174482714803075	0.9558084465395285	0.8940478180953824	252.0	5.02308543090091	141.0	0.325107177132538
781	Feb25-FISH2-3R4-rep2-cp190-100x_Position007_6_cmle.ics	92	1	0	1.7328	0.0	1.0	0.21826384946576757	2.1774815596776995	0.24379232505643342	0.46315620923711404	0.24893967678692774	0.02986479414498504	0.9072227845585568	0.942475600040934	204.0	3.9269902962029954	128.0	0.2951327565458501
782	Feb25-FISH2-3R4-rep2-cp190-100x_Position007_6_cmle.ics	93	1	0	1.5162	0.2166	1.0	0.3016172195643787	2.9958421951774366	0.4552653557057171	0.5980221699187609	0.4513628426087617	0.2768886189355402	0.7879543994150059	0.9974014744654163	186.0	3.5949473355276975	131.0	0.3020499305273935
783	Feb25-FISH2-3R4-rep2-cp190-100x_Position007_6_cmle.ics	94	1	0	1.7328	1.4686736615067262	1.0	0.26177844781811643	3.2933988245073365	0.8540701446399267	0.9076823264511698	0.8513834293783155	0.7814067091554402	0.4767195960714827	0.9938508023485976	194.0	3.773728983170612	130.0	0.29974420586687905
784	Feb25-FISH2-3R4-rep2-cp190-100x_Position007_6_cmle.ics	95	1	0	1.2995999999999999	0.687545504971255	1.0	0.29335409900733317	3.5029048099828275	0.6023775311908545	0.709568993347217	0.6023775311908545	0.4465435279372575	0.7094228821693215	1.0064920139786127	134.0	2.6435138654125327	79.0	0.18215224818064185
785	Feb25-FISH2-3R4-rep2-cp190-100x_Position007_6_cmle.ics	95	2	0	1.2995999999999999	0.10317500441073144	1.0	0.27320424965279066	3.0402086784923794	0.2367972958431184	0.36408320093176944	0.22748593167446307	0.09067977389399857	0.8770452316542541	0.9713469636436602	118.0	2.2859505701267038	63.0	0.1452606536124106
786	Feb25-FISH2-3R4-rep2-cp190-100x_Position007_6_cmle.ics	97	1	0	0.8664	0.0	1.0	0.23543358560236521	1.8056157093840866	0.156341050784799	0.24824164290861242	0.1367289075472289	0.028834706601083993	0.9497136675383675	0.9276877628193441	124.0	2.30301056165679	63.0	0.1452606536124106
787	Feb25-FISH2-3R4-rep2-cp190-100x_Position007_6_cmle.ics	98	1	0	1.9493999999999998	1.7430385742657564	1.0	0.25120165269606	3.566784195505119	0.8816357809669778	0.9304976756558198	0.8807364434367361	0.8279161969422524	0.4104078912050777	0.9577781807504563	224.0	4.397349664150705	158.0	0.3643044963612837
788	Feb25-FISH2-3R4-rep2-cp190-100x_Position007_6_cmle.ics	100	1	0	1.5162	0.0	1.0	0.30978591894887436	2.795665599137348	0.3706085789124233	0.4859492765783579	0.3479318823555163	0.09716030556629723	0.8386341004991409	0.9981343754360834	208.0	4.0163811200244535	157.0	0.3619987717007692
789	Feb25-FISH2-3R4-rep2-cp190-100x_Position007_6_cmle.ics	100	2	0	1.5162	0.0	1.0	0.29907699693135376	2.958642588965698	0.44615014191175933	0.7225351496092867	0.44615014191175933	0.09716030556629723	0.8359415931446329	1.0089942355993062	172.0	3.328889949833437	116.0	0.2674640606196767
790	Feb25-FISH2-3R4-rep2-cp190-100x_Position007_6_cmle.ics	102	1	0	1.7328	0.0	1.0	0.11045569428318062	2.7358893928109156	0.11544633257914921	0.36877597522424943	0.13032943404098268	0.029224634541632568	0.9453039011165112	0.6130139230434384	184.0	3.4098204305744497	78.0	0.17984652352012742
791	Feb25-FISH2-3R4-rep2-cp190-100x_Position007_6_cmle.ics	103	1	0	1.7328	0.4883922886704704	1.0	0.25384696959536246	3.452757831259233	0.521629850165693	0.6490189331318587	0.5212184229621263	0.35030408210590885	0.7759798301339399	0.9798802365941905	200.0	3.9312204677432177	134.0	0.30896710450893683
792	Feb25-FISH2-3R4-rep2-cp190-100x_Position007_6_cmle.ics	104	1	0	1.5162	1.2995999999999999	1.0	0.2876507629637746	3.126097769228275	0.7952118539864849	0.8472185180438706	0.7782469095607056	0.6484640456093075	0.6553299333804623	0.994463090693169	188.0	3.686453245119266	130.0	0.29974420586687905
793	Feb25-FISH2-3R4-rep2-cp190-100x_Position007_6_cmle.ics	104	2	0	1.7328	0.41270001764292574	1.0	0.2543914830078951	3.2349589688973244	0.36531434330979207	0.49019787816967025	0.36189918708198104	0.2497774606616259	0.875951441070633	0.9678390853766008	224.0	4.327133917629445	159.0	0.3666102210217982
794	Feb25-FISH2-3R4-rep2-cp190-100x_Position007_6_cmle.ics	105	1	0	1.7328	1.3934633376079517	1.0	0.29180000968616776	3.13008750469248	0.840196630929991	0.8933161779184009	0.8376980058527577	0.7579456956430225	0.46318383286546433	0.9995323278609621	204.0	3.950395545043415	148.0	0.3412472497561391
795	Feb25-FISH2-3R4-rep2-cp190-100x_Position007_6_cmle.ics	106	1	0	0.8664	0.10317500441073144	1.0	0.24353888050015876	2.012814434116331	0.27829442734330767	0.41251195814162345	0.27837902916159596	0.09376484599215155	0.8445420384896993	0.9198627629293402	120.0	2.166809240154493	61.0	0.1406492042913817
796	Feb25-FISH2-3R4-rep2-cp190-100x_Position007_6_cmle.ics	107	1	0	1.5162	0.0	1.0	0.14726215563702155	2.327165204850344	0.08200654874309177	0.21220179830564265	0.08200654874309177	0.029265778486166214	0.9604299597661322	0.9121054139613817	192.0	3.7056283224194635	96.0	0.22134956740938755
797	Feb25-FISH2-3R4-rep2-cp190-100x_Position007_6_cmle.ics	108	1	0	1.5162	0.0	1.0	0.28876307284321046	2.9858123002528294	0.6106708027757356	0.8131623303268841	0.603112840466926	0.13304882640893687	0.7973219583083411	1.001809176011588	170.0	3.2841945379227084	112.0	0.25824116197761887
798	Feb25-FISH2-3R4-rep2-cp190-100x_Position007_6_cmle.ics	109	1	0	1.2995999999999999	0.0	1.0	0.2551505827666897	2.874204867634334	0.2178398349407418	0.41961758073029126	0.22869583993090542	0.03481718727508277	0.9194141786778973	0.9890916233733367	138.0	2.70949944039357	77.0	0.17754079885961296
799	Feb25-FISH2-3R4-rep2-cp190-100x_Position007_6_cmle.ics	110	1	0	1.5162	0.7252201245704302	1.0	0.27466855967843334	3.2542481936602203	0.6312744189126548	0.74328686841931	0.6310923117674326	0.49435881729686776	0.7076036811197188	0.9948483668521464	182.0	3.5523670093870803	121.0	0.27899268392224896
800	Feb25-FISH2-3R4-rep2-cp190-100x_Position007_6_cmle.ics	111	1	0	1.5162	0.7610319551488771	1.0	0.2731442024700378	2.973484347507038	0.6531063437538258	0.7624458991365466	0.6457176601061493	0.49325944649685655	0.7161225369079968	0.9859721347423311	200.0	3.884409970062378	139.0	0.32049572781150915
801	Feb25-FISH2-3R4-rep2-cp190-100x_Position007_6_cmle.ics	112	1	0	2.166	0.23070632344123612	1.0	0.20008495252250796	2.953419829047456	0.3494646465372806	0.5214608785693227	0.34676810458268315	0.16910553905671366	0.8416756040646483	0.7585001990525305	210.0	4.061076531935182	128.0	0.2951327565458501
802	Feb25-FISH2-3R4-rep2-cp190-100x_Position007_6_cmle.ics	113	1	0	1.7328	1.860013843745577	1.0	0.24956334334531552	3.267408360603838	0.9168302878135882	0.955322875262535	0.9163103488380048	0.8668785189948759	0.38076109383483586	0.9476026652463252	212.0	4.129177192686331	145.0	0.33433007577459584
803	Feb25-FISH2-3R4-rep2-cp190-100x_Position007_6_cmle.ics	114	1	0	1.9493999999999998	1.7328	1.0	0.24890681477036725	3.2658743467218727	0.9135735249199878	0.9482709392969549	0.9100343952935552	0.8606094208576247	0.4188705572576988	0.9948685330470602	218.0	4.310073926099357	151.0	0.3481644237376825
804	Feb25-FISH2-3R4-rep2-cp190-100x_Position007_6_cmle.ics	115	1	0	1.9493999999999998	0.7252201245704302	1.0	0.20019642105368277	3.4703124739460445	0.5949030349778617	0.7135720662994163	0.5899834190723183	0.45155089373022284	0.737454907286333	0.8622444607584138	200.0	3.8375994723815383	119.0	0.27438123460122005
805	Feb25-FISH2-3R4-rep2-cp190-100x_Position007_6_cmle.ics	116	1	0	1.5162	0.687545504971255	1.0	0.2933984975801546	2.9418656619907217	0.5911520037086638	0.7094171731739981	0.587430462552797	0.44505897805707223	0.7273430097870245	0.9970160597943764	210.0	4.107887029616022	155.0	0.35738732237974036
806	Feb25-FISH2-3R4-rep2-cp190-100x_Position007_6_cmle.ics	117	1	0	1.5162	0.1459114905355603	1.0	0.28191961503978014	2.1501849449722132	0.30871155213226725	0.4749580435467677	0.30554558046478225	0.14427157001414428	0.8639601857263404	0.9616348453555641	196.0	3.7248033997196615	137.0	0.3158842784904802
807	Feb25-FISH2-3R4-rep2-cp190-100x_Position007_6_cmle.ics	119	1	0	1.9493999999999998	0.8664	1.0	0.15306472776245422	2.8369368352658353	0.8989333894588191	0.9731208712123783	0.8907250371718187	0.594606521871966	0.5011825064006331	0.7343808784435619	232.0	4.38888932107026	130.0	0.29974420586687905
808	Feb25-FISH2-3R4-rep2-cp190-100x_Position008_7_cmle.ics	1	1	0	1.7328	0.5689355674538337	1.0	0.2500362665175166	2.796877807355117	0.5486080586080586	0.6572673992673993	0.5471721611721612	0.4276923076923077	0.7340707199121593	0.9911033012498327	204.0	3.9269902962029954	137.0	0.3158842784904802
809	Feb25-FISH2-3R4-rep2-cp190-100x_Position008_7_cmle.ics	2	1	0	1.2995999999999999	0.2166	1.0	0.2426927301692727	2.0063391615802306	0.5963044023633831	0.7263683313580802	0.5650233137538171	0.282797131413445	0.7194292170948992	0.9880234413171257	158.0	3.016022066458337	92.0	0.21212666876732977
810	Feb25-FISH2-3R4-rep2-cp190-100x_Position008_7_cmle.ics	3	1	0	1.7328	0.0	1.0	0.23009711818284617	3.2454608690194924	0.14258013944469655	0.30433186187548994	0.11433640001650233	0.028924460580056932	0.9581909487165273	0.9439595958106849	192.0	3.799249317781143	120.0	0.2766869592617345
811	Feb25-FISH2-3R4-rep2-cp190-100x_Position008_7_cmle.ics	4	1	0	2.166	0.3777847188762272	1.0	0.2648627838026609	3.7909424856606897	0.4973638333836722	0.6656704871212	0.4892301333714849	0.2807822128962861	0.7978902445756456	0.996901918318523	248.0	4.957099855919871	189.0	0.43578196083723186
812	Feb25-FISH2-3R4-rep2-cp190-100x_Position008_7_cmle.ics	5	1	0	1.9493999999999998	1.7328	1.0	0.2767585061003246	2.642653898571541	0.9043556301502383	0.9455866755247853	0.8972574798652634	0.7934232354666636	0.4729267885664904	0.9936790187831709	258.0	4.9699296759097376	205.0	0.472673555405463
813	Feb25-FISH2-3R4-rep2-cp190-100x_Position008_7_cmle.ics	6	1	0	1.2995999999999999	0.6952437723139506	1.0	0.24788330463852598	2.9623959581832073	0.6927117439705739	0.7897747063659036	0.6890474133727168	0.5597508812506096	0.6563428267089645	0.981311828793052	132.0	2.5754132046613845	71.0	0.16370645089652625
814	Feb25-FISH2-3R4-rep2-cp190-100x_Position008_7_cmle.ics	8	1	0	1.5162	1.5233606843632503	1.0	0.2174948760177549	3.3726886058795116	0.8567407947502734	0.892034269048487	0.8555377324097704	0.8010681735326285	0.4810614847300349	0.857632237349451	130.0	2.530717792750656	65.0	0.14987210293343953
815	Feb25-FISH2-3R4-rep2-cp190-100x_Position008_7_cmle.ics	9	1	0	1.2995999999999999	0.46141264688247224	1.0	0.2537992553353594	2.5425254359157767	0.5795953748732792	0.6991390329547625	0.5761426913300912	0.42087477777941024	0.7086517591584297	0.9604514765641399	126.0	2.4179217200887786	67.0	0.15448355225446841
816	Feb25-FISH2-3R4-rep2-cp190-100x_Position008_7_cmle.ics	11	1	0	1.5162	0.4332	1.0	0.32058304663368065	3.9097364933659144	0.6525955694310671	0.8342812780231824	0.649975920821017	0.34158806336975656	0.7198949870810072	1.0142258277007976	144.0	2.866990924966176	92.0	0.21212666876732977
817	Feb25-FISH2-3R4-rep2-cp190-100x_Position008_7_cmle.ics	11	2	0	1.5162	1.1535316172061805	1.0	0.3096605046790387	2.809682426207788	0.7046688697731576	0.7791192002391312	0.701526121757614	0.5936763094091467	0.6299019259374481	0.9943404968572194	200.0	3.8844099700623778	148.0	0.3412472497561391
818	Feb25-FISH2-3R4-rep2-cp190-100x_Position008_7_cmle.ics	12	1	0	1.9493999999999998	0.0	1.0	0.14539720379974308	2.7790242527029485	0.08186253224694133	0.19900300545750216	0.08186253224694133	0.028381565392114293	0.9568543489947665	0.9399587268196256	220.0	4.401579835690927	117.0	0.26976978528019113
819	Feb25-FISH2-3R4-rep2-cp190-100x_Position008_7_cmle.ics	13	1	0	1.5162	1.6688505429120026	1.0	0.29360477011817077	3.1405017809897893	0.9197466640243097	0.9585149953758753	0.9179052715021799	0.8716351235301889	0.4460115031150821	0.9915782270055726	178.0	3.462976185565623	121.0	0.27899268392224896
820	Feb25-FISH2-3R4-rep2-cp190-100x_Position008_7_cmle.ics	14	1	0	1.7328	0.8595614345612763	1.0	0.26161726395200086	3.7847087992748123	0.6895990771824487	0.7953755601236339	0.6863603425072835	0.5614694094854996	0.6555461419253024	0.9906252397606029	198.0	3.909930304672909	134.0	0.30896710450893683
821	Feb25-FISH2-3R4-rep2-cp190-100x_Position008_7_cmle.ics	15	1	0	1.7328	0.0	1.0	0.19782337443993506	2.90216524429451	0.08150033279824596	0.2569085000587291	0.1101836263262989	0.027872831917309424	0.9588827531746996	0.9569646678355562	180.0	3.5076715974763513	101.0	0.23287819071195984
822	Feb25-FISH2-3R4-rep2-cp190-100x_Position008_7_cmle.ics	16	1	0	1.7328	0.6606423714395955	1.0	0.2618084357118758	2.7746110486338287	0.5796481673250745	0.6974008872524579	0.570526342704458	0.44489190605863027	0.754436373880213	0.9958844184447079	220.0	4.261148342648407	157.0	0.3619987717007692
823	Feb25-FISH2-3R4-rep2-cp190-100x_Position008_7_cmle.ics	17	1	0	1.5162	0.5158750220536572	1.0	0.20072148954082583	3.2619366340102447	0.5125696829943778	0.5976096801416838	0.5125696829943778	0.4338769300257931	0.776306528674358	0.8124650615358164	118.0	2.2859505701267033	54.0	0.12450913166778053
824	Feb25-FISH2-3R4-rep2-cp190-100x_Position008_7_cmle.ics	18	1	0	1.083	0.7748934119142009	1.0	0.1551403779550515	2.10434739667721	0.657314629258517	0.7775920845380798	0.6493799406931945	0.5080160320641283	0.6697873096148053	0.6666415157701866	144.0	2.6563436854023967	64.0	0.14756637827292504
825	Feb25-FISH2-3R4-rep2-cp190-100x_Position008_7_cmle.ics	21	1	0	1.7328	0.0	1.0	0.257727098576907	3.1856596662337413	0.16400126374700988	0.3486851013254299	0.16400126374700988	0.02809956521085017	0.9266872357925761	0.9773117149749943	198.0	3.886525055832489	133.0	0.3066613798484224
826	Feb25-FISH2-3R4-rep2-cp190-100x_Position008_7_cmle.ics	22	1	0	1.2995999999999999	0.0	1.0	0.26546457922833755	2.5154551819610202	0.2123656723157039	0.36595451672135093	0.20014448692092351	0.02769708919057223	0.9062203217963731	0.9850635101484551	180.0	3.3906453532742526	117.0	0.26976978528019113
827	Feb25-FISH2-3R4-rep2-cp190-100x_Position008_7_cmle.ics	23	1	0	1.9493999999999998	0.0	1.0	0.1641098091208535	3.1255285423886927	0.08147294106498408	0.2667948606581327	0.08147294106498408	0.028267169966279978	0.9663768188503638	0.9256770398728795	222.0	4.422869998761236	126.0	0.2905213072248212
828	Feb25-FISH2-3R4-rep2-cp190-100x_Position008_7_cmle.ics	24	1	0	1.5162	1.663646957482313	1.0	0.22664823729886802	3.76907809775984	0.9577653779726318	0.9831207652451176	0.9575262388733892	0.9189916301315265	0.29461354206711055	0.9823132043449179	136.0	2.664804028482841	71.0	0.16370645089652625
829	Feb25-FISH2-3R4-rep2-cp190-100x_Position008_7_cmle.ics	25	1	0	1.7328	0.3720027687491155	1.0	0.2890909267796596	3.7070639210036354	0.43025360419855063	0.5764097081001	0.4351663556887985	0.28648049924177305	0.8211235861246825	1.0127246732588953	200.0	3.978030965424057	143.0	0.3297186264535669
830	Feb25-FISH2-3R4-rep2-cp190-100x_Position008_7_cmle.ics	26	1	0	1.2995999999999999	0.0	1.0	0.24802047265182575	3.313670903326723	0.14125395540510707	0.2914710427551696	0.10863934064316727	0.027474427846051953	0.9687034293354638	0.9415798164754402	114.0	2.243370243986086	57.0	0.13142630564932387
831	Feb25-FISH2-3R4-rep2-cp190-100x_Position008_7_cmle.ics	26	2	0	1.2995999999999999	0.8815276241084421	1.0	0.28060139833013986	2.9234655414296467	0.6564795054823754	0.7335491942011921	0.6564795054823754	0.5649127971153138	0.6732509372026818	0.974940737080663	136.0	2.617993530802002	79.0	0.18215224818064185
832	Feb25-FISH2-3R4-rep2-cp190-100x_Position008_7_cmle.ics	27	1	0	1.5162	1.0987399361686254	1.0	0.2981716364212792	2.962898065211218	0.6613234846177277	0.7577939384709107	0.6613234846177277	0.5649063356685958	0.7088348668873437	0.9870614117521304	216.0	4.148352269986529	163.0	0.375833119663856
833	Feb25-FISH2-3R4-rep2-cp190-100x_Position008_7_cmle.ics	27	2	0	1.2995999999999999	0.10317500441073144	1.0	0.3634074331238499	3.510774198684158	0.24482561681388973	0.3590694486749924	0.1944753274444106	0.04786970758452635	0.9199861702811363	0.9980292828392502	146.0	2.864875839196065	100.0	0.23057246605144538
834	Feb25-FISH2-3R4-rep2-cp190-100x_Position008_7_cmle.ics	28	1	0	1.2995999999999999	1.2381000529287771	1.0	0.2824135301216581	3.142833383036392	0.7847480919989283	0.8552555381729864	0.7847480919989283	0.7396691357597863	0.5839052840524994	0.983619345830013	124.0	2.3966315570184697	69.0	0.1590950015754973
835	Feb25-FISH2-3R4-rep2-cp190-100x_Position008_7_cmle.ics	29	1	0	1.5162	2.268979998894211	1.0	0.2742150448010988	2.768746849874266	0.9828606422474835	0.994649213457343	0.9780380449343591	0.9556742067592912	0.36496145632182964	1.0026480601120578	192.0	3.729033571259883	131.0	0.3020499305273935
836	Feb25-FISH2-3R4-rep2-cp190-100x_Position008_7_cmle.ics	30	1	0	1.7328	2.1210658315426123	1.0	0.2766243617052998	2.9010874699931546	0.9585227452845142	0.9824504675859883	0.9567475035663338	0.9191789507053416	0.3778266034220824	1.000488968568125	216.0	4.171757518826948	157.0	0.3619987717007692
837	Feb25-FISH2-3R4-rep2-cp190-100x_Position008_7_cmle.ics	31	1	0	1.5162	0.815064591942846	1.0	0.2479973326127173	3.111282658338971	0.7686663467178585	0.8658614621660534	0.7627792886471498	0.5891590678824722	0.6429883644137308	0.9820235759348592	158.0	3.0628325641391765	93.0	0.21443239342784423
838	Feb25-FISH2-3R4-rep2-cp190-100x_Position008_7_cmle.ics	32	1	0	1.7328	0.8595614345612763	1.0	0.2539919772023771	3.232892869682777	0.6374401438276833	0.728150696377225	0.634927769230326	0.5246080177018687	0.6715905446282442	0.9820484173190883	238.0	4.663407049844968	174.0	0.40119609092951497
839	Feb25-FISH2-3R4-rep2-cp190-100x_Position008_7_cmle.ics	33	1	0	2.166	0.46141264688247224	1.0	0.2844965488050928	3.1412730841590153	0.4648524801280308	0.6257552598594037	0.46266132788202163	0.267148657645746	0.8381897233556316	0.9954814859979813	344.0	6.727995646188137	320.0	0.7378318913646253
840	Feb25-FISH2-3R4-rep2-cp190-100x_Position008_7_cmle.ics	34	1	0	1.5162	0.43046674663324214	1.0	0.2656974836399739	3.5654153439639864	0.5343698797280809	0.6635279762942304	0.5281645459299286	0.31349834408227295	0.7730135297536074	0.9834550401043195	196.0	3.8652348927621802	133.0	0.3066613798484224
841	Feb25-FISH2-3R4-rep2-cp190-100x_Position008_7_cmle.ics	35	1	0	1.9493999999999998	0.0	1.0	0.28577868121588107	3.28608305161985	0.509450797660254	0.6587065877555595	0.4714967390976374	0.10415705781689807	0.7854994012279546	0.9990310575798652	278.0	5.463694292697864	233.0	0.5372338458998677
842	Feb25-FISH2-3R4-rep2-cp190-100x_Position008_7_cmle.ics	36	1	0	1.083	0.0	1.0	0.08653064792937397	1.785365947261679	0.20935096746486825	0.40357958024828816	0.19376337073826358	0.02899611105367382	0.9219856171629897	0.6261067005306711	266.0	4.914658835148453	120.0	0.2766869592617345
843	Feb25-FISH2-3R4-rep2-cp190-100x_Position008_7_cmle.ics	39	1	0	1.2995999999999999	0.10317500441073144	1.0	0.28668396502484983	3.188804633385114	0.2959807289110943	0.43196489908806457	0.2959807289110943	0.08708314480719352	0.8732073643223214	0.9834395212545027	144.0	2.820180427285336	87.0	0.20059804546475749
844	Feb25-FISH2-3R4-rep2-cp190-100x_Position008_7_cmle.ics	40	1	0	1.083	0.20635000882146287	1.0	0.2771993517873347	2.9235156162002722	0.41425259550448545	0.5742667069851829	0.41425259550448545	0.22833383731478682	0.794787242215718	1.0101405353192348	102.0	1.9986030213621344	51.0	0.11759195768623716
845	Feb25-FISH2-3R4-rep2-cp190-100x_Position008_7_cmle.ics	41	1	0	1.2995999999999999	0.0	1.0	0.29984321277086323	3.0935127543235192	0.2702804074835341	0.45732375136903064	0.2702804074835341	0.03931555968973639	0.88359080820205	0.9868908321844229	118.0	2.2859505701267038	66.0	0.15217782759395398
846	Feb25-FISH2-3R4-rep2-cp190-100x_Position008_7_cmle.ics	42	1	0	1.7328	1.2594114294931633	1.0	0.2445914264975048	2.8059216142003036	0.7824606024974119	0.8493980138290667	0.7818023798264337	0.6979908232256745	0.5772978821050743	0.9786495418198974	226.0	4.3250188318593334	158.0	0.3643044963612837
847	Feb25-FISH2-3R4-rep2-cp190-100x_Position008_7_cmle.ics	44	1	0	1.7328	1.3570553067512467	1.0	0.24063767762844063	3.4058175846739083	0.8098098896648216	0.8657077283717277	0.8066618392469225	0.7340909927711435	0.5831654234735901	0.9628108249630222	232.0	4.52932081411278	163.0	0.375833119663856
848	Feb25-FISH2-3R4-rep2-cp190-100x_Position008_7_cmle.ics	45	1	0	1.5162	1.5476250661609716	1.0	0.2409498497775793	3.3989672320692255	0.9468660560961648	0.9680881511161992	0.942644533485976	0.8940540927303949	0.3762969995634972	0.9760250637758582	132.0	2.5754132046613845	70.0	0.1614007262360118
849	Feb25-FISH2-3R4-rep2-cp190-100x_Position008_7_cmle.ics	46	1	0	1.5162	0.0	1.0	0.20866910545257322	2.302230373197032	0.15976521732306945	0.29917920227249545	0.13864105401100152	0.02814724138201621	0.9357418388984158	0.9379886333184113	206.0	3.9248752104328846	127.0	0.29282703188533565
850	Feb25-FISH2-3R4-rep2-cp190-100x_Position008_7_cmle.ics	47	1	0	2.3826	1.5162	1.0	0.27140436009703767	3.3148228994492555	0.8722693800309916	0.9147319775653772	0.8540721034515859	0.7182181890487226	0.5304018529437878	0.9881552977250352	328.0	6.464053346263985	291.0	0.670965876209706
851	Feb25-FISH2-3R4-rep2-cp190-100x_Position008_7_cmle.ics	48	1	0	1.5162	0.0	1.0	0.24624713028954168	2.6905605418654965	0.1591744277378815	0.37185816876122085	0.1591744277378815	0.027484010323159783	0.9450558551037221	0.9279624341141111	210.0	4.014266034254343	142.0	0.3274129017930525
852	Feb25-FISH2-3R4-rep2-cp190-100x_Position008_7_cmle.ics	49	1	0	1.083	0.2918229810711206	1.0	0.27660059285691496	2.5809201194509863	0.48380175927912467	0.6312553636558679	0.4813612958592577	0.25924560180218836	0.7964113792769358	0.98954790879905	132.0	2.5286027069805446	75.0	0.17292934953858405
853	Feb25-FISH2-3R4-rep2-cp190-100x_Position008_7_cmle.ics	50	1	0	1.083	0.6190500264643886	1.0	0.2815510562887972	3.030066833839937	0.6471016810605252	0.7340512492447667	0.6471016810605252	0.5473753420762697	0.6800383072964973	1.0151387952179542	108.0	2.1092840082539004	56.0	0.12912058098880944
854	Feb25-FISH2-3R4-rep2-cp190-100x_Position008_7_cmle.ics	51	1	0	1.5162	0.4883922886704704	1.0	0.2877226213926332	3.527342907265153	0.5978965819456618	0.7452234881682734	0.5978965819456618	0.3777826468010517	0.7417753335834752	1.0103041014401293	162.0	3.2224391344818937	104.0	0.2397953646935032
855	Feb25-FISH2-3R4-rep2-cp190-100x_Position008_7_cmle.ics	52	1	0	1.5162	1.7467653457051828	1.0	0.31558993033611005	3.097159006760448	0.9236621448606085	0.9587375946359983	0.9143151054964735	0.8548063616112727	0.4198731820093445	0.9950385500739625	186.0	3.6183525843681177	134.0	0.30896710450893683
856	Feb25-FISH2-3R4-rep2-cp190-100x_Position008_7_cmle.ics	54	1	0	1.5162	0.1459114905355603	1.0	0.2736187900809741	3.494476381712371	0.3353519472831203	0.4902368959928572	0.3353519472831203	0.1588736522355179	0.8610455657192162	0.9724256828781976	154.0	3.043657486838979	94.0	0.2167381180883587
857	Feb25-FISH2-3R4-rep2-cp190-100x_Position008_7_cmle.ics	55	1	0	1.083	1.0703829119356776	1.0	0.32252585317142624	2.97835447906867	0.8567812376101741	0.9216200555064198	0.8492939705389002	0.7560538595260605	0.5588105144830754	0.9962510028942816	114.0	2.2199649951456664	65.0	0.14987210293343953
858	Feb25-FISH2-3R4-rep2-cp190-100x_Position008_7_cmle.ics	56	1	0	1.2995999999999999	0.744005537498231	1.0	0.2665735764620092	2.9362021356994923	0.7024780900574191	0.7989050840365437	0.7007345933003232	0.5584187646744311	0.6095076358685187	0.9990815886306144	136.0	2.641398779642422	77.0	0.17754079885961296
859	Feb25-FISH2-3R4-rep2-cp190-100x_Position008_7_cmle.ics	57	1	0	1.7328	0.6606423714395955	1.0	0.281061015957084	3.221423359553608	0.5738487777146106	0.703204945992041	0.5738487777146106	0.45132177373507676	0.715909412586067	0.9908951069614648	200.0	3.9312204677432177	141.0	0.325107177132538
860	Feb25-FISH2-3R4-rep2-cp190-100x_Position008_7_cmle.ics	58	1	0	2.5991999999999997	0.0	1.0	0.12578207664413	3.3232701025425415	0.07660483987827851	0.2253332850311549	0.07660483987827851	0.027506883060426025	0.9555388546861942	0.8545990507837404	254.0	5.114591340492478	135.0	0.31127282916945126
861	Feb25-FISH2-3R4-rep2-cp190-100x_Position008_7_cmle.ics	59	1	0	1.5162	0.0	1.0	0.26827221592563444	2.9406104469604855	0.23035730388518552	0.4320526071183313	0.23035730388518552	0.026459632499323683	0.9125870949506475	0.9745843507115829	206.0	4.018496205794564	144.0	0.33202435111408135
862	Feb25-FISH2-3R4-rep2-cp190-100x_Position008_7_cmle.ics	60	1	0	1.2995999999999999	0.6952437723139506	1.0	0.1974809789071359	2.213273614992457	0.6119655425353274	0.7261589383900047	0.6043817479706832	0.4489169904884303	0.7541810064080677	0.9417403039267177	186.0	3.501326340166018	106.0	0.24440681401453213
863	Feb25-FISH2-3R4-rep2-cp190-100x_Position008_7_cmle.ics	61	1	0	1.7328	0.0	1.0	0.19118632978269964	3.128173282393469	0.09207329842931937	0.2509633507853403	0.09207329842931937	0.03225130890052356	0.955340697236553	0.9294346926535803	176.0	3.4182807736548946	96.0	0.22134956740938755
864	Feb25-FISH2-3R4-rep2-cp190-100x_Position008_7_cmle.ics	62	1	0	2.166	0.3916201927270152	1.0	0.24933453263650035	3.949073100777333	0.5059711146724334	0.6708235986947539	0.5051553358691665	0.27312901855534744	0.7826812170936885	0.9834083365858961	268.0	5.357243477346321	206.0	0.47497928006597756
865	Feb25-FISH2-3R4-rep2-cp190-100x_Position008_7_cmle.ics	63	1	0	1.2995999999999999	0.8972608143895275	1.0	0.28983077184957995	3.0682115399316174	0.77224771880568	0.8624966254521894	0.7712542519302413	0.6276280978348902	0.6248783795868085	1.0033816454852027	150.0	2.930861414177102	93.0	0.21443239342784423
866	Feb25-FISH2-3R4-rep2-cp190-100x_Position008_7_cmle.ics	64	1	0	1.5162	0.0	1.0	0.2427892246407235	2.7796950278279042	0.18415047932316903	0.3767909795380125	0.18415047932316903	0.0274036538205094	0.9495888564380788	0.9481386037433254	204.0	3.9269902962029954	135.0	0.31127282916945126
867	Feb25-FISH2-3R4-rep2-cp190-100x_Position008_7_cmle.ics	65	1	0	1.7328	0.0	1.0	0.2374544214940943	3.6203031466480633	0.08950497476862729	0.271349623061679	0.12427727950640488	0.03150346292929086	0.9484598942698135	0.9376763988377724	166.0	3.2650194606225105	98.0	0.2259610167304165
868	Feb25-FISH2-3R4-rep2-cp190-100x_Position008_7_cmle.ics	67	1	0	0.8664	0.9077480443748005	1.0	0.3012912077705793	1.968078907690868	0.8073220636904189	0.8860699523489104	0.8038203265541534	0.6722511363480315	0.5934917665687692	0.9830564267642572	126.0	2.371111222407939	73.0	0.16831790021755516
869	Feb25-FISH2-3R4-rep2-cp190-100x_Position008_7_cmle.ics	68	1	0	1.7328	0.46141264688247224	1.0	0.27841751300124384	3.48446709188955	0.5400378525877336	0.6838054772238396	0.5385784757112562	0.3443027294908143	0.7919298281759453	1.007366208161735	192.0	3.775844068940723	132.0	0.30435565518790797
870	Feb25-FISH2-3R4-rep2-cp190-100x_Position008_7_cmle.ics	69	1	0	1.9493999999999998	0.639412489864916	1.0	0.25620263391616577	3.1773176155381386	0.5879579858305678	0.7274020259216475	0.5822020713279336	0.438825045573221	0.7421465523811965	0.9742028770282368	214.0	4.17387260459706	149.0	0.34355297441665367
871	Feb25-FISH2-3R4-rep2-cp190-100x_Position008_7_cmle.ics	70	1	0	1.2995999999999999	0.9479040472602467	1.0	0.319745112587366	3.2058624953789168	0.7903285006423197	0.8733974779120678	0.7900925464698634	0.68926801772278	0.5963406427275054	1.0064005134544092	128.0	2.4860223808399273	77.0	0.17754079885961296
872	Feb25-FISH2-3R4-rep2-cp190-100x_Position008_7_cmle.ics	71	1	0	1.5162	0.0	1.0	0.27395309223883324	2.451126820692325	0.4908582135462257	0.671973156438623	0.4688518366184706	0.09858224092412722	0.8083245089338785	0.9795431430590018	224.0	4.280323419948605	165.0	0.3804445689848849
873	Feb25-FISH2-3R4-rep2-cp190-100x_Position008_7_cmle.ics	71	2	0	1.7328	0.42540144110901373	1.0	0.18053567476783544	4.045332439340077	0.36525312606560434	0.4521976496064515	0.361600629958905	0.26808231650513425	0.8714650651266868	0.8628293733929955	168.0	3.2863096236928198	87.0	0.20059804546475749
874	Feb25-FISH2-3R4-rep2-cp190-100x_Position008_7_cmle.ics	72	1	0	1.5162	0.43046674663324214	1.0	0.31512099044568787	3.4019522072656616	0.5585185953807708	0.6808304582047091	0.548479424455455	0.36790837635217516	0.748256880997751	1.0029734711586555	170.0	3.354410284443968	117.0	0.26976978528019113
875	Feb25-FISH2-3R4-rep2-cp190-100x_Position008_7_cmle.ics	73	1	0	1.5162	0.0	1.0	0.20195952773077241	3.329121207337931	0.10708375901118034	0.31030835863418565	0.10708375901118034	0.0379584730276127	0.9445024434474337	0.9350815448613496	140.0	2.7307896034638786	70.0	0.1614007262360118
876	Feb25-FISH2-3R4-rep2-cp190-100x_Position008_7_cmle.ics	74	1	0	1.9493999999999998	0.0	1.0	0.14831643192363847	3.136007359007949	0.07289522659206034	0.19580154553409665	0.07289522659206034	0.025241258611977273	0.9714052111328569	0.8949434161519327	178.0	3.580002429767722	86.0	0.19829232080424306
877	Feb25-FISH2-3R4-rep2-cp190-100x_Position008_7_cmle.ics	75	1	0	1.2995999999999999	0.23070632344123612	1.0	0.3161062176051913	3.601432746482417	0.5125148661025521	0.6994244938690143	0.5105873990130275	0.24344182740284062	0.7858022822366807	1.0127381812118168	124.0	2.46684730353973	73.0	0.16831790021755516
878	Feb25-FISH2-3R4-rep2-cp190-100x_Position008_7_cmle.ics	76	1	0	1.5162	0.815064591942846	1.0	0.2374454747792707	3.070019028871607	0.6356504400867129	0.7153878167102509	0.6316191588349659	0.5180351696678697	0.706349450273839	0.9432907589380467	158.0	3.1096430618200164	91.0	0.20982094410681532
879	Feb25-FISH2-3R4-rep2-cp190-100x_Position008_7_cmle.ics	77	1	0	1.5162	0.7540056732031717	1.0	0.27466855967843334	2.916748057064206	0.667664397588863	0.7730148333015496	0.6610644489954978	0.5088883729800094	0.6855070122964438	0.9831617931257318	182.0	3.5055565117062404	121.0	0.27899268392224896
880	Feb25-FISH2-3R4-rep2-cp190-100x_Position008_7_cmle.ics	78	1	0	2.3826	0.0	1.0	0.27500840308028207	3.940440434773362	0.2787673441973207	0.4501843730153716	0.2700424606565608	0.0952704747147954	0.9011444185157066	0.9938336933499431	334.0	6.621544830836589	301.0	0.6940231228148507
881	Feb25-FISH2-3R4-rep2-cp190-100x_Position008_7_cmle.ics	80	1	0	1.5162	1.2653448004921624	1.0	0.27385015451777717	3.021569106116806	0.8265612217071175	0.8896236705754023	0.8272520679938188	0.7491273520589037	0.4898026654163287	0.9976797355729532	172.0	3.352295198673857	111.0	0.2559354373171044
882	Feb25-FISH2-3R4-rep2-cp190-100x_Position008_7_cmle.ics	81	1	0	1.2995999999999999	0.0	1.0	0.28500825264993246	3.414546143477153	0.1922198399686103	0.3453216743038915	0.1860399938341671	0.03630134106865095	0.9367137255037239	0.9898353643111776	126.0	2.4413269689291983	71.0	0.16370645089652625
883	Feb25-FISH2-3R4-rep2-cp190-100x_Position008_7_cmle.ics	82	1	0	1.5162	0.815064591942846	1.0	0.26580897764629313	3.0972470062206363	0.6725328728914862	0.7550803559569664	0.6652941957763315	0.5554522512949926	0.6606650137640131	0.9845878677680948	184.0	3.5502519236169694	121.0	0.27899268392224896
884	Feb25-FISH2-3R4-rep2-cp190-100x_Position008_7_cmle.ics	83	1	0	1.7328	1.5863714811341738	1.0	0.24206814438566868	4.10542604320641	0.9289803149085814	0.9586930368450972	0.9260189579725281	0.8851747068388837	0.37990572347043233	0.95956820990594	138.0	2.73290468923399	75.0	0.17292934953858405
885	Feb25-FISH2-3R4-rep2-cp190-100x_Position008_7_cmle.ics	84	1	0	1.5162	0.0	1.0	0.16409706117037268	2.26978027284817	0.07268392235600261	0.19713821503345244	0.07268392235600261	0.02616092834639949	0.9626988738165735	0.8942033726508894	164.0	3.126703053350103	80.0	0.18445797284115634
886	Feb25-FISH2-3R4-rep2-cp190-100x_Position008_7_cmle.ics	85	1	0	1.7328	1.969554495985222	1.0	0.2536820727965879	3.6261050193383864	0.9486578610992756	0.9761713140494563	0.9479950764569427	0.9165601477062917	0.2657231629409029	0.9865428722092683	192.0	3.7992493177811424	126.0	0.2905213072248212
887	Feb25-FISH2-3R4-rep2-cp190-100x_Position008_7_cmle.ics	86	1	0	1.5162	0.6275890508929507	1.0	0.2735008026506843	3.399639825856501	0.5992825902268651	0.728174066266008	0.5940845159057299	0.44797835184544227	0.7452452529989625	0.9862283755819424	170.0	3.3075997867631286	109.0	0.25132398799607547
888	Feb25-FISH2-3R4-rep2-cp190-100x_Position008_7_cmle.ics	87	1	0	1.2995999999999999	0.815064591942846	1.0	0.27538055063158023	3.1781165092669648	0.7032771276759114	0.7980537895308005	0.7012295627425085	0.5813548737164327	0.6728701974411964	0.9843961364956881	158.0	3.062832564139177	98.0	0.2259610167304165
889	Feb25-FISH2-3R4-rep2-cp190-100x_Position008_7_cmle.ics	91	1	0	1.5162	0.32626801153583	1.0	0.2928237825597338	3.1782551671878005	0.3973737068999738	0.5515731559182896	0.3973737068999738	0.25929483871479947	0.8312498222724202	0.9953018211612414	184.0	3.597062421297809	127.0	0.29282703188533565
890	Feb25-FISH2-3R4-rep2-cp190-100x_Position008_7_cmle.ics	92	1	0	1.7328	0.20635000882146287	1.0	0.26352071010562766	2.9854661310107558	0.3226999396845318	0.4227352760194228	0.30570194410766616	0.1820552343469175	0.8619115019513074	0.9843818634135014	226.0	4.395234578380594	164.0	0.3781388443243705
891	Feb25-FISH2-3R4-rep2-cp190-100x_Position008_7_cmle.ics	93	1	0	1.5162	0.0	1.0	0.2220252734009231	2.8728000415090333	0.07797720016888764	0.25216850245553735	0.07797720016888764	0.02735535292331168	0.9697442487632899	0.9148160788628035	180.0	3.4608610997955123	107.0	0.2467125386750466
892	Feb25-FISH2-3R4-rep2-cp190-100x_Position008_7_cmle.ics	94	1	0	1.5162	1.7328	1.0	0.2986224021847657	2.94909690795	0.9265858123890826	0.9613533855682831	0.9240465484950302	0.8688982260225447	0.4193716636262689	0.9849951145378608	196.0	3.818424395081341	141.0	0.325107177132538
893	Feb25-FISH2-3R4-rep2-cp190-100x_Position008_7_cmle.ics	95	1	0	1.5162	0.0	1.0	0.2772518481075575	2.8922218257417964	0.2881609534940471	0.4518019290787429	0.2881609534940471	0.02614595240235805	0.8771581677981122	0.9906873508724704	214.0	4.12706210691622	155.0	0.35738732237974036
894	Feb25-FISH2-3R4-rep2-cp190-100x_Position008_7_cmle.ics	96	1	0	1.7328	0.65253602307166	1.0	0.3167519218599209	3.2821926189249084	0.5727000475803968	0.6713768927201993	0.5668854431974026	0.44717876234991183	0.738873798060887	0.9936135345168496	194.0	3.797134232011032	143.0	0.3297186264535669
895	Feb25-FISH2-3R4-rep2-cp190-100x_Position008_7_cmle.ics	97	1	0	1.5162	1.7328	1.0	0.281061015957084	3.113360472308473	0.9326200628605078	0.9660865431687088	0.9275685186630436	0.8666165296175158	0.4252059233405564	0.9924250717154781	200.0	3.8844099700623778	141.0	0.325107177132538
896	Feb25-FISH2-3R4-rep2-cp190-100x_Position008_7_cmle.ics	99	1	0	1.7328	0.20635000882146287	1.0	0.30360104007308175	3.245829337095634	0.3612333319877824	0.4763149396520405	0.3498903375987298	0.1863890795086048	0.8398163618392611	1.0010794805817744	194.0	3.797134232011032	140.0	0.3228014524720236
897	Feb25-FISH2-3R4-rep2-cp190-100x_Position008_7_cmle.ics	100	1	0	1.083	0.10317500441073144	1.0	0.271306845928369	2.4824671731090295	0.33089979923343676	0.49971101782563726	0.33089979923343676	0.09285453549917869	0.8671078193211819	0.9692531896515143	122.0	2.3285308962673215	66.0	0.15217782759395398
898	Feb25-FISH2-3R4-rep2-cp190-100x_Position008_7_cmle.ics	101	1	0	1.7328	0.5556144027286182	1.0	0.265663621957443	3.1054638958720826	0.5314245630293202	0.6506229567276752	0.5314245630293202	0.3671229438566685	0.7589672102505426	0.998111742240909	218.0	4.263263428418518	156.0	0.35969304704025484
899	Feb25-FISH2-3R4-rep2-cp190-100x_Position008_7_cmle.ics	102	1	0	2.166	0.0	1.0	0.23306200938174854	3.0045358994438476	0.15045305981452448	0.30218918806063066	0.13337078779642486	0.01968636948574769	0.9527995377601256	0.95983541677724	316.0	6.172475625959195	255.0	0.5879597884311858
900	Feb25-FISH2-3R4-rep2-cp190-100x_Position008_7_cmle.ics	103	1	0	0.8664	0.0	1.0	0.2916720758385471	1.782962230284409	0.3385171750958395	0.5041322314049587	0.3097761753238996	0.11193677305850284	0.8906943829184691	0.9671447272528448	190.0	3.4268804221045372	133.0	0.3066613798484224
901	Feb25-FISH2-3R4-rep2-cp190-100x_Position008_7_cmle.ics	104	1	0	1.7328	0.4883922886704704	1.0	0.26511107188097244	3.098429740362773	0.5730564445528782	0.7046994072819645	0.5638355889148811	0.3655764290532298	0.7350839400191831	0.9771394138023165	202.0	3.9291053819731068	139.0	0.32049572781150915
902	Feb25-FISH2-3R4-rep2-cp190-100x_Position008_7_cmle.ics	105	1	0	1.5162	0.0	1.0	0.2737484673717296	3.0888710053082264	0.2092879119906147	0.3644442968767293	0.19703241324862947	0.027820203495879173	0.8952479564230147	0.9871300864827941	196.0	3.795019146240921	135.0	0.31127282916945126
903	Feb25-FISH2-3R4-rep2-cp190-100x_Position008_7_cmle.ics	106	1	0	1.5162	0.7610319551488771	1.0	0.29360477011817077	3.267539037649065	0.6445692822194033	0.7456919984843742	0.6398329516811914	0.5099009900990099	0.6459345189470532	1.0106388972511173	178.0	3.486381434406043	121.0	0.27899268392224896
904	Feb25-FISH2-3R4-rep2-cp190-100x_Position008_7_cmle.ics	107	1	0	1.5162	0.3095250132321943	1.0	0.20475091416054209	3.8804236832606187	0.4986918455939313	0.6359238201031907	0.5051668444977125	0.3076866860575588	0.7616259025363288	0.9212322341177065	134.0	2.596703367731693	66.0	0.15217782759395398
905	Feb25-FISH2-3R4-rep2-cp190-100x_Position008_7_cmle.ics	108	1	0	1.5162	0.0	1.0	0.24967135219492856	2.852338805718986	0.21677943596797405	0.3780421871148816	0.21677943596797405	0.028344716274558132	0.9054047055546844	0.9886389397141317	192.0	3.729033571259883	125.0	0.28821558256430674
906	Feb25-FISH2-3R4-rep2-cp190-100x_Position008_7_cmle.ics	109	1	0	1.7328	0.6190500264643886	1.0	0.2674963867219857	3.00875380384552	0.5693302907301574	0.6728090901135592	0.5711275806592756	0.4340253236131586	0.7568927376502094	0.9716841420225071	210.0	4.037671283094761	148.0	0.3412472497561391
907	Feb25-FISH2-3R4-rep2-cp190-100x_Position008_7_cmle.ics	110	1	0	1.7328	0.0	1.0	0.20405996424683748	2.5844649648842215	0.24018313890653759	0.43854759581059927	0.22741057568234962	0.02691080820850063	0.902372148461717	0.9730494856482997	236.0	4.618711637934238	154.0	0.3550815977192259
908	Feb25-FISH2-3R4-rep2-cp190-100x_Position008_7_cmle.ics	112	1	0	0.8664	0.0	1.0	0.2993667739987017	2.4292936283727444	0.38912525797745673	0.48079853945070644	0.32988305021961156	0.11195957030216437	0.8814085859824916	0.9986764479849184	102.0	1.928387274840874	53.0	0.12220340700726606
909	Feb25-FISH2-3R4-rep2-cp190-100x_Position008_7_cmle.ics	112	2	0	1.5162	0.5556144027286182	1.0	0.27346259897054487	3.2827959866957714	0.5260729216277716	0.6441816161295444	0.5253902735884003	0.35213790548764357	0.8152992204679393	0.9915691241234139	198.0	3.863119806992069	137.0	0.3158842784904802
910	Feb25-FISH2-3R4-rep2-cp190-100x_Position008_7_cmle.ics	113	1	0	1.7328	0.0	1.0	0.14275444823028172	3.0614555914480226	0.12521850142394186	0.31842777177649023	0.08832367671609545	0.031709712265540604	0.9569651245372948	0.817805168412462	194.0	3.773728983170612	96.0	0.22134956740938755
911	Feb25-FISH2-3R4-rep2-cp190-100x_Position008_7_cmle.ics	114	1	0	1.7328	1.7328	1.0	0.2393434128520781	2.7517234661829764	0.9434543143623781	0.9781104363790425	0.9407993221296427	0.8789966106482135	0.4335985157392024	0.9905924875099466	212.0	4.105771943845911	142.0	0.3274129017930525
912	Feb25-FISH2-3R4-rep2-cp190-100x_Position008_7_cmle.ics	115	1	0	1.083	0.3634229110571259	1.0	0.16602042160793493	1.1486558965544404	0.542757947821239	0.7545456849254317	0.542757947821239	0.3086504225744732	0.7344938033956301	0.8186782356304642	162.0	3.128818139120214	79.0	0.18215224818064185
913	Feb25-FISH2-3R4-rep2-cp190-100x_Position008_7_cmle.ics	116	1	0	1.083	0.0	1.0	0.1861285691764036	2.045678199824705	0.09655457715265055	0.2997813368004255	0.09655457715265055	0.03451923645174635	0.9406473463166194	0.7316184762642857	118.0	2.2157348236054437	52.0	0.1198976823467516
914	Feb25-FISH2-3R4-rep2-cp190-100x_Position008_7_cmle.ics	117	1	0	1.7328	0.1459114905355603	1.0	0.2648382073669778	3.3347152624516108	0.31752798595958637	0.4636508632957025	0.31353168579831137	0.1427313585048857	0.8408098228854668	0.965022551113384	232.0	4.50591556527236	171.0	0.3942789169479716
915	Feb25-FISH2-3R4-rep2-cp190-100x_Position008_7_cmle.ics	118	1	0	1.5162	0.65253602307166	1.0	0.2839228261629219	2.9712755910864885	0.618111787105528	0.7477830787411914	0.6125793320786099	0.4775988094717031	0.7088586602859628	0.9998332261859905	174.0	3.373585361744166	115.0	0.2651583359591622
916	Feb25-FISH2-3R4-rep2-cp190-100x_Position008_7_cmle.ics	119	1	0	2.166	0.0	1.0	0.2142866787575068	2.971428377269593	0.31934377541279213	0.5066294240356398	0.31934377541279213	0.02477047460783274	0.8722242535144784	0.893874807375783	248.0	4.81666836287735	170.0	0.39197319228745714
917	Feb25-FISH2-3R4-rep2-cp190-100x_Position009_8_cmle.ics	1	1	0	1.2995999999999999	0.9590684260691023	1.0	0.2930931921716425	2.8061751981242518	0.6090159957095064	0.6999804203662243	0.6090159957095064	0.5245830814938409	0.7244886100075763	0.9914048353766768	126.0	2.4179217200887786	72.0	0.16601217555704068
918	Feb25-FISH2-3R4-rep2-cp190-100x_Position009_8_cmle.ics	1	2	0	1.9493999999999998	0.0	1.0	0.24031046824227795	3.2468253167605625	0.198013944104402	0.38155172854114705	0.198013944104402	0.022216499672253958	0.9119814609070572	0.9586427814791759	234.0	4.550610977183088	165.0	0.3804445689848849
919	Feb25-FISH2-3R4-rep2-cp190-100x_Position009_8_cmle.ics	2	1	0	1.2995999999999999	0.2918229810711206	1.0	0.2765256033628516	3.6474240940982505	0.5053736798092111	0.6428748412673831	0.4889893765292533	0.27610957970700284	0.7842093024634283	1.0013282640069232	120.0	2.354051230877852	65.0	0.14987210293343953
920	Feb25-FISH2-3R4-rep2-cp190-100x_Position009_8_cmle.ics	3	1	0	1.7328	0.9378659497950863	1.0	0.279227296103668	2.851093676044652	0.6907716818497488	0.775762898811226	0.6934760406879366	0.59672372237428	0.6407892715260601	0.9975579166583414	182.0	3.5757722582275	122.0	0.2812984085827634
921	Feb25-FISH2-3R4-rep2-cp190-100x_Position009_8_cmle.ics	4	1	0	1.7328	0.0	1.0	0.21305288720633903	3.7706766752500167	0.10583486043608743	0.25327331155552013	0.10583486043608743	0.03768624014022787	0.9518538887350605	0.9503040292806206	144.0	2.913801422647015	75.0	0.17292934953858405
922	Feb25-FISH2-3R4-rep2-cp190-100x_Position009_8_cmle.ics	5	1	0	1.5162	0.10317500441073144	1.0	0.2879608720554036	2.7994563692237104	0.3000281474299833	0.4501985957559931	0.27368684420397504	0.0711309011868833	0.8771903743951499	0.9912181107364902	186.0	3.594947335527698	128.0	0.2951327565458501
923	Feb25-FISH2-3R4-rep2-cp190-100x_Position009_8_cmle.ics	6	1	0	1.7328	0.3720027687491155	1.0	0.2896249227309447	3.437722678871057	0.44869825591569285	0.5763417653425625	0.4425865074889982	0.28794890241294163	0.7775836819884945	0.9848272611849151	210.0	4.154697527296863	154.0	0.3550815977192259
924	Feb25-FISH2-3R4-rep2-cp190-100x_Position009_8_cmle.ics	7	1	0	1.5162	0.9077480443748005	1.0	0.2745277607007527	2.8852426342496345	0.6951914497293847	0.7727645744729352	0.6898703261060708	0.5605383648454139	0.6467645837857879	0.9609111028032622	188.0	3.639642747438426	127.0	0.29282703188533565
925	Feb25-FISH2-3R4-rep2-cp190-100x_Position009_8_cmle.ics	8	1	0	1.7328	0.5097226605744432	1.0	0.16052962967177112	2.2767397952398523	0.6441856858230234	0.8053842207614026	0.6439590069077417	0.4336785215762536	0.7023044265638424	0.8144192329113673	154.0	2.9032259937964597	72.0	0.16601217555704068
926	Feb25-FISH2-3R4-rep2-cp190-100x_Position009_8_cmle.ics	9	1	0	1.7328	0.3777847188762272	1.0	0.252775212526449	3.4657459123191905	0.46500672947510097	0.6185713120437212	0.45478336528134644	0.2943091751974659	0.8017647310765824	0.9890657863461646	214.0	4.2206831022779	148.0	0.3412472497561391
927	Feb25-FISH2-3R4-rep2-cp190-100x_Position009_8_cmle.ics	10	1	0	1.9493999999999998	0.4332	1.0	0.27576914664657454	3.6591759534127073	0.7870912382161412	0.9559148506006535	0.7863800926252439	0.37708054164609633	0.6893184043082684	0.9807050737656345	228.0	4.463335239131743	170.0	0.39197319228745714
928	Feb25-FISH2-3R4-rep2-cp190-100x_Position009_8_cmle.ics	11	1	0	1.5162	0.0	1.0	0.18713999544864635	2.7903966927724246	0.07850014413771329	0.2025100553214271	0.07850014413771329	0.027955852677529616	0.9515127212498266	0.9249657752458766	166.0	3.241614211782091	87.0	0.20059804546475749
929	Feb25-FISH2-3R4-rep2-cp190-100x_Position009_8_cmle.ics	11	2	0	1.083	0.3095250132321943	1.0	0.24374425760610463	2.883291746587901	0.35513473444342253	0.4681558609139704	0.3668579351243016	0.2413345779510481	0.8313617677090527	1.0025545180829503	116.0	2.241255158215975	58.0	0.13373203030983835
930	Feb25-FISH2-3R4-rep2-cp190-100x_Position009_8_cmle.ics	12	1	0	1.9493999999999998	0.7252201245704302	1.0	0.281424134121645	4.163944598461004	0.628820483558642	0.760251188257647	0.6284198449650048	0.4584337459101477	0.7055446896119725	1.0072053896042292	222.0	4.446275247601656	165.0	0.3804445689848849
931	Feb25-FISH2-3R4-rep2-cp190-100x_Position009_8_cmle.ics	13	1	0	1.083	0.2611622542985661	1.0	0.30589812765231944	2.989321082720316	0.47243407073086363	0.6394439045281589	0.4705892042366041	0.2802138068490669	0.8076235173918158	1.0095541576372875	110.0	2.1305741713242092	60.0	0.13834347963086724
932	Feb25-FISH2-3R4-rep2-cp190-100x_Position009_8_cmle.ics	14	1	0	1.2995999999999999	0.0	1.0	0.2853860083053709	2.6652778626737264	0.2327908580023816	0.39509996448492696	0.2327908580023816	0.0318068815676771	0.8894948960236656	0.9960734537770002	154.0	2.9500364914772996	96.0	0.22134956740938755
933	Feb25-FISH2-3R4-rep2-cp190-100x_Position009_8_cmle.ics	15	1	0	1.9493999999999998	0.6497999999999999	1.0	0.26735205537901047	3.542449309858495	0.8173960552244028	0.9744995365226305	0.8173960552244028	0.49120006875425876	0.6523255670878403	0.9928385564637953	224.0	4.397349664150704	163.0	0.375833119663856
934	Feb25-FISH2-3R4-rep2-cp190-100x_Position009_8_cmle.ics	16	1	0	1.5162	0.0	1.0	0.3298317033913854	2.8983493814936807	0.15112392846450415	0.3242315188767436	0.15112392846450415	0.0260620650467107	0.9210108642020435	1.0078201200291352	208.0	4.039786368864873	162.0	0.37352739500334153
935	Feb25-FISH2-3R4-rep2-cp190-100x_Position009_8_cmle.ics	17	1	0	1.9493999999999998	0.32626801153583	1.0	0.29180000968616776	3.6067703888867633	0.450001013150696	0.5785563278015305	0.44055844866365423	0.2484819625404416	0.8139254872036404	1.0085474894820357	204.0	4.044016540405095	148.0	0.3412472497561391
936	Feb25-FISH2-3R4-rep2-cp190-100x_Position009_8_cmle.ics	18	1	0	1.5162	0.10317500441073144	1.0	0.2638937829015426	2.6886106016046347	0.30015460352333295	0.43312041444593624	0.28769138966868735	0.09359954975114257	0.8799814068356802	0.9900165532346399	210.0	4.037671283094762	147.0	0.33894152509562475
937	Feb25-FISH2-3R4-rep2-cp190-100x_Position009_8_cmle.ics	19	1	0	1.9493999999999998	0.0	1.0	0.27190944680206175	3.218643042232096	0.18998878555629217	0.3635927112311724	0.18998878555629217	0.0268248254326235	0.916313023600375	0.9826513468337172	220.0	4.284553591488827	160.0	0.3689159456823127
938	Feb25-FISH2-3R4-rep2-cp190-100x_Position009_8_cmle.ics	20	1	0	1.7328	0.0	1.0	0.2068200568108812	2.857782627699832	0.11342648297437131	0.2581368066418	0.08240584767176032	0.028700667789676334	0.961427961866209	0.9457144606571606	212.0	4.129177192686331	132.0	0.30435565518790797
939	Feb25-FISH2-3R4-rep2-cp190-100x_Position009_8_cmle.ics	21	1	0	1.2995999999999999	0.687545504971255	1.0	0.1622176654959134	2.418767816960574	0.6584217542399655	0.7465305870839979	0.6485201538022917	0.4945560461406875	0.7266878096179311	0.6932575213618409	166.0	3.1011827187395715	81.0	0.18676369750167077
940	Feb25-FISH2-3R4-rep2-cp190-100x_Position009_8_cmle.ics	22	1	0	1.5162	0.20635000882146287	1.0	0.2736187900809741	2.9281667115687324	0.41083286407921715	0.5964131277823228	0.41083286407921715	0.1889057702319355	0.8177741177383577	0.9990672358738714	154.0	2.9968469891581395	94.0	0.2167381180883587
941	Feb25-FISH2-3R4-rep2-cp190-100x_Position009_8_cmle.ics	23	1	0	1.7328	1.0841098665386142	1.0	0.24323214923357983	2.85250523346762	0.712074509637686	0.7898179043558828	0.7106514143145223	0.6168845718299795	0.6033443571746018	0.9808732913428927	234.0	4.55061097718309	166.0	0.3827502936453994
942	Feb25-FISH2-3R4-rep2-cp190-100x_Position009_8_cmle.ics	24	1	0	2.166	0.6497999999999999	1.0	0.2641277442702582	3.4544928438084113	0.783660374855563	0.9292563979934161	0.7678499739926062	0.42492066872165807	0.6449851255676518	0.9982449496277478	278.0	5.487099541538286	224.0	0.5164823239552377
943	Feb25-FISH2-3R4-rep2-cp190-100x_Position009_8_cmle.ics	24	2	0	1.2995999999999999	0.42540144110901373	1.0	0.2785234620207688	3.3223469207688967	0.37049539721493974	0.46653948062012796	0.37049539721493974	0.2704646770719515	0.8429479983489789	1.0032512058086414	116.0	2.264660407056395	62.0	0.14295492895189613
944	Feb25-FISH2-3R4-rep2-cp190-100x_Position009_8_cmle.ics	25	1	0	1.7328	1.9456874874661152	1.0	0.28084083144830463	2.9570735394975745	0.9383033255531459	0.9750440417967781	0.9379217359781731	0.8757639741282268	0.38322213575319036	0.988212302921269	214.0	4.150467355756639	156.0	0.35969304704025484
945	Feb25-FISH2-3R4-rep2-cp190-100x_Position009_8_cmle.ics	26	1	0	1.7328	0.0	1.0	0.27813572834450284	3.218209145992984	0.30607615647776293	0.47507437156031534	0.290800237988993	0.029413952104715157	0.8749824687495933	0.9881013410274515	194.0	3.797134232011032	134.0	0.30896710450893683
946	Feb25-FISH2-3R4-rep2-cp190-100x_Position009_8_cmle.ics	27	1	0	2.166	2.133575794157153	1.0	0.26256085784698263	2.9666235579164444	0.8955336813219382	0.9394559104016513	0.8944527547935605	0.8459662262762778	0.4903635558486134	0.9856440587251469	324.0	6.281041527080849	281.0	0.6479086296045616
947	Feb25-FISH2-3R4-rep2-cp190-100x_Position009_8_cmle.ics	28	1	0	1.5162	0.42540144110901373	1.0	0.2890909267796596	2.808671746363699	0.4580100330938171	0.5950905007451356	0.4618091753132718	0.32774073478069227	0.8001444332333705	0.9940142139996851	200.0	3.8375994723815388	143.0	0.3297186264535669
948	Feb25-FISH2-3R4-rep2-cp190-100x_Position009_8_cmle.ics	29	1	0	1.7328	0.0	1.0	0.2787496688231761	3.0184944975987897	0.24785296616212663	0.4202078514779654	0.24785296616212663	0.02671623188585531	0.8956390252072809	0.9610201732897592	220.0	4.261148342648407	162.0	0.37352739500334153
949	Feb25-FISH2-3R4-rep2-cp190-100x_Position009_8_cmle.ics	30	1	0	0.8664	0.0	1.0	0.23438440721173529	1.5460908643386342	0.20555005153762246	0.39519849490127795	0.20555005153762246	0.03301910394588049	0.9077165795845703	0.9375510824504981	154.0	2.7861997495943607	87.0	0.20059804546475749
950	Feb25-FISH2-3R4-rep2-cp190-100x_Position009_8_cmle.ics	31	1	0	1.5162	0.0	1.0	0.19623047174004235	3.0069142294488485	0.1020396371410412	0.2768677413763217	0.1020396371410412	0.03713092968163171	0.9361074767496775	0.9196493188760718	140.0	2.777600101144718	69.0	0.1590950015754973
951	Feb25-FISH2-3R4-rep2-cp190-100x_Position009_8_cmle.ics	32	1	0	1.083	0.0	1.0	0.1320351969414515	1.8289646818725735	0.061569416498993966	0.10370735048589409	0.061569416498993966	0.03077614623913695	0.9647038496687249	0.8974853988791779	134.0	2.6435138654125327	53.0	0.12220340700726606
952	Feb25-FISH2-3R4-rep2-cp190-100x_Position009_8_cmle.ics	33	1	0	1.7328	0.3095250132321943	1.0	0.24734297751646567	2.920339106389618	0.419045841885924	0.5641413198979909	0.419045841885924	0.23115631025688874	0.814022179482593	0.9753996305315994	228.0	4.393119492610484	161.0	0.37122167034282705
953	Feb25-FISH2-3R4-rep2-cp190-100x_Position009_8_cmle.ics	34	1	0	1.5162	0.0	1.0	0.24031260193171305	3.1068959782750487	0.1889423811707168	0.3709817107341179	0.1889423811707168	0.035266697233684856	0.905956524512498	0.9608293380567131	142.0	2.775485015374607	78.0	0.17984652352012742
954	Feb25-FISH2-3R4-rep2-cp190-100x_Position009_8_cmle.ics	35	1	0	1.5162	0.10317500441073144	1.0	0.2470804161345524	3.6703608394368934	0.3162218373900255	0.46240199107150626	0.3035774890569387	0.07518731562138313	0.8782483583856558	0.9857031348619969	178.0	3.5097866832464626	111.0	0.2559354373171044
955	Feb25-FISH2-3R4-rep2-cp190-100x_Position009_8_cmle.ics	36	1	0	1.9493999999999998	0.10317500441073144	1.0	0.2578847556396721	3.266575400003588	0.27157868343215874	0.40671795990954807	0.2683840771163106	0.07891559831540236	0.8778695795945415	0.9840863879228432	244.0	4.797493285577156	182.0	0.41964188821363063
956	Feb25-FISH2-3R4-rep2-cp190-100x_Position009_8_cmle.ics	37	1	0	1.5162	2.438575680703504	1.0	0.28265193913446984	2.1328600258351362	0.9908125657461574	0.9992091541354806	0.9902147014083867	0.9729939381096891	0.14614921385709298	0.9949886529118639	192.0	3.6120073270577846	133.0	0.3066613798484224
957	Feb25-FISH2-3R4-rep2-cp190-100x_Position009_8_cmle.ics	38	1	0	1.083	0.4883922886704704	1.0	0.27689958019308064	2.9426223395062294	0.623265136330976	0.7381254018076617	0.6170631168929396	0.4729512536399047	0.7154781009982065	1.0104082349528212	106.0	2.064588596343172	54.0	0.12450913166778053
958	Feb25-FISH2-3R4-rep2-cp190-100x_Position009_8_cmle.ics	39	1	0	1.7328	0.10317500441073144	1.0	0.281061015957084	3.8873914130273755	0.3103825136612022	0.48983393655524804	0.3103825136612022	0.0959193811652828	0.8471277743594149	0.9812968926877033	200.0	3.9546257165836374	141.0	0.325107177132538
959	Feb25-FISH2-3R4-rep2-cp190-100x_Position009_8_cmle.ics	40	1	0	1.7328	0.20635000882146287	1.0	0.31767783379119197	3.3281064752642875	0.370846502092765	0.5261097349164318	0.3590729193360098	0.19014264969676262	0.8516336060624022	0.9993247383811288	192.0	3.775844068940723	141.0	0.325107177132538
960	Feb25-FISH2-3R4-rep2-cp190-100x_Position009_8_cmle.ics	41	1	0	1.5162	0.0	1.0	0.1174467654505365	2.229651760906723	0.11009868620209481	0.12988133438275715	0.07614881637101169	0.03805927226493915	0.9634494420421084	0.9142875738119438	158.0	3.179858808341276	64.0	0.14756637827292504
961	Feb25-FISH2-3R4-rep2-cp190-100x_Position009_8_cmle.ics	42	1	0	1.2995999999999999	0.0	1.0	0.186560233770246	3.0431974320494364	0.1067727047701177	0.28654242322617735	0.1067727047701177	0.03848672128267778	0.9533910809681577	0.8514512993604628	134.0	2.6435138654125327	63.0	0.1452606536124106
962	Feb25-FISH2-3R4-rep2-cp190-100x_Position009_8_cmle.ics	43	1	0	1.7328	1.3765262486627317	1.0	0.2603168406750603	2.8881885616799727	0.8207561056388994	0.8784760129043337	0.8139359444573924	0.7305760337573446	0.5593490652765037	0.9752585580821069	226.0	4.348424080699753	163.0	0.375833119663856
963	Feb25-FISH2-3R4-rep2-cp190-100x_Position009_8_cmle.ics	46	1	0	1.7328	0.65253602307166	1.0	0.23891812130550377	2.6000903687944974	0.5721977040651248	0.7012307971061384	0.5678426753982942	0.4333059391460779	0.7139903724412765	0.9560403241914105	200.0	3.884409970062378	130.0	0.29974420586687905
964	Feb25-FISH2-3R4-rep2-cp190-100x_Position009_8_cmle.ics	47	1	0	1.5162	0.0	1.0	0.13654454519865503	2.4707896058832715	0.08866394238045636	0.2403737435787862	0.08866394238045636	0.031053301639023173	0.9707458648313043	0.8696429923165394	190.0	3.7077434081895744	91.0	0.20982094410681532
965	Feb25-FISH2-3R4-rep2-cp190-100x_Position009_8_cmle.ics	48	1	0	0.8664	0.4660867564761642	1.0	0.2715854417326567	2.0965096887173216	0.6608469675341313	0.78145016653856	0.6560155191976867	0.45524504959554923	0.7360114503066042	0.9751337330820559	108.0	2.0156630128922206	55.0	0.12681485632829495
966	Feb25-FISH2-3R4-rep2-cp190-100x_Position009_8_cmle.ics	49	1	0	1.9493999999999998	0.43046674663324214	1.0	0.2932823503008304	4.579867497800755	0.5112823263175795	0.6608074875403874	0.4943228642065745	0.30680733056889087	0.7851635244220356	1.0046705408446215	162.0	3.292654881003153	105.0	0.24210108935401767
967	Feb25-FISH2-3R4-rep2-cp190-100x_Position009_8_cmle.ics	51	1	0	1.083	0.7252201245704302	1.0	0.31252526369301753	3.026807170980486	0.7069809736989368	0.7952224398433129	0.7044452993844432	0.60151440962507	0.5707777427942927	1.0015741907885034	108.0	2.08587875941348	59.0	0.13603775497035278
968	Feb25-FISH2-3R4-rep2-cp190-100x_Position009_8_cmle.ics	52	1	0	1.5162	1.3765262486627317	1.0	0.2844528950677704	2.9059674761238967	0.8223050676102616	0.8892487046632125	0.822020725388601	0.7362251990395552	0.4855125275708153	0.9984164932756622	214.0	4.127062106916219	157.0	0.3619987717007692
969	Feb25-FISH2-3R4-rep2-cp190-100x_Position009_8_cmle.ics	53	1	0	1.5162	0.2918229810711206	1.0	0.30947890199704	2.9523020355316216	0.39808973527504277	0.5476134324963993	0.39463643484632815	0.2362731307958594	0.8319799856482529	0.9997314902950837	172.0	3.328889949833437	118.0	0.27207550994070556
970	Feb25-FISH2-3R4-rep2-cp190-100x_Position009_8_cmle.ics	54	1	0	1.9493999999999998	0.0	1.0	0.14436797336827845	2.5622943502553728	0.07568814689012081	0.21575928477585157	0.07568814689012081	0.02746499182875637	0.9616993212257522	0.9299340852353328	266.0	5.265737567754752	155.0	0.35738732237974036
971	Feb25-FISH2-3R4-rep2-cp190-100x_Position009_8_cmle.ics	55	1	0	1.5162	0.65253602307166	1.0	0.22737798068806667	3.217865630336325	0.6651113026421375	0.7526376794365025	0.6651113026421375	0.5502496507861028	0.6437803633817929	0.9547535150302651	132.0	2.5754132046613845	68.0	0.15678927691498287
972	Feb25-FISH2-3R4-rep2-cp190-100x_Position009_8_cmle.ics	56	1	0	1.5162	0.0	1.0	0.2836736067019555	2.833965266687861	0.19046941790915053	0.3540150599315745	0.19046941790915053	0.029776155371717985	0.9137249888359	0.9930390831099156	184.0	3.5736571724573887	125.0	0.28821558256430674
973	Feb25-FISH2-3R4-rep2-cp190-100x_Position009_8_cmle.ics	57	1	0	1.5162	1.0622516852075932	1.0	0.2888643768680903	2.4733911417782077	0.7142609165252276	0.790364784241115	0.712261482281541	0.6214350923211439	0.6260999511291373	0.9982135311330556	212.0	4.1057719438459115	156.0	0.35969304704025484
974	Feb25-FISH2-3R4-rep2-cp190-100x_Position009_8_cmle.ics	59	1	0	1.5162	1.5863714811341738	1.0	0.2715795335537436	2.719629418312624	0.8838968910682058	0.9288146559062894	0.8804917083801546	0.8056832499063574	0.4650517120212669	0.9644824694759788	208.0	4.0163811200244535	147.0	0.33894152509562475
975	Feb25-FISH2-3R4-rep2-cp190-100x_Position009_8_cmle.ics	60	1	0	1.5162	1.6785062959100725	1.0	0.1675382066035945	2.345695996694912	0.9571030220815434	0.9787662973848821	0.940553169040621	0.8460170321802698	0.4470175338659782	0.9155471946737375	194.0	3.6332974901280926	104.0	0.2397953646935032
976	Feb25-FISH2-3R4-rep2-cp190-100x_Position009_8_cmle.ics	61	1	0	1.5162	0.7610319551488771	1.0	0.24197019863122926	2.952854323455376	0.6790013087316363	0.768787672116643	0.6740336583657444	0.5266907522441983	0.6409190861321573	0.9877765327122991	176.0	3.4416860224953143	108.0	0.24901826333556107
977	Feb25-FISH2-3R4-rep2-cp190-100x_Position009_8_cmle.ics	62	1	0	1.5162	0.0	1.0	0.3359577715134959	3.0214880218101525	0.548005224494309	0.8134212835946733	0.548005224494309	0.12065402928757524	0.823521829126987	1.0086649003736428	192.0	3.7290335712598837	145.0	0.33433007577459584
978	Feb25-FISH2-3R4-rep2-cp190-100x_Position009_8_cmle.ics	64	1	0	1.9493999999999998	0.10317500441073144	1.0	0.28210448725576975	3.3406014063521092	0.29332372656742534	0.4761975219690439	0.29332372656742534	0.07627300370117812	0.8906191011328319	0.9870949398673905	280.0	5.438173958087334	234.0	0.5395395705603823
979	Feb25-FISH2-3R4-rep2-cp190-100x_Position009_8_cmle.ics	65	1	0	1.7328	0.3095250132321943	1.0	0.2685212001798017	3.304176378135385	0.4076305727661615	0.5485160321526367	0.4076305727661615	0.23284162176486176	0.8090940248573466	0.9962365967542397	220.0	4.307958840329247	159.0	0.3666102210217982
980	Feb25-FISH2-3R4-rep2-cp190-100x_Position009_8_cmle.ics	67	1	0	1.5162	0.2918229810711206	1.0	0.2872716501089198	3.429520742819967	0.3030983400904176	0.4556264138311146	0.30688208183567267	0.1648345331525433	0.8837247656599699	0.9943669870389248	160.0	3.154338473730745	102.0	0.23518391537247432
981	Feb25-FISH2-3R4-rep2-cp190-100x_Position009_8_cmle.ics	67	2	0	1.9493999999999998	0.0	1.0	0.2733378590213401	3.443256372533919	0.19027588515549185	0.3704634830035944	0.19027588515549185	0.019718400346251254	0.9120283641781473	0.9910377747525667	248.0	4.863478860558193	192.0	0.4426991348187751
982	Feb25-FISH2-3R4-rep2-cp190-100x_Position009_8_cmle.ics	69	1	0	1.5162	0.23070632344123612	1.0	0.26031560351378047	2.7116310507239807	0.36373452544704266	0.5288617606602476	0.3605777166437414	0.1995392022008253	0.8379826516412713	0.9844297389505028	210.0	4.037671283094762	146.0	0.3366358004351103
983	Feb25-FISH2-3R4-rep2-cp190-100x_Position009_8_cmle.ics	71	1	0	1.7328	0.10317500441073144	1.0	0.2872256686807972	3.3065348874741094	0.23335321276125254	0.40350994753171215	0.2264177494253952	0.066697714312518	0.8896647217909983	0.9843023763754243	206.0	4.018496205794564	149.0	0.34355297441665367
984	Feb25-FISH2-3R4-rep2-cp190-100x_Position009_8_cmle.ics	72	1	0	1.083	0.0	1.0	0.2850995333132737	3.0866591977774145	0.19671886206072198	0.3963811857518527	0.19671886206072198	0.037465634711929235	0.9128769469310644	0.9782393631490661	120.0	2.283835484356593	66.0	0.15217782759395398
985	Feb25-FISH2-3R4-rep2-cp190-100x_Position009_8_cmle.ics	74	1	0	1.5162	0.23070632344123612	1.0	0.3103835882081526	2.563221324215528	0.4021374379924132	0.549870513568719	0.4021374379924132	0.19294390137146192	0.8255863000435796	0.9954299880064491	214.0	4.08025160923538	164.0	0.3781388443243705
986	Feb25-FISH2-3R4-rep2-cp190-100x_Position009_8_cmle.ics	75	1	0	1.5162	1.2269033092775323	1.0	0.2888643768680903	2.8122183061244885	0.770748991090901	0.8389774682297563	0.7668924320625236	0.6801006670631952	0.5408972560076821	0.9877310020448306	212.0	4.05896144616507	156.0	0.35969304704025484
987	Feb25-FISH2-3R4-rep2-cp190-100x_Position009_8_cmle.ics	77	1	0	1.9493999999999998	0.10317500441073144	1.0	0.2536820727965879	3.9627531624518864	0.3019159633801197	0.42572527423383827	0.3019159633801197	0.09210870967948022	0.8883469918541234	0.9734515897434614	192.0	3.775844068940723	126.0	0.2905213072248212
988	Feb25-FISH2-3R4-rep2-cp190-100x_Position009_8_cmle.ics	78	1	0	1.083	0.0	1.0	0.14454324820218617	2.0588152684068235	0.15219634141502322	0.24655436953560045	0.10733701043609381	0.027141780088091743	0.9541713126468987	0.8483530287974943	158.0	2.9224010710966573	71.0	0.16370645089652625
989	Feb25-FISH2-3R4-rep2-cp190-100x_Position009_8_cmle.ics	79	1	0	1.5162	0.3916201927270152	1.0	0.293554258334312	3.250665446469878	0.5133036759541091	0.657494731912901	0.5054928588152657	0.32840084289393584	0.7507897274218238	1.000520003354462	164.0	3.1969187998713626	107.0	0.2467125386750466
990	Feb25-FISH2-3R4-rep2-cp190-100x_Position009_8_cmle.ics	80	1	0	1.7328	0.1459114905355603	1.0	0.2655365691426384	3.193266934323558	0.2582586192001863	0.38772597347476123	0.2600089394036141	0.12568313194634856	0.8824271113580836	0.9906262153983043	198.0	3.8397145581516496	135.0	0.31127282916945126
991	Feb25-FISH2-3R4-rep2-cp190-100x_Position009_8_cmle.ics	80	2	0	1.5162	0.20635000882146287	1.0	0.2746686717308086	2.94980560678954	0.29441061911004107	0.41444089288866687	0.29090246659930813	0.14291026416313285	0.899389622355366	0.995241916922344	184.0	3.5502519236169694	123.0	0.2836041332432778
992	Feb25-FISH2-3R4-rep2-cp190-100x_Position009_8_cmle.ics	82	1	0	1.5162	1.1961505589055579	1.0	0.26132905545378543	2.216729241136632	0.7525769329341093	0.8232308394331685	0.7525706820355426	0.6620826743844428	0.5852558888592129	0.9840243378139335	222.0	4.235628008037876	159.0	0.3666102210217982
993	Feb25-FISH2-3R4-rep2-cp190-100x_Position009_8_cmle.ics	84	1	0	1.5162	0.20635000882146287	1.0	0.2916720758385471	3.015465964224428	0.4150715096310659	0.5709572445306218	0.3964857694706859	0.1872590354654702	0.8458085952607217	0.9913203265118775	190.0	3.6843381593491547	133.0	0.3066613798484224
994	Feb25-FISH2-3R4-rep2-cp190-100x_Position009_8_cmle.ics	85	1	0	1.9493999999999998	0.687545504971255	1.0	0.23796266865688775	3.027851243853298	0.5853964724692715	0.7008312930948336	0.5770335764964525	0.4572674128110323	0.7419672771753218	0.964941210850342	230.0	4.461220153361632	160.0	0.3689159456823127
995	Feb25-FISH2-3R4-rep2-cp190-100x_Position009_8_cmle.ics	86	1	0	1.7328	0.6497999999999999	1.0	0.2244233272414538	3.3684214496932485	0.7223579191204973	0.7833234479569963	0.694219623483918	0.4595392324900407	0.664117690175079	0.9730887743903155	168.0	3.3097148725332395	97.0	0.22365529206990203
996	Feb25-FISH2-3R4-rep2-cp190-100x_Position009_8_cmle.ics	86	2	0	1.5162	0.4883922886704704	1.0	0.27914531831119865	3.1043617349351296	0.4772254939963852	0.594166382559394	0.4704162599651599	0.30802910503873976	0.8346307413743593	0.9985092186442728	176.0	3.4416860224953143	116.0	0.2674640606196767
997	Feb25-FISH2-3R4-rep2-cp190-100x_Position009_8_cmle.ics	87	1	0	0.8664	0.10317500441073144	1.0	0.3004098407371518	2.471060873831915	0.2870797098545265	0.4746222899050214	0.2870797098545265	0.09956718631026329	0.896867958472139	0.9972496833266089	98.0	1.885806948700256	50.0	0.11528623302572269
998	Feb25-FISH2-3R4-rep2-cp190-100x_Position009_8_cmle.ics	88	1	0	1.9493999999999998	0.0	1.0	0.14437053749125506	3.43136843129204	0.07297633729440647	0.20696799253120643	0.07297633729440647	0.025771948225585227	0.9560127536551957	0.9104274466323818	218.0	4.356884423780198	115.0	0.2651583359591622
999	Feb25-FISH2-3R4-rep2-cp190-100x_Position009_8_cmle.ics	90	1	0	1.7328	0.42540144110901373	1.0	0.26511107188097244	3.145392413254908	0.47440556833903214	0.6229615133724723	0.47440556833903214	0.33342293714113674	0.7882398291099473	0.9923131772794299	202.0	3.9291053819731068	139.0	0.32049572781150915
1000	Feb25-FISH2-3R4-rep2-cp190-100x_Position009_8_cmle.ics	91	1	0	1.7328	0.0	1.0	0.2536820727965879	3.8087446174472848	0.2573243576372428	0.439165165449891	0.24874371859296482	0.031331974337094275	0.9104498193045328	0.9856310768787969	192.0	3.7758440689407227	126.0	0.2905213072248212
1001	Feb25-FISH2-3R4-rep2-cp190-100x_Position009_8_cmle.ics	92	1	0	1.9493999999999998	0.10317500441073144	1.0	0.28277752348369806	3.8661410047887155	0.33236885142785255	0.49500764743661896	0.33236885142785255	0.09422237818725956	0.8681230485008841	1.0105248414477592	208.0	4.133407364226553	150.0	0.3458586990771681
1002	Feb25-FISH2-3R4-rep2-cp190-100x_Position009_8_cmle.ics	94	1	0	1.5162	0.0	1.0	0.27016716875677926	3.016032134336099	0.16228788472923827	0.2549496766851967	0.11909979317079172	0.030136322745830738	0.9413105910750232	0.9584449941704564	148.0	2.886166002266373	88.0	0.20290377012527194
1003	Feb25-FISH2-3R4-rep2-cp190-100x_Position009_8_cmle.ics	95	1	0	1.083	0.10317500441073144	1.0	0.2898016182361211	2.8080735972385473	0.31087429244891523	0.4694072340354896	0.31087429244891523	0.12836346131500756	0.8607873928734259	0.9909997660569675	112.0	2.151864334394518	60.0	0.13834347963086724
1004	Feb25-FISH2-3R4-rep2-cp190-100x_Position009_8_cmle.ics	96	1	0	1.5162	0.46141264688247224	1.0	0.27854218601744635	3.135281558993253	0.531034982911949	0.6699195909746082	0.5222416622095711	0.36523102863721657	0.766269272376895	0.9911998126925123	170.0	3.3075997867631286	110.0	0.2536297126565899
1005	Feb25-FISH2-3R4-rep2-cp190-100x_Position009_8_cmle.ics	97	1	0	1.9493999999999998	0.0	1.0	0.2631410647714644	3.237732966364203	0.18198876904258868	0.3714694762593128	0.18198876904258868	0.023411727640016308	0.9255240342171231	0.987961738099045	270.0	5.2615073962145305	214.0	0.4934250773500932
1006	Feb25-FISH2-3R4-rep2-cp190-100x_Position009_8_cmle.ics	99	1	0	1.9493999999999998	1.1349250485180458	1.0	0.2898571046908421	3.1613173435054134	0.7478685240402535	0.8302244455833023	0.7478685240402535	0.6374219623555721	0.5419797227276617	0.9978969192822544	226.0	4.442045076061435	172.0	0.3965846416084861
1007	Feb25-FISH2-3R4-rep2-cp190-100x_Position009_8_cmle.ics	101	1	0	1.2995999999999999	0.0	1.0	0.2991712012340393	2.792717220020901	0.1865938983226207	0.3454534873194263	0.18277873336523415	0.037433881251374104	0.9185578984939432	0.9754524261439014	132.0	2.5520079558209647	78.0	0.17984652352012742
1008	Feb25-FISH2-3R4-rep2-cp190-100x_Position009_8_cmle.ics	104	1	0	1.5162	0.6016084874694266	1.0	0.26948501414881976	2.5601800600758913	0.5578498394083155	0.6606837669799923	0.5461074932964022	0.4297853375372013	0.7512168763594208	0.9806382286268246	198.0	3.7929040604708097	136.0	0.31357855382996574
1009	Feb25-FISH2-3R4-rep2-cp190-100x_Position009_8_cmle.ics	105	1	0	1.2995999999999999	1.7171743025207962	1.0	0.30360104007308175	2.3056836513861856	0.8970577743532668	0.9386299102492759	0.8951457557467574	0.8377031519769417	0.4435543337187546	0.9592107849033654	194.0	3.680107987808933	140.0	0.3228014524720236
1010	Feb25-FISH2-3R4-rep2-cp190-100x_Position009_8_cmle.ics	106	1	0	1.5162	0.3916201927270152	1.0	0.26794471921275154	2.6395973513894773	0.4542475375473786	0.6184110456380736	0.45662187981128927	0.2940938236185223	0.8142620329097517	0.9675903695543254	222.0	4.212222759197456	161.0	0.37122167034282705
1011	Feb25-FISH2-3R4-rep2-cp190-100x_Position009_8_cmle.ics	107	1	0	1.7328	2.5069769324029507	1.0	0.2699872355618187	3.1817288523332974	0.9810865802180448	0.9950408454553736	0.9802544869264175	0.9536092805733548	0.2161152874375071	0.9751636422835376	226.0	4.418639827221016	166.0	0.3827502936453994
1012	Feb25-FISH2-3R4-rep2-cp190-100x_Position009_8_cmle.ics	108	1	0	1.7328	0.5158750220536572	1.0	0.24734297751646567	3.010759214044979	0.5159836625243635	0.6291045424637807	0.5141463172400095	0.35765850206701344	0.7611041684547007	0.9785577900786798	228.0	4.416524741450902	161.0	0.37122167034282705
1013	Feb25-FISH2-3R4-rep2-cp190-100x_Position009_8_cmle.ics	109	1	0	2.5991999999999997	1.2995999999999999	1.0	0.2670125285819371	3.69522725415206	0.769108118074701	0.8497708395525664	0.7663020001053611	0.6663248283491667	0.5796626913828925	0.9927587763253156	326.0	6.466168432034095	286.0	0.6594372529071338
1014	Feb25-FISH2-3R4-rep2-cp190-100x_Position009_8_cmle.ics	110	1	0	2.166	0.8815276241084421	1.0	0.2545834917541648	3.341403220970432	0.6274056753329106	0.7296766011414078	0.6250237793278377	0.4907359701965758	0.7163108128905208	0.9841325007284045	302.0	5.929823489105352	249.0	0.5741254404680991
1015	Feb25-FISH2-3R4-rep2-cp190-100x_Position009_8_cmle.ics	111	1	0	2.3826	0.3095250132321943	1.0	0.2718266117790347	3.4993878743623275	0.4119033433137496	0.5922107501904323	0.4083737452203359	0.19535345003129878	0.8202827738637148	0.9827688141845605	308.0	6.063909724837535	265.0	0.6110170350363303
1016	Feb25-FISH2-3R4-rep2-cp190-100x_Position009_8_cmle.ics	112	1	0	1.2995999999999999	0.0	1.0	0.2642521591631124	3.229594617234026	0.19523211336786686	0.3951220200708549	0.19523211336786686	0.0376293243376759	0.9090424730391963	0.9787436809513359	128.0	2.5094276296803466	70.0	0.1614007262360118
1017	Feb25-FISH2-3R4-rep2-cp190-100x_Position009_8_cmle.ics	113	1	0	1.5162	0.6275890508929507	1.0	0.2577247513313282	2.8869761072373348	0.5907868297390947	0.6976172017151084	0.5877252662057181	0.46091166558549435	0.6992264968025848	0.950600429009396	192.0	3.682223073579044	127.0	0.29282703188533565
1018	Feb25-FISH2-3R4-rep2-cp190-100x_Position009_8_cmle.ics	114	1	0	1.5162	0.6190500264643886	1.0	0.30108013882048573	3.210186048676927	0.5662832998169781	0.6446437851639288	0.5662832998169781	0.44368122556883655	0.7259958600982318	1.0030838162985778	188.0	3.6630479962788463	133.0	0.3066613798484224
1019	Feb25-FISH2-3R4-rep2-cp190-100x_Position009_8_cmle.ics	115	1	0	1.9493999999999998	1.7514889418028	1.0	0.2384384295482806	3.5434848212704275	0.9217486353019252	0.9718927500211455	0.9204538800366956	0.8393364867238788	0.4267160329623867	0.979222186355726	226.0	4.512260822582693	156.0	0.35969304704025484
1020	Feb25-FISH2-3R4-rep2-cp190-100x_Position009_8_cmle.ics	116	1	0	1.9493999999999998	0.0	1.0	0.17204184528748193	3.053429247005061	0.08715744680851063	0.23671063829787234	0.08715744680851063	0.030880851063829786	0.9668748731298414	0.9334544266353999	208.0	4.133407364226553	117.0	0.26976978528019113
1021	Feb25-FISH2-3R4-rep2-cp190-100x_Position009_8_cmle.ics	118	1	0	2.166	0.10317500441073144	1.0	0.18219016819042969	3.908753396165598	0.2824586026993308	0.44407465691278214	0.2465691278212544	0.06840124191902007	0.894363744614915	0.9002195388821838	230.0	4.508030651042471	140.0	0.3228014524720236
1022	Feb25-FISH2-3R4-rep2-cp190-100x_Position009_8_cmle.ics	120	1	0	1.2995999999999999	0.32626801153583	1.0	0.2802220647444271	3.074548963203495	0.47400531323365874	0.5882938959594711	0.46473804522426787	0.32097182750525144	0.7816732157060395	1.0020516633525958	112.0	2.1986748320753575	59.0	0.13603775497035278
1023	Feb25-FISH2-3R4-rep2-cp190-100x_Position009_8_cmle.ics	121	1	0	1.5162	0.0	1.0	0.292485254811594	2.865931997894236	0.20740113842667796	0.376267762322718	0.20740113842667796	0.027645067500238877	0.8933011806531076	0.9955104372714337	202.0	3.9291053819731068	146.0	0.3366358004351103
1024	Feb25-FISH2-3R4-rep2-cp190-100x_Position009_8_cmle.ics	122	1	0	1.083	0.0	1.0	0.17268352675521093	1.3223074050935857	0.2955274157286009	0.4612502221226426	0.255112683782343	0.02915021671443913	0.879627451884573	0.8569771616944789	224.0	4.186702424586925	131.0	0.3020499305273935
1025	Feb25-FISH2-3R4-rep2-cp190-100x_Position009_8_cmle.ics	123	1	0	2.3826	0.0	1.0	0.14805748620834414	3.230394727646162	0.10372745582454199	0.2804435518380528	0.07264345256094987	0.02620002624567089	0.9566770792663766	0.8809183161615464	286.0	5.689286438021622	175.0	0.40350181559002946
1026	Feb25-FISH2-3R4-rep2-cp190-100x_Position009_8_cmle.ics	124	1	0	1.5162	1.1378711349076673	1.0	0.2493945472925561	3.2930306024565774	0.8143976771354362	0.8887225379110097	0.8131160184649585	0.7345889051459162	0.5158455832811308	0.9885547239233907	152.0	2.9521515772474105	88.0	0.20290377012527194
1027	Feb25-FISH2-3R4-rep2-cp190-100x_Position010_9_cmle.ics	1	1	0	1.7328	0.9755754663213545	1.0	0.2724168370193775	2.98880769793209	0.7155331855595872	0.7911236922729391	0.7113823433904192	0.5883289330641404	0.6223181051978867	0.9906623196758868	204.0	3.997206042724255	143.0	0.3297186264535669
1028	Feb25-FISH2-3R4-rep2-cp190-100x_Position010_9_cmle.ics	2	1	0	1.5162	1.511536735387343	1.0	0.29375218469089276	3.1221166688507336	0.7872581570898206	0.8612804324292906	0.7868658321285082	0.7098775074287458	0.5934764499507781	1.003925881444936	166.0	3.241614211782091	109.0	0.25132398799607547
1029	Feb25-FISH2-3R4-rep2-cp190-100x_Position010_9_cmle.ics	2	2	0	1.7328	0.46141264688247224	1.0	0.2882878852715724	3.2219700279730663	0.4592018366620411	0.5775350367986283	0.45637564388517954	0.28588501972522723	0.8134241177186999	0.9895705890112485	222.0	4.329249003399558	167.0	0.3850560183059138
1030	Feb25-FISH2-3R4-rep2-cp190-100x_Position010_9_cmle.ics	3	1	0	1.5162	0.4660867564761642	1.0	0.274133124179535	2.971834245497349	0.5593429774313984	0.6871772919443243	0.5527144988040494	0.3646104555203488	0.7474068159355908	0.9811046454066918	174.0	3.373585361744166	113.0	0.2605468866381333
1031	Feb25-FISH2-3R4-rep2-cp190-100x_Position010_9_cmle.ics	4	1	0	1.083	1.3412750573395087	1.0	0.2773240333779298	2.2056753799644464	0.8448733689289896	0.9094499804890119	0.8443023156211632	0.7707458907955724	0.49778109271372906	0.9772469393325821	164.0	3.079892555669263	104.0	0.2397953646935032
1032	Feb25-FISH2-3R4-rep2-cp190-100x_Position010_9_cmle.ics	5	1	0	1.2995999999999999	1.8475560529237052	1.0	0.2921354378512409	3.259331710064063	0.9116179792013105	0.9498622521158572	0.909687026879452	0.8327914422575762	0.4455330608958035	0.9935320342961346	142.0	2.775485015374607	86.0	0.19829232080424306
1033	Feb25-FISH2-3R4-rep2-cp190-100x_Position010_9_cmle.ics	5	2	0	1.2995999999999999	1.4094967255872226	1.0	0.24010134071253514	2.660428745080519	0.7951006428234594	0.858936238862277	0.7924846739966742	0.69661711052096	0.5934753257938269	0.9784327590108335	184.0	3.5034414259361295	115.0	0.2651583359591622
1034	Feb25-FISH2-3R4-rep2-cp190-100x_Position010_9_cmle.ics	6	1	0	1.2995999999999999	0.9077480443748005	1.0	0.29916685756752814	2.807848073685949	0.7414313653036761	0.830929999909875	0.7393855277269573	0.6064150977405661	0.6158333955602828	0.9996138404959362	166.0	3.2182089629416715	110.0	0.2536297126565899
1035	Feb25-FISH2-3R4-rep2-cp190-100x_Position010_9_cmle.ics	7	1	0	1.5162	0.815064591942846	1.0	0.2928237825597338	2.8099237622687343	0.6697045211819153	0.771915667892884	0.6642616985087615	0.5520865472093667	0.6738899151113718	1.0012846880333024	184.0	3.573657172457389	127.0	0.29282703188533565
1036	Feb25-FISH2-3R4-rep2-cp190-100x_Position010_9_cmle.ics	9	1	0	1.2995999999999999	0.23070632344123612	1.0	0.28838696088162386	3.059253226316012	0.372934117767134	0.5390066268617545	0.3689317557173997	0.20637316011635282	0.814418939888142	0.9837914878356522	166.0	3.2182089629416715	108.0	0.24901826333556107
1037	Feb25-FISH2-3R4-rep2-cp190-100x_Position010_9_cmle.ics	10	1	0	1.2995999999999999	0.10317500441073144	1.0	0.2237876727085264	2.9508568736764307	0.304444737729679	0.45178390743917995	0.304444737729679	0.08428284428020472	0.8645402044466001	0.9208194119309121	134.0	2.573298118891273	69.0	0.1590950015754973
1038	Feb25-FISH2-3R4-rep2-cp190-100x_Position010_9_cmle.ics	11	1	0	1.5162	1.0521827216106825	1.0	0.26155533140608933	2.6513127333066833	0.7424024318063908	0.812042848896261	0.7365859718091675	0.6494377178432332	0.581993723483696	0.9831676002447355	164.0	3.1501083021905227	101.0	0.23287819071195984
1039	Feb25-FISH2-3R4-rep2-cp190-100x_Position010_9_cmle.ics	12	1	0	1.7328	1.0440946079954327	1.0	0.27022150963389857	3.3445099171943595	0.7335275927687916	0.8284900623744582	0.7259620467279839	0.6246531081509673	0.6387438073956304	0.9808290031859356	188.0	3.686453245119266	126.0	0.2905213072248212
1040	Feb25-FISH2-3R4-rep2-cp190-100x_Position010_9_cmle.ics	13	1	0	1.083	0.2918229810711206	1.0	0.27959054898357405	2.483166503690239	0.4408500978239766	0.5787595023671909	0.42464566811535764	0.2809041623728662	0.7977691905309061	1.0016792073726424	122.0	2.3285308962673215	67.0	0.15448355225446841
1041	Feb25-FISH2-3R4-rep2-cp190-100x_Position010_9_cmle.ics	15	1	0	1.5162	1.8148458414482778	1.0	0.3108972086052267	2.801887139102258	0.917343195622106	0.9474750435985326	0.9152910577906068	0.8728802092729568	0.41482365312319724	1.0050270156867591	186.0	3.571542086687278	133.0	0.3066613798484224
1042	Feb25-FISH2-3R4-rep2-cp190-100x_Position010_9_cmle.ics	16	1	0	1.083	1.242391573779135	1.0	0.2802220647444271	2.8512055790370656	0.8984940074775499	0.9305618644956148	0.8949124707362242	0.8378175338062127	0.4540807808175472	1.0045598814205885	112.0	2.175269583234938	59.0	0.13603775497035278
1043	Feb25-FISH2-3R4-rep2-cp190-100x_Position010_9_cmle.ics	17	1	0	1.7328	0.0	1.0	0.30553362194923883	3.1981334807975945	0.17502677078194748	0.3460349163187468	0.17502677078194748	0.026316581040270477	0.9166620097400642	0.9952474714051417	216.0	4.21856801650779	165.0	0.3804445689848849
1044	Feb25-FISH2-3R4-rep2-cp190-100x_Position010_9_cmle.ics	18	1	0	1.5162	0.9479040472602467	1.0	0.2830711861397215	2.803049655102494	0.7396132310732603	0.8217569284336329	0.7343622076883264	0.6229238225191738	0.5936992894572087	0.9949072704346298	166.0	3.1948037141012513	107.0	0.2467125386750466
1045	Feb25-FISH2-3R4-rep2-cp190-100x_Position010_9_cmle.ics	19	1	0	1.9493999999999998	0.9077480443748005	1.0	0.2656974836399739	3.4358389599586823	0.7050110659169757	0.7918074829525062	0.6946105993539897	0.5795026318937672	0.6187124246394791	0.9835435624853506	196.0	3.8886401416025995	133.0	0.3066613798484224
1046	Feb25-FISH2-3R4-rep2-cp190-100x_Position010_9_cmle.ics	20	1	0	1.2995999999999999	0.7252201245704302	1.0	0.32541515398870025	2.842575389274472	0.6121050941516472	0.7121602595242604	0.6104583666109524	0.491441133607239	0.6983121427898109	0.9828253414467122	172.0	3.2820794521525976	121.0	0.27899268392224896
1047	Feb25-FISH2-3R4-rep2-cp190-100x_Position010_9_cmle.ics	21	1	0	1.5162	0.0	1.0	0.2859744172986084	3.6430435602644	0.21564095079561682	0.34785061180053173	0.20580322980190444	0.029122652003439654	0.9045105688186978	0.9877385142598506	134.0	2.620108616572113	78.0	0.17984652352012742
1048	Feb25-FISH2-3R4-rep2-cp190-100x_Position010_9_cmle.ics	22	1	0	1.5162	0.0	1.0	0.2720111564350147	2.605599793566477	0.154582534425658	0.3187136133867875	0.154582534425658	0.025549938992504795	0.9260365370911278	0.9648727236449983	206.0	3.971685708113724	145.0	0.33433007577459584
1049	Feb25-FISH2-3R4-rep2-cp190-100x_Position010_9_cmle.ics	24	1	0	0.6497999999999999	0.23070632344123612	1.0	0.13919672065136313	2.275986432507316	0.33848943989713376	0.45988504313281453	0.33501578497884144	0.21725696410236728	0.8642459940733179	0.7716584462423967	130.0	2.3434758020272968	52.0	0.1198976823467516
1050	Feb25-FISH2-3R4-rep2-cp190-100x_Position010_9_cmle.ics	25	1	0	1.5162	1.845650587529889	1.0	0.24810407087953565	3.1385303242253597	0.9503661340220816	0.9837013595209037	0.9477904237504612	0.8972908920614197	0.4872994571938151	0.9741370351964234	182.0	3.4821512628658207	115.0	0.2651583359591622
1051	Feb25-FISH2-3R4-rep2-cp190-100x_Position010_9_cmle.ics	26	1	0	1.2995999999999999	0.0	1.0	0.17205813511087148	3.4026297978612674	0.2168329311772968	0.4574566931969604	0.22062160118125831	0.02918572406093564	0.8897786540955102	0.8670684373707599	142.0	2.6584587711725076	66.0	0.15217782759395398
1052	Feb25-FISH2-3R4-rep2-cp190-100x_Position010_9_cmle.ics	27	1	0	1.5162	1.1179489136237186	1.0	0.2204420734335265	1.6136827599406975	0.671058364126313	0.7693773901537766	0.6711430784373841	0.5732617430171204	0.6633046784668793	0.9289500832393301	316.0	6.055449381757097	248.0	0.5718197158075845
1053	Feb25-FISH2-3R4-rep2-cp190-100x_Position010_9_cmle.ics	28	1	0	1.7328	0.5260913608053412	1.0	0.23891812130550377	3.5127628388624372	0.5467706352225181	0.6588094332445796	0.54	0.3874781285659947	0.7435386535150098	0.9569519586769181	200.0	3.931220467743217	130.0	0.29974420586687905
1054	Feb25-FISH2-3R4-rep2-cp190-100x_Position010_9_cmle.ics	29	1	0	1.2995999999999999	0.7748934119142009	1.0	0.2983193720086381	2.7278743501474922	0.671992011982027	0.7656309653167308	0.6655506935674919	0.5363278611494523	0.6767464211900438	1.0117830611818146	158.0	3.0394273152987568	102.0	0.23518391537247432
1055	Feb25-FISH2-3R4-rep2-cp190-100x_Position010_9_cmle.ics	30	1	0	1.083	0.8595614345612763	1.0	0.34496623378795016	2.9016204452892667	0.7623600029280433	0.8419442207744675	0.7602664519434887	0.6469218944440378	0.6302881795127484	1.0125747420379565	116.0	2.241255158215975	69.0	0.1590950015754973
1056	Feb25-FISH2-3R4-rep2-cp190-100x_Position010_9_cmle.ics	31	1	0	1.5162	0.0	1.0	0.1631335967292962	2.9244030112641894	0.10853762618087642	0.2421127755378322	0.10853762618087642	0.03902410312251685	0.9424040118522149	0.8805642675833608	146.0	2.9116863368769037	67.0	0.15448355225446841
1057	Feb25-FISH2-3R4-rep2-cp190-100x_Position010_9_cmle.ics	32	1	0	2.166	0.1459114905355603	1.0	0.2808936655374133	3.348430879470885	0.3784458437523023	0.5595127172815484	0.3784458437523023	0.12593120663578175	0.8555101958747723	0.9947700049465682	278.0	5.440289043857446	231.0	0.5326223965788388
1058	Feb25-FISH2-3R4-rep2-cp190-100x_Position010_9_cmle.ics	34	1	0	1.5162	0.10317500441073144	1.0	0.28265193913446984	2.9568194116529347	0.3194214876033058	0.46405709992486854	0.3113373403456048	0.0989030803906837	0.8728832396055008	0.9902321119995773	192.0	3.7290335712598837	133.0	0.3066613798484224
1059	Feb25-FISH2-3R4-rep2-cp190-100x_Position010_9_cmle.ics	36	1	0	1.2995999999999999	0.5097226605744432	1.0	0.24651396263244926	3.2067618264746214	0.6048340275148303	0.7193108670957971	0.6003281585258109	0.4191783415372965	0.711846387028538	0.9781275966044731	142.0	2.7520797665341874	79.0	0.18215224818064185
1060	Feb25-FISH2-3R4-rep2-cp190-100x_Position010_9_cmle.ics	37	1	0	2.3826	0.2918229810711206	1.0	0.10686563895633713	6.260353597888883	0.6358198684611007	0.8124776688236929	0.6272579300488308	0.27838209800574326	0.6960834747683102	0.6523428235674518	178.0	3.509786683246462	73.0	0.16831790021755516
1061	Feb25-FISH2-3R4-rep2-cp190-100x_Position010_9_cmle.ics	38	1	0	1.5162	0.0	1.0	0.1570162323259614	2.614165027784429	0.06788373638595396	0.20064018228919422	0.09549837919950087	0.033928305008883886	0.9682767094232352	0.9272754957500987	158.0	3.1564535595008563	74.0	0.17062362487806956
1062	Feb25-FISH2-3R4-rep2-cp190-100x_Position010_9_cmle.ics	39	1	0	1.5162	0.46141264688247224	1.0	0.31155985693518456	3.2889888190315753	0.5132380712095843	0.6481723586932422	0.5056232176578973	0.3557803313531656	0.7561923470898164	1.0026741728623585	184.0	3.6204676701382286	131.0	0.3020499305273935
1063	Feb25-FISH2-3R4-rep2-cp190-100x_Position010_9_cmle.ics	40	1	0	1.5162	1.1237506284984224	1.0	0.2869183232007768	2.9228029231263526	0.7707339682729543	0.8565554774755917	0.7691117324282702	0.653331190287517	0.5816299686937697	0.9871112432449027	192.0	3.7056283224194635	134.0	0.30896710450893683
1064	Feb25-FISH2-3R4-rep2-cp190-100x_Position010_9_cmle.ics	42	1	0	1.7328	0.65253602307166	1.0	0.26962149742260655	3.115817423987732	0.5557562018929061	0.6589567244271974	0.5540912641999974	0.44046567026549355	0.761003996888276	0.9662832140267352	216.0	4.241973265348209	155.0	0.35738732237974036
1065	Feb25-FISH2-3R4-rep2-cp190-100x_Position010_9_cmle.ics	43	1	0	1.083	1.1995899459310506	1.0	0.2881764887477712	2.907351967959872	0.9527007242274582	0.9863938938450426	0.9468249165479142	0.8601421125578308	0.5250038157112672	1.024363883154943	102.0	1.9751977725217142	52.0	0.1198976823467516
1066	Feb25-FISH2-3R4-rep2-cp190-100x_Position010_9_cmle.ics	44	1	0	1.2995999999999999	0.20635000882146287	1.0	0.2745277607007527	2.5878419264388683	0.34664736718566624	0.5013340114232063	0.3461466238948439	0.17444644394022377	0.8548991259681392	0.9830803194935197	188.0	3.5928322497575866	127.0	0.29282703188533565
1067	Feb25-FISH2-3R4-rep2-cp190-100x_Position010_9_cmle.ics	45	1	0	1.5162	0.72222503087512	1.0	0.2782095535066763	3.1523720517080873	0.6016746229048149	0.6929057300166243	0.5949944331752254	0.484977198895786	0.7279522749945639	0.9858950224039037	168.0	3.2863096236928198	108.0	0.24901826333556107
1068	Feb25-FISH2-3R4-rep2-cp190-100x_Position010_9_cmle.ics	46	1	0	1.5162	1.6116450895211656	1.0	0.2534189326011239	2.7922507952503683	0.8880120124314698	0.928306037643608	0.8861752278520795	0.8136362049097322	0.5003002282215901	0.9660673533453772	208.0	4.0163811200244535	142.0	0.3274129017930525
1069	Feb25-FISH2-3R4-rep2-cp190-100x_Position010_9_cmle.ics	48	1	0	1.5162	1.1326530963881758	1.0	0.2029106715034448	2.3823832921367454	0.8414201871113952	0.919775505065179	0.8398512406299029	0.7104615801809131	0.5263766095585587	0.9336236821875468	182.0	3.4587460140254005	104.0	0.2397953646935032
1070	Feb25-FISH2-3R4-rep2-cp190-100x_Position010_9_cmle.ics	49	1	0	1.5162	0.0	1.0	0.23598430975864487	2.707744986998054	0.13162043754883357	0.3032983591918741	0.15479545708226364	0.02667010827101239	0.9554334148464672	0.9655412752848874	214.0	4.15046735575664	143.0	0.3297186264535669
1071	Feb25-FISH2-3R4-rep2-cp190-100x_Position010_9_cmle.ics	50	1	0	1.083	0.0	1.0	0.22548470257757874	1.8357899899445105	0.11123890063424947	0.23081183932346724	0.07806342494714588	0.02813107822410148	0.9492006392848208	0.9356350424639547	156.0	2.9713266545476085	87.0	0.20059804546475749
1072	Feb25-FISH2-3R4-rep2-cp190-100x_Position010_9_cmle.ics	51	1	0	1.7328	2.0464242661713827	1.0	0.26962149742260655	3.1059793665659434	0.9371120264547195	0.9653394184345045	0.9366994772227701	0.8927758761836617	0.351382112555323	0.9928011473476062	216.0	4.218568016507788	155.0	0.35738732237974036
1073	Feb25-FISH2-3R4-rep2-cp190-100x_Position010_9_cmle.ics	52	1	0	2.166	1.0703829119356776	1.0	0.2611066558550442	4.825314735772758	0.7839589444908389	0.8643141117606332	0.7781132452552765	0.640960579002591	0.5824156500383965	0.9998209348276124	204.0	4.137637535766775	140.0	0.3228014524720236
1074	Feb25-FISH2-3R4-rep2-cp190-100x_Position010_9_cmle.ics	53	1	0	1.7328	1.074245800390238	1.0	0.28150518806062647	3.0287644422969886	0.752878954052182	0.8419353209420457	0.7502453244054491	0.6430962826137151	0.5832142733101305	0.9984013831708916	198.0	3.839714558151649	139.0	0.32049572781150915
1075	Feb25-FISH2-3R4-rep2-cp190-100x_Position010_9_cmle.ics	54	1	0	1.083	0.6071479441599268	1.0	0.259770442543706	2.746963647902955	0.64359507903479	0.7626644276518332	0.6384721157473321	0.5043380912398545	0.6976323944568452	0.9500227616395294	120.0	2.2604302355161727	63.0	0.1452606536124106
1076	Feb25-FISH2-3R4-rep2-cp190-100x_Position010_9_cmle.ics	55	1	0	2.166	0.0	1.0	0.15229610794040815	3.172385629486977	0.08254764448160018	0.23155372873221555	0.08254764448160018	0.02896985741489016	0.9469665553905106	0.9173497983887764	230.0	4.601651646404151	128.0	0.2951327565458501
1077	Feb25-FISH2-3R4-rep2-cp190-100x_Position010_9_cmle.ics	56	1	0	1.7328	0.0	1.0	0.1739588333752309	2.6089129597093437	0.07483400832024685	0.2536676584841722	0.07483400832024685	0.026706752624183816	0.9553865841682728	0.9334007739150098	238.0	4.663407049844968	144.0	0.33202435111408135
1078	Feb25-FISH2-3R4-rep2-cp190-100x_Position010_9_cmle.ics	57	1	0	1.5162	1.9493999999999998	1.0	0.26462655035864513	2.2614604592143994	0.9854663503558496	0.9975652391060057	0.9797852416031964	0.9029061056311649	0.31002137528184	0.9867750459259026	222.0	4.188817510357035	160.0	0.3689159456823127
1079	Feb25-FISH2-3R4-rep2-cp190-100x_Position010_9_cmle.ics	58	1	0	1.7328	0.2991586303963464	1.0	0.2689393410727736	3.6195817792155967	0.4348671604655818	0.5981711327823376	0.4348671604655818	0.2325013584236566	0.7882518372760585	0.9797490828329121	202.0	3.999321128494366	140.0	0.3228014524720236
1080	Feb25-FISH2-3R4-rep2-cp190-100x_Position010_9_cmle.ics	59	1	0	1.2995999999999999	0.7857574237886386	1.0	0.3389058544496336	2.9578496519377837	0.6311993966074562	0.7289967059692762	0.62904442323677	0.5272296278053136	0.672538580865236	0.9963736080862505	178.0	3.4395709367252034	130.0	0.29974420586687905
1081	Feb25-FISH2-3R4-rep2-cp190-100x_Position010_9_cmle.ics	60	1	0	1.2995999999999999	1.4468993886995907	1.0	0.25915367871038286	2.6486971306479417	0.9121437890963187	0.9567974246729017	0.9099489080466778	0.8431635552195491	0.4392378845898007	0.9968181913834668	142.0	2.752079766534188	81.0	0.18676369750167077
1082	Feb25-FISH2-3R4-rep2-cp190-100x_Position010_9_cmle.ics	61	1	0	1.5162	0.2918229810711206	1.0	0.27780486046518565	3.1912612184751206	0.39025446874234804	0.5165093895387165	0.3869488237177676	0.2477020587293515	0.8314471636148152	1.0041385939534009	166.0	3.241614211782091	106.0	0.24440681401453213
1083	Feb25-FISH2-3R4-rep2-cp190-100x_Position010_9_cmle.ics	62	1	0	1.9493999999999998	0.0	1.0	0.186805275644178	2.792771423561551	0.0778606560046904	0.24573466662323704	0.0778606560046904	0.026777629393179375	0.960759660652925	0.9314808251302205	242.0	4.729392624826006	153.0	0.35277587305871144
1084	Feb25-FISH2-3R4-rep2-cp190-100x_Position010_9_cmle.ics	63	1	0	1.5162	0.9733510449106972	1.0	0.2746178615276856	2.7862218583957294	0.7192924770889715	0.804883189586126	0.7191997369552571	0.6300511756919679	0.5920945515965894	1.002027469370407	180.0	3.4374558509550917	119.0	0.27438123460122005
1085	Feb25-FISH2-3R4-rep2-cp190-100x_Position010_9_cmle.ics	64	1	0	1.7328	0.1459114905355603	1.0	0.2577247513313282	3.2646286712838184	0.330811488814442	0.47310385342076433	0.32033247066668785	0.1501317815918581	0.8661395900092148	0.9668614120252387	192.0	3.775844068940723	127.0	0.29282703188533565
1086	Feb25-FISH2-3R4-rep2-cp190-100x_Position010_9_cmle.ics	65	1	0	1.2995999999999999	0.7832403854540304	1.0	0.31544250215413183	2.678953948999508	0.7534725247913	0.8682314087035327	0.749202669966364	0.5639258265218983	0.639095984986343	0.9813479176765688	168.0	3.23949912601198	115.0	0.2651583359591622
1087	Feb25-FISH2-3R4-rep2-cp190-100x_Position010_9_cmle.ics	66	1	0	1.7328	0.7817319754002556	1.0	0.2759797019520922	3.010478940830084	0.6191866462442562	0.7151167515863837	0.6182488824982026	0.5065799756181426	0.7263287789520902	0.985197205705848	218.0	4.286668677258939	159.0	0.3666102210217982
1088	Feb25-FISH2-3R4-rep2-cp190-100x_Position010_9_cmle.ics	67	1	0	1.2995999999999999	0.6639153385791856	1.0	0.24528456725117653	2.9387771337967528	0.6503494161512872	0.7454899640536738	0.6427359396280337	0.5172028846368528	0.6595048477271441	0.9796178140583321	154.0	2.950036491477299	89.0	0.2052094947857864
1089	Feb25-FISH2-3R4-rep2-cp190-100x_Position010_9_cmle.ics	68	1	0	0.8664	1.9926403119009237	1.0	0.2858448059506674	2.4036179231450308	0.8466380877716803	0.8807793030975296	0.8454571233173759	0.8023152240996814	0.5664237367836684	1.0092170774628797	110.0	2.0603584248029496	58.0	0.13373203030983835
1090	Feb25-FISH2-3R4-rep2-cp190-100x_Position010_9_cmle.ics	68	2	0	1.7328	0.20635000882146287	1.0	0.2566466078964107	2.3811051035969593	0.2807059098263582	0.397110973962069	0.2689162816299978	0.14934196260279228	0.8972493543911491	0.9722035319397674	228.0	4.393119492610482	164.0	0.3781388443243705
1091	Feb25-FISH2-3R4-rep2-cp190-100x_Position010_9_cmle.ics	68	3	0	1.2995999999999999	0.5097226605744432	1.0	0.2735425264285485	2.9942085105652927	0.3845073476672616	0.476053777251422	0.3845073476672616	0.2874080499074244	0.8586574969931842	0.9851527266868824	136.0	2.6179935308020017	78.0	0.17984652352012742
1092	Feb25-FISH2-3R4-rep2-cp190-100x_Position010_9_cmle.ics	69	1	0	1.5162	1.8940413082472753	1.0	0.26171705325020667	2.7082568532924944	0.9452994161046485	0.9770704144600854	0.9450278368714072	0.8963736628494696	0.25122161224236933	0.9771748962897009	196.0	3.724803399719661	132.0	0.30435565518790797
1093	Feb25-FISH2-3R4-rep2-cp190-100x_Position010_9_cmle.ics	70	1	0	1.2995999999999999	2.1245033704151863	1.0	0.28838696088162386	2.4981387680120175	0.9578280329103828	0.97814591057475	0.9567349591574469	0.9248548723023974	0.34068810912151065	0.9996125125332741	166.0	3.147993216420412	108.0	0.24901826333556107
1094	Feb25-FISH2-3R4-rep2-cp190-100x_Position010_9_cmle.ics	71	1	0	1.5162	1.5338067085748235	1.0	0.2737484673717296	2.6229213488092333	0.8727440487174756	0.9245432736667282	0.8709282155379221	0.7985200221443071	0.46891517571651925	0.9825305591162645	196.0	3.7248033997196615	135.0	0.31127282916945126
1095	Feb25-FISH2-3R4-rep2-cp190-100x_Position010_9_cmle.ics	72	1	0	1.2995999999999999	0.32626801153583	1.0	0.2949886840383556	2.2825434256383734	0.44409217947699486	0.5882002469866902	0.43930410416771987	0.2468025334190324	0.8132419384168105	0.9965677994059302	194.0	3.6332974901280934	138.0	0.3181900031509946
1096	Feb25-FISH2-3R4-rep2-cp190-100x_Position010_9_cmle.ics	73	1	0	1.083	0.687545504971255	1.0	0.18602159850063424	2.459070007897293	0.6947232171353594	0.765816163693748	0.6831802546189581	0.5851448632930246	0.6678613476658964	0.8371016134509568	124.0	2.30301056165679	56.0	0.12912058098880944
1097	Feb25-FISH2-3R4-rep2-cp190-100x_Position010_9_cmle.ics	74	1	0	1.7328	0.0	1.0	0.19081588032007973	2.923664555013069	0.14132485528713762	0.2991562096068467	0.08465200671178658	0.029693232817103815	0.9394355772832548	0.9464552823752804	210.0	4.131292278456442	125.0	0.28821558256430674
1098	Feb25-FISH2-3R4-rep2-cp190-100x_Position010_9_cmle.ics	75	1	0	1.2995999999999999	0.32626801153583	1.0	0.29360477011817077	2.796276860326839	0.44860152860979136	0.5908159471183639	0.4502458169799628	0.26422639950423465	0.8085302396135268	0.992284501630071	178.0	3.3927604390443635	121.0	0.27899268392224896
1099	Feb25-FISH2-3R4-rep2-cp190-100x_Position010_9_cmle.ics	76	1	0	1.5162	0.9535025770009804	1.0	0.27854218601744635	3.5710976077567818	0.7496515017108097	0.83358527798396	0.747026449662364	0.6158688922280355	0.6227412403327729	1.0006436791924334	170.0	3.354410284443968	110.0	0.2536297126565899
1100	Feb25-FISH2-3R4-rep2-cp190-100x_Position010_9_cmle.ics	77	1	0	1.7328	1.1237506284984224	1.0	0.30051012392772464	3.2429856857504684	0.7934431287279993	0.869244556753739	0.7889254547057268	0.6662246936796639	0.5645546380335011	1.006748404829584	190.0	3.707743408189575	135.0	0.31127282916945126
1101	Feb25-FISH2-3R4-rep2-cp190-100x_Position010_9_cmle.ics	78	1	0	1.5162	0.7295574526778015	1.0	0.3033909273354146	3.013687995244959	0.6304365419789255	0.7153291465013516	0.6142584289668345	0.5056247066250141	0.7276795883946503	0.9994373666215706	178.0	3.462976185565623	123.0	0.2836041332432778
1102	Feb25-FISH2-3R4-rep2-cp190-100x_Position010_9_cmle.ics	79	1	0	1.7328	1.9830205042639815	1.0	0.25386607301735703	3.160229161216392	0.942741249392319	0.9677435281964025	0.9399838964511424	0.9021633446767137	0.35491615962512624	0.9937471538322297	198.0	3.886525055832489	132.0	0.30435565518790797
1103	Feb25-FISH2-3R4-rep2-cp190-100x_Position010_9_cmle.ics	80	1	0	1.7328	0.8318234787411565	1.0	0.22897215281435537	2.452265883575454	0.6841226253995458	0.7897872633218448	0.6802006642938906	0.5203260169263585	0.6524038395564691	0.9732589076860497	232.0	4.459105067591521	159.0	0.3666102210217982
1104	Feb25-FISH2-3R4-rep2-cp190-100x_Position010_9_cmle.ics	81	1	0	0.8664	0.0	1.0	0.2126465527398591	1.9117632669002083	0.17670661527902434	0.3782095278320398	0.15449729862907624	0.03927986906710311	0.9194709744591772	0.8687120119363457	120.0	2.2370249866757526	57.0	0.13142630564932387
1105	Feb25-FISH2-3R4-rep2-cp190-100x_Position010_9_cmle.ics	83	1	0	1.9493999999999998	0.0	1.0	0.2403031651531457	2.4901075359120126	0.1365333171469822	0.2878402927417222	0.13652464588743837	0.02283576200861056	0.9581734945607292	0.9328383053337661	292.0	5.612725434190031	230.0	0.5303166719183244
1106	Feb25-FISH2-3R4-rep2-cp190-100x_Position010_9_cmle.ics	84	1	0	1.7328	0.0	1.0	0.19240861844226745	2.7094811251784945	0.11043603583236782	0.29626699070280044	0.07927346200582135	0.027948116539972305	0.94932184968691	0.9111298876744937	228.0	4.486740487972164	142.0	0.3274129017930525
1107	Feb25-FISH2-3R4-rep2-cp190-100x_Position010_9_cmle.ics	85	1	0	1.083	0.9512265400461282	1.0	0.3116067213279376	2.6285735059919295	0.778683750728014	0.8427562609202097	0.7760483401281305	0.6848354688410018	0.5631578013674742	1.0248107453064033	120.0	2.3072407331970126	69.0	0.1590950015754973
1108	Feb25-FISH2-3R4-rep2-cp190-100x_Position010_9_cmle.ics	86	1	0	1.2995999999999999	0.6190500264643886	1.0	0.3215212586857538	3.1830314422380583	0.6080442380927539	0.7102300589493453	0.6061975063905264	0.48702592727841826	0.6903316360097177	1.0152404700416156	148.0	2.9095712511067937	96.0	0.22134956740938755
1109	Feb25-FISH2-3R4-rep2-cp190-100x_Position010_9_cmle.ics	87	1	0	1.7328	0.5595020986366908	1.0	0.2689393410727736	3.343191636902326	0.5689315237419253	0.6984456441471476	0.5678991102603259	0.42061528975688095	0.7545349192736959	0.9922831326567046	202.0	3.9525106308135265	140.0	0.3228014524720236
1110	Feb25-FISH2-3R4-rep2-cp190-100x_Position010_9_cmle.ics	88	1	0	1.083	0.0	1.0	0.3215212586857538	2.4153817903743944	0.2711456713322965	0.4542457231726283	0.26574390876101606	0.03162260238465526	0.8837790244440094	1.011748598764489	148.0	2.792545006904694	96.0	0.22134956740938755
1111	Feb25-FISH2-3R4-rep2-cp190-100x_Position010_9_cmle.ics	89	1	0	1.7328	1.0902687331713774	1.0	0.25776666384451313	3.44822208095604	0.8367742326088272	0.9291979475691712	0.8262244959738452	0.6644706968577829	0.5901656068156009	0.9917802666514299	196.0	3.8184243950813404	131.0	0.3020499305273935
1112	Feb25-FISH2-3R4-rep2-cp190-100x_Position010_9_cmle.ics	92	1	0	1.2995999999999999	0.0	1.0	0.22204779092992058	2.574881734661699	0.14845169918727066	0.32428586125304343	0.12580729970394247	0.031880479636043575	0.9546779443959625	0.9405090655559547	158.0	3.016022066458337	88.0	0.20290377012527194
1113	Feb25-FISH2-3R4-rep2-cp190-100x_Position010_9_cmle.ics	93	1	0	2.166	0.1459114905355603	1.0	0.28271167321830865	3.0301746336927753	0.3800523624675165	0.5671801385531628	0.3719517332106358	0.11783499342228905	0.8505698324635562	0.9892904075093365	328.0	6.393837599742726	297.0	0.6848002241727928
1114	Feb25-FISH2-3R4-rep2-cp190-100x_Position010_9_cmle.ics	95	1	0	1.5162	0.10317500441073144	1.0	0.2286521082806579	3.5546288641009642	0.3217669975036064	0.4550044485907037	0.309051802327088	0.10157471472872234	0.8611640527901778	0.957803992988674	160.0	3.107527976049905	91.0	0.20982094410681532
1115	Feb25-FISH2-3R4-rep2-cp190-100x_Position010_9_cmle.ics	96	1	0	1.9493999999999998	0.0	1.0	0.09769773072388084	4.64787276655537	0.10860469066036717	0.2636682261027993	0.10860469066036717	0.039217502740593206	0.9552726755918729	0.7639541960948425	168.0	3.19268862833114	64.0	0.14756637827292504
1116	Feb25-FISH2-3R4-rep2-cp190-100x_Position010_9_cmle.ics	97	1	0	1.5162	0.4773698211006071	1.0	0.27854218601744635	3.1112106057488464	0.5161178635858374	0.6385462033274414	0.5066147930827123	0.3794349180895457	0.7735659486321868	0.9860398478380019	170.0	3.3075997867631286	110.0	0.2536297126565899
1117	Feb25-FISH2-3R4-rep2-cp190-100x_Position010_9_cmle.ics	98	1	0	1.2995999999999999	1.0987399361686254	1.0	0.15418278143966693	1.3970447917414661	0.751216885333035	0.8334335748454416	0.7428665342546228	0.6578279296164713	0.6206087468956828	0.8723874984149476	242.0	4.635771629464325	139.0	0.32049572781150915
1118	Feb25-FISH2-3R4-rep2-cp190-100x_Position010_9_cmle.ics	99	1	0	1.2995999999999999	1.7558828029119742	1.0	0.29906689398300423	2.9445738529551946	0.9447252023775303	0.975102695585249	0.9436032009495284	0.8844245801767384	0.3840915766432328	1.0048799056298423	164.0	3.150108302190523	108.0	0.24901826333556107
1119	Feb25-FISH2-3R4-rep2-cp190-100x_Position010_9_cmle.ics	100	1	0	1.083	0.0	1.0	0.2881764887477712	2.6713742234347664	0.17786872646222426	0.30005380063023596	0.15492660056874952	0.039408961647836444	0.9414006162886795	1.014896636693725	102.0	1.951792523681294	52.0	0.1198976823467516
1120	Feb25-FISH2-3R4-rep2-cp190-100x_Position010_9_cmle.ics	101	1	0	1.7328	0.10317500441073144	1.0	0.16384987523104952	3.5530936147159338	0.24684924111870107	0.41431181612441087	0.2377135975749019	0.09352269030860481	0.8919512743066421	0.808224907784062	184.0	3.4800361770957093	95.0	0.21904384274887315
1121	Feb25-FISH2-3R4-rep2-cp190-100x_Position010_9_cmle.ics	102	1	0	1.5162	0.0	1.0	0.2659493000774543	2.716481443763256	0.1646841869970622	0.3681504662153532	0.1646841869970622	0.02775737642099885	0.9391244939323532	0.9703222904384591	188.0	3.6396427474384265	125.0	0.28821558256430674
1122	Feb25-FISH2-3R4-rep2-cp190-100x_Position010_9_cmle.ics	103	1	0	1.5162	1.6592549201289784	1.0	0.2785399586174222	3.1737996865242106	0.9370375136735087	0.966684898011711	0.9358900113677798	0.8888156060313579	0.4292479411487901	1.0070053574560291	152.0	2.952151577247411	93.0	0.21443239342784423
1123	Feb25-FISH2-3R4-rep2-cp190-100x_Position010_9_cmle.ics	104	1	0	1.083	0.8972608143895275	1.0	0.2708035121517532	2.5157760085752274	0.8079524774233424	0.8854599457473474	0.8014112557085465	0.6988548569858875	0.5857816796088556	0.9816518742729609	112.0	2.1518643343945176	58.0	0.13373203030983835
1124	Feb25-FISH2-3R4-rep2-cp190-100x_Position010_9_cmle.ics	105	1	0	1.5162	1.2225574214657589	1.0	0.32508082821879547	3.0038801861490874	0.800524412429753	0.8712317063290393	0.7963335321975974	0.7103689300366057	0.5586771574495069	0.9943707420504839	186.0	3.5949473355276975	136.0	0.31357855382996574
1125	Feb25-FISH2-3R4-rep2-cp190-100x_Position010_9_cmle.ics	106	1	0	1.2995999999999999	1.44445006175024	1.0	0.30443970331245684	2.5446939449638113	0.7339244979447601	0.7877299058520154	0.7339244979447601	0.6747762010939239	0.6185745670456874	1.0044439284483597	170.0	3.2373840402418694	115.0	0.2651583359591622
1126	Feb25-FISH2-3R4-rep2-cp190-100x_Position010_9_cmle.ics	106	2	0	1.5162	2.3825999999999996	1.0	0.28015946146339016	2.7598408560110657	0.9674504373124295	0.987843045060996	0.9582119596959935	0.895309498183528	0.3204527994086148	0.9852177039784954	216.0	4.1249470211461094	158.0	0.3643044963612837
1127	Feb25-FISH2-3R4-rep2-cp190-100x_Position010_9_cmle.ics	108	1	0	1.5162	0.20635000882146287	1.0	0.3063323109039217	2.7152641243709876	0.3318899538026615	0.5311935461628629	0.3491415569192581	0.16678273460663312	0.8625432585642766	0.9983045200151902	198.0	3.7929040604708097	145.0	0.33433007577459584
1128	Feb25-FISH2-3R4-rep2-cp190-100x_Position010_9_cmle.ics	109	1	0	1.2995999999999999	1.1926825638357912	1.0	0.23349925184858758	1.9912490410204176	0.8337684616021247	0.9059596271188991	0.8331590312314255	0.6806283904266764	0.5398999721500153	0.8638528276454253	190.0	3.5205014174662153	119.0	0.27438123460122005
1129	Feb25-FISH2-3R4-rep2-cp190-100x_Position010_9_cmle.ics	110	1	0	1.2995999999999999	0.9755754663213545	1.0	0.3082640887312631	2.9898719248940706	0.7619300274838969	0.8432515890785997	0.7586510606237465	0.647564120250008	0.6247455835460104	1.0098072151348203	148.0	2.862760753425954	94.0	0.2167381180883587
1130	Feb25-FISH2-3R4-rep2-cp190-100x_Position010_9_cmle.ics	112	1	0	1.7328	0.5595020986366908	1.0	0.2457945131749938	3.575499692530088	0.6673329846061874	0.7734690255567179	0.6594118965774921	0.4430298161709759	0.6924902213343276	0.9916273801044156	174.0	3.4438011082654247	107.0	0.2467125386750466
1131	Feb25-FISH2-3R4-rep2-cp190-100x_Position010_9_cmle.ics	114	1	0	1.5162	0.20635000882146287	1.0	0.2984777951259377	3.3084313910747554	0.36838481849254046	0.5148947888487518	0.3652989486984271	0.19870247679523106	0.850648202901561	0.9894054184369777	178.0	3.4395709367252034	122.0	0.2812984085827634
1132	Feb25-FISH2-3R4-rep2-cp190-100x_Position010_9_cmle.ics	115	1	0	1.7328	0.0	1.0	0.2711234149751098	3.6253812825044087	0.1918993024287308	0.3657444120374726	0.19570301474442547	0.027220736280426337	0.9264870526846347	0.9955972854098791	210.0	4.131292278456442	149.0	0.34355297441665367
1133	Feb25-FISH2-3R4-rep2-cp190-100x_Position010_9_cmle.ics	116	1	0	1.2995999999999999	1.571514847577277	1.0	0.2986476516318797	2.9422424425965197	0.8989078341893724	0.9432961640539973	0.8972753136157944	0.8417552937582342	0.4202169931988309	0.9916332336473476	160.0	3.0841227272094858	104.0	0.2397953646935032
1134	Feb25-FISH2-3R4-rep2-cp190-100x_Position010_9_cmle.ics	117	1	0	1.5162	0.0	1.0	0.148378428536894	2.8045351571284125	0.10992960416769705	0.21685048716553737	0.07816080584268922	0.039063916777948134	0.9610863261050825	0.8935122301258728	140.0	2.777600101144718	60.0	0.13834347963086724
1135	Feb25-FISH2-3R4-rep2-cp190-100x_Position010_9_cmle.ics	118	1	0	1.2995999999999999	1.1961505589055579	1.0	0.27713793152279875	3.178870801339074	0.6451994956891611	0.7313525973281714	0.6453332144721928	0.5711145142187639	0.6511186709039748	0.9985333385060018	140.0	2.7307896034638786	82.0	0.18906942216218525
1136	Feb25-FISH2-3R4-rep2-cp190-100x_Position010_9_cmle.ics	118	2	0	1.7328	1.2653448004921624	1.0	0.26598320265653785	2.5228529455183897	0.7088241661678744	0.8038711587687684	0.7082447181080702	0.6105456363103804	0.5860724349851497	0.9890651957929432	252.0	4.835843440177552	194.0	0.44731058413980407
1137	Feb25-FISH2-3R4-rep2-cp190-100x_Position010_9_cmle.ics	120	1	0	0.8664	0.0	1.0	0.2771993517873347	2.016976186601273	0.25129879955613843	0.3979496620599213	0.25129879955613843	0.036353777867446785	0.9067237974925619	1.0015226112738262	102.0	1.881576777160034	51.0	0.11759195768623716
1138	Feb25-FISH2-3R4-rep2-cp190-100x_Position010_9_cmle.ics	122	1	0	1.5162	0.2166	1.0	0.27749897348668884	3.386835708368452	0.539159964617246	0.7844481951067414	0.539159964617246	0.2213980932627034	0.8067889510700627	0.9840676846306945	150.0	2.954266663017522	91.0	0.20982094410681532
1139	Feb25-FISH2-3R4-rep2-cp190-100x_Position010_9_cmle.ics	122	2	0	1.7328	0.6639153385791856	1.0	0.2618084357118758	3.253215437761464	0.5304498422349428	0.630206162157399	0.5304498422349428	0.3823625105487377	0.7998937995764792	0.9830059482032651	220.0	4.307958840329247	157.0	0.3619987717007692
1140	Feb25-FISH2-3R4-rep2-cp190-100x_Position010_9_cmle.ics	123	1	0	1.2995999999999999	0.23070632344123612	1.0	0.2750630861314419	2.91976516814231	0.37891708383681455	0.5266355946832384	0.3777892859197883	0.23307440013809771	0.8526176962557505	0.9902977957831184	146.0	2.818065341515225	87.0	0.20059804546475749
1141	Feb25-FISH2-3R4-rep2-cp190-100x_Position011_10_cmle.ics	1	1	0	1.7328	1.242391573779135	1.0	0.32749372397056614	2.855540924913469	0.727510485083485	0.8235419799002928	0.7254649046450898	0.6236527656880588	0.6743461165579685	0.9954762260853314	258.0	4.993334924750158	223.0	0.5141765992947233
1142	Feb25-FISH2-3R4-rep2-cp190-100x_Position011_10_cmle.ics	2	1	0	1.7328	1.2611313899024936	1.0	0.2168332107845915	1.8575856923655871	0.7076468418119451	0.7997099663262663	0.7049505883091705	0.6204738655719433	0.640129361926641	0.8939414236482768	322.0	6.2363461151701225	253.0	0.5833483391101568
1143	Feb25-FISH2-3R4-rep2-cp190-100x_Position011_10_cmle.ics	4	1	0	1.7328	0.65584944557845	1.0	0.2743917131567224	3.522989547813225	0.6044312641679347	0.721668012296991	0.596668012296991	0.4626975747601155	0.7273504097131778	0.9931781296362172	190.0	3.7311486570299945	129.0	0.29743848120636457
1144	Feb25-FISH2-3R4-rep2-cp190-100x_Position011_10_cmle.ics	5	1	0	1.5162	1.3674688767138379	1.0	0.2879608720554036	2.830962855184298	0.8792982126940939	0.9432886115932511	0.8755297024284218	0.7677557817704179	0.5477697984168223	0.993568946252817	186.0	3.6183525843681177	128.0	0.2951327565458501
1145	Feb25-FISH2-3R4-rep2-cp190-100x_Position011_10_cmle.ics	6	1	0	1.7328	0.0	1.0	0.22912272733295413	2.3350280090189477	0.073958895080592	0.23327940559650068	0.073958895080592	0.02712864761219965	0.9643699861356827	0.9467602770284677	230.0	4.484625402202053	157.0	0.3619987717007692
1146	Feb25-FISH2-3R4-rep2-cp190-100x_Position011_10_cmle.ics	7	1	0	2.166	0.2918229810711206	1.0	0.29256642727784987	3.449609542380287	0.4112299291689317	0.5864698866540636	0.4020007951253945	0.17409797892106352	0.845165743471974	1.0011241390059062	286.0	5.595665442659941	246.0	0.5672082664865556
1147	Feb25-FISH2-3R4-rep2-cp190-100x_Position011_10_cmle.ics	8	1	0	1.9493999999999998	0.4883922886704704	1.0	0.26072643948849716	2.962967398068836	0.5027614980718534	0.6304249547920434	0.49466763981786094	0.3207232183707706	0.7860573713653395	0.9839204644827381	244.0	4.750682787896315	183.0	0.42194761287414506
1148	Feb25-FISH2-3R4-rep2-cp190-100x_Position011_10_cmle.ics	9	1	0	1.2995999999999999	0.9077480443748005	1.0	0.30929561366189423	2.992663049382846	0.7259091822382961	0.8164657424151095	0.7205445047217199	0.6159383162547719	0.6494857602110344	1.010113794075998	152.0	2.952151577247411	98.0	0.2259610167304165
1149	Feb25-FISH2-3R4-rep2-cp190-100x_Position011_10_cmle.ics	11	1	0	1.2995999999999999	0.0	1.0	0.2017600615305445	2.480745264150242	0.07731045616240696	0.2219916567852908	0.07731045616240696	0.027726188265211366	0.9554875721737887	0.9495766761610297	180.0	3.460861099795512	102.0	0.23518391537247432
1150	Feb25-FISH2-3R4-rep2-cp190-100x_Position011_10_cmle.ics	12	1	0	1.5162	0.41270001764292574	1.0	0.2456925895263502	2.4633541429085173	0.49416943270371166	0.6463810683668839	0.48888411299758816	0.3337353041844768	0.7777682713756778	0.9856919076454882	192.0	3.6822230735790438	124.0	0.28590985790379225
1151	Feb25-FISH2-3R4-rep2-cp190-100x_Position011_10_cmle.ics	13	1	0	0.8664	0.8815276241084421	1.0	0.2995421726268352	2.30233731395587	0.7705148307853129	0.8448810923820724	0.7678851430811446	0.6668463347706781	0.5679305803601046	0.9953709252711834	112.0	2.105053836713678	61.0	0.1406492042913817
1152	Feb25-FISH2-3R4-rep2-cp190-100x_Position011_10_cmle.ics	15	1	0	1.083	0.0	1.0	0.2522425781034317	2.4421276159573644	0.16511339659952123	0.31392455365168276	0.16905886026246322	0.028852977074679962	0.9368669446781772	0.9689859295848413	130.0	2.460502046229396	70.0	0.1614007262360118
1153	Feb25-FISH2-3R4-rep2-cp190-100x_Position011_10_cmle.ics	16	1	0	1.083	1.0987399361686254	1.0	0.2359709775554236	2.238897159169374	0.7796764676633408	0.8576838929956575	0.7783173666589319	0.6815601485066464	0.6125055410622	0.9297262810340746	156.0	2.9245161568667686	89.0	0.2052094947857864
1154	Feb25-FISH2-3R4-rep2-cp190-100x_Position011_10_cmle.ics	17	1	0	1.083	1.5146569851281166	1.0	0.28060139833013986	2.3338336601541694	0.9029606828927744	0.9579379938438105	0.9010646399898454	0.8130414432139117	0.5067193131032663	0.9869269935197723	136.0	2.617993530802002	79.0	0.18215224818064185
1155	Feb25-FISH2-3R4-rep2-cp190-100x_Position011_10_cmle.ics	18	1	0	1.5162	0.3095250132321943	1.0	0.2564664373069445	3.3004909985884034	0.45808735688312596	0.6051456674718126	0.45261120170214253	0.25497257562413345	0.7964595534540421	0.988620322964507	180.0	3.5076715974763513	115.0	0.2651583359591622
1156	Feb25-FISH2-3R4-rep2-cp190-100x_Position011_10_cmle.ics	19	1	0	1.9493999999999998	0.0	1.0	0.2749849942629195	3.0071943868218414	0.2667337924404777	0.4359238909744839	0.2530103009057836	0.022315176225874086	0.9082528801009007	0.990664376743212	288.0	5.61695560573025	241.0	0.5556796431839834
1157	Feb25-FISH2-3R4-rep2-cp190-100x_Position011_10_cmle.ics	20	1	0	1.7328	1.0389843448820495	1.0	0.28324238736569074	3.3827029748489528	0.7390815907523766	0.8194172199797011	0.7329376854599406	0.638206878384765	0.5990519938528734	0.9921235079320408	188.0	3.663047996278846	129.0	0.29743848120636457
1158	Feb25-FISH2-3R4-rep2-cp190-100x_Position011_10_cmle.ics	21	1	0	1.083	0.0	1.0	0.31471000787275666	2.541379621633238	0.24812540888732323	0.3973126667002164	0.23656333350108197	0.03361682854410951	0.8785632378323639	0.9982068067207741	132.0	2.505197458140125	80.0	0.18445797284115634
1159	Feb25-FISH2-3R4-rep2-cp190-100x_Position011_10_cmle.ics	22	1	0	1.2995999999999999	1.6366463635208865	1.0	0.3045614175595653	2.594087448952363	0.9161339236406862	0.9595598903001769	0.9148983966228929	0.861312092252684	0.4156320140947824	0.9930640608097678	162.0	3.105412890279794	107.0	0.2467125386750466
1160	Feb25-FISH2-3R4-rep2-cp190-100x_Position011_10_cmle.ics	23	1	0	1.9493999999999998	0.0	1.0	0.2699872355618187	3.2184268467251234	0.18962790110240388	0.3582391608980412	0.18962790110240388	0.02675419340482219	0.9313556044569173	0.9865582053826348	226.0	4.3952345783805935	166.0	0.3827502936453994
1161	Feb25-FISH2-3R4-rep2-cp190-100x_Position011_10_cmle.ics	24	1	0	1.5162	0.993191502864974	1.0	0.1287397050723925	3.002605394382232	0.7434925379273468	0.8381069575172584	0.7370416326754461	0.6235509456985967	0.6632794385027995	0.6938739522027124	198.0	3.6056620697474506	94.0	0.2167381180883587
1162	Feb25-FISH2-3R4-rep2-cp190-100x_Position011_10_cmle.ics	25	1	0	1.9493999999999998	1.9963956842287418	1.0	0.2566466078964107	3.4935582691788016	0.9502572689162929	0.9828008701922489	0.9461324109947324	0.899692621698586	0.40677980883841736	0.9773450970785466	228.0	4.486740487972163	164.0	0.3781388443243705
1163	Feb25-FISH2-3R4-rep2-cp190-100x_Position011_10_cmle.ics	26	1	0	1.2995999999999999	0.8779414014559871	1.0	0.31605329740808763	2.880116566735092	0.7396693456640611	0.8301772542111637	0.7356325002752394	0.5966090498733898	0.6445117761233992	1.0084921786749685	162.0	3.1288181391202143	109.0	0.25132398799607547
1164	Feb25-FISH2-3R4-rep2-cp190-100x_Position011_10_cmle.ics	27	1	0	1.5162	0.10317500441073144	1.0	0.28230249772101607	2.8597306492254706	0.29397880077597716	0.4764108843336702	0.29397880077597716	0.06890854238738374	0.8884594151385966	0.9949471209081289	194.0	3.7737289831706122	135.0	0.31127282916945126
1165	Feb25-FISH2-3R4-rep2-cp190-100x_Position011_10_cmle.ics	28	1	0	1.5162	0.0	1.0	0.2932823503008304	2.9503689443506205	0.15225259765155405	0.31415500783031924	0.15225259765155405	0.025521642222640993	0.9573649964198143	0.9601035679282576	162.0	3.128818139120214	105.0	0.24210108935401767
1166	Feb25-FISH2-3R4-rep2-cp190-100x_Position011_10_cmle.ics	29	1	0	1.083	0.8058225447605828	1.0	0.28758054650375425	2.643767030308006	0.7100369976340569	0.7864140876828049	0.7100369976340569	0.629999841211871	0.6357216082283061	1.0078229639201857	116.0	2.217849909375555	63.0	0.1452606536124106
1167	Feb25-FISH2-3R4-rep2-cp190-100x_Position011_10_cmle.ics	30	1	0	1.7328	1.1286481129264143	1.0	0.2592855390822852	2.9565831259327515	0.7981851822691126	0.882725769624439	0.7928903235965672	0.6519368553657192	0.595319765502849	0.9755035243246128	216.0	4.171757518826949	152.0	0.350470148398197
1168	Feb25-FISH2-3R4-rep2-cp190-100x_Position011_10_cmle.ics	31	1	0	0.8664	1.6313400576791501	1.0	0.3848172368845349	2.219521057760473	0.9498028169014084	0.9746478873239437	0.9481971830985916	0.9025492957746479	0.2929886525718076	1.0019729208300094	114.0	2.1263439997839866	71.0	0.16370645089652625
1169	Feb25-FISH2-3R4-rep2-cp190-100x_Position011_10_cmle.ics	32	1	0	1.2995999999999999	1.5394492374569102	1.0	0.2877501921667834	3.2058386926014846	0.886533675686352	0.9399960497728619	0.8829547698992692	0.8235552044242545	0.5148200915274832	0.9854762096566707	136.0	2.6413987796424214	80.0	0.18445797284115634
1170	Feb25-FISH2-3R4-rep2-cp190-100x_Position011_10_cmle.ics	33	1	0	1.7328	0.46141264688247224	1.0	0.2896249227309447	3.0374302351694373	0.4730072770350313	0.6262122967572282	0.46473436869442963	0.3313426715440593	0.7785589922248214	0.986969676916954	210.0	4.061076531935182	154.0	0.3550815977192259
1171	Feb25-FISH2-3R4-rep2-cp190-100x_Position011_10_cmle.ics	34	1	0	1.9493999999999998	0.0	1.0	0.1467833017996653	2.5292669955056617	0.07786274991687508	0.2577631445795325	0.07786274991687508	0.02880097725991355	0.9587165489013492	0.9149961277728134	246.0	4.842188697487883	139.0	0.32049572781150915
1172	Feb25-FISH2-3R4-rep2-cp190-100x_Position011_10_cmle.ics	35	1	0	1.083	0.46141264688247224	1.0	0.30414293636913303	2.907523055384438	0.46854818869549175	0.567870102712344	0.4654960329663571	0.3452587797527523	0.7732320547744048	1.0065157025558296	104.0	2.0198931844324433	55.0	0.12681485632829495
1173	Feb25-FISH2-3R4-rep2-cp190-100x_Position011_10_cmle.ics	36	1	0	1.083	0.1459114905355603	1.0	0.30758805139602646	2.3702829515859993	0.32023934452696157	0.45769595576364225	0.317101226993865	0.1610631256054246	0.9008705217504221	1.0109446838671838	146.0	2.7478495949939656	92.0	0.21212666876732977
1174	Feb25-FISH2-3R4-rep2-cp190-100x_Position011_10_cmle.ics	37	1	0	1.7328	1.695907440170221	1.0	0.19954612798346097	4.134698844840942	0.9325173250310151	0.9830384588031703	0.9282028589264407	0.8598904789373454	0.47549493225765677	0.8579849962569251	124.0	2.3966315570184697	58.0	0.13373203030983835
1175	Feb25-FISH2-3R4-rep2-cp190-100x_Position011_10_cmle.ics	37	2	0	1.2995999999999999	0.0	1.0	0.1636221148284773	1.6680387766785327	0.16112871490545314	0.3636834161721361	0.16112871490545314	0.02777536329226952	0.9243576899267503	0.714500006393949	134.0	2.503082372370013	59.0	0.13603775497035278
1176	Feb25-FISH2-3R4-rep2-cp190-100x_Position011_10_cmle.ics	38	1	0	1.5162	0.10317500441073144	1.0	0.2686201330949547	2.9561647252477052	0.2898395647126292	0.4465961702544305	0.2469332661938931	0.06729330144209923	0.8960831584091975	0.982928859247401	204.0	3.926990296202996	142.0	0.3274129017930525
1177	Feb25-FISH2-3R4-rep2-cp190-100x_Position011_10_cmle.ics	39	1	0	1.9493999999999998	0.0	1.0	0.16937790970589223	2.881318165472944	0.1263596557451306	0.23766873018269666	0.0750294428506719	0.02574966027479994	0.9363101330533177	0.9174294894325871	264.0	5.174231658163185	166.0	0.3827502936453994
1178	Feb25-FISH2-3R4-rep2-cp190-100x_Position011_10_cmle.ics	40	1	0	1.2995999999999999	0.65253602307166	1.0	0.25765850080505726	2.427934367351119	0.6255285440551506	0.7487769891989681	0.6211396212680775	0.4942248198935954	0.7015371288394326	0.9590497564881398	156.0	2.9947319033880286	93.0	0.21443239342784423
1179	Feb25-FISH2-3R4-rep2-cp190-100x_Position011_10_cmle.ics	41	1	0	1.9493999999999998	1.0504881047636307	1.0	0.25379092104500106	3.7641887018884725	0.8137369881773614	0.8973513793078329	0.805585705024075	0.6510281980492282	0.60203998127795	0.9761509039264167	202.0	3.999321128494366	136.0	0.31357855382996574
1180	Feb25-FISH2-3R4-rep2-cp190-100x_Position011_10_cmle.ics	42	1	0	1.5162	1.077178670106234	1.0	0.245420723431564	2.805302266060335	0.7335147672356224	0.8015919747811663	0.7301685324678122	0.6480924307595092	0.6086348219210824	0.9631496668599142	190.0	3.637527661668315	122.0	0.2812984085827634
1181	Feb25-FISH2-3R4-rep2-cp190-100x_Position011_10_cmle.ics	43	1	0	1.2995999999999999	0.622541700711641	1.0	0.25676833499385804	3.513362990018857	0.6736503125591968	0.7561564690282251	0.6636105322977837	0.5504072741049442	0.6778470118024924	1.0117812781231443	106.0	2.1113990940240113	52.0	0.1198976823467516
1182	Feb25-FISH2-3R4-rep2-cp190-100x_Position011_10_cmle.ics	44	1	0	1.083	1.0841098665386142	1.0	0.28013140511610374	2.3493648398210625	0.7302515209442149	0.7945436374164174	0.7298469934085807	0.6545731441307814	0.6253163411856816	0.9935986565816295	144.0	2.7499646807640765	86.0	0.19829232080424306
1183	Feb25-FISH2-3R4-rep2-cp190-100x_Position011_10_cmle.ics	45	1	0	1.7328	0.7540056732031717	1.0	0.261217473189161	3.571674554067643	0.691035557852465	0.8085535401116637	0.6875365363923649	0.5200791304126812	0.6637590558976374	0.986488098296914	182.0	3.5757722582275	118.0	0.27207550994070556
1184	Feb25-FISH2-3R4-rep2-cp190-100x_Position011_10_cmle.ics	46	1	0	1.5162	1.3964168260466767	1.0	0.29916811979196134	3.097822197478685	0.9323711884542615	0.980124961499538	0.9287191446297356	0.8154397852774233	0.510174281047639	1.003944129632771	170.0	3.3310050356035483	114.0	0.26285261129864773
1185	Feb25-FISH2-3R4-rep2-cp190-100x_Position011_10_cmle.ics	47	1	0	1.2995999999999999	0.0	1.0	0.1636221148284773	2.8305425996618117	0.1079089961198571	0.2924465412030152	0.1079089961198571	0.03873305642445687	0.9352648727409907	0.8845601436963582	134.0	2.6201086165721126	59.0	0.13603775497035278
1186	Feb25-FISH2-3R4-rep2-cp190-100x_Position011_10_cmle.ics	48	1	0	1.5162	0.0	1.0	0.2829659389148797	2.917232776587175	0.1347153947456883	0.28749223875756846	0.1347153947456883	0.020946456325462017	0.9479788158972365	0.9959711998012387	190.0	3.6609329105087354	131.0	0.3020499305273935
1187	Feb25-FISH2-3R4-rep2-cp190-100x_Position011_10_cmle.ics	48	2	0	1.5162	0.5556144027286182	1.0	0.31953930772090205	2.978833770580119	0.4621271143206293	0.5565730308195477	0.4621271143206293	0.3542903357206981	0.8069199367633509	0.9980891534685048	174.0	3.373585361744166	122.0	0.2812984085827634
1188	Feb25-FISH2-3R4-rep2-cp190-100x_Position011_10_cmle.ics	50	1	0	1.7328	0.5836459621422412	1.0	0.2869183232007768	3.3724870353426586	0.5639093282696416	0.6707586636600997	0.5559577498219795	0.42169697958699265	0.7286392819206858	1.0035786808094618	192.0	3.7524388201003034	134.0	0.30896710450893683
1189	Feb25-FISH2-3R4-rep2-cp190-100x_Position011_10_cmle.ics	51	1	0	1.7328	1.9319612809801423	1.0	0.2656974836399739	3.2332051355120583	0.9465445775868566	0.9757027658452031	0.944735850478559	0.9038435451051323	0.3168524430898833	0.97592926777537	196.0	3.8418296439217605	133.0	0.3066613798484224
1190	Feb25-FISH2-3R4-rep2-cp190-100x_Position011_10_cmle.ics	52	1	0	1.7328	0.0	1.0	0.15719740944227395	2.523637165260499	0.1394421021113368	0.2679228945302701	0.07803610879575305	0.028805302214920978	0.964945012998348	0.9053419963034696	218.0	4.193047681897258	120.0	0.2766869592617345
1191	Feb25-FISH2-3R4-rep2-cp190-100x_Position011_10_cmle.ics	53	1	0	1.5162	0.2918229810711206	1.0	0.2886090189841206	3.460709753332199	0.4075006794093668	0.5656898269770813	0.4075006794093668	0.24166138237159163	0.7990840011594892	0.9989704726002354	168.0	3.2863096236928198	110.0	0.2536297126565899
1192	Feb25-FISH2-3R4-rep2-cp190-100x_Position011_10_cmle.ics	54	1	0	0.8664	0.43046674663324214	1.0	0.2931837363478982	2.2945719447601256	0.5935921863149521	0.7217669583233134	0.5839915647718233	0.408192900349618	0.7512453313895204	0.9941970132668267	104.0	1.9496774379111828	54.0	0.12450913166778053
1193	Feb25-FISH2-3R4-rep2-cp190-100x_Position011_10_cmle.ics	55	1	0	1.7328	0.7252201245704302	1.0	0.22571649308349095	3.618375019185908	0.6168020175936093	0.7273171555791531	0.6140748874757153	0.45822422801703855	0.707557832135378	0.9481678255882171	190.0	3.7077434081895744	117.0	0.26976978528019113
1194	Feb25-FISH2-3R4-rep2-cp190-100x_Position011_10_cmle.ics	57	1	0	1.2995999999999999	2.3345838485689647	1.0	0.2986476516318797	2.70438225340982	0.988540138285528	0.997108662504675	0.9878688493148058	0.9688761663645866	0.19011471019494494	1.0083218698028167	160.0	3.1075279760499055	104.0	0.2397953646935032
1195	Feb25-FISH2-3R4-rep2-cp190-100x_Position011_10_cmle.ics	58	1	0	1.2995999999999999	0.3720027687491155	1.0	0.31146492287627897	2.4736280516651425	0.4449209963816203	0.5727273362298998	0.4419033515416533	0.2862431718800207	0.8085775180636445	0.9952283560869857	196.0	3.7248033997196615	144.0	0.33202435111408135
1196	Feb25-FISH2-3R4-rep2-cp190-100x_Position011_10_cmle.ics	59	1	0	1.7328	0.3916201927270152	1.0	0.29631863511402884	2.9762315595208264	0.4780432165262024	0.6271845890627971	0.4730562068309993	0.28768138901210316	0.8076170709185755	1.0004730746464285	212.0	4.12917719268633	158.0	0.3643044963612837
1197	Feb25-FISH2-3R4-rep2-cp190-100x_Position011_10_cmle.ics	60	1	0	1.5162	0.0	1.0	0.3021191993041435	2.66684029000927	0.21319339637170048	0.3788847137093048	0.21319339637170048	0.02824791326577756	0.9228280192341809	0.9868254299233031	184.0	3.5034414259361295	129.0	0.29743848120636457
1198	Feb25-FISH2-3R4-rep2-cp190-100x_Position011_10_cmle.ics	61	1	0	1.083	0.0	1.0	0.3199428132226949	2.817230230185534	0.14329874697515493	0.2948616462171275	0.14329874697515493	0.02380045792271427	0.9250330413802766	0.9873261184960306	142.0	2.705269268853348	90.0	0.20751521944630086
1199	Feb25-FISH2-3R4-rep2-cp190-100x_Position011_10_cmle.ics	61	2	0	1.2995999999999999	0.0	1.0	0.3218790420535191	2.439914047476062	0.18639057701268055	0.33587929678301776	0.18639057701268055	0.02380045792271427	0.9028376275741052	1.0005888074385696	162.0	3.058602392598955	110.0	0.2536297126565899
1200	Feb25-FISH2-3R4-rep2-cp190-100x_Position011_10_cmle.ics	62	1	0	1.083	0.0	1.0	0.2506190222146619	2.6682489231986417	0.19804370512281358	0.39167172873541733	0.20134573150787347	0.036781770322259086	0.905062132529455	0.9689511532753367	124.0	2.34982105933763	65.0	0.14987210293343953
1201	Feb25-FISH2-3R4-rep2-cp190-100x_Position011_10_cmle.ics	63	1	0	1.5162	1.7949517823780785	1.0	0.2739999386659563	2.8475268822865525	0.9613439442102336	0.9859924401259478	0.949470583372786	0.8803646173847044	0.45218080555824347	0.9961924413109438	194.0	3.750323734330192	133.0	0.3066613798484224
1202	Feb25-FISH2-3R4-rep2-cp190-100x_Position011_10_cmle.ics	64	1	0	1.2995999999999999	0.20635000882146287	1.0	0.2659033223465699	2.4212606249672985	0.4232291032582578	0.5697786178835742	0.39327363598500625	0.19720148656008715	0.8327934732495881	0.9912399295292997	186.0	3.4779210913255985	123.0	0.2836041332432778
1203	Feb25-FISH2-3R4-rep2-cp190-100x_Position011_10_cmle.ics	65	1	0	1.7328	0.23070632344123612	1.0	0.2608315189686978	3.2869907648736074	0.3618718778434598	0.5218648878283348	0.3552614928502992	0.19346975914577194	0.8406287002512717	0.9678258489472022	224.0	4.420754912991125	161.0	0.37122167034282705
1204	Feb25-FISH2-3R4-rep2-cp190-100x_Position011_10_cmle.ics	66	1	0	1.2995999999999999	1.9752450719861872	1.0	0.29906689398300423	2.83862622489762	0.9269698508509714	0.9662229016265568	0.925284137013983	0.8606773219137563	0.4858383386731496	0.998535799888609	164.0	3.150108302190523	108.0	0.24901826333556107
1205	Feb25-FISH2-3R4-rep2-cp190-100x_Position011_10_cmle.ics	66	2	0	1.5162	0.6016084874694266	1.0	0.27713793152279875	3.2513547473540516	0.5006831852662329	0.5835815660386249	0.5006831852662329	0.39355397687116855	0.7874530603002674	0.9653877722358519	140.0	2.7307896034638786	82.0	0.18906942216218525
1206	Feb25-FISH2-3R4-rep2-cp190-100x_Position011_10_cmle.ics	67	1	0	1.2995999999999999	0.0	1.0	0.23307765565509456	2.856858158955874	0.0890114359538734	0.25593927939135847	0.0890114359538734	0.031652232164218384	0.9330051006563749	0.9400913433749084	136.0	2.6413987796424214	72.0	0.16601217555704068
1207	Feb25-FISH2-3R4-rep2-cp190-100x_Position011_10_cmle.ics	68	1	0	1.2995999999999999	1.7941989459020498	1.0	0.2688597490768461	2.373708934022011	0.9576064255358943	0.9854895522698226	0.9571388493469519	0.9100747082844111	0.3076813489257657	0.9637324377542968	156.0	2.9479214057071883	95.0	0.21904384274887315
1208	Feb25-FISH2-3R4-rep2-cp190-100x_Position011_10_cmle.ics	69	1	0	1.5162	1.1763760451361116	1.0	0.2933898472602468	2.992245951647238	0.7756024588823857	0.8478362161985417	0.7702318281398163	0.694143805382075	0.6146542672822898	0.9855343779617494	180.0	3.4842663486359315	123.0	0.2836041332432778
1209	Feb25-FISH2-3R4-rep2-cp190-100x_Position011_10_cmle.ics	70	1	0	1.7328	1.996395684228742	1.0	0.2715795335537436	3.2348424176971107	0.9281581787605733	0.9613275269195051	0.926796516151703	0.8868784669059512	0.360405567935057	0.9844386403884878	208.0	4.063191617705293	147.0	0.33894152509562475
1210	Feb25-FISH2-3R4-rep2-cp190-100x_Position011_10_cmle.ics	71	1	0	1.9493999999999998	0.8754689432133618	1.0	0.2682355689816276	2.9092948867815243	0.6359062335439705	0.7373741113744076	0.632594457609268	0.4872116080832017	0.728688827038462	0.9769131803560738	292.0	5.636130683030448	243.0	0.5602910925050123
1211	Feb25-FISH2-3R4-rep2-cp190-100x_Position011_10_cmle.ics	72	1	0	1.7328	0.20635000882146287	1.0	0.2711234149751098	3.1350384161671334	0.35055521905915604	0.5006090584830742	0.35055521905915604	0.16994750656167978	0.8298920228906498	0.9907141953350272	210.0	4.061076531935182	149.0	0.34355297441665367
1212	Feb25-FISH2-3R4-rep2-cp190-100x_Position011_10_cmle.ics	73	1	0	1.2995999999999999	0.6016084874694266	1.0	0.2834790591663577	2.7537120682165273	0.5618537767183776	0.6837442851002306	0.558305654331601	0.4405142432886562	0.726464758818671	0.9938439852669927	186.0	3.548136837846858	127.0	0.29282703188533565
1213	Feb25-FISH2-3R4-rep2-cp190-100x_Position011_10_cmle.ics	74	1	0	1.2995999999999999	0.23070632344123612	1.0	0.26520887130747955	2.4482882944316193	0.4776735182663758	0.6412096655128857	0.47348217654489083	0.20567512590429632	0.8137260803908941	0.9581519084039343	178.0	3.3927604390443635	115.0	0.2651583359591622
1214	Feb25-FISH2-3R4-rep2-cp190-100x_Position011_10_cmle.ics	75	1	0	0.8664	1.693476355552663	1.0	0.30589812765231944	2.3468659587082166	0.9761994959893269	0.9926374911468714	0.9753430072636833	0.9417505311877192	0.28891927026549014	1.0111602590660949	110.0	2.1071689224837895	60.0	0.13834347963086724
1215	Feb25-FISH2-3R4-rep2-cp190-100x_Position011_10_cmle.ics	77	1	0	1.2995999999999999	0.7252201245704302	1.0	0.307367644407585	2.473638872094011	0.6430138536797141	0.7554480545154313	0.6407036149808901	0.4900458171500337	0.6955223029022435	0.9914788261794819	182.0	3.4587460140254014	128.0	0.2951327565458501
1216	Feb25-FISH2-3R4-rep2-cp190-100x_Position011_10_cmle.ics	78	1	0	1.7328	0.8595614345612763	1.0	0.2992793722067354	3.3623960317469477	0.6926565687253158	0.7968584986184049	0.6825441604097044	0.5616654369746683	0.6417505797867936	0.9858032185590807	194.0	3.797134232011032	139.0	0.32049572781150915
1217	Feb25-FISH2-3R4-rep2-cp190-100x_Position011_10_cmle.ics	79	1	0	2.5991999999999997	0.0	1.0	0.14205529718435322	2.9412512012379954	0.05780635862591322	0.2014582115399464	0.05780635862591322	0.02075726991620615	0.9749798964685006	0.9184515675475279	302.0	6.093660230988289	186.0	0.42886478685568846
1218	Feb25-FISH2-3R4-rep2-cp190-100x_Position011_10_cmle.ics	79	2	0	1.5162	0.0	1.0	0.06515194141064404	1.8319784218971802	0.041521893395397406	0.13822124664953286	0.041521893395397406	0.02075726991620615	0.9761013160244384	0.7418839616959058	208.0	4.063191617705293	72.0	0.16601217555704068
1219	Feb25-FISH2-3R4-rep2-cp190-100x_Position011_10_cmle.ics	80	1	0	1.083	0.20635000882146287	1.0	0.2960972019959404	2.5721778240414315	0.3414393348921798	0.49116653676279554	0.3414393348921798	0.18766432839698624	0.8564959483309644	1.0041185427005277	150.0	2.8606456676558425	94.0	0.2167381180883587
1220	Feb25-FISH2-3R4-rep2-cp190-100x_Position011_10_cmle.ics	81	1	0	1.7328	0.8058225447605828	1.0	0.2666233797576278	3.3436411828730743	0.6310364982465255	0.7271853487465905	0.6284517469801273	0.5162326276139758	0.7036162135956394	0.9831659082442504	214.0	4.220683102277899	152.0	0.350470148398197
1221	Feb25-FISH2-3R4-rep2-cp190-100x_Position011_10_cmle.ics	82	1	0	1.5162	0.9018655279647406	1.0	0.281061015957084	2.8593266997276503	0.6668815985261816	0.7698859207822575	0.6645504145114434	0.5603025579253171	0.6510076152637033	0.9808994272271221	200.0	3.8375994723815383	141.0	0.325107177132538
1222	Feb25-FISH2-3R4-rep2-cp190-100x_Position011_10_cmle.ics	83	1	0	1.5162	0.0	1.0	0.24638136777054712	3.0566608818937766	0.21306619431089147	0.4229655706226463	0.21306619431089147	0.028173888450603594	0.9032839530773932	0.9787907032246411	202.0	3.9291053819731068	134.0	0.30896710450893683
1223	Feb25-FISH2-3R4-rep2-cp190-100x_Position011_10_cmle.ics	85	1	0	1.5162	1.9396002206044687	1.0	0.30108013882048573	3.0832722135190838	0.9448977161063633	0.9726535747253074	0.9438629663818003	0.9021193758746985	0.2998932170994397	1.000540861613923	188.0	3.6396427474384265	133.0	0.3066613798484224
1224	Feb25-FISH2-3R4-rep2-cp190-100x_Position011_10_cmle.ics	86	1	0	1.2995999999999999	1.0368959615364501	1.0	0.3087692418061742	2.3692903524324813	0.7448801618040828	0.8170410160248275	0.7414573831301229	0.6544508405460069	0.6194667887908694	0.993152248132507	176.0	3.301254529452795	122.0	0.2812984085827634
1225	Feb25-FISH2-3R4-rep2-cp190-100x_Position011_10_cmle.ics	87	1	0	1.083	1.518166942115573	1.0	0.25723049236076545	2.2767894040375967	0.8944603321363809	0.9525125249962372	0.8937149246350011	0.7956006622658954	0.5318821595188344	0.9650416828105048	140.0	2.6371686081021997	79.0	0.18215224818064185
1226	Feb25-FISH2-3R4-rep2-cp190-100x_Position011_10_cmle.ics	88	1	0	1.5162	0.8058225447605828	1.0	0.30682599695661394	2.9871034419537548	0.6357522146985531	0.7428731718136391	0.6357522146985531	0.5153561130898796	0.6909413053304986	1.0023379748143342	206.0	3.9716857081137245	154.0	0.3550815977192259
1227	Feb25-FISH2-3R4-rep2-cp190-100x_Position011_10_cmle.ics	89	1	0	1.5162	0.8972608143895275	1.0	0.2829659389148797	2.915313546912487	0.7147214935025319	0.8107040449026905	0.7001631993166982	0.5783966811054847	0.6457871258028108	0.9990808363335568	190.0	3.6843381593491547	131.0	0.3020499305273935
1228	Feb25-FISH2-3R4-rep2-cp190-100x_Position011_10_cmle.ics	90	1	0	1.2995999999999999	1.0987399361686254	1.0	0.3044184873559055	2.5947424020047705	0.8085080101100321	0.8875639003439691	0.8079664012466505	0.7028657760209802	0.5560736606049715	1.006847850899743	160.0	3.0607174783690656	105.0	0.24210108935401767
1229	Feb25-FISH2-3R4-rep2-cp190-100x_Position011_10_cmle.ics	91	1	0	1.5162	1.0841098665386142	1.0	0.25750700549579564	3.1638580001134025	0.775782826849968	0.8614661943631603	0.7749722373081942	0.669474008446343	0.5907165168191629	0.9756016188030892	188.0	3.639642747438426	123.0	0.2836041332432778
1230	Feb25-FISH2-3R4-rep2-cp190-100x_Position011_10_cmle.ics	94	1	0	1.2995999999999999	1.6162859307598463	1.0	0.30443970331245684	2.154043303524069	0.8986151894775251	0.9396208711969837	0.8968689729466752	0.8320461140166455	0.45804705204813506	1.006508376760218	170.0	3.16716829372061	115.0	0.2651583359591622
1231	Feb25-FISH2-3R4-rep2-cp190-100x_Position011_10_cmle.ics	95	1	0	1.5162	0.0	1.0	0.28838696088162386	3.468057076240402	0.23298543262240579	0.39917207656902604	0.22437280632703901	0.029333864290940072	0.8934275448550338	0.9993478716468163	166.0	3.265019460622511	108.0	0.24901826333556107
1232	Feb25-FISH2-3R4-rep2-cp190-100x_Position011_10_cmle.ics	97	1	0	2.166	0.0	1.0	0.17268352675521093	2.92429899543241	0.0821238776580782	0.22843316886256682	0.0821238776580782	0.02898512160446428	0.9649388600609321	0.9128648317185343	224.0	4.444160161831546	131.0	0.3020499305273935
1233	Feb25-FISH2-3R4-rep2-cp190-100x_Position011_10_cmle.ics	98	1	0	1.5162	0.687545504971255	1.0	0.27324989158744234	2.535790728735731	0.570511240312408	0.6800313850926822	0.5697236067604211	0.4458276465389217	0.7420791003485144	0.9774784335703686	226.0	4.348424080699754	167.0	0.3850560183059138
1234	Feb25-FISH2-3R4-rep2-cp190-100x_Position011_10_cmle.ics	99	1	0	1.2995999999999999	0.1459114905355603	1.0	0.2794714328294241	2.823015749324317	0.3464322756810533	0.5278930211883242	0.3464322756810533	0.16238384522574772	0.8612437108981947	0.9730360641929571	154.0	2.9500364914772996	95.0	0.21904384274887315
1235	Feb25-FISH2-3R4-rep2-cp190-100x_Position011_10_cmle.ics	100	1	0	1.9493999999999998	0.7748934119142009	1.0	0.31347656245750627	3.0812571122740176	0.5723470819626878	0.702788449004317	0.5723470819626878	0.4250649858526374	0.7307265813536994	0.9961984044640296	290.0	5.66165101764098	260.0	0.5994884117337581
1236	Feb25-FISH2-3R4-rep2-cp190-100x_Position011_10_cmle.ics	101	1	0	1.7328	1.1190041972733815	1.0	0.2576389951369381	3.2105115749706346	0.7915549003971226	0.8673143068880242	0.7856504192745463	0.669288642935969	0.5884196666945097	0.9974551813074065	190.0	3.7077434081895744	125.0	0.28821558256430674
1237	Feb25-FISH2-3R4-rep2-cp190-100x_Position011_10_cmle.ics	103	1	0	1.5162	0.2918229810711206	1.0	0.2659493000774543	3.224508722236782	0.3976024934068569	0.5562175337648845	0.3949332693998242	0.23442020298889155	0.8249438043950119	0.9722708503656174	188.0	3.639642747438426	125.0	0.28821558256430674
1238	Feb25-FISH2-3R4-rep2-cp190-100x_Position011_10_cmle.ics	105	1	0	1.9493999999999998	0.0	1.0	0.1920362105171885	3.234388690130205	0.07997488380149542	0.25587488091457605	0.07997488380149542	0.028342330898698	0.9683847723210887	0.9386895657369918	226.0	4.488855573742273	140.0	0.3228014524720236
1239	Feb25-FISH2-3R4-rep2-cp190-100x_Position011_10_cmle.ics	107	1	0	1.7328	2.3825999999999996	1.0	0.2952262153135755	2.485486301492619	0.9930250274316306	0.9993762361706142	0.9852463255592908	0.9165571731093142	0.24574987967842746	0.9905625049528296	316.0	5.985233635235837	287.0	0.6617429775676483
1240	Feb25-FISH2-3R4-rep2-cp190-100x_Position011_10_cmle.ics	108	1	0	1.083	0.8595614345612763	1.0	0.2567992828564918	2.6892204419248267	0.652312481470501	0.7402770665444842	0.652312481470501	0.5450064684796377	0.6883177925503235	0.9811890658626842	114.0	2.1731544974648265	58.0	0.13373203030983835
1241	Feb25-FISH2-3R4-rep2-cp190-100x_Position011_10_cmle.ics	109	1	0	1.9493999999999998	0.10317500441073144	1.0	0.2594774498433428	3.2685807504461253	0.28527649453414444	0.46556656534701635	0.28527649453414444	0.05324063486255317	0.8800034888068564	0.988326487168375	292.0	5.682941180711288	239.0	0.5510681938629545
1242	Feb25-FISH2-3R4-rep2-cp190-100x_Position011_10_cmle.ics	110	1	0	1.5162	1.636764285244746	1.0	0.28150518806062647	3.174583986574339	0.8840084925690022	0.9446397735314933	0.8813701344656759	0.800141542816702	0.5088904304213728	1.0002080165345852	198.0	3.863119806992069	139.0	0.32049572781150915
1243	Feb25-FISH2-3R4-rep2-cp190-100x_Position011_10_cmle.ics	111	1	0	2.166	2.470620762784706	1.0	0.2580494409337287	3.0746123103878786	0.9435013484035121	0.9761497726043606	0.9424342403751574	0.8984795525405519	0.3986812439718891	0.9685843946605643	322.0	6.25975136401054	276.0	0.6363800063019892
1244	Feb25-FISH2-3R4-rep2-cp190-100x_Position011_10_cmle.ics	112	1	0	1.5162	0.9755754663213545	1.0	0.2920931800722684	2.928704658131842	0.7458691086540243	0.8385130335412935	0.7423018716412378	0.608190746803385	0.6300190157134214	0.9965703989833586	188.0	3.6396427474384265	131.0	0.3020499305273935
1245	Feb25-FISH2-3R4-rep2-cp190-100x_Position012_11_cmle.ics	2	1	0	1.2995999999999999	1.7153360421684174	1.0	0.2739999386659563	2.7202486834864215	0.9195958560603288	0.9619833803126259	0.9170113848519237	0.859369623311491	0.4742548441816603	0.9882373474137094	194.0	3.6567027389685127	133.0	0.3066613798484224
1246	Feb25-FISH2-3R4-rep2-cp190-100x_Position012_11_cmle.ics	3	1	0	1.2995999999999999	1.321284742879191	1.0	0.2792263383051301	2.5999049584274743	0.8399059165940453	0.8969735940368719	0.8374523025898318	0.7613014307107866	0.48433755322468763	0.9802384237956789	178.0	3.3927604390443635	118.0	0.27207550994070556
1247	Feb25-FISH2-3R4-rep2-cp190-100x_Position012_11_cmle.ics	5	1	0	1.5162	1.5838800525577283	1.0	0.18742717269817802	2.4343445438959757	0.8840188853222776	0.936924132862818	0.8822995167742428	0.8105990751461116	0.46381943116210816	0.7727248335172314	194.0	3.7503237343301925	110.0	0.2536297126565899
1248	Feb25-FISH2-3R4-rep2-cp190-100x_Position012_11_cmle.ics	6	1	0	1.2995999999999999	0.0	1.0	0.2939425763022126	2.537401596456257	0.16732605552717922	0.31083619741842766	0.14302533957804883	0.028508107452969847	0.9418407649883033	0.9773592929448093	170.0	3.284194537922709	113.0	0.2605468866381333
1249	Feb25-FISH2-3R4-rep2-cp190-100x_Position012_11_cmle.ics	10	1	0	1.7328	1.0521827216106825	1.0	0.2564953287205195	2.988362407459917	0.7226346644410492	0.8075356895263608	0.7166443431848317	0.6288053684047572	0.6552495610988803	0.9756507008654967	212.0	4.082366695005491	147.0	0.33894152509562475
1250	Feb25-FISH2-3R4-rep2-cp190-100x_Position012_11_cmle.ics	11	1	0	1.5162	0.2918229810711206	1.0	0.25304570928946574	3.609593197091458	0.4511456310679612	0.580121359223301	0.4466699029126214	0.24535922330097087	0.7908426886718566	0.9375208653404826	168.0	3.2863096236928198	103.0	0.23748964003298878
1251	Feb25-FISH2-3R4-rep2-cp190-100x_Position012_11_cmle.ics	13	1	0	1.5162	0.9077480443748005	1.0	0.3160753361079977	2.6831972733538616	0.6089812992125985	0.7212290846456693	0.6079068241469816	0.5089874507874016	0.6886391810392647	1.0020985513881786	228.0	4.369714243770064	182.0	0.41964188821363063
1252	Feb25-FISH2-3R4-rep2-cp190-100x_Position012_11_cmle.ics	13	2	0	0.8664	0.5556144027286182	1.0	0.3340725384089969	2.355930500261433	0.46741305774278213	0.5315555282152231	0.44120734908136483	0.3648068405511811	0.8337142034048304	1.0174679066056502	108.0	2.0390682617326408	61.0	0.1406492042913817
1253	Feb25-FISH2-3R4-rep2-cp190-100x_Position012_11_cmle.ics	14	1	0	1.2995999999999999	0.5836459621422412	1.0	0.29136251650881456	2.68571580452019	0.5763788266485803	0.6962316695954208	0.5763788266485803	0.4552517187162808	0.7460666462500715	0.9904619783823626	154.0	2.92663124263688	97.0	0.22365529206990203
1254	Feb25-FISH2-3R4-rep2-cp190-100x_Position012_11_cmle.ics	15	1	0	1.2995999999999999	1.44445006175024	1.0	0.2674205563182136	2.5919273557321545	0.893286602250063	0.9344441647464322	0.8920279611951281	0.8273241291172085	0.4416897902833417	0.9950157150021015	166.0	3.1713984652608316	104.0	0.2397953646935032
1255	Feb25-FISH2-3R4-rep2-cp190-100x_Position012_11_cmle.ics	17	1	0	1.083	1.3309465686852426	1.0	0.3156212800630772	2.769378073724039	0.9177363511286494	0.9567288066403592	0.9157557339622927	0.8568588318894483	0.41993955543355915	0.9995501845352337	116.0	2.2178499093755555	66.0	0.15217782759395398
1256	Feb25-FISH2-3R4-rep2-cp190-100x_Position012_11_cmle.ics	19	1	0	1.2995999999999999	0.3634229110571259	1.0	0.24784233883680118	3.1454971207805893	0.5387532479692877	0.6919696153936188	0.5358622626934151	0.352881621760809	0.7636278056967243	0.9621130958598036	150.0	2.860645667655842	86.0	0.19829232080424306
1257	Feb25-FISH2-3R4-rep2-cp190-100x_Position012_11_cmle.ics	20	1	0	1.5162	0.3777847188762272	1.0	0.27870573951843647	3.90344601671022	0.5123963950921133	0.6515858940485239	0.5120465211673725	0.3434555479146308	0.7660339762368376	1.0114841380001087	142.0	2.7988902642150273	84.0	0.1936808714832141
1258	Feb25-FISH2-3R4-rep2-cp190-100x_Position012_11_cmle.ics	22	1	0	1.2995999999999999	0.10317500441073144	1.0	0.19637328019701256	1.2472552203647258	0.34334897281279625	0.5422863378924142	0.33033288990496823	0.09831364458287198	0.8567994417416653	0.8605521588755829	208.0	3.946165373503193	125.0	0.28821558256430674
1259	Feb25-FISH2-3R4-rep2-cp190-100x_Position012_11_cmle.ics	23	1	0	1.2995999999999999	0.32626801153583	1.0	0.2987286402854682	2.8090593233040844	0.4465908431978396	0.5784839171961331	0.4363687571964645	0.2601993058259263	0.8309652961354759	1.0013491138494979	176.0	3.3714702759740547	120.0	0.2766869592617345
1260	Feb25-FISH2-3R4-rep2-cp190-100x_Position012_11_cmle.ics	24	1	0	1.2995999999999999	0.6190500264643886	1.0	0.28610847979324433	2.728491531642206	0.5618162946811927	0.6514138932654326	0.5526541767161237	0.43986380030017697	0.7452209725114305	0.9901539837666142	156.0	2.994731903388028	98.0	0.2259610167304165
1261	Feb25-FISH2-3R4-rep2-cp190-100x_Position012_11_cmle.ics	26	1	0	1.5162	1.0841098665386142	1.0	0.27538055063158023	2.840890210472561	0.6615126467248722	0.738363734300584	0.6615126467248722	0.5755354561695168	0.6158312224486008	0.985928437390321	158.0	3.0394273152987568	98.0	0.2259610167304165
1262	Feb25-FISH2-3R4-rep2-cp190-100x_Position012_11_cmle.ics	26	2	0	1.5162	0.5595020986366908	1.0	0.29542756759847955	2.5777364424347753	0.4893102526244812	0.5936907820547102	0.4823775145223231	0.3247865731967712	0.7759956530548322	0.9966412494486633	214.0	4.1036568580758	160.0	0.3689159456823127
1263	Feb25-FISH2-3R4-rep2-cp190-100x_Position012_11_cmle.ics	27	1	0	1.083	0.1459114905355603	1.0	0.29902260141635756	2.286619133082515	0.39226444120730264	0.5608960832096714	0.39226444120730264	0.18066654867738555	0.8284791020798864	0.9930334996160048	124.0	2.34982105933763	71.0	0.16370645089652625
1264	Feb25-FISH2-3R4-rep2-cp190-100x_Position012_11_cmle.ics	28	1	0	1.5162	2.3245972107497854	1.0	0.26451517135375124	3.2235050667222644	0.9904574396782841	0.9982238605898124	0.989460455764075	0.9732825067024129	0.1564289349286132	0.9868019889469386	174.0	3.3969906105845857	111.0	0.2559354373171044
1265	Feb25-FISH2-3R4-rep2-cp190-100x_Position012_11_cmle.ics	29	1	0	1.7328	0.0	1.0	0.1533274069808703	2.8947915017327746	0.10560828300258844	0.21183491515674432	0.10560828300258844	0.037769628990509056	0.9567272752999646	0.9182086140482308	152.0	2.9989620749282504	69.0	0.1590950015754973
1266	Feb25-FISH2-3R4-rep2-cp190-100x_Position012_11_cmle.ics	30	1	0	1.5162	0.3095250132321943	1.0	0.28877185231211383	3.0220239330591867	0.3832859946505908	0.49944932552728116	0.38250759765155967	0.249335464264125	0.8461213658976813	1.007690398103868	178.0	3.462976185565623	120.0	0.2766869592617345
1267	Feb25-FISH2-3R4-rep2-cp190-100x_Position012_11_cmle.ics	31	1	0	1.2995999999999999	0.20635000882146287	1.0	0.2836313623464961	2.614453420448323	0.34777476610999386	0.4850321325522427	0.34777476610999386	0.21436456238524088	0.8584047378326026	1.0007156869676106	150.0	2.8372404188154228	92.0	0.21212666876732977
1268	Feb25-FISH2-3R4-rep2-cp190-100x_Position012_11_cmle.ics	32	1	0	1.2995999999999999	0.7295574526778015	1.0	0.2970299522544141	2.730204343678898	0.6373899702454748	0.7372652181998512	0.6373899702454748	0.5051024361517481	0.6701382111954708	0.9637970404151814	186.0	3.5481368378468576	130.0	0.29974420586687905
1269	Feb25-FISH2-3R4-rep2-cp190-100x_Position012_11_cmle.ics	33	1	0	1.2995999999999999	0.6190500264643886	1.0	0.2888539991204763	2.570750279619699	0.5977384655811075	0.7279377484678697	0.5918896696701788	0.45253998796334755	0.7411937500352146	1.005829065352673	176.0	3.3714702759740547	118.0	0.27207550994070556
1270	Feb25-FISH2-3R4-rep2-cp190-100x_Position012_11_cmle.ics	36	1	0	1.2995999999999999	1.2269033092775323	1.0	0.2984777951259377	2.7782489878875625	0.8150751471512658	0.8800543704538218	0.8133689272040034	0.7203105483578653	0.5338410485937508	0.9963394292088402	178.0	3.462976185565623	122.0	0.2812984085827634
1271	Feb25-FISH2-3R4-rep2-cp190-100x_Position012_11_cmle.ics	37	1	0	1.7328	0.0	1.0	0.1989271601115237	3.0344410465802625	0.10816907378811276	0.2891762800133224	0.07741393405395586	0.02737911405819481	0.9472804727893344	0.956496751611277	206.0	4.041901454634984	124.0	0.28590985790379225
1272	Feb25-FISH2-3R4-rep2-cp190-100x_Position012_11_cmle.ics	39	1	0	1.5162	0.6275890508929507	1.0	0.28452684573903236	2.976335104159775	0.5940313507628313	0.7229693890370039	0.5848745829901871	0.4440159964266272	0.7428706561042782	0.9980999637978195	202.0	3.9057001331326866	144.0	0.33202435111408135
1273	Feb25-FISH2-3R4-rep2-cp190-100x_Position012_11_cmle.ics	40	1	0	1.9493999999999998	0.0	1.0	0.07729169854108144	1.6183691413302554	0.056639370313017724	0.09506501761527694	0.056639370313017724	0.02831292305403596	0.9812906414847213	0.8295888875749281	228.0	4.533550985653	90.0	0.20751521944630086
1274	Feb25-FISH2-3R4-rep2-cp190-100x_Position012_11_cmle.ics	40	2	0	1.083	0.0	1.0	0.22445077829145185	2.319952050566504	0.14055706200171758	0.2553809430428109	0.14055706200171758	0.02831292305403596	0.9212077442683968	0.8785289697420074	108.0	2.01566301289222	50.0	0.11528623302572269
1275	Feb25-FISH2-3R4-rep2-cp190-100x_Position012_11_cmle.ics	41	1	0	1.9493999999999998	0.0	1.0	0.20684686491595153	2.730468024136452	0.11930352278590886	0.2682409270362919	0.11930352278590886	0.020999916000336	0.94914992017534	0.9341669375417176	298.0	5.863837914124315	220.0	0.5072594253131798
1276	Feb25-FISH2-3R4-rep2-cp190-100x_Position012_11_cmle.ics	42	1	0	1.5162	0.8058225447605828	1.0	0.2992793722067354	2.5886505810973914	0.658421520548338	0.7320685996157045	0.6567223034787347	0.5295713957956925	0.6970455634518288	0.992147026890936	194.0	3.7269184854897723	139.0	0.32049572781150915
1277	Feb25-FISH2-3R4-rep2-cp190-100x_Position012_11_cmle.ics	43	1	0	1.5162	0.2918229810711206	1.0	0.3071540416617009	2.8781420644928444	0.4212068285537213	0.5563130317200969	0.41618541889683924	0.22173784438559918	0.8290256665078716	1.0007050164647535	196.0	3.795019146240921	143.0	0.3297186264535669
1278	Feb25-FISH2-3R4-rep2-cp190-100x_Position012_11_cmle.ics	44	1	0	1.2995999999999999	1.700545316500696	1.0	0.3390911928090904	2.967237756847592	0.9591893344428841	0.9856798599192108	0.95008755049323	0.8741093254277839	0.4551873972780593	1.0169361168427946	164.0	3.173513551030943	115.0	0.2651583359591622
1279	Feb25-FISH2-3R4-rep2-cp190-100x_Position012_11_cmle.ics	45	1	0	1.2995999999999999	0.0	1.0	0.29916811979196134	2.5424908477504338	0.19578853046594982	0.38123726192986157	0.16895073441563005	0.029657741232693793	0.9136479712023425	0.9950002431111175	170.0	3.237384040241869	114.0	0.26285261129864773
1280	Feb25-FISH2-3R4-rep2-cp190-100x_Position012_11_cmle.ics	46	1	0	1.083	1.1321417835580119	1.0	0.29902260141635756	2.2332597475462053	0.6981584568176236	0.7839736196753255	0.695901806569267	0.6027421215010471	0.56142747273636	0.9999107711515817	124.0	2.3030105616567904	71.0	0.16370645089652625
1281	Feb25-FISH2-3R4-rep2-cp190-100x_Position012_11_cmle.ics	46	2	0	1.7328	0.1459114905355603	1.0	0.27324989158744234	2.9330664583506563	0.3137201836963265	0.4795027875043197	0.3137201836963265	0.13185998775912966	0.8497543311061716	0.9758629115040658	226.0	4.3952345783805935	167.0	0.3850560183059138
1282	Feb25-FISH2-3R4-rep2-cp190-100x_Position012_11_cmle.ics	47	1	0	1.2995999999999999	0.42540144110901373	1.0	0.19365982111169958	3.119288126283994	0.567413085871831	0.6866585972698541	0.567413085871831	0.38337031806872435	0.7264920681559534	0.8785338211742779	146.0	2.794660092674805	73.0	0.16831790021755516
1283	Feb25-FISH2-3R4-rep2-cp190-100x_Position012_11_cmle.ics	48	1	0	2.166	0.0	1.0	0.17607201506211365	2.855359241300599	0.08333596563269947	0.232354381199065	0.08333596563269947	0.028709173036831133	0.9779444520041951	0.9059416921427991	218.0	4.380289672620617	127.0	0.29282703188533565
1284	Feb25-FISH2-3R4-rep2-cp190-100x_Position012_11_cmle.ics	50	1	0	1.2995999999999999	1.5497868238284018	1.0	0.2886090189841206	2.3865281505582003	0.9165748321933715	0.9582919698722211	0.9148079672856766	0.8331997559176313	0.39888393120719795	0.9957621546801367	168.0	3.21609387717156	110.0	0.2536297126565899
1285	Feb25-FISH2-3R4-rep2-cp190-100x_Position012_11_cmle.ics	51	1	0	1.2995999999999999	0.6275890508929507	1.0	0.16606386868032047	2.070206723836824	0.6548998089663862	0.8341055968784294	0.6515059139129374	0.48811120595049384	0.6748232831321053	0.8239185537226233	178.0	3.392760439044364	91.0	0.20982094410681532
1286	Feb25-FISH2-3R4-rep2-cp190-100x_Position012_11_cmle.ics	52	1	0	1.7328	2.364953073491199	1.0	0.2984594833218991	2.85169071342163	0.9308960255112814	0.9635386709962068	0.9301934459887442	0.8908635539602915	0.4373399125049255	1.0003566757385718	240.0	4.614481466394017	191.0	0.4403934101582607
1287	Feb25-FISH2-3R4-rep2-cp190-100x_Position012_11_cmle.ics	52	2	0	1.083	1.693476355552663	1.0	0.3396063716276209	2.540825300437895	0.8138928730042009	0.8593858071655831	0.8134232732197072	0.7573406819025708	0.48969296906132836	1.0018766623740556	134.0	2.5498928700508534	85.0	0.19598659614372857
1288	Feb25-FISH2-3R4-rep2-cp190-100x_Position012_11_cmle.ics	53	1	0	1.5162	0.0	1.0	0.24810407087953565	2.9033751829406502	0.21444442515666498	0.37133074105577446	0.19790129671741283	0.029623136077212838	0.9283943754928053	0.9777450290059887	182.0	3.52896176054666	115.0	0.2651583359591622
1289	Feb25-FISH2-3R4-rep2-cp190-100x_Position012_11_cmle.ics	54	1	0	1.5162	1.2269033092775323	1.0	0.2617777079548179	2.8560468173622393	0.8116277405348665	0.8743668042401254	0.8089319369229668	0.7289365492123323	0.5602998293944729	0.999602034658597	190.0	3.6843381593491547	126.0	0.2905213072248212
1290	Feb25-FISH2-3R4-rep2-cp190-100x_Position012_11_cmle.ics	55	1	0	1.2995999999999999	0.0	1.0	0.21085420406360333	2.7003440457021908	0.10060807944314379	0.2412755526923621	0.10060807944314379	0.0358719733513505	0.939575951766448	0.9505532911867556	130.0	2.5073125439102357	64.0	0.14756637827292504
1291	Feb25-FISH2-3R4-rep2-cp190-100x_Position012_11_cmle.ics	56	1	0	1.2995999999999999	0.9018655279647406	1.0	0.28166648430998564	2.780006902850306	0.7147916072359555	0.8181075949989671	0.7076107378589205	0.6077081222518419	0.6104894286911524	0.9858068964214286	160.0	3.0607174783690656	101.0	0.23287819071195984
1292	Feb25-FISH2-3R4-rep2-cp190-100x_Position012_11_cmle.ics	57	1	0	1.5162	0.42540144110901373	1.0	0.2597706008749607	3.231257162044249	0.48667403193849695	0.5992211681564603	0.4862905508432019	0.3513052052993435	0.797939424703167	0.9908984030171379	174.0	3.373585361744166	110.0	0.2536297126565899
1293	Feb25-FISH2-3R4-rep2-cp190-100x_Position012_11_cmle.ics	59	1	0	1.5162	1.860013843745577	1.0	0.31233731489967453	2.6953040157829022	0.9259084772458795	0.9599166057265005	0.9248467120436519	0.8792576081453564	0.3842635859251966	1.0035285929851225	194.0	3.726918485489773	142.0	0.3274129017930525
1294	Feb25-FISH2-3R4-rep2-cp190-100x_Position012_11_cmle.ics	61	1	0	1.2995999999999999	0.20635000882146287	1.0	0.13232182192167702	1.4188463259170248	0.3837516220360977	0.543315736699304	0.37640822224843695	0.17406659195470095	0.831172463949359	0.5587059513015457	192.0	3.635412575898204	91.0	0.20982094410681532
1295	Feb25-FISH2-3R4-rep2-cp190-100x_Position012_11_cmle.ics	62	1	0	1.5162	1.0542408233015097	1.0	0.2792263383051301	2.558048248579219	0.749991469323688	0.8259358151914283	0.7486350917900771	0.6595918924452331	0.6186664777596952	0.9866609556863346	178.0	3.392760439044363	118.0	0.27207550994070556
1296	Feb25-FISH2-3R4-rep2-cp190-100x_Position012_11_cmle.ics	63	1	0	1.2995999999999999	0.0	1.0	0.1319111655101123	2.9035416492675328	0.18306168565796432	0.3752423994743337	0.163245027805824	0.027521355193358656	0.9255252588180625	0.7065942486043241	152.0	2.788314835364472	64.0	0.14756637827292504
1297	Feb25-FISH2-3R4-rep2-cp190-100x_Position012_11_cmle.ics	64	1	0	1.083	0.5158750220536572	1.0	0.29380436295759543	2.3037201172567547	0.5949859230459847	0.6955058020884539	0.5923939759574564	0.45236180006256427	0.699666218057211	1.0191606032998728	120.0	2.283835484356593	67.0	0.15448355225446841
1298	Feb25-FISH2-3R4-rep2-cp190-100x_Position012_11_cmle.ics	65	1	0	2.166	0.0	1.0	0.15802816527712926	2.9060794838456174	0.08109786290861361	0.23042702528511583	0.08109786290861361	0.02832687516210927	0.9451660940922876	0.9187559875758946	226.0	4.5590713202635325	127.0	0.29282703188533565
1299	Feb25-FISH2-3R4-rep2-cp190-100x_Position012_11_cmle.ics	66	1	0	1.083	0.46141264688247224	1.0	0.261512653717724	3.0918008428654353	0.5856152239864466	0.6925160553169694	0.5771640203301682	0.4456286198337339	0.7188457393655587	1.0036717735725804	104.0	2.0198931844324433	51.0	0.11759195768623716
1300	Feb25-FISH2-3R4-rep2-cp190-100x_Position012_11_cmle.ics	67	1	0	1.083	0.0	1.0	0.1422482744025464	1.9109928512619416	0.13374240811470792	0.42256277002066245	0.1610497151086344	0.027166426648300043	0.9591607547657046	0.6485416881635231	172.0	3.1650532079504985	80.0	0.18445797284115634
1301	Feb25-FISH2-3R4-rep2-cp190-100x_Position012_11_cmle.ics	70	1	0	1.083	0.20635000882146287	1.0	0.31014455052289863	2.1151321348522827	0.3967175701817728	0.5277428614729035	0.39538034999509686	0.20454565715457373	0.8213066558425521	0.988711856852653	166.0	3.1011827187395724	112.0	0.25824116197761887
1302	Feb25-FISH2-3R4-rep2-cp190-100x_Position012_11_cmle.ics	71	1	0	1.7328	0.0	1.0	0.21041759275213717	2.6471148558276676	0.11729995896594173	0.2591095609355765	0.08362741075092327	0.029692244562987278	0.950935596459403	0.917071793086984	200.0	3.9312204677432177	122.0	0.2812984085827634
1303	Feb25-FISH2-3R4-rep2-cp190-100x_Position012_11_cmle.ics	72	1	0	1.5162	1.0841098665386142	1.0	0.2912166652001647	2.643922057650246	0.7678270758869229	0.84876155732136	0.762620742622515	0.6593027205860633	0.6173782068206098	1.0035190204081834	192.0	3.6822230735790438	135.0	0.31127282916945126
1304	Feb25-FISH2-3R4-rep2-cp190-100x_Position012_11_cmle.ics	73	1	0	1.2995999999999999	0.23070632344123612	1.0	0.2524494096634655	3.0009457927464465	0.4286372415259493	0.5609086237751829	0.4286372415259493	0.27012420929532044	0.7956107574165127	0.964823214395517	112.0	2.1752695832349374	56.0	0.12912058098880944
1305	Feb25-FISH2-3R4-rep2-cp190-100x_Position012_11_cmle.ics	74	1	0	1.083	0.10317500441073144	1.0	0.26686235201799796	2.7713824933096087	0.30185422350910407	0.4554192883790857	0.2913441728381313	0.08355838298346233	0.8738060884442036	0.9887021947692177	130.0	2.483907295069816	72.0	0.16601217555704068
1306	Feb25-FISH2-3R4-rep2-cp190-100x_Position012_11_cmle.ics	77	1	0	1.5162	0.6190500264643886	1.0	0.29575657482846107	2.586083598456603	0.5558119335097037	0.6725313123678052	0.5550759519689163	0.4259609200432306	0.7396573433778235	0.9888158515130002	204.0	3.880179798522156	149.0	0.34355297441665367
1307	Feb25-FISH2-3R4-rep2-cp190-100x_Position012_11_cmle.ics	79	1	0	1.9493999999999998	1.2225574214657589	1.0	0.25999693092203524	3.3268389511264957	0.7812903906517897	0.850735934161589	0.780175938382	0.6903372372134736	0.5770487683007572	0.9875320920988815	212.0	4.199392939207591	148.0	0.3412472497561391
1308	Feb25-FISH2-3R4-rep2-cp190-100x_Position012_11_cmle.ics	80	1	0	1.5162	0.6190500264643886	1.0	0.2836736067019555	2.5928982646638135	0.5807555994888733	0.6929543281015181	0.5799358680714612	0.45468572944041274	0.7529420004567862	0.9978138521728432	184.0	3.5268466747765492	125.0	0.28821558256430674
1309	Feb25-FISH2-3R4-rep2-cp190-100x_Position012_11_cmle.ics	81	1	0	1.083	0.10317500441073144	1.0	0.29335409900733317	2.072647422423216	0.24984536147544087	0.420269639092619	0.24984536147544087	0.08491864120075236	0.9001545973677719	0.9923827867180528	134.0	2.503082372370014	79.0	0.18215224818064185
1310	Feb25-FISH2-3R4-rep2-cp190-100x_Position012_11_cmle.ics	82	1	0	1.2995999999999999	2.2377496632514493	1.0	0.29247783641808905	2.558125419576146	0.9830360184582985	0.995203474867602	0.9824630679178668	0.9529870853851157	0.32831199637437464	1.0059087550961272	186.0	3.5247315890064383	129.0	0.29743848120636457
1311	Feb25-FISH2-3R4-rep2-cp190-100x_Position012_11_cmle.ics	83	1	0	1.9493999999999998	0.0	1.0	0.2753189363498532	3.4709644078948956	0.20223747332267278	0.360123695688695	0.20223747332267278	0.026695993578775112	0.9070149208505934	0.9714285768934806	220.0	4.307958840329247	161.0	0.37122167034282705
1312	Feb25-FISH2-3R4-rep2-cp190-100x_Position012_11_cmle.ics	84	1	0	1.7328	0.0	1.0	0.19232647931374378	2.5699181685834884	0.07906976744186046	0.23539229737851958	0.07906976744186046	0.027624947986499608	0.9538666743309934	0.9339192291223221	190.0	3.777959154710834	108.0	0.24901826333556107
1313	Feb25-FISH2-3R4-rep2-cp190-100x_Position012_11_cmle.ics	87	1	0	1.5162	0.41270001764292574	1.0	0.2659033223465699	2.672381819621972	0.502374146034207	0.660949335400617	0.5012193743236913	0.32476137409758227	0.788576887143215	0.9793313560950516	186.0	3.5481368378468585	123.0	0.2836041332432778
1314	Feb25-FISH2-3R4-rep2-cp190-100x_Position012_11_cmle.ics	88	1	0	1.5162	0.0	1.0	0.14597096105639615	2.697560150875719	0.10362130107859151	0.31947939198634473	0.10362130107859151	0.036816315719772216	0.9430760139256097	0.6936814167294462	150.0	2.9308614141771017	66.0	0.15217782759395398
1315	Feb25-FISH2-3R4-rep2-cp190-100x_Position012_11_cmle.ics	89	1	0	1.5162	0.8595614345612763	1.0	0.293554258334312	2.9559937545182664	0.7077123643559899	0.7933896699524484	0.7025632849063506	0.5900197897224749	0.6145901401383443	0.9962847657651855	164.0	3.1969187998713626	107.0	0.2467125386750466
1316	Feb25-FISH2-3R4-rep2-cp190-100x_Position012_11_cmle.ics	90	1	0	1.083	1.6149442640886529	1.0	0.2745497448744835	2.331208084329753	0.9127988390151998	0.9519141821761675	0.9123914759273876	0.8479305106466041	0.433768173383263	0.9749529463644518	156.0	2.9245161568667686	96.0	0.22134956740938755
1317	Feb25-FISH2-3R4-rep2-cp190-100x_Position012_11_cmle.ics	91	1	0	1.5162	0.5158750220536572	1.0	0.27014312226221904	2.4107404509815438	0.5244303285637889	0.6531786818318182	0.5244303285637889	0.3545528062921466	0.790129050367156	0.9777281467052664	214.0	4.08025160923538	153.0	0.35277587305871144
1318	Feb25-FISH2-3R4-rep2-cp190-100x_Position012_11_cmle.ics	93	1	0	1.5162	0.0	1.0	0.18116006308771845	2.534006881447166	0.08459912117462513	0.24352329082104893	0.08459912117462513	0.030588384305854612	0.9689770422133611	0.9220160201484943	160.0	3.1309332248903248	81.0	0.18676369750167077
1319	Feb25-FISH2-3R4-rep2-cp190-100x_Position012_11_cmle.ics	94	1	0	1.2995999999999999	0.3777847188762272	1.0	0.2802220647444271	3.6116827576699535	0.4396921621737822	0.5084096478782407	0.40803129971193947	0.31644524700116083	0.8141117903715154	1.0180947244725895	112.0	2.2220800809157777	59.0	0.13603775497035278
1320	Feb25-FISH2-3R4-rep2-cp190-100x_Position012_11_cmle.ics	94	2	0	1.083	1.7295282337615656	1.0	0.2858448059506674	2.8553696967841935	0.9184143772303195	0.9453415882024163	0.9163076658497786	0.8724407756137409	0.44229492529462	0.9962747364060487	110.0	2.1071689224837895	58.0	0.13373203030983835
1321	Feb25-FISH2-3R4-rep2-cp190-100x_Position012_11_cmle.ics	95	1	0	1.7328	0.10317500441073144	1.0	0.27346259897054487	3.131490913412447	0.3325821459726665	0.4826112241930794	0.3216632742076185	0.09483498109915674	0.8600333096321453	0.9798883376469678	198.0	3.8631198069920694	137.0	0.3158842784904802
1322	Feb25-FISH2-3R4-rep2-cp190-100x_Position012_11_cmle.ics	97	1	0	1.2995999999999999	0.8254000352858515	1.0	0.27780486046518565	3.024491777066289	0.6504121442691433	0.7340979448733729	0.6497407780388647	0.5544478012755958	0.7051978175941989	0.9871734548313746	166.0	3.1948037141012513	106.0	0.24440681401453213
1323	Feb25-FISH2-3R4-rep2-cp190-100x_Position012_11_cmle.ics	98	1	0	1.2995999999999999	0.32626801153583	1.0	0.2750630861314419	2.3782694286066532	0.4360256549624959	0.5900677609885132	0.4409754683480088	0.25386817407689244	0.7989375399091568	0.9455036024353344	146.0	2.7478495949939656	87.0	0.20059804546475749
1324	Feb25-FISH2-3R4-rep2-cp190-100x_Position012_11_cmle.ics	99	1	0	1.5162	0.3720027687491155	1.0	0.2659059822000516	2.6137700612005603	0.4420417342349234	0.5659899642015727	0.44354098460973596	0.3010395312547808	0.8069058155173223	0.9723436651944154	192.0	3.658817824738624	129.0	0.29743848120636457
1325	Feb25-FISH2-3R4-rep2-cp190-100x_Position012_11_cmle.ics	100	1	0	1.9493999999999998	0.0	1.0	0.21898291418577578	2.8607007125307082	0.08156946846186956	0.2918287056264961	0.1109365914805893	0.028068294230028618	0.9649029776002808	0.9491303933040826	208.0	4.110002115386132	132.0	0.30435565518790797
1326	Feb25-FISH2-3R4-rep2-cp190-100x_Position012_11_cmle.ics	102	1	0	1.7328	1.0521827216106825	1.0	0.26455915043708045	2.71225895882229	0.7729484065394868	0.853233900098134	0.758750287094327	0.6436620012388555	0.6075842926261942	0.9849785667722374	206.0	3.9716857081137236	143.0	0.3297186264535669
1327	Feb25-FISH2-3R4-rep2-cp190-100x_Position012_11_cmle.ics	103	1	0	1.2995999999999999	0.0	1.0	0.28610847979324433	2.8635268348306635	0.16128117677471002	0.3272612803428924	0.16128117677471002	0.029644515973015567	0.9228932171315378	0.9449068387432404	156.0	3.041542401068868	98.0	0.2259610167304165
1328	Feb25-FISH2-3R4-rep2-cp190-100x_Position012_11_cmle.ics	104	1	0	1.2995999999999999	0.639412489864916	1.0	0.3056246804602093	2.3605930666495576	0.5844465471125979	0.7144336579223818	0.5844465471125979	0.4504920988518935	0.7260974260672485	0.9905212045354864	188.0	3.5460217520767467	134.0	0.30896710450893683
1329	Feb25-FISH2-3R4-rep2-cp190-100x_Position012_11_cmle.ics	105	1	0	1.2995999999999999	0.10317500441073144	1.0	0.25802639206161404	2.5160563305958012	0.2416400644773855	0.36664796611776607	0.23780776889282215	0.0677052056006827	0.9157858961989426	0.9764363377895383	148.0	2.7925450069046938	86.0	0.19829232080424306
1330	Feb25-FISH2-3R4-rep2-cp190-100x_Position012_11_cmle.ics	106	1	0	1.9493999999999998	0.0	1.0	0.1981411033238367	3.6566532260666684	0.13467627884515884	0.3120623641819875	0.13467627884515884	0.027208443999862025	0.9566734769063115	0.9402371145581342	230.0	4.4846254022020515	146.0	0.3366358004351103
[truncated: 4,787 more rows]
