# Supplementary material for: M1BP cooperates with CP190 to activate transcription at TAD borders and promote chromatin insulator activity
Source: Nat Commun. 2021 Jul 7;12:4170. doi: 10.1038/s41467-021-24407-y (PMC8263732; doi:10.1038/s41467-021-24407-y)
Supplement: Supplementary file 6 — Source Data [file 41467_2021_24407_MOESM6_ESM.zip › Source Data_updated_060121/Source Data 8/Figure 8i/Figure 8i-tango-slide2/rep2/nucleus.xls]

	Label	nuc.idx	idx	tag	nbObjects.nucleus	nbObjects.B	nbObjects.C	nbObjects.A	ZThickness	allObjects	compacity	elongation	rad_dist	ratioEllVolume	surface_pix	surface_unit	volume_pix	volume_unit
1	Feb25-FISH2-3R4-rep2-cp190-100x_Position001_0_cmle.ics	1	1	0	1	1	2	1	9.747	2.0	0.2959961728111206	1.5383549273384682	0.0	0.9666107634067114	19728.0	345.4523435649617	141756.0	326.85030497588696
2	Feb25-FISH2-3R4-rep2-cp190-100x_Position001_0_cmle.ics	2	1	0	1	0	0	0	5.848199999999999	0.0	0.3040046119092059	1.2024733823972034	0.0	0.9689741557633168	8332.0	142.24602869780335	39431.0	90.91702908874542
3	Feb25-FISH2-3R4-rep2-cp190-100x_Position001_0_cmle.ics	3	1	0	1	1	1	1	7.5809999999999995	1.0	0.29028211886617333	1.0891712041841228	0.0	0.9565506569992235	15740.0	263.7725613462732	100044.0	230.67391793650802
4	Feb25-FISH2-3R4-rep2-cp190-100x_Position001_0_cmle.ics	4	1	0	1	1	1	1	7.3644	1.0	0.29506811502165686	1.1088488303263644	0.0	0.9445156734433727	15412.0	259.0873069118915	97729.0	225.3361653474171
5	Feb25-FISH2-3R4-rep2-cp190-100x_Position001_0_cmle.ics	5	1	0	1	1	1	1	8.664	1.0	0.2995444275522999	1.2048899848251977	0.0	0.9603802421855364	16724.0	288.66495486249516	111305.0	256.63868333856135
6	Feb25-FISH2-3R4-rep2-cp190-100x_Position001_0_cmle.ics	6	1	0	1	1	1	1	8.2308	1.0	0.2977342422420189	1.1774772265877456	0.0	0.9582007964576974	15550.0	267.85876580192866	99491.0	229.39885219924355
7	Feb25-FISH2-3R4-rep2-cp190-100x_Position001_0_cmle.ics	7	1	0	1	1	1	1	8.014199999999999	1.0	0.28603233125874683	1.1410325873609453	0.0	0.9458190891882673	16108.0	273.33061632172513	102812.0	237.05616379681203
8	Feb25-FISH2-3R4-rep2-cp190-100x_Position001_0_cmle.ics	8	1	0	1	1	1	1	8.664	1.0	0.296769915060338	1.252155647095828	0.0	0.9572653229621789	17162.0	294.7786260029844	115169.0	265.54800342678914
9	Feb25-FISH2-3R4-rep2-cp190-100x_Position001_0_cmle.ics	9	1	0	1	0	1	1	8.014199999999999	1.0	0.28968565670319224	1.103860976044559	0.0	0.9529604816167783	16952.0	288.2834035916624	111704.0	257.5586674781066
10	Feb25-FISH2-3R4-rep2-cp190-100x_Position001_0_cmle.ics	10	1	0	1	2	1	1	9.5304	1.0	0.26785677790102436	1.0471142229360162	0.0	0.9504477697791489	28096.0	462.56987396194467	229188.0	528.4444234939867
11	Feb25-FISH2-3R4-rep2-cp190-100x_Position001_0_cmle.ics	11	1	0	1	0	1	0	7.3644	1.0	0.2976355460298238	1.0903379762277492	0.0	0.9597153775430315	14754.0	250.09339711032882	91935.0	211.97679666439632
12	Feb25-FISH2-3R4-rep2-cp190-100x_Position001_0_cmle.ics	12	1	0	1	0	1	1	6.9312	1.0	0.2973298175832958	1.1754487995292635	0.0	0.9655154642716045	11648.0	199.4758372318363	64457.0	148.62009444278016
13	Feb25-FISH2-3R4-rep2-cp190-100x_Position001_0_cmle.ics	13	1	0	1	1	1	1	9.747	1.0	0.29637757564074246	1.3871828942190925	0.0	0.9482696695951902	18736.0	328.7602474858791	131284.0	302.7047563309796
14	Feb25-FISH2-3R4-rep2-cp190-100x_Position001_0_cmle.ics	14	1	0	1	1	1	1	6.497999999999999	1.0	0.2827503978650273	1.0154527579896213	0.0	0.9526685268764644	13902.0	230.88931489448328	81958.0	188.97258172644362
15	Feb25-FISH2-3R4-rep2-cp190-100x_Position001_0_cmle.ics	15	1	0	1	1	1	1	8.664	1.0	0.2872768193379581	1.1825210175202785	0.0	0.9717225247677661	18008.0	308.27817275910024	121793.0	280.82112357803686
16	Feb25-FISH2-3R4-rep2-cp190-100x_Position001_0_cmle.ics	16	1	0	1	1	1	1	9.747	1.0	0.30607580364193165	1.4386479517811341	0.0	0.947043354373143	18674.0	327.77257894692997	132753.0	306.09186585727537
17	Feb25-FISH2-3R4-rep2-cp190-100x_Position001_0_cmle.ics	17	1	0	1	0	1	1	7.797599999999999	1.0	0.3016006585485873	1.0743201900220702	0.0	0.9549117867634525	17440.0	292.0504832015444	118935.0	274.2313624982866
18	Feb25-FISH2-3R4-rep2-cp190-100x_Position001_0_cmle.ics	18	1	0	1	0	1	1	8.2308	1.0	0.29611645453233004	1.0734576189293057	0.0	0.9601694730233281	18114.0	306.45749004791406	124746.0	287.62992850053604
19	Feb25-FISH2-3R4-rep2-cp190-100x_Position001_0_cmle.ics	19	1	0	1	0	1	1	7.147799999999999	1.0	0.30381930799669676	1.2441799527546635	0.0	0.9680349100813529	10586.0	185.52596752253652	56452.0	130.16276853536195
20	Feb25-FISH2-3R4-rep2-cp190-100x_Position001_0_cmle.ics	20	1	0	1	1	1	1	7.3644	1.0	0.30062256463898	1.1835315032625242	0.0	0.9573525302383764	14098.0	238.5462000993888	86302.0	198.9886496517184
21	Feb25-FISH2-3R4-rep2-cp190-100x_Position001_0_cmle.ics	21	1	0	1	1	1	1	6.9312	1.0	0.31056322301582934	1.2721081337055904	0.0	0.9650208951021347	10500.0	181.35716092169744	56381.0	129.9990620844654
22	Feb25-FISH2-3R4-rep2-cp190-100x_Position001_0_cmle.ics	22	1	0	1	1	1	1	6.9312	1.0	0.28042124897178405	1.0056042946440429	0.0	0.9603781362581892	14980.0	248.8713719670119	91295.0	210.50113288166705
23	Feb25-FISH2-3R4-rep2-cp190-100x_Position001_0_cmle.ics	23	1	0	1	1	2	1	8.4474	2.0	0.30726815322206685	1.2623050806324623	0.0	0.9540682153438896	15936.0	274.682776139969	104858.0	241.7736764522246
24	Feb25-FISH2-3R4-rep2-cp190-100x_Position001_0_cmle.ics	25	1	0	1	1	1	1	6.9312	1.0	0.28955537487421307	1.1122636920853113	0.0	0.956833394264888	13020.0	220.1194432988928	75172.0	173.32593418019255
25	Feb25-FISH2-3R4-rep2-cp190-100x_Position001_0_cmle.ics	26	1	0	1	1	1	1	7.3644	1.0	0.2984543837404245	1.2046321102802486	0.0	0.9563035419630703	13972.0	237.32194607016143	84840.0	195.6176801980463
26	Feb25-FISH2-3R4-rep2-cp190-100x_Position001_0_cmle.ics	27	1	0	1	1	1	1	7.797599999999999	1.0	0.26419919051239954	1.0895978988869182	0.0	0.9447368402583031	18728.0	315.9660367132268	123873.0	285.61703087190693
27	Feb25-FISH2-3R4-rep2-cp190-100x_Position001_0_cmle.ics	28	1	0	1	2	2	1	9.747	2.0	0.32366282536474594	1.2782872820847908	0.0	0.93604153892317	25790.0	440.6671090608587	221563.0	510.86327295756394
28	Feb25-FISH2-3R4-rep2-cp190-100x_Position001_0_cmle.ics	29	1	0	1	1	1	1	7.797599999999999	1.0	0.3001149323797667	1.1944686807542075	0.0	0.9499351914506134	15214.0	259.36691614965144	96668.0	222.88979148261123
29	Feb25-FISH2-3R4-rep2-cp190-100x_Position001_0_cmle.ics	30	1	0	1	1	1	1	6.497999999999999	1.0	0.28664103582017053	1.0651590262006791	0.0	0.9574877472207971	13766.0	228.73942634048993	81312.0	187.48308359575128
30	Feb25-FISH2-3R4-rep2-cp190-100x_Position001_0_cmle.ics	31	1	0	1	0	1	1	6.0648	1.0	0.29146081151516284	1.1036881680554236	0.0	0.957201502435237	9908.0	166.98046180294753	50066.0	115.43841085331664
31	Feb25-FISH2-3R4-rep2-cp190-100x_Position001_0_cmle.ics	32	1	0	1	1	1	1	7.797599999999999	1.0	0.29916894349835893	1.2182185526352562	0.0	0.9615764905730642	15388.0	262.6000700183444	98176.0	226.366824270667
32	Feb25-FISH2-3R4-rep2-cp190-100x_Position001_0_cmle.ics	33	1	0	1	1	1	1	6.497999999999999	1.0	0.2864224309559228	1.0483212670390265	0.0	0.9531068238866283	13520.0	224.08447963372745	79112.0	182.41048934261948
33	Feb25-FISH2-3R4-rep2-cp190-100x_Position001_0_cmle.ics	34	1	0	1	0	0	1	6.2814	0.0	0.2983177064752089	1.24179515099902	0.0	0.9765875037156548	9992.0	171.7131094617251	51297.0	118.27675791040996
34	Feb25-FISH2-3R4-rep2-cp190-100x_Position001_0_cmle.ics	36	1	0	1	1	1	1	9.747	1.0	0.23699011663563332	1.0818771560000704	0.0	0.9187297161214182	28808.0	474.1982800643616	223825.0	516.0788221396476
35	Feb25-FISH2-3R4-rep2-cp190-100x_Position001_0_cmle.ics	37	1	0	1	0	0	1	9.097199999999999	0.0	0.3071181869477572	1.7252537484452857	0.0	0.9796284610755915	11862.0	214.2990980588142	67323.0	155.2283013198146
36	Feb25-FISH2-3R4-rep2-cp190-100x_Position001_0_cmle.ics	38	1	0	1	1	1	1	7.797599999999999	1.0	0.30196845778882453	1.1230879160830658	0.0	0.9498754240697506	16024.0	272.20237698437023	104812.0	241.66761311784094
37	Feb25-FISH2-3R4-rep2-cp190-100x_Position001_0_cmle.ics	39	1	0	1	1	1	1	9.747	1.0	0.2906602870375576	1.2120916634431556	0.0	0.9400272152231298	22898.0	393.2404013356455	175656.0	405.0143709673269
38	Feb25-FISH2-3R4-rep2-cp190-100x_Position001_0_cmle.ics	40	1	0	1	1	1	1	8.2308	1.0	0.30067040684510404	1.0779410221960972	0.0	0.9506601169671585	16724.0	285.43503052252646	111514.0	257.1205797926088
39	Feb25-FISH2-3R4-rep2-cp190-100x_Position001_0_cmle.ics	41	1	0	1	1	1	2	8.4474	1.0	0.282446677157078	1.0345482715439271	0.0	0.9498348741329268	20462.0	340.3695413006475	146273.0	337.26526326743067
40	Feb25-FISH2-3R4-rep2-cp190-100x_Position001_0_cmle.ics	42	1	0	1	1	1	1	7.797599999999999	1.0	0.2992342771045631	1.2363611452404453	0.0	0.9500164183297791	15210.0	258.8796360955441	96488.0	222.47476104371864
41	Feb25-FISH2-3R4-rep2-cp190-100x_Position001_0_cmle.ics	43	1	0	1	1	1	1	6.9312	1.0	0.29906577884865493	1.3771368912932358	0.0	0.9729901994535203	10058.0	174.73280447824558	51871.0	119.60024386554525
42	Feb25-FISH2-3R4-rep2-cp190-100x_Position001_0_cmle.ics	45	1	0	1	0	1	1	6.7146	1.0	0.30493123266635125	1.2405429164424995	0.0	0.9715185992536062	10092.0	174.4159850340693	52643.0	121.38026330346239
43	Feb25-FISH2-3R4-rep2-cp190-100x_Position001_0_cmle.ics	46	1	0	1	0	1	1	7.3644	1.0	0.2835930555520367	1.037117926024853	0.0	0.9535890034268826	15762.0	263.3045956748361	99092.0	228.4788680596983
44	Feb25-FISH2-3R4-rep2-cp190-100x_Position001_0_cmle.ics	47	1	0	1	1	1	1	7.147799999999999	1.0	0.29683715108816694	1.1015901530715435	0.0	0.9539042969639844	13352.0	226.57926647361418	79041.0	182.24678289172297
45	Feb25-FISH2-3R4-rep2-cp190-100x_Position001_0_cmle.ics	48	1	0	1	1	1	1	7.3644	1.0	0.3017830272270535	1.1338384719605459	0.0	0.9605549061953201	14896.0	251.53478294179948	93913.0	216.53752004289393
46	Feb25-FISH2-3R4-rep2-cp190-100x_Position001_0_cmle.ics	49	1	0	1	1	1	1	9.097199999999999	1.0	0.3107526016490717	1.3812198375205107	0.0	0.9572891395055168	16950.0	293.27083668042843	115674.0	266.71239438034894
47	Feb25-FISH2-3R4-rep2-cp190-100x_Position001_0_cmle.ics	50	1	0	1	1	1	1	8.2308	1.0	0.307221416677587	1.2182746069516206	0.0	0.97271975732927	15462.0	269.6604127411561	100207.0	231.04975105617189
48	Feb25-FISH2-3R4-rep2-cp190-100x_Position001_0_cmle.ics	51	1	0	1	1	1	1	8.014199999999999	1.0	0.29504975921425347	1.1420803050243742	0.0	0.9508905947546124	15710.0	266.8001594843891	100574.0	231.8959520065807
49	Feb25-FISH2-3R4-rep2-cp190-100x_Position001_0_cmle.ics	52	1	0	1	1	1	1	8.4474	1.0	0.30052290882674226	1.2097718982324177	0.0	0.9546404382041094	16520.0	282.79532891255315	109453.0	252.36848126728856
50	Feb25-FISH2-3R4-rep2-cp190-100x_Position001_0_cmle.ics	53	1	0	1	1	1	1	6.9312	1.0	0.2640388009651733	1.0958348733068988	0.0	0.9396138945209414	15628.0	259.39719837205126	94398.0	217.65579650324347
51	Feb25-FISH2-3R4-rep2-cp190-100x_Position001_0_cmle.ics	54	1	0	1	1	1	1	5.6316	1.0	0.2869325542086185	1.0712593177322043	0.0	0.9471745537318016	10320.0	170.52364643717752	52806.0	121.75609642312628
52	Feb25-FISH2-3R4-rep2-cp190-100x_Position001_0_cmle.ics	55	1	0	1	0	0	0	5.415	0.0	0.2737518199455522	1.0328494281668121	0.0	0.963116090057914	9800.0	163.32643137122707	47730.0	110.05223804635489
53	Feb25-FISH2-3R4-rep2-cp190-100x_Position001_0_cmle.ics	56	1	0	1	2	1	2	9.747	1.0	0.27259550543808164	1.1201748626800472	0.0	0.9337170894879216	27458.0	463.0339390830571	223376.0	515.0435517670767
54	Feb25-FISH2-3R4-rep2-cp190-100x_Position001_0_cmle.ics	57	1	0	1	1	1	1	8.014199999999999	1.0	0.28876483674605186	1.1346388345470462	0.0	0.9769557995436325	16978.0	288.958064941865	111783.0	257.7408197262872
55	Feb25-FISH2-3R4-rep2-cp190-100x_Position001_0_cmle.ics	58	1	0	1	1	1	1	8.014199999999999	1.0	0.2978441660460196	1.139956129649566	0.0	0.953182743894738	16322.0	276.2640107377722	107011.0	246.73790164631222
56	Feb25-FISH2-3R4-rep2-cp190-100x_Position001_0_cmle.ics	59	1	0	1	1	1	1	7.797599999999999	1.0	0.25667202860380595	1.0843426166695675	0.0	0.9204297605742289	16944.0	285.9513390507096	105072.0	242.2671015295747
57	Feb25-FISH2-3R4-rep2-cp190-100x_Position001_0_cmle.ics	60	1	0	1	1	1	0	6.497999999999999	1.0	0.2869863599813212	1.061360975963967	0.0	0.957334489244951	12598.0	210.59509039037138	71229.0	164.23446184378403
58	Feb25-FISH2-3R4-rep2-cp190-100x_Position001_0_cmle.ics	61	1	0	1	0	1	1	9.747	1.0	0.2673505500988594	1.1485288198881674	0.0	0.9432191303482899	19116.0	332.54792073199155	128502.0	296.29023032542835
59	Feb25-FISH2-3R4-rep2-cp190-100x_Position001_0_cmle.ics	62	1	0	1	1	1	1	9.747	1.0	0.30410229274564693	1.2130845802661476	0.0	0.939013030404227	26278.0	446.89173979899425	220888.0	509.3069088117167
60	Feb25-FISH2-3R4-rep2-cp190-100x_Position001_0_cmle.ics	63	1	0	1	1	1	1	8.8806	1.0	0.29341529336738925	1.1613358767999271	0.0	0.955164552118484	17752.0	305.5062213884051	120472.0	277.7752613014973
61	Feb25-FISH2-3R4-rep2-cp190-100x_Position001_0_cmle.ics	64	1	0	1	1	1	1	8.4474	1.0	0.2978370554525535	1.2657351044661518	0.0	0.9518838833622839	17044.0	291.48624973272774	114188.0	263.28608753482445
62	Feb25-FISH2-3R4-rep2-cp190-100x_Position001_0_cmle.ics	65	1	0	1	1	1	1	8.014199999999999	1.0	0.3019020603746302	1.2599460288580275	0.0	0.9518378630258092	15224.0	260.17552443021344	97051.0	223.77288402758828
63	Feb25-FISH2-3R4-rep2-cp190-100x_Position001_0_cmle.ics	66	1	0	1	1	1	1	6.9312	1.0	0.29062620694093305	1.0789502877580321	0.0	0.954739402770764	13346.0	223.7301713723959	78157.0	180.20852229182816
64	Feb25-FISH2-3R4-rep2-cp190-100x_Position001_0_cmle.ics	67	1	0	1	0	1	0	6.9312	1.0	0.26650609863326424	1.2400189979842955	0.0	0.9468722563519902	16408.0	270.76644956753927	102026.0	235.2438642136477
65	Feb25-FISH2-3R4-rep2-cp190-100x_Position001_0_cmle.ics	68	1	0	1	1	1	1	7.5809999999999995	1.0	0.27214039336365353	1.0376966416561948	0.0	0.9536442663844039	17440.0	290.8802207595277	112977.0	260.49385497094147
66	Feb25-FISH2-3R4-rep2-cp190-100x_Position001_0_cmle.ics	69	1	0	1	1	1	1	7.147799999999999	1.0	0.3021189496178044	1.2087303149642379	0.0	0.9602671707865496	12594.0	214.74204960666216	73048.0	168.42857500125982
67	Feb25-FISH2-3R4-rep2-cp190-100x_Position001_0_cmle.ics	70	1	0	1	1	1	1	6.9312	1.0	0.2810551191978809	1.1202936955937814	0.0	0.9507464630806371	13678.0	230.26021029363864	79745.0	183.87001305272514
68	Feb25-FISH2-3R4-rep2-cp190-100x_Position001_0_cmle.ics	71	1	0	1	1	1	1	9.747	1.0	0.31470740982737944	1.4438503586948082	0.0	0.9510523945033071	17418.0	304.5721520257921	121262.0	279.5967837833037
69	Feb25-FISH2-3R4-rep2-cp190-100x_Position001_0_cmle.ics	72	1	0	1	0	1	1	7.147799999999999	1.0	0.2802588080058184	1.0325002203974891	0.0	0.9506423754430016	14976.0	251.4267742621561	91232.0	210.35587222805466
70	Feb25-FISH2-3R4-rep2-cp190-100x_Position001_0_cmle.ics	74	1	0	1	1	1	1	6.7146	1.0	0.2832848745411568	1.0695068698460315	0.0	0.9493221878390395	12808.0	215.17108239679402	72545.0	167.26879549702107
71	Feb25-FISH2-3R4-rep2-cp190-100x_Position001_0_cmle.ics	75	1	0	1	1	1	1	6.7146	1.0	0.2985324854095823	1.1515514422517712	0.0	0.9618585362556465	11666.0	197.77162354339697	64737.0	149.26569734772423
72	Feb25-FISH2-3R4-rep2-cp190-100x_Position001_0_cmle.ics	76	1	0	1	1	0	1	6.497999999999999	0.0	0.2673041262908671	1.1480667009647523	0.0	0.9488637370386738	13738.0	229.0264952785159	78282.0	180.4967378743925
73	Feb25-FISH2-3R4-rep2-cp190-100x_Position001_0_cmle.ics	77	1	0	1	1	1	1	7.797599999999999	1.0	0.2911782478278718	1.0715449256322989	0.0	0.9467010375620155	16768.0	283.3522419864749	110173.0	254.02860302285893
74	Feb25-FISH2-3R4-rep2-cp190-100x_Position001_0_cmle.ics	78	1	0	1	0	1	1	6.2814	1.0	0.3046151845781065	1.1999394228019111	0.0	0.9661436212512009	10028.0	170.434559729323	52116.0	120.1651464073713
75	Feb25-FISH2-3R4-rep2-cp190-100x_Position001_0_cmle.ics	79	1	0	1	1	1	1	7.5809999999999995	1.0	0.291589503994382	1.1220014767293534	0.0	0.9601847047025981	14690.0	250.53556383641802	90405.0	208.4490379338092
76	Feb25-FISH2-3R4-rep2-cp190-100x_Position001_0_cmle.ics	80	1	0	1	0	0	0	6.0648	0.0	0.2828997448732276	1.0670885069094558	0.0	0.9766363011450241	9684.0	165.48536299500577	47662.0	109.89544876943991
77	Feb25-FISH2-3R4-rep2-cp190-100x_Position001_0_cmle.ics	81	1	0	1	1	1	1	7.3644	1.0	0.28989498304402267	1.105455590853083	0.0	0.95652669982894	15648.0	263.16769782648674	99102.0	228.50192530630343
78	Feb25-FISH2-3R4-rep2-cp190-100x_Position001_0_cmle.ics	82	1	0	1	0	0	0	4.9818	0.0	0.2864068771061443	1.07524163728191	0.0	0.9621038830912811	7100.0	119.72237821264063	30106.0	69.41614662944815
79	Feb25-FISH2-3R4-rep2-cp190-100x_Position001_0_cmle.ics	83	1	0	1	0	1	2	7.147799999999999	1.0	0.27415982972780545	1.0105715594782076	0.0	0.9567941396702286	16694.0	277.4621617056799	106198.0	244.86334749731398
80	Feb25-FISH2-3R4-rep2-cp190-100x_Position001_0_cmle.ics	84	1	0	1	2	1	1	7.5809999999999995	1.0	0.2847634055027768	1.0245575370130682	0.0	0.9621594525129635	17416.0	292.59077970527346	115329.0	265.9169193724715
81	Feb25-FISH2-3R4-rep2-cp190-100x_Position001_0_cmle.ics	85	1	0	1	0	1	0	6.9312	1.0	0.30247714026444406	1.2004190840340059	0.0	0.9626983649126345	10316.0	179.44527641690954	54186.0	124.93799645463619
82	Feb25-FISH2-3R4-rep2-cp190-100x_Position001_0_cmle.ics	86	1	0	1	0	0	0	6.0648	0.0	0.30566099841861005	1.2765499007828132	0.0	0.9812399726002857	8312.0	144.1864099604182	39396.0	90.83632872562742
83	Feb25-FISH2-3R4-rep2-cp190-100x_Position001_0_cmle.ics	87	1	0	1	1	1	1	7.5809999999999995	1.0	0.2750651374371917	1.0372297261185537	0.0	0.948502205645592	17302.0	291.5410771521513	112237.0	258.7876187221608
84	Feb25-FISH2-3R4-rep2-cp190-100x_Position001_0_cmle.ics	88	1	0	1	1	1	1	7.797599999999999	1.0	0.3005224225022368	1.0693427105446887	0.0	0.9535372316000426	16878.0	284.1253117250528	113030.0	260.6160583779487
85	Feb25-FISH2-3R4-rep2-cp190-100x_Position001_0_cmle.ics	89	1	0	1	0	1	1	6.9312	1.0	0.27825242244567344	1.0603418419230737	0.0	0.9443389663662632	13724.0	229.1349218742688	79747.0	183.87462450204617
86	Feb25-FISH2-3R4-rep2-cp190-100x_Position001_0_cmle.ics	90	1	0	1	1	1	1	7.5809999999999995	1.0	0.2903459029044823	1.1049405879791652	0.0	0.946845915082305	15608.0	262.835515560443	98799.0	227.80329073416752
87	Feb25-FISH2-3R4-rep2-cp190-100x_Position001_0_cmle.ics	91	1	0	1	1	1	0	8.664	1.0	0.29161294698405965	1.190489606768817	0.0	0.9456468680172794	17350.0	296.89692757579195	116045.0	267.56781822939985
88	Feb25-FISH2-3R4-rep2-cp190-100x_Position001_0_cmle.ics	92	1	0	1	0	0	0	5.6316	0.0	0.28679178662925336	1.112093793749244	0.0	0.9718821952994429	8760.0	147.5510915577438	41287.0	95.19645405866025
89	Feb25-FISH2-3R4-rep2-cp190-100x_Position001_0_cmle.ics	93	1	0	1	1	1	1	8.664	1.0	0.2781632144315219	1.161759231863834	0.0	0.941370263842655	17802.0	304.8916182719777	117795.0	271.6028363853001
90	Feb25-FISH2-3R4-rep2-cp190-100x_Position001_0_cmle.ics	94	1	0	1	1	1	1	7.3644	1.0	0.28963107515990144	1.118025627867196	0.0	0.9507656226346162	14622.0	246.44134245901034	89476.0	206.30701972419126
91	Feb25-FISH2-3R4-rep2-cp190-100x_Position001_0_cmle.ics	95	1	0	1	0	0	0	5.6316	0.0	0.28708470594814794	1.2026639003567854	0.0	0.9717007076959019	8304.0	142.462881889308	38125.0	87.90575268211356
92	Feb25-FISH2-3R4-rep2-cp190-100x_Position001_0_cmle.ics	96	1	0	1	0	1	1	7.3644	1.0	0.28633705025523604	1.108321119241306	0.0	0.9498864508719134	15530.0	261.13920499360967	97380.0	224.53146744089753
93	Feb25-FISH2-3R4-rep2-cp190-100x_Position001_0_cmle.ics	97	1	0	1	1	1	1	8.014199999999999	1.0	0.2967210860181124	1.1683124307978456	0.0	0.9638122416340232	17390.0	292.9693545528906	117462.0	270.83503007334883
94	Feb25-FISH2-3R4-rep2-cp190-100x_Position001_0_cmle.ics	98	1	0	1	1	1	1	6.497999999999999	1.0	0.2599562208223754	1.1080421258217146	0.0	0.9522149819114195	13282.0	224.21914859616578	73387.0	169.21021566117423
95	Feb25-FISH2-3R4-rep2-cp190-100x_Position001_0_cmle.ics	99	1	0	1	0	0	0	6.2814	0.0	0.3080628184824904	1.2291820139709775	0.0	0.9668870028971093	9142.0	157.84330889572115	45620.0	105.1871590126694
96	Feb25-FISH2-3R4-rep2-cp190-100x_Position001_0_cmle.ics	100	1	0	1	1	1	1	9.747	1.0	0.2894179215365885	1.2439470145141904	0.0	0.9539356120094712	19530.0	338.3358941691292	138067.0	318.3444867032491
97	Feb25-FISH2-3R4-rep2-cp190-100x_Position001_0_cmle.ics	101	1	0	1	1	1	1	8.4474	1.0	0.28782242550145504	1.2002887429924123	0.0	0.9498306937886144	17772.0	303.706271618822	119520.0	275.58021142468755
98	Feb25-FISH2-3R4-rep2-cp190-100x_Position001_0_cmle.ics	102	1	0	1	1	1	1	9.747	1.0	0.2668470534598164	1.1514330543154048	0.0	0.9372447198563163	28290.0	471.0480579620512	231129.0	532.9198350600452
99	Feb25-FISH2-3R4-rep2-cp190-100x_Position001_0_cmle.ics	103	1	0	1	1	1	1	8.014199999999999	1.0	0.2956031029426986	1.2272299665591118	0.0	0.9434932871487473	15148.0	259.015419500938	95315.0	219.77014601693514
100	Feb25-FISH2-3R4-rep2-cp190-100x_Position001_0_cmle.ics	104	1	0	1	1	1	1	7.147799999999999	1.0	0.27973459040850085	1.045228665299985	0.0	0.9584840522216984	16514.0	275.1949682967508	105542.0	243.3507921200165
101	Feb25-FISH2-3R4-rep2-cp190-100x_Position001_0_cmle.ics	105	1	0	1	0	0	0	5.848199999999999	0.0	0.29218480153582344	1.1231799049257036	0.0	0.9706986243544236	8812.0	149.81321896292144	42045.0	96.94419335133021
102	Feb25-FISH2-3R4-rep2-cp190-100x_Position001_0_cmle.ics	106	1	0	1	1	1	2	9.747	1.0	0.2860994237581006	1.1892643241749092	0.0	0.9344550989543277	27718.0	468.32942715696777	232100.0	535.1586937054047
103	Feb25-FISH2-3R4-rep2-cp190-100x_Position001_0_cmle.ics	107	1	0	1	1	1	1	9.097199999999999	1.0	0.3074157494512903	1.3409158243340358	0.0	0.9537449352082187	17118.0	296.8848197878807	116766.0	269.23024570963076
104	Feb25-FISH2-3R4-rep2-cp190-100x_Position001_0_cmle.ics	108	1	0	1	1	1	1	7.5809999999999995	1.0	0.2928943102720602	1.146807263641107	0.0	0.9524073461446291	14916.0	252.7775155214808	92706.0	213.75451037765296
105	Feb25-FISH2-3R4-rep2-cp190-100x_Position001_0_cmle.ics	109	1	0	1	1	1	1	6.9312	1.0	0.2802285775259662	1.062991574922206	0.0	0.9514208281285427	14338.0	240.11799921652945	85460.0	197.04722948756523
106	Feb25-FISH2-3R4-rep2-cp190-100x_Position001_0_cmle.ics	110	1	0	1	1	1	1	6.2814	1.0	0.265149317655662	1.1578884056768433	0.0	0.9564535525087394	13382.0	221.93670616550398	74955.0	172.82559192886092
107	Feb25-FISH2-3R4-rep2-cp190-100x_Position001_0_cmle.ics	111	1	0	1	1	1	1	7.147799999999999	1.0	0.3191888078297477	1.3267480749571925	0.0	0.9670834443820342	10904.0	190.19839213693783	60489.0	139.47097898985882
108	Feb25-FISH2-3R4-rep2-cp190-100x_Position001_0_cmle.ics	113	1	0	1	1	1	1	6.0648	1.0	0.2966869183813222	1.0680662977138904	0.0	0.9568978554166178	10720.0	180.5861807636583	56848.0	131.07583550092568
109	Feb25-FISH2-3R4-rep2-cp190-100x_Position001_0_cmle.ics	114	1	0	1	1	1	1	7.5809999999999995	1.0	0.2842489035918307	1.080275005344092	0.0	0.9491384830192378	15138.0	257.27060126676105	93374.0	215.29473445087663
110	Feb25-FISH2-3R4-rep2-cp190-100x_Position001_0_cmle.ics	115	1	0	1	1	1	1	9.747	1.0	0.2646860015721431	1.0883067898061645	0.0	0.9296198893839431	28562.0	478.29689642393583	233519.0	538.4305169986748
111	Feb25-FISH2-3R4-rep2-cp190-100x_Position001_0_cmle.ics	116	1	0	1	1	1	1	6.2814	1.0	0.27896963949592024	1.0910784283552522	0.0	0.9615087169223677	13368.0	223.21539520327605	76763.0	176.99434211507102
112	Feb25-FISH2-3R4-rep2-cp190-100x_Position001_0_cmle.ics	117	1	0	1	1	1	1	7.3644	1.0	0.2831951955058036	1.0366616490058445	0.0	0.9446277686180043	16522.0	275.60780243279805	106270.0	245.029359672871
113	Feb25-FISH2-3R4-rep2-cp190-100x_Position001_0_cmle.ics	118	1	0	1	1	1	1	6.0648	1.0	0.2677538084860236	1.1479251976656928	0.0	0.948084436205135	13312.0	217.21265815517555	74732.0	172.3114153295662
114	Feb25-FISH2-3R4-rep2-cp190-100x_Position001_0_cmle.ics	119	1	0	1	1	2	1	9.097199999999999	2.0	0.27185003146740344	1.0482182899956543	0.0	0.9411026423927487	24646.0	406.79247010954424	189696.0	437.38674520094986
115	Feb25-FISH2-3R4-rep2-cp190-100x_Position001_0_cmle.ics	120	1	0	1	1	1	1	7.3644	1.0	0.28441020793571953	1.068360723340342	0.0	0.9527150948764467	15104.0	254.56814361052622	93086.0	214.63068574864843
116	Feb25-FISH2-3R4-rep2-cp190-100x_Position001_0_cmle.ics	121	1	0	1	1	1	1	8.2308	1.0	0.3113613636981566	1.3689568652357256	0.0	0.9654570827835631	13784.0	240.001720509632	84912.0	195.78369237360332
117	Feb25-FISH2-3R4-rep2-cp190-100x_Position001_0_cmle.ics	122	1	0	1	1	1	1	7.3644	1.0	0.2935720842823575	1.0677707313578795	0.0	0.9545075387000086	15032.0	253.33359276318697	93898.0	216.50293417298622
118	Feb25-FISH2-3R4-rep2-cp190-100x_Position001_0_cmle.ics	123	1	0	1	1	1	0	6.0648	1.0	0.2945143405771345	1.0927466224372298	0.0	0.9633948739272529	10900.0	183.48531589128302	58072.0	133.89804248539537
119	Feb25-FISH2-3R4-rep2-cp190-100x_Position001_0_cmle.ics	124	1	0	1	1	0	0	8.8806	0.0	0.29792556343629384	1.5306730727060323	0.0	0.9789206660788925	12176.0	219.32683157736173	68958.0	158.9981611397557
120	Feb25-FISH2-3R4-rep2-cp190-100x_Position001_0_cmle.ics	125	1	0	1	1	1	1	6.0648	1.0	0.2466515942955459	1.070820182185394	0.0	0.9170134093968887	13930.0	232.49807111252974	76779.0	177.03123370963928
121	Feb25-FISH2-3R4-rep2-cp190-100x_Position001_0_cmle.ics	126	1	0	1	1	1	1	7.797599999999999	1.0	0.2984391267042207	1.1150094416008818	0.0	0.9583398331482055	16948.0	286.97693982814235	113339.0	261.3285272980477
122	Feb25-FISH2-3R4-rep2-cp190-100x_Position001_0_cmle.ics	127	1	0	1	1	1	1	7.3644	1.0	0.2696345128226809	1.0650224783335218	0.0	0.9386066836188794	17508.0	293.4531009623052	113114.0	260.80973924943197
123	Feb25-FISH2-3R4-rep2-cp190-100x_Position001_0_cmle.ics	128	1	0	1	1	1	1	9.747	1.0	0.3028306284183122	1.3493513350456432	0.0	0.963201232294646	17940.0	312.1651412362715	124339.0	286.6914985637067
124	Feb25-FISH2-3R4-rep2-cp190-100x_Position001_0_cmle.ics	129	1	0	1	1	1	1	6.497999999999999	1.0	0.2828738123477611	1.1221387833427414	0.0	0.9591278898454161	13400.0	224.21138477993227	77576.0	178.8688962640693
125	Feb25-FISH2-3R4-rep2-cp190-100x_Position001_0_cmle.ics	130	1	0	1	2	1	2	9.747	1.0	0.2718368184070208	1.0594156741550638	0.0	0.9367034596945274	26564.0	441.4167225401199	212260.0	489.413116440798
126	Feb25-FISH2-3R4-rep2-cp190-100x_Position001_0_cmle.ics	131	1	0	1	1	1	1	6.7146	1.0	0.28401567281559315	1.0318080166521408	0.0	0.9529097812118513	13896.0	231.19992838671874	82088.0	189.2723259323105
127	Feb25-FISH2-3R4-rep2-cp190-100x_Position001_0_cmle.ics	132	1	0	1	1	1	1	7.797599999999999	1.0	0.2758097745972209	1.0730706129451608	0.0	0.9583663004451306	19796.0	328.7158934743601	137545.0	317.1408984304606
128	Feb25-FISH2-3R4-rep2-cp190-100x_Position001_0_cmle.ics	133	1	0	1	2	1	2	9.747	1.0	0.24368798632382496	1.0764670005158328	0.0	0.9014426386429857	30054.0	501.7860639475122	241849.0	557.6372034207601
129	Feb25-FISH2-3R4-rep2-cp190-100x_Position001_0_cmle.ics	134	1	0	1	0	1	1	8.014199999999999	1.0	0.28183616995048144	1.0399021788240148	0.0	0.9473086423972762	15100.0	261.64075893185856	92627.0	213.57235812947232
130	Feb25-FISH2-3R4-rep2-cp190-100x_Position001_0_cmle.ics	135	1	0	1	0	0	0	6.0648	0.0	0.2969877307003001	1.1726319178922056	0.0	0.9701804358895928	8672.0	149.02506501321224	41383.0	95.41780362606967
131	Feb25-FISH2-3R4-rep2-cp190-100x_Position002_1_cmle.ics	3	1	0	1	1	1	1	9.747	1.0	0.3020352681224241	1.4203676898031319	0.0	0.9685582999149784	17972.0	315.6186819411806	124508.0	287.0811660313336
132	Feb25-FISH2-3R4-rep2-cp190-100x_Position002_1_cmle.ics	4	1	0	1	1	1	1	8.4474	1.0	0.3008219311037797	1.2116433287215518	0.0	0.9621060551996328	17410.0	297.0207169934164	118475.0	273.17072915445
133	Feb25-FISH2-3R4-rep2-cp190-100x_Position002_1_cmle.ics	5	1	0	1	1	1	1	7.3644	1.0	0.29632295353095245	1.4142538128127446	0.0	0.986428171821068	10050.0	177.59670517985427	51571.0	118.9085264673909
134	Feb25-FISH2-3R4-rep2-cp190-100x_Position002_1_cmle.ics	6	1	0	1	1	1	1	9.747	1.0	0.3052162591631987	1.397986992575127	0.0	0.96632874108268	18590.0	325.0527826884331	131673.0	303.60168322391974
135	Feb25-FISH2-3R4-rep2-cp190-100x_Position002_1_cmle.ics	7	1	0	1	1	1	1	9.747	1.0	0.3099648382765847	1.174428594705512	0.0	0.9466750326950283	29434.0	495.0690871515238	264365.0	609.5528998769036
136	Feb25-FISH2-3R4-rep2-cp190-100x_Position002_1_cmle.ics	8	1	0	1	1	1	1	9.747	1.0	0.3047233849769872	1.3599756580521414	0.0	0.9625525278264729	18626.0	324.3125536793589	131949.0	304.2380632302217
137	Feb25-FISH2-3R4-rep2-cp190-100x_Position002_1_cmle.ics	9	1	0	1	1	1	1	6.9312	1.0	0.25762844801625473	1.0806499334336632	0.0	0.9650901746959195	10948.0	190.0816445034735	54673.0	126.06088436430673
138	Feb25-FISH2-3R4-rep2-cp190-100x_Position002_1_cmle.ics	10	1	0	1	0	1	0	8.8806	1.0	0.303573386892315	1.7082944082111853	0.0	0.9936081523458435	11310.0	203.4845055460838	62316.0	143.6835379446187
139	Feb25-FISH2-3R4-rep2-cp190-100x_Position002_1_cmle.ics	11	1	0	1	0	0	1	8.014199999999999	0.0	0.29533233753839117	1.2665729092759912	0.0	0.9737035941054032	12890.0	226.17845183056946	74784.0	172.43131301191292
140	Feb25-FISH2-3R4-rep2-cp190-100x_Position002_1_cmle.ics	12	1	0	1	1	1	1	9.747	1.0	0.3015312284241036	1.414822196192959	0.0	0.9549433793902699	18180.0	317.4583749190383	126570.0	291.8355702813144
141	Feb25-FISH2-3R4-rep2-cp190-100x_Position002_1_cmle.ics	13	1	0	1	0	1	1	8.2308	1.0	0.29479032021057683	1.2688098372133774	0.0	0.9599400196518104	16574.0	284.72766774818984	108936.0	251.17642161780256
142	Feb25-FISH2-3R4-rep2-cp190-100x_Position002_1_cmle.ics	14	1	0	1	1	1	1	7.3644	1.0	0.300288954352784	1.3147841090375887	0.0	0.980541455346295	11492.0	200.24935039175344	63480.0	146.36740144945753
143	Feb25-FISH2-3R4-rep2-cp190-100x_Position002_1_cmle.ics	15	1	0	1	1	1	1	7.3644	1.0	0.26754610538810836	1.0591053266171744	0.0	0.9489371187949253	15612.0	260.9354602328343	94877.0	218.76023861562985
144	Feb25-FISH2-3R4-rep2-cp190-100x_Position002_1_cmle.ics	16	1	0	1	2	1	1	9.747	1.0	0.283159788303949	1.0386454701122656	0.0	0.9464544622441665	29164.0	493.5524195697857	249207.0	574.6027254728256
145	Feb25-FISH2-3R4-rep2-cp190-100x_Position002_1_cmle.ics	17	1	0	1	1	1	1	9.747	1.0	0.3281401105737353	1.5738148941256767	0.0	0.974318467004763	18876.0	335.4465241433887	139691.0	322.0889835519246
146	Feb25-FISH2-3R4-rep2-cp190-100x_Position002_1_cmle.ics	18	1	0	1	1	1	0	9.097199999999999	1.0	0.299400353336736	1.5711684475524494	0.0	0.992083478230864	12702.0	225.97938066267088	73656.0	169.83045559485262
147	Feb25-FISH2-3R4-rep2-cp190-100x_Position002_1_cmle.ics	19	1	0	1	2	2	1	9.747	2.0	0.30008780310555566	1.132415425704032	0.0	0.941217057062708	30550.0	510.60021696386247	275052.0	634.1941793238216
148	Feb25-FISH2-3R4-rep2-cp190-100x_Position002_1_cmle.ics	20	1	0	1	1	1	1	9.313799999999999	1.0	0.29516624734067526	1.3920561752263612	0.0	0.9438532462206767	16996.0	294.53288364277745	113195.0	260.9965029469336
149	Feb25-FISH2-3R4-rep2-cp190-100x_Position002_1_cmle.ics	21	1	0	1	1	0	1	7.797599999999999	0.0	0.29734651676597473	1.3923070247299703	0.0	0.9850350074847687	11370.0	198.8570294491031	62165.0	143.33537352088103
150	Feb25-FISH2-3R4-rep2-cp190-100x_Position002_1_cmle.ics	22	1	0	1	1	1	1	8.8806	1.0	0.312965256708602	1.4366568873826404	0.0	0.9585996879398081	14718.0	259.23611045310207	93928.0	216.57210591280162
151	Feb25-FISH2-3R4-rep2-cp190-100x_Position002_1_cmle.ics	23	1	0	1	1	1	1	8.664	1.0	0.29104288239328246	1.1357220181191523	0.0	0.9596545447612528	18246.0	310.48402868068655	125027.0	288.27783713014065
152	Feb25-FISH2-3R4-rep2-cp190-100x_Position002_1_cmle.ics	24	1	0	1	1	1	1	8.8806	1.0	0.2877967471085727	1.2350443842946277	0.0	0.9482711669828995	16872.0	291.5511208647552	110552.0	254.90247266919394
153	Feb25-FISH2-3R4-rep2-cp190-100x_Position002_1_cmle.ics	26	1	0	1	1	1	1	8.664	1.0	0.29875583979689463	1.1885903590698714	0.0	0.9546844218660792	17818.0	305.22577631842665	122242.0	281.85639395060787
154	Feb25-FISH2-3R4-rep2-cp190-100x_Position002_1_cmle.ics	27	1	0	1	2	1	1	8.664	1.0	0.2958622457863701	1.1875703136432199	0.0	0.9596533954534651	18606.0	316.3291094336213	129807.0	299.29920100739974
155	Feb25-FISH2-3R4-rep2-cp190-100x_Position002_1_cmle.ics	28	1	0	1	0	1	1	8.2308	1.0	0.30674492876693926	1.4766560297433606	0.0	0.980221699024153	12420.0	219.49008559253738	72085.0	166.20816215318442
156	Feb25-FISH2-3R4-rep2-cp190-100x_Position002_1_cmle.ics	29	1	0	1	1	2	1	9.747	2.0	0.27969189977709835	1.0662046869084656	0.0	0.9430805038088613	27162.0	458.3148432763477	222616.0	513.2912010250857
157	Feb25-FISH2-3R4-rep2-cp190-100x_Position002_1_cmle.ics	30	1	0	1	1	1	1	8.014199999999999	1.0	0.30089978119490707	1.5223872909513563	0.0	0.9862731109937504	11274.0	199.33303754751387	61745.0	142.36696916346497
158	Feb25-FISH2-3R4-rep2-cp190-100x_Position002_1_cmle.ics	31	1	0	1	0	0	1	7.147799999999999	0.0	0.29856442810459627	1.3628614157742875	0.0	0.9856401469405511	10568.0	184.16409361288265	55819.0	128.70324482525632
159	Feb25-FISH2-3R4-rep2-cp190-100x_Position002_1_cmle.ics	32	1	0	1	1	1	1	7.5809999999999995	1.0	0.30490194877222526	1.3648715740744135	0.0	0.9815833061008981	10778.0	188.95073285886937	58098.0	133.95799132656873
160	Feb25-FISH2-3R4-rep2-cp190-100x_Position002_1_cmle.ics	33	1	0	1	1	1	1	7.5809999999999995	1.0	0.30582223402756553	1.4061143215764904	0.0	0.9783671699786811	10738.0	188.4079033532613	57862.0	133.41384030668735
161	Feb25-FISH2-3R4-rep2-cp190-100x_Position002_1_cmle.ics	34	1	0	1	1	0	1	8.664	0.0	0.30769942334795125	1.6051298132877831	0.0	0.9900328209405969	11580.0	207.27148226535132	64998.0	149.8674914841185
162	Feb25-FISH2-3R4-rep2-cp190-100x_Position002_1_cmle.ics	35	1	0	1	1	1	1	8.2308	1.0	0.2955224288591584	1.2374069268298997	0.0	0.9547004547343312	16634.0	282.8152005167003	109664.0	252.85498917065712
163	Feb25-FISH2-3R4-rep2-cp190-100x_Position002_1_cmle.ics	36	1	0	1	0	0	2	9.747	0.0	0.2939060653199913	1.3374564112595873	0.0	0.9619207994206895	19156.0	337.21007403353104	135156.0	311.6325222164915
164	Feb25-FISH2-3R4-rep2-cp190-100x_Position002_1_cmle.ics	37	1	0	1	1	1	1	9.747	1.0	0.29765365412704287	1.4204297068471785	0.0	0.9536183118714349	19136.0	334.6800527676107	135802.0	313.1220203471839
165	Feb25-FISH2-3R4-rep2-cp190-100x_Position002_1_cmle.ics	38	1	0	1	1	1	1	9.747	1.0	0.31201895413804376	1.4251195180483907	0.0	0.9647343540702427	18444.0	323.42838503778256	131567.0	303.3572764099051
166	Feb25-FISH2-3R4-rep2-cp190-100x_Position002_1_cmle.ics	39	1	0	1	0	0	0	7.147799999999999	0.0	0.295649653032857	1.5216912153894109	0.0	0.9859168625726873	9506.0	167.897104268382	47387.0	109.26137448779843
167	Feb25-FISH2-3R4-rep2-cp190-100x_Position002_1_cmle.ics	40	1	0	1	1	1	1	6.7146	1.0	0.3047438848655871	1.2779023651508352	0.0	0.9820203080463887	10038.0	173.02196692175582	52205.0	120.37035590215707
168	Feb25-FISH2-3R4-rep2-cp190-100x_Position002_1_cmle.ics	41	1	0	1	0	0	0	6.497999999999999	0.0	0.30761667920600877	1.349101039918528	0.0	0.9716426718964076	8944.0	156.06325623552587	44114.0	101.71473767393462
169	Feb25-FISH2-3R4-rep2-cp190-100x_Position002_1_cmle.ics	42	1	0	1	1	1	1	9.747	1.0	0.2905758639007725	1.2214180447235679	0.0	0.9643525317901287	21580.0	373.28865591568723	160687.0	370.49997852408603
170	Feb25-FISH2-3R4-rep2-cp190-100x_Position002_1_cmle.ics	43	1	0	1	1	1	1	9.747	1.0	0.30497070937810483	1.4074015587581188	0.0	0.9533589693992189	19498.0	339.79745572072403	141380.0	325.98335250353347
171	Feb25-FISH2-3R4-rep2-cp190-100x_Position002_1_cmle.ics	44	1	0	1	1	1	1	9.747	1.0	0.30080100830653983	1.3284797196701346	0.0	0.9514836516927548	18024.0	315.7977421995548	124793.0	287.73829755958025
172	Feb25-FISH2-3R4-rep2-cp190-100x_Position002_1_cmle.ics	45	1	0	1	2	2	2	9.747	2.0	0.29016047318750404	1.0727853761713126	0.0	0.9364663292722096	33454.0	558.5525548977668	309931.0	714.6155497579052
173	Feb25-FISH2-3R4-rep2-cp190-100x_Position002_1_cmle.ics	46	1	0	1	1	1	1	9.313799999999999	1.0	0.3010755457873226	1.3510273035795917	0.0	0.9672659123506736	18398.0	317.7661512934262	128756.0	296.87588438919903
174	Feb25-FISH2-3R4-rep2-cp190-100x_Position002_1_cmle.ics	47	1	0	1	0	1	1	8.664	1.0	0.27772134936915366	1.144617018299099	0.0	0.9576141293808605	16868.0	290.45530434080007	108561.0	250.31177487010964
175	Feb25-FISH2-3R4-rep2-cp190-100x_Position002_1_cmle.ics	48	1	0	1	2	1	1	9.747	1.0	0.2920271388320671	1.0128064945910173	0.0	0.9404956785668716	34218.0	570.7579104888621	321638.0	741.608668358548
176	Feb25-FISH2-3R4-rep2-cp190-100x_Position002_1_cmle.ics	49	1	0	1	1	1	1	9.747	1.0	0.30099283455366554	1.2945343526455413	0.0	0.9512958479273561	23304.0	401.61141248831615	183526.0	423.16042404557567
177	Feb25-FISH2-3R4-rep2-cp190-100x_Position002_1_cmle.ics	50	1	0	1	1	1	1	9.313799999999999	1.0	0.2895213059040908	1.2320439159150287	0.0	0.9715654805162925	18198.0	313.57747308844495	124208.0	286.38944863317926
178	Feb25-FISH2-3R4-rep2-cp190-100x_Position002_1_cmle.ics	51	1	0	1	1	1	1	8.8806	1.0	0.30149472049598447	1.2691226265540598	0.0	0.9645749123225685	16406.0	285.6308976669285	108497.0	250.1642084918367
179	Feb25-FISH2-3R4-rep2-cp190-100x_Position002_1_cmle.ics	52	1	0	1	1	1	1	9.5304	1.0	0.2967010625094231	1.3816802720807302	0.0	0.9579995268387179	18388.0	318.01077921067724	127713.0	294.47101356828244
180	Feb25-FISH2-3R4-rep2-cp190-100x_Position002_1_cmle.ics	53	1	0	1	1	1	1	9.747	1.0	0.3082895399070561	1.4539850981491775	0.0	0.9675064715316793	17166.0	301.3044602579403	117424.0	270.7474125362492
181	Feb25-FISH2-3R4-rep2-cp190-100x_Position002_1_cmle.ics	54	1	0	1	1	1	1	7.3644	1.0	0.30525397032782614	1.2837384747600333	0.0	0.9825755196460333	11128.0	193.44888460790654	60986.0	140.6169241461345
182	Feb25-FISH2-3R4-rep2-cp190-100x_Position002_1_cmle.ics	55	1	0	1	0	0	0	6.7146	0.0	0.31215011180129276	1.3920856415884706	0.0	0.9739030325264979	9376.0	163.0258615915934	47696.0	109.97384340789739
183	Feb25-FISH2-3R4-rep2-cp190-100x_Position002_1_cmle.ics	56	1	0	1	2	2	1	9.747	2.0	0.28053544883944725	1.06076410411902	0.0	0.9427456243682986	25596.0	433.8506977284317	203951.0	470.2548502365835
184	Feb25-FISH2-3R4-rep2-cp190-100x_Position002_1_cmle.ics	57	1	0	1	1	1	1	8.664	1.0	0.2947127821853309	1.1198831554527249	0.0	0.9591958544931497	18000.0	307.35042314854957	123277.0	284.2428189742403
185	Feb25-FISH2-3R4-rep2-cp190-100x_Position002_1_cmle.ics	58	1	0	1	0	0	0	6.497999999999999	0.0	0.28449725737247517	1.2105578157336745	0.0	0.9913515580542597	9710.0	166.13661909636488	47989.0	110.64942073342814
186	Feb25-FISH2-3R4-rep2-cp190-100x_Position002_1_cmle.ics	59	1	0	1	0	0	1	7.797599999999999	0.0	0.2954764873432952	1.4854778073920807	0.0	0.994190903278127	9946.0	176.41940095367698	50700.0	116.90024028808283
187	Feb25-FISH2-3R4-rep2-cp190-100x_Position002_1_cmle.ics	60	1	0	1	1	1	1	7.797599999999999	1.0	0.2998179568249442	1.3059843917195657	0.0	0.9802836484508266	11802.0	206.87287100298863	66014.0	152.21010773920116
188	Feb25-FISH2-3R4-rep2-cp190-100x_Position002_1_cmle.ics	61	1	0	1	0	1	1	9.747	1.0	0.32468667241181953	1.4946484934305393	0.0	0.9632974952779276	18750.0	333.02860242329695	137565.0	317.18701292367086
189	Feb25-FISH2-3R4-rep2-cp190-100x_Position002_1_cmle.ics	62	1	0	1	1	1	1	7.797599999999999	1.0	0.2841932398223363	1.1428042718955695	0.0	0.9600260911528959	15536.0	265.01813104379687	97071.0	223.81899852079857
190	Feb25-FISH2-3R4-rep2-cp190-100x_Position002_1_cmle.ics	63	1	0	1	1	1	1	9.097199999999999	1.0	0.30212281201095215	1.3084174310934078	0.0	0.9609659231910302	17824.0	307.6769821893672	122991.0	283.58338172133324
191	Feb25-FISH2-3R4-rep2-cp190-100x_Position002_1_cmle.ics	64	1	0	1	1	1	1	9.747	1.0	0.32397143435673037	1.41159177946492	0.0	0.9758728391599047	20358.0	356.9568209443971	155464.0	358.4571786222191
192	Feb25-FISH2-3R4-rep2-cp190-100x_Position002_1_cmle.ics	65	1	0	1	1	1	1	8.2308	1.0	0.2255288692343407	1.1945668188221785	0.0	0.9402809814110157	34102.0	545.4156747251307	281219.0	648.4135833052143
193	Feb25-FISH2-3R4-rep2-cp190-100x_Position002_1_cmle.ics	66	1	0	1	1	1	1	7.797599999999999	1.0	0.2894702298448463	1.0802448693485005	0.0	0.954954531586761	16572.0	280.18916455893327	107929.0	248.85455688466448
194	Feb25-FISH2-3R4-rep2-cp190-100x_Position002_1_cmle.ics	67	1	0	1	0	0	0	7.3644	0.0	0.2947358014198321	1.5293797052408897	0.0	0.9962102168280162	9052.0	160.30241788825398	43965.0	101.37118469951798
195	Feb25-FISH2-3R4-rep2-cp190-100x_Position002_1_cmle.ics	68	1	0	1	0	1	1	9.747	1.0	0.31782598201065254	1.41996362958844	0.0	0.9685659407239827	19650.0	344.5986219563703	146020.0	336.68191492832057
196	Feb25-FISH2-3R4-rep2-cp190-100x_Position002_1_cmle.ics	69	1	0	1	1	1	1	9.097199999999999	1.0	0.28555784858151917	1.5739449137980561	0.0	0.9892845804017952	11728.0	211.11726347007317	63820.0	147.15134783403244
197	Feb25-FISH2-3R4-rep2-cp190-100x_Position002_1_cmle.ics	70	1	0	1	2	2	1	9.747	2.0	0.30558913099082674	1.1555022253278615	0.0	0.9400324688635223	29844.0	503.13159989772913	267996.0	617.9249861192317
198	Feb25-FISH2-3R4-rep2-cp190-100x_Position002_1_cmle.ics	71	1	0	1	0	1	1	7.5809999999999995	1.0	0.3287684582593042	1.398014763314018	0.0	0.9815336435684477	12230.0	214.869537479573	72922.0	168.13805369403502
199	Feb25-FISH2-3R4-rep2-cp190-100x_Position002_1_cmle.ics	72	1	0	1	1	1	1	9.313799999999999	1.0	0.2926385881531274	1.2442273713128662	0.0	0.9554372496219795	19068.0	327.28569130369175	133936.0	308.8195381306639
200	Feb25-FISH2-3R4-rep2-cp190-100x_Position002_1_cmle.ics	73	1	0	1	0	1	1	8.4474	1.0	0.2944227614264962	1.5720972599128398	0.0	0.9949409312682526	11006.0	196.17588746116684	58912.0	135.83485120022752
201	Feb25-FISH2-3R4-rep2-cp190-100x_Position002_1_cmle.ics	74	1	0	1	1	1	2	9.747	1.0	0.30375076202026996	1.2686871431382205	0.0	0.950054122663375	23838.0	410.1279211377812	190738.0	439.78931029720593
202	Feb25-FISH2-3R4-rep2-cp190-100x_Position002_1_cmle.ics	75	1	0	1	1	0	1	8.4474	0.0	0.30550055971692486	1.4392553815445484	0.0	0.9879042200239301	11948.0	211.98465073086194	67877.0	156.50567278173958
203	Feb25-FISH2-3R4-rep2-cp190-100x_Position002_1_cmle.ics	76	1	0	1	0	1	1	9.747	1.0	0.3155823796654355	1.3513953761228188	0.0	0.9752961085335292	19662.0	346.6455933397129	145637.0	335.7988223833435
204	Feb25-FISH2-3R4-rep2-cp190-100x_Position002_1_cmle.ics	77	1	0	1	1	1	1	9.313799999999999	1.0	0.3017925082901679	1.6749449742505897	0.0	0.9940174883883676	12358.0	221.49828890516363	70966.0	163.6280562580687
205	Feb25-FISH2-3R4-rep2-cp190-100x_Position002_1_cmle.ics	78	1	0	1	1	1	1	9.747	1.0	0.2945809686645938	1.0376142152799563	0.0	0.9433999373385826	28924.0	489.68690606628894	251052.0	578.8567874714747
206	Feb25-FISH2-3R4-rep2-cp190-100x_Position002_1_cmle.ics	79	1	0	1	1	1	1	9.313799999999999	1.0	0.2916100684398899	1.2993053248549	0.0	0.9534692064887225	18060.0	312.74039355526924	123240.0	284.15750716180133
207	Feb25-FISH2-3R4-rep2-cp190-100x_Position002_1_cmle.ics	80	1	0	1	1	1	1	8.664	1.0	0.28468601937221777	1.201902483807405	0.0	0.9648914919916943	17514.0	301.10027207581646	116288.0	268.12810932190484
208	Feb25-FISH2-3R4-rep2-cp190-100x_Position002_1_cmle.ics	81	1	0	1	1	1	1	7.147799999999999	1.0	0.2911143053645449	1.2551114841435327	0.0	0.9871860396008729	12016.0	206.10823610225913	66826.0	154.08235616353892
209	Feb25-FISH2-3R4-rep2-cp190-100x_Position002_1_cmle.ics	82	1	0	1	1	1	1	9.747	1.0	0.3095122770309782	1.4203873500513438	0.0	0.9581919223872875	19242.0	336.51058887555286	139633.0	321.9552515216148
210	Feb25-FISH2-3R4-rep2-cp190-100x_Position002_1_cmle.ics	83	1	0	1	1	1	1	9.747	1.0	0.3013262917178462	1.4179014536414416	0.0	0.9525906894160021	17854.0	312.06884793366106	123139.0	283.92462897108936
211	Feb25-FISH2-3R4-rep2-cp190-100x_Position002_1_cmle.ics	84	1	0	1	1	1	1	9.747	1.0	0.30175311497860685	1.376260017738639	0.0	0.9601339346948551	18704.0	325.6343802647473	132130.0	304.65539939377476
212	Feb25-FISH2-3R4-rep2-cp190-100x_Position002_1_cmle.ics	85	1	0	1	1	1	1	9.747	1.0	0.2658846603585763	1.1692001182030551	0.0	0.9705364664357987	23596.0	408.16034787613347	175743.0	405.21496901279176
213	Feb25-FISH2-3R4-rep2-cp190-100x_Position002_1_cmle.ics	86	1	0	1	2	1	2	9.747	1.0	0.2648946082964425	1.2319249915083574	0.0	0.94225919118592	45708.0	743.7890715647235	472932.0	1090.4509751464216
214	Feb25-FISH2-3R4-rep2-cp190-100x_Position002_1_cmle.ics	87	1	0	1	1	1	1	9.5304	1.0	0.293756234998949	1.3146799866371675	0.0	0.9574249140355947	18424.0	320.33663779969845	127451.0	293.8669137072277
215	Feb25-FISH2-3R4-rep2-cp190-100x_Position002_1_cmle.ics	88	1	0	1	1	1	1	8.2308	1.0	0.2738864525297434	1.234070694717926	0.0	0.9687169574256331	16510.0	282.4080151111181	104395.0	240.70612593440643
216	Feb25-FISH2-3R4-rep2-cp190-100x_Position002_1_cmle.ics	89	1	0	1	0	1	1	7.797599999999999	1.0	0.30050806513463785	1.3255703886320331	0.0	0.9821197040941627	11558.0	203.17542441291192	64051.0	147.68397023061132
217	Feb25-FISH2-3R4-rep2-cp190-100x_Position002_1_cmle.ics	90	1	0	1	1	1	1	9.747	1.0	0.3007298951904034	1.3616876204385162	0.0	0.953823153565349	20364.0	352.85455713999295	149850.0	345.51284037809097
218	Feb25-FISH2-3R4-rep2-cp190-100x_Position002_1_cmle.ics	91	1	0	1	0	0	0	8.014199999999999	0.0	0.30126397593678866	1.5654504987384954	0.0	0.9902343051112737	10730.0	190.5696465896583	57365.0	132.26789515041165
219	Feb25-FISH2-3R4-rep2-cp190-100x_Position002_1_cmle.ics	92	1	0	1	1	1	1	7.797599999999999	1.0	0.30438731480782594	1.2417638941381117	0.0	0.9687682416301217	14264.0	246.04756960012216	88379.0	203.7776397716069
220	Feb25-FISH2-3R4-rep2-cp190-100x_Position002_1_cmle.ics	93	1	0	1	1	1	1	9.747	1.0	0.3138200801230959	1.4921680886656636	0.0	0.9622407170588052	19138.0	336.6439785844433	139463.0	321.5632783293273
221	Feb25-FISH2-3R4-rep2-cp190-100x_Position002_1_cmle.ics	94	1	0	1	1	1	1	8.8806	1.0	0.29547940993223887	1.2761518877296965	0.0	0.9628863220928724	17016.0	293.2244440988623	113455.0	261.5959913586674
222	Feb25-FISH2-3R4-rep2-cp190-100x_Position002_1_cmle.ics	96	1	0	1	1	1	1	9.747	1.0	0.3101962689408624	1.4490987748522877	0.0	0.96449259063822	18172.0	319.2924446716753	128291.0	295.8037224220598
223	Feb25-FISH2-3R4-rep2-cp190-100x_Position002_1_cmle.ics	97	1	0	1	1	1	1	6.2814	1.0	0.2882491694429395	1.135120884355427	0.0	0.9780465496484217	10900.0	183.67255788200532	57451.0	132.4661874712159
224	Feb25-FISH2-3R4-rep2-cp190-100x_Position002_1_cmle.ics	98	1	0	1	1	1	1	9.097199999999999	1.0	0.29597746791618	1.27334535803183	0.0	0.9607074232982273	18490.0	318.9093355365358	128620.0	296.56230583536905
225	Feb25-FISH2-3R4-rep2-cp190-100x_Position002_1_cmle.ics	99	1	0	1	1	1	1	9.747	1.0	0.3052768971789758	1.4796203266208614	0.0	0.9643015335778847	17392.0	306.07417881776684	119164.0	274.7593734455444
226	Feb25-FISH2-3R4-rep2-cp190-100x_Position002_1_cmle.ics	100	1	0	1	1	1	1	9.5304	1.0	0.3040316000673156	1.3484626834629865	0.0	0.9894940415712924	19492.0	340.20169020834203	141097.0	325.3308324246079
227	Feb25-FISH2-3R4-rep2-cp190-100x_Position002_1_cmle.ics	101	1	0	1	1	0	1	7.5809999999999995	0.0	0.2905176389651244	1.1167367169398088	0.0	0.9689152962640148	15404.0	261.48310263668725	96897.0	223.41780242986906
228	Feb25-FISH2-3R4-rep2-cp190-100x_Position002_1_cmle.ics	102	1	0	1	0	1	1	8.2308	1.0	0.2970669443452132	1.2825596443499716	0.0	0.9666740405489311	15118.0	260.47486596674975	95267.0	219.65947123323048
229	Feb25-FISH2-3R4-rep2-cp190-100x_Position002_1_cmle.ics	103	1	0	1	1	1	1	9.747	1.0	0.3080272077773199	1.4375043438161188	0.0	0.9620831117609338	19668.0	344.97747541472353	143949.0	331.90675915639514
230	Feb25-FISH2-3R4-rep2-cp190-100x_Position002_1_cmle.ics	104	1	0	1	1	0	0	8.014199999999999	0.0	0.28634191584050567	1.3886564304336215	0.0	0.9945407343351574	11096.0	195.07428290137497	58812.0	135.60427873417606
231	Feb25-FISH2-3R4-rep2-cp190-100x_Position002_1_cmle.ics	105	1	0	1	2	1	3	9.747	1.0	0.2964564835335963	1.063057942739245	0.0	0.9449995739581082	32068.0	539.0706116242957	294010.0	677.9061074378545
232	Feb25-FISH2-3R4-rep2-cp190-100x_Position002_1_cmle.ics	106	1	0	1	1	1	1	9.747	1.0	0.2944006657749043	1.3692749903503656	0.0	0.9693188470407645	18986.0	332.0066490906888	133473.0	307.7519876128457
233	Feb25-FISH2-3R4-rep2-cp190-100x_Position002_1_cmle.ics	107	1	0	1	1	1	1	7.3644	1.0	0.2984877110705653	1.3686181640828858	0.0	0.9907283231206916	10734.0	187.28868158046126	57132.0	131.73066130451178
234	Feb25-FISH2-3R4-rep2-cp190-100x_Position002_1_cmle.ics	108	1	0	1	1	1	1	9.747	1.0	0.2967174591308209	1.2770445325019144	0.0	0.9530766874761814	18960.0	329.69362032164764	133722.0	308.3261130533138
235	Feb25-FISH2-3R4-rep2-cp190-100x_Position002_1_cmle.ics	109	1	0	1	1	1	1	9.313799999999999	1.0	0.3018815490001276	1.428097571824847	0.0	0.9710796593459083	16240.0	285.29153431135967	106923.0	246.53499787618696
236	Feb25-FISH2-3R4-rep2-cp190-100x_Position002_1_cmle.ics	110	1	0	1	0	0	0	6.7146	0.0	0.31100611001645956	1.3598520364278328	0.0	0.9850217495086513	9290.0	160.89331163986793	46955.0	108.26530143445618
237	Feb25-FISH2-3R4-rep2-cp190-100x_Position002_1_cmle.ics	111	1	0	1	2	2	2	9.747	2.0	0.29243289025780644	1.0920193402454628	0.0	0.9364366109529021	29846.0	505.306172954119	262190.0	604.5379487402847
238	Feb25-FISH2-3R4-rep2-cp190-100x_Position002_1_cmle.ics	112	1	0	1	1	1	1	9.747	1.0	0.31453102722078735	1.2551913506159955	0.0	0.9485949340169657	23676.0	411.7269632644303	192118.0	442.9712103287159
239	Feb25-FISH2-3R4-rep2-cp190-100x_Position002_1_cmle.ics	113	1	0	1	1	1	1	6.7146	1.0	0.30517259610292896	1.209169892613889	0.0	0.9759416215634904	10160.0	174.9057980900554	53197.0	122.6576347653874
240	Feb25-FISH2-3R4-rep2-cp190-100x_Position002_1_cmle.ics	114	1	0	1	1	1	1	8.8806	1.0	0.30144128100010725	1.2288132413239692	0.0	0.9636240460821915	17568.0	303.8517946208699	120215.0	277.1826900637451
241	Feb25-FISH2-3R4-rep2-cp190-100x_Position002_1_cmle.ics	115	1	0	1	1	1	1	8.4474	1.0	0.2892410421375305	1.085965660683197	0.0	0.9620977346254244	17078.0	292.8780134539054	112865.0	260.2356138089638
242	Feb25-FISH2-3R4-rep2-cp190-100x_Position002_1_cmle.ics	116	1	0	1	1	1	0	8.8806	1.0	0.2830485969724302	1.1901218242058818	0.0	0.9608525301414566	19666.0	335.0323597433036	137968.0	318.1162199618582
243	Feb25-FISH2-3R4-rep2-cp190-100x_Position002_1_cmle.ics	117	1	0	1	1	1	1	9.097199999999999	1.0	0.3099676462513109	1.318966837490828	0.0	0.9812509810166518	17162.0	299.3426495268934	117702.0	271.3884039918722
244	Feb25-FISH2-3R4-rep2-cp190-100x_Position002_1_cmle.ics	118	1	0	1	1	1	0	7.3644	1.0	0.29950825264830205	1.494180093138247	0.0	0.991497714965055	10142.0	178.7632946718114	52561.0	121.19119388130021
245	Feb25-FISH2-3R4-rep2-cp190-100x_Position002_1_cmle.ics	119	1	0	1	0	0	0	8.4474	0.0	0.2932301657074702	1.5595176683553293	0.0	0.9924362313651279	10780.0	191.45297939902218	56991.0	131.40555412737925
246	Feb25-FISH2-3R4-rep2-cp190-100x_Position002_1_cmle.ics	120	1	0	1	0	0	0	6.9312	0.0	0.30074367987135464	1.4266110822280071	0.0	0.9911658915080904	9644.0	168.54694181081953	48838.0	112.60698097020492
247	Feb25-FISH2-3R4-rep2-cp190-100x_Position002_1_cmle.ics	121	1	0	1	1	1	1	9.747	1.0	0.2982395161712705	1.2516731377269363	0.0	0.9500261040826856	19260.0	333.7063284916053	137259.0	316.4814611775534
248	Feb25-FISH2-3R4-rep2-cp190-100x_Position002_1_cmle.ics	122	1	0	1	0	1	1	8.4474	1.0	0.3024943185748846	1.235490551586054	0.0	0.9602827807125089	17316.0	296.53499480359943	117843.0	271.7135111690048
249	Feb25-FISH2-3R4-rep2-cp190-100x_Position002_1_cmle.ics	123	1	0	1	1	1	1	8.8806	1.0	0.3031280974263883	1.3173539378492223	0.0	0.9568734862383187	16618.0	288.0514916942588	110906.0	255.71869919901604
250	Feb25-FISH2-3R4-rep2-cp190-100x_Position002_1_cmle.ics	124	1	0	1	0	1	0	6.9312	1.0	0.27467374120942273	1.083200698421207	0.0	0.9725328082093239	15150.0	252.67048197942125	91897.0	211.88917912729679
251	Feb25-FISH2-3R4-rep2-cp190-100x_Position002_1_cmle.ics	125	1	0	1	0	1	1	7.797599999999999	1.0	0.312090079592302	1.4262447519268147	0.0	0.9784463841623331	11480.0	202.46213429737193	64614.0	148.98209321448093
252	Feb25-FISH2-3R4-rep2-cp190-100x_Position002_1_cmle.ics	126	1	0	1	1	2	1	9.747	2.0	0.3041894914329072	1.0765797079731672	0.0	0.9368670976296217	29960.0	507.9708376772329	268942.0	620.1062016480782
253	Feb25-FISH2-3R4-rep2-cp190-100x_Position002_1_cmle.ics	127	1	0	1	1	1	1	8.664	1.0	0.30447709812884005	1.5612276253057502	0.0	0.9880397868503227	12414.0	219.80069908477296	71766.0	165.47263598648033
254	Feb25-FISH2-3R4-rep2-cp190-100x_Position002_1_cmle.ics	128	1	0	1	1	1	1	9.747	1.0	0.3083604794733212	1.5907788810996535	0.0	0.9773265892104082	15356.0	274.35994105967995	99362.0	229.1014137180372
255	Feb25-FISH2-3R4-rep2-cp190-100x_Position002_1_cmle.ics	129	1	0	1	1	2	1	8.664	2.0	0.29340034033343315	1.1557269714125515	0.0	0.9617514343786822	18792.0	320.4623774924777	131209.0	302.53182698144104
256	Feb25-FISH2-3R4-rep2-cp190-100x_Position002_1_cmle.ics	130	1	0	1	1	1	1	8.4474	1.0	0.2922551645813589	1.2355890636546962	0.0	0.9681112589438665	17836.0	304.55139357897906	121088.0	279.1955876923742
257	Feb25-FISH2-3R4-rep2-cp190-100x_Position002_1_cmle.ics	131	1	0	1	1	1	1	8.2308	1.0	0.2811886228617985	1.1411230986674767	0.0	0.9621968950996226	16786.0	287.82701399189057	108441.0	250.03508791084792
258	Feb25-FISH2-3R4-rep2-cp190-100x_Position002_1_cmle.ics	132	1	0	1	1	1	1	9.747	1.0	0.30230348612324126	1.323263938119715	0.0	0.9514268494090834	19368.0	335.2538865276872	139355.0	321.31426006599173
259	Feb25-FISH2-3R4-rep2-cp190-100x_Position002_1_cmle.ics	133	1	0	1	1	1	1	7.5809999999999995	1.0	0.28417994724297047	1.0576385637859345	0.0	0.9578196166676965	16702.0	279.7708209977938	108199.0	249.47710254300338
260	Feb25-FISH2-3R4-rep2-cp190-100x_Position002_1_cmle.ics	134	1	0	1	1	1	1	9.747	1.0	0.31129941331752625	1.4666743574482557	0.0	0.9611802419248511	19136.0	338.7759713146941	138880.0	320.21904085224736
261	Feb25-FISH2-3R4-rep2-cp190-100x_Position003_2_cmle.ics	1	1	0	1	1	1	1	7.3644	1.0	0.31341310483735735	1.1742593365681113	0.0	0.9468107851676483	16754.0	281.65846442151957	114159.0	263.2192215196696
262	Feb25-FISH2-3R4-rep2-cp190-100x_Position003_2_cmle.ics	2	1	0	1	1	0	1	7.3644	0.0	0.320090540055009	1.3239107504799144	0.0	0.9654997796241105	13808.0	238.6656455453279	86319.0	199.02784697094714
263	Feb25-FISH2-3R4-rep2-cp190-100x_Position003_2_cmle.ics	3	1	0	1	1	1	1	7.3644	1.0	0.31810052597457683	1.077080481483006	0.0	0.9523208766901656	17838.0	301.2959489043626	126350.0	291.3283108560013
264	Feb25-FISH2-3R4-rep2-cp190-100x_Position003_2_cmle.ics	4	1	0	1	1	1	1	7.3644	1.0	0.32430053665804126	1.3564619994703402	0.0	0.9743298134439189	12586.0	220.60182215984173	75610.0	174.33584158149787
265	Feb25-FISH2-3R4-rep2-cp190-100x_Position003_2_cmle.ics	5	1	0	1	1	1	1	7.3644	1.0	0.30877297188825953	1.1990894788875626	0.0	0.9481098487940965	15950.0	272.56149814394706	105253.0	242.68443769312782
266	Feb25-FISH2-3R4-rep2-cp190-100x_Position003_2_cmle.ics	6	1	0	1	0	1	0	7.3644	1.0	0.24264890531202282	1.0799964821418582	0.0	0.9371192007053396	20170.0	329.04593514940734	132685.0	305.9350765803603
267	Feb25-FISH2-3R4-rep2-cp190-100x_Position003_2_cmle.ics	7	1	0	1	1	1	1	7.3644	1.0	0.32573085456483125	1.4808418104075578	0.0	0.9773305720471053	11590.0	204.33525073145051	66962.0	154.39593471736885
268	Feb25-FISH2-3R4-rep2-cp190-100x_Position003_2_cmle.ics	8	1	0	1	0	0	0	6.9312	0.0	0.2965173797991202	1.6414871652189744	0.0	0.9893195308132827	7028.0	126.14134373611886	30168.0	69.55910155840006
269	Feb25-FISH2-3R4-rep2-cp190-100x_Position003_2_cmle.ics	9	1	0	1	1	1	1	7.3644	1.0	0.2614323583339827	1.2065452751347339	0.0	0.9309806434680273	27736.0	447.19885693092476	222085.0	512.0668612303525
270	Feb25-FISH2-3R4-rep2-cp190-100x_Position003_2_cmle.ics	10	1	0	1	1	1	1	7.3644	1.0	0.31773238688127114	1.1638920260574697	0.0	0.9658115948306757	17308.0	293.1730993136668	120691.0	278.28021500214993
271	Feb25-FISH2-3R4-rep2-cp190-100x_Position003_2_cmle.ics	11	1	0	1	1	1	1	7.3644	1.0	0.33469071038489856	1.1689513649567715	0.0	0.9498196845461292	17178.0	290.0806555487521	122477.0	282.3982392458288
272	Feb25-FISH2-3R4-rep2-cp190-100x_Position003_2_cmle.ics	12	1	0	1	0	1	1	7.3644	1.0	0.2830237289412552	1.1302285371776215	0.0	0.943655238860467	14796.0	247.05310845758675	90033.0	207.59130836009783
273	Feb25-FISH2-3R4-rep2-cp190-100x_Position003_2_cmle.ics	13	1	0	1	0	1	1	7.3644	1.0	0.27953117998038624	1.1638212149465232	0.0	0.9537902434193618	12840.0	218.74164934589402	72333.0	166.779981868992
274	Feb25-FISH2-3R4-rep2-cp190-100x_Position003_2_cmle.ics	14	1	0	1	1	1	1	7.3644	1.0	0.2549554253966267	1.0361623511823517	0.0	0.9331199949791761	15350.0	254.82290353529564	90296.0	208.19771394581315
275	Feb25-FISH2-3R4-rep2-cp190-100x_Position003_2_cmle.ics	15	1	0	1	1	1	1	7.3644	1.0	0.30783258167414435	1.396304455140291	0.0	0.9711387753079378	10920.0	190.93043941366992	59534.0	137.2690119390675
276	Feb25-FISH2-3R4-rep2-cp190-100x_Position003_2_cmle.ics	16	1	0	1	1	1	1	7.3644	1.0	0.3139308020063323	1.1862248649375555	0.0	0.948094311887581	15430.0	264.31104688019894	100981.0	232.83438194341005
277	Feb25-FISH2-3R4-rep2-cp190-100x_Position003_2_cmle.ics	17	1	0	1	1	2	2	7.3644	2.0	0.28657627525233526	1.0568477847013396	0.0	0.9388971134077698	30040.0	479.84674613555103	262086.0	604.2981533755911
278	Feb25-FISH2-3R4-rep2-cp190-100x_Position003_2_cmle.ics	18	1	0	1	1	1	1	7.3644	1.0	0.32307214838584525	1.0872278789177328	0.0	0.9459937346454539	18180.0	307.48773891298924	131013.0	302.07990494798014
279	Feb25-FISH2-3R4-rep2-cp190-100x_Position003_2_cmle.ics	19	1	0	1	1	1	1	7.3644	1.0	0.29410092862550297	1.0098431270480552	0.0	0.9455313187855275	20772.0	345.02702100928946	152665.0	352.00345529743913
280	Feb25-FISH2-3R4-rep2-cp190-100x_Position003_2_cmle.ics	20	1	0	1	1	1	1	7.3644	1.0	0.3242561018578277	1.5580221949105661	0.0	0.9831859623450573	10638.0	187.9753369184364	58750.0	135.4613238052242
281	Feb25-FISH2-3R4-rep2-cp190-100x_Position003_2_cmle.ics	21	1	0	1	1	1	1	7.3644	1.0	0.3336690007851176	1.2098770380254098	0.0	0.9628139200939573	15592.0	268.0249962403183	105751.0	243.83268857406404
282	Feb25-FISH2-3R4-rep2-cp190-100x_Position003_2_cmle.ics	22	1	0	1	0	0	1	7.3644	0.0	0.3290998860070768	1.4682512085304453	0.0	0.9745196837829684	11120.0	196.45321680255856	63255.0	145.84861340084177
283	Feb25-FISH2-3R4-rep2-cp190-100x_Position003_2_cmle.ics	23	1	0	1	3	1	2	7.3644	1.0	0.3048796899370037	1.1327965433756093	0.0	0.9351148092265346	25334.0	413.3205077451337	209360.0	482.7265149253061
284	Feb25-FISH2-3R4-rep2-cp190-100x_Position003_2_cmle.ics	24	1	0	1	1	2	1	7.3644	2.0	0.2936475913112604	1.2770856143026086	0.0	0.9394096658110372	28108.0	454.9738828230068	240122.0	553.6552169320518
285	Feb25-FISH2-3R4-rep2-cp190-100x_Position003_2_cmle.ics	25	1	0	1	0	0	0	5.848199999999999	0.0	0.26904891105708106	1.0705069200802368	0.0	0.9769988670111933	8944.0	151.475827462805	41256.0	95.12497659418432
286	Feb25-FISH2-3R4-rep2-cp190-100x_Position003_2_cmle.ics	26	1	0	1	1	1	1	7.3644	1.0	0.3054775199508627	1.0333959805681219	0.0	0.9498255260270329	19820.0	331.9438420339336	145017.0	334.3692730938246
287	Feb25-FISH2-3R4-rep2-cp190-100x_Position003_2_cmle.ics	27	1	0	1	1	1	1	7.3644	1.0	0.31764132946940105	1.276948936144205	0.0	0.9706379530782102	14032.0	242.17359575354178	88089.0	203.10897962005774
288	Feb25-FISH2-3R4-rep2-cp190-100x_Position003_2_cmle.ics	28	1	0	1	0	0	0	6.9312	0.0	0.2926250734482067	1.3199072721433487	0.0	0.9628492731962086	9184.0	159.62450150410044	44769.0	103.2249873265716
289	Feb25-FISH2-3R4-rep2-cp190-100x_Position003_2_cmle.ics	29	1	0	1	1	1	2	7.3644	1.0	0.2908313361567486	1.047941616002042	0.0	0.9358363550671392	22542.0	370.9840109739965	171626.0	395.72230058545364
290	Feb25-FISH2-3R4-rep2-cp190-100x_Position003_2_cmle.ics	30	1	0	1	0	0	0	6.497999999999999	0.0	0.28920857789047777	1.1835828930115657	0.0	0.9629554869192869	8928.0	156.05677167284654	42659.0	98.35990829288609
291	Feb25-FISH2-3R4-rep2-cp190-100x_Position003_2_cmle.ics	31	1	0	1	0	0	0	6.2814	0.0	0.27573426533750905	1.3248828768275882	0.0	0.9874191391468283	8520.0	147.38360737102573	38831.0	89.53359429243676
292	Feb25-FISH2-3R4-rep2-cp190-100x_Position003_2_cmle.ics	32	1	0	1	0	0	1	7.3644	0.0	0.228528673187756	1.2572828783925645	0.0	0.9194127359190857	18418.0	302.95288316855533	112359.0	259.0689171307435
293	Feb25-FISH2-3R4-rep2-cp190-100x_Position003_2_cmle.ics	33	1	0	1	0	1	1	7.3644	1.0	0.31100992404500344	1.3968934684409355	0.0	0.9828366770301207	11110.0	195.45736653127054	61409.0	141.5922456775321
294	Feb25-FISH2-3R4-rep2-cp190-100x_Position003_2_cmle.ics	34	1	0	1	1	0	1	7.3644	0.0	0.3305698910004174	1.1374782488532211	0.0	0.9448743271733616	17962.0	302.6159390147199	130148.0	300.08545311663516
295	Feb25-FISH2-3R4-rep2-cp190-100x_Position003_2_cmle.ics	35	1	0	1	2	1	1	7.3644	1.0	0.29102395801173647	1.0456262556600733	0.0	0.9399023907062455	26096.0	422.6023223169471	213845.0	493.0676900277134
296	Feb25-FISH2-3R4-rep2-cp190-100x_Position003_2_cmle.ics	36	1	0	1	0	0	0	5.415	0.0	0.2810140821142432	1.0123361817426195	0.0	0.9765608922339981	9000.0	152.07195202877458	42560.0	98.13164155149516
297	Feb25-FISH2-3R4-rep2-cp190-100x_Position003_2_cmle.ics	37	1	0	1	1	1	1	7.3644	1.0	0.31741345550427164	1.0653697789401626	0.0	0.9548679498886852	17806.0	301.8915162488678	125874.0	290.23078591759634
298	Feb25-FISH2-3R4-rep2-cp190-100x_Position003_2_cmle.ics	38	1	0	1	1	1	1	7.3644	1.0	0.29090457545636755	1.0660230273573603	0.0	0.9482750285383554	29950.0	479.09933603695487	262872.0	606.1104529587556
299	Feb25-FISH2-3R4-rep2-cp190-100x_Position003_2_cmle.ics	39	1	0	1	1	1	1	7.3644	1.0	0.3143897283324405	1.2545706234194514	0.0	0.9695687557528125	14194.0	244.24917769484315	89159.0	205.5761050068082
300	Feb25-FISH2-3R4-rep2-cp190-100x_Position003_2_cmle.ics	40	1	0	1	0	0	0	6.0648	0.0	0.30307735544860515	1.527536397039379	0.0	0.99200141503351	6152.0	109.53721992194927	24979.0	57.59469629499055
301	Feb25-FISH2-3R4-rep2-cp190-100x_Position003_2_cmle.ics	41	1	0	1	1	1	1	7.3644	1.0	0.31707784711337306	1.0408058259278439	0.0	0.9495373711597922	18942.0	315.08437556828756	138037.0	318.2753149634337
302	Feb25-FISH2-3R4-rep2-cp190-100x_Position003_2_cmle.ics	42	1	0	1	1	1	1	7.3644	1.0	0.33413787187796284	1.2573096992545396	0.0	0.9476592628882108	15596.0	268.0207660687795	105866.0	244.09784691002315
303	Feb25-FISH2-3R4-rep2-cp190-100x_Position003_2_cmle.ics	43	1	0	1	1	1	0	7.3644	1.0	0.300054252267617	1.415888154749538	0.0	0.9891203769243856	10968.0	192.79890776009984	59165.0	136.41819953933765
304	Feb25-FISH2-3R4-rep2-cp190-100x_Position003_2_cmle.ics	44	1	0	1	2	3	3	7.3644	3.0	0.22606726452640757	1.2145868211033852	0.0	0.9287109823197809	46682.0	708.5639562388711	450938.0	1039.7388669630668
305	Feb25-FISH2-3R4-rep2-cp190-100x_Position003_2_cmle.ics	45	1	0	1	1	1	1	7.3644	1.0	0.2961243150420023	1.1342837283114655	0.0	0.9207762638474438	22164.0	369.51134227732405	168843.0	389.30546885524194
306	Feb25-FISH2-3R4-rep2-cp190-100x_Position003_2_cmle.ics	46	1	0	1	0	1	1	7.3644	1.0	0.32249047575197076	1.1590170756673626	0.0	0.9515593119512499	17044.0	290.620255525634	118820.0	273.9662041623274
307	Feb25-FISH2-3R4-rep2-cp190-100x_Position003_2_cmle.ics	47	1	0	1	1	1	1	7.3644	1.0	0.3200418613736854	1.1610458483993653	0.0	0.9529809109080236	17622.0	299.60514776262715	124440.0	286.9243767544187
308	Feb25-FISH2-3R4-rep2-cp190-100x_Position003_2_cmle.ics	48	1	0	1	1	1	1	7.147799999999999	1.0	0.2717239096800446	1.093621050982993	0.0	0.9558921278799443	15384.0	255.91039902154216	93528.0	215.64981604859582
309	Feb25-FISH2-3R4-rep2-cp190-100x_Position003_2_cmle.ics	49	1	0	1	1	1	1	7.3644	1.0	0.33162543265607947	1.1010323367473986	0.0	0.9526470265620086	19338.0	325.90010802921705	145618.0	335.75501361479377
310	Feb25-FISH2-3R4-rep2-cp190-100x_Position003_2_cmle.ics	50	1	0	1	1	1	1	7.3644	1.0	0.29066065781711137	1.1659565752927459	0.0	0.9474302578376385	16802.0	284.8610319518463	110410.0	254.5750597674009
311	Feb25-FISH2-3R4-rep2-cp190-100x_Position003_2_cmle.ics	51	1	0	1	1	1	1	7.3644	1.0	0.3340320501221999	1.5845972590485637	0.0	0.977554718884763	11236.0	199.4668451725068	64727.0	149.24264010111906
312	Feb25-FISH2-3R4-rep2-cp190-100x_Position003_2_cmle.ics	52	1	0	1	0	0	0	5.848199999999999	0.0	0.26770116594110666	1.1112339373342748	0.0	0.9552008225875682	9038.0	155.21487924143807	41803.0	96.38620798348572
313	Feb25-FISH2-3R4-rep2-cp190-100x_Position003_2_cmle.ics	53	1	0	1	1	1	1	7.3644	1.0	0.31805620977160426	1.09514297587946	0.0	0.9715523702727701	16150.0	275.6267244045858	108839.0	250.95276632573268
314	Feb25-FISH2-3R4-rep2-cp190-100x_Position003_2_cmle.ics	54	1	0	1	1	1	1	7.3644	1.0	0.3262633409875205	1.0906664066365408	0.0	0.9609734438866734	18148.0	306.1172653549092	131311.0	302.7670108968135
315	Feb25-FISH2-3R4-rep2-cp190-100x_Position003_2_cmle.ics	55	1	0	1	1	1	1	7.3644	1.0	0.2979719333282951	1.22073811315647	0.0	0.960410637714493	14486.0	248.01288847064018	89492.0	206.34391131875952
316	Feb25-FISH2-3R4-rep2-cp190-100x_Position003_2_cmle.ics	56	1	0	1	1	1	1	7.3644	1.0	0.32271570258347815	1.183749810179471	0.0	0.957117151791238	16316.0	277.6278604278214	111328.0	256.69171500575317
317	Feb25-FISH2-3R4-rep2-cp190-100x_Position003_2_cmle.ics	57	1	0	1	1	1	1	7.3644	1.0	0.2934708954542921	1.1686957371101876	0.0	0.9476782712275762	15370.0	261.40203285057765	97066.0	223.80746989749602
318	Feb25-FISH2-3R4-rep2-cp190-100x_Position003_2_cmle.ics	58	1	0	1	1	1	1	7.3644	1.0	0.3008869397872056	1.1312796307519917	0.0	0.9466714802190712	18768.0	315.1045512884144	132618.0	305.7805930281059
319	Feb25-FISH2-3R4-rep2-cp190-100x_Position003_2_cmle.ics	59	1	0	1	1	2	1	7.3644	2.0	0.3078572557586352	1.0822492153398846	0.0	0.9519850632343979	17418.0	295.3036734849843	119935.0	276.53708715880106
320	Feb25-FISH2-3R4-rep2-cp190-100x_Position003_2_cmle.ics	60	1	0	1	1	1	1	7.3644	1.0	0.2896260572792248	1.0675425563669845	0.0	0.9527463361979882	19560.0	326.5079224669936	138435.0	319.1929933783184
321	Feb25-FISH2-3R4-rep2-cp190-100x_Position003_2_cmle.ics	61	1	0	1	0	0	0	5.415	0.0	0.2856050022214681	1.1516840029198856	0.0	0.9836286689353672	7428.0	125.9991895681826	32171.0	74.1774680534105
322	Feb25-FISH2-3R4-rep2-cp190-100x_Position003_2_cmle.ics	62	1	0	1	1	1	1	7.3644	1.0	0.3058246689471139	1.156065536538956	0.0	0.9519962713203961	16300.0	278.88525930252075	108216.0	249.51629986223213
323	Feb25-FISH2-3R4-rep2-cp190-100x_Position003_2_cmle.ics	63	1	0	1	1	1	1	7.3644	1.0	0.31586447998134365	1.2407109194027215	0.0	0.9647491814175814	14758.0	252.89779679963587	94747.0	218.460494409763
324	Feb25-FISH2-3R4-rep2-cp190-100x_Position003_2_cmle.ics	64	1	0	1	1	1	1	7.3644	1.0	0.32022800707674276	1.1492083138683418	0.0	0.9605827327628289	15758.0	268.83246457269684	105258.0	242.69596631643043
325	Feb25-FISH2-3R4-rep2-cp190-100x_Position003_2_cmle.ics	65	1	0	1	1	1	1	7.3644	1.0	0.33225063942647354	1.1308114902973991	0.0	0.9578747050342815	18070.0	305.94229596269173	131657.0	303.5647916293515
326	Feb25-FISH2-3R4-rep2-cp190-100x_Position003_2_cmle.ics	66	1	0	1	1	1	1	6.9312	1.0	0.2849860145090129	1.175216346722395	0.0	0.9612366587037766	11734.0	199.7593725251691	63805.0	147.11676196412475
327	Feb25-FISH2-3R4-rep2-cp190-100x_Position003_2_cmle.ics	67	1	0	1	0	1	1	7.3644	1.0	0.3085535537442096	1.4280501684247802	0.0	0.9763760624172035	11180.0	195.87484875496742	61745.0	142.36696916346497
328	Feb25-FISH2-3R4-rep2-cp190-100x_Position003_2_cmle.ics	68	1	0	1	0	1	1	7.3644	1.0	0.3222310042283889	1.385638338342366	0.0	0.9787930702769216	11604.0	203.45445092396514	66722.0	153.8425607988454
329	Feb25-FISH2-3R4-rep2-cp190-100x_Position003_2_cmle.ics	69	1	0	1	1	1	1	7.3644	1.0	0.2966437071534541	1.4782463497242828	0.0	0.9780593826719711	10852.0	191.8683465369476	57897.0	133.49454066980533
330	Feb25-FISH2-3R4-rep2-cp190-100x_Position003_2_cmle.ics	70	1	0	1	1	1	1	7.3644	1.0	0.3103019160447094	1.163061126648797	0.0	0.9641338840554461	15302.0	262.3165347250119	99149.0	228.6102943653476
331	Feb25-FISH2-3R4-rep2-cp190-100x_Position003_2_cmle.ics	71	1	0	1	1	1	1	7.3644	1.0	0.3205761447308707	1.151722878523487	0.0	0.9445679426794817	17964.0	301.13929325200746	128187.0	295.5639270573663
332	Feb25-FISH2-3R4-rep2-cp190-100x_Position003_2_cmle.ics	72	1	0	1	1	1	1	7.3644	1.0	0.31653740967137145	1.0272914017799388	0.0	0.9581246317589852	20732.0	343.3841448081892	157924.0	364.1292612870846
333	Feb25-FISH2-3R4-rep2-cp190-100x_Position003_2_cmle.ics	73	1	0	1	1	1	1	6.7146	1.0	0.21278622194900332	1.5818264629329202	0.0	0.9131369857354087	18592.0	303.7284859090104	109960.0	253.53748367016937
334	Feb25-FISH2-3R4-rep2-cp190-100x_Position003_2_cmle.ics	75	1	0	1	1	0	1	7.3644	0.0	0.30156240951972724	1.0665661689476509	0.0	0.9478672016457313	18380.0	312.40197983204683	128671.0	296.6798977930553
335	Feb25-FISH2-3R4-rep2-cp190-100x_Position003_2_cmle.ics	76	1	0	1	1	1	1	7.3644	1.0	0.2970350806566227	1.2256605810618892	0.0	0.9482443920465594	15602.0	264.761091222662	99873.0	230.27963901956008
336	Feb25-FISH2-3R4-rep2-cp190-100x_Position003_2_cmle.ics	77	1	0	1	1	1	1	7.3644	1.0	0.3034342735271822	1.1966464665180667	0.0	0.957409679696412	13994.0	239.89666274797483	85747.0	197.7089724651329
337	Feb25-FISH2-3R4-rep2-cp190-100x_Position003_2_cmle.ics	78	1	0	1	1	1	1	7.3644	1.0	0.3199800908489878	1.1785733275122041	0.0	0.9555234483333037	16614.0	283.9129928210561	113906.0	262.6358731805594
338	Feb25-FISH2-3R4-rep2-cp190-100x_Position003_2_cmle.ics	79	1	0	1	1	1	1	7.3644	1.0	0.32034687027550596	1.177862446618316	0.0	0.9661198750554286	17506.0	296.07660391821656	123272.0	284.2312903509378
339	Feb25-FISH2-3R4-rep2-cp190-100x_Position003_2_cmle.ics	80	1	0	1	1	1	1	7.3644	1.0	0.3192133900899032	1.1981546519829929	0.0	0.9524498975802987	15590.0	264.89080798148353	103415.0	238.44651576710228
340	Feb25-FISH2-3R4-rep2-cp190-100x_Position003_2_cmle.ics	81	1	0	1	0	1	1	7.3644	1.0	0.32490778430743034	1.134869216591307	0.0	0.963556492765064	16612.0	282.6278192206073	114759.0	264.6026563159782
341	Feb25-FISH2-3R4-rep2-cp190-100x_Position003_2_cmle.ics	82	1	0	1	1	1	1	7.3644	1.0	0.3205764830267614	1.1576026577289016	0.0	0.955067889660071	17144.0	290.1634225045245	119511.0	275.5594599027429
342	Feb25-FISH2-3R4-rep2-cp190-100x_Position003_2_cmle.ics	83	1	0	1	2	2	1	7.3644	2.0	0.28672859925051863	1.2479453730708512	0.0	0.9340464502948844	30124.0	482.63675814057876	263256.0	606.9958512283931
343	Feb25-FISH2-3R4-rep2-cp190-100x_Position003_2_cmle.ics	84	1	0	1	1	1	0	7.3644	1.0	0.2943164162212595	1.1368920841463268	0.0	0.9500846185871626	15140.0	258.1110751392439	95032.0	219.1176259380096
344	Feb25-FISH2-3R4-rep2-cp190-100x_Position003_2_cmle.ics	85	1	0	1	1	0	1	7.3644	0.0	0.3259882874132151	1.1250303810006845	0.0	0.9518401393146901	17938.0	301.3072208600606	128984.0	297.4015896117963
345	Feb25-FISH2-3R4-rep2-cp190-100x_Position003_2_cmle.ics	86	1	0	1	3	4	2	7.3644	4.0	0.21368173391293527	1.5423253818038802	0.0	0.9342671627868996	53758.0	814.5260239135713	541779.0	1249.1932008488604
346	Feb25-FISH2-3R4-rep2-cp190-100x_Position003_2_cmle.ics	87	1	0	1	1	1	1	7.3644	1.0	0.31728440158610965	1.2541615812746851	0.0	0.9693869888242334	15086.0	260.2512496018258	98143.0	226.29073535687004
347	Feb25-FISH2-3R4-rep2-cp190-100x_Position003_2_cmle.ics	88	1	0	1	1	1	1	7.3644	1.0	0.29718987237575895	1.3779245191808078	0.0	0.9770221783515712	12314.0	213.8210886747737	70047.0	161.50909529505597
348	Feb25-FISH2-3R4-rep2-cp190-100x_Position003_2_cmle.ics	89	1	0	1	1	2	1	7.3644	2.0	0.31964734440086384	1.059467054306088	0.0	0.963263661941025	18826.0	315.74537126631793	137324.0	316.6313332804869
349	Feb25-FISH2-3R4-rep2-cp190-100x_Position003_2_cmle.ics	90	1	0	1	0	0	0	6.7146	0.0	0.30750660799163054	1.4406834219684694	0.0	0.9705107189047882	8528.0	149.59864566778637	41065.0	94.68458318402605
350	Feb25-FISH2-3R4-rep2-cp190-100x_Position003_2_cmle.ics	91	1	0	1	0	0	0	5.848199999999999	0.0	0.2933621090327044	1.2352464892370487	0.0	0.9688889575033967	8708.0	149.3848826996376	41386.0	95.42472080005119
351	Feb25-FISH2-3R4-rep2-cp190-100x_Position003_2_cmle.ics	92	1	0	1	1	1	1	7.3644	1.0	0.2975385748044548	1.2015784663461517	0.0	0.9723174337005507	13012.0	227.05585729873093	76131.0	175.53712412962588
352	Feb25-FISH2-3R4-rep2-cp190-100x_Position003_2_cmle.ics	93	1	0	1	1	1	1	7.3644	1.0	0.30391201225665465	1.1414680875232597	0.0	0.9554420723222478	17338.0	293.89034099000537	118344.0	272.8686792239225
353	Feb25-FISH2-3R4-rep2-cp190-100x_Position003_2_cmle.ics	94	1	0	1	1	1	1	7.3644	1.0	0.31301162188691833	1.1536145065942371	0.0	0.9532021410144215	15702.0	266.12986761109886	103511.0	238.66786533451167
354	Feb25-FISH2-3R4-rep2-cp190-100x_Position003_2_cmle.ics	95	1	0	1	1	1	1	7.3644	1.0	0.3104835106644488	1.1014263925789611	0.0	0.9549911679807312	17262.0	292.3089415816032	118831.0	273.9915671335931
355	Feb25-FISH2-3R4-rep2-cp190-100x_Position003_2_cmle.ics	96	1	0	1	1	0	0	7.3644	0.0	0.31907268779101605	1.5333363192242204	0.0	0.9702770799078432	10480.0	185.61466181951087	56985.0	131.39171977941618
356	Feb25-FISH2-3R4-rep2-cp190-100x_Position003_2_cmle.ics	97	1	0	1	1	1	1	7.3644	1.0	0.28325611670261763	1.0891948801026894	0.0	0.9546716297657466	17106.0	289.5248569177871	111966.0	258.16276733916135
357	Feb25-FISH2-3R4-rep2-cp190-100x_Position003_2_cmle.ics	98	1	0	1	1	1	1	7.3644	1.0	0.27765160495995705	1.1834630588781083	0.0	0.9362295460857744	26910.0	434.8484217591438	218723.0	504.3150149217029
358	Feb25-FISH2-3R4-rep2-cp190-100x_Position003_2_cmle.ics	99	1	0	1	1	1	1	7.3644	1.0	0.3191448560767821	1.069801197704078	0.0	0.9491288240930513	16116.0	274.25836593225785	108681.0	250.58846182937137
359	Feb25-FISH2-3R4-rep2-cp190-100x_Position003_2_cmle.ics	100	1	0	1	1	1	1	7.3644	1.0	0.2741631545205175	1.0857566971546364	0.0	0.9351265087825844	16742.0	279.5178720428305	106657.0	245.92167511649015
360	Feb25-FISH2-3R4-rep2-cp190-100x_Position003_2_cmle.ics	101	1	0	1	1	1	1	7.3644	1.0	0.30487212236701305	1.1212842898985167	0.0	0.9407290685212553	23484.0	386.2310482715302	186849.0	430.8223470924652
361	Feb25-FISH2-3R4-rep2-cp190-100x_Position003_2_cmle.ics	102	1	0	1	1	1	1	7.3644	1.0	0.295009358206437	1.0617923427621094	0.0	0.95458812132446	20378.0	339.99026992619304	148571.0	342.56381853729295
362	Feb25-FISH2-3R4-rep2-cp190-100x_Position003_2_cmle.ics	103	1	0	1	1	1	2	7.3644	1.0	0.2824619605678923	1.1801647999957807	0.0	0.9355682640167854	26860.0	435.65026686629267	219995.0	507.24789668987734
363	Feb25-FISH2-3R4-rep2-cp190-100x_Position003_2_cmle.ics	104	1	0	1	1	1	1	7.3644	1.0	0.29337449618541245	1.0837144641521825	0.0	0.9587603557888096	17210.0	290.77237689048195	114989.0	265.13297298789655
364	Feb25-FISH2-3R4-rep2-cp190-100x_Position003_2_cmle.ics	105	1	0	1	1	1	1	7.3644	1.0	0.30298797427875634	1.1297729753120278	0.0	0.9452778504288798	17742.0	300.6719103072765	122318.0	282.031629024807
365	Feb25-FISH2-3R4-rep2-cp190-100x_Position003_2_cmle.ics	106	1	0	1	1	1	1	7.3644	1.0	0.3283275700949397	1.3297280202712016	0.0	0.9548549021020298	13908.0	240.1982586756518	88374.0	203.76611114830436
366	Feb25-FISH2-3R4-rep2-cp190-100x_Position003_2_cmle.ics	107	1	0	1	1	1	0	7.3644	1.0	0.26509458874862596	1.0560152412183865	0.0	0.9502742549486712	18680.0	313.02092692014435	123606.0	285.0014023875496
367	Feb25-FISH2-3R4-rep2-cp190-100x_Position003_2_cmle.ics	108	1	0	1	0	0	0	6.0648	0.0	0.29952696748893093	1.2247951697958053	0.0	0.9661049064532592	8710.0	149.75725159531396	41833.0	96.45537972330115
368	Feb25-FISH2-3R4-rep2-cp190-100x_Position003_2_cmle.ics	109	1	0	1	1	1	1	7.3644	1.0	0.27081620825973224	1.239254304077917	0.0	0.934161014302954	31864.0	505.9338707751842	278331.0	641.7546504856485
369	Feb25-FISH2-3R4-rep2-cp190-100x_Position003_2_cmle.ics	110	1	0	1	0	1	0	7.3644	1.0	0.2910399190205683	1.348051530040735	0.0	0.9623200687342524	11154.0	193.86608822086393	59758.0	137.78549426302277
370	Feb25-FISH2-3R4-rep2-cp190-100x_Position003_2_cmle.ics	111	1	0	1	1	1	1	7.3644	1.0	0.2940207810797039	1.1790466978507286	0.0	0.9467265622015384	15846.0	269.53517925938615	101705.0	234.50372659762252
371	Feb25-FISH2-3R4-rep2-cp190-100x_Position003_2_cmle.ics	113	1	0	1	2	0	1	7.3644	0.0	0.29003201520158883	1.011464950492194	0.0	0.9538574307804458	18530.0	306.67289917525267	127735.0	294.5217395108138
372	Feb25-FISH2-3R4-rep2-cp190-100x_Position003_2_cmle.ics	114	1	0	1	1	1	1	7.3644	1.0	0.3029825270965952	1.1081091733416388	0.0	0.9429607646319879	18134.0	305.14905050397783	126393.0	291.42745701640337
373	Feb25-FISH2-3R4-rep2-cp190-100x_Position003_2_cmle.ics	115	1	0	1	1	1	1	7.3644	1.0	0.2808508062709453	1.0618530297986306	0.0	0.9291843352316896	22276.0	368.26944552985947	165679.0	382.0101560293742
374	Feb25-FISH2-3R4-rep2-cp190-100x_Position004_3_cmle.ics	1	1	0	1	1	1	1	9.747	1.0	0.29832529339204794	1.3667024909361487	0.0	0.9880444454147365	19154.0	335.1057167236751	136147.0	313.91749535506136
375	Feb25-FISH2-3R4-rep2-cp190-100x_Position004_3_cmle.ics	2	1	0	1	1	1	1	7.5809999999999995	1.0	0.30442274128352964	1.5483095280016206	0.0	0.991724144965656	10464.0	185.1634775288628	55534.0	128.0461132970097
376	Feb25-FISH2-3R4-rep2-cp190-100x_Position004_3_cmle.ics	3	1	0	1	1	1	1	8.4474	1.0	0.33038218779903844	1.2692583960721748	0.0	0.9732234999349613	17762.0	307.34466061798327	127944.0	295.0036359648613
377	Feb25-FISH2-3R4-rep2-cp190-100x_Position004_3_cmle.ics	4	1	0	1	1	1	1	9.313799999999999	1.0	0.32043637489545984	1.3358227869016235	0.0	0.9782306278924674	20144.0	349.2721610137348	152182.0	350.88979028641063
378	Feb25-FISH2-3R4-rep2-cp190-100x_Position004_3_cmle.ics	5	1	0	1	1	1	1	9.097199999999999	1.0	0.30372212783020675	1.209206013780425	0.0	0.9799076209098957	19500.0	337.29097900904503	141112.0	325.3654182945156
379	Feb25-FISH2-3R4-rep2-cp190-100x_Position004_3_cmle.ics	6	1	0	1	1	1	1	9.747	1.0	0.3065675872954644	1.2405195062180498	0.0	0.9842558008503965	21598.0	373.4802673833278	165256.0	381.0348344979766
380	Feb25-FISH2-3R4-rep2-cp190-100x_Position004_3_cmle.ics	7	1	0	1	1	1	2	9.747	1.0	0.33277560639348586	1.1339710774259182	0.0	0.9558723233852124	29292.0	500.25138674191373	271940.0	627.0187641803006
381	Feb25-FISH2-3R4-rep2-cp190-100x_Position004_3_cmle.ics	8	1	0	1	1	1	1	9.313799999999999	1.0	0.3041488557626529	1.261056848870178	0.0	0.9815300817693681	20538.0	354.23869635032236	152635.0	351.9342835576237
382	Feb25-FISH2-3R4-rep2-cp190-100x_Position004_3_cmle.ics	9	1	0	1	1	1	1	8.4474	1.0	0.30882198415579537	1.3078491570404942	0.0	0.9790434205939557	16254.0	284.34051875738425	108285.0	249.67539486380764
383	Feb25-FISH2-3R4-rep2-cp190-100x_Position004_3_cmle.ics	10	1	0	1	1	1	1	9.747	1.0	0.29361961996523844	1.3293319272036916	0.0	0.991211279406476	19298.0	336.56839271821644	136595.0	314.95046000297185
384	Feb25-FISH2-3R4-rep2-cp190-100x_Position004_3_cmle.ics	12	1	0	1	1	0	1	9.097199999999999	0.0	0.3090842947903551	1.461763261913584	0.0	0.9904502781216716	16248.0	285.2128582217904	108271.0	249.64311471856044
385	Feb25-FISH2-3R4-rep2-cp190-100x_Position004_3_cmle.ics	13	1	0	1	1	1	1	8.664	1.0	0.3127515123142496	1.1777997485835123	0.0	0.9773825239846993	18986.0	328.05116203666665	137570.0	317.1985415469734
386	Feb25-FISH2-3R4-rep2-cp190-100x_Position004_3_cmle.ics	14	1	0	1	1	1	1	9.097199999999999	1.0	0.3097321634597042	1.2327431904985047	0.0	0.984731292209115	19010.0	328.6577227261157	137164.0	316.2624173348045
387	Feb25-FISH2-3R4-rep2-cp190-100x_Position004_3_cmle.ics	15	1	0	1	2	1	1	9.097199999999999	1.0	0.30102720493821494	1.149155934148571	0.0	0.9740042004908895	21838.0	372.898783607145	166493.0	383.887015903033
388	Feb25-FISH2-3R4-rep2-cp190-100x_Position004_3_cmle.ics	16	1	0	1	0	0	0	6.9312	0.0	0.2720581914843186	1.098926917100929	0.0	0.9943706610991284	9896.0	169.82518742725335	48283.0	111.32730378361939
389	Feb25-FISH2-3R4-rep2-cp190-100x_Position004_3_cmle.ics	17	1	0	1	1	1	2	9.747	1.0	0.3016096624599506	1.2102248308908545	0.0	0.9815892329550981	23040.0	395.78183386262515	180601.0	416.41617941357094
390	Feb25-FISH2-3R4-rep2-cp190-100x_Position004_3_cmle.ics	18	1	0	1	0	1	0	6.2814	1.0	0.3164415571341041	1.1768524852659283	0.0	0.973982074798902	10676.0	182.50513255783054	58349.0	134.5367282163579
391	Feb25-FISH2-3R4-rep2-cp190-100x_Position004_3_cmle.ics	19	1	0	1	0	1	0	8.2308	1.0	0.29728143943240315	1.4315517274243805	0.0	0.9933243036590133	12320.0	216.81061526903446	70109.0	161.65205022400787
392	Feb25-FISH2-3R4-rep2-cp190-100x_Position004_3_cmle.ics	20	1	0	1	1	1	2	9.5304	1.0	0.3159892631692284	1.2814761746925307	0.0	0.9804823323279503	20930.0	362.95218658714344	160053.0	369.0381490893199
393	Feb25-FISH2-3R4-rep2-cp190-100x_Position004_3_cmle.ics	21	1	0	1	1	2	1	8.8806	2.0	0.30347798746282034	1.3126409261565248	0.0	0.98237706709343	17314.0	301.87350662502666	118014.0	272.1077900859528
394	Feb25-FISH2-3R4-rep2-cp190-100x_Position004_3_cmle.ics	22	1	0	1	0	0	1	9.747	0.0	0.3136516482028783	1.307122250986337	0.0	0.9847445321091536	19496.0	341.01664374621686	143356.0	330.5394644327101
395	Feb25-FISH2-3R4-rep2-cp190-100x_Position004_3_cmle.ics	23	1	0	1	1	1	1	8.8806	1.0	0.31609566430612396	1.2392989202153604	0.0	0.9807547253118973	18008.0	312.56133329692204	127756.0	294.5701597286846
396	Feb25-FISH2-3R4-rep2-cp190-100x_Position004_3_cmle.ics	24	1	0	1	1	1	1	9.747	1.0	0.29357081837318794	1.3700906551531742	0.0	0.9787433860351751	19100.0	335.02239254642575	134487.0	310.0899924186074
397	Feb25-FISH2-3R4-rep2-cp190-100x_Position004_3_cmle.ics	25	1	0	1	1	1	1	9.5304	1.0	0.3343576241967158	1.3419944897579608	0.0	0.9762903779566084	20174.0	351.1362598832542	155800.0	359.231902108152
398	Feb25-FISH2-3R4-rep2-cp190-100x_Position004_3_cmle.ics	26	1	0	1	0	1	1	6.2814	1.0	0.32925869314727924	1.2744236096647321	0.0	0.9737022166846415	9608.0	165.77638349383224	50815.0	117.16539862404198
399	Feb25-FISH2-3R4-rep2-cp190-100x_Position004_3_cmle.ics	27	1	0	1	1	1	1	9.313799999999999	1.0	0.32567618934423975	1.3828732553350445	0.0	0.9804623026447736	19894.0	344.8554969669169	150574.0	347.18218503230344
400	Feb25-FISH2-3R4-rep2-cp190-100x_Position004_3_cmle.ics	28	1	0	1	1	1	1	8.2308	1.0	0.324785936563343	1.2819479560944727	0.0	0.9816786730463187	15432.0	267.84312436932703	102732.0	236.8717058239709
401	Feb25-FISH2-3R4-rep2-cp190-100x_Position004_3_cmle.ics	29	1	0	1	1	1	1	9.747	1.0	0.3107544400537369	1.2658643744330276	0.0	0.9783388468260796	24338.0	419.1953017198332	199026.0	458.8991562835498
402	Feb25-FISH2-3R4-rep2-cp190-100x_Position004_3_cmle.ics	30	1	0	1	1	2	1	9.747	2.0	0.30101073453454974	1.4494870301329197	0.0	0.9906700474587213	19838.0	347.32545999904823	144149.0	332.36790408849805
403	Feb25-FISH2-3R4-rep2-cp190-100x_Position004_3_cmle.ics	31	1	0	1	0	0	0	5.415	0.0	0.31729143862914055	1.6704989169894984	0.0	0.9900547931314024	4934.0	88.4264840156599	18357.0	42.32618759306383
404	Feb25-FISH2-3R4-rep2-cp190-100x_Position004_3_cmle.ics	32	1	0	1	1	1	1	7.797599999999999	1.0	0.29428454365888024	1.3175935830604066	0.0	0.9761535335073366	12878.0	226.2379528428699	74547.0	171.884856267371
405	Feb25-FISH2-3R4-rep2-cp190-100x_Position004_3_cmle.ics	33	1	0	1	1	1	1	8.4474	1.0	0.3211446633176153	1.343016781659171	0.0	0.9785736040405384	16494.0	287.4336590491479	112879.0	260.26789395421105
406	Feb25-FISH2-3R4-rep2-cp190-100x_Position004_3_cmle.ics	34	1	0	1	1	0	1	9.313799999999999	0.0	0.31178190705705444	1.2579711467125734	0.0	0.9824481615994102	20390.0	352.17171405746404	152871.0	352.47843457750514
407	Feb25-FISH2-3R4-rep2-cp190-100x_Position004_3_cmle.ics	35	1	0	1	1	1	1	8.4474	1.0	0.3232963235623382	1.3938783854487202	0.0	0.9851903303518836	15706.0	273.8727748057265	105238.0	242.64985182322013
408	Feb25-FISH2-3R4-rep2-cp190-100x_Position004_3_cmle.ics	36	1	0	1	0	0	0	7.5809999999999995	0.0	0.29817192347040766	1.3955809077705295	0.0	0.9933490422462776	10410.0	184.44821163292158	54536.0	125.74500008581626
409	Feb25-FISH2-3R4-rep2-cp190-100x_Position004_3_cmle.ics	37	1	0	1	1	1	1	8.2308	1.0	0.30504279395514056	1.5860389395762375	0.0	0.9918103974665932	11268.0	200.0181350211955	62119.0	143.22931018649737
410	Feb25-FISH2-3R4-rep2-cp190-100x_Position004_3_cmle.ics	38	1	0	1	1	1	1	8.014199999999999	1.0	0.3024266950353497	1.508459919773195	0.0	0.9927100845468707	11718.0	206.82127311228965	65594.0	151.2417033817851
411	Feb25-FISH2-3R4-rep2-cp190-100x_Position004_3_cmle.ics	39	1	0	1	1	1	1	7.3644	1.0	0.2918102482074147	1.2880999116856735	0.0	0.9906925257206868	11886.0	207.2521423774523	65823.0	151.76971432904293
412	Feb25-FISH2-3R4-rep2-cp190-100x_Position004_3_cmle.ics	40	1	0	1	1	1	1	8.2308	1.0	0.31129920600200933	1.5704783791464998	0.0	0.9912414235622475	11800.0	209.87085794032959	67249.0	155.05767769493653
413	Feb25-FISH2-3R4-rep2-cp190-100x_Position004_3_cmle.ics	41	1	0	1	1	1	1	9.747	1.0	0.3093941164894356	1.4507402717324909	0.0	0.9886717368815505	19068.0	336.0860648677247	137717.0	317.53748307206905
414	Feb25-FISH2-3R4-rep2-cp190-100x_Position004_3_cmle.ics	42	1	0	1	1	1	1	9.747	1.0	0.316525675753119	1.4398939177440342	0.0	0.9822940311769192	20856.0	366.7518793262692	159340.0	367.3941674063731
415	Feb25-FISH2-3R4-rep2-cp190-100x_Position004_3_cmle.ics	43	1	0	1	1	0	0	6.7146	0.0	0.3208439905033832	1.3523719519836133	0.0	0.9785281258338534	10248.0	178.83843711671912	55256.0	127.40512184138666
416	Feb25-FISH2-3R4-rep2-cp190-100x_Position004_3_cmle.ics	44	1	0	1	1	1	1	8.664	1.0	0.30031711979777326	1.2040516493054378	0.0	0.9857243192767079	17100.0	298.2379547437638	115228.0	265.6840411817595
417	Feb25-FISH2-3R4-rep2-cp190-100x_Position004_3_cmle.ics	45	1	0	1	1	1	1	9.747	1.0	0.3070689284570821	1.3573363100557732	0.0	0.9851084190848431	19694.0	345.32446328117607	144010.0	332.0474083606865
418	Feb25-FISH2-3R4-rep2-cp190-100x_Position004_3_cmle.ics	47	1	0	1	1	1	1	9.747	1.0	0.3155845991358715	1.4275202469841304	0.0	0.985104410438562	20038.0	350.9524122318606	149835.0	345.4782545081832
419	Feb25-FISH2-3R4-rep2-cp190-100x_Position004_3_cmle.ics	48	1	0	1	1	1	1	9.5304	1.0	0.3053028740916496	1.4223352768242088	0.0	0.9876370303607046	18440.0	322.5198105045649	130101.0	299.97708405759096
420	Feb25-FISH2-3R4-rep2-cp190-100x_Position004_3_cmle.ics	49	1	0	1	1	1	1	8.2308	1.0	0.3241686661559781	1.2823543920063218	0.0	0.9771551960336928	16250.0	281.1616350866291	110902.0	255.709476300374
421	Feb25-FISH2-3R4-rep2-cp190-100x_Position004_3_cmle.ics	50	1	0	1	1	1	1	9.747	1.0	0.30241780875854507	1.4646798434757833	0.0	0.9780816921542845	20602.0	361.8245299765035	152912.0	352.5729692885862
422	Feb25-FISH2-3R4-rep2-cp190-100x_Position004_3_cmle.ics	52	1	0	1	0	0	0	5.848199999999999	0.0	0.29328052795465737	1.5220255557069058	0.0	0.9957924121318555	5710.0	100.61914909213341	21972.0	50.661382240823585
423	Feb25-FISH2-3R4-rep2-cp190-100x_Position004_3_cmle.ics	53	1	0	1	2	4	2	9.747	4.0	0.28960270626596496	1.1302008770995444	0.0	0.943857621217026	48026.0	777.1945283806334	532586.0	1227.996674044751
424	Feb25-FISH2-3R4-rep2-cp190-100x_Position004_3_cmle.ics	54	1	0	1	1	1	1	9.747	1.0	0.31770701020968	1.4684898682737764	0.0	0.9849573433469236	19348.0	339.113498195242	142640.0	328.8885655757817
425	Feb25-FISH2-3R4-rep2-cp190-100x_Position004_3_cmle.ics	55	1	0	1	1	1	1	8.4474	1.0	0.3311333056301335	1.3857890712930447	0.0	0.9763779796662583	14758.0	260.03639769595134	97010.0	223.6783493165072
426	Feb25-FISH2-3R4-rep2-cp190-100x_Position004_3_cmle.ics	56	1	0	1	1	1	1	8.2308	1.0	0.2835183441941465	1.4181217736770209	0.0	0.9916435811362624	10580.0	187.89624291272673	54487.0	125.63201957745106
427	Feb25-FISH2-3R4-rep2-cp190-100x_Position004_3_cmle.ics	57	1	0	1	1	1	1	8.2308	1.0	0.330078055587972	1.3381585476385385	0.0	0.9788283350689037	15562.0	271.19302587148485	104877.0	241.8174852207744
428	Feb25-FISH2-3R4-rep2-cp190-100x_Position004_3_cmle.ics	58	1	0	1	1	1	1	8.664	1.0	0.31256824294436647	1.542069017425234	0.0	0.9904304722185204	13874.0	244.44715992501477	85911.0	198.08711130945727
429	Feb25-FISH2-3R4-rep2-cp190-100x_Position004_3_cmle.ics	59	1	0	1	1	1	1	9.747	1.0	0.318613810955186	1.240820520281396	0.0	0.9774646244559312	25710.0	440.00274452877613	218806.0	504.5063900685256
430	Feb25-FISH2-3R4-rep2-cp190-100x_Position004_3_cmle.ics	61	1	0	1	1	1	1	9.313799999999999	1.0	0.29021462509778717	1.210422442610203	0.0	0.9692696261382703	22510.0	388.2675207417613	171079.0	394.4610691961523
431	Feb25-FISH2-3R4-rep2-cp190-100x_Position004_3_cmle.ics	62	1	0	1	1	1	1	8.4474	1.0	0.3262348128130452	1.423809650799455	0.0	0.980333144941052	15494.0	271.6394227691163	103582.0	238.8315717854082
432	Feb25-FISH2-3R4-rep2-cp190-100x_Position004_3_cmle.ics	63	1	0	1	1	1	1	7.5809999999999995	1.0	0.2956752377036701	1.496619865426341	0.0	0.99349846632388	10628.0	187.84548085424413	56022.0	129.17130693134075
433	Feb25-FISH2-3R4-rep2-cp190-100x_Position004_3_cmle.ics	65	1	0	1	1	1	2	9.747	1.0	0.2975637363470007	1.2752931829441463	0.0	0.9889535567191775	22308.0	385.2278148157245	170905.0	394.0598731052228
434	Feb25-FISH2-3R4-rep2-cp190-100x_Position004_3_cmle.ics	66	1	0	1	1	2	2	9.747	2.0	0.33191987521313254	1.1721501024414904	0.0	0.9690684273727683	28030.0	478.08713602706365	254229.0	586.1820747179291
435	Feb25-FISH2-3R4-rep2-cp190-100x_Position004_3_cmle.ics	67	1	0	1	0	1	1	8.664	1.0	0.2957149939346627	1.5711110263901045	0.0	0.9870756352940676	10946.0	195.25631958297296	58559.0	135.0209303950659
436	Feb25-FISH2-3R4-rep2-cp190-100x_Position004_3_cmle.ics	68	1	0	1	1	1	1	9.747	1.0	0.3055583316203695	1.2778886071928626	0.0	0.9776891688924285	22572.0	390.63609896229747	176269.0	406.4277801842223
437	Feb25-FISH2-3R4-rep2-cp190-100x_Position004_3_cmle.ics	69	1	0	1	1	1	1	9.747	1.0	0.3177421551333653	1.391244703827292	0.0	0.9799788317263427	19950.0	348.5177091309785	149357.0	344.3761181204573
438	Feb25-FISH2-3R4-rep2-cp190-100x_Position004_3_cmle.ics	70	1	0	1	1	1	1	8.014199999999999	1.0	0.300298747322288	1.4976411717569469	0.0	0.9916457504564079	12116.0	213.96026641949098	68721.0	158.4517043952138
439	Feb25-FISH2-3R4-rep2-cp190-100x_Position004_3_cmle.ics	71	1	0	1	1	1	1	9.747	1.0	0.32873499935063083	1.3663730634128413	0.0	0.9783653863670017	20144.0	353.04040607704354	154140.0	355.40439917169795
440	Feb25-FISH2-3R4-rep2-cp190-100x_Position004_3_cmle.ics	72	1	0	1	1	1	1	9.313799999999999	1.0	0.3030867290540078	1.3589465845688706	0.0	0.9815585623705128	18830.0	328.005491487174	133762.0	308.4183420397344
441	Feb25-FISH2-3R4-rep2-cp190-100x_Position004_3_cmle.ics	73	1	0	1	1	1	1	8.664	1.0	0.3011630072877273	1.4287410587187233	0.0	0.963856246828677	16318.0	283.8515415336205	107566.0	248.01757883289775
442	Feb25-FISH2-3R4-rep2-cp190-100x_Position004_3_cmle.ics	74	1	0	1	1	1	2	9.747	1.0	0.3219539039692804	1.3803117063535424	0.0	0.9833932564760781	20960.0	367.95258880128523	161904.0	373.30604543593216
443	Feb25-FISH2-3R4-rep2-cp190-100x_Position004_3_cmle.ics	75	1	0	1	2	1	1	9.097199999999999	1.0	0.31408164864075366	1.2155083618984865	0.0	0.9824938033751257	19842.0	343.0380692897054	147290.0	339.61018524717394
444	Feb25-FISH2-3R4-rep2-cp190-100x_Position004_3_cmle.ics	76	1	0	1	1	0	1	8.014199999999999	0.0	0.30362205103784934	1.4837845563435395	0.0	0.9939641561264407	11976.0	210.97201907878355	67906.0	156.5725387968945
445	Feb25-FISH2-3R4-rep2-cp190-100x_Position004_3_cmle.ics	77	1	0	1	1	1	0	7.147799999999999	1.0	0.313290656350261	1.191181047469773	0.0	0.979077134942638	13818.0	236.64221871620254	85490.0	197.1164012273807
446	Feb25-FISH2-3R4-rep2-cp190-100x_Position004_3_cmle.ics	78	1	0	1	1	1	1	9.747	1.0	0.3091134974828122	1.3282054683901354	0.0	0.9631992555679695	21062.0	367.5872616897679	159802.0	368.4594121995308
447	Feb25-FISH2-3R4-rep2-cp190-100x_Position004_3_cmle.ics	79	1	0	1	1	1	1	9.5304	1.0	0.320205042731545	1.3806087510478575	0.0	0.9833068712450614	19796.0	345.591077888342	148202.0	341.7130061375631
448	Feb25-FISH2-3R4-rep2-cp190-100x_Position004_3_cmle.ics	80	1	0	1	1	0	1	9.747	0.0	0.31032394803163116	1.4909203921704846	0.0	0.9907071929541318	16918.0	300.2794422072396	115267.0	265.77396444351956
449	Feb25-FISH2-3R4-rep2-cp190-100x_Position004_3_cmle.ics	81	1	0	1	0	1	1	8.2308	1.0	0.2895365641675783	1.4852305497298062	0.0	0.9899732053834498	11476.0	201.5769650129766	62203.0	143.42299105798057
450	Feb25-FISH2-3R4-rep2-cp190-100x_Position004_3_cmle.ics	82	1	0	1	2	2	2	9.747	2.0	0.30567163867059877	1.0556341487543073	0.0	0.9577432380398174	38638.0	638.7568685863517	394842.0	910.396936406848
451	Feb25-FISH2-3R4-rep2-cp190-100x_Position004_3_cmle.ics	83	1	0	1	1	1	1	9.313799999999999	1.0	0.301225479637634	1.371133337592541	0.0	0.9901852081414765	17762.0	309.98945373695966	122168.0	281.6857703257298
452	Feb25-FISH2-3R4-rep2-cp190-100x_Position004_3_cmle.ics	84	1	0	1	1	1	1	8.2308	1.0	0.29731332130635774	1.1995968147903233	0.0	0.989433668878383	16314.0	278.70661696027025	106837.0	246.3367055553827
453	Feb25-FISH2-3R4-rep2-cp190-100x_Position004_3_cmle.ics	85	1	0	1	1	1	1	9.097199999999999	1.0	0.31297827139403217	1.3632673230782695	0.0	0.9774301682849983	18962.0	330.0191787196645	137359.0	316.71203364360485
454	Feb25-FISH2-3R4-rep2-cp190-100x_Position004_3_cmle.ics	86	1	0	1	1	1	0	7.797599999999999	1.0	0.30694969212336254	1.5421857068579297	0.0	0.9925045901555196	10466.0	185.3720096826564	55780.0	128.61332156349624
455	Feb25-FISH2-3R4-rep2-cp190-100x_Position004_3_cmle.ics	87	1	0	1	2	1	1	9.747	1.0	0.32046450845633156	1.4101734361223845	0.0	0.9832543681736572	21278.0	371.8994507016331	165219.0	380.94952268553754
456	Feb25-FISH2-3R4-rep2-cp190-100x_Position004_3_cmle.ics	88	1	0	1	1	1	1	9.313799999999999	1.0	0.3224957395626566	1.3510288479311376	0.0	0.9772724511442488	19296.0	337.03861278078955	143132.0	330.02298210875483
457	Feb25-FISH2-3R4-rep2-cp190-100x_Position004_3_cmle.ics	89	1	0	1	1	1	1	9.747	1.0	0.2929817470276537	1.084337842724693	0.0	0.9728141281660577	30388.0	505.62238416634966	269617.0	621.6625657939255
458	Feb25-FISH2-3R4-rep2-cp190-100x_Position004_3_cmle.ics	90	1	0	1	1	1	1	8.8806	1.0	0.32762966279564565	1.3372997272298914	0.0	0.9800999199736331	17504.0	305.4876290378502	124644.0	287.3947445851636
459	Feb25-FISH2-3R4-rep2-cp190-100x_Position004_3_cmle.ics	91	1	0	1	1	1	1	9.747	1.0	0.2830282798029291	1.0963770322177768	0.0	0.9673870502229578	24592.0	419.2543593107911	192921.0	444.822707231109
460	Feb25-FISH2-3R4-rep2-cp190-100x_Position004_3_cmle.ics	92	1	0	1	0	0	0	6.0648	0.0	0.30489518568043994	1.5151027187595334	0.0	0.9949469827997258	6858.0	120.96132404212125	29488.0	67.99120878925021
461	Feb25-FISH2-3R4-rep2-cp190-100x_Position004_3_cmle.ics	93	1	0	1	1	2	1	8.664	2.0	0.30037985662590677	1.0390468327468907	0.0	0.9687045436320515	25160.0	419.1919956753893	205672.0	474.22300237732884
462	Feb25-FISH2-3R4-rep2-cp190-100x_Position004_3_cmle.ics	94	1	0	1	0	0	0	7.5809999999999995	0.0	0.2735448826919772	1.3334746714334615	0.0	0.989819502095131	10176.0	178.11880174386923	50484.0	116.4022037614117
463	Feb25-FISH2-3R4-rep2-cp190-100x_Position004_3_cmle.ics	95	1	0	1	1	1	1	9.5304	1.0	0.3094092997513617	1.3403238817702934	0.0	0.9789167352876911	19556.0	342.07664311745253	143041.0	329.81316116464797
464	Feb25-FISH2-3R4-rep2-cp190-100x_Position004_3_cmle.ics	96	1	0	1	1	0	1	9.097199999999999	0.0	0.31021664659284914	1.3829506671668796	0.0	0.987259954333141	16608.0	292.2750119144176	112094.0	258.4579000957072
465	Feb25-FISH2-3R4-rep2-cp190-100x_Position004_3_cmle.ics	97	1	0	1	0	0	1	8.014199999999999	0.0	0.31656123163759237	1.6409866723340025	0.0	0.9881024185216768	11034.0	196.59097598835322	61320.0	141.3870361827463
466	Feb25-FISH2-3R4-rep2-cp190-100x_Position004_3_cmle.ics	98	1	0	1	1	1	1	8.664	1.0	0.31451996236838126	1.3267380713364727	0.0	0.9785793561810104	17656.0	306.7546026985913	123719.0	285.2619492741877
467	Feb25-FISH2-3R4-rep2-cp190-100x_Position004_3_cmle.ics	99	1	0	1	1	2	1	9.5304	2.0	0.30611994589112695	1.1226659035033637	0.0	0.9706924777391883	24770.0	422.4832830079527	202819.0	467.64476992088095
468	Feb25-FISH2-3R4-rep2-cp190-100x_Position004_3_cmle.ics	100	1	0	1	0	0	1	7.5809999999999995	0.0	0.3161385427417216	1.4110466927150829	0.0	0.9845088237939519	11672.0	205.512415652258	66670.0	153.72266311649864
469	Feb25-FISH2-3R4-rep2-cp190-100x_Position004_3_cmle.ics	101	1	0	1	1	1	1	8.8806	1.0	0.32225816201968477	1.2545844145369551	0.0	0.9729766467541974	19212.0	332.3761808685216	142146.0	327.74953759348756
470	Feb25-FISH2-3R4-rep2-cp190-100x_Position004_3_cmle.ics	102	1	0	1	2	1	2	9.747	1.0	0.3221356749541056	1.1951053956448048	0.0	0.9700371339928514	28150.0	480.4879977556239	252064.0	581.1901808279154
471	Feb25-FISH2-3R4-rep2-cp190-100x_Position004_3_cmle.ics	103	1	0	1	2	1	1	8.8806	1.0	0.33385484701213447	1.232831615499563	0.0	0.9718393499680104	19290.0	332.9256342421799	145563.0	335.6281987584655
472	Feb25-FISH2-3R4-rep2-cp190-100x_Position004_3_cmle.ics	104	1	0	1	0	1	1	7.3644	1.0	0.308257369233615	1.3920487818604028	0.0	0.9913027401317167	10524.0	184.49148848590931	56364.0	129.9598647652367
473	Feb25-FISH2-3R4-rep2-cp190-100x_Position004_3_cmle.ics	105	1	0	1	1	1	1	8.664	1.0	0.32579061550157834	1.2958542724271591	0.0	0.9807140169904693	17906.0	309.04138910093127	128600.0	296.5161913421588
474	Feb25-FISH2-3R4-rep2-cp190-100x_Position004_3_cmle.ics	106	1	0	1	1	1	1	8.664	1.0	0.31084553345911636	1.128635698294754	0.0	0.9763227388394693	19322.0	332.400282644211	140807.0	324.66217227305873
475	Feb25-FISH2-3R4-rep2-cp190-100x_Position004_3_cmle.ics	107	1	0	1	1	1	1	8.664	1.0	0.31474720467936723	1.2205755131495803	0.0	0.979966267465244	18518.0	319.97977103127954	132937.0	306.51611919480996
476	Feb25-FISH2-3R4-rep2-cp190-100x_Position004_3_cmle.ics	108	1	0	1	1	1	1	9.747	1.0	0.3042424705868778	1.4160631078238868	0.0	0.9917148899625695	19932.0	347.9984241795855	145952.0	336.5251256514056
477	Feb25-FISH2-3R4-rep2-cp190-100x_Position004_3_cmle.ics	110	1	0	1	3	1	2	9.747	1.0	0.3199436328839187	1.0419897327893726	0.0	0.9513592609485011	32630.0	549.0320397499236	313499.0	722.8423753466209
478	Feb25-FISH2-3R4-rep2-cp190-100x_Position004_3_cmle.ics	111	1	0	1	1	1	1	9.747	1.0	0.2812818930273917	1.010961575991083	0.0	0.9635725186979209	33210.0	556.3296389846644	301820.0	695.9138170364724
479	Feb25-FISH2-3R4-rep2-cp190-100x_Position004_3_cmle.ics	112	1	0	1	1	1	1	8.4474	1.0	0.2922397804687408	1.4639592990998371	0.0	0.9927382504338989	12424.0	220.6093073653363	70394.0	162.30918175225446
480	Feb25-FISH2-3R4-rep2-cp190-100x_Position004_3_cmle.ics	113	1	0	1	1	1	1	9.747	1.0	0.31591202329689705	1.1016358290165797	0.0	0.9402078336827786	32876.0	551.4868930656811	315047.0	726.4116371210972
481	Feb25-FISH2-3R4-rep2-cp190-100x_Position004_3_cmle.ics	114	1	0	1	1	1	1	8.014199999999999	1.0	0.32303377815455464	1.208277957887868	0.0	0.9750549820575728	17534.0	300.1663165133644	124085.0	286.10584449993604
482	Feb25-FISH2-3R4-rep2-cp190-100x_Position004_3_cmle.ics	115	1	0	1	1	1	2	9.747	1.0	0.303964542997828	1.296647591243644	0.0	0.983731274186562	21436.0	372.7621898747777	162705.0	375.1529308890042
483	Feb25-FISH2-3R4-rep2-cp190-100x_Position004_3_cmle.ics	116	1	0	1	1	1	1	9.5304	1.0	0.3084647856874168	1.3649925856277105	0.0	0.9901140545127447	18038.0	314.21478492688385	126520.0	291.7202840482887
484	Feb25-FISH2-3R4-rep2-cp190-100x_Position004_3_cmle.ics	117	1	0	1	1	1	1	8.664	1.0	0.3136436517507558	1.3194326351669814	0.0	0.9848709654356602	16394.0	285.9244511676672	110540.0	254.87480397326775
485	Feb25-FISH2-3R4-rep2-cp190-100x_Position004_3_cmle.ics	118	1	0	1	1	1	1	9.747	1.0	0.3107471976538352	1.3842734910013623	0.0	0.9860874094534546	19544.0	341.55101290874336	143218.0	330.22127442955906
486	Feb25-FISH2-3R4-rep2-cp190-100x_Position004_3_cmle.ics	119	1	0	1	1	1	1	9.097199999999999	1.0	0.31570282288235335	1.4649871464861937	0.0	0.9793316496606813	16906.0	295.0025464839261	116138.0	267.7822506228277
487	Feb25-FISH2-3R4-rep2-cp190-100x_Position004_3_cmle.ics	120	1	0	1	1	1	1	9.5304	1.0	0.30686515902620914	1.3418222032883422	0.0	0.9792560457134247	19552.0	341.8936312982661	142408.0	328.35363745454237
488	Feb25-FISH2-3R4-rep2-cp190-100x_Position004_3_cmle.ics	121	1	0	1	1	1	1	8.8806	1.0	0.2966163687631986	1.4262855769023908	0.0	0.9861794593405011	16678.0	292.59887314275267	110303.0	254.32834722872585
489	Feb25-FISH2-3R4-rep2-cp190-100x_Position004_3_cmle.ics	122	1	0	1	0	0	0	8.014199999999999	0.0	0.2906486590059137	1.5821846765732868	0.0	0.9885316656678913	9716.0	172.35607003060343	48550.0	111.94293226797674
490	Feb25-FISH2-3R4-rep2-cp190-100x_Position004_3_cmle.ics	123	1	0	1	1	1	1	8.8806	1.0	0.3197639458269448	1.2177138267098078	0.0	0.9745219633884737	19898.0	343.63419385566544	149246.0	344.12018268314023
491	Feb25-FISH2-3R4-rep2-cp190-100x_Position004_3_cmle.ics	125	1	0	1	1	1	1	9.313799999999999	1.0	0.31355662639226006	1.2920645916435411	0.0	0.9814218579917677	20866.0	360.0474027290522	158705.0	365.9300322469464
492	Feb25-FISH2-3R4-rep2-cp190-100x_Position004_3_cmle.ics	126	1	0	1	1	1	1	8.4474	1.0	0.3155113286885625	1.4753333250780276	0.0	0.9869447752362377	13774.0	243.80394625062604	85383.0	196.86968868870562
493	Feb25-FISH2-3R4-rep2-cp190-100x_Position004_3_cmle.ics	127	1	0	1	1	1	1	8.8806	1.0	0.3106122928176594	1.1115681560410575	0.0	0.976613684631666	21764.0	371.8769950851335	168264.0	387.97045427680416
494	Feb25-FISH2-3R4-rep2-cp190-100x_Position005_4_cmle.ics	1	1	0	1	1	1	1	9.5304	1.0	0.31255642900997826	1.4062365242267736	0.0	0.988833477593041	18972.0	330.5235187653064	137375.0	316.7489252381731
495	Feb25-FISH2-3R4-rep2-cp190-100x_Position005_4_cmle.ics	2	1	0	1	1	1	1	9.5304	1.0	0.28513514963561126	1.219218431554697	0.0	0.9832668040566636	19298.0	336.91947145082264	134607.0	310.3666793778691
496	Feb25-FISH2-3R4-rep2-cp190-100x_Position005_4_cmle.ics	3	1	0	1	1	1	1	9.747	1.0	0.30754269388204314	1.35215740446503	0.0	0.9864558744613694	20174.0	352.07246983687736	149422.0	344.52599022339075
497	Feb25-FISH2-3R4-rep2-cp190-100x_Position005_4_cmle.ics	4	1	0	1	1	2	2	9.747	2.0	0.3083678758418274	1.0786318696071833	0.0	0.9705671021736146	29980.0	509.61145948721935	271054.0	624.9758921310848
498	Feb25-FISH2-3R4-rep2-cp190-100x_Position005_4_cmle.ics	5	1	0	1	1	1	1	9.747	1.0	0.3216767101284972	1.4691733524610546	0.0	0.9808011594629499	18612.0	327.27642063366136	135417.0	312.23431635288586
499	Feb25-FISH2-3R4-rep2-cp190-100x_Position005_4_cmle.ics	6	1	0	1	1	1	1	9.747	1.0	0.3274394712984582	1.447926662115888	0.0	0.9813269910860065	19608.0	345.2515752274014	147737.0	340.64084417042386
500	Feb25-FISH2-3R4-rep2-cp190-100x_Position005_4_cmle.ics	7	1	0	1	0	0	1	7.5809999999999995	0.0	0.28196428947055835	1.335972257217848	0.0	0.9945932283978168	10634.0	185.59223170825467	54754.0	126.2476480618084
501	Feb25-FISH2-3R4-rep2-cp190-100x_Position005_4_cmle.ics	8	1	0	1	1	1	1	9.747	1.0	0.31541808060492316	1.0533130050666004	0.0	0.957748695423751	34028.0	571.1226803789272	331491.0	764.3269734385968
502	Feb25-FISH2-3R4-rep2-cp190-100x_Position005_4_cmle.ics	9	1	0	1	1	1	1	9.747	1.0	0.3119169344979017	1.4373507478896648	0.0	0.9884033625646234	18592.0	326.291145791225	133132.0	306.96573550361023
503	Feb25-FISH2-3R4-rep2-cp190-100x_Position005_4_cmle.ics	10	1	0	1	2	1	1	9.747	1.0	0.3165635514263202	1.152105360090591	0.0	0.9723087797692069	28276.0	481.2207415592025	251554.0	580.014261251053
504	Feb25-FISH2-3R4-rep2-cp190-100x_Position005_4_cmle.ics	11	1	0	1	1	1	1	9.747	1.0	0.314989087709437	1.3287712032491614	0.0	0.980375654562313	20546.0	361.0177581709643	155422.0	358.36033818647746
505	Feb25-FISH2-3R4-rep2-cp190-100x_Position005_4_cmle.ics	12	1	0	1	1	1	1	9.747	1.0	0.3038114358343732	1.3957720126721957	0.0	0.986601064615558	19180.0	339.5252178883415	137673.0	317.4360311870064
506	Feb25-FISH2-3R4-rep2-cp190-100x_Position005_4_cmle.ics	13	1	0	1	1	1	1	8.664	1.0	0.32067864950258806	1.5131797340934494	0.0	0.9854092170122727	14130.0	249.48942043321406	89438.0	206.21940218709173
507	Feb25-FISH2-3R4-rep2-cp190-100x_Position005_4_cmle.ics	14	1	0	1	1	1	1	9.747	1.0	0.29739731790284596	1.629873498726138	0.0	0.9932158404934218	14410.0	257.52557701258286	88703.0	204.5246945616136
508	Feb25-FISH2-3R4-rep2-cp190-100x_Position005_4_cmle.ics	15	1	0	1	1	1	1	9.747	1.0	0.30361917255936605	1.4957773871225928	0.0	0.98584470221942	17494.0	311.27930093028897	119887.0	276.42641237509633
509	Feb25-FISH2-3R4-rep2-cp190-100x_Position005_4_cmle.ics	16	1	0	1	1	2	1	9.747	2.0	0.2981300510369687	1.0402529209263747	0.0	0.9568088993299505	30196.0	515.6088264155925	269402.0	621.166834991915
510	Feb25-FISH2-3R4-rep2-cp190-100x_Position005_4_cmle.ics	17	1	0	1	1	1	0	8.664	1.0	0.29395797256846085	1.4524670316538948	0.0	0.9912777397537103	11654.0	208.1060287966335	64140.0	147.88917972539707
511	Feb25-FISH2-3R4-rep2-cp190-100x_Position005_4_cmle.ics	18	1	0	1	1	1	1	9.747	1.0	0.2942118470773524	1.538555798185357	0.0	0.9925994726339034	16050.0	284.977551985062	103709.0	239.1243988172935
512	Feb25-FISH2-3R4-rep2-cp190-100x_Position005_4_cmle.ics	19	1	0	1	1	1	1	9.747	1.0	0.33040724600077215	1.393224281900201	0.0	0.9800848557233862	18690.0	329.1131626935388	138106.0	318.4344099650092
513	Feb25-FISH2-3R4-rep2-cp190-100x_Position005_4_cmle.ics	20	1	0	1	1	1	1	9.747	1.0	0.29487055026443826	1.5782392968799859	0.0	0.9939959324995833	16120.0	284.5758504993469	104505.0	240.95975564706305
514	Feb25-FISH2-3R4-rep2-cp190-100x_Position005_4_cmle.ics	21	1	0	1	1	1	1	9.747	1.0	0.3217891304929724	1.424768868960819	0.0	0.9702011651880755	19966.0	353.0180014710165	150486.0	346.9792812621781
515	Feb25-FISH2-3R4-rep2-cp190-100x_Position005_4_cmle.ics	22	1	0	1	0	0	0	8.014199999999999	0.0	0.28961464411743126	1.4933245956468024	0.0	0.9939491099155642	9922.0	176.42137673407746	50013.0	115.3162074463094
516	Feb25-FISH2-3R4-rep2-cp190-100x_Position005_4_cmle.ics	23	1	0	1	1	1	1	9.5304	1.0	0.3145130963331265	1.2950354572049347	0.0	0.9735154892646307	19016.0	334.830363162679	138284.0	318.84482895458075
517	Feb25-FISH2-3R4-rep2-cp190-100x_Position005_4_cmle.ics	24	1	0	1	1	1	1	9.747	1.0	0.30837363510369753	1.4173094698002682	0.0	0.9810170614492238	20400.0	358.80822929929707	152145.0	350.8044784739716
518	Feb25-FISH2-3R4-rep2-cp190-100x_Position005_4_cmle.ics	25	1	0	1	1	1	1	9.747	1.0	0.31319687053278644	1.3983538756817113	0.0	0.9879883387284977	18932.0	334.66173902778405	137081.0	316.07104218798185
519	Feb25-FISH2-3R4-rep2-cp190-100x_Position005_4_cmle.ics	26	1	0	1	1	1	1	8.2308	1.0	0.3184571695018737	1.5726606297666534	0.0	0.9877799492515816	12034.0	214.1874164291069	70051.0	161.518318193698
520	Feb25-FISH2-3R4-rep2-cp190-100x_Position005_4_cmle.ics	27	1	0	1	1	1	1	9.313799999999999	1.0	0.3125232745764705	1.5077801915553093	0.0	0.9933206768115782	16368.0	287.66053044802806	110080.0	253.8141706294311
521	Feb25-FISH2-3R4-rep2-cp190-100x_Position005_4_cmle.ics	28	1	0	1	1	1	0	8.8806	1.0	0.32233102395911534	1.6067508994236468	0.0	0.9829533422955213	14216.0	252.88585382231958	90488.0	208.64041308063193
522	Feb25-FISH2-3R4-rep2-cp190-100x_Position005_4_cmle.ics	29	1	0	1	1	1	0	9.747	1.0	0.2925931881617113	1.4886361645034965	0.0	0.9897152892595624	17554.0	309.413644196478	118296.0	272.75800444021786
523	Feb25-FISH2-3R4-rep2-cp190-100x_Position005_4_cmle.ics	30	1	0	1	1	0	0	7.5809999999999995	0.0	0.28994965244006654	1.383853305137051	0.0	0.9875466055972526	9810.0	172.77157647389768	49197.0	113.43473612332959
524	Feb25-FISH2-3R4-rep2-cp190-100x_Position005_4_cmle.ics	31	1	0	1	1	1	1	9.5304	1.0	0.30341435743885226	1.3612090394744525	0.0	0.9828998645970662	19214.0	334.503943427239	137949.0	318.0724111933084
525	Feb25-FISH2-3R4-rep2-cp190-100x_Position005_4_cmle.ics	32	1	0	1	1	1	1	9.097199999999999	1.0	0.30794619502821374	1.3653094828428551	0.0	0.982148812236262	16898.0	298.0770944250983	114621.0	264.28446631282725
526	Feb25-FISH2-3R4-rep2-cp190-100x_Position005_4_cmle.ics	33	1	0	1	1	1	0	8.014199999999999	1.0	0.2768189984234144	1.3272887096919026	0.0	0.9905282900089852	11600.0	206.99287367040597	61810.0	142.51684126639842
527	Feb25-FISH2-3R4-rep2-cp190-100x_Position005_4_cmle.ics	34	1	0	1	1	1	1	9.5304	1.0	0.3147143349442484	1.4194856207799613	0.0	0.9860206575122418	18044.0	317.7660374933137	127859.0	294.8076493687176
528	Feb25-FISH2-3R4-rep2-cp190-100x_Position005_4_cmle.ics	35	1	0	1	1	1	1	9.747	1.0	0.335070311071349	1.4620097744704077	0.0	0.9798082078049912	20118.0	353.5828176665444	155317.0	358.1182370971234
529	Feb25-FISH2-3R4-rep2-cp190-100x_Position005_4_cmle.ics	36	1	0	1	1	1	1	9.747	1.0	0.25758354740801204	1.1406004774075726	0.0	0.9837992551493686	21584.0	374.50149868386103	151332.0	348.92992432497334
530	Feb25-FISH2-3R4-rep2-cp190-100x_Position005_4_cmle.ics	37	1	0	1	1	1	1	9.5304	1.0	0.32848357822964297	1.4555312335932258	0.0	0.9825854252944707	17062.0	303.84859059741314	120109.0	276.9382832497305
531	Feb25-FISH2-3R4-rep2-cp190-100x_Position005_4_cmle.ics	38	1	0	1	0	0	0	7.5809999999999995	0.0	0.2829632544515656	1.5820056262596192	0.0	0.9853261755594257	8300.0	148.64609775471422	37823.0	87.2094238346382
532	Feb25-FISH2-3R4-rep2-cp190-100x_Position005_4_cmle.ics	39	1	0	1	1	1	1	8.8806	1.0	0.32231911351366105	1.7035825344793245	0.0	0.9864750920702823	12730.0	228.96904656230112	76676.0	176.79374406960628
533	Feb25-FISH2-3R4-rep2-cp190-100x_Position005_4_cmle.ics	40	1	0	1	1	1	0	8.664	1.0	0.2885239294209994	1.4328294618717614	0.0	0.9905648301622026	12494.0	220.4884688657026	70537.0	162.63890037870806
534	Feb25-FISH2-3R4-rep2-cp190-100x_Position005_4_cmle.ics	42	1	0	1	1	1	1	8.8806	1.0	0.304830153596151	1.798842843166232	0.0	0.9907320598828958	11170.0	201.47927865667356	61289.0	141.31555871827038
535	Feb25-FISH2-3R4-rep2-cp190-100x_Position005_4_cmle.ics	43	1	0	1	1	1	1	9.747	1.0	0.311400691379307	1.1840718016148906	0.0	0.9648157886140174	25988.0	447.4792902217595	219833.0	506.87436929487393
536	Feb25-FISH2-3R4-rep2-cp190-100x_Position005_4_cmle.ics	44	1	0	1	1	1	1	9.747	1.0	0.3358455396115317	1.1144592284895043	0.0	0.9559492862310667	29256.0	497.12974969231107	272688.0	628.7434462263654
537	Feb25-FISH2-3R4-rep2-cp190-100x_Position005_4_cmle.ics	45	1	0	1	1	1	1	8.8806	1.0	0.31348483677674743	1.2820160104201315	0.0	0.9791398817870675	17216.0	301.29839361139415	118927.0	274.2129167010024
538	Feb25-FISH2-3R4-rep2-cp190-100x_Position005_4_cmle.ics	46	1	0	1	1	1	1	9.747	1.0	0.29386615500994295	1.374832545831617	0.0	0.9862642941908367	19456.0	340.7546772266929	138334.0	318.9601151876065
539	Feb25-FISH2-3R4-rep2-cp190-100x_Position005_4_cmle.ics	47	1	0	1	1	1	1	9.747	1.0	0.3152175493677723	1.4101415371797135	0.0	0.9839339050531358	19198.0	337.3528992230881	140431.0	323.7952198007053
540	Feb25-FISH2-3R4-rep2-cp190-100x_Position005_4_cmle.ics	48	1	0	1	1	1	1	9.747	1.0	0.30542874604835124	1.5125295033974835	0.0	0.9859574087994001	17060.0	301.58039654566664	115797.0	266.9959985135922
541	Feb25-FISH2-3R4-rep2-cp190-100x_Position005_4_cmle.ics	49	1	0	1	1	1	1	9.097199999999999	1.0	0.3085397109634743	1.4494315405653697	0.0	0.9892466829013429	17046.0	299.1376510178106	116242.0	268.02204598752115
542	Feb25-FISH2-3R4-rep2-cp190-100x_Position005_4_cmle.ics	50	1	0	1	1	1	1	9.313799999999999	1.0	0.31558660568568636	1.4433301197152952	0.0	0.9869787419287106	16500.0	290.30615939920625	111959.0	258.14662726653773
543	Feb25-FISH2-3R4-rep2-cp190-100x_Position005_4_cmle.ics	51	1	0	1	2	2	2	9.747	2.0	0.33292252010355544	1.2824524838478604	0.0	0.9736597063155369	25096.0	432.20278102880894	215701.0	497.3471149976283
544	Feb25-FISH2-3R4-rep2-cp190-100x_Position005_4_cmle.ics	52	1	0	1	1	2	1	9.747	2.0	0.31741672025969675	1.0863947455290088	0.0	0.9554472076887405	32262.0	543.1720140912337	306991.0	707.8367192559928
545	Feb25-FISH2-3R4-rep2-cp190-100x_Position005_4_cmle.ics	53	1	0	1	0	0	0	6.497999999999999	0.0	0.2747529154123846	1.3484148374969394	0.0	0.9941459391177039	8034.0	140.290867340026	35493.0	81.83708537563952
546	Feb25-FISH2-3R4-rep2-cp190-100x_Position005_4_cmle.ics	54	1	0	1	1	1	1	8.8806	1.0	0.30264399444058926	1.6236666189409155	0.0	0.9892882224605518	11906.0	214.41640291375495	67203.0	154.95161436055284
547	Feb25-FISH2-3R4-rep2-cp190-100x_Position005_4_cmle.ics	55	1	0	1	1	0	1	8.664	0.0	0.28928120046338823	1.5159821295352416	0.0	0.9869895852110296	11438.0	203.3257348079576	61867.0	142.6482675720477
548	Feb25-FISH2-3R4-rep2-cp190-100x_Position005_4_cmle.ics	56	1	0	1	1	1	1	9.313799999999999	1.0	0.316187725614581	1.4391988850182378	0.0	0.9864719676152959	18088.0	316.8769166481177	128627.0	296.57844590799266
549	Feb25-FISH2-3R4-rep2-cp190-100x_Position005_4_cmle.ics	57	1	0	1	1	1	1	8.8806	1.0	0.3033156133394416	1.2676259990385403	0.0	0.9772677191111933	17658.0	308.9525810038196	121516.0	280.1824378470744
550	Feb25-FISH2-3R4-rep2-cp190-100x_Position005_4_cmle.ics	58	1	0	1	1	1	1	9.747	1.0	0.3092818223697034	1.5232772775165335	0.0	0.9920891850197269	17812.0	314.1963318816637	124314.0	286.63385544719387
551	Feb25-FISH2-3R4-rep2-cp190-100x_Position005_4_cmle.ics	59	1	0	1	1	1	1	9.747	1.0	0.31988930158042617	1.3841099073416967	0.0	0.978127095439475	20996.0	365.05907689888977	161800.0	373.06625007123864
552	Feb25-FISH2-3R4-rep2-cp190-100x_Position005_4_cmle.ics	60	1	0	1	0	1	0	8.664	1.0	0.29720420133262393	1.6819176262847655	0.0	0.9877645311272722	11562.0	206.12025559526242	63731.0	146.94613833924666
553	Feb25-FISH2-3R4-rep2-cp190-100x_Position005_4_cmle.ics	61	1	0	1	1	1	1	9.747	1.0	0.29449813536455605	1.3880941182470716	0.0	0.9908718173038296	18984.0	334.39609955819543	133474.0	307.7542933375062
554	Feb25-FISH2-3R4-rep2-cp190-100x_Position005_4_cmle.ics	62	1	0	1	1	0	1	8.4474	0.0	0.29949834336096687	1.6661880303516718	0.0	0.9898945852854683	10966.0	197.06077813482352	59094.0	136.25449308844114
555	Feb25-FISH2-3R4-rep2-cp190-100x_Position005_4_cmle.ics	63	1	0	1	1	1	1	9.097199999999999	1.0	0.31279725664276764	1.220572174665949	0.0	0.9796315579852172	20706.0	358.7888894113929	156693.0	361.29091422999136
556	Feb25-FISH2-3R4-rep2-cp190-100x_Position005_4_cmle.ics	64	1	0	1	2	0	2	9.747	0.0	0.3130620689310407	1.487203528320539	0.0	0.9867437725599575	18950.0	333.1681725789063	137247.0	316.45379248162726
557	Feb25-FISH2-3R4-rep2-cp190-100x_Position005_4_cmle.ics	65	1	0	1	1	1	3	9.747	1.0	0.30844654723937365	1.1200358884052604	0.0	0.9388982590529757	29936.0	508.7217814205222	270492.0	623.6800748718757
558	Feb25-FISH2-3R4-rep2-cp190-100x_Position005_4_cmle.ics	66	1	0	1	1	1	1	9.097199999999999	1.0	0.3179634282984946	1.4016431620745984	0.0	0.9834194947288474	17476.0	306.0555609619658	122497.0	282.44435373903906
559	Feb25-FISH2-3R4-rep2-cp190-100x_Position005_4_cmle.ics	67	1	0	1	1	1	1	7.797599999999999	1.0	0.28512245285158083	1.4163038462960207	0.0	0.9903610393797563	10682.0	187.975615529175	55433.0	127.81323510629772
560	Feb25-FISH2-3R4-rep2-cp190-100x_Position005_4_cmle.ics	68	1	0	1	1	1	1	9.747	1.0	0.29647883901412636	1.4046683229212094	0.0	0.9905341376329263	17272.0	303.41585935199515	116221.0	267.97362576965037
561	Feb25-FISH2-3R4-rep2-cp190-100x_Position005_4_cmle.ics	69	1	0	1	0	1	1	7.5809999999999995	1.0	0.3220151708711458	1.4076019233429735	0.0	0.9857804884036439	11942.0	210.11857608093953	69635.0	160.559136734924
562	Feb25-FISH2-3R4-rep2-cp190-100x_Position005_4_cmle.ics	70	1	0	1	1	1	1	9.747	1.0	0.3010293729423012	1.4493236022733582	0.0	0.9868041845043888	18828.0	332.92270882943274	133286.0	307.3208171013295
563	Feb25-FISH2-3R4-rep2-cp190-100x_Position005_4_cmle.ics	71	1	0	1	1	2	1	9.097199999999999	2.0	0.3214858141799819	1.3649635348185523	0.0	0.9794878705818183	18284.0	317.76968493814337	131814.0	303.92679040105224
564	Feb25-FISH2-3R4-rep2-cp190-100x_Position005_4_cmle.ics	72	1	0	1	1	1	2	9.747	1.0	0.3163858837941337	1.418741615859267	0.0	0.9794092107808828	20084.0	352.378295936101	150542.0	347.1084018431669
565	Feb25-FISH2-3R4-rep2-cp190-100x_Position005_4_cmle.ics	73	1	0	1	1	1	1	8.2308	1.0	0.3060544024732341	1.5770484208953837	0.0	0.9880136373549554	12190.0	216.45658561844158	70013.0	161.43070065659848
566	Feb25-FISH2-3R4-rep2-cp190-100x_Position005_4_cmle.ics	74	1	0	1	0	1	1	9.097199999999999	1.0	0.301422221214376	1.5454121879445293	0.0	0.9937253596522657	12962.0	231.13443724353198	76185.0	175.66163326129367
567	Feb25-FISH2-3R4-rep2-cp190-100x_Position005_4_cmle.ics	75	1	0	1	1	1	1	9.747	1.0	0.3233676975870835	1.4983050034041767	0.0	0.9857759276392539	18846.0	332.2483260899702	138341.0	318.97625526023006
568	Feb25-FISH2-3R4-rep2-cp190-100x_Position005_4_cmle.ics	76	1	0	1	1	1	1	9.5304	1.0	0.3100307911769247	1.3986298623659703	0.0	0.9882951616802662	17328.0	304.48008889476745	119426.0	275.3634733065992
569	Feb25-FISH2-3R4-rep2-cp190-100x_Position005_4_cmle.ics	77	1	0	1	1	1	1	9.747	1.0	0.3131048291234651	1.358132308464304	0.0	0.9743519989449556	21570.0	377.7228233753903	166684.0	384.32740931319125
570	Feb25-FISH2-3R4-rep2-cp190-100x_Position005_4_cmle.ics	78	1	0	1	0	1	0	8.664	1.0	0.2930753440739657	1.658528335717185	0.0	0.9891592745627076	10342.0	185.45633450272157	53539.0	123.44619259928335
571	Feb25-FISH2-3R4-rep2-cp190-100x_Position005_4_cmle.ics	80	1	0	1	1	0	1	8.2308	0.0	0.3206203686867615	1.5844593108539033	0.0	0.9883002048653634	12646.0	225.1492036082977	75718.0	174.58485984483343
572	Feb25-FISH2-3R4-rep2-cp190-100x_Position005_4_cmle.ics	81	1	0	1	1	1	1	9.747	1.0	0.3158862501655191	1.3549465237701535	0.0	0.9815333611447759	20654.0	360.62268055329514	156872.0	361.7036389442234
573	Feb25-FISH2-3R4-rep2-cp190-100x_Position005_4_cmle.ics	82	1	0	1	1	1	1	9.747	1.0	0.29174147104831066	1.3603585864257592	0.0	0.9863500689699141	18802.0	328.9245021438937	130942.0	301.9161984970836
574	Feb25-FISH2-3R4-rep2-cp190-100x_Position005_4_cmle.ics	83	1	0	1	0	1	0	8.4474	1.0	0.29008649493857747	1.4477155050195107	0.0	0.9955261979633536	11892.0	209.14162227621455	65678.0	151.4353842532683
575	Feb25-FISH2-3R4-rep2-cp190-100x_Position005_4_cmle.ics	84	1	0	1	2	2	1	9.747	2.0	0.3305416239397115	1.2488024428845113	0.0	0.9635571736146477	26336.0	453.0796037520667	231053.0	532.7445999858461
576	Feb25-FISH2-3R4-rep2-cp190-100x_Position005_4_cmle.ics	85	1	0	1	1	1	1	8.014199999999999	1.0	0.32064532828427145	1.1591821877993411	0.0	0.9687951941248033	18090.0	308.7999907123958	129552.0	298.7112412189685
577	Feb25-FISH2-3R4-rep2-cp190-100x_Position005_4_cmle.ics	86	1	0	1	1	1	1	9.747	1.0	0.3160747907966332	1.1575785227990387	0.0	0.9605228365750251	29498.0	501.2506058472924	267829.0	617.5399301009257
578	Feb25-FISH2-3R4-rep2-cp190-100x_Position005_4_cmle.ics	87	1	0	1	2	1	2	9.747	1.0	0.32346636522853806	1.2344291373346046	0.0	0.9718885893981717	26632.0	456.79227385864	232431.0	535.9218885680351
579	Feb25-FISH2-3R4-rep2-cp190-100x_Position005_4_cmle.ics	88	1	0	1	1	1	1	9.747	1.0	0.31057922779406616	1.5356320873330156	0.0	0.986114290934352	18270.0	322.30170356473326	129410.0	298.38382831717547
580	Feb25-FISH2-3R4-rep2-cp190-100x_Position005_4_cmle.ics	89	1	0	1	1	1	1	9.747	1.0	0.3151218647759106	1.3332476555509007	0.0	0.9841003877119137	20102.0	352.148612924603	150443.0	346.88013510177603
581	Feb25-FISH2-3R4-rep2-cp190-100x_Position005_4_cmle.ics	90	1	0	1	1	1	1	9.747	1.0	0.32340853071562525	1.4295352591418193	0.0	0.9818685898668682	19630.0	346.3517612282755	147072.0	339.10753727118174
582	Feb25-FISH2-3R4-rep2-cp190-100x_Position005_4_cmle.ics	91	1	0	1	1	0	1	8.2308	0.0	0.28531038674560527	1.467692311805039	0.0	0.9929072826045685	11650.0	204.43563490023075	63157.0	145.62265238411138
583	Feb25-FISH2-3R4-rep2-cp190-100x_Position005_4_cmle.ics	92	1	0	1	1	1	1	8.8806	1.0	0.3167604019847905	1.417744017914795	0.0	0.9850572202503235	16330.0	287.25601734969115	110438.0	254.63962005789529
584	Feb25-FISH2-3R4-rep2-cp190-100x_Position005_4_cmle.ics	93	1	0	1	1	1	1	9.5304	1.0	0.2781812882353033	1.2926146088232053	0.0	0.9903025444606699	16242.0	282.69143660434116	102659.0	236.70338792375338
585	Feb25-FISH2-3R4-rep2-cp190-100x_Position005_4_cmle.ics	94	1	0	1	1	1	1	9.747	1.0	0.3136006193162851	1.5609669768636454	0.0	0.9805881568413374	18600.0	330.6594669813046	133577.0	307.99178297753923
586	Feb25-FISH2-3R4-rep2-cp190-100x_Position005_4_cmle.ics	95	1	0	1	1	1	1	9.747	1.0	0.30302292155792876	1.4281270719180497	0.0	0.9805995559465197	19770.0	347.44418341290844	143887.0	331.76380422744325
587	Feb25-FISH2-3R4-rep2-cp190-100x_Position005_4_cmle.ics	96	1	0	1	1	1	1	8.8806	1.0	0.32240600851807727	1.348605482137329	0.0	0.9799015961987528	18632.0	322.9252987404782	135789.0	313.09204592659717
588	Feb25-FISH2-3R4-rep2-cp190-100x_Position005_4_cmle.ics	97	1	0	1	0	1	2	8.8806	1.0	0.32432015536789566	1.2974834884157487	0.0	0.9778536876993275	18686.0	323.874617124823	136784.0	315.3862419638091
589	Feb25-FISH2-3R4-rep2-cp190-100x_Position005_4_cmle.ics	98	1	0	1	1	0	1	9.097199999999999	0.0	0.3072249099518116	1.0927589438469356	0.0	0.9738223019026816	19680.0	341.4305923252116	143893.0	331.77763857540634
590	Feb25-FISH2-3R4-rep2-cp190-100x_Position005_4_cmle.ics	99	1	0	1	2	1	1	9.747	1.0	0.3277601066002175	1.456369629230915	0.0	0.9759759182504626	20942.0	367.3396828545209	163147.0	376.1720611889516
591	Feb25-FISH2-3R4-rep2-cp190-100x_Position005_4_cmle.ics	100	1	0	1	1	1	1	9.5304	1.0	0.28232487443450943	1.3674946043149945	0.0	0.9838648986280925	18804.0	326.6286726717646	128832.0	297.05111946339815
592	Feb25-FISH2-3R4-rep2-cp190-100x_Position005_4_cmle.ics	101	1	0	1	1	1	1	9.747	1.0	0.3039533031553002	1.2959137059765944	0.0	0.9853658137509114	20472.0	358.0065234975221	151851.0	350.1265954237804
593	Feb25-FISH2-3R4-rep2-cp190-100x_Position005_4_cmle.ics	102	1	0	1	3	1	1	9.747	1.0	0.32197991523970915	1.1302020420290655	0.0	0.9520193197263132	30070.0	509.3992543833532	278220.0	641.4987150483315
594	Feb25-FISH2-3R4-rep2-cp190-100x_Position005_4_cmle.ics	103	1	0	1	1	1	1	8.664	1.0	0.30684935662177953	1.4388776020068939	0.0	0.9897538093775511	14090.0	249.29766966021157	87117.0	200.8678152500377
595	Feb25-FISH2-3R4-rep2-cp190-100x_Position005_4_cmle.ics	104	1	0	1	1	1	2	9.747	1.0	0.321301983561815	1.2130685126724978	0.0	0.9597579593778043	27332.0	468.40996522684463	240845.0	555.3222558616036
596	Feb25-FISH2-3R4-rep2-cp190-100x_Position005_4_cmle.ics	105	1	0	1	1	2	1	8.664	2.0	0.3082142045472374	1.3185474173976193	0.0	0.9835652488587766	17216.0	299.87067343212703	117923.0	271.8979691418459
597	Feb25-FISH2-3R4-rep2-cp190-100x_Position005_4_cmle.ics	106	1	0	1	1	0	1	8.8806	0.0	0.29760678071985874	1.6236379766149498	0.0	0.9925926982054374	12190.0	217.18214833249436	69040.0	159.1872305619179
598	Feb25-FISH2-3R4-rep2-cp190-100x_Position005_4_cmle.ics	107	1	0	1	1	1	1	9.313799999999999	1.0	0.32003480077064517	1.4075845086078567	0.0	0.9864922642445566	16958.0	299.7222250173461	117472.0	270.85808731995394
599	Feb25-FISH2-3R4-rep2-cp190-100x_Position005_4_cmle.ics	108	1	0	1	1	1	1	9.747	1.0	0.3211919135459596	1.1680764554915637	0.0	0.9641787056843102	27518.0	471.794265322813	243266.0	560.9044152647092
600	Feb25-FISH2-3R4-rep2-cp190-100x_Position005_4_cmle.ics	109	1	0	1	1	1	1	9.747	1.0	0.3246878646042025	1.1932175944605752	0.0	0.9708203736377855	27430.0	467.4637370658518	243414.0	561.2456625144653
601	Feb25-FISH2-3R4-rep2-cp190-100x_Position005_4_cmle.ics	111	1	0	1	1	1	3	9.747	1.0	0.3222314215489012	1.1129908907087975	0.0	0.9612002737558432	27946.0	477.8014856479625	249366.0	574.9693356938474
602	Feb25-FISH2-3R4-rep2-cp190-100x_Position005_4_cmle.ics	112	1	0	1	0	1	1	9.097199999999999	1.0	0.2977243915104857	1.6982719558275132	0.0	0.988286533636744	12152.0	217.4329822016899	68731.0	158.47476164181896
603	Feb25-FISH2-3R4-rep2-cp190-100x_Position005_4_cmle.ics	113	1	0	1	0	0	0	7.3644	0.0	0.279912435965002	1.288669420669001	0.0	0.9951222713411468	9682.0	169.5599913790055	47395.0	109.27982028508255
604	Feb25-FISH2-3R4-rep2-cp190-100x_Position005_4_cmle.ics	114	1	0	1	1	1	1	9.747	1.0	0.29613049011310555	1.4881987404534724	0.0	0.994806101404715	15718.0	277.3942768660099	100835.0	232.49774614297496
605	Feb25-FISH2-3R4-rep2-cp190-100x_Position005_4_cmle.ics	115	1	0	1	1	1	1	9.747	1.0	0.30567359814387524	1.0718729229172264	0.0	0.9554028744577967	28264.0	481.32705306918285	247032.0	569.5877743362066
606	Feb25-FISH2-3R4-rep2-cp190-100x_Position005_4_cmle.ics	116	1	0	1	2	1	1	9.747	1.0	0.2832614726400239	1.2117678794201834	0.0	0.9788057967052798	19870.0	348.22782858034293	140173.0	323.2003428382926
607	Feb25-FISH2-3R4-rep2-cp190-100x_Position005_4_cmle.ics	117	1	0	1	1	1	1	9.5304	1.0	0.3012039586383205	1.4167889375063882	0.0	0.9912642125500524	17292.0	304.9862654154379	117347.0	270.56987173738963
608	Feb25-FISH2-3R4-rep2-cp190-100x_Position005_4_cmle.ics	118	1	0	1	0	1	1	8.014199999999999	1.0	0.28315790558841913	1.3779010571375483	0.0	0.9942802668074856	11476.0	200.89821279660458	61514.0	141.8343467668861
609	Feb25-FISH2-3R4-rep2-cp190-100x_Position005_4_cmle.ics	119	1	0	1	2	2	1	9.747	2.0	0.3265608996282733	1.2696524033068048	0.0	0.9741530035763591	25580.0	439.7891463712306	219840.0	506.8905093674976
610	Feb25-FISH2-3R4-rep2-cp190-100x_Position005_4_cmle.ics	120	1	0	1	0	1	1	9.5304	1.0	0.29633136431489504	1.7683189403871313	0.0	0.9884299999362067	13022.0	234.0434512731606	76064.0	175.38264057737143
611	Feb25-FISH2-3R4-rep2-cp190-100x_Position005_4_cmle.ics	121	1	0	1	1	1	0	8.014199999999999	1.0	0.327231194212404	1.3966350638050606	0.0	0.9802328888039766	13874.0	243.83862345516405	87903.0	202.68011483320203
612	Feb25-FISH2-3R4-rep2-cp190-100x_Position005_4_cmle.ics	122	1	0	1	2	1	2	9.313799999999999	1.0	0.3172800250479283	1.3565743217002895	0.0	0.9836615975453186	19114.0	331.3797733757673	139966.0	322.7230578335661
613	Feb25-FISH2-3R4-rep2-cp190-100x_Position005_4_cmle.ics	123	1	0	1	1	1	2	9.5304	1.0	0.32250516376457294	1.3983746121251897	0.0	0.9841190529718338	19056.0	333.21990977496813	140472.0	323.8897545117864
614	Feb25-FISH2-3R4-rep2-cp190-100x_Position005_4_cmle.ics	124	1	0	1	1	1	1	9.747	1.0	0.291944385452243	1.422885578630008	0.0	0.9909861142100088	16606.0	291.6685905303437	108723.0	250.685302265113
615	Feb25-FISH2-3R4-rep2-cp190-100x_Position005_4_cmle.ics	125	1	0	1	0	0	1	8.4474	0.0	0.28197357133417345	1.4789234889995775	0.0	0.9870115786758592	11028.0	196.08240577117502	57826.0	133.33083421890882
616	Feb25-FISH2-3R4-rep2-cp190-100x_Position005_4_cmle.ics	126	1	0	1	2	1	2	9.747	1.0	0.3126792629468006	1.071970648943967	0.0	0.9577051675184043	35778.0	597.6157366757967	355834.0	820.4552288495001
617	Feb25-FISH2-3R4-rep2-cp190-100x_Position005_4_cmle.ics	127	1	0	1	1	1	1	8.2308	1.0	0.2884234900948731	1.4711280549180388	0.0	0.9934630547397326	10676.0	189.3160599703881	55706.0	128.44269793861818
618	Feb25-FISH2-3R4-rep2-cp190-100x_Position005_4_cmle.ics	128	1	0	1	1	1	1	9.747	1.0	0.3227284687761079	1.185889344233476	0.0	0.9731965185134133	27968.0	476.7717940043546	249853.0	576.0922236035178
619	Feb25-FISH2-3R4-rep2-cp190-100x_Position005_4_cmle.ics	129	1	0	1	1	3	3	9.747	3.0	0.30485433552525204	1.1205098075068278	0.0	0.9490041365306026	38674.0	641.3167796637708	394865.0	910.4499680740398
620	Feb25-FISH2-3R4-rep2-cp190-100x_Position005_4_cmle.ics	130	1	0	1	1	1	1	9.747	1.0	0.3275189049320982	1.1147539416785175	0.0	0.9645173687910258	30376.0	513.6864802820886	284897.0	656.8940386065864
621	Feb25-FISH2-3R4-rep2-cp190-100x_Position005_4_cmle.ics	131	1	0	1	1	1	0	8.664	1.0	0.31338650164846593	1.5043945787781674	0.0	0.9821069678957026	13096.0	234.058814095028	78890.0	181.89861846798527
622	Feb25-FISH2-3R4-rep2-cp190-100x_Position005_4_cmle.ics	132	1	0	1	0	1	0	8.8806	1.0	0.28921800049539836	1.5745507724557763	0.0	0.9858393499587832	11734.0	209.80022427770072	64277.0	148.20506400388754
623	Feb25-FISH2-3R4-rep2-cp190-100x_Position005_4_cmle.ics	133	1	0	1	1	1	1	9.097199999999999	1.0	0.3280412084607484	1.355744657932403	0.0	0.9765345963736756	18168.0	318.1966281477336	131886.0	304.0928025766093
624	Feb25-FISH2-3R4-rep2-cp190-100x_Position005_4_cmle.ics	134	1	0	1	1	1	1	9.5304	1.0	0.28638278567509573	1.4761444082153732	0.0	0.9946348254942172	14216.0	251.85602287334262	85293.0	196.6621734692593
625	Feb25-FISH2-3R4-rep2-cp190-100x_Position005_4_cmle.ics	135	1	0	1	2	1	1	9.5304	1.0	0.3004380892614834	1.350624112798843	0.0	0.9909716856787617	19050.0	331.8453453506978	135517.0	312.46488881893725
626	Feb25-FISH2-3R4-rep2-cp190-100x_Position005_4_cmle.ics	136	1	0	1	1	1	1	9.747	1.0	0.33591879360900706	1.4998581431523488	0.0	0.9776474063435642	20786.0	365.32797140243156	163323.0	376.5778687292022
627	Feb25-FISH2-3R4-rep2-cp190-100x_Position005_4_cmle.ics	137	1	0	1	0	0	0	6.0648	0.0	0.2765240977384055	1.3436800940286284	0.0	0.9973327079652166	6032.0	106.1533377420923	23165.0	53.412111760817325
628	Feb25-FISH2-3R4-rep2-cp190-100x_Position005_4_cmle.ics	138	1	0	1	1	1	1	9.5304	1.0	0.3065297961401061	1.3386653292927468	0.0	0.9825491105363979	19366.0	339.1646781698357	140304.0	323.50239276881996
629	Feb25-FISH2-3R4-rep2-cp190-100x_Position006_5_cmle.ics	1	1	0	1	1	2	1	9.747	2.0	0.3342013468577931	1.122646262543025	0.0	0.9555671844905025	28228.0	481.0842616269599	257809.0	594.4365690025709
630	Feb25-FISH2-3R4-rep2-cp190-100x_Position006_5_cmle.ics	2	1	0	1	1	1	1	7.797599999999999	1.0	0.33586743549916426	1.3794970260142883	0.0	0.975210407401071	13968.0	242.92003071455542	89962.0	207.4276019092013
631	Feb25-FISH2-3R4-rep2-cp190-100x_Position006_5_cmle.ics	3	1	0	1	1	1	1	7.5809999999999995	1.0	0.3269497593301692	1.4023813058952088	0.0	0.9812658344386526	11110.0	195.97228200576012	62963.0	145.17534179997156
632	Feb25-FISH2-3R4-rep2-cp190-100x_Position006_5_cmle.ics	4	1	0	1	1	1	1	9.747	1.0	0.31974397652975595	1.477636364477836	0.0	0.9838086862524187	20466.0	357.8724372617875	155677.0	358.94829797490866
633	Feb25-FISH2-3R4-rep2-cp190-100x_Position006_5_cmle.ics	5	1	0	1	1	1	1	9.097199999999999	1.0	0.3043494622772466	1.2033473679434226	0.0	0.9781014962960451	19202.0	335.4762491443142	138032.0	318.26378634013116
634	Feb25-FISH2-3R4-rep2-cp190-100x_Position006_5_cmle.ics	6	1	0	1	1	1	1	9.097199999999999	1.0	0.32226829181113004	1.31848225582905	0.0	0.9776933427343208	18930.0	327.43163222185433	139030.0	320.5648995513245
635	Feb25-FISH2-3R4-rep2-cp190-100x_Position006_5_cmle.ics	7	1	0	1	3	3	2	9.747	3.0	0.2602681912078238	1.2940195975830937	0.0	0.9326595462847534	59580.0	937.0978778588434	697646.0	1608.5795865092668
636	Feb25-FISH2-3R4-rep2-cp190-100x_Position006_5_cmle.ics	8	1	0	1	1	1	1	9.747	1.0	0.2972147037494149	1.5139133165913634	0.0	0.9607195043563823	18960.0	335.3576905410443	133834.0	308.58435421529146
637	Feb25-FISH2-3R4-rep2-cp190-100x_Position006_5_cmle.ics	9	1	0	1	0	0	0	7.3644	0.0	0.28702255897181667	1.554740989388454	0.0	0.9862150937445712	8104.0	144.24254213862335	36752.0	84.73999272322722
638	Feb25-FISH2-3R4-rep2-cp190-100x_Position006_5_cmle.ics	10	1	0	1	0	0	1	8.014199999999999	0.0	0.3224900588205395	1.4721408654000407	0.0	0.9880334075140953	12262.0	216.7783317610049	72506.0	167.178872235261
639	Feb25-FISH2-3R4-rep2-cp190-100x_Position006_5_cmle.ics	11	1	0	1	2	1	1	9.5304	1.0	0.30542056547529817	1.259386533335333	0.0	0.985062866856036	20252.0	352.34106022444803	149770.0	345.3283824052498
640	Feb25-FISH2-3R4-rep2-cp190-100x_Position006_5_cmle.ics	12	1	0	1	1	1	1	9.5304	1.0	0.31906302418763416	1.2564263018479893	0.0	0.982666813091547	20168.0	349.6914797124621	152127.0	350.76297543008235
641	Feb25-FISH2-3R4-rep2-cp190-100x_Position006_5_cmle.ics	13	1	0	1	1	1	1	9.747	1.0	0.32135393830238396	1.0828260322443928	0.0	0.9630323592437038	31890.0	537.1055713645217	303562.0	699.9303893950886
642	Feb25-FISH2-3R4-rep2-cp190-100x_Position006_5_cmle.ics	14	1	0	1	1	1	1	9.747	1.0	0.3144080040494306	1.4644786682339836	0.0	0.991002879932406	17538.0	310.2263433432107	122459.0	282.35673620193955
643	Feb25-FISH2-3R4-rep2-cp190-100x_Position006_5_cmle.ics	15	1	0	1	1	1	1	9.747	1.0	0.33544634293703507	1.4431764915213305	0.0	0.9824999500001317	19652.0	345.2050433404625	150036.0	345.9417051649466
644	Feb25-FISH2-3R4-rep2-cp190-100x_Position006_5_cmle.ics	16	1	0	1	1	1	1	9.747	1.0	0.3217191071712794	1.3123993668325336	0.0	0.9820644203732554	21910.0	381.01447761357264	172972.0	398.82580597850614
645	Feb25-FISH2-3R4-rep2-cp190-100x_Position006_5_cmle.ics	17	1	0	1	1	1	1	9.747	1.0	0.3054951347518884	1.4626517809135167	0.0	0.9688356630571072	18146.0	323.4860750802936	127042.0	292.9238723210773
646	Feb25-FISH2-3R4-rep2-cp190-100x_Position006_5_cmle.ics	18	1	0	1	1	1	1	7.5809999999999995	1.0	0.31344106448358466	1.3400280998928205	0.0	0.9834879250729718	11886.0	209.59266726149218	68219.0	157.29423061563554
647	Feb25-FISH2-3R4-rep2-cp190-100x_Position006_5_cmle.ics	19	1	0	1	1	1	1	9.5304	1.0	0.3032700680435652	1.535896347417302	0.0	0.9919233490872114	15852.0	281.4655109106807	103351.0	238.29894938882933
648	Feb25-FISH2-3R4-rep2-cp190-100x_Position006_5_cmle.ics	20	1	0	1	1	1	1	9.747	1.0	0.3034356761676588	1.5363178730221807	0.0	0.9876256828394633	16008.0	284.6006743071055	104909.0	241.89126840991088
649	Feb25-FISH2-3R4-rep2-cp190-100x_Position006_5_cmle.ics	21	1	0	1	1	1	1	9.747	1.0	0.3039827650482532	1.4275298178326103	0.0	0.9882631780224587	19162.0	336.2441135737686	137518.0	317.07864386462666
650	Feb25-FISH2-3R4-rep2-cp190-100x_Position006_5_cmle.ics	22	1	0	1	1	1	1	7.5809999999999995	1.0	0.32225022993547936	1.3874524107694415	0.0	0.9781803477760639	12092.0	212.34728002990315	70977.0	163.6534192293344
651	Feb25-FISH2-3R4-rep2-cp190-100x_Position006_5_cmle.ics	23	1	0	1	0	1	1	9.747	1.0	0.29195299299877137	1.5180991859912083	0.0	0.985986833013162	16764.0	297.5400529553249	110280.0	254.27531556153397
652	Feb25-FISH2-3R4-rep2-cp190-100x_Position006_5_cmle.ics	24	1	0	1	1	1	1	8.8806	1.0	0.33063743725990846	1.361684133366479	0.0	0.977490041523744	18556.0	322.7014037648153	136671.0	315.1256950771709
653	Feb25-FISH2-3R4-rep2-cp190-100x_Position006_5_cmle.ics	25	1	0	1	1	1	1	9.747	1.0	0.31586616330941086	1.4697548034184629	0.0	0.9853195847368846	19018.0	336.4900207445822	138603.0	319.58035512128487
654	Feb25-FISH2-3R4-rep2-cp190-100x_Position006_5_cmle.ics	26	1	0	1	1	0	1	9.313799999999999	0.0	0.30042994931436845	1.6568879756976378	0.0	0.9905496734270839	13366.0	238.54794827950812	79643.0	183.63482913735265
655	Feb25-FISH2-3R4-rep2-cp190-100x_Position006_5_cmle.ics	27	1	0	1	1	1	2	9.747	1.0	0.3347675389555593	1.2244353193968176	0.0	0.9605194338429742	27336.0	467.9376300784964	245894.0	566.9638596725412
656	Feb25-FISH2-3R4-rep2-cp190-100x_Position006_5_cmle.ics	28	1	0	1	1	1	0	8.4474	1.0	0.29753972550476265	1.6449798016584265	0.0	0.9920818299877693	10914.0	195.61783443905998	58482.0	134.8433895962063
657	Feb25-FISH2-3R4-rep2-cp190-100x_Position006_5_cmle.ics	29	1	0	1	2	1	1	9.747	1.0	0.3139784363329401	1.5070603184491767	0.0	0.9902221942263865	19126.0	336.6566690990791	139367.0	321.34192876191787
658	Feb25-FISH2-3R4-rep2-cp190-100x_Position006_5_cmle.ics	30	1	0	1	1	1	1	9.5304	1.0	0.3226072704626678	1.3326764275033238	0.0	0.9807136027260648	21032.0	363.1719906966286	162904.0	375.61177009644666
659	Feb25-FISH2-3R4-rep2-cp190-100x_Position006_5_cmle.ics	31	1	0	1	1	0	1	8.664	0.0	0.2985950049652851	1.6796430192581198	0.0	0.9918448015265113	11820.0	211.48807450145713	66030.0	152.2469993337694
660	Feb25-FISH2-3R4-rep2-cp190-100x_Position006_5_cmle.ics	32	1	0	1	0	1	1	9.747	1.0	0.28133046081036295	1.3481096686490526	0.0	0.9815310428656623	21488.0	372.6837923959078	157100.0	362.22934416682074
661	Feb25-FISH2-3R4-rep2-cp190-100x_Position006_5_cmle.ics	33	1	0	1	0	1	1	9.747	1.0	0.2782283049555462	1.2738319570409313	0.0	0.9848097640168961	18698.0	329.76004931799724	126814.0	292.39816709848
662	Feb25-FISH2-3R4-rep2-cp190-100x_Position006_5_cmle.ics	34	1	0	1	1	1	1	9.747	1.0	0.3155719199703229	1.371592530271709	0.0	0.9819802013038573	19550.0	341.4276414072302	144392.0	332.92819518100305
663	Feb25-FISH2-3R4-rep2-cp190-100x_Position006_5_cmle.ics	35	1	0	1	1	1	1	9.5304	1.0	0.31820827685866626	1.3104123384371689	0.0	0.9783317219113334	19500.0	341.6209500445225	144438.0	333.03425851538674
664	Feb25-FISH2-3R4-rep2-cp190-100x_Position006_5_cmle.ics	36	1	0	1	1	1	1	9.313799999999999	1.0	0.3302194560388293	1.3625812391678958	0.0	0.9810830401217465	17278.0	303.17546160627086	122720.0	282.9585303383338
665	Feb25-FISH2-3R4-rep2-cp190-100x_Position006_5_cmle.ics	37	1	0	1	1	2	1	9.747	2.0	0.30571804073111364	1.4396407883507811	0.0	0.9824609172855261	21056.0	367.1957177167851	158854.0	366.2735852213631
666	Feb25-FISH2-3R4-rep2-cp190-100x_Position006_5_cmle.ics	38	1	0	1	1	1	1	9.747	1.0	0.3198432119913579	1.427597419181208	0.0	0.9824095703971985	19830.0	349.1595297516758	148500.0	342.4001120863964
667	Feb25-FISH2-3R4-rep2-cp190-100x_Position006_5_cmle.ics	39	1	0	1	1	1	1	9.747	1.0	0.3225922985045104	1.4300355240876328	0.0	0.9818689948868885	20526.0	360.8282617891012	157057.0	362.1301980064186
668	Feb25-FISH2-3R4-rep2-cp190-100x_Position006_5_cmle.ics	40	1	0	1	1	1	1	9.747	1.0	0.33183499094716745	1.4661443257231639	0.0	0.97744274835249	20214.0	355.7984131847806	155673.0	358.9390750762666
669	Feb25-FISH2-3R4-rep2-cp190-100x_Position006_5_cmle.ics	41	1	0	1	1	2	1	9.747	2.0	0.32959958026809827	1.2168627352565253	0.0	0.9579258946286147	28094.0	481.9281298387736	254207.0	586.1313487753978
670	Feb25-FISH2-3R4-rep2-cp190-100x_Position006_5_cmle.ics	42	1	0	1	1	1	1	9.747	1.0	0.3037142647736153	1.4056694091773232	0.0	0.9761895301008608	20388.0	359.71031926985836	150858.0	347.8370108358895
671	Feb25-FISH2-3R4-rep2-cp190-100x_Position006_5_cmle.ics	43	1	0	1	1	1	1	9.313799999999999	1.0	0.3073822550979641	1.3705908274302938	0.0	0.9884513493231746	18870.0	327.65892153684865	135136.0	311.5864077232813
672	Feb25-FISH2-3R4-rep2-cp190-100x_Position006_5_cmle.ics	44	1	0	1	1	1	1	9.747	1.0	0.3036685310827497	1.4024484647814484	0.0	0.982208671195418	21686.0	377.55333790303837	165479.0	381.5490110972714
673	Feb25-FISH2-3R4-rep2-cp190-100x_Position006_5_cmle.ics	45	1	0	1	1	1	1	9.747	1.0	0.3199141538558542	1.4145622437000274	0.0	0.9825533346961808	19828.0	348.7637556071624	148494.0	342.38627773843336
674	Feb25-FISH2-3R4-rep2-cp190-100x_Position006_5_cmle.ics	46	1	0	1	1	1	1	9.5304	1.0	0.28683222676876813	1.5421296837635354	0.0	0.9875809000853053	13968.0	248.56069568509287	83136.0	191.68872537652965
675	Feb25-FISH2-3R4-rep2-cp190-100x_Position006_5_cmle.ics	47	1	0	1	1	1	1	9.747	1.0	0.2956533531290785	1.5354467209485585	0.0	0.9922334058774528	16452.0	289.39730625524015	107893.0	248.771550796886
676	Feb25-FISH2-3R4-rep2-cp190-100x_Position006_5_cmle.ics	48	1	0	1	1	1	1	9.747	1.0	0.2781401595759225	1.5992213487101141	0.0	0.9700849916548276	15398.0	273.5665562956345	94755.0	218.47894020704706
677	Feb25-FISH2-3R4-rep2-cp190-100x_Position006_5_cmle.ics	49	1	0	1	0	0	0	7.3644	0.0	0.3004809150563331	1.5125247912252489	0.0	0.9951832667098358	9444.0	167.4477564527662	47306.0	109.07461079029677
678	Feb25-FISH2-3R4-rep2-cp190-100x_Position006_5_cmle.ics	50	1	0	1	1	1	1	9.5304	1.0	0.3074055608433585	1.5679386969405913	0.0	0.9922905275174561	16268.0	287.85990573189576	108176.0	249.42407087581157
679	Feb25-FISH2-3R4-rep2-cp190-100x_Position006_5_cmle.ics	51	1	0	1	1	1	1	9.313799999999999	1.0	0.2952949921404229	1.417837939534383	0.0	0.9934905570155804	15772.0	277.1967380571724	101212.0	233.3670043399889
680	Feb25-FISH2-3R4-rep2-cp190-100x_Position006_5_cmle.ics	52	1	0	1	1	1	1	7.797599999999999	1.0	0.29019547674718105	1.4604680608349805	0.0	0.9935135412834104	11028.0	194.3270121081443	58663.0	135.26072575975942
681	Feb25-FISH2-3R4-rep2-cp190-100x_Position006_5_cmle.ics	53	1	0	1	2	1	1	9.747	1.0	0.3151600238278335	1.0523633666734187	0.0	0.9598506247339755	31650.0	534.6911832891277	297235.0	685.3420694680137
682	Feb25-FISH2-3R4-rep2-cp190-100x_Position006_5_cmle.ics	54	1	0	1	1	1	0	7.797599999999999	1.0	0.3307523650092882	1.489283397861107	0.0	0.9847525952242915	11540.0	204.90304335019107	67040.0	154.575781240889
683	Feb25-FISH2-3R4-rep2-cp190-100x_Position006_5_cmle.ics	55	1	0	1	1	1	1	9.747	1.0	0.3090311865180967	1.3738938271684005	0.0	0.9885515706846025	20998.0	365.5016615410876	159053.0	366.7324244288054
684	Feb25-FISH2-3R4-rep2-cp190-100x_Position006_5_cmle.ics	56	1	0	1	1	1	1	9.747	1.0	0.31924350452283473	1.3739391498551863	0.0	0.9877919308122477	19376.0	340.5818229202494	143295.0	330.3988152284187
685	Feb25-FISH2-3R4-rep2-cp190-100x_Position006_5_cmle.ics	57	1	0	1	1	1	1	9.747	1.0	0.3215374792423497	1.4663219243644134	0.0	0.9825652738561136	20796.0	364.17053878040156	159904.0	368.6945961149032
686	Feb25-FISH2-3R4-rep2-cp190-100x_Position006_5_cmle.ics	58	1	0	1	1	1	1	9.747	1.0	0.3284335782263511	1.4275856027647509	0.0	0.9799262020832464	20506.0	360.9664388910015	158241.0	364.8601760044677
687	Feb25-FISH2-3R4-rep2-cp190-100x_Position006_5_cmle.ics	59	1	0	1	1	1	1	9.747	1.0	0.29877600361550977	1.0284286178935211	0.0	0.958624896247857	32334.0	546.0215271085636	298838.0	689.0381460988183
688	Feb25-FISH2-3R4-rep2-cp190-100x_Position006_5_cmle.ics	60	1	0	1	1	0	1	7.797599999999999	0.0	0.32523138681333846	1.6749352862314952	0.0	0.988728425692685	9992.0	179.48365207673842	53561.0	123.49691854181468
689	Feb25-FISH2-3R4-rep2-cp190-100x_Position006_5_cmle.ics	61	1	0	1	0	1	1	9.747	1.0	0.3142257734829378	1.5457882213796723	0.0	0.9813208438140423	17496.0	309.8494656652504	121984.0	281.2615169881951
690	Feb25-FISH2-3R4-rep2-cp190-100x_Position006_5_cmle.ics	62	1	0	1	0	0	0	8.664	0.0	0.295982977927013	1.632250365842257	0.0	0.9887648559339739	10032.0	179.69880809858114	51403.0	118.52116472442447
691	Feb25-FISH2-3R4-rep2-cp190-100x_Position006_5_cmle.ics	63	1	0	1	0	0	0	8.014199999999999	0.0	0.29991569251184463	1.6752522338235252	0.0	0.9963714145343684	9374.0	168.06010517804887	46737.0	107.76265345846404
692	Feb25-FISH2-3R4-rep2-cp190-100x_Position006_5_cmle.ics	64	1	0	1	1	1	1	9.097199999999999	1.0	0.31941577094090184	1.4506824938906209	0.0	0.9883970677568114	16420.0	289.22050038799176	111818.0	257.8215200894052
693	Feb25-FISH2-3R4-rep2-cp190-100x_Position006_5_cmle.ics	65	1	0	1	1	1	1	8.8806	1.0	0.331111351741708	1.4997176942253105	0.0	0.9812662463060827	15698.0	277.06434899110013	106421.0	245.3775240966087
694	Feb25-FISH2-3R4-rep2-cp190-100x_Position006_5_cmle.ics	66	1	0	1	1	1	1	9.747	1.0	0.3014135562522658	1.5563972409309117	0.0	0.9868254837105039	17122.0	304.3000534988022	115661.0	266.6824199597622
695	Feb25-FISH2-3R4-rep2-cp190-100x_Position006_5_cmle.ics	67	1	0	1	0	1	0	9.747	1.0	0.2973760275884605	1.4840504246060902	0.0	0.9871093340258871	18978.0	332.9045088897206	134061.0	309.1077537132282
696	Feb25-FISH2-3R4-rep2-cp190-100x_Position006_5_cmle.ics	68	1	0	1	1	1	1	9.747	1.0	0.3022246451234266	1.4168719943580732	0.0	0.9848284666993292	19180.0	336.225077801842	137313.0	316.6059703092212
697	Feb25-FISH2-3R4-rep2-cp190-100x_Position006_5_cmle.ics	69	1	0	1	0	1	1	9.747	1.0	0.2876297250141108	1.4014013022892429	0.0	0.986932300589755	19002.0	332.94934360699835	132096.0	304.5770047553173
698	Feb25-FISH2-3R4-rep2-cp190-100x_Position006_5_cmle.ics	70	1	0	1	1	1	1	9.747	1.0	0.3276883100381881	1.4097753811866596	0.0	0.9838744007424135	20388.0	357.9783308556648	156699.0	361.3047485779544
699	Feb25-FISH2-3R4-rep2-cp190-100x_Position006_5_cmle.ics	71	1	0	1	1	1	0	8.8806	1.0	0.3141443435059666	1.6971828014985968	0.0	0.9894147880423181	11662.0	209.6891253747007	66374.0	153.04016861698636
700	Feb25-FISH2-3R4-rep2-cp190-100x_Position006_5_cmle.ics	72	1	0	1	1	1	1	9.747	1.0	0.31233108523454894	1.599666951868376	0.0	0.9760361271126434	18746.0	329.75609775719164	134879.0	310.9938364855291
701	Feb25-FISH2-3R4-rep2-cp190-100x_Position006_5_cmle.ics	73	1	0	1	1	1	0	9.747	1.0	0.29937324310307556	1.4550027585093366	0.0	0.993423526870203	16846.0	298.7640283738175	112493.0	259.3778842352525
702	Feb25-FISH2-3R4-rep2-cp190-100x_Position006_5_cmle.ics	74	1	0	1	1	1	1	9.747	1.0	0.32116554908810435	1.3661209816796693	0.0	0.9824513308410939	19354.0	341.77535130574273	143481.0	330.8276800152744
703	Feb25-FISH2-3R4-rep2-cp190-100x_Position006_5_cmle.ics	75	1	0	1	0	1	0	8.4474	1.0	0.31163417516963504	1.5875103633184389	0.0	0.9878841320074386	11390.0	203.93822283860953	63809.0	147.12598486276678
704	Feb25-FISH2-3R4-rep2-cp190-100x_Position006_5_cmle.ics	76	1	0	1	1	1	1	9.747	1.0	0.3189903479537586	1.5244633306008248	0.0	0.9873864205720279	18482.0	327.3904959598786	133440.0	307.67589869904873
705	Feb25-FISH2-3R4-rep2-cp190-100x_Position006_5_cmle.ics	77	1	0	1	0	1	0	8.664	1.0	0.3237668478715284	1.2844121393916623	0.0	0.9689895481007813	18250.0	314.9970115353822	131912.0	304.15275141778267
706	Feb25-FISH2-3R4-rep2-cp190-100x_Position006_5_cmle.ics	78	1	0	1	1	1	1	9.747	1.0	0.3393139523961963	1.3019130893880972	0.0	0.9665137245830815	23396.0	408.91017717647316	196014.0	451.9543136060802
707	Feb25-FISH2-3R4-rep2-cp190-100x_Position006_5_cmle.ics	79	1	0	1	1	1	1	9.747	1.0	0.3178164268709108	1.4448301632927738	0.0	0.9869534550510939	19578.0	343.5279078509255	145216.0	334.82811230126697
708	Feb25-FISH2-3R4-rep2-cp190-100x_Position006_5_cmle.ics	80	1	0	1	1	1	1	9.5304	1.0	0.3058541492327331	1.4906428875282438	0.0	0.9902449635228192	16642.0	293.8540176263158	111645.0	257.4226297231362
709	Feb25-FISH2-3R4-rep2-cp190-100x_Position006_5_cmle.ics	81	1	0	1	1	1	1	9.5304	1.0	0.2952815396177695	1.419973305651786	0.0	0.9839370012213033	17026.0	299.81414884304843	113517.0	261.7389462876193
710	Feb25-FISH2-3R4-rep2-cp190-100x_Position006_5_cmle.ics	83	1	0	1	1	1	1	9.747	1.0	0.3070143662521976	1.5179526021709397	0.0	0.9870416651378578	18190.0	320.5372923371459	127821.0	294.72003183161803
711	Feb25-FISH2-3R4-rep2-cp190-100x_Position006_5_cmle.ics	84	1	0	1	1	1	1	8.8806	1.0	0.30487585572649323	1.7157441325338165	0.0	0.9887715337360704	11268.0	202.59271239364006	62102.0	143.19011286726862
712	Feb25-FISH2-3R4-rep2-cp190-100x_Position006_5_cmle.ics	85	1	0	1	1	1	1	8.8806	1.0	0.3290207445005114	1.4197251538360462	0.0	0.9828657531009161	17222.0	300.9409696214734	121902.0	281.07244756603296
713	Feb25-FISH2-3R4-rep2-cp190-100x_Position006_5_cmle.ics	86	1	0	1	0	1	1	9.5304	1.0	0.2967019606384816	1.466280229254214	0.0	0.9906398641191444	16220.0	288.09790978110397	105806.0	243.9595034303923
714	Feb25-FISH2-3R4-rep2-cp190-100x_Position006_5_cmle.ics	87	1	0	1	1	1	1	9.747	1.0	0.3090143401125751	1.376219588093817	0.0	0.9816241848809576	19842.0	345.8701043993917	146097.0	336.8594557271802
715	Feb25-FISH2-3R4-rep2-cp190-100x_Position006_5_cmle.ics	88	1	0	1	1	1	1	8.664	1.0	0.29197172137432126	1.5181356889165996	0.0	0.9946786511854838	11818.0	208.54112823333614	65277.0	150.510788664402
716	Feb25-FISH2-3R4-rep2-cp190-100x_Position006_5_cmle.ics	89	1	0	1	1	0	1	8.664	0.0	0.3277737301703622	1.4812004779684547	0.0	0.9844336681172166	14960.0	264.22296081516214	98505.0	227.1254076839763
717	Feb25-FISH2-3R4-rep2-cp190-100x_Position006_5_cmle.ics	90	1	0	1	1	1	1	8.2308	1.0	0.30676175209997425	1.554487451897397	0.0	0.9925014844293137	11870.0	210.1947191686633	67352.0	155.2951673349695
718	Feb25-FISH2-3R4-rep2-cp190-100x_Position006_5_cmle.ics	91	1	0	1	2	2	2	9.747	2.0	0.33551940458016716	1.182560082566563	0.0	0.9593858110135921	28280.0	484.37621998112115	259031.0	597.2541645377196
719	Feb25-FISH2-3R4-rep2-cp190-100x_Position006_5_cmle.ics	92	1	0	1	2	1	1	9.747	1.0	0.2964240604282235	1.2702789930660143	0.0	0.9781489701111722	19898.0	351.19408923113315	143696.0	331.323410817285
720	Feb25-FISH2-3R4-rep2-cp190-100x_Position006_5_cmle.ics	93	1	0	1	1	1	1	8.2308	1.0	0.29430539460444827	1.541488283442664	0.0	0.9958841025214771	11500.0	202.9793041629995	62910.0	145.05313839296429
721	Feb25-FISH2-3R4-rep2-cp190-100x_Position006_5_cmle.ics	94	1	0	1	0	1	1	8.014199999999999	1.0	0.2918234616044713	1.6391859640511757	0.0	0.9944523207715588	9816.0	174.7780826168622	49401.0	113.90510395407455
722	Feb25-FISH2-3R4-rep2-cp190-100x_Position006_5_cmle.ics	95	1	0	1	0	1	0	6.9312	1.0	0.324744009875303	1.3371874892290883	0.0	0.9714815965194179	11304.0	196.51608664895377	64401.0	148.49097386179136
723	Feb25-FISH2-3R4-rep2-cp190-100x_Position006_5_cmle.ics	96	1	0	1	2	1	1	9.747	1.0	0.32578476431220127	1.1116135099718907	0.0	0.9502309912832542	30940.0	525.0501082523685	292092.0	673.4837275389879
724	Feb25-FISH2-3R4-rep2-cp190-100x_Position006_5_cmle.ics	97	1	0	1	1	1	1	8.664	1.0	0.29925608549586485	1.5335084527466372	0.0	0.9944260534583713	12854.0	228.81450599571514	74964.0	172.84634345080553
725	Feb25-FISH2-3R4-rep2-cp190-100x_Position006_5_cmle.ics	98	1	0	1	1	2	1	8.4474	2.0	0.3259776198565716	1.2286392995945654	0.0	0.9737987804112835	18674.0	321.42975651119735	137001.0	315.8865842151407
726	Feb25-FISH2-3R4-rep2-cp190-100x_Position006_5_cmle.ics	99	1	0	1	1	0	1	8.8806	0.0	0.3058764334808119	1.4913698720209996	0.0	0.9890367757086651	12680.0	226.65799357367322	74255.0	171.21158466650076
727	Feb25-FISH2-3R4-rep2-cp190-100x_Position006_5_cmle.ics	100	1	0	1	1	1	1	9.747	1.0	0.2910831197362344	1.154761241787463	0.0	0.9782350027978375	20850.0	366.4539563486516	152736.0	352.1671617483357
728	Feb25-FISH2-3R4-rep2-cp190-100x_Position006_5_cmle.ics	101	1	0	1	1	1	1	9.313799999999999	1.0	0.31668301814086786	1.3029355647586425	0.0	0.9791433050901475	20446.0	353.3295645956067	154703.0	356.7025221555676
729	Feb25-FISH2-3R4-rep2-cp190-100x_Position006_5_cmle.ics	102	1	0	1	1	2	1	9.747	2.0	0.34045171057181856	1.346223315744098	0.0	0.9648858131985315	24296.0	421.81429589345174	207780.0	479.0834699616932
730	Feb25-FISH2-3R4-rep2-cp190-100x_Position006_5_cmle.ics	103	1	0	1	1	1	1	9.747	1.0	0.31131698255083257	1.3795444918711808	0.0	0.9874328582461929	19248.0	339.24265773259276	140105.0	323.0435535613776
731	Feb25-FISH2-3R4-rep2-cp190-100x_Position006_5_cmle.ics	105	1	0	1	0	1	1	8.8806	1.0	0.3078276886678439	1.728375840003436	0.0	0.988982683372268	12424.0	222.27108003300535	72247.0	166.58168954818774
732	Feb25-FISH2-3R4-rep2-cp190-100x_Position006_5_cmle.ics	106	1	0	1	1	1	1	9.747	1.0	0.33280351492456595	1.3839584331669605	0.0	0.9810997252672953	19164.0	338.6293338697222	143912.0	331.8214473439561
733	Feb25-FISH2-3R4-rep2-cp190-100x_Position006_5_cmle.ics	107	1	0	1	1	1	1	9.747	1.0	0.29363952266354126	1.7008280471346817	0.0	0.9883056994886015	11880.0	214.60773577064865	65979.0	152.12940737608315
734	Feb25-FISH2-3R4-rep2-cp190-100x_Position006_5_cmle.ics	110	1	0	1	1	2	1	9.747	2.0	0.32972739496842596	1.2692674762992309	0.0	0.9708789783234173	26394.0	454.0480972137095	231531.0	533.8467363735721
735	Feb25-FISH2-3R4-rep2-cp190-100x_Position006_5_cmle.ics	111	1	0	1	1	1	1	8.664	1.0	0.3155873550593436	1.568031483436973	0.0	0.9905143669377124	13088.0	232.9204172449288	79094.0	182.36898629873022
736	Feb25-FISH2-3R4-rep2-cp190-100x_Position007_6_cmle.ics	2	1	0	1	1	2	1	9.5304	2.0	0.30128031166046393	1.3989744545291856	0.0	0.9844858665944352	18892.0	332.4103263568238	134022.0	309.01783045146817
737	Feb25-FISH2-3R4-rep2-cp190-100x_Position007_6_cmle.ics	3	1	0	1	1	1	1	9.5304	1.0	0.3322609672649162	1.4652998456514226	0.0	0.9702229518618246	20232.0	354.51549397546694	155981.0	359.64923827170503
738	Feb25-FISH2-3R4-rep2-cp190-100x_Position007_6_cmle.ics	4	1	0	1	3	2	2	9.5304	2.0	0.3165765570195897	1.1063558828029196	0.0	0.9578538071211977	29714.0	503.9010221914915	270991.0	624.8306314774724
739	Feb25-FISH2-3R4-rep2-cp190-100x_Position007_6_cmle.ics	5	1	0	1	1	1	2	9.5304	1.0	0.31124734364627715	1.3328942405203517	0.0	0.9810990888210603	19252.0	339.0979960680099	140133.0	323.10811385187196
740	Feb25-FISH2-3R4-rep2-cp190-100x_Position007_6_cmle.ics	6	1	0	1	0	0	0	9.097199999999999	0.0	0.31635085306310756	1.3049050990258277	0.0	0.9758551662610256	19812.0	344.0294107787104	147486.0	340.06210728063473
741	Feb25-FISH2-3R4-rep2-cp190-100x_Position007_6_cmle.ics	7	1	0	1	1	2	2	9.5304	2.0	0.3185980756967126	1.3695023406855051	0.0	0.9805912961706834	19978.0	352.0222905051012	149873.0	345.5658720452828
742	Feb25-FISH2-3R4-rep2-cp190-100x_Position007_6_cmle.ics	8	1	0	1	1	0	1	9.5304	0.0	0.3248018135254105	1.408673679409233	0.0	0.9836125515422994	19540.0	342.8191265176657	146376.0	337.50275290746373
743	Feb25-FISH2-3R4-rep2-cp190-100x_Position007_6_cmle.ics	9	1	0	1	2	2	2	9.5304	2.0	0.32188462853210154	1.0924684587411646	0.0	0.9513851459244973	32452.0	543.5094016663961	311879.0	719.1071013965875
744	Feb25-FISH2-3R4-rep2-cp190-100x_Position007_6_cmle.ics	10	1	0	1	1	1	1	9.5304	1.0	0.3268714774108988	1.4641224515980271	0.0	0.9786786813579719	19842.0	346.7595038553253	150259.0	346.4558817642413
745	Feb25-FISH2-3R4-rep2-cp190-100x_Position007_6_cmle.ics	11	1	0	1	0	0	0	7.5809999999999995	0.0	0.3147742669884243	1.125430673258114	0.0	0.9715444762268923	17202.0	292.1851521640193	119026.0	274.4411834423934
746	Feb25-FISH2-3R4-rep2-cp190-100x_Position007_6_cmle.ics	12	1	0	1	1	1	1	8.4474	1.0	0.3351343085477452	1.308695320197776	0.0	0.9745275056440021	17394.0	301.180366724368	124877.0	287.93197843106344
747	Feb25-FISH2-3R4-rep2-cp190-100x_Position007_6_cmle.ics	13	1	0	1	2	1	2	9.5304	1.0	0.3217178185756935	1.114941109476681	0.0	0.9604542880508659	27324.0	464.76720675081447	240895.0	555.4375420946294
748	Feb25-FISH2-3R4-rep2-cp190-100x_Position007_6_cmle.ics	14	1	0	1	0	1	1	9.5304	1.0	0.3300219544844703	1.5035680940114342	0.0	0.9742851516075473	18996.0	336.2558289508005	141429.0	326.0963330118987
749	Feb25-FISH2-3R4-rep2-cp190-100x_Position007_6_cmle.ics	15	1	0	1	1	1	1	9.5304	1.0	0.3247459478345816	1.592525636389802	0.0	0.9859681851403982	16542.0	294.26404014974327	114006.0	262.8664456466108
750	Feb25-FISH2-3R4-rep2-cp190-100x_Position007_6_cmle.ics	16	1	0	1	2	1	1	9.5304	1.0	0.329180633450819	1.4742709676114243	0.0	0.9803581407415999	19634.0	345.3177001077514	148424.0	342.2248770121973
751	Feb25-FISH2-3R4-rep2-cp190-100x_Position007_6_cmle.ics	17	1	0	1	1	1	1	9.5304	1.0	0.3130830815441072	1.3330041611760926	0.0	0.9773886373079427	20306.0	353.2435681111083	152244.0	351.0327452153625
752	Feb25-FISH2-3R4-rep2-cp190-100x_Position007_6_cmle.ics	18	1	0	1	1	1	1	9.5304	1.0	0.28919070297615057	1.3642161560616677	0.0	0.9799387801852049	18260.0	321.5633110306921	124772.0	287.68987734170946
753	Feb25-FISH2-3R4-rep2-cp190-100x_Position007_6_cmle.ics	19	1	0	1	1	1	1	9.5304	1.0	0.3177105778374283	1.4550858851763135	0.0	0.9824660905547887	19180.0	336.45913029023967	140787.0	324.6160577798484
754	Feb25-FISH2-3R4-rep2-cp190-100x_Position007_6_cmle.ics	20	1	0	1	1	0	1	8.4474	0.0	0.30662333670383135	1.5292348957660489	0.0	0.992907584207127	12032.0	214.61082599400447	68720.0	158.44939867055328
755	Feb25-FISH2-3R4-rep2-cp190-100x_Position007_6_cmle.ics	21	1	0	1	1	1	1	9.5304	1.0	0.29570623851744926	1.4808431708623848	0.0	0.9951947169658937	16868.0	294.574628136753	112021.0	258.2895821954897
756	Feb25-FISH2-3R4-rep2-cp190-100x_Position007_6_cmle.ics	22	1	0	1	1	1	2	9.5304	1.0	0.3252145654331758	1.041706650147447	0.0	0.962348932482636	32922.0	549.7296629276275	320323.0	738.5766404299716
757	Feb25-FISH2-3R4-rep2-cp190-100x_Position007_6_cmle.ics	23	1	0	1	1	1	1	9.5304	1.0	0.29892819083048594	1.3106101161025947	0.0	0.9819408736560079	17786.0	314.3876647385527	121948.0	281.17851090041665
758	Feb25-FISH2-3R4-rep2-cp190-100x_Position007_6_cmle.ics	24	1	0	1	2	1	2	9.5304	1.0	0.31007796058628995	1.3486358548897188	0.0	0.9840873075370214	19426.0	342.02688170178254	141770.0	326.8825851211341
759	Feb25-FISH2-3R4-rep2-cp190-100x_Position007_6_cmle.ics	26	1	0	1	1	1	1	9.5304	1.0	0.3181103251084823	1.019438058606773	0.0	0.9594440452702141	32190.0	540.4863378157875	306298.0	706.2388520662563
760	Feb25-FISH2-3R4-rep2-cp190-100x_Position007_6_cmle.ics	27	1	0	1	0	1	1	8.8806	1.0	0.2897233144402663	1.538466440952133	0.0	0.9914452774868523	11878.0	211.82462624441135	65521.0	151.07338548156753
761	Feb25-FISH2-3R4-rep2-cp190-100x_Position007_6_cmle.ics	28	1	0	1	1	1	2	9.313799999999999	1.0	0.32118601543478714	1.3695917336504568	0.0	0.9786318094227671	19426.0	339.14803609440924	144287.0	332.686094091649
762	Feb25-FISH2-3R4-rep2-cp190-100x_Position007_6_cmle.ics	29	1	0	1	1	1	1	9.5304	1.0	0.28400227703825665	1.3088554757124597	0.0	0.9927949528635505	17834.0	310.54525236792665	119346.0	275.179015333758
763	Feb25-FISH2-3R4-rep2-cp190-100x_Position007_6_cmle.ics	30	1	0	1	1	1	0	8.4474	1.0	0.31229920771930647	1.5671004841774974	0.0	0.9923846142865306	11972.0	213.92531060421402	68835.0	158.71455700651245
764	Feb25-FISH2-3R4-rep2-cp190-100x_Position007_6_cmle.ics	31	1	0	1	1	1	1	8.4474	1.0	0.3182623835585268	1.42407374299526	0.0	0.9805960470317585	15640.0	273.7787358942582	103758.0	239.2373793256587
765	Feb25-FISH2-3R4-rep2-cp190-100x_Position007_6_cmle.ics	32	1	0	1	1	1	1	9.313799999999999	1.0	0.3074410044813128	1.2425861834859442	0.0	0.9725969336595591	19242.0	335.43394742891496	139165.0	320.876172380494
766	Feb25-FISH2-3R4-rep2-cp190-100x_Position007_6_cmle.ics	33	1	0	1	0	1	1	9.5304	1.0	0.3091786647030964	1.3252155606386038	0.0	0.9866117838406864	20216.0	351.9578372891834	150287.0	346.5204420547358
767	Feb25-FISH2-3R4-rep2-cp190-100x_Position007_6_cmle.ics	34	1	0	1	1	1	1	9.5304	1.0	0.31410272136327694	1.161793045653467	0.0	0.9681120483827627	26320.0	448.6495271585428	225029.0	518.854914630907
768	Feb25-FISH2-3R4-rep2-cp190-100x_Position007_6_cmle.ics	35	1	0	1	1	1	1	9.5304	1.0	0.32107321840755504	1.249798305661079	0.0	0.9778860467950347	22862.0	395.8764555008053	184182.0	424.67297942287314
769	Feb25-FISH2-3R4-rep2-cp190-100x_Position007_6_cmle.ics	36	1	0	1	2	1	1	9.5304	1.0	0.33211666689816516	1.302963449450066	0.0	0.9743825436248325	23428.0	406.04430069445726	194322.0	448.0530274804897
770	Feb25-FISH2-3R4-rep2-cp190-100x_Position007_6_cmle.ics	37	1	0	1	2	1	1	9.5304	1.0	0.3172637791254152	1.1074363075241604	0.0	0.9658224712004664	29152.0	494.96942501483653	263625.0	607.846663628123
771	Feb25-FISH2-3R4-rep2-cp190-100x_Position007_6_cmle.ics	38	1	0	1	1	1	1	9.097199999999999	1.0	0.3304356004329828	1.3114092177102918	0.0	0.9772642561564853	18624.0	323.40186406036787	137381.0	316.7627595861362
772	Feb25-FISH2-3R4-rep2-cp190-100x_Position007_6_cmle.ics	39	1	0	1	1	1	1	9.5304	1.0	0.31038115369706326	1.6540015100086911	0.0	0.9792673469746779	15822.0	281.84831592982806	104259.0	240.39254738057645
773	Feb25-FISH2-3R4-rep2-cp190-100x_Position007_6_cmle.ics	40	1	0	1	1	2	2	9.5304	2.0	0.27517329074956437	1.0237247854488	0.0	0.9722123167368156	31920.0	531.1757223701856	281301.0	648.6026527273764
774	Feb25-FISH2-3R4-rep2-cp190-100x_Position007_6_cmle.ics	42	1	0	1	1	1	1	8.4474	1.0	0.3260329677026553	1.3855423931819757	0.0	0.979910656929525	15414.0	269.1494488274786	102749.0	236.91090314319962
775	Feb25-FISH2-3R4-rep2-cp190-100x_Position007_6_cmle.ics	43	1	0	1	1	0	1	9.5304	0.0	0.30929224579917164	1.2020480782405254	0.0	0.9812807739030187	20956.0	360.09265536243936	158643.0	365.7870773179945
776	Feb25-FISH2-3R4-rep2-cp190-100x_Position007_6_cmle.ics	44	1	0	1	1	1	1	9.5304	1.0	0.32782982773147673	1.5552627355591222	0.0	0.9856160782227513	17240.0	306.2115200874775	121872.0	281.00327582621753
777	Feb25-FISH2-3R4-rep2-cp190-100x_Position007_6_cmle.ics	45	1	0	1	1	2	1	9.5304	2.0	0.32094008633217214	1.4545924976917057	0.0	0.9867878639602254	19028.0	333.95167844096153	139822.0	322.391033482452
778	Feb25-FISH2-3R4-rep2-cp190-100x_Position007_6_cmle.ics	46	1	0	1	0	0	0	7.5809999999999995	0.0	0.2945592878756007	1.5411194449514316	0.0	0.9954412909028094	9350.0	165.83858231861126	46140.0	106.3861358361369
779	Feb25-FISH2-3R4-rep2-cp190-100x_Position007_6_cmle.ics	47	1	0	1	2	2	2	9.5304	2.0	0.3134396793450927	1.0831247217129738	0.0	0.9456960477271416	35158.0	583.1516225136259	347046.0	800.1925205328992
780	Feb25-FISH2-3R4-rep2-cp190-100x_Position007_6_cmle.ics	48	1	0	1	1	1	1	9.5304	1.0	0.30562950427196145	1.3474455693450735	0.0	0.9787504949780108	18320.0	321.1253744761397	128902.0	297.2125201896341
781	Feb25-FISH2-3R4-rep2-cp190-100x_Position007_6_cmle.ics	49	1	0	1	1	1	1	9.097199999999999	1.0	0.2938946394828003	1.314931111595698	0.0	0.9918386208568397	17524.0	305.3962624336349	118255.0	272.66346972913675
782	Feb25-FISH2-3R4-rep2-cp190-100x_Position007_6_cmle.ics	50	1	0	1	1	1	1	9.5304	1.0	0.3114347457613805	1.02839777919342	0.0	0.9650740912203187	31306.0	526.44184646831	290669.0	670.2026813470758
783	Feb25-FISH2-3R4-rep2-cp190-100x_Position007_6_cmle.ics	51	1	0	1	1	1	1	7.797599999999999	1.0	0.32533095210948904	1.5640204031624043	0.0	0.9879969735321074	11388.0	201.90408127526362	65179.0	150.2848276476716
784	Feb25-FISH2-3R4-rep2-cp190-100x_Position007_6_cmle.ics	52	1	0	1	1	1	1	9.5304	1.0	0.30603190867671015	1.3853311646159727	0.0	0.9783325951582135	18626.0	330.8426181058509	132232.0	304.8905833091473
785	Feb25-FISH2-3R4-rep2-cp190-100x_Position007_6_cmle.ics	53	1	0	1	1	1	1	9.5304	1.0	0.30431152598255656	1.3792940888693461	0.0	0.9853455357928236	18690.0	328.1067369934005	132540.0	305.60074650458574
786	Feb25-FISH2-3R4-rep2-cp190-100x_Position007_6_cmle.ics	54	1	0	1	0	2	1	9.5304	2.0	0.31671720950930254	1.3145807933984843	0.0	0.9800836689208554	22556.0	390.0210779297603	179268.0	413.3426484411051
787	Feb25-FISH2-3R4-rep2-cp190-100x_Position007_6_cmle.ics	55	1	0	1	1	1	1	9.5304	1.0	0.3300873388194627	1.4909541184459763	0.0	0.9810448421328943	18518.0	326.931129936886	136138.0	313.8967438331167
788	Feb25-FISH2-3R4-rep2-cp190-100x_Position007_6_cmle.ics	56	1	0	1	0	1	1	8.8806	1.0	0.2896082153838573	1.3756487225885434	0.0	0.9860979028229918	14608.0	254.78841664658188	89344.0	206.00266406900337
789	Feb25-FISH2-3R4-rep2-cp190-100x_Position007_6_cmle.ics	57	1	0	1	1	1	1	9.5304	1.0	0.3197365186898474	1.4924252040694097	0.0	0.9842626052497684	18968.0	334.0619415117483	138900.0	320.26515534545763
790	Feb25-FISH2-3R4-rep2-cp190-100x_Position007_6_cmle.ics	58	1	0	1	0	0	1	8.664	0.0	0.29259245900759057	1.415205967020482	0.0	0.9920283954184317	12268.0	216.04642378964238	69114.0	159.35785418679598
791	Feb25-FISH2-3R4-rep2-cp190-100x_Position007_6_cmle.ics	59	1	0	1	1	1	1	9.5304	1.0	0.30373726434141896	1.0249236116537035	0.0	0.9563809367228104	32178.0	536.4967307786818	299131.0	689.7137234243492
792	Feb25-FISH2-3R4-rep2-cp190-100x_Position007_6_cmle.ics	60	1	0	1	2	1	1	9.5304	1.0	0.28142769407438234	1.3270625350514165	0.0	0.9850258553751321	19114.0	333.9075402505305	131821.0	303.94293047367586
793	Feb25-FISH2-3R4-rep2-cp190-100x_Position007_6_cmle.ics	61	1	0	1	0	1	1	9.097199999999999	1.0	0.28189949077587795	1.5236636026498036	0.0	0.9873540510434881	11096.0	199.3340381903284	58354.0	134.54825683966044
794	Feb25-FISH2-3R4-rep2-cp190-100x_Position007_6_cmle.ics	62	1	0	1	1	1	1	9.5304	1.0	0.3257734806411248	1.4421763646558372	0.0	0.9846346165684682	19666.0	344.25402778645264	148015.0	341.28183562604687
795	Feb25-FISH2-3R4-rep2-cp190-100x_Position007_6_cmle.ics	63	1	0	1	2	1	1	9.5304	1.0	0.31656221477005664	1.3251590423524655	0.0	0.9567653430950405	22332.0	387.074853693704	176561.0	407.1010517850925
796	Feb25-FISH2-3R4-rep2-cp190-100x_Position007_6_cmle.ics	65	1	0	1	1	1	1	9.5304	1.0	0.31001557584601575	1.3960853117147727	0.0	0.9769786353340199	19388.0	338.69671249839234	141340.0	325.89112351711293
797	Feb25-FISH2-3R4-rep2-cp190-100x_Position007_6_cmle.ics	66	1	0	1	1	1	1	9.5304	1.0	0.3078985368449233	1.5389651773883273	0.0	0.9870894774214899	17946.0	316.95687199127025	125438.0	289.22548996561204
798	Feb25-FISH2-3R4-rep2-cp190-100x_Position007_6_cmle.ics	67	1	0	1	0	1	1	8.664	1.0	0.29881603499796106	1.5862544629972553	0.0	0.9919122890116188	12994.0	230.3516279083176	76136.0	175.5486527529285
799	Feb25-FISH2-3R4-rep2-cp190-100x_Position007_6_cmle.ics	68	1	0	1	0	1	1	8.664	1.0	0.3129649754144873	1.3956223449321745	0.0	0.9878064917080143	14918.0	262.27793146490353	95849.0	221.00140298564992
800	Feb25-FISH2-3R4-rep2-cp190-100x_Position007_6_cmle.ics	69	1	0	1	1	1	1	9.5304	1.0	0.3345005844402941	1.181273999141205	0.0	0.9647546603759081	26342.0	450.639112615347	232512.0	536.1086522655368
801	Feb25-FISH2-3R4-rep2-cp190-100x_Position007_6_cmle.ics	70	1	0	1	1	1	1	9.313799999999999	1.0	0.2998081450695856	1.5388647434062657	0.0	0.9927038611613861	14928.0	264.74831241313296	93907.0	216.52368569493083
802	Feb25-FISH2-3R4-rep2-cp190-100x_Position007_6_cmle.ics	71	1	0	1	1	1	1	8.664	1.0	0.30786282293210204	1.556749460545279	0.0	0.9919966310326814	13112.0	233.2695201971343	78335.0	180.61894128139977
803	Feb25-FISH2-3R4-rep2-cp190-100x_Position007_6_cmle.ics	72	1	0	1	1	1	1	9.313799999999999	1.0	0.2997591903380365	1.2457805387594099	0.0	0.9834728635477006	20366.0	353.0162787961275	149630.0	345.00558095277773
804	Feb25-FISH2-3R4-rep2-cp190-100x_Position007_6_cmle.ics	73	1	0	1	1	1	1	9.5304	1.0	0.3107748481275573	1.5287130607529806	0.0	0.9846306729155503	17594.0	309.8862579555539	122333.0	282.0662148947147
805	Feb25-FISH2-3R4-rep2-cp190-100x_Position007_6_cmle.ics	74	1	0	1	2	1	1	9.5304	1.0	0.3464192075037596	1.4163722243240666	0.0	0.9634740365375682	21826.0	380.14369601345305	178458.0	411.47501146608846
806	Feb25-FISH2-3R4-rep2-cp190-100x_Position007_6_cmle.ics	75	1	0	1	1	2	2	9.5304	2.0	0.27252120181143596	1.0505077543720232	0.0	0.9298439874657685	34962.0	577.2735362205638	320899.0	739.9047378344278
807	Feb25-FISH2-3R4-rep2-cp190-100x_Position007_6_cmle.ics	76	1	0	1	1	1	1	8.8806	1.0	0.32692059792368444	1.3253379823722793	0.0	0.9791918731607581	18408.0	319.65140102066636	134278.0	309.6080959645598
808	Feb25-FISH2-3R4-rep2-cp190-100x_Position007_6_cmle.ics	77	1	0	1	2	2	2	9.5304	2.0	0.2696833817393079	1.1030826195669945	0.0	0.9534292757625292	33560.0	560.0320122731067	300216.0	692.2154346810073
809	Feb25-FISH2-3R4-rep2-cp190-100x_Position007_6_cmle.ics	79	1	0	1	1	1	1	9.5304	1.0	0.31033820542069523	1.383867507804124	0.0	0.9845434577158435	19800.0	347.6933201124425	145945.0	336.50898557878196
810	Feb25-FISH2-3R4-rep2-cp190-100x_Position007_6_cmle.ics	80	1	0	1	1	1	1	8.8806	1.0	0.2865398332077822	1.4655795887132037	0.0	0.9817155839148353	14272.0	252.21809495090673	85821.0	197.87959609001095
811	Feb25-FISH2-3R4-rep2-cp190-100x_Position007_6_cmle.ics	81	1	0	1	1	1	1	9.5304	1.0	0.28132315808722574	1.2867897608304641	0.0	0.9808960273746424	16634.0	294.143340955482	106997.0	246.70562150106505
812	Feb25-FISH2-3R4-rep2-cp190-100x_Position007_6_cmle.ics	82	1	0	1	1	1	1	9.5304	1.0	0.3209211217006882	1.378230430282881	0.0	0.9792420563803121	20394.0	357.5272858703842	155141.0	357.7124295568729
813	Feb25-FISH2-3R4-rep2-cp190-100x_Position007_6_cmle.ics	83	1	0	1	1	1	1	8.4474	1.0	0.2910942552182579	1.4708502803240648	0.0	0.9948920880031138	11302.0	201.2928724981661	60957.0	140.55005813097958
814	Feb25-FISH2-3R4-rep2-cp190-100x_Position007_6_cmle.ics	84	1	0	1	1	2	1	9.097199999999999	2.0	0.3205996853623494	1.3776325070878257	0.0	0.9805457568644882	17904.0	312.55429151276365	127550.0	294.0951804486186
815	Feb25-FISH2-3R4-rep2-cp190-100x_Position007_6_cmle.ics	85	1	0	1	1	1	1	8.2308	1.0	0.29395642415245893	1.3412377670905566	0.0	0.9934444088508451	13178.0	231.04643947340455	77124.0	177.82670871751677
816	Feb25-FISH2-3R4-rep2-cp190-100x_Position007_6_cmle.ics	86	1	0	1	1	1	2	9.5304	1.0	0.33169406765996673	1.4637025980460838	0.0	0.981248331386358	18338.0	325.0150152605574	134484.0	310.0830752446258
817	Feb25-FISH2-3R4-rep2-cp190-100x_Position007_6_cmle.ics	87	1	0	1	2	1	1	9.5304	1.0	0.330229668346301	1.4494319155046276	0.0	0.9716259748956803	19766.0	347.9165185612573	150162.0	346.2322264721715
818	Feb25-FISH2-3R4-rep2-cp190-100x_Position007_6_cmle.ics	88	1	0	1	1	0	0	7.797599999999999	0.0	0.29100114422217205	1.4154905279602101	0.0	0.9949666147379046	9982.0	176.0536559260492	50588.0	116.64199912610519
819	Feb25-FISH2-3R4-rep2-cp190-100x_Position007_6_cmle.ics	89	1	0	1	1	1	1	9.5304	1.0	0.2904827214709058	1.2664837492395473	0.0	0.9872003904252143	19578.0	339.59582604573825	138831.0	320.1060603438822
820	Feb25-FISH2-3R4-rep2-cp190-100x_Position007_6_cmle.ics	90	1	0	1	1	1	1	9.5304	1.0	0.3210282282452248	1.4474126084120273	0.0	0.9850612203437221	19192.0	335.7208770615652	141653.0	326.61281533585395
821	Feb25-FISH2-3R4-rep2-cp190-100x_Position007_6_cmle.ics	91	1	0	1	1	0	1	9.5304	0.0	0.3166070465929505	1.4000785253204766	0.0	0.9805722411782507	19324.0	336.330249363635	142128.0	327.7080345495983
822	Feb25-FISH2-3R4-rep2-cp190-100x_Position007_6_cmle.ics	92	1	0	1	1	1	1	9.5304	1.0	0.31045597568206673	1.4705613005165017	0.0	0.9704770394526313	18142.0	319.8390864327292	128027.0	295.19501111168404
823	Feb25-FISH2-3R4-rep2-cp190-100x_Position007_6_cmle.ics	93	1	0	1	1	1	1	9.5304	1.0	0.3203475583275374	1.497508371395984	0.0	0.9842232761102377	18296.0	322.32101794740515	131710.0	303.6869950363587
824	Feb25-FISH2-3R4-rep2-cp190-100x_Position007_6_cmle.ics	94	1	0	1	1	1	1	9.5304	1.0	0.3295650719072403	1.4921654809155478	0.0	0.9870233609179199	18060.0	317.9831692955544	131015.0	302.0845163973012
825	Feb25-FISH2-3R4-rep2-cp190-100x_Position007_6_cmle.ics	95	1	0	1	1	2	2	9.5304	2.0	0.32715541514252505	1.3507354148711836	0.0	0.9803409944986606	20510.0	359.2068150564323	157979.0	364.25607614341294
826	Feb25-FISH2-3R4-rep2-cp190-100x_Position007_6_cmle.ics	96	1	0	1	0	0	1	8.4474	0.0	0.2944023585739316	1.5185829930751438	0.0	0.9958323106815348	11284.0	200.0480248327155	61156.0	141.00889733842195
827	Feb25-FISH2-3R4-rep2-cp190-100x_Position007_6_cmle.ics	97	1	0	1	1	1	1	9.097199999999999	1.0	0.3228536114639945	1.3697079012606472	0.0	0.9834152278631668	17874.0	312.2349390667119	127676.0	294.3857017558434
828	Feb25-FISH2-3R4-rep2-cp190-100x_Position007_6_cmle.ics	98	1	0	1	1	1	1	9.5304	1.0	0.3231031178382939	1.3059108756085038	0.0	0.9787801838781006	20588.0	359.28816345328056	157894.0	364.0600895472692
829	Feb25-FISH2-3R4-rep2-cp190-100x_Position007_6_cmle.ics	100	1	0	1	1	2	2	9.5304	2.0	0.3250954687070634	1.0638976068429593	0.0	0.9636095705588349	29678.0	501.9730528327532	274114.0	632.031409592259
830	Feb25-FISH2-3R4-rep2-cp190-100x_Position007_6_cmle.ics	102	1	0	1	1	1	1	9.5304	1.0	0.27766418569778445	1.309338813047421	0.0	0.9889763393029739	18496.0	324.6606814940014	124638.0	287.3809102372005
831	Feb25-FISH2-3R4-rep2-cp190-100x_Position007_6_cmle.ics	103	1	0	1	1	1	2	9.5304	1.0	0.3315268719257391	1.4840913270021459	0.0	0.9848409841566169	18268.0	322.8889498715143	133681.0	308.23157834223275
832	Feb25-FISH2-3R4-rep2-cp190-100x_Position007_6_cmle.ics	104	1	0	1	2	2	2	9.5304	2.0	0.3083789622052577	1.0451213465427693	0.0	0.9666156510387293	31268.0	523.135082513759	288713.0	665.6926839111095
833	Feb25-FISH2-3R4-rep2-cp190-100x_Position007_6_cmle.ics	105	1	0	1	1	1	1	9.5304	1.0	0.31777614067261023	1.4347339443411653	0.0	0.9562454259088655	19764.0	348.4569543703491	147281.0	339.5894337252293
834	Feb25-FISH2-3R4-rep2-cp190-100x_Position007_6_cmle.ics	106	1	0	1	1	1	0	9.5304	1.0	0.2657206846561463	1.232339676021305	0.0	0.969419057021375	21580.0	373.7099503948259	153661.0	354.2999570593115
835	Feb25-FISH2-3R4-rep2-cp190-100x_Position007_6_cmle.ics	107	1	0	1	1	1	1	8.4474	1.0	0.28729669771561556	1.1960130294057003	0.0	0.9884294916271582	17376.0	297.6183994237163	115442.0	266.17746625910956
836	Feb25-FISH2-3R4-rep2-cp190-100x_Position007_6_cmle.ics	108	1	0	1	1	1	1	9.097199999999999	1.0	0.3346474252999561	1.4827648624950922	0.0	0.9737176457307686	16140.0	285.6079358394603	111538.0	257.1759171844611
837	Feb25-FISH2-3R4-rep2-cp190-100x_Position007_6_cmle.ics	109	1	0	1	0	1	1	8.8806	1.0	0.2986798029583739	1.4750006581359387	0.0	0.9928638567674188	13806.0	244.63609908539988	83364.0	192.21443059912696
838	Feb25-FISH2-3R4-rep2-cp190-100x_Position007_6_cmle.ics	110	1	0	1	1	1	1	8.8806	1.0	0.3224671629687195	1.365476934721986	0.0	0.9798398754577055	17234.0	301.06871059989504	120808.0	278.5499847874302
839	Feb25-FISH2-3R4-rep2-cp190-100x_Position007_6_cmle.ics	111	1	0	1	1	1	1	9.5304	1.0	0.2945624836981366	1.2872640444935182	0.0	0.9903022824204168	19490.0	340.7187207686016	138861.0	320.17523208369755
840	Feb25-FISH2-3R4-rep2-cp190-100x_Position007_6_cmle.ics	112	1	0	1	1	1	2	8.8806	1.0	0.3205058217528805	1.307259846476743	0.0	0.9776527652827455	18968.0	329.3808917436575	139067.0	320.65021136376356
841	Feb25-FISH2-3R4-rep2-cp190-100x_Position007_6_cmle.ics	113	1	0	1	1	1	1	9.5304	1.0	0.3249891550192803	1.4245117559944316	0.0	0.981703925139689	19518.0	343.2402816914212	146171.0	337.03007935205824
842	Feb25-FISH2-3R4-rep2-cp190-100x_Position007_6_cmle.ics	114	1	0	1	1	1	1	9.5304	1.0	0.32816698807275896	1.3289400192531147	0.0	0.9729503191409646	19846.0	347.1999734117611	150602.0	347.24674532279784
843	Feb25-FISH2-3R4-rep2-cp190-100x_Position007_6_cmle.ics	115	1	0	1	1	1	1	9.5304	1.0	0.31708562732548395	1.3449047750028866	0.0	0.9835156021061185	21304.0	371.14639187256546	164647.0	379.6306481797233
844	Feb25-FISH2-3R4-rep2-cp190-100x_Position007_6_cmle.ics	116	1	0	1	1	1	1	9.5304	1.0	0.2896703482071138	1.2686209641471335	0.0	0.988973653043386	21118.0	363.87682046909566	155312.0	358.10670847382085
845	Feb25-FISH2-3R4-rep2-cp190-100x_Position007_6_cmle.ics	117	1	0	1	1	1	1	9.5304	1.0	0.32006347431474746	1.4877585955047212	0.0	0.9822152339584658	18738.0	329.4134793676664	136451.0	314.6184356518578
846	Feb25-FISH2-3R4-rep2-cp190-100x_Position007_6_cmle.ics	118	1	0	1	0	0	0	9.097199999999999	0.0	0.2932571136241464	1.6292632340633741	0.0	0.9953438655770109	11680.0	208.45301666306847	64278.0	148.20736972854806
847	Feb25-FISH2-3R4-rep2-cp190-100x_Position007_6_cmle.ics	119	1	0	1	1	1	1	8.664	1.0	0.3176177782134799	1.1509427702983897	0.0	0.9730544377708579	19768.0	340.1672661092989	147289.0	339.60787952251343
848	Feb25-FISH2-3R4-rep2-cp190-100x_Position008_7_cmle.ics	1	1	0	1	1	1	1	8.664	1.0	0.3318451211393469	1.323265520501886	0.0	0.9540151430821522	18518.0	320.775549491827	136500.0	314.731416160223
849	Feb25-FISH2-3R4-rep2-cp190-100x_Position008_7_cmle.ics	2	1	0	1	1	1	1	7.5809999999999995	1.0	0.314775014301169	1.1197198748977595	0.0	0.9687838648589103	16870.0	284.9061452798914	115597.0	266.5348535814893
850	Feb25-FISH2-3R4-rep2-cp190-100x_Position008_7_cmle.ics	3	1	0	1	1	1	1	8.664	1.0	0.32772078335577115	1.4601481135738896	0.0	0.9786835641155892	17178.0	300.0981020524687	121195.0	279.4423002310492
851	Feb25-FISH2-3R4-rep2-cp190-100x_Position008_7_cmle.ics	4	1	0	1	1	1	1	8.664	1.0	0.318602191551287	1.1279542759259118	0.0	0.9517873696134678	23296.0	396.5877443306954	188721.0	435.1386636569483
852	Feb25-FISH2-3R4-rep2-cp190-100x_Position008_7_cmle.ics	5	1	0	1	1	1	1	8.664	1.0	0.32116334062467017	1.018988379808144	0.0	0.9452082610921031	28574.0	476.0138967717828	257391.0	593.4727760944759
853	Feb25-FISH2-3R4-rep2-cp190-100x_Position008_7_cmle.ics	6	1	0	1	1	1	1	8.664	1.0	0.29987456326439405	1.4876271665946967	0.0	0.9783804815664244	12478.0	222.3075937125743	71773.0	165.4887760591039
854	Feb25-FISH2-3R4-rep2-cp190-100x_Position008_7_cmle.ics	8	1	0	1	1	1	1	8.664	1.0	0.3255351577586355	1.2592765954076257	0.0	0.9676451335327786	18696.0	324.9640883914621	137150.0	316.23013718955735
855	Feb25-FISH2-3R4-rep2-cp190-100x_Position008_7_cmle.ics	9	1	0	1	0	1	1	8.664	1.0	0.3071771499870931	1.6078420645119968	0.0	0.9911208289814256	11948.0	214.53582285446575	68063.0	156.9345375685953
856	Feb25-FISH2-3R4-rep2-cp190-100x_Position008_7_cmle.ics	10	1	0	1	0	0	0	8.014199999999999	0.0	0.28775220291529374	1.6527288588167128	0.0	0.9895408116349683	8858.0	159.8756394892628	42052.0	96.9603334239538
857	Feb25-FISH2-3R4-rep2-cp190-100x_Position008_7_cmle.ics	11	1	0	1	2	2	1	8.664	2.0	0.31808090310451304	1.038789486474852	0.0	0.9451997092382233	27426.0	459.018672405977	240872.0	555.3845104274376
858	Feb25-FISH2-3R4-rep2-cp190-100x_Position008_7_cmle.ics	12	1	0	1	1	1	1	8.664	1.0	0.2871600295636642	1.1389426047560625	0.0	0.9694783123225195	17580.0	301.56879496873137	117453.0	270.8142785514042
859	Feb25-FISH2-3R4-rep2-cp190-100x_Position008_7_cmle.ics	13	1	0	1	1	1	1	8.664	1.0	0.30034290051197077	1.3415992571083328	0.0	0.9280196951015792	17676.0	305.5163789011421	121104.0	279.23247928694246
860	Feb25-FISH2-3R4-rep2-cp190-100x_Position008_7_cmle.ics	14	1	0	1	1	1	1	8.664	1.0	0.3228000020209617	1.3491025503650582	0.0	0.9699212264221776	18574.0	323.0802572231627	135238.0	311.82159163865373
861	Feb25-FISH2-3R4-rep2-cp190-100x_Position008_7_cmle.ics	15	1	0	1	1	1	1	8.664	1.0	0.28923971199987586	1.2528053481630965	0.0	0.9552173616862757	18544.0	321.1225373582702	127705.0	294.4525677709983
862	Feb25-FISH2-3R4-rep2-cp190-100x_Position008_7_cmle.ics	16	1	0	1	1	1	1	8.664	1.0	0.3238260736719666	1.1903418170359723	0.0	0.9520065616894372	20446.0	353.28275409790587	156438.0	360.70295444156017
863	Feb25-FISH2-3R4-rep2-cp190-100x_Position008_7_cmle.ics	17	1	0	1	1	1	1	8.664	1.0	0.33017823657560263	1.7138924156227908	0.0	0.9826354163645946	13434.0	240.65272350548156	84131.0	193.98292141374154
864	Feb25-FISH2-3R4-rep2-cp190-100x_Position008_7_cmle.ics	18	1	0	1	1	1	1	8.664	1.0	0.3091797545594278	1.2534544117380135	0.0	0.9628540335601581	18842.0	326.0969758164578	135229.0	311.8008401167091
865	Feb25-FISH2-3R4-rep2-cp190-100x_Position008_7_cmle.ics	19	1	0	1	0	0	1	8.664	0.0	0.2976425877663305	1.2995375801465532	0.0	0.9670009818859782	16522.0	287.4274530971732	108947.0	251.2017845890682
866	Feb25-FISH2-3R4-rep2-cp190-100x_Position008_7_cmle.ics	20	1	0	1	1	0	1	8.664	0.0	0.3018040740088263	1.583817003202573	0.0	0.9937909584356199	12648.0	226.2939457157075	73480.0	169.42464805460207
867	Feb25-FISH2-3R4-rep2-cp190-100x_Position008_7_cmle.ics	21	1	0	1	1	1	1	8.664	1.0	0.3372895547751756	1.317992073470915	0.0	0.9583628009509075	18096.0	315.11306264197333	132938.0	306.51842491947053
868	Feb25-FISH2-3R4-rep2-cp190-100x_Position008_7_cmle.ics	22	1	0	1	1	1	1	8.664	1.0	0.33127113414483367	1.3937975108241705	0.0	0.9668336194345521	18200.0	317.8351132916352	132884.0	306.3939157878027
869	Feb25-FISH2-3R4-rep2-cp190-100x_Position008_7_cmle.ics	23	1	0	1	1	1	1	8.664	1.0	0.3075717394407402	1.3154727126351604	0.0	0.9705642134013278	18066.0	314.9575469378146	126631.0	291.97621948560584
870	Feb25-FISH2-3R4-rep2-cp190-100x_Position008_7_cmle.ics	24	1	0	1	1	1	1	8.664	1.0	0.3186483529508239	1.635306564323236	0.0	0.985945164655069	12622.0	226.81295205636724	75270.0	173.55189519692294
871	Feb25-FISH2-3R4-rep2-cp190-100x_Position008_7_cmle.ics	25	1	0	1	1	1	1	8.664	1.0	0.3333049448644751	1.3402918591958948	0.0	0.9682213440391422	19082.0	332.09236696444464	143097.0	329.9422817456369
872	Feb25-FISH2-3R4-rep2-cp190-100x_Position008_7_cmle.ics	26	1	0	1	1	2	1	8.664	2.0	0.3300607791356046	1.3730509236218094	0.0	0.9619604478591472	18496.0	321.36054140747547	135890.0	313.32492411730914
873	Feb25-FISH2-3R4-rep2-cp190-100x_Position008_7_cmle.ics	27	1	0	1	1	2	2	8.664	2.0	0.3053101660606954	1.0069513119787663	0.0	0.9478446005649027	29454.0	488.84554535110294	262640.0	605.5755248375161
874	Feb25-FISH2-3R4-rep2-cp190-100x_Position008_7_cmle.ics	28	1	0	1	1	1	1	8.664	1.0	0.2887666982960391	1.314774777805296	0.0	0.9528502878906662	17372.0	298.02051882550705	115697.0	266.76542604754076
875	Feb25-FISH2-3R4-rep2-cp190-100x_Position008_7_cmle.ics	29	1	0	1	1	1	1	8.664	1.0	0.30502681673426035	1.1876377278863879	0.0	0.9630676366075365	18496.0	318.2944538093847	130635.0	301.20834102630573
876	Feb25-FISH2-3R4-rep2-cp190-100x_Position008_7_cmle.ics	30	1	0	1	1	1	1	8.664	1.0	0.3208197514747356	1.2405307082289476	0.0	0.945485970467223	20622.0	353.3774895362145	157725.0	363.67042207964226
877	Feb25-FISH2-3R4-rep2-cp190-100x_Position008_7_cmle.ics	31	1	0	1	1	1	1	8.664	1.0	0.30922515573540577	1.4250409292975634	0.0	0.9714161589563239	14760.0	260.92368206611593	93765.0	216.19627279313778
878	Feb25-FISH2-3R4-rep2-cp190-100x_Position008_7_cmle.ics	32	1	0	1	1	1	1	8.664	1.0	0.2746810623800734	1.106467600854828	0.0	0.9490583036119395	23146.0	393.23558843739244	173541.0	400.1377633103388
879	Feb25-FISH2-3R4-rep2-cp190-100x_Position008_7_cmle.ics	33	1	0	1	1	1	1	8.664	1.0	0.2852044802047916	1.1672963299124646	0.0	0.9427818951214753	34366.0	559.1796327077254	319923.0	737.6543505657658
880	Feb25-FISH2-3R4-rep2-cp190-100x_Position008_7_cmle.ics	34	1	0	1	1	1	1	8.664	1.0	0.3390815418638436	1.2557612036599586	0.0	0.9563983183659849	19002.0	329.3449352855461	143425.0	330.6985594342856
881	Feb25-FISH2-3R4-rep2-cp190-100x_Position008_7_cmle.ics	35	1	0	1	2	1	1	8.664	1.0	0.332775759279563	1.0474455977705146	0.0	0.9495095860131596	26348.0	442.8622247429974	231991.0	534.9073697174086
882	Feb25-FISH2-3R4-rep2-cp190-100x_Position008_7_cmle.ics	36	1	0	1	1	1	1	8.664	1.0	0.32654639673932306	1.306210959694907	0.0	0.9488310225426694	17626.0	308.4949121504562	125741.0	289.92412453774796
883	Feb25-FISH2-3R4-rep2-cp190-100x_Position008_7_cmle.ics	39	1	0	1	1	1	1	8.664	1.0	0.33948058283379245	1.281668343298008	0.0	0.9553126411138506	20168.0	348.8957012518685	156919.0	361.8120080032676
884	Feb25-FISH2-3R4-rep2-cp190-100x_Position008_7_cmle.ics	40	1	0	1	0	1	1	7.5809999999999995	1.0	0.3037926485530956	1.4319519606367714	0.0	0.9881520377147508	9712.0	171.47090074620817	49605.0	114.3754717848195
885	Feb25-FISH2-3R4-rep2-cp190-100x_Position008_7_cmle.ics	41	1	0	1	1	1	1	8.664	1.0	0.2968121214903731	1.4532737205546173	0.0	0.9727084529332913	11918.0	212.50788724306182	66653.0	153.68346579726992
886	Feb25-FISH2-3R4-rep2-cp190-100x_Position008_7_cmle.ics	42	1	0	1	1	1	1	8.664	1.0	0.3331128985792082	1.309301113727569	0.0	0.9577647299121389	20258.0	349.05798012945553	156482.0	360.8044063266228
887	Feb25-FISH2-3R4-rep2-cp190-100x_Position008_7_cmle.ics	44	1	0	1	1	1	1	8.664	1.0	0.2663572307390667	1.0592049499834528	0.0	0.9693678555738781	22424.0	384.00509314555404	162958.0	375.73627922811437
888	Feb25-FISH2-3R4-rep2-cp190-100x_Position008_7_cmle.ics	45	1	0	1	1	1	1	8.2308	1.0	0.2963517074694456	1.3676029707407504	0.0	0.9881078808562821	12306.0	216.35731589261687	69880.0	161.12403927675004
889	Feb25-FISH2-3R4-rep2-cp190-100x_Position008_7_cmle.ics	46	1	0	1	1	1	1	8.664	1.0	0.3081103736358115	1.2774178580832263	0.0	0.9687545356774402	18132.0	313.41321843044875	127437.0	293.83463356198047
890	Feb25-FISH2-3R4-rep2-cp190-100x_Position008_7_cmle.ics	47	1	0	1	2	1	1	8.664	1.0	0.3184890989491144	1.0113941068420027	0.0	0.9482956078745094	31146.0	511.86574656043433	291692.0	672.561437674782
891	Feb25-FISH2-3R4-rep2-cp190-100x_Position008_7_cmle.ics	48	1	0	1	1	1	1	8.664	1.0	0.3083204836917534	1.2151680031314447	0.0	0.9467203412757154	19538.0	335.35496722331396	142592.0	328.777890792077
892	Feb25-FISH2-3R4-rep2-cp190-100x_Position008_7_cmle.ics	49	1	0	1	1	1	1	8.664	1.0	0.30190743960079036	1.5582501552619705	0.0	0.9928770249760643	12772.0	226.20962089564276	74576.0	171.9517222825259
893	Feb25-FISH2-3R4-rep2-cp190-100x_Position008_7_cmle.ics	50	1	0	1	1	1	1	7.797599999999999	1.0	0.2973329652833087	1.48550247491638	0.0	0.9888983724730523	10640.0	187.97322183266598	56274.0	129.75234954579037
894	Feb25-FISH2-3R4-rep2-cp190-100x_Position008_7_cmle.ics	51	1	0	1	1	1	1	8.664	1.0	0.31354506669166815	1.4966344403263379	0.0	0.9837295617298917	15610.0	274.53602489484484	102690.0	236.7748653882293
895	Feb25-FISH2-3R4-rep2-cp190-100x_Position008_7_cmle.ics	52	1	0	1	1	1	1	8.664	1.0	0.33617181711637306	1.346497009244943	0.0	0.9607815814440498	18314.0	319.633783807638	135123.0	311.5564333026946
896	Feb25-FISH2-3R4-rep2-cp190-100x_Position008_7_cmle.ics	53	1	0	1	1	0	1	8.664	0.0	0.30370744292777874	1.2052690868030922	0.0	0.9532195226832995	18618.0	319.49953276130265	131644.0	303.5348172087648
897	Feb25-FISH2-3R4-rep2-cp190-100x_Position008_7_cmle.ics	54	1	0	1	1	1	1	8.2308	1.0	0.3227109337418215	1.2959248111222386	0.0	0.9767174839035935	15496.0	270.3500189971262	103041.0	237.5841747440698
898	Feb25-FISH2-3R4-rep2-cp190-100x_Position008_7_cmle.ics	55	1	0	1	1	1	1	8.4474	1.0	0.3104725746778769	1.6635983982644702	0.0	0.990177107170681	11614.0	208.42919349811982	65578.0	151.20481178721684
899	Feb25-FISH2-3R4-rep2-cp190-100x_Position008_7_cmle.ics	56	1	0	1	1	1	1	8.664	1.0	0.33500636668927714	1.6491687187067228	0.0	0.9836883013834505	13570.0	243.0132592990379	86034.0	198.37071544270052
900	Feb25-FISH2-3R4-rep2-cp190-100x_Position008_7_cmle.ics	57	1	0	1	1	1	1	8.664	1.0	0.3178057608666319	1.3981794766482383	0.0	0.9610677052996328	19172.0	332.9802085560816	140720.0	324.461574227594
901	Feb25-FISH2-3R4-rep2-cp190-100x_Position008_7_cmle.ics	58	1	0	1	1	1	1	8.664	1.0	0.33545821225644296	1.361762892620855	0.0	0.9481905006468521	18588.0	323.5101513507228	138020.0	318.2361176442049
902	Feb25-FISH2-3R4-rep2-cp190-100x_Position008_7_cmle.ics	59	1	0	1	1	1	1	8.664	1.0	0.3183671967177337	1.2935731101896484	0.0	0.960750380931525	19472.0	339.1227943705259	144163.0	332.4001842337452
903	Feb25-FISH2-3R4-rep2-cp190-100x_Position008_7_cmle.ics	60	1	0	1	1	1	1	8.664	1.0	0.3094825158829088	1.1436844473622698	0.0	0.9663898192198976	21504.0	367.07301723687397	164957.0	380.34542282448285
904	Feb25-FISH2-3R4-rep2-cp190-100x_Position008_7_cmle.ics	61	1	0	1	1	1	1	8.664	1.0	0.3263142257503144	1.5892021228985262	0.0	0.9805134423598452	14676.0	261.05932616613916	95500.0	220.19670507913037
905	Feb25-FISH2-3R4-rep2-cp190-100x_Position008_7_cmle.ics	62	1	0	1	1	1	1	8.664	1.0	0.30352157999591295	1.0542245336825438	0.0	0.955012087764775	25194.0	424.3520044598786	207164.0	477.6631435708164
906	Feb25-FISH2-3R4-rep2-cp190-100x_Position008_7_cmle.ics	63	1	0	1	0	1	1	8.664	1.0	0.32172026224476213	1.548610074644716	0.0	0.9766753921168012	14446.0	255.872543298735	92605.0	213.521632186941
907	Feb25-FISH2-3R4-rep2-cp190-100x_Position008_7_cmle.ics	64	1	0	1	1	1	1	8.664	1.0	0.32896170309453543	1.388254629749787	0.0	0.9658799441418342	18434.0	320.13882038012457	134982.0	311.2313261255621
908	Feb25-FISH2-3R4-rep2-cp190-100x_Position008_7_cmle.ics	65	1	0	1	1	1	1	8.664	1.0	0.29791715763207743	1.378486184977265	0.0	0.9654610405022213	15380.0	268.15557433658756	97894.0	225.71660991640195
909	Feb25-FISH2-3R4-rep2-cp190-100x_Position008_7_cmle.ics	67	1	0	1	1	1	1	8.664	1.0	0.3067741457473995	1.6553667171122755	0.0	0.9852068953102859	12504.0	224.01208601175279	72821.0	167.90517550332305
910	Feb25-FISH2-3R4-rep2-cp190-100x_Position008_7_cmle.ics	68	1	0	1	0	1	1	8.664	1.0	0.30747685726917856	1.2316076502348656	0.0	0.9727695245995897	18534.0	320.3841448242412	131563.0	303.3480535112631
911	Feb25-FISH2-3R4-rep2-cp190-100x_Position008_7_cmle.ics	69	1	0	1	1	1	1	8.664	1.0	0.3209003820103261	1.3128550291979504	0.0	0.9587672546734102	19920.0	343.3300649261001	149759.0	345.3030194339841
912	Feb25-FISH2-3R4-rep2-cp190-100x_Position008_7_cmle.ics	70	1	0	1	1	1	1	8.664	1.0	0.303906941747832	1.5297006338612236	0.0	0.9844697013918967	12938.0	232.28327021711235	76286.0	175.89451145200562
913	Feb25-FISH2-3R4-rep2-cp190-100x_Position008_7_cmle.ics	71	1	0	1	2	2	3	8.664	2.0	0.30672316802655397	1.0474426198741813	0.0	0.9310851233169098	31016.0	509.42864976302366	284463.0	655.8933541039231
914	Feb25-FISH2-3R4-rep2-cp190-100x_Position008_7_cmle.ics	72	1	0	1	1	1	1	8.664	1.0	0.3133725864099313	1.4189334945943142	0.0	0.9664881423606472	16900.0	295.3365652249743	115647.0	266.65013981451506
915	Feb25-FISH2-3R4-rep2-cp190-100x_Position008_7_cmle.ics	73	1	0	1	1	1	1	8.664	1.0	0.30711900691708494	1.5807118867034227	0.0	0.9934684046326157	12116.0	218.03277971772062	69497.0	160.240946731773
916	Feb25-FISH2-3R4-rep2-cp190-100x_Position008_7_cmle.ics	74	1	0	1	1	1	1	8.664	1.0	0.3129207918835692	1.1319161316605224	0.0	0.9518410579220301	21192.0	365.9518451888987	162274.0	374.1591635603225
917	Feb25-FISH2-3R4-rep2-cp190-100x_Position008_7_cmle.ics	75	1	0	1	1	1	1	8.664	1.0	0.2932424005255017	1.4381329588599092	0.0	0.9906915783027584	12732.0	225.54976514583294	73153.0	168.67067609061385
918	Feb25-FISH2-3R4-rep2-cp190-100x_Position008_7_cmle.ics	76	1	0	1	1	1	1	8.664	1.0	0.3378678734452103	1.2593146113129121	0.0	0.9628485726738774	20548.0	354.64941540058186	160991.0	371.2009188208825
919	Feb25-FISH2-3R4-rep2-cp190-100x_Position008_7_cmle.ics	77	1	0	1	1	1	1	8.664	1.0	0.30351402772206837	1.354249822114111	0.0	0.9691343003136648	17566.0	304.1581779415761	120607.0	278.0865341306668
920	Feb25-FISH2-3R4-rep2-cp190-100x_Position008_7_cmle.ics	78	1	0	1	1	1	1	8.664	1.0	0.31679470325700637	1.0282111519765695	0.0	0.9410921886117705	31844.0	523.0408532864255	300749.0	693.4443859250615
921	Feb25-FISH2-3R4-rep2-cp190-100x_Position008_7_cmle.ics	80	1	0	1	1	1	1	8.664	1.0	0.31721484350696855	1.4954258232498656	0.0	0.9802257205909416	16280.0	285.90457956350457	110010.0	253.65276990319506
922	Feb25-FISH2-3R4-rep2-cp190-100x_Position008_7_cmle.ics	81	1	0	1	0	1	0	8.2308	1.0	0.28901347990383747	1.3571795784451675	0.0	0.9918295480008353	12584.0	220.2060480153252	71361.0	164.53881749897195
923	Feb25-FISH2-3R4-rep2-cp190-100x_Position008_7_cmle.ics	82	1	0	1	1	1	1	8.664	1.0	0.34674870248395373	1.4600770662447258	0.0	0.9746048640321252	16790.0	295.0784109608953	120464.0	277.7568155042132
924	Feb25-FISH2-3R4-rep2-cp190-100x_Position008_7_cmle.ics	83	1	0	1	0	1	1	8.014199999999999	1.0	0.310591929932743	1.483282112479008	0.0	0.9876608760747042	12772.0	224.2435799930488	75641.0	174.40731904597382
925	Feb25-FISH2-3R4-rep2-cp190-100x_Position008_7_cmle.ics	84	1	0	1	0	1	1	8.664	1.0	0.346244428052167	1.323685159208077	0.0	0.9662598976775882	19564.0	338.95528467857815	151409.0	349.107465123833
926	Feb25-FISH2-3R4-rep2-cp190-100x_Position008_7_cmle.ics	85	1	0	1	1	1	1	8.664	1.0	0.3053454776956163	1.1980432268253154	0.0	0.9632058758775797	18120.0	313.21526170550453	126738.0	292.22293202428085
927	Feb25-FISH2-3R4-rep2-cp190-100x_Position008_7_cmle.ics	86	1	0	1	1	1	2	8.664	1.0	0.3047839349491832	1.1378327730665854	0.0	0.9361333776642784	21082.0	363.02549255699097	158905.0	366.3911771790493
928	Feb25-FISH2-3R4-rep2-cp190-100x_Position008_7_cmle.ics	87	1	0	1	1	1	1	8.664	1.0	0.30556836746931854	1.38009690308584	0.0	0.976939781191375	15228.0	266.70135868512904	97677.0	225.21626766507032
929	Feb25-FISH2-3R4-rep2-cp190-100x_Position008_7_cmle.ics	88	1	0	1	1	0	1	8.664	0.0	0.29778018863461314	1.5527913089446357	0.0	0.9893105890605511	12722.0	226.379524284097	73630.0	169.77050675367926
930	Feb25-FISH2-3R4-rep2-cp190-100x_Position008_7_cmle.ics	89	1	0	1	1	0	1	8.664	0.0	0.3153808700733036	1.4762708887250429	0.0	0.9885304269273186	15164.0	268.1733563601915	98608.0	227.36289732400925
931	Feb25-FISH2-3R4-rep2-cp190-100x_Position008_7_cmle.ics	91	1	0	1	1	1	1	8.664	1.0	0.33652572994581664	1.4166964702409586	0.0	0.9662931451022068	17470.0	305.89806947736906	125957.0	290.4221610644191
932	Feb25-FISH2-3R4-rep2-cp190-100x_Position008_7_cmle.ics	92	1	0	1	1	1	1	8.664	1.0	0.3310855196655619	1.2093314569960232	0.0	0.9528736979217659	20956.0	361.9416700208166	164137.0	378.454728602861
933	Feb25-FISH2-3R4-rep2-cp190-100x_Position008_7_cmle.ics	93	1	0	1	1	1	1	8.664	1.0	0.31149845993858866	1.2587923101557172	0.0	0.9617426566303298	18774.0	324.9752210417778	135001.0	311.27513489411183
934	Feb25-FISH2-3R4-rep2-cp190-100x_Position008_7_cmle.ics	94	1	0	1	1	1	1	8.664	1.0	0.34570297112062104	1.3006350712878145	0.0	0.9646436772285986	18804.0	327.7755298649293	142561.0	328.70641332760107
935	Feb25-FISH2-3R4-rep2-cp190-100x_Position008_7_cmle.ics	95	1	0	1	1	1	1	8.664	1.0	0.32920204671404985	1.2264578550122975	0.0	0.9468625311085317	20272.0	348.41123281037	155722.0	359.05205558463183
936	Feb25-FISH2-3R4-rep2-cp190-100x_Position008_7_cmle.ics	96	1	0	1	1	1	1	8.664	1.0	0.31903661449540455	1.3286565723570363	0.0	0.967983574379401	19346.0	334.1068900291502	142916.0	329.5249455820837
937	Feb25-FISH2-3R4-rep2-cp190-100x_Position008_7_cmle.ics	97	1	0	1	1	1	1	8.664	1.0	0.3298556644641278	1.3677459117796198	0.0	0.9744068839838814	18956.0	329.4169875071162	140947.0	324.9849737255308
938	Feb25-FISH2-3R4-rep2-cp190-100x_Position008_7_cmle.ics	98	1	0	1	0	0	1	8.014199999999999	0.0	0.30242938111787276	1.4462696316346288	0.0	0.9882340949720333	11946.0	209.29516219998578	67518.0	155.6779176286149
939	Feb25-FISH2-3R4-rep2-cp190-100x_Position008_7_cmle.ics	99	1	0	1	1	1	1	8.664	1.0	0.33286951032326534	1.3114440730535737	0.0	0.9609939254335835	19580.0	339.7107372041478	148638.0	342.71830208954736
940	Feb25-FISH2-3R4-rep2-cp190-100x_Position008_7_cmle.ics	100	1	0	1	1	1	1	8.664	1.0	0.2854882597947379	1.4813357061443784	0.0	0.9956050189072169	11964.0	213.09118198904002	65748.0	151.59678497950432
941	Feb25-FISH2-3R4-rep2-cp190-100x_Position008_7_cmle.ics	101	1	0	1	1	1	1	8.664	1.0	0.34330108304389145	1.3246007254814662	0.0	0.9673918685179812	19962.0	345.01763653912343	155388.0	358.28194354801997
942	Feb25-FISH2-3R4-rep2-cp190-100x_Position008_7_cmle.ics	102	1	0	1	2	1	1	8.664	1.0	0.2989783351197961	1.0207439179248823	0.0	0.9436463771457282	29720.0	494.9070613794376	263431.0	607.3993530439832
943	Feb25-FISH2-3R4-rep2-cp190-100x_Position008_7_cmle.ics	103	1	0	1	1	1	1	8.664	1.0	0.33991051397645095	1.217199720443164	0.0	0.9552668583715908	22430.0	385.2392260767728	184162.0	424.6268649296629
944	Feb25-FISH2-3R4-rep2-cp190-100x_Position008_7_cmle.ics	104	1	0	1	1	1	1	8.664	1.0	0.3028791257118098	1.2708217300616806	0.0	0.9673134253283435	19356.0	332.87924166059094	139358.0	321.3211772399733
945	Feb25-FISH2-3R4-rep2-cp190-100x_Position008_7_cmle.ics	105	1	0	1	1	1	1	8.664	1.0	0.30393333254960536	1.1723218186419422	0.0	0.9677536636958475	18978.0	326.46806545858425	135531.0	312.4971689641844
946	Feb25-FISH2-3R4-rep2-cp190-100x_Position008_7_cmle.ics	106	1	0	1	1	1	1	8.664	1.0	0.2968578439340117	1.2116501775885162	0.0	0.9648675138136551	17774.0	306.74683888233216	121402.0	279.91958523577574
947	Feb25-FISH2-3R4-rep2-cp190-100x_Position008_7_cmle.ics	107	1	0	1	1	1	1	8.2308	1.0	0.32073656263946465	1.580951888741718	0.0	0.9863633187581868	11818.0	210.85824786853567	68417.0	157.75076409841742
948	Feb25-FISH2-3R4-rep2-cp190-100x_Position008_7_cmle.ics	108	1	0	1	0	1	1	8.664	1.0	0.34031282720313916	1.437365982195622	0.0	0.9667961174212997	17388.0	305.79754600322855	125773.0	289.9979077268844
949	Feb25-FISH2-3R4-rep2-cp190-100x_Position008_7_cmle.ics	109	1	0	1	0	1	1	8.664	1.0	0.28593648540277655	1.1532641052580737	0.0	0.953141327176377	20590.0	355.04969832737504	148557.0	342.5315383920457
950	Feb25-FISH2-3R4-rep2-cp190-100x_Position008_7_cmle.ics	110	1	0	1	1	1	1	8.664	1.0	0.32981196773256166	1.2171616776215743	0.0	0.9607216866611434	19994.0	343.67310123173337	152671.0	352.01728964540223
951	Feb25-FISH2-3R4-rep2-cp190-100x_Position008_7_cmle.ics	112	1	0	1	2	2	1	8.664	2.0	0.31223155995564633	1.0605080340308655	0.0	0.9502870002172402	23474.0	400.49542024422925	188970.0	435.71278909741636
952	Feb25-FISH2-3R4-rep2-cp190-100x_Position008_7_cmle.ics	113	1	0	1	1	1	1	8.664	1.0	0.32298492942950485	1.4468662830729468	0.0	0.9880246118008141	15370.0	270.78753763555534	101830.0	234.79194218018682
953	Feb25-FISH2-3R4-rep2-cp190-100x_Position008_7_cmle.ics	114	1	0	1	1	1	1	8.664	1.0	0.31957808235838786	1.2311706047772242	0.0	0.9580517426859113	19218.0	333.2826403159728	141620.0	326.53672642205703
954	Feb25-FISH2-3R4-rep2-cp190-100x_Position008_7_cmle.ics	115	1	0	1	1	1	1	8.4474	1.0	0.294346416037141	1.439908960629092	0.0	0.9804275093324808	13376.0	233.1307603685253	78921.0	181.97009593246122
955	Feb25-FISH2-3R4-rep2-cp190-100x_Position008_7_cmle.ics	116	1	0	1	0	1	0	8.664	1.0	0.3322741056323748	1.658985134688343	0.0	0.9753105919021609	13456.0	240.74648380621295	84605.0	195.0758349028254
956	Feb25-FISH2-3R4-rep2-cp190-100x_Position008_7_cmle.ics	117	1	0	1	0	1	2	8.664	1.0	0.34042211058056393	1.223670553877732	0.0	0.9598584742968711	21142.0	363.50036070722695	168656.0	388.8742983437258
957	Feb25-FISH2-3R4-rep2-cp190-100x_Position008_7_cmle.ics	118	1	0	1	1	1	1	8.664	1.0	0.3285480643517082	1.440945990709103	0.0	0.9715129400499561	16500.0	289.13589695715797	114235.0	263.39445659386865
958	Feb25-FISH2-3R4-rep2-cp190-100x_Position008_7_cmle.ics	119	1	0	1	1	1	1	8.664	1.0	0.3462112064387489	1.2406854530988374	0.0	0.9534572493689549	21110.0	363.25333909345954	169698.0	391.2768634399818
959	Feb25-FISH2-3R4-rep2-cp190-100x_Position009_8_cmle.ics	1	1	0	1	1	2	2	9.747	2.0	0.3343839175296836	1.199542350134339	0.0	0.9550230876982039	26528.0	458.28316800027363	234938.0	541.7023402919449
960	Feb25-FISH2-3R4-rep2-cp190-100x_Position009_8_cmle.ics	2	1	0	1	0	1	1	9.097199999999999	1.0	0.288932009293274	1.5667880633282385	0.0	0.9895521530782079	11774.0	209.9685698018625	64574.0	148.88986422806033
961	Feb25-FISH2-3R4-rep2-cp190-100x_Position009_8_cmle.ics	3	1	0	1	1	1	1	9.747	1.0	0.3053272203752623	1.5495777019094656	0.0	0.98338568232181	17704.0	314.4509780062855	122395.0	282.2091698236666
962	Feb25-FISH2-3R4-rep2-cp190-100x_Position009_8_cmle.ics	4	1	0	1	1	1	0	9.747	1.0	0.30002790462408174	1.7257798240518045	0.0	0.9926042410346781	12882.0	232.55313985823844	75306.0	173.63490128470147
963	Feb25-FISH2-3R4-rep2-cp190-100x_Position009_8_cmle.ics	5	1	0	1	1	1	1	9.747	1.0	0.3136531361636391	1.5407147342546155	0.0	0.9605682580644854	18068.0	320.0577760992526	127898.0	294.8975726304776
964	Feb25-FISH2-3R4-rep2-cp190-100x_Position009_8_cmle.ics	6	1	0	1	1	1	1	9.747	1.0	0.32850651646199874	1.4594832826356905	0.0	0.9650078065890452	20162.0	354.6831429727749	154293.0	355.75717504475665
965	Feb25-FISH2-3R4-rep2-cp190-100x_Position009_8_cmle.ics	7	1	0	1	1	1	1	9.747	1.0	0.3180558914423761	1.4356041488018332	0.0	0.9746712376846696	20314.0	358.87577273857033	153539.0	354.0186586507287
966	Feb25-FISH2-3R4-rep2-cp190-100x_Position009_8_cmle.ics	8	1	0	1	1	1	1	8.664	1.0	0.30077113067438993	1.4089061455530227	0.0	0.9804568261065874	13824.0	242.9786958946415	83819.0	193.263535319661
967	Feb25-FISH2-3R4-rep2-cp190-100x_Position009_8_cmle.ics	9	1	0	1	1	1	2	9.747	1.0	0.3078997431650166	1.3836547410019735	0.0	0.9655849239547674	19958.0	347.29217584818497	147114.0	339.20437770692337
968	Feb25-FISH2-3R4-rep2-cp190-100x_Position009_8_cmle.ics	10	1	0	1	1	1	1	9.747	1.0	0.3322245543427129	1.3962533429764503	0.0	0.9695414571814642	21440.0	376.8772834991464	170148.0	392.31443953721333
969	Feb25-FISH2-3R4-rep2-cp190-100x_Position009_8_cmle.ics	11	1	0	1	1	2	1	9.747	2.0	0.31573309781640146	1.3732040595307649	0.0	0.9659425516509805	19664.0	345.3093790700313	145694.0	335.9302486889929
970	Feb25-FISH2-3R4-rep2-cp190-100x_Position009_8_cmle.ics	12	1	0	1	1	1	1	9.747	1.0	0.3353313853826988	1.411297938670141	0.0	0.970086782139947	20918.0	366.2416119394167	164737.0	379.8381633991696
971	Feb25-FISH2-3R4-rep2-cp190-100x_Position009_8_cmle.ics	13	1	0	1	0	1	1	8.8806	1.0	0.28629179861611187	1.5236145851769654	0.0	0.9956474742949625	11334.0	201.63351510729126	60709.0	139.97823841517197
972	Feb25-FISH2-3R4-rep2-cp190-100x_Position009_8_cmle.ics	14	1	0	1	1	1	1	8.4474	1.0	0.2765253058547523	1.2223581575311857	0.0	0.9861940730777173	15534.0	268.8353016905425	95734.0	220.73624464969075
973	Feb25-FISH2-3R4-rep2-cp190-100x_Position009_8_cmle.ics	15	1	0	1	1	1	1	9.747	1.0	0.3312996749139368	1.3745949093058385	0.0	0.9800878454222	20846.0	365.5687870642545	162899.0	375.600241473144
974	Feb25-FISH2-3R4-rep2-cp190-100x_Position009_8_cmle.ics	16	1	0	1	1	1	1	9.747	1.0	0.3093845647541557	1.3622016227246028	0.0	0.9632358436581527	21394.0	374.56200033897096	163667.0	377.37103801241915
975	Feb25-FISH2-3R4-rep2-cp190-100x_Position009_8_cmle.ics	17	1	0	1	2	1	1	9.747	1.0	0.31657766989979047	1.408671545123873	0.0	0.976520420636844	19858.0	348.91927131132496	148053.0	341.36945316314643
976	Feb25-FISH2-3R4-rep2-cp190-100x_Position009_8_cmle.ics	18	1	0	1	1	1	1	9.747	1.0	0.3056258904513687	1.4540450016809476	0.0	0.9593766230270627	20040.0	352.86952755099605	147474.0	340.0344385847086
977	Feb25-FISH2-3R4-rep2-cp190-100x_Position009_8_cmle.ics	19	1	0	1	0	1	2	9.747	1.0	0.30547233117004213	1.3671282591009963	0.0	0.9610326734522695	21286.0	368.2865820371166	161399.0	372.14165448237236
978	Feb25-FISH2-3R4-rep2-cp190-100x_Position009_8_cmle.ics	20	1	0	1	1	1	1	9.747	1.0	0.29453314083051846	1.3523731736375801	0.0	0.9611578423379514	18936.0	331.96590523957633	132976.0	306.60604245657004
979	Feb25-FISH2-3R4-rep2-cp190-100x_Position009_8_cmle.ics	21	1	0	1	2	1	0	9.747	1.0	0.2789385163487451	1.3151620741249934	0.0	0.9701747619308184	18972.0	333.37895912383743	129777.0	299.2300292675843
980	Feb25-FISH2-3R4-rep2-cp190-100x_Position009_8_cmle.ics	22	1	0	1	1	1	1	8.4474	1.0	0.3129750967717485	1.3057517061774135	0.0	0.973460530331515	14738.0	256.4297349833969	94121.0	217.01711077228092
981	Feb25-FISH2-3R4-rep2-cp190-100x_Position009_8_cmle.ics	23	1	0	1	1	1	1	9.747	1.0	0.325055516744457	1.4474671012727238	0.0	0.9762017388253903	21170.0	371.19448162380024	165133.0	380.7512303647333
982	Feb25-FISH2-3R4-rep2-cp190-100x_Position009_8_cmle.ics	24	1	0	1	2	2	1	9.747	2.0	0.32987592978312547	1.1811141578039048	0.0	0.9481956392942446	30414.0	514.3952616153459	286457.0	660.4909690769889
983	Feb25-FISH2-3R4-rep2-cp190-100x_Position009_8_cmle.ics	25	1	0	1	1	1	1	9.747	1.0	0.31828164432640327	1.4876121421053166	0.0	0.9668915400441015	20634.0	362.6800880601035	157237.0	362.5452284453112
984	Feb25-FISH2-3R4-rep2-cp190-100x_Position009_8_cmle.ics	26	1	0	1	1	1	1	9.747	1.0	0.3011437488722356	1.338030343518452	0.0	0.977784716025775	18936.0	332.4340102163943	134460.0	310.02773785277344
985	Feb25-FISH2-3R4-rep2-cp190-100x_Position009_8_cmle.ics	27	1	0	1	1	1	2	9.747	1.0	0.31406712716185264	1.102248638494976	0.0	0.9374708190043481	30940.0	523.2947145893256	286791.0	661.2610811136009
986	Feb25-FISH2-3R4-rep2-cp190-100x_Position009_8_cmle.ics	28	1	0	1	1	1	1	9.747	1.0	0.2894900668329144	1.2708801089819077	0.0	0.9595871351969324	19984.0	345.36885457709525	142927.0	329.5503085533494
987	Feb25-FISH2-3R4-rep2-cp190-100x_Position009_8_cmle.ics	29	1	0	1	1	1	1	9.747	1.0	0.3389367656117981	1.4638684462889353	0.0	0.9721067044908378	20550.0	362.5816796717294	161269.0	371.84191027650553
988	Feb25-FISH2-3R4-rep2-cp190-100x_Position009_8_cmle.ics	30	1	0	1	1	1	1	9.313799999999999	1.0	0.31655414838864177	1.5096122218674068	0.0	0.986964694191898	15280.0	271.9359526930386	99927.0	230.40414815122784
989	Feb25-FISH2-3R4-rep2-cp190-100x_Position009_8_cmle.ics	31	1	0	1	0	1	0	8.2308	1.0	0.2996720732561662	1.4390881194504992	0.0	0.9915052270875555	12184.0	214.19262173823316	69228.0	159.62070679809463
990	Feb25-FISH2-3R4-rep2-cp190-100x_Position009_8_cmle.ics	32	1	0	1	0	1	1	9.747	1.0	0.31082543151648895	1.484608816217677	0.0	0.9659437277947147	17058.0	301.2080276499627	116795.0	269.2971117247857
991	Feb25-FISH2-3R4-rep2-cp190-100x_Position009_8_cmle.ics	33	1	0	1	1	1	1	9.747	1.0	0.328905004238471	1.5013005460480378	0.0	0.9657454032651315	20714.0	364.2806625458096	160770.0	370.69135367090877
992	Feb25-FISH2-3R4-rep2-cp190-100x_Position009_8_cmle.ics	34	1	0	1	1	1	1	8.664	1.0	0.29972369043429115	1.4723865364595357	0.0	0.99242722456705	13250.0	235.79177764680352	78516.0	181.03627744495287
993	Feb25-FISH2-3R4-rep2-cp190-100x_Position009_8_cmle.ics	35	1	0	1	1	1	1	9.747	1.0	0.307003177704507	1.4665203692827755	0.0	0.9745214196809864	16944.0	299.9476778572863	114913.0	264.95773791369743
994	Feb25-FISH2-3R4-rep2-cp190-100x_Position009_8_cmle.ics	36	1	0	1	1	1	1	9.747	1.0	0.32990418467726107	1.2445944030781384	0.0	0.9548247772724869	25146.0	433.8116765522278	215363.0	496.56778006237437
995	Feb25-FISH2-3R4-rep2-cp190-100x_Position009_8_cmle.ics	37	1	0	1	1	1	1	9.747	1.0	0.30996497655614597	1.449973271268313	0.0	0.9517228935809006	18538.0	326.30144260931615	132137.0	304.6715394663984
996	Feb25-FISH2-3R4-rep2-cp190-100x_Position009_8_cmle.ics	38	1	0	1	0	1	1	8.014199999999999	1.0	0.2889770813546574	1.4791577884933134	0.0	0.9964998782742454	10306.0	182.12405021356454	52886.0	121.94055439596741
997	Feb25-FISH2-3R4-rep2-cp190-100x_Position009_8_cmle.ics	39	1	0	1	1	1	1	9.747	1.0	0.3236016060518319	1.4917196847061531	0.0	0.96725334906192	19074.0	336.4776088406861	140910.0	324.89966191309173
998	Feb25-FISH2-3R4-rep2-cp190-100x_Position009_8_cmle.ics	40	1	0	1	1	1	1	9.747	1.0	0.3065563627353111	1.4794182822595585	0.0	0.9598639173515976	19382.0	339.9669411930736	140484.0	323.91742320771255
999	Feb25-FISH2-3R4-rep2-cp190-100x_Position009_8_cmle.ics	41	1	0	1	1	1	0	8.4474	1.0	0.2767369364171298	1.3455500128483842	0.0	0.9942701684505523	12128.0	216.1242640470276	66068.0	152.33461687086896
1000	Feb25-FISH2-3R4-rep2-cp190-100x_Position009_8_cmle.ics	42	1	0	1	0	1	1	8.2308	1.0	0.29744731009556674	1.540624853416659	0.0	0.9975320118169609	11424.0	201.67876774067915	62619.0	144.3821725167546
1001	Feb25-FISH2-3R4-rep2-cp190-100x_Position009_8_cmle.ics	43	1	0	1	1	1	1	9.747	1.0	0.30058873755123866	1.2403131487848635	0.0	0.9661991346130469	21546.0	373.6990963552253	163046.0	375.9391829982397
1002	Feb25-FISH2-3R4-rep2-cp190-100x_Position009_8_cmle.ics	44	1	0	1	0	0	0	7.797599999999999	0.0	0.2975884139862574	1.4565456256123042	0.0	0.9942065923562687	10340.0	182.55619873228122	53934.0	124.35695384018656
1003	Feb25-FISH2-3R4-rep2-cp190-100x_Position009_8_cmle.ics	45	1	0	1	0	0	0	9.313799999999999	0.0	0.29706336091764823	1.7457159226347005	0.0	0.9913630568600432	11368.0	204.49980950540976	62119.0	143.22931018649737
1004	Feb25-FISH2-3R4-rep2-cp190-100x_Position009_8_cmle.ics	46	1	0	1	1	1	1	9.747	1.0	0.33269167997731297	1.520178363131978	0.0	0.9770898855146934	20098.0	354.11888399873123	154534.0	356.3128546879406
1005	Feb25-FISH2-3R4-rep2-cp190-100x_Position009_8_cmle.ics	47	1	0	1	1	1	1	9.747	1.0	0.2921805984114188	1.4644580237378995	0.0	0.9846280388763755	16966.0	299.31587544397206	112323.0	258.98591104296503
1006	Feb25-FISH2-3R4-rep2-cp190-100x_Position009_8_cmle.ics	48	1	0	1	0	1	1	8.2308	1.0	0.2857814819634808	1.4269696319394654	0.0	0.9971796400308328	10572.0	187.64724551856182	54642.0	125.9894068998308
1007	Feb25-FISH2-3R4-rep2-cp190-100x_Position009_8_cmle.ics	49	1	0	1	2	1	1	9.747	1.0	0.3276199789643969	1.4877781775676344	0.0	0.9686414099653282	20058.0	352.2653605580555	152894.0	352.53146624469696
1008	Feb25-FISH2-3R4-rep2-cp190-100x_Position009_8_cmle.ics	51	1	0	1	1	1	1	8.014199999999999	1.0	0.29620766626429573	1.4808824135361056	0.0	0.9847780791742929	10768.0	190.62308095538836	57184.0	131.85055898685854
1009	Feb25-FISH2-3R4-rep2-cp190-100x_Position009_8_cmle.ics	52	1	0	1	1	1	1	9.747	1.0	0.32187476346039673	1.4096567925823498	0.0	0.963531704253472	20646.0	361.6843770941822	158260.0	364.9039847730175
1010	Feb25-FISH2-3R4-rep2-cp190-100x_Position009_8_cmle.ics	53	1	0	1	1	1	1	9.747	1.0	0.29202583416514283	1.4384287580530908	0.0	0.9599269053358668	17608.0	306.5947175174896	118727.0	273.7517717688996
1011	Feb25-FISH2-3R4-rep2-cp190-100x_Position009_8_cmle.ics	54	1	0	1	1	1	1	9.747	1.0	0.3209339086423475	1.4370004343982659	0.0	0.957576997476527	20472.0	358.2639812347565	156035.0	359.77374740337285
1012	Feb25-FISH2-3R4-rep2-cp190-100x_Position009_8_cmle.ics	55	1	0	1	1	1	1	9.747	1.0	0.2903946205250719	1.7666252045741047	0.0	0.9923976668239354	12082.0	218.4666254060994	67294.0	155.16143530465965
1013	Feb25-FISH2-3R4-rep2-cp190-100x_Position009_8_cmle.ics	56	1	0	1	1	1	1	9.747	1.0	0.30825441796365105	1.507284689012847	0.0	0.9692823023339658	18046.0	321.6725989638831	126561.0	291.8148187593698
1014	Feb25-FISH2-3R4-rep2-cp190-100x_Position009_8_cmle.ics	57	1	0	1	1	1	1	9.747	1.0	0.30512169615431756	1.320642537133614	0.0	0.9686787684403377	20776.0	361.31284403071965	155544.0	358.6416365950602
1015	Feb25-FISH2-3R4-rep2-cp190-100x_Position009_8_cmle.ics	58	1	0	1	1	0	1	9.747	0.0	0.29629512428399424	1.6602474721851421	0.0	0.9907502228341203	14084.0	252.60415500401928	85551.0	197.25705043167204
1016	Feb25-FISH2-3R4-rep2-cp190-100x_Position009_8_cmle.ics	59	1	0	1	1	1	1	9.747	1.0	0.31547121848548426	1.5274209165368928	0.0	0.9674382505996982	19772.0	347.55909457133174	146835.0	338.56108052663984
1017	Feb25-FISH2-3R4-rep2-cp190-100x_Position009_8_cmle.ics	60	1	0	1	1	1	1	9.5304	1.0	0.2866775277442803	1.176962459164204	0.0	0.9690454121776686	19080.0	328.9347734567568	132690.0	305.9466052036629
1018	Feb25-FISH2-3R4-rep2-cp190-100x_Position009_8_cmle.ics	61	1	0	1	1	1	1	9.747	1.0	0.3170309796617576	1.6056304697721386	0.0	0.9838311888843579	16134.0	287.41648525747087	108502.0	250.17573711513924
1019	Feb25-FISH2-3R4-rep2-cp190-100x_Position009_8_cmle.ics	62	1	0	1	1	1	1	9.747	1.0	0.3252457841111519	1.5071134849561036	0.0	0.9842756461570477	19382.0	342.14362933524706	144703.0	333.64527555042304
1020	Feb25-FISH2-3R4-rep2-cp190-100x_Position009_8_cmle.ics	64	1	0	1	1	1	1	9.747	1.0	0.293607584417465	1.1171121174767111	0.0	0.9441270478669607	27564.0	472.30734432226404	233169.0	537.6235133674948
1021	Feb25-FISH2-3R4-rep2-cp190-100x_Position009_8_cmle.ics	65	1	0	1	0	1	1	9.747	1.0	0.3296775226664591	1.4873327786424668	0.0	0.9690435372108338	20502.0	360.78342707181633	158494.0	365.44352434357785
1022	Feb25-FISH2-3R4-rep2-cp190-100x_Position009_8_cmle.ics	66	1	0	1	0	0	0	6.9312	0.0	0.2954365287776456	1.3883574557619103	0.0	0.9924557126479661	9638.0	168.0149663448002	48360.0	111.50484458247901
1023	Feb25-FISH2-3R4-rep2-cp190-100x_Position009_8_cmle.ics	67	1	0	1	1	2	1	9.747	2.0	0.3091736960292151	1.0644659821749287	0.0	0.9520030874689775	31746.0	535.1981956420084	295739.0	681.8927053758841
1024	Feb25-FISH2-3R4-rep2-cp190-100x_Position009_8_cmle.ics	68	1	0	1	1	0	1	8.664	0.0	0.2783285143391342	1.3818771327805515	0.0	0.9932339163474572	11554.0	207.20535738500104	61610.0	142.0556963342955
1025	Feb25-FISH2-3R4-rep2-cp190-100x_Position009_8_cmle.ics	69	1	0	1	1	1	1	9.747	1.0	0.3225603549581732	1.516880151798609	0.0	0.979910369050445	19498.0	342.5826803327453	145400.0	335.2523656388016
1026	Feb25-FISH2-3R4-rep2-cp190-100x_Position009_8_cmle.ics	70	1	0	1	0	0	0	7.5809999999999995	0.0	0.28632994571052406	1.5329723675423492	0.0	0.9968659881321106	9808.0	173.0077440480713	48874.0	112.68998705798342
1027	Feb25-FISH2-3R4-rep2-cp190-100x_Position009_8_cmle.ics	71	1	0	1	1	1	1	9.747	1.0	0.32894420498989985	1.5022703485793347	0.0	0.9712646848141125	19710.0	347.9757409628154	149233.0	344.0902082625535
1028	Feb25-FISH2-3R4-rep2-cp190-100x_Position009_8_cmle.ics	72	1	0	1	1	1	0	8.4474	1.0	0.29746568069734236	1.4922712808670848	0.0	0.9963284703550578	11942.0	211.45267526484278	66928.0	154.31754007891138
1029	Feb25-FISH2-3R4-rep2-cp190-100x_Position009_8_cmle.ics	74	1	0	1	1	1	1	9.747	1.0	0.3203684365800923	1.3614628800151836	0.0	0.9676957346330566	21218.0	370.5351830954626	164496.0	379.28248375598565
1030	Feb25-FISH2-3R4-rep2-cp190-100x_Position009_8_cmle.ics	75	1	0	1	1	1	1	9.5304	1.0	0.292002356718732	1.165572176041129	0.0	0.9723362387554148	21156.0	361.94080868337136	156357.0	360.51619074405846
1031	Feb25-FISH2-3R4-rep2-cp190-100x_Position009_8_cmle.ics	76	1	0	1	0	0	0	7.3644	0.0	0.29166996661268796	1.2735112787209346	0.0	0.9919949708917274	11372.0	197.68465192131225	61585.0	141.99805321778265
1032	Feb25-FISH2-3R4-rep2-cp190-100x_Position009_8_cmle.ics	77	1	0	1	1	1	1	9.747	1.0	0.31911104792316514	1.3960052775103107	0.0	0.9666158243558631	20554.0	362.48382850482363	156527.0	360.90816393634594
1033	Feb25-FISH2-3R4-rep2-cp190-100x_Position009_8_cmle.ics	78	1	0	1	1	1	1	9.747	1.0	0.31278575724306984	1.365372433354241	0.0	0.968839402147546	20220.0	354.6452107342827	151206.0	348.6394030177485
1034	Feb25-FISH2-3R4-rep2-cp190-100x_Position009_8_cmle.ics	79	1	0	1	1	1	1	8.8806	1.0	0.2858931041784128	1.3048304529887413	0.0	0.9801218829081185	16522.0	287.0763743645819	106775.0	246.19375062643084
1035	Feb25-FISH2-3R4-rep2-cp190-100x_Position009_8_cmle.ics	80	1	0	1	1	2	2	9.747	2.0	0.31093493078952317	1.0810419074395756	0.0	0.9456779306616888	29542.0	503.9892985723562	266237.0	613.8692164413867
1036	Feb25-FISH2-3R4-rep2-cp190-100x_Position009_8_cmle.ics	82	1	0	1	1	1	1	9.747	1.0	0.3278476775590459	1.4556292972847842	0.0	0.9723158039621507	20668.0	360.56106445521266	159977.0	368.8629140151208
1037	Feb25-FISH2-3R4-rep2-cp190-100x_Position009_8_cmle.ics	83	1	0	1	0	0	0	7.147799999999999	0.0	0.2892225623982244	1.4548521478939866	0.0	0.9962714688497823	9586.0	167.74228509105686	47462.0	109.43430383733701
1038	Feb25-FISH2-3R4-rep2-cp190-100x_Position009_8_cmle.ics	84	1	0	1	1	1	1	9.747	1.0	0.2920231180852972	1.332206289947059	0.0	0.9494927089833357	18998.0	331.3854221062079	133059.0	306.7974176033927
1039	Feb25-FISH2-3R4-rep2-cp190-100x_Position009_8_cmle.ics	85	1	0	1	1	1	1	9.747	1.0	0.32792501370955984	1.3933958833526157	0.0	0.9622299041063817	20678.0	363.9442501082252	160112.0	369.17418684429026
1040	Feb25-FISH2-3R4-rep2-cp190-100x_Position009_8_cmle.ics	86	1	0	1	1	2	2	9.747	2.0	0.3399506351650359	1.2722039392984088	0.0	0.9608372648538065	24800.0	429.40291562701304	214121.0	493.7040700340154
1041	Feb25-FISH2-3R4-rep2-cp190-100x_Position009_8_cmle.ics	87	1	0	1	1	1	0	7.797599999999999	1.0	0.2915386105311334	1.5063954479773851	0.0	0.9931346056563232	9886.0	174.9849176009934	49906.0	115.06949490763434
1042	Feb25-FISH2-3R4-rep2-cp190-100x_Position009_8_cmle.ics	88	1	0	1	1	1	1	9.747	1.0	0.32121062552255597	1.3508736189060109	0.0	0.9757377920893635	21968.0	384.1830644662171	173522.0	400.0939545417891
1043	Feb25-FISH2-3R4-rep2-cp190-100x_Position009_8_cmle.ics	90	1	0	1	1	1	2	9.747	1.0	0.3213990388041389	1.524251156349254	0.0	0.9688504659431072	18990.0	334.83445402883973	139503.0	321.65550731574785
1044	Feb25-FISH2-3R4-rep2-cp190-100x_Position009_8_cmle.ics	91	1	0	1	1	1	1	9.747	1.0	0.29129133764060394	1.2306718529146363	0.0	0.958929595569789	18390.0	325.5451542515338	126564.0	291.82173593335136
1045	Feb25-FISH2-3R4-rep2-cp190-100x_Position009_8_cmle.ics	92	1	0	1	1	1	1	9.747	1.0	0.30621000914198226	1.3033815120907146	0.0	0.9601245679299618	20348.0	356.0545916684608	151031.0	348.23590120215846
1046	Feb25-FISH2-3R4-rep2-cp190-100x_Position009_8_cmle.ics	93	1	0	1	0	0	1	9.747	0.0	0.2933117471159579	1.7724798731772695	0.0	0.9929153589421538	12190.0	221.02060914231996	68540.0	158.0343682316607
1047	Feb25-FISH2-3R4-rep2-cp190-100x_Position009_8_cmle.ics	94	1	0	1	1	1	1	9.747	1.0	0.2997101510490852	1.3695818246462963	0.0	0.9746934548946329	18550.0	327.8334985181768	130059.0	299.8802436218494
1048	Feb25-FISH2-3R4-rep2-cp190-100x_Position009_8_cmle.ics	95	1	0	1	0	1	1	7.797599999999999	1.0	0.30289601354159196	1.4881784285756208	0.0	0.9900330624041195	11066.0	195.22303543212885	60243.0	138.90377072337225
1049	Feb25-FISH2-3R4-rep2-cp190-100x_Position009_8_cmle.ics	96	1	0	1	1	1	1	9.747	1.0	0.3162646413790855	1.633653550665209	0.0	0.9769258562232773	16326.0	290.3029298704708	110311.0	254.34679302600992
1050	Feb25-FISH2-3R4-rep2-cp190-100x_Position009_8_cmle.ics	97	1	0	1	1	1	1	9.747	1.0	0.34332455395996836	1.3378826052326176	0.0	0.9583960771393634	24850.0	428.34361278261946	215832.0	497.64916492815564
1051	Feb25-FISH2-3R4-rep2-cp190-100x_Position009_8_cmle.ics	98	1	0	1	1	0	0	9.747	0.0	0.29671317917997664	1.64798938069321	0.0	0.9921962639539161	12710.0	228.77955018043858	73394.0	169.22635573379785
1052	Feb25-FISH2-3R4-rep2-cp190-100x_Position009_8_cmle.ics	99	1	0	1	1	1	1	9.747	1.0	0.31189626591042535	1.3534805121069746	0.0	0.9644184320880551	22030.0	383.39193409328817	171712.0	395.9205929062579
1053	Feb25-FISH2-3R4-rep2-cp190-100x_Position009_8_cmle.ics	100	1	0	1	0	0	0	7.147799999999999	0.0	0.28025789191192296	1.2025875338434253	0.0	0.9932967853602527	9808.0	169.42674097548885	48353.0	111.48870450985538
1054	Feb25-FISH2-3R4-rep2-cp190-100x_Position009_8_cmle.ics	101	1	0	1	1	1	1	9.5304	1.0	0.3062222135944664	1.6966804733747682	0.0	0.9931865562136135	13022.0	234.60517724532986	77323.0	178.2855479249591
1055	Feb25-FISH2-3R4-rep2-cp190-100x_Position009_8_cmle.ics	102	1	0	1	0	0	0	6.497999999999999	0.0	0.2784734586343401	1.4033146881407756	0.0	0.9926471897046719	6532.0	117.09313823137258	26196.0	60.40076320683664
1056	Feb25-FISH2-3R4-rep2-cp190-100x_Position009_8_cmle.ics	104	1	0	1	2	1	1	9.747	1.0	0.29583728922311675	1.4388195920168456	0.0	0.9648798444944574	19170.0	334.7845278025696	135748.0	312.9975112155161
1057	Feb25-FISH2-3R4-rep2-cp190-100x_Position009_8_cmle.ics	105	1	0	1	1	1	1	9.747	1.0	0.308404745376263	1.4565005042808767	0.0	0.9797149857248642	19314.0	338.7983759207251	140166.0	323.18420276566894
1058	Feb25-FISH2-3R4-rep2-cp190-100x_Position009_8_cmle.ics	106	1	0	1	1	1	1	9.747	1.0	0.32740512168992925	1.4223360141131751	0.0	0.9656623233327597	20828.0	365.47079659197647	161729.0	372.9025436203421
1059	Feb25-FISH2-3R4-rep2-cp190-100x_Position009_8_cmle.ics	107	1	0	1	1	1	1	9.747	1.0	0.3241466675590984	1.4064851983748148	0.0	0.9687303050851179	21148.0	371.6624472952399	164645.0	379.62603673040223
1060	Feb25-FISH2-3R4-rep2-cp190-100x_Position009_8_cmle.ics	108	1	0	1	1	1	1	9.747	1.0	0.32684471627006234	1.4943925528455533	0.0	0.9630647636753203	20786.0	363.24490425562493	161102.0	371.4568542581996
1061	Feb25-FISH2-3R4-rep2-cp190-100x_Position009_8_cmle.ics	109	1	0	1	1	1	1	9.747	1.0	0.33256910876683715	1.0900161811866445	0.0	0.9456749979525927	30210.0	512.0832334891334	284735.0	656.5205112115831
1062	Feb25-FISH2-3R4-rep2-cp190-100x_Position009_8_cmle.ics	110	1	0	1	1	1	2	9.747	1.0	0.3281464958142506	1.2012241864320163	0.0	0.9495403314713767	27996.0	479.55081266442266	252320.0	581.7804463410071
1063	Feb25-FISH2-3R4-rep2-cp190-100x_Position009_8_cmle.ics	111	1	0	1	1	1	1	9.747	1.0	0.31265723659847483	1.174887550369404	0.0	0.9364019802238398	29410.0	497.7626665485782	265186.0	611.445899823186
1064	Feb25-FISH2-3R4-rep2-cp190-100x_Position009_8_cmle.ics	112	1	0	1	1	1	1	8.8806	1.0	0.300506316588733	1.5384320792258737	0.0	0.9906145917147091	12362.0	220.65146977536907	70849.0	163.35828647278854
1065	Feb25-FISH2-3R4-rep2-cp190-100x_Position009_8_cmle.ics	113	1	0	1	1	1	1	9.747	1.0	0.32248695657130416	1.6322169643095343	0.0	0.9769366217002143	17762.0	316.26206042617815	126406.0	291.45743143699
1066	Feb25-FISH2-3R4-rep2-cp190-100x_Position009_8_cmle.ics	114	1	0	1	1	1	1	9.747	1.0	0.30351812029303465	1.5642272609758532	0.0	0.967440424040308	18728.0	328.9793550685382	132771.0	306.1333689011646
1067	Feb25-FISH2-3R4-rep2-cp190-100x_Position009_8_cmle.ics	115	1	0	1	1	1	1	9.747	1.0	0.3130368557232605	1.4024334669432563	0.0	0.9678944119786377	20436.0	356.80411685283184	153697.0	354.38296314709004
1068	Feb25-FISH2-3R4-rep2-cp190-100x_Position009_8_cmle.ics	116	1	0	1	1	1	1	9.747	1.0	0.3156983157601606	1.6294074775869367	0.0	0.9874641407627436	17038.0	303.3590561521645	117500.0	270.9226476104484
1069	Feb25-FISH2-3R4-rep2-cp190-100x_Position009_8_cmle.ics	117	1	0	1	1	0	0	8.664	0.0	0.29413398826120396	1.3431523031315409	0.0	0.9802467811151223	14382.0	251.5634445102233	87958.0	202.80692968953034
1070	Feb25-FISH2-3R4-rep2-cp190-100x_Position009_8_cmle.ics	118	1	0	1	1	1	1	9.747	1.0	0.3173077366435024	1.5322663445634896	0.0	0.9804179713496377	19214.0	339.2083984441588	141072.0	325.2731893080951
1071	Feb25-FISH2-3R4-rep2-cp190-100x_Position009_8_cmle.ics	120	1	0	1	1	1	1	8.2308	1.0	0.3059328787344887	1.5119343059338977	0.0	0.9839096390835687	11572.0	204.72877048482817	64744.0	149.2818374203478
1072	Feb25-FISH2-3R4-rep2-cp190-100x_Position009_8_cmle.ics	121	1	0	1	1	1	1	9.747	1.0	0.3224527781596886	1.5524691079641941	0.0	0.9666860008896716	19600.0	347.0622397311895	146518.0	337.83016580925675
1073	Feb25-FISH2-3R4-rep2-cp190-100x_Position009_8_cmle.ics	122	1	0	1	1	1	1	9.747	1.0	0.304647220763234	1.462253886423419	0.0	0.9631736579271386	18390.0	323.2046293674891	129433.0	298.4368599843673
1074	Feb25-FISH2-3R4-rep2-cp190-100x_Position009_8_cmle.ics	123	1	0	1	1	1	1	9.747	1.0	0.32230387863549714	1.3041067988887158	0.0	0.9587052325618343	22090.0	386.27754287408	175267.0	404.11744407438675
1075	Feb25-FISH2-3R4-rep2-cp190-100x_Position009_8_cmle.ics	124	1	0	1	1	1	1	9.313799999999999	1.0	0.30613682048036284	1.5292815506436084	0.0	0.979190540480169	14214.0	251.3432224846242	88167.0	203.28882614357786
1076	Feb25-FISH2-3R4-rep2-cp190-100x_Position010_9_cmle.ics	1	1	0	1	1	1	1	8.4474	1.0	0.2945108875464098	1.0837425211617384	0.0	0.9669384635395556	19752.0	333.93498535504415	141658.0	326.62434395915653
1077	Feb25-FISH2-3R4-rep2-cp190-100x_Position010_9_cmle.ics	2	1	0	1	2	2	2	9.747	2.0	0.2960317322663638	1.0824176694545222	0.0	0.9284140553273924	30706.0	517.8078936585265	275282.0	634.72449599574
1078	Feb25-FISH2-3R4-rep2-cp190-100x_Position010_9_cmle.ics	3	1	0	1	1	1	0	8.664	1.0	0.2994990691302591	1.2241669095191343	0.0	0.9798613711584392	16924.0	291.8940178650353	113299.0	261.23629831162714
1079	Feb25-FISH2-3R4-rep2-cp190-100x_Position010_9_cmle.ics	4	1	0	1	1	1	1	8.2308	1.0	0.29640395289360655	1.1734585199683254	0.0	0.9656870699555118	16150.0	275.6033191557465	105069.0	242.26018435559317
1080	Feb25-FISH2-3R4-rep2-cp190-100x_Position010_9_cmle.ics	5	1	0	1	1	2	1	9.747	2.0	0.2677673358223844	1.079947690961002	0.0	0.9493078133653207	25784.0	432.6922644635804	201455.0	464.4997614839393
1081	Feb25-FISH2-3R4-rep2-cp190-100x_Position010_9_cmle.ics	6	1	0	1	1	1	1	8.2308	1.0	0.28888072620575855	1.1078275930783914	0.0	0.9591765453265924	16892.0	289.30647136721973	110957.0	255.83629115670226
1082	Feb25-FISH2-3R4-rep2-cp190-100x_Position010_9_cmle.ics	7	1	0	1	1	1	1	9.747	1.0	0.3179495491291178	1.5236920054185554	0.0	0.9672811938042225	17846.0	315.89236383774164	126405.0	291.45512571232956
1083	Feb25-FISH2-3R4-rep2-cp190-100x_Position010_9_cmle.ics	9	1	0	1	0	1	1	9.747	1.0	0.3196387387128638	1.449087408257592	0.0	0.9683552502997729	18812.0	331.4885040874746	137169.0	316.27394595810716
1084	Feb25-FISH2-3R4-rep2-cp190-100x_Position010_9_cmle.ics	10	1	0	1	1	1	1	7.3644	1.0	0.3095937842861511	1.4007466768239947	0.0	0.9764304362449558	11932.0	207.88224762111204	68193.0	157.23428177446218
1085	Feb25-FISH2-3R4-rep2-cp190-100x_Position010_9_cmle.ics	11	1	0	1	1	1	1	9.313799999999999	1.0	0.28226435979881176	1.2141112465362742	0.0	0.9428983208654057	19578.0	336.2254702126842	136853.0	315.54533696538454
1086	Feb25-FISH2-3R4-rep2-cp190-100x_Position010_9_cmle.ics	12	1	0	1	0	1	1	9.747	1.0	0.33030894567404984	1.4939621411721051	0.0	0.9654268126403239	19868.0	351.81094673869677	151344.0	348.95759302089954
1087	Feb25-FISH2-3R4-rep2-cp190-100x_Position010_9_cmle.ics	13	1	0	1	1	1	1	8.2308	1.0	0.31788475624431045	1.5371089988127915	0.0	0.9782077407000832	11684.0	207.2083083029876	66957.0	154.3844060940663
1088	Feb25-FISH2-3R4-rep2-cp190-100x_Position010_9_cmle.ics	14	1	0	1	0	0	1	7.797599999999999	0.0	0.29241116807063283	1.3897503495554506	0.0	0.9896096060927696	11526.0	201.80495085480868	62920.0	145.07619563956945
1089	Feb25-FISH2-3R4-rep2-cp190-100x_Position010_9_cmle.ics	15	1	0	1	1	1	1	9.747	1.0	0.31014553708982795	1.4276695728931625	0.0	0.9613768819580365	18618.0	325.7253289528621	133032.0	306.7351630375589
1090	Feb25-FISH2-3R4-rep2-cp190-100x_Position010_9_cmle.ics	16	1	0	1	1	1	1	8.4474	1.0	0.29693278226352027	1.566573122574883	0.0	0.9923929867798851	10766.0	191.84226898085927	57238.0	131.9750681185263
1091	Feb25-FISH2-3R4-rep2-cp190-100x_Position010_9_cmle.ics	17	1	0	1	1	1	1	9.747	1.0	0.32283280500990463	1.3997179624138802	0.0	0.9587475884249606	21312.0	372.84651469483106	166226.0	383.2713874186756
1092	Feb25-FISH2-3R4-rep2-cp190-100x_Position010_9_cmle.ics	18	1	0	1	1	1	1	8.8806	1.0	0.3052268879161332	1.3375980903743345	0.0	0.9663109705922907	16114.0	279.05855703029863	106265.0	245.01783104956846
1093	Feb25-FISH2-3R4-rep2-cp190-100x_Position010_9_cmle.ics	19	1	0	1	1	1	1	9.747	1.0	0.3057247148807769	1.4952479924548412	0.0	0.9720556958530896	18774.0	330.59248076349627	133744.0	308.3768389958451
1094	Feb25-FISH2-3R4-rep2-cp190-100x_Position010_9_cmle.ics	20	1	0	1	1	1	1	8.8806	1.0	0.2881642340961013	1.2485409980051425	0.0	0.9633534081329234	17956.0	307.77143901694825	121453.0	280.03717719346196
1095	Feb25-FISH2-3R4-rep2-cp190-100x_Position010_9_cmle.ics	21	1	0	1	2	1	1	9.747	1.0	0.30473016258303826	1.3854534226858364	0.0	0.9651589483813646	18134.0	315.2601180030706	126757.0	292.26674079283066
1096	Feb25-FISH2-3R4-rep2-cp190-100x_Position010_9_cmle.ics	22	1	0	1	1	1	2	8.664	1.0	0.27581937114640537	1.1414296122962415	0.0	0.9591704158450997	20356.0	345.63079559137475	143425.0	330.6985594342856
1097	Feb25-FISH2-3R4-rep2-cp190-100x_Position010_9_cmle.ics	24	1	0	1	1	1	1	8.2308	1.0	0.2881546709362729	1.1370573489028102	0.0	0.9585631533749502	16214.0	278.110213783542	104213.0	240.28648404619278
1098	Feb25-FISH2-3R4-rep2-cp190-100x_Position010_9_cmle.ics	25	1	0	1	1	1	1	9.747	1.0	0.28521626409429657	1.1698679914153638	0.0	0.9618652586977005	19896.0	349.79188938646644	140932.0	324.95038785562303
1099	Feb25-FISH2-3R4-rep2-cp190-100x_Position010_9_cmle.ics	26	1	0	1	1	1	1	9.747	1.0	0.3221811657437581	1.4034644416821531	0.0	0.9501421589683224	18914.0	334.2828855694056	138835.0	320.11528324252424
1100	Feb25-FISH2-3R4-rep2-cp190-100x_Position010_9_cmle.ics	27	1	0	1	1	1	2	9.747	1.0	0.314567894992174	1.1936034459089302	0.0	0.9490604810480887	28060.0	477.7043310079048	247892.0	571.5706975442491
1101	Feb25-FISH2-3R4-rep2-cp190-100x_Position010_9_cmle.ics	28	1	0	1	1	1	1	9.747	1.0	0.32160866222169526	1.542742273112725	0.0	0.9799671687982888	18248.0	322.5122114989252	131450.0	303.08750662462495
1102	Feb25-FISH2-3R4-rep2-cp190-100x_Position010_9_cmle.ics	29	1	0	1	1	1	1	8.2308	1.0	0.30207372415667805	1.1916596409152143	0.0	0.9740181284972184	15750.0	268.6770881738948	102153.0	235.53669124553298
1103	Feb25-FISH2-3R4-rep2-cp190-100x_Position010_9_cmle.ics	30	1	0	1	1	1	1	6.9312	1.0	0.2953557247273152	1.1420008161662882	0.0	0.9721159468617654	12134.0	208.5814286631089	68305.0	157.49252293643977
1104	Feb25-FISH2-3R4-rep2-cp190-100x_Position010_9_cmle.ics	31	1	0	1	1	1	1	9.097199999999999	1.0	0.30561582081347305	1.7095452675587488	0.0	0.9895446279587679	11956.0	215.58059870920343	67958.0	156.69243647924125
1105	Feb25-FISH2-3R4-rep2-cp190-100x_Position010_9_cmle.ics	32	1	0	1	2	1	1	9.747	1.0	0.2859855348753393	1.1879342730779714	0.0	0.9462724036239213	27614.0	467.10531243311306	230749.0	532.0436596890497
1106	Feb25-FISH2-3R4-rep2-cp190-100x_Position010_9_cmle.ics	33	1	0	1	1	0	1	7.3644	0.0	0.3190040749182806	1.4393591005493853	0.0	0.9836961282735875	10272.0	181.41103870876248	55291.0	127.48582220450467
1107	Feb25-FISH2-3R4-rep2-cp190-100x_Position010_9_cmle.ics	34	1	0	1	1	1	1	9.747	1.0	0.2995211441503106	1.3121435306408293	0.0	0.9477692964188719	18842.0	330.6141888426578	133100.0	306.8919523144738
1108	Feb25-FISH2-3R4-rep2-cp190-100x_Position010_9_cmle.ics	36	1	0	1	1	1	1	8.2308	1.0	0.3016343899519683	1.4250956325892619	0.0	0.9876502594334909	13302.0	232.38983483260415	79230.0	182.6825648525602
1109	Feb25-FISH2-3R4-rep2-cp190-100x_Position010_9_cmle.ics	37	1	0	1	1	1	0	9.747	1.0	0.29436634022220926	1.6987857177268129	0.0	0.99106523582503	12994.0	234.0496572251011	75567.0	174.23669542109576
1110	Feb25-FISH2-3R4-rep2-cp190-100x_Position010_9_cmle.ics	38	1	0	1	1	1	1	7.5809999999999995	1.0	0.2983000346540788	1.2706035746204192	0.0	0.9852430494698543	12726.0	219.56436670000042	73729.0	169.99877349507017
1111	Feb25-FISH2-3R4-rep2-cp190-100x_Position010_9_cmle.ics	39	1	0	1	1	1	1	9.747	1.0	0.33679154631831376	1.6626256217059345	0.0	0.9541051747767445	17910.0	319.61633140523827	130797.0	301.5818684213091
1112	Feb25-FISH2-3R4-rep2-cp190-100x_Position010_9_cmle.ics	40	1	0	1	1	1	1	7.797599999999999	1.0	0.29281660932973513	1.0223925642165452	0.0	0.973904854804478	19048.0	317.73409538566426	133766.0	308.42756493837646
1113	Feb25-FISH2-3R4-rep2-cp190-100x_Position010_9_cmle.ics	42	1	0	1	1	1	1	9.747	1.0	0.32698345001626417	1.3777527538298344	0.0	0.9670395778895056	20356.0	357.70790399305247	156162.0	360.0665744352582
1114	Feb25-FISH2-3R4-rep2-cp190-100x_Position010_9_cmle.ics	43	1	0	1	0	1	1	6.9312	1.0	0.3060609142487266	1.435415808333622	0.0	0.9756628052700822	9898.0	172.88915993957804	51227.0	118.11535718417393
1115	Feb25-FISH2-3R4-rep2-cp190-100x_Position010_9_cmle.ics	44	1	0	1	1	1	1	9.747	1.0	0.29870871672275856	1.3780736584014543	0.0	0.9490973299009766	18356.0	319.80001424603097	127810.0	294.69466886035235
1116	Feb25-FISH2-3R4-rep2-cp190-100x_Position010_9_cmle.ics	45	1	0	1	1	1	1	9.747	1.0	0.3021371100583575	1.3528410647771503	0.0	0.9647244269282964	18602.0	323.26129326193694	131134.0	302.35889763190244
1117	Feb25-FISH2-3R4-rep2-cp190-100x_Position010_9_cmle.ics	46	1	0	1	1	1	1	9.747	1.0	0.3143527500517289	1.3573285096191456	0.0	0.9585913194558308	19466.0	340.06534958144925	143185.0	330.14518551576214
1118	Feb25-FISH2-3R4-rep2-cp190-100x_Position010_9_cmle.ics	48	1	0	1	1	1	1	8.014199999999999	1.0	0.2959294853349741	1.1713978807707965	0.0	0.9712351326390525	15972.0	272.2339639655515	103254.0	238.07529409675945
1119	Feb25-FISH2-3R4-rep2-cp190-100x_Position010_9_cmle.ics	49	1	0	1	2	1	1	9.097199999999999	1.0	0.2910069690674375	1.1340254862463306	0.0	0.9612624945158275	19988.0	341.92405282600345	143344.0	330.5117957367839
1120	Feb25-FISH2-3R4-rep2-cp190-100x_Position010_9_cmle.ics	50	1	0	1	0	1	1	8.014199999999999	1.0	0.28221433841626353	1.1077171494974074	0.0	0.9661978647385877	17762.0	298.89536578656197	118250.0	272.65194110583417
1121	Feb25-FISH2-3R4-rep2-cp190-100x_Position010_9_cmle.ics	51	1	0	1	1	1	1	9.747	1.0	0.31436926705888724	1.4169364332681529	0.0	0.9734697041671023	20534.0	359.4857022621102	155133.0	357.6939837595888
1122	Feb25-FISH2-3R4-rep2-cp190-100x_Position010_9_cmle.ics	52	1	0	1	1	1	1	9.747	1.0	0.2893972365781968	1.2921726452594413	0.0	0.9623219567957413	19722.0	341.7606595054731	140103.0	323.03894211205653
1123	Feb25-FISH2-3R4-rep2-cp190-100x_Position010_9_cmle.ics	53	1	0	1	1	1	1	9.747	1.0	0.3017045614016811	1.4412787101564153	0.0	0.9777766110981289	19310.0	338.6855798480615	138592.0	319.55499215001925
1124	Feb25-FISH2-3R4-rep2-cp190-100x_Position010_9_cmle.ics	54	1	0	1	1	1	1	8.2308	1.0	0.297428860538248	1.4165915487281673	0.0	0.9925078635195064	13694.0	238.66917919002088	82179.0	189.48214687641732
1125	Feb25-FISH2-3R4-rep2-cp190-100x_Position010_9_cmle.ics	55	1	0	1	1	1	1	9.747	1.0	0.30328765256186796	1.4594632919312869	0.0	0.9491481509042992	18394.0	322.75569946797333	129186.0	297.8673459932203
1126	Feb25-FISH2-3R4-rep2-cp190-100x_Position010_9_cmle.ics	56	1	0	1	1	1	1	9.097199999999999	1.0	0.2959583796633365	1.1676225456705664	0.0	0.964756022223485	20046.0	342.5414675550447	145188.0	334.76355201077257
1127	Feb25-FISH2-3R4-rep2-cp190-100x_Position010_9_cmle.ics	57	1	0	1	1	1	1	9.747	1.0	0.2885846022618466	1.316577865218202	0.0	0.9469264675942148	21584.0	373.6589097255894	160180.0	369.33097612120525
1128	Feb25-FISH2-3R4-rep2-cp190-100x_Position010_9_cmle.ics	58	1	0	1	1	1	1	9.747	1.0	0.30785924288795236	1.3321369549916002	0.0	0.95826276568595	19298.0	335.00024104588425	139868.0	322.49709681683566
1129	Feb25-FISH2-3R4-rep2-cp190-100x_Position010_9_cmle.ics	59	1	0	1	1	1	1	9.5304	1.0	0.29951245722950265	1.319308057753977	0.0	0.964739153977463	18542.0	320.8671947067951	129932.0	299.58741658996405
1130	Feb25-FISH2-3R4-rep2-cp190-100x_Position010_9_cmle.ics	60	1	0	1	1	1	1	8.4474	1.0	0.3033196702438859	1.4140389653137937	0.0	0.9856677717218901	13586.0	238.24507309827666	82009.0	189.09017368412987
1131	Feb25-FISH2-3R4-rep2-cp190-100x_Position010_9_cmle.ics	61	1	0	1	1	1	1	9.747	1.0	0.30226743775049153	1.4657710146873109	0.0	0.9852538022022568	16158.0	287.7889934585227	106182.0	244.82645590274572
1132	Feb25-FISH2-3R4-rep2-cp190-100x_Position010_9_cmle.ics	62	1	0	1	1	1	1	9.747	1.0	0.2990706708726982	1.3314467895983462	0.0	0.9543889250332533	20732.0	362.69347510156564	153505.0	353.94026401227126
1133	Feb25-FISH2-3R4-rep2-cp190-100x_Position010_9_cmle.ics	63	1	0	1	1	1	1	9.747	1.0	0.3157663406611962	1.5472097760785513	0.0	0.9688926030782162	17144.0	306.5002861951514	118611.0	273.48430770827986
1134	Feb25-FISH2-3R4-rep2-cp190-100x_Position010_9_cmle.ics	64	1	0	1	1	1	1	9.747	1.0	0.311640753112323	1.565026609215531	0.0	0.9787404120504067	17924.0	317.7525111464713	125966.0	290.4429125863637
1135	Feb25-FISH2-3R4-rep2-cp190-100x_Position010_9_cmle.ics	65	1	0	1	1	1	1	9.747	1.0	0.29332040768984896	1.3256972111896306	0.0	0.9683361324401148	17188.0	299.19812716767757	114758.0	264.60035059131775
1136	Feb25-FISH2-3R4-rep2-cp190-100x_Position010_9_cmle.ics	66	1	0	1	1	1	1	9.747	1.0	0.28515061441585415	1.235660291701931	0.0	0.957159716827132	21650.0	372.79333343460155	159955.0	368.8121880725895
1137	Feb25-FISH2-3R4-rep2-cp190-100x_Position010_9_cmle.ics	67	1	0	1	1	1	1	8.014199999999999	1.0	0.28326040802315494	1.2132322870215426	0.0	0.9587357584578512	14742.0	254.55308490462522	89578.0	206.54220363956375
1138	Feb25-FISH2-3R4-rep2-cp190-100x_Position010_9_cmle.ics	68	1	0	1	2	3	2	9.747	3.0	0.31169926878389365	1.0695328741141175	0.0	0.9472426165447515	31946.0	537.0697542117889	299755.0	691.1524956125102
1139	Feb25-FISH2-3R4-rep2-cp190-100x_Position010_9_cmle.ics	69	1	0	1	1	1	1	8.664	1.0	0.2737874973594426	1.0247476096433163	0.0	0.965981142940875	19362.0	329.8302140540241	132558.0	305.642249548475
1140	Feb25-FISH2-3R4-rep2-cp190-100x_Position010_9_cmle.ics	70	1	0	1	2	1	1	9.747	1.0	0.29953315726776514	1.4014562458420852	0.0	0.9615934999248302	19058.0	332.211368989044	135398.0	312.190507584336
1141	Feb25-FISH2-3R4-rep2-cp190-100x_Position010_9_cmle.ics	71	1	0	1	1	1	1	9.747	1.0	0.2829777512444155	1.3069101988520175	0.0	0.952781044904294	19430.0	336.0777183247584	135475.0	312.3680483831957
1142	Feb25-FISH2-3R4-rep2-cp190-100x_Position010_9_cmle.ics	72	1	0	1	1	1	1	8.4474	1.0	0.2881742640621483	1.0673977947087494	0.0	0.9639260170137374	19596.0	330.2380959864414	138469.0	319.2713880167759
1143	Feb25-FISH2-3R4-rep2-cp190-100x_Position010_9_cmle.ics	73	1	0	1	1	1	1	7.5809999999999995	1.0	0.31450957183738865	1.4363411984980266	0.0	0.9758313749803842	10458.0	185.0059860442908	56398.0	130.03825940369418
1144	Feb25-FISH2-3R4-rep2-cp190-100x_Position010_9_cmle.ics	74	1	0	1	1	1	1	9.747	1.0	0.31059674076730015	1.5235400598113107	0.0	0.9599482026517956	17810.0	315.1346569210247	124557.0	287.1941465396988
1145	Feb25-FISH2-3R4-rep2-cp190-100x_Position010_9_cmle.ics	75	1	0	1	1	1	1	8.8806	1.0	0.30220234121498657	1.2438747428864514	0.0	0.9530693306215168	17632.0	303.76070662737476	121025.0	279.0503270387618
1146	Feb25-FISH2-3R4-rep2-cp190-100x_Position010_9_cmle.ics	76	1	0	1	1	1	1	8.014199999999999	1.0	0.2913096917654121	1.1222580075386448	0.0	0.9662949113555092	16796.0	285.944018655812	110474.0	254.72262614567381
1147	Feb25-FISH2-3R4-rep2-cp190-100x_Position010_9_cmle.ics	77	1	0	1	1	1	1	9.747	1.0	0.29381950452356365	1.320621591094474	0.0	0.953781232636934	19250.0	334.72332962059727	136132.0	313.8829094851536
1148	Feb25-FISH2-3R4-rep2-cp190-100x_Position010_9_cmle.ics	78	1	0	1	1	1	1	9.747	1.0	0.29786062251205603	1.4049317913468018	0.0	0.9810789007603459	17964.0	316.56335223789085	123562.0	284.89995050248694
1149	Feb25-FISH2-3R4-rep2-cp190-100x_Position010_9_cmle.ics	79	1	0	1	1	1	1	9.747	1.0	0.29830983555397317	1.4059674988379518	0.0	0.970510730102347	18730.0	328.6027560013178	131648.0	303.54404010740683
1150	Feb25-FISH2-3R4-rep2-cp190-100x_Position010_9_cmle.ics	80	1	0	1	1	1	1	9.747	1.0	0.31725981691028926	1.4093200622838489	0.0	0.9659321380115707	20886.0	364.8945436301525	159869.0	368.61389575178526
1151	Feb25-FISH2-3R4-rep2-cp190-100x_Position010_9_cmle.ics	81	1	0	1	0	1	1	7.797599999999999	1.0	0.31491148627787735	1.5038088752054142	0.0	0.9815292952523047	10506.0	186.52337565811533	56823.0	131.01819238441283
1152	Feb25-FISH2-3R4-rep2-cp190-100x_Position010_9_cmle.ics	82	1	0	1	1	0	1	8.2308	0.0	0.28865429576413115	1.1576960112350354	0.0	0.9555804720837817	16734.0	286.59471753569375	109361.0	252.1563545985212
1153	Feb25-FISH2-3R4-rep2-cp190-100x_Position010_9_cmle.ics	83	1	0	1	1	1	1	9.747	1.0	0.3206825013522307	1.170722423814122	0.0	0.9553270657330746	26572.0	453.90666507784704	230647.0	531.8084757736773
1154	Feb25-FISH2-3R4-rep2-cp190-100x_Position010_9_cmle.ics	84	1	0	1	1	1	1	9.747	1.0	0.29192028708190293	1.2512462152626778	0.0	0.9526731664945061	19800.0	344.2293432840411	141548.0	326.3707142464999
1155	Feb25-FISH2-3R4-rep2-cp190-100x_Position010_9_cmle.ics	85	1	0	1	0	1	1	7.797599999999999	1.0	0.3073380613059063	1.4618005485819647	0.0	0.9724079086369424	12018.0	210.7871707845698	68680.0	158.3571696841327
1156	Feb25-FISH2-3R4-rep2-cp190-100x_Position010_9_cmle.ics	86	1	0	1	1	1	1	9.313799999999999	1.0	0.30758852568674516	1.446243200715631	0.0	0.9601148146323809	15004.0	265.06582838415164	95845.0	220.99218008700785
1157	Feb25-FISH2-3R4-rep2-cp190-100x_Position010_9_cmle.ics	87	1	0	1	1	1	1	9.747	1.0	0.30538896654837877	1.418382090285419	0.0	0.9491202046946785	19314.0	340.50695908606406	139479.0	321.6001699238955
1158	Feb25-FISH2-3R4-rep2-cp190-100x_Position010_9_cmle.ics	88	1	0	1	1	1	1	8.2308	1.0	0.2775564723352553	1.1795171935668416	0.0	0.9514072443615855	15592.0	268.2824539775637	96450.0	222.38714350661905
1159	Feb25-FISH2-3R4-rep2-cp190-100x_Position010_9_cmle.ics	89	1	0	1	1	1	1	9.747	1.0	0.3120766208393941	1.404167127641307	0.0	0.9635077332645713	18496.0	321.40735190516097	132136.0	304.6692337417379
1160	Feb25-FISH2-3R4-rep2-cp190-100x_Position010_9_cmle.ics	92	1	0	1	0	1	1	7.797599999999999	1.0	0.28891187165976423	1.2055237162353212	0.0	0.9838201234317101	14416.0	246.63579104448786	87483.0	201.71171047578596
1161	Feb25-FISH2-3R4-rep2-cp190-100x_Position010_9_cmle.ics	93	1	0	1	1	1	1	9.747	1.0	0.3005647441095966	1.0480268496257565	0.0	0.9503018666355008	32970.0	550.4278688320327	308618.0	711.5881332786498
1162	Feb25-FISH2-3R4-rep2-cp190-100x_Position010_9_cmle.ics	94	1	0	1	1	0	1	7.147799999999999	0.0	0.30164980728427015	1.2768942287199503	0.0	0.9822756511081799	10770.0	187.53147302268516	57723.0	133.09334457887584
1163	Feb25-FISH2-3R4-rep2-cp190-100x_Position010_9_cmle.ics	95	1	0	1	1	1	1	9.097199999999999	1.0	0.2837903650862928	1.172933887473085	0.0	0.9800182188497089	17480.0	301.7213597549395	115767.0	266.9268267737768
1164	Feb25-FISH2-3R4-rep2-cp190-100x_Position010_9_cmle.ics	96	1	0	1	0	1	1	9.097199999999999	1.0	0.2988092374902182	1.573813624332052	0.0	0.9945972625782257	11666.0	208.51463276114023	64767.0	149.33486908753966
1165	Feb25-FISH2-3R4-rep2-cp190-100x_Position010_9_cmle.ics	97	1	0	1	1	1	1	8.8806	1.0	0.3033885525080545	1.2807646603669056	0.0	0.9541014847351801	16498.0	285.6506299657064	109754.0	253.06250439010336
1166	Feb25-FISH2-3R4-rep2-cp190-100x_Position010_9_cmle.ics	98	1	0	1	1	1	1	9.747	1.0	0.3287494557532053	1.4366823641278668	0.0	0.9657416615439491	19160.0	337.34627535502716	142988.0	329.6909577576407
1167	Feb25-FISH2-3R4-rep2-cp190-100x_Position010_9_cmle.ics	99	1	0	1	1	1	1	8.8806	1.0	0.28921847852613275	1.2591791591410724	0.0	0.9766780719324598	16568.0	287.75329010591696	107843.0	248.65626456386025
1168	Feb25-FISH2-3R4-rep2-cp190-100x_Position010_9_cmle.ics	100	1	0	1	1	1	1	7.147799999999999	1.0	0.29714718292370107	1.3861466506114755	0.0	0.9804955966158017	10102.0	176.46507150317345	52044.0	119.99913423181424
1169	Feb25-FISH2-3R4-rep2-cp190-100x_Position010_9_cmle.ics	101	1	0	1	0	1	2	9.747	1.0	0.3041770007800931	1.3741090236401832	0.0	0.949777510154183	19800.0	344.5570167678039	144489.0	333.15185047307295
1170	Feb25-FISH2-3R4-rep2-cp190-100x_Position010_9_cmle.ics	102	1	0	1	1	1	1	8.664	1.0	0.2914758686891351	1.14062141654972	0.0	0.9546404748712265	18260.0	308.8308556614619	125264.0	288.82429387468255
1171	Feb25-FISH2-3R4-rep2-cp190-100x_Position010_9_cmle.ics	103	1	0	1	1	1	1	8.4474	1.0	0.2998000721832232	1.3754566661224696	0.0	0.9534784478973537	14858.0	258.05822350022095	93246.0	214.9996016943308
1172	Feb25-FISH2-3R4-rep2-cp190-100x_Position010_9_cmle.ics	104	1	0	1	0	1	1	8.8806	1.0	0.2954679190242197	1.7148313752648643	0.0	0.9846441856081455	10910.0	196.39443782233343	58246.0	134.29923857632488
1173	Feb25-FISH2-3R4-rep2-cp190-100x_Position010_9_cmle.ics	105	1	0	1	1	1	1	9.747	1.0	0.28855994567182447	1.2780126577398574	0.0	0.9565298950323964	19332.0	336.27497852285717	135771.0	313.05054288270793
1174	Feb25-FISH2-3R4-rep2-cp190-100x_Position010_9_cmle.ics	106	1	0	1	1	2	1	9.747	2.0	0.308821401753641	1.145935394751084	0.0	0.9560699180454855	30052.0	504.5265931476321	272231.0	627.6897300565104
1175	Feb25-FISH2-3R4-rep2-cp190-100x_Position010_9_cmle.ics	107	1	0	1	1	0	1	9.313799999999999	0.0	0.30372511354238596	1.3120909205424067	0.0	0.9725257360677634	16420.0	285.92036030146545	109037.0	251.40929980851456
1176	Feb25-FISH2-3R4-rep2-cp190-100x_Position010_9_cmle.ics	108	1	0	1	1	1	1	9.747	1.0	0.30813677420574515	1.429167187770601	0.0	0.9536451639837237	19764.0	343.47163636732785	145030.0	334.3992475144113
1177	Feb25-FISH2-3R4-rep2-cp190-100x_Position010_9_cmle.ics	109	1	0	1	1	1	1	8.664	1.0	0.301350051906352	1.2270356988762265	0.0	0.9690903289880871	18786.0	322.2943321593481	132911.0	306.45617035363654
1178	Feb25-FISH2-3R4-rep2-cp190-100x_Position010_9_cmle.ics	110	1	0	1	1	1	1	8.4474	1.0	0.29926492735174914	1.3374380465883602	0.0	0.9663203527287556	14972.0	259.3887890394277	94237.0	217.2845748329006
1179	Feb25-FISH2-3R4-rep2-cp190-100x_Position010_9_cmle.ics	111	1	0	1	1	0	0	8.8806	0.0	0.29391009937673107	1.5252100008744864	0.0	0.9954610282748271	11962.0	212.69540784452374	66694.0	153.778000508351
1180	Feb25-FISH2-3R4-rep2-cp190-100x_Position010_9_cmle.ics	112	1	0	1	1	1	1	8.2308	1.0	0.2980947160935395	1.2667852143080325	0.0	0.9701916428160511	16322.0	280.1492820452688	107056.0	246.8416592560354
1181	Feb25-FISH2-3R4-rep2-cp190-100x_Position010_9_cmle.ics	114	1	0	1	1	1	1	9.313799999999999	1.0	0.29532172234029086	1.2554806637587008	0.0	0.9571065404187657	18006.0	312.3762063919365	123466.0	284.6786009350776
1182	Feb25-FISH2-3R4-rep2-cp190-100x_Position010_9_cmle.ics	115	1	0	1	2	1	1	9.747	1.0	0.3119949318638398	1.4069405404568336	0.0	0.9601218576804177	20022.0	348.55859228744083	148802.0	343.09644093387175
1183	Feb25-FISH2-3R4-rep2-cp190-100x_Position010_9_cmle.ics	116	1	0	1	1	1	1	8.664	1.0	0.30420056585268246	1.3041459257319956	0.0	0.965615213963691	15978.0	276.3937530018227	104746.0	241.51543529024698
1184	Feb25-FISH2-3R4-rep2-cp190-100x_Position010_9_cmle.ics	117	1	0	1	0	1	0	8.2308	1.0	0.29178433627168504	1.4584771319110468	0.0	0.9888182511215007	11256.0	199.70315205205034	60657.0	139.85834073282524
1185	Feb25-FISH2-3R4-rep2-cp190-100x_Position010_9_cmle.ics	118	1	0	1	2	2	1	9.747	2.0	0.2953474481151923	1.1718984190114807	0.0	0.9458661260936229	33554.0	561.5831039538853	314092.0	724.2096700703058
1186	Feb25-FISH2-3R4-rep2-cp190-100x_Position010_9_cmle.ics	120	1	0	1	0	1	1	9.5304	1.0	0.29774415809869786	1.6372558883173307	0.0	0.9889298848721142	13368.0	238.54583319373802	79304.0	182.85318847743827
1187	Feb25-FISH2-3R4-rep2-cp190-100x_Position010_9_cmle.ics	122	1	0	1	1	2	2	9.747	2.0	0.3050933703921292	1.0554853049869304	0.0	0.9424865034081472	31838.0	535.5221961757046	295059.0	680.3248126067343
1188	Feb25-FISH2-3R4-rep2-cp190-100x_Position010_9_cmle.ics	123	1	0	1	1	1	1	7.5809999999999995	1.0	0.29449869321475486	1.1656972926624156	0.0	0.9684761031090918	14260.0	243.94532737602646	86895.0	200.35594437540348
1189	Feb25-FISH2-3R4-rep2-cp190-100x_Position011_10_cmle.ics	1	1	0	1	1	1	2	9.747	1.0	0.2508065513521638	1.0947861466956317	0.0	0.9329255690990614	30654.0	501.8771009305313	252740.0	582.7488506984231
1190	Feb25-FISH2-3R4-rep2-cp190-100x_Position011_10_cmle.ics	2	1	0	1	1	1	2	9.747	1.0	0.322380715313612	1.203416544683484	0.0	0.9564500693906104	28346.0	483.5574541878124	254798.0	587.4940320497619
1191	Feb25-FISH2-3R4-rep2-cp190-100x_Position011_10_cmle.ics	3	1	0	1	1	0	1	9.097199999999999	0.0	0.25135555796032133	1.188151822370438	0.0	0.9644587708011124	17398.0	302.18256225295977	108185.0	249.4448223977562
1192	Feb25-FISH2-3R4-rep2-cp190-100x_Position011_10_cmle.ics	4	1	0	1	1	1	1	8.8806	1.0	0.28350178025974054	1.2772646337311975	0.0	0.96456123011446	18776.0	322.18788134400324	128812.0	297.0050049701878
1193	Feb25-FISH2-3R4-rep2-cp190-100x_Position011_10_cmle.ics	5	1	0	1	2	1	1	9.747	1.0	0.29050859253071276	1.359141893415738	0.0	0.9524275100905852	18536.0	324.665190276257	127902.0	294.90679552911973
1194	Feb25-FISH2-3R4-rep2-cp190-100x_Position011_10_cmle.ics	6	1	0	1	1	1	1	9.747	1.0	0.3063196461762277	1.2430582350368717	0.0	0.9642496964976427	21746.0	378.09842179978205	166890.0	384.8023885932572
1195	Feb25-FISH2-3R4-rep2-cp190-100x_Position011_10_cmle.ics	7	1	0	1	2	1	1	9.747	1.0	0.2991261268847314	1.2033353126190238	0.0	0.9544323463517391	28428.0	482.6515519618207	246502.0	568.365740266134
1196	Feb25-FISH2-3R4-rep2-cp190-100x_Position011_10_cmle.ics	8	1	0	1	1	1	1	9.747	1.0	0.3189496788074277	1.3239122504596126	0.0	0.9570101403470292	22864.0	393.8614890147505	183596.0	423.32182477181163
1197	Feb25-FISH2-3R4-rep2-cp190-100x_Position011_10_cmle.ics	9	1	0	1	1	1	1	8.664	1.0	0.2976828691273296	1.2482475954536083	0.0	0.9607504715311125	15556.0	268.2269045260642	99540.0	229.51183270760876
1198	Feb25-FISH2-3R4-rep2-cp190-100x_Position011_10_cmle.ics	10	1	0	1	1	0	1	9.313799999999999	0.0	0.30609767403340643	1.427034506362227	0.0	0.9722150863103759	16166.0	283.1462938450185	106932.0	246.55574939813158
1199	Feb25-FISH2-3R4-rep2-cp190-100x_Position011_10_cmle.ics	11	1	0	1	1	1	1	9.5304	1.0	0.28545920388143814	1.2467650028981105	0.0	0.9695107569525832	19802.0	339.56958367902973	139994.0	322.7876181240605
1200	Feb25-FISH2-3R4-rep2-cp190-100x_Position011_10_cmle.ics	12	1	0	1	1	1	1	9.313799999999999	1.0	0.29835204124542064	1.2855201265182579	0.0	0.9558587004290994	18154.0	313.83465221493475	125631.0	289.67049482509134
1201	Feb25-FISH2-3R4-rep2-cp190-100x_Position011_10_cmle.ics	13	1	0	1	1	1	1	7.5809999999999995	1.0	0.29647394575228736	1.408873984524138	0.0	0.9947155736523284	11266.0	197.6095094764038	61224.0	141.16568661533694
1202	Feb25-FISH2-3R4-rep2-cp190-100x_Position011_10_cmle.ics	14	1	0	1	1	0	1	9.313799999999999	0.0	0.2842863766111847	1.191900825606621	0.0	0.960730631278503	19122.0	332.16709149323987	132572.0	305.67452969372215
1203	Feb25-FISH2-3R4-rep2-cp190-100x_Position011_10_cmle.ics	15	1	0	1	1	1	1	8.014199999999999	1.0	0.2886275453695985	1.135480730962062	0.0	0.965967168073017	16358.0	278.2621958430199	105691.0	243.69434509443317
1204	Feb25-FISH2-3R4-rep2-cp190-100x_Position011_10_cmle.ics	16	1	0	1	1	1	1	9.747	1.0	0.28809389770895294	1.2688145988934387	0.0	0.9635191052876437	17880.0	311.877515076777	120668.0	278.22718333495817
1205	Feb25-FISH2-3R4-rep2-cp190-100x_Position011_10_cmle.ics	17	1	0	1	1	1	1	9.097199999999999	1.0	0.3083357639283013	1.2598062043567133	0.0	0.9577538938643045	17996.0	309.62496245761963	126052.0	290.64120490716795
1206	Feb25-FISH2-3R4-rep2-cp190-100x_Position011_10_cmle.ics	18	1	0	1	1	1	1	9.747	1.0	0.30252890751482103	1.3925323063864292	0.0	0.9622632237615586	17004.0	298.5501261002685	114679.0	264.4181983431371
1207	Feb25-FISH2-3R4-rep2-cp190-100x_Position011_10_cmle.ics	19	1	0	1	1	1	1	9.747	1.0	0.29317376529020384	1.0955882156459549	0.0	0.9376305621094516	28218.0	477.23297099712977	241338.0	556.4589781192373
1208	Feb25-FISH2-3R4-rep2-cp190-100x_Position011_10_cmle.ics	20	1	0	1	1	1	1	9.747	1.0	0.2936515894675483	1.421545873075775	0.0	0.9737495821600037	18582.0	324.7101642989162	129071.0	297.6021876572611
1209	Feb25-FISH2-3R4-rep2-cp190-100x_Position011_10_cmle.ics	21	1	0	1	1	1	1	7.797599999999999	1.0	0.29092618051794683	1.1746005336285004	0.0	0.9733963303305206	13492.0	233.47619037066815	79484.0	183.26821891633088
1210	Feb25-FISH2-3R4-rep2-cp190-100x_Position011_10_cmle.ics	22	1	0	1	1	1	2	9.747	1.0	0.2804824232864569	1.3617744045662603	0.0	0.9872375394972143	16634.0	291.96665281331906	106837.0	246.3367055553827
1211	Feb25-FISH2-3R4-rep2-cp190-100x_Position011_10_cmle.ics	23	1	0	1	2	1	1	9.747	1.0	0.29590237776042333	1.2821483104941773	0.0	0.963408565959349	21944.0	381.30619463924324	166273.0	383.37975647771975
1212	Feb25-FISH2-3R4-rep2-cp190-100x_Position011_10_cmle.ics	24	1	0	1	0	1	1	9.747	1.0	0.3048215331385981	1.384143827011119	0.0	0.9768935422913009	19912.0	347.69190155350884	145871.0	336.3383619539039
1213	Feb25-FISH2-3R4-rep2-cp190-100x_Position011_10_cmle.ics	25	1	0	1	1	1	1	9.747	1.0	0.31948367564012026	1.3158636602037683	0.0	0.9639917542624046	21164.0	374.4775617187765	163642.0	377.31339489590636
1214	Feb25-FISH2-3R4-rep2-cp190-100x_Position011_10_cmle.ics	26	1	0	1	1	1	1	8.4474	1.0	0.2974780549594873	1.2470536358637454	0.0	0.9544469538793252	16530.0	281.778327783568	108996.0	251.31476509743342
1215	Feb25-FISH2-3R4-rep2-cp190-100x_Position011_10_cmle.ics	27	1	0	1	1	1	1	9.747	1.0	0.29185744040129635	1.3754268216754026	0.0	0.9496176729019178	19240.0	335.15519952857915	135571.0	312.5893979506051
1216	Feb25-FISH2-3R4-rep2-cp190-100x_Position011_10_cmle.ics	28	1	0	1	1	1	1	9.313799999999999	1.0	0.28070201033039255	1.128855256607406	0.0	0.9523445187951506	21210.0	360.83046516974844	153889.0	354.8256622819088
1217	Feb25-FISH2-3R4-rep2-cp190-100x_Position011_10_cmle.ics	29	1	0	1	1	1	1	7.5809999999999995	1.0	0.29959753596341643	1.3971728027994788	0.0	0.9837284553824367	11440.0	199.57877990772346	62977.0	145.2076219452188
1218	Feb25-FISH2-3R4-rep2-cp190-100x_Position011_10_cmle.ics	30	1	0	1	1	1	1	9.747	1.0	0.3112844143560493	1.3627349506816457	0.0	0.964737400855592	20360.0	353.6545657721146	152412.0	351.420106958329
1219	Feb25-FISH2-3R4-rep2-cp190-100x_Position011_10_cmle.ics	31	1	0	1	1	1	1	7.5809999999999995	1.0	0.3066743881105187	1.3294245693929263	0.0	0.9822809970730377	12296.0	214.2146084281506	71000.0	163.70645089652623
1220	Feb25-FISH2-3R4-rep2-cp190-100x_Position011_10_cmle.ics	32	1	0	1	1	1	1	9.747	1.0	0.2979024719886753	1.3098146540548032	0.0	0.962435420621495	18254.0	320.5632305878441	126575.0	291.847098904617
1221	Feb25-FISH2-3R4-rep2-cp190-100x_Position011_10_cmle.ics	33	1	0	1	1	1	1	9.747	1.0	0.279693384346163	1.1911599053914508	0.0	0.9524980559970644	21212.0	364.900863382222	153634.0	354.2377024934776
1222	Feb25-FISH2-3R4-rep2-cp190-100x_Position011_10_cmle.ics	34	1	0	1	0	1	1	9.747	1.0	0.3142990801774471	1.4634480710832383	0.0	0.9494801518984474	19026.0	330.77067968441474	138346.0	318.98778388353264
1223	Feb25-FISH2-3R4-rep2-cp190-100x_Position011_10_cmle.ics	35	1	0	1	1	1	1	9.097199999999999	1.0	0.31314746168707025	1.2307931361232138	0.0	0.9609543490479595	18282.0	313.6290709791278	130072.0	299.91021804243604
1224	Feb25-FISH2-3R4-rep2-cp190-100x_Position011_10_cmle.ics	36	1	0	1	1	1	1	9.097199999999999	1.0	0.2850701210069018	1.348334835061865	0.0	0.9677935475619605	15736.0	274.23893774944855	99104.0	228.50653675562447
1225	Feb25-FISH2-3R4-rep2-cp190-100x_Position011_10_cmle.ics	37	1	0	1	1	2	1	8.8806	2.0	0.29458262514840916	1.2958017204185295	0.0	0.9606807911086382	18320.0	316.0230302289017	126551.0	291.79176151276465
1226	Feb25-FISH2-3R4-rep2-cp190-100x_Position011_10_cmle.ics	38	1	0	1	0	1	1	9.747	1.0	0.2990582709787083	1.3602598969536464	0.0	0.9541120191022204	19774.0	345.75477532484075	142986.0	329.68634630831974
1227	Feb25-FISH2-3R4-rep2-cp190-100x_Position011_10_cmle.ics	39	1	0	1	0	1	1	9.747	1.0	0.2900002748111834	1.3001120987158286	0.0	0.9601649357751006	22030.0	382.0344296605404	165575.0	381.7703606646807
1228	Feb25-FISH2-3R4-rep2-cp190-100x_Position011_10_cmle.ics	40	1	0	1	0	1	1	8.2308	1.0	0.29502433250373167	1.2920470081616784	0.0	0.9805387376310603	14956.0	258.6567417626963	93417.0	215.39388061127875
1229	Feb25-FISH2-3R4-rep2-cp190-100x_Position011_10_cmle.ics	41	1	0	1	1	1	1	9.747	1.0	0.3168054484742019	1.4448153322027582	0.0	0.968874298785573	18878.0	331.18465376865487	137279.0	316.5275756707638
1230	Feb25-FISH2-3R4-rep2-cp190-100x_Position011_10_cmle.ics	42	1	0	1	1	1	1	9.747	1.0	0.3135010054128705	1.3559562464058235	0.0	0.9645508067479984	19126.0	334.3629547126998	139261.0	321.0975219479034
1231	Feb25-FISH2-3R4-rep2-cp190-100x_Position011_10_cmle.ics	43	1	0	1	1	1	1	8.014199999999999	1.0	0.2887686854031121	1.5763455236412183	0.0	0.9895777657219134	10296.0	182.27505713545756	52790.0	121.71920482855802
1232	Feb25-FISH2-3R4-rep2-cp190-100x_Position011_10_cmle.ics	44	1	0	1	1	1	1	8.664	1.0	0.2998600565314328	1.198800998601421	0.0	0.9619880880096581	18166.0	311.01333183946326	126073.0	290.68962512503873
1233	Feb25-FISH2-3R4-rep2-cp190-100x_Position011_10_cmle.ics	45	1	0	1	1	1	1	9.747	1.0	0.30463016146196703	1.4431828588421771	0.0	0.959953134048588	17294.0	303.74367214109407	118033.0	272.15159885450254
1234	Feb25-FISH2-3R4-rep2-cp190-100x_Position011_10_cmle.ics	46	1	0	1	1	1	1	8.4474	1.0	0.28610700793198157	1.1668258522676882	0.0	0.9403649591926686	17218.0	292.1682314778239	113635.0	262.0110217975599
1235	Feb25-FISH2-3R4-rep2-cp190-100x_Position011_10_cmle.ics	47	1	0	1	1	1	0	7.5809999999999995	1.0	0.30305358992042064	1.3560861003511078	0.0	0.9882582586840006	10850.0	191.0512779133031	58503.0	134.8918098140771
1236	Feb25-FISH2-3R4-rep2-cp190-100x_Position011_10_cmle.ics	48	1	0	1	1	2	1	9.747	2.0	0.29212029523751637	1.1500853110346319	0.0	0.93883583354498	29144.0	493.50335468096335	252859.0	583.0232319330244
1237	Feb25-FISH2-3R4-rep2-cp190-100x_Position011_10_cmle.ics	50	1	0	1	1	1	1	9.747	1.0	0.30690303605118663	1.5132677315561187	0.0	0.9593420247440035	18850.0	331.58874895088206	134816.0	310.8485758319166
1238	Feb25-FISH2-3R4-rep2-cp190-100x_Position011_10_cmle.ics	51	1	0	1	1	1	1	9.747	1.0	0.3118577597261126	1.4155567772476418	0.0	0.9580870855324025	18552.0	324.7418905854584	132690.0	305.9466052036629
1239	Feb25-FISH2-3R4-rep2-cp190-100x_Position011_10_cmle.ics	52	1	0	1	1	1	1	8.8806	1.0	0.30191974243064407	1.226779686048075	0.0	0.9621923147552994	17884.0	305.1793837368631	123571.0	284.9207020244316
1240	Feb25-FISH2-3R4-rep2-cp190-100x_Position011_10_cmle.ics	53	1	0	1	1	1	1	9.747	1.0	0.31486270964681984	1.5506004038894177	0.0	0.9829364087525109	16358.0	290.69038297727957	110390.0	254.52894527419056
1241	Feb25-FISH2-3R4-rep2-cp190-100x_Position011_10_cmle.ics	54	1	0	1	1	1	1	7.147799999999999	1.0	0.30018710103068635	1.2807991182289753	0.0	0.9871350773542727	10326.0	179.66875347646206	54059.0	124.64516942275087
1242	Feb25-FISH2-3R4-rep2-cp190-100x_Position011_10_cmle.ics	55	1	0	1	1	1	1	9.747	1.0	0.305478962774191	1.3482426754827816	0.0	0.9485551646394675	21666.0	374.0168909369807	165742.0	382.1554166829866
1243	Feb25-FISH2-3R4-rep2-cp190-100x_Position011_10_cmle.ics	57	1	0	1	1	1	1	8.4474	1.0	0.2932577266196737	1.2461487500864334	0.0	0.9805763040223405	16126.0	279.32672950176203	104277.0	240.4340504244657
1244	Feb25-FISH2-3R4-rep2-cp190-100x_Position011_10_cmle.ics	58	1	0	1	1	1	1	9.097199999999999	1.0	0.2960794912389947	1.2300025721935424	0.0	0.9697999636969139	19856.0	340.4954968145289	143158.0	330.0829309499282
1245	Feb25-FISH2-3R4-rep2-cp190-100x_Position011_10_cmle.ics	59	1	0	1	1	1	1	9.747	1.0	0.2939394491057637	1.299281230578431	0.0	0.9864075025300917	21240.0	367.60966629578184	157810.0	363.866408675786
1246	Feb25-FISH2-3R4-rep2-cp190-100x_Position011_10_cmle.ics	60	1	0	1	1	1	1	9.313799999999999	1.0	0.3071992541885497	1.2756327500155784	0.0	0.9627145332402639	18380.0	317.31708208854144	129868.0	299.4398502116911
1247	Feb25-FISH2-3R4-rep2-cp190-100x_Position011_10_cmle.ics	61	1	0	1	1	2	3	9.747	2.0	0.2975509261943141	1.2431589777852106	0.0	0.9401950960490354	24740.0	421.9532833223284	199597.0	460.2157250647035
1248	Feb25-FISH2-3R4-rep2-cp190-100x_Position011_10_cmle.ics	62	1	0	1	1	1	1	7.797599999999999	1.0	0.30445784649603097	1.4579042752738314	0.0	0.9806143072662356	11526.0	203.23267103407366	64203.0	148.03444037900948
1249	Feb25-FISH2-3R4-rep2-cp190-100x_Position011_10_cmle.ics	63	1	0	1	1	1	1	9.313799999999999	1.0	0.2854441571310784	1.1815358119031338	0.0	0.9601267481736246	19144.0	331.5586943287544	133071.0	306.8250862993189
1250	Feb25-FISH2-3R4-rep2-cp190-100x_Position011_10_cmle.ics	64	1	0	1	1	1	1	8.8806	1.0	0.29233852456957793	1.1889780819362066	0.0	0.9500642439241304	18202.0	311.185907535155	124852.0	287.87433531455065
1251	Feb25-FISH2-3R4-rep2-cp190-100x_Position011_10_cmle.ics	65	1	0	1	0	1	2	9.747	1.0	0.3085512032583203	1.3073430625762879	0.0	0.9714100879515938	21612.0	379.574231730289	165951.0	382.63731313703414
1252	Feb25-FISH2-3R4-rep2-cp190-100x_Position011_10_cmle.ics	66	1	0	1	1	2	1	9.747	2.0	0.27971531251762627	1.1916339084630871	0.0	0.946740765598038	24526.0	420.1667460994596	191017.0	440.4326074774895
1253	Feb25-FISH2-3R4-rep2-cp190-100x_Position011_10_cmle.ics	67	1	0	1	1	1	1	7.3644	1.0	0.2953109516011351	1.1607665951133934	0.0	0.9689920104200553	13884.0	236.595826134631	83596.0	192.7493587203663
1254	Feb25-FISH2-3R4-rep2-cp190-100x_Position011_10_cmle.ics	68	1	0	1	1	1	1	9.5304	1.0	0.2939776192707757	1.4127208985877147	0.0	0.9923370759672604	15274.0	270.74863025947843	96241.0	221.90524705257155
1255	Feb25-FISH2-3R4-rep2-cp190-100x_Position011_10_cmle.ics	69	1	0	1	1	1	1	9.5304	1.0	0.29382067309735566	1.3576124611133018	0.0	0.9576161964266796	17926.0	311.0564948923184	122332.0	282.06390917005416
1256	Feb25-FISH2-3R4-rep2-cp190-100x_Position011_10_cmle.ics	70	1	0	1	2	1	2	9.747	1.0	0.3280944182387234	1.4421167643435642	0.0	0.9636930675729565	20610.0	361.6990433892032	159364.0	367.4495047982254
1257	Feb25-FISH2-3R4-rep2-cp190-100x_Position011_10_cmle.ics	71	1	0	1	2	1	1	9.747	1.0	0.3179683061930059	1.1509543512223646	0.0	0.9506372355141377	27596.0	473.4203601431286	243072.0	560.4571046805693
1258	Feb25-FISH2-3R4-rep2-cp190-100x_Position011_10_cmle.ics	72	1	0	1	1	1	1	9.747	1.0	0.30924939640196875	1.3907387033443914	0.0	0.9631134860877424	20062.0	354.4378185286748	148590.0	342.60762730584275
1259	Feb25-FISH2-3R4-rep2-cp190-100x_Position011_10_cmle.ics	73	1	0	1	1	1	1	9.097199999999999	1.0	0.2908435384519945	1.1705897798514513	0.0	0.9533631816262713	18534.0	318.55853541466604	127955.0	295.028998936127
1260	Feb25-FISH2-3R4-rep2-cp190-100x_Position011_10_cmle.ics	74	1	0	1	1	1	1	9.097199999999999	1.0	0.29817719539468795	1.281342941144764	0.0	0.9574128651864812	17798.0	307.42361531829226	121918.0	281.10933916060117
1261	Feb25-FISH2-3R4-rep2-cp190-100x_Position011_10_cmle.ics	75	1	0	1	0	1	1	7.3644	1.0	0.29720755979511343	1.3033024172757104	0.0	0.9827500799631624	11194.0	195.90685365225704	60713.0	139.98746131381404
1262	Feb25-FISH2-3R4-rep2-cp190-100x_Position011_10_cmle.ics	77	1	0	1	1	1	1	8.8806	1.0	0.2826612547556822	1.1578355806755023	0.0	0.9502489291218489	18812.0	321.58808382795735	128991.0	297.4177296844199
1263	Feb25-FISH2-3R4-rep2-cp190-100x_Position011_10_cmle.ics	78	1	0	1	1	1	1	9.747	1.0	0.3166325287753928	1.3819859374920471	0.0	0.9511205571272442	18970.0	334.71517339348765	138246.0	318.75721141748124
1264	Feb25-FISH2-3R4-rep2-cp190-100x_Position011_10_cmle.ics	79	1	0	1	1	2	2	9.747	2.0	0.3055533064245118	1.1309844593032898	0.0	0.9434653182334898	30140.0	506.96129624851153	271977.0	627.1040759927397
1265	Feb25-FISH2-3R4-rep2-cp190-100x_Position011_10_cmle.ics	80	1	0	1	1	1	1	8.4474	1.0	0.29457362918175445	1.2756485328961056	0.0	0.9771747129049184	15262.0	264.5823350802467	96225.0	221.86835545800332
1266	Feb25-FISH2-3R4-rep2-cp190-100x_Position011_10_cmle.ics	81	1	0	1	1	1	1	9.747	1.0	0.31253609778984454	1.428980550488523	0.0	0.9568893761453445	20472.0	356.27453508331473	153980.0	355.03548322601563
1267	Feb25-FISH2-3R4-rep2-cp190-100x_Position011_10_cmle.ics	82	1	0	1	1	1	1	9.747	1.0	0.32227557557025965	1.535294654481748	0.0	0.9817523239149645	19120.0	338.9801339915902	141130.0	325.40692133840486
1268	Feb25-FISH2-3R4-rep2-cp190-100x_Position011_10_cmle.ics	83	1	0	1	1	1	1	9.747	1.0	0.2999439799645314	1.3295905490014257	0.0	0.9559595467569234	18952.0	330.2404013880559	134362.0	309.8017768360431
1269	Feb25-FISH2-3R4-rep2-cp190-100x_Position011_10_cmle.ics	84	1	0	1	1	0	1	8.014199999999999	0.0	0.28324768342621687	1.124746896686091	0.0	0.9651998587335764	17280.0	292.4537425515569	113677.0	262.1078622333016
1270	Feb25-FISH2-3R4-rep2-cp190-100x_Position011_10_cmle.ics	85	1	0	1	1	1	1	9.747	1.0	0.3327923340763339	1.6415416631817923	0.0	0.9710498329706283	18304.0	326.50209714674827	134332.0	309.73260509622764
1271	Feb25-FISH2-3R4-rep2-cp190-100x_Position011_10_cmle.ics	86	1	0	1	1	1	1	8.8806	1.0	0.28634794075869413	1.2156591633840608	0.0	0.9542085034151717	18060.0	309.48706396644616	122123.0	281.58201271600666
1272	Feb25-FISH2-3R4-rep2-cp190-100x_Position011_10_cmle.ics	87	1	0	1	1	1	1	9.747	1.0	0.309691434548446	1.4004444523172093	0.0	0.9680811111352867	19228.0	335.3083215362465	139521.0	321.69701035963715
1273	Feb25-FISH2-3R4-rep2-cp190-100x_Position011_10_cmle.ics	88	1	0	1	1	1	1	9.747	1.0	0.3100300408181004	1.3697371232969329	0.0	0.9640908006186174	20466.0	356.02342260338264	153294.0	353.45375610890267
1274	Feb25-FISH2-3R4-rep2-cp190-100x_Position011_10_cmle.ics	89	1	0	1	1	1	1	9.313799999999999	1.0	0.2956736447401871	1.2140846987065237	0.0	0.9637613045924408	18736.0	325.38989165286125	131128.0	302.34506328393934
1275	Feb25-FISH2-3R4-rep2-cp190-100x_Position011_10_cmle.ics	90	1	0	1	1	1	1	9.097199999999999	1.0	0.29562010604172406	1.2631562912901024	0.0	0.9689054505185035	16182.0	283.0591574123368	105242.0	242.65907472186217
1276	Feb25-FISH2-3R4-rep2-cp190-100x_Position011_10_cmle.ics	91	1	0	1	1	1	1	9.747	1.0	0.3191969777708116	1.6472613937792253	0.0	0.972682251650809	17536.0	312.6391990595294	123367.0	284.4503341936866
1277	Feb25-FISH2-3R4-rep2-cp190-100x_Position011_10_cmle.ics	92	1	0	1	1	0	1	8.2308	0.0	0.3015279552730622	1.187671133117463	0.0	0.9646737127970985	16178.0	278.1950958250836	106249.0	244.9809394550002
1278	Feb25-FISH2-3R4-rep2-cp190-100x_Position011_10_cmle.ics	93	1	0	1	0	0	0	7.147799999999999	0.0	0.2860605575173269	1.4043525277284385	0.0	0.9937141088386348	9576.0	167.86988676410934	47128.0	108.66419180072518
1279	Feb25-FISH2-3R4-rep2-cp190-100x_Position011_10_cmle.ics	94	1	0	1	1	1	1	8.4474	1.0	0.3003133176660426	1.2679031246721197	0.0	0.976792838210292	17088.0	292.63338553665994	115106.0	265.4027427731767
1280	Feb25-FISH2-3R4-rep2-cp190-100x_Position011_10_cmle.ics	95	1	0	1	1	1	1	8.4474	1.0	0.27910729914350546	1.1522421040867097	0.0	0.9636190244145382	16780.0	287.4120647700752	107981.0	248.97445456701126
1281	Feb25-FISH2-3R4-rep2-cp190-100x_Position011_10_cmle.ics	96	1	0	1	0	0	1	7.3644	0.0	0.30190529821242734	1.297461233036258	0.0	0.9716016435931979	11490.0	200.087628735641	63634.0	146.72248304717678
1282	Feb25-FISH2-3R4-rep2-cp190-100x_Position011_10_cmle.ics	97	1	0	1	1	1	2	9.747	1.0	0.29932042853574764	1.4302030539652055	0.0	0.96244656780488	18698.0	327.5833611758166	131533.0	303.2788817714477
1283	Feb25-FISH2-3R4-rep2-cp190-100x_Position011_10_cmle.ics	98	1	0	1	1	1	1	9.747	1.0	0.2989247847250999	1.3390517662203483	0.0	0.9612678045344031	21874.0	378.337540291938	166321.0	383.4904312614245
1284	Feb25-FISH2-3R4-rep2-cp190-100x_Position011_10_cmle.ics	99	1	0	1	1	1	1	8.014199999999999	1.0	0.28990892991605594	1.1845686617864508	0.0	0.9522562156324874	15158.0	258.4197128510788	94486.0	217.8587002733687
1285	Feb25-FISH2-3R4-rep2-cp190-100x_Position011_10_cmle.ics	100	1	0	1	1	1	1	9.747	1.0	0.30833606560473376	1.1733412551025455	0.0	0.9426393238025415	29222.0	492.9059508614318	260826.0	601.392940303343
1286	Feb25-FISH2-3R4-rep2-cp190-100x_Position011_10_cmle.ics	101	1	0	1	1	1	1	9.097199999999999	1.0	0.2947225395708296	1.2389127963008044	0.0	0.9739982591695217	18084.0	312.5511757841593	124143.0	286.23957653024587
1287	Feb25-FISH2-3R4-rep2-cp190-100x_Position011_10_cmle.ics	103	1	0	1	1	1	1	9.747	1.0	0.3039429778877698	1.5027390036739183	0.0	0.9570056745824493	17994.0	317.7252936421825	125130.0	288.5153267701736
1288	Feb25-FISH2-3R4-rep2-cp190-100x_Position011_10_cmle.ics	104	1	0	1	1	0	1	7.797599999999999	0.0	0.25087517256497116	1.1372644027285288	0.0	0.9542650371277874	16068.0	273.9112387604542	95928.0	221.18355523383056
1289	Feb25-FISH2-3R4-rep2-cp190-100x_Position011_10_cmle.ics	105	1	0	1	1	1	1	9.747	1.0	0.31043225713383893	1.4333187556552107	0.0	0.9535368113981044	19124.0	335.41830599628594	138556.0	319.4719860622407
1290	Feb25-FISH2-3R4-rep2-cp190-100x_Position011_10_cmle.ics	107	1	0	1	2	1	2	9.747	1.0	0.28032413620767005	1.053375567771442	0.0	0.9370647217434183	32088.0	538.4175190478878	286166.0	659.8200032007792
1291	Feb25-FISH2-3R4-rep2-cp190-100x_Position011_10_cmle.ics	108	1	0	1	1	1	2	9.747	1.0	0.32533481134625636	1.4682514651973602	0.0	0.9675292272496337	19710.0	348.3970354419556	148412.0	342.1972083162712
1292	Feb25-FISH2-3R4-rep2-cp190-100x_Position011_10_cmle.ics	109	1	0	1	1	1	1	9.747	1.0	0.31213822401280167	1.1584299241589155	0.0	0.9548123868206033	27570.0	471.55203110206463	240493.0	554.5106407811026
1293	Feb25-FISH2-3R4-rep2-cp190-100x_Position011_10_cmle.ics	110	1	0	1	2	1	1	9.747	1.0	0.28401485643972935	1.2037715973120633	0.0	0.943885984879665	23160.0	396.73157016306874	176625.0	407.2486181633654
1294	Feb25-FISH2-3R4-rep2-cp190-100x_Position011_10_cmle.ics	111	1	0	1	1	1	1	9.747	1.0	0.3291490004544493	1.1455800989637956	0.0	0.9435164824989415	29656.0	505.5773218488063	275511.0	635.2525069429978
1295	Feb25-FISH2-3R4-rep2-cp190-100x_Position011_10_cmle.ics	112	1	0	1	2	1	1	9.313799999999999	1.0	0.3023479671358437	1.3145050091575898	0.0	0.9526269162370118	18444.0	316.8515101136025	129512.0	298.61901223254796
1296	Feb25-FISH2-3R4-rep2-cp190-100x_Position012_11_cmle.ics	1	1	0	1	0	0	1	7.797599999999999	0.0	0.3126645803003857	1.4762615111302893	0.0	0.971157642434002	11144.0	195.65546256158473	61855.0	142.62059887612156
1297	Feb25-FISH2-3R4-rep2-cp190-100x_Position012_11_cmle.ics	2	1	0	1	0	1	1	9.313799999999999	1.0	0.32151531491020147	1.3827057185788492	0.0	0.9539217645877419	18722.0	327.86224838149286	136585.0	314.9274027563667
1298	Feb25-FISH2-3R4-rep2-cp190-100x_Position012_11_cmle.ics	3	1	0	1	1	1	1	9.313799999999999	1.0	0.29703093753243837	1.2682664584639156	0.0	0.9432002203773974	17456.0	301.6765250376212	118193.0	272.5205148001849
1299	Feb25-FISH2-3R4-rep2-cp190-100x_Position012_11_cmle.ics	4	1	0	1	0	0	0	6.0648	0.0	0.30574879118172216	1.3133522527922912	0.0	0.9832466726353698	8140.0	140.08514679885087	38185.0	88.04409616174442
1300	Feb25-FISH2-3R4-rep2-cp190-100x_Position012_11_cmle.ics	5	1	0	1	1	1	1	9.313799999999999	1.0	0.29723221844929815	1.248031685836315	0.0	0.9422067039431307	19930.0	343.2024632530361	144239.0	332.57541930794434
1301	Feb25-FISH2-3R4-rep2-cp190-100x_Position012_11_cmle.ics	6	1	0	1	1	1	1	8.4474	1.0	0.29968610548637253	1.2782243352970994	0.0	0.9519931451512138	17140.0	294.05292398356346	115511.0	266.33656126068513
1302	Feb25-FISH2-3R4-rep2-cp190-100x_Position012_11_cmle.ics	8	1	0	1	1	0	0	7.3644	0.0	0.28228675051418156	1.4301063340691744	0.0	0.9854323974572656	9846.0	172.9675574184405	48810.0	112.5424206797105
1303	Feb25-FISH2-3R4-rep2-cp190-100x_Position012_11_cmle.ics	9	1	0	1	0	0	0	6.0648	0.0	0.2960028104995017	1.2580518941362169	0.0	0.9808239202359531	8276.0	143.75637652747133	38517.0	88.80959674903522
1304	Feb25-FISH2-3R4-rep2-cp190-100x_Position012_11_cmle.ics	10	1	0	1	1	1	1	9.313799999999999	1.0	0.294670119588483	1.313235770672811	0.0	0.9727588599457598	20386.0	354.1653903804397	148573.0	342.568429986614
1305	Feb25-FISH2-3R4-rep2-cp190-100x_Position012_11_cmle.ics	11	1	0	1	1	1	1	9.313799999999999	1.0	0.29950994529929076	1.392597998036808	0.0	0.9682082120496344	15882.0	277.267650330519	103000.0	237.48964003298877
1306	Feb25-FISH2-3R4-rep2-cp190-100x_Position012_11_cmle.ics	13	1	0	1	2	2	1	9.313799999999999	2.0	0.28999896950289905	1.0402648108994197	0.0	0.9333733769264942	28516.0	478.3689486454773	243840.0	562.2279012198445
1307	Feb25-FISH2-3R4-rep2-cp190-100x_Position012_11_cmle.ics	14	1	0	1	1	1	1	8.014199999999999	1.0	0.29750192545884957	1.1724053279514044	0.0	0.9536537198641164	15326.0	261.2145122491158	97311.0	224.37237243932205
1308	Feb25-FISH2-3R4-rep2-cp190-100x_Position012_11_cmle.ics	15	1	0	1	1	1	1	9.313799999999999	1.0	0.2905115468331039	1.3971854037999984	0.0	0.9471271127939265	16074.0	280.4349579296012	103286.0	238.14907728589588
1309	Feb25-FISH2-3R4-rep2-cp190-100x_Position012_11_cmle.ics	17	1	0	1	0	1	1	8.2308	1.0	0.29808407861199837	1.3824370434409565	0.0	0.975677127692083	11840.0	210.22644545521504	66141.0	152.5029347710865
1310	Feb25-FISH2-3R4-rep2-cp190-100x_Position012_11_cmle.ics	18	1	0	1	0	0	1	9.313799999999999	0.0	0.31930458598222705	1.3477550827536777	0.0	0.9664820201744377	19334.0	337.09204714650576	142843.0	329.35662768186614
1311	Feb25-FISH2-3R4-rep2-cp190-100x_Position012_11_cmle.ics	19	1	0	1	1	1	1	8.4474	1.0	0.2998349495584917	1.3360550802169686	0.0	0.977048754402857	14016.0	244.88212005634907	85438.0	196.9965035450339
1312	Feb25-FISH2-3R4-rep2-cp190-100x_Position012_11_cmle.ics	20	1	0	1	1	1	1	8.014199999999999	1.0	0.30591451477556164	1.3764587358177336	0.0	0.9735109567810571	13644.0	236.84963642704162	82887.0	191.11459993606155
1313	Feb25-FISH2-3R4-rep2-cp190-100x_Position012_11_cmle.ics	21	1	0	1	0	0	0	4.9818	0.0	0.2684360995693462	1.0505227583180439	0.0	0.9841726451689757	7012.0	119.51117375159981	28606.0	65.95755963867646
1314	Feb25-FISH2-3R4-rep2-cp190-100x_Position012_11_cmle.ics	22	1	0	1	1	1	1	9.313799999999999	1.0	0.31212647276645356	1.366091972766897	0.0	0.9535529756174743	17874.0	310.87743463393304	125537.0	289.45375670700304
1315	Feb25-FISH2-3R4-rep2-cp190-100x_Position012_11_cmle.ics	23	1	0	1	1	1	1	8.4474	1.0	0.28775770650260846	1.1829799581362275	0.0	0.9532686109810025	17892.0	305.7092441170992	120719.0	278.3447752926444
1316	Feb25-FISH2-3R4-rep2-cp190-100x_Position012_11_cmle.ics	24	1	0	1	1	1	1	9.313799999999999	1.0	0.2921132167895222	1.2775300424786113	0.0	0.9518133082068345	19078.0	327.509168363243	133921.0	308.7849522607562
1317	Feb25-FISH2-3R4-rep2-cp190-100x_Position012_11_cmle.ics	25	1	0	1	0	0	0	7.5809999999999995	0.0	0.30710794805196445	1.658356608585008	0.0	0.9824681130949088	9152.0	163.44999318856662	45624.0	105.19638191131146
1318	Feb25-FISH2-3R4-rep2-cp190-100x_Position012_11_cmle.ics	26	1	0	1	2	2	1	9.313799999999999	2.0	0.25640650600182496	1.048671623663223	0.0	0.9267742897972006	30854.0	513.344811524886	258051.0	594.9945543704154
1319	Feb25-FISH2-3R4-rep2-cp190-100x_Position012_11_cmle.ics	27	1	0	1	1	1	1	9.313799999999999	1.0	0.3157443958897119	1.7956895659037462	0.0	0.9746109600315274	12456.0	225.42035250297835	73453.0	169.3623934887682
1320	Feb25-FISH2-3R4-rep2-cp190-100x_Position012_11_cmle.ics	28	1	0	1	1	1	1	9.313799999999999	1.0	0.33157639704041525	1.6608388649847816	0.0	0.9427991464413454	16938.0	300.14126510529945	119360.0	275.21129547900523
1321	Feb25-FISH2-3R4-rep2-cp190-100x_Position012_11_cmle.ics	29	1	0	1	1	1	1	8.8806	1.0	0.30628416290672833	1.6212632539160465	0.0	0.9720863146452526	12132.0	217.0562438291042	69540.0	160.34009289217514
1322	Feb25-FISH2-3R4-rep2-cp190-100x_Position012_11_cmle.ics	30	1	0	1	1	1	1	7.3644	1.0	0.27685737526144905	1.0461965255631533	0.0	0.9516074334385347	18128.0	301.83185042595306	120761.0	278.441615728386
1323	Feb25-FISH2-3R4-rep2-cp190-100x_Position012_11_cmle.ics	31	1	0	1	1	1	1	7.5809999999999995	1.0	0.29217800589259124	1.1674422788669125	0.0	0.9532733772823211	14798.0	249.15746576745192	91496.0	210.96458353843047
1324	Feb25-FISH2-3R4-rep2-cp190-100x_Position012_11_cmle.ics	32	1	0	1	1	1	1	9.313799999999999	1.0	0.2913199383850166	1.3294575276601195	0.0	0.9391437572702914	18630.0	322.6699560889749	129056.0	297.56760178735334
1325	Feb25-FISH2-3R4-rep2-cp190-100x_Position012_11_cmle.ics	33	1	0	1	1	1	1	7.797599999999999	1.0	0.27909857137955696	1.0719252614661121	0.0	0.9534927886905312	17800.0	297.09978549389086	117973.0	272.0132553748717
1326	Feb25-FISH2-3R4-rep2-cp190-100x_Position012_11_cmle.ics	35	1	0	1	0	0	0	5.848199999999999	0.0	0.2756078969484805	1.079406916929189	0.0	0.9834868731834828	8908.0	151.95859873463442	41504.0	95.6967963099919
1327	Feb25-FISH2-3R4-rep2-cp190-100x_Position012_11_cmle.ics	36	1	0	1	1	1	1	8.4474	1.0	0.2888527193708005	1.1442432448227844	0.0	0.9559949590727667	18044.0	306.74216528943344	122493.0	282.435130840397
1328	Feb25-FISH2-3R4-rep2-cp190-100x_Position012_11_cmle.ics	37	1	0	1	1	1	1	9.097199999999999	1.0	0.28850107342668807	1.1807952283207226	0.0	0.9553522064046911	18984.0	323.7935218334489	132108.0	304.6046734512435
1329	Feb25-FISH2-3R4-rep2-cp190-100x_Position012_11_cmle.ics	38	1	0	1	0	0	1	7.5809999999999995	0.0	0.2718531826558217	1.3405829706318564	0.0	0.9899981481298669	10852.0	190.60446309956555	55425.0	127.79478930901361
1330	Feb25-FISH2-3R4-rep2-cp190-100x_Position012_11_cmle.ics	39	1	0	1	1	1	2	9.313799999999999	1.0	0.30573855805732664	1.2952238989158826	0.0	0.9541790733564841	19656.0	339.3495009587922	143282.0	330.368840807832
1331	Feb25-FISH2-3R4-rep2-cp190-100x_Position012_11_cmle.ics	40	1	0	1	1	2	2	9.313799999999999	2.0	0.31604201732503695	1.209948676153139	0.0	0.9597603596349997	19854.0	348.6660437456136	147883.0	340.977479970859
1332	Feb25-FISH2-3R4-rep2-cp190-100x_Position012_11_cmle.ics	41	1	0	1	1	1	1	9.313799999999999	1.0	0.29838882785781573	1.0751755088462287	0.0	0.9394770586424633	28720.0	483.0215016557418	250001.0	576.433470853274
1333	Feb25-FISH2-3R4-rep2-cp190-100x_Position012_11_cmle.ics	42	1	0	1	1	1	1	9.313799999999999	1.0	0.2909532369586651	1.270585612356841	0.0	0.9425855692776659	19628.0	338.30247071290876	139476.0	321.593252749914
1334	Feb25-FISH2-3R4-rep2-cp190-100x_Position012_11_cmle.ics	43	1	0	1	1	1	1	9.313799999999999	1.0	0.3114344390179754	1.3594972034622665	0.0	0.9553338611313379	19418.0	337.68196576052605	141992.0	327.39445599576834
1335	Feb25-FISH2-3R4-rep2-cp190-100x_Position012_11_cmle.ics	44	1	0	1	1	1	1	8.4474	1.0	0.3013330920216207	1.2461749648494898	0.0	0.9617851783833639	17094.0	292.7206612746957	115362.0	265.99300828626843
1336	Feb25-FISH2-3R4-rep2-cp190-100x_Position012_11_cmle.ics	45	1	0	1	1	1	1	8.664	1.0	0.30019006497212203	1.241279130145698	0.0	0.9635141631285312	16964.0	292.31982112642805	113832.0	262.46524955568134
1337	Feb25-FISH2-3R4-rep2-cp190-100x_Position012_11_cmle.ics	46	1	0	1	1	2	2	9.313799999999999	2.0	0.2861459048885247	1.0529680142608142	0.0	0.9411595693650798	28356.0	480.29354917013194	240179.0	553.786643237701
1338	Feb25-FISH2-3R4-rep2-cp190-100x_Position012_11_cmle.ics	47	1	0	1	1	1	0	9.313799999999999	1.0	0.30947485733781693	1.668729229194038	0.0	0.9647818694398125	12642.0	226.37050671954006	74355.0	171.4421571325522
1339	Feb25-FISH2-3R4-rep2-cp190-100x_Position012_11_cmle.ics	48	1	0	1	1	1	1	9.313799999999999	1.0	0.2790388994450489	1.2694349577458366	0.0	0.9603833854729645	18662.0	324.22767163781685	126632.0	291.97852521026635
1340	Feb25-FISH2-3R4-rep2-cp190-100x_Position012_11_cmle.ics	49	1	0	1	0	0	0	7.147799999999999	0.0	0.3003593771876079	1.4074765830909424	0.0	0.979852333538832	9084.0	160.3387922624546	44618.0	102.87682290283391
1341	Feb25-FISH2-3R4-rep2-cp190-100x_Position012_11_cmle.ics	50	1	0	1	1	1	1	8.4474	1.0	0.2937005720618813	1.1777483431083409	0.0	0.957323779781885	16682.0	286.8135465075983	109799.0	253.16626199982653
1342	Feb25-FISH2-3R4-rep2-cp190-100x_Position012_11_cmle.ics	51	1	0	1	1	1	0	7.147799999999999	1.0	0.2669159297489447	1.1660866584178156	0.0	0.9533162541909548	16010.0	265.4296604210613	98412.0	226.91097529054844
1343	Feb25-FISH2-3R4-rep2-cp190-100x_Position012_11_cmle.ics	52	1	0	1	1	2	1	9.313799999999999	2.0	0.3164073904367571	1.0059463624318372	0.0	0.9444221952586318	29990.0	503.53892460867525	274702.0	633.3871756926416
1344	Feb25-FISH2-3R4-rep2-cp190-100x_Position012_11_cmle.ics	53	1	0	1	1	1	1	8.4474	1.0	0.2872526894694461	1.1160853854337078	0.0	0.9426961694942807	17354.0	297.0331288972975	115214.0	265.6517610365123
1345	Feb25-FISH2-3R4-rep2-cp190-100x_Position012_11_cmle.ics	54	1	0	1	1	1	1	9.313799999999999	1.0	0.3063539827425477	1.372112535916023	0.0	0.9493422596888086	18006.0	314.5528945340905	125751.0	289.9471817843531
1346	Feb25-FISH2-3R4-rep2-cp190-100x_Position012_11_cmle.ics	55	1	0	1	1	1	1	7.3644	1.0	0.3072550832203272	1.3379298569494333	0.0	0.9655879539790282	11424.0	198.16798041462022	63643.0	146.74323456912137
1347	Feb25-FISH2-3R4-rep2-cp190-100x_Position012_11_cmle.ics	56	1	0	1	0	1	1	8.2308	1.0	0.3019111281739002	1.1980363325588885	0.0	0.9628939134274644	15702.0	271.1854013606131	101659.0	234.3976632632389
1348	Feb25-FISH2-3R4-rep2-cp190-100x_Position012_11_cmle.ics	57	1	0	1	1	1	1	8.014199999999999	1.0	0.2921208075007825	1.1645560973622513	0.0	0.9591947693615394	16684.0	281.47503468622915	109523.0	252.5298819935245
1349	Feb25-FISH2-3R4-rep2-cp190-100x_Position012_11_cmle.ics	58	1	0	1	0	0	0	7.3644	0.0	0.3117791134085205	1.514393712030633	0.0	0.9782950303530256	9536.0	168.84839843312898	48893.0	112.7337958265332
1350	Feb25-FISH2-3R4-rep2-cp190-100x_Position012_11_cmle.ics	59	1	0	1	1	1	1	9.313799999999999	1.0	0.33550335355640953	1.410727830281084	0.0	0.9685219890732983	18962.0	332.5235403455767	142216.0	327.9109383197236
1351	Feb25-FISH2-3R4-rep2-cp190-100x_Position012_11_cmle.ics	60	1	0	1	0	0	0	7.5809999999999995	0.0	0.2862595500727363	1.4166472219533228	0.0	0.9929152596848039	9240.0	163.8484396403297	44685.0	103.03130645508838
1352	Feb25-FISH2-3R4-rep2-cp190-100x_Position012_11_cmle.ics	61	1	0	1	1	1	1	9.313799999999999	1.0	0.2837216133083528	1.337222270295416	0.0	0.9487266351912005	19428.0	337.55436408747016	135632.0	312.73004715489645
1353	Feb25-FISH2-3R4-rep2-cp190-100x_Position012_11_cmle.ics	62	1	0	1	0	1	1	8.4474	1.0	0.2899821734382595	1.200008977554905	0.0	0.9505670074434713	17500.0	297.1127801244799	117224.0	270.28626760414636
1354	Feb25-FISH2-3R4-rep2-cp190-100x_Position012_11_cmle.ics	63	1	0	1	1	1	1	8.2308	1.0	0.27817916478992893	1.1086393260673315	0.0	0.9734288078585883	18500.0	315.2007307909094	124794.0	287.74060328424076
1355	Feb25-FISH2-3R4-rep2-cp190-100x_Position012_11_cmle.ics	64	1	0	1	1	1	1	8.014199999999999	1.0	0.31290469132057847	1.4722993849912254	0.0	0.9755189385950298	11766.0	207.6131000120624	67131.0	154.7856021849958
1356	Feb25-FISH2-3R4-rep2-cp190-100x_Position012_11_cmle.ics	65	1	0	1	0	1	1	9.313799999999999	1.0	0.2917825129114581	1.295538285531308	0.0	0.9505208478106522	18444.0	319.14522449996963	127229.0	293.3550428325935
1357	Feb25-FISH2-3R4-rep2-cp190-100x_Position012_11_cmle.ics	66	1	0	1	1	1	1	6.497999999999999	1.0	0.2990770438256663	1.263035054319978	0.0	0.9786973941518496	9914.0	170.2508513832914	50762.0	117.04319521703472
1358	Feb25-FISH2-3R4-rep2-cp190-100x_Position012_11_cmle.ics	67	1	0	1	1	1	1	8.664	1.0	0.2716558550996978	1.1263115790446854	0.0	0.9601801676722683	18942.0	325.5231165511426	127768.0	294.5978284246107
1359	Feb25-FISH2-3R4-rep2-cp190-100x_Position012_11_cmle.ics	68	1	0	1	1	0	1	8.4474	0.0	0.31152751629286296	1.5828286613201878	0.0	0.9762360591104251	12014.0	213.74046231000057	69112.0	159.35324273747494
1360	Feb25-FISH2-3R4-rep2-cp190-100x_Position012_11_cmle.ics	69	1	0	1	0	0	0	6.7146	0.0	0.3017083733255595	1.3204006992025774	0.0	0.9771694715178479	9320.0	162.66378951402825	46472.0	107.1516364234277
1361	Feb25-FISH2-3R4-rep2-cp190-100x_Position012_11_cmle.ics	70	1	0	1	1	1	1	7.797599999999999	1.0	0.2563702717664954	1.0663609274608998	0.0	0.9547571751352908	17706.0	298.111999229872	112173.0	258.6400523438878
1362	Feb25-FISH2-3R4-rep2-cp190-100x_Position012_11_cmle.ics	71	1	0	1	1	1	1	9.313799999999999	1.0	0.29396281837666227	1.3054251200897813	0.0	0.9396843115624408	17876.0	311.60088226221313	121850.0	280.95254988368623
1363	Feb25-FISH2-3R4-rep2-cp190-100x_Position012_11_cmle.ics	72	1	0	1	1	1	1	9.313799999999999	1.0	0.28623568118760356	1.2141407483809228	0.0	0.9433516875006386	19350.0	334.07925460875487	135412.0	312.2227877295832
1364	Feb25-FISH2-3R4-rep2-cp190-100x_Position012_11_cmle.ics	73	1	0	1	0	1	0	8.014199999999999	1.0	0.3036578722935995	1.5647929843818225	0.0	0.990352841289668	10586.0	187.70265566469308	56437.0	130.12818266545423
1365	Feb25-FISH2-3R4-rep2-cp190-100x_Position012_11_cmle.ics	74	1	0	1	1	1	0	7.797599999999999	1.0	0.3050713570071404	1.3215850489002592	0.0	0.9714763560419994	12414.0	216.57077474479786	71836.0	165.63403671271632
1366	Feb25-FISH2-3R4-rep2-cp190-100x_Position012_11_cmle.ics	75	1	0	1	1	0	1	7.3644	0.0	0.27615658423257977	1.0388330392447624	0.0	0.9529369169081567	16256.0	271.2548695698306	102417.0	236.14540255590882
1367	Feb25-FISH2-3R4-rep2-cp190-100x_Position012_11_cmle.ics	76	1	0	1	0	0	0	6.497999999999999	0.0	0.30721430540012495	1.4430649246293892	0.0	0.9841919715177749	8356.0	146.05910847838882	39810.0	91.79089873508042
1368	Feb25-FISH2-3R4-rep2-cp190-100x_Position012_11_cmle.ics	77	1	0	1	1	1	1	9.313799999999999	1.0	0.32831865093062595	1.3898248215675928	0.0	0.9668256880175782	19862.0	345.5446853067562	150819.0	347.74708757412947
1369	Feb25-FISH2-3R4-rep2-cp190-100x_Position012_11_cmle.ics	79	1	0	1	1	1	1	9.313799999999999	1.0	0.33212098513798416	1.4572316990587375	0.0	0.9688706074547075	19858.0	348.615003076397	151644.0	349.6493104190539
1370	Feb25-FISH2-3R4-rep2-cp190-100x_Position012_11_cmle.ics	80	1	0	1	1	1	1	9.313799999999999	1.0	0.3112251552733127	1.4604611628296889	0.0	0.9492004466242868	17786.0	310.666230172892	124431.0	286.90362523247404
1371	Feb25-FISH2-3R4-rep2-cp190-100x_Position012_11_cmle.ics	81	1	0	1	1	1	1	8.8806	1.0	0.3053760013393315	1.491908830962462	0.0	0.9824640143887573	13246.0	234.5321243809626	79217.0	182.6525904319735
1372	Feb25-FISH2-3R4-rep2-cp190-100x_Position012_11_cmle.ics	82	1	0	1	1	1	1	8.664	1.0	0.2916776280006119	1.0856694680144525	0.0	0.9544816171153999	18632.0	318.1506279770007	129156.0	297.7981742534048
1373	Feb25-FISH2-3R4-rep2-cp190-100x_Position012_11_cmle.ics	83	1	0	1	1	1	1	9.313799999999999	1.0	0.324347253856713	1.2900300566638159	0.0	0.9617929328727102	20806.0	362.7790536699561	160717.0	370.5691502639015
1374	Feb25-FISH2-3R4-rep2-cp190-100x_Position012_11_cmle.ics	84	1	0	1	1	1	0	7.3644	1.0	0.2861519370707906	1.0865841775010008	0.0	0.9605961667738416	16658.0	279.0215744241633	108145.0	249.35259341133565
1375	Feb25-FISH2-3R4-rep2-cp190-100x_Position012_11_cmle.ics	85	1	0	1	1	0	1	7.5809999999999995	0.0	0.29706192718032937	1.263680741184096	0.0	0.9824133973872982	13034.0	223.96650375716766	76263.0	175.8414797848138
1376	Feb25-FISH2-3R4-rep2-cp190-100x_Position012_11_cmle.ics	86	1	0	1	0	0	1	7.5809999999999995	0.0	0.30001073899907515	1.3718863130713665	0.0	0.9856002793956742	11318.0	198.67796919072126	62015.0	142.98951482180385
1377	Feb25-FISH2-3R4-rep2-cp190-100x_Position012_11_cmle.ics	87	1	0	1	1	1	1	9.097199999999999	1.0	0.29668917510826004	1.1644843981923263	0.0	0.9576503145219357	18014.0	308.225017004099	123834.0	285.5271076101469
1378	Feb25-FISH2-3R4-rep2-cp190-100x_Position012_11_cmle.ics	88	1	0	1	1	1	1	8.2308	1.0	0.3080920066249413	1.4383569973371764	0.0	0.9777248133290322	11924.0	211.16744280184864	67959.0	156.69474220390177
1379	Feb25-FISH2-3R4-rep2-cp190-100x_Position012_11_cmle.ics	89	1	0	1	1	1	1	8.664	1.0	0.29578586296992343	1.295889136256589	0.0	0.9508455919539555	16320.0	282.28127477551095	106621.0	245.8386690287116
1380	Feb25-FISH2-3R4-rep2-cp190-100x_Position012_11_cmle.ics	90	1	0	1	1	1	1	9.313799999999999	1.0	0.2974579118546148	1.2796913398217487	0.0	0.9466218518355349	17412.0	302.94012986426964	117831.0	271.68584247307865
1381	Feb25-FISH2-3R4-rep2-cp190-100x_Position012_11_cmle.ics	91	1	0	1	1	1	1	9.313799999999999	1.0	0.28778255968206257	1.186728881150317	0.0	0.9480660217187991	20984.0	355.9437203657161	153334.0	353.5459850953233
1382	Feb25-FISH2-3R4-rep2-cp190-100x_Position012_11_cmle.ics	92	1	0	1	0	0	1	6.7146	0.0	0.29703919951242835	1.113193645967595	0.0	0.9691468079028597	11156.0	192.08517422322313	60387.0	139.23579507448633
1383	Feb25-FISH2-3R4-rep2-cp190-100x_Position012_11_cmle.ics	93	1	0	1	0	1	0	8.4474	1.0	0.2959467162016713	1.2939966937768577	0.0	0.9573572207964041	15908.0	272.8633726823632	102637.0	236.65266198122202
1384	Feb25-FISH2-3R4-rep2-cp190-100x_Position012_11_cmle.ics	94	1	0	1	1	2	1	9.313799999999999	2.0	0.3080614668609605	1.3608770547973588	0.0	0.9570850366206013	17060.0	296.26740505884874	116295.0	268.14424939452846
1385	Feb25-FISH2-3R4-rep2-cp190-100x_Position012_11_cmle.ics	95	1	0	1	1	1	1	9.313799999999999	1.0	0.29593888968704724	1.1650914411901836	0.0	0.9567714908315489	19338.0	332.57060394875253	137560.0	317.17548430036834
1386	Feb25-FISH2-3R4-rep2-cp190-100x_Position012_11_cmle.ics	96	1	0	1	1	0	0	9.313799999999999	0.0	0.3155962842677057	1.674314125405529	0.0	0.9904905969989474	13546.0	243.27269281668373	83283.0	192.0276669016253
1387	Feb25-FISH2-3R4-rep2-cp190-100x_Position012_11_cmle.ics	97	1	0	1	1	1	1	9.313799999999999	1.0	0.2905910287006098	1.2651293527067942	0.0	0.9445907470754498	19124.0	330.43298799326647	134055.0	309.09391936526515
1388	Feb25-FISH2-3R4-rep2-cp190-100x_Position012_11_cmle.ics	98	1	0	1	1	1	1	9.313799999999999	1.0	0.3015906668078489	1.3058401645053452	0.0	0.9498364054932233	19256.0	331.8615440047507	137985.0	318.15541728108695
1389	Feb25-FISH2-3R4-rep2-cp190-100x_Position012_11_cmle.ics	99	1	0	1	1	1	1	9.313799999999999	1.0	0.2934204277917478	1.2724785407966681	0.0	0.9469647269608632	18746.0	323.1792228329955	130732.0	301.4319963183756
1390	Feb25-FISH2-3R4-rep2-cp190-100x_Position012_11_cmle.ics	100	1	0	1	1	1	1	9.313799999999999	1.0	0.29081420416361653	1.2442442763558788	0.0	0.963063725253109	18964.0	330.3447371176426	132427.0	305.3401996179476
1391	Feb25-FISH2-3R4-rep2-cp190-100x_Position012_11_cmle.ics	101	1	0	1	0	0	1	9.313799999999999	0.0	0.305342285865506	1.887668783186656	0.0	0.9895753400082797	11762.0	213.91334212167027	66281.0	152.82573622355852
1392	Feb25-FISH2-3R4-rep2-cp190-100x_Position012_11_cmle.ics	102	1	0	1	1	1	1	9.313799999999999	1.0	0.2831835078032164	1.3068548080598605	0.0	0.9367903986022634	20202.0	347.1511616284192	143681.0	331.28882494737724
1393	Feb25-FISH2-3R4-rep2-cp190-100x_Position012_11_cmle.ics	103	1	0	1	1	1	1	9.313799999999999	1.0	0.3022338633818507	1.4133737211018629	0.0	0.9709548983009595	17524.0	305.6303149220196	119921.0	276.50480701355383
1394	Feb25-FISH2-3R4-rep2-cp190-100x_Position012_11_cmle.ics	104	1	0	1	1	1	1	9.313799999999999	1.0	0.291494020218334	1.2405623499480016	0.0	0.9426587940554275	19120.0	329.5010082111887	134221.0	309.4766696589105
1395	Feb25-FISH2-3R4-rep2-cp190-100x_Position012_11_cmle.ics	105	1	0	1	1	1	1	8.664	1.0	0.27780992028952806	1.1139202407793967	0.0	0.955294043632173	18682.0	319.5254710120179	126556.0	291.80329013606723
1396	Feb25-FISH2-3R4-rep2-cp190-100x_Position012_11_cmle.ics	106	1	0	1	1	1	1	9.313799999999999	1.0	0.30997751131392043	1.3335607235122524	0.0	0.961132335478692	19718.0	343.59049908656294	144955.0	334.2263181648727
1397	Feb25-FISH2-3R4-rep2-cp190-100x_Position012_11_cmle.ics	107	1	0	1	1	1	1	9.313799999999999	1.0	0.3187205278129676	1.296456523398516	0.0	0.9638709204907517	20380.0	354.75686685875627	154449.0	356.1168680917969
1398	Feb25-FISH2-3R4-rep2-cp190-100x_Position012_11_cmle.ics	108	1	0	1	1	1	1	9.313799999999999	1.0	0.3343769474016375	1.5312268030919107	0.0	0.9664416707047966	16462.0	293.9975648479228	114846.0	264.80325436144295
1399	Feb25-FISH2-3R4-rep2-cp190-100x_Position012_11_cmle.ics	109	1	0	1	1	1	1	9.313799999999999	1.0	0.2901003077810842	1.223714439141411	0.0	0.943171758934469	18370.0	315.689290098554	126099.0	290.74957396621215
1400	Feb25-FISH2-3R4-rep2-cp190-100x_Position012_11_cmle.ics	110	1	0	1	1	1	1	7.797599999999999	1.0	0.296037506821975	1.151022096335531	0.0	0.9557404326197604	15086.0	256.60003078273155	94800.0	218.58269781677026
1401	Feb25-FISH2-3R4-rep2-cp190-100x_Position012_11_cmle.ics	111	1	0	1	0	0	1	9.313799999999999	0.0	0.2961180296648605	1.6726402619722702	0.0	0.9889351653842866	12136.0	217.98822361117982	68410.0	157.7346240257938
1402	Feb25-FISH2-3R4-rep2-cp190-100x_Position012_11_cmle.ics	112	1	0	1	1	0	0	8.2308	0.0	0.3236943664386142	1.4645863655910287	0.0	0.9874416178395861	12676.0	222.77695243770646	76351.0	176.0443835549391
1403	Feb25-FISH2-3R4-rep2-cp190-100x_Position012_11_cmle.ics	113	1	0	1	1	1	1	9.313799999999999	1.0	0.2949611467146024	1.330021933536843	0.0	0.9488109704829052	18362.0	317.28930736278795	127068.0	292.9838211622507
1404	Feb25-FISH2-3R4-rep2-cp190-100x_Position012_11_cmle.ics	114	1	0	1	1	1	1	9.313799999999999	1.0	0.29168962028738227	1.3272964865651184	0.0	0.9422202696598827	19000.0	329.0661873852331	133004.0	306.67060274706444
1405	Feb25-FISH2-3R4-rep2-cp190-100x_Position012_11_cmle.ics	115	1	0	1	1	1	1	9.313799999999999	1.0	0.3339744890676735	1.4405937861057354	0.0	0.9605095391833034	19632.0	344.40701048873217	149478.0	344.65511080437955
1406	Feb25-FISH2-3R4-rep2-cp190-100x_Position012_11_cmle.ics	116	1	0	1	1	1	1	8.4474	1.0	0.3051035669805962	1.1681969220215729	0.0	0.9487299639626976	17128.0	291.7953053606702	116428.0	268.45091077437684
1407	Feb25-FISH2-3R4-rep2-cp190-100x_Position012_11_cmle.ics	117	1	0	1	1	1	1	8.014199999999999	1.0	0.30756726603764173	1.4650618764238883	0.0	0.9638898280704323	11980.0	211.13162564912705	68380.0	157.66545228597835
1408	Feb25-FISH2-3R4-rep2-cp190-100x_Position012_11_cmle.ics	118	1	0	1	0	1	0	6.497999999999999	1.0	0.28525687766315466	1.039508562369913	0.0	0.9641570683394395	10768.0	184.84198449180946	56117.0	129.3903507740896
1409	Feb25-FISH2-3R4-rep2-cp190-100x_Position012_11_cmle.ics	119	1	0	1	2	3	1	9.313799999999999	3.0	0.29867746153837693	1.0733695870950155	0.0	0.9347370114942446	28928.0	482.4738592518749	252844.0	582.9886460631167
1410	Feb25-FISH2-3R4-rep2-cp190-100x_Position012_11_cmle.ics	120	1	0	1	1	1	1	8.014199999999999	1.0	0.29510378134295095	1.2078348451045573	0.0	0.9615626984284131	15708.0	266.52141158407454	100564.0	231.87289475997554
1411	Feb25-FISH2-3R4-rep2-cp190-100x_Position012_11_cmle.ics	121	1	0	1	1	1	1	8.014199999999999	1.0	0.29813704068741553	1.213412421913559	0.0	0.950892426926699	15698.0	266.5553922617661	100983.0	232.83899339273108
1412	Feb25-FISH2-3R4-rep2-cp190-100x_Position012_11_cmle.ics	122	1	0	1	4	2	1	9.313799999999999	2.0	0.2838249543095583	1.0318739151813232	0.0	0.9485672143426246	30964.0	515.2881437055042	272951.0	629.3498518120808
1413	Feb25-FISH2-3R4-rep2-cp190-100x_Position012_11_cmle.ics	123	1	0	1	1	1	1	9.313799999999999	1.0	0.30226330875569724	1.343804090143149	0.0	0.9648494137271926	17902.0	310.7776076866404	123828.0	285.5132732621838
1414	Feb25-FISH2-3R4-rep2-cp190-100x_Position012_11_cmle.ics	124	1	0	1	1	1	1	8.4474	1.0	0.29332095464270735	1.1434116096757685	0.0	0.9564191829882194	17818.0	303.7512456414784	121125.0	279.28089950481325
1415	Feb25-FISH2-3R4-rep2-cp190-100x_Position012_11_cmle.ics	125	1	0	1	1	1	1	9.313799999999999	1.0	0.30395725011940844	1.1050624667641726	0.0	0.9485821050927236	27230.0	458.9450878253765	232944.0	537.104725318879
1416	Feb25-FISH2-3R4-rep2-cp190-100x_Position012_11_cmle.ics	126	1	0	1	1	1	1	8.664	1.0	0.2775892188984891	1.125382669864642	0.0	0.952212165524187	17972.0	306.1395561607907	119363.0	275.2182126529868
1417	Feb25-FISH2-3R4-rep2-cp190-100x_Position012_11_cmle.ics	127	1	0	1	0	1	1	8.2308	1.0	0.30528629450338457	1.5643571506915568	0.0	0.9776295738622225	11294.0	200.31831238995036	62359.0	143.78268410502082
1418	Feb25-FISH2-3R4-rep2-cp190-100x_Position012_11_cmle.ics	128	1	0	1	0	0	0	7.147799999999999	0.0	0.3078371654650006	1.3371311215762967	0.0	0.9811593713432024	9838.0	172.43769703819189	50909.0	117.38213674213034
1419	Feb25-FISH2-3R4-rep2-cp190-100x_Position012_11_cmle.ics	129	1	0	1	0	1	1	7.797599999999999	1.0	0.3021264355425172	1.1883459318985423	0.0	0.9674123732476838	14680.0	251.2248914816397	91930.0	211.96526804109374
1420	Feb25-FISH2-3R4-rep2-cp190-100x_Position012_11_cmle.ics	130	1	0	1	1	1	1	9.313799999999999	1.0	0.3020396505985389	1.345501464656711	0.0	0.9464912017632483	19624.0	341.67705671747706	142065.0	327.56277389598586
1421	Feb25-FISH2-3R4-rep2-cp190-100x_Position012_11_cmle.ics	131	1	0	1	1	1	1	8.2308	1.0	0.3078918953434026	1.3045130609946003	0.0	0.95764279698905	14066.0	244.5249746771719	87042.0	200.69488590049912
1422	Feb25-FISH2-3R4-rep2-cp190-100x_Position012_11_cmle.ics	132	1	0	1	0	1	1	8.014199999999999	1.0	0.32211136652958566	1.51474176200659	0.0	0.9706395640677805	11854.0	208.7371091778792	68877.0	158.81139744225405
1423	Feb25-FISH2-3R4-rep2-cp190-100x_Position012_11_cmle.ics	133	1	0	1	0	0	0	6.9312	0.0	0.30250205734906355	1.301810836220617	0.0	0.9849076808521314	9970.0	173.77263205431086	51485.0	118.71023414658666
1424	Feb25-FISH2-3R4-rep2-cp190-100x_Position012_11_cmle.ics	134	1	0	1	1	1	1	9.313799999999999	1.0	0.29719646551988316	1.3678558137741947	0.0	0.9690375462259151	18568.0	324.70156465046404	129701.0	299.0547941933852
1425	Feb25-FISH2-3R4-rep2-cp190-100x_Position012_11_cmle.ics	135	1	0	1	1	2	1	9.313799999999999	2.0	0.2945796526162986	1.3318856491424536	0.0	0.9527963223042184	17954.0	311.3077466776187	122777.0	283.08995664398316
1426	Feb25-FISH2-3R4-rep2-cp190-100x_Position012_11_cmle.ics	136	1	0	1	1	1	1	9.097199999999999	1.0	0.2877111193569535	1.1859776014684318	0.0	0.9455978253311105	18142.0	311.67065458739125	123248.0	284.1759529590854
1427	Feb25-FISH2-3R4-rep2-cp190-100x_Position012_11_cmle.ics	137	1	0	1	1	1	1	8.2308	1.0	0.29383968296430174	1.2072311332077046	0.0	0.9518390133337024	16682.0	284.96453184921097	109825.0	253.2262108409999
1428	Feb25-FISH2-3R4-rep2-cp190-100x_Position012_11_cmle.ics	138	1	0	1	1	1	1	8.4474	1.0	0.3101310847438434	1.3879478419984106	0.0	0.9635290218856205	13844.0	243.37883951606813	85298.0	196.6737020925619
1429	Feb25-FISH2-3R4-rep2-cp190-100x_Position012_11_cmle.ics	139	1	0	1	1	1	1	9.313799999999999	1.0	0.31145785087584443	1.4461016190354268	0.0	0.9628094579585128	16832.0	295.08080465738567	114598.0	264.2314346456354
1430	Feb25-FISH2-3R4-rep2-cp190-100x_Position012_11_cmle.ics	140	1	0	1	1	1	1	9.313799999999999	1.0	0.3001363736198061	1.2987654995616145	0.0	0.9581589573982905	19898.0	346.1385554815814	144593.0	333.3916458377664
1431	Feb25-FISH2-3R4-rep2-cp190-100x_Position012_11_cmle.ics	141	1	0	1	1	1	1	9.313799999999999	1.0	0.30111555101279347	1.2958628812610036	0.0	0.9482083795604925	19544.0	338.8360040432267	140981.0	325.0633683639882
1432	Feb25-FISH2-3R4-rep2-cp190-100x_Position012_11_cmle.ics	142	1	0	1	1	1	1	8.2308	1.0	0.29529066231768597	1.2783845122048951	0.0	0.9639391404344821	14734.0	254.21046651509968	91386.0	210.7109538257739
1433	Feb25-FISH2-3R4-rep2-cp190-100x_Position012_11_cmle.ics	143	1	0	1	1	0	1	7.5809999999999995	0.0	0.3029894257409577	1.4242745721151135	0.0	0.9824058382183283	10894.0	190.77069353795724	58853.0	135.69881344525717
1434	Feb25-FISH2-3R4-rep2-cp190-100x_Position012_11_cmle.ics	144	1	0	1	1	1	1	9.313799999999999	1.0	0.3065544636046855	1.334319209241711	0.0	0.9472683998852219	20800.0	361.2874630014701	156179.0	360.1057717544869
1435	Feb25-FISH2-3R4-rep2-cp190-100x_Position012_11_cmle.ics	145	1	0	1	1	0	1	7.147799999999999	0.0	0.27414123654465433	1.2466204887448433	0.0	0.9850022072756232	10176.0	177.44004952749722	50539.0	116.52901861774001
1436	Feb25-FISH2-3R4-rep2-cp190-100x_Position012_11_cmle.ics	146	1	0	1	1	1	1	7.797599999999999	1.0	0.30185229439180083	1.2512283017123271	0.0	0.9639353680394822	13922.0	239.62172710309176	84864.0	195.67301758989862
1437	Feb25-FISH2-3R4-rep2-cp190-100x_Position012_11_cmle.ics	147	1	0	1	1	1	1	9.313799999999999	1.0	0.31979922182627957	1.2892865723841131	0.0	0.9624575278979646	18722.0	328.7048373397572	136220.0	314.08581325527894
1438	Feb25-FISH2-3R4-rep2-cp190-100x_Position013_12_cmle.ics	1	1	0	1	2	1	1	9.097199999999999	1.0	0.2630374404074813	1.1400881107610643	0.0	0.9617956191030782	29540.0	485.50126707417263	244849.0	564.5543774023035
1439	Feb25-FISH2-3R4-rep2-cp190-100x_Position013_12_cmle.ics	2	1	0	1	0	0	0	6.9312	0.0	0.29767565652106304	1.3076639612454033	0.0	0.9881478679258043	9430.0	165.12203716911634	46980.0	108.32294455096904
1440	Feb25-FISH2-3R4-rep2-cp190-100x_Position013_12_cmle.ics	3	1	0	1	1	2	1	8.4474	2.0	0.30339673217091323	1.1979079519741798	0.0	0.9599688787160243	16886.0	288.58725391047886	113650.0	262.04560766746766
1441	Feb25-FISH2-3R4-rep2-cp190-100x_Position013_12_cmle.ics	4	1	0	1	2	1	1	9.747	1.0	0.2972523329195441	1.1426527504697066	0.0	0.9323801782474841	26704.0	448.22002544182544	223718.0	515.8321096009726
1442	Feb25-FISH2-3R4-rep2-cp190-100x_Position013_12_cmle.ics	5	1	0	1	1	1	1	8.4474	1.0	0.2799609764205468	1.1000808808380864	0.0	0.9647029284414796	17460.0	298.48918102379605	114786.0	264.6649108818121
1443	Feb25-FISH2-3R4-rep2-cp190-100x_Position013_12_cmle.ics	6	1	0	1	0	0	0	6.2814	0.0	0.30768371430803293	1.2942907637564292	0.0	0.9865996645299239	8694.0	149.63374078843006	42282.0	97.49065009587216
1444	Feb25-FISH2-3R4-rep2-cp190-100x_Position013_12_cmle.ics	7	1	0	1	0	0	0	6.497999999999999	0.0	0.29477027187104393	1.2605316070412562	0.0	0.9893132566837072	9050.0	156.95758238984646	43953.0	101.3435160035918
1445	Feb25-FISH2-3R4-rep2-cp190-100x_Position013_12_cmle.ics	8	1	0	1	1	1	1	8.4474	1.0	0.29968496392261534	1.2742179707157302	0.0	0.9594998698485748	16524.0	284.0315769295509	109340.0	252.10793438065042
1446	Feb25-FISH2-3R4-rep2-cp190-100x_Position013_12_cmle.ics	9	1	0	1	0	1	2	8.8806	1.0	0.3032603059342649	1.2760603613554005	0.0	0.9629683427808325	16922.0	293.3238531300537	113988.0	262.82494260272153
1447	Feb25-FISH2-3R4-rep2-cp190-100x_Position013_12_cmle.ics	10	1	0	1	0	0	0	6.2814	0.0	0.29341810702364146	1.2781603040818719	0.0	0.9866432094037609	8716.0	151.45948950335136	41447.0	95.56537000434258
1448	Feb25-FISH2-3R4-rep2-cp190-100x_Position013_12_cmle.ics	11	1	0	1	0	0	0	6.7146	0.0	0.30449211774740437	1.410107175460468	0.0	0.9853939162138983	9002.0	156.540239471521	44317.0	102.18279978001904
1449	Feb25-FISH2-3R4-rep2-cp190-100x_Position013_12_cmle.ics	12	1	0	1	2	1	1	9.747	1.0	0.29823133038956545	1.175242564053029	0.0	0.942607662982282	27094.0	459.20593990194885	229013.0	528.0409216783967
1450	Feb25-FISH2-3R4-rep2-cp190-100x_Position013_12_cmle.ics	13	1	0	1	1	1	1	9.5304	1.0	0.30629683153925863	1.3797410602212836	0.0	0.9700517721988241	17648.0	306.9971155300531	122008.0	281.3168543800475
1451	Feb25-FISH2-3R4-rep2-cp190-100x_Position013_12_cmle.ics	14	1	0	1	1	1	1	9.313799999999999	1.0	0.30552240117207924	1.3778652153777082	0.0	0.9647104300032322	16722.0	290.0713848786888	112390.0	259.14039459521945
1452	Feb25-FISH2-3R4-rep2-cp190-100x_Position013_12_cmle.ics	16	1	0	1	1	1	1	9.747	1.0	0.2753401041001702	1.1921689212747337	0.0	0.9467083336119478	19578.0	338.49577935022074	135164.0	311.65096801377564
1453	Feb25-FISH2-3R4-rep2-cp190-100x_Position013_12_cmle.ics	17	1	0	1	0	1	0	7.797599999999999	1.0	0.2997504152767841	1.4184776276814057	0.0	0.9940091557907222	11554.0	202.94560209604745	63937.0	147.42111761931264
1454	Feb25-FISH2-3R4-rep2-cp190-100x_Position013_12_cmle.ics	18	1	0	1	1	1	1	9.313799999999999	1.0	0.286999902233422	1.1579919344587668	0.0	0.9578488342485341	18542.0	320.4459002276623	127189.0	293.2628138461729
1455	Feb25-FISH2-3R4-rep2-cp190-100x_Position013_12_cmle.ics	19	1	0	1	1	1	1	9.097199999999999	1.0	0.29329549516874315	1.1299136663780964	0.0	0.9615144510694382	17098.0	297.0464021386403	113853.0	262.5136697735521
1456	Feb25-FISH2-3R4-rep2-cp190-100x_Position013_12_cmle.ics	20	1	0	1	1	1	1	9.747	1.0	0.3071044284883647	1.481189572712124	0.0	0.9674043397814798	18348.0	323.15542517330283	129509.0	298.6120950585664
1457	Feb25-FISH2-3R4-rep2-cp190-100x_Position013_12_cmle.ics	21	1	0	1	1	1	1	9.747	1.0	0.3138625447801214	1.434333224280982	0.0	0.972595470124591	19978.0	350.5711650769909	148755.0	342.9880718748276
1458	Feb25-FISH2-3R4-rep2-cp190-100x_Position013_12_cmle.ics	22	1	0	1	1	1	1	9.747	1.0	0.28429068571094324	1.0205704487907121	0.0	0.9401434581122556	28066.0	479.66402665319214	235736.0	543.5423085710354
1459	Feb25-FISH2-3R4-rep2-cp190-100x_Position013_12_cmle.ics	23	1	0	1	1	1	1	8.664	1.0	0.29663573864925374	1.7340490709404532	0.0	0.9934892177728609	10092.0	181.5779911792318	51922.0	119.71783582323148
1460	Feb25-FISH2-3R4-rep2-cp190-100x_Position013_12_cmle.ics	24	1	0	1	1	1	1	6.9312	1.0	0.2658659844430127	1.0146276628120257	0.0	0.9623873514203384	13484.0	228.45252221306245	75916.0	175.04139332761528
1461	Feb25-FISH2-3R4-rep2-cp190-100x_Position013_12_cmle.ics	25	1	0	1	1	1	1	9.747	1.0	0.262294179528961	1.1015332347588966	0.0	0.9483362419832717	29504.0	505.0593161509768	244056.0	562.7259377465155
1462	Feb25-FISH2-3R4-rep2-cp190-100x_Position013_12_cmle.ics	26	1	0	1	1	1	1	9.747	1.0	0.32325538296732614	1.456554041782718	0.0	0.9606117285958106	20088.0	351.67190829932946	152213.0	350.9612677508866
1463	Feb25-FISH2-3R4-rep2-cp190-100x_Position013_12_cmle.ics	27	1	0	1	1	1	1	9.747	1.0	0.29050864014787386	1.3931843557925307	0.0	0.9643378286831066	18702.0	327.29826801819394	129624.0	298.87725339452555
1464	Feb25-FISH2-3R4-rep2-cp190-100x_Position013_12_cmle.ics	28	1	0	1	0	1	0	7.5809999999999995	1.0	0.30861266138767424	1.375847420507572	0.0	0.979194932284437	11050.0	193.99947792974856	60677.0	139.90445522603554
1465	Feb25-FISH2-3R4-rep2-cp190-100x_Position013_12_cmle.ics	29	1	0	1	1	1	1	8.8806	1.0	0.2962628282453479	1.1989910921289444	0.0	0.9758693398311467	16986.0	293.7242753622347	113305.0	261.25013265959024
1466	Feb25-FISH2-3R4-rep2-cp190-100x_Position013_12_cmle.ics	30	1	0	1	1	1	1	8.664	1.0	0.2974678899601631	1.2420072158040707	0.0	0.9739260655367254	16570.0	286.9553965595657	109390.0	252.22322061367612
1467	Feb25-FISH2-3R4-rep2-cp190-100x_Position013_12_cmle.ics	31	1	0	1	1	1	1	9.097199999999999	1.0	0.29932605625717185	1.3387949559111916	0.0	0.9701407009026164	16700.0	287.7775311869679	111025.0	255.99308043361725
1468	Feb25-FISH2-3R4-rep2-cp190-100x_Position013_12_cmle.ics	32	1	0	1	3	2	1	9.747	2.0	0.3017139141118163	1.051803058289554	0.0	0.9413473067061072	33260.0	557.4470242824209	313296.0	722.3743132405364
1469	Feb25-FISH2-3R4-rep2-cp190-100x_Position013_12_cmle.ics	33	1	0	1	1	1	1	9.747	1.0	0.28477478002098233	1.2003769280211163	0.0	0.9400305300961281	26170.0	441.7631786903254	212437.0	489.8212297057091
1470	Feb25-FISH2-3R4-rep2-cp190-100x_Position013_12_cmle.ics	34	1	0	1	1	1	1	9.747	1.0	0.29535286981687997	1.2885230474740712	0.0	0.9509443631113771	18552.0	322.05028696880214	129131.0	297.74053113689195
1471	Feb25-FISH2-3R4-rep2-cp190-100x_Position013_12_cmle.ics	35	1	0	1	1	2	1	8.4474	2.0	0.2852286039668093	1.1803256353480256	0.0	0.9637536126687469	18422.0	313.36398873101615	125567.0	289.5229284468184
1472	Feb25-FISH2-3R4-rep2-cp190-100x_Position013_12_cmle.ics	36	1	0	1	1	1	1	7.147799999999999	1.0	0.29813564602388254	1.3086475010754295	0.0	0.9844906644069225	10544.0	183.08942794662494	55589.0	128.17292815333798
1473	Feb25-FISH2-3R4-rep2-cp190-100x_Position013_12_cmle.ics	38	1	0	1	0	0	0	6.497999999999999	0.0	0.2964944317713317	1.2462202028058924	0.0	0.9907557099332931	9588.0	165.2124031305232	48070.0	110.8361844309298
1474	Feb25-FISH2-3R4-rep2-cp190-100x_Position013_12_cmle.ics	39	1	0	1	1	1	1	9.747	1.0	0.29092655843256277	1.2192077790913622	0.0	0.964232003139948	19296.0	338.8408169414881	135946.0	313.454044698298
1475	Feb25-FISH2-3R4-rep2-cp190-100x_Position013_12_cmle.ics	40	1	0	1	1	1	1	9.747	1.0	0.29382054667471696	1.3504494757453023	0.0	0.9524852016583619	19266.0	334.05106196690423	136302.0	314.2748826774411
1476	Feb25-FISH2-3R4-rep2-cp190-100x_Position013_12_cmle.ics	41	1	0	1	1	1	1	9.5304	1.0	0.294502361520889	1.3952456419275836	0.0	0.9786821365449411	17612.0	305.5138458992994	119270.0	275.00378025955894
1477	Feb25-FISH2-3R4-rep2-cp190-100x_Position013_12_cmle.ics	42	1	0	1	1	1	1	8.664	1.0	0.3058441997396945	1.3125613462074561	0.0	0.971703016611837	15772.0	272.46887779139956	103004.0	237.4988629316308
1478	Feb25-FISH2-3R4-rep2-cp190-100x_Position013_12_cmle.ics	43	1	0	1	1	1	1	9.5304	1.0	0.284715305454648	1.1342707051351033	0.0	0.9623621918275389	19144.0	331.18421034730784	132901.0	306.4331131070315
1479	Feb25-FISH2-3R4-rep2-cp190-100x_Position013_12_cmle.ics	44	1	0	1	0	1	2	9.747	1.0	0.289948608770727	1.2030215575695207	0.0	0.9580574868693438	23938.0	408.7114729142096	187528.0	432.38793413695447
1480	Feb25-FISH2-3R4-rep2-cp190-100x_Position013_12_cmle.ics	46	1	0	1	0	1	1	6.2814	1.0	0.28705399240457957	1.1242941828431683	0.0	0.9702492768558101	11468.0	192.99569903162967	61871.0	142.65749047068977
1481	Feb25-FISH2-3R4-rep2-cp190-100x_Position013_12_cmle.ics	47	1	0	1	1	1	1	9.747	1.0	0.29424977538085295	1.3014700895825937	0.0	0.9584482139061143	18890.0	326.8419922185457	132428.0	305.34250534260815
1482	Feb25-FISH2-3R4-rep2-cp190-100x_Position013_12_cmle.ics	48	1	0	1	1	1	1	9.747	1.0	0.2902331310235232	1.2513764428340257	0.0	0.968730809509971	19298.0	332.9405791479289	135805.0	313.1289375211654
1483	Feb25-FISH2-3R4-rep2-cp190-100x_Position013_12_cmle.ics	49	1	0	1	1	1	1	9.747	1.0	0.3151956426407807	1.6180953321825982	0.0	0.9623470181127587	16950.0	300.760516309383	116498.0	268.61231150061286
1484	Feb25-FISH2-3R4-rep2-cp190-100x_Position013_12_cmle.ics	50	1	0	1	1	2	1	9.747	2.0	0.27593527241114	1.017276472785061	0.0	0.9342994366705527	30010.0	503.705015741702	256789.0	592.0847298488461
1485	Feb25-FISH2-3R4-rep2-cp190-100x_Position013_12_cmle.ics	51	1	0	1	2	3	2	9.747	3.0	0.2731012120369743	1.221712870425988	0.0	0.9288449973311993	43586.0	710.9721148039156	447153.0	1031.0116991230198
1486	Feb25-FISH2-3R4-rep2-cp190-100x_Position013_12_cmle.ics	52	1	0	1	1	1	1	9.097199999999999	1.0	0.29103669904096197	1.2495306991358517	0.0	0.9607406070497235	16756.0	292.0014693231904	110028.0	253.69427294708436
1487	Feb25-FISH2-3R4-rep2-cp190-100x_Position013_12_cmle.ics	53	1	0	1	1	1	1	9.747	1.0	0.31227709439358503	1.4996286240039691	0.0	0.9722575658792967	18206.0	320.6139926463384	129082.0	297.62755062852676
1488	Feb25-FISH2-3R4-rep2-cp190-100x_Position013_12_cmle.ics	54	1	0	1	1	1	1	8.664	1.0	0.2872884176546105	1.1684244506043615	0.0	0.9618781865541584	18100.0	309.2341150114836	122730.0	282.98158758493895
1489	Feb25-FISH2-3R4-rep2-cp190-100x_Position013_12_cmle.ics	55	1	0	1	1	1	1	7.3644	1.0	0.300953770171641	1.396567406737781	0.0	0.9886137681806401	10566.0	185.45349738487465	56026.0	129.18052982998282
1490	Feb25-FISH2-3R4-rep2-cp190-100x_Position013_12_cmle.ics	56	1	0	1	1	2	2	9.747	2.0	0.3296543078748067	1.3899684328965414	0.0	0.9659445390121497	21614.0	378.0507754698856	171556.0	395.56089985921767
1491	Feb25-FISH2-3R4-rep2-cp190-100x_Position013_12_cmle.ics	57	1	0	1	2	2	1	8.664	2.0	0.2954754854956911	1.2255031276504769	0.0	0.9601218631937499	18758.0	320.2642814621676	131315.0	302.7762337954555
1492	Feb25-FISH2-3R4-rep2-cp190-100x_Position013_12_cmle.ics	58	1	0	1	1	1	1	8.2308	1.0	0.28760081795188003	1.174775197927026	0.0	0.9719220524171625	17172.0	290.20402705026663	113475.0	261.64210585187766
1493	Feb25-FISH2-3R4-rep2-cp190-100x_Position013_12_cmle.ics	59	1	0	1	1	1	1	9.097199999999999	1.0	0.30648014511917127	1.3120852396621114	0.0	0.9714014018325121	17192.0	298.81941301467975	117345.0	270.5652602880686
1494	Feb25-FISH2-3R4-rep2-cp190-100x_Position013_12_cmle.ics	60	1	0	1	1	1	1	9.747	1.0	0.3008804692909763	1.4755472144171946	0.0	0.9596117386289779	16732.0	293.8290545131593	111633.0	257.39496102721006
1495	Feb25-FISH2-3R4-rep2-cp190-100x_Position013_12_cmle.ics	61	1	0	1	1	0	1	9.313799999999999	0.0	0.29017228873661866	1.5529869706580597	0.0	0.9917488546863843	13328.0	238.7987821487032	77938.0	179.70356859117553
1496	Feb25-FISH2-3R4-rep2-cp190-100x_Position013_12_cmle.ics	62	1	0	1	1	1	1	8.014199999999999	1.0	0.2942940715285814	1.3246971810458672	0.0	0.9679955695264318	14018.0	241.32240714683837	84663.0	195.20956693313522
1497	Feb25-FISH2-3R4-rep2-cp190-100x_Position013_12_cmle.ics	63	1	0	1	0	0	0	7.3644	0.0	0.2770736754098924	1.3730357711626227	0.0	0.9948332604559886	9062.0	159.61309024303125	42698.0	98.44983155464615
1498	Feb25-FISH2-3R4-rep2-cp190-100x_Position013_12_cmle.ics	64	1	0	1	1	1	1	9.747	1.0	0.2855498586222581	1.2967114200675425	0.0	0.94765543939446	18070.0	316.47465794089436	122054.0	281.42291771443115
1499	Feb25-FISH2-3R4-rep2-cp190-100x_Position013_12_cmle.ics	65	1	0	1	0	0	0	8.2308	0.0	0.2831227210246815	1.4438241754397971	0.0	0.9966140226849887	10748.0	190.24634258280165	55751.0	128.5464555483413
1500	Feb25-FISH2-3R4-rep2-cp190-100x_Position013_12_cmle.ics	66	1	0	1	1	1	1	8.2308	1.0	0.2912739188829751	1.093351089288959	0.0	0.9592122311436787	17542.0	296.03853237433344	117908.0	271.86338327193823
1501	Feb25-FISH2-3R4-rep2-cp190-100x_Position013_12_cmle.ics	67	1	0	1	2	1	1	9.097199999999999	1.0	0.2619239645860293	1.0496384710197149	0.0	0.9578302338412511	21354.0	360.67817899430577	150169.0	346.24836654479503
1502	Feb25-FISH2-3R4-rep2-cp190-100x_Position013_12_cmle.ics	68	1	0	1	1	1	1	9.747	1.0	0.3069210925006694	1.3620691166748915	0.0	0.966980971536933	20108.0	348.7016960877336	148539.0	342.4900353481565
1503	Feb25-FISH2-3R4-rep2-cp190-100x_Position013_12_cmle.ics	69	1	0	1	1	1	1	9.747	1.0	0.2879596552265251	1.074012826576902	0.0	0.9476382631613284	28578.0	479.6374801705243	243774.0	562.0757233922504
1504	Feb25-FISH2-3R4-rep2-cp190-100x_Position013_12_cmle.ics	70	1	0	1	0	1	1	7.147799999999999	1.0	0.28771052370505795	1.318891720035725	0.0	0.9939351303096512	10130.0	176.69291803963569	51424.0	118.5695849422953
1505	Feb25-FISH2-3R4-rep2-cp190-100x_Position013_12_cmle.ics	71	1	0	1	1	1	1	8.014199999999999	1.0	0.2971370410220447	1.2021180198468502	0.0	0.9617275536177589	15802.0	270.8455945837055	101817.0	234.76196775960017
1506	Feb25-FISH2-3R4-rep2-cp190-100x_Position013_12_cmle.ics	72	1	0	1	1	1	1	8.2308	1.0	0.2959586780564678	1.3051906565048423	0.0	0.9772748036959122	14684.0	253.56118619413957	91024.0	209.87628149866765
1507	Feb25-FISH2-3R4-rep2-cp190-100x_Position013_12_cmle.ics	73	1	0	1	1	1	1	9.747	1.0	0.3058495332274994	1.5923394177039174	0.0	0.9645107499820122	14970.0	268.21468293800893	95249.0	219.6179681893412
1508	Feb25-FISH2-3R4-rep2-cp190-100x_Position013_12_cmle.ics	74	1	0	1	1	1	1	9.747	1.0	0.32054372573558937	1.1900543890671418	0.0	0.952153152831059	28386.0	482.25126903502417	254609.0	587.0582500889246
1509	Feb25-FISH2-3R4-rep2-cp190-100x_Position013_12_cmle.ics	75	1	0	1	1	1	1	8.014199999999999	1.0	0.2818139738635616	1.0247246804175194	0.0	0.9690926157269298	19276.0	323.11023532956733	133592.0	308.026368847447
1510	Feb25-FISH2-3R4-rep2-cp190-100x_Position013_12_cmle.ics	76	1	0	1	1	1	1	9.097199999999999	1.0	0.30722800878866635	1.310900854066832	0.0	0.956758868358162	16534.0	286.71260511734084	110808.0	255.49273818228562
1511	Feb25-FISH2-3R4-rep2-cp190-100x_Position013_12_cmle.ics	77	1	0	1	1	1	1	8.014199999999999	1.0	0.2939962144682858	1.1172984139939395	0.0	0.9658721908744425	15798.0	268.6731366130937	101239.0	233.4292589058228
1512	Feb25-FISH2-3R4-rep2-cp190-100x_Position013_12_cmle.ics	78	1	0	1	1	1	1	8.014199999999999	1.0	0.30554621298871104	1.426881919332291	0.0	0.9801858581092454	10968.0	194.5074909254494	59704.0	137.66098513135495
1513	Feb25-FISH2-3R4-rep2-cp190-100x_Position013_12_cmle.ics	79	1	0	1	1	1	0	6.9312	1.0	0.29521245341395647	1.2785789217060672	0.0	0.9831420361767039	10256.0	178.99381351552253	53065.0	122.3532791101995
1514	Feb25-FISH2-3R4-rep2-cp190-100x_Position013_12_cmle.ics	81	1	0	1	1	1	1	9.747	1.0	0.2792070219716524	1.1999980715903138	0.0	0.9710492278969093	22712.0	396.2223289243019	170067.0	392.1276758397116
1515	Feb25-FISH2-3R4-rep2-cp190-100x_Position013_12_cmle.ics	82	1	0	1	1	1	1	8.8806	1.0	0.24545385295379676	1.2086858699535479	0.0	0.964105114714464	19424.0	333.9775911864412	126115.0	290.7864655607804
1516	Feb25-FISH2-3R4-rep2-cp190-100x_Position013_12_cmle.ics	83	1	0	1	1	1	1	9.747	1.0	0.3247481886128083	1.7175325293637105	0.0	0.9855209644305016	16060.0	288.07987465197743	109060.0	251.46233147570638
1517	Feb25-FISH2-3R4-rep2-cp190-100x_Position013_12_cmle.ics	84	1	0	1	1	1	1	9.747	1.0	0.3017663522948121	1.1171242962466887	0.0	0.9449899390423703	31890.0	535.1161252130738	294165.0	678.2634947602344
1518	Feb25-FISH2-3R4-rep2-cp190-100x_Position013_12_cmle.ics	85	1	0	1	1	1	1	7.3644	1.0	0.29742088785022447	1.2479495626054866	0.0	0.9827653302913764	11550.0	201.07741236035594	63655.0	146.77090326504756
1519	Feb25-FISH2-3R4-rep2-cp190-100x_Position013_12_cmle.ics	86	1	0	1	0	1	1	7.797599999999999	1.0	0.30195141983713386	1.262404869763283	0.0	0.9808841209316141	15326.0	262.4315851888126	98036.0	226.044022818195
1520	Feb25-FISH2-3R4-rep2-cp190-100x_Position013_12_cmle.ics	87	1	0	1	2	2	2	9.747	2.0	0.2943754603001997	1.209920521926245	0.0	0.9545838942164167	23302.0	395.8090258616521	181474.0	418.4290770422
1521	Feb25-FISH2-3R4-rep2-cp190-100x_Position013_12_cmle.ics	88	1	0	1	1	1	1	9.747	1.0	0.29330387703600674	1.2619619224658785	0.0	0.9685130521065978	18908.0	328.69537635386047	132404.0	305.2871679507558
1522	Feb25-FISH2-3R4-rep2-cp190-100x_Position013_12_cmle.ics	89	1	0	1	1	1	0	6.7146	1.0	0.27576726737567153	1.2502206303372871	0.0	0.9856615928028026	11626.0	198.91397195429656	61900.0	142.7243564858447
1523	Feb25-FISH2-3R4-rep2-cp190-100x_Position013_12_cmle.ics	90	1	0	1	1	1	1	9.747	1.0	0.3152880872352451	1.3538774159312394	0.0	0.9646054826698361	21254.0	368.97577037696954	163602.0	377.2211659094857
1524	Feb25-FISH2-3R4-rep2-cp190-100x_Position013_12_cmle.ics	91	1	0	1	0	1	1	7.5809999999999995	1.0	0.29352866585235543	1.4321804309527235	0.0	0.9886734601368675	10224.0	180.4787803159491	52666.0	121.43329497065423
1525	Feb25-FISH2-3R4-rep2-cp190-100x_Position013_12_cmle.ics	92	1	0	1	1	1	0	7.3644	1.0	0.31331174696578495	1.318466865613368	0.0	0.9781492697269182	11520.0	200.52400742589728	65079.0	150.05425518162014
1526	Feb25-FISH2-3R4-rep2-cp190-100x_Position013_12_cmle.ics	93	1	0	1	1	1	1	8.2308	1.0	0.31135775111913067	1.4253046205651656	0.0	0.9774082498454817	13390.0	233.77130173566562	81297.0	187.44849772584357
1527	Feb25-FISH2-3R4-rep2-cp190-100x_Position013_12_cmle.ics	94	1	0	1	1	1	1	8.8806	1.0	0.3029516479981179	1.2819830225342912	0.0	0.9605157979853841	16798.0	290.57614284043245	112680.0	259.8090547467687
1528	Feb25-FISH2-3R4-rep2-cp190-100x_Position013_12_cmle.ics	95	1	0	1	1	1	1	9.747	1.0	0.3047698937995314	1.625201588508666	0.0	0.9835545338902426	14936.0	267.6655081750912	94757.0	218.48355165636812
1529	Feb25-FISH2-3R4-rep2-cp190-100x_Position013_12_cmle.ics	96	1	0	1	1	1	1	7.3644	1.0	0.28907112130432694	1.1935012101851903	0.0	0.9587486295719654	13720.0	232.83718136259156	81247.0	187.3332114928178
1530	Feb25-FISH2-3R4-rep2-cp190-100x_Position013_12_cmle.ics	97	1	0	1	1	2	2	9.747	2.0	0.33389290765431034	1.140144467314336	0.0	0.9605242668746443	27320.0	470.3886966440657	245357.0	565.725685529845
1531	Feb25-FISH2-3R4-rep2-cp190-100x_Position013_12_cmle.ics	98	1	0	1	1	1	1	9.097199999999999	1.0	0.30363202219525465	1.5661561908665298	0.0	0.9805616420783303	12844.0	228.8718919222469	75422.0	173.90236534532116
1532	Feb25-FISH2-3R4-rep2-cp190-100x_Position013_12_cmle.ics	99	1	0	1	1	1	1	9.747	1.0	0.2985102123557059	1.6996131461961566	0.0	0.9836879087670393	13756.0	247.52101133934127	82888.0	191.11690566072204
1533	Feb25-FISH2-3R4-rep2-cp190-100x_Position013_12_cmle.ics	100	1	0	1	0	0	0	6.497999999999999	0.0	0.3040135893900639	1.2792793880134028	0.0	0.9844299552381923	9420.0	162.9325192069693	47402.0	109.29596035770616
1534	Feb25-FISH2-3R4-rep2-cp190-100x_Position013_12_cmle.ics	101	1	0	1	1	1	1	8.8806	1.0	0.29239376604233075	1.3058350974801054	0.0	0.9599022918674327	16538.0	284.5316868036491	108139.0	249.33875906337252
1535	Feb25-FISH2-3R4-rep2-cp190-100x_Position013_12_cmle.ics	102	1	0	1	1	1	1	9.747	1.0	0.3121120585601147	1.1938693477602087	0.0	0.9425721132171783	27420.0	466.538102541082	238523.0	549.9683631998892
1536	Feb25-FISH2-3R4-rep2-cp190-100x_Position013_12_cmle.ics	103	1	0	1	0	0	1	8.664	0.0	0.2861147464518356	1.4291719142252481	0.0	0.9830435869895625	12252.0	218.40386935984378	68211.0	157.27578481835144
1537	Feb25-FISH2-3R4-rep2-cp190-100x_Position013_12_cmle.ics	104	1	0	1	1	1	1	9.747	1.0	0.31050964149166743	1.4387916343142517	0.0	0.9575738563878122	18952.0	332.8851945070278	136708.0	315.21100688960996
1538	Feb25-FISH2-3R4-rep2-cp190-100x_Position013_12_cmle.ics	105	1	0	1	1	1	1	6.7146	1.0	0.2740080493084381	1.140230205097191	0.0	0.9729742892886452	10856.0	187.53414532993293	55675.0	128.37122047414223
1539	Feb25-FISH2-3R4-rep2-cp190-100x_Position013_12_cmle.ics	106	1	0	1	0	1	1	8.014199999999999	1.0	0.28825921560533285	1.1155260158036562	0.0	0.9743244684895093	16572.0	281.73391098239557	107703.0	248.33346311138823
1540	Feb25-FISH2-3R4-rep2-cp190-100x_Position013_12_cmle.ics	107	1	0	1	0	1	0	8.014199999999999	1.0	0.2908097709863456	1.431729873599863	0.0	0.9839014328240726	11688.0	205.5189002149382	64075.0	147.73930762246363
1541	Feb25-FISH2-3R4-rep2-cp190-100x_Position013_12_cmle.ics	108	1	0	1	3	2	2	9.747	2.0	0.2970711709832521	1.0952844016497898	0.0	0.9393909390165867	37012.0	614.0050968789946	364937.0	841.4442404341632
1542	Feb25-FISH2-3R4-rep2-cp190-100x_Position013_12_cmle.ics	109	1	0	1	1	1	1	8.4474	1.0	0.31139452882128144	1.4641605331828904	0.0	0.9694810466171598	12832.0	226.169573571381	76273.0	175.86453703141896
1543	Feb25-FISH2-3R4-rep2-cp190-100x_Position013_12_cmle.ics	110	1	0	1	1	1	1	8.2308	1.0	0.2784650702311047	1.0820437357988748	0.0	0.9652297453484245	18342.0	310.7803937940138	123262.0	284.20823310433263
1544	Feb25-FISH2-3R4-rep2-cp190-100x_Position013_12_cmle.ics	111	1	0	1	2	1	2	9.747	1.0	0.3039234163617966	1.3480716248791698	0.0	0.9707580192601405	22522.0	390.7357866042232	175213.0	403.992934942719
1545	Feb25-FISH2-3R4-rep2-cp190-100x_Position013_12_cmle.ics	112	1	0	1	1	1	1	8.4474	1.0	0.29634792441296387	1.273618973688446	0.0	0.967204514143181	16536.0	284.6508281336197	108848.0	250.97351784767724
1546	Feb25-FISH2-3R4-rep2-cp190-100x_Position013_12_cmle.ics	113	1	0	1	1	1	1	8.4474	1.0	0.29832923123800514	1.2512721351541927	0.0	0.9670520074998306	16224.0	277.7017491244054	106135.0	244.71808684370154
1547	Feb25-FISH2-3R4-rep2-cp190-100x_Position013_12_cmle.ics	114	1	0	1	1	1	1	7.797599999999999	1.0	0.30272635690426003	1.3848907403479318	0.0	0.9764194261651048	12368.0	214.95764904984173	71162.0	164.07997829152959
1548	Feb25-FISH2-3R4-rep2-cp190-100x_Position013_12_cmle.ics	115	1	0	1	1	2	2	9.747	2.0	0.29493350275035984	1.1849107703800852	0.0	0.9417583627904118	29486.0	502.386748306254	258559.0	596.1658624979567
1549	Feb25-FISH2-3R4-rep2-cp190-100x_Position013_12_cmle.ics	116	1	0	1	1	1	1	8.014199999999999	1.0	0.27964647810735443	1.131892448537789	0.0	0.9630572602623289	16740.0	283.8967686617436	107699.0	248.3242402127462
1550	Feb25-FISH2-3R4-rep2-cp190-100x_Position013_12_cmle.ics	117	1	0	1	1	1	1	8.664	1.0	0.2886057134404762	1.2608949205956397	0.0	0.9653828258091958	17004.0	291.2008779643668	112009.0	258.26191349956343
1551	Feb25-FISH2-3R4-rep2-cp190-100x_Position013_12_cmle.ics	118	1	0	1	1	1	1	7.3644	1.0	0.31166561267582693	1.3885879587234684	0.0	0.9814330261990617	11606.0	202.44591013805766	65636.0	151.3385438175267
1552	Feb25-FISH2-3R4-rep2-cp190-100x_Position014_13_cmle.ics	1	1	0	1	1	1	1	7.3644	1.0	0.30151073626844394	1.249000720032144	0.0	0.9761453362026774	11280.0	196.75211491775937	61857.0	142.6252103254426
1553	Feb25-FISH2-3R4-rep2-cp190-100x_Position014_13_cmle.ics	2	1	0	1	1	1	1	7.147799999999999	1.0	0.2902979336547069	1.128657071528958	0.0	0.9641229941784668	12850.0	218.23956369139515	73799.0	170.1601742213062
1554	Feb25-FISH2-3R4-rep2-cp190-100x_Position014_13_cmle.ics	3	1	0	1	1	1	1	8.664	1.0	0.30000140464307523	1.2501205091557053	0.0	0.9548235136212682	17634.0	300.0371569759859	120604.0	278.0796169566852
1555	Feb25-FISH2-3R4-rep2-cp190-100x_Position014_13_cmle.ics	4	1	0	1	0	0	1	7.147799999999999	0.0	0.30046633171143144	1.3770415360063986	0.0	0.9873854355796652	10142.0	177.21854824834503	52645.0	121.38487475278343
1556	Feb25-FISH2-3R4-rep2-cp190-100x_Position014_13_cmle.ics	5	1	0	1	0	0	0	6.7146	0.0	0.28794241993339087	1.395647415012463	0.0	0.9872555355142542	8206.0	144.602777741157	37508.0	86.48312056657615
1557	Feb25-FISH2-3R4-rep2-cp190-100x_Position014_13_cmle.ics	6	1	0	1	1	1	1	8.664	1.0	0.32301566715032587	1.1343524131802063	0.0	0.9354350007447648	24542.0	413.92402922172454	205471.0	473.75955172056536
1558	Feb25-FISH2-3R4-rep2-cp190-100x_Position014_13_cmle.ics	7	1	0	1	1	1	1	8.664	1.0	0.2731461431245653	1.0781323894166341	0.0	0.9393387878777828	28366.0	471.2485476888647	234784.0	541.3472586942255
1559	Feb25-FISH2-3R4-rep2-cp190-100x_Position014_13_cmle.ics	8	1	0	1	1	1	1	8.664	1.0	0.31317112330615765	1.0737637379627745	0.0	0.9450629598884931	27908.0	464.1730069547652	245334.0	565.6726538626531
1560	Feb25-FISH2-3R4-rep2-cp190-100x_Position014_13_cmle.ics	9	1	0	1	0	1	1	8.2308	1.0	0.2878299182052689	1.2401368541068318	0.0	0.9672299531801798	14652.0	253.17373308733409	89472.0	206.29779682554926
1561	Feb25-FISH2-3R4-rep2-cp190-100x_Position014_13_cmle.ics	10	1	0	1	1	1	1	8.664	1.0	0.28469058269300324	1.225829121437125	0.0	0.949369494684821	16576.0	285.94262560211877	107073.0	246.88085657526415
1562	Feb25-FISH2-3R4-rep2-cp190-100x_Position014_13_cmle.ics	11	1	0	1	0	0	0	6.0648	0.0	0.26347057476711566	1.0246666658359724	0.0	0.9626628730434892	9610.0	164.5103849706814	45470.0	104.84130031359221
1563	Feb25-FISH2-3R4-rep2-cp190-100x_Position014_13_cmle.ics	12	1	0	1	2	2	2	8.664	2.0	0.26231172746863446	1.076125696930493	0.0	0.9192016534485131	34354.0	557.4369295593042	306654.0	707.0596900453994
1564	Feb25-FISH2-3R4-rep2-cp190-100x_Position014_13_cmle.ics	13	1	0	1	1	1	1	8.664	1.0	0.26640784831854397	1.0809887721717606	0.0	0.9565820344148596	20266.0	341.7236768993222	140023.0	322.8544841392154
1565	Feb25-FISH2-3R4-rep2-cp190-100x_Position014_13_cmle.ics	14	1	0	1	1	1	1	8.664	1.0	0.3132616143310183	1.2876744791797385	0.0	0.9453007726212113	18926.0	327.4124571445255	137030.0	315.95345023029563
1566	Feb25-FISH2-3R4-rep2-cp190-100x_Position014_13_cmle.ics	15	1	0	1	0	0	0	6.7146	0.0	0.2929312461327525	1.3266550872129677	0.0	0.9789405830510862	9704.0	168.22603150047306	48650.0	112.17350473402819
1567	Feb25-FISH2-3R4-rep2-cp190-100x_Position014_13_cmle.ics	16	1	0	1	1	1	1	8.664	1.0	0.3072975850867002	1.3365150607860836	0.0	0.9603650958977986	16268.0	282.35967225437327	108157.0	249.38026210726179
1568	Feb25-FISH2-3R4-rep2-cp190-100x_Position014_13_cmle.ics	17	1	0	1	1	1	1	8.664	1.0	0.2847852285026822	1.217262178066954	0.0	0.9477780065793895	19734.0	335.07747307131166	139109.0	320.7470517995052
1569	Feb25-FISH2-3R4-rep2-cp190-100x_Position014_13_cmle.ics	18	1	0	1	1	1	2	8.664	1.0	0.3157489766545668	1.4308391297171934	0.0	0.9691527245847689	16728.0	291.75021753789633	114317.0	263.5835260160308
1570	Feb25-FISH2-3R4-rep2-cp190-100x_Position014_13_cmle.ics	19	1	0	1	1	1	1	8.664	1.0	0.3280927193820476	1.2573455885673397	0.0	0.9585655912768891	19414.0	334.7605398270082	145695.0	335.93255441365335
1571	Feb25-FISH2-3R4-rep2-cp190-100x_Position014_13_cmle.ics	20	1	0	1	1	0	1	7.797599999999999	0.0	0.29743973120504125	1.2492717887600655	0.0	0.9630241763303904	12996.0	225.17695282881982	75978.0	175.1843482565672
1572	Feb25-FISH2-3R4-rep2-cp190-100x_Position014_13_cmle.ics	21	1	0	1	1	1	1	8.664	1.0	0.3052245152511864	1.159945927355696	0.0	0.9529846989598736	20350.0	350.6224588516998	150810.0	347.7263360521848
1573	Feb25-FISH2-3R4-rep2-cp190-100x_Position014_13_cmle.ics	22	1	0	1	1	1	1	8.664	1.0	0.2850033740692699	1.1621709130585918	0.0	0.9511129960545384	19454.0	328.84352065264943	136211.0	314.0650617333343
1574	Feb25-FISH2-3R4-rep2-cp190-100x_Position014_13_cmle.ics	23	1	0	1	1	1	1	8.664	1.0	0.30629961900645636	1.322341029220092	0.0	0.9513244308179916	16486.0	285.03137876163714	110159.0	253.99632287761176
1575	Feb25-FISH2-3R4-rep2-cp190-100x_Position014_13_cmle.ics	24	1	0	1	1	1	1	8.664	1.0	0.2826155187323381	1.1158871805653838	0.0	0.93877416270215	21218.0	358.645316684504	154500.0	356.2344600494831
1576	Feb25-FISH2-3R4-rep2-cp190-100x_Position014_13_cmle.ics	25	1	0	1	1	1	1	8.664	1.0	0.324626366908163	1.3998708068889583	0.0	0.9590026391345704	16580.0	289.4725880054712	114378.0	263.72417522032225
1577	Feb25-FISH2-3R4-rep2-cp190-100x_Position014_13_cmle.ics	26	1	0	1	1	1	1	8.664	1.0	0.30101050835474247	1.2809572269068283	0.0	0.9548630403909595	16682.0	288.2412666868606	111157.0	256.29743608880517
1578	Feb25-FISH2-3R4-rep2-cp190-100x_Position014_13_cmle.ics	27	1	0	1	1	1	1	7.5809999999999995	1.0	0.30225436843496145	1.3120475703983945	0.0	0.9686360279745825	12104.0	209.6195806497976	68842.0	158.73069707913604
1579	Feb25-FISH2-3R4-rep2-cp190-100x_Position014_13_cmle.ics	28	1	0	1	0	0	0	6.2814	0.0	0.29533901672989726	1.2134273709202805	0.0	0.9695877430216571	9362.0	160.98100529402836	46290.0	106.73199453521407
1580	Feb25-FISH2-3R4-rep2-cp190-100x_Position014_13_cmle.ics	29	1	0	1	1	1	1	8.664	1.0	0.29021497394819845	1.158558829367742	0.0	0.941159186714294	18272.0	310.5969640587082	125116.0	288.48304662492643
1581	Feb25-FISH2-3R4-rep2-cp190-100x_Position014_13_cmle.ics	30	1	0	1	0	0	1	8.664	0.0	0.308296556392302	1.225779665722573	0.0	0.9713538463756403	20004.0	344.31787277041985	147718.0	340.5970354018741
1582	Feb25-FISH2-3R4-rep2-cp190-100x_Position014_13_cmle.ics	31	1	0	1	1	1	1	8.664	1.0	0.29368940155196516	1.2371811724404826	0.0	0.9492424830594444	16958.0	291.8346561580866	112533.0	259.47011322167305
1583	Feb25-FISH2-3R4-rep2-cp190-100x_Position014_13_cmle.ics	32	1	0	1	1	1	1	8.664	1.0	0.2949641804541685	1.2880631269558847	0.0	0.9527424689658665	17862.0	307.6836060574138	121914.0	281.10011626195916
1584	Feb25-FISH2-3R4-rep2-cp190-100x_Position014_13_cmle.ics	33	1	0	1	0	1	1	8.664	1.0	0.301670690171237	1.329133641911734	0.0	0.9557576355236479	17830.0	306.85145322264185	122961.0	283.5142099815178
1585	Feb25-FISH2-3R4-rep2-cp190-100x_Position014_13_cmle.ics	34	1	0	1	0	2	1	8.664	2.0	0.2965981640472669	1.1893129925276222	0.0	0.9492258195589365	19174.0	328.4842856929371	135965.0	313.49785346684774
1586	Feb25-FISH2-3R4-rep2-cp190-100x_Position014_13_cmle.ics	35	1	0	1	1	1	1	8.664	1.0	0.29904474128998887	1.2975446946922706	0.0	0.9504449467242941	16400.0	284.56060147758257	107996.0	249.00904043691895
1587	Feb25-FISH2-3R4-rep2-cp190-100x_Position014_13_cmle.ics	36	1	0	1	0	0	0	6.9312	0.0	0.31193599942700706	1.2770276308735105	0.0	0.9758319368409537	11138.0	191.16800004153717	61733.0	142.3393004675388
1588	Feb25-FISH2-3R4-rep2-cp190-100x_Position014_13_cmle.ics	37	1	0	1	1	1	1	8.664	1.0	0.3226039395981592	1.294454857261269	0.0	0.9532832392399195	20888.0	359.08792683194446	161233.0	371.758904188727
1589	Feb25-FISH2-3R4-rep2-cp190-100x_Position014_13_cmle.ics	38	1	0	1	1	1	1	8.664	1.0	0.30933289066901465	1.2548495698241744	0.0	0.9550716649419512	18644.0	322.421098000181	133136.0	306.97495840225235
1590	Feb25-FISH2-3R4-rep2-cp190-100x_Position014_13_cmle.ics	39	1	0	1	0	1	1	7.3644	1.0	0.2978440023120844	1.264918289110214	0.0	0.9816703079238104	11926.0	206.156604464233	66836.0	154.10541341014405
1591	Feb25-FISH2-3R4-rep2-cp190-100x_Position014_13_cmle.ics	40	1	0	1	1	1	1	8.664	1.0	0.2926787621128113	1.2194002065328553	0.0	0.955515036942588	18230.0	310.82862285061606	125213.0	288.70670191699634
1592	Feb25-FISH2-3R4-rep2-cp190-100x_Position014_13_cmle.ics	41	1	0	1	1	1	1	8.664	1.0	0.288153253753024	1.299847109128184	0.0	0.97275855168243	14466.0	253.25340981975077	87823.0	202.4956568603609
1593	Feb25-FISH2-3R4-rep2-cp190-100x_Position014_13_cmle.ics	42	1	0	1	1	1	1	8.664	1.0	0.3055592398484064	1.3312402263851202	0.0	0.9621939427556278	17250.0	297.6814340806904	117762.0	271.5267474715031
1594	Feb25-FISH2-3R4-rep2-cp190-100x_Position014_13_cmle.ics	43	1	0	1	2	1	1	8.664	1.0	0.30932303065643807	1.2410505906843508	0.0	0.9615190821969531	19910.0	341.9597306733646	146922.0	338.7616785721046
1595	Feb25-FISH2-3R4-rep2-cp190-100x_Position014_13_cmle.ics	44	1	0	1	1	1	1	8.014199999999999	1.0	0.29128199197791527	1.1308608760490255	0.0	0.9521433913199389	15878.0	268.1438334543249	101537.0	234.11636485465613
1596	Feb25-FISH2-3R4-rep2-cp190-100x_Position014_13_cmle.ics	45	1	0	1	1	1	1	6.9312	1.0	0.28995131703022314	1.2153196594213758	0.0	0.9737674981363117	12054.0	205.24886576321393	67009.0	154.50430377641302
1597	Feb25-FISH2-3R4-rep2-cp190-100x_Position014_13_cmle.ics	46	1	0	1	1	1	1	8.664	1.0	0.29240414570643924	1.3375217063539846	0.0	0.9503436821103439	16388.0	283.40302955018643	106673.0	245.95856671105832
1598	Feb25-FISH2-3R4-rep2-cp190-100x_Position014_13_cmle.ics	47	1	0	1	1	2	2	8.664	2.0	0.3065498819104201	1.0940462510588476	0.0	0.9525922122143923	31494.0	519.6427482329	290982.0	670.9243731658169
1599	Feb25-FISH2-3R4-rep2-cp190-100x_Position014_13_cmle.ics	48	1	0	1	1	1	1	8.664	1.0	0.2831418820278144	1.1110654350125697	0.0	0.9509089412913535	17378.0	296.63326388660755	114624.0	264.29138348680874
1600	Feb25-FISH2-3R4-rep2-cp190-100x_Position014_13_cmle.ics	49	1	0	1	2	3	2	8.664	3.0	0.25158684399584713	1.2059900831056438	0.0	0.9265563571602695	48550.0	756.4416461595873	504547.0	1163.3464602885863
1601	Feb25-FISH2-3R4-rep2-cp190-100x_Position014_13_cmle.ics	50	1	0	1	1	1	0	8.664	1.0	0.280797443569045	1.0947939428956799	0.0	0.9463807180467703	20954.0	356.88825135704764	151137.0	348.48030801617307
1602	Feb25-FISH2-3R4-rep2-cp190-100x_Position014_13_cmle.ics	51	1	0	1	1	1	1	8.664	1.0	0.28646080456895395	1.2009108338809198	0.0	0.9515407656466298	18410.0	313.23624775259094	125715.0	289.8641756965746
1603	Feb25-FISH2-3R4-rep2-cp190-100x_Position014_13_cmle.ics	52	1	0	1	1	1	1	8.664	1.0	0.3171635836370681	1.4698214419440803	0.0	0.9731400235620491	14948.0	261.7781002015435	96781.0	223.15033836924937
1604	Feb25-FISH2-3R4-rep2-cp190-100x_Position014_13_cmle.ics	53	1	0	1	1	1	1	8.664	1.0	0.307507062159962	1.2580924651472318	0.0	0.9536602324131196	17844.0	307.79626282469945	124291.0	286.580823780002
1605	Feb25-FISH2-3R4-rep2-cp190-100x_Position014_13_cmle.ics	54	1	0	1	1	1	1	8.664	1.0	0.2997706005360292	1.211858664542202	0.0	0.9463324756205267	19660.0	335.97491495422554	141920.0	327.22844382021134
1606	Feb25-FISH2-3R4-rep2-cp190-100x_Position014_13_cmle.ics	55	1	0	1	1	1	3	8.664	1.0	0.22139000762053457	1.3542721182417363	0.0	0.9068987520020693	54546.0	849.6665475877518	563634.0	1299.5848133044037
1607	Feb25-FISH2-3R4-rep2-cp190-100x_Position014_13_cmle.ics	56	1	0	1	1	1	1	8.664	1.0	0.3046648514009292	1.3053702608691864	0.0	0.9537606105423353	18786.0	321.66239044065077	133640.0	308.13704363115164
1608	Feb25-FISH2-3R4-rep2-cp190-100x_Position014_13_cmle.ics	57	1	0	1	1	1	1	8.664	1.0	0.29571689950528957	1.3688504075585293	0.0	0.9633844368821113	15036.0	261.28714719737457	94278.0	217.37910954398168
1609	Feb25-FISH2-3R4-rep2-cp190-100x_Position014_13_cmle.ics	58	1	0	1	1	1	1	8.4474	1.0	0.2844249482471636	1.1198294443516486	0.0	0.9599687568315114	18650.0	314.5739943813242	127725.0	294.49868226420864
1610	Feb25-FISH2-3R4-rep2-cp190-100x_Position014_13_cmle.ics	59	1	0	1	1	1	1	8.014199999999999	1.0	0.2903113255127318	1.2042862559576615	0.0	0.9540090959303394	15398.0	261.8873371242843	96806.0	223.2079814857622
1611	Feb25-FISH2-3R4-rep2-cp190-100x_Position014_13_cmle.ics	60	1	0	1	1	1	1	8.664	1.0	0.2851311159732029	1.1885664024350249	0.0	0.9465479429112895	17634.0	304.7650172417437	117577.0	271.1001884093079
1612	Feb25-FISH2-3R4-rep2-cp190-100x_Position014_13_cmle.ics	61	1	0	1	1	1	1	8.664	1.0	0.2879006260067604	1.2406536379879063	0.0	0.9497786700849838	16624.0	284.62798010625795	108143.0	249.34798196201461
1613	Feb25-FISH2-3R4-rep2-cp190-100x_Position014_13_cmle.ics	62	1	0	1	1	1	1	7.797599999999999	1.0	0.29261825619053927	1.1847090483326599	0.0	0.9640375203107331	15394.0	261.3532465724959	97152.0	224.00576221830022
1614	Feb25-FISH2-3R4-rep2-cp190-100x_Position014_13_cmle.ics	63	1	0	1	1	1	1	8.664	1.0	0.3014858686961944	1.2026728466212238	0.0	0.9467894425055555	19708.0	336.2752316283457	142847.0	329.3658505805082
1615	Feb25-FISH2-3R4-rep2-cp190-100x_Position014_13_cmle.ics	65	1	0	1	1	1	1	8.664	1.0	0.2745272279056945	1.1153839206661935	0.0	0.9334380327190243	30476.0	498.2970985007549	262122.0	604.3811594633697
1616	Feb25-FISH2-3R4-rep2-cp190-100x_Position014_13_cmle.ics	66	1	0	1	1	1	1	8.664	1.0	0.28066731240114484	1.1884389687674206	0.0	0.9406987098735299	18386.0	312.9807657957392	124194.0	286.3571684879321
1617	Feb25-FISH2-3R4-rep2-cp190-100x_Position014_13_cmle.ics	67	1	0	1	1	1	1	7.5809999999999995	1.0	0.2934241359398492	1.1254710678087363	0.0	0.9556031579616909	14570.0	247.50276038916977	89580.0	206.54681508888478
1618	Feb25-FISH2-3R4-rep2-cp190-100x_Position014_13_cmle.ics	68	1	0	1	0	0	0	6.497999999999999	0.0	0.3070484247107044	1.2814561277518404	0.0	0.9737257564349607	9350.0	162.04693200646716	47108.0	108.61807730751491
1619	Feb25-FISH2-3R4-rep2-cp190-100x_Position014_13_cmle.ics	69	1	0	1	2	1	2	8.664	1.0	0.29496513162880544	1.1257912846903346	0.0	0.9380457054347328	31984.0	525.3035379130872	292118.0	673.5436763801612
1620	Feb25-FISH2-3R4-rep2-cp190-100x_Position014_13_cmle.ics	70	1	0	1	1	0	0	7.3644	0.0	0.2995287698222514	1.3605115731089232	0.0	0.978216067267117	10790.0	188.5869636116429	57680.0	132.9941984184737
1621	Feb25-FISH2-3R4-rep2-cp190-100x_Position014_13_cmle.ics	71	1	0	1	1	1	2	8.664	1.0	0.2985277010172688	1.202197202725756	0.0	0.942891004970247	18422.0	316.38326583142316	128461.0	296.1956956143473
1622	Feb25-FISH2-3R4-rep2-cp190-100x_Position014_13_cmle.ics	72	1	0	1	1	1	1	8.664	1.0	0.2913007149959039	1.044319760502708	0.0	0.9381384615418088	28930.0	477.4864261630898	249728.0	575.8040080209535
1623	Feb25-FISH2-3R4-rep2-cp190-100x_Position014_13_cmle.ics	73	1	0	1	1	1	1	8.664	1.0	0.3373353840823715	1.332994528129158	0.0	0.9550196464355398	18380.0	319.07247575157135	136089.0	313.78376332475153
1624	Feb25-FISH2-3R4-rep2-cp190-100x_Position014_13_cmle.ics	74	1	0	1	1	1	1	8.664	1.0	0.31446473674229736	1.3290270375746598	0.0	0.9587988131960986	17636.0	304.0607446907703	123498.0	284.752384124214
1625	Feb25-FISH2-3R4-rep2-cp190-100x_Position014_13_cmle.ics	75	1	0	1	1	1	1	8.664	1.0	0.28863812329753613	1.2093041402471187	0.0	0.9423214538494215	19824.0	336.2227724002003	141006.0	325.1210114805011
1626	Feb25-FISH2-3R4-rep2-cp190-100x_Position014_13_cmle.ics	76	1	0	1	0	0	0	6.2814	0.0	0.29739235234955347	1.2927724369799283	0.0	0.9856830229439578	8564.0	148.57755367262595	40640.0	93.7046502033074
1627	Feb25-FISH2-3R4-rep2-cp190-100x_Position014_13_cmle.ics	77	1	0	1	1	1	0	7.3644	1.0	0.30306546998942874	1.3796507457086093	0.0	0.9747692529236056	10746.0	187.34620681236296	57665.0	132.95961254856599
1628	Feb25-FISH2-3R4-rep2-cp190-100x_Position014_13_cmle.ics	79	1	0	1	1	1	2	8.664	1.0	0.3325221728559386	1.3403821959828952	0.0	0.9699755119118979	18500.0	322.5967894244848	136440.0	314.59307268059206
1629	Feb25-FISH2-3R4-rep2-cp190-100x_Position014_13_cmle.ics	80	1	0	1	0	0	0	6.0648	0.0	0.29699610003831084	1.0784234800064174	0.0	0.9777263240623284	9484.0	161.76478976682807	47330.0	109.1299481821491
1630	Feb25-FISH2-3R4-rep2-cp190-100x_Position014_13_cmle.ics	81	1	0	1	1	1	1	8.664	1.0	0.29473665365637897	1.333472280414002	0.0	0.944021152330305	17762.0	306.57228740621	120845.0	278.6352965998692
1631	Feb25-FISH2-3R4-rep2-cp190-100x_Position014_13_cmle.ics	83	1	0	1	1	1	1	8.4474	1.0	0.2941366431190682	1.3410520054487824	0.0	0.9634198097713328	14836.0	256.3729062783439	92156.0	212.48636181437
1632	Feb25-FISH2-3R4-rep2-cp190-100x_Position014_13_cmle.ics	85	1	0	1	1	1	1	8.664	1.0	0.3322402044794352	1.1918486437696363	0.0	0.9447737860401989	22952.0	390.5619061497139	188465.0	434.54839814385656
1633	Feb25-FISH2-3R4-rep2-cp190-100x_Position014_13_cmle.ics	86	1	0	1	0	1	1	8.4474	1.0	0.28964160831994956	1.224955857488186	0.0	0.9548427339457283	15174.0	261.25823252344065	94592.0	218.10310708738322
1634	Feb25-FISH2-3R4-rep2-cp190-100x_Position014_13_cmle.ics	87	1	0	1	1	1	1	8.664	1.0	0.30205377414622014	1.2595237826052752	0.0	0.9531834072591396	18886.0	326.331306915593	134130.0	309.2668487148037
1635	Feb25-FISH2-3R4-rep2-cp190-100x_Position014_13_cmle.ics	88	1	0	1	0	1	0	7.147799999999999	1.0	0.29622066950753345	1.3220549383538296	0.0	0.9832872061024008	10366.0	180.82011945192096	54013.0	124.53910608836722
1636	Feb25-FISH2-3R4-rep2-cp190-100x_Position014_13_cmle.ics	89	1	0	1	1	0	0	7.147799999999999	0.0	0.2981532216496717	1.3143580925505076	0.0	0.9866396936955105	11508.0	198.50044129140278	63386.0	146.1506633313692
1637	Feb25-FISH2-3R4-rep2-cp190-100x_Position014_13_cmle.ics	90	1	0	1	1	1	1	8.664	1.0	0.3073852074991853	1.2807405493871227	0.0	0.955739955710736	19768.0	340.09705036275955	144897.0	334.09258613456285
1638	Feb25-FISH2-3R4-rep2-cp190-100x_Position014_13_cmle.ics	91	1	0	1	1	1	1	8.664	1.0	0.3172824760077953	1.4461467574910065	0.0	0.9754506333340208	16468.0	288.8888753434071	111933.0	258.0866784253644
1639	Feb25-FISH2-3R4-rep2-cp190-100x_Position014_13_cmle.ics	92	1	0	1	0	1	1	8.664	1.0	0.3066610202299977	1.2690104465780778	0.0	0.9579281485310407	18006.0	311.27615969644035	125814.0	290.09244243796553
1640	Feb25-FISH2-3R4-rep2-cp190-100x_Position014_13_cmle.ics	93	1	0	1	1	1	1	8.4474	1.0	0.27344426718178544	1.0790664054794157	0.0	0.9424042678544825	17838.0	302.65345333711537	117146.0	270.10642108062626
1641	Feb25-FISH2-3R4-rep2-cp190-100x_Position014_13_cmle.ics	94	1	0	1	1	1	1	8.664	1.0	0.3236299063146749	1.327842358868997	0.0	0.9625373888654933	18028.0	313.57001338817116	129485.0	298.5567576667141
1642	Feb25-FISH2-3R4-rep2-cp190-100x_Position014_13_cmle.ics	95	1	0	1	1	1	1	8.664	1.0	0.2865181976558968	1.1204790483969405	0.0	0.9507859938137744	19166.0	322.14992360025377	133551.0	307.93183413636586
1643	Feb25-FISH2-3R4-rep2-cp190-100x_Position014_13_cmle.ics	96	1	0	1	2	1	2	8.664	1.0	0.3039036580337113	1.0317396052676595	0.0	0.9425529818085348	27342.0	455.57331343341696	234362.0	540.3742428874884
1644	Feb25-FISH2-3R4-rep2-cp190-100x_Position014_13_cmle.ics	97	1	0	1	1	1	1	7.5809999999999995	1.0	0.27808005220989984	1.0949569389855527	0.0	0.9509966420654536	15850.0	263.843473619642	98947.0	228.14453798392364
1645	Feb25-FISH2-3R4-rep2-cp190-100x_Position014_13_cmle.ics	98	1	0	1	1	1	1	8.664	1.0	0.32931761927356784	1.2285364589185845	0.0	0.9651260570819536	18996.0	328.368260091561	141278.0	325.74816858816104
1646	Feb25-FISH2-3R4-rep2-cp190-100x_Position014_13_cmle.ics	99	1	0	1	1	1	1	7.5809999999999995	1.0	0.3164713936281264	1.3386173928268077	0.0	0.9703093423034415	11490.0	200.39189697056625	65151.0	150.2202673571772
1647	Feb25-FISH2-3R4-rep2-cp190-100x_Position014_13_cmle.ics	100	1	0	1	1	1	1	7.5809999999999995	1.0	0.28881509477709905	1.127762012209096	0.0	0.9590220440782203	16268.0	273.5358934415633	104854.0	241.76445355358257
1648	Feb25-FISH2-3R4-rep2-cp190-100x_Position014_13_cmle.ics	101	1	0	1	1	1	1	7.3644	1.0	0.3098976214913966	1.3663200502542467	0.0	0.9639924658087259	11358.0	197.8866995124273	63363.0	146.09763166417733
1649	Feb25-FISH2-3R4-rep2-cp190-100x_Position014_13_cmle.ics	102	1	0	1	1	1	1	8.664	1.0	0.2944877796906772	1.0907627055764946	0.0	0.9492060761351363	29870.0	495.169724425802	263427.0	607.3901301453411
1650	Feb25-FISH2-3R4-rep2-cp190-100x_Position014_13_cmle.ics	103	1	0	1	0	0	0	6.0648	0.0	0.28848646615978424	1.0843989971810404	0.0	0.9780011052143955	10440.0	177.3715054454097	53875.0	124.22091608521622
1651	Feb25-FISH2-3R4-rep2-cp190-100x_Position014_13_cmle.ics	104	1	0	1	1	1	1	7.797599999999999	1.0	0.30809560438355416	1.4547619107696446	0.0	0.9698850860466546	11464.0	200.77047181818367	64065.0	147.7162503758585
1652	Feb25-FISH2-3R4-rep2-cp190-100x_Position014_13_cmle.ics	105	1	0	1	1	2	1	8.664	2.0	0.2880895497674871	1.1195235339855785	0.0	0.9391136995942229	21508.0	369.4795276958899	159198.0	367.06675450458005
1653	Feb25-FISH2-3R4-rep2-cp190-100x_Position014_13_cmle.ics	106	1	0	1	1	1	0	7.147799999999999	1.0	0.2934594219725435	1.342182154633807	0.0	0.9885089703274611	10016.0	175.12830001202232	51061.0	117.73260689052852
1654	Feb25-FISH2-3R4-rep2-cp190-100x_Position014_13_cmle.ics	107	1	0	1	1	1	1	8.664	1.0	0.2948902857899252	1.0228931747526973	0.0	0.9419874537156789	29086.0	480.90245254560864	253297.0	584.0331393343297
1655	Feb25-FISH2-3R4-rep2-cp190-100x_Position014_13_cmle.ics	108	1	0	1	1	1	1	8.664	1.0	0.3241275805958463	1.2671405265526487	0.0	0.952774007026876	20290.0	349.3986227385784	154723.0	356.74863664877785
1656	Feb25-FISH2-3R4-rep2-cp190-100x_Position014_13_cmle.ics	109	1	0	1	1	1	1	8.664	1.0	0.3131917730030633	1.2440506079037814	0.0	0.9612077903776727	18488.0	319.84766057592464	132286.0	305.01509244081507
1657	Feb25-FISH2-3R4-rep2-cp190-100x_Position014_13_cmle.ics	110	1	0	1	0	0	1	7.3644	0.0	0.3074921806727583	1.4875125323258673	0.0	0.9818314853222403	9874.0	173.68691418055224	51160.0	117.96087363191947
1658	Feb25-FISH2-3R4-rep2-cp190-100x_Position014_13_cmle.ics	111	1	0	1	0	1	0	7.797599999999999	1.0	0.2822560644395195	1.3113449125956562	0.0	0.9924518439242251	10742.0	190.90803480764353	55619.0	128.2420998931534
1659	Feb25-FISH2-3R4-rep2-cp190-100x_Position014_13_cmle.ics	112	1	0	1	0	1	0	7.3644	1.0	0.30204520632434706	1.3933412319480245	0.0	0.9806159333950835	10750.0	187.64624487574775	57600.0	132.80974044563254
1660	Feb25-FISH2-3R4-rep2-cp190-100x_Position014_13_cmle.ics	113	1	0	1	1	1	1	8.664	1.0	0.32367626217653295	1.248070791830498	0.0	0.9610108189575387	19816.0	342.52724468136677	149229.0	344.08098536391145
1661	Feb25-FISH2-3R4-rep2-cp190-100x_Position014_13_cmle.ics	114	1	0	1	1	1	1	8.664	1.0	0.3142849728863533	1.3252639236857808	0.0	0.9551341346285286	18210.0	314.38396628322226	129539.0	298.68126679838184
1662	Feb25-FISH2-3R4-rep2-cp190-100x_Position014_13_cmle.ics	115	1	0	1	1	1	1	7.3644	1.0	0.26752876897188044	1.0747605533164044	0.0	0.944841778454834	16814.0	278.76297673873694	106039.0	244.4967372762922
1663	Feb25-FISH2-3R4-rep2-cp190-100x_Position014_13_cmle.ics	116	1	0	1	1	3	1	8.664	3.0	0.25421370856744024	1.1510408196651916	0.0	0.9316302574189448	36122.0	575.3914395063437	325485.0	750.478791127547
1664	Feb25-FISH2-3R4-rep2-cp190-100x_Position014_13_cmle.ics	117	1	0	1	1	1	1	6.7146	1.0	0.2916046437954115	1.0905439669941308	0.0	0.9602926273744998	14050.0	235.06276958297045	84564.0	194.9813001917443
1665	Feb25-FISH2-3R4-rep2-cp190-100x_Position014_13_cmle.ics	119	1	0	1	1	1	1	8.664	1.0	0.3151134887458604	1.3846172577599922	0.0	0.953351648735391	16108.0	279.97770699238265	107912.0	248.81535956543578
1666	Feb25-FISH2-3R4-rep2-cp190-100x_Position014_13_cmle.ics	120	1	0	1	0	1	1	8.664	1.0	0.30417557308859433	1.6233841963120075	0.0	0.9779441425728669	11802.0	211.5071102733879	66492.0	153.31224412692706
1667	Feb25-FISH2-3R4-rep2-cp190-100x_Position014_13_cmle.ics	121	1	0	1	1	1	1	8.664	1.0	0.2980762926112928	1.0190296239133638	0.0	0.939495923773544	26610.0	441.85958579305543	222846.0	513.8215176970041
1668	Feb25-FISH2-3R4-rep2-cp190-100x_Position014_13_cmle.ics	122	1	0	1	1	1	1	7.797599999999999	1.0	0.2791786104937141	1.025821669574116	0.0	0.9511783315509431	17212.0	287.704174206628	112192.0	258.6838611124376
1669	Feb25-FISH2-3R4-rep2-cp190-100x_Position014_13_cmle.ics	123	1	0	1	1	1	1	7.147799999999999	1.0	0.2835212638984039	1.084448256438485	0.0	0.9519543898142889	14740.0	246.50379438929818	89601.0	206.59523530675557
1670	Feb25-FISH2-3R4-rep2-cp190-100x_Position014_13_cmle.ics	124	1	0	1	1	1	1	8.664	1.0	0.29460014733571505	1.0459417756911897	0.0	0.932440716969385	28314.0	470.7886244443945	243160.0	560.6600084506946
1671	Feb25-FISH2-3R4-rep2-cp190-100x_Position014_13_cmle.ics	125	1	0	1	0	1	1	8.664	1.0	0.24164720408982482	1.0743358946516424	0.0	0.9539107156990199	21064.0	357.96558933056195	141311.0	325.824257501958
1672	Feb25-FISH2-3R4-rep2-cp190-100x_Position014_13_cmle.ics	126	1	0	1	1	1	1	8.664	1.0	0.30947539229615584	1.1691412803614807	0.0	0.9408609724770173	24050.0	406.8376344480381	195101.0	449.84918699103054
1673	Feb25-FISH2-3R4-rep2-cp190-100x_Position015_14_cmle.ics	1	1	0	1	2	1	1	9.747	1.0	0.30707512758890165	1.3852288786181737	0.0	0.9699001885597327	20290.0	354.5243722346467	150598.0	347.23752242415577
1674	Feb25-FISH2-3R4-rep2-cp190-100x_Position015_14_cmle.ics	3	1	0	1	1	1	1	9.747	1.0	0.2857874571555237	1.127383246849859	0.0	0.9391467544965341	26898.0	458.2897663630782	221756.0	511.30827781704323
1675	Feb25-FISH2-3R4-rep2-cp190-100x_Position015_14_cmle.ics	4	1	0	1	0	1	0	7.147799999999999	1.0	0.3091085709133612	1.3672031555928053	0.0	0.9830140763507256	10130.0	177.51210174905086	53302.0	122.89973585474142
1676	Feb25-FISH2-3R4-rep2-cp190-100x_Position015_14_cmle.ics	5	1	0	1	1	1	1	9.747	1.0	0.2657173401854882	1.0755890453693882	0.0	0.9415389471365166	32310.0	536.3805403666973	281507.0	649.0776320074424
1677	Feb25-FISH2-3R4-rep2-cp190-100x_Position015_14_cmle.ics	6	1	0	1	1	1	1	9.747	1.0	0.24307194569952106	1.1183454683760377	0.0	0.9489212833222883	27920.0	466.73489381260185	216279.0	498.6798238514057
1678	Feb25-FISH2-3R4-rep2-cp190-100x_Position015_14_cmle.ics	7	1	0	1	1	1	1	9.747	1.0	0.3088603064288315	1.3626159673486753	0.0	0.9512540505586523	17902.0	311.5499808983627	125172.0	288.6121672059152
1679	Feb25-FISH2-3R4-rep2-cp190-100x_Position015_14_cmle.ics	8	1	0	1	1	1	1	7.5809999999999995	1.0	0.2944539745807534	1.0502122957423965	0.0	0.963432266410166	17710.0	295.7438389254425	120257.0	277.27953049948667
1680	Feb25-FISH2-3R4-rep2-cp190-100x_Position015_14_cmle.ics	9	1	0	1	0	1	1	7.3644	1.0	0.3064270996082916	1.3684302178765935	0.0	0.9888826782674647	11296.0	197.2267044572464	62492.0	144.08934548486926
1681	Feb25-FISH2-3R4-rep2-cp190-100x_Position015_14_cmle.ics	10	1	0	1	1	1	1	8.4474	1.0	0.28510591491484605	1.0559720286348155	0.0	0.9647750680747628	17856.0	306.777146609959	119799.0	276.223508604971
1682	Feb25-FISH2-3R4-rep2-cp190-100x_Position015_14_cmle.ics	11	1	0	1	1	1	1	8.014199999999999	1.0	0.2695963780730421	1.0836895522682513	0.0	0.9405339087849535	18624.0	310.4587614515799	124091.0	286.1196788478991
1683	Feb25-FISH2-3R4-rep2-cp190-100x_Position015_14_cmle.ics	12	1	0	1	1	1	1	9.747	1.0	0.294964818926641	1.4274233331394597	0.0	0.9454031413286841	18270.0	318.1121640222669	126115.0	290.7864655607804
1684	Feb25-FISH2-3R4-rep2-cp190-100x_Position015_14_cmle.ics	13	1	0	1	1	1	1	8.8806	1.0	0.30261531340906583	1.3414347428538163	0.0	0.9665979045551961	16824.0	290.3379994858583	112879.0	260.26789395421105
1685	Feb25-FISH2-3R4-rep2-cp190-100x_Position015_14_cmle.ics	14	1	0	1	3	4	3	9.747	4.0	0.21803167880658644	1.4968442582595105	0.0	0.9089683217401118	59312.0	940.1665239639842	634231.0	1462.3620571627428
1686	Feb25-FISH2-3R4-rep2-cp190-100x_Position015_14_cmle.ics	15	1	0	1	1	1	1	7.147799999999999	1.0	0.3073061348155818	1.1991085895128275	0.0	0.9722205646895472	12574.0	214.64617422016073	73497.0	169.46384537383082
1687	Feb25-FISH2-3R4-rep2-cp190-100x_Position015_14_cmle.ics	16	1	0	1	1	1	1	8.664	1.0	0.2906844397090278	1.248820743429341	0.0	0.9551142916416853	16946.0	292.22183065415237	111837.0	257.86532885795503
1688	Feb25-FISH2-3R4-rep2-cp190-100x_Position015_14_cmle.ics	17	1	0	1	1	1	1	8.4474	1.0	0.287042857715533	1.15162611062558	0.0	0.9584351272713295	17132.0	292.98474287998897	112969.0	260.47540917365734
1689	Feb25-FISH2-3R4-rep2-cp190-100x_Position015_14_cmle.ics	18	1	0	1	1	1	1	7.147799999999999	1.0	0.30869374522241105	1.3622357620459524	0.0	0.9823164116463124	10886.0	188.6258709877206	59339.0	136.8193956302672
1690	Feb25-FISH2-3R4-rep2-cp190-100x_Position015_14_cmle.ics	19	1	0	1	2	1	1	9.747	1.0	0.2841648731370082	1.3055666032227196	0.0	0.9522607364473185	18480.0	323.8350132218813	125925.0	290.3483778752826
1691	Feb25-FISH2-3R4-rep2-cp190-100x_Position015_14_cmle.ics	20	1	0	1	1	1	1	7.5809999999999995	1.0	0.27272234598729983	1.1380796602073326	0.0	0.9720542941539333	20152.0	330.84376983320834	140479.0	323.90589458440996
1692	Feb25-FISH2-3R4-rep2-cp190-100x_Position015_14_cmle.ics	21	1	0	1	1	1	1	8.014199999999999	1.0	0.2995135163498917	1.1045131819744538	0.0	0.9626842053025004	17270.0	293.1898806944568	116794.0	269.2948060001251
1693	Feb25-FISH2-3R4-rep2-cp190-100x_Position015_14_cmle.ics	22	1	0	1	2	1	2	9.747	1.0	0.2783984940472013	1.1747225103034078	0.0	0.9361111610609937	26248.0	442.96797903151366	210985.0	486.4733174986421
1694	Feb25-FISH2-3R4-rep2-cp190-100x_Position015_14_cmle.ics	23	1	0	1	0	0	1	9.097199999999999	0.0	0.3042100114379489	1.2573802208926892	0.0	0.9631901170521013	18256.0	313.28208311269157	127929.0	294.96905009495356
1695	Feb25-FISH2-3R4-rep2-cp190-100x_Position015_14_cmle.ics	24	1	0	1	1	1	1	8.664	1.0	0.29701920782149194	1.28412164325917	0.0	0.9501324970808017	16908.0	293.408874476961	112669.0	259.78369177550303
1696	Feb25-FISH2-3R4-rep2-cp190-100x_Position015_14_cmle.ics	25	1	0	1	1	1	1	8.4474	1.0	0.28869034353006845	1.22900121517815	0.0	0.9636722393309314	16434.0	283.35438257747387	106440.0	245.4213328651585
1697	Feb25-FISH2-3R4-rep2-cp190-100x_Position015_14_cmle.ics	26	1	0	1	1	1	1	9.747	1.0	0.29868727050747673	1.3474884974899812	0.0	0.9548941635949204	18300.0	318.12724823339977	127221.0	293.33659703530935
1698	Feb25-FISH2-3R4-rep2-cp190-100x_Position015_14_cmle.ics	28	1	0	1	1	1	1	6.9312	1.0	0.2927133812291623	1.0295034784878812	0.0	0.9672524658206276	15096.0	253.59358350230886	94360.0	217.56817896614388
1699	Feb25-FISH2-3R4-rep2-cp190-100x_Position015_14_cmle.ics	29	1	0	1	1	0	1	6.7146	0.0	0.3022486495459825	1.2732264068903394	0.0	0.9854304321179312	9734.0	169.01348892333527	49647.0	114.47231222056111
1700	Feb25-FISH2-3R4-rep2-cp190-100x_Position015_14_cmle.ics	30	1	0	1	1	1	1	9.313799999999999	1.0	0.3066742248600173	1.3554866138429806	0.0	0.9630516600439122	16780.0	292.8186772522035	113188.0	260.98036287431006
1701	Feb25-FISH2-3R4-rep2-cp190-100x_Position015_14_cmle.ics	31	1	0	1	1	1	1	8.664	1.0	0.29682766470550837	1.2687238475805254	0.0	0.9607052355211616	16622.0	286.19824686433077	109787.0	253.13859330390036
1702	Feb25-FISH2-3R4-rep2-cp190-100x_Position015_14_cmle.ics	32	1	0	1	1	1	1	9.747	1.0	0.29886288576035835	1.3583773831368793	0.0	0.9583100586549991	18460.0	322.358228153796	128931.0	297.27938620478903
1703	Feb25-FISH2-3R4-rep2-cp190-100x_Position015_14_cmle.ics	34	1	0	1	0	1	1	7.797599999999999	1.0	0.3025713154896897	1.504572430140743	0.0	0.9789966843836584	11080.0	195.11460883637696	60325.0	139.09284014553444
1704	Feb25-FISH2-3R4-rep2-cp190-100x_Position015_14_cmle.ics	35	1	0	1	1	1	1	9.747	1.0	0.27896439085814817	1.0207726739082954	0.0	0.9375709797516195	28782.0	485.60072711584615	242510.0	559.1612874213602
1705	Feb25-FISH2-3R4-rep2-cp190-100x_Position015_14_cmle.ics	36	1	0	1	1	1	2	9.5304	1.0	0.2796323274966487	1.1521333519933636	0.0	0.9556052514956718	19186.0	332.2632454904786	132143.0	304.68537381436147
1706	Feb25-FISH2-3R4-rep2-cp190-100x_Position015_14_cmle.ics	37	1	0	1	1	1	1	8.4474	1.0	0.3021219351077512	1.182402364312056	0.0	0.9586526568667059	16490.0	281.60998225940637	109445.0	252.3500354700044
1707	Feb25-FISH2-3R4-rep2-cp190-100x_Position015_14_cmle.ics	38	1	0	1	1	1	1	6.497999999999999	1.0	0.2985572817021595	1.188585138643678	0.0	0.9806550564738001	9948.0	170.91705239041224	50979.0	117.54353746836637
1708	Feb25-FISH2-3R4-rep2-cp190-100x_Position015_14_cmle.ics	39	1	0	1	1	1	1	9.5304	1.0	0.29892469787774706	1.301298519209377	0.0	0.9587344307512213	17792.0	308.3895757780649	122009.0	281.31916010470803
1709	Feb25-FISH2-3R4-rep2-cp190-100x_Position015_14_cmle.ics	40	1	0	1	1	1	1	9.5304	1.0	0.30281961251619155	1.3326979252856754	0.0	0.9594256628737221	17342.0	302.21837940565837	118172.0	272.4720945823141
1710	Feb25-FISH2-3R4-rep2-cp190-100x_Position015_14_cmle.ics	41	1	0	1	1	1	1	8.014199999999999	1.0	0.3019654933084403	1.1790066991932455	0.0	0.9594238188593406	14906.0	256.36909402291184	94036.0	216.8211241761372
1711	Feb25-FISH2-3R4-rep2-cp190-100x_Position015_14_cmle.ics	42	1	0	1	1	1	1	9.747	1.0	0.3052249745527845	1.4005983666188009	0.0	0.9591500872370627	17986.0	314.80809788021116	125310.0	288.93035720906624
1712	Feb25-FISH2-3R4-rep2-cp190-100x_Position015_14_cmle.ics	43	1	0	1	0	0	0	6.9312	0.0	0.30931678499327847	1.4818572085357562	0.0	0.9895484096606313	8752.0	154.34707406454004	42819.0	98.7288242385684
1713	Feb25-FISH2-3R4-rep2-cp190-100x_Position015_14_cmle.ics	44	1	0	1	1	1	1	9.747	1.0	0.29916903409017853	1.332158944145822	0.0	0.9510957600052913	18326.0	318.14656261606945	127595.0	294.19893805834175
1714	Feb25-FISH2-3R4-rep2-cp190-100x_Position015_14_cmle.ics	45	1	0	1	1	1	1	9.5304	1.0	0.29394246752288783	1.28673102653635	0.0	0.960092106884265	18904.0	326.242055397146	132506.0	305.52235186612825
1715	Feb25-FISH2-3R4-rep2-cp190-100x_Position015_14_cmle.ics	46	1	0	1	0	0	0	6.497999999999999	0.0	0.2981631037354274	1.2082434478896085	0.0	0.9737358889533424	9460.0	163.21789097533375	47243.0	108.92935013668435
1716	Feb25-FISH2-3R4-rep2-cp190-100x_Position015_14_cmle.ics	47	1	0	1	1	1	1	9.747	1.0	0.28395481338049855	1.091104010479834	0.0	0.941488524136404	26038.0	439.000523494938	210528.0	485.41960132878694
1717	Feb25-FISH2-3R4-rep2-cp190-100x_Position015_14_cmle.ics	48	1	0	1	1	1	1	9.5304	1.0	0.2921729014602304	1.2476384343032132	0.0	0.9527595388257566	19588.0	336.6127840141239	139341.0	321.2819799207445
1718	Feb25-FISH2-3R4-rep2-cp190-100x_Position015_14_cmle.ics	49	1	0	1	0	1	1	6.9312	1.0	0.31847942012789787	1.3333944425990514	0.0	0.9765067533508371	9910.0	172.5253906923512	52351.0	120.70699170259218
1719	Feb25-FISH2-3R4-rep2-cp190-100x_Position015_14_cmle.ics	50	1	0	1	0	1	1	9.747	1.0	0.31240391586375	1.4030604153481003	0.0	0.9656915975473045	20400.0	355.6719259546721	153136.0	353.08945161254144
1720	Feb25-FISH2-3R4-rep2-cp190-100x_Position015_14_cmle.ics	51	1	0	1	1	1	1	7.5809999999999995	1.0	0.3112920993294801	1.5265838733444068	0.0	0.9804394115353139	10084.0	178.16928519161374	53126.0	122.49392831449087
1721	Feb25-FISH2-3R4-rep2-cp190-100x_Position015_14_cmle.ics	52	1	0	1	1	1	1	9.747	1.0	0.2795578448173494	1.1969996094752902	0.0	0.9559694689545153	20372.0	348.8672044940423	144564.0	333.32477982261156
1722	Feb25-FISH2-3R4-rep2-cp190-100x_Position015_14_cmle.ics	53	1	0	1	0	0	1	6.9312	0.0	0.3088050764617439	1.301232398906083	0.0	0.9804406501064186	10494.0	182.67420011406935	56173.0	129.51947135507842
1723	Feb25-FISH2-3R4-rep2-cp190-100x_Position015_14_cmle.ics	54	1	0	1	1	1	1	8.2308	1.0	0.3032107733745865	1.4670498381535544	0.0	0.9869693583794372	11984.0	211.52528470787294	67928.0	156.62326473942582
1724	Feb25-FISH2-3R4-rep2-cp190-100x_Position015_14_cmle.ics	55	1	0	1	1	1	1	8.8806	1.0	0.28897336134478513	1.128492533324346	0.0	0.9599355544452255	17990.0	312.55696381998	121969.0	281.22693111828744
1725	Feb25-FISH2-3R4-rep2-cp190-100x_Position015_14_cmle.ics	56	1	0	1	1	1	1	7.5809999999999995	1.0	0.284196259227544	1.0315327478983531	0.0	0.960426469556072	16984.0	287.7346467448527	110954.0	255.82937398272074
1726	Feb25-FISH2-3R4-rep2-cp190-100x_Position015_14_cmle.ics	57	1	0	1	0	0	0	7.147799999999999	0.0	0.289593425217143	1.5332092324008069	0.0	0.9977916621960549	8678.0	153.0678278052892	40907.0	94.32027868766477
1727	Feb25-FISH2-3R4-rep2-cp190-100x_Position015_14_cmle.ics	58	1	0	1	1	1	1	9.747	1.0	0.31426348740109505	1.4596400476072602	0.0	0.9550573083716988	17936.0	315.8908059734356	126622.0	291.9554679636612
1728	Feb25-FISH2-3R4-rep2-cp190-100x_Position015_14_cmle.ics	59	1	0	1	1	1	1	9.747	1.0	0.3007898878688733	1.1397100895091625	0.0	0.9361890525245409	28070.0	477.08521910919507	242532.0	559.2120133638916
1729	Feb25-FISH2-3R4-rep2-cp190-100x_Position015_14_cmle.ics	60	1	0	1	1	1	1	9.747	1.0	0.3017282849576237	1.356649334326278	0.0	0.9647878469708265	17944.0	314.6652726906594	124154.0	286.2649395015115
1730	Feb25-FISH2-3R4-rep2-cp190-100x_Position015_14_cmle.ics	61	1	0	1	1	1	1	8.014199999999999	1.0	0.2958048148700202	1.1536086925428066	0.0	0.9719472595617268	16678.0	282.67504763439626	110152.0	253.98018280498815
1731	Feb25-FISH2-3R4-rep2-cp190-100x_Position015_14_cmle.ics	62	1	0	1	0	0	0	5.1983999999999995	0.0	0.26139039835573374	1.2206295492707893	0.0	0.9554228838631749	9466.0	156.4708340519874	44276.0	102.08826506893794
1732	Feb25-FISH2-3R4-rep2-cp190-100x_Position015_14_cmle.ics	63	1	0	1	1	1	1	8.8806	1.0	0.3105210145384772	1.289564220592782	0.0	0.9620892573526156	17424.0	299.9315674980798	120515.0	277.8744074618994
1733	Feb25-FISH2-3R4-rep2-cp190-100x_Position015_14_cmle.ics	64	1	0	1	1	0	1	6.9312	0.0	0.3175198592051875	1.340342100905103	0.0	0.976547421873889	10074.0	175.4648517549772	53575.0	123.52919868706188
1734	Feb25-FISH2-3R4-rep2-cp190-100x_Position015_14_cmle.ics	65	1	0	1	1	1	1	8.4474	1.0	0.2683157982108366	1.135340088963167	0.0	0.9588172177484972	19432.0	327.5092821633904	131939.0	304.21500598361655
1735	Feb25-FISH2-3R4-rep2-cp190-100x_Position015_14_cmle.ics	66	1	0	1	1	1	1	7.5809999999999995	1.0	0.3037677779987772	1.2431659993488249	0.0	0.9736699551219922	13214.0	228.43379055709903	78722.0	181.51125672501885
1736	Feb25-FISH2-3R4-rep2-cp190-100x_Position015_14_cmle.ics	68	1	0	1	1	1	1	9.747	1.0	0.2946715360376326	1.3429872685919226	0.0	0.9456830403728198	17926.0	315.5971131673589	122509.0	282.47202243496525
1737	Feb25-FISH2-3R4-rep2-cp190-100x_Position015_14_cmle.ics	69	1	0	1	1	1	1	8.4474	1.0	0.30863333436876017	1.250715222310075	0.0	0.9651343806839505	15462.0	267.83480333161	100437.0	231.58006772809023
1738	Feb25-FISH2-3R4-rep2-cp190-100x_Position015_14_cmle.ics	70	1	0	1	1	1	1	9.313799999999999	1.0	0.30739209382543714	1.4811451535279863	0.0	0.9735531371363744	14460.0	257.1684316334064	90651.0	209.01624620029577
1739	Feb25-FISH2-3R4-rep2-cp190-100x_Position015_14_cmle.ics	71	1	0	1	0	0	1	7.797599999999999	0.0	0.3059494425192944	1.5270733773575365	0.0	0.9894467356573882	11016.0	194.12905538320146	60136.0	138.6570581846972
1740	Feb25-FISH2-3R4-rep2-cp190-100x_Position015_14_cmle.ics	72	1	0	1	1	1	1	7.797599999999999	1.0	0.29410115885304056	1.2524301143494805	0.0	0.9695479832138069	13544.0	235.4574547897603	80379.0	185.3318424874913
1741	Feb25-FISH2-3R4-rep2-cp190-100x_Position015_14_cmle.ics	73	1	0	1	1	1	1	8.2308	1.0	0.3005142415853294	1.1719829160438457	0.0	0.9632445338950509	15892.0	272.3419726451954	103270.0	238.11218569132762
1742	Feb25-FISH2-3R4-rep2-cp190-100x_Position015_14_cmle.ics	75	1	0	1	1	1	1	9.097199999999999	1.0	0.3109037949974339	1.3340358531056795	0.0	0.9644745834149774	17632.0	305.60972128577856	122755.0	283.0392307014518
1743	Feb25-FISH2-3R4-rep2-cp190-100x_Position015_14_cmle.ics	76	1	0	1	1	1	1	7.5809999999999995	1.0	0.28917966966288483	1.0653490563648889	0.0	0.9612895645350162	15976.0	268.71894646796034	102108.0	235.43293363580986
1744	Feb25-FISH2-3R4-rep2-cp190-100x_Position015_14_cmle.ics	78	1	0	1	0	0	0	6.2814	0.0	0.29734237869506863	1.2134622020861787	0.0	0.9682210665314511	9010.0	155.03384320265565	43852.0	101.11063781287983
1745	Feb25-FISH2-3R4-rep2-cp190-100x_Position015_14_cmle.ics	79	1	0	1	1	1	1	8.2308	1.0	0.29827223174273704	1.2250163503406648	0.0	0.9565349196025462	16434.0	281.13088393764076	108192.0	249.46096247037977
1746	Feb25-FISH2-3R4-rep2-cp190-100x_Position015_14_cmle.ics	80	1	0	1	1	1	1	8.014199999999999	1.0	0.30850399540455076	1.3958967643557862	0.0	0.9810705467114295	13050.0	229.26257455777744	77861.0	179.52602779231592
1747	Feb25-FISH2-3R4-rep2-cp190-100x_Position015_14_cmle.ics	81	1	0	1	1	1	1	7.797599999999999	1.0	0.29577724945123496	1.1493344291811618	0.0	0.9615220847323612	16854.0	284.4783662380585	111895.0	257.9990608882648
1748	Feb25-FISH2-3R4-rep2-cp190-100x_Position015_14_cmle.ics	82	1	0	1	1	0	0	6.497999999999999	0.0	0.29049277062096873	1.1217230063415373	0.0	0.9750721131718001	11118.0	190.46358818518607	59413.0	136.99001925514526
1749	Feb25-FISH2-3R4-rep2-cp190-100x_Position015_14_cmle.ics	84	1	0	1	1	1	1	8.664	1.0	0.2997750584540972	1.1535189130523054	0.0	0.9626725489568564	18384.0	314.0127118304987	128331.0	295.8959514084804
1750	Feb25-FISH2-3R4-rep2-cp190-100x_Position015_14_cmle.ics	85	1	0	1	1	1	1	7.147799999999999	1.0	0.2884654791164496	1.286410526935786	0.0	0.9851935296998262	10020.0	176.50497952206626	50655.0	116.79648267835968
1751	Feb25-FISH2-3R4-rep2-cp190-100x_Position015_14_cmle.ics	86	1	0	1	1	1	1	9.747	1.0	0.2953540998633682	1.3054142719114383	0.0	0.9591190593600847	19386.0	337.83283337705114	137936.0	318.04243677272177
1752	Feb25-FISH2-3R4-rep2-cp190-100x_Position015_14_cmle.ics	87	1	0	1	0	1	1	9.313799999999999	1.0	0.3029719434967564	1.2724014752396906	0.0	0.9730944293270097	17722.0	308.4167932823463	122108.0	281.547426846099
1753	Feb25-FISH2-3R4-rep2-cp190-100x_Position015_14_cmle.ics	88	1	0	1	1	0	0	6.2814	0.0	0.29928236670194003	1.118095574623877	0.0	0.9772309305525476	9688.0	166.76842150968795	49053.0	113.1027117722155
1754	Feb25-FISH2-3R4-rep2-cp190-100x_Position015_14_cmle.ics	89	1	0	1	1	1	1	9.097199999999999	1.0	0.29498411373004163	1.2588247727195505	0.0	0.9551996736573605	17874.0	309.5901459477081	122041.0	281.3929432938445
1755	Feb25-FISH2-3R4-rep2-cp190-100x_Position015_14_cmle.ics	90	1	0	1	1	1	1	9.747	1.0	0.25672789912276617	1.0173802214080412	0.0	0.925536834473189	30086.0	503.67145298011997	248632.0	573.2769337930297
1756	Feb25-FISH2-3R4-rep2-cp190-100x_Position015_14_cmle.ics	91	1	0	1	1	0	1	8.4474	0.0	0.3156113206708388	1.4043011914397372	0.0	0.9698502228370313	14080.0	246.68685721893803	88258.0	203.49864708768467
1757	Feb25-FISH2-3R4-rep2-cp190-100x_Position015_14_cmle.ics	92	1	0	1	1	1	1	8.8806	1.0	0.30394644858449443	1.162744406007761	0.0	0.9564414117370699	18490.0	315.4219534593085	130340.0	300.52815225145395
1758	Feb25-FISH2-3R4-rep2-cp190-100x_Position015_14_cmle.ics	93	1	0	1	1	1	1	6.9312	1.0	0.24410356920943152	1.1678243479734507	0.0	0.9534509446752063	15226.0	253.19864519000885	87285.0	201.25517699300414
1759	Feb25-FISH2-3R4-rep2-cp190-100x_Position015_14_cmle.ics	94	1	0	1	1	1	1	8.8806	1.0	0.29419982254434573	1.2902046684782107	0.0	0.9568312496634697	16676.0	287.94334370924605	109833.0	253.24465663828403
1760	Feb25-FISH2-3R4-rep2-cp190-100x_Position015_14_cmle.ics	95	1	0	1	1	1	1	6.497999999999999	1.0	0.3084057194238735	1.2710595117590622	0.0	0.9800098046047354	9922.0	170.24239104021146	51610.0	118.99844972915096
1761	Feb25-FISH2-3R4-rep2-cp190-100x_Position015_14_cmle.ics	96	1	0	1	1	1	1	7.3644	1.0	0.3034904646344504	1.30217810903797	0.0	0.9720910122751882	11356.0	196.74195740501722	62688.0	144.5412675183301
1762	Feb25-FISH2-3R4-rep2-cp190-100x_Position015_14_cmle.ics	97	1	0	1	1	1	1	9.313799999999999	1.0	0.29555232095510436	1.2115249977071616	0.0	0.9443740743784541	17856.0	308.71978226369754	121974.0	281.23845974159
1763	Feb25-FISH2-3R4-rep2-cp190-100x_Position015_14_cmle.ics	98	1	0	1	1	1	1	8.2308	1.0	0.2890104141693254	1.1342344699730373	0.0	0.9692619382020765	19562.0	329.3378424909247	138309.0	318.9024720710936
1764	Feb25-FISH2-3R4-rep2-cp190-100x_Position015_14_cmle.ics	99	1	0	1	1	1	1	8.4474	1.0	0.2924047481084467	1.1190542164067772	0.0	0.9616127502242064	17504.0	298.3724333903303	117753.0	271.5059959495585
1765	Feb25-FISH2-3R4-rep2-cp190-100x_Position015_14_cmle.ics	100	1	0	1	1	1	1	7.147799999999999	1.0	0.2977981547462754	1.3189614419061408	0.0	0.9851485029881418	10312.0	180.3857165420648	53734.0	123.89580890808365
1766	Feb25-FISH2-3R4-rep2-cp190-100x_Position015_14_cmle.ics	102	1	0	1	1	1	1	9.313799999999999	1.0	0.30668675753883	1.2715865774613744	0.0	0.9684345155433545	17592.0	305.16051277553896	121505.0	280.1570748758087
1767	Feb25-FISH2-3R4-rep2-cp190-100x_Position015_14_cmle.ics	103	1	0	1	1	1	1	8.664	1.0	0.3102941586852253	1.4204725773739768	0.0	0.9737408235406233	14060.0	247.57400228373382	87325.0	201.34740597942468
1768	Feb25-FISH2-3R4-rep2-cp190-100x_Position015_14_cmle.ics	104	1	0	1	0	0	0	6.9312	0.0	0.2906065763698779	1.4423744650924015	0.0	0.992501702462504	9420.0	164.36023938623325	46345.0	106.85880939154235
1769	Feb25-FISH2-3R4-rep2-cp190-100x_Position015_14_cmle.ics	105	1	0	1	1	2	2	9.747	2.0	0.27952088709553324	1.0714202528757677	0.0	0.9275769858781567	41490.0	678.4553354118692	420142.0	968.7317703178638
1770	Feb25-FISH2-3R4-rep2-cp190-100x_Position015_14_cmle.ics	106	1	0	1	1	1	1	8.664	1.0	0.30115960116439083	1.2006626765598738	0.0	0.9633781248455071	17744.0	302.9166991102035	121969.0	281.22693111828744
1771	Feb25-FISH2-3R4-rep2-cp190-100x_Position015_14_cmle.ics	107	1	0	1	1	1	2	9.747	1.0	0.3147924496543095	1.1135051204871373	0.0	0.9387036718184076	31744.0	528.5532200570834	298386.0	687.995958552266
1772	Feb25-FISH2-3R4-rep2-cp190-100x_Position015_14_cmle.ics	108	1	0	1	0	1	1	7.797599999999999	1.0	0.30094649946991986	1.2456093160164752	0.0	0.9603219337841506	15034.0	256.0230812940625	95089.0	219.24905224365892
1773	Feb25-FISH2-3R4-rep2-cp190-100x_Position015_14_cmle.ics	109	1	0	1	1	1	0	6.7146	1.0	0.29928668190873176	1.1892594824060325	0.0	0.9753508501396484	11212.0	191.67487308905407	61072.0	140.81521646693875
1774	Feb25-FISH2-3R4-rep2-cp190-100x_Position015_14_cmle.ics	110	1	0	1	0	0	1	7.3644	0.0	0.3014769366022647	1.490281923977827	0.0	0.9929582768147199	10186.0	179.16146251283675	53077.0	122.38094780612569
1775	Feb25-FISH2-3R4-rep2-cp190-100x_Position015_14_cmle.ics	111	1	0	1	0	0	1	9.097199999999999	0.0	0.2571353108592106	1.4102801459952718	0.0	0.9691118973076918	13820.0	244.08297276168088	77467.0	178.6175722760732
1776	Feb25-FISH2-3R4-rep2-cp190-100x_Position015_14_cmle.ics	112	1	0	1	1	0	0	8.014199999999999	0.0	0.26807923049669424	1.0392839428927387	0.0	0.9463717192395961	18582.0	312.60965064839354	123323.0	284.348882308624
1777	Feb25-FISH2-3R4-rep2-cp190-100x_Position015_14_cmle.ics	113	1	0	1	1	1	1	7.5809999999999995	1.0	0.29284951254643016	1.0438160116686175	0.0	0.9631207304959586	16174.0	273.4714657308741	104670.0	241.34020021604792
1778	Feb25-FISH2-3R4-rep2-cp190-100x_Position015_14_cmle.ics	114	1	0	1	2	1	0	9.747	1.0	0.291122050205369	1.1657543043580785	0.0	0.9591353124982975	22818.0	393.6292730013822	174875.0	403.21360000746506
1779	Feb25-FISH2-3R4-rep2-cp190-100x_Position015_14_cmle.ics	115	1	0	1	1	2	1	9.747	2.0	0.30613215368168534	1.34266339178162	0.0	0.9633317724152253	19528.0	340.1402134156178	141976.0	327.3575644012001
1780	Feb25-FISH2-3R4-rep2-cp190-100x_Position015_14_cmle.ics	116	1	0	1	1	1	1	8.664	1.0	0.28681053415820335	1.1954592784481342	0.0	0.9598348747533522	17900.0	304.4134950878061	120601.0	278.0726997827037
1781	Feb25-FISH2-3R4-rep2-cp190-100x_Position015_14_cmle.ics	117	1	0	1	1	1	1	8.014199999999999	1.0	0.2956563906091698	1.1746337429707416	0.0	0.9678085145350159	16816.0	285.75903105622837	111494.0	257.0744652993985
1782	Feb25-FISH2-3R4-rep2-cp190-100x_Position015_14_cmle.ics	118	1	0	1	1	1	1	9.747	1.0	0.29785835773649955	1.4159188704639327	0.0	0.9582084781282284	18162.0	318.6710783818339	125610.0	289.62207460722055
1783	Feb25-FISH2-3R4-rep2-cp190-100x_Position015_14_cmle.ics	119	1	0	1	1	1	1	9.747	1.0	0.28535971445677205	1.0574150725296814	0.0	0.9350011680053844	29958.0	501.7237513226053	260459.0	600.5467393529342
1784	Feb25-FISH2-3R4-rep2-cp190-100x_Position016_15_cmle.ics	1	1	0	1	1	1	1	9.747	1.0	0.28685455044166247	1.1678774755847514	0.0	0.9534607108340848	20246.0	348.0174344462602	145082.0	334.519145196758
1785	Feb25-FISH2-3R4-rep2-cp190-100x_Position016_15_cmle.ics	2	1	0	1	0	1	1	9.313799999999999	1.0	0.306274221103196	1.6689550245412317	0.0	0.9816902918985329	12258.0	221.74447468671073	70625.0	162.84180414883332
1786	Feb25-FISH2-3R4-rep2-cp190-100x_Position016_15_cmle.ics	3	1	0	1	1	1	1	9.5304	1.0	0.2945693500590312	1.240504157696428	0.0	0.9636454549713491	19162.0	333.2716469710161	135372.0	312.1305587431626
1787	Feb25-FISH2-3R4-rep2-cp190-100x_Position016_15_cmle.ics	4	1	0	1	2	1	1	9.747	1.0	0.28257613430675016	1.1158865426456808	0.0	0.9499376153730437	27508.0	464.6662398553265	228050.0	525.8205088303212
1788	Feb25-FISH2-3R4-rep2-cp190-100x_Position016_15_cmle.ics	5	1	0	1	1	1	1	9.5304	1.0	0.2934411556413716	1.3130604399761137	0.0	0.9549019369401978	18974.0	327.4319108325701	133129.0	306.95881832962874
1789	Feb25-FISH2-3R4-rep2-cp190-100x_Position016_15_cmle.ics	6	1	0	1	1	1	2	9.097199999999999	1.0	0.29266864006889587	1.2301604849499408	0.0	0.9536895929709889	18702.0	321.2363085685055	130105.0	299.986306956233
1790	Feb25-FISH2-3R4-rep2-cp190-100x_Position016_15_cmle.ics	7	1	0	1	1	1	1	9.747	1.0	0.3139220936859488	1.3436419071286188	0.0	0.9673135881965355	20734.0	364.11908019506734	157293.0	362.67434902630004
1791	Feb25-FISH2-3R4-rep2-cp190-100x_Position016_15_cmle.ics	8	1	0	1	1	1	1	9.747	1.0	0.31117536259013007	1.4678599625060065	0.0	0.9548512931851231	19416.0	340.30546871642474	141911.0	327.20769229826664
1792	Feb25-FISH2-3R4-rep2-cp190-100x_Position016_15_cmle.ics	9	1	0	1	1	1	0	8.2308	1.0	0.3088490061293449	1.483814328306725	0.0	0.9872997324499343	12184.0	214.68413196388164	70280.0	162.04632914095583
1793	Feb25-FISH2-3R4-rep2-cp190-100x_Position016_15_cmle.ics	10	1	0	1	0	1	1	9.097199999999999	1.0	0.30396115665327406	1.4797328151454863	0.0	0.9827276057289472	14664.0	257.37398736398416	92058.0	212.26040079763962
1794	Feb25-FISH2-3R4-rep2-cp190-100x_Position016_15_cmle.ics	11	1	0	1	1	1	1	9.313799999999999	1.0	0.27886929658809584	1.1610609492732527	0.0	0.960089683022379	18862.0	326.49711943788475	128634.0	296.5945859806163
1795	Feb25-FISH2-3R4-rep2-cp190-100x_Position016_15_cmle.ics	12	1	0	1	1	1	1	7.3644	1.0	0.29456682758829267	1.2714292963337182	0.0	0.9769616890061362	12046.0	208.46384519742926	67473.0	155.57416001889177
1796	Feb25-FISH2-3R4-rep2-cp190-100x_Position016_15_cmle.ics	13	1	0	1	1	1	1	9.747	1.0	0.34090658716739664	1.4427129564122911	0.0	0.9695248860448111	20192.0	356.52383659346077	157529.0	363.2185000461814
1797	Feb25-FISH2-3R4-rep2-cp190-100x_Position016_15_cmle.ics	14	1	0	1	1	1	1	9.747	1.0	0.3293943034563238	1.6266757355867716	0.0	0.9757829545869314	17288.0	308.22041992694255	122673.0	282.85016127928964
1798	Feb25-FISH2-3R4-rep2-cp190-100x_Position016_15_cmle.ics	15	1	0	1	1	1	1	8.664	1.0	0.31520524396220023	1.7346344739829882	0.0	0.9868888031150759	11402.0	205.89157322658272	64275.0	148.20045255456654
1799	Feb25-FISH2-3R4-rep2-cp190-100x_Position016_15_cmle.ics	16	1	0	1	0	0	1	8.8806	0.0	0.2891397222050253	1.572127959234567	0.0	0.993623201331339	12268.0	217.56776496426852	68705.0	158.41481280064556
1800	Feb25-FISH2-3R4-rep2-cp190-100x_Position016_15_cmle.ics	17	1	0	1	0	1	1	8.2308	1.0	0.2902544387104973	1.4816325307906444	0.0	0.9982557330746624	11026.0	195.3355528940513	58653.0	135.23766851315426
1801	Feb25-FISH2-3R4-rep2-cp190-100x_Position016_15_cmle.ics	18	1	0	1	1	1	1	9.747	1.0	0.30159206258607885	1.3608555835924023	0.0	0.9645106877564595	18102.0	316.44081656857406	125769.0	289.9886848282424
1802	Feb25-FISH2-3R4-rep2-cp190-100x_Position016_15_cmle.ics	19	1	0	1	1	1	1	9.747	1.0	0.305407848479089	1.256703350944901	0.0	0.9636198197205114	19436.0	338.78638193293807	140807.0	324.66217227305873
1803	Feb25-FISH2-3R4-rep2-cp190-100x_Position016_15_cmle.ics	20	1	0	1	1	1	1	9.747	1.0	0.30777284357634277	1.3913433245852107	0.0	0.9583922086755556	19396.0	339.109546634425	140915.0	324.9111905363943
1804	Feb25-FISH2-3R4-rep2-cp190-100x_Position016_15_cmle.ics	21	1	0	1	1	1	1	8.8806	1.0	0.3108661374958316	1.4544951988461632	0.0	0.980203645555315	13654.0	241.6839475081538	83647.0	192.86695067805255
1805	Feb25-FISH2-3R4-rep2-cp190-100x_Position016_15_cmle.ics	22	1	0	1	1	1	1	9.747	1.0	0.32710603888614187	1.3827619244909202	0.0	0.9757000701238923	19528.0	346.1319571187794	146759.0	338.3858454524408
1806	Feb25-FISH2-3R4-rep2-cp190-100x_Position016_15_cmle.ics	23	1	0	1	2	2	1	9.747	2.0	0.30967064293955443	1.1236119240402058	0.0	0.9314515342828156	31978.0	534.765603701931	299227.0	689.9350729917585
1807	Feb25-FISH2-3R4-rep2-cp190-100x_Position016_15_cmle.ics	24	1	0	1	0	0	1	6.9312	0.0	0.3068236577540497	1.2192993236686893	0.0	0.9810245604427135	10174.0	178.30815882036342	53451.0	123.24328882915808
1808	Feb25-FISH2-3R4-rep2-cp190-100x_Position016_15_cmle.ics	25	1	0	1	1	1	1	9.5304	1.0	0.29147703295087546	1.1471479847193176	0.0	0.9630134746532121	19408.0	334.2753748586737	137261.0	316.4860726268745
1809	Feb25-FISH2-3R4-rep2-cp190-100x_Position016_15_cmle.ics	26	1	0	1	1	1	1	9.747	1.0	0.29492395055522613	1.4248434625252817	0.0	0.9662595154973127	18650.0	326.1829978061979	130061.0	299.88485507117036
1810	Feb25-FISH2-3R4-rep2-cp190-100x_Position016_15_cmle.ics	27	1	0	1	0	1	1	9.747	1.0	0.31624637730965544	1.4308239330028267	0.0	0.9658413117833101	18624.0	328.05950857959823	134399.0	309.8870886484821
1811	Feb25-FISH2-3R4-rep2-cp190-100x_Position016_15_cmle.ics	28	1	0	1	0	1	1	8.014199999999999	1.0	0.294931875894167	1.4836416583365348	0.0	0.9980343940268476	10276.0	182.74090772112564	53195.0	122.65302331606638
1812	Feb25-FISH2-3R4-rep2-cp190-100x_Position016_15_cmle.ics	29	1	0	1	2	2	2	9.747	2.0	0.2862161747119083	1.0610511628977792	0.0	0.9316031629915308	31872.0	534.8542979989189	286243.0	659.9975439996389
1813	Feb25-FISH2-3R4-rep2-cp190-100x_Position016_15_cmle.ics	30	1	0	1	2	1	1	9.747	1.0	0.29515359383798095	1.0423935196124179	0.0	0.9518619868083616	28230.0	481.01193079466924	242306.0	558.6909195906153
1814	Feb25-FISH2-3R4-rep2-cp190-100x_Position016_15_cmle.ics	31	1	0	1	1	2	1	9.747	2.0	0.30807124676952674	1.26588949355757	0.0	0.9573943675881248	21812.0	381.25854830934617	168129.0	387.65918144763464
1815	Feb25-FISH2-3R4-rep2-cp190-100x_Position016_15_cmle.ics	32	1	0	1	1	1	1	8.8806	1.0	0.2969746200646837	1.1635317332381299	0.0	0.9734419934097225	19158.0	328.8756903605571	135881.0	313.30417259536455
1816	Feb25-FISH2-3R4-rep2-cp190-100x_Position016_15_cmle.ics	33	1	0	1	1	1	1	9.747	1.0	0.30193679159522546	1.4155815210471536	0.0	0.9658693389619967	18758.0	329.4625442564692	132743.0	306.0688086106702
1817	Feb25-FISH2-3R4-rep2-cp190-100x_Position016_15_cmle.ics	34	1	0	1	1	1	1	9.747	1.0	0.3011237225363903	1.319476969407562	0.0	0.9585807987434339	19304.0	337.70890465406046	138394.0	319.09845866723737
1818	Feb25-FISH2-3R4-rep2-cp190-100x_Position016_15_cmle.ics	35	1	0	1	1	1	1	9.313799999999999	1.0	0.30249162491623277	1.3400043557990293	0.0	0.952680342579513	17900.0	310.5222650351511	123854.0	285.5732221033572
1819	Feb25-FISH2-3R4-rep2-cp190-100x_Position016_15_cmle.ics	36	1	0	1	1	1	1	9.747	1.0	0.29845081648618615	1.3059453123161942	0.0	0.9571270477582319	19886.0	345.1682255449044	144056.0	332.1534716950702
1820	Feb25-FISH2-3R4-rep2-cp190-100x_Position016_15_cmle.ics	37	1	0	1	1	1	1	9.747	1.0	0.2884962564396114	1.2960587274534712	0.0	0.9716294824540197	19060.0	333.16886910573703	132901.0	306.4331131070315
1821	Feb25-FISH2-3R4-rep2-cp190-100x_Position016_15_cmle.ics	38	1	0	1	1	1	1	9.747	1.0	0.27664788145479696	1.1542419382914595	0.0	0.9339423696549125	24954.0	421.9142111356461	194961.0	449.5263855385585
1822	Feb25-FISH2-3R4-rep2-cp190-100x_Position016_15_cmle.ics	39	1	0	1	0	0	0	6.0648	0.0	0.2795813300184659	1.161461832743426	0.0	0.9843852382002577	9142.0	156.32196772109222	43460.0	100.20679374595817
1823	Feb25-FISH2-3R4-rep2-cp190-100x_Position016_15_cmle.ics	40	1	0	1	1	1	1	9.747	1.0	0.31282121828684445	1.133842816084105	0.0	0.9472395893204223	28898.0	487.56111928797964	258359.0	595.7047175658538
1824	Feb25-FISH2-3R4-rep2-cp190-100x_Position016_15_cmle.ics	41	1	0	1	1	1	1	9.747	1.0	0.3140224135417505	1.389708218029563	0.0	0.958203688858181	21334.0	372.1444965349836	164196.0	378.59076635783134
1825	Feb25-FISH2-3R4-rep2-cp190-100x_Position016_15_cmle.ics	42	1	0	1	1	1	1	9.747	1.0	0.320850478141225	1.403031877818827	0.0	0.9614212954010307	21010.0	367.1741489429662	162205.0	374.000068558747
1826	Feb25-FISH2-3R4-rep2-cp190-100x_Position016_15_cmle.ics	43	1	0	1	1	1	0	9.747	1.0	0.3280050622515846	1.4849438391914733	0.0	0.9753733303046127	19096.0	339.09913601618945	142111.0	327.66883723036955
1827	Feb25-FISH2-3R4-rep2-cp190-100x_Position016_15_cmle.ics	44	1	0	1	1	1	1	9.747	1.0	0.2602756886536831	1.2056482507100872	0.0	0.9378803403277369	21626.0	373.5676824267351	152565.0	351.7728828313876
1828	Feb25-FISH2-3R4-rep2-cp190-100x_Position016_15_cmle.ics	45	1	0	1	1	1	1	9.747	1.0	0.30017040233428155	1.3769410452262942	0.0	0.9537987776405361	19230.0	335.84452717380134	137381.0	316.7627595861362
1829	Feb25-FISH2-3R4-rep2-cp190-100x_Position016_15_cmle.ics	46	1	0	1	0	1	1	9.747	1.0	0.3085449263534152	1.3133558572181883	0.0	0.9496329616017728	20990.0	365.2760693957485	158837.0	366.23438790213436
1830	Feb25-FISH2-3R4-rep2-cp190-100x_Position016_15_cmle.ics	47	1	0	1	1	1	1	8.014199999999999	1.0	0.28067286327554125	1.2915198470424096	0.0	0.9877488568791755	14270.0	246.8604080522254	84920.0	195.80213817088745
1831	Feb25-FISH2-3R4-rep2-cp190-100x_Position016_15_cmle.ics	48	1	0	1	0	1	1	8.2308	1.0	0.2983478595116631	1.5754758507893871	0.0	0.9953473693958981	10716.0	191.3802306506223	56975.0	131.36866253281102
1832	Feb25-FISH2-3R4-rep2-cp190-100x_Position016_15_cmle.ics	49	1	0	1	1	1	1	9.5304	1.0	0.28286132108012846	1.5508835505563137	0.0	0.9892971438519315	13526.0	242.45125471612994	78671.0	181.3936647673326
1833	Feb25-FISH2-3R4-rep2-cp190-100x_Position016_15_cmle.ics	50	1	0	1	1	1	1	8.8806	1.0	0.3012250118109179	1.2284881303718043	0.0	0.9548286106637992	16894.0	290.380997728106	113323.0	261.29163570347947
1834	Feb25-FISH2-3R4-rep2-cp190-100x_Position016_15_cmle.ics	51	1	0	1	1	1	1	8.8806	1.0	0.299079327224219	1.2600837191420509	0.0	0.951241294799746	18264.0	312.2437918206251	126929.0	292.6633254344391
1835	Feb25-FISH2-3R4-rep2-cp190-100x_Position016_15_cmle.ics	52	1	0	1	1	1	1	9.5304	1.0	0.312030006321	1.384110434446969	0.0	0.9696150684454352	17554.0	305.0836731609708	122162.0	281.67193597776674
1836	Feb25-FISH2-3R4-rep2-cp190-100x_Position016_15_cmle.ics	53	1	0	1	1	1	1	9.747	1.0	0.3113990437708375	1.4903162582144478	0.0	0.9681451896046129	17400.0	307.28279141439305	120436.0	277.6922552137188
1837	Feb25-FISH2-3R4-rep2-cp190-100x_Position016_15_cmle.ics	54	1	0	1	1	1	1	9.747	1.0	0.3191081298569749	1.5132792743804133	0.0	0.9640443987993756	19260.0	338.69164649462493	141980.0	327.3667872998422
1838	Feb25-FISH2-3R4-rep2-cp190-100x_Position016_15_cmle.ics	55	1	0	1	1	1	1	9.747	1.0	0.3213052786139825	1.4049184831666393	0.0	0.9672919419881547	21516.0	376.79691023987834	168219.0	387.86669666708093
1839	Feb25-FISH2-3R4-rep2-cp190-100x_Position016_15_cmle.ics	56	1	0	1	1	1	1	9.747	1.0	0.3097668020400991	1.5125622826644805	0.0	0.9635344532252087	17166.0	304.32373735835716	117705.0	271.3953211658538
1840	Feb25-FISH2-3R4-rep2-cp190-100x_Position016_15_cmle.ics	57	1	0	1	1	1	1	7.797599999999999	1.0	0.30275874174669276	1.3011601872010115	0.0	0.9721616034371744	12790.0	221.86061408823826	74839.0	172.55812786824123
1841	Feb25-FISH2-3R4-rep2-cp190-100x_Position016_15_cmle.ics	58	1	0	1	1	1	1	9.747	1.0	0.29706047042125416	1.4940481380930752	0.0	0.9753541480239182	17126.0	304.8575492994225	114863.0	264.84245168067173
1842	Feb25-FISH2-3R4-rep2-cp190-100x_Position016_15_cmle.ics	59	1	0	1	1	1	1	8.8806	1.0	0.31480978623475164	1.2793324627213098	0.0	0.9594481771052371	16428.0	284.5543955256408	111090.0	256.1429525365507
1843	Feb25-FISH2-3R4-rep2-cp190-100x_Position016_15_cmle.ics	60	1	0	1	1	1	1	9.747	1.0	0.30330064905717213	1.2454823135430437	0.0	0.9536822513583999	21046.0	363.85934256143923	158112.0	364.5627375232613
1844	Feb25-FISH2-3R4-rep2-cp190-100x_Position016_15_cmle.ics	61	1	0	1	1	1	1	9.747	1.0	0.2961819168380532	1.2584781075338114	0.0	0.9548013304810402	20996.0	361.71212631469115	155689.0	358.97596667083485
1845	Feb25-FISH2-3R4-rep2-cp190-100x_Position016_15_cmle.ics	62	1	0	1	1	1	1	8.2308	1.0	0.29734092790939065	1.2122180975495416	0.0	0.9719714342899121	15558.0	268.17797894261224	99502.0	229.4242151705092
1846	Feb25-FISH2-3R4-rep2-cp190-100x_Position016_15_cmle.ics	63	1	0	1	1	1	1	9.747	1.0	0.3228414392873999	1.370050166938142	0.0	0.969209031160208	22140.0	386.71617595547445	176009.0	405.8282917724885
1847	Feb25-FISH2-3R4-rep2-cp190-100x_Position016_15_cmle.ics	64	1	0	1	1	1	1	9.747	1.0	0.31336697170845224	1.404778444273265	0.0	0.9523847706840666	19286.0	338.2896663981624	140982.0	325.0656740886488
1848	Feb25-FISH2-3R4-rep2-cp190-100x_Position016_15_cmle.ics	65	1	0	1	1	1	1	8.8806	1.0	0.2868603026940168	1.1944364099316136	0.0	0.960173559448186	18052.0	310.75940774692003	122151.0	281.6465730065011
1849	Feb25-FISH2-3R4-rep2-cp190-100x_Position016_15_cmle.ics	66	1	0	1	1	0	1	9.747	0.0	0.3153986211897011	1.3850911608396521	0.0	0.9578633076929166	20500.0	357.1811338361506	155001.0	357.3896281044009
1850	Feb25-FISH2-3R4-rep2-cp190-100x_Position016_15_cmle.ics	67	1	0	1	0	0	0	6.2814	0.0	0.29147361453835835	1.187453707558418	0.0	0.9817074092332213	9056.0	157.34912636282382	43750.0	100.87545389750734
1851	Feb25-FISH2-3R4-rep2-cp190-100x_Position016_15_cmle.ics	68	1	0	1	1	1	1	7.797599999999999	1.0	0.3120108773939868	1.4828628916123427	0.0	0.9853846026882472	11204.0	197.34740365151137	62290.0	143.62358910344534
1852	Feb25-FISH2-3R4-rep2-cp190-100x_Position016_15_cmle.ics	69	1	0	1	1	0	1	8.014199999999999	0.0	0.3007648219040284	1.5092591776093052	0.0	0.989719268620506	11176.0	198.5472772943128	60928.0	140.48319211582466
1853	Feb25-FISH2-3R4-rep2-cp190-100x_Position016_15_cmle.ics	70	1	0	1	1	1	1	9.747	1.0	0.3004444571118686	1.4243316250620799	0.0	0.9652712000868511	18740.0	327.6559706188446	132224.0	304.8721375118632
1854	Feb25-FISH2-3R4-rep2-cp190-100x_Position016_15_cmle.ics	71	1	0	1	2	3	1	9.747	3.0	0.31325398712064556	1.1487145246376727	0.0	0.9442119748557105	29642.0	502.99414482791155	268586.0	619.2853636689351
1855	Feb25-FISH2-3R4-rep2-cp190-100x_Position016_15_cmle.ics	72	1	0	1	1	1	1	8.8806	1.0	0.2946730975061502	1.2294369237389378	0.0	0.9614412300099279	17542.0	302.98989127994804	118594.0	273.44511038905114
1856	Feb25-FISH2-3R4-rep2-cp190-100x_Position016_15_cmle.ics	73	1	0	1	1	1	1	9.747	1.0	0.2984042626536262	1.0930309635651794	0.0	0.9379071329143984	28828.0	488.87562547847057	251419.0	579.7029884218834
1857	Feb25-FISH2-3R4-rep2-cp190-100x_Position016_15_cmle.ics	74	1	0	1	1	0	1	7.797599999999999	0.0	0.29715723998828913	1.5568143260687806	0.0	0.9926115564877014	10318.0	183.63270087356977	53723.0	123.87044593681803
1858	Feb25-FISH2-3R4-rep2-cp190-100x_Position016_15_cmle.ics	75	1	0	1	1	1	1	9.747	1.0	0.323341508611336	1.539883555499535	0.0	0.9654264391166482	17920.0	315.69707942004334	128266.0	295.74607930554697
1859	Feb25-FISH2-3R4-rep2-cp190-100x_Position016_15_cmle.ics	76	1	0	1	1	1	1	9.5304	1.0	0.2929269769760348	1.1439253275907995	0.0	0.9603510158101548	18890.0	325.9759980114529	132130.0	304.65539939377476
1860	Feb25-FISH2-3R4-rep2-cp190-100x_Position016_15_cmle.ics	78	1	0	1	1	1	1	8.664	1.0	0.322159503762373	1.3939494801536254	0.0	0.9719394979799926	14350.0	251.80793312210838	91746.0	211.54101470355909
1861	Feb25-FISH2-3R4-rep2-cp190-100x_Position016_15_cmle.ics	79	1	0	1	1	1	1	9.097199999999999	1.0	0.30332120770601956	1.3615371666141032	0.0	0.9723250461319805	16568.0	288.7597158060481	110441.0	254.64653723187683
1862	Feb25-FISH2-3R4-rep2-cp190-100x_Position016_15_cmle.ics	80	1	0	1	0	0	0	5.848199999999999	0.0	0.29168140684017574	1.5368683498900295	0.0	0.995676885445149	5190.0	92.76658705864943	18988.0	43.78109985384846
1863	Feb25-FISH2-3R4-rep2-cp190-100x_Position016_15_cmle.ics	81	1	0	1	2	1	2	9.747	1.0	0.2997229360169545	1.4442504677498222	0.0	0.9515886279118817	20770.0	359.8446586110711	154095.0	355.3006415619748
1864	Feb25-FISH2-3R4-rep2-cp190-100x_Position016_15_cmle.ics	82	1	0	1	0	1	1	8.2308	1.0	0.30920684947659915	1.4486269989277747	0.0	0.9861330459822023	12652.0	222.4746599831821	74411.0	171.57127771354104
1865	Feb25-FISH2-3R4-rep2-cp190-100x_Position016_15_cmle.ics	83	1	0	1	1	1	1	9.747	1.0	0.32092806365178267	1.539994565606114	0.0	0.9719029690368886	17480.0	311.4111327748676	123109.0	283.8554572312739
1866	Feb25-FISH2-3R4-rep2-cp190-100x_Position016_15_cmle.ics	84	1	0	1	1	1	1	9.747	1.0	0.29227906624280453	1.258979137851529	0.0	0.9551102093445192	22230.0	388.16574351928915	168493.0	388.49846522406193
1867	Feb25-FISH2-3R4-rep2-cp190-100x_Position016_15_cmle.ics	85	1	0	1	1	1	1	9.097199999999999	1.0	0.2959486236367294	1.2693004150093214	0.0	0.9617605349988518	18950.0	326.82535014312276	133443.0	307.6828158730303
1868	Feb25-FISH2-3R4-rep2-cp190-100x_Position016_15_cmle.ics	86	1	0	1	1	1	1	9.747	1.0	0.2986531288394175	1.3736892348161867	0.0	0.9588159520436711	21756.0	378.39211460585386	164902.0	380.2186079681545
1869	Feb25-FISH2-3R4-rep2-cp190-100x_Position016_15_cmle.ics	87	1	0	1	0	1	1	8.4474	1.0	0.30255736079317047	1.4834592689189983	0.0	0.9762978835406585	12522.0	222.12063033259017	72475.0	167.10739477078505
1870	Feb25-FISH2-3R4-rep2-cp190-100x_Position016_15_cmle.ics	88	1	0	1	1	1	1	9.747	1.0	0.2999240623616376	1.6554531976982596	0.0	0.9893403863905409	13880.0	248.93462244506176	84210.0	194.16507366192218
1871	Feb25-FISH2-3R4-rep2-cp190-100x_Position016_15_cmle.ics	89	1	0	1	1	1	1	9.5304	1.0	0.30774479756147666	1.3785617955913496	0.0	0.9702996879903818	18682.0	324.6512205080813	133200.0	307.1225247805252
1872	Feb25-FISH2-3R4-rep2-cp190-100x_Position016_15_cmle.ics	90	1	0	1	1	1	1	9.747	1.0	0.3325640021302682	1.4356848328281058	0.0	0.9670501645976021	20142.0	355.89796152134056	155012.0	357.41499107566653
1873	Feb25-FISH2-3R4-rep2-cp190-100x_Position016_15_cmle.ics	91	1	0	1	1	1	1	9.097199999999999	1.0	0.29164776807461706	1.3130121484815045	0.0	0.9645316131749698	17546.0	303.68781857362285	118024.0	272.13084733255795
1874	Feb25-FISH2-3R4-rep2-cp190-100x_Position016_15_cmle.ics	92	1	0	1	1	1	1	9.747	1.0	0.32250112774236606	1.4435342638600979	0.0	0.9786859380740116	19244.0	341.32995505092646	142555.0	328.69257897963803
1875	Feb25-FISH2-3R4-rep2-cp190-100x_Position016_15_cmle.ics	94	1	0	1	1	1	1	9.5304	1.0	0.31096930782998805	1.3532413106728278	0.0	0.9526578399557052	18352.0	317.4637195335191	130364.0	300.5834896433062
1876	Feb25-FISH2-3R4-rep2-cp190-100x_Position016_15_cmle.ics	95	1	0	1	1	1	1	9.747	1.0	0.2901494145700594	1.366904772501902	0.0	0.958450761883054	20022.0	346.96703536629315	143498.0	330.8668773345031
1877	Feb25-FISH2-3R4-rep2-cp190-100x_Position016_15_cmle.ics	96	1	0	1	0	0	0	9.5304	0.0	0.287562550988885	1.5850082843561601	0.0	0.9920420112874998	13078.0	233.93741837391687	75414.0	173.88391954803703
1878	Feb25-FISH2-3R4-rep2-cp190-100x_Position016_15_cmle.ics	97	1	0	1	1	1	1	8.8806	1.0	0.29323846795216574	1.1707502452253475	0.0	0.9575239073322507	18278.0	314.03119038094957	125828.0	290.12472258321276
1879	Feb25-FISH2-3R4-rep2-cp190-100x_Position016_15_cmle.ics	98	1	0	1	0	1	1	7.5809999999999995	1.0	0.28247598465851464	1.2758899750385961	0.0	0.986675146660203	10960.0	190.6072747121823	57343.0	132.21716920788035
1880	Feb25-FISH2-3R4-rep2-cp190-100x_Position016_15_cmle.ics	99	1	0	1	1	1	1	8.2308	1.0	0.3030074078911824	1.3344676434525906	0.0	0.9762592418648696	13908.0	241.36852111767155	84898.0	195.75141222835612
1881	Feb25-FISH2-3R4-rep2-cp190-100x_Position016_15_cmle.ics	100	1	0	1	0	1	0	8.2308	1.0	0.292300997535281	1.4686074758665666	0.0	0.9961310662959527	11066.0	197.42312882312606	59180.0	136.4527854092454
1882	Feb25-FISH2-3R4-rep2-cp190-100x_Position016_15_cmle.ics	101	1	0	1	1	1	1	9.313799999999999	1.0	0.29393779563372086	1.6755768487373661	0.0	0.9899348922351989	13176.0	236.6424090320306	77104.0	177.78059422430647
1883	Feb25-FISH2-3R4-rep2-cp190-100x_Position016_15_cmle.ics	102	1	0	1	1	1	1	9.313799999999999	1.0	0.2912466585411928	1.1556204639599716	0.0	0.9584989898356697	20840.0	354.1065603897308	152669.0	352.01267819608114
1884	Feb25-FISH2-3R4-rep2-cp190-100x_Position016_15_cmle.ics	103	1	0	1	1	1	1	7.797599999999999	1.0	0.3018367821654363	1.5288466581520757	0.0	0.9936826056917516	10794.0	190.618990089217	57934.0	133.57985248224438
1885	Feb25-FISH2-3R4-rep2-cp190-100x_Position016_15_cmle.ics	104	1	0	1	0	0	0	6.7146	0.0	0.291873612330216	1.3372074239736849	0.0	0.9940365066149048	9276.0	160.48682276113016	45385.0	104.6453137174485
1886	Feb25-FISH2-3R4-rep2-cp190-100x_Position016_15_cmle.ics	105	1	0	1	1	1	1	8.664	1.0	0.30482691090816394	1.3010638044796257	0.0	0.9641464955335894	15964.0	276.90006882786037	104716.0	241.44626355043158
1887	Feb25-FISH2-3R4-rep2-cp190-100x_Position016_15_cmle.ics	106	1	0	1	0	1	1	8.014199999999999	1.0	0.3069808739579735	1.5990935360725353	0.0	0.9936044315520854	10674.0	189.20114881195607	57454.0	132.47310464519745
1888	Feb25-FISH2-3R4-rep2-cp190-100x_Position016_15_cmle.ics	107	1	0	1	0	0	0	6.497999999999999	0.0	0.2910371231480392	1.4421305434508982	0.0	0.9943195701800334	8236.0	144.03273073127585	37916.0	87.42385622806603
1889	Feb25-FISH2-3R4-rep2-cp190-100x_Position016_15_cmle.ics	108	1	0	1	1	1	1	9.747	1.0	0.2919676135654418	1.2583961372099983	0.0	0.959900689083853	19718.0	345.5331347403219	140681.0	324.3716509658339
1890	Feb25-FISH2-3R4-rep2-cp190-100x_Position016_15_cmle.ics	109	1	0	1	0	1	1	7.5809999999999995	1.0	0.3040139889271817	1.4482071594721735	0.0	0.9796827716916873	10512.0	185.88508868211434	55879.0	128.84158830488718
1891	Feb25-FISH2-3R4-rep2-cp190-100x_Position016_15_cmle.ics	110	1	0	1	1	0	1	9.747	0.0	0.3068800857653781	1.4180771924560776	0.0	0.9702080522083518	18494.0	324.66279657975326	131010.0	302.0729877739986
1892	Feb25-FISH2-3R4-rep2-cp190-100x_Position016_15_cmle.ics	111	1	0	1	1	1	1	9.747	1.0	0.3243228760290544	1.3412010452814884	0.0	0.966546633242536	20628.0	362.96729630349853	158653.0	365.81013456459965
1893	Feb25-FISH2-3R4-rep2-cp190-100x_Position016_15_cmle.ics	112	1	0	1	1	1	1	9.747	1.0	0.3062634779544838	1.4244663755456555	0.0	0.9493011702038104	19934.0	348.7920875543689	146458.0	337.6918223296259
1894	Feb25-FISH2-3R4-rep2-cp190-100x_Position016_15_cmle.ics	113	1	0	1	1	1	2	9.747	1.0	0.30847098777364346	1.2490575868015619	0.0	0.9508063097090343	19038.0	335.22839169832014	137187.0	316.3154490019964
1895	Feb25-FISH2-3R4-rep2-cp190-100x_Position016_15_cmle.ics	114	1	0	1	1	1	1	7.797599999999999	1.0	0.30663745380376034	1.4071389743763247	0.0	0.984149458599895	11778.0	206.4769575531022	66557.0	153.46211622986053
1896	Feb25-FISH2-3R4-rep2-cp190-100x_Position016_15_cmle.ics	115	1	0	1	1	1	1	9.747	1.0	0.30947966499439217	1.3500026016398905	0.0	0.9500845434399833	21086.0	367.88955414427335	160170.0	369.3079188746001
1897	Feb25-FISH2-3R4-rep2-cp190-100x_Position016_15_cmle.ics	116	1	0	1	1	1	1	9.747	1.0	0.3083699071515554	1.3507063159352157	0.0	0.954855453744388	20664.0	364.8952656622337	155107.0	357.6340349184154
1898	Feb25-FISH2-3R4-rep2-cp190-100x_Position016_15_cmle.ics	117	1	0	1	2	1	1	9.747	1.0	0.33379824427706467	1.3981254044930982	0.0	0.9620893542877679	21086.0	370.95564174237444	166344.0	383.54346292861635
1899	Feb25-FISH2-3R4-rep2-cp190-100x_Position016_15_cmle.ics	118	1	0	1	1	1	1	9.747	1.0	0.29858568851859535	1.3399592247037155	0.0	0.9590336617867903	22906.0	397.8193697652969	178128.0	410.71412232811866
1900	Feb25-FISH2-3R4-rep2-cp190-100x_Position016_15_cmle.ics	119	1	0	1	1	1	2	8.4474	1.0	0.2791683642123846	1.0651593839758988	0.0	0.9608553243288667	19266.0	328.9721229685242	132860.0	306.3385783959504
1901	Feb25-FISH2-3R4-rep2-cp190-100x_Position016_15_cmle.ics	120	1	0	1	1	1	1	6.7146	1.0	0.2888587258236718	1.1489229576004027	0.0	0.9847723991335897	10636.0	182.66446051743443	55435.0	127.81784655561877
1902	Feb25-FISH2-3R4-rep2-cp190-100x_Position016_15_cmle.ics	121	1	0	1	1	1	1	9.747	1.0	0.3028215797769212	1.2974281360067372	0.0	0.9542040518076161	21442.0	372.8728708616526	162467.0	374.60416841980185
1903	Feb25-FISH2-3R4-rep2-cp190-100x_Position016_15_cmle.ics	122	1	0	1	1	1	1	9.5304	1.0	0.3062421083939189	1.3498613051871182	0.0	0.9567595463625979	17302.0	301.9096023884519	118427.0	273.06005437074526
1904	Feb25-FISH2-3R4-rep2-cp190-100x_Position016_15_cmle.ics	123	1	0	1	1	1	1	9.5304	1.0	0.30559520550522595	1.6937709588204823	0.0	0.9917580358142184	13420.0	240.9717973407978	80812.0	186.33022126549403
1905	Feb25-FISH2-3R4-rep2-cp190-100x_Position016_15_cmle.ics	124	1	0	1	1	1	0	6.9312	1.0	0.29206631169533714	1.176354528860591	0.0	0.9755487021725499	11670.0	198.07166160678113	64065.0	147.7162503758585
1906	Feb25-FISH2-3R4-rep2-cp190-100x_Position016_15_cmle.ics	125	1	0	1	0	0	0	6.7146	0.0	0.2870840269359312	1.2186201713217397	0.0	0.9924644580639456	9852.0	170.76111877013153	49268.0	113.59844257422613
1907	Feb25-FISH2-3R4-rep2-cp190-100x_Position016_15_cmle.ics	126	1	0	1	1	1	1	9.747	1.0	0.30410370584170643	1.3932419564043395	0.0	0.9628603934436899	19706.0	344.6096153013261	143444.0	330.74236820283534
1908	Feb25-FISH2-3R4-rep2-cp190-100x_Position016_15_cmle.ics	127	1	0	1	1	1	1	9.5304	1.0	0.30546604352847284	1.4027751228861352	0.0	0.9708058103822977	17866.0	311.0965422165891	124107.0	286.1565704424674
1909	Feb25-FISH2-3R4-rep2-cp190-100x_Position016_15_cmle.ics	128	1	0	1	1	1	1	9.747	1.0	0.3069625809271664	1.4118575284540242	0.0	0.9496984193370971	18832.0	328.4012656316677	134636.0	310.4335453930241
1910	Feb25-FISH2-3R4-rep2-cp190-100x_Position016_15_cmle.ics	129	1	0	1	0	0	0	7.797599999999999	0.0	0.316595545930345	1.6506588195660512	0.0	0.9839512630399296	9574.0	172.15516238767452	49564.0	114.28093707373839
1911	Feb25-FISH2-3R4-rep2-cp190-100x_Position016_15_cmle.ics	130	1	0	1	1	1	1	9.747	1.0	0.31441836060560785	1.5316249095594416	0.0	0.9741660471236744	18624.0	327.8488613400395	134010.0	308.9901617555419
1912	Feb25-FISH2-3R4-rep2-cp190-100x_Position016_15_cmle.ics	131	1	0	1	0	1	1	9.747	1.0	0.31819179278294724	1.5591339833967968	0.0	0.9547516919418347	19904.0	349.97067103410444	148946.0	343.42846528498586
1913	Feb25-FISH2-3R4-rep2-cp190-100x_Position016_15_cmle.ics	132	1	0	1	1	1	1	8.014199999999999	1.0	0.28329537546796774	1.1732104366577518	0.0	0.9836173659201051	15066.0	258.1893333127357	92553.0	213.40173450459426
1914	Feb25-FISH2-3R4-rep2-cp190-100x_Position016_15_cmle.ics	133	1	0	1	1	1	1	6.9312	1.0	0.2929387469724064	1.2990033760173691	0.0	0.9901244927823625	10528.0	182.6850541536577	54977.0	126.76182466110313
1915	Feb25-FISH2-3R4-rep2-cp190-100x_Position016_15_cmle.ics	134	1	0	1	0	1	1	8.4474	1.0	0.30917481719345796	1.5246414595401276	0.0	0.9860601434189511	12232.0	217.04411053596098	70733.0	163.09082241216888
1916	Feb25-FISH2-3R4-rep2-cp190-100x_Position016_15_cmle.ics	135	1	0	1	1	1	1	9.5304	1.0	0.3013875214860787	1.3481760860101724	0.0	0.9668742293151072	18260.0	317.7482554696832	127376.0	293.6939843576891
1917	Feb25-FISH2-3R4-rep2-cp190-100x_Position017_16_cmle.ics	2	1	0	1	1	1	1	9.097199999999999	1.0	0.29248935087084527	1.1912710701863847	0.0	0.9505623363710003	17914.0	309.7584914718651	121932.0	281.14161930584834
1918	Feb25-FISH2-3R4-rep2-cp190-100x_Position017_16_cmle.ics	4	1	0	1	1	1	1	8.8806	1.0	0.3088374943788836	1.3548374311753837	0.0	0.9725316108857293	14816.0	261.1453226506376	94240.0	217.29149200688215
1919	Feb25-FISH2-3R4-rep2-cp190-100x_Position017_16_cmle.ics	5	1	0	1	1	2	1	8.8806	2.0	0.30157564850351437	1.3024141170920525	0.0	0.9599549384346957	17888.0	307.46886795168166	123542.0	284.8538360092767
1920	Feb25-FISH2-3R4-rep2-cp190-100x_Position017_16_cmle.ics	6	1	0	1	1	1	1	7.5809999999999995	1.0	0.29407339810057453	1.2464207396357017	0.0	0.9656631652110803	14416.0	246.56557529796726	88261.0	203.50556426166622
1921	Feb25-FISH2-3R4-rep2-cp190-100x_Position017_16_cmle.ics	7	1	0	1	1	1	1	9.097199999999999	1.0	0.30555878285383575	1.3648130496376591	0.0	0.9526361688002316	17212.0	299.3131776314527	117373.0	270.62982057856306
1922	Feb25-FISH2-3R4-rep2-cp190-100x_Position017_16_cmle.ics	8	1	0	1	1	1	1	9.747	1.0	0.3054643101772021	1.4624642514586066	0.0	0.9361794174257968	18562.0	324.9653676450024	131429.0	303.03908640675417
1923	Feb25-FISH2-3R4-rep2-cp190-100x_Position017_16_cmle.ics	9	1	0	1	1	1	1	7.3644	1.0	0.2999688306010954	1.3013833003300341	0.0	0.9751985083242796	11168.0	194.99813981365244	60782.0	140.14655631538955
1924	Feb25-FISH2-3R4-rep2-cp190-100x_Position017_16_cmle.ics	10	1	0	1	1	2	2	9.747	2.0	0.27985716634017005	1.1043690450952912	0.0	0.9419445829494505	25470.0	426.28362126344143	202202.0	466.22213780534355
1925	Feb25-FISH2-3R4-rep2-cp190-100x_Position017_16_cmle.ics	11	1	0	1	1	1	1	8.4474	1.0	0.28969430272678154	1.1593781154142189	0.0	0.9618446998741607	16750.0	288.0289222776349	109715.0	252.97258112834328
1926	Feb25-FISH2-3R4-rep2-cp190-100x_Position017_16_cmle.ics	12	1	0	1	0	1	1	8.664	1.0	0.29247748461636147	1.107662038872546	0.0	0.9555280001077268	18500.0	315.7858620119018	127961.0	295.0428332840901
1927	Feb25-FISH2-3R4-rep2-cp190-100x_Position017_16_cmle.ics	13	1	0	1	1	1	1	9.747	1.0	0.22455720675875704	1.244374687663364	0.0	0.9312663402820291	30140.0	497.8332492007311	233159.0	537.6004561208896
1928	Feb25-FISH2-3R4-rep2-cp190-100x_Position017_16_cmle.ics	14	1	0	1	1	1	1	9.747	1.0	0.3057907367986026	1.335033932744364	0.0	0.9610095506399432	19940.0	344.1749082754915	146411.0	337.58345327058174
1929	Feb25-FISH2-3R4-rep2-cp190-100x_Position017_16_cmle.ics	15	1	0	1	1	1	1	9.747	1.0	0.30554510453906303	1.418494713820415	0.0	0.9554295880572117	16896.0	298.1962357550337	114153.0	263.20538717170643
1930	Feb25-FISH2-3R4-rep2-cp190-100x_Position017_16_cmle.ics	16	1	0	1	1	1	1	7.147799999999999	1.0	0.3030706927128657	1.2668678392920103	0.0	0.9742190033483726	11804.0	203.52380533304117	66388.0	153.0724487622336
1931	Feb25-FISH2-3R4-rep2-cp190-100x_Position017_16_cmle.ics	17	1	0	1	1	1	0	7.147799999999999	1.0	0.3042071037057595	1.3714990425319804	0.0	0.989426122179951	10648.0	185.60083135670502	56985.0	131.39171977941618
1932	Feb25-FISH2-3R4-rep2-cp190-100x_Position017_16_cmle.ics	18	1	0	1	1	3	1	9.747	3.0	0.3212388424414077	1.1506659554652527	0.0	0.9430643654987366	30730.0	519.3506643015997	287099.0	661.9712443090392
1933	Feb25-FISH2-3R4-rep2-cp190-100x_Position017_16_cmle.ics	19	1	0	1	1	1	1	7.5809999999999995	1.0	0.2967558675769202	1.1963650563712918	0.0	0.9652693752968708	14944.0	254.222434997644	93578.0	215.76510228162155
1934	Feb25-FISH2-3R4-rep2-cp190-100x_Position017_16_cmle.ics	20	1	0	1	0	0	0	6.9312	0.0	0.2980523624724751	1.6606111045775447	0.0	0.9986946550786296	7620.0	136.18807181939744	34147.0	78.73357998258706
1935	Feb25-FISH2-3R4-rep2-cp190-100x_Position017_16_cmle.ics	21	1	0	1	1	1	1	9.747	1.0	0.29791623333709694	1.362651518772612	0.0	0.9530061966944425	17260.0	301.43910371513977	116381.0	268.3425417153327
1936	Feb25-FISH2-3R4-rep2-cp190-100x_Position017_16_cmle.ics	22	1	0	1	1	1	1	7.147799999999999	1.0	0.32308604682339465	1.4086291590411208	0.0	0.9763296705123351	10692.0	186.72456191178358	59091.0	136.2475759144596
1937	Feb25-FISH2-3R4-rep2-cp190-100x_Position017_16_cmle.ics	23	1	0	1	2	1	1	9.747	1.0	0.2920284289052393	1.0850652407689219	0.0	0.9415738206467098	28554.0	480.1777766742511	245181.0	565.3198779895944
1938	Feb25-FISH2-3R4-rep2-cp190-100x_Position017_16_cmle.ics	24	1	0	1	1	1	0	7.147799999999999	1.0	0.30156039278463986	1.4343407375675823	0.0	0.9896086856049378	10024.0	175.19005541546332	51823.0	119.48956908184056
1939	Feb25-FISH2-3R4-rep2-cp190-100x_Position017_16_cmle.ics	25	1	0	1	1	1	1	8.8806	1.0	0.31336265348871084	1.399999121156438	0.0	0.976553461149915	14610.0	256.7289372145651	92955.0	214.32863581812109
1940	Feb25-FISH2-3R4-rep2-cp190-100x_Position017_16_cmle.ics	26	1	0	1	1	1	1	8.2308	1.0	0.3072406602921855	1.3770942620374915	0.0	0.9678566981068466	13836.0	240.69569624250232	84826.0	195.5854000527991
1941	Feb25-FISH2-3R4-rep2-cp190-100x_Position017_16_cmle.ics	27	1	0	1	0	1	0	7.5809999999999995	1.0	0.3143102094286476	1.4390157926008658	0.0	0.9750892526623942	10146.0	180.28040567489842	53876.0	124.22322180987672
1942	Feb25-FISH2-3R4-rep2-cp190-100x_Position017_16_cmle.ics	28	1	0	1	0	1	1	6.9312	1.0	0.30788980740253996	1.3527946110485725	0.0	0.9764839539591156	9848.0	171.44410115804465	50991.0	117.57120616429252
1943	Feb25-FISH2-3R4-rep2-cp190-100x_Position017_16_cmle.ics	29	1	0	1	2	1	2	9.747	1.0	0.3045101782336607	1.1142267307798588	0.0	0.9505199959235369	30496.0	516.8129047247039	276337.0	637.1570355125828
1944	Feb25-FISH2-3R4-rep2-cp190-100x_Position017_16_cmle.ics	30	1	0	1	1	1	1	8.664	1.0	0.3058792683952318	1.3055323538440289	0.0	0.9617190860091634	15296.0	267.097550745754	98382.0	226.841803550733
1945	Feb25-FISH2-3R4-rep2-cp190-100x_Position017_16_cmle.ics	31	1	0	1	1	1	1	9.747	1.0	0.30415729791319485	1.3939853586495234	0.0	0.9585302119487569	19806.0	346.9614121410627	144550.0	333.29249967736433
1946	Feb25-FISH2-3R4-rep2-cp190-100x_Position017_16_cmle.ics	32	1	0	1	1	1	1	7.3644	1.0	0.3010792321991033	1.103105684500631	0.0	0.9634935966872249	15266.0	258.2118772241317	97320.0	224.39312396126667
1947	Feb25-FISH2-3R4-rep2-cp190-100x_Position017_16_cmle.ics	33	1	0	1	0	1	1	8.014199999999999	1.0	0.2980666390381297	1.1968621842603029	0.0	0.9586208700526492	16080.0	274.1560059830774	104679.0	241.3609517379925
1948	Feb25-FISH2-3R4-rep2-cp190-100x_Position017_16_cmle.ics	34	1	0	1	1	1	1	7.3644	1.0	0.29653465661374173	1.2247472184455135	0.0	0.95847406460008	13802.0	235.67611895106782	83028.0	191.4397071131941
1949	Feb25-FISH2-3R4-rep2-cp190-100x_Position017_16_cmle.ics	35	1	0	1	1	1	1	6.9312	1.0	0.2797117236633314	1.106332629124046	0.0	0.9654296657999688	11846.0	202.987878306221	64119.0	147.8407595075263
1950	Feb25-FISH2-3R4-rep2-cp190-100x_Position017_16_cmle.ics	37	1	0	1	1	1	1	7.3644	1.0	0.29415869283703555	1.0527006993165815	0.0	0.9581074401335636	16102.0	270.13044248790754	104204.0	240.26573252424814
1951	Feb25-FISH2-3R4-rep2-cp190-100x_Position017_16_cmle.ics	38	1	0	1	2	1	1	9.313799999999999	1.0	0.3045037070363993	1.1517343418482715	0.0	0.9649873829233971	22184.0	376.79262905785583	171447.0	395.3095758712216
[truncated: 5,263 more rows]
