# Supplementary material for: M1BP cooperates with CP190 to activate transcription at TAD borders and promote chromatin insulator activity
Source: Nat Commun. 2021 Jul 7;12:4170. doi: 10.1038/s41467-021-24407-y (PMC8263732; doi:10.1038/s41467-021-24407-y)
Supplement: Supplementary file 6 — Source Data [file 41467_2021_24407_MOESM6_ESM.zip › Source Data_updated_060121/Source Data 8/Figure 8i/Figure 8i-tango-slide2/rep3/B_C.xls]

	Label	nuc.idx	tag	idx1	idx2	overlap	pcOverlap1	pcOverlap2
1	Feb25-FISH2-3R4-rep3-cp190-100x_Position001_0_cmle.ics	4	0	1	1	0.04380876854977462	0.16101694915254236	0.296875
2	Feb25-FISH2-3R4-rep3-cp190-100x_Position001_0_cmle.ics	6	0	1	1	0.0	0.0	0.0
3	Feb25-FISH2-3R4-rep3-cp190-100x_Position001_0_cmle.ics	6	0	2	1	0.04150304388926017	0.13432835820895522	0.08955223880597013
4	Feb25-FISH2-3R4-rep3-cp190-100x_Position001_0_cmle.ics	7	0	1	1	0.0	0.0	0.0
5	Feb25-FISH2-3R4-rep3-cp190-100x_Position001_0_cmle.ics	8	0	1	1	0.0	0.0	0.0
6	Feb25-FISH2-3R4-rep3-cp190-100x_Position001_0_cmle.ics	10	0	1	1	0.009222898642057815	0.029850746268656716	0.04040404040404041
7	Feb25-FISH2-3R4-rep3-cp190-100x_Position001_0_cmle.ics	11	0	1	1	0.0	0.0	0.0
8	Feb25-FISH2-3R4-rep3-cp190-100x_Position001_0_cmle.ics	13	0	1	1	0.050725942531317986	0.3055555555555556	0.30985915492957744
9	Feb25-FISH2-3R4-rep3-cp190-100x_Position001_0_cmle.ics	14	0	1	1	0.11759195768623715	0.19767441860465115	0.19615384615384612
10	Feb25-FISH2-3R4-rep3-cp190-100x_Position001_0_cmle.ics	15	0	1	1	0.0	0.0	0.0
11	Feb25-FISH2-3R4-rep3-cp190-100x_Position001_0_cmle.ics	16	0	1	1	0.08761753709954924	0.2695035460992907	0.2657342657342657
12	Feb25-FISH2-3R4-rep3-cp190-100x_Position001_0_cmle.ics	17	0	1	1	0.0	0.0	0.0
13	Feb25-FISH2-3R4-rep3-cp190-100x_Position001_0_cmle.ics	19	0	1	1	0.03458586990771681	0.08064516129032258	0.06818181818181819
14	Feb25-FISH2-3R4-rep3-cp190-100x_Position001_0_cmle.ics	22	0	1	1	0.0	0.0	0.0
15	Feb25-FISH2-3R4-rep3-cp190-100x_Position001_0_cmle.ics	23	0	1	1	0.0	0.0	0.0
16	Feb25-FISH2-3R4-rep3-cp190-100x_Position001_0_cmle.ics	23	0	1	2	0.0	0.0	0.0
17	Feb25-FISH2-3R4-rep3-cp190-100x_Position001_0_cmle.ics	25	0	1	1	0.0645602904944047	0.33734939759036137	0.3333333333333333
18	Feb25-FISH2-3R4-rep3-cp190-100x_Position001_0_cmle.ics	26	0	1	1	0.0	0.0	0.0
19	Feb25-FISH2-3R4-rep3-cp190-100x_Position001_0_cmle.ics	26	0	1	2	0.016140072623601176	0.10294117647058822	0.12068965517241376
20	Feb25-FISH2-3R4-rep3-cp190-100x_Position001_0_cmle.ics	26	0	2	1	0.0	0.0	0.0
21	Feb25-FISH2-3R4-rep3-cp190-100x_Position001_0_cmle.ics	26	0	2	2	0.0	0.0	0.0
22	Feb25-FISH2-3R4-rep3-cp190-100x_Position001_0_cmle.ics	27	0	1	1	0.050725942531317986	0.171875	0.158273381294964
23	Feb25-FISH2-3R4-rep3-cp190-100x_Position001_0_cmle.ics	28	0	1	1	0.0	0.0	0.0
24	Feb25-FISH2-3R4-rep3-cp190-100x_Position001_0_cmle.ics	29	0	1	1	0.11298050836520823	0.31210191082802546	0.31210191082802546
25	Feb25-FISH2-3R4-rep3-cp190-100x_Position001_0_cmle.ics	30	0	1	1	0.029974420586687898	0.1171171171171171	0.1171171171171171
26	Feb25-FISH2-3R4-rep3-cp190-100x_Position001_0_cmle.ics	31	0	1	1	0.0	0.0	0.0
27	Feb25-FISH2-3R4-rep3-cp190-100x_Position001_0_cmle.ics	32	0	1	1	0.027668695926173444	0.1188118811881188	0.0594059405940594
28	Feb25-FISH2-3R4-rep3-cp190-100x_Position001_0_cmle.ics	32	0	2	1	0.0	0.0	0.0
29	Feb25-FISH2-3R4-rep3-cp190-100x_Position001_0_cmle.ics	33	0	1	1	0.0	0.0	0.0
30	Feb25-FISH2-3R4-rep3-cp190-100x_Position001_0_cmle.ics	36	0	1	1	0.10375760972315042	0.2884615384615384	0.2884615384615384
31	Feb25-FISH2-3R4-rep3-cp190-100x_Position001_0_cmle.ics	40	0	1	1	0.0	0.0	0.0
32	Feb25-FISH2-3R4-rep3-cp190-100x_Position001_0_cmle.ics	41	0	1	1	0.08070036311800588	0.20958083832335328	0.1832460732984293
33	Feb25-FISH2-3R4-rep3-cp190-100x_Position001_0_cmle.ics	42	0	1	1	0.0	0.0	0.0
34	Feb25-FISH2-3R4-rep3-cp190-100x_Position001_0_cmle.ics	43	0	1	1	0.0	0.0	0.0
35	Feb25-FISH2-3R4-rep3-cp190-100x_Position001_0_cmle.ics	45	0	1	1	0.07378318913646252	0.1553398058252427	0.15384615384615383
36	Feb25-FISH2-3R4-rep3-cp190-100x_Position001_0_cmle.ics	46	0	1	1	0.0023057246605144538	0.003952569169960474	0.003937007874015748
37	Feb25-FISH2-3R4-rep3-cp190-100x_Position001_0_cmle.ics	47	0	1	1	0.16140072623601176	0.510948905109489	0.8333333333333334
38	Feb25-FISH2-3R4-rep3-cp190-100x_Position001_0_cmle.ics	48	0	1	1	0.0	0.0	0.0
39	Feb25-FISH2-3R4-rep3-cp190-100x_Position001_0_cmle.ics	50	0	1	1	0.0	0.0	0.0
40	Feb25-FISH2-3R4-rep3-cp190-100x_Position001_0_cmle.ics	51	0	1	1	0.2098209441068153	0.4764397905759162	0.728
41	Feb25-FISH2-3R4-rep3-cp190-100x_Position001_0_cmle.ics	51	0	1	2	0.0	0.0	0.0
42	Feb25-FISH2-3R4-rep3-cp190-100x_Position001_0_cmle.ics	51	0	2	1	0.0	0.0	0.0
43	Feb25-FISH2-3R4-rep3-cp190-100x_Position001_0_cmle.ics	51	0	2	2	0.05533739185234689	0.31578947368421045	0.16901408450704222
44	Feb25-FISH2-3R4-rep3-cp190-100x_Position001_0_cmle.ics	52	0	1	1	0.0	0.0	0.0
45	Feb25-FISH2-3R4-rep3-cp190-100x_Position001_0_cmle.ics	52	0	2	1	0.0	0.0	0.0
46	Feb25-FISH2-3R4-rep3-cp190-100x_Position001_0_cmle.ics	54	0	1	1	0.09684043574160706	0.3181818181818181	0.7
47	Feb25-FISH2-3R4-rep3-cp190-100x_Position001_0_cmle.ics	54	0	1	2	0.0	0.0	0.0
48	Feb25-FISH2-3R4-rep3-cp190-100x_Position001_0_cmle.ics	57	0	1	1	0.0	0.0	0.0
49	Feb25-FISH2-3R4-rep3-cp190-100x_Position001_0_cmle.ics	58	0	1	1	0.12220340700726605	0.3533333333333333	0.3509933774834437
50	Feb25-FISH2-3R4-rep3-cp190-100x_Position001_0_cmle.ics	59	0	1	1	0.0	0.0	0.0
51	Feb25-FISH2-3R4-rep3-cp190-100x_Position001_0_cmle.ics	60	0	1	1	0.0	0.0	0.0
52	Feb25-FISH2-3R4-rep3-cp190-100x_Position001_0_cmle.ics	61	0	1	1	0.04380876854977462	0.13194444444444445	0.13103448275862067
53	Feb25-FISH2-3R4-rep3-cp190-100x_Position001_0_cmle.ics	62	0	1	1	0.027668695926173444	0.15189873417721517	0.22222222222222215
54	Feb25-FISH2-3R4-rep3-cp190-100x_Position001_0_cmle.ics	64	0	1	1	0.0	0.0	0.0
55	Feb25-FISH2-3R4-rep3-cp190-100x_Position001_0_cmle.ics	65	0	1	1	0.0	0.0	0.0
56	Feb25-FISH2-3R4-rep3-cp190-100x_Position001_0_cmle.ics	69	0	1	1	0.0	0.0	0.0
57	Feb25-FISH2-3R4-rep3-cp190-100x_Position001_0_cmle.ics	71	0	1	1	0.0	0.0	0.0
58	Feb25-FISH2-3R4-rep3-cp190-100x_Position001_0_cmle.ics	71	0	1	2	0.04842021787080353	0.15107913669064743	0.3559322033898305
59	Feb25-FISH2-3R4-rep3-cp190-100x_Position001_0_cmle.ics	72	0	1	1	0.2098209441068153	0.5515151515151515	0.5515151515151515
60	Feb25-FISH2-3R4-rep3-cp190-100x_Position001_0_cmle.ics	75	0	1	1	0.0	0.0	0.0
61	Feb25-FISH2-3R4-rep3-cp190-100x_Position001_0_cmle.ics	77	0	1	1	0.11298050836520823	0.3062499999999999	0.310126582278481
62	Feb25-FISH2-3R4-rep3-cp190-100x_Position001_0_cmle.ics	78	0	1	1	0.0	0.0	0.0
63	Feb25-FISH2-3R4-rep3-cp190-100x_Position001_0_cmle.ics	79	0	1	1	0.1291205809888094	0.2580645161290322	0.2616822429906541
64	Feb25-FISH2-3R4-rep3-cp190-100x_Position002_1_cmle.ics	1	0	1	1	0.11528623302572269	0.5319148936170212	0.5555555555555555
65	Feb25-FISH2-3R4-rep3-cp190-100x_Position002_1_cmle.ics	2	0	1	1	0.2605468866381333	0.710691823899371	0.7197452229299365
66	Feb25-FISH2-3R4-rep3-cp190-100x_Position002_1_cmle.ics	3	0	1	1	0.07147746447594806	0.27678571428571425	0.27678571428571425
67	Feb25-FISH2-3R4-rep3-cp190-100x_Position002_1_cmle.ics	4	0	1	1	0.0853118124390348	0.27611940298507465	0.27007299270072993
68	Feb25-FISH2-3R4-rep3-cp190-100x_Position002_1_cmle.ics	5	0	1	1	0.0	0.0	0.0
69	Feb25-FISH2-3R4-rep3-cp190-100x_Position002_1_cmle.ics	6	0	1	1	0.0	0.0	0.0
70	Feb25-FISH2-3R4-rep3-cp190-100x_Position002_1_cmle.ics	7	0	1	1	0.0	0.0	0.0
71	Feb25-FISH2-3R4-rep3-cp190-100x_Position002_1_cmle.ics	7	0	1	2	0.020751521944630084	0.04245283018867924	0.06976744186046512
72	Feb25-FISH2-3R4-rep3-cp190-100x_Position002_1_cmle.ics	8	0	1	1	0.0	0.0	0.0
73	Feb25-FISH2-3R4-rep3-cp190-100x_Position002_1_cmle.ics	9	0	1	1	0.0	0.0	0.0
74	Feb25-FISH2-3R4-rep3-cp190-100x_Position002_1_cmle.ics	9	0	2	1	0.0	0.0	0.0
75	Feb25-FISH2-3R4-rep3-cp190-100x_Position002_1_cmle.ics	10	0	1	1	0.0	0.0	0.0
76	Feb25-FISH2-3R4-rep3-cp190-100x_Position002_1_cmle.ics	11	0	1	1	0.24671253867504656	0.722972972972973	0.6294117647058823
77	Feb25-FISH2-3R4-rep3-cp190-100x_Position002_1_cmle.ics	12	0	1	1	0.05533739185234689	0.15094339622641506	0.18181818181818177
78	Feb25-FISH2-3R4-rep3-cp190-100x_Position002_1_cmle.ics	13	0	1	1	0.1245091316677805	0.48648648648648646	0.47787610619469023
79	Feb25-FISH2-3R4-rep3-cp190-100x_Position002_1_cmle.ics	14	0	1	1	0.0	0.0	0.0
80	Feb25-FISH2-3R4-rep3-cp190-100x_Position002_1_cmle.ics	14	0	2	1	0.0	0.0	0.0
81	Feb25-FISH2-3R4-rep3-cp190-100x_Position002_1_cmle.ics	15	0	1	1	0.0	0.0	0.0
82	Feb25-FISH2-3R4-rep3-cp190-100x_Position002_1_cmle.ics	16	0	1	1	0.0	0.0	0.0
83	Feb25-FISH2-3R4-rep3-cp190-100x_Position002_1_cmle.ics	17	0	1	1	0.0	0.0	0.0
84	Feb25-FISH2-3R4-rep3-cp190-100x_Position002_1_cmle.ics	18	0	1	1	0.0	0.0	0.0
85	Feb25-FISH2-3R4-rep3-cp190-100x_Position002_1_cmle.ics	18	0	1	2	0.0	0.0	0.0
86	Feb25-FISH2-3R4-rep3-cp190-100x_Position002_1_cmle.ics	19	0	1	1	0.0	0.0	0.0
87	Feb25-FISH2-3R4-rep3-cp190-100x_Position002_1_cmle.ics	20	0	1	1	0.016140072623601176	0.06666666666666667	0.0673076923076923
88	Feb25-FISH2-3R4-rep3-cp190-100x_Position002_1_cmle.ics	21	0	1	1	0.14064920429138167	0.45864661654135325	0.45864661654135325
89	Feb25-FISH2-3R4-rep3-cp190-100x_Position002_1_cmle.ics	23	0	1	1	0.006917173981543361	0.022556390977443604	0.02272727272727272
90	Feb25-FISH2-3R4-rep3-cp190-100x_Position002_1_cmle.ics	24	0	1	1	0.1245091316677805	0.4999999999999999	0.3157894736842105
91	Feb25-FISH2-3R4-rep3-cp190-100x_Position002_1_cmle.ics	25	0	1	1	0.013834347963086722	0.05405405405405405	0.05405405405405405
92	Feb25-FISH2-3R4-rep3-cp190-100x_Position002_1_cmle.ics	26	0	1	1	0.01152862330257227	0.0641025641025641	0.06249999999999999
93	Feb25-FISH2-3R4-rep3-cp190-100x_Position002_1_cmle.ics	27	0	1	1	0.0	0.0	0.0
94	Feb25-FISH2-3R4-rep3-cp190-100x_Position002_1_cmle.ics	28	0	1	1	0.0	0.0	0.0
95	Feb25-FISH2-3R4-rep3-cp190-100x_Position002_1_cmle.ics	29	0	1	1	0.04842021787080353	0.41176470588235287	0.17796610169491525
96	Feb25-FISH2-3R4-rep3-cp190-100x_Position002_1_cmle.ics	31	0	1	1	0.0	0.0	0.0
97	Feb25-FISH2-3R4-rep3-cp190-100x_Position002_1_cmle.ics	32	0	1	1	0.0	0.0	0.0
98	Feb25-FISH2-3R4-rep3-cp190-100x_Position002_1_cmle.ics	33	0	1	1	0.0	0.0	0.0
99	Feb25-FISH2-3R4-rep3-cp190-100x_Position002_1_cmle.ics	35	0	1	1	0.029974420586687898	0.1056910569105691	0.1007751937984496
100	Feb25-FISH2-3R4-rep3-cp190-100x_Position002_1_cmle.ics	39	0	1	1	0.0	0.0	0.0
101	Feb25-FISH2-3R4-rep3-cp190-100x_Position002_1_cmle.ics	40	0	1	1	0.11528623302572269	0.4545454545454546	0.4587155963302752
102	Feb25-FISH2-3R4-rep3-cp190-100x_Position002_1_cmle.ics	42	0	1	1	0.0	0.0	0.0
103	Feb25-FISH2-3R4-rep3-cp190-100x_Position002_1_cmle.ics	43	0	1	1	0.0	0.0	0.0
104	Feb25-FISH2-3R4-rep3-cp190-100x_Position002_1_cmle.ics	44	0	1	1	0.027668695926173444	0.07643312101910828	0.15189873417721517
105	Feb25-FISH2-3R4-rep3-cp190-100x_Position002_1_cmle.ics	45	0	1	1	0.0899232617600637	0.3023255813953488	0.3513513513513513
106	Feb25-FISH2-3R4-rep3-cp190-100x_Position002_1_cmle.ics	47	0	1	1	0.0	0.0	0.0
107	Feb25-FISH2-3R4-rep3-cp190-100x_Position002_1_cmle.ics	48	0	1	1	0.0	0.0	0.0
108	Feb25-FISH2-3R4-rep3-cp190-100x_Position002_1_cmle.ics	49	0	1	1	0.0	0.0	0.0
109	Feb25-FISH2-3R4-rep3-cp190-100x_Position002_1_cmle.ics	52	0	1	1	0.03228014524720235	0.13333333333333333	0.13333333333333333
110	Feb25-FISH2-3R4-rep3-cp190-100x_Position002_1_cmle.ics	53	0	1	1	0.14295492895189613	0.5	0.4428571428571428
111	Feb25-FISH2-3R4-rep3-cp190-100x_Position002_1_cmle.ics	54	0	1	1	0.0	0.0	0.0
112	Feb25-FISH2-3R4-rep3-cp190-100x_Position002_1_cmle.ics	54	0	1	2	0.0645602904944047	0.11382113821138211	0.17721518987341772
113	Feb25-FISH2-3R4-rep3-cp190-100x_Position002_1_cmle.ics	55	0	1	1	0.0	0.0	0.0
114	Feb25-FISH2-3R4-rep3-cp190-100x_Position002_1_cmle.ics	56	0	1	1	0.09684043574160706	0.28571428571428564	0.2818791946308724
115	Feb25-FISH2-3R4-rep3-cp190-100x_Position002_1_cmle.ics	60	0	1	1	0.029974420586687898	0.08904109589041094	0.08609271523178808
116	Feb25-FISH2-3R4-rep3-cp190-100x_Position002_1_cmle.ics	61	0	1	1	0.0	0.0	0.0
117	Feb25-FISH2-3R4-rep3-cp190-100x_Position002_1_cmle.ics	62	0	1	1	0.0	0.0	0.0
118	Feb25-FISH2-3R4-rep3-cp190-100x_Position002_1_cmle.ics	63	0	1	1	0.0	0.0	0.0
119	Feb25-FISH2-3R4-rep3-cp190-100x_Position002_1_cmle.ics	64	0	1	1	0.013834347963086722	0.04054054054054054	0.040816326530612235
120	Feb25-FISH2-3R4-rep3-cp190-100x_Position002_1_cmle.ics	66	0	1	1	0.013834347963086722	0.07692307692307691	0.07692307692307691
121	Feb25-FISH2-3R4-rep3-cp190-100x_Position002_1_cmle.ics	68	0	1	1	0.0	0.0	0.0
122	Feb25-FISH2-3R4-rep3-cp190-100x_Position002_1_cmle.ics	69	0	1	1	0.0	0.0	0.0
123	Feb25-FISH2-3R4-rep3-cp190-100x_Position002_1_cmle.ics	70	0	1	1	0.01152862330257227	0.06024096385542167	0.06097560975609755
124	Feb25-FISH2-3R4-rep3-cp190-100x_Position002_1_cmle.ics	71	0	1	1	0.0	0.0	0.0
125	Feb25-FISH2-3R4-rep3-cp190-100x_Position002_1_cmle.ics	72	0	1	1	0.0	0.0	0.0
126	Feb25-FISH2-3R4-rep3-cp190-100x_Position002_1_cmle.ics	74	0	1	1	0.0	0.0	0.0
127	Feb25-FISH2-3R4-rep3-cp190-100x_Position002_1_cmle.ics	79	0	1	1	0.08070036311800588	0.2734375	0.2734375
128	Feb25-FISH2-3R4-rep3-cp190-100x_Position002_1_cmle.ics	82	0	1	1	0.050725942531317986	0.32352941176470584	0.31884057971014496
129	Feb25-FISH2-3R4-rep3-cp190-100x_Position002_1_cmle.ics	83	0	1	1	0.0	0.0	0.0
130	Feb25-FISH2-3R4-rep3-cp190-100x_Position002_1_cmle.ics	84	0	1	1	0.0	0.0	0.0
131	Feb25-FISH2-3R4-rep3-cp190-100x_Position002_1_cmle.ics	85	0	1	1	0.04150304388926017	0.20689655172413793	0.20689655172413793
132	Feb25-FISH2-3R4-rep3-cp190-100x_Position002_1_cmle.ics	86	0	1	1	0.0	0.0	0.0
133	Feb25-FISH2-3R4-rep3-cp190-100x_Position002_1_cmle.ics	87	0	1	1	0.447310584139804	0.6928571428571427	0.6928571428571427
134	Feb25-FISH2-3R4-rep3-cp190-100x_Position002_1_cmle.ics	90	0	1	1	0.10375760972315042	0.4411764705882352	0.45454545454545453
135	Feb25-FISH2-3R4-rep3-cp190-100x_Position002_1_cmle.ics	91	0	1	1	0.0	0.0	0.0
136	Feb25-FISH2-3R4-rep3-cp190-100x_Position002_1_cmle.ics	92	0	1	1	0.03458586990771681	0.15625000000000003	0.15625000000000003
137	Feb25-FISH2-3R4-rep3-cp190-100x_Position003_2_cmle.ics	1	0	1	1	0.11067478370469377	0.42857142857142844	0.3555555555555555
138	Feb25-FISH2-3R4-rep3-cp190-100x_Position003_2_cmle.ics	2	0	1	1	0.0	0.0	0.0
139	Feb25-FISH2-3R4-rep3-cp190-100x_Position003_2_cmle.ics	3	0	1	1	0.0	0.0	0.0
140	Feb25-FISH2-3R4-rep3-cp190-100x_Position003_2_cmle.ics	5	0	1	1	0.0	0.0	0.0
141	Feb25-FISH2-3R4-rep3-cp190-100x_Position003_2_cmle.ics	6	0	1	1	0.0	0.0	0.0
142	Feb25-FISH2-3R4-rep3-cp190-100x_Position003_2_cmle.ics	6	0	1	2	0.06917173981543362	0.24390243902439027	0.3896103896103896
143	Feb25-FISH2-3R4-rep3-cp190-100x_Position003_2_cmle.ics	7	0	1	1	0.07608891379697698	0.14163090128755368	0.12741312741312744
144	Feb25-FISH2-3R4-rep3-cp190-100x_Position003_2_cmle.ics	8	0	1	1	0.0	0.0	0.0
145	Feb25-FISH2-3R4-rep3-cp190-100x_Position003_2_cmle.ics	9	0	1	1	0.057643116512861345	0.3472222222222222	0.3731343283582089
146	Feb25-FISH2-3R4-rep3-cp190-100x_Position003_2_cmle.ics	11	0	1	1	0.03228014524720235	0.17499999999999996	0.19444444444444445
147	Feb25-FISH2-3R4-rep3-cp190-100x_Position003_2_cmle.ics	14	0	1	1	0.0	0.0	0.0
148	Feb25-FISH2-3R4-rep3-cp190-100x_Position003_2_cmle.ics	15	0	1	1	0.006917173981543361	0.05263157894736842	0.05882352941176469
149	Feb25-FISH2-3R4-rep3-cp190-100x_Position003_2_cmle.ics	16	0	1	1	0.053031667191832436	0.2072072072072072	0.3285714285714285
150	Feb25-FISH2-3R4-rep3-cp190-100x_Position003_2_cmle.ics	16	0	1	2	0.0	0.0	0.0
151	Feb25-FISH2-3R4-rep3-cp190-100x_Position003_2_cmle.ics	18	0	1	1	0.0	0.0	0.0
152	Feb25-FISH2-3R4-rep3-cp190-100x_Position003_2_cmle.ics	19	0	1	1	0.0046114493210289076	0.017094017094017092	0.017094017094017092
153	Feb25-FISH2-3R4-rep3-cp190-100x_Position003_2_cmle.ics	27	0	1	1	0.11528623302572269	0.3378378378378379	0.3378378378378379
154	Feb25-FISH2-3R4-rep3-cp190-100x_Position003_2_cmle.ics	28	0	1	1	0.0	0.0	0.0
155	Feb25-FISH2-3R4-rep3-cp190-100x_Position003_2_cmle.ics	28	0	1	2	0.17292934953858402	0.3571428571428571	0.6355932203389829
156	Feb25-FISH2-3R4-rep3-cp190-100x_Position003_2_cmle.ics	30	0	1	1	0.0	0.0	0.0
157	Feb25-FISH2-3R4-rep3-cp190-100x_Position003_2_cmle.ics	32	0	1	1	0.08300608777852034	0.23529411764705882	0.23529411764705882
158	Feb25-FISH2-3R4-rep3-cp190-100x_Position003_2_cmle.ics	33	0	1	1	0.02305724660514454	0.08849557522123894	0.08849557522123894
159	Feb25-FISH2-3R4-rep3-cp190-100x_Position003_2_cmle.ics	35	0	1	1	0.0	0.0	0.0
160	Feb25-FISH2-3R4-rep3-cp190-100x_Position003_2_cmle.ics	35	0	1	2	0.0023057246605144538	0.014925373134328358	0.012345679012345678
161	Feb25-FISH2-3R4-rep3-cp190-100x_Position003_2_cmle.ics	36	0	1	1	0.01152862330257227	0.04854368932038834	0.046728971962616814
162	Feb25-FISH2-3R4-rep3-cp190-100x_Position003_2_cmle.ics	37	0	1	1	0.02305724660514454	0.08196721311475409	0.10638297872340424
163	Feb25-FISH2-3R4-rep3-cp190-100x_Position003_2_cmle.ics	40	0	1	1	0.15448355225446841	0.5677966101694916	0.5193798449612403
164	Feb25-FISH2-3R4-rep3-cp190-100x_Position003_2_cmle.ics	41	0	1	1	0.0	0.0	0.0
165	Feb25-FISH2-3R4-rep3-cp190-100x_Position003_2_cmle.ics	42	0	1	1	0.0	0.0	0.0
166	Feb25-FISH2-3R4-rep3-cp190-100x_Position003_2_cmle.ics	43	0	1	1	0.0	0.0	0.0
167	Feb25-FISH2-3R4-rep3-cp190-100x_Position003_2_cmle.ics	43	0	1	2	0.26285261129864773	0.6993865030674845	0.9193548387096775
168	Feb25-FISH2-3R4-rep3-cp190-100x_Position003_2_cmle.ics	44	0	1	1	0.0	0.0	0.0
169	Feb25-FISH2-3R4-rep3-cp190-100x_Position003_2_cmle.ics	44	0	1	2	0.0	0.0	0.0
170	Feb25-FISH2-3R4-rep3-cp190-100x_Position003_2_cmle.ics	44	0	1	3	0.0	0.0	0.0
171	Feb25-FISH2-3R4-rep3-cp190-100x_Position003_2_cmle.ics	44	0	2	1	0.0	0.0	0.0
172	Feb25-FISH2-3R4-rep3-cp190-100x_Position003_2_cmle.ics	44	0	2	2	0.04611449321028908	0.303030303030303	0.20618556701030927
173	Feb25-FISH2-3R4-rep3-cp190-100x_Position003_2_cmle.ics	44	0	2	3	0.0	0.0	0.0
174	Feb25-FISH2-3R4-rep3-cp190-100x_Position003_2_cmle.ics	45	0	1	1	0.0	0.0	0.0
175	Feb25-FISH2-3R4-rep3-cp190-100x_Position003_2_cmle.ics	46	0	1	1	0.06225456583389025	0.24545454545454548	0.24545454545454548
176	Feb25-FISH2-3R4-rep3-cp190-100x_Position003_2_cmle.ics	47	0	1	1	0.0	0.0	0.0
177	Feb25-FISH2-3R4-rep3-cp190-100x_Position003_2_cmle.ics	48	0	1	1	0.0	0.0	0.0
178	Feb25-FISH2-3R4-rep3-cp190-100x_Position003_2_cmle.ics	49	0	1	1	0.0	0.0	0.0
179	Feb25-FISH2-3R4-rep3-cp190-100x_Position003_2_cmle.ics	50	0	1	1	0.050725942531317986	0.20952380952380953	0.21782178217821782
180	Feb25-FISH2-3R4-rep3-cp190-100x_Position003_2_cmle.ics	52	0	1	1	0.0	0.0	0.0
181	Feb25-FISH2-3R4-rep3-cp190-100x_Position003_2_cmle.ics	52	0	2	1	0.0	0.0	0.0
182	Feb25-FISH2-3R4-rep3-cp190-100x_Position003_2_cmle.ics	53	0	1	1	0.0	0.0	0.0
183	Feb25-FISH2-3R4-rep3-cp190-100x_Position003_2_cmle.ics	54	0	1	1	0.0	0.0	0.0
184	Feb25-FISH2-3R4-rep3-cp190-100x_Position003_2_cmle.ics	56	0	1	1	0.0	0.0	0.0
185	Feb25-FISH2-3R4-rep3-cp190-100x_Position003_2_cmle.ics	58	0	1	1	0.0	0.0	0.0
186	Feb25-FISH2-3R4-rep3-cp190-100x_Position003_2_cmle.ics	60	0	1	1	0.0899232617600637	0.4333333333333333	0.39795918367346933
187	Feb25-FISH2-3R4-rep3-cp190-100x_Position003_2_cmle.ics	60	0	2	1	0.0	0.0	0.0
188	Feb25-FISH2-3R4-rep3-cp190-100x_Position003_2_cmle.ics	62	0	1	1	0.006917173981543361	0.024999999999999998	0.02521008403361344
189	Feb25-FISH2-3R4-rep3-cp190-100x_Position003_2_cmle.ics	63	0	1	1	0.0853118124390348	0.22699386503067484	0.22839506172839508
190	Feb25-FISH2-3R4-rep3-cp190-100x_Position003_2_cmle.ics	64	0	1	1	0.0	0.0	0.0
191	Feb25-FISH2-3R4-rep3-cp190-100x_Position003_2_cmle.ics	66	0	1	1	0.16370645089652622	0.6283185840707964	0.5259259259259259
192	Feb25-FISH2-3R4-rep3-cp190-100x_Position003_2_cmle.ics	68	0	1	1	0.0	0.0	0.0
193	Feb25-FISH2-3R4-rep3-cp190-100x_Position003_2_cmle.ics	70	0	1	1	0.0	0.0	0.0
194	Feb25-FISH2-3R4-rep3-cp190-100x_Position003_2_cmle.ics	71	0	1	1	0.12220340700726605	0.4140625	0.3533333333333333
195	Feb25-FISH2-3R4-rep3-cp190-100x_Position003_2_cmle.ics	73	0	1	1	0.07839463845749142	0.2905982905982905	0.28571428571428564
196	Feb25-FISH2-3R4-rep3-cp190-100x_Position003_2_cmle.ics	76	0	1	1	0.04611449321028908	0.17857142857142855	0.1754385964912281
197	Feb25-FISH2-3R4-rep3-cp190-100x_Position003_2_cmle.ics	77	0	1	1	0.025362971265658993	0.1692307692307692	0.171875
198	Feb25-FISH2-3R4-rep3-cp190-100x_Position003_2_cmle.ics	78	0	1	1	0.059948841173375796	0.2826086956521739	0.2857142857142857
199	Feb25-FISH2-3R4-rep3-cp190-100x_Position003_2_cmle.ics	79	0	1	1	0.013834347963086722	0.11764705882352938	0.11764705882352938
200	Feb25-FISH2-3R4-rep3-cp190-100x_Position003_2_cmle.ics	80	0	1	1	0.0	0.0	0.0
201	Feb25-FISH2-3R4-rep3-cp190-100x_Position003_2_cmle.ics	81	0	1	1	0.0	0.0	0.0
202	Feb25-FISH2-3R4-rep3-cp190-100x_Position003_2_cmle.ics	82	0	1	1	0.0	0.0	0.0
203	Feb25-FISH2-3R4-rep3-cp190-100x_Position003_2_cmle.ics	83	0	1	1	0.1590950015754973	0.5390625	0.5073529411764706
204	Feb25-FISH2-3R4-rep3-cp190-100x_Position003_2_cmle.ics	84	0	1	1	0.04611449321028908	0.2247191011235955	0.21052631578947364
205	Feb25-FISH2-3R4-rep3-cp190-100x_Position003_2_cmle.ics	85	0	1	1	0.01152862330257227	0.05	0.030674846625766868
206	Feb25-FISH2-3R4-rep3-cp190-100x_Position003_2_cmle.ics	86	0	1	1	0.08300608777852034	0.34615384615384615	0.3495145631067961
207	Feb25-FISH2-3R4-rep3-cp190-100x_Position004_3_cmle.ics	1	0	1	1	0.10606333438366487	0.31292517006802717	0.31292517006802717
208	Feb25-FISH2-3R4-rep3-cp190-100x_Position004_3_cmle.ics	2	0	1	1	0.0	0.0	0.0
209	Feb25-FISH2-3R4-rep3-cp190-100x_Position004_3_cmle.ics	2	0	1	2	0.0	0.0	0.0
210	Feb25-FISH2-3R4-rep3-cp190-100x_Position004_3_cmle.ics	2	0	2	1	0.0	0.0	0.0
211	Feb25-FISH2-3R4-rep3-cp190-100x_Position004_3_cmle.ics	2	0	2	2	0.0	0.0	0.0
212	Feb25-FISH2-3R4-rep3-cp190-100x_Position004_3_cmle.ics	2	0	3	1	0.0	0.0	0.0
213	Feb25-FISH2-3R4-rep3-cp190-100x_Position004_3_cmle.ics	2	0	3	2	0.0	0.0	0.0
214	Feb25-FISH2-3R4-rep3-cp190-100x_Position004_3_cmle.ics	4	0	1	1	0.14526065361241058	0.4960629921259842	0.4736842105263157
215	Feb25-FISH2-3R4-rep3-cp190-100x_Position004_3_cmle.ics	8	0	1	1	0.050725942531317986	0.21782178217821782	0.22222222222222224
216	Feb25-FISH2-3R4-rep3-cp190-100x_Position004_3_cmle.ics	9	0	1	1	0.0	0.0	0.0
217	Feb25-FISH2-3R4-rep3-cp190-100x_Position004_3_cmle.ics	9	0	2	1	0.016140072623601176	0.12068965517241376	0.04430379746835443
218	Feb25-FISH2-3R4-rep3-cp190-100x_Position004_3_cmle.ics	10	0	1	1	0.16370645089652622	0.617391304347826	0.47972972972972977
219	Feb25-FISH2-3R4-rep3-cp190-100x_Position004_3_cmle.ics	11	0	1	1	0.14756637827292504	0.4295302013422818	0.4295302013422818
220	Feb25-FISH2-3R4-rep3-cp190-100x_Position004_3_cmle.ics	13	0	1	1	0.013834347963086722	0.04545454545454544	0.04615384615384614
221	Feb25-FISH2-3R4-rep3-cp190-100x_Position004_3_cmle.ics	14	0	1	1	0.1245091316677805	0.6279069767441859	0.6279069767441859
222	Feb25-FISH2-3R4-rep3-cp190-100x_Position004_3_cmle.ics	15	0	1	1	0.0	0.0	0.0
223	Feb25-FISH2-3R4-rep3-cp190-100x_Position004_3_cmle.ics	15	0	1	2	0.01152862330257227	0.03184713375796179	0.06849315068493149
224	Feb25-FISH2-3R4-rep3-cp190-100x_Position004_3_cmle.ics	17	0	1	1	0.06686601515491916	0.1870967741935484	0.18589743589743588
225	Feb25-FISH2-3R4-rep3-cp190-100x_Position004_3_cmle.ics	22	0	1	1	0.0	0.0	0.0
226	Feb25-FISH2-3R4-rep3-cp190-100x_Position004_3_cmle.ics	23	0	1	1	0.18215224818064185	0.44632768361581915	0.4438202247191011
227	Feb25-FISH2-3R4-rep3-cp190-100x_Position004_3_cmle.ics	24	0	1	1	0.053031667191832436	0.12105263157894734	0.12105263157894734
228	Feb25-FISH2-3R4-rep3-cp190-100x_Position004_3_cmle.ics	27	0	1	1	0.23057246605144538	0.641025641025641	0.6451612903225806
229	Feb25-FISH2-3R4-rep3-cp190-100x_Position004_3_cmle.ics	29	0	1	1	0.10836905904417933	0.5053763440860215	0.5108695652173912
230	Feb25-FISH2-3R4-rep3-cp190-100x_Position004_3_cmle.ics	31	0	1	1	0.09684043574160706	0.3962264150943396	0.23595505617977525
231	Feb25-FISH2-3R4-rep3-cp190-100x_Position004_3_cmle.ics	34	0	1	1	0.0	0.0	0.0
232	Feb25-FISH2-3R4-rep3-cp190-100x_Position004_3_cmle.ics	35	0	1	1	0.0	0.0	0.0
233	Feb25-FISH2-3R4-rep3-cp190-100x_Position004_3_cmle.ics	35	0	2	1	0.0	0.0	0.0
234	Feb25-FISH2-3R4-rep3-cp190-100x_Position004_3_cmle.ics	36	0	1	1	0.03458586990771681	0.1785714285714286	0.17441860465116277
235	Feb25-FISH2-3R4-rep3-cp190-100x_Position004_3_cmle.ics	42	0	1	1	0.0	0.0	0.0
236	Feb25-FISH2-3R4-rep3-cp190-100x_Position004_3_cmle.ics	43	0	1	1	0.0	0.0	0.0
237	Feb25-FISH2-3R4-rep3-cp190-100x_Position004_3_cmle.ics	44	0	1	1	0.0023057246605144538	0.013698630136986299	0.007352941176470587
238	Feb25-FISH2-3R4-rep3-cp190-100x_Position004_3_cmle.ics	44	0	2	1	0.0	0.0	0.0
239	Feb25-FISH2-3R4-rep3-cp190-100x_Position004_3_cmle.ics	47	0	1	1	0.10606333438366487	0.3309352517985611	0.16197183098591547
240	Feb25-FISH2-3R4-rep3-cp190-100x_Position004_3_cmle.ics	48	0	1	1	0.0	0.0	0.0
241	Feb25-FISH2-3R4-rep3-cp190-100x_Position004_3_cmle.ics	50	0	1	1	0.0	0.0	0.0
242	Feb25-FISH2-3R4-rep3-cp190-100x_Position004_3_cmle.ics	52	0	1	1	0.07147746447594806	0.2421875	0.26050420168067223
243	Feb25-FISH2-3R4-rep3-cp190-100x_Position004_3_cmle.ics	53	0	1	1	0.0	0.0	0.0
244	Feb25-FISH2-3R4-rep3-cp190-100x_Position004_3_cmle.ics	54	0	1	1	0.0	0.0	0.0
245	Feb25-FISH2-3R4-rep3-cp190-100x_Position004_3_cmle.ics	56	0	1	1	0.0	0.0	0.0
246	Feb25-FISH2-3R4-rep3-cp190-100x_Position004_3_cmle.ics	58	0	1	1	0.0	0.0	0.0
247	Feb25-FISH2-3R4-rep3-cp190-100x_Position004_3_cmle.ics	59	0	1	1	0.0	0.0	0.0
248	Feb25-FISH2-3R4-rep3-cp190-100x_Position004_3_cmle.ics	59	0	2	1	0.0	0.0	0.0
249	Feb25-FISH2-3R4-rep3-cp190-100x_Position004_3_cmle.ics	59	0	3	1	0.0	0.0	0.0
250	Feb25-FISH2-3R4-rep3-cp190-100x_Position004_3_cmle.ics	60	0	1	1	0.0	0.0	0.0
251	Feb25-FISH2-3R4-rep3-cp190-100x_Position004_3_cmle.ics	61	0	1	1	0.0	0.0	0.0
252	Feb25-FISH2-3R4-rep3-cp190-100x_Position004_3_cmle.ics	62	0	1	1	0.0	0.0	0.0
253	Feb25-FISH2-3R4-rep3-cp190-100x_Position004_3_cmle.ics	63	0	1	1	0.0	0.0	0.0
254	Feb25-FISH2-3R4-rep3-cp190-100x_Position004_3_cmle.ics	64	0	1	1	0.025362971265658993	0.07586206896551724	0.07534246575342464
255	Feb25-FISH2-3R4-rep3-cp190-100x_Position004_3_cmle.ics	65	0	1	1	0.0645602904944047	0.45161290322580644	0.17499999999999996
256	Feb25-FISH2-3R4-rep3-cp190-100x_Position004_3_cmle.ics	65	0	2	1	0.0	0.0	0.0
257	Feb25-FISH2-3R4-rep3-cp190-100x_Position004_3_cmle.ics	66	0	1	1	0.0	0.0	0.0
258	Feb25-FISH2-3R4-rep3-cp190-100x_Position004_3_cmle.ics	68	0	1	1	0.0	0.0	0.0
259	Feb25-FISH2-3R4-rep3-cp190-100x_Position004_3_cmle.ics	68	0	1	2	0.0	0.0	0.0
260	Feb25-FISH2-3R4-rep3-cp190-100x_Position004_3_cmle.ics	70	0	1	1	0.0	0.0	0.0
261	Feb25-FISH2-3R4-rep3-cp190-100x_Position004_3_cmle.ics	71	0	1	1	0.11759195768623715	0.5795454545454546	0.5862068965517241
262	Feb25-FISH2-3R4-rep3-cp190-100x_Position004_3_cmle.ics	72	0	1	1	0.0	0.0	0.0
263	Feb25-FISH2-3R4-rep3-cp190-100x_Position004_3_cmle.ics	72	0	2	1	0.0	0.0	0.0
264	Feb25-FISH2-3R4-rep3-cp190-100x_Position004_3_cmle.ics	73	0	1	1	0.0	0.0	0.0
265	Feb25-FISH2-3R4-rep3-cp190-100x_Position004_3_cmle.ics	76	0	1	1	0.1498721029334395	0.22807017543859648	0.4012345679012346
266	Feb25-FISH2-3R4-rep3-cp190-100x_Position004_3_cmle.ics	76	0	1	2	0.0	0.0	0.0
267	Feb25-FISH2-3R4-rep3-cp190-100x_Position005_4_cmle.ics	2	0	1	1	0.1890694221621852	0.5985401459854014	0.5774647887323943
268	Feb25-FISH2-3R4-rep3-cp190-100x_Position005_4_cmle.ics	3	0	1	1	0.0	0.0	0.0
269	Feb25-FISH2-3R4-rep3-cp190-100x_Position005_4_cmle.ics	4	0	1	1	0.0	0.0	0.0
270	Feb25-FISH2-3R4-rep3-cp190-100x_Position005_4_cmle.ics	6	0	1	1	0.0	0.0	0.0
271	Feb25-FISH2-3R4-rep3-cp190-100x_Position005_4_cmle.ics	6	0	1	2	0.0	0.0	0.0
272	Feb25-FISH2-3R4-rep3-cp190-100x_Position005_4_cmle.ics	8	0	1	1	0.07378318913646252	0.4444444444444444	0.2147651006711409
273	Feb25-FISH2-3R4-rep3-cp190-100x_Position005_4_cmle.ics	9	0	1	1	0.0945347110810926	0.1933962264150943	0.1933962264150943
274	Feb25-FISH2-3R4-rep3-cp190-100x_Position005_4_cmle.ics	10	0	1	1	0.0	0.0	0.0
275	Feb25-FISH2-3R4-rep3-cp190-100x_Position005_4_cmle.ics	11	0	1	1	0.04842021787080353	0.27999999999999997	0.14788732394366194
276	Feb25-FISH2-3R4-rep3-cp190-100x_Position005_4_cmle.ics	13	0	1	1	0.03919731922874571	0.17525773195876285	0.20731707317073164
277	Feb25-FISH2-3R4-rep3-cp190-100x_Position005_4_cmle.ics	15	0	1	1	0.0	0.0	0.0
278	Feb25-FISH2-3R4-rep3-cp190-100x_Position005_4_cmle.ics	19	0	1	1	0.06917173981543362	0.23622047244094488	0.18292682926829265
279	Feb25-FISH2-3R4-rep3-cp190-100x_Position005_4_cmle.ics	20	0	1	1	0.01152862330257227	0.033557046979865765	0.033783783783783786
280	Feb25-FISH2-3R4-rep3-cp190-100x_Position005_4_cmle.ics	21	0	1	1	0.12681485632829495	0.8870967741935484	0.4074074074074074
281	Feb25-FISH2-3R4-rep3-cp190-100x_Position005_4_cmle.ics	22	0	1	1	0.016140072623601176	0.050724637681159424	0.051094890510948905
282	Feb25-FISH2-3R4-rep3-cp190-100x_Position005_4_cmle.ics	23	0	1	1	0.04380876854977462	0.26027397260273966	0.3166666666666666
283	Feb25-FISH2-3R4-rep3-cp190-100x_Position005_4_cmle.ics	24	0	1	1	0.0	0.0	0.0
284	Feb25-FISH2-3R4-rep3-cp190-100x_Position005_4_cmle.ics	24	0	1	2	0.01844579728411563	0.050955414012738856	0.09195402298850575
285	Feb25-FISH2-3R4-rep3-cp190-100x_Position005_4_cmle.ics	26	0	1	1	0.11528623302572269	0.35460992907801414	0.35460992907801414
286	Feb25-FISH2-3R4-rep3-cp190-100x_Position005_4_cmle.ics	27	0	1	1	0.0	0.0	0.0
287	Feb25-FISH2-3R4-rep3-cp190-100x_Position005_4_cmle.ics	30	0	1	1	0.006917173981543361	0.01214574898785425	0.01276595744680851
288	Feb25-FISH2-3R4-rep3-cp190-100x_Position005_4_cmle.ics	31	0	1	1	0.06225456583389025	0.20610687022900762	0.2045454545454545
289	Feb25-FISH2-3R4-rep3-cp190-100x_Position005_4_cmle.ics	32	0	1	1	0.13603775497035278	0.5784313725490196	0.5784313725490196
290	Feb25-FISH2-3R4-rep3-cp190-100x_Position005_4_cmle.ics	34	0	1	1	0.16370645089652622	0.4930555555555555	0.489655172413793
291	Feb25-FISH2-3R4-rep3-cp190-100x_Position005_4_cmle.ics	35	0	1	1	0.07608891379697698	0.5076923076923077	0.2185430463576159
292	Feb25-FISH2-3R4-rep3-cp190-100x_Position005_4_cmle.ics	36	0	1	1	0.19137514682269965	0.4278350515463917	0.48255813953488363
293	Feb25-FISH2-3R4-rep3-cp190-100x_Position005_4_cmle.ics	37	0	1	1	0.0	0.0	0.0
294	Feb25-FISH2-3R4-rep3-cp190-100x_Position005_4_cmle.ics	38	0	1	1	0.02305724660514454	0.16129032258064518	0.16129032258064518
295	Feb25-FISH2-3R4-rep3-cp190-100x_Position005_4_cmle.ics	39	0	1	1	0.09914616040212151	0.344	0.34959349593495936
296	Feb25-FISH2-3R4-rep3-cp190-100x_Position005_4_cmle.ics	40	0	1	1	0.11298050836520823	0.3310810810810811	0.3288590604026845
297	Feb25-FISH2-3R4-rep3-cp190-100x_Position005_4_cmle.ics	42	0	1	1	0.20751521944630083	0.5027932960893854	0.4245283018867924
298	Feb25-FISH2-3R4-rep3-cp190-100x_Position005_4_cmle.ics	43	0	1	1	0.0	0.0	0.0
299	Feb25-FISH2-3R4-rep3-cp190-100x_Position005_4_cmle.ics	44	0	1	1	0.0	0.0	0.0
300	Feb25-FISH2-3R4-rep3-cp190-100x_Position005_4_cmle.ics	45	0	1	1	0.0	0.0	0.0
301	Feb25-FISH2-3R4-rep3-cp190-100x_Position005_4_cmle.ics	47	0	1	1	0.0	0.0	0.0
302	Feb25-FISH2-3R4-rep3-cp190-100x_Position005_4_cmle.ics	48	0	1	1	0.0	0.0	0.0
303	Feb25-FISH2-3R4-rep3-cp190-100x_Position005_4_cmle.ics	51	0	1	1	0.0	0.0	0.0
304	Feb25-FISH2-3R4-rep3-cp190-100x_Position005_4_cmle.ics	53	0	1	1	0.05533739185234689	0.15384615384615383	0.15686274509803919
305	Feb25-FISH2-3R4-rep3-cp190-100x_Position005_4_cmle.ics	56	0	1	1	0.0	0.0	0.0
306	Feb25-FISH2-3R4-rep3-cp190-100x_Position005_4_cmle.ics	57	0	1	1	0.0	0.0	0.0
307	Feb25-FISH2-3R4-rep3-cp190-100x_Position005_4_cmle.ics	57	0	1	2	0.0046114493210289076	0.021978021978021976	0.03703703703703703
308	Feb25-FISH2-3R4-rep3-cp190-100x_Position005_4_cmle.ics	58	0	1	1	0.0	0.0	0.0
309	Feb25-FISH2-3R4-rep3-cp190-100x_Position005_4_cmle.ics	59	0	1	1	0.0	0.0	0.0
310	Feb25-FISH2-3R4-rep3-cp190-100x_Position005_4_cmle.ics	59	0	1	2	0.0	0.0	0.0
311	Feb25-FISH2-3R4-rep3-cp190-100x_Position005_4_cmle.ics	59	0	1	3	0.0	0.0	0.0
312	Feb25-FISH2-3R4-rep3-cp190-100x_Position005_4_cmle.ics	61	0	1	1	0.057643116512861345	0.28735632183908044	0.13888888888888887
313	Feb25-FISH2-3R4-rep3-cp190-100x_Position005_4_cmle.ics	63	0	1	1	0.053031667191832436	0.19827586206896547	0.19827586206896547
314	Feb25-FISH2-3R4-rep3-cp190-100x_Position005_4_cmle.ics	65	0	1	1	0.0023057246605144538	0.010989010989010988	0.01111111111111111
315	Feb25-FISH2-3R4-rep3-cp190-100x_Position005_4_cmle.ics	66	0	1	1	0.0	0.0	0.0
316	Feb25-FISH2-3R4-rep3-cp190-100x_Position005_4_cmle.ics	66	0	1	2	0.0	0.0	0.0
317	Feb25-FISH2-3R4-rep3-cp190-100x_Position005_4_cmle.ics	66	0	1	3	0.0	0.0	0.0
318	Feb25-FISH2-3R4-rep3-cp190-100x_Position005_4_cmle.ics	67	0	1	1	0.0945347110810926	0.5394736842105262	0.5540540540540541
319	Feb25-FISH2-3R4-rep3-cp190-100x_Position005_4_cmle.ics	68	0	1	1	0.01844579728411563	0.09876543209876543	0.09756097560975607
320	Feb25-FISH2-3R4-rep3-cp190-100x_Position005_4_cmle.ics	69	0	1	1	0.0	0.0	0.0
321	Feb25-FISH2-3R4-rep3-cp190-100x_Position005_4_cmle.ics	70	0	1	1	0.0046114493210289076	0.02	0.019417475728155338
322	Feb25-FISH2-3R4-rep3-cp190-100x_Position005_4_cmle.ics	72	0	1	1	0.0	0.0	0.0
323	Feb25-FISH2-3R4-rep3-cp190-100x_Position005_4_cmle.ics	72	0	2	1	0.17292934953858402	0.8720930232558137	0.2279635258358662
324	Feb25-FISH2-3R4-rep3-cp190-100x_Position005_4_cmle.ics	72	0	3	1	0.0	0.0	0.0
325	Feb25-FISH2-3R4-rep3-cp190-100x_Position005_4_cmle.ics	74	0	1	1	0.27438123460122	0.8206896551724137	0.8263888888888888
326	Feb25-FISH2-3R4-rep3-cp190-100x_Position005_4_cmle.ics	75	0	1	1	0.0853118124390348	0.35238095238095235	0.30327868852459017
327	Feb25-FISH2-3R4-rep3-cp190-100x_Position005_4_cmle.ics	78	0	1	1	0.0	0.0	0.0
328	Feb25-FISH2-3R4-rep3-cp190-100x_Position005_4_cmle.ics	78	0	1	2	0.050725942531317986	0.18487394957983191	0.36666666666666664
329	Feb25-FISH2-3R4-rep3-cp190-100x_Position005_4_cmle.ics	79	0	1	1	0.0	0.0	0.0
330	Feb25-FISH2-3R4-rep3-cp190-100x_Position005_4_cmle.ics	79	0	2	1	0.01152862330257227	0.09615384615384615	0.033112582781456956
331	Feb25-FISH2-3R4-rep3-cp190-100x_Position005_4_cmle.ics	80	0	1	1	0.0	0.0	0.0
332	Feb25-FISH2-3R4-rep3-cp190-100x_Position005_4_cmle.ics	82	0	1	1	0.0	0.0	0.0
333	Feb25-FISH2-3R4-rep3-cp190-100x_Position005_4_cmle.ics	86	0	1	1	0.0	0.0	0.0
334	Feb25-FISH2-3R4-rep3-cp190-100x_Position005_4_cmle.ics	88	0	1	1	0.0	0.0	0.0
335	Feb25-FISH2-3R4-rep3-cp190-100x_Position006_5_cmle.ics	2	0	1	1	0.0	0.0	0.0
336	Feb25-FISH2-3R4-rep3-cp190-100x_Position006_5_cmle.ics	2	0	1	2	0.0	0.0	0.0
337	Feb25-FISH2-3R4-rep3-cp190-100x_Position006_5_cmle.ics	3	0	1	1	0.20520949478578637	0.6592592592592592	0.6592592592592592
338	Feb25-FISH2-3R4-rep3-cp190-100x_Position006_5_cmle.ics	5	0	1	1	0.0	0.0	0.0
339	Feb25-FISH2-3R4-rep3-cp190-100x_Position006_5_cmle.ics	5	0	2	1	0.0	0.0	0.0
340	Feb25-FISH2-3R4-rep3-cp190-100x_Position006_5_cmle.ics	6	0	1	1	0.0	0.0	0.0
341	Feb25-FISH2-3R4-rep3-cp190-100x_Position006_5_cmle.ics	7	0	1	1	0.027668695926173444	0.09756097560975609	0.11538461538461536
342	Feb25-FISH2-3R4-rep3-cp190-100x_Position006_5_cmle.ics	11	0	1	1	0.0	0.0	0.0
343	Feb25-FISH2-3R4-rep3-cp190-100x_Position006_5_cmle.ics	12	0	1	1	0.11759195768623715	0.2684210526315789	0.2771739130434782
344	Feb25-FISH2-3R4-rep3-cp190-100x_Position006_5_cmle.ics	13	0	1	1	0.0899232617600637	0.37864077669902907	0.19696969696969696
345	Feb25-FISH2-3R4-rep3-cp190-100x_Position006_5_cmle.ics	14	0	1	1	0.0	0.0	0.0
346	Feb25-FISH2-3R4-rep3-cp190-100x_Position006_5_cmle.ics	15	0	1	1	0.0	0.0	0.0
347	Feb25-FISH2-3R4-rep3-cp190-100x_Position006_5_cmle.ics	16	0	1	1	0.06917173981543362	0.20833333333333334	0.13888888888888887
348	Feb25-FISH2-3R4-rep3-cp190-100x_Position006_5_cmle.ics	17	0	1	1	0.013834347963086722	0.04724409448818897	0.04761904761904761
349	Feb25-FISH2-3R4-rep3-cp190-100x_Position006_5_cmle.ics	18	0	1	1	0.0	0.0	0.0
350	Feb25-FISH2-3R4-rep3-cp190-100x_Position006_5_cmle.ics	19	0	1	1	0.0	0.0	0.0
351	Feb25-FISH2-3R4-rep3-cp190-100x_Position006_5_cmle.ics	22	0	1	1	0.027668695926173444	0.09448818897637794	0.09022556390977442
352	Feb25-FISH2-3R4-rep3-cp190-100x_Position006_5_cmle.ics	23	0	1	1	0.0	0.0	0.0
353	Feb25-FISH2-3R4-rep3-cp190-100x_Position006_5_cmle.ics	23	0	1	2	0.0	0.0	0.0
354	Feb25-FISH2-3R4-rep3-cp190-100x_Position006_5_cmle.ics	25	0	1	1	0.16831790021755513	0.49999999999999994	0.503448275862069
355	Feb25-FISH2-3R4-rep3-cp190-100x_Position006_5_cmle.ics	26	0	1	1	0.07378318913646252	0.25806451612903225	0.25806451612903225
356	Feb25-FISH2-3R4-rep3-cp190-100x_Position006_5_cmle.ics	27	0	1	1	0.0	0.0	0.0
357	Feb25-FISH2-3R4-rep3-cp190-100x_Position006_5_cmle.ics	28	0	1	1	0.06225456583389025	0.23893805309734512	0.24107142857142852
358	Feb25-FISH2-3R4-rep3-cp190-100x_Position006_5_cmle.ics	29	0	1	1	0.249018263335561	0.4757709251101321	0.39705882352941174
359	Feb25-FISH2-3R4-rep3-cp190-100x_Position006_5_cmle.ics	30	0	1	1	0.1798465235201274	0.6782608695652173	0.6724137931034481
360	Feb25-FISH2-3R4-rep3-cp190-100x_Position006_5_cmle.ics	32	0	1	1	0.0	0.0	0.0
361	Feb25-FISH2-3R4-rep3-cp190-100x_Position006_5_cmle.ics	34	0	1	1	0.06225456583389025	0.262135922330097	0.262135922330097
362	Feb25-FISH2-3R4-rep3-cp190-100x_Position006_5_cmle.ics	36	0	1	1	0.03228014524720235	0.08641975308641975	0.10294117647058822
363	Feb25-FISH2-3R4-rep3-cp190-100x_Position006_5_cmle.ics	38	0	1	1	0.0	0.0	0.0
364	Feb25-FISH2-3R4-rep3-cp190-100x_Position006_5_cmle.ics	38	0	2	1	0.08300608777852034	0.2857142857142857	0.22499999999999995
365	Feb25-FISH2-3R4-rep3-cp190-100x_Position006_5_cmle.ics	39	0	1	1	0.07147746447594806	0.5254237288135593	0.25619834710743794
366	Feb25-FISH2-3R4-rep3-cp190-100x_Position006_5_cmle.ics	39	0	2	1	0.0	0.0	0.0
367	Feb25-FISH2-3R4-rep3-cp190-100x_Position006_5_cmle.ics	41	0	1	1	0.0	0.0	0.0
368	Feb25-FISH2-3R4-rep3-cp190-100x_Position006_5_cmle.ics	44	0	1	1	0.0	0.0	0.0
369	Feb25-FISH2-3R4-rep3-cp190-100x_Position006_5_cmle.ics	45	0	1	1	0.0	0.0	0.0
370	Feb25-FISH2-3R4-rep3-cp190-100x_Position006_5_cmle.ics	46	0	1	1	0.020751521944630084	0.12857142857142856	0.11538461538461536
371	Feb25-FISH2-3R4-rep3-cp190-100x_Position006_5_cmle.ics	47	0	1	1	0.0	0.0	0.0
372	Feb25-FISH2-3R4-rep3-cp190-100x_Position006_5_cmle.ics	48	0	1	1	0.053031667191832436	0.3709677419354839	0.3709677419354839
373	Feb25-FISH2-3R4-rep3-cp190-100x_Position006_5_cmle.ics	49	0	1	1	0.10375760972315042	0.3879310344827585	0.3813559322033898
374	Feb25-FISH2-3R4-rep3-cp190-100x_Position006_5_cmle.ics	54	0	1	1	0.057643116512861345	0.11210762331838564	0.09689922480620154
375	Feb25-FISH2-3R4-rep3-cp190-100x_Position006_5_cmle.ics	55	0	1	1	0.006917173981543361	0.028301886792452824	0.028037383177570086
376	Feb25-FISH2-3R4-rep3-cp190-100x_Position006_5_cmle.ics	56	0	1	1	0.2766869592617345	0.37854889589905366	0.37854889589905366
377	Feb25-FISH2-3R4-rep3-cp190-100x_Position006_5_cmle.ics	58	0	1	1	0.025362971265658993	0.14102564102564102	0.14102564102564102
378	Feb25-FISH2-3R4-rep3-cp190-100x_Position006_5_cmle.ics	59	0	1	1	0.057643116512861345	0.28735632183908044	0.2906976744186046
379	Feb25-FISH2-3R4-rep3-cp190-100x_Position006_5_cmle.ics	62	0	1	1	0.0	0.0	0.0
380	Feb25-FISH2-3R4-rep3-cp190-100x_Position006_5_cmle.ics	62	0	1	2	0.0	0.0	0.0
381	Feb25-FISH2-3R4-rep3-cp190-100x_Position006_5_cmle.ics	62	0	2	1	0.0	0.0	0.0
382	Feb25-FISH2-3R4-rep3-cp190-100x_Position006_5_cmle.ics	62	0	2	2	0.0	0.0	0.0
383	Feb25-FISH2-3R4-rep3-cp190-100x_Position006_5_cmle.ics	62	0	3	1	0.0	0.0	0.0
384	Feb25-FISH2-3R4-rep3-cp190-100x_Position006_5_cmle.ics	62	0	3	2	0.0	0.0	0.0
385	Feb25-FISH2-3R4-rep3-cp190-100x_Position006_5_cmle.ics	63	0	1	1	0.0	0.0	0.0
386	Feb25-FISH2-3R4-rep3-cp190-100x_Position006_5_cmle.ics	63	0	1	2	0.0	0.0	0.0
387	Feb25-FISH2-3R4-rep3-cp190-100x_Position006_5_cmle.ics	65	0	1	1	0.057643116512861345	0.2252252252252252	0.37878787878787873
388	Feb25-FISH2-3R4-rep3-cp190-100x_Position006_5_cmle.ics	66	0	1	1	0.07378318913646252	0.4507042253521126	0.4444444444444444
389	Feb25-FISH2-3R4-rep3-cp190-100x_Position006_5_cmle.ics	69	0	1	1	0.10145188506263597	0.3859649122807018	0.4
390	Feb25-FISH2-3R4-rep3-cp190-100x_Position006_5_cmle.ics	70	0	1	1	0.02305724660514454	0.10638297872340424	0.11235955056179775
391	Feb25-FISH2-3R4-rep3-cp190-100x_Position006_5_cmle.ics	72	0	1	1	0.2605468866381333	0.7337662337662337	0.7533333333333333
392	Feb25-FISH2-3R4-rep3-cp190-100x_Position006_5_cmle.ics	73	0	1	1	0.0	0.0	0.0
393	Feb25-FISH2-3R4-rep3-cp190-100x_Position007_6_cmle.ics	1	0	1	1	0.5349281212393533	0.6823529411764706	0.6089238845144357
394	Feb25-FISH2-3R4-rep3-cp190-100x_Position007_6_cmle.ics	2	0	1	1	0.04150304388926017	0.27272727272727265	0.08653846153846154
395	Feb25-FISH2-3R4-rep3-cp190-100x_Position007_6_cmle.ics	3	0	1	1	0.0	0.0	0.0
396	Feb25-FISH2-3R4-rep3-cp190-100x_Position007_6_cmle.ics	4	0	1	1	0.0	0.0	0.0
397	Feb25-FISH2-3R4-rep3-cp190-100x_Position007_6_cmle.ics	5	0	1	1	0.0	0.0	0.0
398	Feb25-FISH2-3R4-rep3-cp190-100x_Position007_6_cmle.ics	6	0	1	1	0.3043556551879079	0.5892857142857142	0.5176470588235293
399	Feb25-FISH2-3R4-rep3-cp190-100x_Position007_6_cmle.ics	7	0	1	1	0.0	0.0	0.0
400	Feb25-FISH2-3R4-rep3-cp190-100x_Position007_6_cmle.ics	8	0	1	1	0.0	0.0	0.0
401	Feb25-FISH2-3R4-rep3-cp190-100x_Position007_6_cmle.ics	9	0	1	1	0.0	0.0	0.0
402	Feb25-FISH2-3R4-rep3-cp190-100x_Position007_6_cmle.ics	15	0	1	1	0.0	0.0	0.0
403	Feb25-FISH2-3R4-rep3-cp190-100x_Position007_6_cmle.ics	15	0	2	1	0.0	0.0	0.0
404	Feb25-FISH2-3R4-rep3-cp190-100x_Position007_6_cmle.ics	16	0	1	1	0.0	0.0	0.0
405	Feb25-FISH2-3R4-rep3-cp190-100x_Position007_6_cmle.ics	17	0	1	1	0.0	0.0	0.0
406	Feb25-FISH2-3R4-rep3-cp190-100x_Position007_6_cmle.ics	21	0	1	1	0.03689159456823126	0.10126582278481013	0.12213740458015265
407	Feb25-FISH2-3R4-rep3-cp190-100x_Position007_6_cmle.ics	23	0	1	1	0.0	0.0	0.0
408	Feb25-FISH2-3R4-rep3-cp190-100x_Position007_6_cmle.ics	24	0	1	1	0.03228014524720235	0.23728813559322032	0.1238938053097345
409	Feb25-FISH2-3R4-rep3-cp190-100x_Position007_6_cmle.ics	24	0	2	1	0.0	0.0	0.0
410	Feb25-FISH2-3R4-rep3-cp190-100x_Position007_6_cmle.ics	25	0	1	1	0.0	0.0	0.0
411	Feb25-FISH2-3R4-rep3-cp190-100x_Position007_6_cmle.ics	26	0	1	1	0.0023057246605144538	0.009009009009009009	0.009009009009009009
412	Feb25-FISH2-3R4-rep3-cp190-100x_Position007_6_cmle.ics	27	0	1	1	0.0	0.0	0.0
413	Feb25-FISH2-3R4-rep3-cp190-100x_Position007_6_cmle.ics	27	0	1	2	0.01152862330257227	0.031249999999999997	0.09259259259259257
414	Feb25-FISH2-3R4-rep3-cp190-100x_Position007_6_cmle.ics	28	0	1	1	0.0	0.0	0.0
415	Feb25-FISH2-3R4-rep3-cp190-100x_Position007_6_cmle.ics	29	0	1	1	0.057643116512861345	0.18248175182481752	0.29411764705882354
416	Feb25-FISH2-3R4-rep3-cp190-100x_Position007_6_cmle.ics	29	0	1	2	0.0	0.0	0.0
417	Feb25-FISH2-3R4-rep3-cp190-100x_Position007_6_cmle.ics	30	0	1	1	0.14756637827292504	0.5203252032520325	0.5565217391304347
418	Feb25-FISH2-3R4-rep3-cp190-100x_Position007_6_cmle.ics	32	0	1	1	0.04150304388926017	0.1782178217821782	0.15789473684210525
419	Feb25-FISH2-3R4-rep3-cp190-100x_Position007_6_cmle.ics	33	0	1	1	0.11067478370469377	0.6075949367088607	0.47058823529411753
420	Feb25-FISH2-3R4-rep3-cp190-100x_Position007_6_cmle.ics	34	0	1	1	0.0945347110810926	0.27702702702702703	0.2679738562091503
421	Feb25-FISH2-3R4-rep3-cp190-100x_Position007_6_cmle.ics	35	0	1	1	0.07839463845749142	0.2764227642276422	0.2481751824817518
422	Feb25-FISH2-3R4-rep3-cp190-100x_Position007_6_cmle.ics	36	0	1	1	0.03689159456823126	0.17777777777777776	0.13913043478260867
423	Feb25-FISH2-3R4-rep3-cp190-100x_Position007_6_cmle.ics	38	0	1	1	0.0	0.0	0.0
424	Feb25-FISH2-3R4-rep3-cp190-100x_Position007_6_cmle.ics	38	0	1	2	0.01844579728411563	0.04678362573099415	0.05405405405405406
425	Feb25-FISH2-3R4-rep3-cp190-100x_Position007_6_cmle.ics	38	0	2	1	0.0	0.0	0.0
426	Feb25-FISH2-3R4-rep3-cp190-100x_Position007_6_cmle.ics	38	0	2	2	0.0	0.0	0.0
427	Feb25-FISH2-3R4-rep3-cp190-100x_Position007_6_cmle.ics	40	0	1	1	0.13142630564932387	0.2651162790697674	0.34131736526946105
428	Feb25-FISH2-3R4-rep3-cp190-100x_Position007_6_cmle.ics	40	0	1	2	0.0	0.0	0.0
429	Feb25-FISH2-3R4-rep3-cp190-100x_Position007_6_cmle.ics	41	0	1	1	0.0	0.0	0.0
430	Feb25-FISH2-3R4-rep3-cp190-100x_Position007_6_cmle.ics	42	0	1	1	0.0046114493210289076	0.01834862385321101	0.012903225806451613
431	Feb25-FISH2-3R4-rep3-cp190-100x_Position007_6_cmle.ics	43	0	1	1	0.0	0.0	0.0
432	Feb25-FISH2-3R4-rep3-cp190-100x_Position007_6_cmle.ics	44	0	1	1	0.0	0.0	0.0
433	Feb25-FISH2-3R4-rep3-cp190-100x_Position007_6_cmle.ics	45	0	1	1	0.1291205809888094	0.3255813953488372	0.41176470588235287
434	Feb25-FISH2-3R4-rep3-cp190-100x_Position007_6_cmle.ics	46	0	1	1	0.0	0.0	0.0
435	Feb25-FISH2-3R4-rep3-cp190-100x_Position007_6_cmle.ics	49	0	1	1	0.0	0.0	0.0
436	Feb25-FISH2-3R4-rep3-cp190-100x_Position007_6_cmle.ics	51	0	1	1	0.0	0.0	0.0
437	Feb25-FISH2-3R4-rep3-cp190-100x_Position007_6_cmle.ics	51	0	2	1	0.0	0.0	0.0
438	Feb25-FISH2-3R4-rep3-cp190-100x_Position007_6_cmle.ics	52	0	1	1	0.19137514682269965	0.6058394160583941	0.6014492753623188
439	Feb25-FISH2-3R4-rep3-cp190-100x_Position007_6_cmle.ics	53	0	1	1	0.03919731922874571	0.1717171717171717	0.12499999999999997
440	Feb25-FISH2-3R4-rep3-cp190-100x_Position007_6_cmle.ics	54	0	1	1	0.02305724660514454	0.08403361344537814	0.08403361344537814
441	Feb25-FISH2-3R4-rep3-cp190-100x_Position007_6_cmle.ics	55	0	1	1	0.13603775497035278	0.34302325581395343	0.5315315315315315
442	Feb25-FISH2-3R4-rep3-cp190-100x_Position007_6_cmle.ics	56	0	1	1	0.04842021787080353	0.14685314685314685	0.14482758620689654
443	Feb25-FISH2-3R4-rep3-cp190-100x_Position007_6_cmle.ics	58	0	1	1	0.07378318913646252	0.463768115942029	0.463768115942029
444	Feb25-FISH2-3R4-rep3-cp190-100x_Position008_7_cmle.ics	1	0	1	1	0.0	0.0	0.0
445	Feb25-FISH2-3R4-rep3-cp190-100x_Position008_7_cmle.ics	1	0	2	1	0.19829232080424303	0.9999999999999999	0.3359375
446	Feb25-FISH2-3R4-rep3-cp190-100x_Position008_7_cmle.ics	3	0	1	1	0.0	0.0	0.0
447	Feb25-FISH2-3R4-rep3-cp190-100x_Position008_7_cmle.ics	4	0	1	1	0.0	0.0	0.0
448	Feb25-FISH2-3R4-rep3-cp190-100x_Position008_7_cmle.ics	6	0	1	1	0.0	0.0	0.0
449	Feb25-FISH2-3R4-rep3-cp190-100x_Position008_7_cmle.ics	7	0	1	1	0.0	0.0	0.0
450	Feb25-FISH2-3R4-rep3-cp190-100x_Position008_7_cmle.ics	7	0	1	2	0.08300608777852034	0.33644859813084105	0.5901639344262295
451	Feb25-FISH2-3R4-rep3-cp190-100x_Position008_7_cmle.ics	8	0	1	1	0.0	0.0	0.0
452	Feb25-FISH2-3R4-rep3-cp190-100x_Position008_7_cmle.ics	8	0	1	2	0.0	0.0	0.0
453	Feb25-FISH2-3R4-rep3-cp190-100x_Position008_7_cmle.ics	8	0	2	1	0.07378318913646252	0.41558441558441556	0.14883720930232558
454	Feb25-FISH2-3R4-rep3-cp190-100x_Position008_7_cmle.ics	8	0	2	2	0.0	0.0	0.0
455	Feb25-FISH2-3R4-rep3-cp190-100x_Position008_7_cmle.ics	14	0	1	1	0.0	0.0	0.0
456	Feb25-FISH2-3R4-rep3-cp190-100x_Position008_7_cmle.ics	15	0	1	1	0.0	0.0	0.0
457	Feb25-FISH2-3R4-rep3-cp190-100x_Position008_7_cmle.ics	17	0	1	1	0.027668695926173444	0.11650485436893201	0.11764705882352938
458	Feb25-FISH2-3R4-rep3-cp190-100x_Position008_7_cmle.ics	19	0	1	1	0.07839463845749142	0.2518518518518518	0.2518518518518518
459	Feb25-FISH2-3R4-rep3-cp190-100x_Position008_7_cmle.ics	20	0	1	1	0.4450048594792896	0.7751004016064256	0.7628458498023716
460	Feb25-FISH2-3R4-rep3-cp190-100x_Position008_7_cmle.ics	21	0	1	1	0.02305724660514454	0.1923076923076923	0.10101010101010101
461	Feb25-FISH2-3R4-rep3-cp190-100x_Position008_7_cmle.ics	21	0	1	2	0.0	0.0	0.0
462	Feb25-FISH2-3R4-rep3-cp190-100x_Position008_7_cmle.ics	21	0	2	1	0.0	0.0	0.0
463	Feb25-FISH2-3R4-rep3-cp190-100x_Position008_7_cmle.ics	21	0	2	2	0.0	0.0	0.0
464	Feb25-FISH2-3R4-rep3-cp190-100x_Position008_7_cmle.ics	21	0	3	1	0.0	0.0	0.0
465	Feb25-FISH2-3R4-rep3-cp190-100x_Position008_7_cmle.ics	21	0	3	2	0.0	0.0	0.0
466	Feb25-FISH2-3R4-rep3-cp190-100x_Position008_7_cmle.ics	22	0	1	1	0.0	0.0	0.0
467	Feb25-FISH2-3R4-rep3-cp190-100x_Position008_7_cmle.ics	23	0	1	1	0.0	0.0	0.0
468	Feb25-FISH2-3R4-rep3-cp190-100x_Position008_7_cmle.ics	24	0	1	1	0.19829232080424303	0.6615384615384614	0.7818181818181819
469	Feb25-FISH2-3R4-rep3-cp190-100x_Position008_7_cmle.ics	25	0	1	1	0.08070036311800588	0.6862745098039215	0.2397260273972602
470	Feb25-FISH2-3R4-rep3-cp190-100x_Position008_7_cmle.ics	26	0	1	1	0.11067478370469377	0.36641221374045796	0.3720930232558139
471	Feb25-FISH2-3R4-rep3-cp190-100x_Position008_7_cmle.ics	28	0	1	1	0.14756637827292504	0.4444444444444444	0.4507042253521126
472	Feb25-FISH2-3R4-rep3-cp190-100x_Position008_7_cmle.ics	31	0	1	1	0.0	0.0	0.0
473	Feb25-FISH2-3R4-rep3-cp190-100x_Position008_7_cmle.ics	32	0	1	1	0.0046114493210289076	0.017094017094017092	0.027397260273972598
474	Feb25-FISH2-3R4-rep3-cp190-100x_Position008_7_cmle.ics	34	0	1	1	0.0	0.0	0.0
475	Feb25-FISH2-3R4-rep3-cp190-100x_Position008_7_cmle.ics	37	0	1	1	0.0	0.0	0.0
476	Feb25-FISH2-3R4-rep3-cp190-100x_Position008_7_cmle.ics	38	0	1	1	0.0	0.0	0.0
477	Feb25-FISH2-3R4-rep3-cp190-100x_Position008_7_cmle.ics	39	0	1	1	0.03689159456823126	0.18823529411764706	0.18823529411764706
478	Feb25-FISH2-3R4-rep3-cp190-100x_Position008_7_cmle.ics	41	0	1	1	0.0	0.0	0.0
479	Feb25-FISH2-3R4-rep3-cp190-100x_Position008_7_cmle.ics	42	0	1	1	0.05533739185234689	0.3116883116883116	0.3870967741935484
480	Feb25-FISH2-3R4-rep3-cp190-100x_Position008_7_cmle.ics	44	0	1	1	0.0	0.0	0.0
481	Feb25-FISH2-3R4-rep3-cp190-100x_Position008_7_cmle.ics	48	0	1	1	0.1245091316677805	0.5625	0.84375
482	Feb25-FISH2-3R4-rep3-cp190-100x_Position008_7_cmle.ics	49	0	1	1	0.006917173981543361	0.03571428571428571	0.03571428571428571
483	Feb25-FISH2-3R4-rep3-cp190-100x_Position008_7_cmle.ics	50	0	1	1	0.08761753709954924	0.4935064935064934	0.7450980392156861
484	Feb25-FISH2-3R4-rep3-cp190-100x_Position008_7_cmle.ics	52	0	1	1	0.20059804546475749	0.4971428571428571	0.4971428571428571
485	Feb25-FISH2-3R4-rep3-cp190-100x_Position008_7_cmle.ics	55	0	1	1	0.0	0.0	0.0
486	Feb25-FISH2-3R4-rep3-cp190-100x_Position008_7_cmle.ics	56	0	1	1	0.1936808714832141	0.857142857142857	0.4352331606217616
487	Feb25-FISH2-3R4-rep3-cp190-100x_Position008_7_cmle.ics	56	0	2	1	0.0	0.0	0.0
488	Feb25-FISH2-3R4-rep3-cp190-100x_Position008_7_cmle.ics	57	0	1	1	0.013834347963086722	0.04651162790697674	0.046875
489	Feb25-FISH2-3R4-rep3-cp190-100x_Position008_7_cmle.ics	58	0	1	1	0.0	0.0	0.0
490	Feb25-FISH2-3R4-rep3-cp190-100x_Position008_7_cmle.ics	58	0	1	2	0.0	0.0	0.0
491	Feb25-FISH2-3R4-rep3-cp190-100x_Position008_7_cmle.ics	61	0	1	1	0.10145188506263597	0.5301204819277108	0.3283582089552239
492	Feb25-FISH2-3R4-rep3-cp190-100x_Position008_7_cmle.ics	62	0	1	1	0.0945347110810926	0.2907801418439716	0.2949640287769783
493	Feb25-FISH2-3R4-rep3-cp190-100x_Position008_7_cmle.ics	63	0	1	1	0.0	0.0	0.0
494	Feb25-FISH2-3R4-rep3-cp190-100x_Position008_7_cmle.ics	64	0	1	1	0.06225456583389025	0.216	0.21428571428571425
495	Feb25-FISH2-3R4-rep3-cp190-100x_Position008_7_cmle.ics	65	0	1	1	0.15678927691498284	0.7816091954022988	0.6238532110091742
496	Feb25-FISH2-3R4-rep3-cp190-100x_Position008_7_cmle.ics	67	0	1	1	0.0	0.0	0.0
497	Feb25-FISH2-3R4-rep3-cp190-100x_Position008_7_cmle.ics	67	0	2	1	0.1890694221621852	0.719298245614035	0.26366559485530544
498	Feb25-FISH2-3R4-rep3-cp190-100x_Position008_7_cmle.ics	68	0	1	1	0.059948841173375796	0.22222222222222218	0.22222222222222218
499	Feb25-FISH2-3R4-rep3-cp190-100x_Position009_8_cmle.ics	1	0	1	1	0.0	0.0	0.0
500	Feb25-FISH2-3R4-rep3-cp190-100x_Position009_8_cmle.ics	2	0	1	1	0.1798465235201274	0.5820895522388059	0.3263598326359832
501	Feb25-FISH2-3R4-rep3-cp190-100x_Position009_8_cmle.ics	2	0	2	1	0.04842021787080353	0.2333333333333333	0.08786610878661087
502	Feb25-FISH2-3R4-rep3-cp190-100x_Position009_8_cmle.ics	3	0	1	1	0.02305724660514454	0.08547008547008546	0.07575757575757575
503	Feb25-FISH2-3R4-rep3-cp190-100x_Position009_8_cmle.ics	4	0	1	1	0.0	0.0	0.0
504	Feb25-FISH2-3R4-rep3-cp190-100x_Position009_8_cmle.ics	4	0	1	2	0.0	0.0	0.0
505	Feb25-FISH2-3R4-rep3-cp190-100x_Position009_8_cmle.ics	7	0	1	1	0.0	0.0	0.0
506	Feb25-FISH2-3R4-rep3-cp190-100x_Position009_8_cmle.ics	8	0	1	1	0.0	0.0	0.0
507	Feb25-FISH2-3R4-rep3-cp190-100x_Position009_8_cmle.ics	11	0	1	1	0.0	0.0	0.0
508	Feb25-FISH2-3R4-rep3-cp190-100x_Position009_8_cmle.ics	12	0	1	1	0.1890694221621852	0.6165413533834585	0.621212121212121
509	Feb25-FISH2-3R4-rep3-cp190-100x_Position009_8_cmle.ics	13	0	1	1	0.22134956740938755	0.7868852459016392	0.7218045112781953
510	Feb25-FISH2-3R4-rep3-cp190-100x_Position009_8_cmle.ics	15	0	1	1	0.0	0.0	0.0
511	Feb25-FISH2-3R4-rep3-cp190-100x_Position009_8_cmle.ics	16	0	1	1	0.0	0.0	0.0
512	Feb25-FISH2-3R4-rep3-cp190-100x_Position009_8_cmle.ics	17	0	1	1	0.07839463845749142	0.28099173553719	0.28333333333333327
513	Feb25-FISH2-3R4-rep3-cp190-100x_Position009_8_cmle.ics	18	0	1	1	0.19137514682269965	0.34728033472803344	0.33333333333333326
514	Feb25-FISH2-3R4-rep3-cp190-100x_Position009_8_cmle.ics	21	0	1	1	0.09684043574160706	0.4941176470588235	0.33599999999999997
515	Feb25-FISH2-3R4-rep3-cp190-100x_Position009_8_cmle.ics	21	0	2	1	0.0	0.0	0.0
516	Feb25-FISH2-3R4-rep3-cp190-100x_Position009_8_cmle.ics	22	0	1	1	0.14526065361241058	0.4038461538461538	0.4012738853503185
517	Feb25-FISH2-3R4-rep3-cp190-100x_Position009_8_cmle.ics	24	0	1	1	0.10836905904417933	0.5222222222222221	0.4947368421052631
518	Feb25-FISH2-3R4-rep3-cp190-100x_Position009_8_cmle.ics	25	0	1	1	0.0	0.0	0.0
519	Feb25-FISH2-3R4-rep3-cp190-100x_Position009_8_cmle.ics	28	0	1	1	0.07608891379697698	0.6346153846153846	0.24812030075187969
520	Feb25-FISH2-3R4-rep3-cp190-100x_Position009_8_cmle.ics	30	0	1	1	0.0	0.0	0.0
521	Feb25-FISH2-3R4-rep3-cp190-100x_Position009_8_cmle.ics	31	0	1	1	0.027668695926173444	0.05150214592274678	0.055045871559633024
522	Feb25-FISH2-3R4-rep3-cp190-100x_Position009_8_cmle.ics	32	0	1	1	0.029974420586687898	0.15116279069767438	0.14942528735632182
523	Feb25-FISH2-3R4-rep3-cp190-100x_Position009_8_cmle.ics	33	0	1	1	0.0046114493210289076	0.01219512195121951	0.01219512195121951
524	Feb25-FISH2-3R4-rep3-cp190-100x_Position009_8_cmle.ics	35	0	1	1	0.01844579728411563	0.14285714285714282	0.07920792079207921
525	Feb25-FISH2-3R4-rep3-cp190-100x_Position009_8_cmle.ics	36	0	1	1	0.0	0.0	0.0
526	Feb25-FISH2-3R4-rep3-cp190-100x_Position009_8_cmle.ics	36	0	1	2	0.0	0.0	0.0
527	Feb25-FISH2-3R4-rep3-cp190-100x_Position009_8_cmle.ics	36	0	1	3	0.0	0.0	0.0
528	Feb25-FISH2-3R4-rep3-cp190-100x_Position009_8_cmle.ics	36	0	2	1	0.0	0.0	0.0
529	Feb25-FISH2-3R4-rep3-cp190-100x_Position009_8_cmle.ics	36	0	2	2	0.0	0.0	0.0
530	Feb25-FISH2-3R4-rep3-cp190-100x_Position009_8_cmle.ics	36	0	2	3	0.0	0.0	0.0
531	Feb25-FISH2-3R4-rep3-cp190-100x_Position009_8_cmle.ics	37	0	1	1	0.006917173981543361	0.041666666666666664	0.06
532	Feb25-FISH2-3R4-rep3-cp190-100x_Position009_8_cmle.ics	38	0	1	1	0.0	0.0	0.0
533	Feb25-FISH2-3R4-rep3-cp190-100x_Position009_8_cmle.ics	39	0	1	1	0.025362971265658993	0.13924050632911392	0.14102564102564102
534	Feb25-FISH2-3R4-rep3-cp190-100x_Position009_8_cmle.ics	41	0	1	1	0.03228014524720235	0.14432989690721648	0.11965811965811964
535	Feb25-FISH2-3R4-rep3-cp190-100x_Position009_8_cmle.ics	43	0	1	1	0.029974420586687898	0.1238095238095238	0.09285714285714285
536	Feb25-FISH2-3R4-rep3-cp190-100x_Position009_8_cmle.ics	44	0	1	1	0.057643116512861345	0.22123893805309733	0.22321428571428567
537	Feb25-FISH2-3R4-rep3-cp190-100x_Position009_8_cmle.ics	45	0	1	1	0.0	0.0	0.0
538	Feb25-FISH2-3R4-rep3-cp190-100x_Position009_8_cmle.ics	46	0	1	1	0.0	0.0	0.0
539	Feb25-FISH2-3R4-rep3-cp190-100x_Position009_8_cmle.ics	46	0	1	2	0.03228014524720235	0.07954545454545454	0.1414141414141414
540	Feb25-FISH2-3R4-rep3-cp190-100x_Position009_8_cmle.ics	46	0	2	1	0.0	0.0	0.0
541	Feb25-FISH2-3R4-rep3-cp190-100x_Position009_8_cmle.ics	46	0	2	2	0.0	0.0	0.0
542	Feb25-FISH2-3R4-rep3-cp190-100x_Position009_8_cmle.ics	47	0	1	1	0.0	0.0	0.0
543	Feb25-FISH2-3R4-rep3-cp190-100x_Position009_8_cmle.ics	49	0	1	1	0.009222898642057815	0.042553191489361694	0.039215686274509796
544	Feb25-FISH2-3R4-rep3-cp190-100x_Position009_8_cmle.ics	50	0	1	1	0.0	0.0	0.0
545	Feb25-FISH2-3R4-rep3-cp190-100x_Position009_8_cmle.ics	50	0	1	2	0.0	0.0	0.0
546	Feb25-FISH2-3R4-rep3-cp190-100x_Position009_8_cmle.ics	50	0	1	3	0.0	0.0	0.0
547	Feb25-FISH2-3R4-rep3-cp190-100x_Position009_8_cmle.ics	51	0	1	1	0.0	0.0	0.0
548	Feb25-FISH2-3R4-rep3-cp190-100x_Position009_8_cmle.ics	51	0	2	1	0.029974420586687898	0.21666666666666665	0.09923664122137403
549	Feb25-FISH2-3R4-rep3-cp190-100x_Position009_8_cmle.ics	52	0	1	1	0.1798465235201274	0.3497757847533632	0.3513513513513513
550	Feb25-FISH2-3R4-rep3-cp190-100x_Position009_8_cmle.ics	53	0	1	1	0.19137514682269965	0.456043956043956	0.456043956043956
551	Feb25-FISH2-3R4-rep3-cp190-100x_Position009_8_cmle.ics	55	0	1	1	0.0	0.0	0.0
552	Feb25-FISH2-3R4-rep3-cp190-100x_Position009_8_cmle.ics	55	0	1	2	0.0	0.0	0.0
553	Feb25-FISH2-3R4-rep3-cp190-100x_Position009_8_cmle.ics	57	0	1	1	0.01844579728411563	0.07079646017699115	0.062015503875968984
554	Feb25-FISH2-3R4-rep3-cp190-100x_Position009_8_cmle.ics	58	0	1	1	0.0	0.0	0.0
555	Feb25-FISH2-3R4-rep3-cp190-100x_Position009_8_cmle.ics	59	0	1	1	0.0023057246605144538	0.015384615384615382	0.015384615384615382
556	Feb25-FISH2-3R4-rep3-cp190-100x_Position009_8_cmle.ics	60	0	1	1	0.11989768234675159	0.416	0.4126984126984126
557	Feb25-FISH2-3R4-rep3-cp190-100x_Position009_8_cmle.ics	61	0	1	1	0.15448355225446841	0.47183098591549294	0.4085365853658536
558	Feb25-FISH2-3R4-rep3-cp190-100x_Position009_8_cmle.ics	62	0	1	1	0.10145188506263597	0.29931972789115646	0.29931972789115646
559	Feb25-FISH2-3R4-rep3-cp190-100x_Position009_8_cmle.ics	64	0	1	1	0.02305724660514454	0.14492753623188406	0.08695652173913043
560	Feb25-FISH2-3R4-rep3-cp190-100x_Position009_8_cmle.ics	65	0	1	1	0.0023057246605144538	0.005780346820809247	0.005780346820809247
561	Feb25-FISH2-3R4-rep3-cp190-100x_Position009_8_cmle.ics	66	0	1	1	0.0	0.0	0.0
562	Feb25-FISH2-3R4-rep3-cp190-100x_Position009_8_cmle.ics	66	0	1	2	0.0	0.0	0.0
563	Feb25-FISH2-3R4-rep3-cp190-100x_Position009_8_cmle.ics	67	0	1	1	0.0	0.0	0.0
564	Feb25-FISH2-3R4-rep3-cp190-100x_Position009_8_cmle.ics	68	0	1	1	0.0	0.0	0.0
565	Feb25-FISH2-3R4-rep3-cp190-100x_Position009_8_cmle.ics	68	0	1	2	0.0645602904944047	0.12499999999999997	0.30107526881720426
566	Feb25-FISH2-3R4-rep3-cp190-100x_Position010_9_cmle.ics	1	0	1	1	0.0	0.0	0.0
567	Feb25-FISH2-3R4-rep3-cp190-100x_Position010_9_cmle.ics	2	0	1	1	0.0	0.0	0.0
568	Feb25-FISH2-3R4-rep3-cp190-100x_Position010_9_cmle.ics	2	0	1	2	0.03228014524720235	0.2745098039215686	0.15053763440860213
569	Feb25-FISH2-3R4-rep3-cp190-100x_Position010_9_cmle.ics	3	0	1	1	0.13834347963086724	0.3448275862068966	0.2197802197802198
570	Feb25-FISH2-3R4-rep3-cp190-100x_Position010_9_cmle.ics	3	0	2	1	0.0	0.0	0.0
571	Feb25-FISH2-3R4-rep3-cp190-100x_Position010_9_cmle.ics	5	0	1	1	0.0853118124390348	0.37755102040816324	0.3274336283185841
572	Feb25-FISH2-3R4-rep3-cp190-100x_Position010_9_cmle.ics	6	0	1	1	0.06225456583389025	0.262135922330097	0.409090909090909
573	Feb25-FISH2-3R4-rep3-cp190-100x_Position010_9_cmle.ics	6	0	1	2	0.0	0.0	0.0
574	Feb25-FISH2-3R4-rep3-cp190-100x_Position010_9_cmle.ics	6	0	2	1	0.0	0.0	0.0
575	Feb25-FISH2-3R4-rep3-cp190-100x_Position010_9_cmle.ics	6	0	2	2	0.10606333438366487	0.3309352517985611	0.26285714285714284
576	Feb25-FISH2-3R4-rep3-cp190-100x_Position010_9_cmle.ics	7	0	1	1	0.0	0.0	0.0
577	Feb25-FISH2-3R4-rep3-cp190-100x_Position010_9_cmle.ics	9	0	1	1	0.025362971265658993	0.1	0.07801418439716312
578	Feb25-FISH2-3R4-rep3-cp190-100x_Position010_9_cmle.ics	11	0	1	1	0.12681485632829495	0.36666666666666664	0.36666666666666664
579	Feb25-FISH2-3R4-rep3-cp190-100x_Position010_9_cmle.ics	12	0	1	1	0.025362971265658993	0.1864406779661017	0.094017094017094
580	Feb25-FISH2-3R4-rep3-cp190-100x_Position010_9_cmle.ics	14	0	1	1	0.0	0.0	0.0
581	Feb25-FISH2-3R4-rep3-cp190-100x_Position010_9_cmle.ics	15	0	1	1	0.0899232617600637	0.2867647058823529	0.34513274336283184
582	Feb25-FISH2-3R4-rep3-cp190-100x_Position010_9_cmle.ics	16	0	1	1	0.0	0.0	0.0
583	Feb25-FISH2-3R4-rep3-cp190-100x_Position010_9_cmle.ics	17	0	1	1	0.09914616040212151	0.255952380952381	0.2457142857142857
584	Feb25-FISH2-3R4-rep3-cp190-100x_Position010_9_cmle.ics	20	0	1	1	0.0	0.0	0.0
585	Feb25-FISH2-3R4-rep3-cp190-100x_Position010_9_cmle.ics	21	0	1	1	0.03919731922874571	0.12977099236641218	0.12878787878787876
586	Feb25-FISH2-3R4-rep3-cp190-100x_Position010_9_cmle.ics	23	0	1	1	0.0	0.0	0.0
587	Feb25-FISH2-3R4-rep3-cp190-100x_Position010_9_cmle.ics	24	0	1	1	0.03919731922874571	0.16190476190476188	0.12686567164179102
588	Feb25-FISH2-3R4-rep3-cp190-100x_Position010_9_cmle.ics	25	0	1	1	0.03458586990771681	0.2586206896551724	0.09933774834437087
589	Feb25-FISH2-3R4-rep3-cp190-100x_Position010_9_cmle.ics	27	0	1	1	0.0	0.0	0.0
590	Feb25-FISH2-3R4-rep3-cp190-100x_Position010_9_cmle.ics	32	0	1	1	0.01844579728411563	0.06153846153846153	0.06153846153846153
591	Feb25-FISH2-3R4-rep3-cp190-100x_Position010_9_cmle.ics	33	0	1	1	0.0	0.0	0.0
592	Feb25-FISH2-3R4-rep3-cp190-100x_Position010_9_cmle.ics	34	0	1	1	0.025362971265658993	0.18965517241379307	0.171875
593	Feb25-FISH2-3R4-rep3-cp190-100x_Position010_9_cmle.ics	35	0	1	1	0.0	0.0	0.0
594	Feb25-FISH2-3R4-rep3-cp190-100x_Position010_9_cmle.ics	36	0	1	1	0.07608891379697698	0.2972972972972973	0.3113207547169811
595	Feb25-FISH2-3R4-rep3-cp190-100x_Position011_10_cmle.ics	1	0	1	1	0.0046114493210289076	0.02150537634408602	0.019801980198019802
596	Feb25-FISH2-3R4-rep3-cp190-100x_Position011_10_cmle.ics	3	0	1	1	0.22134956740938755	0.9504950495049505	0.5333333333333332
597	Feb25-FISH2-3R4-rep3-cp190-100x_Position011_10_cmle.ics	5	0	1	1	0.0	0.0	0.0
598	Feb25-FISH2-3R4-rep3-cp190-100x_Position011_10_cmle.ics	6	0	1	1	0.0	0.0	0.0
599	Feb25-FISH2-3R4-rep3-cp190-100x_Position011_10_cmle.ics	6	0	1	2	0.0	0.0	0.0
600	Feb25-FISH2-3R4-rep3-cp190-100x_Position011_10_cmle.ics	7	0	1	1	0.016140072623601176	0.09999999999999998	0.09999999999999998
601	Feb25-FISH2-3R4-rep3-cp190-100x_Position011_10_cmle.ics	11	0	1	1	0.0	0.0	0.0
602	Feb25-FISH2-3R4-rep3-cp190-100x_Position011_10_cmle.ics	11	0	1	2	0.006917173981543361	0.04918032786885245	0.053571428571428555
603	Feb25-FISH2-3R4-rep3-cp190-100x_Position011_10_cmle.ics	11	0	2	1	0.0	0.0	0.0
604	Feb25-FISH2-3R4-rep3-cp190-100x_Position011_10_cmle.ics	11	0	2	2	0.0	0.0	0.0
605	Feb25-FISH2-3R4-rep3-cp190-100x_Position011_10_cmle.ics	12	0	1	1	0.19829232080424303	0.688	0.5620915032679739
606	Feb25-FISH2-3R4-rep3-cp190-100x_Position011_10_cmle.ics	14	0	1	1	0.0	0.0	0.0
607	Feb25-FISH2-3R4-rep3-cp190-100x_Position011_10_cmle.ics	14	0	2	1	0.0	0.0	0.0
608	Feb25-FISH2-3R4-rep3-cp190-100x_Position011_10_cmle.ics	15	0	1	1	0.08761753709954924	0.2638888888888889	0.3193277310924369
609	Feb25-FISH2-3R4-rep3-cp190-100x_Position011_10_cmle.ics	16	0	1	1	0.06917173981543362	0.27777777777777773	0.2173913043478261
610	Feb25-FISH2-3R4-rep3-cp190-100x_Position011_10_cmle.ics	17	0	1	1	0.07608891379697698	0.24999999999999994	0.423076923076923
611	Feb25-FISH2-3R4-rep3-cp190-100x_Position011_10_cmle.ics	19	0	1	1	0.027668695926173444	0.08333333333333333	0.12371134020618554
612	Feb25-FISH2-3R4-rep3-cp190-100x_Position011_10_cmle.ics	21	0	1	1	0.0	0.0	0.0
613	Feb25-FISH2-3R4-rep3-cp190-100x_Position011_10_cmle.ics	24	0	1	1	0.0	0.0	0.0
614	Feb25-FISH2-3R4-rep3-cp190-100x_Position011_10_cmle.ics	25	0	1	1	0.01152862330257227	0.07142857142857142	0.06329113924050633
615	Feb25-FISH2-3R4-rep3-cp190-100x_Position011_10_cmle.ics	26	0	1	1	0.013834347963086722	0.0983606557377049	0.02553191489361702
616	Feb25-FISH2-3R4-rep3-cp190-100x_Position011_10_cmle.ics	26	0	2	1	0.0	0.0	0.0
617	Feb25-FISH2-3R4-rep3-cp190-100x_Position011_10_cmle.ics	27	0	1	1	0.22596101673041646	0.7903225806451614	0.7839999999999999
618	Feb25-FISH2-3R4-rep3-cp190-100x_Position011_10_cmle.ics	28	0	1	1	0.025362971265658993	0.0763888888888889	0.0763888888888889
619	Feb25-FISH2-3R4-rep3-cp190-100x_Position011_10_cmle.ics	30	0	1	1	0.0	0.0	0.0
620	Feb25-FISH2-3R4-rep3-cp190-100x_Position011_10_cmle.ics	33	0	1	1	0.10836905904417933	0.27976190476190477	0.2655367231638418
621	Feb25-FISH2-3R4-rep3-cp190-100x_Position011_10_cmle.ics	34	0	1	1	0.0	0.0	0.0
622	Feb25-FISH2-3R4-rep3-cp190-100x_Position011_10_cmle.ics	35	0	1	1	0.0	0.0	0.0
623	Feb25-FISH2-3R4-rep3-cp190-100x_Position011_10_cmle.ics	35	0	2	1	0.0	0.0	0.0
624	Feb25-FISH2-3R4-rep3-cp190-100x_Position011_10_cmle.ics	38	0	1	1	0.07839463845749142	0.2411347517730496	0.2394366197183098
625	Feb25-FISH2-3R4-rep3-cp190-100x_Position011_10_cmle.ics	39	0	1	1	0.0	0.0	0.0
626	Feb25-FISH2-3R4-rep3-cp190-100x_Position011_10_cmle.ics	39	0	2	1	0.0	0.0	0.0
627	Feb25-FISH2-3R4-rep3-cp190-100x_Position011_10_cmle.ics	43	0	1	1	0.0	0.0	0.0
628	Feb25-FISH2-3R4-rep3-cp190-100x_Position011_10_cmle.ics	43	0	2	1	0.02305724660514454	0.15625	0.08
629	Feb25-FISH2-3R4-rep3-cp190-100x_Position011_10_cmle.ics	44	0	1	1	0.0	0.0	0.0
630	Feb25-FISH2-3R4-rep3-cp190-100x_Position011_10_cmle.ics	45	0	1	1	0.04380876854977462	0.13475177304964536	0.14285714285714282
631	Feb25-FISH2-3R4-rep3-cp190-100x_Position011_10_cmle.ics	46	0	1	1	0.0	0.0	0.0
632	Feb25-FISH2-3R4-rep3-cp190-100x_Position011_10_cmle.ics	49	0	1	1	0.0	0.0	0.0
633	Feb25-FISH2-3R4-rep3-cp190-100x_Position011_10_cmle.ics	50	0	1	1	0.016140072623601176	0.07608695652173912	0.13999999999999999
634	Feb25-FISH2-3R4-rep3-cp190-100x_Position011_10_cmle.ics	51	0	1	1	0.04150304388926017	0.2903225806451613	0.29508196721311475
635	Feb25-FISH2-3R4-rep3-cp190-100x_Position011_10_cmle.ics	52	0	1	1	0.0853118124390348	0.32456140350877194	0.23870967741935484
636	Feb25-FISH2-3R4-rep3-cp190-100x_Position011_10_cmle.ics	53	0	1	1	0.1798465235201274	0.5199999999999999	0.5735294117647058
637	Feb25-FISH2-3R4-rep3-cp190-100x_Position011_10_cmle.ics	54	0	1	1	0.0023057246605144538	0.0078125	0.006060606060606061
638	Feb25-FISH2-3R4-rep3-cp190-100x_Position011_10_cmle.ics	56	0	1	1	0.12681485632829495	0.37162162162162166	0.46610169491525416
639	Feb25-FISH2-3R4-rep3-cp190-100x_Position011_10_cmle.ics	57	0	1	1	0.0	0.0	0.0
640	Feb25-FISH2-3R4-rep3-cp190-100x_Position012_11_cmle.ics	1	0	1	1	0.07608891379697698	0.4925373134328358	0.27499999999999997
641	Feb25-FISH2-3R4-rep3-cp190-100x_Position012_11_cmle.ics	3	0	1	1	0.0	0.0	0.0
642	Feb25-FISH2-3R4-rep3-cp190-100x_Position012_11_cmle.ics	5	0	1	1	0.11067478370469377	0.3428571428571428	0.33802816901408445
643	Feb25-FISH2-3R4-rep3-cp190-100x_Position012_11_cmle.ics	7	0	1	1	0.09222898642057815	0.2150537634408602	0.2564102564102564
644	Feb25-FISH2-3R4-rep3-cp190-100x_Position012_11_cmle.ics	9	0	1	1	0.2351839153724743	0.33774834437086093	0.3148148148148148
645	Feb25-FISH2-3R4-rep3-cp190-100x_Position012_11_cmle.ics	10	0	1	1	0.0	0.0	0.0
646	Feb25-FISH2-3R4-rep3-cp190-100x_Position012_11_cmle.ics	10	0	1	2	0.0	0.0	0.0
647	Feb25-FISH2-3R4-rep3-cp190-100x_Position012_11_cmle.ics	13	0	1	1	0.0	0.0	0.0
648	Feb25-FISH2-3R4-rep3-cp190-100x_Position012_11_cmle.ics	15	0	1	1	0.0	0.0	0.0
649	Feb25-FISH2-3R4-rep3-cp190-100x_Position012_11_cmle.ics	15	0	2	1	0.0	0.0	0.0
650	Feb25-FISH2-3R4-rep3-cp190-100x_Position012_11_cmle.ics	17	0	1	1	0.0	0.0	0.0
651	Feb25-FISH2-3R4-rep3-cp190-100x_Position012_11_cmle.ics	17	0	1	2	0.16140072623601176	0.588235294117647	0.4605263157894736
652	Feb25-FISH2-3R4-rep3-cp190-100x_Position012_11_cmle.ics	21	0	1	1	0.0	0.0	0.0
653	Feb25-FISH2-3R4-rep3-cp190-100x_Position012_11_cmle.ics	22	0	1	1	0.0023057246605144538	0.014492753623188406	0.013333333333333332
654	Feb25-FISH2-3R4-rep3-cp190-100x_Position012_11_cmle.ics	24	0	1	1	0.0	0.0	0.0
655	Feb25-FISH2-3R4-rep3-cp190-100x_Position012_11_cmle.ics	25	0	1	1	0.0	0.0	0.0
656	Feb25-FISH2-3R4-rep3-cp190-100x_Position012_11_cmle.ics	25	0	1	2	0.0	0.0	0.0
657	Feb25-FISH2-3R4-rep3-cp190-100x_Position012_11_cmle.ics	25	0	2	1	0.0	0.0	0.0
658	Feb25-FISH2-3R4-rep3-cp190-100x_Position012_11_cmle.ics	25	0	2	2	0.0	0.0	0.0
659	Feb25-FISH2-3R4-rep3-cp190-100x_Position012_11_cmle.ics	26	0	1	1	0.0	0.0	0.0
660	Feb25-FISH2-3R4-rep3-cp190-100x_Position012_11_cmle.ics	27	0	1	1	0.0	0.0	0.0
661	Feb25-FISH2-3R4-rep3-cp190-100x_Position012_11_cmle.ics	28	0	1	1	0.06917173981543362	0.35294117647058826	0.35294117647058826
662	Feb25-FISH2-3R4-rep3-cp190-100x_Position012_11_cmle.ics	29	0	1	1	0.0	0.0	0.0
663	Feb25-FISH2-3R4-rep3-cp190-100x_Position012_11_cmle.ics	30	0	1	1	0.04380876854977462	0.16666666666666666	0.10857142857142855
664	Feb25-FISH2-3R4-rep3-cp190-100x_Position012_11_cmle.ics	33	0	1	1	0.027668695926173444	0.05911330049261082	0.05687203791469194
665	Feb25-FISH2-3R4-rep3-cp190-100x_Position012_11_cmle.ics	34	0	1	1	0.04380876854977462	0.12837837837837837	0.13013698630136983
666	Feb25-FISH2-3R4-rep3-cp190-100x_Position012_11_cmle.ics	35	0	1	1	0.01152862330257227	0.08771929824561404	0.08928571428571427
667	Feb25-FISH2-3R4-rep3-cp190-100x_Position012_11_cmle.ics	36	0	1	1	0.0	0.0	0.0
668	Feb25-FISH2-3R4-rep3-cp190-100x_Position012_11_cmle.ics	37	0	1	1	0.06686601515491916	0.18354430379746836	0.19727891156462582
669	Feb25-FISH2-3R4-rep3-cp190-100x_Position012_11_cmle.ics	38	0	1	1	0.04842021787080353	0.26923076923076916	0.2727272727272727
670	Feb25-FISH2-3R4-rep3-cp190-100x_Position012_11_cmle.ics	39	0	1	1	0.11067478370469377	0.30379746835443033	0.3555555555555555
671	Feb25-FISH2-3R4-rep3-cp190-100x_Position012_11_cmle.ics	40	0	1	1	0.0	0.0	0.0
672	Feb25-FISH2-3R4-rep3-cp190-100x_Position012_11_cmle.ics	41	0	1	1	0.0	0.0	0.0
673	Feb25-FISH2-3R4-rep3-cp190-100x_Position012_11_cmle.ics	41	0	1	2	0.0	0.0	0.0
674	Feb25-FISH2-3R4-rep3-cp190-100x_Position012_11_cmle.ics	42	0	1	1	0.0	0.0	0.0
675	Feb25-FISH2-3R4-rep3-cp190-100x_Position012_11_cmle.ics	43	0	1	1	0.0	0.0	0.0
676	Feb25-FISH2-3R4-rep3-cp190-100x_Position013_12_cmle.ics	1	0	1	1	0.0	0.0	0.0
677	Feb25-FISH2-3R4-rep3-cp190-100x_Position013_12_cmle.ics	3	0	1	1	0.0	0.0	0.0
678	Feb25-FISH2-3R4-rep3-cp190-100x_Position013_12_cmle.ics	4	0	1	1	0.0	0.0	0.0
679	Feb25-FISH2-3R4-rep3-cp190-100x_Position013_12_cmle.ics	5	0	1	1	0.11298050836520823	0.28823529411764703	0.28823529411764703
680	Feb25-FISH2-3R4-rep3-cp190-100x_Position013_12_cmle.ics	6	0	1	1	0.0	0.0	0.0
681	Feb25-FISH2-3R4-rep3-cp190-100x_Position013_12_cmle.ics	6	0	1	2	0.08300608777852034	0.13432835820895522	0.33333333333333326
682	Feb25-FISH2-3R4-rep3-cp190-100x_Position013_12_cmle.ics	8	0	1	1	0.07608891379697698	0.3707865168539326	0.2578125
683	Feb25-FISH2-3R4-rep3-cp190-100x_Position013_12_cmle.ics	9	0	1	1	0.006917173981543361	0.021739130434782608	0.021739130434782608
684	Feb25-FISH2-3R4-rep3-cp190-100x_Position013_12_cmle.ics	11	0	1	1	0.0	0.0	0.0
685	Feb25-FISH2-3R4-rep3-cp190-100x_Position013_12_cmle.ics	11	0	1	2	0.0	0.0	0.0
686	Feb25-FISH2-3R4-rep3-cp190-100x_Position013_12_cmle.ics	11	0	1	3	0.0	0.0	0.0
687	Feb25-FISH2-3R4-rep3-cp190-100x_Position013_12_cmle.ics	11	0	2	1	0.0	0.0	0.0
688	Feb25-FISH2-3R4-rep3-cp190-100x_Position013_12_cmle.ics	11	0	2	2	0.0	0.0	0.0
689	Feb25-FISH2-3R4-rep3-cp190-100x_Position013_12_cmle.ics	11	0	2	3	0.0	0.0	0.0
690	Feb25-FISH2-3R4-rep3-cp190-100x_Position013_12_cmle.ics	12	0	1	1	0.0	0.0	0.0
691	Feb25-FISH2-3R4-rep3-cp190-100x_Position013_12_cmle.ics	14	0	1	1	0.0	0.0	0.0
692	Feb25-FISH2-3R4-rep3-cp190-100x_Position013_12_cmle.ics	17	0	1	1	0.0	0.0	0.0
693	Feb25-FISH2-3R4-rep3-cp190-100x_Position013_12_cmle.ics	18	0	1	1	0.0	0.0	0.0
694	Feb25-FISH2-3R4-rep3-cp190-100x_Position013_12_cmle.ics	19	0	1	1	0.050725942531317986	0.14864864864864866	0.3055555555555556
695	Feb25-FISH2-3R4-rep3-cp190-100x_Position013_12_cmle.ics	20	0	1	1	0.016140072623601176	0.048951048951048945	0.049295774647887314
696	Feb25-FISH2-3R4-rep3-cp190-100x_Position013_12_cmle.ics	22	0	1	1	0.0	0.0	0.0
697	Feb25-FISH2-3R4-rep3-cp190-100x_Position013_12_cmle.ics	24	0	1	1	0.07608891379697698	0.358695652173913	0.4925373134328358
698	Feb25-FISH2-3R4-rep3-cp190-100x_Position013_12_cmle.ics	25	0	1	1	0.0	0.0	0.0
699	Feb25-FISH2-3R4-rep3-cp190-100x_Position013_12_cmle.ics	26	0	1	1	0.0	0.0	0.0
700	Feb25-FISH2-3R4-rep3-cp190-100x_Position013_12_cmle.ics	27	0	1	1	0.0023057246605144538	0.006802721088435373	0.007194244604316545
701	Feb25-FISH2-3R4-rep3-cp190-100x_Position013_12_cmle.ics	28	0	1	1	0.3619987717007692	0.5198675496688742	0.5147540983606557
702	Feb25-FISH2-3R4-rep3-cp190-100x_Position013_12_cmle.ics	29	0	1	1	0.13834347963086724	0.3076923076923077	0.2448979591836735
703	Feb25-FISH2-3R4-rep3-cp190-100x_Position013_12_cmle.ics	30	0	1	1	0.11759195768623715	0.24285714285714285	0.23502304147465433
704	Feb25-FISH2-3R4-rep3-cp190-100x_Position013_12_cmle.ics	30	0	1	2	0.0	0.0	0.0
705	Feb25-FISH2-3R4-rep3-cp190-100x_Position013_12_cmle.ics	31	0	1	1	0.0	0.0	0.0
706	Feb25-FISH2-3R4-rep3-cp190-100x_Position013_12_cmle.ics	33	0	1	1	0.11759195768623715	0.4285714285714285	0.425
707	Feb25-FISH2-3R4-rep3-cp190-100x_Position013_12_cmle.ics	34	0	1	1	0.0	0.0	0.0
708	Feb25-FISH2-3R4-rep3-cp190-100x_Position013_12_cmle.ics	34	0	2	1	0.0	0.0	0.0
709	Feb25-FISH2-3R4-rep3-cp190-100x_Position013_12_cmle.ics	35	0	1	1	0.16831790021755513	0.4899328859060402	0.4899328859060402
710	Feb25-FISH2-3R4-rep3-cp190-100x_Position013_12_cmle.ics	38	0	1	1	0.3412472497561392	0.578125	0.580392156862745
711	Feb25-FISH2-3R4-rep3-cp190-100x_Position013_12_cmle.ics	40	0	1	1	0.1291205809888094	0.6021505376344085	0.32941176470588235
712	Feb25-FISH2-3R4-rep3-cp190-100x_Position013_12_cmle.ics	42	0	1	1	0.0	0.0	0.0
713	Feb25-FISH2-3R4-rep3-cp190-100x_Position013_12_cmle.ics	44	0	1	1	0.52801094725781	0.7658862876254181	0.7789115646258503
714	Feb25-FISH2-3R4-rep3-cp190-100x_Position013_12_cmle.ics	45	0	1	1	0.07839463845749142	0.4999999999999999	0.49275362318840576
715	Feb25-FISH2-3R4-rep3-cp190-100x_Position013_12_cmle.ics	46	0	1	1	0.0	0.0	0.0
716	Feb25-FISH2-3R4-rep3-cp190-100x_Position013_12_cmle.ics	46	0	1	2	0.0	0.0	0.0
717	Feb25-FISH2-3R4-rep3-cp190-100x_Position013_12_cmle.ics	48	0	1	1	0.0	0.0	0.0
718	Feb25-FISH2-3R4-rep3-cp190-100x_Position013_12_cmle.ics	49	0	1	1	0.07378318913646252	0.1461187214611872	0.22377622377622375
719	Feb25-FISH2-3R4-rep3-cp190-100x_Position013_12_cmle.ics	49	0	1	2	0.0	0.0	0.0
720	Feb25-FISH2-3R4-rep3-cp190-100x_Position013_12_cmle.ics	51	0	1	1	0.2766869592617345	0.7741935483870968	0.7741935483870968
721	Feb25-FISH2-3R4-rep3-cp190-100x_Position013_12_cmle.ics	52	0	1	1	0.0	0.0	0.0
722	Feb25-FISH2-3R4-rep3-cp190-100x_Position013_12_cmle.ics	53	0	1	1	0.029974420586687898	0.039999999999999994	0.038348082595870206
723	Feb25-FISH2-3R4-rep3-cp190-100x_Position013_12_cmle.ics	54	0	1	1	0.06686601515491916	0.4264705882352941	0.4264705882352941
724	Feb25-FISH2-3R4-rep3-cp190-100x_Position013_12_cmle.ics	56	0	1	1	0.09222898642057815	0.21739130434782608	0.2162162162162162
725	Feb25-FISH2-3R4-rep3-cp190-100x_Position013_12_cmle.ics	57	0	1	1	0.0	0.0	0.0
726	Feb25-FISH2-3R4-rep3-cp190-100x_Position013_12_cmle.ics	59	0	1	1	0.09684043574160706	0.42	0.4158415841584158
727	Feb25-FISH2-3R4-rep3-cp190-100x_Position014_13_cmle.ics	1	0	1	1	0.14295492895189613	0.2731277533039647	0.5391304347826086
728	Feb25-FISH2-3R4-rep3-cp190-100x_Position014_13_cmle.ics	1	0	1	2	0.0	0.0	0.0
729	Feb25-FISH2-3R4-rep3-cp190-100x_Position014_13_cmle.ics	3	0	1	1	0.0	0.0	0.0
730	Feb25-FISH2-3R4-rep3-cp190-100x_Position014_13_cmle.ics	4	0	1	1	0.0	0.0	0.0
731	Feb25-FISH2-3R4-rep3-cp190-100x_Position014_13_cmle.ics	6	0	1	1	0.0	0.0	0.0
732	Feb25-FISH2-3R4-rep3-cp190-100x_Position014_13_cmle.ics	7	0	1	1	0.15678927691498284	0.7999999999999999	0.4594594594594595
733	Feb25-FISH2-3R4-rep3-cp190-100x_Position014_13_cmle.ics	8	0	1	1	0.02305724660514454	0.08196721311475409	0.10101010101010101
734	Feb25-FISH2-3R4-rep3-cp190-100x_Position014_13_cmle.ics	9	0	1	1	0.0	0.0	0.0
735	Feb25-FISH2-3R4-rep3-cp190-100x_Position014_13_cmle.ics	10	0	1	1	0.09222898642057815	0.26143790849673204	0.26143790849673204
736	Feb25-FISH2-3R4-rep3-cp190-100x_Position014_13_cmle.ics	10	0	1	2	0.01152862330257227	0.032679738562091505	0.05
737	Feb25-FISH2-3R4-rep3-cp190-100x_Position014_13_cmle.ics	13	0	1	1	0.0	0.0	0.0
738	Feb25-FISH2-3R4-rep3-cp190-100x_Position014_13_cmle.ics	15	0	1	1	0.05533739185234689	0.2201834862385321	0.22222222222222215
739	Feb25-FISH2-3R4-rep3-cp190-100x_Position014_13_cmle.ics	16	0	1	1	0.0	0.0	0.0
740	Feb25-FISH2-3R4-rep3-cp190-100x_Position014_13_cmle.ics	17	0	1	1	0.053031667191832436	0.2874999999999999	0.2874999999999999
741	Feb25-FISH2-3R4-rep3-cp190-100x_Position014_13_cmle.ics	18	0	1	1	0.0	0.0	0.0
742	Feb25-FISH2-3R4-rep3-cp190-100x_Position014_13_cmle.ics	18	0	2	1	0.06686601515491916	0.3536585365853658	0.21969696969696964
743	Feb25-FISH2-3R4-rep3-cp190-100x_Position014_13_cmle.ics	19	0	1	1	0.03689159456823126	0.2051282051282051	0.1045751633986928
744	Feb25-FISH2-3R4-rep3-cp190-100x_Position014_13_cmle.ics	19	0	2	1	0.0	0.0	0.0
745	Feb25-FISH2-3R4-rep3-cp190-100x_Position014_13_cmle.ics	20	0	1	1	0.03458586990771681	0.10791366906474818	0.1724137931034483
746	Feb25-FISH2-3R4-rep3-cp190-100x_Position014_13_cmle.ics	22	0	1	1	0.13834347963086724	0.6976744186046511	0.48387096774193555
747	Feb25-FISH2-3R4-rep3-cp190-100x_Position014_13_cmle.ics	23	0	1	1	0.11067478370469377	0.3870967741935484	0.3720930232558139
748	Feb25-FISH2-3R4-rep3-cp190-100x_Position014_13_cmle.ics	24	0	1	1	0.1798465235201274	0.5064935064935064	0.5032258064516129
749	Feb25-FISH2-3R4-rep3-cp190-100x_Position014_13_cmle.ics	25	0	1	1	0.16140072623601176	0.4605263157894736	0.4605263157894736
750	Feb25-FISH2-3R4-rep3-cp190-100x_Position014_13_cmle.ics	28	0	1	1	0.0	0.0	0.0
751	Feb25-FISH2-3R4-rep3-cp190-100x_Position014_13_cmle.ics	29	0	1	1	0.0	0.0	0.0
752	Feb25-FISH2-3R4-rep3-cp190-100x_Position014_13_cmle.ics	29	0	2	1	0.0	0.0	0.0
753	Feb25-FISH2-3R4-rep3-cp190-100x_Position014_13_cmle.ics	31	0	1	1	0.0	0.0	0.0
754	Feb25-FISH2-3R4-rep3-cp190-100x_Position014_13_cmle.ics	32	0	1	1	0.0	0.0	0.0
755	Feb25-FISH2-3R4-rep3-cp190-100x_Position014_13_cmle.ics	33	0	1	1	0.0	0.0	0.0
756	Feb25-FISH2-3R4-rep3-cp190-100x_Position014_13_cmle.ics	34	0	1	1	0.24671253867504656	0.7985074626865671	0.7379310344827585
757	Feb25-FISH2-3R4-rep3-cp190-100x_Position014_13_cmle.ics	35	0	1	1	0.0	0.0	0.0
758	Feb25-FISH2-3R4-rep3-cp190-100x_Position014_13_cmle.ics	39	0	1	1	0.0	0.0	0.0
759	Feb25-FISH2-3R4-rep3-cp190-100x_Position014_13_cmle.ics	39	0	1	2	0.0	0.0	0.0
760	Feb25-FISH2-3R4-rep3-cp190-100x_Position014_13_cmle.ics	39	0	2	1	0.0	0.0	0.0
761	Feb25-FISH2-3R4-rep3-cp190-100x_Position014_13_cmle.ics	39	0	2	2	0.0	0.0	0.0
762	Feb25-FISH2-3R4-rep3-cp190-100x_Position014_13_cmle.ics	40	0	1	1	0.0	0.0	0.0
763	Feb25-FISH2-3R4-rep3-cp190-100x_Position014_13_cmle.ics	40	0	1	2	0.0	0.0	0.0
764	Feb25-FISH2-3R4-rep3-cp190-100x_Position014_13_cmle.ics	40	0	1	3	0.0	0.0	0.0
765	Feb25-FISH2-3R4-rep3-cp190-100x_Position014_13_cmle.ics	40	0	2	1	0.0	0.0	0.0
766	Feb25-FISH2-3R4-rep3-cp190-100x_Position014_13_cmle.ics	40	0	2	2	0.0	0.0	0.0
767	Feb25-FISH2-3R4-rep3-cp190-100x_Position014_13_cmle.ics	40	0	2	3	0.08300608777852034	0.5294117647058824	0.48
768	Feb25-FISH2-3R4-rep3-cp190-100x_Position014_13_cmle.ics	42	0	1	1	0.04842021787080353	0.24705882352941175	0.24705882352941175
769	Feb25-FISH2-3R4-rep3-cp190-100x_Position014_13_cmle.ics	43	0	1	1	0.0	0.0	0.0
770	Feb25-FISH2-3R4-rep3-cp190-100x_Position014_13_cmle.ics	44	0	1	1	0.01844579728411563	0.07920792079207921	0.05970149253731343
771	Feb25-FISH2-3R4-rep3-cp190-100x_Position014_13_cmle.ics	45	0	1	1	0.0	0.0	0.0
772	Feb25-FISH2-3R4-rep3-cp190-100x_Position014_13_cmle.ics	46	0	1	1	0.0	0.0	0.0
773	Feb25-FISH2-3R4-rep3-cp190-100x_Position014_13_cmle.ics	49	0	1	1	0.020751521944630084	0.10588235294117647	0.08108108108108107
774	Feb25-FISH2-3R4-rep3-cp190-100x_Position014_13_cmle.ics	51	0	1	1	0.0	0.0	0.0
775	Feb25-FISH2-3R4-rep3-cp190-100x_Position014_13_cmle.ics	51	0	2	1	0.0	0.0	0.0
776	Feb25-FISH2-3R4-rep3-cp190-100x_Position014_13_cmle.ics	52	0	1	1	0.0	0.0	0.0
777	Feb25-FISH2-3R4-rep3-cp190-100x_Position014_13_cmle.ics	52	0	2	1	0.0	0.0	0.0
778	Feb25-FISH2-3R4-rep3-cp190-100x_Position014_13_cmle.ics	53	0	1	1	0.0	0.0	0.0
779	Feb25-FISH2-3R4-rep3-cp190-100x_Position014_13_cmle.ics	54	0	1	1	0.0	0.0	0.0
780	Feb25-FISH2-3R4-rep3-cp190-100x_Position014_13_cmle.ics	55	0	1	1	0.0	0.0	0.0
781	Feb25-FISH2-3R4-rep3-cp190-100x_Position014_13_cmle.ics	57	0	1	1	0.02305724660514454	0.09009009009009009	0.07575757575757575
782	Feb25-FISH2-3R4-rep3-cp190-100x_Position014_13_cmle.ics	58	0	1	1	0.0	0.0	0.0
783	Feb25-FISH2-3R4-rep3-cp190-100x_Position014_13_cmle.ics	61	0	1	1	0.07839463845749142	0.24637681159420288	0.2481751824817518
784	Feb25-FISH2-3R4-rep3-cp190-100x_Position014_13_cmle.ics	63	0	1	1	0.0	0.0	0.0
785	Feb25-FISH2-3R4-rep3-cp190-100x_Position014_13_cmle.ics	67	0	1	1	0.0	0.0	0.0
786	Feb25-FISH2-3R4-rep3-cp190-100x_Position014_13_cmle.ics	69	0	1	1	0.020751521944630084	0.08333333333333331	0.08333333333333331
787	Feb25-FISH2-3R4-rep3-cp190-100x_Position015_14_cmle.ics	1	0	1	1	0.0	0.0	0.0
788	Feb25-FISH2-3R4-rep3-cp190-100x_Position015_14_cmle.ics	2	0	1	1	0.0	0.0	0.0
789	Feb25-FISH2-3R4-rep3-cp190-100x_Position015_14_cmle.ics	3	0	1	1	0.0	0.0	0.0
790	Feb25-FISH2-3R4-rep3-cp190-100x_Position015_14_cmle.ics	4	0	1	1	0.009222898642057815	0.04395604395604395	0.04444444444444444
791	Feb25-FISH2-3R4-rep3-cp190-100x_Position015_14_cmle.ics	6	0	1	1	0.07378318913646252	0.19277108433734935	0.2012578616352201
792	Feb25-FISH2-3R4-rep3-cp190-100x_Position015_14_cmle.ics	7	0	1	1	0.0	0.0	0.0
793	Feb25-FISH2-3R4-rep3-cp190-100x_Position015_14_cmle.ics	8	0	1	1	0.0	0.0	0.0
794	Feb25-FISH2-3R4-rep3-cp190-100x_Position015_14_cmle.ics	8	0	2	1	0.0	0.0	0.0
795	Feb25-FISH2-3R4-rep3-cp190-100x_Position015_14_cmle.ics	9	0	1	1	0.13834347963086724	0.5263157894736843	0.576923076923077
796	Feb25-FISH2-3R4-rep3-cp190-100x_Position015_14_cmle.ics	11	0	1	1	0.0	0.0	0.0
797	Feb25-FISH2-3R4-rep3-cp190-100x_Position015_14_cmle.ics	13	0	1	1	0.0	0.0	0.0
798	Feb25-FISH2-3R4-rep3-cp190-100x_Position015_14_cmle.ics	13	0	1	2	0.13373203030983832	0.9206349206349205	0.5686274509803921
799	Feb25-FISH2-3R4-rep3-cp190-100x_Position015_14_cmle.ics	14	0	1	1	0.23287819071195984	0.6121212121212122	0.6084337349397589
800	Feb25-FISH2-3R4-rep3-cp190-100x_Position015_14_cmle.ics	15	0	1	1	0.0	0.0	0.0
801	Feb25-FISH2-3R4-rep3-cp190-100x_Position015_14_cmle.ics	16	0	1	1	0.0	0.0	0.0
802	Feb25-FISH2-3R4-rep3-cp190-100x_Position015_14_cmle.ics	17	0	1	1	0.05533739185234689	0.18181818181818177	0.17910447761194026
803	Feb25-FISH2-3R4-rep3-cp190-100x_Position015_14_cmle.ics	18	0	1	1	0.0	0.0	0.0
804	Feb25-FISH2-3R4-rep3-cp190-100x_Position015_14_cmle.ics	19	0	1	1	0.0	0.0	0.0
805	Feb25-FISH2-3R4-rep3-cp190-100x_Position015_14_cmle.ics	20	0	1	1	0.11528623302572269	0.28901734104046234	0.29239766081871343
806	Feb25-FISH2-3R4-rep3-cp190-100x_Position015_14_cmle.ics	21	0	1	1	0.0	0.0	0.0
807	Feb25-FISH2-3R4-rep3-cp190-100x_Position015_14_cmle.ics	22	0	1	1	0.0	0.0	0.0
808	Feb25-FISH2-3R4-rep3-cp190-100x_Position015_14_cmle.ics	23	0	1	1	0.0945347110810926	0.2697368421052631	0.271523178807947
809	Feb25-FISH2-3R4-rep3-cp190-100x_Position015_14_cmle.ics	24	0	1	1	0.0	0.0	0.0
810	Feb25-FISH2-3R4-rep3-cp190-100x_Position015_14_cmle.ics	24	0	1	2	0.0	0.0	0.0
811	Feb25-FISH2-3R4-rep3-cp190-100x_Position015_14_cmle.ics	24	0	2	1	0.0	0.0	0.0
812	Feb25-FISH2-3R4-rep3-cp190-100x_Position015_14_cmle.ics	24	0	2	2	0.0	0.0	0.0
813	Feb25-FISH2-3R4-rep3-cp190-100x_Position015_14_cmle.ics	24	0	3	1	0.1291205809888094	0.3163841807909604	0.40875912408759124
814	Feb25-FISH2-3R4-rep3-cp190-100x_Position015_14_cmle.ics	24	0	3	2	0.0	0.0	0.0
815	Feb25-FISH2-3R4-rep3-cp190-100x_Position015_14_cmle.ics	25	0	1	1	0.26746406061967665	0.7581699346405228	0.7249999999999999
816	Feb25-FISH2-3R4-rep3-cp190-100x_Position015_14_cmle.ics	26	0	1	1	0.0	0.0	0.0
817	Feb25-FISH2-3R4-rep3-cp190-100x_Position015_14_cmle.ics	28	0	1	1	0.020751521944630084	0.07758620689655171	0.07627118644067796
818	Feb25-FISH2-3R4-rep3-cp190-100x_Position015_14_cmle.ics	29	0	1	1	0.06686601515491916	0.3085106382978723	0.3085106382978723
819	Feb25-FISH2-3R4-rep3-cp190-100x_Position015_14_cmle.ics	30	0	1	1	0.025362971265658993	0.20370370370370366	0.10784313725490195
820	Feb25-FISH2-3R4-rep3-cp190-100x_Position015_14_cmle.ics	30	0	1	2	0.0	0.0	0.0
821	Feb25-FISH2-3R4-rep3-cp190-100x_Position015_14_cmle.ics	30	0	2	1	0.0	0.0	0.0
822	Feb25-FISH2-3R4-rep3-cp190-100x_Position015_14_cmle.ics	30	0	2	2	0.009222898642057815	0.026666666666666665	0.02631578947368421
823	Feb25-FISH2-3R4-rep3-cp190-100x_Position015_14_cmle.ics	31	0	1	1	0.0	0.0	0.0
824	Feb25-FISH2-3R4-rep3-cp190-100x_Position015_14_cmle.ics	32	0	1	1	0.0	0.0	0.0
825	Feb25-FISH2-3R4-rep3-cp190-100x_Position015_14_cmle.ics	33	0	1	1	0.0	0.0	0.0
826	Feb25-FISH2-3R4-rep3-cp190-100x_Position015_14_cmle.ics	34	0	1	1	0.0	0.0	0.0
827	Feb25-FISH2-3R4-rep3-cp190-100x_Position015_14_cmle.ics	35	0	1	1	0.06225456583389025	0.32142857142857145	0.435483870967742
828	Feb25-FISH2-3R4-rep3-cp190-100x_Position015_14_cmle.ics	36	0	1	1	0.020751521944630084	0.045226130653266326	0.04591836734693877
829	Feb25-FISH2-3R4-rep3-cp190-100x_Position015_14_cmle.ics	37	0	1	1	0.03458586990771681	0.16304347826086957	0.08823529411764706
830	Feb25-FISH2-3R4-rep3-cp190-100x_Position015_14_cmle.ics	38	0	1	1	0.057643116512861345	0.16339869281045752	0.2551020408163265
831	Feb25-FISH2-3R4-rep3-cp190-100x_Position015_14_cmle.ics	39	0	1	1	0.0	0.0	0.0
832	Feb25-FISH2-3R4-rep3-cp190-100x_Position015_14_cmle.ics	40	0	1	1	0.0	0.0	0.0
833	Feb25-FISH2-3R4-rep3-cp190-100x_Position015_14_cmle.ics	42	0	1	1	0.0	0.0	0.0
834	Feb25-FISH2-3R4-rep3-cp190-100x_Position015_14_cmle.ics	45	0	1	1	0.0645602904944047	0.1627906976744186	0.21875
835	Feb25-FISH2-3R4-rep3-cp190-100x_Position015_14_cmle.ics	46	0	1	1	0.0	0.0	0.0
836	Feb25-FISH2-3R4-rep3-cp190-100x_Position015_14_cmle.ics	47	0	1	1	0.0	0.0	0.0
837	Feb25-FISH2-3R4-rep3-cp190-100x_Position015_14_cmle.ics	47	0	1	2	0.0	0.0	0.0
838	Feb25-FISH2-3R4-rep3-cp190-100x_Position015_14_cmle.ics	48	0	1	1	0.0	0.0	0.0
839	Feb25-FISH2-3R4-rep3-cp190-100x_Position015_14_cmle.ics	50	0	1	1	0.0	0.0	0.0
840	Feb25-FISH2-3R4-rep3-cp190-100x_Position015_14_cmle.ics	51	0	1	1	0.0	0.0	0.0
841	Feb25-FISH2-3R4-rep3-cp190-100x_Position015_14_cmle.ics	52	0	1	1	0.0	0.0	0.0
842	Feb25-FISH2-3R4-rep3-cp190-100x_Position015_14_cmle.ics	53	0	1	1	0.0945347110810926	0.24848484848484848	0.24999999999999992
843	Feb25-FISH2-3R4-rep3-cp190-100x_Position015_14_cmle.ics	54	0	1	1	0.0	0.0	0.0
844	Feb25-FISH2-3R4-rep3-cp190-100x_Position015_14_cmle.ics	55	0	1	1	0.09914616040212151	0.2590361445783132	0.2205128205128205
845	Feb25-FISH2-3R4-rep3-cp190-100x_Position015_14_cmle.ics	56	0	1	1	0.0	0.0	0.0
846	Feb25-FISH2-3R4-rep3-cp190-100x_Position015_14_cmle.ics	57	0	1	1	0.0	0.0	0.0
847	Feb25-FISH2-3R4-rep3-cp190-100x_Position015_14_cmle.ics	59	0	1	1	0.0	0.0	0.0
848	Feb25-FISH2-3R4-rep3-cp190-100x_Position015_14_cmle.ics	62	0	1	1	0.16601217555704068	0.6857142857142857	0.7346938775510203
849	Feb25-FISH2-3R4-rep3-cp190-100x_Position015_14_cmle.ics	62	0	1	2	0.0	0.0	0.0
850	Feb25-FISH2-3R4-rep3-cp190-100x_Position015_14_cmle.ics	62	0	2	1	0.0	0.0	0.0
851	Feb25-FISH2-3R4-rep3-cp190-100x_Position015_14_cmle.ics	62	0	2	2	0.0	0.0	0.0
852	Feb25-FISH2-3R4-rep3-cp190-100x_Position016_15_cmle.ics	1	0	1	1	0.0	0.0	0.0
853	Feb25-FISH2-3R4-rep3-cp190-100x_Position016_15_cmle.ics	3	0	1	1	0.0	0.0	0.0
854	Feb25-FISH2-3R4-rep3-cp190-100x_Position016_15_cmle.ics	4	0	1	1	0.0	0.0	0.0
855	Feb25-FISH2-3R4-rep3-cp190-100x_Position016_15_cmle.ics	6	0	1	1	0.0	0.0	0.0
856	Feb25-FISH2-3R4-rep3-cp190-100x_Position016_15_cmle.ics	8	0	1	1	0.0	0.0	0.0
857	Feb25-FISH2-3R4-rep3-cp190-100x_Position016_15_cmle.ics	10	0	1	1	0.0	0.0	0.0
858	Feb25-FISH2-3R4-rep3-cp190-100x_Position016_15_cmle.ics	12	0	1	1	0.13373203030983832	0.4360902255639097	0.4027777777777778
859	Feb25-FISH2-3R4-rep3-cp190-100x_Position016_15_cmle.ics	13	0	1	1	0.05533739185234689	0.2857142857142857	0.2201834862385321
860	Feb25-FISH2-3R4-rep3-cp190-100x_Position016_15_cmle.ics	14	0	1	1	0.0	0.0	0.0
861	Feb25-FISH2-3R4-rep3-cp190-100x_Position016_15_cmle.ics	15	0	1	1	0.0046114493210289076	0.020618556701030927	0.015748031496062992
862	Feb25-FISH2-3R4-rep3-cp190-100x_Position016_15_cmle.ics	16	0	1	1	0.0	0.0	0.0
863	Feb25-FISH2-3R4-rep3-cp190-100x_Position016_15_cmle.ics	21	0	1	1	0.0	0.0	0.0
864	Feb25-FISH2-3R4-rep3-cp190-100x_Position016_15_cmle.ics	21	0	1	2	0.18215224818064185	0.3511111111111111	0.5096774193548387
865	Feb25-FISH2-3R4-rep3-cp190-100x_Position016_15_cmle.ics	24	0	1	1	0.0	0.0	0.0
866	Feb25-FISH2-3R4-rep3-cp190-100x_Position016_15_cmle.ics	25	0	1	1	0.13834347963086724	0.6521739130434783	0.4918032786885246
867	Feb25-FISH2-3R4-rep3-cp190-100x_Position016_15_cmle.ics	28	0	1	1	0.0	0.0	0.0
868	Feb25-FISH2-3R4-rep3-cp190-100x_Position016_15_cmle.ics	29	0	1	1	0.04842021787080353	0.15909090909090906	0.16030534351145034
869	Feb25-FISH2-3R4-rep3-cp190-100x_Position016_15_cmle.ics	32	0	1	1	0.1890694221621852	0.6074074074074074	0.6307692307692306
870	Feb25-FISH2-3R4-rep3-cp190-100x_Position016_15_cmle.ics	33	0	1	1	0.0	0.0	0.0
871	Feb25-FISH2-3R4-rep3-cp190-100x_Position016_15_cmle.ics	34	0	1	1	0.2351839153724743	0.6986301369863013	0.7034482758620689
872	Feb25-FISH2-3R4-rep3-cp190-100x_Position016_15_cmle.ics	36	0	1	1	0.19137514682269965	0.5724137931034482	0.5724137931034482
873	Feb25-FISH2-3R4-rep3-cp190-100x_Position016_15_cmle.ics	39	0	1	1	0.21673811808835866	0.5802469135802469	0.734375
874	Feb25-FISH2-3R4-rep3-cp190-100x_Position016_15_cmle.ics	39	0	1	2	0.0	0.0	0.0
875	Feb25-FISH2-3R4-rep3-cp190-100x_Position016_15_cmle.ics	39	0	2	1	0.0	0.0	0.0
876	Feb25-FISH2-3R4-rep3-cp190-100x_Position016_15_cmle.ics	39	0	2	2	0.19137514682269965	0.8736842105263156	0.6102941176470588
877	Feb25-FISH2-3R4-rep3-cp190-100x_Position016_15_cmle.ics	40	0	1	1	0.01844579728411563	0.15384615384615383	0.1481481481481481
878	Feb25-FISH2-3R4-rep3-cp190-100x_Position016_15_cmle.ics	41	0	1	1	0.0	0.0	0.0
879	Feb25-FISH2-3R4-rep3-cp190-100x_Position016_15_cmle.ics	41	0	1	2	0.0	0.0	0.0
880	Feb25-FISH2-3R4-rep3-cp190-100x_Position016_15_cmle.ics	43	0	1	1	0.0	0.0	0.0
881	Feb25-FISH2-3R4-rep3-cp190-100x_Position016_15_cmle.ics	44	0	1	1	0.016140072623601176	0.049295774647887314	0.048951048951048945
882	Feb25-FISH2-3R4-rep3-cp190-100x_Position016_15_cmle.ics	47	0	1	1	0.0	0.0	0.0
883	Feb25-FISH2-3R4-rep3-cp190-100x_Position016_15_cmle.ics	50	0	1	1	0.01844579728411563	0.16	0.11594202898550725
884	Feb25-FISH2-3R4-rep3-cp190-100x_Position016_15_cmle.ics	51	0	1	1	0.15217782759395396	0.4999999999999999	0.528
885	Feb25-FISH2-3R4-rep3-cp190-100x_Position016_15_cmle.ics	53	0	1	1	0.10145188506263597	0.2913907284768212	0.2913907284768212
886	Feb25-FISH2-3R4-rep3-cp190-100x_Position016_15_cmle.ics	56	0	1	1	0.0	0.0	0.0
887	Feb25-FISH2-3R4-rep3-cp190-100x_Position016_15_cmle.ics	58	0	1	1	0.0	0.0	0.0
888	Feb25-FISH2-3R4-rep3-cp190-100x_Position016_15_cmle.ics	59	0	1	1	0.3135785538299657	0.6476190476190475	0.5938864628820959
889	Feb25-FISH2-3R4-rep3-cp190-100x_Position016_15_cmle.ics	60	0	1	1	0.0	0.0	0.0
890	Feb25-FISH2-3R4-rep3-cp190-100x_Position016_15_cmle.ics	60	0	2	1	0.0	0.0	0.0
891	Feb25-FISH2-3R4-rep3-cp190-100x_Position016_15_cmle.ics	62	0	1	1	0.0	0.0	0.0
892	Feb25-FISH2-3R4-rep3-cp190-100x_Position016_15_cmle.ics	63	0	1	1	0.0	0.0	0.0
893	Feb25-FISH2-3R4-rep3-cp190-100x_Position016_15_cmle.ics	64	0	1	1	0.1706236248780696	0.564885496183206	0.5692307692307691
894	Feb25-FISH2-3R4-rep3-cp190-100x_Position016_15_cmle.ics	65	0	1	1	0.0899232617600637	0.5270270270270271	0.5064935064935064
895	Feb25-FISH2-3R4-rep3-cp190-100x_Position016_15_cmle.ics	67	0	1	1	0.13373203030983832	0.5858585858585859	0.4999999999999999
896	Feb25-FISH2-3R4-rep3-cp190-100x_Position016_15_cmle.ics	70	0	1	1	0.22826674139093092	0.7674418604651162	0.7674418604651162
897	Feb25-FISH2-3R4-rep3-cp190-100x_Position016_15_cmle.ics	71	0	1	1	0.0	0.0	0.0
898	Feb25-FISH2-3R4-rep3-cp190-100x_Position016_15_cmle.ics	71	0	1	2	0.0	0.0	0.0
899	Feb25-FISH2-3R4-rep3-cp190-100x_Position016_15_cmle.ics	73	0	1	1	0.0	0.0	0.0
900	Feb25-FISH2-3R4-rep3-cp190-100x_Position016_15_cmle.ics	74	0	1	1	0.0	0.0	0.0
901	Feb25-FISH2-3R4-rep3-cp190-100x_Position017_16_cmle.ics	1	0	1	1	0.2351839153724743	0.7846153846153845	0.7786259541984732
902	Feb25-FISH2-3R4-rep3-cp190-100x_Position017_16_cmle.ics	2	0	1	1	0.10375760972315042	0.2571428571428571	0.2586206896551724
903	Feb25-FISH2-3R4-rep3-cp190-100x_Position017_16_cmle.ics	4	0	1	1	0.08300608777852034	0.15859030837004404	0.15859030837004404
904	Feb25-FISH2-3R4-rep3-cp190-100x_Position017_16_cmle.ics	5	0	1	1	0.07608891379697698	0.1896551724137931	0.1783783783783784
905	Feb25-FISH2-3R4-rep3-cp190-100x_Position017_16_cmle.ics	6	0	1	1	0.0	0.0	0.0
906	Feb25-FISH2-3R4-rep3-cp190-100x_Position017_16_cmle.ics	7	0	1	1	0.0645602904944047	0.1818181818181818	0.18064516129032257
907	Feb25-FISH2-3R4-rep3-cp190-100x_Position017_16_cmle.ics	8	0	1	1	0.0	0.0	0.0
908	Feb25-FISH2-3R4-rep3-cp190-100x_Position017_16_cmle.ics	10	0	1	1	0.01152862330257227	0.033783783783783786	0.033557046979865765
909	Feb25-FISH2-3R4-rep3-cp190-100x_Position017_16_cmle.ics	11	0	1	1	0.0	0.0	0.0
910	Feb25-FISH2-3R4-rep3-cp190-100x_Position017_16_cmle.ics	11	0	2	1	0.0	0.0	0.0
911	Feb25-FISH2-3R4-rep3-cp190-100x_Position017_16_cmle.ics	12	0	1	1	0.0023057246605144538	0.018518518518518514	0.014285714285714284
912	Feb25-FISH2-3R4-rep3-cp190-100x_Position017_16_cmle.ics	13	0	1	1	0.0	0.0	0.0
913	Feb25-FISH2-3R4-rep3-cp190-100x_Position017_16_cmle.ics	13	0	2	1	0.0	0.0	0.0
914	Feb25-FISH2-3R4-rep3-cp190-100x_Position017_16_cmle.ics	14	0	1	1	0.0899232617600637	0.22941176470588234	0.22807017543859648
915	Feb25-FISH2-3R4-rep3-cp190-100x_Position017_16_cmle.ics	16	0	1	1	0.0	0.0	0.0
916	Feb25-FISH2-3R4-rep3-cp190-100x_Position017_16_cmle.ics	17	0	1	1	0.06686601515491916	0.39726027397260266	0.17575757575757575
917	Feb25-FISH2-3R4-rep3-cp190-100x_Position017_16_cmle.ics	21	0	1	1	0.0	0.0	0.0
918	Feb25-FISH2-3R4-rep3-cp190-100x_Position017_16_cmle.ics	24	0	1	1	0.0	0.0	0.0
919	Feb25-FISH2-3R4-rep3-cp190-100x_Position017_16_cmle.ics	26	0	1	1	0.0	0.0	0.0
920	Feb25-FISH2-3R4-rep3-cp190-100x_Position017_16_cmle.ics	26	0	1	2	0.14064920429138167	0.3812499999999999	0.7820512820512818
921	Feb25-FISH2-3R4-rep3-cp190-100x_Position017_16_cmle.ics	27	0	1	1	0.03458586990771681	0.22727272727272724	0.13274336283185842
922	Feb25-FISH2-3R4-rep3-cp190-100x_Position017_16_cmle.ics	27	0	2	1	0.0	0.0	0.0
923	Feb25-FISH2-3R4-rep3-cp190-100x_Position017_16_cmle.ics	28	0	1	1	0.07839463845749142	0.3148148148148147	0.3148148148148147
924	Feb25-FISH2-3R4-rep3-cp190-100x_Position017_16_cmle.ics	29	0	1	1	0.1291205809888094	0.28865979381443296	0.28717948717948716
925	Feb25-FISH2-3R4-rep3-cp190-100x_Position017_16_cmle.ics	31	0	1	1	0.09222898642057815	0.2702702702702703	0.2941176470588235
926	Feb25-FISH2-3R4-rep3-cp190-100x_Position017_16_cmle.ics	33	0	1	1	0.15678927691498284	0.2518518518518518	0.2320819112627986
927	Feb25-FISH2-3R4-rep3-cp190-100x_Position017_16_cmle.ics	34	0	1	1	0.01152862330257227	0.034722222222222224	0.034722222222222224
928	Feb25-FISH2-3R4-rep3-cp190-100x_Position017_16_cmle.ics	35	0	1	1	0.053031667191832436	0.3833333333333333	0.2072072072072072
929	Feb25-FISH2-3R4-rep3-cp190-100x_Position017_16_cmle.ics	38	0	1	1	0.0	0.0	0.0
930	Feb25-FISH2-3R4-rep3-cp190-100x_Position017_16_cmle.ics	39	0	1	1	0.0	0.0	0.0
931	Feb25-FISH2-3R4-rep3-cp190-100x_Position017_16_cmle.ics	39	0	1	2	0.0	0.0	0.0
932	Feb25-FISH2-3R4-rep3-cp190-100x_Position017_16_cmle.ics	39	0	2	1	0.0	0.0	0.0
933	Feb25-FISH2-3R4-rep3-cp190-100x_Position017_16_cmle.ics	39	0	2	2	0.0	0.0	0.0
934	Feb25-FISH2-3R4-rep3-cp190-100x_Position017_16_cmle.ics	40	0	1	1	0.02305724660514454	0.09433962264150943	0.09523809523809523
935	Feb25-FISH2-3R4-rep3-cp190-100x_Position017_16_cmle.ics	41	0	1	1	0.04380876854977462	0.3392857142857142	0.3333333333333333
936	Feb25-FISH2-3R4-rep3-cp190-100x_Position017_16_cmle.ics	42	0	1	1	0.0945347110810926	0.37272727272727274	0.3059701492537313
937	Feb25-FISH2-3R4-rep3-cp190-100x_Position017_16_cmle.ics	43	0	1	1	0.0	0.0	0.0
938	Feb25-FISH2-3R4-rep3-cp190-100x_Position017_16_cmle.ics	44	0	1	1	0.01844579728411563	0.05031446540880503	0.05031446540880503
939	Feb25-FISH2-3R4-rep3-cp190-100x_Position017_16_cmle.ics	47	0	1	1	0.0023057246605144538	0.0064516129032258064	0.006711409395973153
940	Feb25-FISH2-3R4-rep3-cp190-100x_Position017_16_cmle.ics	48	0	1	1	0.11759195768623715	0.7391304347826088	0.75
941	Feb25-FISH2-3R4-rep3-cp190-100x_Position017_16_cmle.ics	50	0	1	1	0.08761753709954924	0.2945736434108527	0.28571428571428564
942	Feb25-FISH2-3R4-rep3-cp190-100x_Position017_16_cmle.ics	51	0	1	1	0.0	0.0	0.0
943	Feb25-FISH2-3R4-rep3-cp190-100x_Position017_16_cmle.ics	51	0	2	1	0.09914616040212151	0.2986111111111111	0.13354037267080746
944	Feb25-FISH2-3R4-rep3-cp190-100x_Position017_16_cmle.ics	52	0	1	1	0.299744205866879	0.7386363636363636	0.7471264367816092
945	Feb25-FISH2-3R4-rep3-cp190-100x_Position017_16_cmle.ics	53	0	1	1	0.0	0.0	0.0
946	Feb25-FISH2-3R4-rep3-cp190-100x_Position017_16_cmle.ics	55	0	1	1	0.0	0.0	0.0
947	Feb25-FISH2-3R4-rep3-cp190-100x_Position017_16_cmle.ics	56	0	1	1	0.0	0.0	0.0
948	Feb25-FISH2-3R4-rep3-cp190-100x_Position017_16_cmle.ics	56	0	1	2	0.0	0.0	0.0
949	Feb25-FISH2-3R4-rep3-cp190-100x_Position017_16_cmle.ics	56	0	2	1	0.0	0.0	0.0
950	Feb25-FISH2-3R4-rep3-cp190-100x_Position017_16_cmle.ics	56	0	2	2	0.04150304388926017	0.15	0.30508474576271183
951	Feb25-FISH2-3R4-rep3-cp190-100x_Position017_16_cmle.ics	58	0	1	1	0.1245091316677805	0.782608695652174	0.5625
952	Feb25-FISH2-3R4-rep3-cp190-100x_Position017_16_cmle.ics	59	0	1	1	0.0	0.0	0.0
953	Feb25-FISH2-3R4-rep3-cp190-100x_Position017_16_cmle.ics	60	0	1	1	0.0	0.0	0.0
954	Feb25-FISH2-3R4-rep3-cp190-100x_Position017_16_cmle.ics	62	0	1	1	0.0	0.0	0.0
955	Feb25-FISH2-3R4-rep3-cp190-100x_Position017_16_cmle.ics	66	0	1	1	0.0	0.0	0.0
956	Feb25-FISH2-3R4-rep3-cp190-100x_Position017_16_cmle.ics	67	0	1	1	0.07147746447594806	0.23308270676691725	0.23308270676691725
957	Feb25-FISH2-3R4-rep3-cp190-100x_Position017_16_cmle.ics	68	0	1	1	0.0	0.0	0.0
958	Feb25-FISH2-3R4-rep3-cp190-100x_Position017_16_cmle.ics	69	0	1	1	0.17292934953858402	0.5319148936170212	0.5319148936170212
959	Feb25-FISH2-3R4-rep3-cp190-100x_Position017_16_cmle.ics	70	0	1	1	0.059948841173375796	0.29213483146067415	0.21848739495798314
960	Feb25-FISH2-3R4-rep3-cp190-100x_Position017_16_cmle.ics	72	0	1	1	0.11759195768623715	0.3311688311688311	0.32692307692307687
961	Feb25-FISH2-3R4-rep3-cp190-100x_Position017_16_cmle.ics	73	0	1	1	0.02305724660514454	0.09345794392523363	0.06289308176100629
962	Feb25-FISH2-3R4-rep3-cp190-100x_Position017_16_cmle.ics	75	0	1	1	0.0	0.0	0.0
963	Feb25-FISH2-3R4-rep3-cp190-100x_Position017_16_cmle.ics	76	0	1	1	0.0	0.0	0.0
964	Feb25-FISH2-3R4-rep3-cp190-100x_Position017_16_cmle.ics	77	0	1	1	0.21904384274887312	0.641891891891892	0.625
965	Feb25-FISH2-3R4-rep3-cp190-100x_Position018_17_cmle.ics	1	0	1	1	0.0	0.0	0.0
966	Feb25-FISH2-3R4-rep3-cp190-100x_Position018_17_cmle.ics	2	0	1	1	0.0	0.0	0.0
967	Feb25-FISH2-3R4-rep3-cp190-100x_Position018_17_cmle.ics	3	0	1	1	0.1936808714832141	0.5316455696202531	0.84
968	Feb25-FISH2-3R4-rep3-cp190-100x_Position018_17_cmle.ics	4	0	1	1	0.0	0.0	0.0
969	Feb25-FISH2-3R4-rep3-cp190-100x_Position018_17_cmle.ics	4	0	2	1	0.0	0.0	0.0
970	Feb25-FISH2-3R4-rep3-cp190-100x_Position018_17_cmle.ics	5	0	1	1	0.0	0.0	0.0
971	Feb25-FISH2-3R4-rep3-cp190-100x_Position018_17_cmle.ics	5	0	2	1	0.0	0.0	0.0
972	Feb25-FISH2-3R4-rep3-cp190-100x_Position018_17_cmle.ics	6	0	1	1	0.0	0.0	0.0
973	Feb25-FISH2-3R4-rep3-cp190-100x_Position018_17_cmle.ics	7	0	1	1	0.0	0.0	0.0
974	Feb25-FISH2-3R4-rep3-cp190-100x_Position018_17_cmle.ics	8	0	1	1	0.0	0.0	0.0
975	Feb25-FISH2-3R4-rep3-cp190-100x_Position018_17_cmle.ics	8	0	1	2	0.04842021787080353	0.22826086956521735	0.10606060606060606
976	Feb25-FISH2-3R4-rep3-cp190-100x_Position018_17_cmle.ics	8	0	2	1	0.0	0.0	0.0
977	Feb25-FISH2-3R4-rep3-cp190-100x_Position018_17_cmle.ics	8	0	2	2	0.0	0.0	0.0
978	Feb25-FISH2-3R4-rep3-cp190-100x_Position018_17_cmle.ics	9	0	1	1	0.0	0.0	0.0
979	Feb25-FISH2-3R4-rep3-cp190-100x_Position018_17_cmle.ics	10	0	1	1	0.0	0.0	0.0
980	Feb25-FISH2-3R4-rep3-cp190-100x_Position018_17_cmle.ics	11	0	1	1	0.059948841173375796	0.2113821138211382	0.20967741935483872
981	Feb25-FISH2-3R4-rep3-cp190-100x_Position018_17_cmle.ics	12	0	1	1	0.11528623302572269	0.34013605442176864	0.34013605442176864
982	Feb25-FISH2-3R4-rep3-cp190-100x_Position018_17_cmle.ics	14	0	1	1	0.03689159456823126	0.16326530612244897	0.16326530612244897
983	Feb25-FISH2-3R4-rep3-cp190-100x_Position018_17_cmle.ics	16	0	1	1	0.0	0.0	0.0
984	Feb25-FISH2-3R4-rep3-cp190-100x_Position018_17_cmle.ics	18	0	1	1	0.08761753709954924	0.3999999999999999	0.5671641791044776
985	Feb25-FISH2-3R4-rep3-cp190-100x_Position018_17_cmle.ics	21	0	1	1	0.0	0.0	0.0
986	Feb25-FISH2-3R4-rep3-cp190-100x_Position018_17_cmle.ics	22	0	1	1	0.0	0.0	0.0
987	Feb25-FISH2-3R4-rep3-cp190-100x_Position018_17_cmle.ics	24	0	1	1	0.01152862330257227	0.07692307692307691	0.07575757575757575
988	Feb25-FISH2-3R4-rep3-cp190-100x_Position018_17_cmle.ics	25	0	1	1	0.0	0.0	0.0
989	Feb25-FISH2-3R4-rep3-cp190-100x_Position018_17_cmle.ics	26	0	1	1	0.0	0.0	0.0
990	Feb25-FISH2-3R4-rep3-cp190-100x_Position018_17_cmle.ics	26	0	1	2	0.1798465235201274	0.6964285714285713	0.6499999999999999
991	Feb25-FISH2-3R4-rep3-cp190-100x_Position018_17_cmle.ics	28	0	1	1	0.009222898642057815	0.035398230088495575	0.035398230088495575
992	Feb25-FISH2-3R4-rep3-cp190-100x_Position018_17_cmle.ics	31	0	1	1	0.04150304388926017	0.16216216216216214	0.16216216216216214
993	Feb25-FISH2-3R4-rep3-cp190-100x_Position018_17_cmle.ics	32	0	1	1	0.02305724660514454	0.07142857142857142	0.07092198581560283
994	Feb25-FISH2-3R4-rep3-cp190-100x_Position018_17_cmle.ics	33	0	1	1	0.0	0.0	0.0
995	Feb25-FISH2-3R4-rep3-cp190-100x_Position018_17_cmle.ics	33	0	2	1	0.0	0.0	0.0
996	Feb25-FISH2-3R4-rep3-cp190-100x_Position018_17_cmle.ics	34	0	1	1	0.0046114493210289076	0.016393442622950817	0.015503875968992246
997	Feb25-FISH2-3R4-rep3-cp190-100x_Position018_17_cmle.ics	35	0	1	1	0.0	0.0	0.0
998	Feb25-FISH2-3R4-rep3-cp190-100x_Position018_17_cmle.ics	36	0	1	1	0.12681485632829495	0.7638888888888888	0.7534246575342464
999	Feb25-FISH2-3R4-rep3-cp190-100x_Position018_17_cmle.ics	37	0	1	1	0.0023057246605144538	0.008333333333333333	0.008196721311475409
1000	Feb25-FISH2-3R4-rep3-cp190-100x_Position018_17_cmle.ics	40	0	1	1	0.0	0.0	0.0
1001	Feb25-FISH2-3R4-rep3-cp190-100x_Position018_17_cmle.ics	41	0	1	1	0.057643116512861345	0.21008403361344535	0.2747252747252747
1002	Feb25-FISH2-3R4-rep3-cp190-100x_Position018_17_cmle.ics	41	0	1	2	0.0	0.0	0.0
1003	Feb25-FISH2-3R4-rep3-cp190-100x_Position018_17_cmle.ics	41	0	2	1	0.0	0.0	0.0
1004	Feb25-FISH2-3R4-rep3-cp190-100x_Position018_17_cmle.ics	41	0	2	2	0.06686601515491916	0.21323529411764705	0.1768292682926829
1005	Feb25-FISH2-3R4-rep3-cp190-100x_Position018_17_cmle.ics	42	0	1	1	0.08070036311800588	0.2966101694915254	0.2845528455284553
1006	Feb25-FISH2-3R4-rep3-cp190-100x_Position018_17_cmle.ics	45	0	1	1	0.0	0.0	0.0
1007	Feb25-FISH2-3R4-rep3-cp190-100x_Position018_17_cmle.ics	48	0	1	1	0.08300608777852034	0.3564356435643564	0.2608695652173913
1008	Feb25-FISH2-3R4-rep3-cp190-100x_Position018_17_cmle.ics	48	0	1	2	0.0	0.0	0.0
1009	Feb25-FISH2-3R4-rep3-cp190-100x_Position018_17_cmle.ics	48	0	2	1	0.0	0.0	0.0
1010	Feb25-FISH2-3R4-rep3-cp190-100x_Position018_17_cmle.ics	48	0	2	2	0.0	0.0	0.0
1011	Feb25-FISH2-3R4-rep3-cp190-100x_Position018_17_cmle.ics	49	0	1	1	0.08761753709954924	0.3333333333333333	0.3333333333333333
1012	Feb25-FISH2-3R4-rep3-cp190-100x_Position018_17_cmle.ics	50	0	1	1	0.19829232080424303	0.5890410958904109	0.585034013605442
1013	Feb25-FISH2-3R4-rep3-cp190-100x_Position018_17_cmle.ics	51	0	1	1	0.0	0.0	0.0
1014	Feb25-FISH2-3R4-rep3-cp190-100x_Position018_17_cmle.ics	53	0	1	1	0.0	0.0	0.0
1015	Feb25-FISH2-3R4-rep3-cp190-100x_Position018_17_cmle.ics	54	0	1	1	0.07608891379697698	0.3626373626373626	0.36666666666666664
1016	Feb25-FISH2-3R4-rep3-cp190-100x_Position018_17_cmle.ics	56	0	1	1	0.05533739185234689	0.16901408450704222	0.17021276595744678
1017	Feb25-FISH2-3R4-rep3-cp190-100x_Position018_17_cmle.ics	58	0	1	1	0.0	0.0	0.0
1018	Feb25-FISH2-3R4-rep3-cp190-100x_Position018_17_cmle.ics	59	0	1	1	0.08070036311800588	0.21874999999999994	0.20588235294117646
1019	Feb25-FISH2-3R4-rep3-cp190-100x_Position018_17_cmle.ics	59	0	1	2	0.0	0.0	0.0
1020	Feb25-FISH2-3R4-rep3-cp190-100x_Position018_17_cmle.ics	61	0	1	1	0.2098209441068153	0.4080717488789237	0.46907216494845355
1021	Feb25-FISH2-3R4-rep3-cp190-100x_Position018_17_cmle.ics	63	0	1	1	0.0	0.0	0.0
1022	Feb25-FISH2-3R4-rep3-cp190-100x_Position018_17_cmle.ics	64	0	1	1	0.03689159456823126	0.26666666666666666	0.14285714285714282
1023	Feb25-FISH2-3R4-rep3-cp190-100x_Position018_17_cmle.ics	64	0	2	1	0.0	0.0	0.0
1024	Feb25-FISH2-3R4-rep3-cp190-100x_Position018_17_cmle.ics	66	0	1	1	0.0	0.0	0.0
1025	Feb25-FISH2-3R4-rep3-cp190-100x_Position018_17_cmle.ics	67	0	1	1	0.0	0.0	0.0
1026	Feb25-FISH2-3R4-rep3-cp190-100x_Position018_17_cmle.ics	67	0	2	1	0.0	0.0	0.0
1027	Feb25-FISH2-3R4-rep3-cp190-100x_Position018_17_cmle.ics	68	0	1	1	0.0853118124390348	0.6981132075471698	0.5522388059701493
1028	Feb25-FISH2-3R4-rep3-cp190-100x_Position018_17_cmle.ics	70	0	1	1	0.0	0.0	0.0
1029	Feb25-FISH2-3R4-rep3-cp190-100x_Position018_17_cmle.ics	71	0	1	1	0.0	0.0	0.0
1030	Feb25-FISH2-3R4-rep3-cp190-100x_Position018_17_cmle.ics	72	0	1	1	0.0	0.0	0.0
1031	Feb25-FISH2-3R4-rep3-cp190-100x_Position018_17_cmle.ics	72	0	1	2	0.0	0.0	0.0
1032	Feb25-FISH2-3R4-rep3-cp190-100x_Position019_18_cmle.ics	1	0	1	1	0.0	0.0	0.0
1033	Feb25-FISH2-3R4-rep3-cp190-100x_Position019_18_cmle.ics	2	0	1	1	0.029974420586687898	0.12264150943396225	0.12264150943396225
1034	Feb25-FISH2-3R4-rep3-cp190-100x_Position019_18_cmle.ics	3	0	1	1	0.0	0.0	0.0
1035	Feb25-FISH2-3R4-rep3-cp190-100x_Position019_18_cmle.ics	3	0	1	2	0.0	0.0	0.0
1036	Feb25-FISH2-3R4-rep3-cp190-100x_Position019_18_cmle.ics	4	0	1	1	0.025362971265658993	0.08943089430894309	0.13095238095238096
1037	Feb25-FISH2-3R4-rep3-cp190-100x_Position019_18_cmle.ics	4	0	1	2	0.0	0.0	0.0
1038	Feb25-FISH2-3R4-rep3-cp190-100x_Position019_18_cmle.ics	5	0	1	1	0.14064920429138167	0.544642857142857	0.4803149606299212
1039	Feb25-FISH2-3R4-rep3-cp190-100x_Position019_18_cmle.ics	7	0	1	1	0.08761753709954924	0.25165562913907286	0.44705882352941173
1040	Feb25-FISH2-3R4-rep3-cp190-100x_Position019_18_cmle.ics	9	0	1	1	0.0	0.0	0.0
1041	Feb25-FISH2-3R4-rep3-cp190-100x_Position019_18_cmle.ics	14	0	1	1	0.0	0.0	0.0
1042	Feb25-FISH2-3R4-rep3-cp190-100x_Position019_18_cmle.ics	15	0	1	1	0.04611449321028908	0.13422818791946306	0.13513513513513514
1043	Feb25-FISH2-3R4-rep3-cp190-100x_Position019_18_cmle.ics	17	0	1	1	0.04150304388926017	0.10975609756097558	0.16363636363636366
1044	Feb25-FISH2-3R4-rep3-cp190-100x_Position019_18_cmle.ics	17	0	1	2	0.0	0.0	0.0
1045	Feb25-FISH2-3R4-rep3-cp190-100x_Position019_18_cmle.ics	17	0	2	1	0.0	0.0	0.0
1046	Feb25-FISH2-3R4-rep3-cp190-100x_Position019_18_cmle.ics	17	0	2	2	0.0	0.0	0.0
1047	Feb25-FISH2-3R4-rep3-cp190-100x_Position019_18_cmle.ics	21	0	1	1	0.0	0.0	0.0
1048	Feb25-FISH2-3R4-rep3-cp190-100x_Position019_18_cmle.ics	22	0	1	1	0.0	0.0	0.0
1049	Feb25-FISH2-3R4-rep3-cp190-100x_Position019_18_cmle.ics	22	0	1	2	0.0	0.0	0.0
1050	Feb25-FISH2-3R4-rep3-cp190-100x_Position019_18_cmle.ics	25	0	1	1	0.029974420586687898	0.25490196078431365	0.24074074074074067
1051	Feb25-FISH2-3R4-rep3-cp190-100x_Position019_18_cmle.ics	26	0	1	1	0.0	0.0	0.0
1052	Feb25-FISH2-3R4-rep3-cp190-100x_Position019_18_cmle.ics	27	0	1	1	0.0	0.0	0.0
1053	Feb25-FISH2-3R4-rep3-cp190-100x_Position019_18_cmle.ics	29	0	1	1	0.0	0.0	0.0
1054	Feb25-FISH2-3R4-rep3-cp190-100x_Position019_18_cmle.ics	31	0	1	1	0.07147746447594806	0.4428571428571428	0.4492753623188406
1055	Feb25-FISH2-3R4-rep3-cp190-100x_Position019_18_cmle.ics	32	0	1	1	0.14295492895189613	0.46268656716417905	0.45925925925925926
1056	Feb25-FISH2-3R4-rep3-cp190-100x_Position019_18_cmle.ics	33	0	1	1	0.08300608777852034	0.16289592760180993	0.1422924901185771
1057	Feb25-FISH2-3R4-rep3-cp190-100x_Position019_18_cmle.ics	34	0	1	1	0.0	0.0	0.0
1058	Feb25-FISH2-3R4-rep3-cp190-100x_Position019_18_cmle.ics	37	0	1	1	0.0945347110810926	0.46590909090909083	0.5061728395061728
1059	Feb25-FISH2-3R4-rep3-cp190-100x_Position019_18_cmle.ics	39	0	1	1	0.03458586990771681	0.13888888888888887	0.12195121951219513
1060	Feb25-FISH2-3R4-rep3-cp190-100x_Position019_18_cmle.ics	41	0	1	1	0.0	0.0	0.0
1061	Feb25-FISH2-3R4-rep3-cp190-100x_Position019_18_cmle.ics	41	0	1	2	0.0	0.0	0.0
1062	Feb25-FISH2-3R4-rep3-cp190-100x_Position019_18_cmle.ics	41	0	2	1	0.0	0.0	0.0
1063	Feb25-FISH2-3R4-rep3-cp190-100x_Position019_18_cmle.ics	41	0	2	2	0.0	0.0	0.0
1064	Feb25-FISH2-3R4-rep3-cp190-100x_Position019_18_cmle.ics	42	0	1	1	0.14756637827292504	0.43835616438356156	0.4353741496598639
1065	Feb25-FISH2-3R4-rep3-cp190-100x_Position019_18_cmle.ics	43	0	1	1	0.11298050836520823	0.3081761006289308	0.3062499999999999
1066	Feb25-FISH2-3R4-rep3-cp190-100x_Position019_18_cmle.ics	44	0	1	1	0.027668695926173444	0.11428571428571427	0.0839160839160839
1067	Feb25-FISH2-3R4-rep3-cp190-100x_Position019_18_cmle.ics	45	0	1	1	0.0	0.0	0.0
1068	Feb25-FISH2-3R4-rep3-cp190-100x_Position019_18_cmle.ics	46	0	1	1	0.0	0.0	0.0
1069	Feb25-FISH2-3R4-rep3-cp190-100x_Position019_18_cmle.ics	48	0	1	1	0.0	0.0	0.0
1070	Feb25-FISH2-3R4-rep3-cp190-100x_Position019_18_cmle.ics	48	0	2	1	0.0	0.0	0.0
1071	Feb25-FISH2-3R4-rep3-cp190-100x_Position019_18_cmle.ics	49	0	1	1	0.21904384274887312	0.7142857142857142	0.7983193277310924
1072	Feb25-FISH2-3R4-rep3-cp190-100x_Position019_18_cmle.ics	50	0	1	1	0.0	0.0	0.0
1073	Feb25-FISH2-3R4-rep3-cp190-100x_Position019_18_cmle.ics	50	0	1	2	0.0	0.0	0.0
1074	Feb25-FISH2-3R4-rep3-cp190-100x_Position019_18_cmle.ics	53	0	1	1	0.0046114493210289076	0.017094017094017092	0.017094017094017092
1075	Feb25-FISH2-3R4-rep3-cp190-100x_Position019_18_cmle.ics	55	0	1	1	0.053031667191832436	0.23	0.18699186991869918
1076	Feb25-FISH2-3R4-rep3-cp190-100x_Position019_18_cmle.ics	56	0	1	1	0.0	0.0	0.0
1077	Feb25-FISH2-3R4-rep3-cp190-100x_Position019_18_cmle.ics	57	0	1	1	0.0	0.0	0.0
1078	Feb25-FISH2-3R4-rep3-cp190-100x_Position019_18_cmle.ics	57	0	1	2	0.0	0.0	0.0
1079	Feb25-FISH2-3R4-rep3-cp190-100x_Position019_18_cmle.ics	57	0	1	3	0.0	0.0	0.0
1080	Feb25-FISH2-3R4-rep3-cp190-100x_Position019_18_cmle.ics	57	0	2	1	0.0	0.0	0.0
1081	Feb25-FISH2-3R4-rep3-cp190-100x_Position019_18_cmle.ics	57	0	2	2	0.0	0.0	0.0
1082	Feb25-FISH2-3R4-rep3-cp190-100x_Position019_18_cmle.ics	57	0	2	3	0.0	0.0	0.0
1083	Feb25-FISH2-3R4-rep3-cp190-100x_Position019_18_cmle.ics	58	0	1	1	0.05533739185234689	0.32432432432432434	0.4067796610169491
1084	Feb25-FISH2-3R4-rep3-cp190-100x_Position019_18_cmle.ics	59	0	1	1	0.10606333438366487	0.6052631578947367	0.3511450381679389
1085	Feb25-FISH2-3R4-rep3-cp190-100x_Position019_18_cmle.ics	60	0	1	1	0.0	0.0	0.0
1086	Feb25-FISH2-3R4-rep3-cp190-100x_Position019_18_cmle.ics	61	0	1	1	0.0	0.0	0.0
1087	Feb25-FISH2-3R4-rep3-cp190-100x_Position019_18_cmle.ics	61	0	1	2	0.0	0.0	0.0
1088	Feb25-FISH2-3R4-rep3-cp190-100x_Position019_18_cmle.ics	62	0	1	1	0.0	0.0	0.0
1089	Feb25-FISH2-3R4-rep3-cp190-100x_Position019_18_cmle.ics	63	0	1	1	0.0	0.0	0.0
1090	Feb25-FISH2-3R4-rep3-cp190-100x_Position019_18_cmle.ics	64	0	1	1	0.17754079885961294	0.8105263157894735	0.5384615384615384
1091	Feb25-FISH2-3R4-rep3-cp190-100x_Position019_18_cmle.ics	65	0	1	1	0.0	0.0	0.0
1092	Feb25-FISH2-3R4-rep3-cp190-100x_Position019_18_cmle.ics	66	0	1	1	0.04611449321028908	0.16666666666666666	0.14492753623188406
1093	Feb25-FISH2-3R4-rep3-cp190-100x_Position019_18_cmle.ics	68	0	1	1	0.13834347963086724	0.44776119402985076	0.34285714285714286
1094	Feb25-FISH2-3R4-rep3-cp190-100x_Position019_18_cmle.ics	69	0	1	1	0.03919731922874571	0.1382113821138211	0.1240875912408759
1095	Feb25-FISH2-3R4-rep3-cp190-100x_Position019_18_cmle.ics	70	0	1	1	0.21673811808835866	0.5081081081081081	0.5081081081081081
1096	Feb25-FISH2-3R4-rep3-cp190-100x_Position019_18_cmle.ics	71	0	1	1	0.13834347963086724	0.5454545454545455	0.5504587155963303
1097	Feb25-FISH2-3R4-rep3-cp190-100x_Position020_19_cmle.ics	2	0	1	1	0.0	0.0	0.0
1098	Feb25-FISH2-3R4-rep3-cp190-100x_Position020_19_cmle.ics	2	0	2	1	0.09914616040212151	0.7049180327868851	0.21287128712871287
1099	Feb25-FISH2-3R4-rep3-cp190-100x_Position020_19_cmle.ics	3	0	1	1	0.027668695926173444	0.15789473684210523	0.1558441558441558
1100	Feb25-FISH2-3R4-rep3-cp190-100x_Position020_19_cmle.ics	4	0	1	1	0.14064920429138167	0.48799999999999993	0.4803149606299212
1101	Feb25-FISH2-3R4-rep3-cp190-100x_Position020_19_cmle.ics	5	0	1	1	0.41503043889260166	0.7003891050583657	0.6593406593406593
1102	Feb25-FISH2-3R4-rep3-cp190-100x_Position020_19_cmle.ics	6	0	1	1	0.0	0.0	0.0
1103	Feb25-FISH2-3R4-rep3-cp190-100x_Position020_19_cmle.ics	7	0	1	1	0.20520949478578637	0.45177664974619286	0.3836206896551723
1104	Feb25-FISH2-3R4-rep3-cp190-100x_Position020_19_cmle.ics	8	0	1	1	0.06917173981543362	0.26548672566371684	0.26785714285714285
1105	Feb25-FISH2-3R4-rep3-cp190-100x_Position020_19_cmle.ics	9	0	1	1	0.0	0.0	0.0
1106	Feb25-FISH2-3R4-rep3-cp190-100x_Position020_19_cmle.ics	11	0	1	1	0.0	0.0	0.0
1107	Feb25-FISH2-3R4-rep3-cp190-100x_Position020_19_cmle.ics	12	0	1	1	0.0	0.0	0.0
1108	Feb25-FISH2-3R4-rep3-cp190-100x_Position020_19_cmle.ics	13	0	1	1	0.299744205866879	0.6989247311827956	0.6989247311827956
1109	Feb25-FISH2-3R4-rep3-cp190-100x_Position020_19_cmle.ics	14	0	1	1	0.009222898642057815	0.036036036036036036	0.02941176470588235
1110	Feb25-FISH2-3R4-rep3-cp190-100x_Position020_19_cmle.ics	16	0	1	1	0.2582411619776188	0.6120218579234972	0.5656565656565656
1111	Feb25-FISH2-3R4-rep3-cp190-100x_Position020_19_cmle.ics	18	0	1	1	0.07378318913646252	0.19753086419753085	0.42105263157894735
1112	Feb25-FISH2-3R4-rep3-cp190-100x_Position020_19_cmle.ics	20	0	1	1	0.0	0.0	0.0
1113	Feb25-FISH2-3R4-rep3-cp190-100x_Position020_19_cmle.ics	21	0	1	1	0.0	0.0	0.0
1114	Feb25-FISH2-3R4-rep3-cp190-100x_Position020_19_cmle.ics	21	0	1	2	0.0	0.0	0.0
1115	Feb25-FISH2-3R4-rep3-cp190-100x_Position020_19_cmle.ics	22	0	1	1	0.0	0.0	0.0
1116	Feb25-FISH2-3R4-rep3-cp190-100x_Position020_19_cmle.ics	24	0	1	1	0.0	0.0	0.0
1117	Feb25-FISH2-3R4-rep3-cp190-100x_Position020_19_cmle.ics	24	0	1	2	0.03228014524720235	0.11023622047244093	0.1818181818181818
1118	Feb25-FISH2-3R4-rep3-cp190-100x_Position020_19_cmle.ics	26	0	1	1	0.020751521944630084	0.12	0.12162162162162164
1119	Feb25-FISH2-3R4-rep3-cp190-100x_Position020_19_cmle.ics	30	0	1	1	0.0	0.0	0.0
1120	Feb25-FISH2-3R4-rep3-cp190-100x_Position020_19_cmle.ics	31	0	1	1	0.0	0.0	0.0
1121	Feb25-FISH2-3R4-rep3-cp190-100x_Position020_19_cmle.ics	31	0	2	1	0.025362971265658993	0.1929824561403509	0.15492957746478872
1122	Feb25-FISH2-3R4-rep3-cp190-100x_Position020_19_cmle.ics	32	0	1	1	0.0	0.0	0.0
1123	Feb25-FISH2-3R4-rep3-cp190-100x_Position020_19_cmle.ics	35	0	1	1	0.0	0.0	0.0
1124	Feb25-FISH2-3R4-rep3-cp190-100x_Position020_19_cmle.ics	36	0	1	1	0.01152862330257227	0.0980392156862745	0.07692307692307691
1125	Feb25-FISH2-3R4-rep3-cp190-100x_Position020_19_cmle.ics	36	0	1	2	0.0	0.0	0.0
1126	Feb25-FISH2-3R4-rep3-cp190-100x_Position020_19_cmle.ics	36	0	1	3	0.0	0.0	0.0
1127	Feb25-FISH2-3R4-rep3-cp190-100x_Position020_19_cmle.ics	37	0	1	1	0.0	0.0	0.0
1128	Feb25-FISH2-3R4-rep3-cp190-100x_Position020_19_cmle.ics	38	0	1	1	0.16370645089652622	0.5107913669064748	0.4829931972789115
1129	Feb25-FISH2-3R4-rep3-cp190-100x_Position020_19_cmle.ics	39	0	1	1	0.1245091316677805	0.5567010309278351	0.3529411764705882
1130	Feb25-FISH2-3R4-rep3-cp190-100x_Position020_19_cmle.ics	41	0	1	1	0.0	0.0	0.0
1131	Feb25-FISH2-3R4-rep3-cp190-100x_Position020_19_cmle.ics	42	0	1	1	0.025362971265658993	0.042471042471042476	0.03793103448275862
1132	Feb25-FISH2-3R4-rep3-cp190-100x_Position020_19_cmle.ics	43	0	1	1	0.013834347963086722	0.10714285714285711	0.10714285714285711
1133	Feb25-FISH2-3R4-rep3-cp190-100x_Position020_19_cmle.ics	44	0	1	1	0.0	0.0	0.0
1134	Feb25-FISH2-3R4-rep3-cp190-100x_Position020_19_cmle.ics	45	0	1	1	0.11528623302572269	0.5319148936170212	0.5263157894736841
1135	Feb25-FISH2-3R4-rep3-cp190-100x_Position020_19_cmle.ics	49	0	1	1	0.08070036311800588	0.24475524475524474	0.24305555555555555
1136	Feb25-FISH2-3R4-rep3-cp190-100x_Position020_19_cmle.ics	50	0	1	1	0.11528623302572269	0.3378378378378379	0.3355704697986577
1137	Feb25-FISH2-3R4-rep3-cp190-100x_Position020_19_cmle.ics	51	0	1	1	0.15217782759395396	0.4	0.39520958083832336
1138	Feb25-FISH2-3R4-rep3-cp190-100x_Position020_19_cmle.ics	52	0	1	1	0.0	0.0	0.0
1139	Feb25-FISH2-3R4-rep3-cp190-100x_Position020_19_cmle.ics	53	0	1	1	0.09684043574160706	0.2763157894736842	0.3962264150943396
1140	Feb25-FISH2-3R4-rep3-cp190-100x_Position020_19_cmle.ics	55	0	1	1	0.0	0.0	0.0
1141	Feb25-FISH2-3R4-rep3-cp190-100x_Position020_19_cmle.ics	56	0	1	1	0.0	0.0	0.0
1142	Feb25-FISH2-3R4-rep3-cp190-100x_Position020_19_cmle.ics	57	0	1	1	0.09222898642057815	0.29850746268656714	0.2941176470588235
1143	Feb25-FISH2-3R4-rep3-cp190-100x_Position020_19_cmle.ics	59	0	1	1	0.07378318913646252	0.23021582733812945	0.22857142857142854
1144	Feb25-FISH2-3R4-rep3-cp190-100x_Position020_19_cmle.ics	64	0	1	1	0.0	0.0	0.0
1145	Feb25-FISH2-3R4-rep3-cp190-100x_Position020_19_cmle.ics	66	0	1	1	0.03689159456823126	0.22857142857142854	0.12698412698412698
1146	Feb25-FISH2-3R4-rep3-cp190-100x_Position020_19_cmle.ics	67	0	1	1	0.0	0.0	0.0
1147	Feb25-FISH2-3R4-rep3-cp190-100x_Position020_19_cmle.ics	67	0	2	1	0.0	0.0	0.0
1148	Feb25-FISH2-3R4-rep3-cp190-100x_Position020_19_cmle.ics	68	0	1	1	0.09914616040212151	0.3161764705882353	0.3161764705882353
1149	Feb25-FISH2-3R4-rep3-cp190-100x_Position020_19_cmle.ics	69	0	1	1	0.0899232617600637	0.26530612244897955	0.26351351351351354
1150	Feb25-FISH2-3R4-rep3-cp190-100x_Position020_19_cmle.ics	70	0	1	1	0.0	0.0	0.0
1151	Feb25-FISH2-3R4-rep3-cp190-100x_Position020_19_cmle.ics	70	0	2	1	0.0	0.0	0.0
1152	Feb25-FISH2-3R4-rep3-cp190-100x_Position020_19_cmle.ics	71	0	1	1	0.1291205809888094	0.5090909090909091	0.2931937172774869
1153	Feb25-FISH2-3R4-rep3-cp190-100x_Position020_19_cmle.ics	72	0	1	1	0.0	0.0	0.0
1154	Feb25-FISH2-3R4-rep3-cp190-100x_Position020_19_cmle.ics	73	0	1	1	0.0	0.0	0.0
1155	Feb25-FISH2-3R4-rep3-cp190-100x_Position020_19_cmle.ics	74	0	1	1	0.0	0.0	0.0
1156	Feb25-FISH2-3R4-rep3-cp190-100x_Position020_19_cmle.ics	74	0	2	1	0.0	0.0	0.0
1157	Feb25-FISH2-3R4-rep3-cp190-100x_Position020_19_cmle.ics	76	0	1	1	0.12220340700726605	0.6091954022988505	0.3785714285714285
1158	Feb25-FISH2-3R4-rep3-cp190-100x_Position020_19_cmle.ics	77	0	1	1	0.009222898642057815	0.03636363636363637	0.03636363636363637
1159	Feb25-FISH2-3R4-rep3-cp190-100x_Position020_19_cmle.ics	78	0	1	1	0.029974420586687898	0.1969696969696969	0.11111111111111109
1160	Feb25-FISH2-3R4-rep3-cp190-100x_Position020_19_cmle.ics	79	0	1	1	0.0853118124390348	0.4021739130434782	0.18137254901960784
1161	Feb25-FISH2-3R4-rep3-cp190-100x_Position020_19_cmle.ics	80	0	1	1	0.0	0.0	0.0
1162	Feb25-FISH2-3R4-rep3-cp190-100x_Position020_19_cmle.ics	81	0	1	1	0.0853118124390348	0.22560975609756093	0.5873015873015872
1163	Feb25-FISH2-3R4-rep3-cp190-100x_Position020_19_cmle.ics	82	0	1	1	0.17292934953858402	0.4687499999999999	0.4687499999999999
1164	Feb25-FISH2-3R4-rep3-cp190-100x_Position020_19_cmle.ics	83	0	1	1	0.12220340700726605	0.2960893854748603	0.48181818181818187
1165	Feb25-FISH2-3R4-rep3-cp190-100x_Position020_19_cmle.ics	83	0	1	2	0.0	0.0	0.0
1166	Feb25-FISH2-3R4-rep3-cp190-100x_Position020_19_cmle.ics	84	0	1	1	0.0	0.0	0.0
1167	Feb25-FISH2-3R4-rep3-cp190-100x_Position020_19_cmle.ics	84	0	1	2	0.0	0.0	0.0
1168	Feb25-FISH2-3R4-rep3-cp190-100x_Position020_19_cmle.ics	85	0	1	1	0.01844579728411563	0.064	0.06451612903225806
1169	Feb25-FISH2-3R4-rep3-cp190-100x_Position020_19_cmle.ics	87	0	1	1	0.0	0.0	0.0
1170	Feb25-FISH2-3R4-rep3-cp190-100x_Position020_19_cmle.ics	88	0	1	1	0.013834347963086722	0.08108108108108109	0.04958677685950412
1171	Feb25-FISH2-3R4-rep3-cp190-100x_Position020_19_cmle.ics	92	0	1	1	0.26515833595916216	0.7142857142857142	0.7232704402515722
1172	Feb25-FISH2-3R4-rep3-cp190-100x_Position021_20_cmle.ics	1	0	1	1	0.0	0.0	0.0
1173	Feb25-FISH2-3R4-rep3-cp190-100x_Position021_20_cmle.ics	1	0	2	1	0.020751521944630084	0.16363636363636366	0.04225352112676056
1174	Feb25-FISH2-3R4-rep3-cp190-100x_Position021_20_cmle.ics	2	0	1	1	0.0	0.0	0.0
1175	Feb25-FISH2-3R4-rep3-cp190-100x_Position021_20_cmle.ics	2	0	1	2	0.16601217555704068	0.37696335078534027	0.4444444444444444
1176	Feb25-FISH2-3R4-rep3-cp190-100x_Position021_20_cmle.ics	3	0	1	1	0.08070036311800588	0.2941176470588235	0.2941176470588235
1177	Feb25-FISH2-3R4-rep3-cp190-100x_Position021_20_cmle.ics	4	0	1	1	0.0	0.0	0.0
1178	Feb25-FISH2-3R4-rep3-cp190-100x_Position021_20_cmle.ics	5	0	1	1	0.0046114493210289076	0.03225806451612903	0.02941176470588235
1179	Feb25-FISH2-3R4-rep3-cp190-100x_Position021_20_cmle.ics	6	0	1	1	0.1590950015754973	0.5897435897435896	0.4693877551020407
1180	Feb25-FISH2-3R4-rep3-cp190-100x_Position021_20_cmle.ics	7	0	1	1	0.0	0.0	0.0
1181	Feb25-FISH2-3R4-rep3-cp190-100x_Position021_20_cmle.ics	11	0	1	1	0.057643116512861345	0.29411764705882354	0.1736111111111111
1182	Feb25-FISH2-3R4-rep3-cp190-100x_Position021_20_cmle.ics	11	0	2	1	0.0	0.0	0.0
1183	Feb25-FISH2-3R4-rep3-cp190-100x_Position021_20_cmle.ics	13	0	1	1	0.07839463845749142	0.27868852459016386	0.2281879194630872
1184	Feb25-FISH2-3R4-rep3-cp190-100x_Position021_20_cmle.ics	14	0	1	1	0.0	0.0	0.0
1185	Feb25-FISH2-3R4-rep3-cp190-100x_Position021_20_cmle.ics	15	0	1	1	0.37583311966385596	0.4808259587020649	0.46704871060171915
1186	Feb25-FISH2-3R4-rep3-cp190-100x_Position021_20_cmle.ics	16	0	1	1	0.0	0.0	0.0
1187	Feb25-FISH2-3R4-rep3-cp190-100x_Position021_20_cmle.ics	18	0	1	1	0.16370645089652622	0.6120689655172412	0.45222929936305734
1188	Feb25-FISH2-3R4-rep3-cp190-100x_Position021_20_cmle.ics	22	0	1	1	0.03689159456823126	0.09195402298850575	0.09195402298850575
1189	Feb25-FISH2-3R4-rep3-cp190-100x_Position021_20_cmle.ics	24	0	1	1	0.0	0.0	0.0
1190	Feb25-FISH2-3R4-rep3-cp190-100x_Position021_20_cmle.ics	25	0	1	1	0.0023057246605144538	0.014084507042253518	0.019607843137254898
1191	Feb25-FISH2-3R4-rep3-cp190-100x_Position021_20_cmle.ics	27	0	1	1	0.0	0.0	0.0
1192	Feb25-FISH2-3R4-rep3-cp190-100x_Position021_20_cmle.ics	28	0	1	1	0.0	0.0	0.0
1193	Feb25-FISH2-3R4-rep3-cp190-100x_Position021_20_cmle.ics	29	0	1	1	0.04611449321028908	0.19417475728155337	0.1923076923076923
1194	Feb25-FISH2-3R4-rep3-cp190-100x_Position021_20_cmle.ics	32	0	1	1	0.0	0.0	0.0
1195	Feb25-FISH2-3R4-rep3-cp190-100x_Position021_20_cmle.ics	33	0	1	1	0.12681485632829495	0.46610169491525416	0.46610169491525416
1196	Feb25-FISH2-3R4-rep3-cp190-100x_Position021_20_cmle.ics	34	0	1	1	0.27438123460122	0.7300613496932514	0.7986577181208052
1197	Feb25-FISH2-3R4-rep3-cp190-100x_Position021_20_cmle.ics	37	0	1	1	0.0	0.0	0.0
1198	Feb25-FISH2-3R4-rep3-cp190-100x_Position021_20_cmle.ics	41	0	1	1	0.027668695926173444	0.1081081081081081	0.09375
1199	Feb25-FISH2-3R4-rep3-cp190-100x_Position021_20_cmle.ics	41	0	1	2	0.0	0.0	0.0
1200	Feb25-FISH2-3R4-rep3-cp190-100x_Position021_20_cmle.ics	42	0	1	1	0.0899232617600637	0.4534883720930232	0.2867647058823529
1201	Feb25-FISH2-3R4-rep3-cp190-100x_Position021_20_cmle.ics	43	0	1	1	0.11067478370469377	0.39999999999999997	0.39669421487603296
1202	Feb25-FISH2-3R4-rep3-cp190-100x_Position021_20_cmle.ics	45	0	1	1	0.0	0.0	0.0
1203	Feb25-FISH2-3R4-rep3-cp190-100x_Position021_20_cmle.ics	47	0	1	1	0.027668695926173444	0.0839160839160839	0.14285714285714285
1204	Feb25-FISH2-3R4-rep3-cp190-100x_Position021_20_cmle.ics	48	0	1	1	0.0	0.0	0.0
1205	Feb25-FISH2-3R4-rep3-cp190-100x_Position021_20_cmle.ics	49	0	1	1	0.0	0.0	0.0
1206	Feb25-FISH2-3R4-rep3-cp190-100x_Position021_20_cmle.ics	51	0	1	1	0.009222898642057815	0.03361344537815125	0.04395604395604395
1207	Feb25-FISH2-3R4-rep3-cp190-100x_Position021_20_cmle.ics	53	0	1	1	0.13373203030983832	0.4360902255639097	0.467741935483871
1208	Feb25-FISH2-3R4-rep3-cp190-100x_Position021_20_cmle.ics	55	0	1	1	0.0	0.0	0.0
1209	Feb25-FISH2-3R4-rep3-cp190-100x_Position021_20_cmle.ics	56	0	1	1	0.0	0.0	0.0
1210	Feb25-FISH2-3R4-rep3-cp190-100x_Position021_20_cmle.ics	57	0	1	1	0.03228014524720235	0.20588235294117643	0.20895522388059698
1211	Feb25-FISH2-3R4-rep3-cp190-100x_Position021_20_cmle.ics	58	0	1	1	0.06917173981543362	0.34883720930232553	0.3448275862068966
1212	Feb25-FISH2-3R4-rep3-cp190-100x_Position021_20_cmle.ics	59	0	1	1	0.0	0.0	0.0
1213	Feb25-FISH2-3R4-rep3-cp190-100x_Position021_20_cmle.ics	59	0	2	1	0.04611449321028908	0.3571428571428571	0.07407407407407408
1214	Feb25-FISH2-3R4-rep3-cp190-100x_Position021_20_cmle.ics	60	0	1	1	0.09914616040212151	0.3706896551724137	0.361344537815126
1215	Feb25-FISH2-3R4-rep3-cp190-100x_Position021_20_cmle.ics	62	0	1	1	0.15678927691498284	0.53125	0.5396825396825395
1216	Feb25-FISH2-3R4-rep3-cp190-100x_Position021_20_cmle.ics	63	0	1	1	0.03689159456823126	0.1415929203539823	0.14035087719298245
1217	Feb25-FISH2-3R4-rep3-cp190-100x_Position021_20_cmle.ics	64	0	1	1	0.0	0.0	0.0
1218	Feb25-FISH2-3R4-rep3-cp190-100x_Position021_20_cmle.ics	65	0	1	1	0.0	0.0	0.0
1219	Feb25-FISH2-3R4-rep3-cp190-100x_Position021_20_cmle.ics	66	0	1	1	0.0046114493210289076	0.015503875968992246	0.012499999999999997
1220	Feb25-FISH2-3R4-rep3-cp190-100x_Position021_20_cmle.ics	68	0	1	1	0.0	0.0	0.0
1221	Feb25-FISH2-3R4-rep3-cp190-100x_Position021_20_cmle.ics	69	0	1	1	0.006917173981543361	0.028571428571428567	0.02884615384615384
1222	Feb25-FISH2-3R4-rep3-cp190-100x_Position021_20_cmle.ics	70	0	1	1	0.0	0.0	0.0
1223	Feb25-FISH2-3R4-rep3-cp190-100x_Position021_20_cmle.ics	72	0	1	1	0.28821558256430674	0.7911392405063291	0.7911392405063291
1224	Feb25-FISH2-3R4-rep3-cp190-100x_Position021_20_cmle.ics	75	0	1	1	0.0	0.0	0.0
1225	Feb25-FISH2-3R4-rep3-cp190-100x_Position021_20_cmle.ics	75	0	1	2	0.0	0.0	0.0
1226	Feb25-FISH2-3R4-rep3-cp190-100x_Position021_20_cmle.ics	75	0	2	1	0.0	0.0	0.0
1227	Feb25-FISH2-3R4-rep3-cp190-100x_Position021_20_cmle.ics	75	0	2	2	0.0	0.0	0.0
1228	Feb25-FISH2-3R4-rep3-cp190-100x_Position021_20_cmle.ics	78	0	1	1	0.0	0.0	0.0
1229	Feb25-FISH2-3R4-rep3-cp190-100x_Position021_20_cmle.ics	79	0	1	1	0.0	0.0	0.0
1230	Feb25-FISH2-3R4-rep3-cp190-100x_Position021_20_cmle.ics	82	0	1	1	0.04611449321028908	0.20202020202020202	0.19801980198019803
1231	Feb25-FISH2-3R4-rep3-cp190-100x_Position021_20_cmle.ics	84	0	1	1	0.0	0.0	0.0
1232	Feb25-FISH2-3R4-rep3-cp190-100x_Position021_20_cmle.ics	85	0	1	1	0.0645602904944047	0.3218390804597701	0.23529411764705876
1233	Feb25-FISH2-3R4-rep3-cp190-100x_Position021_20_cmle.ics	86	0	1	1	0.0	0.0	0.0
1234	Feb25-FISH2-3R4-rep3-cp190-100x_Position021_20_cmle.ics	88	0	1	1	0.0	0.0	0.0
1235	Feb25-FISH2-3R4-rep3-cp190-100x_Position021_20_cmle.ics	90	0	1	1	0.0	0.0	0.0
1236	Feb25-FISH2-3R4-rep3-cp190-100x_Position021_20_cmle.ics	92	0	1	1	0.01152862330257227	0.035971223021582725	0.0390625
1237	Feb25-FISH2-3R4-rep3-cp190-100x_Position021_20_cmle.ics	93	0	1	1	0.0	0.0	0.0
1238	Feb25-FISH2-3R4-rep3-cp190-100x_Position021_20_cmle.ics	95	0	1	1	0.025362971265658993	0.20754716981132074	0.2
1239	Feb25-FISH2-3R4-rep3-cp190-100x_Position022_21_cmle.ics	1	0	1	1	0.04842021787080353	0.15217391304347827	0.15441176470588233
1240	Feb25-FISH2-3R4-rep3-cp190-100x_Position022_21_cmle.ics	2	0	1	1	0.01844579728411563	0.13333333333333333	0.13559322033898305
1241	Feb25-FISH2-3R4-rep3-cp190-100x_Position022_21_cmle.ics	3	0	1	1	0.0	0.0	0.0
1242	Feb25-FISH2-3R4-rep3-cp190-100x_Position022_21_cmle.ics	5	0	1	1	0.020751521944630084	0.08490566037735849	0.08490566037735849
1243	Feb25-FISH2-3R4-rep3-cp190-100x_Position022_21_cmle.ics	7	0	1	1	0.0	0.0	0.0
1244	Feb25-FISH2-3R4-rep3-cp190-100x_Position022_21_cmle.ics	7	0	1	2	0.0	0.0	0.0
1245	Feb25-FISH2-3R4-rep3-cp190-100x_Position022_21_cmle.ics	8	0	1	1	0.06686601515491916	0.47540983606557374	0.44615384615384607
1246	Feb25-FISH2-3R4-rep3-cp190-100x_Position022_21_cmle.ics	12	0	1	1	0.0	0.0	0.0
1247	Feb25-FISH2-3R4-rep3-cp190-100x_Position022_21_cmle.ics	12	0	2	1	0.0	0.0	0.0
1248	Feb25-FISH2-3R4-rep3-cp190-100x_Position022_21_cmle.ics	14	0	1	1	0.0	0.0	0.0
1249	Feb25-FISH2-3R4-rep3-cp190-100x_Position022_21_cmle.ics	14	0	2	1	0.3643044963612837	0.8729281767955801	0.5962264150943396
1250	Feb25-FISH2-3R4-rep3-cp190-100x_Position022_21_cmle.ics	17	0	1	1	0.0899232617600637	0.2977099236641221	0.29545454545454536
1251	Feb25-FISH2-3R4-rep3-cp190-100x_Position022_21_cmle.ics	18	0	1	1	0.0	0.0	0.0
1252	Feb25-FISH2-3R4-rep3-cp190-100x_Position022_21_cmle.ics	20	0	1	1	0.04380876854977462	0.12499999999999999	0.12101910828025478
1253	Feb25-FISH2-3R4-rep3-cp190-100x_Position022_21_cmle.ics	21	0	1	1	0.0	0.0	0.0
1254	Feb25-FISH2-3R4-rep3-cp190-100x_Position022_21_cmle.ics	22	0	1	1	0.11759195768623715	0.425	0.36170212765957444
1255	Feb25-FISH2-3R4-rep3-cp190-100x_Position022_21_cmle.ics	25	0	1	1	0.0	0.0	0.0
1256	Feb25-FISH2-3R4-rep3-cp190-100x_Position022_21_cmle.ics	26	0	1	1	0.0	0.0	0.0
1257	Feb25-FISH2-3R4-rep3-cp190-100x_Position022_21_cmle.ics	26	0	1	2	0.1798465235201274	0.30588235294117644	0.6964285714285713
1258	Feb25-FISH2-3R4-rep3-cp190-100x_Position022_21_cmle.ics	27	0	1	1	0.0	0.0	0.0
1259	Feb25-FISH2-3R4-rep3-cp190-100x_Position022_21_cmle.ics	28	0	1	1	0.0	0.0	0.0
1260	Feb25-FISH2-3R4-rep3-cp190-100x_Position022_21_cmle.ics	29	0	1	1	0.03228014524720235	0.08749999999999998	0.08092485549132945
1261	Feb25-FISH2-3R4-rep3-cp190-100x_Position022_21_cmle.ics	30	0	1	1	0.0	0.0	0.0
1262	Feb25-FISH2-3R4-rep3-cp190-100x_Position022_21_cmle.ics	33	0	1	1	0.0	0.0	0.0
1263	Feb25-FISH2-3R4-rep3-cp190-100x_Position022_21_cmle.ics	35	0	1	1	0.0	0.0	0.0
1264	Feb25-FISH2-3R4-rep3-cp190-100x_Position022_21_cmle.ics	36	0	1	1	0.0	0.0	0.0
1265	Feb25-FISH2-3R4-rep3-cp190-100x_Position022_21_cmle.ics	37	0	1	1	0.05533739185234689	0.2264150943396226	0.23076923076923073
1266	Feb25-FISH2-3R4-rep3-cp190-100x_Position022_21_cmle.ics	39	0	1	1	0.0	0.0	0.0
1267	Feb25-FISH2-3R4-rep3-cp190-100x_Position022_21_cmle.ics	40	0	1	1	0.0	0.0	0.0
1268	Feb25-FISH2-3R4-rep3-cp190-100x_Position022_21_cmle.ics	40	0	1	2	0.0	0.0	0.0
1269	Feb25-FISH2-3R4-rep3-cp190-100x_Position022_21_cmle.ics	43	0	1	1	0.09684043574160706	0.2110552763819095	0.19354838709677416
1270	Feb25-FISH2-3R4-rep3-cp190-100x_Position022_21_cmle.ics	45	0	1	1	0.0	0.0	0.0
1271	Feb25-FISH2-3R4-rep3-cp190-100x_Position022_21_cmle.ics	47	0	1	1	0.0	0.0	0.0
1272	Feb25-FISH2-3R4-rep3-cp190-100x_Position022_21_cmle.ics	48	0	1	1	0.26515833595916216	0.6969696969696969	0.7055214723926378
1273	Feb25-FISH2-3R4-rep3-cp190-100x_Position022_21_cmle.ics	50	0	1	1	0.0	0.0	0.0
1274	Feb25-FISH2-3R4-rep3-cp190-100x_Position022_21_cmle.ics	51	0	1	1	0.0	0.0	0.0
1275	Feb25-FISH2-3R4-rep3-cp190-100x_Position022_21_cmle.ics	51	0	2	1	0.10375760972315042	0.5624999999999999	0.32142857142857134
1276	Feb25-FISH2-3R4-rep3-cp190-100x_Position022_21_cmle.ics	53	0	1	1	0.0	0.0	0.0
1277	Feb25-FISH2-3R4-rep3-cp190-100x_Position022_21_cmle.ics	55	0	1	1	0.025362971265658993	0.08148148148148149	0.08208955223880597
1278	Feb25-FISH2-3R4-rep3-cp190-100x_Position022_21_cmle.ics	56	0	1	1	0.0	0.0	0.0
1279	Feb25-FISH2-3R4-rep3-cp190-100x_Position022_21_cmle.ics	57	0	1	1	0.0	0.0	0.0
1280	Feb25-FISH2-3R4-rep3-cp190-100x_Position022_21_cmle.ics	58	0	1	1	0.0	0.0	0.0
1281	Feb25-FISH2-3R4-rep3-cp190-100x_Position022_21_cmle.ics	60	0	1	1	0.0	0.0	0.0
1282	Feb25-FISH2-3R4-rep3-cp190-100x_Position022_21_cmle.ics	61	0	1	1	0.0	0.0	0.0
1283	Feb25-FISH2-3R4-rep3-cp190-100x_Position022_21_cmle.ics	61	0	1	2	0.0	0.0	0.0
1284	Feb25-FISH2-3R4-rep3-cp190-100x_Position022_21_cmle.ics	63	0	1	1	0.025362971265658993	0.125	0.12359550561797752
1285	Feb25-FISH2-3R4-rep3-cp190-100x_Position022_21_cmle.ics	66	0	1	1	0.0	0.0	0.0
1286	Feb25-FISH2-3R4-rep3-cp190-100x_Position022_21_cmle.ics	71	0	1	1	0.0	0.0	0.0
1287	Feb25-FISH2-3R4-rep3-cp190-100x_Position022_21_cmle.ics	71	0	2	1	0.09684043574160706	0.42	0.2745098039215686
1288	Feb25-FISH2-3R4-rep3-cp190-100x_Position022_21_cmle.ics	75	0	1	1	0.01152862330257227	0.0390625	0.038167938931297704
1289	Feb25-FISH2-3R4-rep3-cp190-100x_Position022_21_cmle.ics	76	0	1	1	0.0	0.0	0.0
1290	Feb25-FISH2-3R4-rep3-cp190-100x_Position022_21_cmle.ics	77	0	1	1	0.0	0.0	0.0
1291	Feb25-FISH2-3R4-rep3-cp190-100x_Position022_21_cmle.ics	78	0	1	1	0.0	0.0	0.0
1292	Feb25-FISH2-3R4-rep3-cp190-100x_Position022_21_cmle.ics	78	0	2	1	0.0	0.0	0.0
1293	Feb25-FISH2-3R4-rep3-cp190-100x_Position023_22_cmle.ics	1	0	1	1	0.12681485632829495	0.18518518518518515	0.3437499999999999
1294	Feb25-FISH2-3R4-rep3-cp190-100x_Position023_22_cmle.ics	1	0	1	2	0.0	0.0	0.0
1295	Feb25-FISH2-3R4-rep3-cp190-100x_Position023_22_cmle.ics	3	0	1	1	0.0	0.0	0.0
1296	Feb25-FISH2-3R4-rep3-cp190-100x_Position023_22_cmle.ics	4	0	1	1	0.0	0.0	0.0
1297	Feb25-FISH2-3R4-rep3-cp190-100x_Position023_22_cmle.ics	5	0	1	1	0.0	0.0	0.0
1298	Feb25-FISH2-3R4-rep3-cp190-100x_Position023_22_cmle.ics	5	0	1	2	0.0	0.0	0.0
1299	Feb25-FISH2-3R4-rep3-cp190-100x_Position023_22_cmle.ics	5	0	2	1	0.0	0.0	0.0
1300	Feb25-FISH2-3R4-rep3-cp190-100x_Position023_22_cmle.ics	5	0	2	2	0.0	0.0	0.0
1301	Feb25-FISH2-3R4-rep3-cp190-100x_Position023_22_cmle.ics	7	0	1	1	0.0	0.0	0.0
1302	Feb25-FISH2-3R4-rep3-cp190-100x_Position023_22_cmle.ics	8	0	1	1	0.02305724660514454	0.13333333333333333	0.12987012987012986
1303	Feb25-FISH2-3R4-rep3-cp190-100x_Position023_22_cmle.ics	9	0	1	1	0.0	0.0	0.0
1304	Feb25-FISH2-3R4-rep3-cp190-100x_Position023_22_cmle.ics	10	0	1	1	0.0	0.0	0.0
1305	Feb25-FISH2-3R4-rep3-cp190-100x_Position023_22_cmle.ics	10	0	1	2	0.0	0.0	0.0
1306	Feb25-FISH2-3R4-rep3-cp190-100x_Position023_22_cmle.ics	10	0	2	1	0.0	0.0	0.0
1307	Feb25-FISH2-3R4-rep3-cp190-100x_Position023_22_cmle.ics	10	0	2	2	0.059948841173375796	0.37681159420289856	0.30232558139534876
1308	Feb25-FISH2-3R4-rep3-cp190-100x_Position023_22_cmle.ics	11	0	1	1	0.01152862330257227	0.05319148936170212	0.05434782608695652
1309	Feb25-FISH2-3R4-rep3-cp190-100x_Position023_22_cmle.ics	12	0	1	1	0.0	0.0	0.0
1310	Feb25-FISH2-3R4-rep3-cp190-100x_Position023_22_cmle.ics	12	0	1	2	0.0	0.0	0.0
1311	Feb25-FISH2-3R4-rep3-cp190-100x_Position023_22_cmle.ics	12	0	2	1	0.0	0.0	0.0
1312	Feb25-FISH2-3R4-rep3-cp190-100x_Position023_22_cmle.ics	12	0	2	2	0.10375760972315042	0.3913043478260869	0.7627118644067796
1313	Feb25-FISH2-3R4-rep3-cp190-100x_Position023_22_cmle.ics	14	0	1	1	0.0	0.0	0.0
1314	Feb25-FISH2-3R4-rep3-cp190-100x_Position023_22_cmle.ics	14	0	1	2	0.0	0.0	0.0
1315	Feb25-FISH2-3R4-rep3-cp190-100x_Position023_22_cmle.ics	14	0	2	1	0.0	0.0	0.0
1316	Feb25-FISH2-3R4-rep3-cp190-100x_Position023_22_cmle.ics	14	0	2	2	0.029974420586687898	0.17808219178082188	0.06249999999999999
1317	Feb25-FISH2-3R4-rep3-cp190-100x_Position023_22_cmle.ics	14	0	3	1	0.0	0.0	0.0
1318	Feb25-FISH2-3R4-rep3-cp190-100x_Position023_22_cmle.ics	14	0	3	2	0.0	0.0	0.0
1319	Feb25-FISH2-3R4-rep3-cp190-100x_Position023_22_cmle.ics	16	0	1	1	0.0	0.0	0.0
1320	Feb25-FISH2-3R4-rep3-cp190-100x_Position023_22_cmle.ics	16	0	1	2	0.0	0.0	0.0
1321	Feb25-FISH2-3R4-rep3-cp190-100x_Position023_22_cmle.ics	17	0	1	1	0.0	0.0	0.0
1322	Feb25-FISH2-3R4-rep3-cp190-100x_Position023_22_cmle.ics	17	0	1	2	0.025362971265658993	0.125	0.1527777777777778
1323	Feb25-FISH2-3R4-rep3-cp190-100x_Position023_22_cmle.ics	21	0	1	1	0.06686601515491916	0.23577235772357724	0.22307692307692303
1324	Feb25-FISH2-3R4-rep3-cp190-100x_Position023_22_cmle.ics	22	0	1	1	0.0	0.0	0.0
1325	Feb25-FISH2-3R4-rep3-cp190-100x_Position023_22_cmle.ics	23	0	1	1	0.0	0.0	0.0
1326	Feb25-FISH2-3R4-rep3-cp190-100x_Position023_22_cmle.ics	24	0	1	1	0.04150304388926017	0.15126050420168066	0.14634146341463414
1327	Feb25-FISH2-3R4-rep3-cp190-100x_Position023_22_cmle.ics	25	0	1	1	0.03458586990771681	0.2054794520547945	0.20833333333333334
1328	Feb25-FISH2-3R4-rep3-cp190-100x_Position023_22_cmle.ics	26	0	1	1	0.006917173981543361	0.024193548387096774	0.01986754966887417
1329	Feb25-FISH2-3R4-rep3-cp190-100x_Position023_22_cmle.ics	26	0	1	2	0.0	0.0	0.0
1330	Feb25-FISH2-3R4-rep3-cp190-100x_Position023_22_cmle.ics	26	0	2	1	0.0	0.0	0.0
1331	Feb25-FISH2-3R4-rep3-cp190-100x_Position023_22_cmle.ics	26	0	2	2	0.020751521944630084	0.06122448979591836	0.07563025210084033
1332	Feb25-FISH2-3R4-rep3-cp190-100x_Position023_22_cmle.ics	27	0	1	1	0.0	0.0	0.0
1333	Feb25-FISH2-3R4-rep3-cp190-100x_Position023_22_cmle.ics	28	0	1	1	0.0	0.0	0.0
1334	Feb25-FISH2-3R4-rep3-cp190-100x_Position023_22_cmle.ics	28	0	2	1	0.14526065361241058	0.45985401459854014	0.26694915254237284
1335	Feb25-FISH2-3R4-rep3-cp190-100x_Position023_22_cmle.ics	30	0	1	1	0.06917173981543362	0.22556390977443608	0.22222222222222224
1336	Feb25-FISH2-3R4-rep3-cp190-100x_Position023_22_cmle.ics	31	0	1	1	0.0046114493210289076	0.02631578947368421	0.017391304347826084
1337	Feb25-FISH2-3R4-rep3-cp190-100x_Position023_22_cmle.ics	33	0	1	1	0.0	0.0	0.0
1338	Feb25-FISH2-3R4-rep3-cp190-100x_Position023_22_cmle.ics	34	0	1	1	0.0	0.0	0.0
1339	Feb25-FISH2-3R4-rep3-cp190-100x_Position023_22_cmle.ics	36	0	1	1	0.08761753709954924	0.28571428571428564	0.3423423423423423
1340	Feb25-FISH2-3R4-rep3-cp190-100x_Position023_22_cmle.ics	37	0	1	1	0.20059804546475749	0.6258992805755395	0.6258992805755395
1341	Feb25-FISH2-3R4-rep3-cp190-100x_Position023_22_cmle.ics	38	0	1	1	0.0	0.0	0.0
1342	Feb25-FISH2-3R4-rep3-cp190-100x_Position023_22_cmle.ics	40	0	1	1	0.08070036311800588	0.34313725490196073	0.24305555555555555
1343	Feb25-FISH2-3R4-rep3-cp190-100x_Position023_22_cmle.ics	42	0	1	1	0.013834347963086722	0.11764705882352938	0.11764705882352938
1344	Feb25-FISH2-3R4-rep3-cp190-100x_Position023_22_cmle.ics	43	0	1	1	0.2098209441068153	0.5352941176470588	0.5384615384615383
1345	Feb25-FISH2-3R4-rep3-cp190-100x_Position023_22_cmle.ics	44	0	1	1	0.3181900031509946	0.8023255813953487	0.7976878612716761
1346	Feb25-FISH2-3R4-rep3-cp190-100x_Position023_22_cmle.ics	45	0	1	1	0.06917173981543362	0.2586206896551724	0.2586206896551724
1347	Feb25-FISH2-3R4-rep3-cp190-100x_Position023_22_cmle.ics	46	0	1	1	0.0	0.0	0.0
1348	Feb25-FISH2-3R4-rep3-cp190-100x_Position023_22_cmle.ics	50	0	1	1	0.03228014524720235	0.10606060606060604	0.11475409836065573
1349	Feb25-FISH2-3R4-rep3-cp190-100x_Position023_22_cmle.ics	51	0	1	1	0.0	0.0	0.0
1350	Feb25-FISH2-3R4-rep3-cp190-100x_Position023_22_cmle.ics	52	0	1	1	0.0	0.0	0.0
1351	Feb25-FISH2-3R4-rep3-cp190-100x_Position023_22_cmle.ics	54	0	1	1	0.0	0.0	0.0
1352	Feb25-FISH2-3R4-rep3-cp190-100x_Position023_22_cmle.ics	55	0	1	1	0.0	0.0	0.0
1353	Feb25-FISH2-3R4-rep3-cp190-100x_Position023_22_cmle.ics	56	0	1	1	0.0	0.0	0.0
1354	Feb25-FISH2-3R4-rep3-cp190-100x_Position023_22_cmle.ics	58	0	1	1	0.1798465235201274	0.45614035087719296	0.4588235294117647
1355	Feb25-FISH2-3R4-rep3-cp190-100x_Position023_22_cmle.ics	59	0	1	1	0.0	0.0	0.0
1356	Feb25-FISH2-3R4-rep3-cp190-100x_Position023_22_cmle.ics	59	0	2	1	0.0	0.0	0.0
1357	Feb25-FISH2-3R4-rep3-cp190-100x_Position023_22_cmle.ics	61	0	1	1	0.0023057246605144538	0.006289308176100628	0.0058823529411764705
1358	Feb25-FISH2-3R4-rep3-cp190-100x_Position023_22_cmle.ics	63	0	1	1	0.04380876854977462	0.24050632911392403	0.1696428571428571
1359	Feb25-FISH2-3R4-rep3-cp190-100x_Position023_22_cmle.ics	64	0	1	1	0.26746406061967665	0.763157894736842	0.6705202312138727
1360	Feb25-FISH2-3R4-rep3-cp190-100x_Position023_22_cmle.ics	65	0	1	1	0.0	0.0	0.0
1361	Feb25-FISH2-3R4-rep3-cp190-100x_Position023_22_cmle.ics	65	0	1	2	0.0	0.0	0.0
1362	Feb25-FISH2-3R4-rep3-cp190-100x_Position023_22_cmle.ics	65	0	2	1	0.0	0.0	0.0
1363	Feb25-FISH2-3R4-rep3-cp190-100x_Position023_22_cmle.ics	65	0	2	2	0.01844579728411563	0.060606060606060594	0.07272727272727274
1364	Feb25-FISH2-3R4-rep3-cp190-100x_Position023_22_cmle.ics	68	0	1	1	0.0	0.0	0.0
1365	Feb25-FISH2-3R4-rep3-cp190-100x_Position023_22_cmle.ics	69	0	1	1	0.11989768234675159	0.2385321100917431	0.24074074074074067
1366	Feb25-FISH2-3R4-rep3-cp190-100x_Position023_22_cmle.ics	72	0	1	1	0.0945347110810926	0.3867924528301886	0.3904761904761904
1367	Feb25-FISH2-3R4-rep3-cp190-100x_Position023_22_cmle.ics	73	0	1	1	0.04380876854977462	0.11656441717791409	0.11656441717791409
1368	Feb25-FISH2-3R4-rep3-cp190-100x_Position023_22_cmle.ics	74	0	1	1	0.0	0.0	0.0
1369	Feb25-FISH2-3R4-rep3-cp190-100x_Position023_22_cmle.ics	75	0	1	1	0.0	0.0	0.0
1370	Feb25-FISH2-3R4-rep3-cp190-100x_Position023_22_cmle.ics	75	0	2	1	0.03689159456823126	0.30769230769230765	0.12903225806451613
1371	Feb25-FISH2-3R4-rep3-cp190-100x_Position023_22_cmle.ics	76	0	1	1	0.027668695926173444	0.07361963190184048	0.07407407407407407
1372	Feb25-FISH2-3R4-rep3-cp190-100x_Position023_22_cmle.ics	77	0	1	1	0.12220340700726605	0.2896174863387978	0.2944444444444444
1373	Feb25-FISH2-3R4-rep3-cp190-100x_Position023_22_cmle.ics	79	0	1	1	0.13834347963086724	0.3508771929824561	0.35502958579881655
1374	Feb25-FISH2-3R4-rep3-cp190-100x_Position023_22_cmle.ics	80	0	1	1	0.0	0.0	0.0
1375	Feb25-FISH2-3R4-rep3-cp190-100x_Position023_22_cmle.ics	81	0	1	1	0.0	0.0	0.0
1376	Feb25-FISH2-3R4-rep3-cp190-100x_Position023_22_cmle.ics	81	0	1	2	0.0	0.0	0.0
1377	Feb25-FISH2-3R4-rep3-cp190-100x_Position023_22_cmle.ics	81	0	2	1	0.0	0.0	0.0
1378	Feb25-FISH2-3R4-rep3-cp190-100x_Position023_22_cmle.ics	81	0	2	2	0.0	0.0	0.0
1379	Feb25-FISH2-3R4-rep3-cp190-100x_Position023_22_cmle.ics	81	0	3	1	0.0	0.0	0.0
1380	Feb25-FISH2-3R4-rep3-cp190-100x_Position023_22_cmle.ics	81	0	3	2	0.0	0.0	0.0
1381	Feb25-FISH2-3R4-rep3-cp190-100x_Position023_22_cmle.ics	81	0	4	1	0.0	0.0	0.0
1382	Feb25-FISH2-3R4-rep3-cp190-100x_Position023_22_cmle.ics	81	0	4	2	0.0	0.0	0.0
1383	Feb25-FISH2-3R4-rep3-cp190-100x_Position023_22_cmle.ics	82	0	1	1	0.07147746447594806	0.12449799196787145	0.13537117903930126
1384	Feb25-FISH2-3R4-rep3-cp190-100x_Position023_22_cmle.ics	83	0	1	1	0.0	0.0	0.0
1385	Feb25-FISH2-3R4-rep3-cp190-100x_Position023_22_cmle.ics	83	0	1	2	0.1706236248780696	0.27205882352941174	0.7872340425531914
1386	Feb25-FISH2-3R4-rep3-cp190-100x_Position023_22_cmle.ics	84	0	1	1	0.0	0.0	0.0
1387	Feb25-FISH2-3R4-rep3-cp190-100x_Position024_23_cmle.ics	2	0	1	1	0.0023057246605144538	0.01020408163265306	0.006944444444444444
1388	Feb25-FISH2-3R4-rep3-cp190-100x_Position024_23_cmle.ics	2	0	1	2	0.0	0.0	0.0
1389	Feb25-FISH2-3R4-rep3-cp190-100x_Position024_23_cmle.ics	2	0	2	1	0.0	0.0	0.0
1390	Feb25-FISH2-3R4-rep3-cp190-100x_Position024_23_cmle.ics	2	0	2	2	0.27438123460122	0.5458715596330275	0.6467391304347825
1391	Feb25-FISH2-3R4-rep3-cp190-100x_Position024_23_cmle.ics	3	0	1	1	0.01152862330257227	0.05154639175257732	0.03571428571428571
1392	Feb25-FISH2-3R4-rep3-cp190-100x_Position024_23_cmle.ics	5	0	1	1	0.0	0.0	0.0
1393	Feb25-FISH2-3R4-rep3-cp190-100x_Position024_23_cmle.ics	5	0	1	2	0.0	0.0	0.0
1394	Feb25-FISH2-3R4-rep3-cp190-100x_Position024_23_cmle.ics	13	0	1	1	0.0	0.0	0.0
1395	Feb25-FISH2-3R4-rep3-cp190-100x_Position024_23_cmle.ics	14	0	1	1	0.10145188506263597	0.26829268292682923	0.14473684210526314
1396	Feb25-FISH2-3R4-rep3-cp190-100x_Position024_23_cmle.ics	14	0	2	1	0.0	0.0	0.0
1397	Feb25-FISH2-3R4-rep3-cp190-100x_Position024_23_cmle.ics	15	0	1	1	0.15678927691498284	0.5714285714285713	0.5714285714285713
1398	Feb25-FISH2-3R4-rep3-cp190-100x_Position024_23_cmle.ics	16	0	1	1	0.09222898642057815	0.3361344537815126	0.42553191489361697
1399	Feb25-FISH2-3R4-rep3-cp190-100x_Position024_23_cmle.ics	17	0	1	1	0.03689159456823126	0.24242424242424238	0.13913043478260867
1400	Feb25-FISH2-3R4-rep3-cp190-100x_Position024_23_cmle.ics	18	0	1	1	0.05533739185234689	0.1935483870967742	0.19047619047619044
1401	Feb25-FISH2-3R4-rep3-cp190-100x_Position024_23_cmle.ics	19	0	1	1	0.027668695926173444	0.09375	0.09375
1402	Feb25-FISH2-3R4-rep3-cp190-100x_Position024_23_cmle.ics	21	0	1	1	0.04380876854977462	0.1386861313868613	0.13970588235294115
1403	Feb25-FISH2-3R4-rep3-cp190-100x_Position024_23_cmle.ics	22	0	1	1	0.0	0.0	0.0
1404	Feb25-FISH2-3R4-rep3-cp190-100x_Position024_23_cmle.ics	24	0	1	1	0.0	0.0	0.0
1405	Feb25-FISH2-3R4-rep3-cp190-100x_Position024_23_cmle.ics	25	0	1	1	0.0	0.0	0.0
1406	Feb25-FISH2-3R4-rep3-cp190-100x_Position024_23_cmle.ics	27	0	1	1	0.0	0.0	0.0
1407	Feb25-FISH2-3R4-rep3-cp190-100x_Position024_23_cmle.ics	27	0	1	2	0.0	0.0	0.0
1408	Feb25-FISH2-3R4-rep3-cp190-100x_Position024_23_cmle.ics	28	0	1	1	0.0	0.0	0.0
1409	Feb25-FISH2-3R4-rep3-cp190-100x_Position024_23_cmle.ics	31	0	1	1	0.0046114493210289076	0.02702702702702703	0.027397260273972598
1410	Feb25-FISH2-3R4-rep3-cp190-100x_Position024_23_cmle.ics	33	0	1	1	0.0	0.0	0.0
1411	Feb25-FISH2-3R4-rep3-cp190-100x_Position024_23_cmle.ics	34	0	1	1	0.0	0.0	0.0
1412	Feb25-FISH2-3R4-rep3-cp190-100x_Position024_23_cmle.ics	35	0	1	1	0.0	0.0	0.0
1413	Feb25-FISH2-3R4-rep3-cp190-100x_Position024_23_cmle.ics	36	0	1	1	0.0	0.0	0.0
1414	Feb25-FISH2-3R4-rep3-cp190-100x_Position024_23_cmle.ics	37	0	1	1	0.15448355225446841	0.2977777777777778	0.2977777777777778
1415	Feb25-FISH2-3R4-rep3-cp190-100x_Position024_23_cmle.ics	40	0	1	1	0.03689159456823126	0.09580838323353293	0.09815950920245398
1416	Feb25-FISH2-3R4-rep3-cp190-100x_Position024_23_cmle.ics	41	0	1	1	0.03458586990771681	0.1724137931034483	0.15625000000000003
1417	Feb25-FISH2-3R4-rep3-cp190-100x_Position024_23_cmle.ics	43	0	1	1	0.0	0.0	0.0
1418	Feb25-FISH2-3R4-rep3-cp190-100x_Position024_23_cmle.ics	45	0	1	1	0.14526065361241058	0.5121951219512195	0.5121951219512195
1419	Feb25-FISH2-3R4-rep3-cp190-100x_Position024_23_cmle.ics	46	0	1	1	0.35508159771922587	0.5992217898832685	0.5133333333333333
1420	Feb25-FISH2-3R4-rep3-cp190-100x_Position024_23_cmle.ics	47	0	1	1	0.04150304388926017	0.27272727272727265	0.28125
1421	Feb25-FISH2-3R4-rep3-cp190-100x_Position024_23_cmle.ics	49	0	1	1	0.0	0.0	0.0
1422	Feb25-FISH2-3R4-rep3-cp190-100x_Position024_23_cmle.ics	50	0	1	1	0.0	0.0	0.0
1423	Feb25-FISH2-3R4-rep3-cp190-100x_Position024_23_cmle.ics	51	0	1	1	0.0	0.0	0.0
1424	Feb25-FISH2-3R4-rep3-cp190-100x_Position024_23_cmle.ics	54	0	1	1	0.0	0.0	0.0
1425	Feb25-FISH2-3R4-rep3-cp190-100x_Position024_23_cmle.ics	55	0	1	1	0.0	0.0	0.0
1426	Feb25-FISH2-3R4-rep3-cp190-100x_Position024_23_cmle.ics	56	0	1	1	0.020751521944630084	0.1111111111111111	0.08737864077669902
1427	Feb25-FISH2-3R4-rep3-cp190-100x_Position024_23_cmle.ics	58	0	1	1	0.0	0.0	0.0
1428	Feb25-FISH2-3R4-rep3-cp190-100x_Position024_23_cmle.ics	58	0	2	1	0.07608891379697698	0.34375000000000006	0.21428571428571427
1429	Feb25-FISH2-3R4-rep3-cp190-100x_Position024_23_cmle.ics	60	0	1	1	0.14295492895189613	0.8493150684931504	0.5688073394495412
1430	Feb25-FISH2-3R4-rep3-cp190-100x_Position024_23_cmle.ics	61	0	1	1	0.0	0.0	0.0
1431	Feb25-FISH2-3R4-rep3-cp190-100x_Position024_23_cmle.ics	62	0	1	1	0.053031667191832436	0.15753424657534243	0.1377245508982036
1432	Feb25-FISH2-3R4-rep3-cp190-100x_Position024_23_cmle.ics	63	0	1	1	0.06225456583389025	0.2842105263157894	0.27
1433	Feb25-FISH2-3R4-rep3-cp190-100x_Position024_23_cmle.ics	64	0	1	1	0.03228014524720235	0.10769230769230767	0.10769230769230767
1434	Feb25-FISH2-3R4-rep3-cp190-100x_Position024_23_cmle.ics	66	0	1	1	0.13603775497035278	0.3933333333333333	0.3933333333333333
1435	Feb25-FISH2-3R4-rep3-cp190-100x_Position024_23_cmle.ics	68	0	1	1	0.0	0.0	0.0
1436	Feb25-FISH2-3R4-rep3-cp190-100x_Position024_23_cmle.ics	70	0	1	1	0.053031667191832436	0.23232323232323232	0.21698113207547168
1437	Feb25-FISH2-3R4-rep3-cp190-100x_Position024_23_cmle.ics	71	0	1	1	0.009222898642057815	0.03703703703703703	0.035714285714285705
1438	Feb25-FISH2-3R4-rep3-cp190-100x_Position024_23_cmle.ics	72	0	1	1	0.1291205809888094	0.3999999999999999	0.8888888888888887
1439	Feb25-FISH2-3R4-rep3-cp190-100x_Position024_23_cmle.ics	73	0	1	1	0.06686601515491916	0.5686274509803921	0.1638418079096045
1440	Feb25-FISH2-3R4-rep3-cp190-100x_Position024_23_cmle.ics	73	0	2	1	0.0	0.0	0.0
1441	Feb25-FISH2-3R4-rep3-cp190-100x_Position024_23_cmle.ics	74	0	1	1	0.0	0.0	0.0
1442	Feb25-FISH2-3R4-rep3-cp190-100x_Position024_23_cmle.ics	75	0	1	1	0.0	0.0	0.0
1443	Feb25-FISH2-3R4-rep3-cp190-100x_Position024_23_cmle.ics	76	0	1	1	0.0	0.0	0.0
1444	Feb25-FISH2-3R4-rep3-cp190-100x_Position024_23_cmle.ics	77	0	1	1	0.053031667191832436	0.24210526315789468	0.24468085106382975
1445	Feb25-FISH2-3R4-rep3-cp190-100x_Position024_23_cmle.ics	78	0	1	1	0.0	0.0	0.0
1446	Feb25-FISH2-3R4-rep3-cp190-100x_Position024_23_cmle.ics	79	0	1	1	0.0	0.0	0.0
1447	Feb25-FISH2-3R4-rep3-cp190-100x_Position024_23_cmle.ics	80	0	1	1	0.006917173981543361	0.02307692307692307	0.02307692307692307
1448	Feb25-FISH2-3R4-rep3-cp190-100x_Position024_23_cmle.ics	81	0	1	1	0.0	0.0	0.0
1449	Feb25-FISH2-3R4-rep3-cp190-100x_Position024_23_cmle.ics	82	0	1	1	0.006917173981543361	0.036144578313253004	0.021126760563380278
1450	Feb25-FISH2-3R4-rep3-cp190-100x_Position024_23_cmle.ics	82	0	2	1	0.0	0.0	0.0
1451	Feb25-FISH2-3R4-rep3-cp190-100x_Position024_23_cmle.ics	83	0	1	1	0.0645602904944047	0.47457627118644063	0.47457627118644063
1452	Feb25-FISH2-3R4-rep3-cp190-100x_Position025_24_cmle.ics	2	0	1	1	0.0	0.0	0.0
1453	Feb25-FISH2-3R4-rep3-cp190-100x_Position025_24_cmle.ics	3	0	1	1	0.0	0.0	0.0
1454	Feb25-FISH2-3R4-rep3-cp190-100x_Position025_24_cmle.ics	5	0	1	1	0.0	0.0	0.0
1455	Feb25-FISH2-3R4-rep3-cp190-100x_Position025_24_cmle.ics	6	0	1	1	0.10836905904417933	0.408695652173913	0.408695652173913
1456	Feb25-FISH2-3R4-rep3-cp190-100x_Position025_24_cmle.ics	7	0	1	1	0.0046114493210289076	0.019801980198019802	0.03389830508474576
1457	Feb25-FISH2-3R4-rep3-cp190-100x_Position025_24_cmle.ics	8	0	1	1	0.0	0.0	0.0
1458	Feb25-FISH2-3R4-rep3-cp190-100x_Position025_24_cmle.ics	9	0	1	1	0.10606333438366487	0.26900584795321636	0.26436781609195403
1459	Feb25-FISH2-3R4-rep3-cp190-100x_Position025_24_cmle.ics	10	0	1	1	0.053031667191832436	0.2911392405063291	0.1503267973856209
1460	Feb25-FISH2-3R4-rep3-cp190-100x_Position025_24_cmle.ics	13	0	1	1	0.1798465235201274	0.5652173913043479	0.5652173913043479
1461	Feb25-FISH2-3R4-rep3-cp190-100x_Position025_24_cmle.ics	14	0	1	1	0.0	0.0	0.0
1462	Feb25-FISH2-3R4-rep3-cp190-100x_Position025_24_cmle.ics	14	0	1	2	0.0	0.0	0.0
1463	Feb25-FISH2-3R4-rep3-cp190-100x_Position025_24_cmle.ics	14	0	2	1	0.0	0.0	0.0
1464	Feb25-FISH2-3R4-rep3-cp190-100x_Position025_24_cmle.ics	14	0	2	2	0.0	0.0	0.0
1465	Feb25-FISH2-3R4-rep3-cp190-100x_Position025_24_cmle.ics	15	0	1	1	0.0645602904944047	0.3146067415730337	0.3181818181818182
1466	Feb25-FISH2-3R4-rep3-cp190-100x_Position025_24_cmle.ics	16	0	1	1	0.0	0.0	0.0
1467	Feb25-FISH2-3R4-rep3-cp190-100x_Position025_24_cmle.ics	17	0	1	1	0.09222898642057815	0.27397260273972596	0.27210884353741494
1468	Feb25-FISH2-3R4-rep3-cp190-100x_Position025_24_cmle.ics	19	0	1	1	0.0	0.0	0.0
1469	Feb25-FISH2-3R4-rep3-cp190-100x_Position025_24_cmle.ics	20	0	1	1	0.0	0.0	0.0
1470	Feb25-FISH2-3R4-rep3-cp190-100x_Position025_24_cmle.ics	21	0	1	1	0.14295492895189613	0.3583815028901733	0.4525547445255474
1471	Feb25-FISH2-3R4-rep3-cp190-100x_Position025_24_cmle.ics	24	0	1	1	0.1798465235201274	0.45614035087719296	0.4126984126984126
1472	Feb25-FISH2-3R4-rep3-cp190-100x_Position025_24_cmle.ics	25	0	1	1	0.0	0.0	0.0
1473	Feb25-FISH2-3R4-rep3-cp190-100x_Position025_24_cmle.ics	25	0	2	1	0.0	0.0	0.0
1474	Feb25-FISH2-3R4-rep3-cp190-100x_Position025_24_cmle.ics	26	0	1	1	0.09684043574160706	0.28965517241379307	0.2372881355932203
1475	Feb25-FISH2-3R4-rep3-cp190-100x_Position025_24_cmle.ics	27	0	1	1	0.0	0.0	0.0
1476	Feb25-FISH2-3R4-rep3-cp190-100x_Position025_24_cmle.ics	27	0	2	1	0.0	0.0	0.0
1477	Feb25-FISH2-3R4-rep3-cp190-100x_Position025_24_cmle.ics	28	0	1	1	0.31127282916945126	0.7417582417582417	0.49632352941176466
1478	Feb25-FISH2-3R4-rep3-cp190-100x_Position025_24_cmle.ics	28	0	1	2	0.0	0.0	0.0
1479	Feb25-FISH2-3R4-rep3-cp190-100x_Position025_24_cmle.ics	28	0	2	1	0.0	0.0	0.0
1480	Feb25-FISH2-3R4-rep3-cp190-100x_Position025_24_cmle.ics	28	0	2	2	0.07147746447594806	0.2039473684210526	0.5740740740740738
1481	Feb25-FISH2-3R4-rep3-cp190-100x_Position025_24_cmle.ics	29	0	1	1	0.0	0.0	0.0
1482	Feb25-FISH2-3R4-rep3-cp190-100x_Position025_24_cmle.ics	30	0	1	1	0.06225456583389025	0.3648648648648649	0.1534090909090909
1483	Feb25-FISH2-3R4-rep3-cp190-100x_Position025_24_cmle.ics	32	0	1	1	0.06686601515491916	0.21641791044776118	0.20567375886524822
1484	Feb25-FISH2-3R4-rep3-cp190-100x_Position025_24_cmle.ics	35	0	1	1	0.0	0.0	0.0
1485	Feb25-FISH2-3R4-rep3-cp190-100x_Position025_24_cmle.ics	36	0	1	1	0.0	0.0	0.0
1486	Feb25-FISH2-3R4-rep3-cp190-100x_Position025_24_cmle.ics	37	0	1	1	0.027668695926173444	0.09022556390977442	0.09090909090909088
1487	Feb25-FISH2-3R4-rep3-cp190-100x_Position025_24_cmle.ics	38	0	1	1	0.0	0.0	0.0
1488	Feb25-FISH2-3R4-rep3-cp190-100x_Position025_24_cmle.ics	39	0	1	1	0.24671253867504656	0.5911602209944751	0.5846994535519126
1489	Feb25-FISH2-3R4-rep3-cp190-100x_Position025_24_cmle.ics	40	0	1	1	0.0	0.0	0.0
1490	Feb25-FISH2-3R4-rep3-cp190-100x_Position025_24_cmle.ics	41	0	1	1	0.0	0.0	0.0
1491	Feb25-FISH2-3R4-rep3-cp190-100x_Position025_24_cmle.ics	46	0	1	1	0.03228014524720235	0.07734806629834254	0.07734806629834254
1492	Feb25-FISH2-3R4-rep3-cp190-100x_Position025_24_cmle.ics	47	0	1	1	0.06917173981543362	0.36144578313253006	0.35294117647058826
1493	Feb25-FISH2-3R4-rep3-cp190-100x_Position025_24_cmle.ics	48	0	1	1	0.0046114493210289076	0.012987012987012986	0.012987012987012986
1494	Feb25-FISH2-3R4-rep3-cp190-100x_Position025_24_cmle.ics	50	0	1	1	0.0	0.0	0.0
1495	Feb25-FISH2-3R4-rep3-cp190-100x_Position025_24_cmle.ics	50	0	2	1	0.0	0.0	0.0
1496	Feb25-FISH2-3R4-rep3-cp190-100x_Position025_24_cmle.ics	55	0	1	1	0.0	0.0	0.0
1497	Feb25-FISH2-3R4-rep3-cp190-100x_Position025_24_cmle.ics	56	0	1	1	0.0	0.0	0.0
1498	Feb25-FISH2-3R4-rep3-cp190-100x_Position025_24_cmle.ics	56	0	1	2	0.0	0.0	0.0
1499	Feb25-FISH2-3R4-rep3-cp190-100x_Position025_24_cmle.ics	57	0	1	1	0.0	0.0	0.0
1500	Feb25-FISH2-3R4-rep3-cp190-100x_Position025_24_cmle.ics	58	0	1	1	0.0	0.0	0.0
1501	Feb25-FISH2-3R4-rep3-cp190-100x_Position025_24_cmle.ics	59	0	1	1	0.0	0.0	0.0
1502	Feb25-FISH2-3R4-rep3-cp190-100x_Position025_24_cmle.ics	60	0	1	1	0.0	0.0	0.0
1503	Feb25-FISH2-3R4-rep3-cp190-100x_Position025_24_cmle.ics	61	0	1	1	0.08070036311800588	0.5555555555555555	0.19662921348314605
1504	Feb25-FISH2-3R4-rep3-cp190-100x_Position025_24_cmle.ics	62	0	1	1	0.0	0.0	0.0
1505	Feb25-FISH2-3R4-rep3-cp190-100x_Position025_24_cmle.ics	65	0	1	1	0.12220340700726605	0.33544303797468356	0.4076923076923076
1506	Feb25-FISH2-3R4-rep3-cp190-100x_Position025_24_cmle.ics	66	0	1	1	0.0	0.0	0.0
1507	Feb25-FISH2-3R4-rep3-cp190-100x_Position025_24_cmle.ics	67	0	1	1	0.0	0.0	0.0
1508	Feb25-FISH2-3R4-rep3-cp190-100x_Position025_24_cmle.ics	68	0	1	1	0.0	0.0	0.0
1509	Feb25-FISH2-3R4-rep3-cp190-100x_Position025_24_cmle.ics	71	0	1	1	0.0	0.0	0.0
1510	Feb25-FISH2-3R4-rep3-cp190-100x_Position025_24_cmle.ics	73	0	1	1	0.0	0.0	0.0
1511	Feb25-FISH2-3R4-rep3-cp190-100x_Position025_24_cmle.ics	75	0	1	1	0.04380876854977462	0.12582781456953643	0.12751677852348992
1512	Feb25-FISH2-3R4-rep3-cp190-100x_Position025_24_cmle.ics	76	0	1	1	0.07839463845749142	0.25563909774436083	0.2575757575757575
1513	Feb25-FISH2-3R4-rep3-cp190-100x_Position025_24_cmle.ics	77	0	1	1	0.0	0.0	0.0
1514	Feb25-FISH2-3R4-rep3-cp190-100x_Position025_24_cmle.ics	78	0	1	1	0.0	0.0	0.0
1515	Feb25-FISH2-3R4-rep3-cp190-100x_Position025_24_cmle.ics	78	0	2	1	0.1498721029334395	0.4193548387096774	0.24163568773234198
1516	Feb25-FISH2-3R4-rep3-cp190-100x_Position025_24_cmle.ics	80	0	1	1	0.07608891379697698	0.3793103448275862	0.423076923076923
1517	Feb25-FISH2-3R4-rep3-cp190-100x_Position025_24_cmle.ics	81	0	1	1	0.07147746447594806	0.3369565217391304	0.4025974025974025
1518	Feb25-FISH2-3R4-rep3-cp190-100x_Position025_24_cmle.ics	81	0	1	2	0.0	0.0	0.0
1519	Feb25-FISH2-3R4-rep3-cp190-100x_Position025_24_cmle.ics	82	0	1	1	0.1706236248780696	0.4228571428571428	0.5174825174825175
1520	Feb25-FISH2-3R4-rep3-cp190-100x_Position026_25_cmle.ics	2	0	1	1	0.0	0.0	0.0
1521	Feb25-FISH2-3R4-rep3-cp190-100x_Position026_25_cmle.ics	4	0	1	1	0.17754079885961294	0.5789473684210525	0.5499999999999999
1522	Feb25-FISH2-3R4-rep3-cp190-100x_Position026_25_cmle.ics	5	0	1	1	0.03228014524720235	0.2745098039215686	0.08860759493670886
1523	Feb25-FISH2-3R4-rep3-cp190-100x_Position026_25_cmle.ics	5	0	2	1	0.0	0.0	0.0
1524	Feb25-FISH2-3R4-rep3-cp190-100x_Position026_25_cmle.ics	7	0	1	1	0.0	0.0	0.0
1525	Feb25-FISH2-3R4-rep3-cp190-100x_Position026_25_cmle.ics	8	0	1	1	0.0	0.0	0.0
1526	Feb25-FISH2-3R4-rep3-cp190-100x_Position026_25_cmle.ics	9	0	1	1	0.03458586990771681	0.2884615384615385	0.15957446808510636
1527	Feb25-FISH2-3R4-rep3-cp190-100x_Position026_25_cmle.ics	10	0	1	1	0.0046114493210289076	0.027397260273972598	0.027397260273972598
1528	Feb25-FISH2-3R4-rep3-cp190-100x_Position026_25_cmle.ics	11	0	1	1	0.09684043574160706	0.3111111111111111	0.2576687116564417
1529	Feb25-FISH2-3R4-rep3-cp190-100x_Position026_25_cmle.ics	15	0	1	1	0.1844579728411563	0.5442176870748299	0.5442176870748299
1530	Feb25-FISH2-3R4-rep3-cp190-100x_Position026_25_cmle.ics	16	0	1	1	0.19829232080424303	0.6142857142857142	0.6142857142857142
1531	Feb25-FISH2-3R4-rep3-cp190-100x_Position026_25_cmle.ics	17	0	1	1	0.013834347963086722	0.05660377358490565	0.042253521126760556
1532	Feb25-FISH2-3R4-rep3-cp190-100x_Position026_25_cmle.ics	18	0	1	1	0.19598659614372857	0.5592105263157894	0.5592105263157894
1533	Feb25-FISH2-3R4-rep3-cp190-100x_Position026_25_cmle.ics	19	0	1	1	0.0	0.0	0.0
1534	Feb25-FISH2-3R4-rep3-cp190-100x_Position026_25_cmle.ics	19	0	2	1	0.0	0.0	0.0
1535	Feb25-FISH2-3R4-rep3-cp190-100x_Position026_25_cmle.ics	22	0	1	1	0.06686601515491916	0.2543859649122807	0.23770491803278687
1536	Feb25-FISH2-3R4-rep3-cp190-100x_Position026_25_cmle.ics	23	0	1	1	0.027668695926173444	0.23529411764705876	0.08053691275167783
1537	Feb25-FISH2-3R4-rep3-cp190-100x_Position026_25_cmle.ics	25	0	1	1	0.0	0.0	0.0
1538	Feb25-FISH2-3R4-rep3-cp190-100x_Position026_25_cmle.ics	26	0	1	1	0.1706236248780696	0.5068493150684931	0.5068493150684931
1539	Feb25-FISH2-3R4-rep3-cp190-100x_Position026_25_cmle.ics	27	0	1	1	0.06917173981543362	0.48387096774193555	0.42857142857142855
1540	Feb25-FISH2-3R4-rep3-cp190-100x_Position026_25_cmle.ics	28	0	1	1	0.0	0.0	0.0
1541	Feb25-FISH2-3R4-rep3-cp190-100x_Position026_25_cmle.ics	28	0	1	2	0.0	0.0	0.0
1542	Feb25-FISH2-3R4-rep3-cp190-100x_Position026_25_cmle.ics	28	0	2	1	0.0	0.0	0.0
1543	Feb25-FISH2-3R4-rep3-cp190-100x_Position026_25_cmle.ics	28	0	2	2	0.0	0.0	0.0
1544	Feb25-FISH2-3R4-rep3-cp190-100x_Position026_25_cmle.ics	29	0	1	1	0.21673811808835866	0.7286821705426356	0.6394557823129251
1545	Feb25-FISH2-3R4-rep3-cp190-100x_Position026_25_cmle.ics	31	0	1	1	0.0	0.0	0.0
1546	Feb25-FISH2-3R4-rep3-cp190-100x_Position026_25_cmle.ics	33	0	1	1	0.0	0.0	0.0
1547	Feb25-FISH2-3R4-rep3-cp190-100x_Position026_25_cmle.ics	33	0	1	2	0.0	0.0	0.0
1548	Feb25-FISH2-3R4-rep3-cp190-100x_Position026_25_cmle.ics	34	0	1	1	0.04380876854977462	0.22352941176470587	0.2261904761904762
1549	Feb25-FISH2-3R4-rep3-cp190-100x_Position026_25_cmle.ics	35	0	1	1	0.04842021787080353	0.21428571428571425	0.15789473684210523
1550	Feb25-FISH2-3R4-rep3-cp190-100x_Position026_25_cmle.ics	36	0	1	1	0.0	0.0	0.0
1551	Feb25-FISH2-3R4-rep3-cp190-100x_Position026_25_cmle.ics	37	0	1	1	0.0	0.0	0.0
1552	Feb25-FISH2-3R4-rep3-cp190-100x_Position026_25_cmle.ics	38	0	1	1	0.0	0.0	0.0
1553	Feb25-FISH2-3R4-rep3-cp190-100x_Position026_25_cmle.ics	38	0	2	1	0.0	0.0	0.0
1554	Feb25-FISH2-3R4-rep3-cp190-100x_Position026_25_cmle.ics	38	0	3	1	0.025362971265658993	0.1964285714285714	0.0421455938697318
1555	Feb25-FISH2-3R4-rep3-cp190-100x_Position026_25_cmle.ics	39	0	1	1	0.027668695926173444	0.09230769230769229	0.09230769230769229
1556	Feb25-FISH2-3R4-rep3-cp190-100x_Position026_25_cmle.ics	40	0	1	1	0.0023057246605144538	0.0049504950495049506	0.004975124378109452
1557	Feb25-FISH2-3R4-rep3-cp190-100x_Position026_25_cmle.ics	41	0	1	1	0.0	0.0	0.0
1558	Feb25-FISH2-3R4-rep3-cp190-100x_Position026_25_cmle.ics	43	0	1	1	0.0	0.0	0.0
1559	Feb25-FISH2-3R4-rep3-cp190-100x_Position026_25_cmle.ics	44	0	1	1	0.0	0.0	0.0
1560	Feb25-FISH2-3R4-rep3-cp190-100x_Position026_25_cmle.ics	45	0	1	1	0.0	0.0	0.0
1561	Feb25-FISH2-3R4-rep3-cp190-100x_Position026_25_cmle.ics	46	0	1	1	0.0	0.0	0.0
1562	Feb25-FISH2-3R4-rep3-cp190-100x_Position026_25_cmle.ics	46	0	1	2	0.0	0.0	0.0
1563	Feb25-FISH2-3R4-rep3-cp190-100x_Position026_25_cmle.ics	47	0	1	1	0.0	0.0	0.0
1564	Feb25-FISH2-3R4-rep3-cp190-100x_Position026_25_cmle.ics	48	0	1	1	0.059948841173375796	0.3999999999999999	0.4482758620689654
1565	Feb25-FISH2-3R4-rep3-cp190-100x_Position026_25_cmle.ics	50	0	1	1	0.0	0.0	0.0
1566	Feb25-FISH2-3R4-rep3-cp190-100x_Position026_25_cmle.ics	52	0	1	1	0.10145188506263597	0.36974789915966383	0.2875816993464052
1567	Feb25-FISH2-3R4-rep3-cp190-100x_Position026_25_cmle.ics	54	0	1	1	0.08300608777852034	0.33644859813084105	0.33333333333333326
1568	Feb25-FISH2-3R4-rep3-cp190-100x_Position026_25_cmle.ics	55	0	1	1	0.08070036311800588	0.35	0.3571428571428571
1569	Feb25-FISH2-3R4-rep3-cp190-100x_Position026_25_cmle.ics	56	0	1	1	0.06917173981543362	0.3225806451612903	0.3157894736842105
1570	Feb25-FISH2-3R4-rep3-cp190-100x_Position026_25_cmle.ics	57	0	1	1	0.0	0.0	0.0
1571	Feb25-FISH2-3R4-rep3-cp190-100x_Position026_25_cmle.ics	58	0	1	1	0.0	0.0	0.0
1572	Feb25-FISH2-3R4-rep3-cp190-100x_Position026_25_cmle.ics	58	0	1	2	0.11759195768623715	0.173469387755102	0.48113207547169806
1573	Feb25-FISH2-3R4-rep3-cp190-100x_Position026_25_cmle.ics	59	0	1	1	0.17292934953858402	0.663716814159292	0.663716814159292
1574	Feb25-FISH2-3R4-rep3-cp190-100x_Position026_25_cmle.ics	60	0	1	1	0.0	0.0	0.0
1575	Feb25-FISH2-3R4-rep3-cp190-100x_Position026_25_cmle.ics	61	0	1	1	0.08761753709954924	0.3958333333333333	0.44705882352941173
1576	Feb25-FISH2-3R4-rep3-cp190-100x_Position026_25_cmle.ics	62	0	1	1	0.0	0.0	0.0
1577	Feb25-FISH2-3R4-rep3-cp190-100x_Position026_25_cmle.ics	63	0	1	1	0.06686601515491916	0.26605504587155965	0.2710280373831775
1578	Feb25-FISH2-3R4-rep3-cp190-100x_Position026_25_cmle.ics	64	0	1	1	0.03689159456823126	0.13333333333333333	0.10884353741496597
1579	Feb25-FISH2-3R4-rep3-cp190-100x_Position027_26_cmle.ics	1	0	1	1	0.04842021787080353	0.2258064516129032	0.2234042553191489
1580	Feb25-FISH2-3R4-rep3-cp190-100x_Position027_26_cmle.ics	2	0	1	1	0.0	0.0	0.0
1581	Feb25-FISH2-3R4-rep3-cp190-100x_Position027_26_cmle.ics	2	0	1	2	0.0	0.0	0.0
1582	Feb25-FISH2-3R4-rep3-cp190-100x_Position027_26_cmle.ics	2	0	1	3	0.0	0.0	0.0
1583	Feb25-FISH2-3R4-rep3-cp190-100x_Position027_26_cmle.ics	3	0	1	1	0.12681485632829495	0.4104477611940298	0.6249999999999999
1584	Feb25-FISH2-3R4-rep3-cp190-100x_Position027_26_cmle.ics	4	0	1	1	0.0	0.0	0.0
1585	Feb25-FISH2-3R4-rep3-cp190-100x_Position027_26_cmle.ics	4	0	1	2	0.0046114493210289076	0.035714285714285705	0.021739130434782605
1586	Feb25-FISH2-3R4-rep3-cp190-100x_Position027_26_cmle.ics	5	0	1	1	0.016140072623601176	0.1346153846153846	0.1346153846153846
1587	Feb25-FISH2-3R4-rep3-cp190-100x_Position027_26_cmle.ics	8	0	1	1	0.06686601515491916	0.4393939393939393	0.24166666666666664
1588	Feb25-FISH2-3R4-rep3-cp190-100x_Position027_26_cmle.ics	8	0	2	1	0.0	0.0	0.0
1589	Feb25-FISH2-3R4-rep3-cp190-100x_Position027_26_cmle.ics	9	0	1	1	0.0	0.0	0.0
1590	Feb25-FISH2-3R4-rep3-cp190-100x_Position027_26_cmle.ics	11	0	1	1	0.21212666876732975	0.7796610169491525	0.6478873239436619
1591	Feb25-FISH2-3R4-rep3-cp190-100x_Position027_26_cmle.ics	12	0	1	1	0.0	0.0	0.0
1592	Feb25-FISH2-3R4-rep3-cp190-100x_Position027_26_cmle.ics	13	0	1	1	0.0	0.0	0.0
1593	Feb25-FISH2-3R4-rep3-cp190-100x_Position027_26_cmle.ics	14	0	1	1	0.04842021787080353	0.1627906976744186	0.1627906976744186
1594	Feb25-FISH2-3R4-rep3-cp190-100x_Position027_26_cmle.ics	17	0	1	1	0.06686601515491916	0.40845070422535207	0.40845070422535207
1595	Feb25-FISH2-3R4-rep3-cp190-100x_Position027_26_cmle.ics	18	0	1	1	0.0	0.0	0.0
1596	Feb25-FISH2-3R4-rep3-cp190-100x_Position027_26_cmle.ics	19	0	1	1	0.1291205809888094	0.6292134831460674	0.6222222222222221
1597	Feb25-FISH2-3R4-rep3-cp190-100x_Position027_26_cmle.ics	20	0	1	1	0.0	0.0	0.0
1598	Feb25-FISH2-3R4-rep3-cp190-100x_Position027_26_cmle.ics	21	0	1	1	0.19829232080424303	0.688	0.671875
1599	Feb25-FISH2-3R4-rep3-cp190-100x_Position027_26_cmle.ics	22	0	1	1	0.0	0.0	0.0
1600	Feb25-FISH2-3R4-rep3-cp190-100x_Position027_26_cmle.ics	23	0	1	1	0.025362971265658993	0.14285714285714285	0.14102564102564102
1601	Feb25-FISH2-3R4-rep3-cp190-100x_Position027_26_cmle.ics	25	0	1	1	0.1245091316677805	0.49090909090909096	0.6428571428571429
1602	Feb25-FISH2-3R4-rep3-cp190-100x_Position027_26_cmle.ics	25	0	1	2	0.0	0.0	0.0
1603	Feb25-FISH2-3R4-rep3-cp190-100x_Position027_26_cmle.ics	25	0	2	1	0.0	0.0	0.0
1604	Feb25-FISH2-3R4-rep3-cp190-100x_Position027_26_cmle.ics	25	0	2	2	0.0046114493210289076	0.03448275862068965	0.022988505747126436
1605	Feb25-FISH2-3R4-rep3-cp190-100x_Position027_26_cmle.ics	26	0	1	1	0.0	0.0	0.0
1606	Feb25-FISH2-3R4-rep3-cp190-100x_Position027_26_cmle.ics	27	0	1	1	0.0	0.0	0.0
1607	Feb25-FISH2-3R4-rep3-cp190-100x_Position027_26_cmle.ics	27	0	2	1	0.14064920429138167	0.8243243243243243	0.3885350318471337
1608	Feb25-FISH2-3R4-rep3-cp190-100x_Position027_26_cmle.ics	28	0	1	1	0.0	0.0	0.0
1609	Feb25-FISH2-3R4-rep3-cp190-100x_Position027_26_cmle.ics	29	0	1	1	0.0	0.0	0.0
1610	Feb25-FISH2-3R4-rep3-cp190-100x_Position027_26_cmle.ics	30	0	1	1	0.0	0.0	0.0
1611	Feb25-FISH2-3R4-rep3-cp190-100x_Position027_26_cmle.ics	33	0	1	1	0.0	0.0	0.0
1612	Feb25-FISH2-3R4-rep3-cp190-100x_Position027_26_cmle.ics	33	0	1	2	0.0	0.0	0.0
1613	Feb25-FISH2-3R4-rep3-cp190-100x_Position027_26_cmle.ics	33	0	2	1	0.0	0.0	0.0
1614	Feb25-FISH2-3R4-rep3-cp190-100x_Position027_26_cmle.ics	33	0	2	2	0.1844579728411563	0.42780748663101603	0.5517241379310345
1615	Feb25-FISH2-3R4-rep3-cp190-100x_Position027_26_cmle.ics	34	0	1	1	0.0	0.0	0.0
1616	Feb25-FISH2-3R4-rep3-cp190-100x_Position027_26_cmle.ics	36	0	1	1	0.0	0.0	0.0
1617	Feb25-FISH2-3R4-rep3-cp190-100x_Position027_26_cmle.ics	37	0	1	1	0.0	0.0	0.0
1618	Feb25-FISH2-3R4-rep3-cp190-100x_Position027_26_cmle.ics	37	0	1	2	0.0	0.0	0.0
1619	Feb25-FISH2-3R4-rep3-cp190-100x_Position027_26_cmle.ics	38	0	1	1	0.013834347963086722	0.08450704225352111	0.09230769230769229
1620	Feb25-FISH2-3R4-rep3-cp190-100x_Position027_26_cmle.ics	38	0	1	2	0.0	0.0	0.0
1621	Feb25-FISH2-3R4-rep3-cp190-100x_Position027_26_cmle.ics	39	0	1	1	0.1498721029334395	0.43624161073825496	0.44217687074829926
1622	Feb25-FISH2-3R4-rep3-cp190-100x_Position027_26_cmle.ics	40	0	1	1	0.01844579728411563	0.14035087719298245	0.04597701149425287
1623	Feb25-FISH2-3R4-rep3-cp190-100x_Position027_26_cmle.ics	42	0	1	1	0.0	0.0	0.0
1624	Feb25-FISH2-3R4-rep3-cp190-100x_Position027_26_cmle.ics	43	0	1	1	0.01844579728411563	0.04878048780487804	0.04819277108433734
1625	Feb25-FISH2-3R4-rep3-cp190-100x_Position027_26_cmle.ics	46	0	1	1	0.13834347963086724	0.4347826086956522	0.43165467625899273
1626	Feb25-FISH2-3R4-rep3-cp190-100x_Position027_26_cmle.ics	47	0	1	1	0.0	0.0	0.0
1627	Feb25-FISH2-3R4-rep3-cp190-100x_Position027_26_cmle.ics	48	0	1	1	0.0	0.0	0.0
1628	Feb25-FISH2-3R4-rep3-cp190-100x_Position027_26_cmle.ics	50	0	1	1	0.07839463845749142	0.33333333333333326	0.25954198473282436
1629	Feb25-FISH2-3R4-rep3-cp190-100x_Position027_26_cmle.ics	51	0	1	1	0.0	0.0	0.0
1630	Feb25-FISH2-3R4-rep3-cp190-100x_Position027_26_cmle.ics	52	0	1	1	0.1245091316677805	0.32335329341317365	0.32335329341317365
1631	Feb25-FISH2-3R4-rep3-cp190-100x_Position027_26_cmle.ics	53	0	1	1	0.0	0.0	0.0
1632	Feb25-FISH2-3R4-rep3-cp190-100x_Position027_26_cmle.ics	54	0	1	1	0.0	0.0	0.0
1633	Feb25-FISH2-3R4-rep3-cp190-100x_Position027_26_cmle.ics	54	0	2	1	0.0	0.0	0.0
1634	Feb25-FISH2-3R4-rep3-cp190-100x_Position027_26_cmle.ics	55	0	1	1	0.0	0.0	0.0
1635	Feb25-FISH2-3R4-rep3-cp190-100x_Position027_26_cmle.ics	56	0	1	1	0.15217782759395396	0.5116279069767442	0.37288135593220334
1636	Feb25-FISH2-3R4-rep3-cp190-100x_Position027_26_cmle.ics	57	0	1	1	0.0	0.0	0.0
1637	Feb25-FISH2-3R4-rep3-cp190-100x_Position027_26_cmle.ics	59	0	1	1	0.04380876854977462	0.2261904761904762	0.1881188118811881
1638	Feb25-FISH2-3R4-rep3-cp190-100x_Position027_26_cmle.ics	60	0	1	1	0.0	0.0	0.0
1639	Feb25-FISH2-3R4-rep3-cp190-100x_Position027_26_cmle.ics	63	0	1	1	0.0	0.0	0.0
1640	Feb25-FISH2-3R4-rep3-cp190-100x_Position027_26_cmle.ics	65	0	1	1	0.03458586990771681	0.15000000000000002	0.15000000000000002
1641	Feb25-FISH2-3R4-rep3-cp190-100x_Position027_26_cmle.ics	66	0	1	1	0.4265590621951739	0.6776556776556776	0.6851851851851851
1642	Feb25-FISH2-3R4-rep3-cp190-100x_Position027_26_cmle.ics	67	0	1	1	0.0	0.0	0.0
1643	Feb25-FISH2-3R4-rep3-cp190-100x_Position027_26_cmle.ics	68	0	1	1	0.0	0.0	0.0
1644	Feb25-FISH2-3R4-rep3-cp190-100x_Position027_26_cmle.ics	68	0	2	1	0.0	0.0	0.0
1645	Feb25-FISH2-3R4-rep3-cp190-100x_Position027_26_cmle.ics	69	0	1	1	0.03689159456823126	0.2461538461538461	0.13223140495867766
1646	Feb25-FISH2-3R4-rep3-cp190-100x_Position027_26_cmle.ics	70	0	1	1	0.0	0.0	0.0
1647	Feb25-FISH2-3R4-rep3-cp190-100x_Position027_26_cmle.ics	72	0	1	1	0.0899232617600637	0.3714285714285714	0.35454545454545455
1648	Feb25-FISH2-3R4-rep3-cp190-100x_Position027_26_cmle.ics	74	0	1	1	0.17292934953858402	0.46012269938650296	0.551470588235294
1649	Feb25-FISH2-3R4-rep3-cp190-100x_Position027_26_cmle.ics	76	0	1	1	0.03458586990771681	0.17647058823529413	0.17441860465116277
1650	Feb25-FISH2-3R4-rep3-cp190-100x_Position027_26_cmle.ics	77	0	1	1	0.025362971265658993	0.11	0.0658682634730539
1651	Feb25-FISH2-3R4-rep3-m1bp-100x_Position001_0_cmle.ics	1	0	1	1	0.013834347963086722	0.048780487804878044	0.03550295857988165
1652	Feb25-FISH2-3R4-rep3-m1bp-100x_Position001_0_cmle.ics	2	0	1	1	0.22134956740938755	0.4102564102564102	0.19472616632860038
1653	Feb25-FISH2-3R4-rep3-m1bp-100x_Position001_0_cmle.ics	2	0	2	1	0.0	0.0	0.0
1654	Feb25-FISH2-3R4-rep3-m1bp-100x_Position001_0_cmle.ics	2	0	3	1	0.0	0.0	0.0
1655	Feb25-FISH2-3R4-rep3-m1bp-100x_Position001_0_cmle.ics	2	0	4	1	0.0	0.0	0.0
1656	Feb25-FISH2-3R4-rep3-m1bp-100x_Position001_0_cmle.ics	4	0	1	1	0.053031667191832436	0.39655172413793094	0.3833333333333333
1657	Feb25-FISH2-3R4-rep3-m1bp-100x_Position001_0_cmle.ics	5	0	1	1	0.0853118124390348	0.19473684210526312	0.19576719576719573
1658	Feb25-FISH2-3R4-rep3-m1bp-100x_Position001_0_cmle.ics	6	0	1	1	0.0	0.0	0.0
1659	Feb25-FISH2-3R4-rep3-m1bp-100x_Position001_0_cmle.ics	7	0	1	1	0.053031667191832436	0.25555555555555554	0.2584269662921348
1660	Feb25-FISH2-3R4-rep3-m1bp-100x_Position001_0_cmle.ics	8	0	1	1	0.10375760972315042	0.20930232558139533	0.18518518518518517
1661	Feb25-FISH2-3R4-rep3-m1bp-100x_Position001_0_cmle.ics	10	0	1	1	0.0	0.0	0.0
1662	Feb25-FISH2-3R4-rep3-m1bp-100x_Position001_0_cmle.ics	11	0	1	1	0.0	0.0	0.0
1663	Feb25-FISH2-3R4-rep3-m1bp-100x_Position001_0_cmle.ics	12	0	1	1	0.009222898642057815	0.03125	0.03125
1664	Feb25-FISH2-3R4-rep3-m1bp-100x_Position001_0_cmle.ics	13	0	1	1	0.0	0.0	0.0
1665	Feb25-FISH2-3R4-rep3-m1bp-100x_Position001_0_cmle.ics	14	0	1	1	0.0	0.0	0.0
1666	Feb25-FISH2-3R4-rep3-m1bp-100x_Position001_0_cmle.ics	15	0	1	1	0.27207550994070556	0.7612903225806451	0.7712418300653595
1667	Feb25-FISH2-3R4-rep3-m1bp-100x_Position001_0_cmle.ics	16	0	1	1	0.0	0.0	0.0
1668	Feb25-FISH2-3R4-rep3-m1bp-100x_Position001_0_cmle.ics	19	0	1	1	0.0	0.0	0.0
1669	Feb25-FISH2-3R4-rep3-m1bp-100x_Position001_0_cmle.ics	20	0	1	1	0.0	0.0	0.0
1670	Feb25-FISH2-3R4-rep3-m1bp-100x_Position001_0_cmle.ics	20	0	1	2	0.0	0.0	0.0
1671	Feb25-FISH2-3R4-rep3-m1bp-100x_Position001_0_cmle.ics	22	0	1	1	0.027668695926173444	0.1081081081081081	0.1081081081081081
1672	Feb25-FISH2-3R4-rep3-m1bp-100x_Position001_0_cmle.ics	23	0	1	1	0.0	0.0	0.0
1673	Feb25-FISH2-3R4-rep3-m1bp-100x_Position001_0_cmle.ics	24	0	1	1	0.13603775497035278	0.37579617834394907	0.37579617834394907
1674	Feb25-FISH2-3R4-rep3-m1bp-100x_Position001_0_cmle.ics	26	0	1	1	0.0	0.0	0.0
1675	Feb25-FISH2-3R4-rep3-m1bp-100x_Position001_0_cmle.ics	26	0	1	2	0.10375760972315042	0.26785714285714285	0.20454545454545456
1676	Feb25-FISH2-3R4-rep3-m1bp-100x_Position001_0_cmle.ics	26	0	2	1	0.3043556551879079	0.5919282511210762	0.7764705882352941
1677	Feb25-FISH2-3R4-rep3-m1bp-100x_Position001_0_cmle.ics	26	0	2	2	0.0	0.0	0.0
1678	Feb25-FISH2-3R4-rep3-m1bp-100x_Position001_0_cmle.ics	27	0	1	1	0.016140072623601176	0.06306306306306306	0.03932584269662921
1679	Feb25-FISH2-3R4-rep3-m1bp-100x_Position001_0_cmle.ics	27	0	2	1	0.0	0.0	0.0
1680	Feb25-FISH2-3R4-rep3-m1bp-100x_Position001_0_cmle.ics	29	0	1	1	0.20751521944630083	0.5232558139534883	0.5294117647058824
1681	Feb25-FISH2-3R4-rep3-m1bp-100x_Position001_0_cmle.ics	30	0	1	1	0.223655292069902	0.6423841059602649	0.6423841059602649
1682	Feb25-FISH2-3R4-rep3-m1bp-100x_Position001_0_cmle.ics	31	0	1	1	0.013834347963086722	0.07317073170731705	0.0697674418604651
1683	Feb25-FISH2-3R4-rep3-m1bp-100x_Position001_0_cmle.ics	33	0	1	1	0.0	0.0	0.0
1684	Feb25-FISH2-3R4-rep3-m1bp-100x_Position001_0_cmle.ics	33	0	2	1	0.0	0.0	0.0
1685	Feb25-FISH2-3R4-rep3-m1bp-100x_Position001_0_cmle.ics	35	0	1	1	0.0	0.0	0.0
1686	Feb25-FISH2-3R4-rep3-m1bp-100x_Position001_0_cmle.ics	36	0	1	1	0.0	0.0	0.0
1687	Feb25-FISH2-3R4-rep3-m1bp-100x_Position001_0_cmle.ics	37	0	1	1	0.02305724660514454	0.09174311926605505	0.0980392156862745
1688	Feb25-FISH2-3R4-rep3-m1bp-100x_Position001_0_cmle.ics	38	0	1	1	0.0	0.0	0.0
1689	Feb25-FISH2-3R4-rep3-m1bp-100x_Position001_0_cmle.ics	39	0	1	1	0.2536297126565899	0.6179775280898876	0.6249999999999999
1690	Feb25-FISH2-3R4-rep3-m1bp-100x_Position001_0_cmle.ics	40	0	1	1	0.0	0.0	0.0
1691	Feb25-FISH2-3R4-rep3-m1bp-100x_Position001_0_cmle.ics	41	0	1	1	0.0	0.0	0.0
1692	Feb25-FISH2-3R4-rep3-m1bp-100x_Position001_0_cmle.ics	42	0	1	1	0.11298050836520823	0.41176470588235287	0.3983739837398374
1693	Feb25-FISH2-3R4-rep3-m1bp-100x_Position001_0_cmle.ics	45	0	1	1	0.013834347963086722	0.07058823529411765	0.07058823529411765
1694	Feb25-FISH2-3R4-rep3-m1bp-100x_Position001_0_cmle.ics	46	0	1	1	0.2582411619776188	0.6787878787878787	0.6787878787878787
1695	Feb25-FISH2-3R4-rep3-m1bp-100x_Position001_0_cmle.ics	49	0	1	1	0.15448355225446841	0.6767676767676768	0.3602150537634408
1696	Feb25-FISH2-3R4-rep3-m1bp-100x_Position001_0_cmle.ics	49	0	2	1	0.0	0.0	0.0
1697	Feb25-FISH2-3R4-rep3-m1bp-100x_Position001_0_cmle.ics	50	0	1	1	0.16140072623601176	0.6542056074766354	0.40697674418604646
1698	Feb25-FISH2-3R4-rep3-m1bp-100x_Position001_0_cmle.ics	51	0	1	1	0.0	0.0	0.0
1699	Feb25-FISH2-3R4-rep3-m1bp-100x_Position001_0_cmle.ics	52	0	1	1	0.0	0.0	0.0
1700	Feb25-FISH2-3R4-rep3-m1bp-100x_Position001_0_cmle.ics	53	0	1	1	0.0	0.0	0.0
1701	Feb25-FISH2-3R4-rep3-m1bp-100x_Position001_0_cmle.ics	53	0	2	1	0.0	0.0	0.0
1702	Feb25-FISH2-3R4-rep3-m1bp-100x_Position001_0_cmle.ics	55	0	1	1	0.020751521944630084	0.06293706293706293	0.06293706293706293
1703	Feb25-FISH2-3R4-rep3-m1bp-100x_Position001_0_cmle.ics	56	0	1	1	0.11759195768623715	0.8225806451612904	0.8360655737704917
1704	Feb25-FISH2-3R4-rep3-m1bp-100x_Position001_0_cmle.ics	57	0	1	1	0.0	0.0	0.0
1705	Feb25-FISH2-3R4-rep3-m1bp-100x_Position001_0_cmle.ics	59	0	1	1	0.3181900031509946	0.7225130890052355	0.726315789473684
1706	Feb25-FISH2-3R4-rep3-m1bp-100x_Position001_0_cmle.ics	60	0	1	1	0.0	0.0	0.0
1707	Feb25-FISH2-3R4-rep3-m1bp-100x_Position001_0_cmle.ics	63	0	1	1	0.0	0.0	0.0
1708	Feb25-FISH2-3R4-rep3-m1bp-100x_Position001_0_cmle.ics	66	0	1	1	0.0	0.0	0.0
1709	Feb25-FISH2-3R4-rep3-m1bp-100x_Position001_0_cmle.ics	69	0	1	1	0.23979536469350318	0.5388601036269429	0.5073170731707317
1710	Feb25-FISH2-3R4-rep3-m1bp-100x_Position001_0_cmle.ics	70	0	1	1	0.0	0.0	0.0
1711	Feb25-FISH2-3R4-rep3-m1bp-100x_Position001_0_cmle.ics	70	0	2	1	0.0	0.0	0.0
1712	Feb25-FISH2-3R4-rep3-m1bp-100x_Position001_0_cmle.ics	71	0	1	1	0.23979536469350318	0.6380368098159508	0.6380368098159508
1713	Feb25-FISH2-3R4-rep3-m1bp-100x_Position001_0_cmle.ics	72	0	1	1	0.0	0.0	0.0
1714	Feb25-FISH2-3R4-rep3-m1bp-100x_Position001_0_cmle.ics	73	0	1	1	0.0	0.0	0.0
1715	Feb25-FISH2-3R4-rep3-m1bp-100x_Position001_0_cmle.ics	74	0	1	1	0.0023057246605144538	0.017857142857142853	0.011363636363636362
1716	Feb25-FISH2-3R4-rep3-m1bp-100x_Position001_0_cmle.ics	75	0	1	1	0.006917173981543361	0.05769230769230768	0.05769230769230768
1717	Feb25-FISH2-3R4-rep3-m1bp-100x_Position002_1_cmle.ics	1	0	1	1	0.0	0.0	0.0
1718	Feb25-FISH2-3R4-rep3-m1bp-100x_Position002_1_cmle.ics	2	0	1	1	0.0	0.0	0.0
1719	Feb25-FISH2-3R4-rep3-m1bp-100x_Position002_1_cmle.ics	2	0	2	1	0.07608891379697698	0.36666666666666664	0.23076923076923075
1720	Feb25-FISH2-3R4-rep3-m1bp-100x_Position002_1_cmle.ics	4	0	1	1	0.22134956740938755	0.5999999999999999	0.5999999999999999
1721	Feb25-FISH2-3R4-rep3-m1bp-100x_Position002_1_cmle.ics	6	0	1	1	0.0	0.0	0.0
1722	Feb25-FISH2-3R4-rep3-m1bp-100x_Position002_1_cmle.ics	6	0	1	2	0.0	0.0	0.0
1723	Feb25-FISH2-3R4-rep3-m1bp-100x_Position002_1_cmle.ics	7	0	1	1	0.0	0.0	0.0
1724	Feb25-FISH2-3R4-rep3-m1bp-100x_Position002_1_cmle.ics	7	0	2	1	0.0	0.0	0.0
1725	Feb25-FISH2-3R4-rep3-m1bp-100x_Position002_1_cmle.ics	8	0	1	1	0.1590950015754973	0.5847457627118643	0.5433070866141732
1726	Feb25-FISH2-3R4-rep3-m1bp-100x_Position002_1_cmle.ics	9	0	1	1	0.0	0.0	0.0
1727	Feb25-FISH2-3R4-rep3-m1bp-100x_Position002_1_cmle.ics	10	0	1	1	0.1245091316677805	0.34838709677419355	0.32335329341317365
1728	Feb25-FISH2-3R4-rep3-m1bp-100x_Position002_1_cmle.ics	11	0	1	1	0.04150304388926017	0.10344827586206896	0.10404624277456645
1729	Feb25-FISH2-3R4-rep3-m1bp-100x_Position002_1_cmle.ics	16	0	1	1	0.0	0.0	0.0
1730	Feb25-FISH2-3R4-rep3-m1bp-100x_Position002_1_cmle.ics	16	0	1	2	0.0853118124390348	0.18877551020408162	0.3363636363636364
1731	Feb25-FISH2-3R4-rep3-m1bp-100x_Position002_1_cmle.ics	17	0	1	1	0.027668695926173444	0.16438356164383558	0.16901408450704222
1732	Feb25-FISH2-3R4-rep3-m1bp-100x_Position002_1_cmle.ics	18	0	1	1	0.0	0.0	0.0
1733	Feb25-FISH2-3R4-rep3-m1bp-100x_Position002_1_cmle.ics	19	0	1	1	0.0	0.0	0.0
1734	Feb25-FISH2-3R4-rep3-m1bp-100x_Position002_1_cmle.ics	20	0	1	1	0.30666137984842234	0.5708154506437769	0.6927083333333334
1735	Feb25-FISH2-3R4-rep3-m1bp-100x_Position002_1_cmle.ics	20	0	1	2	0.0	0.0	0.0
1736	Feb25-FISH2-3R4-rep3-m1bp-100x_Position002_1_cmle.ics	20	0	2	1	0.0	0.0	0.0
1737	Feb25-FISH2-3R4-rep3-m1bp-100x_Position002_1_cmle.ics	20	0	2	2	0.0023057246605144538	0.011235955056179775	0.007936507936507936
1738	Feb25-FISH2-3R4-rep3-m1bp-100x_Position002_1_cmle.ics	21	0	1	1	0.006917173981543361	0.04545454545454544	0.013761467889908256
1739	Feb25-FISH2-3R4-rep3-m1bp-100x_Position002_1_cmle.ics	21	0	1	2	0.0	0.0	0.0
1740	Feb25-FISH2-3R4-rep3-m1bp-100x_Position002_1_cmle.ics	21	0	2	1	0.0	0.0	0.0
1741	Feb25-FISH2-3R4-rep3-m1bp-100x_Position002_1_cmle.ics	21	0	2	2	0.0	0.0	0.0
1742	Feb25-FISH2-3R4-rep3-m1bp-100x_Position002_1_cmle.ics	21	0	3	1	0.0	0.0	0.0
1743	Feb25-FISH2-3R4-rep3-m1bp-100x_Position002_1_cmle.ics	21	0	3	2	0.059948841173375796	0.22222222222222218	0.33333333333333326
1744	Feb25-FISH2-3R4-rep3-m1bp-100x_Position002_1_cmle.ics	22	0	1	1	0.0	0.0	0.0
1745	Feb25-FISH2-3R4-rep3-m1bp-100x_Position002_1_cmle.ics	24	0	1	1	0.009222898642057815	0.03809523809523809	0.03478260869565217
1746	Feb25-FISH2-3R4-rep3-m1bp-100x_Position002_1_cmle.ics	25	0	1	1	0.37583311966385596	0.5863309352517985	0.78743961352657
1747	Feb25-FISH2-3R4-rep3-m1bp-100x_Position002_1_cmle.ics	26	0	1	1	0.04150304388926017	0.12857142857142856	0.13043478260869565
1748	Feb25-FISH2-3R4-rep3-m1bp-100x_Position002_1_cmle.ics	27	0	1	1	0.0	0.0	0.0
1749	Feb25-FISH2-3R4-rep3-m1bp-100x_Position002_1_cmle.ics	29	0	1	1	0.0	0.0	0.0
1750	Feb25-FISH2-3R4-rep3-m1bp-100x_Position002_1_cmle.ics	30	0	1	1	0.0	0.0	0.0
1751	Feb25-FISH2-3R4-rep3-m1bp-100x_Position002_1_cmle.ics	30	0	1	2	0.0	0.0	0.0
1752	Feb25-FISH2-3R4-rep3-m1bp-100x_Position002_1_cmle.ics	31	0	1	1	0.0899232617600637	0.34210526315789475	0.28057553956834524
1753	Feb25-FISH2-3R4-rep3-m1bp-100x_Position002_1_cmle.ics	32	0	1	1	0.013834347963086722	0.044776119402985065	0.04444444444444444
1754	Feb25-FISH2-3R4-rep3-m1bp-100x_Position002_1_cmle.ics	33	0	1	1	0.0	0.0	0.0
1755	Feb25-FISH2-3R4-rep3-m1bp-100x_Position002_1_cmle.ics	34	0	1	1	0.0	0.0	0.0
1756	Feb25-FISH2-3R4-rep3-m1bp-100x_Position002_1_cmle.ics	35	0	1	1	0.0	0.0	0.0
1757	Feb25-FISH2-3R4-rep3-m1bp-100x_Position002_1_cmle.ics	36	0	1	1	0.0	0.0	0.0
1758	Feb25-FISH2-3R4-rep3-m1bp-100x_Position002_1_cmle.ics	37	0	1	1	0.02305724660514454	0.08264462809917354	0.08130081300813008
1759	Feb25-FISH2-3R4-rep3-m1bp-100x_Position002_1_cmle.ics	39	0	1	1	0.16140072623601176	0.6481481481481479	0.6422018348623852
1760	Feb25-FISH2-3R4-rep3-m1bp-100x_Position002_1_cmle.ics	42	0	1	1	0.0	0.0	0.0
1761	Feb25-FISH2-3R4-rep3-m1bp-100x_Position002_1_cmle.ics	43	0	1	1	0.0	0.0	0.0
1762	Feb25-FISH2-3R4-rep3-m1bp-100x_Position002_1_cmle.ics	46	0	1	1	0.027668695926173444	0.10256410256410255	0.10256410256410255
1763	Feb25-FISH2-3R4-rep3-m1bp-100x_Position002_1_cmle.ics	47	0	1	1	0.0	0.0	0.0
1764	Feb25-FISH2-3R4-rep3-m1bp-100x_Position002_1_cmle.ics	48	0	1	1	0.0	0.0	0.0
1765	Feb25-FISH2-3R4-rep3-m1bp-100x_Position002_1_cmle.ics	49	0	1	1	0.18215224818064185	0.6991150442477876	0.6422764227642276
1766	Feb25-FISH2-3R4-rep3-m1bp-100x_Position002_1_cmle.ics	51	0	1	1	0.09914616040212151	0.3233082706766917	0.31386861313868614
1767	Feb25-FISH2-3R4-rep3-m1bp-100x_Position002_1_cmle.ics	52	0	1	1	0.24210108935401764	0.7954545454545452	0.7046979865771811
1768	Feb25-FISH2-3R4-rep3-m1bp-100x_Position002_1_cmle.ics	54	0	1	1	0.03458586990771681	0.26315789473684215	0.26315789473684215
1769	Feb25-FISH2-3R4-rep3-m1bp-100x_Position002_1_cmle.ics	56	0	1	1	0.07608891379697698	0.3142857142857143	0.3142857142857143
1770	Feb25-FISH2-3R4-rep3-m1bp-100x_Position002_1_cmle.ics	58	0	1	1	0.0	0.0	0.0
1771	Feb25-FISH2-3R4-rep3-m1bp-100x_Position002_1_cmle.ics	59	0	1	1	0.0	0.0	0.0
1772	Feb25-FISH2-3R4-rep3-m1bp-100x_Position002_1_cmle.ics	60	0	1	1	0.06686601515491916	0.21641791044776118	0.21804511278195485
1773	Feb25-FISH2-3R4-rep3-m1bp-100x_Position002_1_cmle.ics	62	0	1	1	0.08070036311800588	0.5645161290322581	0.2121212121212121
1774	Feb25-FISH2-3R4-rep3-m1bp-100x_Position002_1_cmle.ics	62	0	2	1	0.0	0.0	0.0
1775	Feb25-FISH2-3R4-rep3-m1bp-100x_Position002_1_cmle.ics	63	0	1	1	0.057643116512861345	0.211864406779661	0.211864406779661
1776	Feb25-FISH2-3R4-rep3-m1bp-100x_Position002_1_cmle.ics	65	0	1	1	0.013834347963086722	0.10526315789473684	0.10526315789473684
1777	Feb25-FISH2-3R4-rep3-m1bp-100x_Position002_1_cmle.ics	66	0	1	1	0.009222898642057815	0.039215686274509796	0.039215686274509796
1778	Feb25-FISH2-3R4-rep3-m1bp-100x_Position002_1_cmle.ics	67	0	1	1	0.050725942531317986	0.079136690647482	0.06962025316455696
1779	Feb25-FISH2-3R4-rep3-m1bp-100x_Position002_1_cmle.ics	68	0	1	1	0.0	0.0	0.0
1780	Feb25-FISH2-3R4-rep3-m1bp-100x_Position002_1_cmle.ics	68	0	1	2	0.0	0.0	0.0
1781	Feb25-FISH2-3R4-rep3-m1bp-100x_Position002_1_cmle.ics	69	0	1	1	0.0	0.0	0.0
1782	Feb25-FISH2-3R4-rep3-m1bp-100x_Position002_1_cmle.ics	71	0	1	1	0.22596101673041646	0.8376068376068374	0.8235294117647057
1783	Feb25-FISH2-3R4-rep3-m1bp-100x_Position002_1_cmle.ics	72	0	1	1	0.0853118124390348	0.37	0.37755102040816324
1784	Feb25-FISH2-3R4-rep3-m1bp-100x_Position002_1_cmle.ics	73	0	1	1	0.0	0.0	0.0
1785	Feb25-FISH2-3R4-rep3-m1bp-100x_Position002_1_cmle.ics	73	0	2	1	0.0	0.0	0.0
1786	Feb25-FISH2-3R4-rep3-m1bp-100x_Position002_1_cmle.ics	75	0	1	1	0.0	0.0	0.0
1787	Feb25-FISH2-3R4-rep3-m1bp-100x_Position002_1_cmle.ics	76	0	1	1	0.19598659614372857	0.5592105263157894	0.5592105263157894
1788	Feb25-FISH2-3R4-rep3-m1bp-100x_Position002_1_cmle.ics	77	0	1	1	0.053031667191832436	0.26744186046511625	0.26744186046511625
1789	Feb25-FISH2-3R4-rep3-m1bp-100x_Position002_1_cmle.ics	78	0	1	1	0.0	0.0	0.0
1790	Feb25-FISH2-3R4-rep3-m1bp-100x_Position002_1_cmle.ics	79	0	1	1	0.0	0.0	0.0
1791	Feb25-FISH2-3R4-rep3-m1bp-100x_Position002_1_cmle.ics	80	0	1	1	0.016140072623601176	0.09999999999999998	0.07142857142857142
1792	Feb25-FISH2-3R4-rep3-m1bp-100x_Position002_1_cmle.ics	82	0	1	1	0.0	0.0	0.0
1793	Feb25-FISH2-3R4-rep3-m1bp-100x_Position002_1_cmle.ics	82	0	2	1	0.0	0.0	0.0
1794	Feb25-FISH2-3R4-rep3-m1bp-100x_Position002_1_cmle.ics	83	0	1	1	0.11759195768623715	0.3863636363636363	0.9622641509433961
1795	Feb25-FISH2-3R4-rep3-m1bp-100x_Position002_1_cmle.ics	83	0	1	2	0.0	0.0	0.0
1796	Feb25-FISH2-3R4-rep3-m1bp-100x_Position002_1_cmle.ics	84	0	1	1	0.04611449321028908	0.15625	0.15625
1797	Feb25-FISH2-3R4-rep3-m1bp-100x_Position002_1_cmle.ics	85	0	1	1	0.06917173981543362	0.46875000000000006	0.4615384615384615
1798	Feb25-FISH2-3R4-rep3-m1bp-100x_Position002_1_cmle.ics	87	0	1	1	0.0	0.0	0.0
1799	Feb25-FISH2-3R4-rep3-m1bp-100x_Position002_1_cmle.ics	88	0	1	1	0.09914616040212151	0.296551724137931	0.2986111111111111
1800	Feb25-FISH2-3R4-rep3-m1bp-100x_Position003_2_cmle.ics	7	0	1	1	0.09684043574160706	0.10659898477157359	0.10796915167095113
1801	Feb25-FISH2-3R4-rep3-m1bp-100x_Position003_2_cmle.ics	8	0	1	1	0.025362971265658993	0.1692307692307692	0.16666666666666663
1802	Feb25-FISH2-3R4-rep3-m1bp-100x_Position003_2_cmle.ics	9	0	1	1	0.08300608777852034	0.46153846153846145	0.48
1803	Feb25-FISH2-3R4-rep3-m1bp-100x_Position003_2_cmle.ics	10	0	1	1	0.027668695926173444	0.1714285714285714	0.1714285714285714
1804	Feb25-FISH2-3R4-rep3-m1bp-100x_Position003_2_cmle.ics	12	0	1	1	0.0	0.0	0.0
1805	Feb25-FISH2-3R4-rep3-m1bp-100x_Position003_2_cmle.ics	12	0	2	1	0.0	0.0	0.0
1806	Feb25-FISH2-3R4-rep3-m1bp-100x_Position003_2_cmle.ics	13	0	1	1	0.0	0.0	0.0
1807	Feb25-FISH2-3R4-rep3-m1bp-100x_Position003_2_cmle.ics	15	0	1	1	0.12220340700726605	0.37062937062937057	0.31927710843373486
1808	Feb25-FISH2-3R4-rep3-m1bp-100x_Position003_2_cmle.ics	16	0	1	1	0.0	0.0	0.0
1809	Feb25-FISH2-3R4-rep3-m1bp-100x_Position003_2_cmle.ics	18	0	1	1	0.0	0.0	0.0
1810	Feb25-FISH2-3R4-rep3-m1bp-100x_Position003_2_cmle.ics	19	0	1	1	0.0	0.0	0.0
1811	Feb25-FISH2-3R4-rep3-m1bp-100x_Position003_2_cmle.ics	21	0	1	1	0.0	0.0	0.0
1812	Feb25-FISH2-3R4-rep3-m1bp-100x_Position003_2_cmle.ics	22	0	1	1	0.0	0.0	0.0
1813	Feb25-FISH2-3R4-rep3-m1bp-100x_Position003_2_cmle.ics	22	0	1	2	0.0	0.0	0.0
1814	Feb25-FISH2-3R4-rep3-m1bp-100x_Position003_2_cmle.ics	22	0	2	1	0.0	0.0	0.0
1815	Feb25-FISH2-3R4-rep3-m1bp-100x_Position003_2_cmle.ics	22	0	2	2	0.41272471423208723	0.8325581395348837	0.7920353982300884
1816	Feb25-FISH2-3R4-rep3-m1bp-100x_Position003_2_cmle.ics	23	0	1	1	0.11759195768623715	0.425	0.36428571428571427
1817	Feb25-FISH2-3R4-rep3-m1bp-100x_Position003_2_cmle.ics	24	0	1	1	0.020751521944630084	0.06818181818181816	0.075
1818	Feb25-FISH2-3R4-rep3-m1bp-100x_Position003_2_cmle.ics	25	0	1	1	0.0	0.0	0.0
1819	Feb25-FISH2-3R4-rep3-m1bp-100x_Position003_2_cmle.ics	27	0	1	1	0.01844579728411563	0.04371584699453552	0.04395604395604395
1820	Feb25-FISH2-3R4-rep3-m1bp-100x_Position003_2_cmle.ics	28	0	1	1	0.12220340700726605	0.2880434782608695	0.28494623655913975
1821	Feb25-FISH2-3R4-rep3-m1bp-100x_Position003_2_cmle.ics	29	0	1	1	0.12220340700726605	0.4491525423728813	0.17905405405405406
1822	Feb25-FISH2-3R4-rep3-m1bp-100x_Position003_2_cmle.ics	29	0	2	1	0.0	0.0	0.0
1823	Feb25-FISH2-3R4-rep3-m1bp-100x_Position003_2_cmle.ics	30	0	1	1	0.0	0.0	0.0
1824	Feb25-FISH2-3R4-rep3-m1bp-100x_Position003_2_cmle.ics	30	0	1	2	0.0	0.0	0.0
1825	Feb25-FISH2-3R4-rep3-m1bp-100x_Position003_2_cmle.ics	30	0	2	1	0.10606333438366487	0.5542168674698794	0.6478873239436619
1826	Feb25-FISH2-3R4-rep3-m1bp-100x_Position003_2_cmle.ics	30	0	2	2	0.0	0.0	0.0
1827	Feb25-FISH2-3R4-rep3-m1bp-100x_Position003_2_cmle.ics	32	0	1	1	0.06225456583389025	0.4285714285714285	0.4285714285714285
1828	Feb25-FISH2-3R4-rep3-m1bp-100x_Position003_2_cmle.ics	33	0	1	1	0.0	0.0	0.0
1829	Feb25-FISH2-3R4-rep3-m1bp-100x_Position003_2_cmle.ics	34	0	1	1	0.04150304388926017	0.23684210526315788	0.24
1830	Feb25-FISH2-3R4-rep3-m1bp-100x_Position003_2_cmle.ics	35	0	1	1	0.0	0.0	0.0
1831	Feb25-FISH2-3R4-rep3-m1bp-100x_Position003_2_cmle.ics	35	0	1	2	0.04380876854977462	0.17272727272727273	0.35849056603773577
1832	Feb25-FISH2-3R4-rep3-m1bp-100x_Position003_2_cmle.ics	36	0	1	1	0.0	0.0	0.0
1833	Feb25-FISH2-3R4-rep3-m1bp-100x_Position003_2_cmle.ics	37	0	1	1	0.0	0.0	0.0
1834	Feb25-FISH2-3R4-rep3-m1bp-100x_Position003_2_cmle.ics	38	0	1	1	0.0	0.0	0.0
1835	Feb25-FISH2-3R4-rep3-m1bp-100x_Position003_2_cmle.ics	42	0	1	1	0.01152862330257227	0.06024096385542167	0.06097560975609755
1836	Feb25-FISH2-3R4-rep3-m1bp-100x_Position003_2_cmle.ics	44	0	1	1	0.06917173981543362	0.21428571428571427	0.2127659574468085
1837	Feb25-FISH2-3R4-rep3-m1bp-100x_Position003_2_cmle.ics	45	0	1	1	0.0	0.0	0.0
1838	Feb25-FISH2-3R4-rep3-m1bp-100x_Position003_2_cmle.ics	46	0	1	1	0.0	0.0	0.0
1839	Feb25-FISH2-3R4-rep3-m1bp-100x_Position003_2_cmle.ics	47	0	1	1	0.016140072623601176	0.08045977011494253	0.07865168539325842
1840	Feb25-FISH2-3R4-rep3-m1bp-100x_Position003_2_cmle.ics	48	0	1	1	0.027668695926173444	0.125	0.125
1841	Feb25-FISH2-3R4-rep3-m1bp-100x_Position003_2_cmle.ics	51	0	1	1	0.02305724660514454	0.08849557522123894	0.08849557522123894
1842	Feb25-FISH2-3R4-rep3-m1bp-100x_Position003_2_cmle.ics	52	0	1	1	0.07378318913646252	0.5517241379310344	0.64
1843	Feb25-FISH2-3R4-rep3-m1bp-100x_Position003_2_cmle.ics	54	0	1	1	0.09914616040212151	0.29452054794520544	0.29452054794520544
1844	Feb25-FISH2-3R4-rep3-m1bp-100x_Position003_2_cmle.ics	57	0	1	1	0.15448355225446841	0.5877192982456141	0.5826086956521739
1845	Feb25-FISH2-3R4-rep3-m1bp-100x_Position003_2_cmle.ics	58	0	1	1	0.07608891379697698	0.26612903225806456	0.2682926829268293
1846	Feb25-FISH2-3R4-rep3-m1bp-100x_Position003_2_cmle.ics	61	0	1	1	0.11759195768623715	0.6	0.3109756097560975
1847	Feb25-FISH2-3R4-rep3-m1bp-100x_Position003_2_cmle.ics	62	0	1	1	0.01844579728411563	0.1379310344827586	0.08421052631578946
1848	Feb25-FISH2-3R4-rep3-m1bp-100x_Position003_2_cmle.ics	63	0	1	1	0.0	0.0	0.0
1849	Feb25-FISH2-3R4-rep3-m1bp-100x_Position003_2_cmle.ics	63	0	1	2	0.0	0.0	0.0
1850	Feb25-FISH2-3R4-rep3-m1bp-100x_Position003_2_cmle.ics	63	0	2	1	0.0	0.0	0.0
1851	Feb25-FISH2-3R4-rep3-m1bp-100x_Position003_2_cmle.ics	63	0	2	2	0.48189645404752085	0.6391437308868502	0.6874999999999999
1852	Feb25-FISH2-3R4-rep3-m1bp-100x_Position003_2_cmle.ics	66	0	1	1	0.02305724660514454	0.06944444444444445	0.08620689655172412
1853	Feb25-FISH2-3R4-rep3-m1bp-100x_Position003_2_cmle.ics	69	0	1	1	0.10145188506263597	0.4036697247706422	0.4036697247706422
1854	Feb25-FISH2-3R4-rep3-m1bp-100x_Position003_2_cmle.ics	70	0	1	1	0.0	0.0	0.0
1855	Feb25-FISH2-3R4-rep3-m1bp-100x_Position003_2_cmle.ics	72	0	1	1	0.07147746447594806	0.26724137931034475	0.26724137931034475
1856	Feb25-FISH2-3R4-rep3-m1bp-100x_Position003_2_cmle.ics	73	0	1	1	0.0	0.0	0.0
1857	Feb25-FISH2-3R4-rep3-m1bp-100x_Position003_2_cmle.ics	75	0	1	1	0.1590950015754973	0.43670886075949367	0.45394736842105254
1858	Feb25-FISH2-3R4-rep3-m1bp-100x_Position003_2_cmle.ics	76	0	1	1	0.0	0.0	0.0
1859	Feb25-FISH2-3R4-rep3-m1bp-100x_Position003_2_cmle.ics	77	0	1	1	0.029974420586687898	0.13978494623655913	0.10236220472440943
1860	Feb25-FISH2-3R4-rep3-m1bp-100x_Position003_2_cmle.ics	78	0	1	1	0.0	0.0	0.0
1861	Feb25-FISH2-3R4-rep3-m1bp-100x_Position003_2_cmle.ics	80	0	1	1	0.059948841173375796	0.20967741935483872	0.19402985074626863
1862	Feb25-FISH2-3R4-rep3-m1bp-100x_Position003_2_cmle.ics	81	0	1	1	0.016140072623601176	0.04666666666666666	0.046357615894039736
1863	Feb25-FISH2-3R4-rep3-m1bp-100x_Position004_3_cmle.ics	1	0	1	1	0.01152862330257227	0.028409090909090908	0.033112582781456956
1864	Feb25-FISH2-3R4-rep3-m1bp-100x_Position004_3_cmle.ics	2	0	1	1	0.0	0.0	0.0
1865	Feb25-FISH2-3R4-rep3-m1bp-100x_Position004_3_cmle.ics	3	0	1	1	0.0	0.0	0.0
1866	Feb25-FISH2-3R4-rep3-m1bp-100x_Position004_3_cmle.ics	3	0	2	1	0.13142630564932387	0.36305732484076436	0.2043010752688172
1867	Feb25-FISH2-3R4-rep3-m1bp-100x_Position004_3_cmle.ics	6	0	1	1	0.16370645089652622	0.3463414634146342	0.47972972972972977
1868	Feb25-FISH2-3R4-rep3-m1bp-100x_Position004_3_cmle.ics	6	0	1	2	0.0	0.0	0.0
1869	Feb25-FISH2-3R4-rep3-m1bp-100x_Position004_3_cmle.ics	6	0	2	1	0.0	0.0	0.0
1870	Feb25-FISH2-3R4-rep3-m1bp-100x_Position004_3_cmle.ics	6	0	2	2	0.11759195768623715	0.5730337078651685	0.34931506849315064
1871	Feb25-FISH2-3R4-rep3-m1bp-100x_Position004_3_cmle.ics	8	0	1	1	0.09914616040212151	0.4886363636363636	0.3553719008264462
1872	Feb25-FISH2-3R4-rep3-m1bp-100x_Position004_3_cmle.ics	12	0	1	1	0.01844579728411563	0.11428571428571427	0.11428571428571427
1873	Feb25-FISH2-3R4-rep3-m1bp-100x_Position004_3_cmle.ics	13	0	1	1	0.013834347963086722	0.017751479289940825	0.02631578947368421
1874	Feb25-FISH2-3R4-rep3-m1bp-100x_Position004_3_cmle.ics	14	0	1	1	0.0	0.0	0.0
1875	Feb25-FISH2-3R4-rep3-m1bp-100x_Position004_3_cmle.ics	14	0	1	2	0.0	0.0	0.0
1876	Feb25-FISH2-3R4-rep3-m1bp-100x_Position004_3_cmle.ics	14	0	2	1	0.0	0.0	0.0
1877	Feb25-FISH2-3R4-rep3-m1bp-100x_Position004_3_cmle.ics	14	0	2	2	0.0	0.0	0.0
1878	Feb25-FISH2-3R4-rep3-m1bp-100x_Position004_3_cmle.ics	17	0	1	1	0.016140072623601176	0.08433734939759034	0.03910614525139664
1879	Feb25-FISH2-3R4-rep3-m1bp-100x_Position004_3_cmle.ics	18	0	1	1	0.09684043574160706	0.39999999999999997	0.35
1880	Feb25-FISH2-3R4-rep3-m1bp-100x_Position004_3_cmle.ics	19	0	1	1	0.39197319228745714	0.6204379562043796	0.7522123893805309
1881	Feb25-FISH2-3R4-rep3-m1bp-100x_Position004_3_cmle.ics	19	0	1	2	0.0	0.0	0.0
1882	Feb25-FISH2-3R4-rep3-m1bp-100x_Position004_3_cmle.ics	19	0	2	1	0.0	0.0	0.0
1883	Feb25-FISH2-3R4-rep3-m1bp-100x_Position004_3_cmle.ics	19	0	2	2	0.03458586990771681	0.2586206896551724	0.14018691588785046
1884	Feb25-FISH2-3R4-rep3-m1bp-100x_Position004_3_cmle.ics	20	0	1	1	0.053031667191832436	0.38983050847457623	0.3770491803278688
1885	Feb25-FISH2-3R4-rep3-m1bp-100x_Position004_3_cmle.ics	21	0	1	1	0.0	0.0	0.0
1886	Feb25-FISH2-3R4-rep3-m1bp-100x_Position004_3_cmle.ics	22	0	1	1	0.0	0.0	0.0
1887	Feb25-FISH2-3R4-rep3-m1bp-100x_Position004_3_cmle.ics	22	0	2	1	0.04842021787080353	0.22105263157894733	0.14285714285714282
1888	Feb25-FISH2-3R4-rep3-m1bp-100x_Position004_3_cmle.ics	23	0	1	1	0.0645602904944047	0.5283018867924527	0.20588235294117643
1889	Feb25-FISH2-3R4-rep3-m1bp-100x_Position004_3_cmle.ics	23	0	2	1	0.0	0.0	0.0
1890	Feb25-FISH2-3R4-rep3-m1bp-100x_Position004_3_cmle.ics	24	0	1	1	0.03228014524720235	0.12499999999999997	0.22950819672131145
1891	Feb25-FISH2-3R4-rep3-m1bp-100x_Position004_3_cmle.ics	24	0	1	2	0.0	0.0	0.0
1892	Feb25-FISH2-3R4-rep3-m1bp-100x_Position004_3_cmle.ics	25	0	1	1	0.11298050836520823	0.33333333333333326	0.33333333333333326
1893	Feb25-FISH2-3R4-rep3-m1bp-100x_Position004_3_cmle.ics	26	0	1	1	0.0	0.0	0.0
1894	Feb25-FISH2-3R4-rep3-m1bp-100x_Position004_3_cmle.ics	27	0	1	1	0.2098209441068153	0.48148148148148134	0.47150259067357503
1895	Feb25-FISH2-3R4-rep3-m1bp-100x_Position004_3_cmle.ics	29	0	1	1	0.0	0.0	0.0
1896	Feb25-FISH2-3R4-rep3-m1bp-100x_Position004_3_cmle.ics	30	0	1	1	0.0	0.0	0.0
1897	Feb25-FISH2-3R4-rep3-m1bp-100x_Position004_3_cmle.ics	30	0	2	1	0.01152862330257227	0.07462686567164178	0.035971223021582725
1898	Feb25-FISH2-3R4-rep3-m1bp-100x_Position004_3_cmle.ics	31	0	1	1	0.18215224818064185	0.46745562130177504	0.4817073170731706
1899	Feb25-FISH2-3R4-rep3-m1bp-100x_Position004_3_cmle.ics	31	0	1	2	0.0	0.0	0.0
1900	Feb25-FISH2-3R4-rep3-m1bp-100x_Position004_3_cmle.ics	31	0	2	1	0.0	0.0	0.0
1901	Feb25-FISH2-3R4-rep3-m1bp-100x_Position004_3_cmle.ics	31	0	2	2	0.0	0.0	0.0
1902	Feb25-FISH2-3R4-rep3-m1bp-100x_Position004_3_cmle.ics	33	0	1	1	0.03458586990771681	0.2586206896551724	0.26785714285714285
1903	Feb25-FISH2-3R4-rep3-m1bp-100x_Position004_3_cmle.ics	34	0	1	1	0.0	0.0	0.0
1904	Feb25-FISH2-3R4-rep3-m1bp-100x_Position004_3_cmle.ics	36	0	1	1	0.0	0.0	0.0
1905	Feb25-FISH2-3R4-rep3-m1bp-100x_Position004_3_cmle.ics	36	0	1	2	0.299744205866879	0.3551912568306011	0.5078125
1906	Feb25-FISH2-3R4-rep3-m1bp-100x_Position004_3_cmle.ics	37	0	1	1	0.0645602904944047	0.33734939759036137	0.34146341463414626
1907	Feb25-FISH2-3R4-rep3-m1bp-100x_Position004_3_cmle.ics	38	0	1	1	0.0	0.0	0.0
1908	Feb25-FISH2-3R4-rep3-m1bp-100x_Position004_3_cmle.ics	41	0	1	1	0.0	0.0	0.0
1909	Feb25-FISH2-3R4-rep3-m1bp-100x_Position004_3_cmle.ics	42	0	1	1	0.3435529744166536	0.4474474474474474	0.4269340974212034
1910	Feb25-FISH2-3R4-rep3-m1bp-100x_Position004_3_cmle.ics	44	0	1	1	0.14756637827292504	0.41558441558441556	0.41558441558441556
1911	Feb25-FISH2-3R4-rep3-m1bp-100x_Position004_3_cmle.ics	48	0	1	1	0.016140072623601176	0.05737704918032786	0.053435114503816786
1912	Feb25-FISH2-3R4-rep3-m1bp-100x_Position004_3_cmle.ics	50	0	1	1	0.0	0.0	0.0
1913	Feb25-FISH2-3R4-rep3-m1bp-100x_Position004_3_cmle.ics	51	0	1	1	0.0853118124390348	0.5606060606060606	0.24832214765100669
1914	Feb25-FISH2-3R4-rep3-m1bp-100x_Position004_3_cmle.ics	52	0	1	1	0.0	0.0	0.0
1915	Feb25-FISH2-3R4-rep3-m1bp-100x_Position004_3_cmle.ics	56	0	1	1	0.10145188506263597	0.5301204819277108	0.5301204819277108
1916	Feb25-FISH2-3R4-rep3-m1bp-100x_Position004_3_cmle.ics	58	0	1	1	0.027668695926173444	0.08955223880597013	0.09022556390977442
1917	Feb25-FISH2-3R4-rep3-m1bp-100x_Position004_3_cmle.ics	59	0	1	1	0.050725942531317986	0.19130434782608693	0.1864406779661017
1918	Feb25-FISH2-3R4-rep3-m1bp-100x_Position004_3_cmle.ics	62	0	1	1	0.20059804546475749	0.6397058823529411	0.635036496350365
1919	Feb25-FISH2-3R4-rep3-m1bp-100x_Position004_3_cmle.ics	63	0	1	1	0.1245091316677805	0.5192307692307692	0.5142857142857142
1920	Feb25-FISH2-3R4-rep3-m1bp-100x_Position004_3_cmle.ics	66	0	1	1	0.15448355225446841	0.8271604938271605	0.7613636363636364
1921	Feb25-FISH2-3R4-rep3-m1bp-100x_Position004_3_cmle.ics	67	0	1	1	0.0	0.0	0.0
1922	Feb25-FISH2-3R4-rep3-m1bp-100x_Position004_3_cmle.ics	68	0	1	1	0.11759195768623715	0.41803278688524587	0.41803278688524587
1923	Feb25-FISH2-3R4-rep3-m1bp-100x_Position004_3_cmle.ics	69	0	1	1	0.0	0.0	0.0
1924	Feb25-FISH2-3R4-rep3-m1bp-100x_Position004_3_cmle.ics	70	0	1	1	0.0	0.0	0.0
1925	Feb25-FISH2-3R4-rep3-m1bp-100x_Position004_3_cmle.ics	71	0	1	1	0.0	0.0	0.0
1926	Feb25-FISH2-3R4-rep3-m1bp-100x_Position004_3_cmle.ics	73	0	1	1	0.0	0.0	0.0
1927	Feb25-FISH2-3R4-rep3-m1bp-100x_Position004_3_cmle.ics	75	0	1	1	0.06917173981543362	0.4225352112676056	0.42857142857142855
1928	Feb25-FISH2-3R4-rep3-m1bp-100x_Position004_3_cmle.ics	76	0	1	1	0.27207550994070556	0.6629213483146067	0.6704545454545454
1929	Feb25-FISH2-3R4-rep3-m1bp-100x_Position004_3_cmle.ics	77	0	1	1	0.11528623302572269	0.3731343283582089	0.38167938931297707
1930	Feb25-FISH2-3R4-rep3-m1bp-100x_Position004_3_cmle.ics	78	0	1	1	0.2351839153724743	0.7846153846153845	0.7132867132867132
1931	Feb25-FISH2-3R4-rep3-m1bp-100x_Position004_3_cmle.ics	79	0	1	1	0.0	0.0	0.0
1932	Feb25-FISH2-3R4-rep3-m1bp-100x_Position004_3_cmle.ics	79	0	2	1	0.009222898642057815	0.06349206349206349	0.02312138728323699
1933	Feb25-FISH2-3R4-rep3-m1bp-100x_Position004_3_cmle.ics	81	0	1	1	0.23748964003298875	0.6397515527950312	0.5449735449735449
1934	Feb25-FISH2-3R4-rep3-m1bp-100x_Position004_3_cmle.ics	82	0	1	1	0.07147746447594806	0.21379310344827582	0.1771428571428571
1935	Feb25-FISH2-3R4-rep3-m1bp-100x_Position005_4_cmle.ics	1	0	1	1	0.09914616040212151	0.41747572815533973	0.42156862745098034
1936	Feb25-FISH2-3R4-rep3-m1bp-100x_Position005_4_cmle.ics	2	0	1	1	0.05533739185234689	0.16666666666666666	0.16551724137931031
1937	Feb25-FISH2-3R4-rep3-m1bp-100x_Position005_4_cmle.ics	3	0	1	1	0.0899232617600637	0.33333333333333326	0.31967213114754095
1938	Feb25-FISH2-3R4-rep3-m1bp-100x_Position005_4_cmle.ics	4	0	1	1	0.04842021787080353	0.12804878048780485	0.12962962962962962
1939	Feb25-FISH2-3R4-rep3-m1bp-100x_Position005_4_cmle.ics	8	0	1	1	0.03458586990771681	0.15625000000000003	0.15463917525773196
1940	Feb25-FISH2-3R4-rep3-m1bp-100x_Position005_4_cmle.ics	10	0	1	1	0.06686601515491916	0.25217391304347825	0.40845070422535207
1941	Feb25-FISH2-3R4-rep3-m1bp-100x_Position005_4_cmle.ics	11	0	1	1	0.0	0.0	0.0
1942	Feb25-FISH2-3R4-rep3-m1bp-100x_Position005_4_cmle.ics	13	0	1	1	0.07608891379697698	0.27731092436974786	0.22602739726027393
1943	Feb25-FISH2-3R4-rep3-m1bp-100x_Position005_4_cmle.ics	14	0	1	1	0.09914616040212151	0.45744680851063824	0.5058823529411764
1944	Feb25-FISH2-3R4-rep3-m1bp-100x_Position005_4_cmle.ics	15	0	1	1	0.0	0.0	0.0
1945	Feb25-FISH2-3R4-rep3-m1bp-100x_Position005_4_cmle.ics	15	0	1	2	0.06225456583389025	0.06852791878172589	0.31395348837209297
1946	Feb25-FISH2-3R4-rep3-m1bp-100x_Position005_4_cmle.ics	18	0	1	1	0.009222898642057815	0.03846153846153846	0.03846153846153846
1947	Feb25-FISH2-3R4-rep3-m1bp-100x_Position005_4_cmle.ics	19	0	1	1	0.16831790021755513	0.8902439024390242	0.42196531791907504
1948	Feb25-FISH2-3R4-rep3-m1bp-100x_Position005_4_cmle.ics	20	0	1	1	0.0	0.0	0.0
1949	Feb25-FISH2-3R4-rep3-m1bp-100x_Position005_4_cmle.ics	20	0	1	2	0.0	0.0	0.0
1950	Feb25-FISH2-3R4-rep3-m1bp-100x_Position005_4_cmle.ics	20	0	2	1	0.016140072623601176	0.05303030303030302	0.039999999999999994
1951	Feb25-FISH2-3R4-rep3-m1bp-100x_Position005_4_cmle.ics	20	0	2	2	0.0	0.0	0.0
1952	Feb25-FISH2-3R4-rep3-m1bp-100x_Position005_4_cmle.ics	21	0	1	1	0.0	0.0	0.0
1953	Feb25-FISH2-3R4-rep3-m1bp-100x_Position005_4_cmle.ics	21	0	2	1	0.0	0.0	0.0
1954	Feb25-FISH2-3R4-rep3-m1bp-100x_Position005_4_cmle.ics	23	0	1	1	0.0	0.0	0.0
1955	Feb25-FISH2-3R4-rep3-m1bp-100x_Position005_4_cmle.ics	26	0	1	1	0.1498721029334395	0.537190082644628	0.537190082644628
1956	Feb25-FISH2-3R4-rep3-m1bp-100x_Position005_4_cmle.ics	28	0	1	1	0.01152862330257227	0.032467532467532464	0.0704225352112676
1957	Feb25-FISH2-3R4-rep3-m1bp-100x_Position005_4_cmle.ics	28	0	1	2	0.0	0.0	0.0
1958	Feb25-FISH2-3R4-rep3-m1bp-100x_Position005_4_cmle.ics	28	0	2	1	0.0	0.0	0.0
1959	Feb25-FISH2-3R4-rep3-m1bp-100x_Position005_4_cmle.ics	28	0	2	2	0.0	0.0	0.0
1960	Feb25-FISH2-3R4-rep3-m1bp-100x_Position005_4_cmle.ics	29	0	1	1	0.0	0.0	0.0
1961	Feb25-FISH2-3R4-rep3-m1bp-100x_Position005_4_cmle.ics	32	0	1	1	0.0	0.0	0.0
1962	Feb25-FISH2-3R4-rep3-m1bp-100x_Position005_4_cmle.ics	36	0	1	1	0.06917173981543362	0.19607843137254902	0.19607843137254902
1963	Feb25-FISH2-3R4-rep3-m1bp-100x_Position005_4_cmle.ics	37	0	1	1	0.0	0.0	0.0
1964	Feb25-FISH2-3R4-rep3-m1bp-100x_Position005_4_cmle.ics	38	0	1	1	0.03228014524720235	0.08860759493670886	0.089171974522293
1965	Feb25-FISH2-3R4-rep3-m1bp-100x_Position005_4_cmle.ics	39	0	1	1	0.08761753709954924	0.4634146341463413	0.4634146341463413
1966	Feb25-FISH2-3R4-rep3-m1bp-100x_Position005_4_cmle.ics	42	0	1	1	0.0046114493210289076	0.018018018018018018	0.015748031496062992
1967	Feb25-FISH2-3R4-rep3-m1bp-100x_Position005_4_cmle.ics	43	0	1	1	0.09914616040212151	0.24999999999999997	0.25146198830409355
1968	Feb25-FISH2-3R4-rep3-m1bp-100x_Position005_4_cmle.ics	45	0	1	1	0.0	0.0	0.0
1969	Feb25-FISH2-3R4-rep3-m1bp-100x_Position005_4_cmle.ics	47	0	1	1	0.1890694221621852	0.2688524590163934	0.35497835497835495
1970	Feb25-FISH2-3R4-rep3-m1bp-100x_Position005_4_cmle.ics	47	0	1	2	0.0	0.0	0.0
1971	Feb25-FISH2-3R4-rep3-m1bp-100x_Position005_4_cmle.ics	47	0	2	1	0.0	0.0	0.0
1972	Feb25-FISH2-3R4-rep3-m1bp-100x_Position005_4_cmle.ics	47	0	2	2	0.013834347963086722	0.1132075471698113	0.04724409448818897
1973	Feb25-FISH2-3R4-rep3-m1bp-100x_Position005_4_cmle.ics	48	0	1	1	0.26285261129864773	0.5588235294117646	0.5615763546798028
1974	Feb25-FISH2-3R4-rep3-m1bp-100x_Position005_4_cmle.ics	49	0	1	1	0.20751521944630083	0.6040268456375838	0.6081081081081081
1975	Feb25-FISH2-3R4-rep3-m1bp-100x_Position005_4_cmle.ics	51	0	1	1	0.0	0.0	0.0
1976	Feb25-FISH2-3R4-rep3-m1bp-100x_Position005_4_cmle.ics	52	0	1	1	0.28821558256430674	0.8620689655172413	0.8116883116883117
1977	Feb25-FISH2-3R4-rep3-m1bp-100x_Position005_4_cmle.ics	53	0	1	1	0.0	0.0	0.0
1978	Feb25-FISH2-3R4-rep3-m1bp-100x_Position005_4_cmle.ics	56	0	1	1	0.13603775497035278	0.42753623188405804	0.4244604316546762
1979	Feb25-FISH2-3R4-rep3-m1bp-100x_Position005_4_cmle.ics	57	0	1	1	0.0	0.0	0.0
1980	Feb25-FISH2-3R4-rep3-m1bp-100x_Position005_4_cmle.ics	59	0	1	1	0.0	0.0	0.0
1981	Feb25-FISH2-3R4-rep3-m1bp-100x_Position005_4_cmle.ics	60	0	1	1	0.0	0.0	0.0
1982	Feb25-FISH2-3R4-rep3-m1bp-100x_Position005_4_cmle.ics	61	0	1	1	0.0	0.0	0.0
1983	Feb25-FISH2-3R4-rep3-m1bp-100x_Position005_4_cmle.ics	64	0	1	1	0.0	0.0	0.0
1984	Feb25-FISH2-3R4-rep3-m1bp-100x_Position005_4_cmle.ics	66	0	1	1	0.0	0.0	0.0
1985	Feb25-FISH2-3R4-rep3-m1bp-100x_Position005_4_cmle.ics	66	0	1	2	0.10836905904417933	0.5529411764705883	0.8867924528301886
1986	Feb25-FISH2-3R4-rep3-m1bp-100x_Position005_4_cmle.ics	67	0	1	1	0.059948841173375796	0.25742574257425743	0.2148760330578512
1987	Feb25-FISH2-3R4-rep3-m1bp-100x_Position005_4_cmle.ics	67	0	1	2	0.0	0.0	0.0
1988	Feb25-FISH2-3R4-rep3-m1bp-100x_Position005_4_cmle.ics	67	0	2	1	0.0	0.0	0.0
1989	Feb25-FISH2-3R4-rep3-m1bp-100x_Position005_4_cmle.ics	67	0	2	2	0.0	0.0	0.0
1990	Feb25-FISH2-3R4-rep3-m1bp-100x_Position005_4_cmle.ics	68	0	1	1	0.17292934953858402	0.48387096774193544	0.6097560975609756
1991	Feb25-FISH2-3R4-rep3-m1bp-100x_Position005_4_cmle.ics	69	0	1	1	0.02305724660514454	0.08849557522123894	0.08928571428571427
1992	Feb25-FISH2-3R4-rep3-m1bp-100x_Position005_4_cmle.ics	71	0	1	1	0.06686601515491916	0.23966942148760326	0.35802469135802467
1993	Feb25-FISH2-3R4-rep3-m1bp-100x_Position005_4_cmle.ics	72	0	1	1	0.0	0.0	0.0
1994	Feb25-FISH2-3R4-rep3-m1bp-100x_Position005_4_cmle.ics	72	0	1	2	0.0	0.0	0.0
1995	Feb25-FISH2-3R4-rep3-m1bp-100x_Position005_4_cmle.ics	73	0	1	1	0.0	0.0	0.0
1996	Feb25-FISH2-3R4-rep3-m1bp-100x_Position005_4_cmle.ics	74	0	1	1	0.0	0.0	0.0
1997	Feb25-FISH2-3R4-rep3-m1bp-100x_Position005_4_cmle.ics	75	0	1	1	0.0	0.0	0.0
1998	Feb25-FISH2-3R4-rep3-m1bp-100x_Position005_4_cmle.ics	76	0	1	1	0.0	0.0	0.0
1999	Feb25-FISH2-3R4-rep3-m1bp-100x_Position005_4_cmle.ics	77	0	1	1	0.0	0.0	0.0
[truncated: 4,495 more rows]
