# Supplementary material for: M1BP cooperates with CP190 to activate transcription at TAD borders and promote chromatin insulator activity
Source: Nat Commun. 2021 Jul 7;12:4170. doi: 10.1038/s41467-021-24407-y (PMC8263732; doi:10.1038/s41467-021-24407-y)
Supplement: Supplementary file 6 — Source Data [file 41467_2021_24407_MOESM6_ESM.zip › Source Data_updated_060121/Source Data 8/Figure 8i/Figure 8i-tango-slide2/rep3/B_A.xls]

	Label	nuc.idx	tag	idx1	idx2	overlap	pcOverlap1	pcOverlap2
1	Feb25-FISH2-3R4-rep3-cp190-100x_Position001_0_cmle.ics	4	0	1	1	0.0	0.0	0.0
2	Feb25-FISH2-3R4-rep3-cp190-100x_Position001_0_cmle.ics	6	0	1	1	0.0	0.0	0.0
3	Feb25-FISH2-3R4-rep3-cp190-100x_Position001_0_cmle.ics	6	0	2	1	0.16140072623601176	0.5223880597014925	0.3723404255319148
4	Feb25-FISH2-3R4-rep3-cp190-100x_Position001_0_cmle.ics	8	0	1	1	0.0	0.0	0.0
5	Feb25-FISH2-3R4-rep3-cp190-100x_Position001_0_cmle.ics	10	0	1	1	0.10145188506263597	0.3283582089552239	0.2857142857142857
6	Feb25-FISH2-3R4-rep3-cp190-100x_Position001_0_cmle.ics	11	0	1	1	0.11759195768623715	0.7083333333333334	0.7083333333333334
7	Feb25-FISH2-3R4-rep3-cp190-100x_Position001_0_cmle.ics	13	0	1	1	0.10836905904417933	0.6527777777777778	0.6438356164383561
8	Feb25-FISH2-3R4-rep3-cp190-100x_Position001_0_cmle.ics	14	0	1	1	0.07378318913646252	0.12403100775193797	0.12355212355212356
9	Feb25-FISH2-3R4-rep3-cp190-100x_Position001_0_cmle.ics	15	0	1	1	0.0	0.0	0.0
10	Feb25-FISH2-3R4-rep3-cp190-100x_Position001_0_cmle.ics	16	0	1	1	0.0	0.0	0.0
11	Feb25-FISH2-3R4-rep3-cp190-100x_Position001_0_cmle.ics	17	0	1	1	0.07378318913646252	0.20382165605095542	0.2051282051282051
12	Feb25-FISH2-3R4-rep3-cp190-100x_Position001_0_cmle.ics	19	0	1	1	0.04380876854977462	0.10215053763440858	0.08675799086757989
13	Feb25-FISH2-3R4-rep3-cp190-100x_Position001_0_cmle.ics	22	0	1	1	0.0	0.0	0.0
14	Feb25-FISH2-3R4-rep3-cp190-100x_Position001_0_cmle.ics	23	0	1	1	0.0	0.0	0.0
15	Feb25-FISH2-3R4-rep3-cp190-100x_Position001_0_cmle.ics	26	0	1	1	0.0	0.0	0.0
16	Feb25-FISH2-3R4-rep3-cp190-100x_Position001_0_cmle.ics	26	0	2	1	0.0	0.0	0.0
17	Feb25-FISH2-3R4-rep3-cp190-100x_Position001_0_cmle.ics	27	0	1	1	0.13373203030983832	0.453125	0.4233576642335766
18	Feb25-FISH2-3R4-rep3-cp190-100x_Position001_0_cmle.ics	28	0	1	1	0.0	0.0	0.0
19	Feb25-FISH2-3R4-rep3-cp190-100x_Position001_0_cmle.ics	28	0	1	2	0.0	0.0	0.0
20	Feb25-FISH2-3R4-rep3-cp190-100x_Position001_0_cmle.ics	29	0	1	1	0.12681485632829495	0.3503184713375796	0.3525641025641025
21	Feb25-FISH2-3R4-rep3-cp190-100x_Position001_0_cmle.ics	30	0	1	1	0.03919731922874571	0.15315315315315314	0.15315315315315314
22	Feb25-FISH2-3R4-rep3-cp190-100x_Position001_0_cmle.ics	31	0	1	1	0.06225456583389025	0.375	0.18367346938775508
23	Feb25-FISH2-3R4-rep3-cp190-100x_Position001_0_cmle.ics	32	0	1	1	0.0	0.0	0.0
24	Feb25-FISH2-3R4-rep3-cp190-100x_Position001_0_cmle.ics	32	0	2	1	0.0	0.0	0.0
25	Feb25-FISH2-3R4-rep3-cp190-100x_Position001_0_cmle.ics	33	0	1	1	0.0	0.0	0.0
26	Feb25-FISH2-3R4-rep3-cp190-100x_Position001_0_cmle.ics	35	0	1	1	0.03919731922874571	0.24999999999999994	0.25373134328358204
27	Feb25-FISH2-3R4-rep3-cp190-100x_Position001_0_cmle.ics	36	0	1	1	0.2697697852801911	0.7499999999999999	0.7597402597402596
28	Feb25-FISH2-3R4-rep3-cp190-100x_Position001_0_cmle.ics	40	0	1	1	0.0	0.0	0.0
29	Feb25-FISH2-3R4-rep3-cp190-100x_Position001_0_cmle.ics	41	0	1	1	0.21673811808835866	0.562874251497006	0.4947368421052631
30	Feb25-FISH2-3R4-rep3-cp190-100x_Position001_0_cmle.ics	42	0	1	1	0.0	0.0	0.0
31	Feb25-FISH2-3R4-rep3-cp190-100x_Position001_0_cmle.ics	43	0	1	1	0.0	0.0	0.0
32	Feb25-FISH2-3R4-rep3-cp190-100x_Position001_0_cmle.ics	45	0	1	1	0.2974384812063645	0.6262135922330095	0.6231884057971013
33	Feb25-FISH2-3R4-rep3-cp190-100x_Position001_0_cmle.ics	46	0	1	1	0.43578196083723175	0.7470355731225296	0.7470355731225296
34	Feb25-FISH2-3R4-rep3-cp190-100x_Position001_0_cmle.ics	47	0	1	1	0.0	0.0	0.0
35	Feb25-FISH2-3R4-rep3-cp190-100x_Position001_0_cmle.ics	48	0	1	1	0.0	0.0	0.0
36	Feb25-FISH2-3R4-rep3-cp190-100x_Position001_0_cmle.ics	50	0	1	1	0.0	0.0	0.0
37	Feb25-FISH2-3R4-rep3-cp190-100x_Position001_0_cmle.ics	51	0	1	1	0.13142630564932387	0.29842931937172773	0.3257142857142857
38	Feb25-FISH2-3R4-rep3-cp190-100x_Position001_0_cmle.ics	51	0	1	2	0.0	0.0	0.0
39	Feb25-FISH2-3R4-rep3-cp190-100x_Position001_0_cmle.ics	51	0	2	1	0.0	0.0	0.0
40	Feb25-FISH2-3R4-rep3-cp190-100x_Position001_0_cmle.ics	51	0	2	2	0.0899232617600637	0.513157894736842	0.41052631578947363
41	Feb25-FISH2-3R4-rep3-cp190-100x_Position001_0_cmle.ics	52	0	1	1	0.0	0.0	0.0
42	Feb25-FISH2-3R4-rep3-cp190-100x_Position001_0_cmle.ics	52	0	2	1	0.0	0.0	0.0
43	Feb25-FISH2-3R4-rep3-cp190-100x_Position001_0_cmle.ics	54	0	1	1	0.04380876854977462	0.1439393939393939	0.14285714285714282
44	Feb25-FISH2-3R4-rep3-cp190-100x_Position001_0_cmle.ics	57	0	1	1	0.0	0.0	0.0
45	Feb25-FISH2-3R4-rep3-cp190-100x_Position001_0_cmle.ics	58	0	1	1	0.1245091316677805	0.36	0.3576158940397351
46	Feb25-FISH2-3R4-rep3-cp190-100x_Position001_0_cmle.ics	59	0	1	1	0.0	0.0	0.0
47	Feb25-FISH2-3R4-rep3-cp190-100x_Position001_0_cmle.ics	60	0	1	1	0.0	0.0	0.0
48	Feb25-FISH2-3R4-rep3-cp190-100x_Position001_0_cmle.ics	61	0	1	1	0.09222898642057815	0.2777777777777778	0.2777777777777778
49	Feb25-FISH2-3R4-rep3-cp190-100x_Position001_0_cmle.ics	62	0	1	1	0.0645602904944047	0.35443037974683544	0.3589743589743589
50	Feb25-FISH2-3R4-rep3-cp190-100x_Position001_0_cmle.ics	64	0	1	1	0.0	0.0	0.0
51	Feb25-FISH2-3R4-rep3-cp190-100x_Position001_0_cmle.ics	64	0	1	2	0.0853118124390348	0.23566878980891723	0.6166666666666667
52	Feb25-FISH2-3R4-rep3-cp190-100x_Position001_0_cmle.ics	65	0	1	1	0.10145188506263597	0.2857142857142857	0.2857142857142857
53	Feb25-FISH2-3R4-rep3-cp190-100x_Position001_0_cmle.ics	69	0	1	1	0.1844579728411563	0.6557377049180327	0.6557377049180327
54	Feb25-FISH2-3R4-rep3-cp190-100x_Position001_0_cmle.ics	71	0	1	1	0.0	0.0	0.0
55	Feb25-FISH2-3R4-rep3-cp190-100x_Position001_0_cmle.ics	71	0	1	2	0.01152862330257227	0.035971223021582725	0.08620689655172412
56	Feb25-FISH2-3R4-rep3-cp190-100x_Position001_0_cmle.ics	72	0	1	1	0.2766869592617345	0.7272727272727273	0.7228915662650601
57	Feb25-FISH2-3R4-rep3-cp190-100x_Position001_0_cmle.ics	75	0	1	1	0.0	0.0	0.0
58	Feb25-FISH2-3R4-rep3-cp190-100x_Position001_0_cmle.ics	77	0	1	1	0.1798465235201274	0.48749999999999993	0.48148148148148145
59	Feb25-FISH2-3R4-rep3-cp190-100x_Position001_0_cmle.ics	78	0	1	1	0.0	0.0	0.0
60	Feb25-FISH2-3R4-rep3-cp190-100x_Position001_0_cmle.ics	79	0	1	1	0.3781388443243704	0.7557603686635943	0.759259259259259
61	Feb25-FISH2-3R4-rep3-cp190-100x_Position002_1_cmle.ics	1	0	1	1	0.10606333438366487	0.4893617021276595	0.4693877551020408
62	Feb25-FISH2-3R4-rep3-cp190-100x_Position002_1_cmle.ics	2	0	1	1	0.057643116512861345	0.15723270440251572	0.15923566878980894
63	Feb25-FISH2-3R4-rep3-cp190-100x_Position002_1_cmle.ics	3	0	1	1	0.0645602904944047	0.24999999999999994	0.25225225225225223
64	Feb25-FISH2-3R4-rep3-cp190-100x_Position002_1_cmle.ics	4	0	1	1	0.1706236248780696	0.5522388059701493	0.5362318840579711
65	Feb25-FISH2-3R4-rep3-cp190-100x_Position002_1_cmle.ics	5	0	1	1	0.0	0.0	0.0
66	Feb25-FISH2-3R4-rep3-cp190-100x_Position002_1_cmle.ics	6	0	1	1	0.1291205809888094	0.5714285714285714	0.44799999999999995
67	Feb25-FISH2-3R4-rep3-cp190-100x_Position002_1_cmle.ics	7	0	1	1	0.0	0.0	0.0
68	Feb25-FISH2-3R4-rep3-cp190-100x_Position002_1_cmle.ics	8	0	1	1	0.0	0.0	0.0
69	Feb25-FISH2-3R4-rep3-cp190-100x_Position002_1_cmle.ics	9	0	1	1	0.0	0.0	0.0
70	Feb25-FISH2-3R4-rep3-cp190-100x_Position002_1_cmle.ics	9	0	1	2	0.0	0.0	0.0
71	Feb25-FISH2-3R4-rep3-cp190-100x_Position002_1_cmle.ics	9	0	2	1	0.0	0.0	0.0
72	Feb25-FISH2-3R4-rep3-cp190-100x_Position002_1_cmle.ics	9	0	2	2	0.0	0.0	0.0
73	Feb25-FISH2-3R4-rep3-cp190-100x_Position002_1_cmle.ics	10	0	1	1	0.0	0.0	0.0
74	Feb25-FISH2-3R4-rep3-cp190-100x_Position002_1_cmle.ics	11	0	1	1	0.1798465235201274	0.5270270270270271	0.4588235294117647
75	Feb25-FISH2-3R4-rep3-cp190-100x_Position002_1_cmle.ics	12	0	1	1	0.1291205809888094	0.3522012578616352	0.3522012578616352
76	Feb25-FISH2-3R4-rep3-cp190-100x_Position002_1_cmle.ics	13	0	1	1	0.07608891379697698	0.2972972972972973	0.5238095238095237
77	Feb25-FISH2-3R4-rep3-cp190-100x_Position002_1_cmle.ics	13	0	1	2	0.0	0.0	0.0
78	Feb25-FISH2-3R4-rep3-cp190-100x_Position002_1_cmle.ics	14	0	1	1	0.0	0.0	0.0
79	Feb25-FISH2-3R4-rep3-cp190-100x_Position002_1_cmle.ics	14	0	2	1	0.0	0.0	0.0
80	Feb25-FISH2-3R4-rep3-cp190-100x_Position002_1_cmle.ics	15	0	1	1	0.07147746447594806	0.3229166666666667	0.3229166666666667
81	Feb25-FISH2-3R4-rep3-cp190-100x_Position002_1_cmle.ics	16	0	1	1	0.0	0.0	0.0
82	Feb25-FISH2-3R4-rep3-cp190-100x_Position002_1_cmle.ics	17	0	1	1	0.0	0.0	0.0
83	Feb25-FISH2-3R4-rep3-cp190-100x_Position002_1_cmle.ics	18	0	1	1	0.0	0.0	0.0
84	Feb25-FISH2-3R4-rep3-cp190-100x_Position002_1_cmle.ics	19	0	1	1	0.08761753709954924	0.48717948717948706	0.43678160919540227
85	Feb25-FISH2-3R4-rep3-cp190-100x_Position002_1_cmle.ics	20	0	1	1	0.053031667191832436	0.21904761904761902	0.21904761904761902
86	Feb25-FISH2-3R4-rep3-cp190-100x_Position002_1_cmle.ics	21	0	1	1	0.09914616040212151	0.3233082706766917	0.5243902439024389
87	Feb25-FISH2-3R4-rep3-cp190-100x_Position002_1_cmle.ics	23	0	1	1	0.1245091316677805	0.4060150375939849	0.4060150375939849
88	Feb25-FISH2-3R4-rep3-cp190-100x_Position002_1_cmle.ics	24	0	1	1	0.0645602904944047	0.2592592592592592	0.3589743589743589
89	Feb25-FISH2-3R4-rep3-cp190-100x_Position002_1_cmle.ics	24	0	1	2	0.0	0.0	0.0
90	Feb25-FISH2-3R4-rep3-cp190-100x_Position002_1_cmle.ics	25	0	1	1	0.0899232617600637	0.3513513513513513	0.3513513513513513
91	Feb25-FISH2-3R4-rep3-cp190-100x_Position002_1_cmle.ics	26	0	1	1	0.04842021787080353	0.26923076923076916	0.26582278481012656
92	Feb25-FISH2-3R4-rep3-cp190-100x_Position002_1_cmle.ics	27	0	1	1	0.02305724660514454	0.196078431372549	0.1
93	Feb25-FISH2-3R4-rep3-cp190-100x_Position002_1_cmle.ics	28	0	1	1	0.0	0.0	0.0
94	Feb25-FISH2-3R4-rep3-cp190-100x_Position002_1_cmle.ics	29	0	1	1	0.0	0.0	0.0
95	Feb25-FISH2-3R4-rep3-cp190-100x_Position002_1_cmle.ics	31	0	1	1	0.13142630564932387	0.45967741935483875	0.45599999999999996
96	Feb25-FISH2-3R4-rep3-cp190-100x_Position002_1_cmle.ics	32	0	1	1	0.11528623302572269	0.4672897196261681	0.4716981132075471
97	Feb25-FISH2-3R4-rep3-cp190-100x_Position002_1_cmle.ics	33	0	1	1	0.04842021787080353	0.18584070796460175	0.1627906976744186
98	Feb25-FISH2-3R4-rep3-cp190-100x_Position002_1_cmle.ics	35	0	1	1	0.1890694221621852	0.6666666666666666	0.6307692307692306
99	Feb25-FISH2-3R4-rep3-cp190-100x_Position002_1_cmle.ics	37	0	1	1	0.0	0.0	0.0
100	Feb25-FISH2-3R4-rep3-cp190-100x_Position002_1_cmle.ics	39	0	1	1	0.04380876854977462	0.1583333333333333	0.11585365853658533
101	Feb25-FISH2-3R4-rep3-cp190-100x_Position002_1_cmle.ics	40	0	1	1	0.0945347110810926	0.37272727272727274	0.37272727272727274
102	Feb25-FISH2-3R4-rep3-cp190-100x_Position002_1_cmle.ics	42	0	1	1	0.06225456583389025	0.2327586206896551	0.24107142857142852
103	Feb25-FISH2-3R4-rep3-cp190-100x_Position002_1_cmle.ics	44	0	1	1	0.0	0.0	0.0
104	Feb25-FISH2-3R4-rep3-cp190-100x_Position002_1_cmle.ics	45	0	1	1	0.15448355225446841	0.5193798449612403	0.5193798449612403
105	Feb25-FISH2-3R4-rep3-cp190-100x_Position002_1_cmle.ics	47	0	1	1	0.2766869592617345	0.6666666666666666	0.7741935483870968
106	Feb25-FISH2-3R4-rep3-cp190-100x_Position002_1_cmle.ics	48	0	1	1	0.0	0.0	0.0
107	Feb25-FISH2-3R4-rep3-cp190-100x_Position002_1_cmle.ics	49	0	1	1	0.0	0.0	0.0
108	Feb25-FISH2-3R4-rep3-cp190-100x_Position002_1_cmle.ics	52	0	1	1	0.03458586990771681	0.14285714285714285	0.14423076923076925
109	Feb25-FISH2-3R4-rep3-cp190-100x_Position002_1_cmle.ics	53	0	1	1	0.04150304388926017	0.14516129032258066	0.12857142857142856
110	Feb25-FISH2-3R4-rep3-cp190-100x_Position002_1_cmle.ics	54	0	1	1	0.0	0.0	0.0
111	Feb25-FISH2-3R4-rep3-cp190-100x_Position002_1_cmle.ics	54	0	1	2	0.1936808714832141	0.3414634146341463	0.47727272727272724
112	Feb25-FISH2-3R4-rep3-cp190-100x_Position002_1_cmle.ics	54	0	1	3	0.0	0.0	0.0
113	Feb25-FISH2-3R4-rep3-cp190-100x_Position002_1_cmle.ics	55	0	1	1	0.0	0.0	0.0
114	Feb25-FISH2-3R4-rep3-cp190-100x_Position002_1_cmle.ics	56	0	1	1	0.0899232617600637	0.26530612244897955	0.26351351351351354
115	Feb25-FISH2-3R4-rep3-cp190-100x_Position002_1_cmle.ics	60	0	1	1	0.1936808714832141	0.5753424657534245	0.5562913907284768
116	Feb25-FISH2-3R4-rep3-cp190-100x_Position002_1_cmle.ics	62	0	1	1	0.0	0.0	0.0
117	Feb25-FISH2-3R4-rep3-cp190-100x_Position002_1_cmle.ics	63	0	1	1	0.0	0.0	0.0
118	Feb25-FISH2-3R4-rep3-cp190-100x_Position002_1_cmle.ics	64	0	1	1	0.13373203030983832	0.39189189189189194	0.39455782312925164
119	Feb25-FISH2-3R4-rep3-cp190-100x_Position002_1_cmle.ics	66	0	1	1	0.11067478370469377	0.6153846153846153	0.6075949367088607
120	Feb25-FISH2-3R4-rep3-cp190-100x_Position002_1_cmle.ics	69	0	1	1	0.13603775497035278	0.49166666666666664	0.5900000000000001
121	Feb25-FISH2-3R4-rep3-cp190-100x_Position002_1_cmle.ics	70	0	1	1	0.050725942531317986	0.2650602409638554	0.26829268292682923
122	Feb25-FISH2-3R4-rep3-cp190-100x_Position002_1_cmle.ics	71	0	1	1	0.057643116512861345	0.19083969465648853	0.28089887640449435
123	Feb25-FISH2-3R4-rep3-cp190-100x_Position002_1_cmle.ics	72	0	1	1	0.0	0.0	0.0
124	Feb25-FISH2-3R4-rep3-cp190-100x_Position002_1_cmle.ics	74	0	1	1	0.0	0.0	0.0
125	Feb25-FISH2-3R4-rep3-cp190-100x_Position002_1_cmle.ics	76	0	1	1	0.0	0.0	0.0
126	Feb25-FISH2-3R4-rep3-cp190-100x_Position002_1_cmle.ics	77	0	1	1	0.050725942531317986	0.44	0.30985915492957744
127	Feb25-FISH2-3R4-rep3-cp190-100x_Position002_1_cmle.ics	79	0	1	1	0.17523507419909848	0.59375	0.7169811320754715
128	Feb25-FISH2-3R4-rep3-cp190-100x_Position002_1_cmle.ics	82	0	1	1	0.03458586990771681	0.22058823529411764	0.22058823529411764
129	Feb25-FISH2-3R4-rep3-cp190-100x_Position002_1_cmle.ics	84	0	1	1	0.009222898642057815	0.034188034188034185	0.03448275862068965
130	Feb25-FISH2-3R4-rep3-cp190-100x_Position002_1_cmle.ics	85	0	1	1	0.07147746447594806	0.3563218390804597	0.3563218390804597
131	Feb25-FISH2-3R4-rep3-cp190-100x_Position002_1_cmle.ics	86	0	1	1	0.0	0.0	0.0
132	Feb25-FISH2-3R4-rep3-cp190-100x_Position002_1_cmle.ics	86	0	1	2	0.0	0.0	0.0
133	Feb25-FISH2-3R4-rep3-cp190-100x_Position002_1_cmle.ics	87	0	1	1	0.19829232080424303	0.3071428571428571	0.31851851851851853
134	Feb25-FISH2-3R4-rep3-cp190-100x_Position002_1_cmle.ics	88	0	1	1	0.07608891379697698	0.4925373134328358	0.4925373134328358
135	Feb25-FISH2-3R4-rep3-cp190-100x_Position002_1_cmle.ics	90	0	1	1	0.0	0.0	0.0
136	Feb25-FISH2-3R4-rep3-cp190-100x_Position002_1_cmle.ics	91	0	1	1	0.07608891379697698	0.27731092436974786	0.27731092436974786
137	Feb25-FISH2-3R4-rep3-cp190-100x_Position002_1_cmle.ics	92	0	1	1	0.04380876854977462	0.19791666666666666	0.19791666666666666
138	Feb25-FISH2-3R4-rep3-cp190-100x_Position003_2_cmle.ics	1	0	1	1	0.10145188506263597	0.3928571428571428	0.32352941176470584
139	Feb25-FISH2-3R4-rep3-cp190-100x_Position003_2_cmle.ics	2	0	1	1	0.006917173981543361	0.02884615384615384	0.02013422818791946
140	Feb25-FISH2-3R4-rep3-cp190-100x_Position003_2_cmle.ics	3	0	1	1	0.0	0.0	0.0
141	Feb25-FISH2-3R4-rep3-cp190-100x_Position003_2_cmle.ics	5	0	1	1	0.0	0.0	0.0
142	Feb25-FISH2-3R4-rep3-cp190-100x_Position003_2_cmle.ics	6	0	1	1	0.0899232617600637	0.3170731707317073	0.4193548387096774
143	Feb25-FISH2-3R4-rep3-cp190-100x_Position003_2_cmle.ics	7	0	1	1	0.0	0.0	0.0
144	Feb25-FISH2-3R4-rep3-cp190-100x_Position003_2_cmle.ics	8	0	1	1	0.006917173981543361	0.04545454545454544	0.044776119402985065
145	Feb25-FISH2-3R4-rep3-cp190-100x_Position003_2_cmle.ics	9	0	1	1	0.0	0.0	0.0
146	Feb25-FISH2-3R4-rep3-cp190-100x_Position003_2_cmle.ics	10	0	1	1	0.0	0.0	0.0
147	Feb25-FISH2-3R4-rep3-cp190-100x_Position003_2_cmle.ics	11	0	1	1	0.01844579728411563	0.09999999999999998	0.11267605633802814
148	Feb25-FISH2-3R4-rep3-cp190-100x_Position003_2_cmle.ics	14	0	1	1	0.0	0.0	0.0
149	Feb25-FISH2-3R4-rep3-cp190-100x_Position003_2_cmle.ics	14	0	1	2	0.06917173981543362	0.24390243902439027	0.46875000000000006
150	Feb25-FISH2-3R4-rep3-cp190-100x_Position003_2_cmle.ics	16	0	1	1	0.0	0.0	0.0
151	Feb25-FISH2-3R4-rep3-cp190-100x_Position003_2_cmle.ics	18	0	1	1	0.0	0.0	0.0
152	Feb25-FISH2-3R4-rep3-cp190-100x_Position003_2_cmle.ics	19	0	1	1	0.050725942531317986	0.188034188034188	0.21782178217821782
153	Feb25-FISH2-3R4-rep3-cp190-100x_Position003_2_cmle.ics	23	0	1	1	0.03919731922874571	0.140495867768595	0.15596330275229356
154	Feb25-FISH2-3R4-rep3-cp190-100x_Position003_2_cmle.ics	27	0	1	1	0.10606333438366487	0.31081081081081086	0.4070796460176991
155	Feb25-FISH2-3R4-rep3-cp190-100x_Position003_2_cmle.ics	28	0	1	1	0.0	0.0	0.0
156	Feb25-FISH2-3R4-rep3-cp190-100x_Position003_2_cmle.ics	28	0	1	2	0.016140072623601176	0.03333333333333333	0.06034482758620688
157	Feb25-FISH2-3R4-rep3-cp190-100x_Position003_2_cmle.ics	29	0	1	1	0.10375760972315042	0.6923076923076922	0.7377049180327868
158	Feb25-FISH2-3R4-rep3-cp190-100x_Position003_2_cmle.ics	30	0	1	1	0.0945347110810926	0.3059701492537313	0.2949640287769783
159	Feb25-FISH2-3R4-rep3-cp190-100x_Position003_2_cmle.ics	32	0	1	1	0.059948841173375796	0.1699346405228758	0.1688311688311688
160	Feb25-FISH2-3R4-rep3-cp190-100x_Position003_2_cmle.ics	33	0	1	1	0.15217782759395396	0.584070796460177	0.5892857142857142
161	Feb25-FISH2-3R4-rep3-cp190-100x_Position003_2_cmle.ics	34	0	1	1	0.0	0.0	0.0
162	Feb25-FISH2-3R4-rep3-cp190-100x_Position003_2_cmle.ics	35	0	1	1	0.0	0.0	0.0
163	Feb25-FISH2-3R4-rep3-cp190-100x_Position003_2_cmle.ics	36	0	1	1	0.07147746447594806	0.3009708737864077	0.2924528301886792
164	Feb25-FISH2-3R4-rep3-cp190-100x_Position003_2_cmle.ics	37	0	1	1	0.0	0.0	0.0
165	Feb25-FISH2-3R4-rep3-cp190-100x_Position003_2_cmle.ics	37	0	1	2	0.11298050836520823	0.40163934426229503	0.5568181818181818
166	Feb25-FISH2-3R4-rep3-cp190-100x_Position003_2_cmle.ics	40	0	1	1	0.11298050836520823	0.41525423728813554	0.3740458015267175
167	Feb25-FISH2-3R4-rep3-cp190-100x_Position003_2_cmle.ics	41	0	1	1	0.0023057246605144538	0.013698630136986299	0.013513513513513514
168	Feb25-FISH2-3R4-rep3-cp190-100x_Position003_2_cmle.ics	42	0	1	1	0.0	0.0	0.0
169	Feb25-FISH2-3R4-rep3-cp190-100x_Position003_2_cmle.ics	43	0	1	1	0.0	0.0	0.0
170	Feb25-FISH2-3R4-rep3-cp190-100x_Position003_2_cmle.ics	43	0	1	2	0.0	0.0	0.0
171	Feb25-FISH2-3R4-rep3-cp190-100x_Position003_2_cmle.ics	44	0	1	1	0.0	0.0	0.0
172	Feb25-FISH2-3R4-rep3-cp190-100x_Position003_2_cmle.ics	44	0	2	1	0.0	0.0	0.0
173	Feb25-FISH2-3R4-rep3-cp190-100x_Position003_2_cmle.ics	45	0	1	1	0.10375760972315042	0.5487804878048779	0.5172413793103448
174	Feb25-FISH2-3R4-rep3-cp190-100x_Position003_2_cmle.ics	46	0	1	1	0.0	0.0	0.0
175	Feb25-FISH2-3R4-rep3-cp190-100x_Position003_2_cmle.ics	47	0	1	1	0.12220340700726605	0.45299145299145294	0.45299145299145294
176	Feb25-FISH2-3R4-rep3-cp190-100x_Position003_2_cmle.ics	48	0	1	1	0.0	0.0	0.0
177	Feb25-FISH2-3R4-rep3-cp190-100x_Position003_2_cmle.ics	49	0	1	1	0.0	0.0	0.0
178	Feb25-FISH2-3R4-rep3-cp190-100x_Position003_2_cmle.ics	50	0	1	1	0.0945347110810926	0.3904761904761904	0.39423076923076916
179	Feb25-FISH2-3R4-rep3-cp190-100x_Position003_2_cmle.ics	52	0	1	1	0.0	0.0	0.0
180	Feb25-FISH2-3R4-rep3-cp190-100x_Position003_2_cmle.ics	52	0	2	1	0.0	0.0	0.0
181	Feb25-FISH2-3R4-rep3-cp190-100x_Position003_2_cmle.ics	53	0	1	1	0.07839463845749142	0.39534883720930225	0.26153846153846144
182	Feb25-FISH2-3R4-rep3-cp190-100x_Position003_2_cmle.ics	54	0	1	1	0.0	0.0	0.0
183	Feb25-FISH2-3R4-rep3-cp190-100x_Position003_2_cmle.ics	56	0	1	1	0.0	0.0	0.0
184	Feb25-FISH2-3R4-rep3-cp190-100x_Position003_2_cmle.ics	57	0	1	1	0.02305724660514454	0.17241379310344823	0.17241379310344823
185	Feb25-FISH2-3R4-rep3-cp190-100x_Position003_2_cmle.ics	58	0	1	1	0.19829232080424303	0.5408805031446541	0.5477707006369428
186	Feb25-FISH2-3R4-rep3-cp190-100x_Position003_2_cmle.ics	60	0	1	1	0.07608891379697698	0.36666666666666664	0.5689655172413792
187	Feb25-FISH2-3R4-rep3-cp190-100x_Position003_2_cmle.ics	60	0	2	1	0.0	0.0	0.0
188	Feb25-FISH2-3R4-rep3-cp190-100x_Position003_2_cmle.ics	62	0	1	1	0.14064920429138167	0.5083333333333332	0.5041322314049586
189	Feb25-FISH2-3R4-rep3-cp190-100x_Position003_2_cmle.ics	63	0	1	1	0.0	0.0	0.0
190	Feb25-FISH2-3R4-rep3-cp190-100x_Position003_2_cmle.ics	64	0	1	1	0.0	0.0	0.0
191	Feb25-FISH2-3R4-rep3-cp190-100x_Position003_2_cmle.ics	66	0	1	1	0.13373203030983832	0.5132743362831859	0.42962962962962964
192	Feb25-FISH2-3R4-rep3-cp190-100x_Position003_2_cmle.ics	67	0	1	1	0.0	0.0	0.0
193	Feb25-FISH2-3R4-rep3-cp190-100x_Position003_2_cmle.ics	68	0	1	1	0.0	0.0	0.0
194	Feb25-FISH2-3R4-rep3-cp190-100x_Position003_2_cmle.ics	70	0	1	1	0.05533739185234689	0.32876712328767116	0.3333333333333333
195	Feb25-FISH2-3R4-rep3-cp190-100x_Position003_2_cmle.ics	71	0	1	1	0.16831790021755513	0.5703125	0.48666666666666664
196	Feb25-FISH2-3R4-rep3-cp190-100x_Position003_2_cmle.ics	73	0	1	1	0.0853118124390348	0.3162393162393162	0.3109243697478991
197	Feb25-FISH2-3R4-rep3-cp190-100x_Position003_2_cmle.ics	76	0	1	1	0.08761753709954924	0.3392857142857142	0.25850340136054417
198	Feb25-FISH2-3R4-rep3-cp190-100x_Position003_2_cmle.ics	77	0	1	1	0.06686601515491916	0.44615384615384607	0.44615384615384607
199	Feb25-FISH2-3R4-rep3-cp190-100x_Position003_2_cmle.ics	78	0	1	1	0.14064920429138167	0.6630434782608694	0.6703296703296702
200	Feb25-FISH2-3R4-rep3-cp190-100x_Position003_2_cmle.ics	79	0	1	1	0.0	0.0	0.0
201	Feb25-FISH2-3R4-rep3-cp190-100x_Position003_2_cmle.ics	80	0	1	1	0.0	0.0	0.0
202	Feb25-FISH2-3R4-rep3-cp190-100x_Position003_2_cmle.ics	81	0	1	1	0.0	0.0	0.0
203	Feb25-FISH2-3R4-rep3-cp190-100x_Position003_2_cmle.ics	82	0	1	1	0.0	0.0	0.0
204	Feb25-FISH2-3R4-rep3-cp190-100x_Position003_2_cmle.ics	83	0	1	1	0.0	0.0	0.0
205	Feb25-FISH2-3R4-rep3-cp190-100x_Position003_2_cmle.ics	83	0	1	2	0.0	0.0	0.0
206	Feb25-FISH2-3R4-rep3-cp190-100x_Position003_2_cmle.ics	84	0	1	1	0.11298050836520823	0.5505617977528089	0.5157894736842105
207	Feb25-FISH2-3R4-rep3-cp190-100x_Position003_2_cmle.ics	85	0	1	1	0.1590950015754973	0.69	0.4259259259259259
208	Feb25-FISH2-3R4-rep3-cp190-100x_Position003_2_cmle.ics	86	0	1	1	0.0	0.0	0.0
209	Feb25-FISH2-3R4-rep3-cp190-100x_Position004_3_cmle.ics	1	0	1	1	0.09222898642057815	0.27210884353741494	0.27397260273972596
210	Feb25-FISH2-3R4-rep3-cp190-100x_Position004_3_cmle.ics	2	0	1	1	0.09684043574160706	0.6363636363636362	0.1532846715328467
211	Feb25-FISH2-3R4-rep3-cp190-100x_Position004_3_cmle.ics	2	0	2	1	0.0	0.0	0.0
212	Feb25-FISH2-3R4-rep3-cp190-100x_Position004_3_cmle.ics	2	0	3	1	0.0	0.0	0.0
213	Feb25-FISH2-3R4-rep3-cp190-100x_Position004_3_cmle.ics	4	0	1	1	0.0	0.0	0.0
214	Feb25-FISH2-3R4-rep3-cp190-100x_Position004_3_cmle.ics	7	0	1	1	0.0	0.0	0.0
215	Feb25-FISH2-3R4-rep3-cp190-100x_Position004_3_cmle.ics	8	0	1	1	0.009222898642057815	0.039603960396039604	0.07142857142857141
216	Feb25-FISH2-3R4-rep3-cp190-100x_Position004_3_cmle.ics	9	0	1	1	0.0	0.0	0.0
217	Feb25-FISH2-3R4-rep3-cp190-100x_Position004_3_cmle.ics	9	0	2	1	0.0945347110810926	0.7068965517241377	0.3037037037037037
218	Feb25-FISH2-3R4-rep3-cp190-100x_Position004_3_cmle.ics	10	0	1	1	0.0	0.0	0.0
219	Feb25-FISH2-3R4-rep3-cp190-100x_Position004_3_cmle.ics	10	0	1	2	0.04380876854977462	0.1652173913043478	0.2134831460674157
220	Feb25-FISH2-3R4-rep3-cp190-100x_Position004_3_cmle.ics	11	0	1	1	0.19829232080424303	0.5771812080536912	0.585034013605442
221	Feb25-FISH2-3R4-rep3-cp190-100x_Position004_3_cmle.ics	13	0	1	1	0.11989768234675159	0.3939393939393938	0.3969465648854961
222	Feb25-FISH2-3R4-rep3-cp190-100x_Position004_3_cmle.ics	14	0	1	1	0.03458586990771681	0.17441860465116277	0.16853932584269662
223	Feb25-FISH2-3R4-rep3-cp190-100x_Position004_3_cmle.ics	15	0	1	1	0.04611449321028908	0.12738853503184716	0.12738853503184716
224	Feb25-FISH2-3R4-rep3-cp190-100x_Position004_3_cmle.ics	16	0	1	1	0.1291205809888094	0.4341085271317829	0.4274809160305343
225	Feb25-FISH2-3R4-rep3-cp190-100x_Position004_3_cmle.ics	17	0	1	1	0.2144323934278442	0.6	0.596153846153846
226	Feb25-FISH2-3R4-rep3-cp190-100x_Position004_3_cmle.ics	18	0	1	1	0.0	0.0	0.0
227	Feb25-FISH2-3R4-rep3-cp190-100x_Position004_3_cmle.ics	22	0	1	1	0.0	0.0	0.0
228	Feb25-FISH2-3R4-rep3-cp190-100x_Position004_3_cmle.ics	22	0	1	2	0.0	0.0	0.0
229	Feb25-FISH2-3R4-rep3-cp190-100x_Position004_3_cmle.ics	23	0	1	1	0.2559354373171044	0.6271186440677966	0.6271186440677966
230	Feb25-FISH2-3R4-rep3-cp190-100x_Position004_3_cmle.ics	24	0	1	1	0.22826674139093092	0.5210526315789473	0.5238095238095237
231	Feb25-FISH2-3R4-rep3-cp190-100x_Position004_3_cmle.ics	27	0	1	1	0.06686601515491916	0.18589743589743588	0.31182795698924726
232	Feb25-FISH2-3R4-rep3-cp190-100x_Position004_3_cmle.ics	31	0	1	1	0.07378318913646252	0.3018867924528302	0.1797752808988764
233	Feb25-FISH2-3R4-rep3-cp190-100x_Position004_3_cmle.ics	34	0	1	1	0.0	0.0	0.0
234	Feb25-FISH2-3R4-rep3-cp190-100x_Position004_3_cmle.ics	35	0	1	1	0.0023057246605144538	0.0045871559633027525	0.005714285714285713
235	Feb25-FISH2-3R4-rep3-cp190-100x_Position004_3_cmle.ics	35	0	1	2	0.0	0.0	0.0
236	Feb25-FISH2-3R4-rep3-cp190-100x_Position004_3_cmle.ics	35	0	2	1	0.0	0.0	0.0
237	Feb25-FISH2-3R4-rep3-cp190-100x_Position004_3_cmle.ics	35	0	2	2	0.0	0.0	0.0
238	Feb25-FISH2-3R4-rep3-cp190-100x_Position004_3_cmle.ics	36	0	1	1	0.04842021787080353	0.25	0.24137931034482757
239	Feb25-FISH2-3R4-rep3-cp190-100x_Position004_3_cmle.ics	42	0	1	1	0.09684043574160706	0.6774193548387097	0.646153846153846
240	Feb25-FISH2-3R4-rep3-cp190-100x_Position004_3_cmle.ics	43	0	1	1	0.0	0.0	0.0
241	Feb25-FISH2-3R4-rep3-cp190-100x_Position004_3_cmle.ics	44	0	1	1	0.01844579728411563	0.10958904109589039	0.058394160583941604
242	Feb25-FISH2-3R4-rep3-cp190-100x_Position004_3_cmle.ics	44	0	2	1	0.0	0.0	0.0
243	Feb25-FISH2-3R4-rep3-cp190-100x_Position004_3_cmle.ics	45	0	1	1	0.0899232617600637	0.722222222222222	0.6499999999999999
244	Feb25-FISH2-3R4-rep3-cp190-100x_Position004_3_cmle.ics	47	0	1	1	0.0	0.0	0.0
245	Feb25-FISH2-3R4-rep3-cp190-100x_Position004_3_cmle.ics	47	0	1	2	0.0	0.0	0.0
246	Feb25-FISH2-3R4-rep3-cp190-100x_Position004_3_cmle.ics	47	0	1	3	0.04150304388926017	0.1294964028776978	0.2903225806451613
247	Feb25-FISH2-3R4-rep3-cp190-100x_Position004_3_cmle.ics	48	0	1	1	0.0	0.0	0.0
248	Feb25-FISH2-3R4-rep3-cp190-100x_Position004_3_cmle.ics	50	0	1	1	0.20059804546475749	0.4915254237288135	0.4728260869565217
249	Feb25-FISH2-3R4-rep3-cp190-100x_Position004_3_cmle.ics	52	0	1	1	0.0853118124390348	0.2890625	0.27205882352941174
250	Feb25-FISH2-3R4-rep3-cp190-100x_Position004_3_cmle.ics	53	0	1	1	0.1590950015754973	0.5267175572519083	0.5307692307692307
251	Feb25-FISH2-3R4-rep3-cp190-100x_Position004_3_cmle.ics	54	0	1	1	0.0	0.0	0.0
252	Feb25-FISH2-3R4-rep3-cp190-100x_Position004_3_cmle.ics	56	0	1	1	0.10606333438366487	0.29870129870129863	0.359375
253	Feb25-FISH2-3R4-rep3-cp190-100x_Position004_3_cmle.ics	58	0	1	1	0.0	0.0	0.0
254	Feb25-FISH2-3R4-rep3-cp190-100x_Position004_3_cmle.ics	59	0	1	1	0.0	0.0	0.0
255	Feb25-FISH2-3R4-rep3-cp190-100x_Position004_3_cmle.ics	59	0	2	1	0.0	0.0	0.0
256	Feb25-FISH2-3R4-rep3-cp190-100x_Position004_3_cmle.ics	59	0	3	1	0.0	0.0	0.0
257	Feb25-FISH2-3R4-rep3-cp190-100x_Position004_3_cmle.ics	60	0	1	1	0.10606333438366487	0.5227272727272727	0.5348837209302325
258	Feb25-FISH2-3R4-rep3-cp190-100x_Position004_3_cmle.ics	61	0	1	1	0.0	0.0	0.0
259	Feb25-FISH2-3R4-rep3-cp190-100x_Position004_3_cmle.ics	62	0	1	1	0.18215224818064185	0.5129870129870129	0.5163398692810457
260	Feb25-FISH2-3R4-rep3-cp190-100x_Position004_3_cmle.ics	63	0	1	1	0.0	0.0	0.0
261	Feb25-FISH2-3R4-rep3-cp190-100x_Position004_3_cmle.ics	64	0	1	1	0.02305724660514454	0.06896551724137931	0.06944444444444445
262	Feb25-FISH2-3R4-rep3-cp190-100x_Position004_3_cmle.ics	65	0	1	1	0.0853118124390348	0.5967741935483871	0.2569444444444445
263	Feb25-FISH2-3R4-rep3-cp190-100x_Position004_3_cmle.ics	65	0	2	1	0.0	0.0	0.0
264	Feb25-FISH2-3R4-rep3-cp190-100x_Position004_3_cmle.ics	66	0	1	1	0.009222898642057815	0.031496062992125984	0.031746031746031744
265	Feb25-FISH2-3R4-rep3-cp190-100x_Position004_3_cmle.ics	67	0	1	1	0.15678927691498284	0.5112781954887217	0.5037037037037037
266	Feb25-FISH2-3R4-rep3-cp190-100x_Position004_3_cmle.ics	68	0	1	1	0.025362971265658993	0.09322033898305085	0.2
267	Feb25-FISH2-3R4-rep3-cp190-100x_Position004_3_cmle.ics	68	0	1	2	0.0	0.0	0.0
268	Feb25-FISH2-3R4-rep3-cp190-100x_Position004_3_cmle.ics	70	0	1	1	0.0	0.0	0.0
269	Feb25-FISH2-3R4-rep3-cp190-100x_Position004_3_cmle.ics	72	0	1	1	0.0	0.0	0.0
270	Feb25-FISH2-3R4-rep3-cp190-100x_Position004_3_cmle.ics	72	0	2	1	0.0	0.0	0.0
271	Feb25-FISH2-3R4-rep3-cp190-100x_Position004_3_cmle.ics	73	0	1	1	0.0	0.0	0.0
272	Feb25-FISH2-3R4-rep3-cp190-100x_Position004_3_cmle.ics	76	0	1	1	0.0	0.0	0.0
273	Feb25-FISH2-3R4-rep3-cp190-100x_Position005_4_cmle.ics	2	0	1	1	0.059948841173375796	0.1897810218978102	0.4333333333333333
274	Feb25-FISH2-3R4-rep3-cp190-100x_Position005_4_cmle.ics	3	0	1	1	0.0	0.0	0.0
275	Feb25-FISH2-3R4-rep3-cp190-100x_Position005_4_cmle.ics	3	0	1	2	0.0	0.0	0.0
276	Feb25-FISH2-3R4-rep3-cp190-100x_Position005_4_cmle.ics	4	0	1	1	0.0	0.0	0.0
277	Feb25-FISH2-3R4-rep3-cp190-100x_Position005_4_cmle.ics	6	0	1	1	0.0	0.0	0.0
278	Feb25-FISH2-3R4-rep3-cp190-100x_Position005_4_cmle.ics	8	0	1	1	0.05533739185234689	0.3333333333333333	0.15894039735099336
279	Feb25-FISH2-3R4-rep3-cp190-100x_Position005_4_cmle.ics	9	0	1	1	0.3181900031509946	0.650943396226415	0.6540284360189573
280	Feb25-FISH2-3R4-rep3-cp190-100x_Position005_4_cmle.ics	10	0	1	1	0.0	0.0	0.0
281	Feb25-FISH2-3R4-rep3-cp190-100x_Position005_4_cmle.ics	11	0	1	1	0.09914616040212151	0.5733333333333333	0.3093525179856114
282	Feb25-FISH2-3R4-rep3-cp190-100x_Position005_4_cmle.ics	13	0	1	1	0.10375760972315042	0.46391752577319584	0.46391752577319584
283	Feb25-FISH2-3R4-rep3-cp190-100x_Position005_4_cmle.ics	15	0	1	1	0.16601217555704068	0.6990291262135921	0.7058823529411764
284	Feb25-FISH2-3R4-rep3-cp190-100x_Position005_4_cmle.ics	17	0	1	1	0.0645602904944047	0.345679012345679	0.2916666666666667
285	Feb25-FISH2-3R4-rep3-cp190-100x_Position005_4_cmle.ics	19	0	1	1	0.18676369750167077	0.6377952755905512	0.4939024390243902
286	Feb25-FISH2-3R4-rep3-cp190-100x_Position005_4_cmle.ics	20	0	1	1	0.21673811808835866	0.6308724832214764	0.6308724832214764
287	Feb25-FISH2-3R4-rep3-cp190-100x_Position005_4_cmle.ics	21	0	1	1	0.0	0.0	0.0
288	Feb25-FISH2-3R4-rep3-cp190-100x_Position005_4_cmle.ics	22	0	1	1	0.053031667191832436	0.16666666666666669	0.1678832116788321
289	Feb25-FISH2-3R4-rep3-cp190-100x_Position005_4_cmle.ics	23	0	1	1	0.03458586990771681	0.2054794520547945	0.20833333333333334
290	Feb25-FISH2-3R4-rep3-cp190-100x_Position005_4_cmle.ics	24	0	1	1	0.14295492895189613	0.39490445859872614	0.39490445859872614
291	Feb25-FISH2-3R4-rep3-cp190-100x_Position005_4_cmle.ics	25	0	1	1	0.0	0.0	0.0
292	Feb25-FISH2-3R4-rep3-cp190-100x_Position005_4_cmle.ics	26	0	1	1	0.23057246605144538	0.7092198581560283	0.7042253521126759
293	Feb25-FISH2-3R4-rep3-cp190-100x_Position005_4_cmle.ics	27	0	1	1	0.0	0.0	0.0
294	Feb25-FISH2-3R4-rep3-cp190-100x_Position005_4_cmle.ics	28	0	1	1	0.0	0.0	0.0
295	Feb25-FISH2-3R4-rep3-cp190-100x_Position005_4_cmle.ics	30	0	1	1	0.0	0.0	0.0
296	Feb25-FISH2-3R4-rep3-cp190-100x_Position005_4_cmle.ics	30	0	1	2	0.0	0.0	0.0
297	Feb25-FISH2-3R4-rep3-cp190-100x_Position005_4_cmle.ics	31	0	1	1	0.23057246605144538	0.7633587786259541	0.7518796992481201
298	Feb25-FISH2-3R4-rep3-cp190-100x_Position005_4_cmle.ics	32	0	1	1	0.08300608777852034	0.3529411764705882	0.3529411764705882
299	Feb25-FISH2-3R4-rep3-cp190-100x_Position005_4_cmle.ics	35	0	1	1	0.050725942531317986	0.3384615384615384	0.14666666666666667
300	Feb25-FISH2-3R4-rep3-cp190-100x_Position005_4_cmle.ics	36	0	1	1	0.1706236248780696	0.38144329896907214	0.4596273291925466
301	Feb25-FISH2-3R4-rep3-cp190-100x_Position005_4_cmle.ics	37	0	1	1	0.0	0.0	0.0
302	Feb25-FISH2-3R4-rep3-cp190-100x_Position005_4_cmle.ics	38	0	1	1	0.04150304388926017	0.2903225806451613	0.3272727272727273
303	Feb25-FISH2-3R4-rep3-cp190-100x_Position005_4_cmle.ics	39	0	1	1	0.027668695926173444	0.09599999999999999	0.13186813186813184
304	Feb25-FISH2-3R4-rep3-cp190-100x_Position005_4_cmle.ics	40	0	1	1	0.19137514682269965	0.5608108108108109	0.6434108527131782
305	Feb25-FISH2-3R4-rep3-cp190-100x_Position005_4_cmle.ics	42	0	1	1	0.27207550994070556	0.659217877094972	0.5566037735849056
306	Feb25-FISH2-3R4-rep3-cp190-100x_Position005_4_cmle.ics	43	0	1	1	0.0	0.0	0.0
307	Feb25-FISH2-3R4-rep3-cp190-100x_Position005_4_cmle.ics	44	0	1	1	0.0	0.0	0.0
308	Feb25-FISH2-3R4-rep3-cp190-100x_Position005_4_cmle.ics	45	0	1	1	0.0	0.0	0.0
309	Feb25-FISH2-3R4-rep3-cp190-100x_Position005_4_cmle.ics	47	0	1	1	0.0	0.0	0.0
310	Feb25-FISH2-3R4-rep3-cp190-100x_Position005_4_cmle.ics	47	0	1	2	0.0	0.0	0.0
311	Feb25-FISH2-3R4-rep3-cp190-100x_Position005_4_cmle.ics	48	0	1	1	0.0	0.0	0.0
312	Feb25-FISH2-3R4-rep3-cp190-100x_Position005_4_cmle.ics	51	0	1	1	0.0853118124390348	0.5967741935483871	0.5967741935483871
313	Feb25-FISH2-3R4-rep3-cp190-100x_Position005_4_cmle.ics	53	0	1	1	0.23979536469350318	0.6666666666666665	0.6709677419354838
314	Feb25-FISH2-3R4-rep3-cp190-100x_Position005_4_cmle.ics	56	0	1	1	0.0	0.0	0.0
315	Feb25-FISH2-3R4-rep3-cp190-100x_Position005_4_cmle.ics	57	0	1	1	0.08300608777852034	0.3956043956043956	0.3913043478260869
316	Feb25-FISH2-3R4-rep3-cp190-100x_Position005_4_cmle.ics	58	0	1	1	0.0	0.0	0.0
317	Feb25-FISH2-3R4-rep3-cp190-100x_Position005_4_cmle.ics	59	0	1	1	0.4888136280290642	0.6563467492260062	0.8688524590163933
318	Feb25-FISH2-3R4-rep3-cp190-100x_Position005_4_cmle.ics	59	0	1	2	0.0	0.0	0.0
319	Feb25-FISH2-3R4-rep3-cp190-100x_Position005_4_cmle.ics	61	0	1	1	0.19598659614372857	0.9770114942528735	0.47486033519553067
320	Feb25-FISH2-3R4-rep3-cp190-100x_Position005_4_cmle.ics	63	0	1	1	0.0	0.0	0.0
321	Feb25-FISH2-3R4-rep3-cp190-100x_Position005_4_cmle.ics	64	0	1	1	0.08300608777852034	0.5901639344262295	0.48648648648648657
322	Feb25-FISH2-3R4-rep3-cp190-100x_Position005_4_cmle.ics	65	0	1	1	0.1291205809888094	0.6153846153846153	0.608695652173913
323	Feb25-FISH2-3R4-rep3-cp190-100x_Position005_4_cmle.ics	66	0	1	1	0.0	0.0	0.0
324	Feb25-FISH2-3R4-rep3-cp190-100x_Position005_4_cmle.ics	66	0	1	2	0.0	0.0	0.0
325	Feb25-FISH2-3R4-rep3-cp190-100x_Position005_4_cmle.ics	67	0	1	1	0.0046114493210289076	0.02631578947368421	0.027397260273972598
326	Feb25-FISH2-3R4-rep3-cp190-100x_Position005_4_cmle.ics	68	0	1	1	0.0	0.0	0.0
327	Feb25-FISH2-3R4-rep3-cp190-100x_Position005_4_cmle.ics	69	0	1	1	0.0	0.0	0.0
328	Feb25-FISH2-3R4-rep3-cp190-100x_Position005_4_cmle.ics	70	0	1	1	0.0	0.0	0.0
329	Feb25-FISH2-3R4-rep3-cp190-100x_Position005_4_cmle.ics	72	0	1	1	0.0	0.0	0.0
330	Feb25-FISH2-3R4-rep3-cp190-100x_Position005_4_cmle.ics	72	0	1	2	0.0	0.0	0.0
331	Feb25-FISH2-3R4-rep3-cp190-100x_Position005_4_cmle.ics	72	0	2	1	0.0	0.0	0.0
332	Feb25-FISH2-3R4-rep3-cp190-100x_Position005_4_cmle.ics	72	0	2	2	0.04150304388926017	0.20930232558139533	0.2535211267605633
333	Feb25-FISH2-3R4-rep3-cp190-100x_Position005_4_cmle.ics	72	0	3	1	0.0	0.0	0.0
334	Feb25-FISH2-3R4-rep3-cp190-100x_Position005_4_cmle.ics	72	0	3	2	0.0	0.0	0.0
335	Feb25-FISH2-3R4-rep3-cp190-100x_Position005_4_cmle.ics	74	0	1	1	0.009222898642057815	0.02758620689655172	0.036036036036036036
336	Feb25-FISH2-3R4-rep3-cp190-100x_Position005_4_cmle.ics	75	0	1	1	0.11759195768623715	0.4857142857142857	0.41803278688524587
337	Feb25-FISH2-3R4-rep3-cp190-100x_Position005_4_cmle.ics	76	0	1	1	0.0	0.0	0.0
338	Feb25-FISH2-3R4-rep3-cp190-100x_Position005_4_cmle.ics	77	0	1	1	0.0	0.0	0.0
339	Feb25-FISH2-3R4-rep3-cp190-100x_Position005_4_cmle.ics	78	0	1	1	0.16140072623601176	0.588235294117647	0.4999999999999999
340	Feb25-FISH2-3R4-rep3-cp190-100x_Position005_4_cmle.ics	79	0	1	1	0.0	0.0	0.0
341	Feb25-FISH2-3R4-rep3-cp190-100x_Position005_4_cmle.ics	79	0	2	1	0.0	0.0	0.0
342	Feb25-FISH2-3R4-rep3-cp190-100x_Position005_4_cmle.ics	80	0	1	1	0.0	0.0	0.0
343	Feb25-FISH2-3R4-rep3-cp190-100x_Position005_4_cmle.ics	82	0	1	1	0.23287819071195984	0.6644736842105262	0.6644736842105262
344	Feb25-FISH2-3R4-rep3-cp190-100x_Position005_4_cmle.ics	87	0	1	1	0.0	0.0	0.0
345	Feb25-FISH2-3R4-rep3-cp190-100x_Position005_4_cmle.ics	88	0	1	1	0.0	0.0	0.0
346	Feb25-FISH2-3R4-rep3-cp190-100x_Position006_5_cmle.ics	2	0	1	1	0.0	0.0	0.0
347	Feb25-FISH2-3R4-rep3-cp190-100x_Position006_5_cmle.ics	2	0	1	2	0.0	0.0	0.0
348	Feb25-FISH2-3R4-rep3-cp190-100x_Position006_5_cmle.ics	3	0	1	1	0.09222898642057815	0.29629629629629634	0.29850746268656714
349	Feb25-FISH2-3R4-rep3-cp190-100x_Position006_5_cmle.ics	5	0	1	1	0.0	0.0	0.0
350	Feb25-FISH2-3R4-rep3-cp190-100x_Position006_5_cmle.ics	5	0	2	1	0.0	0.0	0.0
351	Feb25-FISH2-3R4-rep3-cp190-100x_Position006_5_cmle.ics	6	0	1	1	0.0	0.0	0.0
352	Feb25-FISH2-3R4-rep3-cp190-100x_Position006_5_cmle.ics	7	0	1	1	0.0	0.0	0.0
353	Feb25-FISH2-3R4-rep3-cp190-100x_Position006_5_cmle.ics	9	0	1	1	0.07608891379697698	0.2727272727272727	0.27499999999999997
354	Feb25-FISH2-3R4-rep3-cp190-100x_Position006_5_cmle.ics	11	0	1	1	0.01152862330257227	0.07462686567164178	0.07462686567164178
355	Feb25-FISH2-3R4-rep3-cp190-100x_Position006_5_cmle.ics	12	0	1	1	0.2098209441068153	0.4789473684210525	0.47150259067357503
356	Feb25-FISH2-3R4-rep3-cp190-100x_Position006_5_cmle.ics	13	0	1	1	0.11067478370469377	0.46601941747572806	0.24
357	Feb25-FISH2-3R4-rep3-cp190-100x_Position006_5_cmle.ics	14	0	1	1	0.0	0.0	0.0
358	Feb25-FISH2-3R4-rep3-cp190-100x_Position006_5_cmle.ics	14	0	1	2	0.006917173981543361	0.02884615384615384	0.06
359	Feb25-FISH2-3R4-rep3-cp190-100x_Position006_5_cmle.ics	15	0	1	1	0.0	0.0	0.0
360	Feb25-FISH2-3R4-rep3-cp190-100x_Position006_5_cmle.ics	16	0	1	1	0.14756637827292504	0.4444444444444444	0.29767441860465116
361	Feb25-FISH2-3R4-rep3-cp190-100x_Position006_5_cmle.ics	17	0	1	1	0.07378318913646252	0.25196850393700787	0.25396825396825395
362	Feb25-FISH2-3R4-rep3-cp190-100x_Position006_5_cmle.ics	18	0	1	1	0.0	0.0	0.0
363	Feb25-FISH2-3R4-rep3-cp190-100x_Position006_5_cmle.ics	19	0	1	1	0.0	0.0	0.0
364	Feb25-FISH2-3R4-rep3-cp190-100x_Position006_5_cmle.ics	22	0	1	1	0.1890694221621852	0.6456692913385825	0.6119402985074626
365	Feb25-FISH2-3R4-rep3-cp190-100x_Position006_5_cmle.ics	23	0	1	1	0.0	0.0	0.0
366	Feb25-FISH2-3R4-rep3-cp190-100x_Position006_5_cmle.ics	25	0	1	1	0.23979536469350318	0.7123287671232875	0.7123287671232875
367	Feb25-FISH2-3R4-rep3-cp190-100x_Position006_5_cmle.ics	26	0	1	1	0.07378318913646252	0.25806451612903225	0.25806451612903225
368	Feb25-FISH2-3R4-rep3-cp190-100x_Position006_5_cmle.ics	27	0	1	1	0.006917173981543361	0.04285714285714285	0.022388059701492533
369	Feb25-FISH2-3R4-rep3-cp190-100x_Position006_5_cmle.ics	28	0	1	1	0.10836905904417933	0.415929203539823	0.42342342342342343
370	Feb25-FISH2-3R4-rep3-cp190-100x_Position006_5_cmle.ics	29	0	1	1	0.28821558256430674	0.5506607929515418	0.45955882352941174
371	Feb25-FISH2-3R4-rep3-cp190-100x_Position006_5_cmle.ics	30	0	1	1	0.0	0.0	0.0
372	Feb25-FISH2-3R4-rep3-cp190-100x_Position006_5_cmle.ics	32	0	1	1	0.0	0.0	0.0
373	Feb25-FISH2-3R4-rep3-cp190-100x_Position006_5_cmle.ics	34	0	1	1	0.10375760972315042	0.43689320388349506	0.43269230769230765
374	Feb25-FISH2-3R4-rep3-cp190-100x_Position006_5_cmle.ics	35	0	1	1	0.11989768234675159	0.6499999999999998	0.6666666666666665
375	Feb25-FISH2-3R4-rep3-cp190-100x_Position006_5_cmle.ics	36	0	1	1	0.12220340700726605	0.32716049382716045	0.3251533742331288
376	Feb25-FISH2-3R4-rep3-cp190-100x_Position006_5_cmle.ics	38	0	1	1	0.0	0.0	0.0
377	Feb25-FISH2-3R4-rep3-cp190-100x_Position006_5_cmle.ics	38	0	2	1	0.20290377012527194	0.6984126984126984	0.27499999999999997
378	Feb25-FISH2-3R4-rep3-cp190-100x_Position006_5_cmle.ics	39	0	1	1	0.0	0.0	0.0
379	Feb25-FISH2-3R4-rep3-cp190-100x_Position006_5_cmle.ics	39	0	2	1	0.0	0.0	0.0
380	Feb25-FISH2-3R4-rep3-cp190-100x_Position006_5_cmle.ics	40	0	1	1	0.10145188506263597	0.29530201342281875	0.29530201342281875
381	Feb25-FISH2-3R4-rep3-cp190-100x_Position006_5_cmle.ics	41	0	1	1	0.016140072623601176	0.07526881720430106	0.06194690265486725
382	Feb25-FISH2-3R4-rep3-cp190-100x_Position006_5_cmle.ics	44	0	1	1	0.0	0.0	0.0
383	Feb25-FISH2-3R4-rep3-cp190-100x_Position006_5_cmle.ics	47	0	1	1	0.01152862330257227	0.08620689655172412	0.09615384615384615
384	Feb25-FISH2-3R4-rep3-cp190-100x_Position006_5_cmle.ics	48	0	1	1	0.0	0.0	0.0
385	Feb25-FISH2-3R4-rep3-cp190-100x_Position006_5_cmle.ics	49	0	1	1	0.027668695926173444	0.10344827586206894	0.10256410256410255
386	Feb25-FISH2-3R4-rep3-cp190-100x_Position006_5_cmle.ics	54	0	1	1	0.0	0.0	0.0
387	Feb25-FISH2-3R4-rep3-cp190-100x_Position006_5_cmle.ics	54	0	1	2	0.17292934953858402	0.33632286995515687	0.390625
388	Feb25-FISH2-3R4-rep3-cp190-100x_Position006_5_cmle.ics	55	0	1	1	0.14064920429138167	0.5754716981132074	0.5754716981132074
389	Feb25-FISH2-3R4-rep3-cp190-100x_Position006_5_cmle.ics	56	0	1	1	0.29052130722482117	0.3974763406940063	0.39873417721518983
390	Feb25-FISH2-3R4-rep3-cp190-100x_Position006_5_cmle.ics	57	0	1	1	0.0	0.0	0.0
391	Feb25-FISH2-3R4-rep3-cp190-100x_Position006_5_cmle.ics	58	0	1	1	0.1245091316677805	0.6923076923076922	0.7012987012987012
392	Feb25-FISH2-3R4-rep3-cp190-100x_Position006_5_cmle.ics	62	0	1	1	0.0	0.0	0.0
393	Feb25-FISH2-3R4-rep3-cp190-100x_Position006_5_cmle.ics	62	0	2	1	0.0	0.0	0.0
394	Feb25-FISH2-3R4-rep3-cp190-100x_Position006_5_cmle.ics	62	0	3	1	0.0	0.0	0.0
395	Feb25-FISH2-3R4-rep3-cp190-100x_Position006_5_cmle.ics	63	0	1	1	0.0	0.0	0.0
396	Feb25-FISH2-3R4-rep3-cp190-100x_Position006_5_cmle.ics	64	0	1	1	0.0	0.0	0.0
397	Feb25-FISH2-3R4-rep3-cp190-100x_Position006_5_cmle.ics	65	0	1	1	0.0	0.0	0.0
398	Feb25-FISH2-3R4-rep3-cp190-100x_Position006_5_cmle.ics	66	0	1	1	0.11067478370469377	0.6760563380281689	0.6666666666666666
399	Feb25-FISH2-3R4-rep3-cp190-100x_Position006_5_cmle.ics	69	0	1	1	0.0	0.0	0.0
400	Feb25-FISH2-3R4-rep3-cp190-100x_Position006_5_cmle.ics	70	0	1	1	0.016140072623601176	0.07446808510638296	0.07446808510638296
401	Feb25-FISH2-3R4-rep3-cp190-100x_Position006_5_cmle.ics	72	0	1	1	0.14756637827292504	0.41558441558441556	0.423841059602649
402	Feb25-FISH2-3R4-rep3-cp190-100x_Position006_5_cmle.ics	73	0	1	1	0.0	0.0	0.0
403	Feb25-FISH2-3R4-rep3-cp190-100x_Position007_6_cmle.ics	1	0	1	1	0.5810426144496423	0.7411764705882353	0.65625
404	Feb25-FISH2-3R4-rep3-cp190-100x_Position007_6_cmle.ics	2	0	1	1	0.0	0.0	0.0
405	Feb25-FISH2-3R4-rep3-cp190-100x_Position007_6_cmle.ics	3	0	1	1	0.0	0.0	0.0
406	Feb25-FISH2-3R4-rep3-cp190-100x_Position007_6_cmle.ics	4	0	1	1	0.0	0.0	0.0
407	Feb25-FISH2-3R4-rep3-cp190-100x_Position007_6_cmle.ics	5	0	1	1	0.0	0.0	0.0
408	Feb25-FISH2-3R4-rep3-cp190-100x_Position007_6_cmle.ics	6	0	1	1	0.28821558256430674	0.5580357142857142	0.5230125523012552
409	Feb25-FISH2-3R4-rep3-cp190-100x_Position007_6_cmle.ics	7	0	1	1	0.0	0.0	0.0
410	Feb25-FISH2-3R4-rep3-cp190-100x_Position007_6_cmle.ics	8	0	1	1	0.0	0.0	0.0
411	Feb25-FISH2-3R4-rep3-cp190-100x_Position007_6_cmle.ics	9	0	1	1	0.0	0.0	0.0
412	Feb25-FISH2-3R4-rep3-cp190-100x_Position007_6_cmle.ics	10	0	1	1	0.03228014524720235	0.15053763440860213	0.23728813559322032
413	Feb25-FISH2-3R4-rep3-cp190-100x_Position007_6_cmle.ics	15	0	1	1	0.0	0.0	0.0
414	Feb25-FISH2-3R4-rep3-cp190-100x_Position007_6_cmle.ics	15	0	1	2	0.0945347110810926	0.43157894736842095	0.82
415	Feb25-FISH2-3R4-rep3-cp190-100x_Position007_6_cmle.ics	15	0	2	1	0.0	0.0	0.0
416	Feb25-FISH2-3R4-rep3-cp190-100x_Position007_6_cmle.ics	15	0	2	2	0.0	0.0	0.0
417	Feb25-FISH2-3R4-rep3-cp190-100x_Position007_6_cmle.ics	16	0	1	1	0.17292934953858402	0.6198347107438015	0.6198347107438015
418	Feb25-FISH2-3R4-rep3-cp190-100x_Position007_6_cmle.ics	17	0	1	1	0.0	0.0	0.0
419	Feb25-FISH2-3R4-rep3-cp190-100x_Position007_6_cmle.ics	21	0	1	1	0.25132398799607547	0.689873417721519	0.6855345911949685
420	Feb25-FISH2-3R4-rep3-cp190-100x_Position007_6_cmle.ics	23	0	1	1	0.03228014524720235	0.10526315789473682	0.10526315789473682
421	Feb25-FISH2-3R4-rep3-cp190-100x_Position007_6_cmle.ics	24	0	1	1	0.053031667191832436	0.38983050847457623	0.19827586206896547
422	Feb25-FISH2-3R4-rep3-cp190-100x_Position007_6_cmle.ics	24	0	2	1	0.0	0.0	0.0
423	Feb25-FISH2-3R4-rep3-cp190-100x_Position007_6_cmle.ics	25	0	1	1	0.2098209441068153	0.7777777777777777	0.771186440677966
424	Feb25-FISH2-3R4-rep3-cp190-100x_Position007_6_cmle.ics	26	0	1	1	0.04842021787080353	0.18918918918918917	0.23076923076923073
425	Feb25-FISH2-3R4-rep3-cp190-100x_Position007_6_cmle.ics	27	0	1	1	0.0	0.0	0.0
426	Feb25-FISH2-3R4-rep3-cp190-100x_Position007_6_cmle.ics	27	0	1	2	0.0	0.0	0.0
427	Feb25-FISH2-3R4-rep3-cp190-100x_Position007_6_cmle.ics	28	0	1	1	0.0	0.0	0.0
428	Feb25-FISH2-3R4-rep3-cp190-100x_Position007_6_cmle.ics	29	0	1	1	0.0	0.0	0.0
429	Feb25-FISH2-3R4-rep3-cp190-100x_Position007_6_cmle.ics	30	0	1	1	0.13142630564932387	0.46341463414634143	0.46341463414634143
430	Feb25-FISH2-3R4-rep3-cp190-100x_Position007_6_cmle.ics	32	0	1	1	0.07839463845749142	0.3366336633663366	0.30088495575221236
431	Feb25-FISH2-3R4-rep3-cp190-100x_Position007_6_cmle.ics	33	0	1	1	0.0	0.0	0.0
432	Feb25-FISH2-3R4-rep3-cp190-100x_Position007_6_cmle.ics	34	0	1	1	0.13603775497035278	0.3986486486486487	0.5363636363636364
433	Feb25-FISH2-3R4-rep3-cp190-100x_Position007_6_cmle.ics	35	0	1	1	0.0945347110810926	0.3333333333333333	0.2971014492753623
434	Feb25-FISH2-3R4-rep3-cp190-100x_Position007_6_cmle.ics	36	0	1	1	0.11989768234675159	0.5777777777777777	0.5977011494252873
435	Feb25-FISH2-3R4-rep3-cp190-100x_Position007_6_cmle.ics	37	0	1	1	0.21212666876732975	0.657142857142857	0.6301369863013697
436	Feb25-FISH2-3R4-rep3-cp190-100x_Position007_6_cmle.ics	38	0	1	1	0.0	0.0	0.0
437	Feb25-FISH2-3R4-rep3-cp190-100x_Position007_6_cmle.ics	38	0	2	1	0.07839463845749142	0.6538461538461537	0.1538461538461538
438	Feb25-FISH2-3R4-rep3-cp190-100x_Position007_6_cmle.ics	40	0	1	1	0.13834347963086724	0.27906976744186046	0.631578947368421
439	Feb25-FISH2-3R4-rep3-cp190-100x_Position007_6_cmle.ics	40	0	1	2	0.0	0.0	0.0
440	Feb25-FISH2-3R4-rep3-cp190-100x_Position007_6_cmle.ics	41	0	1	1	0.0	0.0	0.0
441	Feb25-FISH2-3R4-rep3-cp190-100x_Position007_6_cmle.ics	42	0	1	1	0.1590950015754973	0.6330275229357798	0.448051948051948
442	Feb25-FISH2-3R4-rep3-cp190-100x_Position007_6_cmle.ics	43	0	1	1	0.06917173981543362	0.22222222222222224	0.22388059701492538
443	Feb25-FISH2-3R4-rep3-cp190-100x_Position007_6_cmle.ics	44	0	1	1	0.0	0.0	0.0
444	Feb25-FISH2-3R4-rep3-cp190-100x_Position007_6_cmle.ics	45	0	1	1	0.03228014524720235	0.0813953488372093	0.0813953488372093
445	Feb25-FISH2-3R4-rep3-cp190-100x_Position007_6_cmle.ics	46	0	1	1	0.0	0.0	0.0
446	Feb25-FISH2-3R4-rep3-cp190-100x_Position007_6_cmle.ics	49	0	1	1	0.0	0.0	0.0
447	Feb25-FISH2-3R4-rep3-cp190-100x_Position007_6_cmle.ics	50	0	1	1	0.0	0.0	0.0
448	Feb25-FISH2-3R4-rep3-cp190-100x_Position007_6_cmle.ics	51	0	1	1	0.0	0.0	0.0
449	Feb25-FISH2-3R4-rep3-cp190-100x_Position007_6_cmle.ics	51	0	1	2	0.0	0.0	0.0
450	Feb25-FISH2-3R4-rep3-cp190-100x_Position007_6_cmle.ics	51	0	2	1	0.0	0.0	0.0
451	Feb25-FISH2-3R4-rep3-cp190-100x_Position007_6_cmle.ics	51	0	2	2	0.0	0.0	0.0
452	Feb25-FISH2-3R4-rep3-cp190-100x_Position007_6_cmle.ics	52	0	1	1	0.07378318913646252	0.23357664233576642	0.2318840579710145
453	Feb25-FISH2-3R4-rep3-cp190-100x_Position007_6_cmle.ics	53	0	1	1	0.10375760972315042	0.45454545454545453	0.3308823529411764
454	Feb25-FISH2-3R4-rep3-cp190-100x_Position007_6_cmle.ics	54	0	1	1	0.14064920429138167	0.5126050420168066	0.5126050420168066
455	Feb25-FISH2-3R4-rep3-cp190-100x_Position007_6_cmle.ics	55	0	1	1	0.0023057246605144538	0.005813953488372092	0.007936507936507936
456	Feb25-FISH2-3R4-rep3-cp190-100x_Position007_6_cmle.ics	56	0	1	1	0.16370645089652622	0.49650349650349646	0.4930555555555555
457	Feb25-FISH2-3R4-rep3-cp190-100x_Position007_6_cmle.ics	57	0	1	1	0.06917173981543362	0.4615384615384615	0.4615384615384615
458	Feb25-FISH2-3R4-rep3-cp190-100x_Position007_6_cmle.ics	58	0	1	1	0.0	0.0	0.0
459	Feb25-FISH2-3R4-rep3-cp190-100x_Position008_7_cmle.ics	1	0	1	1	0.0	0.0	0.0
460	Feb25-FISH2-3R4-rep3-cp190-100x_Position008_7_cmle.ics	1	0	1	2	0.0	0.0	0.0
461	Feb25-FISH2-3R4-rep3-cp190-100x_Position008_7_cmle.ics	1	0	2	1	0.0	0.0	0.0
462	Feb25-FISH2-3R4-rep3-cp190-100x_Position008_7_cmle.ics	1	0	2	2	0.14756637827292504	0.7441860465116278	0.43835616438356156
463	Feb25-FISH2-3R4-rep3-cp190-100x_Position008_7_cmle.ics	3	0	1	1	0.0	0.0	0.0
464	Feb25-FISH2-3R4-rep3-cp190-100x_Position008_7_cmle.ics	4	0	1	1	0.0	0.0	0.0
465	Feb25-FISH2-3R4-rep3-cp190-100x_Position008_7_cmle.ics	6	0	1	1	0.0	0.0	0.0
466	Feb25-FISH2-3R4-rep3-cp190-100x_Position008_7_cmle.ics	7	0	1	1	0.0	0.0	0.0
467	Feb25-FISH2-3R4-rep3-cp190-100x_Position008_7_cmle.ics	8	0	1	1	0.3781388443243704	0.463276836158192	0.5540540540540541
468	Feb25-FISH2-3R4-rep3-cp190-100x_Position008_7_cmle.ics	8	0	1	2	0.0	0.0	0.0
469	Feb25-FISH2-3R4-rep3-cp190-100x_Position008_7_cmle.ics	8	0	2	1	0.0	0.0	0.0
470	Feb25-FISH2-3R4-rep3-cp190-100x_Position008_7_cmle.ics	8	0	2	2	0.0	0.0	0.0
471	Feb25-FISH2-3R4-rep3-cp190-100x_Position008_7_cmle.ics	14	0	1	1	0.0	0.0	0.0
472	Feb25-FISH2-3R4-rep3-cp190-100x_Position008_7_cmle.ics	15	0	1	1	0.0	0.0	0.0
473	Feb25-FISH2-3R4-rep3-cp190-100x_Position008_7_cmle.ics	17	0	1	1	0.18215224818064185	0.7669902912621358	0.7745098039215685
474	Feb25-FISH2-3R4-rep3-cp190-100x_Position008_7_cmle.ics	19	0	1	1	0.016140072623601176	0.05185185185185185	0.057851239669421475
475	Feb25-FISH2-3R4-rep3-cp190-100x_Position008_7_cmle.ics	20	0	1	1	0.2098209441068153	0.36546184738955817	0.35826771653543305
476	Feb25-FISH2-3R4-rep3-cp190-100x_Position008_7_cmle.ics	21	0	1	1	0.0	0.0	0.0
477	Feb25-FISH2-3R4-rep3-cp190-100x_Position008_7_cmle.ics	21	0	2	1	0.0	0.0	0.0
478	Feb25-FISH2-3R4-rep3-cp190-100x_Position008_7_cmle.ics	21	0	3	1	0.0	0.0	0.0
479	Feb25-FISH2-3R4-rep3-cp190-100x_Position008_7_cmle.ics	22	0	1	1	0.0	0.0	0.0
480	Feb25-FISH2-3R4-rep3-cp190-100x_Position008_7_cmle.ics	22	0	1	2	0.0	0.0	0.0
481	Feb25-FISH2-3R4-rep3-cp190-100x_Position008_7_cmle.ics	23	0	1	1	0.0	0.0	0.0
482	Feb25-FISH2-3R4-rep3-cp190-100x_Position008_7_cmle.ics	24	0	1	1	0.20059804546475749	0.6692307692307691	0.6692307692307691
483	Feb25-FISH2-3R4-rep3-cp190-100x_Position008_7_cmle.ics	25	0	1	1	0.050725942531317986	0.4313725490196078	0.15384615384615383
484	Feb25-FISH2-3R4-rep3-cp190-100x_Position008_7_cmle.ics	26	0	1	1	0.11298050836520823	0.3740458015267175	0.37984496124031003
485	Feb25-FISH2-3R4-rep3-cp190-100x_Position008_7_cmle.ics	28	0	1	1	0.16601217555704068	0.5	0.5
486	Feb25-FISH2-3R4-rep3-cp190-100x_Position008_7_cmle.ics	31	0	1	1	0.1706236248780696	0.7708333333333335	0.7708333333333335
487	Feb25-FISH2-3R4-rep3-cp190-100x_Position008_7_cmle.ics	32	0	1	1	0.0046114493210289076	0.017094017094017092	0.017094017094017092
488	Feb25-FISH2-3R4-rep3-cp190-100x_Position008_7_cmle.ics	33	0	1	1	0.2351839153724743	0.8360655737704917	0.8360655737704917
489	Feb25-FISH2-3R4-rep3-cp190-100x_Position008_7_cmle.ics	34	0	1	1	0.0	0.0	0.0
490	Feb25-FISH2-3R4-rep3-cp190-100x_Position008_7_cmle.ics	36	0	1	1	0.016140072623601176	0.11111111111111109	0.11475409836065573
491	Feb25-FISH2-3R4-rep3-cp190-100x_Position008_7_cmle.ics	37	0	1	1	0.20290377012527194	0.6666666666666665	0.6616541353383458
492	Feb25-FISH2-3R4-rep3-cp190-100x_Position008_7_cmle.ics	38	0	1	1	0.04611449321028908	0.32258064516129037	0.3571428571428571
493	Feb25-FISH2-3R4-rep3-cp190-100x_Position008_7_cmle.ics	39	0	1	1	0.0	0.0	0.0
494	Feb25-FISH2-3R4-rep3-cp190-100x_Position008_7_cmle.ics	40	0	1	1	0.0	0.0	0.0
495	Feb25-FISH2-3R4-rep3-cp190-100x_Position008_7_cmle.ics	41	0	1	1	0.0	0.0	0.0
496	Feb25-FISH2-3R4-rep3-cp190-100x_Position008_7_cmle.ics	42	0	1	1	0.01844579728411563	0.10389610389610389	0.09195402298850575
497	Feb25-FISH2-3R4-rep3-cp190-100x_Position008_7_cmle.ics	44	0	1	1	0.0	0.0	0.0
498	Feb25-FISH2-3R4-rep3-cp190-100x_Position008_7_cmle.ics	48	0	1	1	0.11298050836520823	0.5104166666666666	0.7101449275362319
499	Feb25-FISH2-3R4-rep3-cp190-100x_Position008_7_cmle.ics	49	0	1	1	0.0	0.0	0.0
500	Feb25-FISH2-3R4-rep3-cp190-100x_Position008_7_cmle.ics	50	0	1	1	0.0	0.0	0.0
501	Feb25-FISH2-3R4-rep3-cp190-100x_Position008_7_cmle.ics	51	0	1	1	0.0	0.0	0.0
502	Feb25-FISH2-3R4-rep3-cp190-100x_Position008_7_cmle.ics	52	0	1	1	0.23287819071195984	0.5771428571428571	0.5804597701149425
503	Feb25-FISH2-3R4-rep3-cp190-100x_Position008_7_cmle.ics	54	0	1	1	0.0	0.0	0.0
504	Feb25-FISH2-3R4-rep3-cp190-100x_Position008_7_cmle.ics	55	0	1	1	0.0	0.0	0.0
505	Feb25-FISH2-3R4-rep3-cp190-100x_Position008_7_cmle.ics	56	0	1	1	0.0	0.0	0.0
506	Feb25-FISH2-3R4-rep3-cp190-100x_Position008_7_cmle.ics	56	0	2	1	0.0	0.0	0.0
507	Feb25-FISH2-3R4-rep3-cp190-100x_Position008_7_cmle.ics	57	0	1	1	0.14526065361241058	0.48837209302325574	0.8289473684210525
508	Feb25-FISH2-3R4-rep3-cp190-100x_Position008_7_cmle.ics	58	0	1	1	0.0	0.0	0.0
509	Feb25-FISH2-3R4-rep3-cp190-100x_Position008_7_cmle.ics	58	0	1	2	0.08300608777852034	0.16981132075471697	0.6792452830188679
510	Feb25-FISH2-3R4-rep3-cp190-100x_Position008_7_cmle.ics	60	0	1	1	0.0	0.0	0.0
511	Feb25-FISH2-3R4-rep3-cp190-100x_Position008_7_cmle.ics	60	0	2	1	0.0	0.0	0.0
512	Feb25-FISH2-3R4-rep3-cp190-100x_Position008_7_cmle.ics	61	0	1	1	0.08761753709954924	0.4578313253012047	0.2794117647058823
513	Feb25-FISH2-3R4-rep3-cp190-100x_Position008_7_cmle.ics	62	0	1	1	0.17292934953858402	0.5319148936170212	0.5395683453237409
514	Feb25-FISH2-3R4-rep3-cp190-100x_Position008_7_cmle.ics	63	0	1	1	0.0	0.0	0.0
515	Feb25-FISH2-3R4-rep3-cp190-100x_Position008_7_cmle.ics	63	0	1	2	0.0	0.0	0.0
516	Feb25-FISH2-3R4-rep3-cp190-100x_Position008_7_cmle.ics	64	0	1	1	0.08761753709954924	0.304	0.2992125984251968
517	Feb25-FISH2-3R4-rep3-cp190-100x_Position008_7_cmle.ics	65	0	1	1	0.0853118124390348	0.4252873563218391	0.35238095238095235
518	Feb25-FISH2-3R4-rep3-cp190-100x_Position008_7_cmle.ics	67	0	1	1	0.11298050836520823	0.27374301675977647	0.2401960784313725
519	Feb25-FISH2-3R4-rep3-cp190-100x_Position008_7_cmle.ics	67	0	1	2	0.0	0.0	0.0
520	Feb25-FISH2-3R4-rep3-cp190-100x_Position008_7_cmle.ics	67	0	2	1	0.0	0.0	0.0
521	Feb25-FISH2-3R4-rep3-cp190-100x_Position008_7_cmle.ics	67	0	2	2	0.03228014524720235	0.12280701754385964	0.13207547169811318
522	Feb25-FISH2-3R4-rep3-cp190-100x_Position008_7_cmle.ics	68	0	1	1	0.11528623302572269	0.4273504273504273	0.4310344827586206
523	Feb25-FISH2-3R4-rep3-cp190-100x_Position008_7_cmle.ics	69	0	1	1	0.0	0.0	0.0
524	Feb25-FISH2-3R4-rep3-cp190-100x_Position008_7_cmle.ics	70	0	1	1	0.08300608777852034	0.47368421052631576	0.46153846153846145
525	Feb25-FISH2-3R4-rep3-cp190-100x_Position009_8_cmle.ics	1	0	1	1	0.0	0.0	0.0
526	Feb25-FISH2-3R4-rep3-cp190-100x_Position009_8_cmle.ics	2	0	1	1	0.0	0.0	0.0
527	Feb25-FISH2-3R4-rep3-cp190-100x_Position009_8_cmle.ics	2	0	2	1	0.09222898642057815	0.4444444444444444	0.17094017094017092
528	Feb25-FISH2-3R4-rep3-cp190-100x_Position009_8_cmle.ics	3	0	1	1	0.0899232617600637	0.33333333333333326	0.5652173913043479
529	Feb25-FISH2-3R4-rep3-cp190-100x_Position009_8_cmle.ics	4	0	1	1	0.0	0.0	0.0
530	Feb25-FISH2-3R4-rep3-cp190-100x_Position009_8_cmle.ics	5	0	1	1	0.0	0.0	0.0
531	Feb25-FISH2-3R4-rep3-cp190-100x_Position009_8_cmle.ics	6	0	1	1	0.06686601515491916	0.2710280373831775	0.27619047619047615
532	Feb25-FISH2-3R4-rep3-cp190-100x_Position009_8_cmle.ics	7	0	1	1	0.04150304388926017	0.09944751381215469	0.31034482758620685
533	Feb25-FISH2-3R4-rep3-cp190-100x_Position009_8_cmle.ics	7	0	1	2	0.0	0.0	0.0
534	Feb25-FISH2-3R4-rep3-cp190-100x_Position009_8_cmle.ics	8	0	1	1	0.0	0.0	0.0
535	Feb25-FISH2-3R4-rep3-cp190-100x_Position009_8_cmle.ics	9	0	1	1	0.0645602904944047	0.22950819672131145	0.22764227642276422
536	Feb25-FISH2-3R4-rep3-cp190-100x_Position009_8_cmle.ics	12	0	1	1	0.1890694221621852	0.6165413533834585	0.621212121212121
537	Feb25-FISH2-3R4-rep3-cp190-100x_Position009_8_cmle.ics	13	0	1	1	0.19829232080424303	0.7049180327868851	0.688
538	Feb25-FISH2-3R4-rep3-cp190-100x_Position009_8_cmle.ics	15	0	1	1	0.0	0.0	0.0
539	Feb25-FISH2-3R4-rep3-cp190-100x_Position009_8_cmle.ics	16	0	1	1	0.0	0.0	0.0
540	Feb25-FISH2-3R4-rep3-cp190-100x_Position009_8_cmle.ics	17	0	1	1	0.10836905904417933	0.38842975206611563	0.38524590163934425
541	Feb25-FISH2-3R4-rep3-cp190-100x_Position009_8_cmle.ics	18	0	1	1	0.27207550994070556	0.49372384937238495	0.6020408163265306
542	Feb25-FISH2-3R4-rep3-cp190-100x_Position009_8_cmle.ics	18	0	1	2	0.0	0.0	0.0
543	Feb25-FISH2-3R4-rep3-cp190-100x_Position009_8_cmle.ics	21	0	1	1	0.04380876854977462	0.22352941176470587	0.11377245508982035
544	Feb25-FISH2-3R4-rep3-cp190-100x_Position009_8_cmle.ics	21	0	2	1	0.0	0.0	0.0
545	Feb25-FISH2-3R4-rep3-cp190-100x_Position009_8_cmle.ics	22	0	1	1	0.025362971265658993	0.07051282051282051	0.125
546	Feb25-FISH2-3R4-rep3-cp190-100x_Position009_8_cmle.ics	23	0	1	1	0.0	0.0	0.0
547	Feb25-FISH2-3R4-rep3-cp190-100x_Position009_8_cmle.ics	24	0	1	1	0.11067478370469377	0.5333333333333332	0.5
548	Feb25-FISH2-3R4-rep3-cp190-100x_Position009_8_cmle.ics	25	0	1	1	0.0	0.0	0.0
549	Feb25-FISH2-3R4-rep3-cp190-100x_Position009_8_cmle.ics	28	0	1	1	0.0	0.0	0.0
550	Feb25-FISH2-3R4-rep3-cp190-100x_Position009_8_cmle.ics	30	0	1	1	0.0	0.0	0.0
551	Feb25-FISH2-3R4-rep3-cp190-100x_Position009_8_cmle.ics	31	0	1	1	0.23287819071195984	0.43347639484978545	0.396078431372549
552	Feb25-FISH2-3R4-rep3-cp190-100x_Position009_8_cmle.ics	32	0	1	1	0.12220340700726605	0.6162790697674417	0.6235294117647059
553	Feb25-FISH2-3R4-rep3-cp190-100x_Position009_8_cmle.ics	33	0	1	1	0.20059804546475749	0.5304878048780487	0.5272727272727273
554	Feb25-FISH2-3R4-rep3-cp190-100x_Position009_8_cmle.ics	35	0	1	1	0.0	0.0	0.0
555	Feb25-FISH2-3R4-rep3-cp190-100x_Position009_8_cmle.ics	36	0	1	1	0.0	0.0	0.0
556	Feb25-FISH2-3R4-rep3-cp190-100x_Position009_8_cmle.ics	36	0	1	2	0.0	0.0	0.0
557	Feb25-FISH2-3R4-rep3-cp190-100x_Position009_8_cmle.ics	36	0	1	3	0.0	0.0	0.0
558	Feb25-FISH2-3R4-rep3-cp190-100x_Position009_8_cmle.ics	36	0	2	1	0.0	0.0	0.0
559	Feb25-FISH2-3R4-rep3-cp190-100x_Position009_8_cmle.ics	36	0	2	2	0.0	0.0	0.0
560	Feb25-FISH2-3R4-rep3-cp190-100x_Position009_8_cmle.ics	36	0	2	3	0.0	0.0	0.0
561	Feb25-FISH2-3R4-rep3-cp190-100x_Position009_8_cmle.ics	37	0	1	1	0.01152862330257227	0.06944444444444445	0.025252525252525252
562	Feb25-FISH2-3R4-rep3-cp190-100x_Position009_8_cmle.ics	38	0	1	1	0.14756637827292504	0.735632183908046	0.4183006535947712
563	Feb25-FISH2-3R4-rep3-cp190-100x_Position009_8_cmle.ics	39	0	1	1	0.029974420586687898	0.16455696202531644	0.16666666666666663
564	Feb25-FISH2-3R4-rep3-cp190-100x_Position009_8_cmle.ics	41	0	1	1	0.0	0.0	0.0
565	Feb25-FISH2-3R4-rep3-cp190-100x_Position009_8_cmle.ics	43	0	1	1	0.009222898642057815	0.03809523809523809	0.02877697841726618
566	Feb25-FISH2-3R4-rep3-cp190-100x_Position009_8_cmle.ics	44	0	1	1	0.04150304388926017	0.1592920353982301	0.1592920353982301
567	Feb25-FISH2-3R4-rep3-cp190-100x_Position009_8_cmle.ics	45	0	1	1	0.0853118124390348	0.4157303370786517	0.37
568	Feb25-FISH2-3R4-rep3-cp190-100x_Position009_8_cmle.ics	46	0	1	1	0.0	0.0	0.0
569	Feb25-FISH2-3R4-rep3-cp190-100x_Position009_8_cmle.ics	46	0	2	1	0.0	0.0	0.0
570	Feb25-FISH2-3R4-rep3-cp190-100x_Position009_8_cmle.ics	47	0	1	1	0.0	0.0	0.0
571	Feb25-FISH2-3R4-rep3-cp190-100x_Position009_8_cmle.ics	48	0	1	1	0.17523507419909848	0.5135135135135135	0.5066666666666666
572	Feb25-FISH2-3R4-rep3-cp190-100x_Position009_8_cmle.ics	49	0	1	1	0.07147746447594806	0.3297872340425531	0.3069306930693069
573	Feb25-FISH2-3R4-rep3-cp190-100x_Position009_8_cmle.ics	50	0	1	1	0.0	0.0	0.0
574	Feb25-FISH2-3R4-rep3-cp190-100x_Position009_8_cmle.ics	50	0	1	2	0.0	0.0	0.0
575	Feb25-FISH2-3R4-rep3-cp190-100x_Position009_8_cmle.ics	50	0	1	3	0.0	0.0	0.0
576	Feb25-FISH2-3R4-rep3-cp190-100x_Position009_8_cmle.ics	51	0	1	1	0.0	0.0	0.0
577	Feb25-FISH2-3R4-rep3-cp190-100x_Position009_8_cmle.ics	51	0	2	1	0.03228014524720235	0.2333333333333333	0.10526315789473682
578	Feb25-FISH2-3R4-rep3-cp190-100x_Position009_8_cmle.ics	52	0	1	1	0.33202435111408135	0.6457399103139013	0.6697674418604651
579	Feb25-FISH2-3R4-rep3-cp190-100x_Position009_8_cmle.ics	53	0	1	1	0.24210108935401764	0.5769230769230769	0.5769230769230769
580	Feb25-FISH2-3R4-rep3-cp190-100x_Position009_8_cmle.ics	54	0	1	1	0.0	0.0	0.0
581	Feb25-FISH2-3R4-rep3-cp190-100x_Position009_8_cmle.ics	55	0	1	1	0.0	0.0	0.0
582	Feb25-FISH2-3R4-rep3-cp190-100x_Position009_8_cmle.ics	55	0	1	2	0.020751521944630084	0.06666666666666667	0.1323529411764706
583	Feb25-FISH2-3R4-rep3-cp190-100x_Position009_8_cmle.ics	56	0	1	1	0.027668695926173444	0.14457831325301201	0.1558441558441558
584	Feb25-FISH2-3R4-rep3-cp190-100x_Position009_8_cmle.ics	57	0	1	1	0.09222898642057815	0.35398230088495575	0.32786885245901637
585	Feb25-FISH2-3R4-rep3-cp190-100x_Position009_8_cmle.ics	58	0	1	1	0.11298050836520823	0.49999999999999994	0.7538461538461537
586	Feb25-FISH2-3R4-rep3-cp190-100x_Position009_8_cmle.ics	60	0	1	1	0.09914616040212151	0.344	0.42574257425742573
587	Feb25-FISH2-3R4-rep3-cp190-100x_Position009_8_cmle.ics	61	0	1	1	0.07147746447594806	0.21830985915492954	0.17127071823204418
588	Feb25-FISH2-3R4-rep3-cp190-100x_Position009_8_cmle.ics	62	0	1	1	0.0899232617600637	0.26530612244897955	0.3513513513513513
589	Feb25-FISH2-3R4-rep3-cp190-100x_Position009_8_cmle.ics	64	0	1	1	0.07839463845749142	0.49275362318840576	0.29565217391304344
590	Feb25-FISH2-3R4-rep3-cp190-100x_Position009_8_cmle.ics	65	0	1	1	0.16370645089652622	0.41040462427745655	0.41040462427745655
591	Feb25-FISH2-3R4-rep3-cp190-100x_Position009_8_cmle.ics	66	0	1	1	0.0	0.0	0.0
592	Feb25-FISH2-3R4-rep3-cp190-100x_Position009_8_cmle.ics	67	0	1	1	0.0	0.0	0.0
593	Feb25-FISH2-3R4-rep3-cp190-100x_Position009_8_cmle.ics	68	0	1	1	0.3043556551879079	0.5892857142857142	0.608294930875576
594	Feb25-FISH2-3R4-rep3-cp190-100x_Position010_9_cmle.ics	1	0	1	1	0.0	0.0	0.0
595	Feb25-FISH2-3R4-rep3-cp190-100x_Position010_9_cmle.ics	1	0	1	2	0.0	0.0	0.0
596	Feb25-FISH2-3R4-rep3-cp190-100x_Position010_9_cmle.ics	2	0	1	1	0.10145188506263597	0.8627450980392156	0.29931972789115646
597	Feb25-FISH2-3R4-rep3-cp190-100x_Position010_9_cmle.ics	3	0	1	1	0.32741290179305244	0.8160919540229885	0.8658536585365851
598	Feb25-FISH2-3R4-rep3-cp190-100x_Position010_9_cmle.ics	3	0	1	2	0.0	0.0	0.0
599	Feb25-FISH2-3R4-rep3-cp190-100x_Position010_9_cmle.ics	3	0	2	1	0.0	0.0	0.0
600	Feb25-FISH2-3R4-rep3-cp190-100x_Position010_9_cmle.ics	3	0	2	2	0.01844579728411563	0.07766990291262135	0.06504065040650406
601	Feb25-FISH2-3R4-rep3-cp190-100x_Position010_9_cmle.ics	5	0	1	1	0.13834347963086724	0.6122448979591837	0.5405405405405406
602	Feb25-FISH2-3R4-rep3-cp190-100x_Position010_9_cmle.ics	6	0	1	1	0.0	0.0	0.0
603	Feb25-FISH2-3R4-rep3-cp190-100x_Position010_9_cmle.ics	6	0	2	1	0.0899232617600637	0.28057553956834524	0.1940298507462686
604	Feb25-FISH2-3R4-rep3-cp190-100x_Position010_9_cmle.ics	7	0	1	1	0.0	0.0	0.0
605	Feb25-FISH2-3R4-rep3-cp190-100x_Position010_9_cmle.ics	9	0	1	1	0.1245091316677805	0.49090909090909096	0.391304347826087
606	Feb25-FISH2-3R4-rep3-cp190-100x_Position010_9_cmle.ics	11	0	1	1	0.23979536469350318	0.6933333333333332	0.6887417218543046
607	Feb25-FISH2-3R4-rep3-cp190-100x_Position010_9_cmle.ics	12	0	1	1	0.006917173981543361	0.05084745762711864	0.03488372093023255
608	Feb25-FISH2-3R4-rep3-cp190-100x_Position010_9_cmle.ics	14	0	1	1	0.0	0.0	0.0
609	Feb25-FISH2-3R4-rep3-cp190-100x_Position010_9_cmle.ics	15	0	1	1	0.07378318913646252	0.2352941176470588	0.2352941176470588
610	Feb25-FISH2-3R4-rep3-cp190-100x_Position010_9_cmle.ics	16	0	1	1	0.0	0.0	0.0
611	Feb25-FISH2-3R4-rep3-cp190-100x_Position010_9_cmle.ics	17	0	1	1	0.0	0.0	0.0
612	Feb25-FISH2-3R4-rep3-cp190-100x_Position010_9_cmle.ics	20	0	1	1	0.0	0.0	0.0
613	Feb25-FISH2-3R4-rep3-cp190-100x_Position010_9_cmle.ics	21	0	1	1	0.10145188506263597	0.3358778625954198	0.4536082474226804
614	Feb25-FISH2-3R4-rep3-cp190-100x_Position010_9_cmle.ics	23	0	1	1	0.10375760972315042	0.3846153846153845	0.36585365853658536
615	Feb25-FISH2-3R4-rep3-cp190-100x_Position010_9_cmle.ics	24	0	1	1	0.10145188506263597	0.41904761904761906	0.4
616	Feb25-FISH2-3R4-rep3-cp190-100x_Position010_9_cmle.ics	25	0	1	1	0.08070036311800588	0.6034482758620688	0.2302631578947368
617	Feb25-FISH2-3R4-rep3-cp190-100x_Position010_9_cmle.ics	27	0	1	1	0.0	0.0	0.0
618	Feb25-FISH2-3R4-rep3-cp190-100x_Position010_9_cmle.ics	32	0	1	1	0.14295492895189613	0.4769230769230768	0.62
619	Feb25-FISH2-3R4-rep3-cp190-100x_Position010_9_cmle.ics	33	0	1	1	0.0	0.0	0.0
620	Feb25-FISH2-3R4-rep3-cp190-100x_Position010_9_cmle.ics	34	0	1	1	0.050725942531317986	0.37931034482758613	0.34375
621	Feb25-FISH2-3R4-rep3-cp190-100x_Position010_9_cmle.ics	35	0	1	1	0.0	0.0	0.0
622	Feb25-FISH2-3R4-rep3-cp190-100x_Position010_9_cmle.ics	36	0	1	1	0.14526065361241058	0.5675675675675675	0.8076923076923076
623	Feb25-FISH2-3R4-rep3-cp190-100x_Position010_9_cmle.ics	37	0	1	1	0.0	0.0	0.0
624	Feb25-FISH2-3R4-rep3-cp190-100x_Position011_10_cmle.ics	1	0	1	1	0.09914616040212151	0.4623655913978494	0.43434343434343436
625	Feb25-FISH2-3R4-rep3-cp190-100x_Position011_10_cmle.ics	2	0	1	1	0.12681485632829495	0.5612244897959183	0.5045871559633027
626	Feb25-FISH2-3R4-rep3-cp190-100x_Position011_10_cmle.ics	3	0	1	1	0.0	0.0	0.0
627	Feb25-FISH2-3R4-rep3-cp190-100x_Position011_10_cmle.ics	5	0	1	1	0.0	0.0	0.0
628	Feb25-FISH2-3R4-rep3-cp190-100x_Position011_10_cmle.ics	6	0	1	1	0.020751521944630084	0.08181818181818183	0.17307692307692307
629	Feb25-FISH2-3R4-rep3-cp190-100x_Position011_10_cmle.ics	6	0	1	2	0.0	0.0	0.0
630	Feb25-FISH2-3R4-rep3-cp190-100x_Position011_10_cmle.ics	7	0	1	1	0.04611449321028908	0.2857142857142857	0.2857142857142857
631	Feb25-FISH2-3R4-rep3-cp190-100x_Position011_10_cmle.ics	10	0	1	1	0.0	0.0	0.0
632	Feb25-FISH2-3R4-rep3-cp190-100x_Position011_10_cmle.ics	11	0	1	1	0.0	0.0	0.0
633	Feb25-FISH2-3R4-rep3-cp190-100x_Position011_10_cmle.ics	11	0	2	1	0.0	0.0	0.0
634	Feb25-FISH2-3R4-rep3-cp190-100x_Position011_10_cmle.ics	12	0	1	1	0.17523507419909848	0.608	0.4967320261437908
635	Feb25-FISH2-3R4-rep3-cp190-100x_Position011_10_cmle.ics	14	0	1	1	0.0	0.0	0.0
636	Feb25-FISH2-3R4-rep3-cp190-100x_Position011_10_cmle.ics	14	0	2	1	0.0	0.0	0.0
637	Feb25-FISH2-3R4-rep3-cp190-100x_Position011_10_cmle.ics	15	0	1	1	0.223655292069902	0.673611111111111	0.6830985915492956
638	Feb25-FISH2-3R4-rep3-cp190-100x_Position011_10_cmle.ics	16	0	1	1	0.0	0.0	0.0
639	Feb25-FISH2-3R4-rep3-cp190-100x_Position011_10_cmle.ics	17	0	1	1	0.0	0.0	0.0
640	Feb25-FISH2-3R4-rep3-cp190-100x_Position011_10_cmle.ics	19	0	1	1	0.0	0.0	0.0
641	Feb25-FISH2-3R4-rep3-cp190-100x_Position011_10_cmle.ics	21	0	1	1	0.19829232080424303	0.6142857142857142	0.5810810810810811
642	Feb25-FISH2-3R4-rep3-cp190-100x_Position011_10_cmle.ics	24	0	1	1	0.0	0.0	0.0
643	Feb25-FISH2-3R4-rep3-cp190-100x_Position011_10_cmle.ics	25	0	1	1	0.0	0.0	0.0
644	Feb25-FISH2-3R4-rep3-cp190-100x_Position011_10_cmle.ics	26	0	1	1	0.0645602904944047	0.4590163934426229	0.10218978102189781
645	Feb25-FISH2-3R4-rep3-cp190-100x_Position011_10_cmle.ics	26	0	2	1	0.0	0.0	0.0
646	Feb25-FISH2-3R4-rep3-cp190-100x_Position011_10_cmle.ics	27	0	1	1	0.05533739185234689	0.1935483870967742	0.19047619047619044
647	Feb25-FISH2-3R4-rep3-cp190-100x_Position011_10_cmle.ics	28	0	1	1	0.11759195768623715	0.3541666666666667	0.3541666666666667
648	Feb25-FISH2-3R4-rep3-cp190-100x_Position011_10_cmle.ics	30	0	1	1	0.0	0.0	0.0
649	Feb25-FISH2-3R4-rep3-cp190-100x_Position011_10_cmle.ics	30	0	1	2	0.0	0.0	0.0
650	Feb25-FISH2-3R4-rep3-cp190-100x_Position011_10_cmle.ics	33	0	1	1	0.18215224818064185	0.47023809523809523	0.44632768361581915
651	Feb25-FISH2-3R4-rep3-cp190-100x_Position011_10_cmle.ics	34	0	1	1	0.0	0.0	0.0
652	Feb25-FISH2-3R4-rep3-cp190-100x_Position011_10_cmle.ics	34	0	1	2	0.16140072623601176	0.3977272727272727	0.31249999999999994
653	Feb25-FISH2-3R4-rep3-cp190-100x_Position011_10_cmle.ics	35	0	1	1	0.0	0.0	0.0
654	Feb25-FISH2-3R4-rep3-cp190-100x_Position011_10_cmle.ics	35	0	1	2	0.0	0.0	0.0
655	Feb25-FISH2-3R4-rep3-cp190-100x_Position011_10_cmle.ics	35	0	2	1	0.0	0.0	0.0
656	Feb25-FISH2-3R4-rep3-cp190-100x_Position011_10_cmle.ics	35	0	2	2	0.0	0.0	0.0
657	Feb25-FISH2-3R4-rep3-cp190-100x_Position011_10_cmle.ics	37	0	1	1	0.0	0.0	0.0
658	Feb25-FISH2-3R4-rep3-cp190-100x_Position011_10_cmle.ics	38	0	1	1	0.04380876854977462	0.13475177304964536	0.3015873015873015
659	Feb25-FISH2-3R4-rep3-cp190-100x_Position011_10_cmle.ics	38	0	1	2	0.0	0.0	0.0
660	Feb25-FISH2-3R4-rep3-cp190-100x_Position011_10_cmle.ics	39	0	1	1	0.14756637827292504	0.7441860465116278	0.33862433862433855
661	Feb25-FISH2-3R4-rep3-cp190-100x_Position011_10_cmle.ics	39	0	2	1	0.0	0.0	0.0
662	Feb25-FISH2-3R4-rep3-cp190-100x_Position011_10_cmle.ics	43	0	1	1	0.0	0.0	0.0
663	Feb25-FISH2-3R4-rep3-cp190-100x_Position011_10_cmle.ics	43	0	2	1	0.03689159456823126	0.25	0.12698412698412698
664	Feb25-FISH2-3R4-rep3-cp190-100x_Position011_10_cmle.ics	44	0	1	1	0.0	0.0	0.0
665	Feb25-FISH2-3R4-rep3-cp190-100x_Position011_10_cmle.ics	45	0	1	1	0.18676369750167077	0.5744680851063829	0.5704225352112675
666	Feb25-FISH2-3R4-rep3-cp190-100x_Position011_10_cmle.ics	50	0	1	1	0.0	0.0	0.0
667	Feb25-FISH2-3R4-rep3-cp190-100x_Position011_10_cmle.ics	51	0	1	1	0.0	0.0	0.0
668	Feb25-FISH2-3R4-rep3-cp190-100x_Position011_10_cmle.ics	52	0	1	1	0.10145188506263597	0.3859649122807018	0.2857142857142857
669	Feb25-FISH2-3R4-rep3-cp190-100x_Position011_10_cmle.ics	53	0	1	1	0.2144323934278442	0.62	0.62
670	Feb25-FISH2-3R4-rep3-cp190-100x_Position011_10_cmle.ics	54	0	1	1	0.20059804546475749	0.6796875	0.5304878048780487
671	Feb25-FISH2-3R4-rep3-cp190-100x_Position011_10_cmle.ics	55	0	1	1	0.13603775497035278	0.5086206896551724	0.4758064516129033
672	Feb25-FISH2-3R4-rep3-cp190-100x_Position011_10_cmle.ics	56	0	1	1	0.1706236248780696	0.5000000000000001	0.5000000000000001
673	Feb25-FISH2-3R4-rep3-cp190-100x_Position011_10_cmle.ics	57	0	1	1	0.0	0.0	0.0
674	Feb25-FISH2-3R4-rep3-cp190-100x_Position011_10_cmle.ics	57	0	1	2	0.11298050836520823	0.3202614379084967	0.890909090909091
675	Feb25-FISH2-3R4-rep3-cp190-100x_Position012_11_cmle.ics	1	0	1	1	0.029974420586687898	0.19402985074626863	0.12037037037037034
676	Feb25-FISH2-3R4-rep3-cp190-100x_Position012_11_cmle.ics	3	0	1	1	0.0	0.0	0.0
677	Feb25-FISH2-3R4-rep3-cp190-100x_Position012_11_cmle.ics	4	0	1	1	0.0	0.0	0.0
678	Feb25-FISH2-3R4-rep3-cp190-100x_Position012_11_cmle.ics	5	0	1	1	0.11067478370469377	0.3428571428571428	0.39024390243902435
679	Feb25-FISH2-3R4-rep3-cp190-100x_Position012_11_cmle.ics	7	0	1	1	0.2789926839222489	0.650537634408602	0.650537634408602
680	Feb25-FISH2-3R4-rep3-cp190-100x_Position012_11_cmle.ics	9	0	1	1	0.39197319228745714	0.5629139072847682	0.5246913580246914
681	Feb25-FISH2-3R4-rep3-cp190-100x_Position012_11_cmle.ics	10	0	1	1	0.0	0.0	0.0
682	Feb25-FISH2-3R4-rep3-cp190-100x_Position012_11_cmle.ics	10	0	1	2	0.0	0.0	0.0
683	Feb25-FISH2-3R4-rep3-cp190-100x_Position012_11_cmle.ics	10	0	1	3	0.0	0.0	0.0
684	Feb25-FISH2-3R4-rep3-cp190-100x_Position012_11_cmle.ics	12	0	1	1	0.0	0.0	0.0
685	Feb25-FISH2-3R4-rep3-cp190-100x_Position012_11_cmle.ics	13	0	1	1	0.07378318913646252	0.3720930232558139	0.3636363636363636
686	Feb25-FISH2-3R4-rep3-cp190-100x_Position012_11_cmle.ics	15	0	1	1	0.0	0.0	0.0
687	Feb25-FISH2-3R4-rep3-cp190-100x_Position012_11_cmle.ics	15	0	2	1	0.0	0.0	0.0
688	Feb25-FISH2-3R4-rep3-cp190-100x_Position012_11_cmle.ics	17	0	1	1	0.0	0.0	0.0
689	Feb25-FISH2-3R4-rep3-cp190-100x_Position012_11_cmle.ics	21	0	1	1	0.07608891379697698	0.515625	0.5499999999999999
690	Feb25-FISH2-3R4-rep3-cp190-100x_Position012_11_cmle.ics	24	0	1	1	0.13373203030983832	0.5858585858585859	0.6744186046511627
691	Feb25-FISH2-3R4-rep3-cp190-100x_Position012_11_cmle.ics	24	0	1	2	0.0	0.0	0.0
692	Feb25-FISH2-3R4-rep3-cp190-100x_Position012_11_cmle.ics	25	0	1	1	0.0	0.0	0.0
693	Feb25-FISH2-3R4-rep3-cp190-100x_Position012_11_cmle.ics	25	0	1	2	0.0	0.0	0.0
694	Feb25-FISH2-3R4-rep3-cp190-100x_Position012_11_cmle.ics	25	0	2	1	0.0	0.0	0.0
695	Feb25-FISH2-3R4-rep3-cp190-100x_Position012_11_cmle.ics	25	0	2	2	0.0	0.0	0.0
696	Feb25-FISH2-3R4-rep3-cp190-100x_Position012_11_cmle.ics	26	0	1	1	0.0	0.0	0.0
697	Feb25-FISH2-3R4-rep3-cp190-100x_Position012_11_cmle.ics	27	0	1	1	0.0899232617600637	0.6290322580645161	0.49999999999999994
698	Feb25-FISH2-3R4-rep3-cp190-100x_Position012_11_cmle.ics	29	0	1	1	0.0	0.0	0.0
699	Feb25-FISH2-3R4-rep3-cp190-100x_Position012_11_cmle.ics	30	0	1	1	0.17754079885961294	0.6754385964912281	0.4873417721518987
700	Feb25-FISH2-3R4-rep3-cp190-100x_Position012_11_cmle.ics	33	0	1	1	0.0	0.0	0.0
701	Feb25-FISH2-3R4-rep3-cp190-100x_Position012_11_cmle.ics	34	0	1	1	0.11989768234675159	0.35135135135135137	0.35616438356164376
702	Feb25-FISH2-3R4-rep3-cp190-100x_Position012_11_cmle.ics	35	0	1	1	0.0	0.0	0.0
703	Feb25-FISH2-3R4-rep3-cp190-100x_Position012_11_cmle.ics	36	0	1	1	0.0	0.0	0.0
704	Feb25-FISH2-3R4-rep3-cp190-100x_Position012_11_cmle.ics	37	0	1	1	0.13373203030983832	0.3670886075949367	0.8656716417910447
705	Feb25-FISH2-3R4-rep3-cp190-100x_Position012_11_cmle.ics	37	0	1	2	0.0	0.0	0.0
706	Feb25-FISH2-3R4-rep3-cp190-100x_Position012_11_cmle.ics	39	0	1	1	0.1291205809888094	0.35443037974683544	0.3522012578616352
707	Feb25-FISH2-3R4-rep3-cp190-100x_Position012_11_cmle.ics	40	0	1	1	0.0	0.0	0.0
708	Feb25-FISH2-3R4-rep3-cp190-100x_Position012_11_cmle.ics	41	0	1	1	0.3228014524720235	0.5263157894736841	0.4242424242424242
709	Feb25-FISH2-3R4-rep3-cp190-100x_Position012_11_cmle.ics	42	0	1	1	0.23748964003298875	0.5449735449735449	0.6280487804878048
710	Feb25-FISH2-3R4-rep3-cp190-100x_Position012_11_cmle.ics	43	0	1	1	0.0	0.0	0.0
711	Feb25-FISH2-3R4-rep3-cp190-100x_Position013_12_cmle.ics	1	0	1	1	0.2559354373171044	0.581151832460733	0.5522388059701492
712	Feb25-FISH2-3R4-rep3-cp190-100x_Position013_12_cmle.ics	3	0	1	1	0.0	0.0	0.0
713	Feb25-FISH2-3R4-rep3-cp190-100x_Position013_12_cmle.ics	5	0	1	1	0.016140072623601176	0.041176470588235294	0.041916167664670656
714	Feb25-FISH2-3R4-rep3-cp190-100x_Position013_12_cmle.ics	6	0	1	1	0.0	0.0	0.0
715	Feb25-FISH2-3R4-rep3-cp190-100x_Position013_12_cmle.ics	6	0	1	2	0.2351839153724743	0.3805970149253731	0.796875
716	Feb25-FISH2-3R4-rep3-cp190-100x_Position013_12_cmle.ics	8	0	1	1	0.10836905904417933	0.5280898876404494	0.35877862595419846
717	Feb25-FISH2-3R4-rep3-cp190-100x_Position013_12_cmle.ics	9	0	1	1	0.20059804546475749	0.6304347826086957	0.6258992805755395
718	Feb25-FISH2-3R4-rep3-cp190-100x_Position013_12_cmle.ics	11	0	1	1	0.04611449321028908	0.15503875968992248	0.06802721088435373
719	Feb25-FISH2-3R4-rep3-cp190-100x_Position013_12_cmle.ics	11	0	2	1	0.0	0.0	0.0
720	Feb25-FISH2-3R4-rep3-cp190-100x_Position013_12_cmle.ics	12	0	1	1	0.0	0.0	0.0
721	Feb25-FISH2-3R4-rep3-cp190-100x_Position013_12_cmle.ics	15	0	1	1	0.057643116512861345	0.3731343283582089	0.36231884057971014
722	Feb25-FISH2-3R4-rep3-cp190-100x_Position013_12_cmle.ics	17	0	1	1	0.11989768234675159	0.8524590163934425	0.4642857142857142
723	Feb25-FISH2-3R4-rep3-cp190-100x_Position013_12_cmle.ics	18	0	1	1	0.0945347110810926	0.47126436781609193	0.32799999999999996
724	Feb25-FISH2-3R4-rep3-cp190-100x_Position013_12_cmle.ics	19	0	1	1	0.0	0.0	0.0
725	Feb25-FISH2-3R4-rep3-cp190-100x_Position013_12_cmle.ics	19	0	1	2	0.07608891379697698	0.222972972972973	0.45205479452054786
726	Feb25-FISH2-3R4-rep3-cp190-100x_Position013_12_cmle.ics	20	0	1	1	0.016140072623601176	0.048951048951048945	0.04964539007092198
727	Feb25-FISH2-3R4-rep3-cp190-100x_Position013_12_cmle.ics	25	0	1	1	0.0	0.0	0.0
728	Feb25-FISH2-3R4-rep3-cp190-100x_Position013_12_cmle.ics	26	0	1	1	0.0	0.0	0.0
729	Feb25-FISH2-3R4-rep3-cp190-100x_Position013_12_cmle.ics	27	0	1	1	0.08300608777852034	0.24489795918367344	0.24324324324324328
730	Feb25-FISH2-3R4-rep3-cp190-100x_Position013_12_cmle.ics	28	0	1	1	0.45653348278186184	0.6556291390728477	0.6491803278688524
731	Feb25-FISH2-3R4-rep3-cp190-100x_Position013_12_cmle.ics	29	0	1	1	0.28129840858276334	0.6256410256410255	0.49795918367346936
732	Feb25-FISH2-3R4-rep3-cp190-100x_Position013_12_cmle.ics	30	0	1	1	0.2144323934278442	0.44285714285714284	0.4744897959183673
733	Feb25-FISH2-3R4-rep3-cp190-100x_Position013_12_cmle.ics	30	0	1	2	0.0	0.0	0.0
734	Feb25-FISH2-3R4-rep3-cp190-100x_Position013_12_cmle.ics	33	0	1	1	0.0	0.0	0.0
735	Feb25-FISH2-3R4-rep3-cp190-100x_Position013_12_cmle.ics	34	0	1	1	0.0	0.0	0.0
736	Feb25-FISH2-3R4-rep3-cp190-100x_Position013_12_cmle.ics	34	0	2	1	0.0	0.0	0.0
737	Feb25-FISH2-3R4-rep3-cp190-100x_Position013_12_cmle.ics	35	0	1	1	0.11298050836520823	0.3288590604026845	0.3310810810810811
738	Feb25-FISH2-3R4-rep3-cp190-100x_Position013_12_cmle.ics	36	0	1	1	0.0046114493210289076	0.030303030303030297	0.03846153846153846
739	Feb25-FISH2-3R4-rep3-cp190-100x_Position013_12_cmle.ics	38	0	1	1	0.249018263335561	0.421875	0.42023346303501946
740	Feb25-FISH2-3R4-rep3-cp190-100x_Position013_12_cmle.ics	40	0	1	1	0.09222898642057815	0.4301075268817204	0.23668639053254434
741	Feb25-FISH2-3R4-rep3-cp190-100x_Position013_12_cmle.ics	42	0	1	1	0.17523507419909848	0.4691358024691358	0.4691358024691358
742	Feb25-FISH2-3R4-rep3-cp190-100x_Position013_12_cmle.ics	44	0	1	1	0.0	0.0	0.0
743	Feb25-FISH2-3R4-rep3-cp190-100x_Position013_12_cmle.ics	44	0	1	2	0.11067478370469377	0.16053511705685616	0.8421052631578947
744	Feb25-FISH2-3R4-rep3-cp190-100x_Position013_12_cmle.ics	46	0	1	1	0.0	0.0	0.0
745	Feb25-FISH2-3R4-rep3-cp190-100x_Position013_12_cmle.ics	48	0	1	1	0.0	0.0	0.0
746	Feb25-FISH2-3R4-rep3-cp190-100x_Position013_12_cmle.ics	48	0	1	2	0.0	0.0	0.0
747	Feb25-FISH2-3R4-rep3-cp190-100x_Position013_12_cmle.ics	49	0	1	1	0.0	0.0	0.0
748	Feb25-FISH2-3R4-rep3-cp190-100x_Position013_12_cmle.ics	51	0	1	1	0.10836905904417933	0.3032258064516129	0.3051948051948052
749	Feb25-FISH2-3R4-rep3-cp190-100x_Position013_12_cmle.ics	52	0	1	1	0.0	0.0	0.0
750	Feb25-FISH2-3R4-rep3-cp190-100x_Position013_12_cmle.ics	53	0	1	1	0.28129840858276334	0.3753846153846153	0.3609467455621301
751	Feb25-FISH2-3R4-rep3-cp190-100x_Position013_12_cmle.ics	55	0	1	1	0.0	0.0	0.0
752	Feb25-FISH2-3R4-rep3-cp190-100x_Position013_12_cmle.ics	56	0	1	1	0.2951327565458501	0.6956521739130433	0.6918918918918918
753	Feb25-FISH2-3R4-rep3-cp190-100x_Position013_12_cmle.ics	57	0	1	1	0.0	0.0	0.0
754	Feb25-FISH2-3R4-rep3-cp190-100x_Position013_12_cmle.ics	59	0	1	1	0.0853118124390348	0.37	0.37373737373737376
755	Feb25-FISH2-3R4-rep3-cp190-100x_Position014_13_cmle.ics	1	0	1	1	0.0	0.0	0.0
756	Feb25-FISH2-3R4-rep3-cp190-100x_Position014_13_cmle.ics	1	0	1	2	0.0	0.0	0.0
757	Feb25-FISH2-3R4-rep3-cp190-100x_Position014_13_cmle.ics	2	0	1	1	0.20290377012527194	0.5827814569536424	0.5906040268456375
758	Feb25-FISH2-3R4-rep3-cp190-100x_Position014_13_cmle.ics	3	0	1	1	0.0	0.0	0.0
759	Feb25-FISH2-3R4-rep3-cp190-100x_Position014_13_cmle.ics	4	0	1	1	0.0	0.0	0.0
760	Feb25-FISH2-3R4-rep3-cp190-100x_Position014_13_cmle.ics	6	0	1	1	0.0	0.0	0.0
761	Feb25-FISH2-3R4-rep3-cp190-100x_Position014_13_cmle.ics	7	0	1	1	0.1291205809888094	0.6588235294117647	0.3999999999999999
762	Feb25-FISH2-3R4-rep3-cp190-100x_Position014_13_cmle.ics	8	0	1	1	0.02305724660514454	0.08196721311475409	0.1923076923076923
763	Feb25-FISH2-3R4-rep3-cp190-100x_Position014_13_cmle.ics	9	0	1	1	0.0	0.0	0.0
764	Feb25-FISH2-3R4-rep3-cp190-100x_Position014_13_cmle.ics	10	0	1	1	0.23287819071195984	0.6601307189542484	0.4225941422594142
765	Feb25-FISH2-3R4-rep3-cp190-100x_Position014_13_cmle.ics	13	0	1	1	0.0	0.0	0.0
766	Feb25-FISH2-3R4-rep3-cp190-100x_Position014_13_cmle.ics	13	0	1	2	0.0	0.0	0.0
767	Feb25-FISH2-3R4-rep3-cp190-100x_Position014_13_cmle.ics	15	0	1	1	0.08300608777852034	0.3302752293577982	0.3529411764705882
768	Feb25-FISH2-3R4-rep3-cp190-100x_Position014_13_cmle.ics	16	0	1	1	0.025362971265658993	0.06832298136645963	0.0658682634730539
769	Feb25-FISH2-3R4-rep3-cp190-100x_Position014_13_cmle.ics	17	0	1	1	0.0	0.0	0.0
770	Feb25-FISH2-3R4-rep3-cp190-100x_Position014_13_cmle.ics	18	0	1	1	0.0	0.0	0.0
771	Feb25-FISH2-3R4-rep3-cp190-100x_Position014_13_cmle.ics	18	0	2	1	0.08761753709954924	0.4634146341463413	0.2638888888888889
772	Feb25-FISH2-3R4-rep3-cp190-100x_Position014_13_cmle.ics	19	0	1	1	0.11298050836520823	0.6282051282051281	0.3181818181818181
773	Feb25-FISH2-3R4-rep3-cp190-100x_Position014_13_cmle.ics	19	0	2	1	0.0	0.0	0.0
774	Feb25-FISH2-3R4-rep3-cp190-100x_Position014_13_cmle.ics	20	0	1	1	0.10606333438366487	0.3309352517985611	0.33333333333333337
775	Feb25-FISH2-3R4-rep3-cp190-100x_Position014_13_cmle.ics	21	0	1	1	0.0	0.0	0.0
776	Feb25-FISH2-3R4-rep3-cp190-100x_Position014_13_cmle.ics	22	0	1	1	0.08070036311800588	0.40697674418604646	0.28688524590163933
777	Feb25-FISH2-3R4-rep3-cp190-100x_Position014_13_cmle.ics	23	0	1	1	0.10836905904417933	0.3790322580645162	0.3615384615384615
778	Feb25-FISH2-3R4-rep3-cp190-100x_Position014_13_cmle.ics	24	0	1	1	0.0945347110810926	0.26623376623376616	0.2628205128205128
779	Feb25-FISH2-3R4-rep3-cp190-100x_Position014_13_cmle.ics	25	0	1	1	0.14295492895189613	0.4078947368421052	0.4052287581699346
780	Feb25-FISH2-3R4-rep3-cp190-100x_Position014_13_cmle.ics	26	0	1	1	0.0	0.0	0.0
781	Feb25-FISH2-3R4-rep3-cp190-100x_Position014_13_cmle.ics	29	0	1	1	0.0	0.0	0.0
782	Feb25-FISH2-3R4-rep3-cp190-100x_Position014_13_cmle.ics	29	0	2	1	0.0	0.0	0.0
783	Feb25-FISH2-3R4-rep3-cp190-100x_Position014_13_cmle.ics	31	0	1	1	0.0	0.0	0.0
784	Feb25-FISH2-3R4-rep3-cp190-100x_Position014_13_cmle.ics	32	0	1	1	0.0	0.0	0.0
785	Feb25-FISH2-3R4-rep3-cp190-100x_Position014_13_cmle.ics	33	0	1	1	0.0	0.0	0.0
786	Feb25-FISH2-3R4-rep3-cp190-100x_Position014_13_cmle.ics	34	0	1	1	0.1245091316677805	0.40298507462686567	0.3829787234042553
787	Feb25-FISH2-3R4-rep3-cp190-100x_Position014_13_cmle.ics	36	0	1	1	0.0	0.0	0.0
788	Feb25-FISH2-3R4-rep3-cp190-100x_Position014_13_cmle.ics	39	0	1	1	0.0	0.0	0.0
789	Feb25-FISH2-3R4-rep3-cp190-100x_Position014_13_cmle.ics	39	0	2	1	0.0	0.0	0.0
790	Feb25-FISH2-3R4-rep3-cp190-100x_Position014_13_cmle.ics	40	0	1	1	0.0	0.0	0.0
791	Feb25-FISH2-3R4-rep3-cp190-100x_Position014_13_cmle.ics	40	0	1	2	0.04380876854977462	0.16239316239316237	0.17272727272727273
792	Feb25-FISH2-3R4-rep3-cp190-100x_Position014_13_cmle.ics	40	0	1	3	0.0	0.0	0.0
793	Feb25-FISH2-3R4-rep3-cp190-100x_Position014_13_cmle.ics	40	0	2	1	0.0	0.0	0.0
794	Feb25-FISH2-3R4-rep3-cp190-100x_Position014_13_cmle.ics	40	0	2	2	0.0	0.0	0.0
795	Feb25-FISH2-3R4-rep3-cp190-100x_Position014_13_cmle.ics	40	0	2	3	0.0	0.0	0.0
796	Feb25-FISH2-3R4-rep3-cp190-100x_Position014_13_cmle.ics	42	0	1	1	0.11298050836520823	0.5764705882352941	0.5833333333333334
797	Feb25-FISH2-3R4-rep3-cp190-100x_Position014_13_cmle.ics	43	0	1	1	0.0	0.0	0.0
798	Feb25-FISH2-3R4-rep3-cp190-100x_Position014_13_cmle.ics	44	0	1	1	0.07378318913646252	0.31683168316831684	0.24060150375939846
799	Feb25-FISH2-3R4-rep3-cp190-100x_Position014_13_cmle.ics	45	0	1	1	0.08070036311800588	0.5147058823529411	0.5932203389830508
800	Feb25-FISH2-3R4-rep3-cp190-100x_Position014_13_cmle.ics	46	0	1	1	0.0	0.0	0.0
801	Feb25-FISH2-3R4-rep3-cp190-100x_Position014_13_cmle.ics	49	0	1	1	0.0	0.0	0.0
802	Feb25-FISH2-3R4-rep3-cp190-100x_Position014_13_cmle.ics	51	0	1	1	0.0	0.0	0.0
803	Feb25-FISH2-3R4-rep3-cp190-100x_Position014_13_cmle.ics	51	0	1	2	0.0	0.0	0.0
804	Feb25-FISH2-3R4-rep3-cp190-100x_Position014_13_cmle.ics	51	0	2	1	0.0	0.0	0.0
805	Feb25-FISH2-3R4-rep3-cp190-100x_Position014_13_cmle.ics	51	0	2	2	0.0	0.0	0.0
806	Feb25-FISH2-3R4-rep3-cp190-100x_Position014_13_cmle.ics	52	0	1	1	0.0	0.0	0.0
807	Feb25-FISH2-3R4-rep3-cp190-100x_Position014_13_cmle.ics	52	0	1	2	0.0	0.0	0.0
808	Feb25-FISH2-3R4-rep3-cp190-100x_Position014_13_cmle.ics	52	0	2	1	0.0	0.0	0.0
809	Feb25-FISH2-3R4-rep3-cp190-100x_Position014_13_cmle.ics	52	0	2	2	0.03689159456823126	0.1553398058252427	0.11940298507462686
810	Feb25-FISH2-3R4-rep3-cp190-100x_Position014_13_cmle.ics	53	0	1	1	0.07378318913646252	0.5818181818181819	0.31372549019607837
811	Feb25-FISH2-3R4-rep3-cp190-100x_Position014_13_cmle.ics	54	0	1	1	0.06917173981543362	0.22556390977443608	0.19867549668874174
812	Feb25-FISH2-3R4-rep3-cp190-100x_Position014_13_cmle.ics	55	0	1	1	0.0	0.0	0.0
813	Feb25-FISH2-3R4-rep3-cp190-100x_Position014_13_cmle.ics	56	0	1	1	0.04611449321028908	0.1754385964912281	0.1388888888888889
814	Feb25-FISH2-3R4-rep3-cp190-100x_Position014_13_cmle.ics	57	0	1	1	0.13373203030983832	0.5225225225225225	0.44615384615384607
815	Feb25-FISH2-3R4-rep3-cp190-100x_Position014_13_cmle.ics	58	0	1	1	0.0	0.0	0.0
816	Feb25-FISH2-3R4-rep3-cp190-100x_Position014_13_cmle.ics	61	0	1	1	0.06917173981543362	0.2173913043478261	0.21582733812949637
817	Feb25-FISH2-3R4-rep3-cp190-100x_Position014_13_cmle.ics	63	0	1	1	0.0	0.0	0.0
818	Feb25-FISH2-3R4-rep3-cp190-100x_Position014_13_cmle.ics	67	0	1	1	0.04842021787080353	0.2560975609756097	0.3684210526315789
819	Feb25-FISH2-3R4-rep3-cp190-100x_Position014_13_cmle.ics	69	0	1	1	0.16370645089652622	0.6574074074074072	0.6574074074074072
820	Feb25-FISH2-3R4-rep3-cp190-100x_Position015_14_cmle.ics	2	0	1	1	0.0	0.0	0.0
821	Feb25-FISH2-3R4-rep3-cp190-100x_Position015_14_cmle.ics	3	0	1	1	0.0	0.0	0.0
822	Feb25-FISH2-3R4-rep3-cp190-100x_Position015_14_cmle.ics	6	0	1	1	0.0899232617600637	0.23493975903614453	0.26712328767123283
823	Feb25-FISH2-3R4-rep3-cp190-100x_Position015_14_cmle.ics	7	0	1	1	0.0	0.0	0.0
824	Feb25-FISH2-3R4-rep3-cp190-100x_Position015_14_cmle.ics	8	0	1	1	0.0	0.0	0.0
825	Feb25-FISH2-3R4-rep3-cp190-100x_Position015_14_cmle.ics	8	0	2	1	0.14064920429138167	0.5865384615384615	0.36526946107784425
826	Feb25-FISH2-3R4-rep3-cp190-100x_Position015_14_cmle.ics	9	0	1	1	0.0	0.0	0.0
827	Feb25-FISH2-3R4-rep3-cp190-100x_Position015_14_cmle.ics	11	0	1	1	0.0	0.0	0.0
828	Feb25-FISH2-3R4-rep3-cp190-100x_Position015_14_cmle.ics	11	0	1	2	0.0	0.0	0.0
829	Feb25-FISH2-3R4-rep3-cp190-100x_Position015_14_cmle.ics	13	0	1	1	0.0	0.0	0.0
830	Feb25-FISH2-3R4-rep3-cp190-100x_Position015_14_cmle.ics	14	0	1	1	0.17754079885961294	0.4666666666666667	0.47239263803680975
831	Feb25-FISH2-3R4-rep3-cp190-100x_Position015_14_cmle.ics	15	0	1	1	0.0	0.0	0.0
832	Feb25-FISH2-3R4-rep3-cp190-100x_Position015_14_cmle.ics	16	0	1	1	0.0	0.0	0.0
833	Feb25-FISH2-3R4-rep3-cp190-100x_Position015_14_cmle.ics	17	0	1	1	0.06225456583389025	0.2045454545454545	0.20300751879699244
834	Feb25-FISH2-3R4-rep3-cp190-100x_Position015_14_cmle.ics	18	0	1	1	0.0	0.0	0.0
835	Feb25-FISH2-3R4-rep3-cp190-100x_Position015_14_cmle.ics	19	0	1	1	0.020751521944630084	0.08823529411764705	0.045454545454545456
836	Feb25-FISH2-3R4-rep3-cp190-100x_Position015_14_cmle.ics	20	0	1	1	0.0	0.0	0.0
837	Feb25-FISH2-3R4-rep3-cp190-100x_Position015_14_cmle.ics	20	0	1	2	0.02305724660514454	0.05780346820809248	0.15384615384615383
838	Feb25-FISH2-3R4-rep3-cp190-100x_Position015_14_cmle.ics	21	0	1	1	0.0	0.0	0.0
839	Feb25-FISH2-3R4-rep3-cp190-100x_Position015_14_cmle.ics	22	0	1	1	0.0	0.0	0.0
840	Feb25-FISH2-3R4-rep3-cp190-100x_Position015_14_cmle.ics	23	0	1	1	0.2789926839222489	0.7960526315789472	0.8013245033112583
841	Feb25-FISH2-3R4-rep3-cp190-100x_Position015_14_cmle.ics	24	0	1	1	0.0	0.0	0.0
842	Feb25-FISH2-3R4-rep3-cp190-100x_Position015_14_cmle.ics	24	0	1	2	0.0	0.0	0.0
843	Feb25-FISH2-3R4-rep3-cp190-100x_Position015_14_cmle.ics	24	0	1	3	0.0	0.0	0.0
844	Feb25-FISH2-3R4-rep3-cp190-100x_Position015_14_cmle.ics	24	0	2	1	0.0	0.0	0.0
845	Feb25-FISH2-3R4-rep3-cp190-100x_Position015_14_cmle.ics	24	0	2	2	0.057643116512861345	0.30487804878048774	0.11160714285714284
846	Feb25-FISH2-3R4-rep3-cp190-100x_Position015_14_cmle.ics	24	0	2	3	0.0	0.0	0.0
847	Feb25-FISH2-3R4-rep3-cp190-100x_Position015_14_cmle.ics	24	0	3	1	0.0853118124390348	0.20903954802259886	0.6981132075471698
848	Feb25-FISH2-3R4-rep3-cp190-100x_Position015_14_cmle.ics	24	0	3	2	0.0	0.0	0.0
849	Feb25-FISH2-3R4-rep3-cp190-100x_Position015_14_cmle.ics	24	0	3	3	0.0	0.0	0.0
850	Feb25-FISH2-3R4-rep3-cp190-100x_Position015_14_cmle.ics	25	0	1	1	0.16601217555704068	0.47058823529411764	0.4499999999999999
851	Feb25-FISH2-3R4-rep3-cp190-100x_Position015_14_cmle.ics	26	0	1	1	0.0	0.0	0.0
852	Feb25-FISH2-3R4-rep3-cp190-100x_Position015_14_cmle.ics	27	0	1	1	0.0	0.0	0.0
853	Feb25-FISH2-3R4-rep3-cp190-100x_Position015_14_cmle.ics	28	0	1	1	0.13142630564932387	0.49137931034482746	0.4871794871794871
854	Feb25-FISH2-3R4-rep3-cp190-100x_Position015_14_cmle.ics	29	0	1	1	0.057643116512861345	0.2659574468085106	0.30120481927710835
855	Feb25-FISH2-3R4-rep3-cp190-100x_Position015_14_cmle.ics	30	0	1	1	0.0	0.0	0.0
856	Feb25-FISH2-3R4-rep3-cp190-100x_Position015_14_cmle.ics	30	0	1	2	0.053031667191832436	0.4259259259259258	0.41071428571428564
857	Feb25-FISH2-3R4-rep3-cp190-100x_Position015_14_cmle.ics	30	0	1	3	0.0	0.0	0.0
858	Feb25-FISH2-3R4-rep3-cp190-100x_Position015_14_cmle.ics	30	0	2	1	0.0	0.0	0.0
859	Feb25-FISH2-3R4-rep3-cp190-100x_Position015_14_cmle.ics	30	0	2	2	0.0	0.0	0.0
860	Feb25-FISH2-3R4-rep3-cp190-100x_Position015_14_cmle.ics	30	0	2	3	0.17754079885961294	0.5133333333333333	0.7129629629629628
861	Feb25-FISH2-3R4-rep3-cp190-100x_Position015_14_cmle.ics	31	0	1	1	0.0	0.0	0.0
862	Feb25-FISH2-3R4-rep3-cp190-100x_Position015_14_cmle.ics	32	0	1	1	0.0	0.0	0.0
863	Feb25-FISH2-3R4-rep3-cp190-100x_Position015_14_cmle.ics	33	0	1	1	0.0	0.0	0.0
864	Feb25-FISH2-3R4-rep3-cp190-100x_Position015_14_cmle.ics	33	0	1	2	0.0	0.0	0.0
865	Feb25-FISH2-3R4-rep3-cp190-100x_Position015_14_cmle.ics	34	0	1	1	0.0	0.0	0.0
866	Feb25-FISH2-3R4-rep3-cp190-100x_Position015_14_cmle.ics	35	0	1	1	0.0	0.0	0.0
867	Feb25-FISH2-3R4-rep3-cp190-100x_Position015_14_cmle.ics	36	0	1	1	0.0	0.0	0.0
868	Feb25-FISH2-3R4-rep3-cp190-100x_Position015_14_cmle.ics	37	0	1	1	0.0	0.0	0.0
869	Feb25-FISH2-3R4-rep3-cp190-100x_Position015_14_cmle.ics	38	0	1	1	0.223655292069902	0.6339869281045751	0.49999999999999994
870	Feb25-FISH2-3R4-rep3-cp190-100x_Position015_14_cmle.ics	39	0	1	1	0.04150304388926017	0.1592920353982301	0.25
871	Feb25-FISH2-3R4-rep3-cp190-100x_Position015_14_cmle.ics	40	0	1	1	0.14295492895189613	0.6458333333333334	0.4133333333333333
872	Feb25-FISH2-3R4-rep3-cp190-100x_Position015_14_cmle.ics	41	0	1	1	0.0	0.0	0.0
873	Feb25-FISH2-3R4-rep3-cp190-100x_Position015_14_cmle.ics	41	0	1	2	0.0	0.0	0.0
874	Feb25-FISH2-3R4-rep3-cp190-100x_Position015_14_cmle.ics	41	0	2	1	0.0	0.0	0.0
875	Feb25-FISH2-3R4-rep3-cp190-100x_Position015_14_cmle.ics	41	0	2	2	0.0	0.0	0.0
876	Feb25-FISH2-3R4-rep3-cp190-100x_Position015_14_cmle.ics	42	0	1	1	0.15678927691498284	0.40963855421686735	0.5230769230769229
877	Feb25-FISH2-3R4-rep3-cp190-100x_Position015_14_cmle.ics	44	0	1	1	0.223655292069902	0.6466666666666666	0.6554054054054055
878	Feb25-FISH2-3R4-rep3-cp190-100x_Position015_14_cmle.ics	45	0	1	1	0.0	0.0	0.0
879	Feb25-FISH2-3R4-rep3-cp190-100x_Position015_14_cmle.ics	46	0	1	1	0.0	0.0	0.0
880	Feb25-FISH2-3R4-rep3-cp190-100x_Position015_14_cmle.ics	47	0	1	1	0.0	0.0	0.0
881	Feb25-FISH2-3R4-rep3-cp190-100x_Position015_14_cmle.ics	47	0	1	2	0.0	0.0	0.0
882	Feb25-FISH2-3R4-rep3-cp190-100x_Position015_14_cmle.ics	48	0	1	1	0.0	0.0	0.0
883	Feb25-FISH2-3R4-rep3-cp190-100x_Position015_14_cmle.ics	50	0	1	1	0.0	0.0	0.0
884	Feb25-FISH2-3R4-rep3-cp190-100x_Position015_14_cmle.ics	50	0	1	2	0.0	0.0	0.0
885	Feb25-FISH2-3R4-rep3-cp190-100x_Position015_14_cmle.ics	51	0	1	1	0.0	0.0	0.0
886	Feb25-FISH2-3R4-rep3-cp190-100x_Position015_14_cmle.ics	52	0	1	1	0.0	0.0	0.0
887	Feb25-FISH2-3R4-rep3-cp190-100x_Position015_14_cmle.ics	53	0	1	1	0.16601217555704068	0.43636363636363634	0.4417177914110429
888	Feb25-FISH2-3R4-rep3-cp190-100x_Position015_14_cmle.ics	54	0	1	1	0.0	0.0	0.0
889	Feb25-FISH2-3R4-rep3-cp190-100x_Position015_14_cmle.ics	54	0	1	2	0.0	0.0	0.0
890	Feb25-FISH2-3R4-rep3-cp190-100x_Position015_14_cmle.ics	55	0	1	1	0.23057246605144538	0.6024096385542167	0.5464480874316939
891	Feb25-FISH2-3R4-rep3-cp190-100x_Position015_14_cmle.ics	56	0	1	1	0.0	0.0	0.0
892	Feb25-FISH2-3R4-rep3-cp190-100x_Position015_14_cmle.ics	57	0	1	1	0.029974420586687898	0.104	0.10924369747899157
893	Feb25-FISH2-3R4-rep3-cp190-100x_Position015_14_cmle.ics	59	0	1	1	0.0	0.0	0.0
894	Feb25-FISH2-3R4-rep3-cp190-100x_Position015_14_cmle.ics	62	0	1	1	0.0	0.0	0.0
895	Feb25-FISH2-3R4-rep3-cp190-100x_Position015_14_cmle.ics	62	0	1	2	0.0	0.0	0.0
896	Feb25-FISH2-3R4-rep3-cp190-100x_Position015_14_cmle.ics	62	0	2	1	0.0	0.0	0.0
897	Feb25-FISH2-3R4-rep3-cp190-100x_Position015_14_cmle.ics	62	0	2	2	0.0	0.0	0.0
898	Feb25-FISH2-3R4-rep3-cp190-100x_Position016_15_cmle.ics	1	0	1	1	0.0	0.0	0.0
899	Feb25-FISH2-3R4-rep3-cp190-100x_Position016_15_cmle.ics	3	0	1	1	0.0	0.0	0.0
900	Feb25-FISH2-3R4-rep3-cp190-100x_Position016_15_cmle.ics	4	0	1	1	0.0	0.0	0.0
901	Feb25-FISH2-3R4-rep3-cp190-100x_Position016_15_cmle.ics	6	0	1	1	0.0	0.0	0.0
902	Feb25-FISH2-3R4-rep3-cp190-100x_Position016_15_cmle.ics	8	0	1	1	0.0	0.0	0.0
903	Feb25-FISH2-3R4-rep3-cp190-100x_Position016_15_cmle.ics	8	0	1	2	0.07839463845749142	0.3035714285714285	0.5666666666666665
904	Feb25-FISH2-3R4-rep3-cp190-100x_Position016_15_cmle.ics	10	0	1	1	0.07378318913646252	0.25196850393700787	0.2147651006711409
905	Feb25-FISH2-3R4-rep3-cp190-100x_Position016_15_cmle.ics	12	0	1	1	0.07608891379697698	0.24812030075187969	0.2275862068965517
906	Feb25-FISH2-3R4-rep3-cp190-100x_Position016_15_cmle.ics	13	0	1	1	0.059948841173375796	0.30952380952380953	0.25490196078431365
907	Feb25-FISH2-3R4-rep3-cp190-100x_Position016_15_cmle.ics	14	0	1	1	0.13603775497035278	0.7972972972972974	0.7866666666666666
908	Feb25-FISH2-3R4-rep3-cp190-100x_Position016_15_cmle.ics	15	0	1	1	0.0	0.0	0.0
909	Feb25-FISH2-3R4-rep3-cp190-100x_Position016_15_cmle.ics	16	0	1	1	0.0	0.0	0.0
910	Feb25-FISH2-3R4-rep3-cp190-100x_Position016_15_cmle.ics	18	0	1	1	0.0	0.0	0.0
911	Feb25-FISH2-3R4-rep3-cp190-100x_Position016_15_cmle.ics	20	0	1	1	0.0	0.0	0.0
912	Feb25-FISH2-3R4-rep3-cp190-100x_Position016_15_cmle.ics	21	0	1	1	0.13603775497035278	0.26222222222222225	0.2554112554112554
913	Feb25-FISH2-3R4-rep3-cp190-100x_Position016_15_cmle.ics	24	0	1	1	0.0	0.0	0.0
914	Feb25-FISH2-3R4-rep3-cp190-100x_Position016_15_cmle.ics	25	0	1	1	0.1498721029334395	0.7065217391304347	0.5241935483870969
915	Feb25-FISH2-3R4-rep3-cp190-100x_Position016_15_cmle.ics	27	0	1	1	0.0	0.0	0.0
916	Feb25-FISH2-3R4-rep3-cp190-100x_Position016_15_cmle.ics	27	0	1	2	0.08070036311800588	0.3043478260869565	0.6249999999999999
917	Feb25-FISH2-3R4-rep3-cp190-100x_Position016_15_cmle.ics	28	0	1	1	0.03919731922874571	0.22077922077922074	0.22077922077922074
918	Feb25-FISH2-3R4-rep3-cp190-100x_Position016_15_cmle.ics	29	0	1	1	0.01844579728411563	0.060606060606060594	0.06153846153846153
919	Feb25-FISH2-3R4-rep3-cp190-100x_Position016_15_cmle.ics	32	0	1	1	0.11989768234675159	0.3851851851851852	0.3611111111111111
920	Feb25-FISH2-3R4-rep3-cp190-100x_Position016_15_cmle.ics	33	0	1	1	0.0	0.0	0.0
921	Feb25-FISH2-3R4-rep3-cp190-100x_Position016_15_cmle.ics	34	0	1	1	0.06686601515491916	0.19863013698630133	0.19999999999999998
922	Feb25-FISH2-3R4-rep3-cp190-100x_Position016_15_cmle.ics	36	0	1	1	0.0046114493210289076	0.01379310344827586	0.01379310344827586
923	Feb25-FISH2-3R4-rep3-cp190-100x_Position016_15_cmle.ics	39	0	1	1	0.0	0.0	0.0
924	Feb25-FISH2-3R4-rep3-cp190-100x_Position016_15_cmle.ics	39	0	2	1	0.10375760972315042	0.4736842105263157	0.17110266159695817
925	Feb25-FISH2-3R4-rep3-cp190-100x_Position016_15_cmle.ics	40	0	1	1	0.0	0.0	0.0
926	Feb25-FISH2-3R4-rep3-cp190-100x_Position016_15_cmle.ics	41	0	1	1	0.0	0.0	0.0
927	Feb25-FISH2-3R4-rep3-cp190-100x_Position016_15_cmle.ics	43	0	1	1	0.0	0.0	0.0
928	Feb25-FISH2-3R4-rep3-cp190-100x_Position016_15_cmle.ics	44	0	1	1	0.17754079885961294	0.5422535211267605	0.5422535211267605
929	Feb25-FISH2-3R4-rep3-cp190-100x_Position016_15_cmle.ics	47	0	1	1	0.0	0.0	0.0
930	Feb25-FISH2-3R4-rep3-cp190-100x_Position016_15_cmle.ics	50	0	1	1	0.0	0.0	0.0
931	Feb25-FISH2-3R4-rep3-cp190-100x_Position016_15_cmle.ics	51	0	1	1	0.11759195768623715	0.3863636363636363	0.3893129770992366
932	Feb25-FISH2-3R4-rep3-cp190-100x_Position016_15_cmle.ics	53	0	1	1	0.15678927691498284	0.45033112582781454	0.45033112582781454
933	Feb25-FISH2-3R4-rep3-cp190-100x_Position016_15_cmle.ics	56	0	1	1	0.0	0.0	0.0
934	Feb25-FISH2-3R4-rep3-cp190-100x_Position016_15_cmle.ics	58	0	1	1	0.0	0.0	0.0
935	Feb25-FISH2-3R4-rep3-cp190-100x_Position016_15_cmle.ics	59	0	1	1	0.0	0.0	0.0
936	Feb25-FISH2-3R4-rep3-cp190-100x_Position016_15_cmle.ics	59	0	1	2	0.0	0.0	0.0
937	Feb25-FISH2-3R4-rep3-cp190-100x_Position016_15_cmle.ics	60	0	1	1	0.0	0.0	0.0
938	Feb25-FISH2-3R4-rep3-cp190-100x_Position016_15_cmle.ics	60	0	2	1	0.0	0.0	0.0
939	Feb25-FISH2-3R4-rep3-cp190-100x_Position016_15_cmle.ics	61	0	1	1	0.0	0.0	0.0
940	Feb25-FISH2-3R4-rep3-cp190-100x_Position016_15_cmle.ics	62	0	1	1	0.02305724660514454	0.07518796992481203	0.07575757575757575
941	Feb25-FISH2-3R4-rep3-cp190-100x_Position016_15_cmle.ics	63	0	1	1	0.059948841173375796	0.2626262626262626	0.3466666666666666
942	Feb25-FISH2-3R4-rep3-cp190-100x_Position016_15_cmle.ics	64	0	1	1	0.17754079885961294	0.5877862595419846	0.5968992248062015
943	Feb25-FISH2-3R4-rep3-cp190-100x_Position016_15_cmle.ics	65	0	1	1	0.0	0.0	0.0
944	Feb25-FISH2-3R4-rep3-cp190-100x_Position016_15_cmle.ics	70	0	1	1	0.06686601515491916	0.22480620155038758	0.2265625
945	Feb25-FISH2-3R4-rep3-cp190-100x_Position016_15_cmle.ics	71	0	1	1	0.053031667191832436	0.26744186046511625	0.16428571428571426
946	Feb25-FISH2-3R4-rep3-cp190-100x_Position016_15_cmle.ics	73	0	1	1	0.0	0.0	0.0
947	Feb25-FISH2-3R4-rep3-cp190-100x_Position016_15_cmle.ics	74	0	1	1	0.0	0.0	0.0
948	Feb25-FISH2-3R4-rep3-cp190-100x_Position017_16_cmle.ics	1	0	1	1	0.21673811808835866	0.723076923076923	0.723076923076923
949	Feb25-FISH2-3R4-rep3-cp190-100x_Position017_16_cmle.ics	2	0	1	1	0.21212666876732975	0.5257142857142857	0.5287356321839081
950	Feb25-FISH2-3R4-rep3-cp190-100x_Position017_16_cmle.ics	3	0	1	1	0.0	0.0	0.0
951	Feb25-FISH2-3R4-rep3-cp190-100x_Position017_16_cmle.ics	4	0	1	1	0.0	0.0	0.0
952	Feb25-FISH2-3R4-rep3-cp190-100x_Position017_16_cmle.ics	4	0	1	2	0.0853118124390348	0.16299559471365638	0.6271186440677966
953	Feb25-FISH2-3R4-rep3-cp190-100x_Position017_16_cmle.ics	5	0	1	1	0.05533739185234689	0.13793103448275862	0.13114754098360654
954	Feb25-FISH2-3R4-rep3-cp190-100x_Position017_16_cmle.ics	6	0	1	1	0.0	0.0	0.0
955	Feb25-FISH2-3R4-rep3-cp190-100x_Position017_16_cmle.ics	7	0	1	1	0.21673811808835866	0.6103896103896104	0.6103896103896104
956	Feb25-FISH2-3R4-rep3-cp190-100x_Position017_16_cmle.ics	8	0	1	1	0.0	0.0	0.0
957	Feb25-FISH2-3R4-rep3-cp190-100x_Position017_16_cmle.ics	10	0	1	1	0.03458586990771681	0.10135135135135137	0.10135135135135137
958	Feb25-FISH2-3R4-rep3-cp190-100x_Position017_16_cmle.ics	11	0	1	1	0.0	0.0	0.0
959	Feb25-FISH2-3R4-rep3-cp190-100x_Position017_16_cmle.ics	11	0	2	1	0.050725942531317986	0.4313725490196078	0.1929824561403509
960	Feb25-FISH2-3R4-rep3-cp190-100x_Position017_16_cmle.ics	12	0	1	1	0.0	0.0	0.0
961	Feb25-FISH2-3R4-rep3-cp190-100x_Position017_16_cmle.ics	13	0	1	1	0.0	0.0	0.0
962	Feb25-FISH2-3R4-rep3-cp190-100x_Position017_16_cmle.ics	13	0	1	2	0.0	0.0	0.0
963	Feb25-FISH2-3R4-rep3-cp190-100x_Position017_16_cmle.ics	13	0	2	1	0.0	0.0	0.0
964	Feb25-FISH2-3R4-rep3-cp190-100x_Position017_16_cmle.ics	13	0	2	2	0.0	0.0	0.0
965	Feb25-FISH2-3R4-rep3-cp190-100x_Position017_16_cmle.ics	14	0	1	1	0.19829232080424303	0.5058823529411764	0.5058823529411764
966	Feb25-FISH2-3R4-rep3-cp190-100x_Position017_16_cmle.ics	16	0	1	1	0.0	0.0	0.0
967	Feb25-FISH2-3R4-rep3-cp190-100x_Position017_16_cmle.ics	17	0	1	1	0.01844579728411563	0.10958904109589039	0.04907975460122699
968	Feb25-FISH2-3R4-rep3-cp190-100x_Position017_16_cmle.ics	21	0	1	1	0.0	0.0	0.0
969	Feb25-FISH2-3R4-rep3-cp190-100x_Position017_16_cmle.ics	24	0	1	1	0.20059804546475749	0.5838926174496644	0.5838926174496644
970	Feb25-FISH2-3R4-rep3-cp190-100x_Position017_16_cmle.ics	26	0	1	1	0.0	0.0	0.0
971	Feb25-FISH2-3R4-rep3-cp190-100x_Position017_16_cmle.ics	27	0	1	1	0.11067478370469377	0.7272727272727271	0.4948453608247422
972	Feb25-FISH2-3R4-rep3-cp190-100x_Position017_16_cmle.ics	27	0	1	2	0.0	0.0	0.0
973	Feb25-FISH2-3R4-rep3-cp190-100x_Position017_16_cmle.ics	27	0	2	1	0.0	0.0	0.0
974	Feb25-FISH2-3R4-rep3-cp190-100x_Position017_16_cmle.ics	27	0	2	2	0.13834347963086724	0.631578947368421	0.923076923076923
975	Feb25-FISH2-3R4-rep3-cp190-100x_Position017_16_cmle.ics	28	0	1	1	0.14064920429138167	0.5648148148148147	0.5648148148148147
976	Feb25-FISH2-3R4-rep3-cp190-100x_Position017_16_cmle.ics	29	0	1	1	0.14756637827292504	0.32989690721649484	0.32653061224489793
977	Feb25-FISH2-3R4-rep3-cp190-100x_Position017_16_cmle.ics	31	0	1	1	0.0	0.0	0.0
978	Feb25-FISH2-3R4-rep3-cp190-100x_Position017_16_cmle.ics	33	0	1	1	0.4426991348187751	0.711111111111111	0.7300380228136881
979	Feb25-FISH2-3R4-rep3-cp190-100x_Position017_16_cmle.ics	34	0	1	1	0.23748964003298875	0.7152777777777778	0.7152777777777778
980	Feb25-FISH2-3R4-rep3-cp190-100x_Position017_16_cmle.ics	35	0	1	1	0.0	0.0	0.0
981	Feb25-FISH2-3R4-rep3-cp190-100x_Position017_16_cmle.ics	35	0	1	2	0.027668695926173444	0.19999999999999998	0.1411764705882353
982	Feb25-FISH2-3R4-rep3-cp190-100x_Position017_16_cmle.ics	38	0	1	1	0.0	0.0	0.0
983	Feb25-FISH2-3R4-rep3-cp190-100x_Position017_16_cmle.ics	39	0	1	1	0.0	0.0	0.0
984	Feb25-FISH2-3R4-rep3-cp190-100x_Position017_16_cmle.ics	39	0	1	2	0.0	0.0	0.0
985	Feb25-FISH2-3R4-rep3-cp190-100x_Position017_16_cmle.ics	39	0	2	1	0.0	0.0	0.0
986	Feb25-FISH2-3R4-rep3-cp190-100x_Position017_16_cmle.ics	39	0	2	2	0.0	0.0	0.0
987	Feb25-FISH2-3R4-rep3-cp190-100x_Position017_16_cmle.ics	40	0	1	1	0.0945347110810926	0.3867924528301886	0.3831775700934578
988	Feb25-FISH2-3R4-rep3-cp190-100x_Position017_16_cmle.ics	41	0	1	1	0.0	0.0	0.0
989	Feb25-FISH2-3R4-rep3-cp190-100x_Position017_16_cmle.ics	42	0	1	1	0.0945347110810926	0.37272727272727274	0.30827067669172925
990	Feb25-FISH2-3R4-rep3-cp190-100x_Position017_16_cmle.ics	43	0	1	1	0.0	0.0	0.0
991	Feb25-FISH2-3R4-rep3-cp190-100x_Position017_16_cmle.ics	43	0	1	2	0.027668695926173444	0.08823529411764705	0.16666666666666666
992	Feb25-FISH2-3R4-rep3-cp190-100x_Position017_16_cmle.ics	44	0	1	1	0.11989768234675159	0.32704402515723263	0.32704402515723263
993	Feb25-FISH2-3R4-rep3-cp190-100x_Position017_16_cmle.ics	47	0	1	1	0.0023057246605144538	0.0064516129032258064	0.0064516129032258064
994	Feb25-FISH2-3R4-rep3-cp190-100x_Position017_16_cmle.ics	48	0	1	1	0.0	0.0	0.0
995	Feb25-FISH2-3R4-rep3-cp190-100x_Position017_16_cmle.ics	51	0	1	1	0.0	0.0	0.0
996	Feb25-FISH2-3R4-rep3-cp190-100x_Position017_16_cmle.ics	51	0	2	1	0.09222898642057815	0.2777777777777778	0.1246105919003115
997	Feb25-FISH2-3R4-rep3-cp190-100x_Position017_16_cmle.ics	52	0	1	1	0.23979536469350318	0.5909090909090908	0.5810055865921787
998	Feb25-FISH2-3R4-rep3-cp190-100x_Position017_16_cmle.ics	53	0	1	1	0.0	0.0	0.0
999	Feb25-FISH2-3R4-rep3-cp190-100x_Position017_16_cmle.ics	54	0	1	1	0.0	0.0	0.0
1000	Feb25-FISH2-3R4-rep3-cp190-100x_Position017_16_cmle.ics	55	0	1	1	0.0	0.0	0.0
1001	Feb25-FISH2-3R4-rep3-cp190-100x_Position017_16_cmle.ics	56	0	1	1	0.0899232617600637	0.39795918367346933	0.5416666666666666
1002	Feb25-FISH2-3R4-rep3-cp190-100x_Position017_16_cmle.ics	56	0	1	2	0.0	0.0	0.0
1003	Feb25-FISH2-3R4-rep3-cp190-100x_Position017_16_cmle.ics	56	0	2	1	0.0	0.0	0.0
1004	Feb25-FISH2-3R4-rep3-cp190-100x_Position017_16_cmle.ics	56	0	2	2	0.0	0.0	0.0
1005	Feb25-FISH2-3R4-rep3-cp190-100x_Position017_16_cmle.ics	58	0	1	1	0.0	0.0	0.0
1006	Feb25-FISH2-3R4-rep3-cp190-100x_Position017_16_cmle.ics	59	0	1	1	0.24671253867504656	0.9553571428571427	0.6331360946745561
1007	Feb25-FISH2-3R4-rep3-cp190-100x_Position017_16_cmle.ics	60	0	1	1	0.0	0.0	0.0
1008	Feb25-FISH2-3R4-rep3-cp190-100x_Position017_16_cmle.ics	62	0	1	1	0.0	0.0	0.0
1009	Feb25-FISH2-3R4-rep3-cp190-100x_Position017_16_cmle.ics	66	0	1	1	0.0	0.0	0.0
1010	Feb25-FISH2-3R4-rep3-cp190-100x_Position017_16_cmle.ics	67	0	1	1	0.13603775497035278	0.44360902255639095	0.44360902255639095
1011	Feb25-FISH2-3R4-rep3-cp190-100x_Position017_16_cmle.ics	68	0	1	1	0.02305724660514454	0.11904761904761905	0.08695652173913043
1012	Feb25-FISH2-3R4-rep3-cp190-100x_Position017_16_cmle.ics	69	0	1	1	0.15678927691498284	0.4822695035460992	0.4788732394366196
1013	Feb25-FISH2-3R4-rep3-cp190-100x_Position017_16_cmle.ics	70	0	1	1	0.14295492895189613	0.696629213483146	0.5210084033613445
1014	Feb25-FISH2-3R4-rep3-cp190-100x_Position017_16_cmle.ics	72	0	1	1	0.16370645089652622	0.46103896103896097	0.46103896103896097
1015	Feb25-FISH2-3R4-rep3-cp190-100x_Position017_16_cmle.ics	73	0	1	1	0.09222898642057815	0.3738317757009345	0.31746031746031744
1016	Feb25-FISH2-3R4-rep3-cp190-100x_Position017_16_cmle.ics	76	0	1	1	0.0	0.0	0.0
1017	Feb25-FISH2-3R4-rep3-cp190-100x_Position017_16_cmle.ics	77	0	1	1	0.10606333438366487	0.31081081081081086	0.304635761589404
1018	Feb25-FISH2-3R4-rep3-cp190-100x_Position018_17_cmle.ics	1	0	1	1	0.0	0.0	0.0
1019	Feb25-FISH2-3R4-rep3-cp190-100x_Position018_17_cmle.ics	1	0	1	2	0.0	0.0	0.0
1020	Feb25-FISH2-3R4-rep3-cp190-100x_Position018_17_cmle.ics	2	0	1	1	0.0	0.0	0.0
1021	Feb25-FISH2-3R4-rep3-cp190-100x_Position018_17_cmle.ics	3	0	1	1	0.0	0.0	0.0
1022	Feb25-FISH2-3R4-rep3-cp190-100x_Position018_17_cmle.ics	5	0	1	1	0.053031667191832436	0.38983050847457623	0.18699186991869918
1023	Feb25-FISH2-3R4-rep3-cp190-100x_Position018_17_cmle.ics	5	0	2	1	0.07608891379697698	0.515625	0.2682926829268293
1024	Feb25-FISH2-3R4-rep3-cp190-100x_Position018_17_cmle.ics	6	0	1	1	0.0	0.0	0.0
1025	Feb25-FISH2-3R4-rep3-cp190-100x_Position018_17_cmle.ics	7	0	1	1	0.02305724660514454	0.10309278350515463	0.09615384615384615
1026	Feb25-FISH2-3R4-rep3-cp190-100x_Position018_17_cmle.ics	8	0	1	1	0.17292934953858402	0.8152173913043477	0.26041666666666663
1027	Feb25-FISH2-3R4-rep3-cp190-100x_Position018_17_cmle.ics	8	0	2	1	0.0	0.0	0.0
1028	Feb25-FISH2-3R4-rep3-cp190-100x_Position018_17_cmle.ics	10	0	1	1	0.009222898642057815	0.03508771929824561	0.06779661016949153
1029	Feb25-FISH2-3R4-rep3-cp190-100x_Position018_17_cmle.ics	10	0	1	2	0.0	0.0	0.0
1030	Feb25-FISH2-3R4-rep3-cp190-100x_Position018_17_cmle.ics	11	0	1	1	0.14064920429138167	0.4959349593495934	0.49193548387096775
1031	Feb25-FISH2-3R4-rep3-cp190-100x_Position018_17_cmle.ics	12	0	1	1	0.09914616040212151	0.292517006802721	0.29452054794520544
1032	Feb25-FISH2-3R4-rep3-cp190-100x_Position018_17_cmle.ics	14	0	1	1	0.013834347963086722	0.06122448979591836	0.06122448979591836
1033	Feb25-FISH2-3R4-rep3-cp190-100x_Position018_17_cmle.ics	16	0	1	1	0.0	0.0	0.0
1034	Feb25-FISH2-3R4-rep3-cp190-100x_Position018_17_cmle.ics	18	0	1	1	0.0	0.0	0.0
1035	Feb25-FISH2-3R4-rep3-cp190-100x_Position018_17_cmle.ics	21	0	1	1	0.20751521944630083	0.6521739130434783	0.6521739130434783
1036	Feb25-FISH2-3R4-rep3-cp190-100x_Position018_17_cmle.ics	22	0	1	1	0.0	0.0	0.0
1037	Feb25-FISH2-3R4-rep3-cp190-100x_Position018_17_cmle.ics	24	0	1	1	0.0	0.0	0.0
1038	Feb25-FISH2-3R4-rep3-cp190-100x_Position018_17_cmle.ics	25	0	1	1	0.17292934953858402	0.6097560975609756	0.6147540983606556
1039	Feb25-FISH2-3R4-rep3-cp190-100x_Position018_17_cmle.ics	26	0	1	1	0.0	0.0	0.0
1040	Feb25-FISH2-3R4-rep3-cp190-100x_Position018_17_cmle.ics	28	0	1	1	0.05533739185234689	0.21238938053097342	0.21428571428571422
1041	Feb25-FISH2-3R4-rep3-cp190-100x_Position018_17_cmle.ics	31	0	1	1	0.09684043574160706	0.37837837837837834	0.37837837837837834
1042	Feb25-FISH2-3R4-rep3-cp190-100x_Position018_17_cmle.ics	32	0	1	1	0.09222898642057815	0.2857142857142857	0.2857142857142857
1043	Feb25-FISH2-3R4-rep3-cp190-100x_Position018_17_cmle.ics	33	0	1	1	0.006917173981543361	0.04918032786885245	0.024999999999999998
1044	Feb25-FISH2-3R4-rep3-cp190-100x_Position018_17_cmle.ics	33	0	2	1	0.0	0.0	0.0
1045	Feb25-FISH2-3R4-rep3-cp190-100x_Position018_17_cmle.ics	34	0	1	1	0.029974420586687898	0.10655737704918031	0.11304347826086955
1046	Feb25-FISH2-3R4-rep3-cp190-100x_Position018_17_cmle.ics	35	0	1	1	0.0	0.0	0.0
1047	Feb25-FISH2-3R4-rep3-cp190-100x_Position018_17_cmle.ics	36	0	1	1	0.0	0.0	0.0
1048	Feb25-FISH2-3R4-rep3-cp190-100x_Position018_17_cmle.ics	37	0	1	1	0.0	0.0	0.0
1049	Feb25-FISH2-3R4-rep3-cp190-100x_Position018_17_cmle.ics	40	0	1	1	0.0	0.0	0.0
1050	Feb25-FISH2-3R4-rep3-cp190-100x_Position018_17_cmle.ics	41	0	1	1	0.26515833595916216	0.9663865546218485	0.45275590551181094
1051	Feb25-FISH2-3R4-rep3-cp190-100x_Position018_17_cmle.ics	41	0	2	1	0.0	0.0	0.0
1052	Feb25-FISH2-3R4-rep3-cp190-100x_Position018_17_cmle.ics	44	0	1	1	0.04380876854977462	0.3392857142857142	0.13286713286713284
1053	Feb25-FISH2-3R4-rep3-cp190-100x_Position018_17_cmle.ics	48	0	1	1	0.0945347110810926	0.4059405940594059	0.6507936507936506
1054	Feb25-FISH2-3R4-rep3-cp190-100x_Position018_17_cmle.ics	48	0	1	2	0.0	0.0	0.0
1055	Feb25-FISH2-3R4-rep3-cp190-100x_Position018_17_cmle.ics	48	0	2	1	0.0	0.0	0.0
1056	Feb25-FISH2-3R4-rep3-cp190-100x_Position018_17_cmle.ics	48	0	2	2	0.23748964003298875	0.6023391812865497	0.49047619047619045
1057	Feb25-FISH2-3R4-rep3-cp190-100x_Position018_17_cmle.ics	49	0	1	1	0.06225456583389025	0.2368421052631579	0.2368421052631579
1058	Feb25-FISH2-3R4-rep3-cp190-100x_Position018_17_cmle.ics	50	0	1	1	0.16140072623601176	0.4794520547945204	0.4761904761904761
1059	Feb25-FISH2-3R4-rep3-cp190-100x_Position018_17_cmle.ics	51	0	1	1	0.0	0.0	0.0
1060	Feb25-FISH2-3R4-rep3-cp190-100x_Position018_17_cmle.ics	51	0	1	2	0.03458586990771681	0.15957446808510636	0.1851851851851852
1061	Feb25-FISH2-3R4-rep3-cp190-100x_Position018_17_cmle.ics	53	0	1	1	0.16370645089652622	0.489655172413793	0.617391304347826
1062	Feb25-FISH2-3R4-rep3-cp190-100x_Position018_17_cmle.ics	54	0	1	1	0.03689159456823126	0.1758241758241758	0.1797752808988764
1063	Feb25-FISH2-3R4-rep3-cp190-100x_Position018_17_cmle.ics	55	0	1	1	0.0	0.0	0.0
1064	Feb25-FISH2-3R4-rep3-cp190-100x_Position018_17_cmle.ics	56	0	1	1	0.27207550994070556	0.8309859154929576	0.8309859154929576
1065	Feb25-FISH2-3R4-rep3-cp190-100x_Position018_17_cmle.ics	58	0	1	1	0.0	0.0	0.0
1066	Feb25-FISH2-3R4-rep3-cp190-100x_Position018_17_cmle.ics	59	0	1	1	0.07608891379697698	0.20624999999999996	0.17010309278350516
1067	Feb25-FISH2-3R4-rep3-cp190-100x_Position018_17_cmle.ics	61	0	1	1	0.0	0.0	0.0
1068	Feb25-FISH2-3R4-rep3-cp190-100x_Position018_17_cmle.ics	61	0	1	2	0.0	0.0	0.0
1069	Feb25-FISH2-3R4-rep3-cp190-100x_Position018_17_cmle.ics	63	0	1	1	0.0	0.0	0.0
1070	Feb25-FISH2-3R4-rep3-cp190-100x_Position018_17_cmle.ics	64	0	1	1	0.06917173981543362	0.5	0.22556390977443608
1071	Feb25-FISH2-3R4-rep3-cp190-100x_Position018_17_cmle.ics	64	0	2	1	0.0	0.0	0.0
1072	Feb25-FISH2-3R4-rep3-cp190-100x_Position018_17_cmle.ics	66	0	1	1	0.27438123460122	0.6761363636363635	0.6723163841807909
1073	Feb25-FISH2-3R4-rep3-cp190-100x_Position018_17_cmle.ics	67	0	1	1	0.0	0.0	0.0
1074	Feb25-FISH2-3R4-rep3-cp190-100x_Position018_17_cmle.ics	67	0	2	1	0.009222898642057815	0.060606060606060594	0.03478260869565217
1075	Feb25-FISH2-3R4-rep3-cp190-100x_Position018_17_cmle.ics	68	0	1	1	0.0	0.0	0.0
1076	Feb25-FISH2-3R4-rep3-cp190-100x_Position018_17_cmle.ics	70	0	1	1	0.20290377012527194	0.7586206896551723	0.752136752136752
1077	Feb25-FISH2-3R4-rep3-cp190-100x_Position018_17_cmle.ics	71	0	1	1	0.0	0.0	0.0
1078	Feb25-FISH2-3R4-rep3-cp190-100x_Position018_17_cmle.ics	72	0	1	1	0.0	0.0	0.0
1079	Feb25-FISH2-3R4-rep3-cp190-100x_Position018_17_cmle.ics	74	0	1	1	0.0	0.0	0.0
1080	Feb25-FISH2-3R4-rep3-cp190-100x_Position019_18_cmle.ics	1	0	1	1	0.0	0.0	0.0
1081	Feb25-FISH2-3R4-rep3-cp190-100x_Position019_18_cmle.ics	2	0	1	1	0.013834347963086722	0.05660377358490565	0.057142857142857134
1082	Feb25-FISH2-3R4-rep3-cp190-100x_Position019_18_cmle.ics	3	0	1	1	0.0	0.0	0.0
1083	Feb25-FISH2-3R4-rep3-cp190-100x_Position019_18_cmle.ics	4	0	1	1	0.0	0.0	0.0
1084	Feb25-FISH2-3R4-rep3-cp190-100x_Position019_18_cmle.ics	5	0	1	1	0.053031667191832436	0.20535714285714282	0.21495327102803732
1085	Feb25-FISH2-3R4-rep3-cp190-100x_Position019_18_cmle.ics	7	0	1	1	0.11528623302572269	0.3311258278145695	0.3311258278145695
1086	Feb25-FISH2-3R4-rep3-cp190-100x_Position019_18_cmle.ics	9	0	1	1	0.0	0.0	0.0
1087	Feb25-FISH2-3R4-rep3-cp190-100x_Position019_18_cmle.ics	9	0	1	2	0.0	0.0	0.0
1088	Feb25-FISH2-3R4-rep3-cp190-100x_Position019_18_cmle.ics	12	0	1	1	0.20059804546475749	0.5878378378378379	0.5878378378378379
1089	Feb25-FISH2-3R4-rep3-cp190-100x_Position019_18_cmle.ics	14	0	1	1	0.0	0.0	0.0
1090	Feb25-FISH2-3R4-rep3-cp190-100x_Position019_18_cmle.ics	15	0	1	1	0.17754079885961294	0.5167785234899328	0.5202702702702703
1091	Feb25-FISH2-3R4-rep3-cp190-100x_Position019_18_cmle.ics	17	0	1	1	0.20059804546475749	0.5304878048780487	0.3295454545454545
1092	Feb25-FISH2-3R4-rep3-cp190-100x_Position019_18_cmle.ics	17	0	2	1	0.0	0.0	0.0
1093	Feb25-FISH2-3R4-rep3-cp190-100x_Position019_18_cmle.ics	22	0	1	1	0.12681485632829495	0.43307086614173224	0.43307086614173224
1094	Feb25-FISH2-3R4-rep3-cp190-100x_Position019_18_cmle.ics	27	0	1	1	0.13603775497035278	0.4876033057851239	0.4573643410852713
1095	Feb25-FISH2-3R4-rep3-cp190-100x_Position019_18_cmle.ics	27	0	1	2	0.0	0.0	0.0
1096	Feb25-FISH2-3R4-rep3-cp190-100x_Position019_18_cmle.ics	29	0	1	1	0.0	0.0	0.0
1097	Feb25-FISH2-3R4-rep3-cp190-100x_Position019_18_cmle.ics	32	0	1	1	0.11989768234675159	0.38805970149253727	0.38805970149253727
1098	Feb25-FISH2-3R4-rep3-cp190-100x_Position019_18_cmle.ics	33	0	1	1	0.13834347963086724	0.27149321266968324	0.23076923076923075
1099	Feb25-FISH2-3R4-rep3-cp190-100x_Position019_18_cmle.ics	34	0	1	1	0.0	0.0	0.0
1100	Feb25-FISH2-3R4-rep3-cp190-100x_Position019_18_cmle.ics	35	0	1	1	0.11759195768623715	0.6	0.4473684210526316
1101	Feb25-FISH2-3R4-rep3-cp190-100x_Position019_18_cmle.ics	37	0	1	1	0.07147746447594806	0.35227272727272724	0.348314606741573
1102	Feb25-FISH2-3R4-rep3-cp190-100x_Position019_18_cmle.ics	39	0	1	1	0.11528623302572269	0.46296296296296285	0.4065040650406504
1103	Feb25-FISH2-3R4-rep3-cp190-100x_Position019_18_cmle.ics	41	0	1	1	0.0	0.0	0.0
1104	Feb25-FISH2-3R4-rep3-cp190-100x_Position019_18_cmle.ics	41	0	2	1	0.02305724660514454	0.08	0.05181347150259067
1105	Feb25-FISH2-3R4-rep3-cp190-100x_Position019_18_cmle.ics	42	0	1	1	0.20059804546475749	0.595890410958904	0.595890410958904
1106	Feb25-FISH2-3R4-rep3-cp190-100x_Position019_18_cmle.ics	43	0	1	1	0.08070036311800588	0.220125786163522	0.25925925925925924
1107	Feb25-FISH2-3R4-rep3-cp190-100x_Position019_18_cmle.ics	44	0	1	1	0.10606333438366487	0.43809523809523804	0.3194444444444444
1108	Feb25-FISH2-3R4-rep3-cp190-100x_Position019_18_cmle.ics	45	0	1	1	0.0	0.0	0.0
1109	Feb25-FISH2-3R4-rep3-cp190-100x_Position019_18_cmle.ics	46	0	1	1	0.0	0.0	0.0
1110	Feb25-FISH2-3R4-rep3-cp190-100x_Position019_18_cmle.ics	48	0	1	1	0.1590950015754973	0.9857142857142855	0.43396226415094336
1111	Feb25-FISH2-3R4-rep3-cp190-100x_Position019_18_cmle.ics	48	0	2	1	0.0	0.0	0.0
1112	Feb25-FISH2-3R4-rep3-cp190-100x_Position019_18_cmle.ics	49	0	1	1	0.04380876854977462	0.14285714285714282	0.16239316239316237
1113	Feb25-FISH2-3R4-rep3-cp190-100x_Position019_18_cmle.ics	50	0	1	1	0.1245091316677805	0.5744680851063829	0.391304347826087
1114	Feb25-FISH2-3R4-rep3-cp190-100x_Position019_18_cmle.ics	53	0	1	1	0.13834347963086724	0.5128205128205128	0.5084745762711864
1115	Feb25-FISH2-3R4-rep3-cp190-100x_Position019_18_cmle.ics	55	0	1	1	0.0	0.0	0.0
1116	Feb25-FISH2-3R4-rep3-cp190-100x_Position019_18_cmle.ics	56	0	1	1	0.11759195768623715	0.44347826086956516	0.7611940298507462
1117	Feb25-FISH2-3R4-rep3-cp190-100x_Position019_18_cmle.ics	56	0	1	2	0.0	0.0	0.0
1118	Feb25-FISH2-3R4-rep3-cp190-100x_Position019_18_cmle.ics	57	0	1	1	0.0	0.0	0.0
1119	Feb25-FISH2-3R4-rep3-cp190-100x_Position019_18_cmle.ics	57	0	1	2	0.0	0.0	0.0
1120	Feb25-FISH2-3R4-rep3-cp190-100x_Position019_18_cmle.ics	57	0	1	3	0.0	0.0	0.0
1121	Feb25-FISH2-3R4-rep3-cp190-100x_Position019_18_cmle.ics	57	0	2	1	0.0	0.0	0.0
1122	Feb25-FISH2-3R4-rep3-cp190-100x_Position019_18_cmle.ics	57	0	2	2	0.0	0.0	0.0
1123	Feb25-FISH2-3R4-rep3-cp190-100x_Position019_18_cmle.ics	57	0	2	3	0.0	0.0	0.0
1124	Feb25-FISH2-3R4-rep3-cp190-100x_Position019_18_cmle.ics	58	0	1	1	0.0	0.0	0.0
1125	Feb25-FISH2-3R4-rep3-cp190-100x_Position019_18_cmle.ics	59	0	1	1	0.0	0.0	0.0
1126	Feb25-FISH2-3R4-rep3-cp190-100x_Position019_18_cmle.ics	60	0	1	1	0.0	0.0	0.0
1127	Feb25-FISH2-3R4-rep3-cp190-100x_Position019_18_cmle.ics	61	0	1	1	0.0	0.0	0.0
1128	Feb25-FISH2-3R4-rep3-cp190-100x_Position019_18_cmle.ics	61	0	1	2	0.0	0.0	0.0
1129	Feb25-FISH2-3R4-rep3-cp190-100x_Position019_18_cmle.ics	62	0	1	1	0.0	0.0	0.0
1130	Feb25-FISH2-3R4-rep3-cp190-100x_Position019_18_cmle.ics	63	0	1	1	0.1706236248780696	0.6915887850467288	0.6915887850467288
1131	Feb25-FISH2-3R4-rep3-cp190-100x_Position019_18_cmle.ics	64	0	1	1	0.11067478370469377	0.5052631578947367	0.33802816901408445
1132	Feb25-FISH2-3R4-rep3-cp190-100x_Position019_18_cmle.ics	65	0	1	1	0.03458586990771681	0.0819672131147541	0.11450381679389313
1133	Feb25-FISH2-3R4-rep3-cp190-100x_Position019_18_cmle.ics	65	0	1	2	0.0	0.0	0.0
1134	Feb25-FISH2-3R4-rep3-cp190-100x_Position019_18_cmle.ics	66	0	1	1	0.20290377012527194	0.7333333333333333	0.6423357664233577
1135	Feb25-FISH2-3R4-rep3-cp190-100x_Position019_18_cmle.ics	68	0	1	1	0.14064920429138167	0.45522388059701485	0.3505747126436781
1136	Feb25-FISH2-3R4-rep3-cp190-100x_Position019_18_cmle.ics	69	0	1	1	0.17754079885961294	0.6260162601626016	0.5661764705882352
1137	Feb25-FISH2-3R4-rep3-cp190-100x_Position019_18_cmle.ics	70	0	1	1	0.11067478370469377	0.2594594594594594	0.26086956521739124
1138	Feb25-FISH2-3R4-rep3-cp190-100x_Position019_18_cmle.ics	71	0	1	1	0.06225456583389025	0.24545454545454548	0.2477064220183486
1139	Feb25-FISH2-3R4-rep3-cp190-100x_Position020_19_cmle.ics	2	0	1	1	0.0	0.0	0.0
1140	Feb25-FISH2-3R4-rep3-cp190-100x_Position020_19_cmle.ics	2	0	2	1	0.13142630564932387	0.9344262295081966	0.2780487804878049
1141	Feb25-FISH2-3R4-rep3-cp190-100x_Position020_19_cmle.ics	3	0	1	1	0.0	0.0	0.0
1142	Feb25-FISH2-3R4-rep3-cp190-100x_Position020_19_cmle.ics	4	0	1	1	0.14526065361241058	0.504	0.504
1143	Feb25-FISH2-3R4-rep3-cp190-100x_Position020_19_cmle.ics	5	0	1	1	0.28821558256430674	0.48638132295719844	0.4612546125461255
1144	Feb25-FISH2-3R4-rep3-cp190-100x_Position020_19_cmle.ics	6	0	1	1	0.0	0.0	0.0
1145	Feb25-FISH2-3R4-rep3-cp190-100x_Position020_19_cmle.ics	7	0	1	1	0.26515833595916216	0.583756345177665	0.41818181818181804
1146	Feb25-FISH2-3R4-rep3-cp190-100x_Position020_19_cmle.ics	8	0	1	1	0.13373203030983832	0.5132743362831859	0.5178571428571428
1147	Feb25-FISH2-3R4-rep3-cp190-100x_Position020_19_cmle.ics	9	0	1	1	0.06225456583389025	0.27	0.26732673267326734
1148	Feb25-FISH2-3R4-rep3-cp190-100x_Position020_19_cmle.ics	11	0	1	1	0.0	0.0	0.0
1149	Feb25-FISH2-3R4-rep3-cp190-100x_Position020_19_cmle.ics	12	0	1	1	0.0	0.0	0.0
1150	Feb25-FISH2-3R4-rep3-cp190-100x_Position020_19_cmle.ics	13	0	1	1	0.23287819071195984	0.543010752688172	0.5401069518716577
1151	Feb25-FISH2-3R4-rep3-cp190-100x_Position020_19_cmle.ics	14	0	1	1	0.03689159456823126	0.14414414414414414	0.11678832116788321
1152	Feb25-FISH2-3R4-rep3-cp190-100x_Position020_19_cmle.ics	16	0	1	1	0.20059804546475749	0.47540983606557374	0.435
1153	Feb25-FISH2-3R4-rep3-cp190-100x_Position020_19_cmle.ics	18	0	1	1	0.10145188506263597	0.2716049382716049	0.26993865030674846
1154	Feb25-FISH2-3R4-rep3-cp190-100x_Position020_19_cmle.ics	20	0	1	1	0.0	0.0	0.0
1155	Feb25-FISH2-3R4-rep3-cp190-100x_Position020_19_cmle.ics	21	0	1	1	0.0	0.0	0.0
1156	Feb25-FISH2-3R4-rep3-cp190-100x_Position020_19_cmle.ics	21	0	1	2	0.09222898642057815	0.23952095808383234	0.6896551724137929
1157	Feb25-FISH2-3R4-rep3-cp190-100x_Position020_19_cmle.ics	23	0	1	1	0.0	0.0	0.0
1158	Feb25-FISH2-3R4-rep3-cp190-100x_Position020_19_cmle.ics	24	0	1	1	0.0	0.0	0.0
1159	Feb25-FISH2-3R4-rep3-cp190-100x_Position020_19_cmle.ics	24	0	1	2	0.0	0.0	0.0
1160	Feb25-FISH2-3R4-rep3-cp190-100x_Position020_19_cmle.ics	26	0	1	1	0.05533739185234689	0.31999999999999995	0.32432432432432434
1161	Feb25-FISH2-3R4-rep3-cp190-100x_Position020_19_cmle.ics	30	0	1	1	0.0	0.0	0.0
1162	Feb25-FISH2-3R4-rep3-cp190-100x_Position020_19_cmle.ics	31	0	1	1	0.10606333438366487	0.42990654205607465	0.2822085889570552
1163	Feb25-FISH2-3R4-rep3-cp190-100x_Position020_19_cmle.ics	31	0	2	1	0.0	0.0	0.0
1164	Feb25-FISH2-3R4-rep3-cp190-100x_Position020_19_cmle.ics	32	0	1	1	0.0	0.0	0.0
1165	Feb25-FISH2-3R4-rep3-cp190-100x_Position020_19_cmle.ics	35	0	1	1	0.0	0.0	0.0
1166	Feb25-FISH2-3R4-rep3-cp190-100x_Position020_19_cmle.ics	36	0	1	1	0.08070036311800588	0.6862745098039215	0.1955307262569832
1167	Feb25-FISH2-3R4-rep3-cp190-100x_Position020_19_cmle.ics	38	0	1	1	0.1844579728411563	0.5755395683453236	0.5442176870748299
1168	Feb25-FISH2-3R4-rep3-cp190-100x_Position020_19_cmle.ics	39	0	1	1	0.0899232617600637	0.40206185567010305	0.256578947368421
1169	Feb25-FISH2-3R4-rep3-cp190-100x_Position020_19_cmle.ics	41	0	1	1	0.0046114493210289076	0.02222222222222222	0.03448275862068965
1170	Feb25-FISH2-3R4-rep3-cp190-100x_Position020_19_cmle.ics	42	0	1	1	0.0	0.0	0.0
1171	Feb25-FISH2-3R4-rep3-cp190-100x_Position020_19_cmle.ics	42	0	1	2	0.1844579728411563	0.3088803088803089	0.3404255319148936
1172	Feb25-FISH2-3R4-rep3-cp190-100x_Position020_19_cmle.ics	43	0	1	1	0.04380876854977462	0.3392857142857142	0.3392857142857142
1173	Feb25-FISH2-3R4-rep3-cp190-100x_Position020_19_cmle.ics	44	0	1	1	0.0	0.0	0.0
1174	Feb25-FISH2-3R4-rep3-cp190-100x_Position020_19_cmle.ics	45	0	1	1	0.1498721029334395	0.6914893617021276	0.6842105263157894
1175	Feb25-FISH2-3R4-rep3-cp190-100x_Position020_19_cmle.ics	49	0	1	1	0.03919731922874571	0.11888111888111887	0.11643835616438353
1176	Feb25-FISH2-3R4-rep3-cp190-100x_Position020_19_cmle.ics	50	0	1	1	0.1890694221621852	0.5540540540540541	0.5540540540540541
1177	Feb25-FISH2-3R4-rep3-cp190-100x_Position020_19_cmle.ics	51	0	1	1	0.01152862330257227	0.030303030303030304	0.030303030303030304
1178	Feb25-FISH2-3R4-rep3-cp190-100x_Position020_19_cmle.ics	52	0	1	1	0.0	0.0	0.0
1179	Feb25-FISH2-3R4-rep3-cp190-100x_Position020_19_cmle.ics	53	0	1	1	0.1245091316677805	0.35526315789473684	0.34838709677419355
1180	Feb25-FISH2-3R4-rep3-cp190-100x_Position020_19_cmle.ics	55	0	1	1	0.0	0.0	0.0
1181	Feb25-FISH2-3R4-rep3-cp190-100x_Position020_19_cmle.ics	56	0	1	1	0.0	0.0	0.0
1182	Feb25-FISH2-3R4-rep3-cp190-100x_Position020_19_cmle.ics	57	0	1	1	0.13373203030983832	0.43283582089552236	0.45669291338582674
1183	Feb25-FISH2-3R4-rep3-cp190-100x_Position020_19_cmle.ics	59	0	1	1	0.0	0.0	0.0
1184	Feb25-FISH2-3R4-rep3-cp190-100x_Position020_19_cmle.ics	64	0	1	1	0.0	0.0	0.0
1185	Feb25-FISH2-3R4-rep3-cp190-100x_Position020_19_cmle.ics	66	0	1	1	0.04842021787080353	0.29999999999999993	0.16799999999999998
1186	Feb25-FISH2-3R4-rep3-cp190-100x_Position020_19_cmle.ics	67	0	1	1	0.0	0.0	0.0
1187	Feb25-FISH2-3R4-rep3-cp190-100x_Position020_19_cmle.ics	67	0	2	1	0.04150304388926017	0.2535211267605633	0.11688311688311687
1188	Feb25-FISH2-3R4-rep3-cp190-100x_Position020_19_cmle.ics	68	0	1	1	0.25132398799607547	0.801470588235294	0.8074074074074075
1189	Feb25-FISH2-3R4-rep3-cp190-100x_Position020_19_cmle.ics	69	0	1	1	0.08300608777852034	0.24489795918367344	0.24324324324324328
1190	Feb25-FISH2-3R4-rep3-cp190-100x_Position020_19_cmle.ics	70	0	1	1	0.24671253867504656	0.7181208053691274	0.4841628959276017
1191	Feb25-FISH2-3R4-rep3-cp190-100x_Position020_19_cmle.ics	70	0	2	1	0.0	0.0	0.0
1192	Feb25-FISH2-3R4-rep3-cp190-100x_Position020_19_cmle.ics	71	0	1	1	0.2144323934278442	0.8454545454545455	0.48691099476439786
1193	Feb25-FISH2-3R4-rep3-cp190-100x_Position020_19_cmle.ics	72	0	1	1	0.12681485632829495	0.5339805825242717	0.4135338345864661
1194	Feb25-FISH2-3R4-rep3-cp190-100x_Position020_19_cmle.ics	73	0	1	1	0.0	0.0	0.0
1195	Feb25-FISH2-3R4-rep3-cp190-100x_Position020_19_cmle.ics	74	0	1	1	0.0	0.0	0.0
1196	Feb25-FISH2-3R4-rep3-cp190-100x_Position020_19_cmle.ics	74	0	2	1	0.0	0.0	0.0
1197	Feb25-FISH2-3R4-rep3-cp190-100x_Position020_19_cmle.ics	76	0	1	1	0.0	0.0	0.0
1198	Feb25-FISH2-3R4-rep3-cp190-100x_Position020_19_cmle.ics	77	0	1	1	0.0	0.0	0.0
1199	Feb25-FISH2-3R4-rep3-cp190-100x_Position020_19_cmle.ics	78	0	1	1	0.0	0.0	0.0
1200	Feb25-FISH2-3R4-rep3-cp190-100x_Position020_19_cmle.ics	79	0	1	1	0.16831790021755513	0.7934782608695652	0.3578431372549019
1201	Feb25-FISH2-3R4-rep3-cp190-100x_Position020_19_cmle.ics	80	0	1	1	0.0	0.0	0.0
1202	Feb25-FISH2-3R4-rep3-cp190-100x_Position020_19_cmle.ics	81	0	1	1	0.17754079885961294	0.4695121951219511	0.4695121951219511
1203	Feb25-FISH2-3R4-rep3-cp190-100x_Position020_19_cmle.ics	82	0	1	1	0.2536297126565899	0.6874999999999998	0.691823899371069
1204	Feb25-FISH2-3R4-rep3-cp190-100x_Position020_19_cmle.ics	83	0	1	1	0.0	0.0	0.0
1205	Feb25-FISH2-3R4-rep3-cp190-100x_Position020_19_cmle.ics	83	0	1	2	0.0853118124390348	0.20670391061452512	0.3627450980392157
1206	Feb25-FISH2-3R4-rep3-cp190-100x_Position020_19_cmle.ics	84	0	1	1	0.0	0.0	0.0
1207	Feb25-FISH2-3R4-rep3-cp190-100x_Position020_19_cmle.ics	85	0	1	1	0.0853118124390348	0.296	0.29838709677419356
1208	Feb25-FISH2-3R4-rep3-cp190-100x_Position020_19_cmle.ics	87	0	1	1	0.0	0.0	0.0
1209	Feb25-FISH2-3R4-rep3-cp190-100x_Position020_19_cmle.ics	88	0	1	1	0.04611449321028908	0.2702702702702703	0.16393442622950818
1210	Feb25-FISH2-3R4-rep3-cp190-100x_Position020_19_cmle.ics	89	0	1	1	0.0	0.0	0.0
1211	Feb25-FISH2-3R4-rep3-cp190-100x_Position020_19_cmle.ics	92	0	1	1	0.12220340700726605	0.32919254658385094	0.3419354838709677
1212	Feb25-FISH2-3R4-rep3-cp190-100x_Position021_20_cmle.ics	1	0	1	1	0.025362971265658993	0.059459459459459456	0.04059040590405904
1213	Feb25-FISH2-3R4-rep3-cp190-100x_Position021_20_cmle.ics	1	0	2	1	0.0	0.0	0.0
1214	Feb25-FISH2-3R4-rep3-cp190-100x_Position021_20_cmle.ics	2	0	1	1	0.0	0.0	0.0
1215	Feb25-FISH2-3R4-rep3-cp190-100x_Position021_20_cmle.ics	3	0	1	1	0.0	0.0	0.0
1216	Feb25-FISH2-3R4-rep3-cp190-100x_Position021_20_cmle.ics	4	0	1	1	0.020751521944630084	0.12	0.0625
1217	Feb25-FISH2-3R4-rep3-cp190-100x_Position021_20_cmle.ics	6	0	1	1	0.0	0.0	0.0
1218	Feb25-FISH2-3R4-rep3-cp190-100x_Position021_20_cmle.ics	7	0	1	1	0.14526065361241058	0.8873239436619716	0.4436619718309858
1219	Feb25-FISH2-3R4-rep3-cp190-100x_Position021_20_cmle.ics	11	0	1	1	0.08300608777852034	0.4235294117647059	0.25
1220	Feb25-FISH2-3R4-rep3-cp190-100x_Position021_20_cmle.ics	11	0	2	1	0.0	0.0	0.0
1221	Feb25-FISH2-3R4-rep3-cp190-100x_Position021_20_cmle.ics	13	0	1	1	0.20520949478578637	0.7295081967213114	0.6013513513513513
1222	Feb25-FISH2-3R4-rep3-cp190-100x_Position021_20_cmle.ics	14	0	1	1	0.0	0.0	0.0
1223	Feb25-FISH2-3R4-rep3-cp190-100x_Position021_20_cmle.ics	15	0	1	1	0.45883920744237633	0.5870206489675517	0.5718390804597702
1224	Feb25-FISH2-3R4-rep3-cp190-100x_Position021_20_cmle.ics	16	0	1	1	0.0	0.0	0.0
1225	Feb25-FISH2-3R4-rep3-cp190-100x_Position021_20_cmle.ics	18	0	1	1	0.09684043574160706	0.36206896551724127	0.2727272727272727
1226	Feb25-FISH2-3R4-rep3-cp190-100x_Position021_20_cmle.ics	22	0	1	1	0.29282703188533565	0.7298850574712644	0.7341040462427745
1227	Feb25-FISH2-3R4-rep3-cp190-100x_Position021_20_cmle.ics	24	0	1	1	0.0	0.0	0.0
1228	Feb25-FISH2-3R4-rep3-cp190-100x_Position021_20_cmle.ics	27	0	1	1	0.14756637827292504	0.45390070921985815	0.45390070921985815
1229	Feb25-FISH2-3R4-rep3-cp190-100x_Position021_20_cmle.ics	28	0	1	1	0.0	0.0	0.0
1230	Feb25-FISH2-3R4-rep3-cp190-100x_Position021_20_cmle.ics	29	0	1	1	0.03228014524720235	0.13592233009708735	0.13592233009708735
1231	Feb25-FISH2-3R4-rep3-cp190-100x_Position021_20_cmle.ics	33	0	1	1	0.12681485632829495	0.46610169491525416	0.46610169491525416
1232	Feb25-FISH2-3R4-rep3-cp190-100x_Position021_20_cmle.ics	34	0	1	1	0.1498721029334395	0.3987730061349693	0.3987730061349693
1233	Feb25-FISH2-3R4-rep3-cp190-100x_Position021_20_cmle.ics	37	0	1	1	0.0	0.0	0.0
1234	Feb25-FISH2-3R4-rep3-cp190-100x_Position021_20_cmle.ics	41	0	1	1	0.059948841173375796	0.2342342342342342	0.16149068322981366
1235	Feb25-FISH2-3R4-rep3-cp190-100x_Position021_20_cmle.ics	41	0	1	2	0.0	0.0	0.0
1236	Feb25-FISH2-3R4-rep3-cp190-100x_Position021_20_cmle.ics	42	0	1	1	0.07608891379697698	0.3837209302325581	0.2426470588235294
1237	Feb25-FISH2-3R4-rep3-cp190-100x_Position021_20_cmle.ics	43	0	1	1	0.1590950015754973	0.575	0.575
1238	Feb25-FISH2-3R4-rep3-cp190-100x_Position021_20_cmle.ics	45	0	1	1	0.0	0.0	0.0
1239	Feb25-FISH2-3R4-rep3-cp190-100x_Position021_20_cmle.ics	47	0	1	1	0.21904384274887312	0.6643356643356643	0.6089743589743589
1240	Feb25-FISH2-3R4-rep3-cp190-100x_Position021_20_cmle.ics	48	0	1	1	0.0853118124390348	0.578125	0.2605633802816901
1241	Feb25-FISH2-3R4-rep3-cp190-100x_Position021_20_cmle.ics	49	0	1	1	0.0	0.0	0.0
1242	Feb25-FISH2-3R4-rep3-cp190-100x_Position021_20_cmle.ics	51	0	1	1	0.01152862330257227	0.04201680672268907	0.0641025641025641
1243	Feb25-FISH2-3R4-rep3-cp190-100x_Position021_20_cmle.ics	53	0	1	1	0.07147746447594806	0.23308270676691725	0.23484848484848478
1244	Feb25-FISH2-3R4-rep3-cp190-100x_Position021_20_cmle.ics	55	0	1	1	0.027668695926173444	0.09599999999999999	0.07499999999999998
1245	Feb25-FISH2-3R4-rep3-cp190-100x_Position021_20_cmle.ics	56	0	1	1	0.0	0.0	0.0
1246	Feb25-FISH2-3R4-rep3-cp190-100x_Position021_20_cmle.ics	56	0	1	2	0.0	0.0	0.0
1247	Feb25-FISH2-3R4-rep3-cp190-100x_Position021_20_cmle.ics	56	0	1	3	0.0	0.0	0.0
1248	Feb25-FISH2-3R4-rep3-cp190-100x_Position021_20_cmle.ics	57	0	1	1	0.025362971265658993	0.16176470588235292	0.1746031746031746
1249	Feb25-FISH2-3R4-rep3-cp190-100x_Position021_20_cmle.ics	58	0	1	1	0.0046114493210289076	0.02325581395348837	0.022988505747126436
1250	Feb25-FISH2-3R4-rep3-cp190-100x_Position021_20_cmle.ics	59	0	1	1	0.23748964003298875	0.45374449339207046	0.6358024691358025
1251	Feb25-FISH2-3R4-rep3-cp190-100x_Position021_20_cmle.ics	59	0	1	2	0.0	0.0	0.0
1252	Feb25-FISH2-3R4-rep3-cp190-100x_Position021_20_cmle.ics	59	0	2	1	0.0	0.0	0.0
1253	Feb25-FISH2-3R4-rep3-cp190-100x_Position021_20_cmle.ics	59	0	2	2	0.12220340700726605	0.9464285714285713	0.4453781512605041
1254	Feb25-FISH2-3R4-rep3-cp190-100x_Position021_20_cmle.ics	62	0	1	1	0.11759195768623715	0.3984375	0.4015748031496063
1255	Feb25-FISH2-3R4-rep3-cp190-100x_Position021_20_cmle.ics	63	0	1	1	0.04611449321028908	0.17699115044247787	0.17699115044247787
1256	Feb25-FISH2-3R4-rep3-cp190-100x_Position021_20_cmle.ics	64	0	1	1	0.0	0.0	0.0
1257	Feb25-FISH2-3R4-rep3-cp190-100x_Position021_20_cmle.ics	65	0	1	1	0.04380876854977462	0.15079365079365076	0.35849056603773577
1258	Feb25-FISH2-3R4-rep3-cp190-100x_Position021_20_cmle.ics	65	0	1	2	0.0	0.0	0.0
1259	Feb25-FISH2-3R4-rep3-cp190-100x_Position021_20_cmle.ics	66	0	1	1	0.0	0.0	0.0
1260	Feb25-FISH2-3R4-rep3-cp190-100x_Position021_20_cmle.ics	66	0	1	2	0.009222898642057815	0.031007751937984492	0.054794520547945195
1261	Feb25-FISH2-3R4-rep3-cp190-100x_Position021_20_cmle.ics	67	0	1	1	0.09684043574160706	0.48275862068965514	0.48275862068965514
1262	Feb25-FISH2-3R4-rep3-cp190-100x_Position021_20_cmle.ics	68	0	1	1	0.0	0.0	0.0
1263	Feb25-FISH2-3R4-rep3-cp190-100x_Position021_20_cmle.ics	69	0	1	1	0.11067478370469377	0.4571428571428571	0.4571428571428571
1264	Feb25-FISH2-3R4-rep3-cp190-100x_Position021_20_cmle.ics	70	0	1	1	0.0	0.0	0.0
1265	Feb25-FISH2-3R4-rep3-cp190-100x_Position021_20_cmle.ics	72	0	1	1	0.1245091316677805	0.34177215189873417	0.34177215189873417
1266	Feb25-FISH2-3R4-rep3-cp190-100x_Position021_20_cmle.ics	75	0	1	1	0.0	0.0	0.0
1267	Feb25-FISH2-3R4-rep3-cp190-100x_Position021_20_cmle.ics	75	0	2	1	0.0	0.0	0.0
1268	Feb25-FISH2-3R4-rep3-cp190-100x_Position021_20_cmle.ics	78	0	1	1	0.0	0.0	0.0
1269	Feb25-FISH2-3R4-rep3-cp190-100x_Position021_20_cmle.ics	82	0	1	1	0.02305724660514454	0.10101010101010101	0.09900990099009901
1270	Feb25-FISH2-3R4-rep3-cp190-100x_Position021_20_cmle.ics	84	0	1	1	0.0	0.0	0.0
1271	Feb25-FISH2-3R4-rep3-cp190-100x_Position021_20_cmle.ics	85	0	1	1	0.04611449321028908	0.22988505747126436	0.16666666666666666
1272	Feb25-FISH2-3R4-rep3-cp190-100x_Position021_20_cmle.ics	86	0	1	1	0.0	0.0	0.0
1273	Feb25-FISH2-3R4-rep3-cp190-100x_Position021_20_cmle.ics	88	0	1	1	0.0	0.0	0.0
1274	Feb25-FISH2-3R4-rep3-cp190-100x_Position021_20_cmle.ics	90	0	1	1	0.027668695926173444	0.1935483870967742	0.18461538461538457
1275	Feb25-FISH2-3R4-rep3-cp190-100x_Position021_20_cmle.ics	92	0	1	1	0.17292934953858402	0.5395683453237409	0.5319148936170212
1276	Feb25-FISH2-3R4-rep3-cp190-100x_Position021_20_cmle.ics	93	0	1	1	0.0	0.0	0.0
1277	Feb25-FISH2-3R4-rep3-cp190-100x_Position021_20_cmle.ics	95	0	1	1	0.016140072623601176	0.13207547169811318	0.1296296296296296
1278	Feb25-FISH2-3R4-rep3-cp190-100x_Position022_21_cmle.ics	1	0	1	1	0.05533739185234689	0.17391304347826086	0.1751824817518248
1279	Feb25-FISH2-3R4-rep3-cp190-100x_Position022_21_cmle.ics	7	0	1	1	0.0945347110810926	0.35042735042735035	0.27891156462585026
1280	Feb25-FISH2-3R4-rep3-cp190-100x_Position022_21_cmle.ics	8	0	1	1	0.0	0.0	0.0
1281	Feb25-FISH2-3R4-rep3-cp190-100x_Position022_21_cmle.ics	12	0	1	1	0.0	0.0	0.0
1282	Feb25-FISH2-3R4-rep3-cp190-100x_Position022_21_cmle.ics	12	0	2	1	0.0	0.0	0.0
1283	Feb25-FISH2-3R4-rep3-cp190-100x_Position022_21_cmle.ics	14	0	1	1	0.0	0.0	0.0
1284	Feb25-FISH2-3R4-rep3-cp190-100x_Position022_21_cmle.ics	14	0	1	2	0.0	0.0	0.0
1285	Feb25-FISH2-3R4-rep3-cp190-100x_Position022_21_cmle.ics	14	0	2	1	0.0	0.0	0.0
1286	Feb25-FISH2-3R4-rep3-cp190-100x_Position022_21_cmle.ics	14	0	2	2	0.11989768234675159	0.287292817679558	0.24644549763033174
1287	Feb25-FISH2-3R4-rep3-cp190-100x_Position022_21_cmle.ics	17	0	1	1	0.04150304388926017	0.13740458015267173	0.13846153846153844
1288	Feb25-FISH2-3R4-rep3-cp190-100x_Position022_21_cmle.ics	18	0	1	1	0.0	0.0	0.0
1289	Feb25-FISH2-3R4-rep3-cp190-100x_Position022_21_cmle.ics	20	0	1	1	0.0	0.0	0.0
1290	Feb25-FISH2-3R4-rep3-cp190-100x_Position022_21_cmle.ics	20	0	1	2	0.0	0.0	0.0
1291	Feb25-FISH2-3R4-rep3-cp190-100x_Position022_21_cmle.ics	21	0	1	1	0.06225456583389025	0.29032258064516125	0.20769230769230765
1292	Feb25-FISH2-3R4-rep3-cp190-100x_Position022_21_cmle.ics	22	0	1	1	0.053031667191832436	0.19166666666666665	0.16428571428571426
1293	Feb25-FISH2-3R4-rep3-cp190-100x_Position022_21_cmle.ics	25	0	1	1	0.0	0.0	0.0
1294	Feb25-FISH2-3R4-rep3-cp190-100x_Position022_21_cmle.ics	26	0	1	1	0.3896674676269427	0.6627450980392157	0.6167883211678832
1295	Feb25-FISH2-3R4-rep3-cp190-100x_Position022_21_cmle.ics	27	0	1	1	0.0	0.0	0.0
1296	Feb25-FISH2-3R4-rep3-cp190-100x_Position022_21_cmle.ics	28	0	1	1	0.027668695926173444	0.08333333333333333	0.0839160839160839
1297	Feb25-FISH2-3R4-rep3-cp190-100x_Position022_21_cmle.ics	29	0	1	1	0.11528623302572269	0.31249999999999994	0.2906976744186046
1298	Feb25-FISH2-3R4-rep3-cp190-100x_Position022_21_cmle.ics	30	0	1	1	0.11989768234675159	0.3398692810457516	0.3714285714285714
1299	Feb25-FISH2-3R4-rep3-cp190-100x_Position022_21_cmle.ics	33	0	1	1	0.0	0.0	0.0
1300	Feb25-FISH2-3R4-rep3-cp190-100x_Position022_21_cmle.ics	35	0	1	1	0.0	0.0	0.0
1301	Feb25-FISH2-3R4-rep3-cp190-100x_Position022_21_cmle.ics	36	0	1	1	0.0	0.0	0.0
1302	Feb25-FISH2-3R4-rep3-cp190-100x_Position022_21_cmle.ics	37	0	1	1	0.059948841173375796	0.2452830188679245	0.2452830188679245
1303	Feb25-FISH2-3R4-rep3-cp190-100x_Position022_21_cmle.ics	39	0	1	1	0.0	0.0	0.0
1304	Feb25-FISH2-3R4-rep3-cp190-100x_Position022_21_cmle.ics	39	0	1	2	0.17754079885961294	0.4782608695652174	0.5499999999999999
1305	Feb25-FISH2-3R4-rep3-cp190-100x_Position022_21_cmle.ics	40	0	1	1	0.0	0.0	0.0
1306	Feb25-FISH2-3R4-rep3-cp190-100x_Position022_21_cmle.ics	43	0	1	1	0.0	0.0	0.0
1307	Feb25-FISH2-3R4-rep3-cp190-100x_Position022_21_cmle.ics	43	0	1	2	0.0	0.0	0.0
1308	Feb25-FISH2-3R4-rep3-cp190-100x_Position022_21_cmle.ics	47	0	1	1	0.11298050836520823	0.3081761006289308	0.3081761006289308
1309	Feb25-FISH2-3R4-rep3-cp190-100x_Position022_21_cmle.ics	48	0	1	1	0.16140072623601176	0.4242424242424242	0.4117647058823529
1310	Feb25-FISH2-3R4-rep3-cp190-100x_Position022_21_cmle.ics	50	0	1	1	0.04150304388926017	0.18	0.14634146341463414
1311	Feb25-FISH2-3R4-rep3-cp190-100x_Position022_21_cmle.ics	51	0	1	1	0.0	0.0	0.0
1312	Feb25-FISH2-3R4-rep3-cp190-100x_Position022_21_cmle.ics	51	0	2	1	0.0	0.0	0.0
1313	Feb25-FISH2-3R4-rep3-cp190-100x_Position022_21_cmle.ics	55	0	1	1	0.16370645089652622	0.5259259259259259	0.5298507462686567
1314	Feb25-FISH2-3R4-rep3-cp190-100x_Position022_21_cmle.ics	57	0	1	1	0.0	0.0	0.0
1315	Feb25-FISH2-3R4-rep3-cp190-100x_Position022_21_cmle.ics	57	0	1	2	0.0	0.0	0.0
1316	Feb25-FISH2-3R4-rep3-cp190-100x_Position022_21_cmle.ics	58	0	1	1	0.0	0.0	0.0
1317	Feb25-FISH2-3R4-rep3-cp190-100x_Position022_21_cmle.ics	60	0	1	1	0.0	0.0	0.0
1318	Feb25-FISH2-3R4-rep3-cp190-100x_Position022_21_cmle.ics	61	0	1	1	0.07147746447594806	0.24799999999999997	0.5081967213114753
1319	Feb25-FISH2-3R4-rep3-cp190-100x_Position022_21_cmle.ics	63	0	1	1	0.10375760972315042	0.5113636363636364	0.5056179775280898
1320	Feb25-FISH2-3R4-rep3-cp190-100x_Position022_21_cmle.ics	66	0	1	1	0.0	0.0	0.0
1321	Feb25-FISH2-3R4-rep3-cp190-100x_Position022_21_cmle.ics	68	0	1	1	0.016140072623601176	0.1372549019607843	0.10294117647058822
1322	Feb25-FISH2-3R4-rep3-cp190-100x_Position022_21_cmle.ics	71	0	1	1	0.0	0.0	0.0
1323	Feb25-FISH2-3R4-rep3-cp190-100x_Position022_21_cmle.ics	71	0	2	1	0.0	0.0	0.0
1324	Feb25-FISH2-3R4-rep3-cp190-100x_Position022_21_cmle.ics	72	0	1	1	0.0899232617600637	0.5199999999999999	0.513157894736842
1325	Feb25-FISH2-3R4-rep3-cp190-100x_Position022_21_cmle.ics	73	0	1	1	0.0	0.0	0.0
1326	Feb25-FISH2-3R4-rep3-cp190-100x_Position022_21_cmle.ics	75	0	1	1	0.16601217555704068	0.5625	0.5625
1327	Feb25-FISH2-3R4-rep3-cp190-100x_Position022_21_cmle.ics	76	0	1	1	0.0	0.0	0.0
1328	Feb25-FISH2-3R4-rep3-cp190-100x_Position022_21_cmle.ics	77	0	1	1	0.0	0.0	0.0
1329	Feb25-FISH2-3R4-rep3-cp190-100x_Position022_21_cmle.ics	78	0	1	1	0.0	0.0	0.0
1330	Feb25-FISH2-3R4-rep3-cp190-100x_Position022_21_cmle.ics	78	0	2	1	0.0	0.0	0.0
1331	Feb25-FISH2-3R4-rep3-cp190-100x_Position023_22_cmle.ics	1	0	1	1	0.43117051151620284	0.6296296296296295	0.6977611940298507
1332	Feb25-FISH2-3R4-rep3-cp190-100x_Position023_22_cmle.ics	3	0	1	1	0.07608891379697698	0.43421052631578944	0.23571428571428568
1333	Feb25-FISH2-3R4-rep3-cp190-100x_Position023_22_cmle.ics	4	0	1	1	0.0	0.0	0.0
1334	Feb25-FISH2-3R4-rep3-cp190-100x_Position023_22_cmle.ics	5	0	1	1	0.0	0.0	0.0
1335	Feb25-FISH2-3R4-rep3-cp190-100x_Position023_22_cmle.ics	5	0	1	2	0.0	0.0	0.0
1336	Feb25-FISH2-3R4-rep3-cp190-100x_Position023_22_cmle.ics	5	0	2	1	0.0	0.0	0.0
1337	Feb25-FISH2-3R4-rep3-cp190-100x_Position023_22_cmle.ics	5	0	2	2	0.0	0.0	0.0
1338	Feb25-FISH2-3R4-rep3-cp190-100x_Position023_22_cmle.ics	7	0	1	1	0.0	0.0	0.0
1339	Feb25-FISH2-3R4-rep3-cp190-100x_Position023_22_cmle.ics	9	0	1	1	0.0	0.0	0.0
1340	Feb25-FISH2-3R4-rep3-cp190-100x_Position023_22_cmle.ics	10	0	1	1	0.0	0.0	0.0
1341	Feb25-FISH2-3R4-rep3-cp190-100x_Position023_22_cmle.ics	10	0	2	1	0.0	0.0	0.0
1342	Feb25-FISH2-3R4-rep3-cp190-100x_Position023_22_cmle.ics	11	0	1	1	0.08761753709954924	0.4042553191489361	0.5205479452054793
1343	Feb25-FISH2-3R4-rep3-cp190-100x_Position023_22_cmle.ics	12	0	1	1	0.24210108935401764	0.7446808510638298	0.44680851063829785
1344	Feb25-FISH2-3R4-rep3-cp190-100x_Position023_22_cmle.ics	12	0	2	1	0.0	0.0	0.0
1345	Feb25-FISH2-3R4-rep3-cp190-100x_Position023_22_cmle.ics	14	0	1	1	0.07378318913646252	0.2644628099173553	0.24060150375939846
1346	Feb25-FISH2-3R4-rep3-cp190-100x_Position023_22_cmle.ics	14	0	1	2	0.0	0.0	0.0
1347	Feb25-FISH2-3R4-rep3-cp190-100x_Position023_22_cmle.ics	14	0	2	1	0.0	0.0	0.0
1348	Feb25-FISH2-3R4-rep3-cp190-100x_Position023_22_cmle.ics	14	0	2	2	0.025362971265658993	0.15068493150684928	0.07051282051282051
1349	Feb25-FISH2-3R4-rep3-cp190-100x_Position023_22_cmle.ics	14	0	3	1	0.0	0.0	0.0
1350	Feb25-FISH2-3R4-rep3-cp190-100x_Position023_22_cmle.ics	14	0	3	2	0.0	0.0	0.0
1351	Feb25-FISH2-3R4-rep3-cp190-100x_Position023_22_cmle.ics	15	0	1	1	0.053031667191832436	0.33333333333333337	0.30263157894736836
1352	Feb25-FISH2-3R4-rep3-cp190-100x_Position023_22_cmle.ics	16	0	1	1	0.11989768234675159	0.3421052631578947	0.3249999999999999
1353	Feb25-FISH2-3R4-rep3-cp190-100x_Position023_22_cmle.ics	17	0	1	1	0.057643116512861345	0.28409090909090906	0.18248175182481752
1354	Feb25-FISH2-3R4-rep3-cp190-100x_Position023_22_cmle.ics	21	0	1	1	0.0853118124390348	0.3008130081300813	0.28461538461538455
1355	Feb25-FISH2-3R4-rep3-cp190-100x_Position023_22_cmle.ics	22	0	1	1	0.0	0.0	0.0
1356	Feb25-FISH2-3R4-rep3-cp190-100x_Position023_22_cmle.ics	23	0	1	1	0.0645602904944047	0.16470588235294117	0.1627906976744186
1357	Feb25-FISH2-3R4-rep3-cp190-100x_Position023_22_cmle.ics	24	0	1	1	0.14064920429138167	0.5126050420168066	0.5700934579439251
1358	Feb25-FISH2-3R4-rep3-cp190-100x_Position023_22_cmle.ics	25	0	1	1	0.053031667191832436	0.31506849315068486	0.31506849315068486
1359	Feb25-FISH2-3R4-rep3-cp190-100x_Position023_22_cmle.ics	26	0	1	1	0.0	0.0	0.0
1360	Feb25-FISH2-3R4-rep3-cp190-100x_Position023_22_cmle.ics	26	0	2	1	0.31127282916945126	0.9183673469387754	0.5
1361	Feb25-FISH2-3R4-rep3-cp190-100x_Position023_22_cmle.ics	27	0	1	1	0.0	0.0	0.0
1362	Feb25-FISH2-3R4-rep3-cp190-100x_Position023_22_cmle.ics	28	0	1	1	0.053031667191832436	0.1932773109243697	0.41071428571428564
1363	Feb25-FISH2-3R4-rep3-cp190-100x_Position023_22_cmle.ics	28	0	1	2	0.0	0.0	0.0
1364	Feb25-FISH2-3R4-rep3-cp190-100x_Position023_22_cmle.ics	28	0	2	1	0.0	0.0	0.0
1365	Feb25-FISH2-3R4-rep3-cp190-100x_Position023_22_cmle.ics	28	0	2	2	0.09684043574160706	0.3065693430656934	0.21212121212121213
1366	Feb25-FISH2-3R4-rep3-cp190-100x_Position023_22_cmle.ics	30	0	1	1	0.1245091316677805	0.4060150375939849	0.40298507462686567
1367	Feb25-FISH2-3R4-rep3-cp190-100x_Position023_22_cmle.ics	31	0	1	1	0.016140072623601176	0.09210526315789472	0.09333333333333332
1368	Feb25-FISH2-3R4-rep3-cp190-100x_Position023_22_cmle.ics	33	0	1	1	0.0	0.0	0.0
1369	Feb25-FISH2-3R4-rep3-cp190-100x_Position023_22_cmle.ics	34	0	1	1	0.06917173981543362	0.23809523809523808	0.24193548387096778
1370	Feb25-FISH2-3R4-rep3-cp190-100x_Position023_22_cmle.ics	36	0	1	1	0.0945347110810926	0.30827067669172925	0.3106060606060605
1371	Feb25-FISH2-3R4-rep3-cp190-100x_Position023_22_cmle.ics	37	0	1	1	0.11989768234675159	0.3741007194244603	0.3741007194244603
1372	Feb25-FISH2-3R4-rep3-cp190-100x_Position023_22_cmle.ics	38	0	1	1	0.17754079885961294	0.34374999999999994	0.27499999999999997
1373	Feb25-FISH2-3R4-rep3-cp190-100x_Position023_22_cmle.ics	40	0	1	1	0.0	0.0	0.0
1374	Feb25-FISH2-3R4-rep3-cp190-100x_Position023_22_cmle.ics	42	0	1	1	0.006917173981543361	0.05882352941176469	0.05882352941176469
1375	Feb25-FISH2-3R4-rep3-cp190-100x_Position023_22_cmle.ics	43	0	1	1	0.21212666876732975	0.5411764705882353	0.544378698224852
1376	Feb25-FISH2-3R4-rep3-cp190-100x_Position023_22_cmle.ics	44	0	1	1	0.09222898642057815	0.2325581395348837	0.31746031746031744
1377	Feb25-FISH2-3R4-rep3-cp190-100x_Position023_22_cmle.ics	45	0	1	1	0.1291205809888094	0.482758620689655	0.48695652173913034
1378	Feb25-FISH2-3R4-rep3-cp190-100x_Position023_22_cmle.ics	46	0	1	1	0.0	0.0	0.0
1379	Feb25-FISH2-3R4-rep3-cp190-100x_Position023_22_cmle.ics	49	0	1	1	0.2098209441068153	0.5796178343949044	0.5796178343949044
1380	Feb25-FISH2-3R4-rep3-cp190-100x_Position023_22_cmle.ics	50	0	1	1	0.0	0.0	0.0
1381	Feb25-FISH2-3R4-rep3-cp190-100x_Position023_22_cmle.ics	50	0	1	2	0.0	0.0	0.0
1382	Feb25-FISH2-3R4-rep3-cp190-100x_Position023_22_cmle.ics	51	0	1	1	0.0	0.0	0.0
1383	Feb25-FISH2-3R4-rep3-cp190-100x_Position023_22_cmle.ics	52	0	1	1	0.0	0.0	0.0
1384	Feb25-FISH2-3R4-rep3-cp190-100x_Position023_22_cmle.ics	54	0	1	1	0.0	0.0	0.0
1385	Feb25-FISH2-3R4-rep3-cp190-100x_Position023_22_cmle.ics	55	0	1	1	0.13142630564932387	0.40425531914893614	0.40425531914893614
1386	Feb25-FISH2-3R4-rep3-cp190-100x_Position023_22_cmle.ics	58	0	1	1	0.14295492895189613	0.36257309941520466	0.36257309941520466
1387	Feb25-FISH2-3R4-rep3-cp190-100x_Position023_22_cmle.ics	59	0	1	1	0.07378318913646252	0.48484848484848475	0.25196850393700787
1388	Feb25-FISH2-3R4-rep3-cp190-100x_Position023_22_cmle.ics	59	0	2	1	0.0	0.0	0.0
1389	Feb25-FISH2-3R4-rep3-cp190-100x_Position023_22_cmle.ics	61	0	1	1	0.16370645089652622	0.4465408805031446	0.45222929936305734
1390	Feb25-FISH2-3R4-rep3-cp190-100x_Position023_22_cmle.ics	63	0	1	1	0.006917173981543361	0.03797468354430379	0.046875
1391	Feb25-FISH2-3R4-rep3-cp190-100x_Position023_22_cmle.ics	63	0	1	2	0.0	0.0	0.0
1392	Feb25-FISH2-3R4-rep3-cp190-100x_Position023_22_cmle.ics	64	0	1	1	0.2098209441068153	0.5986842105263157	0.5321637426900584
1393	Feb25-FISH2-3R4-rep3-cp190-100x_Position023_22_cmle.ics	65	0	1	1	0.0	0.0	0.0
1394	Feb25-FISH2-3R4-rep3-cp190-100x_Position023_22_cmle.ics	65	0	2	1	0.0	0.0	0.0
1395	Feb25-FISH2-3R4-rep3-cp190-100x_Position023_22_cmle.ics	68	0	1	1	0.0	0.0	0.0
1396	Feb25-FISH2-3R4-rep3-cp190-100x_Position023_22_cmle.ics	69	0	1	1	0.16601217555704068	0.3302752293577982	0.3317972350230414
1397	Feb25-FISH2-3R4-rep3-cp190-100x_Position023_22_cmle.ics	71	0	1	1	0.0	0.0	0.0
1398	Feb25-FISH2-3R4-rep3-cp190-100x_Position023_22_cmle.ics	72	0	1	1	0.0	0.0	0.0
1399	Feb25-FISH2-3R4-rep3-cp190-100x_Position023_22_cmle.ics	73	0	1	1	0.2559354373171044	0.6809815950920245	0.6768292682926829
1400	Feb25-FISH2-3R4-rep3-cp190-100x_Position023_22_cmle.ics	74	0	1	1	0.16601217555704068	0.5806451612903226	0.5255474452554745
1401	Feb25-FISH2-3R4-rep3-cp190-100x_Position023_22_cmle.ics	75	0	1	1	0.0	0.0	0.0
1402	Feb25-FISH2-3R4-rep3-cp190-100x_Position023_22_cmle.ics	75	0	1	2	0.08070036311800588	0.4430379746835443	0.30973451327433627
1403	Feb25-FISH2-3R4-rep3-cp190-100x_Position023_22_cmle.ics	75	0	2	1	0.0	0.0	0.0
1404	Feb25-FISH2-3R4-rep3-cp190-100x_Position023_22_cmle.ics	75	0	2	2	0.0	0.0	0.0
1405	Feb25-FISH2-3R4-rep3-cp190-100x_Position023_22_cmle.ics	76	0	1	1	0.05533739185234689	0.14723926380368096	0.24
1406	Feb25-FISH2-3R4-rep3-cp190-100x_Position023_22_cmle.ics	77	0	1	1	0.22596101673041646	0.53551912568306	0.5414364640883977
1407	Feb25-FISH2-3R4-rep3-cp190-100x_Position023_22_cmle.ics	78	0	1	1	0.053031667191832436	0.17829457364341084	0.1796875
1408	Feb25-FISH2-3R4-rep3-cp190-100x_Position023_22_cmle.ics	79	0	1	1	0.24210108935401764	0.6140350877192982	0.6140350877192982
1409	Feb25-FISH2-3R4-rep3-cp190-100x_Position023_22_cmle.ics	81	0	1	1	0.0	0.0	0.0
1410	Feb25-FISH2-3R4-rep3-cp190-100x_Position023_22_cmle.ics	81	0	2	1	0.0645602904944047	0.5185185185185184	0.10447761194029849
1411	Feb25-FISH2-3R4-rep3-cp190-100x_Position023_22_cmle.ics	81	0	3	1	0.0	0.0	0.0
1412	Feb25-FISH2-3R4-rep3-cp190-100x_Position023_22_cmle.ics	81	0	4	1	0.0	0.0	0.0
1413	Feb25-FISH2-3R4-rep3-cp190-100x_Position023_22_cmle.ics	82	0	1	1	0.07147746447594806	0.12449799196787145	0.20805369127516773
1414	Feb25-FISH2-3R4-rep3-cp190-100x_Position023_22_cmle.ics	82	0	1	2	0.0	0.0	0.0
1415	Feb25-FISH2-3R4-rep3-cp190-100x_Position023_22_cmle.ics	83	0	1	1	0.33202435111408135	0.5294117647058824	0.5217391304347826
1416	Feb25-FISH2-3R4-rep3-cp190-100x_Position024_23_cmle.ics	2	0	1	1	0.0	0.0	0.0
1417	Feb25-FISH2-3R4-rep3-cp190-100x_Position024_23_cmle.ics	2	0	2	1	0.3896674676269427	0.7752293577981652	0.5577557755775576
1418	Feb25-FISH2-3R4-rep3-cp190-100x_Position024_23_cmle.ics	3	0	1	1	0.0	0.0	0.0
1419	Feb25-FISH2-3R4-rep3-cp190-100x_Position024_23_cmle.ics	3	0	1	2	0.10145188506263597	0.4536082474226804	0.8461538461538461
1420	Feb25-FISH2-3R4-rep3-cp190-100x_Position024_23_cmle.ics	5	0	1	1	0.0	0.0	0.0
1421	Feb25-FISH2-3R4-rep3-cp190-100x_Position024_23_cmle.ics	5	0	1	2	0.0	0.0	0.0
1422	Feb25-FISH2-3R4-rep3-cp190-100x_Position024_23_cmle.ics	6	0	1	1	0.0	0.0	0.0
1423	Feb25-FISH2-3R4-rep3-cp190-100x_Position024_23_cmle.ics	9	0	1	1	0.0	0.0	0.0
1424	Feb25-FISH2-3R4-rep3-cp190-100x_Position024_23_cmle.ics	13	0	1	1	0.0	0.0	0.0
1425	Feb25-FISH2-3R4-rep3-cp190-100x_Position024_23_cmle.ics	14	0	1	1	0.33663580043511027	0.8902439024390242	0.48026315789473684
1426	Feb25-FISH2-3R4-rep3-cp190-100x_Position024_23_cmle.ics	14	0	2	1	0.0	0.0	0.0
1427	Feb25-FISH2-3R4-rep3-cp190-100x_Position024_23_cmle.ics	15	0	1	1	0.09684043574160706	0.35294117647058815	0.35294117647058815
1428	Feb25-FISH2-3R4-rep3-cp190-100x_Position024_23_cmle.ics	16	0	1	1	0.11067478370469377	0.403361344537815	0.36363636363636354
1429	Feb25-FISH2-3R4-rep3-cp190-100x_Position024_23_cmle.ics	18	0	1	1	0.059948841173375796	0.20967741935483872	0.24074074074074067
1430	Feb25-FISH2-3R4-rep3-cp190-100x_Position024_23_cmle.ics	19	0	1	1	0.11298050836520823	0.3828125	0.37984496124031003
1431	Feb25-FISH2-3R4-rep3-cp190-100x_Position024_23_cmle.ics	21	0	1	1	0.11528623302572269	0.36496350364963503	0.36231884057971014
1432	Feb25-FISH2-3R4-rep3-cp190-100x_Position024_23_cmle.ics	25	0	1	1	0.0	0.0	0.0
1433	Feb25-FISH2-3R4-rep3-cp190-100x_Position024_23_cmle.ics	27	0	1	1	0.09914616040212151	0.35245901639344257	0.7962962962962961
1434	Feb25-FISH2-3R4-rep3-cp190-100x_Position024_23_cmle.ics	27	0	1	2	0.0	0.0	0.0
1435	Feb25-FISH2-3R4-rep3-cp190-100x_Position024_23_cmle.ics	28	0	1	1	0.0	0.0	0.0
1436	Feb25-FISH2-3R4-rep3-cp190-100x_Position024_23_cmle.ics	29	0	1	1	0.11989768234675159	0.42622950819672123	0.42622950819672123
1437	Feb25-FISH2-3R4-rep3-cp190-100x_Position024_23_cmle.ics	31	0	1	1	0.03689159456823126	0.21621621621621623	0.21917808219178078
1438	Feb25-FISH2-3R4-rep3-cp190-100x_Position024_23_cmle.ics	33	0	1	1	0.0	0.0	0.0
1439	Feb25-FISH2-3R4-rep3-cp190-100x_Position024_23_cmle.ics	33	0	1	2	0.0	0.0	0.0
1440	Feb25-FISH2-3R4-rep3-cp190-100x_Position024_23_cmle.ics	34	0	1	1	0.0	0.0	0.0
1441	Feb25-FISH2-3R4-rep3-cp190-100x_Position024_23_cmle.ics	35	0	1	1	0.0	0.0	0.0
1442	Feb25-FISH2-3R4-rep3-cp190-100x_Position024_23_cmle.ics	37	0	1	1	0.0	0.0	0.0
1443	Feb25-FISH2-3R4-rep3-cp190-100x_Position024_23_cmle.ics	40	0	1	1	0.249018263335561	0.6467065868263473	0.6545454545454545
1444	Feb25-FISH2-3R4-rep3-cp190-100x_Position024_23_cmle.ics	41	0	1	1	0.0	0.0	0.0
1445	Feb25-FISH2-3R4-rep3-cp190-100x_Position024_23_cmle.ics	43	0	1	1	0.0	0.0	0.0
1446	Feb25-FISH2-3R4-rep3-cp190-100x_Position024_23_cmle.ics	45	0	1	1	0.08070036311800588	0.2845528455284553	0.2845528455284553
1447	Feb25-FISH2-3R4-rep3-cp190-100x_Position024_23_cmle.ics	46	0	1	1	0.33663580043511027	0.5680933852140078	0.7978142076502732
1448	Feb25-FISH2-3R4-rep3-cp190-100x_Position024_23_cmle.ics	47	0	1	1	0.0	0.0	0.0
1449	Feb25-FISH2-3R4-rep3-cp190-100x_Position024_23_cmle.ics	49	0	1	1	0.059948841173375796	0.3466666666666666	0.3249999999999999
1450	Feb25-FISH2-3R4-rep3-cp190-100x_Position024_23_cmle.ics	50	0	1	1	0.050725942531317986	0.3384615384615384	0.4
1451	Feb25-FISH2-3R4-rep3-cp190-100x_Position024_23_cmle.ics	51	0	1	1	0.0	0.0	0.0
1452	Feb25-FISH2-3R4-rep3-cp190-100x_Position024_23_cmle.ics	54	0	1	1	0.0	0.0	0.0
1453	Feb25-FISH2-3R4-rep3-cp190-100x_Position024_23_cmle.ics	56	0	1	1	0.09914616040212151	0.5308641975308642	0.42156862745098034
1454	Feb25-FISH2-3R4-rep3-cp190-100x_Position024_23_cmle.ics	58	0	1	1	0.0	0.0	0.0
1455	Feb25-FISH2-3R4-rep3-cp190-100x_Position024_23_cmle.ics	58	0	2	1	0.0	0.0	0.0
1456	Feb25-FISH2-3R4-rep3-cp190-100x_Position024_23_cmle.ics	59	0	1	1	0.025362971265658993	0.16666666666666663	0.16666666666666663
1457	Feb25-FISH2-3R4-rep3-cp190-100x_Position024_23_cmle.ics	60	0	1	1	0.13834347963086724	0.821917808219178	0.5607476635514018
1458	Feb25-FISH2-3R4-rep3-cp190-100x_Position024_23_cmle.ics	61	0	1	1	0.0	0.0	0.0
1459	Feb25-FISH2-3R4-rep3-cp190-100x_Position024_23_cmle.ics	62	0	1	1	0.2144323934278442	0.6369863013698629	0.5568862275449101
1460	Feb25-FISH2-3R4-rep3-cp190-100x_Position024_23_cmle.ics	63	0	1	1	0.08761753709954924	0.3999999999999999	0.4086021505376343
1461	Feb25-FISH2-3R4-rep3-cp190-100x_Position024_23_cmle.ics	64	0	1	1	0.14756637827292504	0.4923076923076922	0.4923076923076922
1462	Feb25-FISH2-3R4-rep3-cp190-100x_Position024_23_cmle.ics	66	0	1	1	0.2144323934278442	0.62	0.62
1463	Feb25-FISH2-3R4-rep3-cp190-100x_Position024_23_cmle.ics	68	0	1	1	0.0	0.0	0.0
1464	Feb25-FISH2-3R4-rep3-cp190-100x_Position024_23_cmle.ics	70	0	1	1	0.17292934953858402	0.7575757575757576	0.5597014925373134
1465	Feb25-FISH2-3R4-rep3-cp190-100x_Position024_23_cmle.ics	71	0	1	1	0.03919731922874571	0.15740740740740736	0.15178571428571425
1466	Feb25-FISH2-3R4-rep3-cp190-100x_Position024_23_cmle.ics	72	0	1	1	0.14064920429138167	0.4357142857142856	0.544642857142857
1467	Feb25-FISH2-3R4-rep3-cp190-100x_Position024_23_cmle.ics	73	0	1	1	0.0	0.0	0.0
1468	Feb25-FISH2-3R4-rep3-cp190-100x_Position024_23_cmle.ics	73	0	2	1	0.0	0.0	0.0
1469	Feb25-FISH2-3R4-rep3-cp190-100x_Position024_23_cmle.ics	74	0	1	1	0.0	0.0	0.0
1470	Feb25-FISH2-3R4-rep3-cp190-100x_Position024_23_cmle.ics	75	0	1	1	0.03228014524720235	0.11290322580645161	0.11382113821138211
1471	Feb25-FISH2-3R4-rep3-cp190-100x_Position024_23_cmle.ics	76	0	1	1	0.03228014524720235	0.14432989690721648	0.12173913043478259
1472	Feb25-FISH2-3R4-rep3-cp190-100x_Position024_23_cmle.ics	77	0	1	1	0.10606333438366487	0.48421052631578937	0.4791666666666667
1473	Feb25-FISH2-3R4-rep3-cp190-100x_Position024_23_cmle.ics	78	0	1	1	0.0	0.0	0.0
1474	Feb25-FISH2-3R4-rep3-cp190-100x_Position024_23_cmle.ics	79	0	1	1	0.03919731922874571	0.320754716981132	0.320754716981132
1475	Feb25-FISH2-3R4-rep3-cp190-100x_Position024_23_cmle.ics	80	0	1	1	0.11759195768623715	0.39230769230769225	0.3953488372093023
1476	Feb25-FISH2-3R4-rep3-cp190-100x_Position024_23_cmle.ics	81	0	1	1	0.0945347110810926	0.3106060606060605	0.3106060606060605
1477	Feb25-FISH2-3R4-rep3-cp190-100x_Position024_23_cmle.ics	82	0	1	1	0.0	0.0	0.0
1478	Feb25-FISH2-3R4-rep3-cp190-100x_Position024_23_cmle.ics	82	0	2	1	0.0	0.0	0.0
1479	Feb25-FISH2-3R4-rep3-cp190-100x_Position024_23_cmle.ics	83	0	1	1	0.03919731922874571	0.28813559322033894	0.2982456140350877
1480	Feb25-FISH2-3R4-rep3-cp190-100x_Position025_24_cmle.ics	2	0	1	1	0.10145188506263597	0.5	0.5569620253164557
1481	Feb25-FISH2-3R4-rep3-cp190-100x_Position025_24_cmle.ics	5	0	1	1	0.0	0.0	0.0
1482	Feb25-FISH2-3R4-rep3-cp190-100x_Position025_24_cmle.ics	6	0	1	1	0.14295492895189613	0.5391304347826086	0.5391304347826086
1483	Feb25-FISH2-3R4-rep3-cp190-100x_Position025_24_cmle.ics	7	0	1	1	0.04611449321028908	0.19801980198019803	0.19801980198019803
1484	Feb25-FISH2-3R4-rep3-cp190-100x_Position025_24_cmle.ics	8	0	1	1	0.0	0.0	0.0
1485	Feb25-FISH2-3R4-rep3-cp190-100x_Position025_24_cmle.ics	9	0	1	1	0.11067478370469377	0.2807017543859649	0.3529411764705882
1486	Feb25-FISH2-3R4-rep3-cp190-100x_Position025_24_cmle.ics	10	0	1	1	0.016140072623601176	0.08860759493670886	0.04545454545454545
1487	Feb25-FISH2-3R4-rep3-cp190-100x_Position025_24_cmle.ics	12	0	1	1	0.05533739185234689	0.31999999999999995	0.34782608695652173
1488	Feb25-FISH2-3R4-rep3-cp190-100x_Position025_24_cmle.ics	12	0	1	2	0.0	0.0	0.0
1489	Feb25-FISH2-3R4-rep3-cp190-100x_Position025_24_cmle.ics	13	0	1	1	0.07147746447594806	0.2246376811594203	0.2246376811594203
1490	Feb25-FISH2-3R4-rep3-cp190-100x_Position025_24_cmle.ics	14	0	1	1	0.0	0.0	0.0
1491	Feb25-FISH2-3R4-rep3-cp190-100x_Position025_24_cmle.ics	14	0	2	1	0.0	0.0	0.0
1492	Feb25-FISH2-3R4-rep3-cp190-100x_Position025_24_cmle.ics	15	0	1	1	0.10606333438366487	0.5168539325842696	0.5168539325842696
1493	Feb25-FISH2-3R4-rep3-cp190-100x_Position025_24_cmle.ics	16	0	1	1	0.016140072623601176	0.049295774647887314	0.07777777777777777
1494	Feb25-FISH2-3R4-rep3-cp190-100x_Position025_24_cmle.ics	17	0	1	1	0.04150304388926017	0.12328767123287669	0.12413793103448274
1495	Feb25-FISH2-3R4-rep3-cp190-100x_Position025_24_cmle.ics	19	0	1	1	0.07608891379697698	0.6000000000000001	0.32352941176470584
1496	Feb25-FISH2-3R4-rep3-cp190-100x_Position025_24_cmle.ics	20	0	1	1	0.0	0.0	0.0
1497	Feb25-FISH2-3R4-rep3-cp190-100x_Position025_24_cmle.ics	21	0	1	1	0.0	0.0	0.0
1498	Feb25-FISH2-3R4-rep3-cp190-100x_Position025_24_cmle.ics	24	0	1	1	0.19137514682269965	0.48538011695906425	0.4368421052631578
1499	Feb25-FISH2-3R4-rep3-cp190-100x_Position025_24_cmle.ics	25	0	1	1	0.0	0.0	0.0
1500	Feb25-FISH2-3R4-rep3-cp190-100x_Position025_24_cmle.ics	25	0	2	1	0.10145188506263597	0.5432098765432098	0.17254901960784313
1501	Feb25-FISH2-3R4-rep3-cp190-100x_Position025_24_cmle.ics	26	0	1	1	0.0	0.0	0.0
1502	Feb25-FISH2-3R4-rep3-cp190-100x_Position025_24_cmle.ics	26	0	1	2	0.0	0.0	0.0
1503	Feb25-FISH2-3R4-rep3-cp190-100x_Position025_24_cmle.ics	27	0	1	1	0.0	0.0	0.0
1504	Feb25-FISH2-3R4-rep3-cp190-100x_Position025_24_cmle.ics	27	0	1	2	0.0	0.0	0.0
1505	Feb25-FISH2-3R4-rep3-cp190-100x_Position025_24_cmle.ics	27	0	1	3	0.0	0.0	0.0
1506	Feb25-FISH2-3R4-rep3-cp190-100x_Position025_24_cmle.ics	27	0	2	1	0.0	0.0	0.0
1507	Feb25-FISH2-3R4-rep3-cp190-100x_Position025_24_cmle.ics	27	0	2	2	0.0	0.0	0.0
1508	Feb25-FISH2-3R4-rep3-cp190-100x_Position025_24_cmle.ics	27	0	2	3	0.0	0.0	0.0
1509	Feb25-FISH2-3R4-rep3-cp190-100x_Position025_24_cmle.ics	28	0	1	1	0.0	0.0	0.0
1510	Feb25-FISH2-3R4-rep3-cp190-100x_Position025_24_cmle.ics	28	0	1	2	0.0	0.0	0.0
1511	Feb25-FISH2-3R4-rep3-cp190-100x_Position025_24_cmle.ics	28	0	2	1	0.0	0.0	0.0
1512	Feb25-FISH2-3R4-rep3-cp190-100x_Position025_24_cmle.ics	28	0	2	2	0.0	0.0	0.0
1513	Feb25-FISH2-3R4-rep3-cp190-100x_Position025_24_cmle.ics	29	0	1	1	0.0	0.0	0.0
1514	Feb25-FISH2-3R4-rep3-cp190-100x_Position025_24_cmle.ics	30	0	1	1	0.04842021787080353	0.2837837837837838	0.11731843575418992
1515	Feb25-FISH2-3R4-rep3-cp190-100x_Position025_24_cmle.ics	32	0	1	1	0.016140072623601176	0.052238805970149245	0.04964539007092198
1516	Feb25-FISH2-3R4-rep3-cp190-100x_Position025_24_cmle.ics	35	0	1	1	0.0	0.0	0.0
1517	Feb25-FISH2-3R4-rep3-cp190-100x_Position025_24_cmle.ics	35	0	1	2	0.0	0.0	0.0
1518	Feb25-FISH2-3R4-rep3-cp190-100x_Position025_24_cmle.ics	36	0	1	1	0.0	0.0	0.0
1519	Feb25-FISH2-3R4-rep3-cp190-100x_Position025_24_cmle.ics	37	0	1	1	0.10606333438366487	0.34586466165413526	0.34586466165413526
1520	Feb25-FISH2-3R4-rep3-cp190-100x_Position025_24_cmle.ics	38	0	1	1	0.050725942531317986	0.2619047619047619	0.13580246913580246
1521	Feb25-FISH2-3R4-rep3-cp190-100x_Position025_24_cmle.ics	39	0	1	1	0.21673811808835866	0.5193370165745856	0.5164835164835164
1522	Feb25-FISH2-3R4-rep3-cp190-100x_Position025_24_cmle.ics	40	0	1	1	0.0	0.0	0.0
1523	Feb25-FISH2-3R4-rep3-cp190-100x_Position025_24_cmle.ics	41	0	1	1	0.0	0.0	0.0
1524	Feb25-FISH2-3R4-rep3-cp190-100x_Position025_24_cmle.ics	46	0	1	1	0.30666137984842234	0.7348066298342542	0.7348066298342542
1525	Feb25-FISH2-3R4-rep3-cp190-100x_Position025_24_cmle.ics	47	0	1	1	0.13142630564932387	0.6867469879518071	0.6785714285714286
1526	Feb25-FISH2-3R4-rep3-cp190-100x_Position025_24_cmle.ics	48	0	1	1	0.16601217555704068	0.46753246753246747	0.46753246753246747
1527	Feb25-FISH2-3R4-rep3-cp190-100x_Position025_24_cmle.ics	50	0	1	1	0.0	0.0	0.0
1528	Feb25-FISH2-3R4-rep3-cp190-100x_Position025_24_cmle.ics	50	0	2	1	0.0	0.0	0.0
1529	Feb25-FISH2-3R4-rep3-cp190-100x_Position025_24_cmle.ics	51	0	1	1	0.0	0.0	0.0
1530	Feb25-FISH2-3R4-rep3-cp190-100x_Position025_24_cmle.ics	55	0	1	1	0.3204957278115091	0.8323353293413174	0.8323353293413174
1531	Feb25-FISH2-3R4-rep3-cp190-100x_Position025_24_cmle.ics	56	0	1	1	0.0	0.0	0.0
1532	Feb25-FISH2-3R4-rep3-cp190-100x_Position025_24_cmle.ics	56	0	1	2	0.2144323934278442	0.4558823529411764	0.6739130434782609
1533	Feb25-FISH2-3R4-rep3-cp190-100x_Position025_24_cmle.ics	57	0	1	1	0.0	0.0	0.0
1534	Feb25-FISH2-3R4-rep3-cp190-100x_Position025_24_cmle.ics	58	0	1	1	0.0	0.0	0.0
1535	Feb25-FISH2-3R4-rep3-cp190-100x_Position025_24_cmle.ics	59	0	1	1	0.0	0.0	0.0
1536	Feb25-FISH2-3R4-rep3-cp190-100x_Position025_24_cmle.ics	60	0	1	1	0.0	0.0	0.0
1537	Feb25-FISH2-3R4-rep3-cp190-100x_Position025_24_cmle.ics	61	0	1	1	0.0	0.0	0.0
1538	Feb25-FISH2-3R4-rep3-cp190-100x_Position025_24_cmle.ics	62	0	1	1	0.15217782759395396	0.6534653465346535	0.3687150837988826
1539	Feb25-FISH2-3R4-rep3-cp190-100x_Position025_24_cmle.ics	65	0	1	1	0.0	0.0	0.0
1540	Feb25-FISH2-3R4-rep3-cp190-100x_Position025_24_cmle.ics	66	0	1	1	0.0645602904944047	0.22580645161290322	0.35443037974683544
1541	Feb25-FISH2-3R4-rep3-cp190-100x_Position025_24_cmle.ics	66	0	1	2	0.0	0.0	0.0
1542	Feb25-FISH2-3R4-rep3-cp190-100x_Position025_24_cmle.ics	67	0	1	1	0.0	0.0	0.0
1543	Feb25-FISH2-3R4-rep3-cp190-100x_Position025_24_cmle.ics	68	0	1	1	0.0	0.0	0.0
1544	Feb25-FISH2-3R4-rep3-cp190-100x_Position025_24_cmle.ics	71	0	1	1	0.04842021787080353	0.2258064516129032	0.21428571428571425
1545	Feb25-FISH2-3R4-rep3-cp190-100x_Position025_24_cmle.ics	75	0	1	1	0.1706236248780696	0.4900662251655629	0.4900662251655629
1546	Feb25-FISH2-3R4-rep3-cp190-100x_Position025_24_cmle.ics	76	0	1	1	0.26515833595916216	0.8646616541353381	0.8646616541353381
1547	Feb25-FISH2-3R4-rep3-cp190-100x_Position025_24_cmle.ics	77	0	1	1	0.0	0.0	0.0
1548	Feb25-FISH2-3R4-rep3-cp190-100x_Position025_24_cmle.ics	78	0	1	1	0.0	0.0	0.0
1549	Feb25-FISH2-3R4-rep3-cp190-100x_Position025_24_cmle.ics	78	0	2	1	0.0	0.0	0.0
1550	Feb25-FISH2-3R4-rep3-cp190-100x_Position025_24_cmle.ics	80	0	1	1	0.0	0.0	0.0
1551	Feb25-FISH2-3R4-rep3-cp190-100x_Position025_24_cmle.ics	81	0	1	1	0.0	0.0	0.0
1552	Feb25-FISH2-3R4-rep3-cp190-100x_Position025_24_cmle.ics	82	0	1	1	0.24210108935401764	0.5999999999999999	0.7142857142857142
1553	Feb25-FISH2-3R4-rep3-cp190-100x_Position026_25_cmle.ics	2	0	1	1	0.0	0.0	0.0
1554	Feb25-FISH2-3R4-rep3-cp190-100x_Position026_25_cmle.ics	4	0	1	1	0.0	0.0	0.0
1555	Feb25-FISH2-3R4-rep3-cp190-100x_Position026_25_cmle.ics	6	0	1	1	0.006917173981543361	0.026086956521739126	0.025641025641025637
1556	Feb25-FISH2-3R4-rep3-cp190-100x_Position026_25_cmle.ics	8	0	1	1	0.0	0.0	0.0
1557	Feb25-FISH2-3R4-rep3-cp190-100x_Position026_25_cmle.ics	9	0	1	1	0.0	0.0	0.0
1558	Feb25-FISH2-3R4-rep3-cp190-100x_Position026_25_cmle.ics	10	0	1	1	0.08070036311800588	0.4794520547945204	0.4794520547945204
1559	Feb25-FISH2-3R4-rep3-cp190-100x_Position026_25_cmle.ics	11	0	1	1	0.0	0.0	0.0
1560	Feb25-FISH2-3R4-rep3-cp190-100x_Position026_25_cmle.ics	11	0	1	2	0.0	0.0	0.0
1561	Feb25-FISH2-3R4-rep3-cp190-100x_Position026_25_cmle.ics	13	0	1	1	0.0	0.0	0.0
1562	Feb25-FISH2-3R4-rep3-cp190-100x_Position026_25_cmle.ics	15	0	1	1	0.09914616040212151	0.292517006802721	0.292517006802721
1563	Feb25-FISH2-3R4-rep3-cp190-100x_Position026_25_cmle.ics	16	0	1	1	0.17292934953858402	0.5357142857142856	0.5319148936170212
1564	Feb25-FISH2-3R4-rep3-cp190-100x_Position026_25_cmle.ics	17	0	1	1	0.06917173981543362	0.2830188679245283	0.2941176470588235
1565	Feb25-FISH2-3R4-rep3-cp190-100x_Position026_25_cmle.ics	18	0	1	1	0.1291205809888094	0.36842105263157887	0.3708609271523179
1566	Feb25-FISH2-3R4-rep3-cp190-100x_Position026_25_cmle.ics	19	0	1	1	0.07147746447594806	0.4366197183098591	0.4558823529411764
1567	Feb25-FISH2-3R4-rep3-cp190-100x_Position026_25_cmle.ics	19	0	1	2	0.0	0.0	0.0
1568	Feb25-FISH2-3R4-rep3-cp190-100x_Position026_25_cmle.ics	19	0	2	1	0.0	0.0	0.0
1569	Feb25-FISH2-3R4-rep3-cp190-100x_Position026_25_cmle.ics	19	0	2	2	0.03919731922874571	0.19101123595505615	0.1808510638297872
1570	Feb25-FISH2-3R4-rep3-cp190-100x_Position026_25_cmle.ics	22	0	1	1	0.04380876854977462	0.16666666666666666	0.1570247933884297
1571	Feb25-FISH2-3R4-rep3-cp190-100x_Position026_25_cmle.ics	26	0	1	1	0.10836905904417933	0.32191780821917804	0.32413793103448274
1572	Feb25-FISH2-3R4-rep3-cp190-100x_Position026_25_cmle.ics	28	0	1	1	0.0	0.0	0.0
1573	Feb25-FISH2-3R4-rep3-cp190-100x_Position026_25_cmle.ics	28	0	1	2	0.0	0.0	0.0
1574	Feb25-FISH2-3R4-rep3-cp190-100x_Position026_25_cmle.ics	28	0	2	1	0.29052130722482117	0.5943396226415093	0.4921875
1575	Feb25-FISH2-3R4-rep3-cp190-100x_Position026_25_cmle.ics	28	0	2	2	0.0	0.0	0.0
1576	Feb25-FISH2-3R4-rep3-cp190-100x_Position026_25_cmle.ics	29	0	1	1	0.0	0.0	0.0
1577	Feb25-FISH2-3R4-rep3-cp190-100x_Position026_25_cmle.ics	31	0	1	1	0.17754079885961294	0.553956834532374	0.553956834532374
1578	Feb25-FISH2-3R4-rep3-cp190-100x_Position026_25_cmle.ics	33	0	1	1	0.0	0.0	0.0
1579	Feb25-FISH2-3R4-rep3-cp190-100x_Position026_25_cmle.ics	33	0	1	2	0.0	0.0	0.0
1580	Feb25-FISH2-3R4-rep3-cp190-100x_Position026_25_cmle.ics	34	0	1	1	0.10375760972315042	0.5294117647058824	0.5232558139534883
1581	Feb25-FISH2-3R4-rep3-cp190-100x_Position026_25_cmle.ics	35	0	1	1	0.10606333438366487	0.4693877551020408	0.34074074074074073
1582	Feb25-FISH2-3R4-rep3-cp190-100x_Position026_25_cmle.ics	36	0	1	1	0.0	0.0	0.0
1583	Feb25-FISH2-3R4-rep3-cp190-100x_Position026_25_cmle.ics	37	0	1	1	0.0	0.0	0.0
1584	Feb25-FISH2-3R4-rep3-cp190-100x_Position026_25_cmle.ics	38	0	1	1	0.0	0.0	0.0
1585	Feb25-FISH2-3R4-rep3-cp190-100x_Position026_25_cmle.ics	38	0	2	1	0.025362971265658993	0.11458333333333334	0.044
1586	Feb25-FISH2-3R4-rep3-cp190-100x_Position026_25_cmle.ics	38	0	3	1	0.0	0.0	0.0
1587	Feb25-FISH2-3R4-rep3-cp190-100x_Position026_25_cmle.ics	39	0	1	1	0.06917173981543362	0.23076923076923075	0.4
1588	Feb25-FISH2-3R4-rep3-cp190-100x_Position026_25_cmle.ics	40	0	1	1	0.21904384274887312	0.4702970297029703	0.6012658227848101
1589	Feb25-FISH2-3R4-rep3-cp190-100x_Position026_25_cmle.ics	41	0	1	1	0.0	0.0	0.0
1590	Feb25-FISH2-3R4-rep3-cp190-100x_Position026_25_cmle.ics	43	0	1	1	0.0	0.0	0.0
1591	Feb25-FISH2-3R4-rep3-cp190-100x_Position026_25_cmle.ics	43	0	1	2	0.0853118124390348	0.3557692307692308	0.47435897435897434
1592	Feb25-FISH2-3R4-rep3-cp190-100x_Position026_25_cmle.ics	44	0	1	1	0.0	0.0	0.0
1593	Feb25-FISH2-3R4-rep3-cp190-100x_Position026_25_cmle.ics	45	0	1	1	0.0	0.0	0.0
1594	Feb25-FISH2-3R4-rep3-cp190-100x_Position026_25_cmle.ics	45	0	1	2	0.14756637827292504	0.36571428571428566	0.53781512605042
1595	Feb25-FISH2-3R4-rep3-cp190-100x_Position026_25_cmle.ics	46	0	1	1	0.0	0.0	0.0
1596	Feb25-FISH2-3R4-rep3-cp190-100x_Position026_25_cmle.ics	47	0	1	1	0.0	0.0	0.0
1597	Feb25-FISH2-3R4-rep3-cp190-100x_Position026_25_cmle.ics	48	0	1	1	0.029974420586687898	0.19999999999999996	0.19999999999999996
1598	Feb25-FISH2-3R4-rep3-cp190-100x_Position026_25_cmle.ics	50	0	1	1	0.0	0.0	0.0
1599	Feb25-FISH2-3R4-rep3-cp190-100x_Position026_25_cmle.ics	52	0	1	1	0.0	0.0	0.0
1600	Feb25-FISH2-3R4-rep3-cp190-100x_Position026_25_cmle.ics	52	0	1	2	0.0	0.0	0.0
1601	Feb25-FISH2-3R4-rep3-cp190-100x_Position026_25_cmle.ics	54	0	1	1	0.11528623302572269	0.4672897196261681	0.4672897196261681
1602	Feb25-FISH2-3R4-rep3-cp190-100x_Position026_25_cmle.ics	55	0	1	1	0.027668695926173444	0.12	0.1212121212121212
1603	Feb25-FISH2-3R4-rep3-cp190-100x_Position026_25_cmle.ics	56	0	1	1	0.0	0.0	0.0
1604	Feb25-FISH2-3R4-rep3-cp190-100x_Position026_25_cmle.ics	57	0	1	1	0.0	0.0	0.0
1605	Feb25-FISH2-3R4-rep3-cp190-100x_Position026_25_cmle.ics	58	0	1	1	0.4542277581213474	0.6700680272108843	0.6566666666666666
1606	Feb25-FISH2-3R4-rep3-cp190-100x_Position026_25_cmle.ics	59	0	1	1	0.11989768234675159	0.4601769911504424	0.45614035087719296
1607	Feb25-FISH2-3R4-rep3-cp190-100x_Position026_25_cmle.ics	60	0	1	1	0.0	0.0	0.0
1608	Feb25-FISH2-3R4-rep3-cp190-100x_Position026_25_cmle.ics	61	0	1	1	0.029974420586687898	0.13541666666666666	0.12149532710280371
1609	Feb25-FISH2-3R4-rep3-cp190-100x_Position026_25_cmle.ics	62	0	1	1	0.027668695926173444	0.09523809523809522	0.15384615384615383
1610	Feb25-FISH2-3R4-rep3-cp190-100x_Position026_25_cmle.ics	63	0	1	1	0.016140072623601176	0.06422018348623852	0.06422018348623852
1611	Feb25-FISH2-3R4-rep3-cp190-100x_Position026_25_cmle.ics	64	0	1	1	0.16601217555704068	0.6	0.49315068493150677
1612	Feb25-FISH2-3R4-rep3-cp190-100x_Position027_26_cmle.ics	1	0	1	1	0.025362971265658993	0.11827956989247311	0.11827956989247311
1613	Feb25-FISH2-3R4-rep3-cp190-100x_Position027_26_cmle.ics	2	0	1	1	0.0	0.0	0.0
1614	Feb25-FISH2-3R4-rep3-cp190-100x_Position027_26_cmle.ics	2	0	1	2	0.0	0.0	0.0
1615	Feb25-FISH2-3R4-rep3-cp190-100x_Position027_26_cmle.ics	3	0	1	1	0.0	0.0	0.0
1616	Feb25-FISH2-3R4-rep3-cp190-100x_Position027_26_cmle.ics	4	0	1	1	0.0	0.0	0.0
1617	Feb25-FISH2-3R4-rep3-cp190-100x_Position027_26_cmle.ics	8	0	1	1	0.0853118124390348	0.5606060606060606	0.29133858267716534
1618	Feb25-FISH2-3R4-rep3-cp190-100x_Position027_26_cmle.ics	8	0	2	1	0.0	0.0	0.0
1619	Feb25-FISH2-3R4-rep3-cp190-100x_Position027_26_cmle.ics	9	0	1	1	0.1798465235201274	0.523489932885906	0.5165562913907285
1620	Feb25-FISH2-3R4-rep3-cp190-100x_Position027_26_cmle.ics	11	0	1	1	0.18676369750167077	0.6864406779661016	0.54
1621	Feb25-FISH2-3R4-rep3-cp190-100x_Position027_26_cmle.ics	12	0	1	1	0.0	0.0	0.0
1622	Feb25-FISH2-3R4-rep3-cp190-100x_Position027_26_cmle.ics	13	0	1	1	0.04842021787080353	0.20588235294117643	0.20588235294117643
1623	Feb25-FISH2-3R4-rep3-cp190-100x_Position027_26_cmle.ics	14	0	1	1	0.12220340700726605	0.4108527131782945	0.49999999999999994
1624	Feb25-FISH2-3R4-rep3-cp190-100x_Position027_26_cmle.ics	15	0	1	1	0.15448355225446841	0.8271604938271605	0.3964497041420118
1625	Feb25-FISH2-3R4-rep3-cp190-100x_Position027_26_cmle.ics	17	0	1	1	0.04842021787080353	0.2957746478873239	0.29999999999999993
1626	Feb25-FISH2-3R4-rep3-cp190-100x_Position027_26_cmle.ics	18	0	1	1	0.053031667191832436	0.18699186991869918	0.1932773109243697
1627	Feb25-FISH2-3R4-rep3-cp190-100x_Position027_26_cmle.ics	20	0	1	1	0.0	0.0	0.0
1628	Feb25-FISH2-3R4-rep3-cp190-100x_Position027_26_cmle.ics	21	0	1	1	0.20059804546475749	0.696	0.6904761904761904
1629	Feb25-FISH2-3R4-rep3-cp190-100x_Position027_26_cmle.ics	22	0	1	1	0.0	0.0	0.0
1630	Feb25-FISH2-3R4-rep3-cp190-100x_Position027_26_cmle.ics	23	0	1	1	0.10606333438366487	0.5974025974025973	0.5822784810126582
1631	Feb25-FISH2-3R4-rep3-cp190-100x_Position027_26_cmle.ics	24	0	1	1	0.0046114493210289076	0.02702702702702703	0.02409638554216867
1632	Feb25-FISH2-3R4-rep3-cp190-100x_Position027_26_cmle.ics	25	0	1	1	0.0	0.0	0.0
1633	Feb25-FISH2-3R4-rep3-cp190-100x_Position027_26_cmle.ics	25	0	2	1	0.01152862330257227	0.08620689655172412	0.033557046979865765
1634	Feb25-FISH2-3R4-rep3-cp190-100x_Position027_26_cmle.ics	26	0	1	1	0.0	0.0	0.0
1635	Feb25-FISH2-3R4-rep3-cp190-100x_Position027_26_cmle.ics	27	0	1	1	0.09222898642057815	0.7142857142857142	0.25806451612903225
1636	Feb25-FISH2-3R4-rep3-cp190-100x_Position027_26_cmle.ics	27	0	2	1	0.0	0.0	0.0
1637	Feb25-FISH2-3R4-rep3-cp190-100x_Position027_26_cmle.ics	28	0	1	1	0.0	0.0	0.0
1638	Feb25-FISH2-3R4-rep3-cp190-100x_Position027_26_cmle.ics	29	0	1	1	0.0	0.0	0.0
1639	Feb25-FISH2-3R4-rep3-cp190-100x_Position027_26_cmle.ics	30	0	1	1	0.0	0.0	0.0
1640	Feb25-FISH2-3R4-rep3-cp190-100x_Position027_26_cmle.ics	33	0	1	1	0.0	0.0	0.0
1641	Feb25-FISH2-3R4-rep3-cp190-100x_Position027_26_cmle.ics	33	0	1	2	0.0	0.0	0.0
1642	Feb25-FISH2-3R4-rep3-cp190-100x_Position027_26_cmle.ics	33	0	2	1	0.0	0.0	0.0
1643	Feb25-FISH2-3R4-rep3-cp190-100x_Position027_26_cmle.ics	33	0	2	2	0.0	0.0	0.0
1644	Feb25-FISH2-3R4-rep3-cp190-100x_Position027_26_cmle.ics	34	0	1	1	0.0	0.0	0.0
1645	Feb25-FISH2-3R4-rep3-cp190-100x_Position027_26_cmle.ics	36	0	1	1	0.0	0.0	0.0
1646	Feb25-FISH2-3R4-rep3-cp190-100x_Position027_26_cmle.ics	37	0	1	1	0.0	0.0	0.0
1647	Feb25-FISH2-3R4-rep3-cp190-100x_Position027_26_cmle.ics	38	0	1	1	0.0	0.0	0.0
1648	Feb25-FISH2-3R4-rep3-cp190-100x_Position027_26_cmle.ics	39	0	1	1	0.06225456583389025	0.18120805369127516	0.18243243243243246
1649	Feb25-FISH2-3R4-rep3-cp190-100x_Position027_26_cmle.ics	40	0	1	1	0.07147746447594806	0.5438596491228069	0.17816091954022986
1650	Feb25-FISH2-3R4-rep3-cp190-100x_Position027_26_cmle.ics	41	0	1	1	0.0	0.0	0.0
1651	Feb25-FISH2-3R4-rep3-cp190-100x_Position027_26_cmle.ics	42	0	1	1	0.15678927691498284	0.4822695035460992	0.4857142857142856
1652	Feb25-FISH2-3R4-rep3-cp190-100x_Position027_26_cmle.ics	43	0	1	1	0.13834347963086724	0.3658536585365853	0.3703703703703704
1653	Feb25-FISH2-3R4-rep3-cp190-100x_Position027_26_cmle.ics	45	0	1	1	0.050725942531317986	0.360655737704918	0.3928571428571428
1654	Feb25-FISH2-3R4-rep3-cp190-100x_Position027_26_cmle.ics	46	0	1	1	0.1936808714832141	0.6086956521739131	0.5957446808510638
1655	Feb25-FISH2-3R4-rep3-cp190-100x_Position027_26_cmle.ics	47	0	1	1	0.0	0.0	0.0
1656	Feb25-FISH2-3R4-rep3-cp190-100x_Position027_26_cmle.ics	48	0	1	1	0.0	0.0	0.0
1657	Feb25-FISH2-3R4-rep3-cp190-100x_Position027_26_cmle.ics	48	0	1	2	0.009222898642057815	0.027210884353741492	0.06779661016949153
1658	Feb25-FISH2-3R4-rep3-cp190-100x_Position027_26_cmle.ics	50	0	1	1	0.19137514682269965	0.8137254901960783	0.6148148148148148
1659	Feb25-FISH2-3R4-rep3-cp190-100x_Position027_26_cmle.ics	51	0	1	1	0.0	0.0	0.0
1660	Feb25-FISH2-3R4-rep3-cp190-100x_Position027_26_cmle.ics	51	0	1	2	0.050725942531317986	0.21782178217821782	0.3728813559322034
1661	Feb25-FISH2-3R4-rep3-cp190-100x_Position027_26_cmle.ics	52	0	1	1	0.2582411619776188	0.6706586826347305	0.6666666666666666
1662	Feb25-FISH2-3R4-rep3-cp190-100x_Position027_26_cmle.ics	53	0	1	1	0.04380876854977462	0.20652173913043476	0.20652173913043476
1663	Feb25-FISH2-3R4-rep3-cp190-100x_Position027_26_cmle.ics	54	0	1	1	0.18676369750167077	0.5510204081632653	0.28027681660899656
1664	Feb25-FISH2-3R4-rep3-cp190-100x_Position027_26_cmle.ics	54	0	2	1	0.0	0.0	0.0
1665	Feb25-FISH2-3R4-rep3-cp190-100x_Position027_26_cmle.ics	55	0	1	1	0.12681485632829495	0.46610169491525416	0.4508196721311475
1666	Feb25-FISH2-3R4-rep3-cp190-100x_Position027_26_cmle.ics	56	0	1	1	0.20751521944630083	0.6976744186046511	0.5172413793103448
1667	Feb25-FISH2-3R4-rep3-cp190-100x_Position027_26_cmle.ics	57	0	1	1	0.04380876854977462	0.19	0.20212765957446804
1668	Feb25-FISH2-3R4-rep3-cp190-100x_Position027_26_cmle.ics	58	0	1	1	0.057643116512861345	0.2906976744186046	0.43859649122807015
1669	Feb25-FISH2-3R4-rep3-cp190-100x_Position027_26_cmle.ics	58	0	1	2	0.0	0.0	0.0
1670	Feb25-FISH2-3R4-rep3-cp190-100x_Position027_26_cmle.ics	58	0	2	1	0.0	0.0	0.0
1671	Feb25-FISH2-3R4-rep3-cp190-100x_Position027_26_cmle.ics	58	0	2	2	0.01844579728411563	0.15686274509803919	0.0909090909090909
1672	Feb25-FISH2-3R4-rep3-cp190-100x_Position027_26_cmle.ics	59	0	1	1	0.06686601515491916	0.34523809523809523	0.453125
1673	Feb25-FISH2-3R4-rep3-cp190-100x_Position027_26_cmle.ics	60	0	1	1	0.0	0.0	0.0
1674	Feb25-FISH2-3R4-rep3-cp190-100x_Position027_26_cmle.ics	63	0	1	1	0.15217782759395396	0.44295302013422816	0.40490797546012264
1675	Feb25-FISH2-3R4-rep3-cp190-100x_Position027_26_cmle.ics	65	0	1	1	0.14526065361241058	0.63	0.6237623762376238
1676	Feb25-FISH2-3R4-rep3-cp190-100x_Position027_26_cmle.ics	66	0	1	1	0.0	0.0	0.0
1677	Feb25-FISH2-3R4-rep3-cp190-100x_Position027_26_cmle.ics	66	0	1	2	0.07147746447594806	0.11355311355311355	0.2583333333333333
1678	Feb25-FISH2-3R4-rep3-cp190-100x_Position027_26_cmle.ics	67	0	1	1	0.0	0.0	0.0
1679	Feb25-FISH2-3R4-rep3-cp190-100x_Position027_26_cmle.ics	68	0	1	1	0.07147746447594806	0.38271604938271603	0.4025974025974025
1680	Feb25-FISH2-3R4-rep3-cp190-100x_Position027_26_cmle.ics	68	0	1	2	0.0	0.0	0.0
1681	Feb25-FISH2-3R4-rep3-cp190-100x_Position027_26_cmle.ics	68	0	2	1	0.0	0.0	0.0
1682	Feb25-FISH2-3R4-rep3-cp190-100x_Position027_26_cmle.ics	68	0	2	2	0.0	0.0	0.0
1683	Feb25-FISH2-3R4-rep3-cp190-100x_Position027_26_cmle.ics	69	0	1	1	0.0	0.0	0.0
1684	Feb25-FISH2-3R4-rep3-cp190-100x_Position027_26_cmle.ics	70	0	1	1	0.07147746447594806	0.3444444444444444	0.4428571428571428
1685	Feb25-FISH2-3R4-rep3-cp190-100x_Position027_26_cmle.ics	72	0	1	1	0.11528623302572269	0.47619047619047616	0.423728813559322
1686	Feb25-FISH2-3R4-rep3-cp190-100x_Position027_26_cmle.ics	74	0	1	1	0.23748964003298875	0.6319018404907975	0.6242424242424243
1687	Feb25-FISH2-3R4-rep3-cp190-100x_Position027_26_cmle.ics	75	0	1	1	0.0	0.0	0.0
1688	Feb25-FISH2-3R4-rep3-cp190-100x_Position027_26_cmle.ics	77	0	1	1	0.0	0.0	0.0
1689	Feb25-FISH2-3R4-rep3-m1bp-100x_Position001_0_cmle.ics	1	0	1	1	0.020751521944630084	0.07317073170731707	0.05325443786982247
1690	Feb25-FISH2-3R4-rep3-m1bp-100x_Position001_0_cmle.ics	2	0	1	1	0.24671253867504656	0.4572649572649572	0.21616161616161614
1691	Feb25-FISH2-3R4-rep3-m1bp-100x_Position001_0_cmle.ics	2	0	2	1	0.0	0.0	0.0
1692	Feb25-FISH2-3R4-rep3-m1bp-100x_Position001_0_cmle.ics	2	0	3	1	0.0	0.0	0.0
1693	Feb25-FISH2-3R4-rep3-m1bp-100x_Position001_0_cmle.ics	2	0	4	1	0.0	0.0	0.0
1694	Feb25-FISH2-3R4-rep3-m1bp-100x_Position001_0_cmle.ics	4	0	1	1	0.050725942531317986	0.37931034482758613	0.4313725490196078
1695	Feb25-FISH2-3R4-rep3-m1bp-100x_Position001_0_cmle.ics	5	0	1	1	0.04611449321028908	0.10526315789473682	0.10526315789473682
1696	Feb25-FISH2-3R4-rep3-m1bp-100x_Position001_0_cmle.ics	6	0	1	1	0.0	0.0	0.0
1697	Feb25-FISH2-3R4-rep3-m1bp-100x_Position001_0_cmle.ics	7	0	1	1	0.0	0.0	0.0
1698	Feb25-FISH2-3R4-rep3-m1bp-100x_Position001_0_cmle.ics	8	0	1	1	0.029974420586687898	0.06046511627906976	0.0537190082644628
1699	Feb25-FISH2-3R4-rep3-m1bp-100x_Position001_0_cmle.ics	9	0	1	1	0.0	0.0	0.0
1700	Feb25-FISH2-3R4-rep3-m1bp-100x_Position001_0_cmle.ics	10	0	1	1	0.03689159456823126	0.2253521126760563	0.16494845360824742
1701	Feb25-FISH2-3R4-rep3-m1bp-100x_Position001_0_cmle.ics	11	0	1	1	0.02305724660514454	0.05649717514124293	0.056179775280898875
1702	Feb25-FISH2-3R4-rep3-m1bp-100x_Position001_0_cmle.ics	12	0	1	1	0.0	0.0	0.0
1703	Feb25-FISH2-3R4-rep3-m1bp-100x_Position001_0_cmle.ics	13	0	1	1	0.0	0.0	0.0
1704	Feb25-FISH2-3R4-rep3-m1bp-100x_Position001_0_cmle.ics	14	0	1	1	0.0	0.0	0.0
1705	Feb25-FISH2-3R4-rep3-m1bp-100x_Position001_0_cmle.ics	15	0	1	1	0.01152862330257227	0.03225806451612903	0.032467532467532464
1706	Feb25-FISH2-3R4-rep3-m1bp-100x_Position001_0_cmle.ics	16	0	1	1	0.0	0.0	0.0
1707	Feb25-FISH2-3R4-rep3-m1bp-100x_Position001_0_cmle.ics	19	0	1	1	0.0	0.0	0.0
1708	Feb25-FISH2-3R4-rep3-m1bp-100x_Position001_0_cmle.ics	20	0	1	1	0.0	0.0	0.0
1709	Feb25-FISH2-3R4-rep3-m1bp-100x_Position001_0_cmle.ics	22	0	1	1	0.020751521944630084	0.08108108108108107	0.08108108108108107
1710	Feb25-FISH2-3R4-rep3-m1bp-100x_Position001_0_cmle.ics	23	0	1	1	0.0	0.0	0.0
1711	Feb25-FISH2-3R4-rep3-m1bp-100x_Position001_0_cmle.ics	24	0	1	1	0.04150304388926017	0.11464968152866244	0.11464968152866244
1712	Feb25-FISH2-3R4-rep3-m1bp-100x_Position001_0_cmle.ics	26	0	1	1	0.0	0.0	0.0
1713	Feb25-FISH2-3R4-rep3-m1bp-100x_Position001_0_cmle.ics	26	0	1	2	0.0	0.0	0.0
1714	Feb25-FISH2-3R4-rep3-m1bp-100x_Position001_0_cmle.ics	26	0	2	1	0.0	0.0	0.0
1715	Feb25-FISH2-3R4-rep3-m1bp-100x_Position001_0_cmle.ics	26	0	2	2	0.0	0.0	0.0
1716	Feb25-FISH2-3R4-rep3-m1bp-100x_Position001_0_cmle.ics	27	0	1	1	0.0	0.0	0.0
1717	Feb25-FISH2-3R4-rep3-m1bp-100x_Position001_0_cmle.ics	27	0	2	1	0.020751521944630084	0.14754098360655737	0.075
1718	Feb25-FISH2-3R4-rep3-m1bp-100x_Position001_0_cmle.ics	29	0	1	1	0.050725942531317986	0.12790697674418602	0.12716763005780343
1719	Feb25-FISH2-3R4-rep3-m1bp-100x_Position001_0_cmle.ics	30	0	1	1	0.02305724660514454	0.06622516556291391	0.06622516556291391
1720	Feb25-FISH2-3R4-rep3-m1bp-100x_Position001_0_cmle.ics	33	0	1	1	0.0	0.0	0.0
1721	Feb25-FISH2-3R4-rep3-m1bp-100x_Position001_0_cmle.ics	33	0	1	2	0.0	0.0	0.0
1722	Feb25-FISH2-3R4-rep3-m1bp-100x_Position001_0_cmle.ics	33	0	2	1	0.0	0.0	0.0
1723	Feb25-FISH2-3R4-rep3-m1bp-100x_Position001_0_cmle.ics	33	0	2	2	0.0	0.0	0.0
1724	Feb25-FISH2-3R4-rep3-m1bp-100x_Position001_0_cmle.ics	35	0	1	1	0.0	0.0	0.0
1725	Feb25-FISH2-3R4-rep3-m1bp-100x_Position001_0_cmle.ics	36	0	1	1	0.0	0.0	0.0
1726	Feb25-FISH2-3R4-rep3-m1bp-100x_Position001_0_cmle.ics	37	0	1	1	0.006917173981543361	0.027522935779816512	0.02727272727272727
1727	Feb25-FISH2-3R4-rep3-m1bp-100x_Position001_0_cmle.ics	38	0	1	1	0.11759195768623715	0.6071428571428572	0.36170212765957444
1728	Feb25-FISH2-3R4-rep3-m1bp-100x_Position001_0_cmle.ics	39	0	1	1	0.11989768234675159	0.29213483146067415	0.29378531073446323
1729	Feb25-FISH2-3R4-rep3-m1bp-100x_Position001_0_cmle.ics	40	0	1	1	0.0	0.0	0.0
1730	Feb25-FISH2-3R4-rep3-m1bp-100x_Position001_0_cmle.ics	41	0	1	1	0.0	0.0	0.0
1731	Feb25-FISH2-3R4-rep3-m1bp-100x_Position001_0_cmle.ics	42	0	1	1	0.03458586990771681	0.12605042016806722	0.12295081967213115
1732	Feb25-FISH2-3R4-rep3-m1bp-100x_Position001_0_cmle.ics	45	0	1	1	0.0	0.0	0.0
1733	Feb25-FISH2-3R4-rep3-m1bp-100x_Position001_0_cmle.ics	46	0	1	1	0.11067478370469377	0.2909090909090909	0.5714285714285714
1734	Feb25-FISH2-3R4-rep3-m1bp-100x_Position001_0_cmle.ics	48	0	1	1	0.0	0.0	0.0
1735	Feb25-FISH2-3R4-rep3-m1bp-100x_Position001_0_cmle.ics	48	0	1	2	0.0	0.0	0.0
1736	Feb25-FISH2-3R4-rep3-m1bp-100x_Position001_0_cmle.ics	49	0	1	1	0.12681485632829495	0.5555555555555556	0.5978260869565216
1737	Feb25-FISH2-3R4-rep3-m1bp-100x_Position001_0_cmle.ics	49	0	2	1	0.0	0.0	0.0
1738	Feb25-FISH2-3R4-rep3-m1bp-100x_Position001_0_cmle.ics	50	0	1	1	0.009222898642057815	0.03738317757009345	0.024242424242424242
1739	Feb25-FISH2-3R4-rep3-m1bp-100x_Position001_0_cmle.ics	51	0	1	1	0.0	0.0	0.0
1740	Feb25-FISH2-3R4-rep3-m1bp-100x_Position001_0_cmle.ics	52	0	1	1	0.006917173981543361	0.018633540372670808	0.018072289156626502
1741	Feb25-FISH2-3R4-rep3-m1bp-100x_Position001_0_cmle.ics	53	0	1	1	0.0	0.0	0.0
1742	Feb25-FISH2-3R4-rep3-m1bp-100x_Position001_0_cmle.ics	53	0	2	1	0.0	0.0	0.0
1743	Feb25-FISH2-3R4-rep3-m1bp-100x_Position001_0_cmle.ics	55	0	1	1	0.20290377012527194	0.6153846153846153	0.6197183098591549
1744	Feb25-FISH2-3R4-rep3-m1bp-100x_Position001_0_cmle.ics	56	0	1	1	0.03689159456823126	0.25806451612903225	0.25806451612903225
1745	Feb25-FISH2-3R4-rep3-m1bp-100x_Position001_0_cmle.ics	57	0	1	1	0.0	0.0	0.0
1746	Feb25-FISH2-3R4-rep3-m1bp-100x_Position001_0_cmle.ics	58	0	1	1	0.0	0.0	0.0
1747	Feb25-FISH2-3R4-rep3-m1bp-100x_Position001_0_cmle.ics	59	0	1	1	0.03458586990771681	0.07853403141361257	0.07853403141361257
1748	Feb25-FISH2-3R4-rep3-m1bp-100x_Position001_0_cmle.ics	60	0	1	1	0.057643116512861345	0.2717391304347826	0.27777777777777773
1749	Feb25-FISH2-3R4-rep3-m1bp-100x_Position001_0_cmle.ics	63	0	1	1	0.09684043574160706	0.33599999999999997	0.33333333333333326
1750	Feb25-FISH2-3R4-rep3-m1bp-100x_Position001_0_cmle.ics	66	0	1	1	0.04842021787080353	0.27999999999999997	0.2837837837837838
1751	Feb25-FISH2-3R4-rep3-m1bp-100x_Position001_0_cmle.ics	69	0	1	1	0.04380876854977462	0.09844559585492225	0.09313725490196076
1752	Feb25-FISH2-3R4-rep3-m1bp-100x_Position001_0_cmle.ics	70	0	1	1	0.0	0.0	0.0
1753	Feb25-FISH2-3R4-rep3-m1bp-100x_Position001_0_cmle.ics	70	0	2	1	0.0	0.0	0.0
1754	Feb25-FISH2-3R4-rep3-m1bp-100x_Position001_0_cmle.ics	71	0	1	1	0.18676369750167077	0.4969325153374233	0.5031055900621119
1755	Feb25-FISH2-3R4-rep3-m1bp-100x_Position001_0_cmle.ics	72	0	1	1	0.0	0.0	0.0
1756	Feb25-FISH2-3R4-rep3-m1bp-100x_Position001_0_cmle.ics	73	0	1	1	0.0	0.0	0.0
1757	Feb25-FISH2-3R4-rep3-m1bp-100x_Position001_0_cmle.ics	74	0	1	1	0.006917173981543361	0.053571428571428555	0.03296703296703296
1758	Feb25-FISH2-3R4-rep3-m1bp-100x_Position001_0_cmle.ics	75	0	1	1	0.0	0.0	0.0
1759	Feb25-FISH2-3R4-rep3-m1bp-100x_Position001_0_cmle.ics	76	0	1	1	0.07147746447594806	0.19496855345911945	0.21830985915492954
1760	Feb25-FISH2-3R4-rep3-m1bp-100x_Position002_1_cmle.ics	1	0	1	1	0.0	0.0	0.0
1761	Feb25-FISH2-3R4-rep3-m1bp-100x_Position002_1_cmle.ics	2	0	1	1	0.06225456583389025	0.4285714285714285	0.27
1762	Feb25-FISH2-3R4-rep3-m1bp-100x_Position002_1_cmle.ics	2	0	1	2	0.0	0.0	0.0
1763	Feb25-FISH2-3R4-rep3-m1bp-100x_Position002_1_cmle.ics	2	0	2	1	0.0	0.0	0.0
1764	Feb25-FISH2-3R4-rep3-m1bp-100x_Position002_1_cmle.ics	2	0	2	2	0.03228014524720235	0.15555555555555553	0.2592592592592592
1765	Feb25-FISH2-3R4-rep3-m1bp-100x_Position002_1_cmle.ics	4	0	1	1	0.025362971265658993	0.06874999999999999	0.06832298136645963
1766	Feb25-FISH2-3R4-rep3-m1bp-100x_Position002_1_cmle.ics	6	0	1	1	0.03458586990771681	0.11450381679389313	0.09433962264150943
1767	Feb25-FISH2-3R4-rep3-m1bp-100x_Position002_1_cmle.ics	7	0	1	1	0.10836905904417933	0.24607329842931935	0.6025641025641025
1768	Feb25-FISH2-3R4-rep3-m1bp-100x_Position002_1_cmle.ics	7	0	1	2	0.0	0.0	0.0
1769	Feb25-FISH2-3R4-rep3-m1bp-100x_Position002_1_cmle.ics	7	0	2	1	0.0	0.0	0.0
1770	Feb25-FISH2-3R4-rep3-m1bp-100x_Position002_1_cmle.ics	7	0	2	2	0.2098209441068153	0.8504672897196259	0.41743119266055045
1771	Feb25-FISH2-3R4-rep3-m1bp-100x_Position002_1_cmle.ics	8	0	1	1	0.13142630564932387	0.4830508474576271	0.44881889763779526
1772	Feb25-FISH2-3R4-rep3-m1bp-100x_Position002_1_cmle.ics	9	0	1	1	0.0	0.0	0.0
1773	Feb25-FISH2-3R4-rep3-m1bp-100x_Position002_1_cmle.ics	10	0	1	1	0.0046114493210289076	0.012903225806451613	0.012048192771084335
1774	Feb25-FISH2-3R4-rep3-m1bp-100x_Position002_1_cmle.ics	11	0	1	1	0.3481644237376825	0.867816091954023	0.867816091954023
1775	Feb25-FISH2-3R4-rep3-m1bp-100x_Position002_1_cmle.ics	16	0	1	1	0.0	0.0	0.0
1776	Feb25-FISH2-3R4-rep3-m1bp-100x_Position002_1_cmle.ics	17	0	1	1	0.0	0.0	0.0
1777	Feb25-FISH2-3R4-rep3-m1bp-100x_Position002_1_cmle.ics	18	0	1	1	0.04611449321028908	0.2	0.19801980198019803
1778	Feb25-FISH2-3R4-rep3-m1bp-100x_Position002_1_cmle.ics	19	0	1	1	0.0	0.0	0.0
1779	Feb25-FISH2-3R4-rep3-m1bp-100x_Position002_1_cmle.ics	20	0	1	1	0.07378318913646252	0.13733905579399144	0.21917808219178078
1780	Feb25-FISH2-3R4-rep3-m1bp-100x_Position002_1_cmle.ics	20	0	1	2	0.0	0.0	0.0
1781	Feb25-FISH2-3R4-rep3-m1bp-100x_Position002_1_cmle.ics	20	0	2	1	0.0	0.0	0.0
1782	Feb25-FISH2-3R4-rep3-m1bp-100x_Position002_1_cmle.ics	20	0	2	2	0.027668695926173444	0.13483146067415727	0.06857142857142856
1783	Feb25-FISH2-3R4-rep3-m1bp-100x_Position002_1_cmle.ics	21	0	1	1	0.15217782759395396	0.9999999999999998	0.2222222222222222
1784	Feb25-FISH2-3R4-rep3-m1bp-100x_Position002_1_cmle.ics	21	0	2	1	0.0	0.0	0.0
1785	Feb25-FISH2-3R4-rep3-m1bp-100x_Position002_1_cmle.ics	21	0	3	1	0.0	0.0	0.0
1786	Feb25-FISH2-3R4-rep3-m1bp-100x_Position002_1_cmle.ics	22	0	1	1	0.016140072623601176	0.07954545454545454	0.08045977011494253
1787	Feb25-FISH2-3R4-rep3-m1bp-100x_Position002_1_cmle.ics	24	0	1	1	0.0	0.0	0.0
1788	Feb25-FISH2-3R4-rep3-m1bp-100x_Position002_1_cmle.ics	25	0	1	1	0.1844579728411563	0.2877697841726618	0.2877697841726618
1789	Feb25-FISH2-3R4-rep3-m1bp-100x_Position002_1_cmle.ics	26	0	1	1	0.053031667191832436	0.16428571428571426	0.16546762589928055
1790	Feb25-FISH2-3R4-rep3-m1bp-100x_Position002_1_cmle.ics	29	0	1	1	0.0	0.0	0.0
1791	Feb25-FISH2-3R4-rep3-m1bp-100x_Position002_1_cmle.ics	30	0	1	1	0.0	0.0	0.0
1792	Feb25-FISH2-3R4-rep3-m1bp-100x_Position002_1_cmle.ics	31	0	1	1	0.16601217555704068	0.631578947368421	0.5496183206106869
1793	Feb25-FISH2-3R4-rep3-m1bp-100x_Position002_1_cmle.ics	32	0	1	1	0.0899232617600637	0.29104477611940294	0.29104477611940294
1794	Feb25-FISH2-3R4-rep3-m1bp-100x_Position002_1_cmle.ics	33	0	1	1	0.0	0.0	0.0
1795	Feb25-FISH2-3R4-rep3-m1bp-100x_Position002_1_cmle.ics	34	0	1	1	0.0	0.0	0.0
1796	Feb25-FISH2-3R4-rep3-m1bp-100x_Position002_1_cmle.ics	35	0	1	1	0.0	0.0	0.0
1797	Feb25-FISH2-3R4-rep3-m1bp-100x_Position002_1_cmle.ics	36	0	1	1	0.0	0.0	0.0
1798	Feb25-FISH2-3R4-rep3-m1bp-100x_Position002_1_cmle.ics	36	0	1	2	0.04842021787080353	0.11731843575418992	0.33333333333333326
1799	Feb25-FISH2-3R4-rep3-m1bp-100x_Position002_1_cmle.ics	37	0	1	1	0.14064920429138167	0.5041322314049586	0.48799999999999993
1800	Feb25-FISH2-3R4-rep3-m1bp-100x_Position002_1_cmle.ics	39	0	1	1	0.1498721029334395	0.6018518518518517	0.5909090909090909
1801	Feb25-FISH2-3R4-rep3-m1bp-100x_Position002_1_cmle.ics	42	0	1	1	0.0	0.0	0.0
1802	Feb25-FISH2-3R4-rep3-m1bp-100x_Position002_1_cmle.ics	43	0	1	1	0.0	0.0	0.0
1803	Feb25-FISH2-3R4-rep3-m1bp-100x_Position002_1_cmle.ics	43	0	1	2	0.013834347963086722	0.07228915662650601	0.11538461538461536
1804	Feb25-FISH2-3R4-rep3-m1bp-100x_Position002_1_cmle.ics	46	0	1	1	0.15678927691498284	0.581196581196581	0.5964912280701754
1805	Feb25-FISH2-3R4-rep3-m1bp-100x_Position002_1_cmle.ics	47	0	1	1	0.0	0.0	0.0
1806	Feb25-FISH2-3R4-rep3-m1bp-100x_Position002_1_cmle.ics	48	0	1	1	0.0	0.0	0.0
1807	Feb25-FISH2-3R4-rep3-m1bp-100x_Position002_1_cmle.ics	49	0	1	1	0.16831790021755513	0.6460176991150443	0.5934959349593496
1808	Feb25-FISH2-3R4-rep3-m1bp-100x_Position002_1_cmle.ics	51	0	1	1	0.07378318913646252	0.24060150375939846	0.2807017543859649
1809	Feb25-FISH2-3R4-rep3-m1bp-100x_Position002_1_cmle.ics	52	0	1	1	0.0	0.0	0.0
1810	Feb25-FISH2-3R4-rep3-m1bp-100x_Position002_1_cmle.ics	54	0	1	1	0.03458586990771681	0.26315789473684215	0.26315789473684215
1811	Feb25-FISH2-3R4-rep3-m1bp-100x_Position002_1_cmle.ics	56	0	1	1	0.08070036311800588	0.3333333333333333	0.3333333333333333
1812	Feb25-FISH2-3R4-rep3-m1bp-100x_Position002_1_cmle.ics	58	0	1	1	0.01844579728411563	0.06504065040650406	0.06611570247933883
1813	Feb25-FISH2-3R4-rep3-m1bp-100x_Position002_1_cmle.ics	59	0	1	1	0.029974420586687898	0.17808219178082188	0.17567567567567569
1814	Feb25-FISH2-3R4-rep3-m1bp-100x_Position002_1_cmle.ics	60	0	1	1	0.09914616040212151	0.3208955223880597	0.3233082706766917
1815	Feb25-FISH2-3R4-rep3-m1bp-100x_Position002_1_cmle.ics	62	0	1	1	0.029974420586687898	0.20967741935483872	0.07831325301204817
1816	Feb25-FISH2-3R4-rep3-m1bp-100x_Position002_1_cmle.ics	62	0	2	1	0.0	0.0	0.0
1817	Feb25-FISH2-3R4-rep3-m1bp-100x_Position002_1_cmle.ics	63	0	1	1	0.1590950015754973	0.5847457627118643	0.5847457627118643
1818	Feb25-FISH2-3R4-rep3-m1bp-100x_Position002_1_cmle.ics	65	0	1	1	0.0	0.0	0.0
1819	Feb25-FISH2-3R4-rep3-m1bp-100x_Position002_1_cmle.ics	66	0	1	1	0.0	0.0	0.0
1820	Feb25-FISH2-3R4-rep3-m1bp-100x_Position002_1_cmle.ics	67	0	1	1	0.20059804546475749	0.3129496402877697	0.27531645569620256
1821	Feb25-FISH2-3R4-rep3-m1bp-100x_Position002_1_cmle.ics	68	0	1	1	0.0	0.0	0.0
1822	Feb25-FISH2-3R4-rep3-m1bp-100x_Position002_1_cmle.ics	68	0	1	2	0.0	0.0	0.0
1823	Feb25-FISH2-3R4-rep3-m1bp-100x_Position002_1_cmle.ics	69	0	1	1	0.1291205809888094	0.5957446808510637	0.608695652173913
1824	Feb25-FISH2-3R4-rep3-m1bp-100x_Position002_1_cmle.ics	71	0	1	1	0.016140072623601176	0.05982905982905982	0.06034482758620688
1825	Feb25-FISH2-3R4-rep3-m1bp-100x_Position002_1_cmle.ics	72	0	1	1	0.020751521944630084	0.09	0.09090909090909091
1826	Feb25-FISH2-3R4-rep3-m1bp-100x_Position002_1_cmle.ics	73	0	1	1	0.0	0.0	0.0
1827	Feb25-FISH2-3R4-rep3-m1bp-100x_Position002_1_cmle.ics	73	0	1	2	0.22826674139093092	0.5294117647058822	0.6387096774193548
1828	Feb25-FISH2-3R4-rep3-m1bp-100x_Position002_1_cmle.ics	73	0	2	1	0.0	0.0	0.0
1829	Feb25-FISH2-3R4-rep3-m1bp-100x_Position002_1_cmle.ics	73	0	2	2	0.0	0.0	0.0
1830	Feb25-FISH2-3R4-rep3-m1bp-100x_Position002_1_cmle.ics	75	0	1	1	0.2144323934278442	0.5535714285714286	0.8454545454545455
1831	Feb25-FISH2-3R4-rep3-m1bp-100x_Position002_1_cmle.ics	76	0	1	1	0.17292934953858402	0.49342105263157887	0.49342105263157887
1832	Feb25-FISH2-3R4-rep3-m1bp-100x_Position002_1_cmle.ics	77	0	1	1	0.0046114493210289076	0.02325581395348837	0.02325581395348837
1833	Feb25-FISH2-3R4-rep3-m1bp-100x_Position002_1_cmle.ics	78	0	1	1	0.0	0.0	0.0
1834	Feb25-FISH2-3R4-rep3-m1bp-100x_Position002_1_cmle.ics	79	0	1	1	0.0	0.0	0.0
1835	Feb25-FISH2-3R4-rep3-m1bp-100x_Position002_1_cmle.ics	80	0	1	1	0.0	0.0	0.0
1836	Feb25-FISH2-3R4-rep3-m1bp-100x_Position002_1_cmle.ics	82	0	1	1	0.0	0.0	0.0
1837	Feb25-FISH2-3R4-rep3-m1bp-100x_Position002_1_cmle.ics	82	0	2	1	0.0	0.0	0.0
1838	Feb25-FISH2-3R4-rep3-m1bp-100x_Position002_1_cmle.ics	83	0	1	1	0.12681485632829495	0.4166666666666665	0.4166666666666665
1839	Feb25-FISH2-3R4-rep3-m1bp-100x_Position002_1_cmle.ics	84	0	1	1	0.1844579728411563	0.625	0.625
1840	Feb25-FISH2-3R4-rep3-m1bp-100x_Position002_1_cmle.ics	85	0	1	1	0.027668695926173444	0.1875	0.18461538461538457
1841	Feb25-FISH2-3R4-rep3-m1bp-100x_Position002_1_cmle.ics	87	0	1	1	0.0	0.0	0.0
1842	Feb25-FISH2-3R4-rep3-m1bp-100x_Position002_1_cmle.ics	88	0	1	1	0.19829232080424303	0.593103448275862	0.6013986013986014
1843	Feb25-FISH2-3R4-rep3-m1bp-100x_Position003_2_cmle.ics	7	0	1	1	0.2351839153724743	0.25888324873096447	0.2543640897755611
1844	Feb25-FISH2-3R4-rep3-m1bp-100x_Position003_2_cmle.ics	8	0	1	1	0.0	0.0	0.0
1845	Feb25-FISH2-3R4-rep3-m1bp-100x_Position003_2_cmle.ics	9	0	1	1	0.0	0.0	0.0
1846	Feb25-FISH2-3R4-rep3-m1bp-100x_Position003_2_cmle.ics	10	0	1	1	0.04150304388926017	0.2571428571428571	0.30508474576271183
1847	Feb25-FISH2-3R4-rep3-m1bp-100x_Position003_2_cmle.ics	12	0	1	1	0.20290377012527194	0.8073394495412844	0.546583850931677
1848	Feb25-FISH2-3R4-rep3-m1bp-100x_Position003_2_cmle.ics	12	0	2	1	0.0	0.0	0.0
1849	Feb25-FISH2-3R4-rep3-m1bp-100x_Position003_2_cmle.ics	13	0	1	1	0.0	0.0	0.0
1850	Feb25-FISH2-3R4-rep3-m1bp-100x_Position003_2_cmle.ics	15	0	1	1	0.0	0.0	0.0
1851	Feb25-FISH2-3R4-rep3-m1bp-100x_Position003_2_cmle.ics	15	0	1	2	0.03458586990771681	0.1048951048951049	0.13761467889908258
1852	Feb25-FISH2-3R4-rep3-m1bp-100x_Position003_2_cmle.ics	16	0	1	1	0.17754079885961294	0.5833333333333331	0.5833333333333331
1853	Feb25-FISH2-3R4-rep3-m1bp-100x_Position003_2_cmle.ics	18	0	1	1	0.11298050836520823	0.49	0.48514851485148514
1854	Feb25-FISH2-3R4-rep3-m1bp-100x_Position003_2_cmle.ics	19	0	1	1	0.0	0.0	0.0
1855	Feb25-FISH2-3R4-rep3-m1bp-100x_Position003_2_cmle.ics	21	0	1	1	0.0	0.0	0.0
1856	Feb25-FISH2-3R4-rep3-m1bp-100x_Position003_2_cmle.ics	22	0	1	1	0.0	0.0	0.0
1857	Feb25-FISH2-3R4-rep3-m1bp-100x_Position003_2_cmle.ics	22	0	1	2	0.0	0.0	0.0
1858	Feb25-FISH2-3R4-rep3-m1bp-100x_Position003_2_cmle.ics	22	0	2	1	0.0	0.0	0.0
1859	Feb25-FISH2-3R4-rep3-m1bp-100x_Position003_2_cmle.ics	22	0	2	2	0.0853118124390348	0.17209302325581396	0.18686868686868688
1860	Feb25-FISH2-3R4-rep3-m1bp-100x_Position003_2_cmle.ics	23	0	1	1	0.22596101673041646	0.8166666666666665	0.6999999999999998
1861	Feb25-FISH2-3R4-rep3-m1bp-100x_Position003_2_cmle.ics	24	0	1	1	0.0945347110810926	0.3106060606060605	0.3106060606060605
1862	Feb25-FISH2-3R4-rep3-m1bp-100x_Position003_2_cmle.ics	25	0	1	1	0.0	0.0	0.0
1863	Feb25-FISH2-3R4-rep3-m1bp-100x_Position003_2_cmle.ics	27	0	1	1	0.10836905904417933	0.2568306010928962	0.2568306010928962
1864	Feb25-FISH2-3R4-rep3-m1bp-100x_Position003_2_cmle.ics	28	0	1	1	0.0	0.0	0.0
1865	Feb25-FISH2-3R4-rep3-m1bp-100x_Position003_2_cmle.ics	28	0	1	2	0.07608891379697698	0.1793478260869565	0.5789473684210527
1866	Feb25-FISH2-3R4-rep3-m1bp-100x_Position003_2_cmle.ics	29	0	1	1	0.0	0.0	0.0
1867	Feb25-FISH2-3R4-rep3-m1bp-100x_Position003_2_cmle.ics	29	0	1	2	0.03919731922874571	0.14406779661016947	0.07762557077625569
1868	Feb25-FISH2-3R4-rep3-m1bp-100x_Position003_2_cmle.ics	29	0	2	1	0.0	0.0	0.0
1869	Feb25-FISH2-3R4-rep3-m1bp-100x_Position003_2_cmle.ics	29	0	2	2	0.0	0.0	0.0
1870	Feb25-FISH2-3R4-rep3-m1bp-100x_Position003_2_cmle.ics	30	0	1	1	0.0	0.0	0.0
1871	Feb25-FISH2-3R4-rep3-m1bp-100x_Position003_2_cmle.ics	30	0	1	2	0.0	0.0	0.0
1872	Feb25-FISH2-3R4-rep3-m1bp-100x_Position003_2_cmle.ics	30	0	2	1	0.0	0.0	0.0
1873	Feb25-FISH2-3R4-rep3-m1bp-100x_Position003_2_cmle.ics	30	0	2	2	0.01152862330257227	0.06024096385542167	0.06249999999999999
1874	Feb25-FISH2-3R4-rep3-m1bp-100x_Position003_2_cmle.ics	32	0	1	1	0.04842021787080353	0.33333333333333326	0.33870967741935487
1875	Feb25-FISH2-3R4-rep3-m1bp-100x_Position003_2_cmle.ics	33	0	1	1	0.020751521944630084	0.08490566037735849	0.06923076923076922
1876	Feb25-FISH2-3R4-rep3-m1bp-100x_Position003_2_cmle.ics	34	0	1	1	0.009222898642057815	0.05263157894736842	0.05263157894736842
1877	Feb25-FISH2-3R4-rep3-m1bp-100x_Position003_2_cmle.ics	35	0	1	1	0.0	0.0	0.0
1878	Feb25-FISH2-3R4-rep3-m1bp-100x_Position003_2_cmle.ics	36	0	1	1	0.0	0.0	0.0
1879	Feb25-FISH2-3R4-rep3-m1bp-100x_Position003_2_cmle.ics	37	0	1	1	0.11067478370469377	0.32432432432432434	0.32432432432432434
1880	Feb25-FISH2-3R4-rep3-m1bp-100x_Position003_2_cmle.ics	38	0	1	1	0.1590950015754973	0.4509803921568627	0.448051948051948
1881	Feb25-FISH2-3R4-rep3-m1bp-100x_Position003_2_cmle.ics	42	0	1	1	0.0	0.0	0.0
1882	Feb25-FISH2-3R4-rep3-m1bp-100x_Position003_2_cmle.ics	43	0	1	1	0.03458586990771681	0.1851851851851852	0.1851851851851852
1883	Feb25-FISH2-3R4-rep3-m1bp-100x_Position003_2_cmle.ics	44	0	1	1	0.1245091316677805	0.3857142857142857	0.380281690140845
1884	Feb25-FISH2-3R4-rep3-m1bp-100x_Position003_2_cmle.ics	45	0	1	1	0.0	0.0	0.0
1885	Feb25-FISH2-3R4-rep3-m1bp-100x_Position003_2_cmle.ics	46	0	1	1	0.0	0.0	0.0
1886	Feb25-FISH2-3R4-rep3-m1bp-100x_Position003_2_cmle.ics	47	0	1	1	0.020751521944630084	0.10344827586206896	0.10227272727272727
1887	Feb25-FISH2-3R4-rep3-m1bp-100x_Position003_2_cmle.ics	48	0	1	1	0.059948841173375796	0.2708333333333333	0.26804123711340205
1888	Feb25-FISH2-3R4-rep3-m1bp-100x_Position003_2_cmle.ics	51	0	1	1	0.0	0.0	0.0
1889	Feb25-FISH2-3R4-rep3-m1bp-100x_Position003_2_cmle.ics	52	0	1	1	0.016140072623601176	0.12068965517241376	0.11864406779661016
1890	Feb25-FISH2-3R4-rep3-m1bp-100x_Position003_2_cmle.ics	54	0	1	1	0.19137514682269965	0.5684931506849313	0.5646258503401359
1891	Feb25-FISH2-3R4-rep3-m1bp-100x_Position003_2_cmle.ics	57	0	1	1	0.04380876854977462	0.16666666666666666	0.16666666666666666
1892	Feb25-FISH2-3R4-rep3-m1bp-100x_Position003_2_cmle.ics	58	0	1	1	0.04380876854977462	0.1532258064516129	0.15447154471544713
1893	Feb25-FISH2-3R4-rep3-m1bp-100x_Position003_2_cmle.ics	61	0	1	1	0.029974420586687898	0.15294117647058822	0.09923664122137403
1894	Feb25-FISH2-3R4-rep3-m1bp-100x_Position003_2_cmle.ics	62	0	1	1	0.0	0.0	0.0
1895	Feb25-FISH2-3R4-rep3-m1bp-100x_Position003_2_cmle.ics	63	0	1	1	0.0	0.0	0.0
1896	Feb25-FISH2-3R4-rep3-m1bp-100x_Position003_2_cmle.ics	63	0	1	2	0.08761753709954924	0.5846153846153844	0.13240418118466896
1897	Feb25-FISH2-3R4-rep3-m1bp-100x_Position003_2_cmle.ics	63	0	2	1	0.24671253867504656	0.327217125382263	0.9067796610169491
1898	Feb25-FISH2-3R4-rep3-m1bp-100x_Position003_2_cmle.ics	63	0	2	2	0.0	0.0	0.0
1899	Feb25-FISH2-3R4-rep3-m1bp-100x_Position003_2_cmle.ics	66	0	1	1	0.17292934953858402	0.5208333333333333	0.5208333333333333
1900	Feb25-FISH2-3R4-rep3-m1bp-100x_Position003_2_cmle.ics	69	0	1	1	0.04842021787080353	0.19266055045871558	0.1944444444444444
1901	Feb25-FISH2-3R4-rep3-m1bp-100x_Position003_2_cmle.ics	72	0	1	1	0.0	0.0	0.0
1902	Feb25-FISH2-3R4-rep3-m1bp-100x_Position003_2_cmle.ics	73	0	1	1	0.0	0.0	0.0
1903	Feb25-FISH2-3R4-rep3-m1bp-100x_Position003_2_cmle.ics	75	0	1	1	0.1590950015754973	0.43670886075949367	0.4394904458598726
1904	Feb25-FISH2-3R4-rep3-m1bp-100x_Position003_2_cmle.ics	76	0	1	1	0.0	0.0	0.0
1905	Feb25-FISH2-3R4-rep3-m1bp-100x_Position003_2_cmle.ics	77	0	1	1	0.0	0.0	0.0
1906	Feb25-FISH2-3R4-rep3-m1bp-100x_Position003_2_cmle.ics	78	0	1	1	0.0	0.0	0.0
1907	Feb25-FISH2-3R4-rep3-m1bp-100x_Position003_2_cmle.ics	78	0	1	2	0.0	0.0	0.0
1908	Feb25-FISH2-3R4-rep3-m1bp-100x_Position003_2_cmle.ics	80	0	1	1	0.04380876854977462	0.1532258064516129	0.14285714285714282
1909	Feb25-FISH2-3R4-rep3-m1bp-100x_Position003_2_cmle.ics	81	0	1	1	0.19598659614372857	0.5666666666666667	0.5629139072847682
1910	Feb25-FISH2-3R4-rep3-m1bp-100x_Position004_3_cmle.ics	1	0	1	1	0.07147746447594806	0.17613636363636362	0.17613636363636362
1911	Feb25-FISH2-3R4-rep3-m1bp-100x_Position004_3_cmle.ics	2	0	1	1	0.0	0.0	0.0
1912	Feb25-FISH2-3R4-rep3-m1bp-100x_Position004_3_cmle.ics	3	0	1	1	0.0	0.0	0.0
1913	Feb25-FISH2-3R4-rep3-m1bp-100x_Position004_3_cmle.ics	3	0	2	1	0.0	0.0	0.0
1914	Feb25-FISH2-3R4-rep3-m1bp-100x_Position004_3_cmle.ics	6	0	1	1	0.0	0.0	0.0
1915	Feb25-FISH2-3R4-rep3-m1bp-100x_Position004_3_cmle.ics	6	0	2	1	0.08300608777852034	0.4044943820224719	0.12203389830508472
1916	Feb25-FISH2-3R4-rep3-m1bp-100x_Position004_3_cmle.ics	8	0	1	1	0.029974420586687898	0.1477272727272727	0.1074380165289256
1917	Feb25-FISH2-3R4-rep3-m1bp-100x_Position004_3_cmle.ics	12	0	1	1	0.0	0.0	0.0
1918	Feb25-FISH2-3R4-rep3-m1bp-100x_Position004_3_cmle.ics	13	0	1	1	0.10836905904417933	0.1390532544378698	0.23039215686274506
1919	Feb25-FISH2-3R4-rep3-m1bp-100x_Position004_3_cmle.ics	14	0	1	1	0.0	0.0	0.0
1920	Feb25-FISH2-3R4-rep3-m1bp-100x_Position004_3_cmle.ics	14	0	2	1	0.0	0.0	0.0
1921	Feb25-FISH2-3R4-rep3-m1bp-100x_Position004_3_cmle.ics	17	0	1	1	0.01844579728411563	0.09638554216867468	0.04624277456647398
1922	Feb25-FISH2-3R4-rep3-m1bp-100x_Position004_3_cmle.ics	18	0	1	1	0.0	0.0	0.0
1923	Feb25-FISH2-3R4-rep3-m1bp-100x_Position004_3_cmle.ics	19	0	1	1	0.10145188506263597	0.16058394160583941	0.14915254237288134
1924	Feb25-FISH2-3R4-rep3-m1bp-100x_Position004_3_cmle.ics	19	0	2	1	0.0	0.0	0.0
1925	Feb25-FISH2-3R4-rep3-m1bp-100x_Position004_3_cmle.ics	20	0	1	1	0.07608891379697698	0.559322033898305	0.540983606557377
1926	Feb25-FISH2-3R4-rep3-m1bp-100x_Position004_3_cmle.ics	21	0	1	1	0.0	0.0	0.0
1927	Feb25-FISH2-3R4-rep3-m1bp-100x_Position004_3_cmle.ics	22	0	1	1	0.0	0.0	0.0
1928	Feb25-FISH2-3R4-rep3-m1bp-100x_Position004_3_cmle.ics	22	0	2	1	0.13834347963086724	0.631578947368421	0.410958904109589
1929	Feb25-FISH2-3R4-rep3-m1bp-100x_Position004_3_cmle.ics	23	0	1	1	0.0	0.0	0.0
1930	Feb25-FISH2-3R4-rep3-m1bp-100x_Position004_3_cmle.ics	23	0	2	1	0.0	0.0	0.0
1931	Feb25-FISH2-3R4-rep3-m1bp-100x_Position004_3_cmle.ics	24	0	1	1	0.07839463845749142	0.3035714285714285	0.30088495575221236
1932	Feb25-FISH2-3R4-rep3-m1bp-100x_Position004_3_cmle.ics	25	0	1	1	0.22826674139093092	0.6734693877551019	0.6734693877551019
1933	Feb25-FISH2-3R4-rep3-m1bp-100x_Position004_3_cmle.ics	26	0	1	1	0.0	0.0	0.0
1934	Feb25-FISH2-3R4-rep3-m1bp-100x_Position004_3_cmle.ics	27	0	1	1	0.2789926839222489	0.6402116402116401	0.6205128205128205
1935	Feb25-FISH2-3R4-rep3-m1bp-100x_Position004_3_cmle.ics	29	0	1	1	0.0	0.0	0.0
1936	Feb25-FISH2-3R4-rep3-m1bp-100x_Position004_3_cmle.ics	30	0	1	1	0.0	0.0	0.0
1937	Feb25-FISH2-3R4-rep3-m1bp-100x_Position004_3_cmle.ics	30	0	2	1	0.0	0.0	0.0
1938	Feb25-FISH2-3R4-rep3-m1bp-100x_Position004_3_cmle.ics	31	0	1	1	0.0	0.0	0.0
1939	Feb25-FISH2-3R4-rep3-m1bp-100x_Position004_3_cmle.ics	31	0	2	1	0.14526065361241058	0.6176470588235293	0.22909090909090904
1940	Feb25-FISH2-3R4-rep3-m1bp-100x_Position004_3_cmle.ics	33	0	1	1	0.01844579728411563	0.1379310344827586	0.14035087719298245
1941	Feb25-FISH2-3R4-rep3-m1bp-100x_Position004_3_cmle.ics	35	0	1	1	0.04611449321028908	0.34482758620689646	0.3333333333333333
1942	Feb25-FISH2-3R4-rep3-m1bp-100x_Position004_3_cmle.ics	36	0	1	1	0.3896674676269427	0.46174863387978143	0.6213235294117647
1943	Feb25-FISH2-3R4-rep3-m1bp-100x_Position004_3_cmle.ics	37	0	1	1	0.0	0.0	0.0
1944	Feb25-FISH2-3R4-rep3-m1bp-100x_Position004_3_cmle.ics	38	0	1	1	0.0	0.0	0.0
1945	Feb25-FISH2-3R4-rep3-m1bp-100x_Position004_3_cmle.ics	41	0	1	1	0.0	0.0	0.0
1946	Feb25-FISH2-3R4-rep3-m1bp-100x_Position004_3_cmle.ics	42	0	1	1	0.29052130722482117	0.3783783783783783	0.36311239193083567
1947	Feb25-FISH2-3R4-rep3-m1bp-100x_Position004_3_cmle.ics	44	0	1	1	0.09914616040212151	0.2792207792207792	0.27741935483870966
1948	Feb25-FISH2-3R4-rep3-m1bp-100x_Position004_3_cmle.ics	48	0	1	1	0.0	0.0	0.0
1949	Feb25-FISH2-3R4-rep3-m1bp-100x_Position004_3_cmle.ics	50	0	1	1	0.16601217555704068	0.6605504587155964	0.6666666666666665
1950	Feb25-FISH2-3R4-rep3-m1bp-100x_Position004_3_cmle.ics	51	0	1	1	0.050725942531317986	0.33333333333333326	0.14864864864864866
1951	Feb25-FISH2-3R4-rep3-m1bp-100x_Position004_3_cmle.ics	52	0	1	1	0.013834347963086722	0.09230769230769229	0.09230769230769229
1952	Feb25-FISH2-3R4-rep3-m1bp-100x_Position004_3_cmle.ics	56	0	1	1	0.027668695926173444	0.14457831325301201	0.14285714285714285
1953	Feb25-FISH2-3R4-rep3-m1bp-100x_Position004_3_cmle.ics	58	0	1	1	0.0	0.0	0.0
1954	Feb25-FISH2-3R4-rep3-m1bp-100x_Position004_3_cmle.ics	59	0	1	1	0.1706236248780696	0.6434782608695652	0.6218487394957982
1955	Feb25-FISH2-3R4-rep3-m1bp-100x_Position004_3_cmle.ics	61	0	1	1	0.0	0.0	0.0
1956	Feb25-FISH2-3R4-rep3-m1bp-100x_Position004_3_cmle.ics	62	0	1	1	0.11298050836520823	0.36029411764705876	0.36029411764705876
1957	Feb25-FISH2-3R4-rep3-m1bp-100x_Position004_3_cmle.ics	63	0	1	1	0.16140072623601176	0.673076923076923	0.673076923076923
1958	Feb25-FISH2-3R4-rep3-m1bp-100x_Position004_3_cmle.ics	66	0	1	1	0.0	0.0	0.0
1959	Feb25-FISH2-3R4-rep3-m1bp-100x_Position004_3_cmle.ics	67	0	1	1	0.0	0.0	0.0
1960	Feb25-FISH2-3R4-rep3-m1bp-100x_Position004_3_cmle.ics	68	0	1	1	0.22134956740938755	0.7868852459016392	0.7804878048780487
1961	Feb25-FISH2-3R4-rep3-m1bp-100x_Position004_3_cmle.ics	69	0	1	1	0.009222898642057815	0.030075187969924807	0.03846153846153846
1962	Feb25-FISH2-3R4-rep3-m1bp-100x_Position004_3_cmle.ics	70	0	1	1	0.01152862330257227	0.08333333333333333	0.05
1963	Feb25-FISH2-3R4-rep3-m1bp-100x_Position004_3_cmle.ics	71	0	1	1	0.0	0.0	0.0
1964	Feb25-FISH2-3R4-rep3-m1bp-100x_Position004_3_cmle.ics	71	0	1	2	0.0	0.0	0.0
1965	Feb25-FISH2-3R4-rep3-m1bp-100x_Position004_3_cmle.ics	73	0	1	1	0.14756637827292504	0.30769230769230765	0.30769230769230765
1966	Feb25-FISH2-3R4-rep3-m1bp-100x_Position004_3_cmle.ics	75	0	1	1	0.07839463845749142	0.4788732394366196	0.4788732394366196
1967	Feb25-FISH2-3R4-rep3-m1bp-100x_Position004_3_cmle.ics	76	0	1	1	0.25132398799607547	0.6123595505617977	0.615819209039548
1968	Feb25-FISH2-3R4-rep3-m1bp-100x_Position004_3_cmle.ics	77	0	1	1	0.04380876854977462	0.1417910447761194	0.14503816793893126
1969	Feb25-FISH2-3R4-rep3-m1bp-100x_Position004_3_cmle.ics	78	0	1	1	0.01844579728411563	0.06153846153846153	0.05633802816901407
1970	Feb25-FISH2-3R4-rep3-m1bp-100x_Position004_3_cmle.ics	79	0	1	1	0.0	0.0	0.0
1971	Feb25-FISH2-3R4-rep3-m1bp-100x_Position004_3_cmle.ics	79	0	2	1	0.13373203030983832	0.9206349206349205	0.3333333333333333
1972	Feb25-FISH2-3R4-rep3-m1bp-100x_Position004_3_cmle.ics	81	0	1	1	0.2697697852801911	0.7267080745341614	0.5467289719626167
1973	Feb25-FISH2-3R4-rep3-m1bp-100x_Position004_3_cmle.ics	82	0	1	1	0.0	0.0	0.0
1974	Feb25-FISH2-3R4-rep3-m1bp-100x_Position005_4_cmle.ics	1	0	1	1	0.16831790021755513	0.7087378640776698	0.7156862745098038
1975	Feb25-FISH2-3R4-rep3-m1bp-100x_Position005_4_cmle.ics	2	0	1	1	0.13373203030983832	0.4027777777777778	0.39999999999999997
1976	Feb25-FISH2-3R4-rep3-m1bp-100x_Position005_4_cmle.ics	3	0	1	1	0.029974420586687898	0.11111111111111109	0.10833333333333332
1977	Feb25-FISH2-3R4-rep3-m1bp-100x_Position005_4_cmle.ics	4	0	1	1	0.13603775497035278	0.35975609756097554	0.35975609756097554
1978	Feb25-FISH2-3R4-rep3-m1bp-100x_Position005_4_cmle.ics	8	0	1	1	0.10606333438366487	0.4791666666666667	0.4693877551020408
1979	Feb25-FISH2-3R4-rep3-m1bp-100x_Position005_4_cmle.ics	9	0	1	1	0.0	0.0	0.0
1980	Feb25-FISH2-3R4-rep3-m1bp-100x_Position005_4_cmle.ics	10	0	1	1	0.0	0.0	0.0
1981	Feb25-FISH2-3R4-rep3-m1bp-100x_Position005_4_cmle.ics	11	0	1	1	0.14526065361241058	0.984375	0.6847826086956521
1982	Feb25-FISH2-3R4-rep3-m1bp-100x_Position005_4_cmle.ics	12	0	1	1	0.14756637827292504	0.7901234567901234	0.46715328467153283
1983	Feb25-FISH2-3R4-rep3-m1bp-100x_Position005_4_cmle.ics	13	0	1	1	0.27438123460122	0.9999999999999998	8.147950345432012E-4
1984	Feb25-FISH2-3R4-rep3-m1bp-100x_Position005_4_cmle.ics	14	0	1	1	0.0	0.0	0.0
1985	Feb25-FISH2-3R4-rep3-m1bp-100x_Position005_4_cmle.ics	15	0	1	1	0.0	0.0	0.0
1986	Feb25-FISH2-3R4-rep3-m1bp-100x_Position005_4_cmle.ics	18	0	1	1	0.10836905904417933	0.4519230769230769	0.4519230769230769
1987	Feb25-FISH2-3R4-rep3-m1bp-100x_Position005_4_cmle.ics	19	0	1	1	0.11989768234675159	0.6341463414634144	0.30057803468208083
1988	Feb25-FISH2-3R4-rep3-m1bp-100x_Position005_4_cmle.ics	20	0	1	1	0.0	0.0	0.0
1989	Feb25-FISH2-3R4-rep3-m1bp-100x_Position005_4_cmle.ics	20	0	2	1	0.16370645089652622	0.5378787878787877	0.21712538226299694
1990	Feb25-FISH2-3R4-rep3-m1bp-100x_Position005_4_cmle.ics	21	0	1	1	0.0023057246605144538	0.02	0.005681818181818181
1991	Feb25-FISH2-3R4-rep3-m1bp-100x_Position005_4_cmle.ics	21	0	2	1	0.0	0.0	0.0
1992	Feb25-FISH2-3R4-rep3-m1bp-100x_Position005_4_cmle.ics	23	0	1	1	0.0	0.0	0.0
1993	Feb25-FISH2-3R4-rep3-m1bp-100x_Position005_4_cmle.ics	26	0	1	1	0.18215224818064185	0.652892561983471	0.652892561983471
1994	Feb25-FISH2-3R4-rep3-m1bp-100x_Position005_4_cmle.ics	28	0	1	1	0.0	0.0	0.0
1995	Feb25-FISH2-3R4-rep3-m1bp-100x_Position005_4_cmle.ics	28	0	2	1	0.0	0.0	0.0
1996	Feb25-FISH2-3R4-rep3-m1bp-100x_Position005_4_cmle.ics	29	0	1	1	0.0	0.0	0.0
1997	Feb25-FISH2-3R4-rep3-m1bp-100x_Position005_4_cmle.ics	32	0	1	1	0.0	0.0	0.0
1998	Feb25-FISH2-3R4-rep3-m1bp-100x_Position005_4_cmle.ics	33	0	1	1	0.0	0.0	0.0
1999	Feb25-FISH2-3R4-rep3-m1bp-100x_Position005_4_cmle.ics	33	0	1	2	0.0	0.0	0.0
[truncated: 4,551 more rows]
