# Supplementary material for: M1BP cooperates with CP190 to activate transcription at TAD borders and promote chromatin insulator activity
Source: Nat Commun. 2021 Jul 7;12:4170. doi: 10.1038/s41467-021-24407-y (PMC8263732; doi:10.1038/s41467-021-24407-y)
Supplement: Supplementary file 6 — Source Data [file 41467_2021_24407_MOESM6_ESM.zip › Source Data_updated_060121/Source Data 8/Figure 8i/Figure 8i-tango-slide2/rep3/A_C.xls]

	Label	nuc.idx	tag	idx1	idx2	overlap	pcOverlap1	pcOverlap2
1	Feb25-FISH2-3R4-rep3-cp190-100x_Position001_0_cmle.ics	3	0	1	1	0.06917173981543362	0.4054054054054055	0.410958904109589
2	Feb25-FISH2-3R4-rep3-cp190-100x_Position001_0_cmle.ics	4	0	1	1	0.0	0.0	0.0
3	Feb25-FISH2-3R4-rep3-cp190-100x_Position001_0_cmle.ics	5	0	1	1	0.0	0.0	0.0
4	Feb25-FISH2-3R4-rep3-cp190-100x_Position001_0_cmle.ics	6	0	1	1	0.15678927691498284	0.3617021276595744	0.3383084577114427
5	Feb25-FISH2-3R4-rep3-cp190-100x_Position001_0_cmle.ics	8	0	1	1	0.0	0.0	0.0
6	Feb25-FISH2-3R4-rep3-cp190-100x_Position001_0_cmle.ics	10	0	1	1	0.0	0.0	0.0
7	Feb25-FISH2-3R4-rep3-cp190-100x_Position001_0_cmle.ics	11	0	1	1	0.0	0.0	0.0
8	Feb25-FISH2-3R4-rep3-cp190-100x_Position001_0_cmle.ics	13	0	1	1	0.08300608777852034	0.49315068493150677	0.5070422535211266
9	Feb25-FISH2-3R4-rep3-cp190-100x_Position001_0_cmle.ics	14	0	1	1	0.0046114493210289076	0.007722007722007722	0.007692307692307691
10	Feb25-FISH2-3R4-rep3-cp190-100x_Position001_0_cmle.ics	15	0	1	1	0.0	0.0	0.0
11	Feb25-FISH2-3R4-rep3-cp190-100x_Position001_0_cmle.ics	16	0	1	1	0.0	0.0	0.0
12	Feb25-FISH2-3R4-rep3-cp190-100x_Position001_0_cmle.ics	17	0	1	1	0.0	0.0	0.0
13	Feb25-FISH2-3R4-rep3-cp190-100x_Position001_0_cmle.ics	19	0	1	1	0.01152862330257227	0.0228310502283105	0.022727272727272728
14	Feb25-FISH2-3R4-rep3-cp190-100x_Position001_0_cmle.ics	21	0	1	1	0.23057246605144538	0.6535947712418301	0.6289308176100629
15	Feb25-FISH2-3R4-rep3-cp190-100x_Position001_0_cmle.ics	22	0	1	1	0.0	0.0	0.0
16	Feb25-FISH2-3R4-rep3-cp190-100x_Position001_0_cmle.ics	23	0	1	1	0.0	0.0	0.0
17	Feb25-FISH2-3R4-rep3-cp190-100x_Position001_0_cmle.ics	23	0	1	2	0.0	0.0	0.0
18	Feb25-FISH2-3R4-rep3-cp190-100x_Position001_0_cmle.ics	24	0	1	1	0.1798465235201274	0.467065868263473	0.49367088607594933
19	Feb25-FISH2-3R4-rep3-cp190-100x_Position001_0_cmle.ics	26	0	1	1	0.0	0.0	0.0
20	Feb25-FISH2-3R4-rep3-cp190-100x_Position001_0_cmle.ics	26	0	1	2	0.0	0.0	0.0
21	Feb25-FISH2-3R4-rep3-cp190-100x_Position001_0_cmle.ics	27	0	1	1	0.13603775497035278	0.43065693430656937	0.4244604316546762
22	Feb25-FISH2-3R4-rep3-cp190-100x_Position001_0_cmle.ics	28	0	1	1	0.0	0.0	0.0
23	Feb25-FISH2-3R4-rep3-cp190-100x_Position001_0_cmle.ics	28	0	2	1	0.016140072623601176	0.09210526315789472	0.055555555555555546
24	Feb25-FISH2-3R4-rep3-cp190-100x_Position001_0_cmle.ics	29	0	1	1	0.2144323934278442	0.596153846153846	0.5923566878980893
25	Feb25-FISH2-3R4-rep3-cp190-100x_Position001_0_cmle.ics	30	0	1	1	0.0	0.0	0.0
26	Feb25-FISH2-3R4-rep3-cp190-100x_Position001_0_cmle.ics	31	0	1	1	0.0	0.0	0.0
27	Feb25-FISH2-3R4-rep3-cp190-100x_Position001_0_cmle.ics	32	0	1	1	0.0	0.0	0.0
28	Feb25-FISH2-3R4-rep3-cp190-100x_Position001_0_cmle.ics	33	0	1	1	0.0	0.0	0.0
29	Feb25-FISH2-3R4-rep3-cp190-100x_Position001_0_cmle.ics	34	0	1	1	0.05533739185234689	0.1411764705882353	0.14285714285714285
30	Feb25-FISH2-3R4-rep3-cp190-100x_Position001_0_cmle.ics	36	0	1	1	0.10145188506263597	0.2857142857142857	0.28205128205128205
31	Feb25-FISH2-3R4-rep3-cp190-100x_Position001_0_cmle.ics	38	0	1	1	0.025362971265658993	0.11458333333333334	0.1134020618556701
32	Feb25-FISH2-3R4-rep3-cp190-100x_Position001_0_cmle.ics	40	0	1	1	0.18215224818064185	0.652892561983471	0.6475409836065573
33	Feb25-FISH2-3R4-rep3-cp190-100x_Position001_0_cmle.ics	41	0	1	1	0.03228014524720235	0.07368421052631577	0.07329842931937172
34	Feb25-FISH2-3R4-rep3-cp190-100x_Position001_0_cmle.ics	42	0	1	1	0.0	0.0	0.0
35	Feb25-FISH2-3R4-rep3-cp190-100x_Position001_0_cmle.ics	43	0	1	1	0.0	0.0	0.0
36	Feb25-FISH2-3R4-rep3-cp190-100x_Position001_0_cmle.ics	44	0	1	1	0.0	0.0	0.0
37	Feb25-FISH2-3R4-rep3-cp190-100x_Position001_0_cmle.ics	45	0	1	1	0.15448355225446841	0.32367149758454106	0.32211538461538464
38	Feb25-FISH2-3R4-rep3-cp190-100x_Position001_0_cmle.ics	46	0	1	1	0.0	0.0	0.0
39	Feb25-FISH2-3R4-rep3-cp190-100x_Position001_0_cmle.ics	47	0	1	1	0.0	0.0	0.0
40	Feb25-FISH2-3R4-rep3-cp190-100x_Position001_0_cmle.ics	48	0	1	1	0.0046114493210289076	0.02325581395348837	0.022727272727272724
41	Feb25-FISH2-3R4-rep3-cp190-100x_Position001_0_cmle.ics	50	0	1	1	0.0	0.0	0.0
42	Feb25-FISH2-3R4-rep3-cp190-100x_Position001_0_cmle.ics	51	0	1	1	0.03458586990771681	0.08571428571428572	0.12000000000000001
43	Feb25-FISH2-3R4-rep3-cp190-100x_Position001_0_cmle.ics	51	0	1	2	0.0	0.0	0.0
44	Feb25-FISH2-3R4-rep3-cp190-100x_Position001_0_cmle.ics	51	0	2	1	0.0	0.0	0.0
45	Feb25-FISH2-3R4-rep3-cp190-100x_Position001_0_cmle.ics	51	0	2	2	0.0	0.0	0.0
46	Feb25-FISH2-3R4-rep3-cp190-100x_Position001_0_cmle.ics	52	0	1	1	0.0	0.0	0.0
47	Feb25-FISH2-3R4-rep3-cp190-100x_Position001_0_cmle.ics	53	0	1	1	0.0	0.0	0.0
48	Feb25-FISH2-3R4-rep3-cp190-100x_Position001_0_cmle.ics	54	0	1	1	0.020751521944630084	0.06766917293233082	0.15
49	Feb25-FISH2-3R4-rep3-cp190-100x_Position001_0_cmle.ics	54	0	1	2	0.0	0.0	0.0
50	Feb25-FISH2-3R4-rep3-cp190-100x_Position001_0_cmle.ics	55	0	1	1	0.0	0.0	0.0
51	Feb25-FISH2-3R4-rep3-cp190-100x_Position001_0_cmle.ics	56	0	1	1	0.0	0.0	0.0
52	Feb25-FISH2-3R4-rep3-cp190-100x_Position001_0_cmle.ics	57	0	1	1	0.0	0.0	0.0
53	Feb25-FISH2-3R4-rep3-cp190-100x_Position001_0_cmle.ics	58	0	1	1	0.03919731922874571	0.11258278145695363	0.11258278145695363
54	Feb25-FISH2-3R4-rep3-cp190-100x_Position001_0_cmle.ics	59	0	1	1	0.04380876854977462	0.3015873015873015	0.3015873015873015
55	Feb25-FISH2-3R4-rep3-cp190-100x_Position001_0_cmle.ics	60	0	1	1	0.10836905904417933	0.30128205128205127	0.30718954248366015
56	Feb25-FISH2-3R4-rep3-cp190-100x_Position001_0_cmle.ics	61	0	1	1	0.013834347963086722	0.041666666666666664	0.04137931034482758
57	Feb25-FISH2-3R4-rep3-cp190-100x_Position001_0_cmle.ics	62	0	1	1	0.09914616040212151	0.5512820512820512	0.7962962962962961
58	Feb25-FISH2-3R4-rep3-cp190-100x_Position001_0_cmle.ics	64	0	1	1	0.013834347963086722	0.055045871559633024	0.039999999999999994
59	Feb25-FISH2-3R4-rep3-cp190-100x_Position001_0_cmle.ics	64	0	2	1	0.0	0.0	0.0
60	Feb25-FISH2-3R4-rep3-cp190-100x_Position001_0_cmle.ics	65	0	1	1	0.0	0.0	0.0
61	Feb25-FISH2-3R4-rep3-cp190-100x_Position001_0_cmle.ics	67	0	1	1	0.0	0.0	0.0
62	Feb25-FISH2-3R4-rep3-cp190-100x_Position001_0_cmle.ics	67	0	1	2	0.0	0.0	0.0
63	Feb25-FISH2-3R4-rep3-cp190-100x_Position001_0_cmle.ics	68	0	1	1	0.04611449321028908	0.26666666666666666	0.2631578947368421
64	Feb25-FISH2-3R4-rep3-cp190-100x_Position001_0_cmle.ics	69	0	1	1	0.0	0.0	0.0
65	Feb25-FISH2-3R4-rep3-cp190-100x_Position001_0_cmle.ics	71	0	1	1	0.0	0.0	0.0
66	Feb25-FISH2-3R4-rep3-cp190-100x_Position001_0_cmle.ics	71	0	1	2	0.0	0.0	0.0
67	Feb25-FISH2-3R4-rep3-cp190-100x_Position001_0_cmle.ics	71	0	2	1	0.0	0.0	0.0
68	Feb25-FISH2-3R4-rep3-cp190-100x_Position001_0_cmle.ics	71	0	2	2	0.009222898642057815	0.0689655172413793	0.06779661016949153
69	Feb25-FISH2-3R4-rep3-cp190-100x_Position001_0_cmle.ics	72	0	1	1	0.15217782759395396	0.3975903614457831	0.4
70	Feb25-FISH2-3R4-rep3-cp190-100x_Position001_0_cmle.ics	73	0	1	1	0.07378318913646252	0.2758620689655172	0.2758620689655172
71	Feb25-FISH2-3R4-rep3-cp190-100x_Position001_0_cmle.ics	75	0	1	1	0.0	0.0	0.0
72	Feb25-FISH2-3R4-rep3-cp190-100x_Position001_0_cmle.ics	77	0	1	1	0.03458586990771681	0.0925925925925926	0.0949367088607595
73	Feb25-FISH2-3R4-rep3-cp190-100x_Position001_0_cmle.ics	78	0	1	1	0.1291205809888094	0.3218390804597701	0.3255813953488372
74	Feb25-FISH2-3R4-rep3-cp190-100x_Position001_0_cmle.ics	79	0	1	1	0.11759195768623715	0.23611111111111105	0.23831775700934574
75	Feb25-FISH2-3R4-rep3-cp190-100x_Position002_1_cmle.ics	1	0	1	1	0.1706236248780696	0.7551020408163265	0.8222222222222222
76	Feb25-FISH2-3R4-rep3-cp190-100x_Position002_1_cmle.ics	2	0	1	1	0.0046114493210289076	0.012738853503184714	0.012738853503184714
77	Feb25-FISH2-3R4-rep3-cp190-100x_Position002_1_cmle.ics	3	0	1	1	0.13603775497035278	0.5315315315315315	0.5267857142857142
78	Feb25-FISH2-3R4-rep3-cp190-100x_Position002_1_cmle.ics	4	0	1	1	0.15448355225446841	0.48550724637681164	0.48905109489051096
79	Feb25-FISH2-3R4-rep3-cp190-100x_Position002_1_cmle.ics	5	0	1	1	0.15678927691498284	0.5714285714285713	0.5714285714285713
80	Feb25-FISH2-3R4-rep3-cp190-100x_Position002_1_cmle.ics	6	0	1	1	0.0	0.0	0.0
81	Feb25-FISH2-3R4-rep3-cp190-100x_Position002_1_cmle.ics	7	0	1	1	0.0	0.0	0.0
82	Feb25-FISH2-3R4-rep3-cp190-100x_Position002_1_cmle.ics	7	0	1	2	0.0	0.0	0.0
83	Feb25-FISH2-3R4-rep3-cp190-100x_Position002_1_cmle.ics	8	0	1	1	0.02305724660514454	0.07518796992481203	0.07575757575757575
84	Feb25-FISH2-3R4-rep3-cp190-100x_Position002_1_cmle.ics	9	0	1	1	0.0	0.0	0.0
85	Feb25-FISH2-3R4-rep3-cp190-100x_Position002_1_cmle.ics	9	0	2	1	0.0	0.0	0.0
86	Feb25-FISH2-3R4-rep3-cp190-100x_Position002_1_cmle.ics	10	0	1	1	0.0	0.0	0.0
87	Feb25-FISH2-3R4-rep3-cp190-100x_Position002_1_cmle.ics	11	0	1	1	0.14526065361241058	0.37058823529411766	0.37058823529411766
88	Feb25-FISH2-3R4-rep3-cp190-100x_Position002_1_cmle.ics	12	0	1	1	0.0	0.0	0.0
89	Feb25-FISH2-3R4-rep3-cp190-100x_Position002_1_cmle.ics	13	0	1	1	0.10145188506263597	0.6984126984126984	0.3893805309734513
90	Feb25-FISH2-3R4-rep3-cp190-100x_Position002_1_cmle.ics	13	0	2	1	0.0	0.0	0.0
91	Feb25-FISH2-3R4-rep3-cp190-100x_Position002_1_cmle.ics	14	0	1	1	0.14526065361241058	0.8399999999999999	0.4921875
92	Feb25-FISH2-3R4-rep3-cp190-100x_Position002_1_cmle.ics	15	0	1	1	0.0	0.0	0.0
93	Feb25-FISH2-3R4-rep3-cp190-100x_Position002_1_cmle.ics	16	0	1	1	0.0	0.0	0.0
94	Feb25-FISH2-3R4-rep3-cp190-100x_Position002_1_cmle.ics	17	0	1	1	0.0	0.0	0.0
95	Feb25-FISH2-3R4-rep3-cp190-100x_Position002_1_cmle.ics	18	0	1	1	0.0	0.0	0.0
96	Feb25-FISH2-3R4-rep3-cp190-100x_Position002_1_cmle.ics	18	0	1	2	0.0	0.0	0.0
97	Feb25-FISH2-3R4-rep3-cp190-100x_Position002_1_cmle.ics	19	0	1	1	0.0	0.0	0.0
98	Feb25-FISH2-3R4-rep3-cp190-100x_Position002_1_cmle.ics	20	0	1	1	0.07839463845749142	0.32380952380952377	0.32692307692307687
99	Feb25-FISH2-3R4-rep3-cp190-100x_Position002_1_cmle.ics	21	0	1	1	0.10606333438366487	0.5609756097560974	0.34586466165413526
100	Feb25-FISH2-3R4-rep3-cp190-100x_Position002_1_cmle.ics	23	0	1	1	0.0023057246605144538	0.007518796992481202	0.007575757575757574
101	Feb25-FISH2-3R4-rep3-cp190-100x_Position002_1_cmle.ics	24	0	1	1	0.08300608777852034	0.46153846153846145	0.21052631578947367
102	Feb25-FISH2-3R4-rep3-cp190-100x_Position002_1_cmle.ics	24	0	2	1	0.0	0.0	0.0
103	Feb25-FISH2-3R4-rep3-cp190-100x_Position002_1_cmle.ics	25	0	1	1	0.057643116512861345	0.2252252252252252	0.2252252252252252
104	Feb25-FISH2-3R4-rep3-cp190-100x_Position002_1_cmle.ics	26	0	1	1	0.0	0.0	0.0
105	Feb25-FISH2-3R4-rep3-cp190-100x_Position002_1_cmle.ics	27	0	1	1	0.0	0.0	0.0
106	Feb25-FISH2-3R4-rep3-cp190-100x_Position002_1_cmle.ics	28	0	1	1	0.13603775497035278	0.48360655737704916	0.5130434782608695
107	Feb25-FISH2-3R4-rep3-cp190-100x_Position002_1_cmle.ics	29	0	1	1	0.0	0.0	0.0
108	Feb25-FISH2-3R4-rep3-cp190-100x_Position002_1_cmle.ics	31	0	1	1	0.0	0.0	0.0
109	Feb25-FISH2-3R4-rep3-cp190-100x_Position002_1_cmle.ics	32	0	1	1	0.0	0.0	0.0
110	Feb25-FISH2-3R4-rep3-cp190-100x_Position002_1_cmle.ics	33	0	1	1	0.0	0.0	0.0
111	Feb25-FISH2-3R4-rep3-cp190-100x_Position002_1_cmle.ics	35	0	1	1	0.013834347963086722	0.04615384615384614	0.04651162790697674
112	Feb25-FISH2-3R4-rep3-cp190-100x_Position002_1_cmle.ics	36	0	1	1	0.0	0.0	0.0
113	Feb25-FISH2-3R4-rep3-cp190-100x_Position002_1_cmle.ics	38	0	1	1	0.0	0.0	0.0
114	Feb25-FISH2-3R4-rep3-cp190-100x_Position002_1_cmle.ics	39	0	1	1	0.0	0.0	0.0
115	Feb25-FISH2-3R4-rep3-cp190-100x_Position002_1_cmle.ics	40	0	1	1	0.027668695926173444	0.10909090909090909	0.11009174311926605
116	Feb25-FISH2-3R4-rep3-cp190-100x_Position002_1_cmle.ics	42	0	1	1	0.0	0.0	0.0
117	Feb25-FISH2-3R4-rep3-cp190-100x_Position002_1_cmle.ics	44	0	1	1	0.0	0.0	0.0
118	Feb25-FISH2-3R4-rep3-cp190-100x_Position002_1_cmle.ics	45	0	1	1	0.03228014524720235	0.10852713178294572	0.12612612612612611
119	Feb25-FISH2-3R4-rep3-cp190-100x_Position002_1_cmle.ics	47	0	1	1	0.0	0.0	0.0
120	Feb25-FISH2-3R4-rep3-cp190-100x_Position002_1_cmle.ics	48	0	1	1	0.0	0.0	0.0
121	Feb25-FISH2-3R4-rep3-cp190-100x_Position002_1_cmle.ics	49	0	1	1	0.0	0.0	0.0
122	Feb25-FISH2-3R4-rep3-cp190-100x_Position002_1_cmle.ics	50	0	1	1	0.0	0.0	0.0
123	Feb25-FISH2-3R4-rep3-cp190-100x_Position002_1_cmle.ics	52	0	1	1	0.009222898642057815	0.03846153846153846	0.03809523809523809
124	Feb25-FISH2-3R4-rep3-cp190-100x_Position002_1_cmle.ics	53	0	1	1	0.03228014524720235	0.09999999999999998	0.09999999999999998
125	Feb25-FISH2-3R4-rep3-cp190-100x_Position002_1_cmle.ics	54	0	1	1	0.0	0.0	0.0
126	Feb25-FISH2-3R4-rep3-cp190-100x_Position002_1_cmle.ics	54	0	1	2	0.0	0.0	0.0
127	Feb25-FISH2-3R4-rep3-cp190-100x_Position002_1_cmle.ics	54	0	2	1	0.0	0.0	0.0
128	Feb25-FISH2-3R4-rep3-cp190-100x_Position002_1_cmle.ics	54	0	2	2	0.03228014524720235	0.07954545454545454	0.08860759493670886
129	Feb25-FISH2-3R4-rep3-cp190-100x_Position002_1_cmle.ics	54	0	3	1	0.0	0.0	0.0
130	Feb25-FISH2-3R4-rep3-cp190-100x_Position002_1_cmle.ics	54	0	3	2	0.0	0.0	0.0
131	Feb25-FISH2-3R4-rep3-cp190-100x_Position002_1_cmle.ics	55	0	1	1	0.0	0.0	0.0
132	Feb25-FISH2-3R4-rep3-cp190-100x_Position002_1_cmle.ics	56	0	1	1	0.0	0.0	0.0
133	Feb25-FISH2-3R4-rep3-cp190-100x_Position002_1_cmle.ics	60	0	1	1	0.0945347110810926	0.271523178807947	0.271523178807947
134	Feb25-FISH2-3R4-rep3-cp190-100x_Position002_1_cmle.ics	62	0	1	1	0.0023057246605144538	0.009259259259259257	0.008403361344537813
135	Feb25-FISH2-3R4-rep3-cp190-100x_Position002_1_cmle.ics	63	0	1	1	0.0023057246605144538	0.007518796992481202	0.007462686567164179
136	Feb25-FISH2-3R4-rep3-cp190-100x_Position002_1_cmle.ics	64	0	1	1	0.1245091316677805	0.36734693877551017	0.36734693877551017
137	Feb25-FISH2-3R4-rep3-cp190-100x_Position002_1_cmle.ics	66	0	1	1	0.03919731922874571	0.2151898734177215	0.2179487179487179
138	Feb25-FISH2-3R4-rep3-cp190-100x_Position002_1_cmle.ics	67	0	1	1	0.0	0.0	0.0
139	Feb25-FISH2-3R4-rep3-cp190-100x_Position002_1_cmle.ics	69	0	1	1	0.0	0.0	0.0
140	Feb25-FISH2-3R4-rep3-cp190-100x_Position002_1_cmle.ics	70	0	1	1	0.03919731922874571	0.20731707317073164	0.20731707317073164
141	Feb25-FISH2-3R4-rep3-cp190-100x_Position002_1_cmle.ics	71	0	1	1	0.0	0.0	0.0
142	Feb25-FISH2-3R4-rep3-cp190-100x_Position002_1_cmle.ics	72	0	1	1	0.02305724660514454	0.0847457627118644	0.07462686567164178
143	Feb25-FISH2-3R4-rep3-cp190-100x_Position002_1_cmle.ics	73	0	1	1	0.0	0.0	0.0
144	Feb25-FISH2-3R4-rep3-cp190-100x_Position002_1_cmle.ics	74	0	1	1	0.0	0.0	0.0
145	Feb25-FISH2-3R4-rep3-cp190-100x_Position002_1_cmle.ics	79	0	1	1	0.05533739185234689	0.2264150943396226	0.1875
146	Feb25-FISH2-3R4-rep3-cp190-100x_Position002_1_cmle.ics	80	0	1	1	0.0	0.0	0.0
147	Feb25-FISH2-3R4-rep3-cp190-100x_Position002_1_cmle.ics	82	0	1	1	0.0	0.0	0.0
148	Feb25-FISH2-3R4-rep3-cp190-100x_Position002_1_cmle.ics	84	0	1	1	0.14526065361241058	0.5431034482758619	0.5431034482758619
149	Feb25-FISH2-3R4-rep3-cp190-100x_Position002_1_cmle.ics	85	0	1	1	0.006917173981543361	0.034482758620689655	0.034482758620689655
150	Feb25-FISH2-3R4-rep3-cp190-100x_Position002_1_cmle.ics	86	0	1	1	0.0	0.0	0.0
151	Feb25-FISH2-3R4-rep3-cp190-100x_Position002_1_cmle.ics	86	0	2	1	0.0645602904944047	0.33734939759036137	0.19718309859154926
152	Feb25-FISH2-3R4-rep3-cp190-100x_Position002_1_cmle.ics	87	0	1	1	0.14756637827292504	0.23703703703703705	0.22857142857142854
153	Feb25-FISH2-3R4-rep3-cp190-100x_Position002_1_cmle.ics	89	0	1	1	0.0	0.0	0.0
154	Feb25-FISH2-3R4-rep3-cp190-100x_Position002_1_cmle.ics	90	0	1	1	0.0	0.0	0.0
155	Feb25-FISH2-3R4-rep3-cp190-100x_Position002_1_cmle.ics	91	0	1	1	0.0	0.0	0.0
156	Feb25-FISH2-3R4-rep3-cp190-100x_Position002_1_cmle.ics	92	0	1	1	0.08761753709954924	0.3958333333333333	0.3958333333333333
157	Feb25-FISH2-3R4-rep3-cp190-100x_Position003_2_cmle.ics	1	0	1	1	0.0899232617600637	0.2867647058823529	0.28888888888888886
158	Feb25-FISH2-3R4-rep3-cp190-100x_Position003_2_cmle.ics	2	0	1	1	0.0	0.0	0.0
159	Feb25-FISH2-3R4-rep3-cp190-100x_Position003_2_cmle.ics	3	0	1	1	0.0	0.0	0.0
160	Feb25-FISH2-3R4-rep3-cp190-100x_Position003_2_cmle.ics	4	0	1	1	0.050725942531317986	0.3055555555555556	0.4
161	Feb25-FISH2-3R4-rep3-cp190-100x_Position003_2_cmle.ics	5	0	1	1	0.0	0.0	0.0
162	Feb25-FISH2-3R4-rep3-cp190-100x_Position003_2_cmle.ics	6	0	1	1	0.0	0.0	0.0
163	Feb25-FISH2-3R4-rep3-cp190-100x_Position003_2_cmle.ics	6	0	1	2	0.16831790021755513	0.7849462365591398	0.9480519480519479
164	Feb25-FISH2-3R4-rep3-cp190-100x_Position003_2_cmle.ics	7	0	1	1	0.0	0.0	0.0
165	Feb25-FISH2-3R4-rep3-cp190-100x_Position003_2_cmle.ics	8	0	1	1	0.04611449321028908	0.29850746268656714	0.303030303030303
166	Feb25-FISH2-3R4-rep3-cp190-100x_Position003_2_cmle.ics	9	0	1	1	0.0	0.0	0.0
167	Feb25-FISH2-3R4-rep3-cp190-100x_Position003_2_cmle.ics	11	0	1	1	0.029974420586687898	0.18309859154929573	0.18055555555555555
168	Feb25-FISH2-3R4-rep3-cp190-100x_Position003_2_cmle.ics	12	0	1	1	0.04611449321028908	0.3125	0.17699115044247787
169	Feb25-FISH2-3R4-rep3-cp190-100x_Position003_2_cmle.ics	14	0	1	1	0.13373203030983832	0.8055555555555556	0.4264705882352941
170	Feb25-FISH2-3R4-rep3-cp190-100x_Position003_2_cmle.ics	14	0	2	1	0.0	0.0	0.0
171	Feb25-FISH2-3R4-rep3-cp190-100x_Position003_2_cmle.ics	16	0	1	1	0.0	0.0	0.0
172	Feb25-FISH2-3R4-rep3-cp190-100x_Position003_2_cmle.ics	16	0	1	2	0.053031667191832436	0.13529411764705881	0.2346938775510204
173	Feb25-FISH2-3R4-rep3-cp190-100x_Position003_2_cmle.ics	17	0	1	1	0.050725942531317986	0.18333333333333332	0.18333333333333332
174	Feb25-FISH2-3R4-rep3-cp190-100x_Position003_2_cmle.ics	18	0	1	1	0.03689159456823126	0.10389610389610389	0.20253164556962025
175	Feb25-FISH2-3R4-rep3-cp190-100x_Position003_2_cmle.ics	19	0	1	1	0.03689159456823126	0.15841584158415842	0.13675213675213674
176	Feb25-FISH2-3R4-rep3-cp190-100x_Position003_2_cmle.ics	25	0	1	1	0.15448355225446841	0.5403225806451614	0.5403225806451614
177	Feb25-FISH2-3R4-rep3-cp190-100x_Position003_2_cmle.ics	26	0	1	1	0.0	0.0	0.0
178	Feb25-FISH2-3R4-rep3-cp190-100x_Position003_2_cmle.ics	27	0	1	1	0.0	0.0	0.0
179	Feb25-FISH2-3R4-rep3-cp190-100x_Position003_2_cmle.ics	28	0	1	1	0.01152862330257227	0.038167938931297704	0.03875968992248062
180	Feb25-FISH2-3R4-rep3-cp190-100x_Position003_2_cmle.ics	28	0	1	2	0.0	0.0	0.0
181	Feb25-FISH2-3R4-rep3-cp190-100x_Position003_2_cmle.ics	28	0	2	1	0.0	0.0	0.0
182	Feb25-FISH2-3R4-rep3-cp190-100x_Position003_2_cmle.ics	28	0	2	2	0.0	0.0	0.0
183	Feb25-FISH2-3R4-rep3-cp190-100x_Position003_2_cmle.ics	30	0	1	1	0.03458586990771681	0.10791366906474818	0.10791366906474818
184	Feb25-FISH2-3R4-rep3-cp190-100x_Position003_2_cmle.ics	31	0	1	1	0.0	0.0	0.0
185	Feb25-FISH2-3R4-rep3-cp190-100x_Position003_2_cmle.ics	32	0	1	1	0.06686601515491916	0.1883116883116883	0.1895424836601307
186	Feb25-FISH2-3R4-rep3-cp190-100x_Position003_2_cmle.ics	33	0	1	1	0.04842021787080353	0.18749999999999997	0.18584070796460175
187	Feb25-FISH2-3R4-rep3-cp190-100x_Position003_2_cmle.ics	35	0	1	1	0.06917173981543362	0.22727272727272724	0.4
188	Feb25-FISH2-3R4-rep3-cp190-100x_Position003_2_cmle.ics	35	0	1	2	0.0	0.0	0.0
189	Feb25-FISH2-3R4-rep3-cp190-100x_Position003_2_cmle.ics	36	0	1	1	0.04842021787080353	0.1981132075471698	0.1962616822429906
190	Feb25-FISH2-3R4-rep3-cp190-100x_Position003_2_cmle.ics	37	0	1	1	0.0	0.0	0.0
191	Feb25-FISH2-3R4-rep3-cp190-100x_Position003_2_cmle.ics	37	0	2	1	0.08070036311800588	0.3977272727272727	0.3723404255319148
192	Feb25-FISH2-3R4-rep3-cp190-100x_Position003_2_cmle.ics	39	0	1	1	0.0	0.0	0.0
193	Feb25-FISH2-3R4-rep3-cp190-100x_Position003_2_cmle.ics	40	0	1	1	0.11067478370469377	0.36641221374045796	0.3720930232558139
194	Feb25-FISH2-3R4-rep3-cp190-100x_Position003_2_cmle.ics	41	0	1	1	0.0	0.0	0.0
195	Feb25-FISH2-3R4-rep3-cp190-100x_Position003_2_cmle.ics	42	0	1	1	0.20290377012527194	0.6153846153846153	0.6197183098591549
196	Feb25-FISH2-3R4-rep3-cp190-100x_Position003_2_cmle.ics	43	0	1	1	0.0	0.0	0.0
197	Feb25-FISH2-3R4-rep3-cp190-100x_Position003_2_cmle.ics	43	0	1	2	0.0	0.0	0.0
198	Feb25-FISH2-3R4-rep3-cp190-100x_Position003_2_cmle.ics	43	0	2	1	0.0	0.0	0.0
199	Feb25-FISH2-3R4-rep3-cp190-100x_Position003_2_cmle.ics	43	0	2	2	0.0	0.0	0.0
200	Feb25-FISH2-3R4-rep3-cp190-100x_Position003_2_cmle.ics	44	0	1	1	0.0945347110810926	0.13804713804713803	0.5540540540540541
201	Feb25-FISH2-3R4-rep3-cp190-100x_Position003_2_cmle.ics	44	0	1	2	0.0	0.0	0.0
202	Feb25-FISH2-3R4-rep3-cp190-100x_Position003_2_cmle.ics	44	0	1	3	0.0	0.0	0.0
203	Feb25-FISH2-3R4-rep3-cp190-100x_Position003_2_cmle.ics	45	0	1	1	0.0023057246605144538	0.011494252873563218	0.012048192771084335
204	Feb25-FISH2-3R4-rep3-cp190-100x_Position003_2_cmle.ics	46	0	1	1	0.0	0.0	0.0
205	Feb25-FISH2-3R4-rep3-cp190-100x_Position003_2_cmle.ics	47	0	1	1	0.0	0.0	0.0
206	Feb25-FISH2-3R4-rep3-cp190-100x_Position003_2_cmle.ics	48	0	1	1	0.16601217555704068	0.43902439024390233	0.5294117647058824
207	Feb25-FISH2-3R4-rep3-cp190-100x_Position003_2_cmle.ics	49	0	1	1	0.0	0.0	0.0
208	Feb25-FISH2-3R4-rep3-cp190-100x_Position003_2_cmle.ics	50	0	1	1	0.1590950015754973	0.6634615384615383	0.6831683168316831
209	Feb25-FISH2-3R4-rep3-cp190-100x_Position003_2_cmle.ics	52	0	1	1	0.03228014524720235	0.10687022900763357	0.11764705882352938
210	Feb25-FISH2-3R4-rep3-cp190-100x_Position003_2_cmle.ics	53	0	1	1	0.0	0.0	0.0
211	Feb25-FISH2-3R4-rep3-cp190-100x_Position003_2_cmle.ics	54	0	1	1	0.07147746447594806	0.2743362831858407	0.23308270676691725
212	Feb25-FISH2-3R4-rep3-cp190-100x_Position003_2_cmle.ics	55	0	1	1	0.0	0.0	0.0
213	Feb25-FISH2-3R4-rep3-cp190-100x_Position003_2_cmle.ics	56	0	1	1	0.0	0.0	0.0
214	Feb25-FISH2-3R4-rep3-cp190-100x_Position003_2_cmle.ics	58	0	1	1	0.0	0.0	0.0
215	Feb25-FISH2-3R4-rep3-cp190-100x_Position003_2_cmle.ics	60	0	1	1	0.07839463845749142	0.586206896551724	0.346938775510204
216	Feb25-FISH2-3R4-rep3-cp190-100x_Position003_2_cmle.ics	62	0	1	1	0.025362971265658993	0.0909090909090909	0.09243697478991596
217	Feb25-FISH2-3R4-rep3-cp190-100x_Position003_2_cmle.ics	63	0	1	1	0.0	0.0	0.0
218	Feb25-FISH2-3R4-rep3-cp190-100x_Position003_2_cmle.ics	64	0	1	1	0.0	0.0	0.0
219	Feb25-FISH2-3R4-rep3-cp190-100x_Position003_2_cmle.ics	65	0	1	1	0.0	0.0	0.0
220	Feb25-FISH2-3R4-rep3-cp190-100x_Position003_2_cmle.ics	66	0	1	1	0.10145188506263597	0.32592592592592595	0.32592592592592595
221	Feb25-FISH2-3R4-rep3-cp190-100x_Position003_2_cmle.ics	68	0	1	1	0.0046114493210289076	0.04	0.04
222	Feb25-FISH2-3R4-rep3-cp190-100x_Position003_2_cmle.ics	69	0	1	1	0.01152862330257227	0.06493506493506493	0.0641025641025641
223	Feb25-FISH2-3R4-rep3-cp190-100x_Position003_2_cmle.ics	70	0	1	1	0.0	0.0	0.0
224	Feb25-FISH2-3R4-rep3-cp190-100x_Position003_2_cmle.ics	71	0	1	1	0.08070036311800588	0.2333333333333333	0.2333333333333333
225	Feb25-FISH2-3R4-rep3-cp190-100x_Position003_2_cmle.ics	73	0	1	1	0.009222898642057815	0.03361344537815125	0.03361344537815125
226	Feb25-FISH2-3R4-rep3-cp190-100x_Position003_2_cmle.ics	74	0	1	1	0.0	0.0	0.0
227	Feb25-FISH2-3R4-rep3-cp190-100x_Position003_2_cmle.ics	76	0	1	1	0.025362971265658993	0.07482993197278912	0.09649122807017545
228	Feb25-FISH2-3R4-rep3-cp190-100x_Position003_2_cmle.ics	77	0	1	1	0.0046114493210289076	0.030769230769230764	0.03125
229	Feb25-FISH2-3R4-rep3-cp190-100x_Position003_2_cmle.ics	78	0	1	1	0.07608891379697698	0.3626373626373626	0.3626373626373626
230	Feb25-FISH2-3R4-rep3-cp190-100x_Position003_2_cmle.ics	79	0	1	1	0.0	0.0	0.0
231	Feb25-FISH2-3R4-rep3-cp190-100x_Position003_2_cmle.ics	80	0	1	1	0.0	0.0	0.0
232	Feb25-FISH2-3R4-rep3-cp190-100x_Position003_2_cmle.ics	81	0	1	1	0.0023057246605144538	0.017241379310344824	0.007692307692307691
233	Feb25-FISH2-3R4-rep3-cp190-100x_Position003_2_cmle.ics	82	0	1	1	0.0	0.0	0.0
234	Feb25-FISH2-3R4-rep3-cp190-100x_Position003_2_cmle.ics	83	0	1	1	0.0	0.0	0.0
235	Feb25-FISH2-3R4-rep3-cp190-100x_Position003_2_cmle.ics	83	0	2	1	0.0	0.0	0.0
236	Feb25-FISH2-3R4-rep3-cp190-100x_Position003_2_cmle.ics	84	0	1	1	0.01844579728411563	0.08421052631578946	0.08421052631578946
237	Feb25-FISH2-3R4-rep3-cp190-100x_Position003_2_cmle.ics	85	0	1	1	0.08300608777852034	0.2222222222222222	0.22085889570552145
238	Feb25-FISH2-3R4-rep3-cp190-100x_Position003_2_cmle.ics	86	0	1	1	0.0	0.0	0.0
239	Feb25-FISH2-3R4-rep3-cp190-100x_Position004_3_cmle.ics	1	0	1	1	0.0023057246605144538	0.0068493150684931494	0.006802721088435373
240	Feb25-FISH2-3R4-rep3-cp190-100x_Position004_3_cmle.ics	2	0	1	1	0.0	0.0	0.0
241	Feb25-FISH2-3R4-rep3-cp190-100x_Position004_3_cmle.ics	2	0	1	2	0.0	0.0	0.0
242	Feb25-FISH2-3R4-rep3-cp190-100x_Position004_3_cmle.ics	3	0	1	1	0.0	0.0	0.0
243	Feb25-FISH2-3R4-rep3-cp190-100x_Position004_3_cmle.ics	4	0	1	1	0.03458586990771681	0.11278195488721804	0.11278195488721804
244	Feb25-FISH2-3R4-rep3-cp190-100x_Position004_3_cmle.ics	6	0	1	1	0.0645602904944047	0.3888888888888889	0.3499999999999999
245	Feb25-FISH2-3R4-rep3-cp190-100x_Position004_3_cmle.ics	8	0	1	1	0.07147746447594806	0.5535714285714285	0.3131313131313131
246	Feb25-FISH2-3R4-rep3-cp190-100x_Position004_3_cmle.ics	9	0	1	1	0.027668695926173444	0.08888888888888888	0.07594936708860758
247	Feb25-FISH2-3R4-rep3-cp190-100x_Position004_3_cmle.ics	10	0	1	1	0.0	0.0	0.0
248	Feb25-FISH2-3R4-rep3-cp190-100x_Position004_3_cmle.ics	10	0	2	1	0.10145188506263597	0.4943820224719101	0.2972972972972973
249	Feb25-FISH2-3R4-rep3-cp190-100x_Position004_3_cmle.ics	11	0	1	1	0.16831790021755513	0.49659863945578225	0.4899328859060402
250	Feb25-FISH2-3R4-rep3-cp190-100x_Position004_3_cmle.ics	13	0	1	1	0.016140072623601176	0.053435114503816786	0.053846153846153835
251	Feb25-FISH2-3R4-rep3-cp190-100x_Position004_3_cmle.ics	14	0	1	1	0.01152862330257227	0.056179775280898875	0.05813953488372092
252	Feb25-FISH2-3R4-rep3-cp190-100x_Position004_3_cmle.ics	15	0	1	1	0.0	0.0	0.0
253	Feb25-FISH2-3R4-rep3-cp190-100x_Position004_3_cmle.ics	15	0	1	2	0.0	0.0	0.0
254	Feb25-FISH2-3R4-rep3-cp190-100x_Position004_3_cmle.ics	17	0	1	1	0.006917173981543361	0.01923076923076923	0.01923076923076923
255	Feb25-FISH2-3R4-rep3-cp190-100x_Position004_3_cmle.ics	22	0	1	1	0.04842021787080353	0.2333333333333333	0.14583333333333331
256	Feb25-FISH2-3R4-rep3-cp190-100x_Position004_3_cmle.ics	22	0	2	1	0.0	0.0	0.0
257	Feb25-FISH2-3R4-rep3-cp190-100x_Position004_3_cmle.ics	23	0	1	1	0.053031667191832436	0.12994350282485875	0.1292134831460674
258	Feb25-FISH2-3R4-rep3-cp190-100x_Position004_3_cmle.ics	24	0	1	1	0.14756637827292504	0.33862433862433855	0.33684210526315783
259	Feb25-FISH2-3R4-rep3-cp190-100x_Position004_3_cmle.ics	25	0	1	1	0.0	0.0	0.0
260	Feb25-FISH2-3R4-rep3-cp190-100x_Position004_3_cmle.ics	27	0	1	1	0.04380876854977462	0.20430107526881716	0.1225806451612903
261	Feb25-FISH2-3R4-rep3-cp190-100x_Position004_3_cmle.ics	28	0	1	1	0.0023057246605144538	0.012820512820512818	0.009433962264150943
262	Feb25-FISH2-3R4-rep3-cp190-100x_Position004_3_cmle.ics	31	0	1	1	0.0	0.0	0.0
263	Feb25-FISH2-3R4-rep3-cp190-100x_Position004_3_cmle.ics	34	0	1	1	0.22134956740938755	0.4637681159420289	0.6760563380281689
264	Feb25-FISH2-3R4-rep3-cp190-100x_Position004_3_cmle.ics	35	0	1	1	0.0	0.0	0.0
265	Feb25-FISH2-3R4-rep3-cp190-100x_Position004_3_cmle.ics	35	0	2	1	0.0	0.0	0.0
266	Feb25-FISH2-3R4-rep3-cp190-100x_Position004_3_cmle.ics	36	0	1	1	0.0645602904944047	0.3218390804597701	0.3255813953488372
267	Feb25-FISH2-3R4-rep3-cp190-100x_Position004_3_cmle.ics	42	0	1	1	0.0	0.0	0.0
268	Feb25-FISH2-3R4-rep3-cp190-100x_Position004_3_cmle.ics	43	0	1	1	0.0046114493210289076	0.012738853503184714	0.012820512820512818
269	Feb25-FISH2-3R4-rep3-cp190-100x_Position004_3_cmle.ics	44	0	1	1	0.06686601515491916	0.2116788321167883	0.21323529411764705
270	Feb25-FISH2-3R4-rep3-cp190-100x_Position004_3_cmle.ics	46	0	1	1	0.006917173981543361	0.039999999999999994	0.053571428571428555
271	Feb25-FISH2-3R4-rep3-cp190-100x_Position004_3_cmle.ics	47	0	1	1	0.0	0.0	0.0
272	Feb25-FISH2-3R4-rep3-cp190-100x_Position004_3_cmle.ics	47	0	2	1	0.07839463845749142	0.47222222222222215	0.1197183098591549
273	Feb25-FISH2-3R4-rep3-cp190-100x_Position004_3_cmle.ics	47	0	3	1	0.13834347963086724	0.9677419354838711	0.2112676056338028
274	Feb25-FISH2-3R4-rep3-cp190-100x_Position004_3_cmle.ics	48	0	1	1	0.0	0.0	0.0
275	Feb25-FISH2-3R4-rep3-cp190-100x_Position004_3_cmle.ics	50	0	1	1	0.0	0.0	0.0
276	Feb25-FISH2-3R4-rep3-cp190-100x_Position004_3_cmle.ics	52	0	1	1	0.05533739185234689	0.1764705882352941	0.2016806722689075
277	Feb25-FISH2-3R4-rep3-cp190-100x_Position004_3_cmle.ics	53	0	1	1	0.0	0.0	0.0
278	Feb25-FISH2-3R4-rep3-cp190-100x_Position004_3_cmle.ics	54	0	1	1	0.04380876854977462	0.22891566265060234	0.2261904761904762
279	Feb25-FISH2-3R4-rep3-cp190-100x_Position004_3_cmle.ics	56	0	1	1	0.0	0.0	0.0
280	Feb25-FISH2-3R4-rep3-cp190-100x_Position004_3_cmle.ics	57	0	1	1	0.03458586990771681	0.1923076923076923	0.27272727272727276
281	Feb25-FISH2-3R4-rep3-cp190-100x_Position004_3_cmle.ics	58	0	1	1	0.09222898642057815	0.24691358024691357	0.24844720496894412
282	Feb25-FISH2-3R4-rep3-cp190-100x_Position004_3_cmle.ics	59	0	1	1	0.1936808714832141	0.22105263157894733	0.22105263157894733
283	Feb25-FISH2-3R4-rep3-cp190-100x_Position004_3_cmle.ics	60	0	1	1	0.0	0.0	0.0
284	Feb25-FISH2-3R4-rep3-cp190-100x_Position004_3_cmle.ics	61	0	1	1	0.03919731922874571	0.10828025477707007	0.15887850467289716
285	Feb25-FISH2-3R4-rep3-cp190-100x_Position004_3_cmle.ics	62	0	1	1	0.016140072623601176	0.0457516339869281	0.04999999999999999
286	Feb25-FISH2-3R4-rep3-cp190-100x_Position004_3_cmle.ics	63	0	1	1	0.10145188506263597	0.3283582089552239	0.25882352941176473
287	Feb25-FISH2-3R4-rep3-cp190-100x_Position004_3_cmle.ics	64	0	1	1	0.13142630564932387	0.3958333333333333	0.3904109589041095
288	Feb25-FISH2-3R4-rep3-cp190-100x_Position004_3_cmle.ics	65	0	1	1	0.02305724660514454	0.06944444444444445	0.06249999999999999
289	Feb25-FISH2-3R4-rep3-cp190-100x_Position004_3_cmle.ics	66	0	1	1	0.17292934953858402	0.5952380952380951	0.5905511811023622
290	Feb25-FISH2-3R4-rep3-cp190-100x_Position004_3_cmle.ics	68	0	1	1	0.0	0.0	0.0
291	Feb25-FISH2-3R4-rep3-cp190-100x_Position004_3_cmle.ics	68	0	1	2	0.0	0.0	0.0
292	Feb25-FISH2-3R4-rep3-cp190-100x_Position004_3_cmle.ics	68	0	2	1	0.0	0.0	0.0
293	Feb25-FISH2-3R4-rep3-cp190-100x_Position004_3_cmle.ics	68	0	2	2	0.0	0.0	0.0
294	Feb25-FISH2-3R4-rep3-cp190-100x_Position004_3_cmle.ics	70	0	1	1	0.0	0.0	0.0
295	Feb25-FISH2-3R4-rep3-cp190-100x_Position004_3_cmle.ics	72	0	1	1	0.06225456583389025	0.1343283582089552	0.1467391304347826
296	Feb25-FISH2-3R4-rep3-cp190-100x_Position004_3_cmle.ics	73	0	1	1	0.0	0.0	0.0
297	Feb25-FISH2-3R4-rep3-cp190-100x_Position004_3_cmle.ics	75	0	1	1	0.10606333438366487	0.73015873015873	0.8363636363636364
298	Feb25-FISH2-3R4-rep3-cp190-100x_Position004_3_cmle.ics	76	0	1	1	0.0	0.0	0.0
299	Feb25-FISH2-3R4-rep3-cp190-100x_Position004_3_cmle.ics	76	0	1	2	0.0	0.0	0.0
300	Feb25-FISH2-3R4-rep3-cp190-100x_Position005_4_cmle.ics	2	0	1	1	0.10375760972315042	0.7499999999999999	0.31690140845070414
301	Feb25-FISH2-3R4-rep3-cp190-100x_Position005_4_cmle.ics	3	0	1	1	0.0	0.0	0.0
302	Feb25-FISH2-3R4-rep3-cp190-100x_Position005_4_cmle.ics	3	0	2	1	0.0	0.0	0.0
303	Feb25-FISH2-3R4-rep3-cp190-100x_Position005_4_cmle.ics	4	0	1	1	0.0853118124390348	0.2569444444444445	0.25517241379310346
304	Feb25-FISH2-3R4-rep3-cp190-100x_Position005_4_cmle.ics	6	0	1	1	0.0645602904944047	0.4590163934426229	0.3943661971830985
305	Feb25-FISH2-3R4-rep3-cp190-100x_Position005_4_cmle.ics	6	0	1	2	0.0	0.0	0.0
306	Feb25-FISH2-3R4-rep3-cp190-100x_Position005_4_cmle.ics	7	0	1	1	0.0	0.0	0.0
307	Feb25-FISH2-3R4-rep3-cp190-100x_Position005_4_cmle.ics	8	0	1	1	0.04611449321028908	0.13245033112582782	0.13422818791946306
308	Feb25-FISH2-3R4-rep3-cp190-100x_Position005_4_cmle.ics	9	0	1	1	0.18676369750167077	0.38388625592417064	0.3820754716981132
309	Feb25-FISH2-3R4-rep3-cp190-100x_Position005_4_cmle.ics	10	0	1	1	0.13142630564932387	0.34131736526946105	0.38775510204081626
310	Feb25-FISH2-3R4-rep3-cp190-100x_Position005_4_cmle.ics	11	0	1	1	0.0899232617600637	0.28057553956834524	0.27464788732394363
311	Feb25-FISH2-3R4-rep3-cp190-100x_Position005_4_cmle.ics	13	0	1	1	0.013834347963086722	0.06185567010309277	0.07317073170731705
312	Feb25-FISH2-3R4-rep3-cp190-100x_Position005_4_cmle.ics	15	0	1	1	0.0	0.0	0.0
313	Feb25-FISH2-3R4-rep3-cp190-100x_Position005_4_cmle.ics	19	0	1	1	0.14526065361241058	0.38414634146341453	0.38414634146341453
314	Feb25-FISH2-3R4-rep3-cp190-100x_Position005_4_cmle.ics	20	0	1	1	0.04842021787080353	0.1409395973154362	0.1418918918918919
315	Feb25-FISH2-3R4-rep3-cp190-100x_Position005_4_cmle.ics	21	0	1	1	0.0	0.0	0.0
316	Feb25-FISH2-3R4-rep3-cp190-100x_Position005_4_cmle.ics	22	0	1	1	0.016140072623601176	0.051094890510948905	0.051094890510948905
317	Feb25-FISH2-3R4-rep3-cp190-100x_Position005_4_cmle.ics	23	0	1	1	0.0023057246605144538	0.013888888888888888	0.016666666666666666
318	Feb25-FISH2-3R4-rep3-cp190-100x_Position005_4_cmle.ics	24	0	1	1	0.04842021787080353	0.1337579617834395	0.30434782608695654
319	Feb25-FISH2-3R4-rep3-cp190-100x_Position005_4_cmle.ics	24	0	1	2	0.03228014524720235	0.089171974522293	0.16091954022988506
320	Feb25-FISH2-3R4-rep3-cp190-100x_Position005_4_cmle.ics	26	0	1	1	0.08300608777852034	0.2535211267605633	0.2553191489361702
321	Feb25-FISH2-3R4-rep3-cp190-100x_Position005_4_cmle.ics	27	0	1	1	0.15448355225446841	0.4407894736842105	0.4437086092715232
322	Feb25-FISH2-3R4-rep3-cp190-100x_Position005_4_cmle.ics	30	0	1	1	0.0	0.0	0.0
323	Feb25-FISH2-3R4-rep3-cp190-100x_Position005_4_cmle.ics	30	0	2	1	0.0	0.0	0.0
324	Feb25-FISH2-3R4-rep3-cp190-100x_Position005_4_cmle.ics	31	0	1	1	0.059948841173375796	0.19548872180451124	0.1969696969696969
325	Feb25-FISH2-3R4-rep3-cp190-100x_Position005_4_cmle.ics	32	0	1	1	0.025362971265658993	0.10784313725490195	0.10784313725490195
326	Feb25-FISH2-3R4-rep3-cp190-100x_Position005_4_cmle.ics	35	0	1	1	0.0046114493210289076	0.013333333333333332	0.013245033112582781
327	Feb25-FISH2-3R4-rep3-cp190-100x_Position005_4_cmle.ics	36	0	1	1	0.25132398799607547	0.6770186335403727	0.633720930232558
328	Feb25-FISH2-3R4-rep3-cp190-100x_Position005_4_cmle.ics	37	0	1	1	0.01152862330257227	0.078125	0.07692307692307691
329	Feb25-FISH2-3R4-rep3-cp190-100x_Position005_4_cmle.ics	38	0	1	1	0.01152862330257227	0.09090909090909091	0.08064516129032259
330	Feb25-FISH2-3R4-rep3-cp190-100x_Position005_4_cmle.ics	39	0	1	1	0.013834347963086722	0.06593406593406592	0.048780487804878044
331	Feb25-FISH2-3R4-rep3-cp190-100x_Position005_4_cmle.ics	40	0	1	1	0.11298050836520823	0.37984496124031003	0.3288590604026845
332	Feb25-FISH2-3R4-rep3-cp190-100x_Position005_4_cmle.ics	41	0	1	1	0.13142630564932387	0.441860465116279	0.43511450381679384
333	Feb25-FISH2-3R4-rep3-cp190-100x_Position005_4_cmle.ics	42	0	1	1	0.19829232080424303	0.40566037735849053	0.40566037735849053
334	Feb25-FISH2-3R4-rep3-cp190-100x_Position005_4_cmle.ics	43	0	1	1	0.0	0.0	0.0
335	Feb25-FISH2-3R4-rep3-cp190-100x_Position005_4_cmle.ics	44	0	1	1	0.0046114493210289076	0.02150537634408602	0.015748031496062992
336	Feb25-FISH2-3R4-rep3-cp190-100x_Position005_4_cmle.ics	45	0	1	1	0.01152862330257227	0.040983606557377046	0.04201680672268907
337	Feb25-FISH2-3R4-rep3-cp190-100x_Position005_4_cmle.ics	47	0	1	1	0.2536297126565899	0.6285714285714284	0.49549549549549543
338	Feb25-FISH2-3R4-rep3-cp190-100x_Position005_4_cmle.ics	47	0	2	1	0.0	0.0	0.0
339	Feb25-FISH2-3R4-rep3-cp190-100x_Position005_4_cmle.ics	48	0	1	1	0.0	0.0	0.0
340	Feb25-FISH2-3R4-rep3-cp190-100x_Position005_4_cmle.ics	50	0	1	1	0.0	0.0	0.0
341	Feb25-FISH2-3R4-rep3-cp190-100x_Position005_4_cmle.ics	51	0	1	1	0.0	0.0	0.0
342	Feb25-FISH2-3R4-rep3-cp190-100x_Position005_4_cmle.ics	53	0	1	1	0.07839463845749142	0.2193548387096774	0.22222222222222218
343	Feb25-FISH2-3R4-rep3-cp190-100x_Position005_4_cmle.ics	55	0	1	1	0.0853118124390348	0.21893491124260353	0.21764705882352942
344	Feb25-FISH2-3R4-rep3-cp190-100x_Position005_4_cmle.ics	56	0	1	1	0.0	0.0	0.0
345	Feb25-FISH2-3R4-rep3-cp190-100x_Position005_4_cmle.ics	57	0	1	1	0.0	0.0	0.0
346	Feb25-FISH2-3R4-rep3-cp190-100x_Position005_4_cmle.ics	57	0	1	2	0.029974420586687898	0.14130434782608695	0.24074074074074067
347	Feb25-FISH2-3R4-rep3-cp190-100x_Position005_4_cmle.ics	58	0	1	1	0.17523507419909848	0.6666666666666666	0.8172043010752686
348	Feb25-FISH2-3R4-rep3-cp190-100x_Position005_4_cmle.ics	59	0	1	1	0.0	0.0	0.0
349	Feb25-FISH2-3R4-rep3-cp190-100x_Position005_4_cmle.ics	59	0	1	2	0.0	0.0	0.0
350	Feb25-FISH2-3R4-rep3-cp190-100x_Position005_4_cmle.ics	59	0	1	3	0.0	0.0	0.0
351	Feb25-FISH2-3R4-rep3-cp190-100x_Position005_4_cmle.ics	59	0	2	1	0.0	0.0	0.0
352	Feb25-FISH2-3R4-rep3-cp190-100x_Position005_4_cmle.ics	59	0	2	2	0.0	0.0	0.0
353	Feb25-FISH2-3R4-rep3-cp190-100x_Position005_4_cmle.ics	59	0	2	3	0.0	0.0	0.0
354	Feb25-FISH2-3R4-rep3-cp190-100x_Position005_4_cmle.ics	60	0	1	1	0.0046114493210289076	0.030769230769230764	0.028571428571428567
355	Feb25-FISH2-3R4-rep3-cp190-100x_Position005_4_cmle.ics	61	0	1	1	0.12681485632829495	0.3072625698324022	0.3055555555555555
356	Feb25-FISH2-3R4-rep3-cp190-100x_Position005_4_cmle.ics	62	0	1	1	0.0	0.0	0.0
357	Feb25-FISH2-3R4-rep3-cp190-100x_Position005_4_cmle.ics	63	0	1	1	0.0	0.0	0.0
358	Feb25-FISH2-3R4-rep3-cp190-100x_Position005_4_cmle.ics	65	0	1	1	0.01152862330257227	0.05434782608695652	0.05555555555555555
359	Feb25-FISH2-3R4-rep3-cp190-100x_Position005_4_cmle.ics	66	0	1	1	0.0	0.0	0.0
360	Feb25-FISH2-3R4-rep3-cp190-100x_Position005_4_cmle.ics	66	0	1	2	0.0	0.0	0.0
361	Feb25-FISH2-3R4-rep3-cp190-100x_Position005_4_cmle.ics	66	0	1	3	0.0	0.0	0.0
362	Feb25-FISH2-3R4-rep3-cp190-100x_Position005_4_cmle.ics	66	0	2	1	0.0	0.0	0.0
363	Feb25-FISH2-3R4-rep3-cp190-100x_Position005_4_cmle.ics	66	0	2	2	0.0	0.0	0.0
364	Feb25-FISH2-3R4-rep3-cp190-100x_Position005_4_cmle.ics	66	0	2	3	0.0	0.0	0.0
365	Feb25-FISH2-3R4-rep3-cp190-100x_Position005_4_cmle.ics	67	0	1	1	0.009222898642057815	0.054794520547945195	0.05405405405405406
366	Feb25-FISH2-3R4-rep3-cp190-100x_Position005_4_cmle.ics	68	0	1	1	0.0	0.0	0.0
367	Feb25-FISH2-3R4-rep3-cp190-100x_Position005_4_cmle.ics	69	0	1	1	0.13603775497035278	0.5	0.5
368	Feb25-FISH2-3R4-rep3-cp190-100x_Position005_4_cmle.ics	70	0	1	1	0.0	0.0	0.0
369	Feb25-FISH2-3R4-rep3-cp190-100x_Position005_4_cmle.ics	72	0	1	1	0.0	0.0	0.0
370	Feb25-FISH2-3R4-rep3-cp190-100x_Position005_4_cmle.ics	72	0	2	1	0.15448355225446841	0.9436619718309859	0.20364741641337386
371	Feb25-FISH2-3R4-rep3-cp190-100x_Position005_4_cmle.ics	74	0	1	1	0.013834347963086722	0.05405405405405405	0.041666666666666664
372	Feb25-FISH2-3R4-rep3-cp190-100x_Position005_4_cmle.ics	75	0	1	1	0.029974420586687898	0.10655737704918031	0.10655737704918031
373	Feb25-FISH2-3R4-rep3-cp190-100x_Position005_4_cmle.ics	78	0	1	1	0.0	0.0	0.0
374	Feb25-FISH2-3R4-rep3-cp190-100x_Position005_4_cmle.ics	78	0	1	2	0.03458586990771681	0.10714285714285714	0.25
375	Feb25-FISH2-3R4-rep3-cp190-100x_Position005_4_cmle.ics	79	0	1	1	0.0	0.0	0.0
376	Feb25-FISH2-3R4-rep3-cp190-100x_Position005_4_cmle.ics	80	0	1	1	0.0	0.0	0.0
377	Feb25-FISH2-3R4-rep3-cp190-100x_Position005_4_cmle.ics	82	0	1	1	0.025362971265658993	0.07236842105263157	0.07236842105263157
378	Feb25-FISH2-3R4-rep3-cp190-100x_Position005_4_cmle.ics	83	0	1	1	0.0	0.0	0.0
379	Feb25-FISH2-3R4-rep3-cp190-100x_Position005_4_cmle.ics	88	0	1	1	0.0	0.0	0.0
380	Feb25-FISH2-3R4-rep3-cp190-100x_Position006_5_cmle.ics	2	0	1	1	0.0	0.0	0.0
381	Feb25-FISH2-3R4-rep3-cp190-100x_Position006_5_cmle.ics	2	0	1	2	0.0	0.0	0.0
382	Feb25-FISH2-3R4-rep3-cp190-100x_Position006_5_cmle.ics	2	0	2	1	0.0	0.0	0.0
383	Feb25-FISH2-3R4-rep3-cp190-100x_Position006_5_cmle.ics	2	0	2	2	0.07147746447594806	0.37349397590361433	0.27192982456140347
384	Feb25-FISH2-3R4-rep3-cp190-100x_Position006_5_cmle.ics	3	0	1	1	0.06686601515491916	0.21641791044776118	0.21481481481481482
385	Feb25-FISH2-3R4-rep3-cp190-100x_Position006_5_cmle.ics	4	0	1	1	0.013834347963086722	0.10526315789473684	0.10714285714285711
386	Feb25-FISH2-3R4-rep3-cp190-100x_Position006_5_cmle.ics	5	0	1	1	0.0	0.0	0.0
387	Feb25-FISH2-3R4-rep3-cp190-100x_Position006_5_cmle.ics	6	0	1	1	0.0	0.0	0.0
388	Feb25-FISH2-3R4-rep3-cp190-100x_Position006_5_cmle.ics	7	0	1	1	0.053031667191832436	0.27380952380952384	0.22115384615384615
389	Feb25-FISH2-3R4-rep3-cp190-100x_Position006_5_cmle.ics	8	0	1	1	0.0	0.0	0.0
390	Feb25-FISH2-3R4-rep3-cp190-100x_Position006_5_cmle.ics	11	0	1	1	0.025362971265658993	0.16417910447761194	0.16417910447761194
391	Feb25-FISH2-3R4-rep3-cp190-100x_Position006_5_cmle.ics	12	0	1	1	0.13142630564932387	0.2953367875647668	0.30978260869565216
392	Feb25-FISH2-3R4-rep3-cp190-100x_Position006_5_cmle.ics	13	0	1	1	0.35508159771922587	0.77	0.7777777777777778
393	Feb25-FISH2-3R4-rep3-cp190-100x_Position006_5_cmle.ics	14	0	1	1	0.0	0.0	0.0
394	Feb25-FISH2-3R4-rep3-cp190-100x_Position006_5_cmle.ics	14	0	2	1	0.0	0.0	0.0
395	Feb25-FISH2-3R4-rep3-cp190-100x_Position006_5_cmle.ics	15	0	1	1	0.0	0.0	0.0
396	Feb25-FISH2-3R4-rep3-cp190-100x_Position006_5_cmle.ics	16	0	1	1	0.12681485632829495	0.25581395348837205	0.25462962962962954
397	Feb25-FISH2-3R4-rep3-cp190-100x_Position006_5_cmle.ics	17	0	1	1	0.08300608777852034	0.2857142857142857	0.2857142857142857
398	Feb25-FISH2-3R4-rep3-cp190-100x_Position006_5_cmle.ics	18	0	1	1	0.07147746447594806	0.2421875	0.24409448818897633
399	Feb25-FISH2-3R4-rep3-cp190-100x_Position006_5_cmle.ics	19	0	1	1	0.0	0.0	0.0
400	Feb25-FISH2-3R4-rep3-cp190-100x_Position006_5_cmle.ics	20	0	1	1	0.0	0.0	0.0
401	Feb25-FISH2-3R4-rep3-cp190-100x_Position006_5_cmle.ics	21	0	1	1	0.0	0.0	0.0
402	Feb25-FISH2-3R4-rep3-cp190-100x_Position006_5_cmle.ics	22	0	1	1	0.11067478370469377	0.3582089552238805	0.36090225563909767
403	Feb25-FISH2-3R4-rep3-cp190-100x_Position006_5_cmle.ics	23	0	1	1	0.0	0.0	0.0
404	Feb25-FISH2-3R4-rep3-cp190-100x_Position006_5_cmle.ics	23	0	1	2	0.0	0.0	0.0
405	Feb25-FISH2-3R4-rep3-cp190-100x_Position006_5_cmle.ics	24	0	1	1	0.0	0.0	0.0
406	Feb25-FISH2-3R4-rep3-cp190-100x_Position006_5_cmle.ics	25	0	1	1	0.23287819071195984	0.6917808219178081	0.696551724137931
407	Feb25-FISH2-3R4-rep3-cp190-100x_Position006_5_cmle.ics	26	0	1	1	0.0	0.0	0.0
408	Feb25-FISH2-3R4-rep3-cp190-100x_Position006_5_cmle.ics	27	0	1	1	0.0	0.0	0.0
409	Feb25-FISH2-3R4-rep3-cp190-100x_Position006_5_cmle.ics	28	0	1	1	0.009222898642057815	0.036036036036036036	0.035714285714285705
410	Feb25-FISH2-3R4-rep3-cp190-100x_Position006_5_cmle.ics	29	0	1	1	0.11528623302572269	0.1838235294117647	0.1838235294117647
411	Feb25-FISH2-3R4-rep3-cp190-100x_Position006_5_cmle.ics	30	0	1	1	0.0	0.0	0.0
412	Feb25-FISH2-3R4-rep3-cp190-100x_Position006_5_cmle.ics	31	0	1	1	0.053031667191832436	0.1678832116788321	0.1678832116788321
413	Feb25-FISH2-3R4-rep3-cp190-100x_Position006_5_cmle.ics	32	0	1	1	0.0	0.0	0.0
414	Feb25-FISH2-3R4-rep3-cp190-100x_Position006_5_cmle.ics	34	0	1	1	0.0645602904944047	0.2692307692307692	0.2718446601941747
415	Feb25-FISH2-3R4-rep3-cp190-100x_Position006_5_cmle.ics	36	0	1	1	0.0	0.0	0.0
416	Feb25-FISH2-3R4-rep3-cp190-100x_Position006_5_cmle.ics	37	0	1	1	0.0	0.0	0.0
417	Feb25-FISH2-3R4-rep3-cp190-100x_Position006_5_cmle.ics	38	0	1	1	0.19829232080424303	0.26874999999999993	0.5374999999999999
418	Feb25-FISH2-3R4-rep3-cp190-100x_Position006_5_cmle.ics	39	0	1	1	0.0	0.0	0.0
419	Feb25-FISH2-3R4-rep3-cp190-100x_Position006_5_cmle.ics	41	0	1	1	0.0	0.0	0.0
420	Feb25-FISH2-3R4-rep3-cp190-100x_Position006_5_cmle.ics	42	0	1	1	0.050725942531317986	0.1981981981981982	0.2018348623853211
421	Feb25-FISH2-3R4-rep3-cp190-100x_Position006_5_cmle.ics	44	0	1	1	0.0	0.0	0.0
422	Feb25-FISH2-3R4-rep3-cp190-100x_Position006_5_cmle.ics	47	0	1	1	0.0	0.0	0.0
423	Feb25-FISH2-3R4-rep3-cp190-100x_Position006_5_cmle.ics	48	0	1	1	0.0	0.0	0.0
424	Feb25-FISH2-3R4-rep3-cp190-100x_Position006_5_cmle.ics	49	0	1	1	0.016140072623601176	0.05982905982905982	0.05932203389830508
425	Feb25-FISH2-3R4-rep3-cp190-100x_Position006_5_cmle.ics	50	0	1	1	0.04150304388926017	0.14634146341463414	0.14634146341463414
426	Feb25-FISH2-3R4-rep3-cp190-100x_Position006_5_cmle.ics	52	0	1	1	0.0	0.0	0.0
427	Feb25-FISH2-3R4-rep3-cp190-100x_Position006_5_cmle.ics	54	0	1	1	0.0	0.0	0.0
428	Feb25-FISH2-3R4-rep3-cp190-100x_Position006_5_cmle.ics	54	0	2	1	0.0	0.0	0.0
429	Feb25-FISH2-3R4-rep3-cp190-100x_Position006_5_cmle.ics	55	0	1	1	0.01152862330257227	0.04716981132075471	0.046728971962616814
430	Feb25-FISH2-3R4-rep3-cp190-100x_Position006_5_cmle.ics	56	0	1	1	0.04150304388926017	0.056962025316455694	0.056782334384858045
431	Feb25-FISH2-3R4-rep3-cp190-100x_Position006_5_cmle.ics	58	0	1	1	0.01844579728411563	0.10389610389610389	0.10256410256410255
432	Feb25-FISH2-3R4-rep3-cp190-100x_Position006_5_cmle.ics	61	0	1	1	0.0	0.0	0.0
433	Feb25-FISH2-3R4-rep3-cp190-100x_Position006_5_cmle.ics	62	0	1	1	0.0	0.0	0.0
434	Feb25-FISH2-3R4-rep3-cp190-100x_Position006_5_cmle.ics	62	0	1	2	0.0	0.0	0.0
435	Feb25-FISH2-3R4-rep3-cp190-100x_Position006_5_cmle.ics	63	0	1	1	0.04842021787080353	0.24418604651162787	0.35
436	Feb25-FISH2-3R4-rep3-cp190-100x_Position006_5_cmle.ics	63	0	1	2	0.0	0.0	0.0
437	Feb25-FISH2-3R4-rep3-cp190-100x_Position006_5_cmle.ics	65	0	1	1	0.0	0.0	0.0
438	Feb25-FISH2-3R4-rep3-cp190-100x_Position006_5_cmle.ics	66	0	1	1	0.04150304388926017	0.25	0.25
439	Feb25-FISH2-3R4-rep3-cp190-100x_Position006_5_cmle.ics	68	0	1	1	0.0	0.0	0.0
440	Feb25-FISH2-3R4-rep3-cp190-100x_Position006_5_cmle.ics	69	0	1	1	0.0	0.0	0.0
441	Feb25-FISH2-3R4-rep3-cp190-100x_Position006_5_cmle.ics	70	0	1	1	0.0	0.0	0.0
442	Feb25-FISH2-3R4-rep3-cp190-100x_Position006_5_cmle.ics	72	0	1	1	0.1706236248780696	0.4900662251655629	0.49333333333333335
443	Feb25-FISH2-3R4-rep3-cp190-100x_Position006_5_cmle.ics	73	0	1	1	0.013834347963086722	0.08955223880597013	0.05454545454545454
444	Feb25-FISH2-3R4-rep3-cp190-100x_Position007_6_cmle.ics	1	0	1	1	0.6571315282466194	0.7421875000000001	0.7480314960629921
445	Feb25-FISH2-3R4-rep3-cp190-100x_Position007_6_cmle.ics	2	0	1	1	0.0	0.0	0.0
446	Feb25-FISH2-3R4-rep3-cp190-100x_Position007_6_cmle.ics	3	0	1	1	0.10145188506263597	0.28947368421052627	0.5789473684210525
447	Feb25-FISH2-3R4-rep3-cp190-100x_Position007_6_cmle.ics	4	0	1	1	0.0	0.0	0.0
448	Feb25-FISH2-3R4-rep3-cp190-100x_Position007_6_cmle.ics	5	0	1	1	0.19829232080424303	0.6515151515151514	0.7678571428571427
449	Feb25-FISH2-3R4-rep3-cp190-100x_Position007_6_cmle.ics	6	0	1	1	0.14526065361241058	0.2635983263598326	0.24705882352941172
450	Feb25-FISH2-3R4-rep3-cp190-100x_Position007_6_cmle.ics	7	0	1	1	0.09684043574160706	0.4941176470588235	0.3181818181818181
451	Feb25-FISH2-3R4-rep3-cp190-100x_Position007_6_cmle.ics	8	0	1	1	0.0	0.0	0.0
452	Feb25-FISH2-3R4-rep3-cp190-100x_Position007_6_cmle.ics	9	0	1	1	0.0	0.0	0.0
453	Feb25-FISH2-3R4-rep3-cp190-100x_Position007_6_cmle.ics	12	0	1	1	0.0	0.0	0.0
454	Feb25-FISH2-3R4-rep3-cp190-100x_Position007_6_cmle.ics	13	0	1	1	0.05533739185234689	0.14723926380368096	0.18897637795275588
455	Feb25-FISH2-3R4-rep3-cp190-100x_Position007_6_cmle.ics	15	0	1	1	0.025362971265658993	0.06077348066298343	0.0728476821192053
456	Feb25-FISH2-3R4-rep3-cp190-100x_Position007_6_cmle.ics	15	0	2	1	0.0	0.0	0.0
457	Feb25-FISH2-3R4-rep3-cp190-100x_Position007_6_cmle.ics	16	0	1	1	0.0	0.0	0.0
458	Feb25-FISH2-3R4-rep3-cp190-100x_Position007_6_cmle.ics	17	0	1	1	0.10606333438366487	0.6388888888888888	0.4259259259259258
459	Feb25-FISH2-3R4-rep3-cp190-100x_Position007_6_cmle.ics	21	0	1	1	0.020751521944630084	0.056603773584905655	0.06870229007633587
460	Feb25-FISH2-3R4-rep3-cp190-100x_Position007_6_cmle.ics	23	0	1	1	0.0	0.0	0.0
461	Feb25-FISH2-3R4-rep3-cp190-100x_Position007_6_cmle.ics	24	0	1	1	0.15448355225446841	0.5775862068965516	0.5929203539823009
462	Feb25-FISH2-3R4-rep3-cp190-100x_Position007_6_cmle.ics	25	0	1	1	0.0	0.0	0.0
463	Feb25-FISH2-3R4-rep3-cp190-100x_Position007_6_cmle.ics	26	0	1	1	0.01152862330257227	0.054945054945054944	0.04504504504504504
464	Feb25-FISH2-3R4-rep3-cp190-100x_Position007_6_cmle.ics	27	0	1	1	0.0	0.0	0.0
465	Feb25-FISH2-3R4-rep3-cp190-100x_Position007_6_cmle.ics	27	0	1	2	0.0	0.0	0.0
466	Feb25-FISH2-3R4-rep3-cp190-100x_Position007_6_cmle.ics	27	0	2	1	0.0	0.0	0.0
467	Feb25-FISH2-3R4-rep3-cp190-100x_Position007_6_cmle.ics	27	0	2	2	0.0	0.0	0.0
468	Feb25-FISH2-3R4-rep3-cp190-100x_Position007_6_cmle.ics	28	0	1	1	0.0	0.0	0.0
469	Feb25-FISH2-3R4-rep3-cp190-100x_Position007_6_cmle.ics	29	0	1	1	0.0	0.0	0.0
470	Feb25-FISH2-3R4-rep3-cp190-100x_Position007_6_cmle.ics	29	0	1	2	0.0	0.0	0.0
471	Feb25-FISH2-3R4-rep3-cp190-100x_Position007_6_cmle.ics	30	0	1	1	0.04611449321028908	0.16260162601626016	0.17391304347826086
472	Feb25-FISH2-3R4-rep3-cp190-100x_Position007_6_cmle.ics	32	0	1	1	0.06686601515491916	0.25663716814159293	0.2543859649122807
473	Feb25-FISH2-3R4-rep3-cp190-100x_Position007_6_cmle.ics	33	0	1	1	0.0	0.0	0.0
474	Feb25-FISH2-3R4-rep3-cp190-100x_Position007_6_cmle.ics	34	0	1	1	0.03228014524720235	0.1272727272727273	0.0915032679738562
475	Feb25-FISH2-3R4-rep3-cp190-100x_Position007_6_cmle.ics	35	0	1	1	0.11759195768623715	0.3695652173913044	0.3722627737226277
476	Feb25-FISH2-3R4-rep3-cp190-100x_Position007_6_cmle.ics	36	0	1	1	0.01152862330257227	0.05747126436781609	0.043478260869565216
477	Feb25-FISH2-3R4-rep3-cp190-100x_Position007_6_cmle.ics	38	0	1	1	0.0	0.0	0.0
478	Feb25-FISH2-3R4-rep3-cp190-100x_Position007_6_cmle.ics	38	0	1	2	0.0	0.0	0.0
479	Feb25-FISH2-3R4-rep3-cp190-100x_Position007_6_cmle.ics	40	0	1	1	0.020751521944630084	0.09473684210526315	0.05389221556886228
480	Feb25-FISH2-3R4-rep3-cp190-100x_Position007_6_cmle.ics	40	0	1	2	0.0	0.0	0.0
481	Feb25-FISH2-3R4-rep3-cp190-100x_Position007_6_cmle.ics	40	0	2	1	0.0	0.0	0.0
482	Feb25-FISH2-3R4-rep3-cp190-100x_Position007_6_cmle.ics	40	0	2	2	0.10375760972315042	0.2760736196319018	0.49999999999999994
483	Feb25-FISH2-3R4-rep3-cp190-100x_Position007_6_cmle.ics	41	0	1	1	0.0	0.0	0.0
484	Feb25-FISH2-3R4-rep3-cp190-100x_Position007_6_cmle.ics	42	0	1	1	0.0	0.0	0.0
485	Feb25-FISH2-3R4-rep3-cp190-100x_Position007_6_cmle.ics	43	0	1	1	0.0	0.0	0.0
486	Feb25-FISH2-3R4-rep3-cp190-100x_Position007_6_cmle.ics	44	0	1	1	0.013834347963086722	0.053571428571428555	0.039999999999999994
487	Feb25-FISH2-3R4-rep3-cp190-100x_Position007_6_cmle.ics	45	0	1	1	0.006917173981543361	0.017441860465116275	0.022058823529411763
488	Feb25-FISH2-3R4-rep3-cp190-100x_Position007_6_cmle.ics	46	0	1	1	0.11067478370469377	0.6233766233766233	0.6153846153846153
489	Feb25-FISH2-3R4-rep3-cp190-100x_Position007_6_cmle.ics	47	0	1	1	0.0	0.0	0.0
490	Feb25-FISH2-3R4-rep3-cp190-100x_Position007_6_cmle.ics	49	0	1	1	0.0	0.0	0.0
491	Feb25-FISH2-3R4-rep3-cp190-100x_Position007_6_cmle.ics	51	0	1	1	0.0	0.0	0.0
492	Feb25-FISH2-3R4-rep3-cp190-100x_Position007_6_cmle.ics	51	0	2	1	0.03458586990771681	0.15789473684210525	0.05681818181818181
493	Feb25-FISH2-3R4-rep3-cp190-100x_Position007_6_cmle.ics	52	0	1	1	0.057643116512861345	0.18115942028985507	0.18115942028985507
494	Feb25-FISH2-3R4-rep3-cp190-100x_Position007_6_cmle.ics	53	0	1	1	0.0899232617600637	0.2867647058823529	0.2867647058823529
495	Feb25-FISH2-3R4-rep3-cp190-100x_Position007_6_cmle.ics	54	0	1	1	0.0	0.0	0.0
496	Feb25-FISH2-3R4-rep3-cp190-100x_Position007_6_cmle.ics	55	0	1	1	0.01152862330257227	0.03968253968253968	0.04504504504504504
497	Feb25-FISH2-3R4-rep3-cp190-100x_Position007_6_cmle.ics	56	0	1	1	0.0046114493210289076	0.013888888888888888	0.01379310344827586
498	Feb25-FISH2-3R4-rep3-cp190-100x_Position007_6_cmle.ics	58	0	1	1	0.0	0.0	0.0
499	Feb25-FISH2-3R4-rep3-cp190-100x_Position008_7_cmle.ics	1	0	1	1	0.0	0.0	0.0
500	Feb25-FISH2-3R4-rep3-cp190-100x_Position008_7_cmle.ics	1	0	2	1	0.33663580043511027	0.9999999999999999	0.5703125
501	Feb25-FISH2-3R4-rep3-cp190-100x_Position008_7_cmle.ics	2	0	1	1	0.08761753709954924	0.31147540983606553	0.3140495867768594
502	Feb25-FISH2-3R4-rep3-cp190-100x_Position008_7_cmle.ics	3	0	1	1	0.05533739185234689	0.15384615384615383	0.15384615384615383
503	Feb25-FISH2-3R4-rep3-cp190-100x_Position008_7_cmle.ics	4	0	1	1	0.0	0.0	0.0
504	Feb25-FISH2-3R4-rep3-cp190-100x_Position008_7_cmle.ics	6	0	1	1	0.0	0.0	0.0
505	Feb25-FISH2-3R4-rep3-cp190-100x_Position008_7_cmle.ics	7	0	1	1	0.0	0.0	0.0
506	Feb25-FISH2-3R4-rep3-cp190-100x_Position008_7_cmle.ics	7	0	1	2	0.0	0.0	0.0
507	Feb25-FISH2-3R4-rep3-cp190-100x_Position008_7_cmle.ics	8	0	1	1	0.0	0.0	0.0
508	Feb25-FISH2-3R4-rep3-cp190-100x_Position008_7_cmle.ics	8	0	1	2	0.0	0.0	0.0
509	Feb25-FISH2-3R4-rep3-cp190-100x_Position008_7_cmle.ics	8	0	2	1	0.0	0.0	0.0
510	Feb25-FISH2-3R4-rep3-cp190-100x_Position008_7_cmle.ics	8	0	2	2	0.0	0.0	0.0
511	Feb25-FISH2-3R4-rep3-cp190-100x_Position008_7_cmle.ics	9	0	1	1	0.01844579728411563	0.07843137254901959	0.09756097560975607
512	Feb25-FISH2-3R4-rep3-cp190-100x_Position008_7_cmle.ics	10	0	1	1	0.0	0.0	0.0
513	Feb25-FISH2-3R4-rep3-cp190-100x_Position008_7_cmle.ics	14	0	1	1	0.0	0.0	0.0
514	Feb25-FISH2-3R4-rep3-cp190-100x_Position008_7_cmle.ics	15	0	1	1	0.0	0.0	0.0
515	Feb25-FISH2-3R4-rep3-cp190-100x_Position008_7_cmle.ics	17	0	1	1	0.050725942531317986	0.2156862745098039	0.2156862745098039
516	Feb25-FISH2-3R4-rep3-cp190-100x_Position008_7_cmle.ics	18	0	1	1	0.0	0.0	0.0
517	Feb25-FISH2-3R4-rep3-cp190-100x_Position008_7_cmle.ics	19	0	1	1	0.05533739185234689	0.19834710743801648	0.17777777777777776
518	Feb25-FISH2-3R4-rep3-cp190-100x_Position008_7_cmle.ics	20	0	1	1	0.20059804546475749	0.3425196850393701	0.3438735177865613
519	Feb25-FISH2-3R4-rep3-cp190-100x_Position008_7_cmle.ics	21	0	1	1	0.0	0.0	0.0
520	Feb25-FISH2-3R4-rep3-cp190-100x_Position008_7_cmle.ics	21	0	1	2	0.0	0.0	0.0
521	Feb25-FISH2-3R4-rep3-cp190-100x_Position008_7_cmle.ics	22	0	1	1	0.0	0.0	0.0
522	Feb25-FISH2-3R4-rep3-cp190-100x_Position008_7_cmle.ics	22	0	2	1	0.1798465235201274	0.6666666666666665	0.40837696335078527
523	Feb25-FISH2-3R4-rep3-cp190-100x_Position008_7_cmle.ics	23	0	1	1	0.03919731922874571	0.14406779661016947	0.1382113821138211
524	Feb25-FISH2-3R4-rep3-cp190-100x_Position008_7_cmle.ics	24	0	1	1	0.2144323934278442	0.7153846153846153	0.8454545454545455
525	Feb25-FISH2-3R4-rep3-cp190-100x_Position008_7_cmle.ics	25	0	1	1	0.06225456583389025	0.1888111888111888	0.18493150684931503
526	Feb25-FISH2-3R4-rep3-cp190-100x_Position008_7_cmle.ics	26	0	1	1	0.15678927691498284	0.5271317829457364	0.5271317829457364
527	Feb25-FISH2-3R4-rep3-cp190-100x_Position008_7_cmle.ics	27	0	1	1	0.04150304388926017	0.15126050420168066	0.12080536912751676
528	Feb25-FISH2-3R4-rep3-cp190-100x_Position008_7_cmle.ics	28	0	1	1	0.19598659614372857	0.5902777777777778	0.5985915492957745
529	Feb25-FISH2-3R4-rep3-cp190-100x_Position008_7_cmle.ics	29	0	1	1	0.0	0.0	0.0
530	Feb25-FISH2-3R4-rep3-cp190-100x_Position008_7_cmle.ics	31	0	1	1	0.0	0.0	0.0
531	Feb25-FISH2-3R4-rep3-cp190-100x_Position008_7_cmle.ics	32	0	1	1	0.0	0.0	0.0
532	Feb25-FISH2-3R4-rep3-cp190-100x_Position008_7_cmle.ics	34	0	1	1	0.0	0.0	0.0
533	Feb25-FISH2-3R4-rep3-cp190-100x_Position008_7_cmle.ics	37	0	1	1	0.0	0.0	0.0
534	Feb25-FISH2-3R4-rep3-cp190-100x_Position008_7_cmle.ics	38	0	1	1	0.0	0.0	0.0
535	Feb25-FISH2-3R4-rep3-cp190-100x_Position008_7_cmle.ics	39	0	1	1	0.0	0.0	0.0
536	Feb25-FISH2-3R4-rep3-cp190-100x_Position008_7_cmle.ics	41	0	1	1	0.0	0.0	0.0
537	Feb25-FISH2-3R4-rep3-cp190-100x_Position008_7_cmle.ics	42	0	1	1	0.053031667191832436	0.26436781609195403	0.3709677419354839
538	Feb25-FISH2-3R4-rep3-cp190-100x_Position008_7_cmle.ics	43	0	1	1	0.0	0.0	0.0
539	Feb25-FISH2-3R4-rep3-cp190-100x_Position008_7_cmle.ics	44	0	1	1	0.0853118124390348	0.6491228070175439	0.3217391304347826
540	Feb25-FISH2-3R4-rep3-cp190-100x_Position008_7_cmle.ics	48	0	1	1	0.1245091316677805	0.782608695652174	0.84375
541	Feb25-FISH2-3R4-rep3-cp190-100x_Position008_7_cmle.ics	49	0	1	1	0.0	0.0	0.0
542	Feb25-FISH2-3R4-rep3-cp190-100x_Position008_7_cmle.ics	50	0	1	1	0.0	0.0	0.0
543	Feb25-FISH2-3R4-rep3-cp190-100x_Position008_7_cmle.ics	52	0	1	1	0.19137514682269965	0.47701149425287354	0.4742857142857142
544	Feb25-FISH2-3R4-rep3-cp190-100x_Position008_7_cmle.ics	53	0	1	1	0.0	0.0	0.0
545	Feb25-FISH2-3R4-rep3-cp190-100x_Position008_7_cmle.ics	55	0	1	1	0.0	0.0	0.0
546	Feb25-FISH2-3R4-rep3-cp190-100x_Position008_7_cmle.ics	56	0	1	1	0.0	0.0	0.0
547	Feb25-FISH2-3R4-rep3-cp190-100x_Position008_7_cmle.ics	57	0	1	1	0.0046114493210289076	0.02631578947368421	0.015625
548	Feb25-FISH2-3R4-rep3-cp190-100x_Position008_7_cmle.ics	58	0	1	1	0.0	0.0	0.0
549	Feb25-FISH2-3R4-rep3-cp190-100x_Position008_7_cmle.ics	58	0	1	2	0.0	0.0	0.0
550	Feb25-FISH2-3R4-rep3-cp190-100x_Position008_7_cmle.ics	58	0	2	1	0.0	0.0	0.0
551	Feb25-FISH2-3R4-rep3-cp190-100x_Position008_7_cmle.ics	58	0	2	2	0.0	0.0	0.0
552	Feb25-FISH2-3R4-rep3-cp190-100x_Position008_7_cmle.ics	61	0	1	1	0.029974420586687898	0.09558823529411763	0.09701492537313432
553	Feb25-FISH2-3R4-rep3-cp190-100x_Position008_7_cmle.ics	62	0	1	1	0.14064920429138167	0.43884892086330923	0.43884892086330923
554	Feb25-FISH2-3R4-rep3-cp190-100x_Position008_7_cmle.ics	63	0	1	1	0.0	0.0	0.0
555	Feb25-FISH2-3R4-rep3-cp190-100x_Position008_7_cmle.ics	63	0	2	1	0.06225456583389025	0.5192307692307692	0.2109375
556	Feb25-FISH2-3R4-rep3-cp190-100x_Position008_7_cmle.ics	64	0	1	1	0.0	0.0	0.0
557	Feb25-FISH2-3R4-rep3-cp190-100x_Position008_7_cmle.ics	65	0	1	1	0.12220340700726605	0.5047619047619047	0.4862385321100917
558	Feb25-FISH2-3R4-rep3-cp190-100x_Position008_7_cmle.ics	66	0	1	1	0.0	0.0	0.0
559	Feb25-FISH2-3R4-rep3-cp190-100x_Position008_7_cmle.ics	67	0	1	1	0.0	0.0	0.0
560	Feb25-FISH2-3R4-rep3-cp190-100x_Position008_7_cmle.ics	67	0	2	1	0.11067478370469377	0.4528301886792452	0.15434083601286172
561	Feb25-FISH2-3R4-rep3-cp190-100x_Position008_7_cmle.ics	68	0	1	1	0.027668695926173444	0.10344827586206894	0.10256410256410255
562	Feb25-FISH2-3R4-rep3-cp190-100x_Position009_8_cmle.ics	1	0	1	1	0.17754079885961294	0.5238095238095237	0.5167785234899328
563	Feb25-FISH2-3R4-rep3-cp190-100x_Position009_8_cmle.ics	2	0	1	1	0.025362971265658993	0.047008547008547	0.04602510460251046
564	Feb25-FISH2-3R4-rep3-cp190-100x_Position009_8_cmle.ics	3	0	1	1	0.013834347963086722	0.08695652173913043	0.04545454545454544
565	Feb25-FISH2-3R4-rep3-cp190-100x_Position009_8_cmle.ics	4	0	1	1	0.0	0.0	0.0
566	Feb25-FISH2-3R4-rep3-cp190-100x_Position009_8_cmle.ics	4	0	1	2	0.0	0.0	0.0
567	Feb25-FISH2-3R4-rep3-cp190-100x_Position009_8_cmle.ics	7	0	1	1	0.0	0.0	0.0
568	Feb25-FISH2-3R4-rep3-cp190-100x_Position009_8_cmle.ics	7	0	2	1	0.0	0.0	0.0
569	Feb25-FISH2-3R4-rep3-cp190-100x_Position009_8_cmle.ics	8	0	1	1	0.17754079885961294	0.6695652173913043	0.5703703703703703
570	Feb25-FISH2-3R4-rep3-cp190-100x_Position009_8_cmle.ics	10	0	1	1	0.0	0.0	0.0
571	Feb25-FISH2-3R4-rep3-cp190-100x_Position009_8_cmle.ics	12	0	1	1	0.2144323934278442	0.7045454545454544	0.7045454545454544
572	Feb25-FISH2-3R4-rep3-cp190-100x_Position009_8_cmle.ics	13	0	1	1	0.22134956740938755	0.7679999999999999	0.7218045112781953
573	Feb25-FISH2-3R4-rep3-cp190-100x_Position009_8_cmle.ics	14	0	1	1	0.0	0.0	0.0
574	Feb25-FISH2-3R4-rep3-cp190-100x_Position009_8_cmle.ics	14	0	1	2	0.0	0.0	0.0
575	Feb25-FISH2-3R4-rep3-cp190-100x_Position009_8_cmle.ics	15	0	1	1	0.0	0.0	0.0
576	Feb25-FISH2-3R4-rep3-cp190-100x_Position009_8_cmle.ics	16	0	1	1	0.15448355225446841	0.4926470588235294	0.40606060606060607
577	Feb25-FISH2-3R4-rep3-cp190-100x_Position009_8_cmle.ics	17	0	1	1	0.13142630564932387	0.4672131147540983	0.475
578	Feb25-FISH2-3R4-rep3-cp190-100x_Position009_8_cmle.ics	18	0	1	1	0.06225456583389025	0.1377551020408163	0.10843373493975901
579	Feb25-FISH2-3R4-rep3-cp190-100x_Position009_8_cmle.ics	18	0	2	1	0.0	0.0	0.0
580	Feb25-FISH2-3R4-rep3-cp190-100x_Position009_8_cmle.ics	20	0	1	1	0.0023057246605144538	0.007575757575757574	0.007633587786259541
581	Feb25-FISH2-3R4-rep3-cp190-100x_Position009_8_cmle.ics	21	0	1	1	0.016140072623601176	0.041916167664670656	0.055999999999999994
582	Feb25-FISH2-3R4-rep3-cp190-100x_Position009_8_cmle.ics	22	0	1	1	0.0	0.0	0.0
583	Feb25-FISH2-3R4-rep3-cp190-100x_Position009_8_cmle.ics	24	0	1	1	0.14295492895189613	0.6458333333333334	0.6526315789473682
584	Feb25-FISH2-3R4-rep3-cp190-100x_Position009_8_cmle.ics	25	0	1	1	0.08300608777852034	0.23684210526315788	0.24
585	Feb25-FISH2-3R4-rep3-cp190-100x_Position009_8_cmle.ics	26	0	1	1	0.06686601515491916	0.22834645669291337	0.18012422360248448
586	Feb25-FISH2-3R4-rep3-cp190-100x_Position009_8_cmle.ics	27	0	1	1	0.016140072623601176	0.10144927536231885	0.053435114503816786
587	Feb25-FISH2-3R4-rep3-cp190-100x_Position009_8_cmle.ics	28	0	1	1	0.0	0.0	0.0
588	Feb25-FISH2-3R4-rep3-cp190-100x_Position009_8_cmle.ics	30	0	1	1	0.11759195768623715	0.35915492957746475	0.36170212765957444
589	Feb25-FISH2-3R4-rep3-cp190-100x_Position009_8_cmle.ics	31	0	1	1	0.06686601515491916	0.11372549019607842	0.13302752293577982
590	Feb25-FISH2-3R4-rep3-cp190-100x_Position009_8_cmle.ics	32	0	1	1	0.01844579728411563	0.09411764705882353	0.09195402298850575
591	Feb25-FISH2-3R4-rep3-cp190-100x_Position009_8_cmle.ics	33	0	1	1	0.07147746447594806	0.18787878787878787	0.18902439024390238
592	Feb25-FISH2-3R4-rep3-cp190-100x_Position009_8_cmle.ics	35	0	1	1	0.0	0.0	0.0
593	Feb25-FISH2-3R4-rep3-cp190-100x_Position009_8_cmle.ics	36	0	1	1	0.016140072623601176	0.0648148148148148	0.11864406779661016
594	Feb25-FISH2-3R4-rep3-cp190-100x_Position009_8_cmle.ics	36	0	1	2	0.0	0.0	0.0
595	Feb25-FISH2-3R4-rep3-cp190-100x_Position009_8_cmle.ics	36	0	1	3	0.0	0.0	0.0
596	Feb25-FISH2-3R4-rep3-cp190-100x_Position009_8_cmle.ics	36	0	2	1	0.0	0.0	0.0
597	Feb25-FISH2-3R4-rep3-cp190-100x_Position009_8_cmle.ics	36	0	2	2	0.0	0.0	0.0
598	Feb25-FISH2-3R4-rep3-cp190-100x_Position009_8_cmle.ics	36	0	2	3	0.0	0.0	0.0
599	Feb25-FISH2-3R4-rep3-cp190-100x_Position009_8_cmle.ics	36	0	3	1	0.0	0.0	0.0
600	Feb25-FISH2-3R4-rep3-cp190-100x_Position009_8_cmle.ics	36	0	3	2	0.0	0.0	0.0
601	Feb25-FISH2-3R4-rep3-cp190-100x_Position009_8_cmle.ics	36	0	3	3	0.0	0.0	0.0
602	Feb25-FISH2-3R4-rep3-cp190-100x_Position009_8_cmle.ics	37	0	1	1	0.0	0.0	0.0
603	Feb25-FISH2-3R4-rep3-cp190-100x_Position009_8_cmle.ics	38	0	1	1	0.04380876854977462	0.1241830065359477	0.1225806451612903
604	Feb25-FISH2-3R4-rep3-cp190-100x_Position009_8_cmle.ics	39	0	1	1	0.01152862330257227	0.0641025641025641	0.0641025641025641
605	Feb25-FISH2-3R4-rep3-cp190-100x_Position009_8_cmle.ics	41	0	1	1	0.0	0.0	0.0
606	Feb25-FISH2-3R4-rep3-cp190-100x_Position009_8_cmle.ics	43	0	1	1	0.01844579728411563	0.05755395683453236	0.057142857142857134
607	Feb25-FISH2-3R4-rep3-cp190-100x_Position009_8_cmle.ics	44	0	1	1	0.02305724660514454	0.08849557522123894	0.08928571428571427
608	Feb25-FISH2-3R4-rep3-cp190-100x_Position009_8_cmle.ics	45	0	1	1	0.0046114493210289076	0.02	0.02
609	Feb25-FISH2-3R4-rep3-cp190-100x_Position009_8_cmle.ics	46	0	1	1	0.08761753709954924	0.12709030100334448	0.2794117647058823
610	Feb25-FISH2-3R4-rep3-cp190-100x_Position009_8_cmle.ics	46	0	1	2	0.0	0.0	0.0
611	Feb25-FISH2-3R4-rep3-cp190-100x_Position009_8_cmle.ics	47	0	1	1	0.0	0.0	0.0
612	Feb25-FISH2-3R4-rep3-cp190-100x_Position009_8_cmle.ics	49	0	1	1	0.0	0.0	0.0
613	Feb25-FISH2-3R4-rep3-cp190-100x_Position009_8_cmle.ics	50	0	1	1	0.0	0.0	0.0
614	Feb25-FISH2-3R4-rep3-cp190-100x_Position009_8_cmle.ics	50	0	1	2	0.0	0.0	0.0
615	Feb25-FISH2-3R4-rep3-cp190-100x_Position009_8_cmle.ics	50	0	1	3	0.0	0.0	0.0
616	Feb25-FISH2-3R4-rep3-cp190-100x_Position009_8_cmle.ics	50	0	2	1	0.0	0.0	0.0
617	Feb25-FISH2-3R4-rep3-cp190-100x_Position009_8_cmle.ics	50	0	2	2	0.0	0.0	0.0
618	Feb25-FISH2-3R4-rep3-cp190-100x_Position009_8_cmle.ics	50	0	2	3	0.0	0.0	0.0
619	Feb25-FISH2-3R4-rep3-cp190-100x_Position009_8_cmle.ics	50	0	3	1	0.0	0.0	0.0
620	Feb25-FISH2-3R4-rep3-cp190-100x_Position009_8_cmle.ics	50	0	3	2	0.0	0.0	0.0
621	Feb25-FISH2-3R4-rep3-cp190-100x_Position009_8_cmle.ics	50	0	3	3	0.0	0.0	0.0
622	Feb25-FISH2-3R4-rep3-cp190-100x_Position009_8_cmle.ics	51	0	1	1	0.04380876854977462	0.14285714285714282	0.14503816793893126
623	Feb25-FISH2-3R4-rep3-cp190-100x_Position009_8_cmle.ics	52	0	1	1	0.19137514682269965	0.38604651162790693	0.37387387387387383
624	Feb25-FISH2-3R4-rep3-cp190-100x_Position009_8_cmle.ics	53	0	1	1	0.15217782759395396	0.3626373626373626	0.3626373626373626
625	Feb25-FISH2-3R4-rep3-cp190-100x_Position009_8_cmle.ics	55	0	1	1	0.0	0.0	0.0
626	Feb25-FISH2-3R4-rep3-cp190-100x_Position009_8_cmle.ics	55	0	1	2	0.0	0.0	0.0
627	Feb25-FISH2-3R4-rep3-cp190-100x_Position009_8_cmle.ics	55	0	2	1	0.0	0.0	0.0
628	Feb25-FISH2-3R4-rep3-cp190-100x_Position009_8_cmle.ics	55	0	2	2	0.0	0.0	0.0
629	Feb25-FISH2-3R4-rep3-cp190-100x_Position009_8_cmle.ics	57	0	1	1	0.04611449321028908	0.16393442622950818	0.15503875968992248
630	Feb25-FISH2-3R4-rep3-cp190-100x_Position009_8_cmle.ics	58	0	1	1	0.0	0.0	0.0
631	Feb25-FISH2-3R4-rep3-cp190-100x_Position009_8_cmle.ics	60	0	1	1	0.07147746447594806	0.3069306930693069	0.246031746031746
632	Feb25-FISH2-3R4-rep3-cp190-100x_Position009_8_cmle.ics	61	0	1	1	0.0	0.0	0.0
633	Feb25-FISH2-3R4-rep3-cp190-100x_Position009_8_cmle.ics	62	0	1	1	0.0	0.0	0.0
634	Feb25-FISH2-3R4-rep3-cp190-100x_Position009_8_cmle.ics	63	0	1	1	0.03228014524720235	0.09395973154362415	0.09395973154362415
635	Feb25-FISH2-3R4-rep3-cp190-100x_Position009_8_cmle.ics	64	0	1	1	0.09222898642057815	0.34782608695652173	0.34782608695652173
636	Feb25-FISH2-3R4-rep3-cp190-100x_Position009_8_cmle.ics	65	0	1	1	0.07608891379697698	0.19075144508670516	0.19075144508670516
637	Feb25-FISH2-3R4-rep3-cp190-100x_Position009_8_cmle.ics	66	0	1	1	0.0	0.0	0.0
638	Feb25-FISH2-3R4-rep3-cp190-100x_Position009_8_cmle.ics	66	0	1	2	0.006917173981543361	0.044776119402985065	0.05769230769230768
639	Feb25-FISH2-3R4-rep3-cp190-100x_Position009_8_cmle.ics	67	0	1	1	0.17292934953858402	0.5208333333333333	0.5172413793103448
640	Feb25-FISH2-3R4-rep3-cp190-100x_Position009_8_cmle.ics	68	0	1	1	0.0	0.0	0.0
641	Feb25-FISH2-3R4-rep3-cp190-100x_Position009_8_cmle.ics	68	0	1	2	0.057643116512861345	0.11520737327188937	0.26881720430107525
642	Feb25-FISH2-3R4-rep3-cp190-100x_Position010_9_cmle.ics	1	0	1	1	0.16601217555704068	0.8888888888888888	0.3171806167400881
643	Feb25-FISH2-3R4-rep3-cp190-100x_Position010_9_cmle.ics	1	0	2	1	0.0	0.0	0.0
644	Feb25-FISH2-3R4-rep3-cp190-100x_Position010_9_cmle.ics	2	0	1	1	0.0	0.0	0.0
645	Feb25-FISH2-3R4-rep3-cp190-100x_Position010_9_cmle.ics	2	0	1	2	0.10145188506263597	0.29931972789115646	0.47311827956989244
646	Feb25-FISH2-3R4-rep3-cp190-100x_Position010_9_cmle.ics	3	0	1	1	0.09222898642057815	0.2439024390243902	0.14652014652014653
647	Feb25-FISH2-3R4-rep3-cp190-100x_Position010_9_cmle.ics	3	0	2	1	0.0	0.0	0.0
648	Feb25-FISH2-3R4-rep3-cp190-100x_Position010_9_cmle.ics	4	0	1	1	0.0	0.0	0.0
649	Feb25-FISH2-3R4-rep3-cp190-100x_Position010_9_cmle.ics	4	0	1	2	0.0	0.0	0.0
650	Feb25-FISH2-3R4-rep3-cp190-100x_Position010_9_cmle.ics	5	0	1	1	0.0853118124390348	0.3333333333333333	0.3274336283185841
651	Feb25-FISH2-3R4-rep3-cp190-100x_Position010_9_cmle.ics	6	0	1	1	0.0	0.0	0.0
652	Feb25-FISH2-3R4-rep3-cp190-100x_Position010_9_cmle.ics	6	0	1	2	0.016140072623601176	0.03482587064676616	0.039999999999999994
653	Feb25-FISH2-3R4-rep3-cp190-100x_Position010_9_cmle.ics	7	0	1	1	0.0	0.0	0.0
654	Feb25-FISH2-3R4-rep3-cp190-100x_Position010_9_cmle.ics	8	0	1	1	0.016140072623601176	0.13999999999999999	0.06422018348623852
655	Feb25-FISH2-3R4-rep3-cp190-100x_Position010_9_cmle.ics	9	0	1	1	0.0899232617600637	0.28260869565217395	0.276595744680851
656	Feb25-FISH2-3R4-rep3-cp190-100x_Position010_9_cmle.ics	10	0	1	1	0.0	0.0	0.0
657	Feb25-FISH2-3R4-rep3-cp190-100x_Position010_9_cmle.ics	10	0	2	1	0.0	0.0	0.0
658	Feb25-FISH2-3R4-rep3-cp190-100x_Position010_9_cmle.ics	11	0	1	1	0.10375760972315042	0.29801324503311255	0.29999999999999993
659	Feb25-FISH2-3R4-rep3-cp190-100x_Position010_9_cmle.ics	12	0	1	1	0.0	0.0	0.0
660	Feb25-FISH2-3R4-rep3-cp190-100x_Position010_9_cmle.ics	14	0	1	1	0.0	0.0	0.0
661	Feb25-FISH2-3R4-rep3-cp190-100x_Position010_9_cmle.ics	15	0	1	1	0.0046114493210289076	0.014705882352941175	0.017699115044247787
662	Feb25-FISH2-3R4-rep3-cp190-100x_Position010_9_cmle.ics	16	0	1	1	0.0	0.0	0.0
663	Feb25-FISH2-3R4-rep3-cp190-100x_Position010_9_cmle.ics	17	0	1	1	0.0	0.0	0.0
664	Feb25-FISH2-3R4-rep3-cp190-100x_Position010_9_cmle.ics	18	0	1	1	0.0	0.0	0.0
665	Feb25-FISH2-3R4-rep3-cp190-100x_Position010_9_cmle.ics	18	0	2	1	0.0	0.0	0.0
666	Feb25-FISH2-3R4-rep3-cp190-100x_Position010_9_cmle.ics	19	0	1	1	0.0	0.0	0.0
667	Feb25-FISH2-3R4-rep3-cp190-100x_Position010_9_cmle.ics	20	0	1	1	0.14756637827292504	0.26666666666666666	0.321608040201005
668	Feb25-FISH2-3R4-rep3-cp190-100x_Position010_9_cmle.ics	21	0	1	1	0.0	0.0	0.0
669	Feb25-FISH2-3R4-rep3-cp190-100x_Position010_9_cmle.ics	23	0	1	1	0.0	0.0	0.0
670	Feb25-FISH2-3R4-rep3-cp190-100x_Position010_9_cmle.ics	24	0	1	1	0.1245091316677805	0.49090909090909096	0.40298507462686567
671	Feb25-FISH2-3R4-rep3-cp190-100x_Position010_9_cmle.ics	25	0	1	1	0.07378318913646252	0.21052631578947367	0.2119205298013245
672	Feb25-FISH2-3R4-rep3-cp190-100x_Position010_9_cmle.ics	27	0	1	1	0.053031667191832436	0.24468085106382975	0.24210526315789468
673	Feb25-FISH2-3R4-rep3-cp190-100x_Position010_9_cmle.ics	32	0	1	1	0.0	0.0	0.0
674	Feb25-FISH2-3R4-rep3-cp190-100x_Position010_9_cmle.ics	33	0	1	1	0.0	0.0	0.0
675	Feb25-FISH2-3R4-rep3-cp190-100x_Position010_9_cmle.ics	34	0	1	1	0.0046114493210289076	0.03125	0.03125
676	Feb25-FISH2-3R4-rep3-cp190-100x_Position010_9_cmle.ics	35	0	1	1	0.006917173981543361	0.02542372881355932	0.02542372881355932
677	Feb25-FISH2-3R4-rep3-cp190-100x_Position010_9_cmle.ics	36	0	1	1	0.04150304388926017	0.23076923076923073	0.16981132075471697
678	Feb25-FISH2-3R4-rep3-cp190-100x_Position011_10_cmle.ics	1	0	1	1	0.05533739185234689	0.2424242424242424	0.2376237623762376
679	Feb25-FISH2-3R4-rep3-cp190-100x_Position011_10_cmle.ics	3	0	1	1	0.0	0.0	0.0
680	Feb25-FISH2-3R4-rep3-cp190-100x_Position011_10_cmle.ics	5	0	1	1	0.0	0.0	0.0
681	Feb25-FISH2-3R4-rep3-cp190-100x_Position011_10_cmle.ics	6	0	1	1	0.0	0.0	0.0
682	Feb25-FISH2-3R4-rep3-cp190-100x_Position011_10_cmle.ics	6	0	1	2	0.0	0.0	0.0
683	Feb25-FISH2-3R4-rep3-cp190-100x_Position011_10_cmle.ics	6	0	2	1	0.0	0.0	0.0
684	Feb25-FISH2-3R4-rep3-cp190-100x_Position011_10_cmle.ics	6	0	2	2	0.0	0.0	0.0
685	Feb25-FISH2-3R4-rep3-cp190-100x_Position011_10_cmle.ics	7	0	1	1	0.07608891379697698	0.47142857142857136	0.47142857142857136
686	Feb25-FISH2-3R4-rep3-cp190-100x_Position011_10_cmle.ics	9	0	1	1	0.0	0.0	0.0
687	Feb25-FISH2-3R4-rep3-cp190-100x_Position011_10_cmle.ics	11	0	1	1	0.053031667191832436	0.08156028368794326	0.14374999999999996
688	Feb25-FISH2-3R4-rep3-cp190-100x_Position011_10_cmle.ics	11	0	1	2	0.0	0.0	0.0
689	Feb25-FISH2-3R4-rep3-cp190-100x_Position011_10_cmle.ics	12	0	1	1	0.10606333438366487	0.3006535947712418	0.3006535947712418
690	Feb25-FISH2-3R4-rep3-cp190-100x_Position011_10_cmle.ics	13	0	1	1	0.0	0.0	0.0
691	Feb25-FISH2-3R4-rep3-cp190-100x_Position011_10_cmle.ics	14	0	1	1	0.0	0.0	0.0
692	Feb25-FISH2-3R4-rep3-cp190-100x_Position011_10_cmle.ics	15	0	1	1	0.07608891379697698	0.23239436619718307	0.27731092436974786
693	Feb25-FISH2-3R4-rep3-cp190-100x_Position011_10_cmle.ics	16	0	1	1	0.0	0.0	0.0
694	Feb25-FISH2-3R4-rep3-cp190-100x_Position011_10_cmle.ics	17	0	1	1	0.0	0.0	0.0
695	Feb25-FISH2-3R4-rep3-cp190-100x_Position011_10_cmle.ics	18	0	1	1	0.013834347963086722	0.10909090909090909	0.07999999999999999
696	Feb25-FISH2-3R4-rep3-cp190-100x_Position011_10_cmle.ics	19	0	1	1	0.006917173981543361	0.020833333333333332	0.030927835051546386
697	Feb25-FISH2-3R4-rep3-cp190-100x_Position011_10_cmle.ics	20	0	1	1	0.09914616040212151	0.5512820512820512	0.5657894736842105
698	Feb25-FISH2-3R4-rep3-cp190-100x_Position011_10_cmle.ics	21	0	1	1	0.0	0.0	0.0
699	Feb25-FISH2-3R4-rep3-cp190-100x_Position011_10_cmle.ics	22	0	1	1	0.09914616040212151	0.3583333333333333	0.3583333333333333
700	Feb25-FISH2-3R4-rep3-cp190-100x_Position011_10_cmle.ics	24	0	1	1	0.0	0.0	0.0
701	Feb25-FISH2-3R4-rep3-cp190-100x_Position011_10_cmle.ics	25	0	1	1	0.0	0.0	0.0
702	Feb25-FISH2-3R4-rep3-cp190-100x_Position011_10_cmle.ics	26	0	1	1	0.3181900031509946	0.5036496350364963	0.5872340425531914
703	Feb25-FISH2-3R4-rep3-cp190-100x_Position011_10_cmle.ics	27	0	1	1	0.057643116512861345	0.19841269841269837	0.19999999999999998
704	Feb25-FISH2-3R4-rep3-cp190-100x_Position011_10_cmle.ics	28	0	1	1	0.15217782759395396	0.45833333333333337	0.45833333333333337
705	Feb25-FISH2-3R4-rep3-cp190-100x_Position011_10_cmle.ics	29	0	1	1	0.029974420586687898	0.21311475409836061	0.21311475409836061
706	Feb25-FISH2-3R4-rep3-cp190-100x_Position011_10_cmle.ics	30	0	1	1	0.0	0.0	0.0
707	Feb25-FISH2-3R4-rep3-cp190-100x_Position011_10_cmle.ics	30	0	2	1	0.0	0.0	0.0
708	Feb25-FISH2-3R4-rep3-cp190-100x_Position011_10_cmle.ics	33	0	1	1	0.027668695926173444	0.06779661016949151	0.06779661016949151
709	Feb25-FISH2-3R4-rep3-cp190-100x_Position011_10_cmle.ics	34	0	1	1	0.0	0.0	0.0
710	Feb25-FISH2-3R4-rep3-cp190-100x_Position011_10_cmle.ics	34	0	2	1	0.0	0.0	0.0
711	Feb25-FISH2-3R4-rep3-cp190-100x_Position011_10_cmle.ics	35	0	1	1	0.0	0.0	0.0
712	Feb25-FISH2-3R4-rep3-cp190-100x_Position011_10_cmle.ics	35	0	2	1	0.0	0.0	0.0
713	Feb25-FISH2-3R4-rep3-cp190-100x_Position011_10_cmle.ics	36	0	1	1	0.0	0.0	0.0
714	Feb25-FISH2-3R4-rep3-cp190-100x_Position011_10_cmle.ics	38	0	1	1	0.016140072623601176	0.11111111111111109	0.049295774647887314
715	Feb25-FISH2-3R4-rep3-cp190-100x_Position011_10_cmle.ics	38	0	2	1	0.0	0.0	0.0
716	Feb25-FISH2-3R4-rep3-cp190-100x_Position011_10_cmle.ics	39	0	1	1	0.0	0.0	0.0
717	Feb25-FISH2-3R4-rep3-cp190-100x_Position011_10_cmle.ics	43	0	1	1	0.11989768234675159	0.4126984126984126	0.416
718	Feb25-FISH2-3R4-rep3-cp190-100x_Position011_10_cmle.ics	44	0	1	1	0.0	0.0	0.0
719	Feb25-FISH2-3R4-rep3-cp190-100x_Position011_10_cmle.ics	45	0	1	1	0.08300608777852034	0.2535211267605633	0.2706766917293233
720	Feb25-FISH2-3R4-rep3-cp190-100x_Position011_10_cmle.ics	47	0	1	1	0.0046114493210289076	0.020202020202020204	0.03448275862068965
721	Feb25-FISH2-3R4-rep3-cp190-100x_Position011_10_cmle.ics	47	0	1	2	0.0	0.0	0.0
722	Feb25-FISH2-3R4-rep3-cp190-100x_Position011_10_cmle.ics	48	0	1	1	0.10606333438366487	0.31081081081081086	0.31292517006802717
723	Feb25-FISH2-3R4-rep3-cp190-100x_Position011_10_cmle.ics	50	0	1	1	0.0	0.0	0.0
724	Feb25-FISH2-3R4-rep3-cp190-100x_Position011_10_cmle.ics	51	0	1	1	0.0	0.0	0.0
725	Feb25-FISH2-3R4-rep3-cp190-100x_Position011_10_cmle.ics	52	0	1	1	0.22826674139093092	0.6428571428571428	0.6387096774193548
726	Feb25-FISH2-3R4-rep3-cp190-100x_Position011_10_cmle.ics	53	0	1	1	0.1245091316677805	0.36	0.39705882352941174
727	Feb25-FISH2-3R4-rep3-cp190-100x_Position011_10_cmle.ics	54	0	1	1	0.0	0.0	0.0
728	Feb25-FISH2-3R4-rep3-cp190-100x_Position011_10_cmle.ics	56	0	1	1	0.04842021787080353	0.1418918918918919	0.17796610169491525
729	Feb25-FISH2-3R4-rep3-cp190-100x_Position011_10_cmle.ics	57	0	1	1	0.11067478370469377	0.4848484848484848	0.4067796610169491
730	Feb25-FISH2-3R4-rep3-cp190-100x_Position011_10_cmle.ics	57	0	2	1	0.0	0.0	0.0
731	Feb25-FISH2-3R4-rep3-cp190-100x_Position011_10_cmle.ics	58	0	1	1	0.0	0.0	0.0
732	Feb25-FISH2-3R4-rep3-cp190-100x_Position012_11_cmle.ics	1	0	1	1	0.03458586990771681	0.13888888888888887	0.125
733	Feb25-FISH2-3R4-rep3-cp190-100x_Position012_11_cmle.ics	3	0	1	1	0.027668695926173444	0.09022556390977442	0.0983606557377049
734	Feb25-FISH2-3R4-rep3-cp190-100x_Position012_11_cmle.ics	5	0	1	1	0.14526065361241058	0.5121951219512195	0.4436619718309858
735	Feb25-FISH2-3R4-rep3-cp190-100x_Position012_11_cmle.ics	7	0	1	1	0.16831790021755513	0.3924731182795699	0.4679487179487179
736	Feb25-FISH2-3R4-rep3-cp190-100x_Position012_11_cmle.ics	9	0	1	1	0.5510681938629545	0.7376543209876543	0.7376543209876543
737	Feb25-FISH2-3R4-rep3-cp190-100x_Position012_11_cmle.ics	10	0	1	1	0.0	0.0	0.0
738	Feb25-FISH2-3R4-rep3-cp190-100x_Position012_11_cmle.ics	10	0	1	2	0.0	0.0	0.0
739	Feb25-FISH2-3R4-rep3-cp190-100x_Position012_11_cmle.ics	10	0	2	1	0.0	0.0	0.0
740	Feb25-FISH2-3R4-rep3-cp190-100x_Position012_11_cmle.ics	10	0	2	2	0.0	0.0	0.0
741	Feb25-FISH2-3R4-rep3-cp190-100x_Position012_11_cmle.ics	10	0	3	1	0.0	0.0	0.0
742	Feb25-FISH2-3R4-rep3-cp190-100x_Position012_11_cmle.ics	10	0	3	2	0.057643116512861345	0.4545454545454546	0.3676470588235294
743	Feb25-FISH2-3R4-rep3-cp190-100x_Position012_11_cmle.ics	13	0	1	1	0.0	0.0	0.0
744	Feb25-FISH2-3R4-rep3-cp190-100x_Position012_11_cmle.ics	15	0	1	1	0.0	0.0	0.0
745	Feb25-FISH2-3R4-rep3-cp190-100x_Position012_11_cmle.ics	16	0	1	1	0.0	0.0	0.0
746	Feb25-FISH2-3R4-rep3-cp190-100x_Position012_11_cmle.ics	17	0	1	1	0.0	0.0	0.0
747	Feb25-FISH2-3R4-rep3-cp190-100x_Position012_11_cmle.ics	17	0	1	2	0.0	0.0	0.0
748	Feb25-FISH2-3R4-rep3-cp190-100x_Position012_11_cmle.ics	19	0	1	1	0.01152862330257227	0.03571428571428571	0.05555555555555555
749	Feb25-FISH2-3R4-rep3-cp190-100x_Position012_11_cmle.ics	21	0	1	1	0.0	0.0	0.0
750	Feb25-FISH2-3R4-rep3-cp190-100x_Position012_11_cmle.ics	24	0	1	1	0.0	0.0	0.0
751	Feb25-FISH2-3R4-rep3-cp190-100x_Position012_11_cmle.ics	24	0	2	1	0.029974420586687898	0.14606741573033707	0.0718232044198895
752	Feb25-FISH2-3R4-rep3-cp190-100x_Position012_11_cmle.ics	25	0	1	1	0.03919731922874571	0.11564625850340134	0.10493827160493825
753	Feb25-FISH2-3R4-rep3-cp190-100x_Position012_11_cmle.ics	25	0	1	2	0.0	0.0	0.0
754	Feb25-FISH2-3R4-rep3-cp190-100x_Position012_11_cmle.ics	25	0	2	1	0.0	0.0	0.0
755	Feb25-FISH2-3R4-rep3-cp190-100x_Position012_11_cmle.ics	25	0	2	2	0.03458586990771681	0.09868421052631579	0.11111111111111112
756	Feb25-FISH2-3R4-rep3-cp190-100x_Position012_11_cmle.ics	26	0	1	1	0.0	0.0	0.0
757	Feb25-FISH2-3R4-rep3-cp190-100x_Position012_11_cmle.ics	27	0	1	1	0.0	0.0	0.0
758	Feb25-FISH2-3R4-rep3-cp190-100x_Position012_11_cmle.ics	29	0	1	1	0.0	0.0	0.0
759	Feb25-FISH2-3R4-rep3-cp190-100x_Position012_11_cmle.ics	30	0	1	1	0.013834347963086722	0.03797468354430379	0.03428571428571428
760	Feb25-FISH2-3R4-rep3-cp190-100x_Position012_11_cmle.ics	33	0	1	1	0.0	0.0	0.0
761	Feb25-FISH2-3R4-rep3-cp190-100x_Position012_11_cmle.ics	34	0	1	1	0.020751521944630084	0.061643835616438346	0.061643835616438346
762	Feb25-FISH2-3R4-rep3-cp190-100x_Position012_11_cmle.ics	35	0	1	1	0.0	0.0	0.0
763	Feb25-FISH2-3R4-rep3-cp190-100x_Position012_11_cmle.ics	36	0	1	1	0.10145188506263597	0.3283582089552239	0.3384615384615384
764	Feb25-FISH2-3R4-rep3-cp190-100x_Position012_11_cmle.ics	37	0	1	1	0.050725942531317986	0.3283582089552239	0.14965986394557823
765	Feb25-FISH2-3R4-rep3-cp190-100x_Position012_11_cmle.ics	37	0	2	1	0.0	0.0	0.0
766	Feb25-FISH2-3R4-rep3-cp190-100x_Position012_11_cmle.ics	39	0	1	1	0.13603775497035278	0.3710691823899371	0.43703703703703706
767	Feb25-FISH2-3R4-rep3-cp190-100x_Position012_11_cmle.ics	40	0	1	1	0.0	0.0	0.0
768	Feb25-FISH2-3R4-rep3-cp190-100x_Position012_11_cmle.ics	41	0	1	1	0.0	0.0	0.0
769	Feb25-FISH2-3R4-rep3-cp190-100x_Position012_11_cmle.ics	41	0	1	2	0.0	0.0	0.0
770	Feb25-FISH2-3R4-rep3-cp190-100x_Position012_11_cmle.ics	42	0	1	1	0.0	0.0	0.0
771	Feb25-FISH2-3R4-rep3-cp190-100x_Position012_11_cmle.ics	43	0	1	1	0.013834347963086722	0.07594936708860758	0.07894736842105261
772	Feb25-FISH2-3R4-rep3-cp190-100x_Position013_12_cmle.ics	1	0	1	1	0.0	0.0	0.0
773	Feb25-FISH2-3R4-rep3-cp190-100x_Position013_12_cmle.ics	2	0	1	1	0.0	0.0	0.0
774	Feb25-FISH2-3R4-rep3-cp190-100x_Position013_12_cmle.ics	3	0	1	1	0.12220340700726605	0.32716049382716045	0.32919254658385094
775	Feb25-FISH2-3R4-rep3-cp190-100x_Position013_12_cmle.ics	5	0	1	1	0.0	0.0	0.0
776	Feb25-FISH2-3R4-rep3-cp190-100x_Position013_12_cmle.ics	6	0	1	1	0.05533739185234689	0.14457831325301201	0.12698412698412695
777	Feb25-FISH2-3R4-rep3-cp190-100x_Position013_12_cmle.ics	6	0	1	2	0.0	0.0	0.0
778	Feb25-FISH2-3R4-rep3-cp190-100x_Position013_12_cmle.ics	6	0	2	1	0.0	0.0	0.0
779	Feb25-FISH2-3R4-rep3-cp190-100x_Position013_12_cmle.ics	6	0	2	2	0.0	0.0	0.0
780	Feb25-FISH2-3R4-rep3-cp190-100x_Position013_12_cmle.ics	8	0	1	1	0.01844579728411563	0.06106870229007633	0.0625
781	Feb25-FISH2-3R4-rep3-cp190-100x_Position013_12_cmle.ics	9	0	1	1	0.0	0.0	0.0
782	Feb25-FISH2-3R4-rep3-cp190-100x_Position013_12_cmle.ics	11	0	1	1	0.0	0.0	0.0
783	Feb25-FISH2-3R4-rep3-cp190-100x_Position013_12_cmle.ics	11	0	1	2	0.0	0.0	0.0
784	Feb25-FISH2-3R4-rep3-cp190-100x_Position013_12_cmle.ics	11	0	1	3	0.006917173981543361	0.010204081632653059	0.053571428571428555
785	Feb25-FISH2-3R4-rep3-cp190-100x_Position013_12_cmle.ics	12	0	1	1	0.009222898642057815	0.0261437908496732	0.031496062992125984
786	Feb25-FISH2-3R4-rep3-cp190-100x_Position013_12_cmle.ics	13	0	1	1	0.0	0.0	0.0
787	Feb25-FISH2-3R4-rep3-cp190-100x_Position013_12_cmle.ics	17	0	1	1	0.0	0.0	0.0
788	Feb25-FISH2-3R4-rep3-cp190-100x_Position013_12_cmle.ics	18	0	1	1	0.0023057246605144538	0.008	0.012048192771084335
789	Feb25-FISH2-3R4-rep3-cp190-100x_Position013_12_cmle.ics	19	0	1	1	0.0	0.0	0.0
790	Feb25-FISH2-3R4-rep3-cp190-100x_Position013_12_cmle.ics	19	0	2	1	0.0	0.0	0.0
791	Feb25-FISH2-3R4-rep3-cp190-100x_Position013_12_cmle.ics	20	0	1	1	0.20751521944630083	0.6382978723404255	0.6338028169014083
792	Feb25-FISH2-3R4-rep3-cp190-100x_Position013_12_cmle.ics	25	0	1	1	0.0	0.0	0.0
793	Feb25-FISH2-3R4-rep3-cp190-100x_Position013_12_cmle.ics	26	0	1	1	0.03919731922874571	0.15596330275229356	0.15740740740740736
794	Feb25-FISH2-3R4-rep3-cp190-100x_Position013_12_cmle.ics	27	0	1	1	0.0	0.0	0.0
795	Feb25-FISH2-3R4-rep3-cp190-100x_Position013_12_cmle.ics	28	0	1	1	0.43808768549774624	0.6229508196721311	0.6229508196721311
796	Feb25-FISH2-3R4-rep3-cp190-100x_Position013_12_cmle.ics	29	0	1	1	0.22596101673041646	0.4	0.4
797	Feb25-FISH2-3R4-rep3-cp190-100x_Position013_12_cmle.ics	30	0	1	1	0.24210108935401764	0.5357142857142857	0.4838709677419354
798	Feb25-FISH2-3R4-rep3-cp190-100x_Position013_12_cmle.ics	30	0	1	2	0.0	0.0	0.0
799	Feb25-FISH2-3R4-rep3-cp190-100x_Position013_12_cmle.ics	30	0	2	1	0.0	0.0	0.0
800	Feb25-FISH2-3R4-rep3-cp190-100x_Position013_12_cmle.ics	30	0	2	2	0.0	0.0	0.0
801	Feb25-FISH2-3R4-rep3-cp190-100x_Position013_12_cmle.ics	32	0	1	1	0.0	0.0	0.0
802	Feb25-FISH2-3R4-rep3-cp190-100x_Position013_12_cmle.ics	33	0	1	1	0.0	0.0	0.0
803	Feb25-FISH2-3R4-rep3-cp190-100x_Position013_12_cmle.ics	34	0	1	1	0.0	0.0	0.0
804	Feb25-FISH2-3R4-rep3-cp190-100x_Position013_12_cmle.ics	35	0	1	1	0.03689159456823126	0.10810810810810811	0.10738255033557045
805	Feb25-FISH2-3R4-rep3-cp190-100x_Position013_12_cmle.ics	38	0	1	1	0.2098209441068153	0.35408560311284043	0.35686274509803917
806	Feb25-FISH2-3R4-rep3-cp190-100x_Position013_12_cmle.ics	40	0	1	1	0.17754079885961294	0.4556213017751478	0.45294117647058824
807	Feb25-FISH2-3R4-rep3-cp190-100x_Position013_12_cmle.ics	42	0	1	1	0.0	0.0	0.0
808	Feb25-FISH2-3R4-rep3-cp190-100x_Position013_12_cmle.ics	43	0	1	1	0.0	0.0	0.0
809	Feb25-FISH2-3R4-rep3-cp190-100x_Position013_12_cmle.ics	44	0	1	1	0.0	0.0	0.0
810	Feb25-FISH2-3R4-rep3-cp190-100x_Position013_12_cmle.ics	44	0	2	1	0.10606333438366487	0.8070175438596491	0.15646258503401358
811	Feb25-FISH2-3R4-rep3-cp190-100x_Position013_12_cmle.ics	46	0	1	1	0.0	0.0	0.0
812	Feb25-FISH2-3R4-rep3-cp190-100x_Position013_12_cmle.ics	46	0	1	2	0.0	0.0	0.0
813	Feb25-FISH2-3R4-rep3-cp190-100x_Position013_12_cmle.ics	48	0	1	1	0.0	0.0	0.0
814	Feb25-FISH2-3R4-rep3-cp190-100x_Position013_12_cmle.ics	48	0	2	1	0.0	0.0	0.0
815	Feb25-FISH2-3R4-rep3-cp190-100x_Position013_12_cmle.ics	49	0	1	1	0.0	0.0	0.0
816	Feb25-FISH2-3R4-rep3-cp190-100x_Position013_12_cmle.ics	49	0	1	2	0.11989768234675159	0.1850533807829181	0.3795620437956204
817	Feb25-FISH2-3R4-rep3-cp190-100x_Position013_12_cmle.ics	50	0	1	1	0.03689159456823126	0.2461538461538461	0.2711864406779661
818	Feb25-FISH2-3R4-rep3-cp190-100x_Position013_12_cmle.ics	51	0	1	1	0.14064920429138167	0.396103896103896	0.39354838709677414
819	Feb25-FISH2-3R4-rep3-cp190-100x_Position013_12_cmle.ics	52	0	1	1	0.0	0.0	0.0
820	Feb25-FISH2-3R4-rep3-cp190-100x_Position013_12_cmle.ics	53	0	1	1	0.1936808714832141	0.24852071005917153	0.24778761061946902
821	Feb25-FISH2-3R4-rep3-cp190-100x_Position013_12_cmle.ics	56	0	1	1	0.07839463845749142	0.18378378378378377	0.18378378378378377
822	Feb25-FISH2-3R4-rep3-cp190-100x_Position013_12_cmle.ics	57	0	1	1	0.0	0.0	0.0
823	Feb25-FISH2-3R4-rep3-cp190-100x_Position013_12_cmle.ics	58	0	1	1	0.0	0.0	0.0
824	Feb25-FISH2-3R4-rep3-cp190-100x_Position013_12_cmle.ics	59	0	1	1	0.016140072623601176	0.0707070707070707	0.0693069306930693
825	Feb25-FISH2-3R4-rep3-cp190-100x_Position013_12_cmle.ics	60	0	1	1	0.0	0.0	0.0
826	Feb25-FISH2-3R4-rep3-cp190-100x_Position014_13_cmle.ics	1	0	1	1	0.0	0.0	0.0
827	Feb25-FISH2-3R4-rep3-cp190-100x_Position014_13_cmle.ics	1	0	1	2	0.0	0.0	0.0
828	Feb25-FISH2-3R4-rep3-cp190-100x_Position014_13_cmle.ics	1	0	2	1	0.0	0.0	0.0
829	Feb25-FISH2-3R4-rep3-cp190-100x_Position014_13_cmle.ics	1	0	2	2	0.06225456583389025	0.2571428571428571	0.27835051546391754
830	Feb25-FISH2-3R4-rep3-cp190-100x_Position014_13_cmle.ics	3	0	1	1	0.0899232617600637	0.3095238095238095	0.3095238095238095
831	Feb25-FISH2-3R4-rep3-cp190-100x_Position014_13_cmle.ics	4	0	1	1	0.0	0.0	0.0
832	Feb25-FISH2-3R4-rep3-cp190-100x_Position014_13_cmle.ics	5	0	1	1	0.0	0.0	0.0
833	Feb25-FISH2-3R4-rep3-cp190-100x_Position014_13_cmle.ics	6	0	1	1	0.0	0.0	0.0
834	Feb25-FISH2-3R4-rep3-cp190-100x_Position014_13_cmle.ics	7	0	1	1	0.16370645089652622	0.5071428571428571	0.47972972972972977
835	Feb25-FISH2-3R4-rep3-cp190-100x_Position014_13_cmle.ics	8	0	1	1	0.0	0.0	0.0
836	Feb25-FISH2-3R4-rep3-cp190-100x_Position014_13_cmle.ics	9	0	1	1	0.0	0.0	0.0
837	Feb25-FISH2-3R4-rep3-cp190-100x_Position014_13_cmle.ics	10	0	1	1	0.08761753709954924	0.1589958158995816	0.2483660130718954
838	Feb25-FISH2-3R4-rep3-cp190-100x_Position014_13_cmle.ics	10	0	1	2	0.0	0.0	0.0
839	Feb25-FISH2-3R4-rep3-cp190-100x_Position014_13_cmle.ics	13	0	1	1	0.0	0.0	0.0
840	Feb25-FISH2-3R4-rep3-cp190-100x_Position014_13_cmle.ics	13	0	2	1	0.0	0.0	0.0
841	Feb25-FISH2-3R4-rep3-cp190-100x_Position014_13_cmle.ics	15	0	1	1	0.009222898642057815	0.039215686274509796	0.03703703703703703
842	Feb25-FISH2-3R4-rep3-cp190-100x_Position014_13_cmle.ics	16	0	1	1	0.0	0.0	0.0
843	Feb25-FISH2-3R4-rep3-cp190-100x_Position014_13_cmle.ics	17	0	1	1	0.0	0.0	0.0
844	Feb25-FISH2-3R4-rep3-cp190-100x_Position014_13_cmle.ics	18	0	1	1	0.020751521944630084	0.0625	0.06818181818181816
845	Feb25-FISH2-3R4-rep3-cp190-100x_Position014_13_cmle.ics	19	0	1	1	0.0645602904944047	0.1818181818181818	0.1830065359477124
846	Feb25-FISH2-3R4-rep3-cp190-100x_Position014_13_cmle.ics	20	0	1	1	0.0	0.0	0.0
847	Feb25-FISH2-3R4-rep3-cp190-100x_Position014_13_cmle.ics	22	0	1	1	0.09222898642057815	0.32786885245901637	0.32258064516129037
848	Feb25-FISH2-3R4-rep3-cp190-100x_Position014_13_cmle.ics	23	0	1	1	0.16140072623601176	0.5384615384615383	0.5426356589147286
849	Feb25-FISH2-3R4-rep3-cp190-100x_Position014_13_cmle.ics	24	0	1	1	0.19598659614372857	0.5448717948717948	0.5483870967741935
850	Feb25-FISH2-3R4-rep3-cp190-100x_Position014_13_cmle.ics	25	0	1	1	0.06917173981543362	0.19607843137254902	0.19736842105263158
851	Feb25-FISH2-3R4-rep3-cp190-100x_Position014_13_cmle.ics	29	0	1	1	0.0	0.0	0.0
852	Feb25-FISH2-3R4-rep3-cp190-100x_Position014_13_cmle.ics	31	0	1	1	0.0	0.0	0.0
853	Feb25-FISH2-3R4-rep3-cp190-100x_Position014_13_cmle.ics	32	0	1	1	0.07608891379697698	0.25984251968503935	0.23076923076923075
854	Feb25-FISH2-3R4-rep3-cp190-100x_Position014_13_cmle.ics	33	0	1	1	0.0	0.0	0.0
855	Feb25-FISH2-3R4-rep3-cp190-100x_Position014_13_cmle.ics	34	0	1	1	0.1844579728411563	0.5673758865248226	0.5517241379310345
856	Feb25-FISH2-3R4-rep3-cp190-100x_Position014_13_cmle.ics	39	0	1	1	0.09684043574160706	0.19004524886877824	0.2978723404255319
857	Feb25-FISH2-3R4-rep3-cp190-100x_Position014_13_cmle.ics	39	0	1	2	0.0	0.0	0.0
858	Feb25-FISH2-3R4-rep3-cp190-100x_Position014_13_cmle.ics	40	0	1	1	0.020751521944630084	0.13636363636363633	0.13432835820895522
859	Feb25-FISH2-3R4-rep3-cp190-100x_Position014_13_cmle.ics	40	0	1	2	0.0	0.0	0.0
860	Feb25-FISH2-3R4-rep3-cp190-100x_Position014_13_cmle.ics	40	0	1	3	0.0	0.0	0.0
861	Feb25-FISH2-3R4-rep3-cp190-100x_Position014_13_cmle.ics	40	0	2	1	0.0	0.0	0.0
862	Feb25-FISH2-3R4-rep3-cp190-100x_Position014_13_cmle.ics	40	0	2	2	0.05533739185234689	0.21818181818181817	0.19512195121951217
863	Feb25-FISH2-3R4-rep3-cp190-100x_Position014_13_cmle.ics	40	0	2	3	0.0	0.0	0.0
864	Feb25-FISH2-3R4-rep3-cp190-100x_Position014_13_cmle.ics	40	0	3	1	0.0	0.0	0.0
865	Feb25-FISH2-3R4-rep3-cp190-100x_Position014_13_cmle.ics	40	0	3	2	0.0	0.0	0.0
866	Feb25-FISH2-3R4-rep3-cp190-100x_Position014_13_cmle.ics	40	0	3	3	0.0	0.0	0.0
867	Feb25-FISH2-3R4-rep3-cp190-100x_Position014_13_cmle.ics	41	0	1	1	0.05533739185234689	0.18320610687022898	0.18181818181818177
868	Feb25-FISH2-3R4-rep3-cp190-100x_Position014_13_cmle.ics	42	0	1	1	0.025362971265658993	0.13095238095238096	0.12941176470588237
869	Feb25-FISH2-3R4-rep3-cp190-100x_Position014_13_cmle.ics	43	0	1	1	0.0	0.0	0.0
870	Feb25-FISH2-3R4-rep3-cp190-100x_Position014_13_cmle.ics	44	0	1	1	0.0	0.0	0.0
871	Feb25-FISH2-3R4-rep3-cp190-100x_Position014_13_cmle.ics	45	0	1	1	0.0	0.0	0.0
872	Feb25-FISH2-3R4-rep3-cp190-100x_Position014_13_cmle.ics	46	0	1	1	0.0	0.0	0.0
873	Feb25-FISH2-3R4-rep3-cp190-100x_Position014_13_cmle.ics	49	0	1	1	0.0	0.0	0.0
874	Feb25-FISH2-3R4-rep3-cp190-100x_Position014_13_cmle.ics	50	0	1	1	0.0	0.0	0.0
875	Feb25-FISH2-3R4-rep3-cp190-100x_Position014_13_cmle.ics	51	0	1	1	0.0	0.0	0.0
876	Feb25-FISH2-3R4-rep3-cp190-100x_Position014_13_cmle.ics	51	0	2	1	0.0	0.0	0.0
877	Feb25-FISH2-3R4-rep3-cp190-100x_Position014_13_cmle.ics	52	0	1	1	0.07378318913646252	0.2758620689655172	0.12903225806451613
878	Feb25-FISH2-3R4-rep3-cp190-100x_Position014_13_cmle.ics	52	0	2	1	0.0	0.0	0.0
879	Feb25-FISH2-3R4-rep3-cp190-100x_Position014_13_cmle.ics	53	0	1	1	0.0	0.0	0.0
880	Feb25-FISH2-3R4-rep3-cp190-100x_Position014_13_cmle.ics	54	0	1	1	0.0	0.0	0.0
881	Feb25-FISH2-3R4-rep3-cp190-100x_Position014_13_cmle.ics	55	0	1	1	0.06225456583389025	0.33749999999999997	0.39705882352941174
882	Feb25-FISH2-3R4-rep3-cp190-100x_Position014_13_cmle.ics	57	0	1	1	0.0	0.0	0.0
883	Feb25-FISH2-3R4-rep3-cp190-100x_Position014_13_cmle.ics	58	0	1	1	0.04611449321028908	0.07692307692307691	0.08438818565400844
884	Feb25-FISH2-3R4-rep3-cp190-100x_Position014_13_cmle.ics	59	0	1	1	0.0	0.0	0.0
885	Feb25-FISH2-3R4-rep3-cp190-100x_Position014_13_cmle.ics	61	0	1	1	0.0899232617600637	0.28057553956834524	0.2846715328467153
886	Feb25-FISH2-3R4-rep3-cp190-100x_Position014_13_cmle.ics	63	0	1	1	0.0	0.0	0.0
887	Feb25-FISH2-3R4-rep3-cp190-100x_Position014_13_cmle.ics	65	0	1	1	0.45653348278186184	0.818181818181818	0.776470588235294
888	Feb25-FISH2-3R4-rep3-cp190-100x_Position014_13_cmle.ics	67	0	1	1	0.0	0.0	0.0
889	Feb25-FISH2-3R4-rep3-cp190-100x_Position014_13_cmle.ics	69	0	1	1	0.03228014524720235	0.1296296296296296	0.1296296296296296
890	Feb25-FISH2-3R4-rep3-cp190-100x_Position015_14_cmle.ics	2	0	1	1	0.0	0.0	0.0
891	Feb25-FISH2-3R4-rep3-cp190-100x_Position015_14_cmle.ics	3	0	1	1	0.21212666876732975	0.5054945054945055	0.5027322404371585
892	Feb25-FISH2-3R4-rep3-cp190-100x_Position015_14_cmle.ics	6	0	1	1	0.15217782759395396	0.45205479452054786	0.4150943396226415
893	Feb25-FISH2-3R4-rep3-cp190-100x_Position015_14_cmle.ics	7	0	1	1	0.02305724660514454	0.06756756756756757	0.06756756756756757
894	Feb25-FISH2-3R4-rep3-cp190-100x_Position015_14_cmle.ics	8	0	1	1	0.0	0.0	0.0
895	Feb25-FISH2-3R4-rep3-cp190-100x_Position015_14_cmle.ics	9	0	1	1	0.0	0.0	0.0
896	Feb25-FISH2-3R4-rep3-cp190-100x_Position015_14_cmle.ics	11	0	1	1	0.0	0.0	0.0
897	Feb25-FISH2-3R4-rep3-cp190-100x_Position015_14_cmle.ics	11	0	2	1	0.0	0.0	0.0
898	Feb25-FISH2-3R4-rep3-cp190-100x_Position015_14_cmle.ics	13	0	1	1	0.03458586990771681	0.09316770186335405	0.26785714285714285
899	Feb25-FISH2-3R4-rep3-cp190-100x_Position015_14_cmle.ics	13	0	1	2	0.0	0.0	0.0
900	Feb25-FISH2-3R4-rep3-cp190-100x_Position015_14_cmle.ics	14	0	1	1	0.19137514682269965	0.50920245398773	0.49999999999999983
901	Feb25-FISH2-3R4-rep3-cp190-100x_Position015_14_cmle.ics	15	0	1	1	0.07608891379697698	0.24087591240875914	0.3142857142857143
902	Feb25-FISH2-3R4-rep3-cp190-100x_Position015_14_cmle.ics	16	0	1	1	0.0	0.0	0.0
903	Feb25-FISH2-3R4-rep3-cp190-100x_Position015_14_cmle.ics	17	0	1	1	0.1798465235201274	0.5864661654135337	0.5820895522388059
904	Feb25-FISH2-3R4-rep3-cp190-100x_Position015_14_cmle.ics	18	0	1	1	0.0	0.0	0.0
905	Feb25-FISH2-3R4-rep3-cp190-100x_Position015_14_cmle.ics	19	0	1	1	0.016140072623601176	0.03535353535353535	0.06034482758620688
906	Feb25-FISH2-3R4-rep3-cp190-100x_Position015_14_cmle.ics	20	0	1	1	0.0	0.0	0.0
907	Feb25-FISH2-3R4-rep3-cp190-100x_Position015_14_cmle.ics	20	0	2	1	0.03458586990771681	0.23076923076923075	0.08771929824561403
908	Feb25-FISH2-3R4-rep3-cp190-100x_Position015_14_cmle.ics	21	0	1	1	0.0	0.0	0.0
909	Feb25-FISH2-3R4-rep3-cp190-100x_Position015_14_cmle.ics	22	0	1	1	0.0	0.0	0.0
910	Feb25-FISH2-3R4-rep3-cp190-100x_Position015_14_cmle.ics	23	0	1	1	0.10606333438366487	0.304635761589404	0.304635761589404
911	Feb25-FISH2-3R4-rep3-cp190-100x_Position015_14_cmle.ics	24	0	1	1	0.0645602904944047	0.5283018867924527	0.20437956204379562
912	Feb25-FISH2-3R4-rep3-cp190-100x_Position015_14_cmle.ics	24	0	1	2	0.0	0.0	0.0
913	Feb25-FISH2-3R4-rep3-cp190-100x_Position015_14_cmle.ics	24	0	2	1	0.0	0.0	0.0
914	Feb25-FISH2-3R4-rep3-cp190-100x_Position015_14_cmle.ics	24	0	2	2	0.0	0.0	0.0
915	Feb25-FISH2-3R4-rep3-cp190-100x_Position015_14_cmle.ics	24	0	3	1	0.0	0.0	0.0
916	Feb25-FISH2-3R4-rep3-cp190-100x_Position015_14_cmle.ics	24	0	3	2	0.0	0.0	0.0
917	Feb25-FISH2-3R4-rep3-cp190-100x_Position015_14_cmle.ics	25	0	1	1	0.2351839153724743	0.6375	0.6375
918	Feb25-FISH2-3R4-rep3-cp190-100x_Position015_14_cmle.ics	26	0	1	1	0.0	0.0	0.0
919	Feb25-FISH2-3R4-rep3-cp190-100x_Position015_14_cmle.ics	28	0	1	1	0.053031667191832436	0.19658119658119655	0.19491525423728812
920	Feb25-FISH2-3R4-rep3-cp190-100x_Position015_14_cmle.ics	29	0	1	1	0.14756637827292504	0.7710843373493974	0.6808510638297871
921	Feb25-FISH2-3R4-rep3-cp190-100x_Position015_14_cmle.ics	30	0	1	1	0.0	0.0	0.0
922	Feb25-FISH2-3R4-rep3-cp190-100x_Position015_14_cmle.ics	30	0	1	2	0.0	0.0	0.0
923	Feb25-FISH2-3R4-rep3-cp190-100x_Position015_14_cmle.ics	30	0	2	1	0.053031667191832436	0.41071428571428564	0.22549019607843135
924	Feb25-FISH2-3R4-rep3-cp190-100x_Position015_14_cmle.ics	30	0	2	2	0.0	0.0	0.0
925	Feb25-FISH2-3R4-rep3-cp190-100x_Position015_14_cmle.ics	30	0	3	1	0.0	0.0	0.0
926	Feb25-FISH2-3R4-rep3-cp190-100x_Position015_14_cmle.ics	30	0	3	2	0.0023057246605144538	0.009259259259259257	0.006578947368421052
927	Feb25-FISH2-3R4-rep3-cp190-100x_Position015_14_cmle.ics	31	0	1	1	0.2098209441068153	0.5986842105263157	0.6946564885496183
928	Feb25-FISH2-3R4-rep3-cp190-100x_Position015_14_cmle.ics	32	0	1	1	0.0	0.0	0.0
929	Feb25-FISH2-3R4-rep3-cp190-100x_Position015_14_cmle.ics	33	0	1	1	0.0	0.0	0.0
930	Feb25-FISH2-3R4-rep3-cp190-100x_Position015_14_cmle.ics	33	0	2	1	0.0	0.0	0.0
931	Feb25-FISH2-3R4-rep3-cp190-100x_Position015_14_cmle.ics	34	0	1	1	0.027668695926173444	0.0718562874251497	0.07272727272727272
932	Feb25-FISH2-3R4-rep3-cp190-100x_Position015_14_cmle.ics	35	0	1	1	0.0	0.0	0.0
933	Feb25-FISH2-3R4-rep3-cp190-100x_Position015_14_cmle.ics	36	0	1	1	0.3135785538299657	0.7513812154696132	0.693877551020408
934	Feb25-FISH2-3R4-rep3-cp190-100x_Position015_14_cmle.ics	37	0	1	1	0.0023057246605144538	0.008064516129032258	0.0058823529411764705
935	Feb25-FISH2-3R4-rep3-cp190-100x_Position015_14_cmle.ics	38	0	1	1	0.01152862330257227	0.02577319587628866	0.0510204081632653
936	Feb25-FISH2-3R4-rep3-cp190-100x_Position015_14_cmle.ics	39	0	1	1	0.0	0.0	0.0
937	Feb25-FISH2-3R4-rep3-cp190-100x_Position015_14_cmle.ics	40	0	1	1	0.01152862330257227	0.03333333333333333	0.03333333333333333
938	Feb25-FISH2-3R4-rep3-cp190-100x_Position015_14_cmle.ics	42	0	1	1	0.0	0.0	0.0
939	Feb25-FISH2-3R4-rep3-cp190-100x_Position015_14_cmle.ics	43	0	1	1	0.0	0.0	0.0
940	Feb25-FISH2-3R4-rep3-cp190-100x_Position015_14_cmle.ics	45	0	1	1	0.0	0.0	0.0
941	Feb25-FISH2-3R4-rep3-cp190-100x_Position015_14_cmle.ics	46	0	1	1	0.06917173981543362	0.18749999999999997	0.3658536585365853
942	Feb25-FISH2-3R4-rep3-cp190-100x_Position015_14_cmle.ics	47	0	1	1	0.029974420586687898	0.21311475409836061	0.1074380165289256
943	Feb25-FISH2-3R4-rep3-cp190-100x_Position015_14_cmle.ics	47	0	1	2	0.0	0.0	0.0
944	Feb25-FISH2-3R4-rep3-cp190-100x_Position015_14_cmle.ics	47	0	2	1	0.0	0.0	0.0
945	Feb25-FISH2-3R4-rep3-cp190-100x_Position015_14_cmle.ics	47	0	2	2	0.0	0.0	0.0
946	Feb25-FISH2-3R4-rep3-cp190-100x_Position015_14_cmle.ics	48	0	1	1	0.0	0.0	0.0
947	Feb25-FISH2-3R4-rep3-cp190-100x_Position015_14_cmle.ics	50	0	1	1	0.0	0.0	0.0
948	Feb25-FISH2-3R4-rep3-cp190-100x_Position015_14_cmle.ics	50	0	2	1	0.0	0.0	0.0
949	Feb25-FISH2-3R4-rep3-cp190-100x_Position015_14_cmle.ics	51	0	1	1	0.006917173981543361	0.020547945205479447	0.020979020979020976
950	Feb25-FISH2-3R4-rep3-cp190-100x_Position015_14_cmle.ics	52	0	1	1	0.0	0.0	0.0
951	Feb25-FISH2-3R4-rep3-cp190-100x_Position015_14_cmle.ics	53	0	1	1	0.016140072623601176	0.042944785276073615	0.04268292682926828
952	Feb25-FISH2-3R4-rep3-cp190-100x_Position015_14_cmle.ics	54	0	1	1	0.0	0.0	0.0
953	Feb25-FISH2-3R4-rep3-cp190-100x_Position015_14_cmle.ics	54	0	2	1	0.0	0.0	0.0
954	Feb25-FISH2-3R4-rep3-cp190-100x_Position015_14_cmle.ics	55	0	1	1	0.19829232080424303	0.4699453551912568	0.441025641025641
955	Feb25-FISH2-3R4-rep3-cp190-100x_Position015_14_cmle.ics	56	0	1	1	0.0	0.0	0.0
956	Feb25-FISH2-3R4-rep3-cp190-100x_Position015_14_cmle.ics	57	0	1	1	0.0	0.0	0.0
957	Feb25-FISH2-3R4-rep3-cp190-100x_Position015_14_cmle.ics	58	0	1	1	0.2766869592617345	0.7100591715976331	0.7100591715976331
958	Feb25-FISH2-3R4-rep3-cp190-100x_Position015_14_cmle.ics	59	0	1	1	0.0	0.0	0.0
959	Feb25-FISH2-3R4-rep3-cp190-100x_Position015_14_cmle.ics	62	0	1	1	0.0	0.0	0.0
960	Feb25-FISH2-3R4-rep3-cp190-100x_Position015_14_cmle.ics	62	0	1	2	0.0	0.0	0.0
961	Feb25-FISH2-3R4-rep3-cp190-100x_Position015_14_cmle.ics	62	0	2	1	0.0	0.0	0.0
962	Feb25-FISH2-3R4-rep3-cp190-100x_Position015_14_cmle.ics	62	0	2	2	0.0	0.0	0.0
963	Feb25-FISH2-3R4-rep3-cp190-100x_Position015_14_cmle.ics	63	0	1	1	0.050725942531317986	0.14473684210526314	0.1456953642384106
964	Feb25-FISH2-3R4-rep3-cp190-100x_Position016_15_cmle.ics	1	0	1	1	0.0	0.0	0.0
965	Feb25-FISH2-3R4-rep3-cp190-100x_Position016_15_cmle.ics	3	0	1	1	0.13142630564932387	0.45599999999999996	0.45238095238095233
966	Feb25-FISH2-3R4-rep3-cp190-100x_Position016_15_cmle.ics	4	0	1	1	0.12681485632829495	0.5445544554455445	0.611111111111111
967	Feb25-FISH2-3R4-rep3-cp190-100x_Position016_15_cmle.ics	6	0	1	1	0.16370645089652622	0.5144927536231885	0.5144927536231885
968	Feb25-FISH2-3R4-rep3-cp190-100x_Position016_15_cmle.ics	7	0	1	1	0.027668695926173444	0.18181818181818177	0.17910447761194026
969	Feb25-FISH2-3R4-rep3-cp190-100x_Position016_15_cmle.ics	8	0	1	1	0.0	0.0	0.0
970	Feb25-FISH2-3R4-rep3-cp190-100x_Position016_15_cmle.ics	8	0	2	1	0.0	0.0	0.0
971	Feb25-FISH2-3R4-rep3-cp190-100x_Position016_15_cmle.ics	10	0	1	1	0.0	0.0	0.0
972	Feb25-FISH2-3R4-rep3-cp190-100x_Position016_15_cmle.ics	12	0	1	1	0.16140072623601176	0.4827586206896551	0.4861111111111111
973	Feb25-FISH2-3R4-rep3-cp190-100x_Position016_15_cmle.ics	13	0	1	1	0.04842021787080353	0.20588235294117643	0.19266055045871558
974	Feb25-FISH2-3R4-rep3-cp190-100x_Position016_15_cmle.ics	14	0	1	1	0.0	0.0	0.0
975	Feb25-FISH2-3R4-rep3-cp190-100x_Position016_15_cmle.ics	15	0	1	1	0.0	0.0	0.0
976	Feb25-FISH2-3R4-rep3-cp190-100x_Position016_15_cmle.ics	16	0	1	1	0.0	0.0	0.0
977	Feb25-FISH2-3R4-rep3-cp190-100x_Position016_15_cmle.ics	17	0	1	1	0.0	0.0	0.0
978	Feb25-FISH2-3R4-rep3-cp190-100x_Position016_15_cmle.ics	19	0	1	1	0.0	0.0	0.0
979	Feb25-FISH2-3R4-rep3-cp190-100x_Position016_15_cmle.ics	21	0	1	1	0.0	0.0	0.0
980	Feb25-FISH2-3R4-rep3-cp190-100x_Position016_15_cmle.ics	21	0	1	2	0.020751521944630084	0.03896103896103896	0.058064516129032254
981	Feb25-FISH2-3R4-rep3-cp190-100x_Position016_15_cmle.ics	22	0	1	1	0.0046114493210289076	0.015151515151515148	0.015748031496062992
982	Feb25-FISH2-3R4-rep3-cp190-100x_Position016_15_cmle.ics	24	0	1	1	0.0	0.0	0.0
983	Feb25-FISH2-3R4-rep3-cp190-100x_Position016_15_cmle.ics	25	0	1	1	0.15678927691498284	0.5483870967741935	0.5573770491803277
984	Feb25-FISH2-3R4-rep3-cp190-100x_Position016_15_cmle.ics	26	0	1	1	0.053031667191832436	0.40350877192982454	0.41071428571428564
985	Feb25-FISH2-3R4-rep3-cp190-100x_Position016_15_cmle.ics	28	0	1	1	0.06917173981543362	0.3896103896103896	0.3846153846153846
986	Feb25-FISH2-3R4-rep3-cp190-100x_Position016_15_cmle.ics	29	0	1	1	0.11298050836520823	0.37692307692307686	0.3740458015267175
987	Feb25-FISH2-3R4-rep3-cp190-100x_Position016_15_cmle.ics	32	0	1	1	0.20751521944630083	0.625	0.6923076923076922
988	Feb25-FISH2-3R4-rep3-cp190-100x_Position016_15_cmle.ics	33	0	1	1	0.04611449321028908	0.14285714285714285	0.14814814814814817
989	Feb25-FISH2-3R4-rep3-cp190-100x_Position016_15_cmle.ics	34	0	1	1	0.11067478370469377	0.33103448275862063	0.33103448275862063
990	Feb25-FISH2-3R4-rep3-cp190-100x_Position016_15_cmle.ics	36	0	1	1	0.009222898642057815	0.02758620689655172	0.02758620689655172
991	Feb25-FISH2-3R4-rep3-cp190-100x_Position016_15_cmle.ics	39	0	1	1	0.0	0.0	0.0
992	Feb25-FISH2-3R4-rep3-cp190-100x_Position016_15_cmle.ics	39	0	1	2	0.1498721029334395	0.24714828897338403	0.4779411764705882
993	Feb25-FISH2-3R4-rep3-cp190-100x_Position016_15_cmle.ics	40	0	1	1	0.0	0.0	0.0
994	Feb25-FISH2-3R4-rep3-cp190-100x_Position016_15_cmle.ics	41	0	1	1	0.0	0.0	0.0
995	Feb25-FISH2-3R4-rep3-cp190-100x_Position016_15_cmle.ics	41	0	1	2	0.0	0.0	0.0
996	Feb25-FISH2-3R4-rep3-cp190-100x_Position016_15_cmle.ics	43	0	1	1	0.0	0.0	0.0
997	Feb25-FISH2-3R4-rep3-cp190-100x_Position016_15_cmle.ics	44	0	1	1	0.0	0.0	0.0
998	Feb25-FISH2-3R4-rep3-cp190-100x_Position016_15_cmle.ics	47	0	1	1	0.0853118124390348	0.27611940298507465	0.2781954887218045
999	Feb25-FISH2-3R4-rep3-cp190-100x_Position016_15_cmle.ics	48	0	1	1	0.0	0.0	0.0
1000	Feb25-FISH2-3R4-rep3-cp190-100x_Position016_15_cmle.ics	49	0	1	1	0.0	0.0	0.0
1001	Feb25-FISH2-3R4-rep3-cp190-100x_Position016_15_cmle.ics	50	0	1	1	0.0	0.0	0.0
1002	Feb25-FISH2-3R4-rep3-cp190-100x_Position016_15_cmle.ics	51	0	1	1	0.029974420586687898	0.09923664122137403	0.104
1003	Feb25-FISH2-3R4-rep3-cp190-100x_Position016_15_cmle.ics	53	0	1	1	0.10375760972315042	0.29801324503311255	0.29801324503311255
1004	Feb25-FISH2-3R4-rep3-cp190-100x_Position016_15_cmle.ics	54	0	1	1	0.006917173981543361	0.046875	0.05769230769230768
1005	Feb25-FISH2-3R4-rep3-cp190-100x_Position016_15_cmle.ics	55	0	1	1	0.0	0.0	0.0
1006	Feb25-FISH2-3R4-rep3-cp190-100x_Position016_15_cmle.ics	56	0	1	1	0.18215224818064185	0.37799043062200954	0.434065934065934
1007	Feb25-FISH2-3R4-rep3-cp190-100x_Position016_15_cmle.ics	58	0	1	1	0.0	0.0	0.0
1008	Feb25-FISH2-3R4-rep3-cp190-100x_Position016_15_cmle.ics	59	0	1	1	0.0	0.0	0.0
1009	Feb25-FISH2-3R4-rep3-cp190-100x_Position016_15_cmle.ics	59	0	2	1	0.0	0.0	0.0
1010	Feb25-FISH2-3R4-rep3-cp190-100x_Position016_15_cmle.ics	60	0	1	1	0.0	0.0	0.0
1011	Feb25-FISH2-3R4-rep3-cp190-100x_Position016_15_cmle.ics	62	0	1	1	0.0	0.0	0.0
1012	Feb25-FISH2-3R4-rep3-cp190-100x_Position016_15_cmle.ics	63	0	1	1	0.0	0.0	0.0
1013	Feb25-FISH2-3R4-rep3-cp190-100x_Position016_15_cmle.ics	64	0	1	1	0.10836905904417933	0.3643410852713178	0.3615384615384615
1014	Feb25-FISH2-3R4-rep3-cp190-100x_Position016_15_cmle.ics	65	0	1	1	0.0	0.0	0.0
1015	Feb25-FISH2-3R4-rep3-cp190-100x_Position016_15_cmle.ics	66	0	1	1	0.0	0.0	0.0
1016	Feb25-FISH2-3R4-rep3-cp190-100x_Position016_15_cmle.ics	70	0	1	1	0.03919731922874571	0.1328125	0.1317829457364341
1017	Feb25-FISH2-3R4-rep3-cp190-100x_Position016_15_cmle.ics	71	0	1	1	0.0	0.0	0.0
1018	Feb25-FISH2-3R4-rep3-cp190-100x_Position016_15_cmle.ics	71	0	1	2	0.0	0.0	0.0
1019	Feb25-FISH2-3R4-rep3-cp190-100x_Position016_15_cmle.ics	72	0	1	1	0.0	0.0	0.0
1020	Feb25-FISH2-3R4-rep3-cp190-100x_Position016_15_cmle.ics	73	0	1	1	0.06686601515491916	0.3152173913043478	0.44615384615384607
1021	Feb25-FISH2-3R4-rep3-cp190-100x_Position016_15_cmle.ics	74	0	1	1	0.0	0.0	0.0
1022	Feb25-FISH2-3R4-rep3-cp190-100x_Position017_16_cmle.ics	1	0	1	1	0.17754079885961294	0.5923076923076922	0.5877862595419846
1023	Feb25-FISH2-3R4-rep3-cp190-100x_Position017_16_cmle.ics	2	0	1	1	0.08070036311800588	0.2011494252873563	0.2011494252873563
1024	Feb25-FISH2-3R4-rep3-cp190-100x_Position017_16_cmle.ics	4	0	1	1	0.0	0.0	0.0
1025	Feb25-FISH2-3R4-rep3-cp190-100x_Position017_16_cmle.ics	4	0	2	1	0.057643116512861345	0.423728813559322	0.11013215859030835
1026	Feb25-FISH2-3R4-rep3-cp190-100x_Position017_16_cmle.ics	5	0	1	1	0.24671253867504656	0.5846994535519126	0.5783783783783784
1027	Feb25-FISH2-3R4-rep3-cp190-100x_Position017_16_cmle.ics	6	0	1	1	0.16601217555704068	0.5373134328358209	0.5070422535211266
1028	Feb25-FISH2-3R4-rep3-cp190-100x_Position017_16_cmle.ics	7	0	1	1	0.057643116512861345	0.1623376623376623	0.16129032258064516
1029	Feb25-FISH2-3R4-rep3-cp190-100x_Position017_16_cmle.ics	8	0	1	1	0.0	0.0	0.0
1030	Feb25-FISH2-3R4-rep3-cp190-100x_Position017_16_cmle.ics	9	0	1	1	0.0	0.0	0.0
1031	Feb25-FISH2-3R4-rep3-cp190-100x_Position017_16_cmle.ics	10	0	1	1	0.0853118124390348	0.25000000000000006	0.24832214765100669
1032	Feb25-FISH2-3R4-rep3-cp190-100x_Position017_16_cmle.ics	11	0	1	1	0.027668695926173444	0.10526315789473684	0.08219178082191779
1033	Feb25-FISH2-3R4-rep3-cp190-100x_Position017_16_cmle.ics	12	0	1	1	0.0	0.0	0.0
1034	Feb25-FISH2-3R4-rep3-cp190-100x_Position017_16_cmle.ics	13	0	1	1	0.0	0.0	0.0
1035	Feb25-FISH2-3R4-rep3-cp190-100x_Position017_16_cmle.ics	13	0	2	1	0.0	0.0	0.0
1036	Feb25-FISH2-3R4-rep3-cp190-100x_Position017_16_cmle.ics	14	0	1	1	0.06225456583389025	0.1588235294117647	0.15789473684210525
1037	Feb25-FISH2-3R4-rep3-cp190-100x_Position017_16_cmle.ics	16	0	1	1	0.0	0.0	0.0
1038	Feb25-FISH2-3R4-rep3-cp190-100x_Position017_16_cmle.ics	17	0	1	1	0.15678927691498284	0.41717791411042937	0.4121212121212121
1039	Feb25-FISH2-3R4-rep3-cp190-100x_Position017_16_cmle.ics	18	0	1	1	0.11067478370469377	0.4948453608247422	0.4948453608247422
1040	Feb25-FISH2-3R4-rep3-cp190-100x_Position017_16_cmle.ics	19	0	1	1	0.0	0.0	0.0
1041	Feb25-FISH2-3R4-rep3-cp190-100x_Position017_16_cmle.ics	19	0	2	1	0.07839463845749142	0.53125	0.25373134328358204
1042	Feb25-FISH2-3R4-rep3-cp190-100x_Position017_16_cmle.ics	21	0	1	1	0.0	0.0	0.0
1043	Feb25-FISH2-3R4-rep3-cp190-100x_Position017_16_cmle.ics	22	0	1	1	0.11298050836520823	0.8032786885245901	0.38888888888888884
1044	Feb25-FISH2-3R4-rep3-cp190-100x_Position017_16_cmle.ics	22	0	2	1	0.0	0.0	0.0
1045	Feb25-FISH2-3R4-rep3-cp190-100x_Position017_16_cmle.ics	23	0	1	1	0.0	0.0	0.0
1046	Feb25-FISH2-3R4-rep3-cp190-100x_Position017_16_cmle.ics	24	0	1	1	0.0	0.0	0.0
1047	Feb25-FISH2-3R4-rep3-cp190-100x_Position017_16_cmle.ics	26	0	1	1	0.0	0.0	0.0
1048	Feb25-FISH2-3R4-rep3-cp190-100x_Position017_16_cmle.ics	26	0	1	2	0.0	0.0	0.0
1049	Feb25-FISH2-3R4-rep3-cp190-100x_Position017_16_cmle.ics	27	0	1	1	0.04150304388926017	0.18556701030927833	0.1592920353982301
1050	Feb25-FISH2-3R4-rep3-cp190-100x_Position017_16_cmle.ics	27	0	2	1	0.0	0.0	0.0
1051	Feb25-FISH2-3R4-rep3-cp190-100x_Position017_16_cmle.ics	28	0	1	1	0.07147746447594806	0.2870370370370369	0.2870370370370369
1052	Feb25-FISH2-3R4-rep3-cp190-100x_Position017_16_cmle.ics	29	0	1	1	0.2351839153724743	0.5204081632653061	0.5230769230769231
1053	Feb25-FISH2-3R4-rep3-cp190-100x_Position017_16_cmle.ics	30	0	1	1	0.016140072623601176	0.10769230769230767	0.10769230769230767
1054	Feb25-FISH2-3R4-rep3-cp190-100x_Position017_16_cmle.ics	31	0	1	1	0.0	0.0	0.0
1055	Feb25-FISH2-3R4-rep3-cp190-100x_Position017_16_cmle.ics	32	0	1	1	0.0	0.0	0.0
1056	Feb25-FISH2-3R4-rep3-cp190-100x_Position017_16_cmle.ics	33	0	1	1	0.14295492895189613	0.23574144486692014	0.2116040955631399
1057	Feb25-FISH2-3R4-rep3-cp190-100x_Position017_16_cmle.ics	34	0	1	1	0.009222898642057815	0.027777777777777776	0.027777777777777776
1058	Feb25-FISH2-3R4-rep3-cp190-100x_Position017_16_cmle.ics	35	0	1	1	0.0	0.0	0.0
1059	Feb25-FISH2-3R4-rep3-cp190-100x_Position017_16_cmle.ics	35	0	2	1	0.016140072623601176	0.08235294117647059	0.06306306306306306
1060	Feb25-FISH2-3R4-rep3-cp190-100x_Position017_16_cmle.ics	36	0	1	1	0.06917173981543362	0.16304347826086957	0.16216216216216217
1061	Feb25-FISH2-3R4-rep3-cp190-100x_Position017_16_cmle.ics	38	0	1	1	0.0023057246605144538	0.008849557522123894	0.0061349693251533735
1062	Feb25-FISH2-3R4-rep3-cp190-100x_Position017_16_cmle.ics	39	0	1	1	0.08761753709954924	0.3838383838383838	0.5066666666666666
1063	Feb25-FISH2-3R4-rep3-cp190-100x_Position017_16_cmle.ics	39	0	1	2	0.0	0.0	0.0
1064	Feb25-FISH2-3R4-rep3-cp190-100x_Position017_16_cmle.ics	39	0	2	1	0.0	0.0	0.0
1065	Feb25-FISH2-3R4-rep3-cp190-100x_Position017_16_cmle.ics	39	0	2	2	0.3204957278115091	0.7853107344632768	0.7020202020202021
1066	Feb25-FISH2-3R4-rep3-cp190-100x_Position017_16_cmle.ics	40	0	1	1	0.0853118124390348	0.3457943925233644	0.35238095238095235
1067	Feb25-FISH2-3R4-rep3-cp190-100x_Position017_16_cmle.ics	41	0	1	1	0.0	0.0	0.0
1068	Feb25-FISH2-3R4-rep3-cp190-100x_Position017_16_cmle.ics	42	0	1	1	0.23979536469350318	0.781954887218045	0.7761194029850745
1069	Feb25-FISH2-3R4-rep3-cp190-100x_Position017_16_cmle.ics	43	0	1	1	0.13834347963086724	0.923076923076923	0.43795620437956206
1070	Feb25-FISH2-3R4-rep3-cp190-100x_Position017_16_cmle.ics	43	0	2	1	0.0	0.0	0.0
1071	Feb25-FISH2-3R4-rep3-cp190-100x_Position017_16_cmle.ics	44	0	1	1	0.0	0.0	0.0
1072	Feb25-FISH2-3R4-rep3-cp190-100x_Position017_16_cmle.ics	45	0	1	1	0.06917173981543362	0.3846153846153846	0.379746835443038
1073	Feb25-FISH2-3R4-rep3-cp190-100x_Position017_16_cmle.ics	47	0	1	1	0.0	0.0	0.0
1074	Feb25-FISH2-3R4-rep3-cp190-100x_Position017_16_cmle.ics	48	0	1	1	0.0	0.0	0.0
1075	Feb25-FISH2-3R4-rep3-cp190-100x_Position017_16_cmle.ics	51	0	1	1	0.3619987717007692	0.4890965732087226	0.48757763975155277
1076	Feb25-FISH2-3R4-rep3-cp190-100x_Position017_16_cmle.ics	52	0	1	1	0.21904384274887312	0.5307262569832402	0.5459770114942529
1077	Feb25-FISH2-3R4-rep3-cp190-100x_Position017_16_cmle.ics	53	0	1	1	0.0	0.0	0.0
1078	Feb25-FISH2-3R4-rep3-cp190-100x_Position017_16_cmle.ics	55	0	1	1	0.0	0.0	0.0
1079	Feb25-FISH2-3R4-rep3-cp190-100x_Position017_16_cmle.ics	56	0	1	1	0.0	0.0	0.0
1080	Feb25-FISH2-3R4-rep3-cp190-100x_Position017_16_cmle.ics	56	0	1	2	0.0	0.0	0.0
1081	Feb25-FISH2-3R4-rep3-cp190-100x_Position017_16_cmle.ics	56	0	2	1	0.009222898642057815	0.027777777777777776	0.024999999999999994
1082	Feb25-FISH2-3R4-rep3-cp190-100x_Position017_16_cmle.ics	56	0	2	2	0.0	0.0	0.0
1083	Feb25-FISH2-3R4-rep3-cp190-100x_Position017_16_cmle.ics	57	0	1	1	0.01152862330257227	0.033557046979865765	0.035460992907801414
1084	Feb25-FISH2-3R4-rep3-cp190-100x_Position017_16_cmle.ics	58	0	1	1	0.0	0.0	0.0
1085	Feb25-FISH2-3R4-rep3-cp190-100x_Position017_16_cmle.ics	59	0	1	1	0.0	0.0	0.0
1086	Feb25-FISH2-3R4-rep3-cp190-100x_Position017_16_cmle.ics	60	0	1	1	0.0	0.0	0.0
1087	Feb25-FISH2-3R4-rep3-cp190-100x_Position017_16_cmle.ics	61	0	1	1	0.08070036311800588	0.4022988505747126	0.40697674418604646
1088	Feb25-FISH2-3R4-rep3-cp190-100x_Position017_16_cmle.ics	62	0	1	1	0.0	0.0	0.0
1089	Feb25-FISH2-3R4-rep3-cp190-100x_Position017_16_cmle.ics	66	0	1	1	0.0	0.0	0.0
1090	Feb25-FISH2-3R4-rep3-cp190-100x_Position017_16_cmle.ics	67	0	1	1	0.06225456583389025	0.20300751879699244	0.20300751879699244
1091	Feb25-FISH2-3R4-rep3-cp190-100x_Position017_16_cmle.ics	68	0	1	1	0.0	0.0	0.0
1092	Feb25-FISH2-3R4-rep3-cp190-100x_Position017_16_cmle.ics	69	0	1	1	0.0945347110810926	0.28873239436619713	0.2907801418439716
1093	Feb25-FISH2-3R4-rep3-cp190-100x_Position017_16_cmle.ics	70	0	1	1	0.01844579728411563	0.0672268907563025	0.0672268907563025
1094	Feb25-FISH2-3R4-rep3-cp190-100x_Position017_16_cmle.ics	72	0	1	1	0.09684043574160706	0.2727272727272727	0.26923076923076916
1095	Feb25-FISH2-3R4-rep3-cp190-100x_Position017_16_cmle.ics	73	0	1	1	0.12220340700726605	0.4206349206349206	0.3333333333333333
1096	Feb25-FISH2-3R4-rep3-cp190-100x_Position017_16_cmle.ics	76	0	1	1	0.0	0.0	0.0
1097	Feb25-FISH2-3R4-rep3-cp190-100x_Position017_16_cmle.ics	77	0	1	1	0.12220340700726605	0.3509933774834437	0.34868421052631576
1098	Feb25-FISH2-3R4-rep3-cp190-100x_Position018_17_cmle.ics	1	0	1	1	0.0	0.0	0.0
1099	Feb25-FISH2-3R4-rep3-cp190-100x_Position018_17_cmle.ics	1	0	2	1	0.10836905904417933	0.2281553398058252	0.2146118721461187
1100	Feb25-FISH2-3R4-rep3-cp190-100x_Position018_17_cmle.ics	2	0	1	1	0.0	0.0	0.0
1101	Feb25-FISH2-3R4-rep3-cp190-100x_Position018_17_cmle.ics	3	0	1	1	0.0	0.0	0.0
1102	Feb25-FISH2-3R4-rep3-cp190-100x_Position018_17_cmle.ics	5	0	1	1	0.0	0.0	0.0
1103	Feb25-FISH2-3R4-rep3-cp190-100x_Position018_17_cmle.ics	6	0	1	1	0.0	0.0	0.0
1104	Feb25-FISH2-3R4-rep3-cp190-100x_Position018_17_cmle.ics	7	0	1	1	0.0023057246605144538	0.009615384615384614	0.009708737864077669
1105	Feb25-FISH2-3R4-rep3-cp190-100x_Position018_17_cmle.ics	8	0	1	1	0.0	0.0	0.0
1106	Feb25-FISH2-3R4-rep3-cp190-100x_Position018_17_cmle.ics	8	0	1	2	0.22826674139093092	0.34375	0.5
1107	Feb25-FISH2-3R4-rep3-cp190-100x_Position018_17_cmle.ics	10	0	1	1	0.0	0.0	0.0
1108	Feb25-FISH2-3R4-rep3-cp190-100x_Position018_17_cmle.ics	10	0	2	1	0.0	0.0	0.0
1109	Feb25-FISH2-3R4-rep3-cp190-100x_Position018_17_cmle.ics	11	0	1	1	0.0	0.0	0.0
1110	Feb25-FISH2-3R4-rep3-cp190-100x_Position018_17_cmle.ics	12	0	1	1	0.11759195768623715	0.34931506849315064	0.346938775510204
1111	Feb25-FISH2-3R4-rep3-cp190-100x_Position018_17_cmle.ics	14	0	1	1	0.053031667191832436	0.2346938775510204	0.2346938775510204
1112	Feb25-FISH2-3R4-rep3-cp190-100x_Position018_17_cmle.ics	16	0	1	1	0.0	0.0	0.0
1113	Feb25-FISH2-3R4-rep3-cp190-100x_Position018_17_cmle.ics	17	0	1	1	0.025362971265658993	0.180327868852459	0.2
1114	Feb25-FISH2-3R4-rep3-cp190-100x_Position018_17_cmle.ics	17	0	2	1	0.0	0.0	0.0
1115	Feb25-FISH2-3R4-rep3-cp190-100x_Position018_17_cmle.ics	18	0	1	1	0.0	0.0	0.0
1116	Feb25-FISH2-3R4-rep3-cp190-100x_Position018_17_cmle.ics	19	0	1	1	0.14756637827292504	0.53781512605042	0.5423728813559322
1117	Feb25-FISH2-3R4-rep3-cp190-100x_Position018_17_cmle.ics	20	0	1	1	0.03689159456823126	0.2807017543859649	0.25396825396825395
1118	Feb25-FISH2-3R4-rep3-cp190-100x_Position018_17_cmle.ics	21	0	1	1	0.0	0.0	0.0
1119	Feb25-FISH2-3R4-rep3-cp190-100x_Position018_17_cmle.ics	22	0	1	1	0.06686601515491916	0.27619047619047615	0.3411764705882353
1120	Feb25-FISH2-3R4-rep3-cp190-100x_Position018_17_cmle.ics	24	0	1	1	0.0046114493210289076	0.030769230769230764	0.030303030303030297
1121	Feb25-FISH2-3R4-rep3-cp190-100x_Position018_17_cmle.ics	25	0	1	1	0.0	0.0	0.0
1122	Feb25-FISH2-3R4-rep3-cp190-100x_Position018_17_cmle.ics	26	0	1	1	0.14064920429138167	0.28240740740740733	0.41496598639455773
1123	Feb25-FISH2-3R4-rep3-cp190-100x_Position018_17_cmle.ics	26	0	1	2	0.0	0.0	0.0
1124	Feb25-FISH2-3R4-rep3-cp190-100x_Position018_17_cmle.ics	28	0	1	1	0.0	0.0	0.0
1125	Feb25-FISH2-3R4-rep3-cp190-100x_Position018_17_cmle.ics	31	0	1	1	0.10606333438366487	0.4144144144144144	0.4144144144144144
1126	Feb25-FISH2-3R4-rep3-cp190-100x_Position018_17_cmle.ics	32	0	1	1	0.13373203030983832	0.41428571428571426	0.41134751773049644
1127	Feb25-FISH2-3R4-rep3-cp190-100x_Position018_17_cmle.ics	33	0	1	1	0.0	0.0	0.0
1128	Feb25-FISH2-3R4-rep3-cp190-100x_Position018_17_cmle.ics	34	0	1	1	0.1890694221621852	0.7130434782608694	0.6356589147286821
1129	Feb25-FISH2-3R4-rep3-cp190-100x_Position018_17_cmle.ics	35	0	1	1	0.050725942531317986	0.13496932515337423	0.13496932515337423
1130	Feb25-FISH2-3R4-rep3-cp190-100x_Position018_17_cmle.ics	36	0	1	1	0.0	0.0	0.0
1131	Feb25-FISH2-3R4-rep3-cp190-100x_Position018_17_cmle.ics	37	0	1	1	0.0	0.0	0.0
1132	Feb25-FISH2-3R4-rep3-cp190-100x_Position018_17_cmle.ics	38	0	1	1	0.016140072623601176	0.07692307692307691	0.07777777777777777
1133	Feb25-FISH2-3R4-rep3-cp190-100x_Position018_17_cmle.ics	40	0	1	1	0.0	0.0	0.0
1134	Feb25-FISH2-3R4-rep3-cp190-100x_Position018_17_cmle.ics	41	0	1	1	0.10606333438366487	0.1811023622047244	0.5054945054945055
1135	Feb25-FISH2-3R4-rep3-cp190-100x_Position018_17_cmle.ics	41	0	1	2	0.0	0.0	0.0
1136	Feb25-FISH2-3R4-rep3-cp190-100x_Position018_17_cmle.ics	46	0	1	1	0.0	0.0	0.0
1137	Feb25-FISH2-3R4-rep3-cp190-100x_Position018_17_cmle.ics	48	0	1	1	0.053031667191832436	0.365079365079365	0.16666666666666669
1138	Feb25-FISH2-3R4-rep3-cp190-100x_Position018_17_cmle.ics	48	0	1	2	0.0	0.0	0.0
1139	Feb25-FISH2-3R4-rep3-cp190-100x_Position018_17_cmle.ics	48	0	2	1	0.0	0.0	0.0
1140	Feb25-FISH2-3R4-rep3-cp190-100x_Position018_17_cmle.ics	48	0	2	2	0.0	0.0	0.0
1141	Feb25-FISH2-3R4-rep3-cp190-100x_Position018_17_cmle.ics	49	0	1	1	0.0	0.0	0.0
1142	Feb25-FISH2-3R4-rep3-cp190-100x_Position018_17_cmle.ics	50	0	1	1	0.10375760972315042	0.3061224489795918	0.3061224489795918
1143	Feb25-FISH2-3R4-rep3-cp190-100x_Position018_17_cmle.ics	51	0	1	1	0.0	0.0	0.0
1144	Feb25-FISH2-3R4-rep3-cp190-100x_Position018_17_cmle.ics	51	0	2	1	0.0	0.0	0.0
1145	Feb25-FISH2-3R4-rep3-cp190-100x_Position018_17_cmle.ics	53	0	1	1	0.0	0.0	0.0
1146	Feb25-FISH2-3R4-rep3-cp190-100x_Position018_17_cmle.ics	54	0	1	1	0.04380876854977462	0.2134831460674157	0.21111111111111108
1147	Feb25-FISH2-3R4-rep3-cp190-100x_Position018_17_cmle.ics	56	0	1	1	0.04380876854977462	0.1338028169014084	0.13475177304964536
1148	Feb25-FISH2-3R4-rep3-cp190-100x_Position018_17_cmle.ics	57	0	1	1	0.12681485632829495	0.7333333333333333	0.6874999999999998
1149	Feb25-FISH2-3R4-rep3-cp190-100x_Position018_17_cmle.ics	58	0	1	1	0.0	0.0	0.0
1150	Feb25-FISH2-3R4-rep3-cp190-100x_Position018_17_cmle.ics	59	0	1	1	0.3481644237376825	0.7783505154639174	0.8882352941176471
1151	Feb25-FISH2-3R4-rep3-cp190-100x_Position018_17_cmle.ics	59	0	1	2	0.0	0.0	0.0
1152	Feb25-FISH2-3R4-rep3-cp190-100x_Position018_17_cmle.ics	61	0	1	1	0.0046114493210289076	0.0106951871657754	0.010309278350515464
1153	Feb25-FISH2-3R4-rep3-cp190-100x_Position018_17_cmle.ics	61	0	2	1	0.020751521944630084	0.08256880733944955	0.04639175257731958
1154	Feb25-FISH2-3R4-rep3-cp190-100x_Position018_17_cmle.ics	63	0	1	1	0.06917173981543362	0.5454545454545455	0.2608695652173913
1155	Feb25-FISH2-3R4-rep3-cp190-100x_Position018_17_cmle.ics	64	0	1	1	0.01152862330257227	0.03759398496240601	0.04464285714285714
1156	Feb25-FISH2-3R4-rep3-cp190-100x_Position018_17_cmle.ics	65	0	1	1	0.050725942531317986	0.3055555555555556	0.32352941176470584
1157	Feb25-FISH2-3R4-rep3-cp190-100x_Position018_17_cmle.ics	66	0	1	1	0.0	0.0	0.0
1158	Feb25-FISH2-3R4-rep3-cp190-100x_Position018_17_cmle.ics	67	0	1	1	0.0	0.0	0.0
1159	Feb25-FISH2-3R4-rep3-cp190-100x_Position018_17_cmle.ics	68	0	1	1	0.0	0.0	0.0
1160	Feb25-FISH2-3R4-rep3-cp190-100x_Position018_17_cmle.ics	70	0	1	1	0.0	0.0	0.0
1161	Feb25-FISH2-3R4-rep3-cp190-100x_Position018_17_cmle.ics	71	0	1	1	0.0	0.0	0.0
1162	Feb25-FISH2-3R4-rep3-cp190-100x_Position018_17_cmle.ics	72	0	1	1	0.0	0.0	0.0
1163	Feb25-FISH2-3R4-rep3-cp190-100x_Position018_17_cmle.ics	72	0	1	2	0.016140072623601176	0.05035971223021581	0.08974358974358973
1164	Feb25-FISH2-3R4-rep3-cp190-100x_Position018_17_cmle.ics	73	0	1	1	0.0899232617600637	0.5820895522388059	0.5820895522388059
1165	Feb25-FISH2-3R4-rep3-cp190-100x_Position019_18_cmle.ics	1	0	1	1	0.020751521944630084	0.036290322580645164	0.036290322580645164
1166	Feb25-FISH2-3R4-rep3-cp190-100x_Position019_18_cmle.ics	2	0	1	1	0.04150304388926017	0.17142857142857143	0.16981132075471697
1167	Feb25-FISH2-3R4-rep3-cp190-100x_Position019_18_cmle.ics	3	0	1	1	0.06686601515491916	0.1657142857142857	0.31182795698924726
1168	Feb25-FISH2-3R4-rep3-cp190-100x_Position019_18_cmle.ics	3	0	1	2	0.0	0.0	0.0
1169	Feb25-FISH2-3R4-rep3-cp190-100x_Position019_18_cmle.ics	4	0	1	1	0.0	0.0	0.0
1170	Feb25-FISH2-3R4-rep3-cp190-100x_Position019_18_cmle.ics	4	0	1	2	0.0	0.0	0.0
1171	Feb25-FISH2-3R4-rep3-cp190-100x_Position019_18_cmle.ics	5	0	1	1	0.1498721029334395	0.6074766355140185	0.5118110236220472
1172	Feb25-FISH2-3R4-rep3-cp190-100x_Position019_18_cmle.ics	7	0	1	1	0.18215224818064185	0.5231788079470199	0.9294117647058824
1173	Feb25-FISH2-3R4-rep3-cp190-100x_Position019_18_cmle.ics	8	0	1	1	0.0	0.0	0.0
1174	Feb25-FISH2-3R4-rep3-cp190-100x_Position019_18_cmle.ics	9	0	1	1	0.15217782759395396	0.6666666666666667	0.540983606557377
1175	Feb25-FISH2-3R4-rep3-cp190-100x_Position019_18_cmle.ics	9	0	2	1	0.0	0.0	0.0
1176	Feb25-FISH2-3R4-rep3-cp190-100x_Position019_18_cmle.ics	10	0	1	1	0.0	0.0	0.0
1177	Feb25-FISH2-3R4-rep3-cp190-100x_Position019_18_cmle.ics	14	0	1	1	0.0	0.0	0.0
1178	Feb25-FISH2-3R4-rep3-cp190-100x_Position019_18_cmle.ics	15	0	1	1	0.10606333438366487	0.31081081081081086	0.31081081081081086
1179	Feb25-FISH2-3R4-rep3-cp190-100x_Position019_18_cmle.ics	16	0	1	1	0.0	0.0	0.0
1180	Feb25-FISH2-3R4-rep3-cp190-100x_Position019_18_cmle.ics	17	0	1	1	0.10836905904417933	0.17803030303030298	0.4272727272727273
1181	Feb25-FISH2-3R4-rep3-cp190-100x_Position019_18_cmle.ics	17	0	1	2	0.0	0.0	0.0
1182	Feb25-FISH2-3R4-rep3-cp190-100x_Position019_18_cmle.ics	19	0	1	1	0.08070036311800588	0.26315789473684204	0.26119402985074625
1183	Feb25-FISH2-3R4-rep3-cp190-100x_Position019_18_cmle.ics	22	0	1	1	0.0	0.0	0.0
1184	Feb25-FISH2-3R4-rep3-cp190-100x_Position019_18_cmle.ics	22	0	1	2	0.029974420586687898	0.10236220472440943	0.2321428571428571
1185	Feb25-FISH2-3R4-rep3-cp190-100x_Position019_18_cmle.ics	27	0	1	1	0.0	0.0	0.0
1186	Feb25-FISH2-3R4-rep3-cp190-100x_Position019_18_cmle.ics	27	0	2	1	0.03458586990771681	0.08823529411764706	0.05905511811023622
1187	Feb25-FISH2-3R4-rep3-cp190-100x_Position019_18_cmle.ics	29	0	1	1	0.0	0.0	0.0
1188	Feb25-FISH2-3R4-rep3-cp190-100x_Position019_18_cmle.ics	30	0	1	1	0.0	0.0	0.0
1189	Feb25-FISH2-3R4-rep3-cp190-100x_Position019_18_cmle.ics	30	0	1	2	0.0	0.0	0.0
1190	Feb25-FISH2-3R4-rep3-cp190-100x_Position019_18_cmle.ics	32	0	1	1	0.11067478370469377	0.3582089552238805	0.3555555555555555
1191	Feb25-FISH2-3R4-rep3-cp190-100x_Position019_18_cmle.ics	33	0	1	1	0.26285261129864773	0.43846153846153835	0.4505928853754941
1192	Feb25-FISH2-3R4-rep3-cp190-100x_Position019_18_cmle.ics	34	0	1	1	0.029974420586687898	0.11818181818181818	0.11304347826086955
1193	Feb25-FISH2-3R4-rep3-cp190-100x_Position019_18_cmle.ics	37	0	1	1	0.07378318913646252	0.3595505617977528	0.3950617283950617
1194	Feb25-FISH2-3R4-rep3-cp190-100x_Position019_18_cmle.ics	38	0	1	1	0.0	0.0	0.0
1195	Feb25-FISH2-3R4-rep3-cp190-100x_Position019_18_cmle.ics	38	0	2	1	0.0	0.0	0.0
1196	Feb25-FISH2-3R4-rep3-cp190-100x_Position019_18_cmle.ics	39	0	1	1	0.01152862330257227	0.04065040650406504	0.04065040650406504
1197	Feb25-FISH2-3R4-rep3-cp190-100x_Position019_18_cmle.ics	41	0	1	1	0.0	0.0	0.0
1198	Feb25-FISH2-3R4-rep3-cp190-100x_Position019_18_cmle.ics	41	0	1	2	0.0	0.0	0.0
1199	Feb25-FISH2-3R4-rep3-cp190-100x_Position019_18_cmle.ics	42	0	1	1	0.14756637827292504	0.43835616438356156	0.4353741496598639
1200	Feb25-FISH2-3R4-rep3-cp190-100x_Position019_18_cmle.ics	43	0	1	1	0.006917173981543361	0.02222222222222222	0.018749999999999996
1201	Feb25-FISH2-3R4-rep3-cp190-100x_Position019_18_cmle.ics	44	0	1	1	0.16370645089652622	0.4930555555555555	0.49650349650349646
1202	Feb25-FISH2-3R4-rep3-cp190-100x_Position019_18_cmle.ics	45	0	1	1	0.01844579728411563	0.1111111111111111	0.10958904109589039
1203	Feb25-FISH2-3R4-rep3-cp190-100x_Position019_18_cmle.ics	46	0	1	1	0.0	0.0	0.0
1204	Feb25-FISH2-3R4-rep3-cp190-100x_Position019_18_cmle.ics	48	0	1	1	0.0	0.0	0.0
1205	Feb25-FISH2-3R4-rep3-cp190-100x_Position019_18_cmle.ics	49	0	1	1	0.01152862330257227	0.04273504273504273	0.04201680672268907
1206	Feb25-FISH2-3R4-rep3-cp190-100x_Position019_18_cmle.ics	50	0	1	1	0.0	0.0	0.0
1207	Feb25-FISH2-3R4-rep3-cp190-100x_Position019_18_cmle.ics	50	0	1	2	0.0	0.0	0.0
1208	Feb25-FISH2-3R4-rep3-cp190-100x_Position019_18_cmle.ics	52	0	1	1	0.14064920429138167	0.5545454545454546	0.5545454545454546
1209	Feb25-FISH2-3R4-rep3-cp190-100x_Position019_18_cmle.ics	53	0	1	1	0.0	0.0	0.0
1210	Feb25-FISH2-3R4-rep3-cp190-100x_Position019_18_cmle.ics	55	0	1	1	0.0	0.0	0.0
1211	Feb25-FISH2-3R4-rep3-cp190-100x_Position019_18_cmle.ics	56	0	1	1	0.0	0.0	0.0
1212	Feb25-FISH2-3R4-rep3-cp190-100x_Position019_18_cmle.ics	56	0	2	1	0.0046114493210289076	0.03508771929824561	0.016
1213	Feb25-FISH2-3R4-rep3-cp190-100x_Position019_18_cmle.ics	57	0	1	1	0.0	0.0	0.0
1214	Feb25-FISH2-3R4-rep3-cp190-100x_Position019_18_cmle.ics	57	0	1	2	0.0	0.0	0.0
1215	Feb25-FISH2-3R4-rep3-cp190-100x_Position019_18_cmle.ics	57	0	1	3	0.0	0.0	0.0
1216	Feb25-FISH2-3R4-rep3-cp190-100x_Position019_18_cmle.ics	57	0	2	1	0.0	0.0	0.0
1217	Feb25-FISH2-3R4-rep3-cp190-100x_Position019_18_cmle.ics	57	0	2	2	0.0	0.0	0.0
1218	Feb25-FISH2-3R4-rep3-cp190-100x_Position019_18_cmle.ics	57	0	2	3	0.0	0.0	0.0
1219	Feb25-FISH2-3R4-rep3-cp190-100x_Position019_18_cmle.ics	57	0	3	1	0.0	0.0	0.0
1220	Feb25-FISH2-3R4-rep3-cp190-100x_Position019_18_cmle.ics	57	0	3	2	0.0	0.0	0.0
1221	Feb25-FISH2-3R4-rep3-cp190-100x_Position019_18_cmle.ics	57	0	3	3	0.0	0.0	0.0
1222	Feb25-FISH2-3R4-rep3-cp190-100x_Position019_18_cmle.ics	58	0	1	1	0.0	0.0	0.0
1223	Feb25-FISH2-3R4-rep3-cp190-100x_Position019_18_cmle.ics	59	0	1	1	0.0	0.0	0.0
1224	Feb25-FISH2-3R4-rep3-cp190-100x_Position019_18_cmle.ics	60	0	1	1	0.009222898642057815	0.02439024390243902	0.024539877300613494
1225	Feb25-FISH2-3R4-rep3-cp190-100x_Position019_18_cmle.ics	61	0	1	1	0.0	0.0	0.0
1226	Feb25-FISH2-3R4-rep3-cp190-100x_Position019_18_cmle.ics	61	0	1	2	0.09222898642057815	0.45977011494252873	0.27397260273972596
1227	Feb25-FISH2-3R4-rep3-cp190-100x_Position019_18_cmle.ics	61	0	2	1	0.0	0.0	0.0
1228	Feb25-FISH2-3R4-rep3-cp190-100x_Position019_18_cmle.ics	61	0	2	2	0.0	0.0	0.0
1229	Feb25-FISH2-3R4-rep3-cp190-100x_Position019_18_cmle.ics	62	0	1	1	0.057643116512861345	0.28735632183908044	0.5
1230	Feb25-FISH2-3R4-rep3-cp190-100x_Position019_18_cmle.ics	63	0	1	1	0.0	0.0	0.0
1231	Feb25-FISH2-3R4-rep3-cp190-100x_Position019_18_cmle.ics	64	0	1	1	0.11298050836520823	0.3450704225352112	0.3426573426573426
1232	Feb25-FISH2-3R4-rep3-cp190-100x_Position019_18_cmle.ics	65	0	1	1	0.0	0.0	0.0
1233	Feb25-FISH2-3R4-rep3-cp190-100x_Position019_18_cmle.ics	65	0	2	1	0.016140072623601176	0.07777777777777777	0.03867403314917127
1234	Feb25-FISH2-3R4-rep3-cp190-100x_Position019_18_cmle.ics	66	0	1	1	0.10145188506263597	0.32116788321167883	0.31884057971014496
1235	Feb25-FISH2-3R4-rep3-cp190-100x_Position019_18_cmle.ics	67	0	1	1	0.0	0.0	0.0
1236	Feb25-FISH2-3R4-rep3-cp190-100x_Position019_18_cmle.ics	68	0	1	1	0.07147746447594806	0.17816091954022986	0.1771428571428571
1237	Feb25-FISH2-3R4-rep3-cp190-100x_Position019_18_cmle.ics	69	0	1	1	0.013834347963086722	0.044117647058823525	0.0437956204379562
1238	Feb25-FISH2-3R4-rep3-cp190-100x_Position019_18_cmle.ics	70	0	1	1	0.016140072623601176	0.03804347826086956	0.03783783783783783
1239	Feb25-FISH2-3R4-rep3-cp190-100x_Position019_18_cmle.ics	71	0	1	1	0.03458586990771681	0.13761467889908258	0.13761467889908258
1240	Feb25-FISH2-3R4-rep3-cp190-100x_Position019_18_cmle.ics	72	0	1	1	0.020751521944630084	0.07758620689655171	0.07758620689655171
1241	Feb25-FISH2-3R4-rep3-cp190-100x_Position020_19_cmle.ics	2	0	1	1	0.22596101673041646	0.47804878048780486	0.48514851485148514
1242	Feb25-FISH2-3R4-rep3-cp190-100x_Position020_19_cmle.ics	3	0	1	1	0.0	0.0	0.0
1243	Feb25-FISH2-3R4-rep3-cp190-100x_Position020_19_cmle.ics	4	0	1	1	0.10836905904417933	0.376	0.37007874015748027
1244	Feb25-FISH2-3R4-rep3-cp190-100x_Position020_19_cmle.ics	5	0	1	1	0.26285261129864773	0.4206642066420664	0.4175824175824176
1245	Feb25-FISH2-3R4-rep3-cp190-100x_Position020_19_cmle.ics	6	0	1	1	0.0	0.0	0.0
1246	Feb25-FISH2-3R4-rep3-cp190-100x_Position020_19_cmle.ics	7	0	1	1	0.22134956740938755	0.349090909090909	0.41379310344827575
1247	Feb25-FISH2-3R4-rep3-cp190-100x_Position020_19_cmle.ics	8	0	1	1	0.11528623302572269	0.44642857142857134	0.44642857142857134
1248	Feb25-FISH2-3R4-rep3-cp190-100x_Position020_19_cmle.ics	9	0	1	1	0.006917173981543361	0.0297029702970297	0.03
1249	Feb25-FISH2-3R4-rep3-cp190-100x_Position020_19_cmle.ics	10	0	1	1	0.0	0.0	0.0
1250	Feb25-FISH2-3R4-rep3-cp190-100x_Position020_19_cmle.ics	10	0	1	2	0.0	0.0	0.0
1251	Feb25-FISH2-3R4-rep3-cp190-100x_Position020_19_cmle.ics	11	0	1	1	0.0	0.0	0.0
1252	Feb25-FISH2-3R4-rep3-cp190-100x_Position020_19_cmle.ics	12	0	1	1	0.0	0.0	0.0
1253	Feb25-FISH2-3R4-rep3-cp190-100x_Position020_19_cmle.ics	13	0	1	1	0.17754079885961294	0.4117647058823529	0.4139784946236558
1254	Feb25-FISH2-3R4-rep3-cp190-100x_Position020_19_cmle.ics	14	0	1	1	0.1936808714832141	0.6131386861313868	0.6176470588235293
1255	Feb25-FISH2-3R4-rep3-cp190-100x_Position020_19_cmle.ics	16	0	1	1	0.10375760972315042	0.22499999999999998	0.22727272727272727
1256	Feb25-FISH2-3R4-rep3-cp190-100x_Position020_19_cmle.ics	18	0	1	1	0.0	0.0	0.0
1257	Feb25-FISH2-3R4-rep3-cp190-100x_Position020_19_cmle.ics	19	0	1	1	0.0	0.0	0.0
1258	Feb25-FISH2-3R4-rep3-cp190-100x_Position020_19_cmle.ics	20	0	1	1	0.0	0.0	0.0
1259	Feb25-FISH2-3R4-rep3-cp190-100x_Position020_19_cmle.ics	21	0	1	1	0.07839463845749142	0.4657534246575341	0.5666666666666665
1260	Feb25-FISH2-3R4-rep3-cp190-100x_Position020_19_cmle.ics	21	0	1	2	0.0	0.0	0.0
1261	Feb25-FISH2-3R4-rep3-cp190-100x_Position020_19_cmle.ics	21	0	2	1	0.0	0.0	0.0
1262	Feb25-FISH2-3R4-rep3-cp190-100x_Position020_19_cmle.ics	21	0	2	2	0.0	0.0	0.0
1263	Feb25-FISH2-3R4-rep3-cp190-100x_Position020_19_cmle.ics	24	0	1	1	0.0	0.0	0.0
1264	Feb25-FISH2-3R4-rep3-cp190-100x_Position020_19_cmle.ics	24	0	1	2	0.0	0.0	0.0
1265	Feb25-FISH2-3R4-rep3-cp190-100x_Position020_19_cmle.ics	24	0	2	1	0.009222898642057815	0.07547169811320754	0.04819277108433734
1266	Feb25-FISH2-3R4-rep3-cp190-100x_Position020_19_cmle.ics	24	0	2	2	0.0	0.0	0.0
1267	Feb25-FISH2-3R4-rep3-cp190-100x_Position020_19_cmle.ics	26	0	1	1	0.09914616040212151	0.5810810810810811	0.5810810810810811
1268	Feb25-FISH2-3R4-rep3-cp190-100x_Position020_19_cmle.ics	28	0	1	1	0.08761753709954924	0.4634146341463413	0.5757575757575756
1269	Feb25-FISH2-3R4-rep3-cp190-100x_Position020_19_cmle.ics	29	0	1	1	0.0	0.0	0.0
1270	Feb25-FISH2-3R4-rep3-cp190-100x_Position020_19_cmle.ics	30	0	1	1	0.04611449321028908	0.20833333333333334	0.2222222222222222
1271	Feb25-FISH2-3R4-rep3-cp190-100x_Position020_19_cmle.ics	31	0	1	1	0.0	0.0	0.0
1272	Feb25-FISH2-3R4-rep3-cp190-100x_Position020_19_cmle.ics	32	0	1	1	0.0	0.0	0.0
1273	Feb25-FISH2-3R4-rep3-cp190-100x_Position020_19_cmle.ics	33	0	1	1	0.0	0.0	0.0
1274	Feb25-FISH2-3R4-rep3-cp190-100x_Position020_19_cmle.ics	35	0	1	1	0.0	0.0	0.0
1275	Feb25-FISH2-3R4-rep3-cp190-100x_Position020_19_cmle.ics	36	0	1	1	0.07378318913646252	0.17877094972067037	0.4923076923076922
1276	Feb25-FISH2-3R4-rep3-cp190-100x_Position020_19_cmle.ics	36	0	1	2	0.0	0.0	0.0
1277	Feb25-FISH2-3R4-rep3-cp190-100x_Position020_19_cmle.ics	36	0	1	3	0.0	0.0	0.0
1278	Feb25-FISH2-3R4-rep3-cp190-100x_Position020_19_cmle.ics	38	0	1	1	0.07839463845749142	0.23129251700680267	0.23129251700680267
1279	Feb25-FISH2-3R4-rep3-cp190-100x_Position020_19_cmle.ics	39	0	1	1	0.20520949478578637	0.5855263157894736	0.5816993464052287
1280	Feb25-FISH2-3R4-rep3-cp190-100x_Position020_19_cmle.ics	41	0	1	1	0.0	0.0	0.0
1281	Feb25-FISH2-3R4-rep3-cp190-100x_Position020_19_cmle.ics	42	0	1	1	0.0	0.0	0.0
1282	Feb25-FISH2-3R4-rep3-cp190-100x_Position020_19_cmle.ics	42	0	2	1	0.0	0.0	0.0
1283	Feb25-FISH2-3R4-rep3-cp190-100x_Position020_19_cmle.ics	43	0	1	1	0.025362971265658993	0.1964285714285714	0.1964285714285714
1284	Feb25-FISH2-3R4-rep3-cp190-100x_Position020_19_cmle.ics	44	0	1	1	0.0	0.0	0.0
1285	Feb25-FISH2-3R4-rep3-cp190-100x_Position020_19_cmle.ics	45	0	1	1	0.15448355225446841	0.7052631578947368	0.7052631578947368
1286	Feb25-FISH2-3R4-rep3-cp190-100x_Position020_19_cmle.ics	46	0	1	1	0.05533739185234689	0.36363636363636354	0.36923076923076914
1287	Feb25-FISH2-3R4-rep3-cp190-100x_Position020_19_cmle.ics	49	0	1	1	0.0	0.0	0.0
1288	Feb25-FISH2-3R4-rep3-cp190-100x_Position020_19_cmle.ics	50	0	1	1	0.18215224818064185	0.5337837837837839	0.5302013422818791
1289	Feb25-FISH2-3R4-rep3-cp190-100x_Position020_19_cmle.ics	51	0	1	1	0.0046114493210289076	0.012121212121212121	0.011976047904191616
1290	Feb25-FISH2-3R4-rep3-cp190-100x_Position020_19_cmle.ics	52	0	1	1	0.0645602904944047	0.2413793103448275	0.21374045801526714
1291	Feb25-FISH2-3R4-rep3-cp190-100x_Position020_19_cmle.ics	53	0	1	1	0.10375760972315042	0.29032258064516125	0.4245283018867924
1292	Feb25-FISH2-3R4-rep3-cp190-100x_Position020_19_cmle.ics	55	0	1	1	0.0	0.0	0.0
1293	Feb25-FISH2-3R4-rep3-cp190-100x_Position020_19_cmle.ics	56	0	1	1	0.0	0.0	0.0
1294	Feb25-FISH2-3R4-rep3-cp190-100x_Position020_19_cmle.ics	57	0	1	1	0.2144323934278442	0.732283464566929	0.6838235294117646
1295	Feb25-FISH2-3R4-rep3-cp190-100x_Position020_19_cmle.ics	58	0	1	1	0.19137514682269965	0.515527950310559	0.47159090909090906
1296	Feb25-FISH2-3R4-rep3-cp190-100x_Position020_19_cmle.ics	59	0	1	1	0.0	0.0	0.0
1297	Feb25-FISH2-3R4-rep3-cp190-100x_Position020_19_cmle.ics	60	0	1	1	0.0	0.0	0.0
1298	Feb25-FISH2-3R4-rep3-cp190-100x_Position020_19_cmle.ics	64	0	1	1	0.03228014524720235	0.11965811965811964	0.11475409836065573
1299	Feb25-FISH2-3R4-rep3-cp190-100x_Position020_19_cmle.ics	66	0	1	1	0.23057246605144538	0.7999999999999999	0.7936507936507935
1300	Feb25-FISH2-3R4-rep3-cp190-100x_Position020_19_cmle.ics	67	0	1	1	0.0	0.0	0.0
1301	Feb25-FISH2-3R4-rep3-cp190-100x_Position020_19_cmle.ics	68	0	1	1	0.09222898642057815	0.29629629629629634	0.2941176470588235
1302	Feb25-FISH2-3R4-rep3-cp190-100x_Position020_19_cmle.ics	69	0	1	1	0.0	0.0	0.0
1303	Feb25-FISH2-3R4-rep3-cp190-100x_Position020_19_cmle.ics	70	0	1	1	0.0	0.0	0.0
1304	Feb25-FISH2-3R4-rep3-cp190-100x_Position020_19_cmle.ics	71	0	1	1	0.1936808714832141	0.43979057591623033	0.43979057591623033
1305	Feb25-FISH2-3R4-rep3-cp190-100x_Position020_19_cmle.ics	72	0	1	1	0.0	0.0	0.0
1306	Feb25-FISH2-3R4-rep3-cp190-100x_Position020_19_cmle.ics	73	0	1	1	0.0	0.0	0.0
1307	Feb25-FISH2-3R4-rep3-cp190-100x_Position020_19_cmle.ics	74	0	1	1	0.0	0.0	0.0
1308	Feb25-FISH2-3R4-rep3-cp190-100x_Position020_19_cmle.ics	76	0	1	1	0.0	0.0	0.0
1309	Feb25-FISH2-3R4-rep3-cp190-100x_Position020_19_cmle.ics	77	0	1	1	0.0	0.0	0.0
1310	Feb25-FISH2-3R4-rep3-cp190-100x_Position020_19_cmle.ics	78	0	1	1	0.0	0.0	0.0
1311	Feb25-FISH2-3R4-rep3-cp190-100x_Position020_19_cmle.ics	79	0	1	1	0.1245091316677805	0.2647058823529411	0.2647058823529411
1312	Feb25-FISH2-3R4-rep3-cp190-100x_Position020_19_cmle.ics	80	0	1	1	0.0	0.0	0.0
1313	Feb25-FISH2-3R4-rep3-cp190-100x_Position020_19_cmle.ics	81	0	1	1	0.03689159456823126	0.09756097560975607	0.25396825396825395
1314	Feb25-FISH2-3R4-rep3-cp190-100x_Position020_19_cmle.ics	82	0	1	1	0.13834347963086724	0.3773584905660377	0.37499999999999994
1315	Feb25-FISH2-3R4-rep3-cp190-100x_Position020_19_cmle.ics	83	0	1	1	0.0	0.0	0.0
1316	Feb25-FISH2-3R4-rep3-cp190-100x_Position020_19_cmle.ics	83	0	1	2	0.0	0.0	0.0
1317	Feb25-FISH2-3R4-rep3-cp190-100x_Position020_19_cmle.ics	83	0	2	1	0.12681485632829495	0.5392156862745097	0.5
1318	Feb25-FISH2-3R4-rep3-cp190-100x_Position020_19_cmle.ics	83	0	2	2	0.0	0.0	0.0
1319	Feb25-FISH2-3R4-rep3-cp190-100x_Position020_19_cmle.ics	84	0	1	1	0.050725942531317986	0.3283582089552239	0.4230769230769231
1320	Feb25-FISH2-3R4-rep3-cp190-100x_Position020_19_cmle.ics	84	0	1	2	0.0	0.0	0.0
1321	Feb25-FISH2-3R4-rep3-cp190-100x_Position020_19_cmle.ics	85	0	1	1	0.0	0.0	0.0
1322	Feb25-FISH2-3R4-rep3-cp190-100x_Position020_19_cmle.ics	86	0	1	1	0.0	0.0	0.0
1323	Feb25-FISH2-3R4-rep3-cp190-100x_Position020_19_cmle.ics	87	0	1	1	0.0	0.0	0.0
1324	Feb25-FISH2-3R4-rep3-cp190-100x_Position020_19_cmle.ics	88	0	1	1	0.01844579728411563	0.06557377049180327	0.06611570247933883
1325	Feb25-FISH2-3R4-rep3-cp190-100x_Position020_19_cmle.ics	90	0	1	1	0.0	0.0	0.0
1326	Feb25-FISH2-3R4-rep3-cp190-100x_Position020_19_cmle.ics	91	0	1	1	0.11067478370469377	0.5783132530120481	0.5783132530120481
1327	Feb25-FISH2-3R4-rep3-cp190-100x_Position020_19_cmle.ics	92	0	1	1	0.14064920429138167	0.39354838709677414	0.3836477987421383
1328	Feb25-FISH2-3R4-rep3-cp190-100x_Position021_20_cmle.ics	1	0	1	1	0.0	0.0	0.0
1329	Feb25-FISH2-3R4-rep3-cp190-100x_Position021_20_cmle.ics	2	0	1	1	0.01844579728411563	0.03773584905660377	0.15686274509803919
1330	Feb25-FISH2-3R4-rep3-cp190-100x_Position021_20_cmle.ics	2	0	1	2	0.0	0.0	0.0
1331	Feb25-FISH2-3R4-rep3-cp190-100x_Position021_20_cmle.ics	3	0	1	1	0.0	0.0	0.0
1332	Feb25-FISH2-3R4-rep3-cp190-100x_Position021_20_cmle.ics	4	0	1	1	0.0	0.0	0.0
1333	Feb25-FISH2-3R4-rep3-cp190-100x_Position021_20_cmle.ics	6	0	1	1	0.0	0.0	0.0
1334	Feb25-FISH2-3R4-rep3-cp190-100x_Position021_20_cmle.ics	7	0	1	1	0.0	0.0	0.0
1335	Feb25-FISH2-3R4-rep3-cp190-100x_Position021_20_cmle.ics	10	0	1	1	0.0	0.0	0.0
1336	Feb25-FISH2-3R4-rep3-cp190-100x_Position021_20_cmle.ics	11	0	1	1	0.0046114493210289076	0.013888888888888888	0.013888888888888888
1337	Feb25-FISH2-3R4-rep3-cp190-100x_Position021_20_cmle.ics	12	0	1	1	0.0	0.0	0.0
1338	Feb25-FISH2-3R4-rep3-cp190-100x_Position021_20_cmle.ics	13	0	1	1	0.03689159456823126	0.10810810810810811	0.10738255033557045
1339	Feb25-FISH2-3R4-rep3-cp190-100x_Position021_20_cmle.ics	14	0	1	1	0.0	0.0	0.0
1340	Feb25-FISH2-3R4-rep3-cp190-100x_Position021_20_cmle.ics	15	0	1	1	0.21673811808835866	0.27011494252873564	0.26934097421203435
1341	Feb25-FISH2-3R4-rep3-cp190-100x_Position021_20_cmle.ics	16	0	1	1	0.0	0.0	0.0
1342	Feb25-FISH2-3R4-rep3-cp190-100x_Position021_20_cmle.ics	17	0	1	1	0.01844579728411563	0.0747663551401869	0.0747663551401869
1343	Feb25-FISH2-3R4-rep3-cp190-100x_Position021_20_cmle.ics	18	0	1	1	0.07147746447594806	0.20129870129870125	0.19745222929936307
1344	Feb25-FISH2-3R4-rep3-cp190-100x_Position021_20_cmle.ics	20	0	1	1	0.0	0.0	0.0
1345	Feb25-FISH2-3R4-rep3-cp190-100x_Position021_20_cmle.ics	21	0	1	1	0.05533739185234689	0.1678321678321678	0.16901408450704222
1346	Feb25-FISH2-3R4-rep3-cp190-100x_Position021_20_cmle.ics	22	0	1	1	0.10836905904417933	0.2716763005780346	0.27011494252873564
1347	Feb25-FISH2-3R4-rep3-cp190-100x_Position021_20_cmle.ics	24	0	1	1	0.013834347963086722	0.07999999999999999	0.07058823529411765
1348	Feb25-FISH2-3R4-rep3-cp190-100x_Position021_20_cmle.ics	27	0	1	1	0.0	0.0	0.0
1349	Feb25-FISH2-3R4-rep3-cp190-100x_Position021_20_cmle.ics	28	0	1	1	0.020751521944630084	0.07964601769911504	0.07894736842105263
1350	Feb25-FISH2-3R4-rep3-cp190-100x_Position021_20_cmle.ics	29	0	1	1	0.0023057246605144538	0.009708737864077669	0.009615384615384614
1351	Feb25-FISH2-3R4-rep3-cp190-100x_Position021_20_cmle.ics	33	0	1	1	0.09684043574160706	0.3559322033898305	0.3559322033898305
1352	Feb25-FISH2-3R4-rep3-cp190-100x_Position021_20_cmle.ics	34	0	1	1	0.1245091316677805	0.3312883435582822	0.3624161073825503
1353	Feb25-FISH2-3R4-rep3-cp190-100x_Position021_20_cmle.ics	35	0	1	1	0.0	0.0	0.0
1354	Feb25-FISH2-3R4-rep3-cp190-100x_Position021_20_cmle.ics	37	0	1	1	0.0	0.0	0.0
1355	Feb25-FISH2-3R4-rep3-cp190-100x_Position021_20_cmle.ics	38	0	1	1	0.0	0.0	0.0
1356	Feb25-FISH2-3R4-rep3-cp190-100x_Position021_20_cmle.ics	41	0	1	1	0.01152862330257227	0.031055900621118016	0.0390625
1357	Feb25-FISH2-3R4-rep3-cp190-100x_Position021_20_cmle.ics	41	0	1	2	0.0	0.0	0.0
1358	Feb25-FISH2-3R4-rep3-cp190-100x_Position021_20_cmle.ics	41	0	2	1	0.0	0.0	0.0
1359	Feb25-FISH2-3R4-rep3-cp190-100x_Position021_20_cmle.ics	41	0	2	2	0.013834347963086722	0.06741573033707864	0.04958677685950412
1360	Feb25-FISH2-3R4-rep3-cp190-100x_Position021_20_cmle.ics	42	0	1	1	0.12681485632829495	0.4044117647058823	0.4044117647058823
1361	Feb25-FISH2-3R4-rep3-cp190-100x_Position021_20_cmle.ics	43	0	1	1	0.14295492895189613	0.5166666666666666	0.5123966942148759
1362	Feb25-FISH2-3R4-rep3-cp190-100x_Position021_20_cmle.ics	45	0	1	1	0.01152862330257227	0.04854368932038834	0.04901960784313725
1363	Feb25-FISH2-3R4-rep3-cp190-100x_Position021_20_cmle.ics	47	0	1	1	0.01844579728411563	0.05128205128205127	0.09523809523809525
1364	Feb25-FISH2-3R4-rep3-cp190-100x_Position021_20_cmle.ics	48	0	1	1	0.0	0.0	0.0
1365	Feb25-FISH2-3R4-rep3-cp190-100x_Position021_20_cmle.ics	49	0	1	1	0.0853118124390348	0.18316831683168316	0.19473684210526312
1366	Feb25-FISH2-3R4-rep3-cp190-100x_Position021_20_cmle.ics	51	0	1	1	0.0	0.0	0.0
1367	Feb25-FISH2-3R4-rep3-cp190-100x_Position021_20_cmle.ics	53	0	1	1	0.16831790021755513	0.5530303030303029	0.5887096774193549
1368	Feb25-FISH2-3R4-rep3-cp190-100x_Position021_20_cmle.ics	55	0	1	1	0.02305724660514454	0.06249999999999999	0.06249999999999999
1369	Feb25-FISH2-3R4-rep3-cp190-100x_Position021_20_cmle.ics	56	0	1	1	0.0	0.0	0.0
1370	Feb25-FISH2-3R4-rep3-cp190-100x_Position021_20_cmle.ics	56	0	2	1	0.0	0.0	0.0
1371	Feb25-FISH2-3R4-rep3-cp190-100x_Position021_20_cmle.ics	56	0	3	1	0.0	0.0	0.0
1372	Feb25-FISH2-3R4-rep3-cp190-100x_Position021_20_cmle.ics	57	0	1	1	0.01844579728411563	0.12698412698412698	0.11940298507462686
1373	Feb25-FISH2-3R4-rep3-cp190-100x_Position021_20_cmle.ics	58	0	1	1	0.0	0.0	0.0
1374	Feb25-FISH2-3R4-rep3-cp190-100x_Position021_20_cmle.ics	59	0	1	1	0.0	0.0	0.0
1375	Feb25-FISH2-3R4-rep3-cp190-100x_Position021_20_cmle.ics	59	0	2	1	0.11759195768623715	0.4285714285714285	0.18888888888888888
1376	Feb25-FISH2-3R4-rep3-cp190-100x_Position021_20_cmle.ics	62	0	1	1	0.1706236248780696	0.5826771653543307	0.5873015873015872
1377	Feb25-FISH2-3R4-rep3-cp190-100x_Position021_20_cmle.ics	63	0	1	1	0.0	0.0	0.0
1378	Feb25-FISH2-3R4-rep3-cp190-100x_Position021_20_cmle.ics	64	0	1	1	0.0	0.0	0.0
1379	Feb25-FISH2-3R4-rep3-cp190-100x_Position021_20_cmle.ics	65	0	1	1	0.0	0.0	0.0
1380	Feb25-FISH2-3R4-rep3-cp190-100x_Position021_20_cmle.ics	65	0	2	1	0.06225456583389025	0.49090909090909096	0.48214285714285704
1381	Feb25-FISH2-3R4-rep3-cp190-100x_Position021_20_cmle.ics	66	0	1	1	0.0	0.0	0.0
1382	Feb25-FISH2-3R4-rep3-cp190-100x_Position021_20_cmle.ics	66	0	2	1	0.09684043574160706	0.5753424657534245	0.26249999999999996
1383	Feb25-FISH2-3R4-rep3-cp190-100x_Position021_20_cmle.ics	68	0	1	1	0.0023057246605144538	0.0070921985815602835	0.0070921985815602835
1384	Feb25-FISH2-3R4-rep3-cp190-100x_Position021_20_cmle.ics	69	0	1	1	0.06917173981543362	0.2857142857142857	0.2884615384615385
1385	Feb25-FISH2-3R4-rep3-cp190-100x_Position021_20_cmle.ics	70	0	1	1	0.0	0.0	0.0
1386	Feb25-FISH2-3R4-rep3-cp190-100x_Position021_20_cmle.ics	71	0	1	1	0.04150304388926017	0.11538461538461536	0.11612903225806451
1387	Feb25-FISH2-3R4-rep3-cp190-100x_Position021_20_cmle.ics	72	0	1	1	0.17292934953858402	0.47468354430379744	0.47468354430379744
1388	Feb25-FISH2-3R4-rep3-cp190-100x_Position021_20_cmle.ics	75	0	1	1	0.02305724660514454	0.03759398496240601	0.04424778761061947
1389	Feb25-FISH2-3R4-rep3-cp190-100x_Position021_20_cmle.ics	75	0	1	2	0.0	0.0	0.0
1390	Feb25-FISH2-3R4-rep3-cp190-100x_Position021_20_cmle.ics	78	0	1	1	0.03458586990771681	0.13761467889908258	0.1056338028169014
1391	Feb25-FISH2-3R4-rep3-cp190-100x_Position021_20_cmle.ics	82	0	1	1	0.0	0.0	0.0
1392	Feb25-FISH2-3R4-rep3-cp190-100x_Position021_20_cmle.ics	84	0	1	1	0.0	0.0	0.0
1393	Feb25-FISH2-3R4-rep3-cp190-100x_Position021_20_cmle.ics	85	0	1	1	0.020751521944630084	0.075	0.07563025210084033
1394	Feb25-FISH2-3R4-rep3-cp190-100x_Position021_20_cmle.ics	86	0	1	1	0.0	0.0	0.0
1395	Feb25-FISH2-3R4-rep3-cp190-100x_Position021_20_cmle.ics	87	0	1	1	0.0	0.0	0.0
1396	Feb25-FISH2-3R4-rep3-cp190-100x_Position021_20_cmle.ics	88	0	1	1	0.0046114493210289076	0.01379310344827586	0.01379310344827586
1397	Feb25-FISH2-3R4-rep3-cp190-100x_Position021_20_cmle.ics	89	0	1	1	0.0	0.0	0.0
1398	Feb25-FISH2-3R4-rep3-cp190-100x_Position021_20_cmle.ics	90	0	1	1	0.0	0.0	0.0
1399	Feb25-FISH2-3R4-rep3-cp190-100x_Position021_20_cmle.ics	92	0	1	1	0.027668695926173444	0.08510638297872339	0.09375
1400	Feb25-FISH2-3R4-rep3-cp190-100x_Position021_20_cmle.ics	93	0	1	1	0.0	0.0	0.0
1401	Feb25-FISH2-3R4-rep3-cp190-100x_Position021_20_cmle.ics	95	0	1	1	0.027668695926173444	0.22222222222222215	0.21818181818181817
1402	Feb25-FISH2-3R4-rep3-cp190-100x_Position022_21_cmle.ics	1	0	1	1	0.10606333438366487	0.3357664233576642	0.338235294117647
1403	Feb25-FISH2-3R4-rep3-cp190-100x_Position022_21_cmle.ics	6	0	1	1	0.0	0.0	0.0
1404	Feb25-FISH2-3R4-rep3-cp190-100x_Position022_21_cmle.ics	7	0	1	1	0.0	0.0	0.0
1405	Feb25-FISH2-3R4-rep3-cp190-100x_Position022_21_cmle.ics	7	0	1	2	0.0	0.0	0.0
1406	Feb25-FISH2-3R4-rep3-cp190-100x_Position022_21_cmle.ics	8	0	1	1	0.0	0.0	0.0
1407	Feb25-FISH2-3R4-rep3-cp190-100x_Position022_21_cmle.ics	9	0	1	1	0.0	0.0	0.0
1408	Feb25-FISH2-3R4-rep3-cp190-100x_Position022_21_cmle.ics	10	0	1	1	0.0	0.0	0.0
1409	Feb25-FISH2-3R4-rep3-cp190-100x_Position022_21_cmle.ics	12	0	1	1	0.01844579728411563	0.05970149253731343	0.0588235294117647
1410	Feb25-FISH2-3R4-rep3-cp190-100x_Position022_21_cmle.ics	14	0	1	1	0.0	0.0	0.0
1411	Feb25-FISH2-3R4-rep3-cp190-100x_Position022_21_cmle.ics	14	0	2	1	0.22596101673041646	0.4644549763033175	0.36981132075471695
1412	Feb25-FISH2-3R4-rep3-cp190-100x_Position022_21_cmle.ics	16	0	1	1	0.01844579728411563	0.048484848484848485	0.04907975460122699
1413	Feb25-FISH2-3R4-rep3-cp190-100x_Position022_21_cmle.ics	17	0	1	1	0.0	0.0	0.0
1414	Feb25-FISH2-3R4-rep3-cp190-100x_Position022_21_cmle.ics	18	0	1	1	0.08070036311800588	0.2302631578947368	0.2302631578947368
1415	Feb25-FISH2-3R4-rep3-cp190-100x_Position022_21_cmle.ics	19	0	1	1	0.0	0.0	0.0
1416	Feb25-FISH2-3R4-rep3-cp190-100x_Position022_21_cmle.ics	20	0	1	1	0.0	0.0	0.0
1417	Feb25-FISH2-3R4-rep3-cp190-100x_Position022_21_cmle.ics	20	0	2	1	0.0	0.0	0.0
1418	Feb25-FISH2-3R4-rep3-cp190-100x_Position022_21_cmle.ics	21	0	1	1	0.0	0.0	0.0
1419	Feb25-FISH2-3R4-rep3-cp190-100x_Position022_21_cmle.ics	22	0	1	1	0.04842021787080353	0.14999999999999997	0.14893617021276595
1420	Feb25-FISH2-3R4-rep3-cp190-100x_Position022_21_cmle.ics	25	0	1	1	0.0	0.0	0.0
1421	Feb25-FISH2-3R4-rep3-cp190-100x_Position022_21_cmle.ics	26	0	1	1	0.0	0.0	0.0
1422	Feb25-FISH2-3R4-rep3-cp190-100x_Position022_21_cmle.ics	26	0	1	2	0.2098209441068153	0.33211678832116787	0.8124999999999998
1423	Feb25-FISH2-3R4-rep3-cp190-100x_Position022_21_cmle.ics	27	0	1	1	0.04150304388926017	0.13333333333333333	0.13333333333333333
1424	Feb25-FISH2-3R4-rep3-cp190-100x_Position022_21_cmle.ics	28	0	1	1	0.0	0.0	0.0
1425	Feb25-FISH2-3R4-rep3-cp190-100x_Position022_21_cmle.ics	29	0	1	1	0.15678927691498284	0.39534883720930225	0.39306358381502876
1426	Feb25-FISH2-3R4-rep3-cp190-100x_Position022_21_cmle.ics	30	0	1	1	0.0	0.0	0.0
1427	Feb25-FISH2-3R4-rep3-cp190-100x_Position022_21_cmle.ics	32	0	1	1	0.10145188506263597	0.3859649122807018	0.360655737704918
1428	Feb25-FISH2-3R4-rep3-cp190-100x_Position022_21_cmle.ics	33	0	1	1	0.0	0.0	0.0
1429	Feb25-FISH2-3R4-rep3-cp190-100x_Position022_21_cmle.ics	35	0	1	1	0.0	0.0	0.0
1430	Feb25-FISH2-3R4-rep3-cp190-100x_Position022_21_cmle.ics	36	0	1	1	0.0	0.0	0.0
1431	Feb25-FISH2-3R4-rep3-cp190-100x_Position022_21_cmle.ics	37	0	1	1	0.0	0.0	0.0
1432	Feb25-FISH2-3R4-rep3-cp190-100x_Position022_21_cmle.ics	38	0	1	1	0.0	0.0	0.0
1433	Feb25-FISH2-3R4-rep3-cp190-100x_Position022_21_cmle.ics	38	0	2	1	0.0	0.0	0.0
1434	Feb25-FISH2-3R4-rep3-cp190-100x_Position022_21_cmle.ics	39	0	1	1	0.11067478370469377	0.36923076923076914	0.2016806722689075
1435	Feb25-FISH2-3R4-rep3-cp190-100x_Position022_21_cmle.ics	39	0	2	1	0.0	0.0	0.0
1436	Feb25-FISH2-3R4-rep3-cp190-100x_Position022_21_cmle.ics	40	0	1	1	0.0	0.0	0.0
1437	Feb25-FISH2-3R4-rep3-cp190-100x_Position022_21_cmle.ics	40	0	1	2	0.0	0.0	0.0
1438	Feb25-FISH2-3R4-rep3-cp190-100x_Position022_21_cmle.ics	41	0	1	1	0.0	0.0	0.0
1439	Feb25-FISH2-3R4-rep3-cp190-100x_Position022_21_cmle.ics	42	0	1	1	0.0	0.0	0.0
1440	Feb25-FISH2-3R4-rep3-cp190-100x_Position022_21_cmle.ics	43	0	1	1	0.0	0.0	0.0
1441	Feb25-FISH2-3R4-rep3-cp190-100x_Position022_21_cmle.ics	43	0	2	1	0.0	0.0	0.0
1442	Feb25-FISH2-3R4-rep3-cp190-100x_Position022_21_cmle.ics	46	0	1	1	0.059948841173375796	0.15294117647058822	0.15294117647058822
1443	Feb25-FISH2-3R4-rep3-cp190-100x_Position022_21_cmle.ics	47	0	1	1	0.0	0.0	0.0
1444	Feb25-FISH2-3R4-rep3-cp190-100x_Position022_21_cmle.ics	48	0	1	1	0.18676369750167077	0.47647058823529415	0.4969325153374233
1445	Feb25-FISH2-3R4-rep3-cp190-100x_Position022_21_cmle.ics	50	0	1	1	0.0	0.0	0.0
1446	Feb25-FISH2-3R4-rep3-cp190-100x_Position022_21_cmle.ics	51	0	1	1	0.0	0.0	0.0
1447	Feb25-FISH2-3R4-rep3-cp190-100x_Position022_21_cmle.ics	54	0	1	1	0.0853118124390348	0.2642857142857143	0.25874125874125875
1448	Feb25-FISH2-3R4-rep3-cp190-100x_Position022_21_cmle.ics	55	0	1	1	0.07608891379697698	0.2462686567164179	0.2462686567164179
1449	Feb25-FISH2-3R4-rep3-cp190-100x_Position022_21_cmle.ics	57	0	1	1	0.0	0.0	0.0
1450	Feb25-FISH2-3R4-rep3-cp190-100x_Position022_21_cmle.ics	57	0	2	1	0.0	0.0	0.0
1451	Feb25-FISH2-3R4-rep3-cp190-100x_Position022_21_cmle.ics	58	0	1	1	0.0	0.0	0.0
1452	Feb25-FISH2-3R4-rep3-cp190-100x_Position022_21_cmle.ics	59	0	1	1	0.0	0.0	0.0
1453	Feb25-FISH2-3R4-rep3-cp190-100x_Position022_21_cmle.ics	60	0	1	1	0.03228014524720235	0.19444444444444445	0.19444444444444445
1454	Feb25-FISH2-3R4-rep3-cp190-100x_Position022_21_cmle.ics	61	0	1	1	0.0	0.0	0.0
1455	Feb25-FISH2-3R4-rep3-cp190-100x_Position022_21_cmle.ics	61	0	1	2	0.0	0.0	0.0
1456	Feb25-FISH2-3R4-rep3-cp190-100x_Position022_21_cmle.ics	63	0	1	1	0.05533739185234689	0.26966292134831454	0.26966292134831454
1457	Feb25-FISH2-3R4-rep3-cp190-100x_Position022_21_cmle.ics	65	0	1	1	0.0	0.0	0.0
1458	Feb25-FISH2-3R4-rep3-cp190-100x_Position022_21_cmle.ics	66	0	1	1	0.016140072623601176	0.0440251572327044	0.0440251572327044
1459	Feb25-FISH2-3R4-rep3-cp190-100x_Position022_21_cmle.ics	67	0	1	1	0.0	0.0	0.0
1460	Feb25-FISH2-3R4-rep3-cp190-100x_Position022_21_cmle.ics	69	0	1	1	0.0	0.0	0.0
1461	Feb25-FISH2-3R4-rep3-cp190-100x_Position022_21_cmle.ics	69	0	2	1	0.0	0.0	0.0
1462	Feb25-FISH2-3R4-rep3-cp190-100x_Position022_21_cmle.ics	70	0	1	1	0.0	0.0	0.0
1463	Feb25-FISH2-3R4-rep3-cp190-100x_Position022_21_cmle.ics	71	0	1	1	0.0	0.0	0.0
1464	Feb25-FISH2-3R4-rep3-cp190-100x_Position022_21_cmle.ics	74	0	1	1	0.0	0.0	0.0
1465	Feb25-FISH2-3R4-rep3-cp190-100x_Position022_21_cmle.ics	75	0	1	1	0.0	0.0	0.0
1466	Feb25-FISH2-3R4-rep3-cp190-100x_Position022_21_cmle.ics	76	0	1	1	0.0	0.0	0.0
1467	Feb25-FISH2-3R4-rep3-cp190-100x_Position022_21_cmle.ics	77	0	1	1	0.04842021787080353	0.15217391304347827	0.1532846715328467
1468	Feb25-FISH2-3R4-rep3-cp190-100x_Position022_21_cmle.ics	78	0	1	1	0.13373203030983832	0.39999999999999997	0.5132743362831859
1469	Feb25-FISH2-3R4-rep3-cp190-100x_Position023_22_cmle.ics	1	0	1	1	0.1798465235201274	0.29104477611940294	0.48749999999999993
1470	Feb25-FISH2-3R4-rep3-cp190-100x_Position023_22_cmle.ics	1	0	1	2	0.0	0.0	0.0
1471	Feb25-FISH2-3R4-rep3-cp190-100x_Position023_22_cmle.ics	2	0	1	1	0.0	0.0	0.0
1472	Feb25-FISH2-3R4-rep3-cp190-100x_Position023_22_cmle.ics	3	0	1	1	0.0	0.0	0.0
1473	Feb25-FISH2-3R4-rep3-cp190-100x_Position023_22_cmle.ics	4	0	1	1	0.0	0.0	0.0
1474	Feb25-FISH2-3R4-rep3-cp190-100x_Position023_22_cmle.ics	5	0	1	1	0.0	0.0	0.0
1475	Feb25-FISH2-3R4-rep3-cp190-100x_Position023_22_cmle.ics	5	0	1	2	0.025362971265658993	0.04845814977973568	0.09322033898305085
1476	Feb25-FISH2-3R4-rep3-cp190-100x_Position023_22_cmle.ics	5	0	2	1	0.0	0.0	0.0
1477	Feb25-FISH2-3R4-rep3-cp190-100x_Position023_22_cmle.ics	5	0	2	2	0.0	0.0	0.0
1478	Feb25-FISH2-3R4-rep3-cp190-100x_Position023_22_cmle.ics	6	0	1	1	0.19137514682269965	0.6058394160583941	0.6102941176470588
1479	Feb25-FISH2-3R4-rep3-cp190-100x_Position023_22_cmle.ics	7	0	1	1	0.0	0.0	0.0
1480	Feb25-FISH2-3R4-rep3-cp190-100x_Position023_22_cmle.ics	9	0	1	1	0.03689159456823126	0.1111111111111111	0.10389610389610389
1481	Feb25-FISH2-3R4-rep3-cp190-100x_Position023_22_cmle.ics	10	0	1	1	0.0	0.0	0.0
1482	Feb25-FISH2-3R4-rep3-cp190-100x_Position023_22_cmle.ics	10	0	1	2	0.0	0.0	0.0
1483	Feb25-FISH2-3R4-rep3-cp190-100x_Position023_22_cmle.ics	11	0	1	1	0.009222898642057815	0.054794520547945195	0.04347826086956521
1484	Feb25-FISH2-3R4-rep3-cp190-100x_Position023_22_cmle.ics	12	0	1	1	0.0	0.0	0.0
1485	Feb25-FISH2-3R4-rep3-cp190-100x_Position023_22_cmle.ics	12	0	1	2	0.0	0.0	0.0
1486	Feb25-FISH2-3R4-rep3-cp190-100x_Position023_22_cmle.ics	13	0	1	1	0.09684043574160706	0.4516129032258064	0.42
1487	Feb25-FISH2-3R4-rep3-cp190-100x_Position023_22_cmle.ics	14	0	1	1	0.0	0.0	0.0
1488	Feb25-FISH2-3R4-rep3-cp190-100x_Position023_22_cmle.ics	14	0	1	2	0.0	0.0	0.0
1489	Feb25-FISH2-3R4-rep3-cp190-100x_Position023_22_cmle.ics	14	0	2	1	0.0	0.0	0.0
1490	Feb25-FISH2-3R4-rep3-cp190-100x_Position023_22_cmle.ics	14	0	2	2	0.19137514682269965	0.5320512820512819	0.3990384615384615
1491	Feb25-FISH2-3R4-rep3-cp190-100x_Position023_22_cmle.ics	16	0	1	1	0.0	0.0	0.0
1492	Feb25-FISH2-3R4-rep3-cp190-100x_Position023_22_cmle.ics	16	0	1	2	0.0	0.0	0.0
1493	Feb25-FISH2-3R4-rep3-cp190-100x_Position023_22_cmle.ics	17	0	1	1	0.0	0.0	0.0
1494	Feb25-FISH2-3R4-rep3-cp190-100x_Position023_22_cmle.ics	17	0	1	2	0.0	0.0	0.0
1495	Feb25-FISH2-3R4-rep3-cp190-100x_Position023_22_cmle.ics	18	0	1	1	0.016140072623601176	0.0909090909090909	0.09210526315789472
1496	Feb25-FISH2-3R4-rep3-cp190-100x_Position023_22_cmle.ics	19	0	1	1	0.10836905904417933	0.2781065088757396	0.27647058823529413
1497	Feb25-FISH2-3R4-rep3-cp190-100x_Position023_22_cmle.ics	21	0	1	1	0.09222898642057815	0.30769230769230765	0.30769230769230765
1498	Feb25-FISH2-3R4-rep3-cp190-100x_Position023_22_cmle.ics	22	0	1	1	0.06917173981543362	0.22222222222222224	0.22388059701492538
1499	Feb25-FISH2-3R4-rep3-cp190-100x_Position023_22_cmle.ics	23	0	1	1	0.14526065361241058	0.3662790697674418	0.3662790697674418
1500	Feb25-FISH2-3R4-rep3-cp190-100x_Position023_22_cmle.ics	24	0	1	1	0.07378318913646252	0.2990654205607476	0.26016260162601623
1501	Feb25-FISH2-3R4-rep3-cp190-100x_Position023_22_cmle.ics	25	0	1	1	0.11759195768623715	0.6986301369863013	0.7083333333333334
1502	Feb25-FISH2-3R4-rep3-cp190-100x_Position023_22_cmle.ics	26	0	1	1	0.0	0.0	0.0
1503	Feb25-FISH2-3R4-rep3-cp190-100x_Position023_22_cmle.ics	26	0	1	2	0.01152862330257227	0.01851851851851852	0.04201680672268907
1504	Feb25-FISH2-3R4-rep3-cp190-100x_Position023_22_cmle.ics	27	0	1	1	0.0	0.0	0.0
1505	Feb25-FISH2-3R4-rep3-cp190-100x_Position023_22_cmle.ics	28	0	1	1	0.0	0.0	0.0
1506	Feb25-FISH2-3R4-rep3-cp190-100x_Position023_22_cmle.ics	28	0	2	1	0.13142630564932387	0.2878787878787879	0.24152542372881355
1507	Feb25-FISH2-3R4-rep3-cp190-100x_Position023_22_cmle.ics	29	0	1	1	0.26746406061967665	0.7341772151898734	0.7341772151898734
1508	Feb25-FISH2-3R4-rep3-cp190-100x_Position023_22_cmle.ics	30	0	1	1	0.13373203030983832	0.43283582089552236	0.42962962962962964
1509	Feb25-FISH2-3R4-rep3-cp190-100x_Position023_22_cmle.ics	31	0	1	1	0.0	0.0	0.0
1510	Feb25-FISH2-3R4-rep3-cp190-100x_Position023_22_cmle.ics	32	0	1	1	0.08300608777852034	0.2647058823529412	0.2647058823529412
1511	Feb25-FISH2-3R4-rep3-cp190-100x_Position023_22_cmle.ics	33	0	1	1	0.0	0.0	0.0
1512	Feb25-FISH2-3R4-rep3-cp190-100x_Position023_22_cmle.ics	34	0	1	1	0.0	0.0	0.0
1513	Feb25-FISH2-3R4-rep3-cp190-100x_Position023_22_cmle.ics	36	0	1	1	0.04150304388926017	0.13636363636363633	0.16216216216216214
1514	Feb25-FISH2-3R4-rep3-cp190-100x_Position023_22_cmle.ics	37	0	1	1	0.09684043574160706	0.30215827338129486	0.30215827338129486
1515	Feb25-FISH2-3R4-rep3-cp190-100x_Position023_22_cmle.ics	38	0	1	1	0.0	0.0	0.0
1516	Feb25-FISH2-3R4-rep3-cp190-100x_Position023_22_cmle.ics	39	0	1	1	0.020751521944630084	0.06666666666666667	0.07317073170731707
1517	Feb25-FISH2-3R4-rep3-cp190-100x_Position023_22_cmle.ics	40	0	1	1	0.0	0.0	0.0
1518	Feb25-FISH2-3R4-rep3-cp190-100x_Position023_22_cmle.ics	41	0	1	1	0.01152862330257227	0.07692307692307691	0.07692307692307691
1519	Feb25-FISH2-3R4-rep3-cp190-100x_Position023_22_cmle.ics	42	0	1	1	0.0	0.0	0.0
1520	Feb25-FISH2-3R4-rep3-cp190-100x_Position023_22_cmle.ics	43	0	1	1	0.14526065361241058	0.3727810650887573	0.3727810650887573
1521	Feb25-FISH2-3R4-rep3-cp190-100x_Position023_22_cmle.ics	44	0	1	1	0.057643116512861345	0.19841269841269837	0.14450867052023117
1522	Feb25-FISH2-3R4-rep3-cp190-100x_Position023_22_cmle.ics	45	0	1	1	0.01844579728411563	0.06956521739130433	0.0689655172413793
1523	Feb25-FISH2-3R4-rep3-cp190-100x_Position023_22_cmle.ics	46	0	1	1	0.14064920429138167	0.3812499999999999	0.38607594936708856
1524	Feb25-FISH2-3R4-rep3-cp190-100x_Position023_22_cmle.ics	48	0	1	1	0.02305724660514454	0.14925373134328357	0.14705882352941174
1525	Feb25-FISH2-3R4-rep3-cp190-100x_Position023_22_cmle.ics	50	0	1	1	0.0	0.0	0.0
1526	Feb25-FISH2-3R4-rep3-cp190-100x_Position023_22_cmle.ics	50	0	2	1	0.0	0.0	0.0
1527	Feb25-FISH2-3R4-rep3-cp190-100x_Position023_22_cmle.ics	51	0	1	1	0.0	0.0	0.0
1528	Feb25-FISH2-3R4-rep3-cp190-100x_Position023_22_cmle.ics	52	0	1	1	0.0	0.0	0.0
1529	Feb25-FISH2-3R4-rep3-cp190-100x_Position023_22_cmle.ics	53	0	1	1	0.0	0.0	0.0
1530	Feb25-FISH2-3R4-rep3-cp190-100x_Position023_22_cmle.ics	54	0	1	1	0.0	0.0	0.0
1531	Feb25-FISH2-3R4-rep3-cp190-100x_Position023_22_cmle.ics	55	0	1	1	0.0	0.0	0.0
1532	Feb25-FISH2-3R4-rep3-cp190-100x_Position023_22_cmle.ics	58	0	1	1	0.07839463845749142	0.1988304093567251	0.19999999999999998
1533	Feb25-FISH2-3R4-rep3-cp190-100x_Position023_22_cmle.ics	59	0	1	1	0.0	0.0	0.0
1534	Feb25-FISH2-3R4-rep3-cp190-100x_Position023_22_cmle.ics	60	0	1	1	0.0	0.0	0.0
1535	Feb25-FISH2-3R4-rep3-cp190-100x_Position023_22_cmle.ics	61	0	1	1	0.01844579728411563	0.050955414012738856	0.047058823529411764
1536	Feb25-FISH2-3R4-rep3-cp190-100x_Position023_22_cmle.ics	62	0	1	1	0.07608891379697698	0.6111111111111109	0.21710526315789472
1537	Feb25-FISH2-3R4-rep3-cp190-100x_Position023_22_cmle.ics	62	0	2	1	0.0	0.0	0.0
1538	Feb25-FISH2-3R4-rep3-cp190-100x_Position023_22_cmle.ics	63	0	1	1	0.09222898642057815	0.625	0.3571428571428571
1539	Feb25-FISH2-3R4-rep3-cp190-100x_Position023_22_cmle.ics	63	0	2	1	0.0	0.0	0.0
1540	Feb25-FISH2-3R4-rep3-cp190-100x_Position023_22_cmle.ics	64	0	1	1	0.20751521944630083	0.5263157894736842	0.5202312138728322
1541	Feb25-FISH2-3R4-rep3-cp190-100x_Position023_22_cmle.ics	65	0	1	1	0.0	0.0	0.0
1542	Feb25-FISH2-3R4-rep3-cp190-100x_Position023_22_cmle.ics	65	0	1	2	0.0	0.0	0.0
1543	Feb25-FISH2-3R4-rep3-cp190-100x_Position023_22_cmle.ics	66	0	1	1	0.0	0.0	0.0
1544	Feb25-FISH2-3R4-rep3-cp190-100x_Position023_22_cmle.ics	68	0	1	1	0.0945347110810926	0.5394736842105262	0.6949152542372881
1545	Feb25-FISH2-3R4-rep3-cp190-100x_Position023_22_cmle.ics	69	0	1	1	0.34585869907716804	0.6912442396313362	0.6944444444444442
1546	Feb25-FISH2-3R4-rep3-cp190-100x_Position023_22_cmle.ics	70	0	1	1	0.0	0.0	0.0
1547	Feb25-FISH2-3R4-rep3-cp190-100x_Position023_22_cmle.ics	72	0	1	1	0.04150304388926017	0.17142857142857143	0.17142857142857143
1548	Feb25-FISH2-3R4-rep3-cp190-100x_Position023_22_cmle.ics	73	0	1	1	0.10836905904417933	0.28658536585365846	0.28834355828220853
1549	Feb25-FISH2-3R4-rep3-cp190-100x_Position023_22_cmle.ics	74	0	1	1	0.0	0.0	0.0
1550	Feb25-FISH2-3R4-rep3-cp190-100x_Position023_22_cmle.ics	75	0	1	1	0.0	0.0	0.0
1551	Feb25-FISH2-3R4-rep3-cp190-100x_Position023_22_cmle.ics	75	0	2	1	0.0	0.0	0.0
1552	Feb25-FISH2-3R4-rep3-cp190-100x_Position023_22_cmle.ics	76	0	1	1	0.09914616040212151	0.43	0.2654320987654321
1553	Feb25-FISH2-3R4-rep3-cp190-100x_Position023_22_cmle.ics	77	0	1	1	0.04611449321028908	0.11049723756906077	0.1111111111111111
1554	Feb25-FISH2-3R4-rep3-cp190-100x_Position023_22_cmle.ics	79	0	1	1	0.16140072623601176	0.4093567251461988	0.41420118343195256
1555	Feb25-FISH2-3R4-rep3-cp190-100x_Position023_22_cmle.ics	81	0	1	1	0.0	0.0	0.0
1556	Feb25-FISH2-3R4-rep3-cp190-100x_Position023_22_cmle.ics	81	0	1	2	0.0	0.0	0.0
1557	Feb25-FISH2-3R4-rep3-cp190-100x_Position023_22_cmle.ics	82	0	1	1	0.0	0.0	0.0
1558	Feb25-FISH2-3R4-rep3-cp190-100x_Position023_22_cmle.ics	82	0	2	1	0.0	0.0	0.0
1559	Feb25-FISH2-3R4-rep3-cp190-100x_Position023_22_cmle.ics	83	0	1	1	0.0	0.0	0.0
1560	Feb25-FISH2-3R4-rep3-cp190-100x_Position023_22_cmle.ics	83	0	1	2	0.09914616040212151	0.15579710144927536	0.45744680851063824
1561	Feb25-FISH2-3R4-rep3-cp190-100x_Position023_22_cmle.ics	85	0	1	1	0.0	0.0	0.0
1562	Feb25-FISH2-3R4-rep3-cp190-100x_Position024_23_cmle.ics	2	0	1	1	0.0	0.0	0.0
1563	Feb25-FISH2-3R4-rep3-cp190-100x_Position024_23_cmle.ics	2	0	1	2	0.2951327565458501	0.42244224422442234	0.6956521739130433
1564	Feb25-FISH2-3R4-rep3-cp190-100x_Position024_23_cmle.ics	3	0	1	1	0.0	0.0	0.0
1565	Feb25-FISH2-3R4-rep3-cp190-100x_Position024_23_cmle.ics	3	0	2	1	0.0	0.0	0.0
1566	Feb25-FISH2-3R4-rep3-cp190-100x_Position024_23_cmle.ics	5	0	1	1	0.0	0.0	0.0
1567	Feb25-FISH2-3R4-rep3-cp190-100x_Position024_23_cmle.ics	5	0	1	2	0.0	0.0	0.0
1568	Feb25-FISH2-3R4-rep3-cp190-100x_Position024_23_cmle.ics	5	0	2	1	0.0	0.0	0.0
1569	Feb25-FISH2-3R4-rep3-cp190-100x_Position024_23_cmle.ics	5	0	2	2	0.01844579728411563	0.13333333333333333	0.14285714285714282
1570	Feb25-FISH2-3R4-rep3-cp190-100x_Position024_23_cmle.ics	8	0	1	1	0.01152862330257227	0.05263157894736841	0.05555555555555555
1571	Feb25-FISH2-3R4-rep3-cp190-100x_Position024_23_cmle.ics	10	0	1	1	0.0	0.0	0.0
1572	Feb25-FISH2-3R4-rep3-cp190-100x_Position024_23_cmle.ics	11	0	1	1	0.059948841173375796	0.18840579710144928	0.1857142857142857
1573	Feb25-FISH2-3R4-rep3-cp190-100x_Position024_23_cmle.ics	12	0	1	1	0.0	0.0	0.0
1574	Feb25-FISH2-3R4-rep3-cp190-100x_Position024_23_cmle.ics	13	0	1	1	0.0	0.0	0.0
1575	Feb25-FISH2-3R4-rep3-cp190-100x_Position024_23_cmle.ics	14	0	1	1	0.0945347110810926	0.13486842105263155	0.13486842105263155
1576	Feb25-FISH2-3R4-rep3-cp190-100x_Position024_23_cmle.ics	15	0	1	1	0.09222898642057815	0.3361344537815126	0.3361344537815126
1577	Feb25-FISH2-3R4-rep3-cp190-100x_Position024_23_cmle.ics	16	0	1	1	0.03228014524720235	0.10606060606060604	0.14893617021276592
1578	Feb25-FISH2-3R4-rep3-cp190-100x_Position024_23_cmle.ics	18	0	1	1	0.0023057246605144538	0.009259259259259257	0.007936507936507936
1579	Feb25-FISH2-3R4-rep3-cp190-100x_Position024_23_cmle.ics	19	0	1	1	0.0	0.0	0.0
1580	Feb25-FISH2-3R4-rep3-cp190-100x_Position024_23_cmle.ics	21	0	1	1	0.01844579728411563	0.057971014492753624	0.0588235294117647
1581	Feb25-FISH2-3R4-rep3-cp190-100x_Position024_23_cmle.ics	23	0	1	1	0.0023057246605144538	0.018181818181818184	0.018181818181818184
1582	Feb25-FISH2-3R4-rep3-cp190-100x_Position024_23_cmle.ics	25	0	1	1	0.0	0.0	0.0
1583	Feb25-FISH2-3R4-rep3-cp190-100x_Position024_23_cmle.ics	27	0	1	1	0.0	0.0	0.0
1584	Feb25-FISH2-3R4-rep3-cp190-100x_Position024_23_cmle.ics	27	0	1	2	0.0	0.0	0.0
1585	Feb25-FISH2-3R4-rep3-cp190-100x_Position024_23_cmle.ics	27	0	2	1	0.027668695926173444	0.16216216216216217	0.19999999999999998
1586	Feb25-FISH2-3R4-rep3-cp190-100x_Position024_23_cmle.ics	27	0	2	2	0.0	0.0	0.0
1587	Feb25-FISH2-3R4-rep3-cp190-100x_Position024_23_cmle.ics	28	0	1	1	0.01152862330257227	0.030674846625766868	0.03703703703703704
1588	Feb25-FISH2-3R4-rep3-cp190-100x_Position024_23_cmle.ics	31	0	1	1	0.08070036311800588	0.4794520547945204	0.4794520547945204
1589	Feb25-FISH2-3R4-rep3-cp190-100x_Position024_23_cmle.ics	32	0	1	1	0.0	0.0	0.0
1590	Feb25-FISH2-3R4-rep3-cp190-100x_Position024_23_cmle.ics	33	0	1	1	0.0	0.0	0.0
1591	Feb25-FISH2-3R4-rep3-cp190-100x_Position024_23_cmle.ics	33	0	2	1	0.0	0.0	0.0
1592	Feb25-FISH2-3R4-rep3-cp190-100x_Position024_23_cmle.ics	34	0	1	1	0.0	0.0	0.0
1593	Feb25-FISH2-3R4-rep3-cp190-100x_Position024_23_cmle.ics	35	0	1	1	0.0	0.0	0.0
1594	Feb25-FISH2-3R4-rep3-cp190-100x_Position024_23_cmle.ics	37	0	1	1	0.0	0.0	0.0
1595	Feb25-FISH2-3R4-rep3-cp190-100x_Position024_23_cmle.ics	40	0	1	1	0.02305724660514454	0.06060606060606061	0.061349693251533735
1596	Feb25-FISH2-3R4-rep3-cp190-100x_Position024_23_cmle.ics	41	0	1	1	0.0	0.0	0.0
1597	Feb25-FISH2-3R4-rep3-cp190-100x_Position024_23_cmle.ics	43	0	1	1	0.0	0.0	0.0
1598	Feb25-FISH2-3R4-rep3-cp190-100x_Position024_23_cmle.ics	45	0	1	1	0.013834347963086722	0.048780487804878044	0.048780487804878044
1599	Feb25-FISH2-3R4-rep3-cp190-100x_Position024_23_cmle.ics	46	0	1	1	0.2605468866381333	0.6174863387978142	0.37666666666666665
1600	Feb25-FISH2-3R4-rep3-cp190-100x_Position024_23_cmle.ics	47	0	1	1	0.0	0.0	0.0
1601	Feb25-FISH2-3R4-rep3-cp190-100x_Position024_23_cmle.ics	48	0	1	1	0.0023057246605144538	0.016129032258064516	0.015625
1602	Feb25-FISH2-3R4-rep3-cp190-100x_Position024_23_cmle.ics	49	0	1	1	0.0	0.0	0.0
1603	Feb25-FISH2-3R4-rep3-cp190-100x_Position024_23_cmle.ics	50	0	1	1	0.0046114493210289076	0.03636363636363637	0.030769230769230764
1604	Feb25-FISH2-3R4-rep3-cp190-100x_Position024_23_cmle.ics	51	0	1	1	0.0	0.0	0.0
1605	Feb25-FISH2-3R4-rep3-cp190-100x_Position024_23_cmle.ics	53	0	1	1	0.006917173981543361	0.03	0.0297029702970297
1606	Feb25-FISH2-3R4-rep3-cp190-100x_Position024_23_cmle.ics	54	0	1	1	0.0	0.0	0.0
1607	Feb25-FISH2-3R4-rep3-cp190-100x_Position024_23_cmle.ics	56	0	1	1	0.025362971265658993	0.10784313725490195	0.10679611650485435
1608	Feb25-FISH2-3R4-rep3-cp190-100x_Position024_23_cmle.ics	58	0	1	1	0.0	0.0	0.0
1609	Feb25-FISH2-3R4-rep3-cp190-100x_Position024_23_cmle.ics	60	0	1	1	0.2144323934278442	0.8691588785046727	0.8532110091743119
1610	Feb25-FISH2-3R4-rep3-cp190-100x_Position024_23_cmle.ics	61	0	1	1	0.006917173981543361	0.027522935779816512	0.02727272727272727
1611	Feb25-FISH2-3R4-rep3-cp190-100x_Position024_23_cmle.ics	62	0	1	1	0.11067478370469377	0.2874251497005988	0.2874251497005988
1612	Feb25-FISH2-3R4-rep3-cp190-100x_Position024_23_cmle.ics	63	0	1	1	0.10375760972315042	0.4838709677419354	0.44999999999999996
1613	Feb25-FISH2-3R4-rep3-cp190-100x_Position024_23_cmle.ics	64	0	1	1	0.17523507419909848	0.5846153846153844	0.5846153846153844
1614	Feb25-FISH2-3R4-rep3-cp190-100x_Position024_23_cmle.ics	66	0	1	1	0.09914616040212151	0.2866666666666666	0.2866666666666666
1615	Feb25-FISH2-3R4-rep3-cp190-100x_Position024_23_cmle.ics	67	0	1	1	0.07839463845749142	0.3148148148148147	0.3119266055045871
1616	Feb25-FISH2-3R4-rep3-cp190-100x_Position024_23_cmle.ics	68	0	1	1	0.0	0.0	0.0
1617	Feb25-FISH2-3R4-rep3-cp190-100x_Position024_23_cmle.ics	70	0	1	1	0.11759195768623715	0.3805970149253731	0.48113207547169806
1618	Feb25-FISH2-3R4-rep3-cp190-100x_Position024_23_cmle.ics	71	0	1	1	0.13142630564932387	0.5089285714285713	0.5089285714285713
1619	Feb25-FISH2-3R4-rep3-cp190-100x_Position024_23_cmle.ics	72	0	1	1	0.050725942531317986	0.1964285714285714	0.3492063492063492
1620	Feb25-FISH2-3R4-rep3-cp190-100x_Position024_23_cmle.ics	73	0	1	1	0.0	0.0	0.0
1621	Feb25-FISH2-3R4-rep3-cp190-100x_Position024_23_cmle.ics	74	0	1	1	0.006917173981543361	0.027027027027027025	0.0234375
1622	Feb25-FISH2-3R4-rep3-cp190-100x_Position024_23_cmle.ics	75	0	1	1	0.04842021787080353	0.17073170731707316	0.16935483870967744
1623	Feb25-FISH2-3R4-rep3-cp190-100x_Position024_23_cmle.ics	76	0	1	1	0.0	0.0	0.0
1624	Feb25-FISH2-3R4-rep3-cp190-100x_Position024_23_cmle.ics	77	0	1	1	0.025362971265658993	0.11458333333333334	0.11702127659574467
1625	Feb25-FISH2-3R4-rep3-cp190-100x_Position024_23_cmle.ics	78	0	1	1	0.050725942531317986	0.15602836879432624	0.15602836879432624
1626	Feb25-FISH2-3R4-rep3-cp190-100x_Position024_23_cmle.ics	79	0	1	1	0.0	0.0	0.0
1627	Feb25-FISH2-3R4-rep3-cp190-100x_Position024_23_cmle.ics	80	0	1	1	0.03919731922874571	0.1317829457364341	0.13076923076923072
1628	Feb25-FISH2-3R4-rep3-cp190-100x_Position024_23_cmle.ics	81	0	1	1	0.0	0.0	0.0
1629	Feb25-FISH2-3R4-rep3-cp190-100x_Position024_23_cmle.ics	82	0	1	1	0.0	0.0	0.0
1630	Feb25-FISH2-3R4-rep3-cp190-100x_Position024_23_cmle.ics	83	0	1	1	0.0	0.0	0.0
1631	Feb25-FISH2-3R4-rep3-cp190-100x_Position025_24_cmle.ics	1	0	1	1	0.01844579728411563	0.064	0.064
1632	Feb25-FISH2-3R4-rep3-cp190-100x_Position025_24_cmle.ics	2	0	1	1	0.0	0.0	0.0
1633	Feb25-FISH2-3R4-rep3-cp190-100x_Position025_24_cmle.ics	5	0	1	1	0.10836905904417933	0.29374999999999996	0.2919254658385093
1634	Feb25-FISH2-3R4-rep3-cp190-100x_Position025_24_cmle.ics	6	0	1	1	0.08070036311800588	0.3043478260869565	0.3043478260869565
1635	Feb25-FISH2-3R4-rep3-cp190-100x_Position025_24_cmle.ics	7	0	1	1	0.0	0.0	0.0
1636	Feb25-FISH2-3R4-rep3-cp190-100x_Position025_24_cmle.ics	8	0	1	1	0.1498721029334395	0.4779411764705882	0.3513513513513513
1637	Feb25-FISH2-3R4-rep3-cp190-100x_Position025_24_cmle.ics	9	0	1	1	0.19598659614372857	0.6249999999999999	0.48850574712643674
1638	Feb25-FISH2-3R4-rep3-cp190-100x_Position025_24_cmle.ics	10	0	1	1	0.1498721029334395	0.42207792207792205	0.42483660130718953
1639	Feb25-FISH2-3R4-rep3-cp190-100x_Position025_24_cmle.ics	13	0	1	1	0.01152862330257227	0.036231884057971016	0.036231884057971016
1640	Feb25-FISH2-3R4-rep3-cp190-100x_Position025_24_cmle.ics	14	0	1	1	0.0	0.0	0.0
1641	Feb25-FISH2-3R4-rep3-cp190-100x_Position025_24_cmle.ics	14	0	1	2	0.0	0.0	0.0
1642	Feb25-FISH2-3R4-rep3-cp190-100x_Position025_24_cmle.ics	15	0	1	1	0.0899232617600637	0.4382022471910112	0.4431818181818182
1643	Feb25-FISH2-3R4-rep3-cp190-100x_Position025_24_cmle.ics	16	0	1	1	0.0	0.0	0.0
1644	Feb25-FISH2-3R4-rep3-cp190-100x_Position025_24_cmle.ics	17	0	1	1	0.03689159456823126	0.11034482758620688	0.10884353741496597
1645	Feb25-FISH2-3R4-rep3-cp190-100x_Position025_24_cmle.ics	19	0	1	1	0.0	0.0	0.0
1646	Feb25-FISH2-3R4-rep3-cp190-100x_Position025_24_cmle.ics	20	0	1	1	0.0	0.0	0.0
1647	Feb25-FISH2-3R4-rep3-cp190-100x_Position025_24_cmle.ics	21	0	1	1	0.0	0.0	0.0
1648	Feb25-FISH2-3R4-rep3-cp190-100x_Position025_24_cmle.ics	24	0	1	1	0.2836041332432778	0.6473684210526315	0.6507936507936507
1649	Feb25-FISH2-3R4-rep3-cp190-100x_Position025_24_cmle.ics	25	0	1	1	0.22596101673041646	0.384313725490196	0.3266666666666666
1650	Feb25-FISH2-3R4-rep3-cp190-100x_Position025_24_cmle.ics	26	0	1	1	0.0	0.0	0.0
1651	Feb25-FISH2-3R4-rep3-cp190-100x_Position025_24_cmle.ics	26	0	2	1	0.0	0.0	0.0
1652	Feb25-FISH2-3R4-rep3-cp190-100x_Position025_24_cmle.ics	27	0	1	1	0.18676369750167077	0.8181818181818182	0.3389121338912134
1653	Feb25-FISH2-3R4-rep3-cp190-100x_Position025_24_cmle.ics	27	0	2	1	0.0	0.0	0.0
1654	Feb25-FISH2-3R4-rep3-cp190-100x_Position025_24_cmle.ics	27	0	3	1	0.0	0.0	0.0
1655	Feb25-FISH2-3R4-rep3-cp190-100x_Position025_24_cmle.ics	28	0	1	1	0.0	0.0	0.0
1656	Feb25-FISH2-3R4-rep3-cp190-100x_Position025_24_cmle.ics	28	0	1	2	0.0	0.0	0.0
1657	Feb25-FISH2-3R4-rep3-cp190-100x_Position025_24_cmle.ics	28	0	2	1	0.0	0.0	0.0
1658	Feb25-FISH2-3R4-rep3-cp190-100x_Position025_24_cmle.ics	28	0	2	2	0.0	0.0	0.0
1659	Feb25-FISH2-3R4-rep3-cp190-100x_Position025_24_cmle.ics	29	0	1	1	0.0	0.0	0.0
1660	Feb25-FISH2-3R4-rep3-cp190-100x_Position025_24_cmle.ics	30	0	1	1	0.01152862330257227	0.027932960893854747	0.028409090909090908
1661	Feb25-FISH2-3R4-rep3-cp190-100x_Position025_24_cmle.ics	32	0	1	1	0.0	0.0	0.0
1662	Feb25-FISH2-3R4-rep3-cp190-100x_Position025_24_cmle.ics	35	0	1	1	0.0	0.0	0.0
1663	Feb25-FISH2-3R4-rep3-cp190-100x_Position025_24_cmle.ics	35	0	2	1	0.0	0.0	0.0
1664	Feb25-FISH2-3R4-rep3-cp190-100x_Position025_24_cmle.ics	36	0	1	1	0.0	0.0	0.0
1665	Feb25-FISH2-3R4-rep3-cp190-100x_Position025_24_cmle.ics	37	0	1	1	0.08300608777852034	0.2706766917293233	0.27272727272727265
1666	Feb25-FISH2-3R4-rep3-cp190-100x_Position025_24_cmle.ics	38	0	1	1	0.0	0.0	0.0
1667	Feb25-FISH2-3R4-rep3-cp190-100x_Position025_24_cmle.ics	39	0	1	1	0.12681485632829495	0.3021978021978021	0.30054644808743164
1668	Feb25-FISH2-3R4-rep3-cp190-100x_Position025_24_cmle.ics	40	0	1	1	0.17754079885961294	0.553956834532374	0.4502923976608187
1669	Feb25-FISH2-3R4-rep3-cp190-100x_Position025_24_cmle.ics	41	0	1	1	0.0046114493210289076	0.012738853503184714	0.018691588785046724
1670	Feb25-FISH2-3R4-rep3-cp190-100x_Position025_24_cmle.ics	44	0	1	1	0.0	0.0	0.0
1671	Feb25-FISH2-3R4-rep3-cp190-100x_Position025_24_cmle.ics	46	0	1	1	0.08070036311800588	0.19337016574585633	0.19337016574585633
1672	Feb25-FISH2-3R4-rep3-cp190-100x_Position025_24_cmle.ics	47	0	1	1	0.09222898642057815	0.4761904761904762	0.47058823529411764
1673	Feb25-FISH2-3R4-rep3-cp190-100x_Position025_24_cmle.ics	48	0	1	1	0.0	0.0	0.0
1674	Feb25-FISH2-3R4-rep3-cp190-100x_Position025_24_cmle.ics	49	0	1	1	0.0	0.0	0.0
1675	Feb25-FISH2-3R4-rep3-cp190-100x_Position025_24_cmle.ics	50	0	1	1	0.11298050836520823	0.36842105263157887	0.36842105263157887
1676	Feb25-FISH2-3R4-rep3-cp190-100x_Position025_24_cmle.ics	52	0	1	1	0.0	0.0	0.0
1677	Feb25-FISH2-3R4-rep3-cp190-100x_Position025_24_cmle.ics	53	0	1	1	0.0	0.0	0.0
1678	Feb25-FISH2-3R4-rep3-cp190-100x_Position025_24_cmle.ics	55	0	1	1	0.0	0.0	0.0
1679	Feb25-FISH2-3R4-rep3-cp190-100x_Position025_24_cmle.ics	56	0	1	1	0.13603775497035278	0.29500000000000004	0.28365384615384615
1680	Feb25-FISH2-3R4-rep3-cp190-100x_Position025_24_cmle.ics	56	0	1	2	0.0	0.0	0.0
1681	Feb25-FISH2-3R4-rep3-cp190-100x_Position025_24_cmle.ics	56	0	2	1	0.0	0.0	0.0
1682	Feb25-FISH2-3R4-rep3-cp190-100x_Position025_24_cmle.ics	56	0	2	2	0.0	0.0	0.0
1683	Feb25-FISH2-3R4-rep3-cp190-100x_Position025_24_cmle.ics	57	0	1	1	0.025362971265658993	0.10784313725490195	0.10891089108910891
1684	Feb25-FISH2-3R4-rep3-cp190-100x_Position025_24_cmle.ics	58	0	1	1	0.0	0.0	0.0
1685	Feb25-FISH2-3R4-rep3-cp190-100x_Position025_24_cmle.ics	59	0	1	1	0.0	0.0	0.0
1686	Feb25-FISH2-3R4-rep3-cp190-100x_Position025_24_cmle.ics	60	0	1	1	0.04380876854977462	0.1583333333333333	0.15966386554621845
1687	Feb25-FISH2-3R4-rep3-cp190-100x_Position025_24_cmle.ics	61	0	1	1	0.0	0.0	0.0
1688	Feb25-FISH2-3R4-rep3-cp190-100x_Position025_24_cmle.ics	62	0	1	1	0.11528623302572269	0.27932960893854747	0.27777777777777773
1689	Feb25-FISH2-3R4-rep3-cp190-100x_Position025_24_cmle.ics	65	0	1	1	0.0	0.0	0.0
1690	Feb25-FISH2-3R4-rep3-cp190-100x_Position025_24_cmle.ics	66	0	1	1	0.0	0.0	0.0
1691	Feb25-FISH2-3R4-rep3-cp190-100x_Position025_24_cmle.ics	66	0	2	1	0.013834347963086722	0.07692307692307691	0.05172413793103447
1692	Feb25-FISH2-3R4-rep3-cp190-100x_Position025_24_cmle.ics	67	0	1	1	0.0	0.0	0.0
1693	Feb25-FISH2-3R4-rep3-cp190-100x_Position025_24_cmle.ics	68	0	1	1	0.0	0.0	0.0
1694	Feb25-FISH2-3R4-rep3-cp190-100x_Position025_24_cmle.ics	69	0	1	1	0.006917173981543361	0.02325581395348837	0.0234375
1695	Feb25-FISH2-3R4-rep3-cp190-100x_Position025_24_cmle.ics	70	0	1	1	0.16601217555704068	0.4044943820224719	0.40909090909090906
1696	Feb25-FISH2-3R4-rep3-cp190-100x_Position025_24_cmle.ics	71	0	1	1	0.0	0.0	0.0
1697	Feb25-FISH2-3R4-rep3-cp190-100x_Position025_24_cmle.ics	72	0	1	1	0.0	0.0	0.0
1698	Feb25-FISH2-3R4-rep3-cp190-100x_Position025_24_cmle.ics	75	0	1	1	0.11989768234675159	0.3443708609271523	0.34899328859060397
1699	Feb25-FISH2-3R4-rep3-cp190-100x_Position025_24_cmle.ics	76	0	1	1	0.07608891379697698	0.24812030075187969	0.24999999999999994
1700	Feb25-FISH2-3R4-rep3-cp190-100x_Position025_24_cmle.ics	77	0	1	1	0.04150304388926017	0.10404624277456645	0.10465116279069767
1701	Feb25-FISH2-3R4-rep3-cp190-100x_Position025_24_cmle.ics	78	0	1	1	0.0	0.0	0.0
1702	Feb25-FISH2-3R4-rep3-cp190-100x_Position025_24_cmle.ics	80	0	1	1	0.0	0.0	0.0
1703	Feb25-FISH2-3R4-rep3-cp190-100x_Position025_24_cmle.ics	81	0	1	1	0.0	0.0	0.0
1704	Feb25-FISH2-3R4-rep3-cp190-100x_Position025_24_cmle.ics	81	0	1	2	0.0	0.0	0.0
1705	Feb25-FISH2-3R4-rep3-cp190-100x_Position025_24_cmle.ics	82	0	1	1	0.12220340700726605	0.3605442176870748	0.37062937062937057
1706	Feb25-FISH2-3R4-rep3-cp190-100x_Position026_25_cmle.ics	2	0	1	1	0.16370645089652622	0.4640522875816993	0.4671052631578947
1707	Feb25-FISH2-3R4-rep3-cp190-100x_Position026_25_cmle.ics	4	0	1	1	0.0	0.0	0.0
1708	Feb25-FISH2-3R4-rep3-cp190-100x_Position026_25_cmle.ics	8	0	1	1	0.0	0.0	0.0
1709	Feb25-FISH2-3R4-rep3-cp190-100x_Position026_25_cmle.ics	9	0	1	1	0.0	0.0	0.0
1710	Feb25-FISH2-3R4-rep3-cp190-100x_Position026_25_cmle.ics	10	0	1	1	0.03689159456823126	0.21917808219178078	0.21917808219178078
1711	Feb25-FISH2-3R4-rep3-cp190-100x_Position026_25_cmle.ics	11	0	1	1	0.0	0.0	0.0
1712	Feb25-FISH2-3R4-rep3-cp190-100x_Position026_25_cmle.ics	11	0	2	1	0.0	0.0	0.0
1713	Feb25-FISH2-3R4-rep3-cp190-100x_Position026_25_cmle.ics	15	0	1	1	0.06225456583389025	0.18367346938775508	0.18367346938775508
1714	Feb25-FISH2-3R4-rep3-cp190-100x_Position026_25_cmle.ics	16	0	1	1	0.09684043574160706	0.2978723404255319	0.29999999999999993
1715	Feb25-FISH2-3R4-rep3-cp190-100x_Position026_25_cmle.ics	17	0	1	1	0.0899232617600637	0.3823529411764705	0.27464788732394363
1716	Feb25-FISH2-3R4-rep3-cp190-100x_Position026_25_cmle.ics	18	0	1	1	0.15678927691498284	0.45033112582781454	0.44736842105263147
1717	Feb25-FISH2-3R4-rep3-cp190-100x_Position026_25_cmle.ics	19	0	1	1	0.0	0.0	0.0
1718	Feb25-FISH2-3R4-rep3-cp190-100x_Position026_25_cmle.ics	19	0	2	1	0.0	0.0	0.0
1719	Feb25-FISH2-3R4-rep3-cp190-100x_Position026_25_cmle.ics	22	0	1	1	0.04842021787080353	0.1735537190082644	0.17213114754098358
1720	Feb25-FISH2-3R4-rep3-cp190-100x_Position026_25_cmle.ics	26	0	1	1	0.025362971265658993	0.07586206896551724	0.07534246575342464
1721	Feb25-FISH2-3R4-rep3-cp190-100x_Position026_25_cmle.ics	28	0	1	1	0.0	0.0	0.0
1722	Feb25-FISH2-3R4-rep3-cp190-100x_Position026_25_cmle.ics	28	0	1	2	0.0	0.0	0.0
1723	Feb25-FISH2-3R4-rep3-cp190-100x_Position026_25_cmle.ics	28	0	2	1	0.0	0.0	0.0
1724	Feb25-FISH2-3R4-rep3-cp190-100x_Position026_25_cmle.ics	28	0	2	2	0.0	0.0	0.0
1725	Feb25-FISH2-3R4-rep3-cp190-100x_Position026_25_cmle.ics	29	0	1	1	0.0	0.0	0.0
1726	Feb25-FISH2-3R4-rep3-cp190-100x_Position026_25_cmle.ics	30	0	1	1	0.07608891379697698	0.33	0.3142857142857143
1727	Feb25-FISH2-3R4-rep3-cp190-100x_Position026_25_cmle.ics	31	0	1	1	0.0	0.0	0.0
1728	Feb25-FISH2-3R4-rep3-cp190-100x_Position026_25_cmle.ics	33	0	1	1	0.0023057246605144538	0.009259259259259257	0.008064516129032258
1729	Feb25-FISH2-3R4-rep3-cp190-100x_Position026_25_cmle.ics	33	0	1	2	0.0	0.0	0.0
1730	Feb25-FISH2-3R4-rep3-cp190-100x_Position026_25_cmle.ics	33	0	2	1	0.0	0.0	0.0
1731	Feb25-FISH2-3R4-rep3-cp190-100x_Position026_25_cmle.ics	33	0	2	2	0.07378318913646252	0.2882882882882883	0.32323232323232326
1732	Feb25-FISH2-3R4-rep3-cp190-100x_Position026_25_cmle.ics	34	0	1	1	0.07378318913646252	0.3720930232558139	0.380952380952381
1733	Feb25-FISH2-3R4-rep3-cp190-100x_Position026_25_cmle.ics	35	0	1	1	0.006917173981543361	0.02222222222222222	0.022556390977443604
1734	Feb25-FISH2-3R4-rep3-cp190-100x_Position026_25_cmle.ics	36	0	1	1	0.0	0.0	0.0
1735	Feb25-FISH2-3R4-rep3-cp190-100x_Position026_25_cmle.ics	37	0	1	1	0.0853118124390348	0.3425925925925925	0.3457943925233644
1736	Feb25-FISH2-3R4-rep3-cp190-100x_Position026_25_cmle.ics	38	0	1	1	0.0	0.0	0.0
1737	Feb25-FISH2-3R4-rep3-cp190-100x_Position026_25_cmle.ics	39	0	1	1	0.01152862330257227	0.06666666666666667	0.03846153846153846
1738	Feb25-FISH2-3R4-rep3-cp190-100x_Position026_25_cmle.ics	40	0	1	1	0.029974420586687898	0.08227848101265822	0.06467661691542287
1739	Feb25-FISH2-3R4-rep3-cp190-100x_Position026_25_cmle.ics	41	0	1	1	0.0	0.0	0.0
1740	Feb25-FISH2-3R4-rep3-cp190-100x_Position026_25_cmle.ics	43	0	1	1	0.13603775497035278	1.0	0.46093750000000006
1741	Feb25-FISH2-3R4-rep3-cp190-100x_Position026_25_cmle.ics	43	0	2	1	0.0	0.0	0.0
1742	Feb25-FISH2-3R4-rep3-cp190-100x_Position026_25_cmle.ics	44	0	1	1	0.02305724660514454	0.07751937984496124	0.07692307692307691
1743	Feb25-FISH2-3R4-rep3-cp190-100x_Position026_25_cmle.ics	45	0	1	1	0.006917173981543361	0.04545454545454544	0.018749999999999996
1744	Feb25-FISH2-3R4-rep3-cp190-100x_Position026_25_cmle.ics	45	0	2	1	0.0	0.0	0.0
1745	Feb25-FISH2-3R4-rep3-cp190-100x_Position026_25_cmle.ics	46	0	1	1	0.0	0.0	0.0
1746	Feb25-FISH2-3R4-rep3-cp190-100x_Position026_25_cmle.ics	46	0	1	2	0.13373203030983832	0.3411764705882353	0.5858585858585859
1747	Feb25-FISH2-3R4-rep3-cp190-100x_Position026_25_cmle.ics	47	0	1	1	0.02305724660514454	0.16393442622950818	0.07692307692307691
1748	Feb25-FISH2-3R4-rep3-cp190-100x_Position026_25_cmle.ics	48	0	1	1	0.04380876854977462	0.2923076923076922	0.3275862068965516
1749	Feb25-FISH2-3R4-rep3-cp190-100x_Position026_25_cmle.ics	49	0	1	1	0.0	0.0	0.0
1750	Feb25-FISH2-3R4-rep3-cp190-100x_Position026_25_cmle.ics	50	0	1	1	0.0	0.0	0.0
1751	Feb25-FISH2-3R4-rep3-cp190-100x_Position026_25_cmle.ics	52	0	1	1	0.0	0.0	0.0
1752	Feb25-FISH2-3R4-rep3-cp190-100x_Position026_25_cmle.ics	52	0	2	1	0.0	0.0	0.0
1753	Feb25-FISH2-3R4-rep3-cp190-100x_Position026_25_cmle.ics	53	0	1	1	0.053031667191832436	0.15436241610738252	0.15646258503401358
1754	Feb25-FISH2-3R4-rep3-cp190-100x_Position026_25_cmle.ics	54	0	1	1	0.18676369750167077	0.7570093457943924	0.7499999999999999
1755	Feb25-FISH2-3R4-rep3-cp190-100x_Position026_25_cmle.ics	55	0	1	1	0.04611449321028908	0.20202020202020202	0.2040816326530612
1756	Feb25-FISH2-3R4-rep3-cp190-100x_Position026_25_cmle.ics	56	0	1	1	0.02305724660514454	0.10526315789473682	0.10526315789473682
1757	Feb25-FISH2-3R4-rep3-cp190-100x_Position026_25_cmle.ics	57	0	1	1	0.0899232617600637	0.27464788732394363	0.27464788732394363
1758	Feb25-FISH2-3R4-rep3-cp190-100x_Position026_25_cmle.ics	58	0	1	1	0.0	0.0	0.0
1759	Feb25-FISH2-3R4-rep3-cp190-100x_Position026_25_cmle.ics	58	0	1	2	0.029974420586687898	0.04333333333333333	0.12264150943396225
1760	Feb25-FISH2-3R4-rep3-cp190-100x_Position026_25_cmle.ics	59	0	1	1	0.059948841173375796	0.22807017543859648	0.2300884955752212
1761	Feb25-FISH2-3R4-rep3-cp190-100x_Position026_25_cmle.ics	60	0	1	1	0.0	0.0	0.0
1762	Feb25-FISH2-3R4-rep3-cp190-100x_Position026_25_cmle.ics	61	0	1	1	0.053031667191832436	0.21495327102803732	0.27058823529411763
1763	Feb25-FISH2-3R4-rep3-cp190-100x_Position026_25_cmle.ics	62	0	1	1	0.01844579728411563	0.10256410256410255	0.05333333333333333
1764	Feb25-FISH2-3R4-rep3-cp190-100x_Position026_25_cmle.ics	63	0	1	1	0.0	0.0	0.0
1765	Feb25-FISH2-3R4-rep3-cp190-100x_Position026_25_cmle.ics	64	0	1	1	0.07147746447594806	0.2123287671232876	0.21088435374149656
1766	Feb25-FISH2-3R4-rep3-cp190-100x_Position027_26_cmle.ics	1	0	1	1	0.03689159456823126	0.17204301075268816	0.17021276595744678
1767	Feb25-FISH2-3R4-rep3-cp190-100x_Position027_26_cmle.ics	2	0	1	1	0.0	0.0	0.0
1768	Feb25-FISH2-3R4-rep3-cp190-100x_Position027_26_cmle.ics	2	0	1	2	0.0	0.0	0.0
1769	Feb25-FISH2-3R4-rep3-cp190-100x_Position027_26_cmle.ics	2	0	1	3	0.0	0.0	0.0
1770	Feb25-FISH2-3R4-rep3-cp190-100x_Position027_26_cmle.ics	2	0	2	1	0.0	0.0	0.0
1771	Feb25-FISH2-3R4-rep3-cp190-100x_Position027_26_cmle.ics	2	0	2	2	0.0	0.0	0.0
1772	Feb25-FISH2-3R4-rep3-cp190-100x_Position027_26_cmle.ics	2	0	2	3	0.0	0.0	0.0
1773	Feb25-FISH2-3R4-rep3-cp190-100x_Position027_26_cmle.ics	3	0	1	1	0.0	0.0	0.0
1774	Feb25-FISH2-3R4-rep3-cp190-100x_Position027_26_cmle.ics	4	0	1	1	0.0	0.0	0.0
1775	Feb25-FISH2-3R4-rep3-cp190-100x_Position027_26_cmle.ics	4	0	1	2	0.0	0.0	0.0
1776	Feb25-FISH2-3R4-rep3-cp190-100x_Position027_26_cmle.ics	8	0	1	1	0.027668695926173444	0.09448818897637794	0.09999999999999999
1777	Feb25-FISH2-3R4-rep3-cp190-100x_Position027_26_cmle.ics	9	0	1	1	0.0	0.0	0.0
1778	Feb25-FISH2-3R4-rep3-cp190-100x_Position027_26_cmle.ics	10	0	1	1	0.0	0.0	0.0
1779	Feb25-FISH2-3R4-rep3-cp190-100x_Position027_26_cmle.ics	11	0	1	1	0.21904384274887312	0.6333333333333333	0.6690140845070421
1780	Feb25-FISH2-3R4-rep3-cp190-100x_Position027_26_cmle.ics	12	0	1	1	0.0	0.0	0.0
1781	Feb25-FISH2-3R4-rep3-cp190-100x_Position027_26_cmle.ics	13	0	1	1	0.0	0.0	0.0
1782	Feb25-FISH2-3R4-rep3-cp190-100x_Position027_26_cmle.ics	14	0	1	1	0.0	0.0	0.0
1783	Feb25-FISH2-3R4-rep3-cp190-100x_Position027_26_cmle.ics	17	0	1	1	0.07839463845749142	0.4857142857142856	0.4788732394366196
1784	Feb25-FISH2-3R4-rep3-cp190-100x_Position027_26_cmle.ics	18	0	1	1	0.0	0.0	0.0
1785	Feb25-FISH2-3R4-rep3-cp190-100x_Position027_26_cmle.ics	20	0	1	1	0.1245091316677805	0.5454545454545455	0.4736842105263158
1786	Feb25-FISH2-3R4-rep3-cp190-100x_Position027_26_cmle.ics	21	0	1	1	0.15217782759395396	0.5238095238095237	0.515625
1787	Feb25-FISH2-3R4-rep3-cp190-100x_Position027_26_cmle.ics	22	0	1	1	0.006917173981543361	0.025862068965517234	0.04054054054054054
1788	Feb25-FISH2-3R4-rep3-cp190-100x_Position027_26_cmle.ics	23	0	1	1	0.006917173981543361	0.03797468354430379	0.03846153846153846
1789	Feb25-FISH2-3R4-rep3-cp190-100x_Position027_26_cmle.ics	25	0	1	1	0.0	0.0	0.0
1790	Feb25-FISH2-3R4-rep3-cp190-100x_Position027_26_cmle.ics	25	0	1	2	0.08761753709954924	0.25503355704697983	0.43678160919540227
1791	Feb25-FISH2-3R4-rep3-cp190-100x_Position027_26_cmle.ics	26	0	1	1	0.0	0.0	0.0
1792	Feb25-FISH2-3R4-rep3-cp190-100x_Position027_26_cmle.ics	27	0	1	1	0.0	0.0	0.0
1793	Feb25-FISH2-3R4-rep3-cp190-100x_Position027_26_cmle.ics	28	0	1	1	0.0	0.0	0.0
1794	Feb25-FISH2-3R4-rep3-cp190-100x_Position027_26_cmle.ics	29	0	1	1	0.0	0.0	0.0
1795	Feb25-FISH2-3R4-rep3-cp190-100x_Position027_26_cmle.ics	30	0	1	1	0.09914616040212151	0.31386861313868614	0.41747572815533973
1796	Feb25-FISH2-3R4-rep3-cp190-100x_Position027_26_cmle.ics	32	0	1	1	0.0	0.0	0.0
1797	Feb25-FISH2-3R4-rep3-cp190-100x_Position027_26_cmle.ics	33	0	1	1	0.0	0.0	0.0
1798	Feb25-FISH2-3R4-rep3-cp190-100x_Position027_26_cmle.ics	33	0	1	2	0.0	0.0	0.0
1799	Feb25-FISH2-3R4-rep3-cp190-100x_Position027_26_cmle.ics	33	0	2	1	0.0	0.0	0.0
1800	Feb25-FISH2-3R4-rep3-cp190-100x_Position027_26_cmle.ics	33	0	2	2	0.0	0.0	0.0
1801	Feb25-FISH2-3R4-rep3-cp190-100x_Position027_26_cmle.ics	34	0	1	1	0.0	0.0	0.0
1802	Feb25-FISH2-3R4-rep3-cp190-100x_Position027_26_cmle.ics	36	0	1	1	0.0	0.0	0.0
1803	Feb25-FISH2-3R4-rep3-cp190-100x_Position027_26_cmle.ics	37	0	1	1	0.0	0.0	0.0
1804	Feb25-FISH2-3R4-rep3-cp190-100x_Position027_26_cmle.ics	37	0	1	2	0.13373203030983832	0.46399999999999997	0.8529411764705882
1805	Feb25-FISH2-3R4-rep3-cp190-100x_Position027_26_cmle.ics	38	0	1	1	0.0	0.0	0.0
1806	Feb25-FISH2-3R4-rep3-cp190-100x_Position027_26_cmle.ics	38	0	1	2	0.0	0.0	0.0
1807	Feb25-FISH2-3R4-rep3-cp190-100x_Position027_26_cmle.ics	39	0	1	1	0.01844579728411563	0.05405405405405406	0.054421768707482984
1808	Feb25-FISH2-3R4-rep3-cp190-100x_Position027_26_cmle.ics	40	0	1	1	0.2697697852801911	0.6724137931034482	0.6724137931034482
1809	Feb25-FISH2-3R4-rep3-cp190-100x_Position027_26_cmle.ics	42	0	1	1	0.0	0.0	0.0
1810	Feb25-FISH2-3R4-rep3-cp190-100x_Position027_26_cmle.ics	43	0	1	1	0.0046114493210289076	0.012345679012345678	0.012048192771084335
1811	Feb25-FISH2-3R4-rep3-cp190-100x_Position027_26_cmle.ics	44	0	1	1	0.0023057246605144538	0.008264462809917354	0.008264462809917354
1812	Feb25-FISH2-3R4-rep3-cp190-100x_Position027_26_cmle.ics	46	0	1	1	0.11067478370469377	0.34042553191489355	0.34532374100719415
1813	Feb25-FISH2-3R4-rep3-cp190-100x_Position027_26_cmle.ics	47	0	1	1	0.0	0.0	0.0
1814	Feb25-FISH2-3R4-rep3-cp190-100x_Position027_26_cmle.ics	48	0	1	1	0.0	0.0	0.0
1815	Feb25-FISH2-3R4-rep3-cp190-100x_Position027_26_cmle.ics	48	0	2	1	0.0	0.0	0.0
1816	Feb25-FISH2-3R4-rep3-cp190-100x_Position027_26_cmle.ics	50	0	1	1	0.0645602904944047	0.2074074074074074	0.21374045801526714
1817	Feb25-FISH2-3R4-rep3-cp190-100x_Position027_26_cmle.ics	51	0	1	1	0.0	0.0	0.0
1818	Feb25-FISH2-3R4-rep3-cp190-100x_Position027_26_cmle.ics	51	0	2	1	0.0	0.0	0.0
1819	Feb25-FISH2-3R4-rep3-cp190-100x_Position027_26_cmle.ics	52	0	1	1	0.0853118124390348	0.22023809523809526	0.2215568862275449
1820	Feb25-FISH2-3R4-rep3-cp190-100x_Position027_26_cmle.ics	53	0	1	1	0.0	0.0	0.0
1821	Feb25-FISH2-3R4-rep3-cp190-100x_Position027_26_cmle.ics	54	0	1	1	0.059948841173375796	0.08996539792387542	0.08996539792387542
1822	Feb25-FISH2-3R4-rep3-cp190-100x_Position027_26_cmle.ics	55	0	1	1	0.0	0.0	0.0
1823	Feb25-FISH2-3R4-rep3-cp190-100x_Position027_26_cmle.ics	56	0	1	1	0.17292934953858402	0.43103448275862066	0.42372881355932196
1824	Feb25-FISH2-3R4-rep3-cp190-100x_Position027_26_cmle.ics	57	0	1	1	0.0	0.0	0.0
1825	Feb25-FISH2-3R4-rep3-cp190-100x_Position027_26_cmle.ics	59	0	1	1	0.11067478370469377	0.75	0.4752475247524752
1826	Feb25-FISH2-3R4-rep3-cp190-100x_Position027_26_cmle.ics	60	0	1	1	0.14756637827292504	0.8311688311688311	0.5161290322580645
1827	Feb25-FISH2-3R4-rep3-cp190-100x_Position027_26_cmle.ics	63	0	1	1	0.0	0.0	0.0
1828	Feb25-FISH2-3R4-rep3-cp190-100x_Position027_26_cmle.ics	65	0	1	1	0.006917173981543361	0.0297029702970297	0.03
1829	Feb25-FISH2-3R4-rep3-cp190-100x_Position027_26_cmle.ics	66	0	1	1	0.0	0.0	0.0
1830	Feb25-FISH2-3R4-rep3-cp190-100x_Position027_26_cmle.ics	66	0	2	1	0.06917173981543362	0.25	0.11111111111111112
1831	Feb25-FISH2-3R4-rep3-cp190-100x_Position027_26_cmle.ics	67	0	1	1	0.1590950015754973	0.6388888888888887	0.8624999999999998
1832	Feb25-FISH2-3R4-rep3-cp190-100x_Position027_26_cmle.ics	68	0	1	1	0.0	0.0	0.0
1833	Feb25-FISH2-3R4-rep3-cp190-100x_Position027_26_cmle.ics	68	0	2	1	0.13603775497035278	0.9365079365079364	0.401360544217687
1834	Feb25-FISH2-3R4-rep3-cp190-100x_Position027_26_cmle.ics	69	0	1	1	0.0	0.0	0.0
1835	Feb25-FISH2-3R4-rep3-cp190-100x_Position027_26_cmle.ics	70	0	1	1	0.0	0.0	0.0
1836	Feb25-FISH2-3R4-rep3-cp190-100x_Position027_26_cmle.ics	72	0	1	1	0.050725942531317986	0.1864406779661017	0.2
1837	Feb25-FISH2-3R4-rep3-cp190-100x_Position027_26_cmle.ics	73	0	1	1	0.0	0.0	0.0
1838	Feb25-FISH2-3R4-rep3-cp190-100x_Position027_26_cmle.ics	74	0	1	1	0.19137514682269965	0.503030303030303	0.6102941176470588
1839	Feb25-FISH2-3R4-rep3-cp190-100x_Position027_26_cmle.ics	77	0	1	1	0.0	0.0	0.0
1840	Feb25-FISH2-3R4-rep3-m1bp-100x_Position001_0_cmle.ics	1	0	1	1	0.09914616040212151	0.2544378698224852	0.2544378698224852
1841	Feb25-FISH2-3R4-rep3-m1bp-100x_Position001_0_cmle.ics	2	0	1	1	0.7516662393277119	0.6585858585858585	0.6612576064908722
1842	Feb25-FISH2-3R4-rep3-m1bp-100x_Position001_0_cmle.ics	4	0	1	1	0.053031667191832436	0.4509803921568627	0.3833333333333333
1843	Feb25-FISH2-3R4-rep3-m1bp-100x_Position001_0_cmle.ics	5	0	1	1	0.3389415250956247	0.7736842105263156	0.7777777777777776
1844	Feb25-FISH2-3R4-rep3-m1bp-100x_Position001_0_cmle.ics	6	0	1	1	0.15678927691498284	0.3777777777777777	0.4415584415584415
1845	Feb25-FISH2-3R4-rep3-m1bp-100x_Position001_0_cmle.ics	7	0	1	1	0.009222898642057815	0.0449438202247191	0.0449438202247191
1846	Feb25-FISH2-3R4-rep3-m1bp-100x_Position001_0_cmle.ics	8	0	1	1	0.3596930470402548	0.6446280991735536	0.6419753086419753
1847	Feb25-FISH2-3R4-rep3-m1bp-100x_Position001_0_cmle.ics	10	0	1	1	0.0	0.0	0.0
1848	Feb25-FISH2-3R4-rep3-m1bp-100x_Position001_0_cmle.ics	11	0	1	1	0.21904384274887312	0.5337078651685393	0.5397727272727273
1849	Feb25-FISH2-3R4-rep3-m1bp-100x_Position001_0_cmle.ics	12	0	1	1	0.17292934953858402	0.5859375	0.5859375
1850	Feb25-FISH2-3R4-rep3-m1bp-100x_Position001_0_cmle.ics	13	0	1	1	0.0046114493210289076	0.014285714285714284	0.014084507042253518
1851	Feb25-FISH2-3R4-rep3-m1bp-100x_Position001_0_cmle.ics	14	0	1	1	0.28821558256430674	0.8389261744966442	0.7396449704142011
1852	Feb25-FISH2-3R4-rep3-m1bp-100x_Position001_0_cmle.ics	15	0	1	1	0.03689159456823126	0.10389610389610389	0.1045751633986928
1853	Feb25-FISH2-3R4-rep3-m1bp-100x_Position001_0_cmle.ics	16	0	1	1	0.0	0.0	0.0
1854	Feb25-FISH2-3R4-rep3-m1bp-100x_Position001_0_cmle.ics	19	0	1	1	0.0	0.0	0.0
1855	Feb25-FISH2-3R4-rep3-m1bp-100x_Position001_0_cmle.ics	20	0	1	1	0.027668695926173444	0.07643312101910828	0.1764705882352941
1856	Feb25-FISH2-3R4-rep3-m1bp-100x_Position001_0_cmle.ics	20	0	1	2	0.0	0.0	0.0
1857	Feb25-FISH2-3R4-rep3-m1bp-100x_Position001_0_cmle.ics	22	0	1	1	0.1936808714832141	0.7567567567567567	0.7567567567567567
1858	Feb25-FISH2-3R4-rep3-m1bp-100x_Position001_0_cmle.ics	23	0	1	1	0.04380876854977462	0.1570247933884297	0.1496062992125984
1859	Feb25-FISH2-3R4-rep3-m1bp-100x_Position001_0_cmle.ics	24	0	1	1	0.0	0.0	0.0
1860	Feb25-FISH2-3R4-rep3-m1bp-100x_Position001_0_cmle.ics	26	0	1	1	0.0	0.0	0.0
1861	Feb25-FISH2-3R4-rep3-m1bp-100x_Position001_0_cmle.ics	26	0	1	2	0.0	0.0	0.0
1862	Feb25-FISH2-3R4-rep3-m1bp-100x_Position001_0_cmle.ics	26	0	2	1	0.0	0.0	0.0
1863	Feb25-FISH2-3R4-rep3-m1bp-100x_Position001_0_cmle.ics	26	0	2	2	0.0	0.0	0.0
1864	Feb25-FISH2-3R4-rep3-m1bp-100x_Position001_0_cmle.ics	27	0	1	1	0.0	0.0	0.0
1865	Feb25-FISH2-3R4-rep3-m1bp-100x_Position001_0_cmle.ics	28	0	1	1	0.03689159456823126	0.19753086419753085	0.2352941176470588
1866	Feb25-FISH2-3R4-rep3-m1bp-100x_Position001_0_cmle.ics	29	0	1	1	0.016140072623601176	0.04046242774566473	0.041176470588235294
1867	Feb25-FISH2-3R4-rep3-m1bp-100x_Position001_0_cmle.ics	30	0	1	1	0.0	0.0	0.0
1868	Feb25-FISH2-3R4-rep3-m1bp-100x_Position001_0_cmle.ics	33	0	1	1	0.0	0.0	0.0
1869	Feb25-FISH2-3R4-rep3-m1bp-100x_Position001_0_cmle.ics	33	0	2	1	0.0	0.0	0.0
1870	Feb25-FISH2-3R4-rep3-m1bp-100x_Position001_0_cmle.ics	35	0	1	1	0.0	0.0	0.0
1871	Feb25-FISH2-3R4-rep3-m1bp-100x_Position001_0_cmle.ics	36	0	1	1	0.04611449321028908	0.13071895424836602	0.13157894736842105
1872	Feb25-FISH2-3R4-rep3-m1bp-100x_Position001_0_cmle.ics	37	0	1	1	0.1291205809888094	0.5090909090909091	0.5490196078431372
1873	Feb25-FISH2-3R4-rep3-m1bp-100x_Position001_0_cmle.ics	38	0	1	1	0.0	0.0	0.0
1874	Feb25-FISH2-3R4-rep3-m1bp-100x_Position001_0_cmle.ics	39	0	1	1	0.13373203030983832	0.327683615819209	0.32954545454545453
1875	Feb25-FISH2-3R4-rep3-m1bp-100x_Position001_0_cmle.ics	40	0	1	1	0.08300608777852034	0.23376623376623373	0.23529411764705882
1876	Feb25-FISH2-3R4-rep3-m1bp-100x_Position001_0_cmle.ics	41	0	1	1	0.0	0.0	0.0
1877	Feb25-FISH2-3R4-rep3-m1bp-100x_Position001_0_cmle.ics	42	0	1	1	0.029974420586687898	0.10655737704918031	0.1056910569105691
1878	Feb25-FISH2-3R4-rep3-m1bp-100x_Position001_0_cmle.ics	44	0	1	1	0.10145188506263597	0.4680851063829787	0.6666666666666665
1879	Feb25-FISH2-3R4-rep3-m1bp-100x_Position001_0_cmle.ics	45	0	1	1	0.059948841173375796	0.30588235294117644	0.30588235294117644
1880	Feb25-FISH2-3R4-rep3-m1bp-100x_Position001_0_cmle.ics	46	0	1	1	0.16370645089652622	0.8452380952380952	0.4303030303030303
1881	Feb25-FISH2-3R4-rep3-m1bp-100x_Position001_0_cmle.ics	47	0	1	1	0.0	0.0	0.0
1882	Feb25-FISH2-3R4-rep3-m1bp-100x_Position001_0_cmle.ics	49	0	1	1	0.07147746447594806	0.3369565217391304	0.16666666666666663
1883	Feb25-FISH2-3R4-rep3-m1bp-100x_Position001_0_cmle.ics	50	0	1	1	0.07147746447594806	0.18787878787878787	0.18023255813953484
1884	Feb25-FISH2-3R4-rep3-m1bp-100x_Position001_0_cmle.ics	51	0	1	1	0.0	0.0	0.0
1885	Feb25-FISH2-3R4-rep3-m1bp-100x_Position001_0_cmle.ics	52	0	1	1	0.11759195768623715	0.30722891566265054	0.30538922155688625
1886	Feb25-FISH2-3R4-rep3-m1bp-100x_Position001_0_cmle.ics	53	0	1	1	0.19598659614372857	0.2972027972027972	0.2982456140350877
1887	Feb25-FISH2-3R4-rep3-m1bp-100x_Position001_0_cmle.ics	55	0	1	1	0.04842021787080353	0.14788732394366194	0.14685314685314685
1888	Feb25-FISH2-3R4-rep3-m1bp-100x_Position001_0_cmle.ics	56	0	1	1	0.050725942531317986	0.3548387096774194	0.360655737704918
1889	Feb25-FISH2-3R4-rep3-m1bp-100x_Position001_0_cmle.ics	57	0	1	1	0.053031667191832436	0.12994350282485875	0.1292134831460674
1890	Feb25-FISH2-3R4-rep3-m1bp-100x_Position001_0_cmle.ics	59	0	1	1	0.03919731922874571	0.08900523560209422	0.08947368421052629
1891	Feb25-FISH2-3R4-rep3-m1bp-100x_Position001_0_cmle.ics	60	0	1	1	0.0	0.0	0.0
1892	Feb25-FISH2-3R4-rep3-m1bp-100x_Position001_0_cmle.ics	61	0	1	1	0.0	0.0	0.0
1893	Feb25-FISH2-3R4-rep3-m1bp-100x_Position001_0_cmle.ics	62	0	1	1	0.0	0.0	0.0
1894	Feb25-FISH2-3R4-rep3-m1bp-100x_Position001_0_cmle.ics	63	0	1	1	0.020751521944630084	0.07142857142857142	0.072
1895	Feb25-FISH2-3R4-rep3-m1bp-100x_Position001_0_cmle.ics	66	0	1	1	0.0	0.0	0.0
1896	Feb25-FISH2-3R4-rep3-m1bp-100x_Position001_0_cmle.ics	67	0	1	1	0.0	0.0	0.0
1897	Feb25-FISH2-3R4-rep3-m1bp-100x_Position001_0_cmle.ics	69	0	1	1	0.04150304388926017	0.08823529411764705	0.0878048780487805
1898	Feb25-FISH2-3R4-rep3-m1bp-100x_Position001_0_cmle.ics	70	0	1	1	0.0	0.0	0.0
1899	Feb25-FISH2-3R4-rep3-m1bp-100x_Position001_0_cmle.ics	71	0	1	1	0.18676369750167077	0.5031055900621119	0.4969325153374233
1900	Feb25-FISH2-3R4-rep3-m1bp-100x_Position001_0_cmle.ics	72	0	1	1	0.0	0.0	0.0
1901	Feb25-FISH2-3R4-rep3-m1bp-100x_Position001_0_cmle.ics	73	0	1	1	0.020751521944630084	0.04787234042553191	0.04787234042553191
1902	Feb25-FISH2-3R4-rep3-m1bp-100x_Position001_0_cmle.ics	74	0	1	1	0.053031667191832436	0.25274725274725274	0.26136363636363635
1903	Feb25-FISH2-3R4-rep3-m1bp-100x_Position001_0_cmle.ics	75	0	1	1	0.0	0.0	0.0
1904	Feb25-FISH2-3R4-rep3-m1bp-100x_Position002_1_cmle.ics	1	0	1	1	0.0	0.0	0.0
1905	Feb25-FISH2-3R4-rep3-m1bp-100x_Position002_1_cmle.ics	2	0	1	1	0.0	0.0	0.0
1906	Feb25-FISH2-3R4-rep3-m1bp-100x_Position002_1_cmle.ics	2	0	2	1	0.08070036311800588	0.6481481481481479	0.24475524475524474
1907	Feb25-FISH2-3R4-rep3-m1bp-100x_Position002_1_cmle.ics	4	0	1	1	0.006917173981543361	0.018633540372670808	0.018749999999999996
1908	Feb25-FISH2-3R4-rep3-m1bp-100x_Position002_1_cmle.ics	6	0	1	1	0.0	0.0	0.0
1909	Feb25-FISH2-3R4-rep3-m1bp-100x_Position002_1_cmle.ics	6	0	1	2	0.0	0.0	0.0
1910	Feb25-FISH2-3R4-rep3-m1bp-100x_Position002_1_cmle.ics	7	0	1	1	0.0	0.0	0.0
1911	Feb25-FISH2-3R4-rep3-m1bp-100x_Position002_1_cmle.ics	7	0	2	1	0.04611449321028908	0.09174311926605505	0.06734006734006734
1912	Feb25-FISH2-3R4-rep3-m1bp-100x_Position002_1_cmle.ics	8	0	1	1	0.16370645089652622	0.5590551181102362	0.5590551181102362
1913	Feb25-FISH2-3R4-rep3-m1bp-100x_Position002_1_cmle.ics	9	0	1	1	0.0	0.0	0.0
1914	Feb25-FISH2-3R4-rep3-m1bp-100x_Position002_1_cmle.ics	10	0	1	1	0.06225456583389025	0.16265060240963852	0.16167664670658682
1915	Feb25-FISH2-3R4-rep3-m1bp-100x_Position002_1_cmle.ics	11	0	1	1	0.04842021787080353	0.12068965517241378	0.12138728323699419
1916	Feb25-FISH2-3R4-rep3-m1bp-100x_Position002_1_cmle.ics	15	0	1	1	0.06225456583389025	0.2647058823529411	0.29032258064516125
1917	Feb25-FISH2-3R4-rep3-m1bp-100x_Position002_1_cmle.ics	16	0	1	1	0.025362971265658993	0.04721030042918456	0.12087912087912087
1918	Feb25-FISH2-3R4-rep3-m1bp-100x_Position002_1_cmle.ics	16	0	1	2	0.0	0.0	0.0
1919	Feb25-FISH2-3R4-rep3-m1bp-100x_Position002_1_cmle.ics	17	0	1	1	0.0	0.0	0.0
1920	Feb25-FISH2-3R4-rep3-m1bp-100x_Position002_1_cmle.ics	18	0	1	1	0.08761753709954924	0.3762376237623762	0.3762376237623762
1921	Feb25-FISH2-3R4-rep3-m1bp-100x_Position002_1_cmle.ics	19	0	1	1	0.0	0.0	0.0
1922	Feb25-FISH2-3R4-rep3-m1bp-100x_Position002_1_cmle.ics	20	0	1	1	0.14526065361241058	0.4315068493150684	0.328125
1923	Feb25-FISH2-3R4-rep3-m1bp-100x_Position002_1_cmle.ics	20	0	1	2	0.0	0.0	0.0
1924	Feb25-FISH2-3R4-rep3-m1bp-100x_Position002_1_cmle.ics	20	0	2	1	0.0	0.0	0.0
1925	Feb25-FISH2-3R4-rep3-m1bp-100x_Position002_1_cmle.ics	20	0	2	2	0.12220340700726605	0.3028571428571428	0.4206349206349206
1926	Feb25-FISH2-3R4-rep3-m1bp-100x_Position002_1_cmle.ics	21	0	1	1	0.1798465235201274	0.2626262626262626	0.35779816513761464
1927	Feb25-FISH2-3R4-rep3-m1bp-100x_Position002_1_cmle.ics	21	0	1	2	0.0	0.0	0.0
1928	Feb25-FISH2-3R4-rep3-m1bp-100x_Position002_1_cmle.ics	22	0	1	1	0.08300608777852034	0.41379310344827586	0.41379310344827586
1929	Feb25-FISH2-3R4-rep3-m1bp-100x_Position002_1_cmle.ics	24	0	1	1	0.07839463845749142	0.2982456140350877	0.29565217391304344
1930	Feb25-FISH2-3R4-rep3-m1bp-100x_Position002_1_cmle.ics	25	0	1	1	0.21212666876732975	0.3309352517985611	0.44444444444444436
1931	Feb25-FISH2-3R4-rep3-m1bp-100x_Position002_1_cmle.ics	26	0	1	1	0.03458586990771681	0.10791366906474818	0.10869565217391305
1932	Feb25-FISH2-3R4-rep3-m1bp-100x_Position002_1_cmle.ics	28	0	1	1	0.03458586990771681	0.25	0.2542372881355932
1933	Feb25-FISH2-3R4-rep3-m1bp-100x_Position002_1_cmle.ics	29	0	1	1	0.0	0.0	0.0
1934	Feb25-FISH2-3R4-rep3-m1bp-100x_Position002_1_cmle.ics	30	0	1	1	0.0	0.0	0.0
1935	Feb25-FISH2-3R4-rep3-m1bp-100x_Position002_1_cmle.ics	30	0	1	2	0.0	0.0	0.0
1936	Feb25-FISH2-3R4-rep3-m1bp-100x_Position002_1_cmle.ics	31	0	1	1	0.06225456583389025	0.20610687022900762	0.19424460431654672
1937	Feb25-FISH2-3R4-rep3-m1bp-100x_Position002_1_cmle.ics	32	0	1	1	0.15448355225446841	0.5	0.49629629629629635
1938	Feb25-FISH2-3R4-rep3-m1bp-100x_Position002_1_cmle.ics	33	0	1	1	0.0023057246605144538	0.008547008547008546	0.01
1939	Feb25-FISH2-3R4-rep3-m1bp-100x_Position002_1_cmle.ics	34	0	1	1	0.0	0.0	0.0
1940	Feb25-FISH2-3R4-rep3-m1bp-100x_Position002_1_cmle.ics	35	0	1	1	0.0	0.0	0.0
1941	Feb25-FISH2-3R4-rep3-m1bp-100x_Position002_1_cmle.ics	36	0	1	1	0.10375760972315042	0.3781512605042016	0.31468531468531463
1942	Feb25-FISH2-3R4-rep3-m1bp-100x_Position002_1_cmle.ics	36	0	2	1	0.0	0.0	0.0
1943	Feb25-FISH2-3R4-rep3-m1bp-100x_Position002_1_cmle.ics	37	0	1	1	0.0	0.0	0.0
1944	Feb25-FISH2-3R4-rep3-m1bp-100x_Position002_1_cmle.ics	39	0	1	1	0.0853118124390348	0.3363636363636364	0.3394495412844037
1945	Feb25-FISH2-3R4-rep3-m1bp-100x_Position002_1_cmle.ics	42	0	1	1	0.01152862330257227	0.027027027027027025	0.02857142857142857
1946	Feb25-FISH2-3R4-rep3-m1bp-100x_Position002_1_cmle.ics	43	0	1	1	0.0	0.0	0.0
1947	Feb25-FISH2-3R4-rep3-m1bp-100x_Position002_1_cmle.ics	43	0	2	1	0.0	0.0	0.0
1948	Feb25-FISH2-3R4-rep3-m1bp-100x_Position002_1_cmle.ics	46	0	1	1	0.06225456583389025	0.2368421052631579	0.23076923076923073
1949	Feb25-FISH2-3R4-rep3-m1bp-100x_Position002_1_cmle.ics	47	0	1	1	0.10375760972315042	0.49999999999999994	0.49999999999999994
1950	Feb25-FISH2-3R4-rep3-m1bp-100x_Position002_1_cmle.ics	48	0	1	1	0.09222898642057815	0.3389830508474576	0.2380952380952381
1951	Feb25-FISH2-3R4-rep3-m1bp-100x_Position002_1_cmle.ics	49	0	1	1	0.16601217555704068	0.5853658536585366	0.5853658536585366
1952	Feb25-FISH2-3R4-rep3-m1bp-100x_Position002_1_cmle.ics	51	0	1	1	0.1498721029334395	0.5701754385964912	0.4744525547445255
1953	Feb25-FISH2-3R4-rep3-m1bp-100x_Position002_1_cmle.ics	52	0	1	1	0.0	0.0	0.0
1954	Feb25-FISH2-3R4-rep3-m1bp-100x_Position002_1_cmle.ics	54	0	1	1	0.013834347963086722	0.10526315789473684	0.10526315789473684
1955	Feb25-FISH2-3R4-rep3-m1bp-100x_Position002_1_cmle.ics	55	0	1	1	0.0	0.0	0.0
1956	Feb25-FISH2-3R4-rep3-m1bp-100x_Position002_1_cmle.ics	56	0	1	1	0.1844579728411563	0.7619047619047619	0.7619047619047619
1957	Feb25-FISH2-3R4-rep3-m1bp-100x_Position002_1_cmle.ics	57	0	1	1	0.0	0.0	0.0
1958	Feb25-FISH2-3R4-rep3-m1bp-100x_Position002_1_cmle.ics	58	0	1	1	0.0	0.0	0.0
1959	Feb25-FISH2-3R4-rep3-m1bp-100x_Position002_1_cmle.ics	59	0	1	1	0.03458586990771681	0.20270270270270274	0.20270270270270274
1960	Feb25-FISH2-3R4-rep3-m1bp-100x_Position002_1_cmle.ics	60	0	1	1	0.016140072623601176	0.05263157894736841	0.05263157894736841
1961	Feb25-FISH2-3R4-rep3-m1bp-100x_Position002_1_cmle.ics	62	0	1	1	0.2098209441068153	0.5481927710843372	0.5515151515151515
1962	Feb25-FISH2-3R4-rep3-m1bp-100x_Position002_1_cmle.ics	63	0	1	1	0.020751521944630084	0.07627118644067796	0.07627118644067796
1963	Feb25-FISH2-3R4-rep3-m1bp-100x_Position002_1_cmle.ics	65	0	1	1	0.0	0.0	0.0
1964	Feb25-FISH2-3R4-rep3-m1bp-100x_Position002_1_cmle.ics	66	0	1	1	0.0	0.0	0.0
1965	Feb25-FISH2-3R4-rep3-m1bp-100x_Position002_1_cmle.ics	67	0	1	1	0.37352739500334153	0.5126582278481013	0.5126582278481013
1966	Feb25-FISH2-3R4-rep3-m1bp-100x_Position002_1_cmle.ics	68	0	1	1	0.0	0.0	0.0
1967	Feb25-FISH2-3R4-rep3-m1bp-100x_Position002_1_cmle.ics	68	0	1	2	0.0	0.0	0.0
1968	Feb25-FISH2-3R4-rep3-m1bp-100x_Position002_1_cmle.ics	68	0	2	1	0.0	0.0	0.0
1969	Feb25-FISH2-3R4-rep3-m1bp-100x_Position002_1_cmle.ics	68	0	2	2	0.0	0.0	0.0
1970	Feb25-FISH2-3R4-rep3-m1bp-100x_Position002_1_cmle.ics	69	0	1	1	0.0	0.0	0.0
1971	Feb25-FISH2-3R4-rep3-m1bp-100x_Position002_1_cmle.ics	70	0	1	1	0.059948841173375796	0.2148760330578512	0.208
1972	Feb25-FISH2-3R4-rep3-m1bp-100x_Position002_1_cmle.ics	71	0	1	1	0.03228014524720235	0.12068965517241376	0.11764705882352938
1973	Feb25-FISH2-3R4-rep3-m1bp-100x_Position002_1_cmle.ics	72	0	1	1	0.03689159456823126	0.16161616161616163	0.16326530612244897
1974	Feb25-FISH2-3R4-rep3-m1bp-100x_Position002_1_cmle.ics	73	0	1	1	0.0853118124390348	0.2661870503597122	0.11783439490445861
1975	Feb25-FISH2-3R4-rep3-m1bp-100x_Position002_1_cmle.ics	73	0	2	1	0.0	0.0	0.0
1976	Feb25-FISH2-3R4-rep3-m1bp-100x_Position002_1_cmle.ics	75	0	1	1	0.0	0.0	0.0
1977	Feb25-FISH2-3R4-rep3-m1bp-100x_Position002_1_cmle.ics	76	0	1	1	0.20751521944630083	0.5921052631578947	0.5921052631578947
1978	Feb25-FISH2-3R4-rep3-m1bp-100x_Position002_1_cmle.ics	77	0	1	1	0.013834347963086722	0.0697674418604651	0.0697674418604651
1979	Feb25-FISH2-3R4-rep3-m1bp-100x_Position002_1_cmle.ics	78	0	1	1	0.025362971265658993	0.13580246913580246	0.13580246913580246
1980	Feb25-FISH2-3R4-rep3-m1bp-100x_Position002_1_cmle.ics	79	0	1	1	0.0	0.0	0.0
1981	Feb25-FISH2-3R4-rep3-m1bp-100x_Position002_1_cmle.ics	80	0	1	1	0.0	0.0	0.0
1982	Feb25-FISH2-3R4-rep3-m1bp-100x_Position002_1_cmle.ics	81	0	1	1	0.0023057246605144538	0.016393442622950817	0.016393442622950817
1983	Feb25-FISH2-3R4-rep3-m1bp-100x_Position002_1_cmle.ics	82	0	1	1	0.059948841173375796	0.143646408839779	0.17449664429530198
1984	Feb25-FISH2-3R4-rep3-m1bp-100x_Position002_1_cmle.ics	83	0	1	1	0.053031667191832436	0.1742424242424242	0.43396226415094336
1985	Feb25-FISH2-3R4-rep3-m1bp-100x_Position002_1_cmle.ics	83	0	1	2	0.0	0.0	0.0
1986	Feb25-FISH2-3R4-rep3-m1bp-100x_Position002_1_cmle.ics	84	0	1	1	0.10375760972315042	0.3515625	0.3515625
1987	Feb25-FISH2-3R4-rep3-m1bp-100x_Position002_1_cmle.ics	85	0	1	1	0.0046114493210289076	0.030769230769230764	0.030769230769230764
1988	Feb25-FISH2-3R4-rep3-m1bp-100x_Position002_1_cmle.ics	87	0	1	1	0.23287819071195984	0.6273291925465839	0.6196319018404908
1989	Feb25-FISH2-3R4-rep3-m1bp-100x_Position002_1_cmle.ics	88	0	1	1	0.19829232080424303	0.6013986013986014	0.5972222222222222
1990	Feb25-FISH2-3R4-rep3-m1bp-100x_Position003_2_cmle.ics	3	0	1	1	0.029974420586687898	0.2452830188679245	0.23636363636363636
1991	Feb25-FISH2-3R4-rep3-m1bp-100x_Position003_2_cmle.ics	7	0	1	1	0.5695139911470701	0.6159600997506234	0.6349614395886889
1992	Feb25-FISH2-3R4-rep3-m1bp-100x_Position003_2_cmle.ics	8	0	1	1	0.0	0.0	0.0
1993	Feb25-FISH2-3R4-rep3-m1bp-100x_Position003_2_cmle.ics	9	0	1	1	0.0	0.0	0.0
1994	Feb25-FISH2-3R4-rep3-m1bp-100x_Position003_2_cmle.ics	10	0	1	1	0.04150304388926017	0.30508474576271183	0.2571428571428571
1995	Feb25-FISH2-3R4-rep3-m1bp-100x_Position003_2_cmle.ics	12	0	1	1	0.0	0.0	0.0
1996	Feb25-FISH2-3R4-rep3-m1bp-100x_Position003_2_cmle.ics	13	0	1	1	0.0	0.0	0.0
1997	Feb25-FISH2-3R4-rep3-m1bp-100x_Position003_2_cmle.ics	14	0	1	1	0.0	0.0	0.0
1998	Feb25-FISH2-3R4-rep3-m1bp-100x_Position003_2_cmle.ics	15	0	1	1	0.0	0.0	0.0
1999	Feb25-FISH2-3R4-rep3-m1bp-100x_Position003_2_cmle.ics	15	0	2	1	0.11528623302572269	0.4587155963302752	0.30120481927710835
[truncated: 4,764 more rows]
