# Supplementary material for: M1BP cooperates with CP190 to activate transcription at TAD borders and promote chromatin insulator activity
Source: Nat Commun. 2021 Jul 7;12:4170. doi: 10.1038/s41467-021-24407-y (PMC8263732; doi:10.1038/s41467-021-24407-y)
Supplement: Supplementary file 6 — Source Data [file 41467_2021_24407_MOESM6_ESM.zip › Source Data_updated_060121/Source Data 8/Figure 8i/Figure 8i-tango-slide2/rep3/C_B.xls]

	Label	nuc.idx	tag	idx1	idx2	CBdist2_
1	Feb25-FISH2-3R4-rep3-cp190-100x_Position001_0_cmle.ics	4	0	1	1	0.0
2	Feb25-FISH2-3R4-rep3-cp190-100x_Position001_0_cmle.ics	6	0	1	1	2.6215974984877057
3	Feb25-FISH2-3R4-rep3-cp190-100x_Position001_0_cmle.ics	6	0	1	2	0.0
4	Feb25-FISH2-3R4-rep3-cp190-100x_Position001_0_cmle.ics	7	0	1	1	2.4751596181363733
5	Feb25-FISH2-3R4-rep3-cp190-100x_Position001_0_cmle.ics	8	0	1	1	4.770730255343165
6	Feb25-FISH2-3R4-rep3-cp190-100x_Position001_0_cmle.ics	10	0	1	1	0.0
7	Feb25-FISH2-3R4-rep3-cp190-100x_Position001_0_cmle.ics	11	0	1	1	0.10317500441073144
8	Feb25-FISH2-3R4-rep3-cp190-100x_Position001_0_cmle.ics	13	0	1	1	0.0
9	Feb25-FISH2-3R4-rep3-cp190-100x_Position001_0_cmle.ics	14	0	1	1	0.0
10	Feb25-FISH2-3R4-rep3-cp190-100x_Position001_0_cmle.ics	15	0	1	1	3.6037479757730604
11	Feb25-FISH2-3R4-rep3-cp190-100x_Position001_0_cmle.ics	16	0	1	1	0.0
12	Feb25-FISH2-3R4-rep3-cp190-100x_Position001_0_cmle.ics	17	0	1	1	1.0987399361686254
13	Feb25-FISH2-3R4-rep3-cp190-100x_Position001_0_cmle.ics	19	0	1	1	0.0
14	Feb25-FISH2-3R4-rep3-cp190-100x_Position001_0_cmle.ics	22	0	1	1	1.7810767241969185
15	Feb25-FISH2-3R4-rep3-cp190-100x_Position001_0_cmle.ics	23	0	1	1	0.3720027687491155
16	Feb25-FISH2-3R4-rep3-cp190-100x_Position001_0_cmle.ics	23	0	2	1	0.5836459621422412
17	Feb25-FISH2-3R4-rep3-cp190-100x_Position001_0_cmle.ics	25	0	1	1	0.0
18	Feb25-FISH2-3R4-rep3-cp190-100x_Position001_0_cmle.ics	26	0	1	1	6.963865898533479
19	Feb25-FISH2-3R4-rep3-cp190-100x_Position001_0_cmle.ics	26	0	1	2	3.189528200771722
20	Feb25-FISH2-3R4-rep3-cp190-100x_Position001_0_cmle.ics	26	0	2	1	0.0
21	Feb25-FISH2-3R4-rep3-cp190-100x_Position001_0_cmle.ics	26	0	2	2	4.925654357519416
22	Feb25-FISH2-3R4-rep3-cp190-100x_Position001_0_cmle.ics	27	0	1	1	0.0
23	Feb25-FISH2-3R4-rep3-cp190-100x_Position001_0_cmle.ics	28	0	1	1	2.9054345040591567
24	Feb25-FISH2-3R4-rep3-cp190-100x_Position001_0_cmle.ics	29	0	1	1	0.0
25	Feb25-FISH2-3R4-rep3-cp190-100x_Position001_0_cmle.ics	30	0	1	1	0.0
26	Feb25-FISH2-3R4-rep3-cp190-100x_Position001_0_cmle.ics	31	0	1	1	2.7402769415048676
27	Feb25-FISH2-3R4-rep3-cp190-100x_Position001_0_cmle.ics	32	0	1	1	0.0
28	Feb25-FISH2-3R4-rep3-cp190-100x_Position001_0_cmle.ics	32	0	1	2	2.3245972107497854
29	Feb25-FISH2-3R4-rep3-cp190-100x_Position001_0_cmle.ics	33	0	1	1	2.5544000879768847
30	Feb25-FISH2-3R4-rep3-cp190-100x_Position001_0_cmle.ics	36	0	1	1	0.0
31	Feb25-FISH2-3R4-rep3-cp190-100x_Position001_0_cmle.ics	40	0	1	1	4.3243317444271305
32	Feb25-FISH2-3R4-rep3-cp190-100x_Position001_0_cmle.ics	41	0	1	1	0.0
33	Feb25-FISH2-3R4-rep3-cp190-100x_Position001_0_cmle.ics	42	0	1	1	1.459114905355603
34	Feb25-FISH2-3R4-rep3-cp190-100x_Position001_0_cmle.ics	43	0	1	1	2.8017423731078868
35	Feb25-FISH2-3R4-rep3-cp190-100x_Position001_0_cmle.ics	45	0	1	1	0.0
36	Feb25-FISH2-3R4-rep3-cp190-100x_Position001_0_cmle.ics	46	0	1	1	0.0
37	Feb25-FISH2-3R4-rep3-cp190-100x_Position001_0_cmle.ics	47	0	1	1	0.0
38	Feb25-FISH2-3R4-rep3-cp190-100x_Position001_0_cmle.ics	48	0	1	1	2.7122747257381894
39	Feb25-FISH2-3R4-rep3-cp190-100x_Position001_0_cmle.ics	50	0	1	1	1.1112288054572363
40	Feb25-FISH2-3R4-rep3-cp190-100x_Position001_0_cmle.ics	51	0	1	1	0.0
41	Feb25-FISH2-3R4-rep3-cp190-100x_Position001_0_cmle.ics	51	0	1	2	2.3491461148828927
42	Feb25-FISH2-3R4-rep3-cp190-100x_Position001_0_cmle.ics	51	0	2	1	2.5636595992934943
43	Feb25-FISH2-3R4-rep3-cp190-100x_Position001_0_cmle.ics	51	0	2	2	0.0
44	Feb25-FISH2-3R4-rep3-cp190-100x_Position001_0_cmle.ics	52	0	1	1	4.58927712489393
45	Feb25-FISH2-3R4-rep3-cp190-100x_Position001_0_cmle.ics	52	0	1	2	2.7415525548319306
46	Feb25-FISH2-3R4-rep3-cp190-100x_Position001_0_cmle.ics	54	0	1	1	0.0
47	Feb25-FISH2-3R4-rep3-cp190-100x_Position001_0_cmle.ics	54	0	2	1	2.3632825866895204
48	Feb25-FISH2-3R4-rep3-cp190-100x_Position001_0_cmle.ics	57	0	1	1	3.685039516038807
49	Feb25-FISH2-3R4-rep3-cp190-100x_Position001_0_cmle.ics	58	0	1	1	0.0
50	Feb25-FISH2-3R4-rep3-cp190-100x_Position001_0_cmle.ics	59	0	1	1	0.10317500441073144
51	Feb25-FISH2-3R4-rep3-cp190-100x_Position001_0_cmle.ics	60	0	1	1	5.967590214563248
52	Feb25-FISH2-3R4-rep3-cp190-100x_Position001_0_cmle.ics	61	0	1	1	0.0
53	Feb25-FISH2-3R4-rep3-cp190-100x_Position001_0_cmle.ics	62	0	1	1	0.0
54	Feb25-FISH2-3R4-rep3-cp190-100x_Position001_0_cmle.ics	64	0	1	1	2.0270672096824067
55	Feb25-FISH2-3R4-rep3-cp190-100x_Position001_0_cmle.ics	65	0	1	1	2.697644628636779
56	Feb25-FISH2-3R4-rep3-cp190-100x_Position001_0_cmle.ics	69	0	1	1	3.2305595704631025
57	Feb25-FISH2-3R4-rep3-cp190-100x_Position001_0_cmle.ics	71	0	1	1	0.639412489864916
58	Feb25-FISH2-3R4-rep3-cp190-100x_Position001_0_cmle.ics	71	0	2	1	0.0
59	Feb25-FISH2-3R4-rep3-cp190-100x_Position001_0_cmle.ics	72	0	1	1	0.0
60	Feb25-FISH2-3R4-rep3-cp190-100x_Position001_0_cmle.ics	75	0	1	1	2.2395900147551018
61	Feb25-FISH2-3R4-rep3-cp190-100x_Position001_0_cmle.ics	77	0	1	1	0.0
62	Feb25-FISH2-3R4-rep3-cp190-100x_Position001_0_cmle.ics	78	0	1	1	4.081175000059485
63	Feb25-FISH2-3R4-rep3-cp190-100x_Position001_0_cmle.ics	79	0	1	1	0.0
64	Feb25-FISH2-3R4-rep3-cp190-100x_Position002_1_cmle.ics	1	0	1	1	0.0
65	Feb25-FISH2-3R4-rep3-cp190-100x_Position002_1_cmle.ics	2	0	1	1	0.0
66	Feb25-FISH2-3R4-rep3-cp190-100x_Position002_1_cmle.ics	3	0	1	1	0.0
67	Feb25-FISH2-3R4-rep3-cp190-100x_Position002_1_cmle.ics	4	0	1	1	0.0
68	Feb25-FISH2-3R4-rep3-cp190-100x_Position002_1_cmle.ics	5	0	1	1	3.6475328395030244
69	Feb25-FISH2-3R4-rep3-cp190-100x_Position002_1_cmle.ics	6	0	1	1	6.002799429974137
70	Feb25-FISH2-3R4-rep3-cp190-100x_Position002_1_cmle.ics	7	0	1	1	1.1349250485180458
71	Feb25-FISH2-3R4-rep3-cp190-100x_Position002_1_cmle.ics	7	0	2	1	0.0
72	Feb25-FISH2-3R4-rep3-cp190-100x_Position002_1_cmle.ics	8	0	1	1	2.6264068296400853
73	Feb25-FISH2-3R4-rep3-cp190-100x_Position002_1_cmle.ics	9	0	1	1	0.6158520176412351
74	Feb25-FISH2-3R4-rep3-cp190-100x_Position002_1_cmle.ics	9	0	1	2	6.584155773142697
75	Feb25-FISH2-3R4-rep3-cp190-100x_Position002_1_cmle.ics	10	0	1	1	1.2466683216206906
76	Feb25-FISH2-3R4-rep3-cp190-100x_Position002_1_cmle.ics	11	0	1	1	0.0
77	Feb25-FISH2-3R4-rep3-cp190-100x_Position002_1_cmle.ics	12	0	1	1	0.0
78	Feb25-FISH2-3R4-rep3-cp190-100x_Position002_1_cmle.ics	13	0	1	1	0.0
79	Feb25-FISH2-3R4-rep3-cp190-100x_Position002_1_cmle.ics	14	0	1	1	2.6974217210235554
80	Feb25-FISH2-3R4-rep3-cp190-100x_Position002_1_cmle.ics	14	0	1	2	4.562524263361911
81	Feb25-FISH2-3R4-rep3-cp190-100x_Position002_1_cmle.ics	15	0	1	1	0.10317500441073144
82	Feb25-FISH2-3R4-rep3-cp190-100x_Position002_1_cmle.ics	16	0	1	1	6.128282602493533
83	Feb25-FISH2-3R4-rep3-cp190-100x_Position002_1_cmle.ics	17	0	1	1	3.818869165494099
84	Feb25-FISH2-3R4-rep3-cp190-100x_Position002_1_cmle.ics	18	0	1	1	3.8673426996960076
85	Feb25-FISH2-3R4-rep3-cp190-100x_Position002_1_cmle.ics	18	0	2	1	2.6679573320449017
86	Feb25-FISH2-3R4-rep3-cp190-100x_Position002_1_cmle.ics	19	0	1	1	0.8058225447605828
87	Feb25-FISH2-3R4-rep3-cp190-100x_Position002_1_cmle.ics	20	0	1	1	0.0
88	Feb25-FISH2-3R4-rep3-cp190-100x_Position002_1_cmle.ics	21	0	1	1	0.0
89	Feb25-FISH2-3R4-rep3-cp190-100x_Position002_1_cmle.ics	23	0	1	1	0.0
90	Feb25-FISH2-3R4-rep3-cp190-100x_Position002_1_cmle.ics	24	0	1	1	0.0
91	Feb25-FISH2-3R4-rep3-cp190-100x_Position002_1_cmle.ics	25	0	1	1	0.0
92	Feb25-FISH2-3R4-rep3-cp190-100x_Position002_1_cmle.ics	26	0	1	1	0.0
93	Feb25-FISH2-3R4-rep3-cp190-100x_Position002_1_cmle.ics	27	0	1	1	3.2577824191540157
94	Feb25-FISH2-3R4-rep3-cp190-100x_Position002_1_cmle.ics	28	0	1	1	4.551357324559038
95	Feb25-FISH2-3R4-rep3-cp190-100x_Position002_1_cmle.ics	29	0	1	1	0.0
96	Feb25-FISH2-3R4-rep3-cp190-100x_Position002_1_cmle.ics	31	0	1	1	0.8058225447605828
97	Feb25-FISH2-3R4-rep3-cp190-100x_Position002_1_cmle.ics	32	0	1	1	3.0631115007995473
98	Feb25-FISH2-3R4-rep3-cp190-100x_Position002_1_cmle.ics	33	0	1	1	0.5158750220536572
99	Feb25-FISH2-3R4-rep3-cp190-100x_Position002_1_cmle.ics	35	0	1	1	0.0
100	Feb25-FISH2-3R4-rep3-cp190-100x_Position002_1_cmle.ics	39	0	1	1	0.10317500441073144
101	Feb25-FISH2-3R4-rep3-cp190-100x_Position002_1_cmle.ics	40	0	1	1	0.0
102	Feb25-FISH2-3R4-rep3-cp190-100x_Position002_1_cmle.ics	42	0	1	1	2.661449690438858
103	Feb25-FISH2-3R4-rep3-cp190-100x_Position002_1_cmle.ics	43	0	1	1	3.455462090811751
104	Feb25-FISH2-3R4-rep3-cp190-100x_Position002_1_cmle.ics	44	0	1	1	0.0
105	Feb25-FISH2-3R4-rep3-cp190-100x_Position002_1_cmle.ics	45	0	1	1	0.0
106	Feb25-FISH2-3R4-rep3-cp190-100x_Position002_1_cmle.ics	47	0	1	1	1.2381000529287771
107	Feb25-FISH2-3R4-rep3-cp190-100x_Position002_1_cmle.ics	48	0	1	1	1.9097941614020073
108	Feb25-FISH2-3R4-rep3-cp190-100x_Position002_1_cmle.ics	49	0	1	1	1.242391573779135
109	Feb25-FISH2-3R4-rep3-cp190-100x_Position002_1_cmle.ics	52	0	1	1	0.0
110	Feb25-FISH2-3R4-rep3-cp190-100x_Position002_1_cmle.ics	53	0	1	1	0.0
111	Feb25-FISH2-3R4-rep3-cp190-100x_Position002_1_cmle.ics	54	0	1	1	6.362334151124067
112	Feb25-FISH2-3R4-rep3-cp190-100x_Position002_1_cmle.ics	54	0	2	1	0.0
113	Feb25-FISH2-3R4-rep3-cp190-100x_Position002_1_cmle.ics	55	0	1	1	0.9018655279647406
114	Feb25-FISH2-3R4-rep3-cp190-100x_Position002_1_cmle.ics	56	0	1	1	0.0
115	Feb25-FISH2-3R4-rep3-cp190-100x_Position002_1_cmle.ics	60	0	1	1	0.0
116	Feb25-FISH2-3R4-rep3-cp190-100x_Position002_1_cmle.ics	61	0	1	1	1.7060019029756524
117	Feb25-FISH2-3R4-rep3-cp190-100x_Position002_1_cmle.ics	62	0	1	1	0.20635000882146287
118	Feb25-FISH2-3R4-rep3-cp190-100x_Position002_1_cmle.ics	63	0	1	1	1.7295282337615656
119	Feb25-FISH2-3R4-rep3-cp190-100x_Position002_1_cmle.ics	64	0	1	1	0.0
120	Feb25-FISH2-3R4-rep3-cp190-100x_Position002_1_cmle.ics	66	0	1	1	0.0
121	Feb25-FISH2-3R4-rep3-cp190-100x_Position002_1_cmle.ics	68	0	1	1	2.5597301413741205
122	Feb25-FISH2-3R4-rep3-cp190-100x_Position002_1_cmle.ics	69	0	1	1	1.6668432081858544
123	Feb25-FISH2-3R4-rep3-cp190-100x_Position002_1_cmle.ics	70	0	1	1	0.0
124	Feb25-FISH2-3R4-rep3-cp190-100x_Position002_1_cmle.ics	71	0	1	1	3.1857648903931337
125	Feb25-FISH2-3R4-rep3-cp190-100x_Position002_1_cmle.ics	72	0	1	1	4.710778256232281
126	Feb25-FISH2-3R4-rep3-cp190-100x_Position002_1_cmle.ics	74	0	1	1	1.3828107060241546
127	Feb25-FISH2-3R4-rep3-cp190-100x_Position002_1_cmle.ics	79	0	1	1	0.0
128	Feb25-FISH2-3R4-rep3-cp190-100x_Position002_1_cmle.ics	82	0	1	1	0.0
129	Feb25-FISH2-3R4-rep3-cp190-100x_Position002_1_cmle.ics	83	0	1	1	4.081611520284202
130	Feb25-FISH2-3R4-rep3-cp190-100x_Position002_1_cmle.ics	84	0	1	1	0.20635000882146287
131	Feb25-FISH2-3R4-rep3-cp190-100x_Position002_1_cmle.ics	85	0	1	1	0.0
132	Feb25-FISH2-3R4-rep3-cp190-100x_Position002_1_cmle.ics	86	0	1	1	1.7559927174645722
133	Feb25-FISH2-3R4-rep3-cp190-100x_Position002_1_cmle.ics	87	0	1	1	0.0
134	Feb25-FISH2-3R4-rep3-cp190-100x_Position002_1_cmle.ics	90	0	1	1	0.0
135	Feb25-FISH2-3R4-rep3-cp190-100x_Position002_1_cmle.ics	91	0	1	1	0.10317500441073144
136	Feb25-FISH2-3R4-rep3-cp190-100x_Position002_1_cmle.ics	92	0	1	1	0.0
137	Feb25-FISH2-3R4-rep3-cp190-100x_Position003_2_cmle.ics	1	0	1	1	0.0
138	Feb25-FISH2-3R4-rep3-cp190-100x_Position003_2_cmle.ics	2	0	1	1	3.9010918173811397
139	Feb25-FISH2-3R4-rep3-cp190-100x_Position003_2_cmle.ics	3	0	1	1	0.10317500441073144
140	Feb25-FISH2-3R4-rep3-cp190-100x_Position003_2_cmle.ics	5	0	1	1	3.4673667655800067
141	Feb25-FISH2-3R4-rep3-cp190-100x_Position003_2_cmle.ics	6	0	1	1	5.452100776765834
142	Feb25-FISH2-3R4-rep3-cp190-100x_Position003_2_cmle.ics	6	0	2	1	0.0
143	Feb25-FISH2-3R4-rep3-cp190-100x_Position003_2_cmle.ics	7	0	1	1	0.0
144	Feb25-FISH2-3R4-rep3-cp190-100x_Position003_2_cmle.ics	8	0	1	1	0.10317500441073144
145	Feb25-FISH2-3R4-rep3-cp190-100x_Position003_2_cmle.ics	9	0	1	1	0.0
146	Feb25-FISH2-3R4-rep3-cp190-100x_Position003_2_cmle.ics	11	0	1	1	0.0
147	Feb25-FISH2-3R4-rep3-cp190-100x_Position003_2_cmle.ics	14	0	1	1	0.5836459621422412
148	Feb25-FISH2-3R4-rep3-cp190-100x_Position003_2_cmle.ics	15	0	1	1	0.0
149	Feb25-FISH2-3R4-rep3-cp190-100x_Position003_2_cmle.ics	16	0	1	1	0.0
150	Feb25-FISH2-3R4-rep3-cp190-100x_Position003_2_cmle.ics	16	0	2	1	5.9538325062151625
151	Feb25-FISH2-3R4-rep3-cp190-100x_Position003_2_cmle.ics	18	0	1	1	4.975694393124053
152	Feb25-FISH2-3R4-rep3-cp190-100x_Position003_2_cmle.ics	19	0	1	1	0.0
153	Feb25-FISH2-3R4-rep3-cp190-100x_Position003_2_cmle.ics	27	0	1	1	0.0
154	Feb25-FISH2-3R4-rep3-cp190-100x_Position003_2_cmle.ics	28	0	1	1	1.4481301952605736
155	Feb25-FISH2-3R4-rep3-cp190-100x_Position003_2_cmle.ics	28	0	2	1	0.0
156	Feb25-FISH2-3R4-rep3-cp190-100x_Position003_2_cmle.ics	30	0	1	1	0.10317500441073144
157	Feb25-FISH2-3R4-rep3-cp190-100x_Position003_2_cmle.ics	32	0	1	1	0.0
158	Feb25-FISH2-3R4-rep3-cp190-100x_Position003_2_cmle.ics	33	0	1	1	0.0
159	Feb25-FISH2-3R4-rep3-cp190-100x_Position003_2_cmle.ics	35	0	1	1	5.3239312846830344
160	Feb25-FISH2-3R4-rep3-cp190-100x_Position003_2_cmle.ics	35	0	2	1	0.0
161	Feb25-FISH2-3R4-rep3-cp190-100x_Position003_2_cmle.ics	36	0	1	1	0.0
162	Feb25-FISH2-3R4-rep3-cp190-100x_Position003_2_cmle.ics	37	0	1	1	0.0
163	Feb25-FISH2-3R4-rep3-cp190-100x_Position003_2_cmle.ics	40	0	1	1	0.0
164	Feb25-FISH2-3R4-rep3-cp190-100x_Position003_2_cmle.ics	41	0	1	1	0.20635000882146287
165	Feb25-FISH2-3R4-rep3-cp190-100x_Position003_2_cmle.ics	42	0	1	1	2.890741947164472
166	Feb25-FISH2-3R4-rep3-cp190-100x_Position003_2_cmle.ics	43	0	1	1	2.038606639979773
167	Feb25-FISH2-3R4-rep3-cp190-100x_Position003_2_cmle.ics	43	0	2	1	0.0
168	Feb25-FISH2-3R4-rep3-cp190-100x_Position003_2_cmle.ics	44	0	1	1	3.476218861569753
169	Feb25-FISH2-3R4-rep3-cp190-100x_Position003_2_cmle.ics	44	0	1	2	2.860507731002941
170	Feb25-FISH2-3R4-rep3-cp190-100x_Position003_2_cmle.ics	44	0	2	1	2.3070632344123614
171	Feb25-FISH2-3R4-rep3-cp190-100x_Position003_2_cmle.ics	44	0	2	2	0.0
172	Feb25-FISH2-3R4-rep3-cp190-100x_Position003_2_cmle.ics	44	0	3	1	6.812676088973657
173	Feb25-FISH2-3R4-rep3-cp190-100x_Position003_2_cmle.ics	44	0	3	2	7.857574237886386
174	Feb25-FISH2-3R4-rep3-cp190-100x_Position003_2_cmle.ics	45	0	1	1	0.10317500441073144
175	Feb25-FISH2-3R4-rep3-cp190-100x_Position003_2_cmle.ics	46	0	1	1	0.0
176	Feb25-FISH2-3R4-rep3-cp190-100x_Position003_2_cmle.ics	47	0	1	1	1.1471882507794313
177	Feb25-FISH2-3R4-rep3-cp190-100x_Position003_2_cmle.ics	48	0	1	1	2.4211220790741934
178	Feb25-FISH2-3R4-rep3-cp190-100x_Position003_2_cmle.ics	49	0	1	1	0.1459114905355603
179	Feb25-FISH2-3R4-rep3-cp190-100x_Position003_2_cmle.ics	50	0	1	1	0.0
180	Feb25-FISH2-3R4-rep3-cp190-100x_Position003_2_cmle.ics	52	0	1	1	0.42540144110901373
181	Feb25-FISH2-3R4-rep3-cp190-100x_Position003_2_cmle.ics	52	0	1	2	6.04468816917047
182	Feb25-FISH2-3R4-rep3-cp190-100x_Position003_2_cmle.ics	53	0	1	1	3.5089594062581466
183	Feb25-FISH2-3R4-rep3-cp190-100x_Position003_2_cmle.ics	54	0	1	1	2.7646039127134934
184	Feb25-FISH2-3R4-rep3-cp190-100x_Position003_2_cmle.ics	56	0	1	1	3.564640813822374
185	Feb25-FISH2-3R4-rep3-cp190-100x_Position003_2_cmle.ics	58	0	1	1	0.10317500441073144
186	Feb25-FISH2-3R4-rep3-cp190-100x_Position003_2_cmle.ics	60	0	1	1	0.0
187	Feb25-FISH2-3R4-rep3-cp190-100x_Position003_2_cmle.ics	60	0	1	2	4.1016538200344765
188	Feb25-FISH2-3R4-rep3-cp190-100x_Position003_2_cmle.ics	62	0	1	1	0.0
189	Feb25-FISH2-3R4-rep3-cp190-100x_Position003_2_cmle.ics	63	0	1	1	0.0
190	Feb25-FISH2-3R4-rep3-cp190-100x_Position003_2_cmle.ics	64	0	1	1	4.228490176761668
191	Feb25-FISH2-3R4-rep3-cp190-100x_Position003_2_cmle.ics	66	0	1	1	0.0
192	Feb25-FISH2-3R4-rep3-cp190-100x_Position003_2_cmle.ics	68	0	1	1	0.9755754663213545
193	Feb25-FISH2-3R4-rep3-cp190-100x_Position003_2_cmle.ics	70	0	1	1	0.10317500441073144
194	Feb25-FISH2-3R4-rep3-cp190-100x_Position003_2_cmle.ics	71	0	1	1	0.0
195	Feb25-FISH2-3R4-rep3-cp190-100x_Position003_2_cmle.ics	73	0	1	1	0.0
196	Feb25-FISH2-3R4-rep3-cp190-100x_Position003_2_cmle.ics	76	0	1	1	0.0
197	Feb25-FISH2-3R4-rep3-cp190-100x_Position003_2_cmle.ics	77	0	1	1	0.0
198	Feb25-FISH2-3R4-rep3-cp190-100x_Position003_2_cmle.ics	78	0	1	1	0.0
199	Feb25-FISH2-3R4-rep3-cp190-100x_Position003_2_cmle.ics	79	0	1	1	0.0
200	Feb25-FISH2-3R4-rep3-cp190-100x_Position003_2_cmle.ics	80	0	1	1	2.501148680359614
201	Feb25-FISH2-3R4-rep3-cp190-100x_Position003_2_cmle.ics	81	0	1	1	2.4762001058575542
202	Feb25-FISH2-3R4-rep3-cp190-100x_Position003_2_cmle.ics	82	0	1	1	1.7672985383515813
203	Feb25-FISH2-3R4-rep3-cp190-100x_Position003_2_cmle.ics	83	0	1	1	0.0
204	Feb25-FISH2-3R4-rep3-cp190-100x_Position003_2_cmle.ics	84	0	1	1	0.0
205	Feb25-FISH2-3R4-rep3-cp190-100x_Position003_2_cmle.ics	85	0	1	1	0.0
206	Feb25-FISH2-3R4-rep3-cp190-100x_Position003_2_cmle.ics	86	0	1	1	0.0
207	Feb25-FISH2-3R4-rep3-cp190-100x_Position004_3_cmle.ics	1	0	1	1	0.0
208	Feb25-FISH2-3R4-rep3-cp190-100x_Position004_3_cmle.ics	2	0	1	1	0.2918229810711206
209	Feb25-FISH2-3R4-rep3-cp190-100x_Position004_3_cmle.ics	2	0	1	2	6.759340940423327
210	Feb25-FISH2-3R4-rep3-cp190-100x_Position004_3_cmle.ics	2	0	1	3	5.291165343230739
211	Feb25-FISH2-3R4-rep3-cp190-100x_Position004_3_cmle.ics	2	0	2	1	7.8066056509061115
212	Feb25-FISH2-3R4-rep3-cp190-100x_Position004_3_cmle.ics	2	0	2	2	0.10317500441073144
213	Feb25-FISH2-3R4-rep3-cp190-100x_Position004_3_cmle.ics	2	0	2	3	2.9108434740448654
214	Feb25-FISH2-3R4-rep3-cp190-100x_Position004_3_cmle.ics	4	0	1	1	0.0
215	Feb25-FISH2-3R4-rep3-cp190-100x_Position004_3_cmle.ics	8	0	1	1	0.0
216	Feb25-FISH2-3R4-rep3-cp190-100x_Position004_3_cmle.ics	9	0	1	1	2.65996541320964
217	Feb25-FISH2-3R4-rep3-cp190-100x_Position004_3_cmle.ics	9	0	1	2	0.0
218	Feb25-FISH2-3R4-rep3-cp190-100x_Position004_3_cmle.ics	10	0	1	1	0.0
219	Feb25-FISH2-3R4-rep3-cp190-100x_Position004_3_cmle.ics	11	0	1	1	0.0
220	Feb25-FISH2-3R4-rep3-cp190-100x_Position004_3_cmle.ics	13	0	1	1	0.0
221	Feb25-FISH2-3R4-rep3-cp190-100x_Position004_3_cmle.ics	14	0	1	1	0.0
222	Feb25-FISH2-3R4-rep3-cp190-100x_Position004_3_cmle.ics	15	0	1	1	2.2287449044887007
223	Feb25-FISH2-3R4-rep3-cp190-100x_Position004_3_cmle.ics	15	0	2	1	0.0
224	Feb25-FISH2-3R4-rep3-cp190-100x_Position004_3_cmle.ics	17	0	1	1	0.0
225	Feb25-FISH2-3R4-rep3-cp190-100x_Position004_3_cmle.ics	22	0	1	1	2.587590102307939
226	Feb25-FISH2-3R4-rep3-cp190-100x_Position004_3_cmle.ics	23	0	1	1	0.0
227	Feb25-FISH2-3R4-rep3-cp190-100x_Position004_3_cmle.ics	24	0	1	1	0.0
228	Feb25-FISH2-3R4-rep3-cp190-100x_Position004_3_cmle.ics	27	0	1	1	0.0
229	Feb25-FISH2-3R4-rep3-cp190-100x_Position004_3_cmle.ics	29	0	1	1	0.0
230	Feb25-FISH2-3R4-rep3-cp190-100x_Position004_3_cmle.ics	31	0	1	1	0.0
231	Feb25-FISH2-3R4-rep3-cp190-100x_Position004_3_cmle.ics	34	0	1	1	3.067613417149647
232	Feb25-FISH2-3R4-rep3-cp190-100x_Position004_3_cmle.ics	35	0	1	1	7.102330051994498
233	Feb25-FISH2-3R4-rep3-cp190-100x_Position004_3_cmle.ics	35	0	1	2	6.306500982832718
234	Feb25-FISH2-3R4-rep3-cp190-100x_Position004_3_cmle.ics	36	0	1	1	0.0
235	Feb25-FISH2-3R4-rep3-cp190-100x_Position004_3_cmle.ics	42	0	1	1	1.7509378864267235
236	Feb25-FISH2-3R4-rep3-cp190-100x_Position004_3_cmle.ics	43	0	1	1	4.831262835448671
237	Feb25-FISH2-3R4-rep3-cp190-100x_Position004_3_cmle.ics	44	0	1	1	0.0
238	Feb25-FISH2-3R4-rep3-cp190-100x_Position004_3_cmle.ics	44	0	1	2	5.033025414801203
239	Feb25-FISH2-3R4-rep3-cp190-100x_Position004_3_cmle.ics	47	0	1	1	0.0
240	Feb25-FISH2-3R4-rep3-cp190-100x_Position004_3_cmle.ics	48	0	1	1	2.224050289998102
241	Feb25-FISH2-3R4-rep3-cp190-100x_Position004_3_cmle.ics	50	0	1	1	2.4064339498777065
242	Feb25-FISH2-3R4-rep3-cp190-100x_Position004_3_cmle.ics	52	0	1	1	0.0
243	Feb25-FISH2-3R4-rep3-cp190-100x_Position004_3_cmle.ics	53	0	1	1	0.3095250132321943
244	Feb25-FISH2-3R4-rep3-cp190-100x_Position004_3_cmle.ics	54	0	1	1	4.370848150132041
245	Feb25-FISH2-3R4-rep3-cp190-100x_Position004_3_cmle.ics	56	0	1	1	2.3108184054604455
246	Feb25-FISH2-3R4-rep3-cp190-100x_Position004_3_cmle.ics	58	0	1	1	3.348672287695083
247	Feb25-FISH2-3R4-rep3-cp190-100x_Position004_3_cmle.ics	59	0	1	1	6.135226834299294
248	Feb25-FISH2-3R4-rep3-cp190-100x_Position004_3_cmle.ics	59	0	1	2	8.901796838149574
249	Feb25-FISH2-3R4-rep3-cp190-100x_Position004_3_cmle.ics	59	0	1	3	1.6330228523593298
250	Feb25-FISH2-3R4-rep3-cp190-100x_Position004_3_cmle.ics	60	0	1	1	4.571457654254407
251	Feb25-FISH2-3R4-rep3-cp190-100x_Position004_3_cmle.ics	61	0	1	1	1.4132678801190723
252	Feb25-FISH2-3R4-rep3-cp190-100x_Position004_3_cmle.ics	62	0	1	1	0.10317500441073144
253	Feb25-FISH2-3R4-rep3-cp190-100x_Position004_3_cmle.ics	63	0	1	1	4.379369098961875
254	Feb25-FISH2-3R4-rep3-cp190-100x_Position004_3_cmle.ics	64	0	1	1	0.0
255	Feb25-FISH2-3R4-rep3-cp190-100x_Position004_3_cmle.ics	65	0	1	1	0.0
256	Feb25-FISH2-3R4-rep3-cp190-100x_Position004_3_cmle.ics	65	0	1	2	1.3158801184532798
257	Feb25-FISH2-3R4-rep3-cp190-100x_Position004_3_cmle.ics	66	0	1	1	0.1459114905355603
258	Feb25-FISH2-3R4-rep3-cp190-100x_Position004_3_cmle.ics	68	0	1	1	5.37122900195119
259	Feb25-FISH2-3R4-rep3-cp190-100x_Position004_3_cmle.ics	68	0	2	1	3.958023776540231
260	Feb25-FISH2-3R4-rep3-cp190-100x_Position004_3_cmle.ics	70	0	1	1	2.6154996080044692
261	Feb25-FISH2-3R4-rep3-cp190-100x_Position004_3_cmle.ics	71	0	1	1	0.0
262	Feb25-FISH2-3R4-rep3-cp190-100x_Position004_3_cmle.ics	72	0	1	1	5.7779672658623955
263	Feb25-FISH2-3R4-rep3-cp190-100x_Position004_3_cmle.ics	72	0	1	2	5.302640433614398
264	Feb25-FISH2-3R4-rep3-cp190-100x_Position004_3_cmle.ics	73	0	1	1	3.2298885281773058
265	Feb25-FISH2-3R4-rep3-cp190-100x_Position004_3_cmle.ics	76	0	1	1	0.0
266	Feb25-FISH2-3R4-rep3-cp190-100x_Position004_3_cmle.ics	76	0	2	1	2.169130249325353
267	Feb25-FISH2-3R4-rep3-cp190-100x_Position005_4_cmle.ics	2	0	1	1	0.0
268	Feb25-FISH2-3R4-rep3-cp190-100x_Position005_4_cmle.ics	3	0	1	1	2.4472906808671455
269	Feb25-FISH2-3R4-rep3-cp190-100x_Position005_4_cmle.ics	4	0	1	1	4.352958204781539
270	Feb25-FISH2-3R4-rep3-cp190-100x_Position005_4_cmle.ics	6	0	1	1	3.1269279016010225
271	Feb25-FISH2-3R4-rep3-cp190-100x_Position005_4_cmle.ics	6	0	2	1	4.082557130898325
272	Feb25-FISH2-3R4-rep3-cp190-100x_Position005_4_cmle.ics	8	0	1	1	0.0
273	Feb25-FISH2-3R4-rep3-cp190-100x_Position005_4_cmle.ics	9	0	1	1	0.0
274	Feb25-FISH2-3R4-rep3-cp190-100x_Position005_4_cmle.ics	10	0	1	1	4.8782425609649005
275	Feb25-FISH2-3R4-rep3-cp190-100x_Position005_4_cmle.ics	11	0	1	1	0.0
276	Feb25-FISH2-3R4-rep3-cp190-100x_Position005_4_cmle.ics	13	0	1	1	0.0
277	Feb25-FISH2-3R4-rep3-cp190-100x_Position005_4_cmle.ics	15	0	1	1	2.48478314755827
278	Feb25-FISH2-3R4-rep3-cp190-100x_Position005_4_cmle.ics	19	0	1	1	0.0
279	Feb25-FISH2-3R4-rep3-cp190-100x_Position005_4_cmle.ics	20	0	1	1	0.0
280	Feb25-FISH2-3R4-rep3-cp190-100x_Position005_4_cmle.ics	21	0	1	1	0.0
281	Feb25-FISH2-3R4-rep3-cp190-100x_Position005_4_cmle.ics	22	0	1	1	0.0
282	Feb25-FISH2-3R4-rep3-cp190-100x_Position005_4_cmle.ics	23	0	1	1	0.0
283	Feb25-FISH2-3R4-rep3-cp190-100x_Position005_4_cmle.ics	24	0	1	1	0.20635000882146287
284	Feb25-FISH2-3R4-rep3-cp190-100x_Position005_4_cmle.ics	24	0	2	1	0.0
285	Feb25-FISH2-3R4-rep3-cp190-100x_Position005_4_cmle.ics	26	0	1	1	0.0
286	Feb25-FISH2-3R4-rep3-cp190-100x_Position005_4_cmle.ics	27	0	1	1	3.74090002420478
287	Feb25-FISH2-3R4-rep3-cp190-100x_Position005_4_cmle.ics	30	0	1	1	0.0
288	Feb25-FISH2-3R4-rep3-cp190-100x_Position005_4_cmle.ics	31	0	1	1	0.0
289	Feb25-FISH2-3R4-rep3-cp190-100x_Position005_4_cmle.ics	32	0	1	1	0.0
290	Feb25-FISH2-3R4-rep3-cp190-100x_Position005_4_cmle.ics	34	0	1	1	0.0
291	Feb25-FISH2-3R4-rep3-cp190-100x_Position005_4_cmle.ics	35	0	1	1	0.0
292	Feb25-FISH2-3R4-rep3-cp190-100x_Position005_4_cmle.ics	36	0	1	1	0.0
293	Feb25-FISH2-3R4-rep3-cp190-100x_Position005_4_cmle.ics	37	0	1	1	1.1961505589055579
294	Feb25-FISH2-3R4-rep3-cp190-100x_Position005_4_cmle.ics	38	0	1	1	0.0
295	Feb25-FISH2-3R4-rep3-cp190-100x_Position005_4_cmle.ics	39	0	1	1	0.0
296	Feb25-FISH2-3R4-rep3-cp190-100x_Position005_4_cmle.ics	40	0	1	1	0.0
297	Feb25-FISH2-3R4-rep3-cp190-100x_Position005_4_cmle.ics	42	0	1	1	0.0
298	Feb25-FISH2-3R4-rep3-cp190-100x_Position005_4_cmle.ics	43	0	1	1	1.5634639508005113
299	Feb25-FISH2-3R4-rep3-cp190-100x_Position005_4_cmle.ics	44	0	1	1	5.613327118924852
300	Feb25-FISH2-3R4-rep3-cp190-100x_Position005_4_cmle.ics	45	0	1	1	3.703768661070036
301	Feb25-FISH2-3R4-rep3-cp190-100x_Position005_4_cmle.ics	47	0	1	1	5.727288315046681
302	Feb25-FISH2-3R4-rep3-cp190-100x_Position005_4_cmle.ics	48	0	1	1	2.7095281946955994
303	Feb25-FISH2-3R4-rep3-cp190-100x_Position005_4_cmle.ics	51	0	1	1	0.8318234787411565
304	Feb25-FISH2-3R4-rep3-cp190-100x_Position005_4_cmle.ics	53	0	1	1	0.0
305	Feb25-FISH2-3R4-rep3-cp190-100x_Position005_4_cmle.ics	56	0	1	1	3.7946320105720126
306	Feb25-FISH2-3R4-rep3-cp190-100x_Position005_4_cmle.ics	57	0	1	1	2.7865031263192543
307	Feb25-FISH2-3R4-rep3-cp190-100x_Position005_4_cmle.ics	57	0	2	1	0.0
308	Feb25-FISH2-3R4-rep3-cp190-100x_Position005_4_cmle.ics	58	0	1	1	2.085350454691538
309	Feb25-FISH2-3R4-rep3-cp190-100x_Position005_4_cmle.ics	59	0	1	1	8.81585305665704
310	Feb25-FISH2-3R4-rep3-cp190-100x_Position005_4_cmle.ics	59	0	2	1	6.812817737500866
311	Feb25-FISH2-3R4-rep3-cp190-100x_Position005_4_cmle.ics	59	0	3	1	7.894491950765199
312	Feb25-FISH2-3R4-rep3-cp190-100x_Position005_4_cmle.ics	61	0	1	1	0.0
313	Feb25-FISH2-3R4-rep3-cp190-100x_Position005_4_cmle.ics	63	0	1	1	0.0
314	Feb25-FISH2-3R4-rep3-cp190-100x_Position005_4_cmle.ics	65	0	1	1	0.0
315	Feb25-FISH2-3R4-rep3-cp190-100x_Position005_4_cmle.ics	66	0	1	1	2.5574235661001126
316	Feb25-FISH2-3R4-rep3-cp190-100x_Position005_4_cmle.ics	66	0	2	1	8.168216651035802
317	Feb25-FISH2-3R4-rep3-cp190-100x_Position005_4_cmle.ics	66	0	3	1	7.594377959113798
318	Feb25-FISH2-3R4-rep3-cp190-100x_Position005_4_cmle.ics	67	0	1	1	0.0
319	Feb25-FISH2-3R4-rep3-cp190-100x_Position005_4_cmle.ics	68	0	1	1	0.0
320	Feb25-FISH2-3R4-rep3-cp190-100x_Position005_4_cmle.ics	69	0	1	1	6.4079961544113075
321	Feb25-FISH2-3R4-rep3-cp190-100x_Position005_4_cmle.ics	70	0	1	1	0.0
322	Feb25-FISH2-3R4-rep3-cp190-100x_Position005_4_cmle.ics	72	0	1	1	5.01434767303134
323	Feb25-FISH2-3R4-rep3-cp190-100x_Position005_4_cmle.ics	72	0	1	2	0.0
324	Feb25-FISH2-3R4-rep3-cp190-100x_Position005_4_cmle.ics	72	0	1	3	6.247524690769825
325	Feb25-FISH2-3R4-rep3-cp190-100x_Position005_4_cmle.ics	74	0	1	1	0.0
326	Feb25-FISH2-3R4-rep3-cp190-100x_Position005_4_cmle.ics	75	0	1	1	0.0
327	Feb25-FISH2-3R4-rep3-cp190-100x_Position005_4_cmle.ics	78	0	1	1	2.8693175600713445
328	Feb25-FISH2-3R4-rep3-cp190-100x_Position005_4_cmle.ics	78	0	2	1	0.0
329	Feb25-FISH2-3R4-rep3-cp190-100x_Position005_4_cmle.ics	79	0	1	1	3.091809052734127
330	Feb25-FISH2-3R4-rep3-cp190-100x_Position005_4_cmle.ics	79	0	1	2	0.0
331	Feb25-FISH2-3R4-rep3-cp190-100x_Position005_4_cmle.ics	80	0	1	1	1.8987034619254795
332	Feb25-FISH2-3R4-rep3-cp190-100x_Position005_4_cmle.ics	82	0	1	1	0.10317500441073144
333	Feb25-FISH2-3R4-rep3-cp190-100x_Position005_4_cmle.ics	86	0	1	1	3.6922603138357775
334	Feb25-FISH2-3R4-rep3-cp190-100x_Position005_4_cmle.ics	88	0	1	1	4.606044669731593
335	Feb25-FISH2-3R4-rep3-cp190-100x_Position006_5_cmle.ics	2	0	1	1	5.554861255362117
336	Feb25-FISH2-3R4-rep3-cp190-100x_Position006_5_cmle.ics	2	0	2	1	5.509179384251193
337	Feb25-FISH2-3R4-rep3-cp190-100x_Position006_5_cmle.ics	3	0	1	1	0.0
338	Feb25-FISH2-3R4-rep3-cp190-100x_Position006_5_cmle.ics	5	0	1	1	4.907250193708528
339	Feb25-FISH2-3R4-rep3-cp190-100x_Position006_5_cmle.ics	5	0	1	2	6.561691214031149
340	Feb25-FISH2-3R4-rep3-cp190-100x_Position006_5_cmle.ics	6	0	1	1	5.393463137370175
341	Feb25-FISH2-3R4-rep3-cp190-100x_Position006_5_cmle.ics	7	0	1	1	0.0
342	Feb25-FISH2-3R4-rep3-cp190-100x_Position006_5_cmle.ics	11	0	1	1	0.1459114905355603
343	Feb25-FISH2-3R4-rep3-cp190-100x_Position006_5_cmle.ics	12	0	1	1	0.0
344	Feb25-FISH2-3R4-rep3-cp190-100x_Position006_5_cmle.ics	13	0	1	1	0.0
345	Feb25-FISH2-3R4-rep3-cp190-100x_Position006_5_cmle.ics	14	0	1	1	3.7271747213374047
346	Feb25-FISH2-3R4-rep3-cp190-100x_Position006_5_cmle.ics	15	0	1	1	1.5627088357751586
347	Feb25-FISH2-3R4-rep3-cp190-100x_Position006_5_cmle.ics	16	0	1	1	0.0
348	Feb25-FISH2-3R4-rep3-cp190-100x_Position006_5_cmle.ics	17	0	1	1	0.0
349	Feb25-FISH2-3R4-rep3-cp190-100x_Position006_5_cmle.ics	18	0	1	1	2.204198814510572
350	Feb25-FISH2-3R4-rep3-cp190-100x_Position006_5_cmle.ics	19	0	1	1	4.075954986867485
351	Feb25-FISH2-3R4-rep3-cp190-100x_Position006_5_cmle.ics	22	0	1	1	0.0
352	Feb25-FISH2-3R4-rep3-cp190-100x_Position006_5_cmle.ics	23	0	1	1	3.284479080306471
353	Feb25-FISH2-3R4-rep3-cp190-100x_Position006_5_cmle.ics	23	0	2	1	5.54655619610911
354	Feb25-FISH2-3R4-rep3-cp190-100x_Position006_5_cmle.ics	25	0	1	1	0.0
355	Feb25-FISH2-3R4-rep3-cp190-100x_Position006_5_cmle.ics	26	0	1	1	0.0
356	Feb25-FISH2-3R4-rep3-cp190-100x_Position006_5_cmle.ics	27	0	1	1	3.6920451808634307
357	Feb25-FISH2-3R4-rep3-cp190-100x_Position006_5_cmle.ics	28	0	1	1	0.0
358	Feb25-FISH2-3R4-rep3-cp190-100x_Position006_5_cmle.ics	29	0	1	1	0.0
359	Feb25-FISH2-3R4-rep3-cp190-100x_Position006_5_cmle.ics	30	0	1	1	0.0
360	Feb25-FISH2-3R4-rep3-cp190-100x_Position006_5_cmle.ics	32	0	1	1	0.42540144110901373
361	Feb25-FISH2-3R4-rep3-cp190-100x_Position006_5_cmle.ics	34	0	1	1	0.0
362	Feb25-FISH2-3R4-rep3-cp190-100x_Position006_5_cmle.ics	36	0	1	1	0.0
363	Feb25-FISH2-3R4-rep3-cp190-100x_Position006_5_cmle.ics	38	0	1	1	4.5614893591451215
364	Feb25-FISH2-3R4-rep3-cp190-100x_Position006_5_cmle.ics	38	0	1	2	0.0
365	Feb25-FISH2-3R4-rep3-cp190-100x_Position006_5_cmle.ics	39	0	1	1	0.0
366	Feb25-FISH2-3R4-rep3-cp190-100x_Position006_5_cmle.ics	39	0	1	2	6.199632262949952
367	Feb25-FISH2-3R4-rep3-cp190-100x_Position006_5_cmle.ics	41	0	1	1	4.775820400957642
368	Feb25-FISH2-3R4-rep3-cp190-100x_Position006_5_cmle.ics	44	0	1	1	2.1764791023907697
369	Feb25-FISH2-3R4-rep3-cp190-100x_Position006_5_cmle.ics	45	0	1	1	0.10317500441073144
370	Feb25-FISH2-3R4-rep3-cp190-100x_Position006_5_cmle.ics	46	0	1	1	0.0
371	Feb25-FISH2-3R4-rep3-cp190-100x_Position006_5_cmle.ics	47	0	1	1	4.830529859659141
372	Feb25-FISH2-3R4-rep3-cp190-100x_Position006_5_cmle.ics	48	0	1	1	0.0
373	Feb25-FISH2-3R4-rep3-cp190-100x_Position006_5_cmle.ics	49	0	1	1	0.0
374	Feb25-FISH2-3R4-rep3-cp190-100x_Position006_5_cmle.ics	54	0	1	1	0.0
375	Feb25-FISH2-3R4-rep3-cp190-100x_Position006_5_cmle.ics	55	0	1	1	0.0
376	Feb25-FISH2-3R4-rep3-cp190-100x_Position006_5_cmle.ics	56	0	1	1	0.0
377	Feb25-FISH2-3R4-rep3-cp190-100x_Position006_5_cmle.ics	58	0	1	1	0.0
378	Feb25-FISH2-3R4-rep3-cp190-100x_Position006_5_cmle.ics	59	0	1	1	0.0
379	Feb25-FISH2-3R4-rep3-cp190-100x_Position006_5_cmle.ics	62	0	1	1	1.5290417620526913
380	Feb25-FISH2-3R4-rep3-cp190-100x_Position006_5_cmle.ics	62	0	1	2	8.960308865729344
381	Feb25-FISH2-3R4-rep3-cp190-100x_Position006_5_cmle.ics	62	0	1	3	9.382094864293304
382	Feb25-FISH2-3R4-rep3-cp190-100x_Position006_5_cmle.ics	62	0	2	1	5.0597846883090245
383	Feb25-FISH2-3R4-rep3-cp190-100x_Position006_5_cmle.ics	62	0	2	2	4.169862513412954
384	Feb25-FISH2-3R4-rep3-cp190-100x_Position006_5_cmle.ics	62	0	2	3	2.7581305389706725
385	Feb25-FISH2-3R4-rep3-cp190-100x_Position006_5_cmle.ics	63	0	1	1	4.785342246198304
386	Feb25-FISH2-3R4-rep3-cp190-100x_Position006_5_cmle.ics	63	0	2	1	0.815064591942846
387	Feb25-FISH2-3R4-rep3-cp190-100x_Position006_5_cmle.ics	65	0	1	1	0.0
388	Feb25-FISH2-3R4-rep3-cp190-100x_Position006_5_cmle.ics	66	0	1	1	0.0
389	Feb25-FISH2-3R4-rep3-cp190-100x_Position006_5_cmle.ics	69	0	1	1	0.0
390	Feb25-FISH2-3R4-rep3-cp190-100x_Position006_5_cmle.ics	70	0	1	1	0.0
391	Feb25-FISH2-3R4-rep3-cp190-100x_Position006_5_cmle.ics	72	0	1	1	0.0
392	Feb25-FISH2-3R4-rep3-cp190-100x_Position006_5_cmle.ics	73	0	1	1	3.099386839129427
393	Feb25-FISH2-3R4-rep3-cp190-100x_Position007_6_cmle.ics	1	0	1	1	0.0
394	Feb25-FISH2-3R4-rep3-cp190-100x_Position007_6_cmle.ics	2	0	1	1	0.0
395	Feb25-FISH2-3R4-rep3-cp190-100x_Position007_6_cmle.ics	3	0	1	1	2.4899342736946437
396	Feb25-FISH2-3R4-rep3-cp190-100x_Position007_6_cmle.ics	4	0	1	1	5.669619300690326
397	Feb25-FISH2-3R4-rep3-cp190-100x_Position007_6_cmle.ics	5	0	1	1	0.8533468100660392
398	Feb25-FISH2-3R4-rep3-cp190-100x_Position007_6_cmle.ics	6	0	1	1	0.0
399	Feb25-FISH2-3R4-rep3-cp190-100x_Position007_6_cmle.ics	7	0	1	1	2.078886566223027
400	Feb25-FISH2-3R4-rep3-cp190-100x_Position007_6_cmle.ics	8	0	1	1	1.1995899459310506
401	Feb25-FISH2-3R4-rep3-cp190-100x_Position007_6_cmle.ics	9	0	1	1	4.532660075810681
402	Feb25-FISH2-3R4-rep3-cp190-100x_Position007_6_cmle.ics	15	0	1	1	7.136000759723385
403	Feb25-FISH2-3R4-rep3-cp190-100x_Position007_6_cmle.ics	15	0	1	2	7.115082569942882
404	Feb25-FISH2-3R4-rep3-cp190-100x_Position007_6_cmle.ics	16	0	1	1	4.923736984182448
405	Feb25-FISH2-3R4-rep3-cp190-100x_Position007_6_cmle.ics	17	0	1	1	2.8405700230054065
406	Feb25-FISH2-3R4-rep3-cp190-100x_Position007_6_cmle.ics	21	0	1	1	0.0
407	Feb25-FISH2-3R4-rep3-cp190-100x_Position007_6_cmle.ics	23	0	1	1	2.4804683790101283
408	Feb25-FISH2-3R4-rep3-cp190-100x_Position007_6_cmle.ics	24	0	1	1	0.0
409	Feb25-FISH2-3R4-rep3-cp190-100x_Position007_6_cmle.ics	24	0	1	2	0.8508028822180275
410	Feb25-FISH2-3R4-rep3-cp190-100x_Position007_6_cmle.ics	25	0	1	1	2.373025101446823
411	Feb25-FISH2-3R4-rep3-cp190-100x_Position007_6_cmle.ics	26	0	1	1	0.0
412	Feb25-FISH2-3R4-rep3-cp190-100x_Position007_6_cmle.ics	27	0	1	1	5.393463137370175
413	Feb25-FISH2-3R4-rep3-cp190-100x_Position007_6_cmle.ics	27	0	2	1	0.0
414	Feb25-FISH2-3R4-rep3-cp190-100x_Position007_6_cmle.ics	28	0	1	1	3.9296391793492096
415	Feb25-FISH2-3R4-rep3-cp190-100x_Position007_6_cmle.ics	29	0	1	1	0.0
416	Feb25-FISH2-3R4-rep3-cp190-100x_Position007_6_cmle.ics	29	0	2	1	5.7585900195394295
417	Feb25-FISH2-3R4-rep3-cp190-100x_Position007_6_cmle.ics	30	0	1	1	0.0
418	Feb25-FISH2-3R4-rep3-cp190-100x_Position007_6_cmle.ics	32	0	1	1	0.0
419	Feb25-FISH2-3R4-rep3-cp190-100x_Position007_6_cmle.ics	33	0	1	1	0.0
420	Feb25-FISH2-3R4-rep3-cp190-100x_Position007_6_cmle.ics	34	0	1	1	0.0
421	Feb25-FISH2-3R4-rep3-cp190-100x_Position007_6_cmle.ics	35	0	1	1	0.0
422	Feb25-FISH2-3R4-rep3-cp190-100x_Position007_6_cmle.ics	36	0	1	1	0.0
423	Feb25-FISH2-3R4-rep3-cp190-100x_Position007_6_cmle.ics	38	0	1	1	5.80920291413311
424	Feb25-FISH2-3R4-rep3-cp190-100x_Position007_6_cmle.ics	38	0	1	2	6.73265825716861
425	Feb25-FISH2-3R4-rep3-cp190-100x_Position007_6_cmle.ics	38	0	2	1	0.0
426	Feb25-FISH2-3R4-rep3-cp190-100x_Position007_6_cmle.ics	38	0	2	2	0.9512265400461283
427	Feb25-FISH2-3R4-rep3-cp190-100x_Position007_6_cmle.ics	40	0	1	1	0.0
428	Feb25-FISH2-3R4-rep3-cp190-100x_Position007_6_cmle.ics	40	0	2	1	3.878896162960878
429	Feb25-FISH2-3R4-rep3-cp190-100x_Position007_6_cmle.ics	41	0	1	1	1.5476250661609716
430	Feb25-FISH2-3R4-rep3-cp190-100x_Position007_6_cmle.ics	42	0	1	1	0.0
431	Feb25-FISH2-3R4-rep3-cp190-100x_Position007_6_cmle.ics	43	0	1	1	3.4481996611527816
432	Feb25-FISH2-3R4-rep3-cp190-100x_Position007_6_cmle.ics	44	0	1	1	4.239808897989352
433	Feb25-FISH2-3R4-rep3-cp190-100x_Position007_6_cmle.ics	45	0	1	1	0.0
434	Feb25-FISH2-3R4-rep3-cp190-100x_Position007_6_cmle.ics	46	0	1	1	1.7171743025207962
435	Feb25-FISH2-3R4-rep3-cp190-100x_Position007_6_cmle.ics	49	0	1	1	3.90023352041076
436	Feb25-FISH2-3R4-rep3-cp190-100x_Position007_6_cmle.ics	51	0	1	1	6.644982935103796
437	Feb25-FISH2-3R4-rep3-cp190-100x_Position007_6_cmle.ics	51	0	1	2	5.601584698815376
438	Feb25-FISH2-3R4-rep3-cp190-100x_Position007_6_cmle.ics	52	0	1	1	0.0
439	Feb25-FISH2-3R4-rep3-cp190-100x_Position007_6_cmle.ics	53	0	1	1	0.0
440	Feb25-FISH2-3R4-rep3-cp190-100x_Position007_6_cmle.ics	54	0	1	1	0.0
441	Feb25-FISH2-3R4-rep3-cp190-100x_Position007_6_cmle.ics	55	0	1	1	0.0
442	Feb25-FISH2-3R4-rep3-cp190-100x_Position007_6_cmle.ics	56	0	1	1	0.0
443	Feb25-FISH2-3R4-rep3-cp190-100x_Position007_6_cmle.ics	58	0	1	1	0.0
444	Feb25-FISH2-3R4-rep3-cp190-100x_Position008_7_cmle.ics	1	0	1	1	0.3720027687491155
445	Feb25-FISH2-3R4-rep3-cp190-100x_Position008_7_cmle.ics	1	0	1	2	0.0
446	Feb25-FISH2-3R4-rep3-cp190-100x_Position008_7_cmle.ics	3	0	1	1	5.906262116660684
447	Feb25-FISH2-3R4-rep3-cp190-100x_Position008_7_cmle.ics	4	0	1	1	5.810869008118314
448	Feb25-FISH2-3R4-rep3-cp190-100x_Position008_7_cmle.ics	6	0	1	1	0.7610319551488771
449	Feb25-FISH2-3R4-rep3-cp190-100x_Position008_7_cmle.ics	7	0	1	1	3.969221670810108
450	Feb25-FISH2-3R4-rep3-cp190-100x_Position008_7_cmle.ics	7	0	2	1	0.0
451	Feb25-FISH2-3R4-rep3-cp190-100x_Position008_7_cmle.ics	8	0	1	1	5.690548130886852
452	Feb25-FISH2-3R4-rep3-cp190-100x_Position008_7_cmle.ics	8	0	1	2	0.0
453	Feb25-FISH2-3R4-rep3-cp190-100x_Position008_7_cmle.ics	8	0	2	1	7.632858654652286
454	Feb25-FISH2-3R4-rep3-cp190-100x_Position008_7_cmle.ics	8	0	2	2	6.69445989329985
455	Feb25-FISH2-3R4-rep3-cp190-100x_Position008_7_cmle.ics	14	0	1	1	4.6947643210611645
456	Feb25-FISH2-3R4-rep3-cp190-100x_Position008_7_cmle.ics	15	0	1	1	5.287152741439913
457	Feb25-FISH2-3R4-rep3-cp190-100x_Position008_7_cmle.ics	17	0	1	1	0.0
458	Feb25-FISH2-3R4-rep3-cp190-100x_Position008_7_cmle.ics	19	0	1	1	0.0
459	Feb25-FISH2-3R4-rep3-cp190-100x_Position008_7_cmle.ics	20	0	1	1	0.0
460	Feb25-FISH2-3R4-rep3-cp190-100x_Position008_7_cmle.ics	21	0	1	1	0.0
461	Feb25-FISH2-3R4-rep3-cp190-100x_Position008_7_cmle.ics	21	0	1	2	5.6177291334586315
462	Feb25-FISH2-3R4-rep3-cp190-100x_Position008_7_cmle.ics	21	0	1	3	4.227210163062779
463	Feb25-FISH2-3R4-rep3-cp190-100x_Position008_7_cmle.ics	21	0	2	1	2.8230485026695002
464	Feb25-FISH2-3R4-rep3-cp190-100x_Position008_7_cmle.ics	21	0	2	2	8.432738267369903
465	Feb25-FISH2-3R4-rep3-cp190-100x_Position008_7_cmle.ics	21	0	2	3	5.799422886985575
466	Feb25-FISH2-3R4-rep3-cp190-100x_Position008_7_cmle.ics	22	0	1	1	0.5595020986366908
467	Feb25-FISH2-3R4-rep3-cp190-100x_Position008_7_cmle.ics	23	0	1	1	0.8855353252102658
468	Feb25-FISH2-3R4-rep3-cp190-100x_Position008_7_cmle.ics	24	0	1	1	0.0
469	Feb25-FISH2-3R4-rep3-cp190-100x_Position008_7_cmle.ics	25	0	1	1	0.0
470	Feb25-FISH2-3R4-rep3-cp190-100x_Position008_7_cmle.ics	26	0	1	1	0.0
471	Feb25-FISH2-3R4-rep3-cp190-100x_Position008_7_cmle.ics	28	0	1	1	0.0
472	Feb25-FISH2-3R4-rep3-cp190-100x_Position008_7_cmle.ics	31	0	1	1	0.10317500441073144
473	Feb25-FISH2-3R4-rep3-cp190-100x_Position008_7_cmle.ics	32	0	1	1	0.0
474	Feb25-FISH2-3R4-rep3-cp190-100x_Position008_7_cmle.ics	34	0	1	1	7.009828554698963
475	Feb25-FISH2-3R4-rep3-cp190-100x_Position008_7_cmle.ics	37	0	1	1	1.1832155060023601
476	Feb25-FISH2-3R4-rep3-cp190-100x_Position008_7_cmle.ics	38	0	1	1	4.286080467358665
477	Feb25-FISH2-3R4-rep3-cp190-100x_Position008_7_cmle.ics	39	0	1	1	0.0
478	Feb25-FISH2-3R4-rep3-cp190-100x_Position008_7_cmle.ics	41	0	1	1	2.512475542238489
479	Feb25-FISH2-3R4-rep3-cp190-100x_Position008_7_cmle.ics	42	0	1	1	0.0
480	Feb25-FISH2-3R4-rep3-cp190-100x_Position008_7_cmle.ics	44	0	1	1	1.5338067085748235
481	Feb25-FISH2-3R4-rep3-cp190-100x_Position008_7_cmle.ics	48	0	1	1	0.0
482	Feb25-FISH2-3R4-rep3-cp190-100x_Position008_7_cmle.ics	49	0	1	1	0.0
483	Feb25-FISH2-3R4-rep3-cp190-100x_Position008_7_cmle.ics	50	0	1	1	0.0
484	Feb25-FISH2-3R4-rep3-cp190-100x_Position008_7_cmle.ics	52	0	1	1	0.0
485	Feb25-FISH2-3R4-rep3-cp190-100x_Position008_7_cmle.ics	55	0	1	1	1.2225574214657589
486	Feb25-FISH2-3R4-rep3-cp190-100x_Position008_7_cmle.ics	56	0	1	1	0.0
487	Feb25-FISH2-3R4-rep3-cp190-100x_Position008_7_cmle.ics	56	0	1	2	2.4540153202240416
488	Feb25-FISH2-3R4-rep3-cp190-100x_Position008_7_cmle.ics	57	0	1	1	0.0
489	Feb25-FISH2-3R4-rep3-cp190-100x_Position008_7_cmle.ics	58	0	1	1	4.81728946054072
490	Feb25-FISH2-3R4-rep3-cp190-100x_Position008_7_cmle.ics	58	0	2	1	0.9512265400461283
491	Feb25-FISH2-3R4-rep3-cp190-100x_Position008_7_cmle.ics	61	0	1	1	0.0
492	Feb25-FISH2-3R4-rep3-cp190-100x_Position008_7_cmle.ics	62	0	1	1	0.0
493	Feb25-FISH2-3R4-rep3-cp190-100x_Position008_7_cmle.ics	63	0	1	1	0.10317500441073144
494	Feb25-FISH2-3R4-rep3-cp190-100x_Position008_7_cmle.ics	64	0	1	1	0.0
495	Feb25-FISH2-3R4-rep3-cp190-100x_Position008_7_cmle.ics	65	0	1	1	0.0
496	Feb25-FISH2-3R4-rep3-cp190-100x_Position008_7_cmle.ics	67	0	1	1	1.321284742879191
497	Feb25-FISH2-3R4-rep3-cp190-100x_Position008_7_cmle.ics	67	0	1	2	0.0
498	Feb25-FISH2-3R4-rep3-cp190-100x_Position008_7_cmle.ics	68	0	1	1	0.0
499	Feb25-FISH2-3R4-rep3-cp190-100x_Position009_8_cmle.ics	1	0	1	1	5.031302405003826
500	Feb25-FISH2-3R4-rep3-cp190-100x_Position009_8_cmle.ics	2	0	1	1	0.0
501	Feb25-FISH2-3R4-rep3-cp190-100x_Position009_8_cmle.ics	2	0	1	2	0.0
502	Feb25-FISH2-3R4-rep3-cp190-100x_Position009_8_cmle.ics	3	0	1	1	0.0
503	Feb25-FISH2-3R4-rep3-cp190-100x_Position009_8_cmle.ics	4	0	1	1	1.276204323327041
504	Feb25-FISH2-3R4-rep3-cp190-100x_Position009_8_cmle.ics	4	0	2	1	3.114989972867472
505	Feb25-FISH2-3R4-rep3-cp190-100x_Position009_8_cmle.ics	7	0	1	1	2.080528528325214
506	Feb25-FISH2-3R4-rep3-cp190-100x_Position009_8_cmle.ics	8	0	1	1	6.730286172460663
507	Feb25-FISH2-3R4-rep3-cp190-100x_Position009_8_cmle.ics	11	0	1	1	2.9938534788128903
508	Feb25-FISH2-3R4-rep3-cp190-100x_Position009_8_cmle.ics	12	0	1	1	0.0
509	Feb25-FISH2-3R4-rep3-cp190-100x_Position009_8_cmle.ics	13	0	1	1	0.0
510	Feb25-FISH2-3R4-rep3-cp190-100x_Position009_8_cmle.ics	15	0	1	1	2.031340052282519
511	Feb25-FISH2-3R4-rep3-cp190-100x_Position009_8_cmle.ics	16	0	1	1	7.477163113282415
512	Feb25-FISH2-3R4-rep3-cp190-100x_Position009_8_cmle.ics	17	0	1	1	0.0
513	Feb25-FISH2-3R4-rep3-cp190-100x_Position009_8_cmle.ics	18	0	1	1	0.0
514	Feb25-FISH2-3R4-rep3-cp190-100x_Position009_8_cmle.ics	21	0	1	1	0.0
515	Feb25-FISH2-3R4-rep3-cp190-100x_Position009_8_cmle.ics	21	0	1	2	3.1226422603624444
516	Feb25-FISH2-3R4-rep3-cp190-100x_Position009_8_cmle.ics	22	0	1	1	0.0
517	Feb25-FISH2-3R4-rep3-cp190-100x_Position009_8_cmle.ics	24	0	1	1	0.0
518	Feb25-FISH2-3R4-rep3-cp190-100x_Position009_8_cmle.ics	25	0	1	1	2.1682197330772284
519	Feb25-FISH2-3R4-rep3-cp190-100x_Position009_8_cmle.ics	28	0	1	1	0.0
520	Feb25-FISH2-3R4-rep3-cp190-100x_Position009_8_cmle.ics	30	0	1	1	3.8044320316862668
521	Feb25-FISH2-3R4-rep3-cp190-100x_Position009_8_cmle.ics	31	0	1	1	0.0
522	Feb25-FISH2-3R4-rep3-cp190-100x_Position009_8_cmle.ics	32	0	1	1	0.0
523	Feb25-FISH2-3R4-rep3-cp190-100x_Position009_8_cmle.ics	33	0	1	1	0.0
524	Feb25-FISH2-3R4-rep3-cp190-100x_Position009_8_cmle.ics	35	0	1	1	0.0
525	Feb25-FISH2-3R4-rep3-cp190-100x_Position009_8_cmle.ics	36	0	1	1	4.500422649771446
526	Feb25-FISH2-3R4-rep3-cp190-100x_Position009_8_cmle.ics	36	0	1	2	5.291002583042853
527	Feb25-FISH2-3R4-rep3-cp190-100x_Position009_8_cmle.ics	36	0	2	1	4.706324438205817
528	Feb25-FISH2-3R4-rep3-cp190-100x_Position009_8_cmle.ics	36	0	2	2	3.93998517510128
529	Feb25-FISH2-3R4-rep3-cp190-100x_Position009_8_cmle.ics	36	0	3	1	2.8344508466435783
530	Feb25-FISH2-3R4-rep3-cp190-100x_Position009_8_cmle.ics	36	0	3	2	6.006029902341093
531	Feb25-FISH2-3R4-rep3-cp190-100x_Position009_8_cmle.ics	37	0	1	1	0.0
532	Feb25-FISH2-3R4-rep3-cp190-100x_Position009_8_cmle.ics	38	0	1	1	0.10317500441073144
533	Feb25-FISH2-3R4-rep3-cp190-100x_Position009_8_cmle.ics	39	0	1	1	0.0
534	Feb25-FISH2-3R4-rep3-cp190-100x_Position009_8_cmle.ics	41	0	1	1	0.0
535	Feb25-FISH2-3R4-rep3-cp190-100x_Position009_8_cmle.ics	43	0	1	1	0.0
536	Feb25-FISH2-3R4-rep3-cp190-100x_Position009_8_cmle.ics	44	0	1	1	0.0
537	Feb25-FISH2-3R4-rep3-cp190-100x_Position009_8_cmle.ics	45	0	1	1	0.20635000882146287
538	Feb25-FISH2-3R4-rep3-cp190-100x_Position009_8_cmle.ics	46	0	1	1	3.9972230626615612
539	Feb25-FISH2-3R4-rep3-cp190-100x_Position009_8_cmle.ics	46	0	1	2	7.638313674528658
540	Feb25-FISH2-3R4-rep3-cp190-100x_Position009_8_cmle.ics	46	0	2	1	0.0
541	Feb25-FISH2-3R4-rep3-cp190-100x_Position009_8_cmle.ics	46	0	2	2	7.360699816765385
542	Feb25-FISH2-3R4-rep3-cp190-100x_Position009_8_cmle.ics	47	0	1	1	6.298338435851528
543	Feb25-FISH2-3R4-rep3-cp190-100x_Position009_8_cmle.ics	49	0	1	1	0.0
544	Feb25-FISH2-3R4-rep3-cp190-100x_Position009_8_cmle.ics	50	0	1	1	2.6393594976528667
545	Feb25-FISH2-3R4-rep3-cp190-100x_Position009_8_cmle.ics	50	0	2	1	3.5188293304048774
546	Feb25-FISH2-3R4-rep3-cp190-100x_Position009_8_cmle.ics	50	0	3	1	0.5556144027286182
547	Feb25-FISH2-3R4-rep3-cp190-100x_Position009_8_cmle.ics	51	0	1	1	1.459114905355603
548	Feb25-FISH2-3R4-rep3-cp190-100x_Position009_8_cmle.ics	51	0	1	2	0.0
549	Feb25-FISH2-3R4-rep3-cp190-100x_Position009_8_cmle.ics	52	0	1	1	0.0
550	Feb25-FISH2-3R4-rep3-cp190-100x_Position009_8_cmle.ics	53	0	1	1	0.0
551	Feb25-FISH2-3R4-rep3-cp190-100x_Position009_8_cmle.ics	55	0	1	1	3.928787118943193
552	Feb25-FISH2-3R4-rep3-cp190-100x_Position009_8_cmle.ics	55	0	2	1	1.8532166921928226
553	Feb25-FISH2-3R4-rep3-cp190-100x_Position009_8_cmle.ics	57	0	1	1	0.0
554	Feb25-FISH2-3R4-rep3-cp190-100x_Position009_8_cmle.ics	58	0	1	1	0.2918229810711206
555	Feb25-FISH2-3R4-rep3-cp190-100x_Position009_8_cmle.ics	59	0	1	1	0.0
556	Feb25-FISH2-3R4-rep3-cp190-100x_Position009_8_cmle.ics	60	0	1	1	0.0
557	Feb25-FISH2-3R4-rep3-cp190-100x_Position009_8_cmle.ics	61	0	1	1	0.0
558	Feb25-FISH2-3R4-rep3-cp190-100x_Position009_8_cmle.ics	62	0	1	1	0.0
559	Feb25-FISH2-3R4-rep3-cp190-100x_Position009_8_cmle.ics	64	0	1	1	0.0
560	Feb25-FISH2-3R4-rep3-cp190-100x_Position009_8_cmle.ics	65	0	1	1	0.0
561	Feb25-FISH2-3R4-rep3-cp190-100x_Position009_8_cmle.ics	66	0	1	1	0.10317500441073144
562	Feb25-FISH2-3R4-rep3-cp190-100x_Position009_8_cmle.ics	66	0	2	1	1.3157503800483568
563	Feb25-FISH2-3R4-rep3-cp190-100x_Position009_8_cmle.ics	67	0	1	1	1.7430385742657564
564	Feb25-FISH2-3R4-rep3-cp190-100x_Position009_8_cmle.ics	68	0	1	1	1.3139380654460207
565	Feb25-FISH2-3R4-rep3-cp190-100x_Position009_8_cmle.ics	68	0	2	1	0.0
566	Feb25-FISH2-3R4-rep3-cp190-100x_Position010_9_cmle.ics	1	0	1	1	3.4335984785579057
567	Feb25-FISH2-3R4-rep3-cp190-100x_Position010_9_cmle.ics	2	0	1	1	3.0390757714939065
568	Feb25-FISH2-3R4-rep3-cp190-100x_Position010_9_cmle.ics	2	0	2	1	0.0
569	Feb25-FISH2-3R4-rep3-cp190-100x_Position010_9_cmle.ics	3	0	1	1	0.0
570	Feb25-FISH2-3R4-rep3-cp190-100x_Position010_9_cmle.ics	3	0	1	2	5.157368607367658
571	Feb25-FISH2-3R4-rep3-cp190-100x_Position010_9_cmle.ics	5	0	1	1	0.0
572	Feb25-FISH2-3R4-rep3-cp190-100x_Position010_9_cmle.ics	6	0	1	1	0.0
573	Feb25-FISH2-3R4-rep3-cp190-100x_Position010_9_cmle.ics	6	0	1	2	4.023825172018526
574	Feb25-FISH2-3R4-rep3-cp190-100x_Position010_9_cmle.ics	6	0	2	1	3.3649373741569333
575	Feb25-FISH2-3R4-rep3-cp190-100x_Position010_9_cmle.ics	6	0	2	2	0.0
576	Feb25-FISH2-3R4-rep3-cp190-100x_Position010_9_cmle.ics	7	0	1	1	5.573006252638508
577	Feb25-FISH2-3R4-rep3-cp190-100x_Position010_9_cmle.ics	9	0	1	1	0.0
578	Feb25-FISH2-3R4-rep3-cp190-100x_Position010_9_cmle.ics	11	0	1	1	0.0
579	Feb25-FISH2-3R4-rep3-cp190-100x_Position010_9_cmle.ics	12	0	1	1	0.0
580	Feb25-FISH2-3R4-rep3-cp190-100x_Position010_9_cmle.ics	14	0	1	1	6.226220661816149
581	Feb25-FISH2-3R4-rep3-cp190-100x_Position010_9_cmle.ics	15	0	1	1	0.0
582	Feb25-FISH2-3R4-rep3-cp190-100x_Position010_9_cmle.ics	16	0	1	1	5.031302405003826
583	Feb25-FISH2-3R4-rep3-cp190-100x_Position010_9_cmle.ics	17	0	1	1	0.0
584	Feb25-FISH2-3R4-rep3-cp190-100x_Position010_9_cmle.ics	20	0	1	1	4.558420686665667
585	Feb25-FISH2-3R4-rep3-cp190-100x_Position010_9_cmle.ics	21	0	1	1	0.0
586	Feb25-FISH2-3R4-rep3-cp190-100x_Position010_9_cmle.ics	23	0	1	1	2.0464242661713827
587	Feb25-FISH2-3R4-rep3-cp190-100x_Position010_9_cmle.ics	24	0	1	1	0.0
588	Feb25-FISH2-3R4-rep3-cp190-100x_Position010_9_cmle.ics	25	0	1	1	0.0
589	Feb25-FISH2-3R4-rep3-cp190-100x_Position010_9_cmle.ics	27	0	1	1	3.0080424373471333
590	Feb25-FISH2-3R4-rep3-cp190-100x_Position010_9_cmle.ics	32	0	1	1	0.0
591	Feb25-FISH2-3R4-rep3-cp190-100x_Position010_9_cmle.ics	33	0	1	1	3.187805458060407
592	Feb25-FISH2-3R4-rep3-cp190-100x_Position010_9_cmle.ics	34	0	1	1	0.0
593	Feb25-FISH2-3R4-rep3-cp190-100x_Position010_9_cmle.ics	35	0	1	1	5.033370528986937
594	Feb25-FISH2-3R4-rep3-cp190-100x_Position010_9_cmle.ics	36	0	1	1	0.0
595	Feb25-FISH2-3R4-rep3-cp190-100x_Position011_10_cmle.ics	1	0	1	1	0.0
596	Feb25-FISH2-3R4-rep3-cp190-100x_Position011_10_cmle.ics	3	0	1	1	0.0
597	Feb25-FISH2-3R4-rep3-cp190-100x_Position011_10_cmle.ics	5	0	1	1	4.014555198801461
598	Feb25-FISH2-3R4-rep3-cp190-100x_Position011_10_cmle.ics	6	0	1	1	0.20635000882146287
599	Feb25-FISH2-3R4-rep3-cp190-100x_Position011_10_cmle.ics	6	0	2	1	1.4321094633018212
600	Feb25-FISH2-3R4-rep3-cp190-100x_Position011_10_cmle.ics	7	0	1	1	0.0
601	Feb25-FISH2-3R4-rep3-cp190-100x_Position011_10_cmle.ics	11	0	1	1	1.3586516622891616
602	Feb25-FISH2-3R4-rep3-cp190-100x_Position011_10_cmle.ics	11	0	1	2	1.679425924303471
603	Feb25-FISH2-3R4-rep3-cp190-100x_Position011_10_cmle.ics	11	0	2	1	0.0
604	Feb25-FISH2-3R4-rep3-cp190-100x_Position011_10_cmle.ics	11	0	2	2	1.7856014761279655
605	Feb25-FISH2-3R4-rep3-cp190-100x_Position011_10_cmle.ics	12	0	1	1	0.0
606	Feb25-FISH2-3R4-rep3-cp190-100x_Position011_10_cmle.ics	14	0	1	1	0.6190500264643886
607	Feb25-FISH2-3R4-rep3-cp190-100x_Position011_10_cmle.ics	14	0	1	2	2.866017047665009
608	Feb25-FISH2-3R4-rep3-cp190-100x_Position011_10_cmle.ics	15	0	1	1	0.0
609	Feb25-FISH2-3R4-rep3-cp190-100x_Position011_10_cmle.ics	16	0	1	1	0.0
610	Feb25-FISH2-3R4-rep3-cp190-100x_Position011_10_cmle.ics	17	0	1	1	0.0
611	Feb25-FISH2-3R4-rep3-cp190-100x_Position011_10_cmle.ics	19	0	1	1	0.0
612	Feb25-FISH2-3R4-rep3-cp190-100x_Position011_10_cmle.ics	21	0	1	1	2.1652184899744737
613	Feb25-FISH2-3R4-rep3-cp190-100x_Position011_10_cmle.ics	24	0	1	1	0.5260913608053412
614	Feb25-FISH2-3R4-rep3-cp190-100x_Position011_10_cmle.ics	25	0	1	1	0.0
615	Feb25-FISH2-3R4-rep3-cp190-100x_Position011_10_cmle.ics	26	0	1	1	0.0
616	Feb25-FISH2-3R4-rep3-cp190-100x_Position011_10_cmle.ics	26	0	1	2	3.534741965867977
617	Feb25-FISH2-3R4-rep3-cp190-100x_Position011_10_cmle.ics	27	0	1	1	0.0
618	Feb25-FISH2-3R4-rep3-cp190-100x_Position011_10_cmle.ics	28	0	1	1	0.0
619	Feb25-FISH2-3R4-rep3-cp190-100x_Position011_10_cmle.ics	30	0	1	1	3.1422100241115904
620	Feb25-FISH2-3R4-rep3-cp190-100x_Position011_10_cmle.ics	33	0	1	1	0.0
621	Feb25-FISH2-3R4-rep3-cp190-100x_Position011_10_cmle.ics	34	0	1	1	1.1763760451361116
622	Feb25-FISH2-3R4-rep3-cp190-100x_Position011_10_cmle.ics	35	0	1	1	6.880360487206923
623	Feb25-FISH2-3R4-rep3-cp190-100x_Position011_10_cmle.ics	35	0	1	2	6.24363447271075
624	Feb25-FISH2-3R4-rep3-cp190-100x_Position011_10_cmle.ics	38	0	1	1	0.0
625	Feb25-FISH2-3R4-rep3-cp190-100x_Position011_10_cmle.ics	39	0	1	1	3.780528438469898
626	Feb25-FISH2-3R4-rep3-cp190-100x_Position011_10_cmle.ics	39	0	1	2	6.760128329434143
627	Feb25-FISH2-3R4-rep3-cp190-100x_Position011_10_cmle.ics	43	0	1	1	1.4903888148537288
628	Feb25-FISH2-3R4-rep3-cp190-100x_Position011_10_cmle.ics	43	0	1	2	0.0
629	Feb25-FISH2-3R4-rep3-cp190-100x_Position011_10_cmle.ics	44	0	1	1	0.41270001764292574
630	Feb25-FISH2-3R4-rep3-cp190-100x_Position011_10_cmle.ics	45	0	1	1	0.0
631	Feb25-FISH2-3R4-rep3-cp190-100x_Position011_10_cmle.ics	46	0	1	1	4.235205117433541
632	Feb25-FISH2-3R4-rep3-cp190-100x_Position011_10_cmle.ics	49	0	1	1	1.3625635475001732
633	Feb25-FISH2-3R4-rep3-cp190-100x_Position011_10_cmle.ics	50	0	1	1	0.0
634	Feb25-FISH2-3R4-rep3-cp190-100x_Position011_10_cmle.ics	51	0	1	1	0.0
635	Feb25-FISH2-3R4-rep3-cp190-100x_Position011_10_cmle.ics	52	0	1	1	0.0
636	Feb25-FISH2-3R4-rep3-cp190-100x_Position011_10_cmle.ics	53	0	1	1	0.0
637	Feb25-FISH2-3R4-rep3-cp190-100x_Position011_10_cmle.ics	54	0	1	1	0.0
638	Feb25-FISH2-3R4-rep3-cp190-100x_Position011_10_cmle.ics	56	0	1	1	0.0
639	Feb25-FISH2-3R4-rep3-cp190-100x_Position011_10_cmle.ics	57	0	1	1	1.1349250485180458
640	Feb25-FISH2-3R4-rep3-cp190-100x_Position012_11_cmle.ics	1	0	1	1	0.0
641	Feb25-FISH2-3R4-rep3-cp190-100x_Position012_11_cmle.ics	3	0	1	1	5.694668874477237
642	Feb25-FISH2-3R4-rep3-cp190-100x_Position012_11_cmle.ics	5	0	1	1	0.0
643	Feb25-FISH2-3R4-rep3-cp190-100x_Position012_11_cmle.ics	7	0	1	1	0.0
644	Feb25-FISH2-3R4-rep3-cp190-100x_Position012_11_cmle.ics	9	0	1	1	0.0
645	Feb25-FISH2-3R4-rep3-cp190-100x_Position012_11_cmle.ics	10	0	1	1	1.1672919242844824
646	Feb25-FISH2-3R4-rep3-cp190-100x_Position012_11_cmle.ics	10	0	2	1	3.5286232690278134
647	Feb25-FISH2-3R4-rep3-cp190-100x_Position012_11_cmle.ics	13	0	1	1	2.5306896009843247
648	Feb25-FISH2-3R4-rep3-cp190-100x_Position012_11_cmle.ics	15	0	1	1	3.4590564675231312
649	Feb25-FISH2-3R4-rep3-cp190-100x_Position012_11_cmle.ics	15	0	1	2	6.726177426767472
650	Feb25-FISH2-3R4-rep3-cp190-100x_Position012_11_cmle.ics	17	0	1	1	6.586397899222867
651	Feb25-FISH2-3R4-rep3-cp190-100x_Position012_11_cmle.ics	17	0	2	1	0.0
652	Feb25-FISH2-3R4-rep3-cp190-100x_Position012_11_cmle.ics	21	0	1	1	4.9125434030939195
653	Feb25-FISH2-3R4-rep3-cp190-100x_Position012_11_cmle.ics	22	0	1	1	0.0
654	Feb25-FISH2-3R4-rep3-cp190-100x_Position012_11_cmle.ics	24	0	1	1	0.8318234787411565
655	Feb25-FISH2-3R4-rep3-cp190-100x_Position012_11_cmle.ics	25	0	1	1	7.576165232989101
656	Feb25-FISH2-3R4-rep3-cp190-100x_Position012_11_cmle.ics	25	0	1	2	7.163050537267237
657	Feb25-FISH2-3R4-rep3-cp190-100x_Position012_11_cmle.ics	25	0	2	1	6.145338563929721
658	Feb25-FISH2-3R4-rep3-cp190-100x_Position012_11_cmle.ics	25	0	2	2	5.261925224947303
659	Feb25-FISH2-3R4-rep3-cp190-100x_Position012_11_cmle.ics	26	0	1	1	3.5914169347488767
660	Feb25-FISH2-3R4-rep3-cp190-100x_Position012_11_cmle.ics	27	0	1	1	4.9319378856417
661	Feb25-FISH2-3R4-rep3-cp190-100x_Position012_11_cmle.ics	28	0	1	1	0.0
662	Feb25-FISH2-3R4-rep3-cp190-100x_Position012_11_cmle.ics	29	0	1	1	3.939108991970444
663	Feb25-FISH2-3R4-rep3-cp190-100x_Position012_11_cmle.ics	30	0	1	1	0.0
664	Feb25-FISH2-3R4-rep3-cp190-100x_Position012_11_cmle.ics	33	0	1	1	0.0
665	Feb25-FISH2-3R4-rep3-cp190-100x_Position012_11_cmle.ics	34	0	1	1	0.0
666	Feb25-FISH2-3R4-rep3-cp190-100x_Position012_11_cmle.ics	35	0	1	1	0.0
667	Feb25-FISH2-3R4-rep3-cp190-100x_Position012_11_cmle.ics	36	0	1	1	2.5170922797048796
668	Feb25-FISH2-3R4-rep3-cp190-100x_Position012_11_cmle.ics	37	0	1	1	0.0
669	Feb25-FISH2-3R4-rep3-cp190-100x_Position012_11_cmle.ics	38	0	1	1	0.0
670	Feb25-FISH2-3R4-rep3-cp190-100x_Position012_11_cmle.ics	39	0	1	1	0.0
671	Feb25-FISH2-3R4-rep3-cp190-100x_Position012_11_cmle.ics	40	0	1	1	1.5782740824160237
672	Feb25-FISH2-3R4-rep3-cp190-100x_Position012_11_cmle.ics	41	0	1	1	2.0479653622195015
673	Feb25-FISH2-3R4-rep3-cp190-100x_Position012_11_cmle.ics	41	0	2	1	2.2152612910684377
674	Feb25-FISH2-3R4-rep3-cp190-100x_Position012_11_cmle.ics	42	0	1	1	1.4930362603455627
675	Feb25-FISH2-3R4-rep3-cp190-100x_Position012_11_cmle.ics	43	0	1	1	0.7540056732031717
676	Feb25-FISH2-3R4-rep3-cp190-100x_Position013_12_cmle.ics	1	0	1	1	4.239808897989352
677	Feb25-FISH2-3R4-rep3-cp190-100x_Position013_12_cmle.ics	3	0	1	1	4.1091397330691946
678	Feb25-FISH2-3R4-rep3-cp190-100x_Position013_12_cmle.ics	4	0	1	1	3.7416857497471794
679	Feb25-FISH2-3R4-rep3-cp190-100x_Position013_12_cmle.ics	5	0	1	1	0.0
680	Feb25-FISH2-3R4-rep3-cp190-100x_Position013_12_cmle.ics	6	0	1	1	2.9520116106917187
681	Feb25-FISH2-3R4-rep3-cp190-100x_Position013_12_cmle.ics	6	0	2	1	0.0
682	Feb25-FISH2-3R4-rep3-cp190-100x_Position013_12_cmle.ics	8	0	1	1	0.0
683	Feb25-FISH2-3R4-rep3-cp190-100x_Position013_12_cmle.ics	9	0	1	1	0.0
684	Feb25-FISH2-3R4-rep3-cp190-100x_Position013_12_cmle.ics	11	0	1	1	5.874596085296194
685	Feb25-FISH2-3R4-rep3-cp190-100x_Position013_12_cmle.ics	11	0	1	2	3.6676661866022737
686	Feb25-FISH2-3R4-rep3-cp190-100x_Position013_12_cmle.ics	11	0	2	1	2.7238982782039884
687	Feb25-FISH2-3R4-rep3-cp190-100x_Position013_12_cmle.ics	11	0	2	2	5.276588051664454
688	Feb25-FISH2-3R4-rep3-cp190-100x_Position013_12_cmle.ics	11	0	3	1	0.10317500441073144
689	Feb25-FISH2-3R4-rep3-cp190-100x_Position013_12_cmle.ics	11	0	3	2	6.256353954561947
690	Feb25-FISH2-3R4-rep3-cp190-100x_Position013_12_cmle.ics	12	0	1	1	5.692418483650877
691	Feb25-FISH2-3R4-rep3-cp190-100x_Position013_12_cmle.ics	14	0	1	1	0.23070632344123612
692	Feb25-FISH2-3R4-rep3-cp190-100x_Position013_12_cmle.ics	17	0	1	1	0.9378659497950863
693	Feb25-FISH2-3R4-rep3-cp190-100x_Position013_12_cmle.ics	18	0	1	1	0.23070632344123612
694	Feb25-FISH2-3R4-rep3-cp190-100x_Position013_12_cmle.ics	19	0	1	1	0.0
695	Feb25-FISH2-3R4-rep3-cp190-100x_Position013_12_cmle.ics	20	0	1	1	0.0
696	Feb25-FISH2-3R4-rep3-cp190-100x_Position013_12_cmle.ics	22	0	1	1	4.724317173710155
697	Feb25-FISH2-3R4-rep3-cp190-100x_Position013_12_cmle.ics	24	0	1	1	0.0
698	Feb25-FISH2-3R4-rep3-cp190-100x_Position013_12_cmle.ics	25	0	1	1	1.5099594298046763
699	Feb25-FISH2-3R4-rep3-cp190-100x_Position013_12_cmle.ics	26	0	1	1	2.9920751279112117
700	Feb25-FISH2-3R4-rep3-cp190-100x_Position013_12_cmle.ics	27	0	1	1	0.0
701	Feb25-FISH2-3R4-rep3-cp190-100x_Position013_12_cmle.ics	28	0	1	1	0.0
702	Feb25-FISH2-3R4-rep3-cp190-100x_Position013_12_cmle.ics	29	0	1	1	0.0
703	Feb25-FISH2-3R4-rep3-cp190-100x_Position013_12_cmle.ics	30	0	1	1	0.0
704	Feb25-FISH2-3R4-rep3-cp190-100x_Position013_12_cmle.ics	30	0	2	1	0.9733510449106972
705	Feb25-FISH2-3R4-rep3-cp190-100x_Position013_12_cmle.ics	31	0	1	1	2.3185698555905097
706	Feb25-FISH2-3R4-rep3-cp190-100x_Position013_12_cmle.ics	33	0	1	1	0.0
707	Feb25-FISH2-3R4-rep3-cp190-100x_Position013_12_cmle.ics	34	0	1	1	4.334578285086983
708	Feb25-FISH2-3R4-rep3-cp190-100x_Position013_12_cmle.ics	34	0	1	2	5.038190908684128
709	Feb25-FISH2-3R4-rep3-cp190-100x_Position013_12_cmle.ics	35	0	1	1	0.0
710	Feb25-FISH2-3R4-rep3-cp190-100x_Position013_12_cmle.ics	38	0	1	1	0.0
711	Feb25-FISH2-3R4-rep3-cp190-100x_Position013_12_cmle.ics	40	0	1	1	0.0
712	Feb25-FISH2-3R4-rep3-cp190-100x_Position013_12_cmle.ics	42	0	1	1	1.0317500441073144
713	Feb25-FISH2-3R4-rep3-cp190-100x_Position013_12_cmle.ics	44	0	1	1	0.0
714	Feb25-FISH2-3R4-rep3-cp190-100x_Position013_12_cmle.ics	45	0	1	1	0.0
715	Feb25-FISH2-3R4-rep3-cp190-100x_Position013_12_cmle.ics	46	0	1	1	3.0929468951170653
716	Feb25-FISH2-3R4-rep3-cp190-100x_Position013_12_cmle.ics	46	0	2	1	0.10317500441073144
717	Feb25-FISH2-3R4-rep3-cp190-100x_Position013_12_cmle.ics	48	0	1	1	0.1459114905355603
718	Feb25-FISH2-3R4-rep3-cp190-100x_Position013_12_cmle.ics	49	0	1	1	0.0
719	Feb25-FISH2-3R4-rep3-cp190-100x_Position013_12_cmle.ics	49	0	2	1	1.9674502410895784
720	Feb25-FISH2-3R4-rep3-cp190-100x_Position013_12_cmle.ics	51	0	1	1	0.0
721	Feb25-FISH2-3R4-rep3-cp190-100x_Position013_12_cmle.ics	52	0	1	1	1.3318330934235014
722	Feb25-FISH2-3R4-rep3-cp190-100x_Position013_12_cmle.ics	53	0	1	1	0.0
723	Feb25-FISH2-3R4-rep3-cp190-100x_Position013_12_cmle.ics	54	0	1	1	0.0
724	Feb25-FISH2-3R4-rep3-cp190-100x_Position013_12_cmle.ics	56	0	1	1	0.0
725	Feb25-FISH2-3R4-rep3-cp190-100x_Position013_12_cmle.ics	57	0	1	1	2.8286990106814067
726	Feb25-FISH2-3R4-rep3-cp190-100x_Position013_12_cmle.ics	59	0	1	1	0.0
727	Feb25-FISH2-3R4-rep3-cp190-100x_Position014_13_cmle.ics	1	0	1	1	0.0
728	Feb25-FISH2-3R4-rep3-cp190-100x_Position014_13_cmle.ics	1	0	2	1	0.6921189703237084
729	Feb25-FISH2-3R4-rep3-cp190-100x_Position014_13_cmle.ics	3	0	1	1	0.3720027687491155
730	Feb25-FISH2-3R4-rep3-cp190-100x_Position014_13_cmle.ics	4	0	1	1	1.3674525754473628
731	Feb25-FISH2-3R4-rep3-cp190-100x_Position014_13_cmle.ics	6	0	1	1	5.82232194751123
732	Feb25-FISH2-3R4-rep3-cp190-100x_Position014_13_cmle.ics	7	0	1	1	0.0
733	Feb25-FISH2-3R4-rep3-cp190-100x_Position014_13_cmle.ics	8	0	1	1	0.0
734	Feb25-FISH2-3R4-rep3-cp190-100x_Position014_13_cmle.ics	9	0	1	1	2.133575794157153
735	Feb25-FISH2-3R4-rep3-cp190-100x_Position014_13_cmle.ics	10	0	1	1	0.0
736	Feb25-FISH2-3R4-rep3-cp190-100x_Position014_13_cmle.ics	10	0	2	1	0.0
737	Feb25-FISH2-3R4-rep3-cp190-100x_Position014_13_cmle.ics	13	0	1	1	4.684787419775348
738	Feb25-FISH2-3R4-rep3-cp190-100x_Position014_13_cmle.ics	15	0	1	1	0.0
739	Feb25-FISH2-3R4-rep3-cp190-100x_Position014_13_cmle.ics	16	0	1	1	0.928575039696583
740	Feb25-FISH2-3R4-rep3-cp190-100x_Position014_13_cmle.ics	17	0	1	1	0.0
741	Feb25-FISH2-3R4-rep3-cp190-100x_Position014_13_cmle.ics	18	0	1	1	3.0080424373471333
742	Feb25-FISH2-3R4-rep3-cp190-100x_Position014_13_cmle.ics	18	0	1	2	0.0
743	Feb25-FISH2-3R4-rep3-cp190-100x_Position014_13_cmle.ics	19	0	1	1	0.0
744	Feb25-FISH2-3R4-rep3-cp190-100x_Position014_13_cmle.ics	19	0	1	2	3.8880198851093555
745	Feb25-FISH2-3R4-rep3-cp190-100x_Position014_13_cmle.ics	20	0	1	1	0.0
746	Feb25-FISH2-3R4-rep3-cp190-100x_Position014_13_cmle.ics	22	0	1	1	0.0
747	Feb25-FISH2-3R4-rep3-cp190-100x_Position014_13_cmle.ics	23	0	1	1	0.0
748	Feb25-FISH2-3R4-rep3-cp190-100x_Position014_13_cmle.ics	24	0	1	1	0.0
749	Feb25-FISH2-3R4-rep3-cp190-100x_Position014_13_cmle.ics	25	0	1	1	0.0
750	Feb25-FISH2-3R4-rep3-cp190-100x_Position014_13_cmle.ics	28	0	1	1	0.4773698211006071
751	Feb25-FISH2-3R4-rep3-cp190-100x_Position014_13_cmle.ics	29	0	1	1	4.540872485943002
752	Feb25-FISH2-3R4-rep3-cp190-100x_Position014_13_cmle.ics	29	0	1	2	4.71649185851833
753	Feb25-FISH2-3R4-rep3-cp190-100x_Position014_13_cmle.ics	31	0	1	1	3.0408901053216377
754	Feb25-FISH2-3R4-rep3-cp190-100x_Position014_13_cmle.ics	32	0	1	1	1.3157503800483568
755	Feb25-FISH2-3R4-rep3-cp190-100x_Position014_13_cmle.ics	33	0	1	1	0.5158750220536572
756	Feb25-FISH2-3R4-rep3-cp190-100x_Position014_13_cmle.ics	34	0	1	1	0.0
757	Feb25-FISH2-3R4-rep3-cp190-100x_Position014_13_cmle.ics	35	0	1	1	0.7295574526778015
758	Feb25-FISH2-3R4-rep3-cp190-100x_Position014_13_cmle.ics	39	0	1	1	3.639994957395012
759	Feb25-FISH2-3R4-rep3-cp190-100x_Position014_13_cmle.ics	39	0	1	2	6.5454446277473854
760	Feb25-FISH2-3R4-rep3-cp190-100x_Position014_13_cmle.ics	39	0	2	1	1.860013843745577
761	Feb25-FISH2-3R4-rep3-cp190-100x_Position014_13_cmle.ics	39	0	2	2	7.225497566414151
762	Feb25-FISH2-3R4-rep3-cp190-100x_Position014_13_cmle.ics	40	0	1	1	2.65996541320964
763	Feb25-FISH2-3R4-rep3-cp190-100x_Position014_13_cmle.ics	40	0	1	2	6.646806953165832
764	Feb25-FISH2-3R4-rep3-cp190-100x_Position014_13_cmle.ics	40	0	2	1	0.10317500441073144
765	Feb25-FISH2-3R4-rep3-cp190-100x_Position014_13_cmle.ics	40	0	2	2	7.97634280428873
766	Feb25-FISH2-3R4-rep3-cp190-100x_Position014_13_cmle.ics	40	0	3	1	8.543311551006326
767	Feb25-FISH2-3R4-rep3-cp190-100x_Position014_13_cmle.ics	40	0	3	2	0.0
768	Feb25-FISH2-3R4-rep3-cp190-100x_Position014_13_cmle.ics	42	0	1	1	0.0
769	Feb25-FISH2-3R4-rep3-cp190-100x_Position014_13_cmle.ics	43	0	1	1	4.614126468824722
770	Feb25-FISH2-3R4-rep3-cp190-100x_Position014_13_cmle.ics	44	0	1	1	0.0
771	Feb25-FISH2-3R4-rep3-cp190-100x_Position014_13_cmle.ics	45	0	1	1	6.367661703278787
772	Feb25-FISH2-3R4-rep3-cp190-100x_Position014_13_cmle.ics	46	0	1	1	3.404775145554137
773	Feb25-FISH2-3R4-rep3-cp190-100x_Position014_13_cmle.ics	49	0	1	1	0.0
774	Feb25-FISH2-3R4-rep3-cp190-100x_Position014_13_cmle.ics	51	0	1	1	0.1459114905355603
775	Feb25-FISH2-3R4-rep3-cp190-100x_Position014_13_cmle.ics	51	0	1	2	3.808582007096964
776	Feb25-FISH2-3R4-rep3-cp190-100x_Position014_13_cmle.ics	52	0	1	1	4.579389765487785
777	Feb25-FISH2-3R4-rep3-cp190-100x_Position014_13_cmle.ics	52	0	1	2	6.673370161626752
778	Feb25-FISH2-3R4-rep3-cp190-100x_Position014_13_cmle.ics	53	0	1	1	1.4199491695140265
779	Feb25-FISH2-3R4-rep3-cp190-100x_Position014_13_cmle.ics	54	0	1	1	0.23070632344123612
780	Feb25-FISH2-3R4-rep3-cp190-100x_Position014_13_cmle.ics	55	0	1	1	2.611500343218018
781	Feb25-FISH2-3R4-rep3-cp190-100x_Position014_13_cmle.ics	57	0	1	1	0.0
782	Feb25-FISH2-3R4-rep3-cp190-100x_Position014_13_cmle.ics	58	0	1	1	7.485356195402932
783	Feb25-FISH2-3R4-rep3-cp190-100x_Position014_13_cmle.ics	61	0	1	1	0.0
784	Feb25-FISH2-3R4-rep3-cp190-100x_Position014_13_cmle.ics	63	0	1	1	0.20635000882146287
785	Feb25-FISH2-3R4-rep3-cp190-100x_Position014_13_cmle.ics	67	0	1	1	5.306972845701734
786	Feb25-FISH2-3R4-rep3-cp190-100x_Position014_13_cmle.ics	69	0	1	1	0.0
787	Feb25-FISH2-3R4-rep3-cp190-100x_Position015_14_cmle.ics	1	0	1	1	1.0703829119356776
788	Feb25-FISH2-3R4-rep3-cp190-100x_Position015_14_cmle.ics	2	0	1	1	4.595240359508616
789	Feb25-FISH2-3R4-rep3-cp190-100x_Position015_14_cmle.ics	3	0	1	1	6.609255842474091
790	Feb25-FISH2-3R4-rep3-cp190-100x_Position015_14_cmle.ics	4	0	1	1	0.0
791	Feb25-FISH2-3R4-rep3-cp190-100x_Position015_14_cmle.ics	6	0	1	1	0.0
792	Feb25-FISH2-3R4-rep3-cp190-100x_Position015_14_cmle.ics	7	0	1	1	3.205074676419263
793	Feb25-FISH2-3R4-rep3-cp190-100x_Position015_14_cmle.ics	8	0	1	1	4.393123356250656
794	Feb25-FISH2-3R4-rep3-cp190-100x_Position015_14_cmle.ics	8	0	1	2	0.3095250132321943
795	Feb25-FISH2-3R4-rep3-cp190-100x_Position015_14_cmle.ics	9	0	1	1	0.0
796	Feb25-FISH2-3R4-rep3-cp190-100x_Position015_14_cmle.ics	11	0	1	1	4.57081456918517
797	Feb25-FISH2-3R4-rep3-cp190-100x_Position015_14_cmle.ics	13	0	1	1	1.9147436595932399
798	Feb25-FISH2-3R4-rep3-cp190-100x_Position015_14_cmle.ics	13	0	2	1	0.0
799	Feb25-FISH2-3R4-rep3-cp190-100x_Position015_14_cmle.ics	14	0	1	1	0.0
800	Feb25-FISH2-3R4-rep3-cp190-100x_Position015_14_cmle.ics	15	0	1	1	4.1368741686353205
801	Feb25-FISH2-3R4-rep3-cp190-100x_Position015_14_cmle.ics	16	0	1	1	0.622541700711641
802	Feb25-FISH2-3R4-rep3-cp190-100x_Position015_14_cmle.ics	17	0	1	1	0.0
803	Feb25-FISH2-3R4-rep3-cp190-100x_Position015_14_cmle.ics	18	0	1	1	0.4377344716066809
804	Feb25-FISH2-3R4-rep3-cp190-100x_Position015_14_cmle.ics	19	0	1	1	0.2918229810711206
805	Feb25-FISH2-3R4-rep3-cp190-100x_Position015_14_cmle.ics	20	0	1	1	0.0
806	Feb25-FISH2-3R4-rep3-cp190-100x_Position015_14_cmle.ics	21	0	1	1	0.6275890508929507
807	Feb25-FISH2-3R4-rep3-cp190-100x_Position015_14_cmle.ics	22	0	1	1	0.23070632344123612
808	Feb25-FISH2-3R4-rep3-cp190-100x_Position015_14_cmle.ics	23	0	1	1	0.0
809	Feb25-FISH2-3R4-rep3-cp190-100x_Position015_14_cmle.ics	24	0	1	1	4.6579615927761555
810	Feb25-FISH2-3R4-rep3-cp190-100x_Position015_14_cmle.ics	24	0	1	2	1.5009357274113917
811	Feb25-FISH2-3R4-rep3-cp190-100x_Position015_14_cmle.ics	24	0	1	3	0.0
812	Feb25-FISH2-3R4-rep3-cp190-100x_Position015_14_cmle.ics	24	0	2	1	6.764028774813164
813	Feb25-FISH2-3R4-rep3-cp190-100x_Position015_14_cmle.ics	24	0	2	2	1.2105610395370967
814	Feb25-FISH2-3R4-rep3-cp190-100x_Position015_14_cmle.ics	24	0	2	3	1.963038337813582
815	Feb25-FISH2-3R4-rep3-cp190-100x_Position015_14_cmle.ics	25	0	1	1	0.0
816	Feb25-FISH2-3R4-rep3-cp190-100x_Position015_14_cmle.ics	26	0	1	1	4.898438182454136
817	Feb25-FISH2-3R4-rep3-cp190-100x_Position015_14_cmle.ics	28	0	1	1	0.0
818	Feb25-FISH2-3R4-rep3-cp190-100x_Position015_14_cmle.ics	29	0	1	1	0.0
819	Feb25-FISH2-3R4-rep3-cp190-100x_Position015_14_cmle.ics	30	0	1	1	0.0
820	Feb25-FISH2-3R4-rep3-cp190-100x_Position015_14_cmle.ics	30	0	1	2	2.4122417731431285
821	Feb25-FISH2-3R4-rep3-cp190-100x_Position015_14_cmle.ics	30	0	2	1	2.2698500970360915
822	Feb25-FISH2-3R4-rep3-cp190-100x_Position015_14_cmle.ics	30	0	2	2	0.0
823	Feb25-FISH2-3R4-rep3-cp190-100x_Position015_14_cmle.ics	31	0	1	1	6.542466878239129
824	Feb25-FISH2-3R4-rep3-cp190-100x_Position015_14_cmle.ics	32	0	1	1	1.663646957482313
825	Feb25-FISH2-3R4-rep3-cp190-100x_Position015_14_cmle.ics	33	0	1	1	0.10317500441073144
826	Feb25-FISH2-3R4-rep3-cp190-100x_Position015_14_cmle.ics	34	0	1	1	3.682155707514362
827	Feb25-FISH2-3R4-rep3-cp190-100x_Position015_14_cmle.ics	35	0	1	1	0.0
828	Feb25-FISH2-3R4-rep3-cp190-100x_Position015_14_cmle.ics	36	0	1	1	0.0
829	Feb25-FISH2-3R4-rep3-cp190-100x_Position015_14_cmle.ics	37	0	1	1	0.0
830	Feb25-FISH2-3R4-rep3-cp190-100x_Position015_14_cmle.ics	38	0	1	1	0.0
831	Feb25-FISH2-3R4-rep3-cp190-100x_Position015_14_cmle.ics	39	0	1	1	2.080528528325214
832	Feb25-FISH2-3R4-rep3-cp190-100x_Position015_14_cmle.ics	40	0	1	1	0.10317500441073144
833	Feb25-FISH2-3R4-rep3-cp190-100x_Position015_14_cmle.ics	42	0	1	1	0.3095250132321943
834	Feb25-FISH2-3R4-rep3-cp190-100x_Position015_14_cmle.ics	45	0	1	1	0.0
835	Feb25-FISH2-3R4-rep3-cp190-100x_Position015_14_cmle.ics	46	0	1	1	1.663646957482313
836	Feb25-FISH2-3R4-rep3-cp190-100x_Position015_14_cmle.ics	47	0	1	1	3.4400178579481517
837	Feb25-FISH2-3R4-rep3-cp190-100x_Position015_14_cmle.ics	47	0	2	1	5.455276360387463
838	Feb25-FISH2-3R4-rep3-cp190-100x_Position015_14_cmle.ics	48	0	1	1	0.9228252937649445
839	Feb25-FISH2-3R4-rep3-cp190-100x_Position015_14_cmle.ics	50	0	1	1	5.357670489243957
840	Feb25-FISH2-3R4-rep3-cp190-100x_Position015_14_cmle.ics	51	0	1	1	2.6304568040267062
841	Feb25-FISH2-3R4-rep3-cp190-100x_Position015_14_cmle.ics	52	0	1	1	0.10317500441073144
842	Feb25-FISH2-3R4-rep3-cp190-100x_Position015_14_cmle.ics	53	0	1	1	0.0
843	Feb25-FISH2-3R4-rep3-cp190-100x_Position015_14_cmle.ics	54	0	1	1	2.0323118942819596
844	Feb25-FISH2-3R4-rep3-cp190-100x_Position015_14_cmle.ics	55	0	1	1	0.0
845	Feb25-FISH2-3R4-rep3-cp190-100x_Position015_14_cmle.ics	56	0	1	1	1.2076324649147852
846	Feb25-FISH2-3R4-rep3-cp190-100x_Position015_14_cmle.ics	57	0	1	1	3.527108236290176
847	Feb25-FISH2-3R4-rep3-cp190-100x_Position015_14_cmle.ics	59	0	1	1	4.665746643292031
848	Feb25-FISH2-3R4-rep3-cp190-100x_Position015_14_cmle.ics	62	0	1	1	0.0
849	Feb25-FISH2-3R4-rep3-cp190-100x_Position015_14_cmle.ics	62	0	1	2	3.5883978918040995
850	Feb25-FISH2-3R4-rep3-cp190-100x_Position015_14_cmle.ics	62	0	2	1	5.881839832710392
851	Feb25-FISH2-3R4-rep3-cp190-100x_Position015_14_cmle.ics	62	0	2	2	2.282494272621491
852	Feb25-FISH2-3R4-rep3-cp190-100x_Position016_15_cmle.ics	1	0	1	1	3.3914865930010683
853	Feb25-FISH2-3R4-rep3-cp190-100x_Position016_15_cmle.ics	3	0	1	1	4.783615376778247
854	Feb25-FISH2-3R4-rep3-cp190-100x_Position016_15_cmle.ics	4	0	1	1	1.7575561659098695
855	Feb25-FISH2-3R4-rep3-cp190-100x_Position016_15_cmle.ics	6	0	1	1	2.2311317600759266
856	Feb25-FISH2-3R4-rep3-cp190-100x_Position016_15_cmle.ics	8	0	1	1	0.32626801153583
857	Feb25-FISH2-3R4-rep3-cp190-100x_Position016_15_cmle.ics	10	0	1	1	0.10317500441073144
858	Feb25-FISH2-3R4-rep3-cp190-100x_Position016_15_cmle.ics	12	0	1	1	0.0
859	Feb25-FISH2-3R4-rep3-cp190-100x_Position016_15_cmle.ics	13	0	1	1	0.0
860	Feb25-FISH2-3R4-rep3-cp190-100x_Position016_15_cmle.ics	14	0	1	1	1.1535316172061805
861	Feb25-FISH2-3R4-rep3-cp190-100x_Position016_15_cmle.ics	15	0	1	1	0.0
862	Feb25-FISH2-3R4-rep3-cp190-100x_Position016_15_cmle.ics	16	0	1	1	4.205450708752978
863	Feb25-FISH2-3R4-rep3-cp190-100x_Position016_15_cmle.ics	21	0	1	1	1.2594114294931633
864	Feb25-FISH2-3R4-rep3-cp190-100x_Position016_15_cmle.ics	21	0	2	1	0.0
865	Feb25-FISH2-3R4-rep3-cp190-100x_Position016_15_cmle.ics	24	0	1	1	2.8277882282861992
866	Feb25-FISH2-3R4-rep3-cp190-100x_Position016_15_cmle.ics	25	0	1	1	0.0
867	Feb25-FISH2-3R4-rep3-cp190-100x_Position016_15_cmle.ics	28	0	1	1	0.10317500441073144
868	Feb25-FISH2-3R4-rep3-cp190-100x_Position016_15_cmle.ics	29	0	1	1	0.0
869	Feb25-FISH2-3R4-rep3-cp190-100x_Position016_15_cmle.ics	32	0	1	1	0.0
870	Feb25-FISH2-3R4-rep3-cp190-100x_Position016_15_cmle.ics	33	0	1	1	2.942581608373836
871	Feb25-FISH2-3R4-rep3-cp190-100x_Position016_15_cmle.ics	34	0	1	1	0.0
872	Feb25-FISH2-3R4-rep3-cp190-100x_Position016_15_cmle.ics	36	0	1	1	0.0
873	Feb25-FISH2-3R4-rep3-cp190-100x_Position016_15_cmle.ics	39	0	1	1	0.0
874	Feb25-FISH2-3R4-rep3-cp190-100x_Position016_15_cmle.ics	39	0	1	2	1.321284742879191
875	Feb25-FISH2-3R4-rep3-cp190-100x_Position016_15_cmle.ics	39	0	2	1	0.9733510449106972
876	Feb25-FISH2-3R4-rep3-cp190-100x_Position016_15_cmle.ics	39	0	2	2	0.0
877	Feb25-FISH2-3R4-rep3-cp190-100x_Position016_15_cmle.ics	40	0	1	1	0.0
878	Feb25-FISH2-3R4-rep3-cp190-100x_Position016_15_cmle.ics	41	0	1	1	1.4481301952605736
879	Feb25-FISH2-3R4-rep3-cp190-100x_Position016_15_cmle.ics	41	0	2	1	5.042925717030143
880	Feb25-FISH2-3R4-rep3-cp190-100x_Position016_15_cmle.ics	43	0	1	1	2.2224576109144727
881	Feb25-FISH2-3R4-rep3-cp190-100x_Position016_15_cmle.ics	44	0	1	1	0.0
882	Feb25-FISH2-3R4-rep3-cp190-100x_Position016_15_cmle.ics	47	0	1	1	0.9228252937649445
883	Feb25-FISH2-3R4-rep3-cp190-100x_Position016_15_cmle.ics	50	0	1	1	0.0
884	Feb25-FISH2-3R4-rep3-cp190-100x_Position016_15_cmle.ics	51	0	1	1	0.0
885	Feb25-FISH2-3R4-rep3-cp190-100x_Position016_15_cmle.ics	53	0	1	1	0.0
886	Feb25-FISH2-3R4-rep3-cp190-100x_Position016_15_cmle.ics	56	0	1	1	4.188678120966989
887	Feb25-FISH2-3R4-rep3-cp190-100x_Position016_15_cmle.ics	58	0	1	1	0.8318234787411565
888	Feb25-FISH2-3R4-rep3-cp190-100x_Position016_15_cmle.ics	59	0	1	1	0.0
889	Feb25-FISH2-3R4-rep3-cp190-100x_Position016_15_cmle.ics	60	0	1	1	4.527524468081282
890	Feb25-FISH2-3R4-rep3-cp190-100x_Position016_15_cmle.ics	60	0	1	2	5.841590722917209
891	Feb25-FISH2-3R4-rep3-cp190-100x_Position016_15_cmle.ics	62	0	1	1	0.32626801153583
892	Feb25-FISH2-3R4-rep3-cp190-100x_Position016_15_cmle.ics	63	0	1	1	1.0161559471409798
893	Feb25-FISH2-3R4-rep3-cp190-100x_Position016_15_cmle.ics	64	0	1	1	0.0
894	Feb25-FISH2-3R4-rep3-cp190-100x_Position016_15_cmle.ics	65	0	1	1	0.0
895	Feb25-FISH2-3R4-rep3-cp190-100x_Position016_15_cmle.ics	67	0	1	1	0.0
896	Feb25-FISH2-3R4-rep3-cp190-100x_Position016_15_cmle.ics	70	0	1	1	0.0
897	Feb25-FISH2-3R4-rep3-cp190-100x_Position016_15_cmle.ics	71	0	1	1	0.23070632344123612
898	Feb25-FISH2-3R4-rep3-cp190-100x_Position016_15_cmle.ics	71	0	2	1	3.085617948853594
899	Feb25-FISH2-3R4-rep3-cp190-100x_Position016_15_cmle.ics	73	0	1	1	6.271145543257622
900	Feb25-FISH2-3R4-rep3-cp190-100x_Position016_15_cmle.ics	74	0	1	1	1.4134044386525955
901	Feb25-FISH2-3R4-rep3-cp190-100x_Position017_16_cmle.ics	1	0	1	1	0.0
902	Feb25-FISH2-3R4-rep3-cp190-100x_Position017_16_cmle.ics	2	0	1	1	0.0
903	Feb25-FISH2-3R4-rep3-cp190-100x_Position017_16_cmle.ics	4	0	1	1	0.0
904	Feb25-FISH2-3R4-rep3-cp190-100x_Position017_16_cmle.ics	5	0	1	1	0.0
905	Feb25-FISH2-3R4-rep3-cp190-100x_Position017_16_cmle.ics	6	0	1	1	3.9273716367114324
906	Feb25-FISH2-3R4-rep3-cp190-100x_Position017_16_cmle.ics	7	0	1	1	0.0
907	Feb25-FISH2-3R4-rep3-cp190-100x_Position017_16_cmle.ics	8	0	1	1	1.2611313899024936
908	Feb25-FISH2-3R4-rep3-cp190-100x_Position017_16_cmle.ics	10	0	1	1	0.0
909	Feb25-FISH2-3R4-rep3-cp190-100x_Position017_16_cmle.ics	11	0	1	1	3.6542122925389906
910	Feb25-FISH2-3R4-rep3-cp190-100x_Position017_16_cmle.ics	11	0	1	2	0.10317500441073144
911	Feb25-FISH2-3R4-rep3-cp190-100x_Position017_16_cmle.ics	12	0	1	1	0.0
912	Feb25-FISH2-3R4-rep3-cp190-100x_Position017_16_cmle.ics	13	0	1	1	0.43046674663324214
913	Feb25-FISH2-3R4-rep3-cp190-100x_Position017_16_cmle.ics	13	0	1	2	5.6858695572677425
914	Feb25-FISH2-3R4-rep3-cp190-100x_Position017_16_cmle.ics	14	0	1	1	0.0
915	Feb25-FISH2-3R4-rep3-cp190-100x_Position017_16_cmle.ics	16	0	1	1	1.3229242629964544
916	Feb25-FISH2-3R4-rep3-cp190-100x_Position017_16_cmle.ics	17	0	1	1	0.0
917	Feb25-FISH2-3R4-rep3-cp190-100x_Position017_16_cmle.ics	21	0	1	1	4.768881356560392
918	Feb25-FISH2-3R4-rep3-cp190-100x_Position017_16_cmle.ics	24	0	1	1	0.1459114905355603
919	Feb25-FISH2-3R4-rep3-cp190-100x_Position017_16_cmle.ics	26	0	1	1	1.1872177544577784
920	Feb25-FISH2-3R4-rep3-cp190-100x_Position017_16_cmle.ics	26	0	2	1	0.0
921	Feb25-FISH2-3R4-rep3-cp190-100x_Position017_16_cmle.ics	27	0	1	1	0.0
922	Feb25-FISH2-3R4-rep3-cp190-100x_Position017_16_cmle.ics	27	0	1	2	1.809623133471384
923	Feb25-FISH2-3R4-rep3-cp190-100x_Position017_16_cmle.ics	28	0	1	1	0.0
924	Feb25-FISH2-3R4-rep3-cp190-100x_Position017_16_cmle.ics	29	0	1	1	0.0
925	Feb25-FISH2-3R4-rep3-cp190-100x_Position017_16_cmle.ics	31	0	1	1	0.0
926	Feb25-FISH2-3R4-rep3-cp190-100x_Position017_16_cmle.ics	33	0	1	1	0.0
927	Feb25-FISH2-3R4-rep3-cp190-100x_Position017_16_cmle.ics	34	0	1	1	0.0
928	Feb25-FISH2-3R4-rep3-cp190-100x_Position017_16_cmle.ics	35	0	1	1	0.0
929	Feb25-FISH2-3R4-rep3-cp190-100x_Position017_16_cmle.ics	38	0	1	1	0.10317500441073144
930	Feb25-FISH2-3R4-rep3-cp190-100x_Position017_16_cmle.ics	39	0	1	1	2.681844324889372
931	Feb25-FISH2-3R4-rep3-cp190-100x_Position017_16_cmle.ics	39	0	1	2	4.571321242331874
932	Feb25-FISH2-3R4-rep3-cp190-100x_Position017_16_cmle.ics	39	0	2	1	1.7856014761279655
933	Feb25-FISH2-3R4-rep3-cp190-100x_Position017_16_cmle.ics	39	0	2	2	6.232201801961519
934	Feb25-FISH2-3R4-rep3-cp190-100x_Position017_16_cmle.ics	40	0	1	1	0.0
935	Feb25-FISH2-3R4-rep3-cp190-100x_Position017_16_cmle.ics	41	0	1	1	0.0
936	Feb25-FISH2-3R4-rep3-cp190-100x_Position017_16_cmle.ics	42	0	1	1	0.0
937	Feb25-FISH2-3R4-rep3-cp190-100x_Position017_16_cmle.ics	43	0	1	1	1.0521827216106825
938	Feb25-FISH2-3R4-rep3-cp190-100x_Position017_16_cmle.ics	44	0	1	1	0.0
939	Feb25-FISH2-3R4-rep3-cp190-100x_Position017_16_cmle.ics	47	0	1	1	0.0
940	Feb25-FISH2-3R4-rep3-cp190-100x_Position017_16_cmle.ics	48	0	1	1	0.0
941	Feb25-FISH2-3R4-rep3-cp190-100x_Position017_16_cmle.ics	50	0	1	1	0.0
942	Feb25-FISH2-3R4-rep3-cp190-100x_Position017_16_cmle.ics	51	0	1	1	4.326787563105811
943	Feb25-FISH2-3R4-rep3-cp190-100x_Position017_16_cmle.ics	51	0	1	2	0.0
944	Feb25-FISH2-3R4-rep3-cp190-100x_Position017_16_cmle.ics	52	0	1	1	0.0
945	Feb25-FISH2-3R4-rep3-cp190-100x_Position017_16_cmle.ics	53	0	1	1	0.41270001764292574
946	Feb25-FISH2-3R4-rep3-cp190-100x_Position017_16_cmle.ics	55	0	1	1	0.10317500441073144
947	Feb25-FISH2-3R4-rep3-cp190-100x_Position017_16_cmle.ics	56	0	1	1	0.6952437723139506
948	Feb25-FISH2-3R4-rep3-cp190-100x_Position017_16_cmle.ics	56	0	1	2	1.1763760451361116
949	Feb25-FISH2-3R4-rep3-cp190-100x_Position017_16_cmle.ics	56	0	2	1	1.8889235943811362
950	Feb25-FISH2-3R4-rep3-cp190-100x_Position017_16_cmle.ics	56	0	2	2	0.0
951	Feb25-FISH2-3R4-rep3-cp190-100x_Position017_16_cmle.ics	58	0	1	1	0.0
952	Feb25-FISH2-3R4-rep3-cp190-100x_Position017_16_cmle.ics	59	0	1	1	4.799167345950905
953	Feb25-FISH2-3R4-rep3-cp190-100x_Position017_16_cmle.ics	60	0	1	1	5.130817345846269
954	Feb25-FISH2-3R4-rep3-cp190-100x_Position017_16_cmle.ics	62	0	1	1	0.928575039696583
955	Feb25-FISH2-3R4-rep3-cp190-100x_Position017_16_cmle.ics	66	0	1	1	3.162722469904529
956	Feb25-FISH2-3R4-rep3-cp190-100x_Position017_16_cmle.ics	67	0	1	1	0.0
957	Feb25-FISH2-3R4-rep3-cp190-100x_Position017_16_cmle.ics	68	0	1	1	2.2095572400377215
958	Feb25-FISH2-3R4-rep3-cp190-100x_Position017_16_cmle.ics	69	0	1	1	0.0
959	Feb25-FISH2-3R4-rep3-cp190-100x_Position017_16_cmle.ics	70	0	1	1	0.0
960	Feb25-FISH2-3R4-rep3-cp190-100x_Position017_16_cmle.ics	72	0	1	1	0.0
961	Feb25-FISH2-3R4-rep3-cp190-100x_Position017_16_cmle.ics	73	0	1	1	0.0
962	Feb25-FISH2-3R4-rep3-cp190-100x_Position017_16_cmle.ics	75	0	1	1	4.761062257753327
963	Feb25-FISH2-3R4-rep3-cp190-100x_Position017_16_cmle.ics	76	0	1	1	7.8075650560308345
964	Feb25-FISH2-3R4-rep3-cp190-100x_Position017_16_cmle.ics	77	0	1	1	0.0
965	Feb25-FISH2-3R4-rep3-cp190-100x_Position018_17_cmle.ics	1	0	1	1	2.6845335161438317
966	Feb25-FISH2-3R4-rep3-cp190-100x_Position018_17_cmle.ics	2	0	1	1	3.938809341740143
967	Feb25-FISH2-3R4-rep3-cp190-100x_Position018_17_cmle.ics	3	0	1	1	0.0
968	Feb25-FISH2-3R4-rep3-cp190-100x_Position018_17_cmle.ics	4	0	1	1	2.987911578997114
969	Feb25-FISH2-3R4-rep3-cp190-100x_Position018_17_cmle.ics	4	0	1	2	2.1399334314995464
970	Feb25-FISH2-3R4-rep3-cp190-100x_Position018_17_cmle.ics	5	0	1	1	5.712399683067334
971	Feb25-FISH2-3R4-rep3-cp190-100x_Position018_17_cmle.ics	5	0	1	2	5.64327216531118
972	Feb25-FISH2-3R4-rep3-cp190-100x_Position018_17_cmle.ics	6	0	1	1	4.805571462751271
973	Feb25-FISH2-3R4-rep3-cp190-100x_Position018_17_cmle.ics	7	0	1	1	0.1459114905355603
974	Feb25-FISH2-3R4-rep3-cp190-100x_Position018_17_cmle.ics	8	0	1	1	4.70370222951138
975	Feb25-FISH2-3R4-rep3-cp190-100x_Position018_17_cmle.ics	8	0	1	2	7.766244704269352
976	Feb25-FISH2-3R4-rep3-cp190-100x_Position018_17_cmle.ics	8	0	2	1	0.0
977	Feb25-FISH2-3R4-rep3-cp190-100x_Position018_17_cmle.ics	8	0	2	2	7.958952882639233
978	Feb25-FISH2-3R4-rep3-cp190-100x_Position018_17_cmle.ics	9	0	1	1	2.230862239013498
979	Feb25-FISH2-3R4-rep3-cp190-100x_Position018_17_cmle.ics	10	0	1	1	3.143029695154554
980	Feb25-FISH2-3R4-rep3-cp190-100x_Position018_17_cmle.ics	11	0	1	1	0.0
981	Feb25-FISH2-3R4-rep3-cp190-100x_Position018_17_cmle.ics	12	0	1	1	0.0
982	Feb25-FISH2-3R4-rep3-cp190-100x_Position018_17_cmle.ics	14	0	1	1	0.0
983	Feb25-FISH2-3R4-rep3-cp190-100x_Position018_17_cmle.ics	16	0	1	1	2.7090213014261812
984	Feb25-FISH2-3R4-rep3-cp190-100x_Position018_17_cmle.ics	18	0	1	1	0.0
985	Feb25-FISH2-3R4-rep3-cp190-100x_Position018_17_cmle.ics	21	0	1	1	0.1459114905355603
986	Feb25-FISH2-3R4-rep3-cp190-100x_Position018_17_cmle.ics	22	0	1	1	4.38270034605128
987	Feb25-FISH2-3R4-rep3-cp190-100x_Position018_17_cmle.ics	24	0	1	1	0.0
988	Feb25-FISH2-3R4-rep3-cp190-100x_Position018_17_cmle.ics	25	0	1	1	1.6593578015351134
989	Feb25-FISH2-3R4-rep3-cp190-100x_Position018_17_cmle.ics	26	0	1	1	4.3779721351120084
990	Feb25-FISH2-3R4-rep3-cp190-100x_Position018_17_cmle.ics	26	0	2	1	0.0
991	Feb25-FISH2-3R4-rep3-cp190-100x_Position018_17_cmle.ics	28	0	1	1	0.0
992	Feb25-FISH2-3R4-rep3-cp190-100x_Position018_17_cmle.ics	31	0	1	1	0.0
993	Feb25-FISH2-3R4-rep3-cp190-100x_Position018_17_cmle.ics	32	0	1	1	0.0
994	Feb25-FISH2-3R4-rep3-cp190-100x_Position018_17_cmle.ics	33	0	1	1	5.300891626075897
995	Feb25-FISH2-3R4-rep3-cp190-100x_Position018_17_cmle.ics	33	0	1	2	4.0333131067212
996	Feb25-FISH2-3R4-rep3-cp190-100x_Position018_17_cmle.ics	34	0	1	1	0.0
997	Feb25-FISH2-3R4-rep3-cp190-100x_Position018_17_cmle.ics	35	0	1	1	3.603247378240755
998	Feb25-FISH2-3R4-rep3-cp190-100x_Position018_17_cmle.ics	36	0	1	1	0.0
999	Feb25-FISH2-3R4-rep3-cp190-100x_Position018_17_cmle.ics	37	0	1	1	0.0
1000	Feb25-FISH2-3R4-rep3-cp190-100x_Position018_17_cmle.ics	40	0	1	1	5.108986193385016
1001	Feb25-FISH2-3R4-rep3-cp190-100x_Position018_17_cmle.ics	41	0	1	1	0.0
1002	Feb25-FISH2-3R4-rep3-cp190-100x_Position018_17_cmle.ics	41	0	1	2	0.6579400592266399
1003	Feb25-FISH2-3R4-rep3-cp190-100x_Position018_17_cmle.ics	41	0	2	1	0.5556144027286182
1004	Feb25-FISH2-3R4-rep3-cp190-100x_Position018_17_cmle.ics	41	0	2	2	0.0
1005	Feb25-FISH2-3R4-rep3-cp190-100x_Position018_17_cmle.ics	42	0	1	1	0.0
1006	Feb25-FISH2-3R4-rep3-cp190-100x_Position018_17_cmle.ics	45	0	1	1	2.2838760807508103
1007	Feb25-FISH2-3R4-rep3-cp190-100x_Position018_17_cmle.ics	48	0	1	1	0.0
1008	Feb25-FISH2-3R4-rep3-cp190-100x_Position018_17_cmle.ics	48	0	1	2	5.2691842513633755
1009	Feb25-FISH2-3R4-rep3-cp190-100x_Position018_17_cmle.ics	48	0	2	1	6.100781940108935
1010	Feb25-FISH2-3R4-rep3-cp190-100x_Position018_17_cmle.ics	48	0	2	2	3.8300029184640096
1011	Feb25-FISH2-3R4-rep3-cp190-100x_Position018_17_cmle.ics	49	0	1	1	0.0
1012	Feb25-FISH2-3R4-rep3-cp190-100x_Position018_17_cmle.ics	50	0	1	1	0.0
1013	Feb25-FISH2-3R4-rep3-cp190-100x_Position018_17_cmle.ics	51	0	1	1	2.676591091885151
1014	Feb25-FISH2-3R4-rep3-cp190-100x_Position018_17_cmle.ics	53	0	1	1	5.05506567088004
1015	Feb25-FISH2-3R4-rep3-cp190-100x_Position018_17_cmle.ics	54	0	1	1	0.0
1016	Feb25-FISH2-3R4-rep3-cp190-100x_Position018_17_cmle.ics	56	0	1	1	0.0
1017	Feb25-FISH2-3R4-rep3-cp190-100x_Position018_17_cmle.ics	58	0	1	1	2.3070632344123614
1018	Feb25-FISH2-3R4-rep3-cp190-100x_Position018_17_cmle.ics	59	0	1	1	0.0
1019	Feb25-FISH2-3R4-rep3-cp190-100x_Position018_17_cmle.ics	59	0	2	1	1.7171743025207962
1020	Feb25-FISH2-3R4-rep3-cp190-100x_Position018_17_cmle.ics	61	0	1	1	0.0
1021	Feb25-FISH2-3R4-rep3-cp190-100x_Position018_17_cmle.ics	63	0	1	1	4.96956629511654
1022	Feb25-FISH2-3R4-rep3-cp190-100x_Position018_17_cmle.ics	64	0	1	1	0.0
1023	Feb25-FISH2-3R4-rep3-cp190-100x_Position018_17_cmle.ics	64	0	1	2	5.112647887478989
1024	Feb25-FISH2-3R4-rep3-cp190-100x_Position018_17_cmle.ics	66	0	1	1	0.10317500441073144
1025	Feb25-FISH2-3R4-rep3-cp190-100x_Position018_17_cmle.ics	67	0	1	1	6.604006287817099
1026	Feb25-FISH2-3R4-rep3-cp190-100x_Position018_17_cmle.ics	67	0	1	2	5.631908535046311
1027	Feb25-FISH2-3R4-rep3-cp190-100x_Position018_17_cmle.ics	68	0	1	1	0.0
1028	Feb25-FISH2-3R4-rep3-cp190-100x_Position018_17_cmle.ics	70	0	1	1	0.2918229810711206
1029	Feb25-FISH2-3R4-rep3-cp190-100x_Position018_17_cmle.ics	71	0	1	1	2.063500088214629
1030	Feb25-FISH2-3R4-rep3-cp190-100x_Position018_17_cmle.ics	72	0	1	1	4.190767045460148
1031	Feb25-FISH2-3R4-rep3-cp190-100x_Position018_17_cmle.ics	72	0	2	1	4.34488950327718
1032	Feb25-FISH2-3R4-rep3-cp190-100x_Position019_18_cmle.ics	1	0	1	1	3.5357687927989168
1033	Feb25-FISH2-3R4-rep3-cp190-100x_Position019_18_cmle.ics	2	0	1	1	0.0
1034	Feb25-FISH2-3R4-rep3-cp190-100x_Position019_18_cmle.ics	3	0	1	1	0.7857574237886386
1035	Feb25-FISH2-3R4-rep3-cp190-100x_Position019_18_cmle.ics	3	0	2	1	1.5476250661609716
1036	Feb25-FISH2-3R4-rep3-cp190-100x_Position019_18_cmle.ics	4	0	1	1	0.0
1037	Feb25-FISH2-3R4-rep3-cp190-100x_Position019_18_cmle.ics	4	0	2	1	5.746976489942471
1038	Feb25-FISH2-3R4-rep3-cp190-100x_Position019_18_cmle.ics	5	0	1	1	0.0
1039	Feb25-FISH2-3R4-rep3-cp190-100x_Position019_18_cmle.ics	7	0	1	1	0.0
1040	Feb25-FISH2-3R4-rep3-cp190-100x_Position019_18_cmle.ics	9	0	1	1	2.9544825027112025
1041	Feb25-FISH2-3R4-rep3-cp190-100x_Position019_18_cmle.ics	14	0	1	1	0.751125369937127
1042	Feb25-FISH2-3R4-rep3-cp190-100x_Position019_18_cmle.ics	15	0	1	1	0.0
1043	Feb25-FISH2-3R4-rep3-cp190-100x_Position019_18_cmle.ics	17	0	1	1	0.0
1044	Feb25-FISH2-3R4-rep3-cp190-100x_Position019_18_cmle.ics	17	0	1	2	1.7509378864267235
1045	Feb25-FISH2-3R4-rep3-cp190-100x_Position019_18_cmle.ics	17	0	2	1	5.608756187205361
1046	Feb25-FISH2-3R4-rep3-cp190-100x_Position019_18_cmle.ics	17	0	2	2	7.259383365793111
1047	Feb25-FISH2-3R4-rep3-cp190-100x_Position019_18_cmle.ics	21	0	1	1	1.5938084136021913
1048	Feb25-FISH2-3R4-rep3-cp190-100x_Position019_18_cmle.ics	22	0	1	1	1.242391573779135
1049	Feb25-FISH2-3R4-rep3-cp190-100x_Position019_18_cmle.ics	22	0	2	1	0.20635000882146287
1050	Feb25-FISH2-3R4-rep3-cp190-100x_Position019_18_cmle.ics	25	0	1	1	0.0
1051	Feb25-FISH2-3R4-rep3-cp190-100x_Position019_18_cmle.ics	26	0	1	1	6.022862662422263
1052	Feb25-FISH2-3R4-rep3-cp190-100x_Position019_18_cmle.ics	27	0	1	1	8.588350828714741
1053	Feb25-FISH2-3R4-rep3-cp190-100x_Position019_18_cmle.ics	29	0	1	1	0.10317500441073144
1054	Feb25-FISH2-3R4-rep3-cp190-100x_Position019_18_cmle.ics	31	0	1	1	0.0
1055	Feb25-FISH2-3R4-rep3-cp190-100x_Position019_18_cmle.ics	32	0	1	1	0.0
1056	Feb25-FISH2-3R4-rep3-cp190-100x_Position019_18_cmle.ics	33	0	1	1	0.0
1057	Feb25-FISH2-3R4-rep3-cp190-100x_Position019_18_cmle.ics	34	0	1	1	1.9091760314026058
1058	Feb25-FISH2-3R4-rep3-cp190-100x_Position019_18_cmle.ics	37	0	1	1	0.0
1059	Feb25-FISH2-3R4-rep3-cp190-100x_Position019_18_cmle.ics	39	0	1	1	0.0
1060	Feb25-FISH2-3R4-rep3-cp190-100x_Position019_18_cmle.ics	41	0	1	1	5.474613938352089
1061	Feb25-FISH2-3R4-rep3-cp190-100x_Position019_18_cmle.ics	41	0	1	2	7.905316986503768
1062	Feb25-FISH2-3R4-rep3-cp190-100x_Position019_18_cmle.ics	41	0	2	1	2.4944379866152993
1063	Feb25-FISH2-3R4-rep3-cp190-100x_Position019_18_cmle.ics	41	0	2	2	5.8150040591722485
1064	Feb25-FISH2-3R4-rep3-cp190-100x_Position019_18_cmle.ics	42	0	1	1	0.0
1065	Feb25-FISH2-3R4-rep3-cp190-100x_Position019_18_cmle.ics	43	0	1	1	0.0
1066	Feb25-FISH2-3R4-rep3-cp190-100x_Position019_18_cmle.ics	44	0	1	1	0.0
1067	Feb25-FISH2-3R4-rep3-cp190-100x_Position019_18_cmle.ics	45	0	1	1	3.528623269027813
1068	Feb25-FISH2-3R4-rep3-cp190-100x_Position019_18_cmle.ics	46	0	1	1	3.229090905418334
1069	Feb25-FISH2-3R4-rep3-cp190-100x_Position019_18_cmle.ics	48	0	1	1	0.9342894015681998
1070	Feb25-FISH2-3R4-rep3-cp190-100x_Position019_18_cmle.ics	48	0	1	2	0.639412489864916
1071	Feb25-FISH2-3R4-rep3-cp190-100x_Position019_18_cmle.ics	49	0	1	1	0.0
1072	Feb25-FISH2-3R4-rep3-cp190-100x_Position019_18_cmle.ics	50	0	1	1	2.007619653766808
1073	Feb25-FISH2-3R4-rep3-cp190-100x_Position019_18_cmle.ics	50	0	2	1	2.028718148603199
1074	Feb25-FISH2-3R4-rep3-cp190-100x_Position019_18_cmle.ics	53	0	1	1	0.0
1075	Feb25-FISH2-3R4-rep3-cp190-100x_Position019_18_cmle.ics	55	0	1	1	0.0
1076	Feb25-FISH2-3R4-rep3-cp190-100x_Position019_18_cmle.ics	56	0	1	1	2.690474947644937
1077	Feb25-FISH2-3R4-rep3-cp190-100x_Position019_18_cmle.ics	57	0	1	1	1.1112288054572363
1078	Feb25-FISH2-3R4-rep3-cp190-100x_Position019_18_cmle.ics	57	0	1	2	7.504610394608731
1079	Feb25-FISH2-3R4-rep3-cp190-100x_Position019_18_cmle.ics	57	0	2	1	0.5689355674538337
1080	Feb25-FISH2-3R4-rep3-cp190-100x_Position019_18_cmle.ics	57	0	2	2	7.285813090395777
1081	Feb25-FISH2-3R4-rep3-cp190-100x_Position019_18_cmle.ics	57	0	3	1	2.5222627798049873
1082	Feb25-FISH2-3R4-rep3-cp190-100x_Position019_18_cmle.ics	57	0	3	2	9.213608197401491
1083	Feb25-FISH2-3R4-rep3-cp190-100x_Position019_18_cmle.ics	58	0	1	1	0.0
1084	Feb25-FISH2-3R4-rep3-cp190-100x_Position019_18_cmle.ics	59	0	1	1	0.0
1085	Feb25-FISH2-3R4-rep3-cp190-100x_Position019_18_cmle.ics	60	0	1	1	6.038162324573926
1086	Feb25-FISH2-3R4-rep3-cp190-100x_Position019_18_cmle.ics	61	0	1	1	0.3095250132321943
1087	Feb25-FISH2-3R4-rep3-cp190-100x_Position019_18_cmle.ics	61	0	2	1	3.0344679151226166
1088	Feb25-FISH2-3R4-rep3-cp190-100x_Position019_18_cmle.ics	62	0	1	1	4.074453996039835
1089	Feb25-FISH2-3R4-rep3-cp190-100x_Position019_18_cmle.ics	63	0	1	1	0.41270001764292574
1090	Feb25-FISH2-3R4-rep3-cp190-100x_Position019_18_cmle.ics	64	0	1	1	0.0
1091	Feb25-FISH2-3R4-rep3-cp190-100x_Position019_18_cmle.ics	65	0	1	1	0.20635000882146287
1092	Feb25-FISH2-3R4-rep3-cp190-100x_Position019_18_cmle.ics	66	0	1	1	0.0
1093	Feb25-FISH2-3R4-rep3-cp190-100x_Position019_18_cmle.ics	68	0	1	1	0.0
1094	Feb25-FISH2-3R4-rep3-cp190-100x_Position019_18_cmle.ics	69	0	1	1	0.0
1095	Feb25-FISH2-3R4-rep3-cp190-100x_Position019_18_cmle.ics	70	0	1	1	0.0
1096	Feb25-FISH2-3R4-rep3-cp190-100x_Position019_18_cmle.ics	71	0	1	1	0.0
1097	Feb25-FISH2-3R4-rep3-cp190-100x_Position020_19_cmle.ics	2	0	1	1	1.3132034148200427
1098	Feb25-FISH2-3R4-rep3-cp190-100x_Position020_19_cmle.ics	2	0	1	2	0.0
1099	Feb25-FISH2-3R4-rep3-cp190-100x_Position020_19_cmle.ics	3	0	1	1	0.0
1100	Feb25-FISH2-3R4-rep3-cp190-100x_Position020_19_cmle.ics	4	0	1	1	0.0
1101	Feb25-FISH2-3R4-rep3-cp190-100x_Position020_19_cmle.ics	5	0	1	1	0.0
1102	Feb25-FISH2-3R4-rep3-cp190-100x_Position020_19_cmle.ics	6	0	1	1	3.3267584185141024
1103	Feb25-FISH2-3R4-rep3-cp190-100x_Position020_19_cmle.ics	7	0	1	1	0.0
1104	Feb25-FISH2-3R4-rep3-cp190-100x_Position020_19_cmle.ics	8	0	1	1	0.0
1105	Feb25-FISH2-3R4-rep3-cp190-100x_Position020_19_cmle.ics	9	0	1	1	0.1459114905355603
1106	Feb25-FISH2-3R4-rep3-cp190-100x_Position020_19_cmle.ics	11	0	1	1	4.043171704727327
1107	Feb25-FISH2-3R4-rep3-cp190-100x_Position020_19_cmle.ics	12	0	1	1	0.8508028822180275
1108	Feb25-FISH2-3R4-rep3-cp190-100x_Position020_19_cmle.ics	13	0	1	1	0.0
1109	Feb25-FISH2-3R4-rep3-cp190-100x_Position020_19_cmle.ics	14	0	1	1	0.0
1110	Feb25-FISH2-3R4-rep3-cp190-100x_Position020_19_cmle.ics	16	0	1	1	0.0
1111	Feb25-FISH2-3R4-rep3-cp190-100x_Position020_19_cmle.ics	18	0	1	1	0.0
1112	Feb25-FISH2-3R4-rep3-cp190-100x_Position020_19_cmle.ics	20	0	1	1	3.1045344293749038
1113	Feb25-FISH2-3R4-rep3-cp190-100x_Position020_19_cmle.ics	21	0	1	1	0.41270001764292574
1114	Feb25-FISH2-3R4-rep3-cp190-100x_Position020_19_cmle.ics	21	0	2	1	0.7857574237886386
1115	Feb25-FISH2-3R4-rep3-cp190-100x_Position020_19_cmle.ics	22	0	1	1	4.815774437976594
1116	Feb25-FISH2-3R4-rep3-cp190-100x_Position020_19_cmle.ics	24	0	1	1	0.2918229810711206
1117	Feb25-FISH2-3R4-rep3-cp190-100x_Position020_19_cmle.ics	24	0	2	1	0.0
1118	Feb25-FISH2-3R4-rep3-cp190-100x_Position020_19_cmle.ics	26	0	1	1	0.0
1119	Feb25-FISH2-3R4-rep3-cp190-100x_Position020_19_cmle.ics	30	0	1	1	0.9378659497950863
1120	Feb25-FISH2-3R4-rep3-cp190-100x_Position020_19_cmle.ics	31	0	1	1	0.9018655279647406
1121	Feb25-FISH2-3R4-rep3-cp190-100x_Position020_19_cmle.ics	31	0	1	2	0.0
1122	Feb25-FISH2-3R4-rep3-cp190-100x_Position020_19_cmle.ics	32	0	1	1	6.406425100675071
1123	Feb25-FISH2-3R4-rep3-cp190-100x_Position020_19_cmle.ics	35	0	1	1	1.5762738440862263
1124	Feb25-FISH2-3R4-rep3-cp190-100x_Position020_19_cmle.ics	36	0	1	1	0.0
1125	Feb25-FISH2-3R4-rep3-cp190-100x_Position020_19_cmle.ics	36	0	2	1	2.7543383802937043
1126	Feb25-FISH2-3R4-rep3-cp190-100x_Position020_19_cmle.ics	36	0	3	1	1.7068067023615012
1127	Feb25-FISH2-3R4-rep3-cp190-100x_Position020_19_cmle.ics	37	0	1	1	0.10317500441073144
1128	Feb25-FISH2-3R4-rep3-cp190-100x_Position020_19_cmle.ics	38	0	1	1	0.0
1129	Feb25-FISH2-3R4-rep3-cp190-100x_Position020_19_cmle.ics	39	0	1	1	0.0
1130	Feb25-FISH2-3R4-rep3-cp190-100x_Position020_19_cmle.ics	41	0	1	1	3.6691231814377945
1131	Feb25-FISH2-3R4-rep3-cp190-100x_Position020_19_cmle.ics	42	0	1	1	0.0
1132	Feb25-FISH2-3R4-rep3-cp190-100x_Position020_19_cmle.ics	43	0	1	1	0.0
1133	Feb25-FISH2-3R4-rep3-cp190-100x_Position020_19_cmle.ics	44	0	1	1	4.7104867214674595
1134	Feb25-FISH2-3R4-rep3-cp190-100x_Position020_19_cmle.ics	45	0	1	1	0.0
1135	Feb25-FISH2-3R4-rep3-cp190-100x_Position020_19_cmle.ics	49	0	1	1	0.0
1136	Feb25-FISH2-3R4-rep3-cp190-100x_Position020_19_cmle.ics	50	0	1	1	0.0
1137	Feb25-FISH2-3R4-rep3-cp190-100x_Position020_19_cmle.ics	51	0	1	1	0.0
1138	Feb25-FISH2-3R4-rep3-cp190-100x_Position020_19_cmle.ics	52	0	1	1	4.572021097243227
1139	Feb25-FISH2-3R4-rep3-cp190-100x_Position020_19_cmle.ics	53	0	1	1	0.0
1140	Feb25-FISH2-3R4-rep3-cp190-100x_Position020_19_cmle.ics	55	0	1	1	1.433352969887323
1141	Feb25-FISH2-3R4-rep3-cp190-100x_Position020_19_cmle.ics	56	0	1	1	1.8940413082472753
1142	Feb25-FISH2-3R4-rep3-cp190-100x_Position020_19_cmle.ics	57	0	1	1	0.0
1143	Feb25-FISH2-3R4-rep3-cp190-100x_Position020_19_cmle.ics	59	0	1	1	0.0
1144	Feb25-FISH2-3R4-rep3-cp190-100x_Position020_19_cmle.ics	64	0	1	1	4.520332368145132
1145	Feb25-FISH2-3R4-rep3-cp190-100x_Position020_19_cmle.ics	66	0	1	1	0.0
1146	Feb25-FISH2-3R4-rep3-cp190-100x_Position020_19_cmle.ics	67	0	1	1	4.688455843718759
1147	Feb25-FISH2-3R4-rep3-cp190-100x_Position020_19_cmle.ics	67	0	1	2	2.7107306323239215
1148	Feb25-FISH2-3R4-rep3-cp190-100x_Position020_19_cmle.ics	68	0	1	1	0.0
1149	Feb25-FISH2-3R4-rep3-cp190-100x_Position020_19_cmle.ics	69	0	1	1	0.0
1150	Feb25-FISH2-3R4-rep3-cp190-100x_Position020_19_cmle.ics	70	0	1	1	0.10317500441073144
1151	Feb25-FISH2-3R4-rep3-cp190-100x_Position020_19_cmle.ics	70	0	1	2	3.9563373327531646
1152	Feb25-FISH2-3R4-rep3-cp190-100x_Position020_19_cmle.ics	71	0	1	1	0.0
1153	Feb25-FISH2-3R4-rep3-cp190-100x_Position020_19_cmle.ics	72	0	1	1	0.10317500441073144
1154	Feb25-FISH2-3R4-rep3-cp190-100x_Position020_19_cmle.ics	73	0	1	1	1.7856014761279655
1155	Feb25-FISH2-3R4-rep3-cp190-100x_Position020_19_cmle.ics	74	0	1	1	0.687545504971255
1156	Feb25-FISH2-3R4-rep3-cp190-100x_Position020_19_cmle.ics	74	0	1	2	6.216589193960788
1157	Feb25-FISH2-3R4-rep3-cp190-100x_Position020_19_cmle.ics	76	0	1	1	0.0
1158	Feb25-FISH2-3R4-rep3-cp190-100x_Position020_19_cmle.ics	77	0	1	1	0.0
1159	Feb25-FISH2-3R4-rep3-cp190-100x_Position020_19_cmle.ics	78	0	1	1	0.0
1160	Feb25-FISH2-3R4-rep3-cp190-100x_Position020_19_cmle.ics	79	0	1	1	0.0
1161	Feb25-FISH2-3R4-rep3-cp190-100x_Position020_19_cmle.ics	80	0	1	1	2.494205855656181
1162	Feb25-FISH2-3R4-rep3-cp190-100x_Position020_19_cmle.ics	81	0	1	1	0.0
1163	Feb25-FISH2-3R4-rep3-cp190-100x_Position020_19_cmle.ics	82	0	1	1	0.0
1164	Feb25-FISH2-3R4-rep3-cp190-100x_Position020_19_cmle.ics	83	0	1	1	0.0
1165	Feb25-FISH2-3R4-rep3-cp190-100x_Position020_19_cmle.ics	83	0	2	1	7.560276317443935
1166	Feb25-FISH2-3R4-rep3-cp190-100x_Position020_19_cmle.ics	84	0	1	1	6.132109197986034
1167	Feb25-FISH2-3R4-rep3-cp190-100x_Position020_19_cmle.ics	84	0	2	1	0.10317500441073144
1168	Feb25-FISH2-3R4-rep3-cp190-100x_Position020_19_cmle.ics	85	0	1	1	0.0
1169	Feb25-FISH2-3R4-rep3-cp190-100x_Position020_19_cmle.ics	87	0	1	1	0.32626801153583
1170	Feb25-FISH2-3R4-rep3-cp190-100x_Position020_19_cmle.ics	88	0	1	1	0.0
1171	Feb25-FISH2-3R4-rep3-cp190-100x_Position020_19_cmle.ics	92	0	1	1	0.0
1172	Feb25-FISH2-3R4-rep3-cp190-100x_Position021_20_cmle.ics	1	0	1	1	5.455134841898583
1173	Feb25-FISH2-3R4-rep3-cp190-100x_Position021_20_cmle.ics	1	0	1	2	0.0
1174	Feb25-FISH2-3R4-rep3-cp190-100x_Position021_20_cmle.ics	2	0	1	1	1.121628125664311
1175	Feb25-FISH2-3R4-rep3-cp190-100x_Position021_20_cmle.ics	2	0	2	1	0.0
1176	Feb25-FISH2-3R4-rep3-cp190-100x_Position021_20_cmle.ics	3	0	1	1	0.0
1177	Feb25-FISH2-3R4-rep3-cp190-100x_Position021_20_cmle.ics	4	0	1	1	6.246136712107818
1178	Feb25-FISH2-3R4-rep3-cp190-100x_Position021_20_cmle.ics	5	0	1	1	0.0
1179	Feb25-FISH2-3R4-rep3-cp190-100x_Position021_20_cmle.ics	6	0	1	1	0.0
1180	Feb25-FISH2-3R4-rep3-cp190-100x_Position021_20_cmle.ics	7	0	1	1	3.805159775744386
1181	Feb25-FISH2-3R4-rep3-cp190-100x_Position021_20_cmle.ics	11	0	1	1	0.0
1182	Feb25-FISH2-3R4-rep3-cp190-100x_Position021_20_cmle.ics	11	0	1	2	3.301600141143406
1183	Feb25-FISH2-3R4-rep3-cp190-100x_Position021_20_cmle.ics	13	0	1	1	0.0
1184	Feb25-FISH2-3R4-rep3-cp190-100x_Position021_20_cmle.ics	14	0	1	1	0.7295574526778015
1185	Feb25-FISH2-3R4-rep3-cp190-100x_Position021_20_cmle.ics	15	0	1	1	0.0
1186	Feb25-FISH2-3R4-rep3-cp190-100x_Position021_20_cmle.ics	16	0	1	1	6.179020930738902
1187	Feb25-FISH2-3R4-rep3-cp190-100x_Position021_20_cmle.ics	18	0	1	1	0.0
1188	Feb25-FISH2-3R4-rep3-cp190-100x_Position021_20_cmle.ics	22	0	1	1	0.0
1189	Feb25-FISH2-3R4-rep3-cp190-100x_Position021_20_cmle.ics	24	0	1	1	4.155798056195692
1190	Feb25-FISH2-3R4-rep3-cp190-100x_Position021_20_cmle.ics	25	0	1	1	0.0
1191	Feb25-FISH2-3R4-rep3-cp190-100x_Position021_20_cmle.ics	27	0	1	1	1.8560865253961794
1192	Feb25-FISH2-3R4-rep3-cp190-100x_Position021_20_cmle.ics	28	0	1	1	4.362315667253644
1193	Feb25-FISH2-3R4-rep3-cp190-100x_Position021_20_cmle.ics	29	0	1	1	0.0
1194	Feb25-FISH2-3R4-rep3-cp190-100x_Position021_20_cmle.ics	32	0	1	1	1.3389208086236206
1195	Feb25-FISH2-3R4-rep3-cp190-100x_Position021_20_cmle.ics	33	0	1	1	0.0
1196	Feb25-FISH2-3R4-rep3-cp190-100x_Position021_20_cmle.ics	34	0	1	1	0.0
1197	Feb25-FISH2-3R4-rep3-cp190-100x_Position021_20_cmle.ics	37	0	1	1	0.8344252714560013
1198	Feb25-FISH2-3R4-rep3-cp190-100x_Position021_20_cmle.ics	41	0	1	1	0.0
1199	Feb25-FISH2-3R4-rep3-cp190-100x_Position021_20_cmle.ics	41	0	2	1	2.674962583431178
1200	Feb25-FISH2-3R4-rep3-cp190-100x_Position021_20_cmle.ics	42	0	1	1	0.0
1201	Feb25-FISH2-3R4-rep3-cp190-100x_Position021_20_cmle.ics	43	0	1	1	0.0
1202	Feb25-FISH2-3R4-rep3-cp190-100x_Position021_20_cmle.ics	45	0	1	1	2.9045477838006923
1203	Feb25-FISH2-3R4-rep3-cp190-100x_Position021_20_cmle.ics	47	0	1	1	0.0
1204	Feb25-FISH2-3R4-rep3-cp190-100x_Position021_20_cmle.ics	48	0	1	1	3.884381002061106
1205	Feb25-FISH2-3R4-rep3-cp190-100x_Position021_20_cmle.ics	49	0	1	1	2.077968689764099
1206	Feb25-FISH2-3R4-rep3-cp190-100x_Position021_20_cmle.ics	51	0	1	1	0.0
1207	Feb25-FISH2-3R4-rep3-cp190-100x_Position021_20_cmle.ics	53	0	1	1	0.0
1208	Feb25-FISH2-3R4-rep3-cp190-100x_Position021_20_cmle.ics	55	0	1	1	0.1459114905355603
1209	Feb25-FISH2-3R4-rep3-cp190-100x_Position021_20_cmle.ics	56	0	1	1	3.5116007249640777
1210	Feb25-FISH2-3R4-rep3-cp190-100x_Position021_20_cmle.ics	57	0	1	1	0.0
1211	Feb25-FISH2-3R4-rep3-cp190-100x_Position021_20_cmle.ics	58	0	1	1	0.0
1212	Feb25-FISH2-3R4-rep3-cp190-100x_Position021_20_cmle.ics	59	0	1	1	0.6921189703237084
1213	Feb25-FISH2-3R4-rep3-cp190-100x_Position021_20_cmle.ics	59	0	1	2	0.0
1214	Feb25-FISH2-3R4-rep3-cp190-100x_Position021_20_cmle.ics	60	0	1	1	0.0
1215	Feb25-FISH2-3R4-rep3-cp190-100x_Position021_20_cmle.ics	62	0	1	1	0.0
1216	Feb25-FISH2-3R4-rep3-cp190-100x_Position021_20_cmle.ics	63	0	1	1	0.0
1217	Feb25-FISH2-3R4-rep3-cp190-100x_Position021_20_cmle.ics	64	0	1	1	4.079675929775011
1218	Feb25-FISH2-3R4-rep3-cp190-100x_Position021_20_cmle.ics	65	0	1	1	2.968194448393687
1219	Feb25-FISH2-3R4-rep3-cp190-100x_Position021_20_cmle.ics	66	0	1	1	0.0
1220	Feb25-FISH2-3R4-rep3-cp190-100x_Position021_20_cmle.ics	68	0	1	1	5.088647319871442
1221	Feb25-FISH2-3R4-rep3-cp190-100x_Position021_20_cmle.ics	69	0	1	1	0.0
1222	Feb25-FISH2-3R4-rep3-cp190-100x_Position021_20_cmle.ics	70	0	1	1	4.231433225531249
1223	Feb25-FISH2-3R4-rep3-cp190-100x_Position021_20_cmle.ics	72	0	1	1	0.0
1224	Feb25-FISH2-3R4-rep3-cp190-100x_Position021_20_cmle.ics	75	0	1	1	3.336858033797874
1225	Feb25-FISH2-3R4-rep3-cp190-100x_Position021_20_cmle.ics	75	0	1	2	5.6823838833614655
1226	Feb25-FISH2-3R4-rep3-cp190-100x_Position021_20_cmle.ics	75	0	2	1	3.26150130390622
1227	Feb25-FISH2-3R4-rep3-cp190-100x_Position021_20_cmle.ics	75	0	2	2	6.121021227615584
1228	Feb25-FISH2-3R4-rep3-cp190-100x_Position021_20_cmle.ics	78	0	1	1	4.6691676971379295
1229	Feb25-FISH2-3R4-rep3-cp190-100x_Position021_20_cmle.ics	79	0	1	1	0.10317500441073144
1230	Feb25-FISH2-3R4-rep3-cp190-100x_Position021_20_cmle.ics	82	0	1	1	0.0
1231	Feb25-FISH2-3R4-rep3-cp190-100x_Position021_20_cmle.ics	84	0	1	1	5.265969749160865
1232	Feb25-FISH2-3R4-rep3-cp190-100x_Position021_20_cmle.ics	85	0	1	1	0.0
1233	Feb25-FISH2-3R4-rep3-cp190-100x_Position021_20_cmle.ics	86	0	1	1	0.6329011539751598
1234	Feb25-FISH2-3R4-rep3-cp190-100x_Position021_20_cmle.ics	88	0	1	1	5.105355310906116
1235	Feb25-FISH2-3R4-rep3-cp190-100x_Position021_20_cmle.ics	90	0	1	1	2.88890012350048
1236	Feb25-FISH2-3R4-rep3-cp190-100x_Position021_20_cmle.ics	92	0	1	1	0.0
1237	Feb25-FISH2-3R4-rep3-cp190-100x_Position021_20_cmle.ics	93	0	1	1	1.9711556915503592
1238	Feb25-FISH2-3R4-rep3-cp190-100x_Position021_20_cmle.ics	95	0	1	1	0.0
1239	Feb25-FISH2-3R4-rep3-cp190-100x_Position022_21_cmle.ics	1	0	1	1	0.0
1240	Feb25-FISH2-3R4-rep3-cp190-100x_Position022_21_cmle.ics	2	0	1	1	0.0
1241	Feb25-FISH2-3R4-rep3-cp190-100x_Position022_21_cmle.ics	3	0	1	1	0.10317500441073144
1242	Feb25-FISH2-3R4-rep3-cp190-100x_Position022_21_cmle.ics	5	0	1	1	0.0
1243	Feb25-FISH2-3R4-rep3-cp190-100x_Position022_21_cmle.ics	7	0	1	1	4.866755224553486
1244	Feb25-FISH2-3R4-rep3-cp190-100x_Position022_21_cmle.ics	7	0	2	1	2.619115832203465
1245	Feb25-FISH2-3R4-rep3-cp190-100x_Position022_21_cmle.ics	8	0	1	1	0.0
1246	Feb25-FISH2-3R4-rep3-cp190-100x_Position022_21_cmle.ics	12	0	1	1	7.13674659241225
1247	Feb25-FISH2-3R4-rep3-cp190-100x_Position022_21_cmle.ics	12	0	1	2	4.197987993458272
1248	Feb25-FISH2-3R4-rep3-cp190-100x_Position022_21_cmle.ics	14	0	1	1	4.960627047580531
1249	Feb25-FISH2-3R4-rep3-cp190-100x_Position022_21_cmle.ics	14	0	1	2	0.0
1250	Feb25-FISH2-3R4-rep3-cp190-100x_Position022_21_cmle.ics	17	0	1	1	0.0
1251	Feb25-FISH2-3R4-rep3-cp190-100x_Position022_21_cmle.ics	18	0	1	1	3.818869165494099
1252	Feb25-FISH2-3R4-rep3-cp190-100x_Position022_21_cmle.ics	20	0	1	1	0.0
1253	Feb25-FISH2-3R4-rep3-cp190-100x_Position022_21_cmle.ics	21	0	1	1	1.3412750573395087
1254	Feb25-FISH2-3R4-rep3-cp190-100x_Position022_21_cmle.ics	22	0	1	1	0.0
1255	Feb25-FISH2-3R4-rep3-cp190-100x_Position022_21_cmle.ics	25	0	1	1	2.0857313169418523
1256	Feb25-FISH2-3R4-rep3-cp190-100x_Position022_21_cmle.ics	26	0	1	1	3.520683192333437
1257	Feb25-FISH2-3R4-rep3-cp190-100x_Position022_21_cmle.ics	26	0	2	1	0.0
1258	Feb25-FISH2-3R4-rep3-cp190-100x_Position022_21_cmle.ics	27	0	1	1	4.7844812189454204
1259	Feb25-FISH2-3R4-rep3-cp190-100x_Position022_21_cmle.ics	28	0	1	1	1.8369787278692045
1260	Feb25-FISH2-3R4-rep3-cp190-100x_Position022_21_cmle.ics	29	0	1	1	0.0
1261	Feb25-FISH2-3R4-rep3-cp190-100x_Position022_21_cmle.ics	30	0	1	1	2.61014409228664
1262	Feb25-FISH2-3R4-rep3-cp190-100x_Position022_21_cmle.ics	33	0	1	1	3.3932897016952355
1263	Feb25-FISH2-3R4-rep3-cp190-100x_Position022_21_cmle.ics	35	0	1	1	2.9508772756175987
1264	Feb25-FISH2-3R4-rep3-cp190-100x_Position022_21_cmle.ics	36	0	1	1	4.107609308736629
1265	Feb25-FISH2-3R4-rep3-cp190-100x_Position022_21_cmle.ics	37	0	1	1	0.0
1266	Feb25-FISH2-3R4-rep3-cp190-100x_Position022_21_cmle.ics	39	0	1	1	6.749621155965339
1267	Feb25-FISH2-3R4-rep3-cp190-100x_Position022_21_cmle.ics	40	0	1	1	1.8381583393449388
1268	Feb25-FISH2-3R4-rep3-cp190-100x_Position022_21_cmle.ics	40	0	2	1	6.276700693040354
1269	Feb25-FISH2-3R4-rep3-cp190-100x_Position022_21_cmle.ics	43	0	1	1	0.0
1270	Feb25-FISH2-3R4-rep3-cp190-100x_Position022_21_cmle.ics	45	0	1	1	4.70370222951138
1271	Feb25-FISH2-3R4-rep3-cp190-100x_Position022_21_cmle.ics	47	0	1	1	0.20635000882146287
1272	Feb25-FISH2-3R4-rep3-cp190-100x_Position022_21_cmle.ics	48	0	1	1	0.0
1273	Feb25-FISH2-3R4-rep3-cp190-100x_Position022_21_cmle.ics	50	0	1	1	0.1459114905355603
1274	Feb25-FISH2-3R4-rep3-cp190-100x_Position022_21_cmle.ics	51	0	1	1	4.540872485943002
1275	Feb25-FISH2-3R4-rep3-cp190-100x_Position022_21_cmle.ics	51	0	1	2	0.0
1276	Feb25-FISH2-3R4-rep3-cp190-100x_Position022_21_cmle.ics	53	0	1	1	4.468223487131523
1277	Feb25-FISH2-3R4-rep3-cp190-100x_Position022_21_cmle.ics	55	0	1	1	0.0
1278	Feb25-FISH2-3R4-rep3-cp190-100x_Position022_21_cmle.ics	56	0	1	1	3.276778824528943
1279	Feb25-FISH2-3R4-rep3-cp190-100x_Position022_21_cmle.ics	57	0	1	1	3.673419954067744
1280	Feb25-FISH2-3R4-rep3-cp190-100x_Position022_21_cmle.ics	58	0	1	1	2.1666750926253604
1281	Feb25-FISH2-3R4-rep3-cp190-100x_Position022_21_cmle.ics	60	0	1	1	0.41270001764292574
1282	Feb25-FISH2-3R4-rep3-cp190-100x_Position022_21_cmle.ics	61	0	1	1	2.689812674239388
1283	Feb25-FISH2-3R4-rep3-cp190-100x_Position022_21_cmle.ics	61	0	2	1	3.703774679621846
1284	Feb25-FISH2-3R4-rep3-cp190-100x_Position022_21_cmle.ics	63	0	1	1	0.0
1285	Feb25-FISH2-3R4-rep3-cp190-100x_Position022_21_cmle.ics	66	0	1	1	0.6071479441599268
1286	Feb25-FISH2-3R4-rep3-cp190-100x_Position022_21_cmle.ics	71	0	1	1	3.562153448393837
1287	Feb25-FISH2-3R4-rep3-cp190-100x_Position022_21_cmle.ics	71	0	1	2	0.0
1288	Feb25-FISH2-3R4-rep3-cp190-100x_Position022_21_cmle.ics	75	0	1	1	0.0
1289	Feb25-FISH2-3R4-rep3-cp190-100x_Position022_21_cmle.ics	76	0	1	1	1.3635547163801205
1290	Feb25-FISH2-3R4-rep3-cp190-100x_Position022_21_cmle.ics	77	0	1	1	3.210727979740559
1291	Feb25-FISH2-3R4-rep3-cp190-100x_Position022_21_cmle.ics	78	0	1	1	4.893375481855213
1292	Feb25-FISH2-3R4-rep3-cp190-100x_Position022_21_cmle.ics	78	0	1	2	4.257302505899158
1293	Feb25-FISH2-3R4-rep3-cp190-100x_Position023_22_cmle.ics	1	0	1	1	0.0
1294	Feb25-FISH2-3R4-rep3-cp190-100x_Position023_22_cmle.ics	1	0	2	1	0.46141264688247224
1295	Feb25-FISH2-3R4-rep3-cp190-100x_Position023_22_cmle.ics	3	0	1	1	3.0652337215795797
1296	Feb25-FISH2-3R4-rep3-cp190-100x_Position023_22_cmle.ics	4	0	1	1	5.108633097033801
1297	Feb25-FISH2-3R4-rep3-cp190-100x_Position023_22_cmle.ics	5	0	1	1	4.112731378022039
1298	Feb25-FISH2-3R4-rep3-cp190-100x_Position023_22_cmle.ics	5	0	1	2	2.040320986347941
1299	Feb25-FISH2-3R4-rep3-cp190-100x_Position023_22_cmle.ics	5	0	2	1	3.5489521675025046
1300	Feb25-FISH2-3R4-rep3-cp190-100x_Position023_22_cmle.ics	5	0	2	2	2.318467382487758
1301	Feb25-FISH2-3R4-rep3-cp190-100x_Position023_22_cmle.ics	7	0	1	1	4.588753003117725
1302	Feb25-FISH2-3R4-rep3-cp190-100x_Position023_22_cmle.ics	8	0	1	1	0.0
1303	Feb25-FISH2-3R4-rep3-cp190-100x_Position023_22_cmle.ics	9	0	1	1	1.3412750573395087
1304	Feb25-FISH2-3R4-rep3-cp190-100x_Position023_22_cmle.ics	10	0	1	1	1.3452374738224686
1305	Feb25-FISH2-3R4-rep3-cp190-100x_Position023_22_cmle.ics	10	0	1	2	3.720979421581066
1306	Feb25-FISH2-3R4-rep3-cp190-100x_Position023_22_cmle.ics	10	0	2	1	2.785725119089749
1307	Feb25-FISH2-3R4-rep3-cp190-100x_Position023_22_cmle.ics	10	0	2	2	0.0
1308	Feb25-FISH2-3R4-rep3-cp190-100x_Position023_22_cmle.ics	11	0	1	1	0.0
1309	Feb25-FISH2-3R4-rep3-cp190-100x_Position023_22_cmle.ics	12	0	1	1	0.10317500441073144
1310	Feb25-FISH2-3R4-rep3-cp190-100x_Position023_22_cmle.ics	12	0	1	2	2.1666750926253604
1311	Feb25-FISH2-3R4-rep3-cp190-100x_Position023_22_cmle.ics	12	0	2	1	2.4954704362234694
1312	Feb25-FISH2-3R4-rep3-cp190-100x_Position023_22_cmle.ics	12	0	2	2	0.0
1313	Feb25-FISH2-3R4-rep3-cp190-100x_Position023_22_cmle.ics	14	0	1	1	3.6017699242544237
1314	Feb25-FISH2-3R4-rep3-cp190-100x_Position023_22_cmle.ics	14	0	1	2	2.6498995600548447
1315	Feb25-FISH2-3R4-rep3-cp190-100x_Position023_22_cmle.ics	14	0	1	3	3.164946757297854
1316	Feb25-FISH2-3R4-rep3-cp190-100x_Position023_22_cmle.ics	14	0	2	1	3.2902960233468472
1317	Feb25-FISH2-3R4-rep3-cp190-100x_Position023_22_cmle.ics	14	0	2	2	0.0
1318	Feb25-FISH2-3R4-rep3-cp190-100x_Position023_22_cmle.ics	14	0	2	3	2.1666750926253604
1319	Feb25-FISH2-3R4-rep3-cp190-100x_Position023_22_cmle.ics	16	0	1	1	1.5233606843632503
1320	Feb25-FISH2-3R4-rep3-cp190-100x_Position023_22_cmle.ics	16	0	2	1	4.197987993458272
1321	Feb25-FISH2-3R4-rep3-cp190-100x_Position023_22_cmle.ics	17	0	1	1	5.998364409472139
1322	Feb25-FISH2-3R4-rep3-cp190-100x_Position023_22_cmle.ics	17	0	2	1	0.0
1323	Feb25-FISH2-3R4-rep3-cp190-100x_Position023_22_cmle.ics	21	0	1	1	0.0
1324	Feb25-FISH2-3R4-rep3-cp190-100x_Position023_22_cmle.ics	22	0	1	1	0.744005537498231
1325	Feb25-FISH2-3R4-rep3-cp190-100x_Position023_22_cmle.ics	23	0	1	1	0.10317500441073144
1326	Feb25-FISH2-3R4-rep3-cp190-100x_Position023_22_cmle.ics	24	0	1	1	0.0
1327	Feb25-FISH2-3R4-rep3-cp190-100x_Position023_22_cmle.ics	25	0	1	1	0.0
1328	Feb25-FISH2-3R4-rep3-cp190-100x_Position023_22_cmle.ics	26	0	1	1	0.0
1329	Feb25-FISH2-3R4-rep3-cp190-100x_Position023_22_cmle.ics	26	0	1	2	5.423965114109543
1330	Feb25-FISH2-3R4-rep3-cp190-100x_Position023_22_cmle.ics	26	0	2	1	5.311322708633485
1331	Feb25-FISH2-3R4-rep3-cp190-100x_Position023_22_cmle.ics	26	0	2	2	0.0
1332	Feb25-FISH2-3R4-rep3-cp190-100x_Position023_22_cmle.ics	27	0	1	1	2.0891346125640937
1333	Feb25-FISH2-3R4-rep3-cp190-100x_Position023_22_cmle.ics	28	0	1	1	1.6624596150004298
1334	Feb25-FISH2-3R4-rep3-cp190-100x_Position023_22_cmle.ics	28	0	1	2	0.0
1335	Feb25-FISH2-3R4-rep3-cp190-100x_Position023_22_cmle.ics	30	0	1	1	0.0
1336	Feb25-FISH2-3R4-rep3-cp190-100x_Position023_22_cmle.ics	31	0	1	1	0.0
1337	Feb25-FISH2-3R4-rep3-cp190-100x_Position023_22_cmle.ics	33	0	1	1	4.132680246068781
1338	Feb25-FISH2-3R4-rep3-cp190-100x_Position023_22_cmle.ics	34	0	1	1	1.1190041972733815
1339	Feb25-FISH2-3R4-rep3-cp190-100x_Position023_22_cmle.ics	36	0	1	1	0.0
1340	Feb25-FISH2-3R4-rep3-cp190-100x_Position023_22_cmle.ics	37	0	1	1	0.0
1341	Feb25-FISH2-3R4-rep3-cp190-100x_Position023_22_cmle.ics	38	0	1	1	2.9920751279112117
1342	Feb25-FISH2-3R4-rep3-cp190-100x_Position023_22_cmle.ics	40	0	1	1	0.0
1343	Feb25-FISH2-3R4-rep3-cp190-100x_Position023_22_cmle.ics	42	0	1	1	0.0
1344	Feb25-FISH2-3R4-rep3-cp190-100x_Position023_22_cmle.ics	43	0	1	1	0.0
1345	Feb25-FISH2-3R4-rep3-cp190-100x_Position023_22_cmle.ics	44	0	1	1	0.0
1346	Feb25-FISH2-3R4-rep3-cp190-100x_Position023_22_cmle.ics	45	0	1	1	0.0
1347	Feb25-FISH2-3R4-rep3-cp190-100x_Position023_22_cmle.ics	46	0	1	1	6.043903374447188
1348	Feb25-FISH2-3R4-rep3-cp190-100x_Position023_22_cmle.ics	50	0	1	1	0.0
1349	Feb25-FISH2-3R4-rep3-cp190-100x_Position023_22_cmle.ics	51	0	1	1	2.385122381269326
1350	Feb25-FISH2-3R4-rep3-cp190-100x_Position023_22_cmle.ics	52	0	1	1	1.9603250838038973
1351	Feb25-FISH2-3R4-rep3-cp190-100x_Position023_22_cmle.ics	54	0	1	1	2.9991822047360697
1352	Feb25-FISH2-3R4-rep3-cp190-100x_Position023_22_cmle.ics	55	0	1	1	3.171125798405793
1353	Feb25-FISH2-3R4-rep3-cp190-100x_Position023_22_cmle.ics	56	0	1	1	1.9806269859506678
1354	Feb25-FISH2-3R4-rep3-cp190-100x_Position023_22_cmle.ics	58	0	1	1	0.0
1355	Feb25-FISH2-3R4-rep3-cp190-100x_Position023_22_cmle.ics	59	0	1	1	3.6410797498992897
1356	Feb25-FISH2-3R4-rep3-cp190-100x_Position023_22_cmle.ics	59	0	1	2	0.20635000882146287
1357	Feb25-FISH2-3R4-rep3-cp190-100x_Position023_22_cmle.ics	61	0	1	1	0.0
1358	Feb25-FISH2-3R4-rep3-cp190-100x_Position023_22_cmle.ics	63	0	1	1	0.0
1359	Feb25-FISH2-3R4-rep3-cp190-100x_Position023_22_cmle.ics	64	0	1	1	0.0
1360	Feb25-FISH2-3R4-rep3-cp190-100x_Position023_22_cmle.ics	65	0	1	1	0.7832403854540304
1361	Feb25-FISH2-3R4-rep3-cp190-100x_Position023_22_cmle.ics	65	0	1	2	2.691280490354807
1362	Feb25-FISH2-3R4-rep3-cp190-100x_Position023_22_cmle.ics	65	0	2	1	2.9094277532842776
1363	Feb25-FISH2-3R4-rep3-cp190-100x_Position023_22_cmle.ics	65	0	2	2	0.0
1364	Feb25-FISH2-3R4-rep3-cp190-100x_Position023_22_cmle.ics	68	0	1	1	3.9764659326547416
1365	Feb25-FISH2-3R4-rep3-cp190-100x_Position023_22_cmle.ics	69	0	1	1	0.0
1366	Feb25-FISH2-3R4-rep3-cp190-100x_Position023_22_cmle.ics	72	0	1	1	0.0
1367	Feb25-FISH2-3R4-rep3-cp190-100x_Position023_22_cmle.ics	73	0	1	1	0.0
1368	Feb25-FISH2-3R4-rep3-cp190-100x_Position023_22_cmle.ics	74	0	1	1	5.382927822169866
1369	Feb25-FISH2-3R4-rep3-cp190-100x_Position023_22_cmle.ics	75	0	1	1	0.815064591942846
1370	Feb25-FISH2-3R4-rep3-cp190-100x_Position023_22_cmle.ics	75	0	1	2	0.0
1371	Feb25-FISH2-3R4-rep3-cp190-100x_Position023_22_cmle.ics	76	0	1	1	0.0
1372	Feb25-FISH2-3R4-rep3-cp190-100x_Position023_22_cmle.ics	77	0	1	1	0.0
1373	Feb25-FISH2-3R4-rep3-cp190-100x_Position023_22_cmle.ics	79	0	1	1	0.0
1374	Feb25-FISH2-3R4-rep3-cp190-100x_Position023_22_cmle.ics	80	0	1	1	0.5963412819178956
1375	Feb25-FISH2-3R4-rep3-cp190-100x_Position023_22_cmle.ics	81	0	1	1	4.4347445076316925
1376	Feb25-FISH2-3R4-rep3-cp190-100x_Position023_22_cmle.ics	81	0	1	2	0.41270001764292574
1377	Feb25-FISH2-3R4-rep3-cp190-100x_Position023_22_cmle.ics	81	0	1	3	1.9396002206044687
1378	Feb25-FISH2-3R4-rep3-cp190-100x_Position023_22_cmle.ics	81	0	1	4	3.02112067112301
1379	Feb25-FISH2-3R4-rep3-cp190-100x_Position023_22_cmle.ics	81	0	2	1	4.751112091612513
1380	Feb25-FISH2-3R4-rep3-cp190-100x_Position023_22_cmle.ics	81	0	2	2	0.9512265400461283
1381	Feb25-FISH2-3R4-rep3-cp190-100x_Position023_22_cmle.ics	81	0	2	3	3.1254176715503172
1382	Feb25-FISH2-3R4-rep3-cp190-100x_Position023_22_cmle.ics	81	0	2	4	1.8940413082472753
1383	Feb25-FISH2-3R4-rep3-cp190-100x_Position023_22_cmle.ics	82	0	1	1	0.0
1384	Feb25-FISH2-3R4-rep3-cp190-100x_Position023_22_cmle.ics	83	0	1	1	6.408639059407144
1385	Feb25-FISH2-3R4-rep3-cp190-100x_Position023_22_cmle.ics	83	0	2	1	0.0
1386	Feb25-FISH2-3R4-rep3-cp190-100x_Position023_22_cmle.ics	84	0	1	1	0.23991798918621013
1387	Feb25-FISH2-3R4-rep3-cp190-100x_Position024_23_cmle.ics	2	0	1	1	0.0
1388	Feb25-FISH2-3R4-rep3-cp190-100x_Position024_23_cmle.ics	2	0	1	2	0.8344252714560013
1389	Feb25-FISH2-3R4-rep3-cp190-100x_Position024_23_cmle.ics	2	0	2	1	0.744005537498231
1390	Feb25-FISH2-3R4-rep3-cp190-100x_Position024_23_cmle.ics	2	0	2	2	0.0
1391	Feb25-FISH2-3R4-rep3-cp190-100x_Position024_23_cmle.ics	3	0	1	1	0.0
1392	Feb25-FISH2-3R4-rep3-cp190-100x_Position024_23_cmle.ics	5	0	1	1	2.9932583301803186
1393	Feb25-FISH2-3R4-rep3-cp190-100x_Position024_23_cmle.ics	5	0	2	1	4.775820400957642
1394	Feb25-FISH2-3R4-rep3-cp190-100x_Position024_23_cmle.ics	13	0	1	1	1.9024530800922566
1395	Feb25-FISH2-3R4-rep3-cp190-100x_Position024_23_cmle.ics	14	0	1	1	0.0
1396	Feb25-FISH2-3R4-rep3-cp190-100x_Position024_23_cmle.ics	14	0	1	2	4.95317958300806
1397	Feb25-FISH2-3R4-rep3-cp190-100x_Position024_23_cmle.ics	15	0	1	1	0.0
1398	Feb25-FISH2-3R4-rep3-cp190-100x_Position024_23_cmle.ics	16	0	1	1	0.0
1399	Feb25-FISH2-3R4-rep3-cp190-100x_Position024_23_cmle.ics	17	0	1	1	0.0
1400	Feb25-FISH2-3R4-rep3-cp190-100x_Position024_23_cmle.ics	18	0	1	1	0.0
1401	Feb25-FISH2-3R4-rep3-cp190-100x_Position024_23_cmle.ics	19	0	1	1	0.0
1402	Feb25-FISH2-3R4-rep3-cp190-100x_Position024_23_cmle.ics	21	0	1	1	0.0
1403	Feb25-FISH2-3R4-rep3-cp190-100x_Position024_23_cmle.ics	22	0	1	1	1.0389843448820495
1404	Feb25-FISH2-3R4-rep3-cp190-100x_Position024_23_cmle.ics	24	0	1	1	1.0987399361686254
1405	Feb25-FISH2-3R4-rep3-cp190-100x_Position024_23_cmle.ics	25	0	1	1	1.5338067085748235
1406	Feb25-FISH2-3R4-rep3-cp190-100x_Position024_23_cmle.ics	27	0	1	1	1.4132678801190723
1407	Feb25-FISH2-3R4-rep3-cp190-100x_Position024_23_cmle.ics	27	0	2	1	6.598326174658869
1408	Feb25-FISH2-3R4-rep3-cp190-100x_Position024_23_cmle.ics	28	0	1	1	4.909943630605004
1409	Feb25-FISH2-3R4-rep3-cp190-100x_Position024_23_cmle.ics	31	0	1	1	0.0
1410	Feb25-FISH2-3R4-rep3-cp190-100x_Position024_23_cmle.ics	33	0	1	1	2.1380072994357717
1411	Feb25-FISH2-3R4-rep3-cp190-100x_Position024_23_cmle.ics	34	0	1	1	1.8177762540415314
1412	Feb25-FISH2-3R4-rep3-cp190-100x_Position024_23_cmle.ics	35	0	1	1	1.6366463635208865
1413	Feb25-FISH2-3R4-rep3-cp190-100x_Position024_23_cmle.ics	36	0	1	1	3.5854839663649867
1414	Feb25-FISH2-3R4-rep3-cp190-100x_Position024_23_cmle.ics	37	0	1	1	0.0
1415	Feb25-FISH2-3R4-rep3-cp190-100x_Position024_23_cmle.ics	40	0	1	1	0.0
1416	Feb25-FISH2-3R4-rep3-cp190-100x_Position024_23_cmle.ics	41	0	1	1	0.0
1417	Feb25-FISH2-3R4-rep3-cp190-100x_Position024_23_cmle.ics	43	0	1	1	4.081384140071435
1418	Feb25-FISH2-3R4-rep3-cp190-100x_Position024_23_cmle.ics	45	0	1	1	0.0
1419	Feb25-FISH2-3R4-rep3-cp190-100x_Position024_23_cmle.ics	46	0	1	1	0.0
1420	Feb25-FISH2-3R4-rep3-cp190-100x_Position024_23_cmle.ics	47	0	1	1	0.0
1421	Feb25-FISH2-3R4-rep3-cp190-100x_Position024_23_cmle.ics	49	0	1	1	1.5782740824160237
1422	Feb25-FISH2-3R4-rep3-cp190-100x_Position024_23_cmle.ics	50	0	1	1	0.1459114905355603
1423	Feb25-FISH2-3R4-rep3-cp190-100x_Position024_23_cmle.ics	51	0	1	1	0.1459114905355603
1424	Feb25-FISH2-3R4-rep3-cp190-100x_Position024_23_cmle.ics	54	0	1	1	3.3195766928959283
1425	Feb25-FISH2-3R4-rep3-cp190-100x_Position024_23_cmle.ics	55	0	1	1	4.446600009517518
1426	Feb25-FISH2-3R4-rep3-cp190-100x_Position024_23_cmle.ics	56	0	1	1	0.0
1427	Feb25-FISH2-3R4-rep3-cp190-100x_Position024_23_cmle.ics	58	0	1	1	1.403331779731213
1428	Feb25-FISH2-3R4-rep3-cp190-100x_Position024_23_cmle.ics	58	0	1	2	0.0
1429	Feb25-FISH2-3R4-rep3-cp190-100x_Position024_23_cmle.ics	60	0	1	1	0.0
1430	Feb25-FISH2-3R4-rep3-cp190-100x_Position024_23_cmle.ics	61	0	1	1	4.3586588899390275
1431	Feb25-FISH2-3R4-rep3-cp190-100x_Position024_23_cmle.ics	62	0	1	1	0.0
1432	Feb25-FISH2-3R4-rep3-cp190-100x_Position024_23_cmle.ics	63	0	1	1	0.0
1433	Feb25-FISH2-3R4-rep3-cp190-100x_Position024_23_cmle.ics	64	0	1	1	0.0
1434	Feb25-FISH2-3R4-rep3-cp190-100x_Position024_23_cmle.ics	66	0	1	1	0.0
1435	Feb25-FISH2-3R4-rep3-cp190-100x_Position024_23_cmle.ics	68	0	1	1	1.6456566907434287
1436	Feb25-FISH2-3R4-rep3-cp190-100x_Position024_23_cmle.ics	70	0	1	1	0.0
1437	Feb25-FISH2-3R4-rep3-cp190-100x_Position024_23_cmle.ics	71	0	1	1	0.0
1438	Feb25-FISH2-3R4-rep3-cp190-100x_Position024_23_cmle.ics	72	0	1	1	0.0
1439	Feb25-FISH2-3R4-rep3-cp190-100x_Position024_23_cmle.ics	73	0	1	1	0.0
1440	Feb25-FISH2-3R4-rep3-cp190-100x_Position024_23_cmle.ics	73	0	1	2	4.706635175436525
1441	Feb25-FISH2-3R4-rep3-cp190-100x_Position024_23_cmle.ics	74	0	1	1	4.454701113729282
1442	Feb25-FISH2-3R4-rep3-cp190-100x_Position024_23_cmle.ics	75	0	1	1	0.10317500441073144
1443	Feb25-FISH2-3R4-rep3-cp190-100x_Position024_23_cmle.ics	76	0	1	1	3.698503720786755
1444	Feb25-FISH2-3R4-rep3-cp190-100x_Position024_23_cmle.ics	77	0	1	1	0.0
1445	Feb25-FISH2-3R4-rep3-cp190-100x_Position024_23_cmle.ics	78	0	1	1	4.812867899755413
1446	Feb25-FISH2-3R4-rep3-cp190-100x_Position024_23_cmle.ics	79	0	1	1	0.10317500441073144
1447	Feb25-FISH2-3R4-rep3-cp190-100x_Position024_23_cmle.ics	80	0	1	1	0.0
1448	Feb25-FISH2-3R4-rep3-cp190-100x_Position024_23_cmle.ics	81	0	1	1	0.9512265400461282
1449	Feb25-FISH2-3R4-rep3-cp190-100x_Position024_23_cmle.ics	82	0	1	1	0.0
1450	Feb25-FISH2-3R4-rep3-cp190-100x_Position024_23_cmle.ics	82	0	1	2	6.636968238018706
1451	Feb25-FISH2-3R4-rep3-cp190-100x_Position024_23_cmle.ics	83	0	1	1	0.0
1452	Feb25-FISH2-3R4-rep3-cp190-100x_Position025_24_cmle.ics	2	0	1	1	1.3239619450325248
1453	Feb25-FISH2-3R4-rep3-cp190-100x_Position025_24_cmle.ics	3	0	1	1	2.5027271478389728
1454	Feb25-FISH2-3R4-rep3-cp190-100x_Position025_24_cmle.ics	5	0	1	1	3.229277113661598
1455	Feb25-FISH2-3R4-rep3-cp190-100x_Position025_24_cmle.ics	6	0	1	1	0.0
1456	Feb25-FISH2-3R4-rep3-cp190-100x_Position025_24_cmle.ics	7	0	1	1	0.0
1457	Feb25-FISH2-3R4-rep3-cp190-100x_Position025_24_cmle.ics	8	0	1	1	1.6657740120644018
1458	Feb25-FISH2-3R4-rep3-cp190-100x_Position025_24_cmle.ics	9	0	1	1	0.0
1459	Feb25-FISH2-3R4-rep3-cp190-100x_Position025_24_cmle.ics	10	0	1	1	0.0
1460	Feb25-FISH2-3R4-rep3-cp190-100x_Position025_24_cmle.ics	13	0	1	1	0.0
1461	Feb25-FISH2-3R4-rep3-cp190-100x_Position025_24_cmle.ics	14	0	1	1	3.715732868640495
1462	Feb25-FISH2-3R4-rep3-cp190-100x_Position025_24_cmle.ics	14	0	1	2	4.127000176429258
1463	Feb25-FISH2-3R4-rep3-cp190-100x_Position025_24_cmle.ics	14	0	2	1	2.3997893887836406
1464	Feb25-FISH2-3R4-rep3-cp190-100x_Position025_24_cmle.ics	14	0	2	2	2.7258515938212424
1465	Feb25-FISH2-3R4-rep3-cp190-100x_Position025_24_cmle.ics	15	0	1	1	0.0
1466	Feb25-FISH2-3R4-rep3-cp190-100x_Position025_24_cmle.ics	16	0	1	1	2.344610267400337
1467	Feb25-FISH2-3R4-rep3-cp190-100x_Position025_24_cmle.ics	17	0	1	1	0.0
1468	Feb25-FISH2-3R4-rep3-cp190-100x_Position025_24_cmle.ics	19	0	1	1	2.5370674227072216
1469	Feb25-FISH2-3R4-rep3-cp190-100x_Position025_24_cmle.ics	20	0	1	1	1.9590106189591703
1470	Feb25-FISH2-3R4-rep3-cp190-100x_Position025_24_cmle.ics	21	0	1	1	0.0
1471	Feb25-FISH2-3R4-rep3-cp190-100x_Position025_24_cmle.ics	24	0	1	1	0.0
1472	Feb25-FISH2-3R4-rep3-cp190-100x_Position025_24_cmle.ics	25	0	1	1	0.72222503087512
1473	Feb25-FISH2-3R4-rep3-cp190-100x_Position025_24_cmle.ics	25	0	1	2	0.10317500441073144
1474	Feb25-FISH2-3R4-rep3-cp190-100x_Position025_24_cmle.ics	26	0	1	1	0.0
1475	Feb25-FISH2-3R4-rep3-cp190-100x_Position025_24_cmle.ics	27	0	1	1	4.023184955476687
1476	Feb25-FISH2-3R4-rep3-cp190-100x_Position025_24_cmle.ics	27	0	1	2	5.20871861513967
1477	Feb25-FISH2-3R4-rep3-cp190-100x_Position025_24_cmle.ics	28	0	1	1	0.0
1478	Feb25-FISH2-3R4-rep3-cp190-100x_Position025_24_cmle.ics	28	0	1	2	4.965716873652493
1479	Feb25-FISH2-3R4-rep3-cp190-100x_Position025_24_cmle.ics	28	0	2	1	5.031302405003826
1480	Feb25-FISH2-3R4-rep3-cp190-100x_Position025_24_cmle.ics	28	0	2	2	0.0
1481	Feb25-FISH2-3R4-rep3-cp190-100x_Position025_24_cmle.ics	29	0	1	1	2.0857313169418523
1482	Feb25-FISH2-3R4-rep3-cp190-100x_Position025_24_cmle.ics	30	0	1	1	0.0
1483	Feb25-FISH2-3R4-rep3-cp190-100x_Position025_24_cmle.ics	32	0	1	1	0.0
1484	Feb25-FISH2-3R4-rep3-cp190-100x_Position025_24_cmle.ics	35	0	1	1	5.3346638298328815
1485	Feb25-FISH2-3R4-rep3-cp190-100x_Position025_24_cmle.ics	36	0	1	1	3.937806569057685
1486	Feb25-FISH2-3R4-rep3-cp190-100x_Position025_24_cmle.ics	37	0	1	1	0.0
1487	Feb25-FISH2-3R4-rep3-cp190-100x_Position025_24_cmle.ics	38	0	1	1	6.51671431609446
1488	Feb25-FISH2-3R4-rep3-cp190-100x_Position025_24_cmle.ics	39	0	1	1	0.0
1489	Feb25-FISH2-3R4-rep3-cp190-100x_Position025_24_cmle.ics	40	0	1	1	5.30218682835201
1490	Feb25-FISH2-3R4-rep3-cp190-100x_Position025_24_cmle.ics	41	0	1	1	2.002406681308033
1491	Feb25-FISH2-3R4-rep3-cp190-100x_Position025_24_cmle.ics	46	0	1	1	0.0
1492	Feb25-FISH2-3R4-rep3-cp190-100x_Position025_24_cmle.ics	47	0	1	1	0.0
1493	Feb25-FISH2-3R4-rep3-cp190-100x_Position025_24_cmle.ics	48	0	1	1	0.0
1494	Feb25-FISH2-3R4-rep3-cp190-100x_Position025_24_cmle.ics	50	0	1	1	2.574477921592734
1495	Feb25-FISH2-3R4-rep3-cp190-100x_Position025_24_cmle.ics	50	0	1	2	3.187805458060407
1496	Feb25-FISH2-3R4-rep3-cp190-100x_Position025_24_cmle.ics	55	0	1	1	3.114989972867472
1497	Feb25-FISH2-3R4-rep3-cp190-100x_Position025_24_cmle.ics	56	0	1	1	1.1763760451361116
1498	Feb25-FISH2-3R4-rep3-cp190-100x_Position025_24_cmle.ics	56	0	2	1	4.533398638632
1499	Feb25-FISH2-3R4-rep3-cp190-100x_Position025_24_cmle.ics	57	0	1	1	2.2721937735479143
1500	Feb25-FISH2-3R4-rep3-cp190-100x_Position025_24_cmle.ics	58	0	1	1	0.1459114905355603
1501	Feb25-FISH2-3R4-rep3-cp190-100x_Position025_24_cmle.ics	59	0	1	1	4.789049893168986
1502	Feb25-FISH2-3R4-rep3-cp190-100x_Position025_24_cmle.ics	60	0	1	1	2.8330886815464242
1503	Feb25-FISH2-3R4-rep3-cp190-100x_Position025_24_cmle.ics	61	0	1	1	0.0
1504	Feb25-FISH2-3R4-rep3-cp190-100x_Position025_24_cmle.ics	62	0	1	1	0.10317500441073144
1505	Feb25-FISH2-3R4-rep3-cp190-100x_Position025_24_cmle.ics	65	0	1	1	0.0
1506	Feb25-FISH2-3R4-rep3-cp190-100x_Position025_24_cmle.ics	66	0	1	1	1.0967653411156157
1507	Feb25-FISH2-3R4-rep3-cp190-100x_Position025_24_cmle.ics	67	0	1	1	1.4930362603455627
1508	Feb25-FISH2-3R4-rep3-cp190-100x_Position025_24_cmle.ics	68	0	1	1	0.6190500264643886
1509	Feb25-FISH2-3R4-rep3-cp190-100x_Position025_24_cmle.ics	71	0	1	1	0.10317500441073144
1510	Feb25-FISH2-3R4-rep3-cp190-100x_Position025_24_cmle.ics	73	0	1	1	0.5556144027286182
1511	Feb25-FISH2-3R4-rep3-cp190-100x_Position025_24_cmle.ics	75	0	1	1	0.0
1512	Feb25-FISH2-3R4-rep3-cp190-100x_Position025_24_cmle.ics	76	0	1	1	0.0
1513	Feb25-FISH2-3R4-rep3-cp190-100x_Position025_24_cmle.ics	77	0	1	1	6.169541988535789
1514	Feb25-FISH2-3R4-rep3-cp190-100x_Position025_24_cmle.ics	78	0	1	1	0.639412489864916
1515	Feb25-FISH2-3R4-rep3-cp190-100x_Position025_24_cmle.ics	78	0	1	2	0.0
1516	Feb25-FISH2-3R4-rep3-cp190-100x_Position025_24_cmle.ics	80	0	1	1	0.0
1517	Feb25-FISH2-3R4-rep3-cp190-100x_Position025_24_cmle.ics	81	0	1	1	0.0
1518	Feb25-FISH2-3R4-rep3-cp190-100x_Position025_24_cmle.ics	81	0	2	1	5.029617178412921
1519	Feb25-FISH2-3R4-rep3-cp190-100x_Position025_24_cmle.ics	82	0	1	1	0.0
1520	Feb25-FISH2-3R4-rep3-cp190-100x_Position026_25_cmle.ics	2	0	1	1	4.189718302161816
1521	Feb25-FISH2-3R4-rep3-cp190-100x_Position026_25_cmle.ics	4	0	1	1	0.0
1522	Feb25-FISH2-3R4-rep3-cp190-100x_Position026_25_cmle.ics	5	0	1	1	0.0
1523	Feb25-FISH2-3R4-rep3-cp190-100x_Position026_25_cmle.ics	5	0	1	2	5.61300972051991
1524	Feb25-FISH2-3R4-rep3-cp190-100x_Position026_25_cmle.ics	7	0	1	1	3.2499001390821576
1525	Feb25-FISH2-3R4-rep3-cp190-100x_Position026_25_cmle.ics	8	0	1	1	5.049951242748835
1526	Feb25-FISH2-3R4-rep3-cp190-100x_Position026_25_cmle.ics	9	0	1	1	0.0
1527	Feb25-FISH2-3R4-rep3-cp190-100x_Position026_25_cmle.ics	10	0	1	1	0.0
1528	Feb25-FISH2-3R4-rep3-cp190-100x_Position026_25_cmle.ics	11	0	1	1	0.0
1529	Feb25-FISH2-3R4-rep3-cp190-100x_Position026_25_cmle.ics	15	0	1	1	0.0
1530	Feb25-FISH2-3R4-rep3-cp190-100x_Position026_25_cmle.ics	16	0	1	1	0.0
1531	Feb25-FISH2-3R4-rep3-cp190-100x_Position026_25_cmle.ics	17	0	1	1	0.0
1532	Feb25-FISH2-3R4-rep3-cp190-100x_Position026_25_cmle.ics	18	0	1	1	0.0
1533	Feb25-FISH2-3R4-rep3-cp190-100x_Position026_25_cmle.ics	19	0	1	1	0.8508028822180275
1534	Feb25-FISH2-3R4-rep3-cp190-100x_Position026_25_cmle.ics	19	0	1	2	2.579375110268286
1535	Feb25-FISH2-3R4-rep3-cp190-100x_Position026_25_cmle.ics	22	0	1	1	0.0
1536	Feb25-FISH2-3R4-rep3-cp190-100x_Position026_25_cmle.ics	23	0	1	1	0.0
1537	Feb25-FISH2-3R4-rep3-cp190-100x_Position026_25_cmle.ics	25	0	1	1	1.9702516435534818
1538	Feb25-FISH2-3R4-rep3-cp190-100x_Position026_25_cmle.ics	26	0	1	1	0.0
1539	Feb25-FISH2-3R4-rep3-cp190-100x_Position026_25_cmle.ics	27	0	1	1	0.0
1540	Feb25-FISH2-3R4-rep3-cp190-100x_Position026_25_cmle.ics	28	0	1	1	4.260042644277742
1541	Feb25-FISH2-3R4-rep3-cp190-100x_Position026_25_cmle.ics	28	0	1	2	4.635642628987924
1542	Feb25-FISH2-3R4-rep3-cp190-100x_Position026_25_cmle.ics	28	0	2	1	1.433352969887323
1543	Feb25-FISH2-3R4-rep3-cp190-100x_Position026_25_cmle.ics	28	0	2	2	0.10317500441073144
1544	Feb25-FISH2-3R4-rep3-cp190-100x_Position026_25_cmle.ics	29	0	1	1	0.0
1545	Feb25-FISH2-3R4-rep3-cp190-100x_Position026_25_cmle.ics	31	0	1	1	2.3997893887836406
1546	Feb25-FISH2-3R4-rep3-cp190-100x_Position026_25_cmle.ics	33	0	1	1	2.177474802840004
1547	Feb25-FISH2-3R4-rep3-cp190-100x_Position026_25_cmle.ics	33	0	2	1	0.10317500441073144
1548	Feb25-FISH2-3R4-rep3-cp190-100x_Position026_25_cmle.ics	34	0	1	1	0.0
1549	Feb25-FISH2-3R4-rep3-cp190-100x_Position026_25_cmle.ics	35	0	1	1	0.0
1550	Feb25-FISH2-3R4-rep3-cp190-100x_Position026_25_cmle.ics	36	0	1	1	3.238117556872686
1551	Feb25-FISH2-3R4-rep3-cp190-100x_Position026_25_cmle.ics	37	0	1	1	0.23070632344123612
1552	Feb25-FISH2-3R4-rep3-cp190-100x_Position026_25_cmle.ics	38	0	1	1	4.759691538108503
1553	Feb25-FISH2-3R4-rep3-cp190-100x_Position026_25_cmle.ics	38	0	1	2	1.3842379406474168
1554	Feb25-FISH2-3R4-rep3-cp190-100x_Position026_25_cmle.ics	38	0	1	3	0.0
1555	Feb25-FISH2-3R4-rep3-cp190-100x_Position026_25_cmle.ics	39	0	1	1	0.0
1556	Feb25-FISH2-3R4-rep3-cp190-100x_Position026_25_cmle.ics	40	0	1	1	0.0
1557	Feb25-FISH2-3R4-rep3-cp190-100x_Position026_25_cmle.ics	41	0	1	1	1.5476250661609716
1558	Feb25-FISH2-3R4-rep3-cp190-100x_Position026_25_cmle.ics	43	0	1	1	2.527642963756092
1559	Feb25-FISH2-3R4-rep3-cp190-100x_Position026_25_cmle.ics	44	0	1	1	3.730765982876178
1560	Feb25-FISH2-3R4-rep3-cp190-100x_Position026_25_cmle.ics	45	0	1	1	2.231131760075927
1561	Feb25-FISH2-3R4-rep3-cp190-100x_Position026_25_cmle.ics	46	0	1	1	2.4559747561405825
1562	Feb25-FISH2-3R4-rep3-cp190-100x_Position026_25_cmle.ics	46	0	2	1	3.1379452544647535
1563	Feb25-FISH2-3R4-rep3-cp190-100x_Position026_25_cmle.ics	47	0	1	1	1.2381000529287771
1564	Feb25-FISH2-3R4-rep3-cp190-100x_Position026_25_cmle.ics	48	0	1	1	0.0
1565	Feb25-FISH2-3R4-rep3-cp190-100x_Position026_25_cmle.ics	50	0	1	1	2.0737919230729003
1566	Feb25-FISH2-3R4-rep3-cp190-100x_Position026_25_cmle.ics	52	0	1	1	0.0
1567	Feb25-FISH2-3R4-rep3-cp190-100x_Position026_25_cmle.ics	54	0	1	1	0.0
1568	Feb25-FISH2-3R4-rep3-cp190-100x_Position026_25_cmle.ics	55	0	1	1	0.0
1569	Feb25-FISH2-3R4-rep3-cp190-100x_Position026_25_cmle.ics	56	0	1	1	0.0
1570	Feb25-FISH2-3R4-rep3-cp190-100x_Position026_25_cmle.ics	57	0	1	1	5.328448412567202
1571	Feb25-FISH2-3R4-rep3-cp190-100x_Position026_25_cmle.ics	58	0	1	1	6.912725295519006
1572	Feb25-FISH2-3R4-rep3-cp190-100x_Position026_25_cmle.ics	58	0	2	1	0.0
1573	Feb25-FISH2-3R4-rep3-cp190-100x_Position026_25_cmle.ics	59	0	1	1	0.0
1574	Feb25-FISH2-3R4-rep3-cp190-100x_Position026_25_cmle.ics	60	0	1	1	1.693476355552663
1575	Feb25-FISH2-3R4-rep3-cp190-100x_Position026_25_cmle.ics	61	0	1	1	0.0
1576	Feb25-FISH2-3R4-rep3-cp190-100x_Position026_25_cmle.ics	62	0	1	1	0.1459114905355603
1577	Feb25-FISH2-3R4-rep3-cp190-100x_Position026_25_cmle.ics	63	0	1	1	0.0
1578	Feb25-FISH2-3R4-rep3-cp190-100x_Position026_25_cmle.ics	64	0	1	1	0.0
1579	Feb25-FISH2-3R4-rep3-cp190-100x_Position027_26_cmle.ics	1	0	1	1	0.0
1580	Feb25-FISH2-3R4-rep3-cp190-100x_Position027_26_cmle.ics	2	0	1	1	4.291385680152414
1581	Feb25-FISH2-3R4-rep3-cp190-100x_Position027_26_cmle.ics	2	0	2	1	0.8058225447605828
1582	Feb25-FISH2-3R4-rep3-cp190-100x_Position027_26_cmle.ics	2	0	3	1	3.38380828419599
1583	Feb25-FISH2-3R4-rep3-cp190-100x_Position027_26_cmle.ics	3	0	1	1	0.0
1584	Feb25-FISH2-3R4-rep3-cp190-100x_Position027_26_cmle.ics	4	0	1	1	4.935891855841491
1585	Feb25-FISH2-3R4-rep3-cp190-100x_Position027_26_cmle.ics	4	0	2	1	0.0
1586	Feb25-FISH2-3R4-rep3-cp190-100x_Position027_26_cmle.ics	5	0	1	1	0.0
1587	Feb25-FISH2-3R4-rep3-cp190-100x_Position027_26_cmle.ics	8	0	1	1	0.0
1588	Feb25-FISH2-3R4-rep3-cp190-100x_Position027_26_cmle.ics	8	0	1	2	0.10317500441073144
1589	Feb25-FISH2-3R4-rep3-cp190-100x_Position027_26_cmle.ics	9	0	1	1	1.650800070571703
1590	Feb25-FISH2-3R4-rep3-cp190-100x_Position027_26_cmle.ics	11	0	1	1	0.0
1591	Feb25-FISH2-3R4-rep3-cp190-100x_Position027_26_cmle.ics	12	0	1	1	4.923736984182448
1592	Feb25-FISH2-3R4-rep3-cp190-100x_Position027_26_cmle.ics	13	0	1	1	1.466392331574739
1593	Feb25-FISH2-3R4-rep3-cp190-100x_Position027_26_cmle.ics	14	0	1	1	0.0
1594	Feb25-FISH2-3R4-rep3-cp190-100x_Position027_26_cmle.ics	17	0	1	1	0.0
1595	Feb25-FISH2-3R4-rep3-cp190-100x_Position027_26_cmle.ics	18	0	1	1	1.5386823371520422
1596	Feb25-FISH2-3R4-rep3-cp190-100x_Position027_26_cmle.ics	19	0	1	1	0.0
1597	Feb25-FISH2-3R4-rep3-cp190-100x_Position027_26_cmle.ics	20	0	1	1	0.65584944557845
1598	Feb25-FISH2-3R4-rep3-cp190-100x_Position027_26_cmle.ics	21	0	1	1	0.0
1599	Feb25-FISH2-3R4-rep3-cp190-100x_Position027_26_cmle.ics	22	0	1	1	1.2829802844612073
1600	Feb25-FISH2-3R4-rep3-cp190-100x_Position027_26_cmle.ics	23	0	1	1	0.0
1601	Feb25-FISH2-3R4-rep3-cp190-100x_Position027_26_cmle.ics	25	0	1	1	0.0
1602	Feb25-FISH2-3R4-rep3-cp190-100x_Position027_26_cmle.ics	25	0	1	2	0.9479040472602467
1603	Feb25-FISH2-3R4-rep3-cp190-100x_Position027_26_cmle.ics	25	0	2	1	0.5836459621422412
1604	Feb25-FISH2-3R4-rep3-cp190-100x_Position027_26_cmle.ics	25	0	2	2	0.0
1605	Feb25-FISH2-3R4-rep3-cp190-100x_Position027_26_cmle.ics	26	0	1	1	3.145411893539202
1606	Feb25-FISH2-3R4-rep3-cp190-100x_Position027_26_cmle.ics	27	0	1	1	1.5782740824160237
1607	Feb25-FISH2-3R4-rep3-cp190-100x_Position027_26_cmle.ics	27	0	1	2	0.0
1608	Feb25-FISH2-3R4-rep3-cp190-100x_Position027_26_cmle.ics	28	0	1	1	0.4883922886704704
1609	Feb25-FISH2-3R4-rep3-cp190-100x_Position027_26_cmle.ics	29	0	1	1	0.23070632344123612
1610	Feb25-FISH2-3R4-rep3-cp190-100x_Position027_26_cmle.ics	30	0	1	1	5.727528094207818
1611	Feb25-FISH2-3R4-rep3-cp190-100x_Position027_26_cmle.ics	33	0	1	1	6.189019119799873
1612	Feb25-FISH2-3R4-rep3-cp190-100x_Position027_26_cmle.ics	33	0	1	2	8.1961882460245
1613	Feb25-FISH2-3R4-rep3-cp190-100x_Position027_26_cmle.ics	33	0	2	1	5.279157726959936
1614	Feb25-FISH2-3R4-rep3-cp190-100x_Position027_26_cmle.ics	33	0	2	2	0.0
1615	Feb25-FISH2-3R4-rep3-cp190-100x_Position027_26_cmle.ics	34	0	1	1	5.437690068701312
1616	Feb25-FISH2-3R4-rep3-cp190-100x_Position027_26_cmle.ics	36	0	1	1	4.491984278874635
1617	Feb25-FISH2-3R4-rep3-cp190-100x_Position027_26_cmle.ics	37	0	1	1	1.5220639102977542
1618	Feb25-FISH2-3R4-rep3-cp190-100x_Position027_26_cmle.ics	37	0	2	1	1.8733162266939318
1619	Feb25-FISH2-3R4-rep3-cp190-100x_Position027_26_cmle.ics	38	0	1	1	0.0
1620	Feb25-FISH2-3R4-rep3-cp190-100x_Position027_26_cmle.ics	38	0	2	1	6.429765849426426
1621	Feb25-FISH2-3R4-rep3-cp190-100x_Position027_26_cmle.ics	39	0	1	1	0.0
1622	Feb25-FISH2-3R4-rep3-cp190-100x_Position027_26_cmle.ics	40	0	1	1	0.0
1623	Feb25-FISH2-3R4-rep3-cp190-100x_Position027_26_cmle.ics	42	0	1	1	0.10317500441073144
1624	Feb25-FISH2-3R4-rep3-cp190-100x_Position027_26_cmle.ics	43	0	1	1	0.0
1625	Feb25-FISH2-3R4-rep3-cp190-100x_Position027_26_cmle.ics	46	0	1	1	0.0
1626	Feb25-FISH2-3R4-rep3-cp190-100x_Position027_26_cmle.ics	47	0	1	1	2.4762001058575542
1627	Feb25-FISH2-3R4-rep3-cp190-100x_Position027_26_cmle.ics	48	0	1	1	2.364953073491199
1628	Feb25-FISH2-3R4-rep3-cp190-100x_Position027_26_cmle.ics	50	0	1	1	0.0
1629	Feb25-FISH2-3R4-rep3-cp190-100x_Position027_26_cmle.ics	51	0	1	1	0.23070632344123612
1630	Feb25-FISH2-3R4-rep3-cp190-100x_Position027_26_cmle.ics	52	0	1	1	0.0
1631	Feb25-FISH2-3R4-rep3-cp190-100x_Position027_26_cmle.ics	53	0	1	1	0.10317500441073144
1632	Feb25-FISH2-3R4-rep3-cp190-100x_Position027_26_cmle.ics	54	0	1	1	0.23070632344123612
1633	Feb25-FISH2-3R4-rep3-cp190-100x_Position027_26_cmle.ics	54	0	1	2	7.151151774006896
1634	Feb25-FISH2-3R4-rep3-cp190-100x_Position027_26_cmle.ics	55	0	1	1	0.4377344716066809
1635	Feb25-FISH2-3R4-rep3-cp190-100x_Position027_26_cmle.ics	56	0	1	1	0.0
1636	Feb25-FISH2-3R4-rep3-cp190-100x_Position027_26_cmle.ics	57	0	1	1	1.5220639102977542
1637	Feb25-FISH2-3R4-rep3-cp190-100x_Position027_26_cmle.ics	59	0	1	1	0.0
1638	Feb25-FISH2-3R4-rep3-cp190-100x_Position027_26_cmle.ics	60	0	1	1	4.385128559842724
1639	Feb25-FISH2-3R4-rep3-cp190-100x_Position027_26_cmle.ics	63	0	1	1	2.982303863524499
1640	Feb25-FISH2-3R4-rep3-cp190-100x_Position027_26_cmle.ics	65	0	1	1	0.0
1641	Feb25-FISH2-3R4-rep3-cp190-100x_Position027_26_cmle.ics	66	0	1	1	0.0
1642	Feb25-FISH2-3R4-rep3-cp190-100x_Position027_26_cmle.ics	67	0	1	1	0.42540144110901373
1643	Feb25-FISH2-3R4-rep3-cp190-100x_Position027_26_cmle.ics	68	0	1	1	3.877877897480407
1644	Feb25-FISH2-3R4-rep3-cp190-100x_Position027_26_cmle.ics	68	0	1	2	2.5628139431473165
1645	Feb25-FISH2-3R4-rep3-cp190-100x_Position027_26_cmle.ics	69	0	1	1	0.0
1646	Feb25-FISH2-3R4-rep3-cp190-100x_Position027_26_cmle.ics	70	0	1	1	1.9644370105109248
1647	Feb25-FISH2-3R4-rep3-cp190-100x_Position027_26_cmle.ics	72	0	1	1	0.0
1648	Feb25-FISH2-3R4-rep3-cp190-100x_Position027_26_cmle.ics	74	0	1	1	0.0
1649	Feb25-FISH2-3R4-rep3-cp190-100x_Position027_26_cmle.ics	76	0	1	1	0.0
1650	Feb25-FISH2-3R4-rep3-cp190-100x_Position027_26_cmle.ics	77	0	1	1	0.0
1651	Feb25-FISH2-3R4-rep3-m1bp-100x_Position001_0_cmle.ics	1	0	1	1	0.0
1652	Feb25-FISH2-3R4-rep3-m1bp-100x_Position001_0_cmle.ics	2	0	1	1	0.0
1653	Feb25-FISH2-3R4-rep3-m1bp-100x_Position001_0_cmle.ics	2	0	1	2	1.5291534042222257
1654	Feb25-FISH2-3R4-rep3-m1bp-100x_Position001_0_cmle.ics	2	0	1	3	8.485733129061042
1655	Feb25-FISH2-3R4-rep3-m1bp-100x_Position001_0_cmle.ics	2	0	1	4	6.26881433954625
1656	Feb25-FISH2-3R4-rep3-m1bp-100x_Position001_0_cmle.ics	4	0	1	1	0.0
1657	Feb25-FISH2-3R4-rep3-m1bp-100x_Position001_0_cmle.ics	5	0	1	1	0.0
1658	Feb25-FISH2-3R4-rep3-m1bp-100x_Position001_0_cmle.ics	6	0	1	1	0.5595020986366908
1659	Feb25-FISH2-3R4-rep3-m1bp-100x_Position001_0_cmle.ics	7	0	1	1	0.0
1660	Feb25-FISH2-3R4-rep3-m1bp-100x_Position001_0_cmle.ics	8	0	1	1	0.0
1661	Feb25-FISH2-3R4-rep3-m1bp-100x_Position001_0_cmle.ics	10	0	1	1	0.10317500441073144
1662	Feb25-FISH2-3R4-rep3-m1bp-100x_Position001_0_cmle.ics	11	0	1	1	0.10317500441073144
1663	Feb25-FISH2-3R4-rep3-m1bp-100x_Position001_0_cmle.ics	12	0	1	1	0.0
1664	Feb25-FISH2-3R4-rep3-m1bp-100x_Position001_0_cmle.ics	13	0	1	1	0.20635000882146287
1665	Feb25-FISH2-3R4-rep3-m1bp-100x_Position001_0_cmle.ics	14	0	1	1	2.381979944969588
1666	Feb25-FISH2-3R4-rep3-m1bp-100x_Position001_0_cmle.ics	15	0	1	1	0.0
1667	Feb25-FISH2-3R4-rep3-m1bp-100x_Position001_0_cmle.ics	16	0	1	1	3.150484284141619
1668	Feb25-FISH2-3R4-rep3-m1bp-100x_Position001_0_cmle.ics	19	0	1	1	4.208674435366039
1669	Feb25-FISH2-3R4-rep3-m1bp-100x_Position001_0_cmle.ics	20	0	1	1	4.214992990572988
1670	Feb25-FISH2-3R4-rep3-m1bp-100x_Position001_0_cmle.ics	20	0	2	1	3.8195883228040146
1671	Feb25-FISH2-3R4-rep3-m1bp-100x_Position001_0_cmle.ics	22	0	1	1	0.0
1672	Feb25-FISH2-3R4-rep3-m1bp-100x_Position001_0_cmle.ics	23	0	1	1	0.20635000882146287
1673	Feb25-FISH2-3R4-rep3-m1bp-100x_Position001_0_cmle.ics	24	0	1	1	0.0
1674	Feb25-FISH2-3R4-rep3-m1bp-100x_Position001_0_cmle.ics	26	0	1	1	0.8508028822180275
1675	Feb25-FISH2-3R4-rep3-m1bp-100x_Position001_0_cmle.ics	26	0	1	2	0.0
1676	Feb25-FISH2-3R4-rep3-m1bp-100x_Position001_0_cmle.ics	26	0	2	1	0.0
1677	Feb25-FISH2-3R4-rep3-m1bp-100x_Position001_0_cmle.ics	26	0	2	2	1.1396051716664168
1678	Feb25-FISH2-3R4-rep3-m1bp-100x_Position001_0_cmle.ics	27	0	1	1	0.0
1679	Feb25-FISH2-3R4-rep3-m1bp-100x_Position001_0_cmle.ics	27	0	1	2	3.436528867381397
1680	Feb25-FISH2-3R4-rep3-m1bp-100x_Position001_0_cmle.ics	29	0	1	1	0.0
1681	Feb25-FISH2-3R4-rep3-m1bp-100x_Position001_0_cmle.ics	30	0	1	1	0.0
1682	Feb25-FISH2-3R4-rep3-m1bp-100x_Position001_0_cmle.ics	31	0	1	1	0.0
1683	Feb25-FISH2-3R4-rep3-m1bp-100x_Position001_0_cmle.ics	33	0	1	1	0.23070632344123612
1684	Feb25-FISH2-3R4-rep3-m1bp-100x_Position001_0_cmle.ics	33	0	1	2	4.02073016351633
1685	Feb25-FISH2-3R4-rep3-m1bp-100x_Position001_0_cmle.ics	35	0	1	1	3.827160438337954
1686	Feb25-FISH2-3R4-rep3-m1bp-100x_Position001_0_cmle.ics	36	0	1	1	1.860013843745577
1687	Feb25-FISH2-3R4-rep3-m1bp-100x_Position001_0_cmle.ics	37	0	1	1	0.0
1688	Feb25-FISH2-3R4-rep3-m1bp-100x_Position001_0_cmle.ics	38	0	1	1	3.4149461977508975
1689	Feb25-FISH2-3R4-rep3-m1bp-100x_Position001_0_cmle.ics	39	0	1	1	0.0
1690	Feb25-FISH2-3R4-rep3-m1bp-100x_Position001_0_cmle.ics	40	0	1	1	0.10317500441073144
1691	Feb25-FISH2-3R4-rep3-m1bp-100x_Position001_0_cmle.ics	41	0	1	1	1.3239619450325248
1692	Feb25-FISH2-3R4-rep3-m1bp-100x_Position001_0_cmle.ics	42	0	1	1	0.0
1693	Feb25-FISH2-3R4-rep3-m1bp-100x_Position001_0_cmle.ics	45	0	1	1	0.0
1694	Feb25-FISH2-3R4-rep3-m1bp-100x_Position001_0_cmle.ics	46	0	1	1	0.0
1695	Feb25-FISH2-3R4-rep3-m1bp-100x_Position001_0_cmle.ics	49	0	1	1	0.0
1696	Feb25-FISH2-3R4-rep3-m1bp-100x_Position001_0_cmle.ics	49	0	1	2	7.3609418564431115
1697	Feb25-FISH2-3R4-rep3-m1bp-100x_Position001_0_cmle.ics	50	0	1	1	0.0
1698	Feb25-FISH2-3R4-rep3-m1bp-100x_Position001_0_cmle.ics	51	0	1	1	0.32626801153583
1699	Feb25-FISH2-3R4-rep3-m1bp-100x_Position001_0_cmle.ics	52	0	1	1	0.10317500441073144
1700	Feb25-FISH2-3R4-rep3-m1bp-100x_Position001_0_cmle.ics	53	0	1	1	0.10317500441073144
1701	Feb25-FISH2-3R4-rep3-m1bp-100x_Position001_0_cmle.ics	53	0	1	2	4.860912795345472
1702	Feb25-FISH2-3R4-rep3-m1bp-100x_Position001_0_cmle.ics	55	0	1	1	0.0
1703	Feb25-FISH2-3R4-rep3-m1bp-100x_Position001_0_cmle.ics	56	0	1	1	0.0
1704	Feb25-FISH2-3R4-rep3-m1bp-100x_Position001_0_cmle.ics	57	0	1	1	5.427228285204357
1705	Feb25-FISH2-3R4-rep3-m1bp-100x_Position001_0_cmle.ics	59	0	1	1	0.0
1706	Feb25-FISH2-3R4-rep3-m1bp-100x_Position001_0_cmle.ics	60	0	1	1	0.10317500441073144
1707	Feb25-FISH2-3R4-rep3-m1bp-100x_Position001_0_cmle.ics	63	0	1	1	0.10317500441073144
1708	Feb25-FISH2-3R4-rep3-m1bp-100x_Position001_0_cmle.ics	66	0	1	1	0.2918229810711206
1709	Feb25-FISH2-3R4-rep3-m1bp-100x_Position001_0_cmle.ics	69	0	1	1	0.0
1710	Feb25-FISH2-3R4-rep3-m1bp-100x_Position001_0_cmle.ics	70	0	1	1	0.10317500441073144
1711	Feb25-FISH2-3R4-rep3-m1bp-100x_Position001_0_cmle.ics	70	0	1	2	3.1587015845442563
1712	Feb25-FISH2-3R4-rep3-m1bp-100x_Position001_0_cmle.ics	71	0	1	1	0.0
1713	Feb25-FISH2-3R4-rep3-m1bp-100x_Position001_0_cmle.ics	72	0	1	1	3.0083632320606326
1714	Feb25-FISH2-3R4-rep3-m1bp-100x_Position001_0_cmle.ics	73	0	1	1	5.551846926637236
1715	Feb25-FISH2-3R4-rep3-m1bp-100x_Position001_0_cmle.ics	74	0	1	1	0.0
1716	Feb25-FISH2-3R4-rep3-m1bp-100x_Position001_0_cmle.ics	75	0	1	1	0.0
1717	Feb25-FISH2-3R4-rep3-m1bp-100x_Position002_1_cmle.ics	1	0	1	1	0.1459114905355603
1718	Feb25-FISH2-3R4-rep3-m1bp-100x_Position002_1_cmle.ics	2	0	1	1	1.2032169749388533
1719	Feb25-FISH2-3R4-rep3-m1bp-100x_Position002_1_cmle.ics	2	0	1	2	0.0
1720	Feb25-FISH2-3R4-rep3-m1bp-100x_Position002_1_cmle.ics	4	0	1	1	0.0
1721	Feb25-FISH2-3R4-rep3-m1bp-100x_Position002_1_cmle.ics	6	0	1	1	1.9590106189591703
1722	Feb25-FISH2-3R4-rep3-m1bp-100x_Position002_1_cmle.ics	6	0	2	1	1.4228476808191226
1723	Feb25-FISH2-3R4-rep3-m1bp-100x_Position002_1_cmle.ics	7	0	1	1	4.6573304522024195
1724	Feb25-FISH2-3R4-rep3-m1bp-100x_Position002_1_cmle.ics	7	0	1	2	0.10317500441073144
1725	Feb25-FISH2-3R4-rep3-m1bp-100x_Position002_1_cmle.ics	8	0	1	1	0.0
1726	Feb25-FISH2-3R4-rep3-m1bp-100x_Position002_1_cmle.ics	9	0	1	1	0.20635000882146287
1727	Feb25-FISH2-3R4-rep3-m1bp-100x_Position002_1_cmle.ics	10	0	1	1	0.0
1728	Feb25-FISH2-3R4-rep3-m1bp-100x_Position002_1_cmle.ics	11	0	1	1	0.0
1729	Feb25-FISH2-3R4-rep3-m1bp-100x_Position002_1_cmle.ics	16	0	1	1	2.9991822047360697
1730	Feb25-FISH2-3R4-rep3-m1bp-100x_Position002_1_cmle.ics	16	0	2	1	0.0
1731	Feb25-FISH2-3R4-rep3-m1bp-100x_Position002_1_cmle.ics	17	0	1	1	0.0
1732	Feb25-FISH2-3R4-rep3-m1bp-100x_Position002_1_cmle.ics	18	0	1	1	0.10317500441073144
1733	Feb25-FISH2-3R4-rep3-m1bp-100x_Position002_1_cmle.ics	19	0	1	1	4.483854504309568
1734	Feb25-FISH2-3R4-rep3-m1bp-100x_Position002_1_cmle.ics	20	0	1	1	0.0
1735	Feb25-FISH2-3R4-rep3-m1bp-100x_Position002_1_cmle.ics	20	0	1	2	4.693045247622758
1736	Feb25-FISH2-3R4-rep3-m1bp-100x_Position002_1_cmle.ics	20	0	2	1	4.189718302161816
1737	Feb25-FISH2-3R4-rep3-m1bp-100x_Position002_1_cmle.ics	20	0	2	2	0.0
1738	Feb25-FISH2-3R4-rep3-m1bp-100x_Position002_1_cmle.ics	21	0	1	1	0.0
1739	Feb25-FISH2-3R4-rep3-m1bp-100x_Position002_1_cmle.ics	21	0	1	2	9.366790379459925
1740	Feb25-FISH2-3R4-rep3-m1bp-100x_Position002_1_cmle.ics	21	0	1	3	1.0368959615364501
1741	Feb25-FISH2-3R4-rep3-m1bp-100x_Position002_1_cmle.ics	21	0	2	1	1.4481301952605736
1742	Feb25-FISH2-3R4-rep3-m1bp-100x_Position002_1_cmle.ics	21	0	2	2	8.746173786955064
1743	Feb25-FISH2-3R4-rep3-m1bp-100x_Position002_1_cmle.ics	21	0	2	3	0.0
1744	Feb25-FISH2-3R4-rep3-m1bp-100x_Position002_1_cmle.ics	22	0	1	1	0.1459114905355603
1745	Feb25-FISH2-3R4-rep3-m1bp-100x_Position002_1_cmle.ics	24	0	1	1	0.0
1746	Feb25-FISH2-3R4-rep3-m1bp-100x_Position002_1_cmle.ics	25	0	1	1	0.0
1747	Feb25-FISH2-3R4-rep3-m1bp-100x_Position002_1_cmle.ics	26	0	1	1	0.0
1748	Feb25-FISH2-3R4-rep3-m1bp-100x_Position002_1_cmle.ics	27	0	1	1	3.663802371284478
1749	Feb25-FISH2-3R4-rep3-m1bp-100x_Position002_1_cmle.ics	29	0	1	1	2.7209970451052556
1750	Feb25-FISH2-3R4-rep3-m1bp-100x_Position002_1_cmle.ics	30	0	1	1	5.672809209541455
1751	Feb25-FISH2-3R4-rep3-m1bp-100x_Position002_1_cmle.ics	30	0	2	1	4.0711075616645305
1752	Feb25-FISH2-3R4-rep3-m1bp-100x_Position002_1_cmle.ics	31	0	1	1	0.0
1753	Feb25-FISH2-3R4-rep3-m1bp-100x_Position002_1_cmle.ics	32	0	1	1	0.0
1754	Feb25-FISH2-3R4-rep3-m1bp-100x_Position002_1_cmle.ics	33	0	1	1	0.7123206386742108
1755	Feb25-FISH2-3R4-rep3-m1bp-100x_Position002_1_cmle.ics	34	0	1	1	1.7341874885527064
1756	Feb25-FISH2-3R4-rep3-m1bp-100x_Position002_1_cmle.ics	35	0	1	1	4.251092239094099
1757	Feb25-FISH2-3R4-rep3-m1bp-100x_Position002_1_cmle.ics	36	0	1	1	3.207778766820052
1758	Feb25-FISH2-3R4-rep3-m1bp-100x_Position002_1_cmle.ics	37	0	1	1	0.0
1759	Feb25-FISH2-3R4-rep3-m1bp-100x_Position002_1_cmle.ics	39	0	1	1	0.0
1760	Feb25-FISH2-3R4-rep3-m1bp-100x_Position002_1_cmle.ics	42	0	1	1	1.5146569851281166
1761	Feb25-FISH2-3R4-rep3-m1bp-100x_Position002_1_cmle.ics	43	0	1	1	3.516144891237234
1762	Feb25-FISH2-3R4-rep3-m1bp-100x_Position002_1_cmle.ics	46	0	1	1	0.0
1763	Feb25-FISH2-3R4-rep3-m1bp-100x_Position002_1_cmle.ics	47	0	1	1	0.10317500441073144
1764	Feb25-FISH2-3R4-rep3-m1bp-100x_Position002_1_cmle.ics	48	0	1	1	5.080158745066317
1765	Feb25-FISH2-3R4-rep3-m1bp-100x_Position002_1_cmle.ics	49	0	1	1	0.0
1766	Feb25-FISH2-3R4-rep3-m1bp-100x_Position002_1_cmle.ics	51	0	1	1	0.0
1767	Feb25-FISH2-3R4-rep3-m1bp-100x_Position002_1_cmle.ics	52	0	1	1	0.0
1768	Feb25-FISH2-3R4-rep3-m1bp-100x_Position002_1_cmle.ics	54	0	1	1	0.0
1769	Feb25-FISH2-3R4-rep3-m1bp-100x_Position002_1_cmle.ics	56	0	1	1	0.0
1770	Feb25-FISH2-3R4-rep3-m1bp-100x_Position002_1_cmle.ics	58	0	1	1	1.4532932869245503
1771	Feb25-FISH2-3R4-rep3-m1bp-100x_Position002_1_cmle.ics	59	0	1	1	0.10317500441073144
1772	Feb25-FISH2-3R4-rep3-m1bp-100x_Position002_1_cmle.ics	60	0	1	1	0.0
1773	Feb25-FISH2-3R4-rep3-m1bp-100x_Position002_1_cmle.ics	62	0	1	1	0.0
1774	Feb25-FISH2-3R4-rep3-m1bp-100x_Position002_1_cmle.ics	62	0	1	2	1.242391573779135
1775	Feb25-FISH2-3R4-rep3-m1bp-100x_Position002_1_cmle.ics	63	0	1	1	0.0
1776	Feb25-FISH2-3R4-rep3-m1bp-100x_Position002_1_cmle.ics	65	0	1	1	0.0
1777	Feb25-FISH2-3R4-rep3-m1bp-100x_Position002_1_cmle.ics	66	0	1	1	0.0
1778	Feb25-FISH2-3R4-rep3-m1bp-100x_Position002_1_cmle.ics	67	0	1	1	0.0
1779	Feb25-FISH2-3R4-rep3-m1bp-100x_Position002_1_cmle.ics	68	0	1	1	4.521680420478889
1780	Feb25-FISH2-3R4-rep3-m1bp-100x_Position002_1_cmle.ics	68	0	2	1	3.715732868640495
1781	Feb25-FISH2-3R4-rep3-m1bp-100x_Position002_1_cmle.ics	69	0	1	1	0.7295574526778015
1782	Feb25-FISH2-3R4-rep3-m1bp-100x_Position002_1_cmle.ics	71	0	1	1	0.0
1783	Feb25-FISH2-3R4-rep3-m1bp-100x_Position002_1_cmle.ics	72	0	1	1	0.0
1784	Feb25-FISH2-3R4-rep3-m1bp-100x_Position002_1_cmle.ics	73	0	1	1	0.2918229810711206
1785	Feb25-FISH2-3R4-rep3-m1bp-100x_Position002_1_cmle.ics	73	0	1	2	4.295104923098232
1786	Feb25-FISH2-3R4-rep3-m1bp-100x_Position002_1_cmle.ics	75	0	1	1	3.263765217549116
1787	Feb25-FISH2-3R4-rep3-m1bp-100x_Position002_1_cmle.ics	76	0	1	1	0.0
1788	Feb25-FISH2-3R4-rep3-m1bp-100x_Position002_1_cmle.ics	77	0	1	1	0.0
1789	Feb25-FISH2-3R4-rep3-m1bp-100x_Position002_1_cmle.ics	78	0	1	1	1.0161559471409798
1790	Feb25-FISH2-3R4-rep3-m1bp-100x_Position002_1_cmle.ics	79	0	1	1	3.5345970767031627
1791	Feb25-FISH2-3R4-rep3-m1bp-100x_Position002_1_cmle.ics	80	0	1	1	0.0
1792	Feb25-FISH2-3R4-rep3-m1bp-100x_Position002_1_cmle.ics	82	0	1	1	3.932047001614254
1793	Feb25-FISH2-3R4-rep3-m1bp-100x_Position002_1_cmle.ics	82	0	1	2	0.41270001764292574
1794	Feb25-FISH2-3R4-rep3-m1bp-100x_Position002_1_cmle.ics	83	0	1	1	0.0
1795	Feb25-FISH2-3R4-rep3-m1bp-100x_Position002_1_cmle.ics	83	0	2	1	0.6952437723139506
1796	Feb25-FISH2-3R4-rep3-m1bp-100x_Position002_1_cmle.ics	84	0	1	1	0.0
1797	Feb25-FISH2-3R4-rep3-m1bp-100x_Position002_1_cmle.ics	85	0	1	1	0.0
1798	Feb25-FISH2-3R4-rep3-m1bp-100x_Position002_1_cmle.ics	87	0	1	1	4.088945324175278
1799	Feb25-FISH2-3R4-rep3-m1bp-100x_Position002_1_cmle.ics	88	0	1	1	0.0
1800	Feb25-FISH2-3R4-rep3-m1bp-100x_Position003_2_cmle.ics	7	0	1	1	0.0
1801	Feb25-FISH2-3R4-rep3-m1bp-100x_Position003_2_cmle.ics	8	0	1	1	0.0
1802	Feb25-FISH2-3R4-rep3-m1bp-100x_Position003_2_cmle.ics	9	0	1	1	0.0
1803	Feb25-FISH2-3R4-rep3-m1bp-100x_Position003_2_cmle.ics	10	0	1	1	0.0
1804	Feb25-FISH2-3R4-rep3-m1bp-100x_Position003_2_cmle.ics	12	0	1	1	2.3220474821431494
1805	Feb25-FISH2-3R4-rep3-m1bp-100x_Position003_2_cmle.ics	12	0	1	2	1.4903738580496244
1806	Feb25-FISH2-3R4-rep3-m1bp-100x_Position003_2_cmle.ics	13	0	1	1	4.621028003753027
1807	Feb25-FISH2-3R4-rep3-m1bp-100x_Position003_2_cmle.ics	15	0	1	1	0.0
1808	Feb25-FISH2-3R4-rep3-m1bp-100x_Position003_2_cmle.ics	16	0	1	1	0.10317500441073144
1809	Feb25-FISH2-3R4-rep3-m1bp-100x_Position003_2_cmle.ics	18	0	1	1	0.20635000882146287
1810	Feb25-FISH2-3R4-rep3-m1bp-100x_Position003_2_cmle.ics	19	0	1	1	2.905434504059157
1811	Feb25-FISH2-3R4-rep3-m1bp-100x_Position003_2_cmle.ics	21	0	1	1	1.2381000529287771
1812	Feb25-FISH2-3R4-rep3-m1bp-100x_Position003_2_cmle.ics	22	0	1	1	0.20635000882146287
1813	Feb25-FISH2-3R4-rep3-m1bp-100x_Position003_2_cmle.ics	22	0	1	2	5.093992496566301
1814	Feb25-FISH2-3R4-rep3-m1bp-100x_Position003_2_cmle.ics	22	0	2	1	4.59056774396948
1815	Feb25-FISH2-3R4-rep3-m1bp-100x_Position003_2_cmle.ics	22	0	2	2	0.0
1816	Feb25-FISH2-3R4-rep3-m1bp-100x_Position003_2_cmle.ics	23	0	1	1	0.0
1817	Feb25-FISH2-3R4-rep3-m1bp-100x_Position003_2_cmle.ics	24	0	1	1	0.0
1818	Feb25-FISH2-3R4-rep3-m1bp-100x_Position003_2_cmle.ics	25	0	1	1	3.047622737675034
1819	Feb25-FISH2-3R4-rep3-m1bp-100x_Position003_2_cmle.ics	27	0	1	1	0.0
1820	Feb25-FISH2-3R4-rep3-m1bp-100x_Position003_2_cmle.ics	28	0	1	1	0.0
1821	Feb25-FISH2-3R4-rep3-m1bp-100x_Position003_2_cmle.ics	29	0	1	1	0.0
1822	Feb25-FISH2-3R4-rep3-m1bp-100x_Position003_2_cmle.ics	29	0	1	2	3.089510465369451
1823	Feb25-FISH2-3R4-rep3-m1bp-100x_Position003_2_cmle.ics	30	0	1	1	2.5628139431473165
1824	Feb25-FISH2-3R4-rep3-m1bp-100x_Position003_2_cmle.ics	30	0	1	2	0.0
1825	Feb25-FISH2-3R4-rep3-m1bp-100x_Position003_2_cmle.ics	30	0	2	1	0.4377344716066809
1826	Feb25-FISH2-3R4-rep3-m1bp-100x_Position003_2_cmle.ics	30	0	2	2	1.5338067085748235
1827	Feb25-FISH2-3R4-rep3-m1bp-100x_Position003_2_cmle.ics	32	0	1	1	0.0
1828	Feb25-FISH2-3R4-rep3-m1bp-100x_Position003_2_cmle.ics	33	0	1	1	2.2698500970360915
1829	Feb25-FISH2-3R4-rep3-m1bp-100x_Position003_2_cmle.ics	34	0	1	1	0.0
1830	Feb25-FISH2-3R4-rep3-m1bp-100x_Position003_2_cmle.ics	35	0	1	1	7.4118622883541185
1831	Feb25-FISH2-3R4-rep3-m1bp-100x_Position003_2_cmle.ics	35	0	2	1	0.0
1832	Feb25-FISH2-3R4-rep3-m1bp-100x_Position003_2_cmle.ics	36	0	1	1	5.357670489243957
1833	Feb25-FISH2-3R4-rep3-m1bp-100x_Position003_2_cmle.ics	37	0	1	1	0.20635000882146287
1834	Feb25-FISH2-3R4-rep3-m1bp-100x_Position003_2_cmle.ics	38	0	1	1	0.10317500441073144
1835	Feb25-FISH2-3R4-rep3-m1bp-100x_Position003_2_cmle.ics	42	0	1	1	0.0
1836	Feb25-FISH2-3R4-rep3-m1bp-100x_Position003_2_cmle.ics	44	0	1	1	0.0
1837	Feb25-FISH2-3R4-rep3-m1bp-100x_Position003_2_cmle.ics	45	0	1	1	5.311258426037966
1838	Feb25-FISH2-3R4-rep3-m1bp-100x_Position003_2_cmle.ics	46	0	1	1	3.1542896872798245
1839	Feb25-FISH2-3R4-rep3-m1bp-100x_Position003_2_cmle.ics	47	0	1	1	0.0
1840	Feb25-FISH2-3R4-rep3-m1bp-100x_Position003_2_cmle.ics	48	0	1	1	0.0
1841	Feb25-FISH2-3R4-rep3-m1bp-100x_Position003_2_cmle.ics	51	0	1	1	0.0
1842	Feb25-FISH2-3R4-rep3-m1bp-100x_Position003_2_cmle.ics	52	0	1	1	0.0
1843	Feb25-FISH2-3R4-rep3-m1bp-100x_Position003_2_cmle.ics	54	0	1	1	0.0
1844	Feb25-FISH2-3R4-rep3-m1bp-100x_Position003_2_cmle.ics	57	0	1	1	0.0
1845	Feb25-FISH2-3R4-rep3-m1bp-100x_Position003_2_cmle.ics	58	0	1	1	0.0
1846	Feb25-FISH2-3R4-rep3-m1bp-100x_Position003_2_cmle.ics	61	0	1	1	0.0
1847	Feb25-FISH2-3R4-rep3-m1bp-100x_Position003_2_cmle.ics	62	0	1	1	0.0
1848	Feb25-FISH2-3R4-rep3-m1bp-100x_Position003_2_cmle.ics	63	0	1	1	1.5490250415242273
1849	Feb25-FISH2-3R4-rep3-m1bp-100x_Position003_2_cmle.ics	63	0	1	2	3.528865156454783
1850	Feb25-FISH2-3R4-rep3-m1bp-100x_Position003_2_cmle.ics	63	0	2	1	2.8380522523887475
1851	Feb25-FISH2-3R4-rep3-m1bp-100x_Position003_2_cmle.ics	63	0	2	2	0.0
1852	Feb25-FISH2-3R4-rep3-m1bp-100x_Position003_2_cmle.ics	66	0	1	1	0.0
1853	Feb25-FISH2-3R4-rep3-m1bp-100x_Position003_2_cmle.ics	69	0	1	1	0.0
1854	Feb25-FISH2-3R4-rep3-m1bp-100x_Position003_2_cmle.ics	70	0	1	1	0.32626801153583
1855	Feb25-FISH2-3R4-rep3-m1bp-100x_Position003_2_cmle.ics	72	0	1	1	0.0
1856	Feb25-FISH2-3R4-rep3-m1bp-100x_Position003_2_cmle.ics	73	0	1	1	5.534458854350508
1857	Feb25-FISH2-3R4-rep3-m1bp-100x_Position003_2_cmle.ics	75	0	1	1	0.0
1858	Feb25-FISH2-3R4-rep3-m1bp-100x_Position003_2_cmle.ics	76	0	1	1	4.996222676016735
1859	Feb25-FISH2-3R4-rep3-m1bp-100x_Position003_2_cmle.ics	77	0	1	1	0.0
1860	Feb25-FISH2-3R4-rep3-m1bp-100x_Position003_2_cmle.ics	78	0	1	1	4.031993245941002
1861	Feb25-FISH2-3R4-rep3-m1bp-100x_Position003_2_cmle.ics	80	0	1	1	0.0
1862	Feb25-FISH2-3R4-rep3-m1bp-100x_Position003_2_cmle.ics	81	0	1	1	0.0
1863	Feb25-FISH2-3R4-rep3-m1bp-100x_Position004_3_cmle.ics	1	0	1	1	0.0
1864	Feb25-FISH2-3R4-rep3-m1bp-100x_Position004_3_cmle.ics	2	0	1	1	3.8044320316862668
1865	Feb25-FISH2-3R4-rep3-m1bp-100x_Position004_3_cmle.ics	3	0	1	1	2.6618931373704853
1866	Feb25-FISH2-3R4-rep3-m1bp-100x_Position004_3_cmle.ics	3	0	1	2	0.0
1867	Feb25-FISH2-3R4-rep3-m1bp-100x_Position004_3_cmle.ics	6	0	1	1	0.0
1868	Feb25-FISH2-3R4-rep3-m1bp-100x_Position004_3_cmle.ics	6	0	1	2	0.9535025770009804
1869	Feb25-FISH2-3R4-rep3-m1bp-100x_Position004_3_cmle.ics	6	0	2	1	0.9512265400461283
1870	Feb25-FISH2-3R4-rep3-m1bp-100x_Position004_3_cmle.ics	6	0	2	2	0.0
1871	Feb25-FISH2-3R4-rep3-m1bp-100x_Position004_3_cmle.ics	8	0	1	1	0.0
1872	Feb25-FISH2-3R4-rep3-m1bp-100x_Position004_3_cmle.ics	12	0	1	1	0.0
1873	Feb25-FISH2-3R4-rep3-m1bp-100x_Position004_3_cmle.ics	13	0	1	1	0.0
1874	Feb25-FISH2-3R4-rep3-m1bp-100x_Position004_3_cmle.ics	14	0	1	1	5.158565997592032
1875	Feb25-FISH2-3R4-rep3-m1bp-100x_Position004_3_cmle.ics	14	0	1	2	6.1394081986465485
1876	Feb25-FISH2-3R4-rep3-m1bp-100x_Position004_3_cmle.ics	14	0	2	1	3.2913133814868574
1877	Feb25-FISH2-3R4-rep3-m1bp-100x_Position004_3_cmle.ics	14	0	2	2	2.619115832203465
1878	Feb25-FISH2-3R4-rep3-m1bp-100x_Position004_3_cmle.ics	17	0	1	1	0.0
1879	Feb25-FISH2-3R4-rep3-m1bp-100x_Position004_3_cmle.ics	18	0	1	1	0.0
1880	Feb25-FISH2-3R4-rep3-m1bp-100x_Position004_3_cmle.ics	19	0	1	1	0.0
1881	Feb25-FISH2-3R4-rep3-m1bp-100x_Position004_3_cmle.ics	19	0	1	2	1.44445006175024
1882	Feb25-FISH2-3R4-rep3-m1bp-100x_Position004_3_cmle.ics	19	0	2	1	1.2551781017859014
1883	Feb25-FISH2-3R4-rep3-m1bp-100x_Position004_3_cmle.ics	19	0	2	2	0.0
1884	Feb25-FISH2-3R4-rep3-m1bp-100x_Position004_3_cmle.ics	20	0	1	1	0.0
1885	Feb25-FISH2-3R4-rep3-m1bp-100x_Position004_3_cmle.ics	21	0	1	1	1.1024832543583678
1886	Feb25-FISH2-3R4-rep3-m1bp-100x_Position004_3_cmle.ics	22	0	1	1	1.8643470259046568
1887	Feb25-FISH2-3R4-rep3-m1bp-100x_Position004_3_cmle.ics	22	0	1	2	0.0
1888	Feb25-FISH2-3R4-rep3-m1bp-100x_Position004_3_cmle.ics	23	0	1	1	0.0
1889	Feb25-FISH2-3R4-rep3-m1bp-100x_Position004_3_cmle.ics	23	0	1	2	3.359134773608186
1890	Feb25-FISH2-3R4-rep3-m1bp-100x_Position004_3_cmle.ics	24	0	1	1	0.0
1891	Feb25-FISH2-3R4-rep3-m1bp-100x_Position004_3_cmle.ics	24	0	2	1	2.0865853320384886
1892	Feb25-FISH2-3R4-rep3-m1bp-100x_Position004_3_cmle.ics	25	0	1	1	0.0
1893	Feb25-FISH2-3R4-rep3-m1bp-100x_Position004_3_cmle.ics	26	0	1	1	6.205639029669388
1894	Feb25-FISH2-3R4-rep3-m1bp-100x_Position004_3_cmle.ics	27	0	1	1	0.0
1895	Feb25-FISH2-3R4-rep3-m1bp-100x_Position004_3_cmle.ics	29	0	1	1	1.8008849621272118
1896	Feb25-FISH2-3R4-rep3-m1bp-100x_Position004_3_cmle.ics	30	0	1	1	2.465820672252182
1897	Feb25-FISH2-3R4-rep3-m1bp-100x_Position004_3_cmle.ics	30	0	1	2	0.0
1898	Feb25-FISH2-3R4-rep3-m1bp-100x_Position004_3_cmle.ics	31	0	1	1	0.0
1899	Feb25-FISH2-3R4-rep3-m1bp-100x_Position004_3_cmle.ics	31	0	1	2	5.520228184370136
1900	Feb25-FISH2-3R4-rep3-m1bp-100x_Position004_3_cmle.ics	31	0	2	1	4.666211201097763
1901	Feb25-FISH2-3R4-rep3-m1bp-100x_Position004_3_cmle.ics	31	0	2	2	0.1459114905355603
1902	Feb25-FISH2-3R4-rep3-m1bp-100x_Position004_3_cmle.ics	33	0	1	1	0.0
1903	Feb25-FISH2-3R4-rep3-m1bp-100x_Position004_3_cmle.ics	34	0	1	1	5.222968001717804
1904	Feb25-FISH2-3R4-rep3-m1bp-100x_Position004_3_cmle.ics	36	0	1	1	7.9554600721990045
1905	Feb25-FISH2-3R4-rep3-m1bp-100x_Position004_3_cmle.ics	36	0	2	1	0.0
1906	Feb25-FISH2-3R4-rep3-m1bp-100x_Position004_3_cmle.ics	37	0	1	1	0.0
1907	Feb25-FISH2-3R4-rep3-m1bp-100x_Position004_3_cmle.ics	38	0	1	1	0.2991586303963464
1908	Feb25-FISH2-3R4-rep3-m1bp-100x_Position004_3_cmle.ics	41	0	1	1	2.116974096747531
1909	Feb25-FISH2-3R4-rep3-m1bp-100x_Position004_3_cmle.ics	42	0	1	1	0.0
1910	Feb25-FISH2-3R4-rep3-m1bp-100x_Position004_3_cmle.ics	44	0	1	1	0.0
1911	Feb25-FISH2-3R4-rep3-m1bp-100x_Position004_3_cmle.ics	48	0	1	1	0.0
1912	Feb25-FISH2-3R4-rep3-m1bp-100x_Position004_3_cmle.ics	50	0	1	1	0.1459114905355603
1913	Feb25-FISH2-3R4-rep3-m1bp-100x_Position004_3_cmle.ics	51	0	1	1	0.0
1914	Feb25-FISH2-3R4-rep3-m1bp-100x_Position004_3_cmle.ics	52	0	1	1	0.5158750220536572
1915	Feb25-FISH2-3R4-rep3-m1bp-100x_Position004_3_cmle.ics	56	0	1	1	0.0
1916	Feb25-FISH2-3R4-rep3-m1bp-100x_Position004_3_cmle.ics	58	0	1	1	0.0
1917	Feb25-FISH2-3R4-rep3-m1bp-100x_Position004_3_cmle.ics	59	0	1	1	0.0
1918	Feb25-FISH2-3R4-rep3-m1bp-100x_Position004_3_cmle.ics	62	0	1	1	0.0
1919	Feb25-FISH2-3R4-rep3-m1bp-100x_Position004_3_cmle.ics	63	0	1	1	0.0
1920	Feb25-FISH2-3R4-rep3-m1bp-100x_Position004_3_cmle.ics	66	0	1	1	0.0
1921	Feb25-FISH2-3R4-rep3-m1bp-100x_Position004_3_cmle.ics	67	0	1	1	4.745507422751634
1922	Feb25-FISH2-3R4-rep3-m1bp-100x_Position004_3_cmle.ics	68	0	1	1	0.0
1923	Feb25-FISH2-3R4-rep3-m1bp-100x_Position004_3_cmle.ics	69	0	1	1	2.2698500970360915
1924	Feb25-FISH2-3R4-rep3-m1bp-100x_Position004_3_cmle.ics	70	0	1	1	2.7134458937368406
1925	Feb25-FISH2-3R4-rep3-m1bp-100x_Position004_3_cmle.ics	71	0	1	1	3.1582339049601313
1926	Feb25-FISH2-3R4-rep3-m1bp-100x_Position004_3_cmle.ics	73	0	1	1	0.20635000882146287
1927	Feb25-FISH2-3R4-rep3-m1bp-100x_Position004_3_cmle.ics	75	0	1	1	0.0
1928	Feb25-FISH2-3R4-rep3-m1bp-100x_Position004_3_cmle.ics	76	0	1	1	0.0
1929	Feb25-FISH2-3R4-rep3-m1bp-100x_Position004_3_cmle.ics	77	0	1	1	0.0
1930	Feb25-FISH2-3R4-rep3-m1bp-100x_Position004_3_cmle.ics	78	0	1	1	0.0
1931	Feb25-FISH2-3R4-rep3-m1bp-100x_Position004_3_cmle.ics	79	0	1	1	2.978998955842824
1932	Feb25-FISH2-3R4-rep3-m1bp-100x_Position004_3_cmle.ics	79	0	1	2	0.0
1933	Feb25-FISH2-3R4-rep3-m1bp-100x_Position004_3_cmle.ics	81	0	1	1	0.0
1934	Feb25-FISH2-3R4-rep3-m1bp-100x_Position004_3_cmle.ics	82	0	1	1	0.0
1935	Feb25-FISH2-3R4-rep3-m1bp-100x_Position005_4_cmle.ics	1	0	1	1	0.0
1936	Feb25-FISH2-3R4-rep3-m1bp-100x_Position005_4_cmle.ics	2	0	1	1	0.0
1937	Feb25-FISH2-3R4-rep3-m1bp-100x_Position005_4_cmle.ics	3	0	1	1	0.0
1938	Feb25-FISH2-3R4-rep3-m1bp-100x_Position005_4_cmle.ics	4	0	1	1	0.0
1939	Feb25-FISH2-3R4-rep3-m1bp-100x_Position005_4_cmle.ics	8	0	1	1	0.0
1940	Feb25-FISH2-3R4-rep3-m1bp-100x_Position005_4_cmle.ics	10	0	1	1	0.0
1941	Feb25-FISH2-3R4-rep3-m1bp-100x_Position005_4_cmle.ics	11	0	1	1	3.6143388157127054
1942	Feb25-FISH2-3R4-rep3-m1bp-100x_Position005_4_cmle.ics	13	0	1	1	0.0
1943	Feb25-FISH2-3R4-rep3-m1bp-100x_Position005_4_cmle.ics	14	0	1	1	0.0
1944	Feb25-FISH2-3R4-rep3-m1bp-100x_Position005_4_cmle.ics	15	0	1	1	0.23070632344123612
1945	Feb25-FISH2-3R4-rep3-m1bp-100x_Position005_4_cmle.ics	15	0	2	1	0.0
1946	Feb25-FISH2-3R4-rep3-m1bp-100x_Position005_4_cmle.ics	18	0	1	1	0.0
1947	Feb25-FISH2-3R4-rep3-m1bp-100x_Position005_4_cmle.ics	19	0	1	1	0.0
1948	Feb25-FISH2-3R4-rep3-m1bp-100x_Position005_4_cmle.ics	20	0	1	1	0.5963412819178956
1949	Feb25-FISH2-3R4-rep3-m1bp-100x_Position005_4_cmle.ics	20	0	1	2	0.0
1950	Feb25-FISH2-3R4-rep3-m1bp-100x_Position005_4_cmle.ics	20	0	2	1	3.4907098327339767
1951	Feb25-FISH2-3R4-rep3-m1bp-100x_Position005_4_cmle.ics	20	0	2	2	3.4682765366568638
1952	Feb25-FISH2-3R4-rep3-m1bp-100x_Position005_4_cmle.ics	21	0	1	1	5.374967545466281
1953	Feb25-FISH2-3R4-rep3-m1bp-100x_Position005_4_cmle.ics	21	0	1	2	4.663041105189592
1954	Feb25-FISH2-3R4-rep3-m1bp-100x_Position005_4_cmle.ics	23	0	1	1	4.6043295482656
1955	Feb25-FISH2-3R4-rep3-m1bp-100x_Position005_4_cmle.ics	26	0	1	1	0.0
1956	Feb25-FISH2-3R4-rep3-m1bp-100x_Position005_4_cmle.ics	28	0	1	1	0.0
1957	Feb25-FISH2-3R4-rep3-m1bp-100x_Position005_4_cmle.ics	28	0	1	2	1.3132034148200427
1958	Feb25-FISH2-3R4-rep3-m1bp-100x_Position005_4_cmle.ics	28	0	2	1	1.5233606843632503
1959	Feb25-FISH2-3R4-rep3-m1bp-100x_Position005_4_cmle.ics	28	0	2	2	1.0542408233015097
1960	Feb25-FISH2-3R4-rep3-m1bp-100x_Position005_4_cmle.ics	29	0	1	1	5.3704619086809275
1961	Feb25-FISH2-3R4-rep3-m1bp-100x_Position005_4_cmle.ics	32	0	1	1	2.432018936174859
1962	Feb25-FISH2-3R4-rep3-m1bp-100x_Position005_4_cmle.ics	36	0	1	1	0.0
1963	Feb25-FISH2-3R4-rep3-m1bp-100x_Position005_4_cmle.ics	37	0	1	1	0.10317500441073144
1964	Feb25-FISH2-3R4-rep3-m1bp-100x_Position005_4_cmle.ics	38	0	1	1	0.0
1965	Feb25-FISH2-3R4-rep3-m1bp-100x_Position005_4_cmle.ics	39	0	1	1	0.0
1966	Feb25-FISH2-3R4-rep3-m1bp-100x_Position005_4_cmle.ics	42	0	1	1	0.0
1967	Feb25-FISH2-3R4-rep3-m1bp-100x_Position005_4_cmle.ics	43	0	1	1	0.0
1968	Feb25-FISH2-3R4-rep3-m1bp-100x_Position005_4_cmle.ics	45	0	1	1	2.4174676342817487
1969	Feb25-FISH2-3R4-rep3-m1bp-100x_Position005_4_cmle.ics	47	0	1	1	0.0
1970	Feb25-FISH2-3R4-rep3-m1bp-100x_Position005_4_cmle.ics	47	0	1	2	4.0124429609669106
1971	Feb25-FISH2-3R4-rep3-m1bp-100x_Position005_4_cmle.ics	47	0	2	1	3.6170160639268416
1972	Feb25-FISH2-3R4-rep3-m1bp-100x_Position005_4_cmle.ics	47	0	2	2	0.0
1973	Feb25-FISH2-3R4-rep3-m1bp-100x_Position005_4_cmle.ics	48	0	1	1	0.0
1974	Feb25-FISH2-3R4-rep3-m1bp-100x_Position005_4_cmle.ics	49	0	1	1	0.0
1975	Feb25-FISH2-3R4-rep3-m1bp-100x_Position005_4_cmle.ics	51	0	1	1	5.430181935476732
1976	Feb25-FISH2-3R4-rep3-m1bp-100x_Position005_4_cmle.ics	52	0	1	1	0.0
1977	Feb25-FISH2-3R4-rep3-m1bp-100x_Position005_4_cmle.ics	53	0	1	1	3.393794995721895
1978	Feb25-FISH2-3R4-rep3-m1bp-100x_Position005_4_cmle.ics	56	0	1	1	0.0
1979	Feb25-FISH2-3R4-rep3-m1bp-100x_Position005_4_cmle.ics	57	0	1	1	1.3229242629964544
1980	Feb25-FISH2-3R4-rep3-m1bp-100x_Position005_4_cmle.ics	59	0	1	1	1.5510604201464577
1981	Feb25-FISH2-3R4-rep3-m1bp-100x_Position005_4_cmle.ics	60	0	1	1	2.6254258713176646
1982	Feb25-FISH2-3R4-rep3-m1bp-100x_Position005_4_cmle.ics	61	0	1	1	7.544928549852094
1983	Feb25-FISH2-3R4-rep3-m1bp-100x_Position005_4_cmle.ics	64	0	1	1	0.23070632344123612
1984	Feb25-FISH2-3R4-rep3-m1bp-100x_Position005_4_cmle.ics	66	0	1	1	3.3686283434767104
1985	Feb25-FISH2-3R4-rep3-m1bp-100x_Position005_4_cmle.ics	66	0	2	1	0.0
1986	Feb25-FISH2-3R4-rep3-m1bp-100x_Position005_4_cmle.ics	67	0	1	1	0.0
1987	Feb25-FISH2-3R4-rep3-m1bp-100x_Position005_4_cmle.ics	67	0	1	2	4.923248468638702
1988	Feb25-FISH2-3R4-rep3-m1bp-100x_Position005_4_cmle.ics	67	0	2	1	4.937526379335781
1989	Feb25-FISH2-3R4-rep3-m1bp-100x_Position005_4_cmle.ics	67	0	2	2	0.10317500441073144
1990	Feb25-FISH2-3R4-rep3-m1bp-100x_Position005_4_cmle.ics	68	0	1	1	0.0
1991	Feb25-FISH2-3R4-rep3-m1bp-100x_Position005_4_cmle.ics	69	0	1	1	0.0
1992	Feb25-FISH2-3R4-rep3-m1bp-100x_Position005_4_cmle.ics	71	0	1	1	0.0
1993	Feb25-FISH2-3R4-rep3-m1bp-100x_Position005_4_cmle.ics	72	0	1	1	3.1677601051154567
1994	Feb25-FISH2-3R4-rep3-m1bp-100x_Position005_4_cmle.ics	72	0	2	1	3.5387781958185816
1995	Feb25-FISH2-3R4-rep3-m1bp-100x_Position005_4_cmle.ics	73	0	1	1	4.311129456277823
1996	Feb25-FISH2-3R4-rep3-m1bp-100x_Position005_4_cmle.ics	74	0	1	1	2.1891132273028986
1997	Feb25-FISH2-3R4-rep3-m1bp-100x_Position005_4_cmle.ics	75	0	1	1	2.571950790196091
1998	Feb25-FISH2-3R4-rep3-m1bp-100x_Position005_4_cmle.ics	76	0	1	1	2.1969426868455963
1999	Feb25-FISH2-3R4-rep3-m1bp-100x_Position005_4_cmle.ics	77	0	1	1	0.2918229810711206
[truncated: 4,495 more rows]
