# Supplementary material for: M1BP cooperates with CP190 to activate transcription at TAD borders and promote chromatin insulator activity
Source: Nat Commun. 2021 Jul 7;12:4170. doi: 10.1038/s41467-021-24407-y (PMC8263732; doi:10.1038/s41467-021-24407-y)
Supplement: Supplementary file 6 — Source Data [file 41467_2021_24407_MOESM6_ESM.zip › Source Data_updated_060121/Source Data 8/Figure 8i/Figure 8i-tango-slide2/rep3/A.xls]

	Label	nuc.idx	idx	tag	ZThickness	_Cdist	_Cidx	_NUC_dist	_NUC_idx	compacity	elongation	evf	evfMax	evfMean	evfMin	rad_dist	ratioEllVolume	surface_pix	surface_unit	volume_pix	volume_unit
1	Feb25-FISH2-3R4-rep3-cp190-100x_Position001_0_cmle.ics	3	1	0	1.083	0.5220331301722528	1.0	0.0	1.0	0.2692737504861274	2.711218884556485	0.18578420075105406	0.337160907229912	0.18578420075105406	0.036163117009883006	0.950584881895803	0.9891504693731596	132.0	2.5286027069805446	74.0	0.17062362487806956
2	Feb25-FISH2-3R4-rep3-cp190-100x_Position001_0_cmle.ics	4	1	0	1.2995999999999999	1.1378167416806173	1.0	0.0	1.0	0.14697619851872196	2.5403252210199403	0.15943745373797188	0.2983839131507525	0.15943745373797188	0.029414425528415167	0.9513872013774128	0.7331951488347986	142.0	2.658458771172508	61.0	0.1406492042913817
3	Feb25-FISH2-3R4-rep3-cp190-100x_Position001_0_cmle.ics	5	1	0	1.5162	3.0182862689316696	1.0	0.0	1.0	0.19019396189533283	2.5061279243537613	0.10506633714880333	0.21195369406867845	0.10506633714880333	0.03733903485952133	0.9455521839652389	0.9396589068579488	126.0	2.5349479642908777	58.0	0.13373203030983835
4	Feb25-FISH2-3R4-rep3-cp190-100x_Position001_0_cmle.ics	6	1	0	1.5162	0.45234698325059924	1.0	0.0	1.0	0.27516842178869017	2.4812008997991692	0.2577759626255734	0.4197326413618954	0.2577759626255734	0.02374750347396889	0.8957414910495483	0.9883833772220594	244.0	4.657061792534636	188.0	0.4334762361767174
5	Feb25-FISH2-3R4-rep3-cp190-100x_Position001_0_cmle.ics	8	1	0	1.5162	2.797408511637593	1.0	0.0	1.0	0.22532225920686882	2.4697955200394026	0.20317626006561287	0.3760404522408698	0.20317626006561287	0.026994143643412953	0.9140775387431128	0.9084227128396164	178.0	3.392760439044363	106.0	0.24440681401453213
6	Feb25-FISH2-3R4-rep3-cp190-100x_Position001_0_cmle.ics	10	1	0	1.2995999999999999	0.895034451179176	1.0	0.10317500441073144	1.0	0.29806007764175035	2.0695904453713805	0.3566753969233969	0.543643701542201	0.3456011854085565	0.13835615548088984	0.8553272307863645	0.9918375864356375	208.0	3.8993548758223535	154.0	0.3550815977192259
7	Feb25-FISH2-3R4-rep3-cp190-100x_Position001_0_cmle.ics	11	1	0	1.2995999999999999	0.6928216001142342	1.0	1.2944547249242173	1.0	0.26686235201799796	3.396212150654328	0.8745536085042771	0.9256360213714254	0.8741522021980456	0.8122110566674972	0.4421772574115134	0.9724299571101123	130.0	2.5307177927506554	72.0	0.16601217555704068
8	Feb25-FISH2-3R4-rep3-cp190-100x_Position001_0_cmle.ics	13	1	0	1.083	0.1903344004568693	1.0	0.5595020986366908	1.0	0.28738770534290325	2.579243293067591	0.6269297095950886	0.7282679175001725	0.6240877422915085	0.4636890391115403	0.7006703318138942	0.9669962865599726	128.0	2.4392118831590874	73.0	0.16831790021755516
9	Feb25-FISH2-3R4-rep3-cp190-100x_Position001_0_cmle.ics	14	1	0	2.166	0.6609022467311454	1.0	1.9493999999999998	1.0	0.2700418973872023	3.0488023285950896	0.9238095604294195	0.9648347380725337	0.9222330739179919	0.8405037835676274	0.4364866290676035	0.9952801016567054	304.0	5.92770840333524	259.0	0.5971826870732435
10	Feb25-FISH2-3R4-rep3-cp190-100x_Position001_0_cmle.ics	15	1	0	0.8664	3.421892250751834	1.0	0.0	1.0	0.13389447870347468	1.2559051177479719	0.07720875299366818	0.21684984088448542	0.07720875299366818	0.027072602604901415	0.9533832309172445	0.7038023975758869	130.0	2.4370967973889757	51.0	0.11759195768623716
11	Feb25-FISH2-3R4-rep3-cp190-100x_Position001_0_cmle.ics	16	1	0	1.5162	1.8497294927765653	1.0	0.0	1.0	0.22948969826409496	2.6800992354322632	0.15579783767876287	0.29145792021973554	0.13459503773201512	0.028150115263073074	0.9382307477701143	0.9510286291697697	216.0	4.10154177230569	143.0	0.3297186264535669
12	Feb25-FISH2-3R4-rep3-cp190-100x_Position001_0_cmle.ics	17	1	0	1.083	2.3638638876865254	1.0	0.6190500264643886	1.0	0.22621326189195393	1.4410666154811134	0.6018960068945706	0.7273165437773309	0.5827508059625267	0.4224169300009576	0.7342654608744612	0.9216142922129957	230.0	4.203762416117012	156.0	0.35969304704025484
13	Feb25-FISH2-3R4-rep3-cp190-100x_Position001_0_cmle.ics	19	1	0	1.7328	0.8408627653799029	1.0	0.8664	1.0	0.281796906395023	2.7260492286831104	0.793064963580126	0.8761109314285974	0.7732629382798157	0.5484482263817458	0.6467658210037348	0.9920199427419442	268.0	5.170001486622962	219.0	0.5049537006526654
14	Feb25-FISH2-3R4-rep3-cp190-100x_Position001_0_cmle.ics	21	1	0	1.5162	0.29331070933512854	1.0	2.294124127466882	1.0	0.27786103706875104	2.802150640976182	0.9644503707803684	0.9841404122297769	0.9630854964808886	0.9302058632987188	0.28450396071951933	0.9589082536473218	212.0	4.105771943845911	153.0	0.35277587305871144
15	Feb25-FISH2-3R4-rep3-cp190-100x_Position001_0_cmle.ics	22	1	0	1.7328	6.513971868477778	1.0	0.0	1.0	0.19782337443993506	3.3687462987043064	0.07568041463068731	0.215331408016709	0.07568041463068731	0.02705864909815247	0.9627908986751147	0.9717615780651645	180.0	3.6012925928380306	101.0	0.23287819071195984
16	Feb25-FISH2-3R4-rep3-cp190-100x_Position001_0_cmle.ics	23	1	0	1.083	2.210859888948824	1.0	1.0521827216106825	1.0	0.3033506929168382	2.1117205989689394	0.7508831918772516	0.8221622281731666	0.7481529295801677	0.6730096562311912	0.6321641469138622	0.9831308773161157	128.0	2.392401385478247	75.0	0.17292934953858405
17	Feb25-FISH2-3R4-rep3-cp190-100x_Position001_0_cmle.ics	24	1	0	1.5162	0.2508467838640194	1.0	0.10317500441073144	1.0	0.2592398775848415	2.5204256799937124	0.29516888532093605	0.4741100420565787	0.2921793934746402	0.08782156507985957	0.8655382822105256	0.985039630174346	230.0	4.391004406840372	167.0	0.3850560183059138
18	Feb25-FISH2-3R4-rep3-cp190-100x_Position001_0_cmle.ics	26	1	0	1.2995999999999999	0.784087061544631	2.0	0.0	1.0	0.15033011721279282	2.0549359281365254	0.054368698991838695	0.16719622508022336	0.07675543876493923	0.027178032695757637	0.9838397438330084	0.910457213637121	144.0	2.796775178444916	63.0	0.1452606536124106
19	Feb25-FISH2-3R4-rep3-cp190-100x_Position001_0_cmle.ics	27	1	0	1.2995999999999999	0.37633645690666606	1.0	0.0	1.0	0.2500362665175166	2.129577278792478	0.20331431478722245	0.3529454519024603	0.16126758004142894	0.02877493912853872	0.9312624520972987	0.9651277682460416	204.0	3.8333693008413166	137.0	0.3158842784904802
20	Feb25-FISH2-3R4-rep3-cp190-100x_Position001_0_cmle.ics	28	1	0	1.2995999999999999	1.48429233278493	1.0	0.20635000882146287	1.0	0.2567560264848119	2.8934612376863984	0.30564347767526434	0.4367903562529463	0.30564347767526434	0.187426762744966	0.8692480364669516	0.959329939629147	128.0	2.4626171319995067	69.0	0.1590950015754973
21	Feb25-FISH2-3R4-rep3-cp190-100x_Position001_0_cmle.ics	28	2	0	1.2995999999999999	0.4963124292825876	1.0	0.0	1.0	0.2015089833082589	2.301886894607711	0.07831503804970032	0.2191831099737356	0.07831503804970032	0.027661795407098122	0.9469279871629194	0.9427724756307785	148.0	2.862760753425954	76.0	0.1752350741990985
22	Feb25-FISH2-3R4-rep3-cp190-100x_Position001_0_cmle.ics	29	1	0	1.5162	0.2686577891373548	1.0	0.9512265400461282	1.0	0.29719649686204547	2.476574206049063	0.6897833570066669	0.783129870628431	0.6870449281482335	0.5620241340038645	0.648428182297069	0.9953319107937831	210.0	3.990860785413922	156.0	0.35969304704025484
23	Feb25-FISH2-3R4-rep3-cp190-100x_Position001_0_cmle.ics	30	1	0	1.2995999999999999	0.7456323751524686	1.0	1.761934896820061	1.0	0.2938803076779628	2.67835346769106	0.9326648210437088	0.9639337018567448	0.9291388996600326	0.8862462012931385	0.43665462291107177	0.9983230001732384	168.0	3.23949912601198	111.0	0.2559354373171044
24	Feb25-FISH2-3R4-rep3-cp190-100x_Position001_0_cmle.ics	31	1	0	1.9493999999999998	3.466020730981138	1.0	0.8058225447605828	1.0	0.24937087141545095	3.623245229101616	0.6394663208899202	0.7699037739712005	0.6354603152937965	0.5194192315566778	0.6602481109700554	0.9890216357043897	214.0	4.220683102277899	147.0	0.33894152509562475
25	Feb25-FISH2-3R4-rep3-cp190-100x_Position001_0_cmle.ics	32	1	0	1.083	1.2841789990319277	1.0	1.074245800390238	1.0	0.2877226213926332	2.328650559502183	0.6924839053675106	0.763549607014495	0.6924839053675106	0.5930575852126861	0.610611382924519	0.9826829507670882	162.0	3.0586023925989543	104.0	0.2397953646935032
26	Feb25-FISH2-3R4-rep3-cp190-100x_Position001_0_cmle.ics	33	1	0	1.2995999999999999	4.240128989855726	1.0	0.0	1.0	0.10754231050276855	1.580727519941721	0.05532705765527606	0.14254131413503668	0.05532705765527606	0.02765681926449769	0.9799086301166477	0.7425989146208364	176.0	3.4182807736548946	72.0	0.16601217555704068
27	Feb25-FISH2-3R4-rep3-cp190-100x_Position001_0_cmle.ics	34	1	0	1.9493999999999998	0.47581268654092934	1.0	0.0	1.0	0.2424484126419837	3.3303409608979897	0.1859243883832739	0.35805524509021236	0.1698215859161093	0.025523208023607195	0.9459472845448698	0.9684608902479139	238.0	4.640001801004548	170.0	0.39197319228745714
28	Feb25-FISH2-3R4-rep3-cp190-100x_Position001_0_cmle.ics	35	1	0	0.8664	NA	0.0	0.20635000882146287	1.0	0.29380436295759543	1.5163112968522177	0.38096509179345733	0.5454815078447074	0.38096509179345733	0.21134739152356377	0.8282047475115242	0.9761792037618219	120.0	2.2136197378353333	67.0	0.15448355225446841
29	Feb25-FISH2-3R4-rep3-cp190-100x_Position001_0_cmle.ics	36	1	0	1.7328	0.30720353944661444	1.0	0.46141264688247224	1.0	0.2736859450455289	3.3227130672878578	0.5241958311888831	0.6438014668039115	0.5154078744209984	0.3282327586206897	0.7906297964338562	0.9967567399893414	214.0	4.19727785343748	154.0	0.3550815977192259
30	Feb25-FISH2-3R4-rep3-cp190-100x_Position001_0_cmle.ics	37	1	0	1.083	NA	0.0	0.0	1.0	0.22723759371077942	2.269464068296797	0.1508014696507841	0.3807879089929183	0.1508014696507841	0.0341044750170957	0.9293526361173748	0.8309921490253582	152.0	2.8351253330453114	84.0	0.1936808714832141
31	Feb25-FISH2-3R4-rep3-cp190-100x_Position001_0_cmle.ics	38	1	0	1.2995999999999999	0.5362479227973851	1.0	0.9208926655187226	1.0	0.2745497448744835	3.005039522542098	0.8259643978192632	0.921278704774492	0.8191082934082273	0.6537873781595903	0.6092087137456211	0.9742866054425381	156.0	3.0181371522284484	96.0	0.22134956740938755
32	Feb25-FISH2-3R4-rep3-cp190-100x_Position001_0_cmle.ics	40	1	0	1.5162	0.20135054169619773	1.0	0.8254000352858515	1.0	0.26580897764629313	3.034328640830908	0.6756805897618142	0.7869014363873783	0.6720937536157623	0.5547199127258302	0.657466097145775	0.996751008433685	184.0	3.550251923616969	121.0	0.27899268392224896
33	Feb25-FISH2-3R4-rep3-cp190-100x_Position001_0_cmle.ics	41	1	0	1.7328	0.5605541667855267	1.0	0.0	1.0	0.2613000840067389	2.8128676228348226	0.14420093908523038	0.30329256278036304	0.1435982895233304	0.02427629648262273	0.9446802148326391	0.9538428333464034	250.0	4.791148028266823	190.0	0.4380876854977463
34	Feb25-FISH2-3R4-rep3-cp190-100x_Position001_0_cmle.ics	42	1	0	1.2995999999999999	1.5214940274667121	1.0	2.184245077568496	1.0	0.16420057602762653	2.025102090045494	0.9607412060301508	0.9844343669567349	0.959255117048658	0.9295946194386567	0.3271947093984588	0.7982105896086035	150.0	2.743619423453743	70.0	0.1614007262360118
35	Feb25-FISH2-3R4-rep3-cp190-100x_Position001_0_cmle.ics	43	1	0	0.8664	1.5724156698933243	1.0	1.2191645447964943	1.0	0.31077020754012613	2.521294625197315	0.8736280410702544	0.9313198624247635	0.8709979262556269	0.7852093976025492	0.5324378129948169	1.0042120441263387	102.0	1.951792523681294	54.0	0.12450913166778053
36	Feb25-FISH2-3R4-rep3-cp190-100x_Position001_0_cmle.ics	44	1	0	1.2995999999999999	6.4540725842426445	1.0	0.0	1.0	0.18286265112144118	2.3833463157930903	0.17238094616724625	0.345760124224413	0.15173777165934849	0.027333937926939864	0.9138067507377682	0.8726449997424709	166.0	3.077777469899152	86.0	0.19829232080424306
37	Feb25-FISH2-3R4-rep3-cp190-100x_Position001_0_cmle.ics	45	1	0	1.9493999999999998	0.4475151388983347	1.0	0.0	1.0	0.24620777981466677	3.0257831526300123	0.2976837261460529	0.48300738578140406	0.2920767193209721	0.023962703737360067	0.8926096357201829	0.9878519803583311	270.0	5.238102147374111	207.0	0.477285004726492
38	Feb25-FISH2-3R4-rep3-cp190-100x_Position001_0_cmle.ics	46	1	0	1.7328	0.740517839587682	1.0	2.249868214304463	1.0	0.30945344113338447	2.7218818641118085	0.9306145712544958	0.97078084157151	0.9299699298362847	0.8671173915607004	0.3927214781135494	0.9988261710723322	286.0	5.502044447298264	253.0	0.5833483391101568
39	Feb25-FISH2-3R4-rep3-cp190-100x_Position001_0_cmle.ics	47	1	0	1.2995999999999999	3.9255678426984018	1.0	1.1190041972733815	1.0	0.2623025778457774	2.788879201267013	0.780779436261761	0.8596777698035937	0.7759071366021636	0.6506199013688528	0.6359591349284021	0.9938210576819901	166.0	3.171398465260831	103.0	0.23748964003298878
40	Feb25-FISH2-3R4-rep3-cp190-100x_Position001_0_cmle.ics	48	1	0	1.2995999999999999	0.5126544125893784	1.0	1.6776879206634818	1.0	0.25802639206161404	1.9611799895823965	0.9423358409640195	0.9715820766813039	0.9413032871520804	0.8927392177553869	0.369321689959712	0.9708499515439429	148.0	2.769139758064274	86.0	0.19829232080424306
41	Feb25-FISH2-3R4-rep3-cp190-100x_Position001_0_cmle.ics	49	1	0	1.2995999999999999	NA	0.0	1.1286481129264143	1.0	0.2746686717308086	2.4287084406228225	0.8215195397738544	0.9078079746082126	0.8167823844475303	0.6812576869668716	0.6016170876134069	0.9903529308451426	184.0	3.5268466747765492	123.0	0.2836041332432778
42	Feb25-FISH2-3R4-rep3-cp190-100x_Position001_0_cmle.ics	50	1	0	1.5162	0.6145695108104473	1.0	2.002009967447031	1.0	0.2739999386659563	2.8077226019875634	0.9570646026923333	0.9865457260502835	0.9563549267037768	0.9041826528575547	0.354231062740106	0.9951143348182294	194.0	3.750323734330192	133.0	0.3066613798484224
43	Feb25-FISH2-3R4-rep3-cp190-100x_Position001_0_cmle.ics	51	1	0	1.7328	0.4435780757657774	1.0	1.9493999999999998	1.0	0.2846721377975464	3.0880600919248917	0.9105987719796226	0.9546457863364058	0.9091869967282669	0.831274183187176	0.47719936233208016	0.9983210743904504	230.0	4.508030651042472	175.0	0.40350181559002946
44	Feb25-FISH2-3R4-rep3-cp190-100x_Position001_0_cmle.ics	51	2	0	1.2995999999999999	0.5024149140224511	2.0	1.4430823792346341	1.0	0.29064899138885836	2.665731198649113	0.7544892959051048	0.8105700135948728	0.7526890957168682	0.6828099556299206	0.6329409795071168	1.0052884024662285	152.0	2.8819358307261513	95.0	0.21904384274887315
45	Feb25-FISH2-3R4-rep3-cp190-100x_Position001_0_cmle.ics	52	1	0	1.9493999999999998	3.2981512959732635	1.0	1.9493999999999998	1.0	0.25421793352217553	2.943694020727235	0.9148824033203768	0.9477951995080923	0.9111418553410779	0.83383841711136	0.4309536867981915	0.9821694884666706	294.0	5.6808260949411755	239.0	0.5510681938629545
46	Feb25-FISH2-3R4-rep3-cp190-100x_Position001_0_cmle.ics	53	1	0	1.083	4.19015397475465	1.0	0.0	1.0	0.2991712012340393	2.5935165826980273	0.25213107566124604	0.4474936486852456	0.25213107566124604	0.03633467882336252	0.9081751991520782	0.9990185579583856	132.0	2.505197458140125	78.0	0.17984652352012742
47	Feb25-FISH2-3R4-rep3-cp190-100x_Position001_0_cmle.ics	54	1	0	1.2995999999999999	0.42925664454109747	1.0	1.482693511411244	1.0	0.3108972086052267	2.636897156119542	0.915699823478825	0.9682601348802824	0.9122523800184065	0.8015456918272205	0.486370155019346	1.0034254489409762	186.0	3.5715420866872782	133.0	0.3066613798484224
48	Feb25-FISH2-3R4-rep3-cp190-100x_Position001_0_cmle.ics	55	1	0	1.2995999999999999	6.193100830465553	1.0	0.2918229810711206	1.0	0.29440164392240875	2.5023693076958247	0.38063594140764556	0.5317684887459807	0.38063594140764556	0.21147552697391925	0.8226724434114462	0.9884463989862036	196.0	3.724803399719662	140.0	0.3228014524720236
49	Feb25-FISH2-3R4-rep3-cp190-100x_Position001_0_cmle.ics	56	1	0	1.5162	0.7017783959913475	1.0	0.5097226605744432	1.0	0.27022066957772195	2.7301505032076654	0.5712742980561555	0.6906665787347699	0.5613077671343545	0.3720426030039734	0.7495024234212773	0.9871319768238109	184.0	3.550251923616969	122.0	0.2812984085827634
50	Feb25-FISH2-3R4-rep3-cp190-100x_Position001_0_cmle.ics	57	1	0	1.9493999999999998	3.223513392102388	1.0	0.0	1.0	0.09140944386513891	2.7684442472437185	0.13298979364579575	0.319806778125072	0.11390567762051408	0.02883736646878576	0.9324709939716126	0.5423998605209321	214.0	4.1270621069162186	89.0	0.2052094947857864
51	Feb25-FISH2-3R4-rep3-cp190-100x_Position001_0_cmle.ics	58	1	0	1.7328	0.47026214504617747	1.0	0.6639153385791856	1.0	0.26312671753175515	2.783662140162081	0.6339292219447737	0.7683850071864299	0.6306307499718504	0.45291066969578553	0.7129962420506445	0.9858624028544103	214.0	4.15046735575664	151.0	0.3481644237376825
52	Feb25-FISH2-3R4-rep3-cp190-100x_Position001_0_cmle.ics	59	1	0	1.083	0.352738732743146	1.0	0.23070632344123612	1.0	0.13846765144572015	1.5536184685045382	0.38812019124212394	0.5251955165753728	0.3831333312224931	0.26269670392299654	0.8129676363207834	0.8264253916292669	148.0	2.7691397580642736	63.0	0.1452606536124106
53	Feb25-FISH2-3R4-rep3-cp190-100x_Position001_0_cmle.ics	60	1	0	1.9493999999999998	0.9964947852169792	1.0	0.20635000882146287	1.0	0.251560614434687	3.054838655551193	0.3735191233596815	0.5502419006757758	0.3735191233596815	0.1813900753080932	0.8301767050699161	0.9625175328910015	222.0	4.305843754559135	156.0	0.35969304704025484
54	Feb25-FISH2-3R4-rep3-cp190-100x_Position001_0_cmle.ics	61	1	0	1.5162	0.5286255771223229	1.0	0.20635000882146287	1.0	0.28452684573903236	2.8217274934635097	0.35291046178909335	0.499725001218349	0.35016743596705585	0.18805739468242863	0.839143237866759	0.9936570862848741	202.0	3.8822948842922673	144.0	0.33202435111408135
55	Feb25-FISH2-3R4-rep3-cp190-100x_Position001_0_cmle.ics	62	1	0	1.2995999999999999	0.19239153312022353	1.0	0.0	1.0	0.18839935704534252	2.4418267143552534	0.09633461047254151	0.24288633461047254	0.09633461047254151	0.034406130268199234	0.9658537765408085	0.9245443993289654	154.0	3.0202522379985592	78.0	0.17984652352012742
56	Feb25-FISH2-3R4-rep3-cp190-100x_Position001_0_cmle.ics	64	1	0	1.2995999999999999	0.629501001741515	1.0	0.2918229810711206	1.0	0.28338543426035845	2.601049884960513	0.39326034794809667	0.5205868307953521	0.3907312098005577	0.20672314485653479	0.8369679649622723	0.995283083888346	168.0	3.1926886283311404	109.0	0.25132398799607547
57	Feb25-FISH2-3R4-rep3-cp190-100x_Position001_0_cmle.ics	64	2	0	1.2995999999999999	2.739290550181835	1.0	1.6313400576791501	1.0	0.2478043080750936	3.7358102341028987	0.830270659049775	0.8727442622757527	0.8280893510903592	0.7833224267935363	0.5175498080997872	0.975046516231332	118.0	2.3093558189671235	60.0	0.13834347963086724
58	Feb25-FISH2-3R4-rep3-cp190-100x_Position001_0_cmle.ics	65	1	0	1.5162	3.4660191132499407	1.0	1.3742323914031862	1.0	0.29806007764175035	2.619259310794946	0.8272207158703182	0.8861392561072119	0.8207534930787094	0.7376915193108549	0.5186391023407722	0.993138553964948	208.0	3.9695706223436127	154.0	0.3550815977192259
59	Feb25-FISH2-3R4-rep3-cp190-100x_Position001_0_cmle.ics	67	1	0	1.083	0.5262676214322877	1.0	0.20635000882146287	1.0	0.29064899138885836	2.2432182526744815	0.34786839341967096	0.4965173258662933	0.34786839341967096	0.17765138256912846	0.8665600558678598	0.9850373813169532	152.0	2.8585305818857316	95.0	0.21904384274887315
60	Feb25-FISH2-3R4-rep3-cp190-100x_Position001_0_cmle.ics	68	1	0	1.083	0.28113345241376514	1.0	0.0	1.0	0.25290544233408696	2.1273385406291463	0.25683425856661024	0.4064989435279604	0.25683425856661024	0.03709463627176923	0.8859938824378245	0.9791688447727482	136.0	2.6179935308020017	75.0	0.17292934953858405
61	Feb25-FISH2-3R4-rep3-cp190-100x_Position001_0_cmle.ics	69	1	0	1.2995999999999999	3.718340718411129	1.0	0.10317500441073144	1.0	0.27022066957772195	2.112684004224631	0.3212792018633343	0.46583675515812323	0.3212792018633343	0.09035204071918612	0.8665127931154529	0.9811124781875462	184.0	3.4566309282552896	122.0	0.2812984085827634
62	Feb25-FISH2-3R4-rep3-cp190-100x_Position001_0_cmle.ics	71	1	0	1.083	0.8798925989640073	1.0	0.10317500441073144	1.0	0.3485781279153629	2.4822562406537974	0.28565823033156756	0.43628774194421327	0.28565823033156756	0.06647250241859647	0.8856875714043164	1.019333196213027	138.0	2.6626889427127307	90.0	0.20751521944630086
63	Feb25-FISH2-3R4-rep3-cp190-100x_Position001_0_cmle.ics	71	2	0	0.8664	0.38267083883603603	2.0	0.5097226605744432	1.0	0.3020209672689776	2.192394903506574	0.4643772875186892	0.5730449960422966	0.46765169504712034	0.3518229113812723	0.7667570501651121	1.0036379615551012	108.0	2.0156630128922206	58.0	0.13373203030983835
64	Feb25-FISH2-3R4-rep3-cp190-100x_Position001_0_cmle.ics	72	1	0	1.5162	0.27474853025951657	1.0	0.1459114905355603	1.0	0.27728379833731087	2.2397296786997547	0.2931400003644736	0.4572776255763238	0.2931400003644736	0.1439883125482168	0.8892900897600676	0.9923479548758828	224.0	4.3037286687890255	166.0	0.3827502936453994
65	Feb25-FISH2-3R4-rep3-cp190-100x_Position001_0_cmle.ics	73	1	0	1.5162	0.3739423402542052	1.0	0.5158750220536572	1.0	0.26094611572039667	3.181353180743619	0.55679429851495	0.6783660125065949	0.5531011338966779	0.39743900224011625	0.7806388146589162	0.9673187800906131	180.0	3.4842663486359315	116.0	0.2674640606196767
66	Feb25-FISH2-3R4-rep3-cp190-100x_Position001_0_cmle.ics	75	1	0	1.083	5.555019267831534	1.0	0.0	1.0	0.12629535778070228	1.640685353366734	0.050493090335002745	0.08610546639572032	0.050493090335002745	0.025241211578155752	0.9631011477904887	0.9116537897477572	136.0	2.6413987796424214	53.0	0.12220340700726606
67	Feb25-FISH2-3R4-rep3-cp190-100x_Position001_0_cmle.ics	77	1	0	1.5162	0.5036869461173924	1.0	0.5556144027286182	1.0	0.2787496688231761	2.2289850380397893	0.543048432173459	0.6845612849728202	0.5373483615368079	0.35767636129111513	0.7627089438821383	0.9966924858839065	220.0	4.190932596127147	162.0	0.37352739500334153
68	Feb25-FISH2-3R4-rep3-cp190-100x_Position001_0_cmle.ics	78	1	0	1.9493999999999998	0.4569622081749368	1.0	2.1003330663048003	1.0	0.2605042788639421	3.394520163977152	0.9366537996197499	0.9704586045975687	0.9360085268191508	0.8936077663190644	0.2975578617353863	0.9807746180158157	236.0	4.618711637934239	174.0	0.40119609092951497
69	Feb25-FISH2-3R4-rep3-cp190-100x_Position001_0_cmle.ics	79	1	0	1.7328	0.40811716287768174	1.0	0.4883922886704704	1.0	0.2622123626119814	2.463423961282304	0.5238507236184624	0.6857441610837621	0.5195987711440945	0.3040539290076618	0.7732645428201864	0.987854070857471	272.0	5.212581812763581	216.0	0.49803652667112214
70	Feb25-FISH2-3R4-rep3-cp190-100x_Position002_1_cmle.ics	1	1	0	1.9493999999999998	0.17814629998073922	1.0	0.0	1.0	0.13577335130284368	3.0752512388151243	0.0855051603221756	0.1874610806561929	0.0855051603221756	0.03029839014281485	0.9576966033289671	0.8880817151506373	200.0	4.001436214264477	98.0	0.2259610167304165
71	Feb25-FISH2-3R4-rep3-cp190-100x_Position002_1_cmle.ics	2	1	0	1.7328	0.5373266744798599	1.0	1.1736910802652911	1.0	0.2844528950677704	2.7066583161278337	0.7730236764012889	0.8480169899512208	0.77031088808793	0.6672121960849243	0.6340903893149358	0.9884577817533394	214.0	4.08025160923538	157.0	0.3619987717007692
72	Feb25-FISH2-3R4-rep3-cp190-100x_Position002_1_cmle.ics	3	1	0	1.5162	0.3895804828863525	1.0	1.3118460227057303	1.0	0.27385015451777717	2.9990087622086925	0.8686743991900389	0.927805111991332	0.8666228529814028	0.7607950407644896	0.5015295991376657	1.0005272457416083	172.0	3.352295198673857	111.0	0.2559354373171044
73	Feb25-FISH2-3R4-rep3-cp190-100x_Position002_1_cmle.ics	4	1	0	1.2995999999999999	0.23951991249533275	1.0	0.1459114905355603	1.0	0.3043034387968141	2.289099972636479	0.3125449237945754	0.47573748368074403	0.3125449237945754	0.14649924454680144	0.8438179124903695	0.9933969908478062	192.0	3.6354125758982048	138.0	0.3181900031509946
74	Feb25-FISH2-3R4-rep3-cp190-100x_Position002_1_cmle.ics	5	1	0	1.5162	0.2217840696508623	1.0	1.1321417835580119	1.0	0.2746178615276856	2.809486496105372	0.7789125080902068	0.8632944162863219	0.7767943448403393	0.6848853922384447	0.5713255234218528	0.9905704259202589	180.0	3.4608610997955114	119.0	0.27438123460122005
75	Feb25-FISH2-3R4-rep3-cp190-100x_Position002_1_cmle.ics	6	1	0	1.5162	6.786005884174392	1.0	0.5595020986366908	1.0	0.30300855069345994	2.7222142412925154	0.5901896065723854	0.7269496711398078	0.5899085294849865	0.3965395395154231	0.7538466454210303	0.9975676364191516	180.0	3.4842663486359315	125.0	0.28821558256430674
76	Feb25-FISH2-3R4-rep3-cp190-100x_Position002_1_cmle.ics	7	1	0	1.9493999999999998	0.750219817827792	1.0	2.5991999999999997	1.0	0.2930699244427287	2.681377102588866	0.9958090958723326	0.9997172023456494	0.9900981543525308	0.9430751888263504	0.1742136547557294	0.9694978468101891	292.0	5.612725434190031	254.0	0.5856540637706713
77	Feb25-FISH2-3R4-rep3-cp190-100x_Position002_1_cmle.ics	8	1	0	1.5162	0.49179120006418225	1.0	2.154357340212468	1.0	0.3318497474319929	2.882631192219962	0.9577790236067759	0.9786243522530986	0.956695657444165	0.9269030879723628	0.3014885847877454	1.003011363192646	182.0	3.505556511706241	133.0	0.3066613798484224
78	Feb25-FISH2-3R4-rep3-cp190-100x_Position002_1_cmle.ics	9	1	0	1.5162	4.319966911808148	1.0	0.751125369937127	1.0	0.28277752348369806	2.5293149473920296	0.57841989793259	0.6677762667210015	0.5780171249591304	0.44301236276103245	0.7566813308283371	0.9975988440408377	208.0	3.9695706223436127	150.0	0.3458586990771681
79	Feb25-FISH2-3R4-rep3-cp190-100x_Position002_1_cmle.ics	9	2	0	0.6497999999999999	5.470165065366639	1.0	1.663646957482313	1.0	0.3634959072919537	1.8909816838747338	0.8240640266872634	0.851149324526031	0.8240640266872634	0.7770651591900947	0.5594161869435337	1.0161182087632834	98.0	1.792185953338576	55.0	0.12681485632829495
80	Feb25-FISH2-3R4-rep3-cp190-100x_Position002_1_cmle.ics	10	1	0	0.8664	5.283217929703836	1.0	0.1459114905355603	1.0	0.17371750737290118	1.7531918803559094	0.28264653118055	0.43020858435751197	0.28264653118055	0.17248373363322356	0.889693381216414	0.8043216952047992	150.0	2.7202141746133224	72.0	0.16601217555704068
81	Feb25-FISH2-3R4-rep3-cp190-100x_Position002_1_cmle.ics	11	1	0	1.5162	0.4371137335643651	1.0	1.2061562705180378	1.0	0.27576914664657454	2.5861825958154063	0.80538090017482	0.9023378470473199	0.8027556372040653	0.6714776734125456	0.613378796227621	0.9780607612655691	228.0	4.346308994929642	170.0	0.39197319228745714
82	Feb25-FISH2-3R4-rep3-cp190-100x_Position002_1_cmle.ics	12	1	0	1.5162	0.693610938620048	1.0	2.3245972107497854	1.0	0.3000813737509119	2.707673632922383	0.967549461557726	0.9879570498372151	0.9660030052592036	0.9339531680440771	0.3033660981873278	0.989169025315316	212.0	4.035556197324651	159.0	0.3666102210217982
83	Feb25-FISH2-3R4-rep3-cp190-100x_Position002_1_cmle.ics	13	1	0	0.8664	0.17507881310184975	1.0	0.0	1.0	0.3563380556155089	2.7210083085484293	0.19612470939740292	0.3310527106703086	0.17005666198166663	0.0284061276264729	0.9206764384405117	1.0085307821601057	108.0	2.0624735105730605	63.0	0.1452606536124106
84	Feb25-FISH2-3R4-rep3-cp190-100x_Position002_1_cmle.ics	13	2	0	1.2995999999999999	1.3184783058397687	1.0	0.42540144110901373	1.0	0.2513577986521761	3.2118618167743676	0.4708601836873602	0.5588586279137606	0.4708601836873602	0.34895294668823534	0.786449553829009	0.9692226516630547	104.0	2.019893184432443	50.0	0.11528623302572269
85	Feb25-FISH2-3R4-rep3-cp190-100x_Position002_1_cmle.ics	14	1	0	1.2995999999999999	0.22105587966992932	1.0	0.0	1.0	0.18849555921538758	1.9524530135178975	0.1459690438827235	0.2732311999729049	0.1459690438827235	0.02478916648791447	0.9415707632539614	0.8162483983789411	150.0	2.7904299211345824	75.0	0.17292934953858405
86	Feb25-FISH2-3R4-rep3-cp190-100x_Position002_1_cmle.ics	15	1	0	1.5162	0.6112627758324961	1.0	0.1459114905355603	1.0	0.2745497448744835	2.970267217311785	0.3338460250695796	0.47038420490928495	0.3338460250695796	0.16114215163119677	0.8665049512073564	0.9804069475078702	156.0	3.018137152228448	96.0	0.22134956740938755
87	Feb25-FISH2-3R4-rep3-cp190-100x_Position002_1_cmle.ics	16	1	0	2.166	1.1797202575199177	1.0	0.9077480443748005	1.0	0.2199617627256228	3.829733868712221	0.6882710686359688	0.7911417607877208	0.6869895742832319	0.5735628439038517	0.6501400356247453	0.9498788572449032	216.0	4.265378514188629	140.0	0.3228014524720236
88	Feb25-FISH2-3R4-rep3-cp190-100x_Position002_1_cmle.ics	17	1	0	1.083	4.153656534876311	1.0	1.1763760451361116	1.0	0.2664353631173921	3.016242856942106	0.7754652810581011	0.8284128483703354	0.7738119981105338	0.7161502125649504	0.5968170245192292	1.0118645126969004	102.0	1.975197772521714	50.0	0.11528623302572269
89	Feb25-FISH2-3R4-rep3-cp190-100x_Position002_1_cmle.ics	18	1	0	1.9493999999999998	0.8272697691554698	2.0	0.5689355674538337	1.0	0.25175043046236034	2.92451012239181	0.49655308954839733	0.6338850501890753	0.4913975727098141	0.3597814250925578	0.8007492143669227	0.9885623189472178	290.0	5.591435271119718	233.0	0.5372338458998677
90	Feb25-FISH2-3R4-rep3-cp190-100x_Position002_1_cmle.ics	19	1	0	1.2995999999999999	1.312772714620057	1.0	0.32626801153583	1.0	0.26406189311984274	2.4422492980326935	0.4671693588368902	0.6130942086633692	0.4647135461704311	0.2857447568976053	0.8257175339444479	0.9980448227798266	148.0	2.8393555045855337	87.0	0.20059804546475749
91	Feb25-FISH2-3R4-rep3-cp190-100x_Position002_1_cmle.ics	20	1	0	1.083	0.3598357286167713	1.0	0.5836459621422412	1.0	0.3161256321025793	2.250283595634947	0.5813711647076782	0.6971884063501755	0.5812852999542054	0.441650129751183	0.7170790378240748	1.001772349843371	158.0	2.9692115687774976	105.0	0.24210108935401767
92	Feb25-FISH2-3R4-rep3-cp190-100x_Position002_1_cmle.ics	21	1	0	1.5162	0.4414247413607305	1.0	0.0	1.0	0.20821782984432663	3.0104518592141356	0.08078758501484237	0.22873031976853417	0.08078758501484237	0.028196745951226843	0.9660392935598442	0.9345116228971403	154.0	3.0202522379985592	82.0	0.18906942216218525
93	Feb25-FISH2-3R4-rep3-cp190-100x_Position002_1_cmle.ics	23	1	0	1.5162	0.5395063175277606	1.0	0.5097226605744432	1.0	0.2739999386659563	3.1839530957048088	0.5383030897498774	0.6546195344625948	0.5341909684234353	0.36737842833968387	0.7602388819716231	0.9754576490855369	194.0	3.773728983170612	133.0	0.3066613798484224
94	Feb25-FISH2-3R4-rep3-cp190-100x_Position002_1_cmle.ics	24	1	0	1.5162	0.26421638623913535	1.0	1.9154607561164252	1.0	0.1744497365725254	3.0519467463257337	0.9114545411842074	0.9461827982243934	0.9097752307583907	0.863761537919534	0.4349895066343989	0.8305186904018396	158.0	3.0160220664583366	78.0	0.17984652352012742
95	Feb25-FISH2-3R4-rep3-cp190-100x_Position002_1_cmle.ics	24	2	0	0.6497999999999999	4.717434444036476	1.0	0.46141264688247224	1.0	0.22364338803777195	2.3502420048610904	0.47893815909998355	0.6096425300044626	0.49702891232355495	0.31951816708551567	0.7671602053092874	0.9380947219833059	118.0	2.0753033305629245	57.0	0.13142630564932387
96	Feb25-FISH2-3R4-rep3-cp190-100x_Position002_1_cmle.ics	25	1	0	1.083	0.5302581953663208	1.0	0.46141264688247224	1.0	0.3159124829187753	2.2936468659488827	0.49832155556963054	0.6218252065255748	0.4917887422072223	0.359322831368362	0.8128305294498479	1.0109940712005794	164.0	3.1032978045096837	111.0	0.2559354373171044
97	Feb25-FISH2-3R4-rep3-cp190-100x_Position002_1_cmle.ics	26	1	0	1.2995999999999999	0.5820558398760187	1.0	1.0987399361686254	1.0	0.29335409900733317	2.74664786910644	0.8199947223583519	0.8831505007476659	0.819027154722861	0.7417348362046217	0.4960240920783032	0.992916643725369	134.0	2.573298118891273	79.0	0.18215224818064185
98	Feb25-FISH2-3R4-rep3-cp190-100x_Position002_1_cmle.ics	27	1	0	1.2995999999999999	3.3879017708624573	1.0	0.9228252937649445	1.0	0.2867352672132239	2.8219179961016825	0.7057528240777312	0.7817758116754878	0.702810253574532	0.6101834663085551	0.6462931416043278	0.988569095038664	158.0	3.062832564139177	100.0	0.23057246605144538
99	Feb25-FISH2-3R4-rep3-cp190-100x_Position002_1_cmle.ics	28	1	0	1.5162	0.21213586987407976	1.0	1.2536039404732575	1.0	0.3087692418061742	3.1939466928927764	0.8453144059401888	0.911253284868728	0.8341560855007327	0.7253890676294095	0.5474524877713324	0.9976976279234796	176.0	3.4416860224953143	122.0	0.2812984085827634
100	Feb25-FISH2-3R4-rep3-cp190-100x_Position002_1_cmle.ics	29	1	0	1.5162	2.461664417913873	1.0	1.7345341872721707	1.0	0.29388427730391214	3.326799518152144	0.9232347799650377	0.9646744867539881	0.9212670906066057	0.8687897443692838	0.4574725011103804	0.9924632094588398	174.0	3.3969906105845857	117.0	0.26976978528019113
101	Feb25-FISH2-3R4-rep3-cp190-100x_Position002_1_cmle.ics	31	1	0	1.2995999999999999	1.285517488517924	1.0	0.20635000882146287	1.0	0.32414131975419724	2.9692974141303448	0.34765411319166845	0.48370152184585175	0.34765411319166845	0.16635808962760362	0.8636202264547872	1.0063204170348994	176.0	3.371470275974055	125.0	0.28821558256430674
102	Feb25-FISH2-3R4-rep3-cp190-100x_Position002_1_cmle.ics	32	1	0	1.2995999999999999	3.4026319112368615	1.0	0.687545504971255	1.0	0.2988952823564744	2.786292988637422	0.6687613474943792	0.798769531801206	0.6673972963565724	0.49447794470418904	0.6677799673677327	0.9899120280115541	162.0	3.105412890279794	106.0	0.24440681401453213
103	Feb25-FISH2-3R4-rep3-cp190-100x_Position002_1_cmle.ics	33	1	0	1.7328	1.2405943885634398	1.0	0.1459114905355603	1.0	0.12045137667468538	2.7384200079579233	0.372290214760945	0.5980988064624152	0.36612981695720576	0.13912389665695746	0.8456621145868383	0.6719724684054998	250.0	4.603906037543464	129.0	0.29743848120636457
104	Feb25-FISH2-3R4-rep3-cp190-100x_Position002_1_cmle.ics	35	1	0	1.2995999999999999	0.5576239999947404	1.0	0.5836459621422412	1.0	0.2876507629637746	2.086488302289326	0.5754007474441734	0.7174190011427866	0.5754007474441734	0.4209585508231152	0.7536859366698596	0.9789612411283041	188.0	3.5226165032363275	130.0	0.29974420586687905
105	Feb25-FISH2-3R4-rep3-cp190-100x_Position002_1_cmle.ics	36	1	0	0.8664	0.5685715564472894	1.0	0.10317500441073144	1.0	0.2645999334001833	2.1935540502240114	0.3169899909585521	0.502331741827007	0.32872801104008376	0.12378059419761116	0.8743602653495856	0.9542376293036947	118.0	2.1923295747650244	62.0	0.14295492895189613
106	Feb25-FISH2-3R4-rep3-cp190-100x_Position002_1_cmle.ics	37	1	0	1.7328	NA	0.0	0.0	1.0	0.13939261952558307	2.428231340412323	0.07852493299166446	0.22603531560189685	0.07852493299166446	0.02846013372212895	0.9649055368558387	0.8754823567997317	218.0	4.310073926099357	113.0	0.2605468866381333
107	Feb25-FISH2-3R4-rep3-cp190-100x_Position002_1_cmle.ics	38	1	0	1.2995999999999999	3.098728996418538	1.0	0.20635000882146287	1.0	0.16430919224825732	1.251593411014587	0.31821446895844024	0.4223383786557209	0.29981400718317086	0.1829495895330939	0.8737795957894102	0.875120657449498	216.0	4.007920776944008	121.0	0.27899268392224896
108	Feb25-FISH2-3R4-rep3-cp190-100x_Position002_1_cmle.ics	39	1	0	1.5162	0.744050973194379	1.0	0.5097226605744432	1.0	0.319251162074464	2.8622924518867334	0.4819023517817819	0.6148303383499811	0.4991300962369058	0.342641709147981	0.7722263365383005	0.9926928789340129	212.0	4.082366695005491	164.0	0.3781388443243705
109	Feb25-FISH2-3R4-rep3-cp190-100x_Position002_1_cmle.ics	40	1	0	1.2995999999999999	0.42639221838082697	1.0	0.5595020986366908	1.0	0.31024600627523585	3.0502352065487672	0.5956978088501698	0.7251686375180927	0.5896441543545348	0.42882631928703424	0.7304762050517758	0.9910421590929936	164.0	3.1969187998713626	110.0	0.2536297126565899
110	Feb25-FISH2-3R4-rep3-cp190-100x_Position002_1_cmle.ics	42	1	0	1.5162	3.3452555575743057	1.0	1.2611313899024936	1.0	0.24326011263352076	2.7548724406138367	0.8038712020964687	0.8688971917352084	0.8026430727450421	0.7263520233863505	0.5390679026141202	0.9793817794268044	180.0	3.484266348635932	112.0	0.25824116197761887
111	Feb25-FISH2-3R4-rep3-cp190-100x_Position002_1_cmle.ics	44	1	0	1.2995999999999999	3.564145584755341	1.0	0.0	1.0	0.19354565244335864	2.0831946385177407	0.05310338779192142	0.1638111406234339	0.07405156860779794	0.02654542948782199	0.9702423930429152	0.9454851063244795	142.0	2.822295513055447	70.0	0.1614007262360118
112	Feb25-FISH2-3R4-rep3-cp190-100x_Position002_1_cmle.ics	45	1	0	1.5162	0.3976425246921178	1.0	2.169130249325353	1.0	0.28324238736569074	2.258160595450772	0.9752386565439586	0.9919465533419671	0.9746725500383867	0.945440516165055	0.2987953727120788	0.9870558309644692	188.0	3.569427000917167	129.0	0.29743848120636457
113	Feb25-FISH2-3R4-rep3-cp190-100x_Position002_1_cmle.ics	47	1	0	1.2995999999999999	1.7514005895987115	1.0	1.0521827216106825	1.0	0.3108236876742558	2.2782909473855515	0.7029467914599391	0.7977561279805698	0.7014260785847524	0.6053285122723717	0.6242362160943425	0.9946314985161471	206.0	3.878064712752045	155.0	0.35738732237974036
114	Feb25-FISH2-3R4-rep3-cp190-100x_Position002_1_cmle.ics	48	1	0	1.5162	0.8589289420882995	1.0	1.070563208965497	1.0	0.25865289273487824	2.5776089062260095	0.8103722439718423	0.8865134790816184	0.806940866864428	0.6915898713931019	0.6024587915088961	0.9815095662719078	170.0	3.284194537922709	106.0	0.24440681401453213
115	Feb25-FISH2-3R4-rep3-cp190-100x_Position002_1_cmle.ics	49	1	0	1.083	5.820960795306801	1.0	0.0	1.0	0.15650912795821453	1.469845247536051	0.08455706192395501	0.23021599631707018	0.08455706192395501	0.03035128761614852	0.9504972944850606	0.8736422124292801	136.0	2.6179935308020013	59.0	0.13603775497035278
116	Feb25-FISH2-3R4-rep3-cp190-100x_Position002_1_cmle.ics	50	1	0	1.7328	2.5801160271871746	1.0	0.4660867564761642	1.0	0.27024452934105747	3.1636765504681943	0.5401336712784334	0.6783131265841177	0.5345721066141452	0.35692491484106353	0.7533429614668252	0.9944770072095681	186.0	3.641757833208537	124.0	0.28590985790379225
117	Feb25-FISH2-3R4-rep3-cp190-100x_Position002_1_cmle.ics	51	1	0	1.083	NA	0.0	0.0	1.0	0.2858448059506674	3.211528227448154	0.10435378813849845	0.28932979088104216	0.10435378813849845	0.03758998971546109	0.9408316033042335	0.9516294151720764	110.0	2.130574171324209	58.0	0.13373203030983835
118	Feb25-FISH2-3R4-rep3-cp190-100x_Position002_1_cmle.ics	52	1	0	1.083	0.4373003845113517	1.0	0.687545504971255	1.0	0.32221463113741466	2.3211981173182337	0.6124943974519135	0.7138838293773782	0.607716735168744	0.48972468840296385	0.7130804344999144	0.9981371289230124	156.0	2.9479214057071887	104.0	0.2397953646935032
119	Feb25-FISH2-3R4-rep3-cp190-100x_Position002_1_cmle.ics	53	1	0	1.7328	0.47095919708859957	1.0	0.10317500441073144	1.0	0.2689393410727736	3.142490366277554	0.30673432392697586	0.48321414807519375	0.30673432392697586	0.09047731197990265	0.8611552960693024	0.9870556148611137	202.0	3.9057001331326866	140.0	0.3228014524720236
120	Feb25-FISH2-3R4-rep3-cp190-100x_Position002_1_cmle.ics	54	1	0	1.2995999999999999	0.5510148503038536	1.0	1.1160083062473465	1.0	0.2995421726268352	3.2445752648440536	0.6266909404314318	0.7004552892241972	0.6266909404314318	0.5492886496209046	0.6949694662644126	1.0176490208464408	112.0	2.1986748320753575	61.0	0.1406492042913817
121	Feb25-FISH2-3R4-rep3-cp190-100x_Position002_1_cmle.ics	54	2	0	1.7328	0.6204211039067603	2.0	0.4773698211006071	1.0	0.25986443010374005	2.9191901672564655	0.4443566619618032	0.5588644000049963	0.44239873093593474	0.28038852596210295	0.8212766737776124	0.9936321285766552	238.0	4.5931913033237075	176.0	0.4058075402505439
122	Feb25-FISH2-3R4-rep3-cp190-100x_Position002_1_cmle.ics	54	3	0	1.5162	2.574105563838093	2.0	0.5689355674538337	1.0	0.2655920340875803	3.5592379185231406	0.45315642213867274	0.5456663210881975	0.449505989332867	0.34531095816835083	0.84557908821641	0.9813573592068964	142.0	2.7988902642150273	82.0	0.18906942216218525
123	Feb25-FISH2-3R4-rep3-cp190-100x_Position002_1_cmle.ics	55	1	0	0.8664	0.48952293947358744	1.0	0.10317500441073144	1.0	0.326664595128368	2.357989142481775	0.3013519634830482	0.433778180424405	0.28006202306700584	0.12379351196905816	0.8795866359856889	1.0010841196011	104.0	1.949677437911183	57.0	0.13142630564932387
124	Feb25-FISH2-3R4-rep3-cp190-100x_Position002_1_cmle.ics	56	1	0	1.5162	0.6493536869924427	1.0	0.815064591942846	1.0	0.3096605046790387	3.052646592354517	0.658615824956931	0.7674887071175681	0.6556993448093436	0.5280558607685942	0.6903367207031523	1.0014661279789034	200.0	3.884409970062378	148.0	0.3412472497561391
125	Feb25-FISH2-3R4-rep3-cp190-100x_Position002_1_cmle.ics	58	1	0	1.083	NA	0.0	0.5556144027286182	1.0	0.3156212800630772	2.2949541096998374	0.6207027974693193	0.7213507127067612	0.606296211601494	0.4937571461239424	0.6706196332853459	1.0026740718301836	116.0	2.1944446605351353	66.0	0.15217782759395398
126	Feb25-FISH2-3R4-rep3-cp190-100x_Position002_1_cmle.ics	60	1	0	1.083	0.3649008890698032	1.0	0.0	1.0	0.24890681477036725	1.6032453189507812	0.28419880863244523	0.4679496948694333	0.28419880863244523	0.027272907983752873	0.8940575131525618	0.9542645660973952	218.0	3.912184695812218	151.0	0.3481644237376825
127	Feb25-FISH2-3R4-rep3-cp190-100x_Position002_1_cmle.ics	62	1	0	2.166	0.6901659607745431	1.0	0.0	1.0	0.10564183340954239	2.623036636075288	0.08202741580639702	0.25409967845659165	0.08202741580639702	0.029125063462514807	0.9721653196431372	0.635842763991551	232.0	4.41229456991068	108.0	0.24901826333556107
128	Feb25-FISH2-3R4-rep3-cp190-100x_Position002_1_cmle.ics	63	1	0	1.5162	0.627320142850104	1.0	0.10317500441073144	1.0	0.28265193913446984	2.8293985596104823	0.3004313740200308	0.4488315390674819	0.29129374695224874	0.09130875126598897	0.8804651884689483	0.9880220810371536	192.0	3.7056283224194635	133.0	0.3066613798484224
129	Feb25-FISH2-3R4-rep3-cp190-100x_Position002_1_cmle.ics	64	1	0	1.7328	0.31048995912580624	1.0	0.0	1.0	0.2965056235327329	2.8902628818523537	0.34591836041288676	0.5471632723788555	0.3420993619146637	0.06172915010294987	0.8728766820336542	0.984403993752536	202.0	3.9525106308135265	147.0	0.33894152509562475
130	Feb25-FISH2-3R4-rep3-cp190-100x_Position002_1_cmle.ics	66	1	0	1.083	0.27855065904030296	1.0	0.0	1.0	0.3068914311146678	2.546718737922347	0.24531287889423506	0.3919313874388983	0.24531287889423506	0.033770244917233544	0.892005952936566	0.9645981957849119	132.0	2.5286027069805446	79.0	0.18215224818064185
131	Feb25-FISH2-3R4-rep3-cp190-100x_Position002_1_cmle.ics	67	1	0	1.083	3.2194975816835063	1.0	0.43046674663324214	1.0	0.14347369714914668	1.4726395587493635	0.6279316895183283	0.7888854407643552	0.6224679794617164	0.3821728826948034	0.7614229853749764	0.6065708526903649	140.0	2.613763359261779	59.0	0.13603775497035278
132	Feb25-FISH2-3R4-rep3-cp190-100x_Position002_1_cmle.ics	69	1	0	1.2995999999999999	2.2795802517071193	1.0	0.7817319754002556	1.0	0.2867352672132239	2.9127282665100727	0.6603109308896078	0.7530522170660655	0.6537307315073707	0.5326265169592013	0.7091611222192962	0.9853225087400532	158.0	3.062832564139177	100.0	0.23057246605144538
133	Feb25-FISH2-3R4-rep3-cp190-100x_Position002_1_cmle.ics	70	1	0	1.5162	0.4812909733205539	1.0	0.3777847188762272	1.0	0.24435515803247665	3.011946345134909	0.5163357520987535	0.639305139977468	0.5108602163563459	0.3421967558662128	0.7718530504101805	0.9793648032787498	146.0	2.7712548438343854	82.0	0.18906942216218525
134	Feb25-FISH2-3R4-rep3-cp190-100x_Position002_1_cmle.ics	71	1	0	1.2995999999999999	3.9290684846915136	1.0	0.5097226605744432	1.0	0.18893157350191897	2.1098200662379276	0.5195950686579132	0.6637304261339543	0.5191016260476018	0.3671637072960116	0.7788945594007322	0.9110343435446827	168.0	3.23949912601198	89.0	0.2052094947857864
135	Feb25-FISH2-3R4-rep3-cp190-100x_Position002_1_cmle.ics	72	1	0	1.2995999999999999	0.5291127673248346	1.0	1.0542408233015097	1.0	0.27002182783076717	2.108962321582028	0.7505384707430897	0.8492768038769893	0.7488482709106139	0.6520245004188105	0.6107267701788754	0.9646379188818311	180.0	3.3672401044338325	118.0	0.27207550994070556
136	Feb25-FISH2-3R4-rep3-cp190-100x_Position002_1_cmle.ics	73	1	0	1.2995999999999999	0.6177289948256095	1.0	0.8815276241084421	1.0	0.3156399739171413	2.6489826256680282	0.7009927953744068	0.7792427521873	0.6988893292280177	0.6071954800882033	0.6436469742605521	0.9852366926024163	152.0	2.9521515772474114	99.0	0.22826674139093092
137	Feb25-FISH2-3R4-rep3-cp190-100x_Position002_1_cmle.ics	74	1	0	1.5162	3.5327802541358704	1.0	0.7610319551488771	1.0	0.19154992512711622	3.5247906949648464	0.7347209369777495	0.824392635664268	0.7300526221289173	0.5889604021932793	0.5659492227726133	0.8342501546040345	130.0	2.5073125439102357	61.0	0.1406492042913817
138	Feb25-FISH2-3R4-rep3-cp190-100x_Position002_1_cmle.ics	76	1	0	0.8664	NA	0.0	0.20635000882146287	1.0	0.261512653717724	2.3536134506706827	0.39580658964484383	0.5241762943945228	0.37799043062200954	0.22800210059516862	0.8517693362999907	0.9584228462144443	104.0	1.9730826867516031	51.0	0.11759195768623716
139	Feb25-FISH2-3R4-rep3-cp190-100x_Position002_1_cmle.ics	77	1	0	0.6497999999999999	NA	0.0	0.0	1.0	0.3652541030298376	1.7198607877625847	0.22368865375956776	0.3860943831607384	0.2143319450697884	0.03372636199909951	0.9210848679218154	1.0096996535230867	116.0	2.100823665173456	71.0	0.16370645089652625
140	Feb25-FISH2-3R4-rep3-cp190-100x_Position002_1_cmle.ics	79	1	0	1.5162	0.39063146673516913	1.0	0.0	1.0	0.22532225920686882	3.04852166625011	0.1584301530624204	0.3003390969395329	0.1382015360935095	0.028557587880019063	0.938037923739463	0.92272760206885	178.0	3.462976185565623	106.0	0.24440681401453213
141	Feb25-FISH2-3R4-rep3-cp190-100x_Position002_1_cmle.ics	80	1	0	0.8664	1.7141729343287824	1.0	0.0	1.0	0.2427659618000343	2.090058975695334	0.19036841803701368	0.3073325502778892	0.18688764109322178	0.03487939036268836	0.9355940451295314	0.974987520192909	108.0	2.0156630128922206	52.0	0.1198976823467516
142	Feb25-FISH2-3R4-rep3-cp190-100x_Position002_1_cmle.ics	82	1	0	1.083	0.4993394811694809	1.0	1.0161559471409798	1.0	0.2742869488096087	2.5407008061585157	0.8030053969131402	0.8699794888206799	0.8007651688171886	0.7157237827851564	0.5289581437030463	1.0004321857602247	124.0	2.34982105933763	68.0	0.15678927691498287
143	Feb25-FISH2-3R4-rep3-cp190-100x_Position002_1_cmle.ics	84	1	0	1.2995999999999999	0.14964584999809194	1.0	0.0	1.0	0.15972053974100192	2.1670479100347144	0.3043063434760186	0.4569580539797146	0.29977651710503694	0.028279181708784597	0.8919812489898475	0.6914368656755561	212.0	3.9419352019629708	116.0	0.2674640606196767
144	Feb25-FISH2-3R4-rep3-cp190-100x_Position002_1_cmle.ics	85	1	0	1.083	0.5465051804592451	1.0	0.8058225447605828	1.0	0.28668396502484983	2.1146645575432137	0.7009499828316356	0.7957079088932127	0.6999198809660067	0.5859791690511618	0.6435337481913784	0.9840648582941396	144.0	2.6797489342428173	87.0	0.20059804546475749
145	Feb25-FISH2-3R4-rep3-cp190-100x_Position002_1_cmle.ics	86	1	0	0.8664	3.062672515248052	1.0	0.1459114905355603	1.0	0.2064165460297128	1.8170716741095525	0.3026778987740566	0.4233888089856859	0.3026778987740566	0.14701732758030273	0.8777605890891552	0.9360266424301361	114.0	2.0327230044223072	52.0	0.1198976823467516
146	Feb25-FISH2-3R4-rep3-cp190-100x_Position002_1_cmle.ics	86	2	0	1.2995999999999999	0.3436271135356846	1.0	1.5627088357751586	1.0	0.24033853635917513	2.8289470862857167	0.8633655229093897	0.9063523046366687	0.8632901856037257	0.8015341414971577	0.473044110704568	0.9625988929248136	148.0	2.7925450069046938	83.0	0.1913751468226997
147	Feb25-FISH2-3R4-rep3-cp190-100x_Position002_1_cmle.ics	87	1	0	2.166	0.6278911876785245	1.0	0.6275890508929507	1.0	0.2877501921667834	3.328489641212123	0.5328923334789802	0.6480155006554112	0.5286912547365104	0.3672434047003374	0.7868659367419264	0.9960728069992096	306.0	6.01921431292681	270.0	0.6225456583389025
148	Feb25-FISH2-3R4-rep3-cp190-100x_Position002_1_cmle.ics	88	1	0	1.083	NA	0.0	1.2914002398997264	1.0	0.29380436295759543	2.8519947479915007	0.8963293872384781	0.9397438761075124	0.8920854739036557	0.8217407490134763	0.4726439647853955	1.008775724286387	120.0	2.330645982037433	67.0	0.15448355225446841
149	Feb25-FISH2-3R4-rep3-cp190-100x_Position002_1_cmle.ics	89	1	0	1.083	0.387671421149304	1.0	0.0	1.0	0.2667389988896994	2.9230173274166633	0.29038625794818257	0.45284236499952546	0.27867514472810095	0.03842649710543798	0.8940909602505204	0.9943416256873007	106.0	2.064588596343172	53.0	0.12220340700726606
150	Feb25-FISH2-3R4-rep3-cp190-100x_Position002_1_cmle.ics	90	1	0	1.5162	1.977332113152364	1.0	0.0	1.0	0.21468644700409975	2.6699138786326637	0.08395404239920388	0.32093925595327844	0.11783922881296302	0.029849320989515798	0.9668433459473917	0.9156045286985928	174.0	3.373585361744166	100.0	0.23057246605144538
151	Feb25-FISH2-3R4-rep3-cp190-100x_Position002_1_cmle.ics	91	1	0	1.5162	0.8337682371898744	1.0	0.7610319551488771	1.0	0.2746178615276856	2.5982147568811422	0.682846782722557	0.8061911396867498	0.6757289865534086	0.514390874448119	0.6668379775465859	0.9956451754661363	180.0	3.4842663486359315	119.0	0.27438123460122005
152	Feb25-FISH2-3R4-rep3-cp190-100x_Position002_1_cmle.ics	92	1	0	1.5162	0.3304308890367891	1.0	0.6329011539751598	1.0	0.25446900494077324	3.1604027560584727	0.6741598807202661	0.789816388451553	0.6693115348924501	0.48884359132093963	0.7067190370118783	0.9832697734702115	160.0	3.1309332248903248	96.0	0.22134956740938755
153	Feb25-FISH2-3R4-rep3-cp190-100x_Position003_2_cmle.ics	1	1	0	1.5162	0.3336217191119996	1.0	0.3634229110571259	1.0	0.2865002467954959	2.5398645016397725	0.4653970892736543	0.6306969564281633	0.4653970892736543	0.26295243537697693	0.8063360808706417	0.9836680805986062	194.0	3.680107987808933	136.0	0.31357855382996574
154	Feb25-FISH2-3R4-rep3-cp190-100x_Position003_2_cmle.ics	2	1	0	1.5162	4.05347000730693	1.0	0.10317500441073144	1.0	0.23580709486142862	2.2137838468104016	0.28829196767519866	0.44959125328905525	0.28829196767519866	0.06369887318474281	0.8806335530038863	0.961481757457155	220.0	4.237743093807987	149.0	0.34355297441665367
155	Feb25-FISH2-3R4-rep3-cp190-100x_Position003_2_cmle.ics	3	1	0	1.7328	6.882480043113735	1.0	0.0	1.0	0.12782114646231343	4.763134935501275	0.0794437745906841	0.3412592016753395	0.0794437745906841	0.02821186064221348	0.9574086835786034	0.6764218831837444	152.0	2.9521515772474105	63.0	0.1452606536124106
156	Feb25-FISH2-3R4-rep3-cp190-100x_Position003_2_cmle.ics	4	1	0	1.083	0.3738768891604213	1.0	0.6606423714395955	1.0	0.2930931921716425	2.3357532827983487	0.6529190546897767	0.743266121757955	0.6516146042935846	0.5316814920692191	0.6718009117323328	0.9983832336955637	126.0	2.3711112224079387	72.0	0.16601217555704068
157	Feb25-FISH2-3R4-rep3-cp190-100x_Position003_2_cmle.ics	5	1	0	1.083	5.788470397688848	1.0	0.0	1.0	0.31319262146556703	2.488185778913138	0.16134205188661976	0.24558275425249146	0.14146170011789086	0.02772631748519042	0.9340707577220054	0.969369485357664	130.0	2.483907295069816	78.0	0.17984652352012742
158	Feb25-FISH2-3R4-rep3-cp190-100x_Position003_2_cmle.ics	6	1	0	1.5162	0.03911012455005223	2.0	0.0	1.0	0.19910011296404076	2.51420552542917	0.07480739599383668	0.2269106317411402	0.07480739599383668	0.026305855161787364	0.9619344283088023	0.9350066560142066	170.0	3.307599786763128	93.0	0.21443239342784423
159	Feb25-FISH2-3R4-rep3-cp190-100x_Position003_2_cmle.ics	7	1	0	1.9493999999999998	6.146635386450479	1.0	0.0	1.0	0.2771390510931619	3.0706598449670066	0.1342424359818696	0.3016774493472281	0.1342424359818696	0.020547785999302678	0.9515630531668521	0.9316230841426729	292.0	5.636130683030453	247.0	0.5695139911470701
160	Feb25-FISH2-3R4-rep3-cp190-100x_Position003_2_cmle.ics	8	1	0	1.083	0.4527128310527358	1.0	0.0	1.0	0.29380436295759543	2.389810453118008	0.19945318250784924	0.3839139513572791	0.19945318250784924	0.033875644087911425	0.9194064219693487	1.003810389318997	120.0	2.283835484356593	67.0	0.15448355225446841
161	Feb25-FISH2-3R4-rep3-cp190-100x_Position003_2_cmle.ics	9	1	0	1.5162	2.481270391126787	1.0	0.5556144027286182	1.0	0.13749641146027172	3.426231169760578	0.5915814526283746	0.7300640661971246	0.5903914541504656	0.46696370504642376	0.7272107577233191	0.6834778152710074	142.0	2.6584587711725076	59.0	0.13603775497035278
162	Feb25-FISH2-3R4-rep3-cp190-100x_Position003_2_cmle.ics	10	1	0	1.2995999999999999	NA	0.0	0.9228252937649445	1.0	0.2583896948561106	2.643579550774327	0.7931044939050276	0.8556234459336527	0.7917551094669173	0.6860861786645642	0.5265603570106415	0.9893423396025487	124.0	2.3732263081780496	66.0	0.15217782759395398
163	Feb25-FISH2-3R4-rep3-cp190-100x_Position003_2_cmle.ics	11	1	0	1.5162	0.3520014066933207	1.0	0.0	1.0	0.22664823729886802	3.513721661570511	0.07947992503423917	0.20247513155049376	0.07947992503423917	0.028796943703596915	0.9524823738477836	0.9176061912925114	136.0	2.6882092773232613	71.0	0.16370645089652625
164	Feb25-FISH2-3R4-rep3-cp190-100x_Position003_2_cmle.ics	12	1	0	0.8664	0.2848124007353866	1.0	0.23070632344123612	1.0	0.29678254433846746	2.1945871767463667	0.3701028686829022	0.5238308942633354	0.3659236093093704	0.2014879846293011	0.8316015801038497	0.9821481404735021	116.0	2.1710394116947156	64.0	0.14756637827292504
165	Feb25-FISH2-3R4-rep3-cp190-100x_Position003_2_cmle.ics	13	1	0	1.2995999999999999	NA	0.0	1.0161559471409798	1.0	0.2550948100599609	2.831590686762072	0.784764356878988	0.8594313220642561	0.7832195231165342	0.6886040523900145	0.5938939695629807	0.9888763597553799	152.0	2.9053410795665706	89.0	0.2052094947857864
166	Feb25-FISH2-3R4-rep3-cp190-100x_Position003_2_cmle.ics	14	1	0	1.5162	0.2980672995605047	1.0	0.10317500441073144	1.0	0.24367050941419885	4.256080141288878	0.25058958341034265	0.41619413743392597	0.25058958341034265	0.09328725095183528	0.9078952287463091	0.9486044249608934	134.0	2.6435138654125327	72.0	0.16601217555704068
167	Feb25-FISH2-3R4-rep3-cp190-100x_Position003_2_cmle.ics	14	2	0	1.083	1.3061750313919032	1.0	0.9733510449106972	1.0	0.29678254433846746	2.3903372404559513	0.6901563597382915	0.7568957232099952	0.6920711196540125	0.6047277566258825	0.7039551764480114	0.9884609644706142	116.0	2.1944446605351353	64.0	0.14756637827292504
168	Feb25-FISH2-3R4-rep3-cp190-100x_Position003_2_cmle.ics	16	1	0	1.7328	0.4161707249172493	2.0	0.8815276241084421	1.0	0.26174974155827974	2.8792789242487826	0.656395441199833	0.7652788646540007	0.6546714757262131	0.5433021293621327	0.671830052738205	0.9859389936782357	232.0	4.4825103164319415	170.0	0.39197319228745714
169	Feb25-FISH2-3R4-rep3-cp190-100x_Position003_2_cmle.ics	17	1	0	1.5162	0.38613287276713787	1.0	0.2918229810711206	1.0	0.2792526803190927	2.9324659613932678	0.4105790302555599	0.5706226929198157	0.4050378715284432	0.23674079876011367	0.7937752056661626	0.995692030504177	180.0	3.460861099795512	120.0	0.2766869592617345
170	Feb25-FISH2-3R4-rep3-cp190-100x_Position003_2_cmle.ics	18	1	0	1.5162	0.5577704454057416	1.0	1.2995999999999999	1.0	0.25889540016201174	2.158671074337578	0.8665025643506871	0.9240190149022643	0.8490661892781111	0.7418261321850204	0.5483720501081584	0.990796466532435	218.0	4.099426686535578	154.0	0.3550815977192259
171	Feb25-FISH2-3R4-rep3-cp190-100x_Position003_2_cmle.ics	19	1	0	1.2995999999999999	0.5940876677826561	1.0	0.2918229810711206	1.0	0.2433140993931417	2.737430710227682	0.43250476703520335	0.5501286885736517	0.4026455976536781	0.2362953082112716	0.8219539972784318	0.983049896837943	168.0	3.1926886283311404	101.0	0.23287819071195984
172	Feb25-FISH2-3R4-rep3-cp190-100x_Position003_2_cmle.ics	23	1	0	1.083	NA	0.0	1.3132034148200427	1.0	0.28338543426035845	2.172882662144553	0.8348543968456072	0.8966155994578388	0.8325050314207089	0.742103749948659	0.552412911502039	0.9712610236052595	168.0	3.122472881809881	109.0	0.25132398799607547
173	Feb25-FISH2-3R4-rep3-cp190-100x_Position003_2_cmle.ics	25	1	0	1.5162	0.23670116955890416	1.0	0.0	1.0	0.26171113203142005	3.0904210006479955	0.21910714285714286	0.40140016233766235	0.21910714285714286	0.029078733766233766	0.9135408024258781	0.9951659387892535	188.0	3.6396427474384265	124.0	0.28590985790379225
174	Feb25-FISH2-3R4-rep3-cp190-100x_Position003_2_cmle.ics	26	1	0	1.083	0.6277581730152106	1.0	0.32626801153583	1.0	0.3094437279165693	2.705088536531111	0.4777515632475953	0.6097408061243008	0.474039365791688	0.32353863160152446	0.7822010692093677	0.997330969258492	112.0	2.128459085554098	62.0	0.14295492895189613
175	Feb25-FISH2-3R4-rep3-cp190-100x_Position003_2_cmle.ics	27	1	0	1.5162	0.525898754038324	1.0	0.7540056732031717	1.0	0.24762343576350662	3.141879838472139	0.6436685950133632	0.7343516357116275	0.6377820629926587	0.495926790486823	0.6858994004555297	0.986711587667721	180.0	3.5076715974763513	113.0	0.2605468866381333
176	Feb25-FISH2-3R4-rep3-cp190-100x_Position003_2_cmle.ics	28	1	0	1.2995999999999999	0.5070903689663275	1.0	1.5162	1.0	0.2829659389148797	2.1602640119391556	0.8734417608102844	0.943633537852227	0.8703861511492014	0.7417746071938709	0.44766440750978276	0.9818697670811508	190.0	3.543906666306636	131.0	0.3020499305273935
177	Feb25-FISH2-3R4-rep3-cp190-100x_Position003_2_cmle.ics	28	2	0	1.2995999999999999	0.5820617073543162	2.0	1.5162	1.0	0.2888820830887166	2.2960032631153733	0.8670748928710557	0.9577287040644072	0.8670748928710557	0.7417746071938709	0.4434862503528122	0.9905086692237163	174.0	3.2799643663824862	116.0	0.2674640606196767
178	Feb25-FISH2-3R4-rep3-cp190-100x_Position003_2_cmle.ics	29	1	0	1.083	NA	0.0	0.0	1.0	0.2995421726268352	2.483625056518992	0.2040955091714105	0.3573687539531942	0.2040955091714105	0.0353415559772296	0.909554399789062	1.0156136767978414	112.0	2.128459085554098	61.0	0.1406492042913817
179	Feb25-FISH2-3R4-rep3-cp190-100x_Position003_2_cmle.ics	30	1	0	1.5162	0.4427114740134463	1.0	0.41270001764292574	1.0	0.2731442024700378	2.252352820346478	0.5465531841602916	0.682628134284443	0.5458355460508375	0.3290155440414508	0.7668197747255917	0.9734134633279738	200.0	3.743978477019859	139.0	0.32049572781150915
180	Feb25-FISH2-3R4-rep3-cp190-100x_Position003_2_cmle.ics	31	1	0	1.5162	5.1838435878973605	1.0	0.0	1.0	0.268082573106329	3.736108764503162	0.1947301477631393	0.356217514878382	0.17216525603379237	0.03637548482326523	0.9257552214779226	0.9912631738692955	120.0	2.3774564797182722	64.0	0.14756637827292504
181	Feb25-FISH2-3R4-rep3-cp190-100x_Position003_2_cmle.ics	32	1	0	1.5162	0.40664818190276675	1.0	1.1112288054572363	1.0	0.30682599695661394	2.6882162436254338	0.7459583843967563	0.8261648979166123	0.7425230111339991	0.6464596751062553	0.6305043941704391	0.9841551237707764	206.0	3.9482804592733043	154.0	0.3550815977192259
182	Feb25-FISH2-3R4-rep3-cp190-100x_Position003_2_cmle.ics	33	1	0	1.2995999999999999	0.424182945729327	1.0	0.5158750220536572	1.0	0.2991993003418851	2.5006287076542795	0.5324386570998317	0.6624944636371689	0.5286473558331118	0.4001417308884755	0.7520632788301975	0.9969183457309628	168.0	3.21609387717156	112.0	0.25824116197761887
183	Feb25-FISH2-3R4-rep3-cp190-100x_Position003_2_cmle.ics	34	1	0	1.5162	NA	0.0	0.10317500441073144	1.0	0.18888577306413729	2.6617467730186664	0.279837215172728	0.4518325606595125	0.24782204490743306	0.06411653521976568	0.8955453581081282	0.905969493465127	184.0	3.4800361770957093	102.0	0.23518391537247432
184	Feb25-FISH2-3R4-rep3-cp190-100x_Position003_2_cmle.ics	35	1	0	1.2995999999999999	0.2879587006888447	1.0	0.5595020986366908	1.0	0.33789574318610216	2.669244273594572	0.605397463656047	0.7388873852974533	0.586246004742757	0.40973940612434273	0.7493049225141163	1.0032964705261327	180.0	3.4608610997955123	132.0	0.30435565518790797
185	Feb25-FISH2-3R4-rep3-cp190-100x_Position003_2_cmle.ics	36	1	0	1.2995999999999999	0.3898553876884496	1.0	0.0	1.0	0.2880929030172355	2.7512122084535564	0.21451127749093396	0.3844513994958629	0.19228426586204636	0.028074252462119437	0.924071896293911	0.9801318344479544	164.0	3.126703053350103	106.0	0.24440681401453213
186	Feb25-FISH2-3R4-rep3-cp190-100x_Position003_2_cmle.ics	37	1	0	1.2995999999999999	8.126205837478013	1.0	0.0	1.0	0.19532099835430788	3.5006395241879518	0.1638606818055013	0.3291824750320817	0.19138118618534844	0.02596175305473414	0.9369219959661533	0.8386364986266995	122.0	2.2583151497460614	56.0	0.12912058098880944
187	Feb25-FISH2-3R4-rep3-cp190-100x_Position003_2_cmle.ics	37	2	0	1.2995999999999999	0.2715163109485781	1.0	0.0	1.0	0.30588112908599374	2.716045146542943	0.13235786419684203	0.24443801260949619	0.10263348769737209	0.02596175305473414	0.9569776016052685	0.9841228463883944	142.0	2.752079766534188	88.0	0.20290377012527194
188	Feb25-FISH2-3R4-rep3-cp190-100x_Position003_2_cmle.ics	39	1	0	1.2995999999999999	1.3922465856663162	1.0	0.0	1.0	0.3046309795115301	2.7946271444713187	0.17263995183668257	0.3447964461309714	0.16903682486978572	0.028081585740739053	0.9415960326660016	0.991699438019719	166.0	3.2182089629416715	111.0	0.2559354373171044
189	Feb25-FISH2-3R4-rep3-cp190-100x_Position003_2_cmle.ics	40	1	0	1.2995999999999999	0.4972081248904192	1.0	0.9755754663213545	1.0	0.3016172195643787	2.276450126461526	0.7509639286731262	0.8543909740874424	0.7530726428961727	0.6144092906562411	0.5299978817954574	0.9979324887048178	186.0	3.5247315890064383	131.0	0.3020499305273935
190	Feb25-FISH2-3R4-rep3-cp190-100x_Position003_2_cmle.ics	41	1	0	1.083	1.0641098281071322	1.0	0.20635000882146287	1.0	0.25739577730558505	2.6081379706074945	0.36951373005454125	0.5119841925049736	0.36500696991433096	0.20521322524327032	0.8525404150411842	0.9866536637349743	134.0	2.573298118891273	74.0	0.17062362487806956
191	Feb25-FISH2-3R4-rep3-cp190-100x_Position003_2_cmle.ics	42	1	0	1.7328	0.19321807504127672	1.0	0.0	1.0	0.20035451371765245	2.7001696478143824	0.07609881793028675	0.29121931300558296	0.1055625567625793	0.026693372946866707	0.9746551594890606	0.9184839687055982	226.0	4.395234578380594	143.0	0.3297186264535669
192	Feb25-FISH2-3R4-rep3-cp190-100x_Position003_2_cmle.ics	43	1	0	1.2995999999999999	3.077439630928738	1.0	2.143621235615225	1.0	0.2877501921667834	2.9099367154054754	0.9096843672167684	0.9402310177504459	0.9080669103246972	0.861896624130461	0.4341791371825269	0.9804484905446106	136.0	2.641398779642422	80.0	0.18445797284115634
193	Feb25-FISH2-3R4-rep3-cp190-100x_Position003_2_cmle.ics	43	2	0	1.7328	2.678010959625689	1.0	1.1736910802652911	1.0	0.25760143843210764	3.166227653637794	0.7264543598571316	0.8139321666022179	0.72497411653174	0.6006710990806691	0.6088076830818955	0.97351918140101	224.0	4.3739444153102855	160.0	0.3689159456823127
194	Feb25-FISH2-3R4-rep3-cp190-100x_Position003_2_cmle.ics	44	1	0	2.166	0.5050392345801453	1.0	2.014971786093599	1.0	0.2776025508444799	3.305729853927801	0.8724842982775737	0.9277052254396315	0.8719829127823218	0.8018140127218213	0.5024816121452618	0.9582669934739901	330.0	6.391722513972618	297.0	0.6848002241727928
195	Feb25-FISH2-3R4-rep3-cp190-100x_Position003_2_cmle.ics	45	1	0	0.8664	0.6924753213450925	1.0	1.91474365959324	1.0	0.2750630861314419	1.9293147596663687	0.9740498477500846	0.987628284650953	0.9694034058869967	0.9426750874027292	0.28615002176861126	0.9540009481373243	146.0	2.6542285996322863	87.0	0.20059804546475749
196	Feb25-FISH2-3R4-rep3-cp190-100x_Position003_2_cmle.ics	46	1	0	1.2995999999999999	0.8491804718348391	1.0	0.0	1.0	0.16841453429529607	2.6471042115759076	0.07927288567824374	0.09504578496946156	0.056139905072194136	0.02806087722004919	0.9764815989023511	0.9212184199071193	122.0	2.3753413939481614	52.0	0.1198976823467516
197	Feb25-FISH2-3R4-rep3-cp190-100x_Position003_2_cmle.ics	47	1	0	1.2995999999999999	1.8013429317596497	1.0	0.10317500441073144	1.0	0.26546457922833755	2.6161491758003357	0.30339314509211923	0.47438415617387725	0.30339314509211923	0.09421209729989365	0.8750382110221582	0.995708119937015	180.0	3.437455850955092	117.0	0.26976978528019113
198	Feb25-FISH2-3R4-rep3-cp190-100x_Position003_2_cmle.ics	48	1	0	1.7328	0.45854954701937756	1.0	2.165485887279607	1.0	0.26352071010562766	2.878295478114617	0.9799202385570209	0.9951694627618308	0.9697076221877424	0.9299450882467029	0.39271554659283986	0.9866323118034211	226.0	4.348424080699754	164.0	0.3781388443243705
199	Feb25-FISH2-3R4-rep3-cp190-100x_Position003_2_cmle.ics	49	1	0	1.083	3.7438477506215775	1.0	0.10317500441073144	1.0	0.22445077829145185	2.9654917866386095	0.32252133946158895	0.4637119719851171	0.30372802217844896	0.08256365360764573	0.8789775112235665	0.885337517400809	108.0	2.0624735105730605	50.0	0.11528623302572269
200	Feb25-FISH2-3R4-rep3-cp190-100x_Position003_2_cmle.ics	50	1	0	1.2995999999999999	0.19504455731290432	1.0	0.0	1.0	0.24898448627807432	2.4907830100419854	0.11729713678120181	0.2650225589838399	0.0849003285660916	0.029709846445642906	0.9490128020434987	0.9288207042857389	170.0	3.2841945379227084	104.0	0.2397953646935032
201	Feb25-FISH2-3R4-rep3-cp190-100x_Position003_2_cmle.ics	52	1	0	1.5162	0.4438444151901238	1.0	0.3095250132321943	1.0	0.1873378294054766	2.505712229724928	0.43559048487825414	0.5641288330643464	0.42846817767174233	0.24163918321521297	0.8216025176085555	0.9367847826059476	218.0	4.052616188854738	131.0	0.3020499305273935
202	Feb25-FISH2-3R4-rep3-cp190-100x_Position003_2_cmle.ics	53	1	0	1.2995999999999999	3.7981163124962842	1.0	1.9493999999999998	1.0	0.2786623371401123	1.9093906429496559	0.9387811783948093	0.9620111559440505	0.9345301927987841	0.9033460117114267	0.3951097694816219	0.9743483955858797	190.0	3.543906666306636	130.0	0.29974420586687905
203	Feb25-FISH2-3R4-rep3-cp190-100x_Position003_2_cmle.ics	54	1	0	1.2995999999999999	0.31888200846812204	1.0	2.0904489187618323	1.0	0.28380753372595546	2.4534532088549765	0.9712594195499951	0.9879269751529606	0.9700631652735765	0.9323087707534878	0.3307931363168605	0.9960318399495109	172.0	3.2586742033121774	113.0	0.2605468866381333
204	Feb25-FISH2-3R4-rep3-cp190-100x_Position003_2_cmle.ics	55	1	0	1.083	0.707845903166983	1.0	1.0317500441073144	1.0	0.2632293343870374	2.0044502279046	0.7764213905550393	0.8442331249471995	0.7722607079496494	0.6872043169722057	0.5859851161601801	0.9724853185643274	156.0	2.9245161568667686	94.0	0.2167381180883587
205	Feb25-FISH2-3R4-rep3-cp190-100x_Position003_2_cmle.ics	56	1	0	1.083	4.026147229084034	1.0	0.3720027687491155	1.0	0.2840517632309768	2.398837110990984	0.5087170463062535	0.6571756769967739	0.5061263727311239	0.36311793267507414	0.787349382295418	0.970218479810107	114.0	2.1731544974648265	61.0	0.1406492042913817
206	Feb25-FISH2-3R4-rep3-cp190-100x_Position003_2_cmle.ics	57	1	0	0.8664	NA	0.0	1.2995999999999999	1.0	0.3020209672689776	2.2511468500696563	0.9680279842588544	0.9953563620463489	0.9661740271097508	0.8782422387407084	0.3288628005497459	1.0048485930021562	108.0	2.0390682617326408	58.0	0.13373203030983835
207	Feb25-FISH2-3R4-rep3-cp190-100x_Position003_2_cmle.ics	58	1	0	1.7328	0.7535256873984402	1.0	0.0	1.0	0.2547960874918064	2.809628712803198	0.22650426855466926	0.4081030929118953	0.22650426855466926	0.02542140691063745	0.8987868599820509	0.9791998558978112	222.0	4.282438505718716	157.0	0.3619987717007692
208	Feb25-FISH2-3R4-rep3-cp190-100x_Position003_2_cmle.ics	60	1	0	0.6497999999999999	0.35198758745607994	1.0	0.0	1.0	0.15124869475766553	1.4266271886229511	0.07021365288305162	0.08478890108793292	0.05022222483164341	0.02510524121815609	0.9725557012202295	0.9889242931786655	136.0	2.5477777842807425	58.0	0.13373203030983835
209	Feb25-FISH2-3R4-rep3-cp190-100x_Position003_2_cmle.ics	62	1	0	1.5162	0.453881845160099	1.0	0.20635000882146287	1.0	0.27466855967843334	2.6791219391470946	0.35829924239281064	0.5465019790724498	0.3660163802474463	0.1787845092979064	0.8544920647331535	0.9949539870024517	182.0	3.5055565117062404	121.0	0.27899268392224896
210	Feb25-FISH2-3R4-rep3-cp190-100x_Position003_2_cmle.ics	63	1	0	1.2995999999999999	3.0261877071352252	1.0	0.0	1.0	0.23085260576618755	1.8078902408906432	0.07025871126438486	0.18256572848296065	0.07025871126438486	0.0258618558485062	0.9744744143630661	0.9274325775402971	150.0	2.884050916496262	83.0	0.1913751468226997
211	Feb25-FISH2-3R4-rep3-cp190-100x_Position003_2_cmle.ics	64	1	0	1.2995999999999999	0.5547476435080225	1.0	0.5689355674538337	1.0	0.3045659969758873	2.9604185066271658	0.6084788250821574	0.754462189861196	0.6011090147307627	0.4358906220934868	0.7124883082154502	1.0037160913754861	168.0	3.23949912601198	113.0	0.2605468866381333
212	Feb25-FISH2-3R4-rep3-cp190-100x_Position003_2_cmle.ics	65	1	0	1.2995999999999999	1.7443830158349716	1.0	1.0653987500596882	1.0	0.2706218226372091	2.447836233758048	0.7979454745443118	0.8811429525455688	0.7938992771841609	0.6855898412947832	0.6193737932922999	0.9872790619912915	160.0	3.0373122295286454	99.0	0.22826674139093092
213	Feb25-FISH2-3R4-rep3-cp190-100x_Position003_2_cmle.ics	66	1	0	1.5162	0.34736016183734003	1.0	1.2032169749388533	1.0	0.2737484673717296	2.6278097393845026	0.8036122576238977	0.8704308578555097	0.8028847581435401	0.6933923746176917	0.5203129159500529	0.9936041708789461	196.0	3.7482086485600807	135.0	0.31127282916945126
214	Feb25-FISH2-3R4-rep3-cp190-100x_Position003_2_cmle.ics	67	1	0	0.8664	NA	0.0	0.7857574237886386	1.0	0.2715854417326567	2.5659391646561853	0.7483716965046888	0.8411935208866155	0.734458653026428	0.6506564364876385	0.6654851167495072	0.9417749198996351	108.0	2.0156630128922206	55.0	0.12681485632829495
215	Feb25-FISH2-3R4-rep3-cp190-100x_Position003_2_cmle.ics	68	1	0	1.083	0.38315527788958026	1.0	0.41270001764292574	1.0	0.22445077829145185	2.862894926745908	0.5543668782109399	0.656210335448776	0.5521708471844464	0.4133675833585172	0.742856630972756	0.9688535147212847	108.0	2.08587875941348	50.0	0.11528623302572269
216	Feb25-FISH2-3R4-rep3-cp190-100x_Position003_2_cmle.ics	69	1	0	1.083	0.3912992771919554	1.0	0.9479040472602467	1.0	0.30521351950515235	2.5994237299429566	0.7715198235060221	0.8448558931800982	0.7692495157959545	0.6701640521785975	0.5948972142808252	0.9990155976974576	130.0	2.460502046229396	77.0	0.17754079885961296
217	Feb25-FISH2-3R4-rep3-cp190-100x_Position003_2_cmle.ics	70	1	0	0.8664	0.576672518554199	1.0	0.0	1.0	0.3075050913990076	2.051000921291102	0.1927416347893334	0.3466987971773024	0.1927416347893334	0.03400632483117672	0.9265570707567852	1.0095208795206772	124.0	2.3264158104972106	72.0	0.16601217555704068
218	Feb25-FISH2-3R4-rep3-cp190-100x_Position003_2_cmle.ics	71	1	0	1.5162	0.3241649974060069	1.0	0.9755754663213545	1.0	0.2747748676609148	2.5088743878754327	0.7181040817689892	0.7977319794241432	0.7155454606186118	0.5924944886097936	0.6420361750526112	0.9896070295579436	210.0	3.990860785413922	150.0	0.3458586990771681
219	Feb25-FISH2-3R4-rep3-cp190-100x_Position003_2_cmle.ics	72	1	0	1.2995999999999999	NA	0.0	1.1286481129264143	1.0	0.21037804168030128	3.4963033268044876	0.8929866010745032	0.9460078322221503	0.8897015988089844	0.7851559971519192	0.5195028101115341	0.9511395785884552	126.0	2.4413269689291983	61.0	0.1406492042913817
220	Feb25-FISH2-3R4-rep3-cp190-100x_Position003_2_cmle.ics	73	1	0	1.2995999999999999	0.6235188077223179	1.0	0.0	1.0	0.2746178615276856	2.2864700994267317	0.22912767069695283	0.44538456349808603	0.2422977690089543	0.028928685856899547	0.9180846001502772	0.9906489207956264	180.0	3.3906453532742526	119.0	0.27438123460122005
221	Feb25-FISH2-3R4-rep3-cp190-100x_Position003_2_cmle.ics	74	1	0	1.2995999999999999	3.5607837624998666	1.0	0.0	1.0	0.144236410206856	2.818882429783332	0.25307875323587065	0.44221071690433794	0.23286297864699457	0.037319127923506265	0.875132709427729	0.8079690262252248	146.0	2.677633848472705	63.0	0.1452606536124106
222	Feb25-FISH2-3R4-rep3-cp190-100x_Position003_2_cmle.ics	75	1	0	1.2995999999999999	NA	0.0	1.077178670106234	1.0	0.29380436295759543	3.1278897816158726	0.8248219675007061	0.8780310125923614	0.8227108514339235	0.762276437268632	0.5273785998585758	0.9904652737697044	120.0	2.3306459820374323	67.0	0.15448355225446841
223	Feb25-FISH2-3R4-rep3-cp190-100x_Position003_2_cmle.ics	76	1	0	1.5162	0.526179683745483	1.0	0.10317500441073144	1.0	0.2715795335537436	2.852866401832307	0.3313410559754628	0.5253039763391391	0.3168542556687479	0.09037476722532588	0.8802816259952198	0.9907020513553613	208.0	4.039786368864873	147.0	0.33894152509562475
224	Feb25-FISH2-3R4-rep3-cp190-100x_Position003_2_cmle.ics	77	1	0	1.083	0.4772934673400889	1.0	0.41270001764292574	1.0	0.2506190222146619	2.8735704608921466	0.5200717788468976	0.6410052132481475	0.5183701251488947	0.39493835372739505	0.7818907773541944	0.9598975388040631	124.0	2.34982105933763	65.0	0.14987210293343953
225	Feb25-FISH2-3R4-rep3-cp190-100x_Position003_2_cmle.ics	78	1	0	1.5162	0.400073277899498	1.0	1.740771385367085	1.0	0.31365172603656777	3.128376013778559	0.9491421299749879	0.9788055640879372	0.9475295098512441	0.9020305849313265	0.35368143389357437	0.99193699373634	144.0	2.7967751784449164	91.0	0.20982094410681532
226	Feb25-FISH2-3R4-rep3-cp190-100x_Position003_2_cmle.ics	79	1	0	1.083	2.7377063799082806	1.0	0.7610319551488771	1.0	0.2469875885055565	2.928756532819672	0.7454744069912609	0.8325237983770287	0.7432896379525593	0.6422928370786517	0.620458466232612	0.9962272146738766	106.0	2.041183347502752	51.0	0.11759195768623716
227	Feb25-FISH2-3R4-rep3-cp190-100x_Position003_2_cmle.ics	80	1	0	0.8664	5.961221693352798	1.0	0.0	1.0	0.21086825022040473	1.9440684005254611	0.17784016355924445	0.3547140256120757	0.17784016355924445	0.029334879415743594	0.9424874169103361	0.8112481733478313	138.0	2.498852200829791	70.0	0.1614007262360118
228	Feb25-FISH2-3R4-rep3-cp190-100x_Position003_2_cmle.ics	81	1	0	1.2995999999999999	0.44896248885498924	1.0	0.10317500441073144	1.0	0.2708035121517532	3.739385499536116	0.23064158186216685	0.35553578449993667	0.22564994568513372	0.08909970609992603	0.9033760154847452	0.9846837122558079	112.0	2.1986748320753575	58.0	0.13373203030983835
229	Feb25-FISH2-3R4-rep3-cp190-100x_Position003_2_cmle.ics	82	1	0	1.083	5.765650540652279	1.0	0.0	1.0	0.16185948309381565	1.81137112032804	0.09268081420528368	0.3094133754313416	0.09268081420528368	0.03276100532279021	0.9425252451230829	0.8017128293280424	136.0	2.524372535440322	60.0	0.13834347963086724
230	Feb25-FISH2-3R4-rep3-cp190-100x_Position003_2_cmle.ics	83	1	0	1.5162	7.056398108132917	1.0	0.0	1.0	0.2006698539277431	2.5707251038575722	0.15853255480885756	0.29002607322536816	0.15853255480885756	0.026767287282876133	0.9359708222108417	0.8737554772186951	128.0	2.4626171319995067	61.0	0.1406492042913817
231	Feb25-FISH2-3R4-rep3-cp190-100x_Position003_2_cmle.ics	83	2	0	1.083	6.784024315550149	1.0	0.20635000882146287	1.0	0.1818200728941245	2.6427143292949142	0.2921596709632404	0.36885167639822264	0.28796592119275827	0.17123131724872387	0.8869819350496967	0.793824336203063	138.0	2.592473196191471	65.0	0.14987210293343953
232	Feb25-FISH2-3R4-rep3-cp190-100x_Position003_2_cmle.ics	84	1	0	0.8664	0.42918785974427254	1.0	1.8330020560479539	1.0	0.29064899138885836	1.6608981352402092	0.9601995285401582	0.9864244822360667	0.9592313520794746	0.9098964472133356	0.3095756444327208	0.986994660042449	152.0	2.764909586524052	95.0	0.21904384274887315
233	Feb25-FISH2-3R4-rep3-cp190-100x_Position003_2_cmle.ics	85	1	0	1.5162	0.3985718116550408	1.0	1.0389843448820495	1.0	0.3395320232808811	2.720782444802025	0.7153327451863459	0.7985144147423361	0.7152710514464097	0.6136552923974804	0.6596097739706783	0.9960159790775732	206.0	3.9482804592733043	162.0	0.37352739500334153
234	Feb25-FISH2-3R4-rep3-cp190-100x_Position003_2_cmle.ics	86	1	0	1.2995999999999999	0.8615375962757702	1.0	0.8508028822180275	1.0	0.2929320392162178	2.544689131308839	0.7098536264671191	0.7969574801322582	0.7076396542722896	0.6027080070383046	0.6040140036198786	0.9901198138293174	160.0	3.0607174783690656	103.0	0.23748964003298878
235	Feb25-FISH2-3R4-rep3-cp190-100x_Position004_3_cmle.ics	1	1	0	1.5162	0.6579596719690674	1.0	0.2918229810711206	1.0	0.3013478505176401	3.150790344142151	0.4173690220494277	0.5482925967211332	0.4111225904679046	0.21941695440580736	0.8375247786447282	1.0020045630555185	200.0	3.884409970062378	146.0	0.3366358004351103
236	Feb25-FISH2-3R4-rep3-cp190-100x_Position004_3_cmle.ics	2	1	0	1.9493999999999998	1.093861167815544	1.0	0.5595020986366908	1.0	0.2963392788355752	2.7646701861551617	0.5251392151267023	0.686981830688063	0.5011305512260444	0.30510065198779446	0.7823520116180541	0.9967639968487627	306.0	5.902188068724709	274.0	0.6317685569809603
237	Feb25-FISH2-3R4-rep3-cp190-100x_Position004_3_cmle.ics	3	1	0	1.5162	6.195385625107834	1.0	0.0	1.0	0.15954264131990406	2.0850028115576142	0.07998788169149042	0.18898924852396184	0.07998788169149042	0.027780517705412375	0.9602522511792877	0.8762286711673877	150.0	2.9542666630175214	69.0	0.1590950015754973
238	Feb25-FISH2-3R4-rep3-cp190-100x_Position004_3_cmle.ics	4	1	0	1.5162	0.44225164407794776	1.0	1.3765262486627317	1.0	0.2739999386659563	2.765787428496898	0.8439522150323544	0.8977819509178394	0.83512074452841	0.763594129447788	0.5413855650688227	0.9925489138888808	194.0	3.7269184854897723	133.0	0.3066613798484224
239	Feb25-FISH2-3R4-rep3-cp190-100x_Position004_3_cmle.ics	6	1	0	1.083	0.3075742802729549	1.0	0.9378659497950863	1.0	0.3228775687081416	3.2021875856462274	0.76195200595275	0.8448006448812551	0.7599057481242637	0.6596515160910275	0.6059614699188646	1.0032377256990426	122.0	2.351936145107741	72.0	0.16601217555704068
240	Feb25-FISH2-3R4-rep3-cp190-100x_Position004_3_cmle.ics	7	1	0	1.5162	NA	0.0	0.4660867564761642	1.0	0.2928237825597338	3.4693808732078533	0.5362721715919322	0.665653183390457	0.5336739690111035	0.3529725332870027	0.7434724171095184	0.9984596502236751	184.0	3.597062421297809	127.0	0.29282703188533565
241	Feb25-FISH2-3R4-rep3-cp190-100x_Position004_3_cmle.ics	8	1	0	0.8664	0.2684923647064528	1.0	0.2918229810711206	1.0	0.22722413550913917	2.703381355768171	0.48608280382048513	0.6454162170802862	0.48608280382048513	0.2463483595092515	0.7914458228053453	0.9074075239841466	116.0	2.1242289140138753	56.0	0.12912058098880944
242	Feb25-FISH2-3R4-rep3-cp190-100x_Position004_3_cmle.ics	9	1	0	1.2995999999999999	0.676044692503939	1.0	0.4377344716066809	1.0	0.28230249772101607	2.4224307531447478	0.5120477766404381	0.6313323829918175	0.5099377672835513	0.31580434687046677	0.767954238849885	0.9814885074551651	194.0	3.656702738968513	135.0	0.31127282916945126
243	Feb25-FISH2-3R4-rep3-cp190-100x_Position004_3_cmle.ics	10	1	0	1.2995999999999999	2.5204721014061438	1.0	0.0	1.0	0.21680879951254647	2.5295366298046593	0.07848896642904848	0.2199047255578121	0.07848896642904848	0.027992830564150094	0.9555055631991028	0.9049796121453915	122.0	2.351936145107741	59.0	0.13603775497035278
244	Feb25-FISH2-3R4-rep3-cp190-100x_Position004_3_cmle.ics	10	2	0	1.2995999999999999	0.42162983595546094	1.0	0.0	1.0	0.24528456725117653	2.380557093513242	0.13316613736421007	0.2502044515926779	0.15372715253451824	0.027992830564150094	0.9584626396242634	0.9648847487349703	154.0	3.0202522379985592	89.0	0.2052094947857864
245	Feb25-FISH2-3R4-rep3-cp190-100x_Position004_3_cmle.ics	11	1	0	1.7328	0.2274796585446359	1.0	0.5260913608053412	1.0	0.2715795335537436	2.9870740820221466	0.5237041421710411	0.6435802402701357	0.5177175682402163	0.3693447055816394	0.7703645687421942	0.9891819096013715	208.0	4.039786368864873	147.0	0.33894152509562475
246	Feb25-FISH2-3R4-rep3-cp190-100x_Position004_3_cmle.ics	13	1	0	1.5162	0.5218794601127602	1.0	0.2918229810711206	1.0	0.2658212984027631	2.512104814224451	0.4235934111918439	0.564438695933351	0.42099136455282077	0.22564005021493513	0.8216418754370287	0.989309352334678	194.0	3.7269184854897723	131.0	0.3020499305273935
247	Feb25-FISH2-3R4-rep3-cp190-100x_Position004_3_cmle.ics	14	1	0	1.2995999999999999	0.5657065525010895	1.0	0.23070632344123612	1.0	0.265435257696904	3.022153326208995	0.3821455191789462	0.5327504156871739	0.3807465168281635	0.2386961756780001	0.8272913046429892	0.9665138221034955	150.0	2.8840509164962627	89.0	0.2052094947857864
248	Feb25-FISH2-3R4-rep3-cp190-100x_Position004_3_cmle.ics	15	1	0	1.5162	0.7834513774203472	2.0	1.3107987492438529	1.0	0.30101892057661733	3.007811406450763	0.80349792287118	0.8622139600761298	0.8007663562038811	0.7152025595791364	0.5803322007591483	0.9854555245523959	210.0	4.107887029616022	157.0	0.3619987717007692
249	Feb25-FISH2-3R4-rep3-cp190-100x_Position004_3_cmle.ics	16	1	0	1.5162	NA	0.0	1.2381000529287771	1.0	0.31155985693518456	3.031195530347573	0.8012779354998414	0.8668340153630745	0.8007441730937334	0.7264661060872122	0.5455973879611465	0.9928259765206585	184.0	3.5736571724573887	131.0	0.3020499305273935
250	Feb25-FISH2-3R4-rep3-cp190-100x_Position004_3_cmle.ics	17	1	0	1.5162	0.5326885041982246	1.0	0.0	1.0	0.265663621957443	2.8144703125342794	0.20092942760079482	0.37087366194474713	0.20092942760079482	0.026078456509198128	0.9163293899715946	0.9773178308923961	218.0	4.122831935375999	156.0	0.35969304704025484
251	Feb25-FISH2-3R4-rep3-cp190-100x_Position004_3_cmle.ics	18	1	0	0.6497999999999999	NA	0.0	0.20635000882146287	1.0	0.18297436551476992	1.0687811598167118	0.40849654411003644	0.5626947891389601	0.40849654411003644	0.1981185238002139	0.8041084896947347	0.8554726162281885	132.0	2.3413607162571854	61.0	0.1406492042913817
252	Feb25-FISH2-3R4-rep3-cp190-100x_Position004_3_cmle.ics	22	1	0	1.2995999999999999	0.4203414604980854	1.0	1.1926825638357912	1.0	0.29436002083031837	2.521706358860952	0.7790465216365177	0.8509183545973261	0.7790465216365177	0.6833238466771251	0.5657556285141547	0.9882631450621335	146.0	2.7712548438343854	90.0	0.20751521944630086
253	Feb25-FISH2-3R4-rep3-cp190-100x_Position004_3_cmle.ics	22	2	0	1.083	2.1705086934791575	1.0	0.0	1.0	0.22260009179831455	2.5224137462745486	0.07872304979800364	0.2425518179672641	0.07872304979800364	0.028005303272202246	0.9668170578440661	0.9481446261049181	114.0	2.1731544974648265	54.0	0.12450913166778053
254	Feb25-FISH2-3R4-rep3-cp190-100x_Position004_3_cmle.ics	23	1	0	1.7328	0.46081570097535274	1.0	0.0	1.0	0.26282582420971307	2.7889267508158584	0.18450554903906885	0.39898380402418115	0.18450554903906885	0.025731976901560948	0.9363158683273098	0.9809747291045718	238.0	4.593191303323708	177.0	0.40811326491105837
255	Feb25-FISH2-3R4-rep3-cp190-100x_Position004_3_cmle.ics	24	1	0	1.9493999999999998	0.36537136646322077	1.0	0.7252201245704302	1.0	0.27810353085994227	3.3533953521362347	0.6168707254117536	0.7353606030816463	0.6146995894292488	0.4426094636295296	0.7360891681666467	0.991697099202049	244.0	4.774088036736735	189.0	0.43578196083723186
256	Feb25-FISH2-3R4-rep3-cp190-100x_Position004_3_cmle.ics	25	1	0	0.6497999999999999	5.244602038478679	1.0	0.0	1.0	0.2858448059506674	1.8556626496772923	0.17514642337272343	0.2941763040562999	0.14990773321718798	0.0338120508441551	0.9452382941473855	0.9904744571490299	110.0	2.0135479271221093	58.0	0.13373203030983835
257	Feb25-FISH2-3R4-rep3-cp190-100x_Position004_3_cmle.ics	26	1	0	1.7328	NA	0.0	0.0	1.0	0.19900191037862017	4.217911267533932	0.10089267461669506	0.31985689948892676	0.10089267461669506	0.03588415672913117	0.9484307735721741	0.9372492439046066	146.0	2.888281088036484	74.0	0.17062362487806956
258	Feb25-FISH2-3R4-rep3-cp190-100x_Position004_3_cmle.ics	27	1	0	1.7328	0.3561434855818511	1.0	0.2991586303963464	1.0	0.22176179407227395	3.885768653599664	0.4236064938837427	0.5738663137849789	0.4227544137107446	0.22465545621792596	0.8123206812709494	0.9361748707151634	164.0	3.267134546392622	93.0	0.21443239342784423
259	Feb25-FISH2-3R4-rep3-cp190-100x_Position004_3_cmle.ics	28	1	0	1.2995999999999999	0.7652950551771631	1.0	0.2918229810711206	1.0	0.24031260193171305	2.8569011862938987	0.3870222321611599	0.5095274035146569	0.3829131026257431	0.24339371237956803	0.8522146145490601	0.9685454171098902	142.0	2.7286745176937677	78.0	0.17984652352012742
260	Feb25-FISH2-3R4-rep3-cp190-100x_Position004_3_cmle.ics	31	1	0	1.7328	0.9085500707033622	1.0	0.0	1.0	0.14692590835656255	1.9529136263712434	0.07190111420612813	0.20700422320064696	0.07190111420612813	0.02486746338395184	0.9572206398482055	0.936489135231149	290.0	5.685056266481398	178.0	0.4104189895715728
261	Feb25-FISH2-3R4-rep3-cp190-100x_Position004_3_cmle.ics	34	1	0	1.9493999999999998	0.22699181480836067	1.0	0.0	1.0	0.22075928070754763	2.7682306102263654	0.1403329919022863	0.2890680865044547	0.14006242390275014	0.023715768316487255	0.9446090525571701	0.9339426348988561	280.0	5.367958211566078	207.0	0.477285004726492
262	Feb25-FISH2-3R4-rep3-cp190-100x_Position004_3_cmle.ics	35	1	0	2.166	8.04898863416075	1.0	0.0	1.0	0.06515757851897631	3.259806088859985	0.1369383096170778	0.2768290689766071	0.12207588850284437	0.017792463872032392	0.951182950506929	0.4815004194981552	376.0	6.928206762270568	175.0	0.40350181559002946
263	Feb25-FISH2-3R4-rep3-cp190-100x_Position004_3_cmle.ics	35	2	0	1.2995999999999999	2.5255553204569097	1.0	0.9077480443748005	1.0	0.2698412531049864	2.400059042018604	0.5484939870197656	0.6493741860992339	0.5469782204109177	0.45435170003110614	0.7522809392987232	0.9909383792780884	178.0	3.345949941363524	116.0	0.2674640606196767
264	Feb25-FISH2-3R4-rep3-cp190-100x_Position004_3_cmle.ics	36	1	0	1.083	0.26584664107838396	1.0	1.951150932642709	1.0	0.31196564599881965	2.3178170167945273	0.9588293650793651	0.980562476928756	0.9581141565153193	0.9331626061277224	0.325205232820068	1.008538877237988	140.0	2.6371686081021997	87.0	0.20059804546475749
265	Feb25-FISH2-3R4-rep3-cp190-100x_Position004_3_cmle.ics	39	1	0	1.2995999999999999	NA	0.0	0.0	1.0	0.23307765565509456	2.6724634347727414	0.15151219300529375	0.2904734010240389	0.15151219300529375	0.03322160027770546	0.9302556532384212	0.9195481250271458	136.0	2.641398779642422	72.0	0.16601217555704068
266	Feb25-FISH2-3R4-rep3-cp190-100x_Position004_3_cmle.ics	42	1	0	3.4656	2.3999030415130878	1.0	0.0	1.0	0.1044611548118022	11.449418518316236	0.1595543437137154	0.24473261927437345	0.09595439067983458	0.03473535896465799	0.9264284522750245	0.9018424433620632	166.0	3.5224771978671283	65.0	0.14987210293343953
267	Feb25-FISH2-3R4-rep3-cp190-100x_Position004_3_cmle.ics	43	1	0	1.7328	0.5939973638700908	1.0	0.8318234787411565	1.0	0.26908048231545906	2.8819663072281396	0.6398062639621693	0.7530979308940243	0.6347464692816365	0.52495847149649	0.6890336958474961	0.9872689414772216	218.0	4.193047681897258	157.0	0.3619987717007692
268	Feb25-FISH2-3R4-rep3-cp190-100x_Position004_3_cmle.ics	44	1	0	1.5162	0.3581430582978891	1.0	1.1792185774793633	1.0	0.29072897556794247	3.0515118373988352	0.7782911452651002	0.8502463919865857	0.7639689245886755	0.6757254468371763	0.6041855546564687	1.002721272107982	194.0	3.750323734330192	137.0	0.3158842784904802
269	Feb25-FISH2-3R4-rep3-cp190-100x_Position004_3_cmle.ics	45	1	0	1.7328	NA	0.0	0.0	1.0	0.1032246961967606	3.129092773770211	0.07334619625137817	0.1734013230429989	0.07334619625137817	0.0366593164277839	0.9662414279603901	0.9068961863765448	158.0	3.086237812979596	60.0	0.13834347963086724
270	Feb25-FISH2-3R4-rep3-cp190-100x_Position004_3_cmle.ics	46	1	0	1.083	0.4052816819183414	1.0	0.0	1.0	0.25290544233408696	2.0471437521578713	0.18436744772512345	0.3332260691394347	0.15597089418934537	0.03423479037511821	0.9411272629749549	0.9437722252580235	136.0	2.5945882819615815	75.0	0.17292934953858405
271	Feb25-FISH2-3R4-rep3-cp190-100x_Position004_3_cmle.ics	47	1	0	1.7328	3.8384893952635424	1.0	0.0	1.0	0.1962410026158165	3.290746450783391	0.05268363724627568	0.18116144300494555	0.05268363724627568	0.01914499833126005	0.9609954768355463	0.9008288190249546	148.0	2.932976499947213	75.0	0.17292934953858405
272	Feb25-FISH2-3R4-rep3-cp190-100x_Position004_3_cmle.ics	47	2	0	1.2995999999999999	1.05435877098562	1.0	0.0	1.0	0.11933575969540841	1.6910011578128863	0.0382960648077915	0.1309429897751752	0.0382960648077915	0.01914499833126005	0.981465789818332	0.8775318024047548	170.0	3.2607892890822887	72.0	0.16601217555704068
273	Feb25-FISH2-3R4-rep3-cp190-100x_Position004_3_cmle.ics	47	3	0	0.6497999999999999	0.36117607601454493	1.0	0.0	1.0	0.197881728618284	1.2656167500979296	0.05268363724627568	0.15506386722898147	0.05268363724627568	0.01914499833126005	0.9698517252999616	0.9352278542942617	130.0	2.3902862997081367	62.0	0.14295492895189613
274	Feb25-FISH2-3R4-rep3-cp190-100x_Position004_3_cmle.ics	48	1	0	1.5162	0.8754893779502034	1.0	0.4773698211006071	1.0	0.31155985693518456	3.2142924459463136	0.5570947905789535	0.7107978497118769	0.5506207216614456	0.35403179023088527	0.7472003662691904	1.0078946804215483	184.0	3.597062421297809	131.0	0.3020499305273935
275	Feb25-FISH2-3R4-rep3-cp190-100x_Position004_3_cmle.ics	50	1	0	2.166	2.958448384160727	1.0	1.6592549201289784	1.0	0.22822757909761054	3.80216170500088	0.8937730936955917	0.9358288624120598	0.8837551372386353	0.8055435785199295	0.43730982099175	0.9545084125061487	256.0	5.042260508201104	184.0	0.42425333753465955
276	Feb25-FISH2-3R4-rep3-cp190-100x_Position004_3_cmle.ics	52	1	0	1.7328	0.37238213823722804	1.0	1.0389843448820495	1.0	0.2955469651326335	3.3829642951534833	0.7478022421162998	0.8398881141441026	0.743168437337322	0.6296658821459209	0.5852284863223183	1.0010859070140596	192.0	3.775844068940723	136.0	0.31357855382996574
277	Feb25-FISH2-3R4-rep3-cp190-100x_Position004_3_cmle.ics	53	1	0	1.2995999999999999	0.6826839566364725	1.0	0.0	1.0	0.26177844781811643	2.743749801641797	0.16184334335482983	0.3340256580910197	0.16184334335482983	0.02758589034493838	0.9403416831879822	0.9814846917912906	194.0	3.7035132366493526	130.0	0.29974420586687905
278	Feb25-FISH2-3R4-rep3-cp190-100x_Position004_3_cmle.ics	54	1	0	1.2995999999999999	0.6414812521235975	1.0	0.3916201927270152	1.0	0.1975319255831899	2.2331311347026785	0.5572708560358397	0.7473483472575372	0.5504177261169633	0.3540985591475966	0.7175409364102467	0.9537004216201552	158.0	3.0628325641391765	83.0	0.1913751468226997
279	Feb25-FISH2-3R4-rep3-cp190-100x_Position004_3_cmle.ics	56	1	0	1.2995999999999999	2.5888590896982904	1.0	0.10317500441073144	1.0	0.15229610794040815	1.657356702676922	0.3576149279480414	0.6196817282321899	0.3576149279480414	0.06455183174345444	0.8440612786379763	0.7263036553093035	230.0	4.180357167276592	128.0	0.2951327565458501
280	Feb25-FISH2-3R4-rep3-cp190-100x_Position004_3_cmle.ics	57	1	0	1.083	0.2713883869048588	1.0	1.3439124374638693	1.0	0.2304380028023763	2.2023152206690395	0.8765554019356113	0.9312495885180064	0.8733074373998727	0.8055555555555556	0.5208642759063817	0.9821341626957852	144.0	2.7265594319236564	78.0	0.17984652352012742
281	Feb25-FISH2-3R4-rep3-cp190-100x_Position004_3_cmle.ics	58	1	0	1.7328	0.4532406670330911	1.0	0.9755754663213545	1.0	0.28649227870854427	2.799870328031906	0.6929664632633824	0.7792919333234112	0.6875961204544327	0.571541524036315	0.6486090764284643	0.9997879601442567	218.0	4.216452930737678	162.0	0.37352739500334153
282	Feb25-FISH2-3R4-rep3-cp190-100x_Position004_3_cmle.ics	59	1	0	2.3826	0.45334089359699553	1.0	0.6921189703237084	1.0	0.26298683528255823	2.7881626382612	0.5115805675502464	0.644600813187506	0.5108503798026918	0.3539440644666478	0.7719428073946353	0.9758302290193636	396.0	7.702834365143726	380.0	0.8761753709954926
283	Feb25-FISH2-3R4-rep3-cp190-100x_Position004_3_cmle.ics	60	1	0	1.2995999999999999	5.194789864106077	1.0	0.20635000882146287	1.0	0.2921354378512409	2.448416586230967	0.3777485864412588	0.5563367411045748	0.3777485864412588	0.21752812839111313	0.8519090492853006	0.9769469763042967	142.0	2.705269268853348	86.0	0.19829232080424306
284	Feb25-FISH2-3R4-rep3-cp190-100x_Position004_3_cmle.ics	61	1	0	1.7328	0.8849889527423921	1.0	0.815064591942846	1.0	0.2844528950677704	3.1023730707582233	0.6418003542825778	0.7429548913450263	0.6370287667473367	0.5214534318006038	0.6924475893823606	0.9932517974759485	214.0	4.15046735575664	157.0	0.3619987717007692
285	Feb25-FISH2-3R4-rep3-cp190-100x_Position004_3_cmle.ics	62	1	0	1.5162	0.533752364493019	1.0	1.3229242629964544	1.0	0.31184927076075153	2.825420377972277	0.8067716321419558	0.8781928077293936	0.805354404084723	0.7210131562768965	0.5679393919588664	0.9811802329680991	204.0	3.926990296202996	153.0	0.35277587305871144
286	Feb25-FISH2-3R4-rep3-cp190-100x_Position004_3_cmle.ics	63	1	0	1.5162	0.3738556441490668	1.0	1.5938084136021913	1.0	0.26161726395200086	2.647616103597035	0.8704584634159346	0.9227413019910784	0.8670165814588603	0.7849327322381712	0.4928333345895154	0.9824178233771045	198.0	3.81630930931123	134.0	0.30896710450893683
287	Feb25-FISH2-3R4-rep3-cp190-100x_Position004_3_cmle.ics	64	1	0	1.7328	0.3133918248609084	1.0	0.8344252714560013	1.0	0.26827221592563444	2.8953587921151422	0.6669933754579137	0.7876740419438478	0.6700588770949333	0.537661877254812	0.6409803381959273	0.9838155609557445	206.0	4.018496205794564	144.0	0.33202435111408135
288	Feb25-FISH2-3R4-rep3-cp190-100x_Position004_3_cmle.ics	65	1	0	1.7328	0.5438180407630472	1.0	1.2452384039718545	1.0	0.31146492287627897	3.352278904504519	0.8168422228705147	0.8869353907651437	0.8119945129634343	0.687130292290217	0.5632639811239	0.9783843681722015	196.0	3.8184243950813404	144.0	0.33202435111408135
289	Feb25-FISH2-3R4-rep3-cp190-100x_Position004_3_cmle.ics	66	1	0	1.5162	0.2558485398886966	1.0	0.20635000882146287	1.0	0.3078760800517997	3.0306950685699383	0.33497106413133343	0.48162670760993664	0.33497106413133343	0.17101688909885437	0.8665940345799862	1.0026679611838265	180.0	3.5076715974763517	126.0	0.2905213072248212
290	Feb25-FISH2-3R4-rep3-cp190-100x_Position004_3_cmle.ics	67	1	0	1.5162	NA	0.0	0.46141264688247224	1.0	0.28230249772101607	2.921103051860286	0.5332593153839806	0.665925236869941	0.5332593153839806	0.34353830803969965	0.759788722896608	0.9696697845754219	194.0	3.750323734330192	135.0	0.31127282916945126
291	Feb25-FISH2-3R4-rep3-cp190-100x_Position004_3_cmle.ics	68	1	0	1.2995999999999999	4.672877102194746	2.0	0.23070632344123612	1.0	0.2715854417326567	3.4223007895119912	0.3377338068250918	0.45888161895264273	0.3377338068250918	0.19353975628146816	0.8524738362644193	0.971991877071173	108.0	2.13268925709432	55.0	0.12681485632829495
292	Feb25-FISH2-3R4-rep3-cp190-100x_Position004_3_cmle.ics	68	2	0	1.083	6.50792832767877	1.0	0.0	1.0	0.2551505827666897	2.6667858253186423	0.1485722277625082	0.2939064286235497	0.1485722277625082	0.02613832607690998	0.9532825665272622	0.9526809371499845	138.0	2.6392836938723105	77.0	0.17754079885961296
293	Feb25-FISH2-3R4-rep3-cp190-100x_Position004_3_cmle.ics	70	1	0	1.2995999999999999	0.5483068494135374	1.0	1.845650587529889	1.0	0.2607220240633505	2.591056376516684	0.9397961703178347	0.9621459161692961	0.9338277239018825	0.8939302347361878	0.35394068463743333	0.9939965914254711	162.0	3.0820076414393744	99.0	0.22826674139093092
294	Feb25-FISH2-3R4-rep3-cp190-100x_Position004_3_cmle.ics	72	1	0	1.7328	0.475066008431576	1.0	1.3586516622891616	1.0	0.30692987816408457	2.9890007652927175	0.8001839103312871	0.8649253174938489	0.796311852275269	0.6991251832890126	0.581180711597378	1.0005387104354921	246.0	4.771972950966624	201.0	0.4634506567634053
295	Feb25-FISH2-3R4-rep3-cp190-100x_Position004_3_cmle.ics	73	1	0	1.2995999999999999	0.6139217467504864	1.0	1.482302948152367	1.0	0.3078760800517997	2.7046922623310063	0.8429924949472845	0.9007704586707174	0.8414477156576254	0.7761099882854238	0.5245258212386703	0.980091565948201	180.0	3.4374558509550925	126.0	0.2905213072248212
296	Feb25-FISH2-3R4-rep3-cp190-100x_Position004_3_cmle.ics	75	1	0	1.7328	0.0792842161193949	1.0	0.0	1.0	0.144236410206856	3.2402490951162197	0.07742897932339872	0.2160055180378884	0.07742897932339872	0.03869844885388428	0.9627543248044035	0.8866423601481569	146.0	2.9584968345577436	63.0	0.1452606536124106
297	Feb25-FISH2-3R4-rep3-cp190-100x_Position004_3_cmle.ics	76	1	0	1.9493999999999998	0.7239294368582692	2.0	0.9733510449106972	1.0	0.29464570126505374	2.8571793875449365	0.6428744917894292	0.7563475720294982	0.6375767815970572	0.49737578541633665	0.6943835777736089	0.9912872467183381	314.0	6.057564467527206	284.0	0.654825803586105
298	Feb25-FISH2-3R4-rep3-cp190-100x_Position005_4_cmle.ics	2	1	0	0.8664	0.29622898893145133	1.0	0.10317500441073144	1.0	0.30589812765231944	2.1099037445975966	0.20927257519206574	0.3241921992844541	0.20927257519206574	0.06664487695843789	0.9085359358151868	1.0029036954263109	110.0	2.0369531759625294	60.0	0.13834347963086724
299	Feb25-FISH2-3R4-rep3-cp190-100x_Position005_4_cmle.ics	3	1	0	1.083	5.009917115372415	1.0	2.040626597733745	1.0	0.2968001223977527	2.213865006802344	0.9239854388566806	0.9601887555615478	0.9230740191452069	0.8707374949440475	0.43976455711475626	0.9989971457031994	152.0	2.858530581885731	96.0	0.22134956740938755
300	Feb25-FISH2-3R4-rep3-cp190-100x_Position005_4_cmle.ics	3	2	0	1.2995999999999999	5.442846306640706	1.0	0.7252201245704302	1.0	0.2398035208677075	2.22126282796756	0.5895537279223406	0.704017796952946	0.5891007145746259	0.4415424025886477	0.740196417729984	0.9653473926687389	154.0	2.90322599379646	88.0	0.20290377012527194
301	Feb25-FISH2-3R4-rep3-cp190-100x_Position005_4_cmle.ics	4	1	0	1.5162	0.43001694874453517	1.0	0.8058225447605828	1.0	0.29314829369177076	2.6946523746400195	0.6522211609009233	0.7524537286985894	0.6485872890623918	0.5260704348187217	0.6978843977144318	1.0007600630500706	200.0	3.8375994723815383	144.0	0.33202435111408135
302	Feb25-FISH2-3R4-rep3-cp190-100x_Position005_4_cmle.ics	6	1	0	1.083	0.25263389898582006	1.0	0.0	1.0	0.18297436551476992	1.6491883761867598	0.16724354067516448	0.35104170133457585	0.18533741582631655	0.025679213676351495	0.9179385184853687	0.8256670637463634	132.0	2.4583869604592845	61.0	0.1406492042913817
303	Feb25-FISH2-3R4-rep3-cp190-100x_Position005_4_cmle.ics	7	1	0	0.6497999999999999	3.4567328252707656	1.0	0.0	1.0	0.257039398930074	1.714635440398874	0.18105481532705203	0.2962546770230054	0.18105481532705203	0.03306948543485509	0.9434484364184913	0.9359237191281629	110.0	2.0135479271221093	55.0	0.12681485632829495
304	Feb25-FISH2-3R4-rep3-cp190-100x_Position005_4_cmle.ics	8	1	0	1.5162	0.418803835420481	1.0	0.3720027687491155	1.0	0.29498817492864543	2.765049599511938	0.4657653262402342	0.6151815490312706	0.46295170053933393	0.28618115472268074	0.8000291480213998	1.004871081166128	206.0	3.9482804592733047	151.0	0.3481644237376825
305	Feb25-FISH2-3R4-rep3-cp190-100x_Position005_4_cmle.ics	9	1	0	1.2995999999999999	0.32338455899588636	1.0	0.3777847188762272	1.0	0.18280852948157564	1.5540645751502307	0.48008789053290707	0.6267410718495676	0.4785554643958469	0.26939344215916483	0.7943491634727796	0.8796366594530294	302.0	5.578744756499059	211.0	0.48650790336854977
306	Feb25-FISH2-3R4-rep3-cp190-100x_Position005_4_cmle.ics	10	1	0	1.7328	0.3210733009030364	1.0	1.5837581932427913	1.0	0.32184294659195295	3.201350859623789	0.8684229216728417	0.9304383337870951	0.8642739615762497	0.7753258206181418	0.5052639115766496	1.0004758325754697	214.0	4.19727785343748	167.0	0.3850560183059138
307	Feb25-FISH2-3R4-rep3-cp190-100x_Position005_4_cmle.ics	11	1	0	1.7328	0.5182992261879363	1.0	0.6921189703237084	1.0	0.17959674691873942	2.984426351967437	0.7097158160987949	0.796568679547403	0.7048270878058112	0.46588163609440203	0.6563991740709663	0.8028026932870292	230.0	4.297383411478693	139.0	0.32049572781150915
308	Feb25-FISH2-3R4-rep3-cp190-100x_Position005_4_cmle.ics	12	1	0	1.5162	NA	0.0	0.0	1.0	0.12869519290991416	2.566801123763443	0.10592495062541145	0.12736175115207374	0.07574061882817643	0.03785385121790652	0.9629975346050064	0.8466676947074094	130.0	2.554123041591075	50.0	0.11528623302572269
309	Feb25-FISH2-3R4-rep3-cp190-100x_Position005_4_cmle.ics	13	1	0	1.083	0.3744950896127039	1.0	2.072839528899818	1.0	0.23263313742585723	1.7483007443204983	0.9861193632321907	0.9988834026511504	0.9851564260689627	0.953825114220738	0.2767198403950124	0.9460325392794614	166.0	3.124587967579992	97.0	0.22365529206990203
310	Feb25-FISH2-3R4-rep3-cp190-100x_Position005_4_cmle.ics	15	1	0	1.2995999999999999	2.8428565114363704	1.0	0.23070632344123612	1.0	0.27676277301857954	2.9092854527799283	0.38322581904418007	0.5104179882303571	0.38002478846848253	0.22360369679994535	0.843685986765312	0.9978952800056101	162.0	3.1288181391202143	102.0	0.23518391537247432
311	Feb25-FISH2-3R4-rep3-cp190-100x_Position005_4_cmle.ics	17	1	0	1.9493999999999998	NA	0.0	0.0	1.0	0.1302881305296759	4.778042162305264	0.18011439003865298	0.3350544137153942	0.18011439003865298	0.027381580636419392	0.9295066381251835	0.8035234207371069	200.0	3.861004721221958	96.0	0.22134956740938755
312	Feb25-FISH2-3R4-rep3-cp190-100x_Position005_4_cmle.ics	19	1	0	1.7328	0.31264986034707043	1.0	0.0	1.0	0.319251162074464	3.2889679015628572	0.22275627288424094	0.39061792042713167	0.1995444581868946	0.026135486952155864	0.9129995707431483	0.9993623854969388	212.0	4.152582441526751	164.0	0.3781388443243705
313	Feb25-FISH2-3R4-rep3-cp190-100x_Position005_4_cmle.ics	20	1	0	1.5162	0.505918886935224	1.0	0.9479040472602467	1.0	0.2872256686807972	2.533879848189839	0.6976596115437717	0.7848947093280431	0.6834443655080895	0.5832305671353699	0.6818197996763182	0.994988505065756	206.0	3.9248752104328846	149.0	0.34355297441665367
314	Feb25-FISH2-3R4-rep3-cp190-100x_Position005_4_cmle.ics	21	1	0	1.083	4.255776941239214	1.0	0.0	1.0	0.1636221148284773	2.044761819998984	0.07726382334609563	0.22486866708218325	0.07726382334609563	0.02709019677677856	0.9711782145558805	0.8773873041365798	134.0	2.503082372370013	59.0	0.13603775497035278
315	Feb25-FISH2-3R4-rep3-cp190-100x_Position005_4_cmle.ics	22	1	0	1.7328	0.5335832322799402	1.0	0.815064591942846	1.0	0.2500362665175166	2.732068321601172	0.6623228550755356	0.7536342573982444	0.6565855155931386	0.5365947245711613	0.6701629921884581	0.9881048083756829	204.0	3.997206042724255	137.0	0.3158842784904802
316	Feb25-FISH2-3R4-rep3-cp190-100x_Position005_4_cmle.ics	23	1	0	1.083	0.8176530301668807	1.0	1.1451091912813414	1.0	0.3228775687081416	2.5616043214863167	0.9283686781844482	0.9810379650099621	0.9234695270067415	0.7952591500859739	0.5075462181554483	0.9910203143271152	122.0	2.351936145107741	72.0	0.16601217555704068
317	Feb25-FISH2-3R4-rep3-cp190-100x_Position005_4_cmle.ics	24	1	0	1.5162	0.35132744242899	1.0	1.3828107060241546	1.0	0.30101892057661733	2.7626970828393427	0.8434076589034912	0.9112861693402254	0.8386581977479798	0.7288769781473923	0.526377182493726	0.9948025480740907	210.0	4.037671283094762	157.0	0.3619987717007692
318	Feb25-FISH2-3R4-rep3-cp190-100x_Position005_4_cmle.ics	25	1	0	1.7328	NA	0.0	1.4751040190545512	1.0	0.21396314062976177	2.9670047292667396	0.870464793493035	0.9228053016519119	0.8714428519032585	0.8031945113663332	0.4831367910855862	0.9412791862390458	218.0	4.169642433056837	140.0	0.3228014524720236
319	Feb25-FISH2-3R4-rep3-cp190-100x_Position005_4_cmle.ics	26	1	0	1.5162	0.3700021083969366	1.0	2.038606639979773	1.0	0.28506183420143066	2.350329757816957	0.9605834051754597	0.9864289045606796	0.9605834051754597	0.9141215710106421	0.2766836947823245	0.9821534664901715	200.0	3.7907889747006984	142.0	0.3274129017930525
320	Feb25-FISH2-3R4-rep3-cp190-100x_Position005_4_cmle.ics	27	1	0	1.5162	0.6288518184113611	1.0	1.2927790998539732	1.0	0.3077861314732113	2.6715780946710983	0.7966654345759848	0.8577496303727954	0.7935104023656141	0.7179480409758158	0.5257317507822254	1.0011144611712546	204.0	3.9269902962029954	152.0	0.350470148398197
321	Feb25-FISH2-3R4-rep3-cp190-100x_Position005_4_cmle.ics	28	1	0	1.2995999999999999	NA	0.0	1.0452244593809161	1.0	0.2859744172986084	3.2789847421492646	0.8241869530324455	0.9069104215232927	0.8212920854511407	0.6741888638361295	0.5857273749382333	0.9974192469182861	134.0	2.5967033677316933	78.0	0.17984652352012742
322	Feb25-FISH2-3R4-rep3-cp190-100x_Position005_4_cmle.ics	30	1	0	1.083	5.857329424693242	1.0	0.0	1.0	0.2546786868578531	2.33376042148375	0.13133269540422032	0.2492016278721221	0.13133269540422032	0.020315736481475076	0.9584505682853015	0.9308618993620126	144.0	2.6563436854023967	82.0	0.18906942216218525
323	Feb25-FISH2-3R4-rep3-cp190-100x_Position005_4_cmle.ics	30	2	0	1.083	2.998316824163746	1.0	0.20635000882146287	1.0	0.21128366681908478	2.545175121501634	0.24618683637118252	0.3074837539438238	0.24618683637118252	0.14207373077085664	0.9204192096195546	0.9445714025369074	116.0	2.171039411694715	54.0	0.12450913166778053
324	Feb25-FISH2-3R4-rep3-cp190-100x_Position005_4_cmle.ics	31	1	0	1.083	0.4458561102390393	1.0	0.8508028822180275	1.0	0.3108972086052267	2.0164605130003195	0.6790612710130816	0.7586373483699057	0.6719279573057965	0.5728918982162942	0.7160212778709973	0.9975156890450741	186.0	3.431110593644759	133.0	0.3066613798484224
325	Feb25-FISH2-3R4-rep3-cp190-100x_Position005_4_cmle.ics	32	1	0	1.2995999999999999	0.426001691706014	1.0	0.2918229810711206	1.0	0.2872716501089198	2.930126514297667	0.3918182440828547	0.5324060937545865	0.3918182440828547	0.24569239650499497	0.8161564734290743	1.0064707575525236	160.0	3.0841227272094858	102.0	0.23518391537247432
326	Feb25-FISH2-3R4-rep3-cp190-100x_Position005_4_cmle.ics	35	1	0	1.5162	0.5712336029699595	1.0	0.41270001764292574	1.0	0.2910939842943082	2.823728532921128	0.47296449546182595	0.6110651361452216	0.4766751201281367	0.31697143619861184	0.805409195142414	1.001892731534245	206.0	3.9482804592733043	150.0	0.3458586990771681
327	Feb25-FISH2-3R4-rep3-cp190-100x_Position005_4_cmle.ics	36	1	0	1.2995999999999999	0.0993993427199033	1.0	2.5991999999999997	1.0	0.24094649743184327	1.5762128768935897	0.9931988986631571	0.9999783542287178	0.992666412689617	0.9485631537022927	0.17485878734985633	0.9053092131998565	230.0	4.250572913797852	161.0	0.37122167034282705
328	Feb25-FISH2-3R4-rep3-cp190-100x_Position005_4_cmle.ics	37	1	0	1.083	0.37845826596180426	1.0	1.7539750749824343	1.0	0.29678254433846746	2.5879325752484434	0.9687475849704014	0.9820862764494042	0.9653472232955687	0.9405786797322988	0.29305924188099286	0.9985522891488413	116.0	2.2178499093755555	64.0	0.14756637827292504
329	Feb25-FISH2-3R4-rep3-cp190-100x_Position005_4_cmle.ics	38	1	0	1.2995999999999999	0.4321045934521317	1.0	0.20635000882146287	1.0	0.24351385976785178	3.035953516183731	0.4218112987769365	0.5718711577040057	0.4218112987769365	0.21765191225004854	0.8447283041309116	0.9129629819379026	112.0	2.175269583234938	55.0	0.12681485632829495
330	Feb25-FISH2-3R4-rep3-cp190-100x_Position005_4_cmle.ics	39	1	0	1.2995999999999999	0.453845981211802	1.0	1.2653448004921624	1.0	0.30093769536986004	2.748969478378596	0.8075459424296634	0.8639453569686127	0.8045535859489348	0.7258741258741259	0.5762996906837897	0.9810036210020439	146.0	2.794660092674805	91.0	0.20982094410681532
331	Feb25-FISH2-3R4-rep3-cp190-100x_Position005_4_cmle.ics	40	1	0	1.5162	0.2767986826515868	1.0	1.5162	1.0	0.2659059822000516	3.003127570892153	0.9578995538267933	0.990100742276089	0.951560260301352	0.8192628384153112	0.37150505571368136	0.9875649098062713	192.0	3.6822230735790438	129.0	0.29743848120636457
332	Feb25-FISH2-3R4-rep3-cp190-100x_Position005_4_cmle.ics	41	1	0	1.2995999999999999	0.28225835703064905	1.0	0.6921189703237084	1.0	0.2659059822000516	1.9678473008187838	0.5892905055770631	0.712495687837786	0.5876959638161677	0.4712100885430641	0.7409038253902659	0.9934527970044632	192.0	3.5886020782173644	129.0	0.29743848120636457
333	Feb25-FISH2-3R4-rep3-cp190-100x_Position005_4_cmle.ics	42	1	0	1.7328	0.3955743066483261	1.0	0.10317500441073144	1.0	0.27007176670401273	2.3635543637300893	0.27221911419719713	0.41882413227336623	0.27221911419719713	0.05576345370009073	0.8911358235120468	0.9910302827683438	266.0	5.078495577031394	212.0	0.48881362802906425
334	Feb25-FISH2-3R4-rep3-cp190-100x_Position005_4_cmle.ics	43	1	0	1.083	0.682220669043596	1.0	0.42540144110901373	1.0	0.2643994242775595	2.587085300479422	0.4743558262122254	0.5787087057590937	0.4650410896113676	0.34554971679271845	0.8168690491631846	0.9768417859908921	134.0	2.5498928700508534	75.0	0.17292934953858405
335	Feb25-FISH2-3R4-rep3-cp190-100x_Position005_4_cmle.ics	44	1	0	1.7328	0.9357060332795152	1.0	0.0	1.0	0.06570719824363672	2.7333856319104015	0.08031547138766276	0.17585077602164317	0.08031547138766276	0.028806144889015457	0.9676654047041322	0.5420705475347476	246.0	4.631541457924103	93.0	0.21443239342784423
336	Feb25-FISH2-3R4-rep3-cp190-100x_Position005_4_cmle.ics	45	1	0	1.2995999999999999	0.538375862508926	1.0	1.083	1.0	0.31953930772090205	2.7013044830326267	0.8953055419648558	0.9460191228055627	0.870809111942217	0.7106701274577283	0.4795174881825265	0.9993395843098002	174.0	3.326774864063326	122.0	0.2812984085827634
337	Feb25-FISH2-3R4-rep3-cp190-100x_Position005_4_cmle.ics	46	1	0	1.083	NA	0.0	0.0	1.0	0.17521536022876574	2.1923023079321986	0.10475007468670891	0.2876696174468152	0.10475007468670891	0.037689271843896914	0.9180432564652757	0.8359904452404836	128.0	2.392401385478247	57.0	0.13142630564932387
338	Feb25-FISH2-3R4-rep3-cp190-100x_Position005_4_cmle.ics	47	1	0	1.7328	0.2833556862529554	1.0	2.232987548624413	1.0	0.2846721377975464	2.9940313963848926	0.916662678662583	0.9469156776416539	0.9079409137314957	0.8674726422919857	0.4417071216740246	0.9895741770482138	230.0	4.461220153361633	175.0	0.40350181559002946
339	Feb25-FISH2-3R4-rep3-cp190-100x_Position005_4_cmle.ics	47	2	0	1.083	4.810975397312088	1.0	1.8177762540415314	1.0	0.2665735764620092	2.697056545810044	0.828097083971414	0.8674726422919857	0.8273393631955079	0.7799937787136294	0.5552825583715325	0.978489301230655	136.0	2.594588281961582	77.0	0.17754079885961296
340	Feb25-FISH2-3R4-rep3-cp190-100x_Position005_4_cmle.ics	48	1	0	1.2995999999999999	1.6487432591294853	1.0	0.1459114905355603	1.0	0.23473931077125812	4.189806456681139	0.3755224504418438	0.5373402794363507	0.374701456890375	0.18110371387628374	0.8404823255443079	0.9460384277640389	112.0	2.1986748320753575	54.0	0.12450913166778053
341	Feb25-FISH2-3R4-rep3-cp190-100x_Position005_4_cmle.ics	50	1	0	1.083	0.5357201561447137	1.0	1.4430823792346341	1.0	0.2934412732759675	2.597560363112698	0.9409204077478353	0.9724018602320592	0.9393858728841427	0.8903277328030315	0.4184623997989329	1.0030678416881296	114.0	2.1731544974648265	62.0	0.14295492895189613
342	Feb25-FISH2-3R4-rep3-cp190-100x_Position005_4_cmle.ics	51	1	0	0.8664	1.2926857383191304	1.0	0.5556144027286182	1.0	0.2934412732759675	2.270004282019345	0.6080439870475458	0.7196386778237313	0.5996120675835979	0.48347279664005643	0.6994710905789437	0.9870405067171545	114.0	2.1263439997839866	62.0	0.14295492895189613
343	Feb25-FISH2-3R4-rep3-cp190-100x_Position005_4_cmle.ics	53	1	0	1.7328	0.5171160729121197	1.0	0.5595020986366908	1.0	0.2551806429460755	2.646726426260518	0.5525192912904409	0.6925428462939485	0.551695509747009	0.3732695760742948	0.7475436147508487	0.9832684110310914	220.0	4.284553591488827	155.0	0.35738732237974036
344	Feb25-FISH2-3R4-rep3-cp190-100x_Position005_4_cmle.ics	55	1	0	1.2995999999999999	0.3927555573952753	1.0	1.8148458414482778	1.0	0.279833990233746	2.093425138371995	0.9025084913671101	0.9461299415039155	0.9000554297575243	0.8367033446551562	0.46391197701500064	0.9952345721595118	226.0	4.184587338816814	169.0	0.38966746762694277
345	Feb25-FISH2-3R4-rep3-cp190-100x_Position005_4_cmle.ics	56	1	0	1.2995999999999999	1.6788607518610548	1.0	1.9493999999999998	1.0	0.2737484673717296	2.0392425862718606	0.9539284579518669	0.9801933009687216	0.9517338712656928	0.9024443409959138	0.32264718135785525	0.9700533698668675	196.0	3.6545876531984023	135.0	0.31127282916945126
346	Feb25-FISH2-3R4-rep3-cp190-100x_Position005_4_cmle.ics	57	1	0	1.2995999999999999	0.3025263927864153	2.0	0.10317500441073144	1.0	0.3343204902613444	2.6225171063813244	0.3229909739408939	0.4697372252147329	0.3188509972339496	0.09944133061581016	0.8726951102870064	1.0024068698202417	142.0	2.728674517693768	92.0	0.21212666876732977
347	Feb25-FISH2-3R4-rep3-cp190-100x_Position005_4_cmle.ics	58	1	0	1.5162	0.1779512997103667	1.0	1.1179489136237186	1.0	0.269602597857635	3.283847056075753	0.7771866661019103	0.8553602439747554	0.7741793383879029	0.6751069507391249	0.5908940212864603	0.9817716553017499	176.0	3.418280773654894	114.0	0.26285261129864773
348	Feb25-FISH2-3R4-rep3-cp190-100x_Position005_4_cmle.ics	59	1	0	2.166	7.447531326695521	2.0	0.0	1.0	0.26496593004632696	3.147152605242899	0.23495074680954933	0.38182079565841137	0.23495074680954933	0.0189480273266105	0.9107256409410258	0.9818042797070163	294.0	5.751041841462436	244.0	0.5625968171655268
349	Feb25-FISH2-3R4-rep3-cp190-100x_Position005_4_cmle.ics	59	2	0	1.2995999999999999	5.9446817341176175	1.0	1.4532932869245503	1.0	0.2620452549928	3.0942760625558234	0.7297379053392316	0.7861581912443432	0.7309179452928686	0.6710713504868414	0.5659714897559137	0.9976129699250682	132.0	2.5754132046613845	73.0	0.16831790021755516
350	Feb25-FISH2-3R4-rep3-cp190-100x_Position005_4_cmle.ics	60	1	0	1.9493999999999998	0.3572061170694297	1.0	0.8344252714560013	1.0	0.1668837513414674	5.325057109285514	0.7410022876142031	0.8241449864306114	0.7350630159564643	0.6298540757896531	0.6418571866411953	0.8679263951978804	142.0	2.798890264215027	65.0	0.14987210293343953
351	Feb25-FISH2-3R4-rep3-cp190-100x_Position005_4_cmle.ics	61	1	0	1.5162	0.36426871621406026	1.0	1.2466683216206906	1.0	0.2687989477322422	2.2497089681439006	0.7682979717107019	0.8492627435281559	0.765534649942176	0.6782036740503514	0.5921411841860659	0.9784708614843207	238.0	4.499570307962028	179.0	0.4127247142320873
352	Feb25-FISH2-3R4-rep3-cp190-100x_Position005_4_cmle.ics	62	1	0	1.2995999999999999	3.6335034836897284	1.0	0.10317500441073144	1.0	0.23419023945646394	2.388501413832932	0.25337197203232426	0.3948246185563	0.25337197203232426	0.07067770073808992	0.8848901130303447	0.9277328366087176	142.0	2.705269268853348	77.0	0.17754079885961296
353	Feb25-FISH2-3R4-rep3-cp190-100x_Position005_4_cmle.ics	63	1	0	1.7328	0.9100676072144133	1.0	0.0	1.0	0.17575736819787818	2.9877915902564105	0.16826601778706923	0.30627002758880684	0.16510444334013058	0.028368490498140754	0.9279001383465519	0.9041698413231437	186.0	3.6183525843681172	100.0	0.23057246605144538
354	Feb25-FISH2-3R4-rep3-cp190-100x_Position005_4_cmle.ics	64	1	0	1.2995999999999999	NA	0.0	0.7295574526778015	1.0	0.2692737504861274	2.5339011472225876	0.6266974392369424	0.719192315795522	0.6252035011779127	0.5224138591484553	0.7243607487860658	0.9868727011498307	132.0	2.505197458140125	74.0	0.17062362487806956
355	Feb25-FISH2-3R4-rep3-cp190-100x_Position005_4_cmle.ics	65	1	0	1.2995999999999999	0.49255626819499637	1.0	0.2918229810711206	1.0	0.2725820568548805	3.012425180748804	0.5119170415889389	0.6883188851091847	0.507330187644025	0.2407823987709865	0.7780649923405563	0.9917717167177073	152.0	2.9287463284069912	92.0	0.21212666876732977
356	Feb25-FISH2-3R4-rep3-cp190-100x_Position005_4_cmle.ics	66	1	0	1.083	3.853419908427957	1.0	2.1706731427003563	1.0	0.2515892116749826	2.527474870808501	0.8786706529459375	0.9073404800052857	0.8781387819824582	0.8446854197981534	0.5486994302030723	0.9655182940402516	120.0	2.2604302355161727	62.0	0.14295492895189613
357	Feb25-FISH2-3R4-rep3-cp190-100x_Position005_4_cmle.ics	66	2	0	1.5162	2.033313558952214	1.0	0.20635000882146287	1.0	0.2597706008749607	3.1881215726228276	0.285274442113609	0.4068598140103401	0.2840257015906576	0.15133876216118003	0.8886883230363664	0.9150273169228123	174.0	3.3735853617441656	110.0	0.2536297126565899
358	Feb25-FISH2-3R4-rep3-cp190-100x_Position005_4_cmle.ics	67	1	0	1.083	0.5104051155291395	1.0	0.5689355674538337	1.0	0.3012912077705793	2.496158355463372	0.6090647823450313	0.710338281435389	0.6117014264244469	0.4857291639201624	0.7165238213828197	0.9638175034133101	126.0	2.4179217200887786	73.0	0.16831790021755516
359	Feb25-FISH2-3R4-rep3-cp190-100x_Position005_4_cmle.ics	68	1	0	1.2995999999999999	5.5254498727725885	1.0	0.0	1.0	0.17513894230081986	2.1652157324794947	0.0905050703464532	0.21924644584673558	0.0905050703464532	0.032128563360915366	0.9533305641045664	0.9044363518542388	144.0	2.8201804272853357	68.0	0.15678927691498287
360	Feb25-FISH2-3R4-rep3-cp190-100x_Position005_4_cmle.ics	69	1	0	1.7328	0.44161606465278364	1.0	0.0	1.0	0.22249113010957988	3.2082060557063805	0.16723703093553893	0.32748957634530956	0.16351763317227266	0.02808654817808952	0.9325796737964255	0.9417413408241649	192.0	3.6822230735790438	118.0	0.27207550994070556
361	Feb25-FISH2-3R4-rep3-cp190-100x_Position005_4_cmle.ics	70	1	0	1.2995999999999999	6.049100430550877	1.0	0.0	1.0	0.1391903487311673	2.662533723368883	0.07868550721859002	0.18279425580459	0.07868550721859002	0.028893532986943266	0.9667331169929093	0.9008631952240611	160.0	3.0841227272094858	71.0	0.16370645089652625
362	Feb25-FISH2-3R4-rep3-cp190-100x_Position005_4_cmle.ics	72	1	0	1.5162	5.169564935796645	1.0	0.46141264688247224	1.0	0.2545500920171378	2.5200516408784206	0.4260952739815365	0.5404602831843017	0.4245793539224069	0.2624425732960392	0.8392539983474612	0.9598736191425182	236.0	4.4314696472108785	172.0	0.3965846416084861
363	Feb25-FISH2-3R4-rep3-cp190-100x_Position005_4_cmle.ics	72	2	0	1.083	0.45439124684612126	1.0	2.182623352471339	1.0	0.21693609170633885	2.3501129195264063	0.884766887436414	0.9182794452254315	0.883224880798829	0.8237242938508138	0.4881108273429771	0.963598780747509	138.0	2.569067947351051	71.0	0.16370645089652625
364	Feb25-FISH2-3R4-rep3-cp190-100x_Position005_4_cmle.ics	74	1	0	1.2995999999999999	0.5583862808456682	1.0	0.0	1.0	0.27385015451777717	2.304682966768303	0.20717213820662098	0.3523338730235282	0.1983740397533501	0.02697991663508905	0.9289724043239632	0.9830997768849372	172.0	3.2352689544717577	111.0	0.2559354373171044
365	Feb25-FISH2-3R4-rep3-cp190-100x_Position005_4_cmle.ics	75	1	0	1.2995999999999999	0.44150887301853686	1.0	1.8177762540415314	1.0	0.31953930772090205	2.453806403672954	0.9277649779031345	0.9672851602535195	0.9268876626517878	0.8833990636504514	0.4048546060661424	1.0036954602774564	174.0	3.303369615222907	122.0	0.2812984085827634
366	Feb25-FISH2-3R4-rep3-cp190-100x_Position005_4_cmle.ics	76	1	0	0.8664	NA	0.0	0.4773698211006071	1.0	0.23694888849478715	1.9809303631045032	0.592228912272804	0.7458359124416184	0.5888104214731866	0.42919644364413934	0.7042236756362628	0.9512111300546137	134.0	2.4562718746891736	71.0	0.16370645089652625
367	Feb25-FISH2-3R4-rep3-cp190-100x_Position005_4_cmle.ics	77	1	0	1.083	NA	0.0	1.2225574214657589	1.0	0.19899077326921458	1.938149816250186	0.8858715596330275	0.9471771347918136	0.88454481298518	0.8030204657727593	0.48215258317650533	0.8361886428583402	138.0	2.5924731961914707	68.0	0.15678927691498287
368	Feb25-FISH2-3R4-rep3-cp190-100x_Position005_4_cmle.ics	78	1	0	1.5162	0.3810680599911914	2.0	0.0	1.0	0.2535752040963752	2.718810186792557	0.18629412657020883	0.3848140309310372	0.196183101338515	0.027131474966952476	0.9337308623964136	0.9771770735947584	206.0	3.9950909569541437	140.0	0.3228014524720236
369	Feb25-FISH2-3R4-rep3-cp190-100x_Position005_4_cmle.ics	79	1	0	0.8664	3.1654212857043253	1.0	0.0	1.0	0.11807272086997465	1.062083519455606	0.2553825026574147	0.5382007486977017	0.24133946904524536	0.026646771818860052	0.8922681414358877	0.521426783029307	218.0	3.8653741981313785	104.0	0.2397953646935032
370	Feb25-FISH2-3R4-rep3-cp190-100x_Position005_4_cmle.ics	80	1	0	1.7328	0.6020696549031705	1.0	2.2191718101903986	1.0	0.2736859450455289	3.206698206696936	0.969687968176887	0.9906913519656971	0.9672340755282327	0.92632833083639	0.3307883305705178	0.9999509370535191	214.0	4.17387260459706	154.0	0.3550815977192259
371	Feb25-FISH2-3R4-rep3-cp190-100x_Position005_4_cmle.ics	81	1	0	1.083	NA	0.0	1.1926825638357912	1.0	0.29678254433846746	3.1744545101312864	0.9009233010785044	0.9500419682308411	0.8990862011624408	0.8022583659312988	0.4860736052958867	0.9841848865975673	116.0	2.2412551582159757	64.0	0.14756637827292504
372	Feb25-FISH2-3R4-rep3-cp190-100x_Position005_4_cmle.ics	82	1	0	1.5162	0.4859042329489718	1.0	1.1736910802652913	1.0	0.2903685290029938	2.5479747460451434	0.7708512892041081	0.8455455185436171	0.7655944681662972	0.6734454876211404	0.611211076734116	0.9928978235008581	208.0	3.969570622343613	152.0	0.350470148398197
373	Feb25-FISH2-3R4-rep3-cp190-100x_Position005_4_cmle.ics	83	1	0	1.5162	0.9239333350661114	1.0	0.32626801153583	1.0	0.2691776018381925	4.119128808628185	0.46508396231934934	0.5708194371306535	0.4515095664384764	0.31211602597858523	0.818054515421215	1.0170609724276232	126.0	2.511542715450458	69.0	0.1590950015754973
374	Feb25-FISH2-3R4-rep3-cp190-100x_Position005_4_cmle.ics	87	1	0	1.2995999999999999	NA	0.0	1.9755494667987699	1.0	0.29375218469089276	2.851250154227039	0.934762581676418	0.972210189800438	0.9339267520392412	0.887953071521393	0.37016899202459985	0.991565296766095	166.0	3.1948037141012513	109.0	0.25132398799607547
375	Feb25-FISH2-3R4-rep3-cp190-100x_Position005_4_cmle.ics	88	1	0	1.2995999999999999	4.913758764712732	1.0	0.9077480443748005	1.0	0.25776666384451313	1.780354065797061	0.7045954023163322	0.7945300796191664	0.6886031284933194	0.5763492292834275	0.6553198479286069	0.9651116975389895	196.0	3.654587653198402	131.0	0.3020499305273935
376	Feb25-FISH2-3R4-rep3-cp190-100x_Position005_4_cmle.ics	89	1	0	1.083	NA	0.0	0.3095250132321943	1.0	0.2921354378512409	2.6444349437169965	0.40795242888048217	0.55488841842224	0.40795242888048217	0.284495424519025	0.8307001554399739	0.9978423538453308	142.0	2.728674517693768	86.0	0.19829232080424306
377	Feb25-FISH2-3R4-rep3-cp190-100x_Position006_5_cmle.ics	1	1	0	1.2995999999999999	NA	0.0	0.0	1.0	0.2335185897344265	3.0173044172184964	0.0748544917756221	0.2182539013074652	0.1045634753268663	0.0374103753690426	0.9706418820276088	0.9245292242515668	108.0	2.1560945059347403	51.0	0.11759195768623716
378	Feb25-FISH2-3R4-rep3-cp190-100x_Position006_5_cmle.ics	2	1	0	1.5162	4.442383758655408	1.0	0.3720027687491155	1.0	0.2979400440273149	3.0068843039160464	0.3883787774528356	0.5366778485004874	0.386386117323241	0.2415795773840243	0.8436698196734386	1.0006133735921843	198.0	3.8397145581516496	143.0	0.3297186264535669
379	Feb25-FISH2-3R4-rep3-cp190-100x_Position006_5_cmle.ics	2	2	0	1.2995999999999999	0.38379122234183105	2.0	0.2918229810711206	1.0	0.2721093876902648	3.2830602716163515	0.31095891392855096	0.4489488359424279	0.3069162509318195	0.17534692356213086	0.8733597941378913	0.9763744553567529	142.0	2.752079766534188	83.0	0.1913751468226997
380	Feb25-FISH2-3R4-rep3-cp190-100x_Position006_5_cmle.ics	3	1	0	1.7328	0.6403206915068604	1.0	1.0194453211488863	1.0	0.27813572834450284	2.889058948999275	0.7765360631188395	0.856660184916147	0.7625667732057844	0.6301490802619522	0.5927811234188609	0.9987876943053302	194.0	3.750323734330192	134.0	0.30896710450893683
381	Feb25-FISH2-3R4-rep3-cp190-100x_Position006_5_cmle.ics	4	1	0	1.2995999999999999	0.31802901723655447	1.0	0.7268458221142517	1.0	0.2760730602062183	3.4542860710886534	0.7550930417144369	0.8519093394479231	0.7523767528000705	0.613343328335832	0.6260584720221781	1.0104280672191288	110.0	2.153979420164629	57.0	0.13142630564932387
382	Feb25-FISH2-3R4-rep3-cp190-100x_Position006_5_cmle.ics	5	1	0	1.9493999999999998	1.6555951824946098	1.0	0.20635000882146287	1.0	0.3133990230961833	3.118163975671697	0.3172518036593364	0.4695997647892527	0.3172518036593364	0.1572519544354565	0.8478637841456632	0.9925938643358214	278.0	5.4402890438574465	244.0	0.5625968171655268
383	Feb25-FISH2-3R4-rep3-cp190-100x_Position006_5_cmle.ics	6	1	0	1.5162	1.3775908191347828	1.0	0.0	1.0	0.2374454747792707	3.2530595088641676	0.13652794440722332	0.25408610024773687	0.13652794440722332	0.027075770087720667	0.9405330675221004	0.9550604261658759	158.0	3.086237812979596	91.0	0.20982094410681532
384	Feb25-FISH2-3R4-rep3-cp190-100x_Position006_5_cmle.ics	7	1	0	1.2995999999999999	0.550820249023741	1.0	0.3720027687491155	1.0	0.2672535417116317	2.7715531769605266	0.4496152408249735	0.5749774129229236	0.4496152408249735	0.3066546202255592	0.8033596360434707	0.9966160983342938	144.0	2.7499646807640765	84.0	0.1936808714832141
385	Feb25-FISH2-3R4-rep3-cp190-100x_Position006_5_cmle.ics	8	1	0	1.2995999999999999	4.06397105390926	1.0	0.10317500441073144	1.0	0.23744009791820217	1.8537808344040425	0.33044523671337367	0.499407180167482	0.3408175109858221	0.09848271287621259	0.8714288480102443	0.9492731261489397	190.0	3.5439066663066354	120.0	0.2766869592617345
386	Feb25-FISH2-3R4-rep3-cp190-100x_Position006_5_cmle.ics	9	1	0	1.5162	NA	0.0	0.0	1.0	0.28877185231211383	2.9924437158066386	0.14064760764356632	0.2559912854030501	0.14064760764356632	0.02793161369721765	0.9485943423548531	0.9501738925248794	178.0	3.5097866832464626	120.0	0.2766869592617345
387	Feb25-FISH2-3R4-rep3-cp190-100x_Position006_5_cmle.ics	11	1	0	1.083	0.3964164010972586	1.0	0.6190500264643886	1.0	0.2537992553353594	2.479631570267375	0.6298252194133973	0.6854399519915986	0.6275598229690196	0.5244167729352637	0.6849197982517744	0.9857754351372265	126.0	2.394516471248359	67.0	0.15448355225446841
388	Feb25-FISH2-3R4-rep3-cp190-100x_Position006_5_cmle.ics	12	1	0	1.7328	0.3318517994644135	1.0	0.46141264688247224	1.0	0.3047426686290787	3.019568196914591	0.4458868269808138	0.5684456580790895	0.44010617714617944	0.29956442589044885	0.837323982225058	0.9896205139559134	240.0	4.637886715234439	193.0	0.44500485947928964
389	Feb25-FISH2-3R4-rep3-cp190-100x_Position006_5_cmle.ics	13	1	0	1.9493999999999998	0.10214558542146164	1.0	0.5595020986366908	1.0	0.2696450603705229	3.3590681259833755	0.5752958965013117	0.7024112310496065	0.5495013317845914	0.3793533334668456	0.7766542184904693	0.9722480230527034	256.0	4.995450010520269	200.0	0.46114493210289076
390	Feb25-FISH2-3R4-rep3-cp190-100x_Position006_5_cmle.ics	14	1	0	1.083	2.1618104924742747	1.0	0.7900066980357398	1.0	0.2513577986521761	2.572517124198208	0.6702859518013012	0.7671626218327721	0.6680295537251775	0.5536488332046791	0.6787441050671633	0.9806861262410219	104.0	1.996487935592023	50.0	0.11528623302572269
391	Feb25-FISH2-3R4-rep3-cp190-100x_Position006_5_cmle.ics	14	2	0	0.8664	4.14919146822325	1.0	0.0	1.0	0.36310221657850306	2.5739127078711115	0.1665069091587707	0.25587214875261904	0.1665069091587707	0.028909040012893704	0.9442265081456931	1.0196816839701222	92.0	1.7751259618084894	50.0	0.11528623302572269
392	Feb25-FISH2-3R4-rep3-cp190-100x_Position006_5_cmle.ics	15	1	0	1.2995999999999999	0.5870249515006379	1.0	1.1703214501275905	1.0	0.235411739881758	3.571691986103856	0.8997301370343112	0.9531507377422633	0.8968562716854169	0.8123839063540462	0.501981167782465	0.9224325877758294	116.0	2.241255158215975	57.0	0.13142630564932387
393	Feb25-FISH2-3R4-rep3-cp190-100x_Position006_5_cmle.ics	16	1	0	1.9493999999999998	0.4052450538985505	1.0	0.8533468100660392	1.0	0.2841302756624644	2.769763254023142	0.6574507098339554	0.772700332459739	0.652982413898484	0.49971523295333525	0.7034284723014652	0.9903074296005734	264.0	5.104015911641925	215.0	0.4957308020106076
394	Feb25-FISH2-3R4-rep3-cp190-100x_Position006_5_cmle.ics	17	1	0	1.7328	0.30677678573793593	1.0	0.5963412819178956	1.0	0.27022150963389857	2.9607823284587105	0.5592896802452219	0.6696632951296206	0.5532224976832234	0.43574806143220357	0.772807563231357	0.9879761811107264	188.0	3.663047996278846	126.0	0.2905213072248212
395	Feb25-FISH2-3R4-rep3-cp190-100x_Position006_5_cmle.ics	18	1	0	1.2995999999999999	0.30551574309929896	1.0	0.6606423714395955	1.0	0.2879608720554036	2.366210639414175	0.5894045937360982	0.7014695897167742	0.589443616298944	0.4635568285582724	0.7051677802486546	0.9715601504751864	186.0	3.5247315890064383	128.0	0.2951327565458501
396	Feb25-FISH2-3R4-rep3-cp190-100x_Position006_5_cmle.ics	19	1	0	1.5162	3.1185665506310873	1.0	0.0	1.0	0.12976765285083008	2.2696179516529096	0.05913303686463572	0.17804746269897345	0.05913303686463572	0.02955820622584265	0.9758569473430537	0.8030473153282652	156.0	3.088352898749707	66.0	0.15217782759395398
397	Feb25-FISH2-3R4-rep3-cp190-100x_Position006_5_cmle.ics	20	1	0	1.2995999999999999	5.534223890732316	1.0	0.0	1.0	0.20475091416054209	2.6672194782182506	0.09658296143342436	0.243622194098448	0.09658296143342436	0.03403716778791714	0.9578158545623305	0.9431086588465392	134.0	2.573298118891273	66.0	0.15217782759395398
398	Feb25-FISH2-3R4-rep3-cp190-100x_Position006_5_cmle.ics	21	1	0	1.2995999999999999	0.7270020248994592	1.0	0.0	1.0	0.22801882163151724	2.670362930722347	0.10294969146525056	0.322166526047612	0.10294969146525056	0.03673466011547306	0.9365709773782932	0.9784129504220247	124.0	2.3732263081780496	62.0	0.14295492895189613
399	Feb25-FISH2-3R4-rep3-cp190-100x_Position006_5_cmle.ics	22	1	0	1.5162	0.303641333959431	1.0	2.166	1.0	0.2960746109874471	2.883791423434275	0.9816180311963579	0.9932980073139787	0.9790805283976416	0.9498544667512501	0.30008872046811336	1.0016881849090995	190.0	3.660932910508735	134.0	0.30896710450893683
400	Feb25-FISH2-3R4-rep3-cp190-100x_Position006_5_cmle.ics	23	1	0	1.5162	3.629038625525401	1.0	0.4883922886704704	1.0	0.28371700629930974	2.452424216520067	0.508081118814927	0.6417390378380936	0.5036678577344471	0.329080787524551	0.8149745905144509	0.9871130587878815	216.0	4.101541772305689	159.0	0.3666102210217982
401	Feb25-FISH2-3R4-rep3-cp190-100x_Position006_5_cmle.ics	24	1	0	1.5162	5.334537345470749	1.0	0.0	1.0	0.22089323345553233	3.6211513051733695	0.1458503102864665	0.2796731022378236	0.10093712781295054	0.03704632357550304	0.9346763544391004	0.8317772519308386	128.0	2.462617131999507	64.0	0.14756637827292504
402	Feb25-FISH2-3R4-rep3-cp190-100x_Position006_5_cmle.ics	25	1	0	1.5162	0.24697882067111354	1.0	0.0	1.0	0.26031560351378047	3.029768453008487	0.15487825877328926	0.3242449288838379	0.15487825877328926	0.027764576230326823	0.9546905114978905	0.9168973564933129	210.0	4.037671283094763	146.0	0.3366358004351103
403	Feb25-FISH2-3R4-rep3-cp190-100x_Position006_5_cmle.ics	26	1	0	1.5162	0.6689897551192089	1.0	2.1578312873628183	1.0	0.27024452934105747	2.6017668085522687	0.9626915120563708	0.9820487749692934	0.9609864891072467	0.9318596871161678	0.3472162447613337	0.9908328016145093	186.0	3.5949473355276975	124.0	0.28590985790379225
404	Feb25-FISH2-3R4-rep3-cp190-100x_Position006_5_cmle.ics	27	1	0	1.2995999999999999	4.786434171690419	1.0	0.0	1.0	0.19071898542100862	1.5023545858251441	0.112766283078134	0.2469846151603711	0.1387696501060395	0.028532281926639605	0.9638739650364453	0.8791535945853826	220.0	4.050501103084627	134.0	0.30896710450893683
405	Feb25-FISH2-3R4-rep3-cp190-100x_Position006_5_cmle.ics	28	1	0	1.2995999999999999	0.4565482719387543	1.0	0.1459114905355603	1.0	0.27385015451777717	2.672654068478823	0.37421912757083786	0.531136449066533	0.3563642221705121	0.15408022625163334	0.8411126288813618	0.9908127610325865	172.0	3.2820794521525976	111.0	0.2559354373171044
406	Feb25-FISH2-3R4-rep3-cp190-100x_Position006_5_cmle.ics	29	1	0	1.7328	0.5062573043579424	1.0	1.3842379406474168	1.0	0.31618509202359	2.388974882861697	0.7680605700756389	0.854259709319693	0.7679462451642406	0.6572188805747224	0.586956374608084	0.9870955623542431	298.0	5.6531906745605385	272.0	0.6271571076599315
407	Feb25-FISH2-3R4-rep3-cp190-100x_Position006_5_cmle.ics	30	1	0	1.5162	2.814547456073531	1.0	0.0	1.0	0.07857254126321972	1.4435799683699884	0.07704780879930309	0.17540386920933923	0.05568349419101094	0.027833122018957917	0.9690183353105765	0.6332317266654832	240.0	4.754912959436534	98.0	0.2259610167304165
408	Feb25-FISH2-3R4-rep3-cp190-100x_Position006_5_cmle.ics	31	1	0	1.9493999999999998	0.3629635632792997	1.0	0.0	1.0	0.23588672614513465	4.030742971897091	0.21912301091302472	0.41898193832277114	0.2114626961676498	0.02788924705246	0.9254522521790273	0.9843957801300368	208.0	4.156812613066973	137.0	0.3158842784904802
409	Feb25-FISH2-3R4-rep3-cp190-100x_Position006_5_cmle.ics	32	1	0	1.7328	3.632773198380336	1.0	2.4380916165057385	1.0	0.28649227870854427	2.9336287890846044	0.9817789689923804	0.9955983861697708	0.9817789689923804	0.9531357586310896	0.1841410766115257	0.9938432384005641	218.0	4.2164529307376775	162.0	0.37352739500334153
410	Feb25-FISH2-3R4-rep3-cp190-100x_Position006_5_cmle.ics	34	1	0	1.2995999999999999	0.358308420816887	1.0	0.5963412819178956	1.0	0.31013286501782295	2.1533279575896325	0.5865011260386737	0.6941979886619555	0.5862972742098315	0.45623010017861304	0.7394702791377581	0.9896809444295604	158.0	3.016022066458337	104.0	0.2397953646935032
411	Feb25-FISH2-3R4-rep3-cp190-100x_Position006_5_cmle.ics	35	1	0	1.2995999999999999	NA	0.0	2.1003330663048003	1.0	0.21225426842926715	2.503330265927135	0.9788643493694301	0.9931880960415964	0.9781519117077255	0.9634656967515343	0.25763122580128556	0.9107214388486655	148.0	2.815950255745114	78.0	0.17984652352012742
412	Feb25-FISH2-3R4-rep3-cp190-100x_Position006_5_cmle.ics	36	1	0	1.7328	0.7645476208407546	1.0	0.0	1.0	0.2981716364212792	3.0756248619072712	0.15397747933756956	0.3619700340829949	0.17320078150519874	0.026659311807015057	0.9527051201099115	0.9753366380477672	216.0	4.148352269986529	163.0	0.375833119663856
413	Feb25-FISH2-3R4-rep3-cp190-100x_Position006_5_cmle.ics	37	1	0	1.5162	0.8683666837630697	1.0	0.0	1.0	0.18098374771644637	2.5756424430223217	0.08960011779801846	0.2541387071667473	0.08960011779801846	0.030669555522833885	0.9522949452516709	0.9409265148126343	178.0	3.462976185565623	95.0	0.21904384274887315
414	Feb25-FISH2-3R4-rep3-cp190-100x_Position006_5_cmle.ics	38	1	0	1.9493999999999998	0.34990355919000937	1.0	0.23070632344123612	1.0	0.2747986521652477	2.737438985970323	0.34644228788814985	0.5147384872605677	0.34644228788814985	0.15643816862331747	0.8570643565917815	0.9857615058005514	348.0	6.606739230445819	320.0	0.7378318913646253
415	Feb25-FISH2-3R4-rep3-cp190-100x_Position006_5_cmle.ics	39	1	0	1.5162	2.0970130019518134	1.0	0.20635000882146287	1.0	0.29180000968616776	2.6284309482576185	0.3485962699940267	0.5229806862680029	0.342257914647906	0.16422645516692108	0.8449452026805723	0.9974545836661523	204.0	3.856774549681736	148.0	0.3412472497561391
416	Feb25-FISH2-3R4-rep3-cp190-100x_Position006_5_cmle.ics	40	1	0	1.9493999999999998	NA	0.0	0.8815276241084421	1.0	0.21752019947408685	3.3572911729202612	0.6519520985309949	0.74302774193117	0.6494848118108815	0.5597497943927733	0.6857315349884796	0.9386992541057911	226.0	4.442045076061434	149.0	0.34355297441665367
417	Feb25-FISH2-3R4-rep3-cp190-100x_Position006_5_cmle.ics	41	1	0	1.2995999999999999	5.019396269047292	1.0	0.8318234787411565	1.0	0.24762343576350662	2.122968018919599	0.6698394181226857	0.7463080308614153	0.665800567383408	0.566579172963562	0.7022253010996949	0.9777670579475383	180.0	3.437455850955092	113.0	0.2605468866381333
418	Feb25-FISH2-3R4-rep3-cp190-100x_Position006_5_cmle.ics	42	1	0	1.2995999999999999	0.37024944367849166	1.0	1.3309465686852426	1.0	0.2938803076779628	2.45620029972147	0.8412349507479022	0.9018104706311565	0.8417001094491061	0.770471543232397	0.48381651979392026	0.9933722301709474	168.0	3.192688628331141	111.0	0.2559354373171044
419	Feb25-FISH2-3R4-rep3-cp190-100x_Position006_5_cmle.ics	44	1	0	1.2995999999999999	2.3875378368591527	1.0	0.0	1.0	0.20441668113216552	2.8073186963210945	0.0840655919186328	0.2798035010032519	0.0840655919186328	0.02937106483083097	0.9467244521893682	0.9429521518292335	146.0	2.818065341515225	75.0	0.17292934953858405
420	Feb25-FISH2-3R4-rep3-cp190-100x_Position006_5_cmle.ics	47	1	0	0.4332	5.132555729460407	1.0	0.32626801153583	1.0	0.2064165460297128	1.331704301514937	0.5191468372593567	0.6195743154370441	0.5057246203515485	0.3140320459165371	0.7807346652185042	0.9466705706339947	114.0	1.962507257901047	52.0	0.1198976823467516
421	Feb25-FISH2-3R4-rep3-cp190-100x_Position006_5_cmle.ics	48	1	0	1.083	1.3198415259148244	1.0	0.23070632344123612	1.0	0.2858448059506674	3.4693808866427083	0.3823237815018549	0.5377862351285659	0.3938371498017142	0.25438947166432135	0.8558977999321602	0.9664396190401362	110.0	2.130574171324209	58.0	0.13373203030983835
422	Feb25-FISH2-3R4-rep3-cp190-100x_Position006_5_cmle.ics	49	1	0	1.2995999999999999	0.436545935258225	1.0	0.5963412819178956	1.0	0.31512099044568787	2.7700563363563244	0.6005604197185977	0.733515313596566	0.6005604197185977	0.4443923960072224	0.7126619024460032	1.001531192090709	170.0	3.260789289082289	117.0	0.26976978528019113
423	Feb25-FISH2-3R4-rep3-cp190-100x_Position006_5_cmle.ics	50	1	0	1.2995999999999999	0.3971024631035674	1.0	1.7328	1.0	0.3033909273354146	2.366953614243228	0.980542043085476	0.9922168172341904	0.9690226055675919	0.8932469443649593	0.33304728787959664	0.9891143364140402	178.0	3.369355190203944	123.0	0.2836041332432778
424	Feb25-FISH2-3R4-rep3-cp190-100x_Position006_5_cmle.ics	52	1	0	0.8664	4.4545578524240605	1.0	0.32626801153583	1.0	0.2341147417940929	1.5858177989826945	0.5307188622122087	0.6807575864254031	0.5307188622122087	0.30866718298950924	0.757266532392881	0.9747485095708718	132.0	2.388171213938025	69.0	0.1590950015754973
425	Feb25-FISH2-3R4-rep3-cp190-100x_Position006_5_cmle.ics	53	1	0	0.8664	NA	0.0	0.0	1.0	0.32320912073969066	2.453275686695219	0.1355206847360913	0.27872701918607445	0.16459632306977193	0.03439708923047332	0.9396750442634589	1.0031565609119741	108.0	2.0858787594134807	60.0	0.13834347963086724
426	Feb25-FISH2-3R4-rep3-cp190-100x_Position006_5_cmle.ics	54	1	0	1.083	5.066482126515868	1.0	1.2653448004921624	1.0	0.2908258893381307	2.7529963513860056	0.7085604684029881	0.76391347901039	0.7067628010995667	0.6329147835810465	0.6665044017169321	1.0028286998866207	118.0	2.239140072445864	65.0	0.14987210293343953
427	Feb25-FISH2-3R4-rep3-cp190-100x_Position006_5_cmle.ics	54	2	0	1.7328	0.7857841644884049	1.0	0.8058225447605828	1.0	0.28700228329612587	2.604683010947448	0.5751292922704189	0.6959865039059466	0.5742984050070664	0.4527889080432993	0.7326359200894698	0.997249732330366	244.0	4.703872290215475	192.0	0.4426991348187751
428	Feb25-FISH2-3R4-rep3-cp190-100x_Position006_5_cmle.ics	55	1	0	1.5162	0.47932895425204813	1.0	0.3720027687491155	1.0	0.27780486046518565	2.75191615660699	0.4719551432818409	0.601562646997949	0.4661787118746119	0.3188044480403409	0.7904875582395527	0.9895544376130262	166.0	3.2182089629416715	106.0	0.24440681401453213
429	Feb25-FISH2-3R4-rep3-cp190-100x_Position006_5_cmle.ics	56	1	0	1.9493999999999998	0.6621179197289634	1.0	1.9493999999999998	1.0	0.27742858767071626	2.514460829069309	0.9393510569381812	0.9742746718491544	0.9234419517349384	0.8078249904086241	0.3356620445193636	0.9919158247820977	344.0	6.587564153145619	316.0	0.7286089927225674
430	Feb25-FISH2-3R4-rep3-cp190-100x_Position006_5_cmle.ics	57	1	0	1.7328	NA	0.0	0.0	1.0	0.16041855928438264	2.6838219270980437	0.08242312987608995	0.22075875783998777	0.08242312987608995	0.028535005864055888	0.9718666884753745	0.9165389658952532	184.0	3.667278167819068	94.0	0.2167381180883587
431	Feb25-FISH2-3R4-rep3-cp190-100x_Position006_5_cmle.ics	58	1	0	1.5162	0.4394255076497103	1.0	0.0	1.0	0.2551505827666897	2.565720830037021	0.09034391703946779	0.284330816658762	0.09034391703946779	0.031584479509825285	0.9499544292124399	0.9634879729399196	138.0	2.68609419155315	77.0	0.17754079885961296
432	Feb25-FISH2-3R4-rep3-cp190-100x_Position006_5_cmle.ics	61	1	0	1.083	4.33760572607672	1.0	0.10317500441073144	1.0	0.23092087712273712	3.1964485435336853	0.4952252639059562	0.672334660882697	0.46602904816191165	0.19118931643545592	0.8148576315778696	0.9885239155497174	114.0	2.2199649951456664	55.0	0.12681485632829495
433	Feb25-FISH2-3R4-rep3-cp190-100x_Position006_5_cmle.ics	62	1	0	2.3826	2.3649309240074405	1.0	1.8018739878865302	1.0	0.2960100813638092	3.289792657040648	0.8197816612469991	0.8908794380568301	0.8191383104155245	0.7270202342598086	0.5711478184030375	0.9897618753728287	376.0	7.372906490238537	373.0	0.8600352983718913
434	Feb25-FISH2-3R4-rep3-cp190-100x_Position006_5_cmle.ics	63	1	0	1.7328	0.31651623069838747	1.0	0.0	1.0	0.2203309367503993	3.311246231635939	0.07029261739101941	0.17460105075748475	0.07029261739101941	0.02505106331851496	0.96170828034008	0.960495347214839	156.0	3.135163396430547	86.0	0.19829232080424306
435	Feb25-FISH2-3R4-rep3-cp190-100x_Position006_5_cmle.ics	64	1	0	1.083	NA	0.0	1.663646957482313	1.0	0.2818939505498759	2.603542596819092	0.9460999064140297	0.9700389263383472	0.9448385302933717	0.9076889690623771	0.3294399612614881	0.9911569217772357	130.0	2.460502046229396	74.0	0.17062362487806956
436	Feb25-FISH2-3R4-rep3-cp190-100x_Position006_5_cmle.ics	65	1	0	1.2995999999999999	7.282099235460245	1.0	0.0	1.0	0.18014189499173103	1.8965014586755073	0.07701405484223743	0.24725991332172223	0.07701405484223743	0.02749402567945239	0.9649954407087461	0.8918809875029067	206.0	3.8546594639116254	118.0	0.27207550994070556
437	Feb25-FISH2-3R4-rep3-cp190-100x_Position006_5_cmle.ics	66	1	0	1.083	0.3345404664304382	1.0	0.0	1.0	0.2549151063769329	2.409291985885478	0.13747327529589312	0.2703282422480891	0.09718709388930033	0.03487835892849657	0.94544087357441	0.9510442956940164	132.0	2.5520079558209647	72.0	0.16601217555704068
438	Feb25-FISH2-3R4-rep3-cp190-100x_Position006_5_cmle.ics	68	1	0	1.2995999999999999	5.23984838965853	1.0	0.3720027687491155	1.0	0.26857729584194817	2.888847315863231	0.4902218088698067	0.6200519804818386	0.4867309627855423	0.33642710629244116	0.7865567324556526	0.9970375842822364	138.0	2.6626889427127303	79.0	0.18215224818064185
439	Feb25-FISH2-3R4-rep3-cp190-100x_Position006_5_cmle.ics	69	1	0	1.2995999999999999	4.161926497575865	1.0	0.0	1.0	0.10221221741865189	1.856888293562892	0.05879234167893962	0.15023774458236902	0.05879234167893962	0.029387755102040815	0.968566123365464	0.961017585627526	174.0	3.490611605946265	69.0	0.1590950015754973
440	Feb25-FISH2-3R4-rep3-cp190-100x_Position006_5_cmle.ics	70	1	0	1.083	0.7268043739417933	1.0	1.433352969887323	1.0	0.3211068079082337	2.4200786565567087	0.880525126806189	0.9261646988619411	0.8774988278419504	0.8216721367375645	0.48009148932699586	0.999587418742326	146.0	2.7478495949939656	94.0	0.2167381180883587
441	Feb25-FISH2-3R4-rep3-cp190-100x_Position006_5_cmle.ics	72	1	0	1.5162	0.3534491877025181	1.0	1.2536039404732575	1.0	0.31286152631634245	2.7978752394214608	0.8078710120249739	0.8905212582003459	0.8064124394461384	0.7088464736862947	0.5455880817169831	0.9928434748930425	202.0	3.882294884292267	151.0	0.3481644237376825
442	Feb25-FISH2-3R4-rep3-cp190-100x_Position006_5_cmle.ics	73	1	0	1.2995999999999999	0.423566868381489	1.0	1.1926825638357912	1.0	0.23108508838904185	3.308195294681768	0.8167965885324714	0.8709699323681994	0.8132656109949208	0.7129088917257427	0.5734715676421002	0.9604782221521451	130.0	2.4839072950698156	67.0	0.15448355225446841
443	Feb25-FISH2-3R4-rep3-cp190-100x_Position007_6_cmle.ics	1	1	0	2.166	0.1498692631966962	1.0	0.0	1.0	0.2811389387514711	2.501669598462372	0.2700604441615427	0.5116310010460988	0.26752476332341146	0.016861494956029937	0.9007085590148332	0.9860706715729736	390.0	7.404911387528605	384.0	0.8853982696375502
444	Feb25-FISH2-3R4-rep3-cp190-100x_Position007_6_cmle.ics	2	1	0	1.7328	1.9608459567992205	1.0	1.3904875446279013	1.0	0.2953487154518275	2.9921571563364537	0.7980956957919082	0.8732659374986591	0.7959845699010087	0.6785510467665876	0.60024152505607	0.9842519865522465	250.0	4.861363774788082	202.0	0.4657563814239197
445	Feb25-FISH2-3R4-rep3-cp190-100x_Position007_6_cmle.ics	3	1	0	1.9493999999999998	0.7799456862845869	1.0	0.0	1.0	0.17131070678247184	2.9016443722873775	0.14721807214028151	0.27608934970400245	0.14721807214028151	0.024137563046921513	0.9594894100413219	0.862377450750218	248.0	4.793263114036931	152.0	0.350470148398197
446	Feb25-FISH2-3R4-rep3-cp190-100x_Position007_6_cmle.ics	4	1	0	1.5162	2.227502215584934	1.0	0.0	1.0	0.09826536991668898	2.7517838644307937	0.08008302684955725	0.17159408394235473	0.08008302684955725	0.029284327498303158	0.9558376779666681	0.7306574777436207	146.0	2.8648758391960643	52.0	0.1198976823467516
447	Feb25-FISH2-3R4-rep3-cp190-100x_Position007_6_cmle.ics	5	1	0	1.083	0.1812623214207223	1.0	0.46141264688247224	1.0	0.27841751300124384	2.13009716494585	0.5351097704038881	0.6724294224294224	0.5305620305620306	0.3445084327437269	0.7746939847290366	0.9872879091070554	192.0	3.5651968293769447	132.0	0.30435565518790797
448	Feb25-FISH2-3R4-rep3-cp190-100x_Position007_6_cmle.ics	6	1	0	1.5162	0.4206336740593773	1.0	1.8018739878865302	1.0	0.27615319737818206	2.2850319766806213	0.8627357008170962	0.9222874764299183	0.8610425832809554	0.7808905562539283	0.5282675194343808	0.9879538545052515	286.0	5.361612954255746	239.0	0.5510681938629545
449	Feb25-FISH2-3R4-rep3-cp190-100x_Position007_6_cmle.ics	7	1	0	1.2995999999999999	0.2506960734909419	1.0	1.1792185774793633	1.0	0.2520606655820932	2.580646766359544	0.8244224273473411	0.9123278190284894	0.8245427941652185	0.692639569086792	0.5154694073849235	0.9882689317472101	148.0	2.7925450069046938	85.0	0.19598659614372857
450	Feb25-FISH2-3R4-rep3-cp190-100x_Position007_6_cmle.ics	8	1	0	1.5162	0.6246055934540694	1.0	1.1792185774793633	1.0	0.2629681350661099	2.9004297000695733	0.8518331539392092	0.9186011068458703	0.8490708019393616	0.7176066601259251	0.49507050351493037	0.95338726328757	168.0	3.23949912601198	105.0	0.24210108935401767
451	Feb25-FISH2-3R4-rep3-cp190-100x_Position007_6_cmle.ics	9	1	0	1.5162	4.8388562557503425	1.0	0.0	1.0	0.22365439887372648	2.967118061000527	0.11549772747526958	0.30226806879957224	0.14098565190268247	0.029248730059709474	0.9405478010262158	0.9426102835176656	160.0	3.0373122295286454	90.0	0.20751521944630086
452	Feb25-FISH2-3R4-rep3-cp190-100x_Position007_6_cmle.ics	10	1	0	1.083	NA	0.0	0.0	1.0	0.31252526369301753	3.2808210820586243	0.1801848381050863	0.36183459359314074	0.1801848381050863	0.03159805252159676	0.9339352806346118	0.9672296802406445	108.0	2.1092840082539004	59.0	0.13603775497035278
453	Feb25-FISH2-3R4-rep3-cp190-100x_Position007_6_cmle.ics	11	1	0	1.2995999999999999	NA	0.0	0.5158750220536572	1.0	0.2595039307669265	2.8196657551894537	0.5349141356726793	0.668851420005835	0.5351455216748322	0.40824035975493206	0.758235015612929	0.9838075640363914	150.0	2.884050916496262	88.0	0.20290377012527194
454	Feb25-FISH2-3R4-rep3-cp190-100x_Position007_6_cmle.ics	12	1	0	1.2995999999999999	2.221890412256239	1.0	0.9479040472602467	1.0	0.30001634125536203	2.9590248967796637	0.7443823698024977	0.8288070053169366	0.7401782803700498	0.6432762671282922	0.599754268795407	1.0019016885626912	144.0	2.7733699296044962	89.0	0.2052094947857864
455	Feb25-FISH2-3R4-rep3-cp190-100x_Position007_6_cmle.ics	13	1	0	1.7328	0.5998284650286321	1.0	0.46141264688247224	1.0	0.2981716364212792	2.9576427915979884	0.5065100481177469	0.6288349598198354	0.5065100481177469	0.32641615082637	0.7590760370258509	1.004390545707808	216.0	4.171757518826949	163.0	0.375833119663856
456	Feb25-FISH2-3R4-rep3-cp190-100x_Position007_6_cmle.ics	15	1	0	1.9493999999999998	0.781165844840865	1.0	0.0	1.0	0.12437252221386283	1.7621665680072554	0.15768627658262416	0.3463149919833677	0.15768627658262416	0.019682153743150625	0.9498519036294403	0.7011258287307129	310.0	5.71071590646113	181.0	0.41733616355311615
457	Feb25-FISH2-3R4-rep3-cp190-100x_Position007_6_cmle.ics	15	2	0	1.2995999999999999	7.565084707956023	1.0	0.0	1.0	0.18114168965970917	3.6370071455527047	0.039371355075144915	0.15249044170763076	0.05460824215515267	0.019682153743150625	0.977583405678198	0.8626875876398277	116.0	2.3114709047372344	50.0	0.11528623302572269
458	Feb25-FISH2-3R4-rep3-cp190-100x_Position007_6_cmle.ics	16	1	0	1.9493999999999998	5.500366235923014	1.0	0.0	1.0	0.20089494350237136	3.1356915447885028	0.11349510711451997	0.2640174556995504	0.08138554615181169	0.028733304681301242	0.9461928613615169	0.9520395818744112	202.0	3.999321128494366	121.0	0.27899268392224896
459	Feb25-FISH2-3R4-rep3-cp190-100x_Position007_6_cmle.ics	17	1	0	1.083	0.2049891254641566	1.0	1.4751040190545512	1.0	0.26686235201799796	2.3250442012801833	0.8797254073062606	0.928134527973663	0.8801182170180132	0.823534913301285	0.49003805592121363	0.9952223464543105	130.0	2.4370967973889757	72.0	0.16601217555704068
460	Feb25-FISH2-3R4-rep3-cp190-100x_Position007_6_cmle.ics	18	1	0	1.083	NA	0.0	0.0	1.0	0.3325260630567415	3.0568266843738456	0.20003613478273963	0.40010990996416634	0.20003613478273963	0.03642084976964076	0.9339614907492583	1.0137672390668153	114.0	2.1965597463052466	66.0	0.15217782759395398
461	Feb25-FISH2-3R4-rep3-cp190-100x_Position007_6_cmle.ics	21	1	0	1.7328	0.5201498522552315	1.0	0.0	1.0	0.2685212001798017	3.162079770055796	0.1795821612566769	0.35104143620215555	0.17656057397515723	0.025655045987547014	0.9251839813483692	0.9884817497680635	220.0	4.307958840329246	159.0	0.3666102210217982
462	Feb25-FISH2-3R4-rep3-cp190-100x_Position007_6_cmle.ics	23	1	0	1.5162	3.0789088912795552	1.0	0.8609334932664843	1.0	0.30108013882048573	2.9657708966965792	0.7395797321468833	0.8460934329390191	0.7322821626659051	0.5719761307099159	0.5953464085550303	1.008530125006393	188.0	3.639642747438426	133.0	0.3066613798484224
463	Feb25-FISH2-3R4-rep3-cp190-100x_Position007_6_cmle.ics	24	1	0	1.5162	0.15563556982032645	1.0	0.32626801153583	1.0	0.309757326863699	3.3464795509610004	0.5021669541635557	0.6525321181226024	0.490847300532942	0.2676939316701424	0.8001618027582007	0.9953204534236161	170.0	3.3310050356035483	116.0	0.2674640606196767
464	Feb25-FISH2-3R4-rep3-cp190-100x_Position007_6_cmle.ics	25	1	0	1.5162	2.917906187958945	1.0	0.1459114905355603	1.0	0.261217473189161	2.5415098159701173	0.32711051387164264	0.4737493408630866	0.3264726394393509	0.15440388508054229	0.8628152004974712	0.9915914239070787	182.0	3.4821512628658207	118.0	0.27207550994070556
465	Feb25-FISH2-3R4-rep3-cp190-100x_Position007_6_cmle.ics	26	1	0	1.2995999999999999	0.5407820221016194	1.0	0.0	1.0	0.15535348286982492	2.529539414671522	0.35379788372155746	0.5944099323042622	0.3498422230812798	0.028647074159646867	0.8649859644740068	0.7831804534617129	182.0	3.2715040233020414	91.0	0.20982094410681532
466	Feb25-FISH2-3R4-rep3-cp190-100x_Position007_6_cmle.ics	27	1	0	1.9493999999999998	2.38911914598757	1.0	0.0	1.0	0.13412161662090785	2.2889503852173005	0.060983676899147195	0.16296283052938337	0.060983676899147195	0.021995065524824345	0.9706131542828862	0.9225942425399413	226.0	4.465450324901853	117.0	0.26976978528019113
467	Feb25-FISH2-3R4-rep3-cp190-100x_Position007_6_cmle.ics	27	2	0	1.083	0.5883839793359955	1.0	0.7857574237886386	1.0	0.21846597962534536	2.049560769256236	0.6438104517905351	0.7334757656481862	0.6425500151967533	0.47261679151842384	0.7173903179847391	0.8976727223606011	166.0	3.054372221058732	94.0	0.2167381180883587
468	Feb25-FISH2-3R4-rep3-cp190-100x_Position007_6_cmle.ics	28	1	0	1.083	1.0063542679894235	1.0	0.9733510449106972	1.0	0.24802047265182575	2.969880087316891	0.7891158608723086	0.8581118384730657	0.784762205221232	0.705087151983595	0.5542366207831741	0.9350559911506261	114.0	2.1497492486244063	57.0	0.13142630564932387
469	Feb25-FISH2-3R4-rep3-cp190-100x_Position007_6_cmle.ics	29	1	0	1.2995999999999999	2.396790191953321	1.0	0.8595614345612763	1.0	0.22309000186583225	2.779664276080534	0.6925203437295738	0.8101601712651191	0.6925203437295738	0.5274318027812592	0.6416411897714464	0.9605018043956609	138.0	2.6392836938723105	72.0	0.16601217555704068
470	Feb25-FISH2-3R4-rep3-cp190-100x_Position007_6_cmle.ics	30	1	0	1.2995999999999999	0.40648599194165375	1.0	0.4377344716066809	1.0	0.3033909273354146	2.4373057081299305	0.48357109162776324	0.6312645379572849	0.48357109162776324	0.33445434878084485	0.7820264509639289	0.9941119998877969	178.0	3.4161656878847837	123.0	0.2836041332432778
471	Feb25-FISH2-3R4-rep3-cp190-100x_Position007_6_cmle.ics	32	1	0	1.2995999999999999	0.3342377378783213	1.0	0.32626801153583	1.0	0.274133124179535	2.504903722601309	0.4421298541014678	0.5719310618415833	0.4421298541014678	0.26836073522281484	0.8212856309877449	0.9900104678862125	174.0	3.326774864063326	113.0	0.2605468866381333
472	Feb25-FISH2-3R4-rep3-cp190-100x_Position007_6_cmle.ics	33	1	0	1.2995999999999999	6.464761757217837	1.0	0.0	1.0	0.148378428536894	3.1041665418924573	0.07858561057306113	0.172009275678625	0.07858561057306113	0.027773988693372133	0.9677339677333849	0.8852408730819429	140.0	2.7776001011447184	60.0	0.13834347963086724
473	Feb25-FISH2-3R4-rep3-cp190-100x_Position007_6_cmle.ics	34	1	0	1.5162	0.466985709405679	1.0	1.7328	1.0	0.25101503801765035	2.6242387228634336	0.9610526934147917	0.9792698767027617	0.9520256907321467	0.8672449692246438	0.36415545890249224	0.9412449722853746	176.0	3.348065027133635	110.0	0.2536297126565899
474	Feb25-FISH2-3R4-rep3-cp190-100x_Position007_6_cmle.ics	35	1	0	1.5162	0.39461548491357895	1.0	1.2653448004921624	1.0	0.286050250349916	2.968593990540171	0.8153389124370539	0.8839147918704489	0.8153389124370539	0.7326123972032026	0.5007436995195952	0.9877660254654688	196.0	3.771613897400501	138.0	0.3181900031509946
475	Feb25-FISH2-3R4-rep3-cp190-100x_Position007_6_cmle.ics	36	1	0	1.9493999999999998	0.44711070854270296	1.0	0.0	1.0	0.10700421657759514	2.824753498847392	0.08305240842427192	0.1808142767776465	0.05938520886911795	0.029683916035309656	0.9523604358549959	0.9104571874986195	200.0	3.9780309654240567	87.0	0.20059804546475749
476	Feb25-FISH2-3R4-rep3-cp190-100x_Position007_6_cmle.ics	37	1	0	1.5162	NA	0.0	0.32626801153583	1.0	0.292485254811594	2.2497552674936085	0.4309549554481871	0.5798853013235515	0.43055118325782565	0.24875788724490494	0.8250752747186365	0.9990521119604995	202.0	3.8120791377710077	146.0	0.3366358004351103
477	Feb25-FISH2-3R4-rep3-cp190-100x_Position007_6_cmle.ics	38	1	0	2.3826	1.669886259794985	2.0	0.7252201245704302	1.0	0.26852531355006715	4.012175748340117	0.5974008460061945	0.7168778685318961	0.5933056725569436	0.42167699825134747	0.7180598768152988	0.9780014250977376	274.0	5.491329713078506	221.0	0.5095651499736944
478	Feb25-FISH2-3R4-rep3-cp190-100x_Position007_6_cmle.ics	40	1	0	1.2995999999999999	0.43098516171974577	1.0	0.0	1.0	0.2587785786599346	3.1728949482272166	0.17199825374841934	0.30630720479315954	0.16946167278858312	0.019965225507316192	0.9390023616582562	0.9742310162595897	158.0	3.0394273152987568	95.0	0.21904384274887315
479	Feb25-FISH2-3R4-rep3-cp190-100x_Position007_6_cmle.ics	40	2	0	1.5162	0.6262249254901152	2.0	0.0	1.0	0.23452006724441077	2.915773107875833	0.15084753417233696	0.30241200999578494	0.15084753417233696	0.019965225507316192	0.9481304885731553	0.9275256588585645	234.0	4.43358473298099	163.0	0.375833119663856
480	Feb25-FISH2-3R4-rep3-cp190-100x_Position007_6_cmle.ics	41	1	0	1.083	1.2455904120834893	1.0	0.65253602307166	1.0	0.27320424965279066	2.523301945268515	0.5420027005688903	0.6216989972477809	0.5364466121141913	0.45127170231761937	0.755903385780269	1.0004119982729545	118.0	2.239140072445864	63.0	0.1452606536124106
481	Feb25-FISH2-3R4-rep3-cp190-100x_Position007_6_cmle.ics	42	1	0	1.5162	0.7220377123834603	1.0	0.1459114905355603	1.0	0.30682599695661394	2.6450470147258507	0.3216855020988053	0.4589796577332903	0.3017952857604133	0.14373264449467227	0.8722378787053668	0.9996621931399979	206.0	3.9482804592733043	154.0	0.3550815977192259
482	Feb25-FISH2-3R4-rep3-cp190-100x_Position007_6_cmle.ics	43	1	0	1.7328	4.57004359274411	1.0	1.482693511411244	1.0	0.23920566900679457	3.0192566006038617	0.9010611268868629	0.9585637423404574	0.8997235091914512	0.8026079808698251	0.45952884296546836	0.9423585065739601	204.0	3.973800793883835	134.0	0.30896710450893683
483	Feb25-FISH2-3R4-rep3-cp190-100x_Position007_6_cmle.ics	44	1	0	1.083	0.6191314015275012	1.0	1.6657740120644018	1.0	0.2991993003418851	2.224163706817861	0.8882587916399173	0.9387973464583779	0.8864695532253846	0.8126114558813039	0.4290788416774767	0.9901515716121939	168.0	3.192688628331141	112.0	0.25824116197761887
484	Feb25-FISH2-3R4-rep3-cp190-100x_Position007_6_cmle.ics	45	1	0	1.9493999999999998	0.5562863111063184	1.0	0.10317500441073144	1.0	0.2822960011900436	3.3043173663008316	0.3073375091986858	0.4556492968437643	0.2888126597094664	0.08426285932819173	0.8751646280536051	0.9953306722145877	228.0	4.463335239131743	172.0	0.3965846416084861
485	Feb25-FISH2-3R4-rep3-cp190-100x_Position007_6_cmle.ics	46	1	0	1.7328	0.35097487377038056	1.0	0.0	1.0	0.1637094976447314	3.399069659289408	0.0906754631582985	0.1990142303709102	0.0906754631582985	0.032462634088962196	0.9692186911796186	0.9328141612284985	160.0	3.2245542202520037	77.0	0.17754079885961296
486	Feb25-FISH2-3R4-rep3-cp190-100x_Position007_6_cmle.ics	47	1	0	1.9493999999999998	0.9417521131919978	1.0	0.4883922886704704	1.0	0.17413857238010477	4.815442145462971	0.5972430584589656	0.7190920046235951	0.5926686505496668	0.3961105235975505	0.7440115296587587	0.7997245841018585	140.0	2.7307896034638786	65.0	0.14987210293343953
487	Feb25-FISH2-3R4-rep3-cp190-100x_Position007_6_cmle.ics	49	1	0	1.5162	0.9123831670348225	1.0	0.5595020986366908	1.0	0.2592474800986408	3.5996687749577907	0.5985949388178233	0.7351765119680113	0.5953738499416872	0.4395675595623762	0.7168907048058278	0.990097825183835	172.0	3.3991056963546966	108.0	0.24901826333556107
488	Feb25-FISH2-3R4-rep3-cp190-100x_Position007_6_cmle.ics	50	1	0	1.083	NA	0.0	0.20635000882146287	1.0	0.2930931921716425	2.762645171491264	0.3779163909266273	0.5675786035116374	0.3817744047535236	0.21254980921136002	0.842778587422318	0.9856457384280821	126.0	2.4179217200887786	72.0	0.16601217555704068
489	Feb25-FISH2-3R4-rep3-cp190-100x_Position007_6_cmle.ics	51	1	0	1.2995999999999999	7.37093299855998	1.0	0.0	1.0	0.1503460961793333	1.9760340322272814	0.11765730558332577	0.29683760489563454	0.132123057347996	0.020314535429731287	0.9651076082486121	0.7442691451997592	192.0	3.4949810828556855	97.0	0.22365529206990203
490	Feb25-FISH2-3R4-rep3-cp190-100x_Position007_6_cmle.ics	51	2	0	1.5162	0.47247459285152194	1.0	1.517785507063743	1.0	0.24007920285396775	2.5734796238247646	0.7688622799842467	0.8445158896058651	0.769131146051077	0.7035410797055348	0.6124932717561484	0.9284506540822479	162.0	3.128818139120214	95.0	0.21904384274887315
491	Feb25-FISH2-3R4-rep3-cp190-100x_Position007_6_cmle.ics	52	1	0	1.7328	0.38470279314867134	1.0	0.4377344716066809	1.0	0.2949886840383556	2.8180208260821793	0.48742572041271653	0.6348115843664484	0.4874834833967523	0.32598179021928275	0.776518999010852	0.9978328917394981	194.0	3.773728983170612	138.0	0.3181900031509946
492	Feb25-FISH2-3R4-rep3-cp190-100x_Position007_6_cmle.ics	53	1	0	1.2995999999999999	0.4928407824688798	1.0	0.3720027687491155	1.0	0.2865002467954959	2.412140788067923	0.44063810205542486	0.5746753246753247	0.44063810205542486	0.2988766014637781	0.8168406428457441	0.9953120641497575	194.0	3.726918485489773	136.0	0.31357855382996574
493	Feb25-FISH2-3R4-rep3-cp190-100x_Position007_6_cmle.ics	54	1	0	1.5162	0.5859096864290995	1.0	0.9077480443748005	1.0	0.28397904170776694	2.7570312093989795	0.717603172469418	0.8136846350315903	0.7147886140610297	0.6026683694044899	0.6406187388338325	0.9844728000183168	178.0	3.4161656878847833	119.0	0.27438123460122005
494	Feb25-FISH2-3R4-rep3-cp190-100x_Position007_6_cmle.ics	55	1	0	1.5162	0.7126450287943528	1.0	1.906386119690093	1.0	0.2882305395200157	2.7870758537682874	0.9069517104781588	0.9534031949019355	0.9067310383431291	0.8536001851493036	0.44017741565634105	0.965507590361934	184.0	3.5736571724573887	126.0	0.2905213072248212
495	Feb25-FISH2-3R4-rep3-cp190-100x_Position007_6_cmle.ics	56	1	0	1.7328	0.5778258799002582	1.0	0.5836459621422412	1.0	0.26827221592563444	3.4622195123201136	0.5462250419594543	0.6694291424950032	0.5410784798490156	0.41533243726974534	0.7513662489291197	0.9619683842585112	206.0	4.041901454634984	144.0	0.33202435111408135
496	Feb25-FISH2-3R4-rep3-cp190-100x_Position007_6_cmle.ics	57	1	0	0.8664	NA	0.0	0.20635000882146287	1.0	0.32252585317142624	2.3354592583473006	0.3756977046472864	0.5101769302524735	0.37504014191121376	0.21004541770525897	0.8249818023862753	0.9854172957459529	114.0	2.1731544974648265	65.0	0.14987210293343953
497	Feb25-FISH2-3R4-rep3-cp190-100x_Position007_6_cmle.ics	58	1	0	1.5162	0.6863379123279757	1.0	0.3720027687491155	1.0	0.2173480778416774	3.767339176083734	0.5157373639732267	0.6551181217686776	0.5144924352270897	0.3551708481626316	0.766411391872942	0.9733794434996429	134.0	2.6435138654125323	68.0	0.15678927691498287
498	Feb25-FISH2-3R4-rep3-cp190-100x_Position008_7_cmle.ics	1	1	0	1.2995999999999999	5.408445553649894	1.0	1.9984583075000413	1.0	0.28876307284321046	2.7682298834539587	0.8951857255077994	0.9327584272054299	0.8912425169975892	0.8232792480429071	0.4987073902974698	1.0012252268334878	170.0	3.2607892890822887	112.0	0.25824116197761887
499	Feb25-FISH2-3R4-rep3-cp190-100x_Position008_7_cmle.ics	1	2	0	1.5162	0.1357202969756754	1.0	0.0	1.0	0.2678971418034892	2.988100678780178	0.13179758454293222	0.2824463371501322	0.13179758454293222	0.02131809193596446	0.9586199127039318	0.9923143887833104	208.0	4.039786368864873	146.0	0.3366358004351103
500	Feb25-FISH2-3R4-rep3-cp190-100x_Position008_7_cmle.ics	2	1	0	1.5162	0.30880896762572485	1.0	1.7726333755189123	1.0	0.27022066957772195	2.589135250377317	0.9439652682057166	0.9793367283772295	0.9388644486080044	0.8773946202035375	0.4642027691008632	0.9935126781461211	184.0	3.5268466747765492	122.0	0.2812984085827634
501	Feb25-FISH2-3R4-rep3-cp190-100x_Position008_7_cmle.ics	3	1	0	1.9493999999999998	0.6089843074091621	1.0	0.41270001764292574	1.0	0.28084083144830463	3.2930856502283476	0.5143507680466921	0.6300227688163422	0.5107718949427573	0.31285636404451145	0.7890365614644357	0.9699568148440119	214.0	4.1972778534374795	156.0	0.35969304704025484
502	Feb25-FISH2-3R4-rep3-cp190-100x_Position008_7_cmle.ics	4	1	0	0.8664	6.839714026533337	1.0	0.41270001764292574	1.0	0.1542864087054049	1.4256582048860806	0.46490467126408086	0.5643554778918464	0.45781508409523514	0.30791025681030987	0.7796202745811385	0.7264845267008689	124.0	2.2796053128163702	51.0	0.11759195768623716
503	Feb25-FISH2-3R4-rep3-cp190-100x_Position008_7_cmle.ics	6	1	0	0.6497999999999999	2.1868527582926873	1.0	1.6776879206634818	1.0	0.21846597962534536	1.3069549127486153	0.959499195721443	0.9953741175988443	0.9581262871018309	0.8818222800528672	0.38978088677916256	0.9777636298890569	166.0	2.8905354791757936	94.0	0.2167381180883587
504	Feb25-FISH2-3R4-rep3-cp190-100x_Position008_7_cmle.ics	7	1	0	2.3826	0.892068927718481	1.0	0.0	1.0	0.2770291714711393	3.3797692312271033	0.24035153849027258	0.40308071598121414	0.23641574724002215	0.019667070772929635	0.9160216343205798	0.9876938696740745	328.0	6.487458595104405	294.0	0.6778830501912495
505	Feb25-FISH2-3R4-rep3-cp190-100x_Position008_7_cmle.ics	8	1	0	2.5991999999999997	6.625016369965758	1.0	0.0	1.0	0.20888636092472754	3.006425334127117	0.1152695669079116	0.2456787996076456	0.1152695669079116	0.01629618338149395	0.9670058029583413	0.9403248680529079	362.0	7.153659602225116	296.0	0.6824944995122783
506	Feb25-FISH2-3R4-rep3-cp190-100x_Position008_7_cmle.ics	8	2	0	1.5162	0.9617064246036211	1.0	1.1321417835580119	1.0	0.2597706008749607	3.082323560653626	0.5903033677085266	0.6798644433251151	0.5903033677085266	0.5081276565661921	0.7246940236871084	0.9772705309309389	174.0	3.373585361744166	110.0	0.2536297126565899
507	Feb25-FISH2-3R4-rep3-cp190-100x_Position008_7_cmle.ics	9	1	0	1.2995999999999999	0.6054850458202653	1.0	1.5732616338978782	1.0	0.2872716501089198	2.8313539715910845	0.922611402996692	0.9651537264059156	0.9210741389375365	0.8447703833430629	0.45485690086863917	0.9937731549170234	160.0	3.0607174783690656	102.0	0.23518391537247432
508	Feb25-FISH2-3R4-rep3-cp190-100x_Position008_7_cmle.ics	10	1	0	1.5162	0.9994617067530945	1.0	0.6736388337817686	1.0	0.30521351950515235	3.3528313785872133	0.700524805460045	0.804678007290401	0.6953284558310282	0.5550593314547194	0.6596031695512184	1.0149228740205734	130.0	2.5541230415910756	77.0	0.17754079885961296
509	Feb25-FISH2-3R4-rep3-cp190-100x_Position008_7_cmle.ics	14	1	0	1.9493999999999998	2.137080863928807	1.0	1.5146569851281166	1.0	0.2551806429460755	3.509554637422258	0.8875861001470474	0.9358860253334366	0.882432990222635	0.7844981038619302	0.472245639915014	0.9858328276740017	220.0	4.331364089169666	155.0	0.35738732237974036
510	Feb25-FISH2-3R4-rep3-cp190-100x_Position008_7_cmle.ics	15	1	0	0.8664	4.549937825535189	1.0	1.5930676819351215	1.0	0.18745757101226182	1.409715388412537	0.8939538870055632	0.9358963567214319	0.8891023041192541	0.8195463693477911	0.4589190778355147	0.7980216258972916	138.0	2.4754469519893707	66.0	0.15217782759395398
511	Feb25-FISH2-3R4-rep3-cp190-100x_Position008_7_cmle.ics	17	1	0	1.2995999999999999	0.32162602783688504	1.0	0.928575039696583	1.0	0.3099409229247099	2.8916303575656643	0.7256933624181988	0.8219558273605485	0.7258783889062013	0.6278630414459333	0.6096928088268342	0.9984912450417959	156.0	2.9947319033880286	102.0	0.23518391537247432
512	Feb25-FISH2-3R4-rep3-cp190-100x_Position008_7_cmle.ics	18	1	0	1.083	4.950070657779931	1.0	0.5963412819178956	1.0	0.25075954422735086	2.0952889410674156	0.6393059683091737	0.7322955734066989	0.6292744332117783	0.4929597570629534	0.7183150049101233	0.9600359406388312	140.0	2.637168608102199	78.0	0.17984652352012742
513	Feb25-FISH2-3R4-rep3-cp190-100x_Position008_7_cmle.ics	19	1	0	1.5162	0.40110168003676644	1.0	0.10317500441073144	1.0	0.2573263627785134	2.902976584838093	0.29434063040140057	0.4311810568014065	0.25944526457126327	0.09394820590046216	0.8936541801400789	0.9868257227282474	186.0	3.5481368378468576	121.0	0.27899268392224896
514	Feb25-FISH2-3R4-rep3-cp190-100x_Position008_7_cmle.ics	20	1	0	1.9493999999999998	0.35141920467166904	1.0	0.2918229810711206	1.0	0.25971620953522967	2.564955587883882	0.3852661818267914	0.5464570253771451	0.3825394507866481	0.18207342048875963	0.8288077289865552	0.9834920972672735	304.0	5.880897905654401	254.0	0.5856540637706713
515	Feb25-FISH2-3R4-rep3-cp190-100x_Position008_7_cmle.ics	21	1	0	1.9493999999999998	0.7668514922011901	1.0	1.761934896820061	1.0	0.27608196187085937	2.9603677644007083	0.8726234813863093	0.9389566087140371	0.8710296485435945	0.781634735797811	0.4959279783167373	0.9837394012133021	290.0	5.638245768800559	244.0	0.5625968171655268
516	Feb25-FISH2-3R4-rep3-cp190-100x_Position008_7_cmle.ics	22	1	0	1.5162	1.9913063069068664	1.0	1.3452374738224686	1.0	0.2632293343870374	3.4228428034928844	0.7494435491874164	0.8070781488500016	0.7483471875014768	0.67857463529434	0.5959673790331871	1.0038745269363893	156.0	3.064947649909288	94.0	0.2167381180883587
517	Feb25-FISH2-3R4-rep3-cp190-100x_Position008_7_cmle.ics	22	2	0	1.5162	0.2890439849727474	1.0	2.7472464047523126	1.0	0.26546457922833755	3.2219635712947006	0.9751664626740829	0.9866121006195389	0.9741835177142749	0.9569158211607257	0.23841777698791075	0.9851111807888285	180.0	3.5076715974763517	117.0	0.26976978528019113
518	Feb25-FISH2-3R4-rep3-cp190-100x_Position008_7_cmle.ics	23	1	0	1.083	0.3243110822648481	1.0	0.4883922886704704	1.0	0.2989294088085085	1.9883816125599958	0.5666989717139197	0.6919207266993003	0.5593235651631131	0.3639163573047735	0.7434136712704476	0.9656210020141158	174.0	3.303369615222907	118.0	0.27207550994070556
519	Feb25-FISH2-3R4-rep3-cp190-100x_Position008_7_cmle.ics	24	1	0	1.7328	0.17232696752159724	1.0	0.0	1.0	0.20638645615419826	2.765852707558239	0.1380293597725002	0.29161094458535086	0.10830835446929521	0.02740757820305895	0.9515173666479653	0.9551086848363683	210.0	4.084481780775603	130.0	0.29974420586687905
520	Feb25-FISH2-3R4-rep3-cp190-100x_Position008_7_cmle.ics	25	1	0	1.2995999999999999	0.46478537499441386	1.0	1.5036929604517426	1.0	0.2805888053876096	2.5307340446428324	0.8636944258401287	0.9243970475526311	0.8617265879071181	0.7911122772372936	0.46631831315813227	0.9954605532558706	202.0	3.8354843866114274	143.0	0.3297186264535669
521	Feb25-FISH2-3R4-rep3-cp190-100x_Position008_7_cmle.ics	26	1	0	1.2995999999999999	0.28265561214383134	1.0	0.10317500441073144	1.0	0.28324238736569074	2.337885696814331	0.30867806624749616	0.4520351422627472	0.303241224101529	0.08922066773392728	0.8778251524894636	0.9896156121190706	188.0	3.546021752076747	129.0	0.29743848120636457
522	Feb25-FISH2-3R4-rep3-cp190-100x_Position008_7_cmle.ics	27	1	0	1.2995999999999999	0.4480090728509931	1.0	1.1471882507794313	1.0	0.28397904170776694	2.564207474923365	0.7755412434046228	0.8664150565496868	0.773413197639121	0.6477145414374323	0.5962850674410716	0.9853279405485058	178.0	3.392760439044364	119.0	0.27438123460122005
523	Feb25-FISH2-3R4-rep3-cp190-100x_Position008_7_cmle.ics	28	1	0	1.5162	0.19998515058683375	1.0	1.0368959615364501	1.0	0.30212160755784634	2.4900996864287643	0.7315012190874259	0.8119157088122605	0.7300104493207942	0.6305154998258446	0.647291186391999	0.9957925457786511	198.0	3.74609356278997	144.0	0.33202435111408135
524	Feb25-FISH2-3R4-rep3-cp190-100x_Position008_7_cmle.ics	29	1	0	1.5162	3.2952365020763716	1.0	1.6776879206634818	1.0	0.18996008779760312	3.4764972680141644	0.973797972258506	0.995016172171425	0.9722896062698264	0.9283914909498041	0.2624771553988564	0.9255772027849782	136.0	2.641398779642421	65.0	0.14987210293343953
525	Feb25-FISH2-3R4-rep3-cp190-100x_Position008_7_cmle.ics	31	1	0	1.2995999999999999	0.4830900513142866	1.0	0.23070632344123612	1.0	0.3215212586857538	3.1545451848193533	0.42123237750150977	0.6094989692009746	0.42123237750150977	0.2269632035984257	0.7970889485821205	1.0061921988973987	148.0	2.9095712511067937	96.0	0.22134956740938755
526	Feb25-FISH2-3R4-rep3-cp190-100x_Position008_7_cmle.ics	32	1	0	1.5162	0.5601180595524247	1.0	0.3095250132321943	1.0	0.27451374210420326	3.5448102712958915	0.442668061103777	0.5697747183979975	0.43259553894422825	0.2606511564112675	0.7966093049973436	0.9839715308665914	178.0	3.486381434406043	117.0	0.26976978528019113
527	Feb25-FISH2-3R4-rep3-cp190-100x_Position008_7_cmle.ics	33	1	0	6.0648	NA	0.0	0.1459114905355603	1.0	0.08364988008223447	17.14941778308085	0.6221999085684431	0.6972472570532915	0.5889335161964472	0.15181720219435738	0.7144687019987543	0.9318800826309409	272.0	5.797713033774069	122.0	0.2812984085827634
528	Feb25-FISH2-3R4-rep3-cp190-100x_Position008_7_cmle.ics	34	1	0	1.083	4.473084278049457	1.0	0.5097226605744432	1.0	0.3116067213279376	2.434384645428816	0.4446063604413367	0.5400191033663561	0.4446063604413367	0.3412491887192173	0.7879139771076965	0.999989116080075	120.0	2.2838354843565924	69.0	0.1590950015754973
529	Feb25-FISH2-3R4-rep3-cp190-100x_Position008_7_cmle.ics	36	1	0	1.5162	NA	0.0	1.5186753731587794	1.0	0.23175683510088638	3.263346148266515	0.9697196321166025	0.9899357158769054	0.9638958724501162	0.908108710180441	0.387818283498864	0.9548074567222377	122.0	2.375341393948161	61.0	0.1406492042913817
530	Feb25-FISH2-3R4-rep3-cp190-100x_Position008_7_cmle.ics	37	1	0	1.7328	1.8749458498779414	1.0	0.42540144110901373	1.0	0.2739999386659563	3.137589795079658	0.4781919710232418	0.623407787503773	0.47730908542106854	0.32801086628433446	0.775037813274718	0.990773639249725	194.0	3.750323734330192	133.0	0.3066613798484224
531	Feb25-FISH2-3R4-rep3-cp190-100x_Position008_7_cmle.ics	38	1	0	1.7328	4.722311273252533	1.0	0.0	1.0	0.08342253519668065	3.066731725871371	0.06674871306258022	0.1125557452327074	0.06674871306258022	0.033361123241626635	0.9700983592645158	0.9080734044735073	162.0	3.2692496321627327	56.0	0.12912058098880944
532	Feb25-FISH2-3R4-rep3-cp190-100x_Position008_7_cmle.ics	39	1	0	1.5162	3.140881759720999	1.0	0.0	1.0	0.23644882947978219	3.630970084632641	0.17710529136446462	0.36934152702847545	0.15566829826003073	0.03158383650719926	0.9504241606804692	0.8435816316242196	150.0	2.860645667655843	84.0	0.1936808714832141
533	Feb25-FISH2-3R4-rep3-cp190-100x_Position008_7_cmle.ics	40	1	0	1.083	NA	0.0	0.65253602307166	1.0	0.2427659618000343	3.112745711249286	0.7105484129797914	0.7831445578548637	0.7073948983971189	0.5753111529921069	0.6304471667042834	0.9267954316024555	108.0	2.0624735105730605	52.0	0.1198976823467516
534	Feb25-FISH2-3R4-rep3-cp190-100x_Position008_7_cmle.ics	41	1	0	1.5162	0.5650116194686062	1.0	0.0	1.0	0.2144660584850632	2.7964168332814654	0.13018252145533663	0.2227789193762843	0.09153874048108304	0.033004955880575365	0.95464730833729	0.9654863119814313	150.0	2.9776719118579416	80.0	0.18445797284115634
535	Feb25-FISH2-3R4-rep3-cp190-100x_Position008_7_cmle.ics	42	1	0	0.6497999999999999	0.48131823756535774	1.0	0.0	1.0	0.29896878435587376	1.3552661243408393	0.17940836607349203	0.36611971342731686	0.17940836607349203	0.031060781141668593	0.9516432529603468	0.9231859037528496	142.0	2.5180272781299893	87.0	0.20059804546475749
536	Feb25-FISH2-3R4-rep3-cp190-100x_Position008_7_cmle.ics	43	1	0	1.2995999999999999	0.7439559067543959	1.0	0.8058225447605828	1.0	0.2873025184810246	2.700925878074619	0.6481566749547226	0.74986953985941	0.6470976455781686	0.5352702827147988	0.6989646437891723	0.9804041818871653	190.0	3.6141224128278955	132.0	0.30435565518790797
537	Feb25-FISH2-3R4-rep3-cp190-100x_Position008_7_cmle.ics	44	1	0	1.5162	0.14016376907222486	1.0	1.6071109437153837	1.0	0.13981856019716224	2.985601068704492	0.9027807521868771	0.9411973049107952	0.899930810668336	0.8325659357857108	0.49069136972825916	0.6086277104187416	138.0	2.61587844503189	57.0	0.13142630564932387
538	Feb25-FISH2-3R4-rep3-cp190-100x_Position008_7_cmle.ics	48	1	0	1.9493999999999998	0.06843582238278326	1.0	0.0	1.0	0.14183282718613455	3.6663157226602148	0.08010067840646651	0.09568959295612009	0.056347430715935336	0.028164693995381063	0.9689443784622523	0.9990036501327797	156.0	3.252189640632646	69.0	0.1590950015754973
539	Feb25-FISH2-3R4-rep3-cp190-100x_Position008_7_cmle.ics	49	1	0	1.083	2.8902539684697652	1.0	0.3634229110571259	1.0	0.2916962314675708	2.1807464809428607	0.4893926493543352	0.6168345868218155	0.4839411569935197	0.2981765290194409	0.7811743998449998	0.9986539725031147	108.0	2.0624735105730605	57.0	0.13142630564932387
540	Feb25-FISH2-3R4-rep3-cp190-100x_Position008_7_cmle.ics	50	1	0	1.5162	3.111141357199837	1.0	0.0	1.0	0.10959065544812598	1.8570561041280063	0.09126051527597795	0.189390278723451	0.09126051527597795	0.03295701640712513	0.9745094086498566	0.7443914089275199	160.0	3.154338473730745	63.0	0.1452606536124106
541	Feb25-FISH2-3R4-rep3-cp190-100x_Position008_7_cmle.ics	51	1	0	1.083	NA	0.0	0.0	1.0	0.1551403779550515	2.389501895187546	0.2638038725796377	0.4534041224234853	0.2638038725796377	0.03598532167395378	0.9073085908153252	0.8617363560888741	144.0	2.6329384365619766	64.0	0.14756637827292504
542	Feb25-FISH2-3R4-rep3-cp190-100x_Position008_7_cmle.ics	52	1	0	1.9493999999999998	0.5115479093783137	1.0	1.8889235943811362	1.0	0.2742122898068677	3.5435232713993203	0.9395162441271672	0.9775076924833448	0.9361195631697028	0.8561320081520343	0.4343487617283995	0.990528578521548	232.0	4.57613131179362	174.0	0.40119609092951497
543	Feb25-FISH2-3R4-rep3-cp190-100x_Position008_7_cmle.ics	53	1	0	1.2995999999999999	2.036061769672182	1.0	1.680857471850398	1.0	0.2839262842049886	2.382800430970223	0.8989102281494544	0.9470923343987656	0.8971605312465557	0.8354630497079246	0.4348284097925086	0.980748710209493	180.0	3.4140506021146724	121.0	0.27899268392224896
544	Feb25-FISH2-3R4-rep3-cp190-100x_Position008_7_cmle.ics	54	1	0	1.7328	NA	0.0	1.2611313899024936	1.0	0.25750700549579564	3.586158924007211	0.777752381423047	0.8356663660287377	0.7748983802616786	0.6953600859906843	0.5801618919226672	0.9821778571098556	188.0	3.7098584939596857	123.0	0.2836041332432778
545	Feb25-FISH2-3R4-rep3-cp190-100x_Position008_7_cmle.ics	55	1	0	0.8664	2.944800076940338	1.0	0.0	1.0	0.23032127625956297	1.8450752500956153	0.22113971588744352	0.3858288430486765	0.22113971588744352	0.02900088898564923	0.9082718598978347	0.9076641037646588	134.0	2.5030823723700135	70.0	0.1614007262360118
546	Feb25-FISH2-3R4-rep3-cp190-100x_Position008_7_cmle.ics	56	1	0	1.7328	3.751657807519124	1.0	2.5217947795858784	1.0	0.28000262648205904	2.953994952049693	0.9650338844617117	0.9844992384274078	0.9632237698947043	0.9357210657601377	0.3444101868254804	0.9906795691506491	240.0	4.614481466394017	185.0	0.426559062195174
547	Feb25-FISH2-3R4-rep3-cp190-100x_Position008_7_cmle.ics	57	1	0	1.2995999999999999	0.5576106455039811	1.0	0.7817319754002556	1.0	0.2714970799337216	2.8971973609728905	0.5993208959841594	0.6742195718086752	0.5978977167254501	0.5290359507456222	0.7229476138221611	0.965297736109836	134.0	2.596703367731693	76.0	0.1752350741990985
548	Feb25-FISH2-3R4-rep3-cp190-100x_Position008_7_cmle.ics	58	1	0	1.2995999999999999	2.6563961154293216	2.0	2.5991999999999997	1.0	0.21470822291877742	1.5027603646414565	0.991976842673517	0.9997673098223178	0.9908599298206424	0.9535596943381826	0.20773131712989928	0.9158123469477366	240.0	4.5208604710323375	162.0	0.37352739500334153
549	Feb25-FISH2-3R4-rep3-cp190-100x_Position008_7_cmle.ics	58	2	0	0.8664	1.5558936008722806	2.0	2.1310796765672957	1.0	0.3176904155016142	2.713104870875148	0.9075847690317297	0.9248201304926517	0.9049786390416887	0.8759645007864928	0.46766504149206306	0.9840640043031672	100.0	1.907097111770565	53.0	0.12220340700726606
550	Feb25-FISH2-3R4-rep3-cp190-100x_Position008_7_cmle.ics	60	1	0	1.2995999999999999	NA	0.0	0.10317500441073144	1.0	0.2800901754771584	2.277517216709156	0.2865546102994736	0.45545690685944396	0.2865546102994736	0.06631299734748011	0.8812065580194969	0.9732052178050024	204.0	3.8567745496817363	145.0	0.33433007577459584
551	Feb25-FISH2-3R4-rep3-cp190-100x_Position008_7_cmle.ics	61	1	0	1.5162	0.46275427622204685	1.0	0.8058225447605828	1.0	0.2955469651326335	2.867256768408354	0.6483697100719638	0.7428221340361891	0.6445864305386916	0.5340865341901857	0.6905189046955914	0.9962502409901884	192.0	3.7056283224194635	136.0	0.31357855382996574
552	Feb25-FISH2-3R4-rep3-cp190-100x_Position008_7_cmle.ics	62	1	0	1.7328	0.23046825251983968	1.0	1.80482546240828	1.0	0.28150518806062647	3.1231897542993514	0.9125943155793902	0.9555792466240227	0.9114097621560309	0.8621646457467353	0.35217048536468515	0.9906784504762945	198.0	3.8631198069920694	139.0	0.32049572781150915
553	Feb25-FISH2-3R4-rep3-cp190-100x_Position008_7_cmle.ics	63	1	0	1.2995999999999999	3.248948465445695	1.0	0.5097226605744432	1.0	0.2304380028023763	3.016189546960001	0.48210347487940397	0.5974937851170112	0.48210347487940397	0.36790938349919344	0.772340094267953	0.9007135637570214	144.0	2.726559431923657	78.0	0.17984652352012742
554	Feb25-FISH2-3R4-rep3-cp190-100x_Position008_7_cmle.ics	63	2	0	1.2995999999999999	0.33224686547606136	1.0	0.0	1.0	0.1959228515359414	3.8742381409440463	0.24254798513103856	0.3739567179183454	0.23853461241729726	0.02770396115990368	0.9101821753742454	0.8031233668067795	116.0	2.2178499093755555	52.0	0.1198976823467516
555	Feb25-FISH2-3R4-rep3-cp190-100x_Position008_7_cmle.ics	64	1	0	1.5162	0.5614095271236484	1.0	0.41270001764292574	1.0	0.2928237825597338	3.5406400321060376	0.4879309527196851	0.6164738148306224	0.48735397796430663	0.3356372804729612	0.7902835650739705	0.9860840035537336	184.0	3.597062421297809	127.0	0.29282703188533565
556	Feb25-FISH2-3R4-rep3-cp190-100x_Position008_7_cmle.ics	65	1	0	1.2995999999999999	0.2646564324656505	1.0	0.5963412819178956	1.0	0.27258798385801636	2.4807491345543506	0.5898574882766706	0.6977853898007034	0.5790134085580305	0.45734265093786636	0.782130738677662	0.9895017529615467	166.0	3.124587967579992	105.0	0.24210108935401767
557	Feb25-FISH2-3R4-rep3-cp190-100x_Position008_7_cmle.ics	66	1	0	1.2995999999999999	3.081169031901504	1.0	0.744005537498231	1.0	0.3161256321025793	2.6262909276529802	0.620469830444255	0.7171687032300843	0.620469830444255	0.5188358435161504	0.697447901058027	1.003660419556611	158.0	3.0160220664583375	105.0	0.24210108935401767
558	Feb25-FISH2-3R4-rep3-cp190-100x_Position008_7_cmle.ics	67	1	0	1.7328	2.3818994193940437	1.0	1.3412750573395087	1.0	0.280538720809492	2.637543214530522	0.723042959811789	0.797735988913597	0.7216120403493506	0.6246656353733604	0.6669569956348521	0.9967394356545173	256.0	4.948639512839429	204.0	0.47036783074494865
559	Feb25-FISH2-3R4-rep3-cp190-100x_Position008_7_cmle.ics	67	2	0	1.5162	0.36982383544976893	1.0	1.8177762540415314	1.0	0.268000903909552	3.0487784461635727	0.8276257694414902	0.8743320764446163	0.825775887073383	0.752168938734732	0.5850891302363624	0.9920160082146003	168.0	3.2629043748524	106.0	0.24440681401453213
560	Feb25-FISH2-3R4-rep3-cp190-100x_Position008_7_cmle.ics	68	1	0	1.2995999999999999	0.3977776617770755	1.0	2.3825999999999996	1.0	0.33269332524203793	2.7431547503011586	0.9904060611219886	0.9974248744360262	0.9868817570443518	0.9744785902783689	0.21410879593794727	1.0069135111662058	166.0	3.1948037141012517	116.0	0.2674640606196767
561	Feb25-FISH2-3R4-rep3-cp190-100x_Position008_7_cmle.ics	69	1	0	1.2995999999999999	NA	0.0	1.4751040190545512	1.0	0.30966363748412645	2.6649858574759273	0.8881160219905812	0.9310725334489349	0.8849238408638593	0.8292330883367159	0.42561246735716773	1.0005311695792916	154.0	2.9500364914773	100.0	0.23057246605144538
562	Feb25-FISH2-3R4-rep3-cp190-100x_Position008_7_cmle.ics	70	1	0	1.2995999999999999	NA	0.0	1.679567386804093	1.0	0.26182090496753924	3.0866881850862704	0.9456143587581045	0.972326182067366	0.9421880765378736	0.9035962785303885	0.4323950001926845	0.9791813713318798	138.0	2.6626889427127307	78.0	0.17984652352012742
563	Feb25-FISH2-3R4-rep3-cp190-100x_Position009_8_cmle.ics	1	1	0	1.5162	0.26889357521159885	1.0	0.0	1.0	0.30549004043139827	3.10873721196711	0.20450166403923628	0.3979984370157781	0.20450166403923628	0.02734211838258081	0.9173283881884676	0.9988030829752127	200.0	3.9078152189027975	147.0	0.33894152509562475
564	Feb25-FISH2-3R4-rep3-cp190-100x_Position009_8_cmle.ics	2	1	0	1.9493999999999998	0.7002615078817157	1.0	0.5097226605744432	1.0	0.30773534223211707	3.0209858137720436	0.4872110644017984	0.6292043599687739	0.4872110644017984	0.3061120550381351	0.7871113507025509	0.9969312238456932	272.0	5.32960805696568	234.0	0.5395395705603823
565	Feb25-FISH2-3R4-rep3-cp190-100x_Position009_8_cmle.ics	3	1	0	1.2995999999999999	0.3686736757005298	1.0	0.4883922886704704	1.0	0.2237876727085264	2.403932516849217	0.4859531189608264	0.5973618994929936	0.4859531189608264	0.35744329334374125	0.7706220534291495	0.9421561138863408	134.0	2.5732981188912727	69.0	0.1590950015754973
566	Feb25-FISH2-3R4-rep3-cp190-100x_Position009_8_cmle.ics	4	1	0	1.5162	1.0690144330644924	1.0	0.0	1.0	0.24638136777054712	2.5411204861351617	0.18698073382134997	0.34610915255759644	0.1847857816499753	0.02524475681501774	0.9430529842610943	0.9658456181321818	202.0	3.9525106308135265	134.0	0.30896710450893683
567	Feb25-FISH2-3R4-rep3-cp190-100x_Position009_8_cmle.ics	5	1	0	0.8664	NA	0.0	0.0	1.0	0.15420790385765074	1.4695252219355506	0.07404784248455124	0.2172477291640845	0.10669830196363121	0.0370062149193477	0.9552293473505252	0.9404984356782753	132.0	2.505197458140125	56.0	0.12912058098880944
568	Feb25-FISH2-3R4-rep3-cp190-100x_Position009_8_cmle.ics	6	1	0	1.5162	NA	0.0	2.04382171327147	1.0	0.27258798385801636	2.8536899356986236	0.9654179938750976	0.9837970884776371	0.9634611840892937	0.9252112564824808	0.30805814709732965	0.974960359843208	166.0	3.241614211782091	105.0	0.24210108935401767
569	Feb25-FISH2-3R4-rep3-cp190-100x_Position009_8_cmle.ics	7	1	0	1.2995999999999999	3.002459939523217	1.0	0.1459114905355603	1.0	0.2858448059506674	3.3454736027585077	0.2614134890075767	0.37637063718792696	0.2575183207055024	0.1305924729847224	0.899926961837294	0.9988250480081541	110.0	2.177384669005049	58.0	0.13373203030983835
570	Feb25-FISH2-3R4-rep3-cp190-100x_Position009_8_cmle.ics	7	2	0	1.083	6.640322035149276	1.0	0.0	1.0	0.14059317825919637	1.2273656823086896	0.09240094398211403	0.22182586014159733	0.0671171283070426	0.02333126319711837	0.9592119464159936	0.8273667262582242	184.0	3.503441425936129	88.0	0.20290377012527194
571	Feb25-FISH2-3R4-rep3-cp190-100x_Position009_8_cmle.ics	8	1	0	1.7328	0.21638755757342965	1.0	0.0	1.0	0.26520887130747955	3.0934833951557863	0.16120825306254505	0.324030500448536	0.16120825306254505	0.02690113089898381	0.9304930592153087	0.9809303046353267	178.0	3.4161656878847833	115.0	0.2651583359591622
572	Feb25-FISH2-3R4-rep3-cp190-100x_Position009_8_cmle.ics	9	1	0	1.5162	NA	0.0	0.5595020986366908	1.0	0.2659033223465699	3.1501534129450306	0.6097624134136078	0.7497127273904318	0.6060319155823137	0.42827895384217	0.7174879927760335	0.9833923478753226	186.0	3.5949473355276975	123.0	0.2836041332432778
573	Feb25-FISH2-3R4-rep3-cp190-100x_Position009_8_cmle.ics	10	1	0	1.2995999999999999	6.063204237835272	1.0	0.1459114905355603	1.0	0.26566364822117994	2.469303356029642	0.2943701293357221	0.43008084273966357	0.29021720551275315	0.13940149783807396	0.8819968071896666	0.9453865155218254	182.0	3.411935516344561	119.0	0.27438123460122005
574	Feb25-FISH2-3R4-rep3-cp190-100x_Position009_8_cmle.ics	12	1	0	1.5162	0.10005922384500332	1.0	0.20635000882146287	1.0	0.3062396383479829	3.1871542629044574	0.37447433868415103	0.5481347501695681	0.373592584218856	0.19286306428517597	0.8385794552300776	1.0069803043824253	186.0	3.6183525843681177	132.0	0.30435565518790797
575	Feb25-FISH2-3R4-rep3-cp190-100x_Position009_8_cmle.ics	13	1	0	1.5162	0.12914934407197734	1.0	1.2225574214657589	1.0	0.2659493000774543	2.697813286736607	0.76677558834208	0.8370713271941116	0.76444862527643	0.6702093716649613	0.5924819758770545	0.9920657256501677	188.0	3.6162374985980064	125.0	0.28821558256430674
576	Feb25-FISH2-3R4-rep3-cp190-100x_Position009_8_cmle.ics	14	1	0	1.7328	2.820438167715694	2.0	1.5897231072394298	1.0	0.16785190052669474	3.0100347236501346	0.8636185954612974	0.9212016972160824	0.8602639640087846	0.8057405420004122	0.48405660536190487	0.7895755800326087	218.0	4.169642433056838	124.0	0.28590985790379225
577	Feb25-FISH2-3R4-rep3-cp190-100x_Position009_8_cmle.ics	15	1	0	1.5162	3.9064438613635097	1.0	0.0	1.0	0.29451598412987623	2.6880765114818477	0.18991495345878256	0.3744726444786714	0.18991495345878256	0.02113514438566337	0.9237362439875476	0.9888882643174287	230.0	4.414409655680793	178.0	0.4104189895715728
578	Feb25-FISH2-3R4-rep3-cp190-100x_Position009_8_cmle.ics	16	1	0	2.166	0.291374755855183	1.0	0.0	1.0	0.11368899034403333	2.494780396135715	0.07475121359223301	0.16205097087378642	0.07475121359223301	0.025876820388349514	0.9660873928388573	0.9411882670642886	264.0	5.267852653524861	136.0	0.31357855382996574
579	Feb25-FISH2-3R4-rep3-cp190-100x_Position009_8_cmle.ics	17	1	0	1.5162	0.49388694566277147	1.0	0.0	1.0	0.245420723431564	2.6082500217785998	0.13884863222879976	0.30282970204613	0.13884863222879976	0.03013518049994678	0.9445747296705973	0.9654639717216618	190.0	3.6609329105087354	122.0	0.2812984085827634
580	Feb25-FISH2-3R4-rep3-cp190-100x_Position009_8_cmle.ics	18	1	0	1.7328	0.45815070741519653	1.0	0.9733510449106972	1.0	0.2848455727040962	3.2115703236208257	0.6479332645227881	0.7350337064155081	0.6458810437699577	0.5213043898977519	0.6902013608756524	0.99954768361774	248.0	4.840073611717773	196.0	0.451922033460833
581	Feb25-FISH2-3R4-rep3-cp190-100x_Position009_8_cmle.ics	18	2	0	0.8664	4.028746562215498	1.0	0.2918229810711206	1.0	0.33754049705226374	2.2134660423181307	0.2883349998387253	0.38495266587104476	0.288339031706609	0.186405347869561	0.8826263745514591	1.0183114203778776	98.0	1.8624016998598363	53.0	0.12220340700726606
582	Feb25-FISH2-3R4-rep3-cp190-100x_Position009_8_cmle.ics	20	1	0	1.7328	0.6696957631446495	1.0	1.1748605781810455	1.0	0.2390815856557147	2.5614140206739324	0.8443671745131232	0.9325654633908282	0.8415381799881045	0.6945295938753412	0.5534683746989182	0.9801348689666494	202.0	3.9291053819731063	132.0	0.30435565518790797
583	Feb25-FISH2-3R4-rep3-cp190-100x_Position009_8_cmle.ics	21	1	0	1.5162	0.4632224587503544	1.0	1.6261351280190972	1.0	0.2882878852715724	2.7133503374115224	0.8660030720479917	0.9150711771749254	0.8635962312986055	0.7899426712303915	0.48460745000362243	0.9872504418726702	222.0	4.282438505718717	167.0	0.3850560183059138
584	Feb25-FISH2-3R4-rep3-cp190-100x_Position009_8_cmle.ics	22	1	0	1.2995999999999999	0.4867960886762698	1.0	1.7672985383515813	1.0	0.2398035208677075	2.8828617453411534	0.8846740858505564	0.9193831478537361	0.8834721780604133	0.8409920508744038	0.40768647238082595	0.9761810959490096	154.0	2.9500364914772996	88.0	0.20290377012527194
585	Feb25-FISH2-3R4-rep3-cp190-100x_Position009_8_cmle.ics	23	1	0	1.083	NA	0.0	0.5595020986366908	1.0	0.3281041094588522	2.8054746637097034	0.6278689158365443	0.7479091225402389	0.6249436204074795	0.4561914457660537	0.6804793930675275	1.0008933596090135	128.0	2.4626171319995076	78.0	0.17984652352012742
586	Feb25-FISH2-3R4-rep3-cp190-100x_Position009_8_cmle.ics	24	1	0	1.5162	0.14561793633884618	1.0	1.0194453211488863	1.0	0.25446900494077324	3.074185791186803	0.7596982421773244	0.8274270352502319	0.7546029529753779	0.6681653832928697	0.608494003451421	0.9911266253447152	160.0	3.130933224890325	96.0	0.22134956740938755
587	Feb25-FISH2-3R4-rep3-cp190-100x_Position009_8_cmle.ics	25	1	0	1.7328	0.5033146388108892	1.0	1.0841098665386142	1.0	0.28215104633056787	3.1329530360633555	0.7216530980708565	0.7981343456321467	0.7206743074064031	0.6315944367654936	0.6278095047164098	0.9924636257482887	210.0	4.131292278456442	152.0	0.350470148398197
588	Feb25-FISH2-3R4-rep3-cp190-100x_Position009_8_cmle.ics	26	1	0	1.5162	0.4265680503429879	1.0	0.0	1.0	0.2577247513313282	2.717261531056832	0.20100352353798076	0.3960058269108657	0.20100352353798076	0.026653759478068154	0.915387061418613	0.95938718773566	192.0	3.7056283224194635	127.0	0.29282703188533565
589	Feb25-FISH2-3R4-rep3-cp190-100x_Position009_8_cmle.ics	27	1	0	1.083	0.36395227382798184	1.0	1.1926825638357912	1.0	0.2691776018381925	2.3855911484391465	0.7874291102010949	0.8468534076356933	0.7826867057879849	0.6781884578038586	0.6279049420334558	0.9649210907142428	126.0	2.4179217200887786	69.0	0.1590950015754973
590	Feb25-FISH2-3R4-rep3-cp190-100x_Position009_8_cmle.ics	28	1	0	1.2995999999999999	0.6757243605062208	1.0	0.32626801153583	1.0	0.2645999334001833	2.616014206952102	0.38113897983673833	0.5000407413443162	0.3765981718247678	0.25063334271618837	0.8482220921833392	0.9569703337273516	118.0	2.2625453212862836	62.0	0.14295492895189613
591	Feb25-FISH2-3R4-rep3-cp190-100x_Position009_8_cmle.ics	30	1	0	1.7328	0.3624202441856266	1.0	0.4773698211006071	1.0	0.2686201330949547	3.1583593915523065	0.5350507977467093	0.6670191839928933	0.5313634665143792	0.3540930786748169	0.7779451767118983	0.9823155813690696	204.0	3.997206042724255	142.0	0.3274129017930525
592	Feb25-FISH2-3R4-rep3-cp190-100x_Position009_8_cmle.ics	31	1	0	1.9493999999999998	0.41473945665185447	1.0	1.0298344167305078	1.0	0.155026885718709	1.821411853413808	0.7164446430181107	0.8192692227800574	0.7100484807154923	0.5495878943222302	0.6696544192815447	0.7492090245076897	362.0	6.896201864980498	255.0	0.5879597884311858
593	Feb25-FISH2-3R4-rep3-cp190-100x_Position009_8_cmle.ics	32	1	0	1.2995999999999999	0.9173873226856658	1.0	0.0	1.0	0.19949420146452762	2.261254560637498	0.17891653440388386	0.3589008962748576	0.17891653440388386	0.034182149192419006	0.9231648587925251	0.9219504793829338	160.0	3.037312229528646	85.0	0.19598659614372857
594	Feb25-FISH2-3R4-rep3-cp190-100x_Position009_8_cmle.ics	33	1	0	1.5162	0.43505899141427734	1.0	0.3720027687491155	1.0	0.281424134121645	2.6995672034619047	0.44185890762083935	0.5793347823704542	0.4385468227730187	0.2808331354606172	0.8023092348909098	0.9862172834883465	222.0	4.259033256878296	165.0	0.3804445689848849
595	Feb25-FISH2-3R4-rep3-cp190-100x_Position009_8_cmle.ics	35	1	0	0.8664	3.029467165684602	1.0	0.0	1.0	0.13296497832623966	1.4818796162945405	0.14424890636914556	0.280531364128908	0.11865393105108962	0.030039731909941005	0.9525128649958365	0.7668881136231157	132.0	2.3881712139380245	52.0	0.1198976823467516
596	Feb25-FISH2-3R4-rep3-cp190-100x_Position009_8_cmle.ics	36	1	0	1.5162	0.565835012126517	1.0	1.4199491695140265	1.0	0.2782095535066763	2.7941229120669346	0.7723401083682023	0.8350192920360118	0.7708459722458149	0.6736179240867917	0.6592765385875486	0.9918850726572835	168.0	3.23949912601198	108.0	0.24901826333556107
597	Feb25-FISH2-3R4-rep3-cp190-100x_Position009_8_cmle.ics	36	2	0	1.2995999999999999	3.647887852391897	3.0	0.0	1.0	0.19062874730665066	3.3478842074487845	0.13468718474941152	0.30598937118015956	0.13468718474941152	0.020564305053369432	0.9598989436538451	0.865191721277416	170.0	3.2607892890822887	91.0	0.20982094410681532
598	Feb25-FISH2-3R4-rep3-cp190-100x_Position009_8_cmle.ics	36	3	0	1.9493999999999998	4.385467291809397	3.0	0.0	1.0	0.14714250513556645	5.751434435110291	0.13468718474941152	0.2528262052755832	0.13468718474941152	0.020564305053369432	0.9459514424434495	0.8659183501440826	160.0	3.1543384737307445	73.0	0.16831790021755516
599	Feb25-FISH2-3R4-rep3-cp190-100x_Position009_8_cmle.ics	37	1	0	1.7328	1.5412135645361058	1.0	0.687545504971255	1.0	0.2837675482936341	2.3728565259060375	0.6059916093236468	0.7414136926548767	0.6011046209302443	0.42468333022006594	0.7009029935844382	0.9942153832651596	250.0	4.837958525947661	198.0	0.45653348278186184
600	Feb25-FISH2-3R4-rep3-cp190-100x_Position009_8_cmle.ics	38	1	0	1.7328	0.48442920537130274	1.0	0.20635000882146287	1.0	0.2627084134512298	3.0636391272674386	0.4015947736282078	0.5234749895681202	0.37048821197579807	0.16242762883371584	0.8291285779599838	0.9777368252429844	216.0	4.17175751882695	153.0	0.35277587305871144
601	Feb25-FISH2-3R4-rep3-cp190-100x_Position009_8_cmle.ics	39	1	0	1.2995999999999999	0.3838810024319885	1.0	0.10317500441073144	1.0	0.2991712012340393	3.0655356967034275	0.2954288794209743	0.4320042605615728	0.28584261588214155	0.11513782660027719	0.8749316584568332	1.0007511494127368	132.0	2.5754132046613845	78.0	0.17984652352012742
602	Feb25-FISH2-3R4-rep3-cp190-100x_Position009_8_cmle.ics	41	1	0	1.2995999999999999	6.162175597221783	1.0	0.0	1.0	0.15353964049482655	2.1646879829593364	0.08481351425064776	0.17954367243965635	0.08481351425064776	0.02946014591572344	0.9748771437614223	0.9162786579885756	146.0	2.841470590355645	65.0	0.14987210293343953
603	Feb25-FISH2-3R4-rep3-cp190-100x_Position009_8_cmle.ics	43	1	0	1.7328	0.5663454430320695	1.0	1.0161559471409798	1.0	0.26511107188097244	2.9382465558502435	0.7223577555677972	0.8057048012190847	0.7202400967254985	0.624841712155791	0.6123081676876766	0.9938114281809161	202.0	3.9291053819731063	139.0	0.32049572781150915
604	Feb25-FISH2-3R4-rep3-cp190-100x_Position009_8_cmle.ics	44	1	0	1.5162	0.44013988352411715	1.0	1.5233606843632503	1.0	0.28380753372595546	3.0427572544057337	0.8763548633162441	0.9175639956715332	0.8733568678930655	0.8187144098916109	0.47813562353086775	0.9863635241945711	172.0	3.3288899498334374	113.0	0.2605468866381333
605	Feb25-FISH2-3R4-rep3-cp190-100x_Position009_8_cmle.ics	45	1	0	1.5162	0.5120008473231156	1.0	0.10317500441073144	1.0	0.25640165807870735	3.1825816288647406	0.2678064962267366	0.4566450526653371	0.2678064962267366	0.09968831741513916	0.8954394171288498	0.9927116038239102	164.0	3.196918799871362	100.0	0.23057246605144538
606	Feb25-FISH2-3R4-rep3-cp190-100x_Position009_8_cmle.ics	46	1	0	2.166	0.6678893168859744	1.0	0.4332	1.0	0.28653205792368136	3.1169638230772603	0.7486601318122512	0.9028353015957981	0.744418052256532	0.32452577698972934	0.6820661575743433	0.9922057880374439	328.0	6.393837599742728	299.0	0.6894116734938217
607	Feb25-FISH2-3R4-rep3-cp190-100x_Position009_8_cmle.ics	47	1	0	1.5162	2.8730008601760204	1.0	0.0	1.0	0.1566098510631997	1.650921073506936	0.27824664919013536	0.5590613623476625	0.2676045921092639	0.03008538299078784	0.8779765375094786	0.7365751310702401	192.0	3.588602078217364	99.0	0.22826674139093092
608	Feb25-FISH2-3R4-rep3-cp190-100x_Position009_8_cmle.ics	48	1	0	1.5162	NA	0.0	1.3629884224218718	1.0	0.2910939842943082	2.5908309515428227	0.8521807260381301	0.9389544033054088	0.8492476444944452	0.7384535026216927	0.5388944098230285	0.9969238562802225	206.0	3.9482804592733043	150.0	0.3458586990771681
609	Feb25-FISH2-3R4-rep3-cp190-100x_Position009_8_cmle.ics	49	1	0	1.5162	0.7091595867112741	1.0	1.1961505589055579	1.0	0.26155533140608933	3.2352483425853142	0.811560682263319	0.8637097329803254	0.8068856234560003	0.7214649173744869	0.5899074224436752	0.992523197942674	164.0	3.1969187998713626	101.0	0.23287819071195984
610	Feb25-FISH2-3R4-rep3-cp190-100x_Position009_8_cmle.ics	50	1	0	1.083	2.8248799607720225	3.0	0.20635000882146287	1.0	0.23175683510088638	2.470457542019492	0.2831810430961934	0.4106824850993012	0.2831810430961934	0.1566992470064646	0.8475376191938051	0.9576562545889189	122.0	2.281720398586481	61.0	0.1406492042913817
611	Feb25-FISH2-3R4-rep3-cp190-100x_Position009_8_cmle.ics	50	2	0	1.5162	1.4368101316943205	3.0	1.8788873947202098	1.0	0.1032246961967606	1.9523663397383213	0.902577324461731	0.95151875234424	0.9032392275276029	0.8288681142381653	0.3051452362728214	0.4943594943812196	158.0	2.992616817617917	60.0	0.13834347963086724
612	Feb25-FISH2-3R4-rep3-cp190-100x_Position009_8_cmle.ics	50	3	0	1.2995999999999999	4.954407216989133	2.0	0.0	1.0	0.16234477181066315	1.9973342787704071	0.05786293563465472	0.19164300100546228	0.05786293563465472	0.02146614681010001	0.9723141033778868	0.8106977603077984	152.0	2.8351253330453114	71.0	0.16370645089652625
613	Feb25-FISH2-3R4-rep3-cp190-100x_Position009_8_cmle.ics	51	1	0	1.7328	0.36786592112319283	1.0	0.9755754663213545	1.0	0.2739999386659563	2.82265575456005	0.7262586332242821	0.8045294135465891	0.7218208530231431	0.6058933115230826	0.5937104866944886	0.9857438378111409	194.0	3.7269184854897723	133.0	0.3066613798484224
614	Feb25-FISH2-3R4-rep3-cp190-100x_Position009_8_cmle.ics	52	1	0	1.7328	0.30575429636584117	1.0	2.362701411156373	1.0	0.25414267969230475	2.8775202045436825	0.9539177783091005	0.979113001818026	0.9525147855586482	0.9166482458079389	0.2541814961176228	0.9487192326529466	274.0	5.233871975833889	215.0	0.4957308020106076
615	Feb25-FISH2-3R4-rep3-cp190-100x_Position009_8_cmle.ics	53	1	0	1.9493999999999998	0.5734803357310286	1.0	0.6190500264643886	1.0	0.2578847556396721	3.213191071345193	0.5641764087202163	0.7017692633851135	0.5613735607182779	0.40702143710662386	0.7352412942682314	0.9828206011186834	244.0	4.750682787896314	182.0	0.41964188821363063
616	Feb25-FISH2-3R4-rep3-cp190-100x_Position009_8_cmle.ics	54	1	0	1.2995999999999999	NA	0.0	0.0	1.0	0.2472031385421709	3.025734373494638	0.2923200134884505	0.5219819591974372	0.28636261451132466	0.03535098072275614	0.8894421877444743	0.9848528482437592	122.0	2.422151891629001	63.0	0.1452606536124106
617	Feb25-FISH2-3R4-rep3-cp190-100x_Position009_8_cmle.ics	55	1	0	1.2995999999999999	3.207427829439012	2.0	0.3916201927270152	1.0	0.2614318905481626	3.005338787289465	0.4213148368853126	0.5519879486856812	0.4213148368853126	0.3051284708599516	0.8197945010650873	0.9900277628777134	126.0	2.4179217200887786	68.0	0.15678927691498287
618	Feb25-FISH2-3R4-rep3-cp190-100x_Position009_8_cmle.ics	55	2	0	1.2995999999999999	2.787203399591756	2.0	0.0	1.0	0.2742869488096087	2.9131743641758425	0.19676657610908363	0.3262663873446395	0.15960588945065846	0.028436808326362622	0.9259714653316944	0.9924117224277074	124.0	2.3966315570184697	68.0	0.15678927691498287
619	Feb25-FISH2-3R4-rep3-cp190-100x_Position009_8_cmle.ics	56	1	0	1.2995999999999999	NA	0.0	0.8855353252102658	1.0	0.2786887442740712	2.879812196830413	0.8184271070477842	0.9036184487888315	0.8095737120418217	0.6492730579746805	0.6387485923074916	0.9872221741579896	134.0	2.573298118891273	77.0	0.17754079885961296
620	Feb25-FISH2-3R4-rep3-cp190-100x_Position009_8_cmle.ics	57	1	0	1.083	0.4696713971188854	1.0	1.8148458414482778	1.0	0.3308161431574219	2.247151161499143	0.9379420399879154	0.9702414613173856	0.9377716149323335	0.8850986528674015	0.3444454003197648	0.9629024847221421	172.0	3.2352689544717586	122.0	0.2812984085827634
621	Feb25-FISH2-3R4-rep3-cp190-100x_Position009_8_cmle.ics	58	1	0	1.2995999999999999	0.7214703678107312	1.0	0.0	1.0	0.1211456503975871	2.209420028505253	0.05526883661396326	0.14794834136055204	0.05526883661396326	0.02762621331342255	0.9718247382783048	0.9549799673616671	158.0	3.1096430618200164	65.0	0.14987210293343953
622	Feb25-FISH2-3R4-rep3-cp190-100x_Position009_8_cmle.ics	60	1	0	1.083	0.31925407560690167	1.0	0.3720027687491155	1.0	0.31588787659755735	2.4442556431130393	0.45589742367549274	0.5848923949569819	0.4437744782605242	0.30035669741096466	0.8102495545108824	0.9940675762301703	154.0	2.92663124263688	101.0	0.23287819071195984
623	Feb25-FISH2-3R4-rep3-cp190-100x_Position009_8_cmle.ics	61	1	0	1.7328	0.5788999195546403	1.0	1.0987399361686254	1.0	0.2891758034925718	2.9216043589975564	0.7445449944101141	0.8272975543553832	0.740245510014517	0.6160137716990473	0.6129555168192053	0.993327267510016	234.0	4.52720572834267	181.0	0.41733616355311615
624	Feb25-FISH2-3R4-rep3-cp190-100x_Position009_8_cmle.ics	62	1	0	1.5162	0.5790337456533997	1.0	0.42540144110901373	1.0	0.3159124829187753	3.6174021995912993	0.4641109909027197	0.5887239992651412	0.46395449318554505	0.30849782604258097	0.7854678248784674	1.0015404340155987	164.0	3.243729297552202	111.0	0.2559354373171044
625	Feb25-FISH2-3R4-rep3-cp190-100x_Position009_8_cmle.ics	63	1	0	1.7328	0.47271317643619054	1.0	2.483988337886634	1.0	0.27901972439384803	3.1100137826500083	0.9816906973473611	0.99311224660635	0.9793467851570087	0.9566342760324933	0.2484916361754787	0.9722281820469553	208.0	4.063191617705293	149.0	0.34355297441665367
626	Feb25-FISH2-3R4-rep3-cp190-100x_Position009_8_cmle.ics	64	1	0	1.7328	0.41550120639404114	1.0	0.1459114905355603	1.0	0.24810407087953565	3.313149161013963	0.3253709354940545	0.480080851660879	0.3253709354940545	0.14993072363113402	0.8473798471331991	0.9505709297773101	182.0	3.52896176054666	115.0	0.2651583359591622
627	Feb25-FISH2-3R4-rep3-cp190-100x_Position009_8_cmle.ics	65	1	0	1.7328	0.40736234032768015	1.0	0.5556144027286182	1.0	0.27820252774343723	3.0068648586568387	0.5364873293446372	0.6602629998382961	0.5331839497331886	0.38778904571600176	0.72218655761916	0.9567283219533366	230.0	4.484625402202053	173.0	0.3988903662690006
628	Feb25-FISH2-3R4-rep3-cp190-100x_Position009_8_cmle.ics	66	1	0	1.2995999999999999	0.4791470256642947	2.0	1.5233606843632503	1.0	0.26627900372109287	3.2382033059729207	0.8751221528978426	0.9163346613545816	0.8734871833421033	0.8254857926783432	0.47239374173882404	0.9943513889530209	124.0	2.42003680585889	67.0	0.15448355225446841
629	Feb25-FISH2-3R4-rep3-cp190-100x_Position009_8_cmle.ics	67	1	0	1.5162	0.3556963982495858	1.0	0.7610319551488771	1.0	0.30212160755784634	2.8960677713128384	0.6465783954761591	0.7700288623260128	0.6459208604710719	0.4973283314530139	0.6891658154027959	1.0028100895989112	198.0	3.839714558151649	144.0	0.33202435111408135
630	Feb25-FISH2-3R4-rep3-cp190-100x_Position009_8_cmle.ics	68	1	0	1.9493999999999998	0.35055007880902633	2.0	0.20635000882146287	1.0	0.27667343310680004	3.076964129712165	0.30585386633186107	0.47310345342988885	0.30585386633186107	0.14263614555074772	0.8687019229095038	0.9890805847811613	268.0	5.240217233144221	217.0	0.5003422513316366
631	Feb25-FISH2-3R4-rep3-cp190-100x_Position010_9_cmle.ics	1	1	0	1.5162	0.1772226550131966	1.0	2.159739739767424	1.0	0.25915367871038286	3.3669119576345543	0.9311600103882841	0.9702701394054908	0.930213620096928	0.8753758049819745	0.43969404849595867	0.9660113914650367	142.0	2.7754850153746076	81.0	0.18676369750167077
632	Feb25-FISH2-3R4-rep3-cp190-100x_Position010_9_cmle.ics	1	2	0	1.2995999999999999	5.731140554001987	1.0	0.687545504971255	1.0	0.24784233883680118	2.2704821740240915	0.5316380475308017	0.6471945030130426	0.5294371398764851	0.4090981120614141	0.7821879201243384	0.9090060048918377	150.0	2.8138351699750026	86.0	0.19829232080424306
633	Feb25-FISH2-3R4-rep3-cp190-100x_Position010_9_cmle.ics	2	1	0	1.083	0.31324548718785256	2.0	1.502250739874254	1.0	0.2965056235327329	1.7165697351938782	0.8799650186092863	0.9360403235100707	0.8771719308236219	0.7831357155931583	0.4939795577531007	0.996926650170181	202.0	3.765268640090168	147.0	0.33894152509562475
634	Feb25-FISH2-3R4-rep3-cp190-100x_Position010_9_cmle.ics	3	1	0	1.5162	0.4336972449050877	1.0	2.5991999999999997	1.0	0.2856748625464161	2.707058991555657	0.9768253350386477	0.9887150364232886	0.9700515764889062	0.9276730106211422	0.22661231617632402	0.996292593084304	220.0	4.214337844967567	164.0	0.3781388443243705
635	Feb25-FISH2-3R4-rep3-cp190-100x_Position010_9_cmle.ics	3	2	0	0.6497999999999999	5.2134311576595955	1.0	0.72222503087512	1.0	0.19573159503949286	1.2978032495207392	0.577545459600734	0.7010092865484068	0.5715467385864428	0.39975775732636376	0.7455166932818036	0.8902692590222319	206.0	3.6440122243478466	123.0	0.2836041332432778
636	Feb25-FISH2-3R4-rep3-cp190-100x_Position010_9_cmle.ics	4	1	0	1.2995999999999999	2.1394924501166948	1.0	0.7610319551488771	1.0	0.2664712578660205	3.602991398664195	0.5998698528614295	0.6742634033476737	0.5946928889049564	0.49390116047865223	0.7285521955935076	0.9945168987658742	110.0	2.1773846690050487	56.0	0.12912058098880944
637	Feb25-FISH2-3R4-rep3-cp190-100x_Position010_9_cmle.ics	5	1	0	1.5162	0.433911168923657	1.0	0.23070632344123612	1.0	0.2836296094149551	3.101810760344303	0.3887477378691842	0.5257816051991121	0.377069348238881	0.2168079662663921	0.8351426449219652	0.9877620531510033	170.0	3.2841945379227084	111.0	0.2559354373171044
638	Feb25-FISH2-3R4-rep3-cp190-100x_Position010_9_cmle.ics	6	1	0	1.5162	0.6161527840495161	2.0	1.1961505589055579	1.0	0.30692987816408457	2.617712039727039	0.721632268385134	0.819302582247924	0.7215454631883962	0.6013140653353781	0.6210132884682473	0.9972177396651118	246.0	4.701757204445364	201.0	0.4634506567634053
639	Feb25-FISH2-3R4-rep3-cp190-100x_Position010_9_cmle.ics	7	1	0	1.083	0.9950125847033494	1.0	0.3720027687491155	1.0	0.19899077326921458	2.075599959200371	0.41386627038537843	0.4969819298796602	0.3889250614721135	0.2930821849602059	0.8367210518284762	0.882080883356039	138.0	2.5924731961914707	68.0	0.15678927691498287
640	Feb25-FISH2-3R4-rep3-cp190-100x_Position010_9_cmle.ics	8	1	0	0.8664	0.39626235375687174	1.0	0.0	1.0	0.2664353631173921	2.675722625606723	0.19742726849370437	0.3339894032985089	0.19742726849370437	0.029668128179669444	0.9279549924321547	0.9312616691301552	102.0	1.9283872748408741	50.0	0.11528623302572269
641	Feb25-FISH2-3R4-rep3-cp190-100x_Position010_9_cmle.ics	9	1	0	1.9493999999999998	0.3080458912141717	1.0	0.0	1.0	0.23256944798819834	3.532697172851468	0.2865210442194992	0.46106553010122536	0.2835375599360682	0.027277570591369205	0.8775791199224318	0.9817693425052433	210.0	4.131292278456441	138.0	0.3181900031509946
642	Feb25-FISH2-3R4-rep3-cp190-100x_Position010_9_cmle.ics	10	1	0	1.5162	2.5916846727985505	1.0	0.8595614345612763	1.0	0.271362653552723	3.2691215671087437	0.6272975570554346	0.7326906056048175	0.6207490103875372	0.5111477332580378	0.6947255185609258	0.9825184917186643	162.0	3.152223387960634	101.0	0.23287819071195984
643	Feb25-FISH2-3R4-rep3-cp190-100x_Position010_9_cmle.ics	10	2	0	0.8664	4.684101534864313	1.0	2.166	1.0	0.17919518660776446	1.368574418904144	0.9572715474878233	0.9889011364932152	0.957206387819486	0.9141657118965264	0.2378016308885185	0.8445983430561441	130.0	2.343475802027296	59.0	0.13603775497035278
644	Feb25-FISH2-3R4-rep3-cp190-100x_Position010_9_cmle.ics	11	1	0	1.5162	0.329129331331942	1.0	0.20635000882146287	1.0	0.2865604583534133	2.667817691695198	0.35025249512903095	0.49180550585179	0.340590083104696	0.16750500351239944	0.850953413793883	0.9926075733432108	208.0	4.039786368864873	151.0	0.3481644237376825
645	Feb25-FISH2-3R4-rep3-cp190-100x_Position010_9_cmle.ics	12	1	0	1.2995999999999999	0.545185967750377	1.0	0.687545504971255	1.0	0.28013140511610374	2.6831389184596315	0.6163528980628447	0.6987864015613149	0.6111286295030554	0.4821411830880285	0.7106269740227914	0.9929808299552713	144.0	2.7499646807640765	86.0	0.19829232080424306
646	Feb25-FISH2-3R4-rep3-cp190-100x_Position010_9_cmle.ics	14	1	0	0.8664	4.225374495607988	1.0	0.2918229810711206	1.0	0.2515892116749826	1.3838069507184199	0.36231530266967743	0.5370242284923815	0.36231530266967743	0.21955842165578318	0.8537939734678375	0.8645085169746829	120.0	2.1902144889949127	62.0	0.14295492895189613
647	Feb25-FISH2-3R4-rep3-cp190-100x_Position010_9_cmle.ics	15	1	0	1.5162	0.5539949341730742	1.0	1.2944547249242173	1.0	0.3357969298917996	3.0213285192487387	0.814513354657844	0.8869813129945322	0.8123321060760217	0.7291774936136263	0.5481884644751616	1.0018544531861788	184.0	3.573657172457389	136.0	0.31357855382996574
648	Feb25-FISH2-3R4-rep3-cp190-100x_Position010_9_cmle.ics	16	1	0	1.2995999999999999	6.417419929860564	1.0	0.0	1.0	0.2742869488096087	2.8575962092839706	0.19654536805803305	0.38215007729813294	0.19654536805803305	0.03427874895944821	0.9310589841299813	0.9968925352372063	124.0	2.37322630817805	68.0	0.15678927691498287
649	Feb25-FISH2-3R4-rep3-cp190-100x_Position010_9_cmle.ics	17	1	0	1.083	3.9656548693617935	1.0	0.622541700711641	1.0	0.261512653717724	2.7274703107107667	0.5093254424270283	0.6013157894736842	0.5055274649505861	0.4100551597333946	0.7500157883073332	0.9978443166979946	104.0	1.996487935592023	51.0	0.11759195768623716
650	Feb25-FISH2-3R4-rep3-cp190-100x_Position010_9_cmle.ics	18	1	0	1.2995999999999999	3.102613697778282	1.0	0.10317500441073144	1.0	0.16013076715716856	2.6543668802834537	0.26957699285584075	0.49091571975451176	0.26957699285584075	0.0719971527530621	0.8530798873894215	0.7402492608561472	138.0	2.5456626985106303	61.0	0.1406492042913817
651	Feb25-FISH2-3R4-rep3-cp190-100x_Position010_9_cmle.ics	18	2	0	0.8664	1.962068868925475	1.0	0.9971598751598192	1.0	0.2469875885055565	1.9981703847235577	0.7583399161451054	0.8318735405689286	0.7569423345688765	0.6649319872568338	0.5848163190087484	0.9542254192908447	106.0	1.9475623521410719	51.0	0.11759195768623716
652	Feb25-FISH2-3R4-rep3-cp190-100x_Position010_9_cmle.ics	19	1	0	1.9493999999999998	3.223914262158907	1.0	0.0	1.0	0.08905649728652865	3.6934537194091934	0.07931509545365086	0.22885258807321393	0.07931509545365086	0.028931312733713837	0.9645899458509154	0.6110010192442158	196.0	3.6779929020388207	77.0	0.17754079885961296
653	Feb25-FISH2-3R4-rep3-cp190-100x_Position010_9_cmle.ics	20	1	0	1.9493999999999998	0.38595849317196423	1.0	1.5162	1.0	0.2904875554979341	2.7299783041205306	0.8925825864568077	0.9320886234452194	0.8674366894081399	0.7394419105873068	0.5102234655912506	1.0009269257475997	282.0	5.436058872317224	240.0	0.553373918523469
654	Feb25-FISH2-3R4-rep3-cp190-100x_Position010_9_cmle.ics	21	1	0	1.5162	0.5524583156618275	1.0	0.32626801153583	1.0	0.25979805419788793	3.6401344583473025	0.43635836253024646	0.554741349698871	0.4250307235491233	0.2524636088147962	0.8353011585200224	0.989844125241115	160.0	3.154338473730745	97.0	0.22365529206990203
655	Feb25-FISH2-3R4-rep3-cp190-100x_Position010_9_cmle.ics	22	1	0	0.8664	NA	0.0	0.0	1.0	0.11085065111522929	1.7199463781019075	0.09844721764809951	0.23101890284563356	0.09844721764809951	0.03504987683891074	0.9810157799761862	0.5359351032613902	156.0	2.877705659185929	61.0	0.1406492042913817
656	Feb25-FISH2-3R4-rep3-cp190-100x_Position010_9_cmle.ics	23	1	0	1.083	2.4270645674584617	1.0	1.663646957482313	1.0	0.32479912567250246	2.294295489535452	0.9000852949851331	0.9422226119397036	0.8992562596156146	0.8445558682152622	0.4666282792142875	0.996137178564489	174.0	3.256559117542067	123.0	0.2836041332432778
657	Feb25-FISH2-3R4-rep3-cp190-100x_Position010_9_cmle.ics	24	1	0	1.5162	0.20822488174972575	1.0	0.32626801153583	1.0	0.22699880965159783	3.055056354837651	0.4520209765622078	0.5961114061927241	0.4413830766123301	0.25738181981402375	0.7991164564964963	0.9514787881608849	182.0	3.4587460140254005	110.0	0.2536297126565899
658	Feb25-FISH2-3R4-rep3-cp190-100x_Position010_9_cmle.ics	25	1	0	1.5162	0.3897654631140603	1.0	2.1060474303189918	1.0	0.2903685290029938	2.9564731457995763	0.9586372112468562	0.9792422905150274	0.9507867092261648	0.9066002614621975	0.39767844208535597	0.9916443150511212	208.0	3.992975871184033	152.0	0.350470148398197
659	Feb25-FISH2-3R4-rep3-cp190-100x_Position010_9_cmle.ics	27	1	0	1.083	0.33947084609469236	1.0	0.1459114905355603	1.0	0.3082640887312631	2.5527773329801464	0.3521870839928303	0.4913784970807434	0.3408664479407973	0.16347312921248205	0.8641971996418129	1.0062517026759592	148.0	2.815950255745114	94.0	0.2167381180883587
660	Feb25-FISH2-3R4-rep3-cp190-100x_Position010_9_cmle.ics	31	1	0	1.083	NA	0.0	0.0	1.0	0.2696112908895111	3.1380081720471145	0.26618491876676925	0.4336965646656022	0.26618491876676925	0.03638623232539382	0.9019344068239425	0.9888340107695304	116.0	2.288065655896815	61.0	0.1406492042913817
661	Feb25-FISH2-3R4-rep3-cp190-100x_Position010_9_cmle.ics	32	1	0	1.5162	0.6820187924023905	1.0	0.5097226605744432	1.0	0.2761165418194154	3.212563769527031	0.48142798976714885	0.5978612419239604	0.48142798976714885	0.36772964377079026	0.7997435123416707	0.9782979982095499	160.0	3.0841227272094858	100.0	0.23057246605144538
662	Feb25-FISH2-3R4-rep3-cp190-100x_Position010_9_cmle.ics	33	1	0	1.2995999999999999	0.9379689262644784	1.0	0.32626801153583	1.0	0.19584997454351696	3.2552535389493915	0.42541364156116107	0.5496852053397991	0.42586138013693914	0.24401063551324617	0.8135761327586934	0.8840501480221006	136.0	2.547777784280742	66.0	0.15217782759395398
663	Feb25-FISH2-3R4-rep3-cp190-100x_Position010_9_cmle.ics	34	1	0	1.9493999999999998	0.36990281375600087	1.0	0.2918229810711206	1.0	0.19252978521615713	5.739138267294461	0.4149620651513499	0.5226985932169064	0.4149620651513499	0.2689167925968624	0.8321188788015594	0.9421093014806412	134.0	2.7137296119337924	64.0	0.14756637827292504
664	Feb25-FISH2-3R4-rep3-cp190-100x_Position010_9_cmle.ics	35	1	0	1.2995999999999999	0.5921617311392408	1.0	1.2061562705180378	1.0	0.2888539991204763	2.3794341115374107	0.852040686693825	0.9217941443005598	0.8505924301067983	0.7298577998356949	0.5429213453535695	0.9920807337910502	176.0	3.3246597782932152	118.0	0.27207550994070556
665	Feb25-FISH2-3R4-rep3-cp190-100x_Position010_9_cmle.ics	36	1	0	1.2995999999999999	0.30861146627964325	1.0	1.482693511411244	1.0	0.25075954422735086	2.6221256259209555	0.9024187425431144	0.9476842980584982	0.9005296648468852	0.8148342311724935	0.49326096567331207	0.983435247889909	140.0	2.683979105783039	78.0	0.17984652352012742
666	Feb25-FISH2-3R4-rep3-cp190-100x_Position010_9_cmle.ics	37	1	0	1.083	NA	0.0	0.0	1.0	0.2502942071637654	1.6917107206239743	0.16710172503262938	0.304805560360417	0.16710172503262938	0.027833252087493907	0.9307644282192195	0.9880923467328874	162.0	2.988386646077695	97.0	0.22365529206990203
667	Feb25-FISH2-3R4-rep3-cp190-100x_Position011_10_cmle.ics	1	1	0	1.2995999999999999	0.357534907319004	1.0	1.245083401423282	1.0	0.30350133109819233	2.6564062328786147	0.8425780821097392	0.9123004901031113	0.8399628679516484	0.7446722497828973	0.5190852978771857	1.0070742357956481	154.0	2.9500364914772996	99.0	0.22826674139093092
668	Feb25-FISH2-3R4-rep3-cp190-100x_Position011_10_cmle.ics	2	1	0	1.2995999999999999	NA	0.0	1.4020616472171954	1.0	0.32805406333564746	2.541053220935624	0.8189447034487017	0.8774089968816573	0.8170119485010343	0.7313501497421965	0.5781575603326428	1.0089640773607667	160.0	3.0373122295286463	109.0	0.25132398799607547
669	Feb25-FISH2-3R4-rep3-cp190-100x_Position011_10_cmle.ics	3	1	0	1.5162	4.296633589283904	1.0	0.1459114905355603	1.0	0.22786130242498676	2.847252240835048	0.32609167450375903	0.45206481878231064	0.32413286514821843	0.13562250627431122	0.8643360802058522	0.9102369231965611	166.0	3.171398465260831	96.0	0.22134956740938755
670	Feb25-FISH2-3R4-rep3-cp190-100x_Position011_10_cmle.ics	5	1	0	1.5162	3.0315759252369934	1.0	0.3777847188762272	1.0	0.2617993877991494	2.6587425364657635	0.4813974384356487	0.6346268065729559	0.47795562188751656	0.3036755859464234	0.7721259767401261	0.9741433392022474	192.0	3.729033571259883	128.0	0.2951327565458501
671	Feb25-FISH2-3R4-rep3-cp190-100x_Position011_10_cmle.ics	6	1	0	1.5162	0.8825009930145439	1.0	0.5963412819178956	1.0	0.1603961742173836	3.8213824646492505	0.5806883188780217	0.6641831211170572	0.5804653380082426	0.4338669496217014	0.7298816752311322	0.6580935252410943	124.0	2.3732263081780496	52.0	0.1198976823467516
672	Feb25-FISH2-3R4-rep3-cp190-100x_Position011_10_cmle.ics	6	2	0	1.083	4.883386153839054	1.0	0.0	1.0	0.235411739881758	2.4459780787408714	0.08100356769391646	0.19548886633450205	0.08100356769391646	0.028603063295811037	0.9556330311250794	0.9644716548496161	116.0	2.217849909375555	57.0	0.13142630564932387
673	Feb25-FISH2-3R4-rep3-cp190-100x_Position011_10_cmle.ics	7	1	0	1.083	0.19925748400544416	1.0	0.10317500441073144	1.0	0.30518905992860607	2.7976908382882897	0.2597910105926138	0.39425279129687946	0.2597910105926138	0.08819066704838248	0.8903919300156465	1.0095591402901702	122.0	2.351936145107741	70.0	0.1614007262360118
674	Feb25-FISH2-3R4-rep3-cp190-100x_Position011_10_cmle.ics	8	1	0	1.2995999999999999	NA	0.0	0.9479040472602467	1.0	0.24788330463852598	3.1099304021442262	0.776261803057554	0.8438062050359713	0.7715686825539568	0.6756618142985612	0.5642325359713375	0.9548941487350354	132.0	2.5286027069805446	71.0	0.16370645089652625
675	Feb25-FISH2-3R4-rep3-cp190-100x_Position011_10_cmle.ics	9	1	0	1.7328	4.6331996695341955	1.0	1.6264911537593718	1.0	0.21470822291877742	2.844148466356999	0.8899257167413592	0.941491190373872	0.8886303640493585	0.814718521701762	0.43621017880788904	0.9855044970086689	240.0	4.614481466394016	162.0	0.37352739500334153
676	Feb25-FISH2-3R4-rep3-cp190-100x_Position011_10_cmle.ics	10	1	0	1.083	NA	0.0	1.2381000529287771	1.0	0.30298345828103923	2.708327713642231	0.8763681751264162	0.9252544325673686	0.8763681751264162	0.8201609806055175	0.4621813556359048	0.980802870998863	114.0	2.1731544974648265	63.0	0.1452606536124106
677	Feb25-FISH2-3R4-rep3-cp190-100x_Position011_10_cmle.ics	11	1	0	2.166	0.4932903909089635	1.0	0.0	1.0	0.22483932454617137	2.7027792878186667	0.12967682669926717	0.2765794326682	0.12967682669926717	0.019988534565522194	0.9494043381439558	0.9689866389438352	342.0	6.6364897365965705	282.0	0.650214354265076
678	Feb25-FISH2-3R4-rep3-cp190-100x_Position011_10_cmle.ics	12	1	0	1.5162	0.42344758263953836	1.0	1.1926825638357912	1.0	0.3212041344475795	3.1103424979179977	0.8202584578507874	0.9072437241900395	0.8167867331917721	0.6820961921759181	0.625802918655836	0.9968344424728697	202.0	3.9291053819731068	153.0	0.35277587305871144
679	Feb25-FISH2-3R4-rep3-cp190-100x_Position011_10_cmle.ics	13	1	0	0.8664	2.281153151703798	1.0	0.0	1.0	0.07926198105603313	1.355133871505242	0.05601915289987837	0.14507859771212145	0.05601915289987837	0.028001878339055597	0.9837814248462171	0.6534377561370395	182.0	3.5055565117062404	65.0	0.14987210293343953
680	Feb25-FISH2-3R4-rep3-cp190-100x_Position011_10_cmle.ics	14	1	0	2.5991999999999997	4.492055105089247	1.0	0.0	1.0	0.17970878837322632	3.8262664820710413	0.1279406535863206	0.28181142321492064	0.1279406535863206	0.019403949962827682	0.9627703481080444	0.8475109631890764	296.0	5.795737253373164	203.0	0.4680621060844342
681	Feb25-FISH2-3R4-rep3-cp190-100x_Position011_10_cmle.ics	15	1	0	1.7328	0.5168073942812471	1.0	1.482302948152367	1.0	0.28506183420143066	3.2450375874722774	0.8421945542749782	0.9010929306525336	0.8405961694848715	0.774175569950366	0.5184163795208425	0.9671693722249609	200.0	3.9312204677432177	142.0	0.3274129017930525
682	Feb25-FISH2-3R4-rep3-cp190-100x_Position011_10_cmle.ics	16	1	0	1.7328	2.512372436630668	1.0	0.0	1.0	0.20721474233587103	3.14770427210987	0.11155587636984055	0.2972672455906264	0.11155587636984055	0.028224365844944622	0.947990218671231	0.9130780071393803	214.0	4.19727785343748	134.0	0.30896710450893683
683	Feb25-FISH2-3R4-rep3-cp190-100x_Position011_10_cmle.ics	17	1	0	1.2995999999999999	4.053795347339703	1.0	0.0	1.0	0.19006635554218249	1.9524779764362417	0.15296659883470434	0.3136057217475458	0.149367306761764	0.026013668029934444	0.9461073086496024	0.849703674899878	180.0	3.3204296067529926	99.0	0.22826674139093092
684	Feb25-FISH2-3R4-rep3-cp190-100x_Position011_10_cmle.ics	18	1	0	0.8664	0.5916070099570039	1.0	0.0	1.0	0.20822445331309947	1.6537196342258564	0.09875328083989501	0.26828437310720776	0.09875328083989501	0.03514284272158288	0.9379342319294993	0.90385644659416	118.0	2.145519077084184	55.0	0.12681485632829495
685	Feb25-FISH2-3R4-rep3-cp190-100x_Position011_10_cmle.ics	19	1	0	1.7328	0.4287715725169438	1.0	0.2918229810711206	1.0	0.30212160755784634	3.309049037323022	0.37810935006328766	0.5275301304276044	0.37372736778383137	0.21026291893676738	0.8392856262081863	0.9922613983314138	198.0	3.863119806992069	144.0	0.33202435111408135
686	Feb25-FISH2-3R4-rep3-cp190-100x_Position011_10_cmle.ics	20	1	0	1.5162	0.24073576471552618	1.0	0.0	1.0	0.21225426842926715	4.115103033269793	0.19006038207277082	0.3505218364478684	0.19006038207277082	0.03571521524126802	0.9291099579292098	0.9362806285927886	148.0	2.8861660022663735	78.0	0.17984652352012742
687	Feb25-FISH2-3R4-rep3-cp190-100x_Position011_10_cmle.ics	21	1	0	1.5162	2.7780747757544986	1.0	0.3720027687491155	1.0	0.2674963867219857	2.331238665736886	0.4435775402460274	0.5683824868013836	0.44077527242464437	0.2821220514420951	0.8123528195204567	0.9885134701986067	210.0	4.014266034254343	148.0	0.3412472497561391
688	Feb25-FISH2-3R4-rep3-cp190-100x_Position011_10_cmle.ics	22	1	0	1.2995999999999999	0.24162525355968875	1.0	0.10317500441073144	1.0	0.28877185231211383	2.290420046575316	0.2979030910609858	0.4496365914786967	0.25548036758563075	0.06819131161236425	0.886996386649505	0.9725250180416614	178.0	3.3927604390443635	120.0	0.2766869592617345
689	Feb25-FISH2-3R4-rep3-cp190-100x_Position011_10_cmle.ics	24	1	0	1.083	2.2328320004381292	1.0	2.0557473992337476	1.0	0.21986122026882807	2.1146079813226213	0.9893515627567621	0.9987018108916423	0.9877740164985046	0.9550563644131856	0.23509751586559657	0.8933431859902803	150.0	2.7670246722941623	81.0	0.18676369750167077
690	Feb25-FISH2-3R4-rep3-cp190-100x_Position011_10_cmle.ics	25	1	0	1.083	0.9351426729678444	1.0	1.1696425475498735	1.0	0.2786887442740712	2.609472655844924	0.9065088908461941	0.963957926447874	0.8944076385963569	0.7795542450120629	0.5532350449984066	0.9882328857794583	134.0	2.5498928700508534	77.0	0.17754079885961296
691	Feb25-FISH2-3R4-rep3-cp190-100x_Position011_10_cmle.ics	26	1	0	1.9493999999999998	0.2539215790982523	1.0	1.5162	1.0	0.29060384059697847	2.3826320632821947	0.9216134858518964	0.9856895262072866	0.9198730228230529	0.7347344608030941	0.5130712621020569	0.9969380599835888	308.0	5.87666773411418	274.0	0.6317685569809603
692	Feb25-FISH2-3R4-rep3-cp190-100x_Position011_10_cmle.ics	27	1	0	1.2995999999999999	0.4684471119716315	1.0	0.10317500441073144	1.0	0.3654657640671883	2.866454995420317	0.30650668384602997	0.442450475116766	0.30650668384602997	0.09718553712353036	0.8655532275465838	1.007011323786409	170.0	3.2841945379227093	126.0	0.2905213072248212
693	Feb25-FISH2-3R4-rep3-cp190-100x_Position011_10_cmle.ics	28	1	0	1.9493999999999998	0.245813589404426	1.0	0.0	1.0	0.11653882782754728	2.5635837015944443	0.07759220114590866	0.2025956778105357	0.07759220114590866	0.027535183846025477	0.9505359205821066	0.9415323447735883	272.0	5.399823803486938	144.0	0.33202435111408135
694	Feb25-FISH2-3R4-rep3-cp190-100x_Position011_10_cmle.ics	29	1	0	1.2995999999999999	0.2760315752781566	1.0	0.0	1.0	0.2696112908895111	3.858772291373549	0.26383545427641314	0.47694090953931145	0.26383545427641314	0.03614646016244122	0.8908531885563963	0.9946941108381708	116.0	2.288065655896815	61.0	0.1406492042913817
695	Feb25-FISH2-3R4-rep3-cp190-100x_Position011_10_cmle.ics	30	1	0	1.9493999999999998	4.729887947698734	1.0	0.0	1.0	0.1359342975110968	4.901401348153476	0.1462243002626017	0.27597922477189757	0.10050482406852099	0.0253955037468776	0.954936144664665	0.8045848300142464	208.0	4.0163811200244535	104.0	0.2397953646935032
696	Feb25-FISH2-3R4-rep3-cp190-100x_Position011_10_cmle.ics	30	2	0	1.7328	5.528538104639729	1.0	0.0	1.0	0.11144868632326706	3.9073561213965067	0.05080265280098752	0.15789289810938437	0.05080265280098752	0.0253955037468776	0.982040901404515	0.8159966870110482	140.0	2.7307896034638786	52.0	0.1198976823467516
697	Feb25-FISH2-3R4-rep3-cp190-100x_Position011_10_cmle.ics	33	1	0	1.5162	0.5704847354069165	1.0	2.8158	1.0	0.2837493997674514	2.5820609637667546	0.9952351439407293	0.9997668745842123	0.994336758192084	0.9817650436968005	0.12466938607793178	0.9909088384067569	232.0	4.459105067591521	177.0	0.40811326491105837
698	Feb25-FISH2-3R4-rep3-cp190-100x_Position011_10_cmle.ics	34	1	0	1.083	3.2426840051671064	1.0	1.5162	1.0	0.2898016182361211	1.8445253655219884	0.8446414329331492	0.921242081519505	0.8446414329331492	0.7247284966920691	0.5918343128258872	1.0028790381723252	112.0	2.081648587873258	60.0	0.13834347963086724
699	Feb25-FISH2-3R4-rep3-cp190-100x_Position011_10_cmle.ics	34	2	0	1.7328	1.7576907144699205	1.0	0.5963412819178956	1.0	0.2948112336122406	2.960506246867681	0.5269324957223517	0.646116387170217	0.5240795589893859	0.3513222940141031	0.7664878563835894	0.9901713009979728	268.0	5.170001486622963	224.0	0.5164823239552377
700	Feb25-FISH2-3R4-rep3-cp190-100x_Position011_10_cmle.ics	35	1	0	1.7328	0.8964316174281134	1.0	1.3278306771583712	1.0	0.2642750852621178	3.000708684723936	0.7554453909460567	0.844233135253517	0.7549438773853464	0.6377177885777581	0.5900618554817533	0.9859156650360128	262.0	5.035915250890775	205.0	0.472673555405463
701	Feb25-FISH2-3R4-rep3-cp190-100x_Position011_10_cmle.ics	35	2	0	1.5162	5.019620564536025	1.0	2.5884534995768287	1.0	0.22030874087769353	3.403465960194516	0.938800913548443	0.9570628623796277	0.938800913548443	0.9155508891943672	0.37629169058505996	0.9307571567282652	136.0	2.6648040284828416	70.0	0.1614007262360118
702	Feb25-FISH2-3R4-rep3-cp190-100x_Position011_10_cmle.ics	36	1	0	2.3826	3.2921827199022093	1.0	1.7307810795238614	1.0	0.1563391591230961	5.660321985812908	0.8818558865541157	0.9248225973921673	0.8801750793077139	0.8255144245386384	0.4283316752530953	0.8480573936520432	228.0	4.463335239131743	128.0	0.2951327565458501
703	Feb25-FISH2-3R4-rep3-cp190-100x_Position011_10_cmle.ics	37	1	0	1.083	NA	0.0	1.1237506284984224	1.0	0.22801882163151724	2.841203634256321	0.8455600554483433	0.9473852300834443	0.8412791171753962	0.7540499035090104	0.5465094775985367	0.874806479401797	124.0	2.2796053128163702	62.0	0.14295492895189613
704	Feb25-FISH2-3R4-rep3-cp190-100x_Position011_10_cmle.ics	38	1	0	1.5162	0.5354913705848778	1.0	0.0	1.0	0.17845008011093177	2.763658948863554	0.054489801675741245	0.18885237114565406	0.07710102406409569	0.02723784805484244	0.98723298790371	0.9416839768983326	136.0	2.664804028482841	63.0	0.1452606536124106
705	Feb25-FISH2-3R4-rep3-cp190-100x_Position011_10_cmle.ics	38	2	0	1.2995999999999999	2.0662058015009195	1.0	1.7941989459020498	1.0	0.3212746795803097	3.4060905362977683	0.8933760261799306	0.9221090642367478	0.8912108217902784	0.8542295539820013	0.48050619069068135	0.9598747630536472	130.0	2.5541230415910756	79.0	0.18215224818064185
706	Feb25-FISH2-3R4-rep3-cp190-100x_Position011_10_cmle.ics	39	1	0	1.5162	4.080704371657587	1.0	1.7793044848480133	1.0	0.3320415815270581	2.766550606286828	0.8889820925158077	0.932760661934518	0.8767977829334721	0.8220453712896255	0.4558342079794235	0.9907160855653252	230.0	4.414409655680793	189.0	0.43578196083723186
707	Feb25-FISH2-3R4-rep3-cp190-100x_Position011_10_cmle.ics	40	1	0	0.6497999999999999	NA	0.0	0.0	1.0	0.23157980616031013	1.4674004848393192	0.09845607964459041	0.3056757034148058	0.14405524683664941	0.036537982200196474	0.9340668013387284	0.9199031043674152	126.0	2.254084978205839	64.0	0.14756637827292504
708	Feb25-FISH2-3R4-rep3-cp190-100x_Position011_10_cmle.ics	43	1	0	1.7328	0.44226687789453484	1.0	0.7252201245704302	1.0	0.23846533157715108	3.2674307821943054	0.6174484322115078	0.7008828788556102	0.6156762883964493	0.49079203652851394	0.6962649471160628	0.9084152504449272	196.0	3.8184243950813404	126.0	0.2905213072248212
709	Feb25-FISH2-3R4-rep3-cp190-100x_Position011_10_cmle.ics	44	1	0	0.6497999999999999	3.8850054862239696	1.0	0.0	1.0	0.27481492814606734	1.5623271730149129	0.17795287621001626	0.3585849767000251	0.17795287621001626	0.031059357640973034	0.9405309205986786	0.9834196538950392	114.0	2.0327230044223072	60.0	0.13834347963086724
710	Feb25-FISH2-3R4-rep3-cp190-100x_Position011_10_cmle.ics	45	1	0	1.5162	0.39025599444274617	1.0	0.0	1.0	0.22012003916625084	2.4622440773561234	0.07737291311634222	0.3155198382112729	0.13707493335407547	0.027895827293362277	0.9684621814019826	0.9277267706783735	218.0	4.169642433056839	142.0	0.3274129017930525
711	Feb25-FISH2-3R4-rep3-cp190-100x_Position011_10_cmle.ics	47	1	0	1.2995999999999999	0.49321014330658774	1.0	2.303972196436518	1.0	0.2607220240633505	2.333636206543249	0.9775749815383156	0.9916668360399179	0.9738081204311565	0.9472842692899196	0.4275885593418216	0.9823742021707692	162.0	3.0351971437585346	99.0	0.22826674139093092
712	Feb25-FISH2-3R4-rep3-cp190-100x_Position011_10_cmle.ics	48	1	0	1.5162	0.3762795243642379	1.0	1.5046059768529831	1.0	0.28338322808811234	2.860328226442197	0.8773427540752393	0.9323042393338578	0.8755865361143508	0.7789843771189888	0.519819355734395	0.9940709782225473	206.0	3.971685708113724	148.0	0.3412472497561391
713	Feb25-FISH2-3R4-rep3-cp190-100x_Position011_10_cmle.ics	50	1	0	1.7328	5.282548625468432	1.0	1.2269033092775323	1.0	0.28215104633056787	2.8211489669279985	0.7744853461795514	0.8451968952031815	0.7758484922677854	0.6976528741869098	0.5354535290484848	0.9824162136557276	210.0	4.084481780775602	152.0	0.350470148398197
714	Feb25-FISH2-3R4-rep3-cp190-100x_Position011_10_cmle.ics	51	1	0	1.2995999999999999	3.9612407005735593	1.0	0.0	1.0	0.2645999334001833	3.788323204152264	0.10319734314459675	0.25921433920489695	0.10319734314459675	0.03640966366033927	0.9402123762183902	0.9869542059672964	118.0	2.3561663166479634	62.0	0.14295492895189613
715	Feb25-FISH2-3R4-rep3-cp190-100x_Position011_10_cmle.ics	52	1	0	1.7328	0.2102554731652075	1.0	0.0	1.0	0.2815050773259216	3.247306985343845	0.19248774470019153	0.36047787553160404	0.18922182904262572	0.027309028341395317	0.9263842272750529	0.9966818095558171	212.0	4.175987690367171	154.0	0.3550815977192259
716	Feb25-FISH2-3R4-rep3-cp190-100x_Position011_10_cmle.ics	53	1	0	1.5162	0.25771748108947173	1.0	0.8318234787411565	1.0	0.2596531355846011	2.9956528840502177	0.6439409452719886	0.7380321696337153	0.6409221521286785	0.5277702546487433	0.6754737080127327	0.9927040647274292	214.0	4.15046735575664	150.0	0.3458586990771681
717	Feb25-FISH2-3R4-rep3-cp190-100x_Position011_10_cmle.ics	54	1	0	1.5162	0.7227735702309324	1.0	0.9971598751598192	1.0	0.319251162074464	2.7094360466041802	0.7092226828635395	0.7969929576189873	0.7050527725980774	0.5975704690696454	0.6579256448085088	0.9993349048129844	212.0	4.058961446165071	164.0	0.3781388443243705
718	Feb25-FISH2-3R4-rep3-cp190-100x_Position011_10_cmle.ics	55	1	0	1.2995999999999999	NA	0.0	0.5158750220536572	1.0	0.27024452934105747	2.5720537811784943	0.5375013798867704	0.6521896831779975	0.5363107347305672	0.3812981974736244	0.7559048681659216	0.9848572792301477	186.0	3.548136837846858	124.0	0.28590985790379225
719	Feb25-FISH2-3R4-rep3-cp190-100x_Position011_10_cmle.ics	56	1	0	1.9493999999999998	0.38757662855320035	1.0	0.9018655279647406	1.0	0.24581849238479805	3.7870457569213203	0.6912942322259495	0.7753050265122822	0.6863231793095985	0.551536630234823	0.6461873799093362	0.9712940075714925	216.0	4.265378514188628	148.0	0.3412472497561391
720	Feb25-FISH2-3R4-rep3-cp190-100x_Position011_10_cmle.ics	57	1	0	1.5162	0.2260256793982373	1.0	0.0	1.0	0.23377330537713772	3.536406832348354	0.20238630534322138	0.3496716296920222	0.20238630534322138	0.02679210391321144	0.9196489242412275	0.9679800488131125	168.0	3.2629043748523996	99.0	0.22826674139093092
721	Feb25-FISH2-3R4-rep3-cp190-100x_Position011_10_cmle.ics	57	2	0	1.083	1.6043460954022004	1.0	0.2991586303963464	1.0	0.257039398930074	2.9126088117196427	0.32379782268636675	0.443442410117732	0.34064382112842856	0.22389028568533448	0.8702517905417593	0.9785123405646955	110.0	2.0603584248029496	55.0	0.12681485632829495
722	Feb25-FISH2-3R4-rep3-cp190-100x_Position011_10_cmle.ics	58	1	0	1.5162	3.180188238561564	1.0	1.895909896982456	1.0	0.28380753372595546	2.8806584266929756	0.9591598086797496	0.986917071112049	0.9577090806780615	0.9086129281845677	0.3698741732946665	0.9978116278091294	172.0	3.3054847009930173	113.0	0.2605468866381333
723	Feb25-FISH2-3R4-rep3-cp190-100x_Position012_11_cmle.ics	1	1	0	1.083	0.4588324959232613	1.0	0.20635000882146287	1.0	0.2782095535066763	1.797442190856431	0.36047121812471006	0.542414194343253	0.3609655560541186	0.1939629931020846	0.8531274882997811	0.9752290607149023	168.0	3.0522571352886216	108.0	0.24901826333556107
724	Feb25-FISH2-3R4-rep3-cp190-100x_Position012_11_cmle.ics	3	1	0	2.166	0.45750884975050504	1.0	0.0	1.0	0.18285074411304972	3.99008052322215	0.17650850873404808	0.36833211288232975	0.19047797868278915	0.02650569230865519	0.9195730730885466	0.9514440114459115	222.0	4.376059501080395	133.0	0.3066613798484224
725	Feb25-FISH2-3R4-rep3-cp190-100x_Position012_11_cmle.ics	4	1	0	1.2995999999999999	NA	0.0	0.0	1.0	0.17903861258425513	2.8676702024776612	0.06771771297378704	0.2327414615651954	0.09524712226048676	0.03384832496077007	0.9608311394259462	0.8770219362681542	118.0	2.2859505701267038	51.0	0.11759195768623716
726	Feb25-FISH2-3R4-rep3-cp190-100x_Position012_11_cmle.ics	5	1	0	1.2995999999999999	0.36283722901447435	1.0	1.5490250415242273	1.0	0.3033909273354146	2.8635213567261113	0.88708346376028	0.9312875273896588	0.8829714578412681	0.7963240943627102	0.49308729640004445	0.9520610079851526	178.0	3.439570936725203	123.0	0.2836041332432778
727	Feb25-FISH2-3R4-rep3-cp190-100x_Position012_11_cmle.ics	7	1	0	1.2995999999999999	0.32484517501210125	1.0	0.0	1.0	0.26934491625739937	2.0360692943390344	0.20850164219109818	0.44436774294451065	0.20850164219109818	0.025288124989887986	0.920121805545092	0.9599176947205886	244.0	4.563440797172957	186.0	0.42886478685568846
728	Feb25-FISH2-3R4-rep3-cp190-100x_Position012_11_cmle.ics	9	1	0	2.166	0.1512999544734239	1.0	1.895909896982456	1.0	0.2866250196398508	2.9455349030016227	0.8686944579589474	0.9261718100469895	0.8666775466968845	0.7804261071457165	0.5448733365676685	0.9865056493396919	346.0	6.632259565056349	324.0	0.7470547900066831
729	Feb25-FISH2-3R4-rep3-cp190-100x_Position012_11_cmle.ics	10	1	0	1.083	5.640773413373476	2.0	0.10317500441073144	1.0	0.2522425781034317	2.083554728239248	0.2303134217904754	0.3471143723746886	0.22005711843737297	0.05892162891777238	0.9038494395771025	0.9716635701008011	130.0	2.483907295069816	70.0	0.1614007262360118
730	Feb25-FISH2-3R4-rep3-cp190-100x_Position012_11_cmle.ics	10	2	0	1.2995999999999999	2.6911332346234556	2.0	0.0	1.0	0.2349147765947995	3.6576784848226866	0.18715669004909266	0.3471143723746886	0.18715669004909266	0.02432484547794999	0.9340031245632232	0.9619759474799562	128.0	2.439211883159087	66.0	0.15217782759395398
731	Feb25-FISH2-3R4-rep3-cp190-100x_Position012_11_cmle.ics	10	3	0	1.083	0.28471988152420397	2.0	0.10317500441073144	1.0	0.17943728809452122	2.504969333231196	0.2624373312765137	0.426850877101552	0.2624373312765137	0.08276440729198153	0.8902609007216606	0.7889484376429959	124.0	2.30301056165679	55.0	0.12681485632829495
732	Feb25-FISH2-3R4-rep3-cp190-100x_Position012_11_cmle.ics	11	1	0	1.083	NA	0.0	0.5097226605744432	1.0	0.27660059285691496	2.5595010491943477	0.5969856440302761	0.7071342409098742	0.5842866421877279	0.4261920226938321	0.7161395194990506	0.9777985550712022	132.0	2.4817922092997047	75.0	0.17292934953858405
733	Feb25-FISH2-3R4-rep3-cp190-100x_Position012_11_cmle.ics	12	1	0	0.8664	NA	0.0	0.0	1.0	0.2409498497775793	1.440448699475382	0.19830946388400117	0.35379312648952044	0.17963338307682028	0.03425061808138628	0.9269214091687764	0.8202831212132261	132.0	2.434981711618865	70.0	0.1614007262360118
734	Feb25-FISH2-3R4-rep3-cp190-100x_Position012_11_cmle.ics	13	1	0	1.2995999999999999	2.978262986326045	1.0	1.2748075358549043	1.0	0.2493945472925561	3.161493424873586	0.8641308681635397	0.9308351275303874	0.8640169508902635	0.77725755556315	0.48121156154950606	0.9873794253420175	152.0	2.952151577247411	88.0	0.20290377012527194
735	Feb25-FISH2-3R4-rep3-cp190-100x_Position012_11_cmle.ics	15	1	0	1.5162	5.455705939606145	1.0	0.0	1.0	0.17020755204957078	2.706110877393269	0.071525251906356	0.2242314697740223	0.071525251906356	0.024870356651497512	0.9520317582601521	0.8912296117338003	188.0	3.5928322497575866	100.0	0.23057246605144538
736	Feb25-FISH2-3R4-rep3-cp190-100x_Position012_11_cmle.ics	16	1	0	1.9493999999999998	2.1556741121218113	1.0	0.7252201245704302	1.0	0.12305934765038143	3.7186096542768468	0.6886576881342951	0.7674730324886705	0.684164166719857	0.5574583519499585	0.6060169583671953	0.8311067380998275	144.0	2.820180427285336	57.0	0.13142630564932387
737	Feb25-FISH2-3R4-rep3-cp190-100x_Position012_11_cmle.ics	17	1	0	2.166	5.357497497086492	1.0	0.744005537498231	1.0	0.28301129293029215	3.004670700314707	0.5499965514863094	0.6499155114145804	0.5480619353058832	0.4074556865990758	0.764249021196607	0.987187959067804	316.0	6.125665128278356	281.0	0.6479086296045616
738	Feb25-FISH2-3R4-rep3-cp190-100x_Position012_11_cmle.ics	19	1	0	1.5162	0.4993521629315088	1.0	0.8484788251675598	1.0	0.29440164392240875	2.7928542789137167	0.6832427854769372	0.8045816976108284	0.6827906442653423	0.5467571427546165	0.6362879212939762	0.9992487271094544	196.0	3.795019146240921	140.0	0.3228014524720236
739	Feb25-FISH2-3R4-rep3-cp190-100x_Position012_11_cmle.ics	21	1	0	1.083	5.239806066075907	1.0	0.0	1.0	0.2478043080750936	2.819068973041279	0.158840831558781	0.322478295860011	0.15568580809195862	0.02760467484741224	0.9374506015804058	0.9347153891434536	118.0	2.2625453212862836	60.0	0.13834347963086724
740	Feb25-FISH2-3R4-rep3-cp190-100x_Position012_11_cmle.ics	24	1	0	1.083	1.2765688620025681	1.0	1.9493999999999998	1.0	0.2921354378512409	2.1151944364378816	0.9313530626290434	0.9641569167240193	0.9288479008947006	0.878769442532691	0.5163283594351146	0.9694258232869376	142.0	2.6350535223320883	86.0	0.19829232080424306
741	Feb25-FISH2-3R4-rep3-cp190-100x_Position012_11_cmle.ics	24	2	0	1.2995999999999999	0.4600162430494852	1.0	1.3157503800483568	1.0	0.3128724720416008	2.126860421510019	0.7839174122505161	0.8554191328286305	0.7818802477632485	0.6851754989676532	0.6051357129144511	0.9920049013785939	142.0	2.6818640200129282	89.0	0.2052094947857864
742	Feb25-FISH2-3R4-rep3-cp190-100x_Position012_11_cmle.ics	25	1	0	1.7328	0.4422402754049248	1.0	0.8254000352858515	1.0	0.3148411370427036	3.4669119455994095	0.553294079776818	0.6424025590815204	0.5527039351913946	0.45142037071809865	0.7610164834326071	0.9890210376650472	198.0	3.886525055832489	147.0	0.33894152509562475
743	Feb25-FISH2-3R4-rep3-cp190-100x_Position012_11_cmle.ics	25	2	0	1.5162	0.523856573913641	2.0	1.242391573779135	1.0	0.2903685290029938	3.102239522007176	0.6854026395557821	0.7807461975911371	0.6848594382896537	0.6004570267442796	0.6491503847006433	0.989770744851291	208.0	4.0163811200244535	152.0	0.350470148398197
744	Feb25-FISH2-3R4-rep3-cp190-100x_Position012_11_cmle.ics	26	1	0	1.7328	2.96676035523062	1.0	0.0	1.0	0.17826699905116566	3.4683070743680307	0.14547741797800767	0.3259988094034662	0.14547741797800767	0.03439251496669699	0.9498931316713621	0.8799925131227899	170.0	3.307599786763128	88.0	0.20290377012527194
745	Feb25-FISH2-3R4-rep3-cp190-100x_Position012_11_cmle.ics	27	1	0	1.5162	5.24749768804652	1.0	0.0	1.0	0.1744497365725254	2.957870879893968	0.09801677628683175	0.26589282794874053	0.09801677628683175	0.03481016637951633	0.9275465104930808	0.8877581334244545	158.0	3.1096430618200164	78.0	0.17984652352012742
746	Feb25-FISH2-3R4-rep3-cp190-100x_Position012_11_cmle.ics	29	1	0	1.083	1.544803191619309	1.0	1.7191228691225526	1.0	0.2520606655820932	2.1971253592345557	0.9068842440765472	0.9486348729700896	0.9039340419086754	0.8397671447574644	0.47274734938870294	0.9835275864889219	148.0	2.7925450069046938	85.0	0.19598659614372857
747	Feb25-FISH2-3R4-rep3-cp190-100x_Position012_11_cmle.ics	30	1	0	1.7328	0.5826800910374852	1.0	0.2918229810711206	1.0	0.27251917564700884	3.195610955453339	0.3959992262806667	0.5252828911312422	0.3897342489012111	0.20340490237166467	0.8424986587564617	0.9951886423496575	218.0	4.239858179578097	158.0	0.3643044963612837
748	Feb25-FISH2-3R4-rep3-cp190-100x_Position012_11_cmle.ics	31	1	0	1.083	NA	0.0	1.7660715981523099	1.0	0.2859744172986084	2.505585901357955	0.9611083483161827	0.9839524119199724	0.9605217857006235	0.9255384262269998	0.2693026947909325	0.9615378843481343	134.0	2.5498928700508534	78.0	0.17984652352012742
749	Feb25-FISH2-3R4-rep3-cp190-100x_Position012_11_cmle.ics	33	1	0	1.9493999999999998	6.402037653261656	1.0	0.0	1.0	0.129885221271853	4.150989585865137	0.14038593909472835	0.3011203152073295	0.14038593909472835	0.023272649592936318	0.932381355491992	0.8108375131726064	240.0	4.450644724511076	126.0	0.2905213072248212
750	Feb25-FISH2-3R4-rep3-cp190-100x_Position012_11_cmle.ics	34	1	0	1.5162	0.5063627969528594	1.0	0.0	1.0	0.31057215406554073	2.730943784335018	0.2291386682956628	0.4229993891264508	0.2291386682956628	0.026647661711803435	0.8943755570834054	0.9986459829213891	198.0	3.7929040604708097	146.0	0.3366358004351103
751	Feb25-FISH2-3R4-rep3-cp190-100x_Position012_11_cmle.ics	35	1	0	1.2995999999999999	5.002471872591088	1.0	0.20635000882146287	1.0	0.29436002083031837	2.724337004976396	0.35057863992064364	0.4875289319960322	0.35057863992064364	0.2184834123222749	0.8433758577754673	1.0047194415428287	146.0	2.818065341515225	90.0	0.20751521944630086
752	Feb25-FISH2-3R4-rep3-cp190-100x_Position012_11_cmle.ics	36	1	0	3.0324	0.7728806431610513	1.0	0.0	1.0	0.07372947497520657	4.015487479726233	0.18283446437227338	0.4238124091129423	0.1693407658749394	0.02609064469219583	0.9266066453355419	0.4526620826273916	302.0	5.976633986786183	134.0	0.30896710450893683
753	Feb25-FISH2-3R4-rep3-cp190-100x_Position012_11_cmle.ics	37	1	0	1.083	0.46035172429797133	1.0	1.1179489136237186	1.0	0.29380436295759543	2.595449506305796	0.7244916639837383	0.7986856807378369	0.7269157686747596	0.636191756781496	0.5468211532853152	1.0022751282038669	120.0	2.2838354843565924	67.0	0.15448355225446841
754	Feb25-FISH2-3R4-rep3-cp190-100x_Position012_11_cmle.ics	37	2	0	1.5162	5.395328568741109	1.0	0.0	1.0	0.11109155910459874	1.575135436882226	0.07692744730413045	0.16355131337234627	0.07692744730413045	0.026488393967514474	0.9707199302739523	0.7930966529880328	196.0	3.7482086485600807	86.0	0.19829232080424306
755	Feb25-FISH2-3R4-rep3-cp190-100x_Position012_11_cmle.ics	39	1	0	1.7328	0.4000798125372503	1.0	1.2076324649147852	1.0	0.24769731826964506	3.2211636104755805	0.7790221337097912	0.8532129172128667	0.7790221337097912	0.6875504184733287	0.5449154300681699	0.959370880962834	226.0	4.418639827221015	159.0	0.3666102210217982
756	Feb25-FISH2-3R4-rep3-cp190-100x_Position012_11_cmle.ics	40	1	0	1.083	2.5619168752776114	1.0	0.5097226605744432	1.0	0.23561944901923448	2.750112438071134	0.5240125098776837	0.622360849870338	0.5237899141893622	0.4120635733285846	0.7137847720502737	0.9484146363263141	120.0	2.3072407331970126	60.0	0.13834347963086724
757	Feb25-FISH2-3R4-rep3-cp190-100x_Position012_11_cmle.ics	41	1	0	2.166	2.584540917017932	1.0	0.687545504971255	1.0	0.28239191776985667	3.3085769646555785	0.5313996359019076	0.6648339376137806	0.5250661648844218	0.3728869307142748	0.7723406177792673	0.9910650524013414	352.0	6.906777293831052	330.0	0.7608891379697698
758	Feb25-FISH2-3R4-rep3-cp190-100x_Position012_11_cmle.ics	42	1	0	1.7328	1.8789173028729291	1.0	1.1736910802652913	1.0	0.26352071010562766	2.8503480236033543	0.7420971349451486	0.8109170305676856	0.738161678560017	0.6333022686122057	0.6411598450682366	0.9907190225046622	226.0	4.348424080699754	164.0	0.3781388443243705
759	Feb25-FISH2-3R4-rep3-cp190-100x_Position012_11_cmle.ics	43	1	0	1.2995999999999999	0.6151011245920966	1.0	0.3095250132321943	1.0	0.26857729584194817	2.6023519708834097	0.455675200160351	0.5854314443838179	0.4468670311682238	0.28753493758560406	0.7718412973399355	0.9767999560874638	138.0	2.6158784450318904	79.0	0.18215224818064185
760	Feb25-FISH2-3R4-rep3-cp190-100x_Position013_12_cmle.ics	1	1	0	1.7328	4.940230956955112	1.0	0.3634229110571259	1.0	0.2540625275353914	2.5080867291875113	0.5222913580246914	0.6931950617283951	0.5178320987654321	0.2825234567901235	0.7805299031416596	0.9306954279828527	262.0	4.872078509007834	201.0	0.4634506567634053
761	Feb25-FISH2-3R4-rep3-cp190-100x_Position013_12_cmle.ics	2	1	0	1.5162	1.6165731060314812	1.0	0.10317500441073144	1.0	0.2243994752564138	4.22349692141982	0.29585997112806767	0.4506405959991751	0.29585997112806767	0.0822914518457414	0.8738297545259959	0.9491952911032094	126.0	2.534947964290878	63.0	0.1452606536124106
762	Feb25-FISH2-3R4-rep3-cp190-100x_Position013_12_cmle.ics	3	1	0	2.166	0.2678195551692379	1.0	0.2918229810711206	1.0	0.23165134723784545	3.6971051224345817	0.3676261978653683	0.5206277526899704	0.3570521516666357	0.21422819373981775	0.8468825909343594	0.9178872299045193	234.0	4.550610977183091	162.0	0.37352739500334153
763	Feb25-FISH2-3R4-rep3-cp190-100x_Position013_12_cmle.ics	5	1	0	1.9493999999999998	0.9863523866073358	1.0	0.0	1.0	0.13483021168537174	2.8667570270741614	0.1446531228973121	0.29652473646311667	0.1277017695040903	0.02611464592211349	0.9476686035444294	0.8505220833252397	286.0	5.50204444729826	167.0	0.3850560183059138
764	Feb25-FISH2-3R4-rep3-cp190-100x_Position013_12_cmle.ics	6	1	0	1.7328	0.3978124667995074	1.0	2.720342202382883	1.0	0.30081470934661814	3.41647535750024	0.9578013101177748	0.9823320775209585	0.9564470692054441	0.9167633981604045	0.39053637998585206	0.9965417535984977	218.0	4.2866686772589375	166.0	0.3827502936453994
765	Feb25-FISH2-3R4-rep3-cp190-100x_Position013_12_cmle.ics	6	2	0	1.5162	0.5970653048056604	2.0	0.0	1.0	0.2974533358211097	3.2180162185528705	0.16259715575467534	0.30482130129314733	0.16259715575467534	0.01965855479754268	0.9286232797799447	0.9922641466730172	184.0	3.573657172457389	128.0	0.2951327565458501
766	Feb25-FISH2-3R4-rep3-cp190-100x_Position013_12_cmle.ics	8	1	0	1.5162	0.5709591274345303	1.0	0.10317500441073144	1.0	0.2658212984027631	2.51261628977024	0.31346877912395155	0.476596458527493	0.30991239515377444	0.09711090400745573	0.8688658249498746	0.9701288735755884	194.0	3.7035132366493526	131.0	0.3020499305273935
767	Feb25-FISH2-3R4-rep3-cp190-100x_Position013_12_cmle.ics	9	1	0	1.5162	0.5464094114362046	1.0	0.20635000882146287	1.0	0.2902109266441255	2.896807172659379	0.3551626140037989	0.5383480505169139	0.3518639349253991	0.18023837487494018	0.8417099888323037	0.9889291269899646	196.0	3.771613897400501	139.0	0.32049572781150915
768	Feb25-FISH2-3R4-rep3-cp190-100x_Position013_12_cmle.ics	11	1	0	2.5991999999999997	0.8733438200854027	3.0	0.4377344716066809	1.0	0.21305805319015894	3.7328141545244606	0.47406840745274037	0.6697691418468652	0.4723310213518292	0.26229940160478715	0.7953787508741915	0.9553982724285326	358.0	6.970647783041981	294.0	0.6778830501912495
769	Feb25-FISH2-3R4-rep3-cp190-100x_Position013_12_cmle.ics	12	1	0	1.9493999999999998	0.5851088767501507	1.0	0.10317500441073144	1.0	0.2627084134512298	3.833186932302894	0.2918943792036207	0.4552990046834717	0.29619964322409437	0.06372168957974823	0.8677458643485204	0.9698875191766979	216.0	4.288783763029049	153.0	0.35277587305871144
770	Feb25-FISH2-3R4-rep3-cp190-100x_Position013_12_cmle.ics	13	1	0	1.2995999999999999	2.986229634230269	1.0	0.815064591942846	1.0	0.2245672121326905	2.6526794891604557	0.778309205380384	0.8781143011014656	0.7782066241809532	0.6247772064574865	0.5388569532590854	0.9569412078426592	144.0	2.7265594319236564	77.0	0.17754079885961296
771	Feb25-FISH2-3R4-rep3-cp190-100x_Position013_12_cmle.ics	15	1	0	1.2995999999999999	NA	0.0	1.44445006175024	1.0	0.20488647740803	3.0960960575360668	0.9159749526722004	0.9470656764234746	0.9128149118974807	0.877420998980632	0.378425692683467	0.9464701442809507	138.0	2.6158784450318904	69.0	0.1590950015754973
772	Feb25-FISH2-3R4-rep3-cp190-100x_Position013_12_cmle.ics	16	1	0	1.083	NA	0.0	0.10317500441073144	1.0	0.30264009229581673	2.3867718917200156	0.3425714285714286	0.4861214285714286	0.3041857142857143	0.08580714285714286	0.8792739884257841	0.9796835752964822	120.0	2.2604302355161727	68.0	0.15678927691498287
773	Feb25-FISH2-3R4-rep3-cp190-100x_Position013_12_cmle.ics	17	1	0	1.5162	1.4752444152167288	1.0	0.10317500441073144	1.0	0.2693026791219427	2.846105076706344	0.25180350088726	0.3919415389279759	0.25180350088726	0.07329481108941263	0.9076001029628946	0.9649418842546257	174.0	3.326774864063326	112.0	0.25824116197761887
774	Feb25-FISH2-3R4-rep3-cp190-100x_Position013_12_cmle.ics	18	1	0	1.7328	0.5253035154839578	1.0	1.7307810795238614	1.0	0.2276548089357325	2.9105121170899984	0.8883359215465695	0.937329575329233	0.8865017546862963	0.8283219818784314	0.4610837432526656	0.9532696392328435	198.0	3.7929040604708097	125.0	0.28821558256430674
775	Feb25-FISH2-3R4-rep3-cp190-100x_Position013_12_cmle.ics	19	1	0	1.7328	7.299380919262213	1.0	0.0	1.0	0.12207282941127255	3.8122803617622965	0.07843691529028524	0.20184684138970777	0.07843691529028524	0.027308888260711546	0.9764714292565454	0.6661378284608066	164.0	3.1501083021905223	69.0	0.1590950015754973
776	Feb25-FISH2-3R4-rep3-cp190-100x_Position013_12_cmle.ics	19	2	0	1.2995999999999999	0.7428757886738102	1.0	0.20635000882146287	1.0	0.21964129046475228	2.9671396786226305	0.30399520790426576	0.4379686090807522	0.307266217071168	0.16813390946169687	0.8761151994426195	0.9535788217777261	140.0	2.7307896034638786	73.0	0.16831790021755516
777	Feb25-FISH2-3R4-rep3-cp190-100x_Position013_12_cmle.ics	20	1	0	1.9493999999999998	0.3037512828335082	1.0	1.3107987492438529	1.0	0.25721064452245074	3.3714679047828855	0.8082870292417355	0.8813492731660774	0.8043161025986417	0.7202987315485211	0.5576345084029402	0.9440792830040364	206.0	4.041901454634984	141.0	0.325107177132538
778	Feb25-FISH2-3R4-rep3-cp190-100x_Position013_12_cmle.ics	23	1	0	1.5162	NA	0.0	0.0	1.0	0.15650912795821453	2.9428552330967075	0.080085472449657	0.16735934388138968	0.080085472449657	0.02780966474883824	0.9521309245157696	0.9513426756766739	136.0	2.7350197750041008	59.0	0.13603775497035278
779	Feb25-FISH2-3R4-rep3-cp190-100x_Position013_12_cmle.ics	25	1	0	1.7328	0.606374734485315	1.0	0.0	1.0	0.2925796361530883	3.0660873709474075	0.296072815874575	0.46489963579305904	0.29535843448421023	0.0258676225770033	0.870564468946196	0.9976938692278831	212.0	4.129177192686331	157.0	0.3619987717007692
780	Feb25-FISH2-3R4-rep3-cp190-100x_Position013_12_cmle.ics	26	1	0	1.7328	0.39984247867669714	1.0	2.394524946584493	1.0	0.26407058565260216	2.991560192991332	0.9871295836707681	0.9951757708752406	0.9859540043714133	0.9718122207999164	0.22476843903246346	0.9730644597075357	172.0	3.3522951986738567	109.0	0.25132398799607547
781	Feb25-FISH2-3R4-rep3-cp190-100x_Position013_12_cmle.ics	27	1	0	1.2995999999999999	1.0072945020902022	1.0	1.1961505589055579	1.0	0.25999693092203524	1.8901239067395874	0.809013108741425	0.8906744549344563	0.8049378523398764	0.6823779121103036	0.5690813317837369	0.9826936840542121	212.0	3.941935201962971	148.0	0.3412472497561391
782	Feb25-FISH2-3R4-rep3-cp190-100x_Position013_12_cmle.ics	28	1	0	1.9493999999999998	0.20271834864207827	1.0	1.774085937320833	1.0	0.29275898482363183	2.737114221950678	0.8496075950197022	0.915528025648927	0.8457064928763908	0.7513965290025636	0.585104068831786	0.9893441817269448	330.0	6.321506767451357	305.0	0.7032460214569085
783	Feb25-FISH2-3R4-rep3-cp190-100x_Position013_12_cmle.ics	29	1	0	1.7328	0.29749716511913976	1.0	1.517785507063743	1.0	0.2901926729683545	2.687536098172776	0.8146439872774158	0.8792778062490341	0.8124883064483328	0.7184660500606032	0.5086705887549094	0.9980179175297644	286.0	5.455233949617423	245.0	0.5649025418260412
784	Feb25-FISH2-3R4-rep3-cp190-100x_Position013_12_cmle.ics	30	1	0	1.7328	0.22606373881524827	1.0	0.1459114905355603	1.0	0.3142901650528789	3.1637500398502634	0.29719648786876846	0.4534628375372372	0.288046012193516	0.12258825706750567	0.8749396062721808	1.000732963585561	240.0	4.708102461755697	196.0	0.451922033460833
785	Feb25-FISH2-3R4-rep3-cp190-100x_Position013_12_cmle.ics	30	2	0	1.083	0.605894691303627	2.0	0.1459114905355603	1.0	0.2853810895720952	2.622219179613119	0.2741975093337699	0.3856653225088889	0.2741975093337699	0.12258825706750567	0.8973276664092877	0.9894954515984385	142.0	2.7052692688533475	85.0	0.19598659614372857
786	Feb25-FISH2-3R4-rep3-cp190-100x_Position013_12_cmle.ics	32	1	0	1.2995999999999999	1.889331225188717	1.0	0.6071479441599268	1.0	0.24374425760610463	2.8570058644708713	0.6984967860577329	0.8140215612504851	0.6984967860577329	0.5501914868489869	0.6447545694197091	0.9719667057998991	116.0	2.2412551582159748	58.0	0.13373203030983835
787	Feb25-FISH2-3R4-rep3-cp190-100x_Position013_12_cmle.ics	33	1	0	1.2995999999999999	5.227040695113216	1.0	0.0	1.0	0.20600258691425222	2.271860938394068	0.16157150498094539	0.3214255866818212	0.16157150498094539	0.02766681152637561	0.9449077277939327	0.9262612704188826	162.0	3.0351971437585346	88.0	0.20290377012527194
788	Feb25-FISH2-3R4-rep3-cp190-100x_Position013_12_cmle.ics	34	1	0	1.083	2.9365421675354755	1.0	0.0	1.0	0.2006698539277431	2.5678679780975906	0.07247063338350193	0.21089398036828946	0.07247063338350193	0.02638048581587926	0.9652908641519793	0.9195659573923866	128.0	2.4158066343186673	61.0	0.1406492042913817
789	Feb25-FISH2-3R4-rep3-cp190-100x_Position013_12_cmle.ics	35	1	0	1.5162	0.4701348869257043	1.0	0.9479040472602467	1.0	0.2674963867219857	2.7036667458156356	0.6942819184626533	0.7861624037145387	0.677963713465203	0.5728079121822915	0.6819003624430209	0.9924689139283722	210.0	4.014266034254343	148.0	0.3412472497561391
790	Feb25-FISH2-3R4-rep3-cp190-100x_Position013_12_cmle.ics	36	1	0	0.8664	NA	0.0	2.116974096747531	1.0	0.2881764887477712	2.1725324096951093	0.9911884414730688	0.9965383162929913	0.9892443039568094	0.9784886079136188	0.21437477176633155	0.986504651882029	102.0	1.904982026000454	52.0	0.1198976823467516
791	Feb25-FISH2-3R4-rep3-cp190-100x_Position013_12_cmle.ics	38	1	0	1.9493999999999998	0.39410311774180257	1.0	0.8344252714560013	1.0	0.27666540423593633	2.8864918048896455	0.6271899418365549	0.7224448230617081	0.6230538746254627	0.4657227346611049	0.6961281350776339	0.985664703147115	300.0	5.791507081832944	257.0	0.5925712377522147
792	Feb25-FISH2-3R4-rep3-cp190-100x_Position013_12_cmle.ics	40	1	0	1.7328	0.28599856660226775	1.0	0.3720027687491155	1.0	0.24574787649072044	2.271593195237054	0.4505110401169439	0.6453635045445436	0.4505110401169439	0.28056809742181144	0.7956362866966044	0.9199712121292442	236.0	4.478280144891719	169.0	0.38966746762694277
793	Feb25-FISH2-3R4-rep3-cp190-100x_Position013_12_cmle.ics	42	1	0	1.2995999999999999	1.5494576357382002	1.0	1.3229242629964544	1.0	0.3204974056396911	2.357234170617319	0.7944563635915267	0.8628517175901951	0.7914478064659318	0.7141192572316343	0.5844133087190537	0.9836674585178459	210.0	3.9674555365735023	162.0	0.37352739500334153
794	Feb25-FISH2-3R4-rep3-cp190-100x_Position013_12_cmle.ics	43	1	0	0.8664	3.863703038048319	1.0	0.0	1.0	0.2614318905481626	1.5561142224721929	0.2630229765647135	0.5174516655648349	0.25104224287969346	0.035362052914907106	0.9113400631619194	0.9087998273283032	126.0	2.347705973567519	68.0	0.15678927691498287
795	Feb25-FISH2-3R4-rep3-cp190-100x_Position013_12_cmle.ics	44	1	0	1.9493999999999998	1.765840968383234	1.0	0.1459114905355603	1.0	0.26176369293365304	3.240970900619872	0.3089862450050773	0.48733630501008873	0.3089862450050773	0.12105351655742677	0.8523977314817034	0.9802698341103091	296.0	5.795737253373164	245.0	0.5649025418260412
796	Feb25-FISH2-3R4-rep3-cp190-100x_Position013_12_cmle.ics	44	2	0	1.083	0.5188869871536065	1.0	0.0	1.0	0.235411739881758	2.7266951415671565	0.15538660371635432	0.19522729370804595	0.14710789032930222	0.01947525287826236	0.9456228062842927	0.9200987731240275	116.0	2.1944446605351353	57.0	0.13142630564932387
797	Feb25-FISH2-3R4-rep3-cp190-100x_Position013_12_cmle.ics	46	1	0	1.7328	5.726602231771746	1.0	0.10317500441073144	1.0	0.3148411370427036	3.6533772954972528	0.3614833281396074	0.5460288319536087	0.35066457111114124	0.09348706762231225	0.8639720969312912	1.0086504241927847	198.0	3.909930304672909	147.0	0.33894152509562475
798	Feb25-FISH2-3R4-rep3-cp190-100x_Position013_12_cmle.ics	48	1	0	1.5162	5.602142863570104	1.0	1.5634639508005113	1.0	0.1422482744025464	4.067101934511729	0.8825189158254088	0.9237477623759741	0.8804227029832769	0.7901158573510524	0.47691261614239966	0.6433316580325958	172.0	3.2586742033121774	80.0	0.18445797284115634
799	Feb25-FISH2-3R4-rep3-cp190-100x_Position013_12_cmle.ics	48	2	0	1.2995999999999999	1.0015370861455204	1.0	0.8754689432133618	1.0	0.265730768021239	2.70691185219551	0.6246980455310739	0.6952439259737407	0.6246980455310739	0.5423235354792342	0.7031460739319815	0.9827799447165301	114.0	2.1731544974648265	59.0	0.13603775497035278
800	Feb25-FISH2-3R4-rep3-cp190-100x_Position013_12_cmle.ics	49	1	0	1.7328	0.38482688200377163	2.0	1.7215306853589103	1.0	0.2997643150858894	2.512186030377708	0.8394570626060425	0.8931484095413262	0.8394570626060425	0.753307811853943	0.5305646633752791	1.0000427716448894	310.0	5.897957897184489	281.0	0.6479086296045616
801	Feb25-FISH2-3R4-rep3-cp190-100x_Position013_12_cmle.ics	50	1	0	1.2995999999999999	0.3454140108750032	1.0	0.5595020986366908	1.0	0.2631477098364001	3.309511649529898	0.6223099672791341	0.724948087087843	0.611125094387113	0.47689088849735717	0.6669254837236765	0.9856796706993499	122.0	2.375341393948161	65.0	0.14987210293343953
802	Feb25-FISH2-3R4-rep3-cp190-100x_Position013_12_cmle.ics	51	1	0	1.5162	0.2689871895285108	1.0	0.3634229110571259	1.0	0.2896249227309447	2.810356319354994	0.4130027790913861	0.5418029760246685	0.4130027790913861	0.25428686182927696	0.8259512806164327	0.9948803941152164	210.0	4.061076531935182	154.0	0.3550815977192259
803	Feb25-FISH2-3R4-rep3-cp190-100x_Position013_12_cmle.ics	52	1	0	1.083	4.773670139568326	1.0	0.0	1.0	0.23561944901923448	2.0860353747217775	0.271523954550779	0.43489369802038186	0.2600005856858381	0.03695677638514701	0.8882494065473376	0.9339555233412514	120.0	2.283835484356593	60.0	0.13834347963086724
804	Feb25-FISH2-3R4-rep3-cp190-100x_Position013_12_cmle.ics	53	1	0	2.166	0.5705707109881263	1.0	2.6154996080044692	1.0	0.30658298064420464	3.089392452275124	0.939607840820823	0.9707032461376249	0.9398234427193011	0.8937348451062799	0.3750511615196263	0.9923859386986644	348.0	6.770575972328755	338.0	0.7793349352538855
805	Feb25-FISH2-3R4-rep3-cp190-100x_Position013_12_cmle.ics	55	1	0	1.083	NA	0.0	0.20635000882146287	1.0	0.23887321314143317	2.312640601144245	0.37363611565739224	0.5349290780141844	0.3691352973267867	0.20670349154391707	0.837748908584533	0.9625776232432796	126.0	2.3711112224079387	65.0	0.14987210293343953
806	Feb25-FISH2-3R4-rep3-cp190-100x_Position013_12_cmle.ics	56	1	0	1.5162	0.4458379284662329	1.0	0.0	1.0	0.28000262648205904	2.5771324026298044	0.19550951406179953	0.4010786024078165	0.19171253112391776	0.02447514677526506	0.924250500602249	0.9826044255240172	240.0	4.567670968713177	185.0	0.426559062195174
807	Feb25-FISH2-3R4-rep3-cp190-100x_Position013_12_cmle.ics	57	1	0	1.083	2.8127269247751965	1.0	0.687545504971255	1.0	0.242406840554768	2.293395498811891	0.6189061704056048	0.7656443300674134	0.6189061704056048	0.45294958222245746	0.6842596157433055	0.9878481462213211	144.0	2.6563436854023967	80.0	0.18445797284115634
808	Feb25-FISH2-3R4-rep3-cp190-100x_Position013_12_cmle.ics	58	1	0	1.083	2.9069350309178663	1.0	0.0	1.0	0.15812260680350404	1.4988561389530164	0.09791175853860101	0.20207097307364968	0.09791175853860101	0.034746463064152064	0.9598309946521685	0.8263903043462028	134.0	2.573298118891273	58.0	0.13373203030983835
809	Feb25-FISH2-3R4-rep3-cp190-100x_Position013_12_cmle.ics	59	1	0	1.083	0.5295262904513073	1.0	0.10317500441073144	1.0	0.29197721891436773	2.3631989686953845	0.23041811393279346	0.3891752835306954	0.23041811393279346	0.07529954655108557	0.9051852096851954	0.9989695180136271	156.0	2.924516156866769	99.0	0.22826674139093092
810	Feb25-FISH2-3R4-rep3-cp190-100x_Position013_12_cmle.ics	60	1	0	1.083	0.7801111431545206	1.0	0.4773698211006071	1.0	0.28013140511610374	2.0625694175177376	0.49647458939335287	0.6178143836752751	0.49526488967538573	0.35088550019355197	0.7819174558169418	0.9578405016245042	144.0	2.703154183083237	86.0	0.19829232080424306
811	Feb25-FISH2-3R4-rep3-cp190-100x_Position014_13_cmle.ics	1	1	0	1.5162	0.6380067926161128	1.0	0.9321735129523284	1.0	0.29528601709160374	3.5956192623061036	0.6326854842980458	0.711938869176861	0.611992268177726	0.5122442585041219	0.7195659830978494	1.0058118795670574	148.0	2.9095712511067933	92.0	0.21212666876732977
812	Feb25-FISH2-3R4-rep3-cp190-100x_Position014_13_cmle.ics	1	2	0	1.2995999999999999	0.33938878342102713	2.0	1.37509100994251	1.0	0.27258798385801636	2.9682484300685745	0.7747224134583135	0.8341409380571589	0.7724540592066939	0.6750119154795319	0.6301108046769668	0.9866417872921641	166.0	3.1713984652608316	105.0	0.24210108935401767
813	Feb25-FISH2-3R4-rep3-cp190-100x_Position014_13_cmle.ics	2	1	0	1.5162	NA	0.0	0.9547396422012142	1.0	0.27901972439384803	2.7257335153969424	0.7594026953174344	0.8504776974782094	0.7440379232625707	0.5853572592065635	0.6165084527332312	0.9888004829357959	208.0	3.969570622343613	149.0	0.34355297441665367
814	Feb25-FISH2-3R4-rep3-cp190-100x_Position014_13_cmle.ics	3	1	0	1.2995999999999999	0.29996229517430867	1.0	1.1321417835580119	1.0	0.2882305395200157	2.0409071596682553	0.7628443723356875	0.8514307755933066	0.7628443723356875	0.6745164471591271	0.5985587865115451	0.9774986502913371	184.0	3.3864151817340304	126.0	0.2905213072248212
815	Feb25-FISH2-3R4-rep3-cp190-100x_Position014_13_cmle.ics	4	1	0	1.2995999999999999	0.8830972974953285	1.0	0.815064591942846	1.0	0.2977904950224626	3.4331814668085965	0.7560166403080519	0.8441260400192533	0.7503094272158427	0.6347641476999244	0.593172311282597	0.9899834865695847	106.0	2.0879938451835915	56.0	0.12912058098880944
816	Feb25-FISH2-3R4-rep3-cp190-100x_Position014_13_cmle.ics	5	1	0	1.5162	4.137445486664081	1.0	0.42540144110901373	1.0	0.20938166917559753	3.8828894631676185	0.5688323932443635	0.6738568572310993	0.5648986491978089	0.3921959069555747	0.7285680609327431	0.8918251663119598	112.0	2.1752695832349374	51.0	0.11759195768623716
817	Feb25-FISH2-3R4-rep3-cp190-100x_Position014_13_cmle.ics	6	1	0	0.8664	0.7539509357034313	1.0	0.42540144110901373	1.0	0.2245672121326905	1.3191144566827615	0.4463855571283121	0.5381776304353224	0.45256276540266704	0.3008890213315454	0.8039165484782228	0.8637097102623198	144.0	2.6329384365619775	77.0	0.17754079885961296
818	Feb25-FISH2-3R4-rep3-cp190-100x_Position014_13_cmle.ics	7	1	0	1.5162	0.2202270194230296	1.0	1.3674688767138379	1.0	0.3131877441933184	2.848602705622688	0.8719202083418551	0.9355476472914195	0.8601123518904842	0.7417781322861701	0.5409966958298973	0.9976962216639554	192.0	3.7290335712598837	140.0	0.3228014524720236
819	Feb25-FISH2-3R4-rep3-cp190-100x_Position014_13_cmle.ics	8	1	0	1.2995999999999999	0.5495027135668474	1.0	0.7748934119142009	1.0	0.2881764887477712	3.4502128777704395	0.633276305240799	0.7174423313745423	0.617316704272148	0.5171414875240716	0.7060449377835973	1.0298723916977115	102.0	1.9986030213621342	52.0	0.1198976823467516
820	Feb25-FISH2-3R4-rep3-cp190-100x_Position014_13_cmle.ics	9	1	0	1.2995999999999999	3.568475514247123	1.0	0.0	1.0	0.13706466154548688	2.685030875815741	0.08105114429249233	0.21371319425062796	0.08105114429249233	0.027783107730951717	0.9635219911485413	0.6985971058244156	134.0	2.5264876212104332	54.0	0.12450913166778053
821	Feb25-FISH2-3R4-rep3-cp190-100x_Position014_13_cmle.ics	10	1	0	2.166	0.40350759455436125	1.0	0.3777847188762272	1.0	0.26488305804933754	3.202484139778479	0.4601074220676972	0.6256585619965824	0.4601074220676972	0.2557923857407269	0.8213464097721288	0.987584250983567	290.0	5.63824576880056	239.0	0.5510681938629545
822	Feb25-FISH2-3R4-rep3-cp190-100x_Position014_13_cmle.ics	13	1	0	1.083	0.7152159532930649	1.0	1.6592549201289784	1.0	0.2957864950993678	3.1352905471324437	0.882760121037122	0.9202941544871415	0.8804857306726263	0.8238600030325205	0.5264974009084433	0.9733266224184262	110.0	2.130574171324209	59.0	0.13603775497035278
823	Feb25-FISH2-3R4-rep3-cp190-100x_Position014_13_cmle.ics	13	2	0	1.5162	1.2403269686697924	1.0	0.6952437723139506	1.0	0.21526416498609	3.3879749954809557	0.5741286447929645	0.6619794447850537	0.5673648056220293	0.45453856245344093	0.7383508086760141	0.9232397381987522	168.0	3.21609387717156	95.0	0.21904384274887315
824	Feb25-FISH2-3R4-rep3-cp190-100x_Position014_13_cmle.ics	15	1	0	1.2995999999999999	0.53145587846529	1.0	1.466392331574739	1.0	0.3099409229247099	2.5750928993707913	0.8784063597707524	0.9252264743945277	0.8771029765206138	0.818191902384914	0.4897197731070905	1.0001171874878734	156.0	2.9713266545476085	102.0	0.23518391537247432
825	Feb25-FISH2-3R4-rep3-cp190-100x_Position014_13_cmle.ics	16	1	0	1.5162	1.9670419450949799	1.0	0.10317500441073144	1.0	0.3044498994399707	2.7383159419233336	0.29153537410890795	0.4607919487210208	0.2908644341939735	0.08450248607200624	0.8872747087401046	0.9919681628179846	218.0	4.193047681897259	167.0	0.3850560183059138
826	Feb25-FISH2-3R4-rep3-cp190-100x_Position014_13_cmle.ics	17	1	0	1.2995999999999999	1.8450786836682418	1.0	0.639412489864916	1.0	0.17453292519943295	3.288193155461515	0.6525047796368726	0.7667849600759744	0.6525047796368726	0.5117585314956202	0.6511841721357443	0.7856344566005506	162.0	2.9415761483968543	81.0	0.18676369750167077
827	Feb25-FISH2-3R4-rep3-cp190-100x_Position014_13_cmle.ics	18	1	0	1.7328	0.48269692380708085	1.0	2.5991999999999997	1.0	0.2532325180362991	3.211245845988073	0.9999723344215128	0.9999792508161346	0.9983262325015216	0.9826156421180767	0.12677866624600628	0.9862510255879153	210.0	4.061076531935182	144.0	0.33202435111408135
828	Feb25-FISH2-3R4-rep3-cp190-100x_Position014_13_cmle.ics	19	1	0	1.7328	0.3758223137809428	1.0	1.7558828029119742	1.0	0.25889540016201174	2.763990535456411	0.8996566321114504	0.9471875286685976	0.8970158447243227	0.8388595468068097	0.45090378569218265	0.9951541894873139	218.0	4.193047681897258	154.0	0.3550815977192259
829	Feb25-FISH2-3R4-rep3-cp190-100x_Position014_13_cmle.ics	20	1	0	1.5162	0.5508925098642767	1.0	1.4481301952605736	1.0	0.2692282072273381	2.734773849090696	0.8505493866212904	0.9005686569660478	0.8504693965109769	0.7822960070391297	0.5123681604222283	0.9937651953731781	200.0	3.8375994723815383	138.0	0.3181900031509946
830	Feb25-FISH2-3R4-rep3-cp190-100x_Position014_13_cmle.ics	21	1	0	1.5162	NA	0.0	0.0	1.0	0.20431648826377968	2.83813163332722	0.10359531114782472	0.2946109668790811	0.10359531114782472	0.036448745181339	0.9678673902647345	0.898533019002995	130.0	2.460502046229396	63.0	0.1452606536124106
831	Feb25-FISH2-3R4-rep3-cp190-100x_Position014_13_cmle.ics	22	1	0	1.5162	0.3170363015693795	1.0	1.5009357274113917	1.0	0.27022066957772195	3.2999200881417954	0.8867424150263984	0.9433590423590666	0.8831658597114426	0.8079608768643098	0.4714919876692302	0.989112022916403	184.0	3.597062421297809	122.0	0.2812984085827634
832	Feb25-FISH2-3R4-rep3-cp190-100x_Position014_13_cmle.ics	23	1	0	1.2995999999999999	0.2653576216336552	1.0	0.8754689432133618	1.0	0.1896609076562768	1.6314900067329436	0.725938821188759	0.8501616513305148	0.7204675453867198	0.5608135414076101	0.6401997873995581	0.9557791152374819	216.0	4.031326025784429	130.0	0.29974420586687905
833	Feb25-FISH2-3R4-rep3-cp190-100x_Position014_13_cmle.ics	24	1	0	1.9493999999999998	0.5822656494362245	1.0	0.10317500441073144	1.0	0.2384384295482806	3.721624505062011	0.3205871413730746	0.46717369278321424	0.3205871413730746	0.08957497018122122	0.8511299213480171	0.9742582697992308	226.0	4.418639827221013	156.0	0.35969304704025484
834	Feb25-FISH2-3R4-rep3-cp190-100x_Position014_13_cmle.ics	25	1	0	1.7328	0.35698815940453626	1.0	0.0	1.0	0.2627084134512298	3.207148180052525	0.20242764138363795	0.37303579365701883	0.20242764138363795	0.026534760896279447	0.9232561792690415	0.987058641123466	216.0	4.195162767667369	153.0	0.35277587305871144
835	Feb25-FISH2-3R4-rep3-cp190-100x_Position014_13_cmle.ics	26	1	0	1.5162	NA	0.0	1.9375515419776486	1.0	0.30101892057661733	2.997888299228584	0.95854905862447	0.9911502461961584	0.9571675718151342	0.8754127033415504	0.45420097619850003	0.9932283919029792	210.0	4.061076531935182	157.0	0.3619987717007692
836	Feb25-FISH2-3R4-rep3-cp190-100x_Position014_13_cmle.ics	27	1	0	1.2995999999999999	NA	0.0	0.43046674663324214	1.0	0.1631335967292962	2.9472045224770174	0.6344931300840796	0.7905119967188461	0.6273839633604484	0.4139722469068289	0.7201520150647808	0.842993401872817	146.0	2.7712548438343854	67.0	0.15448355225446841
837	Feb25-FISH2-3R4-rep3-cp190-100x_Position014_13_cmle.ics	29	1	0	1.7328	3.4156895624582986	1.0	1.2995999999999999	1.0	0.27340749201554615	2.614256457587489	0.8707285775390904	0.9681178017521347	0.8697305261156789	0.6750075249908908	0.5586240505147712	0.9856019614366878	274.0	5.25727722467431	223.0	0.5141765992947233
838	Feb25-FISH2-3R4-rep3-cp190-100x_Position014_13_cmle.ics	31	1	0	1.083	4.7729877542093275	1.0	0.0	1.0	0.3094437279165693	3.1019863415871116	0.2023913535902663	0.36483512927547485	0.2023913535902663	0.0367520952658318	0.9166807577175884	0.9984778028740399	112.0	2.175269583234938	62.0	0.14295492895189613
839	Feb25-FISH2-3R4-rep3-cp190-100x_Position014_13_cmle.ics	32	1	0	1.5162	0.37777290103483124	1.0	1.878567337274688	1.0	0.2577247513313282	2.8328446540827463	0.9424879532293677	0.9782810959436753	0.9410992764994237	0.8844065489994584	0.40155754118417114	0.9928811079740706	192.0	3.729033571259883	127.0	0.29282703188533565
840	Feb25-FISH2-3R4-rep3-cp190-100x_Position014_13_cmle.ics	33	1	0	1.2995999999999999	2.9523806828988426	1.0	0.0	1.0	0.2853860083053709	2.935738250652153	0.24598741791956763	0.44020069364957787	0.22674423608182656	0.02925204609413324	0.9115357309092496	0.988473817857582	154.0	2.9500364914772996	96.0	0.22134956740938755
841	Feb25-FISH2-3R4-rep3-cp190-100x_Position014_13_cmle.ics	34	1	0	1.2995999999999999	0.26653683950105006	1.0	0.0	1.0	0.24279107306518433	2.3594635790049057	0.15459685806180568	0.3344352844755746	0.15459685806180568	0.027238854797275426	0.9282673135787206	0.9565838435753083	210.0	4.014266034254343	141.0	0.325107177132538
842	Feb25-FISH2-3R4-rep3-cp190-100x_Position014_13_cmle.ics	36	1	0	1.083	NA	0.0	0.6736388337817686	1.0	0.21037804168030128	2.6605783495244792	0.7368566806104155	0.8414566602049294	0.7368421052631579	0.5530469763442114	0.6104258851689708	0.9468382744826975	126.0	2.3711112224079387	61.0	0.1406492042913817
843	Feb25-FISH2-3R4-rep3-cp190-100x_Position014_13_cmle.ics	39	1	0	1.9493999999999998	0.3812063318729958	1.0	1.2944547249242173	1.0	0.29348912329989957	2.8057038984574922	0.7508305521411691	0.8250874315484232	0.7508305521411691	0.6380942776574814	0.6351296119357918	0.9956388997073238	266.0	5.125306074712234	221.0	0.5095651499736944
844	Feb25-FISH2-3R4-rep3-cp190-100x_Position014_13_cmle.ics	40	1	0	1.2995999999999999	0.3657066583581378	1.0	0.7540056732031717	1.0	0.29984321277086323	3.471626111491504	0.5381288937356844	0.6373632593610028	0.5381288937356844	0.4147274243516258	0.7715061577685484	0.9665376097750841	118.0	2.3327610678075437	66.0	0.15217782759395398
845	Feb25-FISH2-3R4-rep3-cp190-100x_Position014_13_cmle.ics	40	2	0	1.7328	0.3345726524887864	2.0	0.0	1.0	0.21967684102999432	3.0531018022826024	0.18812945975419704	0.3603047443671724	0.18812945975419704	0.020312517688078516	0.924168457424996	0.9551915392448788	184.0	3.5736571724573882	110.0	0.2536297126565899
846	Feb25-FISH2-3R4-rep3-cp190-100x_Position014_13_cmle.ics	40	3	0	1.083	0.973176589592565	3.0	0.0	1.0	0.11636484665223966	1.4805854087428627	0.13264455169447076	0.2710096638227381	0.11630171050794501	0.020312517688078516	0.9588841780070494	0.6983150266047335	138.0	2.6158784450318904	52.0	0.1198976823467516
847	Feb25-FISH2-3R4-rep3-cp190-100x_Position014_13_cmle.ics	41	1	0	1.5162	0.348939053263395	1.0	0.10317500441073144	1.0	0.2920931800722684	2.7235904300616656	0.372444370212346	0.5681109027551074	0.36087428541060895	0.09406387840782271	0.8434560071567789	0.9937428962040599	188.0	3.6396427474384265	131.0	0.3020499305273935
848	Feb25-FISH2-3R4-rep3-cp190-100x_Position014_13_cmle.ics	42	1	0	1.083	0.4035638957433273	1.0	0.3720027687491155	1.0	0.3172445868638787	2.541618500088143	0.4995656563285047	0.6221914399079661	0.4878031601436856	0.3328539900922687	0.774407897999474	1.0090185820617292	136.0	2.594588281961582	84.0	0.1936808714832141
849	Feb25-FISH2-3R4-rep3-cp190-100x_Position014_13_cmle.ics	43	1	0	1.2995999999999999	4.770588053961212	1.0	0.0	1.0	0.19355561778276956	2.5782009927678784	0.09619235936826628	0.26430400283925265	0.09619235936826628	0.03424214769183968	0.9489912008772117	0.9167966675290804	150.0	2.954266663017522	76.0	0.1752350741990985
850	Feb25-FISH2-3R4-rep3-cp190-100x_Position014_13_cmle.ics	44	1	0	1.5162	0.5789028605001568	1.0	0.5097226605744432	1.0	0.2916720758385471	2.712708442424467	0.5374506040420006	0.6566406985058899	0.535237665123631	0.36698280079786233	0.7641986504444176	0.9914280676450564	190.0	3.6609329105087354	133.0	0.3066613798484224
851	Feb25-FISH2-3R4-rep3-cp190-100x_Position014_13_cmle.ics	45	1	0	1.2995999999999999	6.745385927843078	1.0	0.0	1.0	0.13184659562049178	2.2960175535837846	0.07862559472581719	0.17482909244434341	0.07862559472581719	0.028490005358621697	0.9779115859894324	0.8232590834616141	144.0	2.749964680764076	59.0	0.13603775497035278
852	Feb25-FISH2-3R4-rep3-cp190-100x_Position014_13_cmle.ics	46	1	0	2.166	1.2364517056143312	1.0	0.0	1.0	0.12468847161093088	4.279091495115443	0.10725864922912762	0.30828055103352986	0.07505574631663908	0.027120754045882982	0.9421136933912687	0.6823379640288447	242.0	4.612366380623908	125.0	0.28821558256430674
853	Feb25-FISH2-3R4-rep3-cp190-100x_Position014_13_cmle.ics	47	1	0	1.2995999999999999	NA	0.0	0.9547396422012142	1.0	0.24296698579674678	3.8931056659685055	0.8566868567335689	0.9312395870638245	0.8519066378088846	0.7048798716970556	0.5261430473131563	0.9635356840107788	124.0	2.42003680585889	64.0	0.14756637827292504
854	Feb25-FISH2-3R4-rep3-cp190-100x_Position014_13_cmle.ics	48	1	0	1.9493999999999998	NA	0.0	0.0	1.0	0.12833261730376985	3.4415908824597654	0.10454774000034676	0.18410284862250118	0.07543734937670128	0.03770133675468558	0.9437061209248553	0.9431361744381709	142.0	2.939321757257546	57.0	0.13142630564932387
855	Feb25-FISH2-3R4-rep3-cp190-100x_Position014_13_cmle.ics	49	1	0	1.2995999999999999	2.054052916704921	1.0	0.0	1.0	0.17513894230081986	2.227726970635981	0.08332434376123697	0.18087019057892845	0.08332434376123697	0.0292700467457749	0.9486309198833824	0.9387283437297098	144.0	2.820180427285336	68.0	0.15678927691498287
856	Feb25-FISH2-3R4-rep3-cp190-100x_Position014_13_cmle.ics	50	1	0	1.5162	2.746059621376113	1.0	1.2269033092775323	1.0	0.2451601034351431	2.925109387631672	0.798443144939073	0.8583751760455576	0.795197783356806	0.7112278794929888	0.5727189699898185	0.9754837784542267	162.0	3.152223387960634	96.0	0.22134956740938755
857	Feb25-FISH2-3R4-rep3-cp190-100x_Position014_13_cmle.ics	51	1	0	1.2995999999999999	2.192203963680834	1.0	0.5595020986366908	1.0	0.24130348670608903	1.8096233380789972	0.5507374382220952	0.6945005487761318	0.5476720851544691	0.40016171036310144	0.7526268221271523	0.9723154739365228	156.0	2.924516156866768	90.0	0.20751521944630086
858	Feb25-FISH2-3R4-rep3-cp190-100x_Position014_13_cmle.ics	51	2	0	1.083	4.2065073606112025	1.0	0.6016084874694266	1.0	0.24374425760610463	2.1086693915211736	0.5283967294241423	0.6189382967807299	0.5283967294241423	0.41167302034693043	0.7548552216439797	0.9489824162730416	116.0	2.1710394116947156	58.0	0.13373203030983835
859	Feb25-FISH2-3R4-rep3-cp190-100x_Position014_13_cmle.ics	52	1	0	1.7328	0.42152584183564273	1.0	0.3720027687491155	1.0	0.2698412531049864	3.2452931069542132	0.38198100297834664	0.49506157932866457	0.3774490863720518	0.2562786766481526	0.8226724746329178	0.9795212838192642	178.0	3.462976185565623	116.0	0.2674640606196767
860	Feb25-FISH2-3R4-rep3-cp190-100x_Position014_13_cmle.ics	52	2	0	1.5162	6.905131481861357	1.0	0.0	1.0	0.2869183232007768	2.563282812481072	0.1928720920872575	0.35925501086694034	0.17814940030588425	0.021273041938340176	0.9206315865944306	1.00304833024753	192.0	3.658817824738624	134.0	0.30896710450893683
861	Feb25-FISH2-3R4-rep3-cp190-100x_Position014_13_cmle.ics	53	1	0	1.2995999999999999	2.021313786334523	1.0	0.2918229810711206	1.0	0.23950023994425718	2.218318404049026	0.44820362032527794	0.6032711568501332	0.4477258108977304	0.24052191491316732	0.8039151744639058	0.8666762266374333	170.0	3.213978791401449	102.0	0.23518391537247432
862	Feb25-FISH2-3R4-rep3-cp190-100x_Position014_13_cmle.ics	54	1	0	1.2995999999999999	1.072032266539526	1.0	1.2594114294931633	1.0	0.22943634365978466	1.6517080917271887	0.8251221313705925	0.9083075248474167	0.8232431872076298	0.6933109587798525	0.5532212879039059	0.93505158321434	224.0	4.210107673427345	151.0	0.3481644237376825
863	Feb25-FISH2-3R4-rep3-cp190-100x_Position014_13_cmle.ics	55	1	0	1.2995999999999999	0.2306414185201803	1.0	2.141126417930994	1.0	0.27541975538991637	2.875300281435942	0.9753755577880056	0.992208490059108	0.9739893621163626	0.9350902195328988	0.378947038721928	1.00454992968988	138.0	2.68609419155315	80.0	0.18445797284115634
864	Feb25-FISH2-3R4-rep3-cp190-100x_Position014_13_cmle.ics	56	1	0	1.5162	NA	0.0	0.0	1.0	0.2532325180362991	2.9343590841585745	0.10696976850758912	0.3198955715099082	0.15144214078404689	0.027051422699309827	0.9602380752860348	0.9392959592796024	210.0	4.107887029616022	144.0	0.33202435111408135
865	Feb25-FISH2-3R4-rep3-cp190-100x_Position014_13_cmle.ics	57	1	0	1.5162	0.757284511860311	1.0	1.28727211500829	1.0	0.2786623371401123	3.222044644421443	0.8607100247789776	0.93313499954113	0.8565037168466456	0.7378437700755606	0.5318563181757469	0.9617140409543412	190.0	3.684338159349155	130.0	0.29974420586687905
866	Feb25-FISH2-3R4-rep3-cp190-100x_Position014_13_cmle.ics	58	1	0	1.9493999999999998	0.49476813243008994	1.0	0.0	1.0	0.31347656245750627	3.0287760145536535	0.16981666475293758	0.3484996363914724	0.16981666475293758	0.020645309449994258	0.9286954426904452	0.9905093183354651	290.0	5.6616510176409784	260.0	0.5994884117337581
867	Feb25-FISH2-3R4-rep3-cp190-100x_Position014_13_cmle.ics	59	1	0	1.083	3.0644665592747953	1.0	0.0	1.0	0.30414293636913303	2.876989618739163	0.25839837122497455	0.48731375512848196	0.25839837122497455	0.03566030169355585	0.8883513471216744	0.9942530116883129	104.0	1.996487935592023	55.0	0.12681485632829495
868	Feb25-FISH2-3R4-rep3-cp190-100x_Position014_13_cmle.ics	61	1	0	1.7328	0.3159222325458392	1.0	0.10317500441073144	1.0	0.25738988253955664	3.1975818283970683	0.3333284887945819	0.48806426765107697	0.3126253524401942	0.09403976397407203	0.8696327021018417	0.9985991415887501	204.0	3.973800793883835	139.0	0.32049572781150915
869	Feb25-FISH2-3R4-rep3-cp190-100x_Position014_13_cmle.ics	63	1	0	1.083	3.8683858129806614	1.0	0.20635000882146287	1.0	0.2620452549928	2.259740426115706	0.36924771540469975	0.5017678416013925	0.3577431462140992	0.22952023498694518	0.8322033017321846	0.980523449832137	132.0	2.5286027069805446	73.0	0.16831790021755516
870	Feb25-FISH2-3R4-rep3-cp190-100x_Position014_13_cmle.ics	65	1	0	2.166	0.3014851752595698	1.0	0.0	1.0	0.2223299774406356	3.237238840556759	0.13311207615103848	0.27846624622727323	0.1331082701215265	0.020152926265790266	0.957577581435204	0.9545864735290067	310.0	6.038389390227008	242.0	0.5579853678444979
871	Feb25-FISH2-3R4-rep3-cp190-100x_Position014_13_cmle.ics	66	1	0	1.2995999999999999	NA	0.0	0.10317500441073144	1.0	0.282425622565585	3.2250535720552156	0.2453091392593172	0.362805521880255	0.2397950803644754	0.0964451918188573	0.8930006229318278	0.9702948007864003	104.0	2.043298433272863	53.0	0.12220340700726606
872	Feb25-FISH2-3R4-rep3-cp190-100x_Position014_13_cmle.ics	67	1	0	1.083	5.958727005962693	1.0	0.0	1.0	0.3085208285484633	2.783716464616887	0.18137296395274316	0.2968245522812194	0.18137296395274316	0.03341112736858653	0.9360182944013766	1.0171631810691042	106.0	2.0411833475027517	57.0	0.13142630564932387
873	Feb25-FISH2-3R4-rep3-cp190-100x_Position014_13_cmle.ics	69	1	0	1.5162	0.39347994431342487	1.0	0.0	1.0	0.2592474800986408	3.072286618549843	0.21494998147462022	0.3636115227862171	0.21138384586884032	0.029918488329010746	0.9089253855602193	0.9885824709365131	172.0	3.375700447514277	108.0	0.24901826333556107
874	Feb25-FISH2-3R4-rep3-cp190-100x_Position015_14_cmle.ics	2	1	0	1.9493999999999998	1.5332166439969859	1.0	0.32626801153583	1.0	0.15379869967505788	2.631585213165419	0.4634869719071804	0.6340264253255432	0.4609666373900536	0.24549076513791832	0.7826296498323406	0.7160281068823171	234.0	4.480395230661829	132.0	0.30435565518790797
875	Feb25-FISH2-3R4-rep3-cp190-100x_Position015_14_cmle.ics	3	1	0	1.7328	0.28307033599087605	1.0	0.41270001764292574	1.0	0.27099509129559457	3.438489858944477	0.4393220338983051	0.5600273373428103	0.43654455986878077	0.30036905412793874	0.7977804829954619	0.9588928396527053	240.0	4.684697212915277	182.0	0.41964188821363063
876	Feb25-FISH2-3R4-rep3-cp190-100x_Position015_14_cmle.ics	6	1	0	1.7328	0.23442381744816088	1.0	1.0246530360797799	1.0	0.3201768082576564	3.3197461999168367	0.7096645656741288	0.8056219662392233	0.7066398608998044	0.6038391412494868	0.6223269506028092	0.994794070138391	196.0	3.8418296439217605	146.0	0.3366358004351103
877	Feb25-FISH2-3R4-rep3-cp190-100x_Position015_14_cmle.ics	7	1	0	1.7328	0.5961950434968085	1.0	2.7324965489461563	1.0	0.2752870610838632	3.082669818477637	0.995741977344616	0.99980399578253	0.99546486793371	0.9832923301522074	0.08247568985139263	0.9847269748081255	208.0	4.063191617705293	148.0	0.3412472497561391
878	Feb25-FISH2-3R4-rep3-cp190-100x_Position015_14_cmle.ics	8	1	0	1.9493999999999998	1.0018694105297477	1.0	1.3742323914031862	1.0	0.2461714838864606	3.1210215188554726	0.819907426812692	0.8819721801404765	0.8183745202181997	0.7255498404220283	0.5455279598117087	0.9951846912660127	234.0	4.5740162260235095	167.0	0.3850560183059138
879	Feb25-FISH2-3R4-rep3-cp190-100x_Position015_14_cmle.ics	9	1	0	1.5162	3.542073690232197	1.0	0.0	1.0	0.18812700881859618	3.2832840205091394	0.10171868472877006	0.2221698394700722	0.10171868472877006	0.02570865906785224	0.9601394964043392	0.8987803793989031	158.0	3.0160220664583366	81.0	0.18676369750167077
880	Feb25-FISH2-3R4-rep3-cp190-100x_Position015_14_cmle.ics	11	1	0	1.083	4.4505250415400575	1.0	0.0	1.0	0.3156212800630772	2.523729086071184	0.1979030224014719	0.3442071146148738	0.1979030224014719	0.02610865048951816	0.9159686374369104	0.9981784851807861	116.0	2.1944446605351353	66.0	0.15217782759395398
881	Feb25-FISH2-3R4-rep3-cp190-100x_Position015_14_cmle.ics	11	2	0	1.7328	4.758688012686839	1.0	1.6071109437153837	1.0	0.25979805419788793	3.427717927634699	0.8475700769460403	0.9010180271839455	0.8464186278869996	0.786607246209052	0.507108616176159	0.994689947479991	160.0	3.1777437225711647	97.0	0.22365529206990203
882	Feb25-FISH2-3R4-rep3-cp190-100x_Position015_14_cmle.ics	13	1	0	1.7328	0.3370386623935808	1.0	1.3570553067512467	1.0	0.2829662534828599	3.420127092090935	0.8225174842672872	0.8849572745811908	0.8202404634112775	0.7285027962316556	0.5239991736111884	0.9946576972490183	218.0	4.263263428418519	161.0	0.37122167034282705
883	Feb25-FISH2-3R4-rep3-cp190-100x_Position015_14_cmle.ics	14	1	0	1.7328	0.6961308236314255	1.0	0.10317500441073144	1.0	0.28220164422203037	3.184208943739419	0.29530181098657143	0.45732840268812663	0.29530181098657143	0.0888602005236297	0.8589852692976514	0.9913015084771852	220.0	4.307958840329247	163.0	0.375833119663856
884	Feb25-FISH2-3R4-rep3-cp190-100x_Position015_14_cmle.ics	15	1	0	1.5162	0.3188255742330841	1.0	2.3789144896505605	1.0	0.29990922299818334	3.1282176130893937	0.9826751104000944	0.9951379724718563	0.9810679504286989	0.9563154751811741	0.22251697279448826	0.9931735489227873	192.0	3.7290335712598837	137.0	0.3158842784904802
885	Feb25-FISH2-3R4-rep3-cp190-100x_Position015_14_cmle.ics	16	1	0	1.083	2.532568124885067	1.0	0.9535025770009804	1.0	0.2561332862076176	2.6442816734216286	0.673111364865677	0.7449335897589999	0.673111364865677	0.5676302662419617	0.66999659003585	0.9064467818106761	118.0	2.215734823605444	61.0	0.1406492042913817
886	Feb25-FISH2-3R4-rep3-cp190-100x_Position015_14_cmle.ics	17	1	0	1.083	0.2226874289733234	1.0	0.6016084874694266	1.0	0.24271775531817819	1.6306004975730533	0.6270297164050839	0.7526949809278273	0.6262381835451626	0.431551253637282	0.6991908266083556	0.95462924276814	202.0	3.765268640090168	133.0	0.3066613798484224
887	Feb25-FISH2-3R4-rep3-cp190-100x_Position015_14_cmle.ics	18	1	0	1.5162	3.791978238197298	1.0	0.0	1.0	0.16431632494062867	1.8040508419327261	0.12903673590798673	0.26791929006990234	0.09312379158197412	0.03273015715631352	0.9392624211384547	0.7279930388517248	168.0	3.1926886283311395	83.0	0.1913751468226997
888	Feb25-FISH2-3R4-rep3-cp190-100x_Position015_14_cmle.ics	19	1	0	2.166	0.5206699201857071	1.0	2.4446320735605656	1.0	0.2581806180406217	4.065131422875144	0.9647990127470014	0.9874988085742522	0.9644378226255512	0.9277569591804997	0.24241476627518635	0.9749272395255697	258.0	5.133766417792677	198.0	0.45653348278186184
889	Feb25-FISH2-3R4-rep3-cp190-100x_Position015_14_cmle.ics	20	1	0	0.8664	6.399809831101478	1.0	0.0	1.0	0.24208733520065542	2.0599831813130076	0.12633223238628832	0.2742626248652637	0.12633223238628832	0.02533907439750529	0.9476309071896989	0.9200200767424161	128.0	2.368996136637828	67.0	0.15448355225446841
890	Feb25-FISH2-3R4-rep3-cp190-100x_Position015_14_cmle.ics	20	2	0	1.2995999999999999	0.8510124541588676	1.0	1.0368959615364501	1.0	0.22785007601309182	3.8930174142447407	0.6806677157366258	0.7448223786220293	0.6750649904603803	0.5989958901819733	0.6511207080268697	0.9564045451507628	128.0	2.509427629680347	65.0	0.14987210293343953
891	Feb25-FISH2-3R4-rep3-cp190-100x_Position015_14_cmle.ics	21	1	0	0.8664	7.13092198214363	1.0	0.0	1.0	0.29678254433846746	1.7523205996929367	0.14686696149874964	0.30689393803751647	0.14686696149874964	0.02592314073755767	0.9465650281449514	0.9343126877065365	116.0	2.1242289140138757	64.0	0.14756637827292504
892	Feb25-FISH2-3R4-rep3-cp190-100x_Position015_14_cmle.ics	22	1	0	1.9493999999999998	0.723085548109433	1.0	0.687545504971255	1.0	0.2978361660242264	3.243161215759753	0.5713369621199116	0.6678801894509356	0.5655706250063116	0.4188420871918645	0.7410549459523778	0.9911227018882056	246.0	4.818783448647464	198.0	0.45653348278186184
893	Feb25-FISH2-3R4-rep3-cp190-100x_Position015_14_cmle.ics	23	1	0	1.5162	0.35004270687135947	1.0	0.20635000882146287	1.0	0.2784507447794009	2.7299436430867776	0.3480042565285498	0.5178192561650264	0.34586277322088343	0.1787642848172799	0.8505047141259909	0.987011976630344	210.0	4.037671283094762	151.0	0.3481644237376825
894	Feb25-FISH2-3R4-rep3-cp190-100x_Position015_14_cmle.ics	24	1	0	0.8664	0.3319595888809681	1.0	2.8434328087228327	1.0	0.282425622565585	2.334416094192113	0.9325967552465314	0.9518049338032194	0.9316363463186971	0.9061378861478872	0.42808831603425207	0.9156855925482607	104.0	1.996487935592023	53.0	0.12220340700726606
895	Feb25-FISH2-3R4-rep3-cp190-100x_Position015_14_cmle.ics	24	2	0	1.7328	2.3516850723637828	1.0	0.3095250132321943	1.0	0.09715233282338616	1.6167334025163218	0.49691769586521467	0.6318538273486364	0.4933856134446667	0.16536495539257706	0.7984711745543471	0.4886135051569962	388.0	7.172973984894522	224.0	0.5164823239552377
896	Feb25-FISH2-3R4-rep3-cp190-100x_Position015_14_cmle.ics	24	3	0	1.083	0.789066611807615	2.0	0.41270001764292574	1.0	0.31471000787275666	2.970586263627512	0.3501180006561471	0.43606798531077035	0.34765744885756317	0.2415878231789271	0.8726989382176609	0.9984955388537281	132.0	2.5754132046613845	80.0	0.18445797284115634
897	Feb25-FISH2-3R4-rep3-cp190-100x_Position015_14_cmle.ics	25	1	0	1.5162	0.23969658465463153	1.0	0.0	1.0	0.27190944680206175	1.7444324890499265	0.2066580683751098	0.4324566814332978	0.20070780139192632	0.026558128812376555	0.910438640931878	0.9675352576153994	220.0	4.167527347286726	160.0	0.3689159456823127
898	Feb25-FISH2-3R4-rep3-cp190-100x_Position015_14_cmle.ics	26	1	0	1.9493999999999998	1.944965869829195	1.0	0.0	1.0	0.1946794199292313	2.5754255854807258	0.1262241040375019	0.2997671253591411	0.1262241040375019	0.02588537728716165	0.9521987216702206	0.9154596328914136	250.0	4.861363774788081	164.0	0.3781388443243705
899	Feb25-FISH2-3R4-rep3-cp190-100x_Position015_14_cmle.ics	27	1	0	1.083	NA	0.0	1.6237047143221965	1.0	0.22783091723220977	2.3179279302792573	0.9443836035845079	0.9713969453963095	0.9419107170193474	0.8823553655750639	0.41314895512822725	0.9477151858588673	120.0	2.2370249866757526	59.0	0.13603775497035278
900	Feb25-FISH2-3R4-rep3-cp190-100x_Position015_14_cmle.ics	28	1	0	1.5162	0.3820064822821163	1.0	0.6275890508929507	1.0	0.29388427730391214	2.992462479525269	0.5992950173258453	0.7153269719884608	0.5920744926002424	0.47029855077411536	0.741895001759562	0.9914929818365739	174.0	3.3969906105845857	117.0	0.26976978528019113
901	Feb25-FISH2-3R4-rep3-cp190-100x_Position015_14_cmle.ics	29	1	0	1.2995999999999999	0.10283334984496013	1.0	0.0	1.0	0.24033853635917513	2.767336927804483	0.22596025926201854	0.36934726848944754	0.20808012005236326	0.033131472237890994	0.9238669685233228	0.97713639247791	148.0	2.8159502557451135	83.0	0.1913751468226997
902	Feb25-FISH2-3R4-rep3-cp190-100x_Position015_14_cmle.ics	30	1	0	1.5162	7.531598145232209	1.0	0.10317500441073144	1.0	0.26686235201799796	4.350674732154858	0.1668846346485614	0.27799961044020255	0.1668846346485614	0.048545411542100285	0.941764342304095	0.9799990926133687	130.0	2.6009335392719155	72.0	0.16601217555704068
903	Feb25-FISH2-3R4-rep3-cp190-100x_Position015_14_cmle.ics	30	2	0	0.8664	0.2388923666838127	1.0	1.0542408233015097	1.0	0.3546732442196733	2.590966836657513	0.6288051644498859	0.7040336830096277	0.6305894874506094	0.5479088986588012	0.7099439051290881	1.0117773909769459	100.0	1.9305023606109852	56.0	0.12912058098880944
904	Feb25-FISH2-3R4-rep3-cp190-100x_Position015_14_cmle.ics	30	3	0	1.2995999999999999	0.5273110803575127	2.0	0.0	1.0	0.28838696088162386	2.707185387670899	0.1668846346485614	0.28896641438032167	0.1668846346485614	0.019964939618231398	0.9369945295582839	0.9871753015229401	166.0	3.147993216420412	108.0	0.24901826333556107
905	Feb25-FISH2-3R4-rep3-cp190-100x_Position015_14_cmle.ics	31	1	0	1.9493999999999998	0.24697425262541087	1.0	0.0	1.0	0.1890191579909859	3.7440596343656174	0.1518185708172871	0.3063724038050097	0.1516605773345183	0.027033343207926008	0.9555431199353253	0.935024243988303	240.0	4.6846972129152755	152.0	0.350470148398197
906	Feb25-FISH2-3R4-rep3-cp190-100x_Position015_14_cmle.ics	32	1	0	1.7328	0.7492088165042048	1.0	0.10317500441073144	1.0	0.2766243617052998	3.0965279549961764	0.3356870471590187	0.47431994407016653	0.32559425448074236	0.09138172111351214	0.8519574270222797	0.9851698442842578	216.0	4.265378514188629	157.0	0.3619987717007692
907	Feb25-FISH2-3R4-rep3-cp190-100x_Position015_14_cmle.ics	33	1	0	1.5162	4.2565485594739325	1.0	0.10317500441073144	1.0	0.2267304136219337	2.632014386018185	0.21957841310485945	0.3332171149647344	0.21588038272042434	0.0868122635146721	0.9085718260143237	0.9331015702898385	172.0	3.3054847009930173	101.0	0.23287819071195984
908	Feb25-FISH2-3R4-rep3-cp190-100x_Position015_14_cmle.ics	33	2	0	1.2995999999999999	4.517070890514469	1.0	0.0	1.0	0.12767628893729768	1.8755379162183332	0.14771545170841002	0.23517358451742704	0.14771545170841002	0.025854776574949417	0.9458363437563599	0.719451118618696	160.0	3.037312229528645	68.0	0.15678927691498287
909	Feb25-FISH2-3R4-rep3-cp190-100x_Position015_14_cmle.ics	34	1	0	1.7328	0.48199043250811635	1.0	0.9077480443748005	1.0	0.3044498994399707	2.84754826765834	0.6917027725719658	0.7905415584493845	0.6877436771981416	0.5558220395668496	0.6877324217600594	0.9960902883147837	218.0	4.239858179578098	167.0	0.3850560183059138
910	Feb25-FISH2-3R4-rep3-cp190-100x_Position015_14_cmle.ics	35	1	0	1.2995999999999999	1.9775905128984204	1.0	0.0	1.0	0.1467821900927231	1.4498115099879854	0.13323842224269325	0.35205908215392345	0.09315593333891634	0.03380684197303408	0.9536475168473749	0.6961051226578299	180.0	3.3438348555934128	87.0	0.20059804546475749
911	Feb25-FISH2-3R4-rep3-cp190-100x_Position015_14_cmle.ics	36	1	0	1.7328	0.2056748908526803	1.0	0.0	1.0	0.2818860047516716	2.9509061447295624	0.21176500495716502	0.4007092559168213	0.21176500495716502	0.023875740397081627	0.900576917670522	0.9893801743571842	236.0	4.548495891412979	181.0	0.41733616355311615
912	Feb25-FISH2-3R4-rep3-cp190-100x_Position015_14_cmle.ics	37	1	0	1.2995999999999999	0.8857913102924512	1.0	0.0	1.0	0.0595173511244491	1.7853911817339152	0.07201027708046058	0.15795118386781223	0.07201027708046058	0.02600502068380299	0.9561164105029157	0.5490673228097124	308.0	5.853262485273759	124.0	0.28590985790379225
913	Feb25-FISH2-3R4-rep3-cp190-100x_Position015_14_cmle.ics	38	1	0	1.7328	0.6535153527108439	1.0	0.815064591942846	1.0	0.27241800447860454	2.614853662262212	0.6265313373808531	0.7566750603780775	0.6215105590829741	0.4915599429433605	0.7277070172116815	0.9893606640508087	250.0	4.814553277107241	194.0	0.44731058413980407
914	Feb25-FISH2-3R4-rep3-cp190-100x_Position015_14_cmle.ics	39	1	0	1.2995999999999999	2.6775204705142372	1.0	0.7540056732031717	1.0	0.21366493709312737	2.0856652442284904	0.6205693601088706	0.7254194903252993	0.6158995295629287	0.48829779150173735	0.7214153526764854	0.9379577926262355	140.0	2.660573856942619	72.0	0.16601217555704068
915	Feb25-FISH2-3R4-rep3-cp190-100x_Position015_14_cmle.ics	40	1	0	1.9493999999999998	0.5699916092228732	1.0	1.6366463635208865	1.0	0.2910939842943082	3.9083880911903903	0.9054802405668804	0.9583771659951172	0.9041305253964789	0.8127667176117981	0.42984848848915286	1.0050200825928788	206.0	4.088711952315824	150.0	0.3458586990771681
916	Feb25-FISH2-3R4-rep3-cp190-100x_Position015_14_cmle.ics	41	1	0	1.5162	NA	0.0	0.5556144027286182	1.0	0.2670713543528941	2.761370679945205	0.4887092316844112	0.6129709170792484	0.4864890183753097	0.32786555062695266	0.7887898500700129	0.978410200802134	212.0	4.1057719438459115	150.0	0.3458586990771681
917	Feb25-FISH2-3R4-rep3-cp190-100x_Position015_14_cmle.ics	41	2	0	1.083	NA	0.0	0.0	1.0	0.30589812765231944	2.612088862302685	0.13781716496559607	0.21622254593827434	0.13781716496559607	0.022984360142955507	0.9619097212588165	0.9933747916923275	110.0	2.1305741713242092	60.0	0.13834347963086724
918	Feb25-FISH2-3R4-rep3-cp190-100x_Position015_14_cmle.ics	42	1	0	1.5162	0.8866278375077253	1.0	1.1736910802652911	1.0	0.2318915747005038	2.04115934293634	0.7579291122620988	0.8504637021624599	0.7566439868928339	0.6419173402911839	0.5999775883515529	0.9606458717206541	202.0	3.8822948842922664	130.0	0.29974420586687905
919	Feb25-FISH2-3R4-rep3-cp190-100x_Position015_14_cmle.ics	43	1	0	1.2995999999999999	0.934450705369907	1.0	0.639412489864916	1.0	0.22783091723220977	2.8443822295255314	0.6092200419306966	0.7058432074627218	0.6062754705425079	0.5035040399519446	0.6952377204436846	0.9550264527875704	120.0	2.3072407331970126	59.0	0.13603775497035278
920	Feb25-FISH2-3R4-rep3-cp190-100x_Position015_14_cmle.ics	44	1	0	1.5162	NA	0.0	0.928575039696583	1.0	0.2752870610838632	2.2356303937003097	0.7113276987413668	0.7986695223700531	0.704448255061305	0.5778122691319701	0.6231202095596441	0.9911585860677812	208.0	3.969570622343613	148.0	0.3412472497561391
921	Feb25-FISH2-3R4-rep3-cp190-100x_Position015_14_cmle.ics	45	1	0	1.083	1.5428077051539275	1.0	1.2225574214657589	1.0	0.2304380028023763	2.010676623610955	0.7406872218063221	0.8026166890092098	0.7391957845134258	0.6659557675679126	0.6083003692858736	0.9356100584539164	144.0	2.6563436854023967	78.0	0.17984652352012742
922	Feb25-FISH2-3R4-rep3-cp190-100x_Position015_14_cmle.ics	46	1	0	1.7328	0.5273489132019722	1.0	0.8318234787411565	1.0	0.24427993612983764	2.8991434175458837	0.651081585867861	0.7495424420166282	0.6473211775949628	0.5406117846947636	0.7151601846504516	0.940066125245579	228.0	4.439929990291322	160.0	0.3689159456823127
923	Feb25-FISH2-3R4-rep3-cp190-100x_Position015_14_cmle.ics	47	1	0	0.8664	0.34315889944684197	1.0	2.1008949544078392	1.0	0.2840517632309768	2.317870835052451	0.938209889514372	0.9654082659618001	0.9376181997146618	0.9008615445868678	0.46842740896325286	0.9792100097930007	114.0	2.1497492486244067	61.0	0.1406492042913817
924	Feb25-FISH2-3R4-rep3-cp190-100x_Position015_14_cmle.ics	47	2	0	1.9493999999999998	3.391948519890037	1.0	0.0	1.0	0.06981317007977318	3.377165640801079	0.1320021234475055	0.27823245114411793	0.06992446277884073	0.02557814176224024	0.951109718240744	0.315423342930509	180.0	3.3438348555934123	60.0	0.13834347963086724
925	Feb25-FISH2-3R4-rep3-cp190-100x_Position015_14_cmle.ics	48	1	0	0.8664	0.577045457467924	1.0	0.751125369937127	1.0	0.35298450770761536	2.3175258072741687	0.6059556743651114	0.6963880513505952	0.6068260234372571	0.4813279040129309	0.679353421073108	1.0140266676983354	114.0	2.1497492486244067	68.0	0.15678927691498287
926	Feb25-FISH2-3R4-rep3-cp190-100x_Position015_14_cmle.ics	50	1	0	1.083	2.267047681194286	1.0	0.0	1.0	0.25723049236076545	1.816150932632317	0.20263069495399247	0.35261785105023613	0.19360702923799425	0.02701501090085165	0.9359978636754044	0.9262845920780012	140.0	2.5903581104213598	79.0	0.18215224818064185
927	Feb25-FISH2-3R4-rep3-cp190-100x_Position015_14_cmle.ics	50	2	0	1.083	0.7558900887167325	1.0	0.10317500441073144	1.0	0.2315593589901708	2.1476692738458323	0.1540939119896195	0.31652977480355415	0.1540939119896195	0.06504613925426318	0.9281994650851109	0.8494069964582952	118.0	2.239140072445864	58.0	0.13373203030983835
928	Feb25-FISH2-3R4-rep3-cp190-100x_Position015_14_cmle.ics	51	1	0	1.5162	0.6523528250127941	1.0	0.0	1.0	0.1981411033238367	2.641265748043815	0.10859706939753785	0.31644582743218214	0.12965056106329664	0.0274743980825798	0.9520939378006313	0.8991206459043525	230.0	4.437814904521213	146.0	0.3366358004351103
929	Feb25-FISH2-3R4-rep3-cp190-100x_Position015_14_cmle.ics	52	1	0	1.5162	1.200975913215728	1.0	0.23070632344123612	1.0	0.1702560337012424	3.0019748664398755	0.4699447822744111	0.6199937093730342	0.463071689848792	0.192283497588593	0.7996434555151831	0.6580968942508043	170.0	3.1671682937206085	86.0	0.19829232080424306
930	Feb25-FISH2-3R4-rep3-cp190-100x_Position015_14_cmle.ics	53	1	0	1.5162	0.6193328825875705	1.0	0.23070632344123612	1.0	0.29004013690776226	2.430182322049555	0.35218011907085695	0.506770934999024	0.3485994534452469	0.1931729455397228	0.8512498712558481	0.9972236312380326	218.0	4.146237184216418	163.0	0.375833119663856
931	Feb25-FISH2-3R4-rep3-cp190-100x_Position015_14_cmle.ics	54	1	0	1.7328	5.191443463489018	1.0	0.32626801153583	1.0	0.09655875241550488	2.5807704034261554	0.562186864457471	0.7565306854886948	0.5619188898193563	0.22187103720540735	0.7636250137321059	0.565671770102954	242.0	4.565555882943064	110.0	0.2536297126565899
932	Feb25-FISH2-3R4-rep3-cp190-100x_Position015_14_cmle.ics	54	2	0	1.5162	2.1439899071821444	1.0	0.0	1.0	0.23843161687255787	2.9958325397112797	0.13847589424572318	0.2605574829525063	0.13847589424572318	0.024120110061012084	0.9473744647556783	0.934258810185537	146.0	2.7946600926748046	81.0	0.18676369750167077
933	Feb25-FISH2-3R4-rep3-cp190-100x_Position015_14_cmle.ics	55	1	0	1.9493999999999998	0.32968688349547465	1.0	1.074245800390238	1.0	0.28094653601963293	3.2195926358670905	0.7248500757402835	0.8074017970160403	0.7214677014380279	0.598815131456081	0.6105314529649707	0.991992606455155	238.0	4.6634070498449685	183.0	0.42194761287414506
934	Feb25-FISH2-3R4-rep3-cp190-100x_Position015_14_cmle.ics	56	1	0	1.2995999999999999	3.350169191256286	1.0	0.0	1.0	0.13017886875851517	2.618776429903192	0.25649952216566224	0.4621584459657129	0.25649952216566224	0.030727673434361166	0.9167779430857042	0.514051081279119	138.0	2.5222574496702106	55.0	0.12681485632829495
935	Feb25-FISH2-3R4-rep3-cp190-100x_Position015_14_cmle.ics	57	1	0	1.5162	4.394436888577935	1.0	0.5158750220536572	1.0	0.28397904170776694	3.0566743220030563	0.5300939874631211	0.6456257874678165	0.5144346274543562	0.3756798635186214	0.761718619151593	0.9992030420953587	178.0	3.4629761855656227	119.0	0.27438123460122005
936	Feb25-FISH2-3R4-rep3-cp190-100x_Position015_14_cmle.ics	58	1	0	1.5162	0.13606076049285942	1.0	1.3412750573395087	1.0	0.2873966673070089	2.941837404121928	0.7949968450166005	0.8692185666350185	0.7935697310302937	0.715072564618188	0.53184633810444	0.9861601347210139	224.0	4.327133917629446	169.0	0.38966746762694277
937	Feb25-FISH2-3R4-rep3-cp190-100x_Position015_14_cmle.ics	59	1	0	1.5162	3.3299820990429745	1.0	0.6190500264643886	1.0	0.26060776564257615	2.5922287645570097	0.5479627675912447	0.6460183491139274	0.5457459168547428	0.4183437721184279	0.7674396017534441	0.9774734153437186	208.0	3.9695706223436127	144.0	0.33202435111408135
938	Feb25-FISH2-3R4-rep3-cp190-100x_Position015_14_cmle.ics	62	1	0	1.9493999999999998	3.620825862696408	2.0	1.5220639102977542	1.0	0.1597645024341541	4.535555944687176	0.8097138402606051	0.8657661471427908	0.8087949076679246	0.7521179331244224	0.5585118414345642	0.7004584264741416	132.0	2.552007955820964	57.0	0.13142630564932387
939	Feb25-FISH2-3R4-rep3-cp190-100x_Position015_14_cmle.ics	62	2	0	1.2995999999999999	0.724181055408849	2.0	1.2551781017859014	1.0	0.25865289273487824	2.8281537501894256	0.7442476368460994	0.8046029230316516	0.7442476368460994	0.671538386085915	0.5740166708219375	0.9796303696433231	170.0	3.237384040241869	106.0	0.24440681401453213
940	Feb25-FISH2-3R4-rep3-cp190-100x_Position015_14_cmle.ics	63	1	0	1.7328	0.4048752795571344	1.0	0.0	1.0	0.2903685290029938	3.056859344992106	0.1897579888605336	0.3520150100701301	0.1744330221542862	0.026536596886460102	0.9332003255880694	0.986955103249922	208.0	4.063191617705293	152.0	0.350470148398197
941	Feb25-FISH2-3R4-rep3-cp190-100x_Position016_15_cmle.ics	1	1	0	1.5162	0.6859822591296314	1.0	1.0542408233015097	1.0	0.2910939842943082	2.835347409419624	0.7519110678654022	0.8475177777629676	0.7508713936299959	0.6385965730737703	0.635056730512551	0.9785111258449436	206.0	3.995090956954144	150.0	0.3458586990771681
942	Feb25-FISH2-3R4-rep3-cp190-100x_Position016_15_cmle.ics	2	1	0	1.2995999999999999	NA	0.0	0.4377344716066809	1.0	0.22017328513908466	2.2252369916662063	0.6014723675465653	0.7654181080758679	0.6014723675465653	0.4149213544418125	0.6589379648777242	0.8884288972829887	120.0	2.307240733197012	58.0	0.13373203030983835
943	Feb25-FISH2-3R4-rep3-cp190-100x_Position016_15_cmle.ics	3	1	0	1.5162	0.33145809154160866	1.0	0.10317500441073144	1.0	0.2836736067019555	2.8304207042386755	0.3681612603231883	0.5568361563958063	0.34858396458123025	0.09465141603541877	0.8417231590478663	0.987193533734988	184.0	3.550251923616969	125.0	0.28821558256430674
944	Feb25-FISH2-3R4-rep3-cp190-100x_Position016_15_cmle.ics	4	1	0	1.5162	0.2702171901209818	1.0	0.6952437723139506	1.0	0.25221496810300453	2.716198768307682	0.6426260908655584	0.7547616953492235	0.6416879220538079	0.5035474508194319	0.6880059656509611	0.9826503172641949	166.0	3.1713984652608316	101.0	0.23287819071195984
945	Feb25-FISH2-3R4-rep3-cp190-100x_Position016_15_cmle.ics	5	1	0	1.5162	NA	0.0	0.0	1.0	0.16542399058106852	2.5596370193111335	0.09865006845171766	0.2157263841574071	0.09865006845171766	0.0346158744308956	0.9575761493997751	0.9322200624063446	138.0	2.7563099380744096	62.0	0.14295492895189613
946	Feb25-FISH2-3R4-rep3-cp190-100x_Position016_15_cmle.ics	6	1	0	1.5162	0.2251711543574754	1.0	0.10317500441073144	1.0	0.3043034387968141	2.939730941991883	0.3228713216089152	0.4825838702188171	0.3228713216089152	0.09155348540251901	0.8683383513723345	0.9913598427010444	192.0	3.6822230735790438	138.0	0.3181900031509946
947	Feb25-FISH2-3R4-rep3-cp190-100x_Position016_15_cmle.ics	7	1	0	0.8664	0.30852092688112764	1.0	1.0389843448820495	1.0	0.3156212800630772	2.2625920074641606	0.8278776031877303	0.8923238854221487	0.8237275392827607	0.7394857529509059	0.581774575692417	1.003214725862912	116.0	2.1944446605351358	66.0	0.15217782759395398
948	Feb25-FISH2-3R4-rep3-cp190-100x_Position016_15_cmle.ics	8	1	0	1.2995999999999999	4.334870458383037	1.0	0.0	1.0	0.21767321547513097	2.793599174720535	0.08341737244647526	0.2405199418122105	0.08341737244647526	0.029535657870077017	0.9628459955648246	0.9382708577208133	112.0	2.1752695832349374	52.0	0.1198976823467516
949	Feb25-FISH2-3R4-rep3-cp190-100x_Position016_15_cmle.ics	8	2	0	0.8664	0.712969893523284	1.0	0.6016084874694266	1.0	0.30589812765231944	2.3720913128344345	0.5769604912048978	0.6807837502565796	0.5747025907845534	0.4610400621145728	0.725462810814385	0.9856339759533392	110.0	2.0837636736433693	60.0	0.13834347963086724
950	Feb25-FISH2-3R4-rep3-cp190-100x_Position016_15_cmle.ics	10	1	0	1.5162	0.7354932774557817	1.0	0.9590684260691023	1.0	0.3046286893447269	2.7234310312697074	0.704239186743543	0.7809932923834577	0.6989645915889046	0.5786345257237431	0.6611913385261319	0.9920883682476176	202.0	3.9291053819731063	149.0	0.34355297441665367
951	Feb25-FISH2-3R4-rep3-cp190-100x_Position016_15_cmle.ics	12	1	0	1.5162	0.24085278091511875	1.0	0.8058225447605828	1.0	0.24956334334531552	2.6578196614251612	0.6689914088631663	0.779343798142982	0.6620796380341702	0.528653315012977	0.7199883143371708	0.9683993185757204	212.0	4.058961446165071	145.0	0.33433007577459584
952	Feb25-FISH2-3R4-rep3-cp190-100x_Position016_15_cmle.ics	13	1	0	1.5162	0.44331294322309983	1.0	1.0194453211488863	1.0	0.2872716501089198	3.014990181984542	0.766325995566063	0.8628883144599704	0.7637778615912498	0.6595021479757514	0.586787823452053	0.9825348520887934	160.0	3.130933224890325	102.0	0.23518391537247432
953	Feb25-FISH2-3R4-rep3-cp190-100x_Position016_15_cmle.ics	14	1	0	1.2995999999999999	1.5758178716632985	1.0	0.0	1.0	0.20441668113216552	2.1716814944888863	0.09331145851694168	0.25097962116795247	0.09331145851694168	0.03317831139072309	0.9723072321394699	0.9383075656522144	146.0	2.8882810880364844	75.0	0.17292934953858405
954	Feb25-FISH2-3R4-rep3-cp190-100x_Position016_15_cmle.ics	15	1	0	0.8664	6.503309251890802	1.0	0.5556144027286182	1.0	0.32525801795297377	2.252698079237664	0.5072057236059347	0.5892816338751743	0.5072057236059347	0.4227068936988331	0.7809679247474055	1.0112671133714752	116.0	2.171039411694715	67.0	0.15448355225446841
955	Feb25-FISH2-3R4-rep3-cp190-100x_Position016_15_cmle.ics	16	1	0	1.083	3.4756735851850604	1.0	0.0	1.0	0.17080328267852782	2.7623152063724214	0.11577074927328734	0.2578897132196625	0.08229424270033407	0.029302789708881078	0.9417617016876717	0.822112170946189	138.0	2.569067947351051	63.0	0.1452606536124106
956	Feb25-FISH2-3R4-rep3-cp190-100x_Position016_15_cmle.ics	17	1	0	1.5162	0.7974113127011403	1.0	0.0	1.0	0.25221496810300453	3.194695566724365	0.19493146158544522	0.3702476194290635	0.19493146158544522	0.029327832904446738	0.9330885349725115	0.9762886936157584	166.0	3.2182089629416715	101.0	0.23287819071195984
957	Feb25-FISH2-3R4-rep3-cp190-100x_Position016_15_cmle.ics	18	1	0	1.5162	NA	0.0	1.0317500441073144	1.0	0.19516937831983922	3.2649921047548145	0.8156383556815344	0.883755085256062	0.8156383556815344	0.736220241154959	0.5180291610160768	0.8453363242933163	132.0	2.528602706980544	63.0	0.1452606536124106
958	Feb25-FISH2-3R4-rep3-cp190-100x_Position016_15_cmle.ics	19	1	0	1.5162	2.284052297905591	1.0	1.3964168260466767	1.0	0.22185937968729583	3.2894963326619866	0.9401770522526077	0.9846743767415481	0.9373412571203117	0.8560217493157103	0.448758623805007	0.9639092078196908	152.0	2.9521515772474105	83.0	0.1913751468226997
959	Feb25-FISH2-3R4-rep3-cp190-100x_Position016_15_cmle.ics	20	1	0	1.2995999999999999	NA	0.0	0.0	1.0	0.23543358560236521	2.5093754753597874	0.17300903585192862	0.35978236227612787	0.17300903585192862	0.035268970431065194	0.9083641029474578	0.9659420376280787	124.0	2.3264158104972097	63.0	0.1452606536124106
960	Feb25-FISH2-3R4-rep3-cp190-100x_Position016_15_cmle.ics	21	1	0	2.166	0.7162152886163307	2.0	1.4903888148537288	1.0	0.274917407123514	3.5847899017808933	0.8183184466019418	0.8938466019417476	0.8167961165048544	0.7084310679611651	0.6008443774558472	0.9921712173210052	280.0	5.508389704608592	231.0	0.5326223965788388
961	Feb25-FISH2-3R4-rep3-cp190-100x_Position016_15_cmle.ics	22	1	0	1.5162	0.534217374480083	1.0	1.9182374695947482	1.0	0.2873025184810246	3.104574913529309	0.9539610721561387	0.9856939029321776	0.9527860647169681	0.902050922075643	0.4020068693706303	1.0020272929608438	190.0	3.6843381593491547	132.0	0.30435565518790797
962	Feb25-FISH2-3R4-rep3-cp190-100x_Position016_15_cmle.ics	24	1	0	1.7328	3.0730382944415204	1.0	0.10317500441073144	1.0	0.21278565751661246	3.3169646095901055	0.3272875838881224	0.48204023950812425	0.3272875838881224	0.08823155131073099	0.863589687040795	0.9410149225278754	210.0	4.084481780775602	132.0	0.30435565518790797
963	Feb25-FISH2-3R4-rep3-cp190-100x_Position016_15_cmle.ics	25	1	0	1.5162	0.39173560713499084	1.0	0.5963412819178956	1.0	0.27024452934105747	3.0938908597269834	0.5886177673874927	0.7021153971037081	0.5868968764205468	0.4427925514643808	0.7181356719101935	0.9993283043790278	186.0	3.6183525843681177	124.0	0.28590985790379225
964	Feb25-FISH2-3R4-rep3-cp190-100x_Position016_15_cmle.ics	26	1	0	1.083	0.19115156422559132	1.0	0.744005537498231	1.0	0.326664595128368	2.6029417530198664	0.7029457583911627	0.7881496955105509	0.7026979181419063	0.6105987112307039	0.6490233630855554	0.9952345539009262	104.0	1.996487935592023	57.0	0.13142630564932387
965	Feb25-FISH2-3R4-rep3-cp190-100x_Position016_15_cmle.ics	27	1	0	1.5162	NA	0.0	1.4751040190545512	1.0	0.20421579432963963	3.752687439421791	0.8478281940155911	0.9078107475664973	0.8471012586366846	0.7802612813447612	0.49015805642170707	0.8799601451504602	160.0	3.0841227272094853	86.0	0.19829232080424306
966	Feb25-FISH2-3R4-rep3-cp190-100x_Position016_15_cmle.ics	27	2	0	1.9493999999999998	NA	0.0	0.72222503087512	1.0	0.1614352499861963	3.5092132904588627	0.5659780396283629	0.6478205785020977	0.5659780396283629	0.4820066185735451	0.7373232187942195	0.7420807847496422	130.0	2.577528290431495	56.0	0.12912058098880944
967	Feb25-FISH2-3R4-rep3-cp190-100x_Position016_15_cmle.ics	28	1	0	1.2995999999999999	0.22152484238259476	1.0	0.1459114905355603	1.0	0.2665735764620092	2.778203551842843	0.3433679726328019	0.4460788743303427	0.3127347834505906	0.1743819789582392	0.869395158348047	0.9638780263090022	136.0	2.617993530802002	77.0	0.17754079885961296
968	Feb25-FISH2-3R4-rep3-cp190-100x_Position016_15_cmle.ics	29	1	0	1.5162	0.4328164085874631	1.0	1.5162	1.0	0.26177844781811643	2.459059365984998	0.9681385135394073	0.9877865579324141	0.9516750848847637	0.8463413325566601	0.3479962636035908	0.966584367436361	194.0	3.6801079878089324	130.0	0.29974420586687905
969	Feb25-FISH2-3R4-rep3-cp190-100x_Position016_15_cmle.ics	32	1	0	1.5162	0.2863000651902572	1.0	0.3095250132321943	1.0	0.27624018448011206	2.867632882498736	0.43212592741683614	0.5820291082223441	0.43212592741683614	0.23710291984481166	0.8038380161740704	0.9508267774741965	204.0	3.9269902962029954	144.0	0.33202435111408135
970	Feb25-FISH2-3R4-rep3-cp190-100x_Position016_15_cmle.ics	33	1	0	1.7328	0.43096879457224807	1.0	1.2927790998539732	1.0	0.2261867314425859	2.398994149187038	0.8124243847588141	0.8930355694094538	0.8089727713964445	0.7250380744979148	0.5715860251476202	0.9300237966454934	214.0	4.08025160923538	140.0	0.3228014524720236
971	Feb25-FISH2-3R4-rep3-cp190-100x_Position016_15_cmle.ics	34	1	0	1.2995999999999999	0.42874229275762604	1.0	1.3107987492438529	1.0	0.2233162546489589	1.7091456001255976	0.8341400119457089	0.9086805484041495	0.8343047803431302	0.7221352611235832	0.49049155132507827	0.9433385642710893	220.0	4.167527347286727	145.0	0.33433007577459584
972	Feb25-FISH2-3R4-rep3-cp190-100x_Position016_15_cmle.ics	36	1	0	1.2995999999999999	0.4442186420215226	1.0	1.5162	1.0	0.2720111564350147	1.9667401053368092	0.9400159207257655	0.9623152303701569	0.9253715979742249	0.8298472433812327	0.4206589548978888	0.985380577545283	206.0	3.8078489662307855	145.0	0.33433007577459584
973	Feb25-FISH2-3R4-rep3-cp190-100x_Position016_15_cmle.ics	37	1	0	0.8664	NA	0.0	0.0	1.0	0.25219289448827525	2.4122492403740083	0.19273743016759776	0.3529420694680593	0.19273743016759776	0.033876305562302644	0.9326728340219503	0.9895022165887905	108.0	1.9922577640518009	53.0	0.12220340700726606
974	Feb25-FISH2-3R4-rep3-cp190-100x_Position016_15_cmle.ics	39	1	0	2.3826	0.4462622035323727	2.0	0.0	1.0	0.24791489622339352	3.264690889236294	0.1703341791490665	0.4002926951017059	0.17312121131905656	0.01956027666115815	0.9221450334741054	0.9620432797571623	316.0	6.149070377118773	263.0	0.6064055857153013
975	Feb25-FISH2-3R4-rep3-cp190-100x_Position016_15_cmle.ics	40	1	0	0.8664	3.2135908145867	1.0	0.6921189703237084	1.0	0.27689958019308064	2.2058298156221485	0.6944132824770025	0.7768304539675417	0.6854760302146437	0.5905597935831277	0.6662145662426319	1.0050501529259954	106.0	1.9709676009814918	54.0	0.12450913166778053
976	Feb25-FISH2-3R4-rep3-cp190-100x_Position016_15_cmle.ics	41	1	0	1.5162	0.6841718985476283	1.0	0.5556144027286182	1.0	0.28396681001051644	2.889540963631295	0.5391520309795362	0.6459862754086247	0.5374210630742811	0.4108243649126648	0.7546775412732222	1.0000795814106782	204.0	3.950395545043415	146.0	0.3366358004351103
977	Feb25-FISH2-3R4-rep3-cp190-100x_Position016_15_cmle.ics	43	1	0	1.083	2.048194977499083	1.0	1.7036854280327067	1.0	0.2537992553353594	2.7121633879753673	0.9652747634343259	0.9900309633359378	0.9650143241600834	0.9217524669386811	0.2859328705591645	0.9735293163048108	126.0	2.4179217200887786	67.0	0.15448355225446841
978	Feb25-FISH2-3R4-rep3-cp190-100x_Position016_15_cmle.ics	44	1	0	1.5162	0.88641558374016	1.0	1.0368959615364501	1.0	0.27667820782609226	3.0362226716094933	0.7343379162161023	0.8128168578931847	0.7343379162161023	0.6399651719634306	0.6352092258650907	0.9792282975018428	202.0	3.8822948842922673	142.0	0.3274129017930525
979	Feb25-FISH2-3R4-rep3-cp190-100x_Position016_15_cmle.ics	47	1	0	1.7328	0.3154552661198693	1.0	1.502250739874254	1.0	0.23920566900679457	3.371755149205835	0.8601369014339897	0.9103303162634673	0.8566765892503664	0.7994529986853836	0.5248200714490181	0.9763592697534076	204.0	3.973800793883835	134.0	0.30896710450893683
980	Feb25-FISH2-3R4-rep3-cp190-100x_Position016_15_cmle.ics	48	1	0	1.2995999999999999	2.0726033207359347	1.0	0.687545504971255	1.0	0.22089323345553233	3.1829510792725224	0.6746827813238954	0.7780319305132684	0.6746518708560654	0.5501213235862324	0.6633104458595264	0.9611755083566219	128.0	2.486022380839927	64.0	0.14756637827292504
981	Feb25-FISH2-3R4-rep3-cp190-100x_Position016_15_cmle.ics	49	1	0	1.083	3.1044374896778146	1.0	0.10317500441073144	1.0	0.2718685950221936	2.428773845414209	0.29023510876810277	0.4232412288674786	0.29023510876810277	0.08434072592861903	0.8924906106864592	0.9894313518571507	104.0	1.949677437911183	52.0	0.1198976823467516
982	Feb25-FISH2-3R4-rep3-cp190-100x_Position016_15_cmle.ics	50	1	0	1.2995999999999999	3.1406336180413454	1.0	0.20635000882146287	1.0	0.279006506526528	2.456202332442174	0.34173273674019417	0.5103880472041238	0.3397440929429312	0.1637000549493681	0.8664568881528957	1.0002543669030926	174.0	3.2799643663824862	114.0	0.26285261129864773
983	Feb25-FISH2-3R4-rep3-cp190-100x_Position016_15_cmle.ics	51	1	0	1.2995999999999999	0.4247565457876294	1.0	0.10317500441073144	1.0	0.3327955032608299	2.7278326399240944	0.32260652247693683	0.4716222887291352	0.3197602665761624	0.09552312486501496	0.8909858368616229	0.9959029582208645	180.0	3.4608610997955123	131.0	0.3020499305273935
984	Feb25-FISH2-3R4-rep3-cp190-100x_Position016_15_cmle.ics	52	1	0	1.083	NA	0.0	1.0317500441073144	1.0	0.2995421726268352	2.5350267292967295	0.8003498580764407	0.8528120668030893	0.7997557594560697	0.7486632781041653	0.5663856315684529	1.0031381077575554	112.0	2.128459085554098	61.0	0.1406492042913817
985	Feb25-FISH2-3R4-rep3-cp190-100x_Position016_15_cmle.ics	53	1	0	1.5162	0.30736797094677315	1.0	0.5260913608053412	1.0	0.2558851097911697	2.6071711969323537	0.514762012421369	0.6233326240474513	0.49223331959091937	0.368654662003112	0.7913261517123319	0.9870010124112776	216.0	4.171757518826949	151.0	0.3481644237376825
986	Feb25-FISH2-3R4-rep3-cp190-100x_Position016_15_cmle.ics	54	1	0	1.083	0.46172810956062776	1.0	0.2918229810711206	1.0	0.268082573106329	2.81963142628071	0.4496221858689725	0.58506660434681	0.4401339876918283	0.2789826283399548	0.7756855481633813	0.9803104431083262	120.0	2.307240733197012	64.0	0.14756637827292504
987	Feb25-FISH2-3R4-rep3-cp190-100x_Position016_15_cmle.ics	55	1	0	1.2995999999999999	2.081875109558042	1.0	1.22368021764291	1.0	0.26627900372109287	3.3714491963943702	0.9255082760184415	0.9741742876577734	0.9228780893356511	0.8383417731086086	0.4671772896247016	0.9437106088265748	124.0	2.3966315570184697	67.0	0.15448355225446841
988	Feb25-FISH2-3R4-rep3-cp190-100x_Position016_15_cmle.ics	56	1	0	1.9493999999999998	0.4072785777670712	1.0	0.0	1.0	0.2566495833748462	3.2411722502692313	0.1736891250565551	0.3765462404096996	0.16311452527411172	0.02271108287367276	0.9216564588207655	0.9755600873327317	268.0	5.240217233144222	209.0	0.4818964540475209
989	Feb25-FISH2-3R4-rep3-cp190-100x_Position016_15_cmle.ics	58	1	0	1.2995999999999999	0.9494669408387497	1.0	1.7328	1.0	0.25776666384451313	2.164338555361977	0.9680706314019263	0.9991056413392447	0.9680553432196912	0.8807177801559395	0.33435093671974214	0.9416336333335057	196.0	3.6779929020388216	131.0	0.3020499305273935
990	Feb25-FISH2-3R4-rep3-cp190-100x_Position016_15_cmle.ics	59	1	0	1.9493999999999998	1.4153400662634008	1.0	0.7252201245704302	1.0	0.25889540016201174	4.025114478789266	0.5769997784179038	0.6727698928242387	0.5766887860022314	0.41180255091528956	0.768980257495886	0.9692390684415538	218.0	4.3568844237801985	154.0	0.3550815977192259
991	Feb25-FISH2-3R4-rep3-cp190-100x_Position016_15_cmle.ics	59	2	0	1.5162	2.1991976885447735	1.0	0.0	1.0	0.2077577786347495	3.038398728294336	0.04079831753103121	0.15881022076574108	0.056204104322405836	0.0203952713603197	0.9807847972667852	0.8961775460599309	132.0	2.575413204661384	65.0	0.14987210293343953
992	Feb25-FISH2-3R4-rep3-cp190-100x_Position016_15_cmle.ics	60	1	0	1.7328	0.6024922905700787	1.0	0.32626801153583	1.0	0.23920566900679457	3.526067206822026	0.4466591469025498	0.5871352667042655	0.4466591469025498	0.25704606844964234	0.8103606726208857	0.9788579368823672	204.0	3.950395545043415	134.0	0.30896710450893683
993	Feb25-FISH2-3R4-rep3-cp190-100x_Position016_15_cmle.ics	61	1	0	1.5162	NA	0.0	0.0	1.0	0.14183282718613455	2.428056519286469	0.06972461224137434	0.20813789531236512	0.06972461224137434	0.03484791804552387	0.9387096868853305	0.9242553721220165	156.0	3.135163396430547	69.0	0.1590950015754973
994	Feb25-FISH2-3R4-rep3-cp190-100x_Position016_15_cmle.ics	62	1	0	1.2995999999999999	0.5987778630127355	1.0	1.8148458414482778	1.0	0.2965696386911721	2.312156577635928	0.9382572963860499	0.9729066634556045	0.9372638740460888	0.8788890226831434	0.36007941877813704	0.9757011377891256	188.0	3.5226165032363275	132.0	0.30435565518790797
995	Feb25-FISH2-3R4-rep3-cp190-100x_Position016_15_cmle.ics	63	1	0	1.5162	1.7539669571016152	1.0	0.0	1.0	0.24206814438566868	2.514693913955911	0.08385623490658502	0.24624369739408086	0.08385623490658502	0.029893802984833327	0.9633616417867202	0.9167384723451983	138.0	2.70949944039357	75.0	0.17292934953858405
996	Feb25-FISH2-3R4-rep3-cp190-100x_Position016_15_cmle.ics	64	1	0	1.5162	0.30458682867593845	1.0	0.0	1.0	0.2577665769314364	2.9778887259427154	0.16468210076661963	0.36066211525992603	0.16468972882260957	0.02819329493878485	0.9515682204583152	0.893465753588833	194.0	3.656702738968513	129.0	0.29743848120636457
997	Feb25-FISH2-3R4-rep3-cp190-100x_Position016_15_cmle.ics	65	1	0	1.083	5.101777469073803	1.0	0.5097226605744432	1.0	0.23473931077125812	1.9654033915744038	0.5866842626195975	0.7370240844605741	0.5775123721544045	0.42816892114813593	0.7462457925903618	0.9102953318211365	112.0	2.105053836713678	54.0	0.12450913166778053
998	Feb25-FISH2-3R4-rep3-cp190-100x_Position016_15_cmle.ics	66	1	0	1.083	4.001955647538639	1.0	0.5097226605744432	1.0	0.2760730602062183	2.920268109832092	0.6410970907816333	0.740378548895899	0.6178233438485804	0.45741324921135645	0.7181539630032746	0.9846637921413501	110.0	2.130574171324209	57.0	0.13142630564932387
999	Feb25-FISH2-3R4-rep3-cp190-100x_Position016_15_cmle.ics	70	1	0	1.5162	0.465038197107343	1.0	0.5595020986366908	1.0	0.2617993877991494	2.909759613666902	0.5550237742614389	0.6671096733962117	0.5483513913789072	0.3876217943721256	0.745754327230387	0.9942701878538445	192.0	3.7056283224194635	128.0	0.2951327565458501
1000	Feb25-FISH2-3R4-rep3-cp190-100x_Position016_15_cmle.ics	71	1	0	1.5162	0.7762603675711821	1.0	0.8254000352858515	1.0	0.28557019232898284	3.1283581952780732	0.6541586128684835	0.7432187613674458	0.6548433343081104	0.5469355149319202	0.6532448377264564	0.9894070949350312	198.0	3.909930304672909	140.0	0.3228014524720236
1001	Feb25-FISH2-3R4-rep3-cp190-100x_Position016_15_cmle.ics	72	1	0	1.083	0.4882743168371557	1.0	0.2918229810711206	1.0	0.2934412732759675	2.9834685990309504	0.42116620157051077	0.5447790252449867	0.42116620157051077	0.2848659874099552	0.8118859248130952	0.9899367405312249	114.0	2.196559746305246	62.0	0.14295492895189613
1002	Feb25-FISH2-3R4-rep3-cp190-100x_Position016_15_cmle.ics	73	1	0	0.8664	0.48709580994047846	1.0	0.1459114905355603	1.0	0.2836313623464961	1.987974682594544	0.35452511694122435	0.49184055318283504	0.3450884685784015	0.15023388244864755	0.8664411979386166	0.9981568061489632	150.0	2.743619423453743	92.0	0.21212666876732977
1003	Feb25-FISH2-3R4-rep3-cp190-100x_Position016_15_cmle.ics	74	1	0	1.2995999999999999	0.6454480990254807	1.0	0.0	1.0	0.2696112908895111	3.374176567922461	0.17315280388085844	0.2654314306237516	0.14792328810257116	0.029854271010656616	0.9274627728055721	0.992955704265784	116.0	2.264660407056395	61.0	0.1406492042913817
1004	Feb25-FISH2-3R4-rep3-cp190-100x_Position017_16_cmle.ics	1	1	0	1.9493999999999998	0.39382285156178964	1.0	0.0	1.0	0.12232607810841793	2.6994724096445943	0.08121213975402312	0.21796411307593466	0.08121213975402312	0.028758489873340266	0.9827189844408963	0.9364278746982136	250.0	4.954984770149761	130.0	0.29974420586687905
1005	Feb25-FISH2-3R4-rep3-cp190-100x_Position017_16_cmle.ics	2	1	0	1.7328	0.4364434666984429	1.0	1.0987399361686254	1.0	0.2888991932135533	3.0586997734781933	0.727787458934438	0.8183545207827453	0.7255992001142694	0.6249735752035424	0.6345936664214107	0.9877988096313849	228.0	4.416524741450902	174.0	0.40119609092951497
1006	Feb25-FISH2-3R4-rep3-cp190-100x_Position017_16_cmle.ics	3	1	0	1.083	NA	0.0	0.0	1.0	0.23939433740724086	2.59428830609851	0.0958733111415704	0.2621340806735853	0.0958733111415704	0.033758811435284905	0.9435479986141371	0.9285438110866092	114.0	2.196559746305246	56.0	0.12912058098880944
1007	Feb25-FISH2-3R4-rep3-cp190-100x_Position017_16_cmle.ics	4	1	0	1.5162	1.4008102329154315	1.0	0.20635000882146287	1.0	0.2699872355618187	2.4792290131824246	0.3671632814607462	0.5242182628653302	0.36208657813391354	0.1625960173527734	0.8676817846604858	0.974251339814925	226.0	4.301613583018915	166.0	0.3827502936453994
1008	Feb25-FISH2-3R4-rep3-cp190-100x_Position017_16_cmle.ics	4	2	0	1.083	0.3132479770755512	1.0	1.1961505589055579	1.0	0.2957864950993678	2.6768626907351285	0.6813882218713931	0.7366438038128341	0.6793097806138919	0.612034617102476	0.6725655815355278	1.0127464580948795	110.0	2.107168922483789	59.0	0.13603775497035278
1009	Feb25-FISH2-3R4-rep3-cp190-100x_Position017_16_cmle.ics	5	1	0	1.5162	0.5091584068490648	1.0	0.687545504971255	1.0	0.23112844799644824	2.5747095571152103	0.5535504773796325	0.6759604103204417	0.5535504773796325	0.43422171512222424	0.7385039223608932	0.9153547744101022	254.0	4.763512607886178	183.0	0.42194761287414506
1010	Feb25-FISH2-3R4-rep3-cp190-100x_Position017_16_cmle.ics	6	1	0	1.2995999999999999	0.21214368340303355	1.0	0.5556144027286182	1.0	0.25384696959536246	1.9896784664787883	0.5660362745374151	0.7073746021911173	0.5647196327484721	0.37483101923564366	0.7639540621937415	0.9688331319298459	200.0	3.743978477019859	134.0	0.30896710450893683
1011	Feb25-FISH2-3R4-rep3-cp190-100x_Position017_16_cmle.ics	7	1	0	1.9493999999999998	0.5593934235544429	1.0	1.059277487276398	1.0	0.24515169016818855	3.272444206561653	0.7372336147969442	0.8292346005681155	0.7334850902110328	0.6360656056655901	0.6135639054130035	0.976331696683119	222.0	4.329249003399556	154.0	0.3550815977192259
1012	Feb25-FISH2-3R4-rep3-cp190-100x_Position017_16_cmle.ics	8	1	0	1.2995999999999999	2.2004748683952933	1.0	1.2944547249242173	1.0	0.2794714328294241	2.728716736904506	0.8595921370755808	0.9142699463891517	0.8529485966572059	0.7813676022285294	0.509842702067395	0.9894189721461952	154.0	2.9500364914772996	95.0	0.21904384274887315
1013	Feb25-FISH2-3R4-rep3-cp190-100x_Position017_16_cmle.ics	9	1	0	1.5162	2.282493359436791	1.0	0.3095250132321943	1.0	0.2983193720086381	3.531549084682279	0.44398885662716786	0.5696755081221062	0.44398885662716786	0.2680491250098093	0.8101379083249014	1.0042298755942547	158.0	3.1096430618200164	102.0	0.23518391537247432
1014	Feb25-FISH2-3R4-rep3-cp190-100x_Position017_16_cmle.ics	10	1	0	1.5162	0.35210923036743685	1.0	2.48478314755827	1.0	0.30055343504377724	2.6831523312240955	0.9865930759005985	0.9966600767844973	0.9863704143528983	0.9641379961810171	0.15050802619074483	0.9975389985435379	202.0	3.858889635451847	148.0	0.3412472497561391
1015	Feb25-FISH2-3R4-rep3-cp190-100x_Position017_16_cmle.ics	11	1	0	1.7328	0.45526275108333697	1.0	2.1633937815529056	1.0	0.25202554398798116	3.3025209075506226	0.9593832653312283	0.9820016539205435	0.9583922798816285	0.9276068043111284	0.2625898521198901	0.9456386650086784	180.0	3.4842663486359315	114.0	0.26285261129864773
1016	Feb25-FISH2-3R4-rep3-cp190-100x_Position017_16_cmle.ics	12	1	0	1.5162	2.7989423688265713	1.0	1.9819271143187867	1.0	0.23256944798819834	2.3201669620705756	0.9511585860586352	0.9800417819289963	0.9467504008893034	0.8953631002957956	0.3241347370481293	0.9638129524049658	210.0	4.014266034254343	138.0	0.3181900031509946
1017	Feb25-FISH2-3R4-rep3-cp190-100x_Position017_16_cmle.ics	13	1	0	1.2995999999999999	4.373215937358246	1.0	0.5556144027286182	1.0	0.20053600855007908	1.8928072466405077	0.5227300900413582	0.6407586463369283	0.5166221531041166	0.36142758939337594	0.7357453349772872	0.8565832190983207	178.0	3.2523289460018434	100.0	0.23057246605144538
1018	Feb25-FISH2-3R4-rep3-cp190-100x_Position017_16_cmle.ics	13	2	0	0.8664	2.0180904951597083	1.0	0.23070632344123612	1.0	0.2879988190020152	2.2000106703413764	0.3368493413119668	0.4633326571779528	0.33267408183733954	0.19077724060989215	0.8747831288231378	0.9895866007812315	122.0	2.2349099009056417	68.0	0.15678927691498287
1019	Feb25-FISH2-3R4-rep3-cp190-100x_Position017_16_cmle.ics	14	1	0	1.5162	0.3862354789381934	1.0	2.3314560765391112	1.0	0.27576914664657454	2.2482841827721343	0.9666337471783296	0.9870732223476298	0.965023043641836	0.9386169112114372	0.24299651439106232	0.9855237852214426	228.0	4.276093248408382	170.0	0.39197319228745714
1020	Feb25-FISH2-3R4-rep3-cp190-100x_Position017_16_cmle.ics	16	1	0	1.7328	0.5718139985591503	1.0	0.8058225447605828	1.0	0.2720111564350147	3.2427526552545283	0.6322022649023106	0.7311984071016717	0.6267128496563931	0.5161605895936173	0.690148681265259	0.9841199629670246	206.0	4.018496205794564	145.0	0.33433007577459584
1021	Feb25-FISH2-3R4-rep3-cp190-100x_Position017_16_cmle.ics	17	1	0	1.7328	0.555557092524027	1.0	0.10317500441073144	1.0	0.30660996263765633	3.173017274728401	0.31546310976169634	0.5125487411470162	0.315108072207293	0.06326401939239608	0.8716509026030784	0.9920410889501189	214.0	4.173872604597061	163.0	0.375833119663856
1022	Feb25-FISH2-3R4-rep3-cp190-100x_Position017_16_cmle.ics	18	1	0	1.2995999999999999	0.19448847359763327	1.0	1.3239619450325248	1.0	0.2802993217799496	2.7680614084870676	0.8743426344119285	0.9330157355276455	0.8736414444513189	0.7838375714079482	0.5076479486108755	0.9827966448740193	156.0	2.994731903388028	97.0	0.22365529206990203
1023	Feb25-FISH2-3R4-rep3-cp190-100x_Position017_16_cmle.ics	19	1	0	1.083	3.0337474574413323	1.0	0.8595614345612763	1.0	0.28725007890400167	2.9371450865935387	0.6503138752987959	0.7304097878456165	0.6489436960585007	0.5462174861678917	0.6903641144188915	0.9937459619628995	106.0	2.0411833475027517	55.0	0.12681485632829495
1024	Feb25-FISH2-3R4-rep3-cp190-100x_Position017_16_cmle.ics	19	2	0	0.8664	0.23645569844195458	1.0	0.4660867564761642	1.0	0.25511314070766744	1.7732928119966442	0.45731221470112965	0.5563895777018222	0.45650797906008683	0.34818562950055476	0.7895327204336688	0.9829973272192456	122.0	2.2349099009056412	64.0	0.14756637827292504
1025	Feb25-FISH2-3R4-rep3-cp190-100x_Position017_16_cmle.ics	21	1	0	1.7328	1.3524113495363455	1.0	0.0	1.0	0.30810692250685695	2.880486070061818	0.15001032235231662	0.30819299849588583	0.15001032235231662	0.026115551361075885	0.9397121092829124	0.9646291888079683	218.0	4.216452930737678	168.0	0.3873617429664282
1026	Feb25-FISH2-3R4-rep3-cp190-100x_Position017_16_cmle.ics	22	1	0	1.083	0.14801633799190708	1.0	0.0	1.0	0.2006698539277431	2.7240315148813634	0.13182450516998723	0.25871087934527054	0.08309401973625337	0.028693225730347133	0.9468328437337483	0.9341527251855367	128.0	2.439211883159087	61.0	0.1406492042913817
1027	Feb25-FISH2-3R4-rep3-cp190-100x_Position017_16_cmle.ics	22	2	0	1.7328	4.75837425689846	1.0	1.2147909720415644	1.0	0.16185948309381565	4.811147759774643	0.8044435043645919	0.8651898373752247	0.7996274029661328	0.7084102797731877	0.5703025724615968	0.8423419543712911	136.0	2.6413987796424214	60.0	0.13834347963086724
1028	Feb25-FISH2-3R4-rep3-cp190-100x_Position017_16_cmle.ics	23	1	0	1.083	1.9172686223371587	1.0	0.8815276241084421	1.0	0.2786887442740712	2.301533138700745	0.7477084859938036	0.8278632676411225	0.7424633936261843	0.646650468587296	0.6168434034989759	0.9974530834185018	134.0	2.573298118891273	77.0	0.17754079885961296
1029	Feb25-FISH2-3R4-rep3-cp190-100x_Position017_16_cmle.ics	24	1	0	1.7328	0.5563871814727996	1.0	1.7630552482168842	1.0	0.23580709486142862	2.835842852294055	0.9160658349535536	0.9560920285158782	0.908950367249946	0.8518240980773385	0.32617217645461904	0.9733149804819567	220.0	4.307958840329246	149.0	0.34355297441665367
1030	Feb25-FISH2-3R4-rep3-cp190-100x_Position017_16_cmle.ics	25	1	0	1.083	NA	0.0	0.32626801153583	1.0	0.15420790385765074	1.7531859543252961	0.5246944023672808	0.6725261563391693	0.5240426956000986	0.3295962940782753	0.7636702023154958	0.7261997062659243	132.0	2.388171213938025	56.0	0.12912058098880944
1031	Feb25-FISH2-3R4-rep3-cp190-100x_Position017_16_cmle.ics	26	1	0	1.7328	5.116735372678591	1.0	0.0	1.0	0.11307503048425124	2.786144749431776	0.32006137942174123	0.5795727047948014	0.32006137942174123	0.026716822186051713	0.8390613801995568	0.49903498336053387	246.0	4.537920462562423	122.0	0.2812984085827634
1032	Feb25-FISH2-3R4-rep3-cp190-100x_Position017_16_cmle.ics	27	1	0	1.5162	0.3814429857891823	1.0	1.5162	1.0	0.3030156631554313	3.5289095648127478	0.852629687238565	0.914289609528472	0.852629687238565	0.7824086410648885	0.5392128751603606	1.002095680444817	152.0	2.9755568260878307	97.0	0.22365529206990203
1033	Feb25-FISH2-3R4-rep3-cp190-100x_Position017_16_cmle.ics	27	2	0	1.2995999999999999	2.58827255386187	1.0	0.41270001764292574	1.0	0.2908258893381307	3.3196347233637593	0.41707515074146834	0.5125426816798766	0.40679436570840743	0.3024124831906996	0.8247923328626657	1.0074091853601344	118.0	2.309355818967124	65.0	0.14987210293343953
1034	Feb25-FISH2-3R4-rep3-cp190-100x_Position017_16_cmle.ics	28	1	0	1.083	0.3152164133656366	1.0	1.2466683216206906	1.0	0.32206233437816617	2.3618631954772376	0.8344493807091596	0.8955056387331554	0.8332117226537605	0.7482197120135957	0.47257788594810346	1.002768030178015	160.0	3.0139069806882266	108.0	0.24901826333556107
1035	Feb25-FISH2-3R4-rep3-cp190-100x_Position017_16_cmle.ics	29	1	0	1.9493999999999998	0.33703817010815	1.0	2.166	1.0	0.25896711597985017	3.1580682395490522	0.9823780904666184	0.9964567411201698	0.9750517841290572	0.9081303633562238	0.4123732915173534	0.9950729258883756	256.0	4.995450010520268	196.0	0.451922033460833
1036	Feb25-FISH2-3R4-rep3-cp190-100x_Position017_16_cmle.ics	30	1	0	1.083	0.3213345678458241	1.0	0.23070632344123612	1.0	0.2908258893381307	3.023691986726527	0.43521304625746404	0.5753106437380147	0.4138694438814487	0.2102711214355872	0.8254773524941316	0.9820221821996836	118.0	2.2625453212862845	65.0	0.14987210293343953
1037	Feb25-FISH2-3R4-rep3-cp190-100x_Position017_16_cmle.ics	31	1	0	1.5162	1.5212860024219415	1.0	0.2918229810711206	1.0	0.23476868688346603	2.6357494290115295	0.3982789771857296	0.5402051753177155	0.37206553360894196	0.2116306844281121	0.8400688232069122	0.9822422570941727	232.0	4.365484072229841	161.0	0.37122167034282705
1038	Feb25-FISH2-3R4-rep3-cp190-100x_Position017_16_cmle.ics	32	1	0	0.8664	3.119939204569052	1.0	1.4930362603455627	1.0	0.1728299591701743	1.2413713879783566	0.887387529100862	0.9528919964764362	0.8870257346001384	0.7972063172465865	0.45041965935352	0.751730177100276	136.0	2.500967286599902	62.0	0.14295492895189613
1039	Feb25-FISH2-3R4-rep3-cp190-100x_Position017_16_cmle.ics	33	1	0	1.9493999999999998	0.5084056740504488	1.0	0.0	1.0	0.26259036625898713	2.525643936220285	0.16505290681047513	0.3542849750105541	0.16505290681047513	0.019724299001783987	0.9319436357627986	0.9695386084784577	310.0	6.014984141386587	263.0	0.6064055857153013
1040	Feb25-FISH2-3R4-rep3-cp190-100x_Position017_16_cmle.ics	34	1	0	1.5162	0.5428308595182448	1.0	0.6275890508929507	1.0	0.26827221592563444	2.5017820545227285	0.5700309425303342	0.7028717449501095	0.5676598407676529	0.44327086882453154	0.7210715507390383	0.9859796315643026	206.0	3.9248752104328846	144.0	0.33202435111408135
1041	Feb25-FISH2-3R4-rep3-cp190-100x_Position017_16_cmle.ics	35	1	0	1.2995999999999999	5.314858186933396	1.0	0.0	1.0	0.1766281941580743	2.3841507049934902	0.13145559479919236	0.29264668219205825	0.1486447047892458	0.026417982453528055	0.9669399239583208	0.8758819968228218	156.0	2.9479214057071883	77.0	0.17754079885961296
1042	Feb25-FISH2-3R4-rep3-cp190-100x_Position017_16_cmle.ics	35	2	0	1.2995999999999999	0.7139871133525025	1.0	0.0	1.0	0.2625618704319815	2.0751260598777286	0.18541724986152225	0.3565578896585406	0.1873589164785553	0.026417982453528055	0.9417294105579793	0.9375394955792002	146.0	2.7478495949939656	85.0	0.19598659614372857
1043	Feb25-FISH2-3R4-rep3-cp190-100x_Position017_16_cmle.ics	36	1	0	2.3826	0.6700378110804742	1.0	0.0	1.0	0.10094160068932219	1.886238104029928	0.3303028009902382	0.6794076948855713	0.33707555430634684	0.025964022788450104	0.8334068117980146	0.4634282526640707	336.0	6.36197200782186	184.0	0.42425333753465955
1044	Feb25-FISH2-3R4-rep3-cp190-100x_Position017_16_cmle.ics	38	1	0	1.5162	0.511106426169345	1.0	0.10317500441073144	1.0	0.23954940499514488	3.48776115257272	0.2748682176204911	0.40834276809953374	0.2748682176204911	0.08839767235187417	0.8758707400746761	0.9287979466733011	182.0	3.5055565117062404	113.0	0.2605468866381333
1045	Feb25-FISH2-3R4-rep3-cp190-100x_Position017_16_cmle.ics	39	1	0	1.2995999999999999	0.2587538233275228	1.0	2.166	1.0	0.2706218226372091	2.4489381355943958	0.9124921286343995	0.9430764553883569	0.9106790002822834	0.8573057129828676	0.46352459316029654	0.9895816091036954	160.0	3.0607174783690656	99.0	0.22826674139093092
1046	Feb25-FISH2-3R4-rep3-cp190-100x_Position017_16_cmle.ics	39	2	0	1.7328	0.30175362083578944	2.0	0.8754689432133618	1.0	0.2837493997674514	2.912446688361207	0.5871170173495754	0.6996884024927801	0.5850469386721097	0.4689922480620155	0.724341605335003	0.985652878490162	232.0	4.505915565272362	177.0	0.40811326491105837
1047	Feb25-FISH2-3R4-rep3-cp190-100x_Position017_16_cmle.ics	40	1	0	1.083	0.07576276586639585	1.0	0.3720027687491155	1.0	0.1570962508133768	1.5919539410954504	0.43499047583124306	0.5005233577881297	0.4165550798709994	0.3095024800558248	0.8075557992532439	0.7148549520014612	202.0	3.858889635451847	107.0	0.2467125386750466
1048	Feb25-FISH2-3R4-rep3-cp190-100x_Position017_16_cmle.ics	41	1	0	1.083	1.2210904034102246	1.0	0.5097226605744432	1.0	0.2815510562887972	2.192420644326524	0.598048501527959	0.6833103990564183	0.5887913933913541	0.46975356076987684	0.6861940421428211	0.9910764442646743	108.0	2.0390682617326408	56.0	0.12912058098880944
1049	Feb25-FISH2-3R4-rep3-cp190-100x_Position017_16_cmle.ics	42	1	0	1.7328	0.11348083232145839	1.0	0.3095250132321943	1.0	0.2739999386659563	3.5077837310554787	0.4617446649195058	0.6366417072257582	0.4560239610632722	0.2400861100711344	0.7991225429916725	0.9911448301365614	194.0	3.8439447296918714	133.0	0.3066613798484224
1050	Feb25-FISH2-3R4-rep3-cp190-100x_Position017_16_cmle.ics	43	1	0	1.9493999999999998	0.24361097188917424	1.0	0.0	1.0	0.14739879752032442	4.466292127295991	0.057399860483900576	0.16886588097073835	0.08075779270844807	0.028692587289349047	0.9798048634484473	0.8847130211051389	148.0	2.9563817487876327	65.0	0.14987210293343953
1051	Feb25-FISH2-3R4-rep3-cp190-100x_Position017_16_cmle.ics	43	2	0	1.083	1.9095385340860604	1.0	0.0	1.0	0.22309000186583225	1.8398521787967836	0.20099864155376876	0.4168998054117561	0.20099864155376876	0.028692587289349047	0.9220777283391021	0.9602909507233025	138.0	2.5690679473510505	72.0	0.16601217555704068
1052	Feb25-FISH2-3R4-rep3-cp190-100x_Position017_16_cmle.ics	44	1	0	1.5162	0.7559795980764605	1.0	0.20635000882146287	1.0	0.2759797019520922	2.5187092515670884	0.399584657499764	0.6167049494981278	0.4006607721594663	0.17159623674522514	0.8504581873823548	0.9949655857189963	218.0	4.193047681897259	159.0	0.3666102210217982
1053	Feb25-FISH2-3R4-rep3-cp190-100x_Position017_16_cmle.ics	45	1	0	1.083	0.248204783552807	1.0	0.2918229810711206	1.0	0.2991712012340393	2.5625479364349935	0.45376934022125087	0.6119201138301009	0.44436041071130994	0.27236543564369126	0.7811503666755839	0.9747528096487149	132.0	2.458386960459285	78.0	0.17984652352012742
1054	Feb25-FISH2-3R4-rep3-cp190-100x_Position017_16_cmle.ics	47	1	0	1.7328	0.8447367160688364	1.0	0.23070632344123612	1.0	0.23539132437119664	2.9274434065524204	0.40787943122660036	0.57108714030549	0.3986053991520522	0.19671563236948658	0.8474751597830142	0.941789234862638	226.0	4.418639827221013	155.0	0.35738732237974036
1055	Feb25-FISH2-3R4-rep3-cp190-100x_Position017_16_cmle.ics	48	1	0	1.083	0.6670237732178331	1.0	0.3095250132321943	1.0	0.3116067213279376	2.9363415238077715	0.4936076005043545	0.6214702518839985	0.487669706477436	0.30805940826320266	0.7678807146727648	1.005480239491805	120.0	2.330645982037433	69.0	0.1590950015754973
1056	Feb25-FISH2-3R4-rep3-cp190-100x_Position017_16_cmle.ics	51	1	0	2.166	0.34606400201531684	1.0	3.0324	1.0	0.2671987658303379	3.145450853582835	0.9994021074172581	0.9999953771192056	0.9963510060929569	0.9603988621549405	0.07955020515158603	0.9761233478736173	352.0	6.789751049628953	321.0	0.7401376160251398
1057	Feb25-FISH2-3R4-rep3-cp190-100x_Position017_16_cmle.ics	52	1	0	1.9493999999999998	0.5280716286582722	1.0	0.0	1.0	0.20617613380132796	2.7384149502311286	0.07079413817166783	0.232427076064201	0.07079413817166783	0.02529797627355199	0.964749159301053	0.9240789359988794	260.0	5.155056580862987	179.0	0.4127247142320873
1058	Feb25-FISH2-3R4-rep3-cp190-100x_Position017_16_cmle.ics	53	1	0	1.083	2.1779172812556324	1.0	0.0	1.0	0.22712300515959463	1.843083263689679	0.09140176242036077	0.27080697354130046	0.09140176242036077	0.032314772307382236	0.9478083209664177	0.9070462707900662	158.0	2.9692115687774976	89.0	0.2052094947857864
1059	Feb25-FISH2-3R4-rep3-cp190-100x_Position017_16_cmle.ics	54	1	0	1.2995999999999999	NA	0.0	0.32626801153583	1.0	0.25676833499385804	3.1417243891314355	0.43644325023635366	0.556406428820222	0.41870926008857046	0.27470269194407126	0.844669808732846	0.99563714729563	106.0	2.064588596343172	52.0	0.1198976823467516
1060	Feb25-FISH2-3R4-rep3-cp190-100x_Position017_16_cmle.ics	55	1	0	1.2995999999999999	2.84593127559578	1.0	1.3842379406474168	1.0	0.2814227162111093	2.6760785313349054	0.8037347994090237	0.8568480793271963	0.8037347994090237	0.7489309864757359	0.5296054980105361	0.9883531207137375	146.0	2.794660092674805	88.0	0.20290377012527194
1061	Feb25-FISH2-3R4-rep3-cp190-100x_Position017_16_cmle.ics	56	1	0	1.2995999999999999	2.1273421671036403	1.0	2.0261881085337166	1.0	0.2930931921716425	3.0802822443672753	0.8969855400520288	0.9299617385722491	0.8954652184195412	0.8399375823507551	0.485143083529352	1.001793173746153	126.0	2.4413269689291983	72.0	0.16601217555704068
1062	Feb25-FISH2-3R4-rep3-cp190-100x_Position017_16_cmle.ics	56	2	0	1.5162	0.5984781564333905	1.0	1.488011074996462	1.0	0.28452684573903236	2.4982878605501737	0.7919904388661779	0.8648793033548431	0.7906728267846886	0.7160250346295483	0.5858117147538934	0.9944147632563912	202.0	3.858889635451847	144.0	0.33202435111408135
1063	Feb25-FISH2-3R4-rep3-cp190-100x_Position017_16_cmle.ics	57	1	0	1.5162	0.47666053358878574	1.0	0.5963412819178956	1.0	0.23580709486142862	2.458886739013278	0.5780323324403929	0.7216591366465422	0.573980781789346	0.4215178654725254	0.7587981940233259	0.9803367032135638	220.0	4.214337844967567	149.0	0.34355297441665367
1064	Feb25-FISH2-3R4-rep3-cp190-100x_Position017_16_cmle.ics	58	1	0	1.5162	5.124250569346217	1.0	1.0317500441073144	1.0	0.2876507629637746	3.2394296517355285	0.7191483102268966	0.7846026550950612	0.7191483102268966	0.6383664913764572	0.6113267149027405	0.9980865881600243	188.0	3.686453245119266	130.0	0.29974420586687905
1065	Feb25-FISH2-3R4-rep3-cp190-100x_Position017_16_cmle.ics	59	1	0	1.7328	5.37153852922865	1.0	0.0	1.0	0.2169803779669914	2.750903836485538	0.1458836314341891	0.291856889182664	0.1266643886645119	0.025190595958973553	0.9425058940084117	0.9372800898490048	246.0	4.748567702126205	169.0	0.38966746762694277
1066	Feb25-FISH2-3R4-rep3-cp190-100x_Position017_16_cmle.ics	60	1	0	0.8664	6.513116498326073	1.0	0.23070632344123612	1.0	0.23085260576618755	1.6687127318032844	0.3323741232628462	0.43997190263060315	0.326002600834565	0.18383408973401505	0.8568218323588375	0.9103573276604817	150.0	2.6968089257729035	83.0	0.1913751468226997
1067	Feb25-FISH2-3R4-rep3-cp190-100x_Position017_16_cmle.ics	61	1	0	1.083	0.3436805605436921	1.0	0.7748934119142009	1.0	0.25363962448022553	2.338699726744376	0.7013413126610211	0.815422207331585	0.6992155458252943	0.5715251221738277	0.6348542093733494	0.9502362207422123	150.0	2.767024672294163	87.0	0.20059804546475749
1068	Feb25-FISH2-3R4-rep3-cp190-100x_Position017_16_cmle.ics	62	1	0	2.3826	3.4976705859181387	1.0	0.32626801153583	1.0	0.2669913292390269	3.289779549682247	0.3804284025429684	0.5526919144738112	0.37829272795914937	0.1854110002397467	0.8512197215785157	0.982546841550294	368.0	7.21753009143604	343.0	0.7908635585564577
1069	Feb25-FISH2-3R4-rep3-cp190-100x_Position017_16_cmle.ics	63	1	0	1.5162	NA	0.0	0.0	1.0	0.10686563895633713	2.1015307721115524	0.10563068668934429	0.3922329157332891	0.10563068668934429	0.03635332835531956	0.9324492982056645	0.6917146856771622	178.0	3.4161656878847833	73.0	0.16831790021755516
1070	Feb25-FISH2-3R4-rep3-cp190-100x_Position017_16_cmle.ics	66	1	0	1.083	1.10992549178347	1.0	0.2918229810711206	1.0	0.3324903357742127	2.3736327928707976	0.3860849083311629	0.49628568516652133	0.3860849083311629	0.2639428357887823	0.8222040574563406	1.0152250844888742	96.0	1.8411115367895272	51.0	0.11759195768623716
1071	Feb25-FISH2-3R4-rep3-cp190-100x_Position017_16_cmle.ics	67	1	0	1.7328	0.49339486022192014	1.0	0.7610319551488771	1.0	0.2500723460220743	3.2367687743748235	0.6669680755664494	0.7824550128534704	0.6645916781251868	0.5098343994739045	0.6784257181954252	0.9684315492280047	200.0	3.8375994723815383	133.0	0.3066613798484224
1072	Feb25-FISH2-3R4-rep3-cp190-100x_Position017_16_cmle.ics	68	1	0	1.7328	3.021354219631252	1.0	0.0	1.0	0.12293188644481799	2.0360509643719675	0.2159175502121232	0.3826673315843108	0.20674602314202498	0.0269074824917066	0.9244082603442028	0.6767577249849698	230.0	4.180357167276591	115.0	0.2651583359591622
1073	Feb25-FISH2-3R4-rep3-cp190-100x_Position017_16_cmle.ics	69	1	0	1.5162	0.3074297815429094	1.0	0.6921189703237084	1.0	0.27667820782609226	3.0030142522430547	0.5994464551841601	0.7159995741962956	0.5973458235753317	0.4720566318926975	0.7054285916080091	0.9867168925020343	202.0	3.882294884292267	142.0	0.3274129017930525
1074	Feb25-FISH2-3R4-rep3-cp190-100x_Position017_16_cmle.ics	70	1	0	1.5162	0.4998880178158011	1.0	0.2918229810711206	1.0	0.2746178615276856	2.8114678450845165	0.42679879727268877	0.5656502773895735	0.42400372676068265	0.2337398890441706	0.8270852017556523	0.989689762941891	180.0	3.4608610997955114	119.0	0.27438123460122005
1075	Feb25-FISH2-3R4-rep3-cp190-100x_Position017_16_cmle.ics	72	1	0	1.7328	0.4685584903848509	1.0	1.6561605642762027	1.0	0.30682599695661394	3.517401078835826	0.8951203643461288	0.9501366297983084	0.8918347430058555	0.8140338321405335	0.46593422712389737	1.0040942365349577	206.0	4.041901454634984	154.0	0.3550815977192259
1076	Feb25-FISH2-3R4-rep3-cp190-100x_Position017_16_cmle.ics	73	1	0	1.2995999999999999	0.3791864230021886	1.0	1.0368959615364501	1.0	0.3528646256898166	2.9841653784663604	0.7016367084950572	0.770942457700569	0.6969388652321915	0.6201121704287096	0.6482413147729225	1.0133178198914372	172.0	3.3288899498334374	126.0	0.2905213072248212
1077	Feb25-FISH2-3R4-rep3-cp190-100x_Position017_16_cmle.ics	74	1	0	0.8664	NA	0.0	0.10317500441073144	1.0	0.2718685950221936	2.1057673002953408	0.288017363448548	0.42449337264096193	0.288017363448548	0.11282759581234476	0.8959346387340107	0.9912307367145826	104.0	1.9028669402303426	52.0	0.1198976823467516
1078	Feb25-FISH2-3R4-rep3-cp190-100x_Position017_16_cmle.ics	76	1	0	2.166	4.1572770374598145	1.0	1.6592549201289784	1.0	0.2601476449600944	2.839239658921712	0.8166537671490106	0.8823580318275187	0.8152037960504616	0.7374931828498463	0.5406578008012318	0.9545344598392888	344.0	6.657779899666879	306.0	0.7055517461174229
1079	Feb25-FISH2-3R4-rep3-cp190-100x_Position017_16_cmle.ics	77	1	0	1.7328	0.6706197279937036	1.0	0.20635000882146287	1.0	0.24890681477036725	3.045707132468613	0.36575254041032534	0.5384538600262193	0.36575254041032534	0.18740142808659022	0.8556695034948397	0.9924134537284526	218.0	4.286668677258938	151.0	0.3481644237376825
1080	Feb25-FISH2-3R4-rep3-cp190-100x_Position018_17_cmle.ics	1	1	0	1.083	5.245264551169379	1.0	2.5991999999999997	1.0	0.2931837363478982	3.0440191297990453	0.9747022542775555	0.9920910687891287	0.9728333629982743	0.9400000773868025	0.4335138259538053	1.0015968121964747	104.0	1.9964879355920229	54.0	0.12450913166778053
1081	Feb25-FISH2-3R4-rep3-cp190-100x_Position018_17_cmle.ics	1	2	0	1.7328	0.448418351469533	1.0	0.5158750220536572	1.0	0.2794651746549286	2.7554051813765423	0.45344409964324683	0.576264693819116	0.4514552588201608	0.2974574566053505	0.8361145183797264	0.9959083397965891	258.0	4.946524427069318	206.0	0.47497928006597756
1082	Feb25-FISH2-3R4-rep3-cp190-100x_Position018_17_cmle.ics	2	1	0	1.083	5.5465108019135725	1.0	0.0	1.0	0.22260009179831455	2.9326662427781627	0.0964425587467363	0.231233681462141	0.0964425587467363	0.03349379895561358	0.9628201086131817	0.9033467734091534	114.0	2.173154497464827	54.0	0.12450913166778053
1083	Feb25-FISH2-3R4-rep3-cp190-100x_Position018_17_cmle.ics	3	1	0	1.5162	2.2812555058795296	1.0	0.4773698211006071	1.0	0.30585216939996784	2.8669075301371687	0.5535383026601814	0.6848676284033174	0.5494712148353085	0.33981219998852547	0.7826535405023664	0.978898023559621	208.0	4.0163811200244535	156.0	0.35969304704025484
1084	Feb25-FISH2-3R4-rep3-cp190-100x_Position018_17_cmle.ics	5	1	0	1.7328	6.191809123055941	1.0	0.0	1.0	0.24174578479085276	2.919776912077221	0.20318838923490087	0.38111699739606714	0.19293591386614642	0.028520819218493636	0.9124786838337826	0.9748022765699609	192.0	3.6822230735790438	123.0	0.2836041332432778
1085	Feb25-FISH2-3R4-rep3-cp190-100x_Position018_17_cmle.ics	6	1	0	1.5162	5.473954536177325	1.0	0.0	1.0	0.1542864087054049	4.357073827759745	0.07937320168779204	0.23155969767383336	0.07937320168779204	0.02848358764858358	0.9619198230702627	0.8034737506419627	124.0	2.4668473035397294	51.0	0.11759195768623716
1086	Feb25-FISH2-3R4-rep3-cp190-100x_Position018_17_cmle.ics	7	1	0	1.2995999999999999	0.5146834705312947	1.0	0.9822185052554624	1.0	0.31013286501782295	2.676114561647209	0.7662399471618944	0.8422190061773962	0.760946423714985	0.6351645363067718	0.6232598948163082	0.9933531211719957	158.0	3.016022066458337	104.0	0.2397953646935032
1087	Feb25-FISH2-3R4-rep3-cp190-100x_Position018_17_cmle.ics	8	1	0	1.9493999999999998	0.4251500702319049	2.0	0.7610319551488771	1.0	0.2563439652281101	2.290217489046703	0.5889684855137353	0.7309916519830151	0.5834772812617349	0.3871732285739045	0.7256614617509461	0.9550670871714787	332.0	6.272581184000408	288.0	0.6640487022281627
1088	Feb25-FISH2-3R4-rep3-cp190-100x_Position018_17_cmle.ics	10	1	0	1.5162	4.2148895159136375	1.0	0.0	1.0	0.18772689102995802	3.0827499195776045	0.1443027327657237	0.23831450837681956	0.11321580609722603	0.028657992309804998	0.9511209129683611	0.8482971849567041	128.0	2.5094276296803466	59.0	0.13603775497035278
1089	Feb25-FISH2-3R4-rep3-cp190-100x_Position018_17_cmle.ics	10	2	0	1.2995999999999999	5.1338992526133636	1.0	1.021380433748922	1.0	0.25676833499385804	3.280773943220196	0.7395890552046142	0.8066422342762977	0.7412541197473221	0.6528941224938204	0.621041566685076	0.9617666175153591	106.0	2.041183347502752	52.0	0.1198976823467516
1090	Feb25-FISH2-3R4-rep3-cp190-100x_Position018_17_cmle.ics	11	1	0	1.2995999999999999	0.5860508405061089	1.0	1.0987399361686254	1.0	0.3083441667466016	2.626906795536062	0.7692475516338602	0.8360685542519151	0.7677769158667055	0.6711957400045251	0.6442205316659504	1.0036448907850053	178.0	3.4161656878847837	124.0	0.28590985790379225
1091	Feb25-FISH2-3R4-rep3-cp190-100x_Position018_17_cmle.ics	12	1	0	1.5162	0.5745607651125267	1.0	2.513807710277173	1.0	0.2757759719652211	2.476741835709738	0.995188300114532	0.9994781677589	0.9933720528338201	0.9772020304018109	0.2141139570982818	0.9905762771627039	206.0	3.9248752104328846	146.0	0.3366358004351103
1092	Feb25-FISH2-3R4-rep3-cp190-100x_Position018_17_cmle.ics	14	1	0	1.083	0.4029703645224159	1.0	0.10317500441073144	1.0	0.30929561366189423	2.5269133559081403	0.3140711987333367	0.4920782471014863	0.28101537361458706	0.0726032994534961	0.8942461244179833	0.9853152153942238	152.0	2.8585305818857316	98.0	0.2259610167304165
1093	Feb25-FISH2-3R4-rep3-cp190-100x_Position018_17_cmle.ics	16	1	0	1.2995999999999999	0.3803835773097259	1.0	0.0	1.0	0.16609838461402712	2.419714788276012	0.09631451044677394	0.24832837237392694	0.09631451044677394	0.034129962756855474	0.9532826994430922	0.9047763309962259	148.0	2.8393555045855337	69.0	0.1590950015754973
1094	Feb25-FISH2-3R4-rep3-cp190-100x_Position018_17_cmle.ics	17	1	0	1.083	0.441569758671644	1.0	0.32626801153583	1.0	0.2561332862076176	2.700378250464712	0.45332582189851517	0.5758842702506941	0.4507102329886121	0.25659329604442477	0.7908893531508389	0.9925713726408573	118.0	2.239140072445864	61.0	0.1406492042913817
1095	Feb25-FISH2-3R4-rep3-cp190-100x_Position018_17_cmle.ics	17	2	0	1.2995999999999999	2.4876926634061345	1.0	0.0	1.0	0.15011007301012388	2.5227453591983373	0.05646452859039878	0.17120035411049858	0.07935294354351938	0.028224216329322763	0.9611173083628235	0.8984299494017882	130.0	2.5073125439102357	54.0	0.12450913166778053
1096	Feb25-FISH2-3R4-rep3-cp190-100x_Position018_17_cmle.ics	18	1	0	1.7328	4.297670961474836	1.0	0.0	1.0	0.1631330732348819	3.033959231815972	0.0859143492887047	0.2473029833275333	0.0859143492887047	0.030302550961224126	0.9784588710997831	0.8304568033993528	156.0	3.088352898749707	74.0	0.17062362487806956
1097	Feb25-FISH2-3R4-rep3-cp190-100x_Position018_17_cmle.ics	19	1	0	1.2995999999999999	0.24868055122068783	1.0	0.42540144110901373	1.0	0.30401747760250564	2.567450626462057	0.47036123824160236	0.5950846942394407	0.46614763649874186	0.32752098356779763	0.7980123582717242	0.9981719594953241	174.0	3.3267748640633266	119.0	0.27438123460122005
1098	Feb25-FISH2-3R4-rep3-cp190-100x_Position018_17_cmle.ics	20	1	0	0.8664	0.3141290976789299	1.0	0.2918229810711206	1.0	0.2615459604580993	1.996810936377429	0.4314892273695841	0.5699944755741457	0.4426801357430353	0.2924315365795912	0.8084248000533455	0.9979244830269768	112.0	2.105053836713678	57.0	0.13142630564932387
1099	Feb25-FISH2-3R4-rep3-cp190-100x_Position018_17_cmle.ics	21	1	0	1.5162	0.6700018505678895	1.0	1.596767904061546	1.0	0.2774693236078138	3.234793779326456	0.9159918662122166	0.9653120002315669	0.9119683911165143	0.8286658127636787	0.4741753315735359	0.9950950744699821	198.0	3.8397145581516496	138.0	0.3181900031509946
1100	Feb25-FISH2-3R4-rep3-cp190-100x_Position018_17_cmle.ics	22	1	0	1.2995999999999999	0.7274543389991066	1.0	0.0	1.0	0.23669180782201996	2.2450398309355317	0.1921065837825587	0.37198290515273663	0.16676379648066308	0.02807051624496139	0.9429537953812616	0.9564245880990936	174.0	3.373585361744166	105.0	0.24210108935401767
1101	Feb25-FISH2-3R4-rep3-cp190-100x_Position018_17_cmle.ics	23	1	0	0.8664	NA	0.0	0.2991586303963464	1.0	0.27689958019308064	2.4289408650325384	0.6105943335936945	0.8031048072143719	0.6057480650429596	0.37903855712561246	0.6829711107422575	0.9328405886765463	106.0	1.994372849821912	54.0	0.12450913166778053
1102	Feb25-FISH2-3R4-rep3-cp190-100x_Position018_17_cmle.ics	24	1	0	1.2995999999999999	0.527202682351253	1.0	0.8609334932664843	1.0	0.2506190222146619	3.3092104714475594	0.7727037870038296	0.8457236642149414	0.7667315056835451	0.6758251778007416	0.6283798454630234	0.9909826733275582	124.0	2.4434420546993096	65.0	0.14987210293343953
1103	Feb25-FISH2-3R4-rep3-cp190-100x_Position018_17_cmle.ics	25	1	0	1.2995999999999999	2.560473667805188	1.0	1.1961505589055579	1.0	0.2615972668257219	2.2739786345474173	0.8178658719783031	0.8833261605671087	0.8145609861064872	0.7003556609365738	0.5643771921609665	0.9813984128017775	186.0	3.477921091325598	122.0	0.2812984085827634
1104	Feb25-FISH2-3R4-rep3-cp190-100x_Position018_17_cmle.ics	26	1	0	1.7328	0.44624291807980815	1.0	0.0	1.0	0.26808257310632905	2.502831489350974	0.1666722855912045	0.35286471502687716	0.15908673746511584	0.02076567211702347	0.9291854411418454	0.9719667418954822	270.0	5.144481152012433	216.0	0.49803652667112214
1105	Feb25-FISH2-3R4-rep3-cp190-100x_Position018_17_cmle.ics	28	1	0	1.5162	0.7856819266318519	1.0	0.0	1.0	0.26022583775978564	2.7331858956468187	0.1921577640080968	0.36132890189249633	0.1984513528564231	0.029390706349276503	0.8983530446235547	0.9655734520530627	176.0	3.371470275974055	112.0	0.25824116197761887
1106	Feb25-FISH2-3R4-rep3-cp190-100x_Position018_17_cmle.ics	31	1	0	1.5162	0.36202425486299306	1.0	1.1926825638357912	1.0	0.2938803076779628	3.1144379973516405	0.8162479467916094	0.8864160630458393	0.8112574162335856	0.7110384073385931	0.5846736452988948	1.0056573831545175	168.0	3.2629043748524	111.0	0.2559354373171044
1107	Feb25-FISH2-3R4-rep3-cp190-100x_Position018_17_cmle.ics	32	1	0	1.5162	0.25628488366770136	1.0	0.9971598751598192	1.0	0.28557019232898284	2.7853559890311623	0.7183131756395162	0.7970815940632916	0.7147882550215848	0.6202718612865247	0.6570136587332309	0.987337037100858	198.0	3.8163093093112295	140.0	0.3228014524720236
1108	Feb25-FISH2-3R4-rep3-cp190-100x_Position018_17_cmle.ics	33	1	0	1.7328	5.946745687747782	1.0	0.0	1.0	0.15719740944227395	2.2292904906328035	0.08566451122763968	0.17656189282767112	0.062108953731558336	0.021614789135190125	0.9660850799095374	0.9272143384654447	218.0	4.052616188854738	120.0	0.2766869592617345
1109	Feb25-FISH2-3R4-rep3-cp190-100x_Position018_17_cmle.ics	34	1	0	1.2995999999999999	0.1602055410444191	1.0	2.592098856103962	1.0	0.26520887130747955	2.585564741367641	0.9905982262697726	0.9979427739936527	0.9872301458874296	0.9668836789222143	0.34585460227184744	0.9930990492188729	178.0	3.439570936725203	115.0	0.2651583359591622
1110	Feb25-FISH2-3R4-rep3-cp190-100x_Position018_17_cmle.ics	35	1	0	1.5162	0.48716832143827304	1.0	0.9755754663213545	1.0	0.29004013690776226	2.4083902789439624	0.7249216541251939	0.8320515886887568	0.7229959707835814	0.577024267289754	0.6004213510621369	0.9856883580856289	218.0	4.146237184216418	163.0	0.375833119663856
1111	Feb25-FISH2-3R4-rep3-cp190-100x_Position018_17_cmle.ics	36	1	0	1.083	0.5771709570641156	1.0	1.1112288054572363	1.0	0.26686235201799796	2.6110287051962695	0.824816914228971	0.8871143475802337	0.8222516446687906	0.7484104982967161	0.49933984505722245	0.9939090971722139	130.0	2.460502046229396	72.0	0.16601217555704068
1112	Feb25-FISH2-3R4-rep3-cp190-100x_Position018_17_cmle.ics	37	1	0	1.2995999999999999	4.950705073207141	1.0	1.3742323914031862	1.0	0.3091484836859036	2.7108036639421047	0.8561019281462937	0.9077789014705638	0.8551154732496643	0.765878608020956	0.5020155152093024	0.9782776753211072	174.0	3.326774864063326	120.0	0.2766869592617345
1113	Feb25-FISH2-3R4-rep3-cp190-100x_Position018_17_cmle.ics	38	1	0	1.2995999999999999	0.3963159658228279	1.0	1.6657740120644018	1.0	0.2666885648411231	2.905322904358632	0.9402498280490781	0.9727762863038317	0.9381531361629429	0.8850424885181158	0.37538225142244525	0.9888956786925287	152.0	2.9521515772474105	91.0	0.20982094410681532
1114	Feb25-FISH2-3R4-rep3-cp190-100x_Position018_17_cmle.ics	40	1	0	0.8664	2.373612378624751	1.0	2.148491600780476	1.0	0.3020209672689776	2.456693059840535	0.9591075044112505	0.9751872240427383	0.9576357323488994	0.934034525658435	0.33750997883859307	0.9786657716826708	108.0	2.0390682617326403	58.0	0.13373203030983835
1115	Feb25-FISH2-3R4-rep3-cp190-100x_Position018_17_cmle.ics	41	1	0	1.9493999999999998	0.313387095489196	1.0	0.687545504971255	1.0	0.27572174249829606	3.028650442210071	0.581543949164954	0.7147300372443878	0.5760045354687833	0.3975858077622658	0.7602038582333622	0.9951235655855988	298.0	5.746811669922216	254.0	0.5856540637706713
1116	Feb25-FISH2-3R4-rep3-cp190-100x_Position018_17_cmle.ics	44	1	0	1.5162	NA	0.0	0.0	1.0	0.26455915043708045	2.9621746762025944	0.2076879466379232	0.3638231156341646	0.19886892554926403	0.02750344711736997	0.9133255094982734	0.9965338908651853	206.0	3.9950909569541437	143.0	0.3297186264535669
1117	Feb25-FISH2-3R4-rep3-cp190-100x_Position018_17_cmle.ics	46	1	0	1.083	2.50101483974433	1.0	0.5423219111851784	1.0	0.26378387295447825	2.673161985941594	0.6326635202135774	0.7830437166285278	0.6320914378337147	0.47346967963386727	0.7224364691866737	0.9795659749909367	140.0	2.6605738569426194	80.0	0.18445797284115634
1118	Feb25-FISH2-3R4-rep3-cp190-100x_Position018_17_cmle.ics	48	1	0	1.083	0.46018502879509027	1.0	1.1961505589055579	1.0	0.30298345828103923	3.115033693202947	0.6594744759583182	0.7171071654716283	0.6582117249179212	0.5938773045206487	0.6279863100038351	1.0007460362553582	114.0	2.1965597463052466	63.0	0.1452606536124106
1119	Feb25-FISH2-3R4-rep3-cp190-100x_Position018_17_cmle.ics	48	2	0	1.7328	4.255555919517848	2.0	0.20635000882146287	1.0	0.2837729003663607	2.7231402554737154	0.2877754718845736	0.4645185258388144	0.29281915575027545	0.14099987921511786	0.88600111995448	0.969693778805958	260.0	4.967814590139629	210.0	0.48420217870803534
1120	Feb25-FISH2-3R4-rep3-cp190-100x_Position018_17_cmle.ics	49	1	0	1.5162	0.624950646540728	1.0	0.5556144027286182	1.0	0.269602597857635	3.119758641812535	0.574408216383525	0.6957018747142204	0.5726407794309029	0.3959982061833914	0.7351979621367261	0.9713869243979405	176.0	3.4416860224953143	114.0	0.26285261129864773
1121	Feb25-FISH2-3R4-rep3-cp190-100x_Position018_17_cmle.ics	50	1	0	1.7328	0.4277409231591714	1.0	1.6116450895211656	1.0	0.2878700880801862	3.320972449929726	0.8773388350107568	0.9259309530434546	0.8670639094937869	0.8105518191504524	0.47708013161880436	0.9891024465999108	204.0	3.9738007938838353	147.0	0.33894152509562475
1122	Feb25-FISH2-3R4-rep3-cp190-100x_Position018_17_cmle.ics	51	1	0	1.2995999999999999	4.115409097233865	1.0	0.0	1.0	0.18745757101226182	2.620842817613356	0.07512312061912083	0.20022409255543686	0.07512312061912083	0.027470880996430153	0.9570241276081249	0.9027418230428852	138.0	2.68609419155315	66.0	0.15217782759395398
1123	Feb25-FISH2-3R4-rep3-cp190-100x_Position018_17_cmle.ics	51	2	0	1.7328	3.2830112603814006	1.0	0.0	1.0	0.15103432086450128	2.5801761970597212	0.07512312061912083	0.20022409255543686	0.07512312061912083	0.027470880996430153	0.9594851482949385	0.8377023035210587	170.0	3.3544102844439676	81.0	0.18676369750167077
1124	Feb25-FISH2-3R4-rep3-cp190-100x_Position018_17_cmle.ics	53	1	0	1.2995999999999999	5.615914367984826	1.0	0.46141264688247224	1.0	0.2839228261629219	2.9786711286698577	0.4701641498673411	0.5794124575367602	0.4641325101043914	0.32908081033499464	0.7697999736344432	1.0017534929683267	174.0	3.350180112903746	115.0	0.2651583359591622
1125	Feb25-FISH2-3R4-rep3-cp190-100x_Position018_17_cmle.ics	54	1	0	1.083	0.3589512280584291	1.0	0.41270001764292574	1.0	0.21071106546329954	1.4390302433377558	0.49348040793226283	0.5960904641949553	0.47907627090430904	0.36120759490861476	0.7855742350011425	0.943079049127096	162.0	2.988386646077695	89.0	0.2052094947857864
1126	Feb25-FISH2-3R4-rep3-cp190-100x_Position018_17_cmle.ics	55	1	0	0.8664	NA	0.0	0.10317500441073144	1.0	0.24374425760610463	1.3108823001056664	0.26226949269263145	0.4004284949116229	0.26226949269263145	0.08497972300864641	0.9049507124179458	0.9582023620693104	116.0	2.1008236651734555	58.0	0.13373203030983835
1127	Feb25-FISH2-3R4-rep3-cp190-100x_Position018_17_cmle.ics	56	1	0	1.5162	0.43323084825137975	1.0	0.7252201245704302	1.0	0.27667820782609226	2.5437015067531794	0.6227261856192231	0.7291822005880615	0.6169932893459574	0.47262629957372576	0.7242619396930406	0.9926311190069601	202.0	3.858889635451847	142.0	0.3274129017930525
1128	Feb25-FISH2-3R4-rep3-cp190-100x_Position018_17_cmle.ics	57	1	0	1.7328	0.19563974946521212	1.0	0.0	1.0	0.16757186576811736	3.505378343028101	0.0965057614450327	0.1957396449704142	0.0965057614450327	0.034419184054811584	0.9633908885782306	0.9424408294800483	156.0	3.135163396430547	75.0	0.17292934953858405
1129	Feb25-FISH2-3R4-rep3-cp190-100x_Position018_17_cmle.ics	58	1	0	1.2995999999999999	4.291914461841228	1.0	0.928575039696583	1.0	0.17730328909148743	3.5063038300226705	0.747455135799219	0.8360372515466632	0.7460071958229125	0.6400498003597912	0.6010975889517493	0.8814370971960662	126.0	2.3477059735675185	56.0	0.12912058098880944
1130	Feb25-FISH2-3R4-rep3-cp190-100x_Position018_17_cmle.ics	59	1	0	1.7328	0.13995738138555033	1.0	0.7252201245704302	1.0	0.27241800447860454	2.988769295408437	0.5799199779983853	0.6804819950496367	0.5799199779983853	0.42256407526681394	0.7347529101879647	0.9960448884254018	250.0	4.814553277107242	194.0	0.44731058413980407
1131	Feb25-FISH2-3R4-rep3-cp190-100x_Position018_17_cmle.ics	61	1	0	1.7328	1.4565614332432095	1.0	0.0	1.0	0.24134284983092352	2.2524970128490542	0.12695500741124782	0.25390336796346885	0.12695500741124782	0.019797669611225217	0.9666378760255216	0.9603279530611863	254.0	4.857133603247862	187.0	0.4311705115162029
1132	Feb25-FISH2-3R4-rep3-cp190-100x_Position018_17_cmle.ics	61	2	0	1.7328	1.1454313877537952	1.0	0.10317500441073144	1.0	0.17845846588990505	2.4202522311653043	0.18007005789414213	0.2925565149188751	0.17731825825706063	0.04709631963415688	0.9185396628904464	0.8912038671939151	196.0	3.7482086485600807	109.0	0.25132398799607547
1133	Feb25-FISH2-3R4-rep3-cp190-100x_Position018_17_cmle.ics	62	1	0	1.5162	NA	0.0	0.0	1.0	0.15148659491615973	3.4453529446453603	0.07643494715113057	0.1907146543320782	0.07643494715113057	0.03819836006039871	0.9695718991588874	0.9077513769444057	128.0	2.5328328785207663	53.0	0.12220340700726606
1134	Feb25-FISH2-3R4-rep3-cp190-100x_Position018_17_cmle.ics	63	1	0	0.6497999999999999	0.2390091633628289	1.0	0.3095250132321943	1.0	0.257039398930074	1.5434349426958391	0.42202591087723973	0.5029890761340172	0.4251315526543662	0.251507027243056	0.8199740800391316	0.9484032022429991	110.0	1.9901426782816898	55.0	0.12681485632829495
1135	Feb25-FISH2-3R4-rep3-cp190-100x_Position018_17_cmle.ics	64	1	0	1.5162	0.42153925754540417	1.0	0.43046674663324214	1.0	0.28265193913446984	2.7515645940910245	0.4946977291055857	0.6578735142712864	0.49175076688850533	0.31364420895544887	0.8090584184122979	0.9942364041271019	192.0	3.705628322419464	133.0	0.3066613798484224
1136	Feb25-FISH2-3R4-rep3-cp190-100x_Position018_17_cmle.ics	65	1	0	1.083	0.28986993878987255	1.0	0.8595614345612763	1.0	0.3075050913990076	2.440722408947678	0.7540187380127772	0.8384915761731956	0.7498792653815903	0.6370924344238544	0.5874230334435526	1.0009277759657635	124.0	2.37322630817805	72.0	0.16601217555704068
1137	Feb25-FISH2-3R4-rep3-cp190-100x_Position018_17_cmle.ics	66	1	0	1.5162	0.7538918255840434	1.0	1.1321417835580119	1.0	0.2989471140238939	2.5405989961988262	0.7484426787613458	0.8324648723474894	0.7475929750322156	0.6378545824916014	0.6102228223989982	0.9979606243580348	228.0	4.346308994929643	177.0	0.40811326491105837
1138	Feb25-FISH2-3R4-rep3-cp190-100x_Position018_17_cmle.ics	67	1	0	1.2995999999999999	5.571507911827763	1.0	0.9077480443748005	1.0	0.2939427232771369	2.4115740049675005	0.7006230886224999	0.7953415539601288	0.6954306834350009	0.5893911393854154	0.6601104431118229	1.0012743825424788	172.0	3.282079452152598	115.0	0.2651583359591622
1139	Feb25-FISH2-3R4-rep3-cp190-100x_Position018_17_cmle.ics	68	1	0	1.083	3.679503716332281	1.0	0.0	1.0	0.12925409774769434	1.4978954910544426	0.07262787388601813	0.12231708230360219	0.07262787388601813	0.036298959035422754	0.9734622573004087	0.9842490629198387	140.0	2.7307896034638786	56.0	0.12912058098880944
1140	Feb25-FISH2-3R4-rep3-cp190-100x_Position018_17_cmle.ics	70	1	0	1.2995999999999999	0.8491607555420336	1.0	0.65253602307166	1.0	0.35098822974394245	2.7131949719040143	0.6060921501706484	0.7133788395904437	0.6041552901023891	0.4760836177474403	0.7392126549564201	0.9972625108774917	164.0	3.150108302190523	117.0	0.26976978528019113
1141	Feb25-FISH2-3R4-rep3-cp190-100x_Position018_17_cmle.ics	71	1	0	0.8664	1.0474915218575231	1.0	0.3916201927270152	1.0	0.2373967594247948	1.7928190172090563	0.48908551780700926	0.6395381849153023	0.49147503233336487	0.3141501845367654	0.8122915647133448	0.9361310225805012	106.0	1.9475623521410717	50.0	0.11528623302572269
1142	Feb25-FISH2-3R4-rep3-cp190-100x_Position018_17_cmle.ics	72	1	0	1.7328	0.551543681671141	2.0	0.23070632344123612	1.0	0.2902109266441255	3.0587377812165943	0.35313659105878004	0.5114942860774413	0.345094346163179	0.19040823636804827	0.852964064191062	0.9837349397899398	196.0	3.7950191462409206	139.0	0.32049572781150915
1143	Feb25-FISH2-3R4-rep3-cp190-100x_Position018_17_cmle.ics	73	1	0	1.083	0.29958590637779947	1.0	1.2147909720415644	1.0	0.3089982052636375	2.917325315836564	0.8725919309215423	0.9197558433824624	0.8697632871817775	0.8016599672472831	0.4806809184248303	1.00369539096106	118.0	2.2859505701267038	67.0	0.15448355225446841
1144	Feb25-FISH2-3R4-rep3-cp190-100x_Position018_17_cmle.ics	74	1	0	1.7328	NA	0.0	1.1966345215853855	1.0	0.26989512868537635	3.149826454098633	0.8665028418085058	0.9368017970481374	0.8594322413351223	0.7069733608719905	0.5049403532212026	1.0004030111734146	194.0	3.7737289831706122	132.0	0.30435565518790797
1145	Feb25-FISH2-3R4-rep3-cp190-100x_Position019_18_cmle.ics	1	1	0	1.9493999999999998	0.7308429805619865	1.0	1.3439124374638693	1.0	0.28520802510926724	2.9263770526926542	0.7968153278529355	0.8820291766457375	0.7960507152566509	0.6615173312188491	0.6196999869881359	0.9867772375437892	290.0	5.661651017640979	248.0	0.5718197158075845
1146	Feb25-FISH2-3R4-rep3-cp190-100x_Position019_18_cmle.ics	2	1	0	1.2995999999999999	0.356184981100889	1.0	0.6606423714395955	1.0	0.2932823503008304	2.619508078362921	0.6048123249827929	0.7015773941411074	0.5992023458198584	0.47767322578516136	0.7362321805381855	0.9770866707762844	162.0	3.1054128902797946	105.0	0.24210108935401767
1147	Feb25-FISH2-3R4-rep3-cp190-100x_Position019_18_cmle.ics	3	1	0	1.7328	0.3932021111141316	1.0	0.8595614345612763	1.0	0.30005657893310705	2.8298621059607294	0.6537662217706554	0.760916501177666	0.649800258624671	0.5257037131113471	0.6644899435933754	0.9929124471492844	226.0	4.371829329540175	175.0	0.40350181559002946
1148	Feb25-FISH2-3R4-rep3-cp190-100x_Position019_18_cmle.ics	4	1	0	1.9493999999999998	0.5618311213582342	2.0	0.6190500264643886	1.0	0.2597859867630793	3.70473730378634	0.5542637302717276	0.6590621308048832	0.5492653963830239	0.41991154463663627	0.7204987325958981	0.9948790497585632	228.0	4.533550985653003	165.0	0.3804445689848849
1149	Feb25-FISH2-3R4-rep3-cp190-100x_Position019_18_cmle.ics	5	1	0	1.7328	0.5058915349645081	1.0	0.0	1.0	0.18878136674065948	3.6171546692110663	0.08040438397581255	0.23002094356261024	0.08040438397581255	0.028092718568909044	0.9565370228385223	0.9213765810795752	190.0	3.7545539058704143	107.0	0.2467125386750466
1150	Feb25-FISH2-3R4-rep3-cp190-100x_Position019_18_cmle.ics	7	1	0	1.9493999999999998	0.1254335791807194	1.0	0.23070632344123612	1.0	0.3037496357219828	3.5923124338595778	0.3639546263637379	0.47668591170926194	0.3587919630600275	0.19988571203373465	0.8491067823582735	1.0024919102983647	204.0	4.020611291564675	151.0	0.3481644237376825
1151	Feb25-FISH2-3R4-rep3-cp190-100x_Position019_18_cmle.ics	8	1	0	1.5162	4.90491289584395	1.0	1.242391573779135	1.0	0.281061015957084	2.8377458816474865	0.7965426836962161	0.8653770661881195	0.7922595931414471	0.7060615194807015	0.5378543646847056	0.9778331022936884	200.0	3.8610047212219585	141.0	0.325107177132538
1152	Feb25-FISH2-3R4-rep3-cp190-100x_Position019_18_cmle.ics	9	1	0	1.2995999999999999	0.21433654025594265	1.0	1.4199491695140265	1.0	0.30350133109819233	2.917376242681029	0.820440303534885	0.8750047665654036	0.8170401535469602	0.7417538418517153	0.5554134583089849	0.9999996295767954	154.0	2.9500364914772996	99.0	0.22826674139093092
1153	Feb25-FISH2-3R4-rep3-cp190-100x_Position019_18_cmle.ics	9	2	0	1.083	2.568535553865016	1.0	2.3825999999999996	1.0	0.31944107948200384	3.0070416555304837	0.9902507848944365	0.9985128315940666	0.9869078336913554	0.9583020858490207	0.2899515466140762	1.0000764075317405	106.0	2.064588596343172	58.0	0.13373203030983835
1154	Feb25-FISH2-3R4-rep3-cp190-100x_Position019_18_cmle.ics	10	1	0	1.2995999999999999	1.7928914653167454	1.0	1.2381000529287771	1.0	0.2502942071637654	2.529399364834511	0.8435549906760149	0.9028951233995562	0.8422423402681557	0.7637541801664774	0.5072912047099399	0.985482580049458	162.0	3.082007641439374	97.0	0.22365529206990203
1155	Feb25-FISH2-3R4-rep3-cp190-100x_Position019_18_cmle.ics	12	1	0	1.5162	NA	0.0	0.10317500441073144	1.0	0.30055343504377724	2.60157059781402	0.32720336628698815	0.48971073512172975	0.31404449082198926	0.09196305757516211	0.8745818777601876	0.992595687821065	202.0	3.882294884292267	148.0	0.3412472497561391
1156	Feb25-FISH2-3R4-rep3-cp190-100x_Position019_18_cmle.ics	14	1	0	0.8664	1.435724597873387	1.0	0.10317500441073144	1.0	0.20573553371564268	1.2404465605398607	0.23913414981486755	0.4258366562232982	0.23913414981486755	0.06626673312446596	0.8872067315938398	0.8764730040740699	180.0	3.250213860231734	103.0	0.23748964003298878
1157	Feb25-FISH2-3R4-rep3-cp190-100x_Position019_18_cmle.ics	15	1	0	1.2995999999999999	0.3966145875246343	1.0	0.0	1.0	0.28338322808811234	2.7062955300444074	0.20640929611109987	0.3727115681789043	0.20640929611109987	0.027299228698099073	0.9046803674675166	0.9894348460475142	206.0	3.9482804592733043	148.0	0.3412472497561391
1158	Feb25-FISH2-3R4-rep3-cp190-100x_Position019_18_cmle.ics	16	1	0	1.2995999999999999	2.683958153877695	1.0	1.0951397134915137	1.0	0.259770442543706	2.965332414637435	0.8303946060003395	0.8977529043680725	0.8282966699813248	0.7314156823749121	0.5480160915976822	0.9056073613226279	120.0	2.2838354843565924	63.0	0.1452606536124106
1159	Feb25-FISH2-3R4-rep3-cp190-100x_Position019_18_cmle.ics	17	1	0	1.9493999999999998	0.3680076033415528	1.0	0.0	1.0	0.2805688657041256	2.9635651822799365	0.16871848648959245	0.3718522402424834	0.16871848648959245	0.020305115423843247	0.9170303549183679	0.9928686095277275	304.0	5.904303154494821	264.0	0.6087113103758159
1160	Feb25-FISH2-3R4-rep3-cp190-100x_Position019_18_cmle.ics	19	1	0	1.7328	0.4967095561848083	1.0	2.1764791023907697	1.0	0.28265193913446984	3.293387798346547	0.9687338906694758	0.9902802369799254	0.96864423874308	0.9375088718052162	0.27653604028451806	0.9892972060582443	192.0	3.775844068940723	133.0	0.3066613798484224
1161	Feb25-FISH2-3R4-rep3-cp190-100x_Position019_18_cmle.ics	22	1	0	1.5162	0.5012379855398748	2.0	1.8410516456738788	1.0	0.26594939856407523	2.976757419010484	0.9273243691925193	0.9582648171897498	0.9252000409129891	0.877744907513041	0.383497370148545	0.9714665818696355	190.0	3.660932910508735	127.0	0.29282703188533565
1162	Feb25-FISH2-3R4-rep3-cp190-100x_Position019_18_cmle.ics	27	1	0	1.5162	9.198427652558578	1.0	0.7252201245704302	1.0	0.2659059822000516	2.6223150959783603	0.5374158734817206	0.6452095408976608	0.5338306997592097	0.39140091913849107	0.7905161357514924	0.9861530038367279	192.0	3.6822230735790433	129.0	0.29743848120636457
1163	Feb25-FISH2-3R4-rep3-cp190-100x_Position019_18_cmle.ics	27	2	0	1.7328	0.9145794854672534	1.0	0.0	1.0	0.20918483179486852	2.933941129116873	0.16676227129926696	0.29163970838363695	0.15711732022438185	0.020093648072677307	0.9349014116416575	0.9730088214029197	250.0	4.720932281745561	170.0	0.39197319228745714
1164	Feb25-FISH2-3R4-rep3-cp190-100x_Position019_18_cmle.ics	28	1	0	0.8664	NA	0.0	0.20635000882146287	1.0	0.2173480778416774	1.625667645730861	0.34014468581485535	0.4794994321030605	0.34014468581485535	0.18713994822417093	0.8659621516208084	0.9197894025834598	134.0	2.3860561281679136	68.0	0.15678927691498287
1165	Feb25-FISH2-3R4-rep3-cp190-100x_Position019_18_cmle.ics	29	1	0	1.083	6.016996959630582	1.0	0.0	1.0	0.1884075318947007	2.7617007067666552	0.2967254292322066	0.486832028916696	0.2921152991989708	0.0284189245072062	0.8806205538051685	0.8627601351314076	122.0	2.2583151497460614	55.0	0.12681485632829495
1166	Feb25-FISH2-3R4-rep3-cp190-100x_Position019_18_cmle.ics	30	1	0	1.5162	0.7946701944177988	2.0	1.321284742879191	1.0	0.26462655035864513	2.216020625171256	0.8015361232901559	0.8614361752031173	0.8008981567771433	0.7194980079182902	0.5231250070872557	0.9970531872804381	222.0	4.235628008037875	160.0	0.3689159456823127
1167	Feb25-FISH2-3R4-rep3-cp190-100x_Position019_18_cmle.ics	32	1	0	1.2995999999999999	0.35097998546885123	1.0	1.4772412513556012	1.0	0.32599317004418005	2.3924305084140096	0.8611915089917486	0.9130810038615784	0.8602391351254827	0.7953289038027991	0.4816526603449008	0.989779358262198	184.0	3.5034414259361295	134.0	0.30896710450893683
1168	Feb25-FISH2-3R4-rep3-cp190-100x_Position019_18_cmle.ics	33	1	0	2.166	0.29518793845331254	1.0	0.41270001764292574	1.0	0.15852396211206626	2.2832905257422027	0.48790979825316766	0.6446864620494526	0.4866719461188338	0.2763639439045393	0.7554801832463269	0.8608911277259225	364.0	7.034518272252908	260.0	0.5994884117337581
1169	Feb25-FISH2-3R4-rep3-cp190-100x_Position019_18_cmle.ics	34	1	0	1.5162	0.565886774001401	1.0	0.5595020986366908	1.0	0.2886090189841206	2.8231810391357812	0.5649655342412692	0.6841695204725726	0.5678706939810372	0.43068552966344165	0.7374141102990025	1.0001028350628571	168.0	3.2629043748524	110.0	0.2536297126565899
1170	Feb25-FISH2-3R4-rep3-cp190-100x_Position019_18_cmle.ics	35	1	0	1.9493999999999998	NA	0.0	0.0	1.0	0.11182169401888598	2.2254455503484394	0.0842135738349242	0.2211670058955643	0.0842135738349242	0.030631492139247613	0.9801893917376403	0.9408913457622569	236.0	4.642116886774657	114.0	0.26285261129864773
1171	Feb25-FISH2-3R4-rep3-cp190-100x_Position019_18_cmle.ics	37	1	0	1.7328	0.3476522853527433	1.0	0.0	1.0	0.134821401978465	3.5630024147741244	0.18281943287010968	0.36779544584337487	0.18281943287010968	0.032399378364377576	0.9067688508287455	0.730229979439813	188.0	3.5226165032363266	89.0	0.2052094947857864
1172	Feb25-FISH2-3R4-rep3-cp190-100x_Position019_18_cmle.ics	38	1	0	1.7328	4.659525160429733	1.0	1.2191645447964943	1.0	0.13296497832623966	5.373059005328615	0.7637754985145755	0.8103964441457473	0.7525412596705336	0.710800449064068	0.5531921487170874	0.6381975955977597	132.0	2.5051974581401244	52.0	0.1198976823467516
1173	Feb25-FISH2-3R4-rep3-cp190-100x_Position019_18_cmle.ics	38	2	0	1.083	4.4643810204505945	1.0	0.0	1.0	0.2335185897344265	1.7219277707827403	0.21947624466354562	0.3784663087391839	0.21224386928264305	0.028116145686159204	0.9023602460949485	0.8726874554816998	108.0	1.9922577640518007	51.0	0.11759195768623716
1174	Feb25-FISH2-3R4-rep3-cp190-100x_Position019_18_cmle.ics	39	1	0	1.5162	0.4877894071005984	1.0	0.6639153385791856	1.0	0.28382355299330775	2.9006434764971254	0.6400009717228646	0.7528341916885304	0.6348184497781233	0.4761482525183818	0.6883133980992855	0.9913044350220779	182.0	3.4821512628658207	123.0	0.2836041332432778
1175	Feb25-FISH2-3R4-rep3-cp190-100x_Position019_18_cmle.ics	40	1	0	0.8664	NA	0.0	0.1459114905355603	1.0	0.30589812765231944	2.5022419018351214	0.3855037901371263	0.542585810407972	0.38463503960480366	0.1809385912613917	0.852879902287979	0.9748548346919803	110.0	2.0837636736433693	60.0	0.13834347963086724
1176	Feb25-FISH2-3R4-rep3-cp190-100x_Position019_18_cmle.ics	41	1	0	1.2995999999999999	6.594137295780279	2.0	0.3720027687491155	1.0	0.22895767740727171	1.6118412666214033	0.4127309144504262	0.5516489104033037	0.40831618402382924	0.23975421804302044	0.8499816355874095	0.886587676438172	264.0	4.869963423237724	193.0	0.44500485947928964
1177	Feb25-FISH2-3R4-rep3-cp190-100x_Position019_18_cmle.ics	42	1	0	1.9493999999999998	0.3196336791816312	1.0	0.0	1.0	0.1834096052405797	2.6826202129644887	0.07350622519436742	0.236988936008264	0.07350622519436742	0.02600513782417224	0.9652524597095282	0.9259662214756976	236.0	4.571901140253399	146.0	0.3366358004351103
1178	Feb25-FISH2-3R4-rep3-cp190-100x_Position019_18_cmle.ics	43	1	0	1.2995999999999999	0.6065314891987034	1.0	1.6776879206634818	1.0	0.2500724230128214	2.6302109401145164	0.893820080190248	0.9486387109323529	0.8929980987758124	0.8280929403718368	0.47332413041146615	0.9726557084780809	202.0	3.7886738889305875	135.0	0.31127282916945126
1179	Feb25-FISH2-3R4-rep3-cp190-100x_Position019_18_cmle.ics	44	1	0	1.7328	0.20384946640213936	1.0	0.4377344716066809	1.0	0.26060776564257615	3.200397970443769	0.48135308257722076	0.6213994914477067	0.4775319929414053	0.3207179480053912	0.7686275411480589	0.9899334992236645	208.0	4.0865968665457135	144.0	0.33202435111408135
1180	Feb25-FISH2-3R4-rep3-cp190-100x_Position019_18_cmle.ics	45	1	0	1.2995999999999999	0.3934685232717186	1.0	0.3720027687491155	1.0	0.21366493709312737	2.6735570581250268	0.5058507709251101	0.6103868392070485	0.5021888766519824	0.34778359030837	0.7637302976353062	0.9251645186929129	140.0	2.683979105783039	72.0	0.16601217555704068
1181	Feb25-FISH2-3R4-rep3-cp190-100x_Position019_18_cmle.ics	46	1	0	1.7328	4.799990638915042	1.0	2.066077853227447	1.0	0.23598430975864487	2.843824653589359	0.9558465726987628	0.9761553572043974	0.9504773064065892	0.9177447703070614	0.3747745196214077	0.9209288469269882	214.0	4.1036568580758	143.0	0.3297186264535669
1182	Feb25-FISH2-3R4-rep3-cp190-100x_Position019_18_cmle.ics	48	1	0	1.7328	1.4827362555281969	1.0	1.433352969887323	1.0	0.2917462631428579	3.2341412174278674	0.8296762351008973	0.8877329211298561	0.8279010228603862	0.7569921624983396	0.5687629407685817	1.0009752421224034	214.0	4.173872604597061	159.0	0.3666102210217982
1183	Feb25-FISH2-3R4-rep3-cp190-100x_Position019_18_cmle.ics	49	1	0	1.5162	0.7504798379884557	1.0	0.20635000882146287	1.0	0.29388427730391214	3.326667372242866	0.3612354521038496	0.4799591824347905	0.3450298165485638	0.19654264601004506	0.8630271666762179	0.9726939955427838	174.0	3.4203958594250055	117.0	0.26976978528019113
1184	Feb25-FISH2-3R4-rep3-cp190-100x_Position019_18_cmle.ics	50	1	0	1.5162	2.7587181787557844	1.0	2.3825999999999996	1.0	0.2692282072273381	2.4271570200167907	0.9929095228638467	0.998859933655494	0.9909603771780784	0.9694315114337622	0.18750602891287915	0.9849115911289982	200.0	3.7907889747006984	138.0	0.3181900031509946
1185	Feb25-FISH2-3R4-rep3-cp190-100x_Position019_18_cmle.ics	51	1	0	1.7328	NA	0.0	0.10317500441073144	1.0	0.2718106771487983	2.953861151914275	0.3298280169367986	0.5230850122686074	0.31493876824294625	0.08504843457020926	0.8710570354814812	0.9833746971211712	238.0	4.616596552164128	180.0	0.4150304388926017
1186	Feb25-FISH2-3R4-rep3-cp190-100x_Position019_18_cmle.ics	52	1	0	1.5162	0.27831674615388763	1.0	0.2918229810711206	1.0	0.27854218601744635	3.2908000955359	0.47218028701867987	0.6426317321158987	0.4567289328652758	0.22706851707015405	0.8114256103257165	0.9972467910228956	170.0	3.354410284443968	110.0	0.2536297126565899
1187	Feb25-FISH2-3R4-rep3-cp190-100x_Position019_18_cmle.ics	53	1	0	1.7328	0.6316932041997455	1.0	0.0	1.0	0.1478932475496839	2.677745524783926	0.08179486961040731	0.2533928556215337	0.08179486961040731	0.028957479617308036	0.9690882101495059	0.9127008757892907	220.0	4.237743093807987	118.0	0.27207550994070556
1188	Feb25-FISH2-3R4-rep3-cp190-100x_Position019_18_cmle.ics	54	1	0	1.2995999999999999	NA	0.0	0.0	1.0	0.19484141011997239	2.345342239950872	0.1781035998393801	0.4068730125999805	0.1781035998393801	0.03472862832770802	0.9363282221449033	0.8639519103062083	170.0	3.190573542561029	92.0	0.21212666876732977
1189	Feb25-FISH2-3R4-rep3-cp190-100x_Position019_18_cmle.ics	55	1	0	1.5162	1.5376772152438674	1.0	0.0	1.0	0.07586759118361097	1.3201839915439177	0.07189565796357064	0.19460396157321538	0.07189565796357064	0.026501640747610217	0.9632423787264756	0.7716751178543572	308.0	5.970288729475859	140.0	0.3228014524720236
1190	Feb25-FISH2-3R4-rep3-cp190-100x_Position019_18_cmle.ics	56	1	0	1.5162	3.3400311572213126	1.0	0.0	1.0	0.11941446444448324	2.305997422397437	0.07884984847388686	0.1723860740669287	0.0547584022636474	0.027371162611233027	0.9665137874143322	0.94264200708814	162.0	3.1990338856414735	67.0	0.15448355225446841
1191	Feb25-FISH2-3R4-rep3-cp190-100x_Position019_18_cmle.ics	56	2	0	1.083	0.49385274848168936	1.0	1.1736910802652913	1.0	0.24802047265182575	2.698145309437168	0.7621642912838321	0.8233695870611972	0.7602511233832525	0.6843916045690951	0.6107389380212779	0.9834332737317868	114.0	2.1731544974648265	57.0	0.13142630564932387
1192	Feb25-FISH2-3R4-rep3-cp190-100x_Position019_18_cmle.ics	57	1	0	2.166	5.773280517754653	1.0	0.41270001764292574	1.0	0.255152901389169	3.509010758672716	0.3460943088278608	0.4916998664626328	0.3460943088278608	0.23259529762445216	0.8713269115491924	0.9841665449772956	292.0	5.706346429551708	237.0	0.5464567445419256
1193	Feb25-FISH2-3R4-rep3-cp190-100x_Position019_18_cmle.ics	57	2	0	1.2995999999999999	8.285477400571974	3.0	0.0	1.0	0.22976348254774215	3.2576888587839643	0.032237204883525744	0.13175686898057618	0.04499079854459771	0.01611638789172622	0.9857498491452791	0.9282745227078376	110.0	2.1773846690050487	52.0	0.1198976823467516
1194	Feb25-FISH2-3R4-rep3-cp190-100x_Position019_18_cmle.ics	57	3	0	1.083	6.987358413961567	2.0	0.2918229810711206	1.0	0.20683156003379058	1.6606734210454897	0.27067116367960775	0.40804856065320366	0.27067116367960775	0.15022953811129885	0.8985774729300192	0.8620602102983804	182.0	3.2715040233020423	105.0	0.24210108935401767
1195	Feb25-FISH2-3R4-rep3-cp190-100x_Position019_18_cmle.ics	58	1	0	1.2995999999999999	7.120131915719867	1.0	0.10317500441073144	1.0	0.2207395664595007	3.238791390019358	0.2833755775990654	0.44822730544168726	0.2833755775990654	0.05926714021967018	0.8947187141034721	0.9390954155269614	132.0	2.5754132046613845	67.0	0.15448355225446841
1196	Feb25-FISH2-3R4-rep3-cp190-100x_Position019_18_cmle.ics	59	1	0	1.2995999999999999	3.7843231354372224	1.0	0.0	1.0	0.2236891205231868	2.2719644801986885	0.24056155308838864	0.4595549898791633	0.22133196344231124	0.029001564129301355	0.9019200358488759	0.886841076759085	184.0	3.43322567941487	111.0	0.2559354373171044
1197	Feb25-FISH2-3R4-rep3-cp190-100x_Position019_18_cmle.ics	60	1	0	1.7328	0.6947260421268695	1.0	0.9971598751598192	1.0	0.30184140664634446	3.3503588216958153	0.7113234136788741	0.7907233538925188	0.7054362878774013	0.6118187863369876	0.6264338798316039	0.9914925045531687	216.0	4.241973265348211	164.0	0.3781388443243705
1198	Feb25-FISH2-3R4-rep3-cp190-100x_Position019_18_cmle.ics	61	1	0	1.5162	0.367182763611309	2.0	0.0	1.0	0.21702992375368915	3.4530853988287205	0.0932735817909926	0.21367083568002176	0.06598725990949875	0.023540521644559245	0.9572057864321375	0.9370511394160931	158.0	3.133048310660436	87.0	0.20059804546475749
1199	Feb25-FISH2-3R4-rep3-cp190-100x_Position019_18_cmle.ics	61	2	0	1.083	3.611037466906594	1.0	0.744005537498231	1.0	0.2850995333132737	2.41868726302116	0.547954982424113	0.6325862772134936	0.5483385446000272	0.4450947738439727	0.7428045238461224	0.9608494602551196	120.0	2.237024986675753	66.0	0.15217782759395398
1200	Feb25-FISH2-3R4-rep3-cp190-100x_Position019_18_cmle.ics	62	1	0	1.7328	0.17156597940609422	1.0	0.0	1.0	0.15701924155004923	3.344046821843033	0.07823244365818013	0.20778017075609567	0.07823244365818013	0.02750942235212676	0.9748770914407442	0.8827483990190488	176.0	3.465091271335734	87.0	0.20059804546475749
1201	Feb25-FISH2-3R4-rep3-cp190-100x_Position019_18_cmle.ics	63	1	0	1.2995999999999999	0.8341504032922983	1.0	0.5260913608053412	1.0	0.27308137672307414	2.936632223617281	0.5654948499776086	0.6864317435438125	0.5617069711897298	0.40860109717868337	0.7617511387557396	0.9830806472271999	168.0	3.2629043748524	107.0	0.2467125386750466
1202	Feb25-FISH2-3R4-rep3-cp190-100x_Position019_18_cmle.ics	64	1	0	1.5162	0.31786872967370544	1.0	0.23070632344123612	1.0	0.28506183420143066	3.031942679017923	0.3538169702230124	0.4913202951099663	0.3451162660469544	0.1696952303621677	0.8549703075655297	1.0026518698663687	200.0	3.861004721221958	142.0	0.3274129017930525
1203	Feb25-FISH2-3R4-rep3-cp190-100x_Position019_18_cmle.ics	65	1	0	1.7328	1.3961537494935814	1.0	2.327734199042841	1.0	0.2920931800722684	3.2882121882397475	0.931672872114019	0.9573437100958372	0.9309739191992509	0.8989945831149105	0.3690910855305645	0.9680270900660737	188.0	3.686453245119266	131.0	0.3020499305273935
1204	Feb25-FISH2-3R4-rep3-cp190-100x_Position019_18_cmle.ics	65	2	0	1.2995999999999999	0.5002470089247677	1.0	2.8158	1.0	0.2608594825761498	2.162563465415894	0.9916752915664162	0.9977440846629121	0.9878624138070083	0.9649157000058246	0.21203587468104063	0.9834911304772287	152.0	2.8819358307261513	90.0	0.20751521944630086
1205	Feb25-FISH2-3R4-rep3-cp190-100x_Position019_18_cmle.ics	66	1	0	1.5162	0.3012078377217566	1.0	0.639412489864916	1.0	0.29072897556794247	2.9831811638369268	0.574376848483972	0.7007607257265581	0.5712240308339781	0.43947096298331756	0.7010388532859986	0.99465872237347	194.0	3.7503237343301925	137.0	0.3158842784904802
1206	Feb25-FISH2-3R4-rep3-cp190-100x_Position019_18_cmle.ics	67	1	0	1.2995999999999999	2.160308105581258	1.0	1.663646957482313	1.0	0.2802220647444271	2.936268944221947	0.967052568390361	0.9859531772575251	0.9659034388131378	0.9405625589572078	0.32343118520796055	0.9915736914882313	112.0	2.1752695832349374	59.0	0.13603775497035278
1207	Feb25-FISH2-3R4-rep3-cp190-100x_Position019_18_cmle.ics	68	1	0	1.7328	0.41995761277626475	1.0	0.6190500264643886	1.0	0.3046539511707223	2.6320154116663983	0.5482687219601978	0.6563211779592776	0.5502300701714022	0.41326642125848384	0.7394332108287014	0.9996925233781399	224.0	4.303728668789025	174.0	0.40119609092951497
1208	Feb25-FISH2-3R4-rep3-cp190-100x_Position019_18_cmle.ics	69	1	0	1.5162	0.6216772206529151	1.0	0.2918229810711206	1.0	0.277819020713718	2.9342483887069504	0.43193184332817	0.5823486021981265	0.43193184332817	0.2225971822674633	0.8255826774982467	0.983665146200242	196.0	3.795019146240921	136.0	0.31357855382996574
1209	Feb25-FISH2-3R4-rep3-cp190-100x_Position019_18_cmle.ics	70	1	0	1.7328	0.6137544069002407	1.0	0.1459114905355603	1.0	0.2769837522915001	3.0014142962129067	0.311517034903551	0.4930214553703393	0.311517034903551	0.13709673053289229	0.8769264195008604	0.9861853920943985	240.0	4.684697212915276	184.0	0.42425333753465955
1210	Feb25-FISH2-3R4-rep3-cp190-100x_Position019_18_cmle.ics	71	1	0	1.2995999999999999	0.3679858764298452	1.0	0.7252201245704302	1.0	0.28338543426035845	2.826138381717656	0.6297897963652288	0.7178216918473104	0.623348660681702	0.5075998102328297	0.6858449228378777	0.986229916076143	168.0	3.2394991260119803	109.0	0.25132398799607547
1211	Feb25-FISH2-3R4-rep3-cp190-100x_Position019_18_cmle.ics	72	1	0	1.5162	0.5551660852796751	1.0	1.0622516852075932	1.0	0.23649911464706486	2.5226192951003306	0.7688525713502586	0.8487168945078288	0.7675591873094185	0.6604738410936376	0.5811402237582295	0.9817279740776894	186.0	3.548136837846858	116.0	0.2674640606196767
1212	Feb25-FISH2-3R4-rep3-cp190-100x_Position020_19_cmle.ics	2	1	0	1.7328	0.2778250173367251	1.0	0.3095250132321943	1.0	0.28329584155178056	2.6851419677147894	0.38281891395285195	0.5260149927675046	0.38281891395285195	0.20973259314281245	0.8387620567269108	0.9887194827557387	256.0	4.925234263999009	205.0	0.472673555405463
1213	Feb25-FISH2-3R4-rep3-cp190-100x_Position020_19_cmle.ics	3	1	0	1.2995999999999999	4.657663546599289	1.0	0.0	1.0	0.19855378558553366	2.903391559148553	0.30160201590265173	0.4439229152250264	0.30160201590265173	0.0355524800564035	0.8642021129371866	0.9257391826668301	114.0	2.196559746305246	51.0	0.11759195768623716
1214	Feb25-FISH2-3R4-rep3-cp190-100x_Position020_19_cmle.ics	4	1	0	1.5162	0.3594254327775222	1.0	0.5158750220536572	1.0	0.30300855069345994	2.6599367460396808	0.5322826720770663	0.6331485490171018	0.5049324631962362	0.38222795568371526	0.7895861334728629	0.9950006738765903	180.0	3.460861099795512	125.0	0.28821558256430674
1215	Feb25-FISH2-3R4-rep3-cp190-100x_Position020_19_cmle.ics	5	1	0	1.9493999999999998	0.44113097758475905	1.0	0.10317500441073144	1.0	0.2113266186292074	2.000511045237148	0.34904608159671263	0.5472886703845025	0.3131310537129439	0.07080642794247138	0.8563953414837134	0.9321744740674888	340.0	6.56838907584542	271.0	0.624851382999417
1216	Feb25-FISH2-3R4-rep3-cp190-100x_Position020_19_cmle.ics	6	1	0	1.083	1.7142498751752466	1.0	1.7066936201320784	1.0	0.23092087712273712	2.1482048158513143	0.9537952554607316	0.9788588543428951	0.9534318332769403	0.9154792786696242	0.30852576349057503	0.9273462592200225	114.0	2.1497492486244063	55.0	0.12681485632829495
1217	Feb25-FISH2-3R4-rep3-cp190-100x_Position020_19_cmle.ics	7	1	0	2.3826	0.22604375825446543	1.0	0.41270001764292574	1.0	0.1773428200403108	2.452870127178035	0.4666140885202765	0.6337889702194471	0.4666140885202765	0.2632166195401714	0.766177257090951	0.9017342492186383	364.0	6.917492028050808	275.0	0.634074281641475
1218	Feb25-FISH2-3R4-rep3-cp190-100x_Position020_19_cmle.ics	8	1	0	1.2995999999999999	0.24993483059222188	1.0	0.10317500441073144	1.0	0.28876307284321046	2.886264643372127	0.2989371399240688	0.4636273529385736	0.30248590670548775	0.1025956441321451	0.8852447388874458	1.002501216886373	170.0	3.284194537922709	112.0	0.25824116197761887
1219	Feb25-FISH2-3R4-rep3-cp190-100x_Position020_19_cmle.ics	9	1	0	1.083	0.6966783986011474	1.0	1.3412750573395087	1.0	0.34183879103220777	2.4415436375823076	0.8538625863182473	0.9102488946296389	0.8516071339857917	0.7769238412241045	0.5248250942041061	1.0016619757970846	150.0	2.860645667655843	101.0	0.23287819071195984
1220	Feb25-FISH2-3R4-rep3-cp190-100x_Position020_19_cmle.ics	10	1	0	1.5162	2.300125358699377	2.0	0.20635000882146287	1.0	0.24380797770513762	2.5115000862713295	0.3710970482499282	0.5224536694492562	0.354088143383153	0.1807827229916174	0.8467659440146205	0.9532948712897462	182.0	3.4587460140254014	114.0	0.26285261129864773
1221	Feb25-FISH2-3R4-rep3-cp190-100x_Position020_19_cmle.ics	11	1	0	1.5162	0.8573000699101754	1.0	1.2737298093406069	1.0	0.2655365691426384	3.0423574314860056	0.8233041331409789	0.893603968053304	0.816722935288606	0.7309033716554874	0.5607697677962078	0.9892457821868017	198.0	3.839714558151649	135.0	0.31127282916945126
1222	Feb25-FISH2-3R4-rep3-cp190-100x_Position020_19_cmle.ics	12	1	0	1.7328	1.6276045849812366	1.0	0.20635000882146287	1.0	0.22028763200373483	3.3343895015523763	0.4004627655037106	0.5306075663226136	0.3926682589780773	0.2196643350678154	0.8100065256566198	0.9171133070851941	162.0	3.1522233879606336	91.0	0.20982094410681532
1223	Feb25-FISH2-3R4-rep3-cp190-100x_Position020_19_cmle.ics	13	1	0	1.9493999999999998	0.3201674090446504	1.0	1.401081809291592	1.0	0.2790547944808091	3.4745657098290255	0.8115357700382193	0.8747106637239598	0.8109759379878344	0.7177773590999623	0.5275029216964525	0.9891572958085791	242.0	4.7527978736664265	187.0	0.4311705115162029
1224	Feb25-FISH2-3R4-rep3-cp190-100x_Position020_19_cmle.ics	14	1	0	1.5162	0.2666869220641434	1.0	2.031340052282519	1.0	0.28191961503978014	2.654986769823253	0.9400101304478685	0.9706767579630459	0.939187949171579	0.9037754270571049	0.38571087132559734	0.9975998113709128	196.0	3.771613897400501	137.0	0.3158842784904802
1225	Feb25-FISH2-3R4-rep3-cp190-100x_Position020_19_cmle.ics	16	1	0	1.7328	0.4432761321027962	1.0	0.0	1.0	0.29659055883391944	2.9998548400822895	0.26451941554151176	0.43876248934528345	0.26451941554151176	0.02313775728933923	0.8947455786322834	0.9980253359674449	248.0	4.816668362877353	200.0	0.46114493210289076
1226	Feb25-FISH2-3R4-rep3-cp190-100x_Position020_19_cmle.ics	17	1	0	1.7328	NA	0.0	0.0	1.0	0.18601535448886933	2.7317119382886026	0.06763343081093351	0.20059688338741338	0.09385891118855907	0.03380336230955147	0.9837239491717233	0.9883288985832068	152.0	3.04577257260909	76.0	0.1752350741990985
1227	Feb25-FISH2-3R4-rep3-cp190-100x_Position020_19_cmle.ics	18	1	0	1.7328	0.6256604785309047	1.0	0.5260913608053412	1.0	0.29004013690776226	2.7596163176362563	0.5369702211787964	0.6665482515754355	0.5330470777214877	0.3652631904114667	0.7659629526590346	0.9948340990427077	218.0	4.193047681897258	163.0	0.375833119663856
1228	Feb25-FISH2-3R4-rep3-cp190-100x_Position020_19_cmle.ics	19	1	0	1.5162	3.1289103713225814	1.0	1.158969501135587	1.0	0.2743532130399526	3.0881652374238326	0.89578811749345	0.9582270490881892	0.8846596165985007	0.7353457444508815	0.5692193246658093	0.989474847652018	176.0	3.4182807736548946	115.0	0.2651583359591622
1229	Feb25-FISH2-3R4-rep3-cp190-100x_Position020_19_cmle.ics	20	1	0	1.5162	3.7609607608126145	1.0	0.0	1.0	0.2123262130549775	2.858552223897651	0.08945868945868946	0.21502849002849003	0.08945868945868946	0.03166228358536051	0.9621544024730263	0.9368156222336403	164.0	3.1501083021905227	91.0	0.20982094410681532
1230	Feb25-FISH2-3R4-rep3-cp190-100x_Position020_19_cmle.ics	21	1	0	2.166	0.516918423390087	1.0	0.0	1.0	0.10686563895633713	4.965933933877954	0.05168095240955533	0.17241700353789877	0.05168095240955533	0.025834469585483202	0.9789041834994954	0.7852810934223016	178.0	3.4863814344060424	73.0	0.16831790021755516
1231	Feb25-FISH2-3R4-rep3-cp190-100x_Position020_19_cmle.ics	21	2	0	1.5162	1.179292032392845	1.0	0.928575039696583	1.0	0.20952163216323078	4.114171362795075	0.6327192566207961	0.6874936179669996	0.630574893532673	0.5576425220593093	0.6718228255484386	0.9390142916596236	122.0	2.375341393948161	58.0	0.13373203030983835
1232	Feb25-FISH2-3R4-rep3-cp190-100x_Position020_19_cmle.ics	23	1	0	1.083	NA	0.0	0.0	1.0	0.22785007601309182	2.128394124220598	0.106759913741464	0.32391128549179343	0.14957469749610638	0.03803013058583923	0.9514139584987669	0.86857027127308	128.0	2.3689961366378274	65.0	0.14987210293343953
1233	Feb25-FISH2-3R4-rep3-cp190-100x_Position020_19_cmle.ics	24	1	0	1.5162	6.145149965899024	2.0	0.9755754663213545	1.0	0.2879608720554036	3.2898917978984334	0.6860237155033261	0.7561816140617408	0.6817006350571663	0.5658208546741212	0.6887632474940877	0.9931515841696715	186.0	3.594947335527698	128.0	0.2951327565458501
1234	Feb25-FISH2-3R4-rep3-cp190-100x_Position020_19_cmle.ics	24	2	0	1.083	0.7223157572204456	1.0	0.0	1.0	0.25219289448827525	2.431537416882016	0.07069967995799797	0.22354905914353856	0.10050324231033463	0.025388323214495166	0.9445740498020453	0.9636923993133348	108.0	2.0624735105730605	53.0	0.12220340700726606
1235	Feb25-FISH2-3R4-rep3-cp190-100x_Position020_19_cmle.ics	26	1	0	1.083	0.21638237348264885	1.0	0.8815276241084421	1.0	0.2953152701177966	2.594385817644976	0.7526035017938967	0.828504817318158	0.7502116395006652	0.6498676413281554	0.5934653540119949	0.9878963423424597	128.0	2.4158066343186677	74.0	0.17062362487806956
1236	Feb25-FISH2-3R4-rep3-cp190-100x_Position020_19_cmle.ics	28	1	0	1.7328	0.3070265804594779	1.0	0.0	1.0	0.1303954876712208	2.949306704142943	0.06681649543378995	0.1932137081430746	0.09432077625570777	0.033396356544901064	0.9854007563696549	0.8898112207873703	180.0	3.6246978416784508	82.0	0.18906942216218525
1237	Feb25-FISH2-3R4-rep3-cp190-100x_Position020_19_cmle.ics	29	1	0	1.2995999999999999	1.1188372507093758	1.0	0.622541700711641	1.0	0.23644882947978219	3.0295600385288357	0.6081177423057869	0.7235762533682951	0.6071510567081939	0.4910702417922351	0.6982202144535664	0.960242396952417	150.0	2.8372404188154223	84.0	0.1936808714832141
[truncated: 5,219 more rows]
