# Supplementary material for: M1BP cooperates with CP190 to activate transcription at TAD borders and promote chromatin insulator activity
Source: Nat Commun. 2021 Jul 7;12:4170. doi: 10.1038/s41467-021-24407-y (PMC8263732; doi:10.1038/s41467-021-24407-y)
Supplement: Supplementary file 6 — Source Data [file 41467_2021_24407_MOESM6_ESM.zip › Source Data_updated_060121/Source Data 8/Figure 8i/Figure 8i-tango-slide2/rep3/B.xls]

	Label	nuc.idx	idx	tag	ZThickness	_Adist	_Aidx	_Cdist	_Cidx	_NUC_dist	_NUC_idx	compacity	elongation	evf	evfMax	evfMean	evfMin	rad_dist	ratioEllVolume	surface_pix	surface_unit	volume_pix	volume_unit
1	Feb25-FISH2-3R4-rep3-cp190-100x_Position001_0_cmle.ics	4	1	0	1.9493999999999998	1.5665776916249443	1.0	0.5846797183029858	1.0	0.0	1.0	0.16068490043911052	2.2234668383856864	0.34909120815856565	0.5580310880829016	0.34909120815856565	0.029414425528415167	0.8392266926797245	0.805865071334182	214.0	4.1036568580758	118.0	0.27207550994070556
2	Feb25-FISH2-3R4-rep3-cp190-100x_Position001_0_cmle.ics	6	1	0	1.083	2.8638488072404797	1.0	3.183485095231685	1.0	0.10317500441073144	1.0	0.28194623496543986	2.664910842562108	0.26095856638393455	0.3743743120545475	0.26095856638393455	0.08053631106838863	0.9048668279810561	1.0062437828977537	118.0	2.239140072445864	64.0	0.14756637827292504
3	Feb25-FISH2-3R4-rep3-cp190-100x_Position001_0_cmle.ics	6	2	0	1.5162	0.43499194994342594	1.0	0.48393218240466385	1.0	0.1459114905355603	1.0	0.2697079550138149	2.711696261432921	0.3205315296918502	0.4883379237868502	0.31734892593348907	0.1319112058532018	0.8564773866256494	0.9770163960726888	196.0	3.748208648560081	134.0	0.30896710450893683
4	Feb25-FISH2-3R4-rep3-cp190-100x_Position001_0_cmle.ics	7	1	0	0.8664	NA	0.0	3.172743715596163	1.0	0.0	1.0	0.186560233770246	1.7810700009132063	0.20138325450695585	0.4020293669483308	0.17789365365206894	0.03169216155779392	0.9056104059019482	0.8398997442386545	134.0	2.4094613770083337	63.0	0.1452606536124106
5	Feb25-FISH2-3R4-rep3-cp190-100x_Position001_0_cmle.ics	8	1	0	1.083	3.9172316568205487	1.0	5.6643532216528865	1.0	0.0	1.0	0.27185614986556117	2.2677338077763696	0.12813491310359787	0.23816527939701218	0.14925575468372962	0.026994143643412953	0.9470367775364458	0.9004039457974288	128.0	2.392401385478247	71.0	0.16370645089652625
6	Feb25-FISH2-3R4-rep3-cp190-100x_Position001_0_cmle.ics	10	1	0	1.2995999999999999	0.5039871571961371	1.0	0.5310261566515637	1.0	0.5595020986366908	1.0	0.2697079550138149	2.0714609341655104	0.5519233643766531	0.7123077123044629	0.5519233643766531	0.36240422171819253	0.7521151976816832	0.9837267228945955	196.0	3.631182404357982	134.0	0.30896710450893683
7	Feb25-FISH2-3R4-rep3-cp190-100x_Position001_0_cmle.ics	11	1	0	1.5162	0.2632682178547968	1.0	0.5559406851386626	1.0	1.3116988911569	1.0	0.26686235201799796	3.074667879019936	0.8811283669684135	0.9263696260000553	0.8779309581153282	0.8184882208011516	0.43977462611251106	1.0005948752543692	130.0	2.5541230415910756	72.0	0.16601217555704068
8	Feb25-FISH2-3R4-rep3-cp190-100x_Position001_0_cmle.ics	12	1	0	1.083	NA	0.0	NA	0.0	0.6016084874694266	1.0	0.25511314070766744	2.790785159191269	0.6506376948512045	0.7368445914029287	0.6457655712261287	0.5074161549362305	0.6798309818455411	0.9738943076412094	122.0	2.351936145107741	64.0	0.14756637827292504
9	Feb25-FISH2-3R4-rep3-cp190-100x_Position001_0_cmle.ics	13	1	0	0.8664	0.24457936196504046	1.0	0.274764774279605	1.0	0.639412489864916	1.0	0.3075050913990076	2.0979489359566275	0.6747327033179279	0.7783679381941091	0.6689246050907084	0.5199972408084431	0.6508325516861476	0.9522871608372518	124.0	2.3030105616567904	72.0	0.16601217555704068
10	Feb25-FISH2-3R4-rep3-cp190-100x_Position001_0_cmle.ics	14	1	0	1.9493999999999998	0.5611171666727173	1.0	0.5828451056266544	1.0	2.3825999999999996	1.0	0.2962441576122633	2.874556691213508	0.951505736872866	0.9824279430311607	0.9500715186563721	0.9016810729336492	0.37283252880261025	0.9961439283888907	294.0	5.704231343781598	258.0	0.5948769624127291
11	Feb25-FISH2-3R4-rep3-cp190-100x_Position001_0_cmle.ics	15	1	0	1.2995999999999999	6.59035094451367	1.0	4.165800221228758	1.0	0.0	1.0	0.19259478261149596	2.3906189070579553	0.20341196154981792	0.43832223352252225	0.20341196154981792	0.027072602604901415	0.896029623528629	0.7986293101548418	178.0	3.299139443682684	98.0	0.2259610167304165
12	Feb25-FISH2-3R4-rep3-cp190-100x_Position001_0_cmle.ics	16	1	0	1.2995999999999999	1.5541262420979416	1.0	0.33935402829567257	1.0	0.23070632344123612	1.0	0.2498622197501956	2.1720349262322065	0.3565798047884975	0.5487853584366263	0.3565798047884975	0.16741523434489233	0.843816957845908	0.9344643191059696	208.0	3.8291391293010943	141.0	0.325107177132538
13	Feb25-FISH2-3R4-rep3-cp190-100x_Position001_0_cmle.ics	17	1	0	1.5162	0.4615549211102905	1.0	1.9205192034264313	1.0	0.5595020986366908	1.0	0.2925796361530883	2.6344464630955513	0.5427303776054135	0.6509112962430974	0.5427303776054135	0.3999616968304127	0.7730978013138701	1.0022520509948036	212.0	4.082366695005491	157.0	0.3619987717007692
14	Feb25-FISH2-3R4-rep3-cp190-100x_Position001_0_cmle.ics	19	1	0	1.5162	0.8733436683915778	1.0	0.5390366735912562	1.0	1.1961505589055579	1.0	0.19443370406644606	2.2141624506440323	0.7784104626850034	0.8753843560811395	0.7765336661762093	0.617062904570364	0.5888005787738843	0.9089670085654955	272.0	5.072150319721061	186.0	0.42886478685568846
15	Feb25-FISH2-3R4-rep3-cp190-100x_Position001_0_cmle.ics	22	1	0	1.083	5.684930537728144	1.0	2.4058146670837353	1.0	0.3777847188762272	1.0	0.18566076271937493	2.0093496408918643	0.4514588141252917	0.5599577117955726	0.43859185436354964	0.29283936928690224	0.8145338995693607	0.8035062363989667	160.0	2.9670964830073863	82.0	0.18906942216218525
16	Feb25-FISH2-3R4-rep3-cp190-100x_Position001_0_cmle.ics	23	1	0	0.8664	2.6601580531311173	1.0	1.0421989350762615	1.0	0.20635000882146287	1.0	0.2409498497775793	1.8386591034106212	0.3554923631161626	0.5506232499716507	0.3552393995167523	0.1801493357524795	0.8397692277641873	0.9652334840086458	132.0	2.411576462778445	70.0	0.1614007262360118
17	Feb25-FISH2-3R4-rep3-cp190-100x_Position001_0_cmle.ics	25	1	0	1.083	NA	0.0	0.2631345930419485	1.0	0.0	1.0	0.18325824138071842	1.8050047784741616	0.18224221024001527	0.38459106742377247	0.18224221024001527	0.034147301617597936	0.9195074867541521	0.8600322649101726	162.0	2.964981397237275	83.0	0.1913751468226997
18	Feb25-FISH2-3R4-rep3-cp190-100x_Position001_0_cmle.ics	26	1	0	1.083	0.9831094576662781	1.0	0.4490287926251138	2.0	0.0	1.0	0.1826438973261409	2.115021134613682	0.15643555600475023	0.2835453672587614	0.15643555600475023	0.027178032695757637	0.9481702019927558	0.8425837428282146	142.0	2.611648273491668	68.0	0.15678927691498287
19	Feb25-FISH2-3R4-rep3-cp190-100x_Position001_0_cmle.ics	26	2	0	0.8664	5.713416346646352	1.0	3.83672899430126	1.0	1.321284742879191	1.0	0.26179938779914946	2.4924045575278795	0.7916340298658312	0.8458163832528994	0.7905159562372085	0.7263277913939915	0.5294713919872045	0.9982427000713843	108.0	2.0156630128922206	54.0	0.12450913166778053
20	Feb25-FISH2-3R4-rep3-cp190-100x_Position001_0_cmle.ics	27	1	0	1.2995999999999999	0.43732296745950955	1.0	0.3760689917219188	1.0	0.1459114905355603	1.0	0.24609574153187475	2.7223179353927627	0.3065668495838936	0.45348693534905693	0.30176254678925757	0.1476687138859614	0.8798196398482863	0.9510925988499297	196.0	3.654587653198402	128.0	0.2951327565458501
21	Feb25-FISH2-3R4-rep3-cp190-100x_Position001_0_cmle.ics	28	1	0	1.7328	2.16926271332205	1.0	3.3780309324521722	1.0	0.0	1.0	0.28265193913446984	3.3055079429861953	0.22996834803690483	0.4048690147484679	0.21105124924237323	0.027661795407098122	0.9123177034362454	0.9787193567651377	192.0	3.7758440689407227	133.0	0.3066613798484224
22	Feb25-FISH2-3R4-rep3-cp190-100x_Position001_0_cmle.ics	29	1	0	1.2995999999999999	0.3244725426649732	1.0	0.3636451666213254	1.0	0.8344252714560013	1.0	0.26908048231545906	2.0994623890564448	0.6520915710136026	0.7515259702867673	0.6444393258858305	0.517876565959026	0.6813340500629264	0.9525671183810501	218.0	4.052616188854738	157.0	0.3619987717007692
23	Feb25-FISH2-3R4-rep3-cp190-100x_Position001_0_cmle.ics	30	1	0	1.2995999999999999	0.4178086795426741	1.0	0.42597608553870453	1.0	1.7558828029119742	1.0	0.3159124829187753	2.7620224506045568	0.933278024762609	0.96571469795208	0.933142759236381	0.8868458784594159	0.4176215709564715	0.9973106195917402	164.0	3.173513551030943	111.0	0.2559354373171044
24	Feb25-FISH2-3R4-rep3-cp190-100x_Position001_0_cmle.ics	31	1	0	1.5162	0.5323657241337462	1.0	3.2421616244150266	1.0	0.8058225447605828	1.0	0.21366493709312737	3.2241841608211206	0.633399303896813	0.7210332355149116	0.62707977888487	0.5194192315566778	0.6768311277067938	0.9329822416734084	140.0	2.7307896034638786	72.0	0.16601217555704068
25	Feb25-FISH2-3R4-rep3-cp190-100x_Position001_0_cmle.ics	32	1	0	1.2995999999999999	1.1412708533410605	1.0	0.46764243326566257	1.0	1.4199491695140265	1.0	0.271362653552723	2.5682931051118523	0.7818535487183538	0.8321566807535843	0.7782297879063154	0.715174374975315	0.5495890290275566	1.0012207218585245	162.0	3.1054128902797946	101.0	0.23287819071195984
26	Feb25-FISH2-3R4-rep3-cp190-100x_Position001_0_cmle.ics	32	2	0	1.083	3.8463424444015875	1.0	2.887056490303077	1.0	0.6921189703237084	1.0	0.2845622701287482	2.224000580608138	0.5666594257277143	0.6688973695643587	0.5664866305936254	0.4186258343536475	0.7580286332691734	0.9672565357942718	152.0	2.8819358307261513	94.0	0.2167381180883587
27	Feb25-FISH2-3R4-rep3-cp190-100x_Position001_0_cmle.ics	33	1	0	1.083	2.810604344196754	1.0	3.6040541007837725	1.0	0.10317500441073144	1.0	0.17023505191639693	2.1827066946706406	0.2817345562630417	0.4558309458471159	0.29613998832536015	0.06616635690850169	0.8833783764368929	0.7987512584481946	120.0	2.2604302355161727	51.0	0.11759195768623716
28	Feb25-FISH2-3R4-rep3-cp190-100x_Position001_0_cmle.ics	35	1	0	1.2995999999999999	0.43831768155308215	1.0	NA	0.0	0.10317500441073144	1.0	0.2173480778416774	2.7588290388435293	0.3009461102707833	0.45646854702375655	0.2937983806388469	0.09220126345760299	0.8720541631377348	0.847404471693303	134.0	2.5732981188912727	68.0	0.15678927691498287
29	Feb25-FISH2-3R4-rep3-cp190-100x_Position001_0_cmle.ics	36	1	0	1.5162	0.23217365687903335	1.0	0.3882235075645961	1.0	0.4660867564761642	1.0	0.3148472534127238	2.8682057030583636	0.5154078744209984	0.6320059186824498	0.5080288214101905	0.3371751158003088	0.781554174459596	0.9919744773797324	206.0	3.971685708113724	156.0	0.35969304704025484
30	Feb25-FISH2-3R4-rep3-cp190-100x_Position001_0_cmle.ics	40	1	0	1.2995999999999999	4.932251416371654	1.0	4.933677383132806	1.0	0.8058225447605828	1.0	0.24124832008625569	1.9107754432770407	0.6344815616787054	0.6969123456586059	0.6288698986760112	0.539273376419445	0.7023707562828075	0.8722984821648229	164.0	3.056487306828843	97.0	0.22365529206990203
31	Feb25-FISH2-3R4-rep3-cp190-100x_Position001_0_cmle.ics	41	1	0	1.9493999999999998	0.5117177949250059	1.0	0.5803215483159601	1.0	0.0	1.0	0.20679035238297946	2.435123382090392	0.12301911709218966	0.2785027040623821	0.12301911709218966	0.02427629648262273	0.939994095993866	0.9010444307133262	248.0	4.793263114036933	167.0	0.3850560183059138
32	Feb25-FISH2-3R4-rep3-cp190-100x_Position001_0_cmle.ics	42	1	0	1.5162	3.088172590991383	1.0	2.168141845807476	1.0	0.7295574526778015	1.0	0.11724266695475284	2.9359436504585372	0.6265014094864567	0.6793111900968256	0.5993994362054174	0.48760954161049147	0.735956992501562	0.5272291585544379	194.0	3.5630817436068334	87.0	0.20059804546475749
33	Feb25-FISH2-3R4-rep3-cp190-100x_Position001_0_cmle.ics	43	1	0	0.8664	2.9570956683155143	1.0	3.2624939915371485	1.0	0.0	1.0	0.29335409900733317	1.8524386406531597	0.24983561782408578	0.3814425168175611	0.22073997268726922	0.03512720651459208	0.8947853239043897	0.9887390955879994	134.0	2.4562718746891736	79.0	0.18215224818064185
34	Feb25-FISH2-3R4-rep3-cp190-100x_Position001_0_cmle.ics	45	1	0	1.7328	0.2301442401099188	1.0	0.4807757573244968	1.0	0.10317500441073144	1.0	0.2794651746549286	2.806483232005499	0.31766593840026297	0.49833723245876915	0.3164865335163667	0.07909263161965159	0.8867006555086645	0.9933448292299156	258.0	4.993334924750158	206.0	0.47497928006597756
35	Feb25-FISH2-3R4-rep3-cp190-100x_Position001_0_cmle.ics	46	1	0	1.7328	0.1859309855786085	1.0	0.661388317340372	1.0	2.3542566254359976	1.0	0.3160373384501771	2.6238151294110446	0.943153632986773	0.976881350602386	0.942214186041941	0.8891845679133665	0.3690561475049791	0.9881234400490236	284.0	5.4573490353875345	253.0	0.5833483391101568
36	Feb25-FISH2-3R4-rep3-cp190-100x_Position001_0_cmle.ics	47	1	0	1.9493999999999998	4.145978288102168	1.0	0.43393035691050597	1.0	0.0	1.0	0.13916770496884584	2.3740592567187253	0.07694282948926448	0.2315856701716498	0.07694282948926448	0.027061015676953366	0.9537956157830837	0.8715991618850294	248.0	4.886884109398611	137.0	0.3158842784904802
37	Feb25-FISH2-3R4-rep3-cp190-100x_Position001_0_cmle.ics	48	1	0	1.5162	3.006884526987249	1.0	3.417810881219638	1.0	0.4883922886704704	1.0	0.14175978637216555	3.865680438302706	0.5793307689689212	0.6840385335466521	0.5545835177179426	0.41177338280514236	0.7243168762639073	0.5970558189433569	162.0	2.964981397237275	73.0	0.16831790021755516
38	Feb25-FISH2-3R4-rep3-cp190-100x_Position001_0_cmle.ics	50	1	0	1.2995999999999999	1.3799497421095035	1.0	1.6097659328249903	1.0	1.7068067023615012	1.0	0.26877613753839935	3.003351200876341	0.9079638952340822	0.9511506361210293	0.9054726368159204	0.8478003740583856	0.46633217612902494	0.9909571606019859	146.0	2.818065341515225	86.0	0.19829232080424306
39	Feb25-FISH2-3R4-rep3-cp190-100x_Position001_0_cmle.ics	51	1	0	1.5162	0.4330445272269016	1.0	0.21410448791451056	1.0	2.075498687142773	1.0	0.3138940612113712	2.77799428419958	0.8971383539746328	0.9449557046177749	0.894333477747733	0.8231284640781631	0.42953826203937817	0.9948163815767146	236.0	4.52509064257256	191.0	0.4403934101582607
40	Feb25-FISH2-3R4-rep3-cp190-100x_Position001_0_cmle.ics	51	2	0	1.2995999999999999	0.22373162466266563	2.0	0.32768245753920394	2.0	1.2611313899024936	1.0	0.2840257821051629	2.7601116840892366	0.7104217398449288	0.7733615190402916	0.7092340559033121	0.6239617102648759	0.6542120948359359	1.00206424908312	132.0	2.5520079558209647	76.0	0.1752350741990985
41	Feb25-FISH2-3R4-rep3-cp190-100x_Position001_0_cmle.ics	52	1	0	1.9493999999999998	3.5161198667139058	1.0	5.40338849011184	1.0	0.0	1.0	0.08915139808500412	2.7033637794140515	0.1314755034367657	0.2685965991025613	0.1314755034367657	0.02056020379032435	0.9546354510230197	0.5910187541931339	256.0	4.761397522116066	115.0	0.2651583359591622
42	Feb25-FISH2-3R4-rep3-cp190-100x_Position001_0_cmle.ics	52	2	0	1.5162	6.450043305540583	1.0	4.19331890553136	1.0	0.10317500441073144	1.0	0.23268021748304724	2.667230454948847	0.19637144885843746	0.3965456661615829	0.20588386001127287	0.049904473285460174	0.9125252452749608	0.9058954828061551	152.0	2.881935830726151	85.0	0.19598659614372857
43	Feb25-FISH2-3R4-rep3-cp190-100x_Position001_0_cmle.ics	54	1	0	1.5162	0.6278806513582988	1.0	0.35472630922830406	1.0	2.0613872910396136	1.0	0.2873025184810246	2.8177171891632025	0.9802054887524329	0.9979104117318689	0.9760413994960848	0.9313415609299799	0.3836107097172245	0.9912206866499242	190.0	3.637527661668315	132.0	0.30435565518790797
44	Feb25-FISH2-3R4-rep3-cp190-100x_Position001_0_cmle.ics	57	1	0	1.083	2.6248484131756253	1.0	4.624078138228362	1.0	0.7540056732031717	1.0	0.13529710549151355	1.9020501988045984	0.7099367958652362	0.800672743888859	0.7026180181702287	0.5015897030250436	0.6610298914782878	0.6289194902054422	160.0	2.873475487645707	70.0	0.1614007262360118
45	Feb25-FISH2-3R4-rep3-cp190-100x_Position001_0_cmle.ics	58	1	0	1.5162	0.5394963693177479	1.0	0.39091830668032046	1.0	0.65253602307166	1.0	0.2596531355846011	2.7748967739998425	0.5885454268474424	0.7138608680677445	0.5866378767908119	0.445730863232635	0.7259873130659971	0.9676518643115818	214.0	4.15046735575664	150.0	0.3458586990771681
46	Feb25-FISH2-3R4-rep3-cp190-100x_Position001_0_cmle.ics	59	1	0	1.083	0.7631931984178126	1.0	0.44688878544640354	1.0	0.10317500441073144	1.0	0.2243994752564138	2.361845731541572	0.27970743754551497	0.4995646392046354	0.303264414400152	0.09248646423708957	0.8689190696752601	0.9099724617075146	126.0	2.371111222407939	63.0	0.1452606536124106
47	Feb25-FISH2-3R4-rep3-cp190-100x_Position001_0_cmle.ics	60	1	0	2.8158	6.275046838106428	1.0	6.312746480504483	1.0	0.0	1.0	0.0719306553481583	9.005249468542887	0.07530165110900669	0.09173543603321545	0.05471915685857669	0.02735313633406129	0.9587685042303085	0.504599213653187	162.0	3.245844383322313	52.0	0.1198976823467516
48	Feb25-FISH2-3R4-rep3-cp190-100x_Position001_0_cmle.ics	61	1	0	1.5162	0.5960727640631664	1.0	0.5156513202845602	1.0	0.4773698211006071	1.0	0.32119750851813383	3.0979127293170903	0.4969471654239507	0.6292703133593712	0.49556869051845975	0.35152154389189416	0.7740848282482649	1.0016239118112003	194.0	3.750323734330192	144.0	0.33202435111408135
49	Feb25-FISH2-3R4-rep3-cp190-100x_Position001_0_cmle.ics	62	1	0	0.8664	0.42755819865851263	1.0	0.3831432763110723	1.0	0.0	1.0	0.3212746795803097	2.2025212555043865	0.18807151979565773	0.34141123882503194	0.1847381864623244	0.034406130268199234	0.9187433714234398	0.9897808581109567	130.0	2.4136915485485564	79.0	0.18215224818064185
50	Feb25-FISH2-3R4-rep3-cp190-100x_Position001_0_cmle.ics	64	1	0	1.5162	0.36324246208650046	2.0	2.6921102446743013	1.0	1.680857471850398	1.0	0.2925796361530883	2.6280709226698717	0.8723463209588322	0.9213933251976442	0.8692335355464766	0.8030750546800847	0.47716683950292854	0.9868755285248256	212.0	4.05896144616507	157.0	0.3619987717007692
51	Feb25-FISH2-3R4-rep3-cp190-100x_Position001_0_cmle.ics	65	1	0	1.2995999999999999	0.4109953710681471	1.0	3.323033486592843	1.0	1.276204323327041	1.0	0.31593905358460345	2.1966152155389533	0.7905839311892684	0.8686446724873834	0.7886184662887092	0.7109080058639613	0.5442083153085929	0.9822328257740295	204.0	3.8099640520008964	154.0	0.3550815977192259
52	Feb25-FISH2-3R4-rep3-cp190-100x_Position001_0_cmle.ics	69	1	0	1.5162	0.21970149130570538	1.0	3.6535078774671472	1.0	0.20635000882146287	1.0	0.3308161431574219	2.950560931686628	0.40147365882450003	0.5494995779573134	0.3753006657485387	0.16425710967397997	0.8274406926248583	0.9884348177977543	172.0	3.3288899498334374	122.0	0.2812984085827634
53	Feb25-FISH2-3R4-rep3-cp190-100x_Position001_0_cmle.ics	71	1	0	1.2995999999999999	0.6154792105712288	2.0	0.5074733819828491	2.0	0.6606423714395955	1.0	0.30872961252852577	2.393858467735343	0.5895354265186418	0.7126064689844601	0.5895354265186418	0.4416999857928599	0.7035116207106665	1.0086713724319931	192.0	3.658817824738624	139.0	0.32049572781150915
54	Feb25-FISH2-3R4-rep3-cp190-100x_Position001_0_cmle.ics	72	1	0	1.5162	0.14066631585673578	1.0	0.18149155014590612	1.0	0.23070632344123612	1.0	0.26674417506788045	2.0961370710514475	0.3394342155618056	0.45959203260823345	0.3238104494566307	0.16226058643793928	0.8780273920972391	0.9889543271827704	226.0	4.325018831859335	165.0	0.3804445689848849
55	Feb25-FISH2-3R4-rep3-cp190-100x_Position001_0_cmle.ics	75	1	0	0.6497999999999999	5.2262434149209875	1.0	3.1058444101185247	1.0	1.9313502455959253	1.0	0.12144265424100575	1.3459600618411518	0.930380658271597	0.970459915409273	0.9223856078425098	0.8620493783701618	0.4896006482696516	0.6208327925818132	148.0	2.605303016181335	59.0	0.13603775497035278
56	Feb25-FISH2-3R4-rep3-cp190-100x_Position001_0_cmle.ics	77	1	0	1.5162	0.43725314836203977	1.0	0.35569614714573916	1.0	0.7252201245704302	1.0	0.2872969962130584	2.732397231827372	0.6172537698473635	0.746107306286662	0.6166579650502134	0.45794662326095636	0.7046703123506508	0.9917796758799378	216.0	4.148352269986528	160.0	0.3689159456823127
57	Feb25-FISH2-3R4-rep3-cp190-100x_Position001_0_cmle.ics	78	1	0	1.2995999999999999	4.473229408794091	1.0	4.719285466881745	1.0	0.0	1.0	0.12981560368594725	3.2422458125633216	0.0728121219104684	0.2934262833438958	0.0728121219104684	0.02559198018090684	0.9597702001463377	0.6686526249366367	148.0	2.7925450069046933	61.0	0.1406492042913817
58	Feb25-FISH2-3R4-rep3-cp190-100x_Position001_0_cmle.ics	79	1	0	1.7328	0.2592472052105781	1.0	0.42222024644932427	1.0	0.5595020986366908	1.0	0.2894410070453171	3.000099239950426	0.5351908057889477	0.6786675981789244	0.5313598845171559	0.334370488951401	0.7630048862787222	0.9929668395820891	264.0	5.080610662801506	217.0	0.5003422513316366
59	Feb25-FISH2-3R4-rep3-cp190-100x_Position002_1_cmle.ics	1	1	0	1.7328	0.24547400243617026	1.0	0.25143529163125544	1.0	0.0	1.0	0.15529921053964515	2.900803610797065	0.0855051603221756	0.2254718810931104	0.0855051603221756	0.03029839014281485	0.964513509090164	0.8687250209045231	186.0	3.7119735797297966	94.0	0.2167381180883587
60	Feb25-FISH2-3R4-rep3-cp190-100x_Position002_1_cmle.ics	2	1	0	1.7328	0.4798413001439239	1.0	0.154047334370159	1.0	1.571514847577277	1.0	0.2543914830078951	2.815563255441104	0.8735815173784022	0.9262611918438045	0.8621572398334119	0.7961110332794172	0.5526136100365506	0.9796581324476802	224.0	4.280323419948605	159.0	0.3666102210217982
61	Feb25-FISH2-3R4-rep3-cp190-100x_Position002_1_cmle.ics	3	1	0	1.5162	0.43453924727304793	1.0	0.2762034141244275	1.0	1.6138406844254058	1.0	0.2991993003418851	2.7662427753252254	0.9098918275635447	0.9522948897848985	0.9075916090871952	0.836156059610295	0.4331357186973782	1.0061207635126943	168.0	3.2394991260119803	112.0	0.25824116197761887
62	Feb25-FISH2-3R4-rep3-cp190-100x_Position002_1_cmle.ics	4	1	0	1.5162	0.23853183100908337	1.0	0.33506205654353416	1.0	0.20635000882146287	1.0	0.23230593697727106	2.2623833264144584	0.3341156796878438	0.4591395168033328	0.3222484634228631	0.17144386909389622	0.8505792264762456	0.9443597986125604	206.0	3.948280459273304	134.0	0.30896710450893683
63	Feb25-FISH2-3R4-rep3-cp190-100x_Position002_1_cmle.ics	5	1	0	0.8664	4.412858115605975	1.0	4.6175993343846535	1.0	0.4773698211006071	1.0	0.25290544233408696	1.51494594565672	0.6376764085365341	0.8062426978003043	0.6197056425515461	0.3844928596044414	0.7287492765943641	0.9380828782896793	136.0	2.500967286599902	75.0	0.17292934953858405
64	Feb25-FISH2-3R4-rep3-cp190-100x_Position002_1_cmle.ics	6	1	0	1.2995999999999999	0.2835021749922281	1.0	6.608125257709897	1.0	0.815064591942846	1.0	0.2554815140398345	2.296503443842539	0.6736213168863083	0.7933320484095052	0.6698950377847913	0.5477790894708523	0.7098713785449371	0.965258868398331	162.0	3.0586023925989543	98.0	0.2259610167304165
65	Feb25-FISH2-3R4-rep3-cp190-100x_Position002_1_cmle.ics	7	1	0	1.2995999999999999	1.7933639546822664	1.0	0.6199693751141228	2.0	2.166	1.0	0.2266609842760269	1.7220578092140746	0.960663631828876	0.9832167447633338	0.9500901417523242	0.8854335641538262	0.3347434259630095	0.8937752556132175	282.0	5.178601135072608	212.0	0.48881362802906425
66	Feb25-FISH2-3R4-rep3-cp190-100x_Position002_1_cmle.ics	8	1	0	0.8664	2.789180927010582	1.0	3.145084210150327	1.0	0.0	1.0	0.22783091723220977	2.0201680377288542	0.07849480287281432	0.2534811660959423	0.07849480287281432	0.027637201127306887	0.9478155166712504	0.8922843830421731	120.0	2.2604302355161727	59.0	0.13603775497035278
67	Feb25-FISH2-3R4-rep3-cp190-100x_Position002_1_cmle.ics	9	1	0	1.083	4.6357037756140285	1.0	1.6513348862017903	1.0	0.2918229810711206	1.0	0.12144265424100575	1.0801119434627435	0.2916881873794643	0.41358624317062886	0.29455972175495293	0.19396361775423268	0.8825205730234855	0.6723888562995048	148.0	2.7223292603834337	59.0	0.13603775497035278
68	Feb25-FISH2-3R4-rep3-cp190-100x_Position002_1_cmle.ics	9	2	0	1.083	3.2589109319295715	2.0	7.2550316259973275	1.0	0.0	1.0	0.09070360448721626	1.7738783448143796	0.13787629657358663	0.2791595786520847	0.1196614811620711	0.023024398565180515	0.9518198802266672	0.46853836861223835	188.0	3.382185010193808	73.0	0.16831790021755516
69	Feb25-FISH2-3R4-rep3-cp190-100x_Position002_1_cmle.ics	10	1	0	1.083	5.416525356974166	1.0	1.6340400634916246	1.0	0.5556144027286182	1.0	0.2995421726268352	2.862551531357448	0.574022009799984	0.6780397354539855	0.574022009799984	0.47513187136851687	0.7574345979035342	1.004154014200694	112.0	2.151864334394518	61.0	0.1406492042913817
70	Feb25-FISH2-3R4-rep3-cp190-100x_Position002_1_cmle.ics	11	1	0	1.5162	0.42183712002161805	1.0	0.15414550586829007	1.0	1.5737664300285508	1.0	0.252775212526449	2.4357302505807787	0.8689264867107174	0.9371270259859551	0.8672019911701088	0.7768200539275237	0.5480214368606522	0.9734420255180282	214.0	4.05684636039496	148.0	0.3412472497561391
71	Feb25-FISH2-3R4-rep3-cp190-100x_Position002_1_cmle.ics	12	1	0	1.083	0.36739677512815083	1.0	0.45706268902033215	1.0	2.5991999999999997	1.0	0.2917462631428579	1.5862909350985934	0.9897570748810418	0.9982907588279489	0.9843288254445279	0.9654489105935387	0.24366528035983978	0.9872296905170159	214.0	3.8930096185120204	159.0	0.3666102210217982
72	Feb25-FISH2-3R4-rep3-cp190-100x_Position002_1_cmle.ics	13	1	0	1.2995999999999999	0.21080767501807057	1.0	0.19433061152748357	1.0	0.10317500441073144	1.0	0.26451517135375124	2.7318042236983677	0.31819105960557603	0.46190122605567197	0.3044454462683533	0.0963607273241578	0.8757856152902393	0.9831205875648729	174.0	3.3033696152229064	111.0	0.2559354373171044
73	Feb25-FISH2-3R4-rep3-cp190-100x_Position002_1_cmle.ics	14	1	0	1.2995999999999999	3.6733132613900943	1.0	3.556724523908659	1.0	1.6362789242250098	1.0	0.2921354378512409	3.0172164409590394	0.9025085518814139	0.9563374239362362	0.9003522359077413	0.8032531018210145	0.48490233577992	0.9798171199584529	142.0	2.752079766534188	86.0	0.19829232080424306
74	Feb25-FISH2-3R4-rep3-cp190-100x_Position002_1_cmle.ics	14	2	0	0.8664	5.393958148924545	1.0	5.335367369428634	1.0	1.867199752178297	1.0	0.3324903357742127	2.563831098593595	0.9025085518814139	0.9416496381679217	0.9013231425765154	0.8539124151867866	0.529496748357948	1.023447146264094	96.0	1.817706287949107	51.0	0.11759195768623716
75	Feb25-FISH2-3R4-rep3-cp190-100x_Position002_1_cmle.ics	15	1	0	1.2995999999999999	0.3256035095331672	1.0	0.6172499236253527	1.0	0.2918229810711206	1.0	0.25446900494077324	2.652578850135501	0.41809487936049555	0.5710653525017264	0.414181681210371	0.24578337204679096	0.8155875176392835	0.9879068219349185	160.0	3.013906980688226	96.0	0.22134956740938755
76	Feb25-FISH2-3R4-rep3-cp190-100x_Position002_1_cmle.ics	16	1	0	1.5162	5.60604162684455	1.0	6.573973506046249	1.0	0.0	1.0	0.19951563783404488	2.1671904751675233	0.13659136982334202	0.28966478424558356	0.13659136982334202	0.028261656530553143	0.9505549116132167	0.9255118057638645	190.0	3.5907171639874753	110.0	0.2536297126565899
77	Feb25-FISH2-3R4-rep3-cp190-100x_Position002_1_cmle.ics	17	1	0	1.083	0.5578213947048297	1.0	4.263897780592744	1.0	1.0841098665386142	1.0	0.2551505827666897	1.8715411109098712	0.7560510155880964	0.8227113840340103	0.7510533774208786	0.6798535663675012	0.619980105632135	0.9834795698561912	138.0	2.569067947351051	77.0	0.17754079885961296
78	Feb25-FISH2-3R4-rep3-cp190-100x_Position002_1_cmle.ics	18	1	0	2.166	4.175704274047008	1.0	3.3505561392729577	2.0	0.0	1.0	0.06616091096083851	1.6692046785951766	0.060476350749371396	0.21225920133045595	0.060476350749371396	0.021208101526460632	0.9749327230177811	0.4701832895267779	384.0	7.3878513959985135	182.0	0.41964188821363063
79	Feb25-FISH2-3R4-rep3-cp190-100x_Position002_1_cmle.ics	19	1	0	0.8664	0.25259639261891814	1.0	1.2970873494315507	1.0	0.5556144027286182	1.0	0.2735425264285485	2.129633241680176	0.578165173578684	0.680254343790714	0.5607669514486989	0.43218844038601223	0.7681007384643636	0.9836786940855319	136.0	2.5243725354403224	78.0	0.17984652352012742
80	Feb25-FISH2-3R4-rep3-cp190-100x_Position002_1_cmle.ics	20	1	0	1.2995999999999999	0.31301396786068375	1.0	0.44323494879612174	1.0	0.6921189703237084	1.0	0.2932823503008304	2.8443784798443428	0.6249332163028545	0.7197899175698367	0.6235212181346359	0.5023517401923371	0.708559164735445	0.9921261938373319	162.0	3.105412890279794	105.0	0.24210108935401767
81	Feb25-FISH2-3R4-rep3-cp190-100x_Position002_1_cmle.ics	21	1	0	1.5162	0.3523495418882951	1.0	0.19020723209075202	1.0	0.0	1.0	0.2916720758385471	2.8275467959759437	0.19926351782963214	0.3461203171382407	0.18369218051328298	0.028196745951226843	0.9180597392487174	0.9616989360785033	190.0	3.660932910508735	133.0	0.3066613798484224
82	Feb25-FISH2-3R4-rep3-cp190-100x_Position002_1_cmle.ics	23	1	0	1.083	0.27616176708885803	1.0	0.5606547999006594	1.0	0.7748934119142009	1.0	0.2656974836399739	2.1061676906540856	0.6451050665861848	0.7572301656166296	0.6382766816312672	0.508842947146037	0.6896902879397437	0.9376533950104171	196.0	3.6311824043579817	133.0	0.3066613798484224
83	Feb25-FISH2-3R4-rep3-cp190-100x_Position002_1_cmle.ics	24	1	0	1.083	0.48959267601330614	1.0	0.37784644776833903	1.0	1.9319612809801423	1.0	0.3344480156775044	2.4414402875857335	0.9171442328017474	0.9587717547032435	0.9163456795922681	0.8664419757145877	0.39839184204480127	1.0028740628750885	158.0	3.0160220664583375	108.0	0.24901826333556107
84	Feb25-FISH2-3R4-rep3-cp190-100x_Position002_1_cmle.ics	25	1	0	1.2995999999999999	0.42396919573885306	1.0	0.4539795037784662	1.0	0.6606423714395955	1.0	0.2836296094149551	2.688792752613736	0.6136139487327971	0.7483781069318398	0.6057419991132746	0.47569196246799195	0.7555098206427111	0.9836505126971548	170.0	3.2139787914014493	111.0	0.2559354373171044
85	Feb25-FISH2-3R4-rep3-cp190-100x_Position002_1_cmle.ics	26	1	0	1.083	0.3677022555273607	1.0	0.39952064856573244	1.0	1.3229242629964544	1.0	0.2991712012340393	2.5044663007938985	0.8786142420929619	0.9195976426533972	0.8764780538068132	0.8210251190610824	0.41802155102333965	0.9854276680712849	132.0	2.505197458140125	78.0	0.17984652352012742
86	Feb25-FISH2-3R4-rep3-cp190-100x_Position002_1_cmle.ics	27	1	0	1.083	0.33171986504010725	1.0	3.6920466248507666	1.0	0.8058225447605828	1.0	0.29416616971153386	2.4690333011737406	0.6598862469389367	0.735652500197488	0.6563610869736946	0.5627517971403745	0.6977496774539059	0.9943943278591746	100.0	1.8836918629301451	51.0	0.11759195768623716
87	Feb25-FISH2-3R4-rep3-cp190-100x_Position002_1_cmle.ics	28	1	0	1.083	5.176834138954851	1.0	5.289364402854735	1.0	0.41270001764292574	1.0	0.2035308025016492	3.3238846254883403	0.4759764553708115	0.5983045574739462	0.4695254234513021	0.3355232458186998	0.8095828641773604	0.8237313047198107	116.0	2.217849909375555	53.0	0.12220340700726606
88	Feb25-FISH2-3R4-rep3-cp190-100x_Position002_1_cmle.ics	29	1	0	0.8664	2.652545317724849	1.0	0.556311008075494	1.0	1.7605819372761258	1.0	0.2335185897344265	2.558486420929674	0.9228209740484575	0.9626139021897934	0.9217991267850658	0.8794980280881323	0.4370586840692138	0.895963122382045	108.0	1.9922577640518007	51.0	0.11759195768623716
89	Feb25-FISH2-3R4-rep3-cp190-100x_Position002_1_cmle.ics	31	1	0	1.2995999999999999	0.47628235682974407	1.0	1.2937660582843846	1.0	0.20635000882146287	1.0	0.27915298410555317	2.5182475025623776	0.33098393996773967	0.4922715477943755	0.33098393996773967	0.16635808962760362	0.8600651630431513	0.9858833240320637	184.0	3.48003617709571	124.0	0.28590985790379225
90	Feb25-FISH2-3R4-rep3-cp190-100x_Position002_1_cmle.ics	32	1	0	1.2995999999999999	0.4207519245467618	1.0	3.545223523917369	1.0	0.7610319551488771	1.0	0.3045614175595653	2.7133018354849447	0.6728911299047046	0.7772269310730849	0.6682815777838402	0.5303148606316027	0.6619526691580888	0.9970421379451329	162.0	3.0820076414393744	107.0	0.2467125386750466
91	Feb25-FISH2-3R4-rep3-cp190-100x_Position002_1_cmle.ics	33	1	0	1.2995999999999999	0.5416327765072536	1.0	1.224244266044123	1.0	0.6016084874694266	1.0	0.22442458345187066	2.2970258835050936	0.5766005977165459	0.6944948157883097	0.5719439688125912	0.4137323164991249	0.7151324118269526	0.8786229215138084	186.0	3.384300095963919	113.0	0.2605468866381333
92	Feb25-FISH2-3R4-rep3-cp190-100x_Position002_1_cmle.ics	35	1	0	1.7328	0.17465781057637478	1.0	0.46269275059542697	1.0	0.4377344716066809	1.0	0.22724502402561847	2.904471168215245	0.5403836056459833	0.6553842233684406	0.5388084133798684	0.32963214627667786	0.7677816253862225	0.9067389886853696	196.0	3.8184243950813404	123.0	0.2836041332432778
93	Feb25-FISH2-3R4-rep3-cp190-100x_Position002_1_cmle.ics	37	1	0	1.083	2.024211844778301	1.0	NA	0.0	0.20635000882146287	1.0	0.19484141011997239	2.0605338132764213	0.33870872728343787	0.4770293953049984	0.3348207711113075	0.17095593649671587	0.838651464596533	0.8715916544905019	170.0	3.1203577960397695	92.0	0.21212666876732977
94	Feb25-FISH2-3R4-rep3-cp190-100x_Position002_1_cmle.ics	39	1	0	1.2995999999999999	0.48001429159949194	1.0	0.605347298913929	1.0	0.3095250132321943	1.0	0.270147343717604	2.0562488183753294	0.40636063898385505	0.5415181341476768	0.4006302239850109	0.23006521236601657	0.8252011655378267	0.9381934095395994	182.0	3.458746014025401	120.0	0.2766869592617345
95	Feb25-FISH2-3R4-rep3-cp190-100x_Position002_1_cmle.ics	40	1	0	1.2995999999999999	0.31050382257369236	1.0	0.2043925071296961	1.0	0.65584944557845	1.0	0.29916685756752814	2.9452402741294614	0.6057022694376929	0.7386414324858217	0.6021611091387424	0.47502981311048603	0.7327482208521036	0.9980997867137132	166.0	3.2182089629416715	110.0	0.2536297126565899
96	Feb25-FISH2-3R4-rep3-cp190-100x_Position002_1_cmle.ics	42	1	0	1.2995999999999999	0.7328549275993227	1.0	3.2764135715821094	1.0	1.2536039404732575	1.0	0.32095231069837415	2.6606785382076192	0.8038798508947181	0.8760800186814042	0.802660370341541	0.7246828053242002	0.5412210148886238	0.9601839686156486	168.0	3.2160938771715606	116.0	0.2674640606196767
97	Feb25-FISH2-3R4-rep3-cp190-100x_Position002_1_cmle.ics	43	1	0	0.8664	NA	0.0	3.9515642798706074	1.0	0.42540144110901373	1.0	0.19084370010143567	1.8965382247828024	0.5328175182481751	0.6303576642335766	0.5185401459854014	0.4039343065693431	0.770482942174662	0.8669298675717203	114.0	2.102938750943567	50.0	0.11528623302572269
98	Feb25-FISH2-3R4-rep3-cp190-100x_Position002_1_cmle.ics	44	1	0	1.5162	3.6342267080280872	1.0	0.6122444623543004	1.0	0.9148837159138977	1.0	0.11430301461560757	1.4579262989714046	0.7292836022852561	0.8942348651899369	0.7231570111255888	0.5692906184223715	0.6765167915989069	0.5699738761623501	290.0	5.240356538513422	157.0	0.3619987717007692
99	Feb25-FISH2-3R4-rep3-cp190-100x_Position002_1_cmle.ics	45	1	0	1.2995999999999999	0.2891505690199211	1.0	0.35634442284229706	1.0	2.166	1.0	0.28324238736569074	2.2172992465938375	0.9881893122193701	0.9987979930361145	0.9861497778225837	0.9602252018208467	0.25785572706009796	0.9958421507014509	188.0	3.5460217520767467	129.0	0.29743848120636457
100	Feb25-FISH2-3R4-rep3-cp190-100x_Position002_1_cmle.ics	47	1	0	1.2995999999999999	0.17186048148751176	1.0	1.8736596984758467	1.0	1.0161559471409798	1.0	0.30117150251887354	2.2310694515716256	0.7043581005311554	0.8104989360480064	0.7036852671367383	0.5911361038023292	0.6117593275460661	0.9980873783087135	230.0	4.273978162638272	180.0	0.4150304388926017
101	Feb25-FISH2-3R4-rep3-cp190-100x_Position002_1_cmle.ics	48	1	0	1.5162	1.8053037665327913	1.0	2.4375965564878816	1.0	0.1459114905355603	1.0	0.2706218226372091	2.920028527454662	0.32338636934264486	0.47894678110789773	0.30892623004175307	0.15589053070106104	0.8701810835544431	0.9471446815299615	160.0	3.0607174783690656	99.0	0.22826674139093092
102	Feb25-FISH2-3R4-rep3-cp190-100x_Position002_1_cmle.ics	49	1	0	1.083	4.914425332215968	1.0	1.675319215173256	1.0	0.5689355674538337	1.0	0.22364338803777195	2.316042038177331	0.5800896304856394	0.6928135892593741	0.5800896304856394	0.4474806693161213	0.734523438519492	0.9429340901464076	118.0	2.2391400724458634	57.0	0.13142630564932387
103	Feb25-FISH2-3R4-rep3-cp190-100x_Position002_1_cmle.ics	52	1	0	1.083	0.40821214717228044	1.0	0.4425435533169573	1.0	0.5556144027286182	1.0	0.3044184873559055	2.385507291561261	0.5591009221555744	0.673602700666584	0.5530835471043171	0.40682604922613314	0.7501217312279344	0.9961766109848976	160.0	2.9905017318478064	105.0	0.24210108935401767
104	Feb25-FISH2-3R4-rep3-cp190-100x_Position002_1_cmle.ics	53	1	0	1.5162	0.45880658230370513	1.0	0.4536603872122976	1.0	0.46141264688247224	1.0	0.23817191796753598	2.880003901997672	0.47066758018241767	0.6253978789306156	0.4678842118785595	0.33565994376168656	0.7611375710162577	0.9744101745384749	194.0	3.7269184854897723	124.0	0.28590985790379225
105	Feb25-FISH2-3R4-rep3-cp190-100x_Position002_1_cmle.ics	54	1	0	2.166	0.5127207570446897	2.0	0.4292948403900421	2.0	0.32626801153583	1.0	0.29256642727784987	3.654898357962734	0.38006033050625165	0.5334175420627287	0.38006033050625165	0.19321219350728838	0.8474027809708593	0.9919736839668093	286.0	5.6424759403407805	246.0	0.5672082664865556
106	Feb25-FISH2-3R4-rep3-cp190-100x_Position002_1_cmle.ics	55	1	0	1.2995999999999999	1.6231575399037037	1.0	1.597629509122819	1.0	0.0	1.0	0.24374425760610463	3.074991745010943	0.1030175267430921	0.24293529391267987	0.1030175267430921	0.03674344053799784	0.949841022418951	0.9739800787963108	116.0	2.288065655896815	58.0	0.13373203030983835
107	Feb25-FISH2-3R4-rep3-cp190-100x_Position002_1_cmle.ics	56	1	0	1.7328	0.45121025602701276	1.0	0.32419083934568266	1.0	1.1736910802652911	1.0	0.2878700880801862	3.468244713382111	0.782966399435695	0.8568584761052104	0.7782729011516706	0.6706615662176644	0.6085021442998969	0.987007122758715	204.0	4.044016540405095	147.0	0.33894152509562475
108	Feb25-FISH2-3R4-rep3-cp190-100x_Position002_1_cmle.ics	60	1	0	1.083	0.20857266009050812	1.0	0.44060952966294437	1.0	0.0	1.0	0.15064560388528964	1.6087075299167817	0.22991140943154936	0.44057739582159966	0.2125378514302374	0.027272907983752873	0.906402915258901	0.7873411127782723	252.0	4.5081699564116695	146.0	0.3366358004351103
109	Feb25-FISH2-3R4-rep3-cp190-100x_Position002_1_cmle.ics	61	1	0	1.083	NA	0.0	2.181446778902872	1.0	0.0	1.0	0.10720341461790593	1.2540858047558623	0.06266253708132408	0.25017968923563466	0.06266253708132408	0.03131820023261588	0.9742568402756964	0.7221963796559037	140.0	2.7073843546234584	51.0	0.11759195768623716
110	Feb25-FISH2-3R4-rep3-cp190-100x_Position002_1_cmle.ics	62	1	0	1.083	0.8424713030729383	1.0	0.6917449186250945	1.0	0.3095250132321943	1.0	0.2746178615276856	2.0893257664346505	0.4570231849720765	0.6005838551362329	0.4458537823658826	0.25409967845659165	0.8148510716277996	0.9859725416553943	180.0	3.3438348555934123	119.0	0.27438123460122005
111	Feb25-FISH2-3R4-rep3-cp190-100x_Position002_1_cmle.ics	63	1	0	1.083	2.596866340121445	1.0	2.2575744351956937	1.0	0.0	1.0	0.1835025212912822	2.3597570254540567	0.07721970066394088	0.22427322855320905	0.07721970066394088	0.026670167673206048	0.9693770800093013	0.8918712817809163	150.0	2.860645667655842	74.0	0.17062362487806956
112	Feb25-FISH2-3R4-rep3-cp190-100x_Position002_1_cmle.ics	64	1	0	1.5162	0.46743033818873103	1.0	0.5683139383754882	1.0	0.3164505769875799	1.0	0.30055343504377724	2.8455339938515256	0.4682146521789357	0.6390400858934894	0.46152121175055555	0.24980803076943986	0.8004365573410476	1.0003315929246854	202.0	3.8822948842922673	148.0	0.3412472497561391
113	Feb25-FISH2-3R4-rep3-cp190-100x_Position002_1_cmle.ics	66	1	0	1.083	0.2204320386241074	1.0	0.3793290371119192	1.0	0.10317500441073144	1.0	0.2735425264285485	2.751707406342618	0.33244419486171556	0.433512437302975	0.3024389621329113	0.11443722639847868	0.8654569655409056	1.0037395617008378	136.0	2.617993530802002	78.0	0.17984652352012742
114	Feb25-FISH2-3R4-rep3-cp190-100x_Position002_1_cmle.ics	68	1	0	1.2995999999999999	NA	0.0	3.16668308590431	1.0	1.5162	1.0	0.2877226213926332	2.7469344335532964	0.9189852916582313	0.9506817241591775	0.9128678185707119	0.845720849580579	0.45426492328557777	0.997570356932491	162.0	3.0820076414393744	104.0	0.2397953646935032
115	Feb25-FISH2-3R4-rep3-cp190-100x_Position002_1_cmle.ics	69	1	0	1.2995999999999999	0.4548591498257254	1.0	2.197466278858835	1.0	0.815064591942846	1.0	0.3091484836859036	2.807201453337875	0.660962363308984	0.7631933363587123	0.6554727642692978	0.5431116511250018	0.6929062844733588	0.9781190163862762	174.0	3.3267748640633266	120.0	0.2766869592617345
116	Feb25-FISH2-3R4-rep3-cp190-100x_Position002_1_cmle.ics	70	1	0	1.083	0.4689967967096167	1.0	0.42847204955062707	1.0	0.3777847188762272	1.0	0.29646354607517716	2.759888113128963	0.4951967922082642	0.6215702189002895	0.490896316127391	0.3421967558662128	0.7927471547080834	1.00180006158994	138.0	2.6392836938723105	83.0	0.1913751468226997
117	Feb25-FISH2-3R4-rep3-cp190-100x_Position002_1_cmle.ics	71	1	0	1.7328	0.8352447489098442	1.0	3.8166693365835926	1.0	0.5158750220536572	1.0	0.22861486332287825	2.73425030284643	0.5438123067671028	0.6706771728822446	0.5402040076792006	0.37882899900540473	0.7847383921290116	0.9539034462217126	204.0	3.880179798522156	131.0	0.3020499305273935
118	Feb25-FISH2-3R4-rep3-cp190-100x_Position002_1_cmle.ics	72	1	0	1.2995999999999999	4.901430653139091	1.0	5.295936536531392	1.0	0.7252201245704302	1.0	0.2398035208677075	2.5326314607632168	0.5917868254158191	0.6857387519444776	0.5948531171473017	0.487966674644011	0.7042571547902742	0.9289622324518584	154.0	2.9500364914772996	88.0	0.20290377012527194
119	Feb25-FISH2-3R4-rep3-cp190-100x_Position002_1_cmle.ics	74	1	0	0.8664	3.849498132151471	1.0	1.8954888781117147	1.0	0.0	1.0	0.21443198143397307	2.569817009696863	0.2619504716655387	0.4521635843818626	0.2835655981105755	0.03425963012582352	0.9123108834770325	0.9661386419755872	114.0	2.056128253262727	53.0	0.12220340700726606
120	Feb25-FISH2-3R4-rep3-cp190-100x_Position002_1_cmle.ics	76	1	0	0.8664	3.12270072248889	1.0	NA	0.0	0.0	1.0	0.20125112377508414	1.2209867933728482	0.15314894775742016	0.32700237289454237	0.11065079550317035	0.03896798537363364	0.9362900570673088	0.7794408755841805	112.0	2.011432841351998	50.0	0.11528623302572269
121	Feb25-FISH2-3R4-rep3-cp190-100x_Position002_1_cmle.ics	77	1	0	1.2995999999999999	0.23589623053088088	1.0	NA	0.0	0.0	1.0	0.14829527941695972	2.9664877221670705	0.18879446195407473	0.36743724673570466	0.18423570463755065	0.03372636199909951	0.9461108616081091	0.7816011470301506	124.0	2.3030105616567895	50.0	0.11528623302572269
122	Feb25-FISH2-3R4-rep3-cp190-100x_Position002_1_cmle.ics	79	1	0	1.5162	0.3075364749560784	1.0	0.36615007448279435	1.0	0.0	1.0	0.307367644407585	2.762107088093223	0.16465734801190746	0.34846507848453356	0.16465734801190746	0.028557587880019063	0.9267789736529851	0.9871926099424655	182.0	3.505556511706241	128.0	0.2951327565458501
123	Feb25-FISH2-3R4-rep3-cp190-100x_Position002_1_cmle.ics	82	1	0	1.083	0.31542565884632096	1.0	0.247161636770684	1.0	1.0161559471409798	1.0	0.2380346288061772	1.8613316657865875	0.8018707359294764	0.8663573018343685	0.7965320105319814	0.7222626303769111	0.5443385055429547	0.9725507246705006	130.0	2.437096797388976	68.0	0.15678927691498287
124	Feb25-FISH2-3R4-rep3-cp190-100x_Position002_1_cmle.ics	83	1	0	1.083	NA	0.0	4.468345008435983	1.0	0.0	1.0	0.20072148954082583	2.735466064581033	0.08342096728223374	0.2422529951154311	0.08342096728223374	0.02837865728410107	0.9717287510135386	0.8727972603627976	118.0	2.262545321286284	54.0	0.12450913166778053
125	Feb25-FISH2-3R4-rep3-cp190-100x_Position002_1_cmle.ics	84	1	0	1.083	0.7541668664152397	1.0	0.7656057653317391	1.0	0.0	1.0	0.29388427730391214	2.4154566735591763	0.19398315282791817	0.3778322159188585	0.19398315282791817	0.028279181708784597	0.935755499004709	0.9883212715392509	174.0	3.233153868701647	117.0	0.26976978528019113
126	Feb25-FISH2-3R4-rep3-cp190-100x_Position002_1_cmle.ics	85	1	0	1.2995999999999999	0.28168813978380586	1.0	0.33746153889783354	1.0	0.6921189703237084	1.0	0.29896878435587376	3.0385646918955618	0.6350463545839533	0.7447808172141467	0.6317271374613712	0.5192800732516882	0.6892729308559437	0.9923011072924302	142.0	2.752079766534188	87.0	0.20059804546475749
127	Feb25-FISH2-3R4-rep3-cp190-100x_Position002_1_cmle.ics	86	1	0	1.083	2.4533158524190952	2.0	2.388922254381523	1.0	0.0	1.0	0.20777101618180077	2.3385900393922183	0.15724265461269776	0.3245942058763098	0.15724265461269776	0.027703581946442023	0.9417794167784891	0.8894050207306465	140.0	2.5903581104213593	71.0	0.16370645089652625
128	Feb25-FISH2-3R4-rep3-cp190-100x_Position002_1_cmle.ics	87	1	0	1.9493999999999998	0.5599299832783892	1.0	0.15074026335030052	1.0	0.3916201927270152	1.0	0.2919474283604534	2.7746791080040576	0.44830846590786994	0.6184987142478529	0.4458838023881324	0.2508989520582779	0.8273680006415504	0.973984798986874	312.0	5.989463806776056	280.0	0.6456029049440472
129	Feb25-FISH2-3R4-rep3-cp190-100x_Position002_1_cmle.ics	88	1	0	1.2995999999999999	0.2789934989561001	1.0	NA	0.0	1.4609960847209957	1.0	0.2537992553353594	3.470312380115233	0.9353287171468989	0.9687886233340779	0.9311145856600402	0.87091802546348	0.40464935084000103	0.9394268133829338	126.0	2.4413269689291983	67.0	0.15448355225446841
130	Feb25-FISH2-3R4-rep3-cp190-100x_Position002_1_cmle.ics	90	1	0	1.2995999999999999	1.8158724263191606	1.0	0.2116543234087863	1.0	0.23070632344123612	1.0	0.2667602850650871	2.1496975671009477	0.3895640461184323	0.5641617160720928	0.3865786114210468	0.1864690449624559	0.8337551349969787	0.981495188189582	164.0	3.0798925556692627	102.0	0.23518391537247432
131	Feb25-FISH2-3R4-rep3-cp190-100x_Position002_1_cmle.ics	91	1	0	1.5162	0.3670314693339954	1.0	0.6033556227562564	1.0	0.751125369937127	1.0	0.26566364822117994	2.763944881136709	0.6727828232805654	0.7940329701690476	0.6707095972737498	0.5050529637898907	0.6683325826437103	0.9817233579331008	182.0	3.5055565117062404	119.0	0.27438123460122005
132	Feb25-FISH2-3R4-rep3-cp190-100x_Position002_1_cmle.ics	92	1	0	1.083	0.5495642893374203	1.0	0.3989705813364281	1.0	0.8609334932664843	1.0	0.33491629036694	2.5153480544237397	0.7257087447476254	0.8412818400775736	0.7255627730452825	0.6077114765037692	0.6616386302004383	0.99469872744059	146.0	2.771254843834386	96.0	0.22134956740938755
133	Feb25-FISH2-3R4-rep3-cp190-100x_Position003_2_cmle.ics	1	1	0	1.2995999999999999	0.3691136093892853	1.0	0.26616732610345223	1.0	0.6639153385791856	1.0	0.2353283527495573	2.177607984501665	0.6065250142864564	0.7433410269921258	0.6027622956294576	0.4670706455994003	0.7332581439553318	0.9746001549625039	182.0	3.505556511706241	112.0	0.25824116197761887
134	Feb25-FISH2-3R4-rep3-cp190-100x_Position003_2_cmle.ics	2	1	0	1.2995999999999999	1.4673286921056845	1.0	4.719783254387965	1.0	0.0	1.0	0.2579830701927478	2.2143054972289575	0.19544855013758797	0.3666200228978502	0.18328992561546342	0.025994416138297657	0.9158302322416599	0.9153044802149648	168.0	3.1926886283311404	104.0	0.2397953646935032
135	Feb25-FISH2-3R4-rep3-cp190-100x_Position003_2_cmle.ics	3	1	0	1.2995999999999999	6.390530967712501	1.0	0.7127112739922001	1.0	0.32626801153583	1.0	0.27903239775095134	2.339703808095567	0.4602186191141008	0.6053234864830562	0.45559398400812284	0.25946741337733215	0.8221704199925728	0.9972783524943869	186.0	3.5247315890064383	126.0	0.2905213072248212
136	Feb25-FISH2-3R4-rep3-cp190-100x_Position003_2_cmle.ics	5	1	0	1.5162	5.115035556990586	1.0	3.9996027935019955	1.0	0.9733510449106972	1.0	0.2746178615276856	2.9474033669423716	0.7148286189196512	0.7951262017910623	0.7117165933204948	0.605710017793464	0.6484672443583179	0.9495196456901082	180.0	3.5076715974763517	119.0	0.27438123460122005
137	Feb25-FISH2-3R4-rep3-cp190-100x_Position003_2_cmle.ics	6	1	0	1.083	0.3174161024258197	1.0	0.3490269321787112	2.0	0.0	1.0	0.22042813468087663	1.6168586105310039	0.21298921417565486	0.43519260400616333	0.21298921417565486	0.026305855161787364	0.9048573321594489	0.9392423742559431	198.0	3.72268831394955	123.0	0.2836041332432778
138	Feb25-FISH2-3R4-rep3-cp190-100x_Position003_2_cmle.ics	7	1	0	1.7328	6.471806261661778	1.0	0.496546906185843	1.0	1.9493999999999998	1.0	0.29847813818962754	2.6149124998848228	0.9499825669236431	0.9854511292759462	0.9446596676093442	0.842362375547205	0.34883659407730466	0.984409784289658	274.0	5.210466726993472	233.0	0.5372338458998677
139	Feb25-FISH2-3R4-rep3-cp190-100x_Position003_2_cmle.ics	8	1	0	1.083	0.5818524463040268	1.0	0.5734895427331222	1.0	0.20635000882146287	1.0	0.3156212800630772	2.424682959322863	0.40090435200624935	0.5227590247419893	0.38930701398590895	0.23579250980215422	0.8573162303300222	1.0111416133135995	116.0	2.1944446605351353	66.0	0.15217782759395398
140	Feb25-FISH2-3R4-rep3-cp190-100x_Position003_2_cmle.ics	9	1	0	1.083	2.4259400740806276	1.0	0.2446493687779751	1.0	1.0161559471409798	1.0	0.26686235201799796	2.53610927709413	0.8145539581286582	0.8915025806362341	0.8143048886797936	0.7239341903167333	0.501280006280373	0.9702884321101596	130.0	2.437096797388976	72.0	0.16601217555704068
141	Feb25-FISH2-3R4-rep3-cp190-100x_Position003_2_cmle.ics	10	1	0	0.8664	3.2117811352609626	1.0	NA	0.0	0.42540144110901373	1.0	0.29416616971153386	2.315277517771621	0.5138880465765056	0.630920613742495	0.5138880465765056	0.40210140093395597	0.783989969277247	1.002375145018487	100.0	1.883691862930145	51.0	0.11759195768623716
142	Feb25-FISH2-3R4-rep3-cp190-100x_Position003_2_cmle.ics	11	1	0	1.2995999999999999	0.4176381436896966	1.0	0.5457570009906328	1.0	0.20635000882146287	1.0	0.26378387295447825	2.75332166826103	0.3287951416420385	0.46057089310170835	0.32491169898363725	0.19247368990124702	0.8704778796732904	0.979466509434648	140.0	2.6839791057830387	80.0	0.18445797284115634
143	Feb25-FISH2-3R4-rep3-cp190-100x_Position003_2_cmle.ics	14	1	0	1.5162	0.2906840642986459	2.0	1.1571796596269992	1.0	0.7857574237886386	1.0	0.28382355299330775	3.003910692661766	0.636188223117584	0.733966658041622	0.6332310649465863	0.5315491812368314	0.7392034814643412	0.980151611469214	182.0	3.5055565117062404	123.0	0.2836041332432778
144	Feb25-FISH2-3R4-rep3-cp190-100x_Position003_2_cmle.ics	15	1	0	0.8664	NA	0.0	0.3812320139217292	1.0	0.20635000882146287	1.0	0.2916962314675708	2.3206425086718725	0.4212008639308855	0.5463412526997841	0.4089503239740821	0.2488380129589633	0.827281662636532	0.99281962035676	108.0	2.0156630128922206	57.0	0.13142630564932387
145	Feb25-FISH2-3R4-rep3-cp190-100x_Position003_2_cmle.ics	16	1	0	1.2995999999999999	6.105514169716597	1.0	0.6777674630061867	1.0	0.0	1.0	0.20971272488027615	2.0006986365218355	0.15149125955388715	0.2983431103161388	0.15149125955388715	0.02542407785498685	0.9413201285123699	0.8789455961492274	188.0	3.5694270009171665	111.0	0.2559354373171044
146	Feb25-FISH2-3R4-rep3-cp190-100x_Position003_2_cmle.ics	18	1	0	0.6497999999999999	4.934304223426965	1.0	5.474002372533857	1.0	1.278824979729832	1.0	0.3176904155016142	1.679544390483899	0.7777421617960132	0.8350983404296497	0.7765628023998452	0.6974489549061351	0.594302326891991	0.9948215802286936	100.0	1.8134761164088848	53.0	0.12220340700726606
147	Feb25-FISH2-3R4-rep3-cp190-100x_Position003_2_cmle.ics	19	1	0	1.5162	0.653677605445934	1.0	0.46948158547960794	1.0	0.5963412819178956	1.0	0.25680881862154736	2.222727815906043	0.584049457455814	0.6895698124823642	0.5834851088936203	0.44599355274521374	0.7215505087537086	0.9737304847771817	182.0	3.5055565117062404	117.0	0.26976978528019113
148	Feb25-FISH2-3R4-rep3-cp190-100x_Position003_2_cmle.ics	20	1	0	1.083	NA	0.0	NA	0.0	0.72222503087512	1.0	0.3161797036095224	3.0201056160582906	0.6843456367555826	0.756520594382004	0.6843456367555826	0.5935263045302703	0.6880519361191372	1.0192698441265258	110.0	2.1305741713242092	61.0	0.1406492042913817
149	Feb25-FISH2-3R4-rep3-cp190-100x_Position003_2_cmle.ics	23	1	0	1.2995999999999999	0.5153928204850952	1.0	NA	0.0	1.5897231072394298	1.0	0.26580897764629313	2.3343824503376704	0.9001108966197068	0.94446132993798	0.8980079681274901	0.8248367355320985	0.4893975893754821	0.991153643798935	184.0	3.43322567941487	121.0	0.27899268392224896
150	Feb25-FISH2-3R4-rep3-cp190-100x_Position003_2_cmle.ics	27	1	0	1.5162	0.3398949220109369	1.0	0.33527500773334346	1.0	0.928575039696583	1.0	0.2674963867219857	2.9728178824533993	0.7063635440982442	0.808812882709158	0.7036503264657127	0.57850400893129	0.6279374527083268	0.9849885447285973	210.0	4.037671283094762	148.0	0.3412472497561391
151	Feb25-FISH2-3R4-rep3-cp190-100x_Position003_2_cmle.ics	28	1	0	1.9493999999999998	0.5055236761532769	2.0	0.21311166945259372	2.0	1.083	1.0	0.2837729003663607	3.1139483000857093	0.8548118750811583	0.9732847195169458	0.8548118750811583	0.6090158745617452	0.4701609643655051	1.0012562537390406	260.0	5.061435585501306	210.0	0.48420217870803534
152	Feb25-FISH2-3R4-rep3-cp190-100x_Position003_2_cmle.ics	29	1	0	0.8664	0.20341727251112005	1.0	NA	0.0	0.10317500441073144	1.0	0.32252585317142624	2.2727921580965313	0.26497469955724223	0.4035895003162555	0.2484819734345351	0.08432163187855787	0.8905409239957937	0.9935206516868256	114.0	2.1497492486244067	65.0	0.14987210293343953
153	Feb25-FISH2-3R4-rep3-cp190-100x_Position003_2_cmle.ics	30	1	0	1.2995999999999999	0.49636030290208377	1.0	0.7022453952531923	1.0	0.3095250132321943	1.0	0.2869183232007768	2.543964793694921	0.458211932886484	0.5882981929872404	0.458211932886484	0.24379601854376876	0.8017839268041218	0.9855762732691191	192.0	3.612007327057784	134.0	0.30896710450893683
154	Feb25-FISH2-3R4-rep3-cp190-100x_Position003_2_cmle.ics	32	1	0	1.5162	0.4391193563593052	1.0	0.3696637970003928	1.0	1.5036929604517426	1.0	0.2942017354324395	2.626076056298964	0.8466206878569007	0.9022385335454095	0.8446911423430941	0.7805533102135538	0.5417226047628565	0.987717744643532	208.0	3.992975871184033	153.0	0.35277587305871144
155	Feb25-FISH2-3R4-rep3-cp190-100x_Position003_2_cmle.ics	33	1	0	1.2995999999999999	0.3888014557713192	1.0	0.4445518566770451	1.0	0.5556144027286182	1.0	0.28380753372595546	2.689447405460811	0.5843564531845159	0.6956063424572593	0.5843564531845159	0.4384976525821596	0.7234918245575173	0.9768670538554964	172.0	3.282079452152598	113.0	0.2605468866381333
156	Feb25-FISH2-3R4-rep3-cp190-100x_Position003_2_cmle.ics	34	1	0	1.083	4.214003768175084	1.0	NA	0.0	2.272193773547914	1.0	0.259770442543706	2.3534230727834458	0.9780326677871977	0.9927935083085524	0.9780326677871977	0.9449246719984239	0.22863638393512234	0.9203147953351226	120.0	2.2838354843565924	63.0	0.1452606536124106
157	Feb25-FISH2-3R4-rep3-cp190-100x_Position003_2_cmle.ics	35	1	0	1.083	5.738820455188033	1.0	0.6348327061248876	2.0	0.0	1.0	0.11509870431153171	1.3801211937682878	0.07456309928858645	0.1645788225590267	0.07456309928858645	0.0258112949788638	0.9621960566700559	0.7828457501287573	164.0	3.103297804509683	67.0	0.15448355225446841
158	Feb25-FISH2-3R4-rep3-cp190-100x_Position003_2_cmle.ics	36	1	0	1.2995999999999999	0.40232320919661935	1.0	0.645477125566823	1.0	0.20635000882146287	1.0	0.2623025778457774	2.477977357484489	0.37388607250953454	0.5257878313670736	0.36759841449815867	0.18329788131225577	0.8357126357512987	0.9726314697276488	166.0	3.101182718739572	103.0	0.23748964003298878
159	Feb25-FISH2-3R4-rep3-cp190-100x_Position003_2_cmle.ics	37	1	0	1.2995999999999999	0.29706029564535	2.0	0.5471551665327803	1.0	0.0	1.0	0.279227296103668	2.2459445282993147	0.1638606818055013	0.3291824750320817	0.160122468336774	0.02596175305473414	0.9439151437160236	0.9619410108736107	182.0	3.435340765184981	122.0	0.2812984085827634
160	Feb25-FISH2-3R4-rep3-cp190-100x_Position003_2_cmle.ics	40	1	0	1.2995999999999999	0.5270468794480215	1.0	0.186146986724622	1.0	0.928575039696583	1.0	0.2989294088085085	2.3043201599315193	0.7246896572954585	0.8110045637501251	0.7266906269961597	0.5979166827000777	0.5815583849390665	0.9948782478365579	174.0	3.2799643663824862	118.0	0.27207550994070556
161	Feb25-FISH2-3R4-rep3-cp190-100x_Position003_2_cmle.ics	41	1	0	1.083	0.6350212215155548	1.0	0.7275244373606681	1.0	0.20635000882146287	1.0	0.274326673206773	1.8941432653910957	0.4198324513797724	0.5652059169835835	0.41644899782105593	0.22980416570802148	0.8344662619056983	0.9940838006389681	130.0	2.437096797388976	73.0	0.16831790021755516
162	Feb25-FISH2-3R4-rep3-cp190-100x_Position003_2_cmle.ics	42	1	0	1.7328	3.307997773142229	1.0	3.4709090942770136	1.0	0.0	1.0	0.11217796411495917	2.311833609490705	0.22758538147973445	0.42548525404994403	0.20683755869866727	0.026693372946866707	0.9160205860088713	0.6683565533099615	248.0	4.746452616356095	123.0	0.2836041332432778
163	Feb25-FISH2-3R4-rep3-cp190-100x_Position003_2_cmle.ics	43	1	0	1.7328	3.4384009112105005	2.0	0.14457560906556274	2.0	1.074245800390238	1.0	0.2603168406750603	2.6914661589884434	0.661049226406543	0.7623897613731336	0.6596978806740929	0.5746691281948931	0.6882044513928258	0.968802273533993	226.0	4.278208334178494	163.0	0.375833119663856
164	Feb25-FISH2-3R4-rep3-cp190-100x_Position003_2_cmle.ics	44	1	0	0.6497999999999999	4.263121996686046	1.0	2.7793806805527153	2.0	0.23070632344123612	1.0	0.2765256033628516	1.4176419522618187	0.2804850737538063	0.44070615133151275	0.2804850737538063	0.13581196038386073	0.8936827189828243	0.9982577943084608	120.0	2.0965934936332333	65.0	0.14987210293343953
165	Feb25-FISH2-3R4-rep3-cp190-100x_Position003_2_cmle.ics	44	2	0	0.6497999999999999	3.384478498389387	1.0	0.36412143204249015	2.0	0.0	1.0	0.17953789852964175	1.5732600072870722	0.12850510243305668	0.19305681366175198	0.12850510243305668	0.01904262110966638	0.962391841226854	0.8087810291261003	140.0	2.42652136853842	66.0	0.15217782759395398
166	Feb25-FISH2-3R4-rep3-cp190-100x_Position003_2_cmle.ics	45	1	0	1.083	0.2848834638774274	1.0	0.6039375481982563	1.0	1.5162	1.0	0.2893628805065309	2.1402620997689947	0.9650050749971806	0.9803992331115372	0.9528025262208187	0.8901037554979137	0.36402712032247553	1.002886164934948	138.0	2.5924731961914707	82.0	0.18906942216218525
167	Feb25-FISH2-3R4-rep3-cp190-100x_Position003_2_cmle.ics	46	1	0	1.5162	0.7693270165737985	1.0	0.32837110636946687	1.0	0.41270001764292574	1.0	0.27854218601744635	2.627023697187262	0.48442222000381163	0.6009402027425605	0.4758732722867074	0.34268393396800045	0.8030196609331388	0.9810076968490968	170.0	3.213978791401449	110.0	0.2536297126565899
168	Feb25-FISH2-3R4-rep3-cp190-100x_Position003_2_cmle.ics	47	1	0	1.083	0.379594460341701	1.0	1.7839302242897672	1.0	0.1459114905355603	1.0	0.28397891367137323	2.1310220713707113	0.366881668782379	0.5173345455793049	0.36070607609702543	0.152781589872028	0.8407937356570498	0.9679073150247215	176.0	3.2778492806123753	117.0	0.26976978528019113
169	Feb25-FISH2-3R4-rep3-cp190-100x_Position003_2_cmle.ics	48	1	0	1.083	3.722060665692446	1.0	3.4820332316278697	1.0	1.2653448004921624	1.0	0.21128366681908478	3.2581371206035947	0.7911474495733126	0.8556051202482544	0.7913232156710628	0.7108041602017068	0.4274762167695349	0.8995836410425113	116.0	2.2178499093755555	54.0	0.12450913166778053
170	Feb25-FISH2-3R4-rep3-cp190-100x_Position003_2_cmle.ics	49	1	0	1.083	3.783127086800531	1.0	0.6087059477481563	1.0	1.2032169749388533	1.0	0.34496623378795016	2.5773719278991947	0.8524695411103815	0.9036842489239075	0.8519734442255782	0.7842781060771868	0.4557482190383804	0.997651686683991	116.0	2.1944446605351353	69.0	0.1590950015754973
171	Feb25-FISH2-3R4-rep3-cp190-100x_Position003_2_cmle.ics	50	1	0	1.083	0.3914011848103029	1.0	0.38405490718781915	1.0	0.0	1.0	0.2826828280317748	2.1955484911526497	0.21858745318172673	0.3991167990190913	0.21858745318172673	0.029709846445642906	0.9167551343862849	0.9906828272139274	164.0	3.0564873068288434	105.0	0.24210108935401767
172	Feb25-FISH2-3R4-rep3-cp190-100x_Position003_2_cmle.ics	52	1	0	1.083	0.7153034918410998	1.0	1.0513311378016867	1.0	0.7610319551488771	1.0	0.31252526369301753	3.1650852015161237	0.6013613079783875	0.6682232825766613	0.5957687179847029	0.5013156971440601	0.7384700680889887	0.9835152920001755	108.0	2.08587875941348	59.0	0.13603775497035278
173	Feb25-FISH2-3R4-rep3-cp190-100x_Position003_2_cmle.ics	52	2	0	0.8664	6.649962788929669	1.0	6.581458322248161	1.0	0.0	1.0	0.1688216786908661	1.747190719019845	0.07569995088063995	0.25067714546347625	0.07569995088063995	0.026910392253175215	0.97519504539207	0.8377495696786195	140.0	2.5669528615809396	64.0	0.14756637827292504
174	Feb25-FISH2-3R4-rep3-cp190-100x_Position003_2_cmle.ics	53	1	0	1.083	0.32639371389980354	1.0	4.040620525085212	1.0	1.7328	1.0	0.30483523818301894	2.2628880726286855	0.907465841672003	0.9377087881990789	0.9027673839079751	0.8592700031631654	0.44982930619952416	0.9854934042945742	140.0	2.6371686081021997	86.0	0.19829232080424306
175	Feb25-FISH2-3R4-rep3-cp190-100x_Position003_2_cmle.ics	54	1	0	0.6497999999999999	3.862566028461897	1.0	3.7029049787810795	1.0	0.41270001764292574	1.0	0.2469875885055565	1.5557293259199563	0.49637694962778967	0.6520042973720503	0.49637694962778967	0.3354997980844693	0.7824599277787987	0.9254502760121274	106.0	1.9007518544602315	51.0	0.11759195768623716
176	Feb25-FISH2-3R4-rep3-cp190-100x_Position003_2_cmle.ics	56	1	0	1.083	1.095824027413866	1.0	4.025307953260357	1.0	0.0	1.0	0.2934412732759675	2.173982458492581	0.202349529116564	0.40237722814221005	0.19788509792420242	0.03544660605468113	0.923513309022682	0.9534962266607862	114.0	2.1263439997839866	62.0	0.14295492895189613
177	Feb25-FISH2-3R4-rep3-cp190-100x_Position003_2_cmle.ics	57	1	0	1.083	0.44341007795874793	1.0	NA	0.0	0.8664	1.0	0.19019396189533283	2.1881567297811384	0.9145780498469611	0.9831919545255794	0.9145780498469611	0.730179274158286	0.4437007677116659	0.9229576702257042	126.0	2.3711112224079387	58.0	0.13373203030983835
178	Feb25-FISH2-3R4-rep3-cp190-100x_Position003_2_cmle.ics	58	1	0	1.5162	0.46098004086589944	1.0	0.7755956929652782	1.0	0.1459114905355603	1.0	0.28371700629930974	2.3913469460790306	0.3191359523765046	0.46784729097781347	0.3153313033569334	0.13788272216099082	0.857150002358624	0.9904025907303273	216.0	4.101541772305689	159.0	0.3666102210217982
179	Feb25-FISH2-3R4-rep3-cp190-100x_Position003_2_cmle.ics	60	1	0	1.083	0.31338026174674244	1.0	0.23964784513942344	1.0	0.0	1.0	0.09614568756704188	1.085001451037324	0.17262495376431838	0.4608772743551957	0.15067841689026146	0.02510524121815609	0.9433123697184618	0.35344431996024533	212.0	3.8249089577608713	90.0	0.20751521944630086
180	Feb25-FISH2-3R4-rep3-cp190-100x_Position003_2_cmle.ics	60	2	0	0.8664	4.45265668979718	1.0	4.5626564544363095	1.0	0.0	1.0	0.1409368521412956	1.088777233957027	0.08478890108793292	0.3085314373279005	0.08478890108793292	0.02510524121815609	0.9565556063325243	0.657379645850539	144.0	2.6563436854023963	61.0	0.1406492042913817
181	Feb25-FISH2-3R4-rep3-cp190-100x_Position003_2_cmle.ics	62	1	0	1.5162	0.3436941193145629	1.0	0.5063411162807132	1.0	0.41270001764292574	1.0	0.26143359593652216	3.0771646963227552	0.47652081552721326	0.604197957032968	0.46785770593555775	0.33898565276198855	0.7984169817357684	0.9900236604858548	184.0	3.550251923616969	120.0	0.2766869592617345
182	Feb25-FISH2-3R4-rep3-cp190-100x_Position003_2_cmle.ics	63	1	0	1.5162	3.344315206281546	1.0	0.40741009202431716	1.0	1.5627088357751586	1.0	0.28220164422203037	2.396274233465158	0.869272320490476	0.9195189181839533	0.8562131494048282	0.7849810261925069	0.5357924263679579	0.9881498949591379	220.0	4.167527347286726	163.0	0.375833119663856
183	Feb25-FISH2-3R4-rep3-cp190-100x_Position003_2_cmle.ics	64	1	0	1.9493999999999998	5.119895669517363	1.0	5.100484201284693	1.0	0.0	1.0	0.06515414917792069	2.8854958665661927	0.07938490428990283	0.38411150381334536	0.07938490428990283	0.02860673380989078	0.954354746963789	0.2949706363543834	178.0	3.4629761855656227	57.0	0.13142630564932387
184	Feb25-FISH2-3R4-rep3-cp190-100x_Position003_2_cmle.ics	66	1	0	1.2995999999999999	0.25334944127429726	1.0	0.33079922386757815	1.0	1.077178670106234	1.0	0.3273992772007014	2.979930886625928	0.7448332689966446	0.8193091724322238	0.7448332689966446	0.6568726430501529	0.5737292246285326	0.9624463650286731	164.0	3.173513551030943	113.0	0.2605468866381333
185	Feb25-FISH2-3R4-rep3-cp190-100x_Position003_2_cmle.ics	67	1	0	1.083	3.588593234242417	1.0	NA	0.0	0.5836459621422412	1.0	0.31252526369301753	2.9076531084373096	0.6523444160272804	0.7499062233589088	0.651849957374254	0.5221312872975277	0.658852875856801	1.0137343474550486	108.0	2.0858787594134807	59.0	0.13603775497035278
186	Feb25-FISH2-3R4-rep3-cp190-100x_Position003_2_cmle.ics	68	1	0	1.083	1.6712504437566702	1.0	1.5409958435131321	1.0	0.0	1.0	0.2335185897344265	2.2072759050293285	0.10395889996977939	0.2724388032638259	0.10395889996977939	0.03727208622947517	0.9507871095658352	0.9937671790289213	108.0	2.0390682617326408	51.0	0.11759195768623716
187	Feb25-FISH2-3R4-rep3-cp190-100x_Position003_2_cmle.ics	70	1	0	1.2995999999999999	0.3015161862949485	1.0	0.5064152113807289	1.0	0.1459114905355603	1.0	0.2620452549928	2.8215756700322006	0.3498128789029594	0.5087346194744038	0.3639539861627056	0.17724027453634017	0.8447795912838072	0.9949055397751358	132.0	2.5520079558209643	73.0	0.16831790021755516
188	Feb25-FISH2-3R4-rep3-cp190-100x_Position003_2_cmle.ics	71	1	0	1.2995999999999999	0.2972554181766607	1.0	0.3062788470958184	1.0	1.1961505589055579	1.0	0.3177274940519455	2.4741299607668643	0.7763912084975616	0.8356536842808471	0.773157859576458	0.6794208029928519	0.6080932487230425	0.9759343191303449	180.0	3.4374558509550925	128.0	0.2951327565458501
189	Feb25-FISH2-3R4-rep3-cp190-100x_Position003_2_cmle.ics	73	1	0	1.083	0.4374086159010791	1.0	0.33969349654992453	1.0	0.20635000882146287	1.0	0.29388427730391214	1.8681926327242455	0.3756091802836377	0.5520817524156423	0.3756091802836377	0.1791748874386604	0.8406204901145066	0.9985543968613653	174.0	3.233153868701647	117.0	0.26976978528019113
190	Feb25-FISH2-3R4-rep3-cp190-100x_Position003_2_cmle.ics	76	1	0	1.083	0.4882869803845763	1.0	0.3826562721324859	1.0	0.23070632344123612	1.0	0.31014455052289863	2.218382622692794	0.3482856829882791	0.5209668364552525	0.34010433782451527	0.16734102859020702	0.887153082455908	0.9692056678808058	166.0	3.0777774698991527	112.0	0.25824116197761887
191	Feb25-FISH2-3R4-rep3-cp190-100x_Position003_2_cmle.ics	77	1	0	0.8664	0.2876762572277301	1.0	0.3399559879773885	1.0	0.3095250132321943	1.0	0.34011439917989217	2.0724461086130774	0.4164101294803768	0.5238927648778676	0.40762340856705287	0.2963661958758102	0.8322785402874312	1.0186442306144528	112.0	2.105053836713678	65.0	0.14987210293343953
192	Feb25-FISH2-3R4-rep3-cp190-100x_Position003_2_cmle.ics	78	1	0	1.2995999999999999	0.3054897705637574	1.0	0.26792942140140025	1.0	1.8873667069872673	1.0	0.2836313623464961	2.90411531254907	0.9631949624818992	0.9850311553819825	0.962470928956953	0.9293847909078942	0.3096500388777147	1.0031363482928337	150.0	2.9074561653366824	92.0	0.21212666876732977
193	Feb25-FISH2-3R4-rep3-cp190-100x_Position003_2_cmle.ics	79	1	0	0.8664	2.92093376058232	1.0	0.3424587831249121	1.0	1.5162	1.0	0.261512653717724	2.258275755216339	0.9777816791510612	0.9897101279650437	0.9709542759051186	0.9447760611735331	0.34718746499228936	0.9953123321675625	104.0	1.973082686751603	51.0	0.11759195768623716
194	Feb25-FISH2-3R4-rep3-cp190-100x_Position003_2_cmle.ics	80	1	0	1.5162	3.79332585837273	1.0	3.4061639950227622	1.0	1.1237506284984224	1.0	0.2595009869835509	4.236780871670084	0.8526746208538036	0.9169489284224873	0.8490637046982596	0.7086499242216187	0.5204763284897644	0.9683541603860658	130.0	2.554123041591075	71.0	0.16370645089652625
195	Feb25-FISH2-3R4-rep3-cp190-100x_Position003_2_cmle.ics	81	1	0	1.083	2.605546326541068	1.0	3.0063047056203094	1.0	0.639412489864916	1.0	0.3199428132226949	2.559169247588352	0.5825419357418478	0.7005051615783967	0.5794229961812983	0.42881087097053666	0.7609262961958617	0.9863885855983997	142.0	2.705269268853348	90.0	0.20751521944630086
196	Feb25-FISH2-3R4-rep3-cp190-100x_Position003_2_cmle.ics	82	1	0	1.083	4.824946908918288	1.0	2.2917674235620678	1.0	0.0	1.0	0.3089982052636375	2.5162796208623135	0.2239902764777379	0.3855949370625463	0.21549616507634922	0.03276100532279021	0.9078442118734279	1.0179304582258408	118.0	2.262545321286284	67.0	0.15448355225446841
197	Feb25-FISH2-3R4-rep3-cp190-100x_Position003_2_cmle.ics	83	1	0	1.2995999999999999	6.6378081184669675	2.0	0.2502260586935584	1.0	0.10317500441073144	1.0	0.24609574153187475	1.8179419191389832	0.312841981565128	0.45463993242995115	0.312841981565128	0.09104329624325218	0.888104281309879	0.9376526176232083	196.0	3.677992902038822	128.0	0.2951327565458501
198	Feb25-FISH2-3R4-rep3-cp190-100x_Position003_2_cmle.ics	84	1	0	1.7328	0.18505468161104774	1.0	0.27676229096128135	1.0	1.7328	1.0	0.24528456725117653	3.025932687581937	0.940835999326486	0.9618464808890386	0.9374158107425492	0.9044820255935343	0.3602690372290936	0.9219986313675581	154.0	3.020252237998559	89.0	0.2052094947857864
199	Feb25-FISH2-3R4-rep3-cp190-100x_Position003_2_cmle.ics	85	1	0	1.2995999999999999	0.33825647889022525	1.0	0.54010984138283	1.0	1.0389843448820495	1.0	0.24724533683266794	2.016360505915502	0.7114398701963712	0.7960003948399356	0.7103478909995002	0.6136552923974804	0.6664786424211872	0.974028760043502	166.0	3.054372221058732	100.0	0.23057246605144538
200	Feb25-FISH2-3R4-rep3-cp190-100x_Position003_2_cmle.ics	86	1	0	1.5162	0.7206889174939736	1.0	0.26623220850896584	1.0	0.815064591942846	1.0	0.31013286501782295	3.11467376254156	0.6935437090318464	0.7853752151130189	0.6893768006651585	0.5818202912001856	0.6406841605630411	0.9837915385615398	158.0	3.086237812979597	104.0	0.2397953646935032
201	Feb25-FISH2-3R4-rep3-cp190-100x_Position004_3_cmle.ics	1	1	0	1.2995999999999999	0.49328773829882966	1.0	0.3395571731551549	1.0	0.10317500441073144	1.0	0.2715795335537436	2.0699528439510444	0.2988295587395666	0.45414412332454257	0.28186427775210027	0.06501318615589571	0.8856795363930149	0.9667367782855933	208.0	3.8291391293010943	147.0	0.33894152509562475
202	Feb25-FISH2-3R4-rep3-cp190-100x_Position004_3_cmle.ics	2	1	0	0.8664	0.47939193789157175	1.0	0.760978600992511	1.0	1.0653987500596882	1.0	0.2349147765947995	2.1483054546596603	0.6460350214768146	0.743674035372716	0.6410371801344954	0.5439945411571868	0.7141876807027492	0.8824304032300209	128.0	2.3221856389569875	66.0	0.15217782759395398
203	Feb25-FISH2-3R4-rep3-cp190-100x_Position004_3_cmle.ics	2	2	0	1.2995999999999999	8.237408998105343	1.0	1.1532492901328357	2.0	0.0	1.0	0.07808432872491863	1.6213532984375179	0.04101815467696968	0.14641553062732787	0.04101815467696968	0.02050541859665298	0.9858692976406859	0.5984665817447037	194.0	3.6332974901280926	71.0	0.16370645089652625
204	Feb25-FISH2-3R4-rep3-cp190-100x_Position004_3_cmle.ics	2	3	0	0.8664	6.880876457820729	1.0	3.700450117063378	2.0	1.401081809291592	1.0	0.23561944901923448	1.7635324866328088	0.7447186061657117	0.810788166165419	0.7433356017532691	0.6507090641670142	0.631979485368047	0.954372986394173	120.0	2.1902144889949127	60.0	0.13834347963086724
205	Feb25-FISH2-3R4-rep3-cp190-100x_Position004_3_cmle.ics	4	1	0	1.2995999999999999	0.7555506001599577	1.0	0.41320607543041893	1.0	1.775089894739339	1.0	0.2834790591663577	2.681150963902349	0.9189933179480217	0.9600698372475376	0.9170701540039519	0.8687534880914672	0.4346536901513174	0.989863870747247	186.0	3.5481368378468585	127.0	0.29282703188533565
206	Feb25-FISH2-3R4-rep3-cp190-100x_Position004_3_cmle.ics	7	1	0	0.8664	5.675086961160372	1.0	NA	0.0	0.0	1.0	0.2373967594247948	2.0780157513041084	0.13442736878682104	0.2278007676148658	0.13442736878682104	0.028801352013014706	0.9345408037738119	0.9064847481465561	106.0	1.9475623521410714	50.0	0.11528623302572269
207	Feb25-FISH2-3R4-rep3-cp190-100x_Position004_3_cmle.ics	8	1	0	1.5162	0.4387972415354497	1.0	0.3234915696478032	1.0	0.1459114905355603	1.0	0.2348271768234686	2.705537240632297	0.3394676897254526	0.49259181552971265	0.3394676897254526	0.15821444271270432	0.8487976295733746	0.9521194867100419	170.0	3.237384040241869	101.0	0.23287819071195984
208	Feb25-FISH2-3R4-rep3-cp190-100x_Position004_3_cmle.ics	9	1	0	1.2995999999999999	2.981807747603733	1.0	3.359873450963339	1.0	0.0	1.0	0.142808906554549	1.7482764347065165	0.07476717679492091	0.2233187432884747	0.07476717679492091	0.026717365502602973	0.9749060862643562	0.7373339995170366	166.0	3.1011827187395715	76.0	0.1752350741990985
209	Feb25-FISH2-3R4-rep3-cp190-100x_Position004_3_cmle.ics	9	2	0	1.2995999999999999	0.20439383121815474	1.0	0.7039893561552063	1.0	0.744005537498231	1.0	0.15812260680350404	4.188975639934891	0.5546121915838258	0.6478482300412582	0.5546121915838258	0.4756563950238946	0.7434829769595462	0.7273418797140203	134.0	2.5264876212104337	58.0	0.13373203030983835
210	Feb25-FISH2-3R4-rep3-cp190-100x_Position004_3_cmle.ics	10	1	0	1.2995999999999999	0.675527027722775	2.0	0.27455820558172545	1.0	0.0	1.0	0.21806564548390445	2.142021891103769	0.15384300843703572	0.32797102239426446	0.15384300843703572	0.027992830564150094	0.9467362692544492	0.9017841691564962	190.0	3.5907171639874753	115.0	0.2651583359591622
211	Feb25-FISH2-3R4-rep3-cp190-100x_Position004_3_cmle.ics	11	1	0	1.5162	0.17724307792689026	1.0	0.2797489828585457	1.0	0.32626801153583	1.0	0.2711234149751098	2.7063912146259237	0.44562307454293515	0.5710148924434638	0.4393405351593505	0.24512329651702475	0.8098166199454301	0.9701225634415355	210.0	4.014266034254343	149.0	0.34355297441665367
212	Feb25-FISH2-3R4-rep3-cp190-100x_Position004_3_cmle.ics	13	1	0	1.2995999999999999	0.3468124770324645	1.0	0.4571582333403771	1.0	0.5556144027286182	1.0	0.3062396383479829	2.866892874359	0.5429071404116103	0.6584205120401719	0.5409289763000723	0.38097538707345835	0.7512754312768911	0.9838417142432049	186.0	3.571542086687278	132.0	0.30435565518790797
213	Feb25-FISH2-3R4-rep3-cp190-100x_Position004_3_cmle.ics	14	1	0	1.2995999999999999	0.5402396751996098	1.0	0.10418116986939206	1.0	0.5556144027286182	1.0	0.2203309367503993	1.940743085825648	0.5878332664411444	0.7489650822773923	0.5859297058654893	0.44381056132102514	0.7048918339081882	0.8410622652293864	156.0	2.994731903388028	86.0	0.19829232080424306
214	Feb25-FISH2-3R4-rep3-cp190-100x_Position004_3_cmle.ics	15	1	0	1.7328	0.590160931314155	1.0	0.6112792645592667	2.0	1.6456566907434287	1.0	0.2618084357118758	2.852321032008071	0.8824730795252639	0.9309868416892716	0.8802410354661052	0.8133808828271715	0.5260005469320286	0.961259674407016	220.0	4.2143378449675675	157.0	0.3619987717007692
215	Feb25-FISH2-3R4-rep3-cp190-100x_Position004_3_cmle.ics	16	1	0	1.5162	0.40769500216737187	1.0	NA	0.0	1.2611313899024936	1.0	0.29247783641808905	2.8423507683546734	0.8128737303803637	0.8769445583309482	0.8119222408738233	0.7341089648877165	0.5398502610746426	0.9788299418942272	186.0	3.571542086687278	129.0	0.29743848120636457
216	Feb25-FISH2-3R4-rep3-cp190-100x_Position004_3_cmle.ics	17	1	0	1.5162	0.18381690012223367	1.0	0.3638779975355959	1.0	0.10317500441073144	1.0	0.2551806429460755	2.478169806036627	0.29894878533427344	0.4480289725017627	0.2954297801422986	0.06316582270367284	0.8784315141124247	0.9535702967783514	220.0	4.120716849605887	155.0	0.35738732237974036
217	Feb25-FISH2-3R4-rep3-cp190-100x_Position004_3_cmle.ics	18	1	0	1.2995999999999999	1.334528201930055	1.0	NA	0.0	0.32626801153583	1.0	0.2443710285542346	2.6448789558108663	0.4308419490989385	0.5878808091727715	0.4253102250641151	0.302732510666682	0.7926934534208054	0.9193305183981209	140.0	2.660573856942619	77.0	0.17754079885961296
218	Feb25-FISH2-3R4-rep3-cp190-100x_Position004_3_cmle.ics	22	1	0	0.8664	3.883127827133392	1.0	3.775948842429091	1.0	0.0	1.0	0.1551403779550515	1.8875858008879511	0.2378489816884397	0.41614027293804057	0.23363551804084354	0.028005303272202246	0.8846648544759861	0.7740419450461912	144.0	2.539317441200297	64.0	0.14756637827292504
219	Feb25-FISH2-3R4-rep3-cp190-100x_Position004_3_cmle.ics	23	1	0	1.7328	0.1879324369702082	1.0	0.2815265416455582	1.0	0.0	1.0	0.2695646238779378	2.7832147732353274	0.16515158350627088	0.3423965758368673	0.14724690968149418	0.025731976901560948	0.9299583033415528	0.9670914962320405	236.0	4.54849589141298	177.0	0.40811326491105837
220	Feb25-FISH2-3R4-rep3-cp190-100x_Position004_3_cmle.ics	24	1	0	1.7328	0.4500647070014905	1.0	0.5300523481760071	1.0	0.687545504971255	1.0	0.28808024480989475	2.9813283611810895	0.5933089058631186	0.7005278015802505	0.588961376910258	0.4320166331095609	0.7408558072781458	0.9931413741208466	242.0	4.6825821271451655	190.0	0.4380876854977463
221	Feb25-FISH2-3R4-rep3-cp190-100x_Position004_3_cmle.ics	27	1	0	1.7328	0.46117871053641674	1.0	0.4578577464386281	1.0	0.6275890508929507	1.0	0.2731117070250386	3.322506183344335	0.5694542168285834	0.6734305909692412	0.5670464448245812	0.43163024884614143	0.7456898343005893	0.9833102226277946	216.0	4.218568016507788	156.0	0.35969304704025484
222	Feb25-FISH2-3R4-rep3-cp190-100x_Position004_3_cmle.ics	29	1	0	1.2995999999999999	NA	0.0	0.23955447374346303	1.0	0.815064591942846	1.0	0.26782808006002096	2.6818569218382	0.7025179434129278	0.7856761973828745	0.7003743321211087	0.5894397815862723	0.6425406690333918	0.9868325800259881	154.0	2.92663124263688	93.0	0.21443239342784423
223	Feb25-FISH2-3R4-rep3-cp190-100x_Position004_3_cmle.ics	31	1	0	2.166	0.5321360713202987	1.0	0.38313730684490854	1.0	0.0	1.0	0.1193427556354674	3.1719852953436036	0.07190111420612813	0.26826028843561867	0.07190111420612813	0.02486746338395184	0.9555052203120499	0.8135204575572319	220.0	4.3079588403292455	106.0	0.24440681401453213
224	Feb25-FISH2-3R4-rep3-cp190-100x_Position004_3_cmle.ics	34	1	0	1.083	3.4645194389194542	1.0	3.6890270745979414	1.0	0.0	1.0	0.22664823729886802	2.3989451540259368	0.14006242390275014	0.2625137699785478	0.14006242390275014	0.023715768316487255	0.9702075614888596	0.9167796636126034	136.0	2.5711830331211623	71.0	0.16370645089652625
225	Feb25-FISH2-3R4-rep3-cp190-100x_Position004_3_cmle.ics	35	1	0	2.3826	1.648091432504799	1.0	7.8461573191982055	1.0	0.0	1.0	0.0746595501446626	3.09327579736514	0.15477426940049455	0.3718109588607762	0.15477426940049455	0.017792463872032392	0.9081165195984553	0.5190441506583283	416.0	7.728494005123466	218.0	0.5026479759921509
226	Feb25-FISH2-3R4-rep3-cp190-100x_Position004_3_cmle.ics	35	2	0	1.5162	5.243393334887781	1.0	7.239891713934014	1.0	0.0	1.0	0.07219296307802846	2.524773168683811	0.05109846947114244	0.22440331517928225	0.05109846947114244	0.017792463872032392	0.9630386492393513	0.5195727618030751	178.0	3.275734194842264	60.0	0.13834347963086724
227	Feb25-FISH2-3R4-rep3-cp190-100x_Position004_3_cmle.ics	36	1	0	1.083	0.39439375599958737	1.0	0.46266331981427994	1.0	2.1633937815529056	1.0	0.29082171993231226	2.503302564844218	0.9807931893687708	0.992530684754522	0.9805509413067552	0.9605770118124769	0.27083040262079877	0.9777986311975522	140.0	2.6605738569426194	84.0	0.1936808714832141
228	Feb25-FISH2-3R4-rep3-cp190-100x_Position004_3_cmle.ics	37	1	0	0.8664	NA	0.0	NA	0.0	0.23070632344123612	1.0	0.3058151952710448	2.3865628404958503	0.45916560351886054	0.5502979987432641	0.43218386427252126	0.27301635660833634	0.811189549287822	0.9645361998719824	100.0	1.8836918629301451	52.0	0.1198976823467516
229	Feb25-FISH2-3R4-rep3-cp190-100x_Position004_3_cmle.ics	42	1	0	2.3826	0.4651315902073299	1.0	2.2892392899760856	1.0	0.0	1.0	0.1728299591701743	7.491263079746198	0.09595439067983458	0.24473261927437345	0.09595439067983458	0.03473535896465799	0.955200175118674	0.9770179507517723	136.0	2.8052355215253604	62.0	0.14295492895189613
230	Feb25-FISH2-3R4-rep3-cp190-100x_Position004_3_cmle.ics	43	1	0	1.5162	5.742515527589192	1.0	5.40461516987844	1.0	0.0	1.0	0.09917827075005455	1.790125098346988	0.1518065694592066	0.21364426142908968	0.07552141343295932	0.027125591104944596	0.9418988740757401	0.6614264618933096	234.0	4.269747991098049	106.0	0.24440681401453213
231	Feb25-FISH2-3R4-rep3-cp190-100x_Position004_3_cmle.ics	44	1	0	1.083	0.6646398069282516	1.0	0.6519565481229614	1.0	1.1368333649278028	1.0	0.3012912077705793	2.383137532972057	0.7540986007278265	0.8470868632432947	0.7532565478761962	0.6670779301608687	0.6029983027501237	0.9522351496630674	126.0	2.3711112224079387	73.0	0.16831790021755516
232	Feb25-FISH2-3R4-rep3-cp190-100x_Position004_3_cmle.ics	44	2	0	0.8664	5.815398626068433	1.0	5.471583914205308	1.0	0.0	1.0	0.21918144448824806	1.604242816581464	0.18620351319094097	0.3170072709433189	0.18620351319094097	0.02767058892444223	0.9235301977098164	0.944292088515311	116.0	2.1242289140138757	55.0	0.12681485632829495
233	Feb25-FISH2-3R4-rep3-cp190-100x_Position004_3_cmle.ics	45	1	0	1.5162	0.2873132710935693	1.0	NA	0.0	0.0	1.0	0.09390941372741396	1.6961229861789597	0.07334619625137817	0.1734013230429989	0.07334619625137817	0.0366593164277839	0.9589911671201555	0.8375654815261645	152.0	2.9989620749282504	54.0	0.12450913166778053
234	Feb25-FISH2-3R4-rep3-cp190-100x_Position004_3_cmle.ics	47	1	0	1.5162	0.6290378469578186	3.0	0.8377799988575907	1.0	0.0	1.0	0.11876000121307678	1.467956899998177	0.1107224126945599	0.22860827088200492	0.1107224126945599	0.01914499833126005	0.961558984029631	0.7300494874489892	264.0	4.986989667439824	139.0	0.32049572781150915
235	Feb25-FISH2-3R4-rep3-cp190-100x_Position004_3_cmle.ics	48	1	0	1.5162	2.803829337217914	1.0	3.243333891291675	1.0	0.0	1.0	0.21270518773394034	2.1173035816864023	0.16354565494836987	0.3624743783114824	0.16354565494836987	0.027946010751440615	0.9232112790952206	0.907215329685763	196.0	3.631182404357982	119.0	0.27438123460122005
236	Feb25-FISH2-3R4-rep3-cp190-100x_Position004_3_cmle.ics	49	1	0	1.083	NA	0.0	NA	0.0	0.0	1.0	0.20822445331309947	2.4121132652503423	0.11024533676376	0.32943122300836164	0.11024533676376	0.04028301019939355	0.9459397420879428	0.9176044424453318	118.0	2.2157348236054437	55.0	0.12681485632829495
237	Feb25-FISH2-3R4-rep3-cp190-100x_Position004_3_cmle.ics	50	1	0	2.3826	0.7202134929509022	1.0	2.944074889485029	1.0	1.7941989459020498	1.0	0.23229714044269653	4.143370963152387	0.8856681275617969	0.9330235071307328	0.8835613821559756	0.8322026405270139	0.43160378416257084	0.960302303831447	248.0	4.886884109398611	177.0	0.40811326491105837
238	Feb25-FISH2-3R4-rep3-cp190-100x_Position004_3_cmle.ics	52	1	0	1.5162	0.2984731819062238	1.0	0.32605196874147657	1.0	0.7610319551488771	1.0	0.27015406696471006	3.027305543068328	0.6479408163414938	0.7604205617755098	0.6472809390786647	0.4942114100110713	0.6670695468119731	0.9833029926259873	190.0	3.684338159349155	128.0	0.2951327565458501
239	Feb25-FISH2-3R4-rep3-cp190-100x_Position004_3_cmle.ics	53	1	0	1.5162	0.3393144178300065	1.0	0.7582778613879386	1.0	0.0	1.0	0.25776666384451313	2.7796295181941995	0.1583778945677369	0.34185160535193815	0.1583778945677369	0.02758589034493838	0.9390112740168972	0.9160794185893792	196.0	3.7716138974005013	131.0	0.3020499305273935
240	Feb25-FISH2-3R4-rep3-cp190-100x_Position004_3_cmle.ics	54	1	0	1.5162	4.949247599664086	1.0	4.867475821771782	1.0	0.0	1.0	0.15610143965574813	2.680789121007879	0.10036324010170723	0.2937885942608064	0.10036324010170723	0.035530935948662065	0.9497934368311051	0.7939533958288959	154.0	2.9266312426368795	71.0	0.16370645089652625
241	Feb25-FISH2-3R4-rep3-cp190-100x_Position004_3_cmle.ics	56	1	0	1.5162	0.3532744931913687	1.0	2.927534794792632	1.0	0.0	1.0	0.1393443721370356	1.7845652936642349	0.1771552161558758	0.33562512685203977	0.19389968540694133	0.027035340978282932	0.9290339049648996	0.8181543631553664	268.0	4.935948998218764	154.0	0.3550815977192259
242	Feb25-FISH2-3R4-rep3-cp190-100x_Position004_3_cmle.ics	58	1	0	0.8664	3.655264822891474	1.0	3.8725862714026036	1.0	0.46141264688247224	1.0	0.15812260680350404	1.363212713947998	0.5981544872748921	0.7166182963734683	0.597298705164459	0.32342982586694446	0.704893474804362	0.6718478292373841	134.0	2.4328666258487535	58.0	0.13373203030983835
243	Feb25-FISH2-3R4-rep3-cp190-100x_Position004_3_cmle.ics	59	1	0	1.5162	6.624433118560878	1.0	6.7961950034843435	1.0	0.0	1.0	0.1401111538406559	2.136787930316221	0.04927716666141352	0.15898918901881678	0.04927716666141352	0.017397117071684474	0.9722164898111622	0.888427422305283	180.0	3.4842663486359315	85.0	0.19598659614372857
244	Feb25-FISH2-3R4-rep3-cp190-100x_Position004_3_cmle.ics	59	2	0	1.083	9.039353054399031	1.0	9.469758250424016	1.0	0.0	1.0	0.14864356252333524	1.9546081859608286	0.04927716666141352	0.17893539677036382	0.04927716666141352	0.017397117071684474	0.9708616574850639	0.7518470607522477	158.0	2.9224010710966577	72.0	0.16601217555704068
245	Feb25-FISH2-3R4-rep3-cp190-100x_Position004_3_cmle.ics	59	3	0	0.8664	2.8340648867388953	1.0	2.805353852983591	1.0	0.5595020986366908	1.0	0.20421579432963963	1.6956985396728297	0.4351551254977359	0.520194419054223	0.43582227545413477	0.3204027064225003	0.8156367365426606	0.9036256158297605	160.0	2.8500702388052863	86.0	0.19829232080424306
246	Feb25-FISH2-3R4-rep3-cp190-100x_Position004_3_cmle.ics	60	1	0	1.2995999999999999	0.3570430596338846	1.0	5.136486734574595	1.0	0.20635000882146287	1.0	0.2814227162111093	2.7014989348471747	0.3777485864412588	0.5419955451482095	0.3777485864412588	0.21752812839111313	0.8497382786792399	0.9876973817389897	146.0	2.8180653415152253	88.0	0.20290377012527194
247	Feb25-FISH2-3R4-rep3-cp190-100x_Position004_3_cmle.ics	61	1	0	1.7328	1.6742600465704192	1.0	2.2340352722275107	1.0	0.0	1.0	0.14388977183843818	2.638207748541378	0.2231231755694718	0.35450712307577154	0.21856989596067963	0.02694543549312642	0.914886071062096	0.6653727022051691	208.0	3.829139129301094	107.0	0.2467125386750466
248	Feb25-FISH2-3R4-rep3-cp190-100x_Position004_3_cmle.ics	62	1	0	1.7328	0.3280232090123083	1.0	0.7312874993508817	1.0	1.517785507063743	1.0	0.2518986109514725	3.016545107968449	0.8569311511904069	0.9150019090514926	0.8548538443119973	0.7822257598995644	0.503709010268414	0.991368110423801	220.0	4.261148342648407	154.0	0.3550815977192259
249	Feb25-FISH2-3R4-rep3-cp190-100x_Position004_3_cmle.ics	63	1	0	1.2995999999999999	5.375910712712608	1.0	5.09597809305636	1.0	0.0	1.0	0.18568230801384586	1.4365980690545423	0.27568822828978157	0.43305509973163986	0.27568822828978157	0.025615658489481823	0.900896788957477	0.831288743012616	174.0	3.1629381221803867	93.0	0.21443239342784423
250	Feb25-FISH2-3R4-rep3-cp190-100x_Position004_3_cmle.ics	64	1	0	1.5162	0.5329167457424121	1.0	0.5078264209060676	1.0	0.913592684735068	1.0	0.2884923288803605	2.6947987433705642	0.7090206382638555	0.7962762149048721	0.7081100243988906	0.5687478711794187	0.6115777537232546	0.9940670843172339	202.0	3.8822948842922673	145.0	0.33433007577459584
251	Feb25-FISH2-3R4-rep3-cp190-100x_Position004_3_cmle.ics	65	1	0	0.8664	0.4283786394854866	1.0	0.27527050357861943	1.0	1.3904875446279013	1.0	0.3094437279165693	2.256507373736451	0.7989286623175902	0.8656265711607813	0.7977679430440638	0.725930592711676	0.5582166813533208	0.9816431900337612	112.0	2.081648587873258	62.0	0.14295492895189613
252	Feb25-FISH2-3R4-rep3-cp190-100x_Position004_3_cmle.ics	65	2	0	0.8664	2.9530599035031644	1.0	2.668456771423995	1.0	1.9313502455959253	1.0	0.27689958019308064	1.8724272848651167	0.909054231038999	0.9437485646185454	0.9067141713271304	0.8701701353758682	0.43908395265686834	0.9268930117312952	106.0	1.970967600981492	54.0	0.12450913166778053
253	Feb25-FISH2-3R4-rep3-cp190-100x_Position004_3_cmle.ics	66	1	0	1.083	0.693818998540323	1.0	0.6819032202223613	1.0	0.3720027687491155	1.0	0.30258378519591916	2.1555471170108005	0.4583362859729932	0.5856501712531003	0.45424195897799297	0.28937443407739855	0.8013718397027028	0.9990888246969352	182.0	3.411935516344561	127.0	0.29282703188533565
254	Feb25-FISH2-3R4-rep3-cp190-100x_Position004_3_cmle.ics	67	1	0	1.5162	0.1879059149827396	1.0	NA	0.0	0.3634229110571259	1.0	0.30108013882048573	3.298802154171212	0.4770631878230471	0.6305616612028417	0.4767406095978275	0.26400777188468205	0.7811230124867847	0.9829107936855326	188.0	3.6630479962788463	133.0	0.3066613798484224
255	Feb25-FISH2-3R4-rep3-cp190-100x_Position004_3_cmle.ics	68	1	0	1.5162	0.4236620130654591	1.0	4.614237569208367	2.0	0.32626801153583	1.0	0.2989294088085085	3.5078084203119566	0.44277357526816336	0.5767457981660302	0.44277357526816336	0.2395166978814487	0.8107074210132484	0.9926933843420689	174.0	3.3969906105845857	118.0	0.27207550994070556
256	Feb25-FISH2-3R4-rep3-cp190-100x_Position004_3_cmle.ics	70	1	0	1.083	3.4761643500004196	1.0	3.088218436368525	1.0	0.0	1.0	0.2068367075198561	1.7203865866184531	0.16674187533524618	0.3513380047849742	0.16674187533524618	0.031102332036338557	0.930415166401071	0.8548370760596374	190.0	3.497096168625796	112.0	0.25824116197761887
257	Feb25-FISH2-3R4-rep3-cp190-100x_Position004_3_cmle.ics	71	1	0	1.2995999999999999	NA	0.0	0.16473321935912022	1.0	0.7748934119142009	1.0	0.2398035208677075	1.9613301225249993	0.6985767945139392	0.7799889727419966	0.6895482270236741	0.574577575611381	0.616857500782177	0.9766037514295262	154.0	2.97344174031772	88.0	0.20290377012527194
258	Feb25-FISH2-3R4-rep3-cp190-100x_Position004_3_cmle.ics	72	1	0	2.166	6.42358553945198	1.0	6.345509469220863	1.0	0.23070632344123612	1.0	0.08543786981302942	4.978875976972134	0.33741084076844696	0.43735616472401023	0.3220220195342595	0.1555757138951711	0.8441645005723469	0.3727011231553492	172.0	3.2118637056313384	62.0	0.14295492895189613
259	Feb25-FISH2-3R4-rep3-cp190-100x_Position004_3_cmle.ics	72	2	0	1.5162	6.076828060831094	1.0	5.941943172718522	1.0	0.0	1.0	0.11613788687958959	2.507834944353627	0.06956284017198101	0.20043243780599945	0.06956284017198101	0.023538037130004724	0.9578138187774403	0.655775541413963	202.0	3.8120791377710073	92.0	0.21212666876732977
260	Feb25-FISH2-3R4-rep3-cp190-100x_Position004_3_cmle.ics	73	1	0	1.2995999999999999	3.581112958952107	1.0	3.7824868802905294	1.0	0.0	1.0	0.2577247513313282	2.0289660480980385	0.2257373102817935	0.423594572675429	0.20893139892637838	0.02699179979660406	0.8983537674159041	0.9463475522619408	192.0	3.6120073270577846	127.0	0.29282703188533565
261	Feb25-FISH2-3R4-rep3-cp190-100x_Position004_3_cmle.ics	76	1	0	2.5991999999999997	2.0859965923630477	1.0	0.3316069275384088	1.0	0.23070632344123612	1.0	0.2651485724738109	4.3913499202248	0.3504796099758875	0.4829857261031029	0.3504796099758875	0.1625094601967721	0.865481466613701	0.9787745068574755	326.0	6.512978929714932	285.0	0.6571315282466194
262	Feb25-FISH2-3R4-rep3-cp190-100x_Position005_4_cmle.ics	2	1	0	1.5162	0.29961487498551903	1.0	0.22200942284687264	1.0	0.23070632344123612	1.0	0.25753686186708613	2.4068302641105372	0.3531760256977978	0.5218283673885387	0.3531760256977978	0.16923574355622095	0.8434713309857957	0.9501138016546214	202.0	3.858889635451847	137.0	0.3158842784904802
263	Feb25-FISH2-3R4-rep3-cp190-100x_Position005_4_cmle.ics	3	1	0	1.2995999999999999	2.4023584990431024	2.0	3.048967369012636	1.0	1.6071109437153837	1.0	0.25723049236076545	3.0291847789385087	0.8294836187137656	0.883607927733585	0.8266361062424161	0.7719859781582851	0.5194315009990569	0.989570240003628	140.0	2.707384354623459	79.0	0.18215224818064185
264	Feb25-FISH2-3R4-rep3-cp190-100x_Position005_4_cmle.ics	4	1	0	1.083	4.626249385719657	1.0	4.855217617084991	1.0	0.0	1.0	0.13175703999812874	1.60969636189889	0.07642897684012348	0.22100862438916344	0.07642897684012348	0.026523803590957542	0.9530407895715824	0.7856795949225435	166.0	3.1245879675799912	73.0	0.16831790021755516
265	Feb25-FISH2-3R4-rep3-cp190-100x_Position005_4_cmle.ics	6	1	0	1.2995999999999999	3.647314686912291	1.0	3.651994341996733	1.0	2.3062071762841354	1.0	0.22373197808228135	2.324979764965813	0.9757712916430925	0.9939428229107731	0.9753552767331181	0.9384214730255932	0.40215494742259394	0.9191354607016297	154.0	2.92663124263688	85.0	0.19598659614372857
266	Feb25-FISH2-3R4-rep3-cp190-100x_Position005_4_cmle.ics	8	1	0	1.2995999999999999	0.5650533536139141	1.0	0.41468724542398117	1.0	0.7748934119142009	1.0	0.2549151063769329	3.0437552706829183	0.6154956592639127	0.6927032861276892	0.6138983753149456	0.4915925388794953	0.7240071221962244	0.9740539283049696	132.0	2.5520079558209643	72.0	0.16601217555704068
267	Feb25-FISH2-3R4-rep3-cp190-100x_Position005_4_cmle.ics	9	1	0	1.7328	0.20811051914787757	1.0	0.47745936614832596	1.0	0.5556144027286182	1.0	0.28263127738300114	2.408672616049243	0.5152016672796371	0.655578974170368	0.5193981573165096	0.3694679416452127	0.7506430575331239	0.9847241672436076	262.0	5.035915250890776	212.0	0.48881362802906425
268	Feb25-FISH2-3R4-rep3-cp190-100x_Position005_4_cmle.ics	10	1	0	1.2995999999999999	5.5342418481036475	1.0	5.613516551807971	1.0	0.0	1.0	0.18179007496862354	2.282151907144547	0.1487292699960937	0.3407917944104452	0.1487292699960937	0.02543827460078836	0.9361514255527934	0.8664784409423467	190.0	3.5439066663066354	105.0	0.24210108935401767
269	Feb25-FISH2-3R4-rep3-cp190-100x_Position005_4_cmle.ics	11	1	0	1.083	0.2545711598904242	1.0	0.5595391269993218	1.0	1.1961505589055579	1.0	0.2643994242775595	1.9058956153494573	0.760990782267378	0.8333297907765993	0.7582417582417582	0.6840783330145033	0.6112383280262206	0.9837755912134607	134.0	2.5264876212104337	75.0	0.17292934953858405
270	Feb25-FISH2-3R4-rep3-cp190-100x_Position005_4_cmle.ics	13	1	0	1.5162	0.22344705236050488	1.0	0.3248909825059319	1.0	2.2095572400377215	1.0	0.2502942071637654	2.9086989260485683	0.9942326210330062	0.9994263353070131	0.9923886988055481	0.9674598946915528	0.24580202359612832	0.9675303012753824	162.0	3.128818139120214	97.0	0.22365529206990203
271	Feb25-FISH2-3R4-rep3-cp190-100x_Position005_4_cmle.ics	15	1	0	1.5162	0.1449294968511471	1.0	2.9155361849509447	1.0	0.10317500441073144	1.0	0.3041974449865092	2.891566525581864	0.3275883943123152	0.48610284286648386	0.3275883943123152	0.10123747157621478	0.8546355763977783	0.9898393900554728	158.0	3.0394273152987568	103.0	0.23748964003298878
272	Feb25-FISH2-3R4-rep3-cp190-100x_Position005_4_cmle.ics	17	1	0	1.5162	0.5086551861944988	1.0	NA	0.0	0.10317500441073144	1.0	0.09275395230091184	2.600490764797665	0.23869292978277304	0.41327680392520433	0.2345281054328137	0.0922537119710174	0.8990267847068121	0.5245428725616589	200.0	3.6971679793390186	81.0	0.18676369750167077
273	Feb25-FISH2-3R4-rep3-cp190-100x_Position005_4_cmle.ics	19	1	0	1.5162	0.18255128379257957	1.0	0.34455576138024513	1.0	0.0	1.0	0.24226551606247607	3.4293989942710312	0.2269320728377071	0.3502283831939359	0.22275627288424094	0.026135486952155864	0.9085409897167585	0.9493124341831258	196.0	3.771613897400501	127.0	0.29282703188533565
274	Feb25-FISH2-3R4-rep3-cp190-100x_Position005_4_cmle.ics	20	1	0	1.5162	0.3254841700525396	1.0	0.47185648368004945	1.0	1.0389843448820495	1.0	0.3334699437102754	3.115581864069883	0.7332949077114861	0.8366955752449633	0.7325308633701058	0.6287816843826656	0.662940831593633	0.9805160019635732	196.0	3.8418296439217605	149.0	0.34355297441665367
275	Feb25-FISH2-3R4-rep3-cp190-100x_Position005_4_cmle.ics	21	1	0	1.2995999999999999	4.2961936098971485	1.0	0.10205483562420962	1.0	2.330433782380821	1.0	0.2515892116749826	3.173990440521042	0.9796693675244116	0.9938896803490339	0.9783782981628232	0.9523343127652628	0.3448202020114872	0.9649352149701446	120.0	2.3072407331970126	62.0	0.14295492895189613
276	Feb25-FISH2-3R4-rep3-cp190-100x_Position005_4_cmle.ics	22	1	0	1.5162	0.37628074503023623	1.0	0.4673018385007392	1.0	0.5097226605744432	1.0	0.2949886840383556	2.992442015583512	0.5334556324594549	0.6545427303888967	0.5299986113445839	0.35895646199834824	0.7630296186450214	0.9984948655263608	194.0	3.7737289831706122	138.0	0.3181900031509946
277	Feb25-FISH2-3R4-rep3-cp190-100x_Position005_4_cmle.ics	23	1	0	1.083	0.48128118572137885	1.0	0.37511318135151483	1.0	1.4903738580496244	1.0	0.3319086735427636	2.6157791434224844	0.9585960315510794	0.9872949589235515	0.9554300062774639	0.8797046862632714	0.420329419010162	1.007059195836073	122.0	2.3051256474269013	73.0	0.16831790021755516
278	Feb25-FISH2-3R4-rep3-cp190-100x_Position005_4_cmle.ics	24	1	0	1.7328	0.37282955836634385	1.0	0.5899544945874423	2.0	1.5326447069895082	1.0	0.2618084357118758	3.1582089243680476	0.8737482594846167	0.9231121368760371	0.8721651057661128	0.7786286964096109	0.4644664063337994	0.9657525015945565	220.0	4.237743093807988	157.0	0.3619987717007692
279	Feb25-FISH2-3R4-rep3-cp190-100x_Position005_4_cmle.ics	25	1	0	0.8664	2.7477832553628527	1.0	NA	0.0	0.5158750220536572	1.0	0.2210113972288008	1.8604917608652294	0.49986695528978575	0.5911320306937742	0.49051067593904396	0.3781418328526943	0.791980473100147	0.980957772226957	110.0	2.060358424802949	51.0	0.11759195768623716
280	Feb25-FISH2-3R4-rep3-cp190-100x_Position005_4_cmle.ics	26	1	0	1.5162	0.17138332724458286	1.0	0.29051129613171417	1.0	2.1652184899744737	1.0	0.2896643364128831	2.6578240375460775	0.9659256327995817	0.9850085503907741	0.9646324745254886	0.9354940147264582	0.27171850482780524	0.9937156081829756	198.0	3.7929040604708097	141.0	0.325107177132538
281	Feb25-FISH2-3R4-rep3-cp190-100x_Position005_4_cmle.ics	27	1	0	0.6497999999999999	4.350163000624693	1.0	4.287316400528897	1.0	0.10317500441073144	1.0	0.1861285691764036	1.3357454369183672	0.2322314922378287	0.37417823951842855	0.2322314922378287	0.09297444291899884	0.8993928055663268	0.8138267281718166	118.0	2.098708579403344	52.0	0.1198976823467516
282	Feb25-FISH2-3R4-rep3-cp190-100x_Position005_4_cmle.ics	28	1	0	1.083	4.491947812586626	1.0	NA	0.0	0.0	1.0	0.15173518236722194	1.5288461162725113	0.059951465586425653	0.18365689609049565	0.059951465586425653	0.029966178774792677	0.9933505637029949	0.8727702067148548	154.0	2.9968469891581395	70.0	0.1614007262360118
283	Feb25-FISH2-3R4-rep3-cp190-100x_Position005_4_cmle.ics	30	1	0	1.7328	2.6587513967755325	2.0	0.6268312566191465	1.0	0.8779414014559871	1.0	0.2888476354571453	2.38974215614232	0.5964214482528044	0.7135467705799391	0.5956105865489187	0.4848607124054155	0.7295501497092943	0.9800390093858928	288.0	5.453118863847313	247.0	0.5695139911470701
284	Feb25-FISH2-3R4-rep3-cp190-100x_Position005_4_cmle.ics	31	1	0	1.5162	0.09603355782340589	1.0	0.39286152146713105	1.0	0.7610319551488771	1.0	0.25003418727335075	2.3463941500145746	0.6661231760984926	0.7586373483699057	0.6578349449338375	0.5181842885934917	0.7312905750475043	0.9743397114576611	198.0	3.72268831394955	131.0	0.3020499305273935
285	Feb25-FISH2-3R4-rep3-cp190-100x_Position005_4_cmle.ics	32	1	0	1.5162	0.259700033955778	1.0	0.1834808896878377	1.0	0.4377344716066809	1.0	0.2667602850650871	3.052136424555296	0.49243172900991167	0.6154173556549221	0.49243172900991167	0.35530268191736053	0.7697725408816768	0.9908968204707781	164.0	3.196918799871362	102.0	0.23518391537247432
286	Feb25-FISH2-3R4-rep3-cp190-100x_Position005_4_cmle.ics	33	1	0	1.2995999999999999	NA	0.0	NA	0.0	0.0	1.0	0.1672522727057244	3.6328842226489733	0.09163648506331715	0.2620084251624669	0.09163648506331715	0.03177416454753281	0.9471954274547911	0.8750076447703377	130.0	2.460502046229396	57.0	0.13142630564932387
287	Feb25-FISH2-3R4-rep3-cp190-100x_Position005_4_cmle.ics	34	1	0	1.2995999999999999	NA	0.0	0.2619133908199837	1.0	1.701605764436055	1.0	0.2532325180362991	1.8939427605866266	0.8962838517983713	0.938058411490694	0.8940415281123523	0.8398751796288711	0.4599763632661674	0.9550486673657328	210.0	3.9440502877330816	144.0	0.33202435111408135
288	Feb25-FISH2-3R4-rep3-cp190-100x_Position005_4_cmle.ics	35	1	0	1.2995999999999999	0.321502470239959	1.0	0.42735524394277274	1.0	0.815064591942846	1.0	0.2908258893381307	2.914463794311704	0.6096302722904431	0.6691337426588361	0.6125333689268553	0.5250667378537106	0.7360491753112928	0.992796713123599	118.0	2.2859505701267038	65.0	0.14987210293343953
289	Feb25-FISH2-3R4-rep3-cp190-100x_Position005_4_cmle.ics	36	1	0	1.2995999999999999	0.32124003998362227	1.0	0.2914372404765115	1.0	2.5991999999999997	1.0	0.27241800447860454	1.7589467700266228	0.9847700353258987	0.9992185876567153	0.98421157442682	0.9485631537022927	0.22952894733914925	0.9270838323677467	250.0	4.580500788703045	194.0	0.44731058413980407
290	Feb25-FISH2-3R4-rep3-cp190-100x_Position005_4_cmle.ics	37	1	0	0.8664	1.4529604385693	1.0	1.790832897783202	1.0	0.6016084874694266	1.0	0.326664595128368	2.056457996513431	0.6375214454628356	0.7375616315553564	0.637366883568525	0.5203326171965563	0.6849030655403174	1.003768916444664	104.0	1.926272189070763	57.0	0.13142630564932387
291	Feb25-FISH2-3R4-rep3-cp190-100x_Position005_4_cmle.ics	38	1	0	0.8664	0.42836147138746244	1.0	0.3318209710511086	1.0	0.20635000882146287	1.0	0.32663122297097663	2.276684217369498	0.3906199443473759	0.5450236200090597	0.3906199443473759	0.21765191225004854	0.8513211663184324	1.0107603299940668	110.0	2.0603584248029496	62.0	0.14295492895189613
292	Feb25-FISH2-3R4-rep3-cp190-100x_Position005_4_cmle.ics	39	1	0	1.083	0.5383896995656638	1.0	0.393063667681934	1.0	0.9479040472602467	1.0	0.24967135219492856	1.574871361491537	0.729191738494064	0.8067734590990405	0.7266628720117092	0.5919621076597821	0.64810556350577	0.9659954568422142	192.0	3.518386331696105	125.0	0.28821558256430674
293	Feb25-FISH2-3R4-rep3-cp190-100x_Position005_4_cmle.ics	40	1	0	1.2995999999999999	0.34449369665272667	1.0	0.3592121378565479	1.0	1.2995999999999999	1.0	0.3096605046790387	2.1685062650620472	0.9194936640712801	0.9815474067444161	0.9172257851773589	0.7574311729038944	0.45343010889017377	1.002569587792511	200.0	3.790788974700699	148.0	0.3412472497561391
294	Feb25-FISH2-3R4-rep3-cp190-100x_Position005_4_cmle.ics	42	1	0	1.2995999999999999	0.2046102422410407	1.0	0.32212258215115686	1.0	0.0	1.0	0.2494531293156242	1.6490443245080126	0.2696381475335079	0.5014855837262765	0.27523259257866306	0.022864355863119443	0.8924987637136365	0.92574355585093	244.0	4.469819801811275	179.0	0.4127247142320873
295	Feb25-FISH2-3R4-rep3-cp190-100x_Position005_4_cmle.ics	43	1	0	1.2995999999999999	2.7623316080286897	1.0	2.140098004383052	1.0	1.2611313899024936	1.0	0.2933898472602468	2.9304153035142426	0.8246897816193564	0.8769030547097535	0.8217349310807713	0.7378613757653145	0.5173784740614007	0.9627567849114532	180.0	3.437455850955092	123.0	0.2836041332432778
296	Feb25-FISH2-3R4-rep3-cp190-100x_Position005_4_cmle.ics	44	1	0	1.083	6.2233416523416745	1.0	6.060195391936737	1.0	0.10317500441073144	1.0	0.2615459604580993	2.616336854194095	0.20403594538579586	0.3259607321973832	0.1850823484740614	0.06895201480848641	0.9131684579042553	0.9611406539204559	112.0	2.128459085554098	57.0	0.13142630564932387
297	Feb25-FISH2-3R4-rep3-cp190-100x_Position005_4_cmle.ics	45	1	0	1.7328	5.010982032128682	1.0	4.518780432827835	1.0	0.0	1.0	0.18941808995790962	2.5542320519478805	0.14047715794973006	0.29768469760923466	0.08028095431589946	0.02820323578435844	0.9484426418835363	0.8933728269234145	206.0	3.995090956954144	121.0	0.27899268392224896
298	Feb25-FISH2-3R4-rep3-cp190-100x_Position005_4_cmle.ics	47	1	0	1.7328	3.7640862072219528	2.0	6.238286437928075	1.0	0.0	1.0	0.06931794047973355	2.566981972541494	0.06061367406840225	0.14067883805513018	0.06061367406840225	0.02119025969882593	0.9674003719498785	0.7573731816385761	288.0	5.54673985920899	121.0	0.27899268392224896
299	Feb25-FISH2-3R4-rep3-cp190-100x_Position005_4_cmle.ics	48	1	0	1.2995999999999999	4.377035488867444	1.0	3.1182376526349436	1.0	0.42540144110901373	1.0	0.22722413550913917	3.217238095268379	0.5203755672319083	0.6250223907332219	0.5203755672319083	0.40681723190828756	0.7623854947270242	0.948398753674852	116.0	2.2178499093755555	56.0	0.12912058098880944
300	Feb25-FISH2-3R4-rep3-cp190-100x_Position005_4_cmle.ics	49	1	0	1.2995999999999999	NA	0.0	NA	0.0	0.0	1.0	0.2427659618000343	3.598511855181222	0.10010998977288077	0.32308048549871676	0.10010998977288077	0.03725179939409143	0.930277636887794	0.849092211658826	108.0	2.1092840082539004	52.0	0.1198976823467516
301	Feb25-FISH2-3R4-rep3-cp190-100x_Position005_4_cmle.ics	51	1	0	1.2995999999999999	0.09448383113421177	1.0	1.257061351569948	1.0	0.6016084874694266	1.0	0.2515892116749826	3.5863577550702295	0.648520406527524	0.7480362925202783	0.6448334455451893	0.5321326664743035	0.685341656535429	0.950274771208154	120.0	2.330645982037432	62.0	0.14295492895189613
302	Feb25-FISH2-3R4-rep3-cp190-100x_Position005_4_cmle.ics	53	1	0	1.5162	0.3736566155483183	1.0	0.385275763735752	1.0	0.6952437723139506	1.0	0.2888643768680903	2.6961211856840155	0.583301690682902	0.6925428462939485	0.5788738648869552	0.4470977790077294	0.7342579665755555	0.9861380331270557	212.0	4.082366695005491	156.0	0.35969304704025484
303	Feb25-FISH2-3R4-rep3-cp190-100x_Position005_4_cmle.ics	56	1	0	1.083	3.466382301940701	1.0	4.269691494987917	1.0	0.0	1.0	0.16822512786543986	2.0178099604845823	0.07998049256278957	0.2475043041977936	0.07998049256278957	0.02813430574952155	0.9589054047280888	0.8640743679710197	164.0	3.0564873068288434	81.0	0.18676369750167077
304	Feb25-FISH2-3R4-rep3-cp190-100x_Position005_4_cmle.ics	57	1	0	1.083	0.5600587394306608	1.0	0.6755391905067486	2.0	0.1459114905355603	1.0	0.2123262130549775	1.7951363136651541	0.3525531372834474	0.4797186635609259	0.3525531372834474	0.1555311908574756	0.8475679544115869	0.878934916736738	164.0	3.0564873068288434	91.0	0.20982094410681532
305	Feb25-FISH2-3R4-rep3-cp190-100x_Position005_4_cmle.ics	58	1	0	0.8664	2.763672164072556	1.0	2.7183330126170837	1.0	1.44445006175024	1.0	0.21767321547513097	1.5596141193781186	0.858570883984921	0.9067728408657715	0.8594519039349401	0.7982506671184718	0.46891976507820576	0.9217337075253021	112.0	2.011432841351998	52.0	0.1198976823467516
306	Feb25-FISH2-3R4-rep3-cp190-100x_Position005_4_cmle.ics	59	1	0	2.166	0.26246742468861095	1.0	7.519548704161227	2.0	0.0	1.0	0.26597917342763827	2.735622935951009	0.2312608756854864	0.39303866278112054	0.1959824731121607	0.0189480273266105	0.9246530882004232	0.9860658913374711	354.0	6.904662208060942	323.0	0.7447490653461686
307	Feb25-FISH2-3R4-rep3-cp190-100x_Position005_4_cmle.ics	61	1	0	0.8664	0.10460807386378633	1.0	0.3965553559040165	1.0	1.2653448004921624	1.0	0.26406189311984274	1.808635185839686	0.7601748065118762	0.8233420069388845	0.7593630459923494	0.68339393737212	0.6052547195163865	0.9572818747103762	148.0	2.7691397580642745	87.0	0.20059804546475749
308	Feb25-FISH2-3R4-rep3-cp190-100x_Position005_4_cmle.ics	63	1	0	1.5162	0.9484564897484793	1.0	0.40425014765135914	1.0	0.5097226605744432	1.0	0.26094611572039667	2.858344364480962	0.5116438473533595	0.6525566770053293	0.508919238480388	0.3760045924225029	0.7814733832365098	0.9800363244452529	180.0	3.414050602114672	116.0	0.2674640606196767
309	Feb25-FISH2-3R4-rep3-cp190-100x_Position005_4_cmle.ics	64	1	0	1.083	0.3001564208302164	1.0	NA	0.0	0.8508028822180275	1.0	0.2561332862076176	2.447049661810757	0.6779127003888069	0.7658395740361227	0.6785830572101664	0.5916186244278026	0.6929462280584945	0.986606597254447	118.0	2.239140072445864	61.0	0.1406492042913817
310	Feb25-FISH2-3R4-rep3-cp190-100x_Position005_4_cmle.ics	65	1	0	1.083	0.36015174383180404	1.0	0.45622579298189003	1.0	0.4883922886704704	1.0	0.31365172603656777	2.48078589498388	0.5737627565017008	0.7044057939207725	0.5578075277076704	0.3894217052562274	0.7458900604378013	0.9856468340521606	144.0	2.7499646807640765	91.0	0.20982094410681532
311	Feb25-FISH2-3R4-rep3-cp190-100x_Position005_4_cmle.ics	66	1	0	1.083	2.974945165964804	1.0	3.0767979316707206	1.0	0.1459114905355603	1.0	0.1954558242319321	1.7688380612792758	0.23933532647296873	0.3559339951437869	0.23933532647296873	0.12150113146462728	0.9092830044337618	0.8680018194156698	156.0	2.8074899126646686	81.0	0.18676369750167077
312	Feb25-FISH2-3R4-rep3-cp190-100x_Position005_4_cmle.ics	67	1	0	1.2995999999999999	0.4761820070089019	1.0	0.16876642377578663	1.0	0.20635000882146287	1.0	0.311493973740028	2.9695239724344624	0.39384870936272315	0.507870382577056	0.36650671025918213	0.22761489176576055	0.8511171627619775	0.989368569252278	128.0	2.462617131999507	76.0	0.1752350741990985
313	Feb25-FISH2-3R4-rep3-cp190-100x_Position005_4_cmle.ics	68	1	0	1.083	5.294617565253475	1.0	0.36875409887520566	1.0	0.23070632344123612	1.0	0.2704196860084893	2.2928527096644564	0.3553907727060672	0.503873351830481	0.3553907727060672	0.19491983205244678	0.8641716042675153	0.9636927162588957	140.0	2.637168608102199	81.0	0.18676369750167077
314	Feb25-FISH2-3R4-rep3-cp190-100x_Position005_4_cmle.ics	69	1	0	1.2995999999999999	6.851485163880455	1.0	6.867216246300848	1.0	0.0	1.0	0.10316377259905421	1.2573708532044228	0.07893105527296813	0.197875357716052	0.07893105527296813	0.02808654817808952	0.9521370959476374	0.6837442391402614	204.0	3.9503955450434147	88.0	0.20290377012527194
315	Feb25-FISH2-3R4-rep3-cp190-100x_Position005_4_cmle.ics	70	1	0	1.083	5.7600206360471375	1.0	0.48165966216099815	1.0	0.41270001764292574	1.0	0.2867352672132239	2.4482724051242624	0.49170772858868417	0.6200030676611001	0.48495887416837624	0.3387752363057691	0.795725408935599	0.9854424737815488	158.0	2.9926168176179173	100.0	0.23057246605144538
316	Feb25-FISH2-3R4-rep3-cp190-100x_Position005_4_cmle.ics	72	1	0	1.2995999999999999	3.369255468317258	1.0	5.664246128355059	1.0	0.9479040472602467	1.0	0.28060139833013986	2.9653199199225484	0.5552876045274706	0.6528514079506094	0.5529601020275069	0.46847726844538484	0.7493427567548411	1.0066079086050383	136.0	2.641398779642422	79.0	0.18215224818064185
317	Feb25-FISH2-3R4-rep3-cp190-100x_Position005_4_cmle.ics	72	2	0	1.5162	0.43546387646530227	2.0	0.2535819049343853	1.0	2.1307975001193764	1.0	0.21206940363090038	3.0133003651710073	0.8656077448152926	0.9166403385458182	0.8647005115867886	0.8149954348487704	0.5117324115768072	0.9494128455123213	158.0	3.0394273152987568	86.0	0.19829232080424306
318	Feb25-FISH2-3R4-rep3-cp190-100x_Position005_4_cmle.ics	72	3	0	1.5162	3.2175768654152312	1.0	6.890938017225557	1.0	0.0	1.0	0.18325824138071842	3.361782202040562	0.1228735815422965	0.24325009782466922	0.10901001434761814	0.01831567658439733	0.9647629999761788	0.802141576736615	162.0	3.152223387960634	83.0	0.1913751468226997
319	Feb25-FISH2-3R4-rep3-cp190-100x_Position005_4_cmle.ics	74	1	0	1.7328	0.5536516582941785	1.0	0.07419992468074842	1.0	0.0	1.0	0.2642398858331001	3.0429568925228487	0.20717213820662098	0.36940301078232113	0.20717213820662098	0.02697991663508905	0.9067295595189294	0.96856575031804	208.0	4.016381120024453	145.0	0.33433007577459584
320	Feb25-FISH2-3R4-rep3-cp190-100x_Position005_4_cmle.ics	75	1	0	1.083	0.23855252373727864	1.0	0.29593704093899065	1.0	1.3842379406474168	1.0	0.24504487895126154	1.4440025944084434	0.8973131195526513	0.9463607815485024	0.8908521436829202	0.7720661184129614	0.46270370928397386	0.874318790872627	172.0	3.1650532079504985	105.0	0.24210108935401767
321	Feb25-FISH2-3R4-rep3-cp190-100x_Position005_4_cmle.ics	76	1	0	1.083	3.7201982874140205	1.0	NA	0.0	1.663646957482313	1.0	0.30264009229581673	2.4279722105914847	0.9638737268583647	0.9859532384221484	0.9617776152158011	0.9219866636655225	0.38985840386284165	1.0060226513680928	120.0	2.283835484356593	68.0	0.15678927691498287
322	Feb25-FISH2-3R4-rep3-cp190-100x_Position005_4_cmle.ics	77	1	0	1.083	4.0785787343764754	1.0	NA	0.0	0.0	1.0	0.1287154614520162	1.3969512819906094	0.09781227946365562	0.3583909668313338	0.13724770642201836	0.03482709950599859	0.9504422816886785	0.6691987988857102	158.0	2.992616817617917	67.0	0.15448355225446841
323	Feb25-FISH2-3R4-rep3-cp190-100x_Position005_4_cmle.ics	78	1	0	1.7328	0.2928799914682105	1.0	0.3454362389256794	2.0	0.0	1.0	0.18864955885526943	2.3423325944932563	0.07768876817613789	0.2237515981999032	0.07768876817613789	0.027131474966952476	0.9372660685097032	0.9245671123961877	204.0	4.044016540405095	119.0	0.27438123460122005
324	Feb25-FISH2-3R4-rep3-cp190-100x_Position005_4_cmle.ics	79	1	0	0.8664	0.8539414447723163	1.0	3.7269968443258072	1.0	0.1459114905355603	1.0	0.17806964223068641	2.6527445807198813	0.27780382007486976	0.37396922020559475	0.2801146154506381	0.1405524781629837	0.9057598650616002	0.8263603311876861	146.0	2.5840128531110262	70.0	0.1614007262360118
325	Feb25-FISH2-3R4-rep3-cp190-100x_Position005_4_cmle.ics	79	2	0	1.083	2.7958239253664723	1.0	0.3797467924237816	1.0	1.0440946079954327	1.0	0.2718685950221936	3.1205021436646296	0.7056112713996158	0.7649260875593379	0.7014584419957349	0.6133214052276794	0.6633533022421092	0.96617465765773	104.0	2.0198931844324433	52.0	0.1198976823467516
326	Feb25-FISH2-3R4-rep3-cp190-100x_Position005_4_cmle.ics	80	1	0	0.8664	3.4023226974746397	1.0	2.987978551861692	1.0	0.5158750220536572	1.0	0.25511314070766744	1.711005463027533	0.4654130288784419	0.5872649429147079	0.4654130288784419	0.34932776256651343	0.7898757936093763	0.9167814797483267	122.0	2.141288905543962	64.0	0.14756637827292504
327	Feb25-FISH2-3R4-rep3-cp190-100x_Position005_4_cmle.ics	82	1	0	1.7328	0.1324397549020759	1.0	0.585880368115358	1.0	1.1961505589055579	1.0	0.2522145102607151	2.610842256913926	0.7944247432447546	0.8637667524162297	0.7902271815149382	0.679981972854013	0.5818053777639015	0.9579602963817334	218.0	4.146237184216418	152.0	0.350470148398197
328	Feb25-FISH2-3R4-rep3-cp190-100x_Position005_4_cmle.ics	85	1	0	1.083	NA	0.0	NA	0.0	0.8254000352858515	1.0	0.1672522727057244	2.265011414119637	0.7349389120868306	0.8318149226032309	0.7342500035148396	0.644305256794185	0.672149960842844	0.8364223225804599	130.0	2.4839072950698156	57.0	0.13142630564932387
329	Feb25-FISH2-3R4-rep3-cp190-100x_Position005_4_cmle.ics	86	1	0	1.2995999999999999	NA	0.0	4.097115960674423	1.0	0.32626801153583	1.0	0.09611616820733851	2.127959520805812	0.6145736779009553	0.8186632555955162	0.6146725495285059	0.2984625461915885	0.6884329904039296	0.458206006388404	160.0	2.967096483007385	59.0	0.13603775497035278
330	Feb25-FISH2-3R4-rep3-cp190-100x_Position005_4_cmle.ics	87	1	0	1.083	4.246914899433516	1.0	NA	0.0	0.0	1.0	0.22655650507834577	1.6296137757610838	0.15466508855523492	0.3163340634132354	0.1549762368143299	0.026154756602749088	0.9558080239816253	0.8668495843802363	164.0	3.0564873068288434	94.0	0.2167381180883587
331	Feb25-FISH2-3R4-rep3-cp190-100x_Position005_4_cmle.ics	88	1	0	1.2995999999999999	0.543343012873296	1.0	5.244790108162813	1.0	0.3720027687491155	1.0	0.23438440721173529	2.922917779787582	0.47608763431456796	0.6007825035551061	0.47608763431456796	0.29702815948167693	0.7786656042636266	0.8960804019281315	154.0	3.0202522379985592	87.0	0.20059804546475749
332	Feb25-FISH2-3R4-rep3-cp190-100x_Position006_5_cmle.ics	2	1	0	1.5162	6.299255637241648	2.0	6.170385637464856	2.0	0.0	1.0	0.12923923964378986	1.7541324242658336	0.05736424106886863	0.19718913068409885	0.05736424106886863	0.019985735994036354	0.9805779494232374	0.7051105862253217	182.0	3.4587460140254005	83.0	0.1913751468226997
333	Feb25-FISH2-3R4-rep3-cp190-100x_Position006_5_cmle.ics	3	1	0	1.5162	0.46519971694052836	1.0	0.23579710555537214	1.0	0.9755754663213545	1.0	0.28230249772101607	2.78488743203161	0.7370048352368819	0.8360675890123154	0.7298823599532122	0.5938065756241478	0.6276806475148048	0.9901834334025564	194.0	3.7503237343301925	135.0	0.31127282916945126
334	Feb25-FISH2-3R4-rep3-cp190-100x_Position006_5_cmle.ics	5	1	0	1.083	4.618413051004529	1.0	5.588519362150777	1.0	0.0	1.0	0.16803486016057587	1.9012527130035226	0.058478518172291875	0.18052801797251353	0.058478518172291875	0.020835375093292724	0.9646151621837443	0.9075129732595979	176.0	3.2310387829315355	90.0	0.20751521944630086
335	Feb25-FISH2-3R4-rep3-cp190-100x_Position006_5_cmle.ics	5	2	0	1.7328	7.377557171220911	1.0	7.4000332812042515	1.0	0.32626801153583	1.0	0.11771679280118261	1.8712146559459149	0.39640926670034	0.576897705941333	0.3935595980308639	0.20455607740846005	0.8334569752128713	0.6657637124632965	248.0	4.699642118675249	126.0	0.2905213072248212
336	Feb25-FISH2-3R4-rep3-cp190-100x_Position006_5_cmle.ics	6	1	0	0.8664	5.449640444864893	1.0	5.940397412189564	1.0	0.65584944557845	1.0	0.17626864344954649	2.0087951669716717	0.5849316775992895	0.678366650566367	0.5794393979526651	0.46175659463080976	0.7258154519088086	0.8485010088756725	138.0	2.522257449670211	64.0	0.14756637827292504
337	Feb25-FISH2-3R4-rep3-cp190-100x_Position006_5_cmle.ics	7	1	0	1.7328	1.1333708840878944	1.0	0.6143048478884845	1.0	0.7817319754002556	1.0	0.25750700549579564	3.3939251810657596	0.6807433484952333	0.7769954514299956	0.678850707209172	0.5442823540407502	0.6293595497428552	0.9892675011718792	188.0	3.7098584939596857	123.0	0.2836041332432778
338	Feb25-FISH2-3R4-rep3-cp190-100x_Position006_5_cmle.ics	9	1	0	1.083	0.3886872372682663	1.0	NA	0.0	0.10317500441073144	1.0	0.26580897764629313	2.2966537533722193	0.3275457765803522	0.4599361373047947	0.3275457765803522	0.09656322240516224	0.8794651245601491	0.9863549117626035	184.0	3.45663092825529	121.0	0.27899268392224896
339	Feb25-FISH2-3R4-rep3-cp190-100x_Position006_5_cmle.ics	11	1	0	1.083	0.4183587589253716	1.0	0.5148298599084148	1.0	0.20635000882146287	1.0	0.32525801795297377	2.4033461181385545	0.40835646238091666	0.5244167729352637	0.40835646238091666	0.2363888680519091	0.8147078415244612	1.0070949414048735	116.0	2.1944446605351353	67.0	0.15448355225446841
340	Feb25-FISH2-3R4-rep3-cp190-100x_Position006_5_cmle.ics	12	1	0	1.7328	0.39018427155322816	1.0	0.42608926116765533	1.0	0.6016084874694266	1.0	0.2676729793476123	2.450498706945268	0.5208541827505028	0.6529751522603151	0.5208541827505028	0.3834267387222524	0.7943507593894747	0.968780693714756	248.0	4.699642118675252	190.0	0.4380876854977463
341	Feb25-FISH2-3R4-rep3-cp190-100x_Position006_5_cmle.ics	13	1	0	1.5162	0.7082851445089473	1.0	0.6873692522572935	1.0	0.9755754663213545	1.0	0.21274865147077887	3.4554467087841703	0.6517883964512446	0.7296702581459156	0.6471672040534316	0.5380459816153645	0.7442650301401968	0.8560126047708279	178.0	3.4161656878847833	103.0	0.23748964003298878
342	Feb25-FISH2-3R4-rep3-cp190-100x_Position006_5_cmle.ics	14	1	0	1.2995999999999999	0.4011504406358162	2.0	4.275445256641173	1.0	0.0	1.0	0.2674205563182136	3.065606963803365	0.22072832458201497	0.39184982228744475	0.22072832458201497	0.028909040012893704	0.9109344109808487	0.9495620148790868	166.0	3.218208962941671	104.0	0.2397953646935032
343	Feb25-FISH2-3R4-rep3-cp190-100x_Position006_5_cmle.ics	15	1	0	1.2995999999999999	2.3220422236152496	1.0	2.0083901604458316	1.0	0.32626801153583	1.0	0.2760730602062183	2.9902574713866272	0.4715942943258683	0.5981232257386184	0.4715942943258683	0.32733151088213647	0.7453232097745941	0.9874910435665452	110.0	2.1305741713242092	57.0	0.13142630564932387
344	Feb25-FISH2-3R4-rep3-cp190-100x_Position006_5_cmle.ics	16	1	0	1.5162	0.5015920602457695	1.0	0.5018185472534612	1.0	1.0368959615364501	1.0	0.26827221592563444	3.056221133357903	0.6713556763564635	0.7450547771408462	0.6666604928553569	0.5774821036644657	0.6894956827339553	0.9786175293888788	206.0	3.971685708113724	144.0	0.33202435111408135
345	Feb25-FISH2-3R4-rep3-cp190-100x_Position006_5_cmle.ics	17	1	0	1.5162	0.350281362442192	1.0	0.4588739143041462	1.0	0.32626801153583	1.0	0.2577247513313282	3.0025163787067575	0.43237784448686367	0.5747982226164923	0.43237784448686367	0.2621442658788306	0.8278805626690541	0.9618567328292331	192.0	3.6822230735790438	127.0	0.29282703188533565
346	Feb25-FISH2-3R4-rep3-cp190-100x_Position006_5_cmle.ics	18	1	0	1.2995999999999999	3.0091685446950494	1.0	2.72666979174785	1.0	2.594614954878083	1.0	0.21680879951254647	2.8428500949150735	0.995247051845377	0.9985834809686961	0.9937876079949427	0.9862406443405577	0.2163912427565102	0.9309068673488116	122.0	2.281720398586481	59.0	0.13603775497035278
347	Feb25-FISH2-3R4-rep3-cp190-100x_Position006_5_cmle.ics	19	1	0	1.5162	2.2924491693119307	1.0	4.612487614319051	1.0	0.0	1.0	0.15531555477342116	2.5677481151123462	0.08496737458958481	0.23584223432110055	0.08496737458958481	0.02955820622584265	0.9583599861969581	0.8279711770227574	160.0	3.130933224890325	75.0	0.17292934953858405
348	Feb25-FISH2-3R4-rep3-cp190-100x_Position006_5_cmle.ics	22	1	0	1.7328	0.14298731140464296	1.0	0.44583575642683926	1.0	2.166	1.0	0.2498357742519763	3.5612067990510696	0.988879767146802	0.9968020001492649	0.983013657735652	0.9498544667512501	0.27788546168574957	0.9872931733945148	194.0	3.8205394808514517	127.0	0.29282703188533565
349	Feb25-FISH2-3R4-rep3-cp190-100x_Position006_5_cmle.ics	23	1	0	1.5162	2.7822903606394123	1.0	3.90742856296954	1.0	0.4773698211006071	1.0	0.23265252042001405	2.404228839793067	0.5233914669064578	0.6799527911214179	0.5219302397122506	0.3328048463049291	0.7519993509753393	0.9416215758449346	220.0	4.214337844967567	148.0	0.3412472497561391
350	Feb25-FISH2-3R4-rep3-cp190-100x_Position006_5_cmle.ics	25	1	0	2.3826	0.23867765791362863	1.0	0.1983134162808011	1.0	0.0	1.0	0.2034012155681101	3.84304215567731	0.0768743327478734	0.2218101043496229	0.0768743327478734	0.027764576230326823	0.9719339267601788	0.9279770508675941	228.0	4.627171981014682	146.0	0.3366358004351103
351	Feb25-FISH2-3R4-rep3-cp190-100x_Position006_5_cmle.ics	26	1	0	1.5162	0.35842665322422435	1.0	0.3566111084328457	1.0	2.166	1.0	0.26171113203142005	2.463270151932316	0.9863113323421036	0.9951435128321159	0.9807841489430474	0.9492816277716724	0.2640854707284618	0.9773792353356107	188.0	3.5928322497575866	124.0	0.28590985790379225
352	Feb25-FISH2-3R4-rep3-cp190-100x_Position006_5_cmle.ics	27	1	0	1.083	0.6509493634944606	1.0	4.435028659200465	1.0	0.0	1.0	0.17806964223068641	1.80145293564631	0.19923039362159561	0.3189457267168563	0.18657124324954633	0.028532281926639605	0.9230163133947933	0.7402850585297489	146.0	2.7010390973131257	70.0	0.1614007262360118
353	Feb25-FISH2-3R4-rep3-cp190-100x_Position006_5_cmle.ics	28	1	0	1.5162	0.37218834309233556	1.0	0.44579139416868635	1.0	0.1459114905355603	1.0	0.26489347276424613	3.0272433003451034	0.32991748259258596	0.4726896020906797	0.3214151466876689	0.15408022625163334	0.8663911320197395	1.0038436264778163	176.0	3.4416860224953143	113.0	0.2605468866381333
354	Feb25-FISH2-3R4-rep3-cp190-100x_Position006_5_cmle.ics	29	1	0	1.7328	0.23705689754233683	1.0	0.27152298597307	1.0	1.488011074996462	1.0	0.24396449388567656	2.2761914722193084	0.8015319538127358	0.8808310314688539	0.8010894057686138	0.695427372334109	0.5694881775667995	0.9616126331355086	288.0	5.4765241126877315	227.0	0.5233994979367811
355	Feb25-FISH2-3R4-rep3-cp190-100x_Position006_5_cmle.ics	30	1	0	1.2995999999999999	2.773686470727026	1.0	0.13378866567250097	1.0	1.8004438450632505	1.0	0.2564664373069445	2.631033157883013	0.9310683882319456	0.9612000931508267	0.9202266670116698	0.8726938701580976	0.4222936337996758	0.9604710713743849	180.0	3.484266348635932	115.0	0.2651583359591622
356	Feb25-FISH2-3R4-rep3-cp190-100x_Position006_5_cmle.ics	32	1	0	1.083	3.706665872172719	1.0	1.2739563101126143	1.0	0.0	1.0	0.1555493305189227	1.3703476806728987	0.21751426896791118	0.33750163602324007	0.197204818728625	0.026073942559935354	0.9245592369730238	0.779138054497545	226.0	4.020750596933874	126.0	0.2905213072248212
357	Feb25-FISH2-3R4-rep3-cp190-100x_Position006_5_cmle.ics	34	1	0	1.2995999999999999	0.5292919144437325	1.0	0.3838397097370908	1.0	0.6016084874694266	1.0	0.2929320392162178	2.73649699072969	0.5865011260386737	0.6941979886619555	0.5838219305738914	0.4610788615360721	0.7575019813464364	0.997463087177112	160.0	3.0841227272094853	103.0	0.23748964003298878
358	Feb25-FISH2-3R4-rep3-cp190-100x_Position006_5_cmle.ics	35	1	0	1.083	0.16645584182192252	1.0	NA	0.0	2.1245033704151863	1.0	0.27541975538991637	2.466914196652163	0.9842138812853876	0.9956628794980439	0.98353894034272	0.9653467821565613	0.23393811179515822	0.9824522030661024	138.0	2.6392836938723105	80.0	0.18445797284115634
359	Feb25-FISH2-3R4-rep3-cp190-100x_Position006_5_cmle.ics	36	1	0	1.5162	0.3443852271234666	1.0	0.4773319311182771	1.0	0.20635000882146287	1.0	0.2945243112740431	3.0317939078228773	0.3551411085293773	0.5246932222297551	0.34844161207018753	0.1841437032745561	0.8588825166807517	0.9990047528652222	216.0	4.171757518826949	162.0	0.37352739500334153
360	Feb25-FISH2-3R4-rep3-cp190-100x_Position006_5_cmle.ics	38	1	0	1.5162	4.911636915488426	1.0	5.242294571893975	1.0	1.7328	1.0	0.18148367921910713	2.0866463777002355	0.9029852554549971	0.9733853087631301	0.9029852554549971	0.7632800857776324	0.41213044834149953	0.8379258224002601	296.0	5.491469018447706	204.0	0.47036783074494865
361	Feb25-FISH2-3R4-rep3-cp190-100x_Position006_5_cmle.ics	38	2	0	1.2995999999999999	0.4665144441668648	1.0	0.6001465612600282	1.0	0.20635000882146287	1.0	0.27022150963389857	2.334249917722949	0.2747610220622978	0.3853239074861581	0.26367838234046936	0.12946758502041458	0.8986393640060835	0.9636038651444019	188.0	3.546021752076747	126.0	0.2905213072248212
362	Feb25-FISH2-3R4-rep3-cp190-100x_Position006_5_cmle.ics	39	1	0	1.5162	2.410565671576402	1.0	0.3455720457079669	1.0	0.0	1.0	0.18772689102995802	3.3770443530838516	0.07425499435853189	0.18521271653282007	0.07425499435853189	0.02668746266675516	0.9633266316390472	0.8530993949280926	128.0	2.509427629680347	59.0	0.13603775497035278
363	Feb25-FISH2-3R4-rep3-cp190-100x_Position006_5_cmle.ics	39	2	0	1.2995999999999999	5.792028015909823	1.0	6.810739131976011	1.0	0.0	1.0	0.14705543843334146	3.172160940293683	0.15607619300457953	0.35770226322426496	0.15607619300457953	0.02668746266675516	0.9364249169660204	0.823250813099115	126.0	2.324300724727099	51.0	0.11759195768623716
364	Feb25-FISH2-3R4-rep3-cp190-100x_Position006_5_cmle.ics	40	1	0	1.5162	0.583991303901735	1.0	NA	0.0	0.9077480443748005	1.0	0.2711234149751098	2.9779461949560755	0.6666822682990432	0.7740226134517274	0.6651911980047741	0.565480051084202	0.6896392616445295	0.980542730729475	210.0	4.061076531935182	149.0	0.34355297441665367
365	Feb25-FISH2-3R4-rep3-cp190-100x_Position006_5_cmle.ics	41	1	0	1.083	0.5222849616549344	1.0	5.314648818023379	1.0	0.4377344716066809	1.0	0.26782808006002096	2.3026894478376154	0.5002872268031215	0.6233572836298398	0.5002872268031215	0.3420517715265442	0.7859670165464969	1.002828373539291	154.0	2.92663124263688	93.0	0.21443239342784423
366	Feb25-FISH2-3R4-rep3-cp190-100x_Position006_5_cmle.ics	44	1	0	1.083	3.551544105437323	1.0	2.6915312580178186	1.0	2.166	1.0	0.09741974503615472	2.0659249650275733	0.993338011880875	0.9997281829773355	0.9899477122890947	0.9635567504522047	0.19426812988586487	0.5239776673435357	152.0	2.788314835364471	55.0	0.12681485632829495
367	Feb25-FISH2-3R4-rep3-cp190-100x_Position006_5_cmle.ics	45	1	0	1.5162	NA	0.0	0.7820108830436588	1.0	1.6776879206634818	1.0	0.23941770333991058	2.575207477278878	0.9722469455457561	0.9927502225099119	0.9713083582814144	0.9368557326644551	0.22454878080164126	0.8680429895581251	122.0	2.328530896267321	62.0	0.14295492895189613
368	Feb25-FISH2-3R4-rep3-cp190-100x_Position006_5_cmle.ics	46	1	0	1.083	NA	0.0	0.34930667846709956	1.0	0.0	1.0	0.22030874087769353	2.316517799705448	0.09445892585232406	0.3022233979404857	0.09445892585232406	0.034241360621467466	0.9521675997808804	0.9127345912851991	136.0	2.594588281961582	70.0	0.1614007262360118
369	Feb25-FISH2-3R4-rep3-cp190-100x_Position006_5_cmle.ics	47	1	0	0.6497999999999999	0.46378725162028595	1.0	5.2332319757531245	1.0	0.1459114905355603	1.0	0.19954612798346097	1.5039122687004451	0.29527382518235085	0.41500508190840607	0.2894296305153653	0.17977998325959585	0.8842310320966063	0.9098799326875081	124.0	2.232794815135531	58.0	0.13373203030983835
370	Feb25-FISH2-3R4-rep3-cp190-100x_Position006_5_cmle.ics	48	1	0	1.083	1.1077503298708795	1.0	0.46472696444930145	1.0	0.10317500441073144	1.0	0.2934412732759675	2.7180260527482485	0.29928361263911984	0.44288889599590636	0.29215172060892924	0.08428745042855315	0.9018977823605603	0.9987429717374869	114.0	2.1731544974648265	62.0	0.14295492895189613
371	Feb25-FISH2-3R4-rep3-cp190-100x_Position006_5_cmle.ics	49	1	0	1.2995999999999999	0.5520500473978454	1.0	0.39517092597234826	1.0	0.3916201927270152	1.0	0.309757326863699	2.447286192197636	0.48073450754607705	0.6130634006745478	0.4812881136510748	0.31975862773822095	0.7830977272023814	0.999847748416637	170.0	3.2139787914014493	116.0	0.2674640606196767
372	Feb25-FISH2-3R4-rep3-cp190-100x_Position006_5_cmle.ics	54	1	0	1.9493999999999998	0.42158098522722814	2.0	0.53348073601615	1.0	0.5556144027286182	1.0	0.29882517992221097	2.966755525390097	0.4881113233626862	0.6240642811660376	0.4817321281585364	0.31415497988786906	0.796954924393614	0.9845185339685512	266.0	5.125306074712234	223.0	0.5141765992947233
373	Feb25-FISH2-3R4-rep3-cp190-100x_Position006_5_cmle.ics	55	1	0	1.5162	0.2838836398710067	1.0	0.49101433523032434	1.0	0.3720027687491155	1.0	0.2880929030172355	2.7204610340365503	0.4774775622330517	0.6104577868929573	0.4661787118746119	0.3188044480403409	0.7886044180032276	0.9788513905366263	164.0	3.150108302190523	106.0	0.24440681401453213
374	Feb25-FISH2-3R4-rep3-cp190-100x_Position006_5_cmle.ics	56	1	0	1.9493999999999998	0.3698412049539313	1.0	0.3608037687631727	1.0	1.7328	1.0	0.29432069277024037	2.523718268805179	0.9261495499915092	0.962238281225432	0.9050453782146833	0.760481329836412	0.376537298288299	0.9971084538814025	338.0	6.453477917413433	317.0	0.7309147173830819
375	Feb25-FISH2-3R4-rep3-cp190-100x_Position006_5_cmle.ics	57	1	0	1.083	2.937260669988833	1.0	NA	0.0	2.166	1.0	0.257039398930074	2.3976176809433523	0.9833256845647851	0.9911427260211106	0.9795522920809749	0.9640711845392892	0.26706767010627414	0.9415516286440729	110.0	2.0603584248029496	55.0	0.12681485632829495
376	Feb25-FISH2-3R4-rep3-cp190-100x_Position006_5_cmle.ics	58	1	0	1.083	0.2464965583111264	1.0	0.34399147829920945	1.0	0.0	1.0	0.2859744172986084	2.0819274535625647	0.1592298719444195	0.284330816658762	0.1592298719444195	0.031584479509825285	0.946135291655509	0.9398517104174483	134.0	2.5264876212104337	78.0	0.17984652352012742
377	Feb25-FISH2-3R4-rep3-cp190-100x_Position006_5_cmle.ics	59	1	0	1.2995999999999999	NA	0.0	0.2626956782997668	1.0	2.166	1.0	0.26406189311984274	2.6569891308628684	0.9994551482692263	0.9999420370499177	0.9975191857364772	0.9799738007465628	0.20308277857079596	0.9930665826501254	148.0	2.815950255745114	87.0	0.20059804546475749
378	Feb25-FISH2-3R4-rep3-cp190-100x_Position006_5_cmle.ics	62	1	0	1.2995999999999999	1.7315985925250934	1.0	2.2974121984600804	1.0	1.1179489136237186	1.0	0.28500825264993246	3.615607078637188	0.5968042736519047	0.6614848136660734	0.5973950549601849	0.5248516162625072	0.710448909116869	1.002640628699787	126.0	2.511542715450458	71.0	0.16370645089652625
379	Feb25-FISH2-3R4-rep3-cp190-100x_Position006_5_cmle.ics	62	2	0	1.083	8.550534904269528	1.0	4.778370710695304	2.0	0.0	1.0	0.1806735985414503	1.5598029942621607	0.13525887986862625	0.257315299483567	0.1446863476948264	0.017127651318869206	0.9546859188025971	0.9018505694048545	194.0	3.5864869924472536	108.0	0.24901826333556107
380	Feb25-FISH2-3R4-rep3-cp190-100x_Position006_5_cmle.ics	62	3	0	0.8664	8.893896105086078	1.0	3.504276692768757	2.0	0.0	1.0	0.1391903487311673	1.4197176894481456	0.04827884877750825	0.1713816522350809	0.04827884877750825	0.017127651318869206	0.9736099326544776	0.7664706259997877	160.0	2.9670964830073863	71.0	0.16370645089652625
381	Feb25-FISH2-3R4-rep3-cp190-100x_Position006_5_cmle.ics	63	1	0	1.7328	5.326395935333897	1.0	1.4407208429065559	2.0	1.9493999999999998	1.0	0.12699235711826043	2.4027419561765795	0.9851943682894061	0.9975833670114579	0.978613480716088	0.8859949974331808	0.31726018070023243	0.7050196553272938	280.0	5.180716220842719	157.0	0.3619987717007692
382	Feb25-FISH2-3R4-rep3-cp190-100x_Position006_5_cmle.ics	64	1	0	1.2995999999999999	0.5237244773674657	1.0	NA	0.0	1.2225574214657589	1.0	0.274326673206773	2.8140923900243653	0.8551723202539028	0.8979166949233002	0.8438877510884455	0.7887194997897706	0.4795817328570779	0.9834647644310139	130.0	2.507312543910236	73.0	0.16831790021755516
383	Feb25-FISH2-3R4-rep3-cp190-100x_Position006_5_cmle.ics	65	1	0	1.7328	7.165034952478857	1.0	0.47367496388545305	1.0	0.0	1.0	0.15940306579956318	2.453365936091282	0.07701405484223743	0.22685406456316579	0.07701405484223743	0.02749402567945239	0.9614625465281381	0.8843068719880969	206.0	4.112117201156243	111.0	0.2559354373171044
384	Feb25-FISH2-3R4-rep3-cp190-100x_Position006_5_cmle.ics	66	1	0	1.5162	0.1610607629802884	1.0	0.2887815769425017	1.0	0.0	1.0	0.17586682563312556	2.45250410765348	0.06978466525998071	0.20424660788396237	0.06978466525998071	0.03487835892849657	0.9605977004955495	0.9277120064500931	148.0	2.979786997628053	71.0	0.16370645089652625
385	Feb25-FISH2-3R4-rep3-cp190-100x_Position006_5_cmle.ics	69	1	0	1.5162	4.346629062452438	1.0	0.3189700017044564	1.0	0.0	1.0	0.24380797770513762	2.978464508374424	0.1609762255417631	0.2650662739322533	0.11603618767094466	0.029387755102040815	0.9416161413934443	0.9585725772427983	182.0	3.5523670093870803	114.0	0.26285261129864773
386	Feb25-FISH2-3R4-rep3-cp190-100x_Position006_5_cmle.ics	70	1	0	1.2995999999999999	0.44918936399352816	1.0	0.44171806246054934	1.0	1.701605764436055	1.0	0.3082640887312631	2.7349053783214203	0.9364050978219173	0.9652188738757939	0.9355845871872469	0.8879203785004902	0.3819884896297301	1.0068190060519764	148.0	2.8627607534259543	94.0	0.2167381180883587
387	Feb25-FISH2-3R4-rep3-cp190-100x_Position006_5_cmle.ics	72	1	0	1.5162	0.2926947680176119	1.0	0.16239041382170613	1.0	1.059277487276398	1.0	0.2736859450455289	2.65949301427701	0.7529666442270885	0.8452692089388719	0.7509206826911654	0.6385445953616072	0.5710186562166804	0.998683673384443	214.0	4.1036568580758	154.0	0.3550815977192259
388	Feb25-FISH2-3R4-rep3-cp190-100x_Position006_5_cmle.ics	73	1	0	1.2995999999999999	3.411384485176714	1.0	3.689501910680148	1.0	0.1459114905355603	1.0	0.29916685756752814	2.788597289119197	0.32975708685299365	0.5017021122488705	0.32975708685299365	0.15479262297308308	0.8573450070164792	0.9842957254571433	166.0	3.1948037141012517	110.0	0.2536297126565899
389	Feb25-FISH2-3R4-rep3-cp190-100x_Position007_6_cmle.ics	1	1	0	1.9493999999999998	0.31051147328700074	1.0	0.22683574404410736	1.0	0.0	1.0	0.2710853553277346	2.456472919212057	0.28149448645941216	0.5193502187416031	0.2780640128975371	0.016861494956029937	0.8949412320149239	0.9647853228564603	364.0	6.870681530369972	340.0	0.7839463845749143
390	Feb25-FISH2-3R4-rep3-cp190-100x_Position007_6_cmle.ics	2	1	0	1.2995999999999999	1.8047579792502355	1.0	0.9222344896765211	1.0	0.23070632344123612	1.0	0.11587645513926687	2.188966568224641	0.2912753002561671	0.4198930706154447	0.28828882948367524	0.14628986788299556	0.8866451892930113	0.5059990238539649	162.0	2.988386646077694	66.0	0.15217782759395398
391	Feb25-FISH2-3R4-rep3-cp190-100x_Position007_6_cmle.ics	3	1	0	1.5162	3.6336386610799907	1.0	3.1969086081856544	1.0	0.3777847188762272	1.0	0.22296703256133688	2.592626532922836	0.41053234630031116	0.5145330876984082	0.40646027341863156	0.28185765156536097	0.8302676356128923	0.9239726350843761	214.0	4.056846360394959	139.0	0.32049572781150915
392	Feb25-FISH2-3R4-rep3-cp190-100x_Position007_6_cmle.ics	4	1	0	1.9493999999999998	5.192218308652522	1.0	6.261737721775154	1.0	0.0	1.0	0.16243416692556403	4.6053910560134605	0.16067905229428756	0.3332794027117895	0.1412561362524269	0.029284327498303158	0.937089248462938	0.8143611136035283	178.0	3.509786683246463	90.0	0.20751521944630086
393	Feb25-FISH2-3R4-rep3-cp190-100x_Position007_6_cmle.ics	5	1	0	1.9493999999999998	1.8296155901109585	1.0	1.6907890273863628	1.0	1.0024833655297731	1.0	0.203990825273803	4.434247038227235	0.7569891981656688	0.8274220333043862	0.7483736307265719	0.6317016317016317	0.619840626510009	0.939148442362717	184.0	3.620467670138228	106.0	0.24440681401453213
394	Feb25-FISH2-3R4-rep3-cp190-100x_Position007_6_cmle.ics	6	1	0	1.2995999999999999	0.2183134496762768	1.0	0.20703711793390867	1.0	1.9493999999999998	1.0	0.24773843512749907	1.4574471039713475	0.8983422375864236	0.9351194217473288	0.8938364236329353	0.8351076367064739	0.48150964677524394	0.9457094982646944	284.0	5.129675551621657	224.0	0.5164823239552377
395	Feb25-FISH2-3R4-rep3-cp190-100x_Position007_6_cmle.ics	7	1	0	0.8664	3.136112586572507	1.0	3.278909877576851	1.0	2.2358978272474372	1.0	0.18161863239832968	1.2584816408410346	0.9806736028045469	0.9914464330045815	0.976129755429672	0.9473959391244818	0.1987989427182869	0.7544995706750796	122.0	2.141288905543962	54.0	0.12450913166778053
396	Feb25-FISH2-3R4-rep3-cp190-100x_Position007_6_cmle.ics	8	1	0	0.8664	2.538157380442374	1.0	2.187966559938437	1.0	1.1535316172061805	1.0	0.31944107948200384	2.3529009108115257	0.7735252374193917	0.8345541659125764	0.7731823247573416	0.7092576893401789	0.5349806381154415	0.9665640385367372	106.0	1.994372849821912	58.0	0.13373203030983835
397	Feb25-FISH2-3R4-rep3-cp190-100x_Position007_6_cmle.ics	9	1	0	0.8664	3.016711601342561	1.0	4.995073394511468	1.0	0.9971598751598192	1.0	0.3451155167009364	2.5277014163744775	0.7263167275643883	0.7988236342571964	0.7148649852954282	0.6427412886552001	0.6535604287923592	1.008226119050254	108.0	2.015663012892221	62.0	0.14295492895189613
398	Feb25-FISH2-3R4-rep3-cp190-100x_Position007_6_cmle.ics	10	1	0	1.2995999999999999	0.35671819519494663	1.0	NA	0.0	0.10317500441073144	1.0	0.26782808006002096	2.6726292694585134	0.3180486438742756	0.46898360585105237	0.29596716861629935	0.1059533811585773	0.8790623567404672	0.9811392904298124	154.0	2.9500364914772996	93.0	0.21443239342784423
399	Feb25-FISH2-3R4-rep3-cp190-100x_Position007_6_cmle.ics	15	1	0	1.7328	0.1617623006739514	2.0	7.600585619012459	1.0	0.0	1.0	0.19375451842120003	3.1551952024766097	0.05460824215515267	0.17496872632450622	0.05460824215515267	0.019682153743150625	0.9769747623620256	0.909965476700698	174.0	3.3969906105845857	95.0	0.21904384274887315
400	Feb25-FISH2-3R4-rep3-cp190-100x_Position007_6_cmle.ics	15	2	0	1.2995999999999999	2.085651056498244	2.0	7.7500122307452735	1.0	0.5260913608053412	1.0	0.27653578180210564	1.9297411945569092	0.47954261148404603	0.6210335289039237	0.47879909086103917	0.3068396849727787	0.7838494674285029	0.9682763961598441	234.0	4.29315323993847	177.0	0.40811326491105837
401	Feb25-FISH2-3R4-rep3-cp190-100x_Position007_6_cmle.ics	16	1	0	1.5162	0.34282028781482043	1.0	5.453658371252695	1.0	0.0	1.0	0.26580897764629313	3.1378167491109727	0.16843262364453848	0.3283068302036498	0.16843262364453848	0.028733304681301242	0.927018036579103	0.9860911492319658	184.0	3.597062421297809	121.0	0.27899268392224896
402	Feb25-FISH2-3R4-rep3-cp190-100x_Position007_6_cmle.ics	17	1	0	1.2995999999999999	3.8812856254749204	1.0	3.847858349932611	1.0	0.0	1.0	0.2642552222637071	2.750004219019161	0.14671442733955595	0.26361740334075306	0.14671442733955595	0.029984474663773592	0.941909161944434	0.945746682991443	158.0	3.0394273152987568	96.0	0.22134956740938755
403	Feb25-FISH2-3R4-rep3-cp190-100x_Position007_6_cmle.ics	21	1	0	1.9493999999999998	0.3116160104139416	1.0	0.46937143698687767	1.0	0.0	1.0	0.2580522344981725	3.3344031723450875	0.1543538038496792	0.31662189070451024	0.15440437434811466	0.025655045987547014	0.9361104702174012	0.9674228818760363	222.0	4.352654252239976	158.0	0.3643044963612837
404	Feb25-FISH2-3R4-rep3-cp190-100x_Position007_6_cmle.ics	23	1	0	1.5162	0.8935236222881581	1.0	3.9033388964105957	1.0	0.6158520176412351	1.0	0.30108013882048573	3.2669441175094254	0.6904056877451938	0.8384313607599694	0.6865051330998512	0.4501908941965158	0.6710110715593965	1.0061493687733425	188.0	3.6630479962788463	133.0	0.3066613798484224
405	Feb25-FISH2-3R4-rep3-cp190-100x_Position007_6_cmle.ics	24	1	0	1.2995999999999999	0.30070727891435906	1.0	0.31722760401881284	1.0	0.3720027687491155	1.0	0.23961299900261135	3.474763874662904	0.4956360546844829	0.6175433176282794	0.490847300532942	0.3145602155797568	0.8161332141903751	0.9550836164003096	118.0	2.2859505701267038	59.0	0.13603775497035278
406	Feb25-FISH2-3R4-rep3-cp190-100x_Position007_6_cmle.ics	24	2	0	1.9493999999999998	1.7420212667459403	1.0	1.7973733424917784	1.0	0.0	1.0	0.17297161391194182	6.9789252303964195	0.08239575019524042	0.15474627326793852	0.08239575019524042	0.028620958952309844	0.9681053522838807	0.9027962530500194	124.0	2.5136578012205693	54.0	0.12450913166778053
407	Feb25-FISH2-3R4-rep3-cp190-100x_Position007_6_cmle.ics	25	1	0	1.5162	0.1143239983278164	1.0	2.839519104130739	1.0	0.20635000882146287	1.0	0.26546457922833755	3.004361024528249	0.35338243548963244	0.4737493408630866	0.34804130024324276	0.17851553862117062	0.8643309852105973	0.9959740337978856	180.0	3.4842663486359315	117.0	0.26976978528019113
408	Feb25-FISH2-3R4-rep3-cp190-100x_Position007_6_cmle.ics	26	1	0	1.2995999999999999	0.475913175161561	1.0	0.5693154527073072	1.0	0.0	1.0	0.27385015451777717	2.4397588678775692	0.11322179569012793	0.3121196047935415	0.16421385739843392	0.028647074159646867	0.9340190424743119	0.9497889452406988	172.0	3.258674203312178	111.0	0.2559354373171044
409	Feb25-FISH2-3R4-rep3-cp190-100x_Position007_6_cmle.ics	27	1	0	1.7328	5.638577992960346	2.0	0.48826956837370733	2.0	1.9191660196979938	1.0	0.16472984692469012	1.770275393083064	0.8800886775248958	0.9301172831780881	0.877643788103624	0.826908980387249	0.4908593538815688	0.7587502042506112	260.0	4.897598843618368	160.0	0.3689159456823127
410	Feb25-FISH2-3R4-rep3-cp190-100x_Position007_6_cmle.ics	28	1	0	1.083	3.512555649604427	1.0	4.395464215403843	1.0	0.0	1.0	0.30298345828103923	2.717604999719017	0.17058127612587742	0.3073507374398612	0.1422194179351684	0.0361306096695323	0.9219653205482022	0.9792818677435281	114.0	2.1965597463052466	63.0	0.1452606536124106
411	Feb25-FISH2-3R4-rep3-cp190-100x_Position007_6_cmle.ics	29	1	0	1.5162	2.43589150185906	1.0	0.4661265392677859	1.0	0.7610319551488771	1.0	0.15355352217506987	2.3297894200497713	0.6520487649841987	0.7804826126326015	0.6481269376765272	0.4790356142696946	0.6801485860848498	0.7102717372711799	240.0	4.520860471032338	137.0	0.3158842784904802
412	Feb25-FISH2-3R4-rep3-cp190-100x_Position007_6_cmle.ics	30	1	0	1.2995999999999999	0.21750211998789404	1.0	0.21824670574371755	1.0	0.4377344716066809	1.0	0.2659033223465699	2.66203242039447	0.48239992192201964	0.5930388600614864	0.4754298355482538	0.33445434878084485	0.7907807079777872	0.9430155048246417	186.0	3.5247315890064383	123.0	0.2836041332432778
413	Feb25-FISH2-3R4-rep3-cp190-100x_Position007_6_cmle.ics	32	1	0	1.2995999999999999	0.26582985767933387	1.0	0.3393114412138323	1.0	0.10317500441073144	1.0	0.26155533140608933	2.3428759655088656	0.26327852955437037	0.4298056155507559	0.26327852955437037	0.07165336977123463	0.8943128303524465	0.9897215946734074	164.0	3.1032978045096833	101.0	0.23287819071195984
414	Feb25-FISH2-3R4-rep3-cp190-100x_Position007_6_cmle.ics	33	1	0	1.083	6.492165447936557	1.0	0.34742599842016486	1.0	0.3720027687491155	1.0	0.29335409900733317	2.5224053933390898	0.4400945755467649	0.566797768987102	0.4400945755467649	0.29210430591551856	0.8134889945516218	0.9917438022366152	134.0	2.5498928700508534	79.0	0.18215224818064185
415	Feb25-FISH2-3R4-rep3-cp190-100x_Position007_6_cmle.ics	34	1	0	1.083	0.20331072816962223	1.0	0.4070726109313998	1.0	2.0748369030026867	1.0	0.29180000968616776	1.661177681240051	0.9612811425065434	0.9882511895670564	0.9559876506948116	0.9031310579803795	0.36738246042437483	0.9581869659842545	204.0	3.763153554320057	148.0	0.3412472497561391
416	Feb25-FISH2-3R4-rep3-cp190-100x_Position007_6_cmle.ics	35	1	0	1.083	0.35512395635718413	1.0	0.3600195911798492	1.0	1.1321417835580119	1.0	0.24946050287531116	1.6528519110186937	0.7853566641307105	0.8612071151686411	0.7733072492120422	0.6782994602036011	0.5014512318069859	0.9344031216526046	190.0	3.426880422104537	123.0	0.2836041332432778
417	Feb25-FISH2-3R4-rep3-cp190-100x_Position007_6_cmle.ics	36	1	0	1.2995999999999999	0.20225039132343103	1.0	0.3425411946161606	1.0	0.0	1.0	0.27143360527015814	2.9604716674302836	0.16514040453186904	0.26983561548620283	0.1443925071244874	0.029683916035309656	0.932211201688227	0.9308514766031676	150.0	2.884050916496262	90.0	0.20751521944630086
418	Feb25-FISH2-3R4-rep3-cp190-100x_Position007_6_cmle.ics	37	1	0	1.7328	0.19839541954556117	1.0	NA	0.0	0.32626801153583	1.0	0.23264882423629887	2.838454858702758	0.43719631540767306	0.5714950520797689	0.4309549554481871	0.24875788724490494	0.8164183825462461	0.9300229963416776	212.0	4.012150948484231	140.0	0.3228014524720236
419	Feb25-FISH2-3R4-rep3-cp190-100x_Position007_6_cmle.ics	38	1	0	1.7328	2.1066101704315905	1.0	0.5099695890788296	2.0	1.9493999999999998	1.0	0.2648382073669778	3.003964200312643	0.9641728513825144	0.98395420238518	0.947688766817857	0.8626318794193935	0.3298880122548809	0.9969007753477455	232.0	4.482510316431941	171.0	0.3942789169479716
420	Feb25-FISH2-3R4-rep3-cp190-100x_Position007_6_cmle.ics	38	2	0	0.8664	0.9114807665548716	1.0	1.3944749436415027	2.0	1.0841098665386142	1.0	0.3058151952710448	2.045952911972473	0.6665467933128649	0.7279721474262442	0.6665467933128649	0.5879473336420072	0.6731079138144432	1.0091103694343762	100.0	1.860286614089725	52.0	0.1198976823467516
421	Feb25-FISH2-3R4-rep3-cp190-100x_Position007_6_cmle.ics	40	1	0	1.7328	0.26240744923302367	1.0	0.3412761732031141	1.0	0.10317500441073144	1.0	0.2906868724864104	2.723345934320358	0.2656297043415427	0.40691801649906667	0.25927696152224966	0.048499879568856506	0.9022450311402154	0.982782135959891	262.0	5.059320499731196	215.0	0.4957308020106076
422	Feb25-FISH2-3R4-rep3-cp190-100x_Position007_6_cmle.ics	41	1	0	1.083	2.8842976985643527	1.0	1.8628998175889664	1.0	2.8530552313243036	1.0	0.20072148954082583	2.6547308692371874	0.9980446700657434	0.99985242792949	0.9976609826824175	0.9870800652268552	0.12760146051503557	0.891644875996563	118.0	2.192329574765024	54.0	0.12450913166778053
423	Feb25-FISH2-3R4-rep3-cp190-100x_Position007_6_cmle.ics	42	1	0	1.083	0.35121644690510495	1.0	0.582629823359109	1.0	0.32626801153583	1.0	0.30463080996331215	2.3225905550129595	0.4116306102680013	0.5284275104940265	0.4102227962544398	0.24382628350016144	0.8401235103317253	0.9713158575369023	164.0	3.1032978045096833	109.0	0.25132398799607547
424	Feb25-FISH2-3R4-rep3-cp190-100x_Position007_6_cmle.ics	43	1	0	1.2995999999999999	0.7546903708724941	1.0	4.050121699954133	1.0	2.0050629912504507	1.0	0.2576498675025329	2.2171509762762516	0.9588477058735615	0.9848677327753699	0.9575100881781498	0.9128344044238529	0.3114477154974021	0.9809496894210472	200.0	3.743978477019859	135.0	0.31127282916945126
425	Feb25-FISH2-3R4-rep3-cp190-100x_Position007_6_cmle.ics	44	1	0	1.5162	4.790407795521522	1.0	4.96614140981469	1.0	0.0	1.0	0.13663644359014313	2.62105328880373	0.09929975984972775	0.30979087904510544	0.12966331407375706	0.025082031528639703	0.9636072407330782	0.6933522235564124	164.0	3.103297804509683	73.0	0.16831790021755516
426	Feb25-FISH2-3R4-rep3-cp190-100x_Position007_6_cmle.ics	45	1	0	1.5162	0.6425768626882852	1.0	0.5546047098871483	1.0	0.20635000882146287	1.0	0.20907766679219406	2.425009980938878	0.31044333319812956	0.46833334299074625	0.3104317443026092	0.17467652495378927	0.870697279163816	0.8843728579506884	252.0	4.74222244481587	172.0	0.3965846416084861
427	Feb25-FISH2-3R4-rep3-cp190-100x_Position007_6_cmle.ics	46	1	0	1.083	2.238942827843859	1.0	2.1745837303509825	1.0	1.650800070571703	1.0	0.25075954422735086	2.2067030171613795	0.9387569841330725	0.9680551826422717	0.9371459987470113	0.9001316916625114	0.44599853013272617	0.972835845724545	140.0	2.660573856942619	78.0	0.17984652352012742
428	Feb25-FISH2-3R4-rep3-cp190-100x_Position007_6_cmle.ics	48	1	0	1.2995999999999999	NA	0.0	NA	0.0	1.6313400576791501	1.0	0.24122169185380646	2.649811671365002	0.9153955795786901	0.9562030283958387	0.9129706415904632	0.8548230350597904	0.4434833636817647	0.9739847815868614	174.0	3.326774864063326	106.0	0.24440681401453213
429	Feb25-FISH2-3R4-rep3-cp190-100x_Position007_6_cmle.ics	49	1	0	1.2995999999999999	4.291101320517262	1.0	4.371165910874823	1.0	0.7045350271771298	1.0	0.2802993217799496	2.7942164134857435	0.6635720764916048	0.7657352042799755	0.6620263240711601	0.5015735204279975	0.6828870130437931	0.988076888097776	156.0	2.994731903388028	97.0	0.22365529206990203
430	Feb25-FISH2-3R4-rep3-cp190-100x_Position007_6_cmle.ics	50	1	0	1.2995999999999999	4.099797133063106	1.0	NA	0.0	0.20635000882146287	1.0	0.20475091416054209	3.450654642314112	0.41429999577589727	0.6083130341729911	0.41429999577589727	0.21254980921136002	0.7987952593898783	0.8761859734665701	134.0	2.479677123529593	66.0	0.15217782759395398
431	Feb25-FISH2-3R4-rep3-cp190-100x_Position007_6_cmle.ics	51	1	0	1.9493999999999998	1.6619596772000453	1.0	7.2786169724494005	1.0	0.41270001764292574	1.0	0.20636754714263927	3.203566174489401	0.39622905874155534	0.5393226089854282	0.3962025508194735	0.26141923414826257	0.8323375758475016	0.9263441606141427	230.0	4.461220153361633	149.0	0.34355297441665367
432	Feb25-FISH2-3R4-rep3-cp190-100x_Position007_6_cmle.ics	51	2	0	1.083	3.3091642344202383	1.0	6.26474112271298	1.0	0.0	1.0	0.23458213361577784	2.1418973354282413	0.16916219818837286	0.2927231967039292	0.16042215759338363	0.020314535429731287	0.9347613949998554	0.9018094666391853	148.0	2.7457345092238543	82.0	0.18906942216218525
433	Feb25-FISH2-3R4-rep3-cp190-100x_Position007_6_cmle.ics	52	1	0	1.5162	0.39923368021062583	1.0	0.44254110418523906	1.0	0.5556144027286182	1.0	0.3194625544418394	2.8976686038356454	0.560495895217947	0.6834768984165722	0.5603153858928352	0.3848242200192062	0.7350031738310143	0.999183060993197	188.0	3.6396427474384265	137.0	0.3158842784904802
434	Feb25-FISH2-3R4-rep3-cp190-100x_Position007_6_cmle.ics	53	1	0	1.2995999999999999	0.2850171662886334	1.0	0.4414452178154567	1.0	0.1459114905355603	1.0	0.2706218226372091	2.6801276207522995	0.32501132163674346	0.45789811987787243	0.3156618409711773	0.14703519202956775	0.8754340152678846	0.9896090932504078	160.0	3.107527976049905	99.0	0.22826674139093092
435	Feb25-FISH2-3R4-rep3-cp190-100x_Position007_6_cmle.ics	54	1	0	1.2995999999999999	0.32500373435485475	1.0	0.5509662893267989	1.0	0.8318234787411565	1.0	0.29377057465850803	2.117241935497101	0.6903481650759511	0.7816196733431913	0.6859288882914371	0.5765517878747144	0.6576726083301693	0.9770720853028598	176.0	3.3246597782932152	119.0	0.27438123460122005
436	Feb25-FISH2-3R4-rep3-cp190-100x_Position007_6_cmle.ics	55	1	0	1.083	0.6469124874683697	1.0	0.2416750555641162	1.0	2.470620762784706	1.0	0.23032431502367046	1.2472015367992155	0.9772384766087537	0.9926720704428513	0.9741167732351611	0.9399475769123125	0.3097026549002856	0.9047256205486786	244.0	4.446414552970855	172.0	0.3965846416084861
437	Feb25-FISH2-3R4-rep3-cp190-100x_Position007_6_cmle.ics	56	1	0	1.9493999999999998	0.20546667335532173	1.0	0.42460190232577516	1.0	0.5556144027286182	1.0	0.2724168370193775	3.9473033050285475	0.5483421662917592	0.6604452925322618	0.5410784798490156	0.3806958653397497	0.7310270300476631	0.9844689498180752	204.0	4.044016540405095	143.0	0.3297186264535669
438	Feb25-FISH2-3R4-rep3-cp190-100x_Position007_6_cmle.ics	57	1	0	1.083	0.18468534866285186	1.0	NA	0.0	0.20635000882146287	1.0	0.2908258893381307	2.413236925004658	0.4342972489410182	0.5746333705442479	0.4342972489410182	0.23708959674582905	0.7969895364794456	1.001574513726745	118.0	2.215734823605444	65.0	0.14987210293343953
439	Feb25-FISH2-3R4-rep3-cp190-100x_Position007_6_cmle.ics	58	1	0	1.083	0.5456345286165564	1.0	0.21693870869123258	1.0	0.20635000882146287	1.0	0.32772119742931133	3.0530427263440894	0.37523617030625245	0.5196698741889655	0.37523617030625245	0.20717078957774945	0.8510353124032985	1.0129551285999394	118.0	2.2859505701267038	69.0	0.1590950015754973
440	Feb25-FISH2-3R4-rep3-cp190-100x_Position008_7_cmle.ics	1	1	0	1.7328	0.9926144246414199	2.0	1.1109557160070533	1.0	0.0	1.0	0.22737319184111499	2.406576679619586	0.11621436504281805	0.28979873770891457	0.1304431949663144	0.02131809193596446	0.9568890062092733	0.9229883614713784	246.0	4.725162453285787	173.0	0.3988903662690006
441	Feb25-FISH2-3R4-rep3-cp190-100x_Position008_7_cmle.ics	1	2	0	1.083	0.42792181135395807	2.0	0.3252251030058201	1.0	0.0	1.0	0.26877613753839935	2.308470141096419	0.1304431949663144	0.24697100445400685	0.1303387134846896	0.02131809193596446	0.959021595374497	0.9819367791670934	146.0	2.7712548438343854	86.0	0.19829232080424306
442	Feb25-FISH2-3R4-rep3-cp190-100x_Position008_7_cmle.ics	3	1	0	1.083	6.640760459482424	1.0	6.409905074730514	1.0	0.0	1.0	0.1557087040452072	2.3354565132847944	0.20720264246544592	0.35982105634480327	0.22057531347208414	0.02527017926434275	0.9144677862917598	0.7286390228715339	122.0	2.2583151497460614	50.0	0.11528623302572269
443	Feb25-FISH2-3R4-rep3-cp190-100x_Position008_7_cmle.ics	4	1	0	1.2995999999999999	3.4746118253213916	1.0	6.276804724200475	1.0	0.3720027687491155	1.0	0.23881319701961237	2.6222439464561256	0.4234655349954754	0.5326083564764252	0.41446625269135956	0.28808000748900053	0.8060596467816546	0.9329564283019897	160.0	3.013906980688226	93.0	0.21443239342784423
444	Feb25-FISH2-3R4-rep3-cp190-100x_Position008_7_cmle.ics	6	1	0	1.2995999999999999	1.1959601466666674	1.0	1.8368903852602017	1.0	0.9733510449106972	1.0	0.2609282382159057	2.4914712672239054	0.7531633248978002	0.8279458623198057	0.7515752589572042	0.6519779105150456	0.555181596474327	0.9867791405252466	144.0	2.7031541830832366	83.0	0.1913751468226997
445	Feb25-FISH2-3R4-rep3-cp190-100x_Position008_7_cmle.ics	7	1	0	1.7328	3.8686981341550104	1.0	0.2781418199621993	2.0	0.0	1.0	0.07901668013709981	1.8510183499453678	0.07803665481514685	0.2442618608584032	0.05772607028732295	0.019667070772929635	0.970697249401372	0.45829465515868295	254.0	4.833728354407435	107.0	0.2467125386750466
446	Feb25-FISH2-3R4-rep3-cp190-100x_Position008_7_cmle.ics	8	1	0	2.5991999999999997	0.6667692137402683	1.0	6.5404004670711675	1.0	0.0	1.0	0.19973670177339561	2.9494598638819944	0.13803540026333697	0.3280886862313654	0.13803540026333697	0.01629618338149395	0.9443261646624701	0.836099988411141	414.0	7.9880668281381935	354.0	0.8162265298221167
447	Feb25-FISH2-3R4-rep3-cp190-100x_Position008_7_cmle.ics	8	2	0	1.2995999999999999	0.8340068793165555	2.0	0.29071517715533696	1.0	1.8583168866609978	1.0	0.2245672121326905	2.7296547830277773	0.7613950672923129	0.8029976670819967	0.7797933069996377	0.7319386636974983	0.5852220741298938	0.895152075736156	144.0	2.7499646807640765	77.0	0.17754079885961296
448	Feb25-FISH2-3R4-rep3-cp190-100x_Position008_7_cmle.ics	14	1	0	1.5162	3.3035506582960297	1.0	5.283600685070511	1.0	0.9321735129523284	1.0	0.2772518481075575	2.8101814866030526	0.7121675308928618	0.8051492402548822	0.7088460645460878	0.5668775636560638	0.6846806278862706	0.9837815667349817	214.0	4.127062106916219	155.0	0.35738732237974036
449	Feb25-FISH2-3R4-rep3-cp190-100x_Position008_7_cmle.ics	15	1	0	1.5162	3.408263658655985	1.0	5.820868881642948	1.0	0.7252201245704302	1.0	0.14422593266927286	3.2742634691382966	0.6355267487507557	0.736166484285922	0.6316087512148089	0.4852271596813566	0.6377142311521836	0.7177977810634061	164.0	3.079892555669263	75.0	0.17292934953858405
450	Feb25-FISH2-3R4-rep3-cp190-100x_Position008_7_cmle.ics	17	1	0	1.2995999999999999	0.15865313289171182	1.0	0.3743442774395764	1.0	0.928575039696583	1.0	0.35551100226063054	2.8891588065894442	0.7188473823621065	0.7858026254284824	0.7143677937052041	0.6278630414459333	0.6317178048759745	1.0110355967647517	150.0	2.9308614141771026	103.0	0.23748964003298878
451	Feb25-FISH2-3R4-rep3-cp190-100x_Position008_7_cmle.ics	19	1	0	1.5162	0.505810869554456	1.0	0.5052704233874341	1.0	0.41270001764292574	1.0	0.2655365691426384	2.680891041635482	0.47044205247657694	0.5828245662188527	0.4702862695934067	0.3208237205403441	0.78801209533463	0.9809396515637654	198.0	3.81630930931123	135.0	0.31127282916945126
452	Feb25-FISH2-3R4-rep3-cp190-100x_Position008_7_cmle.ics	20	1	0	2.166	0.3140961998229435	1.0	0.14194237195332066	1.0	0.2918229810711206	1.0	0.2649733981746676	3.335810035456174	0.4018357095222499	0.5520071660543688	0.3965874428313807	0.18207342048875963	0.8304254487262486	0.9525555295170947	298.0	5.840432665283893	249.0	0.5741254404680991
453	Feb25-FISH2-3R4-rep3-cp190-100x_Position008_7_cmle.ics	21	1	0	1.083	0.7302871103811113	1.0	0.46798529259457833	1.0	2.6556613543167424	1.0	0.25676833499385804	2.41362289068607	0.962085481483891	0.9787089140793989	0.9618577910777888	0.9384483712004164	0.3756139373099105	0.9758372801147953	106.0	2.017778098662332	52.0	0.1198976823467516
454	Feb25-FISH2-3R4-rep3-cp190-100x_Position008_7_cmle.ics	21	2	0	0.6497999999999999	6.927981530957961	1.0	6.259180772641872	1.0	0.0	1.0	0.16841453429529607	1.4057089318482425	0.061777286255631274	0.1859702050840015	0.061777286255631274	0.02176273033324117	0.9759642873757995	0.8630009821014216	122.0	2.188099403224802	52.0	0.1198976823467516
455	Feb25-FISH2-3R4-rep3-cp190-100x_Position008_7_cmle.ics	21	3	0	1.5162	5.471483860555058	1.0	5.159925211898912	1.0	0.32626801153583	1.0	0.10929637442630943	2.552322546864612	0.4205563777709109	0.521905036837055	0.4183973848130499	0.20988582952494023	0.794862069295343	0.6065784157281388	194.0	3.633297490128093	84.0	0.1936808714832141
456	Feb25-FISH2-3R4-rep3-cp190-100x_Position008_7_cmle.ics	22	1	0	1.5162	1.2357010941243667	2.0	1.1355419632057515	1.0	1.5338067085748235	1.0	0.2451601034351431	2.870295835718204	0.7965114905320663	0.8507010571384015	0.794999267516977	0.7307959491325984	0.5421360286995814	0.9373442986066138	162.0	3.0820076414393744	96.0	0.22134956740938755
457	Feb25-FISH2-3R4-rep3-cp190-100x_Position008_7_cmle.ics	23	1	0	0.8664	2.152413660191988	1.0	1.9708031215672945	1.0	0.0	1.0	0.2567560264848119	1.502065538631307	0.22052301323959395	0.3943008968757187	0.22052301323959395	0.029583757679293013	0.9247762712729753	0.9482124603266571	128.0	2.2987803901165678	69.0	0.1590950015754973
458	Feb25-FISH2-3R4-rep3-cp190-100x_Position008_7_cmle.ics	24	1	0	1.5162	0.16516113190435572	1.0	0.2145492430494201	1.0	0.0	1.0	0.2186439259810582	2.7155443601116884	0.1380293597725002	0.2988471293520867	0.10830835446929521	0.02740757820305895	0.9397973985741956	0.9276805764654426	206.0	4.018496205794564	130.0	0.29974420586687905
459	Feb25-FISH2-3R4-rep3-cp190-100x_Position008_7_cmle.ics	25	1	0	0.4332	0.4994673984873836	1.0	0.1797211312757278	1.0	1.3742323914031862	1.0	0.2335185897344265	1.5460431550541944	0.8651858398525157	0.9215868368904018	0.862624198192351	0.7517417091880769	0.4774583654279346	0.8076007045776746	108.0	1.8518262710092805	51.0	0.11759195768623716
460	Feb25-FISH2-3R4-rep3-cp190-100x_Position008_7_cmle.ics	26	1	0	1.083	0.2821487703522718	1.0	0.41226281181504515	1.0	0.32626801153583	1.0	0.2829659389148797	2.070981197004349	0.4499276892260814	0.576645553467437	0.4360223660703928	0.25138627874063246	0.8086734597319029	0.9620600631499091	190.0	3.543906666306636	131.0	0.3020499305273935
461	Feb25-FISH2-3R4-rep3-cp190-100x_Position008_7_cmle.ics	28	1	0	1.2995999999999999	0.22393035475649442	1.0	0.3120221013057037	1.0	1.0987399361686254	1.0	0.30212160755784634	2.3686227939952427	0.7533820968303727	0.8337687216997561	0.7505607802159526	0.6521769418321143	0.6193419570322726	0.9737417869586806	198.0	3.7226883139495506	144.0	0.33202435111408135
462	Feb25-FISH2-3R4-rep3-cp190-100x_Position008_7_cmle.ics	31	1	0	1.2995999999999999	0.23104747609994677	1.0	0.4450271345992144	1.0	0.32626801153583	1.0	0.2745497448744835	3.065621776130921	0.4924095708127694	0.6386112325857437	0.4885987380521022	0.2813977218300327	0.7872704654281774	0.9966037786463503	156.0	3.064947649909288	96.0	0.22134956740938755
463	Feb25-FISH2-3R4-rep3-cp190-100x_Position008_7_cmle.ics	32	1	0	1.5162	0.4855010717759363	1.0	0.4006710477529601	1.0	0.41270001764292574	1.0	0.29388427730391214	3.4250294849695617	0.5008143741320487	0.6497805476023111	0.49894559980797915	0.34382447237128605	0.7679324389361722	0.987514104487473	174.0	3.3969906105845857	117.0	0.26976978528019113
464	Feb25-FISH2-3R4-rep3-cp190-100x_Position008_7_cmle.ics	33	1	0	5.415	0.16339242920964808	1.0	NA	0.0	0.3720027687491155	1.0	0.07668279619246982	17.216762715739648	0.6420862722048067	0.7036270572100314	0.5922887277951933	0.3074671826018809	0.6842667513950784	0.9732580859575769	280.0	5.999899930257401	122.0	0.2812984085827634
465	Feb25-FISH2-3R4-rep3-cp190-100x_Position008_7_cmle.ics	34	1	0	1.5162	4.811520880885754	1.0	7.6299331124161505	1.0	0.0	1.0	0.2618084357118758	2.788473339778831	0.12712310650126743	0.2820042615201871	0.12712310650126743	0.025599735491850455	0.9621019630870457	0.9547984225685581	220.0	4.331364089169668	157.0	0.3619987717007692
466	Feb25-FISH2-3R4-rep3-cp190-100x_Position008_7_cmle.ics	36	1	0	1.2995999999999999	0.3483886125921185	1.0	NA	0.0	1.5146569851281166	1.0	0.28758054650375425	3.338981325860181	0.9391528498233778	0.9741988352480667	0.9375616586576712	0.8888712089870477	0.3927445387524059	0.9998844252528094	116.0	2.264660407056395	63.0	0.1452606536124106
467	Feb25-FISH2-3R4-rep3-cp190-100x_Position008_7_cmle.ics	37	1	0	1.2995999999999999	0.27662737441433144	1.0	2.084762076723856	1.0	0.5158750220536572	1.0	0.27841751300124384	2.4209609424036143	0.5357606399034108	0.6473060670087534	0.5297539993963175	0.3705516148505886	0.7607735365841441	0.9991915324397134	192.0	3.6354125758982043	132.0	0.30435565518790797
468	Feb25-FISH2-3R4-rep3-cp190-100x_Position008_7_cmle.ics	38	1	0	1.083	0.513145275988062	1.0	4.940622398366179	1.0	0.0	1.0	0.22801882163151724	2.5083456269938402	0.1882038455939762	0.3462953405587095	0.1882038455939762	0.033361123241626635	0.9298700555507677	0.9497394338396985	124.0	2.3498210593376303	62.0	0.14295492895189613
469	Feb25-FISH2-3R4-rep3-cp190-100x_Position008_7_cmle.ics	39	1	0	1.083	2.8742600403756433	1.0	0.487360728388554	1.0	0.8508028822180275	1.0	0.2853810895720952	2.437996179358889	0.722593399788012	0.7951457120059071	0.7185203710981695	0.617635499660581	0.6490610263758688	0.9911839848794449	142.0	2.705269268853348	85.0	0.19598659614372857
470	Feb25-FISH2-3R4-rep3-cp190-100x_Position008_7_cmle.ics	40	1	0	1.5162	2.457682938125594	1.0	NA	0.0	0.0	1.0	0.18384862008195269	3.1914083985587007	0.10486835476106063	0.3198391520964341	0.10486835476106063	0.037049131384001045	0.9618353573633929	0.8427223743150082	120.0	2.3306459820374323	53.0	0.12220340700726606
471	Feb25-FISH2-3R4-rep3-cp190-100x_Position008_7_cmle.ics	41	1	0	1.7328	2.6127217534429983	1.0	2.9953297647899992	1.0	0.0	1.0	0.1578038845213746	3.836466079635912	0.18403239453644385	0.3629396833071437	0.180539103106491	0.033004955880575365	0.9141413309881443	0.8283275663129743	152.0	2.97555682608783	70.0	0.1614007262360118
472	Feb25-FISH2-3R4-rep3-cp190-100x_Position008_7_cmle.ics	42	1	0	0.6497999999999999	0.6695614047414334	1.0	0.3628779710026719	1.0	0.0	1.0	0.2665735764620092	1.1242327805657675	0.15344349433787843	0.27596487173561357	0.15344349433787843	0.031060781141668593	0.9479695360003261	0.9099734727929192	136.0	2.407346291238223	77.0	0.17754079885961296
473	Feb25-FISH2-3R4-rep3-cp190-100x_Position008_7_cmle.ics	44	1	0	1.5162	2.0365461612021556	1.0	2.161245048488544	1.0	0.10317500441073144	1.0	0.24429517131401685	3.052728199508158	0.2716422582079963	0.4396364265357561	0.2470470981664827	0.06756255868737954	0.8953810355771772	0.96747898852759	184.0	3.5268466747765497	116.0	0.2674640606196767
474	Feb25-FISH2-3R4-rep3-cp190-100x_Position008_7_cmle.ics	46	1	0	0.8664	NA	0.0	NA	0.0	0.6921189703237084	1.0	0.20125112377508414	1.9245554291828737	0.6587215601300108	0.7567119414422747	0.6539518537113865	0.5448894115160003	0.6749333101150582	0.9333722698070096	112.0	1.9646223436711583	50.0	0.11528623302572269
475	Feb25-FISH2-3R4-rep3-cp190-100x_Position008_7_cmle.ics	48	1	0	1.5162	0.3264772004296866	1.0	0.26977888634651925	1.0	0.0	1.0	0.17872171540421933	2.411018233335777	0.08010067840646651	0.23538088192840648	0.08010067840646651	0.028164693995381063	0.9693801525337684	0.8719119227452283	180.0	3.6012925928380306	96.0	0.22134956740938755
476	Feb25-FISH2-3R4-rep3-cp190-100x_Position008_7_cmle.ics	49	1	0	1.083	2.7160708172349266	1.0	0.46934195508994947	1.0	1.5162	1.0	0.29082171993231226	2.7038468622260092	0.966995411759141	0.9982261955442032	0.9665815240527884	0.8856250886902228	0.3204685564585018	0.983563572919866	140.0	2.6605738569426194	84.0	0.1936808714832141
477	Feb25-FISH2-3R4-rep3-cp190-100x_Position008_7_cmle.ics	50	1	0	1.083	3.13203102602439	1.0	0.15856182644686062	1.0	1.2191645447964943	1.0	0.2786887442740712	2.05165768101066	0.8577829515254014	0.9124898416393946	0.8553778910145182	0.7597190801467196	0.5134248210705601	0.9730070616069454	134.0	2.5030823723700135	77.0	0.17754079885961296
478	Feb25-FISH2-3R4-rep3-cp190-100x_Position008_7_cmle.ics	51	1	0	0.8664	4.838704832325366	1.0	NA	0.0	0.3720027687491155	1.0	0.29678254433846746	1.8772584014265623	0.5134291068082448	0.662921611492817	0.5127732667083074	0.35498126171143035	0.7565462935872677	0.980269839387012	116.0	2.1476341628542954	64.0	0.14756637827292504
479	Feb25-FISH2-3R4-rep3-cp190-100x_Position008_7_cmle.ics	52	1	0	1.5162	0.4813125266323172	1.0	0.22307562461437172	1.0	2.2419653243808013	1.0	0.30816578328059757	2.4931798705986123	0.9578240690525258	0.9830565561651187	0.9551295591165204	0.910861386873398	0.3834194224000227	1.001199004001553	224.0	4.280323419948606	175.0	0.40350181559002946
480	Feb25-FISH2-3R4-rep3-cp190-100x_Position008_7_cmle.ics	54	1	0	2.3826	0.6413115941144274	1.0	NA	0.0	1.2269033092775323	1.0	0.11140938480830752	2.6834970970963075	0.8474900851258355	0.9471546473269994	0.8455812401932319	0.6839533475827475	0.5020456164662466	0.6415999230680539	290.0	5.427598529236779	155.0	0.35738732237974036
481	Feb25-FISH2-3R4-rep3-cp190-100x_Position008_7_cmle.ics	55	1	0	1.7328	3.7390595154865887	1.0	1.6975013198333782	1.0	1.5430134347389977	1.0	0.27308137672307414	3.815226189647038	0.9546345180427802	0.9881529055316678	0.9517407790417097	0.8408171410947223	0.41308087523167064	0.9854740470794867	168.0	3.3097148725332395	107.0	0.2467125386750466
482	Feb25-FISH2-3R4-rep3-cp190-100x_Position008_7_cmle.ics	56	1	0	1.2995999999999999	3.6215779329682327	1.0	0.1756576658492611	1.0	2.166	1.0	0.26518232676336656	2.817629585830197	0.9581466192799276	0.9785368976402287	0.9490916315313128	0.902057349727379	0.4682416265175251	0.9968716503935809	160.0	3.0841227272094853	98.0	0.2259610167304165
483	Feb25-FISH2-3R4-rep3-cp190-100x_Position008_7_cmle.ics	56	2	0	1.5162	1.6191044396345455	1.0	3.9440206307008103	1.0	1.4772412513556012	1.0	0.2928237825597338	2.850812416878575	0.7950597117061433	0.8547250612569259	0.794242952694201	0.7287190128253239	0.5701817696890208	0.986349194958758	184.0	3.5502519236169694	127.0	0.29282703188533565
484	Feb25-FISH2-3R4-rep3-cp190-100x_Position008_7_cmle.ics	57	1	0	1.5162	0.2698080924776923	1.0	0.5190526026579082	1.0	0.7817319754002556	1.0	0.28324238736569074	2.831943445206266	0.6343357465503372	0.7155729843450281	0.6316750201101416	0.5290359507456222	0.7047674944546661	0.9915050174366997	188.0	3.639642747438426	129.0	0.29743848120636457
485	Feb25-FISH2-3R4-rep3-cp190-100x_Position008_7_cmle.ics	58	1	0	1.7328	0.27650081983367264	2.0	1.5673635242705186	2.0	1.5162	1.0	0.264070393882903	2.844901335122164	0.9239615037370043	0.956707992442223	0.9049367548097059	0.7648153836130269	0.4161876661597337	0.9861831175246712	268.0	5.099785740101702	212.0	0.48881362802906425
486	Feb25-FISH2-3R4-rep3-cp190-100x_Position008_7_cmle.ics	60	1	0	1.083	6.287174220892556	1.0	NA	0.0	0.0	1.0	0.14460191875357953	2.4316005097230944	0.07784389989142536	0.22068828080977446	0.07784389989142536	0.027401355121562377	0.9559626358694879	0.8468350740841005	130.0	2.4370967973889757	53.0	0.12220340700726606
487	Feb25-FISH2-3R4-rep3-cp190-100x_Position008_7_cmle.ics	60	2	0	1.083	5.873435506884932	1.0	NA	0.0	0.0	1.0	0.1959228515359414	2.1674182573276144	0.07784389989142536	0.16740767718970329	0.07784389989142536	0.027401355121562377	0.9654909635645536	0.9127346494828343	116.0	2.288065655896815	52.0	0.1198976823467516
488	Feb25-FISH2-3R4-rep3-cp190-100x_Position008_7_cmle.ics	61	1	0	1.083	0.47023775653447974	1.0	0.3107081494668616	1.0	0.8595614345612763	1.0	0.25035138067902013	2.237461423849753	0.6647022240649154	0.740049456570024	0.6633177362513697	0.555897770012142	0.689719298569252	0.9560113821789121	146.0	2.7010390973131253	83.0	0.1913751468226997
489	Feb25-FISH2-3R4-rep3-cp190-100x_Position008_7_cmle.ics	62	1	0	1.2995999999999999	0.3065954261258449	1.0	0.41375519173612013	1.0	1.938482339849791	1.0	0.2896643364128831	2.5561280630508603	0.9359192493520851	0.9710394635767771	0.935897712017115	0.8928338107442585	0.34364226652727936	0.9834889979681692	198.0	3.7460935627899703	141.0	0.325107177132538
490	Feb25-FISH2-3R4-rep3-cp190-100x_Position008_7_cmle.ics	63	1	0	1.083	0.5316059784629157	2.0	0.5384889085306017	1.0	0.0	1.0	0.24508712537764052	2.2829210426904094	0.2138854902938724	0.41717645591914027	0.2138854902938724	0.02770396115990368	0.9151703457571025	0.947483096770726	130.0	2.4839072950698156	69.0	0.1590950015754973
491	Feb25-FISH2-3R4-rep3-cp190-100x_Position008_7_cmle.ics	64	1	0	1.7328	0.43397013642747245	1.0	0.4562368283145951	1.0	0.3720027687491155	1.0	0.2276548089357325	3.340069785507686	0.4632870172776276	0.583274055105041	0.4478193515752201	0.304824457406617	0.81903814187708	0.9531470490395562	198.0	3.9099303046729084	125.0	0.28821558256430674
492	Feb25-FISH2-3R4-rep3-cp190-100x_Position008_7_cmle.ics	65	1	0	1.2995999999999999	0.31052456249077665	1.0	0.06451687252358723	1.0	0.815064591942846	1.0	0.26406189311984274	2.409889383051371	0.6727634085580305	0.7568828766119577	0.6666636137162955	0.5744156652989449	0.7384517959765685	0.9533883812772705	148.0	2.862760753425954	87.0	0.20059804546475749
493	Feb25-FISH2-3R4-rep3-cp190-100x_Position008_7_cmle.ics	67	1	0	1.7328	0.45152514207030275	1.0	2.0227180593210843	1.0	1.5476250661609716	1.0	0.282820485324181	2.8770590962682	0.7559508846562892	0.8253166392729382	0.7540558832060331	0.6867269328692513	0.6457558838916496	0.9691345753340016	234.0	4.50380047950225	179.0	0.4127247142320873
494	Feb25-FISH2-3R4-rep3-cp190-100x_Position008_7_cmle.ics	67	2	0	1.5162	0.3694466269082355	2.0	0.2796220287291736	1.0	1.4686736615067262	1.0	0.30998039757996954	2.412862812269569	0.7434819040252667	0.8042573076799123	0.741142157336685	0.6682812852492829	0.6595629533289208	0.9666256050020696	168.0	3.2160938771715606	114.0	0.26285261129864773
495	Feb25-FISH2-3R4-rep3-cp190-100x_Position008_7_cmle.ics	68	1	0	1.083	0.24953008003581825	1.0	0.3295591768762271	1.0	2.3010738268971607	1.0	0.3265098232126965	2.2852866327498536	0.980786583808632	0.9930620583978889	0.9789648420873415	0.9559121477824125	0.26391525650096603	1.0029038668073904	168.0	3.145878130650301	117.0	0.26976978528019113
496	Feb25-FISH2-3R4-rep3-cp190-100x_Position008_7_cmle.ics	69	1	0	1.2995999999999999	4.366510631116971	1.0	NA	0.0	0.0	1.0	0.09367325033894824	1.5147545789607444	0.08474058602139943	0.24407377485270645	0.08474058602139943	0.0308725295079706	0.9340933118521989	0.5362902869509446	154.0	2.9500364914772987	55.0	0.12681485632829495
497	Feb25-FISH2-3R4-rep3-cp190-100x_Position008_7_cmle.ics	70	1	0	0.8664	0.3654958543723414	1.0	NA	0.0	1.5386823371520422	1.0	0.3426214135649437	2.1854841456918392	0.9229481840704232	0.9568947340677877	0.9197195719782827	0.8729903536977492	0.4700341982925011	0.9819670896212288	124.0	2.3030105616567904	76.0	0.1752350741990985
498	Feb25-FISH2-3R4-rep3-cp190-100x_Position009_8_cmle.ics	1	1	0	1.5162	5.499693606268754	1.0	5.46514954149541	1.0	0.0	1.0	0.15042783383428887	3.309030436741608	0.07513103466860692	0.16370575474621718	0.07513103466860692	0.02734211838258081	0.9621013296501485	0.9246705038125062	150.0	2.9542666630175214	67.0	0.15448355225446841
499	Feb25-FISH2-3R4-rep3-cp190-100x_Position009_8_cmle.ics	2	1	0	1.9493999999999998	1.079136389272535	1.0	0.4359062788543777	1.0	0.0	1.0	0.1806832589252705	3.1704761339705376	0.060673866487436494	0.18382920811712303	0.060673866487436494	0.02221104352871927	0.9691614002658395	0.9320764274872518	224.0	4.490970659512386	134.0	0.30896710450893683
500	Feb25-FISH2-3R4-rep3-cp190-100x_Position009_8_cmle.ics	2	2	0	1.2995999999999999	0.41996067884560645	1.0	0.49804387882359946	1.0	0.46141264688247224	1.0	0.27143360527015814	2.492205991365096	0.4062443903599771	0.5146633381063108	0.4062443903599771	0.2890691859081668	0.8372543848100299	0.9716511586057556	150.0	2.8606456676558425	90.0	0.20751521944630086
501	Feb25-FISH2-3R4-rep3-cp190-100x_Position009_8_cmle.ics	3	1	0	1.7328	0.4018663237716621	1.0	0.5255794413827298	1.0	0.5836459621422412	1.0	0.24852531213715642	2.4564703918146376	0.5625497343710923	0.6922228706110601	0.5590408560753614	0.4252411880167638	0.7292066663940838	0.9876654079003481	184.0	3.550251923616969	117.0	0.26976978528019113
502	Feb25-FISH2-3R4-rep3-cp190-100x_Position009_8_cmle.ics	4	1	0	1.5162	0.9334218195501146	1.0	1.8131476232932804	1.0	0.0	1.0	0.16433795642868973	2.161913111945355	0.23154219248214847	0.45649110791754616	0.22552431849822607	0.02524475681501774	0.8983243952037486	0.7928105917710009	272.0	5.025339822040222	171.0	0.3942789169479716
503	Feb25-FISH2-3R4-rep3-cp190-100x_Position009_8_cmle.ics	5	1	0	1.083	0.7861034303104665	1.0	NA	0.0	0.1459114905355603	1.0	0.2386855112709348	2.610960495004035	0.3615631141880766	0.5090567841776298	0.3615631141880766	0.17917028170759777	0.848771068347435	0.9623870844242454	110.0	2.1071689224837895	53.0	0.12220340700726606
504	Feb25-FISH2-3R4-rep3-cp190-100x_Position009_8_cmle.ics	6	1	0	1.083	0.34733566677667593	1.0	NA	0.0	1.7882560483347225	1.0	0.27308137672307414	2.2756461116429807	0.9258079518431744	0.9661770254736269	0.9240617404199682	0.8784584199857846	0.39438233541285284	0.9496626698295281	168.0	3.145878130650301	107.0	0.2467125386750466
505	Feb25-FISH2-3R4-rep3-cp190-100x_Position009_8_cmle.ics	7	1	0	1.5162	0.39472245632136876	1.0	2.756247278210653	1.0	0.0	1.0	0.2550586426612516	2.687034002581965	0.20653831822133897	0.3873779654701279	0.19119115637808967	0.02333126319711837	0.917096809984982	0.9341032267544522	244.0	4.586846046013376	181.0	0.41733616355311615
506	Feb25-FISH2-3R4-rep3-cp190-100x_Position009_8_cmle.ics	8	1	0	1.083	7.178636806867827	1.0	7.237003580329258	1.0	0.0	1.0	0.2207395664595007	1.921701074791767	0.10634715216400241	0.24251091927822468	0.07637612317828203	0.02690113089898381	0.9609462663993503	0.8290929448563914	132.0	2.458386960459285	67.0	0.15448355225446841
507	Feb25-FISH2-3R4-rep3-cp190-100x_Position009_8_cmle.ics	9	1	0	1.5162	0.4118303208974837	1.0	NA	0.0	0.5595020986366908	1.0	0.279227296103668	2.8705596984414457	0.5843691331650158	0.7393709134459766	0.5820952288470254	0.3854389201786755	0.7264366395713886	0.9813528075843548	182.0	3.5055565117062404	122.0	0.2812984085827634
508	Feb25-FISH2-3R4-rep3-cp190-100x_Position009_8_cmle.ics	11	1	0	1.083	NA	0.0	3.382302790593583	1.0	0.3720027687491155	1.0	0.2472031385421709	2.445658230606794	0.46614912681968623	0.6120402012754621	0.46614912681968623	0.3512633533353066	0.7886716413752755	0.9693032597648944	122.0	2.3051256474269013	63.0	0.1452606536124106
509	Feb25-FISH2-3R4-rep3-cp190-100x_Position009_8_cmle.ics	12	1	0	1.5162	0.3939062044295625	1.0	0.3875304561540257	1.0	0.20635000882146287	1.0	0.257727098576907	2.360106374563635	0.4096163991257819	0.55136784987565	0.38792674655211395	0.19286306428517597	0.8293557660138184	0.9826982151427832	198.0	3.79290406047081	133.0	0.3066613798484224
510	Feb25-FISH2-3R4-rep3-cp190-100x_Position009_8_cmle.ics	13	1	0	1.2995999999999999	0.12408417919134723	1.0	0.18104686620965146	1.0	1.1368333649278028	1.0	0.245420723431564	2.297571926405166	0.7492876082340386	0.8294633131993266	0.7506628819135008	0.6288328877446612	0.6039146583835819	0.9751033213838773	190.0	3.637527661668315	122.0	0.2812984085827634
511	Feb25-FISH2-3R4-rep3-cp190-100x_Position009_8_cmle.ics	15	1	0	1.083	5.164948311195985	1.0	3.035116226243451	1.0	1.7345341872721707	1.0	0.14328999655973598	1.242911036568525	0.8506067843776275	0.8976279232423343	0.8504728528166551	0.7645315743654992	0.4604353092121687	0.705658363549612	242.0	4.401719141060125	134.0	0.30896710450893683
512	Feb25-FISH2-3R4-rep3-cp190-100x_Position009_8_cmle.ics	16	1	0	1.5162	8.02949067824453	1.0	7.91103008941422	1.0	0.0	1.0	0.1533274069808703	2.174986731552184	0.10237864077669903	0.21287014563106796	0.07475121359223301	0.025876820388349514	0.9570002196074212	0.7458870455804346	152.0	2.8819358307261504	69.0	0.1590950015754973
513	Feb25-FISH2-3R4-rep3-cp190-100x_Position009_8_cmle.ics	17	1	0	1.2995999999999999	0.42285985522049874	1.0	0.4159245484173034	1.0	0.0	1.0	0.16895918035973978	1.8020352586865114	0.16443549245494665	0.3770930051664988	0.16443549245494665	0.03013518049994678	0.9309987178431564	0.8557154654237215	214.0	4.05684636039496	121.0	0.27899268392224896
514	Feb25-FISH2-3R4-rep3-cp190-100x_Position009_8_cmle.ics	18	1	0	2.166	0.33771643252783795	1.0	0.38699568921705557	1.0	0.8058225447605828	1.0	0.27615319737818206	3.2375497596433416	0.5913097119633584	0.7048390478340806	0.5869149759700674	0.46848288875270133	0.7173764977401768	0.9837080278202787	286.0	5.595665442659943	239.0	0.5510681938629545
515	Feb25-FISH2-3R4-rep3-cp190-100x_Position009_8_cmle.ics	21	1	0	1.083	0.4748247634404143	1.0	0.459548862803404	1.0	1.433352969887323	1.0	0.3396063716276209	2.4387165513416105	0.8079304797958419	0.8574218986224162	0.8066847280511846	0.7473573130465282	0.5347823372353048	1.0138265426365842	134.0	2.5732981188912736	85.0	0.19598659614372857
516	Feb25-FISH2-3R4-rep3-cp190-100x_Position009_8_cmle.ics	21	2	0	1.7328	3.3157573267796936	1.0	3.5619466313194654	1.0	0.0	1.0	0.15103432086450128	2.40291765702452	0.05217643715001028	0.16124018819317618	0.07445483242824832	0.026082171236438842	0.9722408331854406	0.9372332002869517	170.0	3.4246260309652277	81.0	0.18676369750167077
517	Feb25-FISH2-3R4-rep3-cp190-100x_Position009_8_cmle.ics	22	1	0	1.7328	0.46758967273699464	1.0	0.31030175762521744	1.0	1.9963956842287418	1.0	0.25848391786620994	3.1173859461698754	0.938543720190779	0.967510333863275	0.9333926868044515	0.8887186009538951	0.322606463040955	0.9695635912851893	220.0	4.261148342648407	156.0	0.35969304704025484
518	Feb25-FISH2-3R4-rep3-cp190-100x_Position009_8_cmle.ics	23	1	0	0.8664	3.649591766028878	1.0	NA	0.0	0.8318234787411565	1.0	0.2620452549928	1.614375029525695	0.7587726645961933	0.8468472531862524	0.7576644028917898	0.6296215157411822	0.5663424504396061	0.8464416556614818	132.0	2.4115764627784446	73.0	0.16831790021755516
519	Feb25-FISH2-3R4-rep3-cp190-100x_Position009_8_cmle.ics	24	1	0	1.083	0.4144670892115831	1.0	0.34120981516407145	1.0	1.0841098665386142	1.0	0.29436002083031837	2.4301916290738514	0.7789227995957112	0.8528513821883694	0.7758802138145898	0.6901824509487241	0.5862611144501028	0.9700419148375625	146.0	2.7478495949939656	90.0	0.20751521944630086
520	Feb25-FISH2-3R4-rep3-cp190-100x_Position009_8_cmle.ics	25	1	0	1.083	2.923047471234188	1.0	2.9830615325267273	1.0	2.3825999999999996	1.0	0.1795396680487819	1.4477316355629561	0.9801398083422064	0.9905592995033299	0.9779243024463153	0.9506967270033795	0.24340879792999615	0.7878573571598283	192.0	3.4481705851748456	106.0	0.24440681401453213
521	Feb25-FISH2-3R4-rep3-cp190-100x_Position009_8_cmle.ics	28	1	0	1.083	0.6440316829059521	1.0	0.4196271927615068	1.0	0.9479040472602467	1.0	0.2718685950221936	3.038410544117798	0.6614912813523164	0.7400554082282701	0.6578319678810056	0.5810715714306879	0.6920120132197993	0.9284931993659348	104.0	1.9964879355920229	52.0	0.1198976823467516
522	Feb25-FISH2-3R4-rep3-cp190-100x_Position009_8_cmle.ics	30	1	0	1.083	4.876354367012764	1.0	4.539729830490164	1.0	0.23070632344123612	1.0	0.2084314079195606	1.5304597055215958	0.45965439201336744	0.627685300732531	0.45965439201336744	0.2045975309686471	0.7826282974437752	0.8791142869805721	194.0	3.4928659970855738	116.0	0.2674640606196767
523	Feb25-FISH2-3R4-rep3-cp190-100x_Position009_8_cmle.ics	31	1	0	1.9493999999999998	0.35501591591524967	1.0	0.5320920392701304	1.0	1.1237506284984224	1.0	0.22291710107646415	2.412859471984965	0.7158606796706289	0.8162886581776424	0.7135052301952162	0.5748041371255678	0.6600383888869165	0.8793359153251878	302.0	5.719176249541575	233.0	0.5372338458998677
524	Feb25-FISH2-3R4-rep3-cp190-100x_Position009_8_cmle.ics	32	1	0	1.5162	0.25149286876831317	1.0	0.7392402265126496	1.0	0.0	1.0	0.2203309367503993	2.9388013973455185	0.13481467650079357	0.2960449537858277	0.09171645971431239	0.034182149192419006	0.9443911071243264	0.9275319647432276	156.0	3.0415424010688676	86.0	0.19829232080424306
525	Feb25-FISH2-3R4-rep3-cp190-100x_Position009_8_cmle.ics	33	1	0	1.9493999999999998	0.3173623173697506	1.0	0.5466535131790615	1.0	0.23070632344123612	1.0	0.2500095287576427	3.4595925961398866	0.3634952236570531	0.5285058478998095	0.3634952236570531	0.1967828940559036	0.8340237311943789	0.9757256662535831	230.0	4.508030651042471	164.0	0.3781388443243705
526	Feb25-FISH2-3R4-rep3-cp190-100x_Position009_8_cmle.ics	35	1	0	0.8664	2.701329952026133	1.0	0.3445130566968177	1.0	0.5097226605744432	1.0	0.3342165194944566	2.6109520801955814	0.6197074286631616	0.7583125978247782	0.6116607135690493	0.4090530561464061	0.7101831001226929	1.0290770064085049	102.0	1.951792523681294	56.0	0.12912058098880944
527	Feb25-FISH2-3R4-rep3-cp190-100x_Position009_8_cmle.ics	36	1	0	0.8664	4.811561145116799	2.0	3.9034222520623763	3.0	0.42540144110901373	1.0	0.16052962967177112	1.163919709113311	0.46279393054867035	0.5992681853006125	0.46279393054867035	0.2808837243162854	0.7275566695314987	0.7276430675980584	154.0	2.85641549611562	72.0	0.16601217555704068
528	Feb25-FISH2-3R4-rep3-cp190-100x_Position009_8_cmle.ics	36	2	0	0.8664	5.618895290229849	3.0	4.747188291499592	2.0	0.0	1.0	0.2760730602062183	1.6655536286692494	0.13468718474941152	0.19504369741490185	0.13468718474941152	0.020564305053369432	0.9528805513898452	0.9899260140905183	110.0	2.0135479271221097	57.0	0.13142630564932387
529	Feb25-FISH2-3R4-rep3-cp190-100x_Position009_8_cmle.ics	37	1	0	1.5162	0.5165993483891006	1.0	1.2106986095467636	1.0	0.751125369937127	1.0	0.18839041333140374	3.5400863497296813	0.5796937554587357	0.676481873210923	0.5757155045765031	0.44971400011106794	0.7048493582563536	0.8502589594992314	146.0	2.771254843834385	72.0	0.16601217555704068
530	Feb25-FISH2-3R4-rep3-cp190-100x_Position009_8_cmle.ics	38	1	0	2.166	0.3587975562734832	1.0	0.7590661091185509	1.0	0.2918229810711206	1.0	0.21702992375368915	4.3066205254817795	0.40834941581472983	0.5364822397245984	0.4060870018777384	0.21553893699144586	0.8193349930624192	0.9946054258193807	158.0	3.1798588083412755	87.0	0.20059804546475749
531	Feb25-FISH2-3R4-rep3-cp190-100x_Position009_8_cmle.ics	39	1	0	1.083	0.3144133303270674	1.0	0.36778572191798653	1.0	0.3720027687491155	1.0	0.3068914311146678	2.620279321676233	0.4701375699399415	0.5802641034854473	0.4701375699399415	0.3351919819311124	0.7979171291367189	1.011200410788335	132.0	2.5286027069805446	79.0	0.18215224818064185
532	Feb25-FISH2-3R4-rep3-cp190-100x_Position009_8_cmle.ics	41	1	0	1.7328	5.810360553626307	1.0	0.4242297607963581	1.0	0.0	1.0	0.1951901233643035	3.734633601732972	0.08481351425064776	0.3001883608345834	0.11632346924860221	0.02946014591572344	0.9447426911507997	0.9192241143164039	176.0	3.4650912713357336	97.0	0.22365529206990203
533	Feb25-FISH2-3R4-rep3-cp190-100x_Position009_8_cmle.ics	43	1	0	0.8664	0.6809626276905963	1.0	0.5314263693532857	1.0	1.1535316172061805	1.0	0.2826828280317748	1.3361968888687068	0.797641958262089	0.8852135902187055	0.7967834479206164	0.6710116828948969	0.5368335855962285	0.9385852546212903	164.0	2.8692453161054847	105.0	0.24210108935401767
534	Feb25-FISH2-3R4-rep3-cp190-100x_Position009_8_cmle.ics	44	1	0	1.2995999999999999	0.37809151070745367	1.0	0.40321731978368863	1.0	1.8282657361659704	1.0	0.28380753372595546	2.469827707490862	0.940510191410477	0.9683214773553778	0.9386031824874492	0.8879166592751592	0.37603248329600286	0.9995693347754439	172.0	3.282079452152597	113.0	0.2605468866381333
535	Feb25-FISH2-3R4-rep3-cp190-100x_Position009_8_cmle.ics	45	1	0	1.2995999999999999	0.4649431485971697	1.0	0.5965599759039696	1.0	0.2918229810711206	1.0	0.28785502777740146	2.665758752884636	0.4050771188903699	0.5639901384031027	0.400657439793147	0.2427265711909081	0.8247831060386491	0.9688566751626616	146.0	2.7946600926748055	89.0	0.2052094947857864
536	Feb25-FISH2-3R4-rep3-cp190-100x_Position009_8_cmle.ics	46	1	0	1.7328	5.151222515092875	1.0	0.6903635868731666	2.0	0.0	1.0	0.04531572282755463	2.1818449431555083	0.07975979391790171	0.25056873306346394	0.07975979391790171	0.020093004583319394	0.9666733574402732	0.479287830079838	426.0	8.139213055400468	176.0	0.4058075402505439
537	Feb25-FISH2-3R4-rep3-cp190-100x_Position009_8_cmle.ics	46	2	0	1.2995999999999999	8.312254922177633	1.0	7.825320325921222	2.0	0.0	1.0	0.222182509182427	2.3891053784782192	0.05556522030042488	0.1738583520123114	0.05556522030042488	0.020093004583319394	0.9645909611919357	0.9432486885876811	142.0	2.7286745176937677	75.0	0.17292934953858405
538	Feb25-FISH2-3R4-rep3-cp190-100x_Position009_8_cmle.ics	47	1	0	1.2995999999999999	4.715535521788423	1.0	6.8306377815625625	1.0	0.10317500441073144	1.0	0.20072148954082583	3.672849364110105	0.305488671756227	0.43765973357877175	0.2676045921092639	0.07321242203357795	0.8931956115514575	0.8128952984118936	118.0	2.2391400724458643	54.0	0.12450913166778053
539	Feb25-FISH2-3R4-rep3-cp190-100x_Position009_8_cmle.ics	48	1	0	1.5162	0.26065629169929055	1.0	NA	0.0	1.4020616472171954	1.0	0.2674963867219857	2.1107447243982005	0.866712203092459	0.9445192223985642	0.8587031493795662	0.7424513329449344	0.5212706865278389	0.9678260571678462	210.0	4.061076531935182	148.0	0.3412472497561391
540	Feb25-FISH2-3R4-rep3-cp190-100x_Position009_8_cmle.ics	49	1	0	1.083	0.47164728994112837	1.0	0.4738453065779268	1.0	1.2944547249242173	1.0	0.16041855928438264	1.1838669704717477	0.8652697262876096	0.9656161727508046	0.8625631132938988	0.7609814670826649	0.5228135108324982	0.6102420472293647	184.0	3.36300993289361	94.0	0.2167381180883587
541	Feb25-FISH2-3R4-rep3-cp190-100x_Position009_8_cmle.ics	50	1	0	1.083	2.3916031249147616	2.0	1.122266451052776	3.0	0.10317500441073144	1.0	0.1844886263593354	1.7142632481105422	0.29910453970945605	0.4818622800354276	0.29910453970945605	0.07156432909820436	0.8405834743480387	0.864949841608424	218.0	3.7717532027696996	130.0	0.29974420586687905
542	Feb25-FISH2-3R4-rep3-cp190-100x_Position009_8_cmle.ics	51	1	0	1.5162	1.6867386730218683	1.0	1.855702800480642	1.0	0.20635000882146287	1.0	0.28500825264993246	3.7416449664783595	0.29228007997091965	0.4130770628862232	0.29256028110989946	0.1936454925481643	0.8869979001023264	0.9800685072644496	126.0	2.488137466610038	71.0	0.16370645089652625
543	Feb25-FISH2-3R4-rep3-cp190-100x_Position009_8_cmle.ics	51	2	0	1.083	0.35087774674556343	1.0	0.3368212289836462	1.0	1.2551781017859014	1.0	0.32320912073969066	2.883009086207644	0.7920604628619896	0.8405806979280261	0.7872288864655277	0.722214649218466	0.5512688540293587	0.9967736504970786	108.0	2.08587875941348	60.0	0.13834347963086724
544	Feb25-FISH2-3R4-rep3-cp190-100x_Position009_8_cmle.ics	52	1	0	1.7328	0.3081257260095489	1.0	0.46952809346158464	1.0	2.166	1.0	0.2921848659977502	2.7916382610782438	0.9649071363158583	0.986795627715197	0.9544095024563651	0.906125800179547	0.2971416156412049	0.9936753998277102	268.0	5.146596237782543	223.0	0.5141765992947233
545	Feb25-FISH2-3R4-rep3-cp190-100x_Position009_8_cmle.ics	53	1	0	2.166	0.632332607139903	1.0	0.23674437134243118	1.0	0.815064591942846	1.0	0.22860935565213505	3.822727490588109	0.6221826972318434	0.7335752556428654	0.6208996646494237	0.5019355620288435	0.6957973554298998	0.9681714656585646	254.0	5.044375593971218	182.0	0.41964188821363063
546	Feb25-FISH2-3R4-rep3-cp190-100x_Position009_8_cmle.ics	54	1	0	1.2995999999999999	2.8580394094201806	1.0	NA	0.0	0.0	1.0	0.19084370010143567	2.0777250764381323	0.13928230202888778	0.2981579834766481	0.09842353734614737	0.03535098072275614	0.941401900675952	0.7017575591325477	114.0	2.126343999783986	50.0	0.11528623302572269
547	Feb25-FISH2-3R4-rep3-cp190-100x_Position009_8_cmle.ics	55	1	0	1.7328	0.4166940450212795	2.0	2.5958627844221906	2.0	0.1459114905355603	1.0	0.2737484673717296	3.8267501452789174	0.30743435808985187	0.4480712715321011	0.30285959626616527	0.14427155430864097	0.8604299127352669	0.9969535068732553	196.0	3.8886401416026	135.0	0.31127282916945126
548	Feb25-FISH2-3R4-rep3-cp190-100x_Position009_8_cmle.ics	56	1	0	1.2995999999999999	0.4490895678717401	1.0	NA	0.0	1.3353733069482787	1.0	0.3097361052870267	2.6510536950902215	0.9175369493730351	0.9703862971127092	0.9122490032402221	0.8255519820763921	0.5463963891885874	1.0049581385889743	136.0	2.6179935308020017	83.0	0.1913751468226997
549	Feb25-FISH2-3R4-rep3-cp190-100x_Position009_8_cmle.ics	57	1	0	1.7328	0.38926822084049145	1.0	0.43184641135049495	1.0	1.7630552482168842	1.0	0.1860431523392236	2.350702961297962	0.9272594876403102	0.9642417247015624	0.9266242669785961	0.8755161167876426	0.37663092059973763	0.902102981188604	198.0	3.7460935627899694	113.0	0.2605468866381333
550	Feb25-FISH2-3R4-rep3-cp190-100x_Position009_8_cmle.ics	58	1	0	1.5162	0.22660822125450567	1.0	0.9027021108776557	1.0	0.0	1.0	0.13992939424120163	2.0108097755109555	0.0792356228000361	0.21883128071744465	0.0792356228000361	0.02762621331342255	0.9690965651101195	0.8155537016589758	198.0	3.81630930931123	98.0	0.2259610167304165
551	Feb25-FISH2-3R4-rep3-cp190-100x_Position009_8_cmle.ics	59	1	0	1.083	NA	0.0	0.44333760284067114	1.0	0.6190500264643886	1.0	0.2631477098364001	2.7467273181036416	0.679647487657454	0.7754887033021117	0.6764176625294145	0.5307064088958612	0.6730395929910096	0.9737164441272739	122.0	2.3285308962673215	65.0	0.14987210293343953
552	Feb25-FISH2-3R4-rep3-cp190-100x_Position009_8_cmle.ics	60	1	0	1.2995999999999999	0.2788087964899953	1.0	0.24330208319989813	1.0	0.5097226605744432	1.0	0.2576389951369381	2.373183836808313	0.5063117169935731	0.6375628589813865	0.504786418487889	0.3711639139795197	0.7734830935958278	0.9777410141143599	190.0	3.5673119151470556	125.0	0.28821558256430674
553	Feb25-FISH2-3R4-rep3-cp190-100x_Position009_8_cmle.ics	61	1	0	1.7328	0.47816923235689396	1.0	0.3723321272680971	1.0	1.4930362603455627	1.0	0.27667820782609226	2.943957923653842	0.8291330392849395	0.8955887178859663	0.8276535271902064	0.7513056972339799	0.5236827666004383	0.9904223896052723	202.0	3.9525106308135265	142.0	0.3274129017930525
554	Feb25-FISH2-3R4-rep3-cp190-100x_Position009_8_cmle.ics	62	1	0	1.7328	0.32984317767259386	1.0	0.30614593401848705	1.0	0.5556144027286182	1.0	0.2638937829015426	3.2706683944649098	0.5357733368715426	0.6459375233896044	0.5300509638218104	0.3776187851694598	0.7538865167524934	0.9861166158363236	210.0	4.131292278456441	147.0	0.33894152509562475
555	Feb25-FISH2-3R4-rep3-cp190-100x_Position009_8_cmle.ics	64	1	0	1.2995999999999999	0.5649573900999506	1.0	0.39610781681511364	1.0	0.20635000882146287	1.0	0.2824135301216581	3.5948748048897787	0.3512662667929426	0.473446981654916	0.3494072047423621	0.20078308604300396	0.8406851655067636	0.9724470890503389	124.0	2.42003680585889	69.0	0.1590950015754973
556	Feb25-FISH2-3R4-rep3-cp190-100x_Position009_8_cmle.ics	65	1	0	1.9493999999999998	0.38188369845952125	1.0	0.6812361816731969	1.0	0.72222503087512	1.0	0.2330102901684503	3.0455144439806765	0.6004700963293216	0.7203908614197602	0.5976460532698838	0.46093118344152095	0.6799868849767299	0.9380554132096633	244.0	4.680467041375056	173.0	0.3988903662690006
557	Feb25-FISH2-3R4-rep3-cp190-100x_Position009_8_cmle.ics	66	1	0	1.083	1.8437001915113247	1.0	0.3244448891044502	1.0	0.1459114905355603	1.0	0.2261257626736845	2.6373253986684433	0.30868976922498687	0.3981432759527926	0.30927234458392844	0.155077801999549	0.8705393109178036	0.9738036115576354	112.0	2.128459085554098	53.0	0.12220340700726606
558	Feb25-FISH2-3R4-rep3-cp190-100x_Position009_8_cmle.ics	67	1	0	1.5162	2.31715383517196	1.0	2.3319715902883424	1.0	1.0542408233015097	1.0	0.24504487895126154	2.7558303952468797	0.7333730161476755	0.8318025456986828	0.73278469535365	0.6306591269319417	0.5671944554026772	0.9570786479053762	172.0	3.328889949833437	105.0	0.24210108935401767
559	Feb25-FISH2-3R4-rep3-cp190-100x_Position009_8_cmle.ics	68	1	0	1.9493999999999998	0.5739846005178346	1.0	0.6915401013046983	2.0	0.2918229810711206	1.0	0.2641277442702582	2.9591619802108697	0.36825624584295524	0.5384690118004021	0.3670978783190966	0.18047366021717523	0.8419064932944397	0.9721266128168417	278.0	5.3700732973361855	224.0	0.5164823239552377
560	Feb25-FISH2-3R4-rep3-cp190-100x_Position010_9_cmle.ics	1	1	0	1.9493999999999998	3.9105624499876677	1.0	3.99810420302004	1.0	1.3477239015757756	1.0	0.1699434042512886	3.9333337770358248	0.7651147333160195	0.8321807913583562	0.7488412221200023	0.6684662754920129	0.6418439580766565	0.8390974150198425	198.0	3.81630930931123	108.0	0.24901826333556107
561	Feb25-FISH2-3R4-rep3-cp190-100x_Position010_9_cmle.ics	2	1	0	1.2995999999999999	0.27752367779594683	1.0	0.27455885787502604	2.0	1.6456566907434287	1.0	0.1884598139219614	2.757771839954514	0.862087900913177	0.9150480994122313	0.8616201265024711	0.8226762119763807	0.5104279206704514	0.8811061862310562	116.0	2.171039411694715	51.0	0.11759195768623716
562	Feb25-FISH2-3R4-rep3-cp190-100x_Position010_9_cmle.ics	3	1	0	1.5162	0.08081256788224653	1.0	0.42368489644080515	1.0	2.5991999999999997	1.0	0.3046539511707223	2.710593703498342	0.9753065395095368	0.9868591169437803	0.963736584552077	0.9276730106211422	0.2361899610258609	0.9904530840881832	224.0	4.303728668789026	174.0	0.40119609092951497
563	Feb25-FISH2-3R4-rep3-cp190-100x_Position010_9_cmle.ics	3	2	0	1.083	0.7366176278294629	2.0	5.8564127974235936	1.0	0.41270001764292574	1.0	0.22776085162664939	2.071897913667473	0.3754205360618362	0.49023556970472115	0.3823298392926653	0.26609158649835957	0.847429573024978	0.9073693944025821	174.0	3.1161276244995473	103.0	0.23748964003298878
564	Feb25-FISH2-3R4-rep3-cp190-100x_Position010_9_cmle.ics	5	1	0	1.5162	0.3610170320293868	1.0	0.24714080396699434	1.0	0.32626801153583	1.0	0.27538055063158023	3.120906718692813	0.39806370516969325	0.5160466422401112	0.38979968441603596	0.26627619837215727	0.8283375546588763	0.9876477996004495	158.0	3.0862378129795967	98.0	0.2259610167304165
565	Feb25-FISH2-3R4-rep3-cp190-100x_Position010_9_cmle.ics	6	1	0	1.2995999999999999	4.4928842710952495	1.0	0.2479256457278249	1.0	1.4903888148537288	1.0	0.31604798647714794	2.6709735432474315	0.7837351862798186	0.8516478519847388	0.7835987781135164	0.7069001864244939	0.6087241435368133	0.997627238339459	156.0	2.9713266545476085	103.0	0.23748964003298878
566	Feb25-FISH2-3R4-rep3-cp190-100x_Position010_9_cmle.ics	6	2	0	1.5162	0.47291242522070975	1.0	0.33032620940015217	2.0	1.449626260897894	1.0	0.2992793722067354	2.7541476870969874	0.7716733975140645	0.8377032171659343	0.770048900260829	0.6946172510860984	0.5748484525978715	0.9876504877844974	194.0	3.7269184854897723	139.0	0.32049572781150915
567	Feb25-FISH2-3R4-rep3-cp190-100x_Position010_9_cmle.ics	7	1	0	1.7328	6.001666761643406	1.0	5.9904869112673005	1.0	0.0	1.0	0.17418403388195927	2.4086145227619555	0.05568109569733506	0.2087983638076708	0.07773445578986879	0.027832887772219966	0.9858656292789072	0.8851791858300957	200.0	3.978030965424057	111.0	0.2559354373171044
568	Feb25-FISH2-3R4-rep3-cp190-100x_Position010_9_cmle.ics	9	1	0	1.2995999999999999	0.5751979493508519	1.0	0.6119235766252669	1.0	0.20635000882146287	1.0	0.24264857034559567	2.019727966765641	0.3323814597762387	0.46804475226425146	0.3281051323033209	0.16771088616586752	0.8483673217378166	0.94821230422493	178.0	3.322544692523104	110.0	0.2536297126565899
569	Feb25-FISH2-3R4-rep3-cp190-100x_Position010_9_cmle.ics	11	1	0	1.5162	0.3212971919426678	1.0	0.35197172600613774	1.0	0.20635000882146287	1.0	0.2747748676609148	2.833364692210091	0.35402998131138413	0.5219359285326123	0.35402998131138413	0.18746934934457302	0.8501605112396542	0.9949169021170886	210.0	4.061076531935182	150.0	0.3458586990771681
570	Feb25-FISH2-3R4-rep3-cp190-100x_Position010_9_cmle.ics	12	1	0	1.7328	0.627173121146796	1.0	0.45071674466404454	1.0	0.5556144027286182	1.0	0.20648634706017469	4.8388761683206525	0.5123021723752951	0.6168855518719586	0.512063543468812	0.4249682538329768	0.7644854548935363	0.8725176936451223	124.0	2.4668473035397294	59.0	0.13603775497035278
571	Feb25-FISH2-3R4-rep3-cp190-100x_Position010_9_cmle.ics	14	1	0	0.8664	6.0795262784143205	1.0	6.748379324752406	1.0	0.0	1.0	0.13992939424120163	1.1015866187599492	0.07598782133436405	0.20019190213669127	0.07598782133436405	0.02641536302052607	0.9691422009693641	0.7746574113952467	198.0	3.72268831394955	98.0	0.2259610167304165
572	Feb25-FISH2-3R4-rep3-cp190-100x_Position010_9_cmle.ics	15	1	0	1.2995999999999999	0.3444838645863554	1.0	0.3103167175756653	1.0	1.1736910802652911	1.0	0.32508082821879547	2.4206986077274983	0.7937988127566444	0.867368374823414	0.7909221996940397	0.6798395537955921	0.5581269178526206	0.9959769323336893	186.0	3.548136837846858	136.0	0.31357855382996574
573	Feb25-FISH2-3R4-rep3-cp190-100x_Position010_9_cmle.ics	16	1	0	1.2995999999999999	1.6814166565779296	1.0	5.452610185190785	1.0	0.8779414014559871	1.0	0.22089323345553233	2.8333207419686226	0.7413039600428113	0.808211440123677	0.7398471875371626	0.6543881555476275	0.6527025807804799	0.9366812201358119	128.0	2.4860223808399273	64.0	0.14756637827292504
574	Feb25-FISH2-3R4-rep3-cp190-100x_Position010_9_cmle.ics	17	1	0	1.9493999999999998	4.264914179711526	1.0	0.3758494209215038	1.0	0.9822185052554624	1.0	0.25562715244778156	3.204032163719638	0.7576763962307516	0.8582854516203172	0.7538381981153758	0.5929125488393473	0.6365244179669931	0.9874365264260795	232.0	4.552726062953202	168.0	0.3873617429664282
575	Feb25-FISH2-3R4-rep3-cp190-100x_Position010_9_cmle.ics	20	1	0	1.9493999999999998	4.797850953535256	1.0	5.172809167085333	1.0	1.9493999999999998	1.0	0.2584904290348817	2.5024485378669254	0.8891296263973105	0.9293793778600754	0.8866328706619818	0.8142933574155163	0.4993768844893819	0.957609641643673	294.0	5.657420846100757	241.0	0.5556796431839834
576	Feb25-FISH2-3R4-rep3-cp190-100x_Position010_9_cmle.ics	21	1	0	1.5162	0.2678198009417443	1.0	0.4215194793097015	1.0	0.5556144027286182	1.0	0.2658212984027631	2.4249283992249966	0.5528025220026411	0.6809445296816201	0.5489782988695261	0.38689154014670973	0.7506805249756916	0.9673137534114605	194.0	3.7269184854897723	131.0	0.3020499305273935
577	Feb25-FISH2-3R4-rep3-cp190-100x_Position010_9_cmle.ics	23	1	0	1.2995999999999999	0.3197515391178773	1.0	2.598211135571988	1.0	1.7295282337615656	1.0	0.25680881862154736	1.7463705870272737	0.9178936124419077	0.9709439045971605	0.91654642996644	0.8597495356604782	0.4454811366277165	0.92836685767798	182.0	3.411935516344561	117.0	0.26976978528019113
578	Feb25-FISH2-3R4-rep3-cp190-100x_Position010_9_cmle.ics	24	1	0	1.2995999999999999	0.256788755422219	1.0	0.3548647167649468	1.0	0.5097226605744432	1.0	0.2629681350661099	2.4562620836293756	0.5668908455709081	0.687304092823532	0.5648859530346443	0.368114727731105	0.7314246306405977	0.9761191216628181	168.0	3.1926886283311404	105.0	0.24210108935401767
579	Feb25-FISH2-3R4-rep3-cp190-100x_Position010_9_cmle.ics	25	1	0	1.083	0.5607354201408108	1.0	0.5223700780505035	1.0	2.362701411156373	1.0	0.19954612798346097	2.5704096040914863	0.965392757364408	0.9853242728497389	0.9646495145695496	0.9417350737602113	0.36431811982096873	0.8014650239519014	124.0	2.3264158104972097	58.0	0.13373203030983835
580	Feb25-FISH2-3R4-rep3-cp190-100x_Position010_9_cmle.ics	27	1	0	1.083	3.8077470439183974	1.0	3.548433732603594	1.0	1.3477239015757756	1.0	0.33491629036694	2.719057325878307	0.8605989455037159	0.9071498202324924	0.8584081927862391	0.7909089003259924	0.48745587263305	0.9888903022739874	146.0	2.8180653415152253	96.0	0.22134956740938755
581	Feb25-FISH2-3R4-rep3-cp190-100x_Position010_9_cmle.ics	28	1	0	1.083	NA	0.0	NA	0.0	0.0	1.0	0.23157980616031013	2.0921859209943503	0.0965243217209825	0.2919074757853053	0.0965243217209825	0.03400759886552149	0.9572863978548111	0.869075687469572	126.0	2.3945164712483584	64.0	0.14756637827292504
582	Feb25-FISH2-3R4-rep3-cp190-100x_Position010_9_cmle.ics	32	1	0	1.5162	0.33985144758637803	1.0	0.47651936701587566	1.0	0.5097226605744432	1.0	0.2970299522544141	2.8718764822258818	0.5133710791355853	0.6474775100062227	0.5036683081225176	0.3628820994245942	0.7794477714849021	0.997763657064873	186.0	3.6183525843681177	130.0	0.29974420586687905
583	Feb25-FISH2-3R4-rep3-cp190-100x_Position010_9_cmle.ics	33	1	0	1.083	3.082531438104453	1.0	3.6180028725448663	1.0	2.5991999999999997	1.0	0.14582404864837875	1.7942838479433818	0.9973480099742378	0.9997003595685178	0.9949646630939425	0.9776268477826608	0.13029081953959853	0.7081642000578519	128.0	2.415806634318667	52.0	0.1198976823467516
584	Feb25-FISH2-3R4-rep3-cp190-100x_Position010_9_cmle.ics	34	1	0	1.083	0.504453978574275	1.0	0.4449414158563127	1.0	0.23070632344123612	1.0	0.2858448059506674	2.3684842814341738	0.3584103195251523	0.45317733568056834	0.3584103195251523	0.21294925921886929	0.8333985385503929	0.983151174472541	110.0	2.107168922483789	58.0	0.13373203030983835
585	Feb25-FISH2-3R4-rep3-cp190-100x_Position010_9_cmle.ics	35	1	0	1.5162	5.539550481219168	1.0	5.8047180426419684	1.0	0.0	1.0	0.16128858780743843	2.552513433543663	0.0795778882555707	0.21470192169251226	0.0795778882555707	0.0288762037044879	0.9620945780544314	0.7748879418359949	158.0	3.1330483106604357	75.0	0.17292934953858405
586	Feb25-FISH2-3R4-rep3-cp190-100x_Position010_9_cmle.ics	36	1	0	1.2995999999999999	0.1042503761969378	1.0	0.27072357402067543	1.0	1.43155471683371	1.0	0.27385015451777717	2.9991453560880266	0.9082486713185581	0.96504754329513	0.9057991973679453	0.8081998626125312	0.4893083696555898	0.9935722731655491	172.0	3.3522951986738567	111.0	0.2559354373171044
587	Feb25-FISH2-3R4-rep3-cp190-100x_Position010_9_cmle.ics	37	1	0	0.8664	0.9166506851659432	1.0	NA	0.0	0.23070632344123612	1.0	0.1327682845713192	1.4033617306727757	0.3651109398833205	0.4658374349378076	0.34696428852232164	0.2117135533785165	0.8499563742289891	0.6550988589751642	176.0	3.254444031771955	80.0	0.18445797284115634
588	Feb25-FISH2-3R4-rep3-cp190-100x_Position011_10_cmle.ics	1	1	0	1.5162	0.18921458159347238	1.0	0.4797747286989256	1.0	1.3439124374638693	1.0	0.23007701113395757	3.223730824186328	0.855634189433337	0.9113172893604703	0.8523102722018706	0.7814798917980097	0.5003405987062707	0.9651801341445263	162.0	3.105412890279794	93.0	0.21443239342784423
589	Feb25-FISH2-3R4-rep3-cp190-100x_Position011_10_cmle.ics	2	1	0	1.083	0.4389557268868785	1.0	NA	0.0	1.4751040190545512	1.0	0.30929561366189423	2.40375942693784	0.8370928401617833	0.8904628114483312	0.8367593936212911	0.7621630800580445	0.5443148745296327	1.0062183648876135	152.0	2.881935830726152	98.0	0.2259610167304165
590	Feb25-FISH2-3R4-rep3-cp190-100x_Position011_10_cmle.ics	3	1	0	1.9493999999999998	4.373246484703829	1.0	0.10855133584948601	1.0	0.0	1.0	0.18520028556586549	3.0819701726560544	0.07003856405918721	0.20253087072414733	0.07003856405918721	0.024821787302240945	0.9756766004298162	0.9353870670590034	184.0	3.6438729189786483	101.0	0.23287819071195984
591	Feb25-FISH2-3R4-rep3-cp190-100x_Position011_10_cmle.ics	5	1	0	1.5162	4.44465270671617	1.0	4.5291619507351495	1.0	0.65253602307166	1.0	0.2658212984027631	2.982226833577545	0.5862053211093006	0.6899966495591124	0.5810882841173872	0.455873170583129	0.7439842456094924	0.9786807929859997	194.0	3.7269184854897723	131.0	0.3020499305273935
592	Feb25-FISH2-3R4-rep3-cp190-100x_Position011_10_cmle.ics	6	1	0	1.5162	0.36750146049440235	1.0	0.7096765966430753	1.0	0.9512265400461282	1.0	0.1933454951397527	2.7691465707896596	0.7115088884788091	0.7826436304361198	0.6965768591991143	0.5951320969428554	0.6551866231404356	0.8736110572167229	192.0	3.612007327057784	110.0	0.2536297126565899
593	Feb25-FISH2-3R4-rep3-cp190-100x_Position011_10_cmle.ics	7	1	0	1.2995999999999999	0.3862869757968471	1.0	0.388670633991382	1.0	0.20635000882146287	1.0	0.2770363892054491	2.8702535951507384	0.37608073289436017	0.5202476381334097	0.37570855997709707	0.2351846550243344	0.8264203302119262	0.9979614717943732	126.0	2.4413269689291988	70.0	0.1614007262360118
594	Feb25-FISH2-3R4-rep3-cp190-100x_Position011_10_cmle.ics	10	1	0	1.083	2.57442018709705	1.0	NA	0.0	0.20635000882146287	1.0	0.21354520236042196	3.1370424458030968	0.38636945529027716	0.5369007232925814	0.38636945529027716	0.21150707290533188	0.8311858922302928	0.8604495540938054	124.0	2.32641581049721	60.0	0.13834347963086724
595	Feb25-FISH2-3R4-rep3-cp190-100x_Position011_10_cmle.ics	11	1	0	1.5162	2.667436957902488	1.0	0.44108272047982994	2.0	2.0671267327999794	1.0	0.21037804168030128	4.067762307716279	0.859900678947114	0.9053186492889359	0.8598868651706347	0.8195558180173087	0.49958818553652035	0.8274444649788412	126.0	2.441326968929198	61.0	0.1406492042913817
596	Feb25-FISH2-3R4-rep3-cp190-100x_Position011_10_cmle.ics	11	2	0	1.083	2.8732121207075867	1.0	2.3282832040358707	2.0	0.0	1.0	0.1279001141370375	2.3399022019084303	0.16816891485878868	0.341814992091613	0.16816891485878868	0.019988534565522194	0.9360939627377659	0.748924749785727	132.0	2.4583869604592845	51.0	0.11759195768623716
597	Feb25-FISH2-3R4-rep3-cp190-100x_Position011_10_cmle.ics	12	1	0	1.7328	0.2669795776579742	1.0	0.16674832960345878	1.0	1.3107987492438529	1.0	0.24202889036438277	3.9370427559232772	0.820023969881323	0.8868888657295833	0.8159139168609877	0.7287886090955278	0.6270766169104106	0.9659901161597513	194.0	3.7971342320110315	125.0	0.28821558256430674
598	Feb25-FISH2-3R4-rep3-cp190-100x_Position011_10_cmle.ics	14	1	0	2.166	4.329128708122832	1.0	1.6194809605792246	1.0	0.5595020986366908	1.0	0.2819951883234477	3.280357673397034	0.47743155444936486	0.6235640171962376	0.47404079257846593	0.34082813459611466	0.7897917713181869	0.9950697061247493	272.0	5.37641855464652	224.0	0.5164823239552377
599	Feb25-FISH2-3R4-rep3-cp190-100x_Position011_10_cmle.ics	14	2	0	1.2995999999999999	1.1992979495040892	1.0	3.5761318090308665	1.0	0.0	1.0	0.24296698579674678	2.83392057965938	0.053883699130491	0.17098458156899504	0.053883699130491	0.019403949962827682	0.9654925280453172	0.9783186008386929	124.0	2.42003680585889	64.0	0.14756637827292504
600	Feb25-FISH2-3R4-rep3-cp190-100x_Position011_10_cmle.ics	15	1	0	1.5162	0.30609885915710955	1.0	0.33894991910207	1.0	1.403331779731213	1.0	0.30212160755784634	2.799666026763718	0.8337469504500715	0.8910364263481114	0.8326042455343372	0.743648523597207	0.5420361947143821	0.9955051499077017	198.0	3.7929040604708097	144.0	0.33202435111408135
601	Feb25-FISH2-3R4-rep3-cp190-100x_Position011_10_cmle.ics	16	1	0	1.2995999999999999	2.674672870239514	1.0	0.5544007042980588	1.0	0.32626801153583	1.0	0.11130004589915728	2.693384728164383	0.6253982836435753	0.8190425151839943	0.6097585872505487	0.2567535052606251	0.6690490441082445	0.59162581279446	228.0	4.135661755365862	108.0	0.24901826333556107
602	Feb25-FISH2-3R4-rep3-cp190-100x_Position011_10_cmle.ics	17	1	0	1.7328	3.8064410413003493	1.0	0.322521948187257	1.0	0.9077480443748005	1.0	0.2873025184810246	3.649003972277721	0.6656502919867695	0.761777241603309	0.6637147610746174	0.555934854802039	0.6707572163326531	0.9799488998343003	190.0	3.731148657029994	132.0	0.30435565518790797
603	Feb25-FISH2-3R4-rep3-cp190-100x_Position011_10_cmle.ics	19	1	0	1.9493999999999998	0.5549458215704904	1.0	0.49873669578169194	1.0	0.4883922886704704	1.0	0.22636426959687447	4.007951539390745	0.5167574706950636	0.6389714380056133	0.4990300478784877	0.3437964338781575	0.7680707339946544	0.8994148755646647	218.0	4.239858179578099	144.0	0.33202435111408135
604	Feb25-FISH2-3R4-rep3-cp190-100x_Position011_10_cmle.ics	21	1	0	1.5162	0.30325351705291725	1.0	2.8276240707372646	1.0	0.23070632344123612	1.0	0.24633064267913254	2.3724263199025013	0.4133572598892096	0.5449728225533796	0.41156276819848636	0.19845387636212322	0.8215191956596819	0.9660518803819627	208.0	3.969570622343613	140.0	0.3228014524720236
605	Feb25-FISH2-3R4-rep3-cp190-100x_Position011_10_cmle.ics	24	1	0	1.2995999999999999	2.7279003395769137	1.0	1.1002840046114097	1.0	0.8058225447605828	1.0	0.30758805139602646	2.7748178867966895	0.708833163528007	0.7998707288482817	0.7041005247532345	0.5820597933852609	0.6497341763492634	0.9973809843898448	146.0	2.8180653415152253	92.0	0.21212666876732977
606	Feb25-FISH2-3R4-rep3-cp190-100x_Position011_10_cmle.ics	25	1	0	1.2995999999999999	1.128412711322216	1.0	0.49193930052032414	1.0	1.3157503800483568	1.0	0.2522425781034317	3.003781443547991	0.8788598271614394	0.9316496253462515	0.876740831514316	0.8043375585595935	0.4667042734595733	0.9513290953754341	130.0	2.4839072950698156	70.0	0.1614007262360118
607	Feb25-FISH2-3R4-rep3-cp190-100x_Position011_10_cmle.ics	26	1	0	0.8664	0.43666111492974835	1.0	0.5310584733480374	1.0	2.3825999999999996	1.0	0.22072269388420282	1.5294791351787473	0.9524382901866345	0.9733749293050918	0.9480342254574645	0.9082662871946436	0.45480958112243636	0.9703357217074031	124.0	2.3264158104972097	61.0	0.1406492042913817
608	Feb25-FISH2-3R4-rep3-cp190-100x_Position011_10_cmle.ics	26	2	0	1.2995999999999999	4.989931687934278	1.0	4.750722840721631	1.0	1.074245800390238	1.0	0.13600692676633122	1.5980911113310046	0.6851367376352325	0.7687391677156878	0.6838998047908343	0.5584295696276431	0.627323470815094	0.6898747640015845	136.0	2.477562037759482	55.0	0.12681485632829495
609	Feb25-FISH2-3R4-rep3-cp190-100x_Position011_10_cmle.ics	27	1	0	1.7328	0.43254499090841514	1.0	0.09342910656926567	1.0	0.0	1.0	0.2309550855587223	2.632282119695361	0.1359961346432598	0.24981881140280238	0.08078595587051055	0.02877274923498148	0.9530616632495409	0.9453424533140266	196.0	3.8418296439217596	124.0	0.28590985790379225
610	Feb25-FISH2-3R4-rep3-cp190-100x_Position011_10_cmle.ics	28	1	0	1.5162	0.2840352432646724	1.0	0.4594863037396482	1.0	0.0	1.0	0.23929632975476842	3.055090515708533	0.19791956388718918	0.3525998498080881	0.18234410635812426	0.027535183846025477	0.9298913862033578	0.967541088271609	214.0	4.12706210691622	144.0	0.33202435111408135
611	Feb25-FISH2-3R4-rep3-cp190-100x_Position011_10_cmle.ics	30	1	0	1.2995999999999999	0.9915086003847136	1.0	3.91205428829842	1.0	0.5097226605744432	1.0	0.12400289178956801	2.4845561681092394	0.5114560709897928	0.6494092917906407	0.5090105564710061	0.33933260744251587	0.7658735490691486	0.7188849394905453	174.0	3.1863433710208064	76.0	0.1752350741990985
612	Feb25-FISH2-3R4-rep3-cp190-100x_Position011_10_cmle.ics	33	1	0	1.2995999999999999	0.41609569331299784	1.0	0.37930423684560416	1.0	2.5991999999999997	1.0	0.269318629583146	2.150709498603889	0.997020543466518	0.9999004952493589	0.9938250194745012	0.9682068106737325	0.21283668675627798	0.9560091736477029	228.0	4.2526879995679625	168.0	0.3873617429664282
613	Feb25-FISH2-3R4-rep3-cp190-100x_Position011_10_cmle.ics	34	1	0	1.7328	0.4692975726118587	2.0	2.0176369287166267	1.0	0.5097226605744432	1.0	0.2665273002407674	2.924377642034344	0.4592244368787748	0.5773964492883469	0.4574817563128252	0.29127184060094374	0.8040766949001696	0.9780998123317922	236.0	4.548495891412979	176.0	0.4058075402505439
614	Feb25-FISH2-3R4-rep3-cp190-100x_Position011_10_cmle.ics	35	1	0	1.083	3.1880125833959863	2.0	7.4403534171650225	1.0	0.0	1.0	0.15420790385765074	1.726114219963307	0.056829784854290466	0.15239157024256658	0.056829784854290466	0.020479071730871226	0.9670833977801794	0.7690266196763188	132.0	2.4817922092997042	56.0	0.12912058098880944
615	Feb25-FISH2-3R4-rep3-cp190-100x_Position011_10_cmle.ics	35	2	0	1.7328	3.409405087062599	2.0	6.986915369349587	1.0	0.0	1.0	0.13865139822169764	2.538807621498047	0.056829784854290466	0.14600899838000295	0.040965359484198716	0.020479071730871226	0.979834840431124	0.892388692647711	140.0	2.777600101144718	58.0	0.13373203030983835
616	Feb25-FISH2-3R4-rep3-cp190-100x_Position011_10_cmle.ics	37	1	0	1.083	3.6354173397032965	1.0	NA	0.0	0.0	1.0	0.2006698539277431	2.7124491076561386	0.09632790628142752	0.24768965236063167	0.09632790628142752	0.034736756271914325	0.9539451325691563	0.9015302303489441	128.0	2.486022380839927	61.0	0.1406492042913817
617	Feb25-FISH2-3R4-rep3-cp190-100x_Position011_10_cmle.ics	38	1	0	1.083	0.45257546182842057	1.0	0.2628528957015092	1.0	0.0	1.0	0.19478938271899104	1.2992499508720132	0.21429175952830987	0.3578652636330296	0.20777498801026886	0.02723784805484244	0.9104697470495274	0.8796286637872851	226.0	4.254803085338074	141.0	0.325107177132538
618	Feb25-FISH2-3R4-rep3-cp190-100x_Position011_10_cmle.ics	39	1	0	1.2995999999999999	0.3366497123133028	1.0	4.1368973027354645	1.0	1.7539750749824343	1.0	0.26877613753839935	2.9119702466017503	0.8605945093625402	0.9024034147921235	0.8596654225752162	0.817084047845315	0.4896928360547343	0.9885984659589009	146.0	2.818065341515225	86.0	0.19829232080424306
619	Feb25-FISH2-3R4-rep3-cp190-100x_Position011_10_cmle.ics	39	2	0	1.083	3.3557636633920374	1.0	7.123588391937802	1.0	0.639412489864916	1.0	0.20938166917559753	2.3322510933014033	0.550332613069862	0.6622079349320705	0.550332613069862	0.4088884405676455	0.7409908512561234	0.8110697242106726	112.0	2.105053836713678	51.0	0.11759195768623716
620	Feb25-FISH2-3R4-rep3-cp190-100x_Position011_10_cmle.ics	43	1	0	1.083	2.062429345407199	1.0	2.241911621195142	1.0	0.7252201245704302	1.0	0.2840517632309768	2.835158283541831	0.6106312663643911	0.6907169998084168	0.6088671051791302	0.49523437001085635	0.7101261917785902	0.9928584024713917	114.0	2.1731544974648265	61.0	0.1406492042913817
621	Feb25-FISH2-3R4-rep3-cp190-100x_Position011_10_cmle.ics	43	2	0	0.8664	0.6920167401126701	1.0	0.4256207155436043	1.0	0.65253602307166	1.0	0.3126783182461922	2.446648705641728	0.5760904272303468	0.6595927262277285	0.5754997126253273	0.46217830001915833	0.7582296501906951	0.970786307590391	114.0	2.1497492486244067	64.0	0.14756637827292504
622	Feb25-FISH2-3R4-rep3-cp190-100x_Position011_10_cmle.ics	44	1	0	1.2995999999999999	3.9512708236829064	1.0	0.8213960589981919	1.0	1.28727211500829	1.0	0.2472031385421709	3.3392612550782084	0.8433499579836519	0.8903155045781449	0.839955910117755	0.7759928408508038	0.5218427878358934	0.9761824489953679	122.0	2.375341393948161	63.0	0.1452606536124106
623	Feb25-FISH2-3R4-rep3-cp190-100x_Position011_10_cmle.ics	45	1	0	1.5162	0.20724903744279743	1.0	0.39462795303930226	1.0	0.0	1.0	0.31767783379119197	3.2047536063544806	0.2158479412243051	0.38000551552478806	0.20997178596935348	0.027895827293362277	0.9105250767662371	0.9912123996852085	192.0	3.7524388201003034	141.0	0.325107177132538
624	Feb25-FISH2-3R4-rep3-cp190-100x_Position011_10_cmle.ics	46	1	0	1.083	NA	0.0	4.652098023480913	1.0	0.0	1.0	0.20648634706017469	2.5210425358515156	0.15107730719437765	0.2937395968189384	0.15107730719437765	0.0340010634362863	0.931875920782455	0.9299653444892738	124.0	2.3264158104972097	59.0	0.13603775497035278
625	Feb25-FISH2-3R4-rep3-cp190-100x_Position011_10_cmle.ics	49	1	0	1.083	NA	0.0	2.0017274811637487	1.0	0.72222503087512	1.0	0.2645999334001833	2.746804181729789	0.6690032530727246	0.7455729627461922	0.6697927016837033	0.5677224407573263	0.6467994326725884	0.9576732231229418	118.0	2.239140072445864	62.0	0.14295492895189613
626	Feb25-FISH2-3R4-rep3-cp190-100x_Position011_10_cmle.ics	50	1	0	1.2995999999999999	5.330042082535622	1.0	0.8645424867948273	1.0	0.0	1.0	0.16973367763678693	1.935604780811582	0.075317129981935	0.23732638084713573	0.075317129981935	0.02698169016880513	0.964172065851437	0.8759541661000623	178.0	3.3459499413635236	92.0	0.21212666876732977
627	Feb25-FISH2-3R4-rep3-cp190-100x_Position011_10_cmle.ics	51	1	0	1.083	4.107337207518681	1.0	0.2808503724991269	1.0	0.0	1.0	0.2645999334001833	2.7221343411831973	0.14327809071077394	0.2840490997297561	0.10319734314459675	0.03640966366033927	0.932480215450226	0.9572120271205582	118.0	2.2157348236054446	62.0	0.14295492895189613
628	Feb25-FISH2-3R4-rep3-cp190-100x_Position011_10_cmle.ics	52	1	0	1.5162	0.48255573024010995	1.0	0.38747008269481015	1.0	0.0	1.0	0.279006506526528	2.3521535986361406	0.22602993214946596	0.4115573158458592	0.22602993214946596	0.027309028341395317	0.9147475253302363	0.9583774341520477	174.0	3.326774864063326	114.0	0.26285261129864773
629	Feb25-FISH2-3R4-rep3-cp190-100x_Position011_10_cmle.ics	53	1	0	1.7328	0.22861347378964256	1.0	0.23152809202393848	1.0	0.9733510449106972	1.0	0.29973978350706604	2.785048771982032	0.6880602437493807	0.7636291574462464	0.683773161145424	0.5812002510156224	0.6628195893900236	0.9939024940857897	204.0	3.9738007938838353	150.0	0.3458586990771681
630	Feb25-FISH2-3R4-rep3-cp190-100x_Position011_10_cmle.ics	54	1	0	1.5162	0.29904356999932696	1.0	0.5959026434647305	1.0	1.1321417835580119	1.0	0.25378568574272303	3.404056889957069	0.7602874884588229	0.832805305622439	0.7550494535667518	0.643354997555986	0.6195559232963598	0.9651481556575033	194.0	3.726918485489772	128.0	0.2951327565458501
631	Feb25-FISH2-3R4-rep3-cp190-100x_Position011_10_cmle.ics	55	1	0	1.2995999999999999	0.3039592097141553	1.0	NA	0.0	0.3916201927270152	1.0	0.27914531831119865	2.563183241579123	0.46628345239784896	0.5938717257258205	0.45997539859014996	0.31097522511867026	0.8089395527126914	0.9990093545909224	176.0	3.3714702759740547	116.0	0.2674640606196767
632	Feb25-FISH2-3R4-rep3-cp190-100x_Position011_10_cmle.ics	56	1	0	1.5162	0.29147241720449246	1.0	0.2359990390756485	1.0	0.8875449473696695	1.0	0.28338322808811234	2.923636880302701	0.7001542040904664	0.7942356076182231	0.6967792987771886	0.5483882967211341	0.6338109663229106	0.9678091890147363	206.0	4.018496205794564	148.0	0.3412472497561391
633	Feb25-FISH2-3R4-rep3-cp190-100x_Position011_10_cmle.ics	57	1	0	1.5162	0.3207806682229308	2.0	1.7587951392482686	1.0	0.10317500441073144	1.0	0.27786103706875104	2.6170307291972317	0.35828145483562485	0.5293506690901261	0.34295539610262127	0.09049341042805302	0.8523636486763507	0.9835921549109645	212.0	4.058961446165071	153.0	0.35277587305871144
634	Feb25-FISH2-3R4-rep3-cp190-100x_Position012_11_cmle.ics	1	1	0	1.083	0.46128731348810786	1.0	0.23240667884170402	1.0	0.46141264688247224	1.0	0.24208733520065542	2.176671232873827	0.46221356919590234	0.562465301279955	0.46471567963860094	0.3449414019423678	0.7983630585832348	0.9559360155637585	128.0	2.392401385478247	67.0	0.15448355225446841
635	Feb25-FISH2-3R4-rep3-cp190-100x_Position012_11_cmle.ics	3	1	0	1.5162	6.303077012606961	1.0	6.261062526291271	1.0	0.23070632344123612	1.0	0.19258999031298024	2.971780797900989	0.3434161362398843	0.5046815248752949	0.3434161362398843	0.19487786101879495	0.8497973328515739	0.8799028487406885	216.0	4.031326025784429	131.0	0.3020499305273935
636	Feb25-FISH2-3R4-rep3-cp190-100x_Position012_11_cmle.ics	4	1	0	0.8664	3.319063662743522	1.0	NA	0.0	0.0	1.0	0.18902269847857445	1.482718662880947	0.1725485240066138	0.2813023285204259	0.1725485240066138	0.03384832496077007	0.9507203179970988	0.8535315671902133	132.0	2.3413607162571854	62.0	0.14295492895189613
637	Feb25-FISH2-3R4-rep3-cp190-100x_Position012_11_cmle.ics	5	1	0	1.2995999999999999	0.5412403796059394	1.0	0.30619066104182663	1.0	1.5634639508005113	1.0	0.27708847204661974	2.280232314625284	0.8851768589397001	0.9409663925329387	0.8832204547394781	0.8046726046498393	0.4823644864029204	0.9940524850468865	200.0	3.7907889747006984	140.0	0.3228014524720236
638	Feb25-FISH2-3R4-rep3-cp190-100x_Position012_11_cmle.ics	7	1	0	1.9493999999999998	0.28286249915835177	1.0	0.34036139697501155	1.0	0.0	1.0	0.22783431950141178	3.4751938378631526	0.2795176434422914	0.43480582236292153	0.2795176434422914	0.025288124989887986	0.8969066248301952	0.9452968255537539	258.0	4.946524427069316	186.0	0.42886478685568846
639	Feb25-FISH2-3R4-rep3-cp190-100x_Position012_11_cmle.ics	8	1	0	1.7328	NA	0.0	NA	0.0	0.0	1.0	0.1637094976447314	4.045300075180404	0.2550449256149654	0.38704767516079935	0.2436784995335592	0.0364130701625178	0.8676020575117572	0.7837508666688536	160.0	3.0607174783690656	77.0	0.17754079885961296
640	Feb25-FISH2-3R4-rep3-cp190-100x_Position012_11_cmle.ics	9	1	0	1.7328	0.3588443791372455	1.0	0.5018067122309331	1.0	1.9675483367353501	1.0	0.30895743030508027	2.7009128703139478	0.8745111684536603	0.9351216613190292	0.8723402944998369	0.792010260073779	0.551096245998744	0.992165738561416	322.0	6.142725119808443	302.0	0.696328847475365
641	Feb25-FISH2-3R4-rep3-cp190-100x_Position012_11_cmle.ics	10	1	0	2.3826	4.441572067502795	3.0	2.137281573926901	1.0	0.0	1.0	0.12264228362558827	2.992449478083334	0.124128370561074	0.2851101197611032	0.124128370561074	0.02432484547794999	0.9531714612762063	0.7349453784065632	308.0	5.993693978316274	178.0	0.4104189895715728
642	Feb25-FISH2-3R4-rep3-cp190-100x_Position012_11_cmle.ics	12	1	0	1.083	3.751919390139462	1.0	NA	0.0	0.41270001764292574	1.0	0.3128724720416008	2.6347987606824708	0.5159921598325055	0.6313005323295543	0.5106354544847095	0.35379312648952044	0.7994900839217579	0.9943792936991206	142.0	2.728674517693768	89.0	0.2052094947857864
643	Feb25-FISH2-3R4-rep3-cp190-100x_Position012_11_cmle.ics	13	1	0	1.2995999999999999	0.2972206671724995	1.0	3.057800369188505	1.0	1.1926825638357912	1.0	0.24784233883680118	2.7233698603660135	0.8413132383263274	0.9039620427645444	0.8382944305845095	0.7439025779478943	0.5043271416325569	0.9720908903461534	150.0	2.884050916496262	86.0	0.19829232080424306
644	Feb25-FISH2-3R4-rep3-cp190-100x_Position012_11_cmle.ics	15	1	0	1.5162	4.6839212544839794	1.0	4.00339959216699	1.0	1.7615935908344846	1.0	0.2932823503008304	3.0235300693432103	0.9009196183388941	0.954759902189594	0.9009196183388941	0.8257710367568832	0.4199157763053276	0.9849845802776784	162.0	3.152223387960634	105.0	0.24210108935401767
645	Feb25-FISH2-3R4-rep3-cp190-100x_Position012_11_cmle.ics	15	2	0	1.083	5.2772839939507445	1.0	7.317323762234508	1.0	0.5260913608053412	1.0	0.14134509653339242	1.7210282963831822	0.46705025872969014	0.5865421570647966	0.4618366744461959	0.35252129158752527	0.8006012748563903	0.7052974051937323	126.0	2.277490227046259	50.0	0.11528623302572269
646	Feb25-FISH2-3R4-rep3-cp190-100x_Position012_11_cmle.ics	17	1	0	1.9493999999999998	8.184535636866105	1.0	0.43279668479798267	2.0	0.0	1.0	0.15892237356926248	2.853445615967238	0.05778329539968274	0.2478222636043865	0.05778329539968274	0.01984274777570867	0.9667482816247821	0.790986706655012	216.0	4.195162767667369	119.0	0.27438123460122005
647	Feb25-FISH2-3R4-rep3-cp190-100x_Position012_11_cmle.ics	18	1	0	1.7328	NA	0.0	NA	0.0	0.0	1.0	0.14175978637216555	3.1615839784236273	0.09746375922882583	0.1949336505678334	0.06970982854619932	0.034842650052736145	0.9555401150571639	0.9449535078358876	162.0	3.3394653786839923	73.0	0.16831790021755516
648	Feb25-FISH2-3R4-rep3-cp190-100x_Position012_11_cmle.ics	21	1	0	1.083	0.376588452332514	1.0	5.481443821239544	1.0	0.0	1.0	0.24296698579674678	2.7717076715689752	0.07807080641830057	0.24253085584462755	0.1091011387996667	0.02760467484741224	0.9612640272223887	0.9303805835999018	124.0	2.32641581049721	64.0	0.14756637827292504
649	Feb25-FISH2-3R4-rep3-cp190-100x_Position012_11_cmle.ics	22	1	0	1.5162	NA	0.0	0.404757406328279	1.0	1.5800133960714795	1.0	0.2237876727085264	3.790636328004809	0.9547121157177968	0.9815732570476919	0.9527243912593846	0.8931128033630149	0.40538364524130244	0.9453255792124399	134.0	2.6435138654125327	69.0	0.1590950015754973
650	Feb25-FISH2-3R4-rep3-cp190-100x_Position012_11_cmle.ics	24	1	0	1.2995999999999999	0.22629395889004172	1.0	1.3232568646200105	1.0	1.9493999999999998	1.0	0.30350133109819233	2.889899759212692	0.9353613214039918	0.972360633172746	0.9330874053682037	0.884280798348245	0.4788091774293585	0.9878196458732574	154.0	2.9500364914772996	99.0	0.22826674139093092
651	Feb25-FISH2-3R4-rep3-cp190-100x_Position012_11_cmle.ics	25	1	0	2.166	6.245556916294174	2.0	6.672369907397398	2.0	0.0	1.0	0.13627071124377782	3.4409746513863113	0.12795072292711715	0.26073828428874163	0.12795072292711715	0.019652485313447248	0.9546812468529325	0.7542458497779301	270.0	5.167886400852849	154.0	0.3550815977192259
652	Feb25-FISH2-3R4-rep3-cp190-100x_Position012_11_cmle.ics	25	2	0	1.2995999999999999	5.502131230173669	2.0	5.914834886478212	2.0	0.0	1.0	0.0851694755816156	1.4636586302960524	0.12795072292711715	0.2404772123715765	0.12795072292711715	0.019652485313447248	0.9473504510760813	0.42659961258939405	224.0	4.186702424586925	92.0	0.21212666876732977
653	Feb25-FISH2-3R4-rep3-cp190-100x_Position012_11_cmle.ics	26	1	0	1.083	4.7763304939345685	1.0	4.316604268659224	1.0	0.0	1.0	0.20134731151265173	1.5682450260707734	0.18208264537071356	0.3259988094034662	0.18208264537071356	0.03439251496669699	0.9215567078779046	0.8710429903735761	162.0	2.9415761483968548	87.0	0.20059804546475749
654	Feb25-FISH2-3R4-rep3-cp190-100x_Position012_11_cmle.ics	27	1	0	1.7328	0.2911129849618159	1.0	5.336351936041788	1.0	0.0	1.0	0.1728299591701743	3.5997143919435812	0.09801677628683175	0.24277198586465787	0.09801677628683175	0.03481016637951633	0.9782216629221127	0.9062482392721218	136.0	2.7350197750041008	62.0	0.14295492895189613
655	Feb25-FISH2-3R4-rep3-cp190-100x_Position012_11_cmle.ics	28	1	0	1.2995999999999999	NA	0.0	0.27926279259975234	1.0	0.1459114905355603	1.0	0.27365459734503106	3.173469668363535	0.3391158432104747	0.4974593195703296	0.33220282901811565	0.16122685321957386	0.8584452965178698	0.9808110315608198	144.0	2.7733699296044967	85.0	0.19598659614372857
656	Feb25-FISH2-3R4-rep3-cp190-100x_Position012_11_cmle.ics	29	1	0	2.166	5.2828535934155605	1.0	4.461179495415201	1.0	0.0	1.0	0.09592434712704988	3.1533906175916986	0.19639917288974937	0.3348314828717057	0.1571707034388294	0.027200468871415966	0.9327450628473022	0.5809065447714741	244.0	4.469819801811274	111.0	0.2559354373171044
657	Feb25-FISH2-3R4-rep3-cp190-100x_Position012_11_cmle.ics	30	1	0	1.5162	0.212001325998993	1.0	0.38735747971206724	1.0	0.20635000882146287	1.0	0.279006506526528	3.528840776171554	0.32631612882426897	0.4931547331205605	0.32411317794470057	0.15513341285448703	0.8726232588806199	0.9846581987498855	174.0	3.443801108265425	114.0	0.26285261129864773
658	Feb25-FISH2-3R4-rep3-cp190-100x_Position012_11_cmle.ics	33	1	0	1.5162	6.063298881128319	1.0	0.5017537355980048	1.0	0.0	1.0	0.284408976484387	2.472517691752474	0.20492748807291544	0.41514799079062925	0.20264413377323112	0.023272649592936318	0.902420954788819	0.935366507925423	254.0	4.880538852088283	203.0	0.4680621060844342
659	Feb25-FISH2-3R4-rep3-cp190-100x_Position012_11_cmle.ics	34	1	0	1.5162	0.3861637249878904	1.0	0.4368673966775038	1.0	0.20635000882146287	1.0	0.3096605046790387	3.0783896941963946	0.3720084164800109	0.52821557048802	0.37040657028439555	0.18507092920654314	0.8437922181682722	0.9927827460054494	200.0	3.861004721221958	148.0	0.3412472497561391
660	Feb25-FISH2-3R4-rep3-cp190-100x_Position012_11_cmle.ics	35	1	0	1.2995999999999999	5.1256955405642355	1.0	0.559122719330095	1.0	0.0	1.0	0.09316028831757643	3.4456232439479315	0.21158382012564753	0.43352805025901026	0.21158382012564753	0.034828612366361734	0.9085600348205032	0.4870724606112556	158.0	2.875590573415818	57.0	0.13142630564932387
661	Feb25-FISH2-3R4-rep3-cp190-100x_Position012_11_cmle.ics	36	1	0	0.8664	3.1809952853741663	1.0	3.3379354043620117	1.0	0.0	1.0	0.1557087040452072	1.4362356195710717	0.07629665535627726	0.1915656810470189	0.07629665535627726	0.02609064469219583	0.9674675133219296	0.7579732774240903	122.0	2.2817203985864816	50.0	0.11528623302572269
662	Feb25-FISH2-3R4-rep3-cp190-100x_Position012_11_cmle.ics	37	1	0	1.7328	0.44740036737440686	1.0	0.8286984332666184	1.0	1.1179489136237186	1.0	0.29631863511402884	3.3094468217858175	0.7407218024228421	0.8237631700219054	0.7376348566053696	0.636191756781496	0.5356472122287259	1.0035546041921657	212.0	4.1759876903671715	158.0	0.3643044963612837
663	Feb25-FISH2-3R4-rep3-cp190-100x_Position012_11_cmle.ics	38	1	0	1.083	NA	0.0	0.32087169758706274	1.0	0.1459114905355603	1.0	0.2735425264285485	2.3743916025090015	0.35073106346989247	0.5072209336596742	0.35073106346989247	0.16731165985365917	0.8652507844135351	0.9843096833402079	136.0	2.594588281961582	78.0	0.17984652352012742
664	Feb25-FISH2-3R4-rep3-cp190-100x_Position012_11_cmle.ics	39	1	0	1.5162	0.6444062206737415	1.0	0.4068316450043566	1.0	1.1321417835580119	1.0	0.28015946146339016	2.742877565164881	0.7654847736210547	0.8532129172128667	0.7632033377029344	0.6490779721690028	0.5654253400370561	0.9519199282139087	216.0	4.078136523465269	158.0	0.3643044963612837
665	Feb25-FISH2-3R4-rep3-cp190-100x_Position012_11_cmle.ics	40	1	0	1.2995999999999999	0.9502730817325139	1.0	2.1316839616976426	1.0	0.0	1.0	0.21964129046475228	2.665726187079473	0.0949370610691271	0.2831138910839297	0.13392469587864084	0.033979231822279604	0.9467206044433752	0.951655098597678	140.0	2.683979105783039	73.0	0.16831790021755516
666	Feb25-FISH2-3R4-rep3-cp190-100x_Position012_11_cmle.ics	41	1	0	2.166	0.32358854539443704	1.0	2.6894929757685833	1.0	0.46141264688247224	1.0	0.27928741559606207	3.6449791414975823	0.4596111187602307	0.6200116266617712	0.4596111187602307	0.26854376061315344	0.8013067445572296	0.9809185982462939	306.0	6.042619561767228	266.0	0.6133227596968448
667	Feb25-FISH2-3R4-rep3-cp190-100x_Position012_11_cmle.ics	42	1	0	1.9493999999999998	0.23367175880323296	1.0	2.0156810165443515	1.0	1.3742323914031862	1.0	0.28505580124249996	3.3308828667822556	0.7866386196613058	0.8525162424113324	0.7736553413569071	0.7029609117051869	0.6106925363652935	0.9808876067085223	242.0	4.729392624826007	189.0	0.43578196083723186
668	Feb25-FISH2-3R4-rep3-cp190-100x_Position012_11_cmle.ics	43	1	0	0.6497999999999999	1.5189475531715795	1.0	1.2849173563152576	1.0	0.0	1.0	0.1636221148284773	1.43416877705473	0.18257741946260148	0.3325724084941483	0.20582831308530897	0.03479839203590081	0.9161864135927579	0.8026848375368727	134.0	2.4562718746891736	59.0	0.13603775497035278
669	Feb25-FISH2-3R4-rep3-cp190-100x_Position013_12_cmle.ics	1	1	0	2.166	0.28997765257500585	1.0	5.064226498941618	1.0	0.2166	1.0	0.1879511615088344	2.678363354532251	0.5706716049382716	0.7235234567901234	0.5473728395061729	0.1753111111111111	0.7659886854837716	0.8413832533312491	280.0	5.344552962725657	191.0	0.4403934101582607
670	Feb25-FISH2-3R4-rep3-cp190-100x_Position013_12_cmle.ics	3	1	0	0.8664	4.696035890463205	1.0	4.796464713899927	1.0	1.2269033092775323	1.0	0.23175683510088638	2.0470263073480215	0.7671913425383905	0.8430649247675506	0.7671913425383905	0.6910390068945012	0.5539120081975216	0.9410312987808727	122.0	2.188099403224802	61.0	0.1406492042913817
671	Feb25-FISH2-3R4-rep3-cp190-100x_Position013_12_cmle.ics	4	1	0	0.8664	NA	0.0	4.277400926175229	1.0	0.0	1.0	0.21523675203104856	1.4197898320115363	0.25072713944524583	0.42005013123980234	0.25072713944524583	0.036209179692118516	0.8632507298199628	0.8764444739406415	156.0	2.8308951615050892	85.0	0.19598659614372857
672	Feb25-FISH2-3R4-rep3-cp190-100x_Position013_12_cmle.ics	5	1	0	1.7328	0.583310437670261	1.0	0.56445079616749	1.0	0.0	1.0	0.29080787385499657	2.6835252673296344	0.22320068938651683	0.40020421895104646	0.21213981325180314	0.02611464592211349	0.9158640832593079	0.9687439369573435	224.0	4.256918171108185	170.0	0.39197319228745714
673	Feb25-FISH2-3R4-rep3-cp190-100x_Position013_12_cmle.ics	6	1	0	2.166	0.274380331064372	2.0	0.35730401300607684	2.0	0.10317500441073144	1.0	0.27266969981039907	3.188726244444072	0.26725723789159284	0.4367902114516512	0.2648813766418898	0.047598683094050166	0.8840910850510615	0.9642352458393235	310.0	6.038389390227008	268.0	0.6179342090178737
674	Feb25-FISH2-3R4-rep3-cp190-100x_Position013_12_cmle.ics	8	1	0	1.2995999999999999	0.32977749068910006	1.0	0.3489469563374432	1.0	0.0	1.0	0.17005313467194738	1.7123730999818327	0.3747548928238583	0.5595973904939422	0.3743000931966449	0.02867474370922647	0.8365366257851096	0.8014571448069051	174.0	3.256559117542066	89.0	0.2052094947857864
675	Feb25-FISH2-3R4-rep3-cp190-100x_Position013_12_cmle.ics	9	1	0	1.5162	0.43576305862577963	1.0	0.5157405558753315	1.0	0.2991586303963464	1.0	0.2536997527603807	2.9592139682420315	0.4210129482216132	0.5796359128278742	0.4152130729189322	0.23051241898299188	0.8157593043679723	0.9672461334967362	204.0	3.973800793883835	138.0	0.3181900031509946
676	Feb25-FISH2-3R4-rep3-cp190-100x_Position013_12_cmle.ics	11	1	0	2.3826	1.021137270097481	1.0	0.5019850850348871	3.0	0.687545504971255	1.0	0.10708083526069406	5.518944785485478	0.5429450564395485	0.7017764857881137	0.5397864817081464	0.38020875832993334	0.7634597154907731	0.5396316356248284	260.0	4.874193594777945	129.0	0.29743848120636457
677	Feb25-FISH2-3R4-rep3-cp190-100x_Position013_12_cmle.ics	11	2	0	0.8664	6.4360225360483385	1.0	4.348714796448512	1.0	2.1652184899744737	1.0	0.13296497832623966	2.2394126859023284	0.8856861145110839	0.9298347613219095	0.8852577179382565	0.8402284781721746	0.49474260663924247	0.7470864657900239	132.0	2.341360716257185	52.0	0.1198976823467516
678	Feb25-FISH2-3R4-rep3-cp190-100x_Position013_12_cmle.ics	12	1	0	1.5162	6.237518671974119	1.0	6.281623384216728	1.0	0.0	1.0	0.12502208138241913	2.1800792303409593	0.2379619649149348	0.3696790907887521	0.2247436067144469	0.02663527542973847	0.8923208894841526	0.7028375949173421	262.0	4.942294255529095	141.0	0.325107177132538
679	Feb25-FISH2-3R4-rep3-cp190-100x_Position013_12_cmle.ics	14	1	0	1.083	NA	0.0	0.6437073440988483	1.0	0.0	1.0	0.2742869488096087	2.624249791855858	0.09950046643194607	0.31331437513165417	0.16413890644277934	0.03601306009449008	0.9316245691099533	0.9426598873867488	124.0	2.37322630817805	68.0	0.15678927691498287
680	Feb25-FISH2-3R4-rep3-cp190-100x_Position013_12_cmle.ics	15	1	0	1.083	0.3407220934185005	1.0	NA	0.0	1.502250739874254	1.0	0.27959054898357405	2.851641273091715	0.9332896461336828	0.958256880733945	0.9309305373525557	0.8902431920780545	0.35810680305446113	0.9900336731687334	122.0	2.3051256474269013	67.0	0.15448355225446841
681	Feb25-FISH2-3R4-rep3-cp190-100x_Position013_12_cmle.ics	17	1	0	1.2995999999999999	0.23134874717523202	1.0	1.6517766950648434	1.0	0.20635000882146287	1.0	0.2696112908895111	3.3938655301716687	0.3048607581391616	0.4052638149505542	0.3051906940245936	0.17997110831705948	0.8966377911655635	0.9756278134849133	116.0	2.264660407056395	61.0	0.1406492042913817
682	Feb25-FISH2-3R4-rep3-cp190-100x_Position013_12_cmle.ics	18	1	0	1.5162	0.3370846101936707	1.0	0.700783991898437	1.0	1.906386119690093	1.0	0.24375869427393557	2.902963888810673	0.9054059011261785	0.937329575329233	0.9054059011261785	0.8699606265513995	0.4547775982659943	0.980232236513129	152.0	2.9755568260878307	87.0	0.20059804546475749
683	Feb25-FISH2-3R4-rep3-cp190-100x_Position013_12_cmle.ics	19	1	0	1.7328	0.5131522565998622	2.0	0.3332782446787757	1.0	0.0	1.0	0.25999693092203524	3.2731273265835146	0.23232241650850058	0.4202842951177159	0.23232241650850058	0.027308888260711546	0.9092592894222298	0.9860731629801452	212.0	4.105771943845911	148.0	0.3412472497561391
684	Feb25-FISH2-3R4-rep3-cp190-100x_Position013_12_cmle.ics	20	1	0	1.5162	0.6878723579430553	1.0	0.46645848861600303	1.0	1.517785507063743	1.0	0.2890909267796596	2.6983549255681214	0.8684613010046585	0.9312173766627379	0.8645956109333782	0.7898565976314755	0.4924397611460474	1.0009290866094418	200.0	3.861004721221958	143.0	0.3297186264535669
685	Feb25-FISH2-3R4-rep3-cp190-100x_Position013_12_cmle.ics	21	1	0	0.8664	NA	0.0	NA	0.0	0.2991586303963464	1.0	0.32492328374130336	2.579132793890631	0.48805304272690403	0.6412915057574635	0.48805304272690403	0.30473117141899875	0.796727356181691	1.0019560636703477	98.0	1.8624016998598363	52.0	0.1198976823467516
686	Feb25-FISH2-3R4-rep3-cp190-100x_Position013_12_cmle.ics	22	1	0	1.5162	NA	0.0	5.500139531734731	1.0	0.8875449473696695	1.0	0.32707320075308477	3.0115021495251497	0.6692842761536194	0.7715529407337252	0.6653704063776006	0.5502311315725101	0.6536657859269153	1.0032863515217054	206.0	3.995090956954144	159.0	0.3666102210217982
687	Feb25-FISH2-3R4-rep3-cp190-100x_Position013_12_cmle.ics	24	1	0	1.083	NA	0.0	0.21335702427976272	1.0	0.7817319754002556	1.0	0.32058304663368065	2.4826398900913653	0.661006822649655	0.7454130208534094	0.6592915237250896	0.5549811124388082	0.6797254751724334	1.0012473784978837	144.0	2.7265594319236572	92.0	0.21212666876732977
688	Feb25-FISH2-3R4-rep3-cp190-100x_Position013_12_cmle.ics	25	1	0	0.6497999999999999	3.0413347018751575	1.0	2.7275686473315828	1.0	1.2927790998539732	1.0	0.0999732774077161	1.6304080261358702	0.8338744347138328	0.9264825008451387	0.8338680563085618	0.7078913630014224	0.47934651522618144	0.5664212565210278	182.0	3.2480987744616217	73.0	0.16831790021755516
689	Feb25-FISH2-3R4-rep3-cp190-100x_Position013_12_cmle.ics	26	1	0	1.2995999999999999	3.4273884057676716	1.0	3.583301978831724	1.0	0.0	1.0	0.11044661672776618	1.9312687079553907	0.08591307679580623	0.33405609690256627	0.08591307679580623	0.030643433736513494	0.9639910123641883	0.5353323033922903	144.0	2.6563436854023963	54.0	0.12450913166778053
690	Feb25-FISH2-3R4-rep3-cp190-100x_Position013_12_cmle.ics	27	1	0	1.5162	0.42865715266519255	1.0	0.6048871502781358	1.0	0.9342894015681998	1.0	0.2564953287205195	1.9901095679102778	0.7044624057596958	0.79978944508592	0.7004618623921756	0.5812436324118726	0.6601814890387369	0.9708668583744713	212.0	4.035556197324651	147.0	0.33894152509562475
691	Feb25-FISH2-3R4-rep3-cp190-100x_Position013_12_cmle.ics	28	1	0	2.166	0.46594143003166644	1.0	0.5144795986820779	1.0	1.870472828901729	1.0	0.3207634673567257	3.0912529440181205	0.8716668524334354	0.9310652303617207	0.8680902957625507	0.7825201119845792	0.5593798352919113	0.9881703707636545	318.0	6.193765789029504	302.0	0.696328847475365
692	Feb25-FISH2-3R4-rep3-cp190-100x_Position013_12_cmle.ics	29	1	0	1.5162	0.28499649872267857	1.0	0.38344025927378184	1.0	1.4199491695140265	1.0	0.31109130378320804	2.1868945010970253	0.774316486484288	0.8377280750990393	0.7727383654245065	0.6966163945628036	0.5309222151532218	0.9978979716830473	240.0	4.520860471032338	195.0	0.4496163088003185
693	Feb25-FISH2-3R4-rep3-cp190-100x_Position013_12_cmle.ics	30	1	0	1.7328	0.48974899028501934	1.0	0.5647400623729584	1.0	0.3916201927270152	1.0	0.2533959506599175	2.8352531279455673	0.40064562282671756	0.5535931010182618	0.40064562282671756	0.25181069797735695	0.8306669303701901	0.9697310777465654	270.0	5.19129164969327	210.0	0.48420217870803534
694	Feb25-FISH2-3R4-rep3-cp190-100x_Position013_12_cmle.ics	31	1	0	1.2995999999999999	NA	0.0	2.75669196489505	1.0	0.10317500441073144	1.0	0.2895641840473068	2.9656494366081083	0.27978591684307225	0.45092596290822917	0.27978591684307225	0.08193873067859568	0.8901119392588248	1.0049625214327795	130.0	2.5307177927506554	75.0	0.17292934953858405
695	Feb25-FISH2-3R4-rep3-cp190-100x_Position013_12_cmle.ics	33	1	0	1.2995999999999999	5.239374031001045	1.0	0.42448904486476147	1.0	1.5290417620526913	1.0	0.3147465334085093	2.585134464475628	0.8758440863809588	0.9284365180183192	0.8753092197633215	0.813849702480444	0.4509753726961118	1.002042405222068	172.0	3.282079452152598	119.0	0.27438123460122005
696	Feb25-FISH2-3R4-rep3-cp190-100x_Position013_12_cmle.ics	34	1	0	1.2995999999999999	3.581331003330969	1.0	4.735435293523726	1.0	1.1961505589055579	1.0	0.2304380028023763	3.0280881314355503	0.7591307841291351	0.8232846238254853	0.7573379064705494	0.6663418699893866	0.551663692214592	0.9704920602723466	144.0	2.796775178444916	78.0	0.17984652352012742
697	Feb25-FISH2-3R4-rep3-cp190-100x_Position013_12_cmle.ics	34	2	0	1.2995999999999999	4.688059813727437	1.0	5.439448615716932	1.0	1.3570553067512467	1.0	0.26686235201799796	2.5697205019288787	0.7891959633269573	0.8449730468726577	0.7900654190476761	0.7263103297335868	0.5245047086917052	0.9632753375930115	130.0	2.507312543910236	72.0	0.16601217555704068
698	Feb25-FISH2-3R4-rep3-cp190-100x_Position013_12_cmle.ics	35	1	0	1.2995999999999999	0.4721068775908484	1.0	0.35848938732752517	1.0	1.1672919242844824	1.0	0.27901972439384803	1.9749533066202851	0.7801873372876352	0.8650560938296787	0.7800263023698972	0.662792882256636	0.6047238773624185	0.9867443304813547	208.0	3.8525443781415136	149.0	0.34355297441665367
699	Feb25-FISH2-3R4-rep3-cp190-100x_Position013_12_cmle.ics	36	1	0	1.083	0.4226827340351291	1.0	NA	0.0	1.6668432081858544	1.0	0.24627969619978293	2.084107831826876	0.9672014210386449	0.9871253339300949	0.9658587073583507	0.9154719778452243	0.31163901806371674	0.8610583170290421	126.0	2.3945164712483584	66.0	0.15217782759395398
700	Feb25-FISH2-3R4-rep3-cp190-100x_Position013_12_cmle.ics	38	1	0	2.166	0.47243492417898353	1.0	0.2581508123912925	1.0	0.8058225447605828	1.0	0.2690986228544853	3.023264443165451	0.5789749916769481	0.7062491432152439	0.5751483461606252	0.4576170612772458	0.7174574087980633	0.9772260715951662	302.0	5.906418240264932	256.0	0.5902655130917002
701	Feb25-FISH2-3R4-rep3-cp190-100x_Position013_12_cmle.ics	40	1	0	2.166	0.2649279694879932	1.0	0.193311332442256	1.0	0.5963412819178956	1.0	0.14261245881212017	6.687801352440538	0.5596390300258173	0.6769424829358577	0.5552889999646339	0.40448795784361113	0.7200117783257368	0.7892749266531817	190.0	3.6375276616683143	93.0	0.21443239342784423
702	Feb25-FISH2-3R4-rep3-cp190-100x_Position013_12_cmle.ics	42	1	0	1.7328	0.2120478139913383	1.0	1.66565219062143	1.0	1.2551781017859014	1.0	0.2787496688231761	3.1436957783217423	0.7722312643338018	0.8356051638677221	0.7685753742201179	0.6954575719464379	0.5954505162251643	0.9779520584640248	220.0	4.237743093807988	162.0	0.37352739500334153
703	Feb25-FISH2-3R4-rep3-cp190-100x_Position013_12_cmle.ics	44	1	0	2.3826	0.374770255240864	2.0	0.18965692544651552	1.0	0.0	1.0	0.271365947878945	3.5162753404253	0.16473683516425547	0.34331603518535614	0.1556536589869044	0.01947525287826236	0.9287091880103779	0.9606922375013409	334.0	6.5513290843153325	299.0	0.6894116734938217
704	Feb25-FISH2-3R4-rep3-cp190-100x_Position013_12_cmle.ics	45	1	0	1.083	NA	0.0	0.24720533997189	1.0	0.0	1.0	0.2380346288061772	3.0450252619157765	0.18994977817473682	0.31261988081467706	0.15865997042329824	0.03587273233084909	0.929481954078529	0.9638969805991843	130.0	2.507312543910236	68.0	0.15678927691498287
705	Feb25-FISH2-3R4-rep3-cp190-100x_Position013_12_cmle.ics	46	1	0	1.083	7.3112101860191645	1.0	0.49405538417141565	2.0	0.0	1.0	0.20913791734457493	2.2881112609686873	0.07705908653650738	0.2012207514192421	0.07705908653650738	0.02779885376725785	0.956838734887841	0.9342388893537162	150.0	2.9074561653366824	79.0	0.18215224818064185
706	Feb25-FISH2-3R4-rep3-cp190-100x_Position013_12_cmle.ics	48	1	0	1.5162	0.5862169581219104	2.0	0.6180204501848942	1.0	0.5556144027286182	1.0	0.2242385041262344	3.5692823581919115	0.479407204317533	0.5662869083189704	0.47422323668572114	0.3748694026126132	0.79223630694409	0.9825237022185407	130.0	2.5775282904314953	66.0	0.15217782759395398
707	Feb25-FISH2-3R4-rep3-cp190-100x_Position013_12_cmle.ics	49	1	0	1.9493999999999998	2.9631814659257043	1.0	0.43148711783822435	1.0	1.5627088357751586	1.0	0.2418762786325767	3.323252854294785	0.7989755763719577	0.8577890414474528	0.7973002837304133	0.7088608722927984	0.572779933976975	0.9515712536583244	282.0	5.459464121157643	219.0	0.5049537006526654
708	Feb25-FISH2-3R4-rep3-cp190-100x_Position013_12_cmle.ics	51	1	0	1.5162	0.4063969904017596	1.0	0.22903024702240085	1.0	0.5836459621422412	1.0	0.28517285725903474	2.2215846343896573	0.559225741252988	0.6664539700842796	0.5579560398271651	0.40856530216950515	0.7246821138650842	0.983611462240926	212.0	4.082366695005491	155.0	0.35738732237974036
709	Feb25-FISH2-3R4-rep3-cp190-100x_Position013_12_cmle.ics	52	1	0	1.5162	4.1895695230727705	1.0	2.3769431337530222	1.0	0.8595614345612763	1.0	0.15650912795821453	3.0698591136551885	0.7606448401077662	0.8366082933114677	0.7523866697903244	0.6468680449806724	0.631981662771706	0.6932071187805237	136.0	2.5243725354403215	59.0	0.13603775497035278
710	Feb25-FISH2-3R4-rep3-cp190-100x_Position013_12_cmle.ics	53	1	0	2.166	0.562557439638794	1.0	0.702100260072858	1.0	2.9284785281271413	1.0	0.25182183474107867	2.576797066859433	0.9610646598953888	0.9819913345757516	0.9606423164504249	0.9277349691512078	0.3243503744734216	0.9809499333701553	362.0	7.0600386068634355	325.0	0.7493605146671976
711	Feb25-FISH2-3R4-rep3-cp190-100x_Position013_12_cmle.ics	54	1	0	0.8664	NA	0.0	0.2678274892201491	1.0	0.0	1.0	0.30264009229581673	1.8380705213836435	0.1875930155455684	0.2993221837471451	0.13902600751491934	0.035268547852353935	0.940706437285824	0.9646304708131315	120.0	2.1902144889949127	68.0	0.15678927691498287
712	Feb25-FISH2-3R4-rep3-cp190-100x_Position013_12_cmle.ics	55	1	0	1.083	0.5778965509983847	1.0	NA	0.0	0.7252201245704302	1.0	0.2664712578660205	3.2107112292314257	0.6934124386252046	0.7721426623022367	0.6861702127659575	0.5682010365521004	0.6360539460219268	0.9595577267226411	110.0	2.107168922483789	56.0	0.12912058098880944
713	Feb25-FISH2-3R4-rep3-cp190-100x_Position013_12_cmle.ics	56	1	0	1.7328	0.12706781938933728	1.0	0.4426783210007474	1.0	0.0	1.0	0.23366134358648366	2.7287933226629657	0.14750441541045764	0.31520359498128514	0.14750441541045764	0.02447514677526506	0.9371079932183239	0.9598230602436583	254.0	4.9039441009287	184.0	0.42425333753465955
714	Feb25-FISH2-3R4-rep3-cp190-100x_Position013_12_cmle.ics	57	1	0	1.5162	3.9515225462822983	1.0	3.5395868820876055	1.0	0.0	1.0	0.2711234149751098	2.8802466845528	0.22982726569063952	0.403037900990361	0.22982726569063952	0.026952109396190714	0.9078704370967169	0.9876042963900813	210.0	4.037671283094762	149.0	0.34355297441665367
715	Feb25-FISH2-3R4-rep3-cp190-100x_Position013_12_cmle.ics	59	1	0	1.2995999999999999	0.5005736465461098	1.0	0.2750656244259878	1.0	0.10317500441073144	1.0	0.3488728935392294	2.478355322318344	0.2747419945746289	0.4403809771673957	0.26408144062621997	0.07529954655108557	0.8705780769824145	0.992178987595791	148.0	2.839355504585534	100.0	0.23057246605144538
716	Feb25-FISH2-3R4-rep3-cp190-100x_Position014_13_cmle.ics	1	1	0	1.9493999999999998	0.9450414015132458	1.0	0.7375280752300815	1.0	0.8779414014559871	1.0	0.1778501160426582	2.4252868358375377	0.6393096082896432	0.7283778177902522	0.6354172183092376	0.49792361736306023	0.7012593010184072	0.8620255152168556	320.0	6.074624459057293	227.0	0.5233994979367811
717	Feb25-FISH2-3R4-rep3-cp190-100x_Position014_13_cmle.ics	2	1	0	1.5162	0.2506007104739883	1.0	NA	0.0	0.9378659497950863	1.0	0.29498817492864543	3.0008761645919613	0.7216456462046819	0.8246514503786343	0.7182681887387058	0.5650592717191125	0.6359507120967173	0.9930879015944111	206.0	3.971685708113724	151.0	0.3481644237376825
718	Feb25-FISH2-3R4-rep3-cp190-100x_Position014_13_cmle.ics	3	1	0	1.2995999999999999	0.8037702051248403	1.0	1.0338497446331487	1.0	0.6016084874694266	1.0	0.2536820727965879	1.988245942634917	0.6006632945218553	0.7222712667811924	0.5959868295476236	0.4368080740599351	0.7290995921523049	0.9650633730195227	192.0	3.5417915805365245	126.0	0.2905213072248212
719	Feb25-FISH2-3R4-rep3-cp190-100x_Position014_13_cmle.ics	4	1	0	0.8664	1.9214188154508036	1.0	2.412374270199188	1.0	1.7941989459020498	1.0	0.1557211834209961	1.8679280052838239	0.985646015265076	0.9980145086983429	0.9848552568245892	0.9480677989410713	0.23537489517474963	0.6743569938432832	130.0	2.2732600555060367	55.0	0.12681485632829495
720	Feb25-FISH2-3R4-rep3-cp190-100x_Position014_13_cmle.ics	6	1	0	1.2995999999999999	6.657351638431287	1.0	6.272306362255977	1.0	0.0	1.0	0.1268382259134982	2.4426012771516206	0.19808661749733045	0.3008890213315454	0.1892646949266185	0.02627331197695498	0.9091569434559956	0.7697083483186221	154.0	2.87982074495604	64.0	0.14756637827292504
721	Feb25-FISH2-3R4-rep3-cp190-100x_Position014_13_cmle.ics	7	1	0	1.083	0.3610503804984883	1.0	0.30855374933707874	1.0	1.6748581122843837	1.0	0.31092308323314777	2.26270186103432	0.9101048526744931	0.9540229885057471	0.9024351999563682	0.8291576335201319	0.488077650607967	0.9785465287964682	138.0	2.592473196191471	85.0	0.19598659614372857
722	Feb25-FISH2-3R4-rep3-cp190-100x_Position014_13_cmle.ics	8	1	0	1.5162	0.36280655372939613	1.0	0.4540871711243752	1.0	0.5158750220536572	1.0	0.2984777951259377	3.125458633849113	0.5353036952550974	0.6516534014364468	0.5196664269833792	0.38046829155405687	0.7606562715350537	0.9977045069381733	178.0	3.4395709367252034	122.0	0.2812984085827634
723	Feb25-FISH2-3R4-rep3-cp190-100x_Position014_13_cmle.ics	9	1	0	1.2995999999999999	5.574077643281293	1.0	2.9021141744485943	1.0	0.8595614345612763	1.0	0.27914531831119865	2.3636609101403128	0.6823192855149316	0.7731911108010048	0.682057633268211	0.5717319634384594	0.6310981160937337	0.9984303820215438	176.0	3.348065027133635	116.0	0.2674640606196767
724	Feb25-FISH2-3R4-rep3-cp190-100x_Position014_13_cmle.ics	10	1	0	1.7328	0.48038693356312323	1.0	0.6426455670602815	1.0	0.5556144027286182	1.0	0.27014312226221904	2.9196625548880806	0.5000374911698429	0.6448639070534703	0.4982063435059374	0.3518270039030281	0.7936083649156292	0.9438713891053472	214.0	4.15046735575664	153.0	0.35277587305871144
725	Feb25-FISH2-3R4-rep3-cp190-100x_Position014_13_cmle.ics	13	1	0	0.6497999999999999	5.521778409425877	1.0	5.523250443118715	1.0	0.0	1.0	0.19584997454351696	1.5233350213777193	0.23049133424308949	0.43816954426491045	0.23049133424308949	0.026956470146154304	0.8925869589217713	0.8747693191670494	136.0	2.3839410423978027	66.0	0.15217782759395398
726	Feb25-FISH2-3R4-rep3-cp190-100x_Position014_13_cmle.ics	15	1	0	1.2995999999999999	0.25777778417957303	1.0	0.35869251431540233	1.0	1.6456566907434287	1.0	0.24647187327997555	2.746225516643483	0.9161490109077464	0.9484747642817526	0.9036328341652801	0.859160658162322	0.4734615286682247	0.974051345317013	176.0	3.324659778293215	109.0	0.25132398799607547
727	Feb25-FISH2-3R4-rep3-cp190-100x_Position014_13_cmle.ics	16	1	0	2.3826	0.5951201698049277	1.0	1.4509931749134144	1.0	0.3720027687491155	1.0	0.19219809688835063	2.977043729197355	0.44526448211825315	0.5685826394297011	0.43519439285928235	0.2754657640927335	0.8228534957855917	0.8092519368055464	248.0	4.769857865196513	161.0	0.37122167034282705
728	Feb25-FISH2-3R4-rep3-cp190-100x_Position014_13_cmle.ics	17	1	0	1.2995999999999999	1.7263188076777753	1.0	0.2727567420949293	1.0	0.815064591942846	1.0	0.2877501921667834	2.925887699476552	0.7223312132155397	0.8096267509715471	0.7218813650392992	0.6133492446299375	0.6165764580097425	1.000830907200941	136.0	2.6179935308020017	80.0	0.18445797284115634
729	Feb25-FISH2-3R4-rep3-cp190-100x_Position014_13_cmle.ics	18	1	0	1.2995999999999999	3.1305565852461053	1.0	3.495504450734746	1.0	0.23070632344123612	1.0	0.17023505191639693	3.6086208200258807	0.29916173297183646	0.36304847009350966	0.2855917667238422	0.20101117689370884	0.86521287644446	0.8787917171615921	120.0	2.2838354843565924	51.0	0.11759195768623716
730	Feb25-FISH2-3R4-rep3-cp190-100x_Position014_13_cmle.ics	18	2	0	0.8664	0.4045886937279694	1.0	0.403296654053128	1.0	2.5991999999999997	1.0	0.30231754564522684	1.788641520221143	0.9987827145465612	0.9999861672107564	0.9970951142588391	0.9826156421180767	0.20908331436245936	0.9679214227629601	136.0	2.4541567889190623	82.0	0.18906942216218525
731	Feb25-FISH2-3R4-rep3-cp190-100x_Position014_13_cmle.ics	19	1	0	1.2995999999999999	0.4906805516321741	1.0	0.4673651275155923	1.0	1.969554495985222	1.0	0.26182090496753924	3.0146259348079436	0.9259268967144149	0.9552933698543963	0.9227553307209415	0.8873373261863885	0.4164230176140579	0.9842425205374411	138.0	2.6626889427127307	78.0	0.17984652352012742
732	Feb25-FISH2-3R4-rep3-cp190-100x_Position014_13_cmle.ics	19	2	0	1.2995999999999999	4.976310300754575	1.0	4.863503673896178	1.0	0.0	1.0	0.2035308025016492	3.0924683882334643	0.07613724231026303	0.2160498276607735	0.07613724231026303	0.026348898470571275	0.976662365312099	0.8889320670304246	116.0	2.2880656558968147	53.0	0.12220340700726606
733	Feb25-FISH2-3R4-rep3-cp190-100x_Position014_13_cmle.ics	20	1	0	1.2995999999999999	0.406010739759433	1.0	0.482364370691856	1.0	1.7295282337615656	1.0	0.25738988253955664	2.455112407808782	0.9008122632110939	0.9435197102903641	0.8984561908709469	0.8501458001556171	0.44961226323676934	0.9804485386701687	204.0	3.833369300841316	139.0	0.32049572781150915
734	Feb25-FISH2-3R4-rep3-cp190-100x_Position014_13_cmle.ics	21	1	0	1.2995999999999999	3.0225492686079773	1.0	NA	0.0	0.639412489864916	1.0	0.2696112908895111	3.3629485406933863	0.6853119345448824	0.7991031390134529	0.6848399024466997	0.5367240972386123	0.623250916455937	0.9614717299912017	116.0	2.264660407056395	61.0	0.1406492042913817
735	Feb25-FISH2-3R4-rep3-cp190-100x_Position014_13_cmle.ics	22	1	0	1.2995999999999999	0.2766130140647377	1.0	0.3369563229163286	1.0	1.4973853800157155	1.0	0.3182819548224721	3.515167914710366	0.8815681694687072	0.9218307745959141	0.8760857400063259	0.8050128545128666	0.4865550209972516	0.9930459133132509	138.0	2.70949944039357	86.0	0.19829232080424306
736	Feb25-FISH2-3R4-rep3-cp190-100x_Position014_13_cmle.ics	23	1	0	1.5162	0.38582218410209335	1.0	0.27000004464947147	1.0	1.1672919242844824	1.0	0.2456925895263502	2.6526975210496544	0.7766957846306889	0.83703525242477	0.76511595374285	0.675636502113902	0.598142693562187	0.9860881592626359	192.0	3.658817824738624	124.0	0.28590985790379225
737	Feb25-FISH2-3R4-rep3-cp190-100x_Position014_13_cmle.ics	24	1	0	1.5162	0.9358624718150363	1.0	0.3809296878972956	1.0	0.0	1.0	0.2736859450455289	2.289322022502262	0.23690218158033116	0.42004078439419784	0.22872606481897115	0.026365571815162046	0.875719664788456	0.9621250031507235	214.0	4.103656858075801	154.0	0.3550815977192259
738	Feb25-FISH2-3R4-rep3-cp190-100x_Position014_13_cmle.ics	25	1	0	1.9493999999999998	0.3693701266235376	1.0	0.4472819293610293	1.0	0.23070632344123612	1.0	0.19382450261869866	3.60195648991446	0.3470533636625095	0.4756124663372291	0.3435825032028656	0.16410437419928361	0.8534414086741474	0.9234072565572444	238.0	4.593191303323706	152.0	0.350470148398197
739	Feb25-FISH2-3R4-rep3-cp190-100x_Position014_13_cmle.ics	26	1	0	1.2995999999999999	3.946794376115288	1.0	NA	0.0	1.7153360421684174	1.0	0.23225556644271134	2.5418043008998965	0.8739424971958353	0.921061970456461	0.8727004264865241	0.8222824950412229	0.5061879449109455	0.9128001694581949	158.0	2.969211568777497	90.0	0.20751521944630086
740	Feb25-FISH2-3R4-rep3-cp190-100x_Position014_13_cmle.ics	28	1	0	1.083	NA	0.0	1.1119553098227433	1.0	0.1459114905355603	1.0	0.25979805419788793	2.1240322897668302	0.2777330074641654	0.416847215800251	0.2777330074641654	0.1388202655393355	0.900661356044508	0.9731848415502664	160.0	2.9670964830073867	97.0	0.22365529206990203
741	Feb25-FISH2-3R4-rep3-cp190-100x_Position014_13_cmle.ics	29	1	0	1.083	4.100637676729006	1.0	5.039326800660807	1.0	0.0	1.0	0.11751085523447091	2.921249495928922	0.1327131156630705	0.2589388970739667	0.11617001726787383	0.020687784167419166	0.9439798724453529	0.535344746267798	134.0	2.4094613770083337	50.0	0.11528623302572269
742	Feb25-FISH2-3R4-rep3-cp190-100x_Position014_13_cmle.ics	29	2	0	1.083	4.683113048575782	1.0	5.6258716390584445	1.0	2.166	1.0	0.2493945472925561	2.172086538184781	0.9469488142198564	0.9833796714351346	0.9469488142198564	0.8763465773173011	0.34686048237556927	0.9609913176330594	152.0	2.8819358307261513	88.0	0.20290377012527194
743	Feb25-FISH2-3R4-rep3-cp190-100x_Position014_13_cmle.ics	30	1	0	1.083	NA	0.0	NA	0.0	0.0	1.0	0.21918144448824806	3.5836647407997884	0.0798277463480537	0.23144895718990122	0.0798277463480537	0.028772270539559233	0.9477048875502454	0.9062754502241163	116.0	2.1944446605351353	55.0	0.12681485632829495
744	Feb25-FISH2-3R4-rep3-cp190-100x_Position014_13_cmle.ics	31	1	0	1.083	2.0126779152458907	1.0	3.535111751784483	1.0	0.4660867564761642	1.0	0.24777748339837877	3.2791387313711295	0.5763032715270362	0.6815924020321652	0.5738763226871177	0.4332022780959777	0.7227290343078215	0.9630464464169579	110.0	2.1305741713242092	54.0	0.12450913166778053
745	Feb25-FISH2-3R4-rep3-cp190-100x_Position014_13_cmle.ics	32	1	0	0.8664	2.012955955126013	1.0	1.7986523727340913	1.0	0.9971598751598192	1.0	0.24777748339837877	2.8205135708422446	0.7268264570690589	0.8105185318909611	0.7255905347794087	0.6177250697810057	0.6347132440344765	0.9608734239456503	110.0	2.0369531759625294	54.0	0.12450913166778053
746	Feb25-FISH2-3R4-rep3-cp190-100x_Position014_13_cmle.ics	33	1	0	1.7328	3.211160674222028	1.0	0.8860043438255433	1.0	0.0	1.0	0.1884170521103416	2.307131648618169	0.08192982607124108	0.233642004526795	0.08192982607124108	0.02925204609413324	0.9731532653033906	0.883428674611675	196.0	3.8184243950813404	112.0	0.25824116197761887
747	Feb25-FISH2-3R4-rep3-cp190-100x_Position014_13_cmle.ics	34	1	0	1.5162	0.3931619222481477	1.0	0.14488968117520618	1.0	0.0	1.0	0.24638136777054712	2.8557711863408715	0.15715200727287754	0.3344352844755746	0.15715200727287754	0.027238854797275426	0.9408158753392527	0.9627338648044902	202.0	3.882294884292267	134.0	0.30896710450893683
748	Feb25-FISH2-3R4-rep3-cp190-100x_Position014_13_cmle.ics	35	1	0	1.2995999999999999	NA	0.0	1.1013679052838643	1.0	0.7610319551488771	1.0	0.2840257821051629	3.029217210716648	0.6477298855657156	0.7404136967403031	0.6295742761633563	0.5184828171704488	0.6733632523511197	0.9898081967619433	132.0	2.5520079558209643	76.0	0.1752350741990985
749	Feb25-FISH2-3R4-rep3-cp190-100x_Position014_13_cmle.ics	36	1	0	1.2995999999999999	3.0452357310908402	1.0	NA	0.0	0.0	1.0	0.12869519290991416	3.8694598727468823	0.1959655438790829	0.3932428690113542	0.1959655438790829	0.03569502543398097	0.921404078729147	0.5445752908270799	130.0	2.366881050867716	50.0	0.11528623302572269
750	Feb25-FISH2-3R4-rep3-cp190-100x_Position014_13_cmle.ics	37	1	0	0.8664	NA	0.0	NA	0.0	0.2918229810711206	1.0	0.34041510409914155	2.0711794387262703	0.44016823370844904	0.5726035627872234	0.43610853997174454	0.28286322079862297	0.796058753058423	1.0182583055140342	94.0	1.749605627197958	50.0	0.11528623302572269
751	Feb25-FISH2-3R4-rep3-cp190-100x_Position014_13_cmle.ics	39	1	0	1.2995999999999999	3.8636540574180662	1.0	2.454085808513968	2.0	0.5260913608053412	1.0	0.23649911464706486	2.0541345252422234	0.456421224079733	0.5620316846603775	0.456421224079733	0.3132085380379561	0.807161107678082	0.9484983121091043	186.0	3.5247315890064383	116.0	0.2674640606196767
752	Feb25-FISH2-3R4-rep3-cp190-100x_Position014_13_cmle.ics	39	2	0	1.083	7.1005404125296625	1.0	7.2393041727501535	1.0	0.0	1.0	0.1617883657975504	1.9593846910435238	0.11866715884571329	0.26206441202997216	0.11866715884571329	0.02075333838197407	0.9658802381666557	0.7997952972978728	142.0	2.588243024651248	64.0	0.14756637827292504
753	Feb25-FISH2-3R4-rep3-cp190-100x_Position014_13_cmle.ics	40	1	0	1.5162	0.4956061366232529	2.0	0.6863310959339304	2.0	0.0	1.0	0.29388427730391214	3.0698672270762244	0.16042474029183915	0.2945579206743922	0.16042474029183915	0.020312517688078516	0.9270685126606869	0.9953157252846228	174.0	3.3969906105845857	117.0	0.26976978528019113
754	Feb25-FISH2-3R4-rep3-cp190-100x_Position014_13_cmle.ics	40	2	0	0.8664	1.2731454870388357	3.0	0.3279796320519169	3.0	0.10317500441073144	1.0	0.207899513840501	2.041416307663353	0.24466338879056937	0.36459139123576934	0.24466338879056937	0.04946058435751239	0.9092823631773506	0.8943453973260979	136.0	2.383941042397803	68.0	0.15678927691498287
755	Feb25-FISH2-3R4-rep3-cp190-100x_Position014_13_cmle.ics	42	1	0	1.083	0.2915449946955133	1.0	0.28388152159409763	1.0	0.5158750220536572	1.0	0.2853810895720952	2.807480096881573	0.5511703801094077	0.661898668795342	0.5431643697321156	0.418419693376846	0.7454149468321112	0.9839683812468625	142.0	2.705269268853348	85.0	0.19598659614372857
756	Feb25-FISH2-3R4-rep3-cp190-100x_Position014_13_cmle.ics	43	1	0	1.083	0.8396417684192955	1.0	4.964351957413136	1.0	0.0	1.0	0.2427659618000343	2.595894384486087	0.1349405531472609	0.26430400283925265	0.09619235936826628	0.03424214769183968	0.942331034605783	0.9712424115849577	108.0	2.08587875941348	52.0	0.1198976823467516
757	Feb25-FISH2-3R4-rep3-cp190-100x_Position014_13_cmle.ics	44	1	0	1.2995999999999999	0.452547728535274	1.0	0.5544025752106353	1.0	0.5097226605744432	1.0	0.28166648430998564	2.9318536752686235	0.5316171766211283	0.6494975725414927	0.5290655225621919	0.36698280079786233	0.7801222583368712	0.9767187834672142	160.0	3.1075279760499055	101.0	0.23287819071195984
758	Feb25-FISH2-3R4-rep3-cp190-100x_Position014_13_cmle.ics	45	1	0	1.7328	0.30597674570912664	1.0	6.78358192365377	1.0	0.0	1.0	0.12767628893729768	2.38806753177157	0.07862559472581719	0.17482909244434341	0.07862559472581719	0.028490005358621697	0.961245524718436	0.8501254682917966	160.0	3.1543384737307445	68.0	0.15678927691498287
759	Feb25-FISH2-3R4-rep3-cp190-100x_Position014_13_cmle.ics	46	1	0	1.7328	4.950796527864699	1.0	4.050318772020218	1.0	0.5097226605744432	1.0	0.2261946710584651	3.5900514171595637	0.5133859560322303	0.6313424260249798	0.49581389622293054	0.3539138702307829	0.7775170534109049	0.9127074776438842	180.0	3.4842663486359315	108.0	0.24901826333556107
760	Feb25-FISH2-3R4-rep3-cp190-100x_Position014_13_cmle.ics	49	1	0	1.083	2.3762985861158867	1.0	0.4580313605081442	1.0	1.9493999999999998	1.0	0.2625618704319815	2.5279374717613705	0.9591513843941029	0.9805240920532182	0.9559241280115066	0.9278092412801151	0.2923547721340803	0.9608345276670526	146.0	2.7478495949939656	85.0	0.19598659614372857
761	Feb25-FISH2-3R4-rep3-cp190-100x_Position014_13_cmle.ics	51	1	0	0.6497999999999999	1.805778910229917	1.0	0.7166700799834209	1.0	0.0	1.0	0.13846765144572015	1.2590893993152426	0.22923905207853018	0.3977685268770417	0.22923905207853018	0.02605550107482189	0.903197326909175	0.7470957175917341	148.0	2.6755187627025943	63.0	0.1452606536124106
762	Feb25-FISH2-3R4-rep3-cp190-100x_Position014_13_cmle.ics	51	2	0	1.083	0.7499275770939786	2.0	4.388720612250111	1.0	0.0	1.0	0.12374111688944173	1.6744169355932939	0.22490729255288058	0.42862987810026043	0.2000792315835276	0.02605550107482189	0.9062939066635933	0.6187941471019863	192.0	3.4247653363344255	88.0	0.20290377012527194
763	Feb25-FISH2-3R4-rep3-cp190-100x_Position014_13_cmle.ics	52	1	0	1.5162	5.122941888498709	1.0	5.189899934298889	1.0	1.7307810795238614	1.0	0.2839262842049886	3.14489344184892	0.8349995975207277	0.8790328423086211	0.8337478869838203	0.7744023182806086	0.5815446877322495	0.9807188338385424	180.0	3.5076715974763517	121.0	0.27899268392224896
764	Feb25-FISH2-3R4-rep3-cp190-100x_Position014_13_cmle.ics	52	2	0	1.5162	0.6737492058356085	2.0	7.321124826724075	1.0	0.0	1.0	0.23579874111509602	2.2587573919464776	0.08437977944135877	0.1994405538114787	0.059945262818964826	0.021273041938340176	0.9578119001640221	0.8910286282375596	172.0	3.3054847009930177	103.0	0.23748964003298878
765	Feb25-FISH2-3R4-rep3-cp190-100x_Position014_13_cmle.ics	53	1	0	0.8664	0.2629162895523707	1.0	2.0329200437560613	1.0	0.3720027687491155	1.0	0.28725007890400167	2.1036634524150135	0.4477258108977304	0.5833869337498852	0.4477258108977304	0.31405402921988423	0.8030426309783264	0.9205526978634941	106.0	1.9709676009814916	55.0	0.12681485632829495
766	Feb25-FISH2-3R4-rep3-cp190-100x_Position014_13_cmle.ics	54	1	0	1.5162	0.49487248858011784	1.0	0.7882289187787582	1.0	1.0622516852075932	1.0	0.2916720758385471	2.8631937491139547	0.7190330564590326	0.8015672985966231	0.7163571808062614	0.6246225913879566	0.6368696641745055	0.9907115317507366	190.0	3.660932910508735	133.0	0.3066613798484224
767	Feb25-FISH2-3R4-rep3-cp190-100x_Position014_13_cmle.ics	55	1	0	1.2995999999999999	3.2412876526623724	1.0	3.1687566755291514	1.0	0.6190500264643886	1.0	0.2288955054510884	2.5584148764397177	0.5519784438785443	0.6449158548076849	0.5484195033058431	0.4422820830315632	0.7473685603137107	0.973000447061522	148.0	2.7925450069046938	81.0	0.18676369750167077
768	Feb25-FISH2-3R4-rep3-cp190-100x_Position014_13_cmle.ics	56	1	0	1.5162	0.40995519108274464	1.0	NA	0.0	0.1459114905355603	1.0	0.25202554398798116	2.585001449031595	0.2841788060157476	0.440297315687881	0.28416491924844817	0.14161725291969282	0.8800012926988945	0.9052705428284923	180.0	3.460861099795512	114.0	0.26285261129864773
769	Feb25-FISH2-3R4-rep3-cp190-100x_Position014_13_cmle.ics	57	1	0	1.5162	0.461564348136244	1.0	0.444154437687034	1.0	1.6561605642762027	1.0	0.27385015451777717	2.9001045186820433	0.9110710024778977	0.9652100094833125	0.9097632231025727	0.8385351341429839	0.44949355369363203	0.9563155103308323	172.0	3.3288899498334374	111.0	0.2559354373171044
770	Feb25-FISH2-3R4-rep3-cp190-100x_Position014_13_cmle.ics	58	1	0	0.8664	8.729446216491203	1.0	8.23759372675459	1.0	0.0	1.0	0.15514401953558085	1.788263877483709	0.13215447621234738	0.35875531059823174	0.13215447621234738	0.020645309449994258	0.9595300746976505	0.7831101676952562	190.0	3.356664675583277	97.0	0.22365529206990203
771	Feb25-FISH2-3R4-rep3-cp190-100x_Position014_13_cmle.ics	61	1	0	1.2995999999999999	0.46677968056541747	1.0	0.3961040864590405	1.0	0.0	1.0	0.23934289587660207	2.271884847102068	0.3097549632299509	0.4824688253931343	0.3055256808999215	0.027817341510914747	0.8809331047005773	0.9545254472512219	208.0	3.946165373503193	138.0	0.3181900031509946
772	Feb25-FISH2-3R4-rep3-cp190-100x_Position014_13_cmle.ics	63	1	0	1.2995999999999999	4.103197857041553	1.0	0.5871718872958479	1.0	0.1459114905355603	1.0	0.25739577730558505	2.598765419843924	0.34147900348128807	0.4849325500435161	0.3409078546562228	0.17186820060922542	0.8404541892533511	0.9804838059079115	134.0	2.5498928700508534	74.0	0.17062362487806956
773	Feb25-FISH2-3R4-rep3-cp190-100x_Position014_13_cmle.ics	67	1	0	1.2995999999999999	0.3937241121434619	1.0	6.109205503381014	1.0	0.0	1.0	0.2893628805065309	3.0805421904456773	0.18733448613613554	0.37841155060038456	0.18733448613613554	0.03341112736858653	0.9317056981470914	0.9625993170817814	138.0	2.639283693872311	82.0	0.18906942216218525
774	Feb25-FISH2-3R4-rep3-cp190-100x_Position014_13_cmle.ics	69	1	0	1.5162	0.323126094824507	1.0	0.42215918434085886	1.0	0.0	1.0	0.28838696088162386	3.151319726814203	0.21138384586884032	0.3464014449796221	0.19111708040014821	0.029918488329010746	0.920452651699247	0.9900988527467485	166.0	3.241614211782091	108.0	0.24901826333556107
775	Feb25-FISH2-3R4-rep3-cp190-100x_Position015_14_cmle.ics	1	1	0	1.5162	NA	0.0	1.9916552685107027	1.0	0.23070632344123612	1.0	0.09390941372741396	2.3392452018651673	0.43197316322041357	0.5668582270127585	0.4065387153541575	0.20744885613726352	0.8043172977939502	0.5593498615692527	152.0	2.8351253330453114	54.0	0.12450913166778053
776	Feb25-FISH2-3R4-rep3-cp190-100x_Position015_14_cmle.ics	2	1	0	1.2995999999999999	6.026964060072543	1.0	5.229926644011273	1.0	0.0	1.0	0.20525072003453315	2.4018478357910547	0.07493540051679587	0.23500210027876428	0.07493540051679587	0.027045862450834384	0.9589811859219337	0.8902843635623984	120.0	2.307240733197012	56.0	0.12912058098880944
777	Feb25-FISH2-3R4-rep3-cp190-100x_Position015_14_cmle.ics	3	1	0	1.7328	7.301697400108126	1.0	7.255781796195429	1.0	0.0	1.0	0.11587841755044319	2.564305422709288	0.18228540185893932	0.38518042646254785	0.18228540185893932	0.024696555494805907	0.9329894131688785	0.6398202445471868	244.0	4.446414552970854	122.0	0.2812984085827634
778	Feb25-FISH2-3R4-rep3-cp190-100x_Position015_14_cmle.ics	4	1	0	1.2995999999999999	NA	0.0	0.4263877409766962	1.0	0.20635000882146287	1.0	0.2666885648411231	2.8410691198250655	0.37756907429868586	0.5046123716158323	0.36263589526745077	0.19138282128033648	0.8426107930204817	0.9720386887022829	152.0	2.8819358307261513	91.0	0.20982094410681532
779	Feb25-FISH2-3R4-rep3-cp190-100x_Position015_14_cmle.ics	6	1	0	1.5162	0.44081321514137134	1.0	0.4462960450585183	1.0	0.928575039696583	1.0	0.2848456727219853	2.737297373302749	0.6795322272935835	0.7672879084257046	0.6734043323915091	0.5550333260885315	0.6591018249587841	0.9842788036017376	222.0	4.259033256878297	166.0	0.3827502936453994
780	Feb25-FISH2-3R4-rep3-cp190-100x_Position015_14_cmle.ics	7	1	0	1.5162	3.3749379200463965	1.0	3.754487417309272	1.0	0.20635000882146287	1.0	0.10077463679404212	3.0362763879858616	0.29760198978074565	0.45774081483684337	0.3024615426207792	0.16566749574197734	0.8840898376156716	0.6095439578861227	168.0	3.0054466376077813	65.0	0.14987210293343953
781	Feb25-FISH2-3R4-rep3-cp190-100x_Position015_14_cmle.ics	8	1	0	0.6497999999999999	4.119206405774049	1.0	4.866096293329175	1.0	0.0	1.0	0.13919672065136313	1.3851498268125024	0.07423219942156728	0.20076884846380005	0.07423219942156728	0.02591869607132806	0.9548389298465572	0.8080750088614226	130.0	2.366881050867716	52.0	0.1198976823467516
782	Feb25-FISH2-3R4-rep3-cp190-100x_Position015_14_cmle.ics	8	2	0	1.2995999999999999	0.38668652250012936	1.0	0.8044775270619823	1.0	1.3412750573395087	1.0	0.2773240333779298	2.428557656793475	0.7962970725076794	0.8692478578229134	0.7944228546792572	0.7149661982120081	0.5709837201103087	0.9819873615415933	164.0	3.079892555669263	104.0	0.2397953646935032
783	Feb25-FISH2-3R4-rep3-cp190-100x_Position015_14_cmle.ics	9	1	0	1.2995999999999999	3.496860811019333	1.0	0.26539557100439015	1.0	1.9154607561164252	1.0	0.269602597857635	2.358972638257748	0.9127946529808438	0.9482335740287641	0.9118457957868353	0.8628961031210838	0.4385499129336383	0.994531995702136	176.0	3.3246597782932152	114.0	0.26285261129864773
784	Feb25-FISH2-3R4-rep3-cp190-100x_Position015_14_cmle.ics	11	1	0	1.5162	1.785282734935183	2.0	5.16545801538156	1.0	1.9313502455959253	1.0	0.19085042932349183	2.8570127505939666	0.9464058340085658	0.9679239190695804	0.9442978902285231	0.8664166783436192	0.36564345689986116	0.8368981798134302	194.0	3.6098922412876737	111.0	0.2559354373171044
785	Feb25-FISH2-3R4-rep3-cp190-100x_Position015_14_cmle.ics	13	1	0	1.2995999999999999	2.588776859918593	1.0	0.12975164978512918	2.0	0.0	1.0	0.23543358560236521	2.897181918986025	0.07568592125511392	0.21419634925996822	0.07568592125511392	0.026420323036695066	0.9603786259627841	0.9440862936794806	124.0	2.4200368058588895	63.0	0.1452606536124106
786	Feb25-FISH2-3R4-rep3-cp190-100x_Position015_14_cmle.ics	14	1	0	2.3826	0.5255852651911583	1.0	0.22873856002481807	1.0	0.10317500441073144	1.0	0.2018669491063364	3.7278637558676038	0.2913745882750383	0.4321453132729269	0.2872663875583654	0.0888602005236297	0.8698918276542412	0.9453337940047842	248.0	4.933694607079451	165.0	0.3804445689848849
787	Feb25-FISH2-3R4-rep3-cp190-100x_Position015_14_cmle.ics	15	1	0	1.2995999999999999	4.386179717764909	1.0	4.696498989031505	1.0	0.0	1.0	0.11355930077548747	2.4870448870508395	0.07840434080638145	0.22358691565359068	0.07840434080638145	0.028726141415332897	0.9638949628457404	0.7719266713152914	168.0	3.23949912601198	69.0	0.1590950015754973
788	Feb25-FISH2-3R4-rep3-cp190-100x_Position015_14_cmle.ics	16	1	0	1.5162	3.542691584414443	1.0	1.4162206772562358	1.0	0.0	1.0	0.12027636561653735	2.3746604632765616	0.07271470641264499	0.19243043452130537	0.07271470641264499	0.02602319850952581	0.9684699553662689	0.7810494245450639	160.0	3.084122727209485	66.0	0.15217782759395398
789	Feb25-FISH2-3R4-rep3-cp190-100x_Position015_14_cmle.ics	17	1	0	1.2995999999999999	0.413233119778681	1.0	0.4177639176908694	1.0	1.1160083062473465	1.0	0.31633465108319186	2.8218373061023554	0.7520316010071313	0.8337102537428197	0.7532302079092978	0.6581520346163704	0.6028822430114704	0.9910286932477222	184.0	3.5034414259361295	132.0	0.30435565518790797
790	Feb25-FISH2-3R4-rep3-cp190-100x_Position015_14_cmle.ics	18	1	0	0.8664	3.2381392352791596	1.0	0.9802687859508852	1.0	0.687545504971255	1.0	0.2664353631173921	2.1724595414030676	0.6039958356055724	0.6955678945020078	0.6039958356055724	0.5111050518070497	0.7200474259668925	0.9795531738621642	102.0	1.9049820260004537	50.0	0.11528623302572269
791	Feb25-FISH2-3R4-rep3-cp190-100x_Position015_14_cmle.ics	19	1	0	1.2995999999999999	0.528576847713153	1.0	0.8193376440466397	1.0	2.204198814510572	1.0	0.27676277301857954	3.113881567916141	0.9323119679343437	0.9654461450479329	0.9320611414611144	0.8916504883591434	0.3069748513263062	0.9803084665425318	162.0	3.1054128902797946	102.0	0.23518391537247432
792	Feb25-FISH2-3R4-rep3-cp190-100x_Position015_14_cmle.ics	20	1	0	2.166	0.7043080926633531	2.0	0.3379993006729977	1.0	0.687545504971255	1.0	0.24485605867002322	4.434904125927664	0.5971340792105461	0.7356977756258394	0.5971340792105461	0.43915682443064896	0.6933239853459344	0.9371448231757147	240.0	4.778318208276958	173.0	0.3988903662690006
793	Feb25-FISH2-3R4-rep3-cp190-100x_Position015_14_cmle.ics	21	1	0	1.7328	6.894900890897473	1.0	1.3338952092904763	1.0	0.23070632344123612	1.0	0.26171705325020667	3.243981011348785	0.314366200545499	0.4622149409440595	0.314366200545499	0.15800970439204312	0.8861134630501971	0.9855436820520702	196.0	3.795019146240921	132.0	0.30435565518790797
794	Feb25-FISH2-3R4-rep3-cp190-100x_Position015_14_cmle.ics	22	1	0	1.7328	1.7362155899439777	1.0	1.919509590368743	1.0	0.1459114905355603	1.0	0.08763157772695142	1.8597002661559447	0.34126920008482875	0.5643436373367804	0.34064813225210305	0.1302197469274815	0.858002702129302	0.5491565487170416	306.0	5.5511093361184125	149.0	0.34355297441665367
795	Feb25-FISH2-3R4-rep3-cp190-100x_Position015_14_cmle.ics	23	1	0	1.5162	0.07985235259653109	1.0	0.3681382477349872	1.0	0.10317500441073144	1.0	0.27424073648752295	2.873263772347846	0.30512832376055044	0.4766386643489296	0.30512832376055044	0.09211352505337185	0.8700247253889976	0.9965737813481289	212.0	4.082366695005491	152.0	0.350470148398197
796	Feb25-FISH2-3R4-rep3-cp190-100x_Position015_14_cmle.ics	24	1	0	0.8664	5.075513464413616	1.0	5.334184902013831	1.0	2.4383290895929886	1.0	0.1614352499861963	1.6557841307253482	0.8881718893862908	0.9329698066482522	0.8979717645066726	0.8495544549216327	0.4844083201688241	0.8166237868022889	130.0	2.413691548548556	56.0	0.12912058098880944
797	Feb25-FISH2-3R4-rep3-cp190-100x_Position015_14_cmle.ics	24	2	0	1.5162	0.35787451986663155	2.0	2.323095854910607	1.0	0.7252201245704302	1.0	0.1303954876712208	3.860170289818103	0.4624779079489052	0.569891576975585	0.4624779079489052	0.3612817622842387	0.8150346096221427	0.7450386082694317	180.0	3.2268086113913133	82.0	0.18906942216218525
798	Feb25-FISH2-3R4-rep3-cp190-100x_Position015_14_cmle.ics	24	3	0	1.5162	0.5294500710669887	1.0	0.37842904800244076	1.0	2.6679573320449017	1.0	0.26282582420971307	2.383724968940688	0.9442671788847615	0.9673050872569874	0.935485919293901	0.8836158999269772	0.4256480535685425	0.924354412410048	238.0	4.499570307962028	177.0	0.40811326491105837
799	Feb25-FISH2-3R4-rep3-cp190-100x_Position015_14_cmle.ics	25	1	0	1.7328	0.2928041746536238	1.0	0.10341616465022736	1.0	0.0	1.0	0.2355543778225472	3.1060592568550662	0.15290628485267638	0.3542278048810881	0.17200944565942042	0.026558128812376555	0.9410835702122774	0.9737581222118734	224.0	4.303728668789025	153.0	0.35277587305871144
800	Feb25-FISH2-3R4-rep3-cp190-100x_Position015_14_cmle.ics	26	1	0	1.2995999999999999	6.316633825900069	1.0	5.838226009504865	1.0	0.0	1.0	0.10210687578108284	1.2251630668921714	0.234326326931801	0.5188567972176017	0.234326326931801	0.02588537728716165	0.8964429932614975	0.5412436978801218	310.0	5.500068666897354	164.0	0.3781388443243705
801	Feb25-FISH2-3R4-rep3-cp190-100x_Position015_14_cmle.ics	27	1	0	1.083	3.7047315006755057	1.0	NA	0.0	0.0	1.0	0.17953789852964175	1.9504033068789688	0.1495389832903522	0.2976118981170735	0.1495389832903522	0.03455564583554127	0.9349256126575333	0.8626134047808037	140.0	2.5435476127405194	66.0	0.15217782759395398
802	Feb25-FISH2-3R4-rep3-cp190-100x_Position015_14_cmle.ics	28	1	0	1.2995999999999999	0.3464778203930179	1.0	0.6681168523091671	1.0	0.6921189703237084	1.0	0.2698412531049864	2.308239279095746	0.657503029889217	0.7733557516685728	0.654293907788949	0.5014338630660772	0.6953277175287204	0.9970761227480971	178.0	3.3927604390443635	116.0	0.2674640606196767
803	Feb25-FISH2-3R4-rep3-cp190-100x_Position015_14_cmle.ics	29	1	0	1.5162	0.4616332776695611	1.0	0.5090509527654491	1.0	0.0	1.0	0.2845622701287482	3.085386590514273	0.17094690237231133	0.2777381623899786	0.14746857671963304	0.033131472237890994	0.9334356013616808	0.9634143966926416	152.0	2.9521515772474105	94.0	0.2167381180883587
804	Feb25-FISH2-3R4-rep3-cp190-100x_Position015_14_cmle.ics	30	1	0	1.083	0.3126509474622535	2.0	0.34616106316025114	1.0	0.9535025770009804	1.0	0.26179938779914946	2.6280131584900523	0.6177792308976571	0.6915295091546553	0.6151357894151038	0.4975565557348767	0.7324797229388251	1.001972985879714	108.0	2.0624735105730605	54.0	0.12450913166778053
805	Feb25-FISH2-3R4-rep3-cp190-100x_Position015_14_cmle.ics	30	2	0	1.5162	0.41752069752044185	3.0	0.5369884305787086	2.0	0.0	1.0	0.2910939842943082	2.8794763257412175	0.1668846346485614	0.2978584645778841	0.1668846346485614	0.019964939618231398	0.9253038690792273	0.9981904704236946	206.0	3.9950909569541437	150.0	0.3458586990771681
806	Feb25-FISH2-3R4-rep3-cp190-100x_Position015_14_cmle.ics	31	1	0	1.9493999999999998	6.913017016562845	1.0	7.0117981089516155	1.0	0.0	1.0	0.13614386288642644	3.5323255792925825	0.10690234027846351	0.2995885586386228	0.10690234027846351	0.027033343207926008	0.946874657226743	0.8416111771056566	240.0	4.567670968713177	129.0	0.29743848120636457
807	Feb25-FISH2-3R4-rep3-cp190-100x_Position015_14_cmle.ics	32	1	0	1.5162	1.658395534325037	1.0	2.2718840297709844	1.0	0.10317500441073144	1.0	0.12656939396710587	3.2297937171763764	0.28215965425193845	0.42023643065971783	0.25501461802465997	0.09138172111351214	0.8733363161944478	0.6479684183574111	192.0	3.518386331696105	89.0	0.2052094947857864
808	Feb25-FISH2-3R4-rep3-cp190-100x_Position015_14_cmle.ics	33	1	0	1.2995999999999999	3.9801543428360957	1.0	0.5642861968220888	1.0	2.5930924219571185	1.0	0.2895641840473068	2.81123547653526	0.9809554293030327	0.9935270179128706	0.9802752660638553	0.9606334091610558	0.34565645206432943	0.9810947889354623	130.0	2.4839072950698156	75.0	0.17292934953858405
809	Feb25-FISH2-3R4-rep3-cp190-100x_Position015_14_cmle.ics	34	1	0	1.2995999999999999	4.821765081044443	1.0	4.471644308701738	1.0	0.3720027687491155	1.0	0.12062078337578132	1.1462787831548367	0.4466727328604916	0.6153530946627538	0.43703712631141267	0.27676004989544856	0.7816752954798367	0.7253507016102511	298.0	5.582974928039274	168.0	0.3873617429664282
810	Feb25-FISH2-3R4-rep3-cp190-100x_Position015_14_cmle.ics	35	1	0	1.083	2.101305703437709	1.0	0.42527895910539826	1.0	0.20635000882146287	1.0	0.23644882947978219	2.4387292629916675	0.3464010551880077	0.47423268570471483	0.3464010551880077	0.1883531530022611	0.8366198011881237	0.9434264568728625	150.0	2.7904299211345833	84.0	0.1936808714832141
811	Feb25-FISH2-3R4-rep3-cp190-100x_Position015_14_cmle.ics	36	1	0	2.8158	1.0122611254272265	1.0	0.8313402724902287	1.0	0.0	1.0	0.14466703550631563	4.067362365086357	0.1386125022243689	0.30198795027582176	0.11875333655337214	0.023875740397081627	0.9515739490295192	0.7877753593686059	314.0	6.174590711729301	199.0	0.4588392074423764
812	Feb25-FISH2-3R4-rep3-cp190-100x_Position015_14_cmle.ics	37	1	0	1.5162	1.1407412214666133	1.0	0.42078406485761183	1.0	0.7252201245704302	1.0	0.17558605634556965	3.378745725452462	0.5689047602210987	0.6517106860422633	0.5662470977854778	0.4488414713196384	0.7333095105860991	0.9023515059151981	176.0	3.277849280612375	92.0	0.21212666876732977
813	Feb25-FISH2-3R4-rep3-cp190-100x_Position015_14_cmle.ics	38	1	0	1.5162	0.25832466304289675	1.0	0.41944465194603076	1.0	0.72222503087512	1.0	0.27014312226221904	2.715631089083871	0.5821837038410241	0.6954524622411724	0.5798303749362748	0.43642407295834557	0.7360181868550701	0.9800788535344476	214.0	4.08025160923538	153.0	0.35277587305871144
814	Feb25-FISH2-3R4-rep3-cp190-100x_Position015_14_cmle.ics	39	1	0	1.2995999999999999	0.40734949602873544	1.0	2.7750607356925467	1.0	0.8595614345612763	1.0	0.3045659969758873	3.090702506704121	0.7249013878239005	0.8336269247507927	0.7190157434080092	0.5418419580129733	0.6488544981766793	0.9994422363856016	168.0	3.2629043748523996	113.0	0.2605468866381333
815	Feb25-FISH2-3R4-rep3-cp190-100x_Position015_14_cmle.ics	40	1	0	1.2995999999999999	0.18697835856562015	1.0	0.6384984528317512	1.0	1.7829554541206016	1.0	0.2451601034351431	2.9774810434360828	0.9138630303752076	0.9501267012034961	0.9125530127098178	0.8531390802088089	0.4299680050483557	0.9530614709968813	162.0	3.0820076414393744	96.0	0.22134956740938755
816	Feb25-FISH2-3R4-rep3-cp190-100x_Position015_14_cmle.ics	41	1	0	0.8664	7.15013184113709	1.0	NA	0.0	0.0	1.0	0.25290544233408696	1.4439941819659525	0.06535108879448039	0.20784053809726782	0.06535108879448039	0.022984360142955507	0.976092768324969	0.9042829736045804	136.0	2.4775620377594825	75.0	0.17292934953858405
817	Feb25-FISH2-3R4-rep3-cp190-100x_Position015_14_cmle.ics	41	2	0	1.2995999999999999	3.8342692665034774	1.0	NA	0.0	2.352752090272223	1.0	0.20952163216323078	2.414135397237644	0.9212339514644509	0.9427545633814692	0.9208404959413189	0.9045401956972828	0.4036087291744359	0.8317044837419055	122.0	2.305125647426901	58.0	0.13373203030983835
818	Feb25-FISH2-3R4-rep3-cp190-100x_Position015_14_cmle.ics	42	1	0	1.7328	0.46168670920499927	1.0	0.8731462201589288	1.0	1.1321417835580119	1.0	0.30081470934661814	3.0556607716766977	0.7414895214994242	0.8172868833762635	0.7380180140084228	0.6264402027271362	0.6181413840968136	0.9842612134072161	218.0	4.239858179578098	166.0	0.3827502936453994
819	Feb25-FISH2-3R4-rep3-cp190-100x_Position015_14_cmle.ics	44	1	0	1.5162	0.32327578253547534	1.0	NA	0.0	0.928575039696583	1.0	0.2596531355846011	2.6417184026803637	0.6806108132654652	0.7761029137663429	0.6792010356443293	0.574880880568791	0.6261839139358797	0.9740838241066735	214.0	4.08025160923538	150.0	0.3458586990771681
820	Feb25-FISH2-3R4-rep3-cp190-100x_Position015_14_cmle.ics	45	1	0	1.7328	1.4452857080392445	1.0	0.37135857080903933	1.0	0.5689355674538337	1.0	0.2822960011900436	3.0364701609689257	0.5666184996256899	0.7190149549957346	0.5666184996256899	0.39177214087989	0.7440153029834213	0.9801289413942262	228.0	4.416524741450904	172.0	0.3965846416084861
821	Feb25-FISH2-3R4-rep3-cp190-100x_Position015_14_cmle.ics	46	1	0	1.5162	2.4352459026861637	1.0	2.2891849723935227	1.0	0.0	1.0	0.09111261967378004	3.7560037035488754	0.1557571101075027	0.4234956805277065	0.1557571101075027	0.027191124936753932	0.9230689454153083	0.4666921435801715	186.0	3.4077053448043393	72.0	0.16601217555704068
822	Feb25-FISH2-3R4-rep3-cp190-100x_Position015_14_cmle.ics	47	1	0	1.2995999999999999	3.6938567631435184	2.0	4.6916960444153135	1.0	0.0	1.0	0.14831643192363847	1.6522408866142606	0.287434057001294	0.5167249140114356	0.287434057001294	0.02557814176224024	0.8865007320086784	0.7676544842955113	178.0	3.2289236971614246	86.0	0.19829232080424306
823	Feb25-FISH2-3R4-rep3-cp190-100x_Position015_14_cmle.ics	48	1	0	1.083	1.2401562649877043	1.0	1.5689846434749328	1.0	1.3107987492438529	1.0	0.2691776018381925	2.368660367288244	0.7815112989959901	0.834518665879208	0.778900251779553	0.7110068073731	0.5623794211025406	0.968124195094894	126.0	2.3711112224079387	69.0	0.1590950015754973
824	Feb25-FISH2-3R4-rep3-cp190-100x_Position015_14_cmle.ics	50	1	0	1.083	6.091961118551328	2.0	5.816586599431336	1.0	0.0	1.0	0.14134509653339242	1.466098893226287	0.07608201655875592	0.198102395552716	0.07608201655875592	0.02701501090085165	0.9767184228140771	0.6103673763748985	126.0	2.3711112224079383	50.0	0.11528623302572269
825	Feb25-FISH2-3R4-rep3-cp190-100x_Position015_14_cmle.ics	51	1	0	1.083	3.7842737403261513	1.0	3.2164427116670438	1.0	1.9319612809801423	1.0	0.12207282941127255	1.8251598253104133	0.9506346007190326	0.9840737008388714	0.950355430874823	0.8795994934088681	0.35783338193013303	0.5580815975956395	164.0	2.8692453161054843	69.0	0.1590950015754973
826	Feb25-FISH2-3R4-rep3-cp190-100x_Position015_14_cmle.ics	52	1	0	1.5162	1.6820564199223977	1.0	0.6044537618581386	1.0	1.1535316172061805	1.0	0.2203309367503993	3.532340191271683	0.8031732718249808	0.8738030334801147	0.7995736352834277	0.7364402040958972	0.5617541791855121	0.9662792725717007	156.0	3.064947649909288	86.0	0.19829232080424306
827	Feb25-FISH2-3R4-rep3-cp190-100x_Position015_14_cmle.ics	53	1	0	1.5162	0.4213822063068758	1.0	0.3396972376940493	1.0	0.10317500441073144	1.0	0.2891693237963332	2.7371594604506004	0.3048750731992973	0.4587613458910794	0.29622535623658014	0.08836680167870388	0.8802311096555491	0.9950152917531319	220.0	4.167527347286727	165.0	0.3804445689848849
828	Feb25-FISH2-3R4-rep3-cp190-100x_Position015_14_cmle.ics	54	1	0	2.8158	4.823862759171324	2.0	3.0030499938249657	1.0	0.0	1.0	0.066267510181768	1.8723157235381276	0.06596004306735255	0.31512860389998804	0.06596004306735255	0.024120110061012084	0.9574274590166802	0.5651594035098004	388.0	7.430431722139136	185.0	0.426559062195174
829	Feb25-FISH2-3R4-rep3-cp190-100x_Position015_14_cmle.ics	55	1	0	1.7328	0.1724697488068461	1.0	0.3810248881866257	1.0	1.059277487276398	1.0	0.262944449999758	3.230047001916164	0.7017129754518479	0.7943988504077525	0.6989634994086033	0.5947090743084809	0.6245460345861877	0.9672806971126447	228.0	4.439929990291323	166.0	0.3827502936453994
830	Feb25-FISH2-3R4-rep3-cp190-100x_Position015_14_cmle.ics	56	1	0	0.8664	1.7773358356376214	1.0	1.8335208333243767	1.0	0.10317500441073144	1.0	0.22364338803777195	1.8737929285708999	0.2625065824117957	0.3985382169952997	0.25649952216566224	0.07401068788641195	0.8825480022231279	0.880717561836785	118.0	2.1689243259246043	57.0	0.13142630564932387
831	Feb25-FISH2-3R4-rep3-cp190-100x_Position015_14_cmle.ics	57	1	0	1.5162	0.3955150910427551	1.0	4.4528143043305946	1.0	0.3720027687491155	1.0	0.24967135219492856	2.5497549517963893	0.45707175445873083	0.592887942840597	0.45707175445873083	0.29206154183263816	0.8070775195140277	0.9770220997249531	192.0	3.635412575898204	125.0	0.28821558256430674
832	Feb25-FISH2-3R4-rep3-cp190-100x_Position015_14_cmle.ics	59	1	0	1.5162	6.583514330170138	1.0	5.298538893719252	1.0	0.0	1.0	0.22561917067413154	3.236271235033616	0.14841548590430148	0.29565243519717954	0.14841548590430148	0.027099664801485023	0.9402837883671714	0.9616322791738838	170.0	3.2841945379227084	99.0	0.22826674139093092
833	Feb25-FISH2-3R4-rep3-cp190-100x_Position015_14_cmle.ics	62	1	0	1.2995999999999999	3.8377448343431024	1.0	0.21165232573130438	1.0	0.2918229810711206	1.0	0.21380283336930536	2.338418585963407	0.3473668451185578	0.4956453952700784	0.3521938225014584	0.19914508293624775	0.8421626427726663	0.9315508585099813	180.0	3.367240104433832	105.0	0.24210108935401767
834	Feb25-FISH2-3R4-rep3-cp190-100x_Position015_14_cmle.ics	62	2	0	1.2995999999999999	1.8219738050619794	1.0	2.7447562001740198	2.0	1.2191645447964943	1.0	0.20353693900808506	2.998324573529805	0.7128284022446736	0.7710876961120892	0.712812914616707	0.6606763963387248	0.631199464564236	0.8896767220826836	126.0	2.394516471248359	60.0	0.13834347963086724
835	Feb25-FISH2-3R4-rep3-cp190-100x_Position016_15_cmle.ics	1	1	0	0.8664	3.6414469674631973	1.0	4.0617079142671075	1.0	1.857150079393166	1.0	0.24374425760610463	2.0061089639790173	0.9141802235299606	0.9370797150226262	0.9138669883436523	0.875882223569948	0.3957136393707673	0.917609523849488	116.0	2.1710394116947156	58.0	0.13373203030983835
836	Feb25-FISH2-3R4-rep3-cp190-100x_Position016_15_cmle.ics	3	1	0	0.8664	5.637466019331973	1.0	5.382861086511299	1.0	0.72222503087512	1.0	0.20353693900808506	1.3664190813052453	0.6622101757425939	0.7469457669960019	0.6598256086607477	0.502591229562273	0.6943392753504497	0.9143605140560742	126.0	2.277490227046259	60.0	0.13834347963086724
837	Feb25-FISH2-3R4-rep3-cp190-100x_Position016_15_cmle.ics	4	1	0	1.083	2.6439727626817398	1.0	2.860346324783925	1.0	0.0	1.0	0.2564324582006051	2.2967843940007593	0.22977317814457573	0.4011160299823116	0.22977317814457573	0.03016310455695955	0.9197887209088355	0.9627922866732196	154.0	2.85641549611562	91.0	0.20982094410681532
838	Feb25-FISH2-3R4-rep3-cp190-100x_Position016_15_cmle.ics	6	1	0	1.083	2.845570220055105	1.0	2.8853774317676026	1.0	0.5158750220536572	1.0	0.18935052140344188	1.7484775918315147	0.5637877996401416	0.6829437285971327	0.5554733298508329	0.3694207440942597	0.7507612363643827	0.8269110160236111	198.0	3.4886358255453516	114.0	0.26285261129864773
839	Feb25-FISH2-3R4-rep3-cp190-100x_Position016_15_cmle.ics	8	1	0	1.083	0.18965055258898617	2.0	0.865643970216001	1.0	0.5556144027286182	1.0	0.2991993003418851	2.2369360192315937	0.5849122274678494	0.7021490214277427	0.5769604912048978	0.4409822313053877	0.7303109586626799	0.9679246804422306	168.0	3.145878130650301	112.0	0.25824116197761887
840	Feb25-FISH2-3R4-rep3-cp190-100x_Position016_15_cmle.ics	10	1	0	1.2995999999999999	0.4552093017923108	1.0	0.6556983018666613	1.0	1.2944547249242173	1.0	0.2745277607007527	2.090391439795696	0.8008302105128602	0.8791821686390333	0.7956767157571802	0.7095171457981525	0.593599202884248	0.9545417504972197	188.0	3.5226165032363266	127.0	0.29282703188533565
841	Feb25-FISH2-3R4-rep3-cp190-100x_Position016_15_cmle.ics	12	1	0	1.7328	0.3789685697222297	1.0	0.2571966457379847	1.0	0.9479040472602467	1.0	0.2500723460220743	3.5704036428296266	0.7117736048077057	0.8024212016488321	0.7059999167256527	0.584485295138166	0.6818228041072386	0.9469507867195006	200.0	3.9312204677432177	133.0	0.3066613798484224
842	Feb25-FISH2-3R4-rep3-cp190-100x_Position016_15_cmle.ics	13	1	0	1.2995999999999999	0.2759248122959981	1.0	0.4470592152513998	1.0	0.8595614345612763	1.0	0.27870573951843647	2.9578431882299308	0.6942515201412972	0.8052425326795882	0.6943251124582593	0.5838492461387031	0.6612375608259098	0.9643123512129412	142.0	2.705269268853348	84.0	0.1936808714832141
843	Feb25-FISH2-3R4-rep3-cp190-100x_Position016_15_cmle.ics	14	1	0	1.5162	0.10249189545553282	1.0	1.5457475744056115	1.0	0.0	1.0	0.21629714138363917	3.4568492318194397	0.09331145851694168	0.27237536100226434	0.09331145851694168	0.03317831139072309	0.9685690796371975	0.9260419179408972	142.0	2.822295513055447	74.0	0.17062362487806956
844	Feb25-FISH2-3R4-rep3-cp190-100x_Position016_15_cmle.ics	15	1	0	1.5162	6.078232209672909	1.0	0.6997791803048069	1.0	0.10317500441073144	1.0	0.13301660374931862	2.542021756150806	0.2969829725875206	0.46754469597283177	0.2969829725875206	0.09435597614113606	0.8908363676627512	0.710364146539625	200.0	3.697167979339019	97.0	0.22365529206990203
845	Feb25-FISH2-3R4-rep3-cp190-100x_Position016_15_cmle.ics	16	1	0	1.2995999999999999	3.5893701249824717	1.0	4.712591977129488	1.0	0.0	1.0	0.14511547698342064	2.6373087801358417	0.17033276931754088	0.34503015315198055	0.17033276931754088	0.029302789708881078	0.9432024910264704	0.8260055062161031	168.0	3.1458781306503	78.0	0.17984652352012742
846	Feb25-FISH2-3R4-rep3-cp190-100x_Position016_15_cmle.ics	18	1	0	1.083	1.610270732066035	1.0	NA	0.0	2.0671267327999794	1.0	0.20125112377508414	3.024708514979945	0.9876485188503282	0.9973417145207009	0.9868701258646772	0.9723450190192249	0.21859173838110135	0.8910447600015976	112.0	2.0582433390328383	50.0	0.11528623302572269
847	Feb25-FISH2-3R4-rep3-cp190-100x_Position016_15_cmle.ics	20	1	0	1.083	4.590572293245667	1.0	NA	0.0	0.10317500441073144	1.0	0.2934412732759675	2.8411520202481224	0.2960132137189494	0.46342747028532566	0.2960132137189494	0.08492567283090974	0.8597414795075302	0.9784946240681337	114.0	2.1965597463052466	62.0	0.14295492895189613
848	Feb25-FISH2-3R4-rep3-cp190-100x_Position016_15_cmle.ics	21	1	0	2.166	0.7452656538427702	1.0	0.2859667487131367	2.0	1.9403081306943228	1.0	0.21635583752830675	3.2185891195991423	0.8954485436893204	0.947716504854369	0.8919805825242718	0.8201067961165048	0.529873909434211	0.9121777421357403	298.0	5.746811669922215	225.0	0.5187880486157521
849	Feb25-FISH2-3R4-rep3-cp190-100x_Position016_15_cmle.ics	24	1	0	0.6497999999999999	0.8337838792836992	1.0	3.500517353885484	1.0	0.72222503087512	1.0	0.2427659618000343	1.35061972786202	0.6206582454824321	0.7045162284168084	0.6166865363749615	0.472422407672833	0.6933528442112213	0.9153662880452982	108.0	1.9220420175305404	52.0	0.1198976823467516
850	Feb25-FISH2-3R4-rep3-cp190-100x_Position016_15_cmle.ics	25	1	0	1.5162	0.27910692760917005	1.0	0.1810808765846863	1.0	0.7252201245704302	1.0	0.2725820568548805	3.30876114814201	0.6222319631144879	0.7307698551854016	0.6194314565880902	0.49700467562828754	0.6890533438848654	0.9848909573341417	152.0	2.9755568260878307	92.0	0.21212666876732977
851	Feb25-FISH2-3R4-rep3-cp190-100x_Position016_15_cmle.ics	27	1	0	1.2995999999999999	0.3287605732090584	2.0	NA	0.0	0.42540144110901373	1.0	0.24810407087953565	2.7792718217450303	0.48012350978247326	0.5977451156865732	0.48392434333504103	0.3325210118940474	0.7827552148151808	0.9165332826457772	182.0	3.411935516344561	115.0	0.2651583359591622
852	Feb25-FISH2-3R4-rep3-cp190-100x_Position016_15_cmle.ics	28	1	0	0.8664	0.3646578372067725	1.0	0.5059791138297037	1.0	0.0	1.0	0.30521351950515235	2.06342893836325	0.18960821015942683	0.349157684115407	0.18594203833989545	0.03302781901503905	0.9308504053682951	0.9658665230441413	130.0	2.4605020462293963	77.0	0.17754079885961296
853	Feb25-FISH2-3R4-rep3-cp190-100x_Position016_15_cmle.ics	29	1	0	1.2995999999999999	0.4742706410510521	1.0	0.40558498706123813	1.0	1.5162	1.0	0.3062396383479829	2.318938075407385	0.9500195445731235	0.9944547064098536	0.9478351511063762	0.8463413325566601	0.4020856594291716	0.9807517090604638	186.0	3.5247315890064383	132.0	0.30435565518790797
854	Feb25-FISH2-3R4-rep3-cp190-100x_Position016_15_cmle.ics	32	1	0	1.9493999999999998	0.5504108219150469	1.0	0.2653114676182953	1.0	0.2918229810711206	1.0	0.2427892246407235	3.5704313112546466	0.36922468299521805	0.5241458048485942	0.3649285481285093	0.21906470575987452	0.829236098519914	0.9504223427212669	204.0	4.044016540405095	135.0	0.31127282916945126
855	Feb25-FISH2-3R4-rep3-cp190-100x_Position016_15_cmle.ics	33	1	0	1.083	3.9199510609717447	1.0	3.516905379219046	1.0	1.0389843448820495	1.0	0.1421968058767533	1.990782984196362	0.7750757931594005	0.8449051340079992	0.775787466017621	0.6339688571957243	0.5625992076874673	0.676644195150569	142.0	2.588243024651248	60.0	0.13834347963086724
856	Feb25-FISH2-3R4-rep3-cp190-100x_Position016_15_cmle.ics	34	1	0	1.2995999999999999	0.517379464759895	1.0	0.11009448100698477	1.0	1.1672919242844824	1.0	0.2757759719652211	2.223645479082726	0.7494902477704776	0.8370234589005828	0.7517283518354513	0.6646036290239532	0.5754331743252064	0.9876812220271408	206.0	3.8546594639116254	146.0	0.3366358004351103
857	Feb25-FISH2-3R4-rep3-cp190-100x_Position016_15_cmle.ics	36	1	0	1.083	0.5556022142321226	1.0	0.3338415594836247	1.0	1.2995999999999999	1.0	0.21156524386855718	1.414937948386049	0.8994112076419484	0.9702961803982927	0.8994112076419484	0.7688269444558817	0.5051600813198585	0.9494130428971206	224.0	4.139891926906085	145.0	0.33433007577459584
858	Feb25-FISH2-3R4-rep3-cp190-100x_Position016_15_cmle.ics	39	1	0	1.7328	1.8263942818939782	1.0	0.37758275065640484	1.0	0.0	1.0	0.22581167573342903	2.3662544001360173	0.13481748153638456	0.27398946448897477	0.13481748153638456	0.01956027666115815	0.963025898601632	0.9433729271591093	236.0	4.5016853937321395	162.0	0.37352739500334153
859	Feb25-FISH2-3R4-rep3-cp190-100x_Position016_15_cmle.ics	39	2	0	1.7328	0.578145373240416	1.0	0.1825744068534589	2.0	0.0	1.0	0.18722402629002435	3.314824573455425	0.0570490736994165	0.17997912562065355	0.0570490736994165	0.01956027666115815	0.9707880229585191	0.9333018078641035	176.0	3.4416860224953143	95.0	0.21904384274887315
860	Feb25-FISH2-3R4-rep3-cp190-100x_Position016_15_cmle.ics	40	1	0	0.8664	3.4503432318081373	1.0	0.43560641786644805	1.0	0.7252201245704302	1.0	0.3058151952710448	2.4806887513095726	0.7026774362426146	0.7867586567945554	0.7021913095505198	0.5994035599431605	0.6429177839603024	0.9831813001765645	100.0	1.8836918629301451	52.0	0.1198976823467516
861	Feb25-FISH2-3R4-rep3-cp190-100x_Position016_15_cmle.ics	41	1	0	1.083	1.9221572907358926	1.0	2.1215922746641884	1.0	0.0	1.0	0.1119323099639332	2.5089962127171623	0.07388427829585184	0.21806090543989162	0.07388427829585184	0.02627924001614658	0.9573783210291872	0.7214950831619371	138.0	2.5690679473510505	51.0	0.11759195768623716
862	Feb25-FISH2-3R4-rep3-cp190-100x_Position016_15_cmle.ics	43	1	0	0.8664	2.020792764505579	1.0	2.6556015257857823	1.0	1.1535316172061807	1.0	0.2667389988896994	2.0587323047665085	0.8476864311138119	0.913794600225714	0.8437364354544665	0.7722096825534625	0.49659363248039984	0.9601541810612543	106.0	1.9709676009814918	53.0	0.12220340700726606
863	Feb25-FISH2-3R4-rep3-cp190-100x_Position016_15_cmle.ics	44	1	0	1.5162	0.2335178173484356	1.0	0.668230102307687	1.0	0.9342894015681998	1.0	0.26087195996935253	2.794694606275914	0.6838793938798152	0.7867836027356861	0.6838793938798152	0.5858202143047734	0.6762302955141098	0.9895713887484785	206.0	3.924875210432884	142.0	0.3274129017930525
864	Feb25-FISH2-3R4-rep3-cp190-100x_Position016_15_cmle.ics	47	1	0	1.5162	1.6986982098314876	1.0	1.4773224514831593	1.0	0.10317500441073144	1.0	0.2916720758385471	2.585996890453043	0.3163087988636879	0.4818106952356488	0.3128635972136176	0.09181160186766195	0.8722270618629391	0.991153597320818	190.0	3.637527661668315	133.0	0.3066613798484224
865	Feb25-FISH2-3R4-rep3-cp190-100x_Position016_15_cmle.ics	50	1	0	0.6497999999999999	2.892368324297565	1.0	0.32278610886329606	1.0	2.352752090272223	1.0	0.12869519290991416	1.3889431534629553	0.9895465368814925	0.9960096292225973	0.985255252897925	0.9427872412800586	0.24882665769716006	0.6928458282109868	130.0	2.320070553186876	50.0	0.11528623302572269
866	Feb25-FISH2-3R4-rep3-cp190-100x_Position016_15_cmle.ics	51	1	0	1.2995999999999999	0.29529148705593605	1.0	0.20334053769840313	1.0	0.0	1.0	0.25386607301735703	2.246738078982851	0.24395267038968252	0.4277791490543334	0.24016537595260867	0.028246582950232947	0.9104366516362767	0.971749976304682	198.0	3.7694988116303896	132.0	0.30435565518790797
867	Feb25-FISH2-3R4-rep3-cp190-100x_Position016_15_cmle.ics	53	1	0	1.7328	0.508271194467334	1.0	0.508440123498013	1.0	0.46141264688247224	1.0	0.20651058329655142	2.317110063496548	0.5581038128549201	0.6683600867101991	0.5486813932147939	0.330818693229423	0.7566233237026753	0.850045284831151	232.0	4.318673574548999	151.0	0.3481644237376825
868	Feb25-FISH2-3R4-rep3-cp190-100x_Position016_15_cmle.ics	56	1	0	1.5162	5.083736421906667	1.0	4.949666631655101	1.0	1.7328	1.0	0.29659055883391944	2.430181135398415	0.9516273428249632	0.992693562826696	0.9490089621778766	0.8298509833367026	0.326705138441452	0.9935339632945448	248.0	4.676236869834833	200.0	0.46114493210289076
869	Feb25-FISH2-3R4-rep3-cp190-100x_Position016_15_cmle.ics	58	1	0	1.2995999999999999	0.6481142370395069	1.0	1.287784092866963	1.0	1.5162	1.0	0.2674205563182136	2.973657865585686	0.9403913774652194	0.9875095551138969	0.9372955205626051	0.8322504204250115	0.40416032305635213	0.9556176883956041	166.0	3.1713984652608316	104.0	0.2397953646935032
870	Feb25-FISH2-3R4-rep3-cp190-100x_Position016_15_cmle.ics	59	1	0	1.7328	1.6295107476591304	1.0	0.25922344352384885	1.0	0.1459114905355603	1.0	0.3043615681759195	2.5299664251572165	0.3206642797998764	0.49753149770059985	0.310074988046229	0.12994429348354267	0.8946103880526991	0.9779133877152129	254.0	4.786917856726602	210.0	0.48420217870803534
871	Feb25-FISH2-3R4-rep3-cp190-100x_Position016_15_cmle.ics	60	1	0	1.5162	4.702286466765016	1.0	4.9388969478547216	1.0	0.0	1.0	0.14338974733702475	3.2480040167562265	0.05572293626999911	0.1745599453827659	0.05572293626999911	0.027854047315147377	0.9770404938494748	0.905107483775714	132.0	2.6456289511826436	54.0	0.12450913166778053
872	Feb25-FISH2-3R4-rep3-cp190-100x_Position016_15_cmle.ics	60	2	0	1.5162	5.983994815757587	1.0	6.45659712482557	1.0	0.0	1.0	0.10822343793476669	2.0567215973665225	0.07789634598830479	0.15365549585918253	0.05572293626999911	0.027854047315147377	0.9710372154203881	0.6616177872843796	174.0	3.373585361744166	71.0	0.16370645089652625
873	Feb25-FISH2-3R4-rep3-cp190-100x_Position016_15_cmle.ics	61	1	0	0.8664	4.121927303838538	1.0	NA	0.0	0.23070632344123612	1.0	0.2708035121517532	2.257449165948417	0.3664930505596961	0.48856867428275447	0.3664930505596961	0.20813789531236512	0.8426402227925718	0.9338631810617142	112.0	2.0816485878732585	58.0	0.13373203030983835
874	Feb25-FISH2-3R4-rep3-cp190-100x_Position016_15_cmle.ics	62	1	0	1.2995999999999999	0.5756235416508395	1.0	0.9238243928152381	1.0	1.7328	1.0	0.2916720758385471	2.138983280316664	0.9228140945557446	0.9644287068952542	0.9182834866113762	0.8708701476586842	0.37738032475114097	0.99767788577886	190.0	3.5907171639874758	133.0	0.3066613798484224
875	Feb25-FISH2-3R4-rep3-cp190-100x_Position016_15_cmle.ics	63	1	0	1.2995999999999999	0.30774277059047644	1.0	1.5223488905007325	1.0	0.0	1.0	0.25129926508294104	2.162723962888538	0.2733133266644437	0.4706973031414512	0.2733133266644437	0.029893802984833327	0.8985646120724583	0.9355263710995716	164.0	3.079892555669263	99.0	0.22826674139093092
876	Feb25-FISH2-3R4-rep3-cp190-100x_Position016_15_cmle.ics	64	1	0	1.2995999999999999	0.17934031676971401	1.0	0.27708204617216503	1.0	0.0	1.0	0.3016172195643787	2.169740353838607	0.23957435447576186	0.4527861474503223	0.243868949998093	0.02819329493878485	0.8956792414695173	0.9781892944278773	186.0	3.5247315890064383	131.0	0.3020499305273935
877	Feb25-FISH2-3R4-rep3-cp190-100x_Position016_15_cmle.ics	65	1	0	1.2995999999999999	5.096285702283414	1.0	0.19955870801820536	1.0	0.0	1.0	0.22570007629667543	3.0485346488736256	0.09489937314417685	0.2681161332893435	0.09489937314417685	0.03320356318046849	0.9512697853343047	0.9228403767211816	140.0	2.730789603463879	74.0	0.17062362487806956
878	Feb25-FISH2-3R4-rep3-cp190-100x_Position016_15_cmle.ics	67	1	0	1.083	NA	0.0	0.3898794936781365	1.0	0.0	1.0	0.23377330537713772	2.1864445886773023	0.2041559333676799	0.35461531856431394	0.20931650352052206	0.027816417654130173	0.9314437773191723	0.9320902284670173	168.0	3.1692833794907207	99.0	0.22826674139093092
879	Feb25-FISH2-3R4-rep3-cp190-100x_Position016_15_cmle.ics	68	1	0	0.8664	NA	0.0	NA	0.0	0.10317500441073144	1.0	0.2715854417326567	2.4084772703688424	0.2961149583326347	0.42812589077616997	0.2961149583326347	0.12485957175673637	0.888964904432062	0.9891185334120022	108.0	2.0390682617326403	55.0	0.12681485632829495
880	Feb25-FISH2-3R4-rep3-cp190-100x_Position016_15_cmle.ics	70	1	0	1.2995999999999999	0.3463977296586646	1.0	0.198529101139098	1.0	0.8318234787411565	1.0	0.28324238736569074	2.562147615618396	0.6730844181152077	0.7730766232753917	0.6688752046145452	0.549049029542443	0.6681773090105553	0.9562833086024853	188.0	3.5694270009171665	129.0	0.29743848120636457
881	Feb25-FISH2-3R4-rep3-cp190-100x_Position016_15_cmle.ics	71	1	0	1.083	0.6559601196730191	1.0	1.0064567908449753	1.0	0.72222503087512	1.0	0.2921354378512409	2.360205366399284	0.5869917191500895	0.6771823712759356	0.5869917191500895	0.4799398015734328	0.6971804085269137	0.982539627067675	142.0	2.705269268853348	86.0	0.19829232080424306
882	Feb25-FISH2-3R4-rep3-cp190-100x_Position016_15_cmle.ics	73	1	0	1.7328	6.685138255312733	1.0	6.702530419589589	1.0	0.0	1.0	0.16409706117037268	2.6738194431592746	0.07752694732560504	0.197156802928615	0.07752694732560504	0.028822452715070165	0.9587155311321525	0.9619014820172979	164.0	3.2437292975522016	80.0	0.18445797284115634
883	Feb25-FISH2-3R4-rep3-cp190-100x_Position016_15_cmle.ics	74	1	0	1.083	2.793928327509732	1.0	2.2988296079757875	1.0	1.5162	1.0	0.26179938779914946	2.402748546495154	0.9273519832328023	0.950441319728025	0.9179450342920681	0.8630924852647427	0.4117689531655865	0.9853306227635056	108.0	2.0624735105730605	54.0	0.12450913166778053
884	Feb25-FISH2-3R4-rep3-cp190-100x_Position017_16_cmle.ics	1	1	0	1.7328	0.271246663975875	1.0	0.1328444093983794	1.0	0.0	1.0	0.17005719958994608	2.647730441039015	0.13597564706602214	0.22878678945114117	0.08121213975402312	0.028758489873340266	0.9319887132660258	0.9336422551056832	224.0	4.373944415310285	130.0	0.29974420586687905
885	Feb25-FISH2-3R4-rep3-cp190-100x_Position017_16_cmle.ics	2	1	0	1.9493999999999998	0.1963378606513072	1.0	0.403053196455329	1.0	1.0298344167305078	1.0	0.26350718523610217	3.308403049813737	0.7412712469647194	0.8256591915440651	0.7272218254535067	0.6019968575917726	0.6407536623501449	0.9765249518949665	236.0	4.5953063890938175	175.0	0.40350181559002946
886	Feb25-FISH2-3R4-rep3-cp190-100x_Position017_16_cmle.ics	3	1	0	0.8664	2.538166871696014	1.0	NA	0.0	0.8318234787411565	1.0	0.2898016182361211	2.163842191205385	0.7058082044252986	0.7859433130996671	0.7002398668494224	0.6068019385157627	0.606313995771277	0.9684178204665892	112.0	2.1050538367136777	60.0	0.13834347963086724
887	Feb25-FISH2-3R4-rep3-cp190-100x_Position017_16_cmle.ics	4	1	0	2.166	0.3489528250929413	2.0	0.43786398220923695	1.0	1.0317500441073144	1.0	0.2654788904193615	3.252838890566601	0.6732336565972821	0.7682361109268522	0.6650171803069902	0.5648783227421273	0.6885365569654165	0.9953392689721194	280.0	5.508389704608594	227.0	0.5233994979367811
888	Feb25-FISH2-3R4-rep3-cp190-100x_Position017_16_cmle.ics	5	1	0	1.5162	0.4861962961147259	1.0	0.4676154266500561	1.0	0.9971598751598192	1.0	0.20409434619444874	2.2798206149703666	0.6934383173847992	0.7856043400105487	0.690860359730041	0.5842357082117908	0.6400840520831955	0.9015695670942617	256.0	4.784802770956489	174.0	0.40119609092951497
889	Feb25-FISH2-3R4-rep3-cp190-100x_Position017_16_cmle.ics	6	1	0	1.2995999999999999	4.932406537532392	1.0	4.895144877127859	1.0	0.0	1.0	0.1959228515359414	2.911296952478328	0.07938575492156476	0.22179077365026614	0.07938575492156476	0.028568310473991044	0.9472728328820886	0.7856129310027955	116.0	2.264660407056395	52.0	0.1198976823467516
890	Feb25-FISH2-3R4-rep3-cp190-100x_Position017_16_cmle.ics	7	1	0	1.5162	0.3782874605219153	1.0	0.35260965662115984	1.0	1.0368959615364501	1.0	0.2896249227309447	2.615853063390092	0.7315265185415775	0.8028944057486024	0.72949660816893	0.6256631256728536	0.6248298205310056	0.9834108130050782	210.0	4.061076531935182	154.0	0.3550815977192259
891	Feb25-FISH2-3R4-rep3-cp190-100x_Position017_16_cmle.ics	8	1	0	1.2995999999999999	2.0564811378327077	1.0	1.6675102385090772	1.0	0.3720027687491155	1.0	0.19085175370557994	3.9687883749970583	0.47935456743403765	0.5929517502365185	0.4791653526752864	0.326747608535688	0.7882320126825418	0.9382940346458141	120.0	2.3306459820374323	54.0	0.12450913166778053
892	Feb25-FISH2-3R4-rep3-cp190-100x_Position017_16_cmle.ics	10	1	0	1.7328	0.4486904289834147	1.0	0.5582914620459405	1.0	2.693257462497703	1.0	0.28338322808811234	2.9302238639903764	0.9949462575991688	0.9994635880896314	0.9949057736814051	0.9808274912790894	0.1475173150368062	0.9916110102573809	206.0	4.018496205794564	148.0	0.3412472497561391
893	Feb25-FISH2-3R4-rep3-cp190-100x_Position017_16_cmle.ics	11	1	0	1.9493999999999998	3.8256146025241073	1.0	4.1769610153115035	1.0	0.0	1.0	0.07388674128315838	2.5283532166158835	0.07723535562708876	0.24066252503092558	0.07723535562708876	0.028178158680690818	0.9617242017739126	0.42068793829218315	192.0	3.658817824738624	68.0	0.15678927691498287
894	Feb25-FISH2-3R4-rep3-cp190-100x_Position017_16_cmle.ics	11	2	0	1.083	0.615286054346808	1.0	0.7741924647349876	1.0	2.3752669773378865	1.0	0.261512653717724	3.0298349371152944	0.9758062862649417	0.987124023537613	0.9757379424408313	0.9556721956820372	0.23278569772403304	0.9457841169998094	104.0	2.0198931844324433	51.0	0.11759195768623716
895	Feb25-FISH2-3R4-rep3-cp190-100x_Position017_16_cmle.ics	12	1	0	0.8664	2.4259721979732247	1.0	0.8883529330459817	1.0	0.0	1.0	0.12548812604953066	1.289859831139054	0.0793153896771803	0.2188536163090074	0.0793153896771803	0.026976176634063133	0.9609218094565705	0.6859484095641256	138.0	2.5456626985106303	54.0	0.12450913166778053
896	Feb25-FISH2-3R4-rep3-cp190-100x_Position017_16_cmle.ics	13	1	0	0.8664	2.0774876664915767	2.0	1.2735250369606177	1.0	0.10317500441073144	1.0	0.30758805139602646	1.6072286327423313	0.28675186224461047	0.45395663590159685	0.28914657921723746	0.08662677349921678	0.8836516531649743	0.990365359098391	146.0	2.677633848472706	92.0	0.21212666876732977
897	Feb25-FISH2-3R4-rep3-cp190-100x_Position017_16_cmle.ics	13	2	0	1.2995999999999999	2.5550563506893305	1.0	6.058878076339714	1.0	0.2918229810711206	1.0	0.16199933568863356	2.6813237692938183	0.3310513089241241	0.4135986116276187	0.31606883261773555	0.20731769160553096	0.8558157941074671	0.7831857705051952	122.0	2.328530896267321	51.0	0.11759195768623716
898	Feb25-FISH2-3R4-rep3-cp190-100x_Position017_16_cmle.ics	14	1	0	1.083	0.4731584439198883	1.0	0.41040286562535483	1.0	2.4762001058575542	1.0	0.24866473970035435	1.403246969467942	0.975451467268623	0.9902005737396539	0.9739465763732129	0.9534130455229496	0.23619382681818996	0.9838483384931718	236.0	4.40806439837046	170.0	0.39197319228745714
899	Feb25-FISH2-3R4-rep3-cp190-100x_Position017_16_cmle.ics	16	1	0	1.5162	1.8618343261865131	1.0	1.9422148544615083	1.0	1.074245800390238	1.0	0.15772073060622435	3.0083725019948693	0.7385614136972664	0.8212241257725972	0.7356991745136268	0.6356590755105709	0.6201569410163699	0.727814623595948	162.0	3.0351971437585346	77.0	0.17754079885961296
900	Feb25-FISH2-3R4-rep3-cp190-100x_Position017_16_cmle.ics	17	1	0	1.5162	0.6753661382785761	1.0	0.29554849684868123	1.0	0.5963412819178956	1.0	0.25048613901779815	3.057961281944626	0.5537055514406567	0.6755721919896183	0.5448724619405863	0.40178314551030525	0.7247194655840611	0.9403943515047527	134.0	2.573298118891273	73.0	0.16831790021755516
901	Feb25-FISH2-3R4-rep3-cp190-100x_Position017_16_cmle.ics	21	1	0	1.5162	5.806090129929173	1.0	5.319298450155591	1.0	0.9971598751598192	1.0	0.1728299591701743	4.443010883478473	0.683504880998024	0.7705016663225882	0.683504880998024	0.5929513079895007	0.6453860548659395	0.8495587184319534	136.0	2.5945882819615815	62.0	0.14295492895189613
902	Feb25-FISH2-3R4-rep3-cp190-100x_Position017_16_cmle.ics	24	1	0	1.2995999999999999	0.44081331160258613	1.0	0.8077458052332552	1.0	1.7430385742657564	1.0	0.3046286893447269	2.222724134033238	0.9184219053791316	0.9560920285158782	0.9171459818535321	0.8470410725858717	0.30408032491040765	0.9764880566022622	202.0	3.8120791377710077	149.0	0.34355297441665367
903	Feb25-FISH2-3R4-rep3-cp190-100x_Position017_16_cmle.ics	26	1	0	1.5162	5.527834607145744	1.0	0.2235911492645631	2.0	0.8318234787411565	1.0	0.2872969962130584	3.0947453330456054	0.6473789495918393	0.7603406930656164	0.6426263931513487	0.5274436837593032	0.6653870021586201	0.983638429835106	216.0	4.17175751882695	160.0	0.3689159456823127
904	Feb25-FISH2-3R4-rep3-cp190-100x_Position017_16_cmle.ics	27	1	0	1.083	0.43743555414822466	1.0	0.39712684460873227	1.0	1.687878142458339	1.0	0.3156212800630772	2.866956346447425	0.8758869423495219	0.9169667036419634	0.8751123202102015	0.8241607743742603	0.49362410492306913	1.0170031525749426	116.0	2.217849909375555	66.0	0.15217782759395398
905	Feb25-FISH2-3R4-rep3-cp190-100x_Position017_16_cmle.ics	27	2	0	1.5162	0.08173970621557751	2.0	2.569990709107201	1.0	0.41270001764292574	1.0	0.24007920285396775	3.182004675181865	0.447192459518247	0.5583507365107301	0.44164616500071263	0.3024124831906996	0.796887184780401	0.9838243229092706	162.0	3.175628636801054	95.0	0.21904384274887315
906	Feb25-FISH2-3R4-rep3-cp190-100x_Position017_16_cmle.ics	28	1	0	1.2995999999999999	0.2112929001313874	1.0	0.28332275404717217	1.0	1.4370615219328515	1.0	0.29906689398300423	2.8784752053930944	0.8729645604928465	0.922452410200519	0.8718285012330399	0.8087125585347607	0.42807058197397163	0.986666339967703	164.0	3.150108302190523	108.0	0.24901826333556107
907	Feb25-FISH2-3R4-rep3-cp190-100x_Position017_16_cmle.ics	29	1	0	1.7328	0.4340544768866369	1.0	0.3551940983882955	1.0	2.3825999999999996	1.0	0.28592393491704376	2.680776631722625	0.9819291246186341	0.995964409252778	0.9799240839566136	0.9379738375355856	0.3581730691537757	0.9861287178217624	246.0	4.725162453285785	194.0	0.44731058413980407
908	Feb25-FISH2-3R4-rep3-cp190-100x_Position017_16_cmle.ics	31	1	0	1.7328	1.7618354945782877	1.0	0.2962022418393595	1.0	0.23070632344123612	1.0	0.20901202035109231	2.533119976285216	0.4470800796202725	0.6024621038125861	0.4429949471750115	0.16169039963252183	0.8186907512708094	0.8593827607334379	228.0	4.369714243770062	148.0	0.3412472497561391
909	Feb25-FISH2-3R4-rep3-cp190-100x_Position017_16_cmle.ics	33	1	0	2.166	0.3500710536809881	1.0	0.3679012519942479	1.0	0.0	1.0	0.2025370938270631	3.0990153026110345	0.19142800724489656	0.39987369094796477	0.183515817570236	0.019724299001783987	0.9181450913341807	0.9325546813552277	344.0	6.610969401986036	270.0	0.6225456583389025
910	Feb25-FISH2-3R4-rep3-cp190-100x_Position017_16_cmle.ics	34	1	0	1.7328	0.1536405092679174	1.0	0.4647200799785162	1.0	0.5963412819178956	1.0	0.29314829369177076	2.7478862754855498	0.5521955289782011	0.6632270625456316	0.5424886138441748	0.4196606751729653	0.7513641818629062	0.9728400127116075	200.0	3.884409970062378	144.0	0.33202435111408135
911	Feb25-FISH2-3R4-rep3-cp190-100x_Position017_16_cmle.ics	35	1	0	1.5162	0.43811915271244034	2.0	0.49327373900758065	1.0	0.2918229810711206	1.0	0.15492361240682795	2.1045287024954322	0.3489758602000036	0.5057535274602881	0.3489758602000036	0.20774045992483486	0.8388165541810707	0.7990155103085473	138.0	2.59247319619147	60.0	0.13834347963086724
912	Feb25-FISH2-3R4-rep3-cp190-100x_Position017_16_cmle.ics	38	1	0	1.5162	0.6197580772445761	1.0	0.6640755822387837	1.0	0.6606423714395955	1.0	0.2879608720554036	2.563047401788649	0.5559755548251221	0.6806849031566902	0.5522381700205738	0.4293792532534726	0.7267595892742356	0.9738990209569932	186.0	3.548136837846858	128.0	0.2951327565458501
913	Feb25-FISH2-3R4-rep3-cp190-100x_Position017_16_cmle.ics	39	1	0	0.8664	3.1727975087129856	2.0	2.9278720397125357	2.0	2.227242239942026	1.0	0.28194623496543986	1.9181371193000236	0.8878248974008208	0.9132448845171144	0.8872422353954502	0.8589758900976411	0.4551345880002642	0.9952120848599267	118.0	2.215734823605444	64.0	0.14756637827292504
914	Feb25-FISH2-3R4-rep3-cp190-100x_Position017_16_cmle.ics	39	2	0	1.2995999999999999	5.429892073859695	1.0	5.2912301988199655	1.0	0.0	1.0	0.20378440086717278	1.5252907041387185	0.15844425625547376	0.2907501501892747	0.14778262726279143	0.020147076918622747	0.9405654107551042	0.8986182769504719	232.0	4.342078823389422	150.0	0.3458586990771681
915	Feb25-FISH2-3R4-rep3-cp190-100x_Position017_16_cmle.ics	40	1	0	1.2995999999999999	0.5321057394379157	1.0	0.58205006357741	1.0	0.32626801153583	1.0	0.31024454638829513	2.668965801402678	0.43779114723799106	0.5530241593270845	0.43486788752051	0.27408860305904986	0.7902508306256285	1.0068660810684829	160.0	3.0607174783690656	106.0	0.24440681401453213
916	Feb25-FISH2-3R4-rep3-cp190-100x_Position017_16_cmle.ics	41	1	0	1.2995999999999999	1.3271105046470553	1.0	0.40573786810899415	1.0	0.0	1.0	0.2524494096634655	2.3570241849169222	0.113247672319817	0.2539628643422628	0.113247672319817	0.04084386225137159	0.9364523850280595	0.968051438256885	112.0	2.175269583234938	56.0	0.12912058098880944
917	Feb25-FISH2-3R4-rep3-cp190-100x_Position017_16_cmle.ics	42	1	0	1.2995999999999999	0.35838136877411847	1.0	0.4397657463698798	1.0	0.6275890508929507	1.0	0.2886090189841206	2.3376314802149643	0.5902807937102209	0.7086447023586672	0.5860052414825908	0.44550730063646576	0.7066990720244914	0.9611962559958077	168.0	3.1458781306503005	110.0	0.2536297126565899
918	Feb25-FISH2-3R4-rep3-cp190-100x_Position017_16_cmle.ics	43	1	0	1.7328	0.3807320500258562	2.0	1.537347569510763	1.0	0.1459114905355603	1.0	0.2865002467954959	3.1532381757718446	0.3129419539596872	0.46803245585049746	0.3088959870764034	0.1455923927011051	0.8662517426419877	0.9710333566777515	194.0	3.7737289831706122	136.0	0.31357855382996574
919	Feb25-FISH2-3R4-rep3-cp190-100x_Position017_16_cmle.ics	44	1	0	1.5162	0.630283835253247	1.0	0.4688034647231956	1.0	0.5595020986366908	1.0	0.32707320075308477	2.796045614294761	0.5708756804379975	0.7059784147761241	0.567590698845222	0.39295176363235895	0.753249592789944	1.0065930582954254	206.0	3.9716857081137245	159.0	0.3666102210217982
920	Feb25-FISH2-3R4-rep3-cp190-100x_Position017_16_cmle.ics	47	1	0	1.9493999999999998	0.7002058710618896	1.0	0.5268177037277407	1.0	0.3720027687491155	1.0	0.2417529124348198	3.3352207199800716	0.4500225653282143	0.559216506378678	0.4377546544962211	0.2833696709275939	0.8145433742123339	0.9616519192471359	224.0	4.350539166469865	155.0	0.35738732237974036
921	Feb25-FISH2-3R4-rep3-cp190-100x_Position017_16_cmle.ics	48	1	0	1.083	0.6107039886533048	1.0	0.1910153448185879	1.0	0.815064591942846	1.0	0.2824135301216581	2.765302860635851	0.7638624167961763	0.8513840424596076	0.7638477553294432	0.6340351288742926	0.5890064651656284	0.9879728108888226	124.0	2.3966315570184697	69.0	0.1590950015754973
922	Feb25-FISH2-3R4-rep3-cp190-100x_Position017_16_cmle.ics	50	1	0	1.2995999999999999	NA	0.0	0.4686988762439277	1.0	0.5556144027286182	1.0	0.29247783641808905	2.441456614754486	0.5516872347909385	0.6799342917655159	0.5467778268385958	0.41707516034156306	0.7465285998615915	0.979433714349246	186.0	3.5247315890064383	129.0	0.29743848120636457
923	Feb25-FISH2-3R4-rep3-cp190-100x_Position017_16_cmle.ics	51	1	0	1.5162	4.752580477078107	1.0	5.0627474944704	1.0	0.0	1.0	0.23669180782201996	3.152734927425073	0.126796374428689	0.27079448829332486	0.126796374428689	0.019268167151041845	0.9400616422294352	0.9459821731084755	174.0	3.350180112903746	105.0	0.24210108935401767
924	Feb25-FISH2-3R4-rep3-cp190-100x_Position017_16_cmle.ics	51	2	0	0.8664	0.8644890045836069	1.0	0.6667992176636705	1.0	3.0324	1.0	0.23929632975476842	1.3620649900804662	0.9818813892064979	0.9969304071525211	0.9818813892064979	0.9603988621549405	0.24193863450117753	0.9185865455014317	214.0	3.7993886231503415	144.0	0.33202435111408135
925	Feb25-FISH2-3R4-rep3-cp190-100x_Position017_16_cmle.ics	52	1	0	1.7328	0.3187536896416162	1.0	0.23624928409926435	1.0	0.0	1.0	0.21891528551091818	2.7932660512179126	0.1467857641311933	0.3156371249127704	0.1467857641311933	0.02529797627355199	0.9482302439945488	0.9254130920490887	252.0	4.952869684379651	176.0	0.4058075402505439
926	Feb25-FISH2-3R4-rep3-cp190-100x_Position017_16_cmle.ics	53	1	0	1.2995999999999999	2.76813766386429	1.0	0.7853234518860873	1.0	0.5158750220536572	1.0	0.3199428132226949	3.124440024815563	0.546417494317482	0.6433394170800255	0.5425433047061327	0.4142975511986474	0.7267862200960177	0.9881905124546932	142.0	2.752079766534188	90.0	0.20751521944630086
927	Feb25-FISH2-3R4-rep3-cp190-100x_Position017_16_cmle.ics	54	1	0	0.8664	5.879393767968753	1.0	NA	0.0	0.0	1.0	0.2631477098364001	2.2802257495001355	0.17256306911479324	0.34982335671990844	0.17256306911479324	0.030571727123451263	0.923475268079018	0.9766356317699677	122.0	2.211504652065222	65.0	0.14987210293343953
928	Feb25-FISH2-3R4-rep3-cp190-100x_Position017_16_cmle.ics	55	1	0	0.8664	2.3063316365486606	1.0	0.5917817888711703	1.0	0.8254000352858515	1.0	0.26686235201799796	1.9350973044232158	0.650833901579725	0.7478264575519945	0.6463163427662234	0.5443196670076145	0.6813778759950192	0.9683498988746975	130.0	2.390286299708136	72.0	0.16601217555704068
929	Feb25-FISH2-3R4-rep3-cp190-100x_Position017_16_cmle.ics	56	1	0	1.5162	0.3012930150508643	1.0	1.839119612436832	1.0	1.8958080945204934	1.0	0.29740095743975503	2.5390160833996545	0.8783151457819521	0.928031774722119	0.877310044258252	0.8215290212507179	0.5056222661897911	1.0011144368929805	154.0	2.97344174031772	98.0	0.2259610167304165
930	Feb25-FISH2-3R4-rep3-cp190-100x_Position017_16_cmle.ics	56	2	0	1.2995999999999999	1.3817226464009114	2.0	0.30712849473608617	2.0	1.4751040190545512	1.0	0.270147343717604	2.7157686867207045	0.7843719382411568	0.8408983411601744	0.7843761613568025	0.7166775059968242	0.5697654955020706	0.9790338003273136	182.0	3.435340765184981	120.0	0.2766869592617345
931	Feb25-FISH2-3R4-rep3-cp190-100x_Position017_16_cmle.ics	58	1	0	1.2995999999999999	5.122173806042073	1.0	0.14706565852032188	1.0	0.0	1.0	0.19623047174004235	2.677698369706806	0.13616739602103484	0.29528922884565884	0.08113117346375906	0.028816239473393887	0.9504207614780875	0.844248045012648	140.0	2.730789603463879	69.0	0.1590950015754973
932	Feb25-FISH2-3R4-rep3-cp190-100x_Position017_16_cmle.ics	59	1	0	1.5162	0.16505144370936395	1.0	5.352627105160943	1.0	0.0	1.0	0.2068367075198561	2.8603689676711954	0.0997092746430352	0.2221360191352181	0.0713369445269131	0.025190595958973553	0.955656212074138	0.9240684971548739	190.0	3.707743408189575	112.0	0.25824116197761887
933	Feb25-FISH2-3R4-rep3-cp190-100x_Position017_16_cmle.ics	60	1	0	1.2995999999999999	3.792071613497551	1.0	5.661829797325468	1.0	0.2991586303963464	1.0	0.186560233770246	3.1992643218090855	0.3362440397541219	0.4446513158238326	0.3362440397541219	0.2082103855815581	0.8469030566925058	0.8800719206349904	134.0	2.6435138654125327	63.0	0.1452606536124106
934	Feb25-FISH2-3R4-rep3-cp190-100x_Position017_16_cmle.ics	62	1	0	2.3826	3.247671358647242	1.0	1.5197742077985084	1.0	0.9479040472602467	1.0	0.22504576864305792	3.7062812800688936	0.5897658473943392	0.670545327281796	0.5857645577224615	0.4695232347616174	0.7790208718413155	0.9479741190929948	280.0	5.578605451129853	209.0	0.4818964540475209
935	Feb25-FISH2-3R4-rep3-cp190-100x_Position017_16_cmle.ics	66	1	0	1.083	4.306257214313386	1.0	3.6552410817375027	1.0	0.10317500441073144	1.0	0.15011007301012388	2.5088538556839644	0.25583475828643254	0.37529867394430794	0.25583475828643254	0.11975268098791715	0.8662111159132025	0.7230143962319411	130.0	2.437096797388976	54.0	0.12450913166778053
936	Feb25-FISH2-3R4-rep3-cp190-100x_Position017_16_cmle.ics	67	1	0	1.5162	0.5041349793016481	1.0	0.3434899114089252	1.0	0.7748934119142009	1.0	0.321145755452857	3.228890500102074	0.6497205117474741	0.7427064028217851	0.6450499192921624	0.5098343994739045	0.6834322684301198	1.006220968008257	184.0	3.597062421297809	133.0	0.3066613798484224
937	Feb25-FISH2-3R4-rep3-cp190-100x_Position017_16_cmle.ics	68	1	0	1.7328	0.6762564791881173	1.0	2.896222132292779	1.0	0.0	1.0	0.14637703373987943	2.6610277828117197	0.2854014440276664	0.45624914175032344	0.28136134660277673	0.0269074824917066	0.8866983247591764	0.5806898151743267	176.0	3.3012545294527946	84.0	0.1936808714832141
938	Feb25-FISH2-3R4-rep3-cp190-100x_Position017_16_cmle.ics	69	1	0	1.5162	0.2800643629623301	1.0	0.2951068393971851	1.0	0.6016084874694266	1.0	0.2648500727068435	2.9869865724708204	0.5712866368604074	0.6721169540841672	0.568802781917536	0.428794975516287	0.7083702510298279	0.9536853680331363	204.0	3.9269902962029954	141.0	0.325107177132538
939	Feb25-FISH2-3R4-rep3-cp190-100x_Position017_16_cmle.ics	70	1	0	1.2995999999999999	0.23756572655140534	1.0	0.3033330947266383	1.0	0.2918229810711206	1.0	0.2359709775554236	3.379317135563057	0.372354211663067	0.4832084021513573	0.372354211663067	0.2337398890441706	0.8419605845260687	0.9603693523983242	156.0	2.9479214057071887	89.0	0.2052094947857864
940	Feb25-FISH2-3R4-rep3-cp190-100x_Position017_16_cmle.ics	72	1	0	1.7328	0.3907947296159791	1.0	0.29280430872338786	1.0	1.8475681181971075	1.0	0.30682599695661394	3.162619725678161	0.9220039037085231	0.9618542615484711	0.9196811971372805	0.8544437215354587	0.4018143278266309	1.0010066261270618	206.0	4.041901454634984	154.0	0.3550815977192259
941	Feb25-FISH2-3R4-rep3-cp190-100x_Position017_16_cmle.ics	73	1	0	1.2995999999999999	0.34635227167748894	1.0	0.5047568788599318	1.0	0.751125369937127	1.0	0.2147858984876978	2.1352550884659784	0.6160203991910665	0.7190118199746266	0.6160203991910665	0.480140935297886	0.6992436912805495	0.9524051485113305	182.0	3.5055565117062404	107.0	0.2467125386750466
942	Feb25-FISH2-3R4-rep3-cp190-100x_Position017_16_cmle.ics	75	1	0	1.083	NA	0.0	5.238947981552453	1.0	1.654021146943017	1.0	0.28194623496543986	2.776931862750421	0.8719893888433975	0.9045537291312792	0.871745765349972	0.827328465375011	0.46540256382440875	0.9933231163361782	118.0	2.262545321286284	64.0	0.14756637827292504
943	Feb25-FISH2-3R4-rep3-cp190-100x_Position017_16_cmle.ics	76	1	0	2.166	6.230181666680178	1.0	8.569943894513683	1.0	0.0	1.0	0.10959721316567407	2.942589645925673	0.0790364876736128	0.26254600555822255	0.0790364876736128	0.019910976999670163	0.9576334190538267	0.739422475801435	304.0	5.857492656813979	165.0	0.3804445689848849
944	Feb25-FISH2-3R4-rep3-cp190-100x_Position017_16_cmle.ics	77	1	0	1.9493999999999998	0.41895913217522907	1.0	0.33003676913518015	1.0	0.0	1.0	0.21461026301880087	3.7180882086540015	0.2858236120076395	0.43125087342201757	0.24385277265739896	0.027580171822906615	0.8976531614352059	0.9727707281560043	226.0	4.442045076061435	148.0	0.3412472497561391
945	Feb25-FISH2-3R4-rep3-cp190-100x_Position018_17_cmle.ics	1	1	0	1.5162	3.109884080974087	2.0	3.3608741265444086	1.0	1.9493999999999998	1.0	0.2773282079615054	2.3918059816882398	0.8903235542210631	0.9311102684548177	0.8858467276990583	0.8222541227819008	0.44441832031491163	0.9843624836209256	284.0	5.316917542345015	237.0	0.5464567445419256
946	Feb25-FISH2-3R4-rep3-cp190-100x_Position018_17_cmle.ics	2	1	0	1.083	4.710577799908893	1.0	4.327592257908571	1.0	0.0	1.0	0.09592508560277813	2.187986112814866	0.37106995213228894	0.5729438642297651	0.37106995213228894	0.03349379895561358	0.8117921853649378	0.34269306752377143	176.0	3.2076335340911153	68.0	0.15678927691498287
947	Feb25-FISH2-3R4-rep3-cp190-100x_Position018_17_cmle.ics	3	1	0	1.2995999999999999	2.2738003945328473	1.0	0.10525534430130337	1.0	0.0	1.0	0.26515419648307303	2.2957803433667285	0.22939522786528888	0.43875462965914236	0.22939522786528888	0.026350011793279744	0.918469107189357	0.9744759268490012	220.0	4.144122098446307	158.0	0.3643044963612837
948	Feb25-FISH2-3R4-rep3-cp190-100x_Position018_17_cmle.ics	4	1	0	1.2995999999999999	NA	0.0	3.8868122552983957	1.0	0.0	1.0	0.14099759416172386	2.527200654047887	0.0793887827747873	0.2230769230769231	0.0793887827747873	0.027591595763153325	0.9643590863387711	0.8168247624862224	136.0	2.6179935308020017	56.0	0.12912058098880944
949	Feb25-FISH2-3R4-rep3-cp190-100x_Position018_17_cmle.ics	4	2	0	0.8664	NA	0.0	3.0732728573975705	1.0	2.3172087362983134	1.0	0.3176904155016142	1.989128518706126	0.9706476818892169	0.9858135092898073	0.9705782253863517	0.9500711929154367	0.2427900507509625	1.0129857482802127	100.0	1.860286614089725	53.0	0.12220340700726606
950	Feb25-FISH2-3R4-rep3-cp190-100x_Position018_17_cmle.ics	5	1	0	1.083	0.6883400159904561	1.0	6.153452459973452	1.0	0.0	1.0	0.20648634706017469	1.6773659352984376	0.08025663839617328	0.2617401454610757	0.08025663839617328	0.028520819218493636	0.9433196769702684	0.8492815303202331	124.0	2.27960531281637	59.0	0.13603775497035278
951	Feb25-FISH2-3R4-rep3-cp190-100x_Position018_17_cmle.ics	5	2	0	0.6497999999999999	0.4297015778885303	1.0	6.14998775124631	1.0	0.10317500441073144	1.0	0.32972984119309784	1.5631937203395216	0.24836131812876	0.3927489857722416	0.24836131812876	0.09645163133535227	0.8732551368793122	0.9467831372162674	112.0	2.0114328413519984	64.0	0.14756637827292504
952	Feb25-FISH2-3R4-rep3-cp190-100x_Position018_17_cmle.ics	6	1	0	1.7328	1.0056289309166542	1.0	5.2460620453509765	1.0	0.0	1.0	0.10046630858857315	2.18856133861078	0.07937320168779204	0.21318440721757587	0.07937320168779204	0.02848358764858358	0.963486373957139	0.6551798314918765	212.0	3.98874569964381	92.0	0.21212666876732977
953	Feb25-FISH2-3R4-rep3-cp190-100x_Position018_17_cmle.ics	7	1	0	1.2995999999999999	0.4408307174585446	1.0	0.6357652252897807	1.0	1.3107987492438529	1.0	0.3030156631554313	2.511563636438813	0.8492754186254322	0.9211022184234041	0.8472259994560783	0.7667935817242317	0.5350400034874578	0.9598658431682843	152.0	2.9287463284069912	97.0	0.22365529206990203
954	Feb25-FISH2-3R4-rep3-cp190-100x_Position018_17_cmle.ics	8	1	0	1.7328	0.2388214390582092	1.0	0.5308191954350016	2.0	1.1094504182004423	1.0	0.2725820568548805	3.8917729094012516	0.6530084635604726	0.7309916519830151	0.6325832635258095	0.5337993587336434	0.6817561140922578	0.9945897700669429	152.0	2.9989620749282504	92.0	0.21212666876732977
955	Feb25-FISH2-3R4-rep3-cp190-100x_Position018_17_cmle.ics	8	2	0	1.2995999999999999	8.647454625745752	1.0	8.553830827314302	1.0	0.0	1.0	0.18630014994835725	1.6807107281655946	0.17684797365608482	0.2833602934804587	0.17684797365608482	0.01857072705739623	0.9169562981370081	0.8641485532274322	206.0	3.8078489662307846	120.0	0.2766869592617345
956	Feb25-FISH2-3R4-rep3-cp190-100x_Position018_17_cmle.ics	9	1	0	1.2995999999999999	NA	0.0	3.1501797984354587	1.0	0.2918229810711206	1.0	0.1488516846075289	2.0067210492665497	0.4158112534362754	0.5389834473884307	0.40936275369947944	0.22512721530093	0.8162565970907241	0.7782618817736868	146.0	2.7010390973131253	64.0	0.14756637827292504
957	Feb25-FISH2-3R4-rep3-cp190-100x_Position018_17_cmle.ics	10	1	0	1.2995999999999999	1.1046848775834368	1.0	3.671998290587902	1.0	0.0	1.0	0.09184604372739838	1.625442985161357	0.17286631419939577	0.31451695962647624	0.16965634441087613	0.028657992309804998	0.9423549521506426	0.5523643060917782	252.0	4.648601449454189	114.0	0.26285261129864773
958	Feb25-FISH2-3R4-rep3-cp190-100x_Position018_17_cmle.ics	11	1	0	1.083	0.35031011513566346	1.0	0.5126484029077174	1.0	1.2076324649147852	1.0	0.25750700549579564	1.7891006789374924	0.8042438346423608	0.8500193929991273	0.7977875820162255	0.7172702737645044	0.625128159533878	0.9681108223103267	188.0	3.452400756715068	123.0	0.2836041332432778
959	Feb25-FISH2-3R4-rep3-cp190-100x_Position018_17_cmle.ics	12	1	0	1.7328	0.5478189602270978	1.0	0.2786653668380081	1.0	2.432018936174859	1.0	0.2795666625162536	2.8557829994590866	0.9912440616168667	0.9989021191810622	0.9888314346320405	0.9688662686283944	0.21108688780632748	0.9807487935883161	206.0	3.9950909569541437	147.0	0.33894152509562475
960	Feb25-FISH2-3R4-rep3-cp190-100x_Position018_17_cmle.ics	14	1	0	1.083	0.5036232051120721	1.0	0.3654369398363368	1.0	0.0	1.0	0.28610847979324433	2.261538883049778	0.19646560089892232	0.3618877368609224	0.2048010623627356	0.030093467490678788	0.9408920465821143	0.97824956433374	156.0	2.924516156866769	98.0	0.2259610167304165
961	Feb25-FISH2-3R4-rep3-cp190-100x_Position018_17_cmle.ics	16	1	0	0.8664	3.4734152569493566	1.0	3.3465967976389877	1.0	0.0	1.0	0.1474056168061203	1.6403445334774336	0.09631451044677394	0.2711415958471737	0.09631451044677394	0.034129962756855474	0.9328660640084545	0.8504462002495432	134.0	2.4094613770083337	56.0	0.12912058098880944
962	Feb25-FISH2-3R4-rep3-cp190-100x_Position018_17_cmle.ics	18	1	0	1.7328	4.191834323231606	1.0	0.2298025859691557	1.0	0.815064591942846	1.0	0.24007920285396775	3.288159154414876	0.7208179105107195	0.8225821759625424	0.7142375061954929	0.5812163202463433	0.6405522718347423	0.9783158289727834	162.0	3.175628636801054	95.0	0.21904384274887315
963	Feb25-FISH2-3R4-rep3-cp190-100x_Position018_17_cmle.ics	21	1	0	1.5162	0.3460302179640731	1.0	0.6086268147754192	1.0	1.761934896820061	1.0	0.286050250349916	2.8799824712913495	0.9273169355013785	0.9694404040842615	0.9263038302614535	0.8682782276447474	0.42389088564191496	0.9846865762782478	196.0	3.7950191462409206	138.0	0.3181900031509946
964	Feb25-FISH2-3R4-rep3-cp190-100x_Position018_17_cmle.ics	22	1	0	1.5162	4.842184264188135	1.0	4.804751172881049	1.0	0.5963412819178956	1.0	0.28845733034735277	3.015105763738128	0.5881048354459067	0.7016900587635375	0.58297314360643	0.4358417107797905	0.7482015574746681	1.0001525749952163	182.0	3.5055565117062404	124.0	0.28590985790379225
965	Feb25-FISH2-3R4-rep3-cp190-100x_Position018_17_cmle.ics	24	1	0	1.2995999999999999	0.7019716393012092	1.0	0.36531268668627315	1.0	0.6921189703237084	1.0	0.22785007601309182	2.989382387627443	0.6699136830587806	0.745752537839645	0.6683180353777886	0.5759680262598018	0.6653253635501599	0.9419414269014639	128.0	2.486022380839927	65.0	0.14987210293343953
966	Feb25-FISH2-3R4-rep3-cp190-100x_Position018_17_cmle.ics	25	1	0	1.2995999999999999	0.17807053420128996	1.0	2.709139095865	1.0	1.3107987492438529	1.0	0.31385177769992	2.4955578178549893	0.8246705264269069	0.8958595545306168	0.8202613052269165	0.7442245698370293	0.5739770796479099	1.000411430768135	176.0	3.3246597782932152	123.0	0.2836041332432778
967	Feb25-FISH2-3R4-rep3-cp190-100x_Position018_17_cmle.ics	26	1	0	1.083	5.182723225371779	1.0	0.11835129501580809	2.0	1.7570070134165061	1.0	0.3336901407867226	2.169065979445617	0.8129347642861157	0.8552939634020715	0.8114513682081249	0.7584480530426476	0.5777680643287421	0.9939222391527979	162.0	3.011791894918115	112.0	0.25824116197761887
968	Feb25-FISH2-3R4-rep3-cp190-100x_Position018_17_cmle.ics	28	1	0	1.5162	0.4013689918968653	1.0	0.540804718958539	1.0	0.1459114905355603	1.0	0.274133124179535	2.4933734097549274	0.33982727987907824	0.5027269271906021	0.3255606332481813	0.15373328265462163	0.8427433643859605	0.9813201307045651	174.0	3.2799643663824867	113.0	0.2605468866381333
969	Feb25-FISH2-3R4-rep3-cp190-100x_Position018_17_cmle.ics	31	1	0	1.2995999999999999	0.5881314909506359	1.0	0.41915050973682433	1.0	1.2225574214657589	1.0	0.3046309795115301	2.502146087215658	0.8083402895584817	0.8713592015151107	0.8046422705118884	0.7305562287386345	0.5814905908372726	0.9941884102896041	166.0	3.1713984652608316	111.0	0.2559354373171044
970	Feb25-FISH2-3R4-rep3-cp190-100x_Position018_17_cmle.ics	32	1	0	1.2995999999999999	0.43711563956437566	1.0	0.6009374644737807	1.0	1.1112288054572363	1.0	0.29440164392240875	2.154186363970708	0.7752613364729387	0.8572335795069392	0.7752613364729387	0.6620821292233044	0.6143705777271616	0.975803830926353	196.0	3.6311824043579817	140.0	0.3228014524720236
971	Feb25-FISH2-3R4-rep3-cp190-100x_Position018_17_cmle.ics	33	1	0	1.2995999999999999	0.8811680388768075	1.0	5.951295347153511	1.0	0.0	1.0	0.08875323633387709	2.374857706600505	0.062108953731558336	0.1653888304305493	0.0432383106364585	0.021614789135190125	0.9795280053617885	0.6564860462145357	168.0	3.1224728818098813	61.0	0.1406492042913817
972	Feb25-FISH2-3R4-rep3-cp190-100x_Position018_17_cmle.ics	33	2	0	1.083	10.234917631727317	1.0	5.04812604045039	1.0	0.0	1.0	0.15173518236722194	2.0267358943442764	0.062108953731558336	0.17656189282767112	0.062108953731558336	0.021614789135190125	0.9717803941747761	0.8223010310623863	154.0	2.9266312426368803	70.0	0.1614007262360118
973	Feb25-FISH2-3R4-rep3-cp190-100x_Position018_17_cmle.ics	34	1	0	1.2995999999999999	0.4777325661604789	1.0	0.6097140719133024	1.0	2.5486133028722158	1.0	0.3087692418061742	2.8244193290915613	0.98872916117864	0.9976479885598164	0.9866656631417855	0.9635908629059572	0.30656606791100655	0.9782988073326407	176.0	3.348065027133635	122.0	0.2812984085827634
974	Feb25-FISH2-3R4-rep3-cp190-100x_Position018_17_cmle.ics	35	1	0	0.8664	4.154331622971555	1.0	4.328414860864865	1.0	0.0	1.0	0.15365068982653937	1.4784981955122558	0.07331088747017951	0.23153582445617843	0.07331088747017951	0.026416818452216682	0.9695591680866462	0.7438617487648481	162.0	2.9883866460776947	76.0	0.1752350741990985
975	Feb25-FISH2-3R4-rep3-cp190-100x_Position018_17_cmle.ics	36	1	0	1.5162	0.5813326574350933	1.0	0.11146434596965188	1.0	0.6606423714395955	1.0	0.24367050941419885	2.591888273681934	0.6485718620271146	0.7484104982967161	0.6523370157364117	0.526976705697381	0.6577456143931223	0.9724583325288353	134.0	2.596703367731693	72.0	0.16601217555704068
976	Feb25-FISH2-3R4-rep3-cp190-100x_Position018_17_cmle.ics	37	1	0	1.5162	4.876851482501817	1.0	0.6057379369305903	1.0	0.1459114905355603	1.0	0.20980667191517108	2.5847928765024935	0.36977137457101644	0.5122892385231361	0.36671253543777044	0.149779498317224	0.8301912647018556	0.8687513475035318	198.0	3.76949881163039	120.0	0.2766869592617345
977	Feb25-FISH2-3R4-rep3-cp190-100x_Position018_17_cmle.ics	40	1	0	1.2995999999999999	3.6541698584594675	1.0	5.621686315824581	1.0	0.0	1.0	0.20072148954082583	2.6611705625424205	0.07776811052113741	0.19514803099665803	0.07776811052113741	0.027748188744602824	0.9591281336466557	0.837479400898269	118.0	2.239140072445864	54.0	0.12450913166778053
978	Feb25-FISH2-3R4-rep3-cp190-100x_Position018_17_cmle.ics	41	1	0	1.2995999999999999	0.31565088201658953	1.0	0.4057167876391207	1.0	0.9018655279647406	1.0	0.28397904170776694	2.5625043495002555	0.5947212182773093	0.7004956731942771	0.5936700288978654	0.4886199891337727	0.7368785229630805	1.0009308871840361	178.0	3.4161656878847833	119.0	0.27438123460122005
979	Feb25-FISH2-3R4-rep3-cp190-100x_Position018_17_cmle.ics	41	2	0	1.5162	2.055794875308992	1.0	0.44626868421549665	2.0	0.7295574526778015	1.0	0.277819020713718	2.8542999969711764	0.5179410861502847	0.6371132843565698	0.5179410861502847	0.4056193355853196	0.7729185633663856	0.9965742986237035	196.0	3.7248033997196615	136.0	0.31357855382996574
980	Feb25-FISH2-3R4-rep3-cp190-100x_Position018_17_cmle.ics	42	1	0	1.5162	NA	0.0	0.31844839008434567	1.0	0.9077480443748005	1.0	0.2888539991204763	2.96130392671498	0.7028334315458653	0.7735750998494074	0.6983483925882276	0.5910020952006809	0.6533990229450072	0.9911888659646589	176.0	3.4416860224953147	118.0	0.27207550994070556
981	Feb25-FISH2-3R4-rep3-cp190-100x_Position018_17_cmle.ics	44	1	0	1.7328	0.6935170906821251	1.0	NA	0.0	0.0	1.0	0.11877935187183632	4.73932219115507	0.10869093530618101	0.28474939281739725	0.07648051066331638	0.02750344711736997	0.9518432309490894	0.6632725301023271	144.0	2.7967751784449155	56.0	0.12912058098880944
982	Feb25-FISH2-3R4-rep3-cp190-100x_Position018_17_cmle.ics	45	1	0	1.5162	NA	0.0	2.654831761088781	1.0	0.41270001764292574	1.0	0.29528601709160374	2.8635873728758834	0.4956700237346847	0.6250026728248551	0.4956700237346847	0.360558727307717	0.7651616810683494	0.9980952720815948	148.0	2.8627607534259534	92.0	0.21212666876732977
983	Feb25-FISH2-3R4-rep3-cp190-100x_Position018_17_cmle.ics	48	1	0	1.2995999999999999	0.43947267816074087	1.0	0.25753723641335824	1.0	1.1321417835580119	1.0	0.271362653552723	2.698155060565387	0.6604627159029768	0.7471569800851351	0.6604627159029768	0.5756808790211301	0.6113289633481453	0.9846000130897202	162.0	3.0820076414393744	101.0	0.23287819071195984
984	Feb25-FISH2-3R4-rep3-cp190-100x_Position018_17_cmle.ics	48	2	0	1.2995999999999999	0.4517177809227463	2.0	4.36198337814759	2.0	0.20635000882146287	1.0	0.279023031733304	2.3618198354926583	0.3053295414200642	0.48728098589744995	0.3053295414200642	0.14099987921511786	0.8724753496160015	0.9791710171149731	228.0	4.276093248408384	171.0	0.3942789169479716
985	Feb25-FISH2-3R4-rep3-cp190-100x_Position018_17_cmle.ics	49	1	0	1.2995999999999999	0.40817769969064127	1.0	0.2625682433047097	1.0	0.7252201245704302	1.0	0.29916811979196134	2.2013536548944246	0.6563434279483662	0.7609167809785093	0.650188174879533	0.5019740775913616	0.6968088450964061	0.9970802943223231	170.0	3.2139787914014497	114.0	0.26285261129864773
986	Feb25-FISH2-3R4-rep3-cp190-100x_Position018_17_cmle.ics	50	1	0	1.5162	0.44798333460579187	1.0	0.1913572505926031	1.0	1.4199491695140265	1.0	0.26031560351378047	2.2784976459022888	0.8461950878526492	0.9032840399324054	0.8400464204032603	0.7553427576705645	0.524415303494311	0.9797246413599909	210.0	3.944050287733082	146.0	0.3366358004351103
987	Feb25-FISH2-3R4-rep3-cp190-100x_Position018_17_cmle.ics	51	1	0	1.7328	0.6183795849465429	2.0	3.3683344717124246	1.0	0.10317500441073144	1.0	0.0800283984916595	2.004739316756756	0.20477760116736587	0.31890520363759545	0.20477760116736587	0.06502266982828256	0.9152193374955988	0.559496693771116	232.0	4.34207882338942	94.0	0.2167381180883587
988	Feb25-FISH2-3R4-rep3-cp190-100x_Position018_17_cmle.ics	53	1	0	1.5162	0.18790216030782483	1.0	5.660797820667836	1.0	0.42540144110901373	1.0	0.2972339349377643	2.7346525768917482	0.4605494805227008	0.5693793548067148	0.4502591187482953	0.30608247167051006	0.7824179093503415	0.9900126887718566	200.0	3.8375994723815383	145.0	0.33433007577459584
989	Feb25-FISH2-3R4-rep3-cp190-100x_Position018_17_cmle.ics	54	1	0	1.5162	0.48888895310142805	1.0	0.35783405359975146	1.0	0.6016084874694266	1.0	0.2286521082806579	2.433039064859213	0.5785513743854938	0.6787366972578873	0.577075449713138	0.47190749392429504	0.7246918661964317	0.9030537282268887	160.0	3.0373122295286454	91.0	0.20982094410681532
990	Feb25-FISH2-3R4-rep3-cp190-100x_Position018_17_cmle.ics	55	1	0	1.7328	3.339343288804714	1.0	NA	0.0	1.4426656410597385	1.0	0.18996008779760312	4.960775561265983	0.9638380901369653	0.9865024102838779	0.960991659652613	0.8819802586272859	0.33925651270517904	0.8885178954068578	136.0	2.711614526163681	65.0	0.14987210293343953
991	Feb25-FISH2-3R4-rep3-cp190-100x_Position018_17_cmle.ics	56	1	0	1.5162	0.1228621781722191	1.0	0.4644958730712453	1.0	0.8058225447605828	1.0	0.2937876203123271	2.6849897350002787	0.6376598528439386	0.7331459883794544	0.6294649765760189	0.5216654239529551	0.7068348940953073	0.9987015246835	198.0	3.7929040604708097	142.0	0.3274129017930525
992	Feb25-FISH2-3R4-rep3-cp190-100x_Position018_17_cmle.ics	58	1	0	1.2995999999999999	1.6925659783063813	1.0	2.7644923249896403	1.0	1.9493999999999998	1.0	0.20431648826377968	2.282472822675608	0.9883287262515905	0.9946360405423194	0.9821530428677987	0.9536494668948269	0.24136743423862914	0.8785891036322695	130.0	2.460502046229396	63.0	0.1452606536124106
993	Feb25-FISH2-3R4-rep3-cp190-100x_Position018_17_cmle.ics	59	1	0	1.5162	0.702352338099617	1.0	0.5709654194939446	1.0	0.5097226605744432	1.0	0.25760143843210764	3.0088556328966347	0.4734428091093782	0.5900070085788554	0.4734428091093782	0.31222997010264464	0.7882192721964776	0.9623386695192273	224.0	4.327133917629445	160.0	0.3689159456823127
994	Feb25-FISH2-3R4-rep3-cp190-100x_Position018_17_cmle.ics	61	1	0	1.9493999999999998	1.1983970905500847	1.0	0.2723814557635323	1.0	0.0	1.0	0.20830434809382242	2.4615861420622958	0.1634861446223587	0.3664762341555498	0.1634861446223587	0.019797669611225217	0.9355160878807259	0.9159847984162968	300.0	5.6744808376308455	223.0	0.5141765992947233
995	Feb25-FISH2-3R4-rep3-cp190-100x_Position018_17_cmle.ics	63	1	0	1.2995999999999999	5.358998851013983	1.0	5.414266763874593	1.0	0.5836459621422412	1.0	0.2674205563182136	2.5264795767521684	0.5412309331912343	0.6397205755012323	0.5351445413974555	0.4265095250782655	0.7670386769143659	0.9816116524398925	166.0	3.171398465260832	104.0	0.2397953646935032
996	Feb25-FISH2-3R4-rep3-cp190-100x_Position018_17_cmle.ics	64	1	0	1.2995999999999999	0.456919605074635	1.0	0.49237750772155864	1.0	0.5097226605744432	1.0	0.26084403310998117	3.009128841507005	0.48091257847888513	0.5725887291884926	0.47432525117011737	0.3629285719669277	0.8062067559856212	0.9900881106653875	116.0	2.241255158215975	60.0	0.13834347963086724
997	Feb25-FISH2-3R4-rep3-cp190-100x_Position018_17_cmle.ics	64	2	0	0.8664	5.391540563312757	1.0	5.645590976904572	1.0	0.0	1.0	0.2916962314675708	2.059066451924053	0.16371091129719095	0.33065519034662605	0.16371091129719095	0.02804136298886787	0.9304649326522839	0.9817134441799281	108.0	1.9688525152113807	57.0	0.13142630564932387
998	Feb25-FISH2-3R4-rep3-cp190-100x_Position018_17_cmle.ics	66	1	0	1.5162	0.21097132473507524	1.0	0.6815430495712586	1.0	1.0317500441073144	1.0	0.3034955947438996	2.567446985017961	0.7068859765121631	0.778702823154708	0.7059687466588637	0.6091250302460764	0.6341661667279043	0.9710151074774688	226.0	4.348424080699753	176.0	0.4058075402505439
999	Feb25-FISH2-3R4-rep3-cp190-100x_Position018_17_cmle.ics	67	1	0	1.2995999999999999	1.7765145583272426	1.0	6.919355011032442	1.0	0.0	1.0	0.17495429986519478	2.91025624841897	0.07992215480726773	0.17624740379740625	0.07992215480726773	0.02848463538685463	0.9731031847949323	0.9201870433696989	122.0	2.375341393948161	53.0	0.12220340700726606
1000	Feb25-FISH2-3R4-rep3-cp190-100x_Position018_17_cmle.ics	67	2	0	1.083	0.6619469414849433	1.0	6.0334392238988075	1.0	0.6190500264643886	1.0	0.2583896948561106	2.7545524389351868	0.5383910903233192	0.6089710043011104	0.5407297169117046	0.4512527188578344	0.7731702819149073	1.0001758545384678	124.0	2.3732263081780496	66.0	0.15217782759395398
1001	Feb25-FISH2-3R4-rep3-cp190-100x_Position018_17_cmle.ics	68	1	0	0.8664	3.73109835347914	1.0	0.17824721027474386	1.0	1.9749519173199916	1.0	0.25219289448827525	2.2860383319352393	0.981891709728151	0.9925035572530517	0.9805736538605557	0.9648468508949299	0.25521029345514706	0.9814170306878688	108.0	2.0156630128922206	53.0	0.12220340700726606
1002	Feb25-FISH2-3R4-rep3-cp190-100x_Position018_17_cmle.ics	70	1	0	1.2995999999999999	0.20498391223259632	1.0	0.8344773422845584	1.0	0.7295574526778015	1.0	0.27914531831119865	2.8437240122195337	0.6278754266211604	0.7476578498293516	0.6267662116040955	0.5123976109215017	0.7196401492685948	0.9969687364565321	176.0	3.394875524814475	116.0	0.2674640606196767
1003	Feb25-FISH2-3R4-rep3-cp190-100x_Position018_17_cmle.ics	71	1	0	1.2995999999999999	2.867306398823926	1.0	2.690470657644538	1.0	0.0	1.0	0.14726215563702155	2.187534044869315	0.2155452509384562	0.4546149963723542	0.2155452509384562	0.028354783760764644	0.9329742713678008	0.7490449050046736	192.0	3.4715758340152654	96.0	0.22134956740938755
1004	Feb25-FISH2-3R4-rep3-cp190-100x_Position018_17_cmle.ics	72	1	0	0.8664	5.385017940278267	1.0	5.053548831986222	2.0	0.0	1.0	0.16999241866115405	1.4191040207150654	0.2298972764983881	0.442857885675329	0.2298972764983881	0.024918248731844287	0.8983897843059026	0.7730880497797489	232.0	4.03781058846396	137.0	0.3158842784904802
1005	Feb25-FISH2-3R4-rep3-cp190-100x_Position018_17_cmle.ics	74	1	0	1.2995999999999999	5.459350978999337	1.0	NA	0.0	0.0	1.0	0.2133272798628147	1.8904173474580372	0.15537983748172046	0.25625650148497686	0.07756554250652033	0.028033649424854142	0.9466299030335437	0.8897110396685044	154.0	2.8564154961156203	83.0	0.1913751468226997
1006	Feb25-FISH2-3R4-rep3-cp190-100x_Position019_18_cmle.ics	1	1	0	1.2995999999999999	4.615318958178213	1.0	4.264038970525384	1.0	0.0	1.0	0.07446487136974254	1.2623077771190325	0.06195384814551104	0.2901462068742313	0.06195384814551104	0.02149613243575636	0.9522175750349748	0.5708314283160442	298.0	5.559569679198857	132.0	0.30435565518790797
1007	Feb25-FISH2-3R4-rep3-cp190-100x_Position019_18_cmle.ics	2	1	0	1.083	0.541776484526618	1.0	0.5340591191768257	1.0	0.8318234787411565	1.0	0.2880929030172355	2.299648846667625	0.6838423171571077	0.7689820009239966	0.682758035470154	0.5676073203156674	0.677653014247792	0.9844423717152182	164.0	3.0798925556692636	106.0	0.24440681401453213
1008	Feb25-FISH2-3R4-rep3-cp190-100x_Position019_18_cmle.ics	3	1	0	1.5162	1.290029524063695	1.0	1.3753637645843604	1.0	0.6275890508929507	1.0	0.21914463555091485	1.34534618707193	0.6416662818085254	0.8110365769177481	0.644316030111301	0.42410982311919826	0.6836168915855231	0.9079172354463487	250.0	4.74433753058598	174.0	0.40119609092951497
1009	Feb25-FISH2-3R4-rep3-cp190-100x_Position019_18_cmle.ics	4	1	0	1.7328	5.874624594392162	1.0	0.7278310862764424	1.0	0.0	1.0	0.14823039943441554	2.451414266204289	0.07379964254339462	0.23133803883553966	0.07379964254339462	0.026291236254581806	0.9668212180546017	0.7708780307997719	226.0	4.348424080699755	123.0	0.2836041332432778
1010	Feb25-FISH2-3R4-rep3-cp190-100x_Position019_18_cmle.ics	5	1	0	1.7328	1.0089989235923045	1.0	0.5366844636564383	1.0	0.0	1.0	0.2068367075198561	2.754473698539403	0.08040438397581255	0.2936389833711262	0.08040438397581255	0.028092718568909044	0.9607461063062274	0.9492589108458704	190.0	3.7545539058704143	112.0	0.25824116197761887
1011	Feb25-FISH2-3R4-rep3-cp190-100x_Position019_18_cmle.ics	7	1	0	1.7328	0.2856923184085717	1.0	0.2568427071768946	1.0	0.10317500441073144	1.0	0.2706441755822373	3.6977138824586797	0.25196555597154624	0.40117703468705457	0.25879656085177377	0.09197553974790965	0.8812178517109173	0.9826657980497625	212.0	4.175987690367171	151.0	0.3481644237376825
1012	Feb25-FISH2-3R4-rep3-cp190-100x_Position019_18_cmle.ics	9	1	0	1.2995999999999999	1.7474565375392574	2.0	3.41961207336912	1.0	1.857150079393166	1.0	0.14460191875357953	2.386113314850476	0.9148055876857372	0.9450287900550379	0.9134264614289528	0.8662692410356794	0.3966071817355084	0.5995088100693835	130.0	2.413691548548556	53.0	0.12220340700726606
1013	Feb25-FISH2-3R4-rep3-cp190-100x_Position019_18_cmle.ics	12	1	0	1.7328	0.331969170721661	1.0	NA	0.0	0.10317500441073144	1.0	0.2752870610838632	3.5517386371662347	0.32720336628698815	0.47138520541262086	0.3046123823527419	0.09196305757516211	0.8708221523748091	0.9713382653157626	208.0	4.063191617705292	148.0	0.3412472497561391
1014	Feb25-FISH2-3R4-rep3-cp190-100x_Position019_18_cmle.ics	14	1	0	1.7328	1.3118680782570913	1.0	1.2933339145613856	1.0	0.0	1.0	0.13149341764127911	1.957611612134934	0.19913842210196525	0.4258366562232982	0.19913842210196525	0.02753133010538308	0.9306612916737987	0.7876161658758157	198.0	3.7929040604708093	95.0	0.21904384274887315
1015	Feb25-FISH2-3R4-rep3-cp190-100x_Position019_18_cmle.ics	15	1	0	1.7328	0.44780133289295887	1.0	0.4334055321343361	1.0	0.0	1.0	0.2491515864424261	2.367710678232648	0.28727115681789045	0.44746307130662455	0.24477194971354535	0.027299228698099073	0.8889938148654433	0.986101892382995	216.0	4.078136523465269	149.0	0.34355297441665367
1016	Feb25-FISH2-3R4-rep3-cp190-100x_Position019_18_cmle.ics	17	1	0	1.7328	0.4337260630860424	1.0	0.44930595601352946	1.0	0.20635000882146287	1.0	0.2256364189072247	2.6681492434079255	0.3071444988723371	0.4939684398029104	0.30269849022452705	0.13962909226724893	0.8640013855060048	0.9533874146119808	238.0	4.5931913033237075	164.0	0.3781388443243705
1017	Feb25-FISH2-3R4-rep3-cp190-100x_Position019_18_cmle.ics	17	2	0	1.7328	2.058663255097336	1.0	2.310894028082067	1.0	0.0	1.0	0.192687030283204	2.971941640860499	0.08056684814617959	0.19229885222587734	0.05756108772786692	0.020305115423843247	0.9656059487441302	0.9550511010989344	198.0	3.839714558151649	115.0	0.2651583359591622
1018	Feb25-FISH2-3R4-rep3-cp190-100x_Position019_18_cmle.ics	21	1	0	1.083	NA	0.0	2.0810158625261237	1.0	0.0	1.0	0.20938166917559753	2.214558481607177	0.20631097193785378	0.4371827738683092	0.20631097193785378	0.03889299908810929	0.9088874141126377	0.9149507135459249	112.0	2.034838090192418	51.0	0.11759195768623716
1019	Feb25-FISH2-3R4-rep3-cp190-100x_Position019_18_cmle.ics	22	1	0	1.7328	0.22889793561659336	1.0	0.574660330269447	2.0	1.7763106057964917	1.0	0.26594939856407523	3.013469373100895	0.914948189993627	0.957529170174431	0.9144918528076539	0.8665174391615984	0.3879005970155995	0.9800301426036194	190.0	3.7077434081895744	127.0	0.29282703188533565
1020	Feb25-FISH2-3R4-rep3-cp190-100x_Position019_18_cmle.ics	23	1	0	1.2995999999999999	NA	0.0	NA	0.0	1.2914002398997264	1.0	0.30929561366189423	2.88592797123303	0.8810373951832333	0.9408322628283584	0.8793380739002458	0.7750068276301548	0.5287311941566377	0.990852113874558	152.0	2.9287463284069912	98.0	0.2259610167304165
1021	Feb25-FISH2-3R4-rep3-cp190-100x_Position019_18_cmle.ics	25	1	0	0.6497999999999999	NA	0.0	0.2618962667117363	1.0	1.8282657361659704	1.0	0.31254639830293274	1.9024036725899616	0.989054406593822	0.9976653181594767	0.9867291769064993	0.9678437748119022	0.2832016482487278	1.0066265940739638	98.0	1.792185953338576	51.0	0.11759195768623716
1022	Feb25-FISH2-3R4-rep3-cp190-100x_Position019_18_cmle.ics	26	1	0	1.2995999999999999	NA	0.0	6.434914025515076	1.0	0.0	1.0	0.1631330732348819	1.7917495025469279	0.07950747098430304	0.20339471643204732	0.07950747098430304	0.027581213065471493	0.9623058668987391	0.7594324568656003	156.0	2.9011109080263484	74.0	0.17062362487806956
1023	Feb25-FISH2-3R4-rep3-cp190-100x_Position019_18_cmle.ics	27	1	0	1.7328	0.46256826429877546	1.0	9.187250753379773	1.0	0.7610319551488771	1.0	0.23394804911910075	3.5512739015818866	0.5541578010045156	0.6467720096316109	0.5497588762231279	0.40508794514517454	0.7801623426647633	0.9745953885133952	192.0	3.799249317781143	121.0	0.27899268392224896
1024	Feb25-FISH2-3R4-rep3-cp190-100x_Position019_18_cmle.ics	29	1	0	1.5162	6.3153523218707575	1.0	0.5760129516905872	1.0	0.0	1.0	0.2493945472925561	3.05064385803237	0.08050114104547335	0.2502642018042303	0.08050114104547335	0.0284189245072062	0.9693045435222613	0.9443506862593911	152.0	2.9755568260878307	88.0	0.20290377012527194
1025	Feb25-FISH2-3R4-rep3-cp190-100x_Position019_18_cmle.ics	31	1	0	1.083	NA	0.0	0.3598435618515356	1.0	0.3095250132321943	1.0	0.29065874765724103	3.1678107220223946	0.46966036867684696	0.5913711787881403	0.46966036867684696	0.30238259569205994	0.7755583902453423	0.9716922257567212	124.0	2.42003680585889	70.0	0.1614007262360118
1026	Feb25-FISH2-3R4-rep3-cp190-100x_Position019_18_cmle.ics	32	1	0	1.083	0.4163032892507094	1.0	0.2251416952200147	1.0	1.433352969887323	1.0	0.22566903162992366	1.5653214364205563	0.8539743007864525	0.9039813691862412	0.852925201449394	0.7860097767129709	0.4994987342614854	0.967347672311736	208.0	3.852544378141514	134.0	0.30896710450893683
1027	Feb25-FISH2-3R4-rep3-cp190-100x_Position019_18_cmle.ics	33	1	0	1.9493999999999998	0.6866675468675688	1.0	0.5392230731215739	1.0	0.41270001764292574	1.0	0.2411470206884204	3.189929945498593	0.46470968138762453	0.5911570457620864	0.46370248493049576	0.2763639439045393	0.7499558446247019	0.9463518415078962	284.0	5.52756478190879	221.0	0.5095651499736944
1028	Feb25-FISH2-3R4-rep3-cp190-100x_Position019_18_cmle.ics	34	1	0	1.5162	2.8438622609804094	1.0	2.639201512810413	1.0	0.8754689432133618	1.0	0.26061659671168275	2.857506007917634	0.6947909605514522	0.7702634891848826	0.6917185340387882	0.5772816508350134	0.6481819680479595	0.9909866924640672	178.0	3.439570936725203	114.0	0.26285261129864773
1029	Feb25-FISH2-3R4-rep3-cp190-100x_Position019_18_cmle.ics	35	1	0	2.166	0.3579075385800928	1.0	NA	0.0	0.0	1.0	0.08337750687105526	2.8787454766201126	0.06128053060078607	0.15542093627175743	0.06128053060078607	0.030631492139247613	0.9707499264588505	0.8356522532501022	214.0	4.290898848799159	85.0	0.19598659614372857
1030	Feb25-FISH2-3R4-rep3-cp190-100x_Position019_18_cmle.ics	37	1	0	1.2995999999999999	0.31394655869221727	1.0	0.24106709608873048	1.0	0.0	1.0	0.2814227162111093	2.43391513874669	0.18281943287010968	0.3563987927656028	0.18281943287010968	0.032399378364377576	0.9186449666113022	0.9933452313032191	146.0	2.8180653415152253	88.0	0.20290377012527194
1031	Feb25-FISH2-3R4-rep3-cp190-100x_Position019_18_cmle.ics	39	1	0	1.083	0.5157282823987159	1.0	0.5832415351009147	1.0	0.8595614345612763	1.0	0.2261946710584651	1.4803273613995445	0.7024017750137661	0.8354265863375765	0.7024017750137661	0.5681947008713115	0.6349665837900058	0.9003517860376193	180.0	3.226808611391314	108.0	0.24901826333556107
1032	Feb25-FISH2-3R4-rep3-cp190-100x_Position019_18_cmle.ics	41	1	0	1.5162	5.476394415828441	1.0	3.4465654436149746	2.0	0.0	1.0	0.22202061619887217	1.7891818373298527	0.14513641001680003	0.27870004225773093	0.13035994654225258	0.020213281295628903	0.9264105282477227	0.8940470334788435	206.0	3.7844437173903653	131.0	0.3020499305273935
1033	Feb25-FISH2-3R4-rep3-cp190-100x_Position019_18_cmle.ics	41	2	0	1.2995999999999999	0.5786521225534526	1.0	6.686472350022709	2.0	0.0	1.0	0.15309009129240156	1.3361490578622757	0.28806030143848066	0.48666648343531305	0.28656238512253024	0.020213281295628903	0.9014617499892142	0.8429958280460947	226.0	4.231397836497654	125.0	0.28821558256430674
1034	Feb25-FISH2-3R4-rep3-cp190-100x_Position019_18_cmle.ics	42	1	0	1.5162	0.13966958391560086	1.0	0.27264424081247335	1.0	0.0	1.0	0.292485254811594	2.3788090063733556	0.19145870711683793	0.35356861305931603	0.1816519871690317	0.02600513782417224	0.9345278712222422	0.9786942205451444	202.0	3.7886738889305875	146.0	0.3366358004351103
1035	Feb25-FISH2-3R4-rep3-cp190-100x_Position019_18_cmle.ics	43	1	0	1.2995999999999999	0.3777199293770064	1.0	0.2851697116149911	1.0	2.0748369030026867	1.0	0.2759797019520922	2.185908361327752	0.9452347039298241	0.9705937717652522	0.9428503303612326	0.9019771476617452	0.3892833790794121	0.989387362089438	218.0	4.122831935375998	159.0	0.3666102210217982
1036	Feb25-FISH2-3R4-rep3-cp190-100x_Position019_18_cmle.ics	44	1	0	1.5162	0.4845510690799376	1.0	0.572480618944527	1.0	0.3720027687491155	1.0	0.1937724984381607	2.808261560394403	0.4287540468812961	0.5579346663146633	0.4273923494838055	0.2897497533660326	0.8143606807994396	0.872330638197843	186.0	3.524731589006438	105.0	0.24210108935401767
1037	Feb25-FISH2-3R4-rep3-cp190-100x_Position019_18_cmle.ics	45	1	0	0.8664	3.9803615372881542	1.0	4.102100918971239	1.0	0.6275890508929507	1.0	0.28194623496543986	1.5456212070151443	0.6624587004405287	0.7621627202643172	0.6594713656387665	0.5254749449339207	0.6813484086342186	0.9616597118411789	118.0	2.145519077084184	64.0	0.14756637827292504
1038	Feb25-FISH2-3R4-rep3-cp190-100x_Position019_18_cmle.ics	46	1	0	1.2995999999999999	1.334398181179071	1.0	3.9038813302785385	1.0	2.373025101446823	1.0	0.3046309795115301	2.4049230986998054	0.9812730468346141	0.9931833063376642	0.9806596133301169	0.9569734982941035	0.29148754126145193	0.9948299041654537	166.0	3.147993216420412	111.0	0.2559354373171044
1039	Feb25-FISH2-3R4-rep3-cp190-100x_Position019_18_cmle.ics	48	1	0	1.5162	0.08127440023644886	1.0	1.4446647779679227	1.0	1.488011074996462	1.0	0.2770363892054491	3.3962557585781608	0.8232154286473365	0.8733078121414857	0.8208484789933218	0.7709704493581461	0.5711297313805833	0.9889640403507117	126.0	2.464732217769618	70.0	0.1614007262360118
1040	Feb25-FISH2-3R4-rep3-cp190-100x_Position019_18_cmle.ics	48	2	0	1.2995999999999999	2.0753862578840363	1.0	1.21273520599538	1.0	0.3095250132321943	1.0	0.30243065278557746	3.0856718620008077	0.3593174490079341	0.47394242032678396	0.3647095052350647	0.23435518736338715	0.8384804645427056	0.9901818452935119	150.0	2.860645667655842	95.0	0.21904384274887315
1041	Feb25-FISH2-3R4-rep3-cp190-100x_Position019_18_cmle.ics	49	1	0	1.5162	0.7078474178988017	1.0	0.07790052130378158	1.0	0.2991586303963464	1.0	0.2356487569091774	2.86523881151963	0.37615131329378027	0.497796003216849	0.3639667389951899	0.24003080284660788	0.8556765830706745	0.9694883592269313	204.0	3.8801797985221556	133.0	0.3066613798484224
1042	Feb25-FISH2-3R4-rep3-cp190-100x_Position019_18_cmle.ics	50	1	0	1.2995999999999999	0.28888103746538124	1.0	2.6993488212000964	1.0	2.166	1.0	0.24397657635163547	3.1007506123441564	0.9860544142633333	0.9947042079481012	0.979633266400406	0.9468912965128681	0.24455464393725684	0.9488625142676669	160.0	3.0373122295286454	94.0	0.2167381180883587
1043	Feb25-FISH2-3R4-rep3-cp190-100x_Position019_18_cmle.ics	53	1	0	1.5162	0.35466243085737204	1.0	0.4922387158488978	1.0	0.0	1.0	0.27451374210420326	3.2677722700610228	0.20271939614411436	0.3504332120737099	0.19254721883812267	0.028957479617308036	0.9116468542022318	0.98694258115097	178.0	3.462976185565623	117.0	0.26976978528019113
1044	Feb25-FISH2-3R4-rep3-cp190-100x_Position019_18_cmle.ics	55	1	0	1.5162	1.5525420603218831	1.0	0.5470093902704765	1.0	0.0	1.0	0.14569907771886884	2.070436068867933	0.07189565796357064	0.21005730727160318	0.07189565796357064	0.026501640747610217	0.969962936727805	0.8235158964162433	198.0	3.9333355535133285	100.0	0.23057246605144538
1045	Feb25-FISH2-3R4-rep3-cp190-100x_Position019_18_cmle.ics	56	1	0	1.7328	0.2569976189542135	1.0	3.1836498206806834	1.0	0.0	1.0	0.16621034435875143	3.0935834002893374	0.10819848715042484	0.2266621650951359	0.07884984847388686	0.027371162611233027	0.9573618719037468	0.9361819413092246	208.0	4.156812613066974	115.0	0.2651583359591622
1046	Feb25-FISH2-3R4-rep3-cp190-100x_Position019_18_cmle.ics	57	1	0	1.9493999999999998	4.787460645388341	1.0	1.8555460573295939	1.0	1.059277487276398	1.0	0.17284444692538223	3.484151254556894	0.615297225833169	0.7026357574536218	0.615297225833169	0.4916998664626328	0.7240639615916337	0.8625732546519619	244.0	4.610251294853796	149.0	0.34355297441665367
1047	Feb25-FISH2-3R4-rep3-cp190-100x_Position019_18_cmle.ics	57	2	0	1.2995999999999999	1.5454620656004021	3.0	7.948749539788183	2.0	0.1459114905355603	1.0	0.1787990594410424	1.7543054924982586	0.22846626908111675	0.3431600300292985	0.22846626908111675	0.10770685558254846	0.9196889660039842	0.778924343151365	210.0	3.8036187946905633	121.0	0.27899268392224896
1048	Feb25-FISH2-3R4-rep3-cp190-100x_Position019_18_cmle.ics	58	1	0	1.083	7.343117752274875	1.0	0.23850398415221405	1.0	0.10317500441073144	1.0	0.19900191037862017	2.5348532673522204	0.21488249835716744	0.33912236234106247	0.21488249835716744	0.08330725662609131	0.9100796406241832	0.8915199710706625	146.0	2.724444346153545	74.0	0.17062362487806956
1049	Feb25-FISH2-3R4-rep3-cp190-100x_Position019_18_cmle.ics	59	1	0	1.2995999999999999	3.6645757554479954	1.0	0.34783176358018697	1.0	0.43046674663324214	1.0	0.24856632923939953	2.5628781858858347	0.46087376556462	0.5888563454578912	0.45682543090228794	0.32165475679322825	0.8050970046347705	0.9196657037040404	138.0	2.6158784450318904	76.0	0.1752350741990985
1050	Feb25-FISH2-3R4-rep3-cp190-100x_Position019_18_cmle.ics	60	1	0	1.7328	6.067148508433456	1.0	6.503118557030648	1.0	0.0	1.0	0.13359525796654373	3.246543406179366	0.0759896777027398	0.198383938212632	0.0759896777027398	0.026989268959290373	0.9816423096883279	0.883799368668573	180.0	3.531076846316771	83.0	0.1913751468226997
1051	Feb25-FISH2-3R4-rep3-cp190-100x_Position019_18_cmle.ics	61	1	0	1.5162	3.7068271524527288	1.0	0.6556648371427809	1.0	0.5158750220536572	1.0	0.2938803076779628	3.4251208615619175	0.45378804062845934	0.5816768949913577	0.45378804062845934	0.329953292808452	0.7842812049304303	0.9640242407094515	168.0	3.2863096236928198	111.0	0.2559354373171044
1052	Feb25-FISH2-3R4-rep3-cp190-100x_Position019_18_cmle.ics	62	1	0	1.9493999999999998	4.7274495338399625	1.0	4.634610410612191	1.0	1.794521628779055	1.0	0.23547285878315655	3.1377771655633664	0.9363048996231059	0.9769863856626413	0.934374278901623	0.8711060687639413	0.3815479041056983	0.9531995330288102	202.0	3.9291053819731068	131.0	0.3020499305273935
1053	Feb25-FISH2-3R4-rep3-cp190-100x_Position019_18_cmle.ics	63	1	0	1.2995999999999999	0.23550224000089806	1.0	0.8080621713924264	1.0	0.65253602307166	1.0	0.293554258334312	2.8521745737387634	0.6048943872219734	0.7027494775339603	0.5959005075384386	0.48380821764442455	0.742275357755578	1.0014076359603918	164.0	3.1267030533501035	107.0	0.2467125386750466
1054	Feb25-FISH2-3R4-rep3-cp190-100x_Position019_18_cmle.ics	64	1	0	1.5162	0.2307185025926873	1.0	0.19102674448200976	1.0	0.10317500441073144	1.0	0.2587785786599346	3.051915005756073	0.23426803488681386	0.36865646568016686	0.23426803488681386	0.06701222158446613	0.888588975069656	0.9910028151375626	158.0	3.0862378129795967	95.0	0.21904384274887315
1055	Feb25-FISH2-3R4-rep3-cp190-100x_Position019_18_cmle.ics	65	1	0	1.5162	0.6033954084594343	1.0	0.9264865507546657	1.0	2.3825999999999996	1.0	0.2672443024498217	2.2945300215247135	0.9731216760532458	0.9891079837448643	0.9673329121693975	0.9212109807295097	0.2801133631162094	0.9725404167805547	242.0	4.565555882943066	183.0	0.42194761287414506
1056	Feb25-FISH2-3R4-rep3-cp190-100x_Position019_18_cmle.ics	66	1	0	1.2995999999999999	0.2575707521247829	1.0	0.3986032761431135	1.0	0.751125369937127	1.0	0.270147343717604	2.5047607178310343	0.6175400791096906	0.7102155630599686	0.6167301809977656	0.4932098720794857	0.6626959146801168	0.9883436355039389	182.0	3.458746014025401	120.0	0.2766869592617345
1057	Feb25-FISH2-3R4-rep3-cp190-100x_Position019_18_cmle.ics	68	1	0	1.2995999999999999	0.30160612194719855	1.0	0.31666527840613756	1.0	0.5689355674538337	1.0	0.1806832589252705	1.7069604029342778	0.591211319452433	0.7068158288277925	0.5716841136546646	0.397828712757391	0.7346493920538949	0.8543933745024632	224.0	4.069676180384825	134.0	0.30896710450893683
1058	Feb25-FISH2-3R4-rep3-cp190-100x_Position019_18_cmle.ics	69	1	0	1.5162	0.384741288703422	1.0	0.4459428981306651	1.0	0.4377344716066809	1.0	0.28382355299330775	2.7924707119229617	0.49065427454451577	0.6262336800177031	0.48245924614590247	0.3242789702736594	0.788251842073838	0.9983925928134069	182.0	3.5289617605466606	123.0	0.2836041332432778
1059	Feb25-FISH2-3R4-rep3-cp190-100x_Position019_18_cmle.ics	70	1	0	1.7328	0.3970707014522408	1.0	0.22760996490705623	1.0	0.46141264688247224	1.0	0.2664565197973608	3.1448604851380666	0.4672051713776806	0.5950792868782788	0.4636319832818108	0.3161594724675029	0.7723803000665919	0.9838896925932082	244.0	4.727277539055894	185.0	0.426559062195174
1060	Feb25-FISH2-3R4-rep3-cp190-100x_Position019_18_cmle.ics	71	1	0	1.7328	0.33216041561015597	1.0	0.21033470200515886	1.0	0.5097226605744432	1.0	0.29916685756752814	3.42199875784123	0.5233468359973724	0.6242336325815634	0.5168692066272534	0.38521367053499744	0.7563036258233307	0.9883311609725226	166.0	3.265019460622511	110.0	0.2536297126565899
1061	Feb25-FISH2-3R4-rep3-cp190-100x_Position020_19_cmle.ics	2	1	0	2.166	1.9073076459529605	1.0	1.9765872995702471	1.0	1.4930362603455627	1.0	0.1675382066035945	3.9511563717613494	0.7995816881035224	0.8450755502560694	0.79763184643653	0.7423838891278002	0.5460746866505983	0.832527656249365	194.0	3.773728983170612	104.0	0.2397953646935032
1062	Feb25-FISH2-3R4-rep3-cp190-100x_Position020_19_cmle.ics	2	2	0	1.083	0.29492254768233694	1.0	0.2112975392114762	1.0	0.41270001764292574	1.0	0.2696112908895111	1.9757543849540324	0.34951034051370267	0.43584092419562925	0.34951034051370267	0.2852828492122444	0.8386320092404731	0.985817852685232	116.0	2.217849909375555	61.0	0.1406492042913817
1063	Feb25-FISH2-3R4-rep3-cp190-100x_Position020_19_cmle.ics	3	1	0	1.083	4.594256849886481	1.0	0.34332558253933737	1.0	0.10317500441073144	1.0	0.29733737369906565	2.980830202455327	0.2633860375239911	0.42431878419135405	0.2525231424057657	0.08595004635009336	0.8926130741907888	0.997728542096636	130.0	2.507312543910236	76.0	0.1752350741990985
1064	Feb25-FISH2-3R4-rep3-cp190-100x_Position020_19_cmle.ics	4	1	0	1.7328	0.22033333260543933	1.0	0.4142925399869053	1.0	0.41270001764292574	1.0	0.24967135219492856	3.2908157465958654	0.47623231701959406	0.6112659855740429	0.47199079806056343	0.33213649543497537	0.8050740490227621	0.9656838755783861	192.0	3.7524388201003034	125.0	0.28821558256430674
1065	Feb25-FISH2-3R4-rep3-cp190-100x_Position020_19_cmle.ics	5	1	0	1.9493999999999998	0.32859222000371263	1.0	0.18668917079089029	1.0	0.2918229810711206	1.0	0.2939521417903428	2.3116222440331273	0.3907506604050484	0.559992295274435	0.3836292926328148	0.17893674787202818	0.8233669319901437	0.9628729694792982	294.0	5.65742084610076	257.0	0.5925712377522147
1066	Feb25-FISH2-3R4-rep3-cp190-100x_Position020_19_cmle.ics	6	1	0	1.7328	2.450853882225977	1.0	3.891332624326172	1.0	0.3720027687491155	1.0	0.16498815585258894	3.479335291091772	0.4844292391944559	0.5804666842111859	0.4763336967555171	0.3404701931150294	0.771211674605799	0.8180017058811413	144.0	2.749964680764076	66.0	0.15217782759395398
1067	Feb25-FISH2-3R4-rep3-cp190-100x_Position020_19_cmle.ics	7	1	0	1.7328	0.5359037592228528	1.0	0.4526741185291652	1.0	0.3916201927270152	1.0	0.21336989196708825	2.360264677858365	0.4120794051158294	0.5711258749900053	0.4120794051158294	0.2564365827596985	0.7755738952669075	0.9509862746682167	274.0	5.116845731631789	197.0	0.4542277581213474
1068	Feb25-FISH2-3R4-rep3-cp190-100x_Position020_19_cmle.ics	8	1	0	1.2995999999999999	0.30915667189834695	1.0	0.45701615753040586	1.0	0.10317500441073144	1.0	0.2939425763022126	2.7553296706574004	0.30248590670548775	0.42753347434002675	0.2989371399240688	0.1025956441321451	0.8864143901501508	0.9882026438502926	170.0	3.260789289082289	113.0	0.2605468866381333
1069	Feb25-FISH2-3R4-rep3-cp190-100x_Position020_19_cmle.ics	9	1	0	1.2995999999999999	0.32776609504800036	1.0	0.8935702575714918	1.0	1.2466683216206906	1.0	0.21468644700409975	2.7367043255943613	0.8306125490585722	0.8946197029161905	0.826091708480302	0.7502806895523871	0.5521081454802648	0.8615210724283993	174.0	3.2565591175420665	100.0	0.23057246605144538
1070	Feb25-FISH2-3R4-rep3-cp190-100x_Position020_19_cmle.ics	11	1	0	1.2995999999999999	4.863981959748366	1.0	4.843434357986383	1.0	0.2918229810711206	1.0	0.13321768155869604	1.322386753321913	0.5080238559126671	0.6953054121986406	0.5080238559126671	0.22845680205839047	0.7568158609942137	0.6967197376533022	204.0	3.646127310117958	100.0	0.23057246605144538
1071	Feb25-FISH2-3R4-rep3-cp190-100x_Position020_19_cmle.ics	12	1	0	1.083	2.565031618718185	1.0	1.36783638790666	1.0	2.1003330663048003	1.0	0.3033506929168382	2.5732318102825906	0.9896250959651967	0.9986724814467286	0.9890386419858398	0.9669239955642753	0.16199451109756136	0.998149883339746	128.0	2.4392118831590874	75.0	0.17292934953858405
1072	Feb25-FISH2-3R4-rep3-cp190-100x_Position020_19_cmle.ics	13	1	0	1.9493999999999998	0.344567015003539	1.0	0.17083413131299563	1.0	1.2927790998539732	1.0	0.2444987479834622	3.1250465018203757	0.7715077784357001	0.8403617376325564	0.769812133283092	0.6914033482263013	0.5590658405449124	0.9581690711627987	252.0	4.859248689017971	186.0	0.42886478685568846
1073	Feb25-FISH2-3R4-rep3-cp190-100x_Position020_19_cmle.ics	14	1	0	1.2995999999999999	0.4199363791941384	1.0	0.48219498362008256	1.0	1.9493999999999998	1.0	0.27385015451777717	2.168948686022336	0.9601315490042064	0.982293738942763	0.9565785513459548	0.9130690118408785	0.3620628808020248	0.9656592587462798	172.0	3.2118637056313384	111.0	0.2559354373171044
1074	Feb25-FISH2-3R4-rep3-cp190-100x_Position020_19_cmle.ics	16	1	0	1.7328	0.28216366428464607	1.0	0.21289831040784693	1.0	0.0	1.0	0.2739812405626786	3.138244299261454	0.26451941554151176	0.42377023135235464	0.25745830160035105	0.02313775728933923	0.879466680650415	0.981617775073556	240.0	4.6846972129152755	183.0	0.42194761287414506
1075	Feb25-FISH2-3R4-rep3-cp190-100x_Position020_19_cmle.ics	18	1	0	1.5162	0.3515339821526671	1.0	0.4264644530979703	1.0	0.8595614345612763	1.0	0.2945243112740431	3.1147429034056886	0.6652168540714197	0.7705548004448288	0.6609168417150624	0.5349932040034597	0.668602144064349	0.9909252799626416	216.0	4.171757518826949	162.0	0.37352739500334153
1076	Feb25-FISH2-3R4-rep3-cp190-100x_Position020_19_cmle.ics	20	1	0	1.083	4.036174512429543	1.0	3.535834814478039	1.0	0.7748934119142009	1.0	0.1811524184556596	1.3671713047655807	0.7173789173789173	0.8130780188472496	0.7131930747315363	0.554624150777997	0.6330071202266764	0.8576408130554074	152.0	2.8351253330453114	75.0	0.17292934953858405
1077	Feb25-FISH2-3R4-rep3-cp190-100x_Position020_19_cmle.ics	21	1	0	1.5162	0.2643013260928915	2.0	0.9611734997295508	1.0	0.65253602307166	1.0	0.312985387788515	2.6922679087641153	0.5630604926629146	0.6918093739300709	0.5630604926629146	0.4326177447547197	0.7184666774703836	0.9887367152214412	216.0	4.1249470211461094	167.0	0.3850560183059138
1078	Feb25-FISH2-3R4-rep3-cp190-100x_Position020_19_cmle.ics	22	1	0	1.5162	NA	0.0	5.252200326477386	1.0	0.32626801153583	1.0	0.25214724833090585	3.461524019206991	0.4995530181433999	0.6120197484711188	0.481988662914728	0.2888417074706922	0.7785878214905181	0.977045724027877	156.0	3.0415424010688676	92.0	0.21212666876732977
1079	Feb25-FISH2-3R4-rep3-cp190-100x_Position020_19_cmle.ics	23	1	0	1.2995999999999999	4.175420420830373	1.0	NA	0.0	0.3095250132321943	1.0	0.24627969619978293	2.73524426524559	0.4832424823289805	0.6290658320354618	0.4832424823289805	0.3122004911944411	0.748450106842074	0.9642489478022928	126.0	2.4179217200887786	66.0	0.15217782759395398
1080	Feb25-FISH2-3R4-rep3-cp190-100x_Position020_19_cmle.ics	24	1	0	1.5162	1.9993748852716018	2.0	0.5808810916574675	2.0	0.0	1.0	0.12253340276004356	1.563247217415841	0.14710761342500797	0.269002842956004	0.12888253397304497	0.025388323214495166	0.9527784108443476	0.6647004812428965	246.0	4.584730960243263	127.0	0.29282703188533565
1081	Feb25-FISH2-3R4-rep3-cp190-100x_Position020_19_cmle.ics	26	1	0	1.083	0.257067025060339	1.0	0.3483892208434263	1.0	0.8318234787411565	1.0	0.3033506929168382	2.5891593101773553	0.7363710880285949	0.815880353135624	0.7355245300259342	0.627957913973582	0.6110177927162193	1.0086438099156105	128.0	2.4392118831590874	75.0	0.17292934953858405
1082	Feb25-FISH2-3R4-rep3-cp190-100x_Position020_19_cmle.ics	30	1	0	1.5162	1.5050104856870608	1.0	1.4669810783587791	1.0	0.6275890508929507	1.0	0.24124832008625569	3.0974302298156657	0.6203731804054124	0.7311970865556684	0.6197452829201419	0.5015435813179568	0.6749555049264736	0.9725084370576735	164.0	3.173513551030943	97.0	0.22365529206990203
1083	Feb25-FISH2-3R4-rep3-cp190-100x_Position020_19_cmle.ics	31	1	0	1.7328	0.4688639055756558	1.0	1.4372832379695615	1.0	0.751125369937127	1.0	0.2147858984876978	2.642342691665799	0.601543482902724	0.6987707043284629	0.6014580727816247	0.4764939145288717	0.7263452482569234	0.9076412522315532	182.0	3.505556511706241	107.0	0.2467125386750466
1084	Feb25-FISH2-3R4-rep3-cp190-100x_Position020_19_cmle.ics	31	2	0	0.8664	1.7188347327819493	1.0	0.6358008796881445	1.0	0.0	1.0	0.2126465527398591	1.3377967561049027	0.13053716865448556	0.23953268462312785	0.15067565506512523	0.02626361223805021	0.9550034214062526	0.9050607585544939	120.0	2.213619737835333	57.0	0.13142630564932387
1085	Feb25-FISH2-3R4-rep3-cp190-100x_Position020_19_cmle.ics	32	1	0	1.2995999999999999	6.234273968572373	1.0	6.835526376861419	1.0	0.0	1.0	0.15725699920808894	1.8532361787529301	0.07537461458394705	0.20025923525599482	0.07537461458394705	0.026725452843404884	0.9644938078196126	0.8254295359864109	128.0	2.439211883159087	54.0	0.12450913166778053
1086	Feb25-FISH2-3R4-rep3-cp190-100x_Position020_19_cmle.ics	35	1	0	1.2995999999999999	1.6555135131002479	1.0	2.066538947309547	1.0	0.2991586303963464	1.0	0.2672535417116317	2.9882282225924905	0.4119739539370553	0.5558965392499698	0.4119739539370553	0.2743036295671048	0.8167468265698324	0.9889624314705595	144.0	2.7967751784449164	84.0	0.1936808714832141
1087	Feb25-FISH2-3R4-rep3-cp190-100x_Position020_19_cmle.ics	36	1	0	0.8664	0.3001689289133365	1.0	0.587532967813818	1.0	0.5595020986366908	1.0	0.1884598139219614	1.9348443816640821	0.49866317545545946	0.5955332383193574	0.49866317545545946	0.3869747992001149	0.7748948133010375	0.9410490884504313	116.0	2.171039411694715	51.0	0.11759195768623716
1088	Feb25-FISH2-3R4-rep3-cp190-100x_Position020_19_cmle.ics	37	1	0	0.8664	NA	0.0	0.5280809942060211	1.0	0.5963412819178956	1.0	0.30298345828103923	2.425665220744314	0.6210601378654623	0.6900641787497028	0.6017431265351398	0.5131051422232786	0.7094478475172987	1.0105209320157968	114.0	2.1497492486244067	63.0	0.1452606536124106
1089	Feb25-FISH2-3R4-rep3-cp190-100x_Position020_19_cmle.ics	38	1	0	1.7328	0.23484276299492213	1.0	0.17727404270598124	1.0	0.8508028822180275	1.0	0.17054319768260984	2.1937677909179083	0.6450224410709056	0.7271996676405887	0.6422981836013322	0.5501944438768908	0.6732512863304771	0.8455814008424525	234.0	4.33996373761931	139.0	0.32049572781150915
1090	Feb25-FISH2-3R4-rep3-cp190-100x_Position020_19_cmle.ics	39	1	0	1.083	0.5766882272743796	1.0	0.3770238980999135	1.0	0.0	1.0	0.2802993217799496	2.3280555257937716	0.1585395639287341	0.3211586319798797	0.1585395639287341	0.0272230987068368	0.9303126617589158	0.9570611072503571	156.0	2.9479214057071887	97.0	0.22365529206990203
1091	Feb25-FISH2-3R4-rep3-cp190-100x_Position020_19_cmle.ics	41	1	0	1.083	1.068875194400252	1.0	4.125491751992148	1.0	0.10317500441073144	1.0	0.2825870437667758	2.570222088429192	0.2312801992777183	0.3906623583197447	0.2312801992777183	0.076349776412801	0.9159004931220187	0.9645887825649941	148.0	2.7925450069046938	90.0	0.20751521944630086
1092	Feb25-FISH2-3R4-rep3-cp190-100x_Position020_19_cmle.ics	42	1	0	1.7328	0.43542433318293233	2.0	0.6518592394497361	1.0	0.0	1.0	0.2985450744665019	3.032655944913782	0.25393182865997177	0.4108063325233379	0.25393182865997177	0.02027877245830719	0.9197419684925272	0.959646411513994	294.0	5.634015597260341	259.0	0.5971826870732435
1093	Feb25-FISH2-3R4-rep3-cp190-100x_Position020_19_cmle.ics	43	1	0	1.083	0.23614167478622683	1.0	0.33334032090154697	1.0	0.9755754663213545	1.0	0.23939433740724086	2.2855201222617345	0.8102236764469237	0.8692181158254215	0.8048597328756102	0.7326521124997765	0.5519816209610279	0.9957279700116436	114.0	2.1497492486244067	56.0	0.12912058098880944
1094	Feb25-FISH2-3R4-rep3-cp190-100x_Position020_19_cmle.ics	44	1	0	1.2995999999999999	3.636023381007405	1.0	5.200185441631751	1.0	1.1396051716664168	1.0	0.26850545931466896	2.737465613882064	0.7475827890415142	0.8148898806838295	0.745875297596324	0.6640649402030943	0.6094275358503838	0.971198583846014	170.0	3.237384040241869	108.0	0.24901826333556107
1095	Feb25-FISH2-3R4-rep3-cp190-100x_Position020_19_cmle.ics	45	1	0	1.2995999999999999	0.15858744936050556	1.0	0.23962445607337718	1.0	1.0317500441073144	1.0	0.2845622701287482	2.7107932344558456	0.7701720200305906	0.8336685733442286	0.7682234374672617	0.6798981708466906	0.5590730446268798	1.001638442291164	152.0	2.928746328406991	94.0	0.2167381180883587
1096	Feb25-FISH2-3R4-rep3-cp190-100x_Position020_19_cmle.ics	49	1	0	1.5162	0.5772683264479291	1.0	0.3872055764916137	1.0	1.7660715981523099	1.0	0.26455915043708045	2.632060040133762	0.9132360279441117	0.9580249223774673	0.9112608117099135	0.8564918773563983	0.3826311319195405	0.9759080022670555	206.0	3.9482804592733043	143.0	0.3297186264535669
1097	Feb25-FISH2-3R4-rep3-cp190-100x_Position020_19_cmle.ics	50	1	0	1.5162	0.3341901630638724	1.0	0.29772008130252203	1.0	2.1666750926253604	1.0	0.3096605046790387	2.7562372886063398	0.9653358239041041	0.9889973660870266	0.9658531996667293	0.9319617276318972	0.21544220430224445	0.9876870419200049	200.0	3.8375994723815388	148.0	0.3412472497561391
1098	Feb25-FISH2-3R4-rep3-cp190-100x_Position020_19_cmle.ics	51	1	0	1.7328	0.6633938328977468	1.0	0.2600041446625724	1.0	0.4660867564761642	1.0	0.2465791250492791	3.4338876231585806	0.4670190133887714	0.6091921279600458	0.4670190133887714	0.3332646418852166	0.7860512171584284	0.9650477516512307	232.0	4.50591556527236	165.0	0.3804445689848849
1099	Feb25-FISH2-3R4-rep3-cp190-100x_Position020_19_cmle.ics	52	1	0	1.2995999999999999	5.155023503863303	1.0	5.0048571597438	1.0	0.3720027687491155	1.0	0.21242925531411075	3.932221003571428	0.4062831852099978	0.47159167848564976	0.3853439858599825	0.28379813414486393	0.8114792476368532	0.8435150033065305	110.0	2.153979420164629	50.0	0.11528623302572269
1100	Feb25-FISH2-3R4-rep3-cp190-100x_Position020_19_cmle.ics	53	1	0	1.7328	0.26261883127435137	1.0	0.5834369035403459	1.0	0.0	1.0	0.24539827573886072	3.5759703630671495	0.2061859653415933	0.3622614900152621	0.19574078963467645	0.027449174753842884	0.9216618806719725	0.9433433832284859	220.0	4.2845535914888275	152.0	0.350470148398197
1101	Feb25-FISH2-3R4-rep3-cp190-100x_Position020_19_cmle.ics	55	1	0	1.2995999999999999	4.547555907484028	1.0	1.9235314430917732	1.0	1.1112288054572363	1.0	0.29154931823087094	2.98583335908196	0.8454418763640188	0.9134456101601325	0.8422734085351424	0.7625423996213615	0.4929924578421776	0.9804394992771374	132.0	2.5520079558209643	77.0	0.17754079885961296
1102	Feb25-FISH2-3R4-rep3-cp190-100x_Position020_19_cmle.ics	56	1	0	0.8664	2.819101589531036	1.0	2.419883383497113	1.0	0.7252201245704302	1.0	0.1861285691764036	1.8304907504029237	0.7270769564157434	0.8249248313784977	0.7277135195167538	0.5632703090717014	0.6112015070904385	0.8536079843515878	118.0	2.1689243259246043	52.0	0.1198976823467516
1103	Feb25-FISH2-3R4-rep3-cp190-100x_Position020_19_cmle.ics	57	1	0	1.5162	0.2966308314741187	1.0	0.357299125242205	1.0	0.0	1.0	0.23920566900679457	2.778128458934977	0.15812943816917474	0.338077191949667	0.15812943816917474	0.028411641340741013	0.9241562962410992	0.903900543658578	204.0	3.880179798522156	134.0	0.30896710450893683
1104	Feb25-FISH2-3R4-rep3-cp190-100x_Position020_19_cmle.ics	59	1	0	1.7328	2.3272125145546005	1.0	0.3687006400764622	1.0	1.0622516852075932	1.0	0.23595223191451273	2.7238413025840664	0.732512719987316	0.8119315643062022	0.7307975035673618	0.6351994119257989	0.5834781260505542	0.9655538976343402	210.0	4.014266034254343	139.0	0.32049572781150915
1105	Feb25-FISH2-3R4-rep3-cp190-100x_Position020_19_cmle.ics	64	1	0	0.6497999999999999	4.7340714291544135	1.0	4.9636943659258295	1.0	0.0	1.0	0.20125112377508414	1.0830631600199239	0.08538885605809163	0.19876304349585927	0.08538885605809163	0.029875575775728778	0.9677740918180994	0.8633413495270098	112.0	2.0114328413519984	50.0	0.11528623302572269
1106	Feb25-FISH2-3R4-rep3-cp190-100x_Position020_19_cmle.ics	66	1	0	1.083	0.3301629945702727	1.0	0.41682071141135013	1.0	0.687545504971255	1.0	0.23032127625956297	2.2542757429254814	0.5802350435839776	0.6875144021803908	0.5730995081407083	0.4786331238229942	0.7377703066687389	0.9433330004935997	134.0	2.5264876212104332	70.0	0.1614007262360118
1107	Feb25-FISH2-3R4-rep3-cp190-100x_Position020_19_cmle.ics	67	1	0	1.2995999999999999	6.210421017762999	1.0	5.492020526939855	1.0	0.1459114905355603	1.0	0.2243994752564138	2.8269418020467088	0.3007150139950514	0.43906145483592346	0.3035400011689602	0.1431943786002351	0.8787336100870123	0.9315618092293619	126.0	2.417921720088778	63.0	0.1452606536124106
1108	Feb25-FISH2-3R4-rep3-cp190-100x_Position020_19_cmle.ics	67	2	0	0.6497999999999999	0.37107370211161594	1.0	3.778350537021315	1.0	0.5158750220536572	1.0	0.19911502734019818	1.3066370430003609	0.5386698531656092	0.6255300909840696	0.5376242832000935	0.3652968184799621	0.767339229677079	0.8074932241978148	142.0	2.541432526970409	71.0	0.16370645089652625
1109	Feb25-FISH2-3R4-rep3-cp190-100x_Position020_19_cmle.ics	68	1	0	1.7328	0.15234899261337845	1.0	0.32119356994321074	1.0	0.2918229810711206	1.0	0.24639942381096416	3.023259874142655	0.41500998414283197	0.5621182533623069	0.41500998414283197	0.2251497621424796	0.835434749221031	0.9755576615303306	204.0	3.9738007938838353	136.0	0.31357855382996574
1110	Feb25-FISH2-3R4-rep3-cp190-100x_Position020_19_cmle.ics	69	1	0	1.5162	0.3367781704863779	1.0	0.3264490110147629	1.0	0.23070632344123612	1.0	0.3148411370427036	3.158182024757665	0.36282006171168735	0.4982981919558274	0.3548489687652249	0.20303618794998105	0.8065813443151976	1.0046091930254057	198.0	3.839714558151649	147.0	0.33894152509562475
1111	Feb25-FISH2-3R4-rep3-cp190-100x_Position020_19_cmle.ics	70	1	0	1.7328	0.3246848662837654	1.0	0.5797137088687349	1.0	0.65253602307166	1.0	0.25620263391616577	3.2273936091216275	0.5084340864744606	0.5968529460036107	0.5084340864744606	0.3974415084705582	0.7643143104961948	0.9473074632320211	214.0	4.17387260459706	149.0	0.34355297441665367
1112	Feb25-FISH2-3R4-rep3-cp190-100x_Position020_19_cmle.ics	70	2	0	1.2995999999999999	4.676403907107491	1.0	4.545824138270635	1.0	0.0	1.0	0.24353888050015876	3.2385145913001008	0.09221419844265732	0.18891441909659537	0.0639486113390594	0.023266681255356785	0.9668264145533466	0.9541482142901481	120.0	2.3072407331970126	61.0	0.1406492042913817
1113	Feb25-FISH2-3R4-rep3-cp190-100x_Position020_19_cmle.ics	71	1	0	1.7328	0.18388233511699775	1.0	0.3705128182563805	1.0	0.639412489864916	1.0	0.20595113797998063	2.865476740857122	0.5847701450063819	0.6911526228787848	0.5846289050239585	0.4131347952543366	0.7171534280878438	0.9300715044902399	188.0	3.663047996278846	110.0	0.2536297126565899
1114	Feb25-FISH2-3R4-rep3-cp190-100x_Position020_19_cmle.ics	72	1	0	1.5162	0.21277673426975913	1.0	0.6207167318518324	1.0	0.8875449473696695	1.0	0.2623025778457774	3.2882420250648527	0.6652765403074251	0.7549958445953534	0.6629405290466528	0.56369748654173	0.6983959379727476	0.9783464316186864	166.0	3.2182089629416715	103.0	0.23748964003298878
1115	Feb25-FISH2-3R4-rep3-cp190-100x_Position020_19_cmle.ics	73	1	0	1.2995999999999999	3.0848499063877557	1.0	2.776734093474299	1.0	0.0	1.0	0.17002567300786772	2.397811743428792	0.08454150219198515	0.2714878212940898	0.08454150219198515	0.029350772197260473	0.958932314435655	0.8360883792430324	144.0	2.7031541830832366	67.0	0.15448355225446841
1116	Feb25-FISH2-3R4-rep3-cp190-100x_Position020_19_cmle.ics	74	1	0	1.2995999999999999	5.892620925055236	1.0	1.5318665850644393	1.0	0.0	1.0	0.1422482744025464	2.082749638789424	0.06844126247437485	0.20027940518434498	0.06844126247437485	0.024607948218987066	0.9717589649905932	0.7300152182393245	172.0	3.1650532079504985	80.0	0.18445797284115634
1117	Feb25-FISH2-3R4-rep3-cp190-100x_Position020_19_cmle.ics	74	2	0	1.5162	5.2197848733616246	1.0	6.942571689616692	1.0	0.0	1.0	0.13061523435729427	2.959373660923208	0.06844126247437485	0.1724013236625493	0.06844126247437485	0.024607948218987066	0.9670965458557905	0.8513953744137397	174.0	3.2799643663824862	78.0	0.17984652352012742
1118	Feb25-FISH2-3R4-rep3-cp190-100x_Position020_19_cmle.ics	76	1	0	1.5162	1.9361666352737978	1.0	0.18953806221148406	1.0	0.1459114905355603	1.0	0.20899261050311552	3.56611226427125	0.3542474068163684	0.5255613815114556	0.350963182491736	0.13991436794711046	0.8581309546941606	0.9385841063480655	160.0	3.1075279760499055	87.0	0.20059804546475749
1119	Feb25-FISH2-3R4-rep3-cp190-100x_Position020_19_cmle.ics	77	1	0	1.5162	3.6347867641618126	1.0	0.4518518352308557	1.0	1.2321921245870329	1.0	0.2886090189841206	3.2003276925124267	0.8521724109716072	0.9228996390679407	0.8498813560862964	0.7397334375823916	0.5332132422780568	0.9871059497273003	168.0	3.2629043748524	110.0	0.2536297126565899
1120	Feb25-FISH2-3R4-rep3-cp190-100x_Position020_19_cmle.ics	78	1	0	1.083	3.317992503113193	1.0	0.44525987639591563	1.0	1.3976920882198816	1.0	0.2850995333132737	2.979102769485394	0.8979902610251733	0.9522514926785622	0.8887502796083762	0.7823270299568112	0.497468001612935	0.9856944139498895	120.0	2.3072407331970126	66.0	0.15217782759395398
1121	Feb25-FISH2-3R4-rep3-cp190-100x_Position020_19_cmle.ics	79	1	0	1.7328	0.3080885250465206	1.0	0.3068635736145632	1.0	2.7774306276810585	1.0	0.20926845309517011	4.053877412427157	0.9952457272811932	0.9993922373019257	0.9952310233449494	0.9834458184455979	0.0989622366792424	0.9026688509220481	166.0	3.241614211782091	92.0	0.21212666876732977
1122	Feb25-FISH2-3R4-rep3-cp190-100x_Position020_19_cmle.ics	80	1	0	1.083	2.622456746710984	1.0	3.1831985809686283	1.0	0.0	1.0	0.13117067573898422	1.1250830591877858	0.27935101988672656	0.3865391985691777	0.2632627858450794	0.029885449048247668	0.8858103796026516	0.72911549636287	184.0	3.3630099328936103	85.0	0.19598659614372857
1123	Feb25-FISH2-3R4-rep3-cp190-100x_Position020_19_cmle.ics	81	1	0	1.5162	0.4513432727004777	1.0	0.36429429087110693	1.0	0.0	1.0	0.23740644091255494	2.3101727880188214	0.15265146897476534	0.36300134097281483	0.1510666829208826	0.026389735462635622	0.9216712062829779	0.9556668339628454	234.0	4.363368986459732	164.0	0.3781388443243705
1124	Feb25-FISH2-3R4-rep3-cp190-100x_Position020_19_cmle.ics	82	1	0	1.9493999999999998	0.27085081253925947	1.0	0.20061253011463814	1.0	1.0298344167305078	1.0	0.1993071411778652	3.328192638679729	0.7392026993251687	0.8386090977255686	0.7363534116470882	0.6112815546113471	0.6301465849869557	0.8995756380157703	244.0	4.680467041375054	160.0	0.3689159456823127
1125	Feb25-FISH2-3R4-rep3-cp190-100x_Position020_19_cmle.ics	83	1	0	1.7328	0.527250246865399	2.0	0.38125457260624507	1.0	0.0	1.0	0.13156416282471564	3.0136121833700154	0.1720394096695797	0.37509334226401947	0.14085291069464748	0.0229723797412213	0.9351001256959078	0.7415571285262693	302.0	5.742581498381991	179.0	0.4127247142320873
1126	Feb25-FISH2-3R4-rep3-cp190-100x_Position020_19_cmle.ics	84	1	0	1.083	6.483798389506454	1.0	1.2218990736242956	2.0	0.1459114905355603	1.0	0.14862762918101807	1.3848366820370295	0.27791632327600047	0.38454849032976207	0.27791632327600047	0.13499534415772066	0.8957494415987374	0.7576999073288605	198.0	3.5354463232261915	101.0	0.23287819071195984
1127	Feb25-FISH2-3R4-rep3-cp190-100x_Position020_19_cmle.ics	85	1	0	1.2995999999999999	0.4662108377489963	1.0	0.45102213742147873	1.0	2.1003330663048003	1.0	0.30300855069345994	2.4787182693643186	0.9608816313397418	0.9842617544141897	0.9602381048143828	0.9283312552789286	0.31968726782691365	0.9704723140212234	180.0	3.3906453532742526	125.0	0.28821558256430674
1128	Feb25-FISH2-3R4-rep3-cp190-100x_Position020_19_cmle.ics	87	1	0	0.8664	0.639470438260669	1.0	0.9438123338034239	1.0	1.4199491695140265	1.0	0.259770442543706	2.178876741155782	0.9266132366504468	0.9546401424800433	0.9188213592850555	0.8735012562414528	0.3781894195096323	0.9853467360406599	120.0	2.237024986675753	63.0	0.1452606536124106
1129	Feb25-FISH2-3R4-rep3-cp190-100x_Position020_19_cmle.ics	88	1	0	1.7328	0.765935785234807	1.0	0.4487506327143339	1.0	1.3742323914031862	1.0	0.12171117978567875	3.446917359625022	0.8702938136719327	0.9329363321685779	0.8678412651541251	0.7689969978837541	0.5279734291739034	0.7022399676999951	172.0	3.2586742033121774	74.0	0.17062362487806956
1130	Feb25-FISH2-3R4-rep3-cp190-100x_Position020_19_cmle.ics	89	1	0	1.5162	1.8382954883564326	1.0	NA	0.0	0.0	1.0	0.18839935704534252	2.059476617793417	0.0968444931562715	0.2666314072337063	0.0968444931562715	0.034065709989039836	0.9578530821047059	0.8705766945754748	154.0	2.996846989158139	78.0	0.17984652352012742
1131	Feb25-FISH2-3R4-rep3-cp190-100x_Position020_19_cmle.ics	92	1	0	1.9493999999999998	0.6019528666958741	1.0	0.13625201503860088	1.0	0.9018655279647406	1.0	0.18319031236210323	3.3108324870735903	0.6645459012009378	0.7754258633878762	0.6598938995341779	0.5471699286651616	0.6696144902203597	0.8881983201924122	252.0	4.765627693656291	161.0	0.37122167034282705
1132	Feb25-FISH2-3R4-rep3-cp190-100x_Position021_20_cmle.ics	1	1	0	1.7328	0.6210092140360118	1.0	6.159721099495591	1.0	0.3720027687491155	1.0	0.26001027400722243	2.9835431731501196	0.38493157774114134	0.5416133754241736	0.38209266392139757	0.24415028500033267	0.8288038885687936	0.9714183244833723	246.0	4.748567702126203	185.0	0.426559062195174
1133	Feb25-FISH2-3R4-rep3-cp190-100x_Position021_20_cmle.ics	1	2	0	0.8664	6.761055521552555	1.0	0.45297297139741216	1.0	1.0841098665386142	1.0	0.32238678937204435	2.2073840272173033	0.6492647656787148	0.7224573608451683	0.6492647656787148	0.5640714755698159	0.6621949818299567	1.006136594606648	102.0	1.8815767771600338	55.0	0.12681485632829495
1134	Feb25-FISH2-3R4-rep3-cp190-100x_Position021_20_cmle.ics	2	1	0	1.9493999999999998	3.278269972514255	1.0	0.2719891194183764	2.0	1.5162	1.0	0.2347464666273289	2.8376744680589403	0.941338000113824	0.9684043784265741	0.9219167947185704	0.770049608256028	0.39844326981158934	0.9362214582103624	260.0	4.991219838980046	191.0	0.4403934101582607
1135	Feb25-FISH2-3R4-rep3-cp190-100x_Position021_20_cmle.ics	3	1	0	1.2995999999999999	5.792268788828108	1.0	0.28031310734641374	1.0	0.20635000882146287	1.0	0.29377057465850803	2.9928660521692305	0.34705401464775437	0.4937296149275619	0.34705401464775437	0.1767422652608868	0.8592749622795843	0.9748678469460831	176.0	3.3714702759740547	119.0	0.27438123460122005
1136	Feb25-FISH2-3R4-rep3-cp190-100x_Position021_20_cmle.ics	4	1	0	1.5162	0.5174678083953966	1.0	6.678616552552496	1.0	0.6016084874694266	1.0	0.21305288720633903	3.2757555276201282	0.5506345978542879	0.6449056868382301	0.5433560058901901	0.4241147184629409	0.7600083924086314	0.8262405489930857	144.0	2.7499646807640765	75.0	0.17292934953858405
1137	Feb25-FISH2-3R4-rep3-cp190-100x_Position021_20_cmle.ics	5	1	0	1.083	NA	0.0	0.6762132194533761	1.0	1.059277487276398	1.0	0.2934412732759675	2.6401632308759293	0.8188526156424089	0.8727161818529243	0.813252392221422	0.7475930798289065	0.552819146755325	0.9510699602120917	114.0	2.1731544974648265	62.0	0.14295492895189613
1138	Feb25-FISH2-3R4-rep3-cp190-100x_Position021_20_cmle.ics	6	1	0	1.9493999999999998	0.741226358043525	1.0	0.16838173143702082	1.0	0.0	1.0	0.19352367825745806	3.1809560140791255	0.15735559720565684	0.32582722780712214	0.1581598227977509	0.02752768785142273	0.946475343576713	0.9032760635789583	200.0	3.8844099700623773	117.0	0.26976978528019113
1139	Feb25-FISH2-3R4-rep3-cp190-100x_Position021_20_cmle.ics	7	1	0	1.083	0.345121649606443	1.0	4.3581838364455425	1.0	1.7538396141227608	1.0	0.29902260141635756	2.5379327301622503	0.955306202748658	0.9832881313060341	0.9497765661448526	0.8639337005705292	0.4513377080676293	0.9918933679879703	124.0	2.37322630817805	71.0	0.16370645089652625
1140	Feb25-FISH2-3R4-rep3-cp190-100x_Position021_20_cmle.ics	8	1	0	0.8664	NA	0.0	NA	0.0	0.0	1.0	0.2765256033628516	2.4017026327178908	0.19545718033987247	0.3846676022820881	0.19940812154864693	0.0340787747505873	0.8998732548145648	0.9845492375289059	120.0	2.2604302355161727	65.0	0.14987210293343953
1141	Feb25-FISH2-3R4-rep3-cp190-100x_Position021_20_cmle.ics	11	1	0	1.2995999999999999	0.38333447140970134	1.0	0.33511914178624624	1.0	0.23070632344123612	1.0	0.2520606655820932	3.102479832734085	0.33180261357083807	0.44742984973009775	0.31976295843435854	0.16935758401011525	0.8886430281095474	0.9454042132553777	148.0	2.815950255745114	85.0	0.19598659614372857
1142	Feb25-FISH2-3R4-rep3-cp190-100x_Position021_20_cmle.ics	11	2	0	0.8664	4.234880599658212	1.0	3.7812798838719286	1.0	0.32626801153583	1.0	0.2064165460297128	2.183501974664298	0.37006829186958545	0.489179594417157	0.3783077788816251	0.2513286693853732	0.8103214181838163	0.8660922276997719	114.0	2.056128253262727	52.0	0.1198976823467516
1143	Feb25-FISH2-3R4-rep3-cp190-100x_Position021_20_cmle.ics	13	1	0	1.5162	0.19756494880985903	1.0	0.3244396869307223	1.0	0.2918229810711206	1.0	0.22356500347658836	2.4953775723904195	0.4174128086212905	0.5644820791893413	0.41572393641262095	0.22104790499423638	0.8445820177666018	0.9206678847529454	196.0	3.7013981508792413	122.0	0.2812984085827634
1144	Feb25-FISH2-3R4-rep3-cp190-100x_Position021_20_cmle.ics	14	1	0	1.083	3.2325956684473	1.0	1.2505941881781923	1.0	0.0	1.0	0.19859334534625583	2.594572375827965	0.18079513717759157	0.2943802952427891	0.15487338355746438	0.03284517355488277	0.9397496019862502	0.9009661467891718	134.0	2.526487621210433	65.0	0.14987210293343953
1145	Feb25-FISH2-3R4-rep3-cp190-100x_Position021_20_cmle.ics	15	1	0	1.9493999999999998	0.3528662826157898	1.0	0.552308328349644	1.0	0.9077480443748005	1.0	0.3137787102007249	2.8298839155037783	0.6052813775708077	0.7241497194699087	0.6007250977474281	0.46407835881996373	0.7407572424708063	0.9914092154743624	346.0	6.679070062737188	339.0	0.7816406599143998
1146	Feb25-FISH2-3R4-rep3-cp190-100x_Position021_20_cmle.ics	16	1	0	1.083	6.887077763586504	1.0	6.659676323047784	1.0	0.10317500441073144	1.0	0.25969454843052203	2.5711034302782703	0.24077844489359174	0.37031491499227204	0.24077844489359174	0.0943407442634645	0.889689866371494	0.9217866795271454	136.0	2.571183033121162	76.0	0.1752350741990985
1147	Feb25-FISH2-3R4-rep3-cp190-100x_Position021_20_cmle.ics	18	1	0	1.2995999999999999	0.3196911480312306	1.0	0.3171029718586547	1.0	1.449626260897894	1.0	0.25243768451833887	2.4513290685300797	0.8415995778391284	0.891628215276303	0.8383690175106666	0.7672194657348238	0.5226192436836352	0.9746324663533487	182.0	3.435340765184981	116.0	0.2674640606196767
1148	Feb25-FISH2-3R4-rep3-cp190-100x_Position021_20_cmle.ics	22	1	0	1.5162	0.1272088968978017	1.0	0.4231623419319319	1.0	0.9733510449106972	1.0	0.296637158654	2.422294038881826	0.6794172581247665	0.776632855377719	0.6781012039883911	0.5643688399758627	0.6673519300494558	0.9547081829814849	226.0	4.254803085338075	174.0	0.40119609092951497
1149	Feb25-FISH2-3R4-rep3-cp190-100x_Position021_20_cmle.ics	24	1	0	1.5162	4.610235591878442	1.0	4.659324998736106	1.0	0.0	1.0	0.10304057537284307	4.862459105692842	0.09436760637984816	0.2593255252780884	0.09436760637984816	0.034318168442116416	0.9590532566788796	0.5401659601360242	140.0	2.5903581104213593	50.0	0.11528623302572269
1150	Feb25-FISH2-3R4-rep3-cp190-100x_Position021_20_cmle.ics	25	1	0	1.083	NA	0.0	0.40321906374771804	1.0	0.622541700711641	1.0	0.3139710308367558	2.7047162022599913	0.6442709369405212	0.7544198826337776	0.6442709369405212	0.49597175253630393	0.6793132728782724	0.9996173997197	122.0	2.3753413939481614	71.0	0.16370645089652625
1151	Feb25-FISH2-3R4-rep3-cp190-100x_Position021_20_cmle.ics	27	1	0	1.7328	0.23728667700131187	1.0	2.513044006642547	1.0	1.021380433748922	1.0	0.2727950530544802	3.6080859776016214	0.7199628083922437	0.7923090026403202	0.7169676063935496	0.6167702921386594	0.6462528533727718	0.9813846189151859	202.0	3.975915879653946	141.0	0.325107177132538
1152	Feb25-FISH2-3R4-rep3-cp190-100x_Position021_20_cmle.ics	28	1	0	1.083	5.178482936587074	1.0	5.0146624840006355	1.0	0.0	1.0	0.17806964223068641	1.8024096680558614	0.08260140915512112	0.26594951258675603	0.08260140915512112	0.029437829585238093	0.9511320403015114	0.8668963226093839	146.0	2.771254843834385	70.0	0.1614007262360118
1153	Feb25-FISH2-3R4-rep3-cp190-100x_Position021_20_cmle.ics	29	1	0	1.2995999999999999	0.5654522729869242	1.0	0.3393347163830361	1.0	1.9097941614020073	1.0	0.2623025778457774	2.255701942558492	0.9589626151066276	0.9814331681015741	0.9577934313128678	0.9253993100849349	0.336833489621997	0.9553779816832592	166.0	3.1245879675799917	103.0	0.23748964003298878
1154	Feb25-FISH2-3R4-rep3-cp190-100x_Position021_20_cmle.ics	32	1	0	1.2995999999999999	NA	0.0	1.909936543444288	1.0	0.0	1.0	0.12767628893729768	1.528197665832661	0.09918838561058581	0.3385409691157957	0.09918838561058581	0.0350561165724694	0.9462368000675588	0.5876155973231575	160.0	2.9436912341669657	68.0	0.15678927691498287
1155	Feb25-FISH2-3R4-rep3-cp190-100x_Position021_20_cmle.ics	33	1	0	1.2995999999999999	0.2732071618784103	1.0	0.2295635185924973	1.0	0.1459114905355603	1.0	0.22249113010957988	1.9528079071289621	0.3491234298659363	0.5096617132423796	0.3467904177444168	0.14975655525688492	0.8673780895391698	0.9361784260137742	192.0	3.6822230735790438	118.0	0.27207550994070556
1156	Feb25-FISH2-3R4-rep3-cp190-100x_Position021_20_cmle.ics	34	1	0	1.5162	0.3787667365310308	1.0	0.11792555758598988	1.0	0.622541700711641	1.0	0.28220164422203037	2.4811367340671744	0.5521240504461981	0.6822989650170859	0.5470228876269144	0.4137319615507535	0.7514830468779171	0.9730833115411361	220.0	4.2143378449675675	163.0	0.375833119663856
1157	Feb25-FISH2-3R4-rep3-cp190-100x_Position021_20_cmle.ics	37	1	0	1.5162	0.5426947539875783	1.0	1.4569384511572512	1.0	2.1764791023907697	1.0	0.2745497448744835	3.1838904084710538	0.9772029974525372	0.9910699343609959	0.9746741293069786	0.9556192937763811	0.2680608270810582	0.9736926653618931	156.0	3.041542401068868	96.0	0.22134956740938755
1158	Feb25-FISH2-3R4-rep3-cp190-100x_Position021_20_cmle.ics	41	1	0	1.5162	0.3690586264022291	1.0	0.4382087906948891	1.0	0.7252201245704302	1.0	0.27385015451777717	2.9840389301279315	0.5594733934818634	0.6512852945650173	0.5581684852657449	0.4094509778806049	0.7479574986748144	0.9673908873052803	172.0	3.282079452152597	111.0	0.2559354373171044
[truncated: 4,921 more rows]
