# Supplementary material for: M1BP cooperates with CP190 to activate transcription at TAD borders and promote chromatin insulator activity
Source: Nat Commun. 2021 Jul 7;12:4170. doi: 10.1038/s41467-021-24407-y (PMC8263732; doi:10.1038/s41467-021-24407-y)
Supplement: Supplementary file 6 — Source Data [file 41467_2021_24407_MOESM6_ESM.zip › Source Data_updated_060121/Source Data 8/Figure 8i/Figure 8i-tango-slide2/rep3/C.xls]

	Label	nuc.idx	idx	tag	ZThickness	_NUC_dist	_NUC_idx	compacity	elongation	evf	evfMax	evfMean	evfMin	rad_dist	ratioEllVolume	surface_pix	surface_unit	volume_pix	volume_unit
1	Feb25-FISH2-3R4-rep3-cp190-100x_Position001_0_cmle.ics	1	1	0	1.2995999999999999	0.0	1.0	0.17919518660776446	3.2053962619426577	0.10545070400327956	0.28546426375289724	0.10545070400327956	0.037368147202119104	0.9443599893543174	0.8276070944901276	130.0	2.4839072950698156	59.0	0.13603775497035278
2	Feb25-FISH2-3R4-rep3-cp190-100x_Position001_0_cmle.ics	3	1	0	1.083	0.0	1.0	0.25048613901779815	2.2495000449035674	0.18578420075105406	0.337160907229912	0.18224584141100553	0.036163117009883006	0.9129613119320741	0.961909137621545	134.0	2.5498928700508534	73.0	0.16831790021755516
3	Feb25-FISH2-3R4-rep3-cp190-100x_Position001_0_cmle.ics	4	1	0	0.8664	0.0	1.0	0.25511314070766744	2.145606452946485	0.16657619870055104	0.30436302327494036	0.16657619870055104	0.029414425528415167	0.9208743565547888	0.9823634531629316	122.0	2.2583151497460614	64.0	0.14756637827292504
4	Feb25-FISH2-3R4-rep3-cp190-100x_Position001_0_cmle.ics	5	1	0	0.8664	0.0	1.0	0.19084370010143567	1.7977703492097379	0.16436329344432882	0.29595636056191466	0.10506633714880333	0.03733903485952133	0.9448557417139294	0.8850113328941698	114.0	2.0795335021031467	50.0	0.11528623302572269
5	Feb25-FISH2-3R4-rep3-cp190-100x_Position001_0_cmle.ics	6	1	0	1.7328	0.0	1.0	0.27883246521259236	2.4119813192298993	0.20978289562155406	0.4077044910075257	0.20583825997738808	0.02374750347396889	0.9196788924994204	0.9854571935637231	254.0	4.833728354407441	201.0	0.4634506567634053
6	Feb25-FISH2-3R4-rep3-cp190-100x_Position001_0_cmle.ics	7	1	0	1.5162	0.5983172607926928	1.0	0.2660157372343133	3.1798399605305807	0.7219143925751489	0.8455266855322264	0.7162250410622761	0.5030277244572854	0.7080721349166251	0.9761593492365783	162.0	3.1522233879606336	100.0	0.23057246605144538
7	Feb25-FISH2-3R4-rep3-cp190-100x_Position001_0_cmle.ics	8	1	0	1.2995999999999999	0.5097226605744432	1.0	0.19584997454351696	2.8364261574744547	0.4621912534229862	0.5572384296288263	0.46218447523249195	0.35315389203698183	0.827907563662935	0.8633382649542359	136.0	2.571183033121162	66.0	0.15217782759395398
8	Feb25-FISH2-3R4-rep3-cp190-100x_Position001_0_cmle.ics	9	1	0	1.083	1.517785507063743	1.0	0.23157980616031013	2.3685590688515763	0.9395941702985144	0.9717809331896216	0.9389380945686302	0.8983316931440086	0.3558058460899097	0.9673726891506564	126.0	2.3945164712483584	64.0	0.14756637827292504
9	Feb25-FISH2-3R4-rep3-cp190-100x_Position001_0_cmle.ics	10	1	0	1.2995999999999999	1.0452244593809161	1.0	0.25129926508294104	2.654435164825741	0.7306185051114245	0.822776871535247	0.7282203924066263	0.6179884448661541	0.6483577799775183	0.9795902360827042	164.0	3.126703053350103	99.0	0.22826674139093092
10	Feb25-FISH2-3R4-rep3-cp190-100x_Position001_0_cmle.ics	11	1	0	1.2995999999999999	0.815064591942846	1.0	0.2795679985921581	2.7122579626304337	0.7208980427982172	0.7968122802646513	0.7149738393821111	0.6158264817429339	0.6167479199506646	0.9873383200406909	128.0	2.462617131999507	72.0	0.16601217555704068
11	Feb25-FISH2-3R4-rep3-cp190-100x_Position001_0_cmle.ics	13	1	0	1.083	0.46141264688247224	1.0	0.3139710308367558	3.0244459745749306	0.5590949851693454	0.6817548458301718	0.5578395530109678	0.4057874042905429	0.7392368846196002	1.0075899141877638	122.0	2.3753413939481614	71.0	0.16370645089652625
12	Feb25-FISH2-3R4-rep3-cp190-100x_Position001_0_cmle.ics	14	1	0	1.7328	1.9319612809801423	1.0	0.27757365272465834	2.5533862842059727	0.8917838137131257	0.9511596788581623	0.8915531083699898	0.8138111753668215	0.45543443930248634	0.9903104874806966	302.0	5.742581498381994	260.0	0.5994884117337581
13	Feb25-FISH2-3R4-rep3-cp190-100x_Position001_0_cmle.ics	15	1	0	1.7328	1.6776879206634818	1.0	0.2656974836399739	2.8989634676864715	0.8857780256553263	0.9304911256192382	0.8836914799383222	0.8289032512056691	0.451685280691483	0.9778520262947942	196.0	3.771613897400501	133.0	0.3066613798484224
14	Feb25-FISH2-3R4-rep3-cp190-100x_Position001_0_cmle.ics	16	1	0	1.5162	0.1459114905355603	1.0	0.2497276119465799	2.6109801535138923	0.3317334304953159	0.5199380592361106	0.3317334304953159	0.14517541708415957	0.8494667826106461	0.9732606952003011	210.0	3.9908607854139215	143.0	0.3297186264535669
15	Feb25-FISH2-3R4-rep3-cp190-100x_Position001_0_cmle.ics	17	1	0	1.083	0.0	1.0	0.09029621000644945	1.5500719309858115	0.0755849213189058	0.20472405758243162	0.0755849213189058	0.026860097673082447	0.9714297127362487	0.7498370833845269	226.0	4.1845873388168116	96.0	0.22134956740938755
16	Feb25-FISH2-3R4-rep3-cp190-100x_Position001_0_cmle.ics	19	1	0	1.9493999999999998	0.913592684735068	1.0	0.2547788349545698	2.5950046929063713	0.6531525170483276	0.7840362968800536	0.6492167107774584	0.5107095839615895	0.6959137416051142	0.9724896333072502	278.0	5.370073297336186	220.0	0.5072594253131798
17	Feb25-FISH2-3R4-rep3-cp190-100x_Position001_0_cmle.ics	20	1	0	1.083	0.0	1.0	0.2664712578660205	1.9597013664455765	0.17696254275465087	0.3618138399933261	0.17696254275465087	0.033870025861349795	0.9334076663516795	0.9205294091427199	110.0	2.0135479271221093	56.0	0.12912058098880944
18	Feb25-FISH2-3R4-rep3-cp190-100x_Position001_0_cmle.ics	21	1	0	1.5162	2.3172087362983134	1.0	0.3087370413038039	2.8571387469944303	0.9616451452616219	0.9807156469944461	0.9605821786412897	0.9323380862826988	0.28723666455848423	0.9861212948792055	210.0	4.014266034254343	159.0	0.3666102210217982
19	Feb25-FISH2-3R4-rep3-cp190-100x_Position001_0_cmle.ics	22	1	0	0.8664	0.0	1.0	0.22260009179831455	1.647681635643686	0.1536750770341529	0.2526623518945889	0.15305622526204504	0.02705864909815247	0.92575609482651	0.9061398990534955	114.0	2.079533502103147	54.0	0.12450913166778053
20	Feb25-FISH2-3R4-rep3-cp190-100x_Position001_0_cmle.ics	23	1	0	1.083	0.0	1.0	0.17521536022876574	1.9848216057220551	0.08771730881621759	0.21911009150303992	0.08771730881621759	0.031044739665564675	0.9461615517584875	0.7995105473731198	128.0	2.439211883159087	57.0	0.13142630564932387
21	Feb25-FISH2-3R4-rep3-cp190-100x_Position001_0_cmle.ics	23	2	0	0.6497999999999999	0.32626801153583	1.0	0.15011007301012388	1.1699562704231838	0.48249753578562643	0.5907572334505107	0.48249753578562643	0.27284741061225914	0.7532025841407558	0.6020644471327873	130.0	2.3200705531868766	54.0	0.12450913166778053
22	Feb25-FISH2-3R4-rep3-cp190-100x_Position001_0_cmle.ics	24	1	0	1.5162	0.0	1.0	0.3425409035990164	2.7657284136631652	0.2330305898704753	0.42165913801986604	0.22442157226901832	0.025845025701242526	0.8969248935955427	0.9933619405723466	202.0	3.905700133132687	158.0	0.3643044963612837
23	Feb25-FISH2-3R4-rep3-cp190-100x_Position001_0_cmle.ics	25	1	0	1.2995999999999999	0.0	1.0	0.23644882947978219	2.415961529962158	0.09654292121964021	0.2614221978336594	0.09654292121964021	0.034147301617597936	0.9612860438111922	0.9400737805973608	150.0	2.9542666630175223	84.0	0.1936808714832141
24	Feb25-FISH2-3R4-rep3-cp190-100x_Position001_0_cmle.ics	26	1	0	1.083	0.1459114905355603	1.0	0.30414293636913303	2.982920321132173	0.2855004169088107	0.3700413118730576	0.2414091517800743	0.14616443894180964	0.9145158267859104	1.002657441721881	104.0	1.9964879355920229	55.0	0.12681485632829495
25	Feb25-FISH2-3R4-rep3-cp190-100x_Position001_0_cmle.ics	26	2	0	1.5162	0.0	1.0	0.11736084138659676	2.3668094910932935	0.054368698991838695	0.14616443894180964	0.07675543876493923	0.027178032695757637	0.9674203270468742	0.8044448888358147	148.0	2.8393555045855328	58.0	0.13373203030983835
26	Feb25-FISH2-3R4-rep3-cp190-100x_Position001_0_cmle.ics	27	1	0	1.7328	0.0	1.0	0.19441864812292003	2.471625553983897	0.13795108478395174	0.29138714249373115	0.13795108478395174	0.02877493912853872	0.9499124532274822	0.9514540940596223	224.0	4.303728668789025	139.0	0.32049572781150915
27	Feb25-FISH2-3R4-rep3-cp190-100x_Position001_0_cmle.ics	28	1	0	1.7328	0.0	1.0	0.2536820727965879	3.331273233314666	0.15669742070173076	0.3357364132264799	0.15669742070173076	0.027661795407098122	0.9448585004809434	0.9582965331540749	192.0	3.729033571259883	126.0	0.2905213072248212
28	Feb25-FISH2-3R4-rep3-cp190-100x_Position001_0_cmle.ics	29	1	0	1.2995999999999999	0.8318234787411565	1.0	0.2844528950677704	2.579839897653379	0.6298578320344991	0.7347690890245306	0.6298578320344991	0.517876565959026	0.6916898450010457	0.9889157340138355	214.0	4.0334411115545405	157.0	0.3619987717007692
29	Feb25-FISH2-3R4-rep3-cp190-100x_Position001_0_cmle.ics	30	1	0	1.083	1.3229242629964544	1.0	0.2938803076779628	2.269558363560323	0.8656182085433707	0.9113740272154239	0.8569071086542883	0.7711803269818654	0.5085032358706538	0.9926398893521726	168.0	3.122472881809881	111.0	0.2559354373171044
30	Feb25-FISH2-3R4-rep3-cp190-100x_Position001_0_cmle.ics	31	1	0	1.5162	0.20635000882146287	1.0	0.09891895235792934	1.730625128345129	0.3073773288746332	0.4133044427762233	0.30444277622329896	0.16661093291476148	0.88459465744497	0.5522250179533369	210.0	3.9908607854139206	90.0	0.20751521944630086
31	Feb25-FISH2-3R4-rep3-cp190-100x_Position001_0_cmle.ics	32	1	0	1.5162	0.928575039696583	1.0	0.2953487154518275	2.505258583023772	0.6448665034164066	0.7299853864686598	0.6448665034164066	0.5295800584541254	0.6697776767363165	0.9908192045668478	250.0	4.744337530585982	202.0	0.4657563814239197
32	Feb25-FISH2-3R4-rep3-cp190-100x_Position001_0_cmle.ics	33	1	0	1.5162	0.5595020986366908	1.0	0.23263313742585723	3.4619215535492622	0.5557799531672493	0.6626599392113579	0.5485537536650988	0.40376809065961716	0.7169172170690763	0.9666656153808196	166.0	3.241614211782091	97.0	0.22365529206990203
33	Feb25-FISH2-3R4-rep3-cp190-100x_Position001_0_cmle.ics	34	1	0	1.7328	0.0	1.0	0.2840055858713987	2.8149554237548053	0.1859243883832739	0.32750841213239423	0.14852070655998487	0.025523208023607195	0.9360189599683633	0.9806680202611381	224.0	4.3037286687890255	168.0	0.3873617429664282
34	Feb25-FISH2-3R4-rep3-cp190-100x_Position001_0_cmle.ics	36	1	0	1.5162	0.3777847188762272	1.0	0.29719649686204547	2.733982890585302	0.459643592382913	0.6168971950591868	0.4591031909418425	0.2913600102933608	0.8050008303507874	1.0013146018314212	210.0	4.037671283094762	156.0	0.35969304704025484
35	Feb25-FISH2-3R4-rep3-cp190-100x_Position001_0_cmle.ics	38	1	0	1.2995999999999999	1.441430168439709	1.0	0.2802993217799496	2.6512338319946673	0.9248409879398646	0.971599826532298	0.9200086733850983	0.8284528333057988	0.5128700014774136	0.9982702883465306	156.0	2.994731903388028	97.0	0.22365529206990203
36	Feb25-FISH2-3R4-rep3-cp190-100x_Position001_0_cmle.ics	40	1	0	1.5162	0.7610319551488771	1.0	0.28863867318537334	2.6895177408974473	0.6548951222334254	0.758041455230665	0.6548951222334254	0.5138060133225343	0.6766398154797292	0.9976177113830587	180.0	3.460861099795512	122.0	0.2812984085827634
37	Feb25-FISH2-3R4-rep3-cp190-100x_Position001_0_cmle.ics	41	1	0	1.7328	0.0	1.0	0.29112064850165564	2.6682600211600263	0.1680134574267388	0.3226087913470004	0.14420093908523038	0.02427629648262273	0.9369946193403395	0.9740549437209709	242.0	4.659176878304747	191.0	0.4403934101582607
38	Feb25-FISH2-3R4-rep3-cp190-100x_Position001_0_cmle.ics	42	1	0	1.2995999999999999	1.6776879206634818	1.0	0.3170479242241325	2.6076677265420076	0.8892480696163746	0.9305253401152102	0.8872793847285206	0.8353658536585366	0.45955168004383184	0.9992957624453181	182.0	3.458746014025401	130.0	0.29974420586687905
39	Feb25-FISH2-3R4-rep3-cp190-100x_Position001_0_cmle.ics	43	1	0	1.2995999999999999	1.5771448436399123	1.0	0.29335409900733317	2.6298783173119533	0.9445146932375702	0.9741667088159426	0.9425041727783117	0.8829978250973648	0.37666716869019146	0.992303594342197	134.0	2.5498928700508534	79.0	0.18215224818064185
40	Feb25-FISH2-3R4-rep3-cp190-100x_Position001_0_cmle.ics	44	1	0	1.9493999999999998	0.0	1.0	0.2525071255778833	3.1423814017172607	0.19132777890142297	0.360616163527347	0.18852881497478322	0.027333937926939864	0.9335796361893505	0.9712226202170746	216.0	4.1951627676673695	150.0	0.3458586990771681
41	Feb25-FISH2-3R4-rep3-cp190-100x_Position001_0_cmle.ics	45	1	0	1.7328	0.20635000882146287	1.0	0.27839344130272625	2.390663344036995	0.3400891320740125	0.5172028769745365	0.3355696912279345	0.1460794454863595	0.8677912207641665	0.9818816417047547	260.0	4.967814590139628	208.0	0.4795907293870064
42	Feb25-FISH2-3R4-rep3-cp190-100x_Position001_0_cmle.ics	46	1	0	1.7328	2.271409545446116	1.0	0.30545155713342603	2.681274824814649	0.9283897722135964	0.9683693323637507	0.9269786364261708	0.869800121852951	0.40793334333075815	0.9929898978691802	288.0	5.499929361528153	254.0	0.5856540637706713
43	Feb25-FISH2-3R4-rep3-cp190-100x_Position001_0_cmle.ics	47	1	0	1.5162	0.0	1.0	0.17445630966913048	2.512036235571049	0.07694282948926448	0.2315856701716498	0.07694282948926448	0.027061015676953366	0.9456057987309898	0.8966780657628904	166.0	3.1948037141012513	84.0	0.1936808714832141
44	Feb25-FISH2-3R4-rep3-cp190-100x_Position001_0_cmle.ics	48	1	0	1.083	1.2466683216206906	1.0	0.30588112908599374	2.4556610047546332	0.8442772690653686	0.9056858540127765	0.8435624241186416	0.7726168998422802	0.5056020227544554	1.0106714139994915	142.0	2.6818640200129282	88.0	0.20290377012527194
45	Feb25-FISH2-3R4-rep3-cp190-100x_Position001_0_cmle.ics	50	1	0	1.5162	1.687878142458339	1.0	0.2576498675025329	2.830299309807671	0.9038167261759553	0.9458132812904275	0.9008449579738751	0.8428806931168822	0.4439048143246503	0.9946251813310377	200.0	3.8844099700623778	135.0	0.31127282916945126
46	Feb25-FISH2-3R4-rep3-cp190-100x_Position001_0_cmle.ics	51	1	0	1.5162	2.075498687142773	1.0	0.31333751335949855	2.995282384984283	0.8930076041651105	0.9430079776506267	0.8916443820308648	0.8231284640781631	0.44651609706763956	1.0036935882140117	178.0	3.4395709367252034	125.0	0.28821558256430674
47	Feb25-FISH2-3R4-rep3-cp190-100x_Position001_0_cmle.ics	51	2	0	1.5162	0.9321735129523284	1.0	0.30287320143119645	2.8312380061716285	0.6197506610693637	0.7103283684658709	0.6178720289227184	0.49039395252252116	0.7160028433670335	1.0076519949220168	196.0	3.771613897400501	142.0	0.3274129017930525
48	Feb25-FISH2-3R4-rep3-cp190-100x_Position001_0_cmle.ics	52	1	0	1.9493999999999998	1.2653448004921624	1.0	0.3022266437328245	2.9447834676585307	0.7486988602674748	0.8399927531457936	0.7451522937391571	0.6252333267452841	0.6106076215413305	0.9987827397397775	304.0	5.8574926568139825	274.0	0.6317685569809603
49	Feb25-FISH2-3R4-rep3-cp190-100x_Position001_0_cmle.ics	53	1	0	1.2995999999999999	0.0	1.0	0.29154931823087094	2.8059293983755276	0.3038830068478135	0.5098139097017139	0.29306320364185034	0.03633467882336252	0.8848068675483682	1.000103570598398	132.0	2.5520079558209647	77.0	0.17754079885961296
50	Feb25-FISH2-3R4-rep3-cp190-100x_Position001_0_cmle.ics	54	1	0	1.083	1.9756358772081777	1.0	0.34185133357170444	2.5799370076986685	0.9619046182163817	0.9863346962176189	0.9601394064664082	0.9151529095819315	0.44707645231184845	1.0073606033616413	106.0	2.0411833475027517	60.0	0.13834347963086724
51	Feb25-FISH2-3R4-rep3-cp190-100x_Position001_0_cmle.ics	54	2	0	1.083	0.3095250132321943	1.0	0.2930931921716425	2.521968466726732	0.39519621007528555	0.49249030642265507	0.38290007694512757	0.24918528688462757	0.818704060902854	1.006379888175151	126.0	2.3945164712483584	72.0	0.16601217555704068
52	Feb25-FISH2-3R4-rep3-cp190-100x_Position001_0_cmle.ics	55	1	0	1.2995999999999999	0.0	1.0	0.19584997454351696	3.2058117233612684	0.13444801714898177	0.24306895319757055	0.1569060378706681	0.028092175777063237	0.9406876737582417	0.9275755186198588	136.0	2.571183033121162	66.0	0.15217782759395398
53	Feb25-FISH2-3R4-rep3-cp190-100x_Position001_0_cmle.ics	56	1	0	1.5162	0.9535025770009804	1.0	0.29360477011817077	2.812796698954836	0.7282739518243121	0.8184838342703576	0.7282739518243121	0.6071299028902115	0.6321251964336589	0.9993740501982209	178.0	3.4161656878847833	121.0	0.27899268392224896
54	Feb25-FISH2-3R4-rep3-cp190-100x_Position001_0_cmle.ics	57	1	0	1.2995999999999999	0.0	1.0	0.1397958870744675	1.618795929157617	0.08267991675178361	0.20722585302542756	0.08267991675178361	0.02883736646878576	0.9480360971443077	0.8275515727856246	194.0	3.6801079878089324	95.0	0.21904384274887315
55	Feb25-FISH2-3R4-rep3-cp190-100x_Position001_0_cmle.ics	58	1	0	1.5162	0.3777847188762272	1.0	0.3037496357219828	2.61110536499849	0.47523165473343976	0.6442253558441903	0.47523165473343976	0.29490856344259797	0.7875961818018927	0.993402176732128	204.0	3.9035850473625757	151.0	0.3481644237376825
56	Feb25-FISH2-3R4-rep3-cp190-100x_Position001_0_cmle.ics	59	1	0	1.083	0.10317500441073144	1.0	0.30298345828103923	2.8613923585606287	0.32101130354937785	0.468661938384574	0.32101130354937785	0.12954754139885383	0.8624610317397361	1.0071598871181804	114.0	2.173154497464827	63.0	0.1452606536124106
57	Feb25-FISH2-3R4-rep3-cp190-100x_Position001_0_cmle.ics	60	1	0	2.166	0.32626801153583	1.0	0.2355543778225472	3.906062233295419	0.41659741414297585	0.54696609525282	0.4159532046202707	0.24366580986800146	0.8114304099772296	0.9413262250580814	224.0	4.467565410671964	153.0	0.35277587305871144
58	Feb25-FISH2-3R4-rep3-cp190-100x_Position001_0_cmle.ics	61	1	0	1.7328	0.6275890508929507	1.0	0.21733489145666068	3.168237627672941	0.5683006467692865	0.6836678571677214	0.5683006467692865	0.4445894859959481	0.7371683009576581	0.951245183834473	222.0	4.305843754559136	145.0	0.33433007577459584
59	Feb25-FISH2-3R4-rep3-cp190-100x_Position001_0_cmle.ics	62	1	0	0.8664	0.0	1.0	0.27689958019308064	2.3996176780719716	0.09633461047254151	0.2655236270753512	0.09633461047254151	0.034406130268199234	0.9620137135001137	0.9742508471372224	106.0	2.017778098662332	54.0	0.12450913166778053
60	Feb25-FISH2-3R4-rep3-cp190-100x_Position001_0_cmle.ics	63	1	0	1.2995999999999999	0.0	1.0	0.1669500688487359	2.350014083038742	0.09856120013637913	0.23116263211728605	0.09856120013637913	0.035724514149335154	0.9677495084536486	0.8636001775464008	152.0	2.9287463284069912	72.0	0.16601217555704068
61	Feb25-FISH2-3R4-rep3-cp190-100x_Position001_0_cmle.ics	64	1	0	1.5162	0.32626801153583	1.0	0.2747748676609148	2.7479244975292394	0.4156806565147415	0.5482186967569257	0.4057114895975192	0.23352375562276342	0.8320902488912334	0.9668949985567687	210.0	4.061076531935182	150.0	0.3458586990771681
62	Feb25-FISH2-3R4-rep3-cp190-100x_Position001_0_cmle.ics	65	1	0	1.2995999999999999	0.815064591942846	1.0	0.23934289587660207	2.052216418367769	0.6514835043655376	0.778064633307819	0.651457557634177	0.5249737289344975	0.6922336022994262	0.9785380021438028	208.0	3.969570622343613	138.0	0.3181900031509946
63	Feb25-FISH2-3R4-rep3-cp190-100x_Position001_0_cmle.ics	67	1	0	1.2995999999999999	0.0	1.0	0.26857729584194817	2.4475374348326104	0.15159957997899895	0.3110115505775289	0.15159957997899895	0.02808190409520476	0.946652238046167	0.9744571946249327	138.0	2.6392836938723105	79.0	0.18215224818064185
64	Feb25-FISH2-3R4-rep3-cp190-100x_Position001_0_cmle.ics	67	2	0	1.2995999999999999	0.0	1.0	0.19252978521615713	2.048604894706351	0.07908995449772489	0.18642982149107457	0.07908995449772489	0.02808190409520476	0.9611324858105128	0.9151715567290147	134.0	2.5732981188912727	64.0	0.14756637827292504
65	Feb25-FISH2-3R4-rep3-cp190-100x_Position001_0_cmle.ics	68	1	0	1.2995999999999999	0.23070632344123612	1.0	0.25969454843052203	2.935272276165542	0.4303975222121606	0.5950168641810045	0.4303975222121606	0.20311823300129928	0.822277905617696	0.9806275861270133	136.0	2.641398779642422	76.0	0.1752350741990985
66	Feb25-FISH2-3R4-rep3-cp190-100x_Position001_0_cmle.ics	69	1	0	1.2995999999999999	0.0	1.0	0.17297161391194182	3.6449181246320617	0.07554881415524824	0.18359808843222247	0.07554881415524824	0.026588689255999037	0.9609276813239139	0.9160078851144876	124.0	2.3498210593376303	54.0	0.12450913166778053
67	Feb25-FISH2-3R4-rep3-cp190-100x_Position001_0_cmle.ics	71	1	0	1.2995999999999999	0.687545504971255	1.0	0.28234828361144393	2.9968552809809026	0.5952385784741532	0.7226766251953481	0.5952385784741532	0.459178150771583	0.7029392857245808	0.986646437294848	138.0	2.639283693872311	81.0	0.18676369750167077
68	Feb25-FISH2-3R4-rep3-cp190-100x_Position001_0_cmle.ics	71	2	0	0.8664	0.4377344716066809	1.0	0.2802220647444271	2.2936230336288426	0.44740313774837126	0.5489300670441707	0.44429109753539947	0.32146360604277024	0.8031209809137418	1.0033797582430954	112.0	2.081648587873258	59.0	0.13603775497035278
69	Feb25-FISH2-3R4-rep3-cp190-100x_Position001_0_cmle.ics	72	1	0	1.5162	0.3720027687491155	1.0	0.30553362194923883	2.901398435736353	0.42620929286057063	0.560159396431804	0.4194422339798689	0.2781601375280189	0.8374170556360718	0.994368346179094	216.0	4.171757518826949	165.0	0.3804445689848849
70	Feb25-FISH2-3R4-rep3-cp190-100x_Position001_0_cmle.ics	73	1	0	1.2995999999999999	0.751125369937127	1.0	0.309757326863699	2.718168690179891	0.6583260536762989	0.7480431416981638	0.652764684005224	0.5260554061183715	0.7144069918877205	1.0042607257490572	170.0	3.260789289082289	116.0	0.2674640606196767
71	Feb25-FISH2-3R4-rep3-cp190-100x_Position001_0_cmle.ics	75	1	0	1.7328	0.2918229810711206	1.0	0.2726191561476134	2.8072740860576846	0.39027473318719297	0.5320948738872799	0.38774127824802257	0.20522585084084036	0.8599469573630621	0.9895718606817643	236.0	4.5016853937321395	178.0	0.4104189895715728
72	Feb25-FISH2-3R4-rep3-cp190-100x_Position001_0_cmle.ics	77	1	0	1.5162	0.8972608143895275	1.0	0.2880880389659548	2.674014883004153	0.6788612143361691	0.776318294892663	0.6610116396916557	0.5395626669942569	0.6801772902836127	0.9830003487806065	214.0	4.08025160923538	158.0	0.3643044963612837
73	Feb25-FISH2-3R4-rep3-cp190-100x_Position001_0_cmle.ics	78	1	0	1.7328	2.1003330663048003	1.0	0.2822960011900436	2.7867431804381897	0.9319582877225326	0.9628795298726739	0.9317624013366366	0.8922596070749553	0.3099406237229321	1.0002851063258846	228.0	4.3931194926104835	172.0	0.3965846416084861
74	Feb25-FISH2-3R4-rep3-cp190-100x_Position001_0_cmle.ics	79	1	0	2.166	0.2918229810711206	1.0	0.28798909707707193	3.2082592399411487	0.40817818410630347	0.5850737498611985	0.4114816596957471	0.18204510123255727	0.8260397342631696	0.9941922035781237	262.0	5.106130997412036	214.0	0.4934250773500932
75	Feb25-FISH2-3R4-rep3-cp190-100x_Position002_1_cmle.ics	1	1	0	1.7328	0.0	1.0	0.13786811716015232	2.7823207300914974	0.06061719699057769	0.15947998652497472	0.06061719699057769	0.03029839014281485	0.9736774747458119	0.9468196056904832	188.0	3.8502899870022045	90.0	0.20751521944630086
76	Feb25-FISH2-3R4-rep3-cp190-100x_Position002_1_cmle.ics	2	1	0	1.5162	1.6921958908343169	1.0	0.2766243617052998	2.702356145371923	0.8901129691659131	0.9297031216169747	0.8839232268171224	0.8304284422481756	0.5230396847837893	0.9886471280558602	216.0	4.148352269986529	157.0	0.3619987717007692
77	Feb25-FISH2-3R4-rep3-cp190-100x_Position002_1_cmle.ics	3	1	0	1.5162	1.4058527462478245	1.0	0.31014455052289863	3.0414050016929965	0.8702108385584113	0.9261665393701487	0.868230341569122	0.7770963960283487	0.4743872966410662	0.9934149545538696	166.0	3.2182089629416715	112.0	0.25824116197761887
78	Feb25-FISH2-3R4-rep3-cp190-100x_Position002_1_cmle.ics	4	1	0	1.2995999999999999	0.32626801153583	1.0	0.29990922299818334	2.4357515059045447	0.4306890026550879	0.5559218729371727	0.4251294538733479	0.25667439233691747	0.806011410059093	1.0039843300810771	192.0	3.6822230735790438	137.0	0.3158842784904802
79	Feb25-FISH2-3R4-rep3-cp190-100x_Position002_1_cmle.ics	5	1	0	1.083	1.1112288054572363	1.0	0.29377057465850803	2.041284604707411	0.7787107782568862	0.8562212640055139	0.7769624530347732	0.679497524606837	0.5688192570578325	0.9745950447539653	176.0	3.2544440317719556	119.0	0.27438123460122005
80	Feb25-FISH2-3R4-rep3-cp190-100x_Position002_1_cmle.ics	6	1	0	1.083	0.0	1.0	0.1578038845213746	1.9828728249138097	0.16591578930461529	0.32569205194304574	0.16238224877731466	0.02820006264003662	0.9382852634858285	0.6825837795905431	152.0	2.788314835364471	70.0	0.1614007262360118
81	Feb25-FISH2-3R4-rep3-cp190-100x_Position002_1_cmle.ics	7	1	0	1.2995999999999999	2.8158	1.0	0.3078760800517997	2.436648259475354	0.992093448913782	0.9999744696562045	0.9916142639994658	0.962849422032294	0.20901137279922602	0.9974239562406851	180.0	3.390645353274252	126.0	0.2905213072248212
82	Feb25-FISH2-3R4-rep3-cp190-100x_Position002_1_cmle.ics	7	2	0	1.2995999999999999	2.5991999999999997	1.0	0.29247783641808905	2.65130813097927	0.9823919182714779	0.991453226446294	0.9738687111889678	0.9430751888263504	0.2407793595117358	0.9868890730415664	186.0	3.5715420866872782	129.0	0.29743848120636457
83	Feb25-FISH2-3R4-rep3-cp190-100x_Position002_1_cmle.ics	8	1	0	1.2995999999999999	2.0763569109711253	1.0	0.2873025184810246	2.4996540057968253	0.9521652171277918	0.9758174490136065	0.9495136216248977	0.9164558016909603	0.31975574825288594	0.9948223999407666	190.0	3.5907171639874758	132.0	0.30435565518790797
84	Feb25-FISH2-3R4-rep3-cp190-100x_Position002_1_cmle.ics	9	1	0	1.5162	0.9788040346074901	1.0	0.3079088049752746	2.457861228646278	0.6656794780062264	0.7765628775996626	0.6646417452863715	0.5402014812568412	0.688513047554211	0.9923384485159029	240.0	4.544265719872757	194.0	0.44731058413980407
85	Feb25-FISH2-3R4-rep3-cp190-100x_Position002_1_cmle.ics	10	1	0	1.083	0.0	1.0	0.3096022994467427	2.669514352777793	0.19179586044394462	0.3815567515463089	0.19179586044394462	0.03253942753099312	0.9246785913453115	1.0093950877341196	126.0	2.394516471248359	74.0	0.17062362487806956
86	Feb25-FISH2-3R4-rep3-cp190-100x_Position002_1_cmle.ics	11	1	0	1.5162	1.6138406844254058	1.0	0.3154864675612304	2.483294570026092	0.8834513615218229	0.9429316424190346	0.8805060890693057	0.7869299831106107	0.5400162982342371	1.00182493394002	218.0	4.146237184216417	170.0	0.39197319228745714
87	Feb25-FISH2-3R4-rep3-cp190-100x_Position002_1_cmle.ics	12	1	0	1.2995999999999999	2.5991999999999997	1.0	0.2390815856557147	1.5167418002030852	0.9957926371149511	0.9997777360380666	0.9928312046080641	0.9728024042073629	0.16471909964843148	0.977860219780849	202.0	3.695052893568908	132.0	0.30435565518790797
88	Feb25-FISH2-3R4-rep3-cp190-100x_Position002_1_cmle.ics	13	1	0	1.2995999999999999	0.0	1.0	0.2939425763022126	2.51705720065014	0.17005666198166663	0.34895294668823534	0.17005666198166663	0.0284061276264729	0.916068458895498	1.001796856608692	170.0	3.237384040241869	113.0	0.2605468866381333
89	Feb25-FISH2-3R4-rep3-cp190-100x_Position002_1_cmle.ics	14	1	0	1.7328	0.0	1.0	0.1890736432630269	2.6007981192160234	0.06984883208959436	0.233551034692979	0.06984883208959436	0.02478916648791447	0.9507025008805405	0.8950694682553438	214.0	4.17387260459706	128.0	0.2951327565458501
90	Feb25-FISH2-3R4-rep3-cp190-100x_Position002_1_cmle.ics	15	1	0	1.083	0.6016084874694266	1.0	0.29064899138885836	2.190481494109809	0.6048820809006633	0.7084510431707368	0.6033126164019503	0.47038420490928495	0.7171267915495624	1.00418929550044	152.0	2.8585305818857316	95.0	0.21904384274887315
91	Feb25-FISH2-3R4-rep3-cp190-100x_Position002_1_cmle.ics	16	1	0	1.083	0.10317500441073144	1.0	0.271362653552723	2.284019362607468	0.250470605270779	0.4313278308717058	0.250470605270779	0.06786128004633651	0.8959408327068861	0.9753482447991485	162.0	3.0586023925989547	101.0	0.23287819071195984
92	Feb25-FISH2-3R4-rep3-cp190-100x_Position002_1_cmle.ics	17	1	0	1.083	1.0317500441073144	1.0	0.22712300515959463	2.158225817121964	0.7500614076523382	0.8132120925838451	0.7462635805384978	0.6626027397260273	0.5940092081331846	0.9107691841390932	158.0	2.9692115687774976	89.0	0.2052094947857864
93	Feb25-FISH2-3R4-rep3-cp190-100x_Position002_1_cmle.ics	18	1	0	1.2995999999999999	0.0	1.0	0.2380346288061772	3.5348419252784025	0.17720010295194916	0.30459324080856875	0.17720010295194916	0.021208101526460632	0.931836616919783	0.9526784990272348	130.0	2.5307177927506554	68.0	0.15678927691498287
94	Feb25-FISH2-3R4-rep3-cp190-100x_Position002_1_cmle.ics	18	2	0	1.2995999999999999	0.7540056732031717	1.0	0.30660996263765633	2.4759099798082933	0.570385475855788	0.697636064859728	0.570385475855788	0.42463719337147837	0.7520255261158533	0.9749724097994155	214.0	4.05684636039496	163.0	0.375833119663856
95	Feb25-FISH2-3R4-rep3-cp190-100x_Position002_1_cmle.ics	19	1	0	1.083	0.10317500441073144	1.0	0.29646354607517716	2.196562552546575	0.2707504640678865	0.47405831690360073	0.28041229981667876	0.10561147429467446	0.8836446276039112	0.9862845699108109	138.0	2.615878445031891	83.0	0.1913751468226997
96	Feb25-FISH2-3R4-rep3-cp190-100x_Position002_1_cmle.ics	20	1	0	1.083	0.8318234787411565	1.0	0.2986476516318797	2.2699559477218068	0.6874427568310182	0.7763747901083804	0.6849335979239811	0.5736862692718669	0.6683189505932603	1.0025139965102552	160.0	3.013906980688226	104.0	0.2397953646935032
97	Feb25-FISH2-3R4-rep3-cp190-100x_Position002_1_cmle.ics	21	1	0	2.3826	0.0	1.0	0.1411593199568484	3.4420366627650183	0.08078758501484237	0.20875136211625897	0.08078758501484237	0.028196745951226843	0.966442680070123	0.9406550366352532	242.0	4.963445113230204	133.0	0.3066613798484224
98	Feb25-FISH2-3R4-rep3-cp190-100x_Position002_1_cmle.ics	23	1	0	1.2995999999999999	0.7252201245704302	1.0	0.3062396383479829	2.6896342983186945	0.6367148300448938	0.7494397706266269	0.6317727392764175	0.48586788395518166	0.6951355935202987	0.9896695468732317	186.0	3.5013263401660186	132.0	0.30435565518790797
99	Feb25-FISH2-3R4-rep3-cp190-100x_Position002_1_cmle.ics	24	1	0	1.7328	1.8898665473561698	1.0	0.28649647100679126	3.140559646583973	0.935781055499448	0.9739354581111868	0.9337670573314231	0.8617534114662846	0.3935289927632265	1.0025167154728671	226.0	4.418639827221014	171.0	0.3942789169479716
100	Feb25-FISH2-3R4-rep3-cp190-100x_Position002_1_cmle.ics	25	1	0	1.2995999999999999	0.23070632344123612	1.0	0.26451517135375124	2.1198450143715593	0.38997819379473214	0.5227788886978709	0.3791112840326098	0.18032645970376135	0.8633509988120033	0.9794894778699075	174.0	3.2565591175420665	111.0	0.2559354373171044
101	Feb25-FISH2-3R4-rep3-cp190-100x_Position002_1_cmle.ics	26	1	0	1.083	1.5930676819351215	1.0	0.32945969384938023	2.4123796620604767	0.942310350460537	0.9766652844271874	0.9418705469898594	0.893913119965821	0.32622059856085867	1.0102458192682955	130.0	2.4605020462293963	80.0	0.18445797284115634
102	Feb25-FISH2-3R4-rep3-cp190-100x_Position002_1_cmle.ics	27	1	0	1.083	0.7748934119142009	1.0	0.3275901193684669	2.3412158454493333	0.6546626905758749	0.7592819338020381	0.6361876925507544	0.5347726913658267	0.7053839160353849	1.0025125707080091	144.0	2.703154183083237	93.0	0.21443239342784423
103	Feb25-FISH2-3R4-rep3-cp190-100x_Position002_1_cmle.ics	28	1	0	1.5162	1.2321921245870329	1.0	0.26520887130747955	3.2667825607122443	0.8133294037707428	0.8774303935293203	0.8118312580330902	0.7207922980573225	0.5728189160121409	0.9998874395803595	178.0	3.4863814344060424	115.0	0.2651583359591622
104	Feb25-FISH2-3R4-rep3-cp190-100x_Position002_1_cmle.ics	29	1	0	1.5162	1.3380223200825005	1.0	0.261217473189161	2.593895941885734	0.9253798147162896	0.9710124732926283	0.9190460506870023	0.79180073133862	0.48382479104210147	0.9628845280675756	182.0	3.5055565117062404	118.0	0.27207550994070556
105	Feb25-FISH2-3R4-rep3-cp190-100x_Position002_1_cmle.ics	31	1	0	1.2995999999999999	0.5158750220536572	1.0	0.32541515398870025	2.62120713386772	0.515982888000561	0.6296900203380321	0.5153166421207658	0.3633179044813802	0.7773793268483519	0.9958754393427827	172.0	3.282079452152598	121.0	0.27899268392224896
106	Feb25-FISH2-3R4-rep3-cp190-100x_Position002_1_cmle.ics	32	1	0	1.2995999999999999	0.815064591942846	1.0	0.25802639206161404	3.256121893236145	0.6682815777838402	0.7544143516994196	0.659043659043659	0.5593550389930481	0.7037958980886146	0.9957682046357803	148.0	2.8861660022663735	86.0	0.19829232080424306
107	Feb25-FISH2-3R4-rep3-cp190-100x_Position002_1_cmle.ics	33	1	0	1.7328	0.5836459621422412	1.0	0.2880880389659548	3.3799786684126625	0.5553709191313523	0.6866916452369067	0.5503667806076995	0.40033424107058235	0.742122448085969	0.9950367615047355	214.0	4.1972778534374795	158.0	0.3643044963612837
108	Feb25-FISH2-3R4-rep3-cp190-100x_Position002_1_cmle.ics	35	1	0	1.2995999999999999	0.10317500441073144	1.0	0.3021191993041435	2.4125820811295986	0.30695401056305405	0.45806822744540876	0.3028924854063069	0.06708851962813107	0.8854835267939112	1.0072501556548819	184.0	3.48003617709571	129.0	0.29743848120636457
109	Feb25-FISH2-3R4-rep3-cp190-100x_Position002_1_cmle.ics	36	1	0	0.8664	0.0	1.0	0.3451155167009364	1.9389431661792598	0.2552226258268166	0.4061672191995939	0.23547420014910458	0.036871659026378824	0.9039852592066095	1.000227384148788	108.0	2.0156630128922206	62.0	0.14295492895189613
110	Feb25-FISH2-3R4-rep3-cp190-100x_Position002_1_cmle.ics	38	1	0	1.2995999999999999	0.0	1.0	0.1668204217637843	1.7209245303658243	0.07310159055926116	0.24357683427398666	0.07310159055926116	0.026481528989225244	0.9449998914868762	0.8779422984822967	188.0	3.4992112543959064	99.0	0.22826674139093092
111	Feb25-FISH2-3R4-rep3-cp190-100x_Position002_1_cmle.ics	39	1	0	1.5162	0.0	1.0	0.28220164422203037	2.3865612377722374	0.1891766938790408	0.36090360492986023	0.17280668670081395	0.026112321000571825	0.9348550313570618	0.9708913241724423	220.0	4.167527347286726	163.0	0.375833119663856
112	Feb25-FISH2-3R4-rep3-cp190-100x_Position002_1_cmle.ics	40	1	0	1.2995999999999999	0.4660867564761642	1.0	0.30463080996331215	2.93420522789803	0.5200134727949677	0.6626430346560341	0.514460496490701	0.3634377474943332	0.7853962566895978	1.0065352456723187	164.0	3.173513551030943	109.0	0.25132398799607547
113	Feb25-FISH2-3R4-rep3-cp190-100x_Position002_1_cmle.ics	42	1	0	1.083	1.0542408233015097	1.0	0.24380797770513762	1.9337256937196259	0.7459502002196795	0.8202044575906178	0.7417468842704307	0.6525777743182585	0.6216937639342847	0.955780616561161	182.0	3.3183145209828817	114.0	0.26285261129864773
114	Feb25-FISH2-3R4-rep3-cp190-100x_Position002_1_cmle.ics	43	1	0	1.083	0.0	1.0	0.21037804168030128	1.8302262506981712	0.10226277372262774	0.25357664233576643	0.10226277372262774	0.03640875912408759	0.9293377784661884	0.9065471465018843	126.0	2.4179217200887786	61.0	0.1406492042913817
115	Feb25-FISH2-3R4-rep3-cp190-100x_Position002_1_cmle.ics	44	1	0	0.8664	1.4430823792346341	1.0	0.21773157285783307	1.6502783490382291	0.8388731582640072	0.8942348651899369	0.8356720457051218	0.761604816076977	0.5878723342981567	0.940910988745413	148.0	2.745734509223854	79.0	0.18215224818064185
116	Feb25-FISH2-3R4-rep3-cp190-100x_Position002_1_cmle.ics	45	1	0	1.2995999999999999	2.3825999999999996	1.0	0.26451517135375124	2.3248015019319976	0.9962776558537739	0.9999418383727152	0.9956184907445463	0.980477080441408	0.19402923496782293	0.9470830958838858	174.0	3.233153868701647	111.0	0.2559354373171044
117	Feb25-FISH2-3R4-rep3-cp190-100x_Position002_1_cmle.ics	47	1	0	1.5162	0.815064591942846	1.0	0.3112942113535357	2.3933988746497143	0.6240611786071801	0.7432402124621873	0.6229562001870805	0.5033450213063908	0.7328987774628394	0.9996474732119964	230.0	4.367599157999953	183.0	0.42194761287414506
118	Feb25-FISH2-3R4-rep3-cp190-100x_Position002_1_cmle.ics	48	1	0	1.2995999999999999	1.1094504182004423	1.0	0.31013286501782295	2.9083135821588404	0.8107628072198406	0.8821940355412555	0.8078893776095669	0.6898462854645377	0.5975751353095556	0.9918549010938089	158.0	3.0394273152987568	104.0	0.2397953646935032
119	Feb25-FISH2-3R4-rep3-cp190-100x_Position002_1_cmle.ics	49	1	0	1.7328	0.10317500441073144	1.0	0.21789466083786985	3.576750055791653	0.3108411548615613	0.4730309948608097	0.3108411548615613	0.07261572573447203	0.85311226693533	0.9560480011494612	180.0	3.554482095157191	106.0	0.24440681401453213
120	Feb25-FISH2-3R4-rep3-cp190-100x_Position002_1_cmle.ics	50	1	0	1.2995999999999999	0.0	1.0	0.29360477011817077	2.2808710715594667	0.2148991815055777	0.3654690602650824	0.2148991815055777	0.027561629239784963	0.9205172076962718	0.9809366265438085	178.0	3.3225446925231044	121.0	0.27899268392224896
121	Feb25-FISH2-3R4-rep3-cp190-100x_Position002_1_cmle.ics	52	1	0	1.2995999999999999	0.9228252937649445	1.0	0.3161256321025793	2.4977415061221135	0.7132639729933341	0.8026997129588129	0.7080762518714895	0.6035303205134318	0.6302616083208666	1.0055336808113724	158.0	3.0160220664583375	105.0	0.24210108935401767
122	Feb25-FISH2-3R4-rep3-cp190-100x_Position002_1_cmle.ics	53	1	0	1.7328	0.23070632344123612	1.0	0.27708847204661974	3.09750791538882	0.4123096247448579	0.5442876718194665	0.4073780670577656	0.1950712970496296	0.8270807739473338	0.9989317756924893	200.0	3.907815218902798	140.0	0.3228014524720236
123	Feb25-FISH2-3R4-rep3-cp190-100x_Position002_1_cmle.ics	54	1	0	1.5162	1.1961505589055579	1.0	0.3165528597617144	2.8978315935528993	0.6900723216627737	0.767740041719232	0.6879114153311933	0.5762718744925618	0.6923119006383712	1.0034580784958251	210.0	4.061076531935182	161.0	0.37122167034282705
124	Feb25-FISH2-3R4-rep3-cp190-100x_Position002_1_cmle.ics	54	2	0	1.7328	0.3095250132321943	1.0	0.26515419648307303	3.5091929290728414	0.34582308047814736	0.4566085636842828	0.34582308047814736	0.1851322149914438	0.8655725669425196	0.9869213435158418	220.0	4.331364089169667	158.0	0.3643044963612837
125	Feb25-FISH2-3R4-rep3-cp190-100x_Position002_1_cmle.ics	55	1	0	0.8664	0.42540144110901373	1.0	0.34625939790736265	2.6056004975807427	0.5792013659012509	0.6976985260810481	0.5710651939091954	0.4137949057458448	0.7283687356607303	1.0155810416095428	102.0	1.951792523681294	57.0	0.13142630564932387
126	Feb25-FISH2-3R4-rep3-cp190-100x_Position002_1_cmle.ics	56	1	0	1.5162	1.4504402491408603	1.0	0.2635222727994935	2.799620763911826	0.8497877073753035	0.9117730842794938	0.8480717318466067	0.7684246937695846	0.5237882232440142	0.9853653206561993	212.0	4.058961446165071	149.0	0.34355297441665367
127	Feb25-FISH2-3R4-rep3-cp190-100x_Position002_1_cmle.ics	57	1	0	1.083	1.0542408233015097	1.0	0.28725007890400167	2.063648598126162	0.8459082415688551	0.8877782413874427	0.8444388005006984	0.7697784953649112	0.5067139935781404	0.9751588604202779	106.0	1.994372849821912	55.0	0.12681485632829495
128	Feb25-FISH2-3R4-rep3-cp190-100x_Position002_1_cmle.ics	60	1	0	1.2995999999999999	0.5158750220536572	1.0	0.26312671753175515	2.0135336488966256	0.466872958341892	0.5857844274080798	0.466872958341892	0.35017459696923514	0.7672841464554989	0.9810311130151255	214.0	4.03344111155454	151.0	0.3481644237376825
129	Feb25-FISH2-3R4-rep3-cp190-100x_Position002_1_cmle.ics	61	1	0	0.8664	1.3439124374638693	1.0	0.29416616971153386	2.4987603856222527	0.9048496491159289	0.9466617007096091	0.9030200859894669	0.8185269403170371	0.4120319642854098	1.0025505602888032	100.0	1.907097111770565	51.0	0.11759195768623716
130	Feb25-FISH2-3R4-rep3-cp190-100x_Position002_1_cmle.ics	62	1	0	1.5162	0.20635000882146287	1.0	0.2746178615276856	2.589451040639968	0.4008630902013877	0.5561643256050093	0.38796750719241835	0.19771534946691488	0.8383559973449672	0.9534498473403595	180.0	3.5076715974763517	119.0	0.27438123460122005
131	Feb25-FISH2-3R4-rep3-cp190-100x_Position002_1_cmle.ics	63	1	0	1.7328	0.0	1.0	0.24638136777054712	2.9805684868919387	0.15909073858734385	0.29613638921189844	0.10543531265238756	0.026670167673206048	0.951378832112913	0.9544571983719095	202.0	3.9291053819731063	134.0	0.30896710450893683
132	Feb25-FISH2-3R4-rep3-cp190-100x_Position002_1_cmle.ics	64	1	0	1.5162	0.0	1.0	0.2878700880801862	3.0215959355510087	0.27958194877649345	0.4763385182014012	0.27595322066608224	0.02576125143552212	0.8925888932518679	0.9994960908718852	204.0	3.950395545043415	147.0	0.33894152509562475
133	Feb25-FISH2-3R4-rep3-cp190-100x_Position002_1_cmle.ics	65	1	0	0.6497999999999999	0.10317500441073144	1.0	0.2715854417326567	1.6859589493461233	0.2851829568451567	0.43840361720359533	0.2851829568451567	0.090448321756094	0.8662370787556437	0.9875344758853778	108.0	1.9922577640518007	55.0	0.12681485632829495
134	Feb25-FISH2-3R4-rep3-cp190-100x_Position002_1_cmle.ics	66	1	0	1.083	0.0	1.0	0.2859744172986084	2.2334401552088208	0.2084668104603525	0.37719040751470906	0.18622133166566693	0.033770244917233544	0.9235509573096822	0.9901727570067286	134.0	2.5264876212104337	78.0	0.17984652352012742
135	Feb25-FISH2-3R4-rep3-cp190-100x_Position002_1_cmle.ics	67	1	0	1.9493999999999998	0.0	1.0	0.13721394952692534	3.8310729110300086	0.08798359946585416	0.22638191427335477	0.08798359946585416	0.0317196110515526	0.9571330738341436	0.8580541240162985	202.0	3.9057001331326866	100.0	0.23057246605144538
136	Feb25-FISH2-3R4-rep3-cp190-100x_Position002_1_cmle.ics	68	1	0	1.7328	0.0	1.0	0.060838666746099224	1.2541729025658872	0.07875256361731905	0.1527739879763047	0.057152162240667555	0.028567279000783388	0.9753732137121321	0.5361979435774308	256.0	4.995450010520266	95.0	0.21904384274887315
137	Feb25-FISH2-3R4-rep3-cp190-100x_Position002_1_cmle.ics	69	1	0	1.2995999999999999	0.0	1.0	0.28983077184957995	2.3966544537517054	0.16319480025178962	0.2977851297741213	0.1600181522741579	0.02791644098315059	0.9246330138144291	0.990919877610014	150.0	2.8840509164962627	93.0	0.21443239342784423
138	Feb25-FISH2-3R4-rep3-cp190-100x_Position002_1_cmle.ics	70	1	0	1.083	0.3095250132321943	1.0	0.30231754564522684	2.747971057028918	0.4755115143732813	0.6153436140958704	0.4722770717997795	0.2747943645592315	0.8050398902329637	1.007816491727598	136.0	2.617993530802002	82.0	0.18906942216218525
139	Feb25-FISH2-3R4-rep3-cp190-100x_Position002_1_cmle.ics	71	1	0	1.2995999999999999	1.5338067085748235	1.0	0.2836296094149551	2.3986709529045944	0.8742261046560936	0.9156675738814658	0.8727997471106622	0.8150862368061927	0.44812786091594525	0.9902208290141973	170.0	3.1905735425610295	111.0	0.2559354373171044
140	Feb25-FISH2-3R4-rep3-cp190-100x_Position002_1_cmle.ics	72	1	0	1.5162	0.7748934119142009	1.0	0.2869183232007768	2.3890369790699797	0.6602698336723705	0.7597261277970564	0.6550945315304535	0.5160643771688405	0.6945857997986962	0.9967755914088173	192.0	3.6354125758982043	134.0	0.30896710450893683
141	Feb25-FISH2-3R4-rep3-cp190-100x_Position002_1_cmle.ics	73	1	0	1.2995999999999999	0.7748934119142009	1.0	0.26877613753839935	2.683070809471317	0.657175664827404	0.7465678952128362	0.6545031450375474	0.542892418376368	0.6713788333026796	0.9712674846115107	146.0	2.818065341515225	86.0	0.19829232080424306
142	Feb25-FISH2-3R4-rep3-cp190-100x_Position002_1_cmle.ics	74	1	0	1.083	0.1459114905355603	1.0	0.20488647740803	2.0499643663723663	0.39672389265638164	0.556758697844012	0.39672389265638164	0.17354943855917573	0.8217348110188759	0.9450228005732506	138.0	2.5924731961914707	69.0	0.1590950015754973
143	Feb25-FISH2-3R4-rep3-cp190-100x_Position002_1_cmle.ics	75	1	0	0.8664	0.20635000882146287	1.0	0.31254639830293274	2.16730666768078	0.4055595294865681	0.5541646797011603	0.4055595294865681	0.2529705134318868	0.8506291997483095	1.0049886286853755	98.0	1.8389964510194161	51.0	0.11759195768623716
144	Feb25-FISH2-3R4-rep3-cp190-100x_Position002_1_cmle.ics	78	1	0	1.083	0.10317500441073144	1.0	0.259770442543706	2.48348905187901	0.3015138772077376	0.42334379245649223	0.3015138772077376	0.12550947790645015	0.8802474649602346	0.956292369706466	120.0	2.2838354843565924	63.0	0.1452606536124106
145	Feb25-FISH2-3R4-rep3-cp190-100x_Position002_1_cmle.ics	79	1	0	1.2995999999999999	0.0	1.0	0.27015406696471006	2.1914573061060265	0.19052716291498356	0.34846507848453356	0.18378429059201326	0.028557587880019063	0.9355191206694445	0.9737146094038824	190.0	3.5907171639874753	128.0	0.2951327565458501
146	Feb25-FISH2-3R4-rep3-cp190-100x_Position002_1_cmle.ics	80	1	0	1.083	0.20635000882146287	1.0	0.30518905992860607	2.8360015049605454	0.3732882598980118	0.5151621497736779	0.3732882598980118	0.2053300292213373	0.8429915643555865	1.001952713002476	122.0	2.351936145107741	70.0	0.1614007262360118
147	Feb25-FISH2-3R4-rep3-cp190-100x_Position002_1_cmle.ics	82	1	0	1.083	0.7857574237886386	1.0	0.2965316559836926	2.93426264931578	0.7195205329997236	0.8086787018314592	0.7146036687371805	0.6175828811660824	0.6343167961172842	1.017301618542076	122.0	2.351936145107741	69.0	0.1590950015754973
148	Feb25-FISH2-3R4-rep3-cp190-100x_Position002_1_cmle.ics	83	1	0	1.083	1.5627088357751586	1.0	0.34183879103220777	2.3851862344495722	0.8950358234478963	0.9351050133170842	0.8914977051371512	0.8370155972048865	0.4993087215659734	1.0064070408109418	150.0	2.8372404188154228	101.0	0.23287819071195984
149	Feb25-FISH2-3R4-rep3-cp190-100x_Position002_1_cmle.ics	84	1	0	1.2995999999999999	0.20635000882146287	1.0	0.26094611572039667	2.245161036046477	0.36107099879663057	0.5053549939831529	0.3510658414990545	0.20002578648788036	0.8655405277668395	0.9891465723956959	180.0	3.3906453532742526	116.0	0.2674640606196767
150	Feb25-FISH2-3R4-rep3-cp190-100x_Position002_1_cmle.ics	85	1	0	1.083	0.46141264688247224	1.0	0.26406189311984274	1.8650950457091462	0.5216206936019229	0.6302334897562092	0.5173171569188508	0.3835870436076457	0.7592928843741032	0.9810600989291901	148.0	2.769139758064274	87.0	0.20059804546475749
151	Feb25-FISH2-3R4-rep3-cp190-100x_Position002_1_cmle.ics	86	1	0	1.2995999999999999	1.7430385742657564	1.0	0.30287320143119645	2.3759317169846743	0.9075063351825218	0.9551092390932128	0.9065680432847065	0.8517156359153483	0.4138966545523912	0.9955419735303829	196.0	3.7013981508792413	142.0	0.3274129017930525
152	Feb25-FISH2-3R4-rep3-cp190-100x_Position002_1_cmle.ics	87	1	0	2.166	0.46141264688247224	1.0	0.2757319398356135	3.341603389482057	0.4617999097466459	0.6113948440980753	0.4592033350763214	0.27725866181495196	0.8058123006839346	0.9876796324316292	318.0	6.2405762867103425	280.0	0.6456029049440472
153	Feb25-FISH2-3R4-rep3-cp190-100x_Position002_1_cmle.ics	89	1	0	1.083	0.3634229110571259	1.0	0.2993667739987017	2.7915280205095425	0.5535541425453165	0.6653221979690614	0.5464363670874063	0.3967922558603018	0.7726713651800443	1.028461484043486	102.0	1.9751977725217142	53.0	0.12220340700726606
154	Feb25-FISH2-3R4-rep3-cp190-100x_Position002_1_cmle.ics	90	1	0	1.2995999999999999	0.3634229110571259	1.0	0.30350133109819233	2.3185718603227023	0.4697083923886493	0.6024295608294885	0.4645316285194455	0.28395303720233606	0.7957012898635885	1.004049621539261	154.0	2.92663124263688	99.0	0.22826674139093092
155	Feb25-FISH2-3R4-rep3-cp190-100x_Position002_1_cmle.ics	91	1	0	1.2995999999999999	0.4660867564761642	1.0	0.24889000910501527	2.5470905017825096	0.5679212341989961	0.6721449075861606	0.551150766338196	0.35702714499152244	0.7615964195888567	0.9874320090920475	186.0	3.5481368378468576	119.0	0.27438123460122005
156	Feb25-FISH2-3R4-rep3-cp190-100x_Position002_1_cmle.ics	92	1	0	1.2995999999999999	0.5595020986366908	1.0	0.308831124218491	2.752475381028701	0.6244669426226944	0.7505969199970806	0.6189930037848377	0.42109186833352447	0.7098548225410937	0.9967584536321138	150.0	2.8606456676558425	96.0	0.22134956740938755
157	Feb25-FISH2-3R4-rep3-cp190-100x_Position003_2_cmle.ics	1	1	0	1.5162	0.4773698211006071	1.0	0.2655365691426384	2.7243348615984977	0.5764010004230276	0.7160446182733055	0.5761931974202742	0.35785532458086877	0.7407477020926388	0.9786913460340614	198.0	3.8397145581516496	135.0	0.31127282916945126
158	Feb25-FISH2-3R4-rep3-cp190-100x_Position003_2_cmle.ics	2	1	0	1.5162	1.4651768660114113	1.0	0.2697079550138149	2.598178343901943	0.874945600867708	0.934737779444158	0.8728700647433365	0.7787009821972563	0.49745924550236503	0.970948970430179	196.0	3.748208648560081	134.0	0.30896710450893683
159	Feb25-FISH2-3R4-rep3-cp190-100x_Position003_2_cmle.ics	3	1	0	1.7328	0.10317500441073144	1.0	0.21784086626894664	2.896977685900494	0.2936365655540043	0.4478558509963193	0.25498952912806194	0.0679218492194441	0.8997496892161198	0.9358063800117644	202.0	3.905700133132687	126.0	0.2905213072248212
160	Feb25-FISH2-3R4-rep3-cp190-100x_Position003_2_cmle.ics	4	1	0	0.8664	0.8058225447605828	1.0	0.28725007890400167	2.26798391293005	0.6938704708510846	0.7758912587946323	0.6938704708510846	0.6141602253646217	0.615870060342056	1.0019225133263838	106.0	1.994372849821912	55.0	0.12681485632829495
161	Feb25-FISH2-3R4-rep3-cp190-100x_Position003_2_cmle.ics	5	1	0	0.8664	0.7252201245704302	1.0	0.2850995333132737	1.9534608502442763	0.5857930539588627	0.6799263365234647	0.583325400719061	0.4869075252440194	0.7262034527729846	0.9660200189415287	120.0	2.237024986675753	66.0	0.15217782759395398
162	Feb25-FISH2-3R4-rep3-cp190-100x_Position003_2_cmle.ics	6	1	0	1.2995999999999999	0.10317500441073144	1.0	0.2386855112709348	2.740748654337618	0.21298921417565486	0.33203004622496146	0.21298921417565486	0.08941833590138674	0.918820704016966	0.9349475605045232	110.0	2.083763673643369	53.0	0.12220340700726606
163	Feb25-FISH2-3R4-rep3-cp190-100x_Position003_2_cmle.ics	6	2	0	1.2995999999999999	0.0	1.0	0.18359957066433855	2.4839962842358942	0.07480739599383668	0.20892141756548535	0.07480739599383668	0.026305855161787364	0.9621671915508742	0.9547500250723515	154.0	2.996846989158139	77.0	0.17754079885961296
164	Feb25-FISH2-3R4-rep3-cp190-100x_Position003_2_cmle.ics	7	1	0	1.7328	1.9493999999999998	1.0	0.3047216752672621	2.637482079744167	0.9506488978421725	0.9912001704567466	0.9477550071669314	0.842362375547205	0.3276372065468717	0.9966697606231637	292.0	5.542509687668771	259.0	0.5971826870732435
165	Feb25-FISH2-3R4-rep3-cp190-100x_Position003_2_cmle.ics	8	1	0	1.083	0.0	1.0	0.29984321277086323	2.65199011165698	0.22281310559286133	0.3950681268496402	0.19945318250784924	0.033875644087911425	0.9355045916978108	1.006863987786439	118.0	2.239140072445864	66.0	0.15217782759395398
166	Feb25-FISH2-3R4-rep3-cp190-100x_Position003_2_cmle.ics	9	1	0	0.8664	0.8318234787411565	1.0	0.29380436295759543	1.8169940294160782	0.7428911428136545	0.8296364969765736	0.742808119664033	0.6416098188711619	0.5899286555329222	0.9761161258369684	120.0	2.213619737835333	67.0	0.15448355225446841
167	Feb25-FISH2-3R4-rep3-cp190-100x_Position003_2_cmle.ics	11	1	0	0.8664	0.0	1.0	0.2930931921716425	2.067658065371013	0.21287753189648959	0.343274706263966	0.22213111799899085	0.028796943703596915	0.9277417464032036	0.969164914750285	126.0	2.324300724727099	72.0	0.16601217555704068
168	Feb25-FISH2-3R4-rep3-cp190-100x_Position003_2_cmle.ics	12	1	0	1.9493999999999998	0.1459114905355603	1.0	0.19778988166801945	3.2631189685041035	0.3498446802095239	0.6216998927136436	0.34939590067948023	0.14260320176145966	0.8529934075570995	0.8431729095596715	194.0	3.726918485489773	113.0	0.2605468866381333
169	Feb25-FISH2-3R4-rep3-cp190-100x_Position003_2_cmle.ics	14	1	0	1.7328	0.20635000882146287	1.0	0.25379092104500106	3.3520532698912544	0.3156840276494289	0.4744427605071526	0.3253095774960263	0.19387868258603483	0.8925600795303237	0.9708881944291058	202.0	3.952510630813526	136.0	0.31357855382996574
170	Feb25-FISH2-3R4-rep3-cp190-100x_Position003_2_cmle.ics	15	1	0	0.8664	0.3720027687491155	1.0	0.2771993517873347	2.39160904104999	0.5441900647948165	0.674634989200864	0.5422894168466522	0.3764060475161987	0.7570721642318761	1.0163224116247593	102.0	1.9049820260004537	51.0	0.11759195768623716
171	Feb25-FISH2-3R4-rep3-cp190-100x_Position003_2_cmle.ics	16	1	0	1.083	0.0	1.0	0.12115021504800727	2.5581965945234537	0.15149125955388715	0.28229787534494016	0.13411039262872373	0.02542407785498685	0.9498642155202549	0.6252396550509672	166.0	3.030966972218312	70.0	0.1614007262360118
172	Feb25-FISH2-3R4-rep3-cp190-100x_Position003_2_cmle.ics	16	2	0	1.083	0.6190500264643886	1.0	0.29740095743975503	2.3576294858921223	0.5360885400424813	0.6261730908406244	0.5349176556423095	0.4168907429526292	0.7592288419035248	0.984568247137331	154.0	2.90322599379646	98.0	0.2259610167304165
173	Feb25-FISH2-3R4-rep3-cp190-100x_Position003_2_cmle.ics	17	1	0	1.5162	0.6016084874694266	1.0	0.28877185231211383	2.731471061577859	0.5888376898784278	0.7046270758513803	0.5887460316137687	0.45377923690328387	0.6886644709224446	1.0051306024722877	178.0	3.4161656878847837	120.0	0.2766869592617345
174	Feb25-FISH2-3R4-rep3-cp190-100x_Position003_2_cmle.ics	18	1	0	1.083	1.0317500441073144	1.0	0.17895148026777302	2.6616946178459497	0.7253423166247339	0.8254548093671376	0.714885329978711	0.6129796061544417	0.6620501397166115	0.8413706031474981	158.0	2.8521853245753976	79.0	0.18215224818064185
175	Feb25-FISH2-3R4-rep3-cp190-100x_Position003_2_cmle.ics	19	1	0	1.5162	0.23070632344123612	1.0	0.28397891367137323	3.0802964099338013	0.37713020205388675	0.5259643092288091	0.3733422260985558	0.21658158684554807	0.8283506638108941	1.0006054742739356	176.0	3.4182807736548946	117.0	0.26976978528019113
176	Feb25-FISH2-3R4-rep3-cp190-100x_Position003_2_cmle.ics	25	1	0	1.7328	0.0	1.0	0.21737307888718496	2.7490860194156777	0.16502435064935064	0.32921266233766233	0.16502435064935064	0.029078733766233766	0.9477067394377471	0.9622132494322759	200.0	3.861004721221958	124.0	0.28590985790379225
177	Feb25-FISH2-3R4-rep3-cp190-100x_Position003_2_cmle.ics	26	1	0	1.2995999999999999	0.8508028822180275	1.0	0.2645999334001833	3.2601878629121783	0.7623203708897724	0.8378759631090066	0.759053637128574	0.6713962812030819	0.6024334453140152	0.9803219351723357	118.0	2.3093558189671235	62.0	0.14295492895189613
178	Feb25-FISH2-3R4-rep3-cp190-100x_Position003_2_cmle.ics	27	1	0	1.5162	0.8421824239572849	1.0	0.29180000968616776	2.841633939354587	0.6813221015595927	0.7926993470685747	0.6771406339862648	0.5449981393145912	0.6502996990027436	1.0048617437103853	204.0	3.950395545043415	148.0	0.3412472497561391
179	Feb25-FISH2-3R4-rep3-cp190-100x_Position003_2_cmle.ics	28	1	0	1.2995999999999999	1.5162	1.0	0.32271137869375155	2.574428769275868	0.8656667965199325	0.9055155174652643	0.8480919685755097	0.7417746071938709	0.529706236650476	0.9919805613070499	180.0	3.4140506021146724	129.0	0.29743848120636457
180	Feb25-FISH2-3R4-rep3-cp190-100x_Position003_2_cmle.ics	28	2	0	1.5162	1.2995999999999999	1.0	0.261217473189161	2.8384833431524528	0.8567515582391897	0.9577287040644072	0.8567515582391897	0.6791934489027399	0.4573315319187669	0.9901876607409948	182.0	3.5055565117062404	118.0	0.27207550994070556
181	Feb25-FISH2-3R4-rep3-cp190-100x_Position003_2_cmle.ics	30	1	0	1.5162	0.815064591942846	1.0	0.28150518806062647	2.8946452064225863	0.6631765533276879	0.7867000129174859	0.6577009745525526	0.5420069467368995	0.6706330181094883	0.9876381092879899	198.0	3.81630930931123	139.0	0.32049572781150915
182	Feb25-FISH2-3R4-rep3-cp190-100x_Position003_2_cmle.ics	31	1	0	1.2995999999999999	0.0	1.0	0.18996008779760312	2.7254371482103963	0.1983260838842391	0.40271344000753734	0.1983260838842391	0.03637548482326523	0.9248144068477399	0.7724860883913606	136.0	2.5711830331211623	65.0	0.14987210293343953
183	Feb25-FISH2-3R4-rep3-cp190-100x_Position003_2_cmle.ics	32	1	0	1.2995999999999999	1.2032169749388533	1.0	0.2858757723144158	2.3276006090060886	0.7831608041511303	0.8540716017835258	0.7793994941461762	0.6742783760527756	0.598734809752671	0.993310685154878	210.0	3.944050287733082	153.0	0.35277587305871144
184	Feb25-FISH2-3R4-rep3-cp190-100x_Position003_2_cmle.ics	33	1	0	1.5162	0.20635000882146287	1.0	0.28380753372595546	2.888984747210641	0.360820267517052	0.5025910178049429	0.359022056869519	0.1835237842147223	0.8285819597936434	0.984049286743797	172.0	3.3288899498334374	113.0	0.2605468866381333
185	Feb25-FISH2-3R4-rep3-cp190-100x_Position003_2_cmle.ics	35	1	0	1.5162	0.3916201927270152	1.0	0.27660059285691496	3.408667115033402	0.5300546448087432	0.658882359006083	0.5219288070935147	0.30668432312609545	0.7854443018878857	0.9935613338508232	132.0	2.598818453501804	75.0	0.17292934953858405
186	Feb25-FISH2-3R4-rep3-cp190-100x_Position003_2_cmle.ics	35	2	0	1.5162	0.0	1.0	0.18812700881859618	2.731112460324828	0.15493220950613465	0.35670558820496956	0.15493220950613465	0.0258112949788638	0.938326866987829	0.8577208371123133	158.0	2.992616817617917	81.0	0.18676369750167077
187	Feb25-FISH2-3R4-rep3-cp190-100x_Position003_2_cmle.ics	36	1	0	1.5162	0.0	1.0	0.27308137672307414	2.99988085557715	0.27885903839125914	0.4523646654235033	0.2625917145347039	0.028074252462119437	0.8884963422296318	0.9980640137453819	168.0	3.23949912601198	107.0	0.2467125386750466
188	Feb25-FISH2-3R4-rep3-cp190-100x_Position003_2_cmle.ics	37	1	0	1.7328	0.0	1.0	0.24397657635163547	2.944590224507226	0.0788511967862523	0.1945021759750042	0.0788511967862523	0.02596175305473414	0.9693221178543173	0.9682889401063487	160.0	3.2011489714115844	94.0	0.2167381180883587
189	Feb25-FISH2-3R4-rep3-cp190-100x_Position003_2_cmle.ics	39	1	0	1.5162	0.3095250132321943	1.0	0.3218790420535191	3.305975247185628	0.3863829166172567	0.5102483877147053	0.3788756419495197	0.256697711330238	0.8547829434620818	0.9983380800444144	162.0	3.175628636801054	110.0	0.2536297126565899
190	Feb25-FISH2-3R4-rep3-cp190-100x_Position003_2_cmle.ics	40	1	0	1.2995999999999999	0.8595614345612763	1.0	0.3021191993041435	2.483821295985178	0.7197564973794993	0.8076529395014507	0.7029560479309204	0.572966129739797	0.5784686056052317	1.0030441129116892	184.0	3.48003617709571	129.0	0.29743848120636457
191	Feb25-FISH2-3R4-rep3-cp190-100x_Position003_2_cmle.ics	41	1	0	0.8664	0.10317500441073144	1.0	0.25219289448827525	1.0552466450945122	0.28590182571154027	0.427891837756635	0.28590182571154027	0.11182990702269621	0.8915243705258749	0.9131213807407944	108.0	2.0156630128922206	53.0	0.12220340700726606
192	Feb25-FISH2-3R4-rep3-cp190-100x_Position003_2_cmle.ics	42	1	0	1.7328	0.0	1.0	0.2084347563059266	2.8855821476062884	0.1055625567625793	0.2849780694034737	0.07609881793028675	0.026693372946866707	0.9490736453197183	0.9142592606318978	222.0	4.376059501080397	142.0	0.3274129017930525
193	Feb25-FISH2-3R4-rep3-cp190-100x_Position003_2_cmle.ics	43	1	0	0.8664	2.8158	1.0	0.28738770534290325	2.0827366190353933	0.9850728271400119	0.9924387008785827	0.9813347969447113	0.963902436996104	0.19136794607164712	0.9891512551032028	128.0	2.3689961366378274	73.0	0.16831790021755516
194	Feb25-FISH2-3R4-rep3-cp190-100x_Position003_2_cmle.ics	43	2	0	1.2995999999999999	1.074245800390238	1.0	0.298179806429609	2.1823741943686423	0.6601012054003933	0.7272027974935655	0.6577519428193646	0.5746691281948931	0.6879372608215519	0.9749808887249366	180.0	3.3906453532742526	124.0	0.28590985790379225
195	Feb25-FISH2-3R4-rep3-cp190-100x_Position003_2_cmle.ics	44	1	0	1.083	2.5222627798049873	1.0	0.3096022994467427	2.32271137146394	0.9249392487908253	0.9481166289513355	0.9160279572552152	0.887408873186238	0.42469612784991156	0.9996112355623163	126.0	2.394516471248359	74.0	0.17062362487806956
196	Feb25-FISH2-3R4-rep3-cp190-100x_Position003_2_cmle.ics	44	2	0	0.6497999999999999	0.10317500441073144	1.0	0.1951901233643035	1.2986025149284317	0.2690167161924117	0.47325609768326476	0.2690167161924117	0.06449154496926507	0.8879146512627312	0.884338547087799	176.0	3.043796792208177	97.0	0.22365529206990203
197	Feb25-FISH2-3R4-rep3-cp190-100x_Position003_2_cmle.ics	44	3	0	0.8664	1.6149442640886529	1.0	0.32492328374130336	2.3376165011675085	0.7598998566037484	0.8063197970391516	0.7596224232963756	0.7048744697848388	0.6318265157300987	1.0046061844568333	98.0	1.8389964510194161	52.0	0.1198976823467516
198	Feb25-FISH2-3R4-rep3-cp190-100x_Position003_2_cmle.ics	45	1	0	1.083	1.2995999999999999	1.0	0.28393860949740635	2.243103914371794	0.9465095297169279	0.9942426976429457	0.9460133077703846	0.8342900642832977	0.43819822620376175	1.0168293990892558	140.0	2.6605738569426194	83.0	0.1913751468226997
199	Feb25-FISH2-3R4-rep3-cp190-100x_Position003_2_cmle.ics	46	1	0	1.2995999999999999	0.5158750220536572	1.0	0.29916685756752814	2.5759780462055106	0.5496918930201744	0.6602836943796567	0.5473413861637731	0.3924983437548213	0.7724766417521118	0.9963659614855933	166.0	3.147993216420412	110.0	0.2536297126565899
200	Feb25-FISH2-3R4-rep3-cp190-100x_Position003_2_cmle.ics	47	1	0	1.5162	0.5963412819178956	1.0	0.309757326863699	3.1042552161879473	0.6174734964147254	0.7662323738292105	0.6129104195972142	0.4508697293031873	0.7468196699696255	0.9946318720496644	170.0	3.3075997867631286	116.0	0.2674640606196767
201	Feb25-FISH2-3R4-rep3-cp190-100x_Position003_2_cmle.ics	48	1	0	1.7328	2.2358978272474372	1.0	0.26948501414881976	3.1477138952427715	0.9761079325058185	0.9942542668735453	0.9717501454615981	0.9389091592319627	0.3785380289460113	0.9853699371138114	198.0	3.8631198069920694	136.0	0.31357855382996574
202	Feb25-FISH2-3R4-rep3-cp190-100x_Position003_2_cmle.ics	49	1	0	0.8664	1.2032169749388533	1.0	0.3116067213279376	2.2655469944025572	0.8724155540964471	0.9232873714160648	0.8717297731086306	0.7842781060771868	0.4823810164472932	1.003718786960967	120.0	2.2136197378353333	69.0	0.1590950015754973
203	Feb25-FISH2-3R4-rep3-cp190-100x_Position003_2_cmle.ics	50	1	0	1.7328	0.0	1.0	0.25221496810300453	3.131267662509123	0.169494123169178	0.2650225589838399	0.0849003285660916	0.029709846445642906	0.9462732329803119	0.932000479517326	166.0	3.2884247094629306	101.0	0.23287819071195984
204	Feb25-FISH2-3R4-rep3-cp190-100x_Position003_2_cmle.ics	51	1	0	1.2995999999999999	0.9077480443748005	1.0	0.2315593589901708	2.506212490353968	0.7921795552207632	0.8665747889952236	0.7888582629984079	0.695673760079437	0.5662316447760849	0.931889405664826	118.0	2.2625453212862836	58.0	0.13373203030983835
205	Feb25-FISH2-3R4-rep3-cp190-100x_Position003_2_cmle.ics	52	1	0	1.5162	0.20635000882146287	1.0	0.2570945244484091	2.882875220351017	0.37959441442705777	0.5450354361097467	0.36936355343484667	0.18977966458494142	0.8468475679418702	0.964865699608396	184.0	3.5268466747765492	119.0	0.27438123460122005
206	Feb25-FISH2-3R4-rep3-cp190-100x_Position003_2_cmle.ics	53	1	0	1.2995999999999999	0.10317500441073144	1.0	0.1226736619245431	2.127570181800286	0.31089286127591287	0.43397471010747046	0.2928782489951164	0.09222169931413318	0.8770220067618186	0.6848037037344815	170.0	3.096952547199349	73.0	0.16831790021755516
207	Feb25-FISH2-3R4-rep3-cp190-100x_Position003_2_cmle.ics	54	1	0	1.7328	2.0340534643339403	1.0	0.30108013882048573	3.1944673243533916	0.9675182676409408	0.9879269751529606	0.9638228324558262	0.9203347988083174	0.3805549263452693	1.0090305947371716	188.0	3.686453245119266	133.0	0.3066613798484224
208	Feb25-FISH2-3R4-rep3-cp190-100x_Position003_2_cmle.ics	55	1	0	1.2995999999999999	1.0622516852075932	1.0	0.2620993027665646	2.5849990430662935	0.7853341218214075	0.8537161020528851	0.7845421137112444	0.6930440567711413	0.5818011919270466	0.9897527128569708	154.0	2.9500364914772996	92.0	0.21212666876732977
209	Feb25-FISH2-3R4-rep3-cp190-100x_Position003_2_cmle.ics	56	1	0	1.2995999999999999	0.0	1.0	0.1557211834209961	2.2553082455350486	0.0709257991983576	0.24012611203441198	0.10010753739368462	0.03544660605468113	0.9618303880818172	0.9075914021206628	130.0	2.483907295069816	55.0	0.12681485632829495
210	Feb25-FISH2-3R4-rep3-cp190-100x_Position003_2_cmle.ics	58	1	0	1.5162	0.10317500441073144	1.0	0.25760143843210764	2.3984558200397057	0.2769236517158282	0.41899086510620015	0.2741215370532962	0.08553922026489325	0.8871608183615243	0.989735453453016	224.0	4.256918171108184	160.0	0.3689159456823127
211	Feb25-FISH2-3R4-rep3-cp190-100x_Position003_2_cmle.ics	60	1	0	1.2995999999999999	0.0	1.0	0.19259478261149596	1.7220290785966093	0.13005877068863278	0.2270773765140351	0.07021365288305162	0.02510524121815609	0.9572813244195848	0.858765202721375	178.0	3.369355190203944	98.0	0.2259610167304165
212	Feb25-FISH2-3R4-rep3-cp190-100x_Position003_2_cmle.ics	61	1	0	0.8664	0.0	1.0	0.31077020754012613	2.5989508185091106	0.18492226350914168	0.32384042297524634	0.10415395707392823	0.03823969829737674	0.9264345280622125	0.998966588104783	102.0	1.951792523681294	54.0	0.12450913166778053
213	Feb25-FISH2-3R4-rep3-cp190-100x_Position003_2_cmle.ics	62	1	0	1.2995999999999999	0.0	1.0	0.3147465334085093	2.9077038125720382	0.16874808108803346	0.33898565276198855	0.16874808108803346	0.02789371924554605	0.9347188857838951	0.9675973134231872	172.0	3.282079452152598	119.0	0.27438123460122005
214	Feb25-FISH2-3R4-rep3-cp190-100x_Position003_2_cmle.ics	63	1	0	1.2995999999999999	1.7307810795238614	1.0	0.3204974056396911	2.3620810000032626	0.8936910544987083	0.9431558324371763	0.8900199008664912	0.8332498980235102	0.5034319979160655	1.004855415987442	210.0	3.9674555365735023	162.0	0.37352739500334153
215	Feb25-FISH2-3R4-rep3-cp190-100x_Position003_2_cmle.ics	64	1	0	1.5162	0.2918229810711206	1.0	0.26489347276424613	2.996148540770321	0.4400095665807446	0.591688590080873	0.4369358596192855	0.23294624113098245	0.8206738328458382	0.9761589795521157	176.0	3.418280773654894	113.0	0.2605468866381333
216	Feb25-FISH2-3R4-rep3-cp190-100x_Position003_2_cmle.ics	65	1	0	1.083	1.1179489136237186	1.0	0.26686235201799796	2.8193914527979973	0.7872996543054682	0.8552060417976116	0.7858068824638592	0.6989511313639221	0.5955814443287695	0.9893083015815314	130.0	2.4839072950698156	72.0	0.16601217555704068
217	Feb25-FISH2-3R4-rep3-cp190-100x_Position003_2_cmle.ics	66	1	0	1.2995999999999999	0.9077480443748005	1.0	0.3308768948571609	2.5334224457483785	0.6940345042610684	0.8032299492235057	0.6957122071443418	0.5804443685601449	0.6092918148535913	1.0029387850038918	184.0	3.5268466747765497	135.0	0.31127282916945126
218	Feb25-FISH2-3R4-rep3-cp190-100x_Position003_2_cmle.ics	68	1	0	0.8664	0.6275890508929507	1.0	0.3004098407371518	2.625513012158433	0.693583157046439	0.7847889594036466	0.6925355092172862	0.5695376246600181	0.6501369481107416	0.9963335355853473	98.0	1.862401699859836	50.0	0.11528623302572269
219	Feb25-FISH2-3R4-rep3-cp190-100x_Position003_2_cmle.ics	69	1	0	1.083	1.3586516622891616	1.0	0.31319262146556703	2.714616901597143	0.8895758244295371	0.936822595333684	0.8868437592191167	0.8304516244885395	0.4685940750317008	1.0112701312540409	130.0	2.483907295069816	78.0	0.17984652352012742
220	Feb25-FISH2-3R4-rep3-cp190-100x_Position003_2_cmle.ics	70	1	0	1.083	0.3720027687491155	1.0	0.26686235201799796	2.575872332955848	0.49141728695123804	0.6125695662381064	0.49141728695123804	0.3466987971773024	0.7988537890934063	0.9765683460663879	130.0	2.4839072950698156	72.0	0.16601217555704068
221	Feb25-FISH2-3R4-rep3-cp190-100x_Position003_2_cmle.ics	71	1	0	1.5162	1.2466683216206906	1.0	0.28277752348369806	2.7626185044912854	0.7981428285122587	0.8622352862582671	0.7946689825639656	0.7075656356470038	0.5919573059734	0.9873445316223419	208.0	3.9929758711840333	150.0	0.3458586990771681
222	Feb25-FISH2-3R4-rep3-cp190-100x_Position003_2_cmle.ics	73	1	0	1.2995999999999999	0.5260913608053412	1.0	0.3259864377019056	2.61835500410824	0.5629753292524577	0.6682391527967488	0.5545184735501931	0.3988802886966493	0.7664843335168298	1.0036439562637123	170.0	3.2373840402418694	119.0	0.27438123460122005
223	Feb25-FISH2-3R4-rep3-cp190-100x_Position003_2_cmle.ics	74	1	0	1.5162	0.23070632344123612	1.0	0.13900800686662435	3.5934872324332705	0.4657858115488785	0.7112256655044965	0.4583339568151551	0.21150997321522094	0.8054895955086998	0.6969662211195136	154.0	2.8798207449560396	67.0	0.15448355225446841
224	Feb25-FISH2-3R4-rep3-cp190-100x_Position003_2_cmle.ics	76	1	0	1.2995999999999999	0.5556144027286182	1.0	0.269602597857635	2.4547912665483644	0.5311028042501917	0.6253286230693395	0.526104995070654	0.37200816080622195	0.7908389668043784	0.9620781294380826	176.0	3.301254529452795	114.0	0.26285261129864773
225	Feb25-FISH2-3R4-rep3-cp190-100x_Position003_2_cmle.ics	77	1	0	1.083	0.20635000882146287	1.0	0.32972984119309784	2.580888923036164	0.3681450427733861	0.44982442027752423	0.3681450427733861	0.23453428832201476	0.86707475132359	1.0024613380918415	112.0	2.128459085554098	64.0	0.14756637827292504
226	Feb25-FISH2-3R4-rep3-cp190-100x_Position003_2_cmle.ics	78	1	0	1.2995999999999999	1.6720368465176956	1.0	0.31365172603656777	2.850392075281245	0.9389727500109702	0.9686581245337663	0.9383474483303348	0.8913620606432928	0.3619168396867892	1.0051784075753143	144.0	2.7967751784449164	91.0	0.20982094410681532
227	Feb25-FISH2-3R4-rep3-cp190-100x_Position003_2_cmle.ics	79	1	0	0.8664	1.4751040190545512	1.0	0.3324903357742127	2.294337850551779	0.9519936017478152	0.9760163077403246	0.9506866416978776	0.9152426654182272	0.3393835235760465	1.0035317940651427	96.0	1.794301039108687	51.0	0.11759195768623716
228	Feb25-FISH2-3R4-rep3-cp190-100x_Position003_2_cmle.ics	80	1	0	2.166	0.0	1.0	0.1342762700257095	3.351720893566485	0.08200339731266465	0.224583727482632	0.08200339731266465	0.029334879415743594	0.9644988859368104	0.8650063418122887	198.0	4.003551300034588	96.0	0.22134956740938755
229	Feb25-FISH2-3R4-rep3-cp190-100x_Position003_2_cmle.ics	81	1	0	1.5162	0.0	1.0	0.25384631542289327	3.0626880012813937	0.20960206862999914	0.40294633158059595	0.20197132974788573	0.02638103044964712	0.9060815299755774	0.9584565507382308	196.0	3.7950191462409206	130.0	0.29974420586687905
230	Feb25-FISH2-3R4-rep3-cp190-100x_Position003_2_cmle.ics	82	1	0	1.5162	0.0	1.0	0.19093326300571647	3.02398026529415	0.09268081420528368	0.24519062853630255	0.09268081420528368	0.03276100532279021	0.9519348339204842	0.9427222656412955	144.0	2.8903961738065953	71.0	0.16370645089652625
231	Feb25-FISH2-3R4-rep3-cp190-100x_Position003_2_cmle.ics	83	1	0	1.5162	0.0	1.0	0.23929219260033444	2.2212858842526844	0.2395505122837942	0.44954647277000476	0.23503360141015753	0.026767287282876133	0.8910493675159228	0.9955533979769156	206.0	3.9482804592733043	136.0	0.31357855382996574
232	Feb25-FISH2-3R4-rep3-cp190-100x_Position003_2_cmle.ics	84	1	0	1.2995999999999999	1.4605997195981766	1.0	0.24007920285396775	2.901491039935648	0.8992991244317226	0.9454769321434585	0.895731604647247	0.8317267216703149	0.4384334807123862	0.9236492865812683	162.0	3.0586023925989543	95.0	0.21904384274887315
233	Feb25-FISH2-3R4-rep3-cp190-100x_Position003_2_cmle.ics	85	1	0	1.2995999999999999	1.0161559471409798	1.0	0.2981716364212792	2.441749926131212	0.7153327451863459	0.8144437383938652	0.712013621977778	0.6073193453060318	0.6541491139039124	0.9928538096096793	216.0	4.10154177230569	163.0	0.375833119663856
234	Feb25-FISH2-3R4-rep3-cp190-100x_Position003_2_cmle.ics	86	1	0	1.5162	0.9479040472602467	1.0	0.3041974449865092	3.4683864961868505	0.7388189570160683	0.8327290832801594	0.7354351567182937	0.6371067540653944	0.5936827477972954	0.997192884462585	158.0	3.1096430618200164	103.0	0.23748964003298878
235	Feb25-FISH2-3R4-rep3-cp190-100x_Position004_3_cmle.ics	1	1	0	1.5162	0.0	1.0	0.2638937829015426	2.6890737698521208	0.15327206981865638	0.3178101465430521	0.1497648242299013	0.026521845518066394	0.943310486641241	0.9615998280147857	210.0	4.084481780775603	147.0	0.33894152509562475
236	Feb25-FISH2-3R4-rep3-cp190-100x_Position004_3_cmle.ics	2	1	0	1.083	1.6138406844254058	1.0	0.2546786868578531	2.227076306663624	0.8112747788290563	0.8806426945901843	0.8111357466394457	0.7117277310678404	0.5767435697970343	0.9554492497168213	144.0	2.726559431923657	82.0	0.18906942216218525
237	Feb25-FISH2-3R4-rep3-cp190-100x_Position004_3_cmle.ics	2	2	0	1.083	0.0	1.0	0.09739094305761038	1.2724675063780342	0.05804959790427268	0.1765763689182564	0.05804959790427268	0.02050541859665298	0.9707479960820254	0.6448334403551575	200.0	3.7205732281794397	83.0	0.1913751468226997
238	Feb25-FISH2-3R4-rep3-cp190-100x_Position004_3_cmle.ics	3	1	0	2.166	0.0	1.0	0.08253035810886585	2.629318482434034	0.15652345456338862	0.22222300505868925	0.07998788169149042	0.027780517705412375	0.9437075189739288	0.6199051175495627	228.0	4.229282750727541	93.0	0.21443239342784423
239	Feb25-FISH2-3R4-rep3-cp190-100x_Position004_3_cmle.ics	4	1	0	1.2995999999999999	1.7171743025207962	1.0	0.3108972086052267	2.661395627749272	0.9130051133535454	0.9525921233238306	0.9101920147216315	0.8572936935306273	0.4358289770368334	0.9991266820520561	186.0	3.594947335527698	133.0	0.3066613798484224
240	Feb25-FISH2-3R4-rep3-cp190-100x_Position004_3_cmle.ics	6	1	0	1.2995999999999999	0.741346755705622	1.0	0.23258075719926388	2.9553879227640834	0.7574874434178707	0.861462144230173	0.7526384324424877	0.5677311341228994	0.6253898724331761	0.939395735451542	146.0	2.794660092674805	80.0	0.18445797284115634
241	Feb25-FISH2-3R4-rep3-cp190-100x_Position004_3_cmle.ics	8	1	0	1.2995999999999999	0.3720027687491155	1.0	0.30350133109819233	2.6369491197567725	0.4966031251248851	0.6660522319466091	0.49144786796147544	0.32028533748950966	0.765708045310808	0.9977145056194188	154.0	2.9500364914773	99.0	0.22826674139093092
242	Feb25-FISH2-3R4-rep3-cp190-100x_Position004_3_cmle.ics	9	1	0	1.2995999999999999	0.8815276241084421	1.0	0.30486576872387017	2.1418495568096105	0.6676107283928134	0.7774819299049868	0.6659026255800956	0.5471675008320721	0.6788563473208205	0.9784220588227439	210.0	3.920645038892663	158.0	0.3643044963612837
243	Feb25-FISH2-3R4-rep3-cp190-100x_Position004_3_cmle.ics	10	1	0	1.2995999999999999	0.0	1.0	0.16640657536462236	1.3494421852363372	0.15384300843703572	0.3218647348262843	0.15384300843703572	0.027992830564150094	0.9326701738218665	0.8926467921376319	246.0	4.420894218360322	148.0	0.3412472497561391
244	Feb25-FISH2-3R4-rep3-cp190-100x_Position004_3_cmle.ics	11	1	0	1.7328	0.46141264688247224	1.0	0.29575657482846107	3.039445292823661	0.4922241803774905	0.6258895779801703	0.4871725882178844	0.3296617922053462	0.7952422273591543	0.9809658824643103	204.0	3.950395545043415	149.0	0.34355297441665367
245	Feb25-FISH2-3R4-rep3-cp190-100x_Position004_3_cmle.ics	13	1	0	1.5162	0.5556144027286182	1.0	0.2786623371401123	2.7870526757340994	0.5352227336706357	0.6484574124091756	0.5330695781184616	0.38097538707345835	0.7441943343675602	0.9989562155307693	190.0	3.637527661668315	130.0	0.29974420586687905
246	Feb25-FISH2-3R4-rep3-cp190-100x_Position004_3_cmle.ics	14	1	0	1.083	0.6016084874694266	1.0	0.30483523818301894	2.64474716584027	0.600963247520211	0.7144773808841236	0.5974084054813371	0.4808497219196147	0.6881415312920832	0.99730008293472	140.0	2.6605738569426194	86.0	0.19829232080424306
247	Feb25-FISH2-3R4-rep3-cp190-100x_Position004_3_cmle.ics	15	1	0	1.2995999999999999	0.0	1.0	0.08686925521419206	2.666755219819382	0.05501071760532655	0.18352081238816068	0.07581362115952475	0.02749903573167416	0.9877702926167152	0.5517884379229253	156.0	2.8777056591859287	54.0	0.12450913166778053
248	Feb25-FISH2-3R4-rep3-cp190-100x_Position004_3_cmle.ics	15	2	0	1.083	2.0748369030026867	1.0	0.274326673206773	2.3388353836232065	0.9432630840146442	0.9682265682796821	0.9386915036895119	0.9076894866298664	0.4464328831644202	0.9653371184374072	130.0	2.460502046229396	73.0	0.16831790021755516
249	Feb25-FISH2-3R4-rep3-cp190-100x_Position004_3_cmle.ics	17	1	0	1.5162	0.42540144110901373	1.0	0.265663621957443	2.508894417224582	0.4568168707134158	0.597871931286456	0.4560540990962118	0.3035350298057817	0.7871485643539827	0.9878066405767879	218.0	4.146237184216418	156.0	0.35969304704025484
250	Feb25-FISH2-3R4-rep3-cp190-100x_Position004_3_cmle.ics	19	1	0	1.083	0.687545504971255	1.0	0.257039398930074	2.967347315788919	0.6956170289204239	0.7838871923836896	0.6864918268367164	0.5881264594934436	0.6434261929411755	0.9924728160113105	110.0	2.107168922483789	55.0	0.12681485632829495
251	Feb25-FISH2-3R4-rep3-cp190-100x_Position004_3_cmle.ics	22	1	0	1.7328	1.1321417835580119	1.0	0.32119750851813383	3.2874261589583966	0.7850994710610709	0.8601678444003277	0.7820591134372701	0.6659563243603448	0.5761101455772464	0.9976656389751766	194.0	3.797134232011032	144.0	0.33202435111408135
252	Feb25-FISH2-3R4-rep3-cp190-100x_Position004_3_cmle.ics	23	1	0	1.7328	0.0	1.0	0.2726191561476134	3.141999637536052	0.1832028782820536	0.35498624018767483	0.16974758639357573	0.025731976901560948	0.9334264069056375	0.9841084302755599	236.0	4.5719011402533996	178.0	0.4104189895715728
253	Feb25-FISH2-3R4-rep3-cp190-100x_Position004_3_cmle.ics	24	1	0	1.7328	1.074245800390238	1.0	0.2613000840067389	2.506306434700075	0.7358994443363841	0.8247057401050346	0.7321301840471447	0.6057811095398559	0.6457591165576899	0.9901139335010826	250.0	4.744337530585982	190.0	0.4380876854977463
254	Feb25-FISH2-3R4-rep3-cp190-100x_Position004_3_cmle.ics	25	1	0	1.5162	0.1459114905355603	1.0	0.26406189311984274	3.459940050350712	0.3363210196339129	0.47497335151924996	0.32566162733389115	0.16249842401457928	0.8607215033715931	0.9879736347584006	148.0	2.886166002266373	87.0	0.20059804546475749
255	Feb25-FISH2-3R4-rep3-cp190-100x_Position004_3_cmle.ics	27	1	0	1.9493999999999998	0.4773698211006071	1.0	0.2483458153268144	3.840675628374902	0.5498821934609301	0.6656489042378079	0.5448665397153277	0.3443275344543782	0.7593761506611283	0.9932451215715302	222.0	4.422869998761235	155.0	0.35738732237974036
256	Feb25-FISH2-3R4-rep3-cp190-100x_Position004_3_cmle.ics	28	1	0	1.5162	0.42540144110901373	1.0	0.24973462674797048	2.8079973738863067	0.5001397663107284	0.6539479323903766	0.5001397663107284	0.33209873092189857	0.7811042168216706	0.9800170645117633	172.0	3.305484700993017	106.0	0.24440681401453213
257	Feb25-FISH2-3R4-rep3-cp190-100x_Position004_3_cmle.ics	29	1	0	1.2995999999999999	0.9971598751598192	1.0	0.2725820568548805	2.815038770931097	0.7459554000874508	0.8134311644821739	0.7441317307794854	0.6735951880725628	0.6009292340306956	0.9629922453631531	152.0	2.9053410795665715	92.0	0.21212666876732977
258	Feb25-FISH2-3R4-rep3-cp190-100x_Position004_3_cmle.ics	31	1	0	2.166	0.0	1.0	0.15978832827077333	3.069246350013629	0.07190111420612813	0.20700422320064696	0.07190111420612813	0.02486746338395184	0.9704634052722084	0.9288262947588397	282.0	5.71692185840226	178.0	0.4104189895715728
259	Feb25-FISH2-3R4-rep3-cp190-100x_Position004_3_cmle.ics	32	1	0	1.7328	2.0032962184243317	1.0	0.26235384219421876	2.968384017219852	0.9251545307883337	0.962408082126392	0.9240608818073607	0.8807771554250428	0.3724329433570929	0.9634438888041014	230.0	4.414409655680794	168.0	0.3873617429664282
260	Feb25-FISH2-3R4-rep3-cp190-100x_Position004_3_cmle.ics	34	1	0	1.2995999999999999	0.0	1.0	0.2084347563059266	1.9044348862938836	0.12286202964652224	0.21191513827957406	0.12286202964652224	0.023715768316487255	0.9521361307728975	0.8883769476696547	222.0	4.212222759197457	142.0	0.3274129017930525
261	Feb25-FISH2-3R4-rep3-cp190-100x_Position004_3_cmle.ics	35	1	0	2.166	0.46141264688247224	1.0	0.27897334052831413	3.2822696398450626	0.43307165490080296	0.5779776246487376	0.43307165490080296	0.2601160945416585	0.8051831492960807	0.9897858827366722	378.0	7.394196653308844	365.0	0.8415895010877756
262	Feb25-FISH2-3R4-rep3-cp190-100x_Position004_3_cmle.ics	36	1	0	1.2995999999999999	1.996395684228742	1.0	0.2921354378512409	2.725468142730086	0.9658314876338132	0.9809489202657807	0.9637666112956811	0.9395014304171281	0.3237282871859735	1.0046991035633812	142.0	2.7286745176937677	86.0	0.19829232080424306
263	Feb25-FISH2-3R4-rep3-cp190-100x_Position004_3_cmle.ics	42	1	0	1.5162	0.0	1.0	0.11665923891870301	2.290469276125054	0.06949681021774015	0.1708588276734811	0.06949681021774015	0.03473535896465799	0.9655061869459689	0.8647088389527042	160.0	3.154338473730745	65.0	0.14987210293343953
264	Feb25-FISH2-3R4-rep3-cp190-100x_Position004_3_cmle.ics	43	1	0	1.5162	1.3742323914031862	1.0	0.2888643768680903	2.8853519548386624	0.8244537649327588	0.8844393811139186	0.8217424787265866	0.7322827629661216	0.5484087776270289	0.9969753804894858	212.0	4.082366695005491	156.0	0.35969304704025484
265	Feb25-FISH2-3R4-rep3-cp190-100x_Position004_3_cmle.ics	44	1	0	1.5162	1.5036929604517426	1.0	0.26948501414881976	3.0721587884860253	0.8619545877236017	0.9124850810201287	0.8584545767403036	0.7945098154073705	0.5119554573602532	0.9856996542345577	198.0	3.8397145581516496	136.0	0.31357855382996574
266	Feb25-FISH2-3R4-rep3-cp190-100x_Position004_3_cmle.ics	46	1	0	1.083	0.0	1.0	0.2977904950224626	2.8750370085523937	0.18436744772512345	0.3332260691394347	0.18087369969528214	0.03423479037511821	0.9393135959197357	0.9993734229357402	106.0	2.0411833475027517	56.0	0.12912058098880944
267	Feb25-FISH2-3R4-rep3-cp190-100x_Position004_3_cmle.ics	47	1	0	1.7328	0.0	1.0	0.0687667540723084	1.326790934707806	0.12400254862101398	0.22860827088200492	0.05268363724627568	0.01914499833126005	0.9576047850271249	0.6442886140199623	510.0	9.899394111448997	284.0	0.654825803586105
268	Feb25-FISH2-3R4-rep3-cp190-100x_Position004_3_cmle.ics	48	1	0	1.5162	0.8421824239572849	1.0	0.27015406696471006	2.5838404319225146	0.7306880148509107	0.838925629423367	0.7266194840855474	0.5538306841474262	0.6392615654283951	0.99546898571522	190.0	3.684338159349155	128.0	0.2951327565458501
269	Feb25-FISH2-3R4-rep3-cp190-100x_Position004_3_cmle.ics	50	1	0	1.083	0.0	1.0	0.09559316489134982	1.2747354017391852	0.07170029636340812	0.18851005070379487	0.07170029636340812	0.024669661228789275	0.97692769655936	0.7779577217852771	198.0	3.76949881163039	81.0	0.18676369750167077
270	Feb25-FISH2-3R4-rep3-cp190-100x_Position004_3_cmle.ics	52	1	0	1.5162	0.9378659497950863	1.0	0.2570945244484091	3.283643511150186	0.7201240569254119	0.8001525049674094	0.7149843462449318	0.5797095073649634	0.6170351544224745	0.981880767888365	184.0	3.5736571724573887	119.0	0.27438123460122005
271	Feb25-FISH2-3R4-rep3-cp190-100x_Position004_3_cmle.ics	53	1	0	1.5162	0.20635000882146287	1.0	0.2743917131567224	2.721708345919762	0.37265431957098816	0.5368462121038258	0.37159861994048304	0.19207613277335353	0.8374431990189342	0.983776552690864	190.0	3.6375276616683148	129.0	0.29743848120636457
272	Feb25-FISH2-3R4-rep3-cp190-100x_Position004_3_cmle.ics	54	1	0	1.7328	0.42540144110901373	1.0	0.23644882947978219	4.348627272621814	0.4991161157525124	0.6088993824918271	0.4991161157525124	0.38784356459619806	0.7481732441682637	0.9895000179885356	150.0	2.954266663017522	84.0	0.1936808714832141
273	Feb25-FISH2-3R4-rep3-cp190-100x_Position004_3_cmle.ics	56	1	0	1.5162	1.9319612809801423	1.0	0.2917462631428579	2.543104191834354	0.9330030951897706	0.9687246295920439	0.9316838339760504	0.8854938349908666	0.39837996794293734	0.9952586877075255	214.0	4.08025160923538	159.0	0.3666102210217982
274	Feb25-FISH2-3R4-rep3-cp190-100x_Position004_3_cmle.ics	57	1	0	1.083	1.596767904061546	1.0	0.23092087712273712	2.5027010982035396	0.932231658875941	0.9663901507670024	0.9296749840893629	0.8733623016656791	0.46200537711460676	0.9357448112457207	114.0	2.1965597463052466	55.0	0.12681485632829495
275	Feb25-FISH2-3R4-rep3-cp190-100x_Position004_3_cmle.ics	58	1	0	1.9493999999999998	0.9479040472602467	1.0	0.24094649743184327	3.5490267260867276	0.7017785384729871	0.7933007143920227	0.7002530138413454	0.5613403532271667	0.6320677096192768	0.9382988602523188	230.0	4.484625402202051	161.0	0.37122167034282705
276	Feb25-FISH2-3R4-rep3-cp190-100x_Position004_3_cmle.ics	59	1	0	2.3826	0.2918229810711206	1.0	0.30237380650995355	3.089595375007993	0.3524626763744865	0.5247594057637553	0.3524626763744865	0.15898918901881678	0.8585578881019559	0.9855576939064576	378.0	7.370791404468427	380.0	0.8761753709954926
277	Feb25-FISH2-3R4-rep3-cp190-100x_Position004_3_cmle.ics	60	1	0	1.5162	0.0	1.0	0.09342317707534509	2.081939543846496	0.17722314238391684	0.32858529898909133	0.17408190073676394	0.0333999657319093	0.937195857063513	0.4525856290777299	156.0	2.9245161568667677	56.0	0.12912058098880944
278	Feb25-FISH2-3R4-rep3-cp190-100x_Position004_3_cmle.ics	61	1	0	1.9493999999999998	1.0987399361686254	1.0	0.12498285699337461	4.058805697709479	0.7213330505725905	0.8363314288565654	0.7213330505725905	0.6399509742770889	0.6040533966419105	0.6517147367936682	218.0	4.099426686535578	107.0	0.2467125386750466
279	Feb25-FISH2-3R4-rep3-cp190-100x_Position004_3_cmle.ics	62	1	0	1.7328	0.8508028822180275	1.0	0.19722610129958243	2.579980657288582	0.7079215929902217	0.7905382230936988	0.7074944831647544	0.5424812492315259	0.6265290224828036	0.9012021219414034	224.0	4.280323419948604	140.0	0.3228014524720236
280	Feb25-FISH2-3R4-rep3-cp190-100x_Position004_3_cmle.ics	63	1	0	1.5162	1.8066794966622155	1.0	0.2987385666158142	2.776216031318375	0.9135678868266559	0.9575985023962844	0.9104459043974337	0.8386728908846407	0.43501259190127256	0.9911298050513273	222.0	4.282438505718716	170.0	0.39197319228745714
281	Feb25-FISH2-3R4-rep3-cp190-100x_Position004_3_cmle.ics	64	1	0	1.5162	0.5836459621422412	1.0	0.26031560351378047	2.668642820616626	0.575271620128042	0.7054233659346999	0.575271620128042	0.41484022549857846	0.7023788790659105	0.9524169928324281	210.0	4.014266034254343	146.0	0.3366358004351103
282	Feb25-FISH2-3R4-rep3-cp190-100x_Position004_3_cmle.ics	65	1	0	1.7328	1.0389843448820495	1.0	0.26462655035864513	3.303612425995502	0.7361443016132135	0.8375675793106445	0.7341021805383999	0.6113235303245669	0.625235808312463	0.9932450824877568	222.0	4.329249003399556	160.0	0.3689159456823127
283	Feb25-FISH2-3R4-rep3-cp190-100x_Position004_3_cmle.ics	66	1	0	1.7328	0.20635000882146287	1.0	0.2834790591663577	3.4708321275849667	0.3149875989134286	0.48162670760993664	0.3245069091768041	0.17101688909885437	0.8629550398002281	0.9910910759790907	186.0	3.6417578332085374	127.0	0.29282703188533565
284	Feb25-FISH2-3R4-rep3-cp190-100x_Position004_3_cmle.ics	68	1	0	1.7328	0.0	1.0	0.14454324820218617	2.3212181371730773	0.07438644710918688	0.18092513316955708	0.07438644710918688	0.02613832607690998	0.9688991820039393	0.8324334634368221	158.0	3.0394273152987563	71.0	0.16370645089652625
285	Feb25-FISH2-3R4-rep3-cp190-100x_Position004_3_cmle.ics	68	2	0	0.8664	0.10317500441073144	1.0	0.2615459604580993	1.9294971879398803	0.27488872132902004	0.3555110305742709	0.27488872132902004	0.08887699754335611	0.8737495414835511	0.9382491802842635	112.0	2.081648587873258	57.0	0.13142630564932387
286	Feb25-FISH2-3R4-rep3-cp190-100x_Position004_3_cmle.ics	69	1	0	1.083	0.8508028822180275	1.0	0.2696112908895111	2.7145286150751247	0.7301306676946391	0.8042709593374895	0.7273790692419146	0.6392215767855481	0.6297459525142156	0.9657375938414285	116.0	2.217849909375555	61.0	0.1406492042913817
287	Feb25-FISH2-3R4-rep3-cp190-100x_Position004_3_cmle.ics	70	1	0	1.083	1.8827671526788523	1.0	0.261512653717724	3.238716558339315	0.9319460881559118	0.9548705417578395	0.9317758043779959	0.9077274778418234	0.37452246267319056	0.9722253932145939	104.0	2.019893184432443	51.0	0.11759195768623716
288	Feb25-FISH2-3R4-rep3-cp190-100x_Position004_3_cmle.ics	71	1	0	1.2995999999999999	0.6606423714395955	1.0	0.2750630861314419	3.1075504410859085	0.6383518843975786	0.7374651090664737	0.628829387642579	0.5085863284974212	0.6697445525895205	0.9843476945538635	146.0	2.841470590355645	87.0	0.20059804546475749
289	Feb25-FISH2-3R4-rep3-cp190-100x_Position004_3_cmle.ics	72	1	0	1.7328	1.517785507063743	1.0	0.2913077310482767	2.7781037220122884	0.8306533787310187	0.9025275244178244	0.83067823147849	0.7556453015880905	0.5590366511747324	0.9892345549721347	236.0	4.52509064257256	184.0	0.42425333753465955
290	Feb25-FISH2-3R4-rep3-cp190-100x_Position004_3_cmle.ics	73	1	0	1.7328	1.7539750749824343	1.0	0.2766243617052998	2.8199009623615456	0.9027368339748458	0.9452761936638303	0.901282166810417	0.8485440455194964	0.43708213260451656	0.995319828784947	216.0	4.1249470211461094	157.0	0.3619987717007692
291	Feb25-FISH2-3R4-rep3-cp190-100x_Position004_3_cmle.ics	75	1	0	1.5162	0.0	1.0	0.13017886875851517	2.6188857174656044	0.07742897932339872	0.18020243499462632	0.07742897932339872	0.03869844885388428	0.9845848177347036	0.9255487362683836	138.0	2.7797151869148293	55.0	0.12681485632829495
292	Feb25-FISH2-3R4-rep3-cp190-100x_Position004_3_cmle.ics	76	1	0	1.9493999999999998	0.5556144027286182	1.0	0.27128356201610476	4.017340925804427	0.46964464860869104	0.5817765809528839	0.46964464860869104	0.34290089233856064	0.8010930984594923	0.9607713288294959	222.0	4.399464749920816	162.0	0.37352739500334153
293	Feb25-FISH2-3R4-rep3-cp190-100x_Position004_3_cmle.ics	76	2	0	1.5162	1.2653448004921624	1.0	0.2277377102380371	2.893416515983055	0.6956263090272278	0.7636798845415985	0.6961472798634212	0.6194220039776828	0.6314419003288567	0.9615716883092581	184.0	3.526846674776549	112.0	0.25824116197761887
294	Feb25-FISH2-3R4-rep3-cp190-100x_Position005_4_cmle.ics	2	1	0	1.5162	0.10317500441073144	1.0	0.28506183420143066	2.68726800553426	0.29826596096127755	0.4457893146082421	0.28895964686614795	0.06664487695843789	0.884307275720699	0.990500154709145	200.0	3.8375994723815383	142.0	0.3274129017930525
295	Feb25-FISH2-3R4-rep3-cp190-100x_Position005_4_cmle.ics	3	1	0	1.9493999999999998	0.10317500441073144	1.0	0.11843874991988558	2.816585876077411	0.30847512471349603	0.5159687205069435	0.30847512471349603	0.05781582850208979	0.8770894085127158	0.5990512748803726	254.0	4.76351260788618	131.0	0.3020499305273935
296	Feb25-FISH2-3R4-rep3-cp190-100x_Position005_4_cmle.ics	4	1	0	1.5162	0.5836459621422412	1.0	0.2800901754771584	2.4422999143684296	0.5448315959965114	0.6645832468125753	0.5433988122430333	0.4118388083669034	0.764042435762004	0.9816260456091419	204.0	3.9269902962029954	145.0	0.33433007577459584
297	Feb25-FISH2-3R4-rep3-cp190-100x_Position005_4_cmle.ics	5	1	0	1.2995999999999999	1.91474365959324	1.0	0.27320424965279066	3.1257928942075712	0.9817830827374316	0.990932325511841	0.9804643954430518	0.9603034340248512	0.2603278123168152	0.9173313222036323	118.0	2.2859505701267038	63.0	0.1452606536124106
298	Feb25-FISH2-3R4-rep3-cp190-100x_Position005_4_cmle.ics	6	1	0	0.6497999999999999	0.10317500441073144	1.0	0.24788330463852598	1.0997524867469686	0.22030485572602923	0.35104170133457585	0.22030485572602923	0.08605961771003207	0.9007135637710729	0.8831868255110434	132.0	2.271144969735926	71.0	0.16370645089652625
299	Feb25-FISH2-3R4-rep3-cp190-100x_Position005_4_cmle.ics	6	2	0	1.2995999999999999	0.3720027687491155	1.0	0.24616471368128026	2.5338872062256717	0.4116051519286451	0.5148101307950878	0.40097735769516646	0.27321363197657006	0.8478072728063247	0.9586413102424713	148.0	2.862760753425954	84.0	0.1936808714832141
300	Feb25-FISH2-3R4-rep3-cp190-100x_Position005_4_cmle.ics	7	1	0	1.083	0.3095250132321943	1.0	0.3212746795803097	2.322594525337422	0.4068114742964399	0.5199182524295822	0.4068114742964399	0.28530766476086983	0.8259194466979015	0.9991405120565521	130.0	2.483907295069816	79.0	0.18215224818064185
301	Feb25-FISH2-3R4-rep3-cp190-100x_Position005_4_cmle.ics	8	1	0	1.9493999999999998	0.815064591942846	1.0	0.25620263391616577	3.6796799670257454	0.6465123739382072	0.7416209424643618	0.6390539267120678	0.523815570511064	0.677806721870632	0.9964761176975789	214.0	4.24408835111832	149.0	0.34355297441665367
302	Feb25-FISH2-3R4-rep3-cp190-100x_Position005_4_cmle.ics	9	1	0	1.9493999999999998	0.20635000882146287	1.0	0.264070393882903	2.988900699262326	0.3240350430493866	0.5049273394253166	0.31772144736469854	0.14906969945587084	0.8664735144421796	0.9815226618957626	268.0	5.170001486622962	212.0	0.48881362802906425
303	Feb25-FISH2-3R4-rep3-cp190-100x_Position005_4_cmle.ics	10	1	0	1.7328	1.5837581932427913	1.0	0.2878700880801862	3.259705208790993	0.8626167449898792	0.9118153623977556	0.8572367097148403	0.7772967246297896	0.5227748149523518	1.0085727659503216	204.0	3.997206042724255	147.0	0.33894152509562475
304	Feb25-FISH2-3R4-rep3-cp190-100x_Position005_4_cmle.ics	11	1	0	1.2995999999999999	1.2032169749388533	1.0	0.20290138299003982	1.381061833829945	0.8061442103995295	0.8914489765553595	0.8039903359052295	0.6871745276000595	0.5463043565801169	0.9345397396705752	224.0	4.186702424586924	142.0	0.3274129017930525
305	Feb25-FISH2-3R4-rep3-cp190-100x_Position005_4_cmle.ics	13	1	0	1.2995999999999999	2.0495994678846956	1.0	0.30231754564522684	3.085629815138176	0.9791022147554754	0.992332356737487	0.9771046323423959	0.9473918744493843	0.3041473558335532	1.0075628880793273	136.0	2.641398779642422	82.0	0.18906942216218525
306	Feb25-FISH2-3R4-rep3-cp190-100x_Position005_4_cmle.ics	15	1	0	1.083	0.10317500441073144	1.0	0.2472031385421709	2.4670263698939423	0.2500707544868104	0.368977329286502	0.23558804297969102	0.07199391023451453	0.8963019266522655	0.9604667357974415	122.0	2.328530896267321	63.0	0.1452606536124106
307	Feb25-FISH2-3R4-rep3-cp190-100x_Position005_4_cmle.ics	16	1	0	1.5162	0.0	1.0	0.1533274069808703	2.775178740709688	0.09627532128076671	0.20916285486095984	0.06901909533144558	0.03449502650112539	0.9699858440527372	0.9458639334487772	152.0	3.0925830702899293	69.0	0.1590950015754973
308	Feb25-FISH2-3R4-rep3-cp190-100x_Position005_4_cmle.ics	18	1	0	0.8664	0.9512265400461283	1.0	0.30414293636913303	2.2019148736938243	0.8008857588848151	0.852742585399499	0.8008131556975351	0.7271481468036447	0.5599133280548656	1.002542851847853	104.0	1.949677437911183	55.0	0.12681485632829495
309	Feb25-FISH2-3R4-rep3-cp190-100x_Position005_4_cmle.ics	19	1	0	2.166	0.0	1.0	0.13856896576139938	3.2730587490908776	0.07216419098468058	0.21184225027859077	0.07216419098468058	0.026135486952155864	0.9602677490456535	0.907846547222046	280.0	5.625415948810691	164.0	0.3781388443243705
310	Feb25-FISH2-3R4-rep3-cp190-100x_Position005_4_cmle.ics	20	1	0	1.5162	0.928575039696583	1.0	0.29180000968616776	2.9920561202768647	0.706553355763173	0.8035166146133533	0.7051190970872485	0.5788909293191963	0.6779258526891969	0.9935629276021902	204.0	3.9503955450434156	148.0	0.3412472497561391
311	Feb25-FISH2-3R4-rep3-cp190-100x_Position005_4_cmle.ics	21	1	0	1.5162	2.2204960666277977	1.0	0.28230249772101607	2.9231393456715424	0.9790015730270383	0.9955331968064584	0.9777327634820289	0.9379544712551569	0.3241715194141863	1.0037371841070006	194.0	3.7737289831706122	135.0	0.31127282916945126
312	Feb25-FISH2-3R4-rep3-cp190-100x_Position005_4_cmle.ics	22	1	0	1.5162	0.5556144027286182	1.0	0.29072897556794247	3.1238222563982947	0.5467867244542218	0.6590558604912917	0.5413636596186314	0.3882826717730206	0.7418292888453218	1.0012792400343888	194.0	3.773728983170612	137.0	0.3158842784904802
313	Feb25-FISH2-3R4-rep3-cp190-100x_Position005_4_cmle.ics	23	1	0	0.6497999999999999	1.9348025471052102	1.0	0.23561944901923448	1.644058925517744	0.9805944485384427	0.9951486121346107	0.9788476759736893	0.9535467671060891	0.333504195254651	0.9325917931435329	120.0	2.1199987424736535	60.0	0.13834347963086724
314	Feb25-FISH2-3R4-rep3-cp190-100x_Position005_4_cmle.ics	24	1	0	1.083	1.2536039404732575	1.0	0.3116067213279376	2.947983177073885	0.7785174305860212	0.8503124980131103	0.7750141466547136	0.6907890972208977	0.5856587654608544	0.992644659111735	120.0	2.3306459820374323	69.0	0.1590950015754973
315	Feb25-FISH2-3R4-rep3-cp190-100x_Position005_4_cmle.ics	24	2	0	1.5162	1.9937278265781397	1.0	0.25363962448022553	3.20062679013047	0.9247334388769146	0.9530394643981155	0.9237288674410769	0.8829102053013397	0.40344367856038277	0.9742611130219797	150.0	2.9074561653366824	87.0	0.20059804546475749
316	Feb25-FISH2-3R4-rep3-cp190-100x_Position005_4_cmle.ics	26	1	0	1.5162	2.166	1.0	0.23598424870621723	1.9518899839656934	0.9779597778311686	0.9919018612999421	0.975988241446076	0.9505596619415747	0.2431818745959009	0.9520541842293857	212.0	4.012150948484231	141.0	0.325107177132538
317	Feb25-FISH2-3R4-rep3-cp190-100x_Position005_4_cmle.ics	27	1	0	1.5162	1.2779016819528852	1.0	0.2356933583877917	2.674292695833472	0.810671665434576	0.8660200390748759	0.8066255676417784	0.7131527880452001	0.5065641676620093	0.9290495678385936	222.0	4.212222759197455	151.0	0.3481644237376825
318	Feb25-FISH2-3R4-rep3-cp190-100x_Position005_4_cmle.ics	30	1	0	1.9493999999999998	1.2653448004921624	1.0	0.26698692819120995	2.738831454443933	0.7303519754666298	0.8210820200063793	0.7280884799993851	0.6316939323718281	0.6235008168329822	0.9815840895477272	286.0	5.455233949617424	235.0	0.5418452952208966
319	Feb25-FISH2-3R4-rep3-cp190-100x_Position005_4_cmle.ics	31	1	0	1.2995999999999999	0.9228252937649445	1.0	0.27841751300124384	2.157402820235531	0.6994346188394966	0.777357579051458	0.6994346188394966	0.5927934660356138	0.6835191134459221	0.9925133674841892	192.0	3.5886020782173644	132.0	0.30435565518790797
320	Feb25-FISH2-3R4-rep3-cp190-100x_Position005_4_cmle.ics	32	1	0	1.2995999999999999	0.5836459621422412	1.0	0.3099409229247099	2.8060910173329576	0.5731632143870532	0.6925775172940128	0.5731632143870532	0.45202684852695124	0.7210406669761135	1.005852188454458	156.0	3.041542401068868	102.0	0.23518391537247432
321	Feb25-FISH2-3R4-rep3-cp190-100x_Position005_4_cmle.ics	34	1	0	1.5162	1.7539750749824343	1.0	0.2720111564350147	2.3106934722137593	0.9160968295070359	0.9538171569001784	0.9071136504057703	0.8476469485653988	0.4345469662226727	0.9737930374441436	206.0	3.971685708113724	145.0	0.33433007577459584
322	Feb25-FISH2-3R4-rep3-cp190-100x_Position005_4_cmle.ics	35	1	0	1.7328	0.9342894015681998	1.0	0.21194479718928508	2.6096871579485788	0.6996396155899627	0.7851975440469835	0.6973838761345436	0.5753937533368927	0.6663765706187662	0.9659879447872464	230.0	4.4846254022020515	151.0	0.3481644237376825
323	Feb25-FISH2-3R4-rep3-cp190-100x_Position005_4_cmle.ics	36	1	0	1.2995999999999999	2.5991999999999997	1.0	0.2898571046908421	1.959255689316687	0.989536434162222	0.9998896065664612	0.9891901018217081	0.9485631537022927	0.19488279915773743	0.9826620048472886	226.0	4.161182089976394	172.0	0.3965846416084861
324	Feb25-FISH2-3R4-rep3-cp190-100x_Position005_4_cmle.ics	37	1	0	0.8664	1.7672985383515813	1.0	0.32252585317142624	2.1684367094636956	0.9728280189802007	0.9900307578169678	0.97267345708589	0.9415060510981622	0.21365295012841484	0.9921229703446215	114.0	2.1497492486244067	65.0	0.14987210293343953
325	Feb25-FISH2-3R4-rep3-cp190-100x_Position005_4_cmle.ics	38	1	0	1.083	0.2918229810711206	1.0	0.3094437279165693	2.598818098384533	0.4636963696369637	0.6008137578463729	0.4492816928751699	0.2855028149873811	0.8184027069783831	1.0064800660539388	112.0	2.151864334394518	62.0	0.14295492895189613
326	Feb25-FISH2-3R4-rep3-cp190-100x_Position005_4_cmle.ics	39	1	0	1.5162	1.0967653411156157	1.0	0.3362615849118944	2.7926220041062066	0.7568141161164417	0.827467880956253	0.7556919824361685	0.659225077248333	0.6093554910280293	0.9927209671187515	172.0	3.3054847009930177	123.0	0.2836041332432778
327	Feb25-FISH2-3R4-rep3-cp190-100x_Position005_4_cmle.ics	40	1	0	1.5162	1.5162	1.0	0.29575657482846107	2.823903042508612	0.9504229560489108	0.9912447761394914	0.9461765715323998	0.8192628384153112	0.3930196347099997	0.991364904003766	204.0	3.9035850473625757	149.0	0.34355297441665367
328	Feb25-FISH2-3R4-rep3-cp190-100x_Position005_4_cmle.ics	41	1	0	1.2995999999999999	0.8754689432133618	1.0	0.3016172195643787	2.5746707686357273	0.6807236766453294	0.7863007397753843	0.6734945762581931	0.5629652343899728	0.6705133864836373	0.9913161921249833	186.0	3.5247315890064383	131.0	0.3020499305273935
329	Feb25-FISH2-3R4-rep3-cp190-100x_Position005_4_cmle.ics	42	1	0	1.2995999999999999	0.1459114905355603	1.0	0.20416229592897883	1.4042329262178068	0.4169365947224168	0.6130218935551053	0.4169365947224168	0.13205946095876564	0.8334005354917903	0.8570093990730279	292.0	5.285051950424149	212.0	0.48881362802906425
330	Feb25-FISH2-3R4-rep3-cp190-100x_Position005_4_cmle.ics	43	1	0	1.5162	1.0161559471409798	1.0	0.25333692047058115	2.968401048178388	0.7440657433781881	0.8117858429099958	0.739277412173002	0.6398233637822087	0.6574819420179215	0.9813918325786289	188.0	3.639642747438426	122.0	0.2812984085827634
331	Feb25-FISH2-3R4-rep3-cp190-100x_Position005_4_cmle.ics	44	1	0	1.2995999999999999	0.0	1.0	0.13530970406583234	1.4613559494625001	0.16665875615042638	0.3048475643520496	0.16349454965431043	0.028806144889015457	0.919069093162354	0.7414162077146474	238.0	4.499570307962029	127.0	0.29282703188533565
332	Feb25-FISH2-3R4-rep3-cp190-100x_Position005_4_cmle.ics	45	1	0	1.2995999999999999	1.5162	1.0	0.29377057465850803	2.569627059357451	0.9420510991881514	0.9750308900480144	0.9312623871165695	0.8406571080280955	0.4053286202403244	0.9935525260106813	176.0	3.3480650271336345	119.0	0.27438123460122005
333	Feb25-FISH2-3R4-rep3-cp190-100x_Position005_4_cmle.ics	47	1	0	1.9493999999999998	1.9493999999999998	1.0	0.25943223351035166	2.624174275678853	0.8890297983665135	0.9341740045941807	0.886409679683512	0.8151819327462991	0.47910433518181034	0.9784961867246689	278.0	5.299857550814926	222.0	0.5118708746342088
334	Feb25-FISH2-3R4-rep3-cp190-100x_Position005_4_cmle.ics	48	1	0	1.2995999999999999	0.65584944557845	1.0	0.2614318905481626	3.780746019002813	0.6914855505134941	0.7779436350609028	0.680737998566993	0.5491924408884643	0.6652526523840401	0.9716153825196299	126.0	2.488137466610038	68.0	0.15678927691498287
335	Feb25-FISH2-3R4-rep3-cp190-100x_Position005_4_cmle.ics	50	1	0	1.083	1.37509100994251	1.0	0.25219289448827525	2.73343667445527	0.9241501338803376	0.9599376790943113	0.9217074049136432	0.8667146861249863	0.4633681459279577	0.9850357672000084	108.0	2.0624735105730605	53.0	0.12220340700726606
336	Feb25-FISH2-3R4-rep3-cp190-100x_Position005_4_cmle.ics	51	1	0	1.083	1.5162	1.0	0.2934412732759675	2.9109022464465615	0.9730691545638165	0.9881937097239588	0.9681318329005162	0.9311419960886153	0.3396857399590159	0.9903015707074423	114.0	2.1965597463052466	62.0	0.14295492895189613
337	Feb25-FISH2-3R4-rep3-cp190-100x_Position005_4_cmle.ics	53	1	0	1.7328	0.3634229110571259	1.0	0.27786103706875104	3.691060099784933	0.4361665840739859	0.5640908476583366	0.42206576093602177	0.25132416447313377	0.8121893210319149	0.9802858838889642	212.0	4.152582441526751	153.0	0.35277587305871144
338	Feb25-FISH2-3R4-rep3-cp190-100x_Position005_4_cmle.ics	55	1	0	1.7328	1.4532932869245503	1.0	0.23643757210610683	2.4087818019545217	0.8340527408246061	0.909009694310784	0.8326139258420606	0.7496167091235022	0.5452500071659342	0.9565499469497757	240.0	4.614481466394017	170.0	0.39197319228745714
339	Feb25-FISH2-3R4-rep3-cp190-100x_Position005_4_cmle.ics	56	1	0	1.2995999999999999	0.6016084874694266	1.0	0.28324238736569074	2.24258082491336	0.5818758174281218	0.7104586464498681	0.5818758174281218	0.435462895228806	0.7213735510435915	0.9680823423164866	188.0	3.499211254395907	129.0	0.29743848120636457
340	Feb25-FISH2-3R4-rep3-cp190-100x_Position005_4_cmle.ics	57	1	0	1.083	2.378661713591532	1.0	0.2815510562887972	3.110732060455751	0.9904553064492648	0.9975251128257389	0.9896910030572136	0.973617884699374	0.21899125772375608	0.9939549323574747	108.0	2.0858787594134807	56.0	0.12912058098880944
341	Feb25-FISH2-3R4-rep3-cp190-100x_Position005_4_cmle.ics	57	2	0	1.2995999999999999	0.0	1.0	0.22260009179831455	3.124867860886752	0.08246287669238608	0.2704223686126074	0.1164652787887611	0.029493921968263212	0.9537144334852883	0.9332898657887049	114.0	2.196559746305246	54.0	0.12450913166778053
342	Feb25-FISH2-3R4-rep3-cp190-100x_Position005_4_cmle.ics	58	1	0	1.083	1.1736910802652911	1.0	0.3143110889088177	2.4623151935028194	0.778220170274048	0.8553602439747554	0.778220170274048	0.6942013638866534	0.5686365645565092	1.000807892948025	146.0	2.7478495949939656	93.0	0.21443239342784423
343	Feb25-FISH2-3R4-rep3-cp190-100x_Position005_4_cmle.ics	59	1	0	3.2489999999999997	0.0	1.0	0.045318241133676954	3.905026256395611	0.053314444707341105	0.1695334050142713	0.053314444707341105	0.0189480273266105	0.967673420366766	0.5059409319638795	330.0	6.3449120162917705	120.0	0.2766869592617345
344	Feb25-FISH2-3R4-rep3-cp190-100x_Position005_4_cmle.ics	59	2	0	1.7328	0.10317500441073144	1.0	0.1243846945572177	4.017918957034656	0.16308212059768723	0.257958530880208	0.16180024978510693	0.06426874960690293	0.9288389142588163	0.7623572839052545	196.0	3.7013981508792417	91.0	0.20982094410681532
345	Feb25-FISH2-3R4-rep3-cp190-100x_Position005_4_cmle.ics	59	3	0	1.5162	0.0	1.0	0.07457984300215953	1.8031408387486598	0.03790204470374708	0.1199387816836235	0.03790204470374708	0.0189480273266105	0.9781412464932833	0.4069822123157407	158.0	2.9692115687774967	51.0	0.11759195768623716
346	Feb25-FISH2-3R4-rep3-cp190-100x_Position005_4_cmle.ics	60	1	0	1.083	0.6639153385791856	1.0	0.2770363892054491	2.5747774184323573	0.6920530271814035	0.8105969110103867	0.6870941616107077	0.5458375367652283	0.6624631334343303	0.9813183301036773	126.0	2.3945164712483584	70.0	0.1614007262360118
347	Feb25-FISH2-3R4-rep3-cp190-100x_Position005_4_cmle.ics	61	1	0	1.5162	1.0161559471409798	1.0	0.2934495372487288	2.407038905673779	0.7043301307712837	0.8070317365003113	0.7014778489458233	0.5929993995196157	0.6447736893424841	0.9860855797033748	232.0	4.388889321070263	180.0	0.4150304388926017
348	Feb25-FISH2-3R4-rep3-cp190-100x_Position005_4_cmle.ics	62	1	0	1.2995999999999999	0.3634229110571259	1.0	0.25279432155867254	2.848472053361024	0.45094473563933757	0.5954362899069365	0.44802738420545934	0.27909328717435067	0.8108675992714438	0.9686572171995661	142.0	2.752079766534188	80.0	0.18445797284115634
349	Feb25-FISH2-3R4-rep3-cp190-100x_Position005_4_cmle.ics	63	1	0	1.2995999999999999	0.1459114905355603	1.0	0.24429517131401685	2.2068119342456267	0.32342306835512447	0.488750278458454	0.32342306835512447	0.15104443340130574	0.8843545327570846	0.9759102179669614	184.0	3.4566309282552896	116.0	0.2674640606196767
350	Feb25-FISH2-3R4-rep3-cp190-100x_Position005_4_cmle.ics	65	1	0	1.083	0.7625813115994351	1.0	0.2825870437667758	2.0940048314286877	0.7019642269285636	0.79950619993416	0.6957094260945902	0.5551190606825415	0.6639580129102179	0.9649754052917786	148.0	2.792545006904694	90.0	0.20751521944630086
351	Feb25-FISH2-3R4-rep3-cp190-100x_Position005_4_cmle.ics	66	1	0	1.2995999999999999	0.23070632344123612	1.0	0.15650912795821453	2.6038127760112872	0.25299549065922267	0.3700120579442031	0.25299549065922267	0.13712029864059067	0.902298567466847	0.8289675993324214	136.0	2.5477777842807416	59.0	0.13603775497035278
352	Feb25-FISH2-3R4-rep3-cp190-100x_Position005_4_cmle.ics	66	2	0	1.2995999999999999	1.2779016819528852	1.0	0.205227125915833	1.713739613388843	0.710536661105697	0.8054194677986819	0.7104970185494128	0.6193207908689978	0.6707343201763044	0.8556022577290472	156.0	2.8777056591859287	83.0	0.1913751468226997
353	Feb25-FISH2-3R4-rep3-cp190-100x_Position005_4_cmle.ics	66	3	0	1.2995999999999999	0.7857574237886386	1.0	0.22959367618898552	2.735970954279538	0.5361953056606267	0.6320311854776102	0.5361953056606267	0.4443385474306668	0.7777223732418853	0.9340975423767525	178.0	3.3927604390443635	107.0	0.2467125386750466
354	Feb25-FISH2-3R4-rep3-cp190-100x_Position005_4_cmle.ics	67	1	0	1.083	0.20635000882146287	1.0	0.25739577730558505	2.2215001028183683	0.36650671025918213	0.507870382577056	0.35614469902707835	0.20317320114957682	0.8563111935312463	0.9790513636833005	134.0	2.5264876212104332	74.0	0.17062362487806956
355	Feb25-FISH2-3R4-rep3-cp190-100x_Position005_4_cmle.ics	68	1	0	1.2995999999999999	0.0	1.0	0.23458213361577784	2.861486169156997	0.12678321506617232	0.32598153559064014	0.12678321506617232	0.032128563360915366	0.9484472049351903	0.9471991612728299	148.0	2.886166002266373	82.0	0.18906942216218525
356	Feb25-FISH2-3R4-rep3-cp190-100x_Position005_4_cmle.ics	69	1	0	1.2995999999999999	0.0	1.0	0.2888539991204763	2.4004284878947706	0.16723703093553893	0.37455524324691536	0.19254252256689397	0.02808654817808952	0.9117624656925327	0.980936819317967	176.0	3.3012545294527955	118.0	0.27207550994070556
357	Feb25-FISH2-3R4-rep3-cp190-100x_Position005_4_cmle.ics	70	1	0	1.2995999999999999	0.3095250132321943	1.0	0.3041974449865092	2.836845956117659	0.41045305519872693	0.5615928830262477	0.41045305519872693	0.2523774373526085	0.8191047704780898	1.0017403434582264	158.0	3.039427315298757	103.0	0.23748964003298878
358	Feb25-FISH2-3R4-rep3-cp190-100x_Position005_4_cmle.ics	72	1	0	2.166	2.1307975001193764	1.0	0.28552230192465683	2.8664099261888274	0.8880769843915306	0.9389429138708134	0.8875639483485747	0.8149954348487704	0.47497965738593095	0.9778151209345651	350.0	6.7450556377182265	329.0	0.7585834133092554
359	Feb25-FISH2-3R4-rep3-cp190-100x_Position005_4_cmle.ics	74	1	0	1.5162	0.0	1.0	0.26060776564257615	2.594086608269458	0.1759206310930449	0.3366702263253987	0.15898584174446243	0.02697991663508905	0.9236035983351537	0.9715182722724759	208.0	3.946165373503194	144.0	0.33202435111408135
360	Feb25-FISH2-3R4-rep3-cp190-100x_Position005_4_cmle.ics	75	1	0	1.2995999999999999	1.3880777203971526	1.0	0.27022066957772195	2.585884278029237	0.8533817633216632	0.9110549920877643	0.8523076670793601	0.7720661184129614	0.5233327693270181	0.9887750542569761	184.0	3.4800361770957093	122.0	0.2812984085827634
361	Feb25-FISH2-3R4-rep3-cp190-100x_Position005_4_cmle.ics	78	1	0	1.083	0.0	1.0	0.2735425264285485	2.283850432354873	0.16136581983140347	0.324934807890954	0.15820914928812385	0.027131474966952476	0.9406653916842436	0.9783074846342401	136.0	2.547777784280742	78.0	0.17984652352012742
362	Feb25-FISH2-3R4-rep3-cp190-100x_Position005_4_cmle.ics	78	2	0	1.083	0.0	1.0	0.26084403310998117	2.26447260234124	0.15492967920425899	0.25200632778809134	0.13434992090264886	0.027131474966952476	0.9381152986145993	0.9760915978093656	116.0	2.1944446605351353	60.0	0.13834347963086724
363	Feb25-FISH2-3R4-rep3-cp190-100x_Position005_4_cmle.ics	79	1	0	1.7328	0.9479040472602467	1.0	0.2558851097911697	2.8802639139706026	0.6937733968031796	0.7861722004714022	0.6896667833068142	0.5687857760641213	0.6688731702950195	0.9835139594093556	216.0	4.171757518826948	151.0	0.3481644237376825
364	Feb25-FISH2-3R4-rep3-cp190-100x_Position005_4_cmle.ics	80	1	0	1.9493999999999998	1.7315743621073214	1.0	0.2564953287205195	3.5367505214619355	0.8999909593428734	0.9481808906338792	0.8970850338378881	0.8339554166451413	0.4499333521955718	0.9781184182323314	212.0	4.15258244152675	147.0	0.33894152509562475
365	Feb25-FISH2-3R4-rep3-cp190-100x_Position005_4_cmle.ics	82	1	0	1.5162	1.0161559471409798	1.0	0.29890824058380877	2.7283886481701374	0.7191778568749877	0.7997144605343667	0.7154408426703861	0.6209200423703723	0.6436091306686978	1.0014836845002224	206.0	3.9482804592733043	152.0	0.350470148398197
366	Feb25-FISH2-3R4-rep3-cp190-100x_Position005_4_cmle.ics	83	1	0	1.2995999999999999	0.0	1.0	0.2879988190020152	3.1151017043429596	0.19949096015446727	0.36006523901468607	0.19949096015446727	0.03457228950909835	0.9070105005592967	0.9878249982981756	122.0	2.375341393948161	68.0	0.15678927691498287
367	Feb25-FISH2-3R4-rep3-cp190-100x_Position005_4_cmle.ics	86	1	0	1.083	0.0	1.0	0.30231754564522684	2.38964340120885	0.1878437333926563	0.3768862852693634	0.1848652256126951	0.03382645557574185	0.9351336927117455	0.9896269639687043	136.0	2.5711830331211623	82.0	0.18906942216218525
368	Feb25-FISH2-3R4-rep3-cp190-100x_Position005_4_cmle.ics	88	1	0	1.2995999999999999	0.7252201245704302	1.0	0.18053567476783544	2.68517514705513	0.6481471623789933	0.7908380924859887	0.6433867423061421	0.4786579569737112	0.7216526259521828	0.6601529336562105	168.0	3.09906763296946	87.0	0.20059804546475749
369	Feb25-FISH2-3R4-rep3-cp190-100x_Position006_5_cmle.ics	2	1	0	1.5162	2.4944379866152993	1.0	0.3013478505176401	2.8072960356323846	0.9375537588164459	0.968959659384139	0.9367366248064682	0.8898911921555135	0.3947497240937464	1.0093750727655622	200.0	3.8844099700623778	146.0	0.3366358004351103
370	Feb25-FISH2-3R4-rep3-cp190-100x_Position006_5_cmle.ics	2	2	0	1.5162	0.23070632344123612	1.0	0.29916811979196134	3.1397533918482043	0.31095891392855096	0.45477629164516314	0.3069162509318195	0.16134991972016743	0.8734818959401048	1.0073513148487785	170.0	3.3075997867631286	114.0	0.26285261129864773
371	Feb25-FISH2-3R4-rep3-cp190-100x_Position006_5_cmle.ics	3	1	0	1.5162	0.9876225359930936	1.0	0.2655365691426384	3.1853520234413617	0.7535146733421246	0.8423593571891553	0.7482249688950477	0.6025234125298943	0.6046226636650152	0.9789617325104032	198.0	3.839714558151649	135.0	0.31127282916945126
372	Feb25-FISH2-3R4-rep3-cp190-100x_Position006_5_cmle.ics	4	1	0	1.083	0.6952437723139506	1.0	0.2664712578660205	2.9877851827380852	0.692777140841344	0.7809154246406209	0.6846988270570598	0.5757915160067025	0.6829759121184962	0.9890779455098736	110.0	2.107168922483789	56.0	0.12912058098880944
373	Feb25-FISH2-3R4-rep3-cp190-100x_Position006_5_cmle.ics	5	1	0	2.166	1.1736910802652911	1.0	0.27302322416987984	3.198671473282179	0.7131446621484089	0.8049220864399497	0.7082293606338628	0.5913740981703318	0.6850479374023918	0.9900042327532875	306.0	5.972403815245969	263.0	0.6064055857153013
374	Feb25-FISH2-3R4-rep3-cp190-100x_Position006_5_cmle.ics	6	1	0	1.2995999999999999	0.0	1.0	0.24609574153187475	2.551083333107979	0.2367756812763902	0.41965301257381465	0.2325766192486873	0.027075770087720667	0.9014957584658279	0.9801273895108789	196.0	3.748208648560081	128.0	0.2951327565458501
375	Feb25-FISH2-3R4-rep3-cp190-100x_Position006_5_cmle.ics	7	1	0	1.2995999999999999	0.46141264688247224	1.0	0.24039958374030337	2.5878917011470532	0.5120256713813944	0.669138264066297	0.5120256713813944	0.3536980497227242	0.7435369203449005	0.983138010468227	172.0	3.282079452152597	104.0	0.2397953646935032
376	Feb25-FISH2-3R4-rep3-cp190-100x_Position006_5_cmle.ics	8	1	0	1.083	1.0542408233015097	1.0	0.1631330732348819	2.39119994427741	0.7681535527734019	0.8687546637923886	0.7645385954730122	0.6573377000248736	0.5694897798018622	0.8144178882121629	156.0	2.7840846638242494	74.0	0.17062362487806956
377	Feb25-FISH2-3R4-rep3-cp190-100x_Position006_5_cmle.ics	10	1	0	1.5162	0.23070632344123612	1.0	0.2524494096634655	4.377860995154316	0.3921866897147796	0.5304062229904927	0.3868625756266206	0.21855661192739845	0.8352844239672904	1.009535490630008	112.0	2.2454853297561974	56.0	0.12912058098880944
378	Feb25-FISH2-3R4-rep3-cp190-100x_Position006_5_cmle.ics	11	1	0	1.083	0.65253602307166	1.0	0.27959054898357405	2.524130033476299	0.6390218288200435	0.7290525842022354	0.6389618183182056	0.5443927687345286	0.6865991662717008	1.0083880147498516	122.0	2.3285308962673215	67.0	0.15448355225446841
379	Feb25-FISH2-3R4-rep3-cp190-100x_Position006_5_cmle.ics	12	1	0	1.7328	0.65253602307166	1.0	0.2840253791836332	2.6751089063501357	0.5613616218225488	0.6770842268797834	0.5420896119863895	0.40340643734690573	0.7775639605199209	0.979540544888594	238.0	4.54638080564287	184.0	0.42425333753465955
380	Feb25-FISH2-3R4-rep3-cp190-100x_Position006_5_cmle.ics	13	1	0	1.7328	0.5595020986366908	1.0	0.3128503578262358	2.9905393788254435	0.5782949151863497	0.6889982576652715	0.5673602627520878	0.3389692187531292	0.7787363672036224	0.9992583385103767	242.0	4.729392624826006	198.0	0.45653348278186184
381	Feb25-FISH2-3R4-rep3-cp190-100x_Position006_5_cmle.ics	14	1	0	1.5162	0.7295574526778015	1.0	0.1605896837307227	3.637635697383204	0.66182021766607	0.7416721097322012	0.6548813694470128	0.5112819903806187	0.6947565984890935	0.7945350526482248	180.0	3.3672401044338316	91.0	0.20982094410681532
382	Feb25-FISH2-3R4-rep3-cp190-100x_Position006_5_cmle.ics	15	1	0	0.8664	1.5938084136021913	1.0	0.326664595128368	2.393427825626932	0.9647601023376441	0.9866119931307609	0.9635860232012057	0.9246398906529282	0.3315330145886229	1.0189700551239127	104.0	1.9730826867516031	57.0	0.13142630564932387
383	Feb25-FISH2-3R4-rep3-cp190-100x_Position006_5_cmle.ics	16	1	0	1.9493999999999998	0.6190500264643886	1.0	0.29339722493728426	3.3054223126526656	0.5240871248252039	0.6515261661557837	0.5144559791819082	0.3882092551605345	0.7707295163444872	0.99618323108693	262.0	5.129536246252455	216.0	0.49803652667112214
384	Feb25-FISH2-3R4-rep3-cp190-100x_Position006_5_cmle.ics	17	1	0	1.5162	0.7748934119142009	1.0	0.2617777079548179	3.189763081454328	0.641149121209001	0.7383270100512463	0.6388125430682835	0.5162966424560208	0.724018895624779	0.9706854616495342	190.0	3.684338159349155	126.0	0.2905213072248212
385	Feb25-FISH2-3R4-rep3-cp190-100x_Position006_5_cmle.ics	18	1	0	1.2995999999999999	0.9733510449106972	1.0	0.2928237825597338	2.7408751965526186	0.7162825545730541	0.8023234033918412	0.7022656499988293	0.6040146412655798	0.6423530907526116	1.00354426327223	184.0	3.5268466747765492	127.0	0.29282703188533565
386	Feb25-FISH2-3R4-rep3-cp190-100x_Position006_5_cmle.ics	19	1	0	1.2995999999999999	0.622541700711641	1.0	0.3259864377019056	2.951118430843856	0.5955529695357633	0.723103777897843	0.5902747184240057	0.4489713644486929	0.7136730353611812	1.0156257494562582	170.0	3.284194537922709	119.0	0.27438123460122005
387	Feb25-FISH2-3R4-rep3-cp190-100x_Position006_5_cmle.ics	20	1	0	1.083	0.1459114905355603	1.0	0.3033506929168382	2.756201909098256	0.3376273895956837	0.49670285752347965	0.33698794378205554	0.1699327249716912	0.8675812177984951	0.9665206875652729	128.0	2.462617131999507	75.0	0.17292934953858405
388	Feb25-FISH2-3R4-rep3-cp190-100x_Position006_5_cmle.ics	21	1	0	1.083	0.5963412819178956	1.0	0.32320912073969066	2.6973444996615497	0.6309163399341572	0.7147170248316708	0.6170529554816616	0.5223501579896438	0.6813778798505284	0.9930678522094695	108.0	2.0624735105730605	60.0	0.13834347963086724
389	Feb25-FISH2-3R4-rep3-cp190-100x_Position006_5_cmle.ics	22	1	0	1.2995999999999999	2.104365443221365	1.0	0.2739999386659563	2.4838104471489855	0.9607881185163072	0.9823195760877678	0.9592059108888723	0.927636390775431	0.34659738479604046	0.9902703784625928	194.0	3.680107987808933	133.0	0.3066613798484224
390	Feb25-FISH2-3R4-rep3-cp190-100x_Position006_5_cmle.ics	23	1	0	1.5162	1.1736910802652911	1.0	0.23649911464706486	2.824349266563543	0.7501183179914338	0.8323729856361959	0.7456991410113822	0.6458594618897749	0.5675611120450751	0.9531421136475374	186.0	3.6183525843681177	116.0	0.2674640606196767
391	Feb25-FISH2-3R4-rep3-cp190-100x_Position006_5_cmle.ics	23	2	0	1.2995999999999999	0.0	1.0	0.17023505191639693	2.643739673465354	0.07296078941763885	0.1612319269268085	0.07296078941763885	0.025136657280106015	0.9587137057079262	0.8575713879378857	120.0	2.3774564797182722	51.0	0.11759195768623716
392	Feb25-FISH2-3R4-rep3-cp190-100x_Position006_5_cmle.ics	24	1	0	1.083	0.0	1.0	0.259770442543706	2.632132042787144	0.27277001190998557	0.46748260515263584	0.2629129317369774	0.03704632357550304	0.8730608703363028	0.9718813665668022	120.0	2.330645982037433	63.0	0.1452606536124106
393	Feb25-FISH2-3R4-rep3-cp190-100x_Position006_5_cmle.ics	25	1	0	1.5162	0.0	1.0	0.2972339349377643	3.09201165659885	0.15915556014739815	0.3242449288838379	0.15915556014739815	0.027764576230326823	0.9403065965015978	0.9840476327418417	200.0	3.884409970062378	145.0	0.33433007577459584
394	Feb25-FISH2-3R4-rep3-cp190-100x_Position006_5_cmle.ics	26	1	0	1.083	2.3825999999999996	1.0	0.298179806429609	2.1588866895048464	0.9953212877367639	0.999668692223156	0.9913294330596677	0.9705782532807551	0.21666733442004182	0.9958570078595602	180.0	3.343834855593413	124.0	0.28590985790379225
395	Feb25-FISH2-3R4-rep3-cp190-100x_Position006_5_cmle.ics	27	1	0	1.5162	0.751125369937127	1.0	0.30679615757712825	3.323348511029258	0.625829914075197	0.7163971343823107	0.6064877234664354	0.5004700720777185	0.695245431718933	0.9988736888272677	144.0	2.820180427285336	90.0	0.20751521944630086
396	Feb25-FISH2-3R4-rep3-cp190-100x_Position006_5_cmle.ics	28	1	0	1.2995999999999999	0.0	1.0	0.2693026791219427	2.7789225750024182	0.2516243936492026	0.43867130864374315	0.2516243936492026	0.030187767376089643	0.889452605048707	0.9825699139103945	174.0	3.350180112903746	112.0	0.25824116197761887
397	Feb25-FISH2-3R4-rep3-cp190-100x_Position006_5_cmle.ics	29	1	0	1.7328	1.6294049638174177	1.0	0.31618509202359	2.5988756088807112	0.8203549972893932	0.8942678964585092	0.8203549972893932	0.7255372348860624	0.5385732258561537	0.9950180299159026	298.0	5.676595923400958	272.0	0.6271571076599315
398	Feb25-FISH2-3R4-rep3-cp190-100x_Position006_5_cmle.ics	30	1	0	1.2995999999999999	1.740771385367085	1.0	0.33269332524203793	3.0398567635703784	0.9197436627250067	0.9598330185180394	0.9168456370050284	0.8612915189622308	0.43693520762711846	0.987026108436031	166.0	3.2182089629416715	116.0	0.2674640606196767
399	Feb25-FISH2-3R4-rep3-cp190-100x_Position006_5_cmle.ics	31	1	0	1.7328	0.10317500441073144	1.0	0.28191961503978014	2.8126364564001975	0.2599024917951304	0.43269814120416056	0.25086068898975944	0.06791219875885358	0.8858909118111402	0.9921979552797868	196.0	3.7950191462409206	137.0	0.3158842784904802
400	Feb25-FISH2-3R4-rep3-cp190-100x_Position006_5_cmle.ics	32	1	0	1.2995999999999999	0.0	1.0	0.23263313742585723	2.150125893498498	0.15011580199281857	0.3088527351463316	0.14867041102594306	0.026073942559935354	0.9363717598828045	0.9117416051373389	166.0	3.1245879675799917	97.0	0.22365529206990203
401	Feb25-FISH2-3R4-rep3-cp190-100x_Position006_5_cmle.ics	33	1	0	1.7328	0.0	1.0	0.14559560860820753	3.8520104600970715	0.10263410100775419	0.27777132402056165	0.10263410100775419	0.03607730955769175	0.9440501890714894	0.7530568443939839	144.0	2.7967751784449155	62.0	0.14295492895189613
402	Feb25-FISH2-3R4-rep3-cp190-100x_Position006_5_cmle.ics	34	1	0	1.2995999999999999	0.41270001764292574	1.0	0.2929320392162178	2.857989183123713	0.4918750485361497	0.6108274442805001	0.4918750485361497	0.3511396287955269	0.7925335324576488	1.0161744792065321	160.0	3.0841227272094858	103.0	0.23748964003298878
403	Feb25-FISH2-3R4-rep3-cp190-100x_Position006_5_cmle.ics	36	1	0	1.5162	0.46141264688247224	1.0	0.26948501414881976	2.841315478998551	0.4881695644402808	0.614859076369329	0.48126051611392223	0.3299301699219111	0.8055505368743058	0.9705232730034382	198.0	3.839714558151649	136.0	0.31357855382996574
404	Feb25-FISH2-3R4-rep3-cp190-100x_Position006_5_cmle.ics	37	1	0	0.8664	0.10317500441073144	1.0	0.29065874765724103	2.139686708789181	0.27119838448431816	0.43189276173247226	0.26616041565872234	0.07545383790151244	0.8561573936929051	0.978848280732051	124.0	2.32641581049721	70.0	0.1614007262360118
405	Feb25-FISH2-3R4-rep3-cp190-100x_Position006_5_cmle.ics	38	1	0	1.5162	0.0	1.0	0.2318613627644277	2.211115221903744	0.23080301433261852	0.38007941700287134	0.23080301433261852	0.019525618192611977	0.9220673550685481	0.9312378053840915	232.0	4.412294569910681	160.0	0.3689159456823127
406	Feb25-FISH2-3R4-rep3-cp190-100x_Position006_5_cmle.ics	39	1	0	1.9493999999999998	0.0	1.0	0.18941808995790962	2.7283672421036838	0.1307758677905356	0.23712417866861352	0.07425499435853189	0.02668746266675516	0.9615774513594526	0.9107606038085878	206.0	4.041901454634983	121.0	0.27899268392224896
407	Feb25-FISH2-3R4-rep3-cp190-100x_Position006_5_cmle.ics	41	1	0	1.083	0.1459114905355603	1.0	0.26022583775978564	2.130716321041271	0.336824243709733	0.503150657086548	0.32750041979301997	0.15357796219211498	0.8618782186178896	0.9818039477308659	176.0	3.277849280612376	112.0	0.25824116197761887
408	Feb25-FISH2-3R4-rep3-cp190-100x_Position006_5_cmle.ics	42	1	0	1.5162	1.2594114294931633	1.0	0.28338543426035845	2.8618381891311664	0.831439255746078	0.8858765049252098	0.82882159795695	0.7480299160890186	0.47522843892267946	0.9995838586402633	168.0	3.21609387717156	109.0	0.25132398799607547
409	Feb25-FISH2-3R4-rep3-cp190-100x_Position006_5_cmle.ics	44	1	0	1.083	0.6275890508929507	1.0	0.265435257696904	2.435091578289825	0.6021883741388343	0.7072431823348588	0.5926896047286278	0.4715234602801198	0.718192638904506	0.9874467012405668	150.0	2.8372404188154228	89.0	0.2052094947857864
410	Feb25-FISH2-3R4-rep3-cp190-100x_Position006_5_cmle.ics	45	1	0	1.5162	2.031340052282519	1.0	0.18902269847857445	2.5741812513431044	0.9953717938344526	0.9993365158993446	0.9942390161016263	0.9823853062545513	0.1090112274812362	0.862801630099069	132.0	2.528602706980544	62.0	0.14295492895189613
411	Feb25-FISH2-3R4-rep3-cp190-100x_Position006_5_cmle.ics	46	1	0	1.2995999999999999	0.1459114905355603	1.0	0.2859744172986084	3.0286480145571857	0.35560172400443907	0.4978320902263401	0.3391617415541848	0.17274885797610137	0.8612370214507066	0.992171415592353	134.0	2.596703367731693	78.0	0.17984652352012742
412	Feb25-FISH2-3R4-rep3-cp190-100x_Position006_5_cmle.ics	47	1	0	1.2995999999999999	0.0	1.0	0.24208733520065542	2.8520934686248096	0.0975278010283391	0.2545587707760373	0.0975278010283391	0.03540147076407987	0.9621184420285089	0.9261648145448083	128.0	2.486022380839927	67.0	0.15448355225446841
413	Feb25-FISH2-3R4-rep3-cp190-100x_Position006_5_cmle.ics	48	1	0	1.083	0.0	1.0	0.2934412732759675	2.8381674313586447	0.29215172060892924	0.4698893437380069	0.29215172060892924	0.08428745042855315	0.8909283190090624	1.000885273923172	114.0	2.1965597463052466	62.0	0.14295492895189613
414	Feb25-FISH2-3R4-rep3-cp190-100x_Position006_5_cmle.ics	49	1	0	1.2995999999999999	0.23070632344123612	1.0	0.2989294088085085	2.6291587561171887	0.39123769291043503	0.5593252819132627	0.3896961128334412	0.21777586618062889	0.8234254634553418	1.004753153662224	174.0	3.326774864063326	118.0	0.27207550994070556
415	Feb25-FISH2-3R4-rep3-cp190-100x_Position006_5_cmle.ics	50	1	0	1.5162	1.7328	1.0	0.31385177769992	2.3510996989665265	0.9844581613048277	0.9984997751706659	0.978326452193108	0.8932469443649593	0.3311931488692542	0.9963445239152433	176.0	3.348065027133635	123.0	0.2836041332432778
416	Feb25-FISH2-3R4-rep3-cp190-100x_Position006_5_cmle.ics	51	1	0	1.5162	0.8318234787411565	1.0	0.27201651905570057	2.7948924731541505	0.676671029033978	0.7612137075275072	0.6752944597935147	0.5767679705297852	0.6674324810277658	0.9848611161702879	164.0	3.1735135510309425	103.0	0.23748964003298878
417	Feb25-FISH2-3R4-rep3-cp190-100x_Position006_5_cmle.ics	52	1	0	1.5162	0.0	1.0	0.21086825022040473	2.8490376256238528	0.19478983313384496	0.36004365274941913	0.19478983313384496	0.035027811025839614	0.9102954610438608	0.9098433283854611	138.0	2.66268894271273	70.0	0.1614007262360118
418	Feb25-FISH2-3R4-rep3-cp190-100x_Position006_5_cmle.ics	54	1	0	1.9493999999999998	0.1459114905355603	1.0	0.30867239502102733	3.2492517173040794	0.2964326204786532	0.4788162574352762	0.30009396014847256	0.12429141623569243	0.8528450832853773	0.9934300463749228	290.0	5.66165101764098	258.0	0.5948769624127291
419	Feb25-FISH2-3R4-rep3-cp190-100x_Position006_5_cmle.ics	55	1	0	1.2995999999999999	0.0	1.0	0.2830711861397215	2.8468516686566057	0.17511806875270478	0.3600485446027057	0.17511806875270478	0.030114587841270437	0.9299163381555515	0.9967556800798133	166.0	3.1948037141012513	107.0	0.2467125386750466
420	Feb25-FISH2-3R4-rep3-cp190-100x_Position006_5_cmle.ics	56	1	0	1.9493999999999998	1.9493999999999998	1.0	0.26507377609322563	2.808963681083222	0.9073881897142714	0.9487050070127109	0.8961992993578495	0.8078249904086241	0.43253945487383727	0.9775266120425623	350.0	6.721650388877806	317.0	0.7309147173830819
421	Feb25-FISH2-3R4-rep3-cp190-100x_Position006_5_cmle.ics	58	1	0	1.083	0.10317500441073144	1.0	0.26182090496753924	2.2489385645628794	0.35833771294527833	0.503858331303757	0.35833771294527833	0.10743722200146129	0.8690529937765669	0.9859663680321993	138.0	2.6158784450318904	78.0	0.17984652352012742
422	Feb25-FISH2-3R4-rep3-cp190-100x_Position006_5_cmle.ics	59	1	0	1.5162	2.166	1.0	0.24784233883680118	3.2774017027329427	0.9983886299877118	0.9999826111149753	0.9972061858060328	0.9799738007465628	0.18368946323839733	0.9725729305631572	150.0	2.907456165336682	86.0	0.19829232080424306
423	Feb25-FISH2-3R4-rep3-cp190-100x_Position006_5_cmle.ics	61	1	0	1.5162	0.20635000882146287	1.0	0.20938166917559753	3.640480209298982	0.3761603719112269	0.504138104614838	0.3753460758331729	0.20982189123965475	0.8414945223744498	0.9572582899906614	112.0	2.1986748320753575	51.0	0.11759195768623716
424	Feb25-FISH2-3R4-rep3-cp190-100x_Position006_5_cmle.ics	62	1	0	1.2995999999999999	0.7857574237886386	1.0	0.28166648430998564	2.4834233015479397	0.5217450077727795	0.6112533825984865	0.5176571015167559	0.4191943845735986	0.7854336511201581	1.0028288551160143	160.0	3.037312229528646	101.0	0.23287819071195984
425	Feb25-FISH2-3R4-rep3-cp190-100x_Position006_5_cmle.ics	62	2	0	2.3826	1.1321417835580119	1.0	0.2738931282531644	3.1502287768899904	0.6581554105304265	0.76184003344423	0.6570364306795737	0.5315317006741416	0.724392353437046	0.9742845250030336	324.0	6.25763627824043	287.0	0.6617429775676483
426	Feb25-FISH2-3R4-rep3-cp190-100x_Position006_5_cmle.ics	63	1	0	1.2995999999999999	0.0	1.0	0.21354520236042196	2.818240962950239	0.07029261739101941	0.18743241619608314	0.07029261739101941	0.02505106331851496	0.9837639929096115	0.9075719614981258	124.0	2.3966315570184697	60.0	0.13834347963086724
427	Feb25-FISH2-3R4-rep3-cp190-100x_Position006_5_cmle.ics	63	2	0	1.7328	2.166	1.0	0.2615972668257219	3.164589413465418	0.9925889921684707	0.9996941662206591	0.9895142704225968	0.9209856585802759	0.2710403929085828	0.9781773099301448	186.0	3.6183525843681177	122.0	0.2812984085827634
428	Feb25-FISH2-3R4-rep3-cp190-100x_Position006_5_cmle.ics	65	1	0	1.2995999999999999	0.0	1.0	0.16498815585258894	2.591025604219955	0.05500425290615254	0.1731742881445178	0.07701405484223743	0.02749402567945239	0.9828087852258219	0.9480078718044639	144.0	2.8435856761257554	66.0	0.15217782759395398
429	Feb25-FISH2-3R4-rep3-cp190-100x_Position006_5_cmle.ics	66	1	0	1.2995999999999999	0.0	1.0	0.19634954084936207	2.355065339336925	0.09718709388930033	0.2703282422480891	0.09718709388930033	0.03487835892849657	0.9422699112841084	0.9142033112292268	144.0	2.820180427285336	72.0	0.16601217555704068
430	Feb25-FISH2-3R4-rep3-cp190-100x_Position006_5_cmle.ics	68	1	0	1.083	0.0	1.0	0.11736084138659676	1.4020452567677415	0.06711597507994548	0.19711177077626735	0.0954504338076977	0.03354524722579659	0.9647713619598279	0.8178317620782957	148.0	2.8627607534259534	58.0	0.13373203030983835
431	Feb25-FISH2-3R4-rep3-cp190-100x_Position006_5_cmle.ics	69	1	0	1.7328	0.0	1.0	0.16602887892757964	2.638212584790846	0.08303808121186619	0.21433200084157375	0.08303808121186619	0.029387755102040815	0.9570274679121725	0.9161405761095199	202.0	3.975915879653946	110.0	0.2536297126565899
432	Feb25-FISH2-3R4-rep3-cp190-100x_Position006_5_cmle.ics	70	1	0	1.2995999999999999	1.9603250838038973	1.0	0.2550948100599609	2.038989599475278	0.9683943565917906	0.9861845189889604	0.9671902305954563	0.9337570862282085	0.2896274251695717	0.9058753453302324	152.0	2.8819358307261513	89.0	0.2052094947857864
433	Feb25-FISH2-3R4-rep3-cp190-100x_Position006_5_cmle.ics	72	1	0	1.2995999999999999	1.1610237410715747	1.0	0.3278229248674548	2.2949594725640967	0.7882297812801119	0.8606139204582954	0.7866194115550628	0.6681351390593857	0.5489382911329931	1.004509470478501	198.0	3.76949881163039	150.0	0.3458586990771681
434	Feb25-FISH2-3R4-rep3-cp190-100x_Position006_5_cmle.ics	73	1	0	1.5162	0.8595614345612763	1.0	0.2886090189841206	2.815342047992958	0.7127595042145386	0.8156558111741858	0.7093462259282397	0.5794967904319562	0.6379901667803481	1.011058939879948	168.0	3.2629043748524	110.0	0.2536297126565899
435	Feb25-FISH2-3R4-rep3-cp190-100x_Position007_6_cmle.ics	1	1	0	1.9493999999999998	0.0	1.0	0.1522234170740614	1.1565002440978123	0.2700604441615427	0.5237107028166406	0.260442074562582	0.016861494956029937	0.8941205986475365	0.6556434743483778	476.0	8.858709122881558	381.0	0.878481095656007
436	Feb25-FISH2-3R4-rep3-cp190-100x_Position007_6_cmle.ics	2	1	0	1.5162	0.32626801153583	1.0	0.24314891238093198	2.475402649818323	0.41725201779867926	0.5944149563829376	0.4226328142767034	0.21220247928564992	0.8167516229445746	0.9259559614069233	272.0	5.14236606624232	208.0	0.4795907293870064
437	Feb25-FISH2-3R4-rep3-cp190-100x_Position007_6_cmle.ics	3	1	0	2.8158	0.0	1.0	0.1083591012022834	7.527264001628181	0.17086979476752676	0.3025578234349198	0.14787522045360083	0.024137563046921513	0.9323928581462585	0.5904794771091708	182.0	3.55236700938708	76.0	0.1752350741990985
438	Feb25-FISH2-3R4-rep3-cp190-100x_Position007_6_cmle.ics	4	1	0	1.2995999999999999	0.0	1.0	0.2104907718103384	2.920103052018546	0.21430713620507316	0.3812092560731141	0.21430713620507316	0.029284327498303158	0.9251486571954877	0.8289281334576645	142.0	2.611648273491668	73.0	0.16831790021755516
439	Feb25-FISH2-3R4-rep3-cp190-100x_Position007_6_cmle.ics	5	1	0	1.5162	0.5963412819178956	1.0	0.26022583775978564	2.9893737807479686	0.5778371954842543	0.7117479470420647	0.5769306945777534	0.43131541660953426	0.7260293154069574	0.9921497601711117	176.0	3.3948755248144744	112.0	0.25824116197761887
440	Feb25-FISH2-3R4-rep3-cp190-100x_Position007_6_cmle.ics	6	1	0	1.7328	1.9493999999999998	1.0	0.30153570227513826	2.419070661251194	0.9247996543054683	0.9544252828409805	0.9067724701445632	0.841742614707731	0.45164018232038466	0.99822462298185	290.0	5.544624773438882	255.0	0.5879597884311858
441	Feb25-FISH2-3R4-rep3-cp190-100x_Position007_6_cmle.ics	7	1	0	1.5162	1.2748075358549043	1.0	0.2965696386911721	3.02457545808814	0.859554492315331	0.9455152075951462	0.8590805479699384	0.7390334544524438	0.4914652730217561	1.001366839875275	188.0	3.639642747438426	132.0	0.30435565518790797
442	Feb25-FISH2-3R4-rep3-cp190-100x_Position007_6_cmle.ics	8	1	0	1.2995999999999999	1.0440946079954327	1.0	0.32844085690551006	2.6777582724479876	0.7686863587437966	0.8423649543259385	0.7624472533648305	0.6625548898393073	0.5749501210533124	0.9845693026418384	156.0	2.994731903388028	105.0	0.24210108935401767
443	Feb25-FISH2-3R4-rep3-cp190-100x_Position007_6_cmle.ics	9	1	0	1.083	0.3720027687491155	1.0	0.18602159850063424	1.621067954439726	0.49628375367614297	0.6204750022279654	0.4897959183673469	0.30974512075572586	0.7912001707325138	0.8631705427161305	124.0	2.2796053128163702	56.0	0.12912058098880944
444	Feb25-FISH2-3R4-rep3-cp190-100x_Position007_6_cmle.ics	12	1	0	1.7328	0.0	1.0	0.09547519367069265	2.012809476032381	0.08834208248558358	0.1917132226481267	0.06287024651251671	0.031423882375422936	0.947937471767206	0.6765842008691669	178.0	3.3927604390443626	69.0	0.1590950015754973
445	Feb25-FISH2-3R4-rep3-cp190-100x_Position007_6_cmle.ics	13	1	0	1.5162	0.10317500441073144	1.0	0.2498357742519763	1.9914878811034478	0.33117562362322944	0.5120325133216013	0.3216874438523733	0.0869595983214167	0.8449617501646057	0.9431089114887706	194.0	3.6098922412876737	127.0	0.29282703188533565
446	Feb25-FISH2-3R4-rep3-cp190-100x_Position007_6_cmle.ics	15	1	0	1.7328	0.0	1.0	0.09362362212684815	1.7626322254328266	0.16673538065789242	0.3102560036647462	0.16673538065789242	0.019682153743150625	0.9302816669942806	0.576022555964338	302.0	5.578744756499055	151.0	0.3481644237376825
447	Feb25-FISH2-3R4-rep3-cp190-100x_Position007_6_cmle.ics	16	1	0	1.2995999999999999	0.9479040472602467	1.0	0.1671730294849006	2.0726642971896974	0.7436855329277969	0.8100494247553557	0.7378091113462047	0.6092882174028035	0.6542010925549848	0.7593235284633869	210.0	3.850429292371403	117.0	0.26976978528019113
448	Feb25-FISH2-3R4-rep3-cp190-100x_Position007_6_cmle.ics	17	1	0	1.083	1.5972652713406406	1.0	0.31028075591010307	2.2663514259353046	0.9148444660593704	0.9535502515852677	0.9145358298572791	0.8485999139559679	0.4278870270684019	1.001095140279312	162.0	3.0586023925989547	108.0	0.24901826333556107
449	Feb25-FISH2-3R4-rep3-cp190-100x_Position007_6_cmle.ics	19	1	0	1.7328	0.0	1.0	0.17734328101003638	2.7211122340307554	0.08508147222197769	0.2619831509634937	0.08508147222197769	0.02994357245349789	0.9445266095545736	0.9017794584517436	194.0	3.8205394808514517	107.0	0.2467125386750466
450	Feb25-FISH2-3R4-rep3-cp190-100x_Position007_6_cmle.ics	21	1	0	1.7328	0.0	1.0	0.20369828942444515	3.169600940975621	0.07443345238471506	0.30644457789437085	0.13310155188217074	0.025655045987547014	0.9658681281306626	0.8781200295230633	212.0	4.129177192686331	131.0	0.3020499305273935
451	Feb25-FISH2-3R4-rep3-cp190-100x_Position007_6_cmle.ics	23	1	0	1.5162	1.276204323327041	1.0	0.2792263383051301	3.50078886469038	0.800883825098829	0.8620939740564265	0.7993205970328728	0.7296554885839258	0.5404746959644018	0.9694952307186976	178.0	3.486381434406043	118.0	0.27207550994070556
452	Feb25-FISH2-3R4-rep3-cp190-100x_Position007_6_cmle.ics	24	1	0	1.7328	0.4660867564761642	1.0	0.2939425763022126	3.3529196858896553	0.5817478094453455	0.6994284390206226	0.57338036267518	0.3709482248139852	0.7613593742880537	0.9859038576423442	170.0	3.3310050356035483	113.0	0.2605468866381333
453	Feb25-FISH2-3R4-rep3-cp190-100x_Position007_6_cmle.ics	25	1	0	1.083	0.42540144110901373	1.0	0.20926845309517011	2.044342669360125	0.5761026722686217	0.7002075218153055	0.5742996138733436	0.32537974791202434	0.7747124114956302	0.8301543990622892	166.0	3.0777774698991522	92.0	0.21212666876732977
454	Feb25-FISH2-3R4-rep3-cp190-100x_Position007_6_cmle.ics	26	1	0	1.2995999999999999	0.0	1.0	0.2236891205231868	2.639773558982566	0.26255697499842673	0.4795024857731069	0.2516878983754821	0.028647074159646867	0.905666095950979	0.9597945441126	184.0	3.43322567941487	111.0	0.2559354373171044
455	Feb25-FISH2-3R4-rep3-cp190-100x_Position007_6_cmle.ics	27	1	0	1.5162	0.42540144110901373	1.0	0.28382355299330775	2.940636356074996	0.4268544508608514	0.5699564657715481	0.42374358607619833	0.2841323547816137	0.826551971631824	0.9801098996590786	182.0	3.5289617605466606	123.0	0.2836041332432778
456	Feb25-FISH2-3R4-rep3-cp190-100x_Position007_6_cmle.ics	27	2	0	0.8664	1.5627088357751586	1.0	0.32979183040324217	2.377476278395805	0.7903116228344627	0.8377701893336671	0.7903116228344627	0.7334757656481862	0.5922374096600563	1.0099065716698463	100.0	1.8836918629301451	54.0	0.12450913166778053
457	Feb25-FISH2-3R4-rep3-cp190-100x_Position007_6_cmle.ics	28	1	0	0.8664	0.6275890508929507	1.0	0.2718685950221936	1.4855578876635955	0.6576228409180535	0.7769224702263585	0.6576070668033757	0.5385598233299156	0.6809846258000612	0.9661706555263072	104.0	1.8560564425495025	52.0	0.1198976823467516
458	Feb25-FISH2-3R4-rep3-cp190-100x_Position007_6_cmle.ics	29	1	0	1.083	1.2269033092775323	1.0	0.2421120738366534	2.0979758542042575	0.7846113253257695	0.8709994662956722	0.7827583518730623	0.6831115561978663	0.5758779855115097	0.9636550050764067	150.0	2.790429921134583	85.0	0.19598659614372857
459	Feb25-FISH2-3R4-rep3-cp190-100x_Position007_6_cmle.ics	29	2	0	0.8664	0.0	1.0	0.2895641840473068	1.8197204593943375	0.1504986237624356	0.282338584424229	0.15037869020562608	0.025341960553853165	0.9546714866551055	0.936334202076196	130.0	2.4136915485485564	75.0	0.17292934953858405
460	Feb25-FISH2-3R4-rep3-cp190-100x_Position007_6_cmle.ics	30	1	0	1.2995999999999999	0.5158750220536572	1.0	0.2939427232771369	2.7311145251990294	0.5186573840623323	0.6344486555947753	0.5064089008897636	0.36721863461131804	0.7810238498456128	0.9969436769342293	172.0	3.2820794521525976	115.0	0.2651583359591622
461	Feb25-FISH2-3R4-rep3-cp190-100x_Position007_6_cmle.ics	32	1	0	1.2995999999999999	0.20635000882146287	1.0	0.279006506526528	2.6176156327921705	0.37459337946841803	0.5137876316833428	0.371472649534976	0.17958302111341296	0.8487868585452213	0.9982905547951975	174.0	3.326774864063326	114.0	0.26285261129864773
462	Feb25-FISH2-3R4-rep3-cp190-100x_Position007_6_cmle.ics	33	1	0	1.2995999999999999	0.42540144110901373	1.0	0.27676277301857954	2.3397217832439496	0.47918277027539063	0.6241304051289046	0.4791524576001455	0.3129783719062126	0.7868388404562577	0.9802611969802275	162.0	3.082007641439375	102.0	0.23518391537247432
463	Feb25-FISH2-3R4-rep3-cp190-100x_Position007_6_cmle.ics	34	1	0	1.5162	1.7642842860844399	1.0	0.3028541812597983	2.4472048680859495	0.9145469854510564	0.9526457668383298	0.9035553205793468	0.8427128003289667	0.46121383049108533	0.9872469468213867	206.0	3.924875210432884	153.0	0.35277587305871144
464	Feb25-FISH2-3R4-rep3-cp190-100x_Position007_6_cmle.ics	35	1	0	1.5162	1.3229242629964544	1.0	0.26534048631852075	2.6381439204942714	0.8554649856899612	0.9162337427091258	0.8550302503351085	0.7495634532478354	0.4409973965389279	0.9708630854200563	200.0	3.8141942235411186	137.0	0.3158842784904802
465	Feb25-FISH2-3R4-rep3-cp190-100x_Position007_6_cmle.ics	36	1	0	1.5162	0.0	1.0	0.2939427232771369	2.806701094787104	0.24947869604504067	0.403089594773059	0.23127649961771043	0.029683916035309656	0.8894045333534953	1.0095939899304354	172.0	3.3054847009930173	115.0	0.2651583359591622
466	Feb25-FISH2-3R4-rep3-cp190-100x_Position007_6_cmle.ics	38	1	0	1.2995999999999999	0.0	1.0	0.19093326300571647	2.6177297739582395	0.06314928278274004	0.1659039724531033	0.06314928278274004	0.02166710869965881	0.9728169785530879	0.9384328197994745	144.0	2.7499646807640765	71.0	0.16370645089652625
467	Feb25-FISH2-3R4-rep3-cp190-100x_Position007_6_cmle.ics	38	2	0	1.5162	2.3286652261012097	1.0	0.2391147261405256	2.3790117567745637	0.9434587358455792	0.9756155122113487	0.9401322502775817	0.9071505953959642	0.365190293287754	0.8899940502617836	218.0	4.122831935375999	148.0	0.3412472497561391
468	Feb25-FISH2-3R4-rep3-cp190-100x_Position007_6_cmle.ics	40	1	0	1.7328	0.0	1.0	0.2461714838864606	2.8198643326994945	0.13314791955199615	0.2982928885409767	0.13314791955199615	0.019965225507316192	0.9482744627291588	0.9580165728350438	234.0	4.480395230661831	167.0	0.3850560183059138
469	Feb25-FISH2-3R4-rep3-cp190-100x_Position007_6_cmle.ics	40	2	0	1.5162	0.0	1.0	0.21547274715979375	2.5823132153663413	0.05708059854278316	0.15564408080929729	0.05708059854278316	0.019965225507316192	0.9702840111727395	0.9438268100147144	162.0	3.1990338856414735	90.0	0.20751521944630086
470	Feb25-FISH2-3R4-rep3-cp190-100x_Position007_6_cmle.ics	41	1	0	3.4656	1.319789431739984	1.0	0.09288560466805135	13.656302165065018	0.8463184457709534	0.8938993706051193	0.8381208172541265	0.7274934145963535	0.5237785954080761	0.7382938166423986	160.0	3.247959469092424	58.0	0.13373203030983835
471	Feb25-FISH2-3R4-rep3-cp190-100x_Position007_6_cmle.ics	42	1	0	1.5162	0.5556144027286182	1.0	0.3200554799447672	2.722445059914284	0.5294478527607362	0.6372683241846948	0.5274394575395545	0.40025508556667744	0.7670538953550828	0.9905073277463845	204.0	3.903585047362576	155.0	0.35738732237974036
472	Feb25-FISH2-3R4-rep3-cp190-100x_Position007_6_cmle.ics	43	1	0	0.8664	0.0	1.0	0.31254639830293274	2.5866449280055823	0.18107906142579586	0.2989911821850247	0.16343595875056047	0.02837393513675086	0.9047422018061869	1.0042263450934785	98.0	1.862401699859836	51.0	0.11759195768623716
473	Feb25-FISH2-3R4-rep3-cp190-100x_Position007_6_cmle.ics	44	1	0	2.5991999999999997	1.9362331294313135	1.0	0.1110912545912135	3.7161255509016513	0.9495981643959388	0.9818371495827092	0.9454133675725801	0.8747503388258792	0.3326963086866807	0.7638171506678342	284.0	5.480754284227949	150.0	0.3458586990771681
474	Feb25-FISH2-3R4-rep3-cp190-100x_Position007_6_cmle.ics	45	1	0	1.9493999999999998	0.32626801153583	1.0	0.20191133923918744	3.367298176350485	0.39366898637725334	0.5076950266254875	0.3928983248251525	0.2318735187942913	0.8405626061210988	0.9525918230658235	218.0	4.239858179578098	136.0	0.31357855382996574
475	Feb25-FISH2-3R4-rep3-cp190-100x_Position007_6_cmle.ics	46	1	0	1.5162	0.0	1.0	0.18839935704534252	2.7132799773533063	0.0906754631582985	0.1990142303709102	0.0906754631582985	0.032462634088962196	0.9490209540651334	0.9624480944860039	154.0	3.0904679845198184	78.0	0.17984652352012742
476	Feb25-FISH2-3R4-rep3-cp190-100x_Position007_6_cmle.ics	47	1	0	1.2995999999999999	1.2321921245870329	1.0	0.2567992828564918	3.0238620629435666	0.8476550011067115	0.8988465605863112	0.8470032709475911	0.7763950714443816	0.5423456018876467	0.9927755051853675	114.0	2.196559746305246	58.0	0.13373203030983835
477	Feb25-FISH2-3R4-rep3-cp190-100x_Position007_6_cmle.ics	49	1	0	1.7328	0.2991586303963464	1.0	0.25041027178558195	3.2978973439430423	0.455423091875081	0.596665062292897	0.45498805975675227	0.2445667265221496	0.8001195576394645	0.988930878195509	174.0	3.3735853617441656	108.0	0.24901826333556107
478	Feb25-FISH2-3R4-rep3-cp190-100x_Position007_6_cmle.ics	51	1	0	1.9493999999999998	1.2032169749388533	1.0	0.26977896097617093	2.915618179339314	0.7119914265806295	0.8104513163076736	0.7104729013299403	0.5888715956254355	0.6578187979408666	0.9896822710989603	308.0	5.970288729475859	264.0	0.6087113103758159
479	Feb25-FISH2-3R4-rep3-cp190-100x_Position007_6_cmle.ics	52	1	0	1.2995999999999999	0.5097226605744432	1.0	0.2774693236078138	2.4683662788893335	0.5468060680014729	0.6779858047466732	0.5410947529549377	0.361856213491989	0.751002819831363	0.9963597186386938	198.0	3.76949881163039	138.0	0.3181900031509946
480	Feb25-FISH2-3R4-rep3-cp190-100x_Position007_6_cmle.ics	53	1	0	1.5162	0.41270001764292574	1.0	0.25379092104500106	2.3377615404864107	0.4766847325902444	0.5996815333148292	0.46885454253283276	0.32031832059953547	0.7908683218865599	0.9714734318099715	202.0	3.7886738889305875	136.0	0.31357855382996574
481	Feb25-FISH2-3R4-rep3-cp190-100x_Position007_6_cmle.ics	54	1	0	1.5162	0.5097226605744432	1.0	0.2746178615276856	3.1629047239931496	0.5623067616615136	0.6807828673208765	0.55871924989918	0.38329664605457725	0.7472976151330124	0.9950974038889518	180.0	3.5076715974763517	119.0	0.27438123460122005
482	Feb25-FISH2-3R4-rep3-cp190-100x_Position007_6_cmle.ics	55	1	0	1.2995999999999999	2.4249577813365413	1.0	0.16413750544846936	1.3337328062649443	0.9795366961613813	0.9933098667355594	0.9760759112144503	0.9367559043251739	0.30513154636513845	0.7947810846643502	204.0	3.7163430566392166	111.0	0.2559354373171044
483	Feb25-FISH2-3R4-rep3-cp190-100x_Position007_6_cmle.ics	56	1	0	1.5162	0.687545504971255	1.0	0.2233162546489589	2.163475441091021	0.5790752902340676	0.7059634656768182	0.5784136888802223	0.4653251248337291	0.6976192268955407	0.9258236207658308	220.0	4.190932596127146	145.0	0.33433007577459584
484	Feb25-FISH2-3R4-rep3-cp190-100x_Position007_6_cmle.ics	58	1	0	0.8664	0.0	1.0	0.34496623378795016	2.412432972794637	0.25563513335383803	0.43349151251519547	0.25563513335383803	0.03390600055655638	0.8796140165271431	1.0006936913297486	116.0	2.1944446605351353	69.0	0.1590950015754973
485	Feb25-FISH2-3R4-rep3-cp190-100x_Position008_7_cmle.ics	1	1	0	1.9493999999999998	0.0	1.0	0.234893530901073	2.749374523454414	0.13179758454293222	0.3050491643416312	0.1304431949663144	0.02131809193596446	0.9537006437473622	0.9347220639516505	316.0	6.1256651282783565	256.0	0.5902655130917002
486	Feb25-FISH2-3R4-rep3-cp190-100x_Position008_7_cmle.ics	2	1	0	1.5162	1.5146569851281166	1.0	0.27466855967843334	2.9357476633098814	0.9162574180608631	0.9632212748747493	0.9105458207119688	0.8182564771329762	0.4892584389071204	1.0021104177806401	182.0	3.5289617605466606	121.0	0.27899268392224896
487	Feb25-FISH2-3R4-rep3-cp190-100x_Position008_7_cmle.ics	3	1	0	1.5162	0.8254000352858515	1.0	0.2888643768680903	2.9335273884646154	0.6398037392168809	0.7354135266010327	0.6341083282557803	0.5275534746496489	0.7065459912873723	0.9852732846896974	212.0	4.058961446165071	156.0	0.35969304704025484
488	Feb25-FISH2-3R4-rep3-cp190-100x_Position008_7_cmle.ics	4	1	0	1.7328	0.0	1.0	0.18124573001479574	3.4880905381508085	0.07508971198552127	0.20006552875464162	0.07508971198552127	0.027241239429587793	0.9707154679687983	0.8575730290416049	156.0	3.064947649909288	78.0	0.17984652352012742
489	Feb25-FISH2-3R4-rep3-cp190-100x_Position008_7_cmle.ics	6	1	0	1.5162	0.9018655279647406	1.0	0.2462481524187905	3.1462299370418068	0.7363708082743359	0.8265627081134801	0.7309201561427415	0.6152526049404219	0.5760910167282124	0.9906629179764493	164.0	3.1969187998713626	98.0	0.2259610167304165
490	Feb25-FISH2-3R4-rep3-cp190-100x_Position008_7_cmle.ics	7	1	0	1.5162	0.1459114905355603	1.0	0.2689393410727736	2.8214552014035488	0.27308414579067297	0.3968187668306863	0.27308414579067297	0.12107397182122882	0.9035795721323696	0.9576213300217205	202.0	3.858889635451847	140.0	0.3228014524720236
491	Feb25-FISH2-3R4-rep3-cp190-100x_Position008_7_cmle.ics	7	2	0	1.083	0.0	1.0	0.22072269388420282	2.445589636133788	0.1296298182880157	0.2442618608584032	0.1296298182880157	0.019667070772929635	0.9626870196040783	0.9141284429630607	124.0	2.2796053128163702	61.0	0.1406492042913817
492	Feb25-FISH2-3R4-rep3-cp190-100x_Position008_7_cmle.ics	8	1	0	2.166	1.663646957482313	1.0	0.1508955711000543	3.0854923552912656	0.8228285747108154	0.8953257690234441	0.8231246078665289	0.6816550020766505	0.5489051471366558	0.771636145269646	326.0	6.255521192470317	215.0	0.4957308020106076
493	Feb25-FISH2-3R4-rep3-cp190-100x_Position008_7_cmle.ics	8	2	0	2.166	0.9512265400461282	1.0	0.255152901389169	3.593375950612163	0.5660595777771886	0.6789454150208107	0.5660595777771886	0.4336532258777162	0.7551186138565323	0.9663662859120492	292.0	5.799967424913386	237.0	0.5464567445419256
494	Feb25-FISH2-3R4-rep3-cp190-100x_Position008_7_cmle.ics	9	1	0	1.083	1.6138406844254058	1.0	0.2893628805065309	2.5401316367773368	0.9201692936368944	0.9618651488616462	0.9196438995913602	0.8545874683790621	0.44034313460840774	0.9897775560469871	138.0	2.6392836938723105	82.0	0.18906942216218525
495	Feb25-FISH2-3R4-rep3-cp190-100x_Position008_7_cmle.ics	10	1	0	1.083	0.9715189319938999	1.0	0.31319262146556703	2.577225968238644	0.8246167368992529	0.902135415320183	0.8228458416276725	0.6958131899382125	0.5520026377932098	1.0050662334852785	130.0	2.483907295069816	78.0	0.17984652352012742
496	Feb25-FISH2-3R4-rep3-cp190-100x_Position008_7_cmle.ics	14	1	0	1.9493999999999998	0.0	1.0	0.11268309848137002	3.9943281576837046	0.20191290663777314	0.3151233134690297	0.19346412816345485	0.025662358434589687	0.9236136806129721	0.6680196328973835	220.0	4.144122098446306	103.0	0.23748964003298878
497	Feb25-FISH2-3R4-rep3-cp190-100x_Position008_7_cmle.ics	15	1	0	2.166	0.0	1.0	0.16375343687203686	3.035457766990586	0.07712792415001646	0.22626435770093128	0.07712792415001646	0.026756403094605866	0.9609305052681328	0.946765582894925	228.0	4.627171981014682	131.0	0.3020499305273935
498	Feb25-FISH2-3R4-rep3-cp190-100x_Position008_7_cmle.ics	17	1	0	1.5162	1.1961505589055579	1.0	0.2983193720086381	3.2377963559961844	0.8172522592708009	0.8819920535992521	0.8162200062324712	0.7331187675288252	0.5439325262037783	0.9860270978359214	158.0	3.062832564139177	102.0	0.23518391537247432
499	Feb25-FISH2-3R4-rep3-cp190-100x_Position008_7_cmle.ics	18	1	0	1.2995999999999999	0.0	1.0	0.09776266253868199	1.6502452881617753	0.06876727617218423	0.20226585514619047	0.0966427449809881	0.03437066067975655	0.9666294821405365	0.7970101878198241	190.0	3.660932910508735	77.0	0.17754079885961296
500	Feb25-FISH2-3R4-rep3-cp190-100x_Position008_7_cmle.ics	19	1	0	1.5162	0.3720027687491155	1.0	0.28230249772101607	2.959139602870658	0.47044205247657694	0.6097045317982538	0.4702862695934067	0.299218118291136	0.7738867343196683	1.00795412421088	194.0	3.7737289831706122	135.0	0.31127282916945126
501	Feb25-FISH2-3R4-rep3-cp190-100x_Position008_7_cmle.ics	20	1	0	1.9493999999999998	0.23070632344123612	1.0	0.2848730888258422	3.028179747483653	0.37048027559319224	0.5123255345931804	0.3596956794532332	0.1674473298949952	0.8489757159135555	0.9870284035065213	294.0	5.657420846100758	253.0	0.5833483391101568
502	Feb25-FISH2-3R4-rep3-cp190-100x_Position008_7_cmle.ics	21	1	0	1.083	2.3825999999999996	1.0	0.30350133109819233	2.1494802124925365	0.9553035601021355	0.9761067380096605	0.9542138988729325	0.9212699432400345	0.442007812383585	0.9787679204636556	154.0	2.8564154961156203	99.0	0.22826674139093092
503	Feb25-FISH2-3R4-rep3-cp190-100x_Position008_7_cmle.ics	21	2	0	1.5162	0.0	1.0	0.15196166266764938	2.6269943647293683	0.061777286255631274	0.17095483598158961	0.061777286255631274	0.02176273033324117	0.965239069914881	0.875387614739817	190.0	3.5907171639874753	96.0	0.22134956740938755
504	Feb25-FISH2-3R4-rep3-cp190-100x_Position008_7_cmle.ics	22	1	0	1.5162	2.5482346313564253	1.0	0.27049800442050537	2.3641315109037873	0.9666224026388291	0.9869759792825447	0.9656725375574763	0.9351988809549688	0.2662316088474366	0.9813459257059756	248.0	4.652831620994413	191.0	0.4403934101582607
505	Feb25-FISH2-3R4-rep3-cp190-100x_Position008_7_cmle.ics	23	1	0	1.5162	0.4377344716066809	1.0	0.20759098423928532	2.451309586371092	0.49586878675383556	0.693181444856927	0.4925999540063734	0.33874305989027237	0.780848439333708	0.9062404033291446	202.0	3.8354843866114274	123.0	0.2836041332432778
506	Feb25-FISH2-3R4-rep3-cp190-100x_Position008_7_cmle.ics	24	1	0	1.5162	0.0	1.0	0.18174795364597685	2.5131054184644257	0.10830835446929521	0.2554223349473522	0.0767273845207901	0.02740757820305895	0.9494656166267901	0.930246230582734	196.0	3.771613897400501	110.0	0.2536297126565899
507	Feb25-FISH2-3R4-rep3-cp190-100x_Position008_7_cmle.ics	25	1	0	1.2995999999999999	1.4772412513556012	1.0	0.292485254811594	2.5970161277308	0.8588197115218638	0.9083988703919795	0.8558575975805951	0.7863722044618136	0.49548160473579106	0.9826166532307726	202.0	3.8354843866114274	146.0	0.3366358004351103
508	Feb25-FISH2-3R4-rep3-cp190-100x_Position008_7_cmle.ics	26	1	0	1.083	0.10317500441073144	1.0	0.29247783641808905	2.049989616947182	0.30867806624749616	0.4650742828859346	0.29942074043138983	0.06313851960124668	0.8762182057681245	0.9599918755433172	186.0	3.4545158424851787	129.0	0.29743848120636457
509	Feb25-FISH2-3R4-rep3-cp190-100x_Position008_7_cmle.ics	27	1	0	1.5162	1.1792185774793633	1.0	0.27901972439384803	2.74694323589236	0.8009150596791658	0.8921112091681219	0.798086010602675	0.661709571824674	0.5599762068658034	0.9858349996006668	208.0	3.992975871184033	149.0	0.34355297441665367
510	Feb25-FISH2-3R4-rep3-cp190-100x_Position008_7_cmle.ics	28	1	0	1.2995999999999999	1.2076324649147852	1.0	0.32219988132214655	2.5086687121107163	0.7841866945315221	0.8490943921978404	0.7803831417624522	0.6981121560431905	0.605118617313976	1.0050974423979393	192.0	3.658817824738624	142.0	0.3274129017930525
511	Feb25-FISH2-3R4-rep3-cp190-100x_Position008_7_cmle.ics	29	1	0	1.083	0.0	1.0	0.18384862008195269	1.9253618950207176	0.1966473844622753	0.4198311252099272	0.19999066990110095	0.03705604279405362	0.9137255593222946	0.8486906570783622	120.0	2.2370249866757526	53.0	0.12220340700726606
512	Feb25-FISH2-3R4-rep3-cp190-100x_Position008_7_cmle.ics	31	1	0	1.2995999999999999	0.5556144027286182	1.0	0.3215212586857538	3.312769612641974	0.6213948064388497	0.752748797401137	0.6181566398034193	0.4241633868515858	0.6997489387320303	1.0046307959474767	148.0	2.9095712511067937	96.0	0.22134956740938755
513	Feb25-FISH2-3R4-rep3-cp190-100x_Position008_7_cmle.ics	32	1	0	1.2995999999999999	0.10317500441073144	1.0	0.2620452549928	3.5083757896005148	0.26637749241346204	0.4300495482366657	0.26637749241346204	0.10274829838668198	0.8906887614714153	0.9920877197939544	132.0	2.575413204661384	73.0	0.16831790021755516
514	Feb25-FISH2-3R4-rep3-cp190-100x_Position008_7_cmle.ics	34	1	0	1.2995999999999999	0.3720027687491155	1.0	0.26171705325020667	2.168110561874787	0.4181432997391656	0.607468681500349	0.42163946069727287	0.2759732307956062	0.8323840809634372	0.9622732740821894	196.0	3.7013981508792417	132.0	0.30435565518790797
515	Feb25-FISH2-3R4-rep3-cp190-100x_Position008_7_cmle.ics	37	1	0	1.5162	0.0	1.0	0.10581938037976928	2.502043481382839	0.07591306972532448	0.2244906429218231	0.07591306972532448	0.02756565046785391	0.9548058328229351	0.7291248977602315	172.0	3.305484700993017	69.0	0.1590950015754973
516	Feb25-FISH2-3R4-rep3-cp190-100x_Position008_7_cmle.ics	38	1	0	1.083	0.2991586303963464	1.0	0.311493973740028	1.8600404108023543	0.5412415472362274	0.6822620985350748	0.5369407280955972	0.2816242539732952	0.7980944249357942	0.9855303527382588	128.0	2.3455908877974077	76.0	0.1752350741990985
517	Feb25-FISH2-3R4-rep3-cp190-100x_Position008_7_cmle.ics	39	1	0	1.2995999999999999	0.6921189703237084	1.0	0.27365459734503106	2.8078564700018114	0.6458251455929115	0.7369800040492098	0.6428120571176772	0.5301308847523432	0.7003183126948888	0.971955408849295	144.0	2.7967751784449164	85.0	0.19598659614372857
518	Feb25-FISH2-3R4-rep3-cp190-100x_Position008_7_cmle.ics	41	1	0	1.083	0.0	1.0	0.2595009869835509	2.9105278076896672	0.23435271364680285	0.37473709657923365	0.2301704339417382	0.033004955880575365	0.9134496733319872	0.9759807465288942	130.0	2.483907295069816	71.0	0.16370645089652625
519	Feb25-FISH2-3R4-rep3-cp190-100x_Position008_7_cmle.ics	42	1	0	0.8664	0.0	1.0	0.2515892116749826	1.5945182357210113	0.12263693089900624	0.36611971342731686	0.12263693089900624	0.031060781141668593	0.9587623845898495	0.8810542473311647	120.0	2.190214488994913	62.0	0.14295492895189613
520	Feb25-FISH2-3R4-rep3-cp190-100x_Position008_7_cmle.ics	43	1	0	1.2995999999999999	0.42540144110901373	1.0	0.2659059822000516	2.470518273676938	0.4705927494858336	0.600216410350861	0.46634895785370045	0.3283604997390797	0.7956556768908527	0.984736782343406	192.0	3.6120073270577846	129.0	0.29743848120636457
521	Feb25-FISH2-3R4-rep3-cp190-100x_Position008_7_cmle.ics	44	1	0	1.5162	1.6592549201289784	1.0	0.24810407087953565	3.0334539166841608	0.9116188656244337	0.9573909032502512	0.909493764723325	0.8514365023145479	0.4695041568562581	0.9539999543353288	182.0	3.5289617605466606	115.0	0.2651583359591622
522	Feb25-FISH2-3R4-rep3-cp190-100x_Position008_7_cmle.ics	47	1	0	0.8664	1.6784930153939788	1.0	0.31944107948200384	2.3664961273625376	0.9797336520402936	0.9943315690626601	0.9741847362130783	0.9354276933583746	0.35252898831610197	0.9631332200824901	106.0	2.017778098662332	58.0	0.13373203030983835
523	Feb25-FISH2-3R4-rep3-cp190-100x_Position008_7_cmle.ics	48	1	0	1.7328	0.0	1.0	0.1551403779550515	2.8583779684777846	0.08010067840646651	0.17989950202078522	0.056347430715935336	0.028164693995381063	0.9582035932776578	0.9466129285796092	144.0	2.9372066714874348	64.0	0.14756637827292504
524	Feb25-FISH2-3R4-rep3-cp190-100x_Position008_7_cmle.ics	49	1	0	1.2995999999999999	1.5162	1.0	0.2564202848121884	2.7348248696513813	0.9826758431483846	0.9992963908992006	0.9812567995837472	0.8856250886902228	0.2616524434447329	0.9932066874011459	146.0	2.818065341515225	84.0	0.1936808714832141
525	Feb25-FISH2-3R4-rep3-cp190-100x_Position008_7_cmle.ics	50	1	0	0.8664	1.3118460227057303	1.0	0.31254639830293274	2.620064228963265	0.8646576907026291	0.9167288980649696	0.8614509433547849	0.7903479101232181	0.5019264519498897	1.0087462844778077	98.0	1.8624016998598363	51.0	0.11759195768623716
526	Feb25-FISH2-3R4-rep3-cp190-100x_Position008_7_cmle.ics	52	1	0	1.5162	2.1498593947953997	1.0	0.29222941578032335	2.871704366893604	0.9556376340832672	0.9865731199799054	0.9546329015647568	0.8976314572617614	0.37749711941583547	0.9943749966856313	228.0	4.416524741450904	175.0	0.40350181559002946
527	Feb25-FISH2-3R4-rep3-cp190-100x_Position008_7_cmle.ics	53	1	0	1.7328	0.0	1.0	0.11309733552923255	3.615025796249652	0.07385236415739006	0.21879821999338697	0.07385236415739006	0.027175410558800836	0.9535336210465502	0.6231634626969569	160.0	2.9905017318478055	64.0	0.14756637827292504
528	Feb25-FISH2-3R4-rep3-cp190-100x_Position008_7_cmle.ics	55	1	0	1.5162	0.9208926655187226	1.0	0.27854218601744635	2.654336266845801	0.7989985304522941	0.8830530307153613	0.7841034851865962	0.6210744026560714	0.6320675238351822	0.9844126861032293	170.0	3.2607892890822887	110.0	0.2536297126565899
529	Feb25-FISH2-3R4-rep3-cp190-100x_Position008_7_cmle.ics	56	1	0	1.7328	1.7328	1.0	0.2761925431501166	2.9854033297484186	0.9515419085671398	0.981007041787157	0.941299309066025	0.821308580384539	0.48701928491398944	0.9817942726098786	248.0	4.816668362877353	193.0	0.44500485947928964
530	Feb25-FISH2-3R4-rep3-cp190-100x_Position008_7_cmle.ics	57	1	0	1.5162	0.5158750220536572	1.0	0.2974533358211097	2.855159028008352	0.5016320153455851	0.6297529546438958	0.4955912381659551	0.3694078336736588	0.7735650066854876	0.9924322429674689	184.0	3.5502519236169694	128.0	0.2951327565458501
531	Feb25-FISH2-3R4-rep3-cp190-100x_Position008_7_cmle.ics	58	1	0	1.083	0.7295574526778015	1.0	0.24353888050015876	2.908995764552813	0.5610532488202608	0.6396559908413146	0.5405997822019937	0.43468386712460094	0.7591373132703177	0.9854289552639838	120.0	2.2838354843565924	61.0	0.1406492042913817
532	Feb25-FISH2-3R4-rep3-cp190-100x_Position008_7_cmle.ics	58	2	0	1.2995999999999999	1.2032169749388533	1.0	0.34106697103210004	2.6682244131477466	0.7316570332933107	0.8044564822829698	0.7324062956654473	0.6210733532516125	0.611048604347106	0.9941612510166273	198.0	3.7929040604708097	153.0	0.35277587305871144
533	Feb25-FISH2-3R4-rep3-cp190-100x_Position008_7_cmle.ics	61	1	0	1.5162	0.744005537498231	1.0	0.2869183232007768	2.7065796989706263	0.6350727041194065	0.7359367133591969	0.6304083868866053	0.4934736577131519	0.7256157710243973	0.9949675946274086	192.0	3.658817824738624	134.0	0.30896710450893683
534	Feb25-FISH2-3R4-rep3-cp190-100x_Position008_7_cmle.ics	62	1	0	1.5162	1.906386119690093	1.0	0.2902109266441255	3.0102121797784287	0.930857975634095	0.962130186010783	0.9300036613469449	0.8870115511906557	0.3020732361710131	0.9861914689312709	196.0	3.771613897400501	139.0	0.32049572781150915
535	Feb25-FISH2-3R4-rep3-cp190-100x_Position008_7_cmle.ics	63	1	0	1.5162	0.0	1.0	0.23871336893459466	3.0714326442105735	0.16467296857100552	0.3475074227912812	0.16467296857100552	0.02770396115990368	0.9418661598088341	0.9552055864533152	198.0	3.7929040604708097	128.0	0.2951327565458501
536	Feb25-FISH2-3R4-rep3-cp190-100x_Position008_7_cmle.ics	64	1	0	1.2995999999999999	0.1459114905355603	1.0	0.2882305395200157	2.5180664225972036	0.32070311882518454	0.47861241523213355	0.32070311882518454	0.15039281705948374	0.8581651077756461	0.9939429445805007	184.0	3.5268466747765497	126.0	0.2905213072248212
537	Feb25-FISH2-3R4-rep3-cp190-100x_Position008_7_cmle.ics	65	1	0	1.2995999999999999	0.65253602307166	1.0	0.24647187327997555	2.338709366100017	0.6378407092614302	0.762721644196952	0.6322904454865181	0.48616097596717467	0.7525124740609381	0.9861483588421348	176.0	3.348065027133635	109.0	0.25132398799607547
538	Feb25-FISH2-3R4-rep3-cp190-100x_Position008_7_cmle.ics	66	1	0	1.083	0.0	1.0	0.1474056168061203	1.7346096188002609	0.0599223264184901	0.20482618168040162	0.08421900161030596	0.02995169082125604	0.9782438250570366	0.7802439366582584	134.0	2.479677123529594	56.0	0.12912058098880944
539	Feb25-FISH2-3R4-rep3-cp190-100x_Position008_7_cmle.ics	67	1	0	1.9493999999999998	1.3389208086236206	1.0	0.2783148633656346	2.9089518517784256	0.7494440684520932	0.840338070836959	0.7474588288375391	0.6201762866995392	0.6466777698293571	0.9843888228061527	340.0	6.521578578164581	311.0	0.7170803694199952
540	Feb25-FISH2-3R4-rep3-cp190-100x_Position008_7_cmle.ics	68	1	0	1.5162	2.1003330663048003	1.0	0.29388427730391214	2.932110425796869	0.9630458840555035	0.981991146675747	0.9617263982293351	0.9312675576742998	0.31253923020797614	0.9953689674781481	174.0	3.350180112903746	117.0	0.26976978528019113
541	Feb25-FISH2-3R4-rep3-cp190-100x_Position009_8_cmle.ics	1	1	0	1.5162	0.10317500441073144	1.0	0.32346652244366064	2.8478265462314294	0.289044289044289	0.4426950698626999	0.289044289044289	0.06489753021544929	0.8892424601854946	0.9922752089453452	198.0	3.8397145581516496	149.0	0.34355297441665367
542	Feb25-FISH2-3R4-rep3-cp190-100x_Position009_8_cmle.ics	2	1	0	1.7328	0.0	1.0	0.282028602377987	2.2818492488060236	0.19283802908037387	0.40272518921446254	0.17791795210045797	0.02221104352871927	0.934938769110899	0.9764319012179783	284.0	5.433943786547115	239.0	0.5510681938629545
543	Feb25-FISH2-3R4-rep3-cp190-100x_Position009_8_cmle.ics	3	1	0	1.5162	0.10317500441073144	1.0	0.26989512868537635	2.62646904259832	0.3103121613326159	0.487715136679525	0.3103121613326159	0.06949170525422316	0.8713200903801832	0.9696262423142225	194.0	3.7269184854897723	132.0	0.30435565518790797
544	Feb25-FISH2-3R4-rep3-cp190-100x_Position009_8_cmle.ics	4	1	0	1.083	0.0	1.0	0.186560233770246	2.2187588626145156	0.18698073382134997	0.3015926034041407	0.1847857816499753	0.02524475681501774	0.930326218743308	0.8658406504494316	134.0	2.5030823723700135	63.0	0.1452606536124106
545	Feb25-FISH2-3R4-rep3-cp190-100x_Position009_8_cmle.ics	4	2	0	1.2995999999999999	1.5490250415242273	1.0	0.28166648430998564	2.793189622300241	0.8454495441685005	0.8892054385413392	0.8427830421700274	0.7857227062469124	0.5358837451124216	0.9924039343594742	160.0	3.0841227272094853	101.0	0.23287819071195984
546	Feb25-FISH2-3R4-rep3-cp190-100x_Position009_8_cmle.ics	7	1	0	1.7328	0.10317500441073144	1.0	0.25867938991854766	2.925901354165679	0.28653334989442303	0.4374611849459695	0.27908085952055645	0.07974661532728854	0.8924207761209726	0.9805707605881241	232.0	4.505915565272362	169.0	0.38966746762694277
547	Feb25-FISH2-3R4-rep3-cp190-100x_Position009_8_cmle.ics	8	1	0	1.9493999999999998	0.0	1.0	0.21031903982352693	2.746141742692939	0.07637612317828203	0.30032794599920587	0.10634715216400241	0.02690113089898381	0.9642690723787994	0.9136742189491337	214.0	4.150467355756639	135.0	0.31127282916945126
548	Feb25-FISH2-3R4-rep3-cp190-100x_Position009_8_cmle.ics	10	1	0	1.9493999999999998	0.42540144110901373	1.0	0.23821110646661198	3.2402642962168215	0.5050866986154811	0.6272212761377809	0.4870379397446205	0.31890783167997167	0.7652547139860945	0.969691416912024	228.0	4.439929990291324	158.0	0.3643044963612837
549	Feb25-FISH2-3R4-rep3-cp190-100x_Position009_8_cmle.ics	11	1	0	1.083	1.3842379406474168	1.0	0.3033506929168382	2.662868186488757	0.8991335468073084	0.9369870570190781	0.8984204719748137	0.84503403923257	0.40786642267668477	0.9718138151550735	128.0	2.462617131999507	75.0	0.17292934953858405
550	Feb25-FISH2-3R4-rep3-cp190-100x_Position009_8_cmle.ics	12	1	0	1.5162	0.20635000882146287	1.0	0.2965696386911721	2.702618853836804	0.3691762755294295	0.55136784987565	0.3620845579923129	0.18364609239580978	0.8441668169057865	0.9984829540974722	188.0	3.6396427474384265	132.0	0.30435565518790797
551	Feb25-FISH2-3R4-rep3-cp190-100x_Position009_8_cmle.ics	13	1	0	1.5162	1.1763760451361116	1.0	0.257727098576907	2.488271106162196	0.7517355953834813	0.8219075596043612	0.7485944702995896	0.6368507332959259	0.5952865065060434	0.9793170269944526	198.0	3.7226883139495506	133.0	0.3066613798484224
552	Feb25-FISH2-3R4-rep3-cp190-100x_Position009_8_cmle.ics	14	1	0	1.7328	0.0	1.0	0.12665009249725656	4.0702051970525694	0.10928849119764607	0.29434048087789	0.07899019907463345	0.027654387673150867	0.9427616261408402	0.5776302661941133	162.0	3.0586023925989547	69.0	0.1590950015754973
553	Feb25-FISH2-3R4-rep3-cp190-100x_Position009_8_cmle.ics	14	2	0	1.5162	0.10317500441073144	1.0	0.14347369714914668	3.1646784747824848	0.37096395903369556	0.5025337417644509	0.37096395903369556	0.06713882630542782	0.8418188137499079	0.6012198723106046	140.0	2.637168608102199	59.0	0.13603775497035278
554	Feb25-FISH2-3R4-rep3-cp190-100x_Position009_8_cmle.ics	15	1	0	1.9493999999999998	2.5991999999999997	1.0	0.2949178999008263	2.6609508761383682	0.9915548710164661	0.9998307253882155	0.9879201172645222	0.9375320877698163	0.20875620488005026	0.9866569377014014	302.0	5.789391996062836	268.0	0.6179342090178737
555	Feb25-FISH2-3R4-rep3-cp190-100x_Position009_8_cmle.ics	16	1	0	1.9493999999999998	0.0	1.0	0.22839647177086525	3.111599312696899	0.1520631067961165	0.31258191747572817	0.15001820388349515	0.025876820388349514	0.9318714105074437	0.9670127858383325	238.0	4.663407049844968	165.0	0.3804445689848849
556	Feb25-FISH2-3R4-rep3-cp190-100x_Position009_8_cmle.ics	17	1	0	1.5162	0.0	1.0	0.2162950853307493	2.4202866351769967	0.08434247910065257	0.25609786052909533	0.08434247910065257	0.03013518049994678	0.9532242250680157	0.9513983872535959	196.0	3.748208648560081	120.0	0.2766869592617345
557	Feb25-FISH2-3R4-rep3-cp190-100x_Position009_8_cmle.ics	18	1	0	2.166	0.5158750220536572	1.0	0.2545834917541648	2.9637147074662087	0.4808566912879399	0.6062296390671871	0.4763772860690901	0.31399582298487244	0.7874529981827456	0.9854862442337698	302.0	5.836202493743672	249.0	0.5741254404680991
558	Feb25-FISH2-3R4-rep3-cp190-100x_Position009_8_cmle.ics	20	1	0	1.5162	0.8670937442763532	1.0	0.31155985693518456	2.6072528618042234	0.729438318768968	0.839361150508609	0.7235973219868539	0.5765582345854112	0.6323877401149988	1.0045876868840118	184.0	3.5502519236169694	131.0	0.3020499305273935
559	Feb25-FISH2-3R4-rep3-cp190-100x_Position009_8_cmle.ics	21	1	0	1.7328	1.2032169749388533	1.0	0.2659493000774543	3.7526589668456056	0.7557359006301326	0.8339279882923525	0.7523977697415367	0.6587758977274102	0.5934439873004572	0.9545855083844896	188.0	3.7098584939596857	125.0	0.28821558256430674
560	Feb25-FISH2-3R4-rep3-cp190-100x_Position009_8_cmle.ics	22	1	0	1.7328	1.8725829911983063	1.0	0.2547960874918064	2.9191546950434564	0.9171128775834658	0.9540317965023848	0.9154912559618442	0.8669348171701113	0.36069516748373964	0.945863279072684	222.0	4.329249003399558	157.0	0.3619987717007692
561	Feb25-FISH2-3R4-rep3-cp190-100x_Position009_8_cmle.ics	24	1	0	1.2995999999999999	1.1321417835580119	1.0	0.2794714328294241	3.0648268497840485	0.7922184826666389	0.8610882454074669	0.7887903637557179	0.71037084119161	0.5833227164951353	0.9758098939709694	154.0	2.97344174031772	95.0	0.21904384274887315
562	Feb25-FISH2-3R4-rep3-cp190-100x_Position009_8_cmle.ics	25	1	0	1.7328	0.8318234787411565	1.0	0.2596531355846011	3.4263939961371728	0.6357840576163802	0.7343376960061373	0.6348912418075883	0.5237026063608167	0.6930785880321323	0.9562839268997103	214.0	4.17387260459706	150.0	0.3458586990771681
563	Feb25-FISH2-3R4-rep3-cp190-100x_Position009_8_cmle.ics	26	1	0	1.5162	0.0	1.0	0.30767807005250525	2.525084715071863	0.1764881656436371	0.3405692443691871	0.15303111420994311	0.026653759478068154	0.9313321975343527	0.9597130293748118	212.0	4.035556197324651	161.0	0.37122167034282705
564	Feb25-FISH2-3R4-rep3-cp190-100x_Position009_8_cmle.ics	27	1	0	1.7328	1.1926825638357912	1.0	0.25776666384451313	2.975880848565593	0.8322145762091724	0.9050252599878977	0.8277606563375128	0.6781884578038586	0.5873098616996412	0.9704812226680828	196.0	3.771613897400501	131.0	0.3020499305273935
565	Feb25-FISH2-3R4-rep3-cp190-100x_Position009_8_cmle.ics	28	1	0	1.5162	0.8875449473696695	1.0	0.2656974836399739	2.80214116640936	0.6702247440702825	0.77357442332479	0.6660691269500288	0.5586712395739196	0.6771101377199124	0.9859375138280828	196.0	3.748208648560081	133.0	0.3066613798484224
566	Feb25-FISH2-3R4-rep3-cp190-100x_Position009_8_cmle.ics	30	1	0	1.5162	0.7540056732031717	1.0	0.2648500727068435	2.8185003683297523	0.6406720390307183	0.7437481052193715	0.6394805304680725	0.5009517967808118	0.711209765244318	0.9928801355363899	204.0	3.926990296202996	141.0	0.325107177132538
567	Feb25-FISH2-3R4-rep3-cp190-100x_Position009_8_cmle.ics	31	1	0	1.9493999999999998	1.5394492374569102	1.0	0.29211481277626733	3.3575697534114277	0.8141232907314435	0.8866973933287087	0.8117286490850588	0.7131211469196913	0.5860083574120475	0.9951613618930536	264.0	5.1508264093227645	218.0	0.5026479759921509
568	Feb25-FISH2-3R4-rep3-cp190-100x_Position009_8_cmle.ics	32	1	0	1.2995999999999999	0.0	1.0	0.26406189311984274	2.9066245460208844	0.2423676594155541	0.4075716553076277	0.2330431332275231	0.034182149192419006	0.897705912210271	0.988644145302965	148.0	2.8393555045855337	87.0	0.20059804546475749
569	Feb25-FISH2-3R4-rep3-cp190-100x_Position009_8_cmle.ics	33	1	0	1.5162	0.744005537498231	1.0	0.319251162074464	2.929132493309271	0.6175272607718862	0.7203297472708786	0.6120233550688902	0.4755368438997364	0.7091385334416394	1.0026542171897723	212.0	4.129177192686331	164.0	0.3781388443243705
570	Feb25-FISH2-3R4-rep3-cp190-100x_Position009_8_cmle.ics	35	1	0	1.2995999999999999	0.3634229110571259	1.0	0.28166648430998564	2.92494535259087	0.5911024601677569	0.7460719589035598	0.5898583296544527	0.3386442990729221	0.7522456555161712	0.9889929268603515	160.0	3.0841227272094853	101.0	0.23287819071195984
571	Feb25-FISH2-3R4-rep3-cp190-100x_Position009_8_cmle.ics	36	1	0	1.083	1.7153360421684174	1.0	0.2802220647444271	2.819729473443998	0.8212652663618305	0.8638082791087877	0.8196809967378605	0.7700070373464697	0.5892767214544139	0.9934329626432594	112.0	2.1752695832349382	59.0	0.13603775497035278
572	Feb25-FISH2-3R4-rep3-cp190-100x_Position009_8_cmle.ics	36	2	0	1.2995999999999999	2.4899342736946437	1.0	0.2524494096634655	3.413803987333331	0.943531361258541	0.9651460682726608	0.9426612263009557	0.914414773574244	0.4545430018435703	1.0005160450185355	112.0	2.1986748320753575	56.0	0.12912058098880944
573	Feb25-FISH2-3R4-rep3-cp190-100x_Position009_8_cmle.ics	36	3	0	1.2995999999999999	1.809623133471384	1.0	0.30389344048010053	2.570183834575116	0.8689978887960591	0.9147094407909562	0.8698645570805066	0.789978541293277	0.44012423690792596	0.9733661192459989	156.0	2.971326654547608	101.0	0.23287819071195984
574	Feb25-FISH2-3R4-rep3-cp190-100x_Position009_8_cmle.ics	37	1	0	1.083	1.1396051716664168	1.0	0.2513577986521761	2.302270100465908	0.6742024566204052	0.7327402979649328	0.6742024566204052	0.615548498816117	0.6472556153983609	0.9589903045762254	104.0	1.973082686751603	50.0	0.11528623302572269
575	Feb25-FISH2-3R4-rep3-cp190-100x_Position009_8_cmle.ics	38	1	0	1.5162	0.0	1.0	0.2417529124348198	2.684113650384844	0.18949509701648237	0.35662033173377844	0.1778374713123305	0.027132667431671188	0.9295678485493422	0.9718472227695386	224.0	4.280323419948606	155.0	0.35738732237974036
576	Feb25-FISH2-3R4-rep3-cp190-100x_Position009_8_cmle.ics	39	1	0	1.2995999999999999	0.46141264688247224	1.0	0.2991712012340393	2.6703891756729408	0.5239720753554745	0.6339702787331246	0.5153867871259176	0.3984138391253016	0.780546566893117	0.9969443491078995	132.0	2.5520079558209647	78.0	0.17984652352012742
577	Feb25-FISH2-3R4-rep3-cp190-100x_Position009_8_cmle.ics	40	1	0	1.2995999999999999	0.5595020986366908	1.0	0.2667602850650871	2.4511021047013104	0.5776549311720659	0.7110866458972617	0.5769053586626377	0.3931742053360193	0.7546753455721295	0.9764564523838927	164.0	3.103297804509683	102.0	0.23518391537247432
578	Feb25-FISH2-3R4-rep3-cp190-100x_Position009_8_cmle.ics	41	1	0	1.9493999999999998	0.0	1.0	0.15797296768967134	2.750770368494958	0.08481351425064776	0.2372835128869494	0.08481351425064776	0.02946014591572344	0.9472968513269326	0.9369879870456191	214.0	4.220683102277901	117.0	0.26976978528019113
579	Feb25-FISH2-3R4-rep3-cp190-100x_Position009_8_cmle.ics	42	1	0	1.083	0.0	1.0	0.2785234620207688	2.7653675568309857	0.2640253464332576	0.4667408071174833	0.2640253464332576	0.03668352161807534	0.9119279958962828	0.9964583797259485	116.0	2.241255158215975	62.0	0.14295492895189613
580	Feb25-FISH2-3R4-rep3-cp190-100x_Position009_8_cmle.ics	43	1	0	1.5162	1.5233606843632503	1.0	0.30360104007308175	2.951470946438494	0.8595906336521746	0.9070555241563347	0.8562710603318142	0.7934531432209877	0.5188915728446585	0.9995391047958393	194.0	3.7503237343301925	140.0	0.3228014524720236
581	Feb25-FISH2-3R4-rep3-cp190-100x_Position009_8_cmle.ics	44	1	0	1.2995999999999999	1.8018739878865302	1.0	0.28876307284321046	2.6160645268577407	0.9263273669085168	0.956458107892356	0.9249436767132035	0.8818408401483032	0.41445065883494653	0.9909525037960367	170.0	3.260789289082289	112.0	0.25824116197761887
582	Feb25-FISH2-3R4-rep3-cp190-100x_Position009_8_cmle.ics	45	1	0	1.5162	0.0	1.0	0.21468644700409975	2.739675148367607	0.0837834858339764	0.2633868171295136	0.0837834858339764	0.02928413224962668	0.9618484596877287	0.9481206057521352	174.0	3.3969906105845853	100.0	0.23057246605144538
583	Feb25-FISH2-3R4-rep3-cp190-100x_Position009_8_cmle.ics	46	1	0	1.5162	1.2995999999999999	1.0	0.25379092104500106	2.6717998755943966	0.8132916262420127	0.8758422267572179	0.7997457428657455	0.6627479843431133	0.5801088042904033	0.965858123802831	202.0	3.8354843866114274	136.0	0.31357855382996574
584	Feb25-FISH2-3R4-rep3-cp190-100x_Position009_8_cmle.ics	46	2	0	1.9493999999999998	0.0	1.0	0.10410095656667996	2.4136066389926247	0.05556522030042488	0.1738583520123114	0.05556522030042488	0.020093004583319394	0.9702323541067477	0.7651086309717063	220.0	4.331364089169666	99.0	0.22826674139093092
585	Feb25-FISH2-3R4-rep3-cp190-100x_Position009_8_cmle.ics	47	1	0	1.5162	0.3095250132321943	1.0	0.28863867318537334	3.048843796649938	0.4617502280440803	0.5958812362865384	0.4487825322343389	0.2562599127269141	0.8522501483602082	1.0063078348152183	180.0	3.4842663486359315	122.0	0.2812984085827634
586	Feb25-FISH2-3R4-rep3-cp190-100x_Position009_8_cmle.ics	49	1	0	1.2995999999999999	1.0317500441073144	1.0	0.2983193720086381	2.350040087280528	0.7726641929864275	0.8394338749840063	0.7710894363355413	0.6692863399702764	0.6103240312438527	1.0010286811565308	158.0	2.9926168176179178	102.0	0.23518391537247432
587	Feb25-FISH2-3R4-rep3-cp190-100x_Position009_8_cmle.ics	50	1	0	1.083	0.8508028822180275	1.0	0.23438440721173529	1.5955437945835942	0.5950161851059202	0.7072733691181244	0.5936230367482278	0.4818622800354276	0.7069708695516134	0.9419198679953111	154.0	2.7861997495943607	87.0	0.20059804546475749
588	Feb25-FISH2-3R4-rep3-cp190-100x_Position009_8_cmle.ics	50	2	0	1.5162	2.7003482833850896	1.0	0.2688597490768461	3.1915050189871645	0.9835627405308462	0.995032575086599	0.9834933983048978	0.9647836049762503	0.17583126742714947	0.9856183182551046	156.0	3.018137152228448	95.0	0.21904384274887315
589	Feb25-FISH2-3R4-rep3-cp190-100x_Position009_8_cmle.ics	50	3	0	1.083	1.3229242629964544	1.0	0.2237876727085264	2.3482439617437034	0.7307126174483952	0.7880617902271588	0.7306023002707499	0.6621457636627824	0.5117419931540866	0.9413469141587439	134.0	2.5264876212104332	69.0	0.1590950015754973
590	Feb25-FISH2-3R4-rep3-cp190-100x_Position009_8_cmle.ics	51	1	0	1.5162	1.3229242629964544	1.0	0.2742150448010988	3.0256452972116947	0.8243366048709561	0.893478129165152	0.8221858718041924	0.7407382164061553	0.4885590693605115	0.9908280403680817	192.0	3.705628322419464	131.0	0.3020499305273935
591	Feb25-FISH2-3R4-rep3-cp190-100x_Position009_8_cmle.ics	52	1	0	1.5162	2.265155469265729	1.0	0.24854841467291985	2.115390953592237	0.9417961013944214	0.9693687434869107	0.9417961013944214	0.898188289747326	0.30459201545121767	0.9392784902299249	282.0	5.295627379274708	222.0	0.5118708746342088
592	Feb25-FISH2-3R4-rep3-cp190-100x_Position009_8_cmle.ics	53	1	0	1.9493999999999998	0.6275890508929507	1.0	0.24560664177036867	2.834761638007401	0.5540112664577839	0.6746548752484843	0.5557183055159388	0.41773723712975147	0.7463382037597612	0.9488369194910139	248.0	4.7932631140369315	182.0	0.41964188821363063
593	Feb25-FISH2-3R4-rep3-cp190-100x_Position009_8_cmle.ics	55	1	0	1.2995999999999999	0.0	1.0	0.06346157885572332	1.2479496896117919	0.05688842170717083	0.14427155430864097	0.05688842170717083	0.028436808326362622	0.9731939889148169	0.5818781398796543	196.0	3.86523489276218	65.0	0.14987210293343953
594	Feb25-FISH2-3R4-rep3-cp190-100x_Position009_8_cmle.ics	55	2	0	0.8664	1.963038337813582	1.0	0.27320424965279066	2.0940628238487187	0.9316302585702759	0.9568654738727802	0.930549489595748	0.897530516918476	0.3801407183317643	0.9855994666313764	118.0	2.192329574765024	63.0	0.1452606536124106
595	Feb25-FISH2-3R4-rep3-cp190-100x_Position009_8_cmle.ics	57	1	0	1.2995999999999999	1.4532932869245503	1.0	0.29247783641808905	2.540322106075332	0.8703452656694218	0.9243274020249596	0.8698184973158054	0.801319244862072	0.45796629659924815	0.9968438806252656	186.0	3.548136837846858	129.0	0.29743848120636457
596	Feb25-FISH2-3R4-rep3-cp190-100x_Position009_8_cmle.ics	58	1	0	1.2995999999999999	0.0	1.0	0.2746686717308086	2.3343199807662214	0.24642877655341042	0.43995585713465213	0.2368043191086095	0.02762621331342255	0.905439408185219	0.9940228806608907	184.0	3.5034414259361295	123.0	0.2836041332432778
597	Feb25-FISH2-3R4-rep3-cp190-100x_Position009_8_cmle.ics	59	1	0	1.083	0.639412489864916	1.0	0.30612945552490844	2.3917617500955233	0.6759408788200372	0.7796028853104477	0.6683123394700011	0.5375274919638875	0.682477595935228	0.9998764883842379	116.0	2.1944446605351353	65.0	0.14987210293343953
598	Feb25-FISH2-3R4-rep3-cp190-100x_Position009_8_cmle.ics	60	1	0	1.2995999999999999	0.65253602307166	1.0	0.3183709671741055	2.8699214647012314	0.5929121285063991	0.6981219762148764	0.5864454983833425	0.46174042914908997	0.7319781785442832	0.9989868071464965	178.0	3.4395709367252034	126.0	0.2905213072248212
599	Feb25-FISH2-3R4-rep3-cp190-100x_Position009_8_cmle.ics	61	1	0	1.7328	1.6720368465176956	1.0	0.2566466078964107	2.888141588627218	0.867667098654534	0.9304657125853083	0.8676114778990929	0.8008721334453165	0.47574624252082176	0.9814033856468225	228.0	4.463335239131743	164.0	0.3781388443243705
600	Feb25-FISH2-3R4-rep3-cp190-100x_Position009_8_cmle.ics	62	1	0	1.7328	0.7610319551488771	1.0	0.2878700880801862	3.1390671522587574	0.6256370477726292	0.7302999993195751	0.6184381527825975	0.48204699014064384	0.7151099286613831	0.9980555469918938	204.0	3.9503955450434156	147.0	0.33894152509562475
601	Feb25-FISH2-3R4-rep3-cp190-100x_Position009_8_cmle.ics	63	1	0	1.7328	2.077968689764099	1.0	0.27901972439384803	3.4925909530895614	0.94852768829986	0.9790789094781112	0.9472887632849595	0.9058149112996658	0.3415444011092664	0.9749241329584792	208.0	4.110002115386133	149.0	0.34355297441665367
602	Feb25-FISH2-3R4-rep3-cp190-100x_Position009_8_cmle.ics	64	1	0	1.2995999999999999	0.3720027687491155	1.0	0.32698195796120333	2.9733762811802826	0.4571100354274089	0.6063874565926549	0.4677470272545512	0.3056490932687923	0.7869296116117449	1.0155979192419726	166.0	3.2182089629416715	115.0	0.2651583359591622
603	Feb25-FISH2-3R4-rep3-cp190-100x_Position009_8_cmle.ics	65	1	0	1.5162	0.6190500264643886	1.0	0.2932373339065783	2.726471098204696	0.5547078934602324	0.6961641525560766	0.5547078934602324	0.4146059045022985	0.7009100590045748	0.9924890321801003	226.0	4.325018831859334	173.0	0.3988903662690006
604	Feb25-FISH2-3R4-rep3-cp190-100x_Position009_8_cmle.ics	66	1	0	1.2995999999999999	0.0	1.0	0.2931837363478982	3.0260914183432406	0.1164211080207472	0.21990340524693677	0.08293242125836278	0.02947643388709314	0.9463107785107444	0.9733960911489743	104.0	2.0198931844324433	54.0	0.12450913166778053
605	Feb25-FISH2-3R4-rep3-cp190-100x_Position009_8_cmle.ics	66	2	0	1.083	1.1736910802652911	1.0	0.25676833499385804	2.910103782425066	0.7832161918364279	0.8358030143576637	0.7808670976471472	0.708754604224611	0.5647590772696849	0.9799285753954329	106.0	2.0411833475027517	52.0	0.1198976823467516
606	Feb25-FISH2-3R4-rep3-cp190-100x_Position009_8_cmle.ics	67	1	0	1.7328	0.8595614345612763	1.0	0.2720111564350147	2.8808188356942153	0.6720838322524381	0.7823074633683788	0.6690799354923553	0.5456675364585857	0.6681594784541878	0.9927117161654883	206.0	3.9950909569541437	145.0	0.33433007577459584
607	Feb25-FISH2-3R4-rep3-cp190-100x_Position009_8_cmle.ics	68	1	0	1.9493999999999998	0.0	1.0	0.27737321229142964	3.4068847909261715	0.5926395085532363	0.70915072977154	0.5486103326383128	0.09955047866735421	0.7762235139709631	1.000435021334938	232.0	4.576131311793621	175.0	0.40350181559002946
608	Feb25-FISH2-3R4-rep3-cp190-100x_Position009_8_cmle.ics	68	2	0	1.2995999999999999	0.5158750220536572	1.0	0.28983077184957995	2.9536400978029382	0.4596103401116517	0.5603378696500235	0.458377239199157	0.30358010298260957	0.814576126065285	0.9878224770664072	150.0	2.884050916496262	93.0	0.21443239342784423
609	Feb25-FISH2-3R4-rep3-cp190-100x_Position010_9_cmle.ics	1	1	0	1.9493999999999998	1.9671445930079094	1.0	0.27124997079285185	3.0192283674424787	0.9276253526954517	0.9752265834430119	0.9265381043142192	0.8358188917109416	0.45343568678271934	0.9904845850890462	278.0	5.393478546176606	227.0	0.5233994979367811
610	Feb25-FISH2-3R4-rep3-cp190-100x_Position010_9_cmle.ics	2	1	0	1.083	0.2918229810711206	1.0	0.27689958019308064	3.3368639546647687	0.33731958483326213	0.44469753977777327	0.3294758892798308	0.21879300643359298	0.867746704409239	0.9739786184005017	106.0	2.064588596343172	54.0	0.12450913166778053
611	Feb25-FISH2-3R4-rep3-cp190-100x_Position010_9_cmle.ics	2	2	0	1.2995999999999999	1.5613211301812222	1.0	0.3143110889088177	2.914248187019608	0.852522253181205	0.8949473584304474	0.8514240002169389	0.7969587883964829	0.5081908718636761	0.9691009411360411	146.0	2.8180653415152253	93.0	0.21443239342784423
612	Feb25-FISH2-3R4-rep3-cp190-100x_Position010_9_cmle.ics	3	1	0	1.9493999999999998	2.5991999999999997	1.0	0.26712615912667953	2.6773145157524487	0.9724566257020519	0.9872570622254351	0.9646888728243341	0.9276730106211422	0.24777566170082	0.9956208090658999	316.0	6.078854630597514	273.0	0.6294628323204459
613	Feb25-FISH2-3R4-rep3-cp190-100x_Position010_9_cmle.ics	4	1	0	1.083	2.4904082611817415	1.0	0.23961299900261135	2.6727716669107977	0.9807888362676693	0.9919706445898557	0.9802465565236254	0.9652724051914248	0.2702816790021094	0.9686062518647426	118.0	2.239140072445864	59.0	0.13603775497035278
614	Feb25-FISH2-3R4-rep3-cp190-100x_Position010_9_cmle.ics	4	2	0	0.8664	0.0	1.0	0.1459737141802267	1.6905628867902052	0.07658436065218177	0.22370124001301472	0.07658436065218177	0.027251364737355843	0.967255263348571	0.8834246669427858	156.0	2.901110908026349	70.0	0.1614007262360118
615	Feb25-FISH2-3R4-rep3-cp190-100x_Position010_9_cmle.ics	5	1	0	1.2995999999999999	0.4377344716066809	1.0	0.26489347276424613	2.260917482897611	0.5277294892710367	0.6715475203480339	0.5224340973318	0.342484376810819	0.7744169260936214	0.9553403241603741	176.0	3.3246597782932152	113.0	0.2605468866381333
616	Feb25-FISH2-3R4-rep3-cp190-100x_Position010_9_cmle.ics	6	1	0	1.083	1.319789431739984	1.0	0.3156212800630772	3.1722067516364674	0.7354094931816585	0.8158882445095713	0.7342148883313148	0.6524753948603056	0.6475485542422795	1.0122579306696975	116.0	2.2646604070563954	66.0	0.15217782759395398
617	Feb25-FISH2-3R4-rep3-cp190-100x_Position010_9_cmle.ics	6	2	0	1.7328	1.687878142458339	1.0	0.27737321229142964	2.7554651553797127	0.8334786975913625	0.8971792444641019	0.8328545268910099	0.762133093034503	0.5037164871227247	0.996609398337441	232.0	4.459105067591522	175.0	0.40350181559002946
618	Feb25-FISH2-3R4-rep3-cp190-100x_Position010_9_cmle.ics	7	1	0	1.5162	0.0	1.0	0.17586682563312556	2.97777833945665	0.05568109569733506	0.2087983638076708	0.07773445578986879	0.027832887772219966	0.9796624848266688	0.9144227874577291	148.0	2.909571251106793	71.0	0.16370645089652625
619	Feb25-FISH2-3R4-rep3-cp190-100x_Position010_9_cmle.ics	8	1	0	1.083	0.20635000882146287	1.0	0.31605329740808763	2.299011659467993	0.3730460684128672	0.5114709732973667	0.35592088499152086	0.18075899094096248	0.8498876407813707	0.9845779692615135	162.0	3.0586023925989547	109.0	0.25132398799607547
620	Feb25-FISH2-3R4-rep3-cp190-100x_Position010_9_cmle.ics	9	1	0	1.5162	0.0	1.0	0.2727950530544802	2.837668467459546	0.15950985615343632	0.3377091102823655	0.15950985615343632	0.027277570591369205	0.9409259528413036	0.985394155830438	202.0	3.905700133132687	141.0	0.325107177132538
621	Feb25-FISH2-3R4-rep3-cp190-100x_Position010_9_cmle.ics	10	1	0	1.5162	0.0	1.0	0.24734297751646567	2.634336210465623	0.22898736445431492	0.39564407617165226	0.21413096007341323	0.022759729152978612	0.9071318611293451	0.9468454646712545	228.0	4.276093248408384	161.0	0.37122167034282705
622	Feb25-FISH2-3R4-rep3-cp190-100x_Position010_9_cmle.ics	11	1	0	1.5162	0.20635000882146287	1.0	0.28277752348369806	2.595011366985971	0.35025249512903095	0.531883308812809	0.35025249512903095	0.18746934934457302	0.8561722247579718	0.9985174677579246	208.0	3.992975871184033	150.0	0.3458586990771681
623	Feb25-FISH2-3R4-rep3-cp190-100x_Position010_9_cmle.ics	12	1	0	1.5162	0.3095250132321943	1.0	0.29388427730391214	2.945148686968051	0.4347563002292542	0.5600748272071043	0.4274440287377383	0.2543059733928769	0.8307632028393959	0.9937205775217754	174.0	3.373585361744166	117.0	0.26976978528019113
624	Feb25-FISH2-3R4-rep3-cp190-100x_Position010_9_cmle.ics	14	1	0	1.5162	1.0987399361686254	1.0	0.2715795335537436	2.794271874233877	0.7373042835540546	0.8282950546209085	0.7383960236249839	0.6446792928779218	0.6418838645417559	0.977761135439755	208.0	4.0163811200244535	147.0	0.33894152509562475
625	Feb25-FISH2-3R4-rep3-cp190-100x_Position010_9_cmle.ics	15	1	0	1.2995999999999999	0.9077480443748005	1.0	0.2939425763022126	2.429378072587208	0.6886450640101304	0.7876173885037953	0.6856513369297096	0.5743966798175949	0.6572673281648469	0.9806109602297477	170.0	3.237384040241869	113.0	0.2605468866381333
626	Feb25-FISH2-3R4-rep3-cp190-100x_Position010_9_cmle.ics	16	1	0	1.083	0.0	1.0	0.23543358560236521	2.2363749179814967	0.09684564157450351	0.30818914258532526	0.09684564157450351	0.03427874895944821	0.9492726157616361	0.8662859597421256	124.0	2.37322630817805	63.0	0.1452606536124106
627	Feb25-FISH2-3R4-rep3-cp190-100x_Position010_9_cmle.ics	17	1	0	1.7328	1.1471882507794313	1.0	0.27737321229142964	3.0895006816864825	0.7919213973799126	0.8841731785796368	0.7889048494598943	0.642938404964376	0.6115393626451672	0.9946879044186948	232.0	4.4825103164319415	175.0	0.40350181559002946
628	Feb25-FISH2-3R4-rep3-cp190-100x_Position010_9_cmle.ics	18	1	0	1.083	0.5595020986366908	1.0	0.3041974449865092	2.330729527291938	0.6040156598581585	0.7303014783114437	0.6029132197328102	0.44818531410862944	0.7824509741456471	0.9859840102750246	158.0	2.945806319937078	103.0	0.23748964003298878
629	Feb25-FISH2-3R4-rep3-cp190-100x_Position010_9_cmle.ics	19	1	0	1.2995999999999999	0.7625813115994351	1.0	0.29249864608420967	3.179405988982052	0.7572229876008659	0.8637964967526077	0.7523912615626845	0.5651790986026373	0.6208070725865517	0.9957383747359801	158.0	3.062832564139177	101.0	0.23287819071195984
630	Feb25-FISH2-3R4-rep3-cp190-100x_Position010_9_cmle.ics	20	1	0	1.7328	1.5162	1.0	0.2669553508933269	2.464985800360452	0.8596694265050732	0.9012472395291832	0.849834182027912	0.7394419105873068	0.5575377513306979	0.9683724567381327	256.0	4.83161326863733	199.0	0.4588392074423764
631	Feb25-FISH2-3R4-rep3-cp190-100x_Position010_9_cmle.ics	21	1	0	1.7328	0.687545504971255	1.0	0.27841751300124384	2.7628666185665223	0.5983726060439518	0.7147976825665804	0.5937621653804759	0.46712007755310786	0.7156044150282792	1.0005916363714649	192.0	3.6822230735790438	132.0	0.30435565518790797
632	Feb25-FISH2-3R4-rep3-cp190-100x_Position010_9_cmle.ics	23	1	0	1.2995999999999999	1.0368959615364501	1.0	0.3078760800517997	2.26746819700065	0.7372276738383541	0.8219805973837557	0.7361196361810167	0.6504220906040001	0.612098175564847	0.9877671450432363	180.0	3.3906453532742526	126.0	0.2905213072248212
633	Feb25-FISH2-3R4-rep3-cp190-100x_Position010_9_cmle.ics	24	1	0	1.7328	0.20635000882146287	1.0	0.26161726395200086	3.0926705787772115	0.3938940548951546	0.5719853672768622	0.3892708325540685	0.19430999528700635	0.8240594849908321	0.9899493069496471	198.0	3.863119806992069	134.0	0.30896710450893683
634	Feb25-FISH2-3R4-rep3-cp190-100x_Position010_9_cmle.ics	25	1	0	1.7328	1.8733162266939318	1.0	0.26312671753175515	2.8219238632667345	0.9188670856255516	0.9535937779960316	0.9164449104458793	0.8654498277932988	0.44846398708455887	0.983335528829434	214.0	4.1036568580758	151.0	0.3481644237376825
635	Feb25-FISH2-3R4-rep3-cp190-100x_Position010_9_cmle.ics	27	1	0	1.083	0.3720027687491155	1.0	0.3148577864191545	2.3724350356509594	0.47737445100156184	0.6107692791480173	0.47737445100156184	0.3193100701250511	0.797316667956919	0.9959147389353811	148.0	2.792545006904694	95.0	0.21904384274887315
636	Feb25-FISH2-3R4-rep3-cp190-100x_Position010_9_cmle.ics	29	1	0	1.2995999999999999	2.1380072994357717	1.0	0.2933898472602468	2.819662439591254	0.9658211937604744	0.9837404924584247	0.9644031197627949	0.93532051695243	0.2876650863777627	0.9901935611187371	180.0	3.4608610997955123	123.0	0.2836041332432778
637	Feb25-FISH2-3R4-rep3-cp190-100x_Position010_9_cmle.ics	32	1	0	1.7328	0.9018655279647406	1.0	0.2970299522544141	3.155999843265654	0.7147861626039994	0.7990304911307607	0.6969631786370026	0.5734852384208221	0.6552831425386003	0.976333958947878	186.0	3.6183525843681177	130.0	0.29974420586687905
638	Feb25-FISH2-3R4-rep3-cp190-100x_Position010_9_cmle.ics	33	1	0	1.2995999999999999	0.0	1.0	0.19062874730665066	2.073872994703266	0.13295080386295066	0.24401063551324617	0.10140245498505242	0.025627867248956424	0.9497124606124534	0.8215009638533195	170.0	3.237384040241869	91.0	0.20982094410681532
639	Feb25-FISH2-3R4-rep3-cp190-100x_Position010_9_cmle.ics	34	1	0	1.2995999999999999	0.0	1.0	0.24296698579674678	3.1182481368990764	0.14275031547461403	0.31939273084173303	0.171992085871411	0.03624452787860848	0.9447300128226627	0.984718603007822	124.0	2.42003680585889	64.0	0.14756637827292504
640	Feb25-FISH2-3R4-rep3-cp190-100x_Position010_9_cmle.ics	35	1	0	1.2995999999999999	0.9378659497950863	1.0	0.2989294088085085	2.595478312764919	0.7579632938944552	0.8646642331439025	0.7544485191364664	0.5983332345244043	0.6016991747184293	1.001897660333702	174.0	3.326774864063326	118.0	0.27207550994070556
641	Feb25-FISH2-3R4-rep3-cp190-100x_Position010_9_cmle.ics	36	1	0	1.2995999999999999	1.6481583123587962	1.0	0.2988952823564744	3.0299028090139655	0.9426588090675729	0.9810414331682273	0.9411041613941212	0.8609494197187172	0.43835832042622214	0.9811021290631523	162.0	3.1054128902797946	106.0	0.24440681401453213
642	Feb25-FISH2-3R4-rep3-cp190-100x_Position011_10_cmle.ics	1	1	0	1.2995999999999999	1.0440946079954327	1.0	0.30389344048010053	2.689941665669546	0.7738837926594332	0.8580347963227294	0.7737440483914436	0.6644290947565954	0.5811013283917731	0.9968621581640243	156.0	2.994731903388028	101.0	0.23287819071195984
643	Feb25-FISH2-3R4-rep3-cp190-100x_Position011_10_cmle.ics	3	1	0	2.166	0.0	1.0	0.18616845354606182	3.060448167471186	0.12628755543931308	0.271798710079521	0.0982743557353604	0.024821787302240945	0.9507512385476632	0.926630132250955	270.0	5.308317893895369	180.0	0.4150304388926017
644	Feb25-FISH2-3R4-rep3-cp190-100x_Position011_10_cmle.ics	4	1	0	1.2995999999999999	0.9493517309627397	1.0	0.3143224270587024	2.515913971975461	0.7638436616351061	0.8627546351637662	0.7581470886472494	0.6241622080609394	0.6342418280112344	1.0002623441950025	174.0	3.3033696152229064	121.0	0.27899268392224896
645	Feb25-FISH2-3R4-rep3-cp190-100x_Position011_10_cmle.ics	5	1	0	1.5162	1.5162	1.0	0.26171705325020667	3.3332632485048106	0.8905319586372843	0.9318223352572986	0.8842879551650092	0.8249242343481108	0.49825229316580605	0.9794861903746751	196.0	3.8418296439217605	132.0	0.30435565518790797
646	Feb25-FISH2-3R4-rep3-cp190-100x_Position011_10_cmle.ics	6	1	0	1.2995999999999999	0.5963412819178956	1.0	0.20072148954082583	2.0846835430875643	0.5513701789998154	0.6340576367103402	0.5510549301839208	0.4338669496217014	0.7636910525098339	0.8032366515867222	118.0	2.239140072445864	54.0	0.12450913166778053
647	Feb25-FISH2-3R4-rep3-cp190-100x_Position011_10_cmle.ics	6	2	0	0.8664	1.3229242629964544	1.0	0.2472031385421709	1.7126326620099868	0.8116888109737344	0.8654156670972504	0.8116888109737344	0.7468590453343176	0.5484382849449102	0.9566714893509526	122.0	2.1646941543843816	63.0	0.1452606536124106
648	Feb25-FISH2-3R4-rep3-cp190-100x_Position011_10_cmle.ics	7	1	0	1.083	0.10317500441073144	1.0	0.32070425005395803	2.346918555881805	0.29884053821929574	0.4626753507014028	0.31139421700543946	0.12411251073575723	0.8657770653606471	1.0202208880544887	120.0	2.283835484356593	70.0	0.1614007262360118
649	Feb25-FISH2-3R4-rep3-cp190-100x_Position011_10_cmle.ics	9	1	0	1.5162	0.0	1.0	0.26061659671168275	3.063658964346386	0.16996746270489288	0.32533611639756893	0.1525385229295844	0.026229357234943827	0.9346914146728571	0.9540274324753979	178.0	3.4161656878847833	114.0	0.26285261129864773
650	Feb25-FISH2-3R4-rep3-cp190-100x_Position011_10_cmle.ics	11	1	0	1.5162	0.10317500441073144	1.0	0.27946206123070927	2.47455360900459	0.2518734934350027	0.39383594759053203	0.25025382814280683	0.048263608296554156	0.9058985283412888	0.9682248000444875	218.0	4.169642433056838	160.0	0.3689159456823127
651	Feb25-FISH2-3R4-rep3-cp190-100x_Position011_10_cmle.ics	11	2	0	1.5162	1.7215306853589103	1.0	0.2524494096634655	3.411136815387934	0.7962847848158969	0.8401487053037995	0.796398748471851	0.7484925716416982	0.5818026632533377	0.9859368027419079	112.0	2.1986748320753575	56.0	0.12912058098880944
652	Feb25-FISH2-3R4-rep3-cp190-100x_Position011_10_cmle.ics	12	1	0	1.9493999999999998	1.1610237410715747	1.0	0.229355900612085	3.3358903717371136	0.8027891041256856	0.8941514792282741	0.7986399697771062	0.6723128330054844	0.6406956748064174	0.9734935105097654	226.0	4.418639827221013	153.0	0.35277587305871144
653	Feb25-FISH2-3R4-rep3-cp190-100x_Position011_10_cmle.ics	13	1	0	1.083	0.7252201245704302	1.0	0.2877226213926332	2.0963372178689736	0.6408369386152638	0.7452079259749658	0.6370956567258395	0.4834298163230743	0.692415585604607	0.994818515855492	162.0	3.011791894918115	104.0	0.2397953646935032
654	Feb25-FISH2-3R4-rep3-cp190-100x_Position011_10_cmle.ics	14	1	0	1.9493999999999998	0.4773698211006071	1.0	0.28618007840677195	2.7410351672141453	0.45298186637359794	0.5745709021559945	0.44774865048324014	0.2794873452500242	0.8039239407586305	0.9735478230079726	302.0	5.812797244903253	264.0	0.6087113103758159
655	Feb25-FISH2-3R4-rep3-cp190-100x_Position011_10_cmle.ics	15	1	0	1.083	1.1535316172061805	1.0	0.2570945244484091	1.8342412881832149	0.7736813325481618	0.8581819074058495	0.7695591822999915	0.6623061607919015	0.5846277203567762	0.9601066069402184	184.0	3.3396046840531906	119.0	0.27438123460122005
656	Feb25-FISH2-3R4-rep3-cp190-100x_Position011_10_cmle.ics	16	1	0	1.5162	1.1368333649278028	1.0	0.2774693236078138	2.6117878200603175	0.7783392027765018	0.8629977178438364	0.7682773002019672	0.6709393296439691	0.5214844139724106	0.9794049252704299	198.0	3.7929040604708097	138.0	0.3181900031509946
657	Feb25-FISH2-3R4-rep3-cp190-100x_Position011_10_cmle.ics	17	1	0	1.5162	0.6275890508929507	1.0	0.2735425264285485	3.8918952218333125	0.5719825271935465	0.7037179427692675	0.5701795668918157	0.42806055825484046	0.7290163643287709	0.9854163869786651	136.0	2.664804028482841	78.0	0.17984652352012742
658	Feb25-FISH2-3R4-rep3-cp190-100x_Position011_10_cmle.ics	18	1	0	1.2995999999999999	0.0	1.0	0.24206814438566868	2.9125283025188096	0.2823541288108217	0.4489703210175651	0.25981728245507774	0.03514284272158288	0.8634554903398668	0.9783505615985353	138.0	2.6626889427127303	75.0	0.17292934953858405
659	Feb25-FISH2-3R4-rep3-cp190-100x_Position011_10_cmle.ics	19	1	0	1.083	0.0	1.0	0.16537010773738356	2.0241315399597704	0.24488195476308403	0.4367708161356007	0.24488195476308403	0.02706579164602939	0.8906559223757916	0.7541523128530574	186.0	3.407705344804339	97.0	0.22365529206990203
660	Feb25-FISH2-3R4-rep3-cp190-100x_Position011_10_cmle.ics	20	1	0	1.7328	0.0	1.0	0.17886171701083142	3.0849753803218576	0.09995575451564208	0.23116964239237936	0.09995575451564208	0.03571521524126802	0.9480023070448281	0.953175400163664	154.0	3.1138732333602386	76.0	0.1752350741990985
661	Feb25-FISH2-3R4-rep3-cp190-100x_Position011_10_cmle.ics	21	1	0	1.2995999999999999	2.166	1.0	0.28230249772101607	2.6411668156087007	0.9733752048061168	0.9874743179631219	0.9685833918493667	0.937244805076591	0.25624210289912386	0.9672813724098609	194.0	3.6567027389685136	135.0	0.31127282916945126
662	Feb25-FISH2-3R4-rep3-cp190-100x_Position011_10_cmle.ics	22	1	0	1.5162	0.0	1.0	0.23744009791820217	3.0338691269873714	0.13928989139515455	0.2510233918128655	0.08015873015873017	0.028124477861319965	0.9482570748707387	0.9476367580698916	190.0	3.6843381593491547	120.0	0.2766869592617345
663	Feb25-FISH2-3R4-rep3-cp190-100x_Position011_10_cmle.ics	24	1	0	1.2995999999999999	1.0368959615364501	1.0	0.28890164313983585	2.369796353789843	0.7803266835376474	0.851266966838663	0.7803705042670436	0.702435337036185	0.5881022556238219	1.0050829698815167	148.0	2.815950255745114	91.0	0.20982094410681532
664	Feb25-FISH2-3R4-rep3-cp190-100x_Position011_10_cmle.ics	25	1	0	1.2995999999999999	0.9378659497950863	1.0	0.29335409900733317	2.986396912886404	0.7965381227740972	0.8838190428777493	0.7964487675359655	0.6731640689822438	0.5802153390742852	0.9949706291378458	134.0	2.596703367731693	79.0	0.18215224818064185
665	Feb25-FISH2-3R4-rep3-cp190-100x_Position011_10_cmle.ics	26	1	0	1.7328	1.7328	1.0	0.2726673126577674	2.2465162956719986	0.9413204896648605	0.9890135551785161	0.9393465053910569	0.7884261032966632	0.4837305713105139	0.9865864871367719	284.0	5.4573490353875345	235.0	0.5418452952208966
666	Feb25-FISH2-3R4-rep3-cp190-100x_Position011_10_cmle.ics	27	1	0	1.5162	0.0	1.0	0.2836736067019555	2.61271876010654	0.15977613142212918	0.3304638428088259	0.15616846513126106	0.02877274923498148	0.9456949932268328	0.9760308727117526	184.0	3.550251923616969	125.0	0.28821558256430674
667	Feb25-FISH2-3R4-rep3-cp190-100x_Position011_10_cmle.ics	28	1	0	1.7328	0.0	1.0	0.2532325180362991	3.314203875257259	0.155135728987039	0.3120271736107248	0.155135728987039	0.027535183846025477	0.9364769318051575	0.97761394362217	210.0	4.107887029616022	144.0	0.33202435111408135
668	Feb25-FISH2-3R4-rep3-cp190-100x_Position011_10_cmle.ics	29	1	0	1.2995999999999999	0.1459114905355603	1.0	0.2696112908895111	3.3588964008791264	0.3870310085166552	0.522360330143698	0.38607740620170333	0.18044457597579824	0.851821368217855	0.9783915292772709	116.0	2.264660407056395	61.0	0.1406492042913817
669	Feb25-FISH2-3R4-rep3-cp190-100x_Position011_10_cmle.ics	30	1	0	1.5162	1.9675483367353501	1.0	0.2898571046908421	2.6386673227504205	0.9329463209563126	0.9681675526804586	0.9319040659590202	0.8707283557408453	0.4138076390267033	0.9929186395109781	226.0	4.348424080699756	172.0	0.3965846416084861
670	Feb25-FISH2-3R4-rep3-cp190-100x_Position011_10_cmle.ics	32	1	0	1.2995999999999999	0.5710063922207945	1.0	0.30518905992860607	3.2635715257753475	0.6897734505763926	0.8066491430726797	0.6864141068860652	0.5005481034442113	0.7031303127351735	1.0055196891369962	122.0	2.398746642788581	70.0	0.1614007262360118
671	Feb25-FISH2-3R4-rep3-cp190-100x_Position011_10_cmle.ics	33	1	0	1.5162	2.5991999999999997	1.0	0.2912161111856108	2.6132447358830655	0.9994825752966663	0.9999772560569963	0.9966395824212064	0.9682068106737325	0.1796975627779061	0.9926124000905653	230.0	4.414409655680792	177.0	0.40811326491105837
672	Feb25-FISH2-3R4-rep3-cp190-100x_Position011_10_cmle.ics	34	1	0	2.166	0.0	1.0	0.20021334132040655	2.3162768222709076	0.12936943773957466	0.30808554594036236	0.12936943773957466	0.01984231551653263	0.9562212824472037	0.905023604128682	358.0	6.877026787680304	285.0	0.6571315282466194
673	Feb25-FISH2-3R4-rep3-cp190-100x_Position011_10_cmle.ics	35	1	0	1.7328	0.7817319754002556	1.0	0.27324989158744234	2.6961367304486696	0.5584082897665977	0.6532141968025804	0.5573078463420178	0.4451618373436378	0.7192111430706241	0.985676664048275	226.0	4.325018831859334	167.0	0.3850560183059138
674	Feb25-FISH2-3R4-rep3-cp190-100x_Position011_10_cmle.ics	36	1	0	1.7328	2.062625707677528	1.0	0.2787496688231761	2.739136464091329	0.9726366874903196	0.989688563053218	0.9640605549532185	0.9093167203033484	0.452636622003537	1.0008426625825269	220.0	4.237743093807986	162.0	0.37352739500334153
675	Feb25-FISH2-3R4-rep3-cp190-100x_Position011_10_cmle.ics	38	1	0	1.9493999999999998	0.0	1.0	0.2084347563059266	2.5569451728214654	0.07710102406409569	0.24102180720512315	0.07710102406409569	0.02723784805484244	0.9724913322335257	0.9372038979224145	222.0	4.329249003399556	142.0	0.3274129017930525
676	Feb25-FISH2-3R4-rep3-cp190-100x_Position011_10_cmle.ics	39	1	0	1.5162	0.0	1.0	0.09029319279167188	1.301823435131791	0.06982485386792102	0.13540776291828815	0.04863636604957607	0.024312873957431896	0.9716109139501528	0.775531677771514	190.0	3.7779591547108335	74.0	0.17062362487806956
677	Feb25-FISH2-3R4-rep3-cp190-100x_Position011_10_cmle.ics	41	1	0	1.083	0.6275890508929507	1.0	0.3426789479021379	2.887284422911235	0.6343308073274062	0.7280714839787576	0.6343308073274062	0.5243302106330927	0.6867518427089504	1.0065919814977273	114.0	2.1965597463052466	67.0	0.15448355225446841
678	Feb25-FISH2-3R4-rep3-cp190-100x_Position011_10_cmle.ics	43	1	0	1.2995999999999999	0.9479040472602467	1.0	0.30300855069345994	2.427578018060303	0.6981767673542372	0.790994795325372	0.6942333482342423	0.596921099687081	0.6533645645536252	0.9995509942865464	180.0	3.4140506021146724	125.0	0.28821558256430674
679	Feb25-FISH2-3R4-rep3-cp190-100x_Position011_10_cmle.ics	44	1	0	1.2995999999999999	1.7726333755189123	1.0	0.24651396263244926	3.153993127292189	0.9570451048226037	0.984055614366317	0.9554190175813863	0.8997064312296057	0.36485006153772054	0.987856589965166	142.0	2.7520797665341874	79.0	0.18215224818064185
680	Feb25-FISH2-3R4-rep3-cp190-100x_Position011_10_cmle.ics	45	1	0	1.5162	0.0	1.0	0.20996556387325974	2.400433602385296	0.1574399479560738	0.32586851837447584	0.13707493335407547	0.027895827293362277	0.9456640381208513	0.9127186597470839	212.0	3.965340450803391	133.0	0.3066613798484224
681	Feb25-FISH2-3R4-rep3-cp190-100x_Position011_10_cmle.ics	46	1	0	1.2995999999999999	0.7817319754002556	1.0	0.18384862008195269	3.4352282046514446	0.6609950064730904	0.718293415942297	0.656440724986129	0.5811968281856852	0.6622113689374114	0.8683209584656801	120.0	2.2838354843565924	53.0	0.12220340700726606
682	Feb25-FISH2-3R4-rep3-cp190-100x_Position011_10_cmle.ics	47	1	0	1.083	2.339551653672643	1.0	0.2858448059506674	3.0947435072468847	0.9768500640230889	0.9914398758832815	0.9758338245157618	0.9483343834474909	0.38177834943325156	1.015357587916788	110.0	2.1305741713242092	58.0	0.13373203030983835
683	Feb25-FISH2-3R4-rep3-cp190-100x_Position011_10_cmle.ics	47	2	0	2.166	0.0	1.0	0.06978824602638829	3.214045121640656	1.354986009769449E-5	0.14198559649871614	0.05452463703312263	0.02725554358651247	0.9785090587338696	0.8226897593898782	184.0	3.7608991631807474	62.0	0.14295492895189613
684	Feb25-FISH2-3R4-rep3-cp190-100x_Position011_10_cmle.ics	48	1	0	1.5162	1.7615935908344846	1.0	0.2715795335537436	2.6798882741970647	0.924048658764816	0.9642280777889284	0.9210447801676205	0.842391304347826	0.44191159096381977	0.9828649980789519	208.0	3.969570622343613	147.0	0.33894152509562475
685	Feb25-FISH2-3R4-rep3-cp190-100x_Position011_10_cmle.ics	49	1	0	1.2995999999999999	1.7856014761279655	1.0	0.2953152701177966	2.940301316899045	0.9726687446405967	0.991377315602499	0.9680953871700989	0.9305761613741851	0.3673724454065546	1.0031797219915362	128.0	2.462617131999507	74.0	0.17062362487806956
686	Feb25-FISH2-3R4-rep3-cp190-100x_Position011_10_cmle.ics	50	1	0	1.2995999999999999	0.0	1.0	0.10758584194918609	2.238414645921643	0.05397661476565137	0.09100323581765606	0.05397661476565137	0.02698169016880513	0.9825877477672417	0.8404039354150664	138.0	2.59247319619147	50.0	0.11528623302572269
687	Feb25-FISH2-3R4-rep3-cp190-100x_Position011_10_cmle.ics	51	1	0	0.8664	0.10317500441073144	1.0	0.3340725384089969	2.3420581464111794	0.291798261322567	0.450346758701527	0.29850551883567217	0.12319701754957184	0.8820486656578566	1.0096412602735758	108.0	2.0624735105730605	61.0	0.1406492042913817
688	Feb25-FISH2-3R4-rep3-cp190-100x_Position011_10_cmle.ics	52	1	0	1.9493999999999998	0.0	1.0	0.21206460971609653	2.9762853778568985	0.10804791741064182	0.2825081972535143	0.10804791741064182	0.027309028341395317	0.9564691311845055	0.9427010722988669	234.0	4.59742147486393	155.0	0.35738732237974036
689	Feb25-FISH2-3R4-rep3-cp190-100x_Position011_10_cmle.ics	53	1	0	1.5162	1.074245800390238	1.0	0.2865002467954959	2.757551537667308	0.7305413350067708	0.8040162499587146	0.724450903325957	0.6321068798097565	0.6115519761201313	1.0017095871703385	194.0	3.7737289831706122	136.0	0.31357855382996574
690	Feb25-FISH2-3R4-rep3-cp190-100x_Position011_10_cmle.ics	54	1	0	1.5162	1.668143133707265	1.0	0.3141802940573674	2.6770518090467164	0.8799717580607201	0.9265649232700304	0.8781553427352439	0.8196468550669539	0.5010927136551248	0.9937377224271683	214.0	4.103656858075801	165.0	0.3804445689848849
691	Feb25-FISH2-3R4-rep3-cp190-100x_Position011_10_cmle.ics	56	1	0	1.5162	0.9971598751598192	1.0	0.25279176318195384	2.3660115314495034	0.7070663348122498	0.7838065414998376	0.7064441077805432	0.6042534628286982	0.6251615040542643	0.9661622280095081	184.0	3.503441425936129	118.0	0.27207550994070556
692	Feb25-FISH2-3R4-rep3-cp190-100x_Position011_10_cmle.ics	57	1	0	1.2995999999999999	0.0	1.0	0.19684591248862926	2.205481375868818	0.07500269155990145	0.2344665328275312	0.07500269155990145	0.02679210391321144	0.9674159353758127	0.8812500041655641	200.0	3.8141942235411186	118.0	0.27207550994070556
693	Feb25-FISH2-3R4-rep3-cp190-100x_Position011_10_cmle.ics	58	1	0	1.5162	0.0	1.0	0.27385015451777717	3.0812357640847026	0.19223464866005485	0.3627127734402476	0.17151121896321306	0.030311422944362384	0.914604615865319	0.9800475528030549	172.0	3.328889949833437	111.0	0.2559354373171044
694	Feb25-FISH2-3R4-rep3-cp190-100x_Position012_11_cmle.ics	1	1	0	1.7328	0.5556144027286182	1.0	0.26143359593652216	3.332072293003626	0.5561529861813536	0.6671052331373727	0.5519853371764939	0.4136771897268973	0.7307206036797418	0.9657923899770464	184.0	3.5502519236169694	120.0	0.2766869592617345
695	Feb25-FISH2-3R4-rep3-cp190-100x_Position012_11_cmle.ics	3	1	0	1.5162	0.10317500441073144	1.0	0.21041759275213717	2.761267700638881	0.23706791340430725	0.42937030986938046	0.24586141935322356	0.06330698410910206	0.8877933532137661	0.9606111815428351	200.0	3.8141942235411186	122.0	0.2812984085827634
696	Feb25-FISH2-3R4-rep3-cp190-100x_Position012_11_cmle.ics	5	1	0	1.2995999999999999	1.5220639102977542	1.0	0.2937876203123271	2.300397492759271	0.8675478785464272	0.9243974275063316	0.8638982954383768	0.790714549955892	0.5023005229366275	0.9799540781681828	198.0	3.74609356278997	142.0	0.3274129017930525
697	Feb25-FISH2-3R4-rep3-cp190-100x_Position012_11_cmle.ics	7	1	0	1.9493999999999998	0.0	1.0	0.14958560061701964	2.93464143066558	0.06959222965867233	0.2019625397065089	0.06959222965867233	0.025288124989887986	0.9693375616779806	0.9287470168434007	264.0	5.104015911641925	156.0	0.35969304704025484
698	Feb25-FISH2-3R4-rep3-cp190-100x_Position012_11_cmle.ics	9	1	0	2.166	1.9070051540019608	1.0	0.30746259833662143	3.014822794871369	0.869405765594881	0.9301178738368119	0.8666775466968845	0.7836762595687813	0.5336877562279093	0.995498130223802	338.0	6.5470989127751125	324.0	0.7470547900066831
699	Feb25-FISH2-3R4-rep3-cp190-100x_Position012_11_cmle.ics	10	1	0	1.5162	0.32626801153583	1.0	0.1637094976447314	3.4733050442991646	0.3182111922952648	0.40773235634400307	0.32009255688391824	0.22517224127328253	0.8626665405075672	0.9279055154034869	160.0	3.0841227272094853	77.0	0.17754079885961296
700	Feb25-FISH2-3R4-rep3-cp190-100x_Position012_11_cmle.ics	10	2	0	0.8664	0.0	1.0	0.13775152129987106	1.225307115610502	0.19205553413035095	0.3360190116842643	0.20598075900814042	0.02432484547794999	0.9147030621538407	0.6376667458241567	156.0	2.8543004103455085	68.0	0.15678927691498287
701	Feb25-FISH2-3R4-rep3-cp190-100x_Position012_11_cmle.ics	13	1	0	1.2995999999999999	0.0	1.0	0.21443198143397307	2.911164831347706	0.06733650023353041	0.19026462982582049	0.0944829864552362	0.03365685838943759	0.981506449885343	0.9392481009233623	114.0	2.1965597463052466	53.0	0.12220340700726606
702	Feb25-FISH2-3R4-rep3-cp190-100x_Position012_11_cmle.ics	15	1	0	1.7328	0.0	1.0	0.2017439520509404	2.309798644540197	0.183895817435429	0.3958954163904841	0.183895817435429	0.024870356651497512	0.921709926208243	0.9133425058140455	242.0	4.635771629464325	159.0	0.3666102210217982
703	Feb25-FISH2-3R4-rep3-cp190-100x_Position012_11_cmle.ics	16	1	0	1.2995999999999999	0.9479040472602467	1.0	0.25075954422735086	2.846340190095667	0.754005233931193	0.8217591115082657	0.7504691389544903	0.6638411948681943	0.5773396326332805	0.9694980561701203	140.0	2.707384354623459	78.0	0.17984652352012742
704	Feb25-FISH2-3R4-rep3-cp190-100x_Position012_11_cmle.ics	17	1	0	1.2995999999999999	0.741346755705622	1.0	0.22089323345553233	1.9274361587314186	0.5540382095316918	0.6828850265535554	0.5499965514863094	0.41037312918132285	0.7854939942015671	0.9720537725128225	200.0	3.6737627304985994	125.0	0.28821558256430674
705	Feb25-FISH2-3R4-rep3-cp190-100x_Position012_11_cmle.ics	17	2	0	1.7328	0.0	1.0	0.2147613084628412	2.977692245037071	0.14919649631009035	0.2808297123939582	0.13218152976067316	0.01984274777570867	0.9596717747486373	0.9641094124696329	230.0	4.391004406840372	152.0	0.350470148398197
706	Feb25-FISH2-3R4-rep3-cp190-100x_Position012_11_cmle.ics	19	1	0	1.083	0.9148837159138977	1.0	0.2825870437667758	2.504750029984797	0.7091368408965314	0.7958654198095265	0.7079383078435735	0.5759166624801739	0.6228940496756683	0.9632464976185258	148.0	2.769139758064274	90.0	0.20751521944630086
707	Feb25-FISH2-3R4-rep3-cp190-100x_Position012_11_cmle.ics	20	1	0	1.2995999999999999	0.4377344716066809	1.0	0.16820322492108197	2.040116344779154	0.4674865579419541	0.5589767202368575	0.4635158284565646	0.353117666280486	0.8022764298896478	0.8490262735419857	190.0	3.5673119151470556	101.0	0.23287819071195984
708	Feb25-FISH2-3R4-rep3-cp190-100x_Position012_11_cmle.ics	21	1	0	1.083	1.0841098665386142	1.0	0.2977904950224626	3.1201909875051133	0.7254844705899111	0.7925411826708734	0.7236897394078812	0.6433292263426654	0.6113981461556319	0.9986394365180453	106.0	2.064588596343172	56.0	0.12912058098880944
709	Feb25-FISH2-3R4-rep3-cp190-100x_Position012_11_cmle.ics	22	1	0	1.5162	1.4426656410597387	1.0	0.1811524184556596	3.7187203844677548	0.9364331090428032	0.9752273124085042	0.9335186752085096	0.8637468606041071	0.4290283468374455	0.8872250435163647	152.0	2.9521515772474105	75.0	0.17292934953858405
710	Feb25-FISH2-3R4-rep3-cp190-100x_Position012_11_cmle.ics	24	1	0	1.9493999999999998	1.3828107060241546	1.0	0.2818860047516716	3.425511757644904	0.8167322780454233	0.9021913282863042	0.8163358568479009	0.7060123881624226	0.5732201612511648	0.985305540607034	236.0	4.61871163793424	181.0	0.41733616355311615
711	Feb25-FISH2-3R4-rep3-cp190-100x_Position012_11_cmle.ics	25	1	0	1.5162	0.8595614345612763	1.0	0.3204974056396911	3.1374620333514907	0.5699120148072642	0.6747431529815714	0.5699120148072642	0.46215362536548726	0.742780243920432	0.9976574302606502	210.0	4.084481780775603	162.0	0.37352739500334153
712	Feb25-FISH2-3R4-rep3-cp190-100x_Position012_11_cmle.ics	25	2	0	1.7328	1.0542408233015097	1.0	0.3102032636103427	3.1628976981142625	0.624134901687277	0.7093889991684327	0.624134901687277	0.5352058129241665	0.6964047030303616	0.9901454608808357	188.0	3.6630479962788467	135.0	0.31127282916945126
713	Feb25-FISH2-3R4-rep3-cp190-100x_Position012_11_cmle.ics	26	1	0	1.5162	1.1321417835580119	1.0	0.24850488763747386	3.3493739958432136	0.8113690736934326	0.8784187530186115	0.8091338971818804	0.7289595758780649	0.49122621513906317	0.9493163357989376	144.0	2.843585676125756	81.0	0.18676369750167077
714	Feb25-FISH2-3R4-rep3-cp190-100x_Position012_11_cmle.ics	27	1	0	0.8664	0.0	1.0	0.22089323345553233	2.139623384493628	0.2480350113812141	0.37928996315253344	0.2480350113812141	0.03481016637951633	0.8961164958767682	0.916517911357069	128.0	2.368996136637828	64.0	0.14756637827292504
715	Feb25-FISH2-3R4-rep3-cp190-100x_Position012_11_cmle.ics	28	1	0	1.2995999999999999	0.1459114905355603	1.0	0.27365459734503106	3.1877663374715284	0.2849343559079683	0.4604303794476679	0.2849343559079683	0.16122685321957386	0.8586727953687925	0.99726780804154	144.0	2.7733699296044962	85.0	0.19598659614372857
716	Feb25-FISH2-3R4-rep3-cp190-100x_Position012_11_cmle.ics	29	1	0	1.5162	2.740778054205204	1.0	0.2038767968473632	3.2377647765730635	0.997642472374781	0.9999110988186021	0.9969246776509015	0.986493605700212	0.18713570518647135	0.9373712797964178	150.0	2.884050916496262	78.0	0.17984652352012742
717	Feb25-FISH2-3R4-rep3-cp190-100x_Position012_11_cmle.ics	30	1	0	1.7328	0.0	1.0	0.2569198144346281	2.8276798548280637	0.16871917212031334	0.33848877569661606	0.16871917212031334	0.024546783154410737	0.946312475564683	0.9711292460868556	238.0	4.546380805642869	175.0	0.40350181559002946
718	Feb25-FISH2-3R4-rep3-cp190-100x_Position012_11_cmle.ics	33	1	0	1.7328	0.0	1.0	0.25581499136803143	2.2952424464349477	0.20264413377323112	0.42783935819230495	0.20264413377323112	0.023272649592936318	0.9195111873064483	0.9865024058329295	270.0	5.144481152012431	211.0	0.48650790336854977
719	Feb25-FISH2-3R4-rep3-cp190-100x_Position012_11_cmle.ics	34	1	0	1.5162	0.0	1.0	0.28396681001051644	2.7962503681078648	0.2342157062376977	0.43316703997828004	0.2342157062376977	0.026647661711803435	0.9046704104847852	0.990526268241004	204.0	3.9035850473625757	146.0	0.3366358004351103
720	Feb25-FISH2-3R4-rep3-cp190-100x_Position012_11_cmle.ics	35	1	0	1.2995999999999999	0.0	1.0	0.18602159850063424	2.329068128139888	0.17567507990741763	0.37598368786509423	0.18056872037914692	0.034828612366361734	0.8927397099735669	0.7721228041512636	124.0	2.3264158104972097	56.0	0.12912058098880944
721	Feb25-FISH2-3R4-rep3-cp190-100x_Position012_11_cmle.ics	36	1	0	1.5162	0.0	1.0	0.22513788183419628	2.4819249899434683	0.21782598158022298	0.39244425593795446	0.19548594280174503	0.02609064469219583	0.8959424977608704	0.9356557957917118	204.0	3.8333693008413157	130.0	0.29974420586687905
722	Feb25-FISH2-3R4-rep3-cp190-100x_Position012_11_cmle.ics	37	1	0	1.7328	0.6952437723139506	1.0	0.22337168463671725	2.783607156055411	0.6118339235775745	0.7092526308479947	0.60755386373249	0.4459942301258136	0.6696646866223448	0.941547532742529	222.0	4.3058437545591355	147.0	0.33894152509562475
723	Feb25-FISH2-3R4-rep3-cp190-100x_Position012_11_cmle.ics	38	1	0	1.083	0.1459114905355603	1.0	0.30521351950515235	2.5485091020690147	0.3339185258274921	0.4755244307187616	0.2945013262939375	0.16731165985365917	0.874914235320118	1.009546550698198	130.0	2.4605020462293963	77.0	0.17754079885961296
724	Feb25-FISH2-3R4-rep3-cp190-100x_Position012_11_cmle.ics	39	1	0	1.5162	1.2225574214657589	1.0	0.2655365691426384	3.1219523944123844	0.7772637894524553	0.8440934758495513	0.7755810729051125	0.6896175758798023	0.5399260925737884	0.9693422122052245	198.0	3.7929040604708097	135.0	0.31127282916945126
725	Feb25-FISH2-3R4-rep3-cp190-100x_Position012_11_cmle.ics	40	1	0	1.5162	0.20635000882146287	1.0	0.2138246499849553	3.062711474164961	0.4040779530100502	0.5447973822747053	0.4005386815657381	0.21871695845251476	0.8064120473979384	0.9327029929350364	160.0	3.107527976049905	88.0	0.20290377012527194
726	Feb25-FISH2-3R4-rep3-cp190-100x_Position012_11_cmle.ics	41	1	0	1.7328	2.645402389515791	1.0	0.3057577128210344	3.189714278490393	0.9486346321538391	0.9716615417565438	0.9474077133721909	0.9081356035920266	0.4420986347418205	0.9899652686833499	252.0	4.906059186698811	208.0	0.4795907293870064
727	Feb25-FISH2-3R4-rep3-cp190-100x_Position012_11_cmle.ics	41	2	0	1.5162	0.2918229810711206	1.0	0.2888539991204763	2.8450473187172016	0.33162910948949775	0.4303486468707452	0.3016965747242492	0.16962228647482674	0.8690879789448016	0.9868624781611561	176.0	3.4182807736548946	118.0	0.27207550994070556
728	Feb25-FISH2-3R4-rep3-cp190-100x_Position012_11_cmle.ics	42	1	0	1.2995999999999999	0.0	1.0	0.18602159850063424	2.7643370551006705	0.06896368090318458	0.263278836936841	0.06896368090318458	0.024733730961763765	0.9730423704646336	0.8320644585195008	124.0	2.4200368058588895	56.0	0.12912058098880944
729	Feb25-FISH2-3R4-rep3-cp190-100x_Position012_11_cmle.ics	43	1	0	1.083	0.0	1.0	0.13776906559109758	1.9618365784217309	0.18257741946260148	0.45838112312506263	0.18257741946260148	0.03479839203590081	0.9080220093945669	0.7164460856807798	168.0	3.028851886448201	76.0	0.1752350741990985
730	Feb25-FISH2-3R4-rep3-cp190-100x_Position013_12_cmle.ics	1	1	0	1.7328	1.197136909301969	1.0	0.30999150388869845	3.1426599013062724	0.7803604938271604	0.8637827160493827	0.7787111111111111	0.6274	0.5802571075556977	0.9966715510214078	246.0	4.748567702126205	202.0	0.4657563814239197
731	Feb25-FISH2-3R4-rep3-cp190-100x_Position013_12_cmle.ics	2	1	0	1.5162	0.2918229810711206	1.0	0.2245672121326905	3.894991449464038	0.4186043514126624	0.5187216436378634	0.4117214889667973	0.2652995462982058	0.8267177970078756	0.9495020670674624	144.0	2.8201804272853357	77.0	0.17754079885961296
732	Feb25-FISH2-3R4-rep3-cp190-100x_Position013_12_cmle.ics	3	1	0	1.9493999999999998	0.32626801153583	1.0	0.24094649743184327	3.873033447031896	0.4064038951143818	0.5206277526899704	0.4009589117466689	0.24160487632640165	0.8392387493293658	0.9802768376491958	230.0	4.531435899882891	161.0	0.37122167034282705
733	Feb25-FISH2-3R4-rep3-cp190-100x_Position013_12_cmle.ics	4	1	0	1.2995999999999999	0.41270001764292574	1.0	0.2625618704319815	2.7711261184607543	0.5074960391591193	0.6211544373241269	0.4998344723214075	0.38165953321194634	0.7815735105675219	0.9831162596982168	146.0	2.794660092674805	85.0	0.19598659614372857
734	Feb25-FISH2-3R4-rep3-cp190-100x_Position013_12_cmle.ics	5	1	0	1.7328	0.0	1.0	0.29080787385499657	2.942678239443924	0.2888222586852077	0.47504810359685057	0.2888222586852077	0.02611464592211349	0.8931044999250279	0.9962482178512986	224.0	4.3739444153102855	170.0	0.39197319228745714
735	Feb25-FISH2-3R4-rep3-cp190-100x_Position013_12_cmle.ics	6	1	0	1.5162	2.9373473230134524	1.0	0.29224174786166923	2.599011364003349	0.9741268709907341	0.9939975562570003	0.9721447238909819	0.9395648779825544	0.3629037246410602	0.9745935740751488	240.0	4.591076217553599	189.0	0.43578196083723186
736	Feb25-FISH2-3R4-rep3-cp190-100x_Position013_12_cmle.ics	6	2	0	1.2995999999999999	0.5097226605744432	1.0	0.29906689398300423	2.622406677022518	0.40429012659946373	0.5250873977531141	0.40357397413705326	0.28781183178902353	0.8113103347577721	1.0023546390769735	164.0	3.103297804509683	108.0	0.24901826333556107
737	Feb25-FISH2-3R4-rep3-cp190-100x_Position013_12_cmle.ics	8	1	0	1.5162	0.5097226605744432	1.0	0.2617993877991494	2.5986667661037828	0.5443056849953402	0.6629450139794968	0.5443056849953402	0.36644175209692453	0.7526613641573631	0.965337049342054	192.0	3.658817824738624	128.0	0.2951327565458501
738	Feb25-FISH2-3R4-rep3-cp190-100x_Position013_12_cmle.ics	9	1	0	1.5162	0.1459114905355603	1.0	0.2949886840383556	2.8443650889951506	0.34822451317296677	0.5282417678019923	0.33078863804428205	0.13992199167717895	0.8804200135303722	0.9959222103966698	194.0	3.750323734330192	138.0	0.3181900031509946
739	Feb25-FISH2-3R4-rep3-cp190-100x_Position013_12_cmle.ics	11	1	0	1.5162	0.23070632344123612	1.0	0.32965651373843813	3.0163334585437247	0.3048721610227118	0.4527794777641779	0.3048721610227118	0.16057561539507684	0.8796761941571382	1.0019346301576175	202.0	3.9291053819731068	155.0	0.35738732237974036
740	Feb25-FISH2-3R4-rep3-cp190-100x_Position013_12_cmle.ics	11	2	0	1.2995999999999999	0.1459114905355603	1.0	0.30231754564522684	2.8491405027223045	0.24416904664762681	0.34940840473276213	0.24416904664762681	0.12058513531891744	0.8983254127228045	1.0135002276462899	136.0	2.641398779642422	82.0	0.18906942216218525
741	Feb25-FISH2-3R4-rep3-cp190-100x_Position013_12_cmle.ics	11	3	0	1.2995999999999999	0.42540144110901373	1.0	0.2524494096634655	3.063564809756803	0.3563001495988032	0.44231946144430845	0.3563001495988032	0.2542397660818713	0.8692510291668836	0.9503293843320484	112.0	2.1518643343945176	56.0	0.12912058098880944
742	Feb25-FISH2-3R4-rep3-cp190-100x_Position013_12_cmle.ics	12	1	0	1.7328	0.20635000882146287	1.0	0.2745277607007527	3.7108759991215265	0.32111722546850474	0.44857636328107764	0.321041583933738	0.16107864828577373	0.8526378451126645	0.9622580594375201	188.0	3.6630479962788463	127.0	0.29282703188533565
743	Feb25-FISH2-3R4-rep3-cp190-100x_Position013_12_cmle.ics	13	1	0	1.2995999999999999	0.0	1.0	0.19593445580164146	2.3057692060250994	0.09801633605600933	0.2718273558413582	0.09801633605600933	0.034505750958493085	0.9465554681017787	0.9343778179046978	152.0	2.9989620749282504	78.0	0.17984652352012742
744	Feb25-FISH2-3R4-rep3-cp190-100x_Position013_12_cmle.ics	14	1	0	1.2995999999999999	0.0	1.0	0.20475091416054209	3.177373525053705	0.16413890644277934	0.31331437513165417	0.16413890644277934	0.03601306009449008	0.9409155037788355	0.9428146082371921	134.0	2.596703367731693	66.0	0.15217782759395398
745	Feb25-FISH2-3R4-rep3-cp190-100x_Position013_12_cmle.ics	17	1	0	1.2995999999999999	0.0	1.0	0.19252978521615713	2.791026982214418	0.08556040055999929	0.21913093104339995	0.08556040055999929	0.030527986588552117	0.9647530927814111	0.9150316587875537	134.0	2.620108616572113	64.0	0.14756637827292504
746	Feb25-FISH2-3R4-rep3-cp190-100x_Position013_12_cmle.ics	18	1	0	1.083	1.9587150345353928	1.0	0.29646354607517716	1.9122082519948387	0.9178843496655702	0.952320832467199	0.9169183551191598	0.8776305009721085	0.41314964771360013	0.9842567957794385	138.0	2.569067947351051	83.0	0.1913751468226997
747	Feb25-FISH2-3R4-rep3-cp190-100x_Position013_12_cmle.ics	19	1	0	1.083	0.0	1.0	0.26686235201799796	2.9781022082708106	0.1328998909663611	0.2916380621626351	0.1328998909663611	0.027308888260711546	0.949851187396144	0.9428356129031265	130.0	2.5073125439102357	72.0	0.16601217555704068
748	Feb25-FISH2-3R4-rep3-cp190-100x_Position013_12_cmle.ics	20	1	0	1.5162	1.3389208086236206	1.0	0.2937876203123271	2.650130278673395	0.8172952797889655	0.8914940786888926	0.8156114946399506	0.7320817197058989	0.5509665871095445	0.9952096397884066	198.0	3.81630930931123	142.0	0.3274129017930525
749	Feb25-FISH2-3R4-rep3-cp190-100x_Position013_12_cmle.ics	22	1	0	1.9493999999999998	0.0	1.0	0.10804329735413576	3.1514748338595107	0.13394341196615506	0.288804701661513	0.13394341196615506	0.026606787804281423	0.9593286912671933	0.8023061140389559	298.0	5.559569679198857	159.0	0.3666102210217982
750	Feb25-FISH2-3R4-rep3-cp190-100x_Position013_12_cmle.ics	24	1	0	1.083	0.5963412819178956	1.0	0.27959054898357405	2.8885097678373906	0.5740469490806769	0.6584531472844313	0.5710114481748448	0.4512537100566627	0.7368596953881412	1.0013487425583678	122.0	2.3285308962673215	67.0	0.15448355225446841
751	Feb25-FISH2-3R4-rep3-cp190-100x_Position013_12_cmle.ics	25	1	0	1.7328	0.5963412819178956	1.0	0.2766243617052998	3.24987149507629	0.5815574789991006	0.7106978613207126	0.5722705209243585	0.4103164326855	0.7220713119132021	0.9994545797033845	216.0	4.241973265348209	157.0	0.3619987717007692
752	Feb25-FISH2-3R4-rep3-cp190-100x_Position013_12_cmle.ics	26	1	0	1.2995999999999999	2.116974096747531	1.0	0.2592474800986408	2.509882051512545	0.9686599266786837	0.982135548647213	0.9653508886508704	0.9407812812943563	0.32297061126233284	0.9738568831783465	172.0	3.2820794521525976	108.0	0.24901826333556107
753	Feb25-FISH2-3R4-rep3-cp190-100x_Position013_12_cmle.ics	27	1	0	1.5162	0.41270001764292574	1.0	0.24996563869112579	2.6292242431094515	0.47267540582761663	0.628594715750866	0.4623785913197039	0.32200638456836245	0.8080000558042868	0.9603340890958972	206.0	3.9014699615924644	139.0	0.32049572781150915
754	Feb25-FISH2-3R4-rep3-cp190-100x_Position013_12_cmle.ics	28	1	0	1.9493999999999998	1.7558828029119742	1.0	0.28749996823573665	2.9386539765707465	0.8462277325745308	0.915528025648927	0.8457064928763908	0.7483854682306043	0.5735150996473035	0.9871459582708795	332.0	6.436417925883345	305.0	0.7032460214569085
755	Feb25-FISH2-3R4-rep3-cp190-100x_Position013_12_cmle.ics	29	1	0	1.9493999999999998	1.5930676819351215	1.0	0.26714223244811164	2.323152514426317	0.8298517054282484	0.9048063547843912	0.8318568953315274	0.7361141616028504	0.4620973684716763	0.9732925939336926	294.0	5.5872050995795	245.0	0.5649025418260412
756	Feb25-FISH2-3R4-rep3-cp190-100x_Position013_12_cmle.ics	30	1	0	1.9493999999999998	0.1459114905355603	1.0	0.2961201544296934	3.150554247502397	0.2914698774597909	0.4648858059074133	0.288046012193516	0.12258825706750567	0.8792733695802851	1.002316145011491	262.0	5.106130997412034	217.0	0.5003422513316366
757	Feb25-FISH2-3R4-rep3-cp190-100x_Position013_12_cmle.ics	30	2	0	1.2995999999999999	0.639412489864916	1.0	0.2472031385421709	3.0911178241010124	0.4713117817268097	0.560086699956223	0.4713117817268097	0.3683413472660685	0.7941808231173447	0.9904382959102979	122.0	2.375341393948161	63.0	0.1452606536124106
758	Feb25-FISH2-3R4-rep3-cp190-100x_Position013_12_cmle.ics	31	1	0	1.2995999999999999	0.0	1.0	0.191042796502082	2.3865694857003024	0.09608446166340483	0.22639160708817616	0.09608446166340483	0.033916470290636526	0.9739907542037446	0.9310927706297647	148.0	2.8627607534259534	74.0	0.17062362487806956
759	Feb25-FISH2-3R4-rep3-cp190-100x_Position013_12_cmle.ics	32	1	0	1.083	0.46141264688247224	1.0	0.2315593589901708	2.9184169593027707	0.5798761662139591	0.6969109037841851	0.5795724866296628	0.43141059166905676	0.7536131566351575	0.9785452579907223	118.0	2.262545321286284	58.0	0.13373203030983835
760	Feb25-FISH2-3R4-rep3-cp190-100x_Position013_12_cmle.ics	33	1	0	1.5162	1.3828107060241546	1.0	0.2987286402854682	2.6417494111239237	0.8573076151634687	0.9132763923246641	0.8553520090927325	0.7661755365380758	0.47754595324002475	0.99358070395696	176.0	3.3714702759740547	120.0	0.2766869592617345
761	Feb25-FISH2-3R4-rep3-cp190-100x_Position013_12_cmle.ics	34	1	0	1.7328	0.0	1.0	0.1328653840106195	2.8071527245392174	0.07247063338350193	0.21089398036828946	0.07247063338350193	0.02638048581587926	0.9651057516092284	0.7281887369910248	228.0	4.346308994929643	118.0	0.27207550994070556
762	Feb25-FISH2-3R4-rep3-cp190-100x_Position013_12_cmle.ics	35	1	0	1.5162	1.321284742879191	1.0	0.2872256686807972	2.6628304774229763	0.8085496121742398	0.8785998013902682	0.8063219624788641	0.724304865938431	0.5597774420941837	0.9937908205006989	206.0	3.9482804592733043	149.0	0.34355297441665367
763	Feb25-FISH2-3R4-rep3-cp190-100x_Position013_12_cmle.ics	38	1	0	2.166	0.622541700711641	1.0	0.27237608306623506	3.3374081910487687	0.5104478781113526	0.6493214264731801	0.5124454105712551	0.36911658147778237	0.7569604356591249	0.9959115726823694	300.0	5.885128077194622	255.0	0.5879597884311858
764	Feb25-FISH2-3R4-rep3-cp190-100x_Position013_12_cmle.ics	40	1	0	1.5162	0.5260913608053412	1.0	0.2987385666158142	2.7427007472058973	0.5191271646999187	0.6382490244851285	0.5167399530809765	0.35939912999398776	0.7610484398824604	0.9824021448774954	222.0	4.329249003399556	170.0	0.39197319228745714
765	Feb25-FISH2-3R4-rep3-cp190-100x_Position013_12_cmle.ics	42	1	0	1.2995999999999999	2.2754878290038043	1.0	0.13287501526927725	1.7394166649036729	0.9632314862765406	0.9827963552070232	0.9625903183645286	0.9271133880792088	0.34676610715787565	0.5887741241648033	142.0	2.635053522332088	58.0	0.13373203030983835
766	Feb25-FISH2-3R4-rep3-cp190-100x_Position013_12_cmle.ics	43	1	0	1.2995999999999999	0.6814942112109359	1.0	0.30414293636913303	3.6135680900872775	0.6969468017647297	0.802500033729543	0.6874215788124503	0.5431198478123018	0.6615483064826594	1.019606572655654	104.0	2.066703682113283	55.0	0.12681485632829495
767	Feb25-FISH2-3R4-rep3-cp190-100x_Position013_12_cmle.ics	44	1	0	2.5991999999999997	0.0	1.0	0.20952677670191924	3.7070822814918487	0.12910638690703838	0.2636148733300803	0.12910638690703838	0.01947525287826236	0.9650085594160079	0.9205906748381623	360.0	7.1323694391548065	294.0	0.6778830501912495
768	Feb25-FISH2-3R4-rep3-cp190-100x_Position013_12_cmle.ics	45	1	0	1.5162	0.0	1.0	0.16609838461402712	2.7033085398243752	0.10243495321902865	0.2524561840197959	0.10243495321902865	0.03587273233084909	0.9458178367204981	0.9319802856461913	148.0	2.9095712511067933	69.0	0.1590950015754973
769	Feb25-FISH2-3R4-rep3-cp190-100x_Position013_12_cmle.ics	46	1	0	0.6497999999999999	0.0	1.0	0.2770363892054491	1.3064078918180442	0.13393716043193735	0.2405395152221334	0.07705908653650738	0.02779885376725785	0.9539725469592456	0.9518745381765285	126.0	2.300895475886679	70.0	0.1614007262360118
770	Feb25-FISH2-3R4-rep3-cp190-100x_Position013_12_cmle.ics	46	2	0	0.8664	0.23070632344123612	1.0	0.2380346288061772	2.0371064528061487	0.36537184819868035	0.4834399176229897	0.36537184819868035	0.2012207514192421	0.846745407041882	0.9485423790510146	130.0	2.390286299708136	68.0	0.15678927691498287
771	Feb25-FISH2-3R4-rep3-cp190-100x_Position013_12_cmle.ics	48	1	0	1.5162	0.0	1.0	0.2564953287205195	2.868603477113677	0.15649726161401734	0.3312149383447239	0.15299691889985426	0.02637900859114533	0.9420555203826293	0.9373953521475838	212.0	4.105771943845911	147.0	0.33894152509562475
772	Feb25-FISH2-3R4-rep3-cp190-100x_Position013_12_cmle.ics	49	1	0	1.7328	1.857150079393166	1.0	0.2724168370193775	3.120561268655052	0.8421161441179406	0.8853511698532871	0.8411394841524445	0.7923189614611403	0.5152004501037014	0.9978601865323063	204.0	3.9972060427242546	143.0	0.3297186264535669
773	Feb25-FISH2-3R4-rep3-cp190-100x_Position013_12_cmle.ics	49	2	0	1.5162	2.1652184899744737	1.0	0.28191961503978014	2.6113768095474414	0.8911416228239017	0.9326247201904844	0.890353878837133	0.8473968803912343	0.46130520296584143	0.9891109058422338	196.0	3.748208648560081	137.0	0.3158842784904802
774	Feb25-FISH2-3R4-rep3-cp190-100x_Position013_12_cmle.ics	50	1	0	1.083	0.3634229110571259	1.0	0.22783091723220977	2.540727878990391	0.5125692172162094	0.6612761137679336	0.5204662723382835	0.34186225773974327	0.7395031247195286	0.9395779602080313	120.0	2.2604302355161727	59.0	0.13603775497035278
775	Feb25-FISH2-3R4-rep3-cp190-100x_Position013_12_cmle.ics	51	1	0	1.7328	0.5556144027286182	1.0	0.2772518481075575	2.781286767661143	0.5399599655366756	0.6593054214955268	0.5382886238639087	0.40161757370422435	0.7535021557305189	0.9970989030926735	214.0	4.127062106916219	155.0	0.35738732237974036
776	Feb25-FISH2-3R4-rep3-cp190-100x_Position013_12_cmle.ics	52	1	0	1.083	0.10317500441073144	1.0	0.2957864950993678	2.834295298919931	0.3220393580883214	0.47026180156963804	0.31196556167271877	0.12434842450509546	0.8720326219221812	0.9783444313265065	110.0	2.1305741713242092	59.0	0.13603775497035278
777	Feb25-FISH2-3R4-rep3-cp190-100x_Position013_12_cmle.ics	53	1	0	2.3826	2.7251270950003463	1.0	0.2832713745507226	3.417162555638916	0.9446671018083979	0.9725727804079897	0.943928739142377	0.9121245056661951	0.365709964889771	0.9907917256842961	358.0	7.017458280722818	339.0	0.7816406599143998
778	Feb25-FISH2-3R4-rep3-cp190-100x_Position013_12_cmle.ics	54	1	0	1.2995999999999999	0.0	1.0	0.2614318905481626	2.6830711782934547	0.09764974581890518	0.2993221837471451	0.09764974581890518	0.035268547852353935	0.9444622324113543	0.9424502285494737	126.0	2.4413269689291988	68.0	0.15678927691498287
779	Feb25-FISH2-3R4-rep3-cp190-100x_Position013_12_cmle.ics	56	1	0	2.3826	0.0	1.0	0.12744771346475148	3.1288074459215336	0.07126769539879123	0.20384613307263957	0.07126769539879123	0.02447514677526506	0.9626794370506864	0.8967778882588792	312.0	6.223516295180254	185.0	0.426559062195174
780	Feb25-FISH2-3R4-rep3-cp190-100x_Position013_12_cmle.ics	57	1	0	1.7328	0.9971598751598192	1.0	0.2865604583534133	2.7388438516234257	0.7076549547821139	0.7868309109072025	0.707092625548271	0.6094855018292239	0.6321029351521892	0.9846290230339836	208.0	3.9929758711840333	151.0	0.3481644237376825
781	Feb25-FISH2-3R4-rep3-cp190-100x_Position013_12_cmle.ics	58	1	0	1.5162	1.7672985383515813	1.0	0.3226269315083056	3.204616243867007	0.9738383925597918	0.9907552452727788	0.9690279131153405	0.9380866626373762	0.3496749771961858	0.9961350979548829	132.0	2.598818453501804	81.0	0.18676369750167077
782	Feb25-FISH2-3R4-rep3-cp190-100x_Position013_12_cmle.ics	59	1	0	1.2995999999999999	0.20635000882146287	1.0	0.29249864608420967	2.633722354967878	0.36435070720012813	0.5029679382588763	0.35888529644347905	0.1843224792544619	0.8430386368515784	0.9993227035419443	158.0	2.9926168176179173	101.0	0.23287819071195984
783	Feb25-FISH2-3R4-rep3-cp190-100x_Position013_12_cmle.ics	60	1	0	1.083	0.65253602307166	1.0	0.16346733298840777	2.0489114444198906	0.554256760493281	0.6436985013548637	0.5499986174860366	0.4504852624011503	0.7244789754640429	0.901683221542889	188.0	3.475806005555487	98.0	0.2259610167304165
784	Feb25-FISH2-3R4-rep3-cp190-100x_Position014_13_cmle.ics	1	1	0	1.5162	0.9077480443748005	1.0	0.23243911944169388	2.8861116133643745	0.611992268177726	0.7127023424950132	0.610094617733764	0.5057944535649349	0.719258561058908	0.963235491212466	186.0	3.594947335527698	115.0	0.2651583359591622
785	Feb25-FISH2-3R4-rep3-cp190-100x_Position014_13_cmle.ics	1	2	0	1.2995999999999999	1.5634639508005113	1.0	0.25979805419788793	2.8594233750132423	0.8145598333598122	0.8674954544652156	0.8022162791929248	0.7326916626948402	0.5968935368621878	0.9989719202033684	160.0	3.0841227272094853	97.0	0.22365529206990203
786	Feb25-FISH2-3R4-rep3-cp190-100x_Position014_13_cmle.ics	3	1	0	1.2995999999999999	1.3765262486627317	1.0	0.3183709671741055	2.5997203846974126	0.8477524336705479	0.9020248775211555	0.8474184004581027	0.7599335114843799	0.5134597275332928	0.9935260166505453	178.0	3.3693551902039434	126.0	0.2905213072248212
787	Feb25-FISH2-3R4-rep3-cp190-100x_Position014_13_cmle.ics	4	1	0	0.8664	0.9767845773409408	1.0	0.3004098407371518	2.114194847065712	0.8185553187100323	0.8753953792202435	0.816320566595613	0.7146221549886543	0.5746535632966486	0.9969697748540302	98.0	1.8389964510194161	50.0	0.11528623302572269
788	Feb25-FISH2-3R4-rep3-cp190-100x_Position014_13_cmle.ics	5	1	0	0.8664	0.1459114905355603	1.0	0.37412094751389885	2.721559631607833	0.30349973179017864	0.456525626229295	0.31682894715453763	0.182878460313074	0.8742797245988895	1.0064235237352643	104.0	1.996487935592023	61.0	0.1406492042913817
789	Feb25-FISH2-3R4-rep3-cp190-100x_Position014_13_cmle.ics	6	1	0	1.083	0.7295574526778015	1.0	0.23579874111509602	1.6993297199876514	0.5961347438476248	0.6809890983138395	0.5964886140703767	0.45449042687923713	0.7164550351447299	0.9366127824615725	172.0	3.1650532079504985	103.0	0.23748964003298878
790	Feb25-FISH2-3R4-rep3-cp190-100x_Position014_13_cmle.ics	7	1	0	1.5162	1.5146569851281166	1.0	0.30055343504377724	3.0243687964986896	0.8929248305858933	0.9559386973180076	0.8900683110402094	0.7894663285202002	0.5110308531501556	0.9926126760683294	202.0	3.905700133132687	148.0	0.3412472497561391
791	Feb25-FISH2-3R4-rep3-cp190-100x_Position014_13_cmle.ics	8	1	0	1.2995999999999999	0.6606423714395955	1.0	0.2706218226372091	2.2282893072463894	0.5895051779855033	0.6853082409726182	0.5895051779855033	0.4644442240460192	0.7279364325982344	0.9712651306206134	160.0	3.037312229528646	99.0	0.22826674139093092
792	Feb25-FISH2-3R4-rep3-cp190-100x_Position014_13_cmle.ics	9	1	0	1.7328	1.9710351566468856	1.0	0.18501965713947702	4.492002197559491	0.9832542562098799	0.9990057214624616	0.9829664387384873	0.9255337705833101	0.28654732992192505	0.9513793013508454	140.0	2.7776001011447184	67.0	0.15448355225446841
793	Feb25-FISH2-3R4-rep3-cp190-100x_Position014_13_cmle.ics	10	1	0	1.5162	0.65584944557845	1.0	0.2942017354324395	2.6025756892982184	0.5653115910857838	0.6737774918802019	0.5556862265334875	0.39080598122284355	0.7596580001016165	0.9863968316852547	208.0	3.969570622343613	153.0	0.35277587305871144
794	Feb25-FISH2-3R4-rep3-cp190-100x_Position014_13_cmle.ics	10	2	0	1.083	0.41270001764292574	1.0	0.3351032163829113	2.5384397941563717	0.3839964008476951	0.482661320557395	0.3839964008476951	0.27432880939883897	0.8541591672650914	1.0147673681317224	150.0	2.8138351699750035	100.0	0.23057246605144538
795	Feb25-FISH2-3R4-rep3-cp190-100x_Position014_13_cmle.ics	12	1	0	1.083	0.0	1.0	0.17903861258425513	1.7169973346940022	0.10704396448541365	0.2463690444289619	0.10704396448541365	0.037890562195187306	0.9399659981006794	0.9158470443653655	118.0	2.2625453212862836	51.0	0.11759195768623716
796	Feb25-FISH2-3R4-rep3-cp190-100x_Position014_13_cmle.ics	13	1	0	1.9493999999999998	1.5394492374569102	1.0	0.2146991626141151	3.637608401895502	0.8691731107726994	0.9144202941544871	0.8582032975364067	0.7872818727791732	0.49923036500489537	0.9207805428570813	228.0	4.416524741450904	150.0	0.3458586990771681
797	Feb25-FISH2-3R4-rep3-cp190-100x_Position014_13_cmle.ics	15	1	0	1.2995999999999999	1.8940413082472753	1.0	0.25041027178558195	1.9968922474093624	0.9550378997966352	0.9772601220188575	0.9506932889628397	0.9164540580513958	0.3778063273598179	0.97983927201753	174.0	3.2799643663824862	108.0	0.24901826333556107
798	Feb25-FISH2-3R4-rep3-cp190-100x_Position014_13_cmle.ics	16	1	0	1.2995999999999999	0.6190500264643886	1.0	0.28557019232898284	2.518539345633246	0.536488348409513	0.6458994788234589	0.5280836278679686	0.4110615227939855	0.7547007196722173	0.9825559948505046	198.0	3.76949881163039	140.0	0.3228014524720236
799	Feb25-FISH2-3R4-rep3-cp190-100x_Position014_13_cmle.ics	17	1	0	1.2995999999999999	1.0024833655297731	1.0	0.25279432155867254	2.888404714372202	0.7910330263536056	0.8598098141877116	0.7887338023417096	0.7042623114698789	0.5795620097528863	0.987748825550402	142.0	2.7286745176937677	80.0	0.18445797284115634
800	Feb25-FISH2-3R4-rep3-cp190-100x_Position014_13_cmle.ics	18	1	0	1.5162	2.5991999999999997	1.0	0.2873025184810246	2.384543244345834	0.9921913904719748	0.9994501466275659	0.9912784263818957	0.975560919603829	0.13915239139139718	0.9668726195009362	190.0	3.5907171639874753	132.0	0.30435565518790797
801	Feb25-FISH2-3R4-rep3-cp190-100x_Position014_13_cmle.ics	19	1	0	1.7328	2.0748369030026867	1.0	0.27014312226221904	3.233313712197881	0.9513321887737048	0.9772584302058896	0.9479443796443128	0.8995255756654391	0.37227395157940546	0.9887198264910269	214.0	4.17387260459706	153.0	0.35277587305871144
802	Feb25-FISH2-3R4-rep3-cp190-100x_Position014_13_cmle.ics	20	1	0	1.083	2.063500088214629	1.0	0.3557758653078841	2.708868078069858	0.9426034599358625	0.966673211312056	0.9421235192739806	0.917741079284743	0.3627152116238304	1.0000103261049444	134.0	2.5967033677316933	87.0	0.20059804546475749
803	Feb25-FISH2-3R4-rep3-cp190-100x_Position014_13_cmle.ics	22	1	0	1.5162	1.4939557894985571	1.0	0.27024452934105747	2.7758190511275376	0.8803354338499468	0.936011289263035	0.8791513588477166	0.8050128545128666	0.5150224014159026	0.9966194722481655	186.0	3.5949473355276975	124.0	0.28590985790379225
804	Feb25-FISH2-3R4-rep3-cp190-100x_Position014_13_cmle.ics	23	1	0	1.5162	0.9512265400461282	1.0	0.29247783641808905	2.775330878809764	0.6873911962198458	0.7798316650087043	0.6839871922407361	0.5859316712260632	0.6608445173624158	0.9854082481480064	186.0	3.571542086687278	129.0	0.29743848120636457
805	Feb25-FISH2-3R4-rep3-cp190-100x_Position014_13_cmle.ics	24	1	0	1.7328	0.20635000882146287	1.0	0.2772518481075575	3.0645931113247693	0.33873491426299523	0.46717369278321424	0.33873491426299523	0.18162201331264188	0.8459558245931411	0.9689675879596847	214.0	4.15046735575664	155.0	0.35738732237974036
806	Feb25-FISH2-3R4-rep3-cp190-100x_Position014_13_cmle.ics	25	1	0	1.5162	0.2918229810711206	1.0	0.2903685290029938	2.9344220181522482	0.4037375480429838	0.5376990352184485	0.37535623709049076	0.21520968964886134	0.8120320871492688	0.9940653453241503	208.0	4.039786368864873	152.0	0.350470148398197
807	Feb25-FISH2-3R4-rep3-cp190-100x_Position014_13_cmle.ics	28	1	0	1.7328	0.2918229810711206	1.0	0.261217473189161	3.4186714708837025	0.4034414426316137	0.5523845696545346	0.3744104630424731	0.20493757843979127	0.8485690150642791	0.9622443440880597	182.0	3.5523670093870803	118.0	0.27207550994070556
808	Feb25-FISH2-3R4-rep3-cp190-100x_Position014_13_cmle.ics	29	1	0	2.166	0.0	1.0	0.17272205284811173	2.7995149683148655	0.13278044452893556	0.28369215658317887	0.1327131156630705	0.020687784167419166	0.9501761596290359	0.940334362546219	340.0	6.5449838270050025	245.0	0.5649025418260412
809	Feb25-FISH2-3R4-rep3-cp190-100x_Position014_13_cmle.ics	31	1	0	1.083	0.0	1.0	0.11272872199121135	1.8855168960286466	0.10380869171277869	0.21491440960424554	0.07353654984952918	0.0367520952658318	0.9399835790752126	0.740103627511251	150.0	2.860645667655842	58.0	0.13373203030983835
810	Feb25-FISH2-3R4-rep3-cp190-100x_Position014_13_cmle.ics	32	1	0	1.5162	2.1048239712045427	1.0	0.2724168370193775	2.980666104936219	0.9650956103928566	0.9911957895321548	0.9644082154115343	0.9220987071419644	0.3577925711617248	0.9857049720444861	204.0	3.950395545043415	143.0	0.3297186264535669
811	Feb25-FISH2-3R4-rep3-cp190-100x_Position014_13_cmle.ics	33	1	0	1.5162	0.687545504971255	1.0	0.23299711800065745	2.778076543762729	0.6066421680422042	0.701098135063728	0.6052135597304578	0.48619585703589596	0.6965735201009403	0.9578553527884447	188.0	3.639642747438426	117.0	0.26976978528019113
812	Feb25-FISH2-3R4-rep3-cp190-100x_Position014_13_cmle.ics	34	1	0	1.5162	0.0	1.0	0.2884923288803605	2.5160790382588853	0.10772261134871933	0.2895445498185224	0.13325344187552085	0.027238854797275426	0.9388568462753044	0.9633387858399246	202.0	3.9291053819731068	145.0	0.33433007577459584
813	Feb25-FISH2-3R4-rep3-cp190-100x_Position014_13_cmle.ics	35	1	0	1.083	1.6294049638174177	1.0	0.23473931077125812	2.976788659845481	0.9045879835158033	0.942858027202462	0.9043315233732467	0.846053166840588	0.4141147237631872	0.947629187184419	112.0	2.175269583234938	54.0	0.12450913166778053
814	Feb25-FISH2-3R4-rep3-cp190-100x_Position014_13_cmle.ics	38	1	0	1.083	0.4377344716066809	1.0	0.23108508838904185	2.491514280269976	0.5578211391627417	0.6865181522979259	0.5522335663926513	0.3981730684843343	0.735857590620984	0.8286247288787385	130.0	2.413691548548556	67.0	0.15448355225446841
815	Feb25-FISH2-3R4-rep3-cp190-100x_Position014_13_cmle.ics	39	1	0	1.2995999999999999	1.2536039404732575	1.0	0.31767783379119197	2.4164578846336924	0.7176465215753282	0.8057021733256716	0.7162460945973201	0.627750906662303	0.6488938485347069	1.003651353893296	192.0	3.658817824738624	141.0	0.325107177132538
816	Feb25-FISH2-3R4-rep3-cp190-100x_Position014_13_cmle.ics	39	2	0	1.7328	0.0	1.0	0.2615972668257219	2.8942394449543025	0.13259912397203713	0.29807974061656844	0.13259912397203713	0.02075333838197407	0.9558962558004351	0.9697148647188384	186.0	3.6183525843681172	122.0	0.2812984085827634
817	Feb25-FISH2-3R4-rep3-cp190-100x_Position014_13_cmle.ics	40	1	0	1.083	0.815064591942846	1.0	0.27959054898357405	2.2979259266091057	0.5479323343735496	0.6326011569418397	0.5479323343735496	0.45992022912429387	0.7642747217878767	0.9985346843603542	122.0	2.3051256474269013	67.0	0.15448355225446841
818	Feb25-FISH2-3R4-rep3-cp190-100x_Position014_13_cmle.ics	40	2	0	1.5162	0.3720027687491155	1.0	0.2659033223465699	2.491535394492817	0.35799161537910035	0.4716443592481765	0.35799161537910035	0.24246912369013882	0.8670678744218354	0.9555970590663614	186.0	3.5715420866872782	123.0	0.2836041332432778
819	Feb25-FISH2-3R4-rep3-cp190-100x_Position014_13_cmle.ics	40	3	0	0.8664	0.0	1.0	0.222182509182427	1.6907329062127985	0.1696848031576286	0.3487730605375666	0.1696848031576286	0.020312517688078516	0.9361874212087328	0.9344261686841807	142.0	2.5180272781299884	75.0	0.17292934953858405
820	Feb25-FISH2-3R4-rep3-cp190-100x_Position014_13_cmle.ics	41	1	0	1.2995999999999999	0.0	1.0	0.24632599678266848	1.9369240312522293	0.29063384933077235	0.5295363614968228	0.28785520691775673	0.028329246350184863	0.8664383050164225	0.956842718910874	200.0	3.8141942235411186	132.0	0.30435565518790797
821	Feb25-FISH2-3R4-rep3-cp190-100x_Position014_13_cmle.ics	42	1	0	1.083	0.5556144027286182	1.0	0.29778726282751644	2.7008879663896694	0.5852135327401217	0.6889981921912052	0.579872279482544	0.458355833118118	0.7405167462125175	0.9978305449431137	140.0	2.6605738569426194	85.0	0.19598659614372857
822	Feb25-FISH2-3R4-rep3-cp190-100x_Position014_13_cmle.ics	43	1	0	1.083	0.20635000882146287	1.0	0.3068914311146678	2.8921941349212354	0.41317463938956067	0.5009759931046721	0.4100185058432834	0.22500443633229397	0.8255417761822446	0.9910352426450022	132.0	2.528602706980545	79.0	0.18215224818064185
823	Feb25-FISH2-3R4-rep3-cp190-100x_Position014_13_cmle.ics	44	1	0	1.7328	0.10317500441073144	1.0	0.26161726395200086	3.3931848333456522	0.3067479583004027	0.44826690753076665	0.3067479583004027	0.09443754469158104	0.8693365308440573	0.9852312370115558	198.0	3.863119806992069	134.0	0.30896710450893683
824	Feb25-FISH2-3R4-rep3-cp190-100x_Position014_13_cmle.ics	45	1	0	1.5162	0.0	1.0	0.25750700549579564	2.9527116991836486	0.18349219752204343	0.3347230566877223	0.1662065829855642	0.028490005358621697	0.9310164495319108	0.9820341402104094	188.0	3.6162374985980064	123.0	0.2836041332432778
825	Feb25-FISH2-3R4-rep3-cp190-100x_Position014_13_cmle.ics	46	1	0	1.9493999999999998	0.0	1.0	0.08441083934543304	1.9475141796043982	0.07505574631663908	0.28167621992092917	0.07505574631663908	0.027120754045882982	0.9658223553557856	0.6067272680559088	280.0	5.3913634604064935	128.0	0.2951327565458501
826	Feb25-FISH2-3R4-rep3-cp190-100x_Position014_13_cmle.ics	49	1	0	1.083	1.7672985383515813	1.0	0.26451517135375124	2.165419218963753	0.9310409924487595	0.9673858324343761	0.9293779216109314	0.8813151743976987	0.3302599902222554	0.9869951003205577	174.0	3.2565591175420665	111.0	0.2559354373171044
827	Feb25-FISH2-3R4-rep3-cp190-100x_Position014_13_cmle.ics	50	1	0	1.7328	0.0	1.0	0.2168997468477655	3.4599855221353315	0.1630181862715082	0.32851249158042983	0.1630181862715082	0.028151980895229932	0.9425447642231457	0.9245840482130978	178.0	3.462976185565623	104.0	0.2397953646935032
828	Feb25-FISH2-3R4-rep3-cp190-100x_Position014_13_cmle.ics	51	1	0	1.7328	0.0	1.0	0.26312671753175515	3.1039916593588908	0.22923905207853018	0.42352853311165806	0.22923905207853018	0.02605550107482189	0.9097455598918033	0.9972509300187269	214.0	4.17387260459706	151.0	0.3481644237376825
829	Feb25-FISH2-3R4-rep3-cp190-100x_Position014_13_cmle.ics	52	1	0	2.166	0.0	1.0	0.26821348055295957	3.474504078718053	0.19486033969250582	0.3946067777509458	0.19486033969250582	0.021273041938340176	0.9081259571415133	0.989737316075091	296.0	5.819142502213584	248.0	0.5718197158075845
830	Feb25-FISH2-3R4-rep3-cp190-100x_Position014_13_cmle.ics	53	1	0	1.5162	1.9493999999999998	1.0	0.2745497448744835	3.0698499519682594	0.9673895065698797	0.9802260406138014	0.9607369291555637	0.9384360929890655	0.3241998937633416	0.9924280261466731	156.0	3.0415424010688676	96.0	0.22134956740938755
831	Feb25-FISH2-3R4-rep3-cp190-100x_Position014_13_cmle.ics	54	1	0	1.5162	0.5556144027286182	1.0	0.27786103706875104	2.858825552185015	0.5341060761166759	0.6611421388863692	0.5341060761166759	0.3963924272071115	0.7497307643304486	0.9859738427466544	212.0	4.082366695005491	153.0	0.35277587305871144
832	Feb25-FISH2-3R4-rep3-cp190-100x_Position014_13_cmle.ics	55	1	0	0.8664	2.2127499484979514	1.0	0.35298450770761536	2.175012861095229	0.9783971528475418	0.9915543303039507	0.9753755577880056	0.9434346502192213	0.36612392225471546	1.004872209293518	114.0	2.1263439997839866	68.0	0.15678927691498287
833	Feb25-FISH2-3R4-rep3-cp190-100x_Position014_13_cmle.ics	57	1	0	1.7328	1.9644370105109248	1.0	0.2873025184810246	3.1808171850538787	0.9597800483343021	0.9848381718620943	0.9578222031876167	0.9026469148643275	0.36396669132933285	0.9965678501202974	190.0	3.7077434081895744	132.0	0.30435565518790797
834	Feb25-FISH2-3R4-rep3-cp190-100x_Position014_13_cmle.ics	58	1	0	1.9493999999999998	0.3095250132321943	1.0	0.2659326138109524	3.1181961889345193	0.39927661040303136	0.5538140620813717	0.39677728020821373	0.19321008917977572	0.8271400266971899	0.9552051775103547	288.0	5.570145108049411	237.0	0.5464567445419256
835	Feb25-FISH2-3R4-rep3-cp190-100x_Position014_13_cmle.ics	59	1	0	0.8664	0.3916201927270152	1.0	0.21242925531411075	1.6781335637580306	0.5529197643211895	0.6480858808649782	0.5373569423450658	0.3759370083598112	0.7746858741954012	0.9264583655189913	110.0	2.060358424802949	50.0	0.11528623302572269
836	Feb25-FISH2-3R4-rep3-cp190-100x_Position014_13_cmle.ics	60	1	0	1.5162	0.0	1.0	0.17626864344954649	2.807244222088746	0.09975536407124047	0.2666142075821556	0.09975536407124047	0.03631363260981348	0.9511288669830614	0.8764346059446049	138.0	2.68609419155315	64.0	0.14756637827292504
837	Feb25-FISH2-3R4-rep3-cp190-100x_Position014_13_cmle.ics	61	1	0	1.5162	0.0	1.0	0.2500362665175166	2.913693505810535	0.16053105833793566	0.3348218178647211	0.15807487719094265	0.027817341510914747	0.9387079547511199	0.9177035826013267	204.0	3.9035850473625757	137.0	0.3158842784904802
838	Feb25-FISH2-3R4-rep3-cp190-100x_Position014_13_cmle.ics	63	1	0	1.083	0.4377344716066809	1.0	0.25739577730558505	2.34811501714672	0.5542727371627503	0.6719429939077458	0.5538647737162751	0.3858246301131419	0.7081048754898537	0.9661222141742186	134.0	2.573298118891273	74.0	0.17062362487806956
839	Feb25-FISH2-3R4-rep3-cp190-100x_Position014_13_cmle.ics	64	1	0	1.2995999999999999	0.0	1.0	0.1884598139219614	2.8329260839554014	0.07557399831666307	0.22445144747401594	0.10561960500303393	0.03776742547319384	0.9721993790590959	0.9383964181952602	116.0	2.2880656558968147	51.0	0.11759195768623716
840	Feb25-FISH2-3R4-rep3-cp190-100x_Position014_13_cmle.ics	65	1	0	2.5991999999999997	0.0	1.0	0.19387191590333103	3.226771105611978	0.1331082701215265	0.28345975694695535	0.1331082701215265	0.020152926265790266	0.9429236981692253	0.9423652198861707	336.0	6.66624024274732	255.0	0.5879597884311858
841	Feb25-FISH2-3R4-rep3-cp190-100x_Position014_13_cmle.ics	67	1	0	1.2995999999999999	0.3634229110571259	1.0	0.29646354607517716	2.826302994491236	0.5425468880370509	0.6936043629152207	0.5364644424827987	0.3066798070063001	0.7809819616306675	1.0179663348824712	138.0	2.6860941915531504	83.0	0.1913751468226997
842	Feb25-FISH2-3R4-rep3-cp190-100x_Position014_13_cmle.ics	69	1	0	1.5162	0.0	1.0	0.28838696088162386	3.0768502459040854	0.17201741385698407	0.3464014449796221	0.17201741385698407	0.029918488329010746	0.9405446125570328	0.9951320317638574	166.0	3.2182089629416715	108.0	0.24901826333556107
843	Feb25-FISH2-3R4-rep3-cp190-100x_Position015_14_cmle.ics	1	1	0	1.083	0.5260913608053412	1.0	0.2691776018381925	2.9234429967603286	0.5980669819621646	0.6883936427628684	0.5912340519137703	0.4641786735591729	0.7160642815172227	0.9411800580952329	126.0	2.3945164712483584	69.0	0.1590950015754973
844	Feb25-FISH2-3R4-rep3-cp190-100x_Position015_14_cmle.ics	2	1	0	1.5162	1.401081809291592	1.0	0.24956334334531552	2.499618647042843	0.8374256946831125	0.8935954226651901	0.8369419941192194	0.7405805679662937	0.5152629881366035	0.9755867655575263	212.0	4.012150948484231	145.0	0.33433007577459584
845	Feb25-FISH2-3R4-rep3-cp190-100x_Position015_14_cmle.ics	3	1	0	2.166	0.3916201927270152	1.0	0.225753585668711	3.7266399587283288	0.4289502460360853	0.5938572990705303	0.4289502460360853	0.2815090213231274	0.8084492390292385	0.9271423001230701	256.0	4.995450010520267	183.0	0.42194761287414506
846	Feb25-FISH2-3R4-rep3-cp190-100x_Position015_14_cmle.ics	4	1	0	1.5162	0.0	1.0	0.200268722834461	3.0331466586462046	0.15028876005652797	0.29459645921194655	0.09555231620060757	0.03438970923698354	0.9602334308156442	0.949562347108439	166.0	3.2416142117820907	90.0	0.20751521944630086
847	Feb25-FISH2-3R4-rep3-cp190-100x_Position015_14_cmle.ics	6	1	0	1.7328	0.815064591942846	1.0	0.2685212001798017	2.8917009098251687	0.639160568958439	0.7285312371706634	0.6344816344272984	0.5119810910671593	0.6807136874088172	0.974311352155024	220.0	4.261148342648406	159.0	0.3666102210217982
848	Feb25-FISH2-3R4-rep3-cp190-100x_Position015_14_cmle.ics	7	1	0	1.5162	2.352752090272223	1.0	0.24581849238479805	2.446101706689162	0.9785003649733705	0.9952587255670605	0.9777704182324475	0.9500628565249128	0.18757588949812756	0.9703676195958733	216.0	4.1249470211461094	148.0	0.3412472497561391
849	Feb25-FISH2-3R4-rep3-cp190-100x_Position015_14_cmle.ics	8	1	0	1.7328	0.5097226605744432	1.0	0.2840055858713987	3.043765214758292	0.5197511421950504	0.6486679880002155	0.5197511421950504	0.34509859104327467	0.7680777719660671	0.9949151090319013	224.0	4.350539166469865	168.0	0.3873617429664282
850	Feb25-FISH2-3R4-rep3-cp190-100x_Position015_14_cmle.ics	9	1	0	1.5162	1.9566977618552703	1.0	0.2579830701927478	2.6881114089212153	0.9307274571820732	0.9643462433609835	0.9301068210300173	0.8699021304529451	0.4010251514311704	0.9804232454381516	168.0	3.23949912601198	104.0	0.2397953646935032
851	Feb25-FISH2-3R4-rep3-cp190-100x_Position015_14_cmle.ics	10	1	0	1.2995999999999999	0.0	1.0	0.1669500688487359	2.300181539686143	0.39410633684698565	0.569784408110946	0.3931517870535775	0.03524334201519098	0.831598278136511	0.7020746056848416	152.0	2.8351253330453114	72.0	0.16601217555704068
852	Feb25-FISH2-3R4-rep3-cp190-100x_Position015_14_cmle.ics	11	1	0	1.2995999999999999	0.0	1.0	0.1745907683670858	1.8548238285626937	0.07410701774693708	0.2740235529209643	0.07410701774693708	0.02610865048951816	0.9632103904868263	0.8370758983297022	214.0	4.08025160923538	123.0	0.2836041332432778
853	Feb25-FISH2-3R4-rep3-cp190-100x_Position015_14_cmle.ics	13	1	0	1.083	1.5080113464063434	1.0	0.22722413550913917	3.2311738163160175	0.8328266336373531	0.8709417107683068	0.829173391384854	0.7767362284027074	0.5297499241358179	0.9213788578036717	116.0	2.2412551582159757	56.0	0.12912058098880944
854	Feb25-FISH2-3R4-rep3-cp190-100x_Position015_14_cmle.ics	13	2	0	1.2995999999999999	0.0	1.0	0.27676277301857954	2.732689324086069	0.1499580878029251	0.28296050244592075	0.1499580878029251	0.026420323036695066	0.9553473753352519	0.9786446740121009	162.0	3.105412890279794	102.0	0.23518391537247432
855	Feb25-FISH2-3R4-rep3-cp190-100x_Position015_14_cmle.ics	14	1	0	1.9493999999999998	0.20635000882146287	1.0	0.24957702001314727	3.6812430383225863	0.34102288768505	0.5124241400528455	0.3479543452819034	0.17958749080028474	0.8283956008839145	0.9734463900686872	232.0	4.576131311793622	166.0	0.3827502936453994
856	Feb25-FISH2-3R4-rep3-cp190-100x_Position015_14_cmle.ics	15	1	0	1.083	2.116974096747531	1.0	0.2826828280317748	2.222269344021295	0.9598578621823463	0.9868920622516458	0.9585529662422683	0.9229374166009304	0.30628757096479564	0.9726402987872562	164.0	3.056487306828844	105.0	0.24210108935401767
857	Feb25-FISH2-3R4-rep3-cp190-100x_Position015_14_cmle.ics	16	1	0	1.083	0.0	1.0	0.23629976808533665	1.9468075113097207	0.14858465051986297	0.2987228799807681	0.14836829136366367	0.02602319850952581	0.9514133526812092	0.9610024714098968	164.0	3.0330820579884237	96.0	0.22134956740938755
858	Feb25-FISH2-3R4-rep3-cp190-100x_Position015_14_cmle.ics	17	1	0	1.5162	0.744005537498231	1.0	0.2869183232007768	2.5582382997294952	0.6262381835451626	0.7406523738447389	0.623991737904624	0.49334735477256625	0.6980439930809016	0.9988309645456035	192.0	3.658817824738624	134.0	0.30896710450893683
859	Feb25-FISH2-3R4-rep3-cp190-100x_Position015_14_cmle.ics	18	1	0	1.5162	0.9378659497950863	1.0	0.2348271768234686	2.8637920586272054	0.757622329086312	0.8370184918943037	0.7509890436765654	0.6403153041495215	0.6277308950918611	0.9787028466641409	170.0	3.284194537922709	101.0	0.23287819071195984
860	Feb25-FISH2-3R4-rep3-cp190-100x_Position015_14_cmle.ics	19	1	0	1.2995999999999999	2.886373089950978	1.0	0.26094611572039667	2.309026510775026	0.9913314370851957	0.9982692973347179	0.9912210734369749	0.9726599144180074	0.1145372564441158	0.9860495251031715	180.0	3.4140506021146724	116.0	0.2674640606196767
861	Feb25-FISH2-3R4-rep3-cp190-100x_Position015_14_cmle.ics	20	1	0	1.7328	0.7817319754002556	1.0	0.2718072810232834	2.9978316469657376	0.6243176722175149	0.7419489644757244	0.6244617752338792	0.49523883633932225	0.6772035540653193	0.9939743551595843	230.0	4.461220153361633	171.0	0.3942789169479716
862	Feb25-FISH2-3R4-rep3-cp190-100x_Position015_14_cmle.ics	21	1	0	1.7328	0.3720027687491155	1.0	0.27903239775095134	3.3504023220510573	0.43741383323485705	0.5878020685991895	0.43702589628356403	0.2764647604041706	0.8208783938670506	0.9915798363758055	186.0	3.6417578332085374	126.0	0.2905213072248212
863	Feb25-FISH2-3R4-rep3-cp190-100x_Position015_14_cmle.ics	22	1	0	1.9493999999999998	0.5836459621422412	1.0	0.2581806180406217	3.217610822737579	0.4990658735849247	0.6198711410480393	0.49581410379406804	0.37464275976288336	0.7677431151679888	0.9384543069533551	258.0	5.0401454224309985	198.0	0.45653348278186184
864	Feb25-FISH2-3R4-rep3-cp190-100x_Position015_14_cmle.ics	23	1	0	1.5162	0.20635000882146287	1.0	0.31286152631634245	3.013831015657662	0.32485773015988423	0.4766386643489296	0.32778574591697124	0.1787642848172799	0.8692219531174016	0.9815294150085162	202.0	3.9057001331326866	151.0	0.3481644237376825
865	Feb25-FISH2-3R4-rep3-cp190-100x_Position015_14_cmle.ics	24	1	0	1.7328	2.643608658557561	1.0	0.2428241329431054	3.0486123500616533	0.923577377739679	0.9480889714364331	0.914886073805971	0.8796975373315977	0.44904177195590317	0.9745695960472837	206.0	3.971685708113724	137.0	0.3158842784904802
866	Feb25-FISH2-3R4-rep3-cp190-100x_Position015_14_cmle.ics	24	2	0	1.9493999999999998	0.3095250132321943	1.0	0.26991136028211804	2.925381627021195	0.3501180006561471	0.49712141897111894	0.3530177477220053	0.1704871363410272	0.8738426608361298	0.9888527813556954	276.0	5.348783134265878	224.0	0.5164823239552377
867	Feb25-FISH2-3R4-rep3-cp190-100x_Position015_14_cmle.ics	25	1	0	1.7328	0.0	1.0	0.27946206123070927	2.757756142694122	0.20070780139192632	0.3657233468538353	0.20070780139192632	0.026558128812376555	0.9140995888564742	0.9866077342038456	218.0	4.146237184216418	160.0	0.3689159456823127
868	Feb25-FISH2-3R4-rep3-cp190-100x_Position015_14_cmle.ics	26	1	0	1.7328	1.2061562705180378	1.0	0.2699872355618187	3.161315441945513	0.8066293663995161	0.8765915620747013	0.791229396642976	0.6776137910176925	0.5892187167351277	0.9950495931037676	226.0	4.418639827221013	166.0	0.3827502936453994
869	Feb25-FISH2-3R4-rep3-cp190-100x_Position015_14_cmle.ics	28	1	0	1.5162	0.23070632344123612	1.0	0.2989294088085085	2.9226820299534415	0.3949524606114402	0.5723674103408839	0.3946708089377464	0.21968403803151085	0.8391348364518803	1.001124411592967	174.0	3.3969906105845857	118.0	0.27207550994070556
870	Feb25-FISH2-3R4-rep3-cp190-100x_Position015_14_cmle.ics	29	1	0	1.5162	0.0	1.0	0.3211068079082337	3.698899907259626	0.2359007652273864	0.3773081876137464	0.22596025926201854	0.033131472237890994	0.8990511624745782	1.0121916406809235	146.0	2.8882810880364844	94.0	0.2167381180883587
871	Feb25-FISH2-3R4-rep3-cp190-100x_Position015_14_cmle.ics	30	1	0	1.5162	0.8533468100660392	1.0	0.2667602850650871	3.223712203949836	0.6059150481384606	0.6915295091546553	0.6054107073292894	0.46921260225944683	0.7438786787890886	0.9795307625484203	164.0	3.1969187998713626	102.0	0.23518391537247432
872	Feb25-FISH2-3R4-rep3-cp190-100x_Position015_14_cmle.ics	30	2	0	1.5162	0.32626801153583	1.0	0.29890824058380877	2.7598198853801907	0.3599776003116478	0.47198473760365073	0.3599776003116478	0.19802333184929602	0.8559172696875037	0.9862675895911809	206.0	3.9950909569541437	152.0	0.350470148398197
873	Feb25-FISH2-3R4-rep3-cp190-100x_Position015_14_cmle.ics	31	1	0	2.166	0.0	1.0	0.13694584712417185	3.1662023152227023	0.07686382936703862	0.19700799842006517	0.07686382936703862	0.027033343207926008	0.978955754222042	0.9341459867695386	242.0	4.893229366708943	131.0	0.3020499305273935
874	Feb25-FISH2-3R4-rep3-cp190-100x_Position015_14_cmle.ics	32	1	0	1.083	0.20635000882146287	1.0	0.25309061020494455	2.122342259001548	0.3498728867420872	0.5154951061395704	0.3436761154188382	0.18471463073598576	0.8559813091613827	0.937282105122925	186.0	3.477921091325599	120.0	0.2766869592617345
875	Feb25-FISH2-3R4-rep3-cp190-100x_Position015_14_cmle.ics	33	1	0	1.2995999999999999	2.507207880946515	1.0	0.3147465334085093	2.311024534196688	0.9817384743767076	0.995587512431555	0.9809211353582002	0.9526800717886579	0.4010592582462824	1.000126277676085	172.0	3.258674203312178	119.0	0.27438123460122005
876	Feb25-FISH2-3R4-rep3-cp190-100x_Position015_14_cmle.ics	34	1	0	1.5162	1.0452244593809161	1.0	0.27395309223883324	2.7414822150975175	0.7574647327158671	0.8571290833820436	0.7420260685640596	0.6126383724924223	0.6408446393044146	0.9721715244909144	224.0	4.280323419948607	165.0	0.3804445689848849
877	Feb25-FISH2-3R4-rep3-cp190-100x_Position015_14_cmle.ics	35	1	0	0.8664	0.32626801153583	1.0	0.2785234620207688	1.7506046705912786	0.4302403483795327	0.5584959383636211	0.4253936018758898	0.29028138346872123	0.7984359433217064	0.9533914568615538	116.0	2.1242289140138753	62.0	0.14295492895189613
878	Feb25-FISH2-3R4-rep3-cp190-100x_Position015_14_cmle.ics	36	1	0	1.5162	0.0	1.0	0.2848455727040962	2.544862373409949	0.1844675496352035	0.33860487581666115	0.17671911940412335	0.023875740397081627	0.9226670885213384	0.9897056257268533	248.0	4.699642118675254	196.0	0.451922033460833
879	Feb25-FISH2-3R4-rep3-cp190-100x_Position015_14_cmle.ics	37	1	0	1.5162	0.23070632344123612	1.0	0.25509540981457607	2.2511928435147532	0.40392344046482576	0.5650655871017926	0.3982545463116831	0.15795118386781223	0.8151150618845574	0.976348067592513	234.0	4.45698998182141	170.0	0.39197319228745714
880	Feb25-FISH2-3R4-rep3-cp190-100x_Position015_14_cmle.ics	38	1	0	1.083	0.41270001764292574	1.0	0.26518232676336656	2.0362792298138332	0.44004160809091986	0.5935718589238541	0.44004160809091986	0.2856282152291792	0.8185640492515139	0.9802389798713853	160.0	3.013906980688226	98.0	0.2259610167304165
881	Feb25-FISH2-3R4-rep3-cp190-100x_Position015_14_cmle.ics	39	1	0	1.9493999999999998	0.0	1.0	0.13143450576739707	1.714452702225588	0.07790880014368709	0.25080651289384426	0.07790880014368709	0.027797926208387735	0.9525124028990057	0.825655218653164	254.0	4.997565096290379	138.0	0.3181900031509946
882	Feb25-FISH2-3R4-rep3-cp190-100x_Position015_14_cmle.ics	40	1	0	1.7328	2.1706731427003563	1.0	0.2525071255778833	3.006169390213172	0.9714905751506852	0.9924806309256796	0.9704187425153662	0.9262221869355511	0.31084960946257023	0.9830273732878247	216.0	4.195162767667369	150.0	0.3458586990771681
883	Feb25-FISH2-3R4-rep3-cp190-100x_Position015_14_cmle.ics	42	1	0	1.7328	0.5963412819178956	1.0	0.2680253044902479	3.107914375971514	0.5261281008517432	0.6382483351784989	0.5253548003048696	0.3970397610000612	0.7474080209919686	0.978592973523188	240.0	4.661291964074857	181.0	0.41733616355311615
884	Feb25-FISH2-3R4-rep3-cp190-100x_Position015_14_cmle.ics	43	1	0	1.7328	0.3720027687491155	1.0	0.11634564797991907	2.7630711147258133	0.5407057548703211	0.7096063696968269	0.5407057548703211	0.328773173776825	0.7424001696680497	0.7222916862923088	190.0	3.5205014174662153	84.0	0.1936808714832141
885	Feb25-FISH2-3R4-rep3-cp190-100x_Position015_14_cmle.ics	45	1	0	1.5162	0.9547396422012142	1.0	0.2788680532780167	2.984476455279197	0.6923809026387414	0.8012268087304213	0.6902104841658107	0.5571533859108504	0.6535052722651916	0.9956777364757047	188.0	3.6630479962788463	128.0	0.2951327565458501
886	Feb25-FISH2-3R4-rep3-cp190-100x_Position015_14_cmle.ics	46	1	0	1.083	1.1321417835580119	1.0	0.23458213361577784	2.0761252935085355	0.7385266945261698	0.8037966381200458	0.7335482138060704	0.6586117722017127	0.6721590169185881	0.9349645318792469	148.0	2.792545006904694	82.0	0.18906942216218525
887	Feb25-FISH2-3R4-rep3-cp190-100x_Position015_14_cmle.ics	47	1	0	1.5162	1.9493999999999998	1.0	0.2839262842049886	2.996398674416425	0.9567126378305445	0.9824677335515766	0.9483073247879318	0.8917207666530265	0.48431328002298674	0.9971047962702078	180.0	3.5076715974763513	121.0	0.27899268392224896
888	Feb25-FISH2-3R4-rep3-cp190-100x_Position015_14_cmle.ics	47	2	0	1.083	0.815064591942846	1.0	0.2957864950993678	2.631743060942156	0.6291155619947135	0.7185104900518696	0.6282860903128767	0.5041611829372146	0.7262601577169892	1.0042346534112054	110.0	2.083763673643369	59.0	0.13603775497035278
889	Feb25-FISH2-3R4-rep3-cp190-100x_Position015_14_cmle.ics	48	1	0	1.9493999999999998	0.20635000882146287	1.0	0.24094649743184327	2.9940888900973137	0.32293680644058315	0.519116595691772	0.33197600323272514	0.1621398153616611	0.8555846148821805	0.9551558211330015	230.0	4.531435899882892	161.0	0.37122167034282705
890	Feb25-FISH2-3R4-rep3-cp190-100x_Position015_14_cmle.ics	50	1	0	1.2995999999999999	0.0	1.0	0.18146544824935876	1.8656047376353317	0.13121859006869843	0.31652977480355415	0.10685469263550318	0.02701501090085165	0.9392054172884856	0.8639386393243732	202.0	3.8120791377710077	115.0	0.2651583359591622
891	Feb25-FISH2-3R4-rep3-cp190-100x_Position015_14_cmle.ics	51	1	0	1.2995999999999999	0.2918229810711206	1.0	0.25700078123191744	1.9637838351173316	0.4165690707048698	0.5422840178668701	0.4100256019174202	0.217966962632095	0.8090603516056043	0.9066448968443169	208.0	3.8525443781415136	143.0	0.3297186264535669
892	Feb25-FISH2-3R4-rep3-cp190-100x_Position015_14_cmle.ics	52	1	0	1.2995999999999999	0.9733510449106972	1.0	0.22548470257757874	2.319141052913827	0.7497145919246989	0.8217655693017404	0.7461965005475175	0.6528797092332425	0.6180504606795278	0.9720947499676126	156.0	2.9479214057071883	87.0	0.20059804546475749
893	Feb25-FISH2-3R4-rep3-cp190-100x_Position015_14_cmle.ics	53	1	0	1.7328	0.0	1.0	0.30184140664634446	3.1709790022300752	0.22580763224673042	0.39134784306070663	0.21787160843255904	0.025973550653913723	0.8925973590928709	0.9992847982838281	216.0	4.218568016507789	164.0	0.3781388443243705
894	Feb25-FISH2-3R4-rep3-cp190-100x_Position015_14_cmle.ics	54	1	0	1.7328	0.0	1.0	0.15801194947885241	2.6079515356530956	0.06596004306735255	0.16632850819476014	0.06596004306735255	0.024120110061012084	0.9597163747937655	0.8889750682179063	194.0	3.7269184854897723	101.0	0.23287819071195984
895	Feb25-FISH2-3R4-rep3-cp190-100x_Position015_14_cmle.ics	55	1	0	1.9493999999999998	1.3586516622891616	1.0	0.2819463999914947	3.3908022982235835	0.7947801456703534	0.8651278246975577	0.792393807972443	0.6916618248220622	0.5463631199900355	0.9859438755680677	248.0	4.886884109398614	195.0	0.4496163088003185
896	Feb25-FISH2-3R4-rep3-cp190-100x_Position015_14_cmle.ics	56	1	0	1.2995999999999999	0.0	1.0	0.13749641146027172	2.7320742604074386	0.0614748503110799	0.1831275720164609	0.08659528406763793	0.030727673434361166	0.9704528662385751	0.8099961291005916	142.0	2.7988902642150273	59.0	0.13603775497035278
897	Feb25-FISH2-3R4-rep3-cp190-100x_Position015_14_cmle.ics	57	1	0	1.5162	1.4609960847209957	1.0	0.23644882947978219	3.418552447521259	0.895925123060188	0.9564104771370213	0.8946103941838899	0.7999655666246683	0.49018738104497833	0.961359762109601	150.0	2.9308614141771017	84.0	0.1936808714832141
898	Feb25-FISH2-3R4-rep3-cp190-100x_Position015_14_cmle.ics	58	1	0	1.7328	1.44445006175024	1.0	0.30335959805131585	3.1429112443873812	0.8282568569288743	0.8899146680190833	0.8269093546732086	0.7557630047236293	0.489794358752302	0.9955155223092934	220.0	4.284553591488827	169.0	0.38966746762694277
899	Feb25-FISH2-3R4-rep3-cp190-100x_Position015_14_cmle.ics	59	1	0	1.2995999999999999	0.0	1.0	0.10523435599242364	1.109515905656956	0.20981290313964823	0.428453145657777	0.20097220923865866	0.027099664801485023	0.9166335633231308	0.5995958879858794	238.0	4.335733566079088	112.0	0.25824116197761887
900	Feb25-FISH2-3R4-rep3-cp190-100x_Position015_14_cmle.ics	60	1	0	0.8664	0.0	1.0	0.17023505191639693	1.4365842078446882	0.1071260930790494	0.18029936892613133	0.07557239964534691	0.03776881486761357	0.9464992863870656	0.9447668077010417	120.0	2.3306459820374323	51.0	0.11759195768623716
901	Feb25-FISH2-3R4-rep3-cp190-100x_Position015_14_cmle.ics	61	1	0	1.083	0.46141264688247224	1.0	0.2930931921716425	3.0826990214947356	0.5439874122758159	0.6841650885596524	0.5403948980728528	0.4094352233485574	0.7364199093626711	0.9980532949962123	126.0	2.4179217200887786	72.0	0.16601217555704068
902	Feb25-FISH2-3R4-rep3-cp190-100x_Position015_14_cmle.ics	62	1	0	1.5162	0.32626801153583	1.0	0.18017327007387982	1.9858175767454824	0.3797411501112528	0.4552123611921344	0.3752187627450272	0.22778170704635448	0.8429390834030462	0.9459129503228898	182.0	3.5289617605466597	98.0	0.2259610167304165
903	Feb25-FISH2-3R4-rep3-cp190-100x_Position015_14_cmle.ics	62	2	0	1.083	0.72222503087512	1.0	0.27689958019308064	3.2436431342991368	0.5465687160240161	0.631252484473653	0.5446275999855449	0.44477111867136804	0.7294724136868186	0.9593488274902559	106.0	2.0177780986623315	54.0	0.12450913166778053
904	Feb25-FISH2-3R4-rep3-cp190-100x_Position015_14_cmle.ics	63	1	0	1.5162	0.20635000882146287	1.0	0.29498817492864543	2.7689390026415306	0.34412291463022615	0.5223838982884059	0.34412291463022615	0.16505500849564722	0.8664975102654416	0.9937718666832919	206.0	3.924875210432885	151.0	0.3481644237376825
905	Feb25-FISH2-3R4-rep3-cp190-100x_Position016_15_cmle.ics	1	1	0	1.2995999999999999	0.687545504971255	1.0	0.27022150963389857	2.477830750313185	0.6197658067138964	0.7328103860790286	0.6196591734589828	0.46200857064786366	0.7194051066766619	0.9331206670608356	188.0	3.546021752076747	126.0	0.2905213072248212
906	Feb25-FISH2-3R4-rep3-cp190-100x_Position016_15_cmle.ics	3	1	0	1.7328	0.3720027687491155	1.0	0.2459168424591962	2.5693598797564525	0.5005603732642339	0.6556208220397587	0.4938120484226089	0.3083801635813018	0.7920345539567701	0.9720644437257892	194.0	3.7269184854897723	126.0	0.2905213072248212
907	Feb25-FISH2-3R4-rep3-cp190-100x_Position016_15_cmle.ics	4	1	0	1.2995999999999999	0.5595020986366908	1.0	0.2608594825761498	2.6454740423240883	0.5879777575810881	0.6966098879083722	0.5827982839328818	0.4195275929129164	0.7212971750044164	0.9902882407601452	152.0	2.952151577247411	90.0	0.20751521944630086
908	Feb25-FISH2-3R4-rep3-cp190-100x_Position016_15_cmle.ics	6	1	0	1.5162	0.0	1.0	0.2949886840383556	3.2169827683139762	0.2094796563932904	0.37421280979743454	0.2094796563932904	0.027094578907655698	0.932217187271363	0.9928026609662814	194.0	3.7737289831706122	138.0	0.3181900031509946
909	Feb25-FISH2-3R4-rep3-cp190-100x_Position016_15_cmle.ics	7	1	0	0.8664	1.1961505589055579	1.0	0.29380436295759543	1.931621692788308	0.8732576498007668	0.9242462972708819	0.861890083452372	0.7922712578001654	0.5049134977504549	0.9885638302747343	120.0	2.213619737835333	67.0	0.15448355225446841
910	Feb25-FISH2-3R4-rep3-cp190-100x_Position016_15_cmle.ics	8	1	0	1.2995999999999999	0.913592684735068	1.0	0.29896878435587376	2.7556770270804116	0.7169503172662448	0.7894753281987666	0.7151832647633667	0.6077054198534596	0.6161483271575106	0.9824403912162234	142.0	2.7286745176937677	87.0	0.20059804546475749
911	Feb25-FISH2-3R4-rep3-cp190-100x_Position016_15_cmle.ics	10	1	0	1.5162	1.2466683216206906	1.0	0.27901972439384803	2.234305933961803	0.7919966091888292	0.8620969206859664	0.7894669564105842	0.695173476321508	0.5982839311083359	0.9673392369701159	208.0	3.9461653735031934	149.0	0.34355297441665367
912	Feb25-FISH2-3R4-rep3-cp190-100x_Position016_15_cmle.ics	11	1	0	1.2995999999999999	0.5836459621422412	1.0	0.2349147765947995	3.85680033874099	0.5946088630787864	0.6872224465078725	0.5861308655010714	0.4987267476165336	0.7381892817995634	0.9594059133978213	128.0	2.486022380839927	66.0	0.15217782759395398
913	Feb25-FISH2-3R4-rep3-cp190-100x_Position016_15_cmle.ics	12	1	0	1.7328	0.6921189703237084	1.0	0.2532325180362991	3.0301239771069803	0.6334471416080276	0.7540700337261107	0.6304839627486086	0.466395331084926	0.732044627984566	0.9785835690024177	210.0	4.061076531935182	144.0	0.33202435111408135
914	Feb25-FISH2-3R4-rep3-cp190-100x_Position016_15_cmle.ics	13	1	0	1.5162	0.622541700711641	1.0	0.29375218469089276	3.323814996494656	0.6209167762885555	0.7576513012041542	0.6172463594800702	0.45967141030476416	0.693729353540087	0.9937824749739038	166.0	3.241614211782091	109.0	0.25132398799607547
915	Feb25-FISH2-3R4-rep3-cp190-100x_Position016_15_cmle.ics	14	1	0	1.2995999999999999	0.23070632344123612	1.0	0.25739577730558505	2.9168177824593564	0.43317559963662494	0.5714750586416824	0.43317559963662494	0.25097962116795247	0.7992031143812415	0.97110130783262	134.0	2.5967033677316933	74.0	0.17062362487806956
916	Feb25-FISH2-3R4-rep3-cp190-100x_Position016_15_cmle.ics	15	1	0	1.2995999999999999	0.0	1.0	0.12871042295121307	2.60576614105483	0.2014844814951975	0.36328823682365086	0.16495552071103828	0.028066470731918716	0.9294112000491485	0.8052231889701762	242.0	4.308098145698446	127.0	0.29282703188533565
917	Feb25-FISH2-3R4-rep3-cp190-100x_Position016_15_cmle.ics	16	1	0	1.083	1.8282657361659704	1.0	0.31588787659755735	2.1596549995943253	0.9313028764805414	0.9661677296195063	0.9285175061824809	0.8929324482623975	0.4399929282294799	0.9896982616309027	154.0	2.90322599379646	101.0	0.23287819071195984
918	Feb25-FISH2-3R4-rep3-cp190-100x_Position016_15_cmle.ics	17	1	0	1.5162	0.3720027687491155	1.0	0.2660157372343133	3.0302735510080168	0.4857265872976139	0.6053108509977871	0.4708674189704719	0.3208288692413213	0.7975846147966226	0.9815292705419945	162.0	3.1288181391202143	100.0	0.23057246605144538
919	Feb25-FISH2-3R4-rep3-cp190-100x_Position016_15_cmle.ics	19	1	0	1.5162	1.0298344167305078	1.0	0.2704196860084893	3.4161165845597834	0.7965132049416812	0.8665573447093926	0.7925800803886273	0.7068835844450472	0.5707821221882612	0.9981010084331086	140.0	2.7541948523042987	81.0	0.18676369750167077
920	Feb25-FISH2-3R4-rep3-cp190-100x_Position016_15_cmle.ics	21	1	0	1.5162	0.46141264688247224	1.0	0.28221609563188294	2.8233469453967492	0.41916116504854367	0.5583766990291262	0.41916116504854367	0.286747572815534	0.8177494980794011	0.9914614065370551	162.0	3.1288181391202143	103.0	0.23748964003298878
921	Feb25-FISH2-3R4-rep3-cp190-100x_Position016_15_cmle.ics	21	2	0	1.5162	1.9862970628557857	1.0	0.3200554799447672	2.926900748490595	0.8923650485436894	0.9300388349514563	0.8909398058252427	0.825652427184466	0.5408502257752248	1.00629273085892	204.0	3.950395545043415	155.0	0.35738732237974036
922	Feb25-FISH2-3R4-rep3-cp190-100x_Position016_15_cmle.ics	22	1	0	1.5162	1.5394492374569102	1.0	0.24226551606247607	3.142559470128975	0.8959736920412321	0.9430502887924128	0.8948673538679871	0.8138566948719318	0.4224751435992458	0.9799360759322114	196.0	3.771613897400501	127.0	0.29282703188533565
923	Feb25-FISH2-3R4-rep3-cp190-100x_Position016_15_cmle.ics	24	1	0	1.5162	0.2918229810711206	1.0	0.2711234149751098	2.768950141638316	0.44530025585040117	0.5813497113310918	0.43614456217432657	0.2159625199255221	0.8238812462195243	0.9805127028250101	210.0	4.037671283094762	149.0	0.34355297441665367
924	Feb25-FISH2-3R4-rep3-cp190-100x_Position016_15_cmle.ics	25	1	0	1.2995999999999999	0.7817319754002556	1.0	0.3087692418061742	2.7353137165399577	0.6694996428339502	0.7667380998766153	0.6691262419637639	0.5475558477823236	0.6655562116212177	1.001453335575667	176.0	3.348065027133635	122.0	0.2812984085827634
925	Feb25-FISH2-3R4-rep3-cp190-100x_Position016_15_cmle.ics	26	1	0	0.8664	0.6275890508929507	1.0	0.2664712578660205	2.4098487341140338	0.6749575131001274	0.7708274323750177	0.6749575131001274	0.5616679648774962	0.67426257458455	0.9593930268703942	110.0	2.0369531759625294	56.0	0.12912058098880944
926	Feb25-FISH2-3R4-rep3-cp190-100x_Position016_15_cmle.ics	28	1	0	1.083	0.1459114905355603	1.0	0.3281041094588522	2.529234132619283	0.34381978958239207	0.5014458142386884	0.3433679726328019	0.1743819789582392	0.8710869783582998	1.0097455287451158	128.0	2.4626171319995076	78.0	0.17984652352012742
927	Feb25-FISH2-3R4-rep3-cp190-100x_Position016_15_cmle.ics	29	1	0	1.2995999999999999	1.2995999999999999	1.0	0.2920931800722684	2.7907275405414302	0.9238144875106346	0.9799380705290831	0.9168320929555227	0.7859984211050731	0.4464208903788435	0.9818728205060148	188.0	3.5928322497575866	131.0	0.3020499305273935
928	Feb25-FISH2-3R4-rep3-cp190-100x_Position016_15_cmle.ics	31	1	0	1.083	0.0	1.0	0.1474056168061203	1.9150689350100716	0.10168619697481153	0.27183295558663256	0.10168619697481153	0.03622349745221906	0.9614613902395686	0.8122522815014097	134.0	2.5264876212104332	56.0	0.12912058098880944
929	Feb25-FISH2-3R4-rep3-cp190-100x_Position016_15_cmle.ics	32	1	0	1.5162	0.3095250132321943	1.0	0.25384631542289327	2.7752347586627897	0.4191472970440649	0.5683911356648599	0.4191472970440649	0.23710291984481166	0.8132905343200075	0.9437734949470186	196.0	3.7013981508792413	130.0	0.29974420586687905
930	Feb25-FISH2-3R4-rep3-cp190-100x_Position016_15_cmle.ics	33	1	0	1.5162	1.6050263958911635	1.0	0.2500724230128214	2.3588374599468844	0.8843958609106566	0.9301528673299457	0.8822110252359195	0.8109120799350954	0.5112711992953335	0.9344425882711571	202.0	3.7886738889305875	135.0	0.31127282916945126
931	Feb25-FISH2-3R4-rep3-cp190-100x_Position016_15_cmle.ics	34	1	0	1.5162	1.2225574214657589	1.0	0.2800901754771584	2.8667259591301644	0.7751117335695014	0.8459724424855313	0.7737317982410974	0.6990573874597519	0.5608722188434012	0.990443009161952	204.0	3.9269902962029954	145.0	0.33433007577459584
932	Feb25-FISH2-3R4-rep3-cp190-100x_Position016_15_cmle.ics	36	1	0	1.2995999999999999	1.5162	1.0	0.20062443973163424	1.3296882006713813	0.9439274783491854	0.9858360439741426	0.9408943055955861	0.8298472433812327	0.42752532903579404	0.8351464817081101	228.0	4.252687999567963	145.0	0.33433007577459584
933	Feb25-FISH2-3R4-rep3-cp190-100x_Position016_15_cmle.ics	39	1	0	1.5162	0.0	1.0	0.20591230865586263	2.3928823753353146	0.13481748153638456	0.24673176044380746	0.07760579944713147	0.01956027666115815	0.9579651838169618	0.961771456436991	208.0	4.0163811200244535	128.0	0.2951327565458501
934	Feb25-FISH2-3R4-rep3-cp190-100x_Position016_15_cmle.ics	39	2	0	1.7328	0.0	1.0	0.16751983459729902	2.504046647885425	0.0570490736994165	0.20081757985773657	0.0570490736994165	0.01956027666115815	0.9720447097812843	0.9012276373782082	232.0	4.529320814112783	136.0	0.31357855382996574
935	Feb25-FISH2-3R4-rep3-cp190-100x_Position016_15_cmle.ics	40	1	0	1.083	0.9788040346074901	1.0	0.31077020754012613	3.0383979327875204	0.8097187944058036	0.8665114800688056	0.8082417171490539	0.7308166928427193	0.5704900912203602	0.9990288500694053	102.0	1.9751977725217145	54.0	0.12450913166778053
936	Feb25-FISH2-3R4-rep3-cp190-100x_Position016_15_cmle.ics	41	1	0	0.8664	0.32626801153583	1.0	0.3650212572915645	2.5360738169555894	0.37284227666751046	0.48460943753805735	0.37284227666751046	0.2469742270509917	0.8375655749410618	1.0107233296513727	106.0	2.017778098662332	62.0	0.14295492895189613
937	Feb25-FISH2-3R4-rep3-cp190-100x_Position016_15_cmle.ics	41	2	0	1.083	0.5260913608053412	1.0	0.261512653717724	1.949469607693448	0.4944615868802211	0.6221221803353836	0.5228617757130836	0.37441246296891784	0.7660645716206483	0.9863864820897249	104.0	1.9964879355920229	51.0	0.11759195768623716
938	Feb25-FISH2-3R4-rep3-cp190-100x_Position016_15_cmle.ics	43	1	0	1.083	0.5097226605744432	1.0	0.2386855112709348	2.9719028802049077	0.5499754029574326	0.6694374511676361	0.5459820007523801	0.435816187747779	0.7519861125853342	0.9124240176886794	110.0	2.060358424802949	53.0	0.12220340700726606
939	Feb25-FISH2-3R4-rep3-cp190-100x_Position016_15_cmle.ics	44	1	0	1.5162	0.72222503087512	1.0	0.2057692115038348	1.649156942755843	0.6291235412248796	0.8031057339868272	0.6321990815509712	0.4836462707318101	0.7207173655386224	0.8389895556347229	224.0	4.139891926906085	143.0	0.3297186264535669
940	Feb25-FISH2-3R4-rep3-cp190-100x_Position016_15_cmle.ics	47	1	0	1.5162	1.4532932869245503	1.0	0.28265193913446984	2.63967050941252	0.8547575514891431	0.9068171172124088	0.852022544916061	0.7883694223243023	0.5279311148766406	0.9958918647833211	192.0	3.635412575898204	133.0	0.3066613798484224
941	Feb25-FISH2-3R4-rep3-cp190-100x_Position016_15_cmle.ics	48	1	0	0.8664	1.7215306853589103	1.0	0.24802047265182575	1.8923403752383743	0.9584408760026583	0.9775512727385129	0.9564780612954578	0.9276849605118773	0.36201742873059894	0.9201769394489393	114.0	2.0795335021031467	57.0	0.13142630564932387
942	Feb25-FISH2-3R4-rep3-cp190-100x_Position016_15_cmle.ics	49	1	0	1.5162	0.20635000882146287	1.0	0.19584997454351696	4.05960186028439	0.3791280373265467	0.5395837120523541	0.37832515300248437	0.20988608131854813	0.8349241698912909	0.8854673470486626	136.0	2.664804028482841	66.0	0.15217782759395398
943	Feb25-FISH2-3R4-rep3-cp190-100x_Position016_15_cmle.ics	50	1	0	0.8664	2.166	1.0	0.13145908556022368	1.240627274730284	0.9804995159222336	0.9915744302273857	0.9742588376900332	0.9331809142528195	0.30237957736945104	0.6095669731861475	160.0	2.920285985326546	69.0	0.1590950015754973
944	Feb25-FISH2-3R4-rep3-cp190-100x_Position016_15_cmle.ics	51	1	0	1.5162	0.0	1.0	0.3354475734439058	3.1593486803410027	0.24395267038968252	0.4277791490543334	0.24016537595260867	0.028246582950232947	0.9103519961444041	1.015559755193675	174.0	3.3969906105845857	125.0	0.28821558256430674
945	Feb25-FISH2-3R4-rep3-cp190-100x_Position016_15_cmle.ics	53	1	0	1.9493999999999998	0.5158750220536572	1.0	0.2558851097911697	3.6929679866076315	0.4848589629353796	0.6311259026771109	0.47527695397177927	0.34699373611905365	0.785529185681558	0.9550895526966667	216.0	4.26537851418863	151.0	0.3481644237376825
946	Feb25-FISH2-3R4-rep3-cp190-100x_Position016_15_cmle.ics	54	1	0	1.083	0.3720027687491155	1.0	0.2064165460297128	1.5833344118742587	0.46387785308093793	0.5477370102048765	0.4549349536496066	0.3647737010204877	0.7852562439309262	0.8931976378989932	114.0	2.1497492486244067	52.0	0.1198976823467516
947	Feb25-FISH2-3R4-rep3-cp190-100x_Position016_15_cmle.ics	55	1	0	1.2995999999999999	0.5963412819178956	1.0	0.2908258893381307	3.2069982359989115	0.650653767666843	0.7608419620588013	0.6541757992593152	0.5260524525735016	0.7266771853639536	1.0027732446175908	118.0	2.309355818967124	65.0	0.14987210293343953
948	Feb25-FISH2-3R4-rep3-cp190-100x_Position016_15_cmle.ics	56	1	0	1.7328	0.0	1.0	0.2578847556396721	3.389258905785229	0.2792089024942001	0.4339075480597992	0.2759984982816877	0.02271108287367276	0.8878975489392061	0.9859330781611614	244.0	4.774088036736735	182.0	0.41964188821363063
949	Feb25-FISH2-3R4-rep3-cp190-100x_Position016_15_cmle.ics	57	1	0	1.083	0.10317500441073144	1.0	0.265730768021239	2.8148518052338707	0.29812803327940834	0.45661351205608197	0.29199599414528926	0.08895308527848393	0.855104298985534	0.9990624447109595	114.0	2.1731544974648265	59.0	0.13603775497035278
950	Feb25-FISH2-3R4-rep3-cp190-100x_Position016_15_cmle.ics	58	1	0	1.083	1.7328	1.0	0.2814227162111093	2.0986072197682	0.9565968506344595	0.990979972481272	0.956130561076288	0.8807177801559395	0.3746841494724007	0.9874419135037517	146.0	2.7010390973131253	88.0	0.20290377012527194
951	Feb25-FISH2-3R4-rep3-cp190-100x_Position016_15_cmle.ics	59	1	0	1.7328	0.23070632344123612	1.0	0.2820954568828634	3.189008889963376	0.310074988046229	0.4906099727492896	0.310074988046229	0.16952002208046152	0.8931285583841347	0.969763045622628	276.0	5.325377885425458	229.0	0.5280109472578101
952	Feb25-FISH2-3R4-rep3-cp190-100x_Position016_15_cmle.ics	60	1	0	1.5162	0.0	1.0	0.2655365691426384	3.033578193174448	0.16428953070735255	0.3414504734483066	0.16428953070735255	0.027854047315147377	0.9313899655175165	0.9772405349484049	198.0	3.8397145581516496	135.0	0.31127282916945126
953	Feb25-FISH2-3R4-rep3-cp190-100x_Position016_15_cmle.ics	62	1	0	1.2995999999999999	1.1736910802652911	1.0	0.2500723460220743	2.6120425959008773	0.8262639794090643	0.9007254993452444	0.8241491939732378	0.6946392823276186	0.5185811369917209	0.9724722914362435	200.0	3.7907889747006984	133.0	0.3066613798484224
954	Feb25-FISH2-3R4-rep3-cp190-100x_Position016_15_cmle.ics	63	1	0	1.2995999999999999	0.0	1.0	0.1528788564105172	2.473290426287251	0.05980781472612083	0.10093768629947356	0.05980781472612083	0.029893802984833327	0.9921725105258419	0.9332281887327998	126.0	2.558353213131298	52.0	0.1198976823467516
955	Feb25-FISH2-3R4-rep3-cp190-100x_Position016_15_cmle.ics	64	1	0	1.5162	0.10317500441073144	1.0	0.27004453453403476	2.7926588843744513	0.3201952782333422	0.49494259887867575	0.3228269575498684	0.09465654677905336	0.8955989814634577	0.9985525714982612	192.0	3.7290335712598837	130.0	0.29974420586687905
956	Feb25-FISH2-3R4-rep3-cp190-100x_Position016_15_cmle.ics	65	1	0	1.5162	0.0	1.0	0.21546426709913055	2.8651735083266967	0.09489937314417685	0.2681161332893435	0.09489937314417685	0.03320356318046849	0.96384749894085	0.9728668236918104	146.0	2.8882810880364844	77.0	0.17754079885961296
957	Feb25-FISH2-3R4-rep3-cp190-100x_Position016_15_cmle.ics	66	1	0	0.6497999999999999	0.0	1.0	0.10553405029561688	1.9614859803789924	0.1015422362425517	0.18796880476691202	0.1015422362425517	0.036505432877672626	0.9461680947966253	0.8062254349386873	148.0	2.7223292603834337	55.0	0.12681485632829495
958	Feb25-FISH2-3R4-rep3-cp190-100x_Position016_15_cmle.ics	67	1	0	1.5162	0.0	1.0	0.27914531831119865	2.7559879575278337	0.20931650352052206	0.3821140305684355	0.20931650352052206	0.027816417654130173	0.9086773826034035	0.9828737957874746	176.0	3.394875524814475	116.0	0.2674640606196767
959	Feb25-FISH2-3R4-rep3-cp190-100x_Position016_15_cmle.ics	69	1	0	1.2995999999999999	0.8296789007675567	1.0	0.2802220647444271	3.485333493438397	0.8141932669235803	0.8930487893550498	0.8090889260524976	0.6435177779393587	0.5881442831164742	0.9959421385420779	112.0	2.1986748320753575	59.0	0.13603775497035278
960	Feb25-FISH2-3R4-rep3-cp190-100x_Position016_15_cmle.ics	70	1	0	1.5162	0.9479040472602467	1.0	0.3021191993041435	2.8714090527332488	0.6942707927352093	0.795525761945592	0.6942707927352093	0.5933821809961806	0.6495900536267076	1.0012150283456864	184.0	3.5502519236169694	129.0	0.29743848120636457
961	Feb25-FISH2-3R4-rep3-cp190-100x_Position016_15_cmle.ics	71	1	0	0.8664	0.3095250132321943	1.0	0.3085208285484633	2.044064696394996	0.37738850095932325	0.48562084976783665	0.36960692709856424	0.24148556022339038	0.81023298824598	0.9833582867020121	106.0	1.9709676009814918	57.0	0.13142630564932387
962	Feb25-FISH2-3R4-rep3-cp190-100x_Position016_15_cmle.ics	71	2	0	0.6497999999999999	0.0	1.0	0.18114168965970917	1.4390803347455174	0.07544061111388486	0.16964686918254246	0.07544061111388486	0.026964472942804362	0.9588848400785636	0.9020145478694653	116.0	2.1242289140138757	50.0	0.11528623302572269
963	Feb25-FISH2-3R4-rep3-cp190-100x_Position016_15_cmle.ics	72	1	0	1.083	0.6016084874694266	1.0	0.2840517632309768	3.2364656672751693	0.6623239665130768	0.760075280680122	0.6623239665130768	0.5298770199234214	0.6682285676153207	0.9780170859575256	114.0	2.1965597463052466	61.0	0.1406492042913817
964	Feb25-FISH2-3R4-rep3-cp190-100x_Position016_15_cmle.ics	73	1	0	1.2995999999999999	0.20635000882146287	1.0	0.2631477098364001	3.5977247686168425	0.34633312995729104	0.47885702664226154	0.3450884685784015	0.17298352654057353	0.8807904363900051	0.9632347008578386	122.0	2.375341393948161	65.0	0.14987210293343953
965	Feb25-FISH2-3R4-rep3-cp190-100x_Position016_15_cmle.ics	74	1	0	1.2995999999999999	0.1459114905355603	1.0	0.31588787659755735	2.296016828921753	0.3642142344062109	0.5355515758607456	0.3642142344062109	0.1585799049465201	0.8403405494279496	1.003845121692485	154.0	2.9500364914773	101.0	0.23287819071195984
966	Feb25-FISH2-3R4-rep3-cp190-100x_Position017_16_cmle.ics	1	1	0	1.9493999999999998	0.0	1.0	0.14396737748612742	2.6441650690070206	0.08121213975402312	0.22878678945114117	0.08121213975402312	0.028758489873340266	0.9605474305506745	0.9206445542109852	238.0	4.710217547525808	131.0	0.3020499305273935
967	Feb25-FISH2-3R4-rep3-cp190-100x_Position017_16_cmle.ics	2	1	0	1.7328	1.3278306771583712	1.0	0.2888991932135533	3.015985762189392	0.8202428224539352	0.902356806170547	0.8145464933580917	0.7055334952149693	0.5753752384865015	0.9936049753571295	228.0	4.439929990291323	174.0	0.40119609092951497
968	Feb25-FISH2-3R4-rep3-cp190-100x_Position017_16_cmle.ics	4	1	0	1.7328	1.3742323914031862	1.0	0.2771895424899805	2.285823396585566	0.7732774365301529	0.8357589185029917	0.7697794641159328	0.6759820634941693	0.6078365522677317	0.9826401284280187	276.0	5.255162138904199	227.0	0.5233994979367811
969	Feb25-FISH2-3R4-rep3-cp190-100x_Position017_16_cmle.ics	5	1	0	1.9493999999999998	0.7252201245704302	1.0	0.2307150547795286	2.7652535312880415	0.5998191662271402	0.6944312885482707	0.5955566558668719	0.4482121137099986	0.7218552236680864	0.9424124439092691	256.0	4.925234263999008	185.0	0.426559062195174
970	Feb25-FISH2-3R4-rep3-cp190-100x_Position017_16_cmle.ics	6	1	0	1.7328	0.5097226605744432	1.0	0.2937876203123271	3.0795878757401574	0.5560100825189399	0.6992036781479708	0.5552919142704256	0.37483101923564366	0.7639338105808186	0.9993601622059489	198.0	3.839714558151649	142.0	0.3274129017930525
971	Feb25-FISH2-3R4-rep3-cp190-100x_Position017_16_cmle.ics	7	1	0	1.5162	0.815064591942846	1.0	0.26962149742260655	2.822912681907136	0.6317690701324306	0.7277942072973008	0.6317690701324306	0.5296055618247143	0.6890831645374299	0.9891580841298386	216.0	4.124947021146109	155.0	0.35738732237974036
972	Feb25-FISH2-3R4-rep3-cp190-100x_Position017_16_cmle.ics	8	1	0	1.2995999999999999	0.7252201245704302	1.0	0.30243065278557746	3.348842775197656	0.6449385052034059	0.7263376432250604	0.6406496373383791	0.5255229685693262	0.662886385459697	0.9634263336089696	150.0	2.8606456676558425	95.0	0.21904384274887315
973	Feb25-FISH2-3R4-rep3-cp190-100x_Position017_16_cmle.ics	9	1	0	1.083	1.0440946079954327	1.0	0.32070425005395803	2.562387202150582	0.7652436631876324	0.8264341206937142	0.7582692458604724	0.6535647021894373	0.6202670135884983	0.9785452110153164	120.0	2.2838354843565924	70.0	0.1614007262360118
974	Feb25-FISH2-3R4-rep3-cp190-100x_Position017_16_cmle.ics	10	1	0	1.2995999999999999	2.8244470792865046	1.0	0.3438901372786984	2.401685745566596	0.9973820399846162	0.9999460214429817	0.9971323891584069	0.9888736699346184	0.1633225698636136	0.9910364243385873	194.0	3.680107987808933	149.0	0.34355297441665367
975	Feb25-FISH2-3R4-rep3-cp190-100x_Position017_16_cmle.ics	11	1	0	1.7328	1.7066936201320784	1.0	0.26031560351378047	2.995431710257314	0.9018514341951489	0.9548554869839186	0.9028424196447488	0.8423888900279526	0.37995834593758193	0.9904543253106209	210.0	4.107887029616022	146.0	0.3366358004351103
976	Feb25-FISH2-3R4-rep3-cp190-100x_Position017_16_cmle.ics	12	1	0	1.5162	0.0	1.0	0.12115021504800727	3.255863586410807	0.0793153896771803	0.2188536163090074	0.0793153896771803	0.026976176634063133	0.9660182183039128	0.7619255548021456	166.0	3.171398465260831	70.0	0.1614007262360118
977	Feb25-FISH2-3R4-rep3-cp190-100x_Position017_16_cmle.ics	13	1	0	1.9493999999999998	0.7295574526778015	1.0	0.2837493997674514	3.2986164054878517	0.6147717412127973	0.699237634808479	0.6111655791834297	0.4633326571779528	0.7086783142720741	0.9837589036336212	232.0	4.529320814112782	177.0	0.40811326491105837
978	Feb25-FISH2-3R4-rep3-cp190-100x_Position017_16_cmle.ics	14	1	0	1.2995999999999999	2.6825501146790174	1.0	0.18815880679393998	1.2692738689129333	0.990806057185854	0.9987655191873589	0.9888485233258089	0.973408695447705	0.1632627959358268	0.8501782372814782	260.0	4.850788345937527	171.0	0.3942789169479716
979	Feb25-FISH2-3R4-rep3-cp190-100x_Position017_16_cmle.ics	15	1	0	1.083	1.1535316172061805	1.0	0.24374425760610463	2.4008109785968825	0.8335628372302158	0.8996107801258992	0.8335628372302158	0.7681190984712231	0.4738231788416525	0.9741014695150876	116.0	2.1710394116947156	58.0	0.13373203030983835
980	Feb25-FISH2-3R4-rep3-cp190-100x_Position017_16_cmle.ics	16	1	0	1.7328	1.3132034148200427	1.0	0.23595388067888876	2.913815898449725	0.7893143070477455	0.8620456022455442	0.787648124334564	0.7125973092186225	0.5680249113938293	0.9505434405289498	216.0	4.171757518826949	145.0	0.33433007577459584
981	Feb25-FISH2-3R4-rep3-cp190-100x_Position017_16_cmle.ics	17	1	0	1.5162	0.2611622542985661	1.0	0.30553362194923883	2.493891145090208	0.4252309274437908	0.5618867185347968	0.4118986551422293	0.20059315756933946	0.8053643996962433	1.004865971182205	216.0	4.1249470211461094	165.0	0.3804445689848849
982	Feb25-FISH2-3R4-rep3-cp190-100x_Position017_16_cmle.ics	18	1	0	1.2995999999999999	1.2193228422019515	1.0	0.32825450553106095	2.9015871503221193	0.8679081853616284	0.932113469034214	0.8627936232960053	0.7534801707603787	0.5315856390905134	1.0008225655095748	148.0	2.8861660022663735	97.0	0.22365529206990203
983	Feb25-FISH2-3R4-rep3-cp190-100x_Position017_16_cmle.ics	19	1	0	1.5162	0.10317500441073144	1.0	0.2960746109874471	2.8514607727220254	0.35535300732003366	0.5337592803580338	0.35195734572451953	0.09466151360126294	0.8259514576947796	0.9916195315437873	190.0	3.6375276616683148	134.0	0.30896710450893683
984	Feb25-FISH2-3R4-rep3-cp190-100x_Position017_16_cmle.ics	21	1	0	1.5162	0.20635000882146287	1.0	0.1499257766705837	2.0505553899154934	0.44403810422626594	0.6067596661456336	0.4407526469460583	0.15948919102250272	0.8057217926406346	0.7509497236427485	230.0	4.20376241611701	127.0	0.29282703188533565
985	Feb25-FISH2-3R4-rep3-cp190-100x_Position017_16_cmle.ics	22	1	0	1.5162	0.0	1.0	0.2459168424591962	2.876524971200027	0.2132507870908958	0.3943223696520529	0.20486328617567381	0.028693225730347133	0.9072639504928944	0.9759171275822518	194.0	3.680107987808933	126.0	0.2905213072248212
986	Feb25-FISH2-3R4-rep3-cp190-100x_Position017_16_cmle.ics	23	1	0	1.2995999999999999	0.2918229810711206	1.0	0.25290544233408696	2.981867791149854	0.41818041575070386	0.5500662064355226	0.41818041575070386	0.26861172175299214	0.8092666191916328	0.9774075912568739	136.0	2.594588281961582	75.0	0.17292934953858405
987	Feb25-FISH2-3R4-rep3-cp190-100x_Position017_16_cmle.ics	24	1	0	1.7328	1.30507204614332	1.0	0.1671730294849006	3.6677586270447895	0.8271157377403326	0.8980847645279758	0.8150315942968244	0.7234385126377187	0.4831015571260905	0.8609707802264204	210.0	3.990860785413921	117.0	0.26976978528019113
988	Feb25-FISH2-3R4-rep3-cp190-100x_Position017_16_cmle.ics	26	1	0	1.2995999999999999	1.0440946079954327	1.0	0.28500825264993246	3.2562759443528217	0.6991973460233838	0.76125392940124	0.6971285861610527	0.6073580756184536	0.6296244130047679	0.9400341393589786	126.0	2.4647322177696185	71.0	0.16370645089652625
989	Feb25-FISH2-3R4-rep3-cp190-100x_Position017_16_cmle.ics	26	2	0	1.083	0.8318234787411565	1.0	0.2859744172986084	2.312864096199688	0.6103711342768038	0.694842389075954	0.6103711342768038	0.5274436837593032	0.696435316407362	0.9668722612325872	134.0	2.5264876212104332	78.0	0.17984652352012742
990	Feb25-FISH2-3R4-rep3-cp190-100x_Position017_16_cmle.ics	27	1	0	1.7328	1.3229242629964544	1.0	0.28380753372595546	3.5394680972596557	0.7971109692691905	0.8749326078738792	0.7970551964751594	0.7166556153908124	0.5696654893826706	0.9849289757174301	172.0	3.375700447514277	113.0	0.2605468866381333
991	Feb25-FISH2-3R4-rep3-cp190-100x_Position017_16_cmle.ics	28	1	0	1.2995999999999999	1.2269033092775323	1.0	0.29906689398300423	2.8589580462933695	0.820354856884242	0.8801088030738253	0.8193019239117384	0.7425347975874904	0.4963639130178906	0.999065128983938	164.0	3.173513551030943	108.0	0.24901826333556107
992	Feb25-FISH2-3R4-rep3-cp190-100x_Position017_16_cmle.ics	29	1	0	1.9493999999999998	2.3825999999999996	1.0	0.2819463999914947	2.996481672050782	0.98966358172709	0.9981250573962022	0.9850769874391601	0.9379738375355856	0.3579136177349885	0.9991864450872924	248.0	4.816668362877354	195.0	0.4496163088003185
993	Feb25-FISH2-3R4-rep3-cp190-100x_Position017_16_cmle.ics	30	1	0	1.083	0.0	1.0	0.30612945552490844	3.1406379197248646	0.2557958248234359	0.4000795123244103	0.23445222244742053	0.038337412887232816	0.9097147412863783	1.008009714558095	116.0	2.241255158215975	65.0	0.14987210293343953
994	Feb25-FISH2-3R4-rep3-cp190-100x_Position017_16_cmle.ics	31	1	0	1.5162	0.5097226605744432	1.0	0.22587715343361248	2.722327313197932	0.5319859133363957	0.6590568060021437	0.5307793599755014	0.34247435308528557	0.77946318738659	0.8952997505181071	210.0	3.990860785413922	136.0	0.31357855382996574
995	Feb25-FISH2-3R4-rep3-cp190-100x_Position017_16_cmle.ics	32	1	0	1.2995999999999999	1.0841098665386142	1.0	0.20072148954082583	2.7932062704897933	0.7288979424904046	0.7874811237651796	0.7280799723148556	0.6528857043981627	0.5957022379212776	0.850083991935291	118.0	2.239140072445864	54.0	0.12450913166778053
996	Feb25-FISH2-3R4-rep3-cp190-100x_Position017_16_cmle.ics	33	1	0	2.166	0.23070632344123612	1.0	0.2514418210314797	2.927367754239689	0.34684942326810203	0.4848616388173932	0.3376128610532336	0.137246190301099	0.8609888506685495	0.9663031338019883	338.0	6.570504161615534	293.0	0.675577325530735
997	Feb25-FISH2-3R4-rep3-cp190-100x_Position017_16_cmle.ics	34	1	0	1.7328	0.72222503087512	1.0	0.2532325180362991	3.2800746424979823	0.6183777770051803	0.717734589576887	0.6137537808990717	0.4813232277578834	0.7009567739731177	0.9776080825614708	210.0	4.107887029616022	144.0	0.33202435111408135
998	Feb25-FISH2-3R4-rep3-cp190-100x_Position017_16_cmle.ics	35	1	0	1.2995999999999999	0.10317500441073144	1.0	0.27385015451777717	2.3625473795378165	0.218645955556085	0.39659731859413805	0.21389899759971887	0.062294144624382805	0.9041358063572321	0.9797221422346457	172.0	3.235268954471758	111.0	0.2559354373171044
999	Feb25-FISH2-3R4-rep3-cp190-100x_Position017_16_cmle.ics	36	1	0	1.9493999999999998	0.8254000352858515	1.0	0.273117628216583	3.141478807869199	0.6314389803573938	0.745183939980325	0.6254499854058787	0.5050538901441034	0.6664972438547953	0.9756344421156704	242.0	4.729392624826007	185.0	0.426559062195174
1000	Feb25-FISH2-3R4-rep3-cp190-100x_Position017_16_cmle.ics	38	1	0	1.7328	0.20635000882146287	1.0	0.24063767762844063	2.9725217011265617	0.33652897994960007	0.5153147559743374	0.3253411733196986	0.1602905907989725	0.8516846144466871	0.9416805962948656	232.0	4.505915565272361	163.0	0.375833119663856
1001	Feb25-FISH2-3R4-rep3-cp190-100x_Position017_16_cmle.ics	39	1	0	1.2995999999999999	2.1633937815529056	1.0	0.3180264672001329	2.8796588265368737	0.8909191583610189	0.9247370782938499	0.890911920323685	0.8494108237610289	0.45782993306043557	1.0028604769316243	126.0	2.4413269689291988	75.0	0.17292934953858405
1002	Feb25-FISH2-3R4-rep3-cp190-100x_Position017_16_cmle.ics	39	2	0	2.166	0.9479040472602467	1.0	0.23557968898772064	3.4885107233340724	0.6212841725837622	0.7157532263551415	0.6212841725837622	0.48755600431387025	0.7091112089172352	0.9806829091242372	266.0	5.218927070073911	198.0	0.45653348278186184
1003	Feb25-FISH2-3R4-rep3-cp190-100x_Position017_16_cmle.ics	40	1	0	1.2995999999999999	0.32626801153583	1.0	0.23669180782201996	1.907989081906201	0.4433642004413179	0.5744912585104577	0.4433642004413179	0.27408860305904986	0.7996466063300257	0.9493609746667816	174.0	3.303369615222906	105.0	0.24210108935401767
1004	Feb25-FISH2-3R4-rep3-cp190-100x_Position017_16_cmle.ics	41	1	0	1.083	0.0	1.0	0.2760730602062183	2.6031969041910363	0.2038708293868506	0.3427631931661812	0.2038708293868506	0.04084386225137159	0.9205800753903087	1.0105493440808464	110.0	2.1305741713242092	57.0	0.13142630564932387
1005	Feb25-FISH2-3R4-rep3-cp190-100x_Position017_16_cmle.ics	42	1	0	1.5162	0.3095250132321943	1.0	0.2960746109874471	2.824464116777987	0.4560239610632722	0.605874204417821	0.4528940471733433	0.2400861100711344	0.799280740281494	0.9978775893987551	190.0	3.684338159349155	134.0	0.30896710450893683
1006	Feb25-FISH2-3R4-rep3-cp190-100x_Position017_16_cmle.ics	43	1	0	1.9493999999999998	0.0	1.0	0.19935423464952723	2.76114124740959	0.08075779270844807	0.24680765135661048	0.08075779270844807	0.028692587289349047	0.9697242841947488	0.9477682246888199	220.0	4.354769338010087	137.0	0.3158842784904802
1007	Feb25-FISH2-3R4-rep3-cp190-100x_Position017_16_cmle.ics	44	1	0	1.5162	0.8779414014559871	1.0	0.2543914830078951	2.601462611531128	0.6939995594852271	0.7903275541990498	0.6891224316415469	0.5392970642836915	0.6713844237564163	0.9883860362901591	224.0	4.327133917629445	159.0	0.3666102210217982
1008	Feb25-FISH2-3R4-rep3-cp190-100x_Position017_16_cmle.ics	45	1	0	1.083	0.4883922886704704	1.0	0.37020433553649823	2.899801120270061	0.5623822281473125	0.6885246952352874	0.5567932727435875	0.4141787696606889	0.7317359848287698	0.9933479124007235	124.0	2.3732263081780505	79.0	0.18215224818064185
1009	Feb25-FISH2-3R4-rep3-cp190-100x_Position017_16_cmle.ics	47	1	0	1.9493999999999998	0.0	1.0	0.2423569227102725	3.1690288966217794	0.15140381767214803	0.3142746359354441	0.15140381767214803	0.02749791826901685	0.9371060104023979	0.9530403727577292	218.0	4.2866686772589375	149.0	0.34355297441665367
1010	Feb25-FISH2-3R4-rep3-cp190-100x_Position017_16_cmle.ics	48	1	0	1.5162	0.815064591942846	1.0	0.2879988190020152	3.4771135758672753	0.7579831686361904	0.8437820719584788	0.7579685071694572	0.6340351288742926	0.6069476521111696	0.9750300753173899	122.0	2.398746642788581	68.0	0.15678927691498287
1011	Feb25-FISH2-3R4-rep3-cp190-100x_Position017_16_cmle.ics	49	1	0	1.2995999999999999	0.8855353252102658	1.0	0.24435515803247665	2.9441294758610677	0.8149952500426279	0.9085206927630136	0.8090151755048353	0.6464691983533482	0.5818338990292373	0.9865484631192278	146.0	2.841470590355645	82.0	0.18906942216218525
1012	Feb25-FISH2-3R4-rep3-cp190-100x_Position017_16_cmle.ics	50	1	0	1.7328	0.639412489864916	1.0	0.2916720758385471	3.43607583006064	0.578224979606499	0.6929075519566535	0.5760546620665913	0.4503221798968725	0.714416458104188	0.9914118344994981	190.0	3.7077434081895744	133.0	0.3066613798484224
1013	Feb25-FISH2-3R4-rep3-cp190-100x_Position017_16_cmle.ics	51	1	0	2.166	3.0324	1.0	0.2688661487791535	2.5089163061786026	0.9973865313909016	0.9999075423841121	0.9941196956295285	0.9603988621549405	0.13288605409846893	0.9811334978112112	352.0	6.719535303107696	322.0	0.7424433406856541
1014	Feb25-FISH2-3R4-rep3-cp190-100x_Position017_16_cmle.ics	52	1	0	2.166	0.0	1.0	0.20409434619444874	2.815630613090458	0.10013677599441731	0.232427076064201	0.10013677599441731	0.02529797627355199	0.964498568442949	0.9234653021947359	256.0	5.065665757041529	174.0	0.40119609092951497
1015	Feb25-FISH2-3R4-rep3-cp190-100x_Position017_16_cmle.ics	53	1	0	1.2995999999999999	0.9971598751598192	1.0	0.30679615757712825	3.0373254957825697	0.7763607251228879	0.8432240871580692	0.7729008274641973	0.6736331164832212	0.5667685439763795	0.9852908305460104	144.0	2.7967751784449164	90.0	0.20751521944630086
1016	Feb25-FISH2-3R4-rep3-cp190-100x_Position017_16_cmle.ics	55	1	0	1.5162	0.2991586303963464	1.0	0.2886090189841206	3.0470762931133093	0.41408114558472553	0.5577018695306285	0.4118507784975565	0.23263296965564267	0.816902615221724	1.0015146715288463	168.0	3.2863096236928198	110.0	0.2536297126565899
1017	Feb25-FISH2-3R4-rep3-cp190-100x_Position017_16_cmle.ics	56	1	0	1.5162	1.3132034148200427	1.0	0.3126327383164187	2.9718957994847535	0.737047704314335	0.8200277036386364	0.735620291226055	0.6555289030034799	0.6404673695772883	0.9929291643182732	210.0	4.061076531935182	160.0	0.3689159456823127
1018	Feb25-FISH2-3R4-rep3-cp190-100x_Position017_16_cmle.ics	56	2	0	0.8664	1.3742323914031862	1.0	0.31252526369301753	2.4384712708652203	0.7422463596743133	0.7863715834994426	0.737047704314335	0.6768007365113686	0.6164002447283662	1.012726366827452	108.0	2.0390682617326403	59.0	0.13603775497035278
1019	Feb25-FISH2-3R4-rep3-cp190-100x_Position017_16_cmle.ics	57	1	0	1.5162	1.0841098665386142	1.0	0.2648500727068435	2.7931172052540165	0.7562872336172084	0.845041515066704	0.7526488345128144	0.6458591553049992	0.6490044515411549	0.967875278946624	204.0	3.9035850473625757	141.0	0.325107177132538
1020	Feb25-FISH2-3R4-rep3-cp190-100x_Position017_16_cmle.ics	58	1	0	1.7328	0.0	1.0	0.1342762700257095	2.6643877100033557	0.08113117346375906	0.22520501599676387	0.08113117346375906	0.028816239473393887	0.9678112040802094	0.7616391258075677	198.0	3.8631198069920685	96.0	0.22134956740938755
1021	Feb25-FISH2-3R4-rep3-cp190-100x_Position017_16_cmle.ics	59	1	0	1.5162	0.0	1.0	0.23040285381049588	2.2407317879731714	0.0713369445269131	0.2221360191352181	0.0713369445269131	0.025190595958973553	0.9729204938492828	0.9417235856657422	180.0	3.437455850955092	109.0	0.25132398799607547
1022	Feb25-FISH2-3R4-rep3-cp190-100x_Position017_16_cmle.ics	60	1	0	1.9493999999999998	0.9077480443748005	1.0	0.2486378218824009	3.2820115378904875	0.6750889140732307	0.7634702862484789	0.6657979809585486	0.5268935694626509	0.6973748379772458	0.9855456986301844	220.0	4.307958840329246	153.0	0.35277587305871144
1023	Feb25-FISH2-3R4-rep3-cp190-100x_Position017_16_cmle.ics	61	1	0	1.083	0.8508028822180275	1.0	0.2921354378512409	2.4433521646878735	0.7306514782166664	0.8169760966761787	0.7257529720299918	0.6191989093891886	0.6257320699358542	1.000430806874194	142.0	2.705269268853348	86.0	0.19829232080424306
1024	Feb25-FISH2-3R4-rep3-cp190-100x_Position017_16_cmle.ics	62	1	0	2.3826	1.8018739878865302	1.0	0.28419952662331216	3.4534209417835204	0.829595213884365	0.8973415673922449	0.829595213884365	0.7407428840700722	0.5918939772535925	0.9960312263035698	366.0	7.1728346795253115	351.0	0.8093093558405734
1025	Feb25-FISH2-3R4-rep3-cp190-100x_Position017_16_cmle.ics	66	1	0	1.083	0.3720027687491155	1.0	0.2421120738366534	1.924806808396455	0.47577202260296464	0.5754470200550352	0.4604731221760449	0.32821293895161197	0.7911384672207231	0.9542652565276355	150.0	2.7904299211345833	85.0	0.19598659614372857
1026	Feb25-FISH2-3R4-rep3-cp190-100x_Position017_16_cmle.ics	67	1	0	1.7328	0.815064591942846	1.0	0.2916720758385471	3.208707716362928	0.6689708256112872	0.7764467627189574	0.6669680755664494	0.5417027859149878	0.663233730522543	0.9991225658602401	190.0	3.7311486570299945	133.0	0.3066613798484224
1027	Feb25-FISH2-3R4-rep3-cp190-100x_Position017_16_cmle.ics	68	1	0	1.5162	0.0	1.0	0.23649911464706486	3.249680807076427	0.48245556976937476	0.7344701979575464	0.47272753554057084	0.0269074824917066	0.8297822909979906	0.9661896083616033	186.0	3.5481368378468576	116.0	0.2674640606196767
1028	Feb25-FISH2-3R4-rep3-cp190-100x_Position017_16_cmle.ics	69	1	0	1.5162	0.42540144110901373	1.0	0.3079536876373948	2.674870371402103	0.48393300688382657	0.6258995103257399	0.4761620892768434	0.33189269746646793	0.754788781315643	1.0085053405434763	194.0	3.7269184854897723	141.0	0.325107177132538
1029	Feb25-FISH2-3R4-rep3-cp190-100x_Position017_16_cmle.ics	70	1	0	1.5162	0.0	1.0	0.29377057465850803	2.9570520910081273	0.24685554567399315	0.3885063312582052	0.21814254859611232	0.03002159827213823	0.8975411014906483	0.9957638552272768	176.0	3.394875524814475	119.0	0.27438123460122005
1030	Feb25-FISH2-3R4-rep3-cp190-100x_Position017_16_cmle.ics	71	1	0	1.7328	0.0	1.0	0.1668837513414674	3.3626385055390866	0.10095496048920782	0.2742858738446933	0.10095496048920782	0.035978555273224806	0.9607196063216231	0.8681896769647196	142.0	2.775485015374607	65.0	0.14987210293343953
1031	Feb25-FISH2-3R4-rep3-cp190-100x_Position017_16_cmle.ics	72	1	0	1.7328	1.5634639508005113	1.0	0.29719649686204547	3.5838503373641584	0.8765452179570592	0.9280579050097593	0.8747690305790501	0.7874398178269356	0.45938586318446506	1.0026465174506856	210.0	4.131292278456442	156.0	0.35969304704025484
1032	Feb25-FISH2-3R4-rep3-cp190-100x_Position017_16_cmle.ics	73	1	0	1.5162	0.9788040346074901	1.0	0.28371700629930974	2.7436201697419706	0.7107058069864717	0.7840405220384118	0.706020524801849	0.5825953699865597	0.6406074785625333	0.9970515270812113	216.0	4.101541772305689	159.0	0.3666102210217982
1033	Feb25-FISH2-3R4-rep3-cp190-100x_Position017_16_cmle.ics	75	1	0	1.2995999999999999	0.0	1.0	0.1047020839945425	1.3163206280089272	0.22931061318679832	0.35075354099980377	0.20481291745900695	0.027864437060547205	0.9135042622117825	0.5554203026970467	266.0	4.867848337467611	132.0	0.30435565518790797
1034	Feb25-FISH2-3R4-rep3-cp190-100x_Position017_16_cmle.ics	76	1	0	1.7328	0.0	1.0	0.09674886677090434	1.1370543756015485	0.24904559897848882	0.3754494420550401	0.24904559897848882	0.019910976999670163	0.8934383161621162	0.5973141343773671	392.0	7.168743813354295	227.0	0.5233994979367811
1035	Feb25-FISH2-3R4-rep3-cp190-100x_Position017_16_cmle.ics	77	1	0	1.7328	0.20635000882146287	1.0	0.29890824058380877	2.8310649210933043	0.34789147606657306	0.4797166452608953	0.33025666961689215	0.16688848813144253	0.8729076467242903	0.98050370498608	206.0	3.971685708113724	152.0	0.350470148398197
1036	Feb25-FISH2-3R4-rep3-cp190-100x_Position018_17_cmle.ics	1	1	0	1.7328	0.3720027687491155	1.0	0.27558102470748985	2.745040157711213	0.39812801324862057	0.5449907522771067	0.39519892277570984	0.24826460095495315	0.847561558805898	0.9819817381425491	270.0	5.1678864008528524	219.0	0.5049537006526654
1037	Feb25-FISH2-3R4-rep3-cp190-100x_Position018_17_cmle.ics	2	1	0	1.5162	0.0	1.0	0.17371750737290118	3.0440348434015028	0.0964425587467363	0.231233681462141	0.0964425587467363	0.03349379895561358	0.9447267792385219	0.8735753283979882	150.0	2.9542666630175214	72.0	0.16601217555704068
1038	Feb25-FISH2-3R4-rep3-cp190-100x_Position018_17_cmle.ics	3	1	0	1.5162	0.0	1.0	0.21468644700409975	2.77318084234112	0.18873709910817307	0.347962312502789	0.20182445224996653	0.026350011793279744	0.9383775744119368	0.9157383948009461	174.0	3.3267748640633266	100.0	0.23057246605144538
1039	Feb25-FISH2-3R4-rep3-cp190-100x_Position018_17_cmle.ics	4	1	0	1.5162	0.5689355674538337	1.0	0.2577665769314364	2.7120403478299386	0.5729328008334781	0.6879631880534816	0.5698489321062684	0.420204896683452	0.722790235703366	0.9696840459748566	194.0	3.6801079878089333	129.0	0.29743848120636457
1040	Feb25-FISH2-3R4-rep3-cp190-100x_Position018_17_cmle.ics	5	1	0	1.5162	0.3720027687491155	1.0	0.24946050287531116	3.0347106616757364	0.4490274025157746	0.5875582619768667	0.44870905336021616	0.30406425755262967	0.8134793922544041	0.9828740163423727	190.0	3.660932910508735	123.0	0.2836041332432778
1041	Feb25-FISH2-3R4-rep3-cp190-100x_Position018_17_cmle.ics	6	1	0	1.5162	0.8595614345612763	1.0	0.270147343717604	2.7882811539127683	0.6866847301797683	0.7899361625380634	0.684503686802171	0.5683589326309255	0.6422269110164751	0.9971406158727211	182.0	3.52896176054666	120.0	0.2766869592617345
1042	Feb25-FISH2-3R4-rep3-cp190-100x_Position018_17_cmle.ics	7	1	0	1.2995999999999999	1.1179489136237186	1.0	0.2623025778457774	2.530582049585984	0.8102684641982983	0.8942509421500446	0.809326314153619	0.6926454019192665	0.577285193140885	0.9825675089424668	166.0	3.147993216420412	103.0	0.23748964003298878
1043	Feb25-FISH2-3R4-rep3-cp190-100x_Position018_17_cmle.ics	8	1	0	1.2995999999999999	0.0	1.0	0.17389602207332078	2.2388292678964157	0.12379040411334816	0.26984026112828213	0.12379040411334816	0.01857072705739623	0.9634388311170174	0.8545363316366011	174.0	3.162938122180387	90.0	0.20751521944630086
1044	Feb25-FISH2-3R4-rep3-cp190-100x_Position018_17_cmle.ics	8	2	0	1.7328	0.8344252714560013	1.0	0.24097443649694436	2.3281900183245137	0.6058320575406568	0.7309916519830151	0.6018169213437707	0.4304558190588983	0.7253017921681367	0.9400961652250672	264.0	5.057205413961086	198.0	0.45653348278186184
1045	Feb25-FISH2-3R4-rep3-cp190-100x_Position018_17_cmle.ics	9	1	0	1.2995999999999999	2.080528528325214	1.0	0.2550948100599609	2.8069362776255318	0.9523308182722116	0.975997250979704	0.9513511142305667	0.9191049599344915	0.33922786829522544	0.9777827021408488	152.0	2.905341079566571	89.0	0.2052094947857864
1046	Feb25-FISH2-3R4-rep3-cp190-100x_Position018_17_cmle.ics	10	1	0	1.083	0.20635000882146287	1.0	0.28221609563188294	2.0319430460510883	0.33073846470749796	0.49113396045042573	0.33073846470749796	0.1831184770667399	0.8606919682646609	0.9580253910417685	162.0	3.0351971437585346	103.0	0.23748964003298878
1047	Feb25-FISH2-3R4-rep3-cp190-100x_Position018_17_cmle.ics	11	1	0	1.2995999999999999	1.2466683216206906	1.0	0.298179806429609	2.3271507415169137	0.8042680758912699	0.8649641229516145	0.8031772196903585	0.7293868580109247	0.6129917212591287	1.0089246702899712	180.0	3.4140506021146724	124.0	0.28590985790379225
1048	Feb25-FISH2-3R4-rep3-cp190-100x_Position018_17_cmle.ics	12	1	0	1.9493999999999998	2.479776987132733	1.0	0.2795666625162536	3.6429069151619524	0.9935753640965864	0.99921725163835	0.9928231124243513	0.9726207499474779	0.19513307500498658	0.9887995172870824	206.0	4.065306703475404	147.0	0.33894152509562475
1049	Feb25-FISH2-3R4-rep3-cp190-100x_Position018_17_cmle.ics	14	1	0	1.5162	0.0	1.0	0.26518232676336656	2.93501054471461	0.08505030900454569	0.26700546503907246	0.08505030900454569	0.030093467490678788	0.9405305625403091	0.9602959323883333	160.0	3.130933224890325	98.0	0.2259610167304165
1050	Feb25-FISH2-3R4-rep3-cp190-100x_Position018_17_cmle.ics	15	1	0	1.5162	0.0	1.0	0.1528788564105172	2.828208246246426	0.06100827657085379	0.16170473306145655	0.06100827657085379	0.03049320490252889	0.987301850859584	0.9556395870886375	126.0	2.5115427154504575	52.0	0.1198976823467516
1051	Feb25-FISH2-3R4-rep3-cp190-100x_Position018_17_cmle.ics	16	1	0	1.2995999999999999	0.1459114905355603	1.0	0.18559273729974424	2.6771707721903995	0.3996663934544095	0.550752771666451	0.39404397279381104	0.17524409358238788	0.8198112392575694	0.8723811148357864	144.0	2.749964680764076	70.0	0.1614007262360118
1052	Feb25-FISH2-3R4-rep3-cp190-100x_Position018_17_cmle.ics	17	1	0	1.5162	0.23070632344123612	1.0	0.13600692676633122	3.7526082556796747	0.3393505291537564	0.4519979075288721	0.3350207235121323	0.17120035411049858	0.8413563500885244	0.6807996338718796	136.0	2.6413987796424214	55.0	0.12681485632829495
1053	Feb25-FISH2-3R4-rep3-cp190-100x_Position018_17_cmle.ics	18	1	0	1.083	0.9321735129523284	1.0	0.27959054898357405	2.9744976093853457	0.7476457127189513	0.8225821759625424	0.7356660022989233	0.6275058791272528	0.6267387592312409	1.002309721469926	122.0	2.328530896267321	67.0	0.15448355225446841
1054	Feb25-FISH2-3R4-rep3-cp190-100x_Position018_17_cmle.ics	19	1	0	1.2995999999999999	0.2918229810711206	1.0	0.261217473189161	2.4094681787023466	0.3847465928090115	0.5485239727762484	0.3847465928090115	0.23258406093256548	0.8506427253563468	0.9961369088765182	182.0	3.458746014025401	118.0	0.27207550994070556
1055	Feb25-FISH2-3R4-rep3-cp190-100x_Position018_17_cmle.ics	20	1	0	1.083	0.5097226605744432	1.0	0.28758054650375425	2.886444725477631	0.5862205035119564	0.6918001736248126	0.5824954620787626	0.4562386551969063	0.7087552684532467	0.9846540676566078	116.0	2.241255158215975	63.0	0.1452606536124106
1056	Feb25-FISH2-3R4-rep3-cp190-100x_Position018_17_cmle.ics	21	1	0	1.7328	1.1736910802652911	1.0	0.28150518806062647	3.069962141047199	0.7964092655710657	0.8698123584366338	0.7928055055033324	0.6898812495929488	0.4934936113527173	0.9950479425496508	198.0	3.8631198069920694	139.0	0.32049572781150915
1057	Feb25-FISH2-3R4-rep3-cp190-100x_Position018_17_cmle.ics	22	1	0	1.7328	0.0	1.0	0.15511095796046206	2.7023398088078023	0.2058990173700484	0.37198290515273663	0.20169005876353746	0.02807051624496139	0.9195592027002242	0.8147056991515419	174.0	3.303369615222906	85.0	0.19598659614372857
1058	Feb25-FISH2-3R4-rep3-cp190-100x_Position018_17_cmle.ics	24	1	0	1.083	0.6606423714395955	1.0	0.3325260630567415	2.89604715893173	0.6587745425809981	0.7496276822077685	0.6587137560026746	0.5510835207586166	0.6843476263105152	1.016317045600573	114.0	2.1965597463052466	66.0	0.15217782759395398
1059	Feb25-FISH2-3R4-rep3-cp190-100x_Position018_17_cmle.ics	25	1	0	1.083	0.0	1.0	0.10896004597117473	1.6607920962228293	0.139998863184221	0.3269888186048022	0.139998863184221	0.027953487994413363	0.9396634628471051	0.7061331974209901	162.0	2.9883866460776947	64.0	0.14756637827292504
1060	Feb25-FISH2-3R4-rep3-cp190-100x_Position018_17_cmle.ics	26	1	0	1.2995999999999999	0.20635000882146287	1.0	0.30549004043139827	2.719322469612174	0.29185443239497294	0.4448558745856043	0.29185443239497294	0.15241707403869567	0.8690052645574703	0.991569765701681	200.0	3.8141942235411186	147.0	0.33894152509562475
1061	Feb25-FISH2-3R4-rep3-cp190-100x_Position018_17_cmle.ics	26	2	0	1.2995999999999999	1.7570070134165061	1.0	0.26143359593652216	2.6308075150857912	0.8137289056207975	0.8740892659811579	0.8132981214062295	0.7584480530426476	0.5894114163844257	0.9847130935180001	184.0	3.45663092825529	120.0	0.2766869592617345
1062	Feb25-FISH2-3R4-rep3-cp190-100x_Position018_17_cmle.ics	28	1	0	1.5162	0.23070632344123612	1.0	0.22442458345187066	2.4429773302963698	0.35480107132439387	0.49883321105620915	0.35480107132439387	0.21835305972721888	0.8361225134037156	0.9502932602870567	186.0	3.548136837846858	113.0	0.2605468866381333
1063	Feb25-FISH2-3R4-rep3-cp190-100x_Position018_17_cmle.ics	29	1	0	0.6497999999999999	0.9512265400461282	1.0	0.29416616971153386	1.7428191830464659	0.8173174747045004	0.8967925121621871	0.8172064889661679	0.7117422911155916	0.5617575501942956	1.0022273001693007	100.0	1.8134761164088848	51.0	0.11759195768623716
1064	Feb25-FISH2-3R4-rep3-cp190-100x_Position018_17_cmle.ics	31	1	0	1.5162	1.4430823792346341	1.0	0.2938803076779628	3.1372247269083586	0.8740698853793611	0.92121065244904	0.8718169660087424	0.8009846424500274	0.519224323165743	1.0048926145163062	168.0	3.2629043748523996	111.0	0.2559354373171044
1065	Feb25-FISH2-3R4-rep3-cp190-100x_Position018_17_cmle.ics	32	1	0	1.5162	1.0967653411156157	1.0	0.2986224021847657	2.759169041843716	0.7414891719290735	0.8179635377644583	0.7413750044596668	0.6543401477041636	0.6302589742081148	1.0003256109267449	196.0	3.771613897400501	141.0	0.325107177132538
1066	Feb25-FISH2-3R4-rep3-cp190-100x_Position018_17_cmle.ics	33	1	0	1.5162	1.1368333649278028	1.0	0.3389526087419017	2.6697907373985283	0.7341649456628521	0.8239380351303087	0.7310343924237992	0.5989639047648155	0.5993843991295682	0.9729284300951522	252.0	4.812438191337133	219.0	0.5049537006526654
1067	Feb25-FISH2-3R4-rep3-cp190-100x_Position018_17_cmle.ics	34	1	0	1.5162	2.582800479799453	1.0	0.2743917131567224	2.4264750784638562	0.9879514293957525	0.9959733564144057	0.9854802493759329	0.9668836789222143	0.3659816314320198	0.9856347137890238	190.0	3.614122412827895	129.0	0.29743848120636457
1068	Feb25-FISH2-3R4-rep3-cp190-100x_Position018_17_cmle.ics	35	1	0	1.7328	1.3477239015757756	1.0	0.27464307876870475	2.7869247591736355	0.8300860424754231	0.9045652187245108	0.8287184393379083	0.71580838837476	0.5027009996916959	0.99753505995539	222.0	4.329249003399556	163.0	0.375833119663856
1069	Feb25-FISH2-3R4-rep3-cp190-100x_Position018_17_cmle.ics	36	1	0	1.083	0.6016084874694266	1.0	0.274326673206773	2.8689937129976313	0.643606824168701	0.7439488601100583	0.637552236335802	0.50687519825672	0.6865896223192899	0.9939595490127217	130.0	2.483907295069816	73.0	0.16831790021755516
1070	Feb25-FISH2-3R4-rep3-cp190-100x_Position018_17_cmle.ics	37	1	0	1.9493999999999998	0.10317500441073144	1.0	0.20422924247587565	2.8621229648109363	0.24240263938856377	0.37967737122204354	0.23747036490541637	0.06784157036987915	0.8896003274565288	0.9332204009277081	202.0	3.9057001331326866	122.0	0.2812984085827634
1071	Feb25-FISH2-3R4-rep3-cp190-100x_Position018_17_cmle.ics	38	1	0	1.2995999999999999	1.4468993886995907	1.0	0.29436002083031837	3.379418669013292	0.9063588560271572	0.9552539326839875	0.902930931197444	0.8286758669654545	0.443013960520227	1.004760622844464	146.0	2.888281088036485	90.0	0.20751521944630086
1072	Feb25-FISH2-3R4-rep3-cp190-100x_Position018_17_cmle.ics	40	1	0	1.083	0.0	1.0	0.1329636087964273	1.3538166472250457	0.07776811052113741	0.22810027565233654	0.07776811052113741	0.027748188744602824	0.9624920518089329	0.700782733921446	170.0	3.1905735425610287	76.0	0.1752350741990985
1073	Feb25-FISH2-3R4-rep3-cp190-100x_Position018_17_cmle.ics	41	1	0	1.2995999999999999	0.6952437723139506	1.0	0.30093769536986004	2.966884488250395	0.503082701438594	0.5965854061843007	0.49870077717147376	0.3975858077622658	0.7942883047804512	0.9873848904484057	146.0	2.8180653415152253	91.0	0.20982094410681532
1074	Feb25-FISH2-3R4-rep3-cp190-100x_Position018_17_cmle.ics	41	2	0	1.7328	0.3720027687491155	1.0	0.30184140664634446	3.136585801541878	0.3707548878337625	0.49363380814022156	0.3728887629036449	0.2460511500090552	0.8638429098361321	1.0058040214292518	216.0	4.218568016507789	164.0	0.3781388443243705
1075	Feb25-FISH2-3R4-rep3-cp190-100x_Position018_17_cmle.ics	42	1	0	1.5162	0.5963412819178956	1.0	0.2746686717308086	2.9620332716322566	0.5922543049826491	0.7056447652720487	0.5867707719505009	0.43905912394421526	0.7266211371542051	0.993401435133903	184.0	3.5736571724573887	123.0	0.2836041332432778
1076	Feb25-FISH2-3R4-rep3-cp190-100x_Position018_17_cmle.ics	43	1	0	1.2995999999999999	0.0	1.0	0.17117274021954154	2.343191847366712	0.10359801488833748	0.21782576621286298	0.10359801488833748	0.03640768560123399	0.9678871488260669	0.9496602198089087	132.0	2.6456289511826436	59.0	0.13603775497035278
1077	Feb25-FISH2-3R4-rep3-cp190-100x_Position018_17_cmle.ics	45	1	0	0.6497999999999999	0.0	1.0	0.3094437279165693	1.8273275240630291	0.1239763080804841	0.2833889280903201	0.1239763080804841	0.03141638334723202	0.9649510255928732	0.916076435313026	112.0	2.0348380901924186	62.0	0.14295492895189613
1078	Feb25-FISH2-3R4-rep3-cp190-100x_Position018_17_cmle.ics	46	1	0	1.083	0.42540144110901373	1.0	0.3172445868638787	2.4537933803977	0.5023717581998475	0.6144879862700229	0.495387585812357	0.36951158466819223	0.7905553876473569	1.0075504086429097	136.0	2.594588281961582	84.0	0.1936808714832141
1079	Feb25-FISH2-3R4-rep3-cp190-100x_Position018_17_cmle.ics	47	1	0	1.083	0.3720027687491155	1.0	0.31530322262928967	2.718437956651186	0.4826702751465945	0.5973928732521425	0.4826702751465945	0.3760757780784844	0.8010021016958935	1.0295363860780717	104.0	1.996487935592023	56.0	0.12912058098880944
1080	Feb25-FISH2-3R4-rep3-cp190-100x_Position018_17_cmle.ics	48	1	0	1.5162	1.1763760451361116	1.0	0.2774693236078138	2.528696664625437	0.7013172872447504	0.7995391873739537	0.7013172872447504	0.5895638201696113	0.5879370037994951	0.9979711751462991	198.0	3.86311980699207	138.0	0.3181900031509946
1081	Feb25-FISH2-3R4-rep3-cp190-100x_Position018_17_cmle.ics	48	2	0	1.9493999999999998	0.20635000882146287	1.0	0.11342520664179445	3.254021874529991	0.2759971158034208	0.3743068594832603	0.2657560218584035	0.14099987921511786	0.8845111292629896	0.6880146532845519	208.0	3.8993548758223535	95.0	0.21904384274887315
1082	Feb25-FISH2-3R4-rep3-cp190-100x_Position018_17_cmle.ics	49	1	0	1.7328	0.9479040472602467	1.0	0.279006506526528	3.593304873804434	0.7105448278287785	0.809490520910274	0.708900495937533	0.6127114769090077	0.645164766294737	0.9881773366692523	174.0	3.4203958594250055	114.0	0.26285261129864773
1083	Feb25-FISH2-3R4-rep3-cp190-100x_Position018_17_cmle.ics	50	1	0	1.2995999999999999	1.401081809291592	1.0	0.2795666625162536	2.0323547624615985	0.8335719957380098	0.8971930586566587	0.8310813103584008	0.7492891027424685	0.5165647231243652	0.9961377361875045	206.0	3.8312542150712052	147.0	0.33894152509562475
1084	Feb25-FISH2-3R4-rep3-cp190-100x_Position018_17_cmle.ics	51	1	0	1.7328	0.3720027687491155	1.0	0.2138246499849553	4.160813043766762	0.4139002527555567	0.5350470333793679	0.410740808296636	0.2884377361440446	0.8272480566996803	0.9458844178792364	160.0	3.154338473730745	88.0	0.20290377012527194
1085	Feb25-FISH2-3R4-rep3-cp190-100x_Position018_17_cmle.ics	53	1	0	1.5162	0.5963412819178956	1.0	0.256064429317596	2.431752068490783	0.514313521287411	0.6126980584690918	0.514313521287411	0.41297205484886806	0.7567842286671308	0.9919302985949284	178.0	3.416165687884783	113.0	0.2605468866381333
1086	Feb25-FISH2-3R4-rep3-cp190-100x_Position018_17_cmle.ics	54	1	0	1.083	0.3095250132321943	1.0	0.3199428132226949	2.1864812484446814	0.46014448525739904	0.5921287716533685	0.4545071188396791	0.2719862838880073	0.8049500813112342	1.0011914547215093	142.0	2.705269268853348	90.0	0.20751521944630086
1087	Feb25-FISH2-3R4-rep3-cp190-100x_Position018_17_cmle.ics	56	1	0	1.5162	1.0542408233015097	1.0	0.2896643364128831	2.748824823235277	0.7420970442171607	0.8359371702705364	0.7368987493141628	0.6347300966503003	0.6248676303240935	0.9915199345571356	198.0	3.7929040604708097	141.0	0.325107177132538
1088	Feb25-FISH2-3R4-rep3-cp190-100x_Position018_17_cmle.ics	57	1	0	1.5162	0.0	1.0	0.242406840554768	2.9388626758130556	0.0965057614450327	0.2641544690127686	0.0965057614450327	0.034419184054811584	0.9473328802747921	0.9781472791944468	144.0	2.843585676125756	80.0	0.18445797284115634
1089	Feb25-FISH2-3R4-rep3-cp190-100x_Position018_17_cmle.ics	58	1	0	1.2995999999999999	0.5556144027286182	1.0	0.3191784862749187	2.726942282786634	0.5458843403097714	0.6338247553858979	0.5366153306129613	0.45734061691018385	0.7481140471505466	0.9877118709747534	140.0	2.7073843546234593	88.0	0.20290377012527194
1090	Feb25-FISH2-3R4-rep3-cp190-100x_Position018_17_cmle.ics	59	1	0	1.5162	0.7252201245704302	1.0	0.2987385666158142	2.577698200075316	0.5699660216999796	0.6694811877323256	0.5699660216999796	0.42256407526681394	0.7315217548279705	0.9945580943001561	222.0	4.259033256878295	170.0	0.39197319228745714
1091	Feb25-FISH2-3R4-rep3-cp190-100x_Position018_17_cmle.ics	59	2	0	1.083	0.6190500264643886	1.0	0.23092087712273712	2.546935308027691	0.4946060557669958	0.5832202201935788	0.490383165216157	0.3906994384265297	0.7911781424335491	0.933571008478413	114.0	2.1965597463052466	55.0	0.12681485632829495
1092	Feb25-FISH2-3R4-rep3-cp190-100x_Position018_17_cmle.ics	61	1	0	2.3826	0.0	1.0	0.05663937865812241	1.0697426044560194	0.16693254102773733	0.34293305948274144	0.1634861446223587	0.019797669611225217	0.9310462350553249	0.41930486862432104	422.0	7.815769743174808	194.0	0.44731058413980407
1093	Feb25-FISH2-3R4-rep3-cp190-100x_Position018_17_cmle.ics	63	1	0	1.083	0.20635000882146287	1.0	0.20485325280441358	1.647590505481676	0.38079497768600545	0.5575084926397122	0.38079497768600545	0.19715829614334243	0.8423599913397721	0.8862236361028636	194.0	3.563081743606833	115.0	0.2651583359591622
1094	Feb25-FISH2-3R4-rep3-cp190-100x_Position018_17_cmle.ics	64	1	0	1.5162	0.0	1.0	0.31014455052289863	3.2266573913825045	0.29416863256430936	0.4594208578599477	0.2902418619374581	0.02804136298886787	0.8899073518314227	0.9847301325902355	166.0	3.241614211782091	112.0	0.25824116197761887
1095	Feb25-FISH2-3R4-rep3-cp190-100x_Position018_17_cmle.ics	65	1	0	1.083	0.639412489864916	1.0	0.2742869488096087	2.1665444874208246	0.6349675051398452	0.740303285361445	0.6348019262345977	0.5186138285982366	0.693979236355564	0.9504626691646846	124.0	2.3498210593376303	68.0	0.15678927691498287
1096	Feb25-FISH2-3R4-rep3-cp190-100x_Position018_17_cmle.ics	66	1	0	1.083	0.41270001764292574	1.0	0.24936775183065954	2.4481066267523706	0.442014754458131	0.5569695400908227	0.442014754458131	0.3068133859286812	0.8060173702307734	0.9582787561838086	128.0	2.3924013854782475	68.0	0.15678927691498287
1097	Feb25-FISH2-3R4-rep3-cp190-100x_Position018_17_cmle.ics	67	1	0	0.8664	0.0	1.0	0.17413857238010477	1.1478617832275124	0.07992215480726773	0.2128109310350467	0.07992215480726773	0.02848463538685463	0.9612042165268907	0.8948663832503744	140.0	2.6371686081021997	65.0	0.14987210293343953
1098	Feb25-FISH2-3R4-rep3-cp190-100x_Position018_17_cmle.ics	68	1	0	1.083	1.91474365959324	1.0	0.27959054898357405	2.4331018917631506	0.9805736538605557	0.9925035572530517	0.9797648468508949	0.9574028308245338	0.2433909589008671	0.9901267637633767	122.0	2.351936145107741	67.0	0.15448355225446841
1099	Feb25-FISH2-3R4-rep3-cp190-100x_Position018_17_cmle.ics	70	1	0	1.5162	0.9228252937649445	1.0	0.23299711800065745	2.7892987870672874	0.710938566552901	0.8002559726962457	0.7059726962457338	0.6008361774744028	0.6511424904539013	0.9463753133245404	188.0	3.5928322497575866	117.0	0.26976978528019113
1100	Feb25-FISH2-3R4-rep3-cp190-100x_Position018_17_cmle.ics	71	1	0	1.5162	0.2918229810711206	1.0	0.11444755799813139	2.0105772054663125	0.4659789911990158	0.6512531150436894	0.4658370398410145	0.2317158764707738	0.8059786083590919	0.5814003691363846	188.0	3.4289955078746472	82.0	0.18906942216218525
1101	Feb25-FISH2-3R4-rep3-cp190-100x_Position018_17_cmle.ics	72	1	0	1.083	2.2271355647532127	1.0	0.3275901193684669	2.2774819952169914	0.9639485573645471	0.9866453670429729	0.9588759345065458	0.9153571057162335	0.46863727712573544	1.00158928242335	144.0	2.726559431923657	93.0	0.21443239342784423
1102	Feb25-FISH2-3R4-rep3-cp190-100x_Position018_17_cmle.ics	72	2	0	1.2995999999999999	0.3095250132321943	1.0	0.31319262146556703	3.013596599271589	0.38891649237951076	0.467386154859434	0.36184324555423314	0.2260234796575113	0.840540666083655	1.0038122487115637	130.0	2.507312543910236	78.0	0.17984652352012742
1103	Feb25-FISH2-3R4-rep3-cp190-100x_Position018_17_cmle.ics	73	1	0	1.083	1.3586516622891618	1.0	0.27959054898357405	2.768855280657716	0.9046598183712967	0.953185946106893	0.9024564537740063	0.8431591484293584	0.4254050586691455	0.9907673435447591	122.0	2.3285308962673215	67.0	0.15448355225446841
1104	Feb25-FISH2-3R4-rep3-cp190-100x_Position019_18_cmle.ics	1	1	0	1.7328	1.9319612809801423	1.0	0.26821348055295957	2.7190109522889907	0.9108720629166936	0.9627463751699139	0.9089706453492136	0.826311573564632	0.4861381778657291	0.9553910398498541	296.0	5.702116258011489	248.0	0.5718197158075845
1105	Feb25-FISH2-3R4-rep3-cp190-100x_Position019_18_cmle.ics	2	1	0	1.083	1.0542408233015097	1.0	0.2988952823564744	2.2953613071143897	0.7470606537747145	0.8153279716389625	0.7422709572793015	0.6677949481901925	0.6387973920411163	0.9916479232418454	162.0	3.0586023925989547	106.0	0.24440681401453213
1106	Feb25-FISH2-3R4-rep3-cp190-100x_Position019_18_cmle.ics	3	1	0	1.5162	1.1961505589055579	1.0	0.26782808006002096	3.147559144449256	0.7577067842793146	0.8263722117027663	0.7574643236503025	0.6529031773888145	0.5916319661784205	0.9969406446567415	154.0	3.0202522379985592	93.0	0.21443239342784423
1107	Feb25-FISH2-3R4-rep3-cp190-100x_Position019_18_cmle.ics	3	2	0	1.083	0.5836459621422412	1.0	0.33657096435448663	2.79955204084945	0.4994227127880663	0.608974506996721	0.497806308594652	0.3949106359395927	0.7733277738406586	1.007866922836674	128.0	2.4626171319995076	79.0	0.18215224818064185
1108	Feb25-FISH2-3R4-rep3-cp190-100x_Position019_18_cmle.ics	4	1	0	1.2995999999999999	0.0	1.0	0.21020214841952645	2.752341117078693	0.07379964254339462	0.21223228620762777	0.07379964254339462	0.026291236254581806	0.9759802220022583	0.894718987184836	156.0	2.9713266545476085	84.0	0.1936808714832141
1109	Feb25-FISH2-3R4-rep3-cp190-100x_Position019_18_cmle.ics	4	2	0	1.2995999999999999	0.6275890508929507	1.0	0.2818939505498759	3.5067817413110105	0.5386810457120353	0.62781497076732	0.5307624731150222	0.42544909272666687	0.7437614845201325	0.9908378385736433	130.0	2.5307177927506554	74.0	0.17062362487806956
1110	Feb25-FISH2-3R4-rep3-cp190-100x_Position019_18_cmle.ics	5	1	0	2.166	0.0	1.0	0.13530970406583234	3.304146917475122	0.08040438397581255	0.23002094356261024	0.08040438397581255	0.028092718568909044	0.9582556092660794	0.9083010668199314	238.0	4.8272437917279065	127.0	0.29282703188533565
1111	Feb25-FISH2-3R4-rep3-cp190-100x_Position019_18_cmle.ics	6	1	0	1.2995999999999999	0.23070632344123612	1.0	0.23377330537713772	2.1400962252090934	0.3907344540055999	0.5329637644742106	0.3878729448928729	0.18552117414180366	0.8519299318914006	0.9856798220274091	168.0	3.21609387717156	99.0	0.22826674139093092
1112	Feb25-FISH2-3R4-rep3-cp190-100x_Position019_18_cmle.ics	7	1	0	1.7328	0.3095250132321943	1.0	0.17863475586160257	3.9363588028738334	0.3514880424573226	0.4285273273036579	0.3451233850256491	0.23839550204601734	0.8600917993796671	0.9577173390952067	166.0	3.3118299583033504	85.0	0.19598659614372857
1113	Feb25-FISH2-3R4-rep3-cp190-100x_Position019_18_cmle.ics	8	1	0	1.7328	0.10317500441073144	1.0	0.2686201330949547	2.833856794474544	0.2894626158397241	0.44638776339955416	0.25666297475009464	0.06720806987536276	0.8657041026278703	0.9934912677030435	204.0	3.9269902962029954	142.0	0.3274129017930525
1114	Feb25-FISH2-3R4-rep3-cp190-100x_Position019_18_cmle.ics	9	1	0	1.5162	1.449626260897894	1.0	0.2615972668257219	2.6930593421923983	0.8269927421097454	0.8848270690071562	0.8254610857600447	0.7561774687631081	0.5357201527288104	0.9564604716301603	186.0	3.5013263401660186	122.0	0.2812984085827634
1115	Feb25-FISH2-3R4-rep3-cp190-100x_Position019_18_cmle.ics	10	1	0	1.083	0.0	1.0	0.2745497448744835	2.2936140578944317	0.17897884132556854	0.35899946868912064	0.17897884132556854	0.030935836397920594	0.9348774050584754	1.0040149792584037	156.0	2.9479214057071887	96.0	0.22134956740938755
1116	Feb25-FISH2-3R4-rep3-cp190-100x_Position019_18_cmle.ics	14	1	0	2.3826	0.0	1.0	0.069806824025917	5.969248264421489	0.20779692395328966	0.36613144403303904	0.18390771859868985	0.02753133010538308	0.9327477203651642	0.42845898667628235	182.0	3.411935516344561	61.0	0.1406492042913817
1117	Feb25-FISH2-3R4-rep3-cp190-100x_Position019_18_cmle.ics	15	1	0	1.5162	0.10317500441073144	1.0	0.2752870610838632	2.864172306227823	0.24477194971354535	0.42809954720597065	0.24477194971354535	0.06602965092347039	0.9025970351778985	0.9871965120479091	208.0	4.0163811200244535	148.0	0.3412472497561391
1118	Feb25-FISH2-3R4-rep3-cp190-100x_Position019_18_cmle.ics	16	1	0	1.083	0.3164505769875799	1.0	0.3461385908505051	2.569431505186249	0.4933666416046179	0.6342497150202517	0.4933666416046179	0.2767032087506973	0.7896130836655606	0.9921683861659866	130.0	2.4839072950698164	82.0	0.18906942216218525
1119	Feb25-FISH2-3R4-rep3-cp190-100x_Position019_18_cmle.ics	17	1	0	1.5162	0.0	1.0	0.25101503801765035	3.2528484669260562	0.15893942223435278	0.2965591915303176	0.1600060333558387	0.020305115423843247	0.9309557142455576	0.9565698840825726	176.0	3.394875524814475	110.0	0.2536297126565899
1120	Feb25-FISH2-3R4-rep3-cp190-100x_Position019_18_cmle.ics	17	2	0	0.6497999999999999	0.0	1.0	0.20235903177715125	1.3472959437344194	0.13166362604685905	0.24152457155990978	0.13166362604685905	0.020305115423843247	0.9376308839434421	0.9128276265820169	122.0	2.1646941543843816	57.0	0.13142630564932387
1121	Feb25-FISH2-3R4-rep3-cp190-100x_Position019_18_cmle.ics	18	1	0	1.5162	0.0	1.0	0.1841601229867414	3.9549544710950078	0.14054385799263525	0.3271976206212822	0.10778963270701539	0.02725427249551506	0.9697158200518412	0.865902743692603	136.0	2.6413987796424214	64.0	0.14756637827292504
1122	Feb25-FISH2-3R4-rep3-cp190-100x_Position019_18_cmle.ics	19	1	0	1.2995999999999999	2.166	1.0	0.27813572834450284	2.591598604581449	0.9822339765859053	0.9945872649438555	0.9793053469903101	0.9523163816482507	0.23302503523944462	0.9882180673105458	194.0	3.656702738968513	134.0	0.30896710450893683
1123	Feb25-FISH2-3R4-rep3-cp190-100x_Position019_18_cmle.ics	21	1	0	1.083	0.3095250132321943	1.0	0.2708035121517532	2.5994070992196545	0.4597305621031985	0.6079386108291324	0.45567006761755646	0.31123002013041756	0.8027289954793884	1.0041240978043666	112.0	2.128459085554098	58.0	0.13373203030983835
1124	Feb25-FISH2-3R4-rep3-cp190-100x_Position019_18_cmle.ics	22	1	0	1.5162	0.20635000882146287	1.0	0.10558164610829894	2.6914227952707783	0.3592789872461624	0.4810659407233731	0.3525283440467667	0.17318389601806466	0.8527252282274035	0.6686639216728135	162.0	2.9181708995564346	63.0	0.1452606536124106
1125	Feb25-FISH2-3R4-rep3-cp190-100x_Position019_18_cmle.ics	22	2	0	1.5162	1.663646957482313	1.0	0.23939433740724086	2.61826795346157	0.8929810620067821	0.9244053847787945	0.8906521687818157	0.8424889259553576	0.46059908967820995	0.8184715363917991	114.0	2.219964995145667	56.0	0.12912058098880944
1126	Feb25-FISH2-3R4-rep3-cp190-100x_Position019_18_cmle.ics	25	1	0	0.8664	1.701605764436055	1.0	0.2931837363478982	2.5617590144121616	0.9770690763355893	0.9925044425120042	0.9758213921131234	0.9520870354266702	0.30984639235634986	1.0244685352560023	104.0	1.9730826867516031	54.0	0.12450913166778053
1127	Feb25-FISH2-3R4-rep3-cp190-100x_Position019_18_cmle.ics	26	1	0	1.5162	0.0	1.0	0.09342317707534509	3.3983908990400424	0.07950747098430304	0.32589552290026563	0.07950747098430304	0.027581213065471493	0.9502525196978083	0.4852612937588665	156.0	2.9713266545476085	56.0	0.12912058098880944
1128	Feb25-FISH2-3R4-rep3-cp190-100x_Position019_18_cmle.ics	27	1	0	2.166	0.0	1.0	0.2269020641637046	2.804462579386584	0.15711732022438185	0.35736177904657723	0.1569539030035418	0.020093648072677307	0.9510839126315669	0.9610816902148855	318.0	6.170360540189082	254.0	0.5856540637706713
1129	Feb25-FISH2-3R4-rep3-cp190-100x_Position019_18_cmle.ics	29	1	0	1.7328	0.20635000882146287	1.0	0.2876507629637746	3.406089794134895	0.34010047326584064	0.4965309154401066	0.34317899863687185	0.18751818780536367	0.8709452325253818	1.0043334981229703	188.0	3.7098584939596857	130.0	0.29974420586687905
1130	Feb25-FISH2-3R4-rep3-cp190-100x_Position019_18_cmle.ics	30	1	0	1.083	0.0	1.0	0.11240241881514978	2.707384448605401	0.1354365379683894	0.3623681066780083	0.1061901515483197	0.026835248275301316	0.9507009444098019	0.37272987668493884	136.0	2.500967286599902	50.0	0.11528623302572269
1131	Feb25-FISH2-3R4-rep3-cp190-100x_Position019_18_cmle.ics	30	2	0	1.5162	1.1672919242844824	1.0	0.2587785786599346	3.22157195647593	0.7272005153768694	0.7905812375299438	0.7272005153768694	0.6577184566214044	0.5948953212456052	0.9824656508034105	158.0	3.086237812979596	95.0	0.21904384274887315
1132	Feb25-FISH2-3R4-rep3-cp190-100x_Position019_18_cmle.ics	31	1	0	1.083	0.20635000882146287	1.0	0.2567560264848119	2.4197159442461347	0.39969228999511114	0.5188508325424899	0.37544934288097087	0.2228237425588819	0.8264330238208801	0.9655821839180676	128.0	2.4392118831590874	69.0	0.1590950015754973
1133	Feb25-FISH2-3R4-rep3-cp190-100x_Position019_18_cmle.ics	32	1	0	1.5162	1.6149442640886529	1.0	0.28230249772101607	2.6520466889382868	0.897240347914078	0.9397660731690984	0.8952314342899235	0.8296850469862576	0.44867104031493477	0.9902713638045146	194.0	3.7035132366493526	135.0	0.31127282916945126
1134	Feb25-FISH2-3R4-rep3-cp190-100x_Position019_18_cmle.ics	33	1	0	1.9493999999999998	0.42540144110901373	1.0	0.2735549788513459	2.96501550460911	0.46561308279001107	0.5959931264608193	0.46470968138762453	0.283343200270636	0.7615695778199647	0.9863381836415507	298.0	5.770216918762634	253.0	0.5833483391101568
1135	Feb25-FISH2-3R4-rep3-cp190-100x_Position019_18_cmle.ics	34	1	0	1.7328	0.928575039696583	1.0	0.24810407087953565	3.819300045668449	0.7328221425993257	0.8004507399353822	0.7263075419707548	0.6030231268322315	0.6119387458469632	0.9683420921522414	182.0	3.5757722582274996	115.0	0.2651583359591622
1136	Feb25-FISH2-3R4-rep3-cp190-100x_Position019_18_cmle.ics	37	1	0	1.2995999999999999	0.0	1.0	0.29498890793847904	2.9567226032192693	0.2397351291695759	0.4039223856393162	0.22491497556251266	0.032399378364377576	0.8962290610388532	0.9843806381036884	136.0	2.6179935308020017	81.0	0.18676369750167077
1137	Feb25-FISH2-3R4-rep3-cp190-100x_Position019_18_cmle.ics	38	1	0	1.083	0.0	1.0	0.17731151710576265	1.9440720484769958	0.07784540893087621	0.19337630499698333	0.07784540893087621	0.028116145686159204	0.9698853914668537	0.848902284213807	142.0	2.7754850153746076	67.0	0.15448355225446841
1138	Feb25-FISH2-3R4-rep3-cp190-100x_Position019_18_cmle.ics	39	1	0	1.5162	1.0703829119356776	1.0	0.2659033223465699	2.895074437428966	0.7908123603148383	0.8661573219317851	0.7883506623910861	0.6625004048845269	0.5765283999143951	0.9515787035157732	186.0	3.571542086687278	123.0	0.2836041332432778
1139	Feb25-FISH2-3R4-rep3-cp190-100x_Position019_18_cmle.ics	41	1	0	1.083	1.0653987500596882	1.0	0.2893628805065309	2.497016707022681	0.6380161541342146	0.7126646076043303	0.6386654802436519	0.5467720934067632	0.7045166868053575	1.0072969515743604	138.0	2.5924731961914707	82.0	0.18906942216218525
1140	Feb25-FISH2-3R4-rep3-cp190-100x_Position019_18_cmle.ics	41	2	0	1.7328	1.630129183885692	1.0	0.29728367905850145	2.6822360013146467	0.8126333437546166	0.8821713602523096	0.8118019314875065	0.7199085446506179	0.5324430174290595	0.9837507927951409	256.0	4.925234263999009	210.0	0.48420217870803534
1141	Feb25-FISH2-3R4-rep3-cp190-100x_Position019_18_cmle.ics	42	1	0	1.9493999999999998	0.0	1.0	0.17244116371459875	2.5446916404210334	0.13216984722448757	0.236988936008264	0.07350622519436742	0.02600513782417224	0.9515391916864097	0.9218476499128324	242.0	4.635771629464325	147.0	0.33894152509562475
1142	Feb25-FISH2-3R4-rep3-cp190-100x_Position019_18_cmle.ics	43	1	0	1.5162	2.166	1.0	0.3038678520637373	2.4879071171462663	0.9711428051527567	0.9897503309886994	0.9667944607237201	0.9385427712695534	0.3470182497567529	1.0011566355497348	212.0	4.035556197324651	160.0	0.3689159456823127
1143	Feb25-FISH2-3R4-rep3-cp190-100x_Position019_18_cmle.ics	44	1	0	1.7328	0.622541700711641	1.0	0.3071540416617009	3.50961361567256	0.5756228376106379	0.6958343175533911	0.5679250788533952	0.4265760257888813	0.725624721007119	1.0019977628442256	196.0	3.8418296439217605	143.0	0.3297186264535669
1144	Feb25-FISH2-3R4-rep3-cp190-100x_Position019_18_cmle.ics	45	1	0	1.2995999999999999	0.10317500441073144	1.0	0.22932998069888505	3.1039154078279934	0.304102422907489	0.5127890969162996	0.3147852422907489	0.08602009911894273	0.8454302030254446	0.9410710019223617	138.0	2.639283693872311	73.0	0.16831790021755516
1145	Feb25-FISH2-3R4-rep3-cp190-100x_Position019_18_cmle.ics	46	1	0	1.5162	0.0	1.0	0.17886171701083142	2.546140037845896	0.13089568184167902	0.3365268635627391	0.15538477444256815	0.027197849536478615	0.9518880313232657	0.8278098355330932	154.0	2.9032259937964597	76.0	0.1752350741990985
1146	Feb25-FISH2-3R4-rep3-cp190-100x_Position019_18_cmle.ics	48	1	0	1.2995999999999999	1.3229242629964544	1.0	0.1858710785526606	1.4533951432984027	0.8356721050152764	0.9178934148079269	0.8341625707971548	0.7194681609042713	0.5067006491096009	0.8404687240298476	258.0	4.923119178228898	168.0	0.3873617429664282
1147	Feb25-FISH2-3R4-rep3-cp190-100x_Position019_18_cmle.ics	49	1	0	1.5162	0.20635000882146287	1.0	0.29377057465850803	3.2235832072399595	0.3440435185044687	0.4475896393183922	0.31830113955358635	0.19654264601004506	0.874264314544448	0.9918289787618212	176.0	3.4416860224953143	119.0	0.27438123460122005
1148	Feb25-FISH2-3R4-rep3-cp190-100x_Position019_18_cmle.ics	50	1	0	1.083	0.20635000882146287	1.0	0.17626864344954649	1.3954058523555737	0.312422309995072	0.43119147965900984	0.31206925719161205	0.19266385695477248	0.8499585085196145	0.8572503834983908	138.0	2.6158784450318904	64.0	0.14756637827292504
1149	Feb25-FISH2-3R4-rep3-cp190-100x_Position019_18_cmle.ics	50	2	0	0.8664	0.0	1.0	0.10754231050276855	2.5355713877375323	0.1587266562221879	0.35912825378612356	0.1587266562221879	0.02788013857322536	0.9379909130333732	0.5786623035529732	176.0	3.0906072898890153	72.0	0.16601217555704068
1150	Feb25-FISH2-3R4-rep3-cp190-100x_Position019_18_cmle.ics	52	1	0	1.2995999999999999	0.3634229110571259	1.0	0.2886090189841206	2.461226859483251	0.48685861874533914	0.6173175212353808	0.479319376489205	0.2780379781371069	0.7789414648665597	0.9782824693123202	168.0	3.1458781306503005	110.0	0.2536297126565899
1151	Feb25-FISH2-3R4-rep3-cp190-100x_Position019_18_cmle.ics	53	1	0	1.5162	0.20635000882146287	1.0	0.28397891367137323	3.3227988500202574	0.3704154916978335	0.5033055316538734	0.36718663474727165	0.17507816560032033	0.8234090915538685	0.9985267381312046	176.0	3.4416860224953143	117.0	0.26976978528019113
1152	Feb25-FISH2-3R4-rep3-cp190-100x_Position019_18_cmle.ics	55	1	0	1.7328	0.0	1.0	0.137024631143087	2.6026348366402177	0.07189565796357064	0.23049828791553717	0.07189565796357064	0.026501640747610217	0.9780709967002428	0.8549216291880506	232.0	4.576131311793621	123.0	0.2836041332432778
1153	Feb25-FISH2-3R4-rep3-cp190-100x_Position019_18_cmle.ics	56	1	0	1.5162	1.5661111030016057	1.0	0.27462088780918464	2.4911040720201902	0.869655388622278	0.9237465936768997	0.8654994734769013	0.810274837018995	0.5084997947028211	0.995135339454329	186.0	3.524731589006438	125.0	0.28821558256430674
1154	Feb25-FISH2-3R4-rep3-cp190-100x_Position019_18_cmle.ics	57	1	0	1.9493999999999998	0.0	1.0	0.2147613084628412	3.192299517801435	0.04499079854459771	0.16201315885631778	0.04499079854459771	0.01611638789172622	0.9691838564501802	0.921088168040275	230.0	4.508030651042473	152.0	0.350470148398197
1155	Feb25-FISH2-3R4-rep3-cp190-100x_Position019_18_cmle.ics	57	2	0	1.5162	0.5158750220536572	1.0	0.2572069492122286	2.192219086624291	0.3999676675694649	0.5136892410515569	0.40451635334474567	0.26159483035439446	0.835873588849119	0.9670247328080033	246.0	4.631541457924103	184.0	0.42425333753465955
1156	Feb25-FISH2-3R4-rep3-cp190-100x_Position019_18_cmle.ics	57	3	0	1.5162	0.0	1.0	0.19902730343750424	2.4338348697241945	0.04499079854459771	0.15022953811129885	0.04499079854459771	0.01611638789172622	0.967148934313002	0.9163261166331721	182.0	3.5523670093870803	103.0	0.23748964003298878
1157	Feb25-FISH2-3R4-rep3-cp190-100x_Position019_18_cmle.ics	58	1	0	1.083	0.20635000882146287	1.0	0.20648634706017469	2.342027392048559	0.28034024887609393	0.41035088817264864	0.28034024887609393	0.17194198454172796	0.8930523896344097	0.8746022240910665	124.0	2.27960531281637	59.0	0.13603775497035278
1158	Feb25-FISH2-3R4-rep3-cp190-100x_Position019_18_cmle.ics	59	1	0	1.7328	0.23070632344123612	1.0	0.2829659389148797	3.4707907750533615	0.3595580567993621	0.48387566705514323	0.34124087591240876	0.17210789425259154	0.8568325378959184	0.9902326260947732	190.0	3.7545539058704143	131.0	0.3020499305273935
1159	Feb25-FISH2-3R4-rep3-cp190-100x_Position019_18_cmle.ics	60	1	0	1.5162	0.6606423714395955	1.0	0.28220164422203037	2.9050747608338545	0.5680191804388807	0.6762202822159996	0.5609546294771134	0.4438374299188004	0.7364344182968312	0.9981092640530733	220.0	4.2143378449675675	163.0	0.375833119663856
1160	Feb25-FISH2-3R4-rep3-cp190-100x_Position019_18_cmle.ics	61	1	0	1.2995999999999999	0.8318234787411565	1.0	0.26084403310998117	3.4764158081587997	0.5838544600027189	0.6325862772134936	0.5793245421529976	0.4959216173700258	0.7273641136720728	0.9971472340984295	116.0	2.241255158215975	60.0	0.13834347963086724
1161	Feb25-FISH2-3R4-rep3-cp190-100x_Position019_18_cmle.ics	61	2	0	1.5162	0.0	1.0	0.25301746619494625	2.403594939671678	0.14443300771008527	0.3083402924782972	0.14443300771008527	0.023540521644559245	0.9437366604828297	0.9370302104878819	212.0	4.058961446165071	146.0	0.3366358004351103
1162	Feb25-FISH2-3R4-rep3-cp190-100x_Position019_18_cmle.ics	62	1	0	1.083	0.0	1.0	0.22445077829145185	2.0305268378848336	0.16043381278363203	0.2982885931851396	0.16043381278363203	0.02750942235212676	0.937179414670857	0.9195359348228817	108.0	1.9922577640518007	50.0	0.11528623302572269
1163	Feb25-FISH2-3R4-rep3-cp190-100x_Position019_18_cmle.ics	63	1	0	1.5162	0.23070632344123612	1.0	0.2721093876902648	3.49201835875621	0.3972514554411106	0.5082428347514555	0.39213875205254517	0.22210404537990744	0.8456437383951173	1.0056870914135767	142.0	2.7520797665341874	83.0	0.1913751468226997
1164	Feb25-FISH2-3R4-rep3-cp190-100x_Position019_18_cmle.ics	64	1	0	1.5162	0.0	1.0	0.2890909267796596	2.7855619887158145	0.15982556593075836	0.35757234254035364	0.15982556593075836	0.02779605493413224	0.9262670597825411	0.9951731305948879	200.0	3.8844099700623778	143.0	0.3297186264535669
1165	Feb25-FISH2-3R4-rep3-cp190-100x_Position019_18_cmle.ics	65	1	0	1.5162	2.5991999999999997	1.0	0.2891758034925718	2.392131847393307	0.9906940692052995	0.9999148711193552	0.9882477340036112	0.9458826744806018	0.23874492904769415	0.9873963061262958	234.0	4.456989981821413	181.0	0.41733616355311615
1166	Feb25-FISH2-3R4-rep3-cp190-100x_Position019_18_cmle.ics	66	1	0	1.5162	0.41270001764292574	1.0	0.3043034387968141	3.147328327597811	0.459364085357476	0.584081163360788	0.459364085357476	0.31415369262920406	0.7725832509681951	1.000132721465528	192.0	3.7290335712598837	138.0	0.3181900031509946
1167	Feb25-FISH2-3R4-rep3-cp190-100x_Position019_18_cmle.ics	67	1	0	1.2995999999999999	0.0	1.0	0.1968089124130956	2.794968530308382	0.07663150673184119	0.2679530057456479	0.10683474830632021	0.03829860217820084	0.9624234037361694	0.9019597954514925	126.0	2.4413269689291983	59.0	0.13603775497035278
1168	Feb25-FISH2-3R4-rep3-cp190-100x_Position019_18_cmle.ics	68	1	0	1.7328	0.928575039696583	1.0	0.2703216929263457	2.5849764922446776	0.6815426204992523	0.7897388703554584	0.6851259634188428	0.5559070516507535	0.6622845368979604	0.9895409780772941	234.0	4.45698998182141	175.0	0.40350181559002946
1169	Feb25-FISH2-3R4-rep3-cp190-100x_Position019_18_cmle.ics	69	1	0	1.5162	0.8344252714560013	1.0	0.2500362665175166	2.421333575309735	0.6710924245777089	0.7801762926901232	0.667227262668732	0.5322121413292026	0.6780368756870624	0.9851678549401705	204.0	3.9269902962029954	137.0	0.3158842784904802
1170	Feb25-FISH2-3R4-rep3-cp190-100x_Position019_18_cmle.ics	70	1	0	1.5162	0.622541700711641	1.0	0.2664565197973608	2.6097050963216564	0.5648019316871403	0.69461423103368	0.5614398865242084	0.405462105257459	0.7204769899435672	0.9803554810797762	244.0	4.657061792534634	185.0	0.426559062195174
1171	Feb25-FISH2-3R4-rep3-cp190-100x_Position019_18_cmle.ics	71	1	0	1.5162	0.5260913608053412	1.0	0.30463080996331215	3.23908242073014	0.5520491205021532	0.6525208014013576	0.5501879424859499	0.4060150718925626	0.7421477564263037	0.9959313208059927	164.0	3.2203240487117823	109.0	0.25132398799607547
1172	Feb25-FISH2-3R4-rep3-cp190-100x_Position019_18_cmle.ics	72	1	0	1.5162	0.65253602307166	1.0	0.2698412531049864	2.701318710133211	0.6130469044437592	0.7314043923664645	0.6115822112584369	0.4676739644362216	0.6994398261991379	0.9827744562166535	178.0	3.3927604390443635	116.0	0.2674640606196767
1173	Feb25-FISH2-3R4-rep3-cp190-100x_Position020_19_cmle.ics	2	1	0	1.7328	0.0	1.0	0.22433829966824884	1.7472187851833056	0.32041420696665235	0.4994062512217053	0.32041420696665235	0.024177547988584385	0.8587853653972286	0.8702122005621356	274.0	5.2104667269934675	202.0	0.4657563814239197
1174	Feb25-FISH2-3R4-rep3-cp190-100x_Position020_19_cmle.ics	3	1	0	1.083	0.0	1.0	0.29154931823087094	2.5178601765087523	0.15849120653862725	0.34636576099019467	0.15849120653862725	0.0355524800564035	0.9534857676389225	0.9682414268577393	132.0	2.528602706980545	77.0	0.17754079885961296
1175	Feb25-FISH2-3R4-rep3-cp190-100x_Position020_19_cmle.ics	4	1	0	1.5162	0.46141264688247224	1.0	0.2834790591663577	2.9001396442520675	0.5049324631962362	0.6331485490171018	0.4931584538824676	0.34799226781477904	0.7903749824306279	0.9916701925967385	186.0	3.594947335527698	127.0	0.29282703188533565
1176	Feb25-FISH2-3R4-rep3-cp190-100x_Position020_19_cmle.ics	5	1	0	1.9493999999999998	0.46141264688247224	1.0	0.3060249521289358	2.849387684145785	0.4657800117405342	0.5758621954798944	0.458442177869093	0.2810720575286175	0.7856436228956546	0.9817290438855397	302.0	5.859607742584094	273.0	0.6294628323204459
1177	Feb25-FISH2-3R4-rep3-cp190-100x_Position020_19_cmle.ics	6	1	0	1.083	0.7540056732031717	1.0	0.2877501921667834	2.7247551420380702	0.7028209080541875	0.7976177049262504	0.7026329310625713	0.5700464929759265	0.6737234376199887	0.9846789312301572	136.0	2.5945882819615815	80.0	0.18445797284115634
1178	Feb25-FISH2-3R4-rep3-cp190-100x_Position020_19_cmle.ics	7	1	0	1.7328	0.3916201927270152	1.0	0.2773027964433953	2.627990936066484	0.4267479810718673	0.578700035617454	0.4212200068327361	0.2564365827596985	0.784394019485478	0.9949169260493052	280.0	5.391363460406496	232.0	0.5349281212393534
1179	Feb25-FISH2-3R4-rep3-cp190-100x_Position020_19_cmle.ics	8	1	0	1.083	0.23070632344123612	1.0	0.1884170521103416	1.4401791328210751	0.40127614007451523	0.6102551395169783	0.3977185235006239	0.21739072718744745	0.8292234433691033	0.8187037048399521	196.0	3.6545876531984014	112.0	0.25824116197761887
1180	Feb25-FISH2-3R4-rep3-cp190-100x_Position020_19_cmle.ics	9	1	0	1.2995999999999999	1.7941989459020498	1.0	0.2660157372343133	2.8012170279182698	0.9371752198320831	0.9703562024939143	0.9355159223011575	0.8946197029161905	0.40044908510222216	0.9813384031244485	162.0	3.105412890279794	100.0	0.23057246605144538
1181	Feb25-FISH2-3R4-rep3-cp190-100x_Position020_19_cmle.ics	10	1	0	1.083	2.5889094498484346	1.0	0.3094437279165693	2.89107376858826	0.9985027985480628	0.9998694301059357	0.9978151304393241	0.990207257945178	0.19703855303596363	1.0094239416929116	112.0	2.175269583234938	62.0	0.14295492895189613
1182	Feb25-FISH2-3R4-rep3-cp190-100x_Position020_19_cmle.ics	10	2	0	0.8664	0.5260913608053412	1.0	0.27689958019308064	2.2317491173217987	0.5027027968071308	0.5881738494616168	0.49777595947110487	0.4001575543388376	0.7848964361646686	0.9896500433196087	106.0	2.0411833475027517	54.0	0.12450913166778053
1183	Feb25-FISH2-3R4-rep3-cp190-100x_Position020_19_cmle.ics	11	1	0	1.5162	1.1610237410715747	1.0	0.31558993033611005	3.1576971307661816	0.7953953924178652	0.867502268096435	0.7926811130776209	0.6835596472180496	0.5549276783582742	0.995377506783923	186.0	3.6417578332085374	134.0	0.30896710450893683
1184	Feb25-FISH2-3R4-rep3-cp190-100x_Position020_19_cmle.ics	12	1	0	0.8664	1.5748980912081223	1.0	0.2520606655820932	1.5525758663591396	0.9377932269896784	0.9777040859848162	0.9368549006227075	0.8707775313486309	0.41874591569888453	0.9670939344841342	148.0	2.7691397580642745	85.0	0.19598659614372857
1185	Feb25-FISH2-3R4-rep3-cp190-100x_Position020_19_cmle.ics	13	1	0	1.7328	1.1736910802652911	1.0	0.27607823128651293	2.658978311014073	0.7543090918878183	0.836795499811595	0.7530387037734834	0.6418501372665123	0.5781760186097351	0.9914237463669809	242.0	4.612366380623906	186.0	0.42886478685568846
1186	Feb25-FISH2-3R4-rep3-cp190-100x_Position020_19_cmle.ics	14	1	0	1.5162	1.7328	1.0	0.2955469651326335	2.662724831699149	0.9288813196009484	0.9599370150415129	0.9251227766236245	0.8734428106854202	0.42812486889566065	0.9894829134421673	192.0	3.682223073579044	136.0	0.31357855382996574
1187	Feb25-FISH2-3R4-rep3-cp190-100x_Position020_19_cmle.ics	16	1	0	1.7328	0.1459114905355603	1.0	0.2906884067131244	3.1626985941523658	0.3308283191018263	0.5093862378889287	0.3258855393430138	0.1305473876400244	0.8366371862552557	0.9835819913337894	248.0	4.816668362877353	198.0	0.45653348278186184
1188	Feb25-FISH2-3R4-rep3-cp190-100x_Position020_19_cmle.ics	18	1	0	1.2995999999999999	1.074245800390238	1.0	0.2187721736006781	2.4805059595587484	0.729544050413938	0.8206938094649697	0.7288150253305326	0.6302885209440257	0.6212180996097899	0.9324776227639088	144.0	2.7733699296044962	76.0	0.1752350741990985
1189	Feb25-FISH2-3R4-rep3-cp190-100x_Position020_19_cmle.ics	19	1	0	1.083	0.7540056732031717	1.0	0.20134731151265173	1.6438420701231722	0.6833781528590822	0.7993151691756955	0.6784321524613269	0.5159058876427812	0.6775463469775902	0.8905177613643126	162.0	3.0117918949181144	87.0	0.20059804546475749
1190	Feb25-FISH2-3R4-rep3-cp190-100x_Position020_19_cmle.ics	20	1	0	1.5162	0.687545504971255	1.0	0.15531555477342116	3.691997340843937	0.6463949156256849	0.7295967565198335	0.63158010081087	0.5176419022572869	0.6697522725744924	0.7487913443315342	160.0	2.9670964830073863	75.0	0.17292934953858405
1191	Feb25-FISH2-3R4-rep3-cp190-100x_Position020_19_cmle.ics	21	1	0	1.083	0.0	1.0	0.148378428536894	2.2733427989535624	0.10222064715316279	0.2891526462161302	0.07392346365694996	0.025834469585483202	0.9609564738185643	0.7164634366922843	140.0	2.5669528615809396	60.0	0.13834347963086724
1192	Feb25-FISH2-3R4-rep3-cp190-100x_Position020_19_cmle.ics	21	2	0	1.083	0.0	1.0	0.089487694005623	1.3519726080084413	0.05168095240955533	0.1389361075905648	0.05168095240955533	0.025834469585483202	0.9679264277961296	0.8450921935580393	162.0	3.1756286368010533	58.0	0.13373203030983835
1193	Feb25-FISH2-3R4-rep3-cp190-100x_Position020_19_cmle.ics	22	1	0	1.083	0.0	1.0	0.16199933568863356	2.8473014090524154	0.17678132428533697	0.2888417074706922	0.1783356021048782	0.03336110038806152	0.9411022948694814	0.806155951856452	122.0	2.305125647426901	51.0	0.11759195768623716
1194	Feb25-FISH2-3R4-rep3-cp190-100x_Position020_19_cmle.ics	24	1	0	1.2995999999999999	0.0	1.0	0.12923923964378986	1.847846569794907	0.07069967995799797	0.18826903635520753	0.07069967995799797	0.025388323214495166	0.9667471314608588	0.8228175154522881	182.0	3.4587460140254005	83.0	0.1913751468226997
1195	Feb25-FISH2-3R4-rep3-cp190-100x_Position020_19_cmle.ics	24	2	0	1.2995999999999999	0.0	1.0	0.20684673857940908	2.371053389802854	0.14710761342500797	0.27522495098833216	0.14710761342500797	0.025388323214495166	0.9535257278429986	0.794337234818068	148.0	2.8159502557451135	77.0	0.17754079885961296
1196	Feb25-FISH2-3R4-rep3-cp190-100x_Position020_19_cmle.ics	26	1	0	0.8664	0.8318234787411565	1.0	0.2953152701177966	2.1719940028042797	0.7445276071970868	0.816713473709671	0.7425254303336514	0.6250554293930314	0.6051971515567562	0.992998974182776	128.0	2.3924013854782475	74.0	0.17062362487806956
1197	Feb25-FISH2-3R4-rep3-cp190-100x_Position020_19_cmle.ics	28	1	0	1.5162	0.0	1.0	0.12490188239808032	2.131891626591008	0.06681649543378995	0.1624215182648402	0.06681649543378995	0.033396356544901064	0.952173623981436	0.9383369948327439	158.0	3.133048310660436	66.0	0.15217782759395398
1198	Feb25-FISH2-3R4-rep3-cp190-100x_Position020_19_cmle.ics	29	1	0	1.083	0.32626801153583	1.0	0.2721093876902648	2.3545282797612455	0.45030631849873726	0.594517684304651	0.45030631849873726	0.29866355716132775	0.7995380632328507	0.9753383049414456	142.0	2.681864020012928	83.0	0.1913751468226997
1199	Feb25-FISH2-3R4-rep3-cp190-100x_Position020_19_cmle.ics	30	1	0	1.9493999999999998	0.0	1.0	0.08372949444941505	3.322679396073621	0.34962378475674205	0.4883995939596262	0.34962378475674205	0.034335527486212415	0.8348434295875828	0.45599635945966543	222.0	4.118601763835776	90.0	0.20751521944630086
1200	Feb25-FISH2-3R4-rep3-cp190-100x_Position020_19_cmle.ics	31	1	0	1.2995999999999999	0.0	1.0	0.10457576914437815	1.5738829744618201	0.07452643138211879	0.19324955007168348	0.07452643138211879	0.02626361223805021	0.9709143476498453	0.8069681497347401	176.0	3.301254529452795	71.0	0.16370645089652625
1201	Feb25-FISH2-3R4-rep3-cp190-100x_Position020_19_cmle.ics	32	1	0	1.5162	0.0	1.0	0.12601513231904962	2.238532967075887	0.07537461458394705	0.16587128576759166	0.07537461458394705	0.026725452843404884	0.9718680756480643	0.8986158383476496	198.0	3.9333355535133285	93.0	0.21443239342784423
1202	Feb25-FISH2-3R4-rep3-cp190-100x_Position020_19_cmle.ics	33	1	0	1.2995999999999999	0.0	1.0	0.21037804168030128	3.047064093592095	0.1688718891588417	0.3267368179131919	0.1688718891588417	0.03783899139799068	0.9191155594306873	0.9125446600274184	126.0	2.4413269689291983	61.0	0.1406492042913817
1203	Feb25-FISH2-3R4-rep3-cp190-100x_Position020_19_cmle.ics	35	1	0	1.083	0.0	1.0	0.1932610761538433	2.369290018399319	0.09597250693355842	0.26358977450862175	0.09597250693355842	0.0341372241649584	0.9554443393659798	0.948588326745827	154.0	2.9032259937964597	79.0	0.18215224818064185
1204	Feb25-FISH2-3R4-rep3-cp190-100x_Position020_19_cmle.ics	36	1	0	1.083	0.65584944557845	1.0	0.30612945552490844	2.9721195698052125	0.5489819142001702	0.6418691237722758	0.5440433970810823	0.4268613348358799	0.7440077308214745	0.9806520810849679	116.0	2.241255158215975	65.0	0.14987210293343953
1205	Feb25-FISH2-3R4-rep3-cp190-100x_Position020_19_cmle.ics	36	2	0	1.083	0.10317500441073144	1.0	0.21443198143397307	2.6715535761168145	0.2703644780307801	0.39628009236242306	0.2703644780307801	0.08471987449316673	0.8969043942984243	0.9289709956824221	114.0	2.1263439997839866	53.0	0.12220340700726606
1206	Feb25-FISH2-3R4-rep3-cp190-100x_Position020_19_cmle.ics	36	3	0	1.2995999999999999	0.0	1.0	0.10304057537284307	2.087651824541951	0.049821572591782395	0.13732557754134767	0.049821572591782395	0.02490526222752533	0.9737828054499399	0.8033294772815384	140.0	2.7776001011447184	50.0	0.11528623302572269
1207	Feb25-FISH2-3R4-rep3-cp190-100x_Position020_19_cmle.ics	37	1	0	1.083	0.0	1.0	0.2472031385421709	2.7717559340587496	0.26215038428016796	0.4591078361461057	0.26215038428016796	0.03557562792171777	0.8954938865282946	0.9610456396237467	122.0	2.375341393948161	63.0	0.1452606536124106
1208	Feb25-FISH2-3R4-rep3-cp190-100x_Position020_19_cmle.ics	38	1	0	1.5162	0.5963412819178956	1.0	0.2878700880801862	2.9837324842836086	0.5795312915023599	0.707465827595366	0.5757581949070006	0.42246422709410264	0.7103214259252913	0.9927224313894888	204.0	3.9738007938838353	147.0	0.33894152509562475
1209	Feb25-FISH2-3R4-rep3-cp190-100x_Position020_19_cmle.ics	39	1	0	1.5162	0.10317500441073144	1.0	0.2942017354324395	2.6778721920299446	0.23638680036174245	0.41107935229620635	0.23638680036174245	0.0657638508406551	0.9070447161336563	0.989276403782414	208.0	3.992975871184033	153.0	0.35277587305871144
1210	Feb25-FISH2-3R4-rep3-cp190-100x_Position020_19_cmle.ics	41	1	0	1.7328	0.0	1.0	0.1414184193022191	2.9033315952924474	0.08859455187523134	0.1845969928272026	0.0641550204579786	0.032067506327467715	0.956104909064451	0.9348673417207708	168.0	3.333120121373659	77.0	0.17754079885961296
1211	Feb25-FISH2-3R4-rep3-cp190-100x_Position020_19_cmle.ics	42	1	0	2.166	0.3095250132321943	1.0	0.2796490437675719	3.4322767866637176	0.39179628326498633	0.5508789201293681	0.38964708003008885	0.1903604768458016	0.8569971354427561	0.9923601807016871	324.0	6.351257273602108	290.0	0.6686601515491917
1212	Feb25-FISH2-3R4-rep3-cp190-100x_Position020_19_cmle.ics	43	1	0	0.8664	1.2225574214657589	1.0	0.31530322262928967	2.1640681550982617	0.884067299612008	0.9288919880562857	0.8819038423715783	0.8306513615476765	0.46700220838285034	1.020545799984632	104.0	1.9496774379111828	56.0	0.12912058098880944
1213	Feb25-FISH2-3R4-rep3-cp190-100x_Position020_19_cmle.ics	44	1	0	1.083	0.2918229810711206	1.0	0.25739577730558505	2.552947096874959	0.3840467547251008	0.5244775145587939	0.3840467547251008	0.22188365458697448	0.8150014752313687	0.9659879145667974	134.0	2.5498928700508534	74.0	0.17062362487806956
1214	Feb25-FISH2-3R4-rep3-cp190-100x_Position020_19_cmle.ics	45	1	0	1.2995999999999999	0.9733510449106972	1.0	0.32797520839427446	3.025162686142145	0.7524776332055231	0.8125484526578247	0.7407861378255495	0.6522251555723175	0.5704147797826944	1.0037864134897179	146.0	2.841470590355645	95.0	0.21904384274887315
1215	Feb25-FISH2-3R4-rep3-cp190-100x_Position020_19_cmle.ics	46	1	0	1.5162	0.0	1.0	0.14739879752032442	2.6864155483014245	0.074190097799511	0.1768413814180929	0.074190097799511	0.03707976772616137	0.9786598729183477	0.9465177191303644	148.0	3.0031922464684726	65.0	0.14987210293343953
1216	Feb25-FISH2-3R4-rep3-cp190-100x_Position020_19_cmle.ics	49	1	0	1.7328	1.7941989459020498	1.0	0.28452684573903236	3.3178382431410167	0.9204784874695054	0.9535131126635618	0.9197646373918829	0.8619150587713462	0.35348589073965286	0.9958526036376683	202.0	3.9525106308135265	144.0	0.33202435111408135
1217	Feb25-FISH2-3R4-rep3-cp190-100x_Position020_19_cmle.ics	50	1	0	1.5162	2.0495994678846956	1.0	0.2711234149751098	2.760264062412772	0.9561708818233128	0.9828358910957615	0.9572392291773053	0.9101009218695407	0.2646088444015977	0.9924431236728756	210.0	4.037671283094762	149.0	0.34355297441665367
1218	Feb25-FISH2-3R4-rep3-cp190-100x_Position020_19_cmle.ics	51	1	0	1.7328	0.20635000882146287	1.0	0.2882878852715724	2.7532689084027218	0.3387195510003697	0.47870767142051895	0.34275618374558303	0.18109086060282806	0.8515645092321562	0.9907214923113292	222.0	4.259033256878295	167.0	0.3850560183059138
1219	Feb25-FISH2-3R4-rep3-cp190-100x_Position020_19_cmle.ics	52	1	0	1.2995999999999999	1.2225574214657589	1.0	0.3016172195643787	2.864986036052533	0.7868876994676113	0.8559450078753625	0.7878070856882212	0.6960537662763433	0.5555421002483565	0.9805803065264412	186.0	3.571542086687278	131.0	0.3020499305273935
1220	Feb25-FISH2-3R4-rep3-cp190-100x_Position020_19_cmle.ics	53	1	0	1.2995999999999999	0.0	1.0	0.1541735936884533	2.6190557256365303	0.3643447294364628	0.6155409016852667	0.3643447294364628	0.027449174753842884	0.8319327511721355	0.8473331429184076	202.0	3.695052893568908	106.0	0.24440681401453213
1221	Feb25-FISH2-3R4-rep3-cp190-100x_Position020_19_cmle.ics	55	1	0	1.083	1.3229242629964544	1.0	0.3033506929168382	2.4830564364664833	0.8959664484236544	0.9321540322368594	0.8938760484867608	0.8398148878546449	0.27677535678643334	1.0231558462041908	128.0	2.462617131999507	75.0	0.17292934953858405
1222	Feb25-FISH2-3R4-rep3-cp190-100x_Position020_19_cmle.ics	56	1	0	1.5162	1.5046059768529831	1.0	0.2356560282054972	4.093443306475213	0.939499417612482	0.9690386542785167	0.9351247392800065	0.8757889319283799	0.35262512151818254	0.969803014862816	138.0	2.73290468923399	74.0	0.17062362487806956
1223	Feb25-FISH2-3R4-rep3-cp190-100x_Position020_19_cmle.ics	57	1	0	1.5162	0.0	1.0	0.25379092104500106	2.8716630918711905	0.15812943816917474	0.3264947201883807	0.15488428566172413	0.028411641340741013	0.9304200306522182	0.9694713621479039	202.0	3.882294884292267	136.0	0.31357855382996574
1224	Feb25-FISH2-3R4-rep3-cp190-100x_Position020_19_cmle.ics	58	1	0	1.7328	1.7328	1.0	0.2734199105334363	2.8872892119884885	0.928954124663354	0.9680765294161373	0.9218180882512709	0.8482791745527112	0.5045588572912558	0.996549305819695	234.0	4.5038004795022495	176.0	0.4058075402505439
1225	Feb25-FISH2-3R4-rep3-cp190-100x_Position020_19_cmle.ics	59	1	0	1.2995999999999999	1.433352969887323	1.0	0.29440164392240875	2.405999563316838	0.837364332146615	0.8912999610833249	0.8363409677279868	0.7661612303434757	0.48609778344046894	0.998536465354919	196.0	3.7248033997196615	140.0	0.3228014524720236
1226	Feb25-FISH2-3R4-rep3-cp190-100x_Position020_19_cmle.ics	60	1	0	0.8664	0.0	1.0	0.23175683510088638	1.8672409497683862	0.19881069506337173	0.3973103188841947	0.1957289194976561	0.03591787719196713	0.9200380431803826	0.9112337678972162	122.0	2.258315149746061	61.0	0.1406492042913817
1227	Feb25-FISH2-3R4-rep3-cp190-100x_Position020_19_cmle.ics	64	1	0	1.083	2.21623956772854	1.0	0.2984777951259377	2.1159218068426915	0.9798185041569186	0.995721652405508	0.9785556428045237	0.954277942831238	0.3283644042575589	0.9964484833696142	178.0	3.299139443682684	122.0	0.2812984085827634
1228	Feb25-FISH2-3R4-rep3-cp190-100x_Position020_19_cmle.ics	65	1	0	0.8664	0.32626801153583	1.0	0.274326673206773	2.2548647629382996	0.47830074768959274	0.6068186040031579	0.47830074768959274	0.3039694886917754	0.7712839062575031	0.958355816849965	130.0	2.437096797388976	73.0	0.16831790021755516
1229	Feb25-FISH2-3R4-rep3-cp190-100x_Position020_19_cmle.ics	66	1	0	1.5162	0.687545504971255	1.0	0.2617777079548179	2.7472136503054	0.6004338532685997	0.7269306867754214	0.5939816764535276	0.4748667053373487	0.7105511994353836	0.9829815889986342	190.0	3.7077434081895744	126.0	0.2905213072248212
1230	Feb25-FISH2-3R4-rep3-cp190-100x_Position020_19_cmle.ics	67	1	0	1.5162	1.3477239015757756	1.0	0.2815050773259216	2.884273851369667	0.8274744614665255	0.8959690355428847	0.8231493086899203	0.729778611924693	0.5702558451521323	0.995122466278352	212.0	4.082366695005491	154.0	0.3550815977192259
1231	Feb25-FISH2-3R4-rep3-cp190-100x_Position020_19_cmle.ics	68	1	0	1.2995999999999999	0.0	1.0	0.2955469651326335	2.6796944965532137	0.21849121982733305	0.4102197979679333	0.21849121982733305	0.028307981441240384	0.9139293800833426	0.9994680955391375	192.0	3.682223073579044	136.0	0.31357855382996574
1232	Feb25-FISH2-3R4-rep3-cp190-100x_Position020_19_cmle.ics	69	1	0	1.7328	0.20635000882146287	1.0	0.31913925983541025	3.599938983148549	0.3411330049261084	0.4935243328100471	0.34800790342662263	0.16785308287771342	0.822498782034918	1.007662928873355	198.0	3.933335553513329	148.0	0.3412472497561391
1233	Feb25-FISH2-3R4-rep3-cp190-100x_Position020_19_cmle.ics	70	1	0	2.166	1.0317500441073144	1.0	0.26610071816349484	3.6264008933672187	0.674722358991192	0.7697426007987308	0.6687820267337746	0.5672606998924085	0.6410899208081424	0.9864214855726142	274.0	5.4445192153976665	220.0	0.5072594253131798
1234	Feb25-FISH2-3R4-rep3-cp190-100x_Position020_19_cmle.ics	71	1	0	1.5162	0.9228252937649445	1.0	0.27714930039612806	2.3963229952323264	0.6746615471532297	0.7735373815153481	0.6741593605490573	0.5393876462095374	0.6499506523226247	0.9811943158712588	246.0	4.6783519556049455	191.0	0.4403934101582607
1235	Feb25-FISH2-3R4-rep3-cp190-100x_Position020_19_cmle.ics	72	1	0	1.2995999999999999	0.8508028822180275	1.0	0.2739999386659563	2.432622949876163	0.6661001340211589	0.7549958445953534	0.664393048869056	0.5589356174332327	0.6800192838447053	0.9901838414040616	194.0	3.680107987808933	133.0	0.3066613798484224
1236	Feb25-FISH2-3R4-rep3-cp190-100x_Position020_19_cmle.ics	73	1	0	1.083	0.0	1.0	0.22445077829145185	3.613955737154245	0.23425135975842687	0.407309042620923	0.23425135975842687	0.029350772197260473	0.9122072826982399	0.9401320870883951	108.0	2.0390682617326403	50.0	0.11528623302572269
1237	Feb25-FISH2-3R4-rep3-cp190-100x_Position020_19_cmle.ics	74	1	0	1.9493999999999998	0.0	1.0	0.13279621478896006	2.461867178076021	0.06844126247437485	0.20027940518434498	0.06844126247437485	0.024607948218987066	0.9763595671424812	0.8451670698828844	242.0	4.635771629464325	129.0	0.29743848120636457
1238	Feb25-FISH2-3R4-rep3-cp190-100x_Position020_19_cmle.ics	76	1	0	1.5162	0.0	1.0	0.2611066558550442	2.9236240271246925	0.2440299783426422	0.47387225008548955	0.2440299783426422	0.02688646985067822	0.9020136512574606	0.9849741877353418	204.0	3.926990296202996	140.0	0.3228014524720236
1239	Feb25-FISH2-3R4-rep3-cp190-100x_Position020_19_cmle.ics	77	1	0	1.2995999999999999	1.5146569851281166	1.0	0.3218790420535191	3.1049053478067377	0.9158855563535861	0.9618748465811461	0.9124580655132599	0.8242479066849708	0.4828831856792752	0.9979921544371402	162.0	3.152223387960634	110.0	0.2536297126565899
1240	Feb25-FISH2-3R4-rep3-cp190-100x_Position020_19_cmle.ics	78	1	0	1.5162	1.4609960847209957	1.0	0.26546457922833755	3.090209610817188	0.9160830737994047	0.970370115456751	0.912908443312628	0.8141808765077344	0.4930614020088188	0.9974809424136694	180.0	3.5076715974763513	117.0	0.26976978528019113
1241	Feb25-FISH2-3R4-rep3-cp190-100x_Position020_19_cmle.ics	79	1	0	1.7328	2.7324965489461563	1.0	0.31616033785491804	3.0344087197052816	0.9967553314022164	0.9998970724462939	0.9960985555833296	0.9786425326059787	0.11679672896056627	1.0032799923272886	246.0	4.748567702126204	204.0	0.47036783074494865
1242	Feb25-FISH2-3R4-rep3-cp190-100x_Position020_19_cmle.ics	80	1	0	1.2995999999999999	0.0	1.0	0.28610847979324433	3.057014534684363	0.16254311629689563	0.2576246646510241	0.142613805731806	0.029885449048247668	0.9520726687270432	0.9413644836733289	156.0	2.9947319033880286	98.0	0.2259610167304165
1243	Feb25-FISH2-3R4-rep3-cp190-100x_Position020_19_cmle.ics	81	1	0	0.8664	0.0	1.0	0.19516937831983922	1.0289413928130249	0.15265146897476534	0.2898787029135682	0.15072534438620017	0.026389735462635622	0.92000016940501	0.907006902688548	132.0	2.3647659650976047	63.0	0.1452606536124106
1244	Feb25-FISH2-3R4-rep3-cp190-100x_Position020_19_cmle.ics	82	1	0	1.5162	1.2569038551385865	1.0	0.29542756759847955	2.8887312116492985	0.7980129967508123	0.8713821544613847	0.7946763309172706	0.6974631342164459	0.5963219137218423	0.9834414420172365	214.0	4.15046735575664	160.0	0.3689159456823127
1245	Feb25-FISH2-3R4-rep3-cp190-100x_Position020_19_cmle.ics	83	1	0	1.7328	0.0	1.0	0.08551378340270241	1.2897077587110366	0.06435072252569458	0.13241477002728988	0.04595381085349903	0.0229723797412213	0.9673526516105445	0.8100431555807938	252.0	4.882653937858388	110.0	0.2536297126565899
1246	Feb25-FISH2-3R4-rep3-cp190-100x_Position020_19_cmle.ics	83	2	0	1.083	0.10317500441073144	1.0	0.2614318905481626	2.035354945142944	0.18447599350111557	0.32099782314526093	0.20057838261050592	0.07768339209181711	0.9256665449569178	0.8864633637647198	126.0	2.324300724727099	68.0	0.15678927691498287
1247	Feb25-FISH2-3R4-rep3-cp190-100x_Position020_19_cmle.ics	84	1	0	0.8664	1.1535316172061807	1.0	0.3058151952710448	1.7813079322176675	0.7027485524076591	0.7597933234151406	0.7006346929819867	0.6292932752512549	0.6685043348412696	0.9794376947699651	100.0	1.836881365249305	52.0	0.1198976823467516
1248	Feb25-FISH2-3R4-rep3-cp190-100x_Position020_19_cmle.ics	84	2	0	1.2995999999999999	0.10317500441073144	1.0	0.13184659562049178	3.0823702911375714	0.2064250623454742	0.30464727981076944	0.19475869893290235	0.0841637143988612	0.9097362462720409	0.6898888191862762	144.0	2.6797489342428165	59.0	0.13603775497035278
1249	Feb25-FISH2-3R4-rep3-cp190-100x_Position020_19_cmle.ics	85	1	0	1.2995999999999999	2.242501665206134	1.0	0.25353326011043587	1.8612814542974954	0.9797852230221614	0.9977355910388931	0.9794956360857499	0.9440091702529864	0.21441476312927527	0.959662446720566	190.0	3.567311915147056	124.0	0.28590985790379225
1250	Feb25-FISH2-3R4-rep3-cp190-100x_Position020_19_cmle.ics	86	1	0	1.5162	2.301073826897161	1.0	0.26908048231545906	2.3088349829115664	0.9745526207049998	0.9943708083023426	0.9740885540828327	0.9432154095546867	0.26733523777216894	0.9950740809375989	218.0	4.146237184216418	157.0	0.3619987717007692
1251	Feb25-FISH2-3R4-rep3-cp190-100x_Position020_19_cmle.ics	87	1	0	1.2995999999999999	0.7295574526778015	1.0	0.148378428536894	2.708275222663409	0.7403237604554272	0.8502846420506949	0.7403237604554272	0.5931685907833222	0.6019599784316633	0.6496996865525239	140.0	2.5669528615809396	60.0	0.13834347963086724
1252	Feb25-FISH2-3R4-rep3-cp190-100x_Position020_19_cmle.ics	88	1	0	1.2995999999999999	1.2147909720415644	1.0	0.27466855967843334	2.5406860613710838	0.8340223436192726	0.9040348114244467	0.8276079859573142	0.7207621766163033	0.5806622241499546	0.9944729336042546	182.0	3.4821512628658207	121.0	0.27899268392224896
1253	Feb25-FISH2-3R4-rep3-cp190-100x_Position020_19_cmle.ics	90	1	0	1.083	0.72222503087512	1.0	0.2655920340875803	2.513977153515258	0.684014056249316	0.7778845101591664	0.670225313408154	0.5475006383677241	0.6477659212731325	0.984528980017026	142.0	2.681864020012928	82.0	0.18906942216218525
1254	Feb25-FISH2-3R4-rep3-cp190-100x_Position020_19_cmle.ics	91	1	0	1.2995999999999999	0.1459114905355603	1.0	0.323812912684108	2.739222200090565	0.33853454224116014	0.4781379752811437	0.32796668643852367	0.16549649553922696	0.85500424671836	1.0002985425800193	134.0	2.5732981188912736	83.0	0.1913751468226997
1255	Feb25-FISH2-3R4-rep3-cp190-100x_Position020_19_cmle.ics	92	1	0	1.7328	0.913592684735068	1.0	0.24123597911321976	2.554313312766951	0.6923210876230634	0.7958187958281248	0.6915001461524588	0.5529849307486115	0.6531432433198802	0.9846023225898546	228.0	4.393119492610483	159.0	0.3666102210217982
1256	Feb25-FISH2-3R4-rep3-cp190-100x_Position021_20_cmle.ics	1	1	0	1.5162	1.3625635475001732	1.0	0.3058381685987563	2.3917416231859736	0.7658043958806178	0.8327739293080887	0.7639117866674553	0.6541034872803353	0.5719465081543202	0.9989440979679397	256.0	4.80820801979691	213.0	0.4911193526895787
1257	Feb25-FISH2-3R4-rep3-cp190-100x_Position021_20_cmle.ics	2	1	0	1.083	2.394524946584493	1.0	0.29416616971153386	3.2472964673624336	0.9430311308405896	0.9628981465672605	0.9430311308405896	0.9165409860945118	0.35851409957049213	1.0154407418913896	100.0	1.9539076094514054	51.0	0.11759195768623716
1258	Feb25-FISH2-3R4-rep3-cp190-100x_Position021_20_cmle.ics	2	2	0	1.5162	1.7328	1.0	0.3204974056396911	2.607595992756427	0.9481484643256881	0.9843065278014911	0.9423055033862614	0.8218964012672396	0.37836923967321345	1.0029362871611314	210.0	4.014266034254343	162.0	0.37352739500334153
1259	Feb25-FISH2-3R4-rep3-cp190-100x_Position021_20_cmle.ics	3	1	0	1.5162	0.0	1.0	0.2570945244484091	2.842570359209827	0.24221047929677295	0.43806730550428563	0.22501748796912005	0.027689986768139028	0.9200070826598239	0.9752467763666243	184.0	3.5502519236169694	119.0	0.27438123460122005
1260	Feb25-FISH2-3R4-rep3-cp190-100x_Position021_20_cmle.ics	4	1	0	1.5162	0.0	1.0	0.11355930077548747	2.1720349952635982	0.07503681368767968	0.21994600659140312	0.07503681368767968	0.026824907089264428	0.9523300752794522	0.5657336965329809	168.0	3.2160938771715597	69.0	0.1590950015754973
1261	Feb25-FISH2-3R4-rep3-cp190-100x_Position021_20_cmle.ics	5	1	0	1.2995999999999999	0.7610319551488771	1.0	0.2173480778416774	3.662120471064329	0.704834418590978	0.7869195831434745	0.7038496023988359	0.6027369070892067	0.6506501328679005	0.9541338628709011	134.0	2.5967033677316933	68.0	0.15678927691498287
1262	Feb25-FISH2-3R4-rep3-cp190-100x_Position021_20_cmle.ics	6	1	0	1.5162	0.0	1.0	0.2715795335537436	2.5588767633326213	0.23088089964218778	0.4105742034418129	0.23484068836258307	0.02752768785142273	0.9222152867496706	0.9810193055469419	208.0	3.9929758711840333	147.0	0.33894152509562475
1263	Feb25-FISH2-3R4-rep3-cp190-100x_Position021_20_cmle.ics	7	1	0	0.8664	0.0	1.0	0.17671458676442586	1.4252248961897562	0.13331553357128806	0.24637446952024958	0.07449200415952334	0.025947837328911497	0.9473207893858601	0.8615437958017266	160.0	2.990501731847806	80.0	0.18445797284115634
1264	Feb25-FISH2-3R4-rep3-cp190-100x_Position021_20_cmle.ics	10	1	0	1.2995999999999999	1.7770835643083007	1.0	0.29360477011817077	2.7369275233704085	0.9422450700034712	0.973329255996165	0.9402945600608295	0.8833206605286212	0.3873997610076316	0.9956381051137433	178.0	3.369355190203944	121.0	0.27899268392224896
1265	Feb25-FISH2-3R4-rep3-cp190-100x_Position021_20_cmle.ics	11	1	0	1.2995999999999999	0.46141264688247224	1.0	0.3313398501832985	2.5408658482680773	0.4934035472867355	0.6221125322180616	0.48694951403700126	0.33876727270200985	0.7987008445220779	1.0034402438954404	192.0	3.658817824738624	144.0	0.33202435111408135
1266	Feb25-FISH2-3R4-rep3-cp190-100x_Position021_20_cmle.ics	12	1	0	1.2995999999999999	1.4370615219328515	1.0	0.27780486046518565	2.364097961065271	0.8514874141876431	0.8995620610747258	0.8467292669454747	0.7856584865462006	0.5265402807616256	0.9912950631091976	166.0	3.147993216420412	106.0	0.24440681401453213
1267	Feb25-FISH2-3R4-rep3-cp190-100x_Position021_20_cmle.ics	13	1	0	1.5162	0.20635000882146287	1.0	0.31385924326056147	2.8649646862335905	0.3329624963139694	0.48633487923223334	0.33253357638795805	0.16817682223949817	0.867894255181679	1.0040984356720046	200.0	3.884409970062378	149.0	0.34355297441665367
1268	Feb25-FISH2-3R4-rep3-cp190-100x_Position021_20_cmle.ics	14	1	0	1.083	0.0	1.0	0.08368166594535852	1.559215381741166	0.09515595296768288	0.37545471613978265	0.15487338355746438	0.03284517355488277	0.9422999307254418	0.5214223306385017	156.0	2.854300410345509	53.0	0.12220340700726606
1269	Feb25-FISH2-3R4-rep3-cp190-100x_Position021_20_cmle.ics	15	1	0	2.166	0.7817319754002556	1.0	0.267592790048372	3.0608322505496113	0.5926955882226199	0.7233180403974823	0.5880071590474905	0.4281351715499683	0.7437141371096827	0.9896593751416595	372.0	7.213299919895821	349.0	0.8046979065195444
1270	Feb25-FISH2-3R4-rep3-cp190-100x_Position021_20_cmle.ics	16	1	0	2.166	0.0	1.0	0.05286050484740472	1.9128025560863677	0.07815658066817263	0.2071654678397337	0.055983236238259425	0.027984187373677326	0.966197466253838	0.5304420773208524	310.0	5.9681736437057475	118.0	0.27207550994070556
1271	Feb25-FISH2-3R4-rep3-cp190-100x_Position021_20_cmle.ics	17	1	0	1.083	0.0	1.0	0.32828320743242	2.2497321024968184	0.17319907338215512	0.3532029965625467	0.17319907338215512	0.028550478254371545	0.9190127596303609	0.9783691918567017	158.0	2.9692115687774976	107.0	0.2467125386750466
1272	Feb25-FISH2-3R4-rep3-cp190-100x_Position021_20_cmle.ics	18	1	0	1.5162	1.449626260897894	1.0	0.2844528950677704	2.643485509500158	0.8419149114170061	0.8995340785502378	0.8398298485755288	0.7640661299560464	0.5145284930810483	0.9955499452534461	214.0	4.08025160923538	157.0	0.3619987717007692
1273	Feb25-FISH2-3R4-rep3-cp190-100x_Position021_20_cmle.ics	20	1	0	1.083	1.571514847577277	1.0	0.23629976808533665	1.5325891508266003	0.924104356509799	0.9647203844713519	0.9231993508925228	0.8485883992843174	0.39802560998297465	0.9007708397951777	164.0	3.009676809148004	96.0	0.22134956740938755
1274	Feb25-FISH2-3R4-rep3-cp190-100x_Position021_20_cmle.ics	21	1	0	1.7328	1.9097941614020073	1.0	0.2686201330949547	3.123258324167145	0.9379779279374696	0.9711001433342512	0.9358879309736138	0.8838074660905053	0.3740681822113742	0.9922115534441338	204.0	3.950395545043415	142.0	0.3274129017930525
1275	Feb25-FISH2-3R4-rep3-cp190-100x_Position021_20_cmle.ics	22	1	0	1.5162	1.3625635475001732	1.0	0.20409434619444874	1.7534188285138779	0.7881267779661504	0.8411482428665843	0.7844372288152639	0.712683543576334	0.5658680371752819	0.9004497668822598	256.0	4.94863951283943	174.0	0.40119609092951497
1276	Feb25-FISH2-3R4-rep3-cp190-100x_Position021_20_cmle.ics	24	1	0	1.083	0.10317500441073144	1.0	0.2853810895720952	2.5053227891573084	0.2729680419045377	0.42766170325466424	0.2729680419045377	0.11476664116296863	0.8868458998090589	0.9888370579891457	142.0	2.6818640200129282	85.0	0.19598659614372857
1277	Feb25-FISH2-3R4-rep3-cp190-100x_Position021_20_cmle.ics	25	1	0	1.083	0.9755754663213545	1.0	0.2469875885055565	2.7868679330184793	0.7982146409389298	0.8664834891585439	0.794745872289636	0.6688631390491346	0.5842668552928563	0.9781412440343579	106.0	2.017778098662332	51.0	0.11759195768623716
1278	Feb25-FISH2-3R4-rep3-cp190-100x_Position021_20_cmle.ics	27	1	0	1.7328	0.0	1.0	0.11359200239989546	1.900849716440026	0.07405672429946342	0.18905260767112397	0.07405672429946342	0.027123612412344206	0.9747838506181212	0.7414110453529209	190.0	3.5205014174662153	83.0	0.1913751468226997
1279	Feb25-FISH2-3R4-rep3-cp190-100x_Position021_20_cmle.ics	28	1	0	1.2995999999999999	1.2147909720415644	1.0	0.29916811979196134	2.639063277942811	0.820433626687959	0.8951293772868061	0.8158973054076109	0.724583000640525	0.553015637709467	1.0060580153342897	170.0	3.284194537922709	114.0	0.26285261129864773
1280	Feb25-FISH2-3R4-rep3-cp190-100x_Position021_20_cmle.ics	29	1	0	1.2995999999999999	1.5490250415242273	1.0	0.2877226213926332	2.5309348084381194	0.9053347634093786	0.9537930834565325	0.9035954817327111	0.8452184247905615	0.4239363579180621	1.0031877780739367	162.0	3.1054128902797946	104.0	0.2397953646935032
1281	Feb25-FISH2-3R4-rep3-cp190-100x_Position021_20_cmle.ics	31	1	0	1.2995999999999999	0.20635000882146287	1.0	0.2691776018381925	2.4671546316534223	0.406456251348048	0.5727155079444963	0.4055216047163707	0.20767129196922857	0.8375228937343417	0.9632548983428287	126.0	2.4179217200887786	69.0	0.1590950015754973
1282	Feb25-FISH2-3R4-rep3-cp190-100x_Position021_20_cmle.ics	32	1	0	0.6497999999999999	0.46141264688247224	1.0	0.2664353631173921	1.4078424377784033	0.5292636541397691	0.6455012991187421	0.5349422762703239	0.4028741328047572	0.7477739050222515	0.9826982183847144	102.0	1.8581715283196136	50.0	0.11528623302572269
1283	Feb25-FISH2-3R4-rep3-cp190-100x_Position021_20_cmle.ics	33	1	0	1.5162	0.10317500441073144	1.0	0.2792263383051301	2.4684577546626305	0.31772920153505435	0.4627056178255651	0.3003753106456358	0.06841388987506551	0.8890529989851302	0.9964939825262935	178.0	3.4395709367252034	118.0	0.27207550994070556
1284	Feb25-FISH2-3R4-rep3-cp190-100x_Position021_20_cmle.ics	34	1	0	1.7328	0.5836459621422412	1.0	0.25620263391616577	3.4967030931621905	0.5377731887799002	0.6469657300194213	0.5246883988494727	0.39804434938663125	0.7620273548762813	0.9721442804489479	214.0	4.17387260459706	149.0	0.34355297441665367
1285	Feb25-FISH2-3R4-rep3-cp190-100x_Position021_20_cmle.ics	35	1	0	1.083	1.636764285244746	1.0	0.33064220202131495	2.376544799663251	0.9634605573236802	0.9862308981803163	0.9583707878817327	0.905675275139088	0.43358608490665074	1.0134276678559853	132.0	2.5286027069805446	82.0	0.18906942216218525
1286	Feb25-FISH2-3R4-rep3-cp190-100x_Position021_20_cmle.ics	37	1	0	0.8664	1.0317500441073144	1.0	0.19853008871061936	1.1927231671906224	0.7582420647464624	0.8236579333940758	0.7530541661243236	0.6642137265475372	0.6079683044227625	0.9311207122656536	188.0	3.452400756715068	108.0	0.24901826333556107
1287	Feb25-FISH2-3R4-rep3-cp190-100x_Position021_20_cmle.ics	38	1	0	1.083	0.4377344716066809	1.0	0.32663122297097663	2.718510816136974	0.5368146383364938	0.661958477172169	0.5325683538354322	0.40612793957958543	0.7494869193158006	1.0107036150721518	110.0	2.107168922483789	62.0	0.14295492895189613
1288	Feb25-FISH2-3R4-rep3-cp190-100x_Position021_20_cmle.ics	41	1	0	1.5162	0.9479040472602467	1.0	0.2879608720554036	3.076067694250917	0.6333327996285415	0.7181858573567202	0.629938437152258	0.5084058504719284	0.7139571244264811	1.0015951811376025	186.0	3.594947335527698	128.0	0.2951327565458501
1289	Feb25-FISH2-3R4-rep3-cp190-100x_Position021_20_cmle.ics	41	2	0	1.2995999999999999	1.7328	1.0	0.33703604508111007	2.8408891506388225	0.9067871238381914	0.9751026714593357	0.9067871238381914	0.7970967793584335	0.40099209070585773	1.0081037039299547	170.0	3.260789289082289	121.0	0.27899268392224896
1290	Feb25-FISH2-3R4-rep3-cp190-100x_Position021_20_cmle.ics	42	1	0	1.7328	0.5963412819178956	1.0	0.3049786146593797	2.9979240658378936	0.6301428298251034	0.7592155391789124	0.6257226071223688	0.43119971169262905	0.7297875460448902	0.9979846066346906	190.0	3.684338159349155	136.0	0.31357855382996574
1291	Feb25-FISH2-3R4-rep3-cp190-100x_Position021_20_cmle.ics	43	1	0	1.2995999999999999	0.0	1.0	0.2839262842049886	2.9583074109221004	0.22103129102481014	0.39119181747179155	0.22103129102481014	0.02994915000747794	0.915691855477964	0.9848047580427823	180.0	3.437455850955092	121.0	0.27899268392224896
1292	Feb25-FISH2-3R4-rep3-cp190-100x_Position021_20_cmle.ics	45	1	0	1.2995999999999999	1.3318330934235014	1.0	0.335059513175588	2.714624500387315	0.8574954635031512	0.9177381904743322	0.8557394002068253	0.7739897758092525	0.47036859649529233	0.9927365230533708	152.0	2.9287463284069912	102.0	0.23518391537247432
1293	Feb25-FISH2-3R4-rep3-cp190-100x_Position021_20_cmle.ics	47	1	0	1.7328	0.6921189703237084	1.0	0.19482783190777953	3.9949893047575187	0.5474714387049522	0.6482419160433451	0.5474714387049522	0.4409800517880726	0.7314315533021453	0.8434483021077817	160.0	3.107527976049905	84.0	0.1936808714832141
1294	Feb25-FISH2-3R4-rep3-cp190-100x_Position021_20_cmle.ics	48	1	0	0.8664	0.0	1.0	0.11448111946755501	1.767708699173099	0.15524917319162168	0.30644557198179606	0.13334228453514996	0.027768748056646975	0.9521439151805673	0.6521634089980766	216.0	3.9845155281035884	101.0	0.23287819071195984
1295	Feb25-FISH2-3R4-rep3-cp190-100x_Position021_20_cmle.ics	49	1	0	1.9493999999999998	2.3038981007000485	1.0	0.2433546669843969	3.2409349491261503	0.9485768764772479	0.9779803166027767	0.9473851470792699	0.9054685482749717	0.3364773055110547	0.9614015872879192	256.0	4.901829015158588	190.0	0.4380876854977463
1296	Feb25-FISH2-3R4-rep3-cp190-100x_Position021_20_cmle.ics	51	1	0	1.5162	1.0368959615364501	1.0	0.2466955769645831	3.118359131905502	0.7469403935526859	0.8122274609694587	0.7444690918598865	0.6616383127672675	0.6293831539136738	0.9378865977266819	156.0	3.018137152228448	91.0	0.20982094410681532
1297	Feb25-FISH2-3R4-rep3-cp190-100x_Position021_20_cmle.ics	53	1	0	1.2995999999999999	1.7328	1.0	0.298179806429609	2.8885030924384134	0.9469824857564887	0.9717315286528201	0.9406143550477798	0.8840020498598258	0.4241537433975474	0.9716288470036951	180.0	3.4608610997955123	124.0	0.28590985790379225
1298	Feb25-FISH2-3R4-rep3-cp190-100x_Position021_20_cmle.ics	54	1	0	0.8664	1.6264911537593718	1.0	0.22260009179831455	1.7053178286249528	0.9731073567151411	0.9903229255774166	0.9711648132306815	0.935753493013972	0.36867111617794024	0.8617847728310872	114.0	2.102938750943567	54.0	0.12450913166778053
1299	Feb25-FISH2-3R4-rep3-cp190-100x_Position021_20_cmle.ics	55	1	0	1.5162	0.65253602307166	1.0	0.27946206123070927	2.358824205398859	0.575505090054816	0.7073046202036022	0.5724291307752545	0.4390853563038371	0.7342995586429387	0.9972317695583026	218.0	4.122831935375998	160.0	0.3689159456823127
1300	Feb25-FISH2-3R4-rep3-cp190-100x_Position021_20_cmle.ics	56	1	0	1.7328	1.6592549201289784	1.0	0.26329114510862045	2.5887731179713573	0.8304314912944739	0.9092972238100387	0.8290410789599716	0.7240865763413616	0.5267944999546121	0.9538765565056964	326.0	6.208710694789482	284.0	0.654825803586105
1301	Feb25-FISH2-3R4-rep3-cp190-100x_Position021_20_cmle.ics	57	1	0	1.083	0.42540144110901373	1.0	0.3089982052636375	2.822589719938962	0.5231216025020478	0.6400327649117581	0.5231216025020478	0.38676744359222576	0.7409192346045591	1.007329083130232	118.0	2.2859505701267038	67.0	0.15448355225446841
1302	Feb25-FISH2-3R4-rep3-cp190-100x_Position021_20_cmle.ics	58	1	0	1.2995999999999999	0.7252201245704302	1.0	0.28668396502484983	2.942903605349899	0.6319110230962305	0.7287114007414742	0.6266953738457641	0.5226932553480553	0.6927518206770059	0.9924278244864282	144.0	2.7967751784449164	87.0	0.20059804546475749
1303	Feb25-FISH2-3R4-rep3-cp190-100x_Position021_20_cmle.ics	59	1	0	2.166	0.10317500441073144	1.0	0.2767545822591069	2.9613464530356692	0.28757459308004363	0.4835770456506085	0.28757459308004363	0.06892151061235839	0.8833031301279571	0.9868908139291315	310.0	6.038389390227009	270.0	0.6225456583389025
1304	Feb25-FISH2-3R4-rep3-cp190-100x_Position021_20_cmle.ics	60	1	0	1.7328	0.0	1.0	0.24889000910501527	2.8540673800482024	0.07593706539769776	0.24887736465541796	0.07593706539769776	0.02736214205526047	0.9531579293690651	0.9540532367788271	186.0	3.6417578332085374	119.0	0.27438123460122005
1305	Feb25-FISH2-3R4-rep3-cp190-100x_Position021_20_cmle.ics	62	1	0	1.7328	0.3095250132321943	1.0	0.2617777079548179	2.8338719568407735	0.44218017270399973	0.5534200245825276	0.4296931881346246	0.24769636663978767	0.813192950468842	0.9319563887659177	190.0	3.637527661668315	126.0	0.2905213072248212
1306	Feb25-FISH2-3R4-rep3-cp190-100x_Position021_20_cmle.ics	63	1	0	1.5162	0.5556144027286182	1.0	0.2888529022086707	3.037519588039628	0.5594330392165504	0.6693081350762912	0.5589041578887057	0.4090368189551068	0.7534117892041206	0.993367658061096	172.0	3.352295198673857	114.0	0.26285261129864773
1307	Feb25-FISH2-3R4-rep3-cp190-100x_Position021_20_cmle.ics	64	1	0	1.2995999999999999	0.43046674663324214	1.0	0.2493945472925561	3.019241865044487	0.5118070579078099	0.6329166809747834	0.5062211691448325	0.35814360770577935	0.796658909893557	0.9938807821755598	152.0	2.928746328406991	88.0	0.20290377012527194
1308	Feb25-FISH2-3R4-rep3-cp190-100x_Position021_20_cmle.ics	65	1	0	1.083	0.0	1.0	0.08342253519668065	1.4281435982682682	0.054388567236071904	0.22909788347129847	0.07888734708199754	0.027186308754804857	0.963195703896321	0.41897060930972807	162.0	3.0586023925989543	56.0	0.12912058098880944
1309	Feb25-FISH2-3R4-rep3-cp190-100x_Position021_20_cmle.ics	66	1	0	1.7328	2.65996541320964	1.0	0.2872969962130584	3.3661819175392913	0.9901293909463987	0.9979010052584681	0.9883849349280255	0.972493442602377	0.23122303006889128	1.0031497216599223	216.0	4.241973265348209	160.0	0.3689159456823127
1310	Feb25-FISH2-3R4-rep3-cp190-100x_Position021_20_cmle.ics	68	1	0	1.2995999999999999	0.8875449473696695	1.0	0.31767783379119197	2.560674836980268	0.6797151761690768	0.7898430345238856	0.6780752383589264	0.5609119758055928	0.6437403920520434	0.9961524043639692	192.0	3.658817824738624	141.0	0.325107177132538
1311	Feb25-FISH2-3R4-rep3-cp190-100x_Position021_20_cmle.ics	69	1	0	1.5162	1.1696425475498735	1.0	0.2674205563182136	3.3750166183076455	0.8691330544575354	0.9306904094868941	0.8655159841885098	0.7337087922631155	0.5369295521884979	0.9860238998706334	166.0	3.2182089629416715	104.0	0.2397953646935032
1312	Feb25-FISH2-3R4-rep3-cp190-100x_Position021_20_cmle.ics	70	1	0	1.5162	1.6366463635208865	1.0	0.24059426132607542	3.037160019074693	0.9193702042159597	0.9628938388789774	0.9184088822683734	0.8498562347357663	0.4178696581234444	0.9837112019099717	186.0	3.5949473355276975	117.0	0.26976978528019113
1313	Feb25-FISH2-3R4-rep3-cp190-100x_Position021_20_cmle.ics	71	1	0	1.7328	0.8254000352858515	1.0	0.2933984975801546	3.1884542514786816	0.629737328608843	0.7272665999075644	0.6285176911621219	0.5243734915010527	0.6684254785897752	0.9921649943821153	210.0	4.084481780775603	155.0	0.35738732237974036
1314	Feb25-FISH2-3R4-rep3-cp190-100x_Position021_20_cmle.ics	72	1	0	1.7328	0.6190500264643886	1.0	0.25120165269606	3.0945647030776056	0.5617579829165902	0.7020597602750568	0.5617579829165902	0.42607214543059946	0.7325064379988249	0.9819491169705518	224.0	4.373944415310285	158.0	0.3643044963612837
1315	Feb25-FISH2-3R4-rep3-cp190-100x_Position021_20_cmle.ics	75	1	0	1.9493999999999998	1.8958080945204934	1.0	0.2575858052884112	2.986375914011668	0.8837841798096545	0.938895381459363	0.8818721475874443	0.7986987459212957	0.4773512687110495	0.9861000405824375	282.0	5.506274618838483	226.0	0.5210937732762666
1316	Feb25-FISH2-3R4-rep3-cp190-100x_Position021_20_cmle.ics	75	2	0	0.8664	1.1926825638357912	1.0	0.282425622565585	1.8053752907827243	0.6805905499147626	0.7411394282487572	0.6790895152730275	0.5859020682113028	0.6583825023220392	0.9985771130236034	104.0	1.9262721890707628	53.0	0.12220340700726606
1317	Feb25-FISH2-3R4-rep3-cp190-100x_Position021_20_cmle.ics	78	1	0	1.2995999999999999	0.9479040472602467	1.0	0.26087195996935253	2.065365505632045	0.7218691774174123	0.8368153705553548	0.719481697165487	0.5814825047997563	0.6494956084533379	0.9443815117264095	206.0	3.8546594639116254	142.0	0.3274129017930525
1318	Feb25-FISH2-3R4-rep3-cp190-100x_Position021_20_cmle.ics	79	1	0	1.083	0.41270001764292574	1.0	0.30589812765231944	3.182155226197293	0.528363582316318	0.6402572952620019	0.5202880121546414	0.410235661321487	0.7784519808880608	0.9959029047375386	110.0	2.107168922483789	60.0	0.13834347963086724
1319	Feb25-FISH2-3R4-rep3-cp190-100x_Position021_20_cmle.ics	80	1	0	1.2995999999999999	0.0	1.0	0.16912138186439193	3.150230137464626	0.23686331399097357	0.3784252095422308	0.22896518375241778	0.035686653771760155	0.933297687038795	0.832600163114073	128.0	2.4158066343186673	56.0	0.12912058098880944
1320	Feb25-FISH2-3R4-rep3-cp190-100x_Position021_20_cmle.ics	81	1	0	1.9493999999999998	0.0	1.0	0.1040746965319335	3.77634409215762	0.1494057176108016	0.31891358929321884	0.11966465878600446	0.03032833697912738	0.9499128572911895	0.5758886317726971	208.0	3.875949626981933	91.0	0.20982094410681532
1321	Feb25-FISH2-3R4-rep3-cp190-100x_Position021_20_cmle.ics	82	1	0	1.5162	0.0	1.0	0.2433140993931417	2.641164386091275	0.08365063903893268	0.24275608292255774	0.08365063903893268	0.030431830927713333	0.9622767760748794	0.9748376930105467	168.0	3.333120121373659	101.0	0.23287819071195984
1322	Feb25-FISH2-3R4-rep3-cp190-100x_Position021_20_cmle.ics	84	1	0	1.5162	0.42540144110901373	1.0	0.3170191089870083	3.000606090162201	0.4806966256784038	0.620231509399334	0.4760690595422249	0.32464080648121446	0.7898107457707109	0.9969698809255622	202.0	3.9057001331326866	152.0	0.350470148398197
1323	Feb25-FISH2-3R4-rep3-cp190-100x_Position021_20_cmle.ics	85	1	0	1.2995999999999999	0.9018655279647406	1.0	0.30401747760250564	2.386796165393511	0.7407017895299145	0.8279455462072649	0.7356854300213675	0.5885500133547008	0.6431532829436298	0.987512068808179	174.0	3.3033696152229064	119.0	0.27438123460122005
1324	Feb25-FISH2-3R4-rep3-cp190-100x_Position021_20_cmle.ics	86	1	0	1.7328	0.4883922886704704	1.0	0.26148103974358566	3.1058463077041965	0.5311198707784414	0.6752196914687097	0.5148115765919296	0.35431454779863963	0.7339432772885122	0.9738660839019022	200.0	3.9078152189027975	136.0	0.31357855382996574
1325	Feb25-FISH2-3R4-rep3-cp190-100x_Position021_20_cmle.ics	87	1	0	1.083	0.687545504971255	1.0	0.30298345828103923	2.9990195755519404	0.6806678383128295	0.7668477392554721	0.6782872663364755	0.5683495766096821	0.6540100710791252	1.008553596891575	114.0	2.1965597463052466	63.0	0.1452606536124106
1326	Feb25-FISH2-3R4-rep3-cp190-100x_Position021_20_cmle.ics	88	1	0	1.7328	0.8595614345612763	1.0	0.24263143002961063	3.1074116129910636	0.6783368288445432	0.7930761190827225	0.6757896048341882	0.543372026219795	0.6448860180263739	0.9783448563544407	214.0	4.17387260459706	145.0	0.33433007577459584
[truncated: 5,031 more rows]
