# Supplementary material for: M1BP cooperates with CP190 to activate transcription at TAD borders and promote chromatin insulator activity
Source: Nat Commun. 2021 Jul 7;12:4170. doi: 10.1038/s41467-021-24407-y (PMC8263732; doi:10.1038/s41467-021-24407-y)
Supplement: Supplementary file 6 — Source Data [file 41467_2021_24407_MOESM6_ESM.zip › Source Data_updated_060121/Source Data 8/Figure 8i/Figure 8i-tango-slide2/rep3/nucleus.xls]

	Label	nuc.idx	idx	tag	nbObjects.nucleus	nbObjects.B	nbObjects.C	nbObjects.A	ZThickness	allObjects	compacity	elongation	rad_dist	ratioEllVolume	surface_pix	surface_unit	volume_pix	volume_unit
1	Feb25-FISH2-3R4-rep3-cp190-100x_Position001_0_cmle.ics	1	1	0	1	0	1	0	7.797599999999999	1.0	0.2833187063506364	1.3545781976892541	0.0	0.985982048949977	11710.0	204.65304531321226	63423.0	146.23597514380822
2	Feb25-FISH2-3R4-rep3-cp190-100x_Position001_0_cmle.ics	2	1	0	1	0	0	0	7.797599999999999	0.0	0.26740774841566506	1.0993277912463764	0.0	0.9778276210605992	12502.0	219.894877301612	67972.0	156.72471662448845
3	Feb25-FISH2-3R4-rep3-cp190-100x_Position001_0_cmle.ics	3	1	0	1	0	1	1	8.664	1.0	0.2992801816225555	1.4773887914185555	0.0	0.9907306594796513	12716.0	224.8879336156219	73763.0	170.07716813352766
4	Feb25-FISH2-3R4-rep3-cp190-100x_Position001_0_cmle.ics	4	1	0	1	1	1	1	9.747	1.0	0.27426796335953074	1.252007431190503	0.0	0.9619109097566609	18268.0	317.0142324125537	121590.0	280.35306147195246
5	Feb25-FISH2-3R4-rep3-cp190-100x_Position001_0_cmle.ics	5	1	0	1	0	1	1	7.797599999999999	1.0	0.29634198655077765	1.4470948884052368	0.0	0.9913287868596466	11302.0	197.66505892790397	61504.0	141.811289520281
6	Feb25-FISH2-3R4-rep3-cp190-100x_Position001_0_cmle.ics	6	1	0	1	2	1	1	9.747	1.0	0.3036557425885368	1.250086412159585	0.0	0.9535027037132834	24670.0	422.2613638126913	200779.0	462.9410916134316
7	Feb25-FISH2-3R4-rep3-cp190-100x_Position001_0_cmle.ics	7	1	0	1	1	1	0	8.664	1.0	0.2902278875897839	1.217963668309294	0.0	0.9760685436032269	15848.0	278.4504639817865	101066.0	233.0303685395538
8	Feb25-FISH2-3R4-rep3-cp190-100x_Position001_0_cmle.ics	8	1	0	1	1	1	1	9.747	1.0	0.28936133670810443	1.2957075761342787	0.0	0.9667463993207589	20414.0	352.544222258502	147532.0	340.1681706150184
9	Feb25-FISH2-3R4-rep3-cp190-100x_Position001_0_cmle.ics	9	1	0	1	0	1	0	8.2308	1.0	0.31136722327985833	1.5352110583459435	0.0	0.9888244030501196	11418.0	203.01921218189293	64017.0	147.60557559215383
10	Feb25-FISH2-3R4-rep3-cp190-100x_Position001_0_cmle.ics	10	1	0	1	1	1	1	9.747	1.0	0.2933943535251294	1.3609667284388036	0.0	0.9727703478966916	20898.0	361.347660540628	153871.0	354.7841592380195
11	Feb25-FISH2-3R4-rep3-cp190-100x_Position001_0_cmle.ics	11	1	0	1	1	1	1	8.2308	1.0	0.2885921442963551	1.4022287062628387	0.0	0.9890528376607067	12694.0	222.21959594244694	72246.0	166.57938382352725
12	Feb25-FISH2-3R4-rep3-cp190-100x_Position001_0_cmle.ics	12	1	0	1	1	0	0	8.2308	0.0	0.31128627712005724	1.3681517769495397	0.0	0.9755972894348717	12588.0	222.09764299985767	74095.0	170.84266872081847
13	Feb25-FISH2-3R4-rep3-cp190-100x_Position001_0_cmle.ics	13	1	0	1	1	1	1	8.4474	1.0	0.295364096224485	1.4342237206161657	0.0	0.9867878265009807	12624.0	223.06599715613328	72485.0	167.1304520173902
14	Feb25-FISH2-3R4-rep3-cp190-100x_Position001_0_cmle.ics	14	1	0	1	1	1	1	9.747	1.0	0.30243893407057315	1.1088223185297312	0.0	0.9430118916820998	29354.0	496.8856789965295	260072.0	599.654423909315
15	Feb25-FISH2-3R4-rep3-cp190-100x_Position001_0_cmle.ics	15	1	0	1	1	1	1	9.747	1.0	0.31208281457592807	1.4264687220636676	0.0	0.9608190829807521	20342.0	356.4120156583754	152405.0	351.40396688570536
16	Feb25-FISH2-3R4-rep3-cp190-100x_Position001_0_cmle.ics	16	1	0	1	1	1	1	9.747	1.0	0.3021315696932302	1.4075756580156862	0.0	0.9649812781971971	19682.0	344.4009438421657	142717.0	329.0661063746413
17	Feb25-FISH2-3R4-rep3-cp190-100x_Position001_0_cmle.ics	17	1	0	1	1	1	1	9.747	1.0	0.3031970501028114	1.3526371326803772	0.0	0.9601442485480869	20918.0	363.4095768297208	156645.0	361.18023944628663
18	Feb25-FISH2-3R4-rep3-cp190-100x_Position001_0_cmle.ics	18	1	0	1	0	0	0	8.2308	0.0	0.2805838540182137	1.49446152996503	0.0	0.9958462308274626	10610.0	187.6070588889305	54435.0	125.5121218951043
19	Feb25-FISH2-3R4-rep3-cp190-100x_Position001_0_cmle.ics	19	1	0	1	1	1	1	9.747	1.0	0.3140626424517065	1.2002239134101553	0.0	0.9522875217686552	25890.0	444.6104628217568	219523.0	506.15959465011446
20	Feb25-FISH2-3R4-rep3-cp190-100x_Position001_0_cmle.ics	20	1	0	1	0	1	0	9.747	1.0	0.3005253211481817	1.6797116963082654	0.0	0.9890654059324514	15126.0	270.08596289706094	95896.0	221.1097720446941
21	Feb25-FISH2-3R4-rep3-cp190-100x_Position001_0_cmle.ics	21	1	0	1	0	1	1	9.747	1.0	0.3014026375236017	1.3430959926910564	0.0	0.9629966278452606	21168.0	365.7197684808995	158989.0	366.5848580505325
22	Feb25-FISH2-3R4-rep3-cp190-100x_Position001_0_cmle.ics	22	1	0	1	1	1	1	9.747	1.0	0.30952268414107215	1.3729230635570573	0.0	0.9569724021978891	20640.0	359.23317122324335	155126.0	357.67784368696516
23	Feb25-FISH2-3R4-rep3-cp190-100x_Position001_0_cmle.ics	23	1	0	1	1	2	1	9.747	2.0	0.3037195285948978	1.4572764944985637	0.0	0.9717340105025832	16978.0	300.567068366722	114641.0	264.3305808060375
24	Feb25-FISH2-3R4-rep3-cp190-100x_Position001_0_cmle.ics	24	1	0	1	0	1	1	9.747	1.0	0.30760913739914764	1.391642714613799	0.0	0.9537909352594509	21718.0	376.7237180701313	166918.0	384.8669488837516
25	Feb25-FISH2-3R4-rep3-cp190-100x_Position001_0_cmle.ics	25	1	0	1	1	1	0	9.097199999999999	1.0	0.2869182151462722	1.478864304906633	0.0	0.99183130759717	14044.0	246.3036342836726	83828.0	193.28428684160565
26	Feb25-FISH2-3R4-rep3-cp190-100x_Position001_0_cmle.ics	26	1	0	1	2	2	1	9.747	2.0	0.3105588596814832	1.3394563029669002	0.0	0.9559712805726933	20898.0	366.80108352044556	158308.0	365.01465955672217
27	Feb25-FISH2-3R4-rep3-cp190-100x_Position001_0_cmle.ics	27	1	0	1	1	1	1	9.747	1.0	0.29733616007413965	1.2785534401615064	0.0	0.9523411131268059	19310.0	335.03436102894136	137585.0	317.23312741688113
28	Feb25-FISH2-3R4-rep3-cp190-100x_Position001_0_cmle.ics	28	1	0	1	1	1	2	9.747	1.0	0.3302802444554621	1.5147723281143106	0.0	0.9686640999378757	19618.0	347.06660920809844	148490.0	342.3770548397913
29	Feb25-FISH2-3R4-rep3-cp190-100x_Position001_0_cmle.ics	29	1	0	1	1	1	1	9.747	1.0	0.29857360173461345	1.4133063956155307	0.0	0.9689753777822658	20994.0	364.4526555147992	156294.0	360.37093009044605
30	Feb25-FISH2-3R4-rep3-cp190-100x_Position001_0_cmle.ics	30	1	0	1	1	1	1	9.313799999999999	1.0	0.295313383712145	1.3165985062163517	0.0	0.9648009832128849	16762.0	292.76749727762115	110893.0	255.68872477842936
31	Feb25-FISH2-3R4-rep3-cp190-100x_Position001_0_cmle.ics	31	1	0	1	1	1	1	9.747	1.0	0.32448820971477316	1.4315049926473264	0.0	0.9677722848046993	19560.0	343.6873751158887	146530.0	337.85783450518295
32	Feb25-FISH2-3R4-rep3-cp190-100x_Position001_0_cmle.ics	32	1	0	1	2	1	1	9.747	1.0	0.3142102600739622	1.2392254796707693	0.0	0.9549431429055806	24534.0	420.08807000985564	202552.0	467.0291414365237
33	Feb25-FISH2-3R4-rep3-cp190-100x_Position001_0_cmle.ics	33	1	0	1	1	1	1	9.747	1.0	0.3104790665820194	1.3713912252691194	0.0	0.9700138784449136	20076.0	350.21006813700563	149041.0	343.64750912773474
34	Feb25-FISH2-3R4-rep3-cp190-100x_Position001_0_cmle.ics	34	1	0	1	0	1	1	9.747	1.0	0.30157877567235647	1.3007482950996725	0.0	0.9654227688974425	22052.0	383.46228914517724	169101.0	389.9003458176547
35	Feb25-FISH2-3R4-rep3-cp190-100x_Position001_0_cmle.ics	35	1	0	1	1	0	1	9.097199999999999	0.0	0.3018289080266549	1.6406565235857582	0.0	0.9895002581554136	11944.0	214.3528110352828	67434.0	155.4842367571317
36	Feb25-FISH2-3R4-rep3-cp190-100x_Position001_0_cmle.ics	36	1	0	1	1	1	1	9.747	1.0	0.31177288574070133	1.3675486020280747	0.0	0.960069947485858	20618.0	358.60109019918264	155440.0	358.4018412303667
37	Feb25-FISH2-3R4-rep3-cp190-100x_Position001_0_cmle.ics	37	1	0	1	0	0	1	9.313799999999999	0.0	0.29515499413901464	1.530880201809572	0.0	0.9802622406014196	14182.0	251.84516883375372	86279.0	198.9356179845266
38	Feb25-FISH2-3R4-rep3-cp190-100x_Position001_0_cmle.ics	38	1	0	1	0	1	1	8.664	1.0	0.2742210013331045	1.2303917097753423	0.0	0.9902472339231396	15698.0	271.09601053679205	96848.0	223.30482192150384
39	Feb25-FISH2-3R4-rep3-cp190-100x_Position001_0_cmle.ics	40	1	0	1	1	1	1	8.8806	1.0	0.2944875503304506	1.3061709246128494	0.0	0.9679741636736169	17782.0	306.05962632287765	120998.0	278.9880724729279
40	Feb25-FISH2-3R4-rep3-cp190-100x_Position001_0_cmle.ics	41	1	0	1	1	1	1	9.747	1.0	0.2950238549481763	1.2687679579745534	0.0	0.9571348920076245	24078.0	416.3807700230101	190824.0	439.98760261801016
41	Feb25-FISH2-3R4-rep3-cp190-100x_Position001_0_cmle.ics	42	1	0	1	1	1	1	8.8806	1.0	0.2822453899362391	1.1989911472345693	0.0	0.9742083188378409	18972.0	324.3211278225776	130544.0	300.99852008219887
42	Feb25-FISH2-3R4-rep3-cp190-100x_Position001_0_cmle.ics	43	1	0	1	1	1	1	8.8806	1.0	0.310215839491396	1.5475745310819922	0.0	0.9819782149336319	13162.0	233.8485847715732	79084.0	182.3459290521251
43	Feb25-FISH2-3R4-rep3-cp190-100x_Position001_0_cmle.ics	44	1	0	1	0	1	1	9.747	1.0	0.3120363161470636	1.44626295340753	0.0	0.9745322973257939	20420.0	357.0082795297224	153271.0	353.4007244417109
44	Feb25-FISH2-3R4-rep3-cp190-100x_Position001_0_cmle.ics	45	1	0	1	1	1	1	9.747	1.0	0.26829381283276243	1.0389512430897307	0.0	0.9495446534546491	26228.0	434.5866455554909	206884.0	477.0175406658723
45	Feb25-FISH2-3R4-rep3-cp190-100x_Position001_0_cmle.ics	46	1	0	1	1	1	1	9.747	1.0	0.3032565083752308	1.1319699924520465	0.0	0.9449792479918296	28900.0	486.08447352525917	254405.0	586.5878822581797
46	Feb25-FISH2-3R4-rep3-cp190-100x_Position001_0_cmle.ics	47	1	0	1	1	1	1	9.747	1.0	0.2847011153252669	1.2736047072122778	0.0	0.9492531388742392	20926.0	361.66912807244535	151879.0	350.19115571427477
47	Feb25-FISH2-3R4-rep3-cp190-100x_Position001_0_cmle.ics	48	1	0	1	1	1	1	8.8806	1.0	0.2906598922277768	1.3458834246465692	0.0	0.9840946773306177	14458.0	253.09803342094773	88131.0	203.20582005579934
48	Feb25-FISH2-3R4-rep3-cp190-100x_Position001_0_cmle.ics	49	1	0	1	0	0	1	9.313799999999999	0.0	0.2934824984087152	1.286738345912861	0.0	0.9683880291887361	18292.0	314.6483264992705	126025.0	290.57895034133406
49	Feb25-FISH2-3R4-rep3-cp190-100x_Position001_0_cmle.ics	50	1	0	1	1	1	1	9.747	1.0	0.2976664295917124	1.380389184893677	0.0	0.9544247821802836	19086.0	332.0413262952151	135273.0	311.9022920017717
50	Feb25-FISH2-3R4-rep3-cp190-100x_Position001_0_cmle.ics	51	1	0	1	2	2	2	9.747	2.0	0.28169779831072833	1.0809124836503095	0.0	0.943791930974629	30646.0	512.5115442471765	267748.0	617.353166403424
51	Feb25-FISH2-3R4-rep3-cp190-100x_Position001_0_cmle.ics	52	1	0	1	2	1	1	9.747	1.0	0.30500542823984683	1.1466356670113624	0.0	0.9411641034906275	30250.0	511.8536897830049	273222.0	629.9747031950801
52	Feb25-FISH2-3R4-rep3-cp190-100x_Position001_0_cmle.ics	53	1	0	1	0	1	1	9.097199999999999	1.0	0.29702386214213505	1.5022801324537116	0.0	0.9920446537879332	13180.0	233.31463352515357	77543.0	178.7928073502723
53	Feb25-FISH2-3R4-rep3-cp190-100x_Position001_0_cmle.ics	54	1	0	1	1	2	1	9.097199999999999	2.0	0.2773124580268858	1.0714116655721617	0.0	0.9682484142703158	19280.0	329.56585383799654	132562.0	305.65147244711704
54	Feb25-FISH2-3R4-rep3-cp190-100x_Position001_0_cmle.ics	55	1	0	1	0	1	1	9.747	1.0	0.306121647665457	1.4831520013622548	0.0	0.9678289550314481	19342.0	340.1730796503618	139950.0	322.6861662389978
55	Feb25-FISH2-3R4-rep3-cp190-100x_Position001_0_cmle.ics	56	1	0	1	0	1	1	8.8806	1.0	0.30391745289487654	1.28132984927209	0.0	0.9685661035732346	17626.0	303.76705188470066	121306.0	279.69823566836635
56	Feb25-FISH2-3R4-rep3-cp190-100x_Position001_0_cmle.ics	57	1	0	1	1	1	1	9.747	1.0	0.29381406835895985	1.4546767492014576	0.0	0.9740952289953868	18688.0	327.0790211301842	130213.0	300.2353252195686
57	Feb25-FISH2-3R4-rep3-cp190-100x_Position001_0_cmle.ics	58	1	0	1	1	1	1	9.747	1.0	0.30917908412906525	1.3917564433672798	0.0	0.9581979279337254	20278.0	353.43701605376475	150979.0	348.1160035198117
58	Feb25-FISH2-3R4-rep3-cp190-100x_Position001_0_cmle.ics	59	1	0	1	1	1	1	8.4474	1.0	0.31075601480583337	1.6272929930925908	0.0	0.9858183745650332	11324.0	202.46327424555628	63166.0	145.643403906056
59	Feb25-FISH2-3R4-rep3-cp190-100x_Position001_0_cmle.ics	60	1	0	1	1	1	1	9.747	1.0	0.3027490693501207	1.3494227431984855	0.0	0.9737549819034151	20802.0	360.37254321093246	155229.0	357.91533332699817
60	Feb25-FISH2-3R4-rep3-cp190-100x_Position001_0_cmle.ics	61	1	0	1	1	1	1	9.747	1.0	0.3111331409385488	1.4503413147284845	0.0	0.9619990066341132	19574.0	342.4554965757918	143637.0	331.1873730623146
61	Feb25-FISH2-3R4-rep3-cp190-100x_Position001_0_cmle.ics	62	1	0	1	1	1	1	8.2308	1.0	0.29673114266397627	1.3666380853178808	0.0	0.9756261165206946	13270.0	231.34703475826777	78300.0	180.53824091828176
62	Feb25-FISH2-3R4-rep3-cp190-100x_Position001_0_cmle.ics	63	1	0	1	0	1	0	8.014199999999999	1.0	0.28524686240025354	1.1884523733913483	0.0	0.986500705897416	12870.0	223.34416232974124	73325.0	169.06726073222234
63	Feb25-FISH2-3R4-rep3-cp190-100x_Position001_0_cmle.ics	64	1	0	1	1	1	2	9.747	1.0	0.29343185849707976	1.3084011756293321	0.0	0.9649259077402292	22300.0	383.4808814957609	169623.0	391.10393409044326
64	Feb25-FISH2-3R4-rep3-cp190-100x_Position001_0_cmle.ics	65	1	0	1	1	1	1	9.747	1.0	0.3272667153619437	1.4399137128343897	0.0	0.9628267809183383	20176.0	354.1066114002109	154162.0	355.4551251142293
65	Feb25-FISH2-3R4-rep3-cp190-100x_Position001_0_cmle.ics	67	1	0	1	0	2	1	9.747	2.0	0.2991245388906044	1.3358457365141392	0.0	0.9791717511058373	19760.0	344.69293947858085	142850.0	329.37276775448976
66	Feb25-FISH2-3R4-rep3-cp190-100x_Position001_0_cmle.ics	68	1	0	1	0	1	1	9.313799999999999	1.0	0.30026453641375184	1.573639814493939	0.0	0.9823200499842198	12980.0	231.9579904298562	76197.0	175.68930195721984
67	Feb25-FISH2-3R4-rep3-cp190-100x_Position001_0_cmle.ics	69	1	0	1	1	1	1	9.747	1.0	0.3169388639743615	1.465212188760093	0.0	0.9551851378184854	20692.0	361.70594586798694	157567.0	363.306117583281
68	Feb25-FISH2-3R4-rep3-cp190-100x_Position001_0_cmle.ics	71	1	0	1	1	2	2	9.747	2.0	0.3042912499477344	1.370483695954535	0.0	0.9598108388505405	20100.0	351.4953810428254	147813.0	340.81607924462304
69	Feb25-FISH2-3R4-rep3-cp190-100x_Position001_0_cmle.ics	72	1	0	1	1	1	1	9.747	1.0	0.3312357974335248	1.3524402856990947	0.0	0.9635691820767839	20994.0	367.9166323431849	164621.0	379.57069933854996
70	Feb25-FISH2-3R4-rep3-cp190-100x_Position001_0_cmle.ics	73	1	0	1	0	1	1	9.5304	1.0	0.2908818932796138	1.292185378732598	0.0	0.9645953841911459	17322.0	303.0821192216268	115619.0	266.58557952402066
71	Feb25-FISH2-3R4-rep3-cp190-100x_Position001_0_cmle.ics	75	1	0	1	1	1	1	9.747	1.0	0.27823941050114653	1.1799309290509739	0.0	0.9627266005248135	24266.0	419.03739231915716	187491.0	432.3026223245155
72	Feb25-FISH2-3R4-rep3-cp190-100x_Position001_0_cmle.ics	77	1	0	1	1	1	1	9.747	1.0	0.29046437455371393	1.3775792591823206	0.0	0.9550278809232005	21772.0	376.0112637868048	162805.0	375.38350335505567
73	Feb25-FISH2-3R4-rep3-cp190-100x_Position001_0_cmle.ics	78	1	0	1	1	1	1	9.747	1.0	0.33032855234339165	1.4051307269450892	0.0	0.9725844877847314	21768.0	381.7731851730994	173570.0	400.2046293254938
74	Feb25-FISH2-3R4-rep3-cp190-100x_Position001_0_cmle.ics	79	1	0	1	1	1	1	9.747	1.0	0.32263631391004743	1.261938135149221	0.0	0.9605242167840071	25394.0	435.44523107280736	216136.0	498.350105224952
75	Feb25-FISH2-3R4-rep3-cp190-100x_Position002_1_cmle.ics	1	1	0	1	1	1	1	8.014199999999999	1.0	0.2931366487015672	1.1598876567812177	0.0	0.9662110910172365	15470.0	264.4793924043601	97959.0	225.8664820193354
76	Feb25-FISH2-3R4-rep3-cp190-100x_Position002_1_cmle.ics	2	1	0	1	1	1	1	9.747	1.0	0.3008913317651008	1.3060070389825114	0.0	0.970037605299107	21006.0	368.72312553798	157034.0	362.0771663392268
77	Feb25-FISH2-3R4-rep3-cp190-100x_Position002_1_cmle.ics	3	1	0	1	1	1	1	8.664	1.0	0.2875709672785776	1.2897949698191806	0.0	0.9611949019890517	17084.0	292.54399471282557	112598.0	259.6199853246065
78	Feb25-FISH2-3R4-rep3-cp190-100x_Position002_1_cmle.ics	4	1	0	1	1	1	1	9.747	1.0	0.3038200716285857	1.3665109517349987	0.0	0.9540816567584124	19056.0	331.7219738491587	136342.0	314.3671116638617
79	Feb25-FISH2-3R4-rep3-cp190-100x_Position002_1_cmle.ics	5	1	0	1	1	1	1	8.4474	1.0	0.27184769279836557	1.146355117282619	0.0	0.9592005258496009	18058.0	308.85723733353257	118971.0	274.3143685860651
80	Feb25-FISH2-3R4-rep3-cp190-100x_Position002_1_cmle.ics	6	1	0	1	1	1	1	8.664	1.0	0.27913046247879447	1.0918598035181681	0.0	0.9570339642054703	18452.0	314.1748514027194	124521.0	287.1111404519204
81	Feb25-FISH2-3R4-rep3-cp190-100x_Position002_1_cmle.ics	7	1	0	1	1	2	1	9.747	2.0	0.29318688694638045	1.176988429882618	0.0	0.9323769420261847	29242.0	493.6337679666266	254599.0	587.0351928423195
82	Feb25-FISH2-3R4-rep3-cp190-100x_Position002_1_cmle.ics	8	1	0	1	1	1	1	9.097199999999999	1.0	0.3014313705908334	1.2445157607496542	0.0	0.9698262762230955	18698.0	322.2937749378748	131996.0	304.34643228926586
83	Feb25-FISH2-3R4-rep3-cp190-100x_Position002_1_cmle.ics	9	1	0	1	2	1	2	9.747	1.0	0.28336610598002837	1.1524485668830642	0.0	0.942010303657204	26098.0	439.7094441335675	211037.0	486.59321518098875
84	Feb25-FISH2-3R4-rep3-cp190-100x_Position002_1_cmle.ics	10	1	0	1	1	1	1	6.9312	1.0	0.2929823525352673	1.1007967052616918	0.0	0.9693214014915784	12914.0	218.5697701770388	74694.0	172.22379779246663
85	Feb25-FISH2-3R4-rep3-cp190-100x_Position002_1_cmle.ics	11	1	0	1	1	1	1	9.747	1.0	0.2683793919890009	1.2111002749670063	0.0	0.9552379743714676	22894.0	390.38919114865337	168745.0	389.0795078385116
86	Feb25-FISH2-3R4-rep3-cp190-100x_Position002_1_cmle.ics	12	1	0	1	1	1	1	9.747	1.0	0.2826650991812619	1.2088321303763025	0.0	0.957322267065295	21692.0	370.03390776793276	159720.0	368.27034277736857
87	Feb25-FISH2-3R4-rep3-cp190-100x_Position002_1_cmle.ics	13	1	0	1	1	1	2	8.2308	1.0	0.2944997147686441	1.2277171050226867	0.0	0.9568404732610603	17002.0	289.42419413826843	113127.0	260.8397136700186
88	Feb25-FISH2-3R4-rep3-cp190-100x_Position002_1_cmle.ics	14	1	0	1	2	1	1	9.313799999999999	1.0	0.2735656726596977	1.0145998834609673	0.0	0.9565662066790482	23498.0	397.0060623866032	177154.0	408.4683465087776
89	Feb25-FISH2-3R4-rep3-cp190-100x_Position002_1_cmle.ics	15	1	0	1	1	1	1	7.5809999999999995	1.0	0.2906012988826452	1.166190595652538	0.0	0.9564224609601607	15262.0	257.6543814235036	95574.0	220.36732870400843
90	Feb25-FISH2-3R4-rep3-cp190-100x_Position002_1_cmle.ics	16	1	0	1	1	1	1	9.747	1.0	0.3058831612795902	1.4384014503219096	0.0	0.9531568055790871	19178.0	334.35477298035295	138120.0	318.4666901102564
91	Feb25-FISH2-3R4-rep3-cp190-100x_Position002_1_cmle.ics	17	1	0	1	1	1	1	8.2308	1.0	0.28116529457211775	1.2407248785611	0.0	0.9530383168993856	16518.0	281.04205033529803	105850.0	244.06095531545495
92	Feb25-FISH2-3R4-rep3-cp190-100x_Position002_1_cmle.ics	18	1	0	1	1	2	1	9.747	2.0	0.2752788474894533	1.0665170088130531	0.0	0.9361292894959403	29702.0	497.05597479584884	252545.0	582.2992343896228
93	Feb25-FISH2-3R4-rep3-cp190-100x_Position002_1_cmle.ics	19	1	0	1	1	1	1	7.3644	1.0	0.2966349131390708	1.1534417019159011	0.0	0.9705136041284499	14208.0	241.8236314638916	86733.0	199.9824169804001
94	Feb25-FISH2-3R4-rep3-cp190-100x_Position002_1_cmle.ics	20	1	0	1	1	1	1	8.4474	1.0	0.292688765005609	1.3201730698897802	0.0	0.963284419813159	16192.0	277.73559049672764	104816.0	241.676836016483
95	Feb25-FISH2-3R4-rep3-cp190-100x_Position002_1_cmle.ics	21	1	0	1	1	1	1	9.747	1.0	0.28739548980515534	1.2611583442246044	0.0	0.9553769494772137	19100.0	331.30095798077036	133065.0	306.81125195135576
96	Feb25-FISH2-3R4-rep3-cp190-100x_Position002_1_cmle.ics	23	1	0	1	1	1	1	9.747	1.0	0.28927058135184996	1.3668162880477612	0.0	0.9519819503634359	19008.0	328.8470798025895	132535.0	305.58921788128316
97	Feb25-FISH2-3R4-rep3-cp190-100x_Position002_1_cmle.ics	24	1	0	1	1	1	2	9.747	1.0	0.28073990364630397	1.1768204877848465	0.0	0.942354156041863	22692.0	383.97912938958683	170308.0	392.68335548289565
98	Feb25-FISH2-3R4-rep3-cp190-100x_Position002_1_cmle.ics	25	1	0	1	1	1	1	8.014199999999999	1.0	0.28844479002084844	1.0912046839708665	0.0	0.9624210452818799	16856.0	286.0678080734329	110519.0	254.82638375539693
99	Feb25-FISH2-3R4-rep3-cp190-100x_Position002_1_cmle.ics	26	1	0	1	1	1	1	7.3644	1.0	0.281750124229242	1.0555050346499497	0.0	0.9640078944869807	13648.0	233.8495344039305	79581.0	183.49187420840076
100	Feb25-FISH2-3R4-rep3-cp190-100x_Position002_1_cmle.ics	27	1	0	1	1	1	1	7.797599999999999	1.0	0.29196455549514805	1.194176720449992	0.0	0.9656095452322031	15838.0	267.78824593944006	101272.0	233.50534781961977
101	Feb25-FISH2-3R4-rep3-cp190-100x_Position002_1_cmle.ics	28	1	0	1	1	1	1	8.8806	1.0	0.29119395209759025	1.2335595196079765	0.0	0.9564548007196547	17962.0	308.28000923411946	122151.0	281.6465730065011
102	Feb25-FISH2-3R4-rep3-cp190-100x_Position002_1_cmle.ics	29	1	0	1	1	1	1	8.014199999999999	1.0	0.2777996373169392	1.0834774744269227	0.0	0.9532824391416373	17872.0	301.3302081928006	118413.0	273.02777422549804
103	Feb25-FISH2-3R4-rep3-cp190-100x_Position002_1_cmle.ics	31	1	0	1	1	1	1	9.747	1.0	0.2989434666837568	1.3651340921801483	0.0	0.9582156544550565	19740.0	341.1564925125253	142590.0	328.773279342756
104	Feb25-FISH2-3R4-rep3-cp190-100x_Position002_1_cmle.ics	32	1	0	1	1	1	1	8.2308	1.0	0.29695098465595327	1.2115266895867032	0.0	0.9694749935101521	16266.0	276.5806908765775	106301.0	245.10083713734699
105	Feb25-FISH2-3R4-rep3-cp190-100x_Position002_1_cmle.ics	33	1	0	1	1	1	1	9.747	1.0	0.2906968629225162	1.3100623555298232	0.0	0.9497795725531997	21360.0	367.7402188868055	158269.0	364.92473629496214
106	Feb25-FISH2-3R4-rep3-cp190-100x_Position002_1_cmle.ics	35	1	0	1	1	1	1	9.097199999999999	1.0	0.3020344317920877	1.241452705936949	0.0	0.9564363442714361	18450.0	316.4238703771682	129508.0	298.6097893339059
107	Feb25-FISH2-3R4-rep3-cp190-100x_Position002_1_cmle.ics	36	1	0	1	0	1	1	7.3644	1.0	0.30387674880389715	1.2539417873092573	0.0	0.9757596143554488	11394.0	198.45716443841565	63043.0	145.35979977281275
108	Feb25-FISH2-3R4-rep3-cp190-100x_Position002_1_cmle.ics	37	1	0	1	1	0	1	9.747	0.0	0.30352472930553565	1.3578210104818154	0.0	0.9490891977940118	19012.0	329.3343598566941	135804.0	313.12663179650485
109	Feb25-FISH2-3R4-rep3-cp190-100x_Position002_1_cmle.ics	38	1	0	1	0	1	1	9.747	1.0	0.2841225321577461	1.2199670473858908	0.0	0.9457837814284216	21310.0	362.36307830007337	155920.0	359.5085890674137
110	Feb25-FISH2-3R4-rep3-cp190-100x_Position002_1_cmle.ics	39	1	0	1	1	1	1	9.747	1.0	0.2965415897016171	1.3132245669029592	0.0	0.9541743967384287	21762.0	373.47066709204626	164386.0	379.02885404332903
111	Feb25-FISH2-3R4-rep3-cp190-100x_Position002_1_cmle.ics	40	1	0	1	1	1	1	7.797599999999999	1.0	0.2849684860876281	1.1438490909502892	0.0	0.9692688720206439	16856.0	285.1550033686591	109851.0	253.28615968217326
112	Feb25-FISH2-3R4-rep3-cp190-100x_Position002_1_cmle.ics	41	1	0	1	0	0	0	6.2814	0.0	0.29588406594238637	1.352189349004961	0.0	0.9855608997043829	8482.0	147.07271526805238	39956.0	92.12753453551554
113	Feb25-FISH2-3R4-rep3-cp190-100x_Position002_1_cmle.ics	42	1	0	1	1	1	1	8.4474	1.0	0.30016245466717795	1.2615213133290026	0.0	0.9693817013753473	17142.0	292.6933044650578	115623.0	266.5948024226627
114	Feb25-FISH2-3R4-rep3-cp190-100x_Position002_1_cmle.ics	43	1	0	1	1	1	0	8.014199999999999	1.0	0.30911192165876056	1.4640476362090429	0.0	0.9827303828723727	11974.0	211.23159190179848	68500.0	157.94213924524007
115	Feb25-FISH2-3R4-rep3-cp190-100x_Position002_1_cmle.ics	44	1	0	1	1	1	1	9.747	1.0	0.27932962355835694	1.104176407053003	0.0	0.9492391823835001	21770.0	372.22172856042016	159632.0	368.06743900724337
116	Feb25-FISH2-3R4-rep3-cp190-100x_Position002_1_cmle.ics	45	1	0	1	1	1	1	8.8806	1.0	0.2887950458470824	1.158441674960338	0.0	0.9438501193512012	18674.0	318.78496339220266	128951.0	297.3255006979994
117	Feb25-FISH2-3R4-rep3-cp190-100x_Position002_1_cmle.ics	46	1	0	1	0	0	0	5.848199999999999	0.0	0.27668637450981076	1.0742340471094174	0.0	0.9845594192741256	9758.0	164.75175785398088	47677.0	109.93003463934764
118	Feb25-FISH2-3R4-rep3-cp190-100x_Position002_1_cmle.ics	47	1	0	1	1	1	1	9.747	1.0	0.2719792306692191	1.0900111630189826	0.0	0.9431568707424033	24042.0	407.75889949590294	182809.0	421.5072194639868
119	Feb25-FISH2-3R4-rep3-cp190-100x_Position002_1_cmle.ics	48	1	0	1	1	1	1	7.797599999999999	1.0	0.28883288784624245	1.043028984308422	0.0	0.9584830979521497	16544.0	278.08889811524324	107537.0	247.95071281774284
120	Feb25-FISH2-3R4-rep3-cp190-100x_Position002_1_cmle.ics	49	1	0	1	1	1	1	8.8806	1.0	0.3003625173714144	1.3241108748263317	0.0	0.9579671553312762	16218.0	279.9315930215492	106437.0	245.4144156911769
121	Feb25-FISH2-3R4-rep3-cp190-100x_Position002_1_cmle.ics	50	1	0	1	0	1	1	8.4474	1.0	0.28537944987920266	1.0932107170106624	0.0	0.9597051418455153	18254.0	310.5925945818102	123886.0	285.6470052924937
122	Feb25-FISH2-3R4-rep3-cp190-100x_Position002_1_cmle.ics	51	1	0	1	0	0	1	7.147799999999999	0.0	0.3028721001487687	1.2730418350439825	0.0	0.977646576864986	10832.0	188.12125233134373	58340.0	134.51597669441327
123	Feb25-FISH2-3R4-rep3-cp190-100x_Position002_1_cmle.ics	52	1	0	1	1	1	1	7.3644	1.0	0.2786704106435414	1.036030110370862	0.0	0.9777617166932413	16464.0	275.5521136759269	104863.0	241.78520507552722
124	Feb25-FISH2-3R4-rep3-cp190-100x_Position002_1_cmle.ics	53	1	0	1	1	1	1	8.8806	1.0	0.2865725101621434	1.1188176777866048	0.0	0.9619604303156899	19788.0	336.5651121789934	140118.0	323.0735279819643
125	Feb25-FISH2-3R4-rep3-cp190-100x_Position002_1_cmle.ics	54	1	0	1	1	2	3	9.747	2.0	0.2821514555869739	1.0597742854201357	0.0	0.9371913300631057	34512.0	576.9536520582874	320236.0	738.3760423845066
126	Feb25-FISH2-3R4-rep3-cp190-100x_Position002_1_cmle.ics	55	1	0	1	1	1	1	6.9312	1.0	0.286139608229644	1.2976564990761073	0.0	0.9886178382223515	10920.0	187.02176285732187	57398.0	132.34398406420863
127	Feb25-FISH2-3R4-rep3-cp190-100x_Position002_1_cmle.ics	56	1	0	1	1	1	1	9.747	1.0	0.3012180846864814	1.3852802165051725	0.0	0.9564063493161066	20134.0	349.89127291242187	147438.0	339.9514324969301
128	Feb25-FISH2-3R4-rep3-cp190-100x_Position002_1_cmle.ics	57	1	0	1	0	1	0	6.9312	1.0	0.2873960630214088	1.3163633922240932	0.0	0.9773283087853003	10614.0	183.38988392611847	55123.0	127.09846046153825
129	Feb25-FISH2-3R4-rep3-cp190-100x_Position002_1_cmle.ics	58	1	0	1	0	0	1	7.3644	0.0	0.3076043114897572	1.2571317451539368	0.0	0.976569654770375	11652.0	201.95256343737864	65595.0	151.2440091064456
130	Feb25-FISH2-3R4-rep3-cp190-100x_Position002_1_cmle.ics	59	1	0	1	0	0	0	7.3644	0.0	0.24366779114693093	1.0495085494634686	0.0	0.9468858833547088	16486.0	276.39484193955064	98253.0	226.54436506952666
131	Feb25-FISH2-3R4-rep3-cp190-100x_Position002_1_cmle.ics	60	1	0	1	1	1	1	9.747	1.0	0.29016938026807215	1.319635233753742	0.0	0.9474701908391284	20706.0	357.94630045312493	150919.0	347.97766004018087
132	Feb25-FISH2-3R4-rep3-cp190-100x_Position002_1_cmle.ics	61	1	0	1	1	1	0	6.7146	1.0	0.27253867227726664	1.0408563038327994	0.0	0.9656051138639244	13444.0	225.8500308094993	76521.0	176.43635674722654
133	Feb25-FISH2-3R4-rep3-cp190-100x_Position002_1_cmle.ics	62	1	0	1	1	1	1	9.097199999999999	1.0	0.2928196030252901	1.3248401165122976	0.0	0.9721138079445893	17538.0	302.174937742084	118180.0	272.4905403795982
134	Feb25-FISH2-3R4-rep3-cp190-100x_Position002_1_cmle.ics	63	1	0	1	1	1	1	8.664	1.0	0.2860471942499339	1.130065714827642	0.0	0.958374106388793	19152.0	326.26064774772726	133295.0	307.34156862327416
135	Feb25-FISH2-3R4-rep3-cp190-100x_Position002_1_cmle.ics	64	1	0	1	1	1	1	8.664	1.0	0.28412552413292586	1.0914609656283984	0.0	0.9597631071512754	20504.0	344.09336956279697	147159.0	339.3081353166465
136	Feb25-FISH2-3R4-rep3-cp190-100x_Position002_1_cmle.ics	65	1	0	1	0	1	0	6.9312	1.0	0.308666030493517	1.3649575199095216	0.0	0.9708818310210984	10330.0	179.38366031883814	54849.0	126.4666919045573
137	Feb25-FISH2-3R4-rep3-cp190-100x_Position002_1_cmle.ics	66	1	0	1	1	1	1	8.014199999999999	1.0	0.29221703684623934	1.3740151185828526	0.0	0.9827323459707453	13344.0	231.69007106390148	78353.0	180.660444325289
138	Feb25-FISH2-3R4-rep3-cp190-100x_Position002_1_cmle.ics	67	1	0	1	0	1	1	9.313799999999999	1.0	0.2855232850110136	1.2525105976990418	0.0	0.9513079394115471	16484.0	287.0463452476801	106338.0	245.18614894978597
139	Feb25-FISH2-3R4-rep3-cp190-100x_Position002_1_cmle.ics	68	1	0	1	1	1	0	8.014199999999999	1.0	0.2959689073716073	1.1479147247910837	0.0	0.9588554688434391	17022.0	287.694460115222	113609.0	261.9510729563866
140	Feb25-FISH2-3R4-rep3-cp190-100x_Position002_1_cmle.ics	69	1	0	1	1	1	1	9.097199999999999	1.0	0.2883235791473869	1.1489602860730683	0.0	0.9449629798941658	19418.0	331.854058799251	136622.0	315.01271456880573
141	Feb25-FISH2-3R4-rep3-cp190-100x_Position002_1_cmle.ics	70	1	0	1	1	1	1	8.014199999999999	1.0	0.292486817876373	1.3196951495755642	0.0	0.9740367638450841	13812.0	238.24012089466103	82549.0	190.33526500080765
142	Feb25-FISH2-3R4-rep3-cp190-100x_Position002_1_cmle.ics	71	1	0	1	1	1	1	9.747	1.0	0.29902862548001774	1.2819204355681406	0.0	0.9543607277946669	18530.0	322.5182526402421	129701.0	299.0547941933852
143	Feb25-FISH2-3R4-rep3-cp190-100x_Position002_1_cmle.ics	72	1	0	1	1	1	1	9.747	1.0	0.2933187705799853	1.2638021133791064	0.0	0.947419861894927	19032.0	331.0217921643469	133712.0	308.3030558067087
144	Feb25-FISH2-3R4-rep3-cp190-100x_Position002_1_cmle.ics	73	1	0	1	0	1	1	8.664	1.0	0.2949200141181459	1.4109544643715017	0.0	0.978401958042943	15486.0	268.3711482745374	98409.0	226.90405811656692
145	Feb25-FISH2-3R4-rep3-cp190-100x_Position002_1_cmle.ics	74	1	0	1	1	1	1	7.147799999999999	1.0	0.29191256618714345	1.1119756175847513	0.0	0.9760495103410158	12664.0	216.5638467607811	72403.0	166.94138259522802
146	Feb25-FISH2-3R4-rep3-cp190-100x_Position002_1_cmle.ics	75	1	0	1	0	1	0	6.0648	1.0	0.29133212116436985	1.2044169311631372	0.0	0.9790859985628811	9944.0	168.32329994066782	50328.0	116.04251071437145
147	Feb25-FISH2-3R4-rep3-cp190-100x_Position002_1_cmle.ics	76	1	0	1	1	0	1	7.147799999999999	0.0	0.30385738445800925	1.4505586273444084	0.0	0.9820617500937638	9946.0	174.03206557195614	51414.0	118.54652769569014
148	Feb25-FISH2-3R4-rep3-cp190-100x_Position002_1_cmle.ics	77	1	0	1	1	0	1	7.147799999999999	0.0	0.2861312566011664	1.206033383225183	0.0	0.974676505666768	12592.0	214.32287021330487	71072.0	163.8724630720833
149	Feb25-FISH2-3R4-rep3-cp190-100x_Position002_1_cmle.ics	78	1	0	1	0	1	0	7.3644	1.0	0.2868051580588064	1.2524565811657642	0.0	0.9877829791257398	11466.0	199.38744705082945	61828.0	142.55834431028765
150	Feb25-FISH2-3R4-rep3-cp190-100x_Position002_1_cmle.ics	79	1	0	1	1	1	1	9.313799999999999	1.0	0.29934090105997757	1.2830847376342132	0.0	0.9593342436417719	18360.0	317.7595274253719	127987.0	295.10278212526345
151	Feb25-FISH2-3R4-rep3-cp190-100x_Position002_1_cmle.ics	80	1	0	1	0	1	1	7.5809999999999995	1.0	0.3007330694109158	1.35541783352216	0.0	0.976923855036852	12238.0	212.05244727564568	69812.0	160.96724999983505
152	Feb25-FISH2-3R4-rep3-cp190-100x_Position002_1_cmle.ics	81	1	0	1	0	0	0	6.7146	0.0	0.29139901552987385	1.1507878557304474	0.0	0.976599956529202	10474.0	180.9633625575808	54411.0	125.45678450325195
153	Feb25-FISH2-3R4-rep3-cp190-100x_Position002_1_cmle.ics	82	1	0	1	1	1	1	7.797599999999999	1.0	0.29959997373241454	1.3412506388800922	0.0	0.9818914258370223	12128.0	211.8645087580752	68743.0	158.50243033774512
154	Feb25-FISH2-3R4-rep3-cp190-100x_Position002_1_cmle.ics	83	1	0	1	1	1	0	7.5809999999999995	1.0	0.2679901214924157	1.06889094384092	0.0	0.9602591232033569	16348.0	275.04284693190397	101749.0	234.60517848268518
155	Feb25-FISH2-3R4-rep3-cp190-100x_Position002_1_cmle.ics	84	1	0	1	1	1	1	8.014199999999999	1.0	0.2835784160325345	1.1174257770225255	0.0	0.9456212268539558	17542.0	294.9384856788364	116340.0	268.2480070042516
156	Feb25-FISH2-3R4-rep3-cp190-100x_Position002_1_cmle.ics	85	1	0	1	1	1	1	8.2308	1.0	0.3034362720916952	1.3362461284758047	0.0	0.969488196606575	14170.0	245.0469319358181	87370.0	201.45116358914785
157	Feb25-FISH2-3R4-rep3-cp190-100x_Position002_1_cmle.ics	86	1	0	1	1	1	2	9.747	1.0	0.3097691065618354	1.407762331911586	0.0	0.948674275366814	19818.0	346.012511672821	146010.0	336.6588576817154
158	Feb25-FISH2-3R4-rep3-cp190-100x_Position002_1_cmle.ics	87	1	0	1	1	1	1	9.747	1.0	0.29272459380659904	1.0709525931595185	0.0	0.9456352484699716	31114.0	523.9532910855901	279214.0	643.7906053608828
159	Feb25-FISH2-3R4-rep3-cp190-100x_Position002_1_cmle.ics	88	1	0	1	1	0	1	7.147799999999999	0.0	0.30145160237350993	1.2802204900178638	0.0	0.9776155004409747	11916.0	203.89687075556478	67155.0	154.84093957684817
160	Feb25-FISH2-3R4-rep3-cp190-100x_Position002_1_cmle.ics	89	1	0	1	0	1	1	6.7146	1.0	0.28879757596445105	1.154020516829068	0.0	0.9806765582245794	10282.0	176.97687124907725	52685.0	121.47710373920403
161	Feb25-FISH2-3R4-rep3-cp190-100x_Position002_1_cmle.ics	90	1	0	1	1	1	1	7.797599999999999	1.0	0.28270317281059687	1.1328174475371444	0.0	0.956586168659004	15820.0	267.8774974578922	99483.0	229.38040640195942
162	Feb25-FISH2-3R4-rep3-cp190-100x_Position002_1_cmle.ics	91	1	0	1	1	1	1	8.4474	1.0	0.29525683405868186	1.1920237074630082	0.0	0.9688502655607365	17584.0	299.0133926735847	119138.0	274.699424604371
163	Feb25-FISH2-3R4-rep3-cp190-100x_Position002_1_cmle.ics	92	1	0	1	1	1	1	7.797599999999999	1.0	0.28978462384458864	1.1644870626725112	0.0	0.9663468600076974	15312.0	260.4335393889342	95909.0	221.13974646528075
164	Feb25-FISH2-3R4-rep3-cp190-100x_Position003_2_cmle.ics	1	1	0	1	1	1	1	9.097199999999999	1.0	0.29739051709555536	1.2879627842546706	0.0	0.9441833814654073	19042.0	327.3131874187007	134743.0	310.6802579316991
165	Feb25-FISH2-3R4-rep3-cp190-100x_Position003_2_cmle.ics	2	1	0	1	1	1	1	9.097199999999999	1.0	0.2888637485273035	1.2415391432393452	0.0	0.939727412682573	20594.0	353.0794272532301	149359.0	344.3807295697783
166	Feb25-FISH2-3R4-rep3-cp190-100x_Position003_2_cmle.ics	3	1	0	1	1	1	1	9.097199999999999	1.0	0.2931830690157219	1.2977304159850276	0.0	0.9484213501255331	18302.0	314.0292146005479	126064.0	290.66887360309414
167	Feb25-FISH2-3R4-rep3-cp190-100x_Position003_2_cmle.ics	4	1	0	1	0	1	1	7.797599999999999	1.0	0.30550642878010126	1.3477339147557588	0.0	0.9639499306824234	12434.0	217.36880759651143	72061.0	166.15282476133206
168	Feb25-FISH2-3R4-rep3-cp190-100x_Position003_2_cmle.ics	5	1	0	1	1	1	1	9.097199999999999	1.0	0.2994177712741271	1.3430198074088595	0.0	0.9346713345179181	19170.0	329.7523993018566	136567.0	314.8858997124774
169	Feb25-FISH2-3R4-rep3-cp190-100x_Position003_2_cmle.ics	6	1	0	1	1	2	1	7.797599999999999	2.0	0.27014181629736733	1.0193766362451806	0.0	0.9408765580623701	19178.0	319.4924399666567	129800.0	299.2830609347762
170	Feb25-FISH2-3R4-rep3-cp190-100x_Position003_2_cmle.ics	7	1	0	1	1	1	1	9.097199999999999	1.0	0.2964217685112296	1.056184212310136	0.0	0.9340450638834139	29404.0	487.8451862975306	258130.0	595.176706618596
171	Feb25-FISH2-3R4-rep3-cp190-100x_Position003_2_cmle.ics	8	1	0	1	1	1	1	7.147799999999999	1.0	0.2926450146823901	1.2469653622118348	0.0	0.9670242237257393	11964.0	204.66529240649666	66567.0	153.48517347646566
172	Feb25-FISH2-3R4-rep3-cp190-100x_Position003_2_cmle.ics	9	1	0	1	1	1	1	8.2308	1.0	0.28987063496233206	1.4325475241497667	0.0	0.9539194110998969	12678.0	222.9854845915012	72269.0	166.63241549071907
173	Feb25-FISH2-3R4-rep3-cp190-100x_Position003_2_cmle.ics	10	1	0	1	1	0	1	7.3644	0.0	0.3078183969035166	1.2614484763460412	0.0	0.9620267401350263	11692.0	202.70604018255082	65956.0	152.07637570889133
174	Feb25-FISH2-3R4-rep3-cp190-100x_Position003_2_cmle.ics	11	1	0	1	1	1	1	8.2308	1.0	0.2964344583923511	1.1779103661464436	0.0	0.9524308701373781	16750.0	283.34787250956526	110984.0	255.89854572253617
175	Feb25-FISH2-3R4-rep3-cp190-100x_Position003_2_cmle.ics	12	1	0	1	0	1	1	9.097199999999999	1.0	0.28511054461995344	1.2303365290085766	0.0	0.9534291102897888	20056.0	342.8351603611178	142609.0	328.8170881113058
176	Feb25-FISH2-3R4-rep3-cp190-100x_Position003_2_cmle.ics	13	1	0	1	0	0	1	7.147799999999999	0.0	0.2826133369556133	1.0296833944984787	0.0	0.9602998982365363	14726.0	248.32080415039923	89330.0	205.97038392375617
177	Feb25-FISH2-3R4-rep3-cp190-100x_Position003_2_cmle.ics	14	1	0	1	1	1	2	9.097199999999999	1.0	0.27415229678577163	1.115183057249801	0.0	0.9465305340886246	19616.0	334.80437390146494	135265.0	311.8838462044876
178	Feb25-FISH2-3R4-rep3-cp190-100x_Position003_2_cmle.ics	15	1	0	1	1	1	0	6.9312	1.0	0.3003866689755487	1.2649116260978388	0.0	0.9699133617281083	10804.0	187.61254280879615	57875.0	133.44381472727403
179	Feb25-FISH2-3R4-rep3-cp190-100x_Position003_2_cmle.ics	16	1	0	1	1	2	1	9.097199999999999	2.0	0.32561234494938834	1.3385152844981187	0.0	0.9498274170930945	21568.0	370.7969848043725	169957.0	391.87404612705507
180	Feb25-FISH2-3R4-rep3-cp190-100x_Position003_2_cmle.ics	17	1	0	1	0	1	1	9.097199999999999	1.0	0.2936482880818964	1.3433516660802642	0.0	0.9374910054426804	17702.0	306.3314717443911	120011.0	276.7123222330002
181	Feb25-FISH2-3R4-rep3-cp190-100x_Position003_2_cmle.ics	18	1	0	1	1	1	1	9.097199999999999	1.0	0.2935672494359202	1.1635414880886787	0.0	0.9448738342591511	21920.0	371.4311554089631	165344.0	381.23773826810185
182	Feb25-FISH2-3R4-rep3-cp190-100x_Position003_2_cmle.ics	19	1	0	1	1	1	1	9.097199999999999	1.0	0.2886232100988694	1.2120621448679445	0.0	0.9500449295041998	17500.0	300.9278356854703	116949.0	269.65219332250484
183	Feb25-FISH2-3R4-rep3-cp190-100x_Position003_2_cmle.ics	20	1	0	1	1	0	0	6.9312	0.0	0.3070416362624734	1.2060788837351506	0.0	0.9665141331810166	11080.0	190.6208010590204	60769.0	140.11658189480286
184	Feb25-FISH2-3R4-rep3-cp190-100x_Position003_2_cmle.ics	22	1	0	1	0	0	0	7.797599999999999	0.0	0.3023999030429448	1.3017979227121204	0.0	0.9695640943522643	12004.0	210.474302901195	68007.0	156.8054169876065
185	Feb25-FISH2-3R4-rep3-cp190-100x_Position003_2_cmle.ics	23	1	0	1	1	0	1	9.097199999999999	0.0	0.2893105671287736	1.2851411381526323	0.0	0.9532853164170229	17960.0	308.51617680829776	121735.0	280.6873915477271
186	Feb25-FISH2-3R4-rep3-cp190-100x_Position003_2_cmle.ics	24	1	0	1	0	0	0	8.4474	0.0	0.29650539665492426	1.3744406887397675	0.0	0.9635719247369405	13278.0	232.41521586184626	78341.0	180.63277562936284
187	Feb25-FISH2-3R4-rep3-cp190-100x_Position003_2_cmle.ics	25	1	0	1	0	1	1	9.097199999999999	1.0	0.30437836664151524	1.3383306342715489	0.0	0.949290314339445	17800.0	309.20029914439266	123200.0	284.06527817538074
188	Feb25-FISH2-3R4-rep3-cp190-100x_Position003_2_cmle.ics	26	1	0	1	0	1	1	7.147799999999999	1.0	0.312500760541354	1.3431436455457826	0.0	0.9690938184072788	10996.0	191.22455013585287	60611.0	139.75227739844158
189	Feb25-FISH2-3R4-rep3-cp190-100x_Position003_2_cmle.ics	27	1	0	1	1	1	1	9.097199999999999	1.0	0.2875112029413859	1.2139673613519646	0.0	0.9383863381046318	20482.0	350.8573471723141	147795.0	340.77457620073375
190	Feb25-FISH2-3R4-rep3-cp190-100x_Position003_2_cmle.ics	28	1	0	1	1	2	2	9.097199999999999	2.0	0.27774498705191625	1.0247298690902478	0.0	0.942275790776788	29134.0	481.2495797174168	246432.0	568.2043395398979
191	Feb25-FISH2-3R4-rep3-cp190-100x_Position003_2_cmle.ics	29	1	0	1	1	0	1	6.9312	0.0	0.29523931740429654	1.1693124443335365	0.0	0.9662043965762527	11528.0	196.79411251719364	63240.0	145.81402753093406
192	Feb25-FISH2-3R4-rep3-cp190-100x_Position003_2_cmle.ics	30	1	0	1	1	1	1	9.097199999999999	1.0	0.2811156673598676	1.2547004757118765	0.0	0.9378790471314566	19842.0	340.55711291259126	139346.0	321.2935085440471
193	Feb25-FISH2-3R4-rep3-cp190-100x_Position003_2_cmle.ics	31	1	0	1	0	1	1	7.3644	1.0	0.31270515940349164	1.3526299234461505	0.0	0.9675770717818176	11362.0	196.85263839190927	63683.0	146.83546355554196
194	Feb25-FISH2-3R4-rep3-cp190-100x_Position003_2_cmle.ics	32	1	0	1	1	1	1	9.097199999999999	1.0	0.30839101607696	1.3199386836581644	0.0	0.9422346951285258	20512.0	352.9554985302423	153404.0	353.7073858215593
195	Feb25-FISH2-3R4-rep3-cp190-100x_Position003_2_cmle.ics	33	1	0	1	1	1	1	9.097199999999999	1.0	0.2938888997171426	1.332493412566185	0.0	0.9388326336047206	16990.0	292.8540509835807	112890.0	260.29325692547667
196	Feb25-FISH2-3R4-rep3-cp190-100x_Position003_2_cmle.ics	34	1	0	1	1	0	1	9.097199999999999	0.0	0.2835191884449938	1.1178863147605922	0.0	0.9542026083854198	21914.0	380.40171097217353	162423.0	374.5027165347392
197	Feb25-FISH2-3R4-rep3-cp190-100x_Position003_2_cmle.ics	35	1	0	1	1	2	1	9.097199999999999	2.0	0.2870672727642111	1.1471857099961376	0.0	0.9523303919331927	21170.0	362.79199729007047	155184.0	357.811575717275
198	Feb25-FISH2-3R4-rep3-cp190-100x_Position003_2_cmle.ics	36	1	0	1	1	1	1	7.5809999999999995	1.0	0.27664716194556116	1.0591710332785955	0.0	0.9564685801290201	16698.0	278.8388412157203	106717.0	246.06001859612098
199	Feb25-FISH2-3R4-rep3-cp190-100x_Position003_2_cmle.ics	37	1	0	1	1	1	2	9.097199999999999	1.0	0.26055647326440534	1.0815690434701224	0.0	0.9329965839965753	20742.0	355.0995990483997	143384.0	330.6040247232045
200	Feb25-FISH2-3R4-rep3-cp190-100x_Position003_2_cmle.ics	39	1	0	1	0	1	1	7.797599999999999	1.0	0.2861437683698571	1.1217823685967507	0.0	0.9485097828334994	16810.0	281.9503207525637	109627.0	252.76967735821802
201	Feb25-FISH2-3R4-rep3-cp190-100x_Position003_2_cmle.ics	40	1	0	1	1	1	1	8.4474	1.0	0.2772525615068937	1.0439506250599218	0.0	0.9419193724293395	19026.0	320.3085334527229	129937.0	299.5989452132666
202	Feb25-FISH2-3R4-rep3-cp190-100x_Position003_2_cmle.ics	41	1	0	1	1	1	1	7.147799999999999	1.0	0.2960923875491459	1.150397360419943	0.0	0.9637366470910214	12776.0	218.45825335793066	73889.0	170.36768944075249
203	Feb25-FISH2-3R4-rep3-cp190-100x_Position003_2_cmle.ics	42	1	0	1	1	1	1	9.097199999999999	1.0	0.2866780127401552	1.2211649481324307	0.0	0.9511417516077241	19966.0	341.0345140646953	142039.0	327.50282505481255
204	Feb25-FISH2-3R4-rep3-cp190-100x_Position003_2_cmle.ics	43	1	0	1	1	2	2	9.097199999999999	2.0	0.2820518498655147	1.0408502617401212	0.0	0.9351381880219054	28518.0	473.21767881481054	240501.0	554.5290865783867
205	Feb25-FISH2-3R4-rep3-cp190-100x_Position003_2_cmle.ics	44	1	0	1	2	3	1	9.097199999999999	3.0	0.3085694560985617	1.055224554668678	0.0	0.9408187137443984	32012.0	529.7677344896679	299171.0	689.8059524107697
206	Feb25-FISH2-3R4-rep3-cp190-100x_Position003_2_cmle.ics	45	1	0	1	1	1	1	8.4474	1.0	0.3058801392978927	1.347702975382048	0.0	0.9480626374076008	14272.0	248.80092862021002	88670.0	204.4486056478166
207	Feb25-FISH2-3R4-rep3-cp190-100x_Position003_2_cmle.ics	46	1	0	1	1	1	1	7.797599999999999	1.0	0.2829814597708691	1.0822653774516056	0.0	0.9580505120275734	16930.0	284.1873457392326	110189.0	254.0654946174272
208	Feb25-FISH2-3R4-rep3-cp190-100x_Position003_2_cmle.ics	47	1	0	1	1	1	1	8.014199999999999	1.0	0.2877310498593629	1.0570267377432851	0.0	0.9518340202331217	17482.0	293.6678390680388	116588.0	268.81982672005915
209	Feb25-FISH2-3R4-rep3-cp190-100x_Position003_2_cmle.ics	48	1	0	1	1	1	1	9.097199999999999	1.0	0.29040667057371783	1.0779214851987942	0.0	0.9445431634222995	21968.0	375.289069906837	164992.0	380.42612318760075
210	Feb25-FISH2-3R4-rep3-cp190-100x_Position003_2_cmle.ics	49	1	0	1	1	1	1	7.147799999999999	1.0	0.299861767619145	1.225184123527141	0.0	0.9687307217247267	12100.0	207.54074367454194	68535.0	158.02283960835808
211	Feb25-FISH2-3R4-rep3-cp190-100x_Position003_2_cmle.ics	50	1	0	1	1	1	1	8.4474	1.0	0.28733954447250865	1.197061466981846	0.0	0.9485230236144688	16248.0	278.5423623022584	104393.0	240.7015144850854
212	Feb25-FISH2-3R4-rep3-cp190-100x_Position003_2_cmle.ics	51	1	0	1	0	1	0	7.3644	1.0	0.30546719328080013	1.341844175595119	0.0	0.9762279517751692	10810.0	188.682838998144	58411.0	134.67968314530978
213	Feb25-FISH2-3R4-rep3-cp190-100x_Position003_2_cmle.ics	52	1	0	1	2	1	1	9.097199999999999	1.0	0.2890164536912104	1.2392285884148737	0.0	0.9371685127879842	19956.0	340.6706055120951	142510.0	328.5888213699148
214	Feb25-FISH2-3R4-rep3-cp190-100x_Position003_2_cmle.ics	53	1	0	1	1	1	1	8.664	1.0	0.29376352967621827	1.1809775483987057	0.0	0.9531875012600776	18632.0	316.3484238162827	129617.0	298.86111332190194
215	Feb25-FISH2-3R4-rep3-cp190-100x_Position003_2_cmle.ics	54	1	0	1	1	1	1	9.097199999999999	1.0	0.3049945049978202	1.3290004163670066	0.0	0.9414512360771075	18554.0	321.1587724270861	131243.0	302.6102216198985
216	Feb25-FISH2-3R4-rep3-cp190-100x_Position003_2_cmle.ics	55	1	0	1	0	1	1	8.2308	1.0	0.2942166197590435	1.3247994633885865	0.0	0.9602280000823862	15106.0	259.27048354167255	94696.0	218.34290245207674
217	Feb25-FISH2-3R4-rep3-cp190-100x_Position003_2_cmle.ics	56	1	0	1	1	1	1	6.9312	1.0	0.2933740183076398	1.2430205645815715	0.0	0.9762934157469827	11324.0	193.96716891649052	61374.0	141.51154531441412
218	Feb25-FISH2-3R4-rep3-cp190-100x_Position003_2_cmle.ics	57	1	0	1	1	0	1	6.497999999999999	0.0	0.2981032569917269	1.1527097627845568	0.0	0.9710329313848666	10744.0	183.01835086265893	57175.0	131.8298074649139
219	Feb25-FISH2-3R4-rep3-cp190-100x_Position003_2_cmle.ics	58	1	0	1	1	1	1	9.097199999999999	1.0	0.28332716962506344	1.1551330647471485	0.0	0.9447261477038786	21754.0	366.12987929921894	160593.0	370.2832404059977
220	Feb25-FISH2-3R4-rep3-cp190-100x_Position003_2_cmle.ics	59	1	0	1	0	0	0	6.0648	0.0	0.3078433487486804	1.1623550317694802	0.0	0.9705057593643698	9240.0	157.64604869762454	46339.0	106.8449750435793
221	Feb25-FISH2-3R4-rep3-cp190-100x_Position003_2_cmle.ics	60	1	0	1	2	1	1	9.097199999999999	1.0	0.2923052991614581	1.1544427880609822	0.0	0.9421714722437575	22390.0	380.2962097891585	170323.0	392.71794135280334
222	Feb25-FISH2-3R4-rep3-cp190-100x_Position003_2_cmle.ics	61	1	0	1	0	1	0	6.7146	1.0	0.3159122255333471	1.223684675243304	0.0	0.9615296090749074	10156.0	175.5419699802874	54093.0	124.72356406120836
223	Feb25-FISH2-3R4-rep3-cp190-100x_Position003_2_cmle.ics	62	1	0	1	1	1	1	8.8806	1.0	0.2838063389478223	1.2127684641904908	0.0	0.9450902759380718	17954.0	307.16501763285106	120511.0	277.8651845632574
224	Feb25-FISH2-3R4-rep3-cp190-100x_Position003_2_cmle.ics	63	1	0	1	1	1	1	9.097199999999999	1.0	0.2836790920861108	1.0429092437754157	0.0	0.9380662325624616	21854.0	367.6858976783825	161802.0	373.0708615205597
225	Feb25-FISH2-3R4-rep3-cp190-100x_Position003_2_cmle.ics	64	1	0	1	1	1	1	8.2308	1.0	0.2978841686532989	1.204581793115747	0.0	0.9598194289670078	16914.0	286.77884379783137	112893.0	260.3001740994583
226	Feb25-FISH2-3R4-rep3-cp190-100x_Position003_2_cmle.ics	65	1	0	1	0	1	1	8.014199999999999	1.0	0.28909061948064174	1.1045825841590007	0.0	0.9562210450867858	15948.0	272.5870184785576	101824.0	234.77810783222378
227	Feb25-FISH2-3R4-rep3-cp190-100x_Position003_2_cmle.ics	66	1	0	1	1	1	1	9.097199999999999	1.0	0.302639052150462	1.2896072356844306	0.0	0.9450634160337397	18928.0	326.2868901144162	134708.0	310.5995575685811
228	Feb25-FISH2-3R4-rep3-cp190-100x_Position003_2_cmle.ics	67	1	0	1	1	0	1	7.147799999999999	0.0	0.2994162276849202	1.2316457593244117	0.0	0.9715609982991789	10912.0	189.8856635589318	58650.0	135.23075133917274
229	Feb25-FISH2-3R4-rep3-cp190-100x_Position003_2_cmle.ics	68	1	0	1	1	1	1	6.0648	1.0	0.291732159034001	1.202834926756456	0.0	0.976217988248699	9848.0	166.57580939924057	49635.0	114.44464352463493
230	Feb25-FISH2-3R4-rep3-cp190-100x_Position003_2_cmle.ics	69	1	0	1	0	1	1	8.2308	1.0	0.2959183807506551	1.3188947244610365	0.0	0.9607556454793116	13244.0	230.50853666618465	77963.0	179.76121170768837
231	Feb25-FISH2-3R4-rep3-cp190-100x_Position003_2_cmle.ics	70	1	0	1	1	1	1	7.5809999999999995	1.0	0.30218469698528794	1.2713560926881788	0.0	0.9574510783235813	12520.0	216.10759646637771	72413.0	166.96443984183315
232	Feb25-FISH2-3R4-rep3-cp190-100x_Position003_2_cmle.ics	71	1	0	1	1	1	1	9.097199999999999	1.0	0.30329370002457184	1.297055115205601	0.0	0.9479579536626065	20292.0	349.67737063889507	149690.0	345.1439244324086
233	Feb25-FISH2-3R4-rep3-cp190-100x_Position003_2_cmle.ics	72	1	0	1	0	0	1	7.3644	0.0	0.3075754818100879	1.318511715595649	0.0	0.9688361852498073	11198.0	194.49830855029342	61796.0	142.4845611211512
234	Feb25-FISH2-3R4-rep3-cp190-100x_Position003_2_cmle.ics	73	1	0	1	1	1	1	8.8806	1.0	0.2817976010586994	1.2250638987872733	0.0	0.944290553698677	17806.0	304.34906737711077	118602.0	273.46355618633527
235	Feb25-FISH2-3R4-rep3-cp190-100x_Position003_2_cmle.ics	74	1	0	1	0	1	1	8.2308	1.0	0.3027807298688613	1.4740227767325274	0.0	0.9741682185951317	11860.0	209.50313713230244	66829.0	154.08927333752044
236	Feb25-FISH2-3R4-rep3-cp190-100x_Position003_2_cmle.ics	75	1	0	1	0	0	1	8.2308	0.0	0.3160666054383983	1.5196196189286506	0.0	0.9700173697763749	11742.0	208.1768017646328	67263.0	155.08995784018373
237	Feb25-FISH2-3R4-rep3-cp190-100x_Position003_2_cmle.ics	76	1	0	1	1	1	1	9.097199999999999	1.0	0.29642434717732247	1.2115616860729614	0.0	0.9445667615955402	20116.0	344.4568857045201	146064.0	336.7833668133832
238	Feb25-FISH2-3R4-rep3-cp190-100x_Position003_2_cmle.ics	77	1	0	1	1	1	1	6.0648	1.0	0.2780592067844847	1.0411689605899672	0.0	0.9691830292624066	11934.0	197.3243653083215	64643.0	149.04895922963584
239	Feb25-FISH2-3R4-rep3-cp190-100x_Position003_2_cmle.ics	78	1	0	1	1	1	1	8.014199999999999	1.0	0.3022186970230885	1.3098879970498023	0.0	0.9449153047211064	14596.0	250.51794662341115	91156.0	210.18063715385554
240	Feb25-FISH2-3R4-rep3-cp190-100x_Position003_2_cmle.ics	79	1	0	1	1	1	1	7.147799999999999	1.0	0.31119544663165527	1.4321252993819678	0.0	0.9740299778240712	9848.0	172.94203708383077	51264.0	118.20066899661295
241	Feb25-FISH2-3R4-rep3-cp190-100x_Position003_2_cmle.ics	80	1	0	1	1	1	1	7.5809999999999995	1.0	0.28971821588223895	1.0869069315629614	0.0	0.9564170016752663	15568.0	261.7309600826671	98313.0	226.68270854915752
242	Feb25-FISH2-3R4-rep3-cp190-100x_Position003_2_cmle.ics	81	1	0	1	1	1	1	9.097199999999999	1.0	0.2895175136816787	1.2043103086866003	0.0	0.9574410913588475	20642.0	351.5073240201225	150051.0	345.97629103485434
243	Feb25-FISH2-3R4-rep3-cp190-100x_Position003_2_cmle.ics	82	1	0	1	1	1	1	6.9312	1.0	0.28967565097724823	1.1505534877789738	0.0	0.9670765731324431	12600.0	213.28457892124706	71579.0	165.0414654749641
244	Feb25-FISH2-3R4-rep3-cp190-100x_Position003_2_cmle.ics	83	1	0	1	1	1	2	9.097199999999999	1.0	0.2787938864745379	1.1702784232563384	0.0	0.9424851653736375	19592.0	332.255177558253	136155.0	313.9359411523455
245	Feb25-FISH2-3R4-rep3-cp190-100x_Position003_2_cmle.ics	84	1	0	1	1	1	1	7.5809999999999995	1.0	0.29520178774846334	1.1332119095506605	0.0	0.958905381598813	15124.0	256.8407071391844	95024.0	219.09918014072548
246	Feb25-FISH2-3R4-rep3-cp190-100x_Position003_2_cmle.ics	85	1	0	1	1	1	1	9.097199999999999	1.0	0.2918454786911789	1.2162667004947014	0.0	0.9441500205358112	21674.0	369.8422963002963	162091.0	373.7372159474483
247	Feb25-FISH2-3R4-rep3-cp190-100x_Position003_2_cmle.ics	86	1	0	1	1	1	1	9.097199999999999	1.0	0.31088004468826147	1.4933516937039797	0.0	0.9518788935817745	15730.0	275.79002943022147	103434.0	238.490324535652
248	Feb25-FISH2-3R4-rep3-cp190-100x_Position004_3_cmle.ics	1	1	0	1	1	1	1	9.747	1.0	0.28028334777720665	1.259469077101863	0.0	0.9574410326080123	20594.0	353.96882670917364	147124.0	339.22743495352853
249	Feb25-FISH2-3R4-rep3-cp190-100x_Position004_3_cmle.ics	2	1	0	1	3	2	1	9.747	2.0	0.29865616152536195	1.1205533583387828	0.0	0.9492932604316684	30470.0	512.1593510716244	273318.0	630.1960527624896
250	Feb25-FISH2-3R4-rep3-cp190-100x_Position004_3_cmle.ics	3	1	0	1	0	1	1	9.747	1.0	0.30351991758034447	1.4793209581966127	0.0	0.9621970785069893	19580.0	343.43217176978004	141934.0	327.2607239654585
251	Feb25-FISH2-3R4-rep3-cp190-100x_Position004_3_cmle.ics	4	1	0	1	1	1	1	9.747	1.0	0.2885252016194111	1.2791975312255954	0.0	0.9550345695419483	19030.0	330.57920752215284	132594.0	305.7252556362535
252	Feb25-FISH2-3R4-rep3-cp190-100x_Position004_3_cmle.ics	5	1	0	1	0	0	0	9.747	0.0	0.30355338059196185	1.7435667105361754	0.0	0.9845419532116768	14346.0	257.42942301534396	89020.0	205.2556092789967
253	Feb25-FISH2-3R4-rep3-cp190-100x_Position004_3_cmle.ics	6	1	0	1	0	1	1	8.8806	1.0	0.30371452078028116	1.5230925475054087	0.0	0.9814081156455043	13428.0	237.56957591585973	80635.0	185.922108000583
254	Feb25-FISH2-3R4-rep3-cp190-100x_Position004_3_cmle.ics	7	1	0	1	1	0	1	9.5304	0.0	0.2954153901186621	1.3232776377784916	0.0	0.9731530306096813	18310.0	316.99322086022124	126626.0	291.96469086230326
255	Feb25-FISH2-3R4-rep3-cp190-100x_Position004_3_cmle.ics	8	1	0	1	1	1	1	8.4474	1.0	0.29730897477866064	1.2918477930120433	0.0	0.9655626647351134	15620.0	270.874230646901	100092.0	230.78459272021271
256	Feb25-FISH2-3R4-rep3-cp190-100x_Position004_3_cmle.ics	9	1	0	1	2	1	1	9.747	1.0	0.31887666522135166	1.4715531264061128	0.0	0.9493791831355265	20796.0	362.8364395964821	159241.0	367.1659006649822
257	Feb25-FISH2-3R4-rep3-cp190-100x_Position004_3_cmle.ics	10	1	0	1	1	1	2	9.747	1.0	0.29772688954981413	1.3690970521627144	0.0	0.9643200746675493	20148.0	351.42121373550657	146734.0	338.32820233592787
258	Feb25-FISH2-3R4-rep3-cp190-100x_Position004_3_cmle.ics	11	1	0	1	1	1	1	9.313799999999999	1.0	0.2914218819306168	1.1751082522286576	0.0	0.9639034874345613	20470.0	349.81680148912136	148666.0	342.7828623800418
259	Feb25-FISH2-3R4-rep3-cp190-100x_Position004_3_cmle.ics	13	1	0	1	1	1	1	9.313799999999999	1.0	0.30411389467446837	1.2575894068212032	0.0	0.965430197365595	18590.0	321.2845376251179	131435.0	303.05292075471726
260	Feb25-FISH2-3R4-rep3-cp190-100x_Position004_3_cmle.ics	14	1	0	1	1	1	1	9.313799999999999	1.0	0.29848358074533127	1.4767848805216643	0.0	0.9911833484781422	14230.0	252.66040098236599	87205.0	201.07071902016295
261	Feb25-FISH2-3R4-rep3-cp190-100x_Position004_3_cmle.ics	15	1	0	1	1	2	1	9.747	2.0	0.30905500568916827	1.2794503972821312	0.0	0.9646505097464089	20918.0	365.16497049275404	158151.0	364.6526607850214
262	Feb25-FISH2-3R4-rep3-cp190-100x_Position004_3_cmle.ics	16	1	0	1	1	0	1	9.747	0.0	0.3221320306745746	1.5274514467905553	0.0	0.9649510586102049	18036.0	318.7575182876719	129271.0	298.063332589364
263	Feb25-FISH2-3R4-rep3-cp190-100x_Position004_3_cmle.ics	17	1	0	1	1	1	1	9.747	1.0	0.2834120027905943	1.2471294340041423	0.0	0.9516339615566684	21336.0	364.7229175667904	156010.0	359.71610428685995
264	Feb25-FISH2-3R4-rep3-cp190-100x_Position004_3_cmle.ics	18	1	0	1	1	0	1	9.313799999999999	0.0	0.3275063262456631	1.7295161289646668	0.0	0.982263223445631	13770.0	247.62323198315184	86953.0	200.4896764057133
265	Feb25-FISH2-3R4-rep3-cp190-100x_Position004_3_cmle.ics	19	1	0	1	0	1	0	7.3644	1.0	0.3031261125918586	1.4067487366802307	0.0	0.9804128730439086	10496.0	184.0998052075642	55670.0	128.35969185083965
266	Feb25-FISH2-3R4-rep3-cp190-100x_Position004_3_cmle.ics	21	1	0	1	0	0	0	7.3644	0.0	0.30416037787745404	1.3451974900688137	0.0	0.9776875428401048	11144.0	193.8064479031929	61008.0	140.66765008866582
267	Feb25-FISH2-3R4-rep3-cp190-100x_Position004_3_cmle.ics	22	1	0	1	1	1	2	9.747	1.0	0.3045916701123191	1.3778398167785015	0.0	0.9533338852136758	19752.0	345.1460995496201	144062.0	332.16730604303325
268	Feb25-FISH2-3R4-rep3-cp190-100x_Position004_3_cmle.ics	23	1	0	1	1	1	1	9.747	1.0	0.32425905892478124	1.3475394286070002	0.0	0.9549703967574066	22218.0	384.4804047171137	177328.0	408.8695425997071
269	Feb25-FISH2-3R4-rep3-cp190-100x_Position004_3_cmle.ics	24	1	0	1	1	1	1	9.747	1.0	0.3248637561027465	1.3078015292368363	0.0	0.9588424711700959	23268.0	404.8794083721617	190223.0	438.60186209704096
270	Feb25-FISH2-3R4-rep3-cp190-100x_Position004_3_cmle.ics	25	1	0	1	0	1	1	9.097199999999999	1.0	0.30003446489859226	1.5265381938291052	0.0	0.9842362755064459	14210.0	251.7219366376104	87247.0	201.16755945590455
271	Feb25-FISH2-3R4-rep3-cp190-100x_Position004_3_cmle.ics	26	1	0	1	0	0	1	8.4474	0.0	0.29586069154456784	1.43019426453446	0.0	0.9932959028975371	12720.0	223.90068299278474	73375.0	169.18254696524806
272	Feb25-FISH2-3R4-rep3-cp190-100x_Position004_3_cmle.ics	27	1	0	1	1	1	1	9.747	1.0	0.3039738299722822	1.331615910525196	0.0	0.9473973894219863	20746.0	358.53594045641165	154915.0	357.1913357835967
273	Feb25-FISH2-3R4-rep3-cp190-100x_Position004_3_cmle.ics	28	1	0	1	0	1	1	9.313799999999999	1.0	0.3053781782492487	1.463405117301312	0.0	0.9645301536690271	16218.0	284.4254007988962	107322.0	247.4549820157322
274	Feb25-FISH2-3R4-rep3-cp190-100x_Position004_3_cmle.ics	29	1	0	1	1	1	0	8.8806	1.0	0.3066134603518328	1.4174044422755339	0.0	0.9680227630901721	14802.0	259.8026238182884	93767.0	216.20088424245878
275	Feb25-FISH2-3R4-rep3-cp190-100x_Position004_3_cmle.ics	31	1	0	1	1	1	1	9.747	1.0	0.2906901503846803	1.2681677508835518	0.0	0.9482193170547701	23106.0	397.93553467204623	178064.0	410.56655594984574
276	Feb25-FISH2-3R4-rep3-cp190-100x_Position004_3_cmle.ics	32	1	0	1	0	1	0	9.747	1.0	0.2970424761691317	1.308393660096179	0.0	0.9587801342681861	21848.0	379.0905991210013	165501.0	381.5997370398026
277	Feb25-FISH2-3R4-rep3-cp190-100x_Position004_3_cmle.ics	33	1	0	1	0	0	0	8.664	0.0	0.30977524218979524	1.591492836979743	0.0	0.9808014472406978	12704.0	225.08786612096574	74939.0	172.78870033429268
278	Feb25-FISH2-3R4-rep3-cp190-100x_Position004_3_cmle.ics	34	1	0	1	1	1	1	9.747	1.0	0.3113355169985926	1.2480910223522277	0.0	0.9619853455987222	24966.0	428.3613693009886	206972.0	477.2204444359976
279	Feb25-FISH2-3R4-rep3-cp190-100x_Position004_3_cmle.ics	35	1	0	1	2	1	2	9.747	1.0	0.2822811085755178	1.0957920951094902	0.0	0.9266508684232058	38632.0	640.2143392717747	379346.0	874.6674270675161
280	Feb25-FISH2-3R4-rep3-cp190-100x_Position004_3_cmle.ics	36	1	0	1	1	1	1	7.5809999999999995	1.0	0.2978339301513622	1.2181384891762124	0.0	0.9821723629756755	14184.0	242.29371222109992	86688.0	199.87865937067698
281	Feb25-FISH2-3R4-rep3-cp190-100x_Position004_3_cmle.ics	37	1	0	1	1	0	0	7.3644	0.0	0.2831414842574447	1.437606276271755	0.0	0.9912889632574886	10328.0	180.08793286981916	52517.0	121.08974199623759
282	Feb25-FISH2-3R4-rep3-cp190-100x_Position004_3_cmle.ics	39	1	0	1	0	0	1	9.097199999999999	0.0	0.311115365261801	1.463344442629027	0.0	0.9758820240590856	14564.0	257.7371993897324	92184.0	212.5509221048644
283	Feb25-FISH2-3R4-rep3-cp190-100x_Position004_3_cmle.ics	42	1	0	1	1	1	1	8.014199999999999	1.0	0.29954042113032253	1.3543222348994188	0.0	0.9762725472130274	13042.0	226.67305227957388	76651.0	176.7361009530934
284	Feb25-FISH2-3R4-rep3-cp190-100x_Position004_3_cmle.ics	43	1	0	1	1	1	1	9.747	1.0	0.3185526605459583	1.427679613068107	0.0	0.9653147373963697	20618.0	360.4735101064206	157121.0	362.2777643846915
285	Feb25-FISH2-3R4-rep3-cp190-100x_Position004_3_cmle.ics	44	1	0	1	2	1	1	9.097199999999999	1.0	0.2927875941557918	1.155220263778143	0.0	0.9548581262867094	19314.0	331.82361176625614	136571.0	314.8951226111195
286	Feb25-FISH2-3R4-rep3-cp190-100x_Position004_3_cmle.ics	45	1	0	1	1	0	1	8.8806	0.0	0.3015303778748767	1.6054177291701595	0.0	0.9857382512870811	12546.0	223.8740482152189	72560.0	167.3033813669288
287	Feb25-FISH2-3R4-rep3-cp190-100x_Position004_3_cmle.ics	46	1	0	1	0	1	1	8.014199999999999	1.0	0.29867809868609135	1.4019497733503845	0.0	0.9828245996108734	12996.0	226.6280782569243	76136.0	175.5486527529285
288	Feb25-FISH2-3R4-rep3-cp190-100x_Position004_3_cmle.ics	47	1	0	1	1	1	3	9.747	1.0	0.29409463245094275	1.071207027590038	0.0	0.9370199988718582	34698.0	574.6972871837092	329590.0	759.9437908589589
289	Feb25-FISH2-3R4-rep3-cp190-100x_Position004_3_cmle.ics	48	1	0	1	1	1	1	9.097199999999999	1.0	0.29624933989751356	1.2617731501404967	0.0	0.9545765048551066	18548.0	318.84799804919817	129285.0	298.09561273461117
290	Feb25-FISH2-3R4-rep3-cp190-100x_Position004_3_cmle.ics	49	1	0	1	1	0	0	7.5809999999999995	0.0	0.29874030331622575	1.426660931067331	0.0	0.9878424858569668	10388.0	182.45862617611792	54415.0	125.46600740189402
291	Feb25-FISH2-3R4-rep3-cp190-100x_Position004_3_cmle.ics	50	1	0	1	1	1	1	9.747	1.0	0.32329915132697057	1.4125304060059114	0.0	0.9500696938494352	22730.0	397.8650658200246	183221.0	422.45717802411883
292	Feb25-FISH2-3R4-rep3-cp190-100x_Position004_3_cmle.ics	52	1	0	1	1	1	1	9.747	1.0	0.30164889833622516	1.3839613256725747	0.0	0.962147659607358	19106.0	333.3308693725824	136389.0	314.47548072290584
293	Feb25-FISH2-3R4-rep3-cp190-100x_Position004_3_cmle.ics	53	1	0	1	1	1	1	9.097199999999999	1.0	0.29791563676552263	1.310496674135717	0.0	0.9674439028146028	18650.0	321.75940577534465	130719.0	301.4020218977889
294	Feb25-FISH2-3R4-rep3-cp190-100x_Position004_3_cmle.ics	54	1	0	1	1	1	1	9.5304	1.0	0.29949185681297763	1.564624015063798	0.0	0.9834104261316023	13708.0	245.04400652306015	82590.0	190.42979971188873
295	Feb25-FISH2-3R4-rep3-cp190-100x_Position004_3_cmle.ics	56	1	0	1	1	1	1	9.747	1.0	0.32585206198446326	1.4643570400680823	0.0	0.9455151334340074	20510.0	358.9493573191688	157664.0	363.5297728753509
296	Feb25-FISH2-3R4-rep3-cp190-100x_Position004_3_cmle.ics	57	1	0	1	0	1	1	9.313799999999999	1.0	0.30557654685327007	1.5496106682200947	0.0	0.9780248603242497	14540.0	257.13063870028407	91134.0	210.12991121132427
297	Feb25-FISH2-3R4-rep3-cp190-100x_Position004_3_cmle.ics	58	1	0	1	1	1	1	9.747	1.0	0.2846495573598856	1.272403590122222	0.0	0.9476273449652296	21780.0	373.21757883170915	161256.0	371.8119358559188
298	Feb25-FISH2-3R4-rep3-cp190-100x_Position004_3_cmle.ics	59	1	0	1	3	1	1	9.747	1.0	0.2922975454718606	1.0310795905103083	0.0	0.9341871251130424	38278.0	629.1669480189636	380724.0	877.844715649705
299	Feb25-FISH2-3R4-rep3-cp190-100x_Position004_3_cmle.ics	60	1	0	1	1	1	1	8.8806	1.0	0.3037518276970697	1.4628881108323604	0.0	0.9821103628691383	14184.0	248.75356090105058	87545.0	201.8546654047379
300	Feb25-FISH2-3R4-rep3-cp190-100x_Position004_3_cmle.ics	61	1	0	1	1	1	1	9.747	1.0	0.314708740497646	1.399159643467507	0.0	0.9444968006926627	20982.0	362.3354683849311	160324.0	369.66300047231937
301	Feb25-FISH2-3R4-rep3-cp190-100x_Position004_3_cmle.ics	62	1	0	1	1	1	1	9.747	1.0	0.3041211688961237	1.3533310564138603	0.0	0.9473614849415962	20708.0	356.42284419272283	154527.0	356.296714615317
302	Feb25-FISH2-3R4-rep3-cp190-100x_Position004_3_cmle.ics	63	1	0	1	1	1	1	9.747	1.0	0.3024877462232224	1.347960109136751	0.0	0.948895787317193	22004.0	380.0256691264279	168803.0	389.21323986882146
303	Feb25-FISH2-3R4-rep3-cp190-100x_Position004_3_cmle.ics	64	1	0	1	1	1	1	9.747	1.0	0.3084883612670579	1.4583959984745234	0.0	0.9546805596841819	19650.0	343.89646449115156	143859.0	331.6992439369488
304	Feb25-FISH2-3R4-rep3-cp190-100x_Position004_3_cmle.ics	65	1	0	1	2	1	1	9.747	1.0	0.2929104899245957	1.2848083841373883	0.0	0.9550800640321667	21560.0	372.51402831280905	161107.0	371.4683828815021
305	Feb25-FISH2-3R4-rep3-cp190-100x_Position004_3_cmle.ics	66	1	0	1	1	1	1	9.5304	1.0	0.3058225391222301	1.3765434682082376	0.0	0.968399852609989	18136.0	313.92390373339856	127005.0	292.8385605086382
306	Feb25-FISH2-3R4-rep3-cp190-100x_Position004_3_cmle.ics	67	1	0	1	1	0	1	9.747	0.0	0.30389697033009166	1.3551994059668384	0.0	0.9594323163935349	18770.0	325.56458243432627	133301.0	307.3554029712372
307	Feb25-FISH2-3R4-rep3-cp190-100x_Position004_3_cmle.ics	68	1	0	1	1	2	2	9.747	2.0	0.29466243010977605	1.2710096890251743	0.0	0.9586791861550569	21814.0	377.51159340910334	164452.0	379.181031870923
308	Feb25-FISH2-3R4-rep3-cp190-100x_Position004_3_cmle.ics	69	1	0	1	0	1	0	8.8806	1.0	0.29281926202773856	1.4218569855964596	0.0	0.9886771211858565	12978.0	230.6026010828827	75229.0	173.45736048584186
309	Feb25-FISH2-3R4-rep3-cp190-100x_Position004_3_cmle.ics	70	1	0	1	1	1	1	9.747	1.0	0.32646010261968245	1.593905853126533	0.0	0.9788321559301373	16844.0	300.7321843621651	117451.0	270.80966710208315
310	Feb25-FISH2-3R4-rep3-cp190-100x_Position004_3_cmle.ics	71	1	0	1	1	1	0	9.747	1.0	0.30708019199549863	1.7154977846753823	0.0	0.984191477039634	14080.0	252.70200617092112	87057.0	200.72947177040683
311	Feb25-FISH2-3R4-rep3-cp190-100x_Position004_3_cmle.ics	72	1	0	1	2	1	1	9.747	1.0	0.2958721064650408	1.1719579531830342	0.0	0.9470844457523244	24918.0	431.17395072264827	201185.0	463.87721582560044
312	Feb25-FISH2-3R4-rep3-cp190-100x_Position004_3_cmle.ics	73	1	0	1	1	1	1	9.747	1.0	0.32278479937643895	1.4740879433496779	0.0	0.9503489131088885	20374.0	357.8058944653183	155362.0	358.22199470684654
313	Feb25-FISH2-3R4-rep3-cp190-100x_Position004_3_cmle.ics	75	1	0	1	0	1	1	8.4474	1.0	0.30077512846025684	1.630278941525106	0.0	0.9891351946654824	11348.0	202.8123771977613	62341.0	143.74118106113156
314	Feb25-FISH2-3R4-rep3-cp190-100x_Position004_3_cmle.ics	76	1	0	1	1	2	1	9.747	2.0	0.31075244482189956	1.1324060628266623	0.0	0.9450075567564131	30854.0	520.2727651816663	284085.0	655.0217901822487
315	Feb25-FISH2-3R4-rep3-cp190-100x_Position005_4_cmle.ics	2	1	0	1	1	1	1	9.747	1.0	0.30281511399985395	1.3524304619446528	0.0	0.9520053728474698	19626.0	341.066405161855	142269.0	328.0331417267309
316	Feb25-FISH2-3R4-rep3-cp190-100x_Position005_4_cmle.ics	3	1	0	1	1	1	2	9.747	1.0	0.28433627797140487	1.1440687888567673	0.0	0.9406500599483626	23914.0	402.464247254205	185425.0	427.53899517589264
317	Feb25-FISH2-3R4-rep3-cp190-100x_Position005_4_cmle.ics	4	1	0	1	1	1	1	9.5304	1.0	0.2934057704190091	1.2320629767834435	0.0	0.9481684575486073	20038.0	344.6564002937584	144474.0	333.1172646031652
318	Feb25-FISH2-3R4-rep3-cp190-100x_Position005_4_cmle.ics	5	1	0	1	0	1	0	8.014199999999999	1.0	0.31331570135293724	1.3576759463832415	0.0	0.9609064785222665	12500.0	218.16500397319328	73558.0	169.6044945781222
319	Feb25-FISH2-3R4-rep3-cp190-100x_Position005_4_cmle.ics	6	1	0	1	1	2	1	9.747	2.0	0.30932155727320787	1.245560780043746	0.0	0.9384468108672349	22820.0	393.69737366212803	180282.0	415.6806532468668
320	Feb25-FISH2-3R4-rep3-cp190-100x_Position005_4_cmle.ics	7	1	0	1	0	1	1	8.014199999999999	1.0	0.30797494528639296	1.3204963429548182	0.0	0.9692965304663748	13404.0	232.7968809328188	80981.0	186.719888733121
321	Feb25-FISH2-3R4-rep3-cp190-100x_Position005_4_cmle.ics	8	1	0	1	1	1	1	9.747	1.0	0.30358483150816373	1.3358466956143864	0.0	0.9552146263600093	20280.0	350.11135563264526	149629.0	345.0032752281173
322	Feb25-FISH2-3R4-rep3-cp190-100x_Position005_4_cmle.ics	9	1	0	1	1	1	1	9.747	1.0	0.2950428050139812	1.158140697220166	0.0	0.9380371841143106	25834.0	437.437463331616	212082.0	489.00269745122637
323	Feb25-FISH2-3R4-rep3-cp190-100x_Position005_4_cmle.ics	10	1	0	1	1	1	1	9.747	1.0	0.29035367196392703	1.2076547487982627	0.0	0.9490843231530899	22320.0	380.97877426096795	168958.0	389.5706271912011
324	Feb25-FISH2-3R4-rep3-cp190-100x_Position005_4_cmle.ics	11	1	0	1	1	1	1	9.747	1.0	0.3079028280521512	1.3689896685335983	0.0	0.9503272088914502	19414.0	337.73300642974317	141141.0	325.43228430967054
325	Feb25-FISH2-3R4-rep3-cp190-100x_Position005_4_cmle.ics	12	1	0	1	0	0	1	7.797599999999999	0.0	0.3071169749551866	1.4581392457860058	0.0	0.9849263113882912	11078.0	194.95288718026413	60760.0	140.09583037285822
326	Feb25-FISH2-3R4-rep3-cp190-100x_Position005_4_cmle.ics	13	1	0	1	1	1	1	8.8806	1.0	0.3071314781872383	1.4279398339376368	0.0	0.9609893284871239	15196.0	266.43093182252665	97618.0	225.08022991009997
327	Feb25-FISH2-3R4-rep3-cp190-100x_Position005_4_cmle.ics	14	1	0	1	0	0	0	6.497999999999999	0.0	0.29629239153952686	1.2030027728475845	0.0	0.9870600503505352	10078.0	172.90944945983267	51784.0	119.3996458200805
328	Feb25-FISH2-3R4-rep3-cp190-100x_Position005_4_cmle.ics	15	1	0	1	1	1	1	8.2308	1.0	0.30849430208119255	1.2359741137398217	0.0	0.9622936442111152	15672.0	269.32130249109633	102467.0	236.26068878893454
329	Feb25-FISH2-3R4-rep3-cp190-100x_Position005_4_cmle.ics	16	1	0	1	0	1	0	6.9312	1.0	0.2947921504951554	1.1068953919489488	0.0	0.9715488124821883	12208.0	209.08830171062561	68865.0	158.78372874632788
330	Feb25-FISH2-3R4-rep3-cp190-100x_Position005_4_cmle.ics	17	1	0	1	1	0	1	9.097199999999999	0.0	0.2904188591349843	1.1042074614173525	0.0	0.9484088876740341	19710.0	336.99867925662767	140222.0	323.3133233466578
331	Feb25-FISH2-3R4-rep3-cp190-100x_Position005_4_cmle.ics	18	1	0	1	0	1	0	7.147799999999999	1.0	0.3029059616909922	1.3773561138910349	0.0	0.9745452020111672	10426.0	182.51206054184902	55094.0	127.03159444638334
332	Feb25-FISH2-3R4-rep3-cp190-100x_Position005_4_cmle.ics	19	1	0	1	1	1	1	9.747	1.0	0.2947421598010005	1.155326334957724	0.0	0.9540977116147745	21712.0	371.2064246010935	163322.0	376.5755630045416
333	Feb25-FISH2-3R4-rep3-cp190-100x_Position005_4_cmle.ics	20	1	0	1	1	1	1	9.747	1.0	0.2928555397796655	1.1957554089528937	0.0	0.945316377406569	20486.0	352.304242428883	149206.0	344.02795369671963
334	Feb25-FISH2-3R4-rep3-cp190-100x_Position005_4_cmle.ics	21	1	0	1	1	1	1	8.8806	1.0	0.29977983694328014	1.2604846446440707	0.0	0.9518360395220268	18994.0	326.0064450444358	134772.0	310.747123946854
335	Feb25-FISH2-3R4-rep3-cp190-100x_Position005_4_cmle.ics	22	1	0	1	1	1	1	9.747	1.0	0.2972729463398185	1.4080585279756603	0.0	0.9521203183613054	19240.0	335.06157853321224	136823.0	315.4761652255691
336	Feb25-FISH2-3R4-rep3-cp190-100x_Position005_4_cmle.ics	23	1	0	1	1	1	1	6.7146	1.0	0.29313887987758647	1.1226332121057172	0.0	0.9702029484003846	12748.0	213.92384103483386	73278.0	168.95889167317816
337	Feb25-FISH2-3R4-rep3-cp190-100x_Position005_4_cmle.ics	24	1	0	1	1	2	1	9.747	2.0	0.2944604894755902	1.1840620673101903	0.0	0.9509788910039321	21180.0	362.664395617015	157281.0	362.6466803303738
338	Feb25-FISH2-3R4-rep3-cp190-100x_Position005_4_cmle.ics	25	1	0	1	1	0	1	9.747	0.0	0.3036119409266775	1.532153957010533	0.0	0.9392576624111534	19312.0	339.4558379740118	139051.0	320.61331976919536
339	Feb25-FISH2-3R4-rep3-cp190-100x_Position005_4_cmle.ics	26	1	0	1	1	1	1	9.747	1.0	0.3019112651281598	1.3554626283111342	0.0	0.9375865106044635	19576.0	338.0765999568484	141514.0	326.2923196080425
340	Feb25-FISH2-3R4-rep3-cp190-100x_Position005_4_cmle.ics	27	1	0	1	1	1	1	9.747	1.0	0.3283233456229714	1.4734871929692734	0.0	0.9623994740924516	19922.0	351.0984924553566	151504.0	349.32650896658186
341	Feb25-FISH2-3R4-rep3-cp190-100x_Position005_4_cmle.ics	28	1	0	1	1	0	1	8.664	0.0	0.2976706609861724	1.3276267499140515	0.0	0.9650517762612866	16086.0	277.63704280297804	104668.0	241.33558876672686
342	Feb25-FISH2-3R4-rep3-cp190-100x_Position005_4_cmle.ics	30	1	0	1	1	1	2	9.747	1.0	0.2671185096798036	1.0437685245625288	0.0	0.9377749464604938	30606.0	514.9879918419887	260217.0	599.9887539850897
343	Feb25-FISH2-3R4-rep3-cp190-100x_Position005_4_cmle.ics	31	1	0	1	1	1	1	9.5304	1.0	0.2856680488090164	1.1482788713117196	0.0	0.9451228507140043	19082.0	330.21994705719396	132477.0	305.45548585097333
344	Feb25-FISH2-3R4-rep3-cp190-100x_Position005_4_cmle.ics	32	1	0	1	1	1	1	8.664	1.0	0.31165506046646757	1.2815945624120866	0.0	0.9609055012182708	15592.0	271.1378943360859	102203.0	235.65197747855873
345	Feb25-FISH2-3R4-rep3-cp190-100x_Position005_4_cmle.ics	33	1	0	1	1	0	0	6.9312	0.0	0.28856614894073346	1.1608076784329489	0.0	0.9671180694200016	13344.0	227.07923704234258	77862.0	179.5283335169764
346	Feb25-FISH2-3R4-rep3-cp190-100x_Position005_4_cmle.ics	34	1	0	1	1	1	0	9.747	1.0	0.29290011572719793	1.336547009926976	0.0	0.949350866118121	20010.0	344.26471701541885	144047.0	332.13272017312556
347	Feb25-FISH2-3R4-rep3-cp190-100x_Position005_4_cmle.ics	35	1	0	1	1	1	1	9.747	1.0	0.29647700452046477	1.2059078068592919	0.0	0.9536763093595451	20460.0	350.45931863666175	149840.0	345.48978313148575
348	Feb25-FISH2-3R4-rep3-cp190-100x_Position005_4_cmle.ics	36	1	0	1	1	1	1	9.747	1.0	0.28294542565539277	1.1348752135496754	0.0	0.93581136094552	27732.0	466.37198590282077	230992.0	532.6039507815548
349	Feb25-FISH2-3R4-rep3-cp190-100x_Position005_4_cmle.ics	37	1	0	1	1	1	1	7.5809999999999995	1.0	0.30455929834784357	1.3938142630226695	0.0	0.9774263755221869	11584.0	203.35857553746442	64699.0	149.17807981062464
350	Feb25-FISH2-3R4-rep3-cp190-100x_Position005_4_cmle.ics	38	1	0	1	1	1	1	7.147799999999999	1.0	0.30592811766483435	1.1985659830265991	0.0	0.9730092238666768	11220.0	194.91974233479	61812.0	142.52145271571942
351	Feb25-FISH2-3R4-rep3-cp190-100x_Position005_4_cmle.ics	39	1	0	1	1	1	1	8.014199999999999	1.0	0.2892263492794579	1.135260065377816	0.0	0.961662106165997	18084.0	305.76365362041315	122980.0	283.55801875006756
352	Feb25-FISH2-3R4-rep3-cp190-100x_Position005_4_cmle.ics	40	1	0	1	1	1	1	9.747	1.0	0.28894381784531137	1.2230379674627867	0.0	0.9487854117555706	20522.0	354.0917802945756	148597.0	342.62376737846637
353	Feb25-FISH2-3R4-rep3-cp190-100x_Position005_4_cmle.ics	41	1	0	1	0	1	1	9.097199999999999	1.0	0.29562062549180185	1.2696428229307306	0.0	0.9513507916494596	18672.0	320.6594983852025	130445.0	300.7702533408079
354	Feb25-FISH2-3R4-rep3-cp190-100x_Position005_4_cmle.ics	42	1	0	1	1	1	1	9.747	1.0	0.28715260089368805	1.243418666984744	0.0	0.9329074673603642	26120.0	444.0161492255746	212711.0	490.4529982626901
355	Feb25-FISH2-3R4-rep3-cp190-100x_Position005_4_cmle.ics	43	1	0	1	1	1	1	8.4474	1.0	0.29413420577872473	1.146906107974842	0.0	0.9490810252700407	17904.0	304.50288591160603	122172.0	281.6949932243719
356	Feb25-FISH2-3R4-rep3-cp190-100x_Position005_4_cmle.ics	44	1	0	1	1	1	1	9.5304	1.0	0.295297073093719	1.2758351675896509	0.0	0.9431875073916817	18292.0	315.6313469505459	126414.0	291.47587723427415
357	Feb25-FISH2-3R4-rep3-cp190-100x_Position005_4_cmle.ics	45	1	0	1	1	1	1	8.664	1.0	0.308241256820027	1.298122303942828	0.0	0.9578892837073197	17474.0	301.21278953772367	120589.0	278.0450310867775
358	Feb25-FISH2-3R4-rep3-cp190-100x_Position005_4_cmle.ics	46	1	0	1	0	0	1	7.5809999999999995	0.0	0.3022040776527815	1.2794435221281089	0.0	0.9760924563994683	11482.0	201.8514827417514	63599.0	146.64178268405877
359	Feb25-FISH2-3R4-rep3-cp190-100x_Position005_4_cmle.ics	47	1	0	1	1	1	2	9.747	1.0	0.28709491968212414	1.1044449942850951	0.0	0.9439906943304133	29150.0	490.3138955813566	250752.0	578.1650700733204
360	Feb25-FISH2-3R4-rep3-cp190-100x_Position005_4_cmle.ics	48	1	0	1	1	1	1	7.147799999999999	1.0	0.3169134529285583	1.3481317192300775	0.0	0.968043758133159	11700.0	202.8614165813527	66992.0	154.4651064571843
361	Feb25-FISH2-3R4-rep3-cp190-100x_Position005_4_cmle.ics	49	1	0	1	1	0	0	5.848199999999999	0.0	0.28139047337876066	1.0642772556200801	0.0	0.9698874410153502	10258.0	171.24456106357903	51823.0	119.48956908184056
362	Feb25-FISH2-3R4-rep3-cp190-100x_Position005_4_cmle.ics	50	1	0	1	0	1	1	7.5809999999999995	1.0	0.3103599807949699	1.3038040681227197	0.0	0.9653897758257641	11412.0	199.8658488457497	63863.0	147.25049399443458
363	Feb25-FISH2-3R4-rep3-cp190-100x_Position005_4_cmle.ics	51	1	0	1	1	1	1	7.5809999999999995	1.0	0.31226383917670464	1.3427595062340552	0.0	0.9624458278222336	11212.0	196.35592285713514	62382.0	143.83571577221267
364	Feb25-FISH2-3R4-rep3-cp190-100x_Position005_4_cmle.ics	52	1	0	1	0	0	0	6.497999999999999	0.0	0.3005211675865628	1.3341926110878144	0.0	0.9840283265240949	8644.0	150.81006987702258	41427.0	95.51925551113229
365	Feb25-FISH2-3R4-rep3-cp190-100x_Position005_4_cmle.ics	53	1	0	1	1	1	1	9.747	1.0	0.2917475855685121	1.2414780263549157	0.0	0.9489728451899956	21074.0	361.7700694626922	155381.0	358.2658034753964
366	Feb25-FISH2-3R4-rep3-cp190-100x_Position005_4_cmle.ics	54	1	0	1	0	0	0	6.9312	0.0	0.29260776294386515	1.334687105808937	0.0	0.9842750489962847	9934.0	172.66384640499248	50362.0	116.12090535282894
367	Feb25-FISH2-3R4-rep3-cp190-100x_Position005_4_cmle.ics	55	1	0	1	0	1	1	9.747	1.0	0.28638424513992267	1.172096675048477	0.0	0.9442783211577165	22478.0	380.8350877339644	169584.0	391.0140108286832
368	Feb25-FISH2-3R4-rep3-cp190-100x_Position005_4_cmle.ics	56	1	0	1	1	1	1	9.747	1.0	0.29755622279961025	1.3893151014993919	0.0	0.9460037368046431	19094.0	332.0562712009699	135333.0	312.04063548140255
369	Feb25-FISH2-3R4-rep3-cp190-100x_Position005_4_cmle.ics	57	1	0	1	1	2	1	8.4474	2.0	0.2984291193961364	1.1593933289501592	0.0	0.9581149202070509	16604.0	284.67253621279895	109904.0	253.40836308918054
370	Feb25-FISH2-3R4-rep3-cp190-100x_Position005_4_cmle.ics	58	1	0	1	1	1	1	8.8806	1.0	0.3009180067421568	1.2577198226604067	0.0	0.9610805745589894	17366.0	299.75885249700815	118045.0	272.17926755042873
371	Feb25-FISH2-3R4-rep3-cp190-100x_Position005_4_cmle.ics	59	1	0	1	1	3	2	9.747	3.0	0.29166111332278366	1.0330480042300125	0.0	0.9286592364027725	35096.0	584.0597791307433	333887.0	769.8514897251895
372	Feb25-FISH2-3R4-rep3-cp190-100x_Position005_4_cmle.ics	60	1	0	1	0	1	1	7.3644	1.0	0.30850276792484466	1.3404279509888817	0.0	0.9662048124740943	12200.0	211.13301870282092	70379.0	162.27459588234674
373	Feb25-FISH2-3R4-rep3-cp190-100x_Position005_4_cmle.ics	61	1	0	1	1	1	1	9.747	1.0	0.30408815816505314	1.2967416505864433	0.0	0.9467801363141464	22914.0	394.3235273449843	179856.0	414.6984145414877
374	Feb25-FISH2-3R4-rep3-cp190-100x_Position005_4_cmle.ics	62	1	0	1	0	1	1	7.797599999999999	1.0	0.2896955667716215	1.1949066421000858	0.0	0.9618579987721554	16042.0	272.7918776822882	102833.0	237.10458401468284
375	Feb25-FISH2-3R4-rep3-cp190-100x_Position005_4_cmle.ics	63	1	0	1	1	1	1	8.4474	1.0	0.2948829504226911	1.186101774535121	0.0	0.9615623729372308	17352.0	296.40330226437675	116714.0	269.110348027284
376	Feb25-FISH2-3R4-rep3-cp190-100x_Position005_4_cmle.ics	64	1	0	1	1	0	1	7.797599999999999	0.0	0.287499210431091	1.1391566194924092	0.0	0.9525462870137295	16248.0	274.5400647505588	104422.0	240.7683805002403
377	Feb25-FISH2-3R4-rep3-cp190-100x_Position005_4_cmle.ics	65	1	0	1	1	1	1	8.2308	1.0	0.3123309420563406	1.3348734250605456	0.0	0.968906684666648	14434.0	250.40840558470205	91130.0	210.1206883126822
378	Feb25-FISH2-3R4-rep3-cp190-100x_Position005_4_cmle.ics	66	1	0	1	1	3	2	9.747	3.0	0.27988886541234975	1.0730069481909585	0.0	0.9302207242495805	33330.0	553.7451827101751	302705.0	697.9543833610278
379	Feb25-FISH2-3R4-rep3-cp190-100x_Position005_4_cmle.ics	67	1	0	1	1	1	1	7.3644	1.0	0.29483320630902554	1.1929728903716947	0.0	0.9697682509497805	13020.0	223.84087786451622	75854.0	174.8984383986634
380	Feb25-FISH2-3R4-rep3-cp190-100x_Position005_4_cmle.ics	68	1	0	1	1	1	1	7.3644	1.0	0.29054598065856013	1.1494982020836741	0.0	0.9775122788866724	13720.0	233.9372280580897	81454.0	187.8104964975443
381	Feb25-FISH2-3R4-rep3-cp190-100x_Position005_4_cmle.ics	69	1	0	1	1	1	1	8.2308	1.0	0.2831243840535413	1.162252888698111	0.0	0.9580319461427272	17694.0	298.94387345390294	117761.0	271.5244417468426
382	Feb25-FISH2-3R4-rep3-cp190-100x_Position005_4_cmle.ics	70	1	0	1	1	1	1	7.3644	1.0	0.29423153127517504	1.072968368181222	0.0	0.949766413177702	16112.0	269.1836571054434	104314.0	240.51936223690475
383	Feb25-FISH2-3R4-rep3-cp190-100x_Position005_4_cmle.ics	71	1	0	1	0	0	0	6.497999999999999	0.0	0.29426743188350213	1.1565039209687076	0.0	0.965263542494497	10008.0	172.1642937523731	51070.0	117.75335841247315
384	Feb25-FISH2-3R4-rep3-cp190-100x_Position005_4_cmle.ics	72	1	0	1	3	1	2	9.747	1.0	0.2955205381098169	1.0575200659635473	0.0	0.9353361851673202	35714.0	590.7320605148342	345005.0	795.4865365007892
385	Feb25-FISH2-3R4-rep3-cp190-100x_Position005_4_cmle.ics	73	1	0	1	0	0	0	6.497999999999999	0.0	0.3005683563094525	1.5535727671795003	0.0	0.9935337980011265	7130.0	126.47817408981138	31037.0	71.5627762883871
386	Feb25-FISH2-3R4-rep3-cp190-100x_Position005_4_cmle.ics	74	1	0	1	1	1	1	9.5304	1.0	0.29331800800599134	1.1808397000187432	0.0	0.9480001149840149	20102.0	343.8397495862197	145145.0	334.66440585037043
387	Feb25-FISH2-3R4-rep3-cp190-100x_Position005_4_cmle.ics	75	1	0	1	1	1	1	9.313799999999999	1.0	0.3094251036538425	1.3265674732266317	0.0	0.9507992224255886	17584.0	305.8009148372931	121963.0	281.21309677032434
388	Feb25-FISH2-3R4-rep3-cp190-100x_Position005_4_cmle.ics	76	1	0	1	1	0	1	8.014199999999999	0.0	0.3101163610971596	1.3548007237814312	0.0	0.974676273828141	12260.0	215.39953716519182	71084.0	163.90013176800943
389	Feb25-FISH2-3R4-rep3-cp190-100x_Position005_4_cmle.ics	77	1	0	1	1	0	1	7.5809999999999995	0.0	0.3112660254665338	1.3003474184984294	0.0	0.961541607803609	12218.0	212.8459713450798	70850.0	163.36059219744905
390	Feb25-FISH2-3R4-rep3-cp190-100x_Position005_4_cmle.ics	78	1	0	1	1	2	1	9.5304	2.0	0.29630971052839017	1.3022868073673772	0.0	0.9507024498102754	19412.0	334.64562866857057	138437.0	319.19760482763945
391	Feb25-FISH2-3R4-rep3-cp190-100x_Position005_4_cmle.ics	79	1	0	1	2	1	1	9.5304	1.0	0.2939653938236452	1.2499407195389938	0.0	0.9479330335986739	20666.0	350.7797855256635	151463.0	349.2319742555007
392	Feb25-FISH2-3R4-rep3-cp190-100x_Position005_4_cmle.ics	80	1	0	1	1	1	1	9.747	1.0	0.30961474301775743	1.4230303010275014	0.0	0.9428337492395834	20614.0	357.73932616362004	154856.0	357.0552980286263
393	Feb25-FISH2-3R4-rep3-cp190-100x_Position005_4_cmle.ics	81	1	0	1	0	0	1	7.797599999999999	0.0	0.3115190486646984	1.506038198340126	0.0	0.9733820794661295	11312.0	199.26944566904194	63143.0	145.59037223886418
394	Feb25-FISH2-3R4-rep3-cp190-100x_Position005_4_cmle.ics	82	1	0	1	1	1	1	9.747	1.0	0.31177514079763813	1.4364262469386586	0.0	0.9433690934197332	20312.0	353.8925698213134	151993.0	350.45400832557345
395	Feb25-FISH2-3R4-rep3-cp190-100x_Position005_4_cmle.ics	83	1	0	1	0	1	1	7.147799999999999	1.0	0.2893791794053131	1.1247354006225394	0.0	0.9654517893404195	12224.0	210.03099622692122	68364.0	157.62856069141012
396	Feb25-FISH2-3R4-rep3-cp190-100x_Position005_4_cmle.ics	85	1	0	1	1	0	0	7.3644	0.0	0.3082234714960354	1.1715750763747785	0.0	0.9646684862455736	12290.0	213.09750174112213	71127.0	163.99927792841157
397	Feb25-FISH2-3R4-rep3-cp190-100x_Position005_4_cmle.ics	86	1	0	1	1	1	0	8.2308	1.0	0.3137352544287356	1.4421133516524165	0.0	0.9773416926574024	13314.0	234.01551173681176	80913.0	186.56309945620603
398	Feb25-FISH2-3R4-rep3-cp190-100x_Position005_4_cmle.ics	87	1	0	1	1	0	1	9.747	0.0	0.3133660571862703	1.3549683123181044	0.0	0.9417222402731391	21324.0	371.7805879823835	163909.0	377.9290233802637
399	Feb25-FISH2-3R4-rep3-cp190-100x_Position005_4_cmle.ics	88	1	0	1	1	1	1	8.664	1.0	0.29283376265542377	1.134445880420429	0.0	0.9543599545384684	18832.0	319.2732185838898	131501.0	303.2050985823112
400	Feb25-FISH2-3R4-rep3-cp190-100x_Position005_4_cmle.ics	89	1	0	1	0	0	1	8.664	0.0	0.30808735509851704	1.3566386266157546	0.0	0.9719896265081778	13998.0	245.79055528421506	86439.0	199.3045339302089
401	Feb25-FISH2-3R4-rep3-cp190-100x_Position006_5_cmle.ics	1	1	0	1	0	0	1	7.147799999999999	0.0	0.30499237522070966	1.2746258970726712	0.0	0.979921716612613	10922.0	190.39000360457024	59275.0	136.67182925199427
402	Feb25-FISH2-3R4-rep3-cp190-100x_Position006_5_cmle.ics	2	1	0	1	1	2	2	9.747	2.0	0.29323015220552856	1.1094574936226314	0.0	0.9441030790750957	31082.0	520.3359136388034	279024.0	643.352517675385
403	Feb25-FISH2-3R4-rep3-cp190-100x_Position006_5_cmle.ics	3	1	0	1	1	1	1	9.313799999999999	1.0	0.29361681371515225	1.3093153969863962	0.0	0.9497404895574421	19074.0	329.011334460571	134223.0	309.4812811082316
404	Feb25-FISH2-3R4-rep3-cp190-100x_Position006_5_cmle.ics	4	1	0	1	0	1	1	6.9312	1.0	0.3016283295618571	1.2308524326644579	0.0	0.9762028354146769	10642.0	184.55394041619792	56695.0	130.72305962786695
405	Feb25-FISH2-3R4-rep3-cp190-100x_Position006_5_cmle.ics	5	1	0	1	2	1	1	9.747	1.0	0.30200104703546055	1.1403926431973939	0.0	0.9335827956291582	29760.0	500.4820193857364	265294.0	611.6949180865215
406	Feb25-FISH2-3R4-rep3-cp190-100x_Position006_5_cmle.ics	6	1	0	1	1	1	1	8.4474	1.0	0.29024685687610813	1.138586375564939	0.0	0.9585092044021228	18586.0	315.5076713330615	128362.0	295.9674288729563
407	Feb25-FISH2-3R4-rep3-cp190-100x_Position006_5_cmle.ics	7	1	0	1	1	1	1	9.747	1.0	0.319570019713124	1.5937012885024069	0.0	0.959938762235794	18002.0	319.54244270865826	128392.0	296.03660061277174
408	Feb25-FISH2-3R4-rep3-cp190-100x_Position006_5_cmle.ics	8	1	0	1	0	1	1	9.313799999999999	1.0	0.29658692353592647	1.3297083344940082	0.0	0.9686559804162426	17702.0	305.886772016441	120610.0	278.0934513046483
409	Feb25-FISH2-3R4-rep3-cp190-100x_Position006_5_cmle.ics	9	1	0	1	1	0	1	8.2308	0.0	0.27410195587484276	1.0468988733782496	0.0	0.9579216928493557	18138.0	311.3238060263258	120258.0	277.28183622414724
410	Feb25-FISH2-3R4-rep3-cp190-100x_Position006_5_cmle.ics	10	1	0	1	0	1	0	6.497999999999999	1.0	0.3021362380863618	1.2219885007141524	0.0	0.9766290589811197	10780.0	184.64205198646528	57850.0	133.38617161076115
411	Feb25-FISH2-3R4-rep3-cp190-100x_Position006_5_cmle.ics	11	1	0	1	1	1	1	7.147799999999999	1.0	0.29593511999938044	1.2405770801745526	0.0	0.9675102350679301	11930.0	205.12254334371562	66655.0	153.68807724659092
412	Feb25-FISH2-3R4-rep3-cp190-100x_Position006_5_cmle.ics	12	1	0	1	1	1	1	9.747	1.0	0.2767692760297187	1.0502976846185155	0.0	0.9486469380491077	26204.0	442.21873245788237	209838.0	483.82865131303197
413	Feb25-FISH2-3R4-rep3-cp190-100x_Position006_5_cmle.ics	13	1	0	1	1	1	1	9.747	1.0	0.2724836195879913	1.0687816910517323	0.0	0.9520479301715439	25488.0	429.7753728175803	199732.0	460.52699789387293
414	Feb25-FISH2-3R4-rep3-cp190-100x_Position006_5_cmle.ics	14	1	0	1	1	1	2	8.8806	1.0	0.3023010669762077	1.250110285572085	0.0	0.9583760998057329	17324.0	300.22456377730737	117887.0	271.8149630540674
415	Feb25-FISH2-3R4-rep3-cp190-100x_Position006_5_cmle.ics	15	1	0	1	1	1	1	6.7146	1.0	0.2974657980268106	1.149681703137781	0.0	0.9680148095214584	10738.0	184.5694425434359	57066.0	131.57848347691782
416	Feb25-FISH2-3R4-rep3-cp190-100x_Position006_5_cmle.ics	16	1	0	1	1	1	1	9.747	1.0	0.32030918898217814	1.286855301237848	0.0	0.9515897920633039	25442.0	436.4945157098248	215966.0	497.9581320326646
417	Feb25-FISH2-3R4-rep3-cp190-100x_Position006_5_cmle.ics	17	1	0	1	1	1	1	9.313799999999999	1.0	0.3041193369148772	1.2241746202071724	0.0	0.9575328952492748	18098.0	312.4895596860721	126253.0	291.1046555639314
418	Feb25-FISH2-3R4-rep3-cp190-100x_Position006_5_cmle.ics	18	1	0	1	1	1	1	8.8806	1.0	0.28985765856882195	1.1813373328357355	0.0	0.9477323581083051	18572.0	318.4247277896683	128131.0	295.43480647637756
419	Feb25-FISH2-3R4-rep3-cp190-100x_Position006_5_cmle.ics	19	1	0	1	1	1	1	9.747	1.0	0.2950887951093104	1.3947157340329477	0.0	0.9616414262507785	17702.0	310.21674305191806	120305.0	277.39020528319145
420	Feb25-FISH2-3R4-rep3-cp190-100x_Position006_5_cmle.ics	20	1	0	1	0	1	1	7.797599999999999	1.0	0.3004835956856654	1.367913148945178	0.0	0.9781978751325457	12848.0	223.34402302437206	75065.0	173.07922164151748
421	Feb25-FISH2-3R4-rep3-cp190-100x_Position006_5_cmle.ics	21	1	0	1	0	1	1	7.147799999999999	1.0	0.30264770989974543	1.3123317530053877	0.0	0.9761086460501618	11094.0	192.50182061470184	60447.0	139.3741385541172
422	Feb25-FISH2-3R4-rep3-cp190-100x_Position006_5_cmle.ics	22	1	0	1	1	1	1	9.747	1.0	0.2998014655359635	1.3429643016481387	0.0	0.9548296076856067	18920.0	328.4720385996672	133990.0	308.9440472623317
423	Feb25-FISH2-3R4-rep3-cp190-100x_Position006_5_cmle.ics	23	1	0	1	1	2	1	9.747	2.0	0.28506868771427546	1.1382299551327137	0.0	0.9521278670778952	22464.0	385.60115884897	169036.0	389.7504737147212
424	Feb25-FISH2-3R4-rep3-cp190-100x_Position006_5_cmle.ics	24	1	0	1	0	1	1	7.5809999999999995	1.0	0.30518756407024505	1.3264275871694209	0.0	0.9838637214595957	11470.0	199.17256963972542	63812.0	147.13290203674833
425	Feb25-FISH2-3R4-rep3-cp190-100x_Position006_5_cmle.ics	25	1	0	1	1	1	1	9.747	1.0	0.2985299092775759	1.319090039016844	0.0	0.9439577085800476	19988.0	345.52846114743176	145185.0	334.756634836791
426	Feb25-FISH2-3R4-rep3-cp190-100x_Position006_5_cmle.ics	26	1	0	1	1	1	1	9.5304	1.0	0.28299140687609653	1.312831891472395	0.0	0.9627143395611198	18292.0	314.9525947341899	123752.0	285.3380381879847
427	Feb25-FISH2-3R4-rep3-cp190-100x_Position006_5_cmle.ics	27	1	0	1	1	1	1	9.747	1.0	0.3114255705209533	1.426048350784548	0.0	0.9514219165827396	18980.0	331.91937335262526	137213.0	316.37539784316976
428	Feb25-FISH2-3R4-rep3-cp190-100x_Position006_5_cmle.ics	28	1	0	1	1	1	1	9.313799999999999	1.0	0.30185793018613993	1.3944534188389561	0.0	0.9611467514027625	16724.0	291.52039522102274	111734.0	257.62783921792203
429	Feb25-FISH2-3R4-rep3-cp190-100x_Position006_5_cmle.ics	29	1	0	1	1	1	1	9.747	1.0	0.27983506428129545	1.0464092430250063	0.0	0.935557198259465	30974.0	515.6520522580911	271157.0	625.2133817711177
430	Feb25-FISH2-3R4-rep3-cp190-100x_Position006_5_cmle.ics	30	1	0	1	1	1	1	7.797599999999999	1.0	0.2959763949616717	1.1158904604841284	0.0	0.9649853113426051	17254.0	289.9300665429687	115941.0	267.3280228647063
431	Feb25-FISH2-3R4-rep3-cp190-100x_Position006_5_cmle.ics	31	1	0	1	0	1	1	9.747	1.0	0.2919910233738784	1.3440743653697533	0.0	0.9498741812449226	19354.0	336.39214407242304	136809.0	315.44388508032193
432	Feb25-FISH2-3R4-rep3-cp190-100x_Position006_5_cmle.ics	32	1	0	1	1	1	1	9.747	1.0	0.29961579693231	1.1970533802944183	0.0	0.93835890794877	22674.0	387.90684171787296	175731.0	405.18730031686545
433	Feb25-FISH2-3R4-rep3-cp190-100x_Position006_5_cmle.ics	33	1	0	1	0	1	0	8.014199999999999	1.0	0.29801138477454486	1.4121945415724835	0.0	0.9846826994253218	12164.0	213.95631485868984	68866.0	158.7860344709884
434	Feb25-FISH2-3R4-rep3-cp190-100x_Position006_5_cmle.ics	34	1	0	1	1	1	1	8.014199999999999	1.0	0.2973506417107502	1.2024891738823038	0.0	0.9620786833828531	15922.0	273.1294300680559	103016.0	237.52653162755698
435	Feb25-FISH2-3R4-rep3-cp190-100x_Position006_5_cmle.ics	35	1	0	1	1	0	1	7.797599999999999	0.0	0.29661016929163075	1.3113225532070647	0.0	0.9758186415114594	13464.0	231.98446039682347	80007.0	184.47411291377992
436	Feb25-FISH2-3R4-rep3-cp190-100x_Position006_5_cmle.ics	36	1	0	1	1	1	1	9.747	1.0	0.2994121250726342	1.2615603376878701	0.0	0.9416392657467328	21504.0	372.38600872364765	162251.0	374.1061318931307
437	Feb25-FISH2-3R4-rep3-cp190-100x_Position006_5_cmle.ics	37	1	0	1	0	1	1	7.797599999999999	1.0	0.2708610832379779	1.1064981285363626	0.0	0.9514397529982048	15570.0	267.15886272785855	95078.0	219.22368927239324
438	Feb25-FISH2-3R4-rep3-cp190-100x_Position006_5_cmle.ics	38	1	0	1	2	1	1	9.747	1.0	0.3010526878852418	1.052007781403711	0.0	0.9273717251679532	34468.0	567.7551106532597	330156.0	761.24883101681
439	Feb25-FISH2-3R4-rep3-cp190-100x_Position006_5_cmle.ics	39	1	0	1	2	1	1	9.5304	1.0	0.291911113031533	1.2291323925937905	0.0	0.9538557208478704	20642.0	352.7712074575073	150670.0	347.4035345997128
440	Feb25-FISH2-3R4-rep3-cp190-100x_Position006_5_cmle.ics	40	1	0	1	1	0	1	9.747	0.0	0.2892928598967575	1.2967641420963243	0.0	0.9447063552880832	20602.0	356.13705450825194	149557.0	344.8372630525602
441	Feb25-FISH2-3R4-rep3-cp190-100x_Position006_5_cmle.ics	41	1	0	1	1	1	1	8.4474	1.0	0.30180948096871923	1.2272622303562577	0.0	0.9621235317730052	16866.0	289.80207245903796	113151.0	260.895051061871
442	Feb25-FISH2-3R4-rep3-cp190-100x_Position006_5_cmle.ics	42	1	0	1	0	1	1	8.664	1.0	0.29169499890480477	1.1952821675941927	0.0	0.9514177390751457	16704.0	287.4924380293385	109640.0	252.7996517788047
443	Feb25-FISH2-3R4-rep3-cp190-100x_Position006_5_cmle.ics	43	1	0	1	0	0	0	6.7146	0.0	0.299291628483081	1.2635976824224984	0.0	0.9752742188555871	9738.0	168.70499051687062	49434.0	113.98119286787151
444	Feb25-FISH2-3R4-rep3-cp190-100x_Position006_5_cmle.ics	44	1	0	1	1	1	1	8.014199999999999	1.0	0.2877698945731177	1.1992935985778184	0.0	0.9678987633562898	15904.0	270.6206989652301	101171.0	233.27246962890783
445	Feb25-FISH2-3R4-rep3-cp190-100x_Position006_5_cmle.ics	45	1	0	1	1	1	0	6.9312	1.0	0.297412669097613	1.124933053807118	0.0	0.9762765443895912	11324.0	194.45867914213895	61795.0	142.4822553964907
446	Feb25-FISH2-3R4-rep3-cp190-100x_Position006_5_cmle.ics	46	1	0	1	1	1	0	8.014199999999999	1.0	0.3123026808272129	1.3419463668870604	0.0	0.9697091474712305	12956.0	225.35968603726377	77494.0	178.6798268419071
447	Feb25-FISH2-3R4-rep3-cp190-100x_Position006_5_cmle.ics	47	1	0	1	1	1	1	7.147799999999999	1.0	0.30874087415820195	1.2159240885738674	0.0	0.9729990731169407	11792.0	203.489685349981	66904.0	154.26220268705904
448	Feb25-FISH2-3R4-rep3-cp190-100x_Position006_5_cmle.ics	48	1	0	1	1	1	1	6.7146	1.0	0.2915764777007309	1.169370543992156	0.0	0.983041917427308	11490.0	196.31938367233604	62536.0	144.1907973699319
449	Feb25-FISH2-3R4-rep3-cp190-100x_Position006_5_cmle.ics	49	1	0	1	1	1	1	9.5304	1.0	0.3010151972489068	1.323766677503928	0.0	0.9606630506410344	17302.0	301.6053341535392	117412.0	270.71974384032313
450	Feb25-FISH2-3R4-rep3-cp190-100x_Position006_5_cmle.ics	50	1	0	1	0	1	1	9.097199999999999	1.0	0.28506524045152193	1.2554876253097602	0.0	0.9575496982640194	18106.0	313.74498278038266	122315.0	282.02471185082544
451	Feb25-FISH2-3R4-rep3-cp190-100x_Position006_5_cmle.ics	51	1	0	1	0	1	0	8.2308	1.0	0.29580654770875114	1.263258180865916	0.0	0.9611770178901785	15964.0	273.2488500087668	103155.0	237.8470273553685
452	Feb25-FISH2-3R4-rep3-cp190-100x_Position006_5_cmle.ics	52	1	0	1	0	1	1	7.5809999999999995	1.0	0.3133325869767017	1.3585907896471616	0.0	0.9752449270127502	12210.0	212.2693004671498	71015.0	163.74103676643395
453	Feb25-FISH2-3R4-rep3-cp190-100x_Position006_5_cmle.ics	53	1	0	1	0	0	1	6.7146	0.0	0.2876462217128813	1.2188170798259528	0.0	0.9784657571875598	11524.0	196.704721693372	62389.0	143.85185584483628
454	Feb25-FISH2-3R4-rep3-cp190-100x_Position006_5_cmle.ics	54	1	0	1	1	1	2	9.747	1.0	0.2875875852015041	1.113933732083582	0.0	0.9362781760243928	29658.0	498.95152134118916	257556.0	593.8532206634607
455	Feb25-FISH2-3R4-rep3-cp190-100x_Position006_5_cmle.ics	55	1	0	1	1	1	1	8.664	1.0	0.3118509534849087	1.363754654176962	0.0	0.9561380347499616	16002.0	278.0769551379266	106294.0	245.08469706472337
456	Feb25-FISH2-3R4-rep3-cp190-100x_Position006_5_cmle.ics	56	1	0	1	1	1	1	9.747	1.0	0.2943889953764683	1.0628411067845278	0.0	0.9418850470264882	33868.0	562.1404349439102	317994.0	733.2066076956332
457	Feb25-FISH2-3R4-rep3-cp190-100x_Position006_5_cmle.ics	57	1	0	1	1	0	1	7.3644	0.0	0.2760040535942393	1.0718374088561435	0.0	0.9689382317887472	15794.0	264.3239905003296	98055.0	226.08783158674478
458	Feb25-FISH2-3R4-rep3-cp190-100x_Position006_5_cmle.ics	58	1	0	1	1	1	1	6.9312	1.0	0.29020812758495446	1.0868426569045806	0.0	0.9615842546128209	13336.0	225.96424544108388	78013.0	179.87649794071407
459	Feb25-FISH2-3R4-rep3-cp190-100x_Position006_5_cmle.ics	59	1	0	1	1	1	0	8.2308	1.0	0.31067270472708247	1.3161756447833097	0.0	0.9722583968532481	13940.0	242.69218417809353	86262.0	198.89642066529782
460	Feb25-FISH2-3R4-rep3-cp190-100x_Position006_5_cmle.ics	60	1	0	1	0	0	0	7.5809999999999995	0.0	0.2763644805387558	1.0507235863714777	0.0	0.9619772514760727	17056.0	287.3308301733664	110111.0	253.885648093907
461	Feb25-FISH2-3R4-rep3-cp190-100x_Position006_5_cmle.ics	61	1	0	1	0	1	1	7.147799999999999	1.0	0.29488448656289146	1.2865695896370806	0.0	0.9764989887370754	12050.0	207.92129430255977	67543.0	155.73556074512777
462	Feb25-FISH2-3R4-rep3-cp190-100x_Position006_5_cmle.ics	62	1	0	1	3	2	1	9.747	2.0	0.27236547484124723	1.0501750373522771	0.0	0.9190738642191356	40466.0	658.5905616140088	399471.0	921.0701358603694
463	Feb25-FISH2-3R4-rep3-cp190-100x_Position006_5_cmle.ics	63	1	0	1	1	2	1	9.747	2.0	0.30492419841751855	1.248187690871062	0.0	0.9508070494961169	23168.0	399.4147134366403	183106.0	422.1920196881596
464	Feb25-FISH2-3R4-rep3-cp190-100x_Position006_5_cmle.ics	64	1	0	1	1	0	1	7.5809999999999995	0.0	0.30428581175633196	1.348671727871643	0.0	0.9685242307187002	12642.0	218.9978533348134	73729.0	169.99877349507017
465	Feb25-FISH2-3R4-rep3-cp190-100x_Position006_5_cmle.ics	65	1	0	1	1	1	1	8.2308	1.0	0.2967018151705518	1.0847080600018435	0.0	0.9665923556407482	17976.0	304.4267428238986	123445.0	284.63018071720677
466	Feb25-FISH2-3R4-rep3-cp190-100x_Position006_5_cmle.ics	66	1	0	1	1	1	1	7.5809999999999995	1.0	0.3121661744179796	1.372823712168353	0.0	0.9816614222352219	12288.0	213.87199003862503	71563.0	165.0045738803959
467	Feb25-FISH2-3R4-rep3-cp190-100x_Position006_5_cmle.ics	67	1	0	1	0	0	0	6.2814	0.0	0.2950228224319851	1.2274733279784644	0.0	0.9584411672179501	8886.0	152.61380639679763	42782.0	98.64351242612938
468	Feb25-FISH2-3R4-rep3-cp190-100x_Position006_5_cmle.ics	68	1	0	1	0	1	1	8.014199999999999	1.0	0.2941722143088419	1.3693689027431926	0.0	0.9826052160438209	13330.0	231.33039268284563	78491.0	180.97863432844002
469	Feb25-FISH2-3R4-rep3-cp190-100x_Position006_5_cmle.ics	69	1	0	1	1	1	1	9.313799999999999	1.0	0.29320694739817016	1.3571848626433836	0.0	0.959125123143154	17594.0	304.8073189571616	118825.0	273.97773278562994
470	Feb25-FISH2-3R4-rep3-cp190-100x_Position006_5_cmle.ics	70	1	0	1	1	1	1	8.2308	1.0	0.2988051165777763	1.3194804794973343	0.0	0.9641911347451168	14938.0	257.3416783507272	93844.0	216.37842504131842
471	Feb25-FISH2-3R4-rep3-cp190-100x_Position006_5_cmle.ics	72	1	0	1	1	1	1	9.747	1.0	0.3045813337806249	1.3366188944707873	0.0	0.9436628317030448	20428.0	354.21459457461424	151518.0	349.358789111829
472	Feb25-FISH2-3R4-rep3-cp190-100x_Position006_5_cmle.ics	73	1	0	1	1	1	1	8.2308	1.0	0.29988742074082275	1.1919222479004459	0.0	0.9580289622659006	16632.0	284.75995125621864	110451.0	254.66959447848197
473	Feb25-FISH2-3R4-rep3-cp190-100x_Position006_5_cmle.ics	74	1	0	1	0	0	0	7.147799999999999	0.0	0.3084089162959172	1.3425790530325004	0.0	0.9834038723573558	10552.0	184.18101429904368	56603.0	130.51093295909965
474	Feb25-FISH2-3R4-rep3-cp190-100x_Position007_6_cmle.ics	1	1	0	1	1	1	1	9.097199999999999	1.0	0.2640781111298205	1.0817905940337842	0.0	0.9401707803889067	39776.0	640.806714371979	383329.0	883.8511283903451
475	Feb25-FISH2-3R4-rep3-cp190-100x_Position007_6_cmle.ics	2	1	0	1	1	1	1	9.097199999999999	1.0	0.28957557148610624	1.069133411172945	0.0	0.931403527562434	27682.0	460.8778190718773	233051.0	537.3514378575541
476	Feb25-FISH2-3R4-rep3-cp190-100x_Position007_6_cmle.ics	3	1	0	1	1	1	1	9.097199999999999	1.0	0.3095915692355648	1.2715013428213162	0.0	0.950434357642798	22624.0	387.3277771434324	178042.0	410.5158300073144
477	Feb25-FISH2-3R4-rep3-cp190-100x_Position007_6_cmle.ics	4	1	0	1	1	1	1	9.097199999999999	1.0	0.31914357130883814	1.4077721575863997	0.0	0.9677675069019138	17852.0	310.78367433321426	126706.0	292.14914883514444
478	Feb25-FISH2-3R4-rep3-cp190-100x_Position007_6_cmle.ics	5	1	0	1	1	1	1	9.097199999999999	1.0	0.28165312771878176	1.2534512881576538	0.0	0.951435785078281	19056.0	327.7898920439659	131274.0	302.68169908437443
479	Feb25-FISH2-3R4-rep3-cp190-100x_Position007_6_cmle.ics	6	1	0	1	1	1	1	9.097199999999999	1.0	0.2981458149121884	1.0562400910674719	0.0	0.9407927853628278	29076.0	482.99609512126113	254560.0	586.9452695805594
480	Feb25-FISH2-3R4-rep3-cp190-100x_Position007_6_cmle.ics	7	1	0	1	1	1	1	9.097199999999999	1.0	0.26917860583106995	1.059510643878515	0.0	0.9450454186598752	19508.0	331.3141802116242	132927.0	306.4930619482048
481	Feb25-FISH2-3R4-rep3-cp190-100x_Position007_6_cmle.ics	8	1	0	1	1	1	1	7.797599999999999	1.0	0.2814570867499925	1.109337683171099	0.0	0.9565049398608972	16422.0	278.42856558678136	104983.0	242.0618920347889
482	Feb25-FISH2-3R4-rep3-cp190-100x_Position007_6_cmle.ics	9	1	0	1	1	1	1	8.8806	1.0	0.28994927254747616	1.2924415876806319	0.0	0.9614758909402067	16998.0	292.82218539166513	112210.0	258.72536415632686
483	Feb25-FISH2-3R4-rep3-cp190-100x_Position007_6_cmle.ics	10	1	0	1	1	0	1	8.2308	0.0	0.30549456283743964	1.3053613104567827	0.0	0.9622500027382098	14722.0	253.38056807146592	92838.0	214.05886603284088
484	Feb25-FISH2-3R4-rep3-cp190-100x_Position007_6_cmle.ics	11	1	0	1	0	0	1	8.014199999999999	0.0	0.3005463206326222	1.2331601044750626	0.0	0.9552346017204139	15492.0	265.36893116566347	99401.0	229.19133697979726
485	Feb25-FISH2-3R4-rep3-cp190-100x_Position007_6_cmle.ics	12	1	0	1	0	1	1	7.797599999999999	1.0	0.30660036187310497	1.2840705761535618	0.0	0.9714356993213511	14292.0	245.83071640861775	88961.0	205.11957152402636
486	Feb25-FISH2-3R4-rep3-cp190-100x_Position007_6_cmle.ics	13	1	0	1	0	1	1	9.097199999999999	1.0	0.3209886697391206	1.2646386820153424	0.0	0.9541832421197706	21034.0	363.0528493666412	162518.0	374.721760377488
487	Feb25-FISH2-3R4-rep3-cp190-100x_Position007_6_cmle.ics	15	1	0	1	2	1	2	9.097199999999999	1.0	0.2816397379684211	1.0434799519419244	0.0	0.9313078508533977	31860.0	522.5090171257629	283785.0	654.3300727840943
488	Feb25-FISH2-3R4-rep3-cp190-100x_Position007_6_cmle.ics	16	1	0	1	1	1	1	8.8806	1.0	0.29218492729647955	1.1129621548565702	0.0	0.9623492160695687	17828.0	306.99399980145387	120992.0	278.9742381249648
489	Feb25-FISH2-3R4-rep3-cp190-100x_Position007_6_cmle.ics	17	1	0	1	1	1	1	8.664	1.0	0.2982251096738768	1.3165564869197157	0.0	0.950797220838666	16306.0	280.8683601966409	106922.0	246.53269215152645
490	Feb25-FISH2-3R4-rep3-cp190-100x_Position007_6_cmle.ics	18	1	0	1	0	0	1	8.014199999999999	0.0	0.31086785737424005	1.4341541230692096	0.0	0.9732304266088189	11708.0	205.91904383636495	66418.0	153.141620502049
491	Feb25-FISH2-3R4-rep3-cp190-100x_Position007_6_cmle.ics	19	1	0	1	0	1	0	9.097199999999999	1.0	0.2947620180721077	1.3323798061738068	0.0	0.9444562143430726	17044.0	296.5417834822488	113597.0	261.9234042604604
492	Feb25-FISH2-3R4-rep3-cp190-100x_Position007_6_cmle.ics	21	1	0	1	1	1	1	9.097199999999999	1.0	0.3018945497493114	1.28032426386353	0.0	0.9450949457708769	21086.0	364.3085510716824	158195.0	364.75411267008406
493	Feb25-FISH2-3R4-rep3-cp190-100x_Position007_6_cmle.ics	22	1	0	1	0	0	0	6.497999999999999	0.0	0.2770169564884648	1.1376862077259529	0.0	0.9777173488772063	10438.0	176.36719483104233	52778.0	121.69153613263184
494	Feb25-FISH2-3R4-rep3-cp190-100x_Position007_6_cmle.ics	23	1	0	1	1	1	1	9.097199999999999	1.0	0.28574646675199716	1.191400027116101	0.0	0.9548206754431596	19136.0	329.1798192901061	133058.0	306.7951118787322
495	Feb25-FISH2-3R4-rep3-cp190-100x_Position007_6_cmle.ics	24	1	0	1	2	1	1	8.4474	1.0	0.26792162898039695	1.0590001818729555	0.0	0.9418274410266952	17896.0	304.74539874310193	116523.0	268.6699546171257
496	Feb25-FISH2-3R4-rep3-cp190-100x_Position007_6_cmle.ics	25	1	0	1	1	1	1	8.2308	1.0	0.2893487652424791	1.101379934339028	0.0	0.9404723127762579	17548.0	295.23640865644995	117578.0	271.1024941339685
497	Feb25-FISH2-3R4-rep3-cp190-100x_Position007_6_cmle.ics	26	1	0	1	1	1	1	8.014199999999999	1.0	0.29606599179359167	1.1695132846371608	0.0	0.9530467736375043	16782.0	284.25024109085774	111233.0	256.4726711630043
498	Feb25-FISH2-3R4-rep3-cp190-100x_Position007_6_cmle.ics	27	1	0	1	1	2	2	9.097199999999999	2.0	0.2959575970743761	1.105770655047464	0.0	0.9386663071947378	26744.0	446.35211431686366	223732.0	515.8643897462198
499	Feb25-FISH2-3R4-rep3-cp190-100x_Position007_6_cmle.ics	28	1	0	1	1	1	1	7.3644	1.0	0.2937736383082185	1.3108490872495204	0.0	0.9633501934563456	11566.0	198.20505131566705	63395.0	146.1714148533138
500	Feb25-FISH2-3R4-rep3-cp190-100x_Position007_6_cmle.ics	29	1	0	1	1	2	1	9.097199999999999	2.0	0.3002541264810674	1.1852359758725985	0.0	0.9498578088812952	21880.0	374.3054922340595	166759.0	384.50033866272986
501	Feb25-FISH2-3R4-rep3-cp190-100x_Position007_6_cmle.ics	30	1	0	1	1	1	1	9.097199999999999	1.0	0.2956271650539451	1.2909897419967267	0.0	0.956829885561312	17950.0	308.4097259929448	122954.0	283.4980699088942
502	Feb25-FISH2-3R4-rep3-cp190-100x_Position007_6_cmle.ics	32	1	0	1	1	1	1	9.097199999999999	1.0	0.29443985521092797	1.374296620706194	0.0	0.9594157608346008	17034.0	294.70334425271756	113435.0	261.5498768654571
503	Feb25-FISH2-3R4-rep3-cp190-100x_Position007_6_cmle.ics	33	1	0	1	1	1	1	9.097199999999999	1.0	0.29742386880834976	1.3055505616182939	0.0	0.9532978833637921	18778.0	323.23900245604017	131958.0	304.2588147521663
504	Feb25-FISH2-3R4-rep3-cp190-100x_Position007_6_cmle.ics	34	1	0	1	1	1	1	9.097199999999999	1.0	0.2582920959331582	1.134372997673409	0.0	0.9316194330758368	21742.0	364.17652891124345	153207.0	353.2531580634379
505	Feb25-FISH2-3R4-rep3-cp190-100x_Position007_6_cmle.ics	35	1	0	1	1	1	1	9.097199999999999	1.0	0.3009709589416201	1.2851122845512823	0.0	0.9364130852335004	19272.0	332.75742802336174	138015.0	318.2245890209024
506	Feb25-FISH2-3R4-rep3-cp190-100x_Position007_6_cmle.ics	36	1	0	1	1	1	1	8.8806	1.0	0.28745895258751164	1.2118001104422396	0.0	0.9480192941135381	17338.0	298.38414876736476	115096.0	265.37968552657156
507	Feb25-FISH2-3R4-rep3-cp190-100x_Position007_6_cmle.ics	37	1	0	1	1	0	1	9.097199999999999	0.0	0.3029409626544238	1.2856242464405858	0.0	0.9431372846114876	19976.0	342.7559270500364	146122.0	336.91709884369305
508	Feb25-FISH2-3R4-rep3-cp190-100x_Position007_6_cmle.ics	38	1	0	1	2	2	1	9.097199999999999	2.0	0.2861903793652646	1.1056897995291148	0.0	0.9369988782789318	26942.0	453.2111059754305	222457.0	512.924590804064
509	Feb25-FISH2-3R4-rep3-cp190-100x_Position007_6_cmle.ics	40	1	0	1	1	2	2	9.097199999999999	2.0	0.2984781843243402	1.068303405910067	0.0	0.9371981650850089	29908.0	497.86795191049663	265712.0	612.6587109946166
510	Feb25-FISH2-3R4-rep3-cp190-100x_Position007_6_cmle.ics	41	1	0	1	1	1	1	8.8806	1.0	0.29972657938176506	1.2155308253512935	0.0	0.9600544238882807	19066.0	323.3089140865866	135527.0	312.4879460655424
511	Feb25-FISH2-3R4-rep3-cp190-100x_Position007_6_cmle.ics	42	1	0	1	1	1	1	9.097199999999999	1.0	0.30672501747510006	1.254839066890002	0.0	0.9454850993726004	20678.0	353.31826713465045	154850.0	357.04146368066324
512	Feb25-FISH2-3R4-rep3-cp190-100x_Position007_6_cmle.ics	43	1	0	1	1	1	1	9.097199999999999	1.0	0.2947209494987787	1.1673623714985442	0.0	0.9527228450036085	19012.0	327.08745596801054	133820.0	308.5520740700442
513	Feb25-FISH2-3R4-rep3-cp190-100x_Position007_6_cmle.ics	44	1	0	1	1	1	1	9.097199999999999	1.0	0.28932531015911017	1.3131173449652531	0.0	0.951714071139513	22282.0	380.6210716603164	168228.0	387.8874481890256
514	Feb25-FISH2-3R4-rep3-cp190-100x_Position007_6_cmle.ics	45	1	0	1	1	1	1	9.097199999999999	1.0	0.31522551659630454	1.226968400529893	0.0	0.9633076778701694	22026.0	376.49161585688745	172579.0	397.91965618692393
515	Feb25-FISH2-3R4-rep3-cp190-100x_Position007_6_cmle.ics	46	1	0	1	1	1	1	7.147799999999999	1.0	0.2964740748701707	1.1332534134913403	0.0	0.9693488607109562	13264.0	225.80633604040318	78213.0	180.33764287281699
516	Feb25-FISH2-3R4-rep3-cp190-100x_Position007_6_cmle.ics	47	1	0	1	0	1	1	6.7146	1.0	0.2859630589879059	1.0566743583184182	0.0	0.9638040780164233	13778.0	229.8267825213683	81322.0	187.50614084235642
517	Feb25-FISH2-3R4-rep3-cp190-100x_Position007_6_cmle.ics	48	1	0	1	1	0	0	9.097199999999999	0.0	0.2923042441733323	1.3168622794197666	0.0	0.9550429963174031	16530.0	286.7168352888821	108044.0	249.11971522062365
518	Feb25-FISH2-3R4-rep3-cp190-100x_Position007_6_cmle.ics	49	1	0	1	1	1	1	8.014199999999999	1.0	0.2872381472844655	1.1739089495862942	0.0	0.9685087099357338	16626.0	281.25550918747723	108038.0	249.1058808726606
519	Feb25-FISH2-3R4-rep3-cp190-100x_Position007_6_cmle.ics	50	1	0	1	1	0	1	9.097199999999999	0.0	0.3133855356478701	1.7052478467218446	0.0	0.9653550417231973	12210.0	219.45471186115336	71021.0	163.75487111439705
520	Feb25-FISH2-3R4-rep3-cp190-100x_Position007_6_cmle.ics	51	1	0	1	2	1	2	9.097199999999999	1.0	0.30472113257279837	1.0894343282470378	0.0	0.9414346247061697	29580.0	491.19325132466753	264072.0	608.8773225513729
521	Feb25-FISH2-3R4-rep3-cp190-100x_Position007_6_cmle.ics	52	1	0	1	1	1	1	9.097199999999999	1.0	0.3041171447006263	1.2852649165544197	0.0	0.9545993838740421	19250.0	331.8912945109014	138497.0	319.3359483072703
522	Feb25-FISH2-3R4-rep3-cp190-100x_Position007_6_cmle.ics	53	1	0	1	1	1	1	9.097199999999999	1.0	0.27998725761305043	1.2094526621275103	0.0	0.9420464977957856	19636.0	337.66206865113935	136906.0	315.6675403723918
523	Feb25-FISH2-3R4-rep3-cp190-100x_Position007_6_cmle.ics	54	1	0	1	1	1	1	9.097199999999999	1.0	0.28514958942492485	1.230005409378962	0.0	0.9376571814313968	17778.0	305.970235499045	119024.0	274.4365719930724
524	Feb25-FISH2-3R4-rep3-cp190-100x_Position007_6_cmle.ics	55	1	0	1	1	1	1	9.097199999999999	1.0	0.28879550692963635	1.207489229163202	0.0	0.9397586965818369	23822.0	401.83597848557713	185796.0	428.3944190249435
525	Feb25-FISH2-3R4-rep3-cp190-100x_Position007_6_cmle.ics	56	1	0	1	1	1	1	9.097199999999999	1.0	0.2957234229956461	1.2850402686248574	0.0	0.9430867665775531	19904.0	341.2639184654513	143591.0	331.08130972793094
526	Feb25-FISH2-3R4-rep3-cp190-100x_Position007_6_cmle.ics	57	1	0	1	1	0	1	7.3644	0.0	0.31032374577497734	1.3477454225315648	0.0	0.9794839248345749	11594.0	201.63941694326465	65393.0	150.77825272502167
527	Feb25-FISH2-3R4-rep3-cp190-100x_Position007_6_cmle.ics	58	1	0	1	1	1	1	6.9312	1.0	0.3046535320051773	1.1684274470381668	0.0	0.9657377788536221	12006.0	203.77828664707044	68277.0	157.42796264594537
528	Feb25-FISH2-3R4-rep3-cp190-100x_Position008_7_cmle.ics	1	1	0	1	2	1	2	9.747	1.0	0.28649359661355944	1.1038471850253764	0.0	0.9353855999812806	29762.0	494.534971094499	258419.0	595.8430610454847
529	Feb25-FISH2-3R4-rep3-cp190-100x_Position008_7_cmle.ics	2	1	0	1	0	1	1	9.5304	1.0	0.30997958007782483	1.3611788681005608	0.0	0.9558443101098848	17496.0	303.3662117364201	121157.0	279.3546826939497
530	Feb25-FISH2-3R4-rep3-cp190-100x_Position008_7_cmle.ics	3	1	0	1	1	1	1	9.097199999999999	1.0	0.28740937792297605	1.0866287868615636	0.0	0.9514348032472758	21228.0	360.10927193259994	155915.0	359.49706044411107
531	Feb25-FISH2-3R4-rep3-cp190-100x_Position008_7_cmle.ics	4	1	0	1	1	1	1	9.747	1.0	0.2975456300855962	1.19160330038039	0.0	0.9503270602217135	21370.0	370.4446523234492	160235.0	369.45779097753353
532	Feb25-FISH2-3R4-rep3-cp190-100x_Position008_7_cmle.ics	5	1	0	1	0	0	0	6.497999999999999	0.0	0.2908142585345281	1.251160944278827	0.0	0.986549539287532	9692.0	167.4663488033597	48384.0	111.56018197433136
533	Feb25-FISH2-3R4-rep3-cp190-100x_Position008_7_cmle.ics	6	1	0	1	1	1	1	9.5304	1.0	0.30070047486136126	1.4592015076469778	0.0	0.9799996397042011	15302.0	271.60841851462976	97603.0	225.04564404019223
534	Feb25-FISH2-3R4-rep3-cp190-100x_Position008_7_cmle.ics	7	1	0	1	1	2	1	9.747	2.0	0.27752250346192103	1.0152026194530839	0.0	0.9335578335256616	32816.0	550.4034884456	294477.0	678.9828808543149
535	Feb25-FISH2-3R4-rep3-cp190-100x_Position008_7_cmle.ics	8	1	0	1	2	2	2	9.747	2.0	0.28931309208274375	1.0280186349837064	0.0	0.92561756948869	43106.0	698.5366327800083	452652.0	1043.6908790311886
536	Feb25-FISH2-3R4-rep3-cp190-100x_Position008_7_cmle.ics	9	1	0	1	0	1	1	8.2308	1.0	0.300155435629773	1.185207774268645	0.0	0.9600966472416474	15848.0	273.06725674850713	102780.0	236.9823806076756
537	Feb25-FISH2-3R4-rep3-cp190-100x_Position008_7_cmle.ics	10	1	0	1	0	1	1	7.797599999999999	1.0	0.30095042834621666	1.248057872122939	0.0	0.9804795878932132	13102.0	226.70322070183235	77362.0	178.37547118671918
538	Feb25-FISH2-3R4-rep3-cp190-100x_Position008_7_cmle.ics	11	1	0	1	0	0	0	7.5809999999999995	0.0	0.3050994478105659	1.4471792016161555	0.0	0.9820456911342973	11130.0	195.69367341081548	60987.0	140.619229870795
539	Feb25-FISH2-3R4-rep3-cp190-100x_Position008_7_cmle.ics	13	1	0	1	0	0	0	6.2814	0.0	0.30940351359322604	1.5174580167032297	0.0	0.9881888421806624	7232.0	127.7980248948017	32168.0	74.17055087942896
540	Feb25-FISH2-3R4-rep3-cp190-100x_Position008_7_cmle.ics	14	1	0	1	1	1	1	9.313799999999999	1.0	0.2757336202008585	1.1213205982329169	0.0	0.9513331084713845	21444.0	365.94280211910666	155052.0	357.5072200620871
541	Feb25-FISH2-3R4-rep3-cp190-100x_Position008_7_cmle.ics	15	1	0	1	1	1	1	8.2308	1.0	0.2778790175196693	1.0365815867512618	0.0	0.9583268453112739	19084.0	322.9387995820476	130679.0	301.30979291136833
542	Feb25-FISH2-3R4-rep3-cp190-100x_Position008_7_cmle.ics	17	1	0	1	1	1	1	9.097199999999999	1.0	0.30852532571165303	1.4358696563377569	0.0	0.9635927486887492	15694.0	275.4536169926365	102688.0	236.77025393890824
543	Feb25-FISH2-3R4-rep3-cp190-100x_Position008_7_cmle.ics	18	1	0	1	0	1	1	8.014199999999999	1.0	0.30552452830285337	1.3664728243144801	0.0	0.9741342385538884	13002.0	227.32389046482604	77057.0	177.67222516526226
544	Feb25-FISH2-3R4-rep3-cp190-100x_Position008_7_cmle.ics	19	1	0	1	1	1	1	9.097199999999999	1.0	0.27145160758961906	1.2568517379678865	0.0	0.9438087757378002	19636.0	338.0365526325906	134803.0	310.81860141132995
545	Feb25-FISH2-3R4-rep3-cp190-100x_Position008_7_cmle.ics	20	1	0	1	1	1	1	9.747	1.0	0.2930488621810039	1.1724006498725021	0.0	0.9390396029210444	29156.0	489.93306634259307	253417.0	584.3098262935914
546	Feb25-FISH2-3R4-rep3-cp190-100x_Position008_7_cmle.ics	21	1	0	1	3	2	1	9.747	2.0	0.2969049290398394	1.1116165200793682	0.0	0.9416351698089406	28456.0	482.9028037471202	245948.0	567.0883688042089
547	Feb25-FISH2-3R4-rep3-cp190-100x_Position008_7_cmle.ics	22	1	0	1	1	1	2	9.747	1.0	0.2962668548735598	1.1467181689006252	0.0	0.9483981202948428	25760.0	436.7433482933799	211609.0	487.9120896868031
548	Feb25-FISH2-3R4-rep3-cp190-100x_Position008_7_cmle.ics	23	1	0	1	1	1	1	9.5304	1.0	0.30348255289801285	1.348998070409489	0.0	0.953984664964312	17678.0	307.2462522295749	121756.0	280.7358117655979
549	Feb25-FISH2-3R4-rep3-cp190-100x_Position008_7_cmle.ics	24	1	0	1	1	1	1	8.8806	1.0	0.2982056919767021	1.2247814015566028	0.0	0.9516272936239001	18586.0	316.6311232773977	130110.0	299.99783557953566
550	Feb25-FISH2-3R4-rep3-cp190-100x_Position008_7_cmle.ics	25	1	0	1	1	1	1	9.747	1.0	0.30039170030359447	1.4361998339428137	0.0	0.9450403209622721	19914.0	348.5089701771428	144829.0	333.93579685764786
551	Feb25-FISH2-3R4-rep3-cp190-100x_Position008_7_cmle.ics	26	1	0	1	1	1	1	7.5809999999999995	1.0	0.28658199634175685	1.0366040570871011	0.0	0.964555871443198	18756.0	311.7468859700185	129303.0	298.13711577850046
552	Feb25-FISH2-3R4-rep3-cp190-100x_Position008_7_cmle.ics	27	1	0	1	0	1	1	9.747	1.0	0.2900861867455654	1.2703037305920755	0.0	0.9445393759876766	21510.0	368.6114184030242	159771.0	368.38793473505484
553	Feb25-FISH2-3R4-rep3-cp190-100x_Position008_7_cmle.ics	28	1	0	1	1	1	1	8.664	1.0	0.2785932908218579	1.0747340831828192	0.0	0.9506567902317763	20300.0	345.40915500685026	143550.0	330.9867750168499
554	Feb25-FISH2-3R4-rep3-cp190-100x_Position008_7_cmle.ics	29	1	0	1	0	1	1	7.797599999999999	1.0	0.31223138057626804	1.4593942561834947	0.0	0.9821318335452335	11442.0	201.51930047570673	64308.0	148.27654146836352
555	Feb25-FISH2-3R4-rep3-cp190-100x_Position008_7_cmle.ics	31	1	0	1	1	1	1	8.664	1.0	0.30001078380433444	1.3626861484525172	0.0	0.973416543822798	15150.0	263.24965445527044	96042.0	221.4464078451292
556	Feb25-FISH2-3R4-rep3-cp190-100x_Position008_7_cmle.ics	32	1	0	1	1	1	1	9.747	1.0	0.29817391063993404	1.366863153372456	0.0	0.9552850646740276	17282.0	300.9243275460246	116654.0	268.9720045476531
557	Feb25-FISH2-3R4-rep3-cp190-100x_Position008_7_cmle.ics	33	1	0	1	1	0	1	9.747	0.0	0.28982954308308145	1.2993500733170098	0.0	0.9464106838661257	18024.0	312.35717062000367	122496.0	282.44204801437854
558	Feb25-FISH2-3R4-rep3-cp190-100x_Position008_7_cmle.ics	34	1	0	1	1	1	1	9.747	1.0	0.27979287372614686	1.1804101844278012	0.0	0.9478018756137212	22092.0	378.7623429105191	163322.0	376.5755630045416
559	Feb25-FISH2-3R4-rep3-cp190-100x_Position008_7_cmle.ics	36	1	0	1	1	0	1	7.147799999999999	0.0	0.2940135800168532	1.283270962379697	0.0	0.9771493014306817	11496.0	198.30248456646012	62846.0	144.90557201469136
560	Feb25-FISH2-3R4-rep3-cp190-100x_Position008_7_cmle.ics	37	1	0	1	1	1	1	8.8806	1.0	0.297200258320816	1.1742301864723856	0.0	0.9498030307751955	18836.0	320.18179311712316	132520.0	305.5546320113754
561	Feb25-FISH2-3R4-rep3-cp190-100x_Position008_7_cmle.ics	38	1	0	1	1	1	1	7.5809999999999995	1.0	0.30380608726776176	1.2299401412678999	0.0	0.9692405241586307	12858.0	221.41421719060895	75567.0	174.23669542109576
562	Feb25-FISH2-3R4-rep3-cp190-100x_Position008_7_cmle.ics	39	1	0	1	1	1	1	7.3644	1.0	0.29423505424397656	1.1412849758302859	0.0	0.9677496436061539	13942.0	236.93237787758522	83967.0	193.60478256941715
563	Feb25-FISH2-3R4-rep3-cp190-100x_Position008_7_cmle.ics	40	1	0	1	1	0	1	6.497999999999999	0.0	0.30662122026741473	1.2678123267000174	0.0	0.9693028144001379	10194.0	175.73583583905912	53591.0	123.5660902816301
564	Feb25-FISH2-3R4-rep3-cp190-100x_Position008_7_cmle.ics	41	1	0	1	1	1	1	8.014199999999999	1.0	0.31252519319831945	1.3086297692362343	0.0	0.9642221852088929	13530.0	234.41902419233327	82730.0	190.75260116436078
565	Feb25-FISH2-3R4-rep3-cp190-100x_Position008_7_cmle.ics	42	1	0	1	1	1	1	7.147799999999999	1.0	0.28591792806635213	1.0402638420605521	0.0	0.9714551328976783	14362.0	242.83103230161444	86540.0	199.53741212092086
566	Feb25-FISH2-3R4-rep3-cp190-100x_Position008_7_cmle.ics	43	1	0	1	0	1	1	8.4474	1.0	0.28176012598126776	1.150093287936149	0.0	0.9529202666989699	18960.0	321.1507044948747	130308.0	300.4543690623175
567	Feb25-FISH2-3R4-rep3-cp190-100x_Position008_7_cmle.ics	44	1	0	1	1	1	1	8.4474	1.0	0.29778119295624483	1.1708827079676147	0.0	0.9537218338928717	17756.0	303.55935556310095	121406.0	279.9288081344178
568	Feb25-FISH2-3R4-rep3-cp190-100x_Position008_7_cmle.ics	45	1	0	1	0	0	0	6.9312	0.0	0.28404962873398093	1.152776870917252	0.0	0.9803293094047301	11014.0	191.81405083377206	57928.0	133.56601813428128
569	Feb25-FISH2-3R4-rep3-cp190-100x_Position008_7_cmle.ics	46	1	0	1	1	0	0	7.797599999999999	0.0	0.30320467358465314	1.355039514290762	0.0	0.9814712987485705	12880.0	223.70807088233735	75686.0	174.51107665569697
570	Feb25-FISH2-3R4-rep3-cp190-100x_Position008_7_cmle.ics	47	1	0	1	0	1	0	6.497999999999999	1.0	0.29260654587509805	1.1759397623157064	0.0	0.9864401371483322	10986.0	186.67110204082414	58570.0	135.04629336633155
571	Feb25-FISH2-3R4-rep3-cp190-100x_Position008_7_cmle.ics	48	1	0	1	1	1	1	7.797599999999999	1.0	0.2855659949217434	1.0774807133494066	0.0	0.9637887083875529	16946.0	286.04284496029953	110848.0	255.58496716870619
572	Feb25-FISH2-3R4-rep3-cp190-100x_Position008_7_cmle.ics	49	1	0	1	1	1	1	7.3644	1.0	0.30036871843105273	1.1641198917784776	0.0	0.9584668317457415	13912.0	236.35556769428646	84564.0	194.9813001917443
573	Feb25-FISH2-3R4-rep3-cp190-100x_Position008_7_cmle.ics	50	1	0	1	1	1	1	8.8806	1.0	0.3084914595704329	1.4565326997634924	0.0	0.975587980911273	14486.0	253.4195009527724	91058.0	209.95467613712515
574	Feb25-FISH2-3R4-rep3-cp190-100x_Position008_7_cmle.ics	51	1	0	1	1	0	1	7.147799999999999	0.0	0.3104476470676782	1.2728164562036677	0.0	0.9697772977170772	11432.0	197.8786570854549	64040.0	147.65860725934564
575	Feb25-FISH2-3R4-rep3-cp190-100x_Position008_7_cmle.ics	52	1	0	1	1	1	1	9.747	1.0	0.29172469892963954	1.1720107841125669	0.0	0.9523208486336717	22828.0	387.4397118786452	175171.0	403.8960945069774
576	Feb25-FISH2-3R4-rep3-cp190-100x_Position008_7_cmle.ics	53	1	0	1	0	1	1	9.097199999999999	1.0	0.2924497366149124	1.144066116748201	0.0	0.9497979923521461	20124.0	341.6866059982701	145168.0	334.71743751756225
577	Feb25-FISH2-3R4-rep3-cp190-100x_Position008_7_cmle.ics	54	1	0	1	1	0	1	9.747	0.0	0.285353511537938	1.1632588224273919	0.0	0.9562352182727963	21818.0	373.94976541381044	161878.0	373.2460965947588
578	Feb25-FISH2-3R4-rep3-cp190-100x_Position008_7_cmle.ics	55	1	0	1	1	1	1	8.014199999999999	1.0	0.29669363183363007	1.117598513406903	0.0	0.9629612443723072	16670.0	281.20897730053554	110238.0	254.1784751257924
579	Feb25-FISH2-3R4-rep3-cp190-100x_Position008_7_cmle.ics	56	1	0	1	2	1	1	9.747	1.0	0.3036799567879653	1.2782419898913726	0.0	0.9294906352759631	26734.0	456.1226785121735	226505.0	522.2581642298264
580	Feb25-FISH2-3R4-rep3-cp190-100x_Position008_7_cmle.ics	57	1	0	1	1	1	1	8.2308	1.0	0.2846901878106359	1.1372735775131315	0.0	0.9573270596258053	18796.0	316.85373899950474	129288.0	298.1025299085927
581	Feb25-FISH2-3R4-rep3-cp190-100x_Position008_7_cmle.ics	58	1	0	1	1	2	2	9.747	2.0	0.2986918541321268	1.1627938658992423	0.0	0.9445439757604766	25954.0	439.34681483452744	214878.0	495.4495036020249
582	Feb25-FISH2-3R4-rep3-cp190-100x_Position008_7_cmle.ics	60	1	0	1	2	0	1	9.747	0.0	0.30474000815357793	1.411158855171311	0.0	0.9547955019309562	19882.0	346.3661234073048	145522.0	335.5336640473844
583	Feb25-FISH2-3R4-rep3-cp190-100x_Position008_7_cmle.ics	61	1	0	1	1	1	1	9.313799999999999	1.0	0.2882550674422552	1.175096998497298	0.0	0.9515861054743563	19272.0	329.85517716714844	135068.0	311.4296184463663
584	Feb25-FISH2-3R4-rep3-cp190-100x_Position008_7_cmle.ics	62	1	0	1	1	1	1	9.313799999999999	1.0	0.2904565291503604	1.2780459917771918	0.0	0.9523504128367329	19622.0	338.2151949748626	139293.0	321.17130513703984
585	Feb25-FISH2-3R4-rep3-cp190-100x_Position008_7_cmle.ics	63	1	0	1	1	1	2	8.8806	1.0	0.29739280626341735	1.1654964002046182	0.0	0.9535311926493117	18432.0	314.9917807209867	128321.0	295.87289416187525
586	Feb25-FISH2-3R4-rep3-cp190-100x_Position008_7_cmle.ics	64	1	0	1	1	1	1	9.5304	1.0	0.30309959681228166	1.3780917577179133	0.0	0.9485415690861662	18144.0	315.1091110811632	126522.0	291.7248954976098
587	Feb25-FISH2-3R4-rep3-cp190-100x_Position008_7_cmle.ics	65	1	0	1	1	1	1	7.5809999999999995	1.0	0.2802197151666471	1.0759181757503924	0.0	0.9541884973790621	16882.0	285.01048100944536	109184.0	251.7482413336101
588	Feb25-FISH2-3R4-rep3-cp190-100x_Position008_7_cmle.ics	66	1	0	1	0	1	1	8.4474	1.0	0.30784800195888834	1.3067338301680373	0.0	0.9722857712415102	15998.0	276.23217065107895	105570.0	243.4153524105109
589	Feb25-FISH2-3R4-rep3-cp190-100x_Position008_7_cmle.ics	67	1	0	1	2	1	2	9.747	1.0	0.29515255482168146	1.0818879543738809	0.0	0.9376305584993481	33290.0	552.6874377300899	310290.0	715.4433049110299
590	Feb25-FISH2-3R4-rep3-cp190-100x_Position008_7_cmle.ics	68	1	0	1	1	1	1	8.4474	1.0	0.29482455871673025	1.18277668514788	0.0	0.9684388669278989	17428.0	297.1421127145376	117470.0	270.8534758706329
591	Feb25-FISH2-3R4-rep3-cp190-100x_Position008_7_cmle.ics	69	1	0	1	1	0	1	8.4474	0.0	0.3052510279142079	1.263226425372042	0.0	0.9585332584303901	15628.0	268.8763241523916	101498.0	234.02644159289605
592	Feb25-FISH2-3R4-rep3-cp190-100x_Position008_7_cmle.ics	70	1	0	1	1	0	1	6.7146	0.0	0.3004336801798003	1.0788588555884213	0.0	0.9618943996791027	12942.0	217.55713852496092	75884.0	174.96761013847882
593	Feb25-FISH2-3R4-rep3-cp190-100x_Position009_8_cmle.ics	1	1	0	1	1	1	1	9.747	1.0	0.29594439145039625	1.2820606185944599	0.0	0.9593544992117009	20344.0	349.2010839297471	148434.0	342.2479342588025
594	Feb25-FISH2-3R4-rep3-cp190-100x_Position009_8_cmle.ics	2	1	0	1	2	1	1	9.747	1.0	0.3209980367669862	1.23145040830633	0.0	0.9515581967985146	27242.0	462.23253739726056	239543.0	552.3202023536138
595	Feb25-FISH2-3R4-rep3-cp190-100x_Position009_8_cmle.ics	3	1	0	1	1	1	1	9.747	1.0	0.28349319216236796	1.2507976518467885	0.0	0.9502665543214786	19080.0	331.90724005948204	131951.0	304.24267467954274
596	Feb25-FISH2-3R4-rep3-cp190-100x_Position009_8_cmle.ics	4	1	0	1	1	2	1	9.747	2.0	0.2817551987381862	1.1840211571914727	0.0	0.9413085850241113	23354.0	405.8885063795455	178136.0	410.7325681254028
597	Feb25-FISH2-3R4-rep3-cp190-100x_Position009_8_cmle.ics	5	1	0	1	1	0	1	6.9312	0.0	0.28071607380397473	1.2379346523130825	0.0	0.992829746646353	10872.0	187.7746823810157	56477.0	130.2204116518748
598	Feb25-FISH2-3R4-rep3-cp190-100x_Position009_8_cmle.ics	6	1	0	1	1	0	1	8.4474	0.0	0.29323435326006403	1.2279170447325665	0.0	0.961360629403239	17110.0	293.26546656070445	113961.0	262.7626880368877
599	Feb25-FISH2-3R4-rep3-cp190-100x_Position009_8_cmle.ics	7	1	0	1	1	1	2	9.747	1.0	0.2967795710605057	1.2571616751452301	0.0	0.9464371234467236	24900.0	425.29486378678587	201275.0	464.08473104504674
600	Feb25-FISH2-3R4-rep3-cp190-100x_Position009_8_cmle.ics	8	1	0	1	1	1	1	9.097199999999999	1.0	0.29702090335643566	1.217859618603309	0.0	0.9562472354177104	19168.0	327.6012314943103	135998.0	313.5739423806447
601	Feb25-FISH2-3R4-rep3-cp190-100x_Position009_8_cmle.ics	9	1	0	1	1	0	1	8.8806	0.0	0.2947664101403754	1.2970750093809085	0.0	0.9599502458999213	18028.0	309.1230161084862	123576.0	284.93223064773423
602	Feb25-FISH2-3R4-rep3-cp190-100x_Position009_8_cmle.ics	10	1	0	1	0	1	1	9.747	1.0	0.3143147205686682	1.3719169148192822	0.0	0.9614224379399033	20784.0	359.47877427808083	157961.0	364.21457309952365
603	Feb25-FISH2-3R4-rep3-cp190-100x_Position009_8_cmle.ics	11	1	0	1	1	1	0	8.664	1.0	0.3150286936753317	1.5943323628187898	0.0	0.9750400527684415	12564.0	223.527338959523	74326.0	171.3752911173973
604	Feb25-FISH2-3R4-rep3-cp190-100x_Position009_8_cmle.ics	12	1	0	1	1	1	1	9.747	1.0	0.30431634570356986	1.40311345716666	0.0	0.9600565176690427	18704.0	325.37692252749923	132690.0	305.9466052036629
605	Feb25-FISH2-3R4-rep3-cp190-100x_Position009_8_cmle.ics	13	1	0	1	1	1	1	9.747	1.0	0.32068941792207184	1.3427170432197177	0.0	0.9504074476353779	22672.0	392.8942748066625	181782.0	419.13924023763855
606	Feb25-FISH2-3R4-rep3-cp190-100x_Position009_8_cmle.ics	14	1	0	1	0	2	1	9.747	2.0	0.29428365598781303	1.3377752594025087	0.0	0.9509089378864944	19668.0	341.6071195816948	140701.0	324.41776545904423
607	Feb25-FISH2-3R4-rep3-cp190-100x_Position009_8_cmle.ics	15	1	0	1	1	1	1	9.747	1.0	0.3019158127397164	1.1120909125348477	0.0	0.9382464366123935	30024.0	504.8838778321742	268794.0	619.7649543983222
608	Feb25-FISH2-3R4-rep3-cp190-100x_Position009_8_cmle.ics	16	1	0	1	1	1	1	9.747	1.0	0.2854996840739897	1.303475144104079	0.0	0.9460987865126266	22076.0	381.30703047145084	164800.0	379.983424052782
609	Feb25-FISH2-3R4-rep3-cp190-100x_Position009_8_cmle.ics	17	1	0	1	1	1	1	9.747	1.0	0.3009512350300575	1.4832479161128975	0.0	0.9673193323425067	17764.0	311.8129480607218	122133.0	281.6050699626118
610	Feb25-FISH2-3R4-rep3-cp190-100x_Position009_8_cmle.ics	18	1	0	1	1	1	2	9.747	1.0	0.29991019175425165	1.1615639028552474	0.0	0.9349767596592888	28520.0	485.7607771075279	248024.0	571.8750531994369
611	Feb25-FISH2-3R4-rep3-cp190-100x_Position009_8_cmle.ics	20	1	0	1	0	1	1	9.747	1.0	0.3069010012295891	1.3777863681261369	0.0	0.963284278297733	18506.0	322.9181176509364	131142.0	302.3773434291865
612	Feb25-FISH2-3R4-rep3-cp190-100x_Position009_8_cmle.ics	21	1	0	1	2	1	1	9.747	1.0	0.3151184301030633	1.4443995722374199	0.0	0.9636784831921502	21410.0	374.1471904225204	165362.0	381.27924131199114
613	Feb25-FISH2-3R4-rep3-cp190-100x_Position009_8_cmle.ics	22	1	0	1	1	1	1	9.747	1.0	0.3011171883723304	1.3094934303484884	0.0	0.9543295974748658	21020.0	364.0272701694966	157250.0	362.5752028658979
614	Feb25-FISH2-3R4-rep3-cp190-100x_Position009_8_cmle.ics	23	1	0	1	1	0	1	9.747	0.0	0.3071367953575324	1.856763202713512	0.0	0.9870140294032681	13040.0	237.04369260164114	77599.0	178.9219279312611
615	Feb25-FISH2-3R4-rep3-cp190-100x_Position009_8_cmle.ics	24	1	0	1	1	1	1	8.2308	1.0	0.29697237174816415	1.217145800505842	0.0	0.9723269313074481	15194.0	260.5817346982095	95971.0	221.28270139423267
616	Feb25-FISH2-3R4-rep3-cp190-100x_Position009_8_cmle.ics	25	1	0	1	1	1	1	9.313799999999999	1.0	0.2997085870285753	1.2493034868415258	0.0	0.9572103441144075	20510.0	351.60010918326805	151207.0	348.64170874240904
617	Feb25-FISH2-3R4-rep3-cp190-100x_Position009_8_cmle.ics	26	1	0	1	0	1	1	9.747	1.0	0.3035235762826639	1.3629407012233896	0.0	0.9476391304306165	21264.0	367.8885535014542	160634.0	370.3777751170788
618	Feb25-FISH2-3R4-rep3-cp190-100x_Position009_8_cmle.ics	27	1	0	1	0	1	1	9.313799999999999	1.0	0.2894417759419096	1.1861001551493213	0.0	0.955284412783669	19910.0	340.60222624061157	142122.0	327.6942002016352
619	Feb25-FISH2-3R4-rep3-cp190-100x_Position009_8_cmle.ics	28	1	0	1	1	1	1	8.664	1.0	0.2950638309942421	1.1696175413874372	0.0	0.9585678844585745	19116.0	325.40931983565144	134998.0	311.2682177201303
620	Feb25-FISH2-3R4-rep3-cp190-100x_Position009_8_cmle.ics	30	1	0	1	1	1	1	9.747	1.0	0.29750927051798387	1.3233019199159055	0.0	0.9527148527125987	19702.0	343.3265567866372	141837.0	327.0370686733886
621	Feb25-FISH2-3R4-rep3-cp190-100x_Position009_8_cmle.ics	31	1	0	1	1	1	1	9.747	1.0	0.30707798408156967	1.158861526118979	0.0	0.94515960468623	28836.0	487.79052368873255	255153.0	588.3125643042443
622	Feb25-FISH2-3R4-rep3-cp190-100x_Position009_8_cmle.ics	32	1	0	1	1	1	1	8.4474	1.0	0.3132449770406295	1.425313494459967	0.0	0.9783480043623568	13840.0	241.18297629661038	85688.0	197.5729347101625
623	Feb25-FISH2-3R4-rep3-cp190-100x_Position009_8_cmle.ics	33	1	0	1	1	1	1	9.747	1.0	0.30469380871289536	1.330664672405694	0.0	0.9441358096162087	21554.0	375.1885719379245	164247.0	378.7083583155175
624	Feb25-FISH2-3R4-rep3-cp190-100x_Position009_8_cmle.ics	34	1	0	1	0	0	0	8.664	0.0	0.3156286702509794	1.480639772490786	0.0	0.9851386871254253	13848.0	243.84271432133525	86088.0	198.4952245743683
625	Feb25-FISH2-3R4-rep3-cp190-100x_Position009_8_cmle.ics	35	1	0	1	1	1	1	7.797599999999999	1.0	0.2913127627247795	1.1511350817597872	0.0	0.9788464324630021	15682.0	264.95735077794154	99668.0	229.8069654641546
626	Feb25-FISH2-3R4-rep3-cp190-100x_Position009_8_cmle.ics	36	1	0	1	2	3	3	9.747	3.0	0.2814567918692735	1.04049924862461	0.0	0.9238523178339442	32216.0	541.4886726497288	288461.0	665.11164129666
627	Feb25-FISH2-3R4-rep3-cp190-100x_Position009_8_cmle.ics	37	1	0	1	1	1	1	9.747	1.0	0.3032896926098504	1.277190096286931	0.0	0.968016064051352	24458.0	422.5323734020118	198077.0	456.71102358072153
628	Feb25-FISH2-3R4-rep3-cp190-100x_Position009_8_cmle.ics	38	1	0	1	1	1	1	9.747	1.0	0.30117554100308436	1.297342746472448	0.0	0.9634500091348939	20672.0	357.4205309390495	153376.0	353.6428255310649
629	Feb25-FISH2-3R4-rep3-cp190-100x_Position009_8_cmle.ics	39	1	0	1	1	1	1	8.014199999999999	1.0	0.29994982855499985	1.3123089863425754	0.0	0.9766442172010353	13180.0	229.94427769213598	77924.0	179.6712884459283
630	Feb25-FISH2-3R4-rep3-cp190-100x_Position009_8_cmle.ics	40	1	0	1	0	1	0	9.313799999999999	1.0	0.30610089694486803	1.2961081654833966	0.0	0.9574473312655373	18232.0	313.05000640468995	128073.0	295.3010744460677
631	Feb25-FISH2-3R4-rep3-cp190-100x_Position009_8_cmle.ics	41	1	0	1	1	1	1	9.097199999999999	1.0	0.2867448172562204	1.1973913890634271	0.0	0.9672250919726408	17576.0	305.55191744314953	117328.0	270.5260629688399
632	Feb25-FISH2-3R4-rep3-cp190-100x_Position009_8_cmle.ics	42	1	0	1	0	1	0	7.5809999999999995	1.0	0.2995527257678966	1.3658928964354915	0.0	0.9809033094631623	11382.0	198.469854953036	62494.0	144.0939569341903
633	Feb25-FISH2-3R4-rep3-cp190-100x_Position009_8_cmle.ics	43	1	0	1	1	1	1	9.313799999999999	1.0	0.28405819799768994	1.1903363760645806	0.0	0.9528257658701275	19814.0	339.6505141597632	139777.0	322.28727587272886
634	Feb25-FISH2-3R4-rep3-cp190-100x_Position009_8_cmle.ics	44	1	0	1	1	1	1	8.8806	1.0	0.30070001788829587	1.2838509191595442	0.0	0.9631818044401848	16846.0	290.4785702842697	112742.0	259.95200967572055
635	Feb25-FISH2-3R4-rep3-cp190-100x_Position009_8_cmle.ics	45	1	0	1	1	1	1	7.797599999999999	1.0	0.293993751402316	1.1707386858680617	0.0	0.9659090057429699	15646.0	266.1188742661399	99781.0	230.06751235079273
636	Feb25-FISH2-3R4-rep3-cp190-100x_Position009_8_cmle.ics	46	1	0	1	2	2	1	9.747	2.0	0.3083779574932603	1.0920263485815958	0.0	0.9335834449963155	32000.0	537.1530783890324	298910.0	689.2041582743753
637	Feb25-FISH2-3R4-rep3-cp190-100x_Position009_8_cmle.ics	47	1	0	1	1	1	1	9.5304	1.0	0.2767914146729462	1.1517678820419848	0.0	0.9515993859535734	18222.0	318.9587045413301	121687.0	280.57671676402236
638	Feb25-FISH2-3R4-rep3-cp190-100x_Position009_8_cmle.ics	48	1	0	1	1	0	1	9.747	0.0	0.2934323682196163	1.287280286172097	0.0	0.9611480896765991	20484.0	352.9148939845117	149331.0	344.31616927928394
639	Feb25-FISH2-3R4-rep3-cp190-100x_Position009_8_cmle.ics	49	1	0	1	1	1	1	8.2308	1.0	0.29067111327606676	1.209099457384423	0.0	0.9698821104305994	15896.0	269.7397598523766	101603.0	234.2685426822501
640	Feb25-FISH2-3R4-rep3-cp190-100x_Position009_8_cmle.ics	50	1	0	1	1	3	3	9.747	3.0	0.23930586221543843	1.325003373862451	0.0	0.9348573668558253	36234.0	602.6805410953828	317267.0	731.5303458674393
641	Feb25-FISH2-3R4-rep3-cp190-100x_Position009_8_cmle.ics	51	1	0	1	2	1	1	9.313799999999999	1.0	0.30002923984067853	1.2747489401068464	0.0	0.9562324492013375	18732.0	323.381270424115	132048.0	304.4663299716126
642	Feb25-FISH2-3R4-rep3-cp190-100x_Position009_8_cmle.ics	52	1	0	1	1	1	1	9.747	1.0	0.28518140500871003	1.1124220142788726	0.0	0.9395600893707028	26910.0	458.6047493322234	221669.0	511.10767977157855
643	Feb25-FISH2-3R4-rep3-cp190-100x_Position009_8_cmle.ics	53	1	0	1	1	1	1	9.747	1.0	0.32762190765955584	1.3681448075961604	0.0	0.9557086340111566	22496.0	389.2653467934399	181601.0	418.7219040740854
644	Feb25-FISH2-3R4-rep3-cp190-100x_Position009_8_cmle.ics	54	1	0	1	1	0	1	7.797599999999999	0.0	0.3117993320954525	1.3844960052893076	0.0	0.9786366580911177	12248.0	214.0781284959097	71172.0	164.10303553813472
645	Feb25-FISH2-3R4-rep3-cp190-100x_Position009_8_cmle.ics	55	1	0	1	1	2	2	9.747	2.0	0.30176331355393715	1.4043655519312723	0.0	0.9653582337285432	18982.0	330.793806322522	135089.0	311.4780386642371
646	Feb25-FISH2-3R4-rep3-cp190-100x_Position009_8_cmle.ics	56	1	0	1	1	0	1	8.014199999999999	0.0	0.3026112585750622	1.2196974796149787	0.0	0.9817988486180002	13708.0	237.57773214297208	83019.0	191.41895559124947
647	Feb25-FISH2-3R4-rep3-cp190-100x_Position009_8_cmle.ics	57	1	0	1	1	1	1	9.747	1.0	0.29288154970435637	1.4580287710985056	0.0	0.9431737983835388	18600.0	326.14225395507873	129089.0	297.6436907011504
648	Feb25-FISH2-3R4-rep3-cp190-100x_Position009_8_cmle.ics	58	1	0	1	1	1	1	8.2308	1.0	0.2826524760829271	1.0740827055448912	0.0	0.9633462392330664	18114.0	307.65115773878574	121877.0	281.0148044495201
649	Feb25-FISH2-3R4-rep3-cp190-100x_Position009_8_cmle.ics	59	1	0	1	1	1	0	8.2308	1.0	0.30726103228178114	1.5411419392661194	0.0	0.9849754704548078	11588.0	205.60124925460255	65019.0	149.91591170198927
650	Feb25-FISH2-3R4-rep3-cp190-100x_Position009_8_cmle.ics	60	1	0	1	1	1	1	9.5304	1.0	0.30051372175652685	1.3049980617676398	0.0	0.960722747609444	18134.0	314.2770975517687	125877.0	290.2377030915779
651	Feb25-FISH2-3R4-rep3-cp190-100x_Position009_8_cmle.ics	61	1	0	1	1	1	1	9.747	1.0	0.31461106154633556	1.3268869216870431	0.0	0.95026671963222	22650.0	390.15572138695813	179789.0	414.5439309892332
652	Feb25-FISH2-3R4-rep3-cp190-100x_Position009_8_cmle.ics	62	1	0	1	1	1	1	9.747	1.0	0.2891843681025385	1.2668654196316587	0.0	0.9614328851845567	20366.0	351.6353691145232	146967.0	338.86543618182776
653	Feb25-FISH2-3R4-rep3-cp190-100x_Position009_8_cmle.ics	63	1	0	1	0	1	1	9.747	1.0	0.2938310518706879	1.3474165933018183	0.0	0.968685105797206	20474.0	356.38944624175247	149323.0	344.2977234819998
654	Feb25-FISH2-3R4-rep3-cp190-100x_Position009_8_cmle.ics	64	1	0	1	1	1	1	9.313799999999999	1.0	0.299462778223388	1.3503217158358818	0.0	0.9749327616045445	16998.0	296.16913597585955	114036.0	262.93561738642626
655	Feb25-FISH2-3R4-rep3-cp190-100x_Position009_8_cmle.ics	65	1	0	1	1	1	1	9.747	1.0	0.2885262168574886	1.1196593652087052	0.0	0.9507911110393498	22736.0	388.8945102568203	173156.0	399.2500593160408
656	Feb25-FISH2-3R4-rep3-cp190-100x_Position009_8_cmle.ics	66	1	0	1	1	2	1	8.2308	2.0	0.29774839747069043	1.2014703346150426	0.0	0.9646486353700928	16264.0	278.2211733811719	106424.0	245.38444127059023
657	Feb25-FISH2-3R4-rep3-cp190-100x_Position009_8_cmle.ics	67	1	0	1	1	1	1	9.747	1.0	0.29351395775205313	1.3127448451915096	0.0	0.952257095898038	20036.0	346.1564513053224	144479.0	333.12879322646774
658	Feb25-FISH2-3R4-rep3-cp190-100x_Position009_8_cmle.ics	68	1	0	1	1	2	1	9.747	2.0	0.3198516766321657	1.222902533466686	0.0	0.9384273527016443	29366.0	499.5411868497105	267618.0	617.0534221975572
659	Feb25-FISH2-3R4-rep3-cp190-100x_Position010_9_cmle.ics	1	1	0	1	1	1	2	9.747	1.0	0.2591208707733331	1.042497044613371	0.0	0.9324665599700455	28242.0	463.63254564042956	227179.0	523.8122226510131
660	Feb25-FISH2-3R4-rep3-cp190-100x_Position010_9_cmle.ics	2	1	0	1	1	2	1	9.747	2.0	0.29286366862732643	1.3123237776517094	0.0	0.9472949564154585	20330.0	348.65416355796685	147507.0	340.1105274985055
661	Feb25-FISH2-3R4-rep3-cp190-100x_Position010_9_cmle.ics	3	1	0	1	2	1	2	9.747	1.0	0.27697356782309324	1.1305254904182342	0.0	0.932626432096385	32334.0	540.4744831333658	287728.0	663.4215451205029
662	Feb25-FISH2-3R4-rep3-cp190-100x_Position010_9_cmle.ics	4	1	0	1	0	2	1	9.313799999999999	2.0	0.29113152379366203	1.2396291150776537	0.0	0.9430054220422195	19514.0	333.7419808337148	138305.0	318.8932491724516
663	Feb25-FISH2-3R4-rep3-cp190-100x_Position010_9_cmle.ics	5	1	0	1	1	1	1	8.4474	1.0	0.300553484026555	1.2055092017089906	0.0	0.9573423257392835	16792.0	286.744027287924	112173.0	258.6400523438878
664	Feb25-FISH2-3R4-rep3-cp190-100x_Position010_9_cmle.ics	6	1	0	1	2	2	1	9.747	2.0	0.2662415157344656	1.0570069224391578	0.0	0.931810122880892	29186.0	485.1734797902684	241921.0	557.8032155963172
665	Feb25-FISH2-3R4-rep3-cp190-100x_Position010_9_cmle.ics	7	1	0	1	1	1	1	9.097199999999999	1.0	0.2958929174025243	1.246958601285931	0.0	0.9466495813886945	18676.0	319.5552215181593	130547.0	301.0054372561804
666	Feb25-FISH2-3R4-rep3-cp190-100x_Position010_9_cmle.ics	8	1	0	1	0	1	1	9.097199999999999	1.0	0.29932707406526277	1.315750687973904	0.0	0.9534968401936414	16978.0	293.8965724471782	113809.0	262.4122178884895
667	Feb25-FISH2-3R4-rep3-cp190-100x_Position010_9_cmle.ics	9	1	0	1	1	1	1	9.5304	1.0	0.2874321231557751	1.1699236317292177	0.0	0.9533997637465028	19830.0	337.8547945617253	140775.0	324.58838908392227
668	Feb25-FISH2-3R4-rep3-cp190-100x_Position010_9_cmle.ics	10	1	0	1	0	1	2	8.2308	1.0	0.2631439572163929	1.1550952564218249	0.0	0.9579794710510071	24428.0	400.3525185389611	184163.0	424.62917065432333
669	Feb25-FISH2-3R4-rep3-cp190-100x_Position010_9_cmle.ics	11	1	0	1	1	1	1	9.747	1.0	0.30538451060117444	1.4329133440576902	0.0	0.9417048549233719	20354.0	354.01198976202505	150894.0	347.920016923668
670	Feb25-FISH2-3R4-rep3-cp190-100x_Position010_9_cmle.ics	12	1	0	1	1	1	1	8.664	1.0	0.30441531766611557	1.267812095291838	0.0	0.9609157708961555	17230.0	295.9471912753428	117337.0	270.5468144907845
671	Feb25-FISH2-3R4-rep3-cp190-100x_Position010_9_cmle.ics	13	1	0	1	0	0	0	4.5485999999999995	0.0	0.2819475573554184	1.3391524657487166	0.0	0.9971187645621072	3638.0	63.84063863065866	10956.0	25.261519380596358
672	Feb25-FISH2-3R4-rep3-cp190-100x_Position010_9_cmle.ics	14	1	0	1	1	1	1	9.313799999999999	1.0	0.2839168548081892	1.1757360414672375	0.0	0.9546470904812442	20538.0	351.8045504708937	147471.0	340.02752141072705
673	Feb25-FISH2-3R4-rep3-cp190-100x_Position010_9_cmle.ics	15	1	0	1	1	1	1	9.097199999999999	1.0	0.29308447869432275	1.2334174159268703	0.0	0.9450456920707974	19312.0	328.9234759958025	136619.0	315.0057973948242
674	Feb25-FISH2-3R4-rep3-cp190-100x_Position010_9_cmle.ics	16	1	0	1	1	1	1	6.9312	1.0	0.28962907005169963	1.112204966800617	0.0	0.9810967494968821	12090.0	206.47467765673366	67272.0	155.11070936212835
675	Feb25-FISH2-3R4-rep3-cp190-100x_Position010_9_cmle.ics	17	1	0	1	1	1	1	9.747	1.0	0.2769803494037285	1.133897798196107	0.0	0.9337985403361663	23126.0	391.6417771251003	174040.0	401.2883199159356
676	Feb25-FISH2-3R4-rep3-cp190-100x_Position010_9_cmle.ics	18	1	0	1	0	1	2	8.664	1.0	0.27250701969365265	1.0414736292115565	0.0	0.9455134464176881	17660.0	304.45665814064165	115199.0	265.61717516660457
677	Feb25-FISH2-3R4-rep3-cp190-100x_Position010_9_cmle.ics	19	1	0	1	0	1	1	7.3644	1.0	0.29011087415931397	1.0674693890725377	0.0	0.9627646311110089	15908.0	265.28007205809104	101620.0	234.30774000147883
678	Feb25-FISH2-3R4-rep3-cp190-100x_Position010_9_cmle.ics	20	1	0	1	1	1	1	9.747	1.0	0.29279977447421657	1.1229836367197534	0.0	0.9349594425654578	29936.0	502.56620097549103	263542.0	607.6552884813003
679	Feb25-FISH2-3R4-rep3-cp190-100x_Position010_9_cmle.ics	21	1	0	1	1	1	1	8.4474	1.0	0.2845208765595826	1.1130582994298173	0.0	0.9563531992577774	18966.0	321.2379802329301	131007.0	302.06607060001704
680	Feb25-FISH2-3R4-rep3-cp190-100x_Position010_9_cmle.ics	22	1	0	1	0	0	1	8.014199999999999	0.0	0.3082006648185274	1.4042478127837414	0.0	0.9753777804246067	12560.0	220.13780804920503	73481.0	169.4269537792626
681	Feb25-FISH2-3R4-rep3-cp190-100x_Position010_9_cmle.ics	23	1	0	1	1	1	1	8.664	1.0	0.3011463853654689	1.1913741165210394	0.0	0.9546271601961653	18080.0	308.17862442251766	125447.0	289.2462414875567
682	Feb25-FISH2-3R4-rep3-cp190-100x_Position010_9_cmle.ics	24	1	0	1	1	1	1	9.747	1.0	0.29370289380318876	1.343993819861355	0.0	0.9481025315500509	19020.0	329.934435983465	133673.0	308.2131325449486
683	Feb25-FISH2-3R4-rep3-cp190-100x_Position010_9_cmle.ics	25	1	0	1	1	1	1	8.8806	1.0	0.28854014947160345	1.0693277965584476	0.0	0.959310828471624	20724.0	349.22051211254063	150691.0	347.4519548175836
684	Feb25-FISH2-3R4-rep3-cp190-100x_Position010_9_cmle.ics	27	1	0	1	1	1	1	7.5809999999999995	1.0	0.307688920473909	1.1801208574348974	0.0	0.9538294717076956	14956.0	253.92888149693906	95401.0	219.9684383377394
685	Feb25-FISH2-3R4-rep3-cp190-100x_Position010_9_cmle.ics	28	1	0	1	1	0	0	7.797599999999999	0.0	0.30878115407957984	1.4065762665424837	0.0	0.9748750395781193	12696.0	221.30467615190116	74748.0	172.34830692413442
686	Feb25-FISH2-3R4-rep3-cp190-100x_Position010_9_cmle.ics	29	1	0	1	0	1	0	9.313799999999999	1.0	0.2941847693038107	1.325429852737159	0.0	0.9525674998954997	18092.0	313.29168340395665	124112.0	286.1680990657699
687	Feb25-FISH2-3R4-rep3-cp190-100x_Position010_9_cmle.ics	31	1	0	1	0	0	1	7.147799999999999	0.0	0.3075254086720206	1.288326360009368	0.0	0.9759530978509903	11072.0	191.12077162774864	60751.0	140.0750788509136
688	Feb25-FISH2-3R4-rep3-cp190-100x_Position010_9_cmle.ics	32	1	0	1	1	1	1	9.097199999999999	1.0	0.297131285362266	1.238025357773106	0.0	0.9439897258140223	18614.0	317.4909115325519	130169.0	300.13387333450595
689	Feb25-FISH2-3R4-rep3-cp190-100x_Position010_9_cmle.ics	33	1	0	1	1	1	1	8.4474	1.0	0.2861147629993187	1.0823161736487095	0.0	0.9573809151737858	20272.0	340.0087484766476	145174.0	334.73127186552534
690	Feb25-FISH2-3R4-rep3-cp190-100x_Position010_9_cmle.ics	34	1	0	1	1	1	1	7.3644	1.0	0.31271385667478674	1.3438379452101497	0.0	0.9659958898273118	11422.0	197.98285350966705	64189.0	148.00216023376228
691	Feb25-FISH2-3R4-rep3-cp190-100x_Position010_9_cmle.ics	35	1	0	1	1	1	1	8.664	1.0	0.3045196065179369	1.2174633823109706	0.0	0.9579999409086222	17300.0	296.0135947664298	118073.0	272.24382784092313
692	Feb25-FISH2-3R4-rep3-cp190-100x_Position010_9_cmle.ics	36	1	0	1	1	1	1	8.014199999999999	1.0	0.29606062215966533	1.1705796050074833	0.0	0.9590529642514661	16722.0	283.7519676917915	110636.0	255.09615354067714
693	Feb25-FISH2-3R4-rep3-cp190-100x_Position010_9_cmle.ics	37	1	0	1	1	0	1	8.8806	0.0	0.29206010832212953	1.1715614563022265	0.0	0.9451326332083234	18434.0	315.31733911897635	127186.0	293.25589667219134
694	Feb25-FISH2-3R4-rep3-cp190-100x_Position010_9_cmle.ics	38	1	0	1	0	0	0	7.3644	0.0	0.30675242486166493	1.3071281282808183	0.0	0.9696161895346812	11404.0	198.3763732630441	63424.0	146.23828086846873
695	Feb25-FISH2-3R4-rep3-cp190-100x_Position011_10_cmle.ics	1	1	0	1	1	1	1	8.2308	1.0	0.3024735442565737	1.2575335517140442	0.0	0.9696140602305152	15540.0	266.97994177484577	100183.0	230.99441366431955
696	Feb25-FISH2-3R4-rep3-cp190-100x_Position011_10_cmle.ics	2	1	0	1	1	0	1	9.5304	0.0	0.2964603114591088	1.2895883073589955	0.0	0.9515017950377744	21548.0	370.37343593410634	161945.0	373.4005801470133
697	Feb25-FISH2-3R4-rep3-cp190-100x_Position011_10_cmle.ics	3	1	0	1	1	1	1	9.5304	1.0	0.3156390750227148	1.3420484069047853	0.0	0.9635018145374746	22618.0	390.14275226160197	179701.0	414.3410272191079
698	Feb25-FISH2-3R4-rep3-cp190-100x_Position011_10_cmle.ics	4	1	0	1	0	1	0	8.8806	1.0	0.29918309032632634	1.2466465825306579	0.0	0.9789627729429834	17718.0	303.739973685809	121301.0	279.68670704506377
699	Feb25-FISH2-3R4-rep3-cp190-100x_Position011_10_cmle.ics	5	1	0	1	1	1	1	9.097199999999999	1.0	0.2951472020001268	1.2634493802935585	0.0	0.9533608572077291	18766.0	321.33246256574375	131326.0	302.8015967667212
700	Feb25-FISH2-3R4-rep3-cp190-100x_Position011_10_cmle.ics	6	1	0	1	1	2	2	9.5304	2.0	0.3039035578600399	1.4084234783170433	0.0	0.9532705347579985	18464.0	321.93270350312264	130056.0	299.87332644786784
701	Feb25-FISH2-3R4-rep3-cp190-100x_Position011_10_cmle.ics	7	1	0	1	1	1	1	8.4474	1.0	0.3137414184964621	1.5889475472651167	0.0	0.9798748332103366	12072.0	213.93658255991238	69860.0	161.07792478353977
702	Feb25-FISH2-3R4-rep3-cp190-100x_Position011_10_cmle.ics	8	1	0	1	0	0	1	8.014199999999999	0.0	0.30175154116577013	1.376489375460999	0.0	0.9706469386784123	12382.0	216.5812108682793	71168.0	164.09381263949268
703	Feb25-FISH2-3R4-rep3-cp190-100x_Position011_10_cmle.ics	9	1	0	1	0	1	1	9.5304	1.0	0.30169095908387755	1.2023209806643282	0.0	0.9539657100139781	21506.0	370.5348789794805	162890.0	375.57948995119943
704	Feb25-FISH2-3R4-rep3-cp190-100x_Position011_10_cmle.ics	10	1	0	1	1	0	1	7.797599999999999	0.0	0.29593104416983856	1.3836520415364704	0.0	0.9822536548410205	11428.0	199.38082318278066	62492.0	144.08934548486926
705	Feb25-FISH2-3R4-rep3-cp190-100x_Position011_10_cmle.ics	11	1	0	1	2	2	1	9.5304	2.0	0.30514052927985835	1.0892589223888167	0.0	0.9428539186764319	31440.0	528.4300133661807	289566.0	667.6594670465283
706	Feb25-FISH2-3R4-rep3-cp190-100x_Position011_10_cmle.ics	12	1	0	1	1	1	1	9.5304	1.0	0.28645119241940653	1.1483301398973347	0.0	0.9494634170183931	21034.0	363.8018173295402	153526.0	353.98868423014204
707	Feb25-FISH2-3R4-rep3-cp190-100x_Position011_10_cmle.ics	13	1	0	1	0	1	1	9.313799999999999	1.0	0.30308577591870356	1.314818572084577	0.0	0.9678637944274839	18466.0	319.636874030995	129902.0	299.5182448501486
708	Feb25-FISH2-3R4-rep3-cp190-100x_Position011_10_cmle.ics	14	1	0	1	2	1	1	9.5304	1.0	0.3129504281644792	1.040242452592032	0.0	0.9386941927917434	32582.0	544.0272680588572	309370.0	713.3220382233566
709	Feb25-FISH2-3R4-rep3-cp190-100x_Position011_10_cmle.ics	15	1	0	1	1	1	1	9.5304	1.0	0.30026379031547784	1.2832535785687882	0.0	0.9602620730509484	19716.0	340.52652657423215	142644.0	328.8977884744238
710	Feb25-FISH2-3R4-rep3-cp190-100x_Position011_10_cmle.ics	16	1	0	1	1	1	1	9.5304	1.0	0.29463855750483436	1.239229885621508	0.0	0.9560878164459641	19328.0	336.0451562059879	137151.0	316.23244291421787
711	Feb25-FISH2-3R4-rep3-cp190-100x_Position011_10_cmle.ics	17	1	0	1	1	1	1	9.097199999999999	1.0	0.30534904840653493	1.19584921640617	0.0	0.9609682394602521	20352.0	348.0925768911606	150863.0	347.8485394591921
712	Feb25-FISH2-3R4-rep3-cp190-100x_Position011_10_cmle.ics	18	1	0	1	0	1	1	8.8806	1.0	0.3096650409900178	1.5580651187302665	0.0	0.9688452404519255	13188.0	233.93811490076445	79248.0	182.72406789644947
713	Feb25-FISH2-3R4-rep3-cp190-100x_Position011_10_cmle.ics	19	1	0	1	1	1	1	9.5304	1.0	0.29838636102763694	1.2719842985449872	0.0	0.9516820607149418	20008.0	345.1328263082821	145368.0	335.17858244966516
714	Feb25-FISH2-3R4-rep3-cp190-100x_Position011_10_cmle.ics	20	1	0	1	0	1	1	8.664	1.0	0.30779778632980354	1.3905625870223512	0.0	0.975093998675931	12946.0	229.60661150622659	76844.0	177.18110581257272
715	Feb25-FISH2-3R4-rep3-cp190-100x_Position011_10_cmle.ics	21	1	0	1	1	1	1	9.5304	1.0	0.2941511812713677	1.2939111205608715	0.0	0.9412936890222738	20874.0	358.70484320204537	153804.0	354.62967568576505
716	Feb25-FISH2-3R4-rep3-cp190-100x_Position011_10_cmle.ics	22	1	0	1	0	1	1	8.664	1.0	0.29794730933592467	1.2238518330592396	0.0	0.9638170659025579	17586.0	301.39861296953023	119700.0	275.99524186358013
717	Feb25-FISH2-3R4-rep3-cp190-100x_Position011_10_cmle.ics	23	1	0	1	0	0	0	6.7146	0.0	0.28750823616286464	1.4486802821374063	0.0	0.9988693576621135	7308.0	128.70067208683514	31499.0	72.62802108154479
718	Feb25-FISH2-3R4-rep3-cp190-100x_Position011_10_cmle.ics	24	1	0	1	1	1	1	8.8806	1.0	0.30242609582633134	1.4388256154550207	0.0	0.9605866667426348	14606.0	256.92040937682935	91281.0	210.46885273641985
719	Feb25-FISH2-3R4-rep3-cp190-100x_Position011_10_cmle.ics	25	1	0	1	1	1	1	8.4474	1.0	0.30803519858033257	1.4905749383201652	0.0	0.9772965584426513	13110.0	230.95451564770534	78339.0	180.6281641800418
720	Feb25-FISH2-3R4-rep3-cp190-100x_Position011_10_cmle.ics	26	1	0	1	2	1	1	9.5304	1.0	0.3035667668075698	1.0335045022414537	0.0	0.9417819799186053	30360.0	509.6776981676891	274065.0	631.9184290838938
721	Feb25-FISH2-3R4-rep3-cp190-100x_Position011_10_cmle.ics	27	1	0	1	1	1	1	9.313799999999999	1.0	0.3031706031182045	1.3548999101869048	0.0	0.9741944870665185	17918.0	310.1755557794717	124180.0	286.3248883426849
722	Feb25-FISH2-3R4-rep3-cp190-100x_Position011_10_cmle.ics	28	1	0	1	1	1	1	9.5304	1.0	0.3038291133532192	1.3180946830071956	0.0	0.9586581834165333	19746.0	342.8821356694081	143816.0	331.6000977765467
723	Feb25-FISH2-3R4-rep3-cp190-100x_Position011_10_cmle.ics	29	1	0	1	0	1	1	7.147799999999999	1.0	0.29478588448171134	1.2692765829654598	0.0	0.9845780241141682	11238.0	194.26876484416763	60822.0	140.2387853018101
724	Feb25-FISH2-3R4-rep3-cp190-100x_Position011_10_cmle.ics	30	1	0	1	1	1	2	9.5304	1.0	0.2981573374526368	1.218039046119643	0.0	0.9591893190796787	22366.0	385.14307207953743	171743.0	395.99207037073387
725	Feb25-FISH2-3R4-rep3-cp190-100x_Position011_10_cmle.ics	31	1	0	1	0	0	0	7.147799999999999	0.0	0.30399276794918306	1.2807882452721795	0.0	0.9770005429348078	12126.0	208.84734674343352	69228.0	159.62070679809463
726	Feb25-FISH2-3R4-rep3-cp190-100x_Position011_10_cmle.ics	32	1	0	1	0	1	0	8.4474	1.0	0.30586624114777067	1.438943936429044	0.0	0.9796577218893681	13858.0	242.28739246901887	84838.0	195.61306874872525
727	Feb25-FISH2-3R4-rep3-cp190-100x_Position011_10_cmle.ics	33	1	0	1	1	1	1	9.5304	1.0	0.31291432247117806	1.312234212073277	0.0	0.9572504489213387	22360.0	385.54730656713554	175871.0	405.51010176933755
728	Feb25-FISH2-3R4-rep3-cp190-100x_Position011_10_cmle.ics	34	1	0	1	1	1	2	9.5304	1.0	0.30510778005407363	1.0906781790958333	0.0	0.9452707829672358	31082.0	521.8104443157467	284619.0	656.2530471509634
729	Feb25-FISH2-3R4-rep3-cp190-100x_Position011_10_cmle.ics	35	1	0	1	2	1	2	9.5304	1.0	0.29798570237123156	1.0634894982521783	0.0	0.9430049230615769	30778.0	514.0571265028561	277161.0	639.0569526328466
730	Feb25-FISH2-3R4-rep3-cp190-100x_Position011_10_cmle.ics	36	1	0	1	0	1	1	9.5304	1.0	0.2770121414292847	1.1911243549434898	0.0	0.9423082025423508	23150.0	396.90598233380166	174321.0	401.93622854554013
731	Feb25-FISH2-3R4-rep3-cp190-100x_Position011_10_cmle.ics	37	1	0	1	1	0	1	7.797599999999999	0.0	0.313821359815	1.343093042440291	0.0	0.9739118770148235	12496.0	217.7011291679251	73582.0	169.65983196997456
732	Feb25-FISH2-3R4-rep3-cp190-100x_Position011_10_cmle.ics	38	1	0	1	1	1	2	9.5304	1.0	0.3013233684761374	1.300914177427161	0.0	0.9587564012049185	19614.0	338.80878653895377	141788.0	326.9240881650234
733	Feb25-FISH2-3R4-rep3-cp190-100x_Position011_10_cmle.ics	39	1	0	1	2	1	1	9.5304	1.0	0.3042603104341374	1.2657092424025382	0.0	0.9526951661920015	23626.0	407.5200851197217	188357.0	434.29937988052103
734	Feb25-FISH2-3R4-rep3-cp190-100x_Position011_10_cmle.ics	40	1	0	1	0	0	1	7.3644	0.0	0.3024793500238743	1.1826851424189964	0.0	0.977915655929768	12026.0	208.22753831788543	68203.0	157.2573390210673
735	Feb25-FISH2-3R4-rep3-cp190-100x_Position011_10_cmle.ics	41	1	0	1	0	1	0	7.797599999999999	1.0	0.29767804488615707	1.4197870474377774	0.0	0.987790524043612	11952.0	208.89092771238896	67036.0	154.56655834224694
736	Feb25-FISH2-3R4-rep3-cp190-100x_Position011_10_cmle.ics	43	1	0	1	2	1	1	9.5304	1.0	0.29557347230280445	1.3815368331678928	0.0	0.9472323811336559	18176.0	315.2625116995699	125272.0	288.8427396719667
737	Feb25-FISH2-3R4-rep3-cp190-100x_Position011_10_cmle.ics	44	1	0	1	1	1	1	8.014199999999999	1.0	0.3007785659099741	1.2778401007152482	0.0	0.978486017949199	14670.0	252.10146111758473	91631.0	211.2758563675999
738	Feb25-FISH2-3R4-rep3-cp190-100x_Position011_10_cmle.ics	45	1	0	1	1	1	1	9.5304	1.0	0.3045762878039717	1.3361919036286298	0.0	0.9475334624598383	19510.0	337.8421295523396	141419.0	326.07327576529354
739	Feb25-FISH2-3R4-rep3-cp190-100x_Position011_10_cmle.ics	46	1	0	1	1	1	0	8.664	1.0	0.2987691546928513	1.4006657930013249	0.0	0.9821176327646439	14150.0	246.49580297278297	86512.0	199.47285183042644
740	Feb25-FISH2-3R4-rep3-cp190-100x_Position011_10_cmle.ics	47	1	0	1	0	2	1	9.5304	2.0	0.30198263988234303	1.2650009722150977	0.0	0.9617136994264143	20132.0	349.2848515283399	147603.0	340.33187706591497
741	Feb25-FISH2-3R4-rep3-cp190-100x_Position011_10_cmle.ics	48	1	0	1	0	1	1	9.5304	1.0	0.31053582589520445	1.385553833345022	0.0	0.967374392452986	19934.0	346.5451836656898	147476.0	340.0390500340296
742	Feb25-FISH2-3R4-rep3-cp190-100x_Position011_10_cmle.ics	49	1	0	1	1	1	0	7.797599999999999	1.0	0.312108328398873	1.3938249448724105	0.0	0.96955311214501	12506.0	218.22887446240398	73469.0	169.39928508333642
743	Feb25-FISH2-3R4-rep3-cp190-100x_Position011_10_cmle.ics	50	1	0	1	1	1	1	9.5304	1.0	0.31150891951856546	1.3361598399270644	0.0	0.9518752264607591	20240.0	350.7621938178984	151121.0	348.4434164216048
744	Feb25-FISH2-3R4-rep3-cp190-100x_Position011_10_cmle.ics	51	1	0	1	1	1	1	7.3644	1.0	0.2943389765788197	1.3195551327338886	0.0	0.9796792677297244	11318.0	196.29063380900058	61426.0	141.63144299676085
745	Feb25-FISH2-3R4-rep3-cp190-100x_Position011_10_cmle.ics	52	1	0	1	1	1	1	9.5304	1.0	0.3074227018256075	1.3132420839915993	0.0	0.9607956965683933	20588.0	355.1454344085087	154015.0	355.11618358913364
746	Feb25-FISH2-3R4-rep3-cp190-100x_Position011_10_cmle.ics	53	1	0	1	1	1	1	9.5304	1.0	0.2919640872601489	1.264467678017948	0.0	0.953134792481732	20706.0	355.2078863387882	151385.0	349.0521277319806
747	Feb25-FISH2-3R4-rep3-cp190-100x_Position011_10_cmle.ics	54	1	0	1	1	1	1	9.5304	1.0	0.31144839673691505	1.3279208048699	0.0	0.9502315399166117	21524.0	372.669126100873	165711.0	382.0839392185107
748	Feb25-FISH2-3R4-rep3-cp190-100x_Position011_10_cmle.ics	55	1	0	1	1	0	1	9.5304	0.0	0.30656173562219347	1.4444737287101364	0.0	0.9719015071053195	18104.0	316.64934872237603	126822.0	292.41661289576405
749	Feb25-FISH2-3R4-rep3-cp190-100x_Position011_10_cmle.ics	56	1	0	1	1	1	1	9.313799999999999	1.0	0.29970171856194217	1.2412020549661185	0.0	0.9580571546459992	20206.0	346.6554212312318	147856.0	340.9152254050251
750	Feb25-FISH2-3R4-rep3-cp190-100x_Position011_10_cmle.ics	57	1	0	1	1	1	2	9.5304	1.0	0.3056175876345119	1.2769119910334201	0.0	0.9584321719075398	20974.0	363.9588908980057	157901.0	364.07622961989273
751	Feb25-FISH2-3R4-rep3-cp190-100x_Position011_10_cmle.ics	58	1	0	1	0	1	1	9.5304	1.0	0.31378403478689026	1.4851684584503448	0.0	0.9626426548358197	16706.0	293.71611913511043	113736.0	262.24389998827195
752	Feb25-FISH2-3R4-rep3-cp190-100x_Position012_11_cmle.ics	1	1	0	1	1	1	1	9.747	1.0	0.3020183261267858	1.382616123686281	0.0	0.963224237494007	18638.0	325.72758334400316	131489.0	303.177429886385
753	Feb25-FISH2-3R4-rep3-cp190-100x_Position012_11_cmle.ics	3	1	0	1	1	1	1	9.747	1.0	0.2976820747180377	1.2782232197788066	0.0	0.9529275917472189	21326.0	366.8165601424403	159777.0	368.40176908301794
754	Feb25-FISH2-3R4-rep3-cp190-100x_Position012_11_cmle.ics	4	1	0	1	1	0	1	9.747	0.0	0.29782222124306046	1.5758630166513694	0.0	0.9878034989109445	15072.0	268.41108179865995	94953.0	218.93547368982894
755	Feb25-FISH2-3R4-rep3-cp190-100x_Position012_11_cmle.ics	5	1	0	1	1	1	1	9.747	1.0	0.30118235390386955	1.4760829522797858	0.0	0.9559391655112736	19504.0	340.09537869834094	140564.0	324.10188118055373
756	Feb25-FISH2-3R4-rep3-cp190-100x_Position012_11_cmle.ics	6	1	0	1	0	0	0	7.797599999999999	0.0	0.2956702110665786	1.3918553694867914	0.0	0.9923860728839183	11750.0	205.28949581418254	65123.0	150.1557070666828
757	Feb25-FISH2-3R4-rep3-cp190-100x_Position012_11_cmle.ics	7	1	0	1	1	1	1	9.747	1.0	0.3176822189300462	1.288223899788788	0.0	0.9612912406637063	23046.0	398.46709222196074	185423.0	427.5343837265716
758	Feb25-FISH2-3R4-rep3-cp190-100x_Position012_11_cmle.ics	8	1	0	1	1	0	0	9.097199999999999	0.0	0.2991988144298876	1.3879532235270737	0.0	0.9790487118575454	13588.0	242.619739545662	81468.0	187.8427766427915
759	Feb25-FISH2-3R4-rep3-cp190-100x_Position012_11_cmle.ics	9	1	0	1	1	1	1	9.747	1.0	0.2776285716778189	1.016817133995664	0.0	0.9310841399268771	35024.0	580.0634089202363	324754.0	748.7933064007109
760	Feb25-FISH2-3R4-rep3-cp190-100x_Position012_11_cmle.ics	10	1	0	1	1	2	3	9.747	2.0	0.3230006751929528	1.3674718801581827	0.0	0.9677665005195804	23448.0	407.17000702993687	191882.0	442.4270593088345
761	Feb25-FISH2-3R4-rep3-cp190-100x_Position012_11_cmle.ics	11	1	0	1	0	0	1	8.014199999999999	0.0	0.29201947242363313	1.3311889630569793	0.0	0.9863962015168326	13014.0	226.9367159687589	75439.0	173.9415626645499
762	Feb25-FISH2-3R4-rep3-cp190-100x_Position012_11_cmle.ics	12	1	0	1	1	0	1	9.097199999999999	0.0	0.2994899401289932	1.3992240123977446	0.0	0.990486256308682	14494.0	254.95578703315823	89794.0	207.04024016623487
763	Feb25-FISH2-3R4-rep3-cp190-100x_Position012_11_cmle.ics	13	1	0	1	1	1	1	8.8806	1.0	0.28993033048076	1.4628131211300206	0.0	0.9862160755418908	14432.0	252.65742455915085	87783.0	202.40342787394033
764	Feb25-FISH2-3R4-rep3-cp190-100x_Position012_11_cmle.ics	14	1	0	1	0	0	0	9.313799999999999	0.0	0.29383195159006864	1.486684135410696	0.0	0.9839605097887398	13376.0	239.59060904847593	78852.0	181.81100093088574
765	Feb25-FISH2-3R4-rep3-cp190-100x_Position012_11_cmle.ics	15	1	0	1	2	1	1	9.747	1.0	0.2842093405976705	1.1986062719419042	0.0	0.9522456084021179	23408.0	401.5950490236314	179531.0	413.9490540268205
766	Feb25-FISH2-3R4-rep3-cp190-100x_Position012_11_cmle.ics	16	1	0	1	0	1	1	9.097199999999999	1.0	0.30548028362367124	1.575672158231886	0.0	0.9844357970196976	13146.0	234.07615269729763	78335.0	180.61894128139977
767	Feb25-FISH2-3R4-rep3-cp190-100x_Position012_11_cmle.ics	17	1	0	1	1	2	1	9.747	2.0	0.28565069285986305	1.1614990697774095	0.0	0.9248614240606747	32170.0	540.6713254153567	289980.0	668.6140370559814
768	Feb25-FISH2-3R4-rep3-cp190-100x_Position012_11_cmle.ics	18	1	0	1	1	0	0	8.8806	0.0	0.2968204031053874	1.489970316671807	0.0	0.9919326883255731	13632.0	240.09225128163715	81538.0	188.00417736902756
769	Feb25-FISH2-3R4-rep3-cp190-100x_Position012_11_cmle.ics	19	1	0	1	0	1	1	9.747	1.0	0.3021317893159505	1.3846083842814343	0.0	0.9654412415827348	19370.0	337.4752700817704	139337.0	321.2727570221025
770	Feb25-FISH2-3R4-rep3-cp190-100x_Position012_11_cmle.ics	20	1	0	1	0	1	0	8.8806	1.0	0.3006938381791697	1.3524763493944767	0.0	0.978277708809648	15654.0	273.8575512892137	100989.0	232.85282774069418
771	Feb25-FISH2-3R4-rep3-cp190-100x_Position012_11_cmle.ics	21	1	0	1	1	1	1	9.747	1.0	0.2947770982689062	1.3178887879645471	0.0	0.9585472589957958	19630.0	339.3769970738068	140411.0	323.749105307495
772	Feb25-FISH2-3R4-rep3-cp190-100x_Position012_11_cmle.ics	22	1	0	1	1	1	0	8.4474	1.0	0.3027901189355889	1.424049126337733	0.0	0.986246010174743	12746.0	224.24767085922022	74457.0	171.6773410479247
773	Feb25-FISH2-3R4-rep3-cp190-100x_Position012_11_cmle.ics	24	1	0	1	1	1	2	9.747	1.0	0.3200510093471719	1.3339486811070573	0.0	0.9621205181054039	22674.0	394.6475533839265	181625.0	418.77724146593766
774	Feb25-FISH2-3R4-rep3-cp190-100x_Position012_11_cmle.ics	25	1	0	1	2	2	2	9.747	2.0	0.3117492141168991	1.1009606463443204	0.0	0.9452814495716733	31836.0	535.7817689987178	298232.0	687.6408769545466
775	Feb25-FISH2-3R4-rep3-cp190-100x_Position012_11_cmle.ics	26	1	0	1	1	1	1	9.5304	1.0	0.2904362036460195	1.4676909085413883	0.0	0.9925132569608631	14560.0	258.25634503576026	89031.0	205.28097225026235
776	Feb25-FISH2-3R4-rep3-cp190-100x_Position012_11_cmle.ics	27	1	0	1	1	1	1	8.664	1.0	0.30979346841415484	1.5503690086744046	0.0	0.9810700863914574	13216.0	233.81488270462117	79517.0	183.34430783012783
777	Feb25-FISH2-3R4-rep3-cp190-100x_Position012_11_cmle.ics	28	1	0	1	1	1	0	8.014199999999999	1.0	0.3009177588638461	1.3027197200769496	0.0	0.9862511452816255	13910.0	240.43019607828526	84623.0	195.11733794671466
778	Feb25-FISH2-3R4-rep3-cp190-100x_Position012_11_cmle.ics	29	1	0	1	1	1	1	9.747	1.0	0.2934356866386799	1.2665853241784775	0.0	0.9533369819388356	20714.0	359.9975020080036	151854.0	350.13351259776186
779	Feb25-FISH2-3R4-rep3-cp190-100x_Position012_11_cmle.ics	30	1	0	1	1	1	1	9.747	1.0	0.289347446978092	1.2287172074290262	0.0	0.9522714196754443	23834.0	409.5002095906317	186114.0	429.12763946698703
780	Feb25-FISH2-3R4-rep3-cp190-100x_Position012_11_cmle.ics	31	1	0	1	0	0	1	8.4474	0.0	0.3123987477176457	1.4209290638135792	0.0	0.9803652810452198	13058.0	229.34773521005897	78423.0	180.821845051525
781	Feb25-FISH2-3R4-rep3-cp190-100x_Position012_11_cmle.ics	33	1	0	1	1	1	1	9.747	1.0	0.32539924435584333	1.289192412341128	0.0	0.9606697356883495	24892.0	430.70993661201476	210655.0	485.71242836067233
782	Feb25-FISH2-3R4-rep3-cp190-100x_Position012_11_cmle.ics	34	1	0	1	1	1	1	9.313799999999999	1.0	0.2836226982647938	1.1563790127754838	0.0	0.9736856945971264	20532.0	351.27257500488355	147330.0	339.7024142335945
783	Feb25-FISH2-3R4-rep3-cp190-100x_Position012_11_cmle.ics	35	1	0	1	1	1	1	9.747	1.0	0.3018756300174073	1.5159326301705478	0.0	0.9840295367485924	14556.0	258.4946276957044	90730.0	209.1983984484764
784	Feb25-FISH2-3R4-rep3-cp190-100x_Position012_11_cmle.ics	36	1	0	1	1	1	1	9.747	1.0	0.28907296534505894	1.2383000866444862	0.0	0.981657678361035	22006.0	383.7683938551387	165040.0	380.53679797130553
785	Feb25-FISH2-3R4-rep3-cp190-100x_Position012_11_cmle.ics	37	1	0	1	1	1	2	9.747	1.0	0.3068843647880162	1.3592480833014184	0.0	0.9690460301619179	20990.0	368.1783202519716	158409.0	365.24753774743414
786	Feb25-FISH2-3R4-rep3-cp190-100x_Position012_11_cmle.ics	38	1	0	1	1	1	0	8.2308	1.0	0.2942087001021449	1.389155681460171	0.0	0.9801073300513347	13278.0	232.06413712923953	78037.0	179.93183533256646
787	Feb25-FISH2-3R4-rep3-cp190-100x_Position012_11_cmle.ics	39	1	0	1	1	1	1	9.747	1.0	0.3069380918124242	1.3477463872146043	0.0	0.9533117214921832	21012.0	366.63371313386483	158672.0	365.85394333314946
788	Feb25-FISH2-3R4-rep3-cp190-100x_Position012_11_cmle.ics	40	1	0	1	1	1	1	9.313799999999999	1.0	0.3080723204997616	1.5086430062432015	0.0	0.9803788633858139	14364.0	254.8124046221294	89849.0	207.16705502256318
789	Feb25-FISH2-3R4-rep3-cp190-100x_Position012_11_cmle.ics	41	1	0	1	1	2	1	9.747	2.0	0.2825996565048298	1.036771783883194	0.0	0.9327333685648356	34966.0	583.6589389824792	326835.0	753.5915194192415
790	Feb25-FISH2-3R4-rep3-cp190-100x_Position012_11_cmle.ics	42	1	0	1	1	1	1	9.747	1.0	0.3139750509857604	1.2518030059746625	0.0	0.960501535474514	23332.0	402.07331151318226	187780.0	432.96897675140417
791	Feb25-FISH2-3R4-rep3-cp190-100x_Position012_11_cmle.ics	43	1	0	1	1	1	1	9.747	1.0	0.3040588090340208	1.6924790946178017	0.0	0.9841340826709432	14422.0	259.47892740055295	89803.0	207.0609916881795
792	Feb25-FISH2-3R4-rep3-cp190-100x_Position013_12_cmle.ics	1	1	0	1	1	1	1	9.747	1.0	0.25704366423078573	1.072186888998307	0.0	0.9581821283977671	26228.0	442.942319391537	202500.0	466.909243754177
793	Feb25-FISH2-3R4-rep3-cp190-100x_Position013_12_cmle.ics	2	1	0	1	0	1	1	8.014199999999999	1.0	0.29869574717490005	1.2850000663868588	0.0	0.9841792554422484	13160.0	228.8887871031783	77584.0	178.88734206135342
794	Feb25-FISH2-3R4-rep3-cp190-100x_Position013_12_cmle.ics	3	1	0	1	1	1	1	9.747	1.0	0.29673177081641605	1.3200078195350045	0.0	0.9510493420785908	21496.0	373.237058024987	161433.0	372.2200491208299
795	Feb25-FISH2-3R4-rep3-cp190-100x_Position013_12_cmle.ics	4	1	0	1	1	1	0	9.747	1.0	0.3120302218292833	1.7449020802605055	0.0	0.9801104790599536	13738.0	248.35923082068618	84578.0	195.0135803369915
796	Feb25-FISH2-3R4-rep3-cp190-100x_Position013_12_cmle.ics	5	1	0	1	1	1	1	9.747	1.0	0.296004014718351	1.282199561712311	0.0	0.95574962703039	22218.0	379.21422372801493	169426.0	390.6497063323219
797	Feb25-FISH2-3R4-rep3-cp190-100x_Position013_12_cmle.ics	6	1	0	1	1	2	2	9.747	2.0	0.28088104412699266	1.0653919133023282	0.0	0.9410964832794917	32696.0	542.9236877186701	294630.0	679.3356567273735
798	Feb25-FISH2-3R4-rep3-cp190-100x_Position013_12_cmle.ics	8	1	0	1	1	1	1	9.747	1.0	0.3050254671371937	1.4081153942923947	0.0	0.9643230836528626	18824.0	329.55658316793614	134125.0	309.2553200915012
799	Feb25-FISH2-3R4-rep3-cp190-100x_Position013_12_cmle.ics	9	1	0	1	1	1	1	9.097199999999999	1.0	0.28507798226201586	1.156210294719228	0.0	0.9766892972166635	19616.0	335.81079960162106	137934.0	318.0378253234007
800	Feb25-FISH2-3R4-rep3-cp190-100x_Position013_12_cmle.ics	11	1	0	1	2	3	1	9.747	3.0	0.3015038208001907	1.0780448547002541	0.0	0.9388043356176481	31896.0	531.0372666575228	294120.0	678.1597371505112
801	Feb25-FISH2-3R4-rep3-cp190-100x_Position013_12_cmle.ics	12	1	0	1	1	1	1	9.747	1.0	0.299922153264985	1.3008374937653087	0.0	0.9537612535508881	21172.0	365.2708385813896	158643.0	365.7870773179945
802	Feb25-FISH2-3R4-rep3-cp190-100x_Position013_12_cmle.ics	13	1	0	1	0	1	1	8.014199999999999	1.0	0.2889733754771502	1.2045146979440646	0.0	0.9715926658145698	13352.0	233.36678863733005	77987.0	179.8165490995407
803	Feb25-FISH2-3R4-rep3-cp190-100x_Position013_12_cmle.ics	14	1	0	1	1	1	0	7.5809999999999995	1.0	0.2987081201935297	1.3792756624003724	0.0	0.9827642756428799	11870.0	205.4434536540622	66462.0	153.24307238711165
804	Feb25-FISH2-3R4-rep3-cp190-100x_Position013_12_cmle.ics	15	1	0	1	1	0	1	8.664	0.0	0.314889153945042	1.6405169780063484	0.0	0.9830783703535748	11920.0	213.23133487134427	68670.0	158.33411243752755
805	Feb25-FISH2-3R4-rep3-cp190-100x_Position013_12_cmle.ics	16	1	0	1	0	0	1	7.797599999999999	0.0	0.2902372316531973	1.3416887638824047	0.0	0.9891963158944486	12406.0	216.71966658092046	70000.0	161.40072623601176
806	Feb25-FISH2-3R4-rep3-cp190-100x_Position013_12_cmle.ics	17	1	0	1	1	1	1	9.313799999999999	1.0	0.29708980222041154	1.2515613669511063	0.0	0.9720338365752491	16854.0	293.77025002769943	112143.0	258.5708806040724
807	Feb25-FISH2-3R4-rep3-cp190-100x_Position013_12_cmle.ics	18	1	0	1	1	1	1	9.747	1.0	0.31486719673593233	1.3758013832290306	0.0	0.9501705175961579	21260.0	370.0694718151564	163562.0	377.12893692306517
808	Feb25-FISH2-3R4-rep3-cp190-100x_Position013_12_cmle.ics	19	1	0	1	1	1	2	9.747	1.0	0.2934790186802869	1.3105929988040965	0.0	0.9521903508958011	20414.0	355.8209570961597	148578.0	342.5799586099165
809	Feb25-FISH2-3R4-rep3-cp190-100x_Position013_12_cmle.ics	20	1	0	1	1	1	1	9.747	1.0	0.3050705976500213	1.463363570154435	0.0	0.9585704931992511	19602.0	341.93437514935994	142536.0	328.6487702110882
810	Feb25-FISH2-3R4-rep3-cp190-100x_Position013_12_cmle.ics	21	1	0	1	1	0	0	7.5809999999999995	0.0	0.2890465059563988	1.3901049807896497	0.0	0.9957450239380062	10796.0	188.58061835433168	56709.0	130.75533977311417
811	Feb25-FISH2-3R4-rep3-cp190-100x_Position013_12_cmle.ics	22	1	0	1	1	1	0	9.747	1.0	0.301803412686904	1.3327001666585356	0.0	0.9461527393962537	21198.0	369.4094767599779	159433.0	367.60859979980097
812	Feb25-FISH2-3R4-rep3-cp190-100x_Position013_12_cmle.ics	23	1	0	1	0	0	1	9.747	0.0	0.29430264473607903	1.408975286907519	0.0	0.9645338811593118	20030.0	350.91406207725225	144608.0	333.42623170767416
813	Feb25-FISH2-3R4-rep3-cp190-100x_Position013_12_cmle.ics	24	1	0	1	1	1	0	8.8806	1.0	0.2999190033855262	1.3294035438361538	0.0	0.9779973512703393	15954.0	276.6999970171478	103772.0	239.26965947090594
814	Feb25-FISH2-3R4-rep3-cp190-100x_Position013_12_cmle.ics	25	1	0	1	1	1	1	9.097199999999999	1.0	0.2840506580794869	1.0719220457174226	0.0	0.9572606346229426	21390.0	365.57861495577185	156779.0	361.4892065507956
815	Feb25-FISH2-3R4-rep3-cp190-100x_Position013_12_cmle.ics	26	1	0	1	1	1	1	9.747	1.0	0.2979687007798169	1.471940417177807	0.0	0.9606497032479321	17106.0	299.7061401633748	114837.0	264.7825028394983
816	Feb25-FISH2-3R4-rep3-cp190-100x_Position013_12_cmle.ics	27	1	0	1	1	1	1	9.747	1.0	0.2843997551162764	1.3094719882468193	0.0	0.9458382158130658	20504.0	354.36827380375496	147230.0	339.4718417675431
817	Feb25-FISH2-3R4-rep3-cp190-100x_Position013_12_cmle.ics	28	1	0	1	1	1	1	9.747	1.0	0.27897171462812614	1.0212471442512134	0.0	0.93631488233056	33538.0	557.7615638302103	305042.0	703.34286189265
818	Feb25-FISH2-3R4-rep3-cp190-100x_Position013_12_cmle.ics	29	1	0	1	1	1	1	9.747	1.0	0.29991085756562874	1.1559031907449755	0.0	0.9386631062002199	28354.0	478.72751258358863	245862.0	566.8900764834046
819	Feb25-FISH2-3R4-rep3-cp190-100x_Position013_12_cmle.ics	30	1	0	1	1	2	2	9.747	2.0	0.3008613008606454	1.1452927111567424	0.0	0.9413180909999581	30960.0	522.0330855430863	280969.0	647.8371521400857
820	Feb25-FISH2-3R4-rep3-cp190-100x_Position013_12_cmle.ics	31	1	0	1	1	1	0	7.797599999999999	1.0	0.30057116243773047	1.3322511295626311	0.0	0.9842263754157141	12852.0	223.01211936906608	75111.0	173.18528497590114
821	Feb25-FISH2-3R4-rep3-cp190-100x_Position013_12_cmle.ics	32	1	0	1	0	1	1	7.3644	1.0	0.30800743582122736	1.3374144619944601	0.0	0.9781147611251217	10886.0	190.8961801252401	59273.0	136.66721780267324
822	Feb25-FISH2-3R4-rep3-cp190-100x_Position013_12_cmle.ics	33	1	0	1	1	1	1	8.664	1.0	0.2793265359871708	1.1715946771702892	0.0	0.9586022837706945	17964.0	308.7928096228418	119656.0	275.89378997851753
823	Feb25-FISH2-3R4-rep3-cp190-100x_Position013_12_cmle.ics	34	1	0	1	2	1	1	9.747	1.0	0.3176541934373859	1.352737734694433	0.0	0.9456759598535229	21474.0	372.1602772729538	166771.0	384.528007358656
824	Feb25-FISH2-3R4-rep3-cp190-100x_Position013_12_cmle.ics	35	1	0	1	1	1	1	9.747	1.0	0.29022911570651777	1.2629229984825159	0.0	0.9488612658549522	20532.0	354.12801536340993	149036.0	343.63598050443215
825	Feb25-FISH2-3R4-rep3-cp190-100x_Position013_12_cmle.ics	36	1	0	1	1	0	1	8.2308	0.0	0.30692137786812396	1.4175559047445647	0.0	0.9863333821099612	12350.0	216.73207848480232	71497.0	164.8523960528019
826	Feb25-FISH2-3R4-rep3-cp190-100x_Position013_12_cmle.ics	38	1	0	1	1	1	1	9.747	1.0	0.2972102385634303	1.103129346436327	0.0	0.9455378602476086	29164.0	494.34819803036726	255315.0	588.6860916992478
827	Feb25-FISH2-3R4-rep3-cp190-100x_Position013_12_cmle.ics	39	1	0	1	0	0	0	6.7146	0.0	0.2729624915863992	1.248793201370359	0.0	0.9727879875455734	9658.0	167.31506327072813	46629.0	107.51363519512847
828	Feb25-FISH2-3R4-rep3-cp190-100x_Position013_12_cmle.ics	40	1	0	1	1	1	1	9.747	1.0	0.3176882248731537	1.3962007670520917	0.0	0.9514983213194479	21720.0	377.2833289565306	169654.0	391.17541155491915
829	Feb25-FISH2-3R4-rep3-cp190-100x_Position013_12_cmle.ics	41	1	0	1	0	0	0	6.9312	0.0	0.29214353964798906	1.4470173732027343	0.0	0.9973442802812666	7608.0	134.18791093374222	33727.0	77.765175625171
830	Feb25-FISH2-3R4-rep3-cp190-100x_Position013_12_cmle.ics	42	1	0	1	1	1	1	9.747	1.0	0.3030275385480508	1.3365995408109645	0.0	0.9526458552244348	21414.0	370.9364411598353	162204.0	373.99776283408653
831	Feb25-FISH2-3R4-rep3-cp190-100x_Position013_12_cmle.ics	43	1	0	1	0	1	1	8.2308	1.0	0.30146418184391355	1.4735074964697965	0.0	0.992526990265935	12726.0	223.4730432563472	74119.0	170.89800611267083
832	Feb25-FISH2-3R4-rep3-cp190-100x_Position013_12_cmle.ics	44	1	0	1	1	1	2	9.747	1.0	0.2841648872496449	1.0390911638042166	0.0	0.9314033552987443	33206.0	555.5146854467606	303308.0	699.344735331318
833	Feb25-FISH2-3R4-rep3-cp190-100x_Position013_12_cmle.ics	45	1	0	1	1	1	0	8.014199999999999	1.0	0.2899493011779317	1.4087600730927776	0.0	0.9870047189406657	12208.0	213.58210948798217	68297.0	157.47407713915567
834	Feb25-FISH2-3R4-rep3-cp190-100x_Position013_12_cmle.ics	46	1	0	1	1	2	1	9.747	2.0	0.3014882096105187	1.3765131851507313	0.0	0.9535120657253272	20144.0	349.71686074169	147614.0	340.3572400371806
835	Feb25-FISH2-3R4-rep3-cp190-100x_Position013_12_cmle.ics	47	1	0	1	0	0	0	7.3644	0.0	0.29403380489139935	1.2303106410405653	0.0	0.9863802650486959	12036.0	208.45101537743867	67328.0	155.23982994311714
836	Feb25-FISH2-3R4-rep3-cp190-100x_Position013_12_cmle.ics	48	1	0	1	1	1	2	9.747	1.0	0.2891886850825956	1.2513732028038373	0.0	0.951484813595086	20670.0	354.52039516859594	150271.0	346.4835504601675
837	Feb25-FISH2-3R4-rep3-cp190-100x_Position013_12_cmle.ics	49	1	0	1	1	2	1	9.747	2.0	0.3056109611850641	1.1715986057727965	0.0	0.9354630763579903	30768.0	516.6188740553074	280548.0	646.866442058009
838	Feb25-FISH2-3R4-rep3-cp190-100x_Position013_12_cmle.ics	50	1	0	1	0	1	1	9.097199999999999	1.0	0.2882928142231816	1.5934967572546794	0.0	0.9905988533205804	11660.0	208.2167097835256	63568.0	146.57030521958282
839	Feb25-FISH2-3R4-rep3-cp190-100x_Position013_12_cmle.ics	51	1	0	1	1	1	1	9.747	1.0	0.3108180864890529	1.385367559973665	0.0	0.9509402376009005	20544.0	358.5155116307928	154367.0	355.9277986696347
840	Feb25-FISH2-3R4-rep3-cp190-100x_Position013_12_cmle.ics	52	1	0	1	1	1	1	8.2308	1.0	0.30149614918949486	1.4136398931536671	0.0	0.9922085316066407	12050.0	212.6959650660011	68296.0	157.47177141449515
841	Feb25-FISH2-3R4-rep3-cp190-100x_Position013_12_cmle.ics	53	1	0	1	1	1	1	9.747	1.0	0.29546270861244	1.0790094482125485	0.0	0.9402270344574593	35272.0	582.7501996386313	338587.0	780.6883956296075
842	Feb25-FISH2-3R4-rep3-cp190-100x_Position013_12_cmle.ics	54	1	0	1	1	1	0	7.3644	1.0	0.3063145666212553	1.2725505106019814	0.0	0.9840897482376092	11936.0	206.23965003074366	67865.0	156.4780040858134
843	Feb25-FISH2-3R4-rep3-cp190-100x_Position013_12_cmle.ics	55	1	0	1	1	0	1	8.4474	0.0	0.30876510654958467	1.4956495331017876	0.0	0.9721487845309704	12534.0	221.5228085969597	73320.0	169.05573210891978
844	Feb25-FISH2-3R4-rep3-cp190-100x_Position013_12_cmle.ics	56	1	0	1	1	1	1	9.747	1.0	0.3151755616239278	1.3537570618699337	0.0	0.9536396670999366	23084.0	402.28877165100266	185147.0	426.8980037202697
845	Feb25-FISH2-3R4-rep3-cp190-100x_Position013_12_cmle.ics	57	1	0	1	1	1	1	9.747	1.0	0.29741736124227386	1.3439487929824177	0.0	0.947400019677051	20558.0	356.58147562548425	151157.0	348.52642250938334
846	Feb25-FISH2-3R4-rep3-cp190-100x_Position013_12_cmle.ics	58	1	0	1	0	1	1	8.4474	1.0	0.29906917126898447	1.2654771405508711	0.0	0.9776495317058214	13546.0	238.94272178120997	81073.0	186.93201540188832
847	Feb25-FISH2-3R4-rep3-cp190-100x_Position013_12_cmle.ics	59	1	0	1	1	1	1	8.664	1.0	0.3077300788293766	1.3500232550184676	0.0	0.9754424070604383	15422.0	268.134562784255	99901.0	230.3441993100545
848	Feb25-FISH2-3R4-rep3-cp190-100x_Position013_12_cmle.ics	60	1	0	1	0	1	1	9.747	1.0	0.30835871392081965	1.4527633725377969	0.0	0.960386105431334	19726.0	345.2906219088373	144664.0	333.55535228866296
849	Feb25-FISH2-3R4-rep3-cp190-100x_Position014_13_cmle.ics	1	1	0	1	1	2	2	9.313799999999999	2.0	0.285535311012413	1.0520393917710404	0.0	0.9417831341006797	27296.0	454.84958719439794	226596.0	522.4679851739332
850	Feb25-FISH2-3R4-rep3-cp190-100x_Position014_13_cmle.ics	2	1	0	1	1	0	1	9.313799999999999	0.0	0.3036930367472403	1.3080679157631774	0.0	0.9538820390154428	20348.0	351.58418913992807	150409.0	346.8017404633185
851	Feb25-FISH2-3R4-rep3-cp190-100x_Position014_13_cmle.ics	3	1	0	1	1	1	1	8.8806	1.0	0.2924256793304091	1.2717869900609	0.0	0.9591889427166378	18286.0	314.6312665077234	125736.0	289.9125959144454
852	Feb25-FISH2-3R4-rep3-cp190-100x_Position014_13_cmle.ics	4	1	0	1	1	1	1	7.3644	1.0	0.29070245666142847	1.3561711562276884	0.0	0.9953939606918173	10960.0	190.30300647725684	58172.0	134.12861495144682
853	Feb25-FISH2-3R4-rep3-cp190-100x_Position014_13_cmle.ics	5	1	0	1	0	1	1	7.3644	1.0	0.31449697364621554	1.4227795283289175	0.0	0.9800461673937736	11082.0	192.8655898619283	61519.0	141.8458753901887
854	Feb25-FISH2-3R4-rep3-cp190-100x_Position014_13_cmle.ics	6	1	0	1	1	1	1	9.313799999999999	1.0	0.3071854991222375	1.2211126717956668	0.0	0.9682296168932155	21218.0	366.2520225576579	161076.0	371.3969054170262
855	Feb25-FISH2-3R4-rep3-cp190-100x_Position014_13_cmle.ics	7	1	0	1	1	1	1	9.313799999999999	1.0	0.3049924968586963	1.2911407910943657	0.0	0.9583905186593707	19982.0	345.534806404742	146682.0	338.20830465358114
856	Feb25-FISH2-3R4-rep3-cp190-100x_Position014_13_cmle.ics	8	1	0	1	1	1	1	9.097199999999999	1.0	0.29938590152464756	1.2833690674483207	0.0	0.9656296813026622	17684.0	305.97602353488725	120993.0	278.97654384962533
857	Feb25-FISH2-3R4-rep3-cp190-100x_Position014_13_cmle.ics	9	1	0	1	1	1	1	8.014199999999999	1.0	0.27789230302987067	1.136661616525468	0.0	0.959183039009714	17490.0	296.7020610742103	114656.0	264.36516667594526
858	Feb25-FISH2-3R4-rep3-cp190-100x_Position014_13_cmle.ics	10	1	0	1	1	2	1	9.313799999999999	2.0	0.30367694741997736	1.0288099452985984	0.0	0.944111733880707	28810.0	484.6349059614464	253393.0	584.254488901739
859	Feb25-FISH2-3R4-rep3-cp190-100x_Position014_13_cmle.ics	11	1	0	1	0	0	0	8.014199999999999	0.0	0.28956273618755385	1.423881655823555	0.0	0.9926065622909556	12346.0	216.1511774353322	69412.0	160.04496013562928
860	Feb25-FISH2-3R4-rep3-cp190-100x_Position014_13_cmle.ics	12	1	0	1	0	1	0	7.147799999999999	1.0	0.295868045006238	1.3917517938534574	0.0	0.9910361517723554	10620.0	184.76444835039138	55977.0	129.0675493216176
861	Feb25-FISH2-3R4-rep3-cp190-100x_Position014_13_cmle.ics	13	1	0	1	1	1	2	9.313799999999999	1.0	0.3219943661035239	1.3516200674152186	0.0	0.957315185122966	20068.0	348.1822718309588	151689.0	349.753068028777
862	Feb25-FISH2-3R4-rep3-cp190-100x_Position014_13_cmle.ics	14	1	0	1	0	0	0	6.9312	0.0	0.2942536866976363	1.2999943854486948	0.0	0.9784990196084437	10296.0	178.4600015744724	53289.0	122.86976143415475
863	Feb25-FISH2-3R4-rep3-cp190-100x_Position014_13_cmle.ics	15	1	0	1	1	1	1	9.097199999999999	1.0	0.30083438640053806	1.3585146829113932	0.0	0.9554494519731287	16386.0	286.58825847824323	108180.0	249.43329377445366
864	Feb25-FISH2-3R4-rep3-cp190-100x_Position014_13_cmle.ics	16	1	0	1	1	1	1	9.313799999999999	1.0	0.2855693416014218	1.1499167880103631	0.0	0.9548437377667532	22264.0	376.9888886131322	166930.0	384.8946175796778
865	Feb25-FISH2-3R4-rep3-cp190-100x_Position014_13_cmle.ics	17	1	0	1	1	1	1	8.2308	1.0	0.31207680526826537	1.4063218860932079	0.0	0.9644361925716418	13240.0	232.24475525191414	80027.0	184.5202274069902
866	Feb25-FISH2-3R4-rep3-cp190-100x_Position014_13_cmle.ics	18	1	0	1	2	1	1	9.313799999999999	1.0	0.2968647622343738	1.2726393035074095	0.0	0.9556359836620512	19970.0	344.47085547270416	144584.0	333.37089431582183
867	Feb25-FISH2-3R4-rep3-cp190-100x_Position014_13_cmle.ics	19	1	0	1	2	1	1	9.313799999999999	1.0	0.32040773073601553	1.3949056232493746	0.0	0.9612712841025244	20182.0	352.8597879543549	152606.0	351.8674175424688
868	Feb25-FISH2-3R4-rep3-cp190-100x_Position014_13_cmle.ics	20	1	0	1	1	1	1	9.313799999999999	1.0	0.3191204561639583	1.4274347997765862	0.0	0.9597057652776091	18854.0	328.6822679231217	137517.0	317.07633813996614
869	Feb25-FISH2-3R4-rep3-cp190-100x_Position014_13_cmle.ics	21	1	0	1	1	0	1	7.5809999999999995	0.0	0.29927686386072233	1.3020284389706722	0.0	0.982938948098058	11514.0	201.30272589494092	63555.0	146.54033079899614
870	Feb25-FISH2-3R4-rep3-cp190-100x_Position014_13_cmle.ics	22	1	0	1	1	1	1	8.8806	1.0	0.29464063861101275	1.2794128890022247	0.0	0.9514262688116537	18004.0	310.88038555191156	123303.0	284.30276781541374
871	Feb25-FISH2-3R4-rep3-cp190-100x_Position014_13_cmle.ics	23	1	0	1	1	1	1	9.313799999999999	1.0	0.3003888460443438	1.315872752902231	0.0	0.9663948904629281	18404.0	319.00028422465533	128672.0	296.68220351771583
872	Feb25-FISH2-3R4-rep3-cp190-100x_Position014_13_cmle.ics	24	1	0	1	1	1	1	9.313799999999999	1.0	0.3052724102523936	1.2722038559926734	0.0	0.9663316553603887	20808.0	360.1789559628928	155942.0	359.559315009945
873	Feb25-FISH2-3R4-rep3-cp190-100x_Position014_13_cmle.ics	25	1	0	1	1	1	1	9.313799999999999	1.0	0.3109764556329067	1.3342192489577545	0.0	0.955858778297648	20418.0	352.75063932651807	152988.0	352.7482043627853
874	Feb25-FISH2-3R4-rep3-cp190-100x_Position014_13_cmle.ics	26	1	0	1	1	0	1	9.313799999999999	0.0	0.29507133407599057	1.2651113519604715	0.0	0.9578055697420372	21212.0	361.74115478875797	157801.0	363.8456571538414
875	Feb25-FISH2-3R4-rep3-cp190-100x_Position014_13_cmle.ics	27	1	0	1	0	0	1	7.797599999999999	0.0	0.30162669518913404	1.3597567722512947	0.0	0.9705841896012275	12612.0	218.7487166352801	73145.0	168.65223029332975
876	Feb25-FISH2-3R4-rep3-cp190-100x_Position014_13_cmle.ics	28	1	0	1	1	1	0	9.313799999999999	1.0	0.2959963461485549	1.2472592910266438	0.0	0.9681951026480632	20612.0	354.3944906652149	151390.0	349.0636563552832
877	Feb25-FISH2-3R4-rep3-cp190-100x_Position014_13_cmle.ics	29	1	0	1	2	1	1	9.313799999999999	1.0	0.3073085140581555	1.1365614461657578	0.0	0.9490690765980375	28628.0	481.9719384079921	252492.0	582.1770309826155
878	Feb25-FISH2-3R4-rep3-cp190-100x_Position014_13_cmle.ics	30	1	0	1	1	0	0	8.664	0.0	0.2838405243698113	1.1500284882235827	0.0	0.961219826533254	17746.0	301.46345859633385	118430.0	273.0669715447268
879	Feb25-FISH2-3R4-rep3-cp190-100x_Position014_13_cmle.ics	31	1	0	1	1	1	1	7.5809999999999995	1.0	0.30833540002117527	1.4291331002855077	0.0	0.9798210316236393	11190.0	195.86427332611686	61806.0	142.50761836775635
880	Feb25-FISH2-3R4-rep3-cp190-100x_Position014_13_cmle.ics	32	1	0	1	1	1	1	9.313799999999999	1.0	0.2998453022521554	1.2427611352670114	0.0	0.9509507221027815	19852.0	343.56581458415985	144022.0	332.07507705661266
881	Feb25-FISH2-3R4-rep3-cp190-100x_Position014_13_cmle.ics	33	1	0	1	1	1	1	8.8806	1.0	0.301037820005637	1.2449360891917256	0.0	0.9685028372013714	17182.0	296.2554110710823	116197.0	267.918288377798
882	Feb25-FISH2-3R4-rep3-cp190-100x_Position014_13_cmle.ics	34	1	0	1	1	1	1	9.313799999999999	1.0	0.3033803524709041	1.3529424973967799	0.0	0.9559188259373164	19882.0	343.5808987952925	145197.0	334.78430353271716
883	Feb25-FISH2-3R4-rep3-cp190-100x_Position014_13_cmle.ics	35	1	0	1	1	1	0	8.8806	1.0	0.297487274352363	1.3246974919924275	0.0	0.9524348097022175	16940.0	291.64304469045413	113078.0	260.72673316165344
884	Feb25-FISH2-3R4-rep3-cp190-100x_Position014_13_cmle.ics	36	1	0	1	1	0	1	7.5809999999999995	0.0	0.3116555015337012	1.3407952704791946	0.0	0.9797342897689513	11954.0	208.46751814749175	68609.0	158.19346323323617
885	Feb25-FISH2-3R4-rep3-cp190-100x_Position014_13_cmle.ics	37	1	0	1	1	0	0	7.3644	0.0	0.30757644035150405	1.4337837684689563	0.0	0.9865738540700425	11172.0	195.0173148909524	61581.0	141.98883031914062
886	Feb25-FISH2-3R4-rep3-cp190-100x_Position014_13_cmle.ics	38	1	0	1	0	1	0	7.797599999999999	1.0	0.29182439777041114	1.2551777585449675	0.0	0.9732356074652053	12190.0	212.26704607601053	68366.0	157.63317214073118
887	Feb25-FISH2-3R4-rep3-cp190-100x_Position014_13_cmle.ics	39	1	0	1	2	2	1	9.313799999999999	2.0	0.3121321843884978	1.1162528762374826	0.0	0.9400837645795247	29248.0	487.9165419922427	262777.0	605.8914091160067
888	Feb25-FISH2-3R4-rep3-cp190-100x_Position014_13_cmle.ics	40	1	0	1	2	3	3	9.313799999999999	3.0	0.2971392720832814	1.1264074519348746	0.0	0.9397669952638734	29900.0	501.15314709124664	265009.0	611.037786558275
889	Feb25-FISH2-3R4-rep3-cp190-100x_Position014_13_cmle.ics	41	1	0	1	0	1	1	9.097199999999999	1.0	0.30278331570923156	1.2117907957544545	0.0	0.9581480562833539	18644.0	317.90388497397925	131719.0	303.7077465583034
890	Feb25-FISH2-3R4-rep3-cp190-100x_Position014_13_cmle.ics	42	1	0	1	1	1	1	8.2308	1.0	0.30625422453869705	1.4174701058620702	0.0	0.9777598371237737	13890.0	242.37057734089925	85186.0	196.41546093058426
891	Feb25-FISH2-3R4-rep3-cp190-100x_Position014_13_cmle.ics	43	1	0	1	1	1	1	8.2308	1.0	0.3049581434608557	1.3776908919509676	0.0	0.9808176150887183	13216.0	231.3339263275387	78894.0	181.90784136662734
892	Feb25-FISH2-3R4-rep3-cp190-100x_Position014_13_cmle.ics	44	1	0	1	1	1	1	9.313799999999999	1.0	0.2938111390949946	1.1940398441808109	0.0	0.9513629263068626	18940.0	325.455015890383	132855.0	306.3270497726478
893	Feb25-FISH2-3R4-rep3-cp190-100x_Position014_13_cmle.ics	45	1	0	1	1	1	1	8.664	1.0	0.30237205882805224	1.1791655039368256	0.0	0.9586528595713121	17836.0	305.13652479997523	123166.0	283.9868835369232
894	Feb25-FISH2-3R4-rep3-cp190-100x_Position014_13_cmle.ics	46	1	0	1	1	1	1	9.313799999999999	1.0	0.3057288545207941	1.259626378043273	0.0	0.9574557552725852	19922.0	342.5321713797481	146198.0	337.0923339178922
895	Feb25-FISH2-3R4-rep3-cp190-100x_Position014_13_cmle.ics	47	1	0	1	0	0	1	7.3644	0.0	0.3008729308073811	1.3437555533061964	0.0	0.9828082540000276	11574.0	200.02220038213753	64223.0	148.08055487221978
896	Feb25-FISH2-3R4-rep3-cp190-100x_Position014_13_cmle.ics	48	1	0	1	0	0	1	7.147799999999999	0.0	0.30049909034372485	1.3088017328471755	0.0	0.9860137309182795	10778.0	186.86766571207343	57677.0	132.98728124449215
897	Feb25-FISH2-3R4-rep3-cp190-100x_Position014_13_cmle.ics	49	1	0	1	1	1	1	8.4474	1.0	0.2949417924421958	1.2324998472752255	0.0	0.9622670256881275	16804.0	289.2122931503815	111240.0	256.4888112356279
898	Feb25-FISH2-3R4-rep3-cp190-100x_Position014_13_cmle.ics	50	1	0	1	0	1	1	9.313799999999999	1.0	0.30184473158395503	1.3212844063885432	0.0	0.9575469992904715	18562.0	319.69918665590535	130648.0	301.2383154468924
899	Feb25-FISH2-3R4-rep3-cp190-100x_Position014_13_cmle.ics	51	1	0	1	2	1	2	9.313799999999999	1.0	0.29246080973683414	1.1848705264308965	0.0	0.9623926644269372	20930.0	356.8902271374501	153979.0	355.0331775013551
900	Feb25-FISH2-3R4-rep3-cp190-100x_Position014_13_cmle.ics	52	1	0	1	2	1	2	9.313799999999999	1.0	0.2980091623709959	1.0412002623543617	0.0	0.938660116419834	28614.0	480.93350781055426	248460.0	572.8803491514212
901	Feb25-FISH2-3R4-rep3-cp190-100x_Position014_13_cmle.ics	53	1	0	1	1	1	1	9.097199999999999	1.0	0.300810872474492	1.3082190759534251	0.0	0.9608724739245271	16452.0	285.30138770813255	108830.0	250.93201480378804
902	Feb25-FISH2-3R4-rep3-cp190-100x_Position014_13_cmle.ics	54	1	0	1	1	1	1	9.313799999999999	1.0	0.3073838280734373	1.2856795798211644	0.0	0.9554947304369438	20618.0	354.2009034171749	154342.0	355.87015555312183
903	Feb25-FISH2-3R4-rep3-cp190-100x_Position014_13_cmle.ics	55	1	0	1	1	1	1	8.8806	1.0	0.2974134131640618	1.210104832896773	0.0	0.9586695059907147	18440.0	315.17056236863726	128409.0	296.0757979320005
904	Feb25-FISH2-3R4-rep3-cp190-100x_Position014_13_cmle.ics	56	1	0	1	1	0	1	9.313799999999999	0.0	0.291485460702273	1.2284633975735328	0.0	0.9550976580690735	20040.0	343.81169624973893	144022.0	332.07507705661266
905	Feb25-FISH2-3R4-rep3-cp190-100x_Position014_13_cmle.ics	57	1	0	1	1	1	1	9.313799999999999	1.0	0.3062871160849995	1.2247346206377319	0.0	0.9616043673104984	18482.0	317.9581806771615	130756.0	301.487333710228
906	Feb25-FISH2-3R4-rep3-cp190-100x_Position014_13_cmle.ics	58	1	0	1	1	1	1	9.313799999999999	1.0	0.312005910877385	1.1051314376412282	0.0	0.9475796492116841	29140.0	489.1073980704976	261270.0	602.4166820526115
907	Feb25-FISH2-3R4-rep3-cp190-100x_Position014_13_cmle.ics	59	1	0	1	0	1	1	7.147799999999999	1.0	0.2975873549834739	1.2425799081159021	0.0	0.985178784863444	11690.0	201.2804350890557	64834.0	149.4893526397941
908	Feb25-FISH2-3R4-rep3-cp190-100x_Position014_13_cmle.ics	60	1	0	1	0	1	0	7.3644	1.0	0.3101467103462005	1.320528380546378	0.0	0.9804419547963616	11452.0	198.44263744876383	64177.0	147.97449153783612
909	Feb25-FISH2-3R4-rep3-cp190-100x_Position014_13_cmle.ics	61	1	0	1	1	1	1	9.313799999999999	1.0	0.2999623554235887	1.3767306711075276	0.0	0.9460666178133716	19256.0	332.86796970488786	137612.0	317.29538198271507
910	Feb25-FISH2-3R4-rep3-cp190-100x_Position014_13_cmle.ics	62	1	0	1	0	0	0	8.014199999999999	0.0	0.29219327020252883	1.1390519081662442	0.0	0.9762801771594204	15564.0	267.2822342293689	98694.0	227.5611896448135
911	Feb25-FISH2-3R4-rep3-cp190-100x_Position014_13_cmle.ics	63	1	0	1	1	1	1	7.797599999999999	1.0	0.29856659547387576	1.2549747346840512	0.0	0.9827310337982822	12700.0	220.59828851514902	73536.0	169.55376863559087
912	Feb25-FISH2-3R4-rep3-cp190-100x_Position014_13_cmle.ics	64	1	0	1	0	1	0	6.497999999999999	1.0	0.30312607589302043	1.283422286951841	0.0	0.9840834729697073	9912.0	170.08912972717886	51089.0	117.79716718102293
913	Feb25-FISH2-3R4-rep3-cp190-100x_Position014_13_cmle.ics	65	1	0	1	0	1	1	9.313799999999999	1.0	0.29213369903383224	1.06715756602378	0.0	0.9383018708670128	29898.0	500.2424574722381	262741.0	605.8084030282281
914	Feb25-FISH2-3R4-rep3-cp190-100x_Position014_13_cmle.ics	66	1	0	1	0	0	1	9.313799999999999	0.0	0.29227740764025345	1.2409949882696973	0.0	0.9698674898978938	18494.0	319.3029945952925	127855.0	294.7984264700755
915	Feb25-FISH2-3R4-rep3-cp190-100x_Position014_13_cmle.ics	67	1	0	1	1	1	1	8.4474	1.0	0.29062315445023795	1.3536411709626754	0.0	0.9632246939953506	13858.0	241.98312423409445	82697.0	190.6765122505638
916	Feb25-FISH2-3R4-rep3-cp190-100x_Position014_13_cmle.ics	68	1	0	1	0	0	0	6.2814	0.0	0.28628069638769066	1.1365531705555079	0.0	0.9798995403538413	9586.0	164.25490301383707	47220.0	108.87631846949252
917	Feb25-FISH2-3R4-rep3-cp190-100x_Position014_13_cmle.ics	69	1	0	1	1	1	1	8.2308	1.0	0.30787931669750107	1.1793265031109776	0.0	0.9678172560786041	16238.0	279.34871619167876	107960.0	248.92603434914042
918	Feb25-FISH2-3R4-rep3-cp190-100x_Position015_14_cmle.ics	1	1	0	1	1	1	0	9.313799999999999	1.0	0.2953028994827883	1.6818011226637932	0.0	0.985873900401004	12654.0	227.13018941665234	72736.0	167.70918890717934
919	Feb25-FISH2-3R4-rep3-cp190-100x_Position015_14_cmle.ics	2	1	0	1	1	1	1	9.747	1.0	0.32126028454452593	1.398170437211	0.0	0.956746824201044	20560.0	358.7794539307181	157122.0	362.28007010935204
920	Feb25-FISH2-3R4-rep3-cp190-100x_Position015_14_cmle.ics	3	1	0	1	1	1	1	9.747	1.0	0.2887150451622361	1.2839262393273692	0.0	0.9495448873258818	23576.0	403.7579067029829	182900.0	421.7170404080936
921	Feb25-FISH2-3R4-rep3-cp190-100x_Position015_14_cmle.ics	4	1	0	1	1	1	0	9.5304	1.0	0.30398619982767533	1.5969406012040468	0.0	0.9822248765737445	14430.0	256.2171374686618	89867.0	207.20855806645244
922	Feb25-FISH2-3R4-rep3-cp190-100x_Position015_14_cmle.ics	6	1	0	1	1	1	1	9.747	1.0	0.30290214943057553	1.2820464123031574	0.0	0.9580264069829931	21718.0	374.8512981628951	165636.0	381.91100986897214
923	Feb25-FISH2-3R4-rep3-cp190-100x_Position015_14_cmle.ics	7	1	0	1	1	1	1	9.747	1.0	0.2917981450824721	1.30918976473238	0.0	0.9526815227648852	20396.0	352.89093151419405	147956.0	341.1457978710765
924	Feb25-FISH2-3R4-rep3-cp190-100x_Position015_14_cmle.ics	8	1	0	1	2	1	1	9.747	1.0	0.3041258974723172	1.3169206317023725	0.0	0.9568372559188058	21808.0	379.39035857364826	167003.0	385.0629354798954
925	Feb25-FISH2-3R4-rep3-cp190-100x_Position015_14_cmle.ics	9	1	0	1	1	1	1	9.747	1.0	0.3030985590366923	1.3614657368909533	0.0	0.9579151498758253	21882.0	379.92063687000416	167570.0	386.37028136240707
926	Feb25-FISH2-3R4-rep3-cp190-100x_Position015_14_cmle.ics	10	1	0	1	0	1	0	8.4474	1.0	0.2913793137048244	1.4825659551982109	0.0	0.9919435896624539	12780.0	224.98408761286169	73333.0	169.08570652950644
927	Feb25-FISH2-3R4-rep3-cp190-100x_Position015_14_cmle.ics	11	1	0	1	1	1	2	9.747	1.0	0.31407699507114734	1.379483640011319	0.0	0.9623889903808255	21328.0	371.54230532244407	164141.0	378.463951501503
928	Feb25-FISH2-3R4-rep3-cp190-100x_Position015_14_cmle.ics	12	1	0	1	0	0	0	8.664	0.0	0.3036332462350877	1.5517552445412002	0.0	0.9944778259220121	12634.0	223.71076869481382	73580.0	169.65522052065353
929	Feb25-FISH2-3R4-rep3-cp190-100x_Position015_14_cmle.ics	13	1	0	1	1	2	1	9.747	2.0	0.2966466015074376	1.3149532778288002	0.0	0.9553442951383517	21358.0	371.0892845567639	159858.0	368.5885327805196
930	Feb25-FISH2-3R4-rep3-cp190-100x_Position015_14_cmle.ics	14	1	0	1	1	1	1	9.747	1.0	0.3075220211956318	1.3255809845647362	0.0	0.9637144938771888	21620.0	376.3592522960614	165766.0	382.210754074839
931	Feb25-FISH2-3R4-rep3-cp190-100x_Position015_14_cmle.ics	15	1	0	1	1	1	1	9.747	1.0	0.3024235510467627	1.3496766590740445	0.0	0.9582507689847262	19020.0	329.0918470252168	135643.0	312.7554101261621
932	Feb25-FISH2-3R4-rep3-cp190-100x_Position015_14_cmle.ics	16	1	0	1	1	1	1	9.747	1.0	0.310530534703508	1.391074305843109	0.0	0.954804648006446	21604.0	373.7313798632483	166390.0	383.649526263
933	Feb25-FISH2-3R4-rep3-cp190-100x_Position015_14_cmle.ics	17	1	0	1	1	1	1	9.5304	1.0	0.29913361902396246	1.332093275775859	0.0	0.9654011485658144	18808.0	326.8584949886039	132654.0	305.86359911588437
934	Feb25-FISH2-3R4-rep3-cp190-100x_Position015_14_cmle.ics	18	1	0	1	1	1	1	9.747	1.0	0.29143799998947595	1.5011653775904863	0.0	0.9786283036289507	15804.0	280.27579478060795	100855.0	232.54386063618526
935	Feb25-FISH2-3R4-rep3-cp190-100x_Position015_14_cmle.ics	19	1	0	1	1	1	1	9.747	1.0	0.30777647359548616	1.25821086108446	0.0	0.9634310659250986	24442.0	423.5323145394699	199341.0	459.6254595516118
936	Feb25-FISH2-3R4-rep3-cp190-100x_Position015_14_cmle.ics	20	1	0	1	1	1	2	9.747	1.0	0.2951255941572238	1.2769696107177027	0.0	0.9508615085755037	22594.0	386.399888227529	173487.0	400.01325417867105
937	Feb25-FISH2-3R4-rep3-cp190-100x_Position015_14_cmle.ics	21	1	0	1	1	1	1	9.747	1.0	0.29998333121459964	1.2958797430300126	0.0	0.9623622356817698	21956.0	379.1168159824565	167553.0	386.33108404317835
938	Feb25-FISH2-3R4-rep3-cp190-100x_Position015_14_cmle.ics	22	1	0	1	1	1	1	9.747	1.0	0.299067385808111	1.2112527891639737	0.0	0.9633667095325283	24570.0	421.5479343917837	198046.0	456.6395461162455
939	Feb25-FISH2-3R4-rep3-cp190-100x_Position015_14_cmle.ics	23	1	0	1	1	1	1	9.747	1.0	0.30710842088008994	1.4806178070168823	0.0	0.9526092542713981	20352.0	355.25458303634093	151297.0	348.84922396185533
940	Feb25-FISH2-3R4-rep3-cp190-100x_Position015_14_cmle.ics	24	1	0	1	3	2	3	9.747	2.0	0.3028767609679281	1.0199263599265296	0.0	0.946168657031927	37644.0	618.8135580042742	377964.0	871.4809155866851
941	Feb25-FISH2-3R4-rep3-cp190-100x_Position015_14_cmle.ics	25	1	0	1	1	1	1	9.747	1.0	0.30845692925334534	1.405206838230899	0.0	0.9509102838013922	21138.0	367.17921494671793	160497.0	370.06189083858834
942	Feb25-FISH2-3R4-rep3-cp190-100x_Position015_14_cmle.ics	26	1	0	1	1	1	1	9.747	1.0	0.2863865483282517	1.2938413017276194	0.0	0.9559024211374373	22100.0	379.45604003265584	165325.0	381.1939294995521
943	Feb25-FISH2-3R4-rep3-cp190-100x_Position015_14_cmle.ics	27	1	0	1	1	0	1	9.313799999999999	0.0	0.30212768908872767	1.592247708654236	0.0	0.9872113826146554	13924.0	247.01567065088778	84921.0	195.80444389554793
944	Feb25-FISH2-3R4-rep3-cp190-100x_Position015_14_cmle.ics	28	1	0	1	1	1	1	9.747	1.0	0.3139060881268277	1.491385425236162	0.0	0.9558708859390922	17038.0	301.55685199142533	117166.0	270.15253557383653
945	Feb25-FISH2-3R4-rep3-cp190-100x_Position015_14_cmle.ics	29	1	0	1	1	1	1	9.313799999999999	1.0	0.3039112382134555	1.501554349237328	0.0	0.9844022859997819	14866.0	262.56697618332754	93959.0	216.6435833772776
946	Feb25-FISH2-3R4-rep3-cp190-100x_Position015_14_cmle.ics	30	1	0	1	2	2	3	9.747	2.0	0.30029412235441055	1.1578270183347454	0.0	0.9369227348053737	31458.0	529.3705927967058	287504.0	662.9050627965476
947	Feb25-FISH2-3R4-rep3-cp190-100x_Position015_14_cmle.ics	31	1	0	1	1	1	1	9.747	1.0	0.30722076550323546	1.4397655916666392	0.0	0.9681248039596878	20404.0	355.97196401805746	151905.0	350.25110455544814
948	Feb25-FISH2-3R4-rep3-cp190-100x_Position015_14_cmle.ics	32	1	0	1	1	1	1	9.747	1.0	0.3005173955392155	1.3453332611386737	0.0	0.9535145384817706	21042.0	366.7190130915162	157340.0	362.7827180853442
949	Feb25-FISH2-3R4-rep3-cp190-100x_Position015_14_cmle.ics	33	1	0	1	1	1	2	9.747	1.0	0.32753209256443144	1.3574660444426492	0.0	0.9620683888408512	21946.0	381.72537403259594	174958.0	403.4049751542878
950	Feb25-FISH2-3R4-rep3-cp190-100x_Position015_14_cmle.ics	34	1	0	1	1	1	1	9.747	1.0	0.3066595234194237	1.3090885700725672	0.0	0.9588191759201948	21656.0	378.6148951385631	165947.0	382.62809023839213
951	Feb25-FISH2-3R4-rep3-cp190-100x_Position015_14_cmle.ics	35	1	0	1	1	1	1	9.747	1.0	0.30470350094478543	1.5759539354100687	0.0	0.9732675251240951	15018.0	266.15106947925716	95528.0	220.26126536962477
952	Feb25-FISH2-3R4-rep3-cp190-100x_Position015_14_cmle.ics	36	1	0	1	1	1	1	9.747	1.0	0.2929633062829114	1.251376003680696	0.0	0.9640470753712347	24626.0	419.5928868341425	196685.0	453.5014548532854
953	Feb25-FISH2-3R4-rep3-cp190-100x_Position015_14_cmle.ics	37	1	0	1	1	1	1	9.747	1.0	0.3177652434674243	1.3072967671723679	0.0	0.96036620176648	21722.0	376.3918144148238	169698.0	391.2768634399818
954	Feb25-FISH2-3R4-rep3-cp190-100x_Position015_14_cmle.ics	38	1	0	1	1	1	1	9.747	1.0	0.3062957380299633	1.2506653690823164	0.0	0.9597222402488825	24058.0	413.85074875710126	194193.0	447.7555889992834
955	Feb25-FISH2-3R4-rep3-cp190-100x_Position015_14_cmle.ics	39	1	0	1	1	1	1	9.747	1.0	0.30301350766797414	1.3327040663026477	0.0	0.9639394390414919	19850.0	345.4403495771738	144759.0	333.77439613141183
956	Feb25-FISH2-3R4-rep3-cp190-100x_Position015_14_cmle.ics	40	1	0	1	1	1	1	9.747	1.0	0.30921025496215	1.2715403795979057	0.0	0.9544662797136918	20292.0	350.47314909947244	151143.0	348.4941423641361
957	Feb25-FISH2-3R4-rep3-cp190-100x_Position015_14_cmle.ics	41	1	0	1	2	0	2	9.747	0.0	0.31139713825562393	1.2981089125142884	0.0	0.9602157870547834	25486.0	436.7288468089672	213493.0	492.2560749472123
958	Feb25-FISH2-3R4-rep3-cp190-100x_Position015_14_cmle.ics	42	1	0	1	1	1	1	9.747	1.0	0.3119851599950354	1.313912279523167	0.0	0.9492847540705085	22710.0	390.3965370487792	179749.0	414.45170200281257
959	Feb25-FISH2-3R4-rep3-cp190-100x_Position015_14_cmle.ics	43	1	0	1	0	1	1	9.5304	1.0	0.30619530296733916	1.6522867793436302	0.0	0.9835483758114978	13860.0	248.51107357479498	84902.0	195.76063512699818
960	Feb25-FISH2-3R4-rep3-cp190-100x_Position015_14_cmle.ics	44	1	0	1	1	0	1	9.747	0.0	0.3002054209720995	1.3459001794355707	0.0	0.9525774779110505	20166.0	350.6298047518323	147541.0	340.1889221369631
961	Feb25-FISH2-3R4-rep3-cp190-100x_Position015_14_cmle.ics	45	1	0	1	1	1	1	9.747	1.0	0.2979900745123057	1.326438640252206	0.0	0.9645042780382352	22420.0	387.4498948966316	172317.0	397.3155563258692
962	Feb25-FISH2-3R4-rep3-cp190-100x_Position015_14_cmle.ics	46	1	0	1	1	1	1	9.747	1.0	0.3098715826151309	1.320583020005785	0.0	0.9473608114689477	21070.0	367.4851803513073	160089.0	369.12115517709844
963	Feb25-FISH2-3R4-rep3-cp190-100x_Position015_14_cmle.ics	47	1	0	1	1	2	2	9.747	2.0	0.3316390187920449	1.3873477753335455	0.0	0.9460852094343492	22342.0	387.9536777207933	180838.0	416.96263615811284
964	Feb25-FISH2-3R4-rep3-cp190-100x_Position015_14_cmle.ics	48	1	0	1	1	1	1	9.747	1.0	0.3045311502810565	1.2917762078664032	0.0	0.9523605550150196	21260.0	367.9161889218366	160855.0	370.88734026705254
965	Feb25-FISH2-3R4-rep3-cp190-100x_Position015_14_cmle.ics	50	1	0	1	1	1	2	9.747	1.0	0.3050018275548608	1.4127371352211742	0.0	0.9587948056970143	20446.0	354.9679320144223	151823.0	350.062035133286
966	Feb25-FISH2-3R4-rep3-cp190-100x_Position015_14_cmle.ics	51	1	0	1	1	1	1	9.747	1.0	0.29701464982350784	1.253392048875969	0.0	0.9682821054182185	20176.0	348.0212467016969	146864.0	338.62794654179476
967	Feb25-FISH2-3R4-rep3-cp190-100x_Position015_14_cmle.ics	52	1	0	1	1	1	1	8.4474	1.0	0.2900813341292638	1.3164369883188203	0.0	0.9885957211111785	14216.0	248.08777781003818	85842.0	197.92801630788176
968	Feb25-FISH2-3R4-rep3-cp190-100x_Position015_14_cmle.ics	53	1	0	1	1	1	1	9.747	1.0	0.30823620300140964	1.3693897454635888	0.0	0.9562317557203709	21444.0	372.3792455502319	163936.0	377.9912779460975
969	Feb25-FISH2-3R4-rep3-cp190-100x_Position015_14_cmle.ics	54	1	0	1	1	1	2	9.747	1.0	0.31984410809394426	1.199007966495853	0.0	0.9712141740430095	24902.0	428.52267304100263	208975.0	481.83881093100797
970	Feb25-FISH2-3R4-rep3-cp190-100x_Position015_14_cmle.ics	55	1	0	1	1	1	1	9.747	1.0	0.30521708813524434	1.320295639950392	0.0	0.9553002988769811	23968.0	412.56501793517236	192764.0	444.4607084594081
971	Feb25-FISH2-3R4-rep3-cp190-100x_Position015_14_cmle.ics	56	1	0	1	1	1	1	8.4474	1.0	0.29155639529129906	1.1849839548237517	0.0	0.9774800720575996	15978.0	275.90224277617506	102546.0	236.4428410371152
972	Feb25-FISH2-3R4-rep3-cp190-100x_Position015_14_cmle.ics	57	1	0	1	1	1	1	9.5304	1.0	0.2928975342208564	1.3255871633807121	0.0	0.9586700762290596	18474.0	319.3475507018278	127783.0	294.63241429451847
973	Feb25-FISH2-3R4-rep3-cp190-100x_Position015_14_cmle.ics	58	1	0	1	0	1	1	9.747	1.0	0.31115510058543194	1.3297689309837282	0.0	0.9521602051900123	21864.0	380.0332936372972	169573.0	390.9886478574175
974	Feb25-FISH2-3R4-rep3-cp190-100x_Position015_14_cmle.ics	59	1	0	1	1	1	1	9.747	1.0	0.28966447418571084	1.1888229985874474	0.0	0.9809354139410473	20612.0	353.08379673015577	149762.0	345.30993660796565
975	Feb25-FISH2-3R4-rep3-cp190-100x_Position015_14_cmle.ics	60	1	0	1	0	1	0	7.3644	1.0	0.2919952813873913	1.4046322029482663	0.0	0.9917158228160968	10862.0	189.35340948217348	57521.0	132.62758819745193
976	Feb25-FISH2-3R4-rep3-cp190-100x_Position015_14_cmle.ics	61	1	0	1	0	1	0	8.8806	1.0	0.30623166461991785	1.6124751258247094	0.0	0.986653852236954	12396.0	221.17723928944724	71816.0	165.58792221950603
977	Feb25-FISH2-3R4-rep3-cp190-100x_Position015_14_cmle.ics	62	1	0	1	2	2	2	9.747	2.0	0.3160437097915013	1.2939983901838992	0.0	0.9504349190607336	23768.0	408.93806570235165	193703.0	446.62578391563125
978	Feb25-FISH2-3R4-rep3-cp190-100x_Position015_14_cmle.ics	63	1	0	1	0	1	1	9.747	1.0	0.29730307456801586	1.321491960967177	0.0	0.9552481115354438	20676.0	357.97802673967533	152431.0	351.4639157268787
979	Feb25-FISH2-3R4-rep3-cp190-100x_Position016_15_cmle.ics	1	1	0	1	1	1	1	8.664	1.0	0.3136523033236921	1.222373220283554	0.0	0.9421064009300355	20098.0	343.0950117948616	150047.0	345.9670681362123
980	Feb25-FISH2-3R4-rep3-cp190-100x_Position016_15_cmle.ics	2	1	0	1	0	0	1	6.7146	0.0	0.2858398419361216	1.1116306876866302	0.0	0.9676698719573875	11086.0	190.5910505528696	58681.0	135.30222880364866
981	Feb25-FISH2-3R4-rep3-cp190-100x_Position016_15_cmle.ics	3	1	0	1	1	1	1	8.664	1.0	0.28437958737504154	1.2577761885697925	0.0	0.9320482537052238	18464.0	314.23237663460435	125809.0	290.0809138146629
982	Feb25-FISH2-3R4-rep3-cp190-100x_Position016_15_cmle.ics	4	1	0	1	1	1	1	8.664	1.0	0.28620886477047663	1.2275534382868165	0.0	0.9527843520084615	16054.0	276.3133797425608	102327.0	235.93788733646255
983	Feb25-FISH2-3R4-rep3-cp190-100x_Position016_15_cmle.ics	5	1	0	1	0	0	1	6.7146	0.0	0.29949813089827293	1.2266305140983729	0.0	0.9639773125845356	11422.0	195.59551812794606	62818.0	144.841011724197
984	Feb25-FISH2-3R4-rep3-cp190-100x_Position016_15_cmle.ics	6	1	0	1	1	1	1	8.664	1.0	0.3007347688420946	1.2555112271287956	0.0	0.9434439474575256	19260.0	329.46997845147797	137832.0	317.80264140802825
985	Feb25-FISH2-3R4-rep3-cp190-100x_Position016_15_cmle.ics	7	1	0	1	0	1	1	7.147799999999999	1.0	0.30662686926028876	1.2621555474330053	0.0	0.9623689273029792	11772.0	203.08954172855485	66505.0	153.34221854751377
986	Feb25-FISH2-3R4-rep3-cp190-100x_Position016_15_cmle.ics	8	1	0	1	1	1	2	8.664	1.0	0.29639146847002246	1.2798631897221784	0.0	0.9388584240832762	16858.0	290.74674275573267	112051.0	258.3587539353051
987	Feb25-FISH2-3R4-rep3-cp190-100x_Position016_15_cmle.ics	10	1	0	1	1	1	1	8.664	1.0	0.3002829719583409	1.1961687135960897	0.0	0.9595272203787909	20264.0	343.5045908969576	148637.0	342.7159963648869
988	Feb25-FISH2-3R4-rep3-cp190-100x_Position016_15_cmle.ics	11	1	0	1	0	1	0	6.7146	1.0	0.3049173441059622	1.2153744026422042	0.0	0.9763486151945516	11544.0	196.63676033799024	64402.0	148.49327958645188
989	Feb25-FISH2-3R4-rep3-cp190-100x_Position016_15_cmle.ics	12	1	0	1	1	1	1	8.664	1.0	0.2948001622563733	1.2269000371165626	0.0	0.936278138828761	19972.0	341.21541079810606	144102.0	332.25953502945384
990	Feb25-FISH2-3R4-rep3-cp190-100x_Position016_15_cmle.ics	13	1	0	1	1	1	1	8.014199999999999	1.0	0.2853144891292343	1.08577745154256	0.0	0.9496737029292627	16732.0	281.845567106874	108707.0	250.64841067054473
991	Feb25-FISH2-3R4-rep3-cp190-100x_Position016_15_cmle.ics	14	1	0	1	1	1	1	6.7146	1.0	0.2695567442221857	1.114623331540003	0.0	0.9412315085319789	13166.0	222.1885406775141	73753.0	170.05411088692253
992	Feb25-FISH2-3R4-rep3-cp190-100x_Position016_15_cmle.ics	15	1	0	1	1	1	1	8.664	1.0	0.2961733362028997	1.241101356126782	0.0	0.9414536073735135	18322.0	312.51012781705305	126913.0	292.6264338398709
993	Feb25-FISH2-3R4-rep3-cp190-100x_Position016_15_cmle.ics	16	1	0	1	1	1	1	8.664	1.0	0.30040574005751713	1.2811208345518283	0.0	0.949688776932856	17100.0	294.9378146572196	115245.0	265.72323850098826
994	Feb25-FISH2-3R4-rep3-cp190-100x_Position016_15_cmle.ics	17	1	0	1	0	1	1	7.5809999999999995	1.0	0.28158894151656005	1.0624830886328454	0.0	0.952585904057675	15882.0	266.2671833755568	99871.0	230.27502757023902
995	Feb25-FISH2-3R4-rep3-cp190-100x_Position016_15_cmle.ics	18	1	0	1	1	0	1	7.147799999999999	0.0	0.30818504590254575	1.2820308824485607	0.0	0.9601267679010099	11938.0	204.73959901918894	68089.0	156.99448640976868
996	Feb25-FISH2-3R4-rep3-cp190-100x_Position016_15_cmle.ics	19	1	0	1	0	1	1	7.3644	1.0	0.3001095555382046	1.1686154784434586	0.0	0.9551647205898876	13534.0	230.5295227132869	81106.0	187.0081043156853
997	Feb25-FISH2-3R4-rep3-cp190-100x_Position016_15_cmle.ics	20	1	0	1	1	0	1	6.9312	0.0	0.30519103164206995	1.2163999303747128	0.0	0.9652680558348583	11222.0	192.7877496045436	61754.0	142.38772068540962
998	Feb25-FISH2-3R4-rep3-cp190-100x_Position016_15_cmle.ics	21	1	0	1	1	2	1	8.664	2.0	0.2704304957678827	1.0584255445167152	0.0	0.9302931014623117	30268.0	495.568006066945	257500.0	593.724100082472
999	Feb25-FISH2-3R4-rep3-cp190-100x_Position016_15_cmle.ics	22	1	0	1	0	1	1	8.664	1.0	0.29228090115051647	1.2324975950157944	0.0	0.9423280162352882	18802.0	324.1732366292509	131063.0	302.1951911810059
1000	Feb25-FISH2-3R4-rep3-cp190-100x_Position016_15_cmle.ics	23	1	0	1	0	0	0	6.2814	0.0	0.2855193549894615	1.1248751227099318	0.0	0.9682957090361678	9642.0	165.74042703574185	47571.0	109.68562782533309
1001	Feb25-FISH2-3R4-rep3-cp190-100x_Position016_15_cmle.ics	24	1	0	1	1	1	1	8.664	1.0	0.3026335707246351	1.1942595462737162	0.0	0.9387539916795361	20272.0	343.63656204691256	149306.0	344.2585261627711
1002	Feb25-FISH2-3R4-rep3-cp190-100x_Position016_15_cmle.ics	25	1	0	1	1	1	1	8.664	1.0	0.3178568165025572	1.3213381398289177	0.0	0.9467377996178241	17544.0	302.49626596851095	123192.0	284.0468323780966
1003	Feb25-FISH2-3R4-rep3-cp190-100x_Position016_15_cmle.ics	26	1	0	1	0	1	1	7.147799999999999	1.0	0.30645944860210356	1.380166106525366	0.0	0.9648852634782301	10560.0	183.77466472567747	56488.0	130.24577462314048
1004	Feb25-FISH2-3R4-rep3-cp190-100x_Position016_15_cmle.ics	27	1	0	1	1	0	2	8.664	0.0	0.3307860288714188	1.3310516795044398	0.0	0.951389793370091	19250.0	333.55306717856905	144442.0	333.04348141402875
1005	Feb25-FISH2-3R4-rep3-cp190-100x_Position016_15_cmle.ics	28	1	0	1	1	1	1	7.5809999999999995	1.0	0.30175233443614446	1.2473920762265265	0.0	0.9532415960714908	13102.0	225.43933726445164	77465.0	178.6129608267522
1006	Feb25-FISH2-3R4-rep3-cp190-100x_Position016_15_cmle.ics	29	1	0	1	1	1	1	8.664	1.0	0.2940344873602703	1.199407226443148	0.0	0.9338178780725379	18708.0	319.7320273853993	130471.0	300.8302021819813
1007	Feb25-FISH2-3R4-rep3-cp190-100x_Position016_15_cmle.ics	31	1	0	1	0	1	0	7.3644	1.0	0.29794393102760924	1.2346007108823471	0.0	0.9616056819734762	11368.0	196.70586164155694	62211.0	143.4414368552647
1008	Feb25-FISH2-3R4-rep3-cp190-100x_Position016_15_cmle.ics	32	1	0	1	1	1	1	8.664	1.0	0.2975739858946584	1.2462691023691692	0.0	0.9478456608349092	19908.0	340.838393814782	144083.0	332.21572626090403
1009	Feb25-FISH2-3R4-rep3-cp190-100x_Position016_15_cmle.ics	33	1	0	1	1	1	1	8.664	1.0	0.28472730237689625	1.1741917017799224	0.0	0.9440675962510868	19868.0	337.463529199482	140514.0	323.986594947528
1010	Feb25-FISH2-3R4-rep3-cp190-100x_Position016_15_cmle.ics	34	1	0	1	1	1	1	8.664	1.0	0.27730657916422613	1.1673978393477533	0.0	0.9458610257765079	20530.0	350.29166963934154	145659.0	335.8495483258749
1011	Feb25-FISH2-3R4-rep3-cp190-100x_Position016_15_cmle.ics	36	1	0	1	1	1	1	8.664	1.0	0.3182761580277735	1.256899047069925	0.0	0.9397386966452043	19614.0	338.27046581561603	145722.0	335.9948089794873
1012	Feb25-FISH2-3R4-rep3-cp190-100x_Position016_15_cmle.ics	37	1	0	1	0	0	1	6.7146	0.0	0.29357661578950006	1.1588025694562012	0.0	0.9597664357955442	11868.0	201.58370268116673	65872.0	151.8826948374081
1013	Feb25-FISH2-3R4-rep3-cp190-100x_Position016_15_cmle.ics	38	1	0	1	0	0	0	6.0648	0.0	0.28987198947907883	1.2073653054106437	0.0	0.9750799508328115	9062.0	155.0256614703138	43673.0	100.69791309864776
1014	Feb25-FISH2-3R4-rep3-cp190-100x_Position016_15_cmle.ics	39	1	0	1	2	2	1	8.664	2.0	0.2757486513277147	1.069546849659563	0.0	0.9336945981248678	30610.0	504.28756295034464	264439.0	609.7235235017816
1015	Feb25-FISH2-3R4-rep3-cp190-100x_Position016_15_cmle.ics	40	1	0	1	1	1	1	6.497999999999999	1.0	0.29486196303768414	1.2671809568301182	0.0	0.9752556648151486	10314.0	176.2408724115442	53484.0	123.31937774295506
1016	Feb25-FISH2-3R4-rep3-cp190-100x_Position016_15_cmle.ics	41	1	0	1	1	2	1	8.664	2.0	0.307051367192151	1.2866716944111125	0.0	0.9411210338978895	19890.0	340.03824587729446	146161.0	337.00702210545313
1017	Feb25-FISH2-3R4-rep3-cp190-100x_Position016_15_cmle.ics	43	1	0	1	1	1	1	7.147799999999999	1.0	0.3000136359994765	1.230995307102399	0.0	0.959901750546754	12166.0	208.52418204194743	69114.0	159.35785418679598
1018	Feb25-FISH2-3R4-rep3-cp190-100x_Position016_15_cmle.ics	44	1	0	1	1	1	1	8.664	1.0	0.29703072123281654	1.1935666746753018	0.0	0.9390419192535442	19766.0	335.2776841873894	142414.0	328.3674718025054
1019	Feb25-FISH2-3R4-rep3-cp190-100x_Position016_15_cmle.ics	46	1	0	1	0	0	0	7.3644	0.0	0.30814618858069937	1.4542494910787611	0.0	0.9756552395073902	10492.0	184.29127736982772	56097.0	129.3442362808793
1020	Feb25-FISH2-3R4-rep3-cp190-100x_Position016_15_cmle.ics	47	1	0	1	1	1	1	8.664	1.0	0.2911555833512301	1.2259046369006161	0.0	0.9410082204357709	18950.0	322.44856860994605	132358.0	305.18110461637207
1021	Feb25-FISH2-3R4-rep3-cp190-100x_Position016_15_cmle.ics	48	1	0	1	0	1	1	6.497999999999999	1.0	0.2886142952308899	1.1273584177506795	0.0	0.967702100779398	11794.0	199.1107887310562	64703.0	149.1873027092667
1022	Feb25-FISH2-3R4-rep3-cp190-100x_Position016_15_cmle.ics	49	1	0	1	0	1	1	7.147799999999999	1.0	0.29677204217696596	1.1892813945829814	0.0	0.9803539444212342	11842.0	203.88150793369618	66012.0	152.20549628988013
1023	Feb25-FISH2-3R4-rep3-cp190-100x_Position016_15_cmle.ics	50	1	0	1	1	1	1	8.664	1.0	0.3105800600999159	1.2437700865013173	0.0	0.9583300739498327	20416.0	349.4526143257843	152868.0	352.47151740352353
1024	Feb25-FISH2-3R4-rep3-cp190-100x_Position016_15_cmle.ics	51	1	0	1	1	1	1	8.664	1.0	0.3029645937028666	1.2154296966405005	0.0	0.9463666039447054	18444.0	318.7005247719977	129644.0	298.9233678877359
1025	Feb25-FISH2-3R4-rep3-cp190-100x_Position016_15_cmle.ics	52	1	0	1	0	0	1	7.147799999999999	0.0	0.303648647424214	1.3380304998745536	0.0	0.9704249649371995	11100.0	192.0741808782645	60596.0	139.71769152853386
1026	Feb25-FISH2-3R4-rep3-cp190-100x_Position016_15_cmle.ics	53	1	0	1	1	1	1	8.664	1.0	0.2924236986566876	1.1846693548617218	0.0	0.9440261292467691	20604.0	349.3474172587456	150386.0	346.74870879612666
1027	Feb25-FISH2-3R4-rep3-cp190-100x_Position016_15_cmle.ics	54	1	0	1	0	1	1	6.7146	1.0	0.2957388139474837	1.1031253345132812	0.0	0.964609782913154	11636.0	198.13102331371377	64185.0	147.99293733512025
1028	Feb25-FISH2-3R4-rep3-cp190-100x_Position016_15_cmle.ics	55	1	0	1	0	1	1	6.497999999999999	1.0	0.2680750644538253	1.1144101209345243	0.0	0.9453277488603306	12268.0	207.4566974652164	66155.0	152.53521491633373
1029	Feb25-FISH2-3R4-rep3-cp190-100x_Position016_15_cmle.ics	56	1	0	1	1	1	1	8.664	1.0	0.2859255123521897	1.0230555658489733	0.0	0.937482203158746	25750.0	428.5854918769051	207762.0	479.041966917804
1030	Feb25-FISH2-3R4-rep3-cp190-100x_Position016_15_cmle.ics	57	1	0	1	0	1	0	8.014199999999999	1.0	0.3093772368729932	1.518736520803713	0.0	0.9742161195156183	11548.0	203.60729432088976	64905.0	149.65305909069065
1031	Feb25-FISH2-3R4-rep3-cp190-100x_Position016_15_cmle.ics	58	1	0	1	1	1	1	8.664	1.0	0.2944748544006737	1.210002380962779	0.0	0.954564186261957	18732.0	319.7534568538497	130820.0	301.63490008850084
1032	Feb25-FISH2-3R4-rep3-cp190-100x_Position016_15_cmle.ics	59	1	0	1	1	1	2	8.664	1.0	0.2795259796369515	1.018327287270497	0.0	0.9273285987940142	29916.0	489.57403347787914	257241.0	593.1269173953987
1033	Feb25-FISH2-3R4-rep3-cp190-100x_Position016_15_cmle.ics	60	1	0	1	2	1	1	8.664	1.0	0.29989809128560524	1.1963475750327648	0.0	0.9428233365356548	18990.0	326.92347992075395	134756.0	310.71023235228574
1034	Feb25-FISH2-3R4-rep3-cp190-100x_Position016_15_cmle.ics	61	1	0	1	1	0	1	7.5809999999999995	0.0	0.3054960351621351	1.3348756369964134	0.0	0.9630209807894566	12138.0	209.67724518706797	69502.0	160.25247535507557
1035	Feb25-FISH2-3R4-rep3-cp190-100x_Position016_15_cmle.ics	62	1	0	1	1	1	1	8.664	1.0	0.309508999062488	1.2806497364142748	0.0	0.9419253895597299	18616.0	321.72514648690304	132874.0	306.37085854119755
1036	Feb25-FISH2-3R4-rep3-cp190-100x_Position016_15_cmle.ics	63	1	0	1	1	1	1	7.797599999999999	1.0	0.2838493744593788	1.1126160873024369	0.0	0.9442128163107226	15744.0	266.4599347913738	98967.0	228.190652477134
1037	Feb25-FISH2-3R4-rep3-cp190-100x_Position016_15_cmle.ics	64	1	0	1	1	1	1	8.664	1.0	0.2943920834403804	1.220008969401647	0.0	0.9305763414188203	18760.0	321.0579448369611	131095.0	302.26897437014236
1038	Feb25-FISH2-3R4-rep3-cp190-100x_Position016_15_cmle.ics	65	1	0	1	1	1	1	7.5809999999999995	1.0	0.29681062891475984	1.2824220926160554	0.0	0.9556956626216235	12982.0	224.0214959871906	75775.0	174.71628615048277
1039	Feb25-FISH2-3R4-rep3-cp190-100x_Position016_15_cmle.ics	66	1	0	1	0	1	1	6.497999999999999	1.0	0.30159669127298894	1.145455998424732	0.0	0.975625146484069	10688.0	183.0307627665403	57060.0	131.56464912895476
1040	Feb25-FISH2-3R4-rep3-cp190-100x_Position016_15_cmle.ics	67	1	0	1	1	1	0	8.014199999999999	1.0	0.2817476458325498	1.1121574884793892	0.0	0.9517781606560418	17592.0	296.1026814742825	116460.0	268.5246939635133
1041	Feb25-FISH2-3R4-rep3-cp190-100x_Position016_15_cmle.ics	68	1	0	1	1	0	0	7.3644	0.0	0.30521508779604306	1.3846799746424778	0.0	0.9739084688367828	10964.0	191.00093377092983	59639.0	137.5111130284215
1042	Feb25-FISH2-3R4-rep3-cp190-100x_Position016_15_cmle.ics	69	1	0	1	0	1	0	7.147799999999999	1.0	0.3038321687015456	1.2546217098854489	0.0	0.9601420655801765	12074.0	207.4512135453515	68765.0	158.55315628027645
1043	Feb25-FISH2-3R4-rep3-cp190-100x_Position016_15_cmle.ics	70	1	0	1	1	1	1	8.664	1.0	0.3067351043664679	1.3140613583785437	0.0	0.9407824426191899	18240.0	312.5734410847855	128290.0	295.8014166973993
1044	Feb25-FISH2-3R4-rep3-cp190-100x_Position016_15_cmle.ics	71	1	0	1	1	2	1	8.664	2.0	0.29853392255687516	1.1573246661235763	0.0	0.9472590961798516	19528.0	333.5633384914422	140203.0	323.269514578108
1045	Feb25-FISH2-3R4-rep3-cp190-100x_Position016_15_cmle.ics	72	1	0	1	0	1	1	6.9312	1.0	0.2977734248407827	1.2103899451264508	0.0	0.9594474787173107	11300.0	194.08617094109394	61636.0	142.1156451754689
1046	Feb25-FISH2-3R4-rep3-cp190-100x_Position016_15_cmle.ics	73	1	0	1	1	1	1	8.664	1.0	0.29747197018568383	1.259033675910967	0.0	0.951225001457536	17910.0	304.0752461751825	122925.0	283.4312038937393
1047	Feb25-FISH2-3R4-rep3-cp190-100x_Position016_15_cmle.ics	74	1	0	1	1	1	1	8.2308	1.0	0.2964791681626477	1.2604868343528437	0.0	0.9555398844493673	15794.0	270.2923289546183	101627.0	234.3238800741024
1048	Feb25-FISH2-3R4-rep3-cp190-100x_Position017_16_cmle.ics	1	1	0	1	1	1	1	9.747	1.0	0.289656540871281	1.3112956682063799	0.0	0.9574559473340682	18828.0	326.8139388820631	130744.0	301.4596650143018
1049	Feb25-FISH2-3R4-rep3-cp190-100x_Position017_16_cmle.ics	2	1	0	1	1	1	1	9.747	1.0	0.3249319511783943	1.375694652752091	0.0	0.9599812685142967	22010.0	385.02804712097736	175025.0	403.5594587065423
1050	Feb25-FISH2-3R4-rep3-cp190-100x_Position017_16_cmle.ics	3	1	0	1	1	0	1	8.4474	0.0	0.2956095843452428	1.3316456498202127	0.0	0.9888619492703111	13670.0	239.0690442007085	81712.0	188.40537345995705
1051	Feb25-FISH2-3R4-rep3-cp190-100x_Position017_16_cmle.ics	4	1	0	1	1	1	2	9.747	1.0	0.30213512739250137	1.207102765791936	0.0	0.9516142929576711	26750.0	456.8079152912458	226131.0	521.395823206794
1052	Feb25-FISH2-3R4-rep3-cp190-100x_Position017_16_cmle.ics	5	1	0	1	1	1	1	9.747	1.0	0.31179775173053925	1.2772071764612614	0.0	0.9561090917038231	23222.0	403.0322301887992	185806.0	428.4174762715487
1053	Feb25-FISH2-3R4-rep3-cp190-100x_Position017_16_cmle.ics	6	1	0	1	1	1	1	9.747	1.0	0.3055108461963745	1.3897341375515702	0.0	0.9676612400952777	19546.0	342.1574342928101	142028.0	327.4774620835468
1054	Feb25-FISH2-3R4-rep3-cp190-100x_Position017_16_cmle.ics	7	1	0	1	1	1	1	9.747	1.0	0.33014398858548527	1.4540974412336056	0.0	0.9620252000830625	20120.0	355.9446327136509	154194.0	355.5289083033657
1055	Feb25-FISH2-3R4-rep3-cp190-100x_Position017_16_cmle.ics	8	1	0	1	1	1	1	9.097199999999999	1.0	0.3162326245783983	1.5266676731608722	0.0	0.9747422196283696	14792.0	261.96648214045024	95130.0	219.34358695473998
1056	Feb25-FISH2-3R4-rep3-cp190-100x_Position017_16_cmle.ics	9	1	0	1	0	1	1	8.8806	1.0	0.29229438075323877	1.3857262609266006	0.0	0.9909378224661655	15902.0	276.26347902153043	101944.0	235.05479479148548
1057	Feb25-FISH2-3R4-rep3-cp190-100x_Position017_16_cmle.ics	10	1	0	1	1	1	1	9.747	1.0	0.31570790540804305	1.4740180725257697	0.0	0.959453022964212	19890.0	348.95564568551816	148207.0	341.72453476086565
1058	Feb25-FISH2-3R4-rep3-cp190-100x_Position017_16_cmle.ics	11	1	0	1	2	1	1	9.747	1.0	0.32256389880711306	1.459492470442582	0.0	0.9619803861829411	19580.0	342.8470405487679	146319.0	337.3713266018144
1059	Feb25-FISH2-3R4-rep3-cp190-100x_Position017_16_cmle.ics	12	1	0	1	1	1	1	9.747	1.0	0.2853737514780659	1.255245492309281	0.0	0.9722788770873791	21334.0	374.53183191671974	156527.0	360.90816393634594
1060	Feb25-FISH2-3R4-rep3-cp190-100x_Position017_16_cmle.ics	13	1	0	1	2	1	2	9.747	1.0	0.329486611445946	1.303318482985129	0.0	0.9605351532044821	22112.0	386.90962389813893	177474.0	409.2061784001422
1061	Feb25-FISH2-3R4-rep3-cp190-100x_Position017_16_cmle.ics	14	1	0	1	1	1	1	9.747	1.0	0.3351697839839625	1.3828452930237143	0.0	0.9609692508465849	21374.0	376.26832911318405	170112.0	392.2314334494348
1062	Feb25-FISH2-3R4-rep3-cp190-100x_Position017_16_cmle.ics	15	1	0	1	0	1	0	8.664	1.0	0.3016053673230836	1.5198907592706634	0.0	0.9899864581838146	12384.0	219.996262113207	71168.0	164.09381263949268
1063	Feb25-FISH2-3R4-rep3-cp190-100x_Position017_16_cmle.ics	16	1	0	1	1	1	1	9.747	1.0	0.29207243534412064	1.394315133594625	0.0	0.9780777739826806	20084.0	349.5930713240851	144642.0	333.50462634613166
1064	Feb25-FISH2-3R4-rep3-cp190-100x_Position017_16_cmle.ics	17	1	0	1	1	1	1	9.747	1.0	0.2971837411435568	1.2957166459003915	0.0	0.9680267596886903	21656.0	374.7998395775716	163363.0	376.6700977156228
1065	Feb25-FISH2-3R4-rep3-cp190-100x_Position017_16_cmle.ics	18	1	0	1	0	1	1	9.5304	1.0	0.29443067228949715	1.5309196231183282	0.0	0.9890165380020911	15344.0	269.83201329927215	96978.0	223.6045661273707
1066	Feb25-FISH2-3R4-rep3-cp190-100x_Position017_16_cmle.ics	19	1	0	1	0	1	2	9.313799999999999	1.0	0.2996181443499735	1.22009183317282	0.0	0.9743856822720955	18952.0	327.4083662783716	134289.0	309.6334589358255
1067	Feb25-FISH2-3R4-rep3-cp190-100x_Position017_16_cmle.ics	20	1	0	1	0	0	0	8.8806	0.0	0.30034847466170633	1.5796488691688646	0.0	0.9946089724227963	11670.0	208.29975535003624	64967.0	149.79601401964254
1068	Feb25-FISH2-3R4-rep3-cp190-100x_Position017_16_cmle.ics	21	1	0	1	1	1	1	9.747	1.0	0.3284543223170867	1.348395794022662	0.0	0.9594562030737855	21470.0	374.2943850889776	169535.0	390.901030320318
1069	Feb25-FISH2-3R4-rep3-cp190-100x_Position017_16_cmle.ics	22	1	0	1	0	1	2	9.313799999999999	1.0	0.2837396128159365	1.3309302677748254	0.0	0.981417797558688	18194.0	315.26688117650383	122921.0	283.42198099509716
1070	Feb25-FISH2-3R4-rep3-cp190-100x_Position017_16_cmle.ics	23	1	0	1	0	1	1	8.8806	1.0	0.3013587231193697	1.4977924785755656	0.0	0.984853757902733	13144.0	232.4867108619204	77787.0	179.35540416743785
1071	Feb25-FISH2-3R4-rep3-cp190-100x_Position017_16_cmle.ics	24	1	0	1	1	1	1	9.747	1.0	0.31949784903359196	1.4437515206213989	0.0	0.9730584872990469	19804.0	349.4912941016088	148128.0	341.54238251268504
1072	Feb25-FISH2-3R4-rep3-cp190-100x_Position017_16_cmle.ics	25	1	0	1	0	0	1	7.3644	0.0	0.30144860814415414	1.420079676033667	0.0	0.9862040594910665	10654.0	187.27966401590393	56774.0	130.90521187604762
1073	Feb25-FISH2-3R4-rep3-cp190-100x_Position017_16_cmle.ics	26	1	0	1	1	2	1	9.747	2.0	0.31291939139326824	1.3559282836089235	0.0	0.9633431111654494	21078.0	366.8915887872191	160966.0	371.1432757043696
1074	Feb25-FISH2-3R4-rep3-cp190-100x_Position017_16_cmle.ics	27	1	0	1	2	1	2	9.747	1.0	0.33377162209374306	1.472665845586149	0.0	0.9655841414154509	20664.0	363.9824609574558	161369.0	372.072482742557
1075	Feb25-FISH2-3R4-rep3-cp190-100x_Position017_16_cmle.ics	28	1	0	1	1	1	1	9.747	1.0	0.315318922178495	1.5925166426374975	0.0	0.9867116769300395	16140.0	288.53359194451104	108269.0	249.63850326923944
1076	Feb25-FISH2-3R4-rep3-cp190-100x_Position017_16_cmle.ics	29	1	0	1	1	1	1	9.747	1.0	0.31134227984374674	1.2202600050555052	0.0	0.9684037366436262	24076.0	414.6508966945885	196006.0	451.9358678087961
1077	Feb25-FISH2-3R4-rep3-cp190-100x_Position017_16_cmle.ics	30	1	0	1	0	1	1	8.4474	1.0	0.2982459214715194	1.6035841705485365	0.0	0.9943198752138283	11598.0	205.4502423327095	64141.0	147.8914854500576
1078	Feb25-FISH2-3R4-rep3-cp190-100x_Position017_16_cmle.ics	31	1	0	1	1	1	1	9.747	1.0	0.3245410695454249	1.3679958881477083	0.0	0.9595940818381151	21022.0	367.0444321841432	163275.0	376.46719394549746
1079	Feb25-FISH2-3R4-rep3-cp190-100x_Position017_16_cmle.ics	32	1	0	1	0	1	1	8.8806	1.0	0.30187493494075274	1.2063230876928615	0.0	0.962838197270248	18228.0	311.95418988073	127144.0	293.1590562364497
1080	Feb25-FISH2-3R4-rep3-cp190-100x_Position017_16_cmle.ics	33	1	0	1	1	1	1	9.747	1.0	0.3059569640396596	1.1151437915769	0.0	0.9400611101678288	31712.0	534.5788051325619	293724.0	677.2466701849474
1081	Feb25-FISH2-3R4-rep3-cp190-100x_Position017_16_cmle.ics	34	1	0	1	1	1	1	9.747	1.0	0.3115226338091082	1.4662953750365104	0.0	0.9686772040502893	19582.0	344.7173453702362	143815.0	331.5977920518862
1082	Feb25-FISH2-3R4-rep3-cp190-100x_Position017_16_cmle.ics	35	1	0	1	1	1	2	9.747	1.0	0.32213811460442004	1.4028257719408734	0.0	0.9580116577775353	21470.0	371.69640246768864	167897.0	387.1242533263953
1083	Feb25-FISH2-3R4-rep3-cp190-100x_Position017_16_cmle.ics	36	1	0	1	0	1	1	9.747	1.0	0.3377656589825287	1.261482511213171	0.0	0.9665460181446531	22546.0	391.13170005410893	185006.0	426.5728965431371
1084	Feb25-FISH2-3R4-rep3-cp190-100x_Position017_16_cmle.ics	38	1	0	1	1	1	1	9.747	1.0	0.3090346688560708	1.4114775854351853	0.0	0.963363641184218	21456.0	373.95811195676305	164286.0	378.7982815772776
1085	Feb25-FISH2-3R4-rep3-cp190-100x_Position017_16_cmle.ics	39	1	0	1	2	2	2	9.747	2.0	0.3034522165761432	1.0916892950615422	0.0	0.9454625491959922	30530.0	516.9407850084913	276318.0	637.1132267440329
1086	Feb25-FISH2-3R4-rep3-cp190-100x_Position017_16_cmle.ics	40	1	0	1	1	1	1	9.313799999999999	1.0	0.2971692232691003	1.3853483773118846	0.0	0.9865250299293338	16236.0	284.45317552466213	106046.0	244.51287734891577
1087	Feb25-FISH2-3R4-rep3-cp190-100x_Position017_16_cmle.ics	41	1	0	1	1	1	1	8.4474	1.0	0.2951561143348166	1.4999200279031393	0.0	0.9958488778438739	10626.0	189.13488462623644	55957.0	129.0214348284073
1088	Feb25-FISH2-3R4-rep3-cp190-100x_Position017_16_cmle.ics	42	1	0	1	1	1	1	9.747	1.0	0.31848144006726764	1.5381814872920883	0.0	0.9780059838405397	18502.0	327.20550836028445	133550.0	307.92952841170535
1089	Feb25-FISH2-3R4-rep3-cp190-100x_Position017_16_cmle.ics	43	1	0	1	1	1	2	9.747	1.0	0.30008705395717067	1.383234008704525	0.0	0.9658212455912593	19120.0	334.39270521885607	136185.0	314.0051128921609
1090	Feb25-FISH2-3R4-rep3-cp190-100x_Position017_16_cmle.ics	44	1	0	1	1	1	1	9.747	1.0	0.3039181540027358	1.369444801903737	0.0	0.9713176752981307	21102.0	366.1406450439269	158905.0	366.3911771790493
1091	Feb25-FISH2-3R4-rep3-cp190-100x_Position017_16_cmle.ics	45	1	0	1	0	1	1	7.797599999999999	1.0	0.27678241835257195	1.1463571733035418	0.0	0.9760912826180853	13548.0	237.18521303240948	78011.0	179.87188649139307
1092	Feb25-FISH2-3R4-rep3-cp190-100x_Position017_16_cmle.ics	46	1	0	1	0	0	0	9.5304	0.0	0.2994805189565687	1.4385594751187094	0.0	0.9841248410330903	14938.0	264.7611422331178	93950.0	216.62283185533295
1093	Feb25-FISH2-3R4-rep3-cp190-100x_Position017_16_cmle.ics	47	1	0	1	1	1	1	9.747	1.0	0.3263414524288684	1.3590182096724126	0.0	0.9658707731192758	20470.0	356.721349897057	157321.0	362.73890931679443
1094	Feb25-FISH2-3R4-rep3-cp190-100x_Position017_16_cmle.ics	48	1	0	1	1	1	1	8.664	1.0	0.3125321274932701	1.6171012250512657	0.0	0.9849820432481281	11896.0	212.48434268885194	68206.0	157.26425619504886
1095	Feb25-FISH2-3R4-rep3-cp190-100x_Position017_16_cmle.ics	49	1	0	1	0	1	0	7.797599999999999	1.0	0.2734950832258692	1.150428795979093	0.0	0.9900906505317251	14074.0	242.5270681826565	82106.0	189.31382897619977
1096	Feb25-FISH2-3R4-rep3-cp190-100x_Position017_16_cmle.ics	50	1	0	1	1	1	0	9.747	1.0	0.33253825846024326	1.618924758993315	0.0	0.9700502503925629	18244.0	324.318645831169	133621.0	308.09323486260183
1097	Feb25-FISH2-3R4-rep3-cp190-100x_Position017_16_cmle.ics	51	1	0	1	2	1	1	9.747	1.0	0.3138442089007163	1.1072126779646005	0.0	0.9341281265564699	33602.0	560.7833739325015	324473.0	748.1453977711064
1098	Feb25-FISH2-3R4-rep3-cp190-100x_Position017_16_cmle.ics	52	1	0	1	1	1	1	9.747	1.0	0.32617354874360577	1.365854985186191	0.0	0.9611732805626219	22324.0	388.18336073229005	179125.0	413.0129298146516
1099	Feb25-FISH2-3R4-rep3-cp190-100x_Position017_16_cmle.ics	53	1	0	1	1	1	1	8.2308	1.0	0.29736996605935556	1.2409585457084542	0.0	0.9801444688100703	14476.0	251.44063023018822	89309.0	205.92196370588536
1100	Feb25-FISH2-3R4-rep3-cp190-100x_Position017_16_cmle.ics	54	1	0	1	1	0	1	8.2308	0.0	0.2940783099455997	1.19579938110264	0.0	0.982337325522401	15718.0	270.34929696503923	100485.0	231.69074251179492
1101	Feb25-FISH2-3R4-rep3-cp190-100x_Position017_16_cmle.ics	55	1	0	1	1	1	1	9.747	1.0	0.308535147512597	1.3812519085601502	0.0	0.9587605268798759	19368.0	338.6242423607155	140784.0	324.6091406058669
1102	Feb25-FISH2-3R4-rep3-cp190-100x_Position017_16_cmle.ics	56	1	0	1	2	2	2	9.747	2.0	0.32738776124607105	1.2672785180845225	0.0	0.9396730723808344	26856.0	458.80228814106056	236792.0	545.9771538125386
1103	Feb25-FISH2-3R4-rep3-cp190-100x_Position017_16_cmle.ics	57	1	0	1	0	1	1	9.747	1.0	0.2918599528189868	1.2138842506165328	0.0	0.9584451469053104	20588.0	358.79665322762276	150066.0	346.0108769047621
1104	Feb25-FISH2-3R4-rep3-cp190-100x_Position017_16_cmle.ics	58	1	0	1	1	1	1	9.747	1.0	0.31535786991815856	1.436762464770465	0.0	0.9737242239028564	18786.0	331.21173196756354	135965.0	313.49785346684774
1105	Feb25-FISH2-3R4-rep3-cp190-100x_Position017_16_cmle.ics	59	1	0	1	1	1	1	9.747	1.0	0.3189721065266084	1.365992047705599	0.0	0.9668418716131786	22440.0	390.09694240674446	178519.0	411.61566067037984
1106	Feb25-FISH2-3R4-rep3-cp190-100x_Position017_16_cmle.ics	60	1	0	1	1	1	1	9.747	1.0	0.3221329386182313	1.297599046155429	0.0	0.9558376144085928	23436.0	405.31027763731964	191477.0	441.49324082132614
1107	Feb25-FISH2-3R4-rep3-cp190-100x_Position017_16_cmle.ics	61	1	0	1	0	1	1	9.097199999999999	1.0	0.30826794382386424	1.5449499825057826	0.0	0.9765857304579372	14008.0	249.54822491866878	86557.0	199.5766094401496
1108	Feb25-FISH2-3R4-rep3-cp190-100x_Position017_16_cmle.ics	62	1	0	1	1	1	1	9.747	1.0	0.29292851692891375	1.0713451297822814	0.0	0.9346534111630368	37046.0	618.9310531750647	362883.0	836.7082819814666
1109	Feb25-FISH2-3R4-rep3-cp190-100x_Position017_16_cmle.ics	63	1	0	1	0	0	1	8.8806	0.0	0.28889446364771604	1.489940087052363	0.0	0.9868829910360701	12698.0	226.54533680638076	72318.0	166.74539599908428
1110	Feb25-FISH2-3R4-rep3-cp190-100x_Position017_16_cmle.ics	64	1	0	1	0	0	0	8.8806	0.0	0.3068939987024746	1.4962409978146998	0.0	0.9886547876793237	13932.0	245.74332687042528	85662.0	197.51298586898918
1111	Feb25-FISH2-3R4-rep3-cp190-100x_Position017_16_cmle.ics	66	1	0	1	1	1	1	9.747	1.0	0.31435164516185526	1.7870703825039629	0.0	0.9871127047820782	14104.0	255.204392016443	88307.0	203.61162759604989
1112	Feb25-FISH2-3R4-rep3-cp190-100x_Position017_16_cmle.ics	67	1	0	1	1	1	1	9.747	1.0	0.3097017373488289	1.459865127793587	0.0	0.9700338774973996	18700.0	329.59409749032864	133816.0	308.5428511714022
1113	Feb25-FISH2-3R4-rep3-cp190-100x_Position017_16_cmle.ics	68	1	0	1	1	1	1	8.664	1.0	0.2660706531985049	1.130892913994195	0.0	0.967690192433784	20114.0	337.4140208893346	138363.0	319.0269812027614
1114	Feb25-FISH2-3R4-rep3-cp190-100x_Position017_16_cmle.ics	69	1	0	1	1	1	1	9.747	1.0	0.3060437380738183	1.4293159501042478	0.0	0.9591096119729912	19432.0	339.56298531621303	140910.0	324.89966191309173
1115	Feb25-FISH2-3R4-rep3-cp190-100x_Position017_16_cmle.ics	70	1	0	1	1	1	1	9.747	1.0	0.2971022015035923	1.397153447527123	0.0	0.9801507901661958	17442.0	304.2893132593334	118065.0	272.225382043639
1116	Feb25-FISH2-3R4-rep3-cp190-100x_Position017_16_cmle.ics	71	1	0	1	0	1	0	8.2308	1.0	0.3127160430822166	1.474037926543716	0.0	0.9848229793603884	12288.0	217.24234587164256	71626.0	165.14983453400828
1117	Feb25-FISH2-3R4-rep3-cp190-100x_Position017_16_cmle.ics	72	1	0	1	1	1	1	9.747	1.0	0.32530811771803403	1.486090341963552	0.0	0.9727585685830794	20176.0	354.3640691374602	153700.0	354.38988032107153
1118	Feb25-FISH2-3R4-rep3-cp190-100x_Position017_16_cmle.ics	73	1	0	1	1	1	1	9.747	1.0	0.32400740495764785	1.4535214557452465	0.0	0.9618849768218721	20684.0	362.3931584274419	159222.0	367.1220918964324
1119	Feb25-FISH2-3R4-rep3-cp190-100x_Position017_16_cmle.ics	74	1	0	1	0	0	1	8.4474	0.0	0.29345777442996496	1.3972081472900049	0.0	0.9905114840723577	14196.0	247.31315020716517	86158.0	198.65662530060436
1120	Feb25-FISH2-3R4-rep3-cp190-100x_Position017_16_cmle.ics	75	1	0	1	1	1	0	9.747	1.0	0.3175660624398995	1.4150456748606302	0.0	0.9760544280258274	19812.0	348.4764080583897	147769.0	340.7146273595604
1121	Feb25-FISH2-3R4-rep3-cp190-100x_Position017_16_cmle.ics	76	1	0	1	1	1	1	9.747	1.0	0.3173419219556316	1.135527137546771	0.0	0.9284329917760149	32210.0	540.863076188359	306213.0	706.0428654701125
1122	Feb25-FISH2-3R4-rep3-cp190-100x_Position017_16_cmle.ics	77	1	0	1	1	1	1	9.747	1.0	0.3142141160479825	1.3889494067890282	0.0	0.9602656310582363	20106.0	352.94016121362284	150271.0	346.4835504601675
1123	Feb25-FISH2-3R4-rep3-cp190-100x_Position018_17_cmle.ics	1	1	0	1	1	1	2	9.747	1.0	0.2784957495146886	1.0523085955113491	0.0	0.9384031806209259	30046.0	505.1414748747946	258442.0	595.8960927126765
1124	Feb25-FISH2-3R4-rep3-cp190-100x_Position018_17_cmle.ics	2	1	0	1	1	1	1	7.3644	1.0	0.29674036196475356	1.2032663067506841	0.0	0.9691214441511715	12726.0	220.0792821744896	73536.0	169.55376863559087
1125	Feb25-FISH2-3R4-rep3-cp190-100x_Position018_17_cmle.ics	3	1	0	1	1	1	1	9.747	1.0	0.2924225053752955	1.1429955064980981	0.0	0.9553932797167298	21192.0	362.23041062326735	156869.0	361.6967217702419
1126	Feb25-FISH2-3R4-rep3-cp190-100x_Position018_17_cmle.ics	4	1	0	1	2	1	0	9.747	1.0	0.3030256770164869	1.4379605090066816	0.0	0.9502715639606237	19778.0	346.4527026185121	143975.0	331.96670799756856
1127	Feb25-FISH2-3R4-rep3-cp190-100x_Position018_17_cmle.ics	5	1	0	1	2	1	1	8.664	1.0	0.2897851210168193	1.1972860211527507	0.0	0.9596493501712983	18026.0	308.8676734570124	122507.0	282.4674109856442
1128	Feb25-FISH2-3R4-rep3-cp190-100x_Position018_17_cmle.ics	6	1	0	1	1	1	1	8.4474	1.0	0.3016408081760489	1.183500622681573	0.0	0.960488811776875	17466.0	298.5296462641583	119209.0	274.86313105526756
1129	Feb25-FISH2-3R4-rep3-cp190-100x_Position018_17_cmle.ics	7	1	0	1	1	1	1	8.2308	1.0	0.30393760365225486	1.2354029566130889	0.0	0.9623651376828591	15800.0	270.66046767875304	102956.0	237.38818814792612
1130	Feb25-FISH2-3R4-rep3-cp190-100x_Position018_17_cmle.ics	8	1	0	1	2	2	1	9.747	2.0	0.2683329674203889	1.184182485819341	0.0	0.9357872123618777	36966.0	608.8811838579684	346190.0	798.2188202234988
1131	Feb25-FISH2-3R4-rep3-cp190-100x_Position018_17_cmle.ics	9	1	0	1	1	1	0	9.313799999999999	1.0	0.29403245177310183	1.2619685085336518	0.0	0.948897919788295	19306.0	332.346987583823	136776.0	315.36779616652495
1132	Feb25-FISH2-3R4-rep3-cp190-100x_Position018_17_cmle.ics	10	1	0	1	1	1	2	8.664	1.0	0.2805615145023237	1.2889131891068157	0.0	0.9371482077003471	17622.0	301.8520516513032	116512.0	268.6445916458601
1133	Feb25-FISH2-3R4-rep3-cp190-100x_Position018_17_cmle.ics	11	1	0	1	1	1	1	8.2308	1.0	0.29027972860670465	1.0648797397754044	0.0	0.9574040231400515	18138.0	308.46836566778916	123756.0	285.34726108662676
1134	Feb25-FISH2-3R4-rep3-cp190-100x_Position018_17_cmle.ics	12	1	0	1	1	1	1	9.747	1.0	0.29142502904697454	1.2612401931605965	0.0	0.9483559014128821	20368.0	354.98020461293686	147557.0	340.2258137315313
1135	Feb25-FISH2-3R4-rep3-cp190-100x_Position018_17_cmle.ics	14	1	0	1	1	1	1	7.797599999999999	1.0	0.28287650826322414	1.1009078979005529	0.0	0.9656164306900411	15648.0	265.7890856966054	97895.0	225.71891564106244
1136	Feb25-FISH2-3R4-rep3-cp190-100x_Position018_17_cmle.ics	15	1	0	1	0	1	0	7.5809999999999995	1.0	0.2967541916635903	1.1633423096972046	0.0	0.9682371333611663	14718.0	250.81022087056158	91463.0	210.8884946246335
1137	Feb25-FISH2-3R4-rep3-cp190-100x_Position018_17_cmle.ics	16	1	0	1	1	1	1	7.147799999999999	1.0	0.3031512229544041	1.2942976422251986	0.0	0.9758504283235477	12174.0	209.5689578966846	69543.0	160.34701006615668
1138	Feb25-FISH2-3R4-rep3-cp190-100x_Position018_17_cmle.ics	17	1	0	1	0	1	2	8.8806	1.0	0.2925285595743975	1.2435515250940334	0.0	0.9719344783891173	18140.0	310.43229148463644	124255.0	286.49781769222346
1139	Feb25-FISH2-3R4-rep3-cp190-100x_Position018_17_cmle.ics	18	1	0	1	1	1	1	7.797599999999999	1.0	0.29929038030981625	1.2128991188826352	0.0	0.9655803452944935	15034.0	257.09972274072015	94827.0	218.64495238260412
1140	Feb25-FISH2-3R4-rep3-cp190-100x_Position018_17_cmle.ics	19	1	0	1	0	1	1	8.664	1.0	0.3042280230683407	1.2309500667653608	0.0	0.957462528820226	17340.0	297.1415554930469	118426.0	273.0577486460847
1141	Feb25-FISH2-3R4-rep3-cp190-100x_Position018_17_cmle.ics	20	1	0	1	0	1	1	9.097199999999999	1.0	0.29083066496772153	1.7196619653785727	0.0	0.991463953694207	11600.0	208.09292036590503	63355.0	146.07918586689323
1142	Feb25-FISH2-3R4-rep3-cp190-100x_Position018_17_cmle.ics	21	1	0	1	1	1	1	9.097199999999999	1.0	0.29488429600402394	1.131465389374684	0.0	0.9530484857666383	19420.0	332.9753956578264	138189.0	318.6257851118319
1143	Feb25-FISH2-3R4-rep3-cp190-100x_Position018_17_cmle.ics	22	1	0	1	1	1	1	8.664	1.0	0.29540914560693415	1.2329584264575613	0.0	0.9562617648191598	18012.0	309.5846365226108	123546.0	284.86305890791874
1144	Feb25-FISH2-3R4-rep3-cp190-100x_Position018_17_cmle.ics	23	1	0	1	0	0	1	6.0648	0.0	0.27200719338021123	1.0500592003279026	0.0	0.977682784609662	10968.0	183.4836187216195	56332.0	129.88608157610022
1145	Feb25-FISH2-3R4-rep3-cp190-100x_Position018_17_cmle.ics	24	1	0	1	1	1	1	8.4474	1.0	0.31358723617903617	1.563030326013792	0.0	0.9804266738064972	11602.0	207.20140582419972	65804.0	151.72590556049315
1146	Feb25-FISH2-3R4-rep3-cp190-100x_Position018_17_cmle.ics	25	1	0	1	1	1	1	8.664	1.0	0.2859324706998007	1.222305468095025	0.0	0.9443494514447077	18170.0	310.5644019399459	123151.0	283.9522976670155
1147	Feb25-FISH2-3R4-rep3-cp190-100x_Position018_17_cmle.ics	26	1	0	1	1	2	1	9.747	2.0	0.300131813022162	1.1056921230336827	0.0	0.9530762445897373	29946.0	502.97692002577674	266955.0	615.524726747636
1148	Feb25-FISH2-3R4-rep3-cp190-100x_Position018_17_cmle.ics	28	1	0	1	1	1	1	8.664	1.0	0.2900961194801089	1.1616179921215783	0.0	0.9621947477099939	17088.0	295.06753141604963	113131.0	260.8489365686607
1149	Feb25-FISH2-3R4-rep3-cp190-100x_Position018_17_cmle.ics	29	1	0	1	0	1	0	6.497999999999999	1.0	0.3039025325480478	1.2401728539858177	0.0	0.9677973398207834	10284.0	176.99816141214848	54061.0	124.64978087207189
1150	Feb25-FISH2-3R4-rep3-cp190-100x_Position018_17_cmle.ics	30	1	0	1	0	0	0	6.497999999999999	0.0	0.2983920185071825	1.0910888623830846	0.0	0.9862324085406419	10090.0	171.4690387659471	52060.0	120.03602582638248
1151	Feb25-FISH2-3R4-rep3-cp190-100x_Position018_17_cmle.ics	31	1	0	1	1	1	1	8.014199999999999	1.0	0.2987198510793516	1.0725067099973136	0.0	0.9644182418870845	16750.0	284.19046146781653	111411.0	256.8830901525758
1152	Feb25-FISH2-3R4-rep3-cp190-100x_Position018_17_cmle.ics	32	1	0	1	1	1	1	9.747	1.0	0.2928549309624207	1.2928796609586843	0.0	0.9535123007504884	19648.0	342.3070226557711	140145.0	323.1357825477981
1153	Feb25-FISH2-3R4-rep3-cp190-100x_Position018_17_cmle.ics	33	1	0	1	2	1	1	9.5304	1.0	0.2438053731708261	1.1662259944833417	0.0	0.928873042433683	28978.0	477.0377748743232	229033.0	528.0870361716069
1154	Feb25-FISH2-3R4-rep3-cp190-100x_Position018_17_cmle.ics	34	1	0	1	1	1	1	9.747	1.0	0.2985991619971178	1.309955761139465	0.0	0.9537120321947113	21274.0	369.1652667588296	159438.0	367.62012842310355
1155	Feb25-FISH2-3R4-rep3-cp190-100x_Position018_17_cmle.ics	35	1	0	1	1	1	1	9.747	1.0	0.3005529686593045	1.2993943793731921	0.0	0.9544453301135553	21548.0	371.40326688308664	163059.0	375.9691574188264
1156	Feb25-FISH2-3R4-rep3-cp190-100x_Position018_17_cmle.ics	36	1	0	1	1	1	1	7.5809999999999995	1.0	0.3009460976591163	1.3095206226876728	0.0	0.9682717061287395	12548.0	217.76316318210485	72507.0	167.1811779599215
1157	Feb25-FISH2-3R4-rep3-cp190-100x_Position018_17_cmle.ics	37	1	0	1	1	1	1	8.664	1.0	0.28467127585399254	1.2372253816798309	0.0	0.951359015945278	17948.0	304.83083800612496	120634.0	278.1487886965006
1158	Feb25-FISH2-3R4-rep3-cp190-100x_Position018_17_cmle.ics	38	1	0	1	0	1	1	7.5809999999999995	1.0	0.29420014339673656	1.1652869205812868	0.0	0.9641853533001684	14618.0	249.2307972425574	90142.0	207.84263234809393
1159	Feb25-FISH2-3R4-rep3-cp190-100x_Position018_17_cmle.ics	40	1	0	1	1	1	1	8.4474	1.0	0.28741540075670063	1.1625895683736787	0.0	0.9583509346607609	18122.0	306.70648744208404	122981.0	283.560324474728
1160	Feb25-FISH2-3R4-rep3-cp190-100x_Position018_17_cmle.ics	41	1	0	1	2	2	1	9.747	2.0	0.2838106893578444	1.1398283724707536	0.0	0.9318104471855234	29514.0	494.9376732230372	253998.0	585.6494523213503
1161	Feb25-FISH2-3R4-rep3-cp190-100x_Position018_17_cmle.ics	42	1	0	1	1	1	0	9.313799999999999	1.0	0.2939948980761549	1.3287972098603171	0.0	0.9554731225336175	17908.0	310.13932071062965	122184.0	281.72266192029804
1162	Feb25-FISH2-3R4-rep3-cp190-100x_Position018_17_cmle.ics	43	1	0	1	0	1	0	6.9312	1.0	0.2938647790904137	1.220594683574557	0.0	0.9789543743908561	11104.0	192.0465454578835	59644.0	137.5226416517241
1163	Feb25-FISH2-3R4-rep3-cp190-100x_Position018_17_cmle.ics	44	1	0	1	1	0	1	9.747	0.0	0.2985857739328077	1.3421759795121238	0.0	0.9495984331495895	19774.0	340.5354048334167	142873.0	329.42579942168163
1164	Feb25-FISH2-3R4-rep3-cp190-100x_Position018_17_cmle.ics	45	1	0	1	1	1	0	8.014199999999999	1.0	0.30933523528221823	1.258540328042958	0.0	0.9692867565003048	14734.0	254.93602922915153	93534.0	215.66365039655895
1165	Feb25-FISH2-3R4-rep3-cp190-100x_Position018_17_cmle.ics	46	1	0	1	0	1	1	7.147799999999999	1.0	0.29608133457756797	1.1105614379415885	0.0	0.9660648332346721	13906.0	235.40229774913988	83904.0	193.45952191580474
1166	Feb25-FISH2-3R4-rep3-cp190-100x_Position018_17_cmle.ics	47	1	0	1	0	1	0	6.7146	1.0	0.30939667316732733	1.2562202670286324	0.0	0.9769476734601356	10394.0	179.05851983695007	55425.0	127.79478930901361
1167	Feb25-FISH2-3R4-rep3-cp190-100x_Position018_17_cmle.ics	48	1	0	1	2	2	2	9.747	2.0	0.29813310663919873	1.0950869410403155	0.0	0.9337716538609617	30480.0	514.5595162733305	273213.0	629.9539516731355
1168	Feb25-FISH2-3R4-rep3-cp190-100x_Position018_17_cmle.ics	49	1	0	1	1	1	1	8.4474	1.0	0.29803672677223053	1.2357879804477794	0.0	0.9538561035211085	16994.0	289.8773542093158	113724.0	262.21623129234575
1169	Feb25-FISH2-3R4-rep3-cp190-100x_Position018_17_cmle.ics	50	1	0	1	1	1	1	9.747	1.0	0.2967677816657011	1.280646203430064	0.0	0.9435794773839451	20226.0	349.27906349249974	147349.0	339.7462230021443
1170	Feb25-FISH2-3R4-rep3-cp190-100x_Position018_17_cmle.ics	51	1	0	1	1	1	2	9.747	1.0	0.3119925678246551	1.3565991318548318	0.0	0.9480746910122436	20442.0	354.71470444871574	153508.0	353.9471811862528
1171	Feb25-FISH2-3R4-rep3-cp190-100x_Position018_17_cmle.ics	53	1	0	1	1	1	1	9.747	1.0	0.29285520129646503	1.2917860090474305	0.0	0.941114367965783	21580.0	373.1716296714788	161316.0	371.95027933554974
1172	Feb25-FISH2-3R4-rep3-cp190-100x_Position018_17_cmle.ics	54	1	0	1	1	1	1	7.5809999999999995	1.0	0.28089886747574605	1.176837018861153	0.0	0.9690083332443717	14842.0	252.5983159577293	90113.0	207.77576633293899
1173	Feb25-FISH2-3R4-rep3-cp190-100x_Position018_17_cmle.ics	55	1	0	1	1	0	1	7.147799999999999	0.0	0.3030739224401558	1.3424174536758349	0.0	0.9625882515762836	11680.0	202.0633837296399	65345.0	150.66757794131698
1174	Feb25-FISH2-3R4-rep3-cp190-100x_Position018_17_cmle.ics	56	1	0	1	1	1	1	9.5304	1.0	0.28071460677468585	1.1969174897557964	0.0	0.9437813970812077	20118.0	342.6993769557207	142162.0	327.7864291880558
1175	Feb25-FISH2-3R4-rep3-cp190-100x_Position018_17_cmle.ics	57	1	0	1	0	1	1	8.4474	1.0	0.2937307895365295	1.3875042588718554	0.0	0.9848327367939628	13538.0	236.63406248909092	80275.0	185.0920471227978
1176	Feb25-FISH2-3R4-rep3-cp190-100x_Position018_17_cmle.ics	58	1	0	1	1	1	1	7.797599999999999	1.0	0.3037677264043266	1.2768874355795947	0.0	0.9535023606575773	14572.0	249.81776493859928	91164.0	210.19908295113967
1177	Feb25-FISH2-3R4-rep3-cp190-100x_Position018_17_cmle.ics	59	1	0	1	1	2	1	9.747	2.0	0.3080275499698747	1.33445934675059	0.0	0.9306670217423139	26524.0	451.68711799879213	225438.0	519.7979560170575
1178	Feb25-FISH2-3R4-rep3-cp190-100x_Position018_17_cmle.ics	60	1	0	1	0	0	0	7.147799999999999	0.0	0.2890881379010799	1.285245503126075	0.0	0.9780983131830632	11060.0	192.18669834018695	58806.0	135.590444386213
1179	Feb25-FISH2-3R4-rep3-cp190-100x_Position018_17_cmle.ics	61	1	0	1	1	1	2	9.747	1.0	0.2861765818696207	1.0588624821141015	0.0	0.9369923855641361	32952.0	545.2041288636894	300894.0	693.7787160008361
1180	Feb25-FISH2-3R4-rep3-cp190-100x_Position018_17_cmle.ics	62	1	0	1	0	0	1	6.7146	0.0	0.2861326800561047	1.2018840320367516	0.0	0.9810151912178272	10266.0	177.57892315624798	52319.0	120.63320851345573
1181	Feb25-FISH2-3R4-rep3-cp190-100x_Position018_17_cmle.ics	63	1	0	1	1	1	1	8.664	1.0	0.302535056565423	1.2829890115777867	0.0	0.9629449900760659	17536.0	299.6726912019129	120104.0	276.92675462642796
1182	Feb25-FISH2-3R4-rep3-cp190-100x_Position018_17_cmle.ics	64	1	0	1	2	1	1	9.313799999999999	1.0	0.289168672202427	1.207260318696255	0.0	0.9541057198993806	19024.0	328.24502789541447	132679.0	305.9212422323972
1183	Feb25-FISH2-3R4-rep3-cp190-100x_Position018_17_cmle.ics	65	1	0	1	0	1	1	7.3644	1.0	0.3087117747096182	1.3160860106694452	0.0	0.9697621622866022	12438.0	214.90702629672901	72473.0	167.10278332146402
1184	Feb25-FISH2-3R4-rep3-cp190-100x_Position018_17_cmle.ics	66	1	0	1	1	1	1	9.747	1.0	0.29563119015694445	1.118667107646848	0.0	0.9506160001557735	22946.0	394.0088229865776	177709.0	409.7480236953631
1185	Feb25-FISH2-3R4-rep3-cp190-100x_Position018_17_cmle.ics	67	1	0	1	2	1	1	9.097199999999999	1.0	0.30012037646996587	1.3262260564570842	0.0	0.9508489627362352	17796.0	305.81076823406516	122294.0	281.9762916329546
1186	Feb25-FISH2-3R4-rep3-cp190-100x_Position018_17_cmle.ics	68	1	0	1	1	1	1	8.014199999999999	1.0	0.29145540917317353	1.4354639636897093	0.0	0.9836835583383124	12004.0	209.1402037172921	66765.0	153.9417069592475
1187	Feb25-FISH2-3R4-rep3-cp190-100x_Position018_17_cmle.ics	69	1	0	1	0	0	0	7.3644	0.0	0.2963716424666624	1.335327025728892	0.0	0.9770301403345777	11164.0	195.58750120620283	60384.0	139.22887790050478
1188	Feb25-FISH2-3R4-rep3-cp190-100x_Position018_17_cmle.ics	70	1	0	1	1	1	1	9.097199999999999	1.0	0.29837439796917636	1.2842733346236046	0.0	0.9577318283585023	17332.0	300.21610343423305	117200.0	270.23093021229397
1189	Feb25-FISH2-3R4-rep3-cp190-100x_Position018_17_cmle.ics	71	1	0	1	1	1	1	9.097199999999999	1.0	0.25390282179792417	1.0849356960036136	0.0	0.9461079759162824	19276.0	326.9486961394062	126804.0	292.3751098518748
1190	Feb25-FISH2-3R4-rep3-cp190-100x_Position018_17_cmle.ics	72	1	0	1	1	2	1	9.747	2.0	0.2839249842573743	1.2627511323802423	0.0	0.9450201707902642	22852.0	388.70161953562825	173086.0	399.0886585898048
1191	Feb25-FISH2-3R4-rep3-cp190-100x_Position018_17_cmle.ics	73	1	0	1	0	1	1	7.3644	1.0	0.30899442261005544	1.3733419287214197	0.0	0.9763739372894636	11820.0	205.68357278903775	67170.0	154.8755254467559
1192	Feb25-FISH2-3R4-rep3-cp190-100x_Position018_17_cmle.ics	74	1	0	1	1	0	1	9.097199999999999	0.0	0.2965132404198568	1.1961261989254828	0.0	0.9548485070544602	18864.0	323.21826951444865	132662.0	305.8820449131685
1193	Feb25-FISH2-3R4-rep3-cp190-100x_Position019_18_cmle.ics	1	1	0	1	1	1	1	9.747	1.0	0.272648939960077	1.0291381907858397	0.0	0.9356719436050119	29374.0	494.0324930291304	247184.0	569.9382444846048
1194	Feb25-FISH2-3R4-rep3-cp190-100x_Position019_18_cmle.ics	2	1	0	1	1	1	1	8.2308	1.0	0.30247659790436243	1.2003706744118272	0.0	0.9698662420257504	16142.0	276.4075579593982	106061.0	244.5474632188235
1195	Feb25-FISH2-3R4-rep3-cp190-100x_Position019_18_cmle.ics	3	1	0	1	1	2	1	9.747	2.0	0.29524957408592284	1.2043365845831127	0.0	0.942920097749343	22568.0	386.5912210844228	173224.0	399.4068485929557
1196	Feb25-FISH2-3R4-rep3-cp190-100x_Position019_18_cmle.ics	4	1	0	1	1	2	1	9.747	2.0	0.3121963733446141	1.313694845926094	0.0	0.9530285828881727	21450.0	373.02824726045253	165055.0	380.57138384121316
1197	Feb25-FISH2-3R4-rep3-cp190-100x_Position019_18_cmle.ics	5	1	0	1	1	1	1	8.8806	1.0	0.28973171307412326	1.1751223672311868	0.0	0.9606059008316206	18466.0	318.06872235868155	127008.0	292.8454776826198
1198	Feb25-FISH2-3R4-rep3-cp190-100x_Position019_18_cmle.ics	6	1	0	1	0	1	0	8.014199999999999	1.0	0.3043482461477875	1.2135766309803862	0.0	0.9667687007800171	15230.0	260.56706840318833	97501.0	224.8104601248198
1199	Feb25-FISH2-3R4-rep3-cp190-100x_Position019_18_cmle.ics	7	1	0	1	1	1	1	9.747	1.0	0.29156523677044915	1.304246940870902	0.0	0.9538443306145487	20794.0	361.01294527270164	152247.0	351.0396623893441
1200	Feb25-FISH2-3R4-rep3-cp190-100x_Position019_18_cmle.ics	8	1	0	1	0	1	1	9.747	1.0	0.3015889872035115	1.3930386128590926	0.0	0.9538519205557493	19688.0	343.83287261267776	142654.0	328.92084572102897
1201	Feb25-FISH2-3R4-rep3-cp190-100x_Position019_18_cmle.ics	9	1	0	1	1	1	2	9.747	1.0	0.3125030768175744	1.4128890503365716	0.0	0.9492296337881062	20770.0	360.3361688367235	157346.0	362.7965524333073
1202	Feb25-FISH2-3R4-rep3-cp190-100x_Position019_18_cmle.ics	10	1	0	1	0	1	1	8.2308	1.0	0.302907234917189	1.2431225359594802	0.0	0.9614209705801066	15096.0	260.03002693341386	95989.0	221.32420443812197
1203	Feb25-FISH2-3R4-rep3-cp190-100x_Position019_18_cmle.ics	12	1	0	1	1	0	1	9.747	0.0	0.29194963788642364	1.2330840013758653	0.0	0.9538466570198327	20358.0	350.4501617667387	147581.0	340.2811511233836
1204	Feb25-FISH2-3R4-rep3-cp190-100x_Position019_18_cmle.ics	13	1	0	1	0	0	0	8.014199999999999	0.0	0.29714151914349374	1.4168658852660108	0.0	0.9773084793906379	12518.0	220.34606159225976	71789.0	165.52566765367212
1205	Feb25-FISH2-3R4-rep3-cp190-100x_Position019_18_cmle.ics	14	1	0	1	1	1	1	9.5304	1.0	0.27733261456024705	1.1682591892186642	0.0	0.9584146949908515	20036.0	342.76269022346446	140440.0	323.8159713226499
1206	Feb25-FISH2-3R4-rep3-cp190-100x_Position019_18_cmle.ics	15	1	0	1	1	1	1	9.747	1.0	0.3018673502857479	1.3932004137147131	0.0	0.9496338426162135	20188.0	351.4257225177769	148191.0	341.6876431662975
1207	Feb25-FISH2-3R4-rep3-cp190-100x_Position019_18_cmle.ics	16	1	0	1	0	1	1	8.2308	1.0	0.3145313062596994	1.387011895748166	0.0	0.9744923616000941	13472.0	235.22932964255847	82462.0	190.1346669553429
1208	Feb25-FISH2-3R4-rep3-cp190-100x_Position019_18_cmle.ics	17	1	0	1	2	2	1	9.747	2.0	0.2904004145152829	1.10897242879025	0.0	0.9333933957508148	31140.0	521.1873808562341	278452.0	642.0336431695707
1209	Feb25-FISH2-3R4-rep3-cp190-100x_Position019_18_cmle.ics	18	1	0	1	0	1	0	6.7146	1.0	0.25703272608258737	1.0970781607692288	0.0	0.9732242124912067	17026.0	280.3175765589719	105910.0	244.1992987950858
1210	Feb25-FISH2-3R4-rep3-cp190-100x_Position019_18_cmle.ics	19	1	0	1	0	1	1	8.664	1.0	0.2957900146713918	1.1226298191370594	0.0	0.9548773094984078	18992.0	324.4404084578973	133851.0	308.6235515345202
1211	Feb25-FISH2-3R4-rep3-cp190-100x_Position019_18_cmle.ics	20	1	0	1	0	0	0	7.3644	0.0	0.2927366935160252	1.0853243843610885	0.0	0.9771424899345124	14462.0	244.92537140410727	88482.0	204.01512941163992
1212	Feb25-FISH2-3R4-rep3-cp190-100x_Position019_18_cmle.ics	21	1	0	1	1	1	0	7.797599999999999	1.0	0.3187862919136118	1.4995390453668032	0.0	0.9733135981483644	10622.0	188.062473351119	58121.0	134.01102299376058
1213	Feb25-FISH2-3R4-rep3-cp190-100x_Position019_18_cmle.ics	22	1	0	1	1	2	1	9.313799999999999	2.0	0.3033556370250161	1.3121612357161618	0.0	0.9595741689651763	18194.0	314.2136449786631	127099.0	293.0552986267266
1214	Feb25-FISH2-3R4-rep3-cp190-100x_Position019_18_cmle.ics	23	1	0	1	1	0	0	8.664	0.0	0.3097272078366518	1.377901118419189	0.0	0.9692329382016136	15282.0	265.6144204203622	98863.0	227.95085711244047
1215	Feb25-FISH2-3R4-rep3-cp190-100x_Position019_18_cmle.ics	24	1	0	1	0	0	0	7.147799999999999	0.0	0.3099514628551305	1.3691617212639071	0.0	0.9717058881713608	10680.0	187.0883311590105	57780.0	133.22477088452516
1216	Feb25-FISH2-3R4-rep3-cp190-100x_Position019_18_cmle.ics	25	1	0	1	1	1	0	6.7146	1.0	0.30643274971886614	1.2541317972044874	0.0	0.9800485096690842	10108.0	175.31186905268373	52898.0	121.96822309189358
1217	Feb25-FISH2-3R4-rep3-cp190-100x_Position019_18_cmle.ics	26	1	0	1	1	1	0	9.747	1.0	0.31126095747840005	1.4370404052108272	0.0	0.9530074079021774	19758.0	348.04200514852516	145697.0	335.9371658629744
1218	Feb25-FISH2-3R4-rep3-cp190-100x_Position019_18_cmle.ics	27	1	0	1	1	1	2	9.747	1.0	0.2954996152548177	1.0326714507430226	0.0	0.9350951889089305	32526.0	544.6014059349093	299846.0	691.362316556617
1219	Feb25-FISH2-3R4-rep3-cp190-100x_Position019_18_cmle.ics	28	1	0	1	0	0	1	8.014199999999999	0.0	0.2965665049383148	1.1867600352099468	0.0	0.968099911734701	15386.0	263.6788265507704	97729.0	225.3361653474171
1220	Feb25-FISH2-3R4-rep3-cp190-100x_Position019_18_cmle.ics	29	1	0	1	1	1	1	9.5304	1.0	0.2975786181069413	1.32480386020316	0.0	0.948337983589168	18644.0	323.567955193364	130582.0	301.0861376192984
1221	Feb25-FISH2-3R4-rep3-cp190-100x_Position019_18_cmle.ics	30	1	0	1	0	2	1	9.747	2.0	0.3172242463733702	1.3755174351651014	0.0	0.947317314874291	20888.0	364.16686583032225	159883.0	368.64617589703244
1222	Feb25-FISH2-3R4-rep3-cp190-100x_Position019_18_cmle.ics	31	1	0	1	1	1	0	8.014199999999999	1.0	0.3112366852916266	1.4497266967690883	0.0	0.9834026969972087	12068.0	212.2790400637838	69546.0	160.35392724013823
1223	Feb25-FISH2-3R4-rep3-cp190-100x_Position019_18_cmle.ics	32	1	0	1	1	1	1	9.747	1.0	0.2848826530373989	1.3150102297578636	0.0	0.944795263101024	19284.0	334.24267343453226	134401.0	309.8917000978031
1224	Feb25-FISH2-3R4-rep3-cp190-100x_Position019_18_cmle.ics	33	1	0	1	1	1	1	9.747	1.0	0.29694999256425597	1.0379040558893895	0.0	0.9477374891937634	29538.0	500.15506793406615	260128.0	599.7835444903039
1225	Feb25-FISH2-3R4-rep3-cp190-100x_Position019_18_cmle.ics	34	1	0	1	1	1	1	8.4474	1.0	0.3019002702223502	1.2468714728010455	0.0	0.9625975677453585	16908.0	290.08532914163067	113591.0	261.9095699124973
1226	Feb25-FISH2-3R4-rep3-cp190-100x_Position019_18_cmle.ics	35	1	0	1	1	0	1	8.664	0.0	0.28726606671280186	1.1448598146647608	0.0	0.9530793816699022	17230.0	297.6791796895509	113984.0	262.8157197040795
1227	Feb25-FISH2-3R4-rep3-cp190-100x_Position019_18_cmle.ics	37	1	0	1	1	1	1	8.2308	1.0	0.3067638861645397	1.300461596886744	0.0	0.9687025085236164	14272.0	248.6604971271667	88798.0	204.74373840436252
1228	Feb25-FISH2-3R4-rep3-cp190-100x_Position019_18_cmle.ics	38	1	0	1	0	1	2	8.664	1.0	0.2931289932997486	1.1325435957837673	0.0	0.9649742685411319	18772.0	321.04525432236215	130939.0	301.90928132310205
1229	Feb25-FISH2-3R4-rep3-cp190-100x_Position019_18_cmle.ics	39	1	0	1	1	1	1	9.747	1.0	0.3153989222793065	1.4835001646522556	0.0	0.9618988166960928	17618.0	308.3161305028266	123492.0	284.7385497762509
1230	Feb25-FISH2-3R4-rep3-cp190-100x_Position019_18_cmle.ics	40	1	0	1	0	0	1	6.9312	0.0	0.2920388309890601	1.1801566535164114	0.0	0.9894080097454355	11010.0	189.96926634692008	58705.0	135.35756619550102
1231	Feb25-FISH2-3R4-rep3-cp190-100x_Position019_18_cmle.ics	41	1	0	1	2	2	1	9.747	2.0	0.28925834804796613	1.1614495883041722	0.0	0.9341143687861744	32116.0	534.6664732814672	291071.0	671.1295826606028
1232	Feb25-FISH2-3R4-rep3-cp190-100x_Position019_18_cmle.ics	42	1	0	1	1	1	1	8.8806	1.0	0.28531814532899885	1.151850889770289	0.0	0.9458706979389019	20474.0	346.46562073338913	147144.0	339.2735494467388
1233	Feb25-FISH2-3R4-rep3-cp190-100x_Position019_18_cmle.ics	43	1	0	1	1	1	1	9.747	1.0	0.30259534492961393	1.4188429062326566	0.0	0.938949492159469	21174.0	367.37519589125884	159371.0	367.4656448708491
1234	Feb25-FISH2-3R4-rep3-cp190-100x_Position019_18_cmle.ics	44	1	0	1	1	1	1	9.747	1.0	0.3057362066501192	1.3751190962329876	0.0	0.9535020027718913	19716.0	340.6435528184321	143938.0	331.8813961851295
1235	Feb25-FISH2-3R4-rep3-cp190-100x_Position019_18_cmle.ics	45	1	0	1	1	1	1	8.2308	1.0	0.2960654255109255	1.3665253377434219	0.0	0.9851177213192209	12632.0	221.7936533756712	72640.0	167.48783933976995
1236	Feb25-FISH2-3R4-rep3-cp190-100x_Position019_18_cmle.ics	46	1	0	1	1	1	1	9.747	1.0	0.29029403570024487	1.308493846677924	0.0	0.9572915940884645	20166.0	351.12131497748425	145085.0	334.5260623707395
1237	Feb25-FISH2-3R4-rep3-cp190-100x_Position019_18_cmle.ics	48	1	0	1	2	1	1	9.747	1.0	0.27525780472856126	1.2216131061098163	0.0	0.9454180611224007	22420.0	387.0988161640267	165614.0	381.8602839264408
1238	Feb25-FISH2-3R4-rep3-cp190-100x_Position019_18_cmle.ics	49	1	0	1	1	1	1	9.747	1.0	0.2882755008128552	1.2348292047988858	0.0	0.9510834935049889	18960.0	329.5063783309221	131806.0	303.9083446037681
1239	Feb25-FISH2-3R4-rep3-cp190-100x_Position019_18_cmle.ics	50	1	0	1	1	2	1	9.747	2.0	0.2922440019785756	1.2945319619288977	0.0	0.9567132167610162	19268.0	334.2829993695379	135957.0	313.4794076695636
1240	Feb25-FISH2-3R4-rep3-cp190-100x_Position019_18_cmle.ics	51	1	0	1	0	0	1	9.747	0.0	0.32269918517664076	1.4001636005456946	0.0	0.9478266145369822	22454.0	391.67369372749914	179727.0	414.40097606028127
1241	Feb25-FISH2-3R4-rep3-cp190-100x_Position019_18_cmle.ics	52	1	0	1	0	1	1	8.8806	1.0	0.30165605216978103	1.3285157255132627	0.0	0.9737842132817095	16550.0	287.9127573708821	109958.0	253.53287222084833
1242	Feb25-FISH2-3R4-rep3-cp190-100x_Position019_18_cmle.ics	53	1	0	1	1	1	1	8.8806	1.0	0.29753207696372563	1.3141289244590706	0.0	0.9716435003021844	17366.0	299.1737212760125	117379.0	270.6436549265261
1243	Feb25-FISH2-3R4-rep3-cp190-100x_Position019_18_cmle.ics	54	1	0	1	0	0	1	9.747	0.0	0.3154947184099775	1.791513834286034	0.0	0.9836159960062839	14492.0	261.11348256394575	92143.0	212.45638739378333
1244	Feb25-FISH2-3R4-rep3-cp190-100x_Position019_18_cmle.ics	55	1	0	1	1	1	1	9.747	1.0	0.32517748195042495	1.3625366434681445	0.0	0.950570543396721	21430.0	371.78551468076904	168216.0	387.8597794930993
1245	Feb25-FISH2-3R4-rep3-cp190-100x_Position019_18_cmle.ics	56	1	0	1	1	1	2	8.4474	1.0	0.2881357226275336	1.194051336913383	0.0	0.9693964056170608	18246.0	310.90532315982523	124401.0	286.8344534926586
1246	Feb25-FISH2-3R4-rep3-cp190-100x_Position019_18_cmle.ics	57	1	0	1	2	3	3	9.747	3.0	0.27467305027674077	1.1021398299441665	0.0	0.9324171907168163	43788.0	706.0072256265339	451559.0	1041.1707219772463
1247	Feb25-FISH2-3R4-rep3-cp190-100x_Position019_18_cmle.ics	58	1	0	1	1	1	1	9.747	1.0	0.3024432987858383	1.347516178774185	0.0	0.9591811605470459	23956.0	413.13943442196654	191742.0	442.1042578563625
1248	Feb25-FISH2-3R4-rep3-cp190-100x_Position019_18_cmle.ics	59	1	0	1	1	1	1	9.747	1.0	0.3016873836594624	1.3965040569576428	0.0	0.9591583824905501	18544.0	323.4864674911538	130424.0	300.72183312293714
1249	Feb25-FISH2-3R4-rep3-cp190-100x_Position019_18_cmle.ics	60	1	0	1	1	1	1	9.747	1.0	0.29355503103114183	1.235120406350126	0.0	0.9442566197351415	21794.0	379.89667439968895	163917.0	377.94746917754776
1250	Feb25-FISH2-3R4-rep3-cp190-100x_Position019_18_cmle.ics	61	1	0	1	1	2	2	9.747	2.0	0.3202421785340297	1.3342278896260626	0.0	0.9399042200523985	24652.0	423.63790401736145	205964.0	474.896273978199
1251	Feb25-FISH2-3R4-rep3-cp190-100x_Position019_18_cmle.ics	62	1	0	1	1	1	1	8.664	1.0	0.2991939438597997	1.1798168603698436	0.0	0.960425078037335	18556.0	318.46505372467254	130010.0	299.76726311348415
1252	Feb25-FISH2-3R4-rep3-cp190-100x_Position019_18_cmle.ics	63	1	0	1	1	1	1	8.4474	1.0	0.30459334206784033	1.2211737599433292	0.0	0.9584588281105908	16218.0	279.93159302154834	107184.0	247.13679201258122
1253	Feb25-FISH2-3R4-rep3-cp190-100x_Position019_18_cmle.ics	64	1	0	1	1	1	1	9.747	1.0	0.298177749360758	1.3700576046581532	0.0	0.943018761852956	19782.0	343.87389507452144	142862.0	329.4004364504159
1254	Feb25-FISH2-3R4-rep3-cp190-100x_Position019_18_cmle.ics	65	1	0	1	1	1	2	9.747	1.0	0.3062616767858163	1.242625711682914	0.0	0.9539545145523983	26398.0	449.71389600668624	223191.0	514.6169927048816
1255	Feb25-FISH2-3R4-rep3-cp190-100x_Position019_18_cmle.ics	66	1	0	1	1	1	1	8.014199999999999	1.0	0.2748674392196374	1.0523298746702314	0.0	0.9608498795009747	19890.0	333.9762864276258	138289.0	318.85635757788333
1256	Feb25-FISH2-3R4-rep3-cp190-100x_Position019_18_cmle.ics	67	1	0	1	0	1	1	7.5809999999999995	1.0	0.31366721861556224	1.3998550937898513	0.0	0.9774038202612529	10702.0	188.5161906436442	58305.0	134.43527633129523
1257	Feb25-FISH2-3R4-rep3-cp190-100x_Position019_18_cmle.ics	68	1	0	1	1	1	1	9.747	1.0	0.30076756110460723	1.3030102023851613	0.0	0.9521034517217581	22484.0	388.1545853637212	173860.0	400.873289477043
1258	Feb25-FISH2-3R4-rep3-cp190-100x_Position019_18_cmle.ics	69	1	0	1	1	1	1	9.097199999999999	1.0	0.2971962741318462	1.2860130678052168	0.0	0.9556293157618819	19124.0	327.34349514632913	135570.0	312.5870922259445
1259	Feb25-FISH2-3R4-rep3-cp190-100x_Position019_18_cmle.ics	70	1	0	1	1	1	1	9.747	1.0	0.2967897828491272	1.2411137477318133	0.0	0.9408734743674557	23514.0	403.12131689663886	184709.0	425.8880963189643
1260	Feb25-FISH2-3R4-rep3-cp190-100x_Position019_18_cmle.ics	71	1	0	1	1	1	1	9.097199999999999	1.0	0.31501682329731445	1.420741892694406	0.0	0.9661690609438545	16278.0	283.84703275130516	109608.0	252.72586858966824
1261	Feb25-FISH2-3R4-rep3-cp190-100x_Position019_18_cmle.ics	72	1	0	1	0	1	1	9.313799999999999	1.0	0.2975169773011147	1.3667058597249442	0.0	0.9646027528242967	17304.0	299.33290993024616	116748.0	269.1887426657415
1262	Feb25-FISH2-3R4-rep3-cp190-100x_Position020_19_cmle.ics	2	1	0	1	2	1	1	9.747	1.0	0.2885910985019574	1.1818449917221474	0.0	0.9406150458179741	25412.0	431.61113973988085	204632.0	471.8250487303938
1263	Feb25-FISH2-3R4-rep3-cp190-100x_Position020_19_cmle.ics	3	1	0	1	1	1	1	8.8806	1.0	0.30464341973359843	1.5675734753904302	0.0	0.976588479359999	12962.0	230.31525353411854	76591.0	176.59775747346254
1264	Feb25-FISH2-3R4-rep3-cp190-100x_Position020_19_cmle.ics	4	1	0	1	1	1	1	9.313799999999999	1.0	0.2957768032436047	1.2395675474451406	0.0	0.9577373486612379	18164.0	311.4601466532026	125191.0	288.65597597446504
1265	Feb25-FISH2-3R4-rep3-cp190-100x_Position020_19_cmle.ics	5	1	0	1	1	1	1	9.747	1.0	0.30036061308171624	1.070117148330823	0.0	0.9480331414025247	30356.0	512.4203424535655	272560.0	628.4483134698196
1266	Feb25-FISH2-3R4-rep3-cp190-100x_Position020_19_cmle.ics	6	1	0	1	1	1	1	8.664	1.0	0.3041799258153998	1.4192991105729613	0.0	0.9787936703170557	13328.0	234.5390268597507	79797.0	183.98991073507187
1267	Feb25-FISH2-3R4-rep3-cp190-100x_Position020_19_cmle.ics	7	1	0	1	1	1	1	9.747	1.0	0.29481661928343034	1.053111504128378	0.0	0.9455450897793987	30738.0	518.2187520141782	275146.0	634.41091744191
1268	Feb25-FISH2-3R4-rep3-cp190-100x_Position020_19_cmle.ics	8	1	0	1	1	1	1	9.313799999999999	1.0	0.30270823212452125	1.3649364090386706	0.0	0.9739746762938939	16834.0	294.65739509249755	112997.0	260.53996946415174
1269	Feb25-FISH2-3R4-rep3-cp190-100x_Position020_19_cmle.ics	9	1	0	1	1	1	1	8.664	1.0	0.29945152951950416	1.286394211953702	0.0	0.9788484203494832	15640.0	271.1105375264435	100645.0	232.05965845747718
1270	Feb25-FISH2-3R4-rep3-cp190-100x_Position020_19_cmle.ics	10	1	0	1	0	2	1	8.664	2.0	0.2835310270663386	1.18174881912124	0.0	0.9541021331327526	17396.0	299.0015634964071	114881.0	264.88395472456097
1271	Feb25-FISH2-3R4-rep3-cp190-100x_Position020_19_cmle.ics	11	1	0	1	1	1	1	9.747	1.0	0.2990219801185603	1.4220221179188328	0.0	0.9537268086035262	18982.0	331.61299003193056	134474.0	310.0600179980207
1272	Feb25-FISH2-3R4-rep3-cp190-100x_Position020_19_cmle.ics	12	1	0	1	1	1	1	9.5304	1.0	0.31061142558343663	1.5267851831808716	0.0	0.9695333517804231	14740.0	263.47259979857444	93784.0	216.24008156168756
1273	Feb25-FISH2-3R4-rep3-cp190-100x_Position020_19_cmle.ics	13	1	0	1	1	1	1	9.747	1.0	0.3159022778645105	1.3488976172442633	0.0	0.946131075391612	23118.0	401.31660523928525	185770.0	428.3344701837701
1274	Feb25-FISH2-3R4-rep3-cp190-100x_Position020_19_cmle.ics	14	1	0	1	1	1	1	9.747	1.0	0.2921133349072461	1.304437030311967	0.0	0.9553473948738804	19296.0	332.2639420173168	136223.0	314.0927304292605
1275	Feb25-FISH2-3R4-rep3-cp190-100x_Position020_19_cmle.ics	16	1	0	1	1	1	1	9.747	1.0	0.29204367479597715	1.250181265726094	0.0	0.9537575875027146	24784.0	429.13897332708996	198269.0	457.1537227155403
1276	Feb25-FISH2-3R4-rep3-cp190-100x_Position020_19_cmle.ics	17	1	0	1	0	0	1	7.3644	0.0	0.30401834113709175	1.2470295259004764	0.0	0.9750584509158984	12778.0	219.93066894910544	74889.0	172.67341410126696
1277	Feb25-FISH2-3R4-rep3-cp190-100x_Position020_19_cmle.ics	18	1	0	1	1	1	1	9.747	1.0	0.3183038995080452	1.4036425434758235	0.0	0.953664707747893	21036.0	367.8722155420069	161860.0	373.2045935508695
1278	Feb25-FISH2-3R4-rep3-cp190-100x_Position020_19_cmle.ics	19	1	0	1	0	1	1	8.4474	1.0	0.30690967490483234	1.2241154142783228	0.0	0.9717461829697608	17018.0	291.6541773407854	115649.0	266.6547512638361
1279	Feb25-FISH2-3R4-rep3-cp190-100x_Position020_19_cmle.ics	20	1	0	1	1	1	1	8.2308	1.0	0.30667513098202365	1.338677871385772	0.0	0.9701147363143533	14536.0	252.0793351222981	91260.0	210.42043251854906
1280	Feb25-FISH2-3R4-rep3-cp190-100x_Position020_19_cmle.ics	21	1	0	1	1	2	2	9.747	2.0	0.3152349820524829	1.4360930645235181	0.0	0.9631615276722799	21504.0	375.07761234030244	166483.0	383.8639586564279
1281	Feb25-FISH2-3R4-rep3-cp190-100x_Position020_19_cmle.ics	22	1	0	1	1	1	0	9.747	1.0	0.3133016063524868	1.694981776916782	0.0	0.9680748177417919	15180.0	272.4864067094968	98438.0	226.97092413172183
1282	Feb25-FISH2-3R4-rep3-cp190-100x_Position020_19_cmle.ics	23	1	0	1	1	0	1	8.664	0.0	0.3094462294736221	1.5322107471380746	0.0	0.9835730710838009	11768.0	210.63026202670383	66776.0	153.96706993051316
1283	Feb25-FISH2-3R4-rep3-cp190-100x_Position020_19_cmle.ics	24	1	0	1	1	2	2	9.747	2.0	0.31356727372118953	1.3487558521440173	0.0	0.9519137000082655	22612.0	390.9682812283271	179039.0	412.81463749384733
1284	Feb25-FISH2-3R4-rep3-cp190-100x_Position020_19_cmle.ics	26	1	0	1	1	1	1	8.2308	1.0	0.3155160942625377	1.4808229583072658	0.0	0.9691956579526598	12568.0	220.90172091785809	74419.0	171.58972351082514
1285	Feb25-FISH2-3R4-rep3-cp190-100x_Position020_19_cmle.ics	27	1	0	1	0	0	0	8.4474	0.0	0.3086105566880255	1.707656956020252	0.0	0.9853294451893249	11174.0	200.00051780818822	61701.0	142.2655172784023
1286	Feb25-FISH2-3R4-rep3-cp190-100x_Position020_19_cmle.ics	28	1	0	1	0	1	1	8.2308	1.0	0.2978232860382372	1.3392211154467815	0.0	0.9878868164242103	13900.0	242.64086489813343	84096.0	193.90222105062352
1287	Feb25-FISH2-3R4-rep3-cp190-100x_Position020_19_cmle.ics	29	1	0	1	0	1	1	9.097199999999999	1.0	0.29016472235332935	1.4709619771009974	0.0	0.9806338393388337	13872.0	244.61311175266866	82757.0	190.81485573019467
1288	Feb25-FISH2-3R4-rep3-cp190-100x_Position020_19_cmle.ics	30	1	0	1	1	1	1	9.747	1.0	0.33526514608007	1.7962771353363882	0.0	0.9815003629134944	14550.0	264.0012064304965	95557.0	220.3281313847797
1289	Feb25-FISH2-3R4-rep3-cp190-100x_Position020_19_cmle.ics	31	1	0	1	2	1	1	9.747	1.0	0.31215772520048257	1.362883108159355	0.0	0.9622964363311424	21352.0	372.40632374914026	163915.0	377.9428577282268
1290	Feb25-FISH2-3R4-rep3-cp190-100x_Position020_19_cmle.ics	32	1	0	1	1	1	1	9.747	1.0	0.2910793966326161	1.1746927514465004	0.0	0.9569405865639009	20852.0	358.8685406385654	152757.0	352.21558196620646
1291	Feb25-FISH2-3R4-rep3-cp190-100x_Position020_19_cmle.ics	33	1	0	1	0	1	1	7.797599999999999	1.0	0.30438947842370734	1.4273272114910471	0.0	0.983970848180118	11130.0	196.72350435979305	60916.0	140.45552341989847
1292	Feb25-FISH2-3R4-rep3-cp190-100x_Position020_19_cmle.ics	35	1	0	1	1	1	1	8.664	1.0	0.3105820801783345	1.4965328828527917	0.0	0.9709612697329362	13580.0	239.60892278833074	82930.0	191.21374609646367
1293	Feb25-FISH2-3R4-rep3-cp190-100x_Position020_19_cmle.ics	36	1	0	1	1	3	1	9.747	3.0	0.3163502233171188	1.3744785281087457	0.0	0.9537133301814633	22712.0	394.0690460309624	181026.0	417.39611239428956
1294	Feb25-FISH2-3R4-rep3-cp190-100x_Position020_19_cmle.ics	37	1	0	1	1	1	0	7.3644	1.0	0.30160686635585815	1.3333344684735924	0.0	0.9801506068449566	11430.0	198.5595243875963	63105.0	145.50275470176462
1295	Feb25-FISH2-3R4-rep3-cp190-100x_Position020_19_cmle.ics	38	1	0	1	1	1	1	9.747	1.0	0.31477631085909974	1.4133252279977409	0.0	0.9590228576090519	19786.0	347.9187729523828	146829.0	338.5472461786768
1296	Feb25-FISH2-3R4-rep3-cp190-100x_Position020_19_cmle.ics	39	1	0	1	1	1	1	9.747	1.0	0.29118251203900963	1.2943232249312757	0.0	0.9475079700229345	20734.0	359.57846192001114	151489.0	349.2919230966741
1297	Feb25-FISH2-3R4-rep3-cp190-100x_Position020_19_cmle.ics	41	1	0	1	1	1	1	9.097199999999999	1.0	0.3032370608632126	1.352207220627665	0.0	0.9751965934913829	15504.0	270.69263738664125	99961.0	230.48254278968537
1298	Feb25-FISH2-3R4-rep3-cp190-100x_Position020_19_cmle.ics	42	1	0	1	1	1	2	9.747	1.0	0.31520086895378296	1.0796258746565046	0.0	0.9368230689475157	31024.0	522.5739392682875	288479.0	665.1531443405491
1299	Feb25-FISH2-3R4-rep3-cp190-100x_Position020_19_cmle.ics	43	1	0	1	1	1	1	7.3644	1.0	0.30770886816609794	1.4120513876563965	0.0	0.9754123836416483	10476.0	183.79328258149974	55929.0	128.9568745379129
1300	Feb25-FISH2-3R4-rep3-cp190-100x_Position020_19_cmle.ics	44	1	0	1	1	1	1	9.747	1.0	0.2955603732367235	1.3811460073896198	0.0	0.9536776642018872	19952.0	345.98782717042553	144071.0	332.18805756497795
1301	Feb25-FISH2-3R4-rep3-cp190-100x_Position020_19_cmle.ics	45	1	0	1	1	1	1	9.313799999999999	1.0	0.31176807898262265	1.5076081226058613	0.0	0.9746998770415897	14896.0	263.2140021131466	95454.0	220.09064174474668
1302	Feb25-FISH2-3R4-rep3-cp190-100x_Position020_19_cmle.ics	46	1	0	1	0	1	1	7.797599999999999	1.0	0.3102880049967699	1.395073305735853	0.0	0.9859478794380928	11600.0	201.9841504185602	65440.0	150.88662178406585
1303	Feb25-FISH2-3R4-rep3-cp190-100x_Position020_19_cmle.ics	47	1	0	1	0	0	1	7.797599999999999	0.0	0.3047070895606487	1.4011084442121733	0.0	0.9804325117987684	11416.0	200.7744233789848	63312.0	145.9800397064911
1304	Feb25-FISH2-3R4-rep3-cp190-100x_Position020_19_cmle.ics	48	1	0	1	0	0	0	7.797599999999999	0.0	0.29187501442256725	1.3293083849263654	0.0	0.9769169318211693	11648.0	206.00590165830792	63863.0	147.25049399443458
1305	Feb25-FISH2-3R4-rep3-cp190-100x_Position020_19_cmle.ics	49	1	0	1	1	1	1	9.747	1.0	0.3062918149350092	1.3494548855247719	0.0	0.9626786268134077	19736.0	345.67793571027306	144288.0	332.6883998163095
1306	Feb25-FISH2-3R4-rep3-cp190-100x_Position020_19_cmle.ics	50	1	0	1	1	1	1	9.747	1.0	0.3019483625222929	1.3167983163169097	0.0	0.9456900154695501	20244.0	349.65791695085807	148828.0	343.1563897750451
1307	Feb25-FISH2-3R4-rep3-cp190-100x_Position020_19_cmle.ics	51	1	0	1	1	1	1	9.747	1.0	0.3077955860281855	1.3671277079685653	0.0	0.9538875894865483	21546.0	375.1268165344906	164989.0	380.4192060136192
1308	Feb25-FISH2-3R4-rep3-cp190-100x_Position020_19_cmle.ics	52	1	0	1	1	1	1	9.747	1.0	0.29507831872498286	1.3987499333685816	0.0	0.9635968811620063	19614.0	340.3769382112727	140311.0	323.5185328414436
1309	Feb25-FISH2-3R4-rep3-cp190-100x_Position020_19_cmle.ics	53	1	0	1	1	1	1	9.747	1.0	0.3098951676995659	1.3046793293282906	0.0	0.9555438791405767	20646.0	361.777998089544	155287.0	358.049065357308
1310	Feb25-FISH2-3R4-rep3-cp190-100x_Position020_19_cmle.ics	55	1	0	1	1	1	1	7.797599999999999	1.0	0.28204650638071815	1.0941325888958624	0.0	0.9779640268713893	13238.0	229.4850509745166	76062.0	175.3780291280504
1311	Feb25-FISH2-3R4-rep3-cp190-100x_Position020_19_cmle.ics	56	1	0	1	1	1	1	8.4474	1.0	0.2967653178318281	1.42856768345996	0.0	0.9842174480707299	12760.0	225.00523847056297	73834.0	170.24087458442418
1312	Feb25-FISH2-3R4-rep3-cp190-100x_Position020_19_cmle.ics	57	1	0	1	1	1	1	9.747	1.0	0.289626278014575	1.3858287948851364	0.0	0.9668533380141183	19320.0	335.84296930951297	135895.0	313.3364527406117
1313	Feb25-FISH2-3R4-rep3-cp190-100x_Position020_19_cmle.ics	58	1	0	1	0	1	1	9.747	1.0	0.30094574681256797	1.306191216543706	0.0	0.9588591497757342	22568.0	391.6935653316454	174887.0	403.24126870339137
1314	Feb25-FISH2-3R4-rep3-cp190-100x_Position020_19_cmle.ics	59	1	0	1	1	1	1	9.313799999999999	1.0	0.28455944232230207	1.1761317682067889	0.0	0.9644005210272395	19706.0	338.14976662135916	138758.0	319.9377424436646
1315	Feb25-FISH2-3R4-rep3-cp190-100x_Position020_19_cmle.ics	60	1	0	1	0	1	1	7.797599999999999	1.0	0.30633249715782856	1.3835046756729794	0.0	0.9661321577093106	12082.0	211.65569799354336	69116.0	159.362465636117
1316	Feb25-FISH2-3R4-rep3-cp190-100x_Position020_19_cmle.ics	63	1	0	1	0	0	0	7.147799999999999	0.0	0.29872233167782414	1.3054217572654496	0.0	0.9870732430943	10912.0	188.9026431076343	58582.0	135.07396206225775
1317	Feb25-FISH2-3R4-rep3-cp190-100x_Position020_19_cmle.ics	64	1	0	1	1	1	1	9.747	1.0	0.2912342595095471	1.4234033890712914	0.0	0.9653337434399307	18096.0	318.2025554889267	123529.0	284.82386158869
1318	Feb25-FISH2-3R4-rep3-cp190-100x_Position020_19_cmle.ics	65	1	0	1	0	1	0	9.747	1.0	0.30123064007101846	1.691156698243262	0.0	0.9819160920077141	14070.0	253.32111806962237	86132.0	198.59667645943097
1319	Feb25-FISH2-3R4-rep3-cp190-100x_Position020_19_cmle.ics	66	1	0	1	1	1	1	8.2308	1.0	0.26692465487707073	1.078200057556228	0.0	0.9573436506530293	18862.0	320.0606760067607	125849.0	290.17314280108354
1320	Feb25-FISH2-3R4-rep3-cp190-100x_Position020_19_cmle.ics	67	1	0	1	2	1	1	9.747	1.0	0.30855216331249746	1.3579483589407826	0.0	0.9498607665843521	20560.0	358.35815945158873	153983.0	355.0424003999972
1321	Feb25-FISH2-3R4-rep3-cp190-100x_Position020_19_cmle.ics	68	1	0	1	1	1	1	9.747	1.0	0.3009786508761402	1.3742370940767592	0.0	0.9597229794934832	19104.0	332.95850047690345	136216.0	314.07659035663687
1322	Feb25-FISH2-3R4-rep3-cp190-100x_Position020_19_cmle.ics	69	1	0	1	1	1	1	9.747	1.0	0.28124397050406286	1.1666602548343297	0.0	0.9479079623865732	20632.0	355.0286867750414	147784.0	340.74921322946807
1323	Feb25-FISH2-3R4-rep3-cp190-100x_Position020_19_cmle.ics	70	1	0	1	2	1	1	9.747	1.0	0.32274835966995	1.2346307970557915	0.0	0.9649076328222768	25642.0	439.2554737355465	219348.0	505.7560928345244
1324	Feb25-FISH2-3R4-rep3-cp190-100x_Position020_19_cmle.ics	71	1	0	1	1	1	1	9.747	1.0	0.31236400397381436	1.2232841751284866	0.0	0.9437585336246063	23652.0	405.9478425812385	191164.0	440.7715490025851
1325	Feb25-FISH2-3R4-rep3-cp190-100x_Position020_19_cmle.ics	72	1	0	1	1	1	1	9.097199999999999	1.0	0.27811873220180494	1.2052986417051132	0.0	0.9502965157803549	19358.0	331.5898378885906	133561.0	307.95489138297097
1326	Feb25-FISH2-3R4-rep3-cp190-100x_Position020_19_cmle.ics	73	1	0	1	1	1	1	8.4474	1.0	0.28044068366530384	1.1313120293284455	0.0	0.9564282160128132	16956.0	291.1580190274869	109946.0	253.5052035249222
1327	Feb25-FISH2-3R4-rep3-cp190-100x_Position020_19_cmle.ics	74	1	0	1	2	1	1	9.747	1.0	0.31710469322831336	1.2907278448202684	0.0	0.9502260512360065	23618.0	407.52854546280264	192194.0	443.14644540291494
1328	Feb25-FISH2-3R4-rep3-cp190-100x_Position020_19_cmle.ics	75	1	0	1	0	0	1	7.797599999999999	0.0	0.31103097699882254	1.34023556511206	0.0	0.9711386764484443	11578.0	203.17767880405162	65332.0	150.63760352073032
1329	Feb25-FISH2-3R4-rep3-cp190-100x_Position020_19_cmle.ics	76	1	0	1	1	1	1	9.313799999999999	1.0	0.2787142753616658	1.1473368673347626	0.0	0.9707166863004083	19996.0	342.92201818306955	140368.0	323.6499591470929
1330	Feb25-FISH2-3R4-rep3-cp190-100x_Position020_19_cmle.ics	77	1	0	1	1	1	1	9.5304	1.0	0.31066092568857384	1.4515170108686937	0.0	0.966254674902861	16392.0	288.26709113744005	109993.0	253.61357258396632
1331	Feb25-FISH2-3R4-rep3-cp190-100x_Position020_19_cmle.ics	78	1	0	1	1	1	1	8.664	1.0	0.2989271847227728	1.2216854809740303	0.0	0.9542554073297312	17226.0	294.1726225350142	116234.0	268.003600190237
1332	Feb25-FISH2-3R4-rep3-cp190-100x_Position020_19_cmle.ics	79	1	0	1	1	1	1	9.747	1.0	0.30436358747488046	1.1466227529576427	0.0	0.9504592936934968	24916.0	434.3591796507181	204027.0	470.4300853107825
1333	Feb25-FISH2-3R4-rep3-cp190-100x_Position020_19_cmle.ics	80	1	0	1	1	1	1	9.097199999999999	1.0	0.3062042658271546	1.2644238930914875	0.0	0.9643554657133644	17204.0	298.6896962558545	117415.0	270.7266610143046
1334	Feb25-FISH2-3R4-rep3-cp190-100x_Position020_19_cmle.ics	81	1	0	1	1	1	1	9.747	1.0	0.2904542058659534	1.371737911407581	0.0	0.9537846094824108	21884.0	380.62067924945296	164060.0	378.2771878040013
1335	Feb25-FISH2-3R4-rep3-cp190-100x_Position020_19_cmle.ics	82	1	0	1	1	1	1	9.747	1.0	0.30307528922362126	1.3132145971454936	0.0	0.9569580632828383	21222.0	367.2776233350976	160040.0	369.0081746687332
1336	Feb25-FISH2-3R4-rep3-cp190-100x_Position020_19_cmle.ics	83	1	0	1	1	2	2	9.747	2.0	0.34251566160259383	1.2849875100179429	0.0	0.9536310292683826	25262.0	437.48065188971265	220961.0	509.4752267119343
1337	Feb25-FISH2-3R4-rep3-cp190-100x_Position020_19_cmle.ics	84	1	0	1	1	2	1	9.747	2.0	0.31665920215886967	1.3370581317036083	0.0	0.9635094341879046	23190.0	399.6254999815774	186862.0	430.85232151305195
1338	Feb25-FISH2-3R4-rep3-cp190-100x_Position020_19_cmle.ics	85	1	0	1	1	1	1	8.8806	1.0	0.29830243185300753	1.2197000767471953	0.0	0.9688197153869097	18028.0	310.85500452268246	124315.0	286.6361611718544
1339	Feb25-FISH2-3R4-rep3-cp190-100x_Position020_19_cmle.ics	86	1	0	1	0	1	1	9.747	1.0	0.31551963525474475	1.4221858863408745	0.0	0.9537044139528725	20700.0	360.4804125852041	157305.0	362.7020177222262
1340	Feb25-FISH2-3R4-rep3-cp190-100x_Position020_19_cmle.ics	87	1	0	1	1	1	1	7.3644	1.0	0.30817035918346103	1.3620011997497674	0.0	0.9796047420790883	11322.0	197.15239784455522	62886.0	144.99780100111195
1341	Feb25-FISH2-3R4-rep3-cp190-100x_Position020_19_cmle.ics	88	1	0	1	1	1	1	9.747	1.0	0.29977165220804064	1.3991834163784724	0.0	0.957300028957958	17766.0	310.1724655561105	121914.0	281.10011626195916
1342	Feb25-FISH2-3R4-rep3-cp190-100x_Position020_19_cmle.ics	89	1	0	1	1	0	1	8.2308	0.0	0.3052472643501354	1.3682478966783354	0.0	0.9734042475091347	13164.0	230.87400308307232	78466.0	180.92099121192715
1343	Feb25-FISH2-3R4-rep3-cp190-100x_Position020_19_cmle.ics	90	1	0	1	0	1	1	8.014199999999999	1.0	0.3024929334058922	1.3706764108810778	0.0	0.9805495582328199	13624.0	236.2622508148919	82241.0	189.6251018053692
1344	Feb25-FISH2-3R4-rep3-cp190-100x_Position020_19_cmle.ics	91	1	0	1	0	1	1	6.9312	1.0	0.28627050683358857	1.0722261695162798	0.0	0.9748273787478242	13918.0	234.71085501814756	82609.0	190.47360848043854
1345	Feb25-FISH2-3R4-rep3-cp190-100x_Position020_19_cmle.ics	92	1	0	1	1	1	1	9.747	1.0	0.3201014605342321	1.3941380643714398	0.0	0.9509058468732331	20904.0	363.79886641155326	160791.0	370.7397738887796
1346	Feb25-FISH2-3R4-rep3-cp190-100x_Position021_20_cmle.ics	1	1	0	1	2	1	1	9.747	1.0	0.2890991294084807	1.0744321154869456	0.0	0.9351624005883413	30592.0	515.7283601564229	270526.0	623.7584695103332
1347	Feb25-FISH2-3R4-rep3-cp190-100x_Position021_20_cmle.ics	2	1	0	1	1	2	1	9.747	2.0	0.30531917359168614	1.2606460575678644	0.0	0.9402714518682553	25442.0	434.7157167979454	210852.0	486.16665611879364
1348	Feb25-FISH2-3R4-rep3-cp190-100x_Position021_20_cmle.ics	3	1	0	1	1	1	1	8.2308	1.0	0.2838534541737203	1.138950363276285	0.0	0.9581394321520106	17768.0	300.78484568531786	118653.0	273.5811481440215
1349	Feb25-FISH2-3R4-rep3-cp190-100x_Position021_20_cmle.ics	4	1	0	1	1	1	1	9.097199999999999	1.0	0.30260023288540955	1.2376731222982715	0.0	0.9561533835620248	19662.0	336.55793108946443	142610.0	328.8193938359663
1350	Feb25-FISH2-3R4-rep3-cp190-100x_Position021_20_cmle.ics	5	1	0	1	1	1	0	8.2308	1.0	0.30675235239354987	1.4633163604181825	0.0	0.9787820189338179	11950.0	211.35059392640127	68033.0	156.86536582877986
1351	Feb25-FISH2-3R4-rep3-cp190-100x_Position021_20_cmle.ics	6	1	0	1	1	1	1	9.747	1.0	0.30489660427267173	1.3355974203448466	0.0	0.9467553532979113	19988.0	348.80519598509227	146725.0	338.3074508139833
1352	Feb25-FISH2-3R4-rep3-cp190-100x_Position021_20_cmle.ics	7	1	0	1	1	1	1	8.4474	1.0	0.28852267861548364	1.047357177026415	0.0	0.9591502095156975	19950.0	338.2896153876831	142324.0	328.15995658305917
1353	Feb25-FISH2-3R4-rep3-cp190-100x_Position021_20_cmle.ics	8	1	0	1	1	0	0	6.7146	0.0	0.29505370617920335	1.1288926663072825	0.0	0.971718297994722	11810.0	200.82585645908503	65554.0	151.1494743953645
1354	Feb25-FISH2-3R4-rep3-cp190-100x_Position021_20_cmle.ics	10	1	0	1	0	1	1	9.313799999999999	1.0	0.29696609939537433	1.2726737855287968	0.0	0.9589995589654267	17732.0	309.4360488024661	120994.0	278.9788495742858
1355	Feb25-FISH2-3R4-rep3-cp190-100x_Position021_20_cmle.ics	11	1	0	1	2	1	1	9.747	1.0	0.28488566565729867	1.3222003185272384	0.0	0.936684255518213	20186.0	348.05748177051856	143941.0	331.888313359111
1356	Feb25-FISH2-3R4-rep3-cp190-100x_Position021_20_cmle.ics	12	1	0	1	0	1	1	9.097199999999999	1.0	0.2908207059575472	1.2349299878281512	0.0	0.9659382620589787	18416.0	318.168410000624	126730.0	292.2044862269967
1357	Feb25-FISH2-3R4-rep3-cp190-100x_Position021_20_cmle.ics	13	1	0	1	1	1	1	9.747	1.0	0.2970353922494607	1.295988350978559	0.0	0.9428642285602643	20390.0	353.55262373903327	149212.0	344.0417880446827
1358	Feb25-FISH2-3R4-rep3-cp190-100x_Position021_20_cmle.ics	14	1	0	1	1	1	1	8.4474	1.0	0.29752795463348497	1.3263405129197554	0.0	0.9668952561574237	14028.0	246.10990773026992	85218.0	196.48924411972075
1359	Feb25-FISH2-3R4-rep3-cp190-100x_Position021_20_cmle.ics	15	1	0	1	1	1	1	9.747	1.0	0.27791067739954894	1.075416261041595	0.0	0.9345706746264895	36670.0	612.190088403527	348091.0	802.6020028031367
1360	Feb25-FISH2-3R4-rep3-cp190-100x_Position021_20_cmle.ics	16	1	0	1	1	1	1	9.5304	1.0	0.30042438306618163	1.307475443391159	0.0	0.9531825988876973	18962.0	327.04671211690305	134576.0	310.2952019133932
1361	Feb25-FISH2-3R4-rep3-cp190-100x_Position021_20_cmle.ics	17	1	0	1	0	1	1	7.797599999999999	1.0	0.2809235817027204	1.0663896667540134	0.0	0.963260894067808	16648.0	280.4598700322754	107056.0	246.8416592560354
1362	Feb25-FISH2-3R4-rep3-cp190-100x_Position021_20_cmle.ics	18	1	0	1	1	1	1	9.747	1.0	0.3071753696128172	1.4470747170429141	0.0	0.9400905632710214	20716.0	359.10598746629415	155391.0	358.2888607220015
1363	Feb25-FISH2-3R4-rep3-cp190-100x_Position021_20_cmle.ics	19	1	0	1	0	0	0	7.5809999999999995	0.0	0.2965492411672783	1.4926301446045682	0.0	0.9850817411245981	10680.0	188.09475685914734	56517.0	130.31264063829542
1364	Feb25-FISH2-3R4-rep3-cp190-100x_Position021_20_cmle.ics	20	1	0	1	0	1	1	7.797599999999999	1.0	0.29773439514363725	1.2372822465272817	0.0	0.9632497873818324	15198.0	259.71151031957606	96132.0	221.65392306457548
1365	Feb25-FISH2-3R4-rep3-cp190-100x_Position021_20_cmle.ics	21	1	0	1	0	1	1	9.747	1.0	0.2977156168736971	1.3739507811358689	0.0	0.950370739153981	19678.0	341.5029231574819	141627.0	326.5528664946806
1366	Feb25-FISH2-3R4-rep3-cp190-100x_Position021_20_cmle.ics	22	1	0	1	1	1	1	9.747	1.0	0.2909016404881661	1.202098737250362	0.0	0.9530033568800128	22748.0	390.84786064479806	174005.0	401.2076195528175
1367	Feb25-FISH2-3R4-rep3-cp190-100x_Position021_20_cmle.ics	23	1	0	1	0	0	0	6.7146	0.0	0.2999282306344135	1.111195464218744	0.0	0.9743547691928545	11760.0	199.33398717987035	65674.0	151.42616135462626
1368	Feb25-FISH2-3R4-rep3-cp190-100x_Position021_20_cmle.ics	24	1	0	1	1	1	1	8.8806	1.0	0.30777527440869923	1.4862275346180642	0.0	0.9828464152360524	13842.0	243.1469021134338	84955.0	195.88283853400546
1369	Feb25-FISH2-3R4-rep3-cp190-100x_Position021_20_cmle.ics	25	1	0	1	1	1	0	8.4474	1.0	0.31071584490317644	1.412919824353253	0.0	0.9778408500728619	13304.0	234.07289766334316	80432.0	185.45404589449856
1370	Feb25-FISH2-3R4-rep3-cp190-100x_Position021_20_cmle.ics	27	1	0	1	1	1	1	8.8806	1.0	0.30521101569873427	1.1488194200215784	0.0	0.9548185957736647	19448.0	331.0967697986403	140892.0	324.85815886920244
1371	Feb25-FISH2-3R4-rep3-cp190-100x_Position021_20_cmle.ics	28	1	0	1	1	1	1	8.8806	1.0	0.2980576622302213	1.3100106530006643	0.0	0.968293327515421	17018.0	293.3159500084575	113969.0	262.78113383417184
1372	Feb25-FISH2-3R4-rep3-cp190-100x_Position021_20_cmle.ics	29	1	0	1	1	1	1	8.014199999999999	1.0	0.2873540381857802	1.1295187732594953	0.0	0.9543400532046603	16154.0	276.23103070289596	103491.0	238.62175084130132
1373	Feb25-FISH2-3R4-rep3-cp190-100x_Position021_20_cmle.ics	31	1	0	1	0	1	0	8.014199999999999	1.0	0.30079048884868786	1.370073083897652	0.0	0.9812349395860338	12206.0	214.56724502504926	69545.0	160.3516215154777
1374	Feb25-FISH2-3R4-rep3-cp190-100x_Position021_20_cmle.ics	32	1	0	1	1	1	0	8.2308	1.0	0.30607451084238174	1.4405344462222431	0.0	0.9788489651612031	12724.0	223.96666856776602	74666.0	172.15923750197223
1375	Feb25-FISH2-3R4-rep3-cp190-100x_Position021_20_cmle.ics	33	1	0	1	1	1	1	8.4474	1.0	0.2904334321070093	1.1640410469352525	0.0	0.9626443173220897	17598.0	301.0114384734641	118302.0	272.77183878818096
1376	Feb25-FISH2-3R4-rep3-cp190-100x_Position021_20_cmle.ics	34	1	0	1	1	1	1	9.747	1.0	0.28892237826652994	1.1296327627331264	0.0	0.9498785602973894	21802.0	371.20486673679534	162708.0	375.1598480629857
1377	Feb25-FISH2-3R4-rep3-cp190-100x_Position021_20_cmle.ics	35	1	0	1	0	1	1	8.8806	1.0	0.2956062848724004	1.3930720297026111	0.0	0.9753981723232729	13738.0	244.12288078057375	82322.0	189.8118655028709
1378	Feb25-FISH2-3R4-rep3-cp190-100x_Position021_20_cmle.ics	37	1	0	1	1	1	1	9.097199999999999	1.0	0.3078602556941023	1.373009054654026	0.0	0.9641968567604481	16198.0	283.29969446341914	107558.0	247.99913303561365
1379	Feb25-FISH2-3R4-rep3-cp190-100x_Position021_20_cmle.ics	38	1	0	1	0	1	1	7.3644	1.0	0.3036921179921259	1.357531708026138	0.0	0.9788063131862361	11234.0	196.4028726601847	61701.0	142.2655172784023
1380	Feb25-FISH2-3R4-rep3-cp190-100x_Position021_20_cmle.ics	39	1	0	1	0	0	0	6.0648	0.0	0.2930778948343602	1.2706500865070995	0.0	0.9843621778673939	7972.0	138.4137993451466	36234.0	83.54562734908072
1381	Feb25-FISH2-3R4-rep3-cp190-100x_Position021_20_cmle.ics	40	1	0	1	0	0	0	7.5809999999999995	0.0	0.29545581231929136	1.242639162833185	0.0	0.9751524040865118	11364.0	200.15066339263518	61918.0	142.76585952973394
1382	Feb25-FISH2-3R4-rep3-cp190-100x_Position021_20_cmle.ics	41	1	0	1	1	2	2	9.747	2.0	0.27579553753173075	1.0851821031831093	0.0	0.9334358827531177	29470.0	491.5436335304368	249826.0	576.029969037684
1383	Feb25-FISH2-3R4-rep3-cp190-100x_Position021_20_cmle.ics	42	1	0	1	1	1	1	9.5304	1.0	0.2927382475925039	1.2263319025863821	0.0	0.9617529472882348	19258.0	330.38489824204436	135966.0	313.50015919150826
1384	Feb25-FISH2-3R4-rep3-cp190-100x_Position021_20_cmle.ics	43	1	0	1	1	1	1	9.5304	1.0	0.31248125407870236	1.3310507809144059	0.0	0.9614758166162893	17372.0	303.0058368285236	120354.0	277.5031857915566
1385	Feb25-FISH2-3R4-rep3-cp190-100x_Position021_20_cmle.ics	44	1	0	1	0	0	0	6.0648	0.0	0.2811992585421464	1.2365595229324378	0.0	0.9850798696586406	8316.0	142.82467535613281	37814.0	87.18867231269355
1386	Feb25-FISH2-3R4-rep3-cp190-100x_Position021_20_cmle.ics	45	1	0	1	1	1	1	8.664	1.0	0.3078792501389818	1.370866111062657	0.0	0.9652844670041842	15686.0	272.93431046095947	102502.0	236.34138915205256
1387	Feb25-FISH2-3R4-rep3-cp190-100x_Position021_20_cmle.ics	46	1	0	1	0	0	1	7.5809999999999995	0.0	0.31346526713565476	1.3647796711926015	0.0	0.9700119545557103	11036.0	194.52919900462848	61036.0	140.7322103791602
1388	Feb25-FISH2-3R4-rep3-cp190-100x_Position021_20_cmle.ics	47	1	0	1	1	1	1	9.747	1.0	0.3207554105744028	1.369347938876037	0.0	0.9507327662124989	21968.0	382.26383406129344	173399.0	399.8103504085458
1389	Feb25-FISH2-3R4-rep3-cp190-100x_Position021_20_cmle.ics	48	1	0	1	1	1	1	9.747	1.0	0.2940661283158249	1.332779599972942	0.0	0.9537986597111867	19748.0	340.8905744321983	141508.0	326.2784852600794
1390	Feb25-FISH2-3R4-rep3-cp190-100x_Position021_20_cmle.ics	49	1	0	1	1	1	1	9.747	1.0	0.28143628753430133	1.26214576026793	0.0	0.9687275462533397	25354.0	430.7830777712877	201388.0	464.3452779316848
1391	Feb25-FISH2-3R4-rep3-cp190-100x_Position021_20_cmle.ics	51	1	0	1	1	1	1	8.664	1.0	0.3033448495485242	1.244517000492311	0.0	0.949064801776752	17370.0	295.98637726215736	118561.0	273.36902147525416
1392	Feb25-FISH2-3R4-rep3-cp190-100x_Position021_20_cmle.ics	53	1	0	1	1	1	1	8.664	1.0	0.2882242472126916	1.0887034137719223	0.0	0.9541505072054819	19046.0	324.31308539558455	132692.0	305.95121665298393
1393	Feb25-FISH2-3R4-rep3-cp190-100x_Position021_20_cmle.ics	54	1	0	1	0	1	0	7.3644	1.0	0.31258150731955214	1.450946110006731	0.0	0.981481626757949	10444.0	183.1249664886084	56112.0	129.37882215078704
1394	Feb25-FISH2-3R4-rep3-cp190-100x_Position021_20_cmle.ics	55	1	0	1	1	1	1	9.747	1.0	0.29611510115327894	1.2592051571292762	0.0	0.9499137455622183	21350.0	367.3060945876865	159625.0	368.0512989346197
1395	Feb25-FISH2-3R4-rep3-cp190-100x_Position021_20_cmle.ics	56	1	0	1	1	1	3	9.747	1.0	0.29547567903520366	1.0610342668269908	0.0	0.9393621050522422	34226.0	573.8389429927257	323645.0	746.2362577522005
1396	Feb25-FISH2-3R4-rep3-cp190-100x_Position021_20_cmle.ics	57	1	0	1	1	1	1	7.797599999999999	1.0	0.31128582754895207	1.4249806023694829	0.0	0.9716973932541976	11788.0	207.35578158018737	67145.0	154.817882330243
1397	Feb25-FISH2-3R4-rep3-cp190-100x_Position021_20_cmle.ics	58	1	0	1	1	1	1	6.7146	1.0	0.27436610513847387	1.0422642782106877	0.0	0.9720684602516086	14596.0	243.0750774921625	86854.0	200.2614096643224
1398	Feb25-FISH2-3R4-rep3-cp190-100x_Position021_20_cmle.ics	59	1	0	1	2	1	2	9.747	1.0	0.3025354967706011	1.1121799875119922	0.0	0.9359345136349352	30870.0	516.6046256763925	280522.0	646.8064932168357
1399	Feb25-FISH2-3R4-rep3-cp190-100x_Position021_20_cmle.ics	60	1	0	1	1	1	0	7.797599999999999	1.0	0.284940338322487	1.0946769860965144	0.0	0.9569302017808073	17816.0	297.4339435403364	119362.0	275.21590692832626
1400	Feb25-FISH2-3R4-rep3-cp190-100x_Position021_20_cmle.ics	61	1	0	1	1	0	0	7.797599999999999	0.0	0.30928042887325613	1.3788825053701834	0.0	0.9782173841847217	11750.0	206.90445798417056	66605.0	153.57279101356522
1401	Feb25-FISH2-3R4-rep3-cp190-100x_Position021_20_cmle.ics	62	1	0	1	1	1	1	8.4474	1.0	0.29333474542021093	1.1585234173438466	0.0	0.9560015215311605	18460.0	314.447254045721	127733.0	294.51712806149277
1402	Feb25-FISH2-3R4-rep3-cp190-100x_Position021_20_cmle.ics	63	1	0	1	1	1	1	8.664	1.0	0.29742592261788114	1.2839357643374945	0.0	0.9481783327986109	16978.0	292.23479977951064	113447.0	261.57754556138326
1403	Feb25-FISH2-3R4-rep3-cp190-100x_Position021_20_cmle.ics	64	1	0	1	1	1	1	8.014199999999999	1.0	0.2810429585795644	1.1266153479130643	0.0	0.9807608324024617	14536.0	250.58139919651222	87363.0	201.43502351652424
1404	Feb25-FISH2-3R4-rep3-cp190-100x_Position021_20_cmle.ics	65	1	0	1	1	1	2	8.4474	1.0	0.29036043033003184	1.1776255084890324	0.0	0.9573025883455154	18296.0	312.39719243902704	125394.0	289.12403808054944
1405	Feb25-FISH2-3R4-rep3-cp190-100x_Position021_20_cmle.ics	66	1	0	1	1	1	2	9.747	1.0	0.30987877686165866	1.4116846732081354	0.0	0.9430356713230351	21006.0	362.7313818348154	159362.0	367.44489334890443
1406	Feb25-FISH2-3R4-rep3-cp190-100x_Position021_20_cmle.ics	67	1	0	1	1	0	1	7.3644	0.0	0.30384219126308604	1.213301995767967	0.0	0.9646103208873337	14128.0	239.82516774789968	87040.0	200.69027445117806
1407	Feb25-FISH2-3R4-rep3-cp190-100x_Position021_20_cmle.ics	68	1	0	1	1	1	1	9.747	1.0	0.2932419777164749	1.2493200920331993	0.0	0.9522363420365937	19706.0	340.7945597403258	140859.0	324.78206995540546
1408	Feb25-FISH2-3R4-rep3-cp190-100x_Position021_20_cmle.ics	69	1	0	1	1	1	1	7.797599999999999	1.0	0.30473293225857917	1.1452251042107202	0.0	0.9649159228452496	15916.0	269.34412501323067	104228.0	240.32106991610053
1409	Feb25-FISH2-3R4-rep3-cp190-100x_Position021_20_cmle.ics	70	1	0	1	1	1	1	8.2308	1.0	0.3025132930270718	1.183299501523474	0.0	0.9576289834994306	17082.0	290.18217966571683	115466.0	266.23280365096196
1410	Feb25-FISH2-3R4-rep3-cp190-100x_Position021_20_cmle.ics	71	1	0	1	0	1	1	9.747	1.0	0.31952748290178173	1.2968632570679484	0.0	0.9638999924365281	20480.0	355.4000805331396	155784.0	359.19501051358367
1411	Feb25-FISH2-3R4-rep3-cp190-100x_Position021_20_cmle.ics	72	1	0	1	1	1	1	9.747	1.0	0.2954741217667579	1.3152322235954492	0.0	0.9427753620740709	21214.0	366.6073314618021	157931.0	364.1454013597082
1412	Feb25-FISH2-3R4-rep3-cp190-100x_Position021_20_cmle.ics	74	1	0	1	0	0	0	6.2814	0.0	0.3072015260746313	1.2718270710572066	0.0	0.9781981147826975	8824.0	152.4687268161066	43200.0	99.6073053342244
1413	Feb25-FISH2-3R4-rep3-cp190-100x_Position021_20_cmle.ics	75	1	0	1	2	2	1	9.747	2.0	0.2984935903260532	1.092054615311958	0.0	0.9387815747791884	30956.0	520.6330007842009	279807.0	645.1579000845679
1414	Feb25-FISH2-3R4-rep3-cp190-100x_Position021_20_cmle.ics	78	1	0	1	1	1	1	9.097199999999999	1.0	0.2886283199503691	1.2096325681465987	0.0	0.9498891052084795	19838.0	340.6549640794926	141153.0	325.45995300559673
1415	Feb25-FISH2-3R4-rep3-cp190-100x_Position021_20_cmle.ics	79	1	0	1	1	1	0	7.5809999999999995	1.0	0.30403883787746333	1.3689362106046767	0.0	0.9806220293525487	11090.0	194.61252318187792	60553.0	139.61854536813172
1416	Feb25-FISH2-3R4-rep3-cp190-100x_Position021_20_cmle.ics	80	1	0	1	0	1	0	7.147799999999999	1.0	0.30329737586518485	1.2945348080403076	0.0	0.9763754130805891	11280.0	195.83931021298366	62040.0	143.0471579383167
1417	Feb25-FISH2-3R4-rep3-cp190-100x_Position021_20_cmle.ics	81	1	0	1	0	1	0	8.014199999999999	1.0	0.2852698063001911	1.2265460476583558	0.0	0.9578015033891119	15058.0	257.1679627068415	92801.0	213.97355422040184
1418	Feb25-FISH2-3R4-rep3-cp190-100x_Position021_20_cmle.ics	82	1	0	1	1	1	1	8.2308	1.0	0.2935165952538594	1.1898731907414468	0.0	0.956143883239424	15848.0	270.0245743992633	101637.0	234.34693732070755
1419	Feb25-FISH2-3R4-rep3-cp190-100x_Position021_20_cmle.ics	83	1	0	1	0	0	1	6.9312	0.0	0.30937338558730443	1.3059385325149697	0.0	0.9769516599375316	10420.0	180.90344362917145	55631.0	128.2697685890796
1420	Feb25-FISH2-3R4-rep3-cp190-100x_Position021_20_cmle.ics	84	1	0	1	1	1	1	9.747	1.0	0.30095522197426516	1.390989298325807	0.0	0.950731332243633	20604.0	356.0179131782821	152564.0	351.77057710672716
1421	Feb25-FISH2-3R4-rep3-cp190-100x_Position021_20_cmle.ics	85	1	0	1	1	1	1	8.8806	1.0	0.2996082203560675	1.1653332599030082	0.0	0.9528877234633374	17564.0	302.4048993642916	119808.0	276.2442601269157
1422	Feb25-FISH2-3R4-rep3-cp190-100x_Position021_20_cmle.ics	86	1	0	1	1	1	1	9.5304	1.0	0.27885349155172656	1.1269815609475082	0.0	0.9551216347121869	19476.0	336.3333395869659	134962.0	311.1852116323517
1423	Feb25-FISH2-3R4-rep3-cp190-100x_Position021_20_cmle.ics	87	1	0	1	0	1	1	6.7146	1.0	0.30031540843597665	1.176259283550502	0.0	0.9667715140871118	11384.0	194.25479507599422	62590.0	144.31530650159968
1424	Feb25-FISH2-3R4-rep3-cp190-100x_Position021_20_cmle.ics	88	1	0	1	1	1	1	9.097199999999999	1.0	0.28870030481377706	1.1460590011925653	0.0	0.954119151230638	20146.0	343.769812450438	144471.0	333.11034742918366
1425	Feb25-FISH2-3R4-rep3-cp190-100x_Position021_20_cmle.ics	89	1	0	1	0	1	1	6.9312	1.0	0.2946275022695163	1.1876308217282996	0.0	0.979779008699373	10490.0	182.67843028560975	54837.0	126.4390232086311
1426	Feb25-FISH2-3R4-rep3-cp190-100x_Position021_20_cmle.ics	90	1	0	1	1	1	1	7.797599999999999	1.0	0.3124947308513405	1.361029931440639	0.0	0.9684431913011183	11498.0	202.6303405161646	64808.0	149.42940379862074
1427	Feb25-FISH2-3R4-rep3-cp190-100x_Position021_20_cmle.ics	92	1	0	1	1	1	1	8.4474	1.0	0.2960206474894153	1.11995045572934	0.0	0.956229275572839	19590.0	330.5018989809929	140277.0	323.4401382029861
1428	Feb25-FISH2-3R4-rep3-cp190-100x_Position021_20_cmle.ics	93	1	0	1	1	1	1	7.5809999999999995	1.0	0.3054339950358592	1.3085590776013403	0.0	0.9761607006525799	12102.0	209.5280747402058	69186.0	159.523866362353
1429	Feb25-FISH2-3R4-rep3-cp190-100x_Position021_20_cmle.ics	94	1	0	1	0	0	0	6.7146	0.0	0.2768571540600738	1.3843705263909545	0.0	0.987982994750841	8002.0	140.6523821961137	35416.0	81.65954457677991
1430	Feb25-FISH2-3R4-rep3-cp190-100x_Position021_20_cmle.ics	95	1	0	1	1	1	1	6.9312	1.0	0.29867598671957535	1.27559357631533	0.0	0.9751371003751804	10362.0	179.44343994187776	54205.0	124.98180522318597
1431	Feb25-FISH2-3R4-rep3-cp190-100x_Position022_21_cmle.ics	1	1	0	1	1	1	1	9.097199999999999	1.0	0.28263563388742946	1.2074959853956235	0.0	0.956661876253451	19640.0	334.310887895417	137594.0	317.2538789388258
1432	Feb25-FISH2-3R4-rep3-cp190-100x_Position022_21_cmle.ics	2	1	0	1	1	1	0	9.097199999999999	1.0	0.29333316469869875	1.5773772185710722	0.0	0.9931215974045488	12958.0	229.85137872885025	75121.0	173.2083422225063
1433	Feb25-FISH2-3R4-rep3-cp190-100x_Position022_21_cmle.ics	3	1	0	1	1	1	0	8.664	1.0	0.3014555282236904	1.5432742554754038	0.0	0.9831951773612216	12906.0	228.03395105164074	75696.0	174.5341339023021
1434	Feb25-FISH2-3R4-rep3-cp190-100x_Position022_21_cmle.ics	4	1	0	1	0	1	0	8.014199999999999	1.0	0.28514346635278015	1.3801360375667617	0.0	0.9957661789521121	11486.0	200.84082687007347	61810.0	142.51684126639842
1435	Feb25-FISH2-3R4-rep3-cp190-100x_Position022_21_cmle.ics	5	1	0	1	1	1	0	9.747	1.0	0.29626777377781294	1.52868394923322	0.0	0.9783087162015496	16218.0	285.5722579920902	105709.0	243.73584813832244
1436	Feb25-FISH2-3R4-rep3-cp190-100x_Position022_21_cmle.ics	6	1	0	1	0	1	1	9.747	1.0	0.33157611893158345	1.4923979621918482	0.0	0.965011115152298	20868.0	366.9498360512019	163225.0	376.3519077124717
1437	Feb25-FISH2-3R4-rep3-cp190-100x_Position022_21_cmle.ics	7	1	0	1	1	2	1	9.747	2.0	0.3065051272734014	1.2859726652753545	0.0	0.9612171199476193	20058.0	348.8715994761859	147885.0	340.98209142018
1438	Feb25-FISH2-3R4-rep3-cp190-100x_Position022_21_cmle.ics	8	1	0	1	1	1	1	8.2308	1.0	0.3103553142353199	1.473928557791185	0.0	0.983556032944122	11578.0	205.26074595084717	65261.0	150.47389706983378
1439	Feb25-FISH2-3R4-rep3-cp190-100x_Position022_21_cmle.ics	9	1	0	1	0	1	1	8.664	1.0	0.31490884348212905	1.7001291476772065	0.0	0.9817638451821971	11646.0	208.67621511188395	66318.0	152.91104803599757
1440	Feb25-FISH2-3R4-rep3-cp190-100x_Position022_21_cmle.ics	10	1	0	1	0	1	1	9.747	1.0	0.31950246630266055	1.412095890032326	0.0	0.9486908967330504	21876.0	379.4120666528251	171974.0	396.52469276731273
1441	Feb25-FISH2-3R4-rep3-cp190-100x_Position022_21_cmle.ics	11	1	0	1	0	1	0	9.747	1.0	0.2960785288177173	1.8056652924468648	0.0	0.9865741822111476	12386.0	224.16028132102878	70530.0	162.62276030608444
1442	Feb25-FISH2-3R4-rep3-cp190-100x_Position022_21_cmle.ics	12	1	0	1	2	1	1	9.097199999999999	1.0	0.2959124681851551	1.1361806291816994	0.0	0.9704646296345181	19184.0	328.49711551293694	135914.0	313.3802615091615
1443	Feb25-FISH2-3R4-rep3-cp190-100x_Position022_21_cmle.ics	14	1	0	1	2	1	2	9.747	1.0	0.28960480409722483	1.0335078321911382	0.0	0.9405622976373827	31900.0	535.4332232679857	288312.0	664.7680883222432
1444	Feb25-FISH2-3R4-rep3-cp190-100x_Position022_21_cmle.ics	15	1	0	1	0	1	0	8.4474	1.0	0.3133532512956539	1.6145393404607002	0.0	0.982828424160769	11748.0	209.317313700502	67025.0	154.54119537098128
1445	Feb25-FISH2-3R4-rep3-cp190-100x_Position022_21_cmle.ics	16	1	0	1	0	1	1	9.747	1.0	0.3150784959707645	1.4262307433387291	0.0	0.9577001266932637	21320.0	370.9188239468307	164310.0	378.8536189691299
1446	Feb25-FISH2-3R4-rep3-cp190-100x_Position022_21_cmle.ics	17	1	0	1	1	1	1	9.313799999999999	1.0	0.29732767223027395	1.2427563570487128	0.0	0.9561049683329008	18726.0	322.54502672317255	131389.0	302.9468574203336
1447	Feb25-FISH2-3R4-rep3-cp190-100x_Position022_21_cmle.ics	18	1	0	1	1	1	1	9.747	1.0	0.3022950377440275	1.326385703757953	0.0	0.9624972022891132	20500.0	356.26832913137474	151747.0	349.88680005908685
1448	Feb25-FISH2-3R4-rep3-cp190-100x_Position022_21_cmle.ics	19	1	0	1	0	1	1	9.747	1.0	0.27682739454231675	1.3342993546433093	0.0	0.970881323648323	19066.0	331.29010394119746	130247.0	300.31371985802605
1449	Feb25-FISH2-3R4-rep3-cp190-100x_Position022_21_cmle.ics	20	1	0	1	1	1	2	9.747	1.0	0.2925359299886394	1.294506272032247	0.0	0.9589671352365468	21188.0	368.2966002444894	156855.0	361.6644416249947
1450	Feb25-FISH2-3R4-rep3-cp190-100x_Position022_21_cmle.ics	21	1	0	1	1	1	1	9.747	1.0	0.30562457610239363	1.3880185914202812	0.0	0.960227990915674	18434.0	321.4729195640282	130106.0	299.98861268089354
1451	Feb25-FISH2-3R4-rep3-cp190-100x_Position022_21_cmle.ics	22	1	0	1	1	1	1	9.747	1.0	0.27106664592165963	1.1497135943137602	0.0	0.9566512151837528	19986.0	347.80088537073357	138325.0	318.93936366566186
1452	Feb25-FISH2-3R4-rep3-cp190-100x_Position022_21_cmle.ics	24	1	0	1	0	0	0	7.5809999999999995	0.0	0.27683131928132076	1.4178621766817103	0.0	0.9954864042229247	9262.0	163.49750021309308	44100.0	101.68245752868742
1453	Feb25-FISH2-3R4-rep3-cp190-100x_Position022_21_cmle.ics	25	1	0	1	1	1	1	9.747	1.0	0.2866846672969355	1.2731744523459647	0.0	0.9455141676089703	19768.0	344.30999515404324	139933.0	322.6469689197691
1454	Feb25-FISH2-3R4-rep3-cp190-100x_Position022_21_cmle.ics	26	1	0	1	1	2	1	9.747	2.0	0.3030331505107957	1.1093146621823555	0.0	0.9347616406434399	30318.0	511.31367188999985	273256.0	630.0530978335377
1455	Feb25-FISH2-3R4-rep3-cp190-100x_Position022_21_cmle.ics	27	1	0	1	1	1	1	9.747	1.0	0.2985596570232608	1.425723765789435	0.0	0.9612612183175002	19030.0	333.5984846225711	134880.0	310.99614221018953
1456	Feb25-FISH2-3R4-rep3-cp190-100x_Position022_21_cmle.ics	28	1	0	1	1	1	1	9.747	1.0	0.29977582450586737	1.3869133818268469	0.0	0.9637276076529242	19770.0	343.25464387045713	143114.0	329.98147906486554
1457	Feb25-FISH2-3R4-rep3-cp190-100x_Position022_21_cmle.ics	29	1	0	1	1	1	1	9.747	1.0	0.3078815837954478	1.3683260100608043	0.0	0.9575567981371383	22182.0	387.1164588822688	172372.0	397.44237118219746
1458	Feb25-FISH2-3R4-rep3-cp190-100x_Position022_21_cmle.ics	30	1	0	1	1	1	1	9.747	1.0	0.2919215505077916	1.2487446542034146	0.0	0.9573743359712331	20794.0	358.08728916764267	152340.0	351.254094782772
1459	Feb25-FISH2-3R4-rep3-cp190-100x_Position022_21_cmle.ics	31	1	0	1	0	0	1	7.3644	0.0	0.3037932599214586	1.3870436158936963	0.0	0.9814909464574635	11348.0	197.38235946678824	62653.0	144.46056715521206
1460	Feb25-FISH2-3R4-rep3-cp190-100x_Position022_21_cmle.ics	32	1	0	1	0	1	1	9.313799999999999	1.0	0.28296595369144417	1.2972643091162843	0.0	0.9640690111123452	18138.0	311.9791529938753	122187.0	281.7295790942796
1461	Feb25-FISH2-3R4-rep3-cp190-100x_Position022_21_cmle.ics	33	1	0	1	1	1	1	9.747	1.0	0.30447363465616145	1.3397270629297213	0.0	0.9626537169108148	23526.0	407.53221841286984	187228.0	431.69621673880016
1462	Feb25-FISH2-3R4-rep3-cp190-100x_Position022_21_cmle.ics	35	1	0	1	1	1	1	9.747	1.0	0.2873032145769316	1.353763382148024	0.0	0.9668615001131443	21406.0	369.3299393329318	157851.0	363.9609433868671
1463	Feb25-FISH2-3R4-rep3-cp190-100x_Position022_21_cmle.ics	36	1	0	1	1	1	1	8.2308	1.0	0.297571251932105	1.3906454014531096	0.0	0.9777811039051107	13142.0	231.13132151494733	77279.0	178.1840960398965
1464	Feb25-FISH2-3R4-rep3-cp190-100x_Position022_21_cmle.ics	37	1	0	1	1	1	1	8.014199999999999	1.0	0.27714620162004316	1.2004935722781331	0.0	0.9900469992346869	16470.0	279.96936044944647	104633.0	241.25488840360887
1465	Feb25-FISH2-3R4-rep3-cp190-100x_Position022_21_cmle.ics	38	1	0	1	0	1	2	9.747	1.0	0.2979988735954278	1.472144807978567	0.0	0.9834949920176803	17284.0	303.52019508156116	116640.0	268.9397244024059
1466	Feb25-FISH2-3R4-rep3-cp190-100x_Position022_21_cmle.ics	39	1	0	1	1	1	2	9.747	1.0	0.28761262141399746	1.1068543765682324	0.0	0.9435632683360361	30792.0	517.1084085005632	272480.0	628.2638554969784
1467	Feb25-FISH2-3R4-rep3-cp190-100x_Position022_21_cmle.ics	40	1	0	1	1	2	1	9.747	2.0	0.2878010082873436	1.1134234024521037	0.0	0.9446464175077739	27582.0	464.72841317486933	231078.0	532.802243102359
1468	Feb25-FISH2-3R4-rep3-cp190-100x_Position022_21_cmle.ics	41	1	0	1	0	1	1	7.5809999999999995	1.0	0.30200571370314094	1.4191151751676645	0.0	0.991211900725161	10866.0	190.14495777120723	58531.0	134.9563701045715
1469	Feb25-FISH2-3R4-rep3-cp190-100x_Position022_21_cmle.ics	42	1	0	1	0	1	1	8.2308	1.0	0.28873577945593626	1.3496623173374507	0.0	0.9830514255850947	12786.0	224.08834289961638	73051.0	168.4354921752414
1470	Feb25-FISH2-3R4-rep3-cp190-100x_Position022_21_cmle.ics	43	1	0	1	1	1	2	9.747	1.0	0.31058099002726197	1.2392205508424337	0.0	0.9514306640297581	25898.0	442.58915107839624	218404.0	503.57948875499875
1471	Feb25-FISH2-3R4-rep3-cp190-100x_Position022_21_cmle.ics	44	1	0	1	0	0	0	6.9312	0.0	0.28916468379301896	1.497429208314036	0.0	0.9958985671754741	7742.0	137.41655602016505	34445.0	79.42068593142037
1472	Feb25-FISH2-3R4-rep3-cp190-100x_Position022_21_cmle.ics	45	1	0	1	1	1	0	8.664	1.0	0.3050688013065027	1.4636602921335853	0.0	0.9831133594954812	13744.0	242.19730511835016	83684.0	192.95226249049156
1473	Feb25-FISH2-3R4-rep3-cp190-100x_Position022_21_cmle.ics	46	1	0	1	0	1	1	9.747	1.0	0.30809001892135107	1.225481322210673	0.0	0.9571970872265757	22004.0	384.73012414336074	170359.0	392.8009474405818
1474	Feb25-FISH2-3R4-rep3-cp190-100x_Position022_21_cmle.ics	47	1	0	1	1	1	1	9.747	1.0	0.28511258233137193	1.297754839945552	0.0	0.9555000991142248	21620.0	373.8548906701322	159612.0	368.02132451403304
1475	Feb25-FISH2-3R4-rep3-cp190-100x_Position022_21_cmle.ics	48	1	0	1	1	1	1	9.747	1.0	0.31617410122250383	1.3436889229614712	0.0	0.9663533263381989	21850.0	380.6332304587019	170771.0	393.7509060007138
1476	Feb25-FISH2-3R4-rep3-cp190-100x_Position022_21_cmle.ics	49	1	0	1	0	0	0	7.797599999999999	0.0	0.28502718440112373	1.3725343162299641	0.0	0.9876481551593413	10846.0	190.3299453707903	56705.0	130.74611687447214
1477	Feb25-FISH2-3R4-rep3-cp190-100x_Position022_21_cmle.ics	50	1	0	1	1	1	1	9.747	1.0	0.2997363150638896	1.367227988515841	0.0	0.9545287144047143	18844.0	328.62262760545343	133169.0	307.0510473160493
1478	Feb25-FISH2-3R4-rep3-cp190-100x_Position022_21_cmle.ics	51	1	0	1	2	1	1	9.747	1.0	0.30296491526571107	1.3896324955685884	0.0	0.9652544459850722	19330.0	336.8856300784822	139097.0	320.719383103579
1479	Feb25-FISH2-3R4-rep3-cp190-100x_Position022_21_cmle.ics	53	1	0	1	1	1	0	9.747	1.0	0.30801105046336913	1.453029537199621	0.0	0.964091654112005	19344.0	338.06449216895106	140403.0	323.7306595102109
1480	Feb25-FISH2-3R4-rep3-cp190-100x_Position022_21_cmle.ics	54	1	0	1	0	1	1	9.747	1.0	0.28642240004923786	1.2686398213279289	0.0	0.971419819445673	19826.0	343.26563721541834	140485.0	323.91972893237306
1481	Feb25-FISH2-3R4-rep3-cp190-100x_Position022_21_cmle.ics	55	1	0	1	1	1	1	9.747	1.0	0.29454721470462414	1.350296041687248	0.0	0.9584954509726773	19020.0	332.8132815908486	133865.0	308.6558316797674
1482	Feb25-FISH2-3R4-rep3-cp190-100x_Position022_21_cmle.ics	56	1	0	1	1	1	0	9.747	1.0	0.2962089464583333	1.3674620035655138	0.0	0.9538780133235067	18766.0	325.89648608963626	131562.0	303.3457477866026
1483	Feb25-FISH2-3R4-rep3-cp190-100x_Position022_21_cmle.ics	57	1	0	1	1	1	2	9.747	1.0	0.2934327541220751	1.273720951148098	0.0	0.9515418424242481	19984.0	344.69010236071756	143897.0	331.7868614740484
1484	Feb25-FISH2-3R4-rep3-cp190-100x_Position022_21_cmle.ics	58	1	0	1	1	1	1	8.664	1.0	0.29609659214774475	1.5005165321586806	0.0	0.9905394933129426	12882.0	227.3337693668294	74811.0	172.49356757774683
1485	Feb25-FISH2-3R4-rep3-cp190-100x_Position022_21_cmle.ics	59	1	0	1	0	1	1	8.4474	1.0	0.3092489258361562	1.3383001276442852	0.0	0.98282278562321	13520.0	236.46585627029822	82204.0	189.53978999293017
1486	Feb25-FISH2-3R4-rep3-cp190-100x_Position022_21_cmle.ics	60	1	0	1	1	1	1	8.014199999999999	1.0	0.30184906580023574	1.4100207613364546	0.0	0.9853116416483908	12394.0	215.98338913264837	71283.0	164.35897097545183
1487	Feb25-FISH2-3R4-rep3-cp190-100x_Position022_21_cmle.ics	61	1	0	1	1	2	1	9.747	2.0	0.3065176750243152	1.4054622088170343	0.0	0.9655234102803257	20824.0	364.2813590726539	156440.0	360.70756589088114
1488	Feb25-FISH2-3R4-rep3-cp190-100x_Position022_21_cmle.ics	63	1	0	1	1	1	1	8.8806	1.0	0.29309500928330373	1.4129685322566208	0.0	0.9773472163653876	14488.0	252.87906514367353	88775.0	204.69070673717067
1489	Feb25-FISH2-3R4-rep3-cp190-100x_Position022_21_cmle.ics	65	1	0	1	0	1	1	8.4474	1.0	0.29670589698915306	1.4736941079320818	0.0	0.9935254555749697	11786.0	208.2004856242116	65537.0	151.11027707613576
1490	Feb25-FISH2-3R4-rep3-cp190-100x_Position022_21_cmle.ics	66	1	0	1	1	1	1	9.747	1.0	0.29490916534133593	1.2521823970551664	0.0	0.9743717696381587	21298.0	372.3229995718956	158718.0	365.9600066675331
1491	Feb25-FISH2-3R4-rep3-cp190-100x_Position022_21_cmle.ics	67	1	0	1	0	1	1	7.5809999999999995	1.0	0.30932665559567135	1.3966169054671245	0.0	0.9862695741305919	11726.0	205.43190308762573	66406.0	153.11395180612283
1492	Feb25-FISH2-3R4-rep3-cp190-100x_Position022_21_cmle.ics	68	1	0	1	1	0	1	8.2308	0.0	0.3143329681753023	1.4930195878177865	0.0	0.9760720103574464	11842.0	209.639199148435	67937.0	156.64401626137047
1493	Feb25-FISH2-3R4-rep3-cp190-100x_Position022_21_cmle.ics	69	1	0	1	0	1	2	9.747	1.0	0.3308651408483168	1.5024428341099711	0.0	0.958523780920735	19480.0	345.1996987259563	147056.0	339.07064567661354
1494	Feb25-FISH2-3R4-rep3-cp190-100x_Position022_21_cmle.ics	70	1	0	1	0	1	1	9.5304	1.0	0.298466055237018	1.4406273454156366	0.0	0.9736511098863894	17232.0	300.9772046902869	116205.0	267.9367341750821
1495	Feb25-FISH2-3R4-rep3-cp190-100x_Position022_21_cmle.ics	71	1	0	1	2	1	1	9.747	1.0	0.30985017404724025	1.3726766862921358	0.0	0.9628599095071199	20510.0	357.4982318910677	153744.0	354.4913322061342
1496	Feb25-FISH2-3R4-rep3-cp190-100x_Position022_21_cmle.ics	72	1	0	1	1	0	1	8.4474	0.0	0.304582848375055	1.4995943836773904	0.0	0.9779030341862683	12844.0	226.67179853124935	75540.0	174.17444085526185
1497	Feb25-FISH2-3R4-rep3-cp190-100x_Position022_21_cmle.ics	73	1	0	1	1	0	1	9.097199999999999	0.0	0.305318091708484	1.5498670830524288	0.0	0.9806381468826474	13652.0	243.23080901739027	82879.0	191.09615413877742
1498	Feb25-FISH2-3R4-rep3-cp190-100x_Position022_21_cmle.ics	74	1	0	1	0	1	1	8.4474	1.0	0.27622985119806687	1.1325509917363183	0.0	0.9571504543600646	19012.0	321.0489017671859	129554.0	298.7158526682896
1499	Feb25-FISH2-3R4-rep3-cp190-100x_Position022_21_cmle.ics	75	1	0	1	1	1	1	9.747	1.0	0.29691741286989753	1.4358932525134152	0.0	0.9675721111155002	18472.0	323.02428985555326	128636.0	296.5991974299373
1500	Feb25-FISH2-3R4-rep3-cp190-100x_Position022_21_cmle.ics	76	1	0	1	1	1	1	8.014199999999999	1.0	0.30553486843805616	1.2680114840310701	0.0	0.9769105050900528	14754.0	254.21272090623862	93147.0	214.77133495293984
1501	Feb25-FISH2-3R4-rep3-cp190-100x_Position022_21_cmle.ics	77	1	0	1	1	1	1	8.014199999999999	1.0	0.26703016591079753	1.030372212261135	0.0	0.9356663028221749	19972.0	331.87671651077807	137147.0	316.2232200155758
1502	Feb25-FISH2-3R4-rep3-cp190-100x_Position022_21_cmle.ics	78	1	0	1	2	1	1	9.747	1.0	0.3070537842167825	1.3171806648767228	0.0	0.9509657260969078	21702.0	376.6002072632502	166583.0	384.0945311224793
1503	Feb25-FISH2-3R4-rep3-cp190-100x_Position023_22_cmle.ics	1	1	0	1	1	2	1	9.747	2.0	0.297581385037204	1.0901961538863607	0.0	0.947485491339158	32242.0	542.4441969860403	296968.0	684.7264409836564
1504	Feb25-FISH2-3R4-rep3-cp190-100x_Position023_22_cmle.ics	2	1	0	1	0	1	1	9.747	1.0	0.2936594346913726	1.355249742465185	0.0	0.9644793713149737	18206.0	315.0669486711553	125175.0	288.6190843798968
1505	Feb25-FISH2-3R4-rep3-cp190-100x_Position023_22_cmle.ics	3	1	0	1	1	1	1	9.747	1.0	0.30982014951773934	1.484030747976033	0.0	0.9505772373556569	19380.0	338.4243098553724	141208.0	325.586767861925
1506	Feb25-FISH2-3R4-rep3-cp190-100x_Position023_22_cmle.ics	4	1	0	1	1	1	1	9.747	1.0	0.2969578856807988	1.3018810401893377	0.0	0.959065423087832	18790.0	326.19877854416296	131981.0	304.3118464193581
1507	Feb25-FISH2-3R4-rep3-cp190-100x_Position023_22_cmle.ics	5	1	0	1	2	2	2	9.747	2.0	0.2775373048270656	1.0636228062988078	0.0	0.9539147334295028	33390.0	558.0351064214138	302245.0	696.8937500171911
1508	Feb25-FISH2-3R4-rep3-cp190-100x_Position023_22_cmle.ics	6	1	0	1	0	1	1	9.747	1.0	0.2920620696314581	1.4069681739575621	0.0	0.9452460988571019	19272.0	337.20442530305144	135957.0	313.4794076695636
1509	Feb25-FISH2-3R4-rep3-cp190-100x_Position023_22_cmle.ics	7	1	0	1	1	1	1	8.4474	1.0	0.2702565112796775	1.2396727855555973	0.0	0.9881513356683331	13356.0	229.94539213509117	75453.0	173.9738428097971
1510	Feb25-FISH2-3R4-rep3-cp190-100x_Position023_22_cmle.ics	8	1	0	1	1	1	0	8.664	1.0	0.27805851351420086	1.4307863433390393	0.0	0.9937125686340826	13306.0	233.15797787279718	76105.0	175.47717528845251
1511	Feb25-FISH2-3R4-rep3-cp190-100x_Position023_22_cmle.ics	9	1	0	1	1	1	1	9.747	1.0	0.3051004029703021	1.4582287691463365	0.0	0.9642498811516809	20646.0	359.8119571869482	154081.0	355.2683614167276
1512	Feb25-FISH2-3R4-rep3-cp190-100x_Position023_22_cmle.ics	10	1	0	1	2	2	1	9.747	2.0	0.30658508815732943	1.2610995854564324	0.0	0.9318234027715023	25958.0	444.8896286381651	217749.0	502.0692391023619
1513	Feb25-FISH2-3R4-rep3-cp190-100x_Position023_22_cmle.ics	11	1	0	1	1	1	1	8.8806	1.0	0.2862642847387112	1.3605088683662376	0.0	0.9825785108817175	15004.0	262.60827725591446	92463.0	213.19421928514797
1514	Feb25-FISH2-3R4-rep3-cp190-100x_Position023_22_cmle.ics	12	1	0	1	2	2	1	9.747	2.0	0.31730183811769175	1.1222410346969116	0.0	0.9480477470646815	28588.0	487.2570158636549	256027.0	590.3277676575341
1515	Feb25-FISH2-3R4-rep3-cp190-100x_Position023_22_cmle.ics	13	1	0	1	0	1	1	9.747	1.0	0.29809068822905416	1.460156071518216	0.0	0.9713586838033201	15624.0	275.9021289760358	100262.0	231.1765659125002
1516	Feb25-FISH2-3R4-rep3-cp190-100x_Position023_22_cmle.ics	14	1	0	1	3	2	2	9.747	2.0	0.3143433496618173	1.1326254261835402	0.0	0.9535475508008553	30930.0	518.6944559966175	286778.0	661.2311066930141
1517	Feb25-FISH2-3R4-rep3-cp190-100x_Position023_22_cmle.ics	15	1	0	1	1	0	1	8.8806	0.0	0.2886154130346282	1.3808778404987283	0.0	0.9860729764431095	13102.0	231.03319173730642	75760.0	174.68170028057503
1518	Feb25-FISH2-3R4-rep3-cp190-100x_Position023_22_cmle.ics	16	1	0	1	1	2	1	9.747	2.0	0.3160762172423763	1.3552009246086005	0.0	0.9693065065132573	20978.0	366.1547541174732	160626.0	370.35932931979465
1519	Feb25-FISH2-3R4-rep3-cp190-100x_Position023_22_cmle.ics	17	1	0	1	1	2	1	9.747	2.0	0.3121615722840525	1.4416455971575468	0.0	0.9683828620999467	21908.0	381.13361894353886	170360.0	392.80325316524244
1520	Feb25-FISH2-3R4-rep3-cp190-100x_Position023_22_cmle.ics	18	1	0	1	0	1	1	9.5304	1.0	0.2979769533301063	1.604455303796334	0.0	0.9901619661330963	13096.0	234.5269190718365	76926.0	177.37017523473492
1521	Feb25-FISH2-3R4-rep3-cp190-100x_Position023_22_cmle.ics	19	1	0	1	0	1	1	9.747	1.0	0.28825436717147485	1.2923757219625684	0.0	0.9803344586630525	22450.0	390.6012824523856	169819.0	391.55585612390405
1522	Feb25-FISH2-3R4-rep3-cp190-100x_Position023_22_cmle.ics	20	1	0	1	0	0	0	8.014199999999999	0.0	0.30727424326729746	1.5168594772683142	0.0	0.9909482822159775	11146.0	196.6831784247914	61336.0	141.42392777731456
1523	Feb25-FISH2-3R4-rep3-cp190-100x_Position023_22_cmle.ics	21	1	0	1	1	1	1	9.747	1.0	0.2927577997654145	1.3745007311115176	0.0	0.9709010622001334	18608.0	324.6358576862219	129145.0	297.7728112821391
1524	Feb25-FISH2-3R4-rep3-cp190-100x_Position023_22_cmle.ics	22	1	0	1	1	1	1	9.747	1.0	0.31232593309741713	1.4937787786827252	0.0	0.9772284533743653	18780.0	330.77337749690827	135245.0	311.83773171127734
1525	Feb25-FISH2-3R4-rep3-cp190-100x_Position023_22_cmle.ics	23	1	0	1	1	1	1	9.747	1.0	0.31686878857310113	1.3795029291479415	0.0	0.9814102314493085	21952.0	380.50195583558866	172157.0	396.9466403801868
1526	Feb25-FISH2-3R4-rep3-cp190-100x_Position023_22_cmle.ics	24	1	0	1	1	1	1	9.747	1.0	0.2972453833717451	1.424936171017059	0.0	0.9638757510521289	17878.0	314.00950780702493	122549.0	282.5642514213858
1527	Feb25-FISH2-3R4-rep3-cp190-100x_Position023_22_cmle.ics	25	1	0	1	1	1	1	8.4474	1.0	0.3065918348788046	1.519975610448171	0.0	0.9842519571783956	12444.0	220.2370777750299	72276.0	166.64855556334268
1528	Feb25-FISH2-3R4-rep3-cp190-100x_Position023_22_cmle.ics	26	1	0	1	2	2	1	9.747	2.0	0.3113648504604555	1.1727989505692424	0.0	0.9432218249710739	29886.0	504.18722979205495	271088.0	625.0542867695423
1529	Feb25-FISH2-3R4-rep3-cp190-100x_Position023_22_cmle.ics	27	1	0	1	1	1	1	8.2308	1.0	0.2925361378544815	1.5417152664616751	0.0	0.9940226330846342	10420.0	184.76530968783732	54096.0	124.73048123518988
1530	Feb25-FISH2-3R4-rep3-cp190-100x_Position023_22_cmle.ics	28	1	0	1	2	1	2	9.747	1.0	0.30544313544419627	1.1393335288403823	0.0	0.9460308922698359	28828.0	491.35658185556014	254367.0	586.5002647210802
1531	Feb25-FISH2-3R4-rep3-cp190-100x_Position023_22_cmle.ics	29	1	0	1	0	1	1	9.747	1.0	0.281589545043701	1.4158771768821499	0.0	0.9539823451984686	21500.0	373.0221806138849	157304.0	362.69971199756566
1532	Feb25-FISH2-3R4-rep3-cp190-100x_Position023_22_cmle.ics	30	1	0	1	1	1	1	9.747	1.0	0.29790835382849973	1.3500679187726943	0.0	0.9598623916071751	19006.0	330.6748042979185	134478.0	310.06924089666273
1533	Feb25-FISH2-3R4-rep3-cp190-100x_Position023_22_cmle.ics	31	1	0	1	1	1	1	9.747	1.0	0.31385361312531623	1.516201011600006	0.0	0.9875756604240595	16852.0	297.40017868375475	115243.0	265.7186270516672
1534	Feb25-FISH2-3R4-rep3-cp190-100x_Position023_22_cmle.ics	32	1	0	1	0	1	1	9.747	1.0	0.2730645243067114	1.3335385973953289	0.0	0.9644419527874952	19690.0	343.54989454084	135761.0	313.02748563610277
1535	Feb25-FISH2-3R4-rep3-cp190-100x_Position023_22_cmle.ics	33	1	0	1	1	1	1	9.747	1.0	0.3116433347113525	1.4196699227397627	0.0	0.9547741750694317	21204.0	369.30951050730624	162080.0	373.7118529761826
1536	Feb25-FISH2-3R4-rep3-cp190-100x_Position023_22_cmle.ics	34	1	0	1	1	1	1	9.747	1.0	0.29827446292460424	1.4112460558912128	0.0	0.9773613381861173	18062.0	316.6703602747139	124661.0	287.4339419043923
1537	Feb25-FISH2-3R4-rep3-cp190-100x_Position023_22_cmle.ics	35	1	0	1	0	1	0	9.313799999999999	1.0	0.29872815217209975	1.6721855890065043	0.0	0.9894089286319766	13356.0	238.09041873155073	79328.0	182.9085258692906
1538	Feb25-FISH2-3R4-rep3-cp190-100x_Position023_22_cmle.ics	36	1	0	1	1	1	1	9.747	1.0	0.2998451401046531	1.3532683531788179	0.0	0.9693718789699906	18852.0	326.15661613413585	133278.0	307.30237130404544
1539	Feb25-FISH2-3R4-rep3-cp190-100x_Position023_22_cmle.ics	37	1	0	1	1	1	1	9.747	1.0	0.3146067213015762	1.4742020183720406	0.0	0.9700362081542927	19034.0	334.9283536349389	138501.0	319.3451712059124
1540	Feb25-FISH2-3R4-rep3-cp190-100x_Position023_22_cmle.ics	38	1	0	1	1	1	1	9.747	1.0	0.31699691455574225	1.152875764944933	0.0	0.9509049379674362	30306.0	511.65403588840303	279315.0	644.0234835515947
1541	Feb25-FISH2-3R4-rep3-cp190-100x_Position023_22_cmle.ics	39	1	0	1	0	1	1	9.747	1.0	0.3081654442389955	1.4887821909424939	0.0	0.9719021822549266	18858.0	330.8547258937536	135179.0	311.6855538836834
1542	Feb25-FISH2-3R4-rep3-cp190-100x_Position023_22_cmle.ics	40	1	0	1	1	1	1	9.747	1.0	0.32155399252991596	1.4602412511852685	0.0	0.9667505139568173	19492.0	341.3485474015057	145106.0	334.57448258861035
1543	Feb25-FISH2-3R4-rep3-cp190-100x_Position023_22_cmle.ics	41	1	0	1	0	1	1	8.4474	1.0	0.29911783845751583	1.5422841583540572	0.0	0.9930997114819301	11706.0	207.98082082009003	65134.0	150.18107003794842
1544	Feb25-FISH2-3R4-rep3-cp190-100x_Position023_22_cmle.ics	42	1	0	1	1	1	1	7.3644	1.0	0.28687763855042375	1.3288570685239816	0.0	0.9941891967854093	10144.0	175.85892872983098	51456.0	118.64336813143176
1545	Feb25-FISH2-3R4-rep3-cp190-100x_Position023_22_cmle.ics	43	1	0	1	1	1	1	9.747	1.0	0.2935108966067359	1.2484886968153386	0.0	0.9594010466358942	22256.0	384.4636233363224	169144.0	389.9994919780568
1546	Feb25-FISH2-3R4-rep3-cp190-100x_Position023_22_cmle.ics	44	1	0	1	1	1	1	9.747	1.0	0.29752409893733556	1.3278533629863258	0.0	0.9838523124821645	22408.0	387.837069392705	172044.0	396.68609349354875
1547	Feb25-FISH2-3R4-rep3-cp190-100x_Position023_22_cmle.ics	45	1	0	1	1	1	1	8.664	1.0	0.2966665382899686	1.2050623791026465	0.0	0.974355580722692	17192.0	294.58306297457136	115451.0	266.1982177810542
1548	Feb25-FISH2-3R4-rep3-cp190-100x_Position023_22_cmle.ics	46	1	0	1	1	1	1	9.5304	1.0	0.29055208434064966	1.109494693803157	0.0	0.9651672591289803	21488.0	368.42403710693696	159654.0	368.11816494977467
1549	Feb25-FISH2-3R4-rep3-cp190-100x_Position023_22_cmle.ics	48	1	0	1	0	1	1	8.2308	1.0	0.2951387438742782	1.4640525116657281	0.0	0.9819860257160211	12088.0	213.31112540390086	67892.0	156.54025865164732
1550	Feb25-FISH2-3R4-rep3-cp190-100x_Position023_22_cmle.ics	49	1	0	1	1	0	1	9.747	0.0	0.31100587145611003	1.3498685436563027	0.0	0.9610931179249527	20780.0	361.2618033614952	157082.0	362.18784112293145
1551	Feb25-FISH2-3R4-rep3-cp190-100x_Position023_22_cmle.ics	50	1	0	1	1	1	2	9.747	1.0	0.3162740171312635	1.2637096559602814	0.0	0.9682759377412207	23186.0	401.57236580687294	186700.0	430.47879411804854
1552	Feb25-FISH2-3R4-rep3-cp190-100x_Position023_22_cmle.ics	51	1	0	1	1	1	1	8.8806	1.0	0.2946289992458818	1.2444230234153912	0.0	0.9735114043048863	16832.0	288.8316032170055	111459.0	256.9937649362805
1553	Feb25-FISH2-3R4-rep3-cp190-100x_Position023_22_cmle.ics	52	1	0	1	1	1	1	9.747	1.0	0.2548687214474019	1.028705415147219	0.0	0.9539955739610014	22296.0	386.0830942885941	158042.0	364.40133679702535
1554	Feb25-FISH2-3R4-rep3-cp190-100x_Position023_22_cmle.ics	53	1	0	1	0	1	1	9.747	1.0	0.29718334703854554	1.622822619931294	0.0	0.9710047378581221	13906.0	249.72631003946557	84060.0	193.819214962845
1555	Feb25-FISH2-3R4-rep3-cp190-100x_Position023_22_cmle.ics	54	1	0	1	1	1	1	9.747	1.0	0.3242751294243474	1.3733481380479817	0.0	0.9645581776679755	20780.0	362.97038652684984	160398.0	369.83362409719734
1556	Feb25-FISH2-3R4-rep3-cp190-100x_Position023_22_cmle.ics	55	1	0	1	1	1	1	9.747	1.0	0.298640088364777	1.3718537840674832	0.0	0.9709423459291093	19568.0	341.525631879488	140659.0	324.3209250233026
1557	Feb25-FISH2-3R4-rep3-cp190-100x_Position023_22_cmle.ics	56	1	0	1	1	1	0	9.5304	1.0	0.286282276427825	1.3230507259254944	0.0	0.9626516847929969	16676.0	292.1562885005326	108345.0	249.81373834343853
1558	Feb25-FISH2-3R4-rep3-cp190-100x_Position023_22_cmle.ics	58	1	0	1	1	1	1	9.747	1.0	0.30481241930007674	1.344710067367787	0.0	0.9585172585138254	22106.0	385.88613820646947	170630.0	393.42579882358126
1559	Feb25-FISH2-3R4-rep3-cp190-100x_Position023_22_cmle.ics	59	1	0	1	2	1	1	9.747	1.0	0.31056930062218424	1.4866236690095669	0.0	0.9751260222068678	18002.0	318.09131728055957	126571.0	291.837876005975
1560	Feb25-FISH2-3R4-rep3-cp190-100x_Position023_22_cmle.ics	60	1	0	1	0	1	1	9.097199999999999	1.0	0.30039861432823634	1.3225734406650937	0.0	0.9851906857701408	16392.0	286.2308344883461	108161.0	249.38948500590382
1561	Feb25-FISH2-3R4-rep3-cp190-100x_Position023_22_cmle.ics	61	1	0	1	1	1	1	9.747	1.0	0.3168276646141145	1.386155181572179	0.0	0.9627377133963427	21768.0	378.5666660819552	169986.0	391.94091214221
1562	Feb25-FISH2-3R4-rep3-cp190-100x_Position023_22_cmle.ics	62	1	0	1	0	1	2	9.747	1.0	0.30837647037143523	1.4937967971829056	0.0	0.9592331099092215	20448.0	359.2723827152968	152683.0	352.04495834132837
1563	Feb25-FISH2-3R4-rep3-cp190-100x_Position023_22_cmle.ics	63	1	0	1	1	1	2	9.097199999999999	1.0	0.29921345419654066	1.3393680714264342	0.0	0.9779325185523355	17006.0	294.5691187116341	114069.0	263.01170630022324
1564	Feb25-FISH2-3R4-rep3-cp190-100x_Position023_22_cmle.ics	64	1	0	1	1	1	1	9.747	1.0	0.32536117721640345	1.3833909171176664	0.0	0.968438949276051	21710.0	379.35356628334614	171572.0	395.59779145378593
1565	Feb25-FISH2-3R4-rep3-cp190-100x_Position023_22_cmle.ics	65	1	0	1	2	2	1	9.747	2.0	0.29076098958331925	1.0298298659925402	0.0	0.9498009964701247	32672.0	545.4768356226847	299437.0	690.4192751704666
1566	Feb25-FISH2-3R4-rep3-cp190-100x_Position023_22_cmle.ics	66	1	0	1	0	1	1	9.097199999999999	1.0	0.30568712391812713	1.540448318404413	0.0	0.9873589404262892	13058.0	231.68826009409906	77576.0	178.8688962640693
1567	Feb25-FISH2-3R4-rep3-cp190-100x_Position023_22_cmle.ics	67	1	0	1	0	1	0	8.2308	1.0	0.2985548677957739	1.5714283213725857	0.0	0.9891588151424574	11422.0	202.24260879861967	62719.0	144.61274498280602
1568	Feb25-FISH2-3R4-rep3-cp190-100x_Position023_22_cmle.ics	68	1	0	1	1	1	1	9.097199999999999	1.0	0.30152019321301904	1.6204534899489833	0.0	0.9848016199127962	12932.0	230.11292733226583	75933.0	175.08059064684403
1569	Feb25-FISH2-3R4-rep3-cp190-100x_Position023_22_cmle.ics	69	1	0	1	1	1	1	9.747	1.0	0.3236436348074871	1.3049567508688698	0.0	0.9561308403274263	25448.0	437.1201121712034	217164.0	500.72039017596086
1570	Feb25-FISH2-3R4-rep3-cp190-100x_Position023_22_cmle.ics	70	1	0	1	0	1	1	8.2308	1.0	0.2964127477167115	1.4164148625935753	0.0	0.9880563181800104	12798.0	224.02884188731502	74120.0	170.90031183733134
1571	Feb25-FISH2-3R4-rep3-cp190-100x_Position023_22_cmle.ics	71	1	0	1	1	0	1	9.747	0.0	0.3088186827641642	1.399345181634627	0.0	0.9641178161496385	21296.0	370.3590737550635	162395.0	374.4381562442448
1572	Feb25-FISH2-3R4-rep3-cp190-100x_Position023_22_cmle.ics	72	1	0	1	1	1	1	8.8806	1.0	0.2944767065654621	1.3473141654193053	0.0	0.9773339753927406	16214.0	280.89543839554386	105350.0	242.90809298519773
1573	Feb25-FISH2-3R4-rep3-cp190-100x_Position023_22_cmle.ics	73	1	0	1	1	1	1	9.747	1.0	0.30928326128696865	1.2387591161156981	0.0	0.9565800585073301	21298.0	372.0889470834875	162540.0	374.77248632001937
1574	Feb25-FISH2-3R4-rep3-cp190-100x_Position023_22_cmle.ics	74	1	0	1	1	1	1	9.747	1.0	0.2984491128271132	1.4412748167015343	0.0	0.9624310482688013	19264.0	336.9788331577354	137350.0	316.69128212166027
1575	Feb25-FISH2-3R4-rep3-cp190-100x_Position023_22_cmle.ics	75	1	0	1	2	1	2	9.747	1.0	0.3121096274446324	1.241797571385236	0.0	0.9652852597985574	26586.0	452.53435504471173	227723.0	525.066536866333
1576	Feb25-FISH2-3R4-rep3-cp190-100x_Position023_22_cmle.ics	76	1	0	1	1	1	1	9.747	1.0	0.33529528112491436	1.4247406984256226	0.0	0.969665056509367	20740.0	363.433982721384	162630.0	374.9800015394656
1577	Feb25-FISH2-3R4-rep3-cp190-100x_Position023_22_cmle.ics	77	1	0	1	1	1	1	9.747	1.0	0.3090366815750032	1.3283658806534584	0.0	0.9582614614374001	22918.0	396.98749554125885	181361.0	418.1685301555619
1578	Feb25-FISH2-3R4-rep3-cp190-100x_Position023_22_cmle.ics	78	1	0	1	1	0	1	9.747	0.0	0.2863870720077274	1.3635258270527533	0.0	0.9866908366976446	18732.0	324.6685591103669	129011.0	297.4638441776302
1579	Feb25-FISH2-3R4-rep3-cp190-100x_Position023_22_cmle.ics	79	1	0	1	1	1	1	9.747	1.0	0.3071491608421169	1.3375626902883744	0.0	0.9689392554167368	22056.0	384.4878899226168	170702.0	393.5918109991383
1580	Feb25-FISH2-3R4-rep3-cp190-100x_Position023_22_cmle.ics	80	1	0	1	1	1	0	9.747	1.0	0.3042583176316238	1.7451115493585578	0.0	0.9860990181533148	13206.0	238.95120762951964	78714.0	181.49281092773472
1581	Feb25-FISH2-3R4-rep3-cp190-100x_Position023_22_cmle.ics	81	1	0	1	4	2	1	9.747	2.0	0.306237884471914	1.1367070743938523	0.0	0.9408114584767234	29960.0	504.6472923418935	269846.0	622.1905767411833
1582	Feb25-FISH2-3R4-rep3-cp190-100x_Position023_22_cmle.ics	82	1	0	1	1	1	2	9.747	1.0	0.30783620067861306	1.1987036285033894	0.0	0.9403671615114774	29278.0	496.84902601159075	261364.0	602.6334201706997
1583	Feb25-FISH2-3R4-rep3-cp190-100x_Position023_22_cmle.ics	83	1	0	1	1	2	1	9.747	2.0	0.30744551176327717	1.0921400545571098	0.0	0.9560459345661239	30290.0	514.7838546703462	274857.0	633.7445630150213
1584	Feb25-FISH2-3R4-rep3-cp190-100x_Position023_22_cmle.ics	84	1	0	1	1	1	0	8.014199999999999	1.0	0.29222282509177694	1.3698583113158218	0.0	0.990554140423656	12240.0	213.73551010638377	68834.0	158.71225128185193
1585	Feb25-FISH2-3R4-rep3-cp190-100x_Position023_22_cmle.ics	85	1	0	1	0	1	1	9.097199999999999	1.0	0.2866316624042553	1.4749963146779252	0.0	0.9927679912966547	13878.0	244.74719798840036	82305.0	189.77266818364217
1586	Feb25-FISH2-3R4-rep3-cp190-100x_Position024_23_cmle.ics	1	1	0	1	0	0	0	6.2814	0.0	0.29612743914882433	1.2768652482472462	0.0	0.9822900590213643	9322.0	159.92326031393048	46055.0	106.19014923999318
1587	Feb25-FISH2-3R4-rep3-cp190-100x_Position024_23_cmle.ics	2	1	0	1	2	2	1	9.313799999999999	2.0	0.3008197384415781	1.0145552322097595	0.0	0.941804662350337	34362.0	568.873635899214	328507.0	757.4466910516217
1588	Feb25-FISH2-3R4-rep3-cp190-100x_Position024_23_cmle.ics	3	1	0	1	1	1	2	9.313799999999999	1.0	0.28378762434245897	1.1759143834327819	0.0	0.9560262767680885	19910.0	342.75550913394	140727.0	324.4777143002176
1589	Feb25-FISH2-3R4-rep3-cp190-100x_Position024_23_cmle.ics	5	1	0	1	1	2	2	9.313799999999999	2.0	0.2875153666193339	1.1673444661604362	0.0	0.9541018764203819	21800.0	379.3754136678901	162289.0	374.19374943023024
1590	Feb25-FISH2-3R4-rep3-cp190-100x_Position024_23_cmle.ics	6	1	0	1	1	0	1	8.8806	0.0	0.25644995859563274	1.0123039326948002	0.0	0.9170851450830628	19028.0	328.7557131983713	124987.0	288.18560814372006
1591	Feb25-FISH2-3R4-rep3-cp190-100x_Position024_23_cmle.ics	7	1	0	1	0	0	0	6.2814	0.0	0.2695084132091894	1.0547669560665944	0.0	0.9786797178885119	11788.0	198.32135552779158	62477.0	144.05475961496154
1592	Feb25-FISH2-3R4-rep3-cp190-100x_Position024_23_cmle.ics	8	1	0	1	0	1	1	8.014199999999999	1.0	0.31169658283403173	1.2376638350664653	0.0	0.9611270021530588	15720.0	268.35773572784115	103471.0	238.57563634809105
1593	Feb25-FISH2-3R4-rep3-cp190-100x_Position024_23_cmle.ics	9	1	0	1	1	0	1	9.313799999999999	0.0	0.2801697964052217	1.2697380383478247	0.0	0.9343313513286414	19504.0	337.00588585139144	135572.0	312.59170367526553
1594	Feb25-FISH2-3R4-rep3-cp190-100x_Position024_23_cmle.ics	10	1	0	1	0	1	1	8.664	1.0	0.2987167255475901	1.2788655272078604	0.0	0.9540868247857471	17036.0	293.69480346680206	114276.0	263.48899130494976
1595	Feb25-FISH2-3R4-rep3-cp190-100x_Position024_23_cmle.ics	11	1	0	1	0	1	1	9.313799999999999	1.0	0.3062553151761506	1.3584081042797262	0.0	0.9458883299424499	19256.0	332.5402962211178	139048.0	320.6064025952138
1596	Feb25-FISH2-3R4-rep3-cp190-100x_Position024_23_cmle.ics	12	1	0	1	0	1	1	9.313799999999999	1.0	0.29503906343232444	1.335955016011131	0.0	0.9543445331319108	20228.0	349.72164813470147	146941.0	338.8054873406544
1597	Feb25-FISH2-3R4-rep3-cp190-100x_Position024_23_cmle.ics	13	1	0	1	1	1	1	6.9312	1.0	0.2910489882933182	1.1873209917877063	0.0	0.9645354737254381	11218.0	193.7750002273806	60274.0	138.9752481878482
1598	Feb25-FISH2-3R4-rep3-cp190-100x_Position024_23_cmle.ics	14	1	0	1	2	1	1	9.313799999999999	1.0	0.3021422253185494	1.0567291077345298	0.0	0.9381297864987731	32556.0	538.8119884336089	303617.0	700.0572042514169
1599	Feb25-FISH2-3R4-rep3-cp190-100x_Position024_23_cmle.ics	15	1	0	1	1	1	1	8.2308	1.0	0.28275655169118574	1.1589252400488443	0.0	0.9506565536545801	17836.0	300.64271702260544	119104.0	274.6210299659135
1600	Feb25-FISH2-3R4-rep3-cp190-100x_Position024_23_cmle.ics	16	1	0	1	1	1	1	9.313799999999999	1.0	0.29849167864725207	1.3355432987691909	0.0	0.9439437172825041	19924.0	345.081228417584	144479.0	333.12879322646774
1601	Feb25-FISH2-3R4-rep3-cp190-100x_Position024_23_cmle.ics	17	1	0	1	1	1	0	8.2308	1.0	0.29229284729593785	1.116039962864772	0.0	0.9580843705013875	17320.0	291.8029043663058	115879.0	267.1850679357544
1602	Feb25-FISH2-3R4-rep3-cp190-100x_Position024_23_cmle.ics	18	1	0	1	1	1	1	8.014199999999999	1.0	0.2893552873493516	1.0646127299865333	0.0	0.9582708954359184	18242.0	307.82006048441235	124623.0	287.3463243672928
1603	Feb25-FISH2-3R4-rep3-cp190-100x_Position024_23_cmle.ics	19	1	0	1	1	1	1	8.664	1.0	0.278940870981032	1.150424173544425	0.0	0.9601476441676257	18806.0	317.5453210358757	128078.0	295.31260306937025
1604	Feb25-FISH2-3R4-rep3-cp190-100x_Position024_23_cmle.ics	20	1	0	1	0	0	0	8.014199999999999	0.0	0.2932350734383983	1.3895116623432922	0.0	0.9828343599248678	12828.0	224.1609523426468	73981.0	170.57981610951984
1605	Feb25-FISH2-3R4-rep3-cp190-100x_Position024_23_cmle.ics	21	1	0	1	1	1	1	9.313799999999999	1.0	0.2980698649070599	1.2721650438104726	0.0	0.9508306037517846	19244.0	330.84440357039125	137049.0	315.9972589988454
1606	Feb25-FISH2-3R4-rep3-cp190-100x_Position024_23_cmle.ics	22	1	0	1	1	1	0	8.8806	1.0	0.30000337645504627	1.2557682734118636	0.0	0.9631536414152267	17102.0	294.9356995714563	115188.0	265.59181219533895
1607	Feb25-FISH2-3R4-rep3-cp190-100x_Position024_23_cmle.ics	23	1	0	1	0	1	1	6.497999999999999	1.0	0.2953606549638243	1.1127159039220966	0.0	0.965067226666508	10478.0	180.23356967198885	54811.0	126.37907436745773
1608	Feb25-FISH2-3R4-rep3-cp190-100x_Position024_23_cmle.ics	24	1	0	1	1	1	0	9.313799999999999	1.0	0.29047225044994407	1.2318346568439003	0.0	0.9399367026617309	19596.0	334.87233525684394	139020.0	320.5418423047194
1609	Feb25-FISH2-3R4-rep3-cp190-100x_Position024_23_cmle.ics	25	1	0	1	1	1	1	8.014199999999999	1.0	0.28699445218827113	1.1586131523328327	0.0	0.9561196196763687	16596.0	282.4809031648863	107700.0	248.32654593740665
1610	Feb25-FISH2-3R4-rep3-cp190-100x_Position024_23_cmle.ics	26	1	0	1	1	0	0	6.7146	0.0	0.2967594336083426	1.2951267603706125	0.0	0.9762379924793724	10378.0	179.309493011515	54156.0	124.86882471482076
1611	Feb25-FISH2-3R4-rep3-cp190-100x_Position024_23_cmle.ics	27	1	0	1	1	2	2	9.313799999999999	2.0	0.29716380619350274	1.2404340734323138	0.0	0.9438480441081992	21194.0	364.9433044029913	158158.0	364.668800857645
1612	Feb25-FISH2-3R4-rep3-cp190-100x_Position024_23_cmle.ics	28	1	0	1	1	1	1	9.313799999999999	1.0	0.30322027671298335	1.2992168145111476	0.0	0.9422032990306997	21500.0	370.61143998330704	163234.0	376.3726592344164
1613	Feb25-FISH2-3R4-rep3-cp190-100x_Position024_23_cmle.ics	29	1	0	1	1	0	1	9.313799999999999	0.0	0.30658662248241103	1.4289948918013857	0.0	0.9595727021855942	17630.0	306.571451574012	121879.0	281.01941589884115
1614	Feb25-FISH2-3R4-rep3-cp190-100x_Position024_23_cmle.ics	31	1	0	1	1	1	1	7.5809999999999995	1.0	0.3097216672958006	1.274231264049498	0.0	0.971826493837829	12504.0	215.96068041065516	73170.0	168.7098734098426
1615	Feb25-FISH2-3R4-rep3-cp190-100x_Position024_23_cmle.ics	32	1	0	1	0	1	1	7.147799999999999	1.0	0.2942626734305825	1.3315302007040706	0.0	0.9792652733640735	11238.0	194.78368031865693	60768.0	140.11427617014232
1616	Feb25-FISH2-3R4-rep3-cp190-100x_Position024_23_cmle.ics	33	1	0	1	1	1	2	9.313799999999999	1.0	0.2940349386103604	1.3241708981391793	0.0	0.9421410245336016	19746.0	341.501225987814	141479.0	326.2116192449244
1617	Feb25-FISH2-3R4-rep3-cp190-100x_Position024_23_cmle.ics	34	1	0	1	1	1	1	6.7146	1.0	0.2900724211121559	1.097022347514875	0.0	0.9716130518560109	12302.0	208.66121919566572	69102.0	159.3301854908698
1618	Feb25-FISH2-3R4-rep3-cp190-100x_Position024_23_cmle.ics	35	1	0	1	1	1	1	9.313799999999999	1.0	0.3150069697877903	1.3258292908655995	0.0	0.9482435616268577	21314.0	365.65898821503066	164222.0	378.65071519900465
1619	Feb25-FISH2-3R4-rep3-cp190-100x_Position024_23_cmle.ics	36	1	0	1	1	1	0	6.9312	1.0	0.30750409971331955	1.3556248151736878	0.0	0.9753157729062232	9944.0	173.05116020642967	51706.0	119.21979929656035
1620	Feb25-FISH2-3R4-rep3-cp190-100x_Position024_23_cmle.ics	37	1	0	1	1	1	1	9.313799999999999	1.0	0.29727880945023505	1.0595109283518356	0.0	0.9395590167948012	27828.0	467.37050848135146	238001.0	548.7647749271006
1621	Feb25-FISH2-3R4-rep3-cp190-100x_Position024_23_cmle.ics	39	1	0	1	0	0	0	7.797599999999999	0.0	0.3014088852623807	1.4019956905704625	0.0	0.9828479594599828	11196.0	197.00478526198626	61157.0	141.01120306308246
1622	Feb25-FISH2-3R4-rep3-cp190-100x_Position024_23_cmle.ics	40	1	0	1	1	1	1	9.313799999999999	1.0	0.2870067958154182	1.1569633442427156	0.0	0.9474220946459222	22096.0	379.507080701872	165459.0	381.50289660406105
1623	Feb25-FISH2-3R4-rep3-cp190-100x_Position024_23_cmle.ics	41	1	0	1	1	1	1	8.014199999999999	1.0	0.2971993814452883	1.1658698934985243	0.0	0.9593555476575731	15240.0	260.29903523709413	96444.0	222.37330915865599
1624	Feb25-FISH2-3R4-rep3-cp190-100x_Position024_23_cmle.ics	42	1	0	1	0	0	1	7.5809999999999995	0.0	0.3075858772081536	1.3168718618212092	0.0	0.9709521657176956	11848.0	206.44974004883022	67255.0	155.0715120428996
1625	Feb25-FISH2-3R4-rep3-cp190-100x_Position024_23_cmle.ics	43	1	0	1	1	1	1	9.313799999999999	1.0	0.30296285654456484	1.2086138422310633	0.0	0.9658041625267488	21572.0	371.58853309341305	163985.0	378.10425845446275
1626	Feb25-FISH2-3R4-rep3-cp190-100x_Position024_23_cmle.ics	44	1	0	1	0	0	1	6.9312	0.0	0.2863922657733133	1.1041567369715042	0.0	0.9606941967691279	14650.0	245.56914229997417	89230.0	205.73981145770472
1627	Feb25-FISH2-3R4-rep3-cp190-100x_Position024_23_cmle.ics	45	1	0	1	1	1	1	8.664	1.0	0.2889439340363737	1.1982748776101442	0.0	0.960066397469347	18074.0	308.20837492867673	122818.0	283.1844913550642
1628	Feb25-FISH2-3R4-rep3-cp190-100x_Position024_23_cmle.ics	46	1	0	1	1	1	1	9.313799999999999	1.0	0.27910526915199274	1.0315545285830596	0.0	0.939823429563727	33092.0	546.039093311081	299049.0	689.5246540021869
1629	Feb25-FISH2-3R4-rep3-cp190-100x_Position024_23_cmle.ics	47	1	0	1	1	1	1	9.313799999999999	1.0	0.28374738930743015	1.2360035795984672	0.0	0.9482917179701726	19434.0	334.15425774829373	135701.0	312.8891421564719
1630	Feb25-FISH2-3R4-rep3-cp190-100x_Position024_23_cmle.ics	48	1	0	1	0	1	1	7.5809999999999995	1.0	0.3082051012855154	1.3113307052015133	0.0	0.9727521691311227	11404.0	199.8509039399893	63574.0	146.5841395675459
1631	Feb25-FISH2-3R4-rep3-cp190-100x_Position024_23_cmle.ics	49	1	0	1	1	1	1	8.014199999999999	1.0	0.29645579542793266	1.3463420479817683	0.0	0.9765738656432428	13546.0	235.82982368543676	80718.0	186.1134831474057
1632	Feb25-FISH2-3R4-rep3-cp190-100x_Position024_23_cmle.ics	50	1	0	1	1	1	1	7.147799999999999	1.0	0.3159134860706135	1.2985475556724841	0.0	0.965881991972455	11446.0	198.1447144711492	64720.0	149.22650002849545
1633	Feb25-FISH2-3R4-rep3-cp190-100x_Position024_23_cmle.ics	51	1	0	1	1	1	1	7.5809999999999995	1.0	0.27585432865224346	1.0714504332336132	0.0	0.9551957173341821	18576.0	311.2584914729499	125038.0	288.30320010140633
1634	Feb25-FISH2-3R4-rep3-cp190-100x_Position024_23_cmle.ics	53	1	0	1	0	1	1	8.014199999999999	1.0	0.2988733335327006	1.1610797343741657	0.0	0.9713441951252705	15574.0	265.6801018793749	99912.0	230.36956228132016
1635	Feb25-FISH2-3R4-rep3-cp190-100x_Position024_23_cmle.ics	54	1	0	1	1	1	1	7.3644	1.0	0.31048415125040757	1.3190739393265742	0.0	0.9714755219740606	11772.0	204.09596742869195	66922.0	154.3037057309483
1636	Feb25-FISH2-3R4-rep3-cp190-100x_Position024_23_cmle.ics	55	1	0	1	1	1	0	9.313799999999999	1.0	0.30556523883606723	1.3995375008411544	0.0	0.9679494312210859	17278.0	301.8413624223517	118050.0	272.1907961737313
1637	Feb25-FISH2-3R4-rep3-cp190-100x_Position024_23_cmle.ics	56	1	0	1	1	1	1	7.5809999999999995	1.0	0.28710503331580073	1.1160622188470206	0.0	0.9574457339411715	16090.0	271.1729639515036	102832.0	237.10227829002233
1638	Feb25-FISH2-3R4-rep3-cp190-100x_Position024_23_cmle.ics	57	1	0	1	0	0	0	6.9312	0.0	0.2937371368021704	1.394032972191391	0.0	0.9872223291034221	9708.0	169.08779553602747	48747.0	112.39716002609809
1639	Feb25-FISH2-3R4-rep3-cp190-100x_Position024_23_cmle.ics	58	1	0	1	2	1	1	9.313799999999999	1.0	0.301152519199167	1.2116409860438175	0.0	0.9620450115458986	20604.0	358.56908530189753	152614.0	351.88586333975286
1640	Feb25-FISH2-3R4-rep3-cp190-100x_Position024_23_cmle.ics	59	1	0	1	1	0	1	7.147799999999999	0.0	0.31492197610853173	1.3298630177286517	0.0	0.9733766279052002	11606.0	200.97137946111283	65978.0	152.12710165142266
1641	Feb25-FISH2-3R4-rep3-cp190-100x_Position024_23_cmle.ics	60	1	0	1	1	1	1	8.2308	1.0	0.28255837454715615	1.167168609267431	0.0	0.9612095174974024	16768.0	285.66936162166957	108530.0	250.2402974056337
1642	Feb25-FISH2-3R4-rep3-cp190-100x_Position024_23_cmle.ics	61	1	0	1	1	1	1	8.664	1.0	0.3091927070362057	1.314534986093267	0.0	0.9586002169105321	16270.0	281.6788049522333	108510.0	250.19418291242337
1643	Feb25-FISH2-3R4-rep3-cp190-100x_Position024_23_cmle.ics	62	1	0	1	1	1	1	9.313799999999999	1.0	0.31331890001984486	1.2802737247674436	0.0	0.9410101701067111	21610.0	372.62498791043276	167205.0	385.5286918613193
1644	Feb25-FISH2-3R4-rep3-cp190-100x_Position024_23_cmle.ics	63	1	0	1	1	1	1	8.664	1.0	0.30338313565135266	1.2719475897779566	0.0	0.9569230445179112	15480.0	268.9860300016973	99753.0	230.00295206029833
1645	Feb25-FISH2-3R4-rep3-cp190-100x_Position024_23_cmle.ics	64	1	0	1	1	1	1	9.097199999999999	1.0	0.28198989244604017	1.142252548349624	0.0	0.9469785895801341	18950.0	326.9423763873166	130258.0	300.3390828292918
1646	Feb25-FISH2-3R4-rep3-cp190-100x_Position024_23_cmle.ics	65	1	0	1	0	1	0	9.097199999999999	1.0	0.31335324435973105	1.7261677553761599	0.0	0.9723776555299721	12006.0	216.72138925581186	69245.0	159.65990411732338
1647	Feb25-FISH2-3R4-rep3-cp190-100x_Position024_23_cmle.ics	66	1	0	1	1	1	1	9.313799999999999	1.0	0.29778542932354846	1.1722374154347048	0.0	0.9478667817033106	20506.0	352.3767125665426	150677.0	347.4196746723364
1648	Feb25-FISH2-3R4-rep3-cp190-100x_Position024_23_cmle.ics	67	1	0	1	0	1	1	9.097199999999999	1.0	0.30562080113580475	1.3663606478113977	0.0	0.9550500025815866	16398.0	284.1414220842266	109157.0	251.68598676777626
1649	Feb25-FISH2-3R4-rep3-cp190-100x_Position024_23_cmle.ics	68	1	0	1	1	1	1	7.147799999999999	1.0	0.2824651248283383	1.105077784670911	0.0	0.9744358462403143	13484.0	229.50575841088013	78250.0	180.422954685256
1650	Feb25-FISH2-3R4-rep3-cp190-100x_Position024_23_cmle.ics	69	1	0	1	0	0	1	6.497999999999999	0.0	0.2933428683281632	1.2685106320910455	0.0	0.9702534632679802	9776.0	167.98605167086708	49227.0	113.50390786314502
1651	Feb25-FISH2-3R4-rep3-cp190-100x_Position024_23_cmle.ics	70	1	0	1	1	1	1	9.313799999999999	1.0	0.2835143625342149	1.196673630460876	0.0	0.9492961516702573	19604.0	336.75970006984267	137429.0	316.8734343698409
1652	Feb25-FISH2-3R4-rep3-cp190-100x_Position024_23_cmle.ics	71	1	0	1	1	1	1	8.664	1.0	0.2982083611310512	1.2887178903472614	0.0	0.9571738145327645	16880.0	291.05115029602626	112614.0	259.6568769191747
1653	Feb25-FISH2-3R4-rep3-cp190-100x_Position024_23_cmle.ics	72	1	0	1	1	1	1	8.014199999999999	1.0	0.2535859676576971	1.0351815225206367	0.0	0.9430393878314888	20650.0	345.8347934576503	140513.0	323.98428922286746
1654	Feb25-FISH2-3R4-rep3-cp190-100x_Position024_23_cmle.ics	73	1	0	1	2	1	1	9.313799999999999	1.0	0.29935213324299453	1.1485892227170522	0.0	0.9457465436791186	22724.0	387.2220228549258	176235.0	406.3493855457648
1655	Feb25-FISH2-3R4-rep3-cp190-100x_Position024_23_cmle.ics	74	1	0	1	1	1	1	9.097199999999999	1.0	0.29081921280936873	1.2228600326145542	0.0	0.9502094585211402	18726.0	319.6427758669499	129943.0	299.61277956122973
1656	Feb25-FISH2-3R4-rep3-cp190-100x_Position024_23_cmle.ics	75	1	0	1	1	1	1	8.4474	1.0	0.29699122355900925	1.1959403188765847	0.0	0.9540015625458166	18042.0	306.2995806472317	124186.0	286.33872269064796
1657	Feb25-FISH2-3R4-rep3-cp190-100x_Position024_23_cmle.ics	76	1	0	1	1	1	1	9.313799999999999	1.0	0.31694958533279555	1.2739662555358888	0.0	0.9484476019663695	22596.0	387.09993060697013	179811.0	414.5946569317646
1658	Feb25-FISH2-3R4-rep3-cp190-100x_Position024_23_cmle.ics	77	1	0	1	1	1	1	7.5809999999999995	1.0	0.29556111257144224	1.138062842167245	0.0	0.9583439571708698	15136.0	256.7343956292018	95195.0	219.49345905767345
1659	Feb25-FISH2-3R4-rep3-cp190-100x_Position024_23_cmle.ics	78	1	0	1	1	1	1	9.097199999999999	1.0	0.27962924115942145	1.172689155682822	0.0	0.9465007495142198	19968.0	339.6514892973374	140303.0	323.50008704415944
1660	Feb25-FISH2-3R4-rep3-cp190-100x_Position024_23_cmle.ics	79	1	0	1	1	1	1	6.9312	1.0	0.31662347218592646	1.4220414496938216	0.0	0.9712072890389835	10056.0	175.76475051299354	53356.0	123.0242449864092
1661	Feb25-FISH2-3R4-rep3-cp190-100x_Position024_23_cmle.ics	80	1	0	1	1	1	1	9.313799999999999	1.0	0.30132413696781946	1.2610938202412962	0.0	0.9506700564418361	18556.0	320.5013103737877	130472.0	300.83250790664187
1662	Feb25-FISH2-3R4-rep3-cp190-100x_Position024_23_cmle.ics	81	1	0	1	1	1	1	8.4474	1.0	0.29353780694719134	1.0526425008333833	0.0	0.9513626400936742	18750.0	317.0662227140991	130800.0	301.5887855952906
1663	Feb25-FISH2-3R4-rep3-cp190-100x_Position024_23_cmle.ics	82	1	0	1	2	1	1	9.313799999999999	1.0	0.3044242924922384	1.2407190089781952	0.0	0.9518764853585859	21436.0	369.39183404173133	162828.0	375.43653502224754
1664	Feb25-FISH2-3R4-rep3-cp190-100x_Position024_23_cmle.ics	83	1	0	1	1	1	1	7.797599999999999	1.0	0.3198568317506804	1.5331719483172133	0.0	0.9707844621362922	10712.0	190.3546298731857	58960.0	135.9455259839322
1665	Feb25-FISH2-3R4-rep3-cp190-100x_Position025_24_cmle.ics	1	1	0	1	0	1	1	9.747	1.0	0.3105995716873063	1.481964914521798	0.0	0.9737287241425632	17946.0	318.8995076450157	125987.0	290.4913328042345
1666	Feb25-FISH2-3R4-rep3-cp190-100x_Position025_24_cmle.ics	2	1	0	1	1	1	1	9.313799999999999	1.0	0.29666413185997764	1.5095924039359971	0.0	0.9827340887453183	14922.0	262.8588325143702	93357.0	215.25553713164788
1667	Feb25-FISH2-3R4-rep3-cp190-100x_Position025_24_cmle.ics	3	1	0	1	1	1	0	9.747	1.0	0.29869542279178973	1.6480350051970027	0.0	0.987971506442193	14004.0	252.12703246265318	85166.0	196.36934643737402
1668	Feb25-FISH2-3R4-rep3-cp190-100x_Position025_24_cmle.ics	4	1	0	1	0	0	0	8.2308	0.0	0.30829397641288797	1.4288143524383428	0.0	0.9771459862451092	13024.0	227.97937673772654	77602.0	178.9288451052427
1669	Feb25-FISH2-3R4-rep3-cp190-100x_Position025_24_cmle.ics	5	1	0	1	1	1	1	9.747	1.0	0.32801051879372906	1.45547333017402	0.0	0.9752309594447343	20720.0	361.98060290213556	160621.0	370.3478006964921
1670	Feb25-FISH2-3R4-rep3-cp190-100x_Position025_24_cmle.ics	6	1	0	1	1	1	1	9.747	1.0	0.3027869246740593	1.4605720053020748	0.0	0.9792440386258868	16988.0	297.91169981891255	114566.0	264.1576514564989
1671	Feb25-FISH2-3R4-rep3-cp190-100x_Position025_24_cmle.ics	7	1	0	1	1	1	1	9.313799999999999	1.0	0.2954257577150779	1.4546863300614004	0.0	0.985348234537543	15736.0	276.0645471589962	100888.0	232.61994954998224
1672	Feb25-FISH2-3R4-rep3-cp190-100x_Position025_24_cmle.ics	8	1	0	1	1	1	1	9.747	1.0	0.33708328330493287	1.3953941581360363	0.0	0.9522720918877353	22556.0	392.05733457887146	184942.0	426.4253301648642
1673	Feb25-FISH2-3R4-rep3-cp190-100x_Position025_24_cmle.ics	9	1	0	1	1	1	1	9.747	1.0	0.30785425862219884	1.3374689483794417	0.0	0.9541308745199525	22264.0	386.53823014004104	173321.0	399.6305038850257
1674	Feb25-FISH2-3R4-rep3-cp190-100x_Position025_24_cmle.ics	10	1	0	1	1	1	1	9.747	1.0	0.3073942141042359	1.3977061864037132	0.0	0.9458943224958675	20542.0	358.35378997468143	153492.0	353.9102895916846
1675	Feb25-FISH2-3R4-rep3-cp190-100x_Position025_24_cmle.ics	11	1	0	1	0	0	1	8.4474	0.0	0.3112924317676043	1.4745521916928364	0.0	0.9754329921036429	12784.0	225.70542015537424	75833.0	174.85001818079257
1676	Feb25-FISH2-3R4-rep3-cp190-100x_Position025_24_cmle.ics	12	1	0	1	1	0	2	9.747	0.0	0.3309760896389881	1.4132286308071327	0.0	0.9662076733589423	21440.0	375.496373817556	169828.0	391.57660764584864
1677	Feb25-FISH2-3R4-rep3-cp190-100x_Position025_24_cmle.ics	13	1	0	1	1	1	1	9.747	1.0	0.313525688783202	1.4036307072910987	0.0	0.9633431203686842	18996.0	332.5109891363254	137849.0	317.84183872725697
1678	Feb25-FISH2-3R4-rep3-cp190-100x_Position025_24_cmle.ics	14	1	0	1	2	2	1	9.747	2.0	0.3217935113766129	1.2737512095767551	0.0	0.9498474285577401	25812.0	442.7503155130331	221205.0	510.03782352909974
1679	Feb25-FISH2-3R4-rep3-cp190-100x_Position025_24_cmle.ics	15	1	0	1	1	1	1	8.8806	1.0	0.2920554030699509	1.4212166831137139	0.0	0.985644143013877	14450.0	251.91282607316768	88269.0	203.52401005895035
1680	Feb25-FISH2-3R4-rep3-cp190-100x_Position025_24_cmle.ics	16	1	0	1	1	1	1	9.747	1.0	0.3051086208617313	1.3682261810079943	0.0	0.9635220709069832	20166.0	348.9446268353277	148741.0	342.9557917295804
1681	Feb25-FISH2-3R4-rep3-cp190-100x_Position025_24_cmle.ics	17	1	0	1	1	1	1	9.747	1.0	0.2867432275836348	1.3098979663760193	0.0	0.9542349433533507	20294.0	351.0561652347168	145570.0	335.64433883108904
1682	Feb25-FISH2-3R4-rep3-cp190-100x_Position025_24_cmle.ics	18	1	0	1	0	0	1	9.747	0.0	0.2940745930402555	1.7153356966763424	0.0	0.983538068842279	13428.0	241.1037684907605	79345.0	182.94772318851935
1683	Feb25-FISH2-3R4-rep3-cp190-100x_Position025_24_cmle.ics	19	1	0	1	1	1	1	9.747	1.0	0.3046842252947284	1.4569987595611962	0.0	0.9730253263776912	19138.0	336.5269523402494	137418.0	316.84807139857526
1684	Feb25-FISH2-3R4-rep3-cp190-100x_Position025_24_cmle.ics	20	1	0	1	1	1	1	9.747	1.0	0.29141443835307246	1.3240965177717987	0.0	0.9846023513265313	19908.0	347.9301842134626	142584.0	328.75944499479294
1685	Feb25-FISH2-3R4-rep3-cp190-100x_Position025_24_cmle.ics	21	1	0	1	1	1	1	9.747	1.0	0.31439715143419833	1.3560942870171162	0.0	0.9550506304548837	22202.0	385.33991436153127	174422.0	402.1691067362521
1686	Feb25-FISH2-3R4-rep3-cp190-100x_Position025_24_cmle.ics	22	1	0	1	0	0	1	9.313799999999999	0.0	0.3000040901443812	1.6349033414591294	0.0	0.9887307329101069	12450.0	222.66487839712127	71547.0	164.96768228582764
1687	Feb25-FISH2-3R4-rep3-cp190-100x_Position025_24_cmle.ics	23	1	0	1	0	1	0	9.747	1.0	0.3075851971313668	1.5052581240478042	0.0	0.9716947280375721	17954.0	316.4569014225296	125458.0	289.27160445882237
1688	Feb25-FISH2-3R4-rep3-cp190-100x_Position025_24_cmle.ics	24	1	0	1	1	1	1	9.747	1.0	0.3121782499155112	1.2710405530127735	0.0	0.9651790330786794	23616.0	408.16260226726706	190671.0	439.63482674495145
1689	Feb25-FISH2-3R4-rep3-cp190-100x_Position025_24_cmle.ics	25	1	0	1	2	1	1	9.747	1.0	0.3081457094327733	1.1141028093235938	0.0	0.9423033472502627	32050.0	536.9597697517396	299498.0	690.559924374758
1690	Feb25-FISH2-3R4-rep3-cp190-100x_Position025_24_cmle.ics	26	1	0	1	1	1	2	9.747	1.0	0.3191093366462799	1.4086794567936187	0.0	0.9552636882861486	22220.0	388.0826979527741	175938.0	405.66458532159197
1691	Feb25-FISH2-3R4-rep3-cp190-100x_Position025_24_cmle.ics	27	1	0	1	2	1	3	9.747	1.0	0.3192536031306494	1.1787076100163056	0.0	0.9445530379005068	27326.0	466.38005383503145	239997.0	553.3670013494874
1692	Feb25-FISH2-3R4-rep3-cp190-100x_Position025_24_cmle.ics	28	1	0	1	2	2	2	9.747	2.0	0.29884858579015333	1.0620220597633072	0.0	0.9367430874010086	34820.0	577.9854332824322	333997.0	770.1051194378462
1693	Feb25-FISH2-3R4-rep3-cp190-100x_Position025_24_cmle.ics	29	1	0	1	1	1	1	8.8806	1.0	0.2897017913974049	1.205086048062952	0.0	0.9754359122223144	18024.0	310.48475071278386	122469.0	282.3797934485447
1694	Feb25-FISH2-3R4-rep3-cp190-100x_Position025_24_cmle.ics	30	1	0	1	1	1	1	9.747	1.0	0.31693934866584944	1.379521139958932	0.0	0.9630578554995651	22364.0	387.69635928891904	177046.0	408.21932824544206
1695	Feb25-FISH2-3R4-rep3-cp190-100x_Position025_24_cmle.ics	31	1	0	1	0	1	0	9.747	1.0	0.29233501416144575	1.4072949415536316	0.0	0.9654236721168237	17910.0	310.58190535284115	121859.0	280.9733014056308
1696	Feb25-FISH2-3R4-rep3-cp190-100x_Position025_24_cmle.ics	32	1	0	1	1	1	1	9.747	1.0	0.29724627089253214	1.4337362107235059	0.0	0.9691346495090979	19582.0	343.82794591430047	140481.0	323.910506033731
1697	Feb25-FISH2-3R4-rep3-cp190-100x_Position025_24_cmle.ics	33	1	0	1	0	0	1	8.2308	0.0	0.28467417607349893	1.4783747166407024	0.0	0.9903453686744083	11740.0	206.6107651780957	63819.0	147.14904210937195
1698	Feb25-FISH2-3R4-rep3-cp190-100x_Position025_24_cmle.ics	34	1	0	1	0	1	0	7.797599999999999	1.0	0.2758295737428932	1.3122895345938135	0.0	0.9937883332673323	10884.0	192.34942063911433	56076.0	129.29581606300852
1699	Feb25-FISH2-3R4-rep3-cp190-100x_Position025_24_cmle.ics	35	1	0	1	1	1	2	9.747	1.0	0.3129897333715644	1.278674494953607	0.0	0.9564890092887789	24196.0	418.5730995977716	197995.0	456.52195415855937
1700	Feb25-FISH2-3R4-rep3-cp190-100x_Position025_24_cmle.ics	36	1	0	1	1	1	1	9.747	1.0	0.30714782850123457	1.4843696535052022	0.0	0.9575954819669855	17992.0	316.6975777789733	125767.0	289.9840733789213
1701	Feb25-FISH2-3R4-rep3-cp190-100x_Position025_24_cmle.ics	37	1	0	1	1	1	1	9.747	1.0	0.3061586267699516	1.3726611008925325	0.0	0.9578317907795836	18698.0	325.05559430104483	133027.0	306.7236344142563
1702	Feb25-FISH2-3R4-rep3-cp190-100x_Position025_24_cmle.ics	38	1	0	1	1	1	1	9.747	1.0	0.30901034383828024	1.3389457519468486	0.0	0.9633289287424216	21342.0	373.7744036107393	162972.0	375.7685593733616
1703	Feb25-FISH2-3R4-rep3-cp190-100x_Position025_24_cmle.ics	39	1	0	1	1	1	1	9.747	1.0	0.3084031666928465	1.3022805456330435	0.0	0.9558671548908457	23002.0	398.2093558739777	182172.0	420.0384728552391
1704	Feb25-FISH2-3R4-rep3-cp190-100x_Position025_24_cmle.ics	40	1	0	1	1	1	1	9.747	1.0	0.2877968217514211	1.330525759114572	0.0	0.9469091198017967	22630.0	394.8345167639139	171729.0	395.95979022548664
1705	Feb25-FISH2-3R4-rep3-cp190-100x_Position025_24_cmle.ics	41	1	0	1	1	1	1	9.747	1.0	0.29858028862447294	1.3055351598522114	0.0	0.9573211882162659	21548.0	375.7332379185734	162523.0	374.7332890007906
1706	Feb25-FISH2-3R4-rep3-cp190-100x_Position025_24_cmle.ics	42	1	0	1	0	1	0	8.664	1.0	0.27957489900508947	1.5033703371208447	0.0	0.9884967443007713	12976.0	229.03656449634596	73491.0	169.45001102586772
1707	Feb25-FISH2-3R4-rep3-cp190-100x_Position025_24_cmle.ics	43	1	0	1	0	0	0	7.3644	0.0	0.2688313141520835	1.2572175562070678	0.0	0.9937070502710259	9812.0	171.29493071118156	47386.0	109.25906876313792
1708	Feb25-FISH2-3R4-rep3-cp190-100x_Position025_24_cmle.ics	44	1	0	1	0	1	1	9.747	1.0	0.3017202635755107	1.4212496168254347	0.0	0.9823209581262801	17500.0	310.52398771008086	119573.0	275.70241483169485
1709	Feb25-FISH2-3R4-rep3-cp190-100x_Position025_24_cmle.ics	46	1	0	1	1	1	1	9.747	1.0	0.3229633128627556	1.3841006278958046	0.0	0.9569159275490839	22554.0	391.5913446878333	181003.0	417.3430807270977
1710	Feb25-FISH2-3R4-rep3-cp190-100x_Position025_24_cmle.ics	47	1	0	1	1	1	1	8.2308	1.0	0.3040818375906472	1.3378830005302953	0.0	0.9859900308984536	13888.0	240.35984102639478	84865.0	195.67532331455914
1711	Feb25-FISH2-3R4-rep3-cp190-100x_Position025_24_cmle.ics	48	1	0	1	1	1	1	9.747	1.0	0.3216152968244683	1.4661514210754352	0.0	0.9581374432918605	20292.0	355.45846710248856	154145.0	355.41592779500047
1712	Feb25-FISH2-3R4-rep3-cp190-100x_Position025_24_cmle.ics	49	1	0	1	0	1	1	9.747	1.0	0.2855345469970697	1.6523429291330356	0.0	0.9872638487999801	13480.0	240.86153427001486	78639.0	181.31988157819615
1713	Feb25-FISH2-3R4-rep3-cp190-100x_Position025_24_cmle.ics	50	1	0	1	2	1	1	9.747	1.0	0.3126600926600625	1.459323056369962	0.0	0.9611806631528711	18566.0	326.17821041317404	133011.0	306.68674281968805
1714	Feb25-FISH2-3R4-rep3-cp190-100x_Position025_24_cmle.ics	51	1	0	1	1	0	1	6.9312	0.0	0.278115219870529	1.2575191796972196	0.0	0.9946413247450944	10922.0	187.58137374372103	56603.0	130.51093295909965
1715	Feb25-FISH2-3R4-rep3-cp190-100x_Position025_24_cmle.ics	52	1	0	1	0	1	1	9.747	1.0	0.33895258385382526	1.393662431678344	0.0	0.9642419548345208	22836.0	396.95718781363297	188918.0	435.5928914150696
1716	Feb25-FISH2-3R4-rep3-cp190-100x_Position025_24_cmle.ics	53	1	0	1	0	1	1	8.2308	1.0	0.3005958774186211	1.4197748399879435	0.0	0.9797060626125945	12194.0	215.469334995605	69420.0	160.06340593291338
1717	Feb25-FISH2-3R4-rep3-cp190-100x_Position025_24_cmle.ics	55	1	0	1	1	1	1	9.747	1.0	0.32109905975992414	1.408198769253714	0.0	0.9554988931153826	21416.0	373.81317168144045	166994.0	385.0421839579508
1718	Feb25-FISH2-3R4-rep3-cp190-100x_Position025_24_cmle.ics	56	1	0	1	1	2	2	9.747	2.0	0.29582854535408093	1.050019287801183	0.0	0.9306449185882908	35236.0	587.3054842086982	338278.0	779.9759267095084
1719	Feb25-FISH2-3R4-rep3-cp190-100x_Position025_24_cmle.ics	57	1	0	1	1	1	1	8.014199999999999	1.0	0.2830262707854482	1.2016740433807571	0.0	0.9782155726087121	15924.0	270.3186851214438	100523.0	231.77836004889446
1720	Feb25-FISH2-3R4-rep3-cp190-100x_Position025_24_cmle.ics	58	1	0	1	1	1	1	9.747	1.0	0.3075526018089548	1.5973449964595368	0.0	0.9785588711607942	14168.0	252.88980538312188	87942.0	202.7700380949621
1721	Feb25-FISH2-3R4-rep3-cp190-100x_Position025_24_cmle.ics	59	1	0	1	1	1	1	9.097199999999999	1.0	0.2967368405976672	1.2966786398628771	0.0	0.9891596196822778	14944.0	262.48448783829343	93575.0	215.75818510764003
1722	Feb25-FISH2-3R4-rep3-cp190-100x_Position025_24_cmle.ics	60	1	0	1	1	1	1	9.747	1.0	0.29273758049990395	1.45114040915111	0.0	0.9748144347699426	17656.0	312.13780993188067	119358.0	275.2066840296842
1723	Feb25-FISH2-3R4-rep3-cp190-100x_Position025_24_cmle.ics	61	1	0	1	1	1	1	9.747	1.0	0.30200874929788474	1.353565896218184	0.0	0.9490581687433275	22838.0	395.43373155323246	178349.0	411.2236874780923
1724	Feb25-FISH2-3R4-rep3-cp190-100x_Position025_24_cmle.ics	62	1	0	1	1	1	1	9.747	1.0	0.3119269853526089	1.2759084973471557	0.0	0.9553512855014281	22660.0	390.7536824279612	179139.0	413.04520995989884
1725	Feb25-FISH2-3R4-rep3-cp190-100x_Position025_24_cmle.ics	63	1	0	1	0	0	0	8.014199999999999	0.0	0.2878478485264354	1.3776369192280262	0.0	0.9971493281907137	12026.0	209.8893109855536	66533.0	153.40677883800817
1726	Feb25-FISH2-3R4-rep3-cp190-100x_Position025_24_cmle.ics	64	1	0	1	0	0	1	8.014199999999999	0.0	0.30204936961323614	1.447468667671897	0.0	0.9883573061464248	12200.0	213.75440657294527	69639.0	160.56835963356605
1727	Feb25-FISH2-3R4-rep3-cp190-100x_Position025_24_cmle.ics	65	1	0	1	1	1	1	9.747	1.0	0.3111234154757553	1.38947324964244	0.0	0.9581801149589452	20778.0	361.89586016595655	157089.0	362.20398119555506
1728	Feb25-FISH2-3R4-rep3-cp190-100x_Position025_24_cmle.ics	66	1	0	1	1	1	2	9.747	1.0	0.3211709839556152	1.3663605271321075	0.0	0.960476392256591	22250.0	387.27859845448404	176863.0	407.7973806325679
1729	Feb25-FISH2-3R4-rep3-cp190-100x_Position025_24_cmle.ics	67	1	0	1	1	1	1	8.8806	1.0	0.3014500980758728	1.2837365464638306	0.0	0.9685221390419377	16968.0	293.48585339691016	114111.0	263.10854673596486
1730	Feb25-FISH2-3R4-rep3-cp190-100x_Position025_24_cmle.ics	68	1	0	1	1	1	1	8.664	1.0	0.2973951746638024	1.4640785386653705	0.0	0.9942996756642661	12814.0	226.0949883479497	74382.0	171.50441169838612
1731	Feb25-FISH2-3R4-rep3-cp190-100x_Position025_24_cmle.ics	69	1	0	1	0	1	1	9.747	1.0	0.309141887924138	1.4968780266611217	0.0	0.9840239983961385	18112.0	318.91119751682834	127439.0	293.8392450113015
1732	Feb25-FISH2-3R4-rep3-cp190-100x_Position025_24_cmle.ics	70	1	0	1	0	1	1	9.747	1.0	0.3294588202437746	1.4150434999988004	0.0	0.9563885144138747	22098.0	385.0520095912913	177298.0	408.80037085989164
1733	Feb25-FISH2-3R4-rep3-cp190-100x_Position025_24_cmle.ics	71	1	0	1	1	1	1	9.097199999999999	1.0	0.28805019936079335	1.3164591649155184	0.0	0.9729072027046931	17294.0	299.62434834518916	114776.0	264.641853635207
1734	Feb25-FISH2-3R4-rep3-cp190-100x_Position025_24_cmle.ics	72	1	0	1	0	1	1	8.8806	1.0	0.2957091957747169	1.3938052838573938	0.0	0.9884498312819682	14218.0	249.56019340121352	86689.0	199.8809650953375
1735	Feb25-FISH2-3R4-rep3-cp190-100x_Position025_24_cmle.ics	73	1	0	1	1	1	0	8.8806	1.0	0.3042520357711953	1.49996295354612	0.0	0.9763957082655627	13396.0	237.62682253702172	80418.0	185.42176574925136
1736	Feb25-FISH2-3R4-rep3-cp190-100x_Position025_24_cmle.ics	75	1	0	1	1	1	1	9.747	1.0	0.3181562043666121	1.4496481056127586	0.0	0.9683177711624118	20142.0	353.88511012105994	151617.0	349.58705585321997
1737	Feb25-FISH2-3R4-rep3-cp190-100x_Position025_24_cmle.ics	76	1	0	1	1	1	1	9.747	1.0	0.31168299376790104	1.5118113130401072	0.0	0.9665626682895757	18566.0	326.8803678783898	132803.0	306.20715209030107
1738	Feb25-FISH2-3R4-rep3-cp190-100x_Position025_24_cmle.ics	77	1	0	1	1	1	1	9.747	1.0	0.30572999548548807	1.3007179866495766	0.0	0.9634346737684034	22234.0	385.63374647297894	172373.0	397.444676906858
1739	Feb25-FISH2-3R4-rep3-cp190-100x_Position025_24_cmle.ics	78	1	0	1	2	1	1	9.747	1.0	0.3042078234323764	1.1150947611549167	0.0	0.9357889135112102	32408.0	541.2856244158046	302578.0	697.6615563291424
1740	Feb25-FISH2-3R4-rep3-cp190-100x_Position025_24_cmle.ics	79	1	0	1	0	0	0	7.3644	0.0	0.2916515411455828	1.4995836946386207	0.0	0.9917137966330464	8466.0	150.95150201287936	39557.0	91.20755039597026
1741	Feb25-FISH2-3R4-rep3-cp190-100x_Position025_24_cmle.ics	80	1	0	1	1	1	1	9.747	1.0	0.3188595914426289	1.6175203150509037	0.0	0.9814116299664973	18430.0	327.6561354294617	132850.0	306.3155211493452
1742	Feb25-FISH2-3R4-rep3-cp190-100x_Position025_24_cmle.ics	81	1	0	1	1	2	1	9.747	2.0	0.2876806284140099	1.4011936748861311	0.0	0.978158050609116	19124.0	332.6798918819706	133382.0	307.5421666687389
1743	Feb25-FISH2-3R4-rep3-cp190-100x_Position025_24_cmle.ics	82	1	0	1	1	1	1	9.747	1.0	0.3125129252543104	1.3961704344192127	0.0	0.9489102934400601	22474.0	387.81408205996286	177104.0	408.3530602757518
1744	Feb25-FISH2-3R4-rep3-cp190-100x_Position025_24_cmle.ics	83	1	0	1	0	0	0	8.014199999999999	0.0	0.2949372513040213	1.4207689440271625	0.0	0.9904987748924529	12566.0	219.5463315708846	71934.0	165.85999772944675
1745	Feb25-FISH2-3R4-rep3-cp190-100x_Position026_25_cmle.ics	2	1	0	1	1	1	1	9.313799999999999	1.0	0.27484130015030717	1.184112207182182	0.0	0.9339619842177638	21232.0	360.38590474714766	152511.0	351.6483736997199
1746	Feb25-FISH2-3R4-rep3-cp190-100x_Position026_25_cmle.ics	3	1	0	1	1	0	0	8.014199999999999	0.0	0.3042249921041412	1.5609476881423552	0.0	0.9909829351981493	10490.0	186.56370159311626	55723.0	128.48189525784693
1747	Feb25-FISH2-3R4-rep3-cp190-100x_Position026_25_cmle.ics	4	1	0	1	1	1	1	9.5304	1.0	0.2926968149437439	1.2600839493699867	0.0	0.9465171074325555	19720.0	337.8540980348766	140878.0	324.82587872395527
1748	Feb25-FISH2-3R4-rep3-cp190-100x_Position026_25_cmle.ics	5	1	0	1	2	1	0	9.747	1.0	0.29895750043653013	1.3343787270777459	0.0	0.9465903289618857	21146.0	366.98351261291305	158096.0	364.5258459286931
1749	Feb25-FISH2-3R4-rep3-cp190-100x_Position026_25_cmle.ics	6	1	0	1	1	0	1	7.797599999999999	0.0	0.286495633412223	1.0054574648102212	0.0	0.9635727142096298	17456.0	294.2102506575381	116078.0	267.64390714319677
1750	Feb25-FISH2-3R4-rep3-cp190-100x_Position026_25_cmle.ics	7	1	0	1	1	1	0	7.147799999999999	1.0	0.27069880562140264	1.1269633083020685	0.0	0.9741657753607645	11644.0	203.15469147131887	61471.0	141.735200606484
1751	Feb25-FISH2-3R4-rep3-cp190-100x_Position026_25_cmle.ics	8	1	0	1	1	1	1	9.747	1.0	0.30368062411912883	1.4032920466050403	0.0	0.9517681077710931	18842.0	329.4439264006381	134021.0	309.01552472680766
1752	Feb25-FISH2-3R4-rep3-cp190-100x_Position026_25_cmle.ics	9	1	0	1	1	1	1	9.5304	1.0	0.30302110009647687	1.3372281071207255	0.0	0.9662971361711881	18786.0	324.49442555034994	133279.0	307.3046770287059
1753	Feb25-FISH2-3R4-rep3-cp190-100x_Position026_25_cmle.ics	10	1	0	1	1	1	1	7.5809999999999995	1.0	0.30056488856528374	1.2629297495297942	0.0	0.9715363019787018	12622.0	217.8721469993348	73103.0	168.55538985758812
1754	Feb25-FISH2-3R4-rep3-cp190-100x_Position026_25_cmle.ics	11	1	0	1	1	1	2	9.747	1.0	0.3187116241315781	1.4110582432123713	0.0	0.949791205244787	21062.0	367.6574774362707	162264.0	374.1361063137174
1755	Feb25-FISH2-3R4-rep3-cp190-100x_Position026_25_cmle.ics	12	1	0	1	0	1	0	8.4474	1.0	0.31026402863279917	1.4849317318306092	0.0	0.9711793806509439	13096.0	231.34380522954245	78496.0	180.99016295174258
1756	Feb25-FISH2-3R4-rep3-cp190-100x_Position026_25_cmle.ics	13	1	0	1	1	0	1	7.3644	0.0	0.30888265799126075	1.296950922145156	0.0	0.9798958705204184	10928.0	190.52408984030225	59701.0	137.65406795737343
1757	Feb25-FISH2-3R4-rep3-cp190-100x_Position026_25_cmle.ics	14	1	0	1	0	0	0	6.9312	0.0	0.29402183435478857	1.2143270732147577	0.0	0.9662546833660948	10778.0	185.39313503512892	57052.0	131.54620333167063
1758	Feb25-FISH2-3R4-rep3-cp190-100x_Position026_25_cmle.ics	15	1	0	1	1	1	1	9.747	1.0	0.29650479689622783	1.3093041143690416	0.0	0.9513964236978405	20186.0	348.1276975170415	146847.0	338.58874922256604
1759	Feb25-FISH2-3R4-rep3-cp190-100x_Position026_25_cmle.ics	16	1	0	1	1	1	1	9.097199999999999	1.0	0.28813269943026243	1.2349103982366132	0.0	0.948116877799512	19710.0	336.9752740077881	139669.0	322.03825760939327
1760	Feb25-FISH2-3R4-rep3-cp190-100x_Position026_25_cmle.ics	17	1	0	1	1	1	1	9.313799999999999	1.0	0.2859792400216347	1.2033493094282643	0.0	0.9509507096514167	19986.0	340.8027159674304	142079.0	327.5950540412331
1761	Feb25-FISH2-3R4-rep3-cp190-100x_Position026_25_cmle.ics	18	1	0	1	1	1	1	9.747	1.0	0.27340342737035395	1.276010903337883	0.0	0.9427860620120629	21184.0	363.40913340837255	151596.0	349.5386356353491
1762	Feb25-FISH2-3R4-rep3-cp190-100x_Position026_25_cmle.ics	19	1	0	1	2	1	2	9.747	1.0	0.2918551399215553	1.287981467068761	0.0	0.9581632377315266	21638.0	372.1038664840075	161690.0	372.812620358582
1763	Feb25-FISH2-3R4-rep3-cp190-100x_Position026_25_cmle.ics	22	1	0	1	1	1	1	8.8806	1.0	0.2734373115143178	1.1394591581497666	0.0	0.9441109269540888	18362.0	312.3273946086141	122344.0	282.09157786598035
1764	Feb25-FISH2-3R4-rep3-cp190-100x_Position026_25_cmle.ics	23	1	0	1	1	1	0	9.747	1.0	0.2970254259837759	1.2564970164091966	0.0	0.9448417613081117	20340.0	348.66699337795313	148661.0	342.77133375673924
1765	Feb25-FISH2-3R4-rep3-cp190-100x_Position026_25_cmle.ics	25	1	0	1	1	1	0	7.5809999999999995	1.0	0.3041955695760361	1.206623606146587	0.0	0.9685506815841248	13548.0	232.52756851317034	81783.0	188.5690799108536
1766	Feb25-FISH2-3R4-rep3-cp190-100x_Position026_25_cmle.ics	26	1	0	1	1	1	1	9.747	1.0	0.29632756840187996	1.2971659112669929	0.0	0.9448889658735667	20066.0	348.020550174845	145496.0	335.473715206211
1767	Feb25-FISH2-3R4-rep3-cp190-100x_Position026_25_cmle.ics	27	1	0	1	1	1	0	7.5809999999999995	1.0	0.30653494379188406	1.3233545973323497	0.0	0.9735075550917156	12156.0	210.7816613594759	69775.0	160.88193818739603
1768	Feb25-FISH2-3R4-rep3-cp190-100x_Position026_25_cmle.ics	28	1	0	1	2	2	2	9.747	2.0	0.31102961105550914	1.0215696212446592	0.0	0.9433519796657948	34504.0	576.564223171093	336108.0	774.9725041961921
1769	Feb25-FISH2-3R4-rep3-cp190-100x_Position026_25_cmle.ics	29	1	0	1	1	1	1	9.5304	1.0	0.30681440959061174	1.2682567016501936	0.0	0.9537472366842528	20032.0	343.4456726113678	147672.0	340.4909720674905
1770	Feb25-FISH2-3R4-rep3-cp190-100x_Position026_25_cmle.ics	30	1	0	1	0	1	1	8.8806	1.0	0.28624355189030537	1.250804229401494	0.0	0.9493654110970198	16354.0	282.034671077858	105215.0	242.59682015602826
1771	Feb25-FISH2-3R4-rep3-cp190-100x_Position026_25_cmle.ics	31	1	0	1	1	1	1	9.5304	1.0	0.3008131923426696	1.2620376130081836	0.0	0.9546823085925094	19390.0	333.5688479165456	139248.0	321.0675475273167
1772	Feb25-FISH2-3R4-rep3-cp190-100x_Position026_25_cmle.ics	32	1	0	1	0	0	1	6.9312	0.0	0.30350974415534093	1.3185817888991564	0.0	0.9739554429148695	10440.0	180.74186127842816	55260.0	127.41434474002872
1773	Feb25-FISH2-3R4-rep3-cp190-100x_Position026_25_cmle.ics	33	1	0	1	1	2	2	9.747	2.0	0.302990484765592	1.2483872500446145	0.0	0.9498960858011545	26408.0	448.62667913117326	222122.0	512.1521730427916
1774	Feb25-FISH2-3R4-rep3-cp190-100x_Position026_25_cmle.ics	34	1	0	1	1	1	1	8.8806	1.0	0.3071082317547889	1.487646795685001	0.0	0.9862567031765533	13910.0	244.40908838115354	85489.0	197.11409550272015
1775	Feb25-FISH2-3R4-rep3-cp190-100x_Position026_25_cmle.ics	35	1	0	1	1	1	1	9.097199999999999	1.0	0.2876057911647629	1.179088942459469	0.0	0.964223835528516	19230.0	328.9165735170306	134475.0	310.0623237226812
1776	Feb25-FISH2-3R4-rep3-cp190-100x_Position026_25_cmle.ics	36	1	0	1	1	1	1	8.8806	1.0	0.29769242139757196	1.2616430841281325	0.0	0.9608685017636154	17970.0	308.88008536089256	123589.0	284.9622050683209
1777	Feb25-FISH2-3R4-rep3-cp190-100x_Position026_25_cmle.ics	37	1	0	1	1	1	1	8.2308	1.0	0.30640356966101273	1.2431364168849623	0.0	0.9607146942562896	16282.0	278.8808898256116	108139.0	249.33875906337252
1778	Feb25-FISH2-3R4-rep3-cp190-100x_Position026_25_cmle.ics	38	1	0	1	3	1	1	9.747	1.0	0.2831248887812253	1.141395230206377	0.0	0.9320593129231314	29968.0	505.8090944408343	259567.0	598.4900329557553
1779	Feb25-FISH2-3R4-rep3-cp190-100x_Position026_25_cmle.ics	39	1	0	1	1	1	1	9.097199999999999	1.0	0.2952605471187117	1.198731019738636	0.0	0.9439292464133917	18628.0	318.78679986722915	129905.0	299.5251620241301
1780	Feb25-FISH2-3R4-rep3-cp190-100x_Position026_25_cmle.ics	40	1	0	1	1	1	1	9.747	1.0	0.30083161334635905	1.1841636264974484	0.0	0.9350129593575628	24744.0	416.54244066864027	200743.0	462.858085525653
1781	Feb25-FISH2-3R4-rep3-cp190-100x_Position026_25_cmle.ics	41	1	0	1	1	1	1	9.747	1.0	0.2622258845166986	1.1522670818481466	0.0	0.9292554530125975	24366.0	414.4612355021178	183142.0	422.2750257759381
1782	Feb25-FISH2-3R4-rep3-cp190-100x_Position026_25_cmle.ics	42	1	0	1	0	0	0	6.0648	0.0	0.29994938222103795	1.5342424996219441	0.0	0.9961576389151864	6574.0	115.80824324165796	27450.0	63.29214193112177
1783	Feb25-FISH2-3R4-rep3-cp190-100x_Position026_25_cmle.ics	43	1	0	1	1	1	2	8.8806	1.0	0.30183101281790187	1.2098337300125466	0.0	0.9646988753029866	19086.0	325.6048828640915	136216.0	314.07659035663687
1784	Feb25-FISH2-3R4-rep3-cp190-100x_Position026_25_cmle.ics	44	1	0	1	1	1	1	8.8806	1.0	0.28847918309901155	1.2095842759146722	0.0	0.9467799449511948	18684.0	318.65736171914136	128984.0	297.4015896117963
1785	Feb25-FISH2-3R4-rep3-cp190-100x_Position026_25_cmle.ics	45	1	0	1	1	1	2	9.747	1.0	0.27976106610842777	1.1702819573249166	0.0	0.9442850417440221	24506.0	421.147512159619	190799.0	439.92995950149725
1786	Feb25-FISH2-3R4-rep3-cp190-100x_Position026_25_cmle.ics	46	1	0	1	1	2	1	9.747	2.0	0.2742303005100274	1.1335085968672052	0.0	0.9367802424935593	24320.0	407.53511832036963	186757.0	430.6102204236979
1787	Feb25-FISH2-3R4-rep3-cp190-100x_Position026_25_cmle.ics	47	1	0	1	1	1	1	9.097199999999999	1.0	0.2962831912813871	1.1977930657121396	0.0	0.943575786764587	18686.0	319.9425353195947	130738.0	301.44583066633874
1788	Feb25-FISH2-3R4-rep3-cp190-100x_Position026_25_cmle.ics	48	1	0	1	1	1	1	7.3644	1.0	0.28763645911975133	1.2132884429531916	0.0	0.9778582597675726	11764.0	204.87680098350546	64347.0	148.36646473012357
1789	Feb25-FISH2-3R4-rep3-cp190-100x_Position026_25_cmle.ics	49	1	0	1	0	1	1	9.747	1.0	0.29196310532081704	1.3439225203152145	0.0	0.9499540193284076	18778.0	326.70297928442625	130741.0	301.4527478403202
1790	Feb25-FISH2-3R4-rep3-cp190-100x_Position026_25_cmle.ics	50	1	0	1	1	1	1	8.8806	1.0	0.2920716338622914	1.235004988067394	0.0	0.9546504217699311	18988.0	324.3276123852359	132965.0	306.58067948530436
1791	Feb25-FISH2-3R4-rep3-cp190-100x_Position026_25_cmle.ics	51	1	0	1	0	1	0	7.3644	1.0	0.2976731792997505	1.307064831862948	0.0	0.9876167284627196	10680.0	186.66703667988264	56624.0	130.55935317697046
1792	Feb25-FISH2-3R4-rep3-cp190-100x_Position026_25_cmle.ics	52	1	0	1	1	1	2	9.747	1.0	0.27450403725076955	1.1613485376622816	0.0	0.9644185285365136	21260.0	368.1502414102472	152719.0	352.1279644291069
1793	Feb25-FISH2-3R4-rep3-cp190-100x_Position026_25_cmle.ics	53	1	0	1	0	1	1	9.747	1.0	0.2933990142437969	1.2527866460739663	0.0	0.9437801352238823	20526.0	354.4620341044835	149782.0	345.356051101176
1794	Feb25-FISH2-3R4-rep3-cp190-100x_Position026_25_cmle.ics	54	1	0	1	1	1	1	8.4474	1.0	0.2963839861818662	1.2137207778961538	0.0	0.9639098215348931	16340.0	279.8961937849349	106925.0	246.53960932550802
1795	Feb25-FISH2-3R4-rep3-cp190-100x_Position026_25_cmle.ics	55	1	0	1	1	1	1	8.4474	1.0	0.2996043670409276	1.302156393376258	0.0	0.9662832689191757	15558.0	269.67591486839495	99880.0	230.29577909218366
1796	Feb25-FISH2-3R4-rep3-cp190-100x_Position026_25_cmle.ics	56	1	0	1	1	1	1	8.4474	1.0	0.3027105636292823	1.3323970966363416	0.0	0.9784905099155937	14964.0	259.9823806035159	94702.0	218.3567368000398
1797	Feb25-FISH2-3R4-rep3-cp190-100x_Position026_25_cmle.ics	57	1	0	1	1	1	1	9.747	1.0	0.3104205446186102	1.3706445327270778	0.0	0.9655883023968971	19526.0	340.1189232525498	142945.0	329.5918115972386
1798	Feb25-FISH2-3R4-rep3-cp190-100x_Position026_25_cmle.ics	58	1	0	1	1	2	1	9.747	2.0	0.27450593777423565	1.1430371426816879	0.0	0.9385842951591757	33330.0	554.1196666916361	299780.0	691.210138729023
1799	Feb25-FISH2-3R4-rep3-cp190-100x_Position026_25_cmle.ics	59	1	0	1	1	1	1	8.664	1.0	0.29919914824540805	1.2593672694537814	0.0	0.9651600275216	16984.0	292.15823877568164	113845.0	262.49522397626805
1800	Feb25-FISH2-3R4-rep3-cp190-100x_Position026_25_cmle.ics	60	1	0	1	1	1	1	6.9312	1.0	0.29546397073021863	1.306382427206948	0.0	0.9835392156309765	11076.0	190.85908371896372	59580.0	137.3750752734512
1801	Feb25-FISH2-3R4-rep3-cp190-100x_Position026_25_cmle.ics	61	1	0	1	1	1	1	9.313799999999999	1.0	0.30392649208690276	1.3467431204748217	0.0	0.9583027581074158	16204.0	283.97210142248014	106928.0	246.54652649948954
1802	Feb25-FISH2-3R4-rep3-cp190-100x_Position026_25_cmle.ics	62	1	0	1	1	1	1	9.747	1.0	0.29970152916968706	1.3259848821439144	0.0	0.9469919573379422	20488.0	353.94049476194476	150962.0	348.076806200583
1803	Feb25-FISH2-3R4-rep3-cp190-100x_Position026_25_cmle.ics	63	1	0	1	1	1	1	7.797599999999999	1.0	0.2888513977584212	1.1006334131332778	0.0	0.9629905785487659	16604.0	282.2852008310827	108126.0	249.30878464278587
1804	Feb25-FISH2-3R4-rep3-cp190-100x_Position026_25_cmle.ics	64	1	0	1	1	1	1	9.747	1.0	0.3022377857910755	1.3223046097721822	0.0	0.960317140229582	19984.0	346.3050645307116	146040.0	336.7280294215309
1805	Feb25-FISH2-3R4-rep3-cp190-100x_Position027_26_cmle.ics	1	1	0	1	1	1	1	8.664	1.0	0.3012244857767425	1.3605060823281292	0.0	0.9750063789275877	14862.0	259.66895549866433	93505.0	215.59678438140404
1806	Feb25-FISH2-3R4-rep3-cp190-100x_Position027_26_cmle.ics	2	1	0	1	1	3	2	9.747	3.0	0.28671603680444413	1.093925292840802	0.0	0.938764543180075	29784.0	503.8738046872094	258806.0	596.7353764891037
1807	Feb25-FISH2-3R4-rep3-cp190-100x_Position027_26_cmle.ics	3	1	0	1	1	1	1	9.747	1.0	0.29681487064255013	1.2553216972943841	0.0	0.9482304166551672	21204.0	367.08601186746216	158177.0	364.71260962619476
1808	Feb25-FISH2-3R4-rep3-cp190-100x_Position027_26_cmle.ics	4	1	0	1	1	2	1	9.747	2.0	0.29811722683483677	1.308602547730449	0.0	0.9472929629911465	20136.0	345.98048127029404	146699.0	338.2475019728099
1809	Feb25-FISH2-3R4-rep3-cp190-100x_Position027_26_cmle.ics	5	1	0	1	1	1	0	6.9312	1.0	0.30551900260811493	1.4095413739210898	0.0	0.9734769490044756	10004.0	174.64948030099563	52006.0	119.91151669471468
1810	Feb25-FISH2-3R4-rep3-cp190-100x_Position027_26_cmle.ics	6	1	0	1	0	1	0	7.147799999999999	1.0	0.30076193448908956	1.2593539499017437	0.0	0.980122052757377	10876.0	189.26838813526206	58491.0	134.86414111815094
1811	Feb25-FISH2-3R4-rep3-cp190-100x_Position027_26_cmle.ics	7	1	0	1	0	1	0	7.797599999999999	1.0	0.29004038119610387	1.297755881448332	0.0	0.9922136125788101	12518.0	217.37359498952853	70926.0	163.53582727164817
1812	Feb25-FISH2-3R4-rep3-cp190-100x_Position027_26_cmle.ics	8	1	0	1	2	1	1	9.747	1.0	0.2925650710977535	1.303283218008006	0.0	0.9437414476477195	19494.0	335.2376623683691	138432.0	319.18607620433687
1813	Feb25-FISH2-3R4-rep3-cp190-100x_Position027_26_cmle.ics	9	1	0	1	1	1	1	9.747	1.0	0.30443652547912053	1.4270910846416132	0.0	0.9481094930380339	20348.0	356.0077811707729	150593.0	347.22599380085313
1814	Feb25-FISH2-3R4-rep3-cp190-100x_Position027_26_cmle.ics	10	1	0	1	0	1	1	8.664	1.0	0.30051671034244476	1.2079230331147899	0.0	0.9653423723011486	16108.0	277.30950862458303	105383.0	242.98418189899473
1815	Feb25-FISH2-3R4-rep3-cp190-100x_Position027_26_cmle.ics	11	1	0	1	1	1	1	9.747	1.0	0.29034430631771285	1.248800334919391	0.0	0.9424260676280932	20576.0	354.87726193703736	149545.0	344.809594356634
1816	Feb25-FISH2-3R4-rep3-cp190-100x_Position027_26_cmle.ics	12	1	0	1	1	1	1	9.747	1.0	0.2803711806066151	1.108069978370614	0.0	0.9416924065568606	21750.0	375.2153460208587	159709.0	368.24497980610295
1817	Feb25-FISH2-3R4-rep3-cp190-100x_Position027_26_cmle.ics	13	1	0	1	1	1	1	8.2308	1.0	0.30438314826982016	1.2493628996504735	0.0	0.9651729137239644	15612.0	267.7697928942154	101198.0	233.3347241947417
1818	Feb25-FISH2-3R4-rep3-cp190-100x_Position027_26_cmle.ics	14	1	0	1	1	1	1	7.797599999999999	1.0	0.23907497323090984	1.138269612647504	0.0	0.9474864769110924	19848.0	328.66090124434555	128563.0	296.43087952971973
1819	Feb25-FISH2-3R4-rep3-cp190-100x_Position027_26_cmle.ics	15	1	0	1	1	0	1	9.747	0.0	0.3102531885226166	1.341539499254341	0.0	0.9431264522390618	21846.0	379.3033614463315	169118.0	389.93954313688346
1820	Feb25-FISH2-3R4-rep3-cp190-100x_Position027_26_cmle.ics	16	1	0	1	0	1	0	8.014199999999999	1.0	0.30937478914898586	1.3478998136900107	0.0	0.9758743271579857	13406.0	233.30968132153728	81183.0	187.1856451145449
1821	Feb25-FISH2-3R4-rep3-cp190-100x_Position027_26_cmle.ics	17	1	0	1	1	1	1	7.5809999999999995	1.0	0.2924147492449184	1.3308142142156405	0.0	0.9658006908600892	12526.0	216.66297718123678	71284.0	164.36127670011234
1822	Feb25-FISH2-3R4-rep3-cp190-100x_Position027_26_cmle.ics	18	1	0	1	1	1	1	9.747	1.0	0.30334839026680815	1.537775165096317	0.0	0.9378849293460323	17774.0	313.6747925390846	122722.0	282.9631417876548
1823	Feb25-FISH2-3R4-rep3-cp190-100x_Position027_26_cmle.ics	19	1	0	1	1	1	0	8.014199999999999	1.0	0.3034944469662646	1.23771846315996	0.0	0.9682049095066757	14298.0	246.5499338653601	88565.0	204.20650455846263
1824	Feb25-FISH2-3R4-rep3-cp190-100x_Position027_26_cmle.ics	20	1	0	1	1	1	1	9.747	1.0	0.3096218506570571	1.350818907348561	0.0	0.9500283006071356	21030.0	366.0997618874424	159569.0	367.9221783536309
1825	Feb25-FISH2-3R4-rep3-cp190-100x_Position027_26_cmle.ics	21	1	0	1	1	1	1	9.747	1.0	0.3031542226527651	1.4843810069331038	0.0	0.9372528507841561	18108.0	316.7387395461745	126157.0	290.883305996522
1826	Feb25-FISH2-3R4-rep3-cp190-100x_Position027_26_cmle.ics	22	1	0	1	1	1	1	8.4474	1.0	0.3032874821595886	1.20013744735521	0.0	0.9541901328923827	17180.0	293.09781756338816	116610.0	268.87055266259046
1827	Feb25-FISH2-3R4-rep3-cp190-100x_Position027_26_cmle.ics	23	1	0	1	1	1	1	8.014199999999999	1.0	0.30601375200927194	1.365576046948688	0.0	0.9753626204608857	13040.0	227.2837038351943	77457.0	178.59451502946806
1828	Feb25-FISH2-3R4-rep3-cp190-100x_Position027_26_cmle.ics	24	1	0	1	1	0	1	7.3644	0.0	0.2938779432588695	1.1189528187165887	0.0	0.9703615081858498	13818.0	236.54859772084183	82799.0	190.91169616593626
1829	Feb25-FISH2-3R4-rep3-cp190-100x_Position027_26_cmle.ics	25	1	0	1	2	2	1	9.747	2.0	0.3130656353754327	1.366792410349506	0.0	0.9517686345855105	22112.0	382.0881426370015	172995.0	398.87883764569796
1830	Feb25-FISH2-3R4-rep3-cp190-100x_Position027_26_cmle.ics	26	1	0	1	1	1	1	9.747	1.0	0.28034961146495296	1.1982935927550713	0.0	0.9480786986340461	17702.0	313.2828306500133	117262.0	270.3738851412459
1831	Feb25-FISH2-3R4-rep3-cp190-100x_Position027_26_cmle.ics	27	1	0	1	2	1	1	9.747	1.0	0.3054174796958555	1.4575391330353054	0.0	0.9400999078425467	20840.0	363.04736544678224	156339.0	360.4746877001692
1832	Feb25-FISH2-3R4-rep3-cp190-100x_Position027_26_cmle.ics	28	1	0	1	1	1	1	6.9312	1.0	0.3102235979690085	1.2787071274189088	0.0	0.969622161947474	10392.0	180.67559709270853	55483.0	127.92852133932344
1833	Feb25-FISH2-3R4-rep3-cp190-100x_Position027_26_cmle.ics	29	1	0	1	1	1	1	9.747	1.0	0.2968458415882185	1.286369979094056	0.0	0.9454149720040933	20318.0	351.26483669387187	148375.0	342.1118965038321
1834	Feb25-FISH2-3R4-rep3-cp190-100x_Position027_26_cmle.ics	30	1	0	1	1	1	1	8.8806	1.0	0.2877661883757641	1.1918599212580188	0.0	0.9435522308449453	19442.0	327.00719650887334	136743.0	315.291707252728
1835	Feb25-FISH2-3R4-rep3-cp190-100x_Position027_26_cmle.ics	31	1	0	1	0	1	0	7.797599999999999	1.0	0.314524678739694	1.4712831503522465	0.0	0.9722756944948582	11104.0	195.46371178858254	61705.0	142.27474017704438
1836	Feb25-FISH2-3R4-rep3-cp190-100x_Position027_26_cmle.ics	32	1	0	1	0	1	1	7.3644	1.0	0.299301310138982	1.3109997061114382	0.0	0.9648508554054455	11650.0	200.94825282301184	64687.0	149.15041111469847
1837	Feb25-FISH2-3R4-rep3-cp190-100x_Position027_26_cmle.ics	33	1	0	1	2	2	2	9.747	2.0	0.2797424489177871	1.0199093185039232	0.0	0.9242498421853073	38636.0	633.9843129086851	377695.0	870.8606756530068
1838	Feb25-FISH2-3R4-rep3-cp190-100x_Position027_26_cmle.ics	34	1	0	1	1	1	1	9.747	1.0	0.2964427364920566	1.2119827960013339	0.0	0.9470708022691499	20830.0	357.9555966284144	153914.0	354.8833053984216
1839	Feb25-FISH2-3R4-rep3-cp190-100x_Position027_26_cmle.ics	35	1	0	1	0	0	1	7.5809999999999995	0.0	0.30539547737932754	1.3249709308320186	0.0	0.9774466637378996	11610.0	203.1438374317301	65006.0	149.8859372814026
1840	Feb25-FISH2-3R4-rep3-cp190-100x_Position027_26_cmle.ics	36	1	0	1	1	1	1	9.747	1.0	0.2976420761045552	1.2904932557633537	0.0	0.9416207829279484	21390.0	368.9489707887951	160486.0	370.03652786732266
1841	Feb25-FISH2-3R4-rep3-cp190-100x_Position027_26_cmle.ics	37	1	0	1	1	2	1	8.664	2.0	0.300158800395225	1.1429800965807209	0.0	0.9591715767365082	20150.0	340.41863169471094	147354.0	339.7577516254468
1842	Feb25-FISH2-3R4-rep3-cp190-100x_Position027_26_cmle.ics	38	1	0	1	1	2	1	9.313799999999999	2.0	0.2908328157455846	1.1643564287563601	0.0	0.9499111169792304	19870.0	338.4912450626914	142034.0	327.49129643150997
1843	Feb25-FISH2-3R4-rep3-cp190-100x_Position027_26_cmle.ics	39	1	0	1	1	1	1	9.097199999999999	1.0	0.2969833598695604	1.2278292177016514	0.0	0.9515422774787147	20304.0	345.4517353329885	148256.0	341.8375152692309
1844	Feb25-FISH2-3R4-rep3-cp190-100x_Position027_26_cmle.ics	40	1	0	1	1	1	1	9.747	1.0	0.2909771217589906	1.250880554376316	0.0	0.9511420208084902	22732.0	391.05202332168227	173844.0	400.8363978824747
1845	Feb25-FISH2-3R4-rep3-cp190-100x_Position027_26_cmle.ics	41	1	0	1	1	0	1	9.747	0.0	0.2983874709720968	1.4213322470048557	0.0	0.9535044253375402	18624.0	328.2467505703185	130549.0	301.01004870550145
1846	Feb25-FISH2-3R4-rep3-cp190-100x_Position027_26_cmle.ics	42	1	0	1	1	1	1	9.5304	1.0	0.3031598076808257	1.2339978939080793	0.0	0.9495542000915542	19502.0	334.19937107630665	141003.0	325.1140943065196
1847	Feb25-FISH2-3R4-rep3-cp190-100x_Position027_26_cmle.ics	43	1	0	1	1	1	1	9.747	1.0	0.2964947653213902	1.226624454013385	0.0	0.9526184349364106	21780.0	374.2005992830063	164577.0	379.4692474534873
1848	Feb25-FISH2-3R4-rep3-cp190-100x_Position027_26_cmle.ics	44	1	0	1	0	1	1	8.4474	1.0	0.2954087467509985	1.1112783675598978	0.0	0.9590697938958644	17740.0	300.510188651172	120758.0	278.43469855440446
1849	Feb25-FISH2-3R4-rep3-cp190-100x_Position027_26_cmle.ics	45	1	0	1	1	0	1	6.9312	0.0	0.3056420216358284	1.1963150478318332	0.0	0.9656414391931404	11208.0	193.66854941202908	61684.0	142.2263199591736
1850	Feb25-FISH2-3R4-rep3-cp190-100x_Position027_26_cmle.ics	46	1	0	1	1	1	1	9.747	1.0	0.2998343056338975	1.3575370121335744	0.0	0.9413746002110338	19298.0	336.381150727459	138033.0	318.2660920647916
1851	Feb25-FISH2-3R4-rep3-cp190-100x_Position027_26_cmle.ics	47	1	0	1	1	1	1	9.747	1.0	0.28213420100152364	1.27061352277257	0.0	0.944212811061382	21504.0	368.6411689091752	157500.0	363.1516340310265
1852	Feb25-FISH2-3R4-rep3-cp190-100x_Position027_26_cmle.ics	48	1	0	1	1	1	2	8.8806	1.0	0.21495195448875828	1.0615402471172128	0.0	0.9039546015411161	23752.0	394.5841636004749	159586.0	367.9613756728596
1853	Feb25-FISH2-3R4-rep3-cp190-100x_Position027_26_cmle.ics	49	1	0	1	0	0	0	7.147799999999999	0.0	0.2987302929464332	1.2330885582334474	0.0	0.9716463790462612	11744.0	202.55742695716643	65409.0	150.81514431958993
1854	Feb25-FISH2-3R4-rep3-cp190-100x_Position027_26_cmle.ics	50	1	0	1	1	1	1	9.313799999999999	1.0	0.2925734691381372	1.203519372439598	0.0	0.9603470564308644	19114.0	330.3967529244407	134406.0	309.9032287211057
1855	Feb25-FISH2-3R4-rep3-cp190-100x_Position027_26_cmle.ics	51	1	0	1	1	1	2	9.747	1.0	0.30825004870590694	1.4385325544394751	0.0	0.9470733397619311	19272.0	336.1043786075485	139674.0	322.0497862326958
1856	Feb25-FISH2-3R4-rep3-cp190-100x_Position027_26_cmle.ics	52	1	0	1	1	1	1	9.747	1.0	0.2908342721673889	1.2057756652294698	0.0	0.9508346050096929	22094.0	379.041090810834	166536.0	383.98616206343513
1857	Feb25-FISH2-3R4-rep3-cp190-100x_Position027_26_cmle.ics	53	1	0	1	1	1	1	8.2308	1.0	0.3057489387092837	1.2831105173659676	0.0	0.9671429875719484	14670.0	254.2079335132211	92385.0	213.01437276162784
1858	Feb25-FISH2-3R4-rep3-cp190-100x_Position027_26_cmle.ics	54	1	0	1	2	1	1	9.747	1.0	0.28611469714412013	1.1309736390237686	0.0	0.929791810730791	32024.0	532.2828108498067	288242.0	664.6066875960073
1859	Feb25-FISH2-3R4-rep3-cp190-100x_Position027_26_cmle.ics	55	1	0	1	1	1	1	9.313799999999999	1.0	0.2784082712927297	1.1635500427535315	0.0	0.9530624270041643	20430.0	349.5080244719161	144883.0	334.0603059893157
1860	Feb25-FISH2-3R4-rep3-cp190-100x_Position027_26_cmle.ics	56	1	0	1	1	1	1	9.747	1.0	0.28335645604085274	1.1576189175546565	0.0	0.9537738231829934	23038.0	393.65407130390463	175028.0	403.5663758805238
1861	Feb25-FISH2-3R4-rep3-cp190-100x_Position027_26_cmle.ics	57	1	0	1	1	1	1	9.097199999999999	1.0	0.2888709343912341	1.2093177312513383	0.0	0.9492514347151535	17868.0	308.3794182653118	120709.0	278.3217180460392
1862	Feb25-FISH2-3R4-rep3-cp190-100x_Position027_26_cmle.ics	58	1	0	1	2	0	2	9.747	0.0	0.3209322918533308	1.4434002589058672	0.0	0.9466741882877351	19468.0	341.3973336795798	144698.0	333.63374692712046
1863	Feb25-FISH2-3R4-rep3-cp190-100x_Position027_26_cmle.ics	59	1	0	1	1	1	1	8.8806	1.0	0.29322282033886415	1.4370660149321421	0.0	0.9494953679697093	15758.0	274.192266557138	100722.0	232.23719925633685
1864	Feb25-FISH2-3R4-rep3-cp190-100x_Position027_26_cmle.ics	60	1	0	1	1	1	1	8.664	1.0	0.29710218378061193	1.1742414501758738	0.0	0.9619320780218127	18104.0	308.36389063284724	124850.0	287.86972386522956
1865	Feb25-FISH2-3R4-rep3-cp190-100x_Position027_26_cmle.ics	61	1	0	1	1	0	0	8.014199999999999	0.0	0.3109805472227635	1.3194446709157073	0.0	0.9771971324747545	12974.0	226.01940248170425	77491.0	178.67290966792555
1866	Feb25-FISH2-3R4-rep3-cp190-100x_Position027_26_cmle.ics	62	1	0	1	0	1	0	7.3644	1.0	0.3131079725157334	1.3823460303617023	0.0	0.9774982383233586	10702.0	187.08847046437975	58253.0	134.3153786489485
1867	Feb25-FISH2-3R4-rep3-cp190-100x_Position027_26_cmle.ics	63	1	0	1	1	1	1	9.747	1.0	0.27741912650195666	1.159988143433317	0.0	0.9423048517898176	22074.0	376.4642590472444	162429.0	374.51655088270223
1868	Feb25-FISH2-3R4-rep3-cp190-100x_Position027_26_cmle.ics	65	1	0	1	1	1	1	8.8806	1.0	0.3043078609469229	1.3712872556549087	0.0	0.9615950111415771	15486.0	269.7520579561185	99963.0	230.48715423900632
1869	Feb25-FISH2-3R4-rep3-cp190-100x_Position027_26_cmle.ics	66	1	0	1	1	1	2	9.747	1.0	0.29133247330152706	1.0843704180939475	0.0	0.9417205609389921	30608.0	513.7219933188285	271782.0	626.6544596839394
1870	Feb25-FISH2-3R4-rep3-cp190-100x_Position027_26_cmle.ics	67	1	0	1	1	1	1	7.3644	1.0	0.2282512191767064	1.1642510567854982	0.0	0.8973789443944146	18026.0	300.88648360241814	108725.0	250.689913714434
1871	Feb25-FISH2-3R4-rep3-cp190-100x_Position027_26_cmle.ics	68	1	0	1	2	1	2	9.747	1.0	0.29168980891167107	1.2700110151860666	0.0	0.9397306565103906	20384.0	352.1078435682362	147798.0	340.7814933747153
1872	Feb25-FISH2-3R4-rep3-cp190-100x_Position027_26_cmle.ics	69	1	0	1	1	1	1	8.664	1.0	0.29270978616583704	1.2103547984939427	0.0	0.9493576107059136	17792.0	304.3872782263359	120734.0	278.3793611625521
1873	Feb25-FISH2-3R4-rep3-cp190-100x_Position027_26_cmle.ics	70	1	0	1	1	1	1	8.4474	1.0	0.28740355941436896	1.0886481657260452	0.0	0.9552326351470085	17772.0	302.0444989511596	119433.0	275.3796133792228
1874	Feb25-FISH2-3R4-rep3-cp190-100x_Position027_26_cmle.ics	71	1	0	1	0	0	0	7.5809999999999995	0.0	0.30900983589725955	1.3828208012529462	0.0	0.9767995294993186	11428.0	200.64470662016222	63858.0	147.238965371132
1875	Feb25-FISH2-3R4-rep3-cp190-100x_Position027_26_cmle.ics	72	1	0	1	1	1	1	9.5304	1.0	0.29464242949221453	1.2833565421205115	0.0	0.9507469342859258	18874.0	327.11637064194656	132348.0	305.15804736976696
1876	Feb25-FISH2-3R4-rep3-cp190-100x_Position027_26_cmle.ics	73	1	0	1	0	1	1	8.2308	1.0	0.29997789573288475	1.2135761928528879	0.0	0.9559579644837477	17260.0	293.8089925931566	116783.0	269.2694430288595
1877	Feb25-FISH2-3R4-rep3-cp190-100x_Position027_26_cmle.ics	74	1	0	1	1	1	1	9.747	1.0	0.29380114656274436	1.3016724141883096	0.0	0.9393960710346672	21866.0	372.56490417141924	164799.0	379.9811183281215
1878	Feb25-FISH2-3R4-rep3-cp190-100x_Position027_26_cmle.ics	75	1	0	1	1	0	1	7.797599999999999	0.0	0.30724898120932287	1.3052034168298607	0.0	0.9673065230162529	12610.0	219.4295839374217	73806.0	170.17631429392978
1879	Feb25-FISH2-3R4-rep3-cp190-100x_Position027_26_cmle.ics	76	1	0	1	1	1	0	7.147799999999999	1.0	0.29462862834354114	1.0748501232970706	0.0	0.9659616509674303	14000.0	237.1753086251777	84548.0	194.94440859717605
1880	Feb25-FISH2-3R4-rep3-cp190-100x_Position027_26_cmle.ics	77	1	0	1	1	1	1	9.747	1.0	0.30224567312823275	1.297664293879442	0.0	0.9494215238452267	21928.0	379.0762114367138	167862.0	387.04355296327725
1881	Feb25-FISH2-3R4-rep3-m1bp-100x_Position001_0_cmle.ics	1	1	0	1	1	1	1	9.097199999999999	1.0	0.29136858294389756	1.1826322633854314	0.0	0.9352119909393277	22438.0	384.50520301963445	170597.0	393.34970990978434
1882	Feb25-FISH2-3R4-rep3-m1bp-100x_Position001_0_cmle.ics	2	1	0	1	4	1	1	9.097199999999999	1.0	0.26347525569682345	1.1141497117253936	0.0	0.9239633378401109	47302.0	746.5971559832808	496550.0	1144.9075801784522
1883	Feb25-FISH2-3R4-rep3-m1bp-100x_Position001_0_cmle.ics	4	1	0	1	1	1	1	7.147799999999999	1.0	0.3086596443711675	1.3771834931898543	0.0	0.9773250827357641	10966.0	190.90519768979794	59991.0	138.3227281089226
1884	Feb25-FISH2-3R4-rep3-m1bp-100x_Position001_0_cmle.ics	5	1	0	1	1	1	1	9.097199999999999	1.0	0.3042092136252456	1.1538452804717798	0.0	0.9462062103244141	23740.0	405.3866738305416	189706.0	437.40980244755497
1885	Feb25-FISH2-3R4-rep3-m1bp-100x_Position001_0_cmle.ics	6	1	0	1	1	1	1	9.097199999999999	1.0	0.25921531751884863	1.0970108778648526	0.0	0.937076381947185	24182.0	401.8999627749175	180029.0	415.0973049077566
1886	Feb25-FISH2-3R4-rep3-m1bp-100x_Position001_0_cmle.ics	7	1	0	1	1	1	1	8.2308	1.0	0.3062212326701271	1.334606922667256	0.0	0.9520220761828374	14286.0	247.5456448312781	88850.0	204.86363608670925
1887	Feb25-FISH2-3R4-rep3-m1bp-100x_Position001_0_cmle.ics	8	1	0	1	1	1	1	9.097199999999999	1.0	0.28228715620652894	1.0954889377205894	0.0	0.9691438306848563	28734.0	481.32151813884747	243340.0	561.0750388895873
1888	Feb25-FISH2-3R4-rep3-m1bp-100x_Position001_0_cmle.ics	9	1	0	1	1	0	1	9.097199999999999	0.0	0.25499108396753584	1.0321552511498557	0.0	0.9245195894568722	23680.0	396.67315808847064	173025.0	398.94800938551344
1889	Feb25-FISH2-3R4-rep3-m1bp-100x_Position001_0_cmle.ics	10	1	0	1	1	1	1	8.2308	1.0	0.29931123086041	1.2626177755893162	0.0	0.9684039754849119	15434.0	265.54729489719676	98640.0	227.43668051314572
1890	Feb25-FISH2-3R4-rep3-m1bp-100x_Position001_0_cmle.ics	11	1	0	1	1	1	1	9.097199999999999	1.0	0.30818542446994646	1.1466899887572022	0.0	0.9412309928582687	22616.0	389.2788731402702	177543.0	409.3652734017177
1891	Feb25-FISH2-3R4-rep3-m1bp-100x_Position001_0_cmle.ics	12	1	0	1	1	1	1	9.097199999999999	1.0	0.3051739271811547	1.3539220928874094	0.0	0.9521938324827682	18272.0	315.30141907564735	128300.0	295.82447394400447
1892	Feb25-FISH2-3R4-rep3-m1bp-100x_Position001_0_cmle.ics	13	1	0	1	1	1	1	9.097199999999999	1.0	0.29813543016837873	1.2393046433671997	0.0	0.9461169826020293	19662.0	336.48771534293974	141554.0	326.384548594463
1893	Feb25-FISH2-3R4-rep3-m1bp-100x_Position001_0_cmle.ics	14	1	0	1	1	1	1	9.097199999999999	1.0	0.29517537159112195	1.2057890068052037	0.0	0.9397927170356901	22982.0	392.8941099960488	177990.0	410.39593232496765
1894	Feb25-FISH2-3R4-rep3-m1bp-100x_Position001_0_cmle.ics	15	1	0	1	1	1	1	9.097199999999999	1.0	0.28064881276527504	1.1739397147738524	0.0	0.9479524083316351	21278.0	362.6777826584824	154615.0	356.4996183854423
1895	Feb25-FISH2-3R4-rep3-m1bp-100x_Position001_0_cmle.ics	16	1	0	1	1	1	1	8.4474	1.0	0.24383001544086214	1.1381671512036162	0.0	0.9203682255828627	19570.0	326.2632945497338	127117.0	293.09680167061583
1896	Feb25-FISH2-3R4-rep3-m1bp-100x_Position001_0_cmle.ics	17	1	0	1	0	0	1	8.4474	0.0	0.3070182016442022	1.3130330258187375	0.0	0.9614224069350288	14688.0	254.259113487812	92747.0	213.84904508873404
1897	Feb25-FISH2-3R4-rep3-m1bp-100x_Position001_0_cmle.ics	18	1	0	1	0	1	0	6.7146	1.0	0.30696786305832585	1.3711085804147392	0.0	0.9739981077861782	9694.0	168.8919538968552	49725.0	114.6521587440812
1898	Feb25-FISH2-3R4-rep3-m1bp-100x_Position001_0_cmle.ics	19	1	0	1	1	1	1	9.097199999999999	1.0	0.2797343958292341	1.2630965173889714	0.0	0.9349568683506249	23316.0	396.3091357357433	177063.0	408.2585255646708
1899	Feb25-FISH2-3R4-rep3-m1bp-100x_Position001_0_cmle.ics	20	1	0	1	1	2	1	9.097199999999999	2.0	0.2958667835713334	1.2345877349377778	0.0	0.9341484354411197	20838.0	356.30876886649753	153853.0	354.7426561941303
1900	Feb25-FISH2-3R4-rep3-m1bp-100x_Position001_0_cmle.ics	21	1	0	1	0	0	0	6.9312	0.0	0.30831290867281813	1.5259486186635876	0.0	0.9762039601562846	8886.0	156.54588820198558	43735.0	100.84086802759964
1901	Feb25-FISH2-3R4-rep3-m1bp-100x_Position001_0_cmle.ics	22	1	0	1	1	1	1	9.097199999999999	1.0	0.3044391927523229	1.473482004678426	0.0	0.9430653746584474	16598.0	289.94506245918865	110945.0	255.8086224607761
1902	Feb25-FISH2-3R4-rep3-m1bp-100x_Position001_0_cmle.ics	23	1	0	1	1	1	1	8.4474	1.0	0.27196635482273923	1.032080686857626	0.0	0.9442905360000636	18872.0	319.62880609876964	127133.0	293.1336932651841
1903	Feb25-FISH2-3R4-rep3-m1bp-100x_Position001_0_cmle.ics	24	1	0	1	1	1	1	9.097199999999999	1.0	0.2576544945967971	1.0358905207500089	0.0	0.9176741761413052	22074.0	371.6895882837878	156536.0	360.92891545829053
1904	Feb25-FISH2-3R4-rep3-m1bp-100x_Position001_0_cmle.ics	26	1	0	1	2	2	2	9.097199999999999	2.0	0.23239092715748313	1.2031508947348653	0.0	0.9432549508701898	41972.0	656.0850973243631	389783.0	898.7322753493054
1905	Feb25-FISH2-3R4-rep3-m1bp-100x_Position001_0_cmle.ics	27	1	0	1	2	1	1	9.097199999999999	1.0	0.3054418769803037	1.23302139003098	0.0	0.9480853168749993	22806.0	390.66949691325544	178983.0	412.6855169128586
1906	Feb25-FISH2-3R4-rep3-m1bp-100x_Position001_0_cmle.ics	28	1	0	1	0	1	1	7.797599999999999	1.0	0.3018716152938712	1.2617741511034855	0.0	0.9637569477085979	14236.0	243.66644017034275	87754.0	202.3365618587854
1907	Feb25-FISH2-3R4-rep3-m1bp-100x_Position001_0_cmle.ics	29	1	0	1	1	1	1	9.097199999999999	1.0	0.28763466623025047	1.2340776067580996	0.0	0.9394240132496223	22670.0	385.125847277396	172136.0	396.8982201623161
1908	Feb25-FISH2-3R4-rep3-m1bp-100x_Position001_0_cmle.ics	30	1	0	1	1	1	1	9.097199999999999	1.0	0.2745840163660293	1.0172243793984226	0.0	0.9470535883000389	21120.0	361.18310176665193	151235.0	348.70626903290344
1909	Feb25-FISH2-3R4-rep3-m1bp-100x_Position001_0_cmle.ics	31	1	0	1	1	1	0	9.097199999999999	1.0	0.28971194290464714	1.498141035604717	0.0	0.973136652423326	14188.0	251.8622288252842	85534.0	197.21785311244332
1910	Feb25-FISH2-3R4-rep3-m1bp-100x_Position001_0_cmle.ics	32	1	0	1	0	0	0	7.5809999999999995	0.0	0.2739426577462785	1.221669960394811	0.0	0.9482409557712694	13410.0	230.16914780538465	76427.0	176.21961862913815
1911	Feb25-FISH2-3R4-rep3-m1bp-100x_Position001_0_cmle.ics	33	1	0	1	2	1	2	9.097199999999999	1.0	0.29782477187078493	1.2640911218382134	0.0	0.932820244057504	20420.0	352.0463667755301	149740.0	345.25921066543435
1912	Feb25-FISH2-3R4-rep3-m1bp-100x_Position001_0_cmle.ics	35	1	0	1	1	1	1	8.664	1.0	0.301578906262857	1.3771341483733102	0.0	0.9601424242055854	13946.0	245.5412792793128	85045.0	196.09035375345175
1913	Feb25-FISH2-3R4-rep3-m1bp-100x_Position001_0_cmle.ics	36	1	0	1	1	1	1	9.097199999999999	1.0	0.2721428685629848	1.0439611163761713	0.0	0.931832334682837	21312.0	362.6652314492233	152619.0	351.89739196305544
1914	Feb25-FISH2-3R4-rep3-m1bp-100x_Position001_0_cmle.ics	37	1	0	1	1	1	1	9.097199999999999	1.0	0.2884100133536117	1.2877310423202666	0.0	0.9289280025050861	16694.0	289.67970160034184	108923.0	251.14644719721585
1915	Feb25-FISH2-3R4-rep3-m1bp-100x_Position001_0_cmle.ics	38	1	0	1	1	1	1	9.097199999999999	1.0	0.28475989220994485	1.1315637763599875	0.0	0.9362236775071628	22764.0	388.42019932805994	172340.0	397.368587993061
1916	Feb25-FISH2-3R4-rep3-m1bp-100x_Position001_0_cmle.ics	39	1	0	1	1	1	1	9.097199999999999	1.0	0.30784632474736573	1.2428315955396374	0.0	0.9390003687619148	22626.0	385.4532421504208	177563.0	409.411387894928
1917	Feb25-FISH2-3R4-rep3-m1bp-100x_Position001_0_cmle.ics	40	1	0	1	1	1	1	9.097199999999999	1.0	0.3013004211705904	1.2108333764926444	0.0	0.9393102933496823	20724.0	354.5100983504816	153987.0	355.05162329863924
1918	Feb25-FISH2-3R4-rep3-m1bp-100x_Position001_0_cmle.ics	41	1	0	1	1	1	1	8.8806	1.0	0.2585803545242622	1.0978475300573611	0.0	0.9418903188248006	21722.0	364.6189742480738	153081.0	352.9626367562131
1919	Feb25-FISH2-3R4-rep3-m1bp-100x_Position001_0_cmle.ics	42	1	0	1	1	1	1	9.097199999999999	1.0	0.2754484666826839	1.2042594618531355	0.0	0.9426194292627367	18388.0	319.2044469015357	123054.0	283.7286423749456
1920	Feb25-FISH2-3R4-rep3-m1bp-100x_Position001_0_cmle.ics	43	1	0	1	0	0	0	5.6316	0.0	0.29695502470834506	1.3288594367445767	0.0	0.9862101751194461	6300.0	109.82540330292943	25623.0	59.079582976361856
1921	Feb25-FISH2-3R4-rep3-m1bp-100x_Position001_0_cmle.ics	44	1	0	1	0	1	1	8.664	1.0	0.30633180659516235	1.4189220478280113	0.0	0.9545575622955859	14786.0	258.1109613391032	93572.0	215.75126793365848
1922	Feb25-FISH2-3R4-rep3-m1bp-100x_Position001_0_cmle.ics	45	1	0	1	1	1	1	8.014199999999999	1.0	0.30528258180286066	1.3281560633571403	0.0	0.9638121924246249	13902.0	240.04076719107954	85161.0	196.3578178140714
1923	Feb25-FISH2-3R4-rep3-m1bp-100x_Position001_0_cmle.ics	46	1	0	1	1	1	1	9.097199999999999	1.0	0.2928933230485532	1.1516530878604758	0.0	0.9471742333719955	21962.0	378.61896049949667	165629.0	381.8948697963485
1924	Feb25-FISH2-3R4-rep3-m1bp-100x_Position001_0_cmle.ics	47	1	0	1	0	1	1	9.097199999999999	1.0	0.2813725232089155	1.3935696702679563	0.0	0.9686665206903902	15398.0	269.4004220020352	95304.0	219.74478304566955
1925	Feb25-FISH2-3R4-rep3-m1bp-100x_Position001_0_cmle.ics	48	1	0	1	1	0	2	9.097199999999999	0.0	0.282870583502451	1.1269697175721873	0.0	0.9393697892198821	23878.0	408.37703625702187	184529.0	425.47306588007166
1926	Feb25-FISH2-3R4-rep3-m1bp-100x_Position001_0_cmle.ics	49	1	0	1	2	1	1	9.097199999999999	1.0	0.2648162222718166	1.002246211735642	0.0	0.9412953410680732	24654.0	422.7229842268148	187317.0	431.90142623358594
1927	Feb25-FISH2-3R4-rep3-m1bp-100x_Position001_0_cmle.ics	50	1	0	1	1	1	1	9.097199999999999	1.0	0.29190593231795164	1.2251113421547135	0.0	0.9446768192967234	22522.0	380.4374771144123	171714.0	395.92520435557896
1928	Feb25-FISH2-3R4-rep3-m1bp-100x_Position001_0_cmle.ics	51	1	0	1	1	1	1	9.097199999999999	1.0	0.2925355907431883	1.2227192567058742	0.0	0.9417784900007125	20872.0	356.6472963898536	153359.0	353.60362821183617
1929	Feb25-FISH2-3R4-rep3-m1bp-100x_Position001_0_cmle.ics	52	1	0	1	1	1	1	9.097199999999999	1.0	0.2769943521814587	1.1239894939653348	0.0	0.9394393388847775	22488.0	378.24993493266186	166892.0	384.8070000425783
1930	Feb25-FISH2-3R4-rep3-m1bp-100x_Position001_0_cmle.ics	53	1	0	1	2	1	1	9.097199999999999	1.0	0.2722557419615776	1.0249227243448882	0.0	0.9220729790850698	32372.0	532.9680221236024	285770.0	658.9069362352154
1931	Feb25-FISH2-3R4-rep3-m1bp-100x_Position001_0_cmle.ics	55	1	0	1	1	1	1	9.097199999999999	1.0	0.2985845350911374	1.2703774419593539	0.0	0.948432309437891	19754.0	338.5671095396798	142656.0	328.9254571703499
1932	Feb25-FISH2-3R4-rep3-m1bp-100x_Position001_0_cmle.ics	56	1	0	1	1	1	1	6.9312	1.0	0.30054251489651285	1.276091413597184	0.0	0.9737571408456789	11238.0	194.57303307909348	61413.0	141.60146857617417
1933	Feb25-FISH2-3R4-rep3-m1bp-100x_Position001_0_cmle.ics	57	1	0	1	1	1	1	9.097199999999999	1.0	0.3042710386490631	1.2385193524408504	0.0	0.9392558321065737	22754.0	392.2926408155894	178029.0	410.4858555867277
1934	Feb25-FISH2-3R4-rep3-m1bp-100x_Position001_0_cmle.ics	58	1	0	1	1	0	1	9.097199999999999	0.0	0.28373045520482904	1.0849660289084058	0.0	0.9667944939922057	26480.0	445.1099644639032	215826.0	497.63533058019254
1935	Feb25-FISH2-3R4-rep3-m1bp-100x_Position001_0_cmle.ics	59	1	0	1	1	1	1	9.097199999999999	1.0	0.3217441091409242	1.266054758779348	0.0	0.9361762179609225	23376.0	398.11810306987604	190627.0	439.5333748598888
1936	Feb25-FISH2-3R4-rep3-m1bp-100x_Position001_0_cmle.ics	60	1	0	1	1	1	1	6.9312	1.0	0.22305923096309185	1.25317082646007	0.0	0.8962569309786559	16152.0	267.5029879712198	91164.0	210.19908295113967
1937	Feb25-FISH2-3R4-rep3-m1bp-100x_Position001_0_cmle.ics	61	1	0	1	0	1	1	6.9312	1.0	0.2870914876057499	1.1650983706045612	0.0	0.9611323448228499	12262.0	207.7439057086114	68411.0	157.73692975045432
1938	Feb25-FISH2-3R4-rep3-m1bp-100x_Position001_0_cmle.ics	62	1	0	1	0	1	1	9.097199999999999	1.0	0.3088676823647254	1.2285941539944862	0.0	0.9419796680322537	20416.0	351.9569759517075	152446.0	351.49850159678647
1939	Feb25-FISH2-3R4-rep3-m1bp-100x_Position001_0_cmle.ics	63	1	0	1	1	1	1	9.097199999999999	1.0	0.3309693690976213	1.5388114154182815	0.0	0.9416549046711977	17518.0	307.7899430726246	125428.0	289.20243271900694
1940	Feb25-FISH2-3R4-rep3-m1bp-100x_Position001_0_cmle.ics	64	1	0	1	0	1	0	7.147799999999999	1.0	0.29624712657465757	1.321276471791892	0.0	0.9774716941609874	11794.0	203.18330202928553	65553.0	151.147168670704
1941	Feb25-FISH2-3R4-rep3-m1bp-100x_Position001_0_cmle.ics	65	1	0	1	0	0	1	7.797599999999999	0.0	0.2961000645859935	1.1611239755797178	0.0	0.9697441027251382	14112.0	243.7741702392475	85778.0	197.78044992960884
1942	Feb25-FISH2-3R4-rep3-m1bp-100x_Position001_0_cmle.ics	66	1	0	1	1	1	1	7.147799999999999	1.0	0.29081335289946014	1.1645533898840057	0.0	0.9664200193646147	12914.0	218.99106465616623	74417.0	171.58511206150413
1943	Feb25-FISH2-3R4-rep3-m1bp-100x_Position001_0_cmle.ics	67	1	0	1	0	1	1	7.797599999999999	1.0	0.3012310095589639	1.313530592497656	0.0	0.9588663858474022	12318.0	216.4382463733588	70556.0	162.6827091472578
[truncated: 4,750 more rows]
