# Supplementary material for: M1BP cooperates with CP190 to activate transcription at TAD borders and promote chromatin insulator activity
Source: Nat Commun. 2021 Jul 7;12:4170. doi: 10.1038/s41467-021-24407-y (PMC8263732; doi:10.1038/s41467-021-24407-y)
Supplement: Supplementary file 6 — Source Data [file 41467_2021_24407_MOESM6_ESM.zip › Source Data_updated_060121/Source Data 8/Figure 8i/Figure 8i-tango-slide2/rep1/B_C.xls]

	Label	nuc.idx	tag	idx1	idx2	overlap	pcOverlap1	pcOverlap2
1	Feb25-FISH2-3R4-rep1-cp190-100x_Position001_0_cmle.ics	1	0	1	1	0.0	0.0	0.0
2	Feb25-FISH2-3R4-rep1-cp190-100x_Position001_0_cmle.ics	1	0	1	2	0.07147746447594806	0.46268656716417905	0.5740740740740738
3	Feb25-FISH2-3R4-rep1-cp190-100x_Position001_0_cmle.ics	2	0	1	1	0.029974420586687898	0.09999999999999998	0.10236220472440943
4	Feb25-FISH2-3R4-rep1-cp190-100x_Position001_0_cmle.ics	3	0	1	1	0.2098209441068153	0.7109375	0.7165354330708661
5	Feb25-FISH2-3R4-rep1-cp190-100x_Position001_0_cmle.ics	4	0	1	1	0.08300608777852034	0.29508196721311475	0.2926829268292683
6	Feb25-FISH2-3R4-rep1-cp190-100x_Position001_0_cmle.ics	5	0	1	1	0.2098209441068153	0.46907216494845355	0.3527131782945736
7	Feb25-FISH2-3R4-rep1-cp190-100x_Position001_0_cmle.ics	6	0	1	1	0.03919731922874571	0.11184210526315787	0.11258278145695363
8	Feb25-FISH2-3R4-rep1-cp190-100x_Position001_0_cmle.ics	7	0	1	1	0.0	0.0	0.0
9	Feb25-FISH2-3R4-rep1-cp190-100x_Position001_0_cmle.ics	8	0	1	1	0.0645602904944047	0.20588235294117643	0.2028985507246377
10	Feb25-FISH2-3R4-rep1-cp190-100x_Position001_0_cmle.ics	9	0	1	1	0.17292934953858402	0.5172413793103448	0.510204081632653
11	Feb25-FISH2-3R4-rep1-cp190-100x_Position001_0_cmle.ics	10	0	1	1	0.17292934953858402	0.5357142857142856	0.5395683453237409
12	Feb25-FISH2-3R4-rep1-cp190-100x_Position001_0_cmle.ics	11	0	1	1	0.06686601515491916	0.4264705882352941	0.2543859649122807
13	Feb25-FISH2-3R4-rep1-cp190-100x_Position001_0_cmle.ics	12	0	1	1	0.01844579728411563	0.0625	0.062015503875968984
14	Feb25-FISH2-3R4-rep1-cp190-100x_Position001_0_cmle.ics	13	0	1	1	0.17523507419909848	0.5352112676056336	0.5352112676056336
15	Feb25-FISH2-3R4-rep1-cp190-100x_Position001_0_cmle.ics	14	0	1	1	0.0	0.0	0.0
16	Feb25-FISH2-3R4-rep1-cp190-100x_Position001_0_cmle.ics	14	0	1	2	0.0	0.0	0.0
17	Feb25-FISH2-3R4-rep1-cp190-100x_Position001_0_cmle.ics	15	0	1	1	0.009222898642057815	0.030303030303030297	0.02877697841726618
18	Feb25-FISH2-3R4-rep1-cp190-100x_Position001_0_cmle.ics	16	0	1	1	0.2951327565458501	0.4923076923076922	0.5
19	Feb25-FISH2-3R4-rep1-cp190-100x_Position001_0_cmle.ics	17	0	1	1	0.0	0.0	0.0
20	Feb25-FISH2-3R4-rep1-cp190-100x_Position001_0_cmle.ics	17	0	1	2	0.04611449321028908	0.11834319526627217	0.3773584905660377
21	Feb25-FISH2-3R4-rep1-cp190-100x_Position001_0_cmle.ics	18	0	1	1	0.0	0.0	0.0
22	Feb25-FISH2-3R4-rep1-cp190-100x_Position001_0_cmle.ics	19	0	1	1	0.0	0.0	0.0
23	Feb25-FISH2-3R4-rep1-cp190-100x_Position001_0_cmle.ics	20	0	1	1	0.16601217555704068	0.2562277580071174	0.2562277580071174
24	Feb25-FISH2-3R4-rep1-cp190-100x_Position001_0_cmle.ics	21	0	1	1	0.0	0.0	0.0
25	Feb25-FISH2-3R4-rep1-cp190-100x_Position001_0_cmle.ics	22	0	1	1	0.0	0.0	0.0
26	Feb25-FISH2-3R4-rep1-cp190-100x_Position001_0_cmle.ics	24	0	1	1	0.13373203030983832	0.3741935483870968	0.3741935483870968
27	Feb25-FISH2-3R4-rep1-cp190-100x_Position001_0_cmle.ics	25	0	1	1	0.0	0.0	0.0
28	Feb25-FISH2-3R4-rep1-cp190-100x_Position001_0_cmle.ics	28	0	1	1	0.0	0.0	0.0
29	Feb25-FISH2-3R4-rep1-cp190-100x_Position001_0_cmle.ics	31	0	1	1	0.06686601515491916	0.3333333333333333	0.3411764705882353
30	Feb25-FISH2-3R4-rep1-cp190-100x_Position001_0_cmle.ics	32	0	1	1	0.1844579728411563	0.6015037593984962	0.5970149253731343
31	Feb25-FISH2-3R4-rep1-cp190-100x_Position001_0_cmle.ics	34	0	1	1	0.0	0.0	0.0
32	Feb25-FISH2-3R4-rep1-cp190-100x_Position001_0_cmle.ics	35	0	1	1	0.07839463845749142	0.24999999999999994	0.24999999999999994
33	Feb25-FISH2-3R4-rep1-cp190-100x_Position001_0_cmle.ics	36	0	1	1	0.04611449321028908	0.19417475728155337	0.196078431372549
34	Feb25-FISH2-3R4-rep1-cp190-100x_Position001_0_cmle.ics	37	0	1	1	0.20520949478578637	0.42583732057416257	0.356
35	Feb25-FISH2-3R4-rep1-cp190-100x_Position001_0_cmle.ics	37	0	1	2	0.0	0.0	0.0
36	Feb25-FISH2-3R4-rep1-cp190-100x_Position001_0_cmle.ics	37	0	2	1	0.0	0.0	0.0
37	Feb25-FISH2-3R4-rep1-cp190-100x_Position001_0_cmle.ics	37	0	2	2	0.0	0.0	0.0
38	Feb25-FISH2-3R4-rep1-cp190-100x_Position001_0_cmle.ics	38	0	1	1	0.0	0.0	0.0
39	Feb25-FISH2-3R4-rep1-cp190-100x_Position001_0_cmle.ics	38	0	2	1	0.0	0.0	0.0
40	Feb25-FISH2-3R4-rep1-cp190-100x_Position001_0_cmle.ics	39	0	1	1	0.04150304388926017	0.2769230769230769	0.2769230769230769
41	Feb25-FISH2-3R4-rep1-cp190-100x_Position001_0_cmle.ics	40	0	1	1	0.0853118124390348	0.2642857142857143	0.2661870503597122
42	Feb25-FISH2-3R4-rep1-cp190-100x_Position001_0_cmle.ics	41	0	1	1	0.0	0.0	0.0
43	Feb25-FISH2-3R4-rep1-cp190-100x_Position001_0_cmle.ics	41	0	2	1	0.24210108935401764	0.5932203389830507	0.34653465346534645
44	Feb25-FISH2-3R4-rep1-cp190-100x_Position001_0_cmle.ics	43	0	1	1	0.013834347963086722	0.044117647058823525	0.0437956204379562
45	Feb25-FISH2-3R4-rep1-cp190-100x_Position001_0_cmle.ics	44	0	1	1	0.17292934953858402	0.5033557046979864	0.5136986301369861
46	Feb25-FISH2-3R4-rep1-cp190-100x_Position001_0_cmle.ics	45	0	1	1	0.08070036311800588	0.42168674698795167	0.42168674698795167
47	Feb25-FISH2-3R4-rep1-cp190-100x_Position001_0_cmle.ics	46	0	1	1	0.0	0.0	0.0
48	Feb25-FISH2-3R4-rep1-cp190-100x_Position001_0_cmle.ics	47	0	1	1	0.08761753709954924	0.7169811320754715	0.6551724137931032
49	Feb25-FISH2-3R4-rep1-cp190-100x_Position001_0_cmle.ics	48	0	1	1	0.3043556551879079	0.48175182481751827	0.47826086956521746
50	Feb25-FISH2-3R4-rep1-cp190-100x_Position001_0_cmle.ics	49	0	1	1	0.0945347110810926	0.32283464566929126	0.3203125
51	Feb25-FISH2-3R4-rep1-cp190-100x_Position001_0_cmle.ics	50	0	1	1	0.11528623302572269	0.19305019305019305	0.22421524663677128
52	Feb25-FISH2-3R4-rep1-cp190-100x_Position001_0_cmle.ics	51	0	1	1	0.10606333438366487	0.3770491803278688	0.3770491803278688
53	Feb25-FISH2-3R4-rep1-cp190-100x_Position001_0_cmle.ics	52	0	1	1	0.4196418882136306	0.774468085106383	0.6431095406360423
54	Feb25-FISH2-3R4-rep1-cp190-100x_Position001_0_cmle.ics	53	0	1	1	0.11528623302572269	0.34246575342465746	0.3448275862068965
55	Feb25-FISH2-3R4-rep1-cp190-100x_Position001_0_cmle.ics	54	0	1	1	0.0	0.0	0.0
56	Feb25-FISH2-3R4-rep1-cp190-100x_Position001_0_cmle.ics	54	0	1	2	0.01844579728411563	0.060606060606060594	0.09876543209876543
57	Feb25-FISH2-3R4-rep1-cp190-100x_Position001_0_cmle.ics	55	0	1	1	0.0	0.0	0.0
58	Feb25-FISH2-3R4-rep1-cp190-100x_Position001_0_cmle.ics	56	0	1	1	0.16370645089652622	0.5035460992907801	0.46103896103896097
59	Feb25-FISH2-3R4-rep1-cp190-100x_Position001_0_cmle.ics	57	0	1	1	0.1798465235201274	0.7027027027027026	0.6902654867256637
60	Feb25-FISH2-3R4-rep1-cp190-100x_Position001_0_cmle.ics	58	0	1	1	0.09914616040212151	0.3161764705882353	0.3161764705882353
61	Feb25-FISH2-3R4-rep1-cp190-100x_Position001_0_cmle.ics	60	0	1	1	0.0899232617600637	0.5342465753424657	0.5342465753424657
62	Feb25-FISH2-3R4-rep1-cp190-100x_Position001_0_cmle.ics	61	0	1	1	0.025362971265658993	0.16176470588235292	0.07051282051282051
63	Feb25-FISH2-3R4-rep1-cp190-100x_Position001_0_cmle.ics	61	0	2	1	0.0	0.0	0.0
64	Feb25-FISH2-3R4-rep1-cp190-100x_Position001_0_cmle.ics	62	0	1	1	0.0	0.0	0.0
65	Feb25-FISH2-3R4-rep1-cp190-100x_Position001_0_cmle.ics	63	0	1	1	0.10836905904417933	0.7014925373134328	0.7121212121212119
66	Feb25-FISH2-3R4-rep1-cp190-100x_Position001_0_cmle.ics	64	0	1	1	0.059948841173375796	0.22807017543859648	0.22807017543859648
67	Feb25-FISH2-3R4-rep1-cp190-100x_Position001_0_cmle.ics	65	0	1	1	0.013834347963086722	0.022304832713754642	0.026785714285714277
68	Feb25-FISH2-3R4-rep1-cp190-100x_Position001_0_cmle.ics	66	0	1	1	0.009222898642057815	0.039603960396039604	0.014925373134328358
69	Feb25-FISH2-3R4-rep1-cp190-100x_Position001_0_cmle.ics	66	0	2	1	0.0	0.0	0.0
70	Feb25-FISH2-3R4-rep1-cp190-100x_Position001_0_cmle.ics	68	0	1	1	0.0	0.0	0.0
71	Feb25-FISH2-3R4-rep1-cp190-100x_Position001_0_cmle.ics	69	0	1	1	0.0	0.0	0.0
72	Feb25-FISH2-3R4-rep1-cp190-100x_Position001_0_cmle.ics	69	0	1	2	0.0	0.0	0.0
73	Feb25-FISH2-3R4-rep1-cp190-100x_Position001_0_cmle.ics	69	0	2	1	0.0	0.0	0.0
74	Feb25-FISH2-3R4-rep1-cp190-100x_Position001_0_cmle.ics	69	0	2	2	0.0	0.0	0.0
75	Feb25-FISH2-3R4-rep1-cp190-100x_Position001_0_cmle.ics	70	0	1	1	0.0	0.0	0.0
76	Feb25-FISH2-3R4-rep1-cp190-100x_Position001_0_cmle.ics	71	0	1	1	0.013834347963086722	0.049999999999999996	0.04958677685950412
77	Feb25-FISH2-3R4-rep1-cp190-100x_Position001_0_cmle.ics	73	0	1	1	0.0	0.0	0.0
78	Feb25-FISH2-3R4-rep1-cp190-100x_Position001_0_cmle.ics	75	0	1	1	0.11298050836520823	0.36296296296296293	0.3426573426573426
79	Feb25-FISH2-3R4-rep1-cp190-100x_Position001_0_cmle.ics	76	0	1	1	0.0	0.0	0.0
80	Feb25-FISH2-3R4-rep1-cp190-100x_Position001_0_cmle.ics	77	0	1	1	0.029974420586687898	0.09352517985611508	0.07647058823529411
81	Feb25-FISH2-3R4-rep1-cp190-100x_Position001_0_cmle.ics	78	0	1	1	0.14526065361241058	0.4172185430463576	0.4172185430463576
82	Feb25-FISH2-3R4-rep1-cp190-100x_Position001_0_cmle.ics	79	0	1	1	0.0	0.0	0.0
83	Feb25-FISH2-3R4-rep1-cp190-100x_Position001_0_cmle.ics	79	0	2	1	0.0	0.0	0.0
84	Feb25-FISH2-3R4-rep1-cp190-100x_Position001_0_cmle.ics	80	0	1	1	0.0	0.0	0.0
85	Feb25-FISH2-3R4-rep1-cp190-100x_Position001_0_cmle.ics	81	0	1	1	0.06686601515491916	0.14795918367346939	0.17058823529411765
86	Feb25-FISH2-3R4-rep1-cp190-100x_Position001_0_cmle.ics	81	0	1	2	0.0	0.0	0.0
87	Feb25-FISH2-3R4-rep1-cp190-100x_Position001_0_cmle.ics	82	0	1	1	0.13373203030983832	0.58	0.6516853932584269
88	Feb25-FISH2-3R4-rep1-cp190-100x_Position001_0_cmle.ics	83	0	1	1	0.16370645089652622	0.5590551181102362	0.5144927536231885
89	Feb25-FISH2-3R4-rep1-cp190-100x_Position001_0_cmle.ics	84	0	1	1	0.0	0.0	0.0
90	Feb25-FISH2-3R4-rep1-cp190-100x_Position001_0_cmle.ics	86	0	1	1	0.0046114493210289076	0.025974025974025972	0.025974025974025972
91	Feb25-FISH2-3R4-rep1-cp190-100x_Position001_0_cmle.ics	87	0	1	1	0.013834347963086722	0.040816326530612235	0.08108108108108109
92	Feb25-FISH2-3R4-rep1-cp190-100x_Position001_0_cmle.ics	89	0	1	1	0.07608891379697698	0.5789473684210527	0.5892857142857142
93	Feb25-FISH2-3R4-rep1-cp190-100x_Position001_0_cmle.ics	91	0	1	1	0.0645602904944047	0.33734939759036137	0.2028985507246377
94	Feb25-FISH2-3R4-rep1-cp190-100x_Position001_0_cmle.ics	92	0	1	1	0.0	0.0	0.0
95	Feb25-FISH2-3R4-rep1-cp190-100x_Position001_0_cmle.ics	92	0	1	2	0.0	0.0	0.0
96	Feb25-FISH2-3R4-rep1-cp190-100x_Position001_0_cmle.ics	93	0	1	1	0.2559354373171044	0.6686746987951806	0.6768292682926829
97	Feb25-FISH2-3R4-rep1-cp190-100x_Position002_1_cmle.ics	1	0	1	1	0.0	0.0	0.0
98	Feb25-FISH2-3R4-rep1-cp190-100x_Position002_1_cmle.ics	2	0	1	1	0.0	0.0	0.0
99	Feb25-FISH2-3R4-rep1-cp190-100x_Position002_1_cmle.ics	3	0	1	1	0.0	0.0	0.0
100	Feb25-FISH2-3R4-rep1-cp190-100x_Position002_1_cmle.ics	4	0	1	1	0.24210108935401764	0.5357142857142857	0.4022988505747126
101	Feb25-FISH2-3R4-rep1-cp190-100x_Position002_1_cmle.ics	5	0	1	1	0.12220340700726605	0.3630136986301369	0.3630136986301369
102	Feb25-FISH2-3R4-rep1-cp190-100x_Position002_1_cmle.ics	6	0	1	1	0.09684043574160706	0.65625	0.65625
103	Feb25-FISH2-3R4-rep1-cp190-100x_Position002_1_cmle.ics	7	0	1	1	0.11298050836520823	0.3356164383561643	0.33333333333333326
104	Feb25-FISH2-3R4-rep1-cp190-100x_Position002_1_cmle.ics	8	0	1	1	0.02305724660514454	0.07462686567164178	0.07407407407407408
105	Feb25-FISH2-3R4-rep1-cp190-100x_Position002_1_cmle.ics	10	0	1	1	0.0	0.0	0.0
106	Feb25-FISH2-3R4-rep1-cp190-100x_Position002_1_cmle.ics	11	0	1	1	0.13603775497035278	0.4645669291338583	0.4682539682539682
107	Feb25-FISH2-3R4-rep1-cp190-100x_Position002_1_cmle.ics	12	0	1	1	0.0	0.0	0.0
108	Feb25-FISH2-3R4-rep1-cp190-100x_Position002_1_cmle.ics	13	0	1	1	0.0	0.0	0.0
109	Feb25-FISH2-3R4-rep1-cp190-100x_Position002_1_cmle.ics	14	0	1	1	0.009222898642057815	0.028985507246376812	0.028571428571428567
110	Feb25-FISH2-3R4-rep1-cp190-100x_Position002_1_cmle.ics	17	0	1	1	0.14526065361241058	0.5575221238938053	0.5624999999999999
111	Feb25-FISH2-3R4-rep1-cp190-100x_Position002_1_cmle.ics	18	0	1	1	0.18215224818064185	0.31854838709677424	0.31854838709677424
112	Feb25-FISH2-3R4-rep1-cp190-100x_Position002_1_cmle.ics	19	0	1	1	0.0	0.0	0.0
113	Feb25-FISH2-3R4-rep1-cp190-100x_Position002_1_cmle.ics	20	0	1	1	0.07378318913646252	0.6153846153846153	0.4507042253521126
114	Feb25-FISH2-3R4-rep1-cp190-100x_Position002_1_cmle.ics	20	0	2	1	0.0	0.0	0.0
115	Feb25-FISH2-3R4-rep1-cp190-100x_Position002_1_cmle.ics	21	0	1	1	0.17523507419909848	0.4903225806451612	0.4903225806451612
116	Feb25-FISH2-3R4-rep1-cp190-100x_Position002_1_cmle.ics	22	0	1	1	0.10836905904417933	0.3263888888888889	0.32191780821917804
117	Feb25-FISH2-3R4-rep1-cp190-100x_Position002_1_cmle.ics	23	0	1	1	0.11298050836520823	0.3223684210526315	0.6712328767123286
118	Feb25-FISH2-3R4-rep1-cp190-100x_Position002_1_cmle.ics	23	0	1	2	0.0	0.0	0.0
119	Feb25-FISH2-3R4-rep1-cp190-100x_Position002_1_cmle.ics	24	0	1	1	0.06917173981543362	0.34883720930232553	0.3448275862068966
120	Feb25-FISH2-3R4-rep1-cp190-100x_Position002_1_cmle.ics	25	0	1	1	0.0	0.0	0.0
121	Feb25-FISH2-3R4-rep1-cp190-100x_Position002_1_cmle.ics	26	0	1	1	0.0	0.0	0.0
122	Feb25-FISH2-3R4-rep1-cp190-100x_Position002_1_cmle.ics	26	0	2	1	0.0	0.0	0.0
123	Feb25-FISH2-3R4-rep1-cp190-100x_Position002_1_cmle.ics	27	0	1	1	0.0	0.0	0.0
124	Feb25-FISH2-3R4-rep1-cp190-100x_Position002_1_cmle.ics	28	0	1	1	0.029974420586687898	0.09774436090225562	0.09774436090225562
125	Feb25-FISH2-3R4-rep1-cp190-100x_Position002_1_cmle.ics	29	0	1	1	0.0	0.0	0.0
126	Feb25-FISH2-3R4-rep1-cp190-100x_Position002_1_cmle.ics	30	0	1	1	0.17523507419909848	0.6909090909090909	0.5135135135135135
127	Feb25-FISH2-3R4-rep1-cp190-100x_Position002_1_cmle.ics	31	0	1	1	0.0	0.0	0.0
128	Feb25-FISH2-3R4-rep1-cp190-100x_Position002_1_cmle.ics	31	0	1	2	0.0	0.0	0.0
129	Feb25-FISH2-3R4-rep1-cp190-100x_Position002_1_cmle.ics	32	0	1	1	0.10836905904417933	0.3154362416107382	0.3154362416107382
130	Feb25-FISH2-3R4-rep1-cp190-100x_Position002_1_cmle.ics	33	0	1	1	0.05533739185234689	0.16666666666666666	0.16551724137931031
131	Feb25-FISH2-3R4-rep1-cp190-100x_Position002_1_cmle.ics	34	0	1	1	0.0023057246605144538	0.015873015873015872	0.015873015873015872
132	Feb25-FISH2-3R4-rep1-cp190-100x_Position002_1_cmle.ics	35	0	1	1	0.009222898642057815	0.05063291139240506	0.02877697841726618
133	Feb25-FISH2-3R4-rep1-cp190-100x_Position002_1_cmle.ics	35	0	2	1	0.0	0.0	0.0
134	Feb25-FISH2-3R4-rep1-cp190-100x_Position002_1_cmle.ics	37	0	1	1	0.0	0.0	0.0
135	Feb25-FISH2-3R4-rep1-cp190-100x_Position002_1_cmle.ics	38	0	1	1	0.1844579728411563	0.6153846153846153	0.5797101449275363
136	Feb25-FISH2-3R4-rep1-cp190-100x_Position002_1_cmle.ics	39	0	1	1	0.03919731922874571	0.11038961038961037	0.11038961038961037
137	Feb25-FISH2-3R4-rep1-cp190-100x_Position002_1_cmle.ics	40	0	1	1	0.15678927691498284	0.5354330708661417	0.4358974358974358
138	Feb25-FISH2-3R4-rep1-cp190-100x_Position002_1_cmle.ics	43	0	1	1	0.0	0.0	0.0
139	Feb25-FISH2-3R4-rep1-cp190-100x_Position002_1_cmle.ics	44	0	1	1	0.11298050836520823	0.35766423357664234	0.31410256410256404
140	Feb25-FISH2-3R4-rep1-cp190-100x_Position002_1_cmle.ics	45	0	1	1	0.0	0.0	0.0
141	Feb25-FISH2-3R4-rep1-cp190-100x_Position002_1_cmle.ics	45	0	1	2	0.0	0.0	0.0
142	Feb25-FISH2-3R4-rep1-cp190-100x_Position002_1_cmle.ics	47	0	1	1	0.21904384274887312	0.76	0.7307692307692306
143	Feb25-FISH2-3R4-rep1-cp190-100x_Position002_1_cmle.ics	48	0	1	1	0.0	0.0	0.0
144	Feb25-FISH2-3R4-rep1-cp190-100x_Position002_1_cmle.ics	49	0	1	1	0.0	0.0	0.0
145	Feb25-FISH2-3R4-rep1-cp190-100x_Position002_1_cmle.ics	51	0	1	1	0.33202435111408135	0.6101694915254237	0.6050420168067226
146	Feb25-FISH2-3R4-rep1-cp190-100x_Position002_1_cmle.ics	52	0	1	1	0.0	0.0	0.0
147	Feb25-FISH2-3R4-rep1-cp190-100x_Position002_1_cmle.ics	53	0	1	1	0.009222898642057815	0.02484472049689441	0.02484472049689441
148	Feb25-FISH2-3R4-rep1-cp190-100x_Position002_1_cmle.ics	54	0	1	1	0.020751521944630084	0.13636363636363633	0.13636363636363633
149	Feb25-FISH2-3R4-rep1-cp190-100x_Position002_1_cmle.ics	55	0	1	1	0.01844579728411563	0.06451612903225806	0.064
150	Feb25-FISH2-3R4-rep1-cp190-100x_Position002_1_cmle.ics	57	0	1	1	0.0	0.0	0.0
151	Feb25-FISH2-3R4-rep1-cp190-100x_Position002_1_cmle.ics	57	0	2	1	0.0	0.0	0.0
152	Feb25-FISH2-3R4-rep1-cp190-100x_Position002_1_cmle.ics	58	0	1	1	0.0	0.0	0.0
153	Feb25-FISH2-3R4-rep1-cp190-100x_Position002_1_cmle.ics	59	0	1	1	0.057643116512861345	0.21739130434782605	0.2155172413793103
154	Feb25-FISH2-3R4-rep1-cp190-100x_Position002_1_cmle.ics	61	0	1	1	0.09684043574160706	0.5316455696202531	0.7241379310344825
155	Feb25-FISH2-3R4-rep1-cp190-100x_Position002_1_cmle.ics	64	0	1	1	0.1291205809888094	0.45528455284552843	0.4057971014492754
156	Feb25-FISH2-3R4-rep1-cp190-100x_Position002_1_cmle.ics	67	0	1	1	0.0	0.0	0.0
157	Feb25-FISH2-3R4-rep1-cp190-100x_Position002_1_cmle.ics	69	0	1	1	0.059948841173375796	0.40625	0.30232558139534876
158	Feb25-FISH2-3R4-rep1-cp190-100x_Position002_1_cmle.ics	69	0	2	1	0.0	0.0	0.0
159	Feb25-FISH2-3R4-rep1-cp190-100x_Position002_1_cmle.ics	70	0	1	1	0.0	0.0	0.0
160	Feb25-FISH2-3R4-rep1-cp190-100x_Position002_1_cmle.ics	71	0	1	1	0.21212666876732975	0.6344827586206896	0.6433566433566433
161	Feb25-FISH2-3R4-rep1-cp190-100x_Position002_1_cmle.ics	72	0	1	1	0.0	0.0	0.0
162	Feb25-FISH2-3R4-rep1-cp190-100x_Position002_1_cmle.ics	73	0	1	1	0.18215224818064185	0.5984848484848484	0.5984848484848484
163	Feb25-FISH2-3R4-rep1-cp190-100x_Position002_1_cmle.ics	74	0	1	1	0.05533739185234689	0.42105263157894735	0.23300970873786403
164	Feb25-FISH2-3R4-rep1-cp190-100x_Position002_1_cmle.ics	75	0	1	1	0.0	0.0	0.0
165	Feb25-FISH2-3R4-rep1-cp190-100x_Position002_1_cmle.ics	76	0	1	1	0.009222898642057815	0.028169014084507036	0.028169014084507036
166	Feb25-FISH2-3R4-rep1-cp190-100x_Position002_1_cmle.ics	77	0	1	1	0.03689159456823126	0.16326530612244897	0.16161616161616163
167	Feb25-FISH2-3R4-rep1-cp190-100x_Position002_1_cmle.ics	78	0	1	1	0.06917173981543362	0.20833333333333334	0.20833333333333334
168	Feb25-FISH2-3R4-rep1-cp190-100x_Position002_1_cmle.ics	79	0	1	1	0.15448355225446841	0.4820143884892086	0.4820143884892086
169	Feb25-FISH2-3R4-rep1-cp190-100x_Position002_1_cmle.ics	80	0	1	1	0.0	0.0	0.0
170	Feb25-FISH2-3R4-rep1-cp190-100x_Position002_1_cmle.ics	82	0	1	1	0.01152862330257227	0.034246575342465745	0.034722222222222224
171	Feb25-FISH2-3R4-rep1-cp190-100x_Position002_1_cmle.ics	83	0	1	1	0.0	0.0	0.0
172	Feb25-FISH2-3R4-rep1-cp190-100x_Position002_1_cmle.ics	83	0	2	1	0.0	0.0	0.0
173	Feb25-FISH2-3R4-rep1-cp190-100x_Position002_1_cmle.ics	84	0	1	1	0.08300608777852034	0.14285714285714285	0.288
174	Feb25-FISH2-3R4-rep1-cp190-100x_Position002_1_cmle.ics	84	0	1	2	0.01844579728411563	0.031746031746031744	0.064
175	Feb25-FISH2-3R4-rep1-cp190-100x_Position002_1_cmle.ics	85	0	1	1	0.0	0.0	0.0
176	Feb25-FISH2-3R4-rep1-cp190-100x_Position002_1_cmle.ics	86	0	1	1	0.0	0.0	0.0
177	Feb25-FISH2-3R4-rep1-cp190-100x_Position003_2_cmle.ics	1	0	1	1	0.0	0.0	0.0
178	Feb25-FISH2-3R4-rep1-cp190-100x_Position003_2_cmle.ics	3	0	1	1	0.11759195768623715	0.23502304147465433	0.37777777777777777
179	Feb25-FISH2-3R4-rep1-cp190-100x_Position003_2_cmle.ics	3	0	1	2	0.0	0.0	0.0
180	Feb25-FISH2-3R4-rep1-cp190-100x_Position003_2_cmle.ics	3	0	2	1	0.0	0.0	0.0
181	Feb25-FISH2-3R4-rep1-cp190-100x_Position003_2_cmle.ics	3	0	2	2	0.0	0.0	0.0
182	Feb25-FISH2-3R4-rep1-cp190-100x_Position003_2_cmle.ics	4	0	1	1	0.006917173981543361	0.021428571428571425	0.021126760563380278
183	Feb25-FISH2-3R4-rep1-cp190-100x_Position003_2_cmle.ics	5	0	1	1	0.0	0.0	0.0
184	Feb25-FISH2-3R4-rep1-cp190-100x_Position003_2_cmle.ics	7	0	1	1	0.1590950015754973	0.3108108108108108	0.30941704035874434
185	Feb25-FISH2-3R4-rep1-cp190-100x_Position003_2_cmle.ics	8	0	1	1	0.04611449321028908	0.3846153846153846	0.3846153846153846
186	Feb25-FISH2-3R4-rep1-cp190-100x_Position003_2_cmle.ics	10	0	1	1	0.0	0.0	0.0
187	Feb25-FISH2-3R4-rep1-cp190-100x_Position003_2_cmle.ics	11	0	1	1	0.18215224818064185	0.3590909090909091	0.37264150943396224
188	Feb25-FISH2-3R4-rep1-cp190-100x_Position003_2_cmle.ics	12	0	1	1	0.0	0.0	0.0
189	Feb25-FISH2-3R4-rep1-cp190-100x_Position003_2_cmle.ics	13	0	1	1	0.07839463845749142	0.293103448275862	0.293103448275862
190	Feb25-FISH2-3R4-rep1-cp190-100x_Position003_2_cmle.ics	14	0	1	1	0.39658464160848605	0.7999999999999999	0.63003663003663
191	Feb25-FISH2-3R4-rep1-cp190-100x_Position003_2_cmle.ics	15	0	1	1	0.10145188506263597	0.28947368421052627	0.2913907284768212
192	Feb25-FISH2-3R4-rep1-cp190-100x_Position003_2_cmle.ics	16	0	1	1	0.0	0.0	0.0
193	Feb25-FISH2-3R4-rep1-cp190-100x_Position003_2_cmle.ics	16	0	2	1	0.0	0.0	0.0
194	Feb25-FISH2-3R4-rep1-cp190-100x_Position003_2_cmle.ics	17	0	1	1	0.0	0.0	0.0
195	Feb25-FISH2-3R4-rep1-cp190-100x_Position003_2_cmle.ics	19	0	1	1	0.0	0.0	0.0
196	Feb25-FISH2-3R4-rep1-cp190-100x_Position003_2_cmle.ics	19	0	1	2	0.0	0.0	0.0
197	Feb25-FISH2-3R4-rep1-cp190-100x_Position003_2_cmle.ics	19	0	2	1	0.0	0.0	0.0
198	Feb25-FISH2-3R4-rep1-cp190-100x_Position003_2_cmle.ics	19	0	2	2	0.1936808714832141	0.49704142011834307	0.65625
199	Feb25-FISH2-3R4-rep1-cp190-100x_Position003_2_cmle.ics	21	0	1	1	0.0	0.0	0.0
200	Feb25-FISH2-3R4-rep1-cp190-100x_Position003_2_cmle.ics	23	0	1	1	0.053031667191832436	0.22549019607843135	0.22330097087378636
201	Feb25-FISH2-3R4-rep1-cp190-100x_Position003_2_cmle.ics	24	0	1	1	0.0	0.0	0.0
202	Feb25-FISH2-3R4-rep1-cp190-100x_Position003_2_cmle.ics	25	0	1	1	0.0	0.0	0.0
203	Feb25-FISH2-3R4-rep1-cp190-100x_Position003_2_cmle.ics	27	0	1	1	0.0	0.0	0.0
204	Feb25-FISH2-3R4-rep1-cp190-100x_Position003_2_cmle.ics	28	0	1	1	0.10145188506263597	0.3120567375886525	0.3055555555555556
205	Feb25-FISH2-3R4-rep1-cp190-100x_Position003_2_cmle.ics	29	0	1	1	0.31127282916945126	0.5648535564853556	0.5648535564853556
206	Feb25-FISH2-3R4-rep1-cp190-100x_Position003_2_cmle.ics	31	0	1	1	0.08070036311800588	0.2671755725190839	0.6363636363636364
207	Feb25-FISH2-3R4-rep1-cp190-100x_Position003_2_cmle.ics	31	0	1	2	0.0	0.0	0.0
208	Feb25-FISH2-3R4-rep1-cp190-100x_Position003_2_cmle.ics	32	0	1	1	0.0	0.0	0.0
209	Feb25-FISH2-3R4-rep1-cp190-100x_Position003_2_cmle.ics	32	0	1	2	0.0	0.0	0.0
210	Feb25-FISH2-3R4-rep1-cp190-100x_Position003_2_cmle.ics	32	0	2	1	0.0	0.0	0.0
211	Feb25-FISH2-3R4-rep1-cp190-100x_Position003_2_cmle.ics	32	0	2	2	0.0	0.0	0.0
212	Feb25-FISH2-3R4-rep1-cp190-100x_Position003_2_cmle.ics	33	0	1	1	0.0	0.0	0.0
213	Feb25-FISH2-3R4-rep1-cp190-100x_Position003_2_cmle.ics	34	0	1	1	0.0853118124390348	0.5211267605633803	0.3457943925233644
214	Feb25-FISH2-3R4-rep1-cp190-100x_Position003_2_cmle.ics	35	0	1	1	0.19137514682269965	0.5533333333333332	0.6194029850746268
215	Feb25-FISH2-3R4-rep1-cp190-100x_Position003_2_cmle.ics	36	0	1	1	0.08070036311800588	0.36458333333333337	0.27999999999999997
216	Feb25-FISH2-3R4-rep1-cp190-100x_Position003_2_cmle.ics	38	0	1	1	0.0	0.0	0.0
217	Feb25-FISH2-3R4-rep1-cp190-100x_Position003_2_cmle.ics	40	0	1	1	0.05533739185234689	0.17777777777777776	0.1764705882352941
218	Feb25-FISH2-3R4-rep1-cp190-100x_Position003_2_cmle.ics	41	0	1	1	0.0	0.0	0.0
219	Feb25-FISH2-3R4-rep1-cp190-100x_Position003_2_cmle.ics	42	0	1	1	0.06686601515491916	0.30208333333333337	0.29896907216494845
220	Feb25-FISH2-3R4-rep1-cp190-100x_Position003_2_cmle.ics	44	0	1	1	0.025362971265658993	0.1929824561403509	0.2156862745098039
221	Feb25-FISH2-3R4-rep1-cp190-100x_Position003_2_cmle.ics	44	0	1	2	0.0	0.0	0.0
222	Feb25-FISH2-3R4-rep1-cp190-100x_Position003_2_cmle.ics	44	0	2	1	0.0	0.0	0.0
223	Feb25-FISH2-3R4-rep1-cp190-100x_Position003_2_cmle.ics	44	0	2	2	0.14756637827292504	0.30476190476190473	0.2962962962962962
224	Feb25-FISH2-3R4-rep1-cp190-100x_Position003_2_cmle.ics	45	0	1	1	0.04380876854977462	0.13103448275862067	0.13013698630136983
225	Feb25-FISH2-3R4-rep1-cp190-100x_Position003_2_cmle.ics	46	0	1	1	0.0	0.0	0.0
226	Feb25-FISH2-3R4-rep1-cp190-100x_Position003_2_cmle.ics	47	0	1	1	0.0	0.0	0.0
227	Feb25-FISH2-3R4-rep1-cp190-100x_Position003_2_cmle.ics	48	0	1	1	0.009222898642057815	0.030303030303030297	0.030303030303030297
228	Feb25-FISH2-3R4-rep1-cp190-100x_Position003_2_cmle.ics	49	0	1	1	0.0	0.0	0.0
229	Feb25-FISH2-3R4-rep1-cp190-100x_Position003_2_cmle.ics	49	0	1	2	0.0	0.0	0.0
230	Feb25-FISH2-3R4-rep1-cp190-100x_Position003_2_cmle.ics	50	0	1	1	0.006917173981543361	0.022388059701492533	0.022556390977443604
231	Feb25-FISH2-3R4-rep1-cp190-100x_Position003_2_cmle.ics	51	0	1	1	0.0	0.0	0.0
232	Feb25-FISH2-3R4-rep1-cp190-100x_Position003_2_cmle.ics	52	0	1	1	0.07608891379697698	0.3626373626373626	0.3626373626373626
233	Feb25-FISH2-3R4-rep1-cp190-100x_Position003_2_cmle.ics	53	0	1	1	0.03458586990771681	0.11111111111111112	0.11111111111111112
234	Feb25-FISH2-3R4-rep1-cp190-100x_Position003_2_cmle.ics	56	0	1	1	0.057643116512861345	0.1838235294117647	0.1838235294117647
235	Feb25-FISH2-3R4-rep1-cp190-100x_Position003_2_cmle.ics	57	0	1	1	0.020751521944630084	0.07258064516129033	0.07258064516129033
236	Feb25-FISH2-3R4-rep1-cp190-100x_Position003_2_cmle.ics	58	0	1	1	0.0023057246605144538	0.008264462809917354	0.008264462809917354
237	Feb25-FISH2-3R4-rep1-cp190-100x_Position003_2_cmle.ics	59	0	1	1	0.13603775497035278	0.5514018691588785	0.472
238	Feb25-FISH2-3R4-rep1-cp190-100x_Position003_2_cmle.ics	60	0	1	1	0.03689159456823126	0.13114754098360654	0.13008130081300812
239	Feb25-FISH2-3R4-rep1-cp190-100x_Position003_2_cmle.ics	61	0	1	1	0.15217782759395396	0.515625	0.5892857142857142
240	Feb25-FISH2-3R4-rep1-cp190-100x_Position003_2_cmle.ics	62	0	1	1	0.13834347963086724	0.3592814371257485	0.3592814371257485
241	Feb25-FISH2-3R4-rep1-cp190-100x_Position003_2_cmle.ics	63	0	1	1	0.3135785538299657	0.4981684981684981	0.4963503649635036
242	Feb25-FISH2-3R4-rep1-cp190-100x_Position003_2_cmle.ics	65	0	1	1	0.0945347110810926	0.5774647887323943	0.5774647887323943
243	Feb25-FISH2-3R4-rep1-cp190-100x_Position003_2_cmle.ics	66	0	1	1	0.21904384274887312	0.8482142857142856	0.8558558558558559
244	Feb25-FISH2-3R4-rep1-cp190-100x_Position003_2_cmle.ics	67	0	1	1	0.0	0.0	0.0
245	Feb25-FISH2-3R4-rep1-cp190-100x_Position003_2_cmle.ics	68	0	1	1	0.16831790021755513	0.5793650793650793	0.5887096774193549
246	Feb25-FISH2-3R4-rep1-cp190-100x_Position003_2_cmle.ics	70	0	1	1	0.43578196083723175	0.7809917355371899	0.7777777777777777
247	Feb25-FISH2-3R4-rep1-cp190-100x_Position003_2_cmle.ics	71	0	1	1	0.0	0.0	0.0
248	Feb25-FISH2-3R4-rep1-cp190-100x_Position003_2_cmle.ics	72	0	1	1	0.016140072623601176	0.12499999999999997	0.055555555555555546
249	Feb25-FISH2-3R4-rep1-cp190-100x_Position003_2_cmle.ics	72	0	2	1	0.0	0.0	0.0
250	Feb25-FISH2-3R4-rep1-cp190-100x_Position003_2_cmle.ics	75	0	1	1	0.03689159456823126	0.10738255033557045	0.10738255033557045
251	Feb25-FISH2-3R4-rep1-cp190-100x_Position003_2_cmle.ics	76	0	1	1	0.07147746447594806	0.31958762886597936	0.2123287671232876
252	Feb25-FISH2-3R4-rep1-cp190-100x_Position003_2_cmle.ics	78	0	1	1	0.009222898642057815	0.08	0.07843137254901959
253	Feb25-FISH2-3R4-rep1-cp190-100x_Position003_2_cmle.ics	79	0	1	1	0.0	0.0	0.0
254	Feb25-FISH2-3R4-rep1-cp190-100x_Position003_2_cmle.ics	80	0	1	1	0.08070036311800588	0.25735294117647056	0.25925925925925924
255	Feb25-FISH2-3R4-rep1-cp190-100x_Position003_2_cmle.ics	82	0	1	1	0.050725942531317986	0.23404255319148934	0.1732283464566929
256	Feb25-FISH2-3R4-rep1-cp190-100x_Position003_2_cmle.ics	83	0	1	1	0.0	0.0	0.0
257	Feb25-FISH2-3R4-rep1-cp190-100x_Position003_2_cmle.ics	85	0	1	1	0.03689159456823126	0.12213740458015265	0.12121212121212119
258	Feb25-FISH2-3R4-rep1-cp190-100x_Position003_2_cmle.ics	86	0	1	1	0.04842021787080353	0.16030534351145034	0.16030534351145034
259	Feb25-FISH2-3R4-rep1-cp190-100x_Position003_2_cmle.ics	88	0	1	1	0.0046114493210289076	0.015873015873015872	0.014598540145985401
260	Feb25-FISH2-3R4-rep1-cp190-100x_Position003_2_cmle.ics	89	0	1	1	0.04380876854977462	0.3392857142857142	0.3392857142857142
261	Feb25-FISH2-3R4-rep1-cp190-100x_Position003_2_cmle.ics	91	0	1	1	0.20751521944630083	0.7438016528925618	0.7499999999999999
262	Feb25-FISH2-3R4-rep1-cp190-100x_Position003_2_cmle.ics	92	0	1	1	0.2789926839222489	0.5353982300884955	0.555045871559633
263	Feb25-FISH2-3R4-rep1-cp190-100x_Position004_3_cmle.ics	1	0	1	1	0.0	0.0	0.0
264	Feb25-FISH2-3R4-rep1-cp190-100x_Position004_3_cmle.ics	2	0	1	1	0.10606333438366487	0.3931623931623931	0.3931623931623931
265	Feb25-FISH2-3R4-rep1-cp190-100x_Position004_3_cmle.ics	3	0	1	1	0.07378318913646252	0.3595505617977528	0.3595505617977528
266	Feb25-FISH2-3R4-rep1-cp190-100x_Position004_3_cmle.ics	4	0	1	1	0.0	0.0	0.0
267	Feb25-FISH2-3R4-rep1-cp190-100x_Position004_3_cmle.ics	6	0	1	1	0.02305724660514454	0.09900990099009901	0.1
268	Feb25-FISH2-3R4-rep1-cp190-100x_Position004_3_cmle.ics	7	0	1	1	0.059948841173375796	0.48148148148148134	0.4727272727272727
269	Feb25-FISH2-3R4-rep1-cp190-100x_Position004_3_cmle.ics	8	0	1	1	0.0	0.0	0.0
270	Feb25-FISH2-3R4-rep1-cp190-100x_Position004_3_cmle.ics	9	0	1	1	0.06917173981543362	0.26315789473684215	0.2608695652173913
271	Feb25-FISH2-3R4-rep1-cp190-100x_Position004_3_cmle.ics	10	0	1	1	0.057643116512861345	0.3571428571428571	0.43859649122807015
272	Feb25-FISH2-3R4-rep1-cp190-100x_Position004_3_cmle.ics	11	0	1	1	0.0	0.0	0.0
273	Feb25-FISH2-3R4-rep1-cp190-100x_Position004_3_cmle.ics	12	0	1	1	0.0	0.0	0.0
274	Feb25-FISH2-3R4-rep1-cp190-100x_Position004_3_cmle.ics	13	0	1	1	0.15448355225446841	0.5491803278688524	0.41614906832298143
275	Feb25-FISH2-3R4-rep1-cp190-100x_Position004_3_cmle.ics	15	0	1	1	0.01844579728411563	0.07619047619047618	0.07547169811320754
276	Feb25-FISH2-3R4-rep1-cp190-100x_Position004_3_cmle.ics	16	0	1	1	0.08300608777852034	0.288	0.3214285714285714
277	Feb25-FISH2-3R4-rep1-cp190-100x_Position004_3_cmle.ics	16	0	1	2	0.0	0.0	0.0
278	Feb25-FISH2-3R4-rep1-cp190-100x_Position004_3_cmle.ics	16	0	2	1	0.0	0.0	0.0
279	Feb25-FISH2-3R4-rep1-cp190-100x_Position004_3_cmle.ics	16	0	2	2	0.0	0.0	0.0
280	Feb25-FISH2-3R4-rep1-cp190-100x_Position004_3_cmle.ics	17	0	1	1	0.0945347110810926	0.18385650224215244	0.2455089820359281
281	Feb25-FISH2-3R4-rep1-cp190-100x_Position004_3_cmle.ics	17	0	1	2	0.0	0.0	0.0
282	Feb25-FISH2-3R4-rep1-cp190-100x_Position004_3_cmle.ics	18	0	1	1	0.0	0.0	0.0
283	Feb25-FISH2-3R4-rep1-cp190-100x_Position004_3_cmle.ics	19	0	1	1	0.006917173981543361	0.032608695652173905	0.03191489361702127
284	Feb25-FISH2-3R4-rep1-cp190-100x_Position004_3_cmle.ics	20	0	1	1	0.006917173981543361	0.023622047244094484	0.023809523809523805
285	Feb25-FISH2-3R4-rep1-cp190-100x_Position004_3_cmle.ics	21	0	1	1	0.0	0.0	0.0
286	Feb25-FISH2-3R4-rep1-cp190-100x_Position004_3_cmle.ics	23	0	1	1	0.0	0.0	0.0
287	Feb25-FISH2-3R4-rep1-cp190-100x_Position004_3_cmle.ics	24	0	1	1	0.02305724660514454	0.15384615384615383	0.13333333333333333
288	Feb25-FISH2-3R4-rep1-cp190-100x_Position004_3_cmle.ics	25	0	1	1	0.0853118124390348	0.48684210526315785	0.48684210526315785
289	Feb25-FISH2-3R4-rep1-cp190-100x_Position004_3_cmle.ics	26	0	1	1	0.0	0.0	0.0
290	Feb25-FISH2-3R4-rep1-cp190-100x_Position004_3_cmle.ics	31	0	1	1	0.08300608777852034	0.5294117647058824	0.5294117647058824
291	Feb25-FISH2-3R4-rep1-cp190-100x_Position004_3_cmle.ics	32	0	1	1	0.0	0.0	0.0
292	Feb25-FISH2-3R4-rep1-cp190-100x_Position004_3_cmle.ics	33	0	1	1	0.03458586990771681	0.11904761904761904	0.11904761904761904
293	Feb25-FISH2-3R4-rep1-cp190-100x_Position004_3_cmle.ics	34	0	1	1	0.02305724660514454	0.1754385964912281	0.15384615384615383
294	Feb25-FISH2-3R4-rep1-cp190-100x_Position004_3_cmle.ics	35	0	1	1	0.14756637827292504	0.6153846153846153	0.6213592233009708
295	Feb25-FISH2-3R4-rep1-cp190-100x_Position004_3_cmle.ics	36	0	1	1	0.23748964003298875	0.7253521126760563	0.7357142857142857
296	Feb25-FISH2-3R4-rep1-cp190-100x_Position004_3_cmle.ics	37	0	1	1	0.09222898642057815	0.2222222222222222	0.5970149253731343
297	Feb25-FISH2-3R4-rep1-cp190-100x_Position004_3_cmle.ics	37	0	1	2	0.0	0.0	0.0
298	Feb25-FISH2-3R4-rep1-cp190-100x_Position004_3_cmle.ics	39	0	1	1	0.37583311966385596	0.6707818930041152	0.6626016260162602
299	Feb25-FISH2-3R4-rep1-cp190-100x_Position004_3_cmle.ics	40	0	1	1	0.07378318913646252	0.33684210526315783	0.33684210526315783
300	Feb25-FISH2-3R4-rep1-cp190-100x_Position004_3_cmle.ics	42	0	1	1	0.02305724660514454	0.0980392156862745	0.10526315789473682
301	Feb25-FISH2-3R4-rep1-cp190-100x_Position004_3_cmle.ics	43	0	1	1	0.0	0.0	0.0
302	Feb25-FISH2-3R4-rep1-cp190-100x_Position004_3_cmle.ics	44	0	1	1	0.09914616040212151	0.3093525179856114	0.5443037974683544
303	Feb25-FISH2-3R4-rep1-cp190-100x_Position004_3_cmle.ics	44	0	1	2	0.0	0.0	0.0
304	Feb25-FISH2-3R4-rep1-cp190-100x_Position004_3_cmle.ics	44	0	2	1	0.0	0.0	0.0
305	Feb25-FISH2-3R4-rep1-cp190-100x_Position004_3_cmle.ics	44	0	2	2	0.0	0.0	0.0
306	Feb25-FISH2-3R4-rep1-cp190-100x_Position004_3_cmle.ics	45	0	1	1	0.1245091316677805	0.4060150375939849	0.4060150375939849
307	Feb25-FISH2-3R4-rep1-cp190-100x_Position004_3_cmle.ics	47	0	1	1	0.0	0.0	0.0
308	Feb25-FISH2-3R4-rep1-cp190-100x_Position004_3_cmle.ics	49	0	1	1	0.05533739185234689	0.31999999999999995	0.18461538461538457
309	Feb25-FISH2-3R4-rep1-cp190-100x_Position004_3_cmle.ics	50	0	1	1	0.0	0.0	0.0
310	Feb25-FISH2-3R4-rep1-cp190-100x_Position004_3_cmle.ics	52	0	1	1	0.04611449321028908	0.17699115044247787	0.1754385964912281
311	Feb25-FISH2-3R4-rep1-cp190-100x_Position004_3_cmle.ics	53	0	1	1	0.0	0.0	0.0
312	Feb25-FISH2-3R4-rep1-cp190-100x_Position004_3_cmle.ics	54	0	1	1	0.1291205809888094	0.495575221238938	0.4999999999999999
313	Feb25-FISH2-3R4-rep1-cp190-100x_Position004_3_cmle.ics	56	0	1	1	0.07378318913646252	0.30476190476190473	0.30476190476190473
314	Feb25-FISH2-3R4-rep1-cp190-100x_Position004_3_cmle.ics	57	0	1	1	0.09914616040212151	0.4018691588785046	0.39814814814814803
315	Feb25-FISH2-3R4-rep1-cp190-100x_Position004_3_cmle.ics	58	0	1	1	0.11067478370469377	0.20960698689956325	0.21145374449339202
316	Feb25-FISH2-3R4-rep1-cp190-100x_Position004_3_cmle.ics	59	0	1	1	0.0899232617600637	0.32499999999999996	0.2727272727272727
317	Feb25-FISH2-3R4-rep1-cp190-100x_Position004_3_cmle.ics	61	0	1	1	0.0853118124390348	0.6065573770491803	0.6065573770491803
318	Feb25-FISH2-3R4-rep1-cp190-100x_Position004_3_cmle.ics	62	0	1	1	0.0	0.0	0.0
319	Feb25-FISH2-3R4-rep1-cp190-100x_Position004_3_cmle.ics	63	0	1	1	0.029974420586687898	0.19999999999999996	0.19999999999999996
320	Feb25-FISH2-3R4-rep1-cp190-100x_Position004_3_cmle.ics	64	0	1	1	0.14756637827292504	0.711111111111111	0.711111111111111
321	Feb25-FISH2-3R4-rep1-cp190-100x_Position004_3_cmle.ics	65	0	1	1	0.0	0.0	0.0
322	Feb25-FISH2-3R4-rep1-cp190-100x_Position004_3_cmle.ics	67	0	1	1	0.03689159456823126	0.1797752808988764	0.1818181818181818
323	Feb25-FISH2-3R4-rep1-cp190-100x_Position004_3_cmle.ics	68	0	1	1	0.059948841173375796	0.30588235294117644	0.24999999999999997
324	Feb25-FISH2-3R4-rep1-cp190-100x_Position004_3_cmle.ics	69	0	1	1	0.09914616040212151	0.42574257425742573	0.42574257425742573
325	Feb25-FISH2-3R4-rep1-cp190-100x_Position004_3_cmle.ics	70	0	1	1	0.0	0.0	0.0
326	Feb25-FISH2-3R4-rep1-cp190-100x_Position004_3_cmle.ics	71	0	1	1	0.0023057246605144538	0.008620689655172412	0.008547008547008546
327	Feb25-FISH2-3R4-rep1-cp190-100x_Position004_3_cmle.ics	72	0	1	1	0.2836041332432778	0.5720930232558139	0.5747663551401868
328	Feb25-FISH2-3R4-rep1-cp190-100x_Position004_3_cmle.ics	73	0	1	1	0.07378318913646252	0.2990654205607476	0.2990654205607476
329	Feb25-FISH2-3R4-rep1-cp190-100x_Position004_3_cmle.ics	74	0	1	1	0.0899232617600637	0.3391304347826086	0.33620689655172403
330	Feb25-FISH2-3R4-rep1-cp190-100x_Position004_3_cmle.ics	75	0	1	1	0.0	0.0	0.0
331	Feb25-FISH2-3R4-rep1-cp190-100x_Position004_3_cmle.ics	75	0	1	2	0.0	0.0	0.0
332	Feb25-FISH2-3R4-rep1-cp190-100x_Position004_3_cmle.ics	75	0	2	1	0.053031667191832436	0.13690476190476192	0.06442577030812326
333	Feb25-FISH2-3R4-rep1-cp190-100x_Position004_3_cmle.ics	75	0	2	2	0.0	0.0	0.0
334	Feb25-FISH2-3R4-rep1-cp190-100x_Position004_3_cmle.ics	75	0	3	1	0.0	0.0	0.0
335	Feb25-FISH2-3R4-rep1-cp190-100x_Position004_3_cmle.ics	75	0	3	2	0.0853118124390348	0.2010869565217391	0.22424242424242424
336	Feb25-FISH2-3R4-rep1-cp190-100x_Position004_3_cmle.ics	76	0	1	1	0.0	0.0	0.0
337	Feb25-FISH2-3R4-rep1-cp190-100x_Position004_3_cmle.ics	77	0	1	1	0.03458586990771681	0.27272727272727276	0.26785714285714285
338	Feb25-FISH2-3R4-rep1-cp190-100x_Position004_3_cmle.ics	78	0	1	1	0.0	0.0	0.0
339	Feb25-FISH2-3R4-rep1-cp190-100x_Position004_3_cmle.ics	79	0	1	1	0.05533739185234689	0.23529411764705876	0.23529411764705876
340	Feb25-FISH2-3R4-rep1-cp190-100x_Position004_3_cmle.ics	80	0	1	1	0.0	0.0	0.0
341	Feb25-FISH2-3R4-rep1-cp190-100x_Position004_3_cmle.ics	81	0	1	1	0.0	0.0	0.0
342	Feb25-FISH2-3R4-rep1-cp190-100x_Position004_3_cmle.ics	82	0	1	1	0.06917173981543362	0.2803738317757009	0.2803738317757009
343	Feb25-FISH2-3R4-rep1-cp190-100x_Position004_3_cmle.ics	83	0	1	1	0.32741290179305244	0.5819672131147541	0.6147186147186148
344	Feb25-FISH2-3R4-rep1-cp190-100x_Position004_3_cmle.ics	84	0	1	1	0.06917173981543362	0.1785714285714286	0.30612244897959184
345	Feb25-FISH2-3R4-rep1-cp190-100x_Position004_3_cmle.ics	84	0	1	2	0.0	0.0	0.0
346	Feb25-FISH2-3R4-rep1-cp190-100x_Position004_3_cmle.ics	85	0	1	1	0.07147746447594806	0.35227272727272724	0.35227272727272724
347	Feb25-FISH2-3R4-rep1-cp190-100x_Position004_3_cmle.ics	87	0	1	1	0.059948841173375796	0.26530612244897955	0.26530612244897955
348	Feb25-FISH2-3R4-rep1-cp190-100x_Position004_3_cmle.ics	88	0	1	1	0.0	0.0	0.0
349	Feb25-FISH2-3R4-rep1-cp190-100x_Position004_3_cmle.ics	89	0	1	1	0.0	0.0	0.0
350	Feb25-FISH2-3R4-rep1-cp190-100x_Position004_3_cmle.ics	89	0	2	1	0.0945347110810926	0.759259259259259	0.17299578059071727
351	Feb25-FISH2-3R4-rep1-cp190-100x_Position004_3_cmle.ics	90	0	1	1	0.04842021787080353	0.21428571428571425	0.21428571428571425
352	Feb25-FISH2-3R4-rep1-cp190-100x_Position004_3_cmle.ics	91	0	1	1	0.0	0.0	0.0
353	Feb25-FISH2-3R4-rep1-cp190-100x_Position004_3_cmle.ics	92	0	1	1	0.15448355225446841	0.6036036036036037	0.5929203539823009
354	Feb25-FISH2-3R4-rep1-cp190-100x_Position004_3_cmle.ics	93	0	1	1	0.0023057246605144538	0.018518518518518514	0.018181818181818184
355	Feb25-FISH2-3R4-rep1-cp190-100x_Position004_3_cmle.ics	95	0	1	1	0.12681485632829495	0.8088235294117646	0.4741379310344826
356	Feb25-FISH2-3R4-rep1-cp190-100x_Position004_3_cmle.ics	96	0	1	1	0.08300608777852034	0.31304347826086953	0.46153846153846145
357	Feb25-FISH2-3R4-rep1-cp190-100x_Position004_3_cmle.ics	97	0	1	1	0.08300608777852034	0.3243243243243243	0.3529411764705882
358	Feb25-FISH2-3R4-rep1-cp190-100x_Position004_3_cmle.ics	98	0	1	1	0.17523507419909848	0.37254901960784303	0.6178861788617885
359	Feb25-FISH2-3R4-rep1-cp190-100x_Position004_3_cmle.ics	98	0	1	2	0.0	0.0	0.0
360	Feb25-FISH2-3R4-rep1-cp190-100x_Position004_3_cmle.ics	100	0	1	1	0.016140072623601176	0.07692307692307691	0.07692307692307691
361	Feb25-FISH2-3R4-rep1-cp190-100x_Position004_3_cmle.ics	101	0	1	1	0.1590950015754973	0.7040816326530611	0.8117647058823529
362	Feb25-FISH2-3R4-rep1-cp190-100x_Position004_3_cmle.ics	103	0	1	1	0.01844579728411563	0.09195402298850575	0.08888888888888888
363	Feb25-FISH2-3R4-rep1-cp190-100x_Position004_3_cmle.ics	104	0	1	1	0.0	0.0	0.0
364	Feb25-FISH2-3R4-rep1-cp190-100x_Position004_3_cmle.ics	105	0	1	1	0.11759195768623715	0.7285714285714285	0.4285714285714285
365	Feb25-FISH2-3R4-rep1-cp190-100x_Position004_3_cmle.ics	106	0	1	1	0.0	0.0	0.0
366	Feb25-FISH2-3R4-rep1-cp190-100x_Position005_4_cmle.ics	1	0	1	1	0.23057246605144538	0.4975124378109452	0.4878048780487805
367	Feb25-FISH2-3R4-rep1-cp190-100x_Position005_4_cmle.ics	2	0	1	1	0.01152862330257227	0.05263157894736841	0.05319148936170212
368	Feb25-FISH2-3R4-rep1-cp190-100x_Position005_4_cmle.ics	3	0	1	1	0.223655292069902	0.7698412698412697	0.7698412698412697
369	Feb25-FISH2-3R4-rep1-cp190-100x_Position005_4_cmle.ics	7	0	1	1	0.016140072623601176	0.06542056074766353	0.055999999999999994
370	Feb25-FISH2-3R4-rep1-cp190-100x_Position005_4_cmle.ics	8	0	1	1	0.11528623302572269	0.4201680672268907	0.4201680672268907
371	Feb25-FISH2-3R4-rep1-cp190-100x_Position005_4_cmle.ics	9	0	1	1	0.15678927691498284	0.6868686868686869	0.5573770491803277
372	Feb25-FISH2-3R4-rep1-cp190-100x_Position005_4_cmle.ics	10	0	1	1	0.0	0.0	0.0
373	Feb25-FISH2-3R4-rep1-cp190-100x_Position005_4_cmle.ics	11	0	1	1	0.0	0.0	0.0
374	Feb25-FISH2-3R4-rep1-cp190-100x_Position005_4_cmle.ics	12	0	1	1	0.013834347963086722	0.09230769230769229	0.04651162790697674
375	Feb25-FISH2-3R4-rep1-cp190-100x_Position005_4_cmle.ics	12	0	2	1	0.0	0.0	0.0
376	Feb25-FISH2-3R4-rep1-cp190-100x_Position005_4_cmle.ics	13	0	1	1	0.009222898642057815	0.06666666666666667	0.06779661016949153
377	Feb25-FISH2-3R4-rep1-cp190-100x_Position005_4_cmle.ics	15	0	1	1	0.11298050836520823	0.3951612903225807	0.39199999999999996
378	Feb25-FISH2-3R4-rep1-cp190-100x_Position005_4_cmle.ics	16	0	1	1	0.057643116512861345	0.44642857142857134	0.4310344827586206
379	Feb25-FISH2-3R4-rep1-cp190-100x_Position005_4_cmle.ics	17	0	1	1	0.0	0.0	0.0
380	Feb25-FISH2-3R4-rep1-cp190-100x_Position005_4_cmle.ics	17	0	1	2	0.0	0.0	0.0
381	Feb25-FISH2-3R4-rep1-cp190-100x_Position005_4_cmle.ics	17	0	1	3	0.0	0.0	0.0
382	Feb25-FISH2-3R4-rep1-cp190-100x_Position005_4_cmle.ics	18	0	1	1	0.0	0.0	0.0
383	Feb25-FISH2-3R4-rep1-cp190-100x_Position005_4_cmle.ics	19	0	1	1	0.0	0.0	0.0
384	Feb25-FISH2-3R4-rep1-cp190-100x_Position005_4_cmle.ics	20	0	1	1	0.0	0.0	0.0
385	Feb25-FISH2-3R4-rep1-cp190-100x_Position005_4_cmle.ics	21	0	1	1	0.053031667191832436	0.19827586206896547	0.19827586206896547
386	Feb25-FISH2-3R4-rep1-cp190-100x_Position005_4_cmle.ics	22	0	1	1	0.0	0.0	0.0
387	Feb25-FISH2-3R4-rep1-cp190-100x_Position005_4_cmle.ics	23	0	1	1	0.08070036311800588	0.33980582524271835	0.3608247422680412
388	Feb25-FISH2-3R4-rep1-cp190-100x_Position005_4_cmle.ics	24	0	1	1	0.07147746447594806	0.25619834710743794	0.26050420168067223
389	Feb25-FISH2-3R4-rep1-cp190-100x_Position005_4_cmle.ics	27	0	1	1	0.04611449321028908	0.2777777777777778	0.17857142857142855
390	Feb25-FISH2-3R4-rep1-cp190-100x_Position005_4_cmle.ics	28	0	1	1	0.0	0.0	0.0
391	Feb25-FISH2-3R4-rep1-cp190-100x_Position005_4_cmle.ics	30	0	1	1	0.009222898642057815	0.02962962962962963	0.06557377049180327
392	Feb25-FISH2-3R4-rep1-cp190-100x_Position005_4_cmle.ics	31	0	1	1	0.06917173981543362	0.5357142857142857	0.13215859030837004
393	Feb25-FISH2-3R4-rep1-cp190-100x_Position005_4_cmle.ics	31	0	2	1	0.009222898642057815	0.023529411764705882	0.017621145374449337
394	Feb25-FISH2-3R4-rep1-cp190-100x_Position005_4_cmle.ics	32	0	1	1	0.02305724660514454	0.1	0.10101010101010101
395	Feb25-FISH2-3R4-rep1-cp190-100x_Position005_4_cmle.ics	34	0	1	1	0.0	0.0	0.0
396	Feb25-FISH2-3R4-rep1-cp190-100x_Position005_4_cmle.ics	34	0	1	2	0.13834347963086724	0.3658536585365853	0.3333333333333333
397	Feb25-FISH2-3R4-rep1-cp190-100x_Position005_4_cmle.ics	34	0	2	1	0.0	0.0	0.0
398	Feb25-FISH2-3R4-rep1-cp190-100x_Position005_4_cmle.ics	34	0	2	2	0.0	0.0	0.0
399	Feb25-FISH2-3R4-rep1-cp190-100x_Position005_4_cmle.ics	35	0	1	1	0.03689159456823126	0.11678832116788321	0.11678832116788321
400	Feb25-FISH2-3R4-rep1-cp190-100x_Position005_4_cmle.ics	36	0	1	1	0.013834347963086722	0.029126213592233004	0.024691358024691357
401	Feb25-FISH2-3R4-rep1-cp190-100x_Position005_4_cmle.ics	37	0	1	1	0.057643116512861345	0.18939393939393936	0.18939393939393936
402	Feb25-FISH2-3R4-rep1-cp190-100x_Position005_4_cmle.ics	38	0	1	1	0.0	0.0	0.0
403	Feb25-FISH2-3R4-rep1-cp190-100x_Position005_4_cmle.ics	39	0	1	1	0.0	0.0	0.0
404	Feb25-FISH2-3R4-rep1-cp190-100x_Position005_4_cmle.ics	39	0	2	1	0.0	0.0	0.0
405	Feb25-FISH2-3R4-rep1-cp190-100x_Position005_4_cmle.ics	40	0	1	1	0.0046114493210289076	0.018018018018018018	0.018181818181818184
406	Feb25-FISH2-3R4-rep1-cp190-100x_Position005_4_cmle.ics	41	0	1	1	0.013834347963086722	0.05084745762711864	0.05084745762711864
407	Feb25-FISH2-3R4-rep1-cp190-100x_Position005_4_cmle.ics	42	0	1	1	0.0	0.0	0.0
408	Feb25-FISH2-3R4-rep1-cp190-100x_Position005_4_cmle.ics	43	0	1	1	0.0	0.0	0.0
409	Feb25-FISH2-3R4-rep1-cp190-100x_Position005_4_cmle.ics	45	0	1	1	0.17523507419909848	0.6178861788617885	0.6178861788617885
410	Feb25-FISH2-3R4-rep1-cp190-100x_Position005_4_cmle.ics	46	0	1	1	0.0	0.0	0.0
411	Feb25-FISH2-3R4-rep1-cp190-100x_Position005_4_cmle.ics	47	0	1	1	0.02305724660514454	0.1694915254237288	0.16666666666666666
412	Feb25-FISH2-3R4-rep1-cp190-100x_Position005_4_cmle.ics	48	0	1	1	0.07608891379697698	0.1793478260869565	0.22
413	Feb25-FISH2-3R4-rep1-cp190-100x_Position005_4_cmle.ics	48	0	1	2	0.0	0.0	0.0
414	Feb25-FISH2-3R4-rep1-cp190-100x_Position005_4_cmle.ics	48	0	2	1	0.0	0.0	0.0
415	Feb25-FISH2-3R4-rep1-cp190-100x_Position005_4_cmle.ics	48	0	2	2	0.0046114493210289076	0.028985507246376812	0.019417475728155338
416	Feb25-FISH2-3R4-rep1-cp190-100x_Position005_4_cmle.ics	49	0	1	1	0.0	0.0	0.0
417	Feb25-FISH2-3R4-rep1-cp190-100x_Position005_4_cmle.ics	50	0	1	1	0.0	0.0	0.0
418	Feb25-FISH2-3R4-rep1-cp190-100x_Position005_4_cmle.ics	50	0	2	1	0.013834347963086722	0.12	0.04761904761904761
419	Feb25-FISH2-3R4-rep1-cp190-100x_Position005_4_cmle.ics	52	0	1	1	0.14064920429138167	0.44202898550724634	0.5083333333333332
420	Feb25-FISH2-3R4-rep1-cp190-100x_Position005_4_cmle.ics	53	0	1	1	0.04611449321028908	0.2439024390243902	0.24691358024691357
421	Feb25-FISH2-3R4-rep1-cp190-100x_Position005_4_cmle.ics	54	0	1	1	0.08761753709954924	0.7307692307692307	0.7307692307692307
422	Feb25-FISH2-3R4-rep1-cp190-100x_Position005_4_cmle.ics	55	0	1	1	0.20059804546475749	0.33079847908745247	0.4915254237288135
423	Feb25-FISH2-3R4-rep1-cp190-100x_Position005_4_cmle.ics	55	0	1	2	0.0	0.0	0.0
424	Feb25-FISH2-3R4-rep1-cp190-100x_Position005_4_cmle.ics	56	0	1	1	0.04842021787080353	0.17213114754098358	0.17213114754098358
425	Feb25-FISH2-3R4-rep1-cp190-100x_Position005_4_cmle.ics	57	0	1	1	0.027668695926173444	0.1132075471698113	0.11428571428571427
426	Feb25-FISH2-3R4-rep1-cp190-100x_Position005_4_cmle.ics	58	0	1	1	0.0	0.0	0.0
427	Feb25-FISH2-3R4-rep1-cp190-100x_Position005_4_cmle.ics	59	0	1	1	0.17523507419909848	0.29803921568627445	0.36893203883495135
428	Feb25-FISH2-3R4-rep1-cp190-100x_Position005_4_cmle.ics	59	0	1	2	0.0	0.0	0.0
429	Feb25-FISH2-3R4-rep1-cp190-100x_Position005_4_cmle.ics	60	0	1	1	0.020751521944630084	0.075	0.08737864077669902
430	Feb25-FISH2-3R4-rep1-cp190-100x_Position005_4_cmle.ics	61	0	1	1	0.14295492895189613	0.5081967213114753	0.5040650406504065
431	Feb25-FISH2-3R4-rep1-cp190-100x_Position005_4_cmle.ics	63	0	1	1	0.0	0.0	0.0
432	Feb25-FISH2-3R4-rep1-cp190-100x_Position005_4_cmle.ics	67	0	1	1	0.01844579728411563	0.14285714285714282	0.06106870229007633
433	Feb25-FISH2-3R4-rep1-cp190-100x_Position005_4_cmle.ics	67	0	2	1	0.0	0.0	0.0
434	Feb25-FISH2-3R4-rep1-cp190-100x_Position005_4_cmle.ics	68	0	1	1	0.0	0.0	0.0
435	Feb25-FISH2-3R4-rep1-cp190-100x_Position005_4_cmle.ics	69	0	1	1	0.08300608777852034	0.24827586206896549	0.24657534246575338
436	Feb25-FISH2-3R4-rep1-cp190-100x_Position005_4_cmle.ics	70	0	1	1	0.050725942531317986	0.18333333333333332	0.1818181818181818
437	Feb25-FISH2-3R4-rep1-cp190-100x_Position005_4_cmle.ics	71	0	1	1	0.04150304388926017	0.14173228346456693	0.140625
438	Feb25-FISH2-3R4-rep1-cp190-100x_Position005_4_cmle.ics	72	0	1	1	0.006917173981543361	0.05660377358490565	0.02325581395348837
439	Feb25-FISH2-3R4-rep1-cp190-100x_Position005_4_cmle.ics	72	0	2	1	0.0	0.0	0.0
440	Feb25-FISH2-3R4-rep1-cp190-100x_Position005_4_cmle.ics	73	0	1	1	0.11989768234675159	0.40625	0.40944881889763773
441	Feb25-FISH2-3R4-rep1-cp190-100x_Position005_4_cmle.ics	75	0	1	1	0.14295492895189613	0.4189189189189189	0.4217687074829931
442	Feb25-FISH2-3R4-rep1-cp190-100x_Position005_4_cmle.ics	77	0	1	1	0.12681485632829495	0.6043956043956042	0.6043956043956042
443	Feb25-FISH2-3R4-rep1-cp190-100x_Position005_4_cmle.ics	80	0	1	1	0.15217782759395396	0.6346153846153846	0.6346153846153846
444	Feb25-FISH2-3R4-rep1-cp190-100x_Position005_4_cmle.ics	81	0	1	1	0.059948841173375796	0.16666666666666663	0.16666666666666663
445	Feb25-FISH2-3R4-rep1-cp190-100x_Position005_4_cmle.ics	82	0	1	1	0.04842021787080353	0.15217391304347827	0.15107913669064743
446	Feb25-FISH2-3R4-rep1-cp190-100x_Position005_4_cmle.ics	84	0	1	1	0.03228014524720235	0.1891891891891892	0.11382113821138211
447	Feb25-FISH2-3R4-rep1-cp190-100x_Position005_4_cmle.ics	85	0	1	1	0.17292934953858402	0.5136986301369861	0.5033557046979864
448	Feb25-FISH2-3R4-rep1-cp190-100x_Position005_4_cmle.ics	86	0	1	1	0.0	0.0	0.0
449	Feb25-FISH2-3R4-rep1-cp190-100x_Position005_4_cmle.ics	87	0	1	1	0.10836905904417933	0.3671875	0.3671875
450	Feb25-FISH2-3R4-rep1-cp190-100x_Position005_4_cmle.ics	88	0	1	1	0.14064920429138167	0.5169491525423728	0.5169491525423728
451	Feb25-FISH2-3R4-rep1-cp190-100x_Position005_4_cmle.ics	89	0	1	1	0.0	0.0	0.0
452	Feb25-FISH2-3R4-rep1-cp190-100x_Position005_4_cmle.ics	90	0	1	1	0.027668695926173444	0.0857142857142857	0.07894736842105261
453	Feb25-FISH2-3R4-rep1-cp190-100x_Position005_4_cmle.ics	92	0	1	1	0.14064920429138167	0.5258620689655171	0.19934640522875816
454	Feb25-FISH2-3R4-rep1-cp190-100x_Position005_4_cmle.ics	93	0	1	1	0.0	0.0	0.0
455	Feb25-FISH2-3R4-rep1-cp190-100x_Position005_4_cmle.ics	93	0	2	1	0.01152862330257227	0.08620689655172412	0.06024096385542167
456	Feb25-FISH2-3R4-rep1-cp190-100x_Position005_4_cmle.ics	94	0	1	1	0.0	0.0	0.0
457	Feb25-FISH2-3R4-rep1-cp190-100x_Position005_4_cmle.ics	95	0	1	1	0.029974420586687898	0.2452830188679245	0.11206896551724135
458	Feb25-FISH2-3R4-rep1-cp190-100x_Position005_4_cmle.ics	95	0	2	1	0.0	0.0	0.0
459	Feb25-FISH2-3R4-rep1-cp190-100x_Position005_4_cmle.ics	96	0	1	1	0.0	0.0	0.0
460	Feb25-FISH2-3R4-rep1-cp190-100x_Position005_4_cmle.ics	96	0	1	2	0.18215224818064185	0.3198380566801619	0.6810344827586206
461	Feb25-FISH2-3R4-rep1-cp190-100x_Position005_4_cmle.ics	97	0	1	1	0.07378318913646252	0.25806451612903225	0.256
462	Feb25-FISH2-3R4-rep1-cp190-100x_Position005_4_cmle.ics	98	0	1	1	0.0	0.0	0.0
463	Feb25-FISH2-3R4-rep1-cp190-100x_Position005_4_cmle.ics	99	0	1	1	0.0	0.0	0.0
464	Feb25-FISH2-3R4-rep1-cp190-100x_Position005_4_cmle.ics	100	0	1	1	0.10836905904417933	0.38842975206611563	0.38842975206611563
465	Feb25-FISH2-3R4-rep1-cp190-100x_Position005_4_cmle.ics	102	0	1	1	0.0	0.0	0.0
466	Feb25-FISH2-3R4-rep1-cp190-100x_Position005_4_cmle.ics	103	0	1	1	0.0	0.0	0.0
467	Feb25-FISH2-3R4-rep1-cp190-100x_Position005_4_cmle.ics	103	0	1	2	0.0	0.0	0.0
468	Feb25-FISH2-3R4-rep1-cp190-100x_Position005_4_cmle.ics	103	0	2	1	0.0	0.0	0.0
469	Feb25-FISH2-3R4-rep1-cp190-100x_Position005_4_cmle.ics	103	0	2	2	0.0	0.0	0.0
470	Feb25-FISH2-3R4-rep1-cp190-100x_Position005_4_cmle.ics	103	0	3	1	0.0	0.0	0.0
471	Feb25-FISH2-3R4-rep1-cp190-100x_Position005_4_cmle.ics	103	0	3	2	0.0	0.0	0.0
472	Feb25-FISH2-3R4-rep1-cp190-100x_Position005_4_cmle.ics	104	0	1	1	0.0023057246605144538	0.01923076923076923	0.01923076923076923
473	Feb25-FISH2-3R4-rep1-cp190-100x_Position005_4_cmle.ics	105	0	1	1	0.06917173981543362	0.25210084033613445	0.24793388429752064
474	Feb25-FISH2-3R4-rep1-cp190-100x_Position005_4_cmle.ics	106	0	1	1	0.04380876854977462	0.2261904761904762	0.22891566265060234
475	Feb25-FISH2-3R4-rep1-cp190-100x_Position006_5_cmle.ics	1	0	1	1	0.053031667191832436	0.1631205673758865	0.16428571428571426
476	Feb25-FISH2-3R4-rep1-cp190-100x_Position006_5_cmle.ics	3	0	1	1	0.0	0.0	0.0
477	Feb25-FISH2-3R4-rep1-cp190-100x_Position006_5_cmle.ics	4	0	1	1	0.13603775497035278	0.31052631578947365	0.28365384615384615
478	Feb25-FISH2-3R4-rep1-cp190-100x_Position006_5_cmle.ics	5	0	1	1	0.0023057246605144538	0.008130081300813007	0.007407407407407408
479	Feb25-FISH2-3R4-rep1-cp190-100x_Position006_5_cmle.ics	8	0	1	1	0.08070036311800588	0.2991452991452991	0.27999999999999997
480	Feb25-FISH2-3R4-rep1-cp190-100x_Position006_5_cmle.ics	11	0	1	1	0.15448355225446841	0.48550724637681164	0.5114503816793893
481	Feb25-FISH2-3R4-rep1-cp190-100x_Position006_5_cmle.ics	12	0	1	1	0.020751521944630084	0.11392405063291139	0.11249999999999998
482	Feb25-FISH2-3R4-rep1-cp190-100x_Position006_5_cmle.ics	15	0	1	1	0.1498721029334395	0.4577464788732394	0.4577464788732394
483	Feb25-FISH2-3R4-rep1-cp190-100x_Position006_5_cmle.ics	16	0	1	1	0.06225456583389025	0.20300751879699244	0.2934782608695652
484	Feb25-FISH2-3R4-rep1-cp190-100x_Position006_5_cmle.ics	17	0	1	1	0.08300608777852034	0.2769230769230769	0.2769230769230769
485	Feb25-FISH2-3R4-rep1-cp190-100x_Position006_5_cmle.ics	18	0	1	1	0.0	0.0	0.0
486	Feb25-FISH2-3R4-rep1-cp190-100x_Position006_5_cmle.ics	18	0	2	1	0.0853118124390348	0.25342465753424653	0.1581196581196581
487	Feb25-FISH2-3R4-rep1-cp190-100x_Position006_5_cmle.ics	19	0	1	1	0.08070036311800588	0.28688524590163933	0.28688524590163933
488	Feb25-FISH2-3R4-rep1-cp190-100x_Position006_5_cmle.ics	20	0	1	1	0.0	0.0	0.0
489	Feb25-FISH2-3R4-rep1-cp190-100x_Position006_5_cmle.ics	21	0	1	1	0.0	0.0	0.0
490	Feb25-FISH2-3R4-rep1-cp190-100x_Position006_5_cmle.ics	22	0	1	1	0.14064920429138167	0.5304347826086956	0.5700934579439251
491	Feb25-FISH2-3R4-rep1-cp190-100x_Position006_5_cmle.ics	23	0	1	1	0.0	0.0	0.0
492	Feb25-FISH2-3R4-rep1-cp190-100x_Position006_5_cmle.ics	23	0	2	1	0.02305724660514454	0.13513513513513514	0.09615384615384615
493	Feb25-FISH2-3R4-rep1-cp190-100x_Position006_5_cmle.ics	24	0	1	1	0.0	0.0	0.0
494	Feb25-FISH2-3R4-rep1-cp190-100x_Position006_5_cmle.ics	24	0	1	2	0.03458586990771681	0.11278195488721804	0.20833333333333334
495	Feb25-FISH2-3R4-rep1-cp190-100x_Position006_5_cmle.ics	25	0	1	1	0.0	0.0	0.0
496	Feb25-FISH2-3R4-rep1-cp190-100x_Position006_5_cmle.ics	26	0	1	1	0.05533739185234689	0.2264150943396226	0.18461538461538457
497	Feb25-FISH2-3R4-rep1-cp190-100x_Position006_5_cmle.ics	27	0	1	1	0.03689159456823126	0.128	0.12698412698412698
498	Feb25-FISH2-3R4-rep1-cp190-100x_Position006_5_cmle.ics	28	0	1	1	0.07608891379697698	0.3173076923076923	0.3173076923076923
499	Feb25-FISH2-3R4-rep1-cp190-100x_Position006_5_cmle.ics	29	0	1	1	0.0	0.0	0.0
500	Feb25-FISH2-3R4-rep1-cp190-100x_Position006_5_cmle.ics	30	0	1	1	0.025362971265658993	0.0859375	0.0763888888888889
501	Feb25-FISH2-3R4-rep1-cp190-100x_Position006_5_cmle.ics	31	0	1	1	0.04611449321028908	0.15267175572519082	0.196078431372549
502	Feb25-FISH2-3R4-rep1-cp190-100x_Position006_5_cmle.ics	32	0	1	1	0.08300608777852034	0.29752066115702475	0.15652173913043477
503	Feb25-FISH2-3R4-rep1-cp190-100x_Position006_5_cmle.ics	32	0	2	1	0.0	0.0	0.0
504	Feb25-FISH2-3R4-rep1-cp190-100x_Position006_5_cmle.ics	33	0	1	1	0.1498721029334395	0.7303370786516854	0.6074766355140185
505	Feb25-FISH2-3R4-rep1-cp190-100x_Position006_5_cmle.ics	35	0	1	1	0.16601217555704068	0.7741935483870966	0.7272727272727273
506	Feb25-FISH2-3R4-rep1-cp190-100x_Position006_5_cmle.ics	36	0	1	1	0.0	0.0	0.0
507	Feb25-FISH2-3R4-rep1-cp190-100x_Position006_5_cmle.ics	37	0	1	1	0.0	0.0	0.0
508	Feb25-FISH2-3R4-rep1-cp190-100x_Position006_5_cmle.ics	37	0	2	1	0.13142630564932387	0.7916666666666666	0.4710743801652892
509	Feb25-FISH2-3R4-rep1-cp190-100x_Position006_5_cmle.ics	39	0	1	1	0.03458586990771681	0.08823529411764706	0.08771929824561403
510	Feb25-FISH2-3R4-rep1-cp190-100x_Position006_5_cmle.ics	41	0	1	1	0.21212666876732975	0.6715328467153284	0.6666666666666667
511	Feb25-FISH2-3R4-rep1-cp190-100x_Position006_5_cmle.ics	43	0	1	1	0.0	0.0	0.0
512	Feb25-FISH2-3R4-rep1-cp190-100x_Position006_5_cmle.ics	44	0	1	1	0.10836905904417933	0.6811594202898551	0.6911764705882353
513	Feb25-FISH2-3R4-rep1-cp190-100x_Position006_5_cmle.ics	46	0	1	1	0.0	0.0	0.0
514	Feb25-FISH2-3R4-rep1-cp190-100x_Position006_5_cmle.ics	46	0	1	2	0.19829232080424303	0.4154589371980676	0.5548387096774193
515	Feb25-FISH2-3R4-rep1-cp190-100x_Position006_5_cmle.ics	46	0	2	1	0.0	0.0	0.0
516	Feb25-FISH2-3R4-rep1-cp190-100x_Position006_5_cmle.ics	46	0	2	2	0.0	0.0	0.0
517	Feb25-FISH2-3R4-rep1-cp190-100x_Position006_5_cmle.ics	49	0	1	1	0.20059804546475749	0.6304347826086957	0.2890365448504983
518	Feb25-FISH2-3R4-rep1-cp190-100x_Position006_5_cmle.ics	49	0	2	1	0.0	0.0	0.0
519	Feb25-FISH2-3R4-rep1-cp190-100x_Position006_5_cmle.ics	51	0	1	1	0.08070036311800588	0.2845528455284553	0.2845528455284553
520	Feb25-FISH2-3R4-rep1-cp190-100x_Position006_5_cmle.ics	52	0	1	1	0.08300608777852034	0.2903225806451613	0.2903225806451613
521	Feb25-FISH2-3R4-rep1-cp190-100x_Position006_5_cmle.ics	53	0	1	1	0.08761753709954924	0.42222222222222217	0.3220338983050847
522	Feb25-FISH2-3R4-rep1-cp190-100x_Position006_5_cmle.ics	56	0	1	1	0.11759195768623715	0.21161825726141076	0.23181818181818184
523	Feb25-FISH2-3R4-rep1-cp190-100x_Position006_5_cmle.ics	57	0	1	1	0.0853118124390348	0.27611940298507465	0.27611940298507465
524	Feb25-FISH2-3R4-rep1-cp190-100x_Position006_5_cmle.ics	58	0	1	1	0.0	0.0	0.0
525	Feb25-FISH2-3R4-rep1-cp190-100x_Position006_5_cmle.ics	60	0	1	1	0.0	0.0	0.0
526	Feb25-FISH2-3R4-rep1-cp190-100x_Position006_5_cmle.ics	62	0	1	1	0.0046114493210289076	0.007352941176470587	0.011494252873563218
527	Feb25-FISH2-3R4-rep1-cp190-100x_Position006_5_cmle.ics	62	0	1	2	0.020751521944630084	0.03308823529411765	0.09473684210526315
528	Feb25-FISH2-3R4-rep1-cp190-100x_Position006_5_cmle.ics	63	0	1	1	0.17754079885961294	0.36666666666666664	0.32217573221757323
529	Feb25-FISH2-3R4-rep1-cp190-100x_Position006_5_cmle.ics	64	0	1	1	0.11989768234675159	0.41935483870967744	0.416
530	Feb25-FISH2-3R4-rep1-cp190-100x_Position006_5_cmle.ics	65	0	1	1	0.03689159456823126	0.1509433962264151	0.2711864406779661
531	Feb25-FISH2-3R4-rep1-cp190-100x_Position006_5_cmle.ics	67	0	1	1	0.0	0.0	0.0
532	Feb25-FISH2-3R4-rep1-cp190-100x_Position006_5_cmle.ics	69	0	1	1	0.053031667191832436	0.09349593495934959	0.3484848484848484
533	Feb25-FISH2-3R4-rep1-cp190-100x_Position006_5_cmle.ics	69	0	1	2	0.0	0.0	0.0
534	Feb25-FISH2-3R4-rep1-cp190-100x_Position006_5_cmle.ics	70	0	1	1	0.04150304388926017	0.14516129032258066	0.144
535	Feb25-FISH2-3R4-rep1-cp190-100x_Position006_5_cmle.ics	71	0	1	1	0.21212666876732975	0.8070175438596491	0.7666666666666666
536	Feb25-FISH2-3R4-rep1-cp190-100x_Position006_5_cmle.ics	73	0	1	1	0.01844579728411563	0.11267605633802814	0.04519774011299434
537	Feb25-FISH2-3R4-rep1-cp190-100x_Position006_5_cmle.ics	73	0	2	1	0.0	0.0	0.0
538	Feb25-FISH2-3R4-rep1-cp190-100x_Position006_5_cmle.ics	73	0	3	1	0.0	0.0	0.0
539	Feb25-FISH2-3R4-rep1-cp190-100x_Position006_5_cmle.ics	74	0	1	1	0.020751521944630084	0.0647482014388489	0.0661764705882353
540	Feb25-FISH2-3R4-rep1-cp190-100x_Position006_5_cmle.ics	75	0	1	1	0.0046114493210289076	0.029850746268656716	0.030303030303030297
541	Feb25-FISH2-3R4-rep1-cp190-100x_Position006_5_cmle.ics	76	0	1	1	0.0899232617600637	0.312	0.3095238095238095
542	Feb25-FISH2-3R4-rep1-cp190-100x_Position006_5_cmle.ics	77	0	1	1	0.013834347963086722	0.025316455696202528	0.02553191489361702
543	Feb25-FISH2-3R4-rep1-cp190-100x_Position006_5_cmle.ics	78	0	1	1	0.0	0.0	0.0
544	Feb25-FISH2-3R4-rep1-cp190-100x_Position006_5_cmle.ics	79	0	1	1	0.09222898642057815	0.303030303030303	0.303030303030303
545	Feb25-FISH2-3R4-rep1-cp190-100x_Position006_5_cmle.ics	80	0	1	1	0.07147746447594806	0.21379310344827582	0.21379310344827582
546	Feb25-FISH2-3R4-rep1-cp190-100x_Position006_5_cmle.ics	82	0	1	1	0.08761753709954924	0.3220338983050847	0.30894308943089427
547	Feb25-FISH2-3R4-rep1-cp190-100x_Position006_5_cmle.ics	83	0	1	1	0.06917173981543362	0.3157894736842105	0.27522935779816515
548	Feb25-FISH2-3R4-rep1-cp190-100x_Position006_5_cmle.ics	85	0	1	1	0.1706236248780696	0.46249999999999997	0.45679012345679015
549	Feb25-FISH2-3R4-rep1-cp190-100x_Position006_5_cmle.ics	88	0	1	1	0.0	0.0	0.0
550	Feb25-FISH2-3R4-rep1-cp190-100x_Position006_5_cmle.ics	89	0	1	1	0.1291205809888094	0.41791044776119396	0.4148148148148148
551	Feb25-FISH2-3R4-rep1-cp190-100x_Position006_5_cmle.ics	90	0	1	1	0.01152862330257227	0.0423728813559322	0.04201680672268907
552	Feb25-FISH2-3R4-rep1-cp190-100x_Position006_5_cmle.ics	91	0	1	1	0.0	0.0	0.0
553	Feb25-FISH2-3R4-rep1-cp190-100x_Position006_5_cmle.ics	92	0	1	1	0.0023057246605144538	0.007692307692307691	0.007575757575757574
554	Feb25-FISH2-3R4-rep1-cp190-100x_Position006_5_cmle.ics	93	0	1	1	0.0	0.0	0.0
555	Feb25-FISH2-3R4-rep1-cp190-100x_Position007_6_cmle.ics	1	0	1	1	0.3596930470402548	0.7428571428571428	0.7572815533980581
556	Feb25-FISH2-3R4-rep1-cp190-100x_Position007_6_cmle.ics	2	0	1	1	0.04380876854977462	0.1439393939393939	0.14503816793893126
557	Feb25-FISH2-3R4-rep1-cp190-100x_Position007_6_cmle.ics	3	0	1	1	0.16601217555704068	0.5714285714285714	0.576
558	Feb25-FISH2-3R4-rep1-cp190-100x_Position007_6_cmle.ics	7	0	1	1	0.0	0.0	0.0
559	Feb25-FISH2-3R4-rep1-cp190-100x_Position007_6_cmle.ics	8	0	1	1	0.04611449321028908	0.1075268817204301	0.11976047904191617
560	Feb25-FISH2-3R4-rep1-cp190-100x_Position007_6_cmle.ics	9	0	1	1	0.0023057246605144538	0.008695652173913042	0.008620689655172412
561	Feb25-FISH2-3R4-rep1-cp190-100x_Position007_6_cmle.ics	10	0	1	1	0.0945347110810926	0.3565217391304347	0.35344827586206884
562	Feb25-FISH2-3R4-rep1-cp190-100x_Position007_6_cmle.ics	12	0	1	1	0.04380876854977462	0.17757009345794386	0.13768115942028986
563	Feb25-FISH2-3R4-rep1-cp190-100x_Position007_6_cmle.ics	13	0	1	1	0.16370645089652622	0.6068376068376068	0.6016949152542372
564	Feb25-FISH2-3R4-rep1-cp190-100x_Position007_6_cmle.ics	14	0	1	1	0.0046114493210289076	0.019047619047619046	0.019047619047619046
565	Feb25-FISH2-3R4-rep1-cp190-100x_Position007_6_cmle.ics	15	0	1	1	0.01844579728411563	0.15686274509803919	0.16
566	Feb25-FISH2-3R4-rep1-cp190-100x_Position007_6_cmle.ics	20	0	1	1	0.14295492895189613	0.8266666666666665	0.5254237288135593
567	Feb25-FISH2-3R4-rep1-cp190-100x_Position007_6_cmle.ics	21	0	1	1	0.03228014524720235	0.22222222222222218	0.22222222222222218
568	Feb25-FISH2-3R4-rep1-cp190-100x_Position007_6_cmle.ics	22	0	1	1	0.0	0.0	0.0
569	Feb25-FISH2-3R4-rep1-cp190-100x_Position007_6_cmle.ics	23	0	1	1	0.06225456583389025	0.435483870967742	0.4153846153846153
570	Feb25-FISH2-3R4-rep1-cp190-100x_Position007_6_cmle.ics	25	0	1	1	0.11528623302572269	0.4504504504504504	0.4504504504504504
571	Feb25-FISH2-3R4-rep1-cp190-100x_Position007_6_cmle.ics	26	0	1	1	0.04611449321028908	0.16528925619834708	0.16528925619834708
572	Feb25-FISH2-3R4-rep1-cp190-100x_Position007_6_cmle.ics	27	0	1	1	0.0	0.0	0.0
573	Feb25-FISH2-3R4-rep1-cp190-100x_Position007_6_cmle.ics	28	0	1	1	0.10145188506263597	0.352	0.34375
574	Feb25-FISH2-3R4-rep1-cp190-100x_Position007_6_cmle.ics	29	0	1	1	0.0	0.0	0.0
575	Feb25-FISH2-3R4-rep1-cp190-100x_Position007_6_cmle.ics	30	0	1	1	0.09684043574160706	0.4285714285714285	0.3925233644859812
576	Feb25-FISH2-3R4-rep1-cp190-100x_Position007_6_cmle.ics	32	0	1	1	0.0	0.0	0.0
577	Feb25-FISH2-3R4-rep1-cp190-100x_Position007_6_cmle.ics	34	0	1	1	0.10836905904417933	0.4476190476190476	0.4476190476190476
578	Feb25-FISH2-3R4-rep1-cp190-100x_Position007_6_cmle.ics	35	0	1	1	0.14526065361241058	0.3539325842696629	0.3519553072625698
579	Feb25-FISH2-3R4-rep1-cp190-100x_Position007_6_cmle.ics	36	0	1	1	0.0	0.0	0.0
580	Feb25-FISH2-3R4-rep1-cp190-100x_Position007_6_cmle.ics	37	0	1	1	0.0	0.0	0.0
581	Feb25-FISH2-3R4-rep1-cp190-100x_Position007_6_cmle.ics	37	0	1	2	0.0	0.0	0.0
582	Feb25-FISH2-3R4-rep1-cp190-100x_Position007_6_cmle.ics	37	0	2	1	0.053031667191832436	0.29870129870129863	0.19008264462809912
583	Feb25-FISH2-3R4-rep1-cp190-100x_Position007_6_cmle.ics	37	0	2	2	0.0	0.0	0.0
584	Feb25-FISH2-3R4-rep1-cp190-100x_Position007_6_cmle.ics	38	0	1	1	0.020751521944630084	0.06081081081081082	0.06
585	Feb25-FISH2-3R4-rep1-cp190-100x_Position007_6_cmle.ics	39	0	1	1	0.0	0.0	0.0
586	Feb25-FISH2-3R4-rep1-cp190-100x_Position007_6_cmle.ics	40	0	1	1	0.0	0.0	0.0
587	Feb25-FISH2-3R4-rep1-cp190-100x_Position007_6_cmle.ics	40	0	1	2	0.0	0.0	0.0
588	Feb25-FISH2-3R4-rep1-cp190-100x_Position007_6_cmle.ics	40	0	2	1	0.0	0.0	0.0
589	Feb25-FISH2-3R4-rep1-cp190-100x_Position007_6_cmle.ics	40	0	2	2	0.08761753709954924	0.5135135135135135	0.6129032258064516
590	Feb25-FISH2-3R4-rep1-cp190-100x_Position007_6_cmle.ics	41	0	1	1	0.0	0.0	0.0
591	Feb25-FISH2-3R4-rep1-cp190-100x_Position007_6_cmle.ics	42	0	1	1	0.0	0.0	0.0
592	Feb25-FISH2-3R4-rep1-cp190-100x_Position007_6_cmle.ics	43	0	1	1	0.14064920429138167	0.6288659793814432	0.6354166666666666
593	Feb25-FISH2-3R4-rep1-cp190-100x_Position007_6_cmle.ics	44	0	1	1	0.013834347963086722	0.024691358024691357	0.02521008403361344
594	Feb25-FISH2-3R4-rep1-cp190-100x_Position007_6_cmle.ics	45	0	1	1	0.013834347963086722	0.04444444444444444	0.044117647058823525
595	Feb25-FISH2-3R4-rep1-cp190-100x_Position007_6_cmle.ics	46	0	1	1	0.020751521944630084	0.17307692307692307	0.09574468085106382
596	Feb25-FISH2-3R4-rep1-cp190-100x_Position007_6_cmle.ics	46	0	2	1	0.0	0.0	0.0
597	Feb25-FISH2-3R4-rep1-cp190-100x_Position007_6_cmle.ics	47	0	1	1	0.0853118124390348	0.6981132075471698	0.4457831325301204
598	Feb25-FISH2-3R4-rep1-cp190-100x_Position007_6_cmle.ics	48	0	1	1	0.04611449321028908	0.21739130434782608	0.21739130434782608
599	Feb25-FISH2-3R4-rep1-cp190-100x_Position007_6_cmle.ics	49	0	1	1	0.10606333438366487	0.2804878048780487	0.2804878048780487
600	Feb25-FISH2-3R4-rep1-cp190-100x_Position007_6_cmle.ics	50	0	1	1	0.10606333438366487	0.4070796460176991	0.4070796460176991
601	Feb25-FISH2-3R4-rep1-cp190-100x_Position007_6_cmle.ics	52	0	1	1	0.0	0.0	0.0
602	Feb25-FISH2-3R4-rep1-cp190-100x_Position007_6_cmle.ics	53	0	1	1	0.0	0.0	0.0
603	Feb25-FISH2-3R4-rep1-cp190-100x_Position007_6_cmle.ics	55	0	1	1	0.13142630564932387	0.475	0.9344262295081966
604	Feb25-FISH2-3R4-rep1-cp190-100x_Position007_6_cmle.ics	55	0	1	2	0.0	0.0	0.0
605	Feb25-FISH2-3R4-rep1-cp190-100x_Position007_6_cmle.ics	56	0	1	1	0.04150304388926017	0.1764705882352941	0.1782178217821782
606	Feb25-FISH2-3R4-rep1-cp190-100x_Position007_6_cmle.ics	57	0	1	1	0.0645602904944047	0.26666666666666666	0.21212121212121207
607	Feb25-FISH2-3R4-rep1-cp190-100x_Position007_6_cmle.ics	58	0	1	1	0.0	0.0	0.0
608	Feb25-FISH2-3R4-rep1-cp190-100x_Position007_6_cmle.ics	58	0	2	1	0.0	0.0	0.0
609	Feb25-FISH2-3R4-rep1-cp190-100x_Position007_6_cmle.ics	60	0	1	1	0.025362971265658993	0.0909090909090909	0.0901639344262295
610	Feb25-FISH2-3R4-rep1-cp190-100x_Position007_6_cmle.ics	61	0	1	1	0.0	0.0	0.0
611	Feb25-FISH2-3R4-rep1-cp190-100x_Position007_6_cmle.ics	62	0	1	1	0.4426991348187751	0.7356321839080459	0.7137546468401486
612	Feb25-FISH2-3R4-rep1-cp190-100x_Position007_6_cmle.ics	64	0	1	1	0.04611449321028908	0.36363636363636365	0.3389830508474576
613	Feb25-FISH2-3R4-rep1-cp190-100x_Position007_6_cmle.ics	66	0	1	1	0.006917173981543361	0.06	0.06
614	Feb25-FISH2-3R4-rep1-cp190-100x_Position007_6_cmle.ics	67	0	1	1	0.03689159456823126	0.12598425196850394	0.12598425196850394
615	Feb25-FISH2-3R4-rep1-cp190-100x_Position007_6_cmle.ics	68	0	1	1	0.0	0.0	0.0
616	Feb25-FISH2-3R4-rep1-cp190-100x_Position007_6_cmle.ics	69	0	1	1	0.04150304388926017	0.13533834586466165	0.13533834586466165
617	Feb25-FISH2-3R4-rep1-cp190-100x_Position007_6_cmle.ics	70	0	1	1	0.09914616040212151	0.3467741935483871	0.3467741935483871
618	Feb25-FISH2-3R4-rep1-cp190-100x_Position007_6_cmle.ics	73	0	1	1	0.013834347963086722	0.044117647058823525	0.044117647058823525
619	Feb25-FISH2-3R4-rep1-cp190-100x_Position007_6_cmle.ics	74	0	1	1	0.07839463845749142	0.3063063063063063	0.3063063063063063
620	Feb25-FISH2-3R4-rep1-cp190-100x_Position007_6_cmle.ics	75	0	1	1	0.12220340700726605	0.19343065693430656	0.19343065693430656
621	Feb25-FISH2-3R4-rep1-cp190-100x_Position007_6_cmle.ics	76	0	1	1	0.0	0.0	0.0
622	Feb25-FISH2-3R4-rep1-cp190-100x_Position007_6_cmle.ics	77	0	1	1	0.11298050836520823	0.4188034188034187	0.4188034188034187
623	Feb25-FISH2-3R4-rep1-cp190-100x_Position007_6_cmle.ics	78	0	1	1	0.0	0.0	0.0
624	Feb25-FISH2-3R4-rep1-cp190-100x_Position007_6_cmle.ics	79	0	1	1	0.0	0.0	0.0
625	Feb25-FISH2-3R4-rep1-cp190-100x_Position007_6_cmle.ics	80	0	1	1	0.09914616040212151	0.344	0.3385826771653543
626	Feb25-FISH2-3R4-rep1-cp190-100x_Position007_6_cmle.ics	81	0	1	1	0.03919731922874571	0.20238095238095238	0.20481927710843367
627	Feb25-FISH2-3R4-rep1-cp190-100x_Position007_6_cmle.ics	82	0	1	1	0.0023057246605144538	0.010989010989010988	0.010869565217391302
628	Feb25-FISH2-3R4-rep1-cp190-100x_Position007_6_cmle.ics	83	0	1	1	0.08761753709954924	0.2794117647058823	0.19289340101522842
629	Feb25-FISH2-3R4-rep1-cp190-100x_Position007_6_cmle.ics	83	0	2	1	0.0	0.0	0.0
630	Feb25-FISH2-3R4-rep1-cp190-100x_Position007_6_cmle.ics	84	0	1	1	0.025362971265658993	0.10576923076923077	0.10576923076923077
631	Feb25-FISH2-3R4-rep1-cp190-100x_Position007_6_cmle.ics	86	0	1	1	0.20290377012527194	0.3142857142857143	0.30344827586206896
632	Feb25-FISH2-3R4-rep1-cp190-100x_Position007_6_cmle.ics	87	0	1	1	0.0	0.0	0.0
633	Feb25-FISH2-3R4-rep1-cp190-100x_Position007_6_cmle.ics	88	0	1	1	0.04150304388926017	0.24324324324324328	0.144
634	Feb25-FISH2-3R4-rep1-cp190-100x_Position007_6_cmle.ics	89	0	1	1	0.3158842784904802	0.545816733067729	0.545816733067729
635	Feb25-FISH2-3R4-rep1-cp190-100x_Position007_6_cmle.ics	90	0	1	1	0.016140072623601176	0.04999999999999999	0.04374999999999999
636	Feb25-FISH2-3R4-rep1-cp190-100x_Position007_6_cmle.ics	91	0	1	1	0.0853118124390348	0.3333333333333333	0.3333333333333333
637	Feb25-FISH2-3R4-rep1-cp190-100x_Position007_6_cmle.ics	92	0	1	1	0.0	0.0	0.0
638	Feb25-FISH2-3R4-rep1-cp190-100x_Position007_6_cmle.ics	92	0	2	1	0.24210108935401764	0.7499999999999999	0.544041450777202
639	Feb25-FISH2-3R4-rep1-cp190-100x_Position007_6_cmle.ics	93	0	1	1	0.11528623302572269	0.6024096385542167	0.6097560975609755
640	Feb25-FISH2-3R4-rep1-cp190-100x_Position007_6_cmle.ics	96	0	1	1	0.0	0.0	0.0
641	Feb25-FISH2-3R4-rep1-cp190-100x_Position007_6_cmle.ics	97	0	1	1	0.1498721029334395	0.5803571428571428	0.5803571428571428
642	Feb25-FISH2-3R4-rep1-cp190-100x_Position008_7_cmle.ics	1	0	1	1	0.08761753709954924	0.49999999999999994	0.7307692307692307
643	Feb25-FISH2-3R4-rep1-cp190-100x_Position008_7_cmle.ics	3	0	1	1	0.20520949478578637	0.4863387978142076	0.48901098901098894
644	Feb25-FISH2-3R4-rep1-cp190-100x_Position008_7_cmle.ics	4	0	1	1	0.04150304388926017	0.24657534246575338	0.3157894736842105
645	Feb25-FISH2-3R4-rep1-cp190-100x_Position008_7_cmle.ics	5	0	1	1	0.0	0.0	0.0
646	Feb25-FISH2-3R4-rep1-cp190-100x_Position008_7_cmle.ics	5	0	1	2	0.027668695926173444	0.03418803418803418	0.23529411764705876
647	Feb25-FISH2-3R4-rep1-cp190-100x_Position008_7_cmle.ics	7	0	1	1	0.11067478370469377	0.30967741935483867	0.3018867924528301
648	Feb25-FISH2-3R4-rep1-cp190-100x_Position008_7_cmle.ics	9	0	1	1	0.17523507419909848	0.4606060606060606	0.4606060606060606
649	Feb25-FISH2-3R4-rep1-cp190-100x_Position008_7_cmle.ics	10	0	1	1	0.04611449321028908	0.1282051282051282	0.1282051282051282
650	Feb25-FISH2-3R4-rep1-cp190-100x_Position008_7_cmle.ics	12	0	1	1	0.05533739185234689	0.11940298507462684	0.1188118811881188
651	Feb25-FISH2-3R4-rep1-cp190-100x_Position008_7_cmle.ics	13	0	1	1	0.01844579728411563	0.1509433962264151	0.11940298507462686
652	Feb25-FISH2-3R4-rep1-cp190-100x_Position008_7_cmle.ics	14	0	1	1	0.0	0.0	0.0
653	Feb25-FISH2-3R4-rep1-cp190-100x_Position008_7_cmle.ics	15	0	1	1	0.029974420586687898	0.08552631578947367	0.08387096774193548
654	Feb25-FISH2-3R4-rep1-cp190-100x_Position008_7_cmle.ics	17	0	1	1	0.11067478370469377	0.2840236686390532	0.2823529411764706
655	Feb25-FISH2-3R4-rep1-cp190-100x_Position008_7_cmle.ics	18	0	1	1	0.0	0.0	0.0
656	Feb25-FISH2-3R4-rep1-cp190-100x_Position008_7_cmle.ics	19	0	1	1	0.16370645089652622	0.43827160493827155	0.43827160493827155
657	Feb25-FISH2-3R4-rep1-cp190-100x_Position008_7_cmle.ics	20	0	1	1	0.04380876854977462	0.13768115942028986	0.13768115942028986
658	Feb25-FISH2-3R4-rep1-cp190-100x_Position008_7_cmle.ics	21	0	1	1	0.0	0.0	0.0
659	Feb25-FISH2-3R4-rep1-cp190-100x_Position008_7_cmle.ics	22	0	1	1	0.04611449321028908	0.2409638554216867	0.303030303030303
660	Feb25-FISH2-3R4-rep1-cp190-100x_Position008_7_cmle.ics	23	0	1	1	0.11759195768623715	0.51	0.504950495049505
661	Feb25-FISH2-3R4-rep1-cp190-100x_Position008_7_cmle.ics	24	0	1	1	0.03228014524720235	0.1627906976744186	0.109375
662	Feb25-FISH2-3R4-rep1-cp190-100x_Position008_7_cmle.ics	24	0	2	1	0.0	0.0	0.0
663	Feb25-FISH2-3R4-rep1-cp190-100x_Position008_7_cmle.ics	25	0	1	1	0.0	0.0	0.0
664	Feb25-FISH2-3R4-rep1-cp190-100x_Position008_7_cmle.ics	25	0	1	2	0.0	0.0	0.0
665	Feb25-FISH2-3R4-rep1-cp190-100x_Position008_7_cmle.ics	25	0	2	1	0.0	0.0	0.0
666	Feb25-FISH2-3R4-rep1-cp190-100x_Position008_7_cmle.ics	25	0	2	2	0.0	0.0	0.0
667	Feb25-FISH2-3R4-rep1-cp190-100x_Position008_7_cmle.ics	25	0	3	1	0.0	0.0	0.0
668	Feb25-FISH2-3R4-rep1-cp190-100x_Position008_7_cmle.ics	25	0	3	2	0.0	0.0	0.0
669	Feb25-FISH2-3R4-rep1-cp190-100x_Position008_7_cmle.ics	26	0	1	1	0.0	0.0	0.0
670	Feb25-FISH2-3R4-rep1-cp190-100x_Position008_7_cmle.ics	27	0	1	1	0.0	0.0	0.0
671	Feb25-FISH2-3R4-rep1-cp190-100x_Position008_7_cmle.ics	27	0	1	2	0.0	0.0	0.0
672	Feb25-FISH2-3R4-rep1-cp190-100x_Position008_7_cmle.ics	27	0	2	1	0.0	0.0	0.0
673	Feb25-FISH2-3R4-rep1-cp190-100x_Position008_7_cmle.ics	27	0	2	2	0.2144323934278442	0.5740740740740741	0.7099236641221374
674	Feb25-FISH2-3R4-rep1-cp190-100x_Position008_7_cmle.ics	28	0	1	1	0.17292934953858402	0.5067567567567568	0.49668874172185423
675	Feb25-FISH2-3R4-rep1-cp190-100x_Position008_7_cmle.ics	29	0	1	1	0.0	0.0	0.0
676	Feb25-FISH2-3R4-rep1-cp190-100x_Position008_7_cmle.ics	30	0	1	1	0.10145188506263597	0.2838709677419355	0.2875816993464052
677	Feb25-FISH2-3R4-rep1-cp190-100x_Position008_7_cmle.ics	31	0	1	1	0.0	0.0	0.0
678	Feb25-FISH2-3R4-rep1-cp190-100x_Position008_7_cmle.ics	32	0	1	1	0.0	0.0	0.0
679	Feb25-FISH2-3R4-rep1-cp190-100x_Position008_7_cmle.ics	32	0	1	2	0.0	0.0	0.0
680	Feb25-FISH2-3R4-rep1-cp190-100x_Position008_7_cmle.ics	32	0	2	1	0.11067478370469377	0.9230769230769229	0.31999999999999995
681	Feb25-FISH2-3R4-rep1-cp190-100x_Position008_7_cmle.ics	32	0	2	2	0.0	0.0	0.0
682	Feb25-FISH2-3R4-rep1-cp190-100x_Position008_7_cmle.ics	32	0	3	1	0.0	0.0	0.0
683	Feb25-FISH2-3R4-rep1-cp190-100x_Position008_7_cmle.ics	32	0	3	2	0.0023057246605144538	0.011235955056179775	0.005076142131979695
684	Feb25-FISH2-3R4-rep1-cp190-100x_Position008_7_cmle.ics	33	0	1	1	0.0	0.0	0.0
685	Feb25-FISH2-3R4-rep1-cp190-100x_Position008_7_cmle.ics	34	0	1	1	0.0	0.0	0.0
686	Feb25-FISH2-3R4-rep1-cp190-100x_Position008_7_cmle.ics	36	0	1	1	0.0	0.0	0.0
687	Feb25-FISH2-3R4-rep1-cp190-100x_Position008_7_cmle.ics	36	0	2	1	0.057643116512861345	0.43859649122807015	0.37878787878787873
688	Feb25-FISH2-3R4-rep1-cp190-100x_Position008_7_cmle.ics	37	0	1	1	0.0	0.0	0.0
689	Feb25-FISH2-3R4-rep1-cp190-100x_Position008_7_cmle.ics	37	0	2	1	0.0	0.0	0.0
690	Feb25-FISH2-3R4-rep1-cp190-100x_Position008_7_cmle.ics	38	0	1	1	0.1936808714832141	0.9130434782608694	0.5753424657534245
691	Feb25-FISH2-3R4-rep1-cp190-100x_Position008_7_cmle.ics	39	0	1	1	0.1936808714832141	0.5249999999999999	0.5283018867924527
692	Feb25-FISH2-3R4-rep1-cp190-100x_Position008_7_cmle.ics	41	0	1	1	0.07378318913646252	0.5333333333333333	0.5333333333333333
693	Feb25-FISH2-3R4-rep1-cp190-100x_Position008_7_cmle.ics	42	0	1	1	0.09222898642057815	0.2564102564102564	0.25806451612903225
694	Feb25-FISH2-3R4-rep1-cp190-100x_Position008_7_cmle.ics	43	0	1	1	0.03919731922874571	0.083743842364532	0.0586206896551724
695	Feb25-FISH2-3R4-rep1-cp190-100x_Position008_7_cmle.ics	43	0	2	1	0.0	0.0	0.0
696	Feb25-FISH2-3R4-rep1-cp190-100x_Position008_7_cmle.ics	45	0	1	1	0.16601217555704068	0.46153846153846145	0.46153846153846145
697	Feb25-FISH2-3R4-rep1-cp190-100x_Position008_7_cmle.ics	46	0	1	1	0.249018263335561	0.48214285714285704	0.49090909090909096
698	Feb25-FISH2-3R4-rep1-cp190-100x_Position008_7_cmle.ics	47	0	1	1	0.03458586990771681	0.18749999999999997	0.13043478260869565
699	Feb25-FISH2-3R4-rep1-cp190-100x_Position008_7_cmle.ics	48	0	1	1	0.10836905904417933	0.6025641025641025	0.6025641025641025
700	Feb25-FISH2-3R4-rep1-cp190-100x_Position008_7_cmle.ics	49	0	1	1	0.01152862330257227	0.04716981132075471	0.046728971962616814
701	Feb25-FISH2-3R4-rep1-cp190-100x_Position008_7_cmle.ics	51	0	1	1	0.006917173981543361	0.02222222222222222	0.02222222222222222
702	Feb25-FISH2-3R4-rep1-cp190-100x_Position008_7_cmle.ics	52	0	1	1	0.0	0.0	0.0
703	Feb25-FISH2-3R4-rep1-cp190-100x_Position008_7_cmle.ics	52	0	1	2	0.0	0.0	0.0
704	Feb25-FISH2-3R4-rep1-cp190-100x_Position008_7_cmle.ics	53	0	1	1	0.0	0.0	0.0
705	Feb25-FISH2-3R4-rep1-cp190-100x_Position008_7_cmle.ics	53	0	1	2	0.0	0.0	0.0
706	Feb25-FISH2-3R4-rep1-cp190-100x_Position008_7_cmle.ics	53	0	2	1	0.06917173981543362	0.48387096774193555	0.3571428571428572
707	Feb25-FISH2-3R4-rep1-cp190-100x_Position008_7_cmle.ics	53	0	2	2	0.0	0.0	0.0
708	Feb25-FISH2-3R4-rep1-cp190-100x_Position008_7_cmle.ics	53	0	3	1	0.0	0.0	0.0
709	Feb25-FISH2-3R4-rep1-cp190-100x_Position008_7_cmle.ics	53	0	3	2	0.0	0.0	0.0
710	Feb25-FISH2-3R4-rep1-cp190-100x_Position008_7_cmle.ics	54	0	1	1	0.0	0.0	0.0
711	Feb25-FISH2-3R4-rep1-cp190-100x_Position008_7_cmle.ics	55	0	1	1	0.07839463845749142	0.2411347517730496	0.2394366197183098
712	Feb25-FISH2-3R4-rep1-cp190-100x_Position008_7_cmle.ics	56	0	1	1	0.050725942531317986	0.4150943396226415	0.2716049382716049
713	Feb25-FISH2-3R4-rep1-cp190-100x_Position008_7_cmle.ics	57	0	1	1	0.0	0.0	0.0
714	Feb25-FISH2-3R4-rep1-cp190-100x_Position008_7_cmle.ics	58	0	1	1	0.02305724660514454	0.06578947368421052	0.06578947368421052
715	Feb25-FISH2-3R4-rep1-cp190-100x_Position008_7_cmle.ics	60	0	1	1	0.13373203030983832	0.33720930232558133	0.33720930232558133
716	Feb25-FISH2-3R4-rep1-cp190-100x_Position008_7_cmle.ics	61	0	1	1	0.10375760972315042	0.31468531468531463	0.5999999999999999
717	Feb25-FISH2-3R4-rep1-cp190-100x_Position008_7_cmle.ics	62	0	1	1	0.0	0.0	0.0
718	Feb25-FISH2-3R4-rep1-cp190-100x_Position008_7_cmle.ics	63	0	1	1	0.0	0.0	0.0
719	Feb25-FISH2-3R4-rep1-cp190-100x_Position008_7_cmle.ics	65	0	1	1	0.027668695926173444	0.08333333333333333	0.08333333333333333
720	Feb25-FISH2-3R4-rep1-cp190-100x_Position008_7_cmle.ics	67	0	1	1	0.0	0.0	0.0
721	Feb25-FISH2-3R4-rep1-cp190-100x_Position008_7_cmle.ics	68	0	1	1	0.05533739185234689	0.16216216216216217	0.16216216216216217
722	Feb25-FISH2-3R4-rep1-cp190-100x_Position008_7_cmle.ics	69	0	1	1	0.0	0.0	0.0
723	Feb25-FISH2-3R4-rep1-cp190-100x_Position008_7_cmle.ics	70	0	1	1	0.025362971265658993	0.07746478873239436	0.07746478873239436
724	Feb25-FISH2-3R4-rep1-cp190-100x_Position008_7_cmle.ics	71	0	1	1	0.013834347963086722	0.038709677419354833	0.038709677419354833
725	Feb25-FISH2-3R4-rep1-cp190-100x_Position008_7_cmle.ics	72	0	1	1	0.26285261129864773	0.6551724137931034	0.6627906976744186
726	Feb25-FISH2-3R4-rep1-cp190-100x_Position008_7_cmle.ics	73	0	1	1	0.08761753709954924	0.2945736434108527	0.296875
727	Feb25-FISH2-3R4-rep1-cp190-100x_Position008_7_cmle.ics	74	0	1	1	0.0	0.0	0.0
728	Feb25-FISH2-3R4-rep1-cp190-100x_Position008_7_cmle.ics	75	0	1	1	0.053031667191832436	0.14649681528662423	0.2090909090909091
729	Feb25-FISH2-3R4-rep1-cp190-100x_Position008_7_cmle.ics	75	0	1	2	0.0	0.0	0.0
730	Feb25-FISH2-3R4-rep1-cp190-100x_Position008_7_cmle.ics	76	0	1	1	0.0	0.0	0.0
731	Feb25-FISH2-3R4-rep1-cp190-100x_Position008_7_cmle.ics	78	0	1	1	0.14526065361241058	0.3865030674846625	0.5080645161290323
732	Feb25-FISH2-3R4-rep1-cp190-100x_Position008_7_cmle.ics	79	0	1	1	0.006917173981543361	0.05555555555555554	0.05172413793103447
733	Feb25-FISH2-3R4-rep1-cp190-100x_Position008_7_cmle.ics	80	0	1	1	0.06225456583389025	0.2842105263157894	0.5094339622641509
734	Feb25-FISH2-3R4-rep1-cp190-100x_Position008_7_cmle.ics	82	0	1	1	0.09222898642057815	0.291970802919708	0.291970802919708
735	Feb25-FISH2-3R4-rep1-cp190-100x_Position008_7_cmle.ics	83	0	1	1	0.09914616040212151	0.5512820512820512	0.26380368098159507
736	Feb25-FISH2-3R4-rep1-cp190-100x_Position008_7_cmle.ics	83	0	2	1	0.0	0.0	0.0
737	Feb25-FISH2-3R4-rep1-cp190-100x_Position008_7_cmle.ics	84	0	1	1	0.0	0.0	0.0
738	Feb25-FISH2-3R4-rep1-cp190-100x_Position008_7_cmle.ics	86	0	1	1	0.03458586990771681	0.050335570469798654	0.05016722408026756
739	Feb25-FISH2-3R4-rep1-cp190-100x_Position008_7_cmle.ics	87	0	1	1	0.2351839153724743	0.6891891891891893	0.693877551020408
740	Feb25-FISH2-3R4-rep1-cp190-100x_Position008_7_cmle.ics	88	0	1	1	0.0	0.0	0.0
741	Feb25-FISH2-3R4-rep1-cp190-100x_Position009_8_cmle.ics	1	0	1	1	0.16831790021755513	0.5104895104895104	0.5104895104895104
742	Feb25-FISH2-3R4-rep1-cp190-100x_Position009_8_cmle.ics	2	0	1	1	0.325107177132538	0.5529411764705882	0.5444015444015444
743	Feb25-FISH2-3R4-rep1-cp190-100x_Position009_8_cmle.ics	3	0	1	1	0.08761753709954924	0.24999999999999997	0.25165562913907286
744	Feb25-FISH2-3R4-rep1-cp190-100x_Position009_8_cmle.ics	4	0	1	1	0.0	0.0	0.0
745	Feb25-FISH2-3R4-rep1-cp190-100x_Position009_8_cmle.ics	5	0	1	1	0.059948841173375796	0.1818181818181818	0.18055555555555555
746	Feb25-FISH2-3R4-rep1-cp190-100x_Position009_8_cmle.ics	6	0	1	1	0.0853118124390348	0.74	0.49333333333333335
747	Feb25-FISH2-3R4-rep1-cp190-100x_Position009_8_cmle.ics	6	0	1	2	0.0	0.0	0.0
748	Feb25-FISH2-3R4-rep1-cp190-100x_Position009_8_cmle.ics	7	0	1	1	0.07378318913646252	0.3999999999999999	0.6037735849056604
749	Feb25-FISH2-3R4-rep1-cp190-100x_Position009_8_cmle.ics	9	0	1	1	0.059948841173375796	0.3170731707317072	0.2321428571428571
750	Feb25-FISH2-3R4-rep1-cp190-100x_Position009_8_cmle.ics	10	0	1	1	0.0	0.0	0.0
751	Feb25-FISH2-3R4-rep1-cp190-100x_Position009_8_cmle.ics	10	0	2	1	0.0	0.0	0.0
752	Feb25-FISH2-3R4-rep1-cp190-100x_Position009_8_cmle.ics	11	0	1	1	0.0	0.0	0.0
753	Feb25-FISH2-3R4-rep1-cp190-100x_Position009_8_cmle.ics	11	0	1	2	0.17754079885961294	0.34374999999999994	0.47239263803680975
754	Feb25-FISH2-3R4-rep1-cp190-100x_Position009_8_cmle.ics	11	0	2	1	0.15678927691498284	0.7906976744186045	0.4689655172413792
755	Feb25-FISH2-3R4-rep1-cp190-100x_Position009_8_cmle.ics	11	0	2	2	0.0	0.0	0.0
756	Feb25-FISH2-3R4-rep1-cp190-100x_Position009_8_cmle.ics	12	0	1	1	0.10145188506263597	0.22448979591836735	0.20952380952380953
757	Feb25-FISH2-3R4-rep1-cp190-100x_Position009_8_cmle.ics	13	0	1	1	0.14064920429138167	0.4066666666666666	0.5258620689655171
758	Feb25-FISH2-3R4-rep1-cp190-100x_Position009_8_cmle.ics	14	0	1	1	0.07839463845749142	0.1343873517786561	0.1343873517786561
759	Feb25-FISH2-3R4-rep1-cp190-100x_Position009_8_cmle.ics	15	0	1	1	0.07839463845749142	0.3777777777777777	0.2193548387096774
760	Feb25-FISH2-3R4-rep1-cp190-100x_Position009_8_cmle.ics	18	0	1	1	0.025362971265658993	0.08029197080291971	0.08088235294117646
761	Feb25-FISH2-3R4-rep1-cp190-100x_Position009_8_cmle.ics	19	0	1	1	0.14064920429138167	0.5169491525423728	0.5126050420168066
762	Feb25-FISH2-3R4-rep1-cp190-100x_Position009_8_cmle.ics	20	0	1	1	0.03458586990771681	0.2830188679245283	0.22058823529411764
763	Feb25-FISH2-3R4-rep1-cp190-100x_Position009_8_cmle.ics	21	0	1	1	0.0	0.0	0.0
764	Feb25-FISH2-3R4-rep1-cp190-100x_Position009_8_cmle.ics	22	0	1	1	0.020751521944630084	0.06870229007633587	0.06923076923076922
765	Feb25-FISH2-3R4-rep1-cp190-100x_Position009_8_cmle.ics	23	0	1	1	0.006917173981543361	0.02325581395348837	0.0234375
766	Feb25-FISH2-3R4-rep1-cp190-100x_Position009_8_cmle.ics	25	0	1	1	0.0	0.0	0.0
767	Feb25-FISH2-3R4-rep1-cp190-100x_Position009_8_cmle.ics	25	0	2	1	0.0	0.0	0.0
768	Feb25-FISH2-3R4-rep1-cp190-100x_Position009_8_cmle.ics	26	0	1	1	0.06225456583389025	0.4576271186440678	0.20769230769230765
769	Feb25-FISH2-3R4-rep1-cp190-100x_Position009_8_cmle.ics	26	0	2	1	0.0	0.0	0.0
770	Feb25-FISH2-3R4-rep1-cp190-100x_Position009_8_cmle.ics	27	0	1	1	0.0	0.0	0.0
771	Feb25-FISH2-3R4-rep1-cp190-100x_Position009_8_cmle.ics	29	0	1	1	0.06686601515491916	0.21969696969696964	0.21969696969696964
772	Feb25-FISH2-3R4-rep1-cp190-100x_Position009_8_cmle.ics	30	0	1	1	0.029974420586687898	0.2452830188679245	0.08783783783783784
773	Feb25-FISH2-3R4-rep1-cp190-100x_Position009_8_cmle.ics	30	0	2	1	0.0	0.0	0.0
774	Feb25-FISH2-3R4-rep1-cp190-100x_Position009_8_cmle.ics	31	0	1	1	0.006917173981543361	0.026548672566371678	0.026785714285714277
775	Feb25-FISH2-3R4-rep1-cp190-100x_Position009_8_cmle.ics	32	0	1	1	0.0	0.0	0.0
776	Feb25-FISH2-3R4-rep1-cp190-100x_Position009_8_cmle.ics	32	0	1	2	0.0	0.0	0.0
777	Feb25-FISH2-3R4-rep1-cp190-100x_Position009_8_cmle.ics	32	0	2	1	0.0	0.0	0.0
778	Feb25-FISH2-3R4-rep1-cp190-100x_Position009_8_cmle.ics	32	0	2	2	0.0	0.0	0.0
779	Feb25-FISH2-3R4-rep1-cp190-100x_Position009_8_cmle.ics	32	0	3	1	0.0	0.0	0.0
780	Feb25-FISH2-3R4-rep1-cp190-100x_Position009_8_cmle.ics	32	0	3	2	0.0	0.0	0.0
781	Feb25-FISH2-3R4-rep1-cp190-100x_Position009_8_cmle.ics	33	0	1	1	0.0	0.0	0.0
782	Feb25-FISH2-3R4-rep1-cp190-100x_Position009_8_cmle.ics	34	0	1	1	0.016140072623601176	0.051094890510948905	0.050724637681159424
783	Feb25-FISH2-3R4-rep1-cp190-100x_Position009_8_cmle.ics	35	0	1	1	0.0	0.0	0.0
784	Feb25-FISH2-3R4-rep1-cp190-100x_Position009_8_cmle.ics	35	0	1	2	0.0	0.0	0.0
785	Feb25-FISH2-3R4-rep1-cp190-100x_Position009_8_cmle.ics	35	0	2	1	0.0	0.0	0.0
786	Feb25-FISH2-3R4-rep1-cp190-100x_Position009_8_cmle.ics	35	0	2	2	0.22826674139093092	0.4900990099009901	0.409090909090909
787	Feb25-FISH2-3R4-rep1-cp190-100x_Position009_8_cmle.ics	36	0	1	1	0.29052130722482117	0.46153846153846156	0.4315068493150684
788	Feb25-FISH2-3R4-rep1-cp190-100x_Position009_8_cmle.ics	37	0	1	1	0.0	0.0	0.0
789	Feb25-FISH2-3R4-rep1-cp190-100x_Position009_8_cmle.ics	38	0	1	1	0.30896710450893683	0.9054054054054056	0.91156462585034
790	Feb25-FISH2-3R4-rep1-cp190-100x_Position009_8_cmle.ics	40	0	1	1	0.0	0.0	0.0
791	Feb25-FISH2-3R4-rep1-cp190-100x_Position009_8_cmle.ics	40	0	1	2	0.0	0.0	0.0
792	Feb25-FISH2-3R4-rep1-cp190-100x_Position009_8_cmle.ics	42	0	1	1	0.07378318913646252	0.48484848484848475	0.48484848484848475
793	Feb25-FISH2-3R4-rep1-cp190-100x_Position009_8_cmle.ics	43	0	1	1	0.08070036311800588	0.2243589743589743	0.2243589743589743
794	Feb25-FISH2-3R4-rep1-cp190-100x_Position009_8_cmle.ics	44	0	1	1	0.08300608777852034	0.4285714285714286	0.20689655172413793
795	Feb25-FISH2-3R4-rep1-cp190-100x_Position009_8_cmle.ics	44	0	1	2	0.0	0.0	0.0
796	Feb25-FISH2-3R4-rep1-cp190-100x_Position009_8_cmle.ics	44	0	2	1	0.0	0.0	0.0
797	Feb25-FISH2-3R4-rep1-cp190-100x_Position009_8_cmle.ics	44	0	2	2	0.11528623302572269	0.29585798816568043	0.6172839506172839
798	Feb25-FISH2-3R4-rep1-cp190-100x_Position009_8_cmle.ics	46	0	1	1	0.06917173981543362	0.26548672566371684	0.21582733812949637
799	Feb25-FISH2-3R4-rep1-cp190-100x_Position009_8_cmle.ics	47	0	1	1	0.0	0.0	0.0
800	Feb25-FISH2-3R4-rep1-cp190-100x_Position009_8_cmle.ics	48	0	1	1	0.0	0.0	0.0
801	Feb25-FISH2-3R4-rep1-cp190-100x_Position009_8_cmle.ics	48	0	2	1	0.0	0.0	0.0
802	Feb25-FISH2-3R4-rep1-cp190-100x_Position009_8_cmle.ics	49	0	1	1	0.0645602904944047	0.17499999999999996	0.17391304347826086
803	Feb25-FISH2-3R4-rep1-cp190-100x_Position009_8_cmle.ics	50	0	1	1	0.009222898642057815	0.07547169811320754	0.024999999999999994
804	Feb25-FISH2-3R4-rep1-cp190-100x_Position009_8_cmle.ics	51	0	1	1	0.07608891379697698	0.21568627450980393	0.21428571428571427
805	Feb25-FISH2-3R4-rep1-cp190-100x_Position009_8_cmle.ics	52	0	1	1	0.0	0.0	0.0
806	Feb25-FISH2-3R4-rep1-cp190-100x_Position009_8_cmle.ics	53	0	1	1	0.0	0.0	0.0
807	Feb25-FISH2-3R4-rep1-cp190-100x_Position009_8_cmle.ics	53	0	1	2	0.03919731922874571	0.15178571428571425	0.17894736842105258
808	Feb25-FISH2-3R4-rep1-cp190-100x_Position009_8_cmle.ics	54	0	1	1	0.1844579728411563	0.49999999999999994	0.5031446540880503
809	Feb25-FISH2-3R4-rep1-cp190-100x_Position009_8_cmle.ics	56	0	1	1	0.027668695926173444	0.09523809523809522	0.09599999999999999
810	Feb25-FISH2-3R4-rep1-cp190-100x_Position009_8_cmle.ics	57	0	1	1	0.1498721029334395	0.537190082644628	0.537190082644628
811	Feb25-FISH2-3R4-rep1-cp190-100x_Position009_8_cmle.ics	59	0	1	1	0.0	0.0	0.0
812	Feb25-FISH2-3R4-rep1-cp190-100x_Position009_8_cmle.ics	61	0	1	1	0.15217782759395396	0.66	0.6346153846153846
813	Feb25-FISH2-3R4-rep1-cp190-100x_Position009_8_cmle.ics	62	0	1	1	0.0	0.0	0.0
814	Feb25-FISH2-3R4-rep1-cp190-100x_Position009_8_cmle.ics	62	0	2	1	0.06225456583389025	0.48214285714285704	0.16981132075471697
815	Feb25-FISH2-3R4-rep1-cp190-100x_Position009_8_cmle.ics	63	0	1	1	0.04380876854977462	0.06484641638225255	0.06440677966101693
816	Feb25-FISH2-3R4-rep1-cp190-100x_Position009_8_cmle.ics	65	0	1	1	0.07378318913646252	0.25396825396825395	0.25396825396825395
817	Feb25-FISH2-3R4-rep1-cp190-100x_Position009_8_cmle.ics	67	0	1	1	0.07147746447594806	0.20805369127516773	0.20666666666666664
818	Feb25-FISH2-3R4-rep1-cp190-100x_Position009_8_cmle.ics	68	0	1	1	0.2789926839222489	0.5377777777777778	0.423076923076923
819	Feb25-FISH2-3R4-rep1-cp190-100x_Position009_8_cmle.ics	68	0	2	1	0.0	0.0	0.0
820	Feb25-FISH2-3R4-rep1-cp190-100x_Position009_8_cmle.ics	69	0	1	1	0.25132398799607547	0.694267515923567	0.694267515923567
821	Feb25-FISH2-3R4-rep1-cp190-100x_Position009_8_cmle.ics	72	0	1	1	0.18215224818064185	0.6076923076923075	0.6030534351145037
822	Feb25-FISH2-3R4-rep1-cp190-100x_Position009_8_cmle.ics	73	0	1	1	0.013834347963086722	0.08955223880597013	0.08955223880597013
823	Feb25-FISH2-3R4-rep1-cp190-100x_Position009_8_cmle.ics	76	0	1	1	0.08761753709954924	0.3193277310924369	0.3220338983050847
824	Feb25-FISH2-3R4-rep1-cp190-100x_Position009_8_cmle.ics	78	0	1	1	0.13603775497035278	0.4214285714285714	0.42753623188405804
825	Feb25-FISH2-3R4-rep1-cp190-100x_Position010_9_cmle.ics	1	0	1	1	0.11759195768623715	0.35915492957746475	0.36170212765957444
826	Feb25-FISH2-3R4-rep1-cp190-100x_Position010_9_cmle.ics	2	0	1	1	0.0	0.0	0.0
827	Feb25-FISH2-3R4-rep1-cp190-100x_Position010_9_cmle.ics	4	0	1	1	0.10606333438366487	0.2911392405063291	0.29299363057324845
828	Feb25-FISH2-3R4-rep1-cp190-100x_Position010_9_cmle.ics	5	0	1	1	0.13603775497035278	0.49579831932773105	0.3986486486486487
829	Feb25-FISH2-3R4-rep1-cp190-100x_Position010_9_cmle.ics	6	0	1	1	0.18676369750167077	0.7105263157894737	0.5472972972972974
830	Feb25-FISH2-3R4-rep1-cp190-100x_Position010_9_cmle.ics	7	0	1	1	0.09222898642057815	0.24691358024691357	0.24691358024691357
831	Feb25-FISH2-3R4-rep1-cp190-100x_Position010_9_cmle.ics	8	0	1	1	0.0	0.0	0.0
832	Feb25-FISH2-3R4-rep1-cp190-100x_Position010_9_cmle.ics	9	0	1	1	0.0	0.0	0.0
833	Feb25-FISH2-3R4-rep1-cp190-100x_Position010_9_cmle.ics	10	0	1	1	0.08300608777852034	0.24	0.24
834	Feb25-FISH2-3R4-rep1-cp190-100x_Position010_9_cmle.ics	11	0	1	1	0.009222898642057815	0.06349206349206349	0.020202020202020204
835	Feb25-FISH2-3R4-rep1-cp190-100x_Position010_9_cmle.ics	11	0	2	1	0.0	0.0	0.0
836	Feb25-FISH2-3R4-rep1-cp190-100x_Position010_9_cmle.ics	12	0	1	1	0.1798465235201274	0.5454545454545454	0.5416666666666666
837	Feb25-FISH2-3R4-rep1-cp190-100x_Position010_9_cmle.ics	13	0	1	1	0.0	0.0	0.0
838	Feb25-FISH2-3R4-rep1-cp190-100x_Position010_9_cmle.ics	14	0	1	1	0.0	0.0	0.0
839	Feb25-FISH2-3R4-rep1-cp190-100x_Position010_9_cmle.ics	15	0	1	1	0.02305724660514454	0.05952380952380953	0.058823529411764705
840	Feb25-FISH2-3R4-rep1-cp190-100x_Position010_9_cmle.ics	16	0	1	1	0.0645602904944047	0.19444444444444445	0.19444444444444445
841	Feb25-FISH2-3R4-rep1-cp190-100x_Position010_9_cmle.ics	18	0	1	1	0.0	0.0	0.0
842	Feb25-FISH2-3R4-rep1-cp190-100x_Position010_9_cmle.ics	19	0	1	1	0.0	0.0	0.0
843	Feb25-FISH2-3R4-rep1-cp190-100x_Position010_9_cmle.ics	20	0	1	1	0.08300608777852034	0.30769230769230765	0.23529411764705882
844	Feb25-FISH2-3R4-rep1-cp190-100x_Position010_9_cmle.ics	21	0	1	1	0.2536297126565899	0.718954248366013	0.7284768211920529
845	Feb25-FISH2-3R4-rep1-cp190-100x_Position010_9_cmle.ics	22	0	1	1	0.0	0.0	0.0
846	Feb25-FISH2-3R4-rep1-cp190-100x_Position010_9_cmle.ics	24	0	1	1	0.24210108935401764	0.28846153846153844	0.28925619834710736
847	Feb25-FISH2-3R4-rep1-cp190-100x_Position010_9_cmle.ics	26	0	1	1	0.027668695926173444	0.07317073170731705	0.07317073170731705
848	Feb25-FISH2-3R4-rep1-cp190-100x_Position010_9_cmle.ics	27	0	1	1	0.13834347963086724	0.25751072961373395	0.19543973941368079
849	Feb25-FISH2-3R4-rep1-cp190-100x_Position010_9_cmle.ics	28	0	1	1	0.08070036311800588	0.24647887323943657	0.24647887323943657
850	Feb25-FISH2-3R4-rep1-cp190-100x_Position010_9_cmle.ics	29	0	1	1	0.0	0.0	0.0
851	Feb25-FISH2-3R4-rep1-cp190-100x_Position010_9_cmle.ics	30	0	1	1	0.0899232617600637	0.2689655172413793	0.26712328767123283
852	Feb25-FISH2-3R4-rep1-cp190-100x_Position010_9_cmle.ics	31	0	1	1	0.0	0.0	0.0
853	Feb25-FISH2-3R4-rep1-cp190-100x_Position010_9_cmle.ics	32	0	1	1	0.2789926839222489	0.6954022988505747	0.6914285714285714
854	Feb25-FISH2-3R4-rep1-cp190-100x_Position010_9_cmle.ics	33	0	1	1	0.0	0.0	0.0
855	Feb25-FISH2-3R4-rep1-cp190-100x_Position010_9_cmle.ics	34	0	1	1	0.0	0.0	0.0
856	Feb25-FISH2-3R4-rep1-cp190-100x_Position010_9_cmle.ics	35	0	1	1	0.0	0.0	0.0
857	Feb25-FISH2-3R4-rep1-cp190-100x_Position010_9_cmle.ics	36	0	1	1	0.08070036311800588	0.5072463768115942	0.5147058823529411
858	Feb25-FISH2-3R4-rep1-cp190-100x_Position010_9_cmle.ics	38	0	1	1	0.0	0.0	0.0
859	Feb25-FISH2-3R4-rep1-cp190-100x_Position010_9_cmle.ics	38	0	2	1	0.0	0.0	0.0
860	Feb25-FISH2-3R4-rep1-cp190-100x_Position010_9_cmle.ics	39	0	1	1	0.0	0.0	0.0
861	Feb25-FISH2-3R4-rep1-cp190-100x_Position010_9_cmle.ics	40	0	1	1	0.027668695926173444	0.1935483870967742	0.08333333333333333
862	Feb25-FISH2-3R4-rep1-cp190-100x_Position010_9_cmle.ics	40	0	2	1	0.0	0.0	0.0
863	Feb25-FISH2-3R4-rep1-cp190-100x_Position010_9_cmle.ics	42	0	1	1	0.0	0.0	0.0
864	Feb25-FISH2-3R4-rep1-cp190-100x_Position010_9_cmle.ics	43	0	1	1	0.1498721029334395	0.24904214559386972	0.24809160305343508
865	Feb25-FISH2-3R4-rep1-cp190-100x_Position010_9_cmle.ics	45	0	1	1	0.223655292069902	0.3619402985074626	0.26502732240437155
866	Feb25-FISH2-3R4-rep1-cp190-100x_Position010_9_cmle.ics	45	0	2	1	0.0	0.0	0.0
867	Feb25-FISH2-3R4-rep1-cp190-100x_Position010_9_cmle.ics	46	0	1	1	0.027668695926173444	0.13186813186813184	0.1935483870967742
868	Feb25-FISH2-3R4-rep1-cp190-100x_Position010_9_cmle.ics	47	0	1	1	0.0	0.0	0.0
869	Feb25-FISH2-3R4-rep1-cp190-100x_Position010_9_cmle.ics	47	0	1	2	0.0	0.0	0.0
870	Feb25-FISH2-3R4-rep1-cp190-100x_Position010_9_cmle.ics	48	0	1	1	0.0	0.0	0.0
871	Feb25-FISH2-3R4-rep1-cp190-100x_Position010_9_cmle.ics	48	0	2	1	0.07378318913646252	0.3720930232558139	0.18497109826589592
872	Feb25-FISH2-3R4-rep1-cp190-100x_Position010_9_cmle.ics	49	0	1	1	0.009222898642057815	0.04444444444444444	0.04395604395604395
873	Feb25-FISH2-3R4-rep1-cp190-100x_Position010_9_cmle.ics	50	0	1	1	0.04611449321028908	0.11173184357541899	0.11173184357541899
874	Feb25-FISH2-3R4-rep1-cp190-100x_Position010_9_cmle.ics	52	0	1	1	0.01844579728411563	0.08602150537634408	0.15384615384615383
875	Feb25-FISH2-3R4-rep1-cp190-100x_Position010_9_cmle.ics	52	0	1	2	0.0	0.0	0.0
876	Feb25-FISH2-3R4-rep1-cp190-100x_Position010_9_cmle.ics	52	0	2	1	0.0	0.0	0.0
877	Feb25-FISH2-3R4-rep1-cp190-100x_Position010_9_cmle.ics	52	0	2	2	0.0	0.0	0.0
878	Feb25-FISH2-3R4-rep1-cp190-100x_Position010_9_cmle.ics	53	0	1	1	0.1890694221621852	0.47126436781609193	0.46590909090909083
879	Feb25-FISH2-3R4-rep1-cp190-100x_Position010_9_cmle.ics	54	0	1	1	0.13142630564932387	0.33529411764705885	0.3313953488372093
880	Feb25-FISH2-3R4-rep1-cp190-100x_Position010_9_cmle.ics	55	0	1	1	0.057643116512861345	0.2252252252252252	0.2293577981651376
881	Feb25-FISH2-3R4-rep1-cp190-100x_Position010_9_cmle.ics	56	0	1	1	0.03228014524720235	0.09271523178807947	0.09333333333333332
882	Feb25-FISH2-3R4-rep1-cp190-100x_Position010_9_cmle.ics	58	0	1	1	0.15678927691498284	0.419753086419753	0.419753086419753
883	Feb25-FISH2-3R4-rep1-cp190-100x_Position010_9_cmle.ics	59	0	1	1	0.057643116512861345	0.46296296296296285	0.46296296296296285
884	Feb25-FISH2-3R4-rep1-cp190-100x_Position010_9_cmle.ics	60	0	1	1	0.013834347963086722	0.08108108108108109	0.0437956204379562
885	Feb25-FISH2-3R4-rep1-cp190-100x_Position010_9_cmle.ics	61	0	1	1	0.0	0.0	0.0
886	Feb25-FISH2-3R4-rep1-cp190-100x_Position010_9_cmle.ics	61	0	2	1	0.0	0.0	0.0
887	Feb25-FISH2-3R4-rep1-cp190-100x_Position010_9_cmle.ics	62	0	1	1	0.2536297126565899	0.7142857142857142	0.7096774193548386
888	Feb25-FISH2-3R4-rep1-cp190-100x_Position010_9_cmle.ics	63	0	1	1	0.10836905904417933	0.3983050847457627	0.3983050847457627
889	Feb25-FISH2-3R4-rep1-cp190-100x_Position010_9_cmle.ics	64	0	1	1	0.08761753709954924	0.25850340136054417	0.26027397260273966
890	Feb25-FISH2-3R4-rep1-cp190-100x_Position010_9_cmle.ics	65	0	1	1	0.027668695926173444	0.03560830860534124	0.12
891	Feb25-FISH2-3R4-rep1-cp190-100x_Position010_9_cmle.ics	65	0	1	2	0.04611449321028908	0.05934718100890207	0.08097165991902834
892	Feb25-FISH2-3R4-rep1-cp190-100x_Position010_9_cmle.ics	67	0	1	1	0.2605468866381333	0.450199203187251	0.36569579288025894
893	Feb25-FISH2-3R4-rep1-cp190-100x_Position010_9_cmle.ics	67	0	2	1	0.0	0.0	0.0
894	Feb25-FISH2-3R4-rep1-cp190-100x_Position010_9_cmle.ics	68	0	1	1	0.0	0.0	0.0
895	Feb25-FISH2-3R4-rep1-cp190-100x_Position010_9_cmle.ics	69	0	1	1	0.0	0.0	0.0
896	Feb25-FISH2-3R4-rep1-cp190-100x_Position010_9_cmle.ics	70	0	1	1	0.0	0.0	0.0
897	Feb25-FISH2-3R4-rep1-cp190-100x_Position010_9_cmle.ics	71	0	1	1	0.1798465235201274	0.36448598130841114	0.36448598130841114
898	Feb25-FISH2-3R4-rep1-cp190-100x_Position010_9_cmle.ics	72	0	1	1	0.1706236248780696	0.38144329896907214	0.38144329896907214
899	Feb25-FISH2-3R4-rep1-cp190-100x_Position010_9_cmle.ics	73	0	1	1	0.0	0.0	0.0
900	Feb25-FISH2-3R4-rep1-cp190-100x_Position010_9_cmle.ics	74	0	1	1	0.0	0.0	0.0
901	Feb25-FISH2-3R4-rep1-cp190-100x_Position010_9_cmle.ics	75	0	1	1	0.0	0.0	0.0
902	Feb25-FISH2-3R4-rep1-cp190-100x_Position010_9_cmle.ics	75	0	1	2	0.0	0.0	0.0
903	Feb25-FISH2-3R4-rep1-cp190-100x_Position010_9_cmle.ics	75	0	2	1	0.0	0.0	0.0
904	Feb25-FISH2-3R4-rep1-cp190-100x_Position010_9_cmle.ics	75	0	2	2	0.0	0.0	0.0
905	Feb25-FISH2-3R4-rep1-cp190-100x_Position010_9_cmle.ics	76	0	1	1	0.0	0.0	0.0
906	Feb25-FISH2-3R4-rep1-cp190-100x_Position010_9_cmle.ics	77	0	1	1	0.0	0.0	0.0
907	Feb25-FISH2-3R4-rep1-cp190-100x_Position010_9_cmle.ics	79	0	1	1	0.33663580043511027	0.3427230046948357	0.31670281995661603
908	Feb25-FISH2-3R4-rep1-cp190-100x_Position010_9_cmle.ics	80	0	1	1	0.013834347963086722	0.0857142857142857	0.08695652173913043
909	Feb25-FISH2-3R4-rep1-cp190-100x_Position010_9_cmle.ics	83	0	1	1	0.029974420586687898	0.08843537414965985	0.08904109589041094
910	Feb25-FISH2-3R4-rep1-cp190-100x_Position010_9_cmle.ics	84	0	1	1	0.01844579728411563	0.04678362573099415	0.04678362573099415
911	Feb25-FISH2-3R4-rep1-cp190-100x_Position010_9_cmle.ics	86	0	1	1	0.15448355225446841	0.37853107344632764	0.37853107344632764
912	Feb25-FISH2-3R4-rep1-cp190-100x_Position010_9_cmle.ics	87	0	1	1	0.0	0.0	0.0
913	Feb25-FISH2-3R4-rep1-cp190-100x_Position010_9_cmle.ics	88	0	1	1	0.016140072623601176	0.049295774647887314	0.049295774647887314
914	Feb25-FISH2-3R4-rep1-cp190-100x_Position010_9_cmle.ics	89	0	1	1	0.0	0.0	0.0
915	Feb25-FISH2-3R4-rep1-cp190-100x_Position010_9_cmle.ics	89	0	1	2	0.12681485632829495	0.5045871559633027	0.901639344262295
916	Feb25-FISH2-3R4-rep1-cp190-100x_Position010_9_cmle.ics	89	0	2	1	0.0	0.0	0.0
917	Feb25-FISH2-3R4-rep1-cp190-100x_Position010_9_cmle.ics	89	0	2	2	0.0	0.0	0.0
918	Feb25-FISH2-3R4-rep1-cp190-100x_Position010_9_cmle.ics	90	0	1	1	0.07839463845749142	0.2428571428571428	0.24999999999999994
919	Feb25-FISH2-3R4-rep1-cp190-100x_Position011_10_cmle.ics	1	0	1	1	0.0	0.0	0.0
920	Feb25-FISH2-3R4-rep1-cp190-100x_Position011_10_cmle.ics	3	0	1	1	0.0	0.0	0.0
921	Feb25-FISH2-3R4-rep1-cp190-100x_Position011_10_cmle.ics	3	0	1	2	0.17523507419909848	0.3064516129032258	0.4967320261437908
922	Feb25-FISH2-3R4-rep1-cp190-100x_Position011_10_cmle.ics	3	0	2	1	0.0	0.0	0.0
923	Feb25-FISH2-3R4-rep1-cp190-100x_Position011_10_cmle.ics	3	0	2	2	0.0	0.0	0.0
924	Feb25-FISH2-3R4-rep1-cp190-100x_Position011_10_cmle.ics	4	0	1	1	0.0	0.0	0.0
925	Feb25-FISH2-3R4-rep1-cp190-100x_Position011_10_cmle.ics	5	0	1	1	0.059948841173375796	0.45614035087719296	0.4482758620689654
926	Feb25-FISH2-3R4-rep1-cp190-100x_Position011_10_cmle.ics	6	0	1	1	0.0	0.0	0.0
927	Feb25-FISH2-3R4-rep1-cp190-100x_Position011_10_cmle.ics	8	0	1	1	0.1844579728411563	0.6015037593984962	0.588235294117647
928	Feb25-FISH2-3R4-rep1-cp190-100x_Position011_10_cmle.ics	9	0	1	1	0.0	0.0	0.0
929	Feb25-FISH2-3R4-rep1-cp190-100x_Position011_10_cmle.ics	10	0	1	1	0.0	0.0	0.0
930	Feb25-FISH2-3R4-rep1-cp190-100x_Position011_10_cmle.ics	12	0	1	1	0.11067478370469377	0.4324324324324324	0.42857142857142844
931	Feb25-FISH2-3R4-rep1-cp190-100x_Position011_10_cmle.ics	13	0	1	1	0.0	0.0	0.0
932	Feb25-FISH2-3R4-rep1-cp190-100x_Position011_10_cmle.ics	15	0	1	1	0.04842021787080353	0.18260869565217389	0.18260869565217389
933	Feb25-FISH2-3R4-rep1-cp190-100x_Position011_10_cmle.ics	17	0	1	1	0.0	0.0	0.0
934	Feb25-FISH2-3R4-rep1-cp190-100x_Position011_10_cmle.ics	18	0	1	1	0.0	0.0	0.0
935	Feb25-FISH2-3R4-rep1-cp190-100x_Position011_10_cmle.ics	18	0	1	2	0.0	0.0	0.0
936	Feb25-FISH2-3R4-rep1-cp190-100x_Position011_10_cmle.ics	19	0	1	1	0.11759195768623715	0.23394495412844038	0.2328767123287671
937	Feb25-FISH2-3R4-rep1-cp190-100x_Position011_10_cmle.ics	20	0	1	1	0.0	0.0	0.0
938	Feb25-FISH2-3R4-rep1-cp190-100x_Position011_10_cmle.ics	21	0	1	1	0.0	0.0	0.0
939	Feb25-FISH2-3R4-rep1-cp190-100x_Position011_10_cmle.ics	21	0	2	1	0.0	0.0	0.0
940	Feb25-FISH2-3R4-rep1-cp190-100x_Position011_10_cmle.ics	22	0	1	1	0.0	0.0	0.0
941	Feb25-FISH2-3R4-rep1-cp190-100x_Position011_10_cmle.ics	23	0	1	1	0.11067478370469377	0.2962962962962963	0.5
942	Feb25-FISH2-3R4-rep1-cp190-100x_Position011_10_cmle.ics	24	0	1	1	0.0	0.0	0.0
943	Feb25-FISH2-3R4-rep1-cp190-100x_Position011_10_cmle.ics	25	0	1	1	0.0	0.0	0.0
944	Feb25-FISH2-3R4-rep1-cp190-100x_Position011_10_cmle.ics	25	0	2	1	0.0	0.0	0.0
945	Feb25-FISH2-3R4-rep1-cp190-100x_Position011_10_cmle.ics	26	0	1	1	0.0	0.0	0.0
946	Feb25-FISH2-3R4-rep1-cp190-100x_Position011_10_cmle.ics	26	0	1	2	0.0	0.0	0.0
947	Feb25-FISH2-3R4-rep1-cp190-100x_Position011_10_cmle.ics	26	0	2	1	0.0	0.0	0.0
948	Feb25-FISH2-3R4-rep1-cp190-100x_Position011_10_cmle.ics	26	0	2	2	0.0	0.0	0.0
949	Feb25-FISH2-3R4-rep1-cp190-100x_Position011_10_cmle.ics	26	0	3	1	0.0	0.0	0.0
950	Feb25-FISH2-3R4-rep1-cp190-100x_Position011_10_cmle.ics	26	0	3	2	0.0	0.0	0.0
951	Feb25-FISH2-3R4-rep1-cp190-100x_Position011_10_cmle.ics	27	0	1	1	0.1890694221621852	0.4880952380952381	0.5256410256410255
952	Feb25-FISH2-3R4-rep1-cp190-100x_Position011_10_cmle.ics	28	0	1	1	0.057643116512861345	0.15923566878980894	0.19230769230769226
953	Feb25-FISH2-3R4-rep1-cp190-100x_Position011_10_cmle.ics	29	0	1	1	0.02305724660514454	0.08620689655172412	0.08695652173913043
954	Feb25-FISH2-3R4-rep1-cp190-100x_Position011_10_cmle.ics	30	0	1	1	0.2098209441068153	0.34865900383141757	0.6691176470588235
955	Feb25-FISH2-3R4-rep1-cp190-100x_Position011_10_cmle.ics	30	0	1	2	0.0	0.0	0.0
956	Feb25-FISH2-3R4-rep1-cp190-100x_Position011_10_cmle.ics	31	0	1	1	0.025362971265658993	0.08870967741935484	0.088
957	Feb25-FISH2-3R4-rep1-cp190-100x_Position011_10_cmle.ics	33	0	1	1	0.37352739500334153	0.5	0.5
958	Feb25-FISH2-3R4-rep1-cp190-100x_Position011_10_cmle.ics	34	0	1	1	0.10375760972315042	0.3571428571428571	0.3543307086614173
959	Feb25-FISH2-3R4-rep1-cp190-100x_Position011_10_cmle.ics	35	0	1	1	0.1291205809888094	0.45161290322580644	0.45528455284552843
960	Feb25-FISH2-3R4-rep1-cp190-100x_Position011_10_cmle.ics	36	0	1	1	0.02305724660514454	0.1219512195121951	0.11764705882352941
961	Feb25-FISH2-3R4-rep1-cp190-100x_Position011_10_cmle.ics	37	0	1	1	0.0	0.0	0.0
962	Feb25-FISH2-3R4-rep1-cp190-100x_Position011_10_cmle.ics	39	0	1	1	0.06686601515491916	0.15846994535519127	0.15934065934065933
963	Feb25-FISH2-3R4-rep1-cp190-100x_Position011_10_cmle.ics	40	0	1	1	0.013834347963086722	0.053097345132743355	0.044776119402985065
964	Feb25-FISH2-3R4-rep1-cp190-100x_Position011_10_cmle.ics	41	0	1	1	0.06917173981543362	0.26785714285714285	0.27272727272727276
965	Feb25-FISH2-3R4-rep1-cp190-100x_Position011_10_cmle.ics	42	0	1	1	0.06225456583389025	0.18620689655172412	0.375
966	Feb25-FISH2-3R4-rep1-cp190-100x_Position011_10_cmle.ics	43	0	1	1	0.09684043574160706	0.38181818181818183	0.3471074380165288
967	Feb25-FISH2-3R4-rep1-cp190-100x_Position011_10_cmle.ics	44	0	1	1	0.006917173981543361	0.03896103896103895	0.03896103896103895
968	Feb25-FISH2-3R4-rep1-cp190-100x_Position011_10_cmle.ics	45	0	1	1	0.0046114493210289076	0.018518518518518514	0.016129032258064516
969	Feb25-FISH2-3R4-rep1-cp190-100x_Position011_10_cmle.ics	47	0	1	1	0.08300608777852034	0.3025210084033613	0.24827586206896549
970	Feb25-FISH2-3R4-rep1-cp190-100x_Position011_10_cmle.ics	48	0	1	1	0.15448355225446841	0.4652777777777778	0.4652777777777778
971	Feb25-FISH2-3R4-rep1-cp190-100x_Position011_10_cmle.ics	49	0	1	1	0.05533739185234689	0.17391304347826086	0.1751824817518248
972	Feb25-FISH2-3R4-rep1-cp190-100x_Position011_10_cmle.ics	50	0	1	1	0.0	0.0	0.0
973	Feb25-FISH2-3R4-rep1-cp190-100x_Position011_10_cmle.ics	51	0	1	1	0.0	0.0	0.0
974	Feb25-FISH2-3R4-rep1-cp190-100x_Position011_10_cmle.ics	51	0	2	1	0.0	0.0	0.0
975	Feb25-FISH2-3R4-rep1-cp190-100x_Position011_10_cmle.ics	52	0	1	1	0.0	0.0	0.0
976	Feb25-FISH2-3R4-rep1-cp190-100x_Position011_10_cmle.ics	53	0	1	1	0.12681485632829495	0.4074074074074074	0.4044117647058823
977	Feb25-FISH2-3R4-rep1-cp190-100x_Position011_10_cmle.ics	55	0	1	1	0.01844579728411563	0.04571428571428571	0.04545454545454545
978	Feb25-FISH2-3R4-rep1-cp190-100x_Position011_10_cmle.ics	56	0	1	1	0.016140072623601176	0.052238805970149245	0.07526881720430106
979	Feb25-FISH2-3R4-rep1-cp190-100x_Position011_10_cmle.ics	58	0	1	1	0.0	0.0	0.0
980	Feb25-FISH2-3R4-rep1-cp190-100x_Position011_10_cmle.ics	58	0	2	1	0.0	0.0	0.0
981	Feb25-FISH2-3R4-rep1-cp190-100x_Position011_10_cmle.ics	59	0	1	1	0.0	0.0	0.0
982	Feb25-FISH2-3R4-rep1-cp190-100x_Position011_10_cmle.ics	60	0	1	1	0.03228014524720235	0.09790209790209789	0.09790209790209789
983	Feb25-FISH2-3R4-rep1-cp190-100x_Position011_10_cmle.ics	61	0	1	1	0.0	0.0	0.0
984	Feb25-FISH2-3R4-rep1-cp190-100x_Position011_10_cmle.ics	62	0	1	1	0.0	0.0	0.0
985	Feb25-FISH2-3R4-rep1-cp190-100x_Position011_10_cmle.ics	63	0	1	1	0.0	0.0	0.0
986	Feb25-FISH2-3R4-rep1-cp190-100x_Position011_10_cmle.ics	64	0	1	1	0.2697697852801911	0.5223214285714285	0.5176991150442477
987	Feb25-FISH2-3R4-rep1-cp190-100x_Position011_10_cmle.ics	65	0	1	1	0.17292934953858402	0.31779661016949146	0.30120481927710835
988	Feb25-FISH2-3R4-rep1-cp190-100x_Position011_10_cmle.ics	67	0	1	1	0.16140072623601176	0.6363636363636364	0.4545454545454545
989	Feb25-FISH2-3R4-rep1-cp190-100x_Position011_10_cmle.ics	68	0	1	1	0.1890694221621852	0.4581005586592178	0.463276836158192
990	Feb25-FISH2-3R4-rep1-cp190-100x_Position011_10_cmle.ics	69	0	1	1	0.14295492895189613	0.6019417475728154	0.6078431372549018
991	Feb25-FISH2-3R4-rep1-cp190-100x_Position011_10_cmle.ics	70	0	1	1	0.0	0.0	0.0
992	Feb25-FISH2-3R4-rep1-cp190-100x_Position011_10_cmle.ics	71	0	1	1	0.33202435111408135	0.5433962264150943	0.7955801104972375
993	Feb25-FISH2-3R4-rep1-cp190-100x_Position011_10_cmle.ics	71	0	1	2	0.0	0.0	0.0
994	Feb25-FISH2-3R4-rep1-cp190-100x_Position011_10_cmle.ics	72	0	1	1	0.04611449321028908	0.11173184357541899	0.18018018018018017
995	Feb25-FISH2-3R4-rep1-cp190-100x_Position011_10_cmle.ics	72	0	1	2	0.0	0.0	0.0
996	Feb25-FISH2-3R4-rep1-cp190-100x_Position011_10_cmle.ics	73	0	1	1	0.04150304388926017	0.31034482758620685	0.29508196721311475
997	Feb25-FISH2-3R4-rep1-cp190-100x_Position011_10_cmle.ics	74	0	1	1	0.07147746447594806	0.4558823529411764	0.4492753623188406
998	Feb25-FISH2-3R4-rep1-cp190-100x_Position011_10_cmle.ics	75	0	1	1	0.14526065361241058	0.4846153846153845	0.48091603053435106
999	Feb25-FISH2-3R4-rep1-cp190-100x_Position011_10_cmle.ics	77	0	1	1	0.0	0.0	0.0
1000	Feb25-FISH2-3R4-rep1-cp190-100x_Position011_10_cmle.ics	78	0	1	1	0.0046114493210289076	0.02040816326530612	0.02040816326530612
1001	Feb25-FISH2-3R4-rep1-cp190-100x_Position011_10_cmle.ics	79	0	1	1	0.029974420586687898	0.04262295081967212	0.04153354632587859
1002	Feb25-FISH2-3R4-rep1-cp190-100x_Position011_10_cmle.ics	80	0	1	1	0.0	0.0	0.0
1003	Feb25-FISH2-3R4-rep1-cp190-100x_Position011_10_cmle.ics	81	0	1	1	0.22826674139093092	0.42672413793103436	0.4304347826086956
1004	Feb25-FISH2-3R4-rep1-cp190-100x_Position011_10_cmle.ics	82	0	1	1	0.0	0.0	0.0
1005	Feb25-FISH2-3R4-rep1-cp190-100x_Position011_10_cmle.ics	83	0	1	1	0.05533739185234689	0.15686274509803919	0.1558441558441558
1006	Feb25-FISH2-3R4-rep1-cp190-100x_Position011_10_cmle.ics	85	0	1	1	0.35277587305871144	0.6510638297872341	0.4273743016759776
1007	Feb25-FISH2-3R4-rep1-cp190-100x_Position011_10_cmle.ics	85	0	2	1	0.0	0.0	0.0
1008	Feb25-FISH2-3R4-rep1-cp190-100x_Position011_10_cmle.ics	86	0	1	1	0.0	0.0	0.0
1009	Feb25-FISH2-3R4-rep1-cp190-100x_Position011_10_cmle.ics	87	0	1	1	0.053031667191832436	0.25555555555555554	0.2346938775510204
1010	Feb25-FISH2-3R4-rep1-cp190-100x_Position011_10_cmle.ics	88	0	1	1	0.0899232617600637	0.23780487804878042	0.23493975903614453
1011	Feb25-FISH2-3R4-rep1-cp190-100x_Position011_10_cmle.ics	90	0	1	1	0.0	0.0	0.0
1012	Feb25-FISH2-3R4-rep1-cp190-100x_Position011_10_cmle.ics	91	0	1	1	0.0	0.0	0.0
1013	Feb25-FISH2-3R4-rep1-cp190-100x_Position011_10_cmle.ics	93	0	1	1	0.029974420586687898	0.09923664122137403	0.09848484848484845
1014	Feb25-FISH2-3R4-rep1-cp190-100x_Position012_11_cmle.ics	1	0	1	1	0.11989768234675159	0.4031007751937984	0.4031007751937984
1015	Feb25-FISH2-3R4-rep1-cp190-100x_Position012_11_cmle.ics	2	0	1	1	0.21904384274887312	0.45454545454545453	0.4656862745098039
1016	Feb25-FISH2-3R4-rep1-cp190-100x_Position012_11_cmle.ics	3	0	1	1	0.02305724660514454	0.11235955056179775	0.1111111111111111
1017	Feb25-FISH2-3R4-rep1-cp190-100x_Position012_11_cmle.ics	5	0	1	1	0.0	0.0	0.0
1018	Feb25-FISH2-3R4-rep1-cp190-100x_Position012_11_cmle.ics	5	0	2	1	0.0	0.0	0.0
1019	Feb25-FISH2-3R4-rep1-cp190-100x_Position012_11_cmle.ics	5	0	3	1	0.0	0.0	0.0
1020	Feb25-FISH2-3R4-rep1-cp190-100x_Position012_11_cmle.ics	5	0	4	1	0.0	0.0	0.0
1021	Feb25-FISH2-3R4-rep1-cp190-100x_Position012_11_cmle.ics	6	0	1	1	0.050725942531317986	0.15068493150684928	0.14864864864864866
1022	Feb25-FISH2-3R4-rep1-cp190-100x_Position012_11_cmle.ics	7	0	1	1	0.0	0.0	0.0
1023	Feb25-FISH2-3R4-rep1-cp190-100x_Position012_11_cmle.ics	9	0	1	1	0.057643116512861345	0.18248175182481752	0.1838235294117647
1024	Feb25-FISH2-3R4-rep1-cp190-100x_Position012_11_cmle.ics	10	0	1	1	0.0046114493210289076	0.024999999999999994	0.017857142857142853
1025	Feb25-FISH2-3R4-rep1-cp190-100x_Position012_11_cmle.ics	11	0	1	1	0.32741290179305244	0.6893203883495145	0.6859903381642511
1026	Feb25-FISH2-3R4-rep1-cp190-100x_Position012_11_cmle.ics	12	0	1	1	0.05533739185234689	0.1875	0.15286624203821655
1027	Feb25-FISH2-3R4-rep1-cp190-100x_Position012_11_cmle.ics	13	0	1	1	0.0023057246605144538	0.008264462809917354	0.006944444444444444
1028	Feb25-FISH2-3R4-rep1-cp190-100x_Position012_11_cmle.ics	15	0	1	1	0.0	0.0	0.0
1029	Feb25-FISH2-3R4-rep1-cp190-100x_Position012_11_cmle.ics	17	0	1	1	0.01152862330257227	0.03937007874015748	0.0390625
1030	Feb25-FISH2-3R4-rep1-cp190-100x_Position012_11_cmle.ics	18	0	1	1	0.0	0.0	0.0
1031	Feb25-FISH2-3R4-rep1-cp190-100x_Position012_11_cmle.ics	20	0	1	1	0.17754079885961294	0.5167785234899328	0.5202702702702703
1032	Feb25-FISH2-3R4-rep1-cp190-100x_Position012_11_cmle.ics	21	0	1	1	0.0	0.0	0.0
1033	Feb25-FISH2-3R4-rep1-cp190-100x_Position012_11_cmle.ics	22	0	1	1	0.11759195768623715	0.6455696202531646	0.23502304147465433
1034	Feb25-FISH2-3R4-rep1-cp190-100x_Position012_11_cmle.ics	22	0	2	1	0.0	0.0	0.0
1035	Feb25-FISH2-3R4-rep1-cp190-100x_Position012_11_cmle.ics	23	0	1	1	0.3158842784904802	0.43354430379746833	0.4349206349206348
1036	Feb25-FISH2-3R4-rep1-cp190-100x_Position012_11_cmle.ics	28	0	1	1	0.0853118124390348	0.2803030303030303	0.28461538461538455
1037	Feb25-FISH2-3R4-rep1-cp190-100x_Position012_11_cmle.ics	29	0	1	1	0.03689159456823126	0.125	0.12403100775193797
1038	Feb25-FISH2-3R4-rep1-cp190-100x_Position012_11_cmle.ics	30	0	1	1	0.013834347963086722	0.05172413793103447	0.05084745762711864
1039	Feb25-FISH2-3R4-rep1-cp190-100x_Position012_11_cmle.ics	32	0	1	1	0.0	0.0	0.0
1040	Feb25-FISH2-3R4-rep1-cp190-100x_Position012_11_cmle.ics	32	0	2	1	0.0023057246605144538	0.012820512820512818	0.015384615384615382
1041	Feb25-FISH2-3R4-rep1-cp190-100x_Position012_11_cmle.ics	33	0	1	1	0.10145188506263597	0.4444444444444445	0.44
1042	Feb25-FISH2-3R4-rep1-cp190-100x_Position012_11_cmle.ics	34	0	1	1	0.09684043574160706	0.28767123287671226	0.2937062937062937
1043	Feb25-FISH2-3R4-rep1-cp190-100x_Position012_11_cmle.ics	35	0	1	1	0.10145188506263597	0.32592592592592595	0.32592592592592595
1044	Feb25-FISH2-3R4-rep1-cp190-100x_Position012_11_cmle.ics	36	0	1	1	0.0	0.0	0.0
1045	Feb25-FISH2-3R4-rep1-cp190-100x_Position012_11_cmle.ics	36	0	2	1	0.16831790021755513	0.49999999999999994	0.3379629629629629
1046	Feb25-FISH2-3R4-rep1-cp190-100x_Position012_11_cmle.ics	37	0	1	1	0.0	0.0	0.0
1047	Feb25-FISH2-3R4-rep1-cp190-100x_Position012_11_cmle.ics	38	0	1	1	0.0899232617600637	0.23636363636363636	0.23636363636363636
1048	Feb25-FISH2-3R4-rep1-cp190-100x_Position012_11_cmle.ics	39	0	1	1	0.10375760972315042	0.5696202531645569	0.5624999999999999
1049	Feb25-FISH2-3R4-rep1-cp190-100x_Position012_11_cmle.ics	40	0	1	1	0.013834347963086722	0.04054054054054054	0.040816326530612235
1050	Feb25-FISH2-3R4-rep1-cp190-100x_Position012_11_cmle.ics	41	0	1	1	0.0	0.0	0.0
1051	Feb25-FISH2-3R4-rep1-cp190-100x_Position012_11_cmle.ics	42	0	1	1	0.0	0.0	0.0
1052	Feb25-FISH2-3R4-rep1-cp190-100x_Position012_11_cmle.ics	43	0	1	1	0.025362971265658993	0.07746478873239436	0.07746478873239436
1053	Feb25-FISH2-3R4-rep1-cp190-100x_Position012_11_cmle.ics	44	0	1	1	0.0023057246605144538	0.008130081300813007	0.007633587786259541
1054	Feb25-FISH2-3R4-rep1-cp190-100x_Position012_11_cmle.ics	45	0	1	1	0.07378318913646252	0.5079365079365079	0.256
1055	Feb25-FISH2-3R4-rep1-cp190-100x_Position012_11_cmle.ics	45	0	2	1	0.0	0.0	0.0
1056	Feb25-FISH2-3R4-rep1-cp190-100x_Position012_11_cmle.ics	46	0	1	1	0.0853118124390348	0.20218579234972678	0.1728971962616822
1057	Feb25-FISH2-3R4-rep1-cp190-100x_Position012_11_cmle.ics	47	0	1	1	0.006917173981543361	0.04761904761904761	0.021739130434782608
1058	Feb25-FISH2-3R4-rep1-cp190-100x_Position012_11_cmle.ics	47	0	2	1	0.0	0.0	0.0
1059	Feb25-FISH2-3R4-rep1-cp190-100x_Position012_11_cmle.ics	48	0	1	1	0.08070036311800588	0.35353535353535354	0.3571428571428571
1060	Feb25-FISH2-3R4-rep1-cp190-100x_Position012_11_cmle.ics	49	0	1	1	0.16370645089652622	0.5182481751824818	0.5220588235294117
1061	Feb25-FISH2-3R4-rep1-cp190-100x_Position012_11_cmle.ics	50	0	1	1	0.009222898642057815	0.051948051948051945	0.03508771929824561
1062	Feb25-FISH2-3R4-rep1-cp190-100x_Position012_11_cmle.ics	51	0	1	1	0.0	0.0	0.0
1063	Feb25-FISH2-3R4-rep1-cp190-100x_Position012_11_cmle.ics	53	0	1	1	0.1498721029334395	0.6074766355140185	0.5241935483870969
1064	Feb25-FISH2-3R4-rep1-cp190-100x_Position012_11_cmle.ics	53	0	1	2	0.0	0.0	0.0
1065	Feb25-FISH2-3R4-rep1-cp190-100x_Position012_11_cmle.ics	53	0	2	1	0.0	0.0	0.0
1066	Feb25-FISH2-3R4-rep1-cp190-100x_Position012_11_cmle.ics	53	0	2	2	0.09222898642057815	0.25157232704402516	0.2816901408450704
1067	Feb25-FISH2-3R4-rep1-cp190-100x_Position012_11_cmle.ics	54	0	1	1	0.16831790021755513	0.6186440677966102	0.6134453781512604
1068	Feb25-FISH2-3R4-rep1-cp190-100x_Position012_11_cmle.ics	55	0	1	1	0.13142630564932387	0.49137931034482746	0.4956521739130434
1069	Feb25-FISH2-3R4-rep1-cp190-100x_Position012_11_cmle.ics	56	0	1	1	0.11989768234675159	0.3249999999999999	0.36619718309859145
1070	Feb25-FISH2-3R4-rep1-cp190-100x_Position012_11_cmle.ics	56	0	1	2	0.0	0.0	0.0
1071	Feb25-FISH2-3R4-rep1-cp190-100x_Position012_11_cmle.ics	56	0	2	1	0.0	0.0	0.0
1072	Feb25-FISH2-3R4-rep1-cp190-100x_Position012_11_cmle.ics	56	0	2	2	0.14064920429138167	0.47286821705426346	0.41496598639455773
1073	Feb25-FISH2-3R4-rep1-cp190-100x_Position012_11_cmle.ics	58	0	1	1	0.0	0.0	0.0
1074	Feb25-FISH2-3R4-rep1-cp190-100x_Position012_11_cmle.ics	60	0	1	1	0.0	0.0	0.0
1075	Feb25-FISH2-3R4-rep1-cp190-100x_Position012_11_cmle.ics	62	0	1	1	0.0945347110810926	0.3037037037037037	0.3037037037037037
1076	Feb25-FISH2-3R4-rep1-cp190-100x_Position012_11_cmle.ics	63	0	1	1	0.08761753709954924	0.4523809523809524	0.5588235294117646
1077	Feb25-FISH2-3R4-rep1-cp190-100x_Position012_11_cmle.ics	64	0	1	1	0.050725942531317986	0.158273381294964	0.15942028985507248
1078	Feb25-FISH2-3R4-rep1-cp190-100x_Position012_11_cmle.ics	65	0	1	1	0.0	0.0	0.0
1079	Feb25-FISH2-3R4-rep1-cp190-100x_Position012_11_cmle.ics	66	0	1	1	0.11759195768623715	0.204	0.20238095238095236
1080	Feb25-FISH2-3R4-rep1-cp190-100x_Position012_11_cmle.ics	67	0	1	1	0.0	0.0	0.0
1081	Feb25-FISH2-3R4-rep1-cp190-100x_Position012_11_cmle.ics	69	0	1	1	0.07378318913646252	0.23703703703703705	0.23880597014925373
1082	Feb25-FISH2-3R4-rep1-cp190-100x_Position012_11_cmle.ics	71	0	1	1	0.10836905904417933	0.35606060606060597	0.35606060606060597
1083	Feb25-FISH2-3R4-rep1-cp190-100x_Position012_11_cmle.ics	72	0	1	1	0.11759195768623715	0.39230769230769225	0.39230769230769225
1084	Feb25-FISH2-3R4-rep1-cp190-100x_Position012_11_cmle.ics	73	0	1	1	0.04842021787080353	0.16666666666666663	0.16799999999999998
1085	Feb25-FISH2-3R4-rep1-cp190-100x_Position012_11_cmle.ics	74	0	1	1	0.05533739185234689	0.46153846153846145	0.4528301886792452
1086	Feb25-FISH2-3R4-rep1-cp190-100x_Position012_11_cmle.ics	75	0	1	1	0.03919731922874571	0.2151898734177215	0.21249999999999994
1087	Feb25-FISH2-3R4-rep1-cp190-100x_Position012_11_cmle.ics	77	0	1	1	0.1890694221621852	0.6259541984732823	0.39423076923076916
1088	Feb25-FISH2-3R4-rep1-cp190-100x_Position012_11_cmle.ics	79	0	1	1	0.04842021787080353	0.18584070796460175	0.2019230769230769
1089	Feb25-FISH2-3R4-rep1-cp190-100x_Position012_11_cmle.ics	81	0	1	1	0.0	0.0	0.0
1090	Feb25-FISH2-3R4-rep1-cp190-100x_Position012_11_cmle.ics	81	0	1	2	0.07378318913646252	0.4050632911392405	0.3902439024390243
1091	Feb25-FISH2-3R4-rep1-cp190-100x_Position012_11_cmle.ics	81	0	1	3	0.0	0.0	0.0
1092	Feb25-FISH2-3R4-rep1-cp190-100x_Position012_11_cmle.ics	81	0	2	1	0.0	0.0	0.0
1093	Feb25-FISH2-3R4-rep1-cp190-100x_Position012_11_cmle.ics	81	0	2	2	0.0	0.0	0.0
1094	Feb25-FISH2-3R4-rep1-cp190-100x_Position012_11_cmle.ics	81	0	2	3	0.07608891379697698	0.165	0.23076923076923075
1095	Feb25-FISH2-3R4-rep1-cp190-100x_Position012_11_cmle.ics	83	0	1	1	0.03919731922874571	0.28333333333333327	0.3090909090909091
1096	Feb25-FISH2-3R4-rep1-cp190-100x_Position012_11_cmle.ics	86	0	1	1	0.0	0.0	0.0
1097	Feb25-FISH2-3R4-rep1-cp190-100x_Position012_11_cmle.ics	87	0	1	1	0.08300608777852034	0.36734693877551017	0.5373134328358209
1098	Feb25-FISH2-3R4-rep1-cp190-100x_Position012_11_cmle.ics	87	0	1	2	0.0	0.0	0.0
1099	Feb25-FISH2-3R4-rep1-cp190-100x_Position012_11_cmle.ics	88	0	1	1	0.42194761287414506	0.6654545454545453	0.6559139784946236
1100	Feb25-FISH2-3R4-rep1-cp190-100x_Position012_11_cmle.ics	89	0	1	1	0.2144323934278442	0.6503496503496503	0.6595744680851063
1101	Feb25-FISH2-3R4-rep1-cp190-100x_Position012_11_cmle.ics	90	0	1	1	0.0	0.0	0.0
1102	Feb25-FISH2-3R4-rep1-cp190-100x_Position012_11_cmle.ics	90	0	1	2	0.0	0.0	0.0
1103	Feb25-FISH2-3R4-rep1-cp190-100x_Position012_11_cmle.ics	92	0	1	1	0.11528623302572269	0.5681818181818181	0.5617977528089887
1104	Feb25-FISH2-3R4-rep1-cp190-100x_Position013_12_cmle.ics	1	0	1	1	0.04380876854977462	0.152	0.1532258064516129
1105	Feb25-FISH2-3R4-rep1-cp190-100x_Position013_12_cmle.ics	2	0	1	1	0.19829232080424303	0.6564885496183205	0.6564885496183205
1106	Feb25-FISH2-3R4-rep1-cp190-100x_Position013_12_cmle.ics	3	0	1	1	0.13834347963086724	0.25	0.23715415019762848
1107	Feb25-FISH2-3R4-rep1-cp190-100x_Position013_12_cmle.ics	4	0	1	1	0.13603775497035278	0.37579617834394907	0.37341772151898733
1108	Feb25-FISH2-3R4-rep1-cp190-100x_Position013_12_cmle.ics	5	0	1	1	0.0023057246605144538	0.012499999999999997	0.015873015873015872
1109	Feb25-FISH2-3R4-rep1-cp190-100x_Position013_12_cmle.ics	6	0	1	1	0.01844579728411563	0.057142857142857134	0.05405405405405406
1110	Feb25-FISH2-3R4-rep1-cp190-100x_Position013_12_cmle.ics	7	0	1	1	0.07147746447594806	0.1409090909090909	0.1415525114155251
1111	Feb25-FISH2-3R4-rep1-cp190-100x_Position013_12_cmle.ics	8	0	1	1	0.027668695926173444	0.1132075471698113	0.1132075471698113
1112	Feb25-FISH2-3R4-rep1-cp190-100x_Position013_12_cmle.ics	9	0	1	1	0.0	0.0	0.0
1113	Feb25-FISH2-3R4-rep1-cp190-100x_Position013_12_cmle.ics	9	0	2	1	0.14526065361241058	0.3181818181818182	0.27753303964757703
1114	Feb25-FISH2-3R4-rep1-cp190-100x_Position013_12_cmle.ics	10	0	1	1	0.2605468866381333	0.6890243902439024	0.6890243902439024
1115	Feb25-FISH2-3R4-rep1-cp190-100x_Position013_12_cmle.ics	11	0	1	1	0.009222898642057815	0.036036036036036036	0.035398230088495575
1116	Feb25-FISH2-3R4-rep1-cp190-100x_Position013_12_cmle.ics	12	0	1	1	0.0	0.0	0.0
1117	Feb25-FISH2-3R4-rep1-cp190-100x_Position013_12_cmle.ics	12	0	1	2	0.0	0.0	0.0
1118	Feb25-FISH2-3R4-rep1-cp190-100x_Position013_12_cmle.ics	12	0	2	1	0.0	0.0	0.0
1119	Feb25-FISH2-3R4-rep1-cp190-100x_Position013_12_cmle.ics	12	0	2	2	0.0	0.0	0.0
1120	Feb25-FISH2-3R4-rep1-cp190-100x_Position013_12_cmle.ics	13	0	1	1	0.03919731922874571	0.28813559322033894	0.22077922077922074
1121	Feb25-FISH2-3R4-rep1-cp190-100x_Position013_12_cmle.ics	16	0	1	1	0.2766869592617345	0.851063829787234	0.851063829787234
1122	Feb25-FISH2-3R4-rep1-cp190-100x_Position013_12_cmle.ics	17	0	1	1	0.15678927691498284	0.4963503649635036	0.5074626865671641
1123	Feb25-FISH2-3R4-rep1-cp190-100x_Position013_12_cmle.ics	18	0	1	1	0.13603775497035278	0.44029850746268656	0.44029850746268656
1124	Feb25-FISH2-3R4-rep1-cp190-100x_Position013_12_cmle.ics	19	0	1	1	0.020751521944630084	0.06338028169014083	0.06338028169014083
1125	Feb25-FISH2-3R4-rep1-cp190-100x_Position013_12_cmle.ics	21	0	1	1	0.0	0.0	0.0
1126	Feb25-FISH2-3R4-rep1-cp190-100x_Position013_12_cmle.ics	23	0	1	1	0.0	0.0	0.0
1127	Feb25-FISH2-3R4-rep1-cp190-100x_Position013_12_cmle.ics	24	0	1	1	0.07839463845749142	0.18579234972677594	0.18579234972677594
1128	Feb25-FISH2-3R4-rep1-cp190-100x_Position013_12_cmle.ics	25	0	1	1	0.03919731922874571	0.1808510638297872	0.17894736842105258
1129	Feb25-FISH2-3R4-rep1-cp190-100x_Position013_12_cmle.ics	26	0	1	1	0.09684043574160706	0.30215827338129486	0.30215827338129486
1130	Feb25-FISH2-3R4-rep1-cp190-100x_Position013_12_cmle.ics	27	0	1	1	0.13373203030983832	0.17737003058103976	0.1762917933130699
1131	Feb25-FISH2-3R4-rep1-cp190-100x_Position013_12_cmle.ics	29	0	1	1	0.0	0.0	0.0
1132	Feb25-FISH2-3R4-rep1-cp190-100x_Position013_12_cmle.ics	29	0	2	1	0.0	0.0	0.0
1133	Feb25-FISH2-3R4-rep1-cp190-100x_Position013_12_cmle.ics	30	0	1	1	0.11528623302572269	0.37037037037037035	0.37037037037037035
1134	Feb25-FISH2-3R4-rep1-cp190-100x_Position013_12_cmle.ics	31	0	1	1	0.0899232617600637	0.261744966442953	0.25999999999999995
1135	Feb25-FISH2-3R4-rep1-cp190-100x_Position013_12_cmle.ics	32	0	1	1	0.0	0.0	0.0
1136	Feb25-FISH2-3R4-rep1-cp190-100x_Position013_12_cmle.ics	32	0	2	1	0.0023057246605144538	0.018867924528301886	0.009345794392523362
1137	Feb25-FISH2-3R4-rep1-cp190-100x_Position013_12_cmle.ics	33	0	1	1	0.0	0.0	0.0
1138	Feb25-FISH2-3R4-rep1-cp190-100x_Position013_12_cmle.ics	34	0	1	1	0.21212666876732975	0.6133333333333333	0.6133333333333333
1139	Feb25-FISH2-3R4-rep1-cp190-100x_Position013_12_cmle.ics	35	0	1	1	0.025362971265658993	0.20754716981132074	0.20754716981132074
1140	Feb25-FISH2-3R4-rep1-cp190-100x_Position013_12_cmle.ics	36	0	1	1	0.1291205809888094	0.3862068965517241	0.3888888888888889
1141	Feb25-FISH2-3R4-rep1-cp190-100x_Position013_12_cmle.ics	37	0	1	1	0.09222898642057815	0.25157232704402516	0.25157232704402516
1142	Feb25-FISH2-3R4-rep1-cp190-100x_Position013_12_cmle.ics	38	0	1	1	0.016140072623601176	0.0673076923076923	0.06796116504854367
1143	Feb25-FISH2-3R4-rep1-cp190-100x_Position013_12_cmle.ics	39	0	1	1	0.07608891379697698	0.2049689440993789	0.1875
1144	Feb25-FISH2-3R4-rep1-cp190-100x_Position013_12_cmle.ics	40	0	1	1	0.04380876854977462	0.14074074074074072	0.1417910447761194
1145	Feb25-FISH2-3R4-rep1-cp190-100x_Position013_12_cmle.ics	41	0	1	1	0.13142630564932387	0.2087912087912088	0.2103321033210332
1146	Feb25-FISH2-3R4-rep1-cp190-100x_Position013_12_cmle.ics	42	0	1	1	0.07378318913646252	0.3720930232558139	0.29090909090909095
1147	Feb25-FISH2-3R4-rep1-cp190-100x_Position013_12_cmle.ics	43	0	1	1	0.08070036311800588	0.3181818181818182	0.2333333333333333
1148	Feb25-FISH2-3R4-rep1-cp190-100x_Position013_12_cmle.ics	44	0	1	1	0.0	0.0	0.0
1149	Feb25-FISH2-3R4-rep1-cp190-100x_Position013_12_cmle.ics	44	0	2	1	0.03689159456823126	0.3018867924528302	0.11347517730496454
1150	Feb25-FISH2-3R4-rep1-cp190-100x_Position013_12_cmle.ics	47	0	1	1	0.07147746447594806	0.46268656716417905	0.36470588235294116
1151	Feb25-FISH2-3R4-rep1-cp190-100x_Position013_12_cmle.ics	48	0	1	1	0.020751521944630084	0.10227272727272727	0.10112359550561797
1152	Feb25-FISH2-3R4-rep1-cp190-100x_Position013_12_cmle.ics	49	0	1	1	0.11528623302572269	0.8333333333333333	0.36496350364963503
1153	Feb25-FISH2-3R4-rep1-cp190-100x_Position013_12_cmle.ics	51	0	1	1	0.0	0.0	0.0
1154	Feb25-FISH2-3R4-rep1-cp190-100x_Position013_12_cmle.ics	51	0	1	2	0.0	0.0	0.0
1155	Feb25-FISH2-3R4-rep1-cp190-100x_Position013_12_cmle.ics	51	0	2	1	0.0	0.0	0.0
1156	Feb25-FISH2-3R4-rep1-cp190-100x_Position013_12_cmle.ics	51	0	2	2	0.08300608777852034	0.36	0.21686746987951802
1157	Feb25-FISH2-3R4-rep1-cp190-100x_Position013_12_cmle.ics	52	0	1	1	0.0	0.0	0.0
1158	Feb25-FISH2-3R4-rep1-cp190-100x_Position013_12_cmle.ics	53	0	1	1	0.013834347963086722	0.04026845637583892	0.04026845637583892
1159	Feb25-FISH2-3R4-rep1-cp190-100x_Position013_12_cmle.ics	56	0	1	1	0.0	0.0	0.0
1160	Feb25-FISH2-3R4-rep1-cp190-100x_Position013_12_cmle.ics	57	0	1	1	0.0	0.0	0.0
1161	Feb25-FISH2-3R4-rep1-cp190-100x_Position013_12_cmle.ics	59	0	1	1	0.0046114493210289076	0.03448275862068965	0.030303030303030297
1162	Feb25-FISH2-3R4-rep1-cp190-100x_Position013_12_cmle.ics	60	0	1	1	0.12220340700726605	0.3251533742331288	0.32919254658385094
1163	Feb25-FISH2-3R4-rep1-cp190-100x_Position013_12_cmle.ics	62	0	1	1	0.04611449321028908	0.196078431372549	0.17699115044247787
1164	Feb25-FISH2-3R4-rep1-cp190-100x_Position013_12_cmle.ics	63	0	1	1	0.14756637827292504	0.4961240310077519	0.4961240310077519
1165	Feb25-FISH2-3R4-rep1-cp190-100x_Position013_12_cmle.ics	65	0	1	1	0.029974420586687898	0.15662650602409633	0.15476190476190477
1166	Feb25-FISH2-3R4-rep1-cp190-100x_Position013_12_cmle.ics	69	0	1	1	0.0	0.0	0.0
1167	Feb25-FISH2-3R4-rep1-cp190-100x_Position013_12_cmle.ics	70	0	1	1	0.09222898642057815	0.5970149253731343	0.5970149253731343
1168	Feb25-FISH2-3R4-rep1-cp190-100x_Position013_12_cmle.ics	71	0	1	1	0.11989768234675159	0.8965517241379308	0.3939393939393938
1169	Feb25-FISH2-3R4-rep1-cp190-100x_Position013_12_cmle.ics	72	0	1	1	0.0	0.0	0.0
1170	Feb25-FISH2-3R4-rep1-cp190-100x_Position013_12_cmle.ics	72	0	1	2	0.013834347963086722	0.03821656050955414	0.05607476635514017
1171	Feb25-FISH2-3R4-rep1-cp190-100x_Position013_12_cmle.ics	73	0	1	1	0.027668695926173444	0.16216216216216217	0.16438356164383558
1172	Feb25-FISH2-3R4-rep1-cp190-100x_Position013_12_cmle.ics	74	0	1	1	0.0	0.0	0.0
1173	Feb25-FISH2-3R4-rep1-cp190-100x_Position013_12_cmle.ics	75	0	1	1	0.0	0.0	0.0
1174	Feb25-FISH2-3R4-rep1-cp190-100x_Position013_12_cmle.ics	76	0	1	1	0.0023057246605144538	0.008064516129032258	0.008064516129032258
1175	Feb25-FISH2-3R4-rep1-cp190-100x_Position013_12_cmle.ics	77	0	1	1	0.2351839153724743	0.6986301369863013	0.693877551020408
1176	Feb25-FISH2-3R4-rep1-cp190-100x_Position013_12_cmle.ics	78	0	1	1	0.0	0.0	0.0
1177	Feb25-FISH2-3R4-rep1-cp190-100x_Position013_12_cmle.ics	78	0	2	1	0.0	0.0	0.0
1178	Feb25-FISH2-3R4-rep1-cp190-100x_Position013_12_cmle.ics	79	0	1	1	0.11528623302572269	0.36496350364963503	0.36231884057971014
1179	Feb25-FISH2-3R4-rep1-cp190-100x_Position013_12_cmle.ics	80	0	1	1	0.03458586990771681	0.26315789473684215	0.10714285714285714
1180	Feb25-FISH2-3R4-rep1-cp190-100x_Position013_12_cmle.ics	82	0	1	1	0.15448355225446841	0.42405063291139244	0.42405063291139244
1181	Feb25-FISH2-3R4-rep1-cp190-100x_Position013_12_cmle.ics	83	0	1	1	0.03689159456823126	0.25396825396825395	0.25396825396825395
1182	Feb25-FISH2-3R4-rep1-cp190-100x_Position013_12_cmle.ics	84	0	1	1	0.17754079885961294	0.4812499999999999	0.4812499999999999
1183	Feb25-FISH2-3R4-rep1-cp190-100x_Position013_12_cmle.ics	85	0	1	1	0.0	0.0	0.0
1184	Feb25-FISH2-3R4-rep1-cp190-100x_Position013_12_cmle.ics	86	0	1	1	0.0	0.0	0.0
1185	Feb25-FISH2-3R4-rep1-cp190-100x_Position013_12_cmle.ics	87	0	1	1	0.0	0.0	0.0
1186	Feb25-FISH2-3R4-rep1-cp190-100x_Position013_12_cmle.ics	87	0	1	2	0.0	0.0	0.0
1187	Feb25-FISH2-3R4-rep1-cp190-100x_Position013_12_cmle.ics	88	0	1	1	0.09222898642057815	0.31496062992125984	0.32
1188	Feb25-FISH2-3R4-rep1-cp190-100x_Position013_12_cmle.ics	89	0	1	1	0.19598659614372857	0.5555555555555556	0.5483870967741935
1189	Feb25-FISH2-3R4-rep1-cp190-100x_Position013_12_cmle.ics	90	0	1	1	0.0046114493210289076	0.03125	0.03225806451612903
1190	Feb25-FISH2-3R4-rep1-cp190-100x_Position013_12_cmle.ics	90	0	1	2	0.0	0.0	0.0
1191	Feb25-FISH2-3R4-rep1-cp190-100x_Position013_12_cmle.ics	90	0	2	1	0.0	0.0	0.0
1192	Feb25-FISH2-3R4-rep1-cp190-100x_Position013_12_cmle.ics	90	0	2	2	0.0023057246605144538	0.010989010989010988	0.011764705882352941
1193	Feb25-FISH2-3R4-rep1-cp190-100x_Position013_12_cmle.ics	91	0	1	1	0.10145188506263597	0.35772357723577236	0.360655737704918
1194	Feb25-FISH2-3R4-rep1-cp190-100x_Position013_12_cmle.ics	92	0	1	1	0.0	0.0	0.0
1195	Feb25-FISH2-3R4-rep1-cp190-100x_Position013_12_cmle.ics	93	0	1	1	0.0	0.0	0.0
1196	Feb25-FISH2-3R4-rep1-cp190-100x_Position013_12_cmle.ics	94	0	1	1	0.1245091316677805	0.39416058394160586	0.39705882352941174
1197	Feb25-FISH2-3R4-rep1-cp190-100x_Position013_12_cmle.ics	95	0	1	1	0.013834347963086722	0.04724409448818897	0.046875
1198	Feb25-FISH2-3R4-rep1-cp190-100x_Position013_12_cmle.ics	97	0	1	1	0.059948841173375796	0.17931034482758618	0.1897810218978102
1199	Feb25-FISH2-3R4-rep1-cp190-100x_Position013_12_cmle.ics	99	0	1	1	0.0945347110810926	0.5394736842105262	0.4183673469387754
1200	Feb25-FISH2-3R4-rep1-cp190-100x_Position013_12_cmle.ics	99	0	2	1	0.0	0.0	0.0
1201	Feb25-FISH2-3R4-rep1-cp190-100x_Position013_12_cmle.ics	100	0	1	1	0.0	0.0	0.0
1202	Feb25-FISH2-3R4-rep1-cp190-100x_Position013_12_cmle.ics	104	0	1	1	0.0	0.0	0.0
1203	Feb25-FISH2-3R4-rep1-cp190-100x_Position013_12_cmle.ics	105	0	1	1	0.2789926839222489	0.8175675675675677	0.8120805369127515
1204	Feb25-FISH2-3R4-rep1-cp190-100x_Position013_12_cmle.ics	106	0	1	1	0.1590950015754973	0.42073170731707304	0.41818181818181815
1205	Feb25-FISH2-3R4-rep1-cp190-100x_Position013_12_cmle.ics	107	0	1	1	0.0	0.0	0.0
1206	Feb25-FISH2-3R4-rep1-cp190-100x_Position013_12_cmle.ics	108	0	1	1	0.0	0.0	0.0
1207	Feb25-FISH2-3R4-rep1-cp190-100x_Position013_12_cmle.ics	108	0	1	2	0.0	0.0	0.0
1208	Feb25-FISH2-3R4-rep1-cp190-100x_Position013_12_cmle.ics	108	0	2	1	0.0	0.0	0.0
1209	Feb25-FISH2-3R4-rep1-cp190-100x_Position013_12_cmle.ics	108	0	2	2	0.0	0.0	0.0
1210	Feb25-FISH2-3R4-rep1-cp190-100x_Position013_12_cmle.ics	109	0	1	1	0.33663580043511027	0.4899328859060402	0.4882943143812709
1211	Feb25-FISH2-3R4-rep1-cp190-100x_Position013_12_cmle.ics	110	0	1	1	0.07839463845749142	0.2905982905982905	0.2905982905982905
1212	Feb25-FISH2-3R4-rep1-cp190-100x_Position013_12_cmle.ics	111	0	1	1	0.053031667191832436	0.2911392405063291	0.30263157894736836
1213	Feb25-FISH2-3R4-rep1-cp190-100x_Position013_12_cmle.ics	112	0	1	1	0.02305724660514454	0.12499999999999999	0.12345679012345678
1214	Feb25-FISH2-3R4-rep1-cp190-100x_Position013_12_cmle.ics	113	0	1	1	0.0	0.0	0.0
1215	Feb25-FISH2-3R4-rep1-cp190-100x_Position013_12_cmle.ics	114	0	1	1	0.1706236248780696	0.592	0.5967741935483871
1216	Feb25-FISH2-3R4-rep1-cp190-100x_Position014_13_cmle.ics	2	0	1	1	0.07608891379697698	0.19186046511627905	0.27499999999999997
1217	Feb25-FISH2-3R4-rep1-cp190-100x_Position014_13_cmle.ics	2	0	1	2	0.0	0.0	0.0
1218	Feb25-FISH2-3R4-rep1-cp190-100x_Position014_13_cmle.ics	3	0	1	1	0.21673811808835866	0.5949367088607596	0.5949367088607596
1219	Feb25-FISH2-3R4-rep1-cp190-100x_Position014_13_cmle.ics	5	0	1	1	0.0046114493210289076	0.023529411764705882	0.01834862385321101
1220	Feb25-FISH2-3R4-rep1-cp190-100x_Position014_13_cmle.ics	6	0	1	1	0.09684043574160706	0.3134328358208955	0.30882352941176466
1221	Feb25-FISH2-3R4-rep1-cp190-100x_Position014_13_cmle.ics	7	0	1	1	0.01152862330257227	0.03401360544217687	0.034246575342465745
1222	Feb25-FISH2-3R4-rep1-cp190-100x_Position014_13_cmle.ics	8	0	1	1	0.04150304388926017	0.30508474576271183	0.3
1223	Feb25-FISH2-3R4-rep1-cp190-100x_Position014_13_cmle.ics	9	0	1	1	0.0	0.0	0.0
1224	Feb25-FISH2-3R4-rep1-cp190-100x_Position014_13_cmle.ics	9	0	1	2	0.0	0.0	0.0
1225	Feb25-FISH2-3R4-rep1-cp190-100x_Position014_13_cmle.ics	10	0	1	1	0.09684043574160706	0.33333333333333326	0.33333333333333326
1226	Feb25-FISH2-3R4-rep1-cp190-100x_Position014_13_cmle.ics	11	0	1	1	0.0	0.0	0.0
1227	Feb25-FISH2-3R4-rep1-cp190-100x_Position014_13_cmle.ics	12	0	1	1	0.050725942531317986	0.1818181818181818	0.180327868852459
1228	Feb25-FISH2-3R4-rep1-cp190-100x_Position014_13_cmle.ics	13	0	1	1	0.025362971265658993	0.08208955223880597	0.07857142857142857
1229	Feb25-FISH2-3R4-rep1-cp190-100x_Position014_13_cmle.ics	15	0	1	1	0.26285261129864773	0.786206896551724	0.780821917808219
1230	Feb25-FISH2-3R4-rep1-cp190-100x_Position014_13_cmle.ics	16	0	1	1	0.006917173981543361	0.03749999999999999	0.05769230769230768
1231	Feb25-FISH2-3R4-rep1-cp190-100x_Position014_13_cmle.ics	17	0	1	1	0.08300608777852034	0.6666666666666665	0.6792452830188679
1232	Feb25-FISH2-3R4-rep1-cp190-100x_Position014_13_cmle.ics	18	0	1	1	0.14295492895189613	0.5299145299145298	0.4078947368421052
1233	Feb25-FISH2-3R4-rep1-cp190-100x_Position014_13_cmle.ics	19	0	1	1	0.059948841173375796	0.2626262626262626	0.20472440944881887
1234	Feb25-FISH2-3R4-rep1-cp190-100x_Position014_13_cmle.ics	21	0	1	1	0.0	0.0	0.0
1235	Feb25-FISH2-3R4-rep1-cp190-100x_Position014_13_cmle.ics	22	0	1	1	0.0	0.0	0.0
1236	Feb25-FISH2-3R4-rep1-cp190-100x_Position014_13_cmle.ics	22	0	2	1	0.07839463845749142	0.15111111111111108	0.09970674486803517
1237	Feb25-FISH2-3R4-rep1-cp190-100x_Position014_13_cmle.ics	23	0	1	1	0.03689159456823126	0.14414414414414414	0.14414414414414414
1238	Feb25-FISH2-3R4-rep1-cp190-100x_Position014_13_cmle.ics	25	0	1	1	0.20290377012527194	0.6285714285714286	0.6567164179104478
1239	Feb25-FISH2-3R4-rep1-cp190-100x_Position014_13_cmle.ics	26	0	1	1	0.009222898642057815	0.027210884353741492	0.03738317757009345
1240	Feb25-FISH2-3R4-rep1-cp190-100x_Position014_13_cmle.ics	29	0	1	1	0.03458586990771681	0.09615384615384615	0.09554140127388537
1241	Feb25-FISH2-3R4-rep1-cp190-100x_Position014_13_cmle.ics	30	0	1	1	0.11067478370469377	0.2981366459627329	0.2666666666666666
1242	Feb25-FISH2-3R4-rep1-cp190-100x_Position014_13_cmle.ics	31	0	1	1	0.06917173981543362	0.15789473684210525	0.15625000000000003
1243	Feb25-FISH2-3R4-rep1-cp190-100x_Position014_13_cmle.ics	33	0	1	1	0.0	0.0	0.0
1244	Feb25-FISH2-3R4-rep1-cp190-100x_Position014_13_cmle.ics	34	0	1	1	0.06225456583389025	0.18620689655172412	0.18620689655172412
1245	Feb25-FISH2-3R4-rep1-cp190-100x_Position014_13_cmle.ics	35	0	1	1	0.0023057246605144538	0.009345794392523362	0.006802721088435373
1246	Feb25-FISH2-3R4-rep1-cp190-100x_Position014_13_cmle.ics	36	0	1	1	0.0	0.0	0.0
1247	Feb25-FISH2-3R4-rep1-cp190-100x_Position014_13_cmle.ics	38	0	1	1	0.0	0.0	0.0
1248	Feb25-FISH2-3R4-rep1-cp190-100x_Position014_13_cmle.ics	39	0	1	1	0.03689159456823126	0.11510791366906473	0.08
1249	Feb25-FISH2-3R4-rep1-cp190-100x_Position014_13_cmle.ics	39	0	2	1	0.0	0.0	0.0
1250	Feb25-FISH2-3R4-rep1-cp190-100x_Position014_13_cmle.ics	41	0	1	1	0.04611449321028908	0.19417475728155337	0.196078431372549
1251	Feb25-FISH2-3R4-rep1-cp190-100x_Position014_13_cmle.ics	43	0	1	1	0.11067478370469377	0.33802816901408445	0.3529411764705882
1252	Feb25-FISH2-3R4-rep1-cp190-100x_Position014_13_cmle.ics	45	0	1	1	0.0	0.0	0.0
1253	Feb25-FISH2-3R4-rep1-cp190-100x_Position014_13_cmle.ics	46	0	1	1	0.0	0.0	0.0
1254	Feb25-FISH2-3R4-rep1-cp190-100x_Position014_13_cmle.ics	47	0	1	1	0.06225456583389025	0.391304347826087	0.380281690140845
1255	Feb25-FISH2-3R4-rep1-cp190-100x_Position014_13_cmle.ics	48	0	1	1	0.0	0.0	0.0
1256	Feb25-FISH2-3R4-rep1-cp190-100x_Position014_13_cmle.ics	48	0	1	2	0.0	0.0	0.0
1257	Feb25-FISH2-3R4-rep1-cp190-100x_Position014_13_cmle.ics	48	0	2	1	0.0	0.0	0.0
1258	Feb25-FISH2-3R4-rep1-cp190-100x_Position014_13_cmle.ics	48	0	2	2	0.0	0.0	0.0
1259	Feb25-FISH2-3R4-rep1-cp190-100x_Position014_13_cmle.ics	49	0	1	1	0.053031667191832436	0.3833333333333333	0.35384615384615375
1260	Feb25-FISH2-3R4-rep1-cp190-100x_Position014_13_cmle.ics	50	0	1	1	0.009222898642057815	0.02758620689655172	0.02797202797202797
1261	Feb25-FISH2-3R4-rep1-cp190-100x_Position014_13_cmle.ics	51	0	1	1	0.01844579728411563	0.08888888888888888	0.0898876404494382
1262	Feb25-FISH2-3R4-rep1-cp190-100x_Position014_13_cmle.ics	52	0	1	1	0.0023057246605144538	0.014084507042253518	0.013888888888888888
1263	Feb25-FISH2-3R4-rep1-cp190-100x_Position014_13_cmle.ics	54	0	1	1	0.0	0.0	0.0
1264	Feb25-FISH2-3R4-rep1-cp190-100x_Position014_13_cmle.ics	55	0	1	1	0.0	0.0	0.0
1265	Feb25-FISH2-3R4-rep1-cp190-100x_Position014_13_cmle.ics	57	0	1	1	0.03458586990771681	0.0892857142857143	0.08875739644970414
1266	Feb25-FISH2-3R4-rep1-cp190-100x_Position014_13_cmle.ics	58	0	1	1	0.0	0.0	0.0
1267	Feb25-FISH2-3R4-rep1-cp190-100x_Position014_13_cmle.ics	58	0	1	2	0.23057246605144538	0.3460207612456747	0.5235602094240838
1268	Feb25-FISH2-3R4-rep1-cp190-100x_Position014_13_cmle.ics	59	0	1	1	0.03458586990771681	0.2459016393442623	0.22058823529411764
1269	Feb25-FISH2-3R4-rep1-cp190-100x_Position014_13_cmle.ics	61	0	1	1	0.12220340700726605	0.30459770114942525	0.3028571428571428
1270	Feb25-FISH2-3R4-rep1-cp190-100x_Position014_13_cmle.ics	62	0	1	1	0.06225456583389025	0.421875	0.4285714285714285
1271	Feb25-FISH2-3R4-rep1-cp190-100x_Position014_13_cmle.ics	63	0	1	1	0.07608891379697698	0.2275862068965517	0.2275862068965517
1272	Feb25-FISH2-3R4-rep1-cp190-100x_Position014_13_cmle.ics	64	0	1	1	0.0	0.0	0.0
1273	Feb25-FISH2-3R4-rep1-cp190-100x_Position014_13_cmle.ics	64	0	2	1	0.0	0.0	0.0
1274	Feb25-FISH2-3R4-rep1-cp190-100x_Position014_13_cmle.ics	65	0	1	1	0.020751521944630084	0.07692307692307691	0.06206896551724137
1275	Feb25-FISH2-3R4-rep1-cp190-100x_Position014_13_cmle.ics	66	0	1	1	0.11298050836520823	0.3858267716535433	0.35766423357664234
1276	Feb25-FISH2-3R4-rep1-cp190-100x_Position014_13_cmle.ics	67	0	1	1	0.0	0.0	0.0
1277	Feb25-FISH2-3R4-rep1-cp190-100x_Position014_13_cmle.ics	68	0	1	1	0.06686601515491916	0.19999999999999998	0.19999999999999998
1278	Feb25-FISH2-3R4-rep1-cp190-100x_Position014_13_cmle.ics	69	0	1	1	0.0	0.0	0.0
1279	Feb25-FISH2-3R4-rep1-cp190-100x_Position014_13_cmle.ics	70	0	1	1	0.0	0.0	0.0
1280	Feb25-FISH2-3R4-rep1-cp190-100x_Position014_13_cmle.ics	71	0	1	1	0.0	0.0	0.0
1281	Feb25-FISH2-3R4-rep1-cp190-100x_Position014_13_cmle.ics	72	0	1	1	0.0	0.0	0.0
1282	Feb25-FISH2-3R4-rep1-cp190-100x_Position014_13_cmle.ics	73	0	1	1	0.08300608777852034	0.2222222222222222	0.2222222222222222
1283	Feb25-FISH2-3R4-rep1-cp190-100x_Position014_13_cmle.ics	74	0	1	1	0.0	0.0	0.0
1284	Feb25-FISH2-3R4-rep1-cp190-100x_Position014_13_cmle.ics	75	0	1	1	0.3643044963612837	0.6929824561403509	0.6053639846743295
1285	Feb25-FISH2-3R4-rep1-cp190-100x_Position014_13_cmle.ics	76	0	1	1	0.15217782759395396	0.559322033898305	0.5546218487394957
1286	Feb25-FISH2-3R4-rep1-cp190-100x_Position014_13_cmle.ics	77	0	1	1	0.0	0.0	0.0
1287	Feb25-FISH2-3R4-rep1-cp190-100x_Position014_13_cmle.ics	78	0	1	1	0.013834347963086722	0.06122448979591836	0.06
1288	Feb25-FISH2-3R4-rep1-cp190-100x_Position014_13_cmle.ics	80	0	1	1	0.04611449321028908	0.15384615384615383	0.15384615384615383
1289	Feb25-FISH2-3R4-rep1-cp190-100x_Position014_13_cmle.ics	81	0	1	1	0.04842021787080353	0.11111111111111108	0.11111111111111108
1290	Feb25-FISH2-3R4-rep1-cp190-100x_Position014_13_cmle.ics	82	0	1	1	0.07147746447594806	0.39743589743589736	0.2230215827338129
1291	Feb25-FISH2-3R4-rep1-cp190-100x_Position014_13_cmle.ics	84	0	1	1	0.0	0.0	0.0
1292	Feb25-FISH2-3R4-rep1-cp190-100x_Position014_13_cmle.ics	84	0	1	2	0.0645602904944047	0.23529411764705876	0.3888888888888889
1293	Feb25-FISH2-3R4-rep1-cp190-100x_Position014_13_cmle.ics	85	0	1	1	0.0	0.0	0.0
1294	Feb25-FISH2-3R4-rep1-cp190-100x_Position014_13_cmle.ics	85	0	2	1	0.16601217555704068	0.7741935483870966	0.72
1295	Feb25-FISH2-3R4-rep1-cp190-100x_Position014_13_cmle.ics	86	0	1	1	0.5810426144496423	0.6268656716417909	0.6222222222222221
1296	Feb25-FISH2-3R4-rep1-cp190-100x_Position014_13_cmle.ics	87	0	1	1	0.0	0.0	0.0
1297	Feb25-FISH2-3R4-rep1-cp190-100x_Position014_13_cmle.ics	87	0	2	1	0.09914616040212151	0.7166666666666666	0.23756906077348067
1298	Feb25-FISH2-3R4-rep1-cp190-100x_Position014_13_cmle.ics	89	0	1	1	0.13373203030983832	0.4999999999999999	0.3841059602649007
1299	Feb25-FISH2-3R4-rep1-cp190-100x_Position014_13_cmle.ics	90	0	1	1	0.2559354373171044	0.4141791044776119	0.4703389830508475
1300	Feb25-FISH2-3R4-rep1-cp190-100x_Position014_13_cmle.ics	91	0	1	1	0.0	0.0	0.0
1301	Feb25-FISH2-3R4-rep1-cp190-100x_Position014_13_cmle.ics	92	0	1	1	0.1798465235201274	0.6141732283464566	0.6141732283464566
1302	Feb25-FISH2-3R4-rep1-cp190-100x_Position014_13_cmle.ics	93	0	1	1	0.016140072623601176	0.04374999999999999	0.043478260869565216
1303	Feb25-FISH2-3R4-rep1-cp190-100x_Position014_13_cmle.ics	94	0	1	1	0.07608891379697698	0.13306451612903228	0.1325301204819277
1304	Feb25-FISH2-3R4-rep1-cp190-100x_Position014_13_cmle.ics	96	0	1	1	0.10606333438366487	0.3511450381679389	0.326241134751773
1305	Feb25-FISH2-3R4-rep1-cp190-100x_Position014_13_cmle.ics	98	0	1	1	0.1291205809888094	0.38356164383561636	0.3943661971830985
1306	Feb25-FISH2-3R4-rep1-cp190-100x_Position014_13_cmle.ics	99	0	1	1	0.0	0.0	0.0
1307	Feb25-FISH2-3R4-rep1-cp190-100x_Position014_13_cmle.ics	101	0	1	1	0.0945347110810926	0.6612903225806451	0.6507936507936506
1308	Feb25-FISH2-3R4-rep1-cp190-100x_Position014_13_cmle.ics	102	0	1	1	0.19829232080424303	0.6666666666666666	0.6615384615384614
1309	Feb25-FISH2-3R4-rep1-cp190-100x_Position014_13_cmle.ics	103	0	1	1	0.0	0.0	0.0
1310	Feb25-FISH2-3R4-rep1-cp190-100x_Position014_13_cmle.ics	105	0	1	1	0.04611449321028908	0.1388888888888889	0.13986013986013984
1311	Feb25-FISH2-3R4-rep1-cp190-100x_Position014_13_cmle.ics	108	0	1	1	0.059948841173375796	0.18840579710144928	0.18840579710144928
1312	Feb25-FISH2-3R4-rep1-cp190-100x_Position014_13_cmle.ics	109	0	1	1	0.0	0.0	0.0
1313	Feb25-FISH2-3R4-rep1-cp190-100x_Position015_14_cmle.ics	1	0	1	1	0.0	0.0	0.0
1314	Feb25-FISH2-3R4-rep1-cp190-100x_Position015_14_cmle.ics	2	0	1	1	0.07608891379697698	0.14537444933920704	0.14537444933920704
1315	Feb25-FISH2-3R4-rep1-cp190-100x_Position015_14_cmle.ics	3	0	1	1	0.16601217555704068	0.354679802955665	0.23684210526315788
1316	Feb25-FISH2-3R4-rep1-cp190-100x_Position015_14_cmle.ics	4	0	1	1	0.13142630564932387	0.6195652173913043	0.5229357798165137
1317	Feb25-FISH2-3R4-rep1-cp190-100x_Position015_14_cmle.ics	5	0	1	1	0.12681485632829495	0.3571428571428571	0.3548387096774193
1318	Feb25-FISH2-3R4-rep1-cp190-100x_Position015_14_cmle.ics	9	0	1	1	0.10836905904417933	0.7121212121212119	0.7121212121212119
1319	Feb25-FISH2-3R4-rep1-cp190-100x_Position015_14_cmle.ics	10	0	1	1	0.17523507419909848	0.7102803738317754	0.7307692307692307
1320	Feb25-FISH2-3R4-rep1-cp190-100x_Position015_14_cmle.ics	13	0	1	1	0.41272471423208723	0.9086294416243654	0.9086294416243654
1321	Feb25-FISH2-3R4-rep1-cp190-100x_Position015_14_cmle.ics	14	0	1	1	0.0	0.0	0.0
1322	Feb25-FISH2-3R4-rep1-cp190-100x_Position015_14_cmle.ics	15	0	1	1	0.09684043574160706	0.3111111111111111	0.3111111111111111
1323	Feb25-FISH2-3R4-rep1-cp190-100x_Position015_14_cmle.ics	16	0	1	1	0.0	0.0	0.0
1324	Feb25-FISH2-3R4-rep1-cp190-100x_Position015_14_cmle.ics	16	0	1	2	0.0	0.0	0.0
1325	Feb25-FISH2-3R4-rep1-cp190-100x_Position015_14_cmle.ics	16	0	2	1	0.0	0.0	0.0
1326	Feb25-FISH2-3R4-rep1-cp190-100x_Position015_14_cmle.ics	16	0	2	2	0.0	0.0	0.0
1327	Feb25-FISH2-3R4-rep1-cp190-100x_Position015_14_cmle.ics	17	0	1	1	0.0	0.0	0.0
1328	Feb25-FISH2-3R4-rep1-cp190-100x_Position015_14_cmle.ics	18	0	1	1	0.26285261129864773	0.8321167883211679	0.838235294117647
1329	Feb25-FISH2-3R4-rep1-cp190-100x_Position015_14_cmle.ics	19	0	1	1	0.0853118124390348	0.30578512396694213	0.30578512396694213
1330	Feb25-FISH2-3R4-rep1-cp190-100x_Position015_14_cmle.ics	22	0	1	1	0.0	0.0	0.0
1331	Feb25-FISH2-3R4-rep1-cp190-100x_Position015_14_cmle.ics	24	0	1	1	0.0	0.0	0.0
1332	Feb25-FISH2-3R4-rep1-cp190-100x_Position015_14_cmle.ics	25	0	1	1	0.059948841173375796	0.18705035971223016	0.18705035971223016
1333	Feb25-FISH2-3R4-rep1-cp190-100x_Position015_14_cmle.ics	26	0	1	1	0.10145188506263597	0.3308270676691729	0.3308270676691729
1334	Feb25-FISH2-3R4-rep1-cp190-100x_Position015_14_cmle.ics	27	0	1	1	0.2766869592617345	0.5687203791469194	0.4958677685950413
1335	Feb25-FISH2-3R4-rep1-cp190-100x_Position015_14_cmle.ics	28	0	1	1	0.0	0.0	0.0
1336	Feb25-FISH2-3R4-rep1-cp190-100x_Position015_14_cmle.ics	29	0	1	1	0.0	0.0	0.0
1337	Feb25-FISH2-3R4-rep1-cp190-100x_Position015_14_cmle.ics	30	0	1	1	0.07839463845749142	0.1988304093567251	0.1954022988505747
1338	Feb25-FISH2-3R4-rep1-cp190-100x_Position015_14_cmle.ics	30	0	1	2	0.0	0.0	0.0
1339	Feb25-FISH2-3R4-rep1-cp190-100x_Position015_14_cmle.ics	30	0	2	1	0.0	0.0	0.0
1340	Feb25-FISH2-3R4-rep1-cp190-100x_Position015_14_cmle.ics	30	0	2	2	0.0853118124390348	0.1510204081632653	0.1561181434599156
1341	Feb25-FISH2-3R4-rep1-cp190-100x_Position015_14_cmle.ics	32	0	1	1	0.0	0.0	0.0
1342	Feb25-FISH2-3R4-rep1-cp190-100x_Position015_14_cmle.ics	34	0	1	1	0.01844579728411563	0.060606060606060594	0.052980132450331126
1343	Feb25-FISH2-3R4-rep1-cp190-100x_Position015_14_cmle.ics	36	0	1	1	0.11759195768623715	0.4322033898305085	0.4285714285714285
1344	Feb25-FISH2-3R4-rep1-cp190-100x_Position015_14_cmle.ics	37	0	1	1	0.14295492895189613	0.5438596491228069	0.6666666666666665
1345	Feb25-FISH2-3R4-rep1-cp190-100x_Position015_14_cmle.ics	40	0	1	1	0.0	0.0	0.0
1346	Feb25-FISH2-3R4-rep1-cp190-100x_Position015_14_cmle.ics	41	0	1	1	0.08761753709954924	0.2657342657342657	0.2657342657342657
1347	Feb25-FISH2-3R4-rep1-cp190-100x_Position015_14_cmle.ics	42	0	1	1	0.01152862330257227	0.058823529411764705	0.058823529411764705
1348	Feb25-FISH2-3R4-rep1-cp190-100x_Position015_14_cmle.ics	43	0	1	1	0.0	0.0	0.0
1349	Feb25-FISH2-3R4-rep1-cp190-100x_Position015_14_cmle.ics	45	0	1	1	0.06686601515491916	0.20422535211267603	0.13615023474178403
1350	Feb25-FISH2-3R4-rep1-cp190-100x_Position015_14_cmle.ics	47	0	1	1	0.09684043574160706	0.3414634146341463	0.34426229508196715
1351	Feb25-FISH2-3R4-rep1-cp190-100x_Position015_14_cmle.ics	48	0	1	1	0.11989768234675159	0.3851851851851852	0.3851851851851852
1352	Feb25-FISH2-3R4-rep1-cp190-100x_Position015_14_cmle.ics	49	0	1	1	0.0	0.0	0.0
1353	Feb25-FISH2-3R4-rep1-cp190-100x_Position015_14_cmle.ics	50	0	1	1	0.0	0.0	0.0
1354	Feb25-FISH2-3R4-rep1-cp190-100x_Position015_14_cmle.ics	52	0	1	1	0.17523507419909848	0.5467625899280574	0.5205479452054793
1355	Feb25-FISH2-3R4-rep1-cp190-100x_Position015_14_cmle.ics	53	0	1	1	0.0	0.0	0.0
1356	Feb25-FISH2-3R4-rep1-cp190-100x_Position015_14_cmle.ics	55	0	1	1	0.0	0.0	0.0
1357	Feb25-FISH2-3R4-rep1-cp190-100x_Position015_14_cmle.ics	56	0	1	1	0.020751521944630084	0.05769230769230768	0.03308823529411765
1358	Feb25-FISH2-3R4-rep1-cp190-100x_Position015_14_cmle.ics	56	0	2	1	0.0	0.0	0.0
1359	Feb25-FISH2-3R4-rep1-cp190-100x_Position015_14_cmle.ics	57	0	1	1	0.04380876854977462	0.17431192660550457	0.12837837837837837
1360	Feb25-FISH2-3R4-rep1-cp190-100x_Position015_14_cmle.ics	58	0	1	1	0.0	0.0	0.0
1361	Feb25-FISH2-3R4-rep1-cp190-100x_Position015_14_cmle.ics	59	0	1	1	0.0	0.0	0.0
1362	Feb25-FISH2-3R4-rep1-cp190-100x_Position015_14_cmle.ics	60	0	1	1	0.02305724660514454	0.17857142857142855	0.18181818181818182
1363	Feb25-FISH2-3R4-rep1-cp190-100x_Position015_14_cmle.ics	61	0	1	1	0.03228014524720235	0.11382113821138211	0.11382113821138211
1364	Feb25-FISH2-3R4-rep1-cp190-100x_Position015_14_cmle.ics	62	0	1	1	0.0	0.0	0.0
1365	Feb25-FISH2-3R4-rep1-cp190-100x_Position015_14_cmle.ics	63	0	1	1	0.09914616040212151	0.3049645390070922	0.30281690140845063
1366	Feb25-FISH2-3R4-rep1-cp190-100x_Position015_14_cmle.ics	64	0	1	1	0.11067478370469377	0.4528301886792452	0.3265306122448979
1367	Feb25-FISH2-3R4-rep1-cp190-100x_Position015_14_cmle.ics	64	0	1	2	0.0	0.0	0.0
1368	Feb25-FISH2-3R4-rep1-cp190-100x_Position015_14_cmle.ics	64	0	2	1	0.0	0.0	0.0
1369	Feb25-FISH2-3R4-rep1-cp190-100x_Position015_14_cmle.ics	64	0	2	2	0.0	0.0	0.0
1370	Feb25-FISH2-3R4-rep1-cp190-100x_Position015_14_cmle.ics	66	0	1	1	0.0	0.0	0.0
1371	Feb25-FISH2-3R4-rep1-cp190-100x_Position015_14_cmle.ics	67	0	1	1	0.07839463845749142	0.2982456140350877	0.30088495575221236
1372	Feb25-FISH2-3R4-rep1-cp190-100x_Position015_14_cmle.ics	68	0	1	1	0.0	0.0	0.0
1373	Feb25-FISH2-3R4-rep1-cp190-100x_Position015_14_cmle.ics	68	0	1	2	0.1590950015754973	0.28048780487804875	0.575
1374	Feb25-FISH2-3R4-rep1-cp190-100x_Position015_14_cmle.ics	68	0	1	3	0.0	0.0	0.0
1375	Feb25-FISH2-3R4-rep1-cp190-100x_Position015_14_cmle.ics	69	0	1	1	0.027668695926173444	0.09302325581395347	0.09448818897637794
1376	Feb25-FISH2-3R4-rep1-cp190-100x_Position015_14_cmle.ics	70	0	1	1	0.16831790021755513	0.5214285714285714	0.5214285714285714
1377	Feb25-FISH2-3R4-rep1-cp190-100x_Position015_14_cmle.ics	71	0	1	1	0.0	0.0	0.0
1378	Feb25-FISH2-3R4-rep1-cp190-100x_Position015_14_cmle.ics	71	0	2	1	0.04842021787080353	0.30882352941176466	0.2258064516129032
1379	Feb25-FISH2-3R4-rep1-cp190-100x_Position015_14_cmle.ics	72	0	1	1	0.0	0.0	0.0
1380	Feb25-FISH2-3R4-rep1-cp190-100x_Position015_14_cmle.ics	72	0	1	2	0.0	0.0	0.0
1381	Feb25-FISH2-3R4-rep1-cp190-100x_Position015_14_cmle.ics	72	0	2	1	0.11989768234675159	0.6419753086419753	0.30057803468208083
1382	Feb25-FISH2-3R4-rep1-cp190-100x_Position015_14_cmle.ics	72	0	2	2	0.0	0.0	0.0
1383	Feb25-FISH2-3R4-rep1-cp190-100x_Position015_14_cmle.ics	73	0	1	1	0.0	0.0	0.0
1384	Feb25-FISH2-3R4-rep1-cp190-100x_Position015_14_cmle.ics	74	0	1	1	0.0	0.0	0.0
1385	Feb25-FISH2-3R4-rep1-cp190-100x_Position015_14_cmle.ics	74	0	2	1	0.0	0.0	0.0
1386	Feb25-FISH2-3R4-rep1-cp190-100x_Position015_14_cmle.ics	75	0	1	1	0.0	0.0	0.0
1387	Feb25-FISH2-3R4-rep1-cp190-100x_Position015_14_cmle.ics	75	0	1	2	0.0	0.0	0.0
1388	Feb25-FISH2-3R4-rep1-cp190-100x_Position015_14_cmle.ics	76	0	1	1	0.0	0.0	0.0
1389	Feb25-FISH2-3R4-rep1-cp190-100x_Position015_14_cmle.ics	77	0	1	1	0.04611449321028908	0.13157894736842105	0.13333333333333333
1390	Feb25-FISH2-3R4-rep1-cp190-100x_Position015_14_cmle.ics	79	0	1	1	0.013834347963086722	0.09230769230769229	0.08695652173913043
1391	Feb25-FISH2-3R4-rep1-cp190-100x_Position015_14_cmle.ics	80	0	1	1	0.0945347110810926	0.28873239436619713	0.28873239436619713
1392	Feb25-FISH2-3R4-rep1-cp190-100x_Position015_14_cmle.ics	83	0	1	1	0.4680621060844341	0.652733118971061	0.6323987538940808
1393	Feb25-FISH2-3R4-rep1-cp190-100x_Position015_14_cmle.ics	84	0	1	1	0.0	0.0	0.0
1394	Feb25-FISH2-3R4-rep1-cp190-100x_Position015_14_cmle.ics	85	0	1	1	0.013834347963086722	0.05042016806722688	0.049999999999999996
1395	Feb25-FISH2-3R4-rep1-cp190-100x_Position015_14_cmle.ics	87	0	1	1	0.059948841173375796	0.48148148148148134	0.4482758620689654
1396	Feb25-FISH2-3R4-rep1-cp190-100x_Position015_14_cmle.ics	89	0	1	1	0.01844579728411563	0.125	0.07017543859649122
1397	Feb25-FISH2-3R4-rep1-cp190-100x_Position015_14_cmle.ics	89	0	2	1	0.0	0.0	0.0
1398	Feb25-FISH2-3R4-rep1-cp190-100x_Position015_14_cmle.ics	90	0	1	1	0.16140072623601176	0.5982905982905982	0.8139534883720929
1399	Feb25-FISH2-3R4-rep1-cp190-100x_Position015_14_cmle.ics	91	0	1	1	0.053031667191832436	0.4423076923076923	0.4423076923076923
1400	Feb25-FISH2-3R4-rep1-cp190-100x_Position015_14_cmle.ics	92	0	1	1	0.050725942531317986	0.31884057971014496	0.180327868852459
1401	Feb25-FISH2-3R4-rep1-cp190-100x_Position015_14_cmle.ics	93	0	1	1	0.10836905904417933	0.3357142857142857	0.3357142857142857
1402	Feb25-FISH2-3R4-rep1-cp190-100x_Position015_14_cmle.ics	94	0	1	1	0.19829232080424303	0.6323529411764706	0.6370370370370371
1403	Feb25-FISH2-3R4-rep1-cp190-100x_Position016_15_cmle.ics	1	0	1	1	0.09914616040212151	0.3706896551724137	0.3359375
1404	Feb25-FISH2-3R4-rep1-cp190-100x_Position016_15_cmle.ics	3	0	1	1	0.0	0.0	0.0
1405	Feb25-FISH2-3R4-rep1-cp190-100x_Position016_15_cmle.ics	4	0	1	1	0.0	0.0	0.0
1406	Feb25-FISH2-3R4-rep1-cp190-100x_Position016_15_cmle.ics	4	0	2	1	0.0	0.0	0.0
1407	Feb25-FISH2-3R4-rep1-cp190-100x_Position016_15_cmle.ics	5	0	1	1	0.25132398799607547	0.7414965986394557	0.7414965986394557
1408	Feb25-FISH2-3R4-rep1-cp190-100x_Position016_15_cmle.ics	6	0	1	1	0.0	0.0	0.0
1409	Feb25-FISH2-3R4-rep1-cp190-100x_Position016_15_cmle.ics	7	0	1	1	0.11528623302572269	0.30120481927710835	0.2994011976047904
1410	Feb25-FISH2-3R4-rep1-cp190-100x_Position016_15_cmle.ics	8	0	1	1	0.4058075402505439	0.6308243727598566	0.6132404181184669
1411	Feb25-FISH2-3R4-rep1-cp190-100x_Position016_15_cmle.ics	9	0	1	1	0.05533739185234689	0.23529411764705876	0.14814814814814814
1412	Feb25-FISH2-3R4-rep1-cp190-100x_Position016_15_cmle.ics	10	0	1	1	0.09684043574160706	0.4158415841584158	0.35294117647058815
1413	Feb25-FISH2-3R4-rep1-cp190-100x_Position016_15_cmle.ics	10	0	2	1	0.0	0.0	0.0
1414	Feb25-FISH2-3R4-rep1-cp190-100x_Position016_15_cmle.ics	12	0	1	1	0.053031667191832436	0.14649681528662423	0.14649681528662423
1415	Feb25-FISH2-3R4-rep1-cp190-100x_Position016_15_cmle.ics	13	0	1	1	0.0	0.0	0.0
1416	Feb25-FISH2-3R4-rep1-cp190-100x_Position016_15_cmle.ics	14	0	1	1	0.006917173981543361	0.03797468354430379	0.03749999999999999
1417	Feb25-FISH2-3R4-rep1-cp190-100x_Position016_15_cmle.ics	15	0	1	1	0.0	0.0	0.0
1418	Feb25-FISH2-3R4-rep1-cp190-100x_Position016_15_cmle.ics	16	0	1	1	0.0	0.0	0.0
1419	Feb25-FISH2-3R4-rep1-cp190-100x_Position016_15_cmle.ics	17	0	1	1	0.10375760972315042	0.2795031055900621	0.2795031055900621
1420	Feb25-FISH2-3R4-rep1-cp190-100x_Position016_15_cmle.ics	18	0	1	1	0.11298050836520823	0.6363636363636362	0.3356164383561643
1421	Feb25-FISH2-3R4-rep1-cp190-100x_Position016_15_cmle.ics	19	0	1	1	0.08300608777852034	0.24657534246575338	0.24657534246575338
1422	Feb25-FISH2-3R4-rep1-cp190-100x_Position016_15_cmle.ics	20	0	1	1	0.0	0.0	0.0
1423	Feb25-FISH2-3R4-rep1-cp190-100x_Position016_15_cmle.ics	20	0	1	2	0.0	0.0	0.0
1424	Feb25-FISH2-3R4-rep1-cp190-100x_Position016_15_cmle.ics	21	0	1	1	0.12220340700726605	0.3464052287581699	0.34868421052631576
1425	Feb25-FISH2-3R4-rep1-cp190-100x_Position016_15_cmle.ics	22	0	1	1	0.27207550994070556	0.39072847682119205	0.9752066115702478
1426	Feb25-FISH2-3R4-rep1-cp190-100x_Position016_15_cmle.ics	22	0	1	2	0.0	0.0	0.0
1427	Feb25-FISH2-3R4-rep1-cp190-100x_Position016_15_cmle.ics	24	0	1	1	0.03689159456823126	0.0837696335078534	0.09195402298850575
1428	Feb25-FISH2-3R4-rep1-cp190-100x_Position016_15_cmle.ics	24	0	1	2	0.0	0.0	0.0
1429	Feb25-FISH2-3R4-rep1-cp190-100x_Position016_15_cmle.ics	24	0	2	1	0.0	0.0	0.0
1430	Feb25-FISH2-3R4-rep1-cp190-100x_Position016_15_cmle.ics	24	0	2	2	0.006917173981543361	0.041095890410958895	0.033333333333333326
1431	Feb25-FISH2-3R4-rep1-cp190-100x_Position016_15_cmle.ics	25	0	1	1	0.0	0.0	0.0
1432	Feb25-FISH2-3R4-rep1-cp190-100x_Position016_15_cmle.ics	26	0	1	1	0.16370645089652622	0.47019867549668876	0.47019867549668876
1433	Feb25-FISH2-3R4-rep1-cp190-100x_Position016_15_cmle.ics	27	0	1	1	0.0	0.0	0.0
1434	Feb25-FISH2-3R4-rep1-cp190-100x_Position016_15_cmle.ics	29	0	1	1	0.15678927691498284	0.4249999999999999	0.45333333333333325
1435	Feb25-FISH2-3R4-rep1-cp190-100x_Position016_15_cmle.ics	30	0	1	1	0.0	0.0	0.0
1436	Feb25-FISH2-3R4-rep1-cp190-100x_Position016_15_cmle.ics	30	0	1	2	0.0	0.0	0.0
1437	Feb25-FISH2-3R4-rep1-cp190-100x_Position016_15_cmle.ics	31	0	1	1	0.029974420586687898	0.09701492537313432	0.09558823529411763
1438	Feb25-FISH2-3R4-rep1-cp190-100x_Position016_15_cmle.ics	32	0	1	1	0.06917173981543362	0.24793388429752064	0.24000000000000002
1439	Feb25-FISH2-3R4-rep1-cp190-100x_Position016_15_cmle.ics	33	0	1	1	0.24210108935401764	0.5614973262032085	0.43388429752066104
1440	Feb25-FISH2-3R4-rep1-cp190-100x_Position016_15_cmle.ics	34	0	1	1	0.0	0.0	0.0
1441	Feb25-FISH2-3R4-rep1-cp190-100x_Position016_15_cmle.ics	35	0	1	1	0.025362971265658993	0.09243697478991596	0.09166666666666666
1442	Feb25-FISH2-3R4-rep1-cp190-100x_Position016_15_cmle.ics	36	0	1	1	0.0	0.0	0.0
1443	Feb25-FISH2-3R4-rep1-cp190-100x_Position016_15_cmle.ics	38	0	1	1	0.0	0.0	0.0
1444	Feb25-FISH2-3R4-rep1-cp190-100x_Position016_15_cmle.ics	38	0	1	2	0.0	0.0	0.0
1445	Feb25-FISH2-3R4-rep1-cp190-100x_Position016_15_cmle.ics	40	0	1	1	0.11298050836520823	0.3062499999999999	0.3181818181818181
1446	Feb25-FISH2-3R4-rep1-cp190-100x_Position016_15_cmle.ics	41	0	1	1	0.20059804546475749	0.5838926174496644	0.58
1447	Feb25-FISH2-3R4-rep1-cp190-100x_Position016_15_cmle.ics	42	0	1	1	0.0	0.0	0.0
1448	Feb25-FISH2-3R4-rep1-cp190-100x_Position016_15_cmle.ics	43	0	1	1	0.04842021787080353	0.1615384615384615	0.16030534351145034
1449	Feb25-FISH2-3R4-rep1-cp190-100x_Position016_15_cmle.ics	44	0	1	1	0.0	0.0	0.0
1450	Feb25-FISH2-3R4-rep1-cp190-100x_Position016_15_cmle.ics	45	0	1	1	0.11067478370469377	0.4848484848484848	0.34042553191489355
1451	Feb25-FISH2-3R4-rep1-cp190-100x_Position016_15_cmle.ics	46	0	1	1	0.0945347110810926	0.2546583850931677	0.6833333333333332
1452	Feb25-FISH2-3R4-rep1-cp190-100x_Position016_15_cmle.ics	46	0	1	2	0.0	0.0	0.0
1453	Feb25-FISH2-3R4-rep1-cp190-100x_Position016_15_cmle.ics	46	0	2	1	0.0	0.0	0.0
1454	Feb25-FISH2-3R4-rep1-cp190-100x_Position016_15_cmle.ics	46	0	2	2	0.07839463845749142	0.346938775510204	0.17258883248730963
1455	Feb25-FISH2-3R4-rep1-cp190-100x_Position016_15_cmle.ics	47	0	1	1	0.14295492895189613	0.4661654135338345	0.46268656716417905
1456	Feb25-FISH2-3R4-rep1-cp190-100x_Position016_15_cmle.ics	48	0	1	1	0.07378318913646252	0.22068965517241376	0.22068965517241376
1457	Feb25-FISH2-3R4-rep1-cp190-100x_Position016_15_cmle.ics	49	0	1	1	0.025362971265658993	0.08527131782945736	0.0846153846153846
1458	Feb25-FISH2-3R4-rep1-cp190-100x_Position016_15_cmle.ics	50	0	1	1	0.18215224818064185	0.6124031007751938	0.6171875
1459	Feb25-FISH2-3R4-rep1-cp190-100x_Position016_15_cmle.ics	51	0	1	1	0.09684043574160706	0.15555555555555556	0.15555555555555556
1460	Feb25-FISH2-3R4-rep1-cp190-100x_Position016_15_cmle.ics	52	0	1	1	0.0	0.0	0.0
1461	Feb25-FISH2-3R4-rep1-cp190-100x_Position016_15_cmle.ics	52	0	1	2	0.0	0.0	0.0
1462	Feb25-FISH2-3R4-rep1-cp190-100x_Position016_15_cmle.ics	53	0	1	1	0.07147746447594806	0.20129870129870125	0.33333333333333326
1463	Feb25-FISH2-3R4-rep1-cp190-100x_Position016_15_cmle.ics	53	0	1	2	0.0	0.0	0.0
1464	Feb25-FISH2-3R4-rep1-cp190-100x_Position016_15_cmle.ics	55	0	1	1	0.0	0.0	0.0
1465	Feb25-FISH2-3R4-rep1-cp190-100x_Position016_15_cmle.ics	56	0	1	1	0.11759195768623715	0.37777777777777777	0.3541666666666667
1466	Feb25-FISH2-3R4-rep1-cp190-100x_Position016_15_cmle.ics	57	0	1	1	0.0	0.0	0.0
1467	Feb25-FISH2-3R4-rep1-cp190-100x_Position016_15_cmle.ics	58	0	1	1	0.0046114493210289076	0.015384615384615382	0.015503875968992246
1468	Feb25-FISH2-3R4-rep1-cp190-100x_Position016_15_cmle.ics	59	0	1	1	0.0	0.0	0.0
1469	Feb25-FISH2-3R4-rep1-cp190-100x_Position016_15_cmle.ics	60	0	1	1	0.08761753709954924	0.2695035460992907	0.1338028169014084
1470	Feb25-FISH2-3R4-rep1-cp190-100x_Position016_15_cmle.ics	60	0	2	1	0.0	0.0	0.0
1471	Feb25-FISH2-3R4-rep1-cp190-100x_Position016_15_cmle.ics	61	0	1	1	0.08300608777852034	0.14117647058823526	0.1309090909090909
1472	Feb25-FISH2-3R4-rep1-cp190-100x_Position016_15_cmle.ics	63	0	1	1	0.06686601515491916	0.20714285714285713	0.20714285714285713
1473	Feb25-FISH2-3R4-rep1-cp190-100x_Position016_15_cmle.ics	64	0	1	1	0.0	0.0	0.0
1474	Feb25-FISH2-3R4-rep1-cp190-100x_Position016_15_cmle.ics	67	0	1	1	0.0	0.0	0.0
1475	Feb25-FISH2-3R4-rep1-cp190-100x_Position016_15_cmle.ics	68	0	1	1	0.04380876854977462	0.21590909090909088	0.1652173913043478
1476	Feb25-FISH2-3R4-rep1-cp190-100x_Position016_15_cmle.ics	70	0	1	1	0.09222898642057815	0.2702702702702703	0.27210884353741494
1477	Feb25-FISH2-3R4-rep1-cp190-100x_Position016_15_cmle.ics	71	0	1	1	0.06225456583389025	0.19285714285714284	0.28723404255319146
1478	Feb25-FISH2-3R4-rep1-cp190-100x_Position016_15_cmle.ics	72	0	1	1	0.0	0.0	0.0
1479	Feb25-FISH2-3R4-rep1-cp190-100x_Position016_15_cmle.ics	73	0	1	1	0.0853118124390348	0.24503311258278146	0.2781954887218045
1480	Feb25-FISH2-3R4-rep1-cp190-100x_Position016_15_cmle.ics	74	0	1	1	0.0	0.0	0.0
1481	Feb25-FISH2-3R4-rep1-cp190-100x_Position016_15_cmle.ics	74	0	1	2	0.21673811808835866	0.7121212121212119	0.9999999999999999
1482	Feb25-FISH2-3R4-rep1-cp190-100x_Position016_15_cmle.ics	74	0	2	1	0.0	0.0	0.0
1483	Feb25-FISH2-3R4-rep1-cp190-100x_Position016_15_cmle.ics	74	0	2	2	0.0	0.0	0.0
1484	Feb25-FISH2-3R4-rep1-cp190-100x_Position016_15_cmle.ics	75	0	1	1	0.0	0.0	0.0
1485	Feb25-FISH2-3R4-rep1-cp190-100x_Position016_15_cmle.ics	76	0	1	1	0.09914616040212151	0.29054054054054057	0.28104575163398693
1486	Feb25-FISH2-3R4-rep1-cp190-100x_Position016_15_cmle.ics	78	0	1	1	0.0	0.0	0.0
1487	Feb25-FISH2-3R4-rep1-cp190-100x_Position016_15_cmle.ics	79	0	1	1	0.0	0.0	0.0
1488	Feb25-FISH2-3R4-rep1-cp190-100x_Position016_15_cmle.ics	79	0	1	2	0.0	0.0	0.0
1489	Feb25-FISH2-3R4-rep1-cp190-100x_Position016_15_cmle.ics	81	0	1	1	0.0	0.0	0.0
1490	Feb25-FISH2-3R4-rep1-cp190-100x_Position016_15_cmle.ics	82	0	1	1	0.1798465235201274	0.5306122448979591	0.5270270270270271
1491	Feb25-FISH2-3R4-rep1-cp190-100x_Position016_15_cmle.ics	83	0	1	1	0.0	0.0	0.0
1492	Feb25-FISH2-3R4-rep1-cp190-100x_Position016_15_cmle.ics	83	0	2	1	0.03458586990771681	0.25	0.09554140127388537
1493	Feb25-FISH2-3R4-rep1-cp190-100x_Position016_15_cmle.ics	84	0	1	1	0.006917173981543361	0.03191489361702127	0.03191489361702127
1494	Feb25-FISH2-3R4-rep1-cp190-100x_Position016_15_cmle.ics	85	0	1	1	0.13834347963086724	0.37499999999999994	0.4081632653061224
1495	Feb25-FISH2-3R4-rep1-cp190-100x_Position016_15_cmle.ics	86	0	1	1	0.23287819071195984	0.3796992481203007	0.3782771535580524
1496	Feb25-FISH2-3R4-rep1-cp190-100x_Position016_15_cmle.ics	88	0	1	1	0.09222898642057815	0.24844720496894412	0.24999999999999997
1497	Feb25-FISH2-3R4-rep1-cp190-100x_Position016_15_cmle.ics	89	0	1	1	0.0	0.0	0.0
1498	Feb25-FISH2-3R4-rep1-cp190-100x_Position016_15_cmle.ics	90	0	1	1	0.07839463845749142	0.19318181818181815	0.4249999999999999
1499	Feb25-FISH2-3R4-rep1-cp190-100x_Position016_15_cmle.ics	90	0	1	2	0.0	0.0	0.0
1500	Feb25-FISH2-3R4-rep1-cp190-100x_Position016_15_cmle.ics	91	0	1	1	0.0	0.0	0.0
1501	Feb25-FISH2-3R4-rep1-cp190-100x_Position016_15_cmle.ics	92	0	1	1	0.0645602904944047	0.2857142857142857	0.27999999999999997
1502	Feb25-FISH2-3R4-rep1-cp190-100x_Position016_15_cmle.ics	93	0	1	1	0.0023057246605144538	0.006369426751592357	0.006410256410256409
1503	Feb25-FISH2-3R4-rep1-cp190-100x_Position016_15_cmle.ics	94	0	1	1	0.0	0.0	0.0
1504	Feb25-FISH2-3R4-rep1-cp190-100x_Position016_15_cmle.ics	95	0	1	1	0.0853118124390348	0.24183006535947713	0.24025974025974026
1505	Feb25-FISH2-3R4-rep1-cp190-100x_Position016_15_cmle.ics	97	0	1	1	0.17523507419909848	0.5033112582781457	0.5100671140939597
1506	Feb25-FISH2-3R4-rep1-cp190-100x_Position016_15_cmle.ics	98	0	1	1	0.07147746447594806	0.26050420168067223	0.24799999999999997
1507	Feb25-FISH2-3R4-rep1-cp190-100x_Position017_16_cmle.ics	1	0	1	1	0.01152862330257227	0.03571428571428571	0.03571428571428571
1508	Feb25-FISH2-3R4-rep1-cp190-100x_Position017_16_cmle.ics	2	0	1	1	0.13603775497035278	0.4573643410852713	0.46093750000000006
1509	Feb25-FISH2-3R4-rep1-cp190-100x_Position017_16_cmle.ics	3	0	1	1	0.14756637827292504	0.4413793103448275	0.4444444444444444
1510	Feb25-FISH2-3R4-rep1-cp190-100x_Position017_16_cmle.ics	4	0	1	1	0.0	0.0	0.0
1511	Feb25-FISH2-3R4-rep1-cp190-100x_Position017_16_cmle.ics	4	0	1	2	0.053031667191832436	0.16666666666666669	0.40350877192982454
1512	Feb25-FISH2-3R4-rep1-cp190-100x_Position017_16_cmle.ics	4	0	2	1	0.0	0.0	0.0
1513	Feb25-FISH2-3R4-rep1-cp190-100x_Position017_16_cmle.ics	4	0	2	2	0.0	0.0	0.0
1514	Feb25-FISH2-3R4-rep1-cp190-100x_Position017_16_cmle.ics	5	0	1	1	0.1498721029334395	0.40880503144654085	0.41139240506329117
1515	Feb25-FISH2-3R4-rep1-cp190-100x_Position017_16_cmle.ics	7	0	1	1	0.016140072623601176	0.05982905982905982	0.06086956521739129
1516	Feb25-FISH2-3R4-rep1-cp190-100x_Position017_16_cmle.ics	9	0	1	1	0.0853118124390348	0.3217391304347826	0.3217391304347826
1517	Feb25-FISH2-3R4-rep1-cp190-100x_Position017_16_cmle.ics	10	0	1	1	0.0	0.0	0.0
1518	Feb25-FISH2-3R4-rep1-cp190-100x_Position017_16_cmle.ics	11	0	1	1	0.0	0.0	0.0
1519	Feb25-FISH2-3R4-rep1-cp190-100x_Position017_16_cmle.ics	12	0	1	1	0.027668695926173444	0.16666666666666666	0.06779661016949151
1520	Feb25-FISH2-3R4-rep1-cp190-100x_Position017_16_cmle.ics	12	0	2	1	0.0	0.0	0.0
1521	Feb25-FISH2-3R4-rep1-cp190-100x_Position017_16_cmle.ics	13	0	1	1	0.11989768234675159	0.3611111111111111	0.3636363636363636
1522	Feb25-FISH2-3R4-rep1-cp190-100x_Position017_16_cmle.ics	14	0	1	1	0.027668695926173444	0.0875912408759124	0.0875912408759124
1523	Feb25-FISH2-3R4-rep1-cp190-100x_Position017_16_cmle.ics	15	0	1	1	0.0	0.0	0.0
1524	Feb25-FISH2-3R4-rep1-cp190-100x_Position017_16_cmle.ics	16	0	1	1	0.15217782759395396	0.46808510638297873	0.2558139534883721
1525	Feb25-FISH2-3R4-rep1-cp190-100x_Position017_16_cmle.ics	16	0	2	1	0.0	0.0	0.0
1526	Feb25-FISH2-3R4-rep1-cp190-100x_Position017_16_cmle.ics	17	0	1	1	0.0	0.0	0.0
1527	Feb25-FISH2-3R4-rep1-cp190-100x_Position017_16_cmle.ics	18	0	1	1	0.0899232617600637	0.4642857142857143	0.3513513513513513
1528	Feb25-FISH2-3R4-rep1-cp190-100x_Position017_16_cmle.ics	20	0	1	1	0.0899232617600637	0.28888888888888886	0.28057553956834524
1529	Feb25-FISH2-3R4-rep1-cp190-100x_Position017_16_cmle.ics	21	0	1	1	0.03689159456823126	0.11594202898550725	0.11594202898550725
1530	Feb25-FISH2-3R4-rep1-cp190-100x_Position017_16_cmle.ics	22	0	1	1	0.21673811808835866	0.7899159663865545	0.7833333333333333
1531	Feb25-FISH2-3R4-rep1-cp190-100x_Position017_16_cmle.ics	23	0	1	1	0.0	0.0	0.0
1532	Feb25-FISH2-3R4-rep1-cp190-100x_Position017_16_cmle.ics	25	0	1	1	0.2351839153724743	0.7906976744186046	0.5828571428571429
1533	Feb25-FISH2-3R4-rep1-cp190-100x_Position017_16_cmle.ics	26	0	1	1	0.0	0.0	0.0
1534	Feb25-FISH2-3R4-rep1-cp190-100x_Position017_16_cmle.ics	27	0	1	1	0.025362971265658993	0.047008547008547	0.1134020618556701
1535	Feb25-FISH2-3R4-rep1-cp190-100x_Position017_16_cmle.ics	27	0	1	2	0.0	0.0	0.0
1536	Feb25-FISH2-3R4-rep1-cp190-100x_Position017_16_cmle.ics	29	0	1	1	0.28821558256430674	0.7440476190476191	0.7142857142857143
1537	Feb25-FISH2-3R4-rep1-cp190-100x_Position017_16_cmle.ics	30	0	1	1	0.08070036311800588	0.6140350877192983	0.6140350877192983
1538	Feb25-FISH2-3R4-rep1-cp190-100x_Position017_16_cmle.ics	31	0	1	1	0.0	0.0	0.0
1539	Feb25-FISH2-3R4-rep1-cp190-100x_Position017_16_cmle.ics	32	0	1	1	0.0	0.0	0.0
1540	Feb25-FISH2-3R4-rep1-cp190-100x_Position017_16_cmle.ics	33	0	1	1	0.025362971265658993	0.1692307692307692	0.171875
1541	Feb25-FISH2-3R4-rep1-cp190-100x_Position017_16_cmle.ics	34	0	1	1	0.0	0.0	0.0
1542	Feb25-FISH2-3R4-rep1-cp190-100x_Position017_16_cmle.ics	35	0	1	1	0.0	0.0	0.0
1543	Feb25-FISH2-3R4-rep1-cp190-100x_Position017_16_cmle.ics	36	0	1	1	0.18676369750167077	0.653225806451613	0.653225806451613
1544	Feb25-FISH2-3R4-rep1-cp190-100x_Position017_16_cmle.ics	37	0	1	1	0.11989768234675159	0.8666666666666666	0.21052631578947364
1545	Feb25-FISH2-3R4-rep1-cp190-100x_Position017_16_cmle.ics	37	0	2	1	0.0	0.0	0.0
1546	Feb25-FISH2-3R4-rep1-cp190-100x_Position017_16_cmle.ics	38	0	1	1	0.0	0.0	0.0
1547	Feb25-FISH2-3R4-rep1-cp190-100x_Position017_16_cmle.ics	39	0	1	1	0.0	0.0	0.0
1548	Feb25-FISH2-3R4-rep1-cp190-100x_Position017_16_cmle.ics	41	0	1	1	0.03689159456823126	0.10738255033557045	0.10666666666666666
1549	Feb25-FISH2-3R4-rep1-cp190-100x_Position017_16_cmle.ics	42	0	1	1	0.03919731922874571	0.14782608695652172	0.146551724137931
1550	Feb25-FISH2-3R4-rep1-cp190-100x_Position017_16_cmle.ics	43	0	1	1	0.03228014524720235	0.11199999999999999	0.11199999999999999
1551	Feb25-FISH2-3R4-rep1-cp190-100x_Position017_16_cmle.ics	44	0	1	1	0.15217782759395396	0.4615384615384615	0.45833333333333337
1552	Feb25-FISH2-3R4-rep1-cp190-100x_Position017_16_cmle.ics	45	0	1	1	0.0	0.0	0.0
1553	Feb25-FISH2-3R4-rep1-cp190-100x_Position017_16_cmle.ics	46	0	1	1	0.03689159456823126	0.15841584158415842	0.15686274509803919
1554	Feb25-FISH2-3R4-rep1-cp190-100x_Position017_16_cmle.ics	47	0	1	1	0.0023057246605144538	0.008695652173913042	0.00847457627118644
1555	Feb25-FISH2-3R4-rep1-cp190-100x_Position017_16_cmle.ics	48	0	1	1	0.029974420586687898	0.1313131313131313	0.1313131313131313
1556	Feb25-FISH2-3R4-rep1-cp190-100x_Position017_16_cmle.ics	49	0	1	1	0.0	0.0	0.0
1557	Feb25-FISH2-3R4-rep1-cp190-100x_Position017_16_cmle.ics	50	0	1	1	0.0046114493210289076	0.015384615384615382	0.016129032258064516
1558	Feb25-FISH2-3R4-rep1-cp190-100x_Position017_16_cmle.ics	51	0	1	1	0.05533739185234689	0.13483146067415727	0.09230769230769229
1559	Feb25-FISH2-3R4-rep1-cp190-100x_Position017_16_cmle.ics	52	0	1	1	0.0	0.0	0.0
1560	Feb25-FISH2-3R4-rep1-cp190-100x_Position017_16_cmle.ics	52	0	1	2	0.06686601515491916	0.3536585365853658	0.24576271186440676
1561	Feb25-FISH2-3R4-rep1-cp190-100x_Position017_16_cmle.ics	52	0	2	1	0.02305724660514454	0.18181818181818182	0.08264462809917354
1562	Feb25-FISH2-3R4-rep1-cp190-100x_Position017_16_cmle.ics	52	0	2	2	0.0	0.0	0.0
1563	Feb25-FISH2-3R4-rep1-cp190-100x_Position017_16_cmle.ics	52	0	3	1	0.0	0.0	0.0
1564	Feb25-FISH2-3R4-rep1-cp190-100x_Position017_16_cmle.ics	52	0	3	2	0.0	0.0	0.0
1565	Feb25-FISH2-3R4-rep1-cp190-100x_Position017_16_cmle.ics	53	0	1	1	0.13142630564932387	0.441860465116279	0.4453125
1566	Feb25-FISH2-3R4-rep1-cp190-100x_Position017_16_cmle.ics	54	0	1	1	0.029974420586687898	0.21311475409836061	0.2063492063492063
1567	Feb25-FISH2-3R4-rep1-cp190-100x_Position017_16_cmle.ics	54	0	1	2	0.0	0.0	0.0
1568	Feb25-FISH2-3R4-rep1-cp190-100x_Position017_16_cmle.ics	54	0	2	1	0.0	0.0	0.0
1569	Feb25-FISH2-3R4-rep1-cp190-100x_Position017_16_cmle.ics	54	0	2	2	0.013834347963086722	0.10169491525423728	0.10526315789473684
1570	Feb25-FISH2-3R4-rep1-cp190-100x_Position017_16_cmle.ics	55	0	1	1	0.08300608777852034	0.40909090909090906	0.4044943820224719
1571	Feb25-FISH2-3R4-rep1-cp190-100x_Position017_16_cmle.ics	56	0	1	1	0.0	0.0	0.0
1572	Feb25-FISH2-3R4-rep1-cp190-100x_Position017_16_cmle.ics	56	0	2	1	0.0	0.0	0.0
1573	Feb25-FISH2-3R4-rep1-cp190-100x_Position017_16_cmle.ics	56	0	3	1	0.07839463845749142	0.4999999999999999	0.12318840579710144
1574	Feb25-FISH2-3R4-rep1-cp190-100x_Position017_16_cmle.ics	56	0	4	1	0.0	0.0	0.0
1575	Feb25-FISH2-3R4-rep1-cp190-100x_Position017_16_cmle.ics	57	0	1	1	0.07839463845749142	0.22972972972972974	0.2281879194630872
1576	Feb25-FISH2-3R4-rep1-cp190-100x_Position017_16_cmle.ics	58	0	1	1	0.11759195768623715	0.37777777777777777	0.375
1577	Feb25-FISH2-3R4-rep1-cp190-100x_Position017_16_cmle.ics	59	0	1	1	0.18215224818064185	0.5337837837837839	0.572463768115942
1578	Feb25-FISH2-3R4-rep1-cp190-100x_Position017_16_cmle.ics	60	0	1	1	0.0	0.0	0.0
1579	Feb25-FISH2-3R4-rep1-cp190-100x_Position017_16_cmle.ics	61	0	1	1	0.09684043574160706	0.33870967741935487	0.3414634146341463
1580	Feb25-FISH2-3R4-rep1-cp190-100x_Position017_16_cmle.ics	62	0	1	1	0.0	0.0	0.0
1581	Feb25-FISH2-3R4-rep1-cp190-100x_Position017_16_cmle.ics	63	0	1	1	0.1590950015754973	0.47916666666666663	0.47916666666666663
1582	Feb25-FISH2-3R4-rep1-cp190-100x_Position017_16_cmle.ics	65	0	1	1	0.0945347110810926	0.5540540540540541	0.4183673469387754
1583	Feb25-FISH2-3R4-rep1-cp190-100x_Position017_16_cmle.ics	65	0	2	1	0.0	0.0	0.0
1584	Feb25-FISH2-3R4-rep1-cp190-100x_Position017_16_cmle.ics	66	0	1	1	0.0	0.0	0.0
1585	Feb25-FISH2-3R4-rep1-cp190-100x_Position017_16_cmle.ics	66	0	2	1	0.0	0.0	0.0
1586	Feb25-FISH2-3R4-rep1-cp190-100x_Position017_16_cmle.ics	67	0	1	1	0.07378318913646252	0.3764705882352941	0.31372549019607837
1587	Feb25-FISH2-3R4-rep1-cp190-100x_Position017_16_cmle.ics	68	0	1	1	0.0	0.0	0.0
1588	Feb25-FISH2-3R4-rep1-cp190-100x_Position017_16_cmle.ics	69	0	1	1	0.0	0.0	0.0
1589	Feb25-FISH2-3R4-rep1-cp190-100x_Position017_16_cmle.ics	71	0	1	1	0.04150304388926017	0.13138686131386862	0.20454545454545453
1590	Feb25-FISH2-3R4-rep1-cp190-100x_Position017_16_cmle.ics	73	0	1	1	0.0	0.0	0.0
1591	Feb25-FISH2-3R4-rep1-cp190-100x_Position017_16_cmle.ics	74	0	1	1	0.18215224818064185	0.4157894736842105	0.37799043062200954
1592	Feb25-FISH2-3R4-rep1-cp190-100x_Position017_16_cmle.ics	74	0	2	1	0.0	0.0	0.0
1593	Feb25-FISH2-3R4-rep1-cp190-100x_Position017_16_cmle.ics	76	0	1	1	0.1291205809888094	0.5090909090909091	0.5090909090909091
1594	Feb25-FISH2-3R4-rep1-cp190-100x_Position017_16_cmle.ics	77	0	1	1	0.03919731922874571	0.10897435897435895	0.10897435897435895
1595	Feb25-FISH2-3R4-rep1-cp190-100x_Position017_16_cmle.ics	78	0	1	1	0.03689159456823126	0.17021276595744678	0.17021276595744678
1596	Feb25-FISH2-3R4-rep1-cp190-100x_Position017_16_cmle.ics	80	0	1	1	0.0	0.0	0.0
1597	Feb25-FISH2-3R4-rep1-cp190-100x_Position017_16_cmle.ics	81	0	1	1	0.0	0.0	0.0
1598	Feb25-FISH2-3R4-rep1-cp190-100x_Position017_16_cmle.ics	81	0	2	1	0.04150304388926017	0.3272727272727273	0.12413793103448274
1599	Feb25-FISH2-3R4-rep1-cp190-100x_Position017_16_cmle.ics	82	0	1	1	0.0	0.0	0.0
1600	Feb25-FISH2-3R4-rep1-cp190-100x_Position017_16_cmle.ics	82	0	1	2	0.0945347110810926	0.30827067669172925	0.4939759036144577
1601	Feb25-FISH2-3R4-rep1-cp190-100x_Position017_16_cmle.ics	83	0	1	1	0.19598659614372857	0.6488549618320609	0.6640625
1602	Feb25-FISH2-3R4-rep1-cp190-100x_Position017_16_cmle.ics	84	0	1	1	0.12681485632829495	0.46218487394957974	0.45833333333333326
1603	Feb25-FISH2-3R4-rep1-cp190-100x_Position017_16_cmle.ics	85	0	1	1	0.09914616040212151	0.3359375	0.28104575163398693
1604	Feb25-FISH2-3R4-rep1-cp190-100x_Position017_16_cmle.ics	86	0	1	1	0.0	0.0	0.0
1605	Feb25-FISH2-3R4-rep1-cp190-100x_Position017_16_cmle.ics	86	0	1	2	0.26746406061967665	0.6783625730994152	0.5631067961165048
1606	Feb25-FISH2-3R4-rep1-cp190-100x_Position017_16_cmle.ics	86	0	2	1	0.0	0.0	0.0
1607	Feb25-FISH2-3R4-rep1-cp190-100x_Position017_16_cmle.ics	86	0	2	2	0.0	0.0	0.0
1608	Feb25-FISH2-3R4-rep1-cp190-100x_Position017_16_cmle.ics	86	0	3	1	0.0	0.0	0.0
1609	Feb25-FISH2-3R4-rep1-cp190-100x_Position017_16_cmle.ics	86	0	3	2	0.0	0.0	0.0
1610	Feb25-FISH2-3R4-rep1-cp190-100x_Position017_16_cmle.ics	88	0	1	1	0.1706236248780696	0.45679012345679015	0.42774566473988435
1611	Feb25-FISH2-3R4-rep1-cp190-100x_Position017_16_cmle.ics	89	0	1	1	0.0	0.0	0.0
1612	Feb25-FISH2-3R4-rep1-cp190-100x_Position017_16_cmle.ics	91	0	1	1	0.0	0.0	0.0
1613	Feb25-FISH2-3R4-rep1-cp190-100x_Position017_16_cmle.ics	92	0	1	1	0.0	0.0	0.0
1614	Feb25-FISH2-3R4-rep1-cp190-100x_Position017_16_cmle.ics	92	0	1	2	0.0	0.0	0.0
1615	Feb25-FISH2-3R4-rep1-cp190-100x_Position017_16_cmle.ics	93	0	1	1	0.11759195768623715	0.3541666666666667	0.35172413793103446
1616	Feb25-FISH2-3R4-rep1-cp190-100x_Position017_16_cmle.ics	94	0	1	1	0.223655292069902	0.7348484848484846	0.7348484848484846
1617	Feb25-FISH2-3R4-rep1-cp190-100x_Position017_16_cmle.ics	95	0	1	1	0.20290377012527194	0.6769230769230768	0.6769230769230768
1618	Feb25-FISH2-3R4-rep1-cp190-100x_Position017_16_cmle.ics	96	0	1	1	0.0	0.0	0.0
1619	Feb25-FISH2-3R4-rep1-cp190-100x_Position017_16_cmle.ics	97	0	1	1	0.04380876854977462	0.1532258064516129	0.11046511627906974
1620	Feb25-FISH2-3R4-rep1-cp190-100x_Position017_16_cmle.ics	98	0	1	1	0.0	0.0	0.0
1621	Feb25-FISH2-3R4-rep1-cp190-100x_Position017_16_cmle.ics	99	0	1	1	0.20520949478578637	0.669172932330827	0.6742424242424241
1622	Feb25-FISH2-3R4-rep1-cp190-100x_Position017_16_cmle.ics	102	0	1	1	0.053031667191832436	0.184	0.18548387096774194
1623	Feb25-FISH2-3R4-rep1-cp190-100x_Position017_16_cmle.ics	103	0	1	1	0.08761753709954924	0.76	0.5846153846153844
1624	Feb25-FISH2-3R4-rep1-cp190-100x_Position017_16_cmle.ics	104	0	1	1	0.0	0.0	0.0
1625	Feb25-FISH2-3R4-rep1-cp190-100x_Position017_16_cmle.ics	105	0	1	1	0.0	0.0	0.0
1626	Feb25-FISH2-3R4-rep1-cp190-100x_Position017_16_cmle.ics	106	0	1	1	0.0	0.0	0.0
1627	Feb25-FISH2-3R4-rep1-cp190-100x_Position017_16_cmle.ics	107	0	1	1	0.0	0.0	0.0
1628	Feb25-FISH2-3R4-rep1-cp190-100x_Position017_16_cmle.ics	107	0	1	2	0.0	0.0	0.0
1629	Feb25-FISH2-3R4-rep1-cp190-100x_Position017_16_cmle.ics	109	0	1	1	0.027668695926173444	0.0983606557377049	0.0967741935483871
1630	Feb25-FISH2-3R4-rep1-cp190-100x_Position017_16_cmle.ics	110	0	1	1	0.07608891379697698	0.33	0.4177215189873418
1631	Feb25-FISH2-3R4-rep1-cp190-100x_Position018_17_cmle.ics	1	0	1	1	0.0	0.0	0.0
1632	Feb25-FISH2-3R4-rep1-cp190-100x_Position018_17_cmle.ics	1	0	2	1	0.0	0.0	0.0
1633	Feb25-FISH2-3R4-rep1-cp190-100x_Position018_17_cmle.ics	2	0	1	1	0.04611449321028908	0.09009009009009009	0.08928571428571427
1634	Feb25-FISH2-3R4-rep1-cp190-100x_Position018_17_cmle.ics	3	0	1	1	0.0046114493210289076	0.03389830508474576	0.03125
1635	Feb25-FISH2-3R4-rep1-cp190-100x_Position018_17_cmle.ics	4	0	1	1	0.13373203030983832	0.39726027397260266	0.44615384615384607
1636	Feb25-FISH2-3R4-rep1-cp190-100x_Position018_17_cmle.ics	5	0	1	1	0.0	0.0	0.0
1637	Feb25-FISH2-3R4-rep1-cp190-100x_Position018_17_cmle.ics	6	0	1	1	0.0	0.0	0.0
1638	Feb25-FISH2-3R4-rep1-cp190-100x_Position018_17_cmle.ics	7	0	1	1	0.16831790021755513	0.5572519083969465	0.5658914728682171
1639	Feb25-FISH2-3R4-rep1-cp190-100x_Position018_17_cmle.ics	8	0	1	1	0.20290377012527194	0.633093525179856	0.8148148148148147
1640	Feb25-FISH2-3R4-rep1-cp190-100x_Position018_17_cmle.ics	9	0	1	1	0.08761753709954924	0.3392857142857142	0.33628318584070793
1641	Feb25-FISH2-3R4-rep1-cp190-100x_Position018_17_cmle.ics	10	0	1	1	0.013834347963086722	0.042553191489361694	0.04285714285714285
1642	Feb25-FISH2-3R4-rep1-cp190-100x_Position018_17_cmle.ics	11	0	1	1	0.03458586990771681	0.14150943396226415	0.053763440860215055
1643	Feb25-FISH2-3R4-rep1-cp190-100x_Position018_17_cmle.ics	11	0	2	1	0.0	0.0	0.0
1644	Feb25-FISH2-3R4-rep1-cp190-100x_Position018_17_cmle.ics	11	0	3	1	0.0	0.0	0.0
1645	Feb25-FISH2-3R4-rep1-cp190-100x_Position018_17_cmle.ics	12	0	1	1	0.28590985790379225	0.62	0.6702702702702702
1646	Feb25-FISH2-3R4-rep1-cp190-100x_Position018_17_cmle.ics	13	0	1	1	0.06225456583389025	0.391304347826087	0.39705882352941174
1647	Feb25-FISH2-3R4-rep1-cp190-100x_Position018_17_cmle.ics	14	0	1	1	0.22134956740938755	0.716417910447761	0.7218045112781953
1648	Feb25-FISH2-3R4-rep1-cp190-100x_Position018_17_cmle.ics	15	0	1	1	0.013834347963086722	0.10909090909090909	0.0967741935483871
1649	Feb25-FISH2-3R4-rep1-cp190-100x_Position018_17_cmle.ics	16	0	1	1	0.0	0.0	0.0
1650	Feb25-FISH2-3R4-rep1-cp190-100x_Position018_17_cmle.ics	17	0	1	1	0.1245091316677805	0.435483870967742	0.39705882352941174
1651	Feb25-FISH2-3R4-rep1-cp190-100x_Position018_17_cmle.ics	20	0	1	1	0.06917173981543362	0.22900763358778625	0.22727272727272724
1652	Feb25-FISH2-3R4-rep1-cp190-100x_Position018_17_cmle.ics	21	0	1	1	0.006917173981543361	0.03157894736842105	0.02884615384615384
1653	Feb25-FISH2-3R4-rep1-cp190-100x_Position018_17_cmle.ics	22	0	1	1	0.0	0.0	0.0
1654	Feb25-FISH2-3R4-rep1-cp190-100x_Position018_17_cmle.ics	23	0	1	1	0.249018263335561	0.4075471698113207	0.4075471698113207
1655	Feb25-FISH2-3R4-rep1-cp190-100x_Position018_17_cmle.ics	24	0	1	1	0.13603775497035278	0.43382352941176466	0.43703703703703706
1656	Feb25-FISH2-3R4-rep1-cp190-100x_Position018_17_cmle.ics	25	0	1	1	0.03689159456823126	0.1481481481481481	0.14035087719298245
1657	Feb25-FISH2-3R4-rep1-cp190-100x_Position018_17_cmle.ics	26	0	1	1	0.03458586990771681	0.12295081967213115	0.12195121951219513
1658	Feb25-FISH2-3R4-rep1-cp190-100x_Position018_17_cmle.ics	27	0	1	1	0.0	0.0	0.0
1659	Feb25-FISH2-3R4-rep1-cp190-100x_Position018_17_cmle.ics	28	0	1	1	0.33663580043511027	0.4384384384384384	0.4384384384384384
1660	Feb25-FISH2-3R4-rep1-cp190-100x_Position018_17_cmle.ics	29	0	1	1	0.057643116512861345	0.19230769230769226	0.19379844961240308
1661	Feb25-FISH2-3R4-rep1-cp190-100x_Position018_17_cmle.ics	30	0	1	1	0.14756637827292504	0.4812030075187969	0.5289256198347106
1662	Feb25-FISH2-3R4-rep1-cp190-100x_Position018_17_cmle.ics	31	0	1	1	0.13834347963086724	0.379746835443038	0.3773584905660377
1663	Feb25-FISH2-3R4-rep1-cp190-100x_Position018_17_cmle.ics	33	0	1	1	0.0853118124390348	0.28461538461538455	0.282442748091603
1664	Feb25-FISH2-3R4-rep1-cp190-100x_Position018_17_cmle.ics	34	0	1	1	0.025362971265658993	0.09166666666666666	0.08088235294117646
1665	Feb25-FISH2-3R4-rep1-cp190-100x_Position018_17_cmle.ics	35	0	1	1	0.025362971265658993	0.07006369426751594	0.07006369426751594
1666	Feb25-FISH2-3R4-rep1-cp190-100x_Position018_17_cmle.ics	37	0	1	1	0.24210108935401764	0.6862745098039216	0.4976303317535545
1667	Feb25-FISH2-3R4-rep1-cp190-100x_Position018_17_cmle.ics	38	0	1	1	0.16140072623601176	0.4999999999999999	0.5072463768115942
1668	Feb25-FISH2-3R4-rep1-cp190-100x_Position018_17_cmle.ics	39	0	1	1	0.0	0.0	0.0
1669	Feb25-FISH2-3R4-rep1-cp190-100x_Position018_17_cmle.ics	41	0	1	1	0.11989768234675159	0.4369747899159663	0.4482758620689654
1670	Feb25-FISH2-3R4-rep1-cp190-100x_Position018_17_cmle.ics	43	0	1	1	0.0	0.0	0.0
1671	Feb25-FISH2-3R4-rep1-cp190-100x_Position018_17_cmle.ics	44	0	1	1	0.1844579728411563	0.2622950819672131	0.3041825095057034
1672	Feb25-FISH2-3R4-rep1-cp190-100x_Position018_17_cmle.ics	46	0	1	1	0.0	0.0	0.0
1673	Feb25-FISH2-3R4-rep1-cp190-100x_Position018_17_cmle.ics	47	0	1	1	0.0	0.0	0.0
1674	Feb25-FISH2-3R4-rep1-cp190-100x_Position018_17_cmle.ics	47	0	1	2	0.0	0.0	0.0
1675	Feb25-FISH2-3R4-rep1-cp190-100x_Position018_17_cmle.ics	47	0	2	1	0.0	0.0	0.0
1676	Feb25-FISH2-3R4-rep1-cp190-100x_Position018_17_cmle.ics	47	0	2	2	0.07147746447594806	0.26050420168067223	0.25619834710743794
1677	Feb25-FISH2-3R4-rep1-cp190-100x_Position018_17_cmle.ics	48	0	1	1	0.2351839153724743	0.5204081632653061	0.45945945945945943
1678	Feb25-FISH2-3R4-rep1-cp190-100x_Position018_17_cmle.ics	49	0	1	1	0.0	0.0	0.0
1679	Feb25-FISH2-3R4-rep1-cp190-100x_Position018_17_cmle.ics	50	0	1	1	0.3043556551879079	0.32273838630806845	0.32116788321167883
1680	Feb25-FISH2-3R4-rep1-cp190-100x_Position018_17_cmle.ics	51	0	1	1	0.01844579728411563	0.1509433962264151	0.05263157894736842
1681	Feb25-FISH2-3R4-rep1-cp190-100x_Position018_17_cmle.ics	51	0	2	1	0.0	0.0	0.0
1682	Feb25-FISH2-3R4-rep1-cp190-100x_Position018_17_cmle.ics	52	0	1	1	0.06225456583389025	0.18367346938775508	0.18620689655172412
1683	Feb25-FISH2-3R4-rep1-cp190-100x_Position018_17_cmle.ics	53	0	1	1	0.07378318913646252	0.6153846153846153	0.6037735849056604
1684	Feb25-FISH2-3R4-rep1-cp190-100x_Position018_17_cmle.ics	55	0	1	1	0.0	0.0	0.0
1685	Feb25-FISH2-3R4-rep1-cp190-100x_Position018_17_cmle.ics	56	0	1	1	0.0	0.0	0.0
1686	Feb25-FISH2-3R4-rep1-cp190-100x_Position018_17_cmle.ics	56	0	1	2	0.020751521944630084	0.058823529411764705	0.12857142857142856
1687	Feb25-FISH2-3R4-rep1-cp190-100x_Position018_17_cmle.ics	57	0	1	1	0.17523507419909848	0.4935064935064934	0.4840764331210191
1688	Feb25-FISH2-3R4-rep1-cp190-100x_Position018_17_cmle.ics	58	0	1	1	0.0	0.0	0.0
1689	Feb25-FISH2-3R4-rep1-cp190-100x_Position018_17_cmle.ics	59	0	1	1	0.0	0.0	0.0
1690	Feb25-FISH2-3R4-rep1-cp190-100x_Position018_17_cmle.ics	61	0	1	1	0.1291205809888094	0.47058823529411753	0.47457627118644063
1691	Feb25-FISH2-3R4-rep1-cp190-100x_Position018_17_cmle.ics	62	0	1	1	0.009222898642057815	0.05555555555555555	0.054794520547945195
1692	Feb25-FISH2-3R4-rep1-cp190-100x_Position018_17_cmle.ics	63	0	1	1	0.025362971265658993	0.09322033898305085	0.0763888888888889
1693	Feb25-FISH2-3R4-rep1-cp190-100x_Position018_17_cmle.ics	64	0	1	1	0.0	0.0	0.0
1694	Feb25-FISH2-3R4-rep1-cp190-100x_Position018_17_cmle.ics	66	0	1	1	0.2789926839222489	0.8581560283687942	0.846153846153846
1695	Feb25-FISH2-3R4-rep1-cp190-100x_Position018_17_cmle.ics	69	0	1	1	0.1844579728411563	0.606060606060606	0.606060606060606
1696	Feb25-FISH2-3R4-rep1-cp190-100x_Position018_17_cmle.ics	70	0	1	1	0.0	0.0	0.0
1697	Feb25-FISH2-3R4-rep1-cp190-100x_Position018_17_cmle.ics	70	0	1	2	0.0	0.0	0.0
1698	Feb25-FISH2-3R4-rep1-cp190-100x_Position018_17_cmle.ics	70	0	2	1	0.059948841173375796	0.49999999999999994	0.49999999999999994
1699	Feb25-FISH2-3R4-rep1-cp190-100x_Position018_17_cmle.ics	70	0	2	2	0.0	0.0	0.0
1700	Feb25-FISH2-3R4-rep1-cp190-100x_Position018_17_cmle.ics	71	0	1	1	0.0	0.0	0.0
1701	Feb25-FISH2-3R4-rep1-cp190-100x_Position018_17_cmle.ics	72	0	1	1	0.14756637827292504	0.42666666666666664	0.42666666666666664
1702	Feb25-FISH2-3R4-rep1-cp190-100x_Position018_17_cmle.ics	73	0	1	1	0.0023057246605144538	0.015151515151515148	0.013698630136986299
1703	Feb25-FISH2-3R4-rep1-cp190-100x_Position018_17_cmle.ics	74	0	1	1	0.1706236248780696	0.30833333333333335	0.30578512396694213
1704	Feb25-FISH2-3R4-rep1-cp190-100x_Position018_17_cmle.ics	77	0	1	1	0.0	0.0	0.0
1705	Feb25-FISH2-3R4-rep1-cp190-100x_Position018_17_cmle.ics	78	0	1	1	0.01152862330257227	0.07352941176470587	0.04132231404958677
1706	Feb25-FISH2-3R4-rep1-cp190-100x_Position018_17_cmle.ics	78	0	2	1	0.0	0.0	0.0
1707	Feb25-FISH2-3R4-rep1-cp190-100x_Position018_17_cmle.ics	79	0	1	1	0.0	0.0	0.0
1708	Feb25-FISH2-3R4-rep1-cp190-100x_Position018_17_cmle.ics	80	0	1	1	0.0	0.0	0.0
1709	Feb25-FISH2-3R4-rep1-cp190-100x_Position018_17_cmle.ics	81	0	1	1	0.22826674139093092	0.7557251908396946	0.7557251908396946
1710	Feb25-FISH2-3R4-rep1-cp190-100x_Position018_17_cmle.ics	82	0	1	1	0.0	0.0	0.0
1711	Feb25-FISH2-3R4-rep1-cp190-100x_Position018_17_cmle.ics	82	0	1	2	0.04380876854977462	0.06209150326797385	0.1881188118811881
1712	Feb25-FISH2-3R4-rep1-cp190-100x_Position018_17_cmle.ics	83	0	1	1	0.0	0.0	0.0
1713	Feb25-FISH2-3R4-rep1-cp190-100x_Position018_17_cmle.ics	84	0	1	1	0.0	0.0	0.0
1714	Feb25-FISH2-3R4-rep1-cp190-100x_Position018_17_cmle.ics	84	0	2	1	0.0	0.0	0.0
1715	Feb25-FISH2-3R4-rep1-cp190-100x_Position018_17_cmle.ics	85	0	1	1	0.0853118124390348	0.13261648745519714	0.11858974358974358
1716	Feb25-FISH2-3R4-rep1-cp190-100x_Position018_17_cmle.ics	86	0	1	1	0.016140072623601176	0.02788844621513944	0.025547445255474453
1717	Feb25-FISH2-3R4-rep1-cp190-100x_Position018_17_cmle.ics	87	0	1	1	0.013834347963086722	0.03947368421052631	0.039215686274509796
1718	Feb25-FISH2-3R4-rep1-cp190-100x_Position018_17_cmle.ics	88	0	1	1	0.15678927691498284	0.22442244224422436	0.22222222222222218
1719	Feb25-FISH2-3R4-rep1-cp190-100x_Position018_17_cmle.ics	88	0	1	2	0.0	0.0	0.0
1720	Feb25-FISH2-3R4-rep1-cp190-100x_Position018_17_cmle.ics	88	0	2	1	0.0	0.0	0.0
1721	Feb25-FISH2-3R4-rep1-cp190-100x_Position018_17_cmle.ics	88	0	2	2	0.25132398799607547	0.6022099447513812	0.48017621145374445
1722	Feb25-FISH2-3R4-rep1-cp190-100x_Position018_17_cmle.ics	88	0	3	1	0.0	0.0	0.0
1723	Feb25-FISH2-3R4-rep1-cp190-100x_Position018_17_cmle.ics	88	0	3	2	0.0	0.0	0.0
1724	Feb25-FISH2-3R4-rep1-cp190-100x_Position018_17_cmle.ics	90	0	1	1	0.21904384274887312	0.6597222222222222	0.6551724137931034
1725	Feb25-FISH2-3R4-rep1-cp190-100x_Position018_17_cmle.ics	91	0	1	1	0.13603775497035278	0.4214285714285714	0.4214285714285714
1726	Feb25-FISH2-3R4-rep1-cp190-100x_Position018_17_cmle.ics	92	0	1	1	0.0	0.0	0.0
1727	Feb25-FISH2-3R4-rep1-cp190-100x_Position018_17_cmle.ics	93	0	1	1	0.1245091316677805	0.409090909090909	0.35526315789473684
1728	Feb25-FISH2-3R4-rep1-cp190-100x_Position018_17_cmle.ics	94	0	1	1	0.0	0.0	0.0
1729	Feb25-FISH2-3R4-rep1-cp190-100x_Position018_17_cmle.ics	94	0	1	2	0.0	0.0	0.0
1730	Feb25-FISH2-3R4-rep1-cp190-100x_Position018_17_cmle.ics	94	0	2	1	0.06225456583389025	0.3103448275862069	0.28723404255319146
1731	Feb25-FISH2-3R4-rep1-cp190-100x_Position018_17_cmle.ics	94	0	2	2	0.0	0.0	0.0
1732	Feb25-FISH2-3R4-rep1-cp190-100x_Position018_17_cmle.ics	95	0	1	1	0.0023057246605144538	0.009009009009009009	0.009090909090909092
1733	Feb25-FISH2-3R4-rep1-cp190-100x_Position018_17_cmle.ics	96	0	1	1	0.0	0.0	0.0
1734	Feb25-FISH2-3R4-rep1-cp190-100x_Position018_17_cmle.ics	97	0	1	1	0.1245091316677805	0.37241379310344824	0.36986301369863006
1735	Feb25-FISH2-3R4-rep1-cp190-100x_Position018_17_cmle.ics	98	0	1	1	0.03228014524720235	0.24999999999999994	0.2545454545454546
1736	Feb25-FISH2-3R4-rep1-cp190-100x_Position018_17_cmle.ics	99	0	1	1	0.16370645089652622	0.3697916666666667	0.5503875968992248
1737	Feb25-FISH2-3R4-rep1-cp190-100x_Position018_17_cmle.ics	101	0	1	1	0.057643116512861345	0.15624999999999997	0.15723270440251572
1738	Feb25-FISH2-3R4-rep1-cp190-100x_Position018_17_cmle.ics	102	0	1	1	0.0	0.0	0.0
1739	Feb25-FISH2-3R4-rep1-cp190-100x_Position019_18_cmle.ics	1	0	1	1	0.20059804546475749	0.576158940397351	0.5649350649350648
1740	Feb25-FISH2-3R4-rep1-cp190-100x_Position019_18_cmle.ics	5	0	1	1	0.20520949478578637	0.5426829268292681	0.5426829268292681
1741	Feb25-FISH2-3R4-rep1-cp190-100x_Position019_18_cmle.ics	8	0	1	1	0.0	0.0	0.0
1742	Feb25-FISH2-3R4-rep1-cp190-100x_Position019_18_cmle.ics	8	0	1	2	0.0	0.0	0.0
1743	Feb25-FISH2-3R4-rep1-cp190-100x_Position019_18_cmle.ics	9	0	1	1	0.34585869907716804	0.5376344086021504	0.5357142857142856
1744	Feb25-FISH2-3R4-rep1-cp190-100x_Position019_18_cmle.ics	10	0	1	1	0.059948841173375796	0.18055555555555555	0.16049382716049382
1745	Feb25-FISH2-3R4-rep1-cp190-100x_Position019_18_cmle.ics	10	0	1	2	0.0	0.0	0.0
1746	Feb25-FISH2-3R4-rep1-cp190-100x_Position019_18_cmle.ics	10	0	2	1	0.0	0.0	0.0
1747	Feb25-FISH2-3R4-rep1-cp190-100x_Position019_18_cmle.ics	10	0	2	2	0.0023057246605144538	0.006024096385542167	0.007142857142857142
1748	Feb25-FISH2-3R4-rep1-cp190-100x_Position019_18_cmle.ics	11	0	1	1	0.025362971265658993	0.15942028985507248	0.16417910447761194
1749	Feb25-FISH2-3R4-rep1-cp190-100x_Position019_18_cmle.ics	12	0	1	1	0.0	0.0	0.0
1750	Feb25-FISH2-3R4-rep1-cp190-100x_Position019_18_cmle.ics	13	0	1	1	0.0	0.0	0.0
1751	Feb25-FISH2-3R4-rep1-cp190-100x_Position019_18_cmle.ics	14	0	1	1	0.0	0.0	0.0
1752	Feb25-FISH2-3R4-rep1-cp190-100x_Position019_18_cmle.ics	15	0	1	1	0.01152862330257227	0.08333333333333333	0.04132231404958677
1753	Feb25-FISH2-3R4-rep1-cp190-100x_Position019_18_cmle.ics	15	0	2	1	0.0	0.0	0.0
1754	Feb25-FISH2-3R4-rep1-cp190-100x_Position019_18_cmle.ics	16	0	1	1	0.15217782759395396	0.3567567567567568	0.4999999999999999
1755	Feb25-FISH2-3R4-rep1-cp190-100x_Position019_18_cmle.ics	17	0	1	1	0.09914616040212151	0.4886363636363636	0.4479166666666667
1756	Feb25-FISH2-3R4-rep1-cp190-100x_Position019_18_cmle.ics	19	0	1	1	0.08070036311800588	0.24305555555555555	0.2671755725190839
1757	Feb25-FISH2-3R4-rep1-cp190-100x_Position019_18_cmle.ics	20	0	1	1	0.15217782759395396	0.6168224299065419	0.47826086956521746
1758	Feb25-FISH2-3R4-rep1-cp190-100x_Position019_18_cmle.ics	21	0	1	1	0.0	0.0	0.0
1759	Feb25-FISH2-3R4-rep1-cp190-100x_Position019_18_cmle.ics	22	0	1	1	0.0	0.0	0.0
1760	Feb25-FISH2-3R4-rep1-cp190-100x_Position019_18_cmle.ics	23	0	1	1	0.0	0.0	0.0
1761	Feb25-FISH2-3R4-rep1-cp190-100x_Position019_18_cmle.ics	23	0	1	2	0.027668695926173444	0.08695652173913043	0.1967213114754098
1762	Feb25-FISH2-3R4-rep1-cp190-100x_Position019_18_cmle.ics	26	0	1	1	0.13834347963086724	0.5825242718446602	0.5825242718446602
1763	Feb25-FISH2-3R4-rep1-cp190-100x_Position019_18_cmle.ics	27	0	1	1	0.05533739185234689	0.2790697674418604	0.2790697674418604
1764	Feb25-FISH2-3R4-rep1-cp190-100x_Position019_18_cmle.ics	28	0	1	1	0.22596101673041646	0.6124999999999998	0.5414364640883977
1765	Feb25-FISH2-3R4-rep1-cp190-100x_Position019_18_cmle.ics	29	0	1	1	0.12681485632829495	0.5729166666666666	0.3691275167785234
1766	Feb25-FISH2-3R4-rep1-cp190-100x_Position019_18_cmle.ics	30	0	1	1	0.10606333438366487	0.5974025974025973	0.5897435897435896
1767	Feb25-FISH2-3R4-rep1-cp190-100x_Position019_18_cmle.ics	31	0	1	1	0.22596101673041646	0.6950354609929077	0.6901408450704224
1768	Feb25-FISH2-3R4-rep1-cp190-100x_Position019_18_cmle.ics	33	0	1	1	0.0	0.0	0.0
1769	Feb25-FISH2-3R4-rep1-cp190-100x_Position019_18_cmle.ics	34	0	1	1	0.0	0.0	0.0
1770	Feb25-FISH2-3R4-rep1-cp190-100x_Position019_18_cmle.ics	34	0	1	2	0.0	0.0	0.0
1771	Feb25-FISH2-3R4-rep1-cp190-100x_Position019_18_cmle.ics	34	0	2	1	0.0	0.0	0.0
1772	Feb25-FISH2-3R4-rep1-cp190-100x_Position019_18_cmle.ics	34	0	2	2	0.0	0.0	0.0
1773	Feb25-FISH2-3R4-rep1-cp190-100x_Position019_18_cmle.ics	34	0	3	1	0.0	0.0	0.0
1774	Feb25-FISH2-3R4-rep1-cp190-100x_Position019_18_cmle.ics	34	0	3	2	0.0	0.0	0.0
1775	Feb25-FISH2-3R4-rep1-cp190-100x_Position019_18_cmle.ics	35	0	1	1	0.09914616040212151	0.29054054054054057	0.2885906040268456
1776	Feb25-FISH2-3R4-rep1-cp190-100x_Position019_18_cmle.ics	37	0	1	1	0.1936808714832141	0.6614173228346456	0.6666666666666665
1777	Feb25-FISH2-3R4-rep1-cp190-100x_Position019_18_cmle.ics	38	0	1	1	0.01844579728411563	0.07017543859649122	0.07142857142857141
1778	Feb25-FISH2-3R4-rep1-cp190-100x_Position019_18_cmle.ics	39	0	1	1	0.0	0.0	0.0
1779	Feb25-FISH2-3R4-rep1-cp190-100x_Position019_18_cmle.ics	40	0	1	1	0.0	0.0	0.0
1780	Feb25-FISH2-3R4-rep1-cp190-100x_Position019_18_cmle.ics	41	0	1	1	0.0	0.0	0.0
1781	Feb25-FISH2-3R4-rep1-cp190-100x_Position019_18_cmle.ics	42	0	1	1	0.020751521944630084	0.06923076923076922	0.0647482014388489
1782	Feb25-FISH2-3R4-rep1-cp190-100x_Position019_18_cmle.ics	43	0	1	1	0.04842021787080353	0.1653543307086614	0.16935483870967744
1783	Feb25-FISH2-3R4-rep1-cp190-100x_Position019_18_cmle.ics	44	0	1	1	0.2098209441068153	0.7222222222222221	0.7338709677419355
1784	Feb25-FISH2-3R4-rep1-cp190-100x_Position019_18_cmle.ics	45	0	1	1	0.23287819071195984	0.3568904593639576	0.40079365079365076
1785	Feb25-FISH2-3R4-rep1-cp190-100x_Position019_18_cmle.ics	46	0	1	1	0.24671253867504656	0.7810218978102189	0.8492063492063491
1786	Feb25-FISH2-3R4-rep1-cp190-100x_Position019_18_cmle.ics	47	0	1	1	0.03458586990771681	0.13888888888888887	0.17441860465116277
1787	Feb25-FISH2-3R4-rep1-cp190-100x_Position019_18_cmle.ics	47	0	1	2	0.05533739185234689	0.22222222222222215	0.39999999999999997
1788	Feb25-FISH2-3R4-rep1-cp190-100x_Position019_18_cmle.ics	48	0	1	1	0.0	0.0	0.0
1789	Feb25-FISH2-3R4-rep1-cp190-100x_Position019_18_cmle.ics	49	0	1	1	0.09222898642057815	0.30534351145038163	0.22099447513812154
1790	Feb25-FISH2-3R4-rep1-cp190-100x_Position019_18_cmle.ics	50	0	1	1	0.0046114493210289076	0.017391304347826084	0.012422360248447206
1791	Feb25-FISH2-3R4-rep1-cp190-100x_Position019_18_cmle.ics	51	0	1	1	0.009222898642057815	0.028571428571428567	0.025806451612903226
1792	Feb25-FISH2-3R4-rep1-cp190-100x_Position019_18_cmle.ics	52	0	1	1	0.013834347963086722	0.04195804195804195	0.04195804195804195
1793	Feb25-FISH2-3R4-rep1-cp190-100x_Position019_18_cmle.ics	53	0	1	1	0.0853118124390348	0.43529411764705883	0.24183006535947713
1794	Feb25-FISH2-3R4-rep1-cp190-100x_Position019_18_cmle.ics	53	0	2	1	0.0	0.0	0.0
1795	Feb25-FISH2-3R4-rep1-cp190-100x_Position019_18_cmle.ics	54	0	1	1	0.1291205809888094	0.35443037974683544	0.3499999999999999
1796	Feb25-FISH2-3R4-rep1-cp190-100x_Position019_18_cmle.ics	55	0	1	1	0.0	0.0	0.0
1797	Feb25-FISH2-3R4-rep1-cp190-100x_Position019_18_cmle.ics	56	0	1	1	0.03458586990771681	0.13636363636363638	0.2542372881355932
1798	Feb25-FISH2-3R4-rep1-cp190-100x_Position019_18_cmle.ics	56	0	1	2	0.0	0.0	0.0
1799	Feb25-FISH2-3R4-rep1-cp190-100x_Position019_18_cmle.ics	57	0	1	1	0.09914616040212151	0.6231884057971014	0.6231884057971014
1800	Feb25-FISH2-3R4-rep1-cp190-100x_Position019_18_cmle.ics	58	0	1	1	0.04611449321028908	0.18018018018018017	0.2702702702702703
1801	Feb25-FISH2-3R4-rep1-cp190-100x_Position019_18_cmle.ics	59	0	1	1	0.16601217555704068	0.5217391304347826	0.43636363636363634
1802	Feb25-FISH2-3R4-rep1-cp190-100x_Position019_18_cmle.ics	60	0	1	1	0.025362971265658993	0.07482993197278912	0.094017094017094
1803	Feb25-FISH2-3R4-rep1-cp190-100x_Position019_18_cmle.ics	61	0	1	1	0.08070036311800588	0.19886363636363635	0.19774011299435026
1804	Feb25-FISH2-3R4-rep1-cp190-100x_Position019_18_cmle.ics	63	0	1	1	0.0	0.0	0.0
1805	Feb25-FISH2-3R4-rep1-cp190-100x_Position019_18_cmle.ics	63	0	2	1	0.02305724660514454	0.12658227848101267	0.056818181818181816
1806	Feb25-FISH2-3R4-rep1-cp190-100x_Position019_18_cmle.ics	65	0	1	1	0.0	0.0	0.0
1807	Feb25-FISH2-3R4-rep1-cp190-100x_Position019_18_cmle.ics	65	0	1	2	0.11759195768623715	0.4146341463414634	0.21794871794871792
1808	Feb25-FISH2-3R4-rep1-cp190-100x_Position019_18_cmle.ics	65	0	2	1	0.0	0.0	0.0
1809	Feb25-FISH2-3R4-rep1-cp190-100x_Position019_18_cmle.ics	65	0	2	2	0.0	0.0	0.0
1810	Feb25-FISH2-3R4-rep1-cp190-100x_Position019_18_cmle.ics	66	0	1	1	0.0	0.0	0.0
1811	Feb25-FISH2-3R4-rep1-cp190-100x_Position019_18_cmle.ics	68	0	1	1	0.0	0.0	0.0
1812	Feb25-FISH2-3R4-rep1-cp190-100x_Position019_18_cmle.ics	68	0	2	1	0.0	0.0	0.0
1813	Feb25-FISH2-3R4-rep1-cp190-100x_Position019_18_cmle.ics	69	0	1	1	0.09222898642057815	0.21978021978021978	0.2185792349726776
1814	Feb25-FISH2-3R4-rep1-cp190-100x_Position019_18_cmle.ics	70	0	1	1	0.025362971265658993	0.0846153846153846	0.0846153846153846
1815	Feb25-FISH2-3R4-rep1-cp190-100x_Position019_18_cmle.ics	71	0	1	1	0.17754079885961294	0.5032679738562091	0.506578947368421
1816	Feb25-FISH2-3R4-rep1-cp190-100x_Position019_18_cmle.ics	74	0	1	1	0.0023057246605144538	0.009259259259259257	0.017857142857142853
1817	Feb25-FISH2-3R4-rep1-cp190-100x_Position019_18_cmle.ics	75	0	1	1	0.013834347963086722	0.04137931034482758	0.04195804195804195
1818	Feb25-FISH2-3R4-rep1-cp190-100x_Position019_18_cmle.ics	76	0	1	1	0.1291205809888094	0.4274809160305343	0.3499999999999999
1819	Feb25-FISH2-3R4-rep1-cp190-100x_Position019_18_cmle.ics	77	0	1	1	0.029974420586687898	0.0948905109489051	0.0948905109489051
1820	Feb25-FISH2-3R4-rep1-cp190-100x_Position019_18_cmle.ics	78	0	1	1	0.08761753709954924	0.24999999999999997	0.2467532467532467
1821	Feb25-FISH2-3R4-rep1-cp190-100x_Position019_18_cmle.ics	79	0	1	1	0.20059804546475749	0.6	0.576158940397351
1822	Feb25-FISH2-3R4-rep1-cp190-100x_Position019_18_cmle.ics	81	0	1	1	0.0	0.0	0.0
1823	Feb25-FISH2-3R4-rep1-cp190-100x_Position019_18_cmle.ics	82	0	1	1	0.04380876854977462	0.11176470588235293	0.11046511627906974
1824	Feb25-FISH2-3R4-rep1-cp190-100x_Position019_18_cmle.ics	83	0	1	1	0.08070036311800588	0.21084337349397583	0.21874999999999994
1825	Feb25-FISH2-3R4-rep1-cp190-100x_Position019_18_cmle.ics	85	0	1	1	0.0	0.0	0.0
1826	Feb25-FISH2-3R4-rep1-cp190-100x_Position019_18_cmle.ics	87	0	1	1	0.13142630564932387	0.3184357541899441	0.3202247191011236
1827	Feb25-FISH2-3R4-rep1-cp190-100x_Position019_18_cmle.ics	88	0	1	1	0.02305724660514454	0.07874015748031496	0.07874015748031496
1828	Feb25-FISH2-3R4-rep1-cp190-100x_Position019_18_cmle.ics	89	0	1	1	0.11298050836520823	0.3223684210526315	0.3161290322580645
1829	Feb25-FISH2-3R4-rep1-cp190-100x_Position019_18_cmle.ics	90	0	1	1	0.10836905904417933	0.2781065088757396	0.40517241379310337
1830	Feb25-FISH2-3R4-rep1-cp190-100x_Position019_18_cmle.ics	90	0	1	2	0.0	0.0	0.0
1831	Feb25-FISH2-3R4-rep1-cp190-100x_Position019_18_cmle.ics	92	0	1	1	0.0	0.0	0.0
1832	Feb25-FISH2-3R4-rep1-cp190-100x_Position019_18_cmle.ics	93	0	1	1	0.027668695926173444	0.0967741935483871	0.09917355371900824
1833	Feb25-FISH2-3R4-rep1-cp190-100x_Position019_18_cmle.ics	94	0	1	1	0.0	0.0	0.0
1834	Feb25-FISH2-3R4-rep1-cp190-100x_Position019_18_cmle.ics	94	0	2	1	0.0	0.0	0.0
1835	Feb25-FISH2-3R4-rep1-cp190-100x_Position019_18_cmle.ics	97	0	1	1	0.0945347110810926	0.24260355029585792	0.24260355029585792
1836	Feb25-FISH2-3R4-rep1-cp190-100x_Position019_18_cmle.ics	98	0	1	1	0.03919731922874571	0.1382113821138211	0.12686567164179102
1837	Feb25-FISH2-3R4-rep1-cp190-100x_Position019_18_cmle.ics	99	0	1	1	0.07147746447594806	0.2262773722627737	0.2952380952380952
1838	Feb25-FISH2-3R4-rep1-cp190-100x_Position019_18_cmle.ics	100	0	1	1	0.0	0.0	0.0
1839	Feb25-FISH2-3R4-rep1-cp190-100x_Position019_18_cmle.ics	101	0	1	1	0.26746406061967665	0.6408839779005525	0.64804469273743
1840	Feb25-FISH2-3R4-rep1-cp190-100x_Position019_18_cmle.ics	103	0	1	1	0.19598659614372857	0.34552845528455284	0.3386454183266932
1841	Feb25-FISH2-3R4-rep1-cp190-100x_Position019_18_cmle.ics	104	0	1	1	0.2559354373171044	0.7551020408163265	0.74
1842	Feb25-FISH2-3R4-rep1-cp190-100x_Position019_18_cmle.ics	105	0	1	1	0.23057246605144538	0.9009009009009008	0.689655172413793
1843	Feb25-FISH2-3R4-rep1-cp190-100x_Position019_18_cmle.ics	106	0	1	1	0.0	0.0	0.0
1844	Feb25-FISH2-3R4-rep1-cp190-100x_Position020_19_cmle.ics	2	0	1	1	0.17523507419909848	0.5891472868217054	0.5891472868217054
1845	Feb25-FISH2-3R4-rep1-cp190-100x_Position020_19_cmle.ics	5	0	1	1	0.14295492895189613	0.43971631205673756	0.4428571428571428
1846	Feb25-FISH2-3R4-rep1-cp190-100x_Position020_19_cmle.ics	6	0	1	1	0.027668695926173444	0.08333333333333333	0.0839160839160839
1847	Feb25-FISH2-3R4-rep1-cp190-100x_Position020_19_cmle.ics	7	0	1	1	0.09222898642057815	0.41237113402061853	0.606060606060606
1848	Feb25-FISH2-3R4-rep1-cp190-100x_Position020_19_cmle.ics	8	0	1	1	0.09684043574160706	0.3559322033898305	0.33599999999999997
1849	Feb25-FISH2-3R4-rep1-cp190-100x_Position020_19_cmle.ics	9	0	1	1	0.0	0.0	0.0
1850	Feb25-FISH2-3R4-rep1-cp190-100x_Position020_19_cmle.ics	9	0	2	1	0.0	0.0	0.0
1851	Feb25-FISH2-3R4-rep1-cp190-100x_Position020_19_cmle.ics	10	0	1	1	0.0	0.0	0.0
1852	Feb25-FISH2-3R4-rep1-cp190-100x_Position020_19_cmle.ics	11	0	1	1	0.0	0.0	0.0
1853	Feb25-FISH2-3R4-rep1-cp190-100x_Position020_19_cmle.ics	12	0	1	1	0.0	0.0	0.0
1854	Feb25-FISH2-3R4-rep1-cp190-100x_Position020_19_cmle.ics	13	0	1	1	0.006917173981543361	0.05769230769230768	0.01685393258426966
1855	Feb25-FISH2-3R4-rep1-cp190-100x_Position020_19_cmle.ics	15	0	1	1	0.07147746447594806	0.27927927927927926	0.27678571428571425
1856	Feb25-FISH2-3R4-rep1-cp190-100x_Position020_19_cmle.ics	16	0	1	1	0.0	0.0	0.0
1857	Feb25-FISH2-3R4-rep1-cp190-100x_Position020_19_cmle.ics	18	0	1	1	0.3158842784904802	0.5661157024793387	0.5684647302904564
1858	Feb25-FISH2-3R4-rep1-cp190-100x_Position020_19_cmle.ics	19	0	1	1	0.0	0.0	0.0
1859	Feb25-FISH2-3R4-rep1-cp190-100x_Position020_19_cmle.ics	19	0	2	1	0.0	0.0	0.0
1860	Feb25-FISH2-3R4-rep1-cp190-100x_Position020_19_cmle.ics	20	0	1	1	0.0945347110810926	0.3153846153846153	0.31782945736434104
1861	Feb25-FISH2-3R4-rep1-cp190-100x_Position020_19_cmle.ics	21	0	1	1	0.013834347963086722	0.04545454545454544	0.044776119402985065
1862	Feb25-FISH2-3R4-rep1-cp190-100x_Position020_19_cmle.ics	22	0	1	1	0.057643116512861345	0.21929824561403508	0.22123893805309733
1863	Feb25-FISH2-3R4-rep1-cp190-100x_Position020_19_cmle.ics	23	0	1	1	0.0945347110810926	0.32283464566929126	0.3203125
1864	Feb25-FISH2-3R4-rep1-cp190-100x_Position020_19_cmle.ics	24	0	1	1	0.0	0.0	0.0
1865	Feb25-FISH2-3R4-rep1-cp190-100x_Position020_19_cmle.ics	24	0	2	1	0.0	0.0	0.0
1866	Feb25-FISH2-3R4-rep1-cp190-100x_Position020_19_cmle.ics	25	0	1	1	0.3619987717007692	0.9181286549707601	0.5992366412213739
1867	Feb25-FISH2-3R4-rep1-cp190-100x_Position020_19_cmle.ics	25	0	2	1	0.0	0.0	0.0
1868	Feb25-FISH2-3R4-rep1-cp190-100x_Position020_19_cmle.ics	27	0	1	1	0.04842021787080353	0.24418604651162787	0.24418604651162787
1869	Feb25-FISH2-3R4-rep1-cp190-100x_Position020_19_cmle.ics	28	0	1	1	0.020751521944630084	0.0703125	0.0703125
1870	Feb25-FISH2-3R4-rep1-cp190-100x_Position020_19_cmle.ics	29	0	1	1	0.03458586990771681	0.15957446808510636	0.16129032258064516
1871	Feb25-FISH2-3R4-rep1-cp190-100x_Position020_19_cmle.ics	31	0	1	1	0.09222898642057815	0.20942408376963348	0.6153846153846153
1872	Feb25-FISH2-3R4-rep1-cp190-100x_Position020_19_cmle.ics	31	0	1	2	0.0	0.0	0.0
1873	Feb25-FISH2-3R4-rep1-cp190-100x_Position020_19_cmle.ics	32	0	1	1	0.0	0.0	0.0
1874	Feb25-FISH2-3R4-rep1-cp190-100x_Position020_19_cmle.ics	32	0	2	1	0.11759195768623715	0.6071428571428572	0.3695652173913044
1875	Feb25-FISH2-3R4-rep1-cp190-100x_Position020_19_cmle.ics	34	0	1	1	0.24210108935401764	0.7394366197183098	0.7394366197183098
1876	Feb25-FISH2-3R4-rep1-cp190-100x_Position020_19_cmle.ics	35	0	1	1	0.07608891379697698	0.15639810426540285	0.15865384615384615
1877	Feb25-FISH2-3R4-rep1-cp190-100x_Position020_19_cmle.ics	36	0	1	1	0.17754079885961294	0.8279569892473116	0.7938144329896907
1878	Feb25-FISH2-3R4-rep1-cp190-100x_Position020_19_cmle.ics	37	0	1	1	0.0046114493210289076	0.022988505747126436	0.019417475728155338
1879	Feb25-FISH2-3R4-rep1-cp190-100x_Position020_19_cmle.ics	38	0	1	1	0.01844579728411563	0.05405405405405406	0.054421768707482984
1880	Feb25-FISH2-3R4-rep1-cp190-100x_Position020_19_cmle.ics	39	0	1	1	0.0	0.0	0.0
1881	Feb25-FISH2-3R4-rep1-cp190-100x_Position020_19_cmle.ics	42	0	1	1	0.0	0.0	0.0
1882	Feb25-FISH2-3R4-rep1-cp190-100x_Position020_19_cmle.ics	42	0	1	2	0.24210108935401764	0.47085201793721965	0.7553956834532373
1883	Feb25-FISH2-3R4-rep1-cp190-100x_Position020_19_cmle.ics	43	0	1	1	0.0	0.0	0.0
1884	Feb25-FISH2-3R4-rep1-cp190-100x_Position020_19_cmle.ics	43	0	1	2	0.016140072623601176	0.03535353535353535	0.08749999999999998
1885	Feb25-FISH2-3R4-rep1-cp190-100x_Position020_19_cmle.ics	44	0	1	1	0.0	0.0	0.0
1886	Feb25-FISH2-3R4-rep1-cp190-100x_Position020_19_cmle.ics	45	0	1	1	0.0	0.0	0.0
1887	Feb25-FISH2-3R4-rep1-cp190-100x_Position020_19_cmle.ics	46	0	1	1	0.013834347963086722	0.046875	0.046875
1888	Feb25-FISH2-3R4-rep1-cp190-100x_Position020_19_cmle.ics	47	0	1	1	0.0023057246605144538	0.008264462809917354	0.008333333333333333
1889	Feb25-FISH2-3R4-rep1-cp190-100x_Position020_19_cmle.ics	49	0	1	1	0.0046114493210289076	0.027777777777777776	0.014814814814814815
1890	Feb25-FISH2-3R4-rep1-cp190-100x_Position020_19_cmle.ics	49	0	2	1	0.0	0.0	0.0
1891	Feb25-FISH2-3R4-rep1-cp190-100x_Position020_19_cmle.ics	50	0	1	1	0.08070036311800588	0.28688524590163933	0.28225806451612906
1892	Feb25-FISH2-3R4-rep1-cp190-100x_Position020_19_cmle.ics	51	0	1	1	0.16370645089652622	0.4829931972789115	0.4765100671140939
1893	Feb25-FISH2-3R4-rep1-cp190-100x_Position020_19_cmle.ics	52	0	1	1	0.03689159456823126	0.11347517730496454	0.11347517730496454
1894	Feb25-FISH2-3R4-rep1-cp190-100x_Position020_19_cmle.ics	53	0	1	1	0.223655292069902	0.763779527559055	0.7698412698412697
1895	Feb25-FISH2-3R4-rep1-cp190-100x_Position020_19_cmle.ics	54	0	1	1	0.11298050836520823	0.4454545454545455	0.4414414414414414
1896	Feb25-FISH2-3R4-rep1-cp190-100x_Position020_19_cmle.ics	55	0	1	1	0.0	0.0	0.0
1897	Feb25-FISH2-3R4-rep1-cp190-100x_Position020_19_cmle.ics	56	0	1	1	0.17754079885961294	0.5384615384615384	0.5460992907801417
1898	Feb25-FISH2-3R4-rep1-cp190-100x_Position020_19_cmle.ics	57	0	1	1	0.03919731922874571	0.18279569892473113	0.17708333333333334
1899	Feb25-FISH2-3R4-rep1-cp190-100x_Position020_19_cmle.ics	59	0	1	1	0.15678927691498284	0.5528455284552845	0.489208633093525
1900	Feb25-FISH2-3R4-rep1-cp190-100x_Position020_19_cmle.ics	60	0	1	1	0.0	0.0	0.0
1901	Feb25-FISH2-3R4-rep1-cp190-100x_Position020_19_cmle.ics	61	0	1	1	0.01844579728411563	0.0588235294117647	0.057971014492753624
1902	Feb25-FISH2-3R4-rep1-cp190-100x_Position020_19_cmle.ics	62	0	1	1	0.02305724660514454	0.09090909090909091	0.08849557522123894
1903	Feb25-FISH2-3R4-rep1-cp190-100x_Position020_19_cmle.ics	63	0	1	1	0.23748964003298875	0.4557522123893805	0.4256198347107437
1904	Feb25-FISH2-3R4-rep1-cp190-100x_Position020_19_cmle.ics	64	0	1	1	0.02305724660514454	0.06060606060606061	0.06060606060606061
1905	Feb25-FISH2-3R4-rep1-cp190-100x_Position020_19_cmle.ics	66	0	1	1	0.0	0.0	0.0
1906	Feb25-FISH2-3R4-rep1-cp190-100x_Position020_19_cmle.ics	68	0	1	1	0.17523507419909848	0.6909090909090909	0.7037037037037035
1907	Feb25-FISH2-3R4-rep1-cp190-100x_Position020_19_cmle.ics	69	0	1	1	0.0	0.0	0.0
1908	Feb25-FISH2-3R4-rep1-cp190-100x_Position020_19_cmle.ics	69	0	1	2	0.0	0.0	0.0
1909	Feb25-FISH2-3R4-rep1-cp190-100x_Position020_19_cmle.ics	70	0	1	1	0.0	0.0	0.0
1910	Feb25-FISH2-3R4-rep1-cp190-100x_Position020_19_cmle.ics	71	0	1	1	0.2144323934278442	0.6	0.6038961038961038
1911	Feb25-FISH2-3R4-rep1-cp190-100x_Position020_19_cmle.ics	73	0	1	1	0.0	0.0	0.0
1912	Feb25-FISH2-3R4-rep1-cp190-100x_Position020_19_cmle.ics	74	0	1	1	0.0	0.0	0.0
1913	Feb25-FISH2-3R4-rep1-cp190-100x_Position020_19_cmle.ics	74	0	1	2	0.0	0.0	0.0
1914	Feb25-FISH2-3R4-rep1-cp190-100x_Position020_19_cmle.ics	74	0	2	1	0.0	0.0	0.0
1915	Feb25-FISH2-3R4-rep1-cp190-100x_Position020_19_cmle.ics	74	0	2	2	0.050725942531317986	0.22916666666666669	0.22916666666666669
1916	Feb25-FISH2-3R4-rep1-cp190-100x_Position020_19_cmle.ics	75	0	1	1	0.0023057246605144538	0.01111111111111111	0.012820512820512818
1917	Feb25-FISH2-3R4-rep1-cp190-100x_Position020_19_cmle.ics	76	0	1	1	0.6087113103758158	0.7608069164265129	0.7040000000000001
1918	Feb25-FISH2-3R4-rep1-cp190-100x_Position020_19_cmle.ics	76	0	1	2	0.0	0.0	0.0
1919	Feb25-FISH2-3R4-rep1-cp190-100x_Position020_19_cmle.ics	76	0	2	1	0.0	0.0	0.0
1920	Feb25-FISH2-3R4-rep1-cp190-100x_Position020_19_cmle.ics	76	0	2	2	0.0	0.0	0.0
1921	Feb25-FISH2-3R4-rep1-cp190-100x_Position020_19_cmle.ics	77	0	1	1	0.0046114493210289076	0.016129032258064516	0.016
1922	Feb25-FISH2-3R4-rep1-cp190-100x_Position020_19_cmle.ics	79	0	1	1	0.013834347963086722	0.057142857142857134	0.057142857142857134
1923	Feb25-FISH2-3R4-rep1-cp190-100x_Position020_19_cmle.ics	80	0	1	1	0.0	0.0	0.0
1924	Feb25-FISH2-3R4-rep1-cp190-100x_Position020_19_cmle.ics	81	0	1	1	0.04150304388926017	0.13333333333333333	0.13333333333333333
1925	Feb25-FISH2-3R4-rep1-cp190-100x_Position020_19_cmle.ics	83	0	1	1	0.027668695926173444	0.20689655172413787	0.20338983050847456
1926	Feb25-FISH2-3R4-rep1-cp190-100x_Position020_19_cmle.ics	84	0	1	1	0.1498721029334395	0.46099290780141844	0.43918918918918926
1927	Feb25-FISH2-3R4-rep1-cp190-100x_Position020_19_cmle.ics	85	0	1	1	0.0	0.0	0.0
1928	Feb25-FISH2-3R4-rep1-cp190-100x_Position020_19_cmle.ics	87	0	1	1	0.11067478370469377	0.46601941747572806	0.46601941747572806
1929	Feb25-FISH2-3R4-rep1-cp190-100x_Position020_19_cmle.ics	88	0	1	1	0.0	0.0	0.0
1930	Feb25-FISH2-3R4-rep1-cp190-100x_Position020_19_cmle.ics	88	0	2	1	0.053031667191832436	0.38983050847457623	0.26436781609195403
1931	Feb25-FISH2-3R4-rep1-cp190-100x_Position020_19_cmle.ics	89	0	1	1	0.0	0.0	0.0
1932	Feb25-FISH2-3R4-rep1-cp190-100x_Position020_19_cmle.ics	89	0	1	2	0.0	0.0	0.0
1933	Feb25-FISH2-3R4-rep1-cp190-100x_Position020_19_cmle.ics	90	0	1	1	0.10145188506263597	0.6875	0.6875
1934	Feb25-FISH2-3R4-rep1-cp190-100x_Position020_19_cmle.ics	91	0	1	1	0.009222898642057815	0.038834951456310676	0.03846153846153846
1935	Feb25-FISH2-3R4-rep1-cp190-100x_Position020_19_cmle.ics	92	0	1	1	0.02305724660514454	0.07633587786259541	0.07633587786259541
1936	Feb25-FISH2-3R4-rep1-cp190-100x_Position020_19_cmle.ics	93	0	1	1	0.029974420586687898	0.11818181818181818	0.11926605504587155
1937	Feb25-FISH2-3R4-rep1-cp190-100x_Position020_19_cmle.ics	94	0	1	1	0.0945347110810926	0.27891156462585026	0.2827586206896551
1938	Feb25-FISH2-3R4-rep1-cp190-100x_Position020_19_cmle.ics	95	0	1	1	0.02305724660514454	0.09433962264150943	0.10638297872340424
1939	Feb25-FISH2-3R4-rep1-cp190-100x_Position020_19_cmle.ics	97	0	1	1	0.03228014524720235	0.24561403508771928	0.1037037037037037
1940	Feb25-FISH2-3R4-rep1-cp190-100x_Position020_19_cmle.ics	97	0	2	1	0.0	0.0	0.0
1941	Feb25-FISH2-3R4-rep1-cp190-100x_Position020_19_cmle.ics	98	0	1	1	0.16601217555704068	0.5	0.49655172413793097
1942	Feb25-FISH2-3R4-rep1-cp190-100x_Position020_19_cmle.ics	99	0	1	1	0.08761753709954924	0.3275862068965516	0.32478632478632474
1943	Feb25-FISH2-3R4-rep1-cp190-100x_Position020_19_cmle.ics	100	0	1	1	0.2144323934278442	0.3309608540925266	0.3309608540925266
1944	Feb25-FISH2-3R4-rep1-cp190-100x_Position020_19_cmle.ics	102	0	1	1	0.10145188506263597	0.43564356435643564	0.3928571428571428
1945	Feb25-FISH2-3R4-rep1-cp190-100x_Position020_19_cmle.ics	103	0	1	1	0.11298050836520823	0.40495867768595034	0.40495867768595034
1946	Feb25-FISH2-3R4-rep1-cp190-100x_Position020_19_cmle.ics	104	0	1	1	0.0853118124390348	0.28461538461538455	0.2868217054263566
1947	Feb25-FISH2-3R4-rep1-cp190-100x_Position020_19_cmle.ics	106	0	1	1	0.059948841173375796	0.3714285714285714	0.24299065420560742
1948	Feb25-FISH2-3R4-rep1-m1bp-100x_Position001_0_cmle.ics	1	0	1	1	0.16370645089652622	0.4034090909090909	0.36224489795918363
1949	Feb25-FISH2-3R4-rep1-m1bp-100x_Position001_0_cmle.ics	2	0	1	1	0.21904384274887312	0.3846153846153846	0.45454545454545453
1950	Feb25-FISH2-3R4-rep1-m1bp-100x_Position001_0_cmle.ics	2	0	1	2	0.0	0.0	0.0
1951	Feb25-FISH2-3R4-rep1-m1bp-100x_Position001_0_cmle.ics	2	0	2	1	0.0	0.0	0.0
1952	Feb25-FISH2-3R4-rep1-m1bp-100x_Position001_0_cmle.ics	2	0	2	2	0.0	0.0	0.0
1953	Feb25-FISH2-3R4-rep1-m1bp-100x_Position001_0_cmle.ics	3	0	1	1	0.2098209441068153	0.5617283950617283	0.5652173913043478
1954	Feb25-FISH2-3R4-rep1-m1bp-100x_Position001_0_cmle.ics	4	0	1	1	0.0046114493210289076	0.014598540145985401	0.014705882352941175
1955	Feb25-FISH2-3R4-rep1-m1bp-100x_Position001_0_cmle.ics	5	0	1	1	0.0	0.0	0.0
1956	Feb25-FISH2-3R4-rep1-m1bp-100x_Position001_0_cmle.ics	5	0	1	2	0.0	0.0	0.0
1957	Feb25-FISH2-3R4-rep1-m1bp-100x_Position001_0_cmle.ics	5	0	1	3	0.050725942531317986	0.2156862745098039	0.171875
1958	Feb25-FISH2-3R4-rep1-m1bp-100x_Position001_0_cmle.ics	5	0	2	1	0.0	0.0	0.0
1959	Feb25-FISH2-3R4-rep1-m1bp-100x_Position001_0_cmle.ics	5	0	2	2	0.03228014524720235	0.12844036697247704	0.10852713178294572
1960	Feb25-FISH2-3R4-rep1-m1bp-100x_Position001_0_cmle.ics	5	0	2	3	0.0	0.0	0.0
1961	Feb25-FISH2-3R4-rep1-m1bp-100x_Position001_0_cmle.ics	5	0	3	1	0.7263032680620529	0.5909943714821764	0.5526315789473684
1962	Feb25-FISH2-3R4-rep1-m1bp-100x_Position001_0_cmle.ics	5	0	3	2	0.0	0.0	0.0
1963	Feb25-FISH2-3R4-rep1-m1bp-100x_Position001_0_cmle.ics	5	0	3	3	0.0	0.0	0.0
1964	Feb25-FISH2-3R4-rep1-m1bp-100x_Position001_0_cmle.ics	5	0	4	1	0.0	0.0	0.0
1965	Feb25-FISH2-3R4-rep1-m1bp-100x_Position001_0_cmle.ics	5	0	4	2	0.0	0.0	0.0
1966	Feb25-FISH2-3R4-rep1-m1bp-100x_Position001_0_cmle.ics	5	0	4	3	0.0	0.0	0.0
1967	Feb25-FISH2-3R4-rep1-m1bp-100x_Position001_0_cmle.ics	6	0	1	1	0.050725942531317986	0.13749999999999998	0.13924050632911392
1968	Feb25-FISH2-3R4-rep1-m1bp-100x_Position001_0_cmle.ics	7	0	1	1	0.0	0.0	0.0
1969	Feb25-FISH2-3R4-rep1-m1bp-100x_Position001_0_cmle.ics	7	0	2	1	0.0	0.0	0.0
1970	Feb25-FISH2-3R4-rep1-m1bp-100x_Position001_0_cmle.ics	8	0	1	1	0.04842021787080353	0.23076923076923073	0.09374999999999999
1971	Feb25-FISH2-3R4-rep1-m1bp-100x_Position001_0_cmle.ics	8	0	1	2	0.0	0.0	0.0
1972	Feb25-FISH2-3R4-rep1-m1bp-100x_Position001_0_cmle.ics	8	0	2	1	0.0	0.0	0.0
1973	Feb25-FISH2-3R4-rep1-m1bp-100x_Position001_0_cmle.ics	8	0	2	2	0.07839463845749142	0.17525773195876285	0.5573770491803277
1974	Feb25-FISH2-3R4-rep1-m1bp-100x_Position001_0_cmle.ics	9	0	1	1	0.0	0.0	0.0
1975	Feb25-FISH2-3R4-rep1-m1bp-100x_Position001_0_cmle.ics	9	0	1	2	0.11989768234675159	0.5591397849462365	0.8253968253968252
1976	Feb25-FISH2-3R4-rep1-m1bp-100x_Position001_0_cmle.ics	9	0	2	1	0.04842021787080353	0.3888888888888888	0.23595505617977525
1977	Feb25-FISH2-3R4-rep1-m1bp-100x_Position001_0_cmle.ics	9	0	2	2	0.0	0.0	0.0
1978	Feb25-FISH2-3R4-rep1-m1bp-100x_Position001_0_cmle.ics	10	0	1	1	0.0	0.0	0.0
1979	Feb25-FISH2-3R4-rep1-m1bp-100x_Position001_0_cmle.ics	10	0	1	2	0.11067478370469377	0.4571428571428571	0.7619047619047618
1980	Feb25-FISH2-3R4-rep1-m1bp-100x_Position001_0_cmle.ics	11	0	1	1	0.10606333438366487	0.26285714285714284	0.26136363636363635
1981	Feb25-FISH2-3R4-rep1-m1bp-100x_Position001_0_cmle.ics	12	0	1	1	0.03458586990771681	0.09090909090909091	0.09146341463414633
1982	Feb25-FISH2-3R4-rep1-m1bp-100x_Position001_0_cmle.ics	13	0	1	1	0.06686601515491916	0.3333333333333333	0.3536585365853658
1983	Feb25-FISH2-3R4-rep1-m1bp-100x_Position001_0_cmle.ics	15	0	1	1	0.10606333438366487	0.2857142857142857	0.2857142857142857
1984	Feb25-FISH2-3R4-rep1-m1bp-100x_Position001_0_cmle.ics	17	0	1	1	0.0	0.0	0.0
1985	Feb25-FISH2-3R4-rep1-m1bp-100x_Position001_0_cmle.ics	18	0	1	1	0.0	0.0	0.0
1986	Feb25-FISH2-3R4-rep1-m1bp-100x_Position001_0_cmle.ics	18	0	2	1	0.0	0.0	0.0
1987	Feb25-FISH2-3R4-rep1-m1bp-100x_Position001_0_cmle.ics	19	0	1	1	0.2536297126565899	0.6321839080459769	0.6321839080459769
1988	Feb25-FISH2-3R4-rep1-m1bp-100x_Position001_0_cmle.ics	20	0	1	1	0.013834347963086722	0.05454545454545454	0.05454545454545454
1989	Feb25-FISH2-3R4-rep1-m1bp-100x_Position001_0_cmle.ics	21	0	1	1	0.04150304388926017	0.20689655172413793	0.20689655172413793
1990	Feb25-FISH2-3R4-rep1-m1bp-100x_Position001_0_cmle.ics	23	0	1	1	0.1245091316677805	0.39705882352941174	0.4
1991	Feb25-FISH2-3R4-rep1-m1bp-100x_Position001_0_cmle.ics	24	0	1	1	0.08070036311800588	0.23178807947019867	0.2302631578947368
1992	Feb25-FISH2-3R4-rep1-m1bp-100x_Position001_0_cmle.ics	25	0	1	1	0.15678927691498284	0.346938775510204	0.320754716981132
1993	Feb25-FISH2-3R4-rep1-m1bp-100x_Position001_0_cmle.ics	26	0	1	1	0.0	0.0	0.0
1994	Feb25-FISH2-3R4-rep1-m1bp-100x_Position001_0_cmle.ics	27	0	1	1	0.21673811808835866	0.4921465968586387	0.48958333333333337
1995	Feb25-FISH2-3R4-rep1-m1bp-100x_Position001_0_cmle.ics	28	0	1	1	0.09684043574160706	0.24852071005917153	0.24705882352941175
1996	Feb25-FISH2-3R4-rep1-m1bp-100x_Position001_0_cmle.ics	29	0	1	1	0.21904384274887312	0.302547770700637	0.3035143769968051
1997	Feb25-FISH2-3R4-rep1-m1bp-100x_Position001_0_cmle.ics	30	0	1	1	0.006917173981543361	0.02068965517241379	0.02027027027027027
1998	Feb25-FISH2-3R4-rep1-m1bp-100x_Position001_0_cmle.ics	32	0	1	1	0.11989768234675159	0.18840579710144928	0.2311111111111111
1999	Feb25-FISH2-3R4-rep1-m1bp-100x_Position001_0_cmle.ics	32	0	1	2	0.0	0.0	0.0
[truncated: 4,667 more rows]
