# Supplementary material for: M1BP cooperates with CP190 to activate transcription at TAD borders and promote chromatin insulator activity
Source: Nat Commun. 2021 Jul 7;12:4170. doi: 10.1038/s41467-021-24407-y (PMC8263732; doi:10.1038/s41467-021-24407-y)
Supplement: Supplementary file 6 — Source Data [file 41467_2021_24407_MOESM6_ESM.zip › Source Data_updated_060121/Source Data 8/Figure 8i/Figure 8i-tango-slide2/rep1/B_A.xls]

	Label	nuc.idx	tag	idx1	idx2	overlap	pcOverlap1	pcOverlap2
1	Feb25-FISH2-3R4-rep1-cp190-100x_Position001_0_cmle.ics	1	0	1	1	0.0	0.0	0.0
2	Feb25-FISH2-3R4-rep1-cp190-100x_Position001_0_cmle.ics	2	0	1	1	0.0	0.0	0.0
3	Feb25-FISH2-3R4-rep1-cp190-100x_Position001_0_cmle.ics	3	0	1	1	0.22826674139093092	0.7734375	0.7734375
4	Feb25-FISH2-3R4-rep1-cp190-100x_Position001_0_cmle.ics	4	0	1	1	0.21212666876732975	0.7540983606557377	0.7540983606557377
5	Feb25-FISH2-3R4-rep1-cp190-100x_Position001_0_cmle.ics	5	0	1	1	0.23287819071195984	0.5206185567010309	0.38996138996138996
6	Feb25-FISH2-3R4-rep1-cp190-100x_Position001_0_cmle.ics	6	0	1	1	0.1844579728411563	0.5263157894736842	0.5333333333333333
7	Feb25-FISH2-3R4-rep1-cp190-100x_Position001_0_cmle.ics	7	0	1	1	0.0	0.0	0.0
8	Feb25-FISH2-3R4-rep1-cp190-100x_Position001_0_cmle.ics	8	0	1	1	0.0645602904944047	0.20588235294117643	0.20437956204379562
9	Feb25-FISH2-3R4-rep1-cp190-100x_Position001_0_cmle.ics	9	0	1	1	0.10145188506263597	0.30344827586206896	0.30136986301369856
10	Feb25-FISH2-3R4-rep1-cp190-100x_Position001_0_cmle.ics	10	0	1	1	0.13603775497035278	0.4214285714285714	0.4244604316546762
11	Feb25-FISH2-3R4-rep1-cp190-100x_Position001_0_cmle.ics	11	0	1	1	0.10606333438366487	0.676470588235294	0.39999999999999997
12	Feb25-FISH2-3R4-rep1-cp190-100x_Position001_0_cmle.ics	12	0	1	1	0.13603775497035278	0.46093750000000006	0.5221238938053098
13	Feb25-FISH2-3R4-rep1-cp190-100x_Position001_0_cmle.ics	13	0	1	1	0.17754079885961294	0.5422535211267605	0.5384615384615384
14	Feb25-FISH2-3R4-rep1-cp190-100x_Position001_0_cmle.ics	14	0	1	1	0.08761753709954924	0.3958333333333333	0.3333333333333333
15	Feb25-FISH2-3R4-rep1-cp190-100x_Position001_0_cmle.ics	15	0	1	1	0.20290377012527194	0.6666666666666665	0.633093525179856
16	Feb25-FISH2-3R4-rep1-cp190-100x_Position001_0_cmle.ics	16	0	1	1	0.223655292069902	0.373076923076923	0.37596899224806196
17	Feb25-FISH2-3R4-rep1-cp190-100x_Position001_0_cmle.ics	17	0	1	1	0.1798465235201274	0.46153846153846145	0.46153846153846145
18	Feb25-FISH2-3R4-rep1-cp190-100x_Position001_0_cmle.ics	19	0	1	1	0.19137514682269965	0.7904761904761903	0.7904761904761903
19	Feb25-FISH2-3R4-rep1-cp190-100x_Position001_0_cmle.ics	20	0	1	1	0.4634506567634052	0.7153024911032027	0.7153024911032027
20	Feb25-FISH2-3R4-rep1-cp190-100x_Position001_0_cmle.ics	21	0	1	1	0.0	0.0	0.0
21	Feb25-FISH2-3R4-rep1-cp190-100x_Position001_0_cmle.ics	22	0	1	1	0.03228014524720235	0.11382113821138211	0.10218978102189781
22	Feb25-FISH2-3R4-rep1-cp190-100x_Position001_0_cmle.ics	24	0	1	1	0.15217782759395396	0.4258064516129032	0.4258064516129032
23	Feb25-FISH2-3R4-rep1-cp190-100x_Position001_0_cmle.ics	28	0	1	1	0.14064920429138167	0.8591549295774645	0.47286821705426346
24	Feb25-FISH2-3R4-rep1-cp190-100x_Position001_0_cmle.ics	31	0	1	1	0.09914616040212151	0.4942528735632184	0.3006993006993007
25	Feb25-FISH2-3R4-rep1-cp190-100x_Position001_0_cmle.ics	32	0	1	1	0.23979536469350318	0.781954887218045	0.781954887218045
26	Feb25-FISH2-3R4-rep1-cp190-100x_Position001_0_cmle.ics	35	0	1	1	0.17292934953858402	0.551470588235294	0.551470588235294
27	Feb25-FISH2-3R4-rep1-cp190-100x_Position001_0_cmle.ics	36	0	1	1	0.04380876854977462	0.18446601941747567	0.17757009345794386
28	Feb25-FISH2-3R4-rep1-cp190-100x_Position001_0_cmle.ics	37	0	1	1	0.0	0.0	0.0
29	Feb25-FISH2-3R4-rep1-cp190-100x_Position001_0_cmle.ics	37	0	2	1	0.09684043574160706	0.4565217391304347	0.14999999999999997
30	Feb25-FISH2-3R4-rep1-cp190-100x_Position001_0_cmle.ics	38	0	1	1	0.15217782759395396	0.9295774647887323	0.43421052631578944
31	Feb25-FISH2-3R4-rep1-cp190-100x_Position001_0_cmle.ics	38	0	2	1	0.0	0.0	0.0
32	Feb25-FISH2-3R4-rep1-cp190-100x_Position001_0_cmle.ics	39	0	1	1	0.016140072623601176	0.10769230769230767	0.10769230769230767
33	Feb25-FISH2-3R4-rep1-cp190-100x_Position001_0_cmle.ics	40	0	1	1	0.0	0.0	0.0
34	Feb25-FISH2-3R4-rep1-cp190-100x_Position001_0_cmle.ics	41	0	1	1	0.0	0.0	0.0
35	Feb25-FISH2-3R4-rep1-cp190-100x_Position001_0_cmle.ics	41	0	1	2	0.0	0.0	0.0
36	Feb25-FISH2-3R4-rep1-cp190-100x_Position001_0_cmle.ics	41	0	2	1	0.249018263335561	0.6101694915254237	0.48
37	Feb25-FISH2-3R4-rep1-cp190-100x_Position001_0_cmle.ics	41	0	2	2	0.0	0.0	0.0
38	Feb25-FISH2-3R4-rep1-cp190-100x_Position001_0_cmle.ics	43	0	1	1	0.20751521944630083	0.6617647058823528	0.6617647058823528
39	Feb25-FISH2-3R4-rep1-cp190-100x_Position001_0_cmle.ics	44	0	1	1	0.14064920429138167	0.4093959731543623	0.41496598639455773
40	Feb25-FISH2-3R4-rep1-cp190-100x_Position001_0_cmle.ics	45	0	1	1	0.07839463845749142	0.40963855421686735	0.40963855421686735
41	Feb25-FISH2-3R4-rep1-cp190-100x_Position001_0_cmle.ics	46	0	1	1	0.0	0.0	0.0
42	Feb25-FISH2-3R4-rep1-cp190-100x_Position001_0_cmle.ics	47	0	1	1	0.0	0.0	0.0
43	Feb25-FISH2-3R4-rep1-cp190-100x_Position001_0_cmle.ics	48	0	1	1	0.3804445689848849	0.6021897810218978	0.6043956043956045
44	Feb25-FISH2-3R4-rep1-cp190-100x_Position001_0_cmle.ics	49	0	1	1	0.2144323934278442	0.732283464566929	0.732283464566929
45	Feb25-FISH2-3R4-rep1-cp190-100x_Position001_0_cmle.ics	50	0	1	1	0.35277587305871144	0.5907335907335908	0.5930232558139534
46	Feb25-FISH2-3R4-rep1-cp190-100x_Position001_0_cmle.ics	51	0	1	1	0.02305724660514454	0.08196721311475409	0.08264462809917354
47	Feb25-FISH2-3R4-rep1-cp190-100x_Position001_0_cmle.ics	52	0	1	1	0.33202435111408135	0.6127659574468085	0.6575342465753424
48	Feb25-FISH2-3R4-rep1-cp190-100x_Position001_0_cmle.ics	52	0	1	2	0.0	0.0	0.0
49	Feb25-FISH2-3R4-rep1-cp190-100x_Position001_0_cmle.ics	53	0	1	1	0.18676369750167077	0.5547945205479451	0.5586206896551724
50	Feb25-FISH2-3R4-rep1-cp190-100x_Position001_0_cmle.ics	54	0	1	1	0.14064920429138167	0.462121212121212	0.48799999999999993
51	Feb25-FISH2-3R4-rep1-cp190-100x_Position001_0_cmle.ics	55	0	1	1	0.0	0.0	0.0
52	Feb25-FISH2-3R4-rep1-cp190-100x_Position001_0_cmle.ics	56	0	1	1	0.18215224818064185	0.5602836879432623	0.5096774193548387
53	Feb25-FISH2-3R4-rep1-cp190-100x_Position001_0_cmle.ics	57	0	1	1	0.08070036311800588	0.31531531531531526	0.31531531531531526
54	Feb25-FISH2-3R4-rep1-cp190-100x_Position001_0_cmle.ics	58	0	1	1	0.18676369750167077	0.5955882352941176	0.5912408759124088
55	Feb25-FISH2-3R4-rep1-cp190-100x_Position001_0_cmle.ics	60	0	1	1	0.0	0.0	0.0
56	Feb25-FISH2-3R4-rep1-cp190-100x_Position001_0_cmle.ics	61	0	1	1	0.15448355225446841	0.9852941176470588	0.432258064516129
57	Feb25-FISH2-3R4-rep1-cp190-100x_Position001_0_cmle.ics	61	0	2	1	0.0	0.0	0.0
58	Feb25-FISH2-3R4-rep1-cp190-100x_Position001_0_cmle.ics	62	0	1	1	0.0	0.0	0.0
59	Feb25-FISH2-3R4-rep1-cp190-100x_Position001_0_cmle.ics	63	0	1	1	0.027668695926173444	0.17910447761194026	0.18461538461538457
60	Feb25-FISH2-3R4-rep1-cp190-100x_Position001_0_cmle.ics	64	0	1	1	0.1706236248780696	0.6491228070175439	0.6434782608695652
61	Feb25-FISH2-3R4-rep1-cp190-100x_Position001_0_cmle.ics	65	0	1	1	0.43578196083723175	0.7026022304832713	0.7026022304832713
62	Feb25-FISH2-3R4-rep1-cp190-100x_Position001_0_cmle.ics	66	0	1	1	0.07839463845749142	0.3366336633663366	0.12734082397003743
63	Feb25-FISH2-3R4-rep1-cp190-100x_Position001_0_cmle.ics	66	0	2	1	0.0	0.0	0.0
64	Feb25-FISH2-3R4-rep1-cp190-100x_Position001_0_cmle.ics	68	0	1	1	0.02305724660514454	0.09708737864077668	0.0980392156862745
65	Feb25-FISH2-3R4-rep1-cp190-100x_Position001_0_cmle.ics	69	0	1	1	0.0	0.0	0.0
66	Feb25-FISH2-3R4-rep1-cp190-100x_Position001_0_cmle.ics	69	0	2	1	0.0	0.0	0.0
67	Feb25-FISH2-3R4-rep1-cp190-100x_Position001_0_cmle.ics	70	0	1	1	0.0	0.0	0.0
68	Feb25-FISH2-3R4-rep1-cp190-100x_Position001_0_cmle.ics	71	0	1	1	0.07608891379697698	0.27499999999999997	0.27499999999999997
69	Feb25-FISH2-3R4-rep1-cp190-100x_Position001_0_cmle.ics	73	0	1	1	0.03458586990771681	0.20270270270270274	0.20270270270270274
70	Feb25-FISH2-3R4-rep1-cp190-100x_Position001_0_cmle.ics	75	0	1	1	0.0899232617600637	0.28888888888888886	0.2727272727272727
71	Feb25-FISH2-3R4-rep1-cp190-100x_Position001_0_cmle.ics	76	0	1	1	0.0	0.0	0.0
72	Feb25-FISH2-3R4-rep1-cp190-100x_Position001_0_cmle.ics	77	0	1	1	0.2444068140145321	0.7625899280575538	0.6272189349112425
73	Feb25-FISH2-3R4-rep1-cp190-100x_Position001_0_cmle.ics	78	0	1	1	0.10836905904417933	0.31125827814569534	0.31125827814569534
74	Feb25-FISH2-3R4-rep1-cp190-100x_Position001_0_cmle.ics	79	0	1	1	0.0	0.0	0.0
75	Feb25-FISH2-3R4-rep1-cp190-100x_Position001_0_cmle.ics	79	0	2	1	0.0	0.0	0.0
76	Feb25-FISH2-3R4-rep1-cp190-100x_Position001_0_cmle.ics	80	0	1	1	0.0	0.0	0.0
77	Feb25-FISH2-3R4-rep1-cp190-100x_Position001_0_cmle.ics	80	0	1	2	0.050725942531317986	0.3283582089552239	0.4313725490196078
78	Feb25-FISH2-3R4-rep1-cp190-100x_Position001_0_cmle.ics	81	0	1	1	0.0	0.0	0.0
79	Feb25-FISH2-3R4-rep1-cp190-100x_Position001_0_cmle.ics	82	0	1	1	0.20059804546475749	0.87	0.7631578947368421
80	Feb25-FISH2-3R4-rep1-cp190-100x_Position001_0_cmle.ics	83	0	1	1	0.16601217555704068	0.5669291338582677	0.5217391304347826
81	Feb25-FISH2-3R4-rep1-cp190-100x_Position001_0_cmle.ics	84	0	1	1	0.16831790021755513	0.45624999999999993	0.45911949685534587
82	Feb25-FISH2-3R4-rep1-cp190-100x_Position001_0_cmle.ics	86	0	1	1	0.07839463845749142	0.4415584415584415	0.4415584415584415
83	Feb25-FISH2-3R4-rep1-cp190-100x_Position001_0_cmle.ics	87	0	1	1	0.2559354373171044	0.7551020408163265	0.7350993377483444
84	Feb25-FISH2-3R4-rep1-cp190-100x_Position001_0_cmle.ics	88	0	1	1	0.13142630564932387	0.40425531914893614	0.40425531914893614
85	Feb25-FISH2-3R4-rep1-cp190-100x_Position001_0_cmle.ics	89	0	1	1	0.06686601515491916	0.5087719298245614	0.5087719298245614
86	Feb25-FISH2-3R4-rep1-cp190-100x_Position001_0_cmle.ics	91	0	1	1	0.08761753709954924	0.4578313253012047	0.28148148148148144
87	Feb25-FISH2-3R4-rep1-cp190-100x_Position001_0_cmle.ics	92	0	1	1	0.0	0.0	0.0
88	Feb25-FISH2-3R4-rep1-cp190-100x_Position001_0_cmle.ics	93	0	1	1	0.09222898642057815	0.2409638554216867	0.2409638554216867
89	Feb25-FISH2-3R4-rep1-cp190-100x_Position002_1_cmle.ics	1	0	1	1	0.0	0.0	0.0
90	Feb25-FISH2-3R4-rep1-cp190-100x_Position002_1_cmle.ics	2	0	1	1	0.0	0.0	0.0
91	Feb25-FISH2-3R4-rep1-cp190-100x_Position002_1_cmle.ics	3	0	1	1	0.0	0.0	0.0
92	Feb25-FISH2-3R4-rep1-cp190-100x_Position002_1_cmle.ics	4	0	1	1	0.19829232080424303	0.4387755102040816	0.3257575757575757
93	Feb25-FISH2-3R4-rep1-cp190-100x_Position002_1_cmle.ics	5	0	1	1	0.19137514682269965	0.5684931506849313	0.5684931506849313
94	Feb25-FISH2-3R4-rep1-cp190-100x_Position002_1_cmle.ics	6	0	1	1	0.0	0.0	0.0
95	Feb25-FISH2-3R4-rep1-cp190-100x_Position002_1_cmle.ics	7	0	1	1	0.04611449321028908	0.13698630136986298	0.13605442176870747
96	Feb25-FISH2-3R4-rep1-cp190-100x_Position002_1_cmle.ics	8	0	1	1	0.06225456583389025	0.20149253731343283	0.20149253731343283
97	Feb25-FISH2-3R4-rep1-cp190-100x_Position002_1_cmle.ics	10	0	1	1	0.0	0.0	0.0
98	Feb25-FISH2-3R4-rep1-cp190-100x_Position002_1_cmle.ics	11	0	1	1	0.13142630564932387	0.44881889763779526	0.45238095238095233
99	Feb25-FISH2-3R4-rep1-cp190-100x_Position002_1_cmle.ics	13	0	1	1	0.057643116512861345	0.18656716417910446	0.17985611510791363
100	Feb25-FISH2-3R4-rep1-cp190-100x_Position002_1_cmle.ics	14	0	1	1	0.0	0.0	0.0
101	Feb25-FISH2-3R4-rep1-cp190-100x_Position002_1_cmle.ics	17	0	1	1	0.11298050836520823	0.43362831858407075	0.43362831858407075
102	Feb25-FISH2-3R4-rep1-cp190-100x_Position002_1_cmle.ics	18	0	1	1	0.23057246605144538	0.40322580645161293	0.4048582995951417
103	Feb25-FISH2-3R4-rep1-cp190-100x_Position002_1_cmle.ics	19	0	1	1	0.0	0.0	0.0
104	Feb25-FISH2-3R4-rep1-cp190-100x_Position002_1_cmle.ics	21	0	1	1	0.11759195768623715	0.32903225806451614	0.32903225806451614
105	Feb25-FISH2-3R4-rep1-cp190-100x_Position002_1_cmle.ics	22	0	1	1	0.0	0.0	0.0
106	Feb25-FISH2-3R4-rep1-cp190-100x_Position002_1_cmle.ics	23	0	1	1	0.11989768234675159	0.3421052631578947	0.5777777777777777
107	Feb25-FISH2-3R4-rep1-cp190-100x_Position002_1_cmle.ics	23	0	1	2	0.0	0.0	0.0
108	Feb25-FISH2-3R4-rep1-cp190-100x_Position002_1_cmle.ics	24	0	1	1	0.013834347963086722	0.0697674418604651	0.0697674418604651
109	Feb25-FISH2-3R4-rep1-cp190-100x_Position002_1_cmle.ics	25	0	1	1	0.0	0.0	0.0
110	Feb25-FISH2-3R4-rep1-cp190-100x_Position002_1_cmle.ics	26	0	1	1	0.1245091316677805	0.4576271186440678	0.2109375
111	Feb25-FISH2-3R4-rep1-cp190-100x_Position002_1_cmle.ics	26	0	2	1	0.0	0.0	0.0
112	Feb25-FISH2-3R4-rep1-cp190-100x_Position002_1_cmle.ics	27	0	1	1	0.06917173981543362	0.24000000000000002	0.21582733812949637
113	Feb25-FISH2-3R4-rep1-cp190-100x_Position002_1_cmle.ics	28	0	1	1	0.1844579728411563	0.6015037593984962	0.5970149253731343
114	Feb25-FISH2-3R4-rep1-cp190-100x_Position002_1_cmle.ics	29	0	1	1	0.0	0.0	0.0
115	Feb25-FISH2-3R4-rep1-cp190-100x_Position002_1_cmle.ics	30	0	1	1	0.12220340700726605	0.48181818181818187	0.3605442176870748
116	Feb25-FISH2-3R4-rep1-cp190-100x_Position002_1_cmle.ics	31	0	1	1	0.0	0.0	0.0
117	Feb25-FISH2-3R4-rep1-cp190-100x_Position002_1_cmle.ics	32	0	1	1	0.1844579728411563	0.5369127516778522	0.5405405405405406
118	Feb25-FISH2-3R4-rep1-cp190-100x_Position002_1_cmle.ics	33	0	1	1	0.19829232080424303	0.5972222222222222	0.593103448275862
119	Feb25-FISH2-3R4-rep1-cp190-100x_Position002_1_cmle.ics	34	0	1	1	0.0	0.0	0.0
120	Feb25-FISH2-3R4-rep1-cp190-100x_Position002_1_cmle.ics	35	0	1	1	0.08761753709954924	0.48101265822784806	0.2733812949640287
121	Feb25-FISH2-3R4-rep1-cp190-100x_Position002_1_cmle.ics	35	0	2	1	0.0	0.0	0.0
122	Feb25-FISH2-3R4-rep1-cp190-100x_Position002_1_cmle.ics	37	0	1	1	0.18676369750167077	0.6428571428571428	0.6428571428571428
123	Feb25-FISH2-3R4-rep1-cp190-100x_Position002_1_cmle.ics	38	0	1	1	0.07378318913646252	0.2461538461538461	0.23021582733812945
124	Feb25-FISH2-3R4-rep1-cp190-100x_Position002_1_cmle.ics	39	0	1	1	0.2951327565458501	0.8311688311688311	0.8311688311688311
125	Feb25-FISH2-3R4-rep1-cp190-100x_Position002_1_cmle.ics	40	0	1	1	0.12681485632829495	0.43307086614173224	0.3503184713375796
126	Feb25-FISH2-3R4-rep1-cp190-100x_Position002_1_cmle.ics	43	0	1	1	0.0	0.0	0.0
127	Feb25-FISH2-3R4-rep1-cp190-100x_Position002_1_cmle.ics	44	0	1	1	0.0853118124390348	0.27007299270072993	0.23717948717948717
128	Feb25-FISH2-3R4-rep1-cp190-100x_Position002_1_cmle.ics	45	0	1	1	0.0	0.0	0.0
129	Feb25-FISH2-3R4-rep1-cp190-100x_Position002_1_cmle.ics	45	0	1	2	0.33202435111408135	0.6343612334801761	0.6260869565217391
130	Feb25-FISH2-3R4-rep1-cp190-100x_Position002_1_cmle.ics	47	0	1	1	0.07608891379697698	0.264	0.2558139534883721
131	Feb25-FISH2-3R4-rep1-cp190-100x_Position002_1_cmle.ics	48	0	1	1	0.0	0.0	0.0
132	Feb25-FISH2-3R4-rep1-cp190-100x_Position002_1_cmle.ics	48	0	1	2	0.0	0.0	0.0
133	Feb25-FISH2-3R4-rep1-cp190-100x_Position002_1_cmle.ics	49	0	1	1	0.0	0.0	0.0
134	Feb25-FISH2-3R4-rep1-cp190-100x_Position002_1_cmle.ics	51	0	1	1	0.23287819071195984	0.4279661016949152	0.4225941422594142
135	Feb25-FISH2-3R4-rep1-cp190-100x_Position002_1_cmle.ics	52	0	1	1	0.0	0.0	0.0
136	Feb25-FISH2-3R4-rep1-cp190-100x_Position002_1_cmle.ics	53	0	1	1	0.09222898642057815	0.24844720496894412	0.24999999999999997
137	Feb25-FISH2-3R4-rep1-cp190-100x_Position002_1_cmle.ics	54	0	1	1	0.03228014524720235	0.21212121212121207	0.21212121212121207
138	Feb25-FISH2-3R4-rep1-cp190-100x_Position002_1_cmle.ics	55	0	1	1	0.1245091316677805	0.435483870967742	0.435483870967742
139	Feb25-FISH2-3R4-rep1-cp190-100x_Position002_1_cmle.ics	57	0	1	1	0.17754079885961294	0.37019230769230765	0.3615023474178403
140	Feb25-FISH2-3R4-rep1-cp190-100x_Position002_1_cmle.ics	57	0	1	2	0.0	0.0	0.0
141	Feb25-FISH2-3R4-rep1-cp190-100x_Position002_1_cmle.ics	57	0	2	1	0.0	0.0	0.0
142	Feb25-FISH2-3R4-rep1-cp190-100x_Position002_1_cmle.ics	57	0	2	2	0.0	0.0	0.0
143	Feb25-FISH2-3R4-rep1-cp190-100x_Position002_1_cmle.ics	58	0	1	1	0.013834347963086722	0.06451612903225805	0.06666666666666665
144	Feb25-FISH2-3R4-rep1-cp190-100x_Position002_1_cmle.ics	59	0	1	1	0.10145188506263597	0.38260869565217387	0.3859649122807018
145	Feb25-FISH2-3R4-rep1-cp190-100x_Position002_1_cmle.ics	60	0	1	1	0.0645602904944047	0.49122807017543857	0.41791044776119396
146	Feb25-FISH2-3R4-rep1-cp190-100x_Position002_1_cmle.ics	61	0	1	1	0.07147746447594806	0.3924050632911392	0.2052980132450331
147	Feb25-FISH2-3R4-rep1-cp190-100x_Position002_1_cmle.ics	62	0	1	1	0.03919731922874571	0.33333333333333326	0.33333333333333326
148	Feb25-FISH2-3R4-rep1-cp190-100x_Position002_1_cmle.ics	64	0	1	1	0.053031667191832436	0.18699186991869918	0.16666666666666669
149	Feb25-FISH2-3R4-rep1-cp190-100x_Position002_1_cmle.ics	67	0	1	1	0.11067478370469377	0.7619047619047618	0.417391304347826
150	Feb25-FISH2-3R4-rep1-cp190-100x_Position002_1_cmle.ics	69	0	1	1	0.0	0.0	0.0
151	Feb25-FISH2-3R4-rep1-cp190-100x_Position002_1_cmle.ics	69	0	2	1	0.053031667191832436	0.4259259259259258	0.2090909090909091
152	Feb25-FISH2-3R4-rep1-cp190-100x_Position002_1_cmle.ics	70	0	1	1	0.11528623302572269	0.5434782608695652	0.5376344086021505
153	Feb25-FISH2-3R4-rep1-cp190-100x_Position002_1_cmle.ics	71	0	1	1	0.16601217555704068	0.49655172413793097	0.5
154	Feb25-FISH2-3R4-rep1-cp190-100x_Position002_1_cmle.ics	72	0	1	1	0.10606333438366487	0.35384615384615375	0.3484848484848484
155	Feb25-FISH2-3R4-rep1-cp190-100x_Position002_1_cmle.ics	73	0	1	1	0.1245091316677805	0.409090909090909	0.41221374045801523
156	Feb25-FISH2-3R4-rep1-cp190-100x_Position002_1_cmle.ics	74	0	1	1	0.0	0.0	0.0
157	Feb25-FISH2-3R4-rep1-cp190-100x_Position002_1_cmle.ics	74	0	1	2	0.0	0.0	0.0
158	Feb25-FISH2-3R4-rep1-cp190-100x_Position002_1_cmle.ics	75	0	1	1	0.03689159456823126	0.21621621621621623	0.16666666666666669
159	Feb25-FISH2-3R4-rep1-cp190-100x_Position002_1_cmle.ics	76	0	1	1	0.19137514682269965	0.584507042253521	0.5804195804195803
160	Feb25-FISH2-3R4-rep1-cp190-100x_Position002_1_cmle.ics	77	0	1	1	0.09222898642057815	0.4081632653061224	0.41237113402061853
161	Feb25-FISH2-3R4-rep1-cp190-100x_Position002_1_cmle.ics	78	0	1	1	0.1706236248780696	0.513888888888889	0.6115702479338843
162	Feb25-FISH2-3R4-rep1-cp190-100x_Position002_1_cmle.ics	79	0	1	1	0.050725942531317986	0.158273381294964	0.158273381294964
163	Feb25-FISH2-3R4-rep1-cp190-100x_Position002_1_cmle.ics	80	0	1	1	0.10606333438366487	0.27380952380952384	0.2948717948717948
164	Feb25-FISH2-3R4-rep1-cp190-100x_Position002_1_cmle.ics	81	0	1	1	0.0	0.0	0.0
165	Feb25-FISH2-3R4-rep1-cp190-100x_Position002_1_cmle.ics	82	0	1	1	0.18215224818064185	0.5410958904109588	0.5486111111111112
166	Feb25-FISH2-3R4-rep1-cp190-100x_Position002_1_cmle.ics	83	0	1	1	0.0	0.0	0.0
167	Feb25-FISH2-3R4-rep1-cp190-100x_Position002_1_cmle.ics	83	0	1	2	0.0	0.0	0.0
168	Feb25-FISH2-3R4-rep1-cp190-100x_Position002_1_cmle.ics	83	0	2	1	0.0	0.0	0.0
169	Feb25-FISH2-3R4-rep1-cp190-100x_Position002_1_cmle.ics	83	0	2	2	0.0	0.0	0.0
170	Feb25-FISH2-3R4-rep1-cp190-100x_Position002_1_cmle.ics	84	0	1	1	0.39658464160848605	0.6825396825396824	0.6825396825396824
171	Feb25-FISH2-3R4-rep1-cp190-100x_Position002_1_cmle.ics	85	0	1	1	0.0	0.0	0.0
172	Feb25-FISH2-3R4-rep1-cp190-100x_Position003_2_cmle.ics	1	0	1	1	0.0	0.0	0.0
173	Feb25-FISH2-3R4-rep1-cp190-100x_Position003_2_cmle.ics	1	0	1	2	0.0	0.0	0.0
174	Feb25-FISH2-3R4-rep1-cp190-100x_Position003_2_cmle.ics	3	0	1	1	0.16601217555704068	0.3317972350230414	0.26765799256505574
175	Feb25-FISH2-3R4-rep1-cp190-100x_Position003_2_cmle.ics	3	0	2	1	0.0	0.0	0.0
176	Feb25-FISH2-3R4-rep1-cp190-100x_Position003_2_cmle.ics	4	0	1	1	0.26285261129864773	0.8142857142857142	0.8142857142857142
177	Feb25-FISH2-3R4-rep1-cp190-100x_Position003_2_cmle.ics	5	0	1	1	0.006917173981543361	0.043478260869565216	0.044117647058823525
178	Feb25-FISH2-3R4-rep1-cp190-100x_Position003_2_cmle.ics	7	0	1	1	0.17754079885961294	0.3468468468468468	0.7264150943396226
179	Feb25-FISH2-3R4-rep1-cp190-100x_Position003_2_cmle.ics	7	0	1	2	0.0	0.0	0.0
180	Feb25-FISH2-3R4-rep1-cp190-100x_Position003_2_cmle.ics	8	0	1	1	0.059948841173375796	0.49999999999999994	0.5098039215686273
181	Feb25-FISH2-3R4-rep1-cp190-100x_Position003_2_cmle.ics	10	0	1	1	0.0	0.0	0.0
182	Feb25-FISH2-3R4-rep1-cp190-100x_Position003_2_cmle.ics	11	0	1	1	0.3158842784904802	0.6227272727272728	0.5708333333333333
183	Feb25-FISH2-3R4-rep1-cp190-100x_Position003_2_cmle.ics	12	0	1	1	0.0	0.0	0.0
184	Feb25-FISH2-3R4-rep1-cp190-100x_Position003_2_cmle.ics	13	0	1	1	0.1590950015754973	0.5948275862068964	0.5897435897435896
185	Feb25-FISH2-3R4-rep1-cp190-100x_Position003_2_cmle.ics	14	0	1	1	0.2836041332432778	0.5720930232558139	0.4489051094890511
186	Feb25-FISH2-3R4-rep1-cp190-100x_Position003_2_cmle.ics	15	0	1	1	0.2766869592617345	0.7894736842105263	0.7894736842105263
187	Feb25-FISH2-3R4-rep1-cp190-100x_Position003_2_cmle.ics	16	0	1	1	0.1245091316677805	0.84375	0.45378151260504196
188	Feb25-FISH2-3R4-rep1-cp190-100x_Position003_2_cmle.ics	16	0	2	1	0.0	0.0	0.0
189	Feb25-FISH2-3R4-rep1-cp190-100x_Position003_2_cmle.ics	17	0	1	1	0.14526065361241058	0.7078651685393258	0.41999999999999993
190	Feb25-FISH2-3R4-rep1-cp190-100x_Position003_2_cmle.ics	19	0	1	1	0.02305724660514454	0.12499999999999999	0.04716981132075471
191	Feb25-FISH2-3R4-rep1-cp190-100x_Position003_2_cmle.ics	19	0	2	1	0.0	0.0	0.0
192	Feb25-FISH2-3R4-rep1-cp190-100x_Position003_2_cmle.ics	21	0	1	1	0.016140072623601176	0.053435114503816786	0.05185185185185185
193	Feb25-FISH2-3R4-rep1-cp190-100x_Position003_2_cmle.ics	23	0	1	1	0.08761753709954924	0.37254901960784303	0.36893203883495135
194	Feb25-FISH2-3R4-rep1-cp190-100x_Position003_2_cmle.ics	24	0	1	1	0.10836905904417933	0.3615384615384615	0.3643410852713178
195	Feb25-FISH2-3R4-rep1-cp190-100x_Position003_2_cmle.ics	25	0	1	1	0.0	0.0	0.0
196	Feb25-FISH2-3R4-rep1-cp190-100x_Position003_2_cmle.ics	27	0	1	1	0.050725942531317986	0.37931034482758613	0.2
197	Feb25-FISH2-3R4-rep1-cp190-100x_Position003_2_cmle.ics	28	0	1	1	0.27207550994070556	0.8368794326241135	0.8194444444444445
198	Feb25-FISH2-3R4-rep1-cp190-100x_Position003_2_cmle.ics	29	0	1	1	0.2582411619776188	0.46861924686192463	0.47058823529411753
199	Feb25-FISH2-3R4-rep1-cp190-100x_Position003_2_cmle.ics	31	0	1	1	0.19598659614372857	0.6488549618320609	0.6488549618320609
200	Feb25-FISH2-3R4-rep1-cp190-100x_Position003_2_cmle.ics	32	0	1	1	0.0	0.0	0.0
201	Feb25-FISH2-3R4-rep1-cp190-100x_Position003_2_cmle.ics	32	0	1	2	0.13373203030983832	0.35802469135802467	0.4873949579831932
202	Feb25-FISH2-3R4-rep1-cp190-100x_Position003_2_cmle.ics	32	0	2	1	0.0	0.0	0.0
203	Feb25-FISH2-3R4-rep1-cp190-100x_Position003_2_cmle.ics	32	0	2	2	0.0	0.0	0.0
204	Feb25-FISH2-3R4-rep1-cp190-100x_Position003_2_cmle.ics	33	0	1	1	0.26515833595916216	0.8214285714285713	0.8156028368794325
205	Feb25-FISH2-3R4-rep1-cp190-100x_Position003_2_cmle.ics	34	0	1	1	0.0	0.0	0.0
206	Feb25-FISH2-3R4-rep1-cp190-100x_Position003_2_cmle.ics	35	0	1	1	0.0	0.0	0.0
207	Feb25-FISH2-3R4-rep1-cp190-100x_Position003_2_cmle.ics	36	0	1	1	0.0	0.0	0.0
208	Feb25-FISH2-3R4-rep1-cp190-100x_Position003_2_cmle.ics	38	0	1	1	0.0	0.0	0.0
209	Feb25-FISH2-3R4-rep1-cp190-100x_Position003_2_cmle.ics	40	0	1	1	0.21904384274887312	0.7037037037037037	0.6934306569343066
210	Feb25-FISH2-3R4-rep1-cp190-100x_Position003_2_cmle.ics	41	0	1	1	0.0	0.0	0.0
211	Feb25-FISH2-3R4-rep1-cp190-100x_Position003_2_cmle.ics	41	0	1	2	0.006917173981543361	0.028571428571428567	0.04545454545454544
212	Feb25-FISH2-3R4-rep1-cp190-100x_Position003_2_cmle.ics	42	0	1	1	0.16140072623601176	0.7291666666666667	0.8235294117647058
213	Feb25-FISH2-3R4-rep1-cp190-100x_Position003_2_cmle.ics	44	0	1	1	0.0	0.0	0.0
214	Feb25-FISH2-3R4-rep1-cp190-100x_Position003_2_cmle.ics	44	0	2	1	0.4334762361767173	0.8952380952380952	0.706766917293233
215	Feb25-FISH2-3R4-rep1-cp190-100x_Position003_2_cmle.ics	45	0	1	1	0.22596101673041646	0.6758620689655171	0.6712328767123286
216	Feb25-FISH2-3R4-rep1-cp190-100x_Position003_2_cmle.ics	46	0	1	1	0.06917173981543362	0.410958904109589	0.3571428571428572
217	Feb25-FISH2-3R4-rep1-cp190-100x_Position003_2_cmle.ics	47	0	1	1	0.0	0.0	0.0
218	Feb25-FISH2-3R4-rep1-cp190-100x_Position003_2_cmle.ics	48	0	1	1	0.0899232617600637	0.29545454545454536	0.40206185567010305
219	Feb25-FISH2-3R4-rep1-cp190-100x_Position003_2_cmle.ics	49	0	1	1	0.0	0.0	0.0
220	Feb25-FISH2-3R4-rep1-cp190-100x_Position003_2_cmle.ics	50	0	1	1	0.22596101673041646	0.7313432835820894	0.7368421052631577
221	Feb25-FISH2-3R4-rep1-cp190-100x_Position003_2_cmle.ics	51	0	1	1	0.0	0.0	0.0
222	Feb25-FISH2-3R4-rep1-cp190-100x_Position003_2_cmle.ics	52	0	1	1	0.025362971265658993	0.12087912087912087	0.12087912087912087
223	Feb25-FISH2-3R4-rep1-cp190-100x_Position003_2_cmle.ics	53	0	1	1	0.20290377012527194	0.6518518518518519	0.6518518518518519
224	Feb25-FISH2-3R4-rep1-cp190-100x_Position003_2_cmle.ics	55	0	1	1	0.0	0.0	0.0
225	Feb25-FISH2-3R4-rep1-cp190-100x_Position003_2_cmle.ics	56	0	1	1	0.13834347963086724	0.4411764705882353	0.4411764705882353
226	Feb25-FISH2-3R4-rep1-cp190-100x_Position003_2_cmle.ics	57	0	1	1	0.04150304388926017	0.14516129032258066	0.14634146341463414
227	Feb25-FISH2-3R4-rep1-cp190-100x_Position003_2_cmle.ics	58	0	1	1	0.11067478370469377	0.39669421487603296	0.39999999999999997
228	Feb25-FISH2-3R4-rep1-cp190-100x_Position003_2_cmle.ics	59	0	1	1	0.2144323934278442	0.8691588785046727	0.744
229	Feb25-FISH2-3R4-rep1-cp190-100x_Position003_2_cmle.ics	60	0	1	1	0.0	0.0	0.0
230	Feb25-FISH2-3R4-rep1-cp190-100x_Position003_2_cmle.ics	61	0	1	1	0.1936808714832141	0.65625	0.65625
231	Feb25-FISH2-3R4-rep1-cp190-100x_Position003_2_cmle.ics	62	0	1	1	0.2605468866381333	0.6766467065868264	0.6726190476190477
232	Feb25-FISH2-3R4-rep1-cp190-100x_Position003_2_cmle.ics	63	0	1	1	0.45192203346083293	0.717948717948718	0.717948717948718
233	Feb25-FISH2-3R4-rep1-cp190-100x_Position003_2_cmle.ics	65	0	1	1	0.0945347110810926	0.5774647887323943	0.5774647887323943
234	Feb25-FISH2-3R4-rep1-cp190-100x_Position003_2_cmle.ics	66	0	1	1	0.21212666876732975	0.8214285714285713	0.92
235	Feb25-FISH2-3R4-rep1-cp190-100x_Position003_2_cmle.ics	67	0	1	1	0.11067478370469377	0.3720930232558139	0.3720930232558139
236	Feb25-FISH2-3R4-rep1-cp190-100x_Position003_2_cmle.ics	68	0	1	1	0.1890694221621852	0.6507936507936506	0.6507936507936506
237	Feb25-FISH2-3R4-rep1-cp190-100x_Position003_2_cmle.ics	70	0	1	1	0.3850560183059138	0.6900826446280991	0.7292576419213972
238	Feb25-FISH2-3R4-rep1-cp190-100x_Position003_2_cmle.ics	71	0	1	1	0.0	0.0	0.0
239	Feb25-FISH2-3R4-rep1-cp190-100x_Position003_2_cmle.ics	72	0	1	1	0.03689159456823126	0.28571428571428564	0.12598425196850394
240	Feb25-FISH2-3R4-rep1-cp190-100x_Position003_2_cmle.ics	72	0	2	1	0.0	0.0	0.0
241	Feb25-FISH2-3R4-rep1-cp190-100x_Position003_2_cmle.ics	75	0	1	1	0.20520949478578637	0.5973154362416107	0.6223776223776223
242	Feb25-FISH2-3R4-rep1-cp190-100x_Position003_2_cmle.ics	76	0	1	1	0.1245091316677805	0.5567010309278351	0.37241379310344824
243	Feb25-FISH2-3R4-rep1-cp190-100x_Position003_2_cmle.ics	78	0	1	1	0.03458586990771681	0.30000000000000004	0.2941176470588235
244	Feb25-FISH2-3R4-rep1-cp190-100x_Position003_2_cmle.ics	79	0	1	1	0.0	0.0	0.0
245	Feb25-FISH2-3R4-rep1-cp190-100x_Position003_2_cmle.ics	80	0	1	1	0.09684043574160706	0.30882352941176466	0.3065693430656934
246	Feb25-FISH2-3R4-rep1-cp190-100x_Position003_2_cmle.ics	82	0	1	1	0.02305724660514454	0.10638297872340424	0.07874015748031496
247	Feb25-FISH2-3R4-rep1-cp190-100x_Position003_2_cmle.ics	83	0	1	1	0.20520949478578637	0.6137931034482758	0.6054421768707482
248	Feb25-FISH2-3R4-rep1-cp190-100x_Position003_2_cmle.ics	85	0	1	1	0.24671253867504656	0.8167938931297709	0.8167938931297709
249	Feb25-FISH2-3R4-rep1-cp190-100x_Position003_2_cmle.ics	86	0	1	1	0.0	0.0	0.0
250	Feb25-FISH2-3R4-rep1-cp190-100x_Position003_2_cmle.ics	88	0	1	1	0.0	0.0	0.0
251	Feb25-FISH2-3R4-rep1-cp190-100x_Position003_2_cmle.ics	88	0	1	2	0.0945347110810926	0.3253968253968253	0.8039215686274508
252	Feb25-FISH2-3R4-rep1-cp190-100x_Position003_2_cmle.ics	89	0	1	1	0.029974420586687898	0.2321428571428571	0.2321428571428571
253	Feb25-FISH2-3R4-rep1-cp190-100x_Position003_2_cmle.ics	91	0	1	1	0.17523507419909848	0.6280991735537188	0.6280991735537188
254	Feb25-FISH2-3R4-rep1-cp190-100x_Position003_2_cmle.ics	92	0	1	1	0.0	0.0	0.0
255	Feb25-FISH2-3R4-rep1-cp190-100x_Position004_3_cmle.ics	1	0	1	1	0.0	0.0	0.0
256	Feb25-FISH2-3R4-rep1-cp190-100x_Position004_3_cmle.ics	2	0	1	1	0.03919731922874571	0.14529914529914525	0.14529914529914525
257	Feb25-FISH2-3R4-rep1-cp190-100x_Position004_3_cmle.ics	3	0	1	1	0.05533739185234689	0.26966292134831454	0.26966292134831454
258	Feb25-FISH2-3R4-rep1-cp190-100x_Position004_3_cmle.ics	5	0	1	1	0.0	0.0	0.0
259	Feb25-FISH2-3R4-rep1-cp190-100x_Position004_3_cmle.ics	6	0	1	1	0.03458586990771681	0.14851485148514854	0.15000000000000002
260	Feb25-FISH2-3R4-rep1-cp190-100x_Position004_3_cmle.ics	8	0	1	1	0.0	0.0	0.0
261	Feb25-FISH2-3R4-rep1-cp190-100x_Position004_3_cmle.ics	9	0	1	1	0.08761753709954924	0.3333333333333333	0.3304347826086956
262	Feb25-FISH2-3R4-rep1-cp190-100x_Position004_3_cmle.ics	10	0	1	1	0.07839463845749142	0.4857142857142856	0.3541666666666667
263	Feb25-FISH2-3R4-rep1-cp190-100x_Position004_3_cmle.ics	11	0	1	1	0.0046114493210289076	0.03846153846153846	0.028169014084507036
264	Feb25-FISH2-3R4-rep1-cp190-100x_Position004_3_cmle.ics	12	0	1	1	0.16831790021755513	0.7019230769230769	0.6886792452830188
265	Feb25-FISH2-3R4-rep1-cp190-100x_Position004_3_cmle.ics	13	0	1	1	0.16370645089652622	0.5819672131147541	0.4355828220858895
266	Feb25-FISH2-3R4-rep1-cp190-100x_Position004_3_cmle.ics	15	0	1	1	0.09914616040212151	0.4095238095238095	0.4095238095238095
267	Feb25-FISH2-3R4-rep1-cp190-100x_Position004_3_cmle.ics	16	0	1	1	0.0	0.0	0.0
268	Feb25-FISH2-3R4-rep1-cp190-100x_Position004_3_cmle.ics	16	0	2	1	0.10375760972315042	0.8035714285714284	0.30405405405405406
269	Feb25-FISH2-3R4-rep1-cp190-100x_Position004_3_cmle.ics	17	0	1	1	0.0	0.0	0.0
270	Feb25-FISH2-3R4-rep1-cp190-100x_Position004_3_cmle.ics	17	0	1	2	0.053031667191832436	0.10313901345291479	0.3709677419354839
271	Feb25-FISH2-3R4-rep1-cp190-100x_Position004_3_cmle.ics	18	0	1	1	0.03228014524720235	0.20895522388059698	0.15384615384615383
272	Feb25-FISH2-3R4-rep1-cp190-100x_Position004_3_cmle.ics	19	0	1	1	0.027668695926173444	0.13043478260869562	0.1263157894736842
273	Feb25-FISH2-3R4-rep1-cp190-100x_Position004_3_cmle.ics	20	0	1	1	0.10606333438366487	0.3622047244094488	0.365079365079365
274	Feb25-FISH2-3R4-rep1-cp190-100x_Position004_3_cmle.ics	21	0	1	1	0.0	0.0	0.0
275	Feb25-FISH2-3R4-rep1-cp190-100x_Position004_3_cmle.ics	23	0	1	1	0.0	0.0	0.0
276	Feb25-FISH2-3R4-rep1-cp190-100x_Position004_3_cmle.ics	24	0	1	1	0.0	0.0	0.0
277	Feb25-FISH2-3R4-rep1-cp190-100x_Position004_3_cmle.ics	25	0	1	1	0.07608891379697698	0.43421052631578944	0.42857142857142855
278	Feb25-FISH2-3R4-rep1-cp190-100x_Position004_3_cmle.ics	26	0	1	1	0.0	0.0	0.0
279	Feb25-FISH2-3R4-rep1-cp190-100x_Position004_3_cmle.ics	31	0	1	1	0.025362971265658993	0.16176470588235292	0.16417910447761194
280	Feb25-FISH2-3R4-rep1-cp190-100x_Position004_3_cmle.ics	32	0	1	1	0.0	0.0	0.0
281	Feb25-FISH2-3R4-rep1-cp190-100x_Position004_3_cmle.ics	33	0	1	1	0.07378318913646252	0.25396825396825395	0.25196850393700787
282	Feb25-FISH2-3R4-rep1-cp190-100x_Position004_3_cmle.ics	34	0	1	1	0.0	0.0	0.0
283	Feb25-FISH2-3R4-rep1-cp190-100x_Position004_3_cmle.ics	35	0	1	1	0.10606333438366487	0.4423076923076923	0.4423076923076923
284	Feb25-FISH2-3R4-rep1-cp190-100x_Position004_3_cmle.ics	36	0	1	1	0.14064920429138167	0.42957746478873227	0.43262411347517726
285	Feb25-FISH2-3R4-rep1-cp190-100x_Position004_3_cmle.ics	37	0	1	1	0.0	0.0	0.0
286	Feb25-FISH2-3R4-rep1-cp190-100x_Position004_3_cmle.ics	39	0	1	1	0.31127282916945126	0.5555555555555555	0.5510204081632654
287	Feb25-FISH2-3R4-rep1-cp190-100x_Position004_3_cmle.ics	40	0	1	1	0.09684043574160706	0.44210526315789467	0.44210526315789467
288	Feb25-FISH2-3R4-rep1-cp190-100x_Position004_3_cmle.ics	42	0	1	1	0.03689159456823126	0.15686274509803919	0.15841584158415842
289	Feb25-FISH2-3R4-rep1-cp190-100x_Position004_3_cmle.ics	43	0	1	1	0.04380876854977462	0.1637931034482758	0.12179487179487176
290	Feb25-FISH2-3R4-rep1-cp190-100x_Position004_3_cmle.ics	44	0	1	1	0.15217782759395396	0.474820143884892	0.9850746268656716
291	Feb25-FISH2-3R4-rep1-cp190-100x_Position004_3_cmle.ics	44	0	1	2	0.0	0.0	0.0
292	Feb25-FISH2-3R4-rep1-cp190-100x_Position004_3_cmle.ics	44	0	2	1	0.0	0.0	0.0
293	Feb25-FISH2-3R4-rep1-cp190-100x_Position004_3_cmle.ics	44	0	2	2	0.07147746447594806	0.37349397590361433	0.19374999999999995
294	Feb25-FISH2-3R4-rep1-cp190-100x_Position004_3_cmle.ics	45	0	1	1	0.15678927691498284	0.5112781954887217	0.5074626865671641
295	Feb25-FISH2-3R4-rep1-cp190-100x_Position004_3_cmle.ics	47	0	1	1	0.0	0.0	0.0
296	Feb25-FISH2-3R4-rep1-cp190-100x_Position004_3_cmle.ics	49	0	1	1	0.016140072623601176	0.09333333333333332	0.07526881720430106
297	Feb25-FISH2-3R4-rep1-cp190-100x_Position004_3_cmle.ics	50	0	1	1	0.11528623302572269	0.5154639175257731	0.5154639175257731
298	Feb25-FISH2-3R4-rep1-cp190-100x_Position004_3_cmle.ics	52	0	1	1	0.0945347110810926	0.3628318584070796	0.3596491228070175
299	Feb25-FISH2-3R4-rep1-cp190-100x_Position004_3_cmle.ics	53	0	1	1	0.0	0.0	0.0
300	Feb25-FISH2-3R4-rep1-cp190-100x_Position004_3_cmle.ics	54	0	1	1	0.14064920429138167	0.5398230088495575	0.5398230088495575
301	Feb25-FISH2-3R4-rep1-cp190-100x_Position004_3_cmle.ics	56	0	1	1	0.06225456583389025	0.2571428571428571	0.2571428571428571
302	Feb25-FISH2-3R4-rep1-cp190-100x_Position004_3_cmle.ics	57	0	1	1	0.10606333438366487	0.42990654205607465	0.4259259259259258
303	Feb25-FISH2-3R4-rep1-cp190-100x_Position004_3_cmle.ics	58	0	1	1	0.3896674676269427	0.7379912663755457	0.7412280701754387
304	Feb25-FISH2-3R4-rep1-cp190-100x_Position004_3_cmle.ics	59	0	1	1	0.1291205809888094	0.4666666666666666	0.4148148148148148
305	Feb25-FISH2-3R4-rep1-cp190-100x_Position004_3_cmle.ics	61	0	1	1	0.07147746447594806	0.5081967213114753	0.5081967213114753
306	Feb25-FISH2-3R4-rep1-cp190-100x_Position004_3_cmle.ics	62	0	1	1	0.03458586990771681	0.17045454545454547	0.1724137931034483
307	Feb25-FISH2-3R4-rep1-cp190-100x_Position004_3_cmle.ics	63	0	1	1	0.03458586990771681	0.23076923076923075	0.26315789473684215
308	Feb25-FISH2-3R4-rep1-cp190-100x_Position004_3_cmle.ics	64	0	1	1	0.07839463845749142	0.3777777777777777	0.3777777777777777
309	Feb25-FISH2-3R4-rep1-cp190-100x_Position004_3_cmle.ics	65	0	1	1	0.223655292069902	0.7578125	0.7578125
310	Feb25-FISH2-3R4-rep1-cp190-100x_Position004_3_cmle.ics	67	0	1	1	0.025362971265658993	0.12359550561797752	0.12643678160919541
311	Feb25-FISH2-3R4-rep1-cp190-100x_Position004_3_cmle.ics	68	0	1	1	0.1498721029334395	0.7647058823529412	0.8227848101265823
312	Feb25-FISH2-3R4-rep1-cp190-100x_Position004_3_cmle.ics	69	0	1	1	0.06686601515491916	0.2871287128712871	0.28431372549019607
313	Feb25-FISH2-3R4-rep1-cp190-100x_Position004_3_cmle.ics	70	0	1	1	0.24210108935401764	0.5303030303030303	0.5276381909547737
314	Feb25-FISH2-3R4-rep1-cp190-100x_Position004_3_cmle.ics	71	0	1	1	0.14756637827292504	0.5517241379310344	0.547008547008547
315	Feb25-FISH2-3R4-rep1-cp190-100x_Position004_3_cmle.ics	72	0	1	1	0.24671253867504656	0.4976744186046511	0.4999999999999999
316	Feb25-FISH2-3R4-rep1-cp190-100x_Position004_3_cmle.ics	73	0	1	1	0.0	0.0	0.0
317	Feb25-FISH2-3R4-rep1-cp190-100x_Position004_3_cmle.ics	74	0	1	1	0.0	0.0	0.0
318	Feb25-FISH2-3R4-rep1-cp190-100x_Position004_3_cmle.ics	75	0	1	1	0.0	0.0	0.0
319	Feb25-FISH2-3R4-rep1-cp190-100x_Position004_3_cmle.ics	75	0	1	2	0.0	0.0	0.0
320	Feb25-FISH2-3R4-rep1-cp190-100x_Position004_3_cmle.ics	75	0	1	3	0.22826674139093092	0.7333333333333333	0.6346153846153845
321	Feb25-FISH2-3R4-rep1-cp190-100x_Position004_3_cmle.ics	75	0	2	1	0.15678927691498284	0.40476190476190477	0.346938775510204
322	Feb25-FISH2-3R4-rep1-cp190-100x_Position004_3_cmle.ics	75	0	2	2	0.0	0.0	0.0
323	Feb25-FISH2-3R4-rep1-cp190-100x_Position004_3_cmle.ics	75	0	2	3	0.0	0.0	0.0
324	Feb25-FISH2-3R4-rep1-cp190-100x_Position004_3_cmle.ics	75	0	3	1	0.0	0.0	0.0
325	Feb25-FISH2-3R4-rep1-cp190-100x_Position004_3_cmle.ics	75	0	3	2	0.17292934953858402	0.40760869565217384	0.43352601156069354
326	Feb25-FISH2-3R4-rep1-cp190-100x_Position004_3_cmle.ics	75	0	3	3	0.0	0.0	0.0
327	Feb25-FISH2-3R4-rep1-cp190-100x_Position004_3_cmle.ics	76	0	1	1	0.0046114493210289076	0.02941176470588235	0.029850746268656716
328	Feb25-FISH2-3R4-rep1-cp190-100x_Position004_3_cmle.ics	78	0	1	1	0.0	0.0	0.0
329	Feb25-FISH2-3R4-rep1-cp190-100x_Position004_3_cmle.ics	79	0	1	1	0.12681485632829495	0.5392156862745097	0.5392156862745097
330	Feb25-FISH2-3R4-rep1-cp190-100x_Position004_3_cmle.ics	80	0	1	1	0.04380876854977462	0.22352941176470587	0.19791666666666666
331	Feb25-FISH2-3R4-rep1-cp190-100x_Position004_3_cmle.ics	81	0	1	1	0.08761753709954924	0.76	0.34862385321100914
332	Feb25-FISH2-3R4-rep1-cp190-100x_Position004_3_cmle.ics	82	0	1	1	0.03458586990771681	0.14018691588785046	0.14018691588785046
333	Feb25-FISH2-3R4-rep1-cp190-100x_Position004_3_cmle.ics	83	0	1	1	0.3135785538299657	0.5573770491803277	0.559670781893004
334	Feb25-FISH2-3R4-rep1-cp190-100x_Position004_3_cmle.ics	84	0	1	1	0.32741290179305244	0.8452380952380952	0.6396396396396395
335	Feb25-FISH2-3R4-rep1-cp190-100x_Position004_3_cmle.ics	85	0	1	1	0.0046114493210289076	0.022727272727272724	0.022727272727272724
336	Feb25-FISH2-3R4-rep1-cp190-100x_Position004_3_cmle.ics	87	0	1	1	0.17292934953858402	0.7653061224489794	0.7731958762886597
337	Feb25-FISH2-3R4-rep1-cp190-100x_Position004_3_cmle.ics	88	0	1	1	0.1498721029334395	0.42483660130718953	0.2813852813852814
338	Feb25-FISH2-3R4-rep1-cp190-100x_Position004_3_cmle.ics	89	0	1	1	0.0	0.0	0.0
339	Feb25-FISH2-3R4-rep1-cp190-100x_Position004_3_cmle.ics	89	0	2	1	0.059948841173375796	0.48148148148148134	0.10924369747899157
340	Feb25-FISH2-3R4-rep1-cp190-100x_Position004_3_cmle.ics	90	0	1	1	0.013834347963086722	0.06122448979591836	0.06122448979591836
341	Feb25-FISH2-3R4-rep1-cp190-100x_Position004_3_cmle.ics	91	0	1	1	0.13834347963086724	0.5940594059405941	0.821917808219178
342	Feb25-FISH2-3R4-rep1-cp190-100x_Position004_3_cmle.ics	92	0	1	1	0.19137514682269965	0.7477477477477477	0.7477477477477477
343	Feb25-FISH2-3R4-rep1-cp190-100x_Position004_3_cmle.ics	93	0	1	1	0.0	0.0	0.0
344	Feb25-FISH2-3R4-rep1-cp190-100x_Position004_3_cmle.ics	95	0	1	1	0.06686601515491916	0.4264705882352941	0.24786324786324784
345	Feb25-FISH2-3R4-rep1-cp190-100x_Position004_3_cmle.ics	96	0	1	1	0.19598659614372857	0.7391304347826086	0.7391304347826086
346	Feb25-FISH2-3R4-rep1-cp190-100x_Position004_3_cmle.ics	97	0	1	1	0.1798465235201274	0.7027027027027026	0.7027027027027026
347	Feb25-FISH2-3R4-rep1-cp190-100x_Position004_3_cmle.ics	98	0	1	1	0.13142630564932387	0.2794117647058823	0.2533333333333333
348	Feb25-FISH2-3R4-rep1-cp190-100x_Position004_3_cmle.ics	99	0	1	1	0.08761753709954924	0.34862385321100914	0.34862385321100914
349	Feb25-FISH2-3R4-rep1-cp190-100x_Position004_3_cmle.ics	100	0	1	1	0.12681485632829495	0.6043956043956042	0.6043956043956042
350	Feb25-FISH2-3R4-rep1-cp190-100x_Position004_3_cmle.ics	101	0	1	1	0.0853118124390348	0.37755102040816324	0.5000000000000001
351	Feb25-FISH2-3R4-rep1-cp190-100x_Position004_3_cmle.ics	103	0	1	1	0.05533739185234689	0.27586206896551724	0.26966292134831454
352	Feb25-FISH2-3R4-rep1-cp190-100x_Position004_3_cmle.ics	104	0	1	1	0.0	0.0	0.0
353	Feb25-FISH2-3R4-rep1-cp190-100x_Position004_3_cmle.ics	105	0	1	1	0.04842021787080353	0.29999999999999993	0.17647058823529407
354	Feb25-FISH2-3R4-rep1-cp190-100x_Position004_3_cmle.ics	106	0	1	1	0.13373203030983832	0.467741935483871	0.46399999999999997
355	Feb25-FISH2-3R4-rep1-cp190-100x_Position005_4_cmle.ics	1	0	1	1	0.223655292069902	0.4825870646766168	0.4754901960784313
356	Feb25-FISH2-3R4-rep1-cp190-100x_Position005_4_cmle.ics	2	0	1	1	0.04842021787080353	0.22105263157894733	0.2234042553191489
357	Feb25-FISH2-3R4-rep1-cp190-100x_Position005_4_cmle.ics	3	0	1	1	0.14064920429138167	0.484126984126984	0.4999999999999999
358	Feb25-FISH2-3R4-rep1-cp190-100x_Position005_4_cmle.ics	7	0	1	1	0.0	0.0	0.0
359	Feb25-FISH2-3R4-rep1-cp190-100x_Position005_4_cmle.ics	8	0	1	1	0.12220340700726605	0.4453781512605041	0.4453781512605041
360	Feb25-FISH2-3R4-rep1-cp190-100x_Position005_4_cmle.ics	9	0	1	1	0.08300608777852034	0.36363636363636365	0.29752066115702475
361	Feb25-FISH2-3R4-rep1-cp190-100x_Position005_4_cmle.ics	10	0	1	1	0.0	0.0	0.0
362	Feb25-FISH2-3R4-rep1-cp190-100x_Position005_4_cmle.ics	11	0	1	1	0.13373203030983832	0.6904761904761905	0.6823529411764706
363	Feb25-FISH2-3R4-rep1-cp190-100x_Position005_4_cmle.ics	12	0	1	1	0.025362971265658993	0.1692307692307692	0.11827956989247311
364	Feb25-FISH2-3R4-rep1-cp190-100x_Position005_4_cmle.ics	12	0	2	1	0.0	0.0	0.0
365	Feb25-FISH2-3R4-rep1-cp190-100x_Position005_4_cmle.ics	13	0	1	1	0.10836905904417933	0.7833333333333333	0.7833333333333333
366	Feb25-FISH2-3R4-rep1-cp190-100x_Position005_4_cmle.ics	15	0	1	1	0.1245091316677805	0.435483870967742	0.432
367	Feb25-FISH2-3R4-rep1-cp190-100x_Position005_4_cmle.ics	16	0	1	1	0.0	0.0	0.0
368	Feb25-FISH2-3R4-rep1-cp190-100x_Position005_4_cmle.ics	17	0	1	1	0.27438123460122	0.5666666666666667	0.48971193415637854
369	Feb25-FISH2-3R4-rep1-cp190-100x_Position005_4_cmle.ics	18	0	1	1	0.1936808714832141	0.8076923076923076	0.6829268292682926
370	Feb25-FISH2-3R4-rep1-cp190-100x_Position005_4_cmle.ics	19	0	1	1	0.05533739185234689	0.2823529411764706	0.2823529411764706
371	Feb25-FISH2-3R4-rep1-cp190-100x_Position005_4_cmle.ics	20	0	1	1	0.0	0.0	0.0
372	Feb25-FISH2-3R4-rep1-cp190-100x_Position005_4_cmle.ics	21	0	1	1	0.13834347963086724	0.5172413793103448	0.5217391304347826
373	Feb25-FISH2-3R4-rep1-cp190-100x_Position005_4_cmle.ics	22	0	1	1	0.13834347963086724	0.4225352112676056	0.4225352112676056
374	Feb25-FISH2-3R4-rep1-cp190-100x_Position005_4_cmle.ics	23	0	1	1	0.07147746447594806	0.3009708737864077	0.3039215686274509
375	Feb25-FISH2-3R4-rep1-cp190-100x_Position005_4_cmle.ics	24	0	1	1	0.16831790021755513	0.6033057851239668	0.5934959349593496
376	Feb25-FISH2-3R4-rep1-cp190-100x_Position005_4_cmle.ics	26	0	1	1	0.03689159456823126	0.2962962962962962	0.2807017543859649
377	Feb25-FISH2-3R4-rep1-cp190-100x_Position005_4_cmle.ics	27	0	1	1	0.08761753709954924	0.5277777777777778	0.3392857142857142
378	Feb25-FISH2-3R4-rep1-cp190-100x_Position005_4_cmle.ics	28	0	1	1	0.2766869592617345	0.44943820224719105	0.44943820224719105
379	Feb25-FISH2-3R4-rep1-cp190-100x_Position005_4_cmle.ics	30	0	1	1	0.21904384274887312	0.7037037037037037	0.6884057971014493
380	Feb25-FISH2-3R4-rep1-cp190-100x_Position005_4_cmle.ics	31	0	1	1	0.009222898642057815	0.07142857142857141	0.017699115044247787
381	Feb25-FISH2-3R4-rep1-cp190-100x_Position005_4_cmle.ics	31	0	2	1	0.0	0.0	0.0
382	Feb25-FISH2-3R4-rep1-cp190-100x_Position005_4_cmle.ics	32	0	1	1	0.053031667191832436	0.23	0.23232323232323232
383	Feb25-FISH2-3R4-rep1-cp190-100x_Position005_4_cmle.ics	34	0	1	1	0.0	0.0	0.0
384	Feb25-FISH2-3R4-rep1-cp190-100x_Position005_4_cmle.ics	34	0	1	2	0.0	0.0	0.0
385	Feb25-FISH2-3R4-rep1-cp190-100x_Position005_4_cmle.ics	34	0	2	1	0.0	0.0	0.0
386	Feb25-FISH2-3R4-rep1-cp190-100x_Position005_4_cmle.ics	34	0	2	2	0.16370645089652622	0.9342105263157894	0.489655172413793
387	Feb25-FISH2-3R4-rep1-cp190-100x_Position005_4_cmle.ics	35	0	1	1	0.2536297126565899	0.802919708029197	0.802919708029197
388	Feb25-FISH2-3R4-rep1-cp190-100x_Position005_4_cmle.ics	36	0	1	1	0.0	0.0	0.0
389	Feb25-FISH2-3R4-rep1-cp190-100x_Position005_4_cmle.ics	37	0	1	1	0.2144323934278442	0.7045454545454544	0.7045454545454544
390	Feb25-FISH2-3R4-rep1-cp190-100x_Position005_4_cmle.ics	38	0	1	1	0.25132398799607547	0.8449612403100775	0.8515625
391	Feb25-FISH2-3R4-rep1-cp190-100x_Position005_4_cmle.ics	39	0	1	1	0.09914616040212151	0.671875	0.1706349206349206
392	Feb25-FISH2-3R4-rep1-cp190-100x_Position005_4_cmle.ics	39	0	2	1	0.0	0.0	0.0
393	Feb25-FISH2-3R4-rep1-cp190-100x_Position005_4_cmle.ics	40	0	1	1	0.20059804546475749	0.7837837837837838	0.7837837837837838
394	Feb25-FISH2-3R4-rep1-cp190-100x_Position005_4_cmle.ics	41	0	1	1	0.06225456583389025	0.2288135593220339	0.23076923076923073
395	Feb25-FISH2-3R4-rep1-cp190-100x_Position005_4_cmle.ics	42	0	1	1	0.0945347110810926	0.7884615384615383	0.3693693693693693
396	Feb25-FISH2-3R4-rep1-cp190-100x_Position005_4_cmle.ics	43	0	1	1	0.0	0.0	0.0
397	Feb25-FISH2-3R4-rep1-cp190-100x_Position005_4_cmle.ics	45	0	1	1	0.13834347963086724	0.48780487804878053	0.4918032786885246
398	Feb25-FISH2-3R4-rep1-cp190-100x_Position005_4_cmle.ics	46	0	1	1	0.0	0.0	0.0
399	Feb25-FISH2-3R4-rep1-cp190-100x_Position005_4_cmle.ics	48	0	1	1	0.34585869907716804	0.8152173913043477	0.669642857142857
400	Feb25-FISH2-3R4-rep1-cp190-100x_Position005_4_cmle.ics	48	0	2	1	0.0	0.0	0.0
401	Feb25-FISH2-3R4-rep1-cp190-100x_Position005_4_cmle.ics	49	0	1	1	0.0	0.0	0.0
402	Feb25-FISH2-3R4-rep1-cp190-100x_Position005_4_cmle.ics	49	0	1	2	0.0	0.0	0.0
403	Feb25-FISH2-3R4-rep1-cp190-100x_Position005_4_cmle.ics	50	0	1	1	0.0	0.0	0.0
404	Feb25-FISH2-3R4-rep1-cp190-100x_Position005_4_cmle.ics	50	0	2	1	0.0	0.0	0.0
405	Feb25-FISH2-3R4-rep1-cp190-100x_Position005_4_cmle.ics	52	0	1	1	0.03458586990771681	0.10869565217391305	0.10791366906474818
406	Feb25-FISH2-3R4-rep1-cp190-100x_Position005_4_cmle.ics	53	0	1	1	0.15448355225446841	0.8170731707317072	0.8374999999999999
407	Feb25-FISH2-3R4-rep1-cp190-100x_Position005_4_cmle.ics	54	0	1	1	0.009222898642057815	0.07692307692307691	0.07692307692307691
408	Feb25-FISH2-3R4-rep1-cp190-100x_Position005_4_cmle.ics	55	0	1	1	0.1798465235201274	0.2965779467680608	0.41052631578947363
409	Feb25-FISH2-3R4-rep1-cp190-100x_Position005_4_cmle.ics	55	0	1	2	0.10145188506263597	0.1673003802281369	0.6027397260273971
410	Feb25-FISH2-3R4-rep1-cp190-100x_Position005_4_cmle.ics	56	0	1	1	0.16831790021755513	0.5983606557377049	0.6033057851239668
411	Feb25-FISH2-3R4-rep1-cp190-100x_Position005_4_cmle.ics	57	0	1	1	0.04611449321028908	0.18867924528301885	0.18867924528301885
412	Feb25-FISH2-3R4-rep1-cp190-100x_Position005_4_cmle.ics	58	0	1	1	0.12220340700726605	0.4649122807017544	0.4690265486725663
413	Feb25-FISH2-3R4-rep1-cp190-100x_Position005_4_cmle.ics	59	0	1	1	0.45883920744237633	0.780392156862745	0.77431906614786
414	Feb25-FISH2-3R4-rep1-cp190-100x_Position005_4_cmle.ics	60	0	1	1	0.0	0.0	0.0
415	Feb25-FISH2-3R4-rep1-cp190-100x_Position005_4_cmle.ics	61	0	1	1	0.1936808714832141	0.6885245901639343	0.6885245901639343
416	Feb25-FISH2-3R4-rep1-cp190-100x_Position005_4_cmle.ics	63	0	1	1	0.0	0.0	0.0
417	Feb25-FISH2-3R4-rep1-cp190-100x_Position005_4_cmle.ics	66	0	1	1	0.10375760972315042	0.703125	0.6923076923076922
418	Feb25-FISH2-3R4-rep1-cp190-100x_Position005_4_cmle.ics	67	0	1	1	0.11067478370469377	0.8571428571428569	0.36363636363636354
419	Feb25-FISH2-3R4-rep1-cp190-100x_Position005_4_cmle.ics	67	0	2	1	0.0	0.0	0.0
420	Feb25-FISH2-3R4-rep1-cp190-100x_Position005_4_cmle.ics	69	0	1	1	0.1844579728411563	0.5517241379310345	0.5479452054794519
421	Feb25-FISH2-3R4-rep1-cp190-100x_Position005_4_cmle.ics	70	0	1	1	0.13834347963086724	0.5	0.4958677685950413
422	Feb25-FISH2-3R4-rep1-cp190-100x_Position005_4_cmle.ics	71	0	1	1	0.0	0.0	0.0
423	Feb25-FISH2-3R4-rep1-cp190-100x_Position005_4_cmle.ics	72	0	1	1	0.0	0.0	0.0
424	Feb25-FISH2-3R4-rep1-cp190-100x_Position005_4_cmle.ics	72	0	2	1	0.10375760972315042	0.5999999999999999	0.3461538461538461
425	Feb25-FISH2-3R4-rep1-cp190-100x_Position005_4_cmle.ics	73	0	1	1	0.1291205809888094	0.4375	0.4375
426	Feb25-FISH2-3R4-rep1-cp190-100x_Position005_4_cmle.ics	74	0	1	1	0.025362971265658993	0.14666666666666667	0.11224489795918367
427	Feb25-FISH2-3R4-rep1-cp190-100x_Position005_4_cmle.ics	75	0	1	1	0.14756637827292504	0.43243243243243246	0.4353741496598639
428	Feb25-FISH2-3R4-rep1-cp190-100x_Position005_4_cmle.ics	77	0	1	1	0.0	0.0	0.0
429	Feb25-FISH2-3R4-rep1-cp190-100x_Position005_4_cmle.ics	80	0	1	1	0.1890694221621852	0.7884615384615383	0.7809523809523808
430	Feb25-FISH2-3R4-rep1-cp190-100x_Position005_4_cmle.ics	81	0	1	1	0.1890694221621852	0.5256410256410255	0.5256410256410255
431	Feb25-FISH2-3R4-rep1-cp190-100x_Position005_4_cmle.ics	82	0	1	1	0.0645602904944047	0.2028985507246377	0.2028985507246377
432	Feb25-FISH2-3R4-rep1-cp190-100x_Position005_4_cmle.ics	84	0	1	1	0.12681485632829495	0.7432432432432433	0.43999999999999995
433	Feb25-FISH2-3R4-rep1-cp190-100x_Position005_4_cmle.ics	85	0	1	1	0.2605468866381333	0.7739726027397259	0.7583892617449663
434	Feb25-FISH2-3R4-rep1-cp190-100x_Position005_4_cmle.ics	86	0	1	1	0.11989768234675159	0.7123287671232875	0.48598130841121484
435	Feb25-FISH2-3R4-rep1-cp190-100x_Position005_4_cmle.ics	87	0	1	1	0.16370645089652622	0.5546875	0.5634920634920634
436	Feb25-FISH2-3R4-rep1-cp190-100x_Position005_4_cmle.ics	88	0	1	1	0.04842021787080353	0.17796610169491525	0.17948717948717946
437	Feb25-FISH2-3R4-rep1-cp190-100x_Position005_4_cmle.ics	89	0	1	1	0.04380876854977462	0.17431192660550457	0.17592592592592587
438	Feb25-FISH2-3R4-rep1-cp190-100x_Position005_4_cmle.ics	90	0	1	1	0.11298050836520823	0.3499999999999999	0.3181818181818181
439	Feb25-FISH2-3R4-rep1-cp190-100x_Position005_4_cmle.ics	92	0	1	1	0.06686601515491916	0.24999999999999994	0.12499999999999997
440	Feb25-FISH2-3R4-rep1-cp190-100x_Position005_4_cmle.ics	93	0	1	1	0.0	0.0	0.0
441	Feb25-FISH2-3R4-rep1-cp190-100x_Position005_4_cmle.ics	93	0	2	1	0.0	0.0	0.0
442	Feb25-FISH2-3R4-rep1-cp190-100x_Position005_4_cmle.ics	94	0	1	1	0.0	0.0	0.0
443	Feb25-FISH2-3R4-rep1-cp190-100x_Position005_4_cmle.ics	95	0	1	1	0.03689159456823126	0.3018867924528302	0.13675213675213674
444	Feb25-FISH2-3R4-rep1-cp190-100x_Position005_4_cmle.ics	95	0	2	1	0.0	0.0	0.0
445	Feb25-FISH2-3R4-rep1-cp190-100x_Position005_4_cmle.ics	96	0	1	1	0.0	0.0	0.0
446	Feb25-FISH2-3R4-rep1-cp190-100x_Position005_4_cmle.ics	96	0	1	2	0.2789926839222489	0.4898785425101214	0.968
447	Feb25-FISH2-3R4-rep1-cp190-100x_Position005_4_cmle.ics	97	0	1	1	0.1844579728411563	0.6451612903225807	0.64
448	Feb25-FISH2-3R4-rep1-cp190-100x_Position005_4_cmle.ics	98	0	1	1	0.03228014524720235	0.15555555555555553	0.22222222222222218
449	Feb25-FISH2-3R4-rep1-cp190-100x_Position005_4_cmle.ics	98	0	1	2	0.0	0.0	0.0
450	Feb25-FISH2-3R4-rep1-cp190-100x_Position005_4_cmle.ics	99	0	1	1	0.10375760972315042	0.4054054054054054	0.4054054054054054
451	Feb25-FISH2-3R4-rep1-cp190-100x_Position005_4_cmle.ics	100	0	1	1	0.0945347110810926	0.3388429752066115	0.3416666666666666
452	Feb25-FISH2-3R4-rep1-cp190-100x_Position005_4_cmle.ics	102	0	1	1	0.13142630564932387	0.5229357798165137	0.5135135135135135
453	Feb25-FISH2-3R4-rep1-cp190-100x_Position005_4_cmle.ics	103	0	1	1	0.0	0.0	0.0
454	Feb25-FISH2-3R4-rep1-cp190-100x_Position005_4_cmle.ics	103	0	2	1	0.0	0.0	0.0
455	Feb25-FISH2-3R4-rep1-cp190-100x_Position005_4_cmle.ics	103	0	3	1	0.0	0.0	0.0
456	Feb25-FISH2-3R4-rep1-cp190-100x_Position005_4_cmle.ics	105	0	1	1	0.1890694221621852	0.6890756302521007	0.677685950413223
457	Feb25-FISH2-3R4-rep1-cp190-100x_Position006_5_cmle.ics	1	0	1	1	0.19137514682269965	0.5886524822695035	0.5928571428571427
458	Feb25-FISH2-3R4-rep1-cp190-100x_Position006_5_cmle.ics	3	0	1	1	0.0899232617600637	0.38613861386138615	0.39
459	Feb25-FISH2-3R4-rep1-cp190-100x_Position006_5_cmle.ics	4	0	1	1	0.0	0.0	0.0
460	Feb25-FISH2-3R4-rep1-cp190-100x_Position006_5_cmle.ics	4	0	1	2	0.17754079885961294	0.40526315789473677	0.9277108433734937
461	Feb25-FISH2-3R4-rep1-cp190-100x_Position006_5_cmle.ics	5	0	1	1	0.0	0.0	0.0
462	Feb25-FISH2-3R4-rep1-cp190-100x_Position006_5_cmle.ics	8	0	1	1	0.08761753709954924	0.32478632478632474	0.3064516129032258
463	Feb25-FISH2-3R4-rep1-cp190-100x_Position006_5_cmle.ics	11	0	1	1	0.13373203030983832	0.4202898550724638	0.3741935483870968
464	Feb25-FISH2-3R4-rep1-cp190-100x_Position006_5_cmle.ics	12	0	1	1	0.059948841173375796	0.3291139240506329	0.33333333333333326
465	Feb25-FISH2-3R4-rep1-cp190-100x_Position006_5_cmle.ics	15	0	1	1	0.11989768234675159	0.36619718309859145	0.36619718309859145
466	Feb25-FISH2-3R4-rep1-cp190-100x_Position006_5_cmle.ics	16	0	1	1	0.1890694221621852	0.6165413533834585	0.6165413533834585
467	Feb25-FISH2-3R4-rep1-cp190-100x_Position006_5_cmle.ics	17	0	1	1	0.0945347110810926	0.3153846153846153	0.33064516129032256
468	Feb25-FISH2-3R4-rep1-cp190-100x_Position006_5_cmle.ics	18	0	1	1	0.0	0.0	0.0
469	Feb25-FISH2-3R4-rep1-cp190-100x_Position006_5_cmle.ics	18	0	2	1	0.22826674139093092	0.6780821917808217	0.46698113207547165
470	Feb25-FISH2-3R4-rep1-cp190-100x_Position006_5_cmle.ics	19	0	1	1	0.0853118124390348	0.30327868852459017	0.30327868852459017
471	Feb25-FISH2-3R4-rep1-cp190-100x_Position006_5_cmle.ics	20	0	1	1	0.0	0.0	0.0
472	Feb25-FISH2-3R4-rep1-cp190-100x_Position006_5_cmle.ics	21	0	1	1	0.053031667191832436	0.3484848484848484	0.24468085106382975
473	Feb25-FISH2-3R4-rep1-cp190-100x_Position006_5_cmle.ics	22	0	1	1	0.0	0.0	0.0
474	Feb25-FISH2-3R4-rep1-cp190-100x_Position006_5_cmle.ics	23	0	1	1	0.0	0.0	0.0
475	Feb25-FISH2-3R4-rep1-cp190-100x_Position006_5_cmle.ics	23	0	2	1	0.0	0.0	0.0
476	Feb25-FISH2-3R4-rep1-cp190-100x_Position006_5_cmle.ics	24	0	1	1	0.223655292069902	0.7293233082706766	0.7950819672131146
477	Feb25-FISH2-3R4-rep1-cp190-100x_Position006_5_cmle.ics	25	0	1	1	0.006917173981543361	0.05555555555555554	0.03409090909090909
478	Feb25-FISH2-3R4-rep1-cp190-100x_Position006_5_cmle.ics	26	0	1	1	0.01844579728411563	0.07547169811320754	0.06153846153846153
479	Feb25-FISH2-3R4-rep1-cp190-100x_Position006_5_cmle.ics	27	0	1	1	0.07378318913646252	0.256	0.25196850393700787
480	Feb25-FISH2-3R4-rep1-cp190-100x_Position006_5_cmle.ics	28	0	1	1	0.13834347963086724	0.576923076923077	0.588235294117647
481	Feb25-FISH2-3R4-rep1-cp190-100x_Position006_5_cmle.ics	29	0	1	1	0.0	0.0	0.0
482	Feb25-FISH2-3R4-rep1-cp190-100x_Position006_5_cmle.ics	30	0	1	1	0.020751521944630084	0.0703125	0.06293706293706293
483	Feb25-FISH2-3R4-rep1-cp190-100x_Position006_5_cmle.ics	31	0	1	1	0.0	0.0	0.0
484	Feb25-FISH2-3R4-rep1-cp190-100x_Position006_5_cmle.ics	32	0	1	1	0.20520949478578637	0.7355371900826444	0.33712121212121204
485	Feb25-FISH2-3R4-rep1-cp190-100x_Position006_5_cmle.ics	32	0	2	1	0.0	0.0	0.0
486	Feb25-FISH2-3R4-rep1-cp190-100x_Position006_5_cmle.ics	33	0	1	1	0.08761753709954924	0.4269662921348314	0.35849056603773577
487	Feb25-FISH2-3R4-rep1-cp190-100x_Position006_5_cmle.ics	34	0	1	1	0.0	0.0	0.0
488	Feb25-FISH2-3R4-rep1-cp190-100x_Position006_5_cmle.ics	35	0	1	1	0.06917173981543362	0.3225806451612903	0.5
489	Feb25-FISH2-3R4-rep1-cp190-100x_Position006_5_cmle.ics	35	0	1	2	0.0	0.0	0.0
490	Feb25-FISH2-3R4-rep1-cp190-100x_Position006_5_cmle.ics	36	0	1	1	0.0	0.0	0.0
491	Feb25-FISH2-3R4-rep1-cp190-100x_Position006_5_cmle.ics	37	0	1	1	0.0	0.0	0.0
492	Feb25-FISH2-3R4-rep1-cp190-100x_Position006_5_cmle.ics	37	0	2	1	0.06917173981543362	0.4166666666666667	0.25
493	Feb25-FISH2-3R4-rep1-cp190-100x_Position006_5_cmle.ics	39	0	1	1	0.2789926839222489	0.711764705882353	0.7034883720930232
494	Feb25-FISH2-3R4-rep1-cp190-100x_Position006_5_cmle.ics	40	0	1	1	0.08300608777852034	0.33962264150943394	0.38297872340425526
495	Feb25-FISH2-3R4-rep1-cp190-100x_Position006_5_cmle.ics	41	0	1	1	0.07378318913646252	0.23357664233576642	0.2318840579710145
496	Feb25-FISH2-3R4-rep1-cp190-100x_Position006_5_cmle.ics	43	0	1	1	0.0	0.0	0.0
497	Feb25-FISH2-3R4-rep1-cp190-100x_Position006_5_cmle.ics	44	0	1	1	0.07147746447594806	0.4492753623188406	0.5740740740740738
498	Feb25-FISH2-3R4-rep1-cp190-100x_Position006_5_cmle.ics	46	0	1	1	0.0	0.0	0.0
499	Feb25-FISH2-3R4-rep1-cp190-100x_Position006_5_cmle.ics	46	0	1	2	0.04842021787080353	0.10144927536231882	0.4038461538461538
500	Feb25-FISH2-3R4-rep1-cp190-100x_Position006_5_cmle.ics	46	0	2	1	0.11989768234675159	0.553191489361702	0.20967741935483872
501	Feb25-FISH2-3R4-rep1-cp190-100x_Position006_5_cmle.ics	46	0	2	2	0.0	0.0	0.0
502	Feb25-FISH2-3R4-rep1-cp190-100x_Position006_5_cmle.ics	49	0	1	1	0.0	0.0	0.0
503	Feb25-FISH2-3R4-rep1-cp190-100x_Position006_5_cmle.ics	49	0	2	1	0.0	0.0	0.0
504	Feb25-FISH2-3R4-rep1-cp190-100x_Position006_5_cmle.ics	51	0	1	1	0.0853118124390348	0.3008130081300813	0.3008130081300813
505	Feb25-FISH2-3R4-rep1-cp190-100x_Position006_5_cmle.ics	52	0	1	1	0.18676369750167077	0.653225806451613	0.6585365853658537
506	Feb25-FISH2-3R4-rep1-cp190-100x_Position006_5_cmle.ics	53	0	1	1	0.07608891379697698	0.36666666666666664	0.28205128205128205
507	Feb25-FISH2-3R4-rep1-cp190-100x_Position006_5_cmle.ics	56	0	1	1	0.0	0.0	0.0
508	Feb25-FISH2-3R4-rep1-cp190-100x_Position006_5_cmle.ics	56	0	1	2	0.027668695926173444	0.04979253112033194	0.16216216216216217
509	Feb25-FISH2-3R4-rep1-cp190-100x_Position006_5_cmle.ics	57	0	1	1	0.06917173981543362	0.22388059701492538	0.22556390977443608
510	Feb25-FISH2-3R4-rep1-cp190-100x_Position006_5_cmle.ics	60	0	1	1	0.12681485632829495	0.7857142857142856	0.4166666666666665
511	Feb25-FISH2-3R4-rep1-cp190-100x_Position006_5_cmle.ics	62	0	1	1	0.28590985790379225	0.4558823529411764	0.4609665427509293
512	Feb25-FISH2-3R4-rep1-cp190-100x_Position006_5_cmle.ics	63	0	1	1	0.0	0.0	0.0
513	Feb25-FISH2-3R4-rep1-cp190-100x_Position006_5_cmle.ics	63	0	1	2	0.09222898642057815	0.19047619047619047	0.303030303030303
514	Feb25-FISH2-3R4-rep1-cp190-100x_Position006_5_cmle.ics	64	0	1	1	0.1706236248780696	0.5967741935483871	0.6666666666666666
515	Feb25-FISH2-3R4-rep1-cp190-100x_Position006_5_cmle.ics	65	0	1	1	0.0899232617600637	0.36792452830188677	0.3714285714285714
516	Feb25-FISH2-3R4-rep1-cp190-100x_Position006_5_cmle.ics	67	0	1	1	0.1498721029334395	0.5603448275862067	0.5603448275862067
517	Feb25-FISH2-3R4-rep1-cp190-100x_Position006_5_cmle.ics	68	0	1	1	0.0	0.0	0.0
518	Feb25-FISH2-3R4-rep1-cp190-100x_Position006_5_cmle.ics	69	0	1	1	0.18676369750167077	0.32926829268292684	0.6806722689075629
519	Feb25-FISH2-3R4-rep1-cp190-100x_Position006_5_cmle.ics	69	0	1	2	0.0	0.0	0.0
520	Feb25-FISH2-3R4-rep1-cp190-100x_Position006_5_cmle.ics	69	0	1	3	0.0	0.0	0.0
521	Feb25-FISH2-3R4-rep1-cp190-100x_Position006_5_cmle.ics	70	0	1	1	0.0	0.0	0.0
522	Feb25-FISH2-3R4-rep1-cp190-100x_Position006_5_cmle.ics	71	0	1	1	0.059948841173375796	0.22807017543859648	0.21848739495798314
523	Feb25-FISH2-3R4-rep1-cp190-100x_Position006_5_cmle.ics	73	0	1	1	0.057643116512861345	0.35211267605633795	0.1736111111111111
524	Feb25-FISH2-3R4-rep1-cp190-100x_Position006_5_cmle.ics	73	0	1	2	0.0	0.0	0.0
525	Feb25-FISH2-3R4-rep1-cp190-100x_Position006_5_cmle.ics	73	0	2	1	0.0	0.0	0.0
526	Feb25-FISH2-3R4-rep1-cp190-100x_Position006_5_cmle.ics	73	0	2	2	0.0	0.0	0.0
527	Feb25-FISH2-3R4-rep1-cp190-100x_Position006_5_cmle.ics	73	0	3	1	0.0	0.0	0.0
528	Feb25-FISH2-3R4-rep1-cp190-100x_Position006_5_cmle.ics	73	0	3	2	0.14064920429138167	0.6630434782608694	0.61
529	Feb25-FISH2-3R4-rep1-cp190-100x_Position006_5_cmle.ics	74	0	1	1	0.2536297126565899	0.7913669064748199	0.8088235294117646
530	Feb25-FISH2-3R4-rep1-cp190-100x_Position006_5_cmle.ics	75	0	1	1	0.09222898642057815	0.5970149253731343	0.5970149253731343
531	Feb25-FISH2-3R4-rep1-cp190-100x_Position006_5_cmle.ics	76	0	1	1	0.12681485632829495	0.43999999999999995	0.4365079365079364
532	Feb25-FISH2-3R4-rep1-cp190-100x_Position006_5_cmle.ics	77	0	1	1	0.16831790021755513	0.30801687763713076	0.31063829787234043
533	Feb25-FISH2-3R4-rep1-cp190-100x_Position006_5_cmle.ics	78	0	1	1	0.0	0.0	0.0
534	Feb25-FISH2-3R4-rep1-cp190-100x_Position006_5_cmle.ics	79	0	1	1	0.14526065361241058	0.4772727272727271	0.4772727272727271
535	Feb25-FISH2-3R4-rep1-cp190-100x_Position006_5_cmle.ics	80	0	1	1	0.17523507419909848	0.5241379310344827	0.5241379310344827
536	Feb25-FISH2-3R4-rep1-cp190-100x_Position006_5_cmle.ics	82	0	1	1	0.0645602904944047	0.23728813559322032	0.22580645161290322
537	Feb25-FISH2-3R4-rep1-cp190-100x_Position006_5_cmle.ics	83	0	1	1	0.14064920429138167	0.6421052631578946	0.6853932584269662
538	Feb25-FISH2-3R4-rep1-cp190-100x_Position006_5_cmle.ics	85	0	1	1	0.15678927691498284	0.4249999999999999	0.42236024844720493
539	Feb25-FISH2-3R4-rep1-cp190-100x_Position006_5_cmle.ics	88	0	1	1	0.0645602904944047	0.2916666666666667	0.2916666666666667
540	Feb25-FISH2-3R4-rep1-cp190-100x_Position006_5_cmle.ics	89	0	1	1	0.23057246605144538	0.7462686567164178	0.8064516129032259
541	Feb25-FISH2-3R4-rep1-cp190-100x_Position006_5_cmle.ics	90	0	1	1	0.0899232617600637	0.33050847457627114	0.3223140495867768
542	Feb25-FISH2-3R4-rep1-cp190-100x_Position006_5_cmle.ics	91	0	1	1	0.0	0.0	0.0
543	Feb25-FISH2-3R4-rep1-cp190-100x_Position006_5_cmle.ics	92	0	1	1	0.13373203030983832	0.44615384615384607	0.4393939393939393
544	Feb25-FISH2-3R4-rep1-cp190-100x_Position006_5_cmle.ics	93	0	1	1	0.0	0.0	0.0
545	Feb25-FISH2-3R4-rep1-cp190-100x_Position007_6_cmle.ics	1	0	1	1	0.11528623302572269	0.23809523809523808	0.28089887640449435
546	Feb25-FISH2-3R4-rep1-cp190-100x_Position007_6_cmle.ics	2	0	1	1	0.19137514682269965	0.6287878787878786	0.6335877862595418
547	Feb25-FISH2-3R4-rep1-cp190-100x_Position007_6_cmle.ics	3	0	1	1	0.04611449321028908	0.15873015873015872	0.15873015873015872
548	Feb25-FISH2-3R4-rep1-cp190-100x_Position007_6_cmle.ics	7	0	1	1	0.0	0.0	0.0
549	Feb25-FISH2-3R4-rep1-cp190-100x_Position007_6_cmle.ics	7	0	1	2	0.0	0.0	0.0
550	Feb25-FISH2-3R4-rep1-cp190-100x_Position007_6_cmle.ics	8	0	1	1	0.0	0.0	0.0
551	Feb25-FISH2-3R4-rep1-cp190-100x_Position007_6_cmle.ics	9	0	1	1	0.0853118124390348	0.3217391304347826	0.3189655172413793
552	Feb25-FISH2-3R4-rep1-cp190-100x_Position007_6_cmle.ics	10	0	1	1	0.16140072623601176	0.608695652173913	0.6034482758620688
553	Feb25-FISH2-3R4-rep1-cp190-100x_Position007_6_cmle.ics	12	0	1	1	0.020751521944630084	0.08411214953271026	0.0647482014388489
554	Feb25-FISH2-3R4-rep1-cp190-100x_Position007_6_cmle.ics	13	0	1	1	0.14526065361241058	0.5384615384615383	0.5943396226415093
555	Feb25-FISH2-3R4-rep1-cp190-100x_Position007_6_cmle.ics	14	0	1	1	0.06225456583389025	0.2571428571428571	0.2523364485981308
556	Feb25-FISH2-3R4-rep1-cp190-100x_Position007_6_cmle.ics	15	0	1	1	0.03458586990771681	0.2941176470588235	0.30000000000000004
557	Feb25-FISH2-3R4-rep1-cp190-100x_Position007_6_cmle.ics	16	0	1	1	0.0	0.0	0.0
558	Feb25-FISH2-3R4-rep1-cp190-100x_Position007_6_cmle.ics	20	0	1	1	0.0	0.0	0.0
559	Feb25-FISH2-3R4-rep1-cp190-100x_Position007_6_cmle.ics	21	0	1	1	0.04380876854977462	0.3015873015873015	0.3166666666666666
560	Feb25-FISH2-3R4-rep1-cp190-100x_Position007_6_cmle.ics	22	0	1	1	0.0	0.0	0.0
561	Feb25-FISH2-3R4-rep1-cp190-100x_Position007_6_cmle.ics	23	0	1	1	0.02305724660514454	0.16129032258064518	0.15625
562	Feb25-FISH2-3R4-rep1-cp190-100x_Position007_6_cmle.ics	25	0	1	1	0.059948841173375796	0.2342342342342342	0.2342342342342342
563	Feb25-FISH2-3R4-rep1-cp190-100x_Position007_6_cmle.ics	26	0	1	1	0.21673811808835866	0.7768595041322313	0.7768595041322313
564	Feb25-FISH2-3R4-rep1-cp190-100x_Position007_6_cmle.ics	27	0	1	1	0.0645602904944047	0.247787610619469	0.24999999999999994
565	Feb25-FISH2-3R4-rep1-cp190-100x_Position007_6_cmle.ics	28	0	1	1	0.0945347110810926	0.32799999999999996	0.3253968253968253
566	Feb25-FISH2-3R4-rep1-cp190-100x_Position007_6_cmle.ics	29	0	1	1	0.19829232080424303	0.6466165413533834	0.6466165413533834
567	Feb25-FISH2-3R4-rep1-cp190-100x_Position007_6_cmle.ics	30	0	1	1	0.02305724660514454	0.1020408163265306	0.09259259259259257
568	Feb25-FISH2-3R4-rep1-cp190-100x_Position007_6_cmle.ics	32	0	1	1	0.0	0.0	0.0
569	Feb25-FISH2-3R4-rep1-cp190-100x_Position007_6_cmle.ics	34	0	1	1	0.11528623302572269	0.47619047619047616	0.4716981132075471
570	Feb25-FISH2-3R4-rep1-cp190-100x_Position007_6_cmle.ics	35	0	1	1	0.20520949478578637	0.49999999999999994	0.5779220779220778
571	Feb25-FISH2-3R4-rep1-cp190-100x_Position007_6_cmle.ics	36	0	1	1	0.07147746447594806	0.3444444444444444	0.4025974025974025
572	Feb25-FISH2-3R4-rep1-cp190-100x_Position007_6_cmle.ics	37	0	1	1	0.0	0.0	0.0
573	Feb25-FISH2-3R4-rep1-cp190-100x_Position007_6_cmle.ics	37	0	2	1	0.0	0.0	0.0
574	Feb25-FISH2-3R4-rep1-cp190-100x_Position007_6_cmle.ics	38	0	1	1	0.11298050836520823	0.3310810810810811	0.3310810810810811
575	Feb25-FISH2-3R4-rep1-cp190-100x_Position007_6_cmle.ics	39	0	1	1	0.03458586990771681	0.189873417721519	0.14150943396226415
576	Feb25-FISH2-3R4-rep1-cp190-100x_Position007_6_cmle.ics	40	0	1	1	0.0	0.0	0.0
577	Feb25-FISH2-3R4-rep1-cp190-100x_Position007_6_cmle.ics	40	0	1	2	0.0	0.0	0.0
578	Feb25-FISH2-3R4-rep1-cp190-100x_Position007_6_cmle.ics	40	0	2	1	0.0	0.0	0.0
579	Feb25-FISH2-3R4-rep1-cp190-100x_Position007_6_cmle.ics	40	0	2	2	0.11528623302572269	0.6756756756756758	0.5154639175257731
580	Feb25-FISH2-3R4-rep1-cp190-100x_Position007_6_cmle.ics	41	0	1	1	0.0	0.0	0.0
581	Feb25-FISH2-3R4-rep1-cp190-100x_Position007_6_cmle.ics	42	0	1	1	0.07608891379697698	0.445945945945946	0.16097560975609757
582	Feb25-FISH2-3R4-rep1-cp190-100x_Position007_6_cmle.ics	43	0	1	1	0.1798465235201274	0.8041237113402061	0.8125
583	Feb25-FISH2-3R4-rep1-cp190-100x_Position007_6_cmle.ics	44	0	1	1	0.3228014524720235	0.5761316872427983	0.5785123966942147
584	Feb25-FISH2-3R4-rep1-cp190-100x_Position007_6_cmle.ics	45	0	1	1	0.2098209441068153	0.674074074074074	0.8666666666666666
585	Feb25-FISH2-3R4-rep1-cp190-100x_Position007_6_cmle.ics	46	0	1	1	0.03458586990771681	0.2884615384615385	0.2459016393442623
586	Feb25-FISH2-3R4-rep1-cp190-100x_Position007_6_cmle.ics	46	0	1	2	0.0	0.0	0.0
587	Feb25-FISH2-3R4-rep1-cp190-100x_Position007_6_cmle.ics	46	0	2	1	0.0	0.0	0.0
588	Feb25-FISH2-3R4-rep1-cp190-100x_Position007_6_cmle.ics	46	0	2	2	0.02305724660514454	0.12658227848101267	0.1923076923076923
589	Feb25-FISH2-3R4-rep1-cp190-100x_Position007_6_cmle.ics	47	0	1	1	0.020751521944630084	0.16981132075471697	0.10843373493975901
590	Feb25-FISH2-3R4-rep1-cp190-100x_Position007_6_cmle.ics	48	0	1	1	0.016140072623601176	0.07608695652173912	0.07608695652173912
591	Feb25-FISH2-3R4-rep1-cp190-100x_Position007_6_cmle.ics	49	0	1	1	0.11528623302572269	0.30487804878048774	0.30303030303030304
592	Feb25-FISH2-3R4-rep1-cp190-100x_Position007_6_cmle.ics	50	0	1	1	0.11067478370469377	0.42477876106194684	0.42477876106194684
593	Feb25-FISH2-3R4-rep1-cp190-100x_Position007_6_cmle.ics	51	0	1	1	0.03689159456823126	0.2222222222222222	0.11851851851851852
594	Feb25-FISH2-3R4-rep1-cp190-100x_Position007_6_cmle.ics	52	0	1	1	0.0	0.0	0.0
595	Feb25-FISH2-3R4-rep1-cp190-100x_Position007_6_cmle.ics	53	0	1	1	0.07839463845749142	0.28099173553719	0.22972972972972974
596	Feb25-FISH2-3R4-rep1-cp190-100x_Position007_6_cmle.ics	55	0	1	1	0.17292934953858402	0.6249999999999999	0.5769230769230768
597	Feb25-FISH2-3R4-rep1-cp190-100x_Position007_6_cmle.ics	56	0	1	1	0.1245091316677805	0.5294117647058822	0.5346534653465347
598	Feb25-FISH2-3R4-rep1-cp190-100x_Position007_6_cmle.ics	57	0	1	1	0.2098209441068153	0.8666666666666666	0.6893939393939392
599	Feb25-FISH2-3R4-rep1-cp190-100x_Position007_6_cmle.ics	58	0	1	1	0.0	0.0	0.0
600	Feb25-FISH2-3R4-rep1-cp190-100x_Position007_6_cmle.ics	58	0	2	1	0.2836041332432778	0.8601398601398601	0.5885167464114832
601	Feb25-FISH2-3R4-rep1-cp190-100x_Position007_6_cmle.ics	59	0	1	1	0.04842021787080353	0.2763157894736842	0.2727272727272727
602	Feb25-FISH2-3R4-rep1-cp190-100x_Position007_6_cmle.ics	60	0	1	1	0.1245091316677805	0.4462809917355371	0.4462809917355371
603	Feb25-FISH2-3R4-rep1-cp190-100x_Position007_6_cmle.ics	61	0	1	1	0.09914616040212151	0.5810810810810811	0.5657894736842105
604	Feb25-FISH2-3R4-rep1-cp190-100x_Position007_6_cmle.ics	62	0	1	1	0.30896710450893683	0.5134099616858238	0.5
605	Feb25-FISH2-3R4-rep1-cp190-100x_Position007_6_cmle.ics	67	0	1	1	0.16140072623601176	0.5511811023622046	0.5555555555555555
606	Feb25-FISH2-3R4-rep1-cp190-100x_Position007_6_cmle.ics	68	0	1	1	0.19137514682269965	0.6434108527131782	0.6434108527131782
607	Feb25-FISH2-3R4-rep1-cp190-100x_Position007_6_cmle.ics	69	0	1	1	0.13373203030983832	0.4360902255639097	0.4360902255639097
608	Feb25-FISH2-3R4-rep1-cp190-100x_Position007_6_cmle.ics	70	0	1	1	0.14064920429138167	0.49193548387096775	0.49193548387096775
609	Feb25-FISH2-3R4-rep1-cp190-100x_Position007_6_cmle.ics	73	0	1	1	0.11759195768623715	0.375	0.3722627737226277
610	Feb25-FISH2-3R4-rep1-cp190-100x_Position007_6_cmle.ics	74	0	1	1	0.21212666876732975	0.8288288288288288	0.8288288288288288
611	Feb25-FISH2-3R4-rep1-cp190-100x_Position007_6_cmle.ics	75	0	1	1	0.27438123460122	0.43430656934306566	0.43430656934306566
612	Feb25-FISH2-3R4-rep1-cp190-100x_Position007_6_cmle.ics	76	0	1	1	0.09914616040212151	0.34959349593495936	0.3467741935483871
613	Feb25-FISH2-3R4-rep1-cp190-100x_Position007_6_cmle.ics	77	0	1	1	0.016140072623601176	0.05982905982905982	0.06034482758620688
614	Feb25-FISH2-3R4-rep1-cp190-100x_Position007_6_cmle.ics	78	0	1	1	0.0	0.0	0.0
615	Feb25-FISH2-3R4-rep1-cp190-100x_Position007_6_cmle.ics	79	0	1	1	0.15217782759395396	0.5546218487394957	0.5076923076923077
616	Feb25-FISH2-3R4-rep1-cp190-100x_Position007_6_cmle.ics	80	0	1	1	0.223655292069902	0.7759999999999999	0.7698412698412697
617	Feb25-FISH2-3R4-rep1-cp190-100x_Position007_6_cmle.ics	81	0	1	1	0.04150304388926017	0.2142857142857143	0.2142857142857143
618	Feb25-FISH2-3R4-rep1-cp190-100x_Position007_6_cmle.ics	82	0	1	1	0.13603775497035278	0.6483516483516483	0.6555555555555556
619	Feb25-FISH2-3R4-rep1-cp190-100x_Position007_6_cmle.ics	83	0	1	1	0.05533739185234689	0.1764705882352941	0.125
620	Feb25-FISH2-3R4-rep1-cp190-100x_Position007_6_cmle.ics	83	0	2	1	0.0	0.0	0.0
621	Feb25-FISH2-3R4-rep1-cp190-100x_Position007_6_cmle.ics	84	0	1	1	0.14295492895189613	0.596153846153846	0.596153846153846
622	Feb25-FISH2-3R4-rep1-cp190-100x_Position007_6_cmle.ics	86	0	1	1	0.2582411619776188	0.3999999999999999	0.5894736842105261
623	Feb25-FISH2-3R4-rep1-cp190-100x_Position007_6_cmle.ics	86	0	1	2	0.0	0.0	0.0
624	Feb25-FISH2-3R4-rep1-cp190-100x_Position007_6_cmle.ics	87	0	1	1	0.006917173981543361	0.044776119402985065	0.04545454545454544
625	Feb25-FISH2-3R4-rep1-cp190-100x_Position007_6_cmle.ics	88	0	1	1	0.020751521944630084	0.12162162162162164	0.07258064516129033
626	Feb25-FISH2-3R4-rep1-cp190-100x_Position007_6_cmle.ics	89	0	1	1	0.2605468866381333	0.450199203187251	0.450199203187251
627	Feb25-FISH2-3R4-rep1-cp190-100x_Position007_6_cmle.ics	90	0	1	1	0.22134956740938755	0.6857142857142856	0.5999999999999999
628	Feb25-FISH2-3R4-rep1-cp190-100x_Position007_6_cmle.ics	91	0	1	1	0.14756637827292504	0.5765765765765766	0.5714285714285713
629	Feb25-FISH2-3R4-rep1-cp190-100x_Position007_6_cmle.ics	92	0	1	1	0.09684043574160706	0.7777777777777776	0.21649484536082472
630	Feb25-FISH2-3R4-rep1-cp190-100x_Position007_6_cmle.ics	92	0	2	1	0.0	0.0	0.0
631	Feb25-FISH2-3R4-rep1-cp190-100x_Position007_6_cmle.ics	93	0	1	1	0.0	0.0	0.0
632	Feb25-FISH2-3R4-rep1-cp190-100x_Position007_6_cmle.ics	96	0	1	1	0.1706236248780696	0.578125	0.74
633	Feb25-FISH2-3R4-rep1-cp190-100x_Position007_6_cmle.ics	97	0	1	1	0.03919731922874571	0.15178571428571425	0.15315315315315314
634	Feb25-FISH2-3R4-rep1-cp190-100x_Position008_7_cmle.ics	3	0	1	1	0.24210108935401764	0.5737704918032787	0.5737704918032787
635	Feb25-FISH2-3R4-rep1-cp190-100x_Position008_7_cmle.ics	5	0	1	1	0.0	0.0	0.0
636	Feb25-FISH2-3R4-rep1-cp190-100x_Position008_7_cmle.ics	5	0	1	2	0.08300608777852034	0.10256410256410255	0.36
637	Feb25-FISH2-3R4-rep1-cp190-100x_Position008_7_cmle.ics	7	0	1	1	0.24210108935401764	0.6774193548387096	0.6687898089171975
638	Feb25-FISH2-3R4-rep1-cp190-100x_Position008_7_cmle.ics	8	0	1	1	0.13142630564932387	0.5377358490566038	0.35403726708074534
639	Feb25-FISH2-3R4-rep1-cp190-100x_Position008_7_cmle.ics	9	0	1	1	0.2098209441068153	0.5515151515151515	0.5548780487804876
640	Feb25-FISH2-3R4-rep1-cp190-100x_Position008_7_cmle.ics	10	0	1	1	0.2951327565458501	0.8205128205128204	0.8205128205128204
641	Feb25-FISH2-3R4-rep1-cp190-100x_Position008_7_cmle.ics	12	0	1	1	0.26746406061967665	0.5771144278606964	0.5829145728643215
642	Feb25-FISH2-3R4-rep1-cp190-100x_Position008_7_cmle.ics	13	0	1	1	0.0	0.0	0.0
643	Feb25-FISH2-3R4-rep1-cp190-100x_Position008_7_cmle.ics	14	0	1	1	0.0	0.0	0.0
644	Feb25-FISH2-3R4-rep1-cp190-100x_Position008_7_cmle.ics	15	0	1	1	0.17523507419909848	0.49999999999999994	0.4903225806451612
645	Feb25-FISH2-3R4-rep1-cp190-100x_Position008_7_cmle.ics	17	0	1	1	0.21212666876732975	0.544378698224852	0.5476190476190477
646	Feb25-FISH2-3R4-rep1-cp190-100x_Position008_7_cmle.ics	18	0	1	1	0.0	0.0	0.0
647	Feb25-FISH2-3R4-rep1-cp190-100x_Position008_7_cmle.ics	19	0	1	1	0.0	0.0	0.0
648	Feb25-FISH2-3R4-rep1-cp190-100x_Position008_7_cmle.ics	20	0	1	1	0.14756637827292504	0.463768115942029	0.463768115942029
649	Feb25-FISH2-3R4-rep1-cp190-100x_Position008_7_cmle.ics	21	0	1	1	0.1245091316677805	0.30508474576271183	0.3
650	Feb25-FISH2-3R4-rep1-cp190-100x_Position008_7_cmle.ics	22	0	1	1	0.0	0.0	0.0
651	Feb25-FISH2-3R4-rep1-cp190-100x_Position008_7_cmle.ics	23	0	1	1	0.0	0.0	0.0
652	Feb25-FISH2-3R4-rep1-cp190-100x_Position008_7_cmle.ics	24	0	1	1	0.0	0.0	0.0
653	Feb25-FISH2-3R4-rep1-cp190-100x_Position008_7_cmle.ics	24	0	2	1	0.13834347963086724	0.9375000000000001	0.4
654	Feb25-FISH2-3R4-rep1-cp190-100x_Position008_7_cmle.ics	25	0	1	1	0.0	0.0	0.0
655	Feb25-FISH2-3R4-rep1-cp190-100x_Position008_7_cmle.ics	25	0	2	1	0.0	0.0	0.0
656	Feb25-FISH2-3R4-rep1-cp190-100x_Position008_7_cmle.ics	25	0	3	1	0.0	0.0	0.0
657	Feb25-FISH2-3R4-rep1-cp190-100x_Position008_7_cmle.ics	26	0	1	1	0.07378318913646252	0.2119205298013245	0.21052631578947367
658	Feb25-FISH2-3R4-rep1-cp190-100x_Position008_7_cmle.ics	27	0	1	1	0.0	0.0	0.0
659	Feb25-FISH2-3R4-rep1-cp190-100x_Position008_7_cmle.ics	27	0	2	1	0.0	0.0	0.0
660	Feb25-FISH2-3R4-rep1-cp190-100x_Position008_7_cmle.ics	28	0	1	1	0.04380876854977462	0.12837837837837837	0.14285714285714282
661	Feb25-FISH2-3R4-rep1-cp190-100x_Position008_7_cmle.ics	29	0	1	1	0.03458586990771681	0.23809523809523808	0.189873417721519
662	Feb25-FISH2-3R4-rep1-cp190-100x_Position008_7_cmle.ics	30	0	1	1	0.10145188506263597	0.2838709677419355	0.2857142857142857
663	Feb25-FISH2-3R4-rep1-cp190-100x_Position008_7_cmle.ics	31	0	1	1	0.23287819071195984	0.583815028901734	0.583815028901734
664	Feb25-FISH2-3R4-rep1-cp190-100x_Position008_7_cmle.ics	32	0	1	1	0.0	0.0	0.0
665	Feb25-FISH2-3R4-rep1-cp190-100x_Position008_7_cmle.ics	32	0	1	2	0.4058075402505439	0.8669950738916254	0.7426160337552742
666	Feb25-FISH2-3R4-rep1-cp190-100x_Position008_7_cmle.ics	32	0	2	1	0.0645602904944047	0.5384615384615384	0.26415094339622636
667	Feb25-FISH2-3R4-rep1-cp190-100x_Position008_7_cmle.ics	32	0	2	2	0.0	0.0	0.0
668	Feb25-FISH2-3R4-rep1-cp190-100x_Position008_7_cmle.ics	32	0	3	1	0.0	0.0	0.0
669	Feb25-FISH2-3R4-rep1-cp190-100x_Position008_7_cmle.ics	32	0	3	2	0.0	0.0	0.0
670	Feb25-FISH2-3R4-rep1-cp190-100x_Position008_7_cmle.ics	33	0	1	1	0.0	0.0	0.0
671	Feb25-FISH2-3R4-rep1-cp190-100x_Position008_7_cmle.ics	36	0	1	1	0.0	0.0	0.0
672	Feb25-FISH2-3R4-rep1-cp190-100x_Position008_7_cmle.ics	36	0	2	1	0.0	0.0	0.0
673	Feb25-FISH2-3R4-rep1-cp190-100x_Position008_7_cmle.ics	37	0	1	1	0.027668695926173444	0.15789473684210523	0.1875
674	Feb25-FISH2-3R4-rep1-cp190-100x_Position008_7_cmle.ics	37	0	1	2	0.0	0.0	0.0
675	Feb25-FISH2-3R4-rep1-cp190-100x_Position008_7_cmle.ics	37	0	2	1	0.0	0.0	0.0
676	Feb25-FISH2-3R4-rep1-cp190-100x_Position008_7_cmle.ics	37	0	2	2	0.0	0.0	0.0
677	Feb25-FISH2-3R4-rep1-cp190-100x_Position008_7_cmle.ics	38	0	1	1	0.16140072623601176	0.7608695652173912	0.4430379746835443
678	Feb25-FISH2-3R4-rep1-cp190-100x_Position008_7_cmle.ics	39	0	1	1	0.08070036311800588	0.21874999999999994	0.21874999999999994
679	Feb25-FISH2-3R4-rep1-cp190-100x_Position008_7_cmle.ics	41	0	1	1	0.029974420586687898	0.21666666666666665	0.21666666666666665
680	Feb25-FISH2-3R4-rep1-cp190-100x_Position008_7_cmle.ics	42	0	1	1	0.1590950015754973	0.44230769230769224	0.44230769230769224
681	Feb25-FISH2-3R4-rep1-cp190-100x_Position008_7_cmle.ics	43	0	1	1	0.0	0.0	0.0
682	Feb25-FISH2-3R4-rep1-cp190-100x_Position008_7_cmle.ics	43	0	1	2	0.0	0.0	0.0
683	Feb25-FISH2-3R4-rep1-cp190-100x_Position008_7_cmle.ics	43	0	2	1	0.0899232617600637	0.6393442622950819	0.32773109243697474
684	Feb25-FISH2-3R4-rep1-cp190-100x_Position008_7_cmle.ics	43	0	2	2	0.0	0.0	0.0
685	Feb25-FISH2-3R4-rep1-cp190-100x_Position008_7_cmle.ics	45	0	1	1	0.20059804546475749	0.5576923076923076	0.5541401273885351
686	Feb25-FISH2-3R4-rep1-cp190-100x_Position008_7_cmle.ics	46	0	1	1	0.27207550994070556	0.5267857142857142	0.5198237885462554
687	Feb25-FISH2-3R4-rep1-cp190-100x_Position008_7_cmle.ics	47	0	1	1	0.0	0.0	0.0
688	Feb25-FISH2-3R4-rep1-cp190-100x_Position008_7_cmle.ics	48	0	1	1	0.15678927691498284	0.8717948717948716	0.8717948717948716
689	Feb25-FISH2-3R4-rep1-cp190-100x_Position008_7_cmle.ics	49	0	1	1	0.18676369750167077	0.7641509433962264	0.7641509433962264
690	Feb25-FISH2-3R4-rep1-cp190-100x_Position008_7_cmle.ics	51	0	1	1	0.11067478370469377	0.3555555555555555	0.3529411764705882
691	Feb25-FISH2-3R4-rep1-cp190-100x_Position008_7_cmle.ics	52	0	1	1	0.0	0.0	0.0
692	Feb25-FISH2-3R4-rep1-cp190-100x_Position008_7_cmle.ics	52	0	1	2	0.0	0.0	0.0
693	Feb25-FISH2-3R4-rep1-cp190-100x_Position008_7_cmle.ics	53	0	1	1	0.0	0.0	0.0
694	Feb25-FISH2-3R4-rep1-cp190-100x_Position008_7_cmle.ics	53	0	2	1	0.09222898642057815	0.6451612903225807	0.2116402116402116
695	Feb25-FISH2-3R4-rep1-cp190-100x_Position008_7_cmle.ics	53	0	3	1	0.0	0.0	0.0
696	Feb25-FISH2-3R4-rep1-cp190-100x_Position008_7_cmle.ics	54	0	1	1	0.053031667191832436	0.359375	0.14838709677419354
697	Feb25-FISH2-3R4-rep1-cp190-100x_Position008_7_cmle.ics	55	0	1	1	0.16370645089652622	0.5035460992907801	0.5035460992907801
698	Feb25-FISH2-3R4-rep1-cp190-100x_Position008_7_cmle.ics	56	0	1	1	0.029974420586687898	0.2452830188679245	0.21666666666666665
699	Feb25-FISH2-3R4-rep1-cp190-100x_Position008_7_cmle.ics	57	0	1	1	0.0	0.0	0.0
700	Feb25-FISH2-3R4-rep1-cp190-100x_Position008_7_cmle.ics	58	0	1	1	0.25132398799607547	0.7171052631578947	0.7171052631578947
701	Feb25-FISH2-3R4-rep1-cp190-100x_Position008_7_cmle.ics	59	0	1	1	0.0	0.0	0.0
702	Feb25-FISH2-3R4-rep1-cp190-100x_Position008_7_cmle.ics	60	0	1	1	0.28129840858276334	0.7093023255813952	0.7052023121387281
703	Feb25-FISH2-3R4-rep1-cp190-100x_Position008_7_cmle.ics	61	0	1	1	0.05533739185234689	0.1678321678321678	0.16901408450704222
704	Feb25-FISH2-3R4-rep1-cp190-100x_Position008_7_cmle.ics	62	0	1	1	0.27207550994070556	0.7972972972972974	0.7564102564102564
705	Feb25-FISH2-3R4-rep1-cp190-100x_Position008_7_cmle.ics	63	0	1	1	0.0	0.0	0.0
706	Feb25-FISH2-3R4-rep1-cp190-100x_Position008_7_cmle.ics	63	0	1	2	0.08070036311800588	0.21604938271604937	0.3211009174311926
707	Feb25-FISH2-3R4-rep1-cp190-100x_Position008_7_cmle.ics	64	0	1	1	0.053031667191832436	0.4509803921568627	0.3285714285714285
708	Feb25-FISH2-3R4-rep1-cp190-100x_Position008_7_cmle.ics	65	0	1	1	0.17292934953858402	0.5208333333333333	0.5208333333333333
709	Feb25-FISH2-3R4-rep1-cp190-100x_Position008_7_cmle.ics	67	0	1	1	0.0	0.0	0.0
710	Feb25-FISH2-3R4-rep1-cp190-100x_Position008_7_cmle.ics	68	0	1	1	0.1498721029334395	0.43918918918918926	0.4333333333333333
711	Feb25-FISH2-3R4-rep1-cp190-100x_Position008_7_cmle.ics	69	0	1	1	0.0	0.0	0.0
712	Feb25-FISH2-3R4-rep1-cp190-100x_Position008_7_cmle.ics	69	0	1	2	0.0	0.0	0.0
713	Feb25-FISH2-3R4-rep1-cp190-100x_Position008_7_cmle.ics	70	0	1	1	0.27207550994070556	0.8309859154929576	0.8251748251748251
714	Feb25-FISH2-3R4-rep1-cp190-100x_Position008_7_cmle.ics	71	0	1	1	0.1936808714832141	0.5419354838709677	0.5753424657534245
715	Feb25-FISH2-3R4-rep1-cp190-100x_Position008_7_cmle.ics	72	0	1	1	0.09684043574160706	0.24137931034482757	0.24561403508771928
716	Feb25-FISH2-3R4-rep1-cp190-100x_Position008_7_cmle.ics	73	0	1	1	0.11067478370469377	0.3720930232558139	0.5517241379310345
717	Feb25-FISH2-3R4-rep1-cp190-100x_Position008_7_cmle.ics	74	0	1	1	0.0	0.0	0.0
718	Feb25-FISH2-3R4-rep1-cp190-100x_Position008_7_cmle.ics	75	0	1	1	0.06917173981543362	0.19108280254777074	0.2857142857142857
719	Feb25-FISH2-3R4-rep1-cp190-100x_Position008_7_cmle.ics	75	0	1	2	0.0	0.0	0.0
720	Feb25-FISH2-3R4-rep1-cp190-100x_Position008_7_cmle.ics	76	0	1	1	0.0	0.0	0.0
721	Feb25-FISH2-3R4-rep1-cp190-100x_Position008_7_cmle.ics	77	0	1	1	0.0	0.0	0.0
722	Feb25-FISH2-3R4-rep1-cp190-100x_Position008_7_cmle.ics	78	0	1	1	0.03458586990771681	0.09202453987730061	0.1724137931034483
723	Feb25-FISH2-3R4-rep1-cp190-100x_Position008_7_cmle.ics	78	0	1	2	0.0	0.0	0.0
724	Feb25-FISH2-3R4-rep1-cp190-100x_Position008_7_cmle.ics	79	0	1	1	0.0	0.0	0.0
725	Feb25-FISH2-3R4-rep1-cp190-100x_Position008_7_cmle.ics	80	0	1	1	0.01152862330257227	0.05263157894736841	0.05813953488372092
726	Feb25-FISH2-3R4-rep1-cp190-100x_Position008_7_cmle.ics	82	0	1	1	0.0	0.0	0.0
727	Feb25-FISH2-3R4-rep1-cp190-100x_Position008_7_cmle.ics	83	0	1	1	0.04611449321028908	0.2564102564102564	0.12121212121212122
728	Feb25-FISH2-3R4-rep1-cp190-100x_Position008_7_cmle.ics	83	0	2	1	0.0	0.0	0.0
729	Feb25-FISH2-3R4-rep1-cp190-100x_Position008_7_cmle.ics	84	0	1	1	0.053031667191832436	0.20175438596491227	0.20535714285714282
730	Feb25-FISH2-3R4-rep1-cp190-100x_Position008_7_cmle.ics	86	0	1	1	0.37352739500334153	0.5436241610738255	0.5454545454545454
731	Feb25-FISH2-3R4-rep1-cp190-100x_Position008_7_cmle.ics	87	0	1	1	0.19598659614372857	0.5743243243243243	0.5782312925170067
732	Feb25-FISH2-3R4-rep1-cp190-100x_Position008_7_cmle.ics	88	0	1	1	0.0	0.0	0.0
733	Feb25-FISH2-3R4-rep1-cp190-100x_Position008_7_cmle.ics	88	0	1	2	0.06686601515491916	0.21969696969696964	0.5576923076923077
734	Feb25-FISH2-3R4-rep1-cp190-100x_Position009_8_cmle.ics	1	0	1	1	0.24671253867504656	0.7482517482517482	0.7482517482517482
735	Feb25-FISH2-3R4-rep1-cp190-100x_Position009_8_cmle.ics	2	0	1	1	0.36661022102179813	0.6235294117647058	0.5955056179775281
736	Feb25-FISH2-3R4-rep1-cp190-100x_Position009_8_cmle.ics	3	0	1	1	0.223655292069902	0.638157894736842	0.638157894736842
737	Feb25-FISH2-3R4-rep1-cp190-100x_Position009_8_cmle.ics	4	0	1	1	0.3181900031509946	0.807017543859649	0.8117647058823529
738	Feb25-FISH2-3R4-rep1-cp190-100x_Position009_8_cmle.ics	5	0	1	1	0.22134956740938755	0.6713286713286712	0.6713286713286712
739	Feb25-FISH2-3R4-rep1-cp190-100x_Position009_8_cmle.ics	6	0	1	1	0.01152862330257227	0.1	0.06249999999999999
740	Feb25-FISH2-3R4-rep1-cp190-100x_Position009_8_cmle.ics	7	0	1	1	0.0	0.0	0.0
741	Feb25-FISH2-3R4-rep1-cp190-100x_Position009_8_cmle.ics	8	0	1	1	0.15217782759395396	0.45205479452054786	0.445945945945946
742	Feb25-FISH2-3R4-rep1-cp190-100x_Position009_8_cmle.ics	9	0	1	1	0.0	0.0	0.0
743	Feb25-FISH2-3R4-rep1-cp190-100x_Position009_8_cmle.ics	10	0	1	1	0.0	0.0	0.0
744	Feb25-FISH2-3R4-rep1-cp190-100x_Position009_8_cmle.ics	10	0	2	1	0.0	0.0	0.0
745	Feb25-FISH2-3R4-rep1-cp190-100x_Position009_8_cmle.ics	11	0	1	1	0.33202435111408135	0.6428571428571428	0.47213114754098356
746	Feb25-FISH2-3R4-rep1-cp190-100x_Position009_8_cmle.ics	11	0	2	1	0.0	0.0	0.0
747	Feb25-FISH2-3R4-rep1-cp190-100x_Position009_8_cmle.ics	12	0	1	1	0.18676369750167077	0.41326530612244894	0.38388625592417064
748	Feb25-FISH2-3R4-rep1-cp190-100x_Position009_8_cmle.ics	13	0	1	1	0.0023057246605144538	0.006666666666666666	0.009009009009009009
749	Feb25-FISH2-3R4-rep1-cp190-100x_Position009_8_cmle.ics	13	0	1	2	0.0	0.0	0.0
750	Feb25-FISH2-3R4-rep1-cp190-100x_Position009_8_cmle.ics	14	0	1	1	0.19598659614372857	0.3359683794466403	0.3441295546558704
751	Feb25-FISH2-3R4-rep1-cp190-100x_Position009_8_cmle.ics	15	0	1	1	0.12220340700726605	0.5888888888888888	0.3441558441558441
752	Feb25-FISH2-3R4-rep1-cp190-100x_Position009_8_cmle.ics	16	0	1	1	0.17292934953858402	0.5905511811023622	0.9146341463414631
753	Feb25-FISH2-3R4-rep1-cp190-100x_Position009_8_cmle.ics	17	0	1	1	0.020751521944630084	0.12328767123287669	0.10465116279069767
754	Feb25-FISH2-3R4-rep1-cp190-100x_Position009_8_cmle.ics	18	0	1	1	0.2098209441068153	0.6642335766423357	0.6642335766423357
755	Feb25-FISH2-3R4-rep1-cp190-100x_Position009_8_cmle.ics	19	0	1	1	0.050725942531317986	0.1864406779661017	0.18487394957983191
756	Feb25-FISH2-3R4-rep1-cp190-100x_Position009_8_cmle.ics	21	0	1	1	0.0	0.0	0.0
757	Feb25-FISH2-3R4-rep1-cp190-100x_Position009_8_cmle.ics	22	0	1	1	0.0	0.0	0.0
758	Feb25-FISH2-3R4-rep1-cp190-100x_Position009_8_cmle.ics	22	0	1	2	0.08300608777852034	0.27480916030534347	0.6792452830188679
759	Feb25-FISH2-3R4-rep1-cp190-100x_Position009_8_cmle.ics	25	0	1	1	0.0	0.0	0.0
760	Feb25-FISH2-3R4-rep1-cp190-100x_Position009_8_cmle.ics	25	0	2	1	0.0	0.0	0.0
761	Feb25-FISH2-3R4-rep1-cp190-100x_Position009_8_cmle.ics	26	0	1	1	0.05533739185234689	0.4067796610169491	0.18461538461538457
762	Feb25-FISH2-3R4-rep1-cp190-100x_Position009_8_cmle.ics	26	0	2	1	0.0	0.0	0.0
763	Feb25-FISH2-3R4-rep1-cp190-100x_Position009_8_cmle.ics	27	0	1	1	0.0	0.0	0.0
764	Feb25-FISH2-3R4-rep1-cp190-100x_Position009_8_cmle.ics	29	0	1	1	0.20520949478578637	0.6742424242424241	0.6742424242424241
765	Feb25-FISH2-3R4-rep1-cp190-100x_Position009_8_cmle.ics	30	0	1	1	0.09222898642057815	0.7547169811320754	0.2702702702702703
766	Feb25-FISH2-3R4-rep1-cp190-100x_Position009_8_cmle.ics	30	0	2	1	0.0	0.0	0.0
767	Feb25-FISH2-3R4-rep1-cp190-100x_Position009_8_cmle.ics	31	0	1	1	0.223655292069902	0.8584070796460176	0.8738738738738738
768	Feb25-FISH2-3R4-rep1-cp190-100x_Position009_8_cmle.ics	32	0	1	1	0.0	0.0	0.0
769	Feb25-FISH2-3R4-rep1-cp190-100x_Position009_8_cmle.ics	32	0	1	2	0.0	0.0	0.0
770	Feb25-FISH2-3R4-rep1-cp190-100x_Position009_8_cmle.ics	32	0	2	1	0.0	0.0	0.0
771	Feb25-FISH2-3R4-rep1-cp190-100x_Position009_8_cmle.ics	32	0	2	2	0.0	0.0	0.0
772	Feb25-FISH2-3R4-rep1-cp190-100x_Position009_8_cmle.ics	32	0	3	1	0.0	0.0	0.0
773	Feb25-FISH2-3R4-rep1-cp190-100x_Position009_8_cmle.ics	32	0	3	2	0.04150304388926017	0.2222222222222222	0.1764705882352941
774	Feb25-FISH2-3R4-rep1-cp190-100x_Position009_8_cmle.ics	33	0	1	1	0.06686601515491916	0.2265625	0.29
775	Feb25-FISH2-3R4-rep1-cp190-100x_Position009_8_cmle.ics	34	0	1	1	0.2351839153724743	0.7445255474452555	0.7391304347826088
776	Feb25-FISH2-3R4-rep1-cp190-100x_Position009_8_cmle.ics	35	0	1	1	0.0	0.0	0.0
777	Feb25-FISH2-3R4-rep1-cp190-100x_Position009_8_cmle.ics	35	0	1	2	0.0	0.0	0.0
778	Feb25-FISH2-3R4-rep1-cp190-100x_Position009_8_cmle.ics	35	0	2	1	0.11989768234675159	0.25742574257425743	0.244131455399061
779	Feb25-FISH2-3R4-rep1-cp190-100x_Position009_8_cmle.ics	35	0	2	2	0.0	0.0	0.0
780	Feb25-FISH2-3R4-rep1-cp190-100x_Position009_8_cmle.ics	36	0	1	1	0.2536297126565899	0.40293040293040294	0.3754266211604095
781	Feb25-FISH2-3R4-rep1-cp190-100x_Position009_8_cmle.ics	37	0	1	1	0.0	0.0	0.0
782	Feb25-FISH2-3R4-rep1-cp190-100x_Position009_8_cmle.ics	38	0	1	1	0.050725942531317986	0.14864864864864866	0.14864864864864866
783	Feb25-FISH2-3R4-rep1-cp190-100x_Position009_8_cmle.ics	39	0	1	1	0.0	0.0	0.0
784	Feb25-FISH2-3R4-rep1-cp190-100x_Position009_8_cmle.ics	40	0	1	1	0.0	0.0	0.0
785	Feb25-FISH2-3R4-rep1-cp190-100x_Position009_8_cmle.ics	40	0	1	2	0.0	0.0	0.0
786	Feb25-FISH2-3R4-rep1-cp190-100x_Position009_8_cmle.ics	42	0	1	1	0.03228014524720235	0.21212121212121207	0.21212121212121207
787	Feb25-FISH2-3R4-rep1-cp190-100x_Position009_8_cmle.ics	43	0	1	1	0.30204993052739343	0.8397435897435895	0.8343949044585988
788	Feb25-FISH2-3R4-rep1-cp190-100x_Position009_8_cmle.ics	44	0	1	1	0.0	0.0	0.0
789	Feb25-FISH2-3R4-rep1-cp190-100x_Position009_8_cmle.ics	44	0	2	1	0.059948841173375796	0.1538461538461538	0.11206896551724135
790	Feb25-FISH2-3R4-rep1-cp190-100x_Position009_8_cmle.ics	46	0	1	1	0.18215224818064185	0.6991150442477876	0.5642857142857142
791	Feb25-FISH2-3R4-rep1-cp190-100x_Position009_8_cmle.ics	47	0	1	1	0.04150304388926017	0.21951219512195116	0.14285714285714285
792	Feb25-FISH2-3R4-rep1-cp190-100x_Position009_8_cmle.ics	48	0	1	1	0.0	0.0	0.0
793	Feb25-FISH2-3R4-rep1-cp190-100x_Position009_8_cmle.ics	48	0	2	1	0.0	0.0	0.0
794	Feb25-FISH2-3R4-rep1-cp190-100x_Position009_8_cmle.ics	49	0	1	1	0.16140072623601176	0.4374999999999999	0.43478260869565216
795	Feb25-FISH2-3R4-rep1-cp190-100x_Position009_8_cmle.ics	50	0	1	1	0.025362971265658993	0.20754716981132074	0.1864406779661017
796	Feb25-FISH2-3R4-rep1-cp190-100x_Position009_8_cmle.ics	50	0	1	2	0.0	0.0	0.0
797	Feb25-FISH2-3R4-rep1-cp190-100x_Position009_8_cmle.ics	51	0	1	1	0.03689159456823126	0.1045751633986928	0.1032258064516129
798	Feb25-FISH2-3R4-rep1-cp190-100x_Position009_8_cmle.ics	52	0	1	1	0.0	0.0	0.0
799	Feb25-FISH2-3R4-rep1-cp190-100x_Position009_8_cmle.ics	53	0	1	1	0.1706236248780696	0.6607142857142856	0.45679012345679015
800	Feb25-FISH2-3R4-rep1-cp190-100x_Position009_8_cmle.ics	54	0	1	1	0.15448355225446841	0.41874999999999996	0.41874999999999996
801	Feb25-FISH2-3R4-rep1-cp190-100x_Position009_8_cmle.ics	56	0	1	1	0.05533739185234689	0.19047619047619044	0.1935483870967742
802	Feb25-FISH2-3R4-rep1-cp190-100x_Position009_8_cmle.ics	57	0	1	1	0.08300608777852034	0.29752066115702475	0.29752066115702475
803	Feb25-FISH2-3R4-rep1-cp190-100x_Position009_8_cmle.ics	59	0	1	1	0.16140072623601176	0.6481481481481479	0.8045977011494252
804	Feb25-FISH2-3R4-rep1-cp190-100x_Position009_8_cmle.ics	60	0	1	1	0.03689159456823126	0.2318840579710145	0.2318840579710145
805	Feb25-FISH2-3R4-rep1-cp190-100x_Position009_8_cmle.ics	61	0	1	1	0.03458586990771681	0.15000000000000002	0.14423076923076925
806	Feb25-FISH2-3R4-rep1-cp190-100x_Position009_8_cmle.ics	62	0	1	1	0.0	0.0	0.0
807	Feb25-FISH2-3R4-rep1-cp190-100x_Position009_8_cmle.ics	62	0	2	1	0.10375760972315042	0.8035714285714284	0.28481012658227844
808	Feb25-FISH2-3R4-rep1-cp190-100x_Position009_8_cmle.ics	63	0	1	1	0.39658464160848605	0.5870307167235495	0.583050847457627
809	Feb25-FISH2-3R4-rep1-cp190-100x_Position009_8_cmle.ics	65	0	1	1	0.20520949478578637	0.7063492063492062	0.7063492063492062
810	Feb25-FISH2-3R4-rep1-cp190-100x_Position009_8_cmle.ics	67	0	1	1	0.17754079885961294	0.5167785234899328	0.5167785234899328
811	Feb25-FISH2-3R4-rep1-cp190-100x_Position009_8_cmle.ics	68	0	1	1	0.35738732237974036	0.6888888888888889	0.541958041958042
812	Feb25-FISH2-3R4-rep1-cp190-100x_Position009_8_cmle.ics	68	0	2	1	0.0	0.0	0.0
813	Feb25-FISH2-3R4-rep1-cp190-100x_Position009_8_cmle.ics	69	0	1	1	0.059948841173375796	0.16560509554140126	0.16560509554140126
814	Feb25-FISH2-3R4-rep1-cp190-100x_Position009_8_cmle.ics	72	0	1	1	0.16831790021755513	0.5615384615384614	0.5615384615384614
815	Feb25-FISH2-3R4-rep1-cp190-100x_Position009_8_cmle.ics	73	0	1	1	0.03228014524720235	0.20895522388059698	0.20588235294117643
816	Feb25-FISH2-3R4-rep1-cp190-100x_Position009_8_cmle.ics	76	0	1	1	0.1844579728411563	0.6722689075630252	0.6722689075630252
817	Feb25-FISH2-3R4-rep1-cp190-100x_Position009_8_cmle.ics	78	0	1	1	0.1936808714832141	0.5999999999999999	0.6043165467625897
818	Feb25-FISH2-3R4-rep1-cp190-100x_Position010_9_cmle.ics	1	0	1	1	0.23287819071195984	0.7112676056338028	0.7112676056338028
819	Feb25-FISH2-3R4-rep1-cp190-100x_Position010_9_cmle.ics	2	0	1	1	0.0	0.0	0.0
820	Feb25-FISH2-3R4-rep1-cp190-100x_Position010_9_cmle.ics	4	0	1	1	0.3343300757745958	0.9177215189873417	0.9177215189873417
821	Feb25-FISH2-3R4-rep1-cp190-100x_Position010_9_cmle.ics	5	0	1	1	0.08300608777852034	0.3025210084033613	0.24489795918367344
822	Feb25-FISH2-3R4-rep1-cp190-100x_Position010_9_cmle.ics	6	0	1	1	0.0	0.0	0.0
823	Feb25-FISH2-3R4-rep1-cp190-100x_Position010_9_cmle.ics	7	0	1	1	0.22596101673041646	0.6049382716049382	0.6012269938650305
824	Feb25-FISH2-3R4-rep1-cp190-100x_Position010_9_cmle.ics	9	0	1	1	0.0	0.0	0.0
825	Feb25-FISH2-3R4-rep1-cp190-100x_Position010_9_cmle.ics	10	0	1	1	0.24210108935401764	0.7	0.7094594594594595
826	Feb25-FISH2-3R4-rep1-cp190-100x_Position010_9_cmle.ics	11	0	1	1	0.13834347963086724	0.9523809523809523	0.30000000000000004
827	Feb25-FISH2-3R4-rep1-cp190-100x_Position010_9_cmle.ics	11	0	2	1	0.0	0.0	0.0
828	Feb25-FISH2-3R4-rep1-cp190-100x_Position010_9_cmle.ics	12	0	1	1	0.2605468866381333	0.7902097902097902	0.7847222222222223
829	Feb25-FISH2-3R4-rep1-cp190-100x_Position010_9_cmle.ics	13	0	1	1	0.07839463845749142	0.26153846153846144	0.3434343434343434
830	Feb25-FISH2-3R4-rep1-cp190-100x_Position010_9_cmle.ics	14	0	1	1	0.0	0.0	0.0
831	Feb25-FISH2-3R4-rep1-cp190-100x_Position010_9_cmle.ics	15	0	1	1	0.3135785538299657	0.8095238095238095	0.8143712574850298
832	Feb25-FISH2-3R4-rep1-cp190-100x_Position010_9_cmle.ics	16	0	1	1	0.20290377012527194	0.6111111111111112	0.6027397260273971
833	Feb25-FISH2-3R4-rep1-cp190-100x_Position010_9_cmle.ics	18	0	1	1	0.14064920429138167	0.462121212121212	0.4485294117647058
834	Feb25-FISH2-3R4-rep1-cp190-100x_Position010_9_cmle.ics	19	0	1	1	0.0	0.0	0.0
835	Feb25-FISH2-3R4-rep1-cp190-100x_Position010_9_cmle.ics	20	0	1	1	0.06917173981543362	0.2564102564102564	0.26548672566371684
836	Feb25-FISH2-3R4-rep1-cp190-100x_Position010_9_cmle.ics	21	0	1	1	0.13142630564932387	0.37254901960784315	0.37748344370860926
837	Feb25-FISH2-3R4-rep1-cp190-100x_Position010_9_cmle.ics	22	0	1	1	0.009222898642057815	0.02094240837696335	0.02116402116402116
838	Feb25-FISH2-3R4-rep1-cp190-100x_Position010_9_cmle.ics	24	0	1	1	0.5602910925050123	0.6675824175824175	0.6694214876033057
839	Feb25-FISH2-3R4-rep1-cp190-100x_Position010_9_cmle.ics	26	0	1	1	0.2605468866381333	0.6890243902439024	0.6932515337423313
840	Feb25-FISH2-3R4-rep1-cp190-100x_Position010_9_cmle.ics	27	0	1	1	0.2582411619776188	0.48068669527897	0.7320261437908496
841	Feb25-FISH2-3R4-rep1-cp190-100x_Position010_9_cmle.ics	27	0	1	2	0.0	0.0	0.0
842	Feb25-FISH2-3R4-rep1-cp190-100x_Position010_9_cmle.ics	27	0	1	3	0.0	0.0	0.0
843	Feb25-FISH2-3R4-rep1-cp190-100x_Position010_9_cmle.ics	28	0	1	1	0.19137514682269965	0.584507042253521	0.5886524822695035
844	Feb25-FISH2-3R4-rep1-cp190-100x_Position010_9_cmle.ics	29	0	1	1	0.06225456583389025	0.2523364485981308	0.27272727272727276
845	Feb25-FISH2-3R4-rep1-cp190-100x_Position010_9_cmle.ics	30	0	1	1	0.0	0.0	0.0
846	Feb25-FISH2-3R4-rep1-cp190-100x_Position010_9_cmle.ics	31	0	1	1	0.2536297126565899	0.7142857142857142	0.7142857142857142
847	Feb25-FISH2-3R4-rep1-cp190-100x_Position010_9_cmle.ics	32	0	1	1	0.20059804546475749	0.5	0.5
848	Feb25-FISH2-3R4-rep1-cp190-100x_Position010_9_cmle.ics	33	0	1	1	0.0	0.0	0.0
849	Feb25-FISH2-3R4-rep1-cp190-100x_Position010_9_cmle.ics	34	0	1	1	0.0	0.0	0.0
850	Feb25-FISH2-3R4-rep1-cp190-100x_Position010_9_cmle.ics	35	0	1	1	0.0	0.0	0.0
851	Feb25-FISH2-3R4-rep1-cp190-100x_Position010_9_cmle.ics	36	0	1	1	0.09222898642057815	0.5797101449275363	0.5797101449275363
852	Feb25-FISH2-3R4-rep1-cp190-100x_Position010_9_cmle.ics	38	0	1	1	0.006917173981543361	0.041666666666666664	0.04615384615384614
853	Feb25-FISH2-3R4-rep1-cp190-100x_Position010_9_cmle.ics	38	0	1	2	0.0	0.0	0.0
854	Feb25-FISH2-3R4-rep1-cp190-100x_Position010_9_cmle.ics	38	0	2	1	0.0	0.0	0.0
855	Feb25-FISH2-3R4-rep1-cp190-100x_Position010_9_cmle.ics	38	0	2	2	0.0	0.0	0.0
856	Feb25-FISH2-3R4-rep1-cp190-100x_Position010_9_cmle.ics	39	0	1	1	0.19598659614372857	0.467032967032967	0.5089820359281437
857	Feb25-FISH2-3R4-rep1-cp190-100x_Position010_9_cmle.ics	40	0	1	1	0.0945347110810926	0.6612903225806451	0.2827586206896551
858	Feb25-FISH2-3R4-rep1-cp190-100x_Position010_9_cmle.ics	40	0	2	1	0.0	0.0	0.0
859	Feb25-FISH2-3R4-rep1-cp190-100x_Position010_9_cmle.ics	42	0	1	1	0.0	0.0	0.0
860	Feb25-FISH2-3R4-rep1-cp190-100x_Position010_9_cmle.ics	43	0	1	1	0.37122167034282705	0.6168582375478927	0.6168582375478927
861	Feb25-FISH2-3R4-rep1-cp190-100x_Position010_9_cmle.ics	44	0	1	1	0.06225456583389025	0.33749999999999997	0.33749999999999997
862	Feb25-FISH2-3R4-rep1-cp190-100x_Position010_9_cmle.ics	45	0	1	1	0.5349281212393533	0.8656716417910447	0.6304347826086956
863	Feb25-FISH2-3R4-rep1-cp190-100x_Position010_9_cmle.ics	45	0	2	1	0.0	0.0	0.0
864	Feb25-FISH2-3R4-rep1-cp190-100x_Position010_9_cmle.ics	46	0	1	1	0.0	0.0	0.0
865	Feb25-FISH2-3R4-rep1-cp190-100x_Position010_9_cmle.ics	47	0	1	1	0.0	0.0	0.0
866	Feb25-FISH2-3R4-rep1-cp190-100x_Position010_9_cmle.ics	47	0	1	2	0.1706236248780696	0.5068493150684931	0.9135802469135803
867	Feb25-FISH2-3R4-rep1-cp190-100x_Position010_9_cmle.ics	48	0	1	1	0.0	0.0	0.0
868	Feb25-FISH2-3R4-rep1-cp190-100x_Position010_9_cmle.ics	48	0	2	1	0.16140072623601176	0.8139534883720929	0.4022988505747126
869	Feb25-FISH2-3R4-rep1-cp190-100x_Position010_9_cmle.ics	49	0	1	1	0.01844579728411563	0.08888888888888888	0.08888888888888888
870	Feb25-FISH2-3R4-rep1-cp190-100x_Position010_9_cmle.ics	50	0	1	1	0.2444068140145321	0.5921787709497206	0.5921787709497206
871	Feb25-FISH2-3R4-rep1-cp190-100x_Position010_9_cmle.ics	52	0	1	1	0.17523507419909848	0.8172043010752686	0.4086021505376343
872	Feb25-FISH2-3R4-rep1-cp190-100x_Position010_9_cmle.ics	52	0	2	1	0.0	0.0	0.0
873	Feb25-FISH2-3R4-rep1-cp190-100x_Position010_9_cmle.ics	53	0	1	1	0.2444068140145321	0.6091954022988505	0.6057142857142856
874	Feb25-FISH2-3R4-rep1-cp190-100x_Position010_9_cmle.ics	54	0	1	1	0.30204993052739343	0.7705882352941176	0.7751479289940827
875	Feb25-FISH2-3R4-rep1-cp190-100x_Position010_9_cmle.ics	55	0	1	1	0.07839463845749142	0.3063063063063063	0.3090909090909091
876	Feb25-FISH2-3R4-rep1-cp190-100x_Position010_9_cmle.ics	56	0	1	1	0.13834347963086724	0.3973509933774835	0.4
877	Feb25-FISH2-3R4-rep1-cp190-100x_Position010_9_cmle.ics	58	0	1	1	0.23748964003298875	0.6358024691358025	0.6358024691358025
878	Feb25-FISH2-3R4-rep1-cp190-100x_Position010_9_cmle.ics	59	0	1	1	0.04842021787080353	0.3888888888888888	0.3888888888888888
879	Feb25-FISH2-3R4-rep1-cp190-100x_Position010_9_cmle.ics	60	0	1	1	0.13142630564932387	0.7702702702702704	0.41605839416058393
880	Feb25-FISH2-3R4-rep1-cp190-100x_Position010_9_cmle.ics	61	0	1	1	0.0	0.0	0.0
881	Feb25-FISH2-3R4-rep1-cp190-100x_Position010_9_cmle.ics	61	0	2	1	0.0	0.0	0.0
882	Feb25-FISH2-3R4-rep1-cp190-100x_Position010_9_cmle.ics	62	0	1	1	0.14064920429138167	0.396103896103896	0.39354838709677414
883	Feb25-FISH2-3R4-rep1-cp190-100x_Position010_9_cmle.ics	63	0	1	1	0.0645602904944047	0.23728813559322032	0.23728813559322032
884	Feb25-FISH2-3R4-rep1-cp190-100x_Position010_9_cmle.ics	64	0	1	1	0.15217782759395396	0.44897959183673464	0.44897959183673464
885	Feb25-FISH2-3R4-rep1-cp190-100x_Position010_9_cmle.ics	65	0	1	1	0.4265590621951739	0.5489614243323441	0.5316091954022988
886	Feb25-FISH2-3R4-rep1-cp190-100x_Position010_9_cmle.ics	67	0	1	1	0.0	0.0	0.0
887	Feb25-FISH2-3R4-rep1-cp190-100x_Position010_9_cmle.ics	67	0	1	2	0.1936808714832141	0.3346613545816733	0.857142857142857
888	Feb25-FISH2-3R4-rep1-cp190-100x_Position010_9_cmle.ics	67	0	2	1	0.08070036311800588	0.6034482758620688	0.16587677725118483
889	Feb25-FISH2-3R4-rep1-cp190-100x_Position010_9_cmle.ics	67	0	2	2	0.0	0.0	0.0
890	Feb25-FISH2-3R4-rep1-cp190-100x_Position010_9_cmle.ics	68	0	1	1	0.05533739185234689	0.39999999999999997	0.3582089552238805
891	Feb25-FISH2-3R4-rep1-cp190-100x_Position010_9_cmle.ics	69	0	1	1	0.0	0.0	0.0
892	Feb25-FISH2-3R4-rep1-cp190-100x_Position010_9_cmle.ics	70	0	1	1	0.0	0.0	0.0
893	Feb25-FISH2-3R4-rep1-cp190-100x_Position010_9_cmle.ics	71	0	1	1	0.0945347110810926	0.1915887850467289	0.1915887850467289
894	Feb25-FISH2-3R4-rep1-cp190-100x_Position010_9_cmle.ics	72	0	1	1	0.325107177132538	0.7268041237113402	0.7268041237113402
895	Feb25-FISH2-3R4-rep1-cp190-100x_Position010_9_cmle.ics	73	0	1	1	0.0645602904944047	0.22764227642276422	0.2413793103448275
896	Feb25-FISH2-3R4-rep1-cp190-100x_Position010_9_cmle.ics	74	0	1	1	0.08300608777852034	0.26666666666666666	0.26666666666666666
897	Feb25-FISH2-3R4-rep1-cp190-100x_Position010_9_cmle.ics	75	0	1	1	0.0	0.0	0.0
898	Feb25-FISH2-3R4-rep1-cp190-100x_Position010_9_cmle.ics	75	0	2	1	0.0	0.0	0.0
899	Feb25-FISH2-3R4-rep1-cp190-100x_Position010_9_cmle.ics	76	0	1	1	0.0	0.0	0.0
900	Feb25-FISH2-3R4-rep1-cp190-100x_Position010_9_cmle.ics	77	0	1	1	0.17523507419909848	0.6666666666666666	0.5066666666666666
901	Feb25-FISH2-3R4-rep1-cp190-100x_Position010_9_cmle.ics	79	0	1	1	0.5349281212393533	0.5446009389671361	0.5873417721518986
902	Feb25-FISH2-3R4-rep1-cp190-100x_Position010_9_cmle.ics	79	0	1	2	0.0	0.0	0.0
903	Feb25-FISH2-3R4-rep1-cp190-100x_Position010_9_cmle.ics	80	0	1	1	0.0853118124390348	0.5285714285714286	0.5362318840579711
904	Feb25-FISH2-3R4-rep1-cp190-100x_Position010_9_cmle.ics	83	0	1	1	0.0	0.0	0.0
905	Feb25-FISH2-3R4-rep1-cp190-100x_Position010_9_cmle.ics	84	0	1	1	0.17523507419909848	0.44444444444444436	0.44444444444444436
906	Feb25-FISH2-3R4-rep1-cp190-100x_Position010_9_cmle.ics	86	0	1	1	0.2605468866381333	0.6384180790960452	0.6420454545454546
907	Feb25-FISH2-3R4-rep1-cp190-100x_Position010_9_cmle.ics	87	0	1	1	0.0	0.0	0.0
908	Feb25-FISH2-3R4-rep1-cp190-100x_Position010_9_cmle.ics	88	0	1	1	0.1498721029334395	0.4577464788732394	0.4577464788732394
909	Feb25-FISH2-3R4-rep1-cp190-100x_Position010_9_cmle.ics	89	0	1	1	0.0	0.0	0.0
910	Feb25-FISH2-3R4-rep1-cp190-100x_Position010_9_cmle.ics	89	0	1	2	0.08070036311800588	0.3211009174311926	0.5833333333333333
911	Feb25-FISH2-3R4-rep1-cp190-100x_Position010_9_cmle.ics	89	0	2	1	0.0	0.0	0.0
912	Feb25-FISH2-3R4-rep1-cp190-100x_Position010_9_cmle.ics	89	0	2	2	0.0	0.0	0.0
913	Feb25-FISH2-3R4-rep1-cp190-100x_Position010_9_cmle.ics	90	0	1	1	0.17523507419909848	0.5428571428571427	0.5428571428571427
914	Feb25-FISH2-3R4-rep1-cp190-100x_Position011_10_cmle.ics	1	0	1	1	0.0	0.0	0.0
915	Feb25-FISH2-3R4-rep1-cp190-100x_Position011_10_cmle.ics	3	0	1	1	0.0	0.0	0.0
916	Feb25-FISH2-3R4-rep1-cp190-100x_Position011_10_cmle.ics	3	0	1	2	0.1498721029334395	0.26209677419354843	0.30373831775700927
917	Feb25-FISH2-3R4-rep1-cp190-100x_Position011_10_cmle.ics	3	0	2	1	0.0	0.0	0.0
918	Feb25-FISH2-3R4-rep1-cp190-100x_Position011_10_cmle.ics	3	0	2	2	0.0	0.0	0.0
919	Feb25-FISH2-3R4-rep1-cp190-100x_Position011_10_cmle.ics	4	0	1	1	0.15217782759395396	0.5322580645161291	0.528
920	Feb25-FISH2-3R4-rep1-cp190-100x_Position011_10_cmle.ics	5	0	1	1	0.0899232617600637	0.6842105263157895	0.6724137931034481
921	Feb25-FISH2-3R4-rep1-cp190-100x_Position011_10_cmle.ics	6	0	1	1	0.14295492895189613	0.5636363636363636	0.42758620689655163
922	Feb25-FISH2-3R4-rep1-cp190-100x_Position011_10_cmle.ics	8	0	1	1	0.0899232617600637	0.29323308270676685	0.3070866141732283
923	Feb25-FISH2-3R4-rep1-cp190-100x_Position011_10_cmle.ics	9	0	1	1	0.32971862645356687	0.8362573099415204	0.8562874251497005
924	Feb25-FISH2-3R4-rep1-cp190-100x_Position011_10_cmle.ics	10	0	1	1	0.13834347963086724	0.4615384615384615	0.4580152671755725
925	Feb25-FISH2-3R4-rep1-cp190-100x_Position011_10_cmle.ics	12	0	1	1	0.07378318913646252	0.2882882882882883	0.2882882882882883
926	Feb25-FISH2-3R4-rep1-cp190-100x_Position011_10_cmle.ics	13	0	1	1	0.0	0.0	0.0
927	Feb25-FISH2-3R4-rep1-cp190-100x_Position011_10_cmle.ics	15	0	1	1	0.16370645089652622	0.617391304347826	0.617391304347826
928	Feb25-FISH2-3R4-rep1-cp190-100x_Position011_10_cmle.ics	17	0	1	1	0.0	0.0	0.0
929	Feb25-FISH2-3R4-rep1-cp190-100x_Position011_10_cmle.ics	18	0	1	1	0.3389415250956247	0.4867549668874172	0.485148514851485
930	Feb25-FISH2-3R4-rep1-cp190-100x_Position011_10_cmle.ics	19	0	1	1	0.15217782759395396	0.30275229357798167	0.30275229357798167
931	Feb25-FISH2-3R4-rep1-cp190-100x_Position011_10_cmle.ics	20	0	1	1	0.0	0.0	0.0
932	Feb25-FISH2-3R4-rep1-cp190-100x_Position011_10_cmle.ics	21	0	1	1	0.09914616040212151	0.6231884057971014	0.25748502994011974
933	Feb25-FISH2-3R4-rep1-cp190-100x_Position011_10_cmle.ics	21	0	2	1	0.0	0.0	0.0
934	Feb25-FISH2-3R4-rep1-cp190-100x_Position011_10_cmle.ics	22	0	1	1	0.08070036311800588	0.3465346534653465	0.36458333333333337
935	Feb25-FISH2-3R4-rep1-cp190-100x_Position011_10_cmle.ics	23	0	1	1	0.19137514682269965	0.5123456790123456	0.50920245398773
936	Feb25-FISH2-3R4-rep1-cp190-100x_Position011_10_cmle.ics	24	0	1	1	0.0	0.0	0.0
937	Feb25-FISH2-3R4-rep1-cp190-100x_Position011_10_cmle.ics	25	0	1	1	0.0	0.0	0.0
938	Feb25-FISH2-3R4-rep1-cp190-100x_Position011_10_cmle.ics	25	0	2	1	0.34585869907716804	0.6493506493506493	0.5244755244755244
939	Feb25-FISH2-3R4-rep1-cp190-100x_Position011_10_cmle.ics	26	0	1	1	0.0	0.0	0.0
940	Feb25-FISH2-3R4-rep1-cp190-100x_Position011_10_cmle.ics	26	0	2	1	0.09684043574160706	0.7	0.30215827338129486
941	Feb25-FISH2-3R4-rep1-cp190-100x_Position011_10_cmle.ics	26	0	3	1	0.0	0.0	0.0
942	Feb25-FISH2-3R4-rep1-cp190-100x_Position011_10_cmle.ics	27	0	1	1	0.20751521944630083	0.5357142857142857	0.5960264900662251
943	Feb25-FISH2-3R4-rep1-cp190-100x_Position011_10_cmle.ics	28	0	1	1	0.14064920429138167	0.3885350318471337	0.3885350318471337
944	Feb25-FISH2-3R4-rep1-cp190-100x_Position011_10_cmle.ics	29	0	1	1	0.15448355225446841	0.5775862068965516	0.5775862068965516
945	Feb25-FISH2-3R4-rep1-cp190-100x_Position011_10_cmle.ics	30	0	1	1	0.31127282916945126	0.5172413793103448	0.7105263157894736
946	Feb25-FISH2-3R4-rep1-cp190-100x_Position011_10_cmle.ics	30	0	1	2	0.0	0.0	0.0
947	Feb25-FISH2-3R4-rep1-cp190-100x_Position011_10_cmle.ics	31	0	1	1	0.15448355225446841	0.5403225806451614	0.536
948	Feb25-FISH2-3R4-rep1-cp190-100x_Position011_10_cmle.ics	33	0	1	1	0.0	0.0	0.0
949	Feb25-FISH2-3R4-rep1-cp190-100x_Position011_10_cmle.ics	33	0	1	2	0.14295492895189613	0.19135802469135801	0.7126436781609194
950	Feb25-FISH2-3R4-rep1-cp190-100x_Position011_10_cmle.ics	34	0	1	1	0.10375760972315042	0.3571428571428571	0.3571428571428571
951	Feb25-FISH2-3R4-rep1-cp190-100x_Position011_10_cmle.ics	35	0	1	1	0.0	0.0	0.0
952	Feb25-FISH2-3R4-rep1-cp190-100x_Position011_10_cmle.ics	36	0	1	1	0.05533739185234689	0.2926829268292682	0.2857142857142857
953	Feb25-FISH2-3R4-rep1-cp190-100x_Position011_10_cmle.ics	37	0	1	1	0.22134956740938755	0.7619047619047618	0.6666666666666666
954	Feb25-FISH2-3R4-rep1-cp190-100x_Position011_10_cmle.ics	39	0	1	1	0.20059804546475749	0.47540983606557374	0.5612903225806452
955	Feb25-FISH2-3R4-rep1-cp190-100x_Position011_10_cmle.ics	40	0	1	1	0.14756637827292504	0.5663716814159292	0.4812030075187969
956	Feb25-FISH2-3R4-rep1-cp190-100x_Position011_10_cmle.ics	41	0	1	1	0.0	0.0	0.0
957	Feb25-FISH2-3R4-rep1-cp190-100x_Position011_10_cmle.ics	42	0	1	1	0.2559354373171044	0.7655172413793103	0.7602739726027397
958	Feb25-FISH2-3R4-rep1-cp190-100x_Position011_10_cmle.ics	43	0	1	1	0.0046114493210289076	0.018181818181818184	0.016528925619834708
959	Feb25-FISH2-3R4-rep1-cp190-100x_Position011_10_cmle.ics	44	0	1	1	0.0023057246605144538	0.012987012987012986	0.013157894736842105
960	Feb25-FISH2-3R4-rep1-cp190-100x_Position011_10_cmle.ics	45	0	1	1	0.0	0.0	0.0
961	Feb25-FISH2-3R4-rep1-cp190-100x_Position011_10_cmle.ics	46	0	1	1	0.0	0.0	0.0
962	Feb25-FISH2-3R4-rep1-cp190-100x_Position011_10_cmle.ics	47	0	1	1	0.06917173981543362	0.25210084033613445	0.1948051948051948
963	Feb25-FISH2-3R4-rep1-cp190-100x_Position011_10_cmle.ics	48	0	1	1	0.2144323934278442	0.6458333333333334	0.6503496503496503
964	Feb25-FISH2-3R4-rep1-cp190-100x_Position011_10_cmle.ics	49	0	1	1	0.0	0.0	0.0
965	Feb25-FISH2-3R4-rep1-cp190-100x_Position011_10_cmle.ics	50	0	1	1	0.16831790021755513	0.6886792452830188	0.5658914728682171
966	Feb25-FISH2-3R4-rep1-cp190-100x_Position011_10_cmle.ics	51	0	1	1	0.0	0.0	0.0
967	Feb25-FISH2-3R4-rep1-cp190-100x_Position011_10_cmle.ics	51	0	2	1	0.0	0.0	0.0
968	Feb25-FISH2-3R4-rep1-cp190-100x_Position011_10_cmle.ics	52	0	1	1	0.0	0.0	0.0
969	Feb25-FISH2-3R4-rep1-cp190-100x_Position011_10_cmle.ics	53	0	1	1	0.20059804546475749	0.6444444444444445	0.6397058823529411
970	Feb25-FISH2-3R4-rep1-cp190-100x_Position011_10_cmle.ics	54	0	1	1	0.0	0.0	0.0
971	Feb25-FISH2-3R4-rep1-cp190-100x_Position011_10_cmle.ics	55	0	1	1	0.14526065361241058	0.35999999999999993	0.35593220338983045
972	Feb25-FISH2-3R4-rep1-cp190-100x_Position011_10_cmle.ics	56	0	1	1	0.22134956740938755	0.716417910447761	0.7058823529411764
973	Feb25-FISH2-3R4-rep1-cp190-100x_Position011_10_cmle.ics	58	0	1	1	0.0023057246605144538	0.013698630136986299	0.006802721088435373
974	Feb25-FISH2-3R4-rep1-cp190-100x_Position011_10_cmle.ics	58	0	2	1	0.0	0.0	0.0
975	Feb25-FISH2-3R4-rep1-cp190-100x_Position011_10_cmle.ics	59	0	1	1	0.0	0.0	0.0
976	Feb25-FISH2-3R4-rep1-cp190-100x_Position011_10_cmle.ics	60	0	1	1	0.19829232080424303	0.6013986013986014	0.6013986013986014
977	Feb25-FISH2-3R4-rep1-cp190-100x_Position011_10_cmle.ics	61	0	1	1	0.057643116512861345	0.18796992481203004	0.24038461538461536
978	Feb25-FISH2-3R4-rep1-cp190-100x_Position011_10_cmle.ics	62	0	1	1	0.0	0.0	0.0
979	Feb25-FISH2-3R4-rep1-cp190-100x_Position011_10_cmle.ics	63	0	1	1	0.0	0.0	0.0
980	Feb25-FISH2-3R4-rep1-cp190-100x_Position011_10_cmle.ics	64	0	1	1	0.15217782759395396	0.2946428571428571	0.29333333333333333
981	Feb25-FISH2-3R4-rep1-cp190-100x_Position011_10_cmle.ics	65	0	1	1	0.4542277581213474	0.8347457627118644	0.7975708502024291
982	Feb25-FISH2-3R4-rep1-cp190-100x_Position011_10_cmle.ics	66	0	1	1	0.0	0.0	0.0
983	Feb25-FISH2-3R4-rep1-cp190-100x_Position011_10_cmle.ics	67	0	1	1	0.01152862330257227	0.045454545454545456	0.03225806451612903
984	Feb25-FISH2-3R4-rep1-cp190-100x_Position011_10_cmle.ics	68	0	1	1	0.23287819071195984	0.5642458100558658	0.5706214689265536
985	Feb25-FISH2-3R4-rep1-cp190-100x_Position011_10_cmle.ics	69	0	1	1	0.1936808714832141	0.8155339805825241	0.8155339805825241
986	Feb25-FISH2-3R4-rep1-cp190-100x_Position011_10_cmle.ics	70	0	1	1	0.223655292069902	0.7293233082706766	0.7348484848484846
987	Feb25-FISH2-3R4-rep1-cp190-100x_Position011_10_cmle.ics	71	0	1	1	0.0	0.0	0.0
988	Feb25-FISH2-3R4-rep1-cp190-100x_Position011_10_cmle.ics	72	0	1	1	0.0	0.0	0.0
989	Feb25-FISH2-3R4-rep1-cp190-100x_Position011_10_cmle.ics	72	0	1	2	0.09914616040212151	0.2402234636871508	0.5443037974683544
990	Feb25-FISH2-3R4-rep1-cp190-100x_Position011_10_cmle.ics	73	0	1	1	0.0	0.0	0.0
991	Feb25-FISH2-3R4-rep1-cp190-100x_Position011_10_cmle.ics	74	0	1	1	0.07378318913646252	0.4705882352941176	0.4705882352941176
992	Feb25-FISH2-3R4-rep1-cp190-100x_Position011_10_cmle.ics	75	0	1	1	0.0	0.0	0.0
993	Feb25-FISH2-3R4-rep1-cp190-100x_Position011_10_cmle.ics	77	0	1	1	0.0	0.0	0.0
994	Feb25-FISH2-3R4-rep1-cp190-100x_Position011_10_cmle.ics	78	0	1	1	0.19598659614372857	0.8673469387755102	0.8673469387755102
995	Feb25-FISH2-3R4-rep1-cp190-100x_Position011_10_cmle.ics	79	0	1	1	0.18676369750167077	0.26557377049180325	0.2587859424920128
996	Feb25-FISH2-3R4-rep1-cp190-100x_Position011_10_cmle.ics	80	0	1	1	0.17754079885961294	0.5422535211267605	0.5460992907801417
997	Feb25-FISH2-3R4-rep1-cp190-100x_Position011_10_cmle.ics	81	0	1	1	0.0	0.0	0.0
998	Feb25-FISH2-3R4-rep1-cp190-100x_Position011_10_cmle.ics	81	0	1	2	0.26746406061967665	0.4999999999999999	0.7733333333333333
999	Feb25-FISH2-3R4-rep1-cp190-100x_Position011_10_cmle.ics	82	0	1	1	0.0	0.0	0.0
1000	Feb25-FISH2-3R4-rep1-cp190-100x_Position011_10_cmle.ics	83	0	1	1	0.14064920429138167	0.3986928104575163	0.39354838709677414
1001	Feb25-FISH2-3R4-rep1-cp190-100x_Position011_10_cmle.ics	84	0	1	1	0.0046114493210289076	0.03389830508474576	0.03389830508474576
1002	Feb25-FISH2-3R4-rep1-cp190-100x_Position011_10_cmle.ics	85	0	1	1	0.27438123460122	0.5063829787234042	0.6363636363636362
1003	Feb25-FISH2-3R4-rep1-cp190-100x_Position011_10_cmle.ics	85	0	1	2	0.0	0.0	0.0
1004	Feb25-FISH2-3R4-rep1-cp190-100x_Position011_10_cmle.ics	85	0	2	1	0.0	0.0	0.0
1005	Feb25-FISH2-3R4-rep1-cp190-100x_Position011_10_cmle.ics	85	0	2	2	0.12681485632829495	0.4074074074074074	0.2989130434782608
1006	Feb25-FISH2-3R4-rep1-cp190-100x_Position011_10_cmle.ics	86	0	1	1	0.3389415250956247	0.6282051282051281	0.765625
1007	Feb25-FISH2-3R4-rep1-cp190-100x_Position011_10_cmle.ics	87	0	1	1	0.0	0.0	0.0
1008	Feb25-FISH2-3R4-rep1-cp190-100x_Position011_10_cmle.ics	87	0	1	2	0.0	0.0	0.0
1009	Feb25-FISH2-3R4-rep1-cp190-100x_Position011_10_cmle.ics	88	0	1	1	0.1798465235201274	0.47560975609756084	0.46987951807228906
1010	Feb25-FISH2-3R4-rep1-cp190-100x_Position011_10_cmle.ics	90	0	1	1	0.1798465235201274	0.5820895522388059	0.5693430656934306
1011	Feb25-FISH2-3R4-rep1-cp190-100x_Position011_10_cmle.ics	91	0	1	1	0.0	0.0	0.0
1012	Feb25-FISH2-3R4-rep1-cp190-100x_Position011_10_cmle.ics	93	0	1	1	0.1291205809888094	0.4274809160305343	0.42424242424242414
1013	Feb25-FISH2-3R4-rep1-cp190-100x_Position012_11_cmle.ics	1	0	1	1	0.04611449321028908	0.15503875968992248	0.15503875968992248
1014	Feb25-FISH2-3R4-rep1-cp190-100x_Position012_11_cmle.ics	2	0	1	1	0.02305724660514454	0.0478468899521531	0.1754385964912281
1015	Feb25-FISH2-3R4-rep1-cp190-100x_Position012_11_cmle.ics	2	0	1	2	0.0	0.0	0.0
1016	Feb25-FISH2-3R4-rep1-cp190-100x_Position012_11_cmle.ics	3	0	1	1	0.05533739185234689	0.26966292134831454	0.2637362637362637
1017	Feb25-FISH2-3R4-rep1-cp190-100x_Position012_11_cmle.ics	5	0	1	1	0.0	0.0	0.0
1018	Feb25-FISH2-3R4-rep1-cp190-100x_Position012_11_cmle.ics	5	0	1	2	0.0	0.0	0.0
1019	Feb25-FISH2-3R4-rep1-cp190-100x_Position012_11_cmle.ics	5	0	1	3	0.0	0.0	0.0
1020	Feb25-FISH2-3R4-rep1-cp190-100x_Position012_11_cmle.ics	5	0	2	1	0.0	0.0	0.0
1021	Feb25-FISH2-3R4-rep1-cp190-100x_Position012_11_cmle.ics	5	0	2	2	0.0	0.0	0.0
1022	Feb25-FISH2-3R4-rep1-cp190-100x_Position012_11_cmle.ics	5	0	2	3	0.0	0.0	0.0
1023	Feb25-FISH2-3R4-rep1-cp190-100x_Position012_11_cmle.ics	5	0	3	1	0.0	0.0	0.0
1024	Feb25-FISH2-3R4-rep1-cp190-100x_Position012_11_cmle.ics	5	0	3	2	0.0	0.0	0.0
1025	Feb25-FISH2-3R4-rep1-cp190-100x_Position012_11_cmle.ics	5	0	3	3	0.12681485632829495	0.901639344262295	0.3548387096774193
1026	Feb25-FISH2-3R4-rep1-cp190-100x_Position012_11_cmle.ics	5	0	4	1	0.0	0.0	0.0
1027	Feb25-FISH2-3R4-rep1-cp190-100x_Position012_11_cmle.ics	5	0	4	2	0.08761753709954924	0.3762376237623762	0.6785714285714284
1028	Feb25-FISH2-3R4-rep1-cp190-100x_Position012_11_cmle.ics	5	0	4	3	0.0	0.0	0.0
1029	Feb25-FISH2-3R4-rep1-cp190-100x_Position012_11_cmle.ics	6	0	1	1	0.2444068140145321	0.7260273972602738	0.7260273972602738
1030	Feb25-FISH2-3R4-rep1-cp190-100x_Position012_11_cmle.ics	7	0	1	1	0.03228014524720235	0.13592233009708735	0.11764705882352938
1031	Feb25-FISH2-3R4-rep1-cp190-100x_Position012_11_cmle.ics	8	0	1	1	0.0	0.0	0.0
1032	Feb25-FISH2-3R4-rep1-cp190-100x_Position012_11_cmle.ics	9	0	1	1	0.14064920429138167	0.4452554744525547	0.4452554744525547
1033	Feb25-FISH2-3R4-rep1-cp190-100x_Position012_11_cmle.ics	10	0	1	1	0.029974420586687898	0.16249999999999995	0.10236220472440943
1034	Feb25-FISH2-3R4-rep1-cp190-100x_Position012_11_cmle.ics	11	0	1	1	0.17754079885961294	0.37378640776699024	0.37378640776699024
1035	Feb25-FISH2-3R4-rep1-cp190-100x_Position012_11_cmle.ics	12	0	1	1	0.13834347963086724	0.46875000000000006	0.379746835443038
1036	Feb25-FISH2-3R4-rep1-cp190-100x_Position012_11_cmle.ics	13	0	1	1	0.0	0.0	0.0
1037	Feb25-FISH2-3R4-rep1-cp190-100x_Position012_11_cmle.ics	15	0	1	1	0.06917173981543362	0.5555555555555555	0.588235294117647
1038	Feb25-FISH2-3R4-rep1-cp190-100x_Position012_11_cmle.ics	17	0	1	1	0.13603775497035278	0.4645669291338583	0.4682539682539682
1039	Feb25-FISH2-3R4-rep1-cp190-100x_Position012_11_cmle.ics	18	0	1	1	0.14756637827292504	0.463768115942029	0.463768115942029
1040	Feb25-FISH2-3R4-rep1-cp190-100x_Position012_11_cmle.ics	20	0	1	1	0.2351839153724743	0.6845637583892616	0.6891891891891893
1041	Feb25-FISH2-3R4-rep1-cp190-100x_Position012_11_cmle.ics	21	0	1	1	0.0	0.0	0.0
1042	Feb25-FISH2-3R4-rep1-cp190-100x_Position012_11_cmle.ics	22	0	1	1	0.14526065361241058	0.7974683544303797	0.3620689655172414
1043	Feb25-FISH2-3R4-rep1-cp190-100x_Position012_11_cmle.ics	22	0	2	1	0.0	0.0	0.0
1044	Feb25-FISH2-3R4-rep1-cp190-100x_Position012_11_cmle.ics	23	0	1	1	0.5141765992947231	0.7056962025316454	0.7101910828025477
1045	Feb25-FISH2-3R4-rep1-cp190-100x_Position012_11_cmle.ics	28	0	1	1	0.20751521944630083	0.6818181818181817	0.6870229007633587
1046	Feb25-FISH2-3R4-rep1-cp190-100x_Position012_11_cmle.ics	29	0	1	1	0.1498721029334395	0.5078125	0.6372549019607843
1047	Feb25-FISH2-3R4-rep1-cp190-100x_Position012_11_cmle.ics	30	0	1	1	0.020751521944630084	0.07758620689655171	0.07826086956521738
1048	Feb25-FISH2-3R4-rep1-cp190-100x_Position012_11_cmle.ics	32	0	1	1	0.0	0.0	0.0
1049	Feb25-FISH2-3R4-rep1-cp190-100x_Position012_11_cmle.ics	32	0	2	1	0.0	0.0	0.0
1050	Feb25-FISH2-3R4-rep1-cp190-100x_Position012_11_cmle.ics	33	0	1	1	0.08300608777852034	0.36363636363636365	0.36363636363636365
1051	Feb25-FISH2-3R4-rep1-cp190-100x_Position012_11_cmle.ics	34	0	1	1	0.19829232080424303	0.5890410958904109	0.5890410958904109
1052	Feb25-FISH2-3R4-rep1-cp190-100x_Position012_11_cmle.ics	35	0	1	1	0.05533739185234689	0.17777777777777776	0.18181818181818177
1053	Feb25-FISH2-3R4-rep1-cp190-100x_Position012_11_cmle.ics	36	0	1	1	0.0	0.0	0.0
1054	Feb25-FISH2-3R4-rep1-cp190-100x_Position012_11_cmle.ics	36	0	2	1	0.10606333438366487	0.31506849315068486	0.19087136929460577
1055	Feb25-FISH2-3R4-rep1-cp190-100x_Position012_11_cmle.ics	37	0	1	1	0.0	0.0	0.0
1056	Feb25-FISH2-3R4-rep1-cp190-100x_Position012_11_cmle.ics	38	0	1	1	0.11528623302572269	0.30303030303030304	0.30303030303030304
1057	Feb25-FISH2-3R4-rep1-cp190-100x_Position012_11_cmle.ics	39	0	1	1	0.027668695926173444	0.15189873417721517	0.24
1058	Feb25-FISH2-3R4-rep1-cp190-100x_Position012_11_cmle.ics	40	0	1	1	0.13373203030983832	0.39189189189189194	0.39189189189189194
1059	Feb25-FISH2-3R4-rep1-cp190-100x_Position012_11_cmle.ics	41	0	1	1	0.0	0.0	0.0
1060	Feb25-FISH2-3R4-rep1-cp190-100x_Position012_11_cmle.ics	42	0	1	1	0.13373203030983832	0.6236559139784945	0.6304347826086956
1061	Feb25-FISH2-3R4-rep1-cp190-100x_Position012_11_cmle.ics	43	0	1	1	0.06917173981543362	0.2112676056338028	0.2112676056338028
1062	Feb25-FISH2-3R4-rep1-cp190-100x_Position012_11_cmle.ics	44	0	1	1	0.0	0.0	0.0
1063	Feb25-FISH2-3R4-rep1-cp190-100x_Position012_11_cmle.ics	45	0	1	1	0.029974420586687898	0.2063492063492063	0.104
1064	Feb25-FISH2-3R4-rep1-cp190-100x_Position012_11_cmle.ics	45	0	2	1	0.0	0.0	0.0
1065	Feb25-FISH2-3R4-rep1-cp190-100x_Position012_11_cmle.ics	46	0	1	1	0.2536297126565899	0.6010928961748633	0.5140186915887849
1066	Feb25-FISH2-3R4-rep1-cp190-100x_Position012_11_cmle.ics	47	0	1	1	0.09914616040212151	0.6825396825396824	0.3093525179856114
1067	Feb25-FISH2-3R4-rep1-cp190-100x_Position012_11_cmle.ics	47	0	2	1	0.0	0.0	0.0
1068	Feb25-FISH2-3R4-rep1-cp190-100x_Position012_11_cmle.ics	48	0	1	1	0.1706236248780696	0.7474747474747475	0.7474747474747475
1069	Feb25-FISH2-3R4-rep1-cp190-100x_Position012_11_cmle.ics	49	0	1	1	0.2144323934278442	0.6788321167883211	0.6838235294117646
1070	Feb25-FISH2-3R4-rep1-cp190-100x_Position012_11_cmle.ics	50	0	1	1	0.0	0.0	0.0
1071	Feb25-FISH2-3R4-rep1-cp190-100x_Position012_11_cmle.ics	51	0	1	1	0.0	0.0	0.0
1072	Feb25-FISH2-3R4-rep1-cp190-100x_Position012_11_cmle.ics	51	0	1	2	0.0	0.0	0.0
1073	Feb25-FISH2-3R4-rep1-cp190-100x_Position012_11_cmle.ics	53	0	1	1	0.0	0.0	0.0
1074	Feb25-FISH2-3R4-rep1-cp190-100x_Position012_11_cmle.ics	53	0	2	1	0.13834347963086724	0.3773584905660377	0.22471910112359553
1075	Feb25-FISH2-3R4-rep1-cp190-100x_Position012_11_cmle.ics	54	0	1	1	0.1498721029334395	0.5508474576271186	0.5508474576271186
1076	Feb25-FISH2-3R4-rep1-cp190-100x_Position012_11_cmle.ics	55	0	1	1	0.029974420586687898	0.11206896551724135	0.11111111111111109
1077	Feb25-FISH2-3R4-rep1-cp190-100x_Position012_11_cmle.ics	56	0	1	1	0.0	0.0	0.0
1078	Feb25-FISH2-3R4-rep1-cp190-100x_Position012_11_cmle.ics	56	0	2	1	0.18215224818064185	0.6124031007751938	0.29477611940298504
1079	Feb25-FISH2-3R4-rep1-cp190-100x_Position012_11_cmle.ics	58	0	1	1	0.0	0.0	0.0
1080	Feb25-FISH2-3R4-rep1-cp190-100x_Position012_11_cmle.ics	60	0	1	1	0.06225456583389025	0.3176470588235294	0.36986301369863006
1081	Feb25-FISH2-3R4-rep1-cp190-100x_Position012_11_cmle.ics	62	0	1	1	0.14295492895189613	0.45925925925925926	0.45925925925925926
1082	Feb25-FISH2-3R4-rep1-cp190-100x_Position012_11_cmle.ics	63	0	1	1	0.10145188506263597	0.5238095238095238	0.5238095238095238
1083	Feb25-FISH2-3R4-rep1-cp190-100x_Position012_11_cmle.ics	64	0	1	1	0.19598659614372857	0.6115107913669063	0.6115107913669063
1084	Feb25-FISH2-3R4-rep1-cp190-100x_Position012_11_cmle.ics	65	0	1	1	0.0	0.0	0.0
1085	Feb25-FISH2-3R4-rep1-cp190-100x_Position012_11_cmle.ics	66	0	1	1	0.3043556551879079	0.528	0.5076923076923077
1086	Feb25-FISH2-3R4-rep1-cp190-100x_Position012_11_cmle.ics	67	0	1	1	0.027668695926173444	0.1714285714285714	0.21428571428571422
1087	Feb25-FISH2-3R4-rep1-cp190-100x_Position012_11_cmle.ics	69	0	1	1	0.06225456583389025	0.2	0.2
1088	Feb25-FISH2-3R4-rep1-cp190-100x_Position012_11_cmle.ics	71	0	1	1	0.17754079885961294	0.5833333333333331	0.5833333333333331
1089	Feb25-FISH2-3R4-rep1-cp190-100x_Position012_11_cmle.ics	72	0	1	1	0.04150304388926017	0.13846153846153844	0.13846153846153844
1090	Feb25-FISH2-3R4-rep1-cp190-100x_Position012_11_cmle.ics	73	0	1	1	0.14295492895189613	0.492063492063492	0.492063492063492
1091	Feb25-FISH2-3R4-rep1-cp190-100x_Position012_11_cmle.ics	74	0	1	1	0.0	0.0	0.0
1092	Feb25-FISH2-3R4-rep1-cp190-100x_Position012_11_cmle.ics	75	0	1	1	0.08761753709954924	0.48101265822784806	0.48101265822784806
1093	Feb25-FISH2-3R4-rep1-cp190-100x_Position012_11_cmle.ics	76	0	1	1	0.029974420586687898	0.203125	0.19999999999999996
1094	Feb25-FISH2-3R4-rep1-cp190-100x_Position012_11_cmle.ics	77	0	1	1	0.07608891379697698	0.25190839694656486	0.15942028985507245
1095	Feb25-FISH2-3R4-rep1-cp190-100x_Position012_11_cmle.ics	79	0	1	1	0.07378318913646252	0.2831858407079646	0.28571428571428564
1096	Feb25-FISH2-3R4-rep1-cp190-100x_Position012_11_cmle.ics	81	0	1	1	0.0	0.0	0.0
1097	Feb25-FISH2-3R4-rep1-cp190-100x_Position012_11_cmle.ics	81	0	1	2	0.0	0.0	0.0
1098	Feb25-FISH2-3R4-rep1-cp190-100x_Position012_11_cmle.ics	81	0	2	1	0.0	0.0	0.0
1099	Feb25-FISH2-3R4-rep1-cp190-100x_Position012_11_cmle.ics	81	0	2	2	0.1706236248780696	0.37	0.3288888888888889
1100	Feb25-FISH2-3R4-rep1-cp190-100x_Position012_11_cmle.ics	83	0	1	1	0.04842021787080353	0.35	0.2763157894736842
1101	Feb25-FISH2-3R4-rep1-cp190-100x_Position012_11_cmle.ics	86	0	1	1	0.08070036311800588	0.2845528455284553	0.28688524590163933
1102	Feb25-FISH2-3R4-rep1-cp190-100x_Position012_11_cmle.ics	87	0	1	1	0.0	0.0	0.0
1103	Feb25-FISH2-3R4-rep1-cp190-100x_Position012_11_cmle.ics	88	0	1	1	0.4657563814239197	0.7345454545454544	0.726618705035971
1104	Feb25-FISH2-3R4-rep1-cp190-100x_Position012_11_cmle.ics	89	0	1	1	0.20751521944630083	0.6293706293706293	0.625
1105	Feb25-FISH2-3R4-rep1-cp190-100x_Position012_11_cmle.ics	90	0	1	1	0.0	0.0	0.0
1106	Feb25-FISH2-3R4-rep1-cp190-100x_Position012_11_cmle.ics	90	0	1	2	0.0	0.0	0.0
1107	Feb25-FISH2-3R4-rep1-cp190-100x_Position012_11_cmle.ics	92	0	1	1	0.057643116512861345	0.28409090909090906	0.28089887640449435
1108	Feb25-FISH2-3R4-rep1-cp190-100x_Position013_12_cmle.ics	1	0	1	1	0.10606333438366487	0.368	0.3709677419354839
1109	Feb25-FISH2-3R4-rep1-cp190-100x_Position013_12_cmle.ics	2	0	1	1	0.050725942531317986	0.1679389312977099	0.1679389312977099
1110	Feb25-FISH2-3R4-rep1-cp190-100x_Position013_12_cmle.ics	3	0	1	1	0.23979536469350318	0.4333333333333333	0.4126984126984126
1111	Feb25-FISH2-3R4-rep1-cp190-100x_Position013_12_cmle.ics	4	0	1	1	0.10375760972315042	0.28662420382165604	0.28481012658227844
1112	Feb25-FISH2-3R4-rep1-cp190-100x_Position013_12_cmle.ics	5	0	1	1	0.0	0.0	0.0
1113	Feb25-FISH2-3R4-rep1-cp190-100x_Position013_12_cmle.ics	6	0	1	1	0.16601217555704068	0.5142857142857142	0.48979591836734687
1114	Feb25-FISH2-3R4-rep1-cp190-100x_Position013_12_cmle.ics	7	0	1	1	0.26746406061967665	0.5272727272727273	0.7891156462585033
1115	Feb25-FISH2-3R4-rep1-cp190-100x_Position013_12_cmle.ics	8	0	1	1	0.11759195768623715	0.48113207547169806	0.48113207547169806
1116	Feb25-FISH2-3R4-rep1-cp190-100x_Position013_12_cmle.ics	9	0	1	1	0.050725942531317986	0.360655737704918	0.31884057971014496
1117	Feb25-FISH2-3R4-rep1-cp190-100x_Position013_12_cmle.ics	9	0	1	2	0.0	0.0	0.0
1118	Feb25-FISH2-3R4-rep1-cp190-100x_Position013_12_cmle.ics	9	0	2	1	0.0	0.0	0.0
1119	Feb25-FISH2-3R4-rep1-cp190-100x_Position013_12_cmle.ics	9	0	2	2	0.17523507419909848	0.3838383838383838	0.3999999999999999
1120	Feb25-FISH2-3R4-rep1-cp190-100x_Position013_12_cmle.ics	10	0	1	1	0.20520949478578637	0.5426829268292681	0.5460122699386502
1121	Feb25-FISH2-3R4-rep1-cp190-100x_Position013_12_cmle.ics	11	0	1	1	0.0645602904944047	0.25225225225225223	0.24999999999999994
1122	Feb25-FISH2-3R4-rep1-cp190-100x_Position013_12_cmle.ics	12	0	1	1	0.0	0.0	0.0
1123	Feb25-FISH2-3R4-rep1-cp190-100x_Position013_12_cmle.ics	12	0	2	1	0.10145188506263597	0.6197183098591549	0.36974789915966383
1124	Feb25-FISH2-3R4-rep1-cp190-100x_Position013_12_cmle.ics	16	0	1	1	0.11067478370469377	0.34042553191489355	0.33802816901408445
1125	Feb25-FISH2-3R4-rep1-cp190-100x_Position013_12_cmle.ics	17	0	1	1	0.01844579728411563	0.058394160583941604	0.058394160583941604
1126	Feb25-FISH2-3R4-rep1-cp190-100x_Position013_12_cmle.ics	18	0	1	1	0.18676369750167077	0.6044776119402985	0.6000000000000001
1127	Feb25-FISH2-3R4-rep1-cp190-100x_Position013_12_cmle.ics	19	0	1	1	0.07608891379697698	0.23239436619718307	0.24812030075187969
1128	Feb25-FISH2-3R4-rep1-cp190-100x_Position013_12_cmle.ics	21	0	1	1	0.0	0.0	0.0
1129	Feb25-FISH2-3R4-rep1-cp190-100x_Position013_12_cmle.ics	22	0	1	1	0.01844579728411563	0.0689655172413793	0.0672268907563025
1130	Feb25-FISH2-3R4-rep1-cp190-100x_Position013_12_cmle.ics	23	0	1	1	0.07378318913646252	0.367816091954023	0.23880597014925373
1131	Feb25-FISH2-3R4-rep1-cp190-100x_Position013_12_cmle.ics	24	0	1	1	0.22134956740938755	0.5245901639344261	0.5274725274725274
1132	Feb25-FISH2-3R4-rep1-cp190-100x_Position013_12_cmle.ics	25	0	1	1	0.09222898642057815	0.42553191489361697	0.42553191489361697
1133	Feb25-FISH2-3R4-rep1-cp190-100x_Position013_12_cmle.ics	26	0	1	1	0.249018263335561	0.7769784172661869	0.7769784172661869
1134	Feb25-FISH2-3R4-rep1-cp190-100x_Position013_12_cmle.ics	27	0	1	1	0.5718197158075845	0.7584097859327217	0.7537993920972643
1135	Feb25-FISH2-3R4-rep1-cp190-100x_Position013_12_cmle.ics	29	0	1	1	0.0	0.0	0.0
1136	Feb25-FISH2-3R4-rep1-cp190-100x_Position013_12_cmle.ics	29	0	2	1	0.0	0.0	0.0
1137	Feb25-FISH2-3R4-rep1-cp190-100x_Position013_12_cmle.ics	30	0	1	1	0.2098209441068153	0.674074074074074	0.6791044776119403
1138	Feb25-FISH2-3R4-rep1-cp190-100x_Position013_12_cmle.ics	31	0	1	1	0.29282703188533565	0.8523489932885905	0.8581081081081082
1139	Feb25-FISH2-3R4-rep1-cp190-100x_Position013_12_cmle.ics	32	0	1	1	0.0	0.0	0.0
1140	Feb25-FISH2-3R4-rep1-cp190-100x_Position013_12_cmle.ics	32	0	2	1	0.050725942531317986	0.4150943396226415	0.180327868852459
1141	Feb25-FISH2-3R4-rep1-cp190-100x_Position013_12_cmle.ics	33	0	1	1	0.1844579728411563	0.6722689075630252	0.6153846153846153
1142	Feb25-FISH2-3R4-rep1-cp190-100x_Position013_12_cmle.ics	34	0	1	1	0.13834347963086724	0.4	0.4
1143	Feb25-FISH2-3R4-rep1-cp190-100x_Position013_12_cmle.ics	35	0	1	1	0.0	0.0	0.0
1144	Feb25-FISH2-3R4-rep1-cp190-100x_Position013_12_cmle.ics	36	0	1	1	0.20290377012527194	0.6068965517241379	0.6111111111111112
1145	Feb25-FISH2-3R4-rep1-cp190-100x_Position013_12_cmle.ics	37	0	1	1	0.21212666876732975	0.5786163522012578	0.5786163522012578
1146	Feb25-FISH2-3R4-rep1-cp190-100x_Position013_12_cmle.ics	38	0	1	1	0.04842021787080353	0.2019230769230769	0.20388349514563103
1147	Feb25-FISH2-3R4-rep1-cp190-100x_Position013_12_cmle.ics	39	0	1	1	0.24210108935401764	0.6521739130434783	0.5999999999999999
1148	Feb25-FISH2-3R4-rep1-cp190-100x_Position013_12_cmle.ics	40	0	1	1	0.14064920429138167	0.45185185185185184	0.6931818181818181
1149	Feb25-FISH2-3R4-rep1-cp190-100x_Position013_12_cmle.ics	41	0	1	1	0.3643044963612837	0.5787545787545788	0.5808823529411764
1150	Feb25-FISH2-3R4-rep1-cp190-100x_Position013_12_cmle.ics	42	0	1	1	0.1890694221621852	0.9534883720930231	0.7522935779816513
1151	Feb25-FISH2-3R4-rep1-cp190-100x_Position013_12_cmle.ics	43	0	1	1	0.08070036311800588	0.3181818181818182	0.2333333333333333
1152	Feb25-FISH2-3R4-rep1-cp190-100x_Position013_12_cmle.ics	44	0	1	1	0.09684043574160706	0.48837209302325574	0.3471074380165288
1153	Feb25-FISH2-3R4-rep1-cp190-100x_Position013_12_cmle.ics	44	0	2	1	0.0	0.0	0.0
1154	Feb25-FISH2-3R4-rep1-cp190-100x_Position013_12_cmle.ics	47	0	1	1	0.0	0.0	0.0
1155	Feb25-FISH2-3R4-rep1-cp190-100x_Position013_12_cmle.ics	48	0	1	1	0.10836905904417933	0.5340909090909091	0.5280898876404494
1156	Feb25-FISH2-3R4-rep1-cp190-100x_Position013_12_cmle.ics	49	0	1	1	0.04611449321028908	0.3333333333333333	0.145985401459854
1157	Feb25-FISH2-3R4-rep1-cp190-100x_Position013_12_cmle.ics	51	0	1	1	0.0	0.0	0.0
1158	Feb25-FISH2-3R4-rep1-cp190-100x_Position013_12_cmle.ics	51	0	2	1	0.09222898642057815	0.4	0.17241379310344823
1159	Feb25-FISH2-3R4-rep1-cp190-100x_Position013_12_cmle.ics	52	0	1	1	0.10836905904417933	0.2919254658385093	0.2919254658385093
1160	Feb25-FISH2-3R4-rep1-cp190-100x_Position013_12_cmle.ics	53	0	1	1	0.2098209441068153	0.6107382550335569	0.6107382550335569
1161	Feb25-FISH2-3R4-rep1-cp190-100x_Position013_12_cmle.ics	54	0	1	1	0.0	0.0	0.0
1162	Feb25-FISH2-3R4-rep1-cp190-100x_Position013_12_cmle.ics	56	0	1	1	0.0	0.0	0.0
1163	Feb25-FISH2-3R4-rep1-cp190-100x_Position013_12_cmle.ics	57	0	1	1	0.24671253867504656	0.6772151898734177	0.6729559748427673
1164	Feb25-FISH2-3R4-rep1-cp190-100x_Position013_12_cmle.ics	59	0	1	1	0.027668695926173444	0.20689655172413787	0.1764705882352941
1165	Feb25-FISH2-3R4-rep1-cp190-100x_Position013_12_cmle.ics	60	0	1	1	0.30666137984842234	0.8159509202453986	0.8209876543209876
1166	Feb25-FISH2-3R4-rep1-cp190-100x_Position013_12_cmle.ics	62	0	1	1	0.0	0.0	0.0
1167	Feb25-FISH2-3R4-rep1-cp190-100x_Position013_12_cmle.ics	63	0	1	1	0.08761753709954924	0.2945736434108527	0.2945736434108527
1168	Feb25-FISH2-3R4-rep1-cp190-100x_Position013_12_cmle.ics	65	0	1	1	0.11067478370469377	0.5783132530120481	0.5714285714285714
1169	Feb25-FISH2-3R4-rep1-cp190-100x_Position013_12_cmle.ics	66	0	1	1	0.0	0.0	0.0
1170	Feb25-FISH2-3R4-rep1-cp190-100x_Position013_12_cmle.ics	68	0	1	1	0.0023057246605144538	0.016666666666666666	0.016393442622950817
1171	Feb25-FISH2-3R4-rep1-cp190-100x_Position013_12_cmle.ics	69	0	1	1	0.0	0.0	0.0
1172	Feb25-FISH2-3R4-rep1-cp190-100x_Position013_12_cmle.ics	70	0	1	1	0.0	0.0	0.0
1173	Feb25-FISH2-3R4-rep1-cp190-100x_Position013_12_cmle.ics	71	0	1	1	0.0853118124390348	0.6379310344827586	0.28461538461538455
1174	Feb25-FISH2-3R4-rep1-cp190-100x_Position013_12_cmle.ics	72	0	1	1	0.10375760972315042	0.28662420382165604	0.31690140845070414
1175	Feb25-FISH2-3R4-rep1-cp190-100x_Position013_12_cmle.ics	73	0	1	1	0.05533739185234689	0.32432432432432434	0.32432432432432434
1176	Feb25-FISH2-3R4-rep1-cp190-100x_Position013_12_cmle.ics	74	0	1	1	0.0	0.0	0.0
1177	Feb25-FISH2-3R4-rep1-cp190-100x_Position013_12_cmle.ics	75	0	1	1	0.22134956740938755	0.6666666666666666	0.6666666666666666
1178	Feb25-FISH2-3R4-rep1-cp190-100x_Position013_12_cmle.ics	76	0	1	1	0.11528623302572269	0.40322580645161293	0.40322580645161293
1179	Feb25-FISH2-3R4-rep1-cp190-100x_Position013_12_cmle.ics	77	0	1	1	0.23057246605144538	0.6849315068493149	0.6756756756756758
1180	Feb25-FISH2-3R4-rep1-cp190-100x_Position013_12_cmle.ics	78	0	1	1	0.0	0.0	0.0
1181	Feb25-FISH2-3R4-rep1-cp190-100x_Position013_12_cmle.ics	78	0	2	1	0.10836905904417933	0.5222222222222221	0.34057971014492755
1182	Feb25-FISH2-3R4-rep1-cp190-100x_Position013_12_cmle.ics	79	0	1	1	0.08070036311800588	0.2554744525547445	0.2536231884057971
1183	Feb25-FISH2-3R4-rep1-cp190-100x_Position013_12_cmle.ics	80	0	1	1	0.057643116512861345	0.43859649122807015	0.17985611510791363
1184	Feb25-FISH2-3R4-rep1-cp190-100x_Position013_12_cmle.ics	82	0	1	1	0.19829232080424303	0.5443037974683544	0.5443037974683544
1185	Feb25-FISH2-3R4-rep1-cp190-100x_Position013_12_cmle.ics	83	0	1	1	0.0945347110810926	0.6507936507936506	0.6612903225806451
1186	Feb25-FISH2-3R4-rep1-cp190-100x_Position013_12_cmle.ics	84	0	1	1	0.22134956740938755	0.5999999999999999	0.6037735849056602
1187	Feb25-FISH2-3R4-rep1-cp190-100x_Position013_12_cmle.ics	85	0	1	1	0.1890694221621852	0.4939759036144577	0.4939759036144577
1188	Feb25-FISH2-3R4-rep1-cp190-100x_Position013_12_cmle.ics	86	0	1	1	0.0	0.0	0.0
1189	Feb25-FISH2-3R4-rep1-cp190-100x_Position013_12_cmle.ics	87	0	1	1	0.23979536469350318	0.7027027027027027	0.7536231884057971
1190	Feb25-FISH2-3R4-rep1-cp190-100x_Position013_12_cmle.ics	88	0	1	1	0.09222898642057815	0.31496062992125984	0.31746031746031744
1191	Feb25-FISH2-3R4-rep1-cp190-100x_Position013_12_cmle.ics	89	0	1	1	0.19137514682269965	0.5424836601307189	0.5354838709677419
1192	Feb25-FISH2-3R4-rep1-cp190-100x_Position013_12_cmle.ics	90	0	1	1	0.0	0.0	0.0
1193	Feb25-FISH2-3R4-rep1-cp190-100x_Position013_12_cmle.ics	90	0	2	1	0.059948841173375796	0.2857142857142857	0.2015503875968992
1194	Feb25-FISH2-3R4-rep1-cp190-100x_Position013_12_cmle.ics	91	0	1	1	0.2098209441068153	0.7398373983739837	0.7459016393442622
1195	Feb25-FISH2-3R4-rep1-cp190-100x_Position013_12_cmle.ics	92	0	1	1	0.08070036311800588	0.29166666666666663	0.26923076923076916
1196	Feb25-FISH2-3R4-rep1-cp190-100x_Position013_12_cmle.ics	93	0	1	1	0.18215224818064185	0.5524475524475524	0.5486111111111112
1197	Feb25-FISH2-3R4-rep1-cp190-100x_Position013_12_cmle.ics	94	0	1	1	0.07147746447594806	0.2262773722627737	0.2262773722627737
1198	Feb25-FISH2-3R4-rep1-cp190-100x_Position013_12_cmle.ics	95	0	1	1	0.06225456583389025	0.21259842519685038	0.2109375
1199	Feb25-FISH2-3R4-rep1-cp190-100x_Position013_12_cmle.ics	97	0	1	1	0.22596101673041646	0.6758620689655171	0.6712328767123286
1200	Feb25-FISH2-3R4-rep1-cp190-100x_Position013_12_cmle.ics	99	0	1	1	0.08300608777852034	0.47368421052631576	0.36
1201	Feb25-FISH2-3R4-rep1-cp190-100x_Position013_12_cmle.ics	99	0	2	1	0.0	0.0	0.0
1202	Feb25-FISH2-3R4-rep1-cp190-100x_Position013_12_cmle.ics	101	0	1	1	0.027668695926173444	0.17910447761194026	0.17910447761194026
1203	Feb25-FISH2-3R4-rep1-cp190-100x_Position013_12_cmle.ics	104	0	1	1	0.0	0.0	0.0
1204	Feb25-FISH2-3R4-rep1-cp190-100x_Position013_12_cmle.ics	105	0	1	1	0.2536297126565899	0.7432432432432433	0.7382550335570468
1205	Feb25-FISH2-3R4-rep1-cp190-100x_Position013_12_cmle.ics	106	0	1	1	0.249018263335561	0.6585365853658536	0.6545454545454545
1206	Feb25-FISH2-3R4-rep1-cp190-100x_Position013_12_cmle.ics	107	0	1	1	0.03919731922874571	0.18478260869565213	0.12686567164179102
1207	Feb25-FISH2-3R4-rep1-cp190-100x_Position013_12_cmle.ics	108	0	1	1	0.0	0.0	0.0
1208	Feb25-FISH2-3R4-rep1-cp190-100x_Position013_12_cmle.ics	108	0	1	2	0.08070036311800588	0.2845528455284553	0.18421052631578944
1209	Feb25-FISH2-3R4-rep1-cp190-100x_Position013_12_cmle.ics	108	0	2	1	0.0	0.0	0.0
1210	Feb25-FISH2-3R4-rep1-cp190-100x_Position013_12_cmle.ics	108	0	2	2	0.0	0.0	0.0
1211	Feb25-FISH2-3R4-rep1-cp190-100x_Position013_12_cmle.ics	109	0	1	1	0.5257052225972955	0.7651006711409395	0.7599999999999999
1212	Feb25-FISH2-3R4-rep1-cp190-100x_Position013_12_cmle.ics	110	0	1	1	0.11067478370469377	0.4102564102564102	0.4102564102564102
1213	Feb25-FISH2-3R4-rep1-cp190-100x_Position013_12_cmle.ics	111	0	1	1	0.11989768234675159	0.6582278481012658	0.6419753086419753
1214	Feb25-FISH2-3R4-rep1-cp190-100x_Position013_12_cmle.ics	112	0	1	1	0.1291205809888094	0.6999999999999998	0.6999999999999998
1215	Feb25-FISH2-3R4-rep1-cp190-100x_Position013_12_cmle.ics	113	0	1	1	0.0	0.0	0.0
1216	Feb25-FISH2-3R4-rep1-cp190-100x_Position013_12_cmle.ics	114	0	1	1	0.18215224818064185	0.632	0.6370967741935485
1217	Feb25-FISH2-3R4-rep1-cp190-100x_Position014_13_cmle.ics	2	0	1	1	0.1590950015754973	0.40116279069767435	0.396551724137931
1218	Feb25-FISH2-3R4-rep1-cp190-100x_Position014_13_cmle.ics	3	0	1	1	0.23979536469350318	0.6582278481012658	0.6540880503144653
1219	Feb25-FISH2-3R4-rep1-cp190-100x_Position014_13_cmle.ics	5	0	1	1	0.08070036311800588	0.4117647058823529	0.5303030303030302
1220	Feb25-FISH2-3R4-rep1-cp190-100x_Position014_13_cmle.ics	6	0	1	1	0.14064920429138167	0.45522388059701485	0.45522388059701485
1221	Feb25-FISH2-3R4-rep1-cp190-100x_Position014_13_cmle.ics	7	0	1	1	0.13142630564932387	0.38775510204081626	0.38775510204081626
1222	Feb25-FISH2-3R4-rep1-cp190-100x_Position014_13_cmle.ics	8	0	1	1	0.020751521944630084	0.15254237288135591	0.15
1223	Feb25-FISH2-3R4-rep1-cp190-100x_Position014_13_cmle.ics	9	0	1	1	0.17292934953858402	0.45454545454545453	0.5067567567567568
1224	Feb25-FISH2-3R4-rep1-cp190-100x_Position014_13_cmle.ics	10	0	1	1	0.16140072623601176	0.5555555555555555	0.5555555555555555
1225	Feb25-FISH2-3R4-rep1-cp190-100x_Position014_13_cmle.ics	11	0	1	1	0.0	0.0	0.0
1226	Feb25-FISH2-3R4-rep1-cp190-100x_Position014_13_cmle.ics	12	0	1	1	0.13603775497035278	0.4876033057851239	0.4876033057851239
1227	Feb25-FISH2-3R4-rep1-cp190-100x_Position014_13_cmle.ics	13	0	1	1	0.0	0.0	0.0
1228	Feb25-FISH2-3R4-rep1-cp190-100x_Position014_13_cmle.ics	15	0	1	1	0.16831790021755513	0.503448275862069	0.5069444444444444
1229	Feb25-FISH2-3R4-rep1-cp190-100x_Position014_13_cmle.ics	16	0	1	1	0.0	0.0	0.0
1230	Feb25-FISH2-3R4-rep1-cp190-100x_Position014_13_cmle.ics	17	0	1	1	0.0046114493210289076	0.03703703703703703	0.03636363636363637
1231	Feb25-FISH2-3R4-rep1-cp190-100x_Position014_13_cmle.ics	18	0	1	1	0.0645602904944047	0.23931623931623927	0.1830065359477124
1232	Feb25-FISH2-3R4-rep1-cp190-100x_Position014_13_cmle.ics	19	0	1	1	0.11298050836520823	0.4949494949494949	0.38888888888888884
1233	Feb25-FISH2-3R4-rep1-cp190-100x_Position014_13_cmle.ics	21	0	1	1	0.0	0.0	0.0
1234	Feb25-FISH2-3R4-rep1-cp190-100x_Position014_13_cmle.ics	22	0	1	1	0.13603775497035278	0.41843971631205673	0.4469696969696969
1235	Feb25-FISH2-3R4-rep1-cp190-100x_Position014_13_cmle.ics	22	0	1	2	0.0	0.0	0.0
1236	Feb25-FISH2-3R4-rep1-cp190-100x_Position014_13_cmle.ics	22	0	2	1	0.0	0.0	0.0
1237	Feb25-FISH2-3R4-rep1-cp190-100x_Position014_13_cmle.ics	22	0	2	2	0.299744205866879	0.5777777777777777	0.5485232067510548
1238	Feb25-FISH2-3R4-rep1-cp190-100x_Position014_13_cmle.ics	23	0	1	1	0.1798465235201274	0.7027027027027026	0.7027027027027026
1239	Feb25-FISH2-3R4-rep1-cp190-100x_Position014_13_cmle.ics	25	0	1	1	0.23748964003298875	0.7357142857142857	0.7304964539007092
1240	Feb25-FISH2-3R4-rep1-cp190-100x_Position014_13_cmle.ics	26	0	1	1	0.12220340700726605	0.3605442176870748	0.3557046979865771
1241	Feb25-FISH2-3R4-rep1-cp190-100x_Position014_13_cmle.ics	29	0	1	1	0.299744205866879	0.8333333333333333	0.8280254777070064
1242	Feb25-FISH2-3R4-rep1-cp190-100x_Position014_13_cmle.ics	30	0	1	1	0.2836041332432778	0.7639751552795031	0.6833333333333333
1243	Feb25-FISH2-3R4-rep1-cp190-100x_Position014_13_cmle.ics	31	0	1	1	0.2697697852801911	0.6157894736842103	0.6030927835051546
1244	Feb25-FISH2-3R4-rep1-cp190-100x_Position014_13_cmle.ics	33	0	1	1	0.0	0.0	0.0
1245	Feb25-FISH2-3R4-rep1-cp190-100x_Position014_13_cmle.ics	34	0	1	1	0.1844579728411563	0.5517241379310345	0.5517241379310345
1246	Feb25-FISH2-3R4-rep1-cp190-100x_Position014_13_cmle.ics	35	0	1	1	0.0	0.0	0.0
1247	Feb25-FISH2-3R4-rep1-cp190-100x_Position014_13_cmle.ics	36	0	1	1	0.24210108935401764	0.45454545454545453	0.3804347826086957
1248	Feb25-FISH2-3R4-rep1-cp190-100x_Position014_13_cmle.ics	38	0	1	1	0.0	0.0	0.0
1249	Feb25-FISH2-3R4-rep1-cp190-100x_Position014_13_cmle.ics	38	0	1	2	0.0	0.0	0.0
1250	Feb25-FISH2-3R4-rep1-cp190-100x_Position014_13_cmle.ics	39	0	1	1	0.0	0.0	0.0
1251	Feb25-FISH2-3R4-rep1-cp190-100x_Position014_13_cmle.ics	39	0	1	2	0.029974420586687898	0.09352517985611508	0.2321428571428571
1252	Feb25-FISH2-3R4-rep1-cp190-100x_Position014_13_cmle.ics	39	0	2	1	0.10606333438366487	0.7076923076923075	0.30666666666666664
1253	Feb25-FISH2-3R4-rep1-cp190-100x_Position014_13_cmle.ics	39	0	2	2	0.0	0.0	0.0
1254	Feb25-FISH2-3R4-rep1-cp190-100x_Position014_13_cmle.ics	41	0	1	1	0.10145188506263597	0.4271844660194174	0.4313725490196078
1255	Feb25-FISH2-3R4-rep1-cp190-100x_Position014_13_cmle.ics	43	0	1	1	0.1245091316677805	0.380281690140845	0.3829787234042553
1256	Feb25-FISH2-3R4-rep1-cp190-100x_Position014_13_cmle.ics	45	0	1	1	0.0	0.0	0.0
1257	Feb25-FISH2-3R4-rep1-cp190-100x_Position014_13_cmle.ics	46	0	1	1	0.0899232617600637	0.34513274336283184	0.5492957746478873
1258	Feb25-FISH2-3R4-rep1-cp190-100x_Position014_13_cmle.ics	46	0	1	2	0.0	0.0	0.0
1259	Feb25-FISH2-3R4-rep1-cp190-100x_Position014_13_cmle.ics	47	0	1	1	0.09222898642057815	0.5797101449275363	0.588235294117647
1260	Feb25-FISH2-3R4-rep1-cp190-100x_Position014_13_cmle.ics	48	0	1	1	0.0	0.0	0.0
1261	Feb25-FISH2-3R4-rep1-cp190-100x_Position014_13_cmle.ics	48	0	2	1	0.016140072623601176	0.06999999999999999	0.03255813953488372
1262	Feb25-FISH2-3R4-rep1-cp190-100x_Position014_13_cmle.ics	50	0	1	1	0.14526065361241058	0.4344827586206896	0.4375
1263	Feb25-FISH2-3R4-rep1-cp190-100x_Position014_13_cmle.ics	51	0	1	1	0.14526065361241058	0.7	0.7
1264	Feb25-FISH2-3R4-rep1-cp190-100x_Position014_13_cmle.ics	52	0	1	1	0.03689159456823126	0.2253521126760563	0.2222222222222222
1265	Feb25-FISH2-3R4-rep1-cp190-100x_Position014_13_cmle.ics	54	0	1	1	0.0645602904944047	0.4999999999999999	0.4999999999999999
1266	Feb25-FISH2-3R4-rep1-cp190-100x_Position014_13_cmle.ics	55	0	1	1	0.0	0.0	0.0
1267	Feb25-FISH2-3R4-rep1-cp190-100x_Position014_13_cmle.ics	57	0	1	1	0.3481644237376825	0.8988095238095238	0.8934911242603548
1268	Feb25-FISH2-3R4-rep1-cp190-100x_Position014_13_cmle.ics	58	0	1	1	0.22596101673041646	0.3391003460207612	0.310126582278481
1269	Feb25-FISH2-3R4-rep1-cp190-100x_Position014_13_cmle.ics	59	0	1	1	0.03919731922874571	0.27868852459016386	0.2575757575757575
1270	Feb25-FISH2-3R4-rep1-cp190-100x_Position014_13_cmle.ics	61	0	1	1	0.2697697852801911	0.6724137931034482	0.6724137931034482
1271	Feb25-FISH2-3R4-rep1-cp190-100x_Position014_13_cmle.ics	62	0	1	1	0.03919731922874571	0.265625	0.26984126984126977
1272	Feb25-FISH2-3R4-rep1-cp190-100x_Position014_13_cmle.ics	63	0	1	1	0.12220340700726605	0.3655172413793103	0.828125
1273	Feb25-FISH2-3R4-rep1-cp190-100x_Position014_13_cmle.ics	63	0	1	2	0.0	0.0	0.0
1274	Feb25-FISH2-3R4-rep1-cp190-100x_Position014_13_cmle.ics	64	0	1	1	0.0	0.0	0.0
1275	Feb25-FISH2-3R4-rep1-cp190-100x_Position014_13_cmle.ics	64	0	2	1	0.0	0.0	0.0
1276	Feb25-FISH2-3R4-rep1-cp190-100x_Position014_13_cmle.ics	65	0	1	1	0.08300608777852034	0.30769230769230765	0.3214285714285714
1277	Feb25-FISH2-3R4-rep1-cp190-100x_Position014_13_cmle.ics	66	0	1	1	0.020751521944630084	0.07086614173228346	0.06569343065693431
1278	Feb25-FISH2-3R4-rep1-cp190-100x_Position014_13_cmle.ics	67	0	1	1	0.0	0.0	0.0
1279	Feb25-FISH2-3R4-rep1-cp190-100x_Position014_13_cmle.ics	68	0	1	1	0.19598659614372857	0.5862068965517241	0.5902777777777778
1280	Feb25-FISH2-3R4-rep1-cp190-100x_Position014_13_cmle.ics	69	0	1	1	0.0	0.0	0.0
1281	Feb25-FISH2-3R4-rep1-cp190-100x_Position014_13_cmle.ics	70	0	1	1	0.0	0.0	0.0
1282	Feb25-FISH2-3R4-rep1-cp190-100x_Position014_13_cmle.ics	71	0	1	1	0.19829232080424303	0.6099290780141844	0.6056338028169013
1283	Feb25-FISH2-3R4-rep1-cp190-100x_Position014_13_cmle.ics	73	0	1	1	0.1844579728411563	0.49382716049382713	0.4907975460122699
1284	Feb25-FISH2-3R4-rep1-cp190-100x_Position014_13_cmle.ics	74	0	1	1	0.0	0.0	0.0
1285	Feb25-FISH2-3R4-rep1-cp190-100x_Position014_13_cmle.ics	75	0	1	1	0.0853118124390348	0.16228070175438597	0.13962264150943396
1286	Feb25-FISH2-3R4-rep1-cp190-100x_Position014_13_cmle.ics	76	0	1	1	0.14526065361241058	0.5338983050847457	0.5338983050847457
1287	Feb25-FISH2-3R4-rep1-cp190-100x_Position014_13_cmle.ics	78	0	1	1	0.0899232617600637	0.39795918367346933	0.40625
1288	Feb25-FISH2-3R4-rep1-cp190-100x_Position014_13_cmle.ics	79	0	1	1	0.0	0.0	0.0
1289	Feb25-FISH2-3R4-rep1-cp190-100x_Position014_13_cmle.ics	80	0	1	1	0.07839463845749142	0.26153846153846144	0.26153846153846144
1290	Feb25-FISH2-3R4-rep1-cp190-100x_Position014_13_cmle.ics	81	0	1	1	0.2697697852801911	0.6190476190476188	0.6157894736842103
1291	Feb25-FISH2-3R4-rep1-cp190-100x_Position014_13_cmle.ics	82	0	1	1	0.07147746447594806	0.39743589743589736	0.2230215827338129
1292	Feb25-FISH2-3R4-rep1-cp190-100x_Position014_13_cmle.ics	84	0	1	1	0.0	0.0	0.0
1293	Feb25-FISH2-3R4-rep1-cp190-100x_Position014_13_cmle.ics	85	0	1	1	0.0	0.0	0.0
1294	Feb25-FISH2-3R4-rep1-cp190-100x_Position014_13_cmle.ics	85	0	2	1	0.020751521944630084	0.09677419354838708	0.07894736842105263
1295	Feb25-FISH2-3R4-rep1-cp190-100x_Position014_13_cmle.ics	86	0	1	1	0.4196418882136306	0.4527363184079601	0.4482758620689654
1296	Feb25-FISH2-3R4-rep1-cp190-100x_Position014_13_cmle.ics	87	0	1	1	0.0	0.0	0.0
1297	Feb25-FISH2-3R4-rep1-cp190-100x_Position014_13_cmle.ics	87	0	1	2	0.0	0.0	0.0
1298	Feb25-FISH2-3R4-rep1-cp190-100x_Position014_13_cmle.ics	87	0	2	1	0.0	0.0	0.0
1299	Feb25-FISH2-3R4-rep1-cp190-100x_Position014_13_cmle.ics	87	0	2	2	0.0	0.0	0.0
1300	Feb25-FISH2-3R4-rep1-cp190-100x_Position014_13_cmle.ics	90	0	1	1	0.0	0.0	0.0
1301	Feb25-FISH2-3R4-rep1-cp190-100x_Position014_13_cmle.ics	90	0	1	2	0.27207550994070556	0.44029850746268656	0.5244444444444445
1302	Feb25-FISH2-3R4-rep1-cp190-100x_Position014_13_cmle.ics	91	0	1	1	0.0	0.0	0.0
1303	Feb25-FISH2-3R4-rep1-cp190-100x_Position014_13_cmle.ics	92	0	1	1	0.17754079885961294	0.6062992125984251	0.6062992125984251
1304	Feb25-FISH2-3R4-rep1-cp190-100x_Position014_13_cmle.ics	93	0	1	1	0.20059804546475749	0.54375	0.5471698113207547
1305	Feb25-FISH2-3R4-rep1-cp190-100x_Position014_13_cmle.ics	94	0	1	1	0.27438123460122	0.4798387096774194	0.4779116465863453
1306	Feb25-FISH2-3R4-rep1-cp190-100x_Position014_13_cmle.ics	95	0	1	1	0.0046114493210289076	0.027777777777777776	0.027777777777777776
1307	Feb25-FISH2-3R4-rep1-cp190-100x_Position014_13_cmle.ics	96	0	1	1	0.16370645089652622	0.5419847328244274	0.5035460992907801
1308	Feb25-FISH2-3R4-rep1-cp190-100x_Position014_13_cmle.ics	98	0	1	1	0.13373203030983832	0.39726027397260266	0.38666666666666666
1309	Feb25-FISH2-3R4-rep1-cp190-100x_Position014_13_cmle.ics	99	0	1	1	0.0	0.0	0.0
1310	Feb25-FISH2-3R4-rep1-cp190-100x_Position014_13_cmle.ics	101	0	1	1	0.01844579728411563	0.12903225806451613	0.12698412698412698
1311	Feb25-FISH2-3R4-rep1-cp190-100x_Position014_13_cmle.ics	102	0	1	1	0.17292934953858402	0.5813953488372092	0.5769230769230768
1312	Feb25-FISH2-3R4-rep1-cp190-100x_Position014_13_cmle.ics	103	0	1	1	0.15448355225446841	0.5775862068965516	0.5
1313	Feb25-FISH2-3R4-rep1-cp190-100x_Position014_13_cmle.ics	105	0	1	1	0.16831790021755513	0.5069444444444444	0.5140845070422535
1314	Feb25-FISH2-3R4-rep1-cp190-100x_Position014_13_cmle.ics	106	0	1	1	0.0	0.0	0.0
1315	Feb25-FISH2-3R4-rep1-cp190-100x_Position014_13_cmle.ics	108	0	1	1	0.21904384274887312	0.6884057971014493	0.6834532374100718
1316	Feb25-FISH2-3R4-rep1-cp190-100x_Position014_13_cmle.ics	109	0	1	1	0.059948841173375796	0.45614035087719296	0.2826086956521739
1317	Feb25-FISH2-3R4-rep1-cp190-100x_Position015_14_cmle.ics	1	0	1	1	0.0	0.0	0.0
1318	Feb25-FISH2-3R4-rep1-cp190-100x_Position015_14_cmle.ics	2	0	1	1	0.14526065361241058	0.27753303964757703	0.2763157894736842
1319	Feb25-FISH2-3R4-rep1-cp190-100x_Position015_14_cmle.ics	3	0	1	1	0.3988903662690005	0.8522167487684726	0.565359477124183
1320	Feb25-FISH2-3R4-rep1-cp190-100x_Position015_14_cmle.ics	4	0	1	1	0.10836905904417933	0.5108695652173912	0.4272727272727273
1321	Feb25-FISH2-3R4-rep1-cp190-100x_Position015_14_cmle.ics	5	0	1	1	0.1936808714832141	0.5454545454545454	0.5419354838709677
1322	Feb25-FISH2-3R4-rep1-cp190-100x_Position015_14_cmle.ics	6	0	1	1	0.006917173981543361	0.04918032786885245	0.049999999999999996
1323	Feb25-FISH2-3R4-rep1-cp190-100x_Position015_14_cmle.ics	7	0	1	1	0.0899232617600637	0.5820895522388059	0.5820895522388059
1324	Feb25-FISH2-3R4-rep1-cp190-100x_Position015_14_cmle.ics	9	0	1	1	0.016140072623601176	0.10606060606060604	0.10294117647058822
1325	Feb25-FISH2-3R4-rep1-cp190-100x_Position015_14_cmle.ics	10	0	1	1	0.0	0.0	0.0
1326	Feb25-FISH2-3R4-rep1-cp190-100x_Position015_14_cmle.ics	10	0	1	2	0.07378318913646252	0.2990654205607476	0.48484848484848475
1327	Feb25-FISH2-3R4-rep1-cp190-100x_Position015_14_cmle.ics	13	0	1	1	0.29052130722482117	0.6395939086294415	0.6428571428571428
1328	Feb25-FISH2-3R4-rep1-cp190-100x_Position015_14_cmle.ics	14	0	1	1	0.059948841173375796	0.24299065420560742	0.21311475409836061
1329	Feb25-FISH2-3R4-rep1-cp190-100x_Position015_14_cmle.ics	15	0	1	1	0.13142630564932387	0.4222222222222222	0.4222222222222222
1330	Feb25-FISH2-3R4-rep1-cp190-100x_Position015_14_cmle.ics	16	0	1	1	0.0	0.0	0.0
1331	Feb25-FISH2-3R4-rep1-cp190-100x_Position015_14_cmle.ics	16	0	2	1	0.10836905904417933	0.4519230769230769	0.3533834586466165
1332	Feb25-FISH2-3R4-rep1-cp190-100x_Position015_14_cmle.ics	17	0	1	1	0.27207550994070556	0.7515923566878981	0.7151515151515152
1333	Feb25-FISH2-3R4-rep1-cp190-100x_Position015_14_cmle.ics	18	0	1	1	0.24671253867504656	0.7810218978102189	0.7753623188405797
1334	Feb25-FISH2-3R4-rep1-cp190-100x_Position015_14_cmle.ics	19	0	1	1	0.15448355225446841	0.5537190082644627	0.5583333333333333
1335	Feb25-FISH2-3R4-rep1-cp190-100x_Position015_14_cmle.ics	22	0	1	1	0.21673811808835866	0.5529411764705883	0.5529411764705883
1336	Feb25-FISH2-3R4-rep1-cp190-100x_Position015_14_cmle.ics	24	0	1	1	0.0	0.0	0.0
1337	Feb25-FISH2-3R4-rep1-cp190-100x_Position015_14_cmle.ics	24	0	1	2	0.13603775497035278	0.5130434782608695	1.0
1338	Feb25-FISH2-3R4-rep1-cp190-100x_Position015_14_cmle.ics	25	0	1	1	0.23287819071195984	0.726618705035971	0.8015873015873015
1339	Feb25-FISH2-3R4-rep1-cp190-100x_Position015_14_cmle.ics	26	0	1	1	0.19137514682269965	0.6240601503759398	0.6240601503759398
1340	Feb25-FISH2-3R4-rep1-cp190-100x_Position015_14_cmle.ics	27	0	1	1	0.3135785538299657	0.6445497630331752	0.5643153526970953
1341	Feb25-FISH2-3R4-rep1-cp190-100x_Position015_14_cmle.ics	28	0	1	1	0.0	0.0	0.0
1342	Feb25-FISH2-3R4-rep1-cp190-100x_Position015_14_cmle.ics	29	0	1	1	0.0	0.0	0.0
1343	Feb25-FISH2-3R4-rep1-cp190-100x_Position015_14_cmle.ics	30	0	1	1	0.0	0.0	0.0
1344	Feb25-FISH2-3R4-rep1-cp190-100x_Position015_14_cmle.ics	30	0	1	2	0.0	0.0	0.0
1345	Feb25-FISH2-3R4-rep1-cp190-100x_Position015_14_cmle.ics	30	0	2	1	0.24671253867504656	0.43673469387755104	0.40839694656488545
1346	Feb25-FISH2-3R4-rep1-cp190-100x_Position015_14_cmle.ics	30	0	2	2	0.0	0.0	0.0
1347	Feb25-FISH2-3R4-rep1-cp190-100x_Position015_14_cmle.ics	32	0	1	1	0.0	0.0	0.0
1348	Feb25-FISH2-3R4-rep1-cp190-100x_Position015_14_cmle.ics	34	0	1	1	0.1706236248780696	0.5606060606060606	0.49333333333333335
1349	Feb25-FISH2-3R4-rep1-cp190-100x_Position015_14_cmle.ics	36	0	1	1	0.19137514682269965	0.7033898305084745	0.7033898305084745
1350	Feb25-FISH2-3R4-rep1-cp190-100x_Position015_14_cmle.ics	37	0	1	1	0.07608891379697698	0.2894736842105263	0.47826086956521746
1351	Feb25-FISH2-3R4-rep1-cp190-100x_Position015_14_cmle.ics	37	0	1	2	0.0	0.0	0.0
1352	Feb25-FISH2-3R4-rep1-cp190-100x_Position015_14_cmle.ics	40	0	1	1	0.02305724660514454	0.2	0.14285714285714285
1353	Feb25-FISH2-3R4-rep1-cp190-100x_Position015_14_cmle.ics	41	0	1	1	0.1498721029334395	0.45454545454545453	0.4513888888888889
1354	Feb25-FISH2-3R4-rep1-cp190-100x_Position015_14_cmle.ics	42	0	1	1	0.04150304388926017	0.21176470588235294	0.2142857142857143
1355	Feb25-FISH2-3R4-rep1-cp190-100x_Position015_14_cmle.ics	43	0	1	1	0.18676369750167077	0.7641509433962264	0.7714285714285714
1356	Feb25-FISH2-3R4-rep1-cp190-100x_Position015_14_cmle.ics	45	0	1	1	0.22134956740938755	0.6760563380281689	0.5818181818181818
1357	Feb25-FISH2-3R4-rep1-cp190-100x_Position015_14_cmle.ics	47	0	1	1	0.12220340700726605	0.4308943089430894	0.4308943089430894
1358	Feb25-FISH2-3R4-rep1-cp190-100x_Position015_14_cmle.ics	48	0	1	1	0.20751521944630083	0.6666666666666666	0.6666666666666666
1359	Feb25-FISH2-3R4-rep1-cp190-100x_Position015_14_cmle.ics	49	0	1	1	0.0	0.0	0.0
1360	Feb25-FISH2-3R4-rep1-cp190-100x_Position015_14_cmle.ics	50	0	1	1	0.0	0.0	0.0
1361	Feb25-FISH2-3R4-rep1-cp190-100x_Position015_14_cmle.ics	50	0	1	2	0.0	0.0	0.0
1362	Feb25-FISH2-3R4-rep1-cp190-100x_Position015_14_cmle.ics	52	0	1	1	0.11067478370469377	0.34532374100719415	0.32214765100671133
1363	Feb25-FISH2-3R4-rep1-cp190-100x_Position015_14_cmle.ics	53	0	1	1	0.0	0.0	0.0
1364	Feb25-FISH2-3R4-rep1-cp190-100x_Position015_14_cmle.ics	55	0	1	1	0.0023057246605144538	0.012658227848101266	0.012820512820512818
1365	Feb25-FISH2-3R4-rep1-cp190-100x_Position015_14_cmle.ics	56	0	1	1	0.0	0.0	0.0
1366	Feb25-FISH2-3R4-rep1-cp190-100x_Position015_14_cmle.ics	56	0	2	1	0.0853118124390348	0.3217391304347826	0.13503649635036497
1367	Feb25-FISH2-3R4-rep1-cp190-100x_Position015_14_cmle.ics	57	0	1	1	0.0	0.0	0.0
1368	Feb25-FISH2-3R4-rep1-cp190-100x_Position015_14_cmle.ics	57	0	1	2	0.13373203030983832	0.5321100917431193	0.6823529411764706
1369	Feb25-FISH2-3R4-rep1-cp190-100x_Position015_14_cmle.ics	59	0	1	1	0.0	0.0	0.0
1370	Feb25-FISH2-3R4-rep1-cp190-100x_Position015_14_cmle.ics	60	0	1	1	0.050725942531317986	0.3928571428571428	0.4
1371	Feb25-FISH2-3R4-rep1-cp190-100x_Position015_14_cmle.ics	61	0	1	1	0.0853118124390348	0.3008130081300813	0.30327868852459017
1372	Feb25-FISH2-3R4-rep1-cp190-100x_Position015_14_cmle.ics	62	0	1	1	0.12681485632829495	0.46610169491525416	0.3691275167785234
1373	Feb25-FISH2-3R4-rep1-cp190-100x_Position015_14_cmle.ics	63	0	1	1	0.19137514682269965	0.5886524822695035	0.584507042253521
1374	Feb25-FISH2-3R4-rep1-cp190-100x_Position015_14_cmle.ics	64	0	1	1	0.0	0.0	0.0
1375	Feb25-FISH2-3R4-rep1-cp190-100x_Position015_14_cmle.ics	64	0	2	1	0.3850560183059138	0.9542857142857142	0.5880281690140844
1376	Feb25-FISH2-3R4-rep1-cp190-100x_Position015_14_cmle.ics	67	0	1	1	0.059948841173375796	0.22807017543859648	0.2300884955752212
1377	Feb25-FISH2-3R4-rep1-cp190-100x_Position015_14_cmle.ics	68	0	1	1	0.06686601515491916	0.11788617886178862	0.12446351931330474
1378	Feb25-FISH2-3R4-rep1-cp190-100x_Position015_14_cmle.ics	69	0	1	1	0.1291205809888094	0.4341085271317829	0.4409448818897637
1379	Feb25-FISH2-3R4-rep1-cp190-100x_Position015_14_cmle.ics	70	0	1	1	0.27438123460122	0.8499999999999999	0.8439716312056736
1380	Feb25-FISH2-3R4-rep1-cp190-100x_Position015_14_cmle.ics	71	0	1	1	0.0	0.0	0.0
1381	Feb25-FISH2-3R4-rep1-cp190-100x_Position015_14_cmle.ics	71	0	2	1	0.14295492895189613	0.9117647058823528	0.4428571428571428
1382	Feb25-FISH2-3R4-rep1-cp190-100x_Position015_14_cmle.ics	72	0	1	1	0.0	0.0	0.0
1383	Feb25-FISH2-3R4-rep1-cp190-100x_Position015_14_cmle.ics	72	0	1	2	0.12681485632829495	0.3142857142857142	0.9166666666666665
1384	Feb25-FISH2-3R4-rep1-cp190-100x_Position015_14_cmle.ics	72	0	1	3	0.0	0.0	0.0
1385	Feb25-FISH2-3R4-rep1-cp190-100x_Position015_14_cmle.ics	72	0	2	1	0.0853118124390348	0.45679012345679015	0.36633663366336633
1386	Feb25-FISH2-3R4-rep1-cp190-100x_Position015_14_cmle.ics	72	0	2	2	0.0	0.0	0.0
1387	Feb25-FISH2-3R4-rep1-cp190-100x_Position015_14_cmle.ics	72	0	2	3	0.0	0.0	0.0
1388	Feb25-FISH2-3R4-rep1-cp190-100x_Position015_14_cmle.ics	73	0	1	1	0.0	0.0	0.0
1389	Feb25-FISH2-3R4-rep1-cp190-100x_Position015_14_cmle.ics	74	0	1	1	0.0	0.0	0.0
1390	Feb25-FISH2-3R4-rep1-cp190-100x_Position015_14_cmle.ics	74	0	2	1	0.0	0.0	0.0
1391	Feb25-FISH2-3R4-rep1-cp190-100x_Position015_14_cmle.ics	75	0	1	1	0.0	0.0	0.0
1392	Feb25-FISH2-3R4-rep1-cp190-100x_Position015_14_cmle.ics	75	0	1	2	0.0	0.0	0.0
1393	Feb25-FISH2-3R4-rep1-cp190-100x_Position015_14_cmle.ics	76	0	1	1	0.10145188506263597	0.3142857142857143	0.316546762589928
1394	Feb25-FISH2-3R4-rep1-cp190-100x_Position015_14_cmle.ics	77	0	1	1	0.2351839153724743	0.6710526315789473	0.6754966887417219
1395	Feb25-FISH2-3R4-rep1-cp190-100x_Position015_14_cmle.ics	78	0	1	1	0.0	0.0	0.0
1396	Feb25-FISH2-3R4-rep1-cp190-100x_Position015_14_cmle.ics	79	0	1	1	0.0	0.0	0.0
1397	Feb25-FISH2-3R4-rep1-cp190-100x_Position015_14_cmle.ics	80	0	1	1	0.17523507419909848	0.5352112676056336	0.5352112676056336
1398	Feb25-FISH2-3R4-rep1-cp190-100x_Position015_14_cmle.ics	83	0	1	1	0.28129840858276334	0.3922829581993568	0.8591549295774645
1399	Feb25-FISH2-3R4-rep1-cp190-100x_Position015_14_cmle.ics	83	0	1	2	0.0	0.0	0.0
1400	Feb25-FISH2-3R4-rep1-cp190-100x_Position015_14_cmle.ics	84	0	1	1	0.16601217555704068	0.5538461538461538	0.6
1401	Feb25-FISH2-3R4-rep1-cp190-100x_Position015_14_cmle.ics	85	0	1	1	0.03689159456823126	0.134453781512605	0.13333333333333333
1402	Feb25-FISH2-3R4-rep1-cp190-100x_Position015_14_cmle.ics	89	0	1	1	0.050725942531317986	0.34375	0.18333333333333332
1403	Feb25-FISH2-3R4-rep1-cp190-100x_Position015_14_cmle.ics	89	0	2	1	0.0	0.0	0.0
1404	Feb25-FISH2-3R4-rep1-cp190-100x_Position015_14_cmle.ics	90	0	1	1	0.0	0.0	0.0
1405	Feb25-FISH2-3R4-rep1-cp190-100x_Position015_14_cmle.ics	91	0	1	1	0.025362971265658993	0.21153846153846154	0.21153846153846154
1406	Feb25-FISH2-3R4-rep1-cp190-100x_Position015_14_cmle.ics	92	0	1	1	0.0	0.0	0.0
1407	Feb25-FISH2-3R4-rep1-cp190-100x_Position015_14_cmle.ics	93	0	1	1	0.22596101673041646	0.6999999999999998	0.6999999999999998
1408	Feb25-FISH2-3R4-rep1-cp190-100x_Position015_14_cmle.ics	94	0	1	1	0.11067478370469377	0.3529411764705882	0.3529411764705882
1409	Feb25-FISH2-3R4-rep1-cp190-100x_Position016_15_cmle.ics	1	0	1	1	0.06917173981543362	0.2586206896551724	0.2912621359223301
1410	Feb25-FISH2-3R4-rep1-cp190-100x_Position016_15_cmle.ics	3	0	1	1	0.0	0.0	0.0
1411	Feb25-FISH2-3R4-rep1-cp190-100x_Position016_15_cmle.ics	4	0	1	1	0.0	0.0	0.0
1412	Feb25-FISH2-3R4-rep1-cp190-100x_Position016_15_cmle.ics	4	0	2	1	0.0	0.0	0.0
1413	Feb25-FISH2-3R4-rep1-cp190-100x_Position016_15_cmle.ics	5	0	1	1	0.23748964003298875	0.7006802721088434	0.7006802721088434
1414	Feb25-FISH2-3R4-rep1-cp190-100x_Position016_15_cmle.ics	6	0	1	1	0.07147746447594806	0.5535714285714285	0.4305555555555555
1415	Feb25-FISH2-3R4-rep1-cp190-100x_Position016_15_cmle.ics	7	0	1	1	0.01844579728411563	0.04819277108433734	0.07017543859649122
1416	Feb25-FISH2-3R4-rep1-cp190-100x_Position016_15_cmle.ics	8	0	1	1	0.24671253867504656	0.38351254480286734	0.3741258741258741
1417	Feb25-FISH2-3R4-rep1-cp190-100x_Position016_15_cmle.ics	9	0	1	1	0.02305724660514454	0.0980392156862745	0.06172839506172839
1418	Feb25-FISH2-3R4-rep1-cp190-100x_Position016_15_cmle.ics	10	0	1	1	0.03919731922874571	0.1683168316831683	0.1096774193548387
1419	Feb25-FISH2-3R4-rep1-cp190-100x_Position016_15_cmle.ics	10	0	2	1	0.0	0.0	0.0
1420	Feb25-FISH2-3R4-rep1-cp190-100x_Position016_15_cmle.ics	12	0	1	1	0.26515833595916216	0.732484076433121	0.7278481012658227
1421	Feb25-FISH2-3R4-rep1-cp190-100x_Position016_15_cmle.ics	13	0	1	1	0.04380876854977462	0.17592592592592587	0.17757009345794386
1422	Feb25-FISH2-3R4-rep1-cp190-100x_Position016_15_cmle.ics	14	0	1	1	0.08300608777852034	0.45569620253164556	0.4499999999999999
1423	Feb25-FISH2-3R4-rep1-cp190-100x_Position016_15_cmle.ics	15	0	1	1	0.0	0.0	0.0
1424	Feb25-FISH2-3R4-rep1-cp190-100x_Position016_15_cmle.ics	16	0	1	1	0.0	0.0	0.0
1425	Feb25-FISH2-3R4-rep1-cp190-100x_Position016_15_cmle.ics	17	0	1	1	0.27207550994070556	0.7329192546583851	0.7239263803680981
1426	Feb25-FISH2-3R4-rep1-cp190-100x_Position016_15_cmle.ics	18	0	1	1	0.10836905904417933	0.6103896103896104	0.38842975206611563
1427	Feb25-FISH2-3R4-rep1-cp190-100x_Position016_15_cmle.ics	19	0	1	1	0.11067478370469377	0.32876712328767116	0.3265306122448979
1428	Feb25-FISH2-3R4-rep1-cp190-100x_Position016_15_cmle.ics	20	0	1	1	0.0	0.0	0.0
1429	Feb25-FISH2-3R4-rep1-cp190-100x_Position016_15_cmle.ics	21	0	1	1	0.14526065361241058	0.4117647058823529	0.41447368421052627
1430	Feb25-FISH2-3R4-rep1-cp190-100x_Position016_15_cmle.ics	22	0	1	1	0.4426991348187751	0.6357615894039734	0.6956521739130435
1431	Feb25-FISH2-3R4-rep1-cp190-100x_Position016_15_cmle.ics	24	0	1	1	0.39658464160848605	0.900523560209424	0.6539923954372624
1432	Feb25-FISH2-3R4-rep1-cp190-100x_Position016_15_cmle.ics	24	0	2	1	0.0	0.0	0.0
1433	Feb25-FISH2-3R4-rep1-cp190-100x_Position016_15_cmle.ics	25	0	1	1	0.0	0.0	0.0
1434	Feb25-FISH2-3R4-rep1-cp190-100x_Position016_15_cmle.ics	26	0	1	1	0.23979536469350318	0.6887417218543046	0.6887417218543046
1435	Feb25-FISH2-3R4-rep1-cp190-100x_Position016_15_cmle.ics	27	0	1	1	0.17292934953858402	0.5208333333333333	0.5172413793103448
1436	Feb25-FISH2-3R4-rep1-cp190-100x_Position016_15_cmle.ics	29	0	1	1	0.22134956740938755	0.5999999999999999	0.5999999999999999
1437	Feb25-FISH2-3R4-rep1-cp190-100x_Position016_15_cmle.ics	30	0	1	1	0.0	0.0	0.0
1438	Feb25-FISH2-3R4-rep1-cp190-100x_Position016_15_cmle.ics	30	0	1	2	0.0	0.0	0.0
1439	Feb25-FISH2-3R4-rep1-cp190-100x_Position016_15_cmle.ics	31	0	1	1	0.11528623302572269	0.3731343283582089	0.37037037037037035
1440	Feb25-FISH2-3R4-rep1-cp190-100x_Position016_15_cmle.ics	32	0	1	1	0.07378318913646252	0.2644628099173553	0.256
1441	Feb25-FISH2-3R4-rep1-cp190-100x_Position016_15_cmle.ics	33	0	1	1	0.0	0.0	0.0
1442	Feb25-FISH2-3R4-rep1-cp190-100x_Position016_15_cmle.ics	34	0	1	1	0.0	0.0	0.0
1443	Feb25-FISH2-3R4-rep1-cp190-100x_Position016_15_cmle.ics	35	0	1	1	0.050725942531317986	0.18487394957983191	0.18487394957983191
1444	Feb25-FISH2-3R4-rep1-cp190-100x_Position016_15_cmle.ics	36	0	1	1	0.08300608777852034	0.27272727272727265	0.2517482517482517
1445	Feb25-FISH2-3R4-rep1-cp190-100x_Position016_15_cmle.ics	38	0	1	1	0.0	0.0	0.0
1446	Feb25-FISH2-3R4-rep1-cp190-100x_Position016_15_cmle.ics	38	0	1	2	0.0853118124390348	0.25170068027210885	0.6607142857142856
1447	Feb25-FISH2-3R4-rep1-cp190-100x_Position016_15_cmle.ics	39	0	1	1	0.0	0.0	0.0
1448	Feb25-FISH2-3R4-rep1-cp190-100x_Position016_15_cmle.ics	40	0	1	1	0.11759195768623715	0.31875	0.4322033898305085
1449	Feb25-FISH2-3R4-rep1-cp190-100x_Position016_15_cmle.ics	41	0	1	1	0.17754079885961294	0.5167785234899328	0.509933774834437
1450	Feb25-FISH2-3R4-rep1-cp190-100x_Position016_15_cmle.ics	42	0	1	1	0.0945347110810926	0.5774647887323943	0.5857142857142856
1451	Feb25-FISH2-3R4-rep1-cp190-100x_Position016_15_cmle.ics	43	0	1	1	0.1291205809888094	0.4307692307692307	0.42424242424242414
1452	Feb25-FISH2-3R4-rep1-cp190-100x_Position016_15_cmle.ics	44	0	1	1	0.0	0.0	0.0
1453	Feb25-FISH2-3R4-rep1-cp190-100x_Position016_15_cmle.ics	44	0	1	2	0.0	0.0	0.0
1454	Feb25-FISH2-3R4-rep1-cp190-100x_Position016_15_cmle.ics	45	0	1	1	0.20751521944630083	0.9090909090909091	0.6338028169014083
1455	Feb25-FISH2-3R4-rep1-cp190-100x_Position016_15_cmle.ics	46	0	1	1	0.15448355225446841	0.41614906832298143	0.2596899224806202
1456	Feb25-FISH2-3R4-rep1-cp190-100x_Position016_15_cmle.ics	46	0	2	1	0.0	0.0	0.0
1457	Feb25-FISH2-3R4-rep1-cp190-100x_Position016_15_cmle.ics	47	0	1	1	0.053031667191832436	0.17293233082706763	0.17037037037037037
1458	Feb25-FISH2-3R4-rep1-cp190-100x_Position016_15_cmle.ics	48	0	1	1	0.17292934953858402	0.5172413793103448	0.5172413793103448
1459	Feb25-FISH2-3R4-rep1-cp190-100x_Position016_15_cmle.ics	49	0	1	1	0.04380876854977462	0.14728682170542634	0.1461538461538461
1460	Feb25-FISH2-3R4-rep1-cp190-100x_Position016_15_cmle.ics	50	0	1	1	0.13834347963086724	0.46511627906976744	0.4615384615384615
1461	Feb25-FISH2-3R4-rep1-cp190-100x_Position016_15_cmle.ics	51	0	1	1	0.01844579728411563	0.02962962962962963	0.02941176470588235
1462	Feb25-FISH2-3R4-rep1-cp190-100x_Position016_15_cmle.ics	52	0	1	1	0.04842021787080353	0.2019230769230769	0.14482758620689654
1463	Feb25-FISH2-3R4-rep1-cp190-100x_Position016_15_cmle.ics	53	0	1	1	0.11067478370469377	0.3116883116883116	0.5217391304347825
1464	Feb25-FISH2-3R4-rep1-cp190-100x_Position016_15_cmle.ics	53	0	1	2	0.0	0.0	0.0
1465	Feb25-FISH2-3R4-rep1-cp190-100x_Position016_15_cmle.ics	55	0	1	1	0.09222898642057815	0.45454545454545453	0.45454545454545453
1466	Feb25-FISH2-3R4-rep1-cp190-100x_Position016_15_cmle.ics	56	0	1	1	0.22596101673041646	0.7259259259259259	0.6712328767123286
1467	Feb25-FISH2-3R4-rep1-cp190-100x_Position016_15_cmle.ics	57	0	1	1	0.04611449321028908	0.31746031746031744	0.27397260273972596
1468	Feb25-FISH2-3R4-rep1-cp190-100x_Position016_15_cmle.ics	58	0	1	1	0.006917173981543361	0.02307692307692307	0.02325581395348837
1469	Feb25-FISH2-3R4-rep1-cp190-100x_Position016_15_cmle.ics	59	0	1	1	0.0	0.0	0.0
1470	Feb25-FISH2-3R4-rep1-cp190-100x_Position016_15_cmle.ics	60	0	1	1	0.22596101673041646	0.6950354609929077	0.34875444839857644
1471	Feb25-FISH2-3R4-rep1-cp190-100x_Position016_15_cmle.ics	60	0	2	1	0.0	0.0	0.0
1472	Feb25-FISH2-3R4-rep1-cp190-100x_Position016_15_cmle.ics	61	0	1	1	0.07608891379697698	0.12941176470588234	0.13306451612903228
1473	Feb25-FISH2-3R4-rep1-cp190-100x_Position016_15_cmle.ics	63	0	1	1	0.19598659614372857	0.6071428571428571	0.6028368794326241
1474	Feb25-FISH2-3R4-rep1-cp190-100x_Position016_15_cmle.ics	64	0	1	1	0.0	0.0	0.0
1475	Feb25-FISH2-3R4-rep1-cp190-100x_Position016_15_cmle.ics	67	0	1	1	0.11298050836520823	0.6533333333333332	0.6533333333333332
1476	Feb25-FISH2-3R4-rep1-cp190-100x_Position016_15_cmle.ics	68	0	1	1	0.01844579728411563	0.0909090909090909	0.07017543859649122
1477	Feb25-FISH2-3R4-rep1-cp190-100x_Position016_15_cmle.ics	70	0	1	1	0.27438123460122	0.8040540540540541	0.8040540540540541
1478	Feb25-FISH2-3R4-rep1-cp190-100x_Position016_15_cmle.ics	71	0	1	1	0.13834347963086724	0.42857142857142855	0.42857142857142855
1479	Feb25-FISH2-3R4-rep1-cp190-100x_Position016_15_cmle.ics	72	0	1	1	0.02305724660514454	0.1694915254237288	0.1694915254237288
1480	Feb25-FISH2-3R4-rep1-cp190-100x_Position016_15_cmle.ics	73	0	1	1	0.17754079885961294	0.509933774834437	0.49999999999999994
1481	Feb25-FISH2-3R4-rep1-cp190-100x_Position016_15_cmle.ics	74	0	1	1	0.1890694221621852	0.621212121212121	0.4270833333333333
1482	Feb25-FISH2-3R4-rep1-cp190-100x_Position016_15_cmle.ics	74	0	2	1	0.0	0.0	0.0
1483	Feb25-FISH2-3R4-rep1-cp190-100x_Position016_15_cmle.ics	75	0	1	1	0.0	0.0	0.0
1484	Feb25-FISH2-3R4-rep1-cp190-100x_Position016_15_cmle.ics	76	0	1	1	0.20059804546475749	0.5878378378378379	0.5649350649350648
1485	Feb25-FISH2-3R4-rep1-cp190-100x_Position016_15_cmle.ics	79	0	1	1	0.0	0.0	0.0
1486	Feb25-FISH2-3R4-rep1-cp190-100x_Position016_15_cmle.ics	81	0	1	1	0.0	0.0	0.0
1487	Feb25-FISH2-3R4-rep1-cp190-100x_Position016_15_cmle.ics	82	0	1	1	0.10606333438366487	0.31292517006802717	0.31081081081081086
1488	Feb25-FISH2-3R4-rep1-cp190-100x_Position016_15_cmle.ics	83	0	1	1	0.0	0.0	0.0
1489	Feb25-FISH2-3R4-rep1-cp190-100x_Position016_15_cmle.ics	83	0	1	2	0.05533739185234689	0.18181818181818177	0.19512195121951217
1490	Feb25-FISH2-3R4-rep1-cp190-100x_Position016_15_cmle.ics	83	0	2	1	0.07147746447594806	0.5166666666666666	0.4492753623188406
1491	Feb25-FISH2-3R4-rep1-cp190-100x_Position016_15_cmle.ics	83	0	2	2	0.0	0.0	0.0
1492	Feb25-FISH2-3R4-rep1-cp190-100x_Position016_15_cmle.ics	85	0	1	1	0.13142630564932387	0.35624999999999996	0.36075949367088606
1493	Feb25-FISH2-3R4-rep1-cp190-100x_Position016_15_cmle.ics	86	0	1	1	0.3481644237376825	0.5676691729323308	0.5634328358208955
1494	Feb25-FISH2-3R4-rep1-cp190-100x_Position016_15_cmle.ics	87	0	1	1	0.0	0.0	0.0
1495	Feb25-FISH2-3R4-rep1-cp190-100x_Position016_15_cmle.ics	88	0	1	1	0.24210108935401764	0.6521739130434783	0.6521739130434783
1496	Feb25-FISH2-3R4-rep1-cp190-100x_Position016_15_cmle.ics	89	0	1	1	0.1498721029334395	0.6435643564356436	0.6435643564356436
1497	Feb25-FISH2-3R4-rep1-cp190-100x_Position016_15_cmle.ics	90	0	1	1	0.0853118124390348	0.21022727272727273	0.4252873563218391
1498	Feb25-FISH2-3R4-rep1-cp190-100x_Position016_15_cmle.ics	90	0	1	2	0.0	0.0	0.0
1499	Feb25-FISH2-3R4-rep1-cp190-100x_Position016_15_cmle.ics	92	0	1	1	0.12681485632829495	0.5612244897959183	0.5392156862745097
1500	Feb25-FISH2-3R4-rep1-cp190-100x_Position016_15_cmle.ics	93	0	1	1	0.223655292069902	0.6178343949044586	0.6217948717948717
1501	Feb25-FISH2-3R4-rep1-cp190-100x_Position016_15_cmle.ics	94	0	1	1	0.0	0.0	0.0
1502	Feb25-FISH2-3R4-rep1-cp190-100x_Position016_15_cmle.ics	95	0	1	1	0.20751521944630083	0.588235294117647	0.588235294117647
1503	Feb25-FISH2-3R4-rep1-cp190-100x_Position016_15_cmle.ics	97	0	1	1	0.11298050836520823	0.32450331125827814	0.3288590604026845
1504	Feb25-FISH2-3R4-rep1-cp190-100x_Position016_15_cmle.ics	98	0	1	1	0.13142630564932387	0.47899159663865537	0.45599999999999996
1505	Feb25-FISH2-3R4-rep1-cp190-100x_Position017_16_cmle.ics	1	0	1	1	0.15678927691498284	0.4857142857142856	0.4857142857142856
1506	Feb25-FISH2-3R4-rep1-cp190-100x_Position017_16_cmle.ics	2	0	1	1	0.07839463845749142	0.2635658914728682	0.265625
1507	Feb25-FISH2-3R4-rep1-cp190-100x_Position017_16_cmle.ics	3	0	1	1	0.1936808714832141	0.5793103448275861	0.5833333333333333
1508	Feb25-FISH2-3R4-rep1-cp190-100x_Position017_16_cmle.ics	4	0	1	1	0.0	0.0	0.0
1509	Feb25-FISH2-3R4-rep1-cp190-100x_Position017_16_cmle.ics	4	0	2	1	0.0	0.0	0.0
1510	Feb25-FISH2-3R4-rep1-cp190-100x_Position017_16_cmle.ics	5	0	1	1	0.14064920429138167	0.3836477987421383	0.38607594936708856
1511	Feb25-FISH2-3R4-rep1-cp190-100x_Position017_16_cmle.ics	7	0	1	1	0.0	0.0	0.0
1512	Feb25-FISH2-3R4-rep1-cp190-100x_Position017_16_cmle.ics	9	0	1	1	0.09222898642057815	0.34782608695652173	0.3508771929824562
1513	Feb25-FISH2-3R4-rep1-cp190-100x_Position017_16_cmle.ics	10	0	1	1	0.0	0.0	0.0
1514	Feb25-FISH2-3R4-rep1-cp190-100x_Position017_16_cmle.ics	11	0	1	1	0.13834347963086724	0.5263157894736843	0.909090909090909
1515	Feb25-FISH2-3R4-rep1-cp190-100x_Position017_16_cmle.ics	12	0	1	1	0.08761753709954924	0.5277777777777778	0.21590909090909088
1516	Feb25-FISH2-3R4-rep1-cp190-100x_Position017_16_cmle.ics	12	0	2	1	0.0	0.0	0.0
1517	Feb25-FISH2-3R4-rep1-cp190-100x_Position017_16_cmle.ics	13	0	1	1	0.11528623302572269	0.3472222222222222	0.3472222222222222
1518	Feb25-FISH2-3R4-rep1-cp190-100x_Position017_16_cmle.ics	14	0	1	1	0.17523507419909848	0.5547445255474452	0.5547445255474452
1519	Feb25-FISH2-3R4-rep1-cp190-100x_Position017_16_cmle.ics	15	0	1	1	0.0	0.0	0.0
1520	Feb25-FISH2-3R4-rep1-cp190-100x_Position017_16_cmle.ics	16	0	1	1	0.0	0.0	0.0
1521	Feb25-FISH2-3R4-rep1-cp190-100x_Position017_16_cmle.ics	16	0	2	1	0.0	0.0	0.0
1522	Feb25-FISH2-3R4-rep1-cp190-100x_Position017_16_cmle.ics	17	0	1	1	0.025362971265658993	0.094017094017094	0.08661417322834646
1523	Feb25-FISH2-3R4-rep1-cp190-100x_Position017_16_cmle.ics	18	0	1	1	0.03689159456823126	0.1904761904761905	0.14285714285714282
1524	Feb25-FISH2-3R4-rep1-cp190-100x_Position017_16_cmle.ics	20	0	1	1	0.006917173981543361	0.02222222222222222	0.021428571428571425
1525	Feb25-FISH2-3R4-rep1-cp190-100x_Position017_16_cmle.ics	21	0	1	1	0.1844579728411563	0.5797101449275363	0.5797101449275363
1526	Feb25-FISH2-3R4-rep1-cp190-100x_Position017_16_cmle.ics	22	0	1	1	0.10375760972315042	0.3781512605042016	0.37499999999999994
1527	Feb25-FISH2-3R4-rep1-cp190-100x_Position017_16_cmle.ics	23	0	1	1	0.0	0.0	0.0
1528	Feb25-FISH2-3R4-rep1-cp190-100x_Position017_16_cmle.ics	24	0	1	1	0.17523507419909848	0.7307692307692307	0.304
1529	Feb25-FISH2-3R4-rep1-cp190-100x_Position017_16_cmle.ics	24	0	2	1	0.0	0.0	0.0
1530	Feb25-FISH2-3R4-rep1-cp190-100x_Position017_16_cmle.ics	25	0	1	1	0.21673811808835866	0.7286821705426356	0.3671875
1531	Feb25-FISH2-3R4-rep1-cp190-100x_Position017_16_cmle.ics	26	0	1	1	0.09222898642057815	0.33057851239669417	0.3333333333333333
1532	Feb25-FISH2-3R4-rep1-cp190-100x_Position017_16_cmle.ics	27	0	1	1	0.0	0.0	0.0
1533	Feb25-FISH2-3R4-rep1-cp190-100x_Position017_16_cmle.ics	29	0	1	1	0.12220340700726605	0.31547619047619047	0.3028571428571428
1534	Feb25-FISH2-3R4-rep1-cp190-100x_Position017_16_cmle.ics	31	0	1	1	0.0	0.0	0.0
1535	Feb25-FISH2-3R4-rep1-cp190-100x_Position017_16_cmle.ics	31	0	1	2	0.0	0.0	0.0
1536	Feb25-FISH2-3R4-rep1-cp190-100x_Position017_16_cmle.ics	33	0	1	1	0.04611449321028908	0.30769230769230765	0.3125
1537	Feb25-FISH2-3R4-rep1-cp190-100x_Position017_16_cmle.ics	34	0	1	1	0.08761753709954924	0.603174603174603	0.6440677966101694
1538	Feb25-FISH2-3R4-rep1-cp190-100x_Position017_16_cmle.ics	35	0	1	1	0.08761753709954924	0.2878787878787878	0.5352112676056336
1539	Feb25-FISH2-3R4-rep1-cp190-100x_Position017_16_cmle.ics	36	0	1	1	0.0	0.0	0.0
1540	Feb25-FISH2-3R4-rep1-cp190-100x_Position017_16_cmle.ics	37	0	1	1	0.1245091316677805	0.8999999999999999	0.20610687022900762
1541	Feb25-FISH2-3R4-rep1-cp190-100x_Position017_16_cmle.ics	37	0	2	1	0.0	0.0	0.0
1542	Feb25-FISH2-3R4-rep1-cp190-100x_Position017_16_cmle.ics	38	0	1	1	0.4888136280290642	0.6996699669966995	0.6950819672131147
1543	Feb25-FISH2-3R4-rep1-cp190-100x_Position017_16_cmle.ics	39	0	1	1	0.0	0.0	0.0
1544	Feb25-FISH2-3R4-rep1-cp190-100x_Position017_16_cmle.ics	41	0	1	1	0.06686601515491916	0.19463087248322145	0.19333333333333333
1545	Feb25-FISH2-3R4-rep1-cp190-100x_Position017_16_cmle.ics	43	0	1	1	0.21904384274887312	0.76	0.7661290322580646
1546	Feb25-FISH2-3R4-rep1-cp190-100x_Position017_16_cmle.ics	44	0	1	1	0.0899232617600637	0.2727272727272727	0.2727272727272727
1547	Feb25-FISH2-3R4-rep1-cp190-100x_Position017_16_cmle.ics	46	0	1	1	0.029974420586687898	0.12871287128712872	0.12745098039215683
1548	Feb25-FISH2-3R4-rep1-cp190-100x_Position017_16_cmle.ics	47	0	1	1	0.0	0.0	0.0
1549	Feb25-FISH2-3R4-rep1-cp190-100x_Position017_16_cmle.ics	47	0	1	2	0.1291205809888094	0.48695652173913034	0.9999999999999998
1550	Feb25-FISH2-3R4-rep1-cp190-100x_Position017_16_cmle.ics	48	0	1	1	0.04842021787080353	0.21212121212121213	0.21649484536082472
1551	Feb25-FISH2-3R4-rep1-cp190-100x_Position017_16_cmle.ics	49	0	1	1	0.0	0.0	0.0
1552	Feb25-FISH2-3R4-rep1-cp190-100x_Position017_16_cmle.ics	50	0	1	1	0.15448355225446841	0.5153846153846153	0.5153846153846153
1553	Feb25-FISH2-3R4-rep1-cp190-100x_Position017_16_cmle.ics	51	0	1	1	0.1706236248780696	0.4157303370786517	0.3274336283185841
1554	Feb25-FISH2-3R4-rep1-cp190-100x_Position017_16_cmle.ics	52	0	1	1	0.0	0.0	0.0
1555	Feb25-FISH2-3R4-rep1-cp190-100x_Position017_16_cmle.ics	52	0	2	1	0.07378318913646252	0.5818181818181819	0.17777777777777776
1556	Feb25-FISH2-3R4-rep1-cp190-100x_Position017_16_cmle.ics	52	0	3	1	0.0	0.0	0.0
1557	Feb25-FISH2-3R4-rep1-cp190-100x_Position017_16_cmle.ics	53	0	1	1	0.18676369750167077	0.627906976744186	0.6328125
1558	Feb25-FISH2-3R4-rep1-cp190-100x_Position017_16_cmle.ics	54	0	1	1	0.04150304388926017	0.29508196721311475	0.14876033057851237
1559	Feb25-FISH2-3R4-rep1-cp190-100x_Position017_16_cmle.ics	54	0	2	1	0.0	0.0	0.0
1560	Feb25-FISH2-3R4-rep1-cp190-100x_Position017_16_cmle.ics	55	0	1	1	0.0	0.0	0.0
1561	Feb25-FISH2-3R4-rep1-cp190-100x_Position017_16_cmle.ics	56	0	1	1	0.0	0.0	0.0
1562	Feb25-FISH2-3R4-rep1-cp190-100x_Position017_16_cmle.ics	56	0	1	2	0.0	0.0	0.0
1563	Feb25-FISH2-3R4-rep1-cp190-100x_Position017_16_cmle.ics	56	0	2	1	0.0	0.0	0.0
1564	Feb25-FISH2-3R4-rep1-cp190-100x_Position017_16_cmle.ics	56	0	2	2	0.0	0.0	0.0
1565	Feb25-FISH2-3R4-rep1-cp190-100x_Position017_16_cmle.ics	56	0	3	1	0.15678927691498284	0.9999999999999998	0.35978835978835966
1566	Feb25-FISH2-3R4-rep1-cp190-100x_Position017_16_cmle.ics	56	0	3	2	0.0	0.0	0.0
1567	Feb25-FISH2-3R4-rep1-cp190-100x_Position017_16_cmle.ics	56	0	4	1	0.0	0.0	0.0
1568	Feb25-FISH2-3R4-rep1-cp190-100x_Position017_16_cmle.ics	56	0	4	2	0.14526065361241058	0.6237623762376238	0.7411764705882353
1569	Feb25-FISH2-3R4-rep1-cp190-100x_Position017_16_cmle.ics	57	0	1	1	0.28590985790379225	0.8378378378378378	0.8322147651006709
1570	Feb25-FISH2-3R4-rep1-cp190-100x_Position017_16_cmle.ics	58	0	1	1	0.19137514682269965	0.6148148148148148	0.6102941176470588
1571	Feb25-FISH2-3R4-rep1-cp190-100x_Position017_16_cmle.ics	59	0	1	1	0.0	0.0	0.0
1572	Feb25-FISH2-3R4-rep1-cp190-100x_Position017_16_cmle.ics	60	0	1	1	0.0	0.0	0.0
1573	Feb25-FISH2-3R4-rep1-cp190-100x_Position017_16_cmle.ics	61	0	1	1	0.15448355225446841	0.5403225806451614	0.5447154471544716
1574	Feb25-FISH2-3R4-rep1-cp190-100x_Position017_16_cmle.ics	62	0	1	1	0.0	0.0	0.0
1575	Feb25-FISH2-3R4-rep1-cp190-100x_Position017_16_cmle.ics	63	0	1	1	0.20059804546475749	0.6041666666666666	0.6083916083916083
1576	Feb25-FISH2-3R4-rep1-cp190-100x_Position017_16_cmle.ics	65	0	1	1	0.0	0.0	0.0
1577	Feb25-FISH2-3R4-rep1-cp190-100x_Position017_16_cmle.ics	65	0	1	2	0.0	0.0	0.0
1578	Feb25-FISH2-3R4-rep1-cp190-100x_Position017_16_cmle.ics	65	0	2	1	0.0	0.0	0.0
1579	Feb25-FISH2-3R4-rep1-cp190-100x_Position017_16_cmle.ics	65	0	2	2	0.053031667191832436	0.4423076923076923	0.3770491803278688
1580	Feb25-FISH2-3R4-rep1-cp190-100x_Position017_16_cmle.ics	66	0	1	1	0.0	0.0	0.0
1581	Feb25-FISH2-3R4-rep1-cp190-100x_Position017_16_cmle.ics	66	0	2	1	0.0	0.0	0.0
1582	Feb25-FISH2-3R4-rep1-cp190-100x_Position017_16_cmle.ics	67	0	1	1	0.1245091316677805	0.6352941176470588	0.5192307692307692
1583	Feb25-FISH2-3R4-rep1-cp190-100x_Position017_16_cmle.ics	68	0	1	1	0.0	0.0	0.0
1584	Feb25-FISH2-3R4-rep1-cp190-100x_Position017_16_cmle.ics	68	0	1	2	0.05533739185234689	0.2474226804123711	0.1678321678321678
1585	Feb25-FISH2-3R4-rep1-cp190-100x_Position017_16_cmle.ics	69	0	1	1	0.19598659614372857	0.5414012738853503	0.5379746835443038
1586	Feb25-FISH2-3R4-rep1-cp190-100x_Position017_16_cmle.ics	71	0	1	1	0.03228014524720235	0.10218978102189781	0.19178082191780818
1587	Feb25-FISH2-3R4-rep1-cp190-100x_Position017_16_cmle.ics	71	0	1	2	0.0	0.0	0.0
1588	Feb25-FISH2-3R4-rep1-cp190-100x_Position017_16_cmle.ics	73	0	1	1	0.10836905904417933	0.2070484581497797	0.20888888888888887
1589	Feb25-FISH2-3R4-rep1-cp190-100x_Position017_16_cmle.ics	74	0	1	1	0.26515833595916216	0.6052631578947367	0.5502392344497606
1590	Feb25-FISH2-3R4-rep1-cp190-100x_Position017_16_cmle.ics	74	0	2	1	0.0	0.0	0.0
1591	Feb25-FISH2-3R4-rep1-cp190-100x_Position017_16_cmle.ics	76	0	1	1	0.025362971265658993	0.1	0.1
1592	Feb25-FISH2-3R4-rep1-cp190-100x_Position017_16_cmle.ics	77	0	1	1	0.3181900031509946	0.8846153846153845	0.8846153846153845
1593	Feb25-FISH2-3R4-rep1-cp190-100x_Position017_16_cmle.ics	78	0	1	1	0.11298050836520823	0.5212765957446808	0.5157894736842105
1594	Feb25-FISH2-3R4-rep1-cp190-100x_Position017_16_cmle.ics	80	0	1	1	0.0	0.0	0.0
1595	Feb25-FISH2-3R4-rep1-cp190-100x_Position017_16_cmle.ics	81	0	1	1	0.0	0.0	0.0
1596	Feb25-FISH2-3R4-rep1-cp190-100x_Position017_16_cmle.ics	81	0	2	1	0.029974420586687898	0.23636363636363636	0.09154929577464786
1597	Feb25-FISH2-3R4-rep1-cp190-100x_Position017_16_cmle.ics	82	0	1	1	0.0	0.0	0.0
1598	Feb25-FISH2-3R4-rep1-cp190-100x_Position017_16_cmle.ics	83	0	1	1	0.1291205809888094	0.4274809160305343	0.4274809160305343
1599	Feb25-FISH2-3R4-rep1-cp190-100x_Position017_16_cmle.ics	84	0	1	1	0.06686601515491916	0.2436974789915966	0.23770491803278687
1600	Feb25-FISH2-3R4-rep1-cp190-100x_Position017_16_cmle.ics	85	0	1	1	0.1590950015754973	0.5390625	0.5348837209302325
1601	Feb25-FISH2-3R4-rep1-cp190-100x_Position017_16_cmle.ics	86	0	1	1	0.25132398799607547	0.6374269005847953	0.3293051359516616
1602	Feb25-FISH2-3R4-rep1-cp190-100x_Position017_16_cmle.ics	86	0	2	1	0.0	0.0	0.0
1603	Feb25-FISH2-3R4-rep1-cp190-100x_Position017_16_cmle.ics	86	0	3	1	0.0	0.0	0.0
1604	Feb25-FISH2-3R4-rep1-cp190-100x_Position017_16_cmle.ics	88	0	1	1	0.18215224818064185	0.4876543209876543	0.4759036144578312
1605	Feb25-FISH2-3R4-rep1-cp190-100x_Position017_16_cmle.ics	89	0	1	1	0.0	0.0	0.0
1606	Feb25-FISH2-3R4-rep1-cp190-100x_Position017_16_cmle.ics	90	0	1	1	0.05533739185234689	0.21238938053097342	0.21238938053097342
1607	Feb25-FISH2-3R4-rep1-cp190-100x_Position017_16_cmle.ics	91	0	1	1	0.14526065361241058	0.5338983050847457	0.5294117647058822
1608	Feb25-FISH2-3R4-rep1-cp190-100x_Position017_16_cmle.ics	92	0	1	1	0.2951327565458501	0.7757575757575758	0.6530612244897959
1609	Feb25-FISH2-3R4-rep1-cp190-100x_Position017_16_cmle.ics	93	0	1	1	0.24210108935401764	0.7291666666666666	0.7191780821917807
1610	Feb25-FISH2-3R4-rep1-cp190-100x_Position017_16_cmle.ics	94	0	1	1	0.223655292069902	0.7348484848484846	0.7293233082706766
1611	Feb25-FISH2-3R4-rep1-cp190-100x_Position017_16_cmle.ics	95	0	1	1	0.10836905904417933	0.3615384615384615	0.3643410852713178
1612	Feb25-FISH2-3R4-rep1-cp190-100x_Position017_16_cmle.ics	96	0	1	1	0.027668695926173444	0.23529411764705876	0.23529411764705876
1613	Feb25-FISH2-3R4-rep1-cp190-100x_Position017_16_cmle.ics	97	0	1	1	0.2444068140145321	0.8548387096774194	0.6127167630057802
1614	Feb25-FISH2-3R4-rep1-cp190-100x_Position017_16_cmle.ics	98	0	1	1	0.0	0.0	0.0
1615	Feb25-FISH2-3R4-rep1-cp190-100x_Position017_16_cmle.ics	99	0	1	1	0.13834347963086724	0.45112781954887216	0.45112781954887216
1616	Feb25-FISH2-3R4-rep1-cp190-100x_Position017_16_cmle.ics	102	0	1	1	0.14064920429138167	0.48799999999999993	0.484126984126984
1617	Feb25-FISH2-3R4-rep1-cp190-100x_Position017_16_cmle.ics	103	0	1	1	0.016140072623601176	0.13999999999999999	0.13207547169811318
1618	Feb25-FISH2-3R4-rep1-cp190-100x_Position017_16_cmle.ics	104	0	1	1	0.1291205809888094	0.47863247863247854	0.3999999999999999
1619	Feb25-FISH2-3R4-rep1-cp190-100x_Position017_16_cmle.ics	105	0	1	1	0.0	0.0	0.0
1620	Feb25-FISH2-3R4-rep1-cp190-100x_Position017_16_cmle.ics	106	0	1	1	0.2098209441068153	0.7398373983739837	0.7398373983739837
1621	Feb25-FISH2-3R4-rep1-cp190-100x_Position017_16_cmle.ics	107	0	1	1	0.0	0.0	0.0
1622	Feb25-FISH2-3R4-rep1-cp190-100x_Position017_16_cmle.ics	107	0	1	2	0.0	0.0	0.0
1623	Feb25-FISH2-3R4-rep1-cp190-100x_Position017_16_cmle.ics	109	0	1	1	0.16601217555704068	0.5901639344262295	0.5853658536585366
1624	Feb25-FISH2-3R4-rep1-cp190-100x_Position017_16_cmle.ics	110	0	1	1	0.0	0.0	0.0
1625	Feb25-FISH2-3R4-rep1-cp190-100x_Position018_17_cmle.ics	1	0	1	1	0.0	0.0	0.0
1626	Feb25-FISH2-3R4-rep1-cp190-100x_Position018_17_cmle.ics	1	0	2	1	0.013834347963086722	0.07499999999999998	0.04838709677419355
1627	Feb25-FISH2-3R4-rep1-cp190-100x_Position018_17_cmle.ics	2	0	1	1	0.2951327565458501	0.5765765765765766	0.5765765765765766
1628	Feb25-FISH2-3R4-rep1-cp190-100x_Position018_17_cmle.ics	3	0	1	1	0.0	0.0	0.0
1629	Feb25-FISH2-3R4-rep1-cp190-100x_Position018_17_cmle.ics	4	0	1	1	0.11989768234675159	0.35616438356164376	0.35616438356164376
1630	Feb25-FISH2-3R4-rep1-cp190-100x_Position018_17_cmle.ics	5	0	1	1	0.0	0.0	0.0
1631	Feb25-FISH2-3R4-rep1-cp190-100x_Position018_17_cmle.ics	7	0	1	1	0.059948841173375796	0.19847328244274806	0.19999999999999996
1632	Feb25-FISH2-3R4-rep1-cp190-100x_Position018_17_cmle.ics	8	0	1	1	0.11528623302572269	0.35971223021582727	0.423728813559322
1633	Feb25-FISH2-3R4-rep1-cp190-100x_Position018_17_cmle.ics	9	0	1	1	0.18215224818064185	0.7053571428571427	0.6929824561403509
1634	Feb25-FISH2-3R4-rep1-cp190-100x_Position018_17_cmle.ics	10	0	1	1	0.18676369750167077	0.5744680851063829	0.5785714285714285
1635	Feb25-FISH2-3R4-rep1-cp190-100x_Position018_17_cmle.ics	11	0	1	1	0.0	0.0	0.0
1636	Feb25-FISH2-3R4-rep1-cp190-100x_Position018_17_cmle.ics	11	0	2	1	0.0	0.0	0.0
1637	Feb25-FISH2-3R4-rep1-cp190-100x_Position018_17_cmle.ics	11	0	3	1	0.025362971265658993	0.11224489795918367	0.039285714285714285
1638	Feb25-FISH2-3R4-rep1-cp190-100x_Position018_17_cmle.ics	12	0	1	1	0.3481644237376825	0.755	0.7512437810945273
1639	Feb25-FISH2-3R4-rep1-cp190-100x_Position018_17_cmle.ics	13	0	1	1	0.09684043574160706	0.6086956521739131	0.6086956521739131
1640	Feb25-FISH2-3R4-rep1-cp190-100x_Position018_17_cmle.ics	14	0	1	1	0.16601217555704068	0.5373134328358209	0.5373134328358209
1641	Feb25-FISH2-3R4-rep1-cp190-100x_Position018_17_cmle.ics	16	0	1	1	0.16831790021755513	0.48344370860927155	0.45911949685534587
1642	Feb25-FISH2-3R4-rep1-cp190-100x_Position018_17_cmle.ics	17	0	1	1	0.22134956740938755	0.7741935483870968	0.7058823529411764
1643	Feb25-FISH2-3R4-rep1-cp190-100x_Position018_17_cmle.ics	18	0	1	1	0.12681485632829495	0.7142857142857142	0.6470588235294117
1644	Feb25-FISH2-3R4-rep1-cp190-100x_Position018_17_cmle.ics	20	0	1	1	0.0945347110810926	0.31297709923664113	0.3106060606060605
1645	Feb25-FISH2-3R4-rep1-cp190-100x_Position018_17_cmle.ics	21	0	1	1	0.07608891379697698	0.34736842105263155	0.5322580645161291
1646	Feb25-FISH2-3R4-rep1-cp190-100x_Position018_17_cmle.ics	22	0	1	1	0.0	0.0	0.0
1647	Feb25-FISH2-3R4-rep1-cp190-100x_Position018_17_cmle.ics	23	0	1	1	0.3643044963612837	0.5962264150943396	0.9080459770114943
1648	Feb25-FISH2-3R4-rep1-cp190-100x_Position018_17_cmle.ics	23	0	1	2	0.0	0.0	0.0
1649	Feb25-FISH2-3R4-rep1-cp190-100x_Position018_17_cmle.ics	24	0	1	1	0.0	0.0	0.0
1650	Feb25-FISH2-3R4-rep1-cp190-100x_Position018_17_cmle.ics	25	0	1	1	0.12681485632829495	0.5092592592592591	0.4867256637168141
1651	Feb25-FISH2-3R4-rep1-cp190-100x_Position018_17_cmle.ics	26	0	1	1	0.14526065361241058	0.5163934426229507	0.5080645161290323
1652	Feb25-FISH2-3R4-rep1-cp190-100x_Position018_17_cmle.ics	27	0	1	1	0.09914616040212151	0.39090909090909093	0.38738738738738737
1653	Feb25-FISH2-3R4-rep1-cp190-100x_Position018_17_cmle.ics	28	0	1	1	0.43117051151620284	0.5615615615615615	0.5582089552238805
1654	Feb25-FISH2-3R4-rep1-cp190-100x_Position018_17_cmle.ics	29	0	1	1	0.10375760972315042	0.3461538461538461	0.3461538461538461
1655	Feb25-FISH2-3R4-rep1-cp190-100x_Position018_17_cmle.ics	30	0	1	1	0.18215224818064185	0.593984962406015	0.593984962406015
1656	Feb25-FISH2-3R4-rep1-cp190-100x_Position018_17_cmle.ics	31	0	1	1	0.30896710450893683	0.8481012658227849	0.8322981366459629
1657	Feb25-FISH2-3R4-rep1-cp190-100x_Position018_17_cmle.ics	33	0	1	1	0.1844579728411563	0.6153846153846153	0.6201550387596899
1658	Feb25-FISH2-3R4-rep1-cp190-100x_Position018_17_cmle.ics	34	0	1	1	0.15678927691498284	0.5666666666666665	0.4999999999999999
1659	Feb25-FISH2-3R4-rep1-cp190-100x_Position018_17_cmle.ics	35	0	1	1	0.23287819071195984	0.6433121019108281	0.6352201257861635
1660	Feb25-FISH2-3R4-rep1-cp190-100x_Position018_17_cmle.ics	37	0	1	1	0.3135785538299657	0.8888888888888887	0.6868686868686869
1661	Feb25-FISH2-3R4-rep1-cp190-100x_Position018_17_cmle.ics	38	0	1	1	0.06686601515491916	0.20714285714285713	0.2101449275362319
1662	Feb25-FISH2-3R4-rep1-cp190-100x_Position018_17_cmle.ics	39	0	1	1	0.2559354373171044	0.7872340425531915	0.7872340425531915
1663	Feb25-FISH2-3R4-rep1-cp190-100x_Position018_17_cmle.ics	41	0	1	1	0.19137514682269965	0.6974789915966385	0.7033898305084745
1664	Feb25-FISH2-3R4-rep1-cp190-100x_Position018_17_cmle.ics	44	0	1	1	0.0	0.0	0.0
1665	Feb25-FISH2-3R4-rep1-cp190-100x_Position018_17_cmle.ics	46	0	1	1	0.0	0.0	0.0
1666	Feb25-FISH2-3R4-rep1-cp190-100x_Position018_17_cmle.ics	47	0	1	1	0.0	0.0	0.0
1667	Feb25-FISH2-3R4-rep1-cp190-100x_Position018_17_cmle.ics	47	0	2	1	0.0	0.0	0.0
1668	Feb25-FISH2-3R4-rep1-cp190-100x_Position018_17_cmle.ics	48	0	1	1	0.31127282916945126	0.6887755102040816	0.6683168316831682
1669	Feb25-FISH2-3R4-rep1-cp190-100x_Position018_17_cmle.ics	49	0	1	1	0.03689159456823126	0.29090909090909095	0.29090909090909095
1670	Feb25-FISH2-3R4-rep1-cp190-100x_Position018_17_cmle.ics	50	0	1	1	0.6363800063019892	0.6748166259168703	0.6666666666666665
1671	Feb25-FISH2-3R4-rep1-cp190-100x_Position018_17_cmle.ics	51	0	1	1	0.059948841173375796	0.490566037735849	0.24999999999999997
1672	Feb25-FISH2-3R4-rep1-cp190-100x_Position018_17_cmle.ics	51	0	2	1	0.0	0.0	0.0
1673	Feb25-FISH2-3R4-rep1-cp190-100x_Position018_17_cmle.ics	52	0	1	1	0.03228014524720235	0.09523809523809522	0.13999999999999999
1674	Feb25-FISH2-3R4-rep1-cp190-100x_Position018_17_cmle.ics	53	0	1	1	0.027668695926173444	0.23076923076923073	0.23076923076923073
1675	Feb25-FISH2-3R4-rep1-cp190-100x_Position018_17_cmle.ics	55	0	1	1	0.1936808714832141	0.7368421052631579	0.7304347826086955
1676	Feb25-FISH2-3R4-rep1-cp190-100x_Position018_17_cmle.ics	56	0	1	1	0.15217782759395396	0.43137254901960786	0.43137254901960786
1677	Feb25-FISH2-3R4-rep1-cp190-100x_Position018_17_cmle.ics	57	0	1	1	0.1890694221621852	0.5324675324675323	0.5256410256410255
1678	Feb25-FISH2-3R4-rep1-cp190-100x_Position018_17_cmle.ics	58	0	1	1	0.0	0.0	0.0
1679	Feb25-FISH2-3R4-rep1-cp190-100x_Position018_17_cmle.ics	61	0	1	1	0.10145188506263597	0.36974789915966383	0.3728813559322034
1680	Feb25-FISH2-3R4-rep1-cp190-100x_Position018_17_cmle.ics	63	0	1	1	0.0	0.0	0.0
1681	Feb25-FISH2-3R4-rep1-cp190-100x_Position018_17_cmle.ics	64	0	1	1	0.0	0.0	0.0
1682	Feb25-FISH2-3R4-rep1-cp190-100x_Position018_17_cmle.ics	66	0	1	1	0.13603775497035278	0.41843971631205673	0.4154929577464788
1683	Feb25-FISH2-3R4-rep1-cp190-100x_Position018_17_cmle.ics	69	0	1	1	0.06917173981543362	0.22727272727272724	0.22727272727272724
1684	Feb25-FISH2-3R4-rep1-cp190-100x_Position018_17_cmle.ics	70	0	1	1	0.0	0.0	0.0
1685	Feb25-FISH2-3R4-rep1-cp190-100x_Position018_17_cmle.ics	70	0	2	1	0.0	0.0	0.0
1686	Feb25-FISH2-3R4-rep1-cp190-100x_Position018_17_cmle.ics	71	0	1	1	0.0	0.0	0.0
1687	Feb25-FISH2-3R4-rep1-cp190-100x_Position018_17_cmle.ics	72	0	1	1	0.14295492895189613	0.4133333333333333	0.4133333333333333
1688	Feb25-FISH2-3R4-rep1-cp190-100x_Position018_17_cmle.ics	73	0	1	1	0.04611449321028908	0.303030303030303	0.27397260273972596
1689	Feb25-FISH2-3R4-rep1-cp190-100x_Position018_17_cmle.ics	74	0	1	1	0.22134956740938755	0.39999999999999997	0.4571428571428571
1690	Feb25-FISH2-3R4-rep1-cp190-100x_Position018_17_cmle.ics	76	0	1	1	0.08070036311800588	0.5932203389830508	0.5932203389830508
1691	Feb25-FISH2-3R4-rep1-cp190-100x_Position018_17_cmle.ics	77	0	1	1	0.06917173981543362	0.2542372881355932	0.25
1692	Feb25-FISH2-3R4-rep1-cp190-100x_Position018_17_cmle.ics	78	0	1	1	0.02305724660514454	0.14705882352941174	0.12499999999999999
1693	Feb25-FISH2-3R4-rep1-cp190-100x_Position018_17_cmle.ics	78	0	2	1	0.0	0.0	0.0
1694	Feb25-FISH2-3R4-rep1-cp190-100x_Position018_17_cmle.ics	79	0	1	1	0.04611449321028908	0.303030303030303	0.19047619047619047
1695	Feb25-FISH2-3R4-rep1-cp190-100x_Position018_17_cmle.ics	81	0	1	1	0.20751521944630083	0.6870229007633587	0.6870229007633587
1696	Feb25-FISH2-3R4-rep1-cp190-100x_Position018_17_cmle.ics	82	0	1	1	0.39427891694797157	0.5588235294117646	0.5570032573289901
1697	Feb25-FISH2-3R4-rep1-cp190-100x_Position018_17_cmle.ics	83	0	1	1	0.0	0.0	0.0
1698	Feb25-FISH2-3R4-rep1-cp190-100x_Position018_17_cmle.ics	84	0	1	1	0.0	0.0	0.0
1699	Feb25-FISH2-3R4-rep1-cp190-100x_Position018_17_cmle.ics	84	0	2	1	0.009222898642057815	0.08	0.03738317757009345
1700	Feb25-FISH2-3R4-rep1-cp190-100x_Position018_17_cmle.ics	85	0	1	1	0.37122167034282705	0.5770609318996415	0.7630331753554502
1701	Feb25-FISH2-3R4-rep1-cp190-100x_Position018_17_cmle.ics	85	0	1	2	0.0	0.0	0.0
1702	Feb25-FISH2-3R4-rep1-cp190-100x_Position018_17_cmle.ics	86	0	1	1	0.2789926839222489	0.4820717131474103	0.44322344322344326
1703	Feb25-FISH2-3R4-rep1-cp190-100x_Position018_17_cmle.ics	87	0	1	1	0.11759195768623715	0.3355263157894737	0.3355263157894737
1704	Feb25-FISH2-3R4-rep1-cp190-100x_Position018_17_cmle.ics	88	0	1	1	0.49573080201060754	0.7095709570957094	0.7095709570957094
1705	Feb25-FISH2-3R4-rep1-cp190-100x_Position018_17_cmle.ics	88	0	1	2	0.0	0.0	0.0
1706	Feb25-FISH2-3R4-rep1-cp190-100x_Position018_17_cmle.ics	88	0	2	1	0.0	0.0	0.0
1707	Feb25-FISH2-3R4-rep1-cp190-100x_Position018_17_cmle.ics	88	0	2	2	0.3435529744166536	0.8232044198895028	0.6394849785407726
1708	Feb25-FISH2-3R4-rep1-cp190-100x_Position018_17_cmle.ics	88	0	3	1	0.0	0.0	0.0
1709	Feb25-FISH2-3R4-rep1-cp190-100x_Position018_17_cmle.ics	88	0	3	2	0.0	0.0	0.0
1710	Feb25-FISH2-3R4-rep1-cp190-100x_Position018_17_cmle.ics	89	0	1	1	0.04842021787080353	0.15909090909090906	0.15789473684210523
1711	Feb25-FISH2-3R4-rep1-cp190-100x_Position018_17_cmle.ics	90	0	1	1	0.24210108935401764	0.7291666666666666	0.7241379310344827
1712	Feb25-FISH2-3R4-rep1-cp190-100x_Position018_17_cmle.ics	91	0	1	1	0.1498721029334395	0.46428571428571425	0.46428571428571425
1713	Feb25-FISH2-3R4-rep1-cp190-100x_Position018_17_cmle.ics	92	0	1	1	0.05533739185234689	0.15894039735099336	0.15999999999999998
1714	Feb25-FISH2-3R4-rep1-cp190-100x_Position018_17_cmle.ics	93	0	1	1	0.2098209441068153	0.6893939393939392	0.5986842105263157
1715	Feb25-FISH2-3R4-rep1-cp190-100x_Position018_17_cmle.ics	94	0	1	1	0.08070036311800588	0.4861111111111111	0.4117647058823529
1716	Feb25-FISH2-3R4-rep1-cp190-100x_Position018_17_cmle.ics	94	0	2	1	0.0	0.0	0.0
1717	Feb25-FISH2-3R4-rep1-cp190-100x_Position018_17_cmle.ics	95	0	1	1	0.14526065361241058	0.5675675675675675	0.5727272727272728
1718	Feb25-FISH2-3R4-rep1-cp190-100x_Position018_17_cmle.ics	96	0	1	1	0.0	0.0	0.0
1719	Feb25-FISH2-3R4-rep1-cp190-100x_Position018_17_cmle.ics	97	0	1	1	0.13373203030983832	0.39999999999999997	0.39726027397260266
1720	Feb25-FISH2-3R4-rep1-cp190-100x_Position018_17_cmle.ics	98	0	1	1	0.03689159456823126	0.28571428571428564	0.28571428571428564
1721	Feb25-FISH2-3R4-rep1-cp190-100x_Position018_17_cmle.ics	99	0	1	1	0.2974384812063645	0.671875	0.7914110429447851
1722	Feb25-FISH2-3R4-rep1-cp190-100x_Position018_17_cmle.ics	101	0	1	1	0.10606333438366487	0.2874999999999999	0.35384615384615375
1723	Feb25-FISH2-3R4-rep1-cp190-100x_Position018_17_cmle.ics	102	0	1	1	0.0	0.0	0.0
1724	Feb25-FISH2-3R4-rep1-cp190-100x_Position019_18_cmle.ics	1	0	1	1	0.1590950015754973	0.4569536423841059	0.448051948051948
1725	Feb25-FISH2-3R4-rep1-cp190-100x_Position019_18_cmle.ics	5	0	1	1	0.21904384274887312	0.5792682926829267	0.5974842767295597
1726	Feb25-FISH2-3R4-rep1-cp190-100x_Position019_18_cmle.ics	8	0	1	1	0.0	0.0	0.0
1727	Feb25-FISH2-3R4-rep1-cp190-100x_Position019_18_cmle.ics	8	0	1	2	0.03228014524720235	0.11290322580645161	0.18421052631578944
1728	Feb25-FISH2-3R4-rep1-cp190-100x_Position019_18_cmle.ics	9	0	1	1	0.5141765992947231	0.7992831541218637	0.7964285714285713
1729	Feb25-FISH2-3R4-rep1-cp190-100x_Position019_18_cmle.ics	10	0	1	1	0.11759195768623715	0.3541666666666667	0.265625
1730	Feb25-FISH2-3R4-rep1-cp190-100x_Position019_18_cmle.ics	10	0	1	2	0.0	0.0	0.0
1731	Feb25-FISH2-3R4-rep1-cp190-100x_Position019_18_cmle.ics	10	0	2	1	0.0	0.0	0.0
1732	Feb25-FISH2-3R4-rep1-cp190-100x_Position019_18_cmle.ics	10	0	2	2	0.0853118124390348	0.2228915662650602	0.2936507936507936
1733	Feb25-FISH2-3R4-rep1-cp190-100x_Position019_18_cmle.ics	11	0	1	1	0.06917173981543362	0.4347826086956522	0.4411764705882353
1734	Feb25-FISH2-3R4-rep1-cp190-100x_Position019_18_cmle.ics	12	0	1	1	0.0046114493210289076	0.019417475728155338	0.024999999999999994
1735	Feb25-FISH2-3R4-rep1-cp190-100x_Position019_18_cmle.ics	13	0	1	1	0.21212666876732975	0.5786163522012578	0.519774011299435
1736	Feb25-FISH2-3R4-rep1-cp190-100x_Position019_18_cmle.ics	14	0	1	1	0.20751521944630083	0.625	0.625
1737	Feb25-FISH2-3R4-rep1-cp190-100x_Position019_18_cmle.ics	15	0	1	1	0.1245091316677805	0.8999999999999999	0.3529411764705882
1738	Feb25-FISH2-3R4-rep1-cp190-100x_Position019_18_cmle.ics	15	0	2	1	0.0	0.0	0.0
1739	Feb25-FISH2-3R4-rep1-cp190-100x_Position019_18_cmle.ics	16	0	1	1	0.30896710450893683	0.7243243243243244	0.7243243243243244
1740	Feb25-FISH2-3R4-rep1-cp190-100x_Position019_18_cmle.ics	17	0	1	1	0.0	0.0	0.0
1741	Feb25-FISH2-3R4-rep1-cp190-100x_Position019_18_cmle.ics	18	0	1	1	0.0	0.0	0.0
1742	Feb25-FISH2-3R4-rep1-cp190-100x_Position019_18_cmle.ics	19	0	1	1	0.1706236248780696	0.513888888888889	0.7254901960784313
1743	Feb25-FISH2-3R4-rep1-cp190-100x_Position019_18_cmle.ics	20	0	1	1	0.14295492895189613	0.5794392523364484	0.4525547445255474
1744	Feb25-FISH2-3R4-rep1-cp190-100x_Position019_18_cmle.ics	21	0	1	1	0.057643116512861345	0.3472222222222222	0.2747252747252747
1745	Feb25-FISH2-3R4-rep1-cp190-100x_Position019_18_cmle.ics	22	0	1	1	0.0	0.0	0.0
1746	Feb25-FISH2-3R4-rep1-cp190-100x_Position019_18_cmle.ics	23	0	1	1	0.23057246605144538	0.7246376811594203	0.7299270072992701
1747	Feb25-FISH2-3R4-rep1-cp190-100x_Position019_18_cmle.ics	26	0	1	1	0.057643116512861345	0.2427184466019417	0.2427184466019417
1748	Feb25-FISH2-3R4-rep1-cp190-100x_Position019_18_cmle.ics	27	0	1	1	0.11989768234675159	0.6046511627906975	0.5977011494252873
1749	Feb25-FISH2-3R4-rep1-cp190-100x_Position019_18_cmle.ics	28	0	1	1	0.05533739185234689	0.14999999999999997	0.1333333333333333
1750	Feb25-FISH2-3R4-rep1-cp190-100x_Position019_18_cmle.ics	29	0	1	1	0.0945347110810926	0.4270833333333333	0.27516778523489926
1751	Feb25-FISH2-3R4-rep1-cp190-100x_Position019_18_cmle.ics	30	0	1	1	0.13142630564932387	0.7402597402597402	0.7307692307692306
1752	Feb25-FISH2-3R4-rep1-cp190-100x_Position019_18_cmle.ics	31	0	1	1	0.19137514682269965	0.5886524822695035	0.5928571428571427
1753	Feb25-FISH2-3R4-rep1-cp190-100x_Position019_18_cmle.ics	32	0	1	1	0.04380876854977462	0.3166666666666666	0.3166666666666666
1754	Feb25-FISH2-3R4-rep1-cp190-100x_Position019_18_cmle.ics	34	0	1	1	0.0	0.0	0.0
1755	Feb25-FISH2-3R4-rep1-cp190-100x_Position019_18_cmle.ics	34	0	1	2	0.0	0.0	0.0
1756	Feb25-FISH2-3R4-rep1-cp190-100x_Position019_18_cmle.ics	34	0	2	1	0.0	0.0	0.0
1757	Feb25-FISH2-3R4-rep1-cp190-100x_Position019_18_cmle.ics	34	0	2	2	0.0	0.0	0.0
1758	Feb25-FISH2-3R4-rep1-cp190-100x_Position019_18_cmle.ics	34	0	3	1	0.0	0.0	0.0
1759	Feb25-FISH2-3R4-rep1-cp190-100x_Position019_18_cmle.ics	34	0	3	2	0.0	0.0	0.0
1760	Feb25-FISH2-3R4-rep1-cp190-100x_Position019_18_cmle.ics	35	0	1	1	0.25132398799607547	0.7364864864864866	0.7414965986394557
1761	Feb25-FISH2-3R4-rep1-cp190-100x_Position019_18_cmle.ics	37	0	1	1	0.050725942531317986	0.1732283464566929	0.1746031746031746
1762	Feb25-FISH2-3R4-rep1-cp190-100x_Position019_18_cmle.ics	38	0	1	1	0.0	0.0	0.0
1763	Feb25-FISH2-3R4-rep1-cp190-100x_Position019_18_cmle.ics	39	0	1	1	0.26746406061967665	0.6744186046511627	0.6823529411764706
1764	Feb25-FISH2-3R4-rep1-cp190-100x_Position019_18_cmle.ics	40	0	1	1	0.11067478370469377	0.3503649635036496	0.3555555555555555
1765	Feb25-FISH2-3R4-rep1-cp190-100x_Position019_18_cmle.ics	41	0	1	1	0.050725942531317986	0.3384615384615384	0.2857142857142857
1766	Feb25-FISH2-3R4-rep1-cp190-100x_Position019_18_cmle.ics	42	0	1	1	0.14756637827292504	0.4923076923076922	0.4571428571428571
1767	Feb25-FISH2-3R4-rep1-cp190-100x_Position019_18_cmle.ics	43	0	1	1	0.050725942531317986	0.1732283464566929	0.176
1768	Feb25-FISH2-3R4-rep1-cp190-100x_Position019_18_cmle.ics	44	0	1	1	0.10375760972315042	0.3571428571428571	0.8181818181818182
1769	Feb25-FISH2-3R4-rep1-cp190-100x_Position019_18_cmle.ics	44	0	1	2	0.0	0.0	0.0
1770	Feb25-FISH2-3R4-rep1-cp190-100x_Position019_18_cmle.ics	45	0	1	1	0.34585869907716804	0.5300353356890458	0.7109004739336492
1771	Feb25-FISH2-3R4-rep1-cp190-100x_Position019_18_cmle.ics	45	0	1	2	0.0	0.0	0.0
1772	Feb25-FISH2-3R4-rep1-cp190-100x_Position019_18_cmle.ics	46	0	1	1	0.0	0.0	0.0
1773	Feb25-FISH2-3R4-rep1-cp190-100x_Position019_18_cmle.ics	47	0	1	1	0.1590950015754973	0.6388888888888887	0.4726027397260273
1774	Feb25-FISH2-3R4-rep1-cp190-100x_Position019_18_cmle.ics	48	0	1	1	0.013834347963086722	0.06896551724137931	0.0697674418604651
1775	Feb25-FISH2-3R4-rep1-cp190-100x_Position019_18_cmle.ics	49	0	1	1	0.2144323934278442	0.7099236641221374	0.5166666666666666
1776	Feb25-FISH2-3R4-rep1-cp190-100x_Position019_18_cmle.ics	50	0	1	1	0.05533739185234689	0.208695652173913	0.34782608695652173
1777	Feb25-FISH2-3R4-rep1-cp190-100x_Position019_18_cmle.ics	50	0	1	2	0.0	0.0	0.0
1778	Feb25-FISH2-3R4-rep1-cp190-100x_Position019_18_cmle.ics	51	0	1	1	0.22596101673041646	0.6999999999999998	0.6282051282051281
1779	Feb25-FISH2-3R4-rep1-cp190-100x_Position019_18_cmle.ics	52	0	1	1	0.13142630564932387	0.39860139860139854	0.39860139860139854
1780	Feb25-FISH2-3R4-rep1-cp190-100x_Position019_18_cmle.ics	53	0	1	1	0.0	0.0	0.0
1781	Feb25-FISH2-3R4-rep1-cp190-100x_Position019_18_cmle.ics	53	0	2	1	0.0	0.0	0.0
1782	Feb25-FISH2-3R4-rep1-cp190-100x_Position019_18_cmle.ics	54	0	1	1	0.26515833595916216	0.7278481012658227	0.7278481012658227
1783	Feb25-FISH2-3R4-rep1-cp190-100x_Position019_18_cmle.ics	55	0	1	1	0.0	0.0	0.0
1784	Feb25-FISH2-3R4-rep1-cp190-100x_Position019_18_cmle.ics	56	0	1	1	0.0	0.0	0.0
1785	Feb25-FISH2-3R4-rep1-cp190-100x_Position019_18_cmle.ics	57	0	1	1	0.01844579728411563	0.11594202898550725	0.1176470588235294
1786	Feb25-FISH2-3R4-rep1-cp190-100x_Position019_18_cmle.ics	58	0	1	1	0.0	0.0	0.0
1787	Feb25-FISH2-3R4-rep1-cp190-100x_Position019_18_cmle.ics	59	0	1	1	0.1590950015754973	0.5	0.41317365269461076
1788	Feb25-FISH2-3R4-rep1-cp190-100x_Position019_18_cmle.ics	60	0	1	1	0.13373203030983832	0.39455782312925164	0.3790849673202614
1789	Feb25-FISH2-3R4-rep1-cp190-100x_Position019_18_cmle.ics	61	0	1	1	0.15448355225446841	0.3806818181818182	0.5075757575757575
1790	Feb25-FISH2-3R4-rep1-cp190-100x_Position019_18_cmle.ics	63	0	1	1	0.0	0.0	0.0
1791	Feb25-FISH2-3R4-rep1-cp190-100x_Position019_18_cmle.ics	63	0	2	1	0.10836905904417933	0.5949367088607596	0.3357142857142857
1792	Feb25-FISH2-3R4-rep1-cp190-100x_Position019_18_cmle.ics	65	0	1	1	0.0	0.0	0.0
1793	Feb25-FISH2-3R4-rep1-cp190-100x_Position019_18_cmle.ics	65	0	2	1	0.0	0.0	0.0
1794	Feb25-FISH2-3R4-rep1-cp190-100x_Position019_18_cmle.ics	66	0	1	1	0.10606333438366487	0.49462365591397844	0.31292517006802717
1795	Feb25-FISH2-3R4-rep1-cp190-100x_Position019_18_cmle.ics	68	0	1	1	0.0	0.0	0.0
1796	Feb25-FISH2-3R4-rep1-cp190-100x_Position019_18_cmle.ics	68	0	2	1	0.0	0.0	0.0
1797	Feb25-FISH2-3R4-rep1-cp190-100x_Position019_18_cmle.ics	69	0	1	1	0.2697697852801911	0.6428571428571428	0.6428571428571428
1798	Feb25-FISH2-3R4-rep1-cp190-100x_Position019_18_cmle.ics	70	0	1	1	0.07378318913646252	0.2461538461538461	0.2442748091603053
1799	Feb25-FISH2-3R4-rep1-cp190-100x_Position019_18_cmle.ics	71	0	1	1	0.1936808714832141	0.5490196078431372	0.5454545454545454
1800	Feb25-FISH2-3R4-rep1-cp190-100x_Position019_18_cmle.ics	73	0	1	1	0.057643116512861345	0.43859649122807015	0.43859649122807015
1801	Feb25-FISH2-3R4-rep1-cp190-100x_Position019_18_cmle.ics	74	0	1	1	0.06225456583389025	0.24999999999999994	0.19148936170212766
1802	Feb25-FISH2-3R4-rep1-cp190-100x_Position019_18_cmle.ics	75	0	1	1	0.10836905904417933	0.32413793103448274	0.32413793103448274
1803	Feb25-FISH2-3R4-rep1-cp190-100x_Position019_18_cmle.ics	76	0	1	1	0.2144323934278442	0.7099236641221374	0.5812499999999999
1804	Feb25-FISH2-3R4-rep1-cp190-100x_Position019_18_cmle.ics	77	0	1	1	0.10606333438366487	0.3357664233576642	0.3357664233576642
1805	Feb25-FISH2-3R4-rep1-cp190-100x_Position019_18_cmle.ics	78	0	1	1	0.24671253867504656	0.7039473684210525	0.7039473684210525
1806	Feb25-FISH2-3R4-rep1-cp190-100x_Position019_18_cmle.ics	80	0	1	1	0.0	0.0	0.0
1807	Feb25-FISH2-3R4-rep1-cp190-100x_Position019_18_cmle.ics	81	0	1	1	0.0	0.0	0.0
1808	Feb25-FISH2-3R4-rep1-cp190-100x_Position019_18_cmle.ics	82	0	1	1	0.32741290179305244	0.8352941176470589	0.8255813953488371
1809	Feb25-FISH2-3R4-rep1-cp190-100x_Position019_18_cmle.ics	83	0	1	1	0.2582411619776188	0.6746987951807227	0.6999999999999998
1810	Feb25-FISH2-3R4-rep1-cp190-100x_Position019_18_cmle.ics	85	0	1	1	0.0	0.0	0.0
1811	Feb25-FISH2-3R4-rep1-cp190-100x_Position019_18_cmle.ics	87	0	1	1	0.22826674139093092	0.5530726256983239	0.5561797752808988
1812	Feb25-FISH2-3R4-rep1-cp190-100x_Position019_18_cmle.ics	88	0	1	1	0.027668695926173444	0.09448818897637794	0.09375
1813	Feb25-FISH2-3R4-rep1-cp190-100x_Position019_18_cmle.ics	89	0	1	1	0.07839463845749142	0.22368421052631574	0.22516556291390727
1814	Feb25-FISH2-3R4-rep1-cp190-100x_Position019_18_cmle.ics	90	0	1	1	0.19598659614372857	0.5029585798816567	0.5379746835443038
1815	Feb25-FISH2-3R4-rep1-cp190-100x_Position019_18_cmle.ics	91	0	1	1	0.07147746447594806	0.4025974025974025	0.39743589743589736
1816	Feb25-FISH2-3R4-rep1-cp190-100x_Position019_18_cmle.ics	92	0	1	1	0.0	0.0	0.0
1817	Feb25-FISH2-3R4-rep1-cp190-100x_Position019_18_cmle.ics	93	0	1	1	0.21212666876732975	0.7419354838709677	0.736
1818	Feb25-FISH2-3R4-rep1-cp190-100x_Position019_18_cmle.ics	94	0	1	1	0.02305724660514454	0.1408450704225352	0.1282051282051282
1819	Feb25-FISH2-3R4-rep1-cp190-100x_Position019_18_cmle.ics	94	0	2	1	0.0	0.0	0.0
1820	Feb25-FISH2-3R4-rep1-cp190-100x_Position019_18_cmle.ics	97	0	1	1	0.15217782759395396	0.39053254437869817	0.39053254437869817
1821	Feb25-FISH2-3R4-rep1-cp190-100x_Position019_18_cmle.ics	98	0	1	1	0.12681485632829495	0.4471544715447154	0.4074074074074074
1822	Feb25-FISH2-3R4-rep1-cp190-100x_Position019_18_cmle.ics	99	0	1	1	0.14295492895189613	0.4525547445255474	0.3668639053254437
1823	Feb25-FISH2-3R4-rep1-cp190-100x_Position019_18_cmle.ics	100	0	1	1	0.0	0.0	0.0
1824	Feb25-FISH2-3R4-rep1-cp190-100x_Position019_18_cmle.ics	101	0	1	1	0.25132398799607547	0.6022099447513812	0.6022099447513812
1825	Feb25-FISH2-3R4-rep1-cp190-100x_Position019_18_cmle.ics	103	0	1	1	0.22134956740938755	0.39024390243902435	0.8495575221238937
1826	Feb25-FISH2-3R4-rep1-cp190-100x_Position019_18_cmle.ics	103	0	1	2	0.0	0.0	0.0
1827	Feb25-FISH2-3R4-rep1-cp190-100x_Position019_18_cmle.ics	104	0	1	1	0.13142630564932387	0.38775510204081626	0.3851351351351352
1828	Feb25-FISH2-3R4-rep1-cp190-100x_Position019_18_cmle.ics	105	0	1	1	0.03228014524720235	0.12612612612612611	0.09589041095890409
1829	Feb25-FISH2-3R4-rep1-cp190-100x_Position019_18_cmle.ics	106	0	1	1	0.0	0.0	0.0
1830	Feb25-FISH2-3R4-rep1-cp190-100x_Position020_19_cmle.ics	2	0	1	1	0.16601217555704068	0.5581395348837209	0.5581395348837209
1831	Feb25-FISH2-3R4-rep1-cp190-100x_Position020_19_cmle.ics	5	0	1	1	0.25132398799607547	0.7730496453900709	0.7785714285714285
1832	Feb25-FISH2-3R4-rep1-cp190-100x_Position020_19_cmle.ics	6	0	1	1	0.15217782759395396	0.45833333333333337	0.4615384615384615
1833	Feb25-FISH2-3R4-rep1-cp190-100x_Position020_19_cmle.ics	7	0	1	1	0.0	0.0	0.0
1834	Feb25-FISH2-3R4-rep1-cp190-100x_Position020_19_cmle.ics	8	0	1	1	0.23748964003298875	0.8728813559322034	0.8306451612903226
1835	Feb25-FISH2-3R4-rep1-cp190-100x_Position020_19_cmle.ics	9	0	1	1	0.0	0.0	0.0
1836	Feb25-FISH2-3R4-rep1-cp190-100x_Position020_19_cmle.ics	9	0	2	1	0.0	0.0	0.0
1837	Feb25-FISH2-3R4-rep1-cp190-100x_Position020_19_cmle.ics	10	0	1	1	0.21673811808835866	0.6482758620689655	0.6482758620689655
1838	Feb25-FISH2-3R4-rep1-cp190-100x_Position020_19_cmle.ics	11	0	1	1	0.0	0.0	0.0
1839	Feb25-FISH2-3R4-rep1-cp190-100x_Position020_19_cmle.ics	12	0	1	1	0.0	0.0	0.0
1840	Feb25-FISH2-3R4-rep1-cp190-100x_Position020_19_cmle.ics	13	0	1	1	0.03919731922874571	0.32692307692307687	0.09550561797752807
1841	Feb25-FISH2-3R4-rep1-cp190-100x_Position020_19_cmle.ics	15	0	1	1	0.11298050836520823	0.4414414414414414	0.43362831858407075
1842	Feb25-FISH2-3R4-rep1-cp190-100x_Position020_19_cmle.ics	16	0	1	1	0.0	0.0	0.0
1843	Feb25-FISH2-3R4-rep1-cp190-100x_Position020_19_cmle.ics	18	0	1	1	0.37122167034282705	0.665289256198347	0.6708333333333333
1844	Feb25-FISH2-3R4-rep1-cp190-100x_Position020_19_cmle.ics	19	0	1	1	0.0	0.0	0.0
1845	Feb25-FISH2-3R4-rep1-cp190-100x_Position020_19_cmle.ics	19	0	2	1	0.0	0.0	0.0
1846	Feb25-FISH2-3R4-rep1-cp190-100x_Position020_19_cmle.ics	20	0	1	1	0.07147746447594806	0.2384615384615384	0.2403100775193798
1847	Feb25-FISH2-3R4-rep1-cp190-100x_Position020_19_cmle.ics	21	0	1	1	0.01844579728411563	0.060606060606060594	0.06106870229007633
1848	Feb25-FISH2-3R4-rep1-cp190-100x_Position020_19_cmle.ics	22	0	1	1	0.07378318913646252	0.2807017543859649	0.2807017543859649
1849	Feb25-FISH2-3R4-rep1-cp190-100x_Position020_19_cmle.ics	23	0	1	1	0.23748964003298875	0.8110236220472441	0.8110236220472441
1850	Feb25-FISH2-3R4-rep1-cp190-100x_Position020_19_cmle.ics	24	0	1	1	0.0	0.0	0.0
1851	Feb25-FISH2-3R4-rep1-cp190-100x_Position020_19_cmle.ics	24	0	2	1	0.09222898642057815	0.784313725490196	0.3571428571428571
1852	Feb25-FISH2-3R4-rep1-cp190-100x_Position020_19_cmle.ics	25	0	1	1	0.37583311966385596	0.9532163742690057	0.6174242424242423
1853	Feb25-FISH2-3R4-rep1-cp190-100x_Position020_19_cmle.ics	25	0	2	1	0.0	0.0	0.0
1854	Feb25-FISH2-3R4-rep1-cp190-100x_Position020_19_cmle.ics	28	0	1	1	0.18676369750167077	0.6328125	0.627906976744186
1855	Feb25-FISH2-3R4-rep1-cp190-100x_Position020_19_cmle.ics	29	0	1	1	0.0	0.0	0.0
1856	Feb25-FISH2-3R4-rep1-cp190-100x_Position020_19_cmle.ics	31	0	1	1	0.0	0.0	0.0
1857	Feb25-FISH2-3R4-rep1-cp190-100x_Position020_19_cmle.ics	32	0	1	1	0.0	0.0	0.0
1858	Feb25-FISH2-3R4-rep1-cp190-100x_Position020_19_cmle.ics	32	0	2	1	0.10836905904417933	0.5595238095238095	0.49999999999999994
1859	Feb25-FISH2-3R4-rep1-cp190-100x_Position020_19_cmle.ics	34	0	1	1	0.2444068140145321	0.7464788732394365	0.7412587412587411
1860	Feb25-FISH2-3R4-rep1-cp190-100x_Position020_19_cmle.ics	35	0	1	1	0.0	0.0	0.0
1861	Feb25-FISH2-3R4-rep1-cp190-100x_Position020_19_cmle.ics	36	0	1	1	0.11067478370469377	0.5161290322580644	0.4948453608247422
1862	Feb25-FISH2-3R4-rep1-cp190-100x_Position020_19_cmle.ics	37	0	1	1	0.0	0.0	0.0
1863	Feb25-FISH2-3R4-rep1-cp190-100x_Position020_19_cmle.ics	38	0	1	1	0.2766869592617345	0.810810810810811	0.810810810810811
1864	Feb25-FISH2-3R4-rep1-cp190-100x_Position020_19_cmle.ics	39	0	1	1	0.14295492895189613	0.5636363636363636	0.5740740740740738
1865	Feb25-FISH2-3R4-rep1-cp190-100x_Position020_19_cmle.ics	42	0	1	1	0.3896674676269427	0.757847533632287	0.6787148594377509
1866	Feb25-FISH2-3R4-rep1-cp190-100x_Position020_19_cmle.ics	43	0	1	1	0.0	0.0	0.0
1867	Feb25-FISH2-3R4-rep1-cp190-100x_Position020_19_cmle.ics	43	0	1	2	0.09684043574160706	0.21212121212121213	0.25
1868	Feb25-FISH2-3R4-rep1-cp190-100x_Position020_19_cmle.ics	44	0	1	1	0.0	0.0	0.0
1869	Feb25-FISH2-3R4-rep1-cp190-100x_Position020_19_cmle.ics	45	0	1	1	0.15217782759395396	0.48888888888888893	0.846153846153846
1870	Feb25-FISH2-3R4-rep1-cp190-100x_Position020_19_cmle.ics	46	0	1	1	0.22134956740938755	0.75	0.75
1871	Feb25-FISH2-3R4-rep1-cp190-100x_Position020_19_cmle.ics	47	0	1	1	0.11528623302572269	0.41322314049586767	0.41666666666666663
1872	Feb25-FISH2-3R4-rep1-cp190-100x_Position020_19_cmle.ics	49	0	1	1	0.0	0.0	0.0
1873	Feb25-FISH2-3R4-rep1-cp190-100x_Position020_19_cmle.ics	49	0	2	1	0.0	0.0	0.0
1874	Feb25-FISH2-3R4-rep1-cp190-100x_Position020_19_cmle.ics	50	0	1	1	0.17523507419909848	0.6229508196721311	0.6129032258064516
1875	Feb25-FISH2-3R4-rep1-cp190-100x_Position020_19_cmle.ics	51	0	1	1	0.24671253867504656	0.727891156462585	0.727891156462585
1876	Feb25-FISH2-3R4-rep1-cp190-100x_Position020_19_cmle.ics	52	0	1	1	0.22826674139093092	0.702127659574468	0.7122302158273379
1877	Feb25-FISH2-3R4-rep1-cp190-100x_Position020_19_cmle.ics	53	0	1	1	0.0	0.0	0.0
1878	Feb25-FISH2-3R4-rep1-cp190-100x_Position020_19_cmle.ics	54	0	1	1	0.09222898642057815	0.36363636363636365	0.36036036036036034
1879	Feb25-FISH2-3R4-rep1-cp190-100x_Position020_19_cmle.ics	55	0	1	1	0.0	0.0	0.0
1880	Feb25-FISH2-3R4-rep1-cp190-100x_Position020_19_cmle.ics	56	0	1	1	0.28821558256430674	0.8741258741258741	0.8865248226950354
1881	Feb25-FISH2-3R4-rep1-cp190-100x_Position020_19_cmle.ics	57	0	1	1	0.0853118124390348	0.3978494623655914	0.38947368421052625
1882	Feb25-FISH2-3R4-rep1-cp190-100x_Position020_19_cmle.ics	59	0	1	1	0.1498721029334395	0.5284552845528455	0.46428571428571425
1883	Feb25-FISH2-3R4-rep1-cp190-100x_Position020_19_cmle.ics	60	0	1	1	0.13603775497035278	0.4573643410852713	0.46093750000000006
1884	Feb25-FISH2-3R4-rep1-cp190-100x_Position020_19_cmle.ics	61	0	1	1	0.0	0.0	0.0
1885	Feb25-FISH2-3R4-rep1-cp190-100x_Position020_19_cmle.ics	62	0	1	1	0.13603775497035278	0.5363636363636364	0.5267857142857142
1886	Feb25-FISH2-3R4-rep1-cp190-100x_Position020_19_cmle.ics	63	0	1	1	0.19598659614372857	0.37610619469026546	0.35123966942148754
1887	Feb25-FISH2-3R4-rep1-cp190-100x_Position020_19_cmle.ics	64	0	1	1	0.28129840858276334	0.7393939393939393	0.7393939393939393
1888	Feb25-FISH2-3R4-rep1-cp190-100x_Position020_19_cmle.ics	66	0	1	1	0.0	0.0	0.0
1889	Feb25-FISH2-3R4-rep1-cp190-100x_Position020_19_cmle.ics	67	0	1	1	0.11528623302572269	0.47619047619047616	0.47619047619047616
1890	Feb25-FISH2-3R4-rep1-cp190-100x_Position020_19_cmle.ics	68	0	1	1	0.10145188506263597	0.4	0.40740740740740733
1891	Feb25-FISH2-3R4-rep1-cp190-100x_Position020_19_cmle.ics	69	0	1	1	0.0	0.0	0.0
1892	Feb25-FISH2-3R4-rep1-cp190-100x_Position020_19_cmle.ics	70	0	1	1	0.016140072623601176	0.1372549019607843	0.09589041095890409
1893	Feb25-FISH2-3R4-rep1-cp190-100x_Position020_19_cmle.ics	71	0	1	1	0.1498721029334395	0.4193548387096774	0.41666666666666663
1894	Feb25-FISH2-3R4-rep1-cp190-100x_Position020_19_cmle.ics	73	0	1	1	0.12681485632829495	0.49107142857142844	0.3571428571428571
1895	Feb25-FISH2-3R4-rep1-cp190-100x_Position020_19_cmle.ics	74	0	1	1	0.0	0.0	0.0
1896	Feb25-FISH2-3R4-rep1-cp190-100x_Position020_19_cmle.ics	74	0	2	1	0.0	0.0	0.0
1897	Feb25-FISH2-3R4-rep1-cp190-100x_Position020_19_cmle.ics	75	0	1	1	0.0	0.0	0.0
1898	Feb25-FISH2-3R4-rep1-cp190-100x_Position020_19_cmle.ics	76	0	1	1	0.0	0.0	0.0
1899	Feb25-FISH2-3R4-rep1-cp190-100x_Position020_19_cmle.ics	76	0	1	2	0.31127282916945126	0.3890489913544668	0.5172413793103448
1900	Feb25-FISH2-3R4-rep1-cp190-100x_Position020_19_cmle.ics	76	0	2	1	0.1245091316677805	0.54	0.28571428571428564
1901	Feb25-FISH2-3R4-rep1-cp190-100x_Position020_19_cmle.ics	76	0	2	2	0.0	0.0	0.0
1902	Feb25-FISH2-3R4-rep1-cp190-100x_Position020_19_cmle.ics	77	0	1	1	0.10145188506263597	0.3548387096774194	0.3548387096774194
1903	Feb25-FISH2-3R4-rep1-cp190-100x_Position020_19_cmle.ics	79	0	1	1	0.04380876854977462	0.18095238095238092	0.18095238095238092
1904	Feb25-FISH2-3R4-rep1-cp190-100x_Position020_19_cmle.ics	80	0	1	1	0.0899232617600637	0.32773109243697474	0.40206185567010305
1905	Feb25-FISH2-3R4-rep1-cp190-100x_Position020_19_cmle.ics	81	0	1	1	0.20520949478578637	0.6592592592592592	0.6592592592592592
1906	Feb25-FISH2-3R4-rep1-cp190-100x_Position020_19_cmle.ics	83	0	1	1	0.0	0.0	0.0
1907	Feb25-FISH2-3R4-rep1-cp190-100x_Position020_19_cmle.ics	84	0	1	1	0.10836905904417933	0.3333333333333333	0.3133333333333333
1908	Feb25-FISH2-3R4-rep1-cp190-100x_Position020_19_cmle.ics	85	0	1	1	0.10145188506263597	0.3728813559322034	0.3728813559322034
1909	Feb25-FISH2-3R4-rep1-cp190-100x_Position020_19_cmle.ics	87	0	1	1	0.1498721029334395	0.6310679611650485	0.6310679611650485
1910	Feb25-FISH2-3R4-rep1-cp190-100x_Position020_19_cmle.ics	88	0	1	1	0.0	0.0	0.0
1911	Feb25-FISH2-3R4-rep1-cp190-100x_Position020_19_cmle.ics	88	0	2	1	0.06686601515491916	0.4915254237288135	0.28431372549019607
1912	Feb25-FISH2-3R4-rep1-cp190-100x_Position020_19_cmle.ics	89	0	1	1	0.0	0.0	0.0
1913	Feb25-FISH2-3R4-rep1-cp190-100x_Position020_19_cmle.ics	90	0	1	1	0.05533739185234689	0.375	0.3809523809523809
1914	Feb25-FISH2-3R4-rep1-cp190-100x_Position020_19_cmle.ics	91	0	1	1	0.053031667191832436	0.22330097087378636	0.22330097087378636
1915	Feb25-FISH2-3R4-rep1-cp190-100x_Position020_19_cmle.ics	92	0	1	1	0.23287819071195984	0.7709923664122137	0.765151515151515
1916	Feb25-FISH2-3R4-rep1-cp190-100x_Position020_19_cmle.ics	93	0	1	1	0.08300608777852034	0.3272727272727273	0.3302752293577982
1917	Feb25-FISH2-3R4-rep1-cp190-100x_Position020_19_cmle.ics	94	0	1	1	0.17523507419909848	0.5170068027210883	0.5241379310344827
1918	Feb25-FISH2-3R4-rep1-cp190-100x_Position020_19_cmle.ics	95	0	1	1	0.11759195768623715	0.48113207547169806	0.4722222222222221
1919	Feb25-FISH2-3R4-rep1-cp190-100x_Position020_19_cmle.ics	97	0	1	1	0.0	0.0	0.0
1920	Feb25-FISH2-3R4-rep1-cp190-100x_Position020_19_cmle.ics	97	0	2	1	0.0	0.0	0.0
1921	Feb25-FISH2-3R4-rep1-cp190-100x_Position020_19_cmle.ics	98	0	1	1	0.20520949478578637	0.6180555555555555	0.6180555555555555
1922	Feb25-FISH2-3R4-rep1-cp190-100x_Position020_19_cmle.ics	99	0	1	1	0.0645602904944047	0.2413793103448275	0.23931623931623927
1923	Feb25-FISH2-3R4-rep1-cp190-100x_Position020_19_cmle.ics	100	0	1	1	0.5187880486157521	0.8007117437722419	0.8064516129032258
1924	Feb25-FISH2-3R4-rep1-cp190-100x_Position020_19_cmle.ics	102	0	1	1	0.11528623302572269	0.49504950495049505	0.44642857142857134
1925	Feb25-FISH2-3R4-rep1-cp190-100x_Position020_19_cmle.ics	103	0	1	1	0.17754079885961294	0.6363636363636362	0.7857142857142856
1926	Feb25-FISH2-3R4-rep1-cp190-100x_Position020_19_cmle.ics	104	0	1	1	0.1245091316677805	0.4153846153846153	0.41860465116279066
1927	Feb25-FISH2-3R4-rep1-cp190-100x_Position020_19_cmle.ics	106	0	1	1	0.04611449321028908	0.2857142857142857	0.18691588785046725
1928	Feb25-FISH2-3R4-rep1-m1bp-100x_Position001_0_cmle.ics	1	0	1	1	0.3158842784904802	0.7784090909090909	0.7365591397849461
1929	Feb25-FISH2-3R4-rep1-m1bp-100x_Position001_0_cmle.ics	2	0	1	1	0.20290377012527194	0.3562753036437247	0.9670329670329669
1930	Feb25-FISH2-3R4-rep1-m1bp-100x_Position001_0_cmle.ics	2	0	1	2	0.0	0.0	0.0
1931	Feb25-FISH2-3R4-rep1-m1bp-100x_Position001_0_cmle.ics	2	0	2	1	0.0	0.0	0.0
1932	Feb25-FISH2-3R4-rep1-m1bp-100x_Position001_0_cmle.ics	2	0	2	2	0.20520949478578637	0.8240740740740738	0.3248175182481752
1933	Feb25-FISH2-3R4-rep1-m1bp-100x_Position001_0_cmle.ics	3	0	1	1	0.14064920429138167	0.37654320987654316	0.37654320987654316
1934	Feb25-FISH2-3R4-rep1-m1bp-100x_Position001_0_cmle.ics	4	0	1	1	0.18676369750167077	0.5912408759124088	0.5869565217391305
1935	Feb25-FISH2-3R4-rep1-m1bp-100x_Position001_0_cmle.ics	5	0	1	1	0.0	0.0	0.0
1936	Feb25-FISH2-3R4-rep1-m1bp-100x_Position001_0_cmle.ics	5	0	1	2	0.13142630564932387	0.5588235294117646	0.9047619047619047
1937	Feb25-FISH2-3R4-rep1-m1bp-100x_Position001_0_cmle.ics	5	0	1	3	0.0	0.0	0.0
1938	Feb25-FISH2-3R4-rep1-m1bp-100x_Position001_0_cmle.ics	5	0	1	4	0.0	0.0	0.0
1939	Feb25-FISH2-3R4-rep1-m1bp-100x_Position001_0_cmle.ics	5	0	2	1	0.0	0.0	0.0
1940	Feb25-FISH2-3R4-rep1-m1bp-100x_Position001_0_cmle.ics	5	0	2	2	0.0	0.0	0.0
1941	Feb25-FISH2-3R4-rep1-m1bp-100x_Position001_0_cmle.ics	5	0	2	3	0.18215224818064185	0.7247706422018348	0.3333333333333333
1942	Feb25-FISH2-3R4-rep1-m1bp-100x_Position001_0_cmle.ics	5	0	2	4	0.0	0.0	0.0
1943	Feb25-FISH2-3R4-rep1-m1bp-100x_Position001_0_cmle.ics	5	0	3	1	0.7193860940805096	0.5853658536585366	0.7446300715990453
1944	Feb25-FISH2-3R4-rep1-m1bp-100x_Position001_0_cmle.ics	5	0	3	2	0.0	0.0	0.0
1945	Feb25-FISH2-3R4-rep1-m1bp-100x_Position001_0_cmle.ics	5	0	3	3	0.0	0.0	0.0
1946	Feb25-FISH2-3R4-rep1-m1bp-100x_Position001_0_cmle.ics	5	0	3	4	0.0	0.0	0.0
1947	Feb25-FISH2-3R4-rep1-m1bp-100x_Position001_0_cmle.ics	5	0	4	1	0.0	0.0	0.0
1948	Feb25-FISH2-3R4-rep1-m1bp-100x_Position001_0_cmle.ics	5	0	4	2	0.0	0.0	0.0
1949	Feb25-FISH2-3R4-rep1-m1bp-100x_Position001_0_cmle.ics	5	0	4	3	0.0	0.0	0.0
1950	Feb25-FISH2-3R4-rep1-m1bp-100x_Position001_0_cmle.ics	5	0	4	4	0.0	0.0	0.0
1951	Feb25-FISH2-3R4-rep1-m1bp-100x_Position001_0_cmle.ics	6	0	1	1	0.17523507419909848	0.47499999999999987	0.47798742138364775
1952	Feb25-FISH2-3R4-rep1-m1bp-100x_Position001_0_cmle.ics	7	0	1	1	0.0	0.0	0.0
1953	Feb25-FISH2-3R4-rep1-m1bp-100x_Position001_0_cmle.ics	7	0	2	1	0.0	0.0	0.0
1954	Feb25-FISH2-3R4-rep1-m1bp-100x_Position001_0_cmle.ics	8	0	1	1	0.20059804546475749	0.956043956043956	0.5471698113207547
1955	Feb25-FISH2-3R4-rep1-m1bp-100x_Position001_0_cmle.ics	8	0	1	2	0.0	0.0	0.0
1956	Feb25-FISH2-3R4-rep1-m1bp-100x_Position001_0_cmle.ics	8	0	2	1	0.0	0.0	0.0
1957	Feb25-FISH2-3R4-rep1-m1bp-100x_Position001_0_cmle.ics	8	0	2	2	0.21904384274887312	0.4896907216494845	0.76
1958	Feb25-FISH2-3R4-rep1-m1bp-100x_Position001_0_cmle.ics	9	0	1	1	0.0	0.0	0.0
1959	Feb25-FISH2-3R4-rep1-m1bp-100x_Position001_0_cmle.ics	9	0	1	2	0.1245091316677805	0.5806451612903225	0.76056338028169
1960	Feb25-FISH2-3R4-rep1-m1bp-100x_Position001_0_cmle.ics	9	0	2	1	0.0899232617600637	0.722222222222222	0.48749999999999993
1961	Feb25-FISH2-3R4-rep1-m1bp-100x_Position001_0_cmle.ics	9	0	2	2	0.0	0.0	0.0
1962	Feb25-FISH2-3R4-rep1-m1bp-100x_Position001_0_cmle.ics	10	0	1	1	0.23748964003298875	0.9809523809523809	0.5309278350515464
1963	Feb25-FISH2-3R4-rep1-m1bp-100x_Position001_0_cmle.ics	11	0	1	1	0.2951327565458501	0.7314285714285713	0.7314285714285713
1964	Feb25-FISH2-3R4-rep1-m1bp-100x_Position001_0_cmle.ics	12	0	1	1	0.16831790021755513	0.44242424242424244	0.4478527607361963
1965	Feb25-FISH2-3R4-rep1-m1bp-100x_Position001_0_cmle.ics	13	0	1	1	0.13834347963086724	0.6896551724137931	0.6818181818181819
1966	Feb25-FISH2-3R4-rep1-m1bp-100x_Position001_0_cmle.ics	15	0	1	1	0.1936808714832141	0.5217391304347826	0.5283018867924527
1967	Feb25-FISH2-3R4-rep1-m1bp-100x_Position001_0_cmle.ics	17	0	1	1	0.0	0.0	0.0
1968	Feb25-FISH2-3R4-rep1-m1bp-100x_Position001_0_cmle.ics	18	0	1	1	0.07839463845749142	0.3777777777777777	0.3820224719101123
1969	Feb25-FISH2-3R4-rep1-m1bp-100x_Position001_0_cmle.ics	18	0	1	2	0.0	0.0	0.0
1970	Feb25-FISH2-3R4-rep1-m1bp-100x_Position001_0_cmle.ics	18	0	2	1	0.0	0.0	0.0
1971	Feb25-FISH2-3R4-rep1-m1bp-100x_Position001_0_cmle.ics	18	0	2	2	0.059948841173375796	0.42622950819672123	0.41935483870967744
1972	Feb25-FISH2-3R4-rep1-m1bp-100x_Position001_0_cmle.ics	19	0	1	1	0.20751521944630083	0.5172413793103448	0.5172413793103448
1973	Feb25-FISH2-3R4-rep1-m1bp-100x_Position001_0_cmle.ics	20	0	1	1	0.02305724660514454	0.09090909090909091	0.09090909090909091
1974	Feb25-FISH2-3R4-rep1-m1bp-100x_Position001_0_cmle.ics	21	0	1	1	0.07839463845749142	0.3908045977011494	0.3908045977011494
1975	Feb25-FISH2-3R4-rep1-m1bp-100x_Position001_0_cmle.ics	23	0	1	1	0.09914616040212151	0.3161764705882353	0.31851851851851853
1976	Feb25-FISH2-3R4-rep1-m1bp-100x_Position001_0_cmle.ics	24	0	1	1	0.21904384274887312	0.6291390728476821	0.625
1977	Feb25-FISH2-3R4-rep1-m1bp-100x_Position001_0_cmle.ics	25	0	1	1	0.39427891694797157	0.8724489795918365	0.8066037735849055
1978	Feb25-FISH2-3R4-rep1-m1bp-100x_Position001_0_cmle.ics	26	0	1	1	0.0	0.0	0.0
1979	Feb25-FISH2-3R4-rep1-m1bp-100x_Position001_0_cmle.ics	27	0	1	1	0.3643044963612837	0.8272251308900522	0.8229166666666667
1980	Feb25-FISH2-3R4-rep1-m1bp-100x_Position001_0_cmle.ics	28	0	1	1	0.15678927691498284	0.40236686390532533	0.40236686390532533
1981	Feb25-FISH2-3R4-rep1-m1bp-100x_Position001_0_cmle.ics	29	0	1	1	0.41503043889260166	0.5732484076433121	0.6716417910447761
1982	Feb25-FISH2-3R4-rep1-m1bp-100x_Position001_0_cmle.ics	30	0	1	1	0.13834347963086724	0.41379310344827586	0.4081632653061224
1983	Feb25-FISH2-3R4-rep1-m1bp-100x_Position001_0_cmle.ics	32	0	1	1	0.4703678307449486	0.7391304347826088	0.8535564853556485
1984	Feb25-FISH2-3R4-rep1-m1bp-100x_Position001_0_cmle.ics	33	0	1	1	0.7401376160251396	0.8359375	0.8381201044386423
1985	Feb25-FISH2-3R4-rep1-m1bp-100x_Position001_0_cmle.ics	34	0	1	1	0.2789926839222489	0.7562499999999999	0.7562499999999999
1986	Feb25-FISH2-3R4-rep1-m1bp-100x_Position001_0_cmle.ics	35	0	1	1	0.2605468866381333	0.7957746478873239	0.8014184397163121
1987	Feb25-FISH2-3R4-rep1-m1bp-100x_Position001_0_cmle.ics	36	0	1	1	0.19137514682269965	0.29020979020979015	0.29122807017543856
1988	Feb25-FISH2-3R4-rep1-m1bp-100x_Position001_0_cmle.ics	37	0	1	1	0.18676369750167077	0.4909090909090909	0.4969325153374233
1989	Feb25-FISH2-3R4-rep1-m1bp-100x_Position001_0_cmle.ics	38	0	1	1	0.2098209441068153	0.619047619047619	0.6107382550335569
1990	Feb25-FISH2-3R4-rep1-m1bp-100x_Position001_0_cmle.ics	39	0	1	1	0.0645602904944047	0.41176470588235287	0.41176470588235287
1991	Feb25-FISH2-3R4-rep1-m1bp-100x_Position001_0_cmle.ics	40	0	1	1	0.22596101673041646	0.569767441860465	0.5730994152046783
1992	Feb25-FISH2-3R4-rep1-m1bp-100x_Position001_0_cmle.ics	41	0	1	1	0.13142630564932387	0.4191176470588235	0.4222222222222222
1993	Feb25-FISH2-3R4-rep1-m1bp-100x_Position001_0_cmle.ics	42	0	1	1	0.0	0.0	0.0
1994	Feb25-FISH2-3R4-rep1-m1bp-100x_Position001_0_cmle.ics	42	0	2	1	0.11298050836520823	0.37984496124031003	0.2620320855614973
1995	Feb25-FISH2-3R4-rep1-m1bp-100x_Position001_0_cmle.ics	43	0	1	1	0.07839463845749142	0.3434343434343434	0.346938775510204
1996	Feb25-FISH2-3R4-rep1-m1bp-100x_Position001_0_cmle.ics	44	0	1	1	0.11298050836520823	0.28654970760233917	0.28823529411764703
1997	Feb25-FISH2-3R4-rep1-m1bp-100x_Position001_0_cmle.ics	45	0	1	1	0.0945347110810926	0.4456521739130434	0.4408602150537633
1998	Feb25-FISH2-3R4-rep1-m1bp-100x_Position001_0_cmle.ics	45	0	1	2	0.0	0.0	0.0
1999	Feb25-FISH2-3R4-rep1-m1bp-100x_Position001_0_cmle.ics	45	0	2	1	0.0	0.0	0.0
[truncated: 4,691 more rows]
