# Supplementary material for: M1BP cooperates with CP190 to activate transcription at TAD borders and promote chromatin insulator activity
Source: Nat Commun. 2021 Jul 7;12:4170. doi: 10.1038/s41467-021-24407-y (PMC8263732; doi:10.1038/s41467-021-24407-y)
Supplement: Supplementary file 6 — Source Data [file 41467_2021_24407_MOESM6_ESM.zip › Source Data_updated_060121/Source Data 8/Figure 8i/Figure 8i-tango-slide2/rep1/A_C.xls]

	Label	nuc.idx	tag	idx1	idx2	overlap	pcOverlap1	pcOverlap2
1	Feb25-FISH2-3R4-rep1-cp190-100x_Position001_0_cmle.ics	1	0	1	1	0.0	0.0	0.0
2	Feb25-FISH2-3R4-rep1-cp190-100x_Position001_0_cmle.ics	1	0	1	2	0.0	0.0	0.0
3	Feb25-FISH2-3R4-rep1-cp190-100x_Position001_0_cmle.ics	2	0	1	1	0.0	0.0	0.0
4	Feb25-FISH2-3R4-rep1-cp190-100x_Position001_0_cmle.ics	3	0	1	1	0.20751521944630083	0.703125	0.7086614173228346
5	Feb25-FISH2-3R4-rep1-cp190-100x_Position001_0_cmle.ics	4	0	1	1	0.0899232617600637	0.31967213114754095	0.3170731707317073
6	Feb25-FISH2-3R4-rep1-cp190-100x_Position001_0_cmle.ics	5	0	1	1	0.5257052225972955	0.8803088803088803	0.883720930232558
7	Feb25-FISH2-3R4-rep1-cp190-100x_Position001_0_cmle.ics	6	0	1	1	0.025362971265658993	0.07333333333333333	0.0728476821192053
8	Feb25-FISH2-3R4-rep1-cp190-100x_Position001_0_cmle.ics	7	0	1	1	0.04611449321028908	0.19047619047619047	0.18867924528301885
9	Feb25-FISH2-3R4-rep1-cp190-100x_Position001_0_cmle.ics	8	0	1	1	0.06686601515491916	0.2116788321167883	0.2101449275362319
10	Feb25-FISH2-3R4-rep1-cp190-100x_Position001_0_cmle.ics	9	0	1	1	0.13373203030983832	0.39726027397260266	0.39455782312925164
11	Feb25-FISH2-3R4-rep1-cp190-100x_Position001_0_cmle.ics	10	0	1	1	0.16140072623601176	0.5035971223021581	0.5035971223021581
12	Feb25-FISH2-3R4-rep1-cp190-100x_Position001_0_cmle.ics	11	0	1	1	0.15678927691498284	0.5913043478260869	0.5964912280701754
13	Feb25-FISH2-3R4-rep1-cp190-100x_Position001_0_cmle.ics	12	0	1	1	0.06225456583389025	0.23893805309734512	0.20930232558139533
14	Feb25-FISH2-3R4-rep1-cp190-100x_Position001_0_cmle.ics	13	0	1	1	0.09914616040212151	0.3006993006993007	0.30281690140845063
15	Feb25-FISH2-3R4-rep1-cp190-100x_Position001_0_cmle.ics	14	0	1	1	0.0	0.0	0.0
16	Feb25-FISH2-3R4-rep1-cp190-100x_Position001_0_cmle.ics	14	0	1	2	0.0	0.0	0.0
17	Feb25-FISH2-3R4-rep1-cp190-100x_Position001_0_cmle.ics	15	0	1	1	0.06686601515491916	0.2086330935251798	0.2086330935251798
18	Feb25-FISH2-3R4-rep1-cp190-100x_Position001_0_cmle.ics	16	0	1	1	0.03228014524720235	0.05426356589147286	0.0546875
19	Feb25-FISH2-3R4-rep1-cp190-100x_Position001_0_cmle.ics	17	0	1	1	0.0	0.0	0.0
20	Feb25-FISH2-3R4-rep1-cp190-100x_Position001_0_cmle.ics	17	0	1	2	0.10375760972315042	0.26627218934911234	0.8490566037735848
21	Feb25-FISH2-3R4-rep1-cp190-100x_Position001_0_cmle.ics	19	0	1	1	0.0	0.0	0.0
22	Feb25-FISH2-3R4-rep1-cp190-100x_Position001_0_cmle.ics	20	0	1	1	0.21673811808835866	0.3345195729537366	0.3345195729537366
23	Feb25-FISH2-3R4-rep1-cp190-100x_Position001_0_cmle.ics	21	0	1	1	0.016140072623601176	0.08045977011494253	0.07142857142857142
24	Feb25-FISH2-3R4-rep1-cp190-100x_Position001_0_cmle.ics	22	0	1	1	0.0	0.0	0.0
25	Feb25-FISH2-3R4-rep1-cp190-100x_Position001_0_cmle.ics	24	0	1	1	0.20059804546475749	0.5612903225806452	0.5612903225806452
26	Feb25-FISH2-3R4-rep1-cp190-100x_Position001_0_cmle.ics	28	0	1	1	0.0	0.0	0.0
27	Feb25-FISH2-3R4-rep1-cp190-100x_Position001_0_cmle.ics	31	0	1	1	0.01844579728411563	0.05594405594405594	0.09411764705882353
28	Feb25-FISH2-3R4-rep1-cp190-100x_Position001_0_cmle.ics	32	0	1	1	0.2098209441068153	0.6842105263157894	0.6791044776119403
29	Feb25-FISH2-3R4-rep1-cp190-100x_Position001_0_cmle.ics	35	0	1	1	0.1291205809888094	0.41176470588235287	0.41176470588235287
30	Feb25-FISH2-3R4-rep1-cp190-100x_Position001_0_cmle.ics	36	0	1	1	0.0	0.0	0.0
31	Feb25-FISH2-3R4-rep1-cp190-100x_Position001_0_cmle.ics	37	0	1	1	0.0	0.0	0.0
32	Feb25-FISH2-3R4-rep1-cp190-100x_Position001_0_cmle.ics	37	0	1	2	0.0	0.0	0.0
33	Feb25-FISH2-3R4-rep1-cp190-100x_Position001_0_cmle.ics	38	0	1	1	0.0	0.0	0.0
34	Feb25-FISH2-3R4-rep1-cp190-100x_Position001_0_cmle.ics	39	0	1	1	0.0	0.0	0.0
35	Feb25-FISH2-3R4-rep1-cp190-100x_Position001_0_cmle.ics	40	0	1	1	0.0	0.0	0.0
36	Feb25-FISH2-3R4-rep1-cp190-100x_Position001_0_cmle.ics	41	0	1	1	0.13142630564932387	0.2533333333333333	0.18811881188118806
37	Feb25-FISH2-3R4-rep1-cp190-100x_Position001_0_cmle.ics	41	0	2	1	0.0	0.0	0.0
38	Feb25-FISH2-3R4-rep1-cp190-100x_Position001_0_cmle.ics	43	0	1	1	0.03458586990771681	0.11029411764705882	0.10948905109489052
39	Feb25-FISH2-3R4-rep1-cp190-100x_Position001_0_cmle.ics	44	0	1	1	0.1245091316677805	0.36734693877551017	0.36986301369863006
40	Feb25-FISH2-3R4-rep1-cp190-100x_Position001_0_cmle.ics	45	0	1	1	0.04842021787080353	0.253012048192771	0.253012048192771
41	Feb25-FISH2-3R4-rep1-cp190-100x_Position001_0_cmle.ics	46	0	1	1	0.2098209441068153	0.6691176470588235	0.6642335766423357
42	Feb25-FISH2-3R4-rep1-cp190-100x_Position001_0_cmle.ics	47	0	1	1	0.0	0.0	0.0
43	Feb25-FISH2-3R4-rep1-cp190-100x_Position001_0_cmle.ics	48	0	1	1	0.29282703188533565	0.46520146520146527	0.46014492753623193
44	Feb25-FISH2-3R4-rep1-cp190-100x_Position001_0_cmle.ics	49	0	1	1	0.11759195768623715	0.4015748031496063	0.3984375
45	Feb25-FISH2-3R4-rep1-cp190-100x_Position001_0_cmle.ics	50	0	1	1	0.01844579728411563	0.031007751937984492	0.0358744394618834
46	Feb25-FISH2-3R4-rep1-cp190-100x_Position001_0_cmle.ics	51	0	1	1	0.0945347110810926	0.3388429752066115	0.33606557377049173
47	Feb25-FISH2-3R4-rep1-cp190-100x_Position001_0_cmle.ics	52	0	1	1	0.43117051151620284	0.8538812785388127	0.6607773851590105
48	Feb25-FISH2-3R4-rep1-cp190-100x_Position001_0_cmle.ics	52	0	2	1	0.0	0.0	0.0
49	Feb25-FISH2-3R4-rep1-cp190-100x_Position001_0_cmle.ics	53	0	1	1	0.059948841173375796	0.17931034482758618	0.17931034482758618
50	Feb25-FISH2-3R4-rep1-cp190-100x_Position001_0_cmle.ics	54	0	1	1	0.0	0.0	0.0
51	Feb25-FISH2-3R4-rep1-cp190-100x_Position001_0_cmle.ics	54	0	1	2	0.02305724660514454	0.08	0.12345679012345678
52	Feb25-FISH2-3R4-rep1-cp190-100x_Position001_0_cmle.ics	55	0	1	1	0.223655292069902	0.7293233082706766	0.7348484848484846
53	Feb25-FISH2-3R4-rep1-cp190-100x_Position001_0_cmle.ics	56	0	1	1	0.09222898642057815	0.25806451612903225	0.2597402597402597
54	Feb25-FISH2-3R4-rep1-cp190-100x_Position001_0_cmle.ics	57	0	1	1	0.059948841173375796	0.2342342342342342	0.2300884955752212
55	Feb25-FISH2-3R4-rep1-cp190-100x_Position001_0_cmle.ics	58	0	1	1	0.07608891379697698	0.24087591240875914	0.2426470588235294
56	Feb25-FISH2-3R4-rep1-cp190-100x_Position001_0_cmle.ics	60	0	1	1	0.0	0.0	0.0
57	Feb25-FISH2-3R4-rep1-cp190-100x_Position001_0_cmle.ics	61	0	1	1	0.03919731922874571	0.1096774193548387	0.10897435897435895
58	Feb25-FISH2-3R4-rep1-cp190-100x_Position001_0_cmle.ics	62	0	1	1	0.0	0.0	0.0
59	Feb25-FISH2-3R4-rep1-cp190-100x_Position001_0_cmle.ics	63	0	1	1	0.03228014524720235	0.21538461538461534	0.21212121212121207
60	Feb25-FISH2-3R4-rep1-cp190-100x_Position001_0_cmle.ics	64	0	1	1	0.06917173981543362	0.2608695652173913	0.26315789473684215
61	Feb25-FISH2-3R4-rep1-cp190-100x_Position001_0_cmle.ics	65	0	1	1	0.03919731922874571	0.06319702602230481	0.07589285714285712
62	Feb25-FISH2-3R4-rep1-cp190-100x_Position001_0_cmle.ics	66	0	1	1	0.32971862645356687	0.5355805243445693	0.5335820895522387
63	Feb25-FISH2-3R4-rep1-cp190-100x_Position001_0_cmle.ics	67	0	1	1	0.0	0.0	0.0
64	Feb25-FISH2-3R4-rep1-cp190-100x_Position001_0_cmle.ics	68	0	1	1	0.0046114493210289076	0.019607843137254898	0.019801980198019802
65	Feb25-FISH2-3R4-rep1-cp190-100x_Position001_0_cmle.ics	69	0	1	1	0.0	0.0	0.0
66	Feb25-FISH2-3R4-rep1-cp190-100x_Position001_0_cmle.ics	69	0	1	2	0.0	0.0	0.0
67	Feb25-FISH2-3R4-rep1-cp190-100x_Position001_0_cmle.ics	70	0	1	1	0.0899232617600637	0.3070866141732283	0.33333333333333326
68	Feb25-FISH2-3R4-rep1-cp190-100x_Position001_0_cmle.ics	71	0	1	1	0.1291205809888094	0.4666666666666666	0.4628099173553718
69	Feb25-FISH2-3R4-rep1-cp190-100x_Position001_0_cmle.ics	72	0	1	1	0.009222898642057815	0.02758620689655172	0.02758620689655172
70	Feb25-FISH2-3R4-rep1-cp190-100x_Position001_0_cmle.ics	73	0	1	1	0.006917173981543361	0.04054054054054054	0.039999999999999994
71	Feb25-FISH2-3R4-rep1-cp190-100x_Position001_0_cmle.ics	74	0	1	1	0.0	0.0	0.0
72	Feb25-FISH2-3R4-rep1-cp190-100x_Position001_0_cmle.ics	75	0	1	1	0.020751521944630084	0.06293706293706293	0.06293706293706293
73	Feb25-FISH2-3R4-rep1-cp190-100x_Position001_0_cmle.ics	76	0	1	1	0.16601217555704068	0.5373134328358209	0.7826086956521738
74	Feb25-FISH2-3R4-rep1-cp190-100x_Position001_0_cmle.ics	77	0	1	1	0.08300608777852034	0.2130177514792899	0.21176470588235294
75	Feb25-FISH2-3R4-rep1-cp190-100x_Position001_0_cmle.ics	78	0	1	1	0.029974420586687898	0.08609271523178808	0.08609271523178808
76	Feb25-FISH2-3R4-rep1-cp190-100x_Position001_0_cmle.ics	79	0	1	1	0.01152862330257227	0.028089887640449437	0.022727272727272728
77	Feb25-FISH2-3R4-rep1-cp190-100x_Position001_0_cmle.ics	80	0	1	1	0.0	0.0	0.0
78	Feb25-FISH2-3R4-rep1-cp190-100x_Position001_0_cmle.ics	80	0	2	1	0.0046114493210289076	0.039215686274509796	0.018867924528301886
79	Feb25-FISH2-3R4-rep1-cp190-100x_Position001_0_cmle.ics	81	0	1	1	0.0	0.0	0.0
80	Feb25-FISH2-3R4-rep1-cp190-100x_Position001_0_cmle.ics	81	0	1	2	0.07608891379697698	0.165	0.4852941176470588
81	Feb25-FISH2-3R4-rep1-cp190-100x_Position001_0_cmle.ics	82	0	1	1	0.1245091316677805	0.4736842105263158	0.6067415730337078
82	Feb25-FISH2-3R4-rep1-cp190-100x_Position001_0_cmle.ics	83	0	1	1	0.19598659614372857	0.6159420289855073	0.6159420289855073
83	Feb25-FISH2-3R4-rep1-cp190-100x_Position001_0_cmle.ics	84	0	1	1	0.0	0.0	0.0
84	Feb25-FISH2-3R4-rep1-cp190-100x_Position001_0_cmle.ics	86	0	1	1	0.0023057246605144538	0.012987012987012986	0.012987012987012986
85	Feb25-FISH2-3R4-rep1-cp190-100x_Position001_0_cmle.ics	87	0	1	1	0.027668695926173444	0.07947019867549668	0.16216216216216217
86	Feb25-FISH2-3R4-rep1-cp190-100x_Position001_0_cmle.ics	89	0	1	1	0.03458586990771681	0.26315789473684215	0.26785714285714285
87	Feb25-FISH2-3R4-rep1-cp190-100x_Position001_0_cmle.ics	90	0	1	1	0.03458586990771681	0.27272727272727276	0.27777777777777773
88	Feb25-FISH2-3R4-rep1-cp190-100x_Position001_0_cmle.ics	91	0	1	1	0.2144323934278442	0.6888888888888889	0.6739130434782609
89	Feb25-FISH2-3R4-rep1-cp190-100x_Position001_0_cmle.ics	92	0	1	1	0.20059804546475749	0.3625	0.5028901734104045
90	Feb25-FISH2-3R4-rep1-cp190-100x_Position001_0_cmle.ics	92	0	1	2	0.0	0.0	0.0
91	Feb25-FISH2-3R4-rep1-cp190-100x_Position001_0_cmle.ics	93	0	1	1	0.03228014524720235	0.08433734939759034	0.08536585365853656
92	Feb25-FISH2-3R4-rep1-cp190-100x_Position002_1_cmle.ics	1	0	1	1	0.0	0.0	0.0
93	Feb25-FISH2-3R4-rep1-cp190-100x_Position002_1_cmle.ics	2	0	1	1	0.059948841173375796	0.21848739495798314	0.25490196078431365
94	Feb25-FISH2-3R4-rep1-cp190-100x_Position002_1_cmle.ics	3	0	1	1	0.0	0.0	0.0
95	Feb25-FISH2-3R4-rep1-cp190-100x_Position002_1_cmle.ics	4	0	1	1	0.21212666876732975	0.3484848484848484	0.3524904214559387
96	Feb25-FISH2-3R4-rep1-cp190-100x_Position002_1_cmle.ics	5	0	1	1	0.14064920429138167	0.4178082191780821	0.4178082191780821
97	Feb25-FISH2-3R4-rep1-cp190-100x_Position002_1_cmle.ics	6	0	1	1	0.0	0.0	0.0
98	Feb25-FISH2-3R4-rep1-cp190-100x_Position002_1_cmle.ics	7	0	1	1	0.0	0.0	0.0
99	Feb25-FISH2-3R4-rep1-cp190-100x_Position002_1_cmle.ics	8	0	1	1	0.10145188506263597	0.3283582089552239	0.32592592592592595
100	Feb25-FISH2-3R4-rep1-cp190-100x_Position002_1_cmle.ics	9	0	1	1	0.0	0.0	0.0
101	Feb25-FISH2-3R4-rep1-cp190-100x_Position002_1_cmle.ics	10	0	1	1	0.04380876854977462	0.2467532467532467	0.22352941176470587
102	Feb25-FISH2-3R4-rep1-cp190-100x_Position002_1_cmle.ics	11	0	1	1	0.04611449321028908	0.15873015873015872	0.15873015873015872
103	Feb25-FISH2-3R4-rep1-cp190-100x_Position002_1_cmle.ics	13	0	1	1	0.059948841173375796	0.18705035971223016	0.20472440944881887
104	Feb25-FISH2-3R4-rep1-cp190-100x_Position002_1_cmle.ics	14	0	1	1	0.0	0.0	0.0
105	Feb25-FISH2-3R4-rep1-cp190-100x_Position002_1_cmle.ics	15	0	1	1	0.07378318913646252	0.6274509803921567	0.5925925925925924
106	Feb25-FISH2-3R4-rep1-cp190-100x_Position002_1_cmle.ics	16	0	1	1	0.0	0.0	0.0
107	Feb25-FISH2-3R4-rep1-cp190-100x_Position002_1_cmle.ics	17	0	1	1	0.15448355225446841	0.5929203539823009	0.5982142857142857
108	Feb25-FISH2-3R4-rep1-cp190-100x_Position002_1_cmle.ics	18	0	1	1	0.15678927691498284	0.2753036437246963	0.27419354838709675
109	Feb25-FISH2-3R4-rep1-cp190-100x_Position002_1_cmle.ics	19	0	1	1	0.009222898642057815	0.060606060606060594	0.06153846153846153
110	Feb25-FISH2-3R4-rep1-cp190-100x_Position002_1_cmle.ics	21	0	1	1	0.04842021787080353	0.13548387096774192	0.13548387096774192
111	Feb25-FISH2-3R4-rep1-cp190-100x_Position002_1_cmle.ics	22	0	1	1	0.0	0.0	0.0
112	Feb25-FISH2-3R4-rep1-cp190-100x_Position002_1_cmle.ics	23	0	1	1	0.013834347963086722	0.06666666666666665	0.08219178082191779
113	Feb25-FISH2-3R4-rep1-cp190-100x_Position002_1_cmle.ics	23	0	1	2	0.0	0.0	0.0
114	Feb25-FISH2-3R4-rep1-cp190-100x_Position002_1_cmle.ics	23	0	2	1	0.0	0.0	0.0
115	Feb25-FISH2-3R4-rep1-cp190-100x_Position002_1_cmle.ics	23	0	2	2	0.08070036311800588	0.5555555555555555	0.4666666666666666
116	Feb25-FISH2-3R4-rep1-cp190-100x_Position002_1_cmle.ics	24	0	1	1	0.06917173981543362	0.34883720930232553	0.3448275862068966
117	Feb25-FISH2-3R4-rep1-cp190-100x_Position002_1_cmle.ics	25	0	1	1	0.03458586990771681	0.12195121951219513	0.12195121951219513
118	Feb25-FISH2-3R4-rep1-cp190-100x_Position002_1_cmle.ics	26	0	1	1	0.0	0.0	0.0
119	Feb25-FISH2-3R4-rep1-cp190-100x_Position002_1_cmle.ics	27	0	1	1	0.0	0.0	0.0
120	Feb25-FISH2-3R4-rep1-cp190-100x_Position002_1_cmle.ics	28	0	1	1	0.06225456583389025	0.20149253731343283	0.20300751879699244
121	Feb25-FISH2-3R4-rep1-cp190-100x_Position002_1_cmle.ics	29	0	1	1	0.0023057246605144538	0.007518796992481202	0.007518796992481202
122	Feb25-FISH2-3R4-rep1-cp190-100x_Position002_1_cmle.ics	30	0	1	1	0.20290377012527194	0.5986394557823129	0.5945945945945946
123	Feb25-FISH2-3R4-rep1-cp190-100x_Position002_1_cmle.ics	31	0	1	1	0.04611449321028908	0.1438848920863309	0.3389830508474576
124	Feb25-FISH2-3R4-rep1-cp190-100x_Position002_1_cmle.ics	31	0	1	2	0.0	0.0	0.0
125	Feb25-FISH2-3R4-rep1-cp190-100x_Position002_1_cmle.ics	32	0	1	1	0.020751521944630084	0.06081081081081082	0.06040268456375838
126	Feb25-FISH2-3R4-rep1-cp190-100x_Position002_1_cmle.ics	33	0	1	1	0.16370645089652622	0.489655172413793	0.489655172413793
127	Feb25-FISH2-3R4-rep1-cp190-100x_Position002_1_cmle.ics	34	0	1	1	0.04842021787080353	0.328125	0.33333333333333326
128	Feb25-FISH2-3R4-rep1-cp190-100x_Position002_1_cmle.ics	35	0	1	1	0.0	0.0	0.0
129	Feb25-FISH2-3R4-rep1-cp190-100x_Position002_1_cmle.ics	37	0	1	1	0.0	0.0	0.0
130	Feb25-FISH2-3R4-rep1-cp190-100x_Position002_1_cmle.ics	38	0	1	1	0.13142630564932387	0.41007194244604306	0.41304347826086957
131	Feb25-FISH2-3R4-rep1-cp190-100x_Position002_1_cmle.ics	39	0	1	1	0.03228014524720235	0.0909090909090909	0.0909090909090909
132	Feb25-FISH2-3R4-rep1-cp190-100x_Position002_1_cmle.ics	40	0	1	1	0.14064920429138167	0.3885350318471337	0.3910256410256409
133	Feb25-FISH2-3R4-rep1-cp190-100x_Position002_1_cmle.ics	43	0	1	1	0.08070036311800588	0.28225806451612906	0.28225806451612906
134	Feb25-FISH2-3R4-rep1-cp190-100x_Position002_1_cmle.ics	44	0	1	1	0.14756637827292504	0.4102564102564102	0.4102564102564102
135	Feb25-FISH2-3R4-rep1-cp190-100x_Position002_1_cmle.ics	45	0	1	1	0.0	0.0	0.0
136	Feb25-FISH2-3R4-rep1-cp190-100x_Position002_1_cmle.ics	45	0	1	2	0.01844579728411563	0.09523809523809525	0.13333333333333333
137	Feb25-FISH2-3R4-rep1-cp190-100x_Position002_1_cmle.ics	45	0	2	1	0.0	0.0	0.0
138	Feb25-FISH2-3R4-rep1-cp190-100x_Position002_1_cmle.ics	45	0	2	2	0.0	0.0	0.0
139	Feb25-FISH2-3R4-rep1-cp190-100x_Position002_1_cmle.ics	47	0	1	1	0.04611449321028908	0.15503875968992248	0.15384615384615383
140	Feb25-FISH2-3R4-rep1-cp190-100x_Position002_1_cmle.ics	48	0	1	1	0.0	0.0	0.0
141	Feb25-FISH2-3R4-rep1-cp190-100x_Position002_1_cmle.ics	48	0	2	1	0.07378318913646252	0.6153846153846153	0.33684210526315783
142	Feb25-FISH2-3R4-rep1-cp190-100x_Position002_1_cmle.ics	49	0	1	1	0.0	0.0	0.0
143	Feb25-FISH2-3R4-rep1-cp190-100x_Position002_1_cmle.ics	51	0	1	1	0.19137514682269965	0.34728033472803344	0.34873949579831925
144	Feb25-FISH2-3R4-rep1-cp190-100x_Position002_1_cmle.ics	52	0	1	1	0.03228014524720235	0.10447761194029849	0.1037037037037037
145	Feb25-FISH2-3R4-rep1-cp190-100x_Position002_1_cmle.ics	53	0	1	1	0.03228014524720235	0.08749999999999998	0.08695652173913043
146	Feb25-FISH2-3R4-rep1-cp190-100x_Position002_1_cmle.ics	54	0	1	1	0.006917173981543361	0.04545454545454544	0.04545454545454544
147	Feb25-FISH2-3R4-rep1-cp190-100x_Position002_1_cmle.ics	55	0	1	1	0.09914616040212151	0.3467741935483871	0.344
148	Feb25-FISH2-3R4-rep1-cp190-100x_Position002_1_cmle.ics	57	0	1	1	0.0	0.0	0.0
149	Feb25-FISH2-3R4-rep1-cp190-100x_Position002_1_cmle.ics	57	0	2	1	0.24671253867504656	0.5721925133689839	0.27864583333333337
150	Feb25-FISH2-3R4-rep1-cp190-100x_Position002_1_cmle.ics	58	0	1	1	0.0	0.0	0.0
151	Feb25-FISH2-3R4-rep1-cp190-100x_Position002_1_cmle.ics	59	0	1	1	0.013834347963086722	0.05263157894736842	0.05172413793103447
152	Feb25-FISH2-3R4-rep1-cp190-100x_Position002_1_cmle.ics	61	0	1	1	0.08300608777852034	0.23841059602649006	0.6206896551724137
153	Feb25-FISH2-3R4-rep1-cp190-100x_Position002_1_cmle.ics	63	0	1	1	0.03458586990771681	0.1948051948051948	0.1948051948051948
154	Feb25-FISH2-3R4-rep1-cp190-100x_Position002_1_cmle.ics	64	0	1	1	0.0	0.0	0.0
155	Feb25-FISH2-3R4-rep1-cp190-100x_Position002_1_cmle.ics	67	0	1	1	0.013834347963086722	0.05217391304347825	0.05263157894736842
156	Feb25-FISH2-3R4-rep1-cp190-100x_Position002_1_cmle.ics	69	0	1	1	0.0	0.0	0.0
157	Feb25-FISH2-3R4-rep1-cp190-100x_Position002_1_cmle.ics	70	0	1	1	0.0	0.0	0.0
158	Feb25-FISH2-3R4-rep1-cp190-100x_Position002_1_cmle.ics	71	0	1	1	0.11989768234675159	0.3611111111111111	0.3636363636363636
159	Feb25-FISH2-3R4-rep1-cp190-100x_Position002_1_cmle.ics	72	0	1	1	0.07839463845749142	0.2575757575757575	0.25954198473282436
160	Feb25-FISH2-3R4-rep1-cp190-100x_Position002_1_cmle.ics	73	0	1	1	0.05533739185234689	0.18320610687022898	0.18181818181818177
161	Feb25-FISH2-3R4-rep1-cp190-100x_Position002_1_cmle.ics	74	0	1	1	0.0	0.0	0.0
162	Feb25-FISH2-3R4-rep1-cp190-100x_Position002_1_cmle.ics	74	0	2	1	0.0	0.0	0.0
163	Feb25-FISH2-3R4-rep1-cp190-100x_Position002_1_cmle.ics	75	0	1	1	0.0	0.0	0.0
164	Feb25-FISH2-3R4-rep1-cp190-100x_Position002_1_cmle.ics	76	0	1	1	0.0046114493210289076	0.013986013986013984	0.014084507042253518
165	Feb25-FISH2-3R4-rep1-cp190-100x_Position002_1_cmle.ics	77	0	1	1	0.01152862330257227	0.05154639175257732	0.050505050505050504
166	Feb25-FISH2-3R4-rep1-cp190-100x_Position002_1_cmle.ics	78	0	1	1	0.04842021787080353	0.1735537190082644	0.14583333333333331
167	Feb25-FISH2-3R4-rep1-cp190-100x_Position002_1_cmle.ics	79	0	1	1	0.03689159456823126	0.11510791366906473	0.11510791366906473
168	Feb25-FISH2-3R4-rep1-cp190-100x_Position002_1_cmle.ics	80	0	1	1	0.0	0.0	0.0
169	Feb25-FISH2-3R4-rep1-cp190-100x_Position002_1_cmle.ics	82	0	1	1	0.013834347963086722	0.041666666666666664	0.041666666666666664
170	Feb25-FISH2-3R4-rep1-cp190-100x_Position002_1_cmle.ics	83	0	1	1	0.06917173981543362	0.2097902097902098	0.14851485148514854
171	Feb25-FISH2-3R4-rep1-cp190-100x_Position002_1_cmle.ics	83	0	2	1	0.0	0.0	0.0
172	Feb25-FISH2-3R4-rep1-cp190-100x_Position002_1_cmle.ics	84	0	1	1	0.057643116512861345	0.09920634920634919	0.19999999999999998
173	Feb25-FISH2-3R4-rep1-cp190-100x_Position002_1_cmle.ics	84	0	1	2	0.013834347963086722	0.023809523809523805	0.047999999999999994
174	Feb25-FISH2-3R4-rep1-cp190-100x_Position002_1_cmle.ics	85	0	1	1	0.0	0.0	0.0
175	Feb25-FISH2-3R4-rep1-cp190-100x_Position003_2_cmle.ics	1	0	1	1	0.0853118124390348	0.18781725888324874	0.13909774436090225
176	Feb25-FISH2-3R4-rep1-cp190-100x_Position003_2_cmle.ics	1	0	2	1	0.0	0.0	0.0
177	Feb25-FISH2-3R4-rep1-cp190-100x_Position003_2_cmle.ics	3	0	1	1	0.0	0.0	0.0
178	Feb25-FISH2-3R4-rep1-cp190-100x_Position003_2_cmle.ics	3	0	1	2	0.0	0.0	0.0
179	Feb25-FISH2-3R4-rep1-cp190-100x_Position003_2_cmle.ics	4	0	1	1	0.013834347963086722	0.04285714285714285	0.042253521126760556
180	Feb25-FISH2-3R4-rep1-cp190-100x_Position003_2_cmle.ics	5	0	1	1	0.0	0.0	0.0
181	Feb25-FISH2-3R4-rep1-cp190-100x_Position003_2_cmle.ics	6	0	1	1	0.0023057246605144538	0.017241379310344824	0.01694915254237288
182	Feb25-FISH2-3R4-rep1-cp190-100x_Position003_2_cmle.ics	7	0	1	1	0.11298050836520823	0.4622641509433962	0.21973094170403584
183	Feb25-FISH2-3R4-rep1-cp190-100x_Position003_2_cmle.ics	7	0	2	1	0.0	0.0	0.0
184	Feb25-FISH2-3R4-rep1-cp190-100x_Position003_2_cmle.ics	8	0	1	1	0.01844579728411563	0.15686274509803919	0.15384615384615383
185	Feb25-FISH2-3R4-rep1-cp190-100x_Position003_2_cmle.ics	10	0	1	1	0.025362971265658993	0.08661417322834646	0.08661417322834646
186	Feb25-FISH2-3R4-rep1-cp190-100x_Position003_2_cmle.ics	11	0	1	1	0.2559354373171044	0.46249999999999997	0.5235849056603773
187	Feb25-FISH2-3R4-rep1-cp190-100x_Position003_2_cmle.ics	12	0	1	1	0.0	0.0	0.0
188	Feb25-FISH2-3R4-rep1-cp190-100x_Position003_2_cmle.ics	13	0	1	1	0.16601217555704068	0.6153846153846153	0.6206896551724137
189	Feb25-FISH2-3R4-rep1-cp190-100x_Position003_2_cmle.ics	14	0	1	1	0.20290377012527194	0.32116788321167883	0.32234432234432236
190	Feb25-FISH2-3R4-rep1-cp190-100x_Position003_2_cmle.ics	15	0	1	1	0.08300608777852034	0.23684210526315788	0.23841059602649006
191	Feb25-FISH2-3R4-rep1-cp190-100x_Position003_2_cmle.ics	16	0	1	1	0.0	0.0	0.0
192	Feb25-FISH2-3R4-rep1-cp190-100x_Position003_2_cmle.ics	17	0	1	1	0.0	0.0	0.0
193	Feb25-FISH2-3R4-rep1-cp190-100x_Position003_2_cmle.ics	19	0	1	1	0.027668695926173444	0.05660377358490565	0.10169491525423728
194	Feb25-FISH2-3R4-rep1-cp190-100x_Position003_2_cmle.ics	19	0	1	2	0.0	0.0	0.0
195	Feb25-FISH2-3R4-rep1-cp190-100x_Position003_2_cmle.ics	20	0	1	1	0.006917173981543361	0.04615384615384614	0.04615384615384614
196	Feb25-FISH2-3R4-rep1-cp190-100x_Position003_2_cmle.ics	21	0	1	1	0.04842021787080353	0.15555555555555556	0.1640625
197	Feb25-FISH2-3R4-rep1-cp190-100x_Position003_2_cmle.ics	23	0	1	1	0.053031667191832436	0.22330097087378636	0.22330097087378636
198	Feb25-FISH2-3R4-rep1-cp190-100x_Position003_2_cmle.ics	24	0	1	1	0.0	0.0	0.0
199	Feb25-FISH2-3R4-rep1-cp190-100x_Position003_2_cmle.ics	25	0	1	1	0.03689159456823126	0.12213740458015265	0.12213740458015265
200	Feb25-FISH2-3R4-rep1-cp190-100x_Position003_2_cmle.ics	27	0	1	1	0.0	0.0	0.0
201	Feb25-FISH2-3R4-rep1-cp190-100x_Position003_2_cmle.ics	28	0	1	1	0.12681485632829495	0.3819444444444444	0.3819444444444444
202	Feb25-FISH2-3R4-rep1-cp190-100x_Position003_2_cmle.ics	29	0	1	1	0.0853118124390348	0.15546218487394955	0.15481171548117156
203	Feb25-FISH2-3R4-rep1-cp190-100x_Position003_2_cmle.ics	31	0	1	1	0.08070036311800588	0.2671755725190839	0.6363636363636364
204	Feb25-FISH2-3R4-rep1-cp190-100x_Position003_2_cmle.ics	31	0	1	2	0.0	0.0	0.0
205	Feb25-FISH2-3R4-rep1-cp190-100x_Position003_2_cmle.ics	32	0	1	1	0.0	0.0	0.0
206	Feb25-FISH2-3R4-rep1-cp190-100x_Position003_2_cmle.ics	32	0	1	2	0.0	0.0	0.0
207	Feb25-FISH2-3R4-rep1-cp190-100x_Position003_2_cmle.ics	32	0	2	1	0.0	0.0	0.0
208	Feb25-FISH2-3R4-rep1-cp190-100x_Position003_2_cmle.ics	32	0	2	2	0.0	0.0	0.0
209	Feb25-FISH2-3R4-rep1-cp190-100x_Position003_2_cmle.ics	33	0	1	1	0.0023057246605144538	0.0070921985815602835	0.0070921985815602835
210	Feb25-FISH2-3R4-rep1-cp190-100x_Position003_2_cmle.ics	34	0	1	1	0.0	0.0	0.0
211	Feb25-FISH2-3R4-rep1-cp190-100x_Position003_2_cmle.ics	35	0	1	1	0.0	0.0	0.0
212	Feb25-FISH2-3R4-rep1-cp190-100x_Position003_2_cmle.ics	36	0	1	1	0.0	0.0	0.0
213	Feb25-FISH2-3R4-rep1-cp190-100x_Position003_2_cmle.ics	37	0	1	1	0.0	0.0	0.0
214	Feb25-FISH2-3R4-rep1-cp190-100x_Position003_2_cmle.ics	38	0	1	1	0.0	0.0	0.0
215	Feb25-FISH2-3R4-rep1-cp190-100x_Position003_2_cmle.ics	39	0	1	1	0.06686601515491916	0.22834645669291337	0.22834645669291337
216	Feb25-FISH2-3R4-rep1-cp190-100x_Position003_2_cmle.ics	40	0	1	1	0.03228014524720235	0.10218978102189781	0.10294117647058822
217	Feb25-FISH2-3R4-rep1-cp190-100x_Position003_2_cmle.ics	41	0	1	1	0.0	0.0	0.0
218	Feb25-FISH2-3R4-rep1-cp190-100x_Position003_2_cmle.ics	41	0	2	1	0.0	0.0	0.0
219	Feb25-FISH2-3R4-rep1-cp190-100x_Position003_2_cmle.ics	42	0	1	1	0.053031667191832436	0.27058823529411763	0.23711340206185566
220	Feb25-FISH2-3R4-rep1-cp190-100x_Position003_2_cmle.ics	44	0	1	1	0.0	0.0	0.0
221	Feb25-FISH2-3R4-rep1-cp190-100x_Position003_2_cmle.ics	44	0	1	2	0.15448355225446841	0.25187969924812026	0.3101851851851851
222	Feb25-FISH2-3R4-rep1-cp190-100x_Position003_2_cmle.ics	45	0	1	1	0.009222898642057815	0.027397260273972598	0.027397260273972598
223	Feb25-FISH2-3R4-rep1-cp190-100x_Position003_2_cmle.ics	46	0	1	1	0.0	0.0	0.0
224	Feb25-FISH2-3R4-rep1-cp190-100x_Position003_2_cmle.ics	47	0	1	1	0.0	0.0	0.0
225	Feb25-FISH2-3R4-rep1-cp190-100x_Position003_2_cmle.ics	48	0	1	1	0.016140072623601176	0.07216494845360824	0.05303030303030302
226	Feb25-FISH2-3R4-rep1-cp190-100x_Position003_2_cmle.ics	49	0	1	1	0.07378318913646252	0.23880597014925373	0.6037735849056604
227	Feb25-FISH2-3R4-rep1-cp190-100x_Position003_2_cmle.ics	49	0	1	2	0.0	0.0	0.0
228	Feb25-FISH2-3R4-rep1-cp190-100x_Position003_2_cmle.ics	50	0	1	1	0.013834347963086722	0.04511278195488721	0.04511278195488721
229	Feb25-FISH2-3R4-rep1-cp190-100x_Position003_2_cmle.ics	51	0	1	1	0.1245091316677805	0.3776223776223776	0.3857142857142857
230	Feb25-FISH2-3R4-rep1-cp190-100x_Position003_2_cmle.ics	52	0	1	1	0.006917173981543361	0.03296703296703296	0.03296703296703296
231	Feb25-FISH2-3R4-rep1-cp190-100x_Position003_2_cmle.ics	53	0	1	1	0.08761753709954924	0.28148148148148144	0.28148148148148144
232	Feb25-FISH2-3R4-rep1-cp190-100x_Position003_2_cmle.ics	56	0	1	1	0.0	0.0	0.0
233	Feb25-FISH2-3R4-rep1-cp190-100x_Position003_2_cmle.ics	57	0	1	1	0.13834347963086724	0.48780487804878053	0.48387096774193555
234	Feb25-FISH2-3R4-rep1-cp190-100x_Position003_2_cmle.ics	58	0	1	1	0.04611449321028908	0.16666666666666666	0.16528925619834708
235	Feb25-FISH2-3R4-rep1-cp190-100x_Position003_2_cmle.ics	59	0	1	1	0.16370645089652622	0.568	0.568
236	Feb25-FISH2-3R4-rep1-cp190-100x_Position003_2_cmle.ics	60	0	1	1	0.11528623302572269	0.40983606557377045	0.4065040650406504
237	Feb25-FISH2-3R4-rep1-cp190-100x_Position003_2_cmle.ics	61	0	1	1	0.12220340700726605	0.4140625	0.47321428571428564
238	Feb25-FISH2-3R4-rep1-cp190-100x_Position003_2_cmle.ics	62	0	1	1	0.13834347963086724	0.3571428571428572	0.3592814371257485
239	Feb25-FISH2-3R4-rep1-cp190-100x_Position003_2_cmle.ics	63	0	1	1	0.28821558256430674	0.4578754578754579	0.4562043795620438
240	Feb25-FISH2-3R4-rep1-cp190-100x_Position003_2_cmle.ics	65	0	1	1	0.07378318913646252	0.4507042253521126	0.4507042253521126
241	Feb25-FISH2-3R4-rep1-cp190-100x_Position003_2_cmle.ics	66	0	1	1	0.19829232080424303	0.86	0.7747747747747747
242	Feb25-FISH2-3R4-rep1-cp190-100x_Position003_2_cmle.ics	67	0	1	1	0.013834347963086722	0.04651162790697674	0.04651162790697674
243	Feb25-FISH2-3R4-rep1-cp190-100x_Position003_2_cmle.ics	68	0	1	1	0.10145188506263597	0.3492063492063492	0.3548387096774194
244	Feb25-FISH2-3R4-rep1-cp190-100x_Position003_2_cmle.ics	70	0	1	1	0.35508159771922587	0.6724890829694321	0.6337448559670781
245	Feb25-FISH2-3R4-rep1-cp190-100x_Position003_2_cmle.ics	71	0	1	1	0.027668695926173444	0.11764705882352938	0.09523809523809522
246	Feb25-FISH2-3R4-rep1-cp190-100x_Position003_2_cmle.ics	72	0	1	1	0.057643116512861345	0.19685039370078738	0.19841269841269837
247	Feb25-FISH2-3R4-rep1-cp190-100x_Position003_2_cmle.ics	74	0	1	1	0.0	0.0	0.0
248	Feb25-FISH2-3R4-rep1-cp190-100x_Position003_2_cmle.ics	75	0	1	1	0.01152862330257227	0.03496503496503496	0.033557046979865765
249	Feb25-FISH2-3R4-rep1-cp190-100x_Position003_2_cmle.ics	76	0	1	1	0.0853118124390348	0.25517241379310346	0.25342465753424653
250	Feb25-FISH2-3R4-rep1-cp190-100x_Position003_2_cmle.ics	77	0	1	1	0.01152862330257227	0.03571428571428571	0.035460992907801414
251	Feb25-FISH2-3R4-rep1-cp190-100x_Position003_2_cmle.ics	78	0	1	1	0.04150304388926017	0.3529411764705882	0.3529411764705882
252	Feb25-FISH2-3R4-rep1-cp190-100x_Position003_2_cmle.ics	79	0	1	1	0.24210108935401764	0.8015267175572518	0.8076923076923075
253	Feb25-FISH2-3R4-rep1-cp190-100x_Position003_2_cmle.ics	80	0	1	1	0.059948841173375796	0.1897810218978102	0.1925925925925926
254	Feb25-FISH2-3R4-rep1-cp190-100x_Position003_2_cmle.ics	82	0	1	1	0.20520949478578637	0.700787401574803	0.700787401574803
255	Feb25-FISH2-3R4-rep1-cp190-100x_Position003_2_cmle.ics	83	0	1	1	0.0	0.0	0.0
256	Feb25-FISH2-3R4-rep1-cp190-100x_Position003_2_cmle.ics	85	0	1	1	0.006917173981543361	0.022900763358778622	0.02272727272727272
257	Feb25-FISH2-3R4-rep1-cp190-100x_Position003_2_cmle.ics	86	0	1	1	0.0	0.0	0.0
258	Feb25-FISH2-3R4-rep1-cp190-100x_Position003_2_cmle.ics	87	0	1	1	0.0	0.0	0.0
259	Feb25-FISH2-3R4-rep1-cp190-100x_Position003_2_cmle.ics	88	0	1	1	0.0	0.0	0.0
260	Feb25-FISH2-3R4-rep1-cp190-100x_Position003_2_cmle.ics	88	0	2	1	0.006917173981543361	0.05882352941176469	0.0218978102189781
261	Feb25-FISH2-3R4-rep1-cp190-100x_Position003_2_cmle.ics	89	0	1	1	0.0046114493210289076	0.035714285714285705	0.035714285714285705
262	Feb25-FISH2-3R4-rep1-cp190-100x_Position003_2_cmle.ics	90	0	1	1	0.0	0.0	0.0
263	Feb25-FISH2-3R4-rep1-cp190-100x_Position003_2_cmle.ics	91	0	1	1	0.15448355225446841	0.5537190082644627	0.5583333333333333
264	Feb25-FISH2-3R4-rep1-cp190-100x_Position003_2_cmle.ics	92	0	1	1	0.0	0.0	0.0
265	Feb25-FISH2-3R4-rep1-cp190-100x_Position004_3_cmle.ics	1	0	1	1	0.03228014524720235	0.09271523178807947	0.09929078014184396
266	Feb25-FISH2-3R4-rep1-cp190-100x_Position004_3_cmle.ics	2	0	1	1	0.0	0.0	0.0
267	Feb25-FISH2-3R4-rep1-cp190-100x_Position004_3_cmle.ics	3	0	1	1	0.07839463845749142	0.3820224719101123	0.3820224719101123
268	Feb25-FISH2-3R4-rep1-cp190-100x_Position004_3_cmle.ics	6	0	1	1	0.0	0.0	0.0
269	Feb25-FISH2-3R4-rep1-cp190-100x_Position004_3_cmle.ics	8	0	1	1	0.0	0.0	0.0
270	Feb25-FISH2-3R4-rep1-cp190-100x_Position004_3_cmle.ics	9	0	1	1	0.059948841173375796	0.2260869565217391	0.2260869565217391
271	Feb25-FISH2-3R4-rep1-cp190-100x_Position004_3_cmle.ics	10	0	1	1	0.016140072623601176	0.07291666666666667	0.12280701754385964
272	Feb25-FISH2-3R4-rep1-cp190-100x_Position004_3_cmle.ics	11	0	1	1	0.0	0.0	0.0
273	Feb25-FISH2-3R4-rep1-cp190-100x_Position004_3_cmle.ics	12	0	1	1	0.0	0.0	0.0
274	Feb25-FISH2-3R4-rep1-cp190-100x_Position004_3_cmle.ics	13	0	1	1	0.08761753709954924	0.23312883435582818	0.2360248447204969
275	Feb25-FISH2-3R4-rep1-cp190-100x_Position004_3_cmle.ics	14	0	1	1	0.0	0.0	0.0
276	Feb25-FISH2-3R4-rep1-cp190-100x_Position004_3_cmle.ics	15	0	1	1	0.013834347963086722	0.057142857142857134	0.05660377358490565
277	Feb25-FISH2-3R4-rep1-cp190-100x_Position004_3_cmle.ics	16	0	1	1	0.0	0.0	0.0
278	Feb25-FISH2-3R4-rep1-cp190-100x_Position004_3_cmle.ics	16	0	1	2	0.020751521944630084	0.06081081081081082	0.1323529411764706
279	Feb25-FISH2-3R4-rep1-cp190-100x_Position004_3_cmle.ics	17	0	1	1	0.0	0.0	0.0
280	Feb25-FISH2-3R4-rep1-cp190-100x_Position004_3_cmle.ics	17	0	1	2	0.11989768234675159	0.35862068965517235	0.9454545454545454
281	Feb25-FISH2-3R4-rep1-cp190-100x_Position004_3_cmle.ics	17	0	2	1	0.0	0.0	0.0
282	Feb25-FISH2-3R4-rep1-cp190-100x_Position004_3_cmle.ics	17	0	2	2	0.0	0.0	0.0
283	Feb25-FISH2-3R4-rep1-cp190-100x_Position004_3_cmle.ics	18	0	1	1	0.0	0.0	0.0
284	Feb25-FISH2-3R4-rep1-cp190-100x_Position004_3_cmle.ics	19	0	1	1	0.09222898642057815	0.4210526315789473	0.42553191489361697
285	Feb25-FISH2-3R4-rep1-cp190-100x_Position004_3_cmle.ics	20	0	1	1	0.10375760972315042	0.3571428571428571	0.3571428571428571
286	Feb25-FISH2-3R4-rep1-cp190-100x_Position004_3_cmle.ics	21	0	1	1	0.0	0.0	0.0
287	Feb25-FISH2-3R4-rep1-cp190-100x_Position004_3_cmle.ics	23	0	1	1	0.08070036311800588	0.3181818181818182	0.38888888888888884
288	Feb25-FISH2-3R4-rep1-cp190-100x_Position004_3_cmle.ics	24	0	1	1	0.0	0.0	0.0
289	Feb25-FISH2-3R4-rep1-cp190-100x_Position004_3_cmle.ics	25	0	1	1	0.029974420586687898	0.1688311688311688	0.17105263157894735
290	Feb25-FISH2-3R4-rep1-cp190-100x_Position004_3_cmle.ics	26	0	1	1	0.2605468866381333	0.6726190476190477	0.680722891566265
291	Feb25-FISH2-3R4-rep1-cp190-100x_Position004_3_cmle.ics	29	0	1	1	0.06225456583389025	0.2647058823529411	0.26732673267326734
292	Feb25-FISH2-3R4-rep1-cp190-100x_Position004_3_cmle.ics	30	0	1	1	0.0	0.0	0.0
293	Feb25-FISH2-3R4-rep1-cp190-100x_Position004_3_cmle.ics	31	0	1	1	0.06917173981543362	0.44776119402985076	0.4411764705882353
294	Feb25-FISH2-3R4-rep1-cp190-100x_Position004_3_cmle.ics	32	0	1	1	0.01844579728411563	0.13114754098360654	0.15686274509803919
295	Feb25-FISH2-3R4-rep1-cp190-100x_Position004_3_cmle.ics	33	0	1	1	0.13834347963086724	0.47244094488188976	0.47619047619047616
296	Feb25-FISH2-3R4-rep1-cp190-100x_Position004_3_cmle.ics	34	0	1	1	0.0	0.0	0.0
297	Feb25-FISH2-3R4-rep1-cp190-100x_Position004_3_cmle.ics	35	0	1	1	0.11528623302572269	0.4807692307692307	0.4854368932038834
298	Feb25-FISH2-3R4-rep1-cp190-100x_Position004_3_cmle.ics	36	0	1	1	0.0945347110810926	0.2907801418439716	0.2928571428571428
299	Feb25-FISH2-3R4-rep1-cp190-100x_Position004_3_cmle.ics	37	0	1	1	0.0	0.0	0.0
300	Feb25-FISH2-3R4-rep1-cp190-100x_Position004_3_cmle.ics	37	0	1	2	0.027668695926173444	0.0606060606060606	0.08888888888888888
301	Feb25-FISH2-3R4-rep1-cp190-100x_Position004_3_cmle.ics	38	0	1	1	0.0	0.0	0.0
302	Feb25-FISH2-3R4-rep1-cp190-100x_Position004_3_cmle.ics	39	0	1	1	0.28590985790379225	0.5061224489795918	0.5040650406504065
303	Feb25-FISH2-3R4-rep1-cp190-100x_Position004_3_cmle.ics	40	0	1	1	0.03689159456823126	0.16842105263157892	0.16842105263157892
304	Feb25-FISH2-3R4-rep1-cp190-100x_Position004_3_cmle.ics	42	0	1	1	0.013834347963086722	0.0594059405940594	0.0631578947368421
305	Feb25-FISH2-3R4-rep1-cp190-100x_Position004_3_cmle.ics	43	0	1	1	0.0	0.0	0.0
306	Feb25-FISH2-3R4-rep1-cp190-100x_Position004_3_cmle.ics	44	0	1	1	0.0853118124390348	0.5522388059701493	0.46835443037974683
307	Feb25-FISH2-3R4-rep1-cp190-100x_Position004_3_cmle.ics	44	0	1	2	0.0	0.0	0.0
308	Feb25-FISH2-3R4-rep1-cp190-100x_Position004_3_cmle.ics	44	0	2	1	0.0	0.0	0.0
309	Feb25-FISH2-3R4-rep1-cp190-100x_Position004_3_cmle.ics	44	0	2	2	0.0	0.0	0.0
310	Feb25-FISH2-3R4-rep1-cp190-100x_Position004_3_cmle.ics	45	0	1	1	0.07839463845749142	0.25373134328358204	0.25563909774436083
311	Feb25-FISH2-3R4-rep1-cp190-100x_Position004_3_cmle.ics	47	0	1	1	0.0	0.0	0.0
312	Feb25-FISH2-3R4-rep1-cp190-100x_Position004_3_cmle.ics	49	0	1	1	0.0	0.0	0.0
313	Feb25-FISH2-3R4-rep1-cp190-100x_Position004_3_cmle.ics	50	0	1	1	0.0	0.0	0.0
314	Feb25-FISH2-3R4-rep1-cp190-100x_Position004_3_cmle.ics	52	0	1	1	0.006917173981543361	0.02631578947368421	0.02631578947368421
315	Feb25-FISH2-3R4-rep1-cp190-100x_Position004_3_cmle.ics	53	0	1	1	0.0	0.0	0.0
316	Feb25-FISH2-3R4-rep1-cp190-100x_Position004_3_cmle.ics	54	0	1	1	0.053031667191832436	0.20353982300884954	0.20535714285714282
317	Feb25-FISH2-3R4-rep1-cp190-100x_Position004_3_cmle.ics	56	0	1	1	0.0899232617600637	0.3714285714285714	0.3714285714285714
318	Feb25-FISH2-3R4-rep1-cp190-100x_Position004_3_cmle.ics	57	0	1	1	0.22134956740938755	0.8888888888888886	0.8888888888888886
319	Feb25-FISH2-3R4-rep1-cp190-100x_Position004_3_cmle.ics	58	0	1	1	0.15217782759395396	0.2894736842105263	0.2907488986784141
320	Feb25-FISH2-3R4-rep1-cp190-100x_Position004_3_cmle.ics	59	0	1	1	0.19137514682269965	0.6148148148148148	0.5804195804195803
321	Feb25-FISH2-3R4-rep1-cp190-100x_Position004_3_cmle.ics	61	0	1	1	0.03919731922874571	0.27868852459016386	0.27868852459016386
322	Feb25-FISH2-3R4-rep1-cp190-100x_Position004_3_cmle.ics	62	0	1	1	0.0	0.0	0.0
323	Feb25-FISH2-3R4-rep1-cp190-100x_Position004_3_cmle.ics	63	0	1	1	0.04842021787080353	0.3684210526315789	0.323076923076923
324	Feb25-FISH2-3R4-rep1-cp190-100x_Position004_3_cmle.ics	64	0	1	1	0.03919731922874571	0.18888888888888886	0.18888888888888886
325	Feb25-FISH2-3R4-rep1-cp190-100x_Position004_3_cmle.ics	65	0	1	1	0.0	0.0	0.0
326	Feb25-FISH2-3R4-rep1-cp190-100x_Position004_3_cmle.ics	66	0	1	1	0.0	0.0	0.0
327	Feb25-FISH2-3R4-rep1-cp190-100x_Position004_3_cmle.ics	67	0	1	1	0.0	0.0	0.0
328	Feb25-FISH2-3R4-rep1-cp190-100x_Position004_3_cmle.ics	68	0	1	1	0.05533739185234689	0.30379746835443033	0.23076923076923073
329	Feb25-FISH2-3R4-rep1-cp190-100x_Position004_3_cmle.ics	69	0	1	1	0.020751521944630084	0.08823529411764705	0.0891089108910891
330	Feb25-FISH2-3R4-rep1-cp190-100x_Position004_3_cmle.ics	70	0	1	1	0.0	0.0	0.0
331	Feb25-FISH2-3R4-rep1-cp190-100x_Position004_3_cmle.ics	71	0	1	1	0.0	0.0	0.0
332	Feb25-FISH2-3R4-rep1-cp190-100x_Position004_3_cmle.ics	72	0	1	1	0.2766869592617345	0.5607476635514018	0.5607476635514018
333	Feb25-FISH2-3R4-rep1-cp190-100x_Position004_3_cmle.ics	73	0	1	1	0.0	0.0	0.0
334	Feb25-FISH2-3R4-rep1-cp190-100x_Position004_3_cmle.ics	74	0	1	1	0.0	0.0	0.0
335	Feb25-FISH2-3R4-rep1-cp190-100x_Position004_3_cmle.ics	75	0	1	1	0.09222898642057815	0.2040816326530612	0.11204481792717087
336	Feb25-FISH2-3R4-rep1-cp190-100x_Position004_3_cmle.ics	75	0	1	2	0.0	0.0	0.0
337	Feb25-FISH2-3R4-rep1-cp190-100x_Position004_3_cmle.ics	75	0	2	1	0.0	0.0	0.0
338	Feb25-FISH2-3R4-rep1-cp190-100x_Position004_3_cmle.ics	75	0	2	2	0.13834347963086724	0.34682080924855485	0.36363636363636365
339	Feb25-FISH2-3R4-rep1-cp190-100x_Position004_3_cmle.ics	75	0	3	1	0.0	0.0	0.0
340	Feb25-FISH2-3R4-rep1-cp190-100x_Position004_3_cmle.ics	75	0	3	2	0.0	0.0	0.0
341	Feb25-FISH2-3R4-rep1-cp190-100x_Position004_3_cmle.ics	76	0	1	1	0.0	0.0	0.0
342	Feb25-FISH2-3R4-rep1-cp190-100x_Position004_3_cmle.ics	78	0	1	1	0.0	0.0	0.0
343	Feb25-FISH2-3R4-rep1-cp190-100x_Position004_3_cmle.ics	79	0	1	1	0.006917173981543361	0.029411764705882346	0.029411764705882346
344	Feb25-FISH2-3R4-rep1-cp190-100x_Position004_3_cmle.ics	80	0	1	1	0.050725942531317986	0.22916666666666669	0.22916666666666669
345	Feb25-FISH2-3R4-rep1-cp190-100x_Position004_3_cmle.ics	81	0	1	1	0.0	0.0	0.0
346	Feb25-FISH2-3R4-rep1-cp190-100x_Position004_3_cmle.ics	82	0	1	1	0.0	0.0	0.0
347	Feb25-FISH2-3R4-rep1-cp190-100x_Position004_3_cmle.ics	83	0	1	1	0.26746406061967665	0.4773662551440329	0.5021645021645021
348	Feb25-FISH2-3R4-rep1-cp190-100x_Position004_3_cmle.ics	84	0	1	1	0.13373203030983832	0.26126126126126126	0.5918367346938775
349	Feb25-FISH2-3R4-rep1-cp190-100x_Position004_3_cmle.ics	84	0	1	2	0.0	0.0	0.0
350	Feb25-FISH2-3R4-rep1-cp190-100x_Position004_3_cmle.ics	85	0	1	1	0.0046114493210289076	0.022727272727272724	0.022727272727272724
351	Feb25-FISH2-3R4-rep1-cp190-100x_Position004_3_cmle.ics	87	0	1	1	0.08300608777852034	0.37113402061855666	0.36734693877551017
352	Feb25-FISH2-3R4-rep1-cp190-100x_Position004_3_cmle.ics	88	0	1	1	0.0	0.0	0.0
353	Feb25-FISH2-3R4-rep1-cp190-100x_Position004_3_cmle.ics	89	0	1	1	0.059948841173375796	0.10924369747899157	0.10970464135021095
354	Feb25-FISH2-3R4-rep1-cp190-100x_Position004_3_cmle.ics	90	0	1	1	0.025362971265658993	0.11224489795918367	0.11224489795918367
355	Feb25-FISH2-3R4-rep1-cp190-100x_Position004_3_cmle.ics	91	0	1	1	0.0	0.0	0.0
356	Feb25-FISH2-3R4-rep1-cp190-100x_Position004_3_cmle.ics	92	0	1	1	0.11067478370469377	0.4324324324324324	0.42477876106194684
357	Feb25-FISH2-3R4-rep1-cp190-100x_Position004_3_cmle.ics	93	0	1	1	0.07608891379697698	0.6111111111111109	0.6000000000000001
358	Feb25-FISH2-3R4-rep1-cp190-100x_Position004_3_cmle.ics	95	0	1	1	0.12220340700726605	0.45299145299145294	0.4568965517241378
359	Feb25-FISH2-3R4-rep1-cp190-100x_Position004_3_cmle.ics	96	0	1	1	0.057643116512861345	0.21739130434782605	0.3205128205128205
360	Feb25-FISH2-3R4-rep1-cp190-100x_Position004_3_cmle.ics	97	0	1	1	0.10836905904417933	0.42342342342342343	0.4607843137254901
361	Feb25-FISH2-3R4-rep1-cp190-100x_Position004_3_cmle.ics	98	0	1	1	0.01152862330257227	0.022222222222222223	0.04065040650406504
362	Feb25-FISH2-3R4-rep1-cp190-100x_Position004_3_cmle.ics	98	0	1	2	0.01844579728411563	0.035555555555555556	0.07843137254901959
363	Feb25-FISH2-3R4-rep1-cp190-100x_Position004_3_cmle.ics	100	0	1	1	0.0	0.0	0.0
364	Feb25-FISH2-3R4-rep1-cp190-100x_Position004_3_cmle.ics	101	0	1	1	0.09222898642057815	0.5405405405405406	0.47058823529411764
365	Feb25-FISH2-3R4-rep1-cp190-100x_Position004_3_cmle.ics	103	0	1	1	0.059948841173375796	0.29213483146067415	0.28888888888888886
366	Feb25-FISH2-3R4-rep1-cp190-100x_Position004_3_cmle.ics	104	0	1	1	0.0	0.0	0.0
367	Feb25-FISH2-3R4-rep1-cp190-100x_Position004_3_cmle.ics	105	0	1	1	0.10836905904417933	0.39495798319327724	0.39495798319327724
368	Feb25-FISH2-3R4-rep1-cp190-100x_Position004_3_cmle.ics	106	0	1	1	0.013834347963086722	0.047999999999999994	0.048780487804878044
369	Feb25-FISH2-3R4-rep1-cp190-100x_Position005_4_cmle.ics	1	0	1	1	0.06225456583389025	0.13235294117647056	0.13170731707317074
370	Feb25-FISH2-3R4-rep1-cp190-100x_Position005_4_cmle.ics	2	0	1	1	0.0	0.0	0.0
371	Feb25-FISH2-3R4-rep1-cp190-100x_Position005_4_cmle.ics	3	0	1	1	0.13142630564932387	0.4672131147540983	0.45238095238095233
372	Feb25-FISH2-3R4-rep1-cp190-100x_Position005_4_cmle.ics	5	0	1	1	0.025362971265658993	0.11458333333333334	0.11458333333333334
373	Feb25-FISH2-3R4-rep1-cp190-100x_Position005_4_cmle.ics	7	0	1	1	0.0	0.0	0.0
374	Feb25-FISH2-3R4-rep1-cp190-100x_Position005_4_cmle.ics	8	0	1	1	0.07608891379697698	0.27731092436974786	0.27731092436974786
375	Feb25-FISH2-3R4-rep1-cp190-100x_Position005_4_cmle.ics	9	0	1	1	0.10145188506263597	0.3636363636363636	0.360655737704918
376	Feb25-FISH2-3R4-rep1-cp190-100x_Position005_4_cmle.ics	10	0	1	1	0.03919731922874571	0.22077922077922074	0.15740740740740736
377	Feb25-FISH2-3R4-rep1-cp190-100x_Position005_4_cmle.ics	11	0	1	1	0.0	0.0	0.0
378	Feb25-FISH2-3R4-rep1-cp190-100x_Position005_4_cmle.ics	12	0	1	1	0.1245091316677805	0.5806451612903225	0.41860465116279066
379	Feb25-FISH2-3R4-rep1-cp190-100x_Position005_4_cmle.ics	13	0	1	1	0.01152862330257227	0.08333333333333333	0.0847457627118644
380	Feb25-FISH2-3R4-rep1-cp190-100x_Position005_4_cmle.ics	15	0	1	1	0.01152862330257227	0.04	0.04
381	Feb25-FISH2-3R4-rep1-cp190-100x_Position005_4_cmle.ics	16	0	1	1	0.0	0.0	0.0
382	Feb25-FISH2-3R4-rep1-cp190-100x_Position005_4_cmle.ics	17	0	1	1	0.0	0.0	0.0
383	Feb25-FISH2-3R4-rep1-cp190-100x_Position005_4_cmle.ics	17	0	1	2	0.0	0.0	0.0
384	Feb25-FISH2-3R4-rep1-cp190-100x_Position005_4_cmle.ics	17	0	1	3	0.0	0.0	0.0
385	Feb25-FISH2-3R4-rep1-cp190-100x_Position005_4_cmle.ics	18	0	1	1	0.0	0.0	0.0
386	Feb25-FISH2-3R4-rep1-cp190-100x_Position005_4_cmle.ics	19	0	1	1	0.0	0.0	0.0
387	Feb25-FISH2-3R4-rep1-cp190-100x_Position005_4_cmle.ics	20	0	1	1	0.06686601515491916	0.2436974789915966	0.453125
388	Feb25-FISH2-3R4-rep1-cp190-100x_Position005_4_cmle.ics	21	0	1	1	0.0046114493210289076	0.017391304347826084	0.017241379310344824
389	Feb25-FISH2-3R4-rep1-cp190-100x_Position005_4_cmle.ics	22	0	1	1	0.016140072623601176	0.049295774647887314	0.04861111111111111
390	Feb25-FISH2-3R4-rep1-cp190-100x_Position005_4_cmle.ics	23	0	1	1	0.0	0.0	0.0
391	Feb25-FISH2-3R4-rep1-cp190-100x_Position005_4_cmle.ics	24	0	1	1	0.013834347963086722	0.048780487804878044	0.05042016806722688
392	Feb25-FISH2-3R4-rep1-cp190-100x_Position005_4_cmle.ics	25	0	1	1	0.0	0.0	0.0
393	Feb25-FISH2-3R4-rep1-cp190-100x_Position005_4_cmle.ics	27	0	1	1	0.06917173981543362	0.26785714285714285	0.26785714285714285
394	Feb25-FISH2-3R4-rep1-cp190-100x_Position005_4_cmle.ics	28	0	1	1	0.0	0.0	0.0
395	Feb25-FISH2-3R4-rep1-cp190-100x_Position005_4_cmle.ics	29	0	1	1	0.08300608777852034	0.6206896551724137	0.6101694915254237
396	Feb25-FISH2-3R4-rep1-cp190-100x_Position005_4_cmle.ics	30	0	1	1	0.009222898642057815	0.028985507246376812	0.06557377049180327
397	Feb25-FISH2-3R4-rep1-cp190-100x_Position005_4_cmle.ics	31	0	1	1	0.13142630564932387	0.252212389380531	0.25110132158590304
398	Feb25-FISH2-3R4-rep1-cp190-100x_Position005_4_cmle.ics	32	0	1	1	0.1706236248780696	0.7474747474747475	0.7474747474747475
399	Feb25-FISH2-3R4-rep1-cp190-100x_Position005_4_cmle.ics	34	0	1	1	0.0	0.0	0.0
400	Feb25-FISH2-3R4-rep1-cp190-100x_Position005_4_cmle.ics	34	0	1	2	0.0	0.0	0.0
401	Feb25-FISH2-3R4-rep1-cp190-100x_Position005_4_cmle.ics	34	0	2	1	0.0	0.0	0.0
402	Feb25-FISH2-3R4-rep1-cp190-100x_Position005_4_cmle.ics	34	0	2	2	0.0	0.0	0.0
403	Feb25-FISH2-3R4-rep1-cp190-100x_Position005_4_cmle.ics	35	0	1	1	0.04611449321028908	0.145985401459854	0.145985401459854
404	Feb25-FISH2-3R4-rep1-cp190-100x_Position005_4_cmle.ics	36	0	1	1	0.0	0.0	0.0
405	Feb25-FISH2-3R4-rep1-cp190-100x_Position005_4_cmle.ics	37	0	1	1	0.0945347110810926	0.3106060606060605	0.3106060606060605
406	Feb25-FISH2-3R4-rep1-cp190-100x_Position005_4_cmle.ics	38	0	1	1	0.0	0.0	0.0
407	Feb25-FISH2-3R4-rep1-cp190-100x_Position005_4_cmle.ics	39	0	1	1	0.0	0.0	0.0
408	Feb25-FISH2-3R4-rep1-cp190-100x_Position005_4_cmle.ics	40	0	1	1	0.01152862330257227	0.04504504504504504	0.045454545454545456
409	Feb25-FISH2-3R4-rep1-cp190-100x_Position005_4_cmle.ics	41	0	1	1	0.0	0.0	0.0
410	Feb25-FISH2-3R4-rep1-cp190-100x_Position005_4_cmle.ics	42	0	1	1	0.0	0.0	0.0
411	Feb25-FISH2-3R4-rep1-cp190-100x_Position005_4_cmle.ics	43	0	1	1	0.0	0.0	0.0
412	Feb25-FISH2-3R4-rep1-cp190-100x_Position005_4_cmle.ics	45	0	1	1	0.11759195768623715	0.41803278688524587	0.4146341463414634
413	Feb25-FISH2-3R4-rep1-cp190-100x_Position005_4_cmle.ics	46	0	1	1	0.09222898642057815	0.5797101449275363	0.47058823529411764
414	Feb25-FISH2-3R4-rep1-cp190-100x_Position005_4_cmle.ics	48	0	1	1	0.09914616040212151	0.19196428571428567	0.2866666666666666
415	Feb25-FISH2-3R4-rep1-cp190-100x_Position005_4_cmle.ics	48	0	1	2	0.0	0.0	0.0
416	Feb25-FISH2-3R4-rep1-cp190-100x_Position005_4_cmle.ics	49	0	1	1	0.0	0.0	0.0
417	Feb25-FISH2-3R4-rep1-cp190-100x_Position005_4_cmle.ics	49	0	2	1	0.029974420586687898	0.1238095238095238	0.047970479704797044
418	Feb25-FISH2-3R4-rep1-cp190-100x_Position005_4_cmle.ics	50	0	1	1	0.0	0.0	0.0
419	Feb25-FISH2-3R4-rep1-cp190-100x_Position005_4_cmle.ics	52	0	1	1	0.0046114493210289076	0.01438848920863309	0.016666666666666666
420	Feb25-FISH2-3R4-rep1-cp190-100x_Position005_4_cmle.ics	53	0	1	1	0.04842021787080353	0.26249999999999996	0.25925925925925924
421	Feb25-FISH2-3R4-rep1-cp190-100x_Position005_4_cmle.ics	54	0	1	1	0.0046114493210289076	0.03846153846153846	0.03846153846153846
422	Feb25-FISH2-3R4-rep1-cp190-100x_Position005_4_cmle.ics	55	0	1	1	0.020751521944630084	0.047368421052631574	0.05084745762711864
423	Feb25-FISH2-3R4-rep1-cp190-100x_Position005_4_cmle.ics	55	0	1	2	0.0	0.0	0.0
424	Feb25-FISH2-3R4-rep1-cp190-100x_Position005_4_cmle.ics	55	0	2	1	0.0	0.0	0.0
425	Feb25-FISH2-3R4-rep1-cp190-100x_Position005_4_cmle.ics	55	0	2	2	0.0	0.0	0.0
426	Feb25-FISH2-3R4-rep1-cp190-100x_Position005_4_cmle.ics	56	0	1	1	0.11989768234675159	0.4297520661157024	0.42622950819672123
427	Feb25-FISH2-3R4-rep1-cp190-100x_Position005_4_cmle.ics	57	0	1	1	0.06917173981543362	0.2830188679245283	0.2857142857142857
428	Feb25-FISH2-3R4-rep1-cp190-100x_Position005_4_cmle.ics	58	0	1	1	0.0	0.0	0.0
429	Feb25-FISH2-3R4-rep1-cp190-100x_Position005_4_cmle.ics	59	0	1	1	0.1844579728411563	0.311284046692607	0.38834951456310673
430	Feb25-FISH2-3R4-rep1-cp190-100x_Position005_4_cmle.ics	59	0	1	2	0.0	0.0	0.0
431	Feb25-FISH2-3R4-rep1-cp190-100x_Position005_4_cmle.ics	60	0	1	1	0.0	0.0	0.0
432	Feb25-FISH2-3R4-rep1-cp190-100x_Position005_4_cmle.ics	61	0	1	1	0.09222898642057815	0.32786885245901637	0.3252032520325203
433	Feb25-FISH2-3R4-rep1-cp190-100x_Position005_4_cmle.ics	63	0	1	1	0.0	0.0	0.0
434	Feb25-FISH2-3R4-rep1-cp190-100x_Position005_4_cmle.ics	67	0	1	1	0.06917173981543362	0.22727272727272724	0.22900763358778625
435	Feb25-FISH2-3R4-rep1-cp190-100x_Position005_4_cmle.ics	69	0	1	1	0.13603775497035278	0.40410958904109584	0.40410958904109584
436	Feb25-FISH2-3R4-rep1-cp190-100x_Position005_4_cmle.ics	70	0	1	1	0.06917173981543362	0.24793388429752064	0.24793388429752064
437	Feb25-FISH2-3R4-rep1-cp190-100x_Position005_4_cmle.ics	71	0	1	1	0.0	0.0	0.0
438	Feb25-FISH2-3R4-rep1-cp190-100x_Position005_4_cmle.ics	72	0	1	1	0.0	0.0	0.0
439	Feb25-FISH2-3R4-rep1-cp190-100x_Position005_4_cmle.ics	73	0	1	1	0.11298050836520823	0.3828125	0.3858267716535433
440	Feb25-FISH2-3R4-rep1-cp190-100x_Position005_4_cmle.ics	75	0	1	1	0.13603775497035278	0.401360544217687	0.401360544217687
441	Feb25-FISH2-3R4-rep1-cp190-100x_Position005_4_cmle.ics	77	0	1	1	0.0	0.0	0.0
442	Feb25-FISH2-3R4-rep1-cp190-100x_Position005_4_cmle.ics	78	0	1	1	0.0	0.0	0.0
443	Feb25-FISH2-3R4-rep1-cp190-100x_Position005_4_cmle.ics	80	0	1	1	0.11067478370469377	0.4571428571428571	0.46153846153846145
444	Feb25-FISH2-3R4-rep1-cp190-100x_Position005_4_cmle.ics	81	0	1	1	0.03919731922874571	0.10897435897435895	0.10897435897435895
445	Feb25-FISH2-3R4-rep1-cp190-100x_Position005_4_cmle.ics	82	0	1	1	0.0	0.0	0.0
446	Feb25-FISH2-3R4-rep1-cp190-100x_Position005_4_cmle.ics	83	0	1	1	0.0	0.0	0.0
447	Feb25-FISH2-3R4-rep1-cp190-100x_Position005_4_cmle.ics	84	0	1	1	0.1291205809888094	0.44799999999999995	0.45528455284552843
448	Feb25-FISH2-3R4-rep1-cp190-100x_Position005_4_cmle.ics	85	0	1	1	0.18215224818064185	0.5302013422818791	0.5302013422818791
449	Feb25-FISH2-3R4-rep1-cp190-100x_Position005_4_cmle.ics	86	0	1	1	0.03228014524720235	0.13084112149532706	0.13084112149532706
450	Feb25-FISH2-3R4-rep1-cp190-100x_Position005_4_cmle.ics	87	0	1	1	0.09684043574160706	0.33333333333333326	0.328125
451	Feb25-FISH2-3R4-rep1-cp190-100x_Position005_4_cmle.ics	88	0	1	1	0.11528623302572269	0.4273504273504273	0.423728813559322
452	Feb25-FISH2-3R4-rep1-cp190-100x_Position005_4_cmle.ics	89	0	1	1	0.0	0.0	0.0
453	Feb25-FISH2-3R4-rep1-cp190-100x_Position005_4_cmle.ics	90	0	1	1	0.0	0.0	0.0
454	Feb25-FISH2-3R4-rep1-cp190-100x_Position005_4_cmle.ics	92	0	1	1	0.24671253867504656	0.46120689655172403	0.34967320261437906
455	Feb25-FISH2-3R4-rep1-cp190-100x_Position005_4_cmle.ics	93	0	1	1	0.0	0.0	0.0
456	Feb25-FISH2-3R4-rep1-cp190-100x_Position005_4_cmle.ics	94	0	1	1	0.0	0.0	0.0
457	Feb25-FISH2-3R4-rep1-cp190-100x_Position005_4_cmle.ics	95	0	1	1	0.1844579728411563	0.6837606837606837	0.6896551724137929
458	Feb25-FISH2-3R4-rep1-cp190-100x_Position005_4_cmle.ics	96	0	1	1	0.11759195768623715	0.4146341463414634	0.39230769230769225
459	Feb25-FISH2-3R4-rep1-cp190-100x_Position005_4_cmle.ics	96	0	1	2	0.0	0.0	0.0
460	Feb25-FISH2-3R4-rep1-cp190-100x_Position005_4_cmle.ics	96	0	2	1	0.0	0.0	0.0
461	Feb25-FISH2-3R4-rep1-cp190-100x_Position005_4_cmle.ics	96	0	2	2	0.16370645089652622	0.568	0.6120689655172412
462	Feb25-FISH2-3R4-rep1-cp190-100x_Position005_4_cmle.ics	97	0	1	1	0.04150304388926017	0.144	0.144
463	Feb25-FISH2-3R4-rep1-cp190-100x_Position005_4_cmle.ics	98	0	1	1	0.057643116512861345	0.39682539682539675	0.18796992481203004
464	Feb25-FISH2-3R4-rep1-cp190-100x_Position005_4_cmle.ics	98	0	2	1	0.057643116512861345	0.36231884057971014	0.18796992481203004
465	Feb25-FISH2-3R4-rep1-cp190-100x_Position005_4_cmle.ics	99	0	1	1	0.0	0.0	0.0
466	Feb25-FISH2-3R4-rep1-cp190-100x_Position005_4_cmle.ics	100	0	1	1	0.013834347963086722	0.049999999999999996	0.04958677685950412
467	Feb25-FISH2-3R4-rep1-cp190-100x_Position005_4_cmle.ics	102	0	1	1	0.020751521944630084	0.08108108108108107	0.09278350515463916
468	Feb25-FISH2-3R4-rep1-cp190-100x_Position005_4_cmle.ics	103	0	1	1	0.0	0.0	0.0
469	Feb25-FISH2-3R4-rep1-cp190-100x_Position005_4_cmle.ics	103	0	1	2	0.0	0.0	0.0
470	Feb25-FISH2-3R4-rep1-cp190-100x_Position005_4_cmle.ics	105	0	1	1	0.0945347110810926	0.3388429752066115	0.3388429752066115
471	Feb25-FISH2-3R4-rep1-cp190-100x_Position006_5_cmle.ics	1	0	1	1	0.09684043574160706	0.29999999999999993	0.29999999999999993
472	Feb25-FISH2-3R4-rep1-cp190-100x_Position006_5_cmle.ics	2	0	1	1	0.0	0.0	0.0
473	Feb25-FISH2-3R4-rep1-cp190-100x_Position006_5_cmle.ics	2	0	1	2	0.0	0.0	0.0
474	Feb25-FISH2-3R4-rep1-cp190-100x_Position006_5_cmle.ics	3	0	1	1	0.0	0.0	0.0
475	Feb25-FISH2-3R4-rep1-cp190-100x_Position006_5_cmle.ics	4	0	1	1	0.0	0.0	0.0
476	Feb25-FISH2-3R4-rep1-cp190-100x_Position006_5_cmle.ics	4	0	2	1	0.08300608777852034	0.43373493975903604	0.17307692307692307
477	Feb25-FISH2-3R4-rep1-cp190-100x_Position006_5_cmle.ics	5	0	1	1	0.013834347963086722	0.044117647058823525	0.04444444444444444
478	Feb25-FISH2-3R4-rep1-cp190-100x_Position006_5_cmle.ics	7	0	1	1	0.01844579728411563	0.060606060606060594	0.060606060606060594
479	Feb25-FISH2-3R4-rep1-cp190-100x_Position006_5_cmle.ics	8	0	1	1	0.02305724660514454	0.08064516129032259	0.08
480	Feb25-FISH2-3R4-rep1-cp190-100x_Position006_5_cmle.ics	10	0	1	1	0.0	0.0	0.0
481	Feb25-FISH2-3R4-rep1-cp190-100x_Position006_5_cmle.ics	11	0	1	1	0.027668695926173444	0.07741935483870967	0.09160305343511449
482	Feb25-FISH2-3R4-rep1-cp190-100x_Position006_5_cmle.ics	12	0	1	1	0.0	0.0	0.0
483	Feb25-FISH2-3R4-rep1-cp190-100x_Position006_5_cmle.ics	15	0	1	1	0.17754079885961294	0.5422535211267605	0.5422535211267605
484	Feb25-FISH2-3R4-rep1-cp190-100x_Position006_5_cmle.ics	16	0	1	1	0.04611449321028908	0.15037593984962405	0.21739130434782608
485	Feb25-FISH2-3R4-rep1-cp190-100x_Position006_5_cmle.ics	17	0	1	1	0.09684043574160706	0.33870967741935487	0.323076923076923
486	Feb25-FISH2-3R4-rep1-cp190-100x_Position006_5_cmle.ics	18	0	1	1	0.21904384274887312	0.44811320754716977	0.40598290598290593
487	Feb25-FISH2-3R4-rep1-cp190-100x_Position006_5_cmle.ics	19	0	1	1	0.0046114493210289076	0.016393442622950817	0.016393442622950817
488	Feb25-FISH2-3R4-rep1-cp190-100x_Position006_5_cmle.ics	20	0	1	1	0.020751521944630084	0.12328767123287669	0.11249999999999998
489	Feb25-FISH2-3R4-rep1-cp190-100x_Position006_5_cmle.ics	21	0	1	1	0.0	0.0	0.0
490	Feb25-FISH2-3R4-rep1-cp190-100x_Position006_5_cmle.ics	22	0	1	1	0.0	0.0	0.0
491	Feb25-FISH2-3R4-rep1-cp190-100x_Position006_5_cmle.ics	23	0	1	1	0.0	0.0	0.0
492	Feb25-FISH2-3R4-rep1-cp190-100x_Position006_5_cmle.ics	24	0	1	1	0.0	0.0	0.0
493	Feb25-FISH2-3R4-rep1-cp190-100x_Position006_5_cmle.ics	24	0	1	2	0.027668695926173444	0.0983606557377049	0.16666666666666666
494	Feb25-FISH2-3R4-rep1-cp190-100x_Position006_5_cmle.ics	25	0	1	1	0.0	0.0	0.0
495	Feb25-FISH2-3R4-rep1-cp190-100x_Position006_5_cmle.ics	26	0	1	1	0.13142630564932387	0.43846153846153835	0.43846153846153835
496	Feb25-FISH2-3R4-rep1-cp190-100x_Position006_5_cmle.ics	27	0	1	1	0.0	0.0	0.0
497	Feb25-FISH2-3R4-rep1-cp190-100x_Position006_5_cmle.ics	28	0	1	1	0.04150304388926017	0.1764705882352941	0.17307692307692307
498	Feb25-FISH2-3R4-rep1-cp190-100x_Position006_5_cmle.ics	29	0	1	1	0.0	0.0	0.0
499	Feb25-FISH2-3R4-rep1-cp190-100x_Position006_5_cmle.ics	30	0	1	1	0.11989768234675159	0.3636363636363636	0.3611111111111111
500	Feb25-FISH2-3R4-rep1-cp190-100x_Position006_5_cmle.ics	31	0	1	1	0.0	0.0	0.0
501	Feb25-FISH2-3R4-rep1-cp190-100x_Position006_5_cmle.ics	32	0	1	1	0.2974384812063645	0.4886363636363635	0.5608695652173912
502	Feb25-FISH2-3R4-rep1-cp190-100x_Position006_5_cmle.ics	33	0	1	1	0.12220340700726605	0.49999999999999994	0.4953271028037382
503	Feb25-FISH2-3R4-rep1-cp190-100x_Position006_5_cmle.ics	35	0	1	1	0.05533739185234689	0.39999999999999997	0.2424242424242424
504	Feb25-FISH2-3R4-rep1-cp190-100x_Position006_5_cmle.ics	35	0	2	1	0.0	0.0	0.0
505	Feb25-FISH2-3R4-rep1-cp190-100x_Position006_5_cmle.ics	36	0	1	1	0.0	0.0	0.0
506	Feb25-FISH2-3R4-rep1-cp190-100x_Position006_5_cmle.ics	37	0	1	1	0.14064920429138167	0.5083333333333332	0.5041322314049586
507	Feb25-FISH2-3R4-rep1-cp190-100x_Position006_5_cmle.ics	38	0	1	1	0.0	0.0	0.0
508	Feb25-FISH2-3R4-rep1-cp190-100x_Position006_5_cmle.ics	39	0	1	1	0.07378318913646252	0.18604651162790695	0.1871345029239766
509	Feb25-FISH2-3R4-rep1-cp190-100x_Position006_5_cmle.ics	41	0	1	1	0.04380876854977462	0.13768115942028986	0.13768115942028986
510	Feb25-FISH2-3R4-rep1-cp190-100x_Position006_5_cmle.ics	42	0	1	1	0.0	0.0	0.0
511	Feb25-FISH2-3R4-rep1-cp190-100x_Position006_5_cmle.ics	43	0	1	1	0.0	0.0	0.0
512	Feb25-FISH2-3R4-rep1-cp190-100x_Position006_5_cmle.ics	44	0	1	1	0.07839463845749142	0.6296296296296294	0.4999999999999999
513	Feb25-FISH2-3R4-rep1-cp190-100x_Position006_5_cmle.ics	46	0	1	1	0.0645602904944047	0.11290322580645161	0.19178082191780818
514	Feb25-FISH2-3R4-rep1-cp190-100x_Position006_5_cmle.ics	46	0	1	2	0.0	0.0	0.0
515	Feb25-FISH2-3R4-rep1-cp190-100x_Position006_5_cmle.ics	46	0	2	1	0.0	0.0	0.0
516	Feb25-FISH2-3R4-rep1-cp190-100x_Position006_5_cmle.ics	46	0	2	2	0.0	0.0	0.0
517	Feb25-FISH2-3R4-rep1-cp190-100x_Position006_5_cmle.ics	47	0	1	1	0.0	0.0	0.0
518	Feb25-FISH2-3R4-rep1-cp190-100x_Position006_5_cmle.ics	48	0	1	1	0.06225456583389025	0.4999999999999999	0.4999999999999999
519	Feb25-FISH2-3R4-rep1-cp190-100x_Position006_5_cmle.ics	49	0	1	1	0.0	0.0	0.0
520	Feb25-FISH2-3R4-rep1-cp190-100x_Position006_5_cmle.ics	51	0	1	1	0.0945347110810926	0.3333333333333333	0.3333333333333333
521	Feb25-FISH2-3R4-rep1-cp190-100x_Position006_5_cmle.ics	52	0	1	1	0.1245091316677805	0.43902439024390244	0.435483870967742
522	Feb25-FISH2-3R4-rep1-cp190-100x_Position006_5_cmle.ics	53	0	1	1	0.1291205809888094	0.47863247863247854	0.47457627118644063
523	Feb25-FISH2-3R4-rep1-cp190-100x_Position006_5_cmle.ics	56	0	1	1	0.0	0.0	0.0
524	Feb25-FISH2-3R4-rep1-cp190-100x_Position006_5_cmle.ics	56	0	2	1	0.11067478370469377	0.6486486486486487	0.21818181818181817
525	Feb25-FISH2-3R4-rep1-cp190-100x_Position006_5_cmle.ics	57	0	1	1	0.006917173981543361	0.022556390977443604	0.022388059701492533
526	Feb25-FISH2-3R4-rep1-cp190-100x_Position006_5_cmle.ics	60	0	1	1	0.0	0.0	0.0
527	Feb25-FISH2-3R4-rep1-cp190-100x_Position006_5_cmle.ics	61	0	1	1	0.09914616040212151	0.2738853503184714	0.2756410256410256
528	Feb25-FISH2-3R4-rep1-cp190-100x_Position006_5_cmle.ics	62	0	1	1	0.020751521944630084	0.03345724907063197	0.05172413793103448
529	Feb25-FISH2-3R4-rep1-cp190-100x_Position006_5_cmle.ics	62	0	1	2	0.0	0.0	0.0
530	Feb25-FISH2-3R4-rep1-cp190-100x_Position006_5_cmle.ics	63	0	1	1	0.0	0.0	0.0
531	Feb25-FISH2-3R4-rep1-cp190-100x_Position006_5_cmle.ics	63	0	2	1	0.0945347110810926	0.3106060606060605	0.1715481171548117
532	Feb25-FISH2-3R4-rep1-cp190-100x_Position006_5_cmle.ics	64	0	1	1	0.06225456583389025	0.24324324324324323	0.216
533	Feb25-FISH2-3R4-rep1-cp190-100x_Position006_5_cmle.ics	65	0	1	1	0.057643116512861345	0.23809523809523808	0.423728813559322
534	Feb25-FISH2-3R4-rep1-cp190-100x_Position006_5_cmle.ics	66	0	1	1	0.0	0.0	0.0
535	Feb25-FISH2-3R4-rep1-cp190-100x_Position006_5_cmle.ics	67	0	1	1	0.0046114493210289076	0.017241379310344824	0.017543859649122806
536	Feb25-FISH2-3R4-rep1-cp190-100x_Position006_5_cmle.ics	69	0	1	1	0.04380876854977462	0.15966386554621845	0.2878787878787878
537	Feb25-FISH2-3R4-rep1-cp190-100x_Position006_5_cmle.ics	69	0	1	2	0.0	0.0	0.0
538	Feb25-FISH2-3R4-rep1-cp190-100x_Position006_5_cmle.ics	69	0	2	1	0.0	0.0	0.0
539	Feb25-FISH2-3R4-rep1-cp190-100x_Position006_5_cmle.ics	69	0	2	2	0.0	0.0	0.0
540	Feb25-FISH2-3R4-rep1-cp190-100x_Position006_5_cmle.ics	69	0	3	1	0.0	0.0	0.0
541	Feb25-FISH2-3R4-rep1-cp190-100x_Position006_5_cmle.ics	69	0	3	2	0.11528623302572269	0.4201680672268907	0.28735632183908044
542	Feb25-FISH2-3R4-rep1-cp190-100x_Position006_5_cmle.ics	70	0	1	1	0.12681485632829495	0.43999999999999995	0.43999999999999995
543	Feb25-FISH2-3R4-rep1-cp190-100x_Position006_5_cmle.ics	71	0	1	1	0.06686601515491916	0.2436974789915966	0.24166666666666664
544	Feb25-FISH2-3R4-rep1-cp190-100x_Position006_5_cmle.ics	72	0	1	1	0.0	0.0	0.0
545	Feb25-FISH2-3R4-rep1-cp190-100x_Position006_5_cmle.ics	73	0	1	1	0.16601217555704068	0.5	0.4067796610169491
546	Feb25-FISH2-3R4-rep1-cp190-100x_Position006_5_cmle.ics	73	0	2	1	0.0	0.0	0.0
547	Feb25-FISH2-3R4-rep1-cp190-100x_Position006_5_cmle.ics	74	0	1	1	0.02305724660514454	0.07352941176470587	0.07352941176470587
548	Feb25-FISH2-3R4-rep1-cp190-100x_Position006_5_cmle.ics	75	0	1	1	0.0	0.0	0.0
549	Feb25-FISH2-3R4-rep1-cp190-100x_Position006_5_cmle.ics	76	0	1	1	0.03919731922874571	0.13492063492063489	0.13492063492063489
550	Feb25-FISH2-3R4-rep1-cp190-100x_Position006_5_cmle.ics	77	0	1	1	0.10836905904417933	0.2	0.2
551	Feb25-FISH2-3R4-rep1-cp190-100x_Position006_5_cmle.ics	78	0	1	1	0.03458586990771681	0.2	0.2
552	Feb25-FISH2-3R4-rep1-cp190-100x_Position006_5_cmle.ics	79	0	1	1	0.21212666876732975	0.6969696969696968	0.6969696969696968
553	Feb25-FISH2-3R4-rep1-cp190-100x_Position006_5_cmle.ics	80	0	1	1	0.050725942531317986	0.15172413793103448	0.15172413793103448
554	Feb25-FISH2-3R4-rep1-cp190-100x_Position006_5_cmle.ics	81	0	1	1	0.0	0.0	0.0
555	Feb25-FISH2-3R4-rep1-cp190-100x_Position006_5_cmle.ics	82	0	1	1	0.006917173981543361	0.024193548387096774	0.024390243902439022
556	Feb25-FISH2-3R4-rep1-cp190-100x_Position006_5_cmle.ics	83	0	1	1	0.11067478370469377	0.5393258426966291	0.4403669724770642
557	Feb25-FISH2-3R4-rep1-cp190-100x_Position006_5_cmle.ics	85	0	1	1	0.05533739185234689	0.14906832298136646	0.14814814814814814
558	Feb25-FISH2-3R4-rep1-cp190-100x_Position006_5_cmle.ics	88	0	1	1	0.016140072623601176	0.07291666666666667	0.07291666666666667
559	Feb25-FISH2-3R4-rep1-cp190-100x_Position006_5_cmle.ics	89	0	1	1	0.11759195768623715	0.4112903225806452	0.37777777777777777
560	Feb25-FISH2-3R4-rep1-cp190-100x_Position006_5_cmle.ics	90	0	1	1	0.09222898642057815	0.33057851239669417	0.3361344537815126
561	Feb25-FISH2-3R4-rep1-cp190-100x_Position006_5_cmle.ics	91	0	1	1	0.06686601515491916	0.31182795698924726	0.23966942148760326
562	Feb25-FISH2-3R4-rep1-cp190-100x_Position006_5_cmle.ics	92	0	1	1	0.0899232617600637	0.29545454545454536	0.29545454545454536
563	Feb25-FISH2-3R4-rep1-cp190-100x_Position006_5_cmle.ics	93	0	1	1	0.0	0.0	0.0
564	Feb25-FISH2-3R4-rep1-cp190-100x_Position007_6_cmle.ics	1	0	1	1	0.11298050836520823	0.27528089887640445	0.23786407766990286
565	Feb25-FISH2-3R4-rep1-cp190-100x_Position007_6_cmle.ics	2	0	1	1	0.0853118124390348	0.282442748091603	0.282442748091603
566	Feb25-FISH2-3R4-rep1-cp190-100x_Position007_6_cmle.ics	3	0	1	1	0.03228014524720235	0.11111111111111109	0.11199999999999999
567	Feb25-FISH2-3R4-rep1-cp190-100x_Position007_6_cmle.ics	4	0	1	1	0.0	0.0	0.0
568	Feb25-FISH2-3R4-rep1-cp190-100x_Position007_6_cmle.ics	7	0	1	1	0.0	0.0	0.0
569	Feb25-FISH2-3R4-rep1-cp190-100x_Position007_6_cmle.ics	7	0	2	1	0.0	0.0	0.0
570	Feb25-FISH2-3R4-rep1-cp190-100x_Position007_6_cmle.ics	8	0	1	1	0.0	0.0	0.0
571	Feb25-FISH2-3R4-rep1-cp190-100x_Position007_6_cmle.ics	9	0	1	1	0.025362971265658993	0.09482758620689653	0.09482758620689653
572	Feb25-FISH2-3R4-rep1-cp190-100x_Position007_6_cmle.ics	10	0	1	1	0.029974420586687898	0.11206896551724135	0.11206896551724135
573	Feb25-FISH2-3R4-rep1-cp190-100x_Position007_6_cmle.ics	12	0	1	1	0.23748964003298875	0.7410071942446042	0.746376811594203
574	Feb25-FISH2-3R4-rep1-cp190-100x_Position007_6_cmle.ics	13	0	1	1	0.10145188506263597	0.4150943396226415	0.3728813559322034
575	Feb25-FISH2-3R4-rep1-cp190-100x_Position007_6_cmle.ics	14	0	1	1	0.0	0.0	0.0
576	Feb25-FISH2-3R4-rep1-cp190-100x_Position007_6_cmle.ics	15	0	1	1	0.07839463845749142	0.6799999999999999	0.6799999999999999
577	Feb25-FISH2-3R4-rep1-cp190-100x_Position007_6_cmle.ics	19	0	1	1	0.0	0.0	0.0
578	Feb25-FISH2-3R4-rep1-cp190-100x_Position007_6_cmle.ics	20	0	1	1	0.0	0.0	0.0
579	Feb25-FISH2-3R4-rep1-cp190-100x_Position007_6_cmle.ics	21	0	1	1	0.009222898642057815	0.06666666666666667	0.06349206349206349
580	Feb25-FISH2-3R4-rep1-cp190-100x_Position007_6_cmle.ics	22	0	1	1	0.08300608777852034	0.34285714285714286	0.33962264150943394
581	Feb25-FISH2-3R4-rep1-cp190-100x_Position007_6_cmle.ics	23	0	1	1	0.050725942531317986	0.34375	0.3384615384615384
582	Feb25-FISH2-3R4-rep1-cp190-100x_Position007_6_cmle.ics	24	0	1	1	0.03228014524720235	0.12280701754385964	0.1238938053097345
583	Feb25-FISH2-3R4-rep1-cp190-100x_Position007_6_cmle.ics	25	0	1	1	0.057643116512861345	0.2252252252252252	0.2252252252252252
584	Feb25-FISH2-3R4-rep1-cp190-100x_Position007_6_cmle.ics	26	0	1	1	0.04150304388926017	0.14876033057851237	0.14876033057851237
585	Feb25-FISH2-3R4-rep1-cp190-100x_Position007_6_cmle.ics	27	0	1	1	0.053031667191832436	0.20535714285714282	0.20353982300884954
586	Feb25-FISH2-3R4-rep1-cp190-100x_Position007_6_cmle.ics	28	0	1	1	0.0	0.0	0.0
587	Feb25-FISH2-3R4-rep1-cp190-100x_Position007_6_cmle.ics	29	0	1	1	0.016140072623601176	0.05263157894736841	0.05263157894736841
588	Feb25-FISH2-3R4-rep1-cp190-100x_Position007_6_cmle.ics	30	0	1	1	0.013834347963086722	0.05555555555555554	0.05607476635514017
589	Feb25-FISH2-3R4-rep1-cp190-100x_Position007_6_cmle.ics	32	0	1	1	0.0	0.0	0.0
590	Feb25-FISH2-3R4-rep1-cp190-100x_Position007_6_cmle.ics	33	0	1	1	0.05533739185234689	0.18045112781954883	0.18461538461538457
591	Feb25-FISH2-3R4-rep1-cp190-100x_Position007_6_cmle.ics	34	0	1	1	0.03228014524720235	0.13207547169811318	0.13333333333333333
592	Feb25-FISH2-3R4-rep1-cp190-100x_Position007_6_cmle.ics	35	0	1	1	0.04150304388926017	0.11688311688311687	0.10055865921787709
593	Feb25-FISH2-3R4-rep1-cp190-100x_Position007_6_cmle.ics	36	0	1	1	0.0	0.0	0.0
594	Feb25-FISH2-3R4-rep1-cp190-100x_Position007_6_cmle.ics	37	0	1	1	0.0	0.0	0.0
595	Feb25-FISH2-3R4-rep1-cp190-100x_Position007_6_cmle.ics	37	0	1	2	0.20751521944630083	0.3719008264462809	0.703125
596	Feb25-FISH2-3R4-rep1-cp190-100x_Position007_6_cmle.ics	38	0	1	1	0.15448355225446841	0.4527027027027028	0.44666666666666666
597	Feb25-FISH2-3R4-rep1-cp190-100x_Position007_6_cmle.ics	39	0	1	1	0.02305724660514454	0.09433962264150943	0.09523809523809523
598	Feb25-FISH2-3R4-rep1-cp190-100x_Position007_6_cmle.ics	40	0	1	1	0.0	0.0	0.0
599	Feb25-FISH2-3R4-rep1-cp190-100x_Position007_6_cmle.ics	40	0	1	2	0.0	0.0	0.0
600	Feb25-FISH2-3R4-rep1-cp190-100x_Position007_6_cmle.ics	40	0	2	1	0.0	0.0	0.0
601	Feb25-FISH2-3R4-rep1-cp190-100x_Position007_6_cmle.ics	40	0	2	2	0.09222898642057815	0.41237113402061853	0.6451612903225807
602	Feb25-FISH2-3R4-rep1-cp190-100x_Position007_6_cmle.ics	41	0	1	1	0.0	0.0	0.0
603	Feb25-FISH2-3R4-rep1-cp190-100x_Position007_6_cmle.ics	42	0	1	1	0.0	0.0	0.0
604	Feb25-FISH2-3R4-rep1-cp190-100x_Position007_6_cmle.ics	43	0	1	1	0.1590950015754973	0.71875	0.71875
605	Feb25-FISH2-3R4-rep1-cp190-100x_Position007_6_cmle.ics	44	0	1	1	0.03689159456823126	0.06611570247933883	0.0672268907563025
606	Feb25-FISH2-3R4-rep1-cp190-100x_Position007_6_cmle.ics	45	0	1	1	0.01152862330257227	0.047619047619047616	0.036764705882352935
607	Feb25-FISH2-3R4-rep1-cp190-100x_Position007_6_cmle.ics	46	0	1	1	0.04842021787080353	0.34426229508196715	0.2234042553191489
608	Feb25-FISH2-3R4-rep1-cp190-100x_Position007_6_cmle.ics	46	0	2	1	0.0	0.0	0.0
609	Feb25-FISH2-3R4-rep1-cp190-100x_Position007_6_cmle.ics	47	0	1	1	0.01152862330257227	0.06024096385542167	0.06024096385542167
610	Feb25-FISH2-3R4-rep1-cp190-100x_Position007_6_cmle.ics	48	0	1	1	0.0	0.0	0.0
611	Feb25-FISH2-3R4-rep1-cp190-100x_Position007_6_cmle.ics	49	0	1	1	0.1844579728411563	0.48484848484848486	0.4878048780487804
612	Feb25-FISH2-3R4-rep1-cp190-100x_Position007_6_cmle.ics	50	0	1	1	0.01844579728411563	0.07079646017699115	0.07079646017699115
613	Feb25-FISH2-3R4-rep1-cp190-100x_Position007_6_cmle.ics	52	0	1	1	0.0	0.0	0.0
614	Feb25-FISH2-3R4-rep1-cp190-100x_Position007_6_cmle.ics	53	0	1	1	0.0	0.0	0.0
615	Feb25-FISH2-3R4-rep1-cp190-100x_Position007_6_cmle.ics	54	0	1	1	0.04150304388926017	0.3272727272727273	0.3272727272727273
616	Feb25-FISH2-3R4-rep1-cp190-100x_Position007_6_cmle.ics	55	0	1	1	0.08300608777852034	0.2769230769230769	0.5901639344262295
617	Feb25-FISH2-3R4-rep1-cp190-100x_Position007_6_cmle.ics	55	0	1	2	0.0	0.0	0.0
618	Feb25-FISH2-3R4-rep1-cp190-100x_Position007_6_cmle.ics	56	0	1	1	0.09222898642057815	0.39603960396039606	0.39603960396039606
619	Feb25-FISH2-3R4-rep1-cp190-100x_Position007_6_cmle.ics	57	0	1	1	0.053031667191832436	0.1742424242424242	0.1742424242424242
620	Feb25-FISH2-3R4-rep1-cp190-100x_Position007_6_cmle.ics	58	0	1	1	0.0	0.0	0.0
621	Feb25-FISH2-3R4-rep1-cp190-100x_Position007_6_cmle.ics	60	0	1	1	0.04150304388926017	0.14876033057851237	0.14754098360655737
622	Feb25-FISH2-3R4-rep1-cp190-100x_Position007_6_cmle.ics	61	0	1	1	0.020751521944630084	0.11842105263157894	0.11688311688311687
623	Feb25-FISH2-3R4-rep1-cp190-100x_Position007_6_cmle.ics	62	0	1	1	0.3435529744166536	0.5559701492537313	0.553903345724907
624	Feb25-FISH2-3R4-rep1-cp190-100x_Position007_6_cmle.ics	63	0	1	1	0.0	0.0	0.0
625	Feb25-FISH2-3R4-rep1-cp190-100x_Position007_6_cmle.ics	67	0	1	1	0.006917173981543361	0.023809523809523805	0.023622047244094484
626	Feb25-FISH2-3R4-rep1-cp190-100x_Position007_6_cmle.ics	68	0	1	1	0.0	0.0	0.0
627	Feb25-FISH2-3R4-rep1-cp190-100x_Position007_6_cmle.ics	69	0	1	1	0.16831790021755513	0.5488721804511277	0.5488721804511277
628	Feb25-FISH2-3R4-rep1-cp190-100x_Position007_6_cmle.ics	70	0	1	1	0.15217782759395396	0.5322580645161291	0.5322580645161291
629	Feb25-FISH2-3R4-rep1-cp190-100x_Position007_6_cmle.ics	71	0	1	1	0.0	0.0	0.0
630	Feb25-FISH2-3R4-rep1-cp190-100x_Position007_6_cmle.ics	73	0	1	1	0.03458586990771681	0.10948905109489052	0.11029411764705882
631	Feb25-FISH2-3R4-rep1-cp190-100x_Position007_6_cmle.ics	74	0	1	1	0.08761753709954924	0.3423423423423423	0.3423423423423423
632	Feb25-FISH2-3R4-rep1-cp190-100x_Position007_6_cmle.ics	75	0	1	1	0.03458586990771681	0.05474452554744526	0.05474452554744526
633	Feb25-FISH2-3R4-rep1-cp190-100x_Position007_6_cmle.ics	76	0	1	1	0.0	0.0	0.0
634	Feb25-FISH2-3R4-rep1-cp190-100x_Position007_6_cmle.ics	77	0	1	1	0.0046114493210289076	0.017241379310344824	0.017094017094017092
635	Feb25-FISH2-3R4-rep1-cp190-100x_Position007_6_cmle.ics	78	0	1	1	0.009222898642057815	0.02941176470588235	0.0449438202247191
636	Feb25-FISH2-3R4-rep1-cp190-100x_Position007_6_cmle.ics	79	0	1	1	0.0	0.0	0.0
637	Feb25-FISH2-3R4-rep1-cp190-100x_Position007_6_cmle.ics	80	0	1	1	0.15217782759395396	0.5238095238095237	0.5196850393700787
638	Feb25-FISH2-3R4-rep1-cp190-100x_Position007_6_cmle.ics	81	0	1	1	0.0	0.0	0.0
639	Feb25-FISH2-3R4-rep1-cp190-100x_Position007_6_cmle.ics	82	0	1	1	0.006917173981543361	0.033333333333333326	0.032608695652173905
640	Feb25-FISH2-3R4-rep1-cp190-100x_Position007_6_cmle.ics	83	0	1	1	0.0853118124390348	0.19270833333333337	0.18781725888324874
641	Feb25-FISH2-3R4-rep1-cp190-100x_Position007_6_cmle.ics	84	0	1	1	0.07147746447594806	0.298076923076923	0.298076923076923
642	Feb25-FISH2-3R4-rep1-cp190-100x_Position007_6_cmle.ics	86	0	1	1	0.28590985790379225	0.6526315789473682	0.42758620689655163
643	Feb25-FISH2-3R4-rep1-cp190-100x_Position007_6_cmle.ics	86	0	2	1	0.0	0.0	0.0
644	Feb25-FISH2-3R4-rep1-cp190-100x_Position007_6_cmle.ics	87	0	1	1	0.0023057246605144538	0.015151515151515148	0.015151515151515148
645	Feb25-FISH2-3R4-rep1-cp190-100x_Position007_6_cmle.ics	88	0	1	1	0.0	0.0	0.0
646	Feb25-FISH2-3R4-rep1-cp190-100x_Position007_6_cmle.ics	89	0	1	1	0.10836905904417933	0.18725099601593623	0.18725099601593623
647	Feb25-FISH2-3R4-rep1-cp190-100x_Position007_6_cmle.ics	90	0	1	1	0.07147746447594806	0.19374999999999995	0.19374999999999995
648	Feb25-FISH2-3R4-rep1-cp190-100x_Position007_6_cmle.ics	91	0	1	1	0.03458586990771681	0.13392857142857142	0.13513513513513514
649	Feb25-FISH2-3R4-rep1-cp190-100x_Position007_6_cmle.ics	92	0	1	1	0.0	0.0	0.0
650	Feb25-FISH2-3R4-rep1-cp190-100x_Position007_6_cmle.ics	93	0	1	1	0.0	0.0	0.0
651	Feb25-FISH2-3R4-rep1-cp190-100x_Position007_6_cmle.ics	94	0	1	1	0.0	0.0	0.0
652	Feb25-FISH2-3R4-rep1-cp190-100x_Position007_6_cmle.ics	95	0	1	1	0.020751521944630084	0.15789473684210525	0.15789473684210525
653	Feb25-FISH2-3R4-rep1-cp190-100x_Position007_6_cmle.ics	96	0	1	1	0.0	0.0	0.0
654	Feb25-FISH2-3R4-rep1-cp190-100x_Position007_6_cmle.ics	97	0	1	1	0.04380876854977462	0.17117117117117114	0.1696428571428571
655	Feb25-FISH2-3R4-rep1-cp190-100x_Position008_7_cmle.ics	3	0	1	1	0.3135785538299657	0.7431693989071038	0.7472527472527472
656	Feb25-FISH2-3R4-rep1-cp190-100x_Position008_7_cmle.ics	5	0	1	1	0.07608891379697698	0.12406015037593984	0.1064516129032258
657	Feb25-FISH2-3R4-rep1-cp190-100x_Position008_7_cmle.ics	5	0	1	2	0.0	0.0	0.0
658	Feb25-FISH2-3R4-rep1-cp190-100x_Position008_7_cmle.ics	5	0	2	1	0.0	0.0	0.0
659	Feb25-FISH2-3R4-rep1-cp190-100x_Position008_7_cmle.ics	5	0	2	2	0.016140072623601176	0.06999999999999999	0.1372549019607843
660	Feb25-FISH2-3R4-rep1-cp190-100x_Position008_7_cmle.ics	6	0	1	1	0.07608891379697698	0.4852941176470588	0.47826086956521746
661	Feb25-FISH2-3R4-rep1-cp190-100x_Position008_7_cmle.ics	7	0	1	1	0.1844579728411563	0.5095541401273886	0.5031446540880503
662	Feb25-FISH2-3R4-rep1-cp190-100x_Position008_7_cmle.ics	9	0	1	1	0.1798465235201274	0.47560975609756084	0.4727272727272727
663	Feb25-FISH2-3R4-rep1-cp190-100x_Position008_7_cmle.ics	10	0	1	1	0.0645602904944047	0.17948717948717946	0.17948717948717946
664	Feb25-FISH2-3R4-rep1-cp190-100x_Position008_7_cmle.ics	11	0	1	1	0.0	0.0	0.0
665	Feb25-FISH2-3R4-rep1-cp190-100x_Position008_7_cmle.ics	12	0	1	1	0.18676369750167077	0.4070351758793969	0.400990099009901
666	Feb25-FISH2-3R4-rep1-cp190-100x_Position008_7_cmle.ics	13	0	1	1	0.0	0.0	0.0
667	Feb25-FISH2-3R4-rep1-cp190-100x_Position008_7_cmle.ics	14	0	1	1	0.0	0.0	0.0
668	Feb25-FISH2-3R4-rep1-cp190-100x_Position008_7_cmle.ics	15	0	1	1	0.0	0.0	0.0
669	Feb25-FISH2-3R4-rep1-cp190-100x_Position008_7_cmle.ics	17	0	1	1	0.013834347963086722	0.03571428571428571	0.03529411764705882
670	Feb25-FISH2-3R4-rep1-cp190-100x_Position008_7_cmle.ics	18	0	1	1	0.016140072623601176	0.06194690265486725	0.06140350877192982
671	Feb25-FISH2-3R4-rep1-cp190-100x_Position008_7_cmle.ics	19	0	1	1	0.0	0.0	0.0
672	Feb25-FISH2-3R4-rep1-cp190-100x_Position008_7_cmle.ics	20	0	1	1	0.013834347963086722	0.043478260869565216	0.043478260869565216
673	Feb25-FISH2-3R4-rep1-cp190-100x_Position008_7_cmle.ics	21	0	1	1	0.08070036311800588	0.19444444444444442	0.19444444444444442
674	Feb25-FISH2-3R4-rep1-cp190-100x_Position008_7_cmle.ics	22	0	1	1	0.0	0.0	0.0
675	Feb25-FISH2-3R4-rep1-cp190-100x_Position008_7_cmle.ics	23	0	1	1	0.0	0.0	0.0
676	Feb25-FISH2-3R4-rep1-cp190-100x_Position008_7_cmle.ics	24	0	1	1	0.0	0.0	0.0
677	Feb25-FISH2-3R4-rep1-cp190-100x_Position008_7_cmle.ics	25	0	1	1	0.16831790021755513	0.24252491694352157	0.4147727272727273
678	Feb25-FISH2-3R4-rep1-cp190-100x_Position008_7_cmle.ics	25	0	1	2	0.0	0.0	0.0
679	Feb25-FISH2-3R4-rep1-cp190-100x_Position008_7_cmle.ics	26	0	1	1	0.06917173981543362	0.19736842105263158	0.19867549668874174
680	Feb25-FISH2-3R4-rep1-cp190-100x_Position008_7_cmle.ics	27	0	1	1	0.0	0.0	0.0
681	Feb25-FISH2-3R4-rep1-cp190-100x_Position008_7_cmle.ics	27	0	1	2	0.0	0.0	0.0
682	Feb25-FISH2-3R4-rep1-cp190-100x_Position008_7_cmle.ics	28	0	1	1	0.1590950015754973	0.5187969924812029	0.4569536423841059
683	Feb25-FISH2-3R4-rep1-cp190-100x_Position008_7_cmle.ics	29	0	1	1	0.016140072623601176	0.08860759493670886	0.109375
684	Feb25-FISH2-3R4-rep1-cp190-100x_Position008_7_cmle.ics	30	0	1	1	0.07378318913646252	0.20779220779220778	0.2091503267973856
685	Feb25-FISH2-3R4-rep1-cp190-100x_Position008_7_cmle.ics	31	0	1	1	0.0	0.0	0.0
686	Feb25-FISH2-3R4-rep1-cp190-100x_Position008_7_cmle.ics	32	0	1	1	0.1706236248780696	0.6981132075471698	0.49333333333333335
687	Feb25-FISH2-3R4-rep1-cp190-100x_Position008_7_cmle.ics	32	0	1	2	0.0	0.0	0.0
688	Feb25-FISH2-3R4-rep1-cp190-100x_Position008_7_cmle.ics	32	0	2	1	0.0	0.0	0.0
689	Feb25-FISH2-3R4-rep1-cp190-100x_Position008_7_cmle.ics	32	0	2	2	0.0	0.0	0.0
690	Feb25-FISH2-3R4-rep1-cp190-100x_Position008_7_cmle.ics	33	0	1	1	0.0	0.0	0.0
691	Feb25-FISH2-3R4-rep1-cp190-100x_Position008_7_cmle.ics	35	0	1	1	0.0	0.0	0.0
692	Feb25-FISH2-3R4-rep1-cp190-100x_Position008_7_cmle.ics	36	0	1	1	0.0	0.0	0.0
693	Feb25-FISH2-3R4-rep1-cp190-100x_Position008_7_cmle.ics	37	0	1	1	0.0	0.0	0.0
694	Feb25-FISH2-3R4-rep1-cp190-100x_Position008_7_cmle.ics	37	0	2	1	0.0	0.0	0.0
695	Feb25-FISH2-3R4-rep1-cp190-100x_Position008_7_cmle.ics	38	0	1	1	0.20751521944630083	0.5696202531645569	0.6164383561643834
696	Feb25-FISH2-3R4-rep1-cp190-100x_Position008_7_cmle.ics	39	0	1	1	0.04611449321028908	0.12499999999999999	0.12578616352201258
697	Feb25-FISH2-3R4-rep1-cp190-100x_Position008_7_cmle.ics	41	0	1	1	0.013834347963086722	0.09999999999999999	0.09999999999999999
698	Feb25-FISH2-3R4-rep1-cp190-100x_Position008_7_cmle.ics	42	0	1	1	0.01844579728411563	0.05128205128205127	0.05161290322580645
699	Feb25-FISH2-3R4-rep1-cp190-100x_Position008_7_cmle.ics	43	0	1	1	0.0	0.0	0.0
700	Feb25-FISH2-3R4-rep1-cp190-100x_Position008_7_cmle.ics	43	0	2	1	0.0	0.0	0.0
701	Feb25-FISH2-3R4-rep1-cp190-100x_Position008_7_cmle.ics	45	0	1	1	0.18215224818064185	0.5031847133757962	0.5064102564102564
702	Feb25-FISH2-3R4-rep1-cp190-100x_Position008_7_cmle.ics	46	0	1	1	0.09914616040212151	0.18942731277533037	0.19545454545454546
703	Feb25-FISH2-3R4-rep1-cp190-100x_Position008_7_cmle.ics	47	0	1	1	0.0	0.0	0.0
704	Feb25-FISH2-3R4-rep1-cp190-100x_Position008_7_cmle.ics	48	0	1	1	0.10145188506263597	0.5641025641025641	0.5641025641025641
705	Feb25-FISH2-3R4-rep1-cp190-100x_Position008_7_cmle.ics	49	0	1	1	0.04380876854977462	0.17924528301886788	0.17757009345794386
706	Feb25-FISH2-3R4-rep1-cp190-100x_Position008_7_cmle.ics	51	0	1	1	0.09222898642057815	0.2941176470588235	0.29629629629629634
707	Feb25-FISH2-3R4-rep1-cp190-100x_Position008_7_cmle.ics	52	0	1	1	0.03458586990771681	0.30000000000000004	0.2542372881355932
708	Feb25-FISH2-3R4-rep1-cp190-100x_Position008_7_cmle.ics	52	0	1	2	0.0	0.0	0.0
709	Feb25-FISH2-3R4-rep1-cp190-100x_Position008_7_cmle.ics	52	0	2	1	0.0	0.0	0.0
710	Feb25-FISH2-3R4-rep1-cp190-100x_Position008_7_cmle.ics	52	0	2	2	0.06225456583389025	0.24107142857142852	0.31395348837209297
711	Feb25-FISH2-3R4-rep1-cp190-100x_Position008_7_cmle.ics	53	0	1	1	0.10145188506263597	0.23280423280423276	0.5238095238095238
712	Feb25-FISH2-3R4-rep1-cp190-100x_Position008_7_cmle.ics	53	0	1	2	0.0	0.0	0.0
713	Feb25-FISH2-3R4-rep1-cp190-100x_Position008_7_cmle.ics	54	0	1	1	0.1706236248780696	0.4774193548387097	0.47133757961783446
714	Feb25-FISH2-3R4-rep1-cp190-100x_Position008_7_cmle.ics	55	0	1	1	0.19829232080424303	0.6099290780141844	0.6056338028169013
715	Feb25-FISH2-3R4-rep1-cp190-100x_Position008_7_cmle.ics	56	0	1	1	0.0046114493210289076	0.03333333333333333	0.024691358024691357
716	Feb25-FISH2-3R4-rep1-cp190-100x_Position008_7_cmle.ics	57	0	1	1	0.14526065361241058	0.4999999999999999	0.4921875
717	Feb25-FISH2-3R4-rep1-cp190-100x_Position008_7_cmle.ics	58	0	1	1	0.006917173981543361	0.019736842105263153	0.019736842105263153
718	Feb25-FISH2-3R4-rep1-cp190-100x_Position008_7_cmle.ics	60	0	1	1	0.053031667191832436	0.13294797687861268	0.13372093023255813
719	Feb25-FISH2-3R4-rep1-cp190-100x_Position008_7_cmle.ics	61	0	1	1	0.03689159456823126	0.11267605633802814	0.21333333333333332
720	Feb25-FISH2-3R4-rep1-cp190-100x_Position008_7_cmle.ics	62	0	1	1	0.0	0.0	0.0
721	Feb25-FISH2-3R4-rep1-cp190-100x_Position008_7_cmle.ics	63	0	1	1	0.0	0.0	0.0
722	Feb25-FISH2-3R4-rep1-cp190-100x_Position008_7_cmle.ics	63	0	2	1	0.0	0.0	0.0
723	Feb25-FISH2-3R4-rep1-cp190-100x_Position008_7_cmle.ics	65	0	1	1	0.14756637827292504	0.4444444444444444	0.4444444444444444
724	Feb25-FISH2-3R4-rep1-cp190-100x_Position008_7_cmle.ics	66	0	1	1	0.059948841173375796	0.35135135135135137	0.4126984126984126
725	Feb25-FISH2-3R4-rep1-cp190-100x_Position008_7_cmle.ics	67	0	1	1	0.0	0.0	0.0
726	Feb25-FISH2-3R4-rep1-cp190-100x_Position008_7_cmle.ics	68	0	1	1	0.19137514682269965	0.5533333333333332	0.5608108108108109
727	Feb25-FISH2-3R4-rep1-cp190-100x_Position008_7_cmle.ics	69	0	1	1	0.0	0.0	0.0
728	Feb25-FISH2-3R4-rep1-cp190-100x_Position008_7_cmle.ics	69	0	2	1	0.0	0.0	0.0
729	Feb25-FISH2-3R4-rep1-cp190-100x_Position008_7_cmle.ics	70	0	1	1	0.01844579728411563	0.05594405594405594	0.05633802816901407
730	Feb25-FISH2-3R4-rep1-cp190-100x_Position008_7_cmle.ics	71	0	1	1	0.0023057246605144538	0.0068493150684931494	0.0064516129032258064
731	Feb25-FISH2-3R4-rep1-cp190-100x_Position008_7_cmle.ics	72	0	1	1	0.059948841173375796	0.15204678362573099	0.15116279069767438
732	Feb25-FISH2-3R4-rep1-cp190-100x_Position008_7_cmle.ics	73	0	1	1	0.10375760972315042	0.5172413793103448	0.3515625
733	Feb25-FISH2-3R4-rep1-cp190-100x_Position008_7_cmle.ics	74	0	1	1	0.0	0.0	0.0
734	Feb25-FISH2-3R4-rep1-cp190-100x_Position008_7_cmle.ics	75	0	1	1	0.0	0.0	0.0
735	Feb25-FISH2-3R4-rep1-cp190-100x_Position008_7_cmle.ics	75	0	1	2	0.0	0.0	0.0
736	Feb25-FISH2-3R4-rep1-cp190-100x_Position008_7_cmle.ics	75	0	2	1	0.0	0.0	0.0
737	Feb25-FISH2-3R4-rep1-cp190-100x_Position008_7_cmle.ics	75	0	2	2	0.0	0.0	0.0
738	Feb25-FISH2-3R4-rep1-cp190-100x_Position008_7_cmle.ics	76	0	1	1	0.0	0.0	0.0
739	Feb25-FISH2-3R4-rep1-cp190-100x_Position008_7_cmle.ics	78	0	1	1	0.0	0.0	0.0
740	Feb25-FISH2-3R4-rep1-cp190-100x_Position008_7_cmle.ics	78	0	2	1	0.0	0.0	0.0
741	Feb25-FISH2-3R4-rep1-cp190-100x_Position008_7_cmle.ics	79	0	1	1	0.0	0.0	0.0
742	Feb25-FISH2-3R4-rep1-cp190-100x_Position008_7_cmle.ics	80	0	1	1	0.0	0.0	0.0
743	Feb25-FISH2-3R4-rep1-cp190-100x_Position008_7_cmle.ics	82	0	1	1	0.0	0.0	0.0
744	Feb25-FISH2-3R4-rep1-cp190-100x_Position008_7_cmle.ics	83	0	1	1	0.013834347963086722	0.03636363636363636	0.03680981595092024
745	Feb25-FISH2-3R4-rep1-cp190-100x_Position008_7_cmle.ics	84	0	1	1	0.0	0.0	0.0
746	Feb25-FISH2-3R4-rep1-cp190-100x_Position008_7_cmle.ics	86	0	1	1	0.2444068140145321	0.35690235690235683	0.35451505016722407
747	Feb25-FISH2-3R4-rep1-cp190-100x_Position008_7_cmle.ics	87	0	1	1	0.1890694221621852	0.5578231292517005	0.5578231292517005
748	Feb25-FISH2-3R4-rep1-cp190-100x_Position008_7_cmle.ics	88	0	1	1	0.03689159456823126	0.18604651162790695	0.11594202898550725
749	Feb25-FISH2-3R4-rep1-cp190-100x_Position008_7_cmle.ics	88	0	2	1	0.0	0.0	0.0
750	Feb25-FISH2-3R4-rep1-cp190-100x_Position009_8_cmle.ics	1	0	1	1	0.20059804546475749	0.6083916083916083	0.6083916083916083
751	Feb25-FISH2-3R4-rep1-cp190-100x_Position009_8_cmle.ics	2	0	1	1	0.2582411619776188	0.4194756554307116	0.43243243243243246
752	Feb25-FISH2-3R4-rep1-cp190-100x_Position009_8_cmle.ics	3	0	1	1	0.14526065361241058	0.41447368421052627	0.4172185430463576
753	Feb25-FISH2-3R4-rep1-cp190-100x_Position009_8_cmle.ics	4	0	1	1	0.0	0.0	0.0
754	Feb25-FISH2-3R4-rep1-cp190-100x_Position009_8_cmle.ics	5	0	1	1	0.03689159456823126	0.11188811188811187	0.1111111111111111
755	Feb25-FISH2-3R4-rep1-cp190-100x_Position009_8_cmle.ics	6	0	1	1	0.03689159456823126	0.19999999999999996	0.21333333333333332
756	Feb25-FISH2-3R4-rep1-cp190-100x_Position009_8_cmle.ics	6	0	1	2	0.0	0.0	0.0
757	Feb25-FISH2-3R4-rep1-cp190-100x_Position009_8_cmle.ics	7	0	1	1	0.0	0.0	0.0
758	Feb25-FISH2-3R4-rep1-cp190-100x_Position009_8_cmle.ics	9	0	1	1	0.0	0.0	0.0
759	Feb25-FISH2-3R4-rep1-cp190-100x_Position009_8_cmle.ics	10	0	1	1	0.07147746447594806	0.27192982456140347	0.31
760	Feb25-FISH2-3R4-rep1-cp190-100x_Position009_8_cmle.ics	11	0	1	1	0.0	0.0	0.0
761	Feb25-FISH2-3R4-rep1-cp190-100x_Position009_8_cmle.ics	11	0	1	2	0.16601217555704068	0.23606557377049178	0.4417177914110429
762	Feb25-FISH2-3R4-rep1-cp190-100x_Position009_8_cmle.ics	12	0	1	1	0.12220340700726605	0.25118483412322273	0.2523809523809524
763	Feb25-FISH2-3R4-rep1-cp190-100x_Position009_8_cmle.ics	13	0	1	1	0.0	0.0	0.0
764	Feb25-FISH2-3R4-rep1-cp190-100x_Position009_8_cmle.ics	13	0	2	1	0.0	0.0	0.0
765	Feb25-FISH2-3R4-rep1-cp190-100x_Position009_8_cmle.ics	14	0	1	1	0.0	0.0	0.0
766	Feb25-FISH2-3R4-rep1-cp190-100x_Position009_8_cmle.ics	15	0	1	1	0.025362971265658993	0.07142857142857142	0.07096774193548387
767	Feb25-FISH2-3R4-rep1-cp190-100x_Position009_8_cmle.ics	18	0	1	1	0.050725942531317986	0.16058394160583941	0.16176470588235292
768	Feb25-FISH2-3R4-rep1-cp190-100x_Position009_8_cmle.ics	19	0	1	1	0.0046114493210289076	0.016806722689075626	0.016806722689075626
769	Feb25-FISH2-3R4-rep1-cp190-100x_Position009_8_cmle.ics	21	0	1	1	0.0	0.0	0.0
770	Feb25-FISH2-3R4-rep1-cp190-100x_Position009_8_cmle.ics	22	0	1	1	0.0	0.0	0.0
771	Feb25-FISH2-3R4-rep1-cp190-100x_Position009_8_cmle.ics	22	0	2	1	0.01844579728411563	0.1509433962264151	0.06153846153846153
772	Feb25-FISH2-3R4-rep1-cp190-100x_Position009_8_cmle.ics	25	0	1	1	0.04611449321028908	0.13793103448275862	0.19417475728155337
773	Feb25-FISH2-3R4-rep1-cp190-100x_Position009_8_cmle.ics	26	0	1	1	0.10375760972315042	0.3461538461538461	0.3461538461538461
774	Feb25-FISH2-3R4-rep1-cp190-100x_Position009_8_cmle.ics	27	0	1	1	0.0023057246605144538	0.017543859649122806	0.014285714285714284
775	Feb25-FISH2-3R4-rep1-cp190-100x_Position009_8_cmle.ics	29	0	1	1	0.07147746447594806	0.23484848484848478	0.23484848484848478
776	Feb25-FISH2-3R4-rep1-cp190-100x_Position009_8_cmle.ics	30	0	1	1	0.09914616040212151	0.29054054054054057	0.29054054054054057
777	Feb25-FISH2-3R4-rep1-cp190-100x_Position009_8_cmle.ics	31	0	1	1	0.0023057246605144538	0.009009009009009009	0.008928571428571426
778	Feb25-FISH2-3R4-rep1-cp190-100x_Position009_8_cmle.ics	32	0	1	1	0.0	0.0	0.0
779	Feb25-FISH2-3R4-rep1-cp190-100x_Position009_8_cmle.ics	32	0	1	2	0.0	0.0	0.0
780	Feb25-FISH2-3R4-rep1-cp190-100x_Position009_8_cmle.ics	32	0	2	1	0.0	0.0	0.0
781	Feb25-FISH2-3R4-rep1-cp190-100x_Position009_8_cmle.ics	32	0	2	2	0.0	0.0	0.0
782	Feb25-FISH2-3R4-rep1-cp190-100x_Position009_8_cmle.ics	33	0	1	1	0.0	0.0	0.0
783	Feb25-FISH2-3R4-rep1-cp190-100x_Position009_8_cmle.ics	34	0	1	1	0.020751521944630084	0.06521739130434782	0.06521739130434782
784	Feb25-FISH2-3R4-rep1-cp190-100x_Position009_8_cmle.ics	35	0	1	1	0.0	0.0	0.0
785	Feb25-FISH2-3R4-rep1-cp190-100x_Position009_8_cmle.ics	35	0	1	2	0.013834347963086722	0.02816901408450704	0.02479338842975206
786	Feb25-FISH2-3R4-rep1-cp190-100x_Position009_8_cmle.ics	35	0	2	1	0.0	0.0	0.0
787	Feb25-FISH2-3R4-rep1-cp190-100x_Position009_8_cmle.ics	35	0	2	2	0.0	0.0	0.0
788	Feb25-FISH2-3R4-rep1-cp190-100x_Position009_8_cmle.ics	36	0	1	1	0.1245091316677805	0.18430034129692832	0.18493150684931503
789	Feb25-FISH2-3R4-rep1-cp190-100x_Position009_8_cmle.ics	37	0	1	1	0.059948841173375796	0.17931034482758618	0.18309859154929573
790	Feb25-FISH2-3R4-rep1-cp190-100x_Position009_8_cmle.ics	38	0	1	1	0.0645602904944047	0.1891891891891892	0.19047619047619044
791	Feb25-FISH2-3R4-rep1-cp190-100x_Position009_8_cmle.ics	40	0	1	1	0.0	0.0	0.0
792	Feb25-FISH2-3R4-rep1-cp190-100x_Position009_8_cmle.ics	40	0	1	2	0.0	0.0	0.0
793	Feb25-FISH2-3R4-rep1-cp190-100x_Position009_8_cmle.ics	40	0	2	1	0.0	0.0	0.0
794	Feb25-FISH2-3R4-rep1-cp190-100x_Position009_8_cmle.ics	40	0	2	2	0.0	0.0	0.0
795	Feb25-FISH2-3R4-rep1-cp190-100x_Position009_8_cmle.ics	42	0	1	1	0.08300608777852034	0.5454545454545453	0.5454545454545453
796	Feb25-FISH2-3R4-rep1-cp190-100x_Position009_8_cmle.ics	43	0	1	1	0.07147746447594806	0.19745222929936307	0.19871794871794868
797	Feb25-FISH2-3R4-rep1-cp190-100x_Position009_8_cmle.ics	44	0	1	1	0.0	0.0	0.0
798	Feb25-FISH2-3R4-rep1-cp190-100x_Position009_8_cmle.ics	44	0	1	2	0.020751521944630084	0.038793103448275856	0.1111111111111111
799	Feb25-FISH2-3R4-rep1-cp190-100x_Position009_8_cmle.ics	45	0	1	1	0.249018263335561	0.7346938775510203	0.7346938775510203
800	Feb25-FISH2-3R4-rep1-cp190-100x_Position009_8_cmle.ics	46	0	1	1	0.14526065361241058	0.4499999999999999	0.45323741007194235
801	Feb25-FISH2-3R4-rep1-cp190-100x_Position009_8_cmle.ics	47	0	1	1	0.025362971265658993	0.0873015873015873	0.08661417322834646
802	Feb25-FISH2-3R4-rep1-cp190-100x_Position009_8_cmle.ics	48	0	1	1	0.07839463845749142	0.20731707317073164	0.21118012422360247
803	Feb25-FISH2-3R4-rep1-cp190-100x_Position009_8_cmle.ics	49	0	1	1	0.009222898642057815	0.02484472049689441	0.02484472049689441
804	Feb25-FISH2-3R4-rep1-cp190-100x_Position009_8_cmle.ics	50	0	1	1	0.03228014524720235	0.23728813559322032	0.08749999999999998
805	Feb25-FISH2-3R4-rep1-cp190-100x_Position009_8_cmle.ics	50	0	2	1	0.0	0.0	0.0
806	Feb25-FISH2-3R4-rep1-cp190-100x_Position009_8_cmle.ics	51	0	1	1	0.0	0.0	0.0
807	Feb25-FISH2-3R4-rep1-cp190-100x_Position009_8_cmle.ics	52	0	1	1	0.0	0.0	0.0
808	Feb25-FISH2-3R4-rep1-cp190-100x_Position009_8_cmle.ics	53	0	1	1	0.0	0.0	0.0
809	Feb25-FISH2-3R4-rep1-cp190-100x_Position009_8_cmle.ics	53	0	1	2	0.0645602904944047	0.1728395061728395	0.2947368421052631
810	Feb25-FISH2-3R4-rep1-cp190-100x_Position009_8_cmle.ics	54	0	1	1	0.17754079885961294	0.4812499999999999	0.4842767295597484
811	Feb25-FISH2-3R4-rep1-cp190-100x_Position009_8_cmle.ics	56	0	1	1	0.20520949478578637	0.717741935483871	0.712
812	Feb25-FISH2-3R4-rep1-cp190-100x_Position009_8_cmle.ics	57	0	1	1	0.025362971265658993	0.0909090909090909	0.0909090909090909
813	Feb25-FISH2-3R4-rep1-cp190-100x_Position009_8_cmle.ics	58	0	1	1	0.13373203030983832	0.4360902255639097	0.43283582089552236
814	Feb25-FISH2-3R4-rep1-cp190-100x_Position009_8_cmle.ics	59	0	1	1	0.0	0.0	0.0
815	Feb25-FISH2-3R4-rep1-cp190-100x_Position009_8_cmle.ics	61	0	1	1	0.04611449321028908	0.1923076923076923	0.1923076923076923
816	Feb25-FISH2-3R4-rep1-cp190-100x_Position009_8_cmle.ics	62	0	1	1	0.14295492895189613	0.3924050632911392	0.3899371069182389
817	Feb25-FISH2-3R4-rep1-cp190-100x_Position009_8_cmle.ics	63	0	1	1	0.059948841173375796	0.08813559322033897	0.08813559322033897
818	Feb25-FISH2-3R4-rep1-cp190-100x_Position009_8_cmle.ics	65	0	1	1	0.053031667191832436	0.1825396825396825	0.1825396825396825
819	Feb25-FISH2-3R4-rep1-cp190-100x_Position009_8_cmle.ics	67	0	1	1	0.16370645089652622	0.4765100671140939	0.4733333333333333
820	Feb25-FISH2-3R4-rep1-cp190-100x_Position009_8_cmle.ics	68	0	1	1	0.18215224818064185	0.2762237762237762	0.2762237762237762
821	Feb25-FISH2-3R4-rep1-cp190-100x_Position009_8_cmle.ics	69	0	1	1	0.013834347963086722	0.03821656050955414	0.03821656050955414
822	Feb25-FISH2-3R4-rep1-cp190-100x_Position009_8_cmle.ics	70	0	1	1	0.0	0.0	0.0
823	Feb25-FISH2-3R4-rep1-cp190-100x_Position009_8_cmle.ics	72	0	1	1	0.14526065361241058	0.4846153846153845	0.48091603053435106
824	Feb25-FISH2-3R4-rep1-cp190-100x_Position009_8_cmle.ics	73	0	1	1	0.059948841173375796	0.3823529411764705	0.38805970149253727
825	Feb25-FISH2-3R4-rep1-cp190-100x_Position009_8_cmle.ics	76	0	1	1	0.04380876854977462	0.15966386554621845	0.16101694915254236
826	Feb25-FISH2-3R4-rep1-cp190-100x_Position009_8_cmle.ics	78	0	1	1	0.07608891379697698	0.237410071942446	0.23913043478260873
827	Feb25-FISH2-3R4-rep1-cp190-100x_Position010_9_cmle.ics	1	0	1	1	0.07608891379697698	0.23239436619718307	0.23404255319148937
828	Feb25-FISH2-3R4-rep1-cp190-100x_Position010_9_cmle.ics	2	0	1	1	0.10145188506263597	0.5499999999999999	0.5432098765432098
829	Feb25-FISH2-3R4-rep1-cp190-100x_Position010_9_cmle.ics	3	0	1	1	0.053031667191832436	0.40350877192982454	0.4181818181818182
830	Feb25-FISH2-3R4-rep1-cp190-100x_Position010_9_cmle.ics	4	0	1	1	0.09222898642057815	0.25316455696202533	0.2547770700636943
831	Feb25-FISH2-3R4-rep1-cp190-100x_Position010_9_cmle.ics	5	0	1	1	0.08300608777852034	0.24489795918367344	0.24324324324324328
832	Feb25-FISH2-3R4-rep1-cp190-100x_Position010_9_cmle.ics	6	0	1	1	0.0	0.0	0.0
833	Feb25-FISH2-3R4-rep1-cp190-100x_Position010_9_cmle.ics	7	0	1	1	0.15678927691498284	0.41717791411042937	0.419753086419753
834	Feb25-FISH2-3R4-rep1-cp190-100x_Position010_9_cmle.ics	9	0	1	1	0.07839463845749142	0.2411347517730496	0.2411347517730496
835	Feb25-FISH2-3R4-rep1-cp190-100x_Position010_9_cmle.ics	10	0	1	1	0.12681485632829495	0.37162162162162166	0.36666666666666664
836	Feb25-FISH2-3R4-rep1-cp190-100x_Position010_9_cmle.ics	11	0	1	1	0.06917173981543362	0.15000000000000002	0.15151515151515152
837	Feb25-FISH2-3R4-rep1-cp190-100x_Position010_9_cmle.ics	12	0	1	1	0.1936808714832141	0.5833333333333333	0.5833333333333333
838	Feb25-FISH2-3R4-rep1-cp190-100x_Position010_9_cmle.ics	13	0	1	1	0.0	0.0	0.0
839	Feb25-FISH2-3R4-rep1-cp190-100x_Position010_9_cmle.ics	14	0	1	1	0.0	0.0	0.0
840	Feb25-FISH2-3R4-rep1-cp190-100x_Position010_9_cmle.ics	15	0	1	1	0.006917173981543361	0.017964071856287425	0.01764705882352941
841	Feb25-FISH2-3R4-rep1-cp190-100x_Position010_9_cmle.ics	16	0	1	1	0.0046114493210289076	0.013698630136986299	0.013888888888888888
842	Feb25-FISH2-3R4-rep1-cp190-100x_Position010_9_cmle.ics	18	0	1	1	0.0	0.0	0.0
843	Feb25-FISH2-3R4-rep1-cp190-100x_Position010_9_cmle.ics	19	0	1	1	0.016140072623601176	0.041916167664670656	0.041666666666666664
844	Feb25-FISH2-3R4-rep1-cp190-100x_Position010_9_cmle.ics	20	0	1	1	0.10375760972315042	0.3982300884955752	0.2941176470588235
845	Feb25-FISH2-3R4-rep1-cp190-100x_Position010_9_cmle.ics	21	0	1	1	0.06225456583389025	0.17880794701986755	0.17880794701986755
846	Feb25-FISH2-3R4-rep1-cp190-100x_Position010_9_cmle.ics	22	0	1	1	0.0	0.0	0.0
847	Feb25-FISH2-3R4-rep1-cp190-100x_Position010_9_cmle.ics	24	0	1	1	0.223655292069902	0.2672176308539944	0.2672176308539944
848	Feb25-FISH2-3R4-rep1-cp190-100x_Position010_9_cmle.ics	26	0	1	1	0.01152862330257227	0.030674846625766868	0.030487804878048776
849	Feb25-FISH2-3R4-rep1-cp190-100x_Position010_9_cmle.ics	27	0	1	1	0.06225456583389025	0.1764705882352941	0.08794788273615635
850	Feb25-FISH2-3R4-rep1-cp190-100x_Position010_9_cmle.ics	27	0	2	1	0.0	0.0	0.0
851	Feb25-FISH2-3R4-rep1-cp190-100x_Position010_9_cmle.ics	27	0	3	1	0.0	0.0	0.0
852	Feb25-FISH2-3R4-rep1-cp190-100x_Position010_9_cmle.ics	28	0	1	1	0.016140072623601176	0.04964539007092198	0.049295774647887314
853	Feb25-FISH2-3R4-rep1-cp190-100x_Position010_9_cmle.ics	29	0	1	1	0.0	0.0	0.0
854	Feb25-FISH2-3R4-rep1-cp190-100x_Position010_9_cmle.ics	30	0	1	1	0.0	0.0	0.0
855	Feb25-FISH2-3R4-rep1-cp190-100x_Position010_9_cmle.ics	31	0	1	1	0.0	0.0	0.0
856	Feb25-FISH2-3R4-rep1-cp190-100x_Position010_9_cmle.ics	32	0	1	1	0.09914616040212151	0.2471264367816092	0.2457142857142857
857	Feb25-FISH2-3R4-rep1-cp190-100x_Position010_9_cmle.ics	33	0	1	1	0.06917173981543362	0.42857142857142855	0.5172413793103448
858	Feb25-FISH2-3R4-rep1-cp190-100x_Position010_9_cmle.ics	34	0	1	1	0.07608891379697698	0.22147651006711408	0.2185430463576159
859	Feb25-FISH2-3R4-rep1-cp190-100x_Position010_9_cmle.ics	35	0	1	1	0.013834347963086722	0.04026845637583892	0.03973509933774834
860	Feb25-FISH2-3R4-rep1-cp190-100x_Position010_9_cmle.ics	36	0	1	1	0.1245091316677805	0.782608695652174	0.7941176470588235
861	Feb25-FISH2-3R4-rep1-cp190-100x_Position010_9_cmle.ics	38	0	1	1	0.10375760972315042	0.6923076923076922	0.28301886792452824
862	Feb25-FISH2-3R4-rep1-cp190-100x_Position010_9_cmle.ics	38	0	2	1	0.0	0.0	0.0
863	Feb25-FISH2-3R4-rep1-cp190-100x_Position010_9_cmle.ics	39	0	1	1	0.0	0.0	0.0
864	Feb25-FISH2-3R4-rep1-cp190-100x_Position010_9_cmle.ics	40	0	1	1	0.15448355225446841	0.46206896551724136	0.4652777777777778
865	Feb25-FISH2-3R4-rep1-cp190-100x_Position010_9_cmle.ics	42	0	1	1	0.0	0.0	0.0
866	Feb25-FISH2-3R4-rep1-cp190-100x_Position010_9_cmle.ics	43	0	1	1	0.33663580043511027	0.5593869731800766	0.5572519083969465
867	Feb25-FISH2-3R4-rep1-cp190-100x_Position010_9_cmle.ics	45	0	1	1	0.1890694221621852	0.2228260869565217	0.2240437158469945
868	Feb25-FISH2-3R4-rep1-cp190-100x_Position010_9_cmle.ics	46	0	1	1	0.0	0.0	0.0
869	Feb25-FISH2-3R4-rep1-cp190-100x_Position010_9_cmle.ics	47	0	1	1	0.0	0.0	0.0
870	Feb25-FISH2-3R4-rep1-cp190-100x_Position010_9_cmle.ics	47	0	1	2	0.0	0.0	0.0
871	Feb25-FISH2-3R4-rep1-cp190-100x_Position010_9_cmle.ics	47	0	2	1	0.0	0.0	0.0
872	Feb25-FISH2-3R4-rep1-cp190-100x_Position010_9_cmle.ics	47	0	2	2	0.0	0.0	0.0
873	Feb25-FISH2-3R4-rep1-cp190-100x_Position010_9_cmle.ics	48	0	1	1	0.06225456583389025	0.15517241379310345	0.1560693641618497
874	Feb25-FISH2-3R4-rep1-cp190-100x_Position010_9_cmle.ics	49	0	1	1	0.0023057246605144538	0.01111111111111111	0.010989010989010988
875	Feb25-FISH2-3R4-rep1-cp190-100x_Position010_9_cmle.ics	50	0	1	1	0.10606333438366487	0.25698324022346364	0.25698324022346364
876	Feb25-FISH2-3R4-rep1-cp190-100x_Position010_9_cmle.ics	52	0	1	1	0.013834347963086722	0.032258064516129024	0.11538461538461536
877	Feb25-FISH2-3R4-rep1-cp190-100x_Position010_9_cmle.ics	52	0	1	2	0.0	0.0	0.0
878	Feb25-FISH2-3R4-rep1-cp190-100x_Position010_9_cmle.ics	53	0	1	1	0.17523507419909848	0.4342857142857142	0.43181818181818177
879	Feb25-FISH2-3R4-rep1-cp190-100x_Position010_9_cmle.ics	54	0	1	1	0.10375760972315042	0.26627218934911234	0.26162790697674415
880	Feb25-FISH2-3R4-rep1-cp190-100x_Position010_9_cmle.ics	55	0	1	1	0.17754079885961294	0.7000000000000001	0.7064220183486238
881	Feb25-FISH2-3R4-rep1-cp190-100x_Position010_9_cmle.ics	56	0	1	1	0.01844579728411563	0.05333333333333333	0.05333333333333333
882	Feb25-FISH2-3R4-rep1-cp190-100x_Position010_9_cmle.ics	57	0	1	1	0.01844579728411563	0.09876543209876543	0.09756097560975607
883	Feb25-FISH2-3R4-rep1-cp190-100x_Position010_9_cmle.ics	58	0	1	1	0.10836905904417933	0.29012345679012347	0.29012345679012347
884	Feb25-FISH2-3R4-rep1-cp190-100x_Position010_9_cmle.ics	59	0	1	1	0.07378318913646252	0.5925925925925924	0.5925925925925924
885	Feb25-FISH2-3R4-rep1-cp190-100x_Position010_9_cmle.ics	60	0	1	1	0.0945347110810926	0.2992700729927007	0.2992700729927007
886	Feb25-FISH2-3R4-rep1-cp190-100x_Position010_9_cmle.ics	61	0	1	1	0.0	0.0	0.0
887	Feb25-FISH2-3R4-rep1-cp190-100x_Position010_9_cmle.ics	62	0	1	1	0.12681485632829495	0.3548387096774193	0.3548387096774193
888	Feb25-FISH2-3R4-rep1-cp190-100x_Position010_9_cmle.ics	63	0	1	1	0.08300608777852034	0.30508474576271183	0.30508474576271183
889	Feb25-FISH2-3R4-rep1-cp190-100x_Position010_9_cmle.ics	64	0	1	1	0.06917173981543362	0.2040816326530612	0.2054794520547945
890	Feb25-FISH2-3R4-rep1-cp190-100x_Position010_9_cmle.ics	65	0	1	1	0.02305724660514454	0.028735632183908046	0.1
891	Feb25-FISH2-3R4-rep1-cp190-100x_Position010_9_cmle.ics	65	0	1	2	0.22596101673041646	0.28160919540229884	0.39676113360323884
892	Feb25-FISH2-3R4-rep1-cp190-100x_Position010_9_cmle.ics	66	0	1	1	0.10145188506263597	0.6769230769230768	0.6875
893	Feb25-FISH2-3R4-rep1-cp190-100x_Position010_9_cmle.ics	67	0	1	1	0.0	0.0	0.0
894	Feb25-FISH2-3R4-rep1-cp190-100x_Position010_9_cmle.ics	67	0	2	1	0.07839463845749142	0.346938775510204	0.11003236245954691
895	Feb25-FISH2-3R4-rep1-cp190-100x_Position010_9_cmle.ics	68	0	1	1	0.0	0.0	0.0
896	Feb25-FISH2-3R4-rep1-cp190-100x_Position010_9_cmle.ics	69	0	1	1	0.0	0.0	0.0
897	Feb25-FISH2-3R4-rep1-cp190-100x_Position010_9_cmle.ics	70	0	1	1	0.0	0.0	0.0
898	Feb25-FISH2-3R4-rep1-cp190-100x_Position010_9_cmle.ics	71	0	1	1	0.12220340700726605	0.2476635514018691	0.2476635514018691
899	Feb25-FISH2-3R4-rep1-cp190-100x_Position010_9_cmle.ics	72	0	1	1	0.15217782759395396	0.3402061855670103	0.3402061855670103
900	Feb25-FISH2-3R4-rep1-cp190-100x_Position010_9_cmle.ics	73	0	1	1	0.0	0.0	0.0
901	Feb25-FISH2-3R4-rep1-cp190-100x_Position010_9_cmle.ics	74	0	1	1	0.03689159456823126	0.11851851851851852	0.11940298507462686
902	Feb25-FISH2-3R4-rep1-cp190-100x_Position010_9_cmle.ics	75	0	1	1	0.0	0.0	0.0
903	Feb25-FISH2-3R4-rep1-cp190-100x_Position010_9_cmle.ics	75	0	1	2	0.0	0.0	0.0
904	Feb25-FISH2-3R4-rep1-cp190-100x_Position010_9_cmle.ics	76	0	1	1	0.04380876854977462	0.2923076923076922	0.296875
905	Feb25-FISH2-3R4-rep1-cp190-100x_Position010_9_cmle.ics	77	0	1	1	0.0	0.0	0.0
906	Feb25-FISH2-3R4-rep1-cp190-100x_Position010_9_cmle.ics	78	0	1	1	0.0	0.0	0.0
907	Feb25-FISH2-3R4-rep1-cp190-100x_Position010_9_cmle.ics	79	0	1	1	0.5602910925050123	0.6151898734177215	0.527114967462039
908	Feb25-FISH2-3R4-rep1-cp190-100x_Position010_9_cmle.ics	79	0	2	1	0.0	0.0	0.0
909	Feb25-FISH2-3R4-rep1-cp190-100x_Position010_9_cmle.ics	80	0	1	1	0.0	0.0	0.0
910	Feb25-FISH2-3R4-rep1-cp190-100x_Position010_9_cmle.ics	81	0	1	1	0.0	0.0	0.0
911	Feb25-FISH2-3R4-rep1-cp190-100x_Position010_9_cmle.ics	83	0	1	1	0.0	0.0	0.0
912	Feb25-FISH2-3R4-rep1-cp190-100x_Position010_9_cmle.ics	84	0	1	1	0.07378318913646252	0.1871345029239766	0.1871345029239766
913	Feb25-FISH2-3R4-rep1-cp190-100x_Position010_9_cmle.ics	86	0	1	1	0.1590950015754973	0.39204545454545453	0.3898305084745762
914	Feb25-FISH2-3R4-rep1-cp190-100x_Position010_9_cmle.ics	87	0	1	1	0.0	0.0	0.0
915	Feb25-FISH2-3R4-rep1-cp190-100x_Position010_9_cmle.ics	88	0	1	1	0.09914616040212151	0.30281690140845063	0.30281690140845063
916	Feb25-FISH2-3R4-rep1-cp190-100x_Position010_9_cmle.ics	89	0	1	1	0.0	0.0	0.0
917	Feb25-FISH2-3R4-rep1-cp190-100x_Position010_9_cmle.ics	89	0	1	2	0.0	0.0	0.0
918	Feb25-FISH2-3R4-rep1-cp190-100x_Position010_9_cmle.ics	89	0	2	1	0.0	0.0	0.0
919	Feb25-FISH2-3R4-rep1-cp190-100x_Position010_9_cmle.ics	89	0	2	2	0.04842021787080353	0.35	0.34426229508196715
920	Feb25-FISH2-3R4-rep1-cp190-100x_Position010_9_cmle.ics	90	0	1	1	0.13373203030983832	0.41428571428571426	0.4264705882352941
921	Feb25-FISH2-3R4-rep1-cp190-100x_Position011_10_cmle.ics	1	0	1	1	0.020751521944630084	0.06716417910447761	0.10465116279069767
922	Feb25-FISH2-3R4-rep1-cp190-100x_Position011_10_cmle.ics	3	0	1	1	0.0	0.0	0.0
923	Feb25-FISH2-3R4-rep1-cp190-100x_Position011_10_cmle.ics	3	0	1	2	0.0	0.0	0.0
924	Feb25-FISH2-3R4-rep1-cp190-100x_Position011_10_cmle.ics	3	0	2	1	0.0	0.0	0.0
925	Feb25-FISH2-3R4-rep1-cp190-100x_Position011_10_cmle.ics	3	0	2	2	0.053031667191832436	0.10747663551401866	0.1503267973856209
926	Feb25-FISH2-3R4-rep1-cp190-100x_Position011_10_cmle.ics	4	0	1	1	0.020751521944630084	0.072	0.072
927	Feb25-FISH2-3R4-rep1-cp190-100x_Position011_10_cmle.ics	5	0	1	1	0.0945347110810926	0.7068965517241377	0.7068965517241377
928	Feb25-FISH2-3R4-rep1-cp190-100x_Position011_10_cmle.ics	6	0	1	1	0.0	0.0	0.0
929	Feb25-FISH2-3R4-rep1-cp190-100x_Position011_10_cmle.ics	7	0	1	1	0.0	0.0	0.0
930	Feb25-FISH2-3R4-rep1-cp190-100x_Position011_10_cmle.ics	8	0	1	1	0.050725942531317986	0.1732283464566929	0.16176470588235292
931	Feb25-FISH2-3R4-rep1-cp190-100x_Position011_10_cmle.ics	9	0	1	1	0.0	0.0	0.0
932	Feb25-FISH2-3R4-rep1-cp190-100x_Position011_10_cmle.ics	10	0	1	1	0.013834347963086722	0.045801526717557245	0.045801526717557245
933	Feb25-FISH2-3R4-rep1-cp190-100x_Position011_10_cmle.ics	12	0	1	1	0.16831790021755513	0.6576576576576576	0.6517857142857142
934	Feb25-FISH2-3R4-rep1-cp190-100x_Position011_10_cmle.ics	13	0	1	1	0.09222898642057815	0.31496062992125984	0.47058823529411764
935	Feb25-FISH2-3R4-rep1-cp190-100x_Position011_10_cmle.ics	15	0	1	1	0.01152862330257227	0.043478260869565216	0.043478260869565216
936	Feb25-FISH2-3R4-rep1-cp190-100x_Position011_10_cmle.ics	17	0	1	1	0.0	0.0	0.0
937	Feb25-FISH2-3R4-rep1-cp190-100x_Position011_10_cmle.ics	18	0	1	1	0.0	0.0	0.0
938	Feb25-FISH2-3R4-rep1-cp190-100x_Position011_10_cmle.ics	18	0	1	2	0.0	0.0	0.0
939	Feb25-FISH2-3R4-rep1-cp190-100x_Position011_10_cmle.ics	19	0	1	1	0.0	0.0	0.0
940	Feb25-FISH2-3R4-rep1-cp190-100x_Position011_10_cmle.ics	20	0	1	1	0.0	0.0	0.0
941	Feb25-FISH2-3R4-rep1-cp190-100x_Position011_10_cmle.ics	21	0	1	1	0.0	0.0	0.0
942	Feb25-FISH2-3R4-rep1-cp190-100x_Position011_10_cmle.ics	22	0	1	1	0.04380876854977462	0.19791666666666666	0.17272727272727273
943	Feb25-FISH2-3R4-rep1-cp190-100x_Position011_10_cmle.ics	23	0	1	1	0.04611449321028908	0.12269938650306747	0.20833333333333334
944	Feb25-FISH2-3R4-rep1-cp190-100x_Position011_10_cmle.ics	24	0	1	1	0.0	0.0	0.0
945	Feb25-FISH2-3R4-rep1-cp190-100x_Position011_10_cmle.ics	25	0	1	1	0.01152862330257227	0.01748251748251748	0.017421602787456445
946	Feb25-FISH2-3R4-rep1-cp190-100x_Position011_10_cmle.ics	26	0	1	1	0.0	0.0	0.0
947	Feb25-FISH2-3R4-rep1-cp190-100x_Position011_10_cmle.ics	26	0	1	2	0.0	0.0	0.0
948	Feb25-FISH2-3R4-rep1-cp190-100x_Position011_10_cmle.ics	27	0	1	1	0.2351839153724743	0.6754966887417219	0.6538461538461537
949	Feb25-FISH2-3R4-rep1-cp190-100x_Position011_10_cmle.ics	28	0	1	1	0.14295492895189613	0.39490445859872614	0.4769230769230768
950	Feb25-FISH2-3R4-rep1-cp190-100x_Position011_10_cmle.ics	29	0	1	1	0.0853118124390348	0.3189655172413793	0.3217391304347826
951	Feb25-FISH2-3R4-rep1-cp190-100x_Position011_10_cmle.ics	30	0	1	1	0.22596101673041646	0.5157894736842105	0.7205882352941175
952	Feb25-FISH2-3R4-rep1-cp190-100x_Position011_10_cmle.ics	30	0	1	2	0.0	0.0	0.0
953	Feb25-FISH2-3R4-rep1-cp190-100x_Position011_10_cmle.ics	30	0	2	1	0.0	0.0	0.0
954	Feb25-FISH2-3R4-rep1-cp190-100x_Position011_10_cmle.ics	30	0	2	2	0.0945347110810926	0.5857142857142856	0.3253968253968253
955	Feb25-FISH2-3R4-rep1-cp190-100x_Position011_10_cmle.ics	31	0	1	1	0.0	0.0	0.0
956	Feb25-FISH2-3R4-rep1-cp190-100x_Position011_10_cmle.ics	33	0	1	1	0.0	0.0	0.0
957	Feb25-FISH2-3R4-rep1-cp190-100x_Position011_10_cmle.ics	33	0	2	1	0.09222898642057815	0.45977011494252873	0.12345679012345678
958	Feb25-FISH2-3R4-rep1-cp190-100x_Position011_10_cmle.ics	34	0	1	1	0.07608891379697698	0.26190476190476186	0.25984251968503935
959	Feb25-FISH2-3R4-rep1-cp190-100x_Position011_10_cmle.ics	35	0	1	1	0.0	0.0	0.0
960	Feb25-FISH2-3R4-rep1-cp190-100x_Position011_10_cmle.ics	36	0	1	1	0.0	0.0	0.0
961	Feb25-FISH2-3R4-rep1-cp190-100x_Position011_10_cmle.ics	37	0	1	1	0.013834347963086722	0.041666666666666664	0.04195804195804195
962	Feb25-FISH2-3R4-rep1-cp190-100x_Position011_10_cmle.ics	39	0	1	1	0.06686601515491916	0.1870967741935484	0.15934065934065933
963	Feb25-FISH2-3R4-rep1-cp190-100x_Position011_10_cmle.ics	40	0	1	1	0.0023057246605144538	0.007518796992481202	0.007462686567164179
964	Feb25-FISH2-3R4-rep1-cp190-100x_Position011_10_cmle.ics	41	0	1	1	0.0	0.0	0.0
965	Feb25-FISH2-3R4-rep1-cp190-100x_Position011_10_cmle.ics	42	0	1	1	0.04380876854977462	0.13013698630136983	0.2638888888888889
966	Feb25-FISH2-3R4-rep1-cp190-100x_Position011_10_cmle.ics	43	0	1	1	0.0	0.0	0.0
967	Feb25-FISH2-3R4-rep1-cp190-100x_Position011_10_cmle.ics	44	0	1	1	0.020751521944630084	0.11842105263157894	0.11688311688311687
968	Feb25-FISH2-3R4-rep1-cp190-100x_Position011_10_cmle.ics	45	0	1	1	0.0	0.0	0.0
969	Feb25-FISH2-3R4-rep1-cp190-100x_Position011_10_cmle.ics	47	0	1	1	0.27438123460122	0.7727272727272726	0.8206896551724137
970	Feb25-FISH2-3R4-rep1-cp190-100x_Position011_10_cmle.ics	48	0	1	1	0.1498721029334395	0.45454545454545453	0.4513888888888889
971	Feb25-FISH2-3R4-rep1-cp190-100x_Position011_10_cmle.ics	49	0	1	1	0.0	0.0	0.0
972	Feb25-FISH2-3R4-rep1-cp190-100x_Position011_10_cmle.ics	50	0	1	1	0.03919731922874571	0.1317829457364341	0.17708333333333334
973	Feb25-FISH2-3R4-rep1-cp190-100x_Position011_10_cmle.ics	51	0	1	1	0.17754079885961294	0.2759856630824372	0.27898550724637683
974	Feb25-FISH2-3R4-rep1-cp190-100x_Position011_10_cmle.ics	52	0	1	1	0.0	0.0	0.0
975	Feb25-FISH2-3R4-rep1-cp190-100x_Position011_10_cmle.ics	53	0	1	1	0.050725942531317986	0.16176470588235292	0.16176470588235292
976	Feb25-FISH2-3R4-rep1-cp190-100x_Position011_10_cmle.ics	55	0	1	1	0.009222898642057815	0.02259887005649717	0.022727272727272724
977	Feb25-FISH2-3R4-rep1-cp190-100x_Position011_10_cmle.ics	56	0	1	1	0.0	0.0	0.0
978	Feb25-FISH2-3R4-rep1-cp190-100x_Position011_10_cmle.ics	58	0	1	1	0.0	0.0	0.0
979	Feb25-FISH2-3R4-rep1-cp190-100x_Position011_10_cmle.ics	59	0	1	1	0.0	0.0	0.0
980	Feb25-FISH2-3R4-rep1-cp190-100x_Position011_10_cmle.ics	60	0	1	1	0.0046114493210289076	0.013986013986013984	0.013986013986013984
981	Feb25-FISH2-3R4-rep1-cp190-100x_Position011_10_cmle.ics	61	0	1	1	0.0	0.0	0.0
982	Feb25-FISH2-3R4-rep1-cp190-100x_Position011_10_cmle.ics	62	0	1	1	0.0	0.0	0.0
983	Feb25-FISH2-3R4-rep1-cp190-100x_Position011_10_cmle.ics	63	0	1	1	0.0	0.0	0.0
984	Feb25-FISH2-3R4-rep1-cp190-100x_Position011_10_cmle.ics	64	0	1	1	0.04150304388926017	0.08	0.07964601769911504
985	Feb25-FISH2-3R4-rep1-cp190-100x_Position011_10_cmle.ics	65	0	1	1	0.14756637827292504	0.2591093117408907	0.2570281124497992
986	Feb25-FISH2-3R4-rep1-cp190-100x_Position011_10_cmle.ics	67	0	1	1	0.006917173981543361	0.019354838709677417	0.019480519480519477
987	Feb25-FISH2-3R4-rep1-cp190-100x_Position011_10_cmle.ics	68	0	1	1	0.07839463845749142	0.19209039548022594	0.19209039548022594
988	Feb25-FISH2-3R4-rep1-cp190-100x_Position011_10_cmle.ics	69	0	1	1	0.13373203030983832	0.5631067961165048	0.5686274509803921
989	Feb25-FISH2-3R4-rep1-cp190-100x_Position011_10_cmle.ics	70	0	1	1	0.0	0.0	0.0
990	Feb25-FISH2-3R4-rep1-cp190-100x_Position011_10_cmle.ics	71	0	1	1	0.0	0.0	0.0
991	Feb25-FISH2-3R4-rep1-cp190-100x_Position011_10_cmle.ics	71	0	1	2	0.0	0.0	0.0
992	Feb25-FISH2-3R4-rep1-cp190-100x_Position011_10_cmle.ics	72	0	1	1	0.0	0.0	0.0
993	Feb25-FISH2-3R4-rep1-cp190-100x_Position011_10_cmle.ics	72	0	1	2	0.0	0.0	0.0
994	Feb25-FISH2-3R4-rep1-cp190-100x_Position011_10_cmle.ics	72	0	2	1	0.0645602904944047	0.35443037974683544	0.25225225225225223
995	Feb25-FISH2-3R4-rep1-cp190-100x_Position011_10_cmle.ics	72	0	2	2	0.0	0.0	0.0
996	Feb25-FISH2-3R4-rep1-cp190-100x_Position011_10_cmle.ics	73	0	1	1	0.0	0.0	0.0
997	Feb25-FISH2-3R4-rep1-cp190-100x_Position011_10_cmle.ics	74	0	1	1	0.01844579728411563	0.1176470588235294	0.11594202898550725
998	Feb25-FISH2-3R4-rep1-cp190-100x_Position011_10_cmle.ics	75	0	1	1	0.0	0.0	0.0
999	Feb25-FISH2-3R4-rep1-cp190-100x_Position011_10_cmle.ics	76	0	1	1	0.03919731922874571	0.26984126984126977	0.28333333333333327
1000	Feb25-FISH2-3R4-rep1-cp190-100x_Position011_10_cmle.ics	77	0	1	1	0.0	0.0	0.0
1001	Feb25-FISH2-3R4-rep1-cp190-100x_Position011_10_cmle.ics	78	0	1	1	0.009222898642057815	0.04081632653061224	0.04081632653061224
1002	Feb25-FISH2-3R4-rep1-cp190-100x_Position011_10_cmle.ics	79	0	1	1	0.17523507419909848	0.24281150159744408	0.24281150159744408
1003	Feb25-FISH2-3R4-rep1-cp190-100x_Position011_10_cmle.ics	80	0	1	1	0.0	0.0	0.0
1004	Feb25-FISH2-3R4-rep1-cp190-100x_Position011_10_cmle.ics	81	0	1	1	0.0	0.0	0.0
1005	Feb25-FISH2-3R4-rep1-cp190-100x_Position011_10_cmle.ics	81	0	2	1	0.26285261129864773	0.7599999999999999	0.4956521739130434
1006	Feb25-FISH2-3R4-rep1-cp190-100x_Position011_10_cmle.ics	82	0	1	1	0.0	0.0	0.0
1007	Feb25-FISH2-3R4-rep1-cp190-100x_Position011_10_cmle.ics	83	0	1	1	0.0	0.0	0.0
1008	Feb25-FISH2-3R4-rep1-cp190-100x_Position011_10_cmle.ics	85	0	1	1	0.20751521944630083	0.481283422459893	0.2513966480446927
1009	Feb25-FISH2-3R4-rep1-cp190-100x_Position011_10_cmle.ics	85	0	2	1	0.0	0.0	0.0
1010	Feb25-FISH2-3R4-rep1-cp190-100x_Position011_10_cmle.ics	86	0	1	1	0.0	0.0	0.0
1011	Feb25-FISH2-3R4-rep1-cp190-100x_Position011_10_cmle.ics	87	0	1	1	0.0	0.0	0.0
1012	Feb25-FISH2-3R4-rep1-cp190-100x_Position011_10_cmle.ics	87	0	2	1	0.0	0.0	0.0
1013	Feb25-FISH2-3R4-rep1-cp190-100x_Position011_10_cmle.ics	88	0	1	1	0.006917173981543361	0.018072289156626502	0.018072289156626502
1014	Feb25-FISH2-3R4-rep1-cp190-100x_Position011_10_cmle.ics	89	0	1	1	0.0	0.0	0.0
1015	Feb25-FISH2-3R4-rep1-cp190-100x_Position011_10_cmle.ics	90	0	1	1	0.0	0.0	0.0
1016	Feb25-FISH2-3R4-rep1-cp190-100x_Position011_10_cmle.ics	91	0	1	1	0.057643116512861345	0.1623376623376623	0.1623376623376623
1017	Feb25-FISH2-3R4-rep1-cp190-100x_Position011_10_cmle.ics	93	0	1	1	0.016140072623601176	0.05303030303030302	0.05303030303030302
1018	Feb25-FISH2-3R4-rep1-cp190-100x_Position012_11_cmle.ics	1	0	1	1	0.0	0.0	0.0
1019	Feb25-FISH2-3R4-rep1-cp190-100x_Position012_11_cmle.ics	2	0	1	1	0.0	0.0	0.0
1020	Feb25-FISH2-3R4-rep1-cp190-100x_Position012_11_cmle.ics	2	0	2	1	0.0	0.0	0.0
1021	Feb25-FISH2-3R4-rep1-cp190-100x_Position012_11_cmle.ics	3	0	1	1	0.10606333438366487	0.5054945054945055	0.5111111111111111
1022	Feb25-FISH2-3R4-rep1-cp190-100x_Position012_11_cmle.ics	5	0	1	1	0.0	0.0	0.0
1023	Feb25-FISH2-3R4-rep1-cp190-100x_Position012_11_cmle.ics	5	0	2	1	0.0	0.0	0.0
1024	Feb25-FISH2-3R4-rep1-cp190-100x_Position012_11_cmle.ics	5	0	3	1	0.0	0.0	0.0
1025	Feb25-FISH2-3R4-rep1-cp190-100x_Position012_11_cmle.ics	6	0	1	1	0.053031667191832436	0.15753424657534243	0.15540540540540543
1026	Feb25-FISH2-3R4-rep1-cp190-100x_Position012_11_cmle.ics	7	0	1	1	0.0	0.0	0.0
1027	Feb25-FISH2-3R4-rep1-cp190-100x_Position012_11_cmle.ics	9	0	1	1	0.0046114493210289076	0.014598540145985401	0.014705882352941175
1028	Feb25-FISH2-3R4-rep1-cp190-100x_Position012_11_cmle.ics	10	0	1	1	0.08761753709954924	0.2992125984251968	0.3392857142857142
1029	Feb25-FISH2-3R4-rep1-cp190-100x_Position012_11_cmle.ics	11	0	1	1	0.28129840858276334	0.5922330097087377	0.5893719806763283
1030	Feb25-FISH2-3R4-rep1-cp190-100x_Position012_11_cmle.ics	12	0	1	1	0.0	0.0	0.0
1031	Feb25-FISH2-3R4-rep1-cp190-100x_Position012_11_cmle.ics	13	0	1	1	0.0	0.0	0.0
1032	Feb25-FISH2-3R4-rep1-cp190-100x_Position012_11_cmle.ics	14	0	1	1	0.04842021787080353	0.38181818181818183	0.3888888888888888
1033	Feb25-FISH2-3R4-rep1-cp190-100x_Position012_11_cmle.ics	15	0	1	1	0.0023057246605144538	0.019607843137254898	0.018518518518518514
1034	Feb25-FISH2-3R4-rep1-cp190-100x_Position012_11_cmle.ics	17	0	1	1	0.03228014524720235	0.11111111111111109	0.109375
1035	Feb25-FISH2-3R4-rep1-cp190-100x_Position012_11_cmle.ics	18	0	1	1	0.04380876854977462	0.13768115942028986	0.13768115942028986
1036	Feb25-FISH2-3R4-rep1-cp190-100x_Position012_11_cmle.ics	20	0	1	1	0.2536297126565899	0.7432432432432433	0.7432432432432433
1037	Feb25-FISH2-3R4-rep1-cp190-100x_Position012_11_cmle.ics	21	0	1	1	0.09684043574160706	0.35294117647058815	0.3559322033898305
1038	Feb25-FISH2-3R4-rep1-cp190-100x_Position012_11_cmle.ics	22	0	1	1	0.29052130722482117	0.7241379310344828	0.5806451612903224
1039	Feb25-FISH2-3R4-rep1-cp190-100x_Position012_11_cmle.ics	23	0	1	1	0.17292934953858402	0.23885350318471338	0.238095238095238
1040	Feb25-FISH2-3R4-rep1-cp190-100x_Position012_11_cmle.ics	24	0	1	1	0.0	0.0	0.0
1041	Feb25-FISH2-3R4-rep1-cp190-100x_Position012_11_cmle.ics	27	0	1	1	0.0023057246605144538	0.018181818181818184	0.017857142857142853
1042	Feb25-FISH2-3R4-rep1-cp190-100x_Position012_11_cmle.ics	28	0	1	1	0.07608891379697698	0.25190839694656486	0.25384615384615383
1043	Feb25-FISH2-3R4-rep1-cp190-100x_Position012_11_cmle.ics	29	0	1	1	0.07608891379697698	0.32352941176470584	0.2558139534883721
1044	Feb25-FISH2-3R4-rep1-cp190-100x_Position012_11_cmle.ics	30	0	1	1	0.07147746447594806	0.2695652173913043	0.2627118644067796
1045	Feb25-FISH2-3R4-rep1-cp190-100x_Position012_11_cmle.ics	31	0	1	1	0.0046114493210289076	0.03448275862068965	0.03389830508474576
1046	Feb25-FISH2-3R4-rep1-cp190-100x_Position012_11_cmle.ics	32	0	1	1	0.0	0.0	0.0
1047	Feb25-FISH2-3R4-rep1-cp190-100x_Position012_11_cmle.ics	33	0	1	1	0.06686601515491916	0.29292929292929293	0.29
1048	Feb25-FISH2-3R4-rep1-cp190-100x_Position012_11_cmle.ics	34	0	1	1	0.16140072623601176	0.4794520547945204	0.4895104895104895
1049	Feb25-FISH2-3R4-rep1-cp190-100x_Position012_11_cmle.ics	35	0	1	1	0.0	0.0	0.0
1050	Feb25-FISH2-3R4-rep1-cp190-100x_Position012_11_cmle.ics	36	0	1	1	0.39197319228745714	0.7053941908713692	0.7870370370370369
1051	Feb25-FISH2-3R4-rep1-cp190-100x_Position012_11_cmle.ics	37	0	1	1	0.0	0.0	0.0
1052	Feb25-FISH2-3R4-rep1-cp190-100x_Position012_11_cmle.ics	38	0	1	1	0.2444068140145321	0.6424242424242425	0.6424242424242425
1053	Feb25-FISH2-3R4-rep1-cp190-100x_Position012_11_cmle.ics	39	0	1	1	0.01152862330257227	0.1	0.06249999999999999
1054	Feb25-FISH2-3R4-rep1-cp190-100x_Position012_11_cmle.ics	40	0	1	1	0.0	0.0	0.0
1055	Feb25-FISH2-3R4-rep1-cp190-100x_Position012_11_cmle.ics	41	0	1	1	0.13142630564932387	0.695121951219512	0.6551724137931034
1056	Feb25-FISH2-3R4-rep1-cp190-100x_Position012_11_cmle.ics	42	0	1	1	0.0	0.0	0.0
1057	Feb25-FISH2-3R4-rep1-cp190-100x_Position012_11_cmle.ics	43	0	1	1	0.08761753709954924	0.2676056338028168	0.2676056338028168
1058	Feb25-FISH2-3R4-rep1-cp190-100x_Position012_11_cmle.ics	44	0	1	1	0.06917173981543362	0.23076923076923075	0.22900763358778625
1059	Feb25-FISH2-3R4-rep1-cp190-100x_Position012_11_cmle.ics	45	0	1	1	0.013834347963086722	0.047999999999999994	0.047999999999999994
1060	Feb25-FISH2-3R4-rep1-cp190-100x_Position012_11_cmle.ics	46	0	1	1	0.2605468866381333	0.52803738317757	0.52803738317757
1061	Feb25-FISH2-3R4-rep1-cp190-100x_Position012_11_cmle.ics	47	0	1	1	0.016140072623601176	0.05035971223021581	0.050724637681159424
1062	Feb25-FISH2-3R4-rep1-cp190-100x_Position012_11_cmle.ics	48	0	1	1	0.09684043574160706	0.42424242424242425	0.4285714285714285
1063	Feb25-FISH2-3R4-rep1-cp190-100x_Position012_11_cmle.ics	49	0	1	1	0.17523507419909848	0.5588235294117646	0.5588235294117646
1064	Feb25-FISH2-3R4-rep1-cp190-100x_Position012_11_cmle.ics	50	0	1	1	0.0	0.0	0.0
1065	Feb25-FISH2-3R4-rep1-cp190-100x_Position012_11_cmle.ics	51	0	1	1	0.0	0.0	0.0
1066	Feb25-FISH2-3R4-rep1-cp190-100x_Position012_11_cmle.ics	51	0	2	1	0.0	0.0	0.0
1067	Feb25-FISH2-3R4-rep1-cp190-100x_Position012_11_cmle.ics	53	0	1	1	0.0	0.0	0.0
1068	Feb25-FISH2-3R4-rep1-cp190-100x_Position012_11_cmle.ics	53	0	1	2	0.28821558256430674	0.46816479400749067	0.880281690140845
1069	Feb25-FISH2-3R4-rep1-cp190-100x_Position012_11_cmle.ics	54	0	1	1	0.2144323934278442	0.788135593220339	0.7815126050420167
1070	Feb25-FISH2-3R4-rep1-cp190-100x_Position012_11_cmle.ics	55	0	1	1	0.0046114493210289076	0.017094017094017092	0.017391304347826084
1071	Feb25-FISH2-3R4-rep1-cp190-100x_Position012_11_cmle.ics	56	0	1	1	0.0	0.0	0.0
1072	Feb25-FISH2-3R4-rep1-cp190-100x_Position012_11_cmle.ics	56	0	1	2	0.04842021787080353	0.07835820895522387	0.14285714285714282
1073	Feb25-FISH2-3R4-rep1-cp190-100x_Position012_11_cmle.ics	58	0	1	1	0.0	0.0	0.0
1074	Feb25-FISH2-3R4-rep1-cp190-100x_Position012_11_cmle.ics	60	0	1	1	0.0	0.0	0.0
1075	Feb25-FISH2-3R4-rep1-cp190-100x_Position012_11_cmle.ics	62	0	1	1	0.06917173981543362	0.22222222222222224	0.22222222222222224
1076	Feb25-FISH2-3R4-rep1-cp190-100x_Position012_11_cmle.ics	63	0	1	1	0.050725942531317986	0.2619047619047619	0.32352941176470584
1077	Feb25-FISH2-3R4-rep1-cp190-100x_Position012_11_cmle.ics	64	0	1	1	0.06225456583389025	0.19424460431654672	0.1956521739130435
1078	Feb25-FISH2-3R4-rep1-cp190-100x_Position012_11_cmle.ics	65	0	1	1	0.08761753709954924	0.27142857142857135	0.2695035460992907
1079	Feb25-FISH2-3R4-rep1-cp190-100x_Position012_11_cmle.ics	66	0	1	1	0.14526065361241058	0.24230769230769225	0.24999999999999994
1080	Feb25-FISH2-3R4-rep1-cp190-100x_Position012_11_cmle.ics	67	0	1	1	0.0	0.0	0.0
1081	Feb25-FISH2-3R4-rep1-cp190-100x_Position012_11_cmle.ics	68	0	1	1	0.03228014524720235	0.2745098039215686	0.2745098039215686
1082	Feb25-FISH2-3R4-rep1-cp190-100x_Position012_11_cmle.ics	69	0	1	1	0.15448355225446841	0.49629629629629635	0.5
1083	Feb25-FISH2-3R4-rep1-cp190-100x_Position012_11_cmle.ics	70	0	1	1	0.0	0.0	0.0
1084	Feb25-FISH2-3R4-rep1-cp190-100x_Position012_11_cmle.ics	71	0	1	1	0.20290377012527194	0.6666666666666665	0.6666666666666665
1085	Feb25-FISH2-3R4-rep1-cp190-100x_Position012_11_cmle.ics	72	0	1	1	0.06686601515491916	0.22307692307692303	0.22307692307692303
1086	Feb25-FISH2-3R4-rep1-cp190-100x_Position012_11_cmle.ics	73	0	1	1	0.06917173981543362	0.23809523809523808	0.24000000000000002
1087	Feb25-FISH2-3R4-rep1-cp190-100x_Position012_11_cmle.ics	74	0	1	1	0.0	0.0	0.0
1088	Feb25-FISH2-3R4-rep1-cp190-100x_Position012_11_cmle.ics	75	0	1	1	0.016140072623601176	0.08860759493670886	0.08749999999999998
1089	Feb25-FISH2-3R4-rep1-cp190-100x_Position012_11_cmle.ics	77	0	1	1	0.07608891379697698	0.15942028985507245	0.15865384615384615
1090	Feb25-FISH2-3R4-rep1-cp190-100x_Position012_11_cmle.ics	78	0	1	1	0.0	0.0	0.0
1091	Feb25-FISH2-3R4-rep1-cp190-100x_Position012_11_cmle.ics	79	0	1	1	0.06225456583389025	0.24107142857142852	0.2596153846153846
1092	Feb25-FISH2-3R4-rep1-cp190-100x_Position012_11_cmle.ics	81	0	1	1	0.04150304388926017	0.27272727272727265	0.2647058823529412
1093	Feb25-FISH2-3R4-rep1-cp190-100x_Position012_11_cmle.ics	81	0	1	2	0.0	0.0	0.0
1094	Feb25-FISH2-3R4-rep1-cp190-100x_Position012_11_cmle.ics	81	0	1	3	0.0	0.0	0.0
1095	Feb25-FISH2-3R4-rep1-cp190-100x_Position012_11_cmle.ics	81	0	2	1	0.0	0.0	0.0
1096	Feb25-FISH2-3R4-rep1-cp190-100x_Position012_11_cmle.ics	81	0	2	2	0.0	0.0	0.0
1097	Feb25-FISH2-3R4-rep1-cp190-100x_Position012_11_cmle.ics	81	0	2	3	0.24210108935401764	0.4666666666666666	0.7342657342657342
1098	Feb25-FISH2-3R4-rep1-cp190-100x_Position012_11_cmle.ics	83	0	1	1	0.07608891379697698	0.43421052631578944	0.6000000000000001
1099	Feb25-FISH2-3R4-rep1-cp190-100x_Position012_11_cmle.ics	86	0	1	1	0.0	0.0	0.0
1100	Feb25-FISH2-3R4-rep1-cp190-100x_Position012_11_cmle.ics	87	0	1	1	0.0	0.0	0.0
1101	Feb25-FISH2-3R4-rep1-cp190-100x_Position012_11_cmle.ics	87	0	1	2	0.0	0.0	0.0
1102	Feb25-FISH2-3R4-rep1-cp190-100x_Position012_11_cmle.ics	88	0	1	1	0.3596930470402548	0.5611510791366905	0.5591397849462365
1103	Feb25-FISH2-3R4-rep1-cp190-100x_Position012_11_cmle.ics	89	0	1	1	0.13603775497035278	0.40972222222222227	0.41843971631205673
1104	Feb25-FISH2-3R4-rep1-cp190-100x_Position012_11_cmle.ics	90	0	1	1	0.0	0.0	0.0
1105	Feb25-FISH2-3R4-rep1-cp190-100x_Position012_11_cmle.ics	90	0	1	2	0.0	0.0	0.0
1106	Feb25-FISH2-3R4-rep1-cp190-100x_Position012_11_cmle.ics	90	0	2	1	0.0	0.0	0.0
1107	Feb25-FISH2-3R4-rep1-cp190-100x_Position012_11_cmle.ics	90	0	2	2	0.04611449321028908	0.1754385964912281	0.13245033112582782
1108	Feb25-FISH2-3R4-rep1-cp190-100x_Position012_11_cmle.ics	91	0	1	1	0.0	0.0	0.0
1109	Feb25-FISH2-3R4-rep1-cp190-100x_Position012_11_cmle.ics	92	0	1	1	0.08761753709954924	0.4269662921348314	0.4269662921348314
1110	Feb25-FISH2-3R4-rep1-cp190-100x_Position013_12_cmle.ics	1	0	1	1	0.0	0.0	0.0
1111	Feb25-FISH2-3R4-rep1-cp190-100x_Position013_12_cmle.ics	2	0	1	1	0.029974420586687898	0.09923664122137403	0.09923664122137403
1112	Feb25-FISH2-3R4-rep1-cp190-100x_Position013_12_cmle.ics	3	0	1	1	0.03228014524720235	0.055555555555555546	0.05533596837944664
1113	Feb25-FISH2-3R4-rep1-cp190-100x_Position013_12_cmle.ics	4	0	1	1	0.006917173981543361	0.018987341772151896	0.018987341772151896
1114	Feb25-FISH2-3R4-rep1-cp190-100x_Position013_12_cmle.ics	5	0	1	1	0.0	0.0	0.0
1115	Feb25-FISH2-3R4-rep1-cp190-100x_Position013_12_cmle.ics	6	0	1	1	0.03919731922874571	0.11564625850340134	0.11486486486486487
1116	Feb25-FISH2-3R4-rep1-cp190-100x_Position013_12_cmle.ics	7	0	1	1	0.04380876854977462	0.12925170068027209	0.08675799086757989
1117	Feb25-FISH2-3R4-rep1-cp190-100x_Position013_12_cmle.ics	8	0	1	1	0.059948841173375796	0.2452830188679245	0.2452830188679245
1118	Feb25-FISH2-3R4-rep1-cp190-100x_Position013_12_cmle.ics	9	0	1	1	0.0	0.0	0.0
1119	Feb25-FISH2-3R4-rep1-cp190-100x_Position013_12_cmle.ics	9	0	2	1	0.3850560183059138	0.8789473684210525	0.7356828193832599
1120	Feb25-FISH2-3R4-rep1-cp190-100x_Position013_12_cmle.ics	10	0	1	1	0.26746406061967665	0.7116564417177913	0.7073170731707316
1121	Feb25-FISH2-3R4-rep1-cp190-100x_Position013_12_cmle.ics	11	0	1	1	0.0046114493210289076	0.017857142857142853	0.017699115044247787
1122	Feb25-FISH2-3R4-rep1-cp190-100x_Position013_12_cmle.ics	12	0	1	1	0.0	0.0	0.0
1123	Feb25-FISH2-3R4-rep1-cp190-100x_Position013_12_cmle.ics	12	0	1	2	0.0	0.0	0.0
1124	Feb25-FISH2-3R4-rep1-cp190-100x_Position013_12_cmle.ics	15	0	1	1	0.0	0.0	0.0
1125	Feb25-FISH2-3R4-rep1-cp190-100x_Position013_12_cmle.ics	16	0	1	1	0.09914616040212151	0.30281690140845063	0.3049645390070922
1126	Feb25-FISH2-3R4-rep1-cp190-100x_Position013_12_cmle.ics	17	0	1	1	0.0	0.0	0.0
1127	Feb25-FISH2-3R4-rep1-cp190-100x_Position013_12_cmle.ics	18	0	1	1	0.20059804546475749	0.6444444444444445	0.6492537313432836
1128	Feb25-FISH2-3R4-rep1-cp190-100x_Position013_12_cmle.ics	19	0	1	1	0.13142630564932387	0.4285714285714285	0.40140845070422526
1129	Feb25-FISH2-3R4-rep1-cp190-100x_Position013_12_cmle.ics	20	0	1	1	0.09222898642057815	0.7017543859649124	0.8
1130	Feb25-FISH2-3R4-rep1-cp190-100x_Position013_12_cmle.ics	21	0	1	1	0.0853118124390348	0.2624113475177305	0.29838709677419356
1131	Feb25-FISH2-3R4-rep1-cp190-100x_Position013_12_cmle.ics	23	0	1	1	0.0	0.0	0.0
1132	Feb25-FISH2-3R4-rep1-cp190-100x_Position013_12_cmle.ics	24	0	1	1	0.16831790021755513	0.40109890109890106	0.3989071038251366
1133	Feb25-FISH2-3R4-rep1-cp190-100x_Position013_12_cmle.ics	25	0	1	1	0.10836905904417933	0.49999999999999994	0.4947368421052631
1134	Feb25-FISH2-3R4-rep1-cp190-100x_Position013_12_cmle.ics	26	0	1	1	0.09914616040212151	0.3093525179856114	0.3093525179856114
1135	Feb25-FISH2-3R4-rep1-cp190-100x_Position013_12_cmle.ics	27	0	1	1	0.223655292069902	0.2948328267477203	0.2948328267477203
1136	Feb25-FISH2-3R4-rep1-cp190-100x_Position013_12_cmle.ics	29	0	1	1	0.0	0.0	0.0
1137	Feb25-FISH2-3R4-rep1-cp190-100x_Position013_12_cmle.ics	30	0	1	1	0.16831790021755513	0.5447761194029851	0.5407407407407407
1138	Feb25-FISH2-3R4-rep1-cp190-100x_Position013_12_cmle.ics	31	0	1	1	0.07147746447594806	0.20945945945945946	0.20666666666666664
1139	Feb25-FISH2-3R4-rep1-cp190-100x_Position013_12_cmle.ics	32	0	1	1	0.12681485632829495	0.4508196721311475	0.5140186915887849
1140	Feb25-FISH2-3R4-rep1-cp190-100x_Position013_12_cmle.ics	33	0	1	1	0.025362971265658993	0.0846153846153846	0.0859375
1141	Feb25-FISH2-3R4-rep1-cp190-100x_Position013_12_cmle.ics	34	0	1	1	0.05533739185234689	0.15999999999999998	0.15999999999999998
1142	Feb25-FISH2-3R4-rep1-cp190-100x_Position013_12_cmle.ics	35	0	1	1	0.009222898642057815	0.07272727272727274	0.07547169811320754
1143	Feb25-FISH2-3R4-rep1-cp190-100x_Position013_12_cmle.ics	36	0	1	1	0.07378318913646252	0.2222222222222222	0.2222222222222222
1144	Feb25-FISH2-3R4-rep1-cp190-100x_Position013_12_cmle.ics	37	0	1	1	0.07378318913646252	0.2012578616352201	0.2012578616352201
1145	Feb25-FISH2-3R4-rep1-cp190-100x_Position013_12_cmle.ics	38	0	1	1	0.0	0.0	0.0
1146	Feb25-FISH2-3R4-rep1-cp190-100x_Position013_12_cmle.ics	39	0	1	1	0.03919731922874571	0.09714285714285713	0.09659090909090907
1147	Feb25-FISH2-3R4-rep1-cp190-100x_Position013_12_cmle.ics	40	0	1	1	0.04150304388926017	0.20454545454545453	0.13432835820895522
1148	Feb25-FISH2-3R4-rep1-cp190-100x_Position013_12_cmle.ics	41	0	1	1	0.020751521944630084	0.03308823529411765	0.033210332103321034
1149	Feb25-FISH2-3R4-rep1-cp190-100x_Position013_12_cmle.ics	42	0	1	1	0.08300608777852034	0.3302752293577982	0.3272727272727273
1150	Feb25-FISH2-3R4-rep1-cp190-100x_Position013_12_cmle.ics	43	0	1	1	0.01152862330257227	0.03333333333333333	0.03333333333333333
1151	Feb25-FISH2-3R4-rep1-cp190-100x_Position013_12_cmle.ics	44	0	1	1	0.0	0.0	0.0
1152	Feb25-FISH2-3R4-rep1-cp190-100x_Position013_12_cmle.ics	47	0	1	1	0.0	0.0	0.0
1153	Feb25-FISH2-3R4-rep1-cp190-100x_Position013_12_cmle.ics	48	0	1	1	0.03458586990771681	0.16853932584269662	0.16853932584269662
1154	Feb25-FISH2-3R4-rep1-cp190-100x_Position013_12_cmle.ics	49	0	1	1	0.09222898642057815	0.291970802919708	0.291970802919708
1155	Feb25-FISH2-3R4-rep1-cp190-100x_Position013_12_cmle.ics	51	0	1	1	0.0	0.0	0.0
1156	Feb25-FISH2-3R4-rep1-cp190-100x_Position013_12_cmle.ics	51	0	1	2	0.01152862330257227	0.02155172413793103	0.030120481927710836
1157	Feb25-FISH2-3R4-rep1-cp190-100x_Position013_12_cmle.ics	52	0	1	1	0.0	0.0	0.0
1158	Feb25-FISH2-3R4-rep1-cp190-100x_Position013_12_cmle.ics	53	0	1	1	0.006917173981543361	0.02013422818791946	0.02013422818791946
1159	Feb25-FISH2-3R4-rep1-cp190-100x_Position013_12_cmle.ics	56	0	1	1	0.0	0.0	0.0
1160	Feb25-FISH2-3R4-rep1-cp190-100x_Position013_12_cmle.ics	57	0	1	1	0.0	0.0	0.0
1161	Feb25-FISH2-3R4-rep1-cp190-100x_Position013_12_cmle.ics	58	0	1	1	0.0	0.0	0.0
1162	Feb25-FISH2-3R4-rep1-cp190-100x_Position013_12_cmle.ics	59	0	1	1	0.06225456583389025	0.39705882352941174	0.409090909090909
1163	Feb25-FISH2-3R4-rep1-cp190-100x_Position013_12_cmle.ics	60	0	1	1	0.07378318913646252	0.19753086419753085	0.1987577639751553
1164	Feb25-FISH2-3R4-rep1-cp190-100x_Position013_12_cmle.ics	61	0	1	1	0.08761753709954924	0.2753623188405797	0.2753623188405797
1165	Feb25-FISH2-3R4-rep1-cp190-100x_Position013_12_cmle.ics	62	0	1	1	0.0	0.0	0.0
1166	Feb25-FISH2-3R4-rep1-cp190-100x_Position013_12_cmle.ics	63	0	1	1	0.03919731922874571	0.1317829457364341	0.1317829457364341
1167	Feb25-FISH2-3R4-rep1-cp190-100x_Position013_12_cmle.ics	65	0	1	1	0.01152862330257227	0.05952380952380953	0.05952380952380953
1168	Feb25-FISH2-3R4-rep1-cp190-100x_Position013_12_cmle.ics	69	0	1	1	0.0	0.0	0.0
1169	Feb25-FISH2-3R4-rep1-cp190-100x_Position013_12_cmle.ics	70	0	1	1	0.0	0.0	0.0
1170	Feb25-FISH2-3R4-rep1-cp190-100x_Position013_12_cmle.ics	71	0	1	1	0.1798465235201274	0.5999999999999999	0.5909090909090907
1171	Feb25-FISH2-3R4-rep1-cp190-100x_Position013_12_cmle.ics	72	0	1	1	0.0	0.0	0.0
1172	Feb25-FISH2-3R4-rep1-cp190-100x_Position013_12_cmle.ics	72	0	1	2	0.10606333438366487	0.32394366197183094	0.42990654205607465
1173	Feb25-FISH2-3R4-rep1-cp190-100x_Position013_12_cmle.ics	73	0	1	1	0.0	0.0	0.0
1174	Feb25-FISH2-3R4-rep1-cp190-100x_Position013_12_cmle.ics	74	0	1	1	0.0	0.0	0.0
1175	Feb25-FISH2-3R4-rep1-cp190-100x_Position013_12_cmle.ics	75	0	1	1	0.0046114493210289076	0.013888888888888888	0.013888888888888888
1176	Feb25-FISH2-3R4-rep1-cp190-100x_Position013_12_cmle.ics	76	0	1	1	0.0046114493210289076	0.016129032258064516	0.016129032258064516
1177	Feb25-FISH2-3R4-rep1-cp190-100x_Position013_12_cmle.ics	77	0	1	1	0.16601217555704068	0.48648648648648657	0.48979591836734687
1178	Feb25-FISH2-3R4-rep1-cp190-100x_Position013_12_cmle.ics	78	0	1	1	0.0	0.0	0.0
1179	Feb25-FISH2-3R4-rep1-cp190-100x_Position013_12_cmle.ics	79	0	1	1	0.08070036311800588	0.2536231884057971	0.2536231884057971
1180	Feb25-FISH2-3R4-rep1-cp190-100x_Position013_12_cmle.ics	80	0	1	1	0.020751521944630084	0.0647482014388489	0.06428571428571428
1181	Feb25-FISH2-3R4-rep1-cp190-100x_Position013_12_cmle.ics	82	0	1	1	0.11067478370469377	0.30379746835443033	0.30379746835443033
1182	Feb25-FISH2-3R4-rep1-cp190-100x_Position013_12_cmle.ics	83	0	1	1	0.025362971265658993	0.1774193548387097	0.1746031746031746
1183	Feb25-FISH2-3R4-rep1-cp190-100x_Position013_12_cmle.ics	84	0	1	1	0.21673811808835866	0.5911949685534591	0.5874999999999999
1184	Feb25-FISH2-3R4-rep1-cp190-100x_Position013_12_cmle.ics	85	0	1	1	0.0	0.0	0.0
1185	Feb25-FISH2-3R4-rep1-cp190-100x_Position013_12_cmle.ics	86	0	1	1	0.0	0.0	0.0
1186	Feb25-FISH2-3R4-rep1-cp190-100x_Position013_12_cmle.ics	87	0	1	1	0.0	0.0	0.0
1187	Feb25-FISH2-3R4-rep1-cp190-100x_Position013_12_cmle.ics	87	0	1	2	0.0	0.0	0.0
1188	Feb25-FISH2-3R4-rep1-cp190-100x_Position013_12_cmle.ics	88	0	1	1	0.029974420586687898	0.10317460317460315	0.104
1189	Feb25-FISH2-3R4-rep1-cp190-100x_Position013_12_cmle.ics	89	0	1	1	0.14295492895189613	0.39999999999999997	0.39999999999999997
1190	Feb25-FISH2-3R4-rep1-cp190-100x_Position013_12_cmle.ics	90	0	1	1	0.0	0.0	0.0
1191	Feb25-FISH2-3R4-rep1-cp190-100x_Position013_12_cmle.ics	90	0	1	2	0.0	0.0	0.0
1192	Feb25-FISH2-3R4-rep1-cp190-100x_Position013_12_cmle.ics	91	0	1	1	0.12681485632829495	0.4508196721311475	0.4508196721311475
1193	Feb25-FISH2-3R4-rep1-cp190-100x_Position013_12_cmle.ics	92	0	1	1	0.0	0.0	0.0
1194	Feb25-FISH2-3R4-rep1-cp190-100x_Position013_12_cmle.ics	93	0	1	1	0.0	0.0	0.0
1195	Feb25-FISH2-3R4-rep1-cp190-100x_Position013_12_cmle.ics	94	0	1	1	0.0046114493210289076	0.014598540145985401	0.014705882352941175
1196	Feb25-FISH2-3R4-rep1-cp190-100x_Position013_12_cmle.ics	95	0	1	1	0.0	0.0	0.0
1197	Feb25-FISH2-3R4-rep1-cp190-100x_Position013_12_cmle.ics	97	0	1	1	0.11528623302572269	0.34246575342465746	0.36496350364963503
1198	Feb25-FISH2-3R4-rep1-cp190-100x_Position013_12_cmle.ics	99	0	1	1	0.020751521944630084	0.09	0.09183673469387754
1199	Feb25-FISH2-3R4-rep1-cp190-100x_Position013_12_cmle.ics	103	0	1	1	0.0	0.0	0.0
1200	Feb25-FISH2-3R4-rep1-cp190-100x_Position013_12_cmle.ics	104	0	1	1	0.057643116512861345	0.19999999999999998	0.19999999999999998
1201	Feb25-FISH2-3R4-rep1-cp190-100x_Position013_12_cmle.ics	105	0	1	1	0.2536297126565899	0.7382550335570468	0.7382550335570468
1202	Feb25-FISH2-3R4-rep1-cp190-100x_Position013_12_cmle.ics	106	0	1	1	0.08761753709954924	0.2303030303030303	0.2303030303030303
1203	Feb25-FISH2-3R4-rep1-cp190-100x_Position013_12_cmle.ics	107	0	1	1	0.0945347110810926	0.3059701492537313	0.3059701492537313
1204	Feb25-FISH2-3R4-rep1-cp190-100x_Position013_12_cmle.ics	108	0	1	1	0.11298050836520823	0.37984496124031003	0.4757281553398057
1205	Feb25-FISH2-3R4-rep1-cp190-100x_Position013_12_cmle.ics	108	0	1	2	0.0	0.0	0.0
1206	Feb25-FISH2-3R4-rep1-cp190-100x_Position013_12_cmle.ics	108	0	2	1	0.0	0.0	0.0
1207	Feb25-FISH2-3R4-rep1-cp190-100x_Position013_12_cmle.ics	108	0	2	2	0.0	0.0	0.0
1208	Feb25-FISH2-3R4-rep1-cp190-100x_Position013_12_cmle.ics	109	0	1	1	0.3827502936453993	0.5533333333333332	0.5551839464882943
1209	Feb25-FISH2-3R4-rep1-cp190-100x_Position013_12_cmle.ics	110	0	1	1	0.02305724660514454	0.08547008547008546	0.08547008547008546
1210	Feb25-FISH2-3R4-rep1-cp190-100x_Position013_12_cmle.ics	111	0	1	1	0.09914616040212151	0.5308641975308642	0.5657894736842105
1211	Feb25-FISH2-3R4-rep1-cp190-100x_Position013_12_cmle.ics	112	0	1	1	0.02305724660514454	0.12499999999999999	0.12345679012345678
1212	Feb25-FISH2-3R4-rep1-cp190-100x_Position013_12_cmle.ics	113	0	1	1	0.0	0.0	0.0
1213	Feb25-FISH2-3R4-rep1-cp190-100x_Position013_12_cmle.ics	114	0	1	1	0.1245091316677805	0.435483870967742	0.435483870967742
1214	Feb25-FISH2-3R4-rep1-cp190-100x_Position014_13_cmle.ics	2	0	1	1	0.11989768234675159	0.29885057471264365	0.4333333333333333
1215	Feb25-FISH2-3R4-rep1-cp190-100x_Position014_13_cmle.ics	2	0	1	2	0.0	0.0	0.0
1216	Feb25-FISH2-3R4-rep1-cp190-100x_Position014_13_cmle.ics	3	0	1	1	0.2098209441068153	0.5723270440251571	0.5759493670886076
1217	Feb25-FISH2-3R4-rep1-cp190-100x_Position014_13_cmle.ics	4	0	1	1	0.0	0.0	0.0
1218	Feb25-FISH2-3R4-rep1-cp190-100x_Position014_13_cmle.ics	5	0	1	1	0.03689159456823126	0.24242424242424238	0.14678899082568808
1219	Feb25-FISH2-3R4-rep1-cp190-100x_Position014_13_cmle.ics	6	0	1	1	0.11759195768623715	0.3805970149253731	0.375
1220	Feb25-FISH2-3R4-rep1-cp190-100x_Position014_13_cmle.ics	7	0	1	1	0.0	0.0	0.0
1221	Feb25-FISH2-3R4-rep1-cp190-100x_Position014_13_cmle.ics	8	0	1	1	0.04150304388926017	0.3	0.3
1222	Feb25-FISH2-3R4-rep1-cp190-100x_Position014_13_cmle.ics	9	0	1	1	0.0	0.0	0.0
1223	Feb25-FISH2-3R4-rep1-cp190-100x_Position014_13_cmle.ics	9	0	1	2	0.0	0.0	0.0
1224	Feb25-FISH2-3R4-rep1-cp190-100x_Position014_13_cmle.ics	10	0	1	1	0.03228014524720235	0.11111111111111109	0.11111111111111109
1225	Feb25-FISH2-3R4-rep1-cp190-100x_Position014_13_cmle.ics	11	0	1	1	0.08070036311800588	0.6249999999999999	0.660377358490566
1226	Feb25-FISH2-3R4-rep1-cp190-100x_Position014_13_cmle.ics	12	0	1	1	0.0046114493210289076	0.016528925619834708	0.016393442622950817
1227	Feb25-FISH2-3R4-rep1-cp190-100x_Position014_13_cmle.ics	13	0	1	1	0.0	0.0	0.0
1228	Feb25-FISH2-3R4-rep1-cp190-100x_Position014_13_cmle.ics	15	0	1	1	0.13834347963086724	0.4166666666666667	0.410958904109589
1229	Feb25-FISH2-3R4-rep1-cp190-100x_Position014_13_cmle.ics	16	0	1	1	0.0	0.0	0.0
1230	Feb25-FISH2-3R4-rep1-cp190-100x_Position014_13_cmle.ics	17	0	1	1	0.0	0.0	0.0
1231	Feb25-FISH2-3R4-rep1-cp190-100x_Position014_13_cmle.ics	18	0	1	1	0.009222898642057815	0.0261437908496732	0.02631578947368421
1232	Feb25-FISH2-3R4-rep1-cp190-100x_Position014_13_cmle.ics	19	0	1	1	0.04842021787080353	0.16666666666666663	0.1653543307086614
1233	Feb25-FISH2-3R4-rep1-cp190-100x_Position014_13_cmle.ics	20	0	1	1	0.0899232617600637	0.28057553956834524	0.2785714285714285
1234	Feb25-FISH2-3R4-rep1-cp190-100x_Position014_13_cmle.ics	21	0	1	1	0.0	0.0	0.0
1235	Feb25-FISH2-3R4-rep1-cp190-100x_Position014_13_cmle.ics	22	0	1	1	0.0	0.0	0.0
1236	Feb25-FISH2-3R4-rep1-cp190-100x_Position014_13_cmle.ics	22	0	2	1	0.0	0.0	0.0
1237	Feb25-FISH2-3R4-rep1-cp190-100x_Position014_13_cmle.ics	23	0	1	1	0.07147746447594806	0.27927927927927926	0.27927927927927926
1238	Feb25-FISH2-3R4-rep1-cp190-100x_Position014_13_cmle.ics	25	0	1	1	0.1890694221621852	0.5815602836879432	0.6119402985074626
1239	Feb25-FISH2-3R4-rep1-cp190-100x_Position014_13_cmle.ics	26	0	1	1	0.0853118124390348	0.24832214765100669	0.3457943925233644
1240	Feb25-FISH2-3R4-rep1-cp190-100x_Position014_13_cmle.ics	29	0	1	1	0.03919731922874571	0.10828025477707007	0.10828025477707007
1241	Feb25-FISH2-3R4-rep1-cp190-100x_Position014_13_cmle.ics	30	0	1	1	0.06225456583389025	0.15	0.15
1242	Feb25-FISH2-3R4-rep1-cp190-100x_Position014_13_cmle.ics	31	0	1	1	0.01152862330257227	0.02577319587628866	0.026041666666666668
1243	Feb25-FISH2-3R4-rep1-cp190-100x_Position014_13_cmle.ics	33	0	1	1	0.07378318913646252	0.18079096045197737	0.21052631578947367
1244	Feb25-FISH2-3R4-rep1-cp190-100x_Position014_13_cmle.ics	34	0	1	1	0.15448355225446841	0.46206896551724136	0.46206896551724136
1245	Feb25-FISH2-3R4-rep1-cp190-100x_Position014_13_cmle.ics	35	0	1	1	0.0	0.0	0.0
1246	Feb25-FISH2-3R4-rep1-cp190-100x_Position014_13_cmle.ics	36	0	1	1	0.0	0.0	0.0
1247	Feb25-FISH2-3R4-rep1-cp190-100x_Position014_13_cmle.ics	38	0	1	1	0.0	0.0	0.0
1248	Feb25-FISH2-3R4-rep1-cp190-100x_Position014_13_cmle.ics	38	0	2	1	0.0	0.0	0.0
1249	Feb25-FISH2-3R4-rep1-cp190-100x_Position014_13_cmle.ics	39	0	1	1	0.0	0.0	0.0
1250	Feb25-FISH2-3R4-rep1-cp190-100x_Position014_13_cmle.ics	39	0	2	1	0.09684043574160706	0.7499999999999999	0.21
1251	Feb25-FISH2-3R4-rep1-cp190-100x_Position014_13_cmle.ics	41	0	1	1	0.0	0.0	0.0
1252	Feb25-FISH2-3R4-rep1-cp190-100x_Position014_13_cmle.ics	43	0	1	1	0.01152862330257227	0.035460992907801414	0.036764705882352935
1253	Feb25-FISH2-3R4-rep1-cp190-100x_Position014_13_cmle.ics	45	0	1	1	0.0	0.0	0.0
1254	Feb25-FISH2-3R4-rep1-cp190-100x_Position014_13_cmle.ics	46	0	1	1	0.0	0.0	0.0
1255	Feb25-FISH2-3R4-rep1-cp190-100x_Position014_13_cmle.ics	46	0	2	1	0.09914616040212151	0.5512820512820512	0.3006993006993007
1256	Feb25-FISH2-3R4-rep1-cp190-100x_Position014_13_cmle.ics	47	0	1	1	0.04611449321028908	0.2941176470588235	0.2816901408450704
1257	Feb25-FISH2-3R4-rep1-cp190-100x_Position014_13_cmle.ics	48	0	1	1	0.0	0.0	0.0
1258	Feb25-FISH2-3R4-rep1-cp190-100x_Position014_13_cmle.ics	48	0	1	2	0.0	0.0	0.0
1259	Feb25-FISH2-3R4-rep1-cp190-100x_Position014_13_cmle.ics	50	0	1	1	0.10606333438366487	0.3194444444444444	0.32167832167832167
1260	Feb25-FISH2-3R4-rep1-cp190-100x_Position014_13_cmle.ics	51	0	1	1	0.01152862330257227	0.05555555555555555	0.056179775280898875
1261	Feb25-FISH2-3R4-rep1-cp190-100x_Position014_13_cmle.ics	52	0	1	1	0.0	0.0	0.0
1262	Feb25-FISH2-3R4-rep1-cp190-100x_Position014_13_cmle.ics	53	0	1	1	0.0	0.0	0.0
1263	Feb25-FISH2-3R4-rep1-cp190-100x_Position014_13_cmle.ics	54	0	1	1	0.0	0.0	0.0
1264	Feb25-FISH2-3R4-rep1-cp190-100x_Position014_13_cmle.ics	55	0	1	1	0.0	0.0	0.0
1265	Feb25-FISH2-3R4-rep1-cp190-100x_Position014_13_cmle.ics	56	0	1	1	0.027668695926173444	0.16216216216216217	0.15999999999999998
1266	Feb25-FISH2-3R4-rep1-cp190-100x_Position014_13_cmle.ics	57	0	1	1	0.03458586990771681	0.08875739644970414	0.08875739644970414
1267	Feb25-FISH2-3R4-rep1-cp190-100x_Position014_13_cmle.ics	58	0	1	1	0.0	0.0	0.0
1268	Feb25-FISH2-3R4-rep1-cp190-100x_Position014_13_cmle.ics	58	0	1	2	0.027668695926173444	0.03797468354430379	0.06282722513089004
1269	Feb25-FISH2-3R4-rep1-cp190-100x_Position014_13_cmle.ics	59	0	1	1	0.11759195768623715	0.7727272727272726	0.75
1270	Feb25-FISH2-3R4-rep1-cp190-100x_Position014_13_cmle.ics	61	0	1	1	0.22596101673041646	0.5632183908045977	0.5599999999999999
1271	Feb25-FISH2-3R4-rep1-cp190-100x_Position014_13_cmle.ics	62	0	1	1	0.013834347963086722	0.09523809523809522	0.09523809523809522
1272	Feb25-FISH2-3R4-rep1-cp190-100x_Position014_13_cmle.ics	63	0	1	1	0.013834347963086722	0.09375	0.04137931034482758
1273	Feb25-FISH2-3R4-rep1-cp190-100x_Position014_13_cmle.ics	63	0	2	1	0.0	0.0	0.0
1274	Feb25-FISH2-3R4-rep1-cp190-100x_Position014_13_cmle.ics	64	0	1	1	0.0	0.0	0.0
1275	Feb25-FISH2-3R4-rep1-cp190-100x_Position014_13_cmle.ics	65	0	1	1	0.08070036311800588	0.31249999999999994	0.24137931034482754
1276	Feb25-FISH2-3R4-rep1-cp190-100x_Position014_13_cmle.ics	66	0	1	1	0.0	0.0	0.0
1277	Feb25-FISH2-3R4-rep1-cp190-100x_Position014_13_cmle.ics	67	0	1	1	0.12681485632829495	0.6874999999999998	0.6962025316455696
1278	Feb25-FISH2-3R4-rep1-cp190-100x_Position014_13_cmle.ics	68	0	1	1	0.009222898642057815	0.027777777777777776	0.02758620689655172
1279	Feb25-FISH2-3R4-rep1-cp190-100x_Position014_13_cmle.ics	69	0	1	1	0.14756637827292504	0.48484848484848475	0.48484848484848475
1280	Feb25-FISH2-3R4-rep1-cp190-100x_Position014_13_cmle.ics	70	0	1	1	0.0	0.0	0.0
1281	Feb25-FISH2-3R4-rep1-cp190-100x_Position014_13_cmle.ics	71	0	1	1	0.0	0.0	0.0
1282	Feb25-FISH2-3R4-rep1-cp190-100x_Position014_13_cmle.ics	73	0	1	1	0.17523507419909848	0.46625766871165636	0.4691358024691358
1283	Feb25-FISH2-3R4-rep1-cp190-100x_Position014_13_cmle.ics	74	0	1	1	0.0	0.0	0.0
1284	Feb25-FISH2-3R4-rep1-cp190-100x_Position014_13_cmle.ics	75	0	1	1	0.059948841173375796	0.0981132075471698	0.09961685823754789
1285	Feb25-FISH2-3R4-rep1-cp190-100x_Position014_13_cmle.ics	76	0	1	1	0.10145188506263597	0.3728813559322034	0.36974789915966383
1286	Feb25-FISH2-3R4-rep1-cp190-100x_Position014_13_cmle.ics	78	0	1	1	0.016140072623601176	0.07291666666666667	0.06999999999999999
1287	Feb25-FISH2-3R4-rep1-cp190-100x_Position014_13_cmle.ics	80	0	1	1	0.20059804546475749	0.6692307692307691	0.6692307692307691
1288	Feb25-FISH2-3R4-rep1-cp190-100x_Position014_13_cmle.ics	81	0	1	1	0.0046114493210289076	0.010526315789473682	0.01058201058201058
1289	Feb25-FISH2-3R4-rep1-cp190-100x_Position014_13_cmle.ics	82	0	1	1	0.11067478370469377	0.34532374100719415	0.34532374100719415
1290	Feb25-FISH2-3R4-rep1-cp190-100x_Position014_13_cmle.ics	84	0	1	1	0.14064920429138167	0.4093959731543623	0.9531249999999999
1291	Feb25-FISH2-3R4-rep1-cp190-100x_Position014_13_cmle.ics	84	0	1	2	0.0	0.0	0.0
1292	Feb25-FISH2-3R4-rep1-cp190-100x_Position014_13_cmle.ics	85	0	1	1	0.04842021787080353	0.18421052631578946	0.21
1293	Feb25-FISH2-3R4-rep1-cp190-100x_Position014_13_cmle.ics	86	0	1	1	0.6663544268886772	0.711822660098522	0.7135802469135802
1294	Feb25-FISH2-3R4-rep1-cp190-100x_Position014_13_cmle.ics	87	0	1	1	0.0	0.0	0.0
1295	Feb25-FISH2-3R4-rep1-cp190-100x_Position014_13_cmle.ics	87	0	2	1	0.0	0.0	0.0
1296	Feb25-FISH2-3R4-rep1-cp190-100x_Position014_13_cmle.ics	90	0	1	1	0.0	0.0	0.0
1297	Feb25-FISH2-3R4-rep1-cp190-100x_Position014_13_cmle.ics	90	0	2	1	0.39427891694797157	0.7599999999999999	0.7245762711864406
1298	Feb25-FISH2-3R4-rep1-cp190-100x_Position014_13_cmle.ics	91	0	1	1	0.07608891379697698	0.4925373134328358	0.4999999999999999
1299	Feb25-FISH2-3R4-rep1-cp190-100x_Position014_13_cmle.ics	92	0	1	1	0.07839463845749142	0.26771653543307083	0.26771653543307083
1300	Feb25-FISH2-3R4-rep1-cp190-100x_Position014_13_cmle.ics	93	0	1	1	0.0	0.0	0.0
1301	Feb25-FISH2-3R4-rep1-cp190-100x_Position014_13_cmle.ics	94	0	1	1	0.3204957278115091	0.5582329317269076	0.5582329317269076
1302	Feb25-FISH2-3R4-rep1-cp190-100x_Position014_13_cmle.ics	96	0	1	1	0.22134956740938755	0.6808510638297871	0.6808510638297871
1303	Feb25-FISH2-3R4-rep1-cp190-100x_Position014_13_cmle.ics	98	0	1	1	0.23979536469350318	0.6933333333333332	0.7323943661971829
1304	Feb25-FISH2-3R4-rep1-cp190-100x_Position014_13_cmle.ics	99	0	1	1	0.0	0.0	0.0
1305	Feb25-FISH2-3R4-rep1-cp190-100x_Position014_13_cmle.ics	100	0	1	1	0.0046114493210289076	0.029850746268656716	0.029850746268656716
1306	Feb25-FISH2-3R4-rep1-cp190-100x_Position014_13_cmle.ics	101	0	1	1	0.025362971265658993	0.1746031746031746	0.1746031746031746
1307	Feb25-FISH2-3R4-rep1-cp190-100x_Position014_13_cmle.ics	102	0	1	1	0.16831790021755513	0.5615384615384614	0.5615384615384614
1308	Feb25-FISH2-3R4-rep1-cp190-100x_Position014_13_cmle.ics	103	0	1	1	0.0	0.0	0.0
1309	Feb25-FISH2-3R4-rep1-cp190-100x_Position014_13_cmle.ics	105	0	1	1	0.16140072623601176	0.49295774647887314	0.4895104895104895
1310	Feb25-FISH2-3R4-rep1-cp190-100x_Position014_13_cmle.ics	107	0	1	1	0.0	0.0	0.0
1311	Feb25-FISH2-3R4-rep1-cp190-100x_Position014_13_cmle.ics	108	0	1	1	0.03458586990771681	0.10791366906474818	0.10869565217391305
1312	Feb25-FISH2-3R4-rep1-cp190-100x_Position014_13_cmle.ics	109	0	1	1	0.0	0.0	0.0
1313	Feb25-FISH2-3R4-rep1-cp190-100x_Position014_13_cmle.ics	110	0	1	1	0.0	0.0	0.0
1314	Feb25-FISH2-3R4-rep1-cp190-100x_Position015_14_cmle.ics	1	0	1	1	0.07378318913646252	0.2119205298013245	0.21052631578947367
1315	Feb25-FISH2-3R4-rep1-cp190-100x_Position015_14_cmle.ics	2	0	1	1	0.16831790021755513	0.3201754385964912	0.3215859030837004
1316	Feb25-FISH2-3R4-rep1-cp190-100x_Position015_14_cmle.ics	3	0	1	1	0.24210108935401764	0.3431372549019608	0.3453947368421052
1317	Feb25-FISH2-3R4-rep1-cp190-100x_Position015_14_cmle.ics	4	0	1	1	0.07608891379697698	0.30000000000000004	0.30275229357798167
1318	Feb25-FISH2-3R4-rep1-cp190-100x_Position015_14_cmle.ics	5	0	1	1	0.11528623302572269	0.3225806451612903	0.3225806451612903
1319	Feb25-FISH2-3R4-rep1-cp190-100x_Position015_14_cmle.ics	8	0	1	1	0.006917173981543361	0.04615384615384614	0.04545454545454544
1320	Feb25-FISH2-3R4-rep1-cp190-100x_Position015_14_cmle.ics	9	0	1	1	0.025362971265658993	0.16176470588235292	0.16666666666666663
1321	Feb25-FISH2-3R4-rep1-cp190-100x_Position015_14_cmle.ics	10	0	1	1	0.0	0.0	0.0
1322	Feb25-FISH2-3R4-rep1-cp190-100x_Position015_14_cmle.ics	10	0	2	1	0.053031667191832436	0.3484848484848484	0.22115384615384615
1323	Feb25-FISH2-3R4-rep1-cp190-100x_Position015_14_cmle.ics	13	0	1	1	0.28129840858276334	0.6224489795918366	0.6192893401015228
1324	Feb25-FISH2-3R4-rep1-cp190-100x_Position015_14_cmle.ics	14	0	1	1	0.0	0.0	0.0
1325	Feb25-FISH2-3R4-rep1-cp190-100x_Position015_14_cmle.ics	15	0	1	1	0.1291205809888094	0.4148148148148148	0.4148148148148148
1326	Feb25-FISH2-3R4-rep1-cp190-100x_Position015_14_cmle.ics	16	0	1	1	0.0	0.0	0.0
1327	Feb25-FISH2-3R4-rep1-cp190-100x_Position015_14_cmle.ics	16	0	1	2	0.0	0.0	0.0
1328	Feb25-FISH2-3R4-rep1-cp190-100x_Position015_14_cmle.ics	17	0	1	1	0.0	0.0	0.0
1329	Feb25-FISH2-3R4-rep1-cp190-100x_Position015_14_cmle.ics	18	0	1	1	0.23287819071195984	0.7318840579710145	0.7426470588235293
1330	Feb25-FISH2-3R4-rep1-cp190-100x_Position015_14_cmle.ics	19	0	1	1	0.025362971265658993	0.09166666666666666	0.0909090909090909
1331	Feb25-FISH2-3R4-rep1-cp190-100x_Position015_14_cmle.ics	21	0	1	1	0.07378318913646252	0.5161290322580645	0.5245901639344261
1332	Feb25-FISH2-3R4-rep1-cp190-100x_Position015_14_cmle.ics	22	0	1	1	0.0	0.0	0.0
1333	Feb25-FISH2-3R4-rep1-cp190-100x_Position015_14_cmle.ics	23	0	1	1	0.0023057246605144538	0.015873015873015872	0.015873015873015872
1334	Feb25-FISH2-3R4-rep1-cp190-100x_Position015_14_cmle.ics	24	0	1	1	0.059948841173375796	0.38805970149253727	0.25242718446601936
1335	Feb25-FISH2-3R4-rep1-cp190-100x_Position015_14_cmle.ics	24	0	2	1	0.0	0.0	0.0
1336	Feb25-FISH2-3R4-rep1-cp190-100x_Position015_14_cmle.ics	25	0	1	1	0.04380876854977462	0.15079365079365076	0.13669064748201434
1337	Feb25-FISH2-3R4-rep1-cp190-100x_Position015_14_cmle.ics	26	0	1	1	0.050725942531317986	0.16541353383458646	0.16541353383458646
1338	Feb25-FISH2-3R4-rep1-cp190-100x_Position015_14_cmle.ics	27	0	1	1	0.21673811808835866	0.39004149377593356	0.38842975206611563
1339	Feb25-FISH2-3R4-rep1-cp190-100x_Position015_14_cmle.ics	28	0	1	1	0.10375760972315042	0.26785714285714285	0.27439024390243894
1340	Feb25-FISH2-3R4-rep1-cp190-100x_Position015_14_cmle.ics	29	0	1	1	0.11528623302572269	0.4716981132075471	0.4672897196261681
1341	Feb25-FISH2-3R4-rep1-cp190-100x_Position015_14_cmle.ics	30	0	1	1	0.0	0.0	0.0
1342	Feb25-FISH2-3R4-rep1-cp190-100x_Position015_14_cmle.ics	30	0	1	2	0.24671253867504656	0.40839694656488545	0.4514767932489451
1343	Feb25-FISH2-3R4-rep1-cp190-100x_Position015_14_cmle.ics	30	0	2	1	0.0	0.0	0.0
1344	Feb25-FISH2-3R4-rep1-cp190-100x_Position015_14_cmle.ics	30	0	2	2	0.0	0.0	0.0
1345	Feb25-FISH2-3R4-rep1-cp190-100x_Position015_14_cmle.ics	32	0	1	1	0.0	0.0	0.0
1346	Feb25-FISH2-3R4-rep1-cp190-100x_Position015_14_cmle.ics	34	0	1	1	0.11298050836520823	0.3266666666666666	0.32450331125827814
1347	Feb25-FISH2-3R4-rep1-cp190-100x_Position015_14_cmle.ics	35	0	1	1	0.0	0.0	0.0
1348	Feb25-FISH2-3R4-rep1-cp190-100x_Position015_14_cmle.ics	36	0	1	1	0.0945347110810926	0.34745762711864403	0.34453781512605036
1349	Feb25-FISH2-3R4-rep1-cp190-100x_Position015_14_cmle.ics	37	0	1	1	0.050725942531317986	0.31884057971014496	0.23655913978494622
1350	Feb25-FISH2-3R4-rep1-cp190-100x_Position015_14_cmle.ics	37	0	2	1	0.0	0.0	0.0
1351	Feb25-FISH2-3R4-rep1-cp190-100x_Position015_14_cmle.ics	40	0	1	1	0.0046114493210289076	0.028571428571428567	0.028571428571428567
1352	Feb25-FISH2-3R4-rep1-cp190-100x_Position015_14_cmle.ics	41	0	1	1	0.013834347963086722	0.041666666666666664	0.04195804195804195
1353	Feb25-FISH2-3R4-rep1-cp190-100x_Position015_14_cmle.ics	42	0	1	1	0.0	0.0	0.0
1354	Feb25-FISH2-3R4-rep1-cp190-100x_Position015_14_cmle.ics	43	0	1	1	0.0	0.0	0.0
1355	Feb25-FISH2-3R4-rep1-cp190-100x_Position015_14_cmle.ics	45	0	1	1	0.08761753709954924	0.2303030303030303	0.1784037558685446
1356	Feb25-FISH2-3R4-rep1-cp190-100x_Position015_14_cmle.ics	47	0	1	1	0.12220340700726605	0.4308943089430894	0.43442622950819665
1357	Feb25-FISH2-3R4-rep1-cp190-100x_Position015_14_cmle.ics	48	0	1	1	0.053031667191832436	0.17037037037037037	0.17037037037037037
1358	Feb25-FISH2-3R4-rep1-cp190-100x_Position015_14_cmle.ics	49	0	1	1	0.0	0.0	0.0
1359	Feb25-FISH2-3R4-rep1-cp190-100x_Position015_14_cmle.ics	50	0	1	1	0.0	0.0	0.0
1360	Feb25-FISH2-3R4-rep1-cp190-100x_Position015_14_cmle.ics	50	0	2	1	0.0	0.0	0.0
1361	Feb25-FISH2-3R4-rep1-cp190-100x_Position015_14_cmle.ics	52	0	1	1	0.21212666876732975	0.6174496644295301	0.6301369863013697
1362	Feb25-FISH2-3R4-rep1-cp190-100x_Position015_14_cmle.ics	53	0	1	1	0.03689159456823126	0.10810810810810811	0.10810810810810811
1363	Feb25-FISH2-3R4-rep1-cp190-100x_Position015_14_cmle.ics	55	0	1	1	0.020751521944630084	0.11538461538461536	0.11538461538461536
1364	Feb25-FISH2-3R4-rep1-cp190-100x_Position015_14_cmle.ics	56	0	1	1	0.0	0.0	0.0
1365	Feb25-FISH2-3R4-rep1-cp190-100x_Position015_14_cmle.ics	57	0	1	1	0.0	0.0	0.0
1366	Feb25-FISH2-3R4-rep1-cp190-100x_Position015_14_cmle.ics	57	0	2	1	0.0899232617600637	0.4588235294117647	0.26351351351351354
1367	Feb25-FISH2-3R4-rep1-cp190-100x_Position015_14_cmle.ics	59	0	1	1	0.0	0.0	0.0
1368	Feb25-FISH2-3R4-rep1-cp190-100x_Position015_14_cmle.ics	60	0	1	1	0.07147746447594806	0.5636363636363636	0.5636363636363636
1369	Feb25-FISH2-3R4-rep1-cp190-100x_Position015_14_cmle.ics	61	0	1	1	0.0	0.0	0.0
1370	Feb25-FISH2-3R4-rep1-cp190-100x_Position015_14_cmle.ics	62	0	1	1	0.0	0.0	0.0
1371	Feb25-FISH2-3R4-rep1-cp190-100x_Position015_14_cmle.ics	63	0	1	1	0.03458586990771681	0.1056338028169014	0.1056338028169014
1372	Feb25-FISH2-3R4-rep1-cp190-100x_Position015_14_cmle.ics	64	0	1	1	0.0	0.0	0.0
1373	Feb25-FISH2-3R4-rep1-cp190-100x_Position015_14_cmle.ics	64	0	1	2	0.0	0.0	0.0
1374	Feb25-FISH2-3R4-rep1-cp190-100x_Position015_14_cmle.ics	67	0	1	1	0.006917173981543361	0.026548672566371678	0.026548672566371678
1375	Feb25-FISH2-3R4-rep1-cp190-100x_Position015_14_cmle.ics	68	0	1	1	0.0	0.0	0.0
1376	Feb25-FISH2-3R4-rep1-cp190-100x_Position015_14_cmle.ics	68	0	1	2	0.06917173981543362	0.12875536480686697	0.25
1377	Feb25-FISH2-3R4-rep1-cp190-100x_Position015_14_cmle.ics	68	0	1	3	0.0	0.0	0.0
1378	Feb25-FISH2-3R4-rep1-cp190-100x_Position015_14_cmle.ics	69	0	1	1	0.07378318913646252	0.25196850393700787	0.25196850393700787
1379	Feb25-FISH2-3R4-rep1-cp190-100x_Position015_14_cmle.ics	70	0	1	1	0.20520949478578637	0.6312056737588652	0.6357142857142856
1380	Feb25-FISH2-3R4-rep1-cp190-100x_Position015_14_cmle.ics	71	0	1	1	0.04611449321028908	0.14285714285714285	0.2150537634408602
1381	Feb25-FISH2-3R4-rep1-cp190-100x_Position015_14_cmle.ics	72	0	1	1	0.16140072623601176	0.693069306930693	0.4046242774566473
1382	Feb25-FISH2-3R4-rep1-cp190-100x_Position015_14_cmle.ics	72	0	1	2	0.0	0.0	0.0
1383	Feb25-FISH2-3R4-rep1-cp190-100x_Position015_14_cmle.ics	72	0	2	1	0.0	0.0	0.0
1384	Feb25-FISH2-3R4-rep1-cp190-100x_Position015_14_cmle.ics	72	0	2	2	0.0	0.0	0.0
1385	Feb25-FISH2-3R4-rep1-cp190-100x_Position015_14_cmle.ics	72	0	3	1	0.0	0.0	0.0
1386	Feb25-FISH2-3R4-rep1-cp190-100x_Position015_14_cmle.ics	72	0	3	2	0.11989768234675159	0.5360824742268041	0.7536231884057971
1387	Feb25-FISH2-3R4-rep1-cp190-100x_Position015_14_cmle.ics	73	0	1	1	0.0	0.0	0.0
1388	Feb25-FISH2-3R4-rep1-cp190-100x_Position015_14_cmle.ics	74	0	1	1	0.0	0.0	0.0
1389	Feb25-FISH2-3R4-rep1-cp190-100x_Position015_14_cmle.ics	75	0	1	1	0.0	0.0	0.0
1390	Feb25-FISH2-3R4-rep1-cp190-100x_Position015_14_cmle.ics	75	0	1	2	0.0	0.0	0.0
1391	Feb25-FISH2-3R4-rep1-cp190-100x_Position015_14_cmle.ics	75	0	2	1	0.11528623302572269	0.20491803278688522	0.3333333333333333
1392	Feb25-FISH2-3R4-rep1-cp190-100x_Position015_14_cmle.ics	75	0	2	2	0.0	0.0	0.0
1393	Feb25-FISH2-3R4-rep1-cp190-100x_Position015_14_cmle.ics	76	0	1	1	0.0	0.0	0.0
1394	Feb25-FISH2-3R4-rep1-cp190-100x_Position015_14_cmle.ics	77	0	1	1	0.09914616040212151	0.2847682119205298	0.2866666666666666
1395	Feb25-FISH2-3R4-rep1-cp190-100x_Position015_14_cmle.ics	79	0	1	1	0.0	0.0	0.0
1396	Feb25-FISH2-3R4-rep1-cp190-100x_Position015_14_cmle.ics	80	0	1	1	0.17754079885961294	0.5422535211267605	0.5422535211267605
1397	Feb25-FISH2-3R4-rep1-cp190-100x_Position015_14_cmle.ics	81	0	1	1	0.006917173981543361	0.05769230769230768	0.05769230769230768
1398	Feb25-FISH2-3R4-rep1-cp190-100x_Position015_14_cmle.ics	82	0	1	1	0.0023057246605144538	0.016129032258064516	0.017857142857142853
1399	Feb25-FISH2-3R4-rep1-cp190-100x_Position015_14_cmle.ics	83	0	1	1	0.23979536469350318	0.7323943661971829	0.3239875389408099
1400	Feb25-FISH2-3R4-rep1-cp190-100x_Position015_14_cmle.ics	83	0	2	1	0.0	0.0	0.0
1401	Feb25-FISH2-3R4-rep1-cp190-100x_Position015_14_cmle.ics	84	0	1	1	0.0	0.0	0.0
1402	Feb25-FISH2-3R4-rep1-cp190-100x_Position015_14_cmle.ics	85	0	1	1	0.027668695926173444	0.09999999999999999	0.09999999999999999
1403	Feb25-FISH2-3R4-rep1-cp190-100x_Position015_14_cmle.ics	86	0	1	1	0.0	0.0	0.0
1404	Feb25-FISH2-3R4-rep1-cp190-100x_Position015_14_cmle.ics	89	0	1	1	0.0	0.0	0.0
1405	Feb25-FISH2-3R4-rep1-cp190-100x_Position015_14_cmle.ics	90	0	1	1	0.0	0.0	0.0
1406	Feb25-FISH2-3R4-rep1-cp190-100x_Position015_14_cmle.ics	91	0	1	1	0.009222898642057815	0.07692307692307691	0.07692307692307691
1407	Feb25-FISH2-3R4-rep1-cp190-100x_Position015_14_cmle.ics	92	0	1	1	0.03919731922874571	0.13934426229508193	0.13934426229508193
1408	Feb25-FISH2-3R4-rep1-cp190-100x_Position015_14_cmle.ics	93	0	1	1	0.1245091316677805	0.3857142857142857	0.3857142857142857
1409	Feb25-FISH2-3R4-rep1-cp190-100x_Position015_14_cmle.ics	94	0	1	1	0.09684043574160706	0.30882352941176466	0.3111111111111111
1410	Feb25-FISH2-3R4-rep1-cp190-100x_Position016_15_cmle.ics	1	0	1	1	0.006917173981543361	0.029126213592233004	0.0234375
1411	Feb25-FISH2-3R4-rep1-cp190-100x_Position016_15_cmle.ics	3	0	1	1	0.0	0.0	0.0
1412	Feb25-FISH2-3R4-rep1-cp190-100x_Position016_15_cmle.ics	4	0	1	1	0.13834347963086724	0.3571428571428572	0.4
1413	Feb25-FISH2-3R4-rep1-cp190-100x_Position016_15_cmle.ics	5	0	1	1	0.23057246605144538	0.6802721088435373	0.6802721088435373
1414	Feb25-FISH2-3R4-rep1-cp190-100x_Position016_15_cmle.ics	6	0	1	1	0.0	0.0	0.0
1415	Feb25-FISH2-3R4-rep1-cp190-100x_Position016_15_cmle.ics	7	0	1	1	0.0	0.0	0.0
1416	Feb25-FISH2-3R4-rep1-cp190-100x_Position016_15_cmle.ics	8	0	1	1	0.10145188506263597	0.15384615384615383	0.15331010452961671
1417	Feb25-FISH2-3R4-rep1-cp190-100x_Position016_15_cmle.ics	9	0	1	1	0.0	0.0	0.0
1418	Feb25-FISH2-3R4-rep1-cp190-100x_Position016_15_cmle.ics	10	0	1	1	0.0	0.0	0.0
1419	Feb25-FISH2-3R4-rep1-cp190-100x_Position016_15_cmle.ics	12	0	1	1	0.07608891379697698	0.2088607594936709	0.2101910828025478
1420	Feb25-FISH2-3R4-rep1-cp190-100x_Position016_15_cmle.ics	13	0	1	1	0.0	0.0	0.0
1421	Feb25-FISH2-3R4-rep1-cp190-100x_Position016_15_cmle.ics	14	0	1	1	0.03919731922874571	0.21249999999999994	0.21249999999999994
1422	Feb25-FISH2-3R4-rep1-cp190-100x_Position016_15_cmle.ics	15	0	1	1	0.02305724660514454	0.07462686567164178	0.07518796992481203
1423	Feb25-FISH2-3R4-rep1-cp190-100x_Position016_15_cmle.ics	16	0	1	1	0.03458586990771681	0.08771929824561403	0.08720930232558138
1424	Feb25-FISH2-3R4-rep1-cp190-100x_Position016_15_cmle.ics	17	0	1	1	0.08070036311800588	0.21472392638036805	0.21739130434782608
1425	Feb25-FISH2-3R4-rep1-cp190-100x_Position016_15_cmle.ics	18	0	1	1	0.1245091316677805	0.4462809917355371	0.36986301369863006
1426	Feb25-FISH2-3R4-rep1-cp190-100x_Position016_15_cmle.ics	19	0	1	1	0.0	0.0	0.0
1427	Feb25-FISH2-3R4-rep1-cp190-100x_Position016_15_cmle.ics	20	0	1	1	0.0	0.0	0.0
1428	Feb25-FISH2-3R4-rep1-cp190-100x_Position016_15_cmle.ics	20	0	1	2	0.0	0.0	0.0
1429	Feb25-FISH2-3R4-rep1-cp190-100x_Position016_15_cmle.ics	21	0	1	1	0.09914616040212151	0.28289473684210525	0.28289473684210525
1430	Feb25-FISH2-3R4-rep1-cp190-100x_Position016_15_cmle.ics	22	0	1	1	0.223655292069902	0.35144927536231885	0.8016528925619832
1431	Feb25-FISH2-3R4-rep1-cp190-100x_Position016_15_cmle.ics	22	0	1	2	0.0	0.0	0.0
1432	Feb25-FISH2-3R4-rep1-cp190-100x_Position016_15_cmle.ics	24	0	1	1	0.03228014524720235	0.053231939163498096	0.08045977011494253
1433	Feb25-FISH2-3R4-rep1-cp190-100x_Position016_15_cmle.ics	24	0	1	2	0.0	0.0	0.0
1434	Feb25-FISH2-3R4-rep1-cp190-100x_Position016_15_cmle.ics	25	0	1	1	0.18215224818064185	0.593984962406015	0.5231788079470199
1435	Feb25-FISH2-3R4-rep1-cp190-100x_Position016_15_cmle.ics	26	0	1	1	0.16601217555704068	0.4768211920529801	0.4768211920529801
1436	Feb25-FISH2-3R4-rep1-cp190-100x_Position016_15_cmle.ics	27	0	1	1	0.0	0.0	0.0
1437	Feb25-FISH2-3R4-rep1-cp190-100x_Position016_15_cmle.ics	28	0	1	1	0.0	0.0	0.0
1438	Feb25-FISH2-3R4-rep1-cp190-100x_Position016_15_cmle.ics	29	0	1	1	0.12220340700726605	0.33124999999999993	0.3533333333333333
1439	Feb25-FISH2-3R4-rep1-cp190-100x_Position016_15_cmle.ics	30	0	1	1	0.07147746447594806	0.5166666666666666	0.2649572649572649
1440	Feb25-FISH2-3R4-rep1-cp190-100x_Position016_15_cmle.ics	30	0	1	2	0.0	0.0	0.0
1441	Feb25-FISH2-3R4-rep1-cp190-100x_Position016_15_cmle.ics	30	0	2	1	0.0	0.0	0.0
1442	Feb25-FISH2-3R4-rep1-cp190-100x_Position016_15_cmle.ics	30	0	2	2	0.0945347110810926	0.3796296296296295	0.82
1443	Feb25-FISH2-3R4-rep1-cp190-100x_Position016_15_cmle.ics	31	0	1	1	0.12681485632829495	0.4074074074074074	0.4044117647058823
1444	Feb25-FISH2-3R4-rep1-cp190-100x_Position016_15_cmle.ics	32	0	1	1	0.14295492895189613	0.49599999999999994	0.49599999999999994
1445	Feb25-FISH2-3R4-rep1-cp190-100x_Position016_15_cmle.ics	33	0	1	1	0.0	0.0	0.0
1446	Feb25-FISH2-3R4-rep1-cp190-100x_Position016_15_cmle.ics	34	0	1	1	0.009222898642057815	0.057142857142857134	0.0588235294117647
1447	Feb25-FISH2-3R4-rep1-cp190-100x_Position016_15_cmle.ics	35	0	1	1	0.0	0.0	0.0
1448	Feb25-FISH2-3R4-rep1-cp190-100x_Position016_15_cmle.ics	36	0	1	1	0.0	0.0	0.0
1449	Feb25-FISH2-3R4-rep1-cp190-100x_Position016_15_cmle.ics	38	0	1	1	0.0	0.0	0.0
1450	Feb25-FISH2-3R4-rep1-cp190-100x_Position016_15_cmle.ics	38	0	1	2	0.0	0.0	0.0
1451	Feb25-FISH2-3R4-rep1-cp190-100x_Position016_15_cmle.ics	38	0	2	1	0.0	0.0	0.0
1452	Feb25-FISH2-3R4-rep1-cp190-100x_Position016_15_cmle.ics	38	0	2	2	0.0	0.0	0.0
1453	Feb25-FISH2-3R4-rep1-cp190-100x_Position016_15_cmle.ics	40	0	1	1	0.0645602904944047	0.23728813559322032	0.1818181818181818
1454	Feb25-FISH2-3R4-rep1-cp190-100x_Position016_15_cmle.ics	41	0	1	1	0.18215224818064185	0.5231788079470199	0.5266666666666666
1455	Feb25-FISH2-3R4-rep1-cp190-100x_Position016_15_cmle.ics	42	0	1	1	0.0	0.0	0.0
1456	Feb25-FISH2-3R4-rep1-cp190-100x_Position016_15_cmle.ics	43	0	1	1	0.0	0.0	0.0
1457	Feb25-FISH2-3R4-rep1-cp190-100x_Position016_15_cmle.ics	44	0	1	1	0.0	0.0	0.0
1458	Feb25-FISH2-3R4-rep1-cp190-100x_Position016_15_cmle.ics	44	0	2	1	0.10606333438366487	0.6478873239436619	0.19491525423728812
1459	Feb25-FISH2-3R4-rep1-cp190-100x_Position016_15_cmle.ics	45	0	1	1	0.1890694221621852	0.5774647887323943	0.5815602836879432
1460	Feb25-FISH2-3R4-rep1-cp190-100x_Position016_15_cmle.ics	46	0	1	1	0.057643116512861345	0.09689922480620154	0.41666666666666663
1461	Feb25-FISH2-3R4-rep1-cp190-100x_Position016_15_cmle.ics	46	0	1	2	0.0	0.0	0.0
1462	Feb25-FISH2-3R4-rep1-cp190-100x_Position016_15_cmle.ics	47	0	1	1	0.020751521944630084	0.06666666666666667	0.06716417910447761
1463	Feb25-FISH2-3R4-rep1-cp190-100x_Position016_15_cmle.ics	48	0	1	1	0.1844579728411563	0.5517241379310345	0.5517241379310345
1464	Feb25-FISH2-3R4-rep1-cp190-100x_Position016_15_cmle.ics	49	0	1	1	0.12681485632829495	0.42307692307692296	0.42307692307692296
1465	Feb25-FISH2-3R4-rep1-cp190-100x_Position016_15_cmle.ics	50	0	1	1	0.23287819071195984	0.7769230769230768	0.7890625
1466	Feb25-FISH2-3R4-rep1-cp190-100x_Position016_15_cmle.ics	51	0	1	1	0.3228014524720235	0.5147058823529411	0.5185185185185185
1467	Feb25-FISH2-3R4-rep1-cp190-100x_Position016_15_cmle.ics	52	0	1	1	0.0	0.0	0.0
1468	Feb25-FISH2-3R4-rep1-cp190-100x_Position016_15_cmle.ics	52	0	1	2	0.0	0.0	0.0
1469	Feb25-FISH2-3R4-rep1-cp190-100x_Position016_15_cmle.ics	53	0	1	1	0.13603775497035278	0.6413043478260869	0.6344086021505376
1470	Feb25-FISH2-3R4-rep1-cp190-100x_Position016_15_cmle.ics	53	0	1	2	0.0	0.0	0.0
1471	Feb25-FISH2-3R4-rep1-cp190-100x_Position016_15_cmle.ics	53	0	2	1	0.0	0.0	0.0
1472	Feb25-FISH2-3R4-rep1-cp190-100x_Position016_15_cmle.ics	53	0	2	2	0.0	0.0	0.0
1473	Feb25-FISH2-3R4-rep1-cp190-100x_Position016_15_cmle.ics	54	0	1	1	0.0	0.0	0.0
1474	Feb25-FISH2-3R4-rep1-cp190-100x_Position016_15_cmle.ics	55	0	1	1	0.0	0.0	0.0
1475	Feb25-FISH2-3R4-rep1-cp190-100x_Position016_15_cmle.ics	56	0	1	1	0.11298050836520823	0.3356164383561643	0.34027777777777773
1476	Feb25-FISH2-3R4-rep1-cp190-100x_Position016_15_cmle.ics	57	0	1	1	0.013834347963086722	0.08219178082191779	0.08333333333333333
1477	Feb25-FISH2-3R4-rep1-cp190-100x_Position016_15_cmle.ics	58	0	1	1	0.1890694221621852	0.6356589147286821	0.6356589147286821
1478	Feb25-FISH2-3R4-rep1-cp190-100x_Position016_15_cmle.ics	59	0	1	1	0.03228014524720235	0.09210526315789472	0.0915032679738562
1479	Feb25-FISH2-3R4-rep1-cp190-100x_Position016_15_cmle.ics	60	0	1	1	0.11528623302572269	0.17793594306049818	0.17605633802816897
1480	Feb25-FISH2-3R4-rep1-cp190-100x_Position016_15_cmle.ics	61	0	1	1	0.0	0.0	0.0
1481	Feb25-FISH2-3R4-rep1-cp190-100x_Position016_15_cmle.ics	62	0	1	1	0.03458586990771681	0.11278195488721804	0.11278195488721804
1482	Feb25-FISH2-3R4-rep1-cp190-100x_Position016_15_cmle.ics	63	0	1	1	0.01844579728411563	0.05673758865248227	0.057142857142857134
1483	Feb25-FISH2-3R4-rep1-cp190-100x_Position016_15_cmle.ics	64	0	1	1	0.0	0.0	0.0
1484	Feb25-FISH2-3R4-rep1-cp190-100x_Position016_15_cmle.ics	65	0	1	1	0.04380876854977462	0.296875	0.35185185185185175
1485	Feb25-FISH2-3R4-rep1-cp190-100x_Position016_15_cmle.ics	67	0	1	1	0.0	0.0	0.0
1486	Feb25-FISH2-3R4-rep1-cp190-100x_Position016_15_cmle.ics	68	0	1	1	0.0	0.0	0.0
1487	Feb25-FISH2-3R4-rep1-cp190-100x_Position016_15_cmle.ics	70	0	1	1	0.07378318913646252	0.21621621621621623	0.21768707482993194
1488	Feb25-FISH2-3R4-rep1-cp190-100x_Position016_15_cmle.ics	71	0	1	1	0.006917173981543361	0.021428571428571425	0.03191489361702127
1489	Feb25-FISH2-3R4-rep1-cp190-100x_Position016_15_cmle.ics	72	0	1	1	0.0	0.0	0.0
1490	Feb25-FISH2-3R4-rep1-cp190-100x_Position016_15_cmle.ics	73	0	1	1	0.03458586990771681	0.0974025974025974	0.11278195488721804
1491	Feb25-FISH2-3R4-rep1-cp190-100x_Position016_15_cmle.ics	74	0	1	1	0.0	0.0	0.0
1492	Feb25-FISH2-3R4-rep1-cp190-100x_Position016_15_cmle.ics	74	0	1	2	0.13373203030983832	0.30208333333333337	0.6170212765957446
1493	Feb25-FISH2-3R4-rep1-cp190-100x_Position016_15_cmle.ics	75	0	1	1	0.09222898642057815	0.4651162790697674	0.3738317757009345
1494	Feb25-FISH2-3R4-rep1-cp190-100x_Position016_15_cmle.ics	76	0	1	1	0.1291205809888094	0.3636363636363636	0.3660130718954248
1495	Feb25-FISH2-3R4-rep1-cp190-100x_Position016_15_cmle.ics	77	0	1	1	0.06917173981543362	0.410958904109589	0.410958904109589
1496	Feb25-FISH2-3R4-rep1-cp190-100x_Position016_15_cmle.ics	79	0	1	1	0.0	0.0	0.0
1497	Feb25-FISH2-3R4-rep1-cp190-100x_Position016_15_cmle.ics	79	0	1	2	0.0	0.0	0.0
1498	Feb25-FISH2-3R4-rep1-cp190-100x_Position016_15_cmle.ics	80	0	1	1	0.0899232617600637	0.5652173913043479	0.5652173913043479
1499	Feb25-FISH2-3R4-rep1-cp190-100x_Position016_15_cmle.ics	81	0	1	1	0.0023057246605144538	0.012658227848101266	0.010309278350515464
1500	Feb25-FISH2-3R4-rep1-cp190-100x_Position016_15_cmle.ics	82	0	1	1	0.029974420586687898	0.08783783783783784	0.08783783783783784
1501	Feb25-FISH2-3R4-rep1-cp190-100x_Position016_15_cmle.ics	83	0	1	1	0.08300608777852034	0.5217391304347826	0.22929936305732487
1502	Feb25-FISH2-3R4-rep1-cp190-100x_Position016_15_cmle.ics	83	0	2	1	0.0	0.0	0.0
1503	Feb25-FISH2-3R4-rep1-cp190-100x_Position016_15_cmle.ics	85	0	1	1	0.009222898642057815	0.02531645569620253	0.027210884353741492
1504	Feb25-FISH2-3R4-rep1-cp190-100x_Position016_15_cmle.ics	86	0	1	1	0.23057246605144538	0.3731343283582089	0.3745318352059925
1505	Feb25-FISH2-3R4-rep1-cp190-100x_Position016_15_cmle.ics	88	0	1	1	0.07608891379697698	0.2049689440993789	0.20624999999999996
1506	Feb25-FISH2-3R4-rep1-cp190-100x_Position016_15_cmle.ics	89	0	1	1	0.0	0.0	0.0
1507	Feb25-FISH2-3R4-rep1-cp190-100x_Position016_15_cmle.ics	90	0	1	1	0.027668695926173444	0.13793103448275862	0.14999999999999997
1508	Feb25-FISH2-3R4-rep1-cp190-100x_Position016_15_cmle.ics	90	0	1	2	0.0	0.0	0.0
1509	Feb25-FISH2-3R4-rep1-cp190-100x_Position016_15_cmle.ics	90	0	2	1	0.0	0.0	0.0
1510	Feb25-FISH2-3R4-rep1-cp190-100x_Position016_15_cmle.ics	90	0	2	2	0.07608891379697698	0.375	0.336734693877551
1511	Feb25-FISH2-3R4-rep1-cp190-100x_Position016_15_cmle.ics	92	0	1	1	0.06917173981543362	0.2941176470588235	0.30000000000000004
1512	Feb25-FISH2-3R4-rep1-cp190-100x_Position016_15_cmle.ics	93	0	1	1	0.0	0.0	0.0
1513	Feb25-FISH2-3R4-rep1-cp190-100x_Position016_15_cmle.ics	94	0	1	1	0.0	0.0	0.0
1514	Feb25-FISH2-3R4-rep1-cp190-100x_Position016_15_cmle.ics	95	0	1	1	0.059948841173375796	0.1699346405228758	0.1688311688311688
1515	Feb25-FISH2-3R4-rep1-cp190-100x_Position016_15_cmle.ics	97	0	1	1	0.11298050836520823	0.3288590604026845	0.3288590604026845
1516	Feb25-FISH2-3R4-rep1-cp190-100x_Position016_15_cmle.ics	98	0	1	1	0.16370645089652622	0.568	0.568
1517	Feb25-FISH2-3R4-rep1-cp190-100x_Position017_16_cmle.ics	1	0	1	1	0.0	0.0	0.0
1518	Feb25-FISH2-3R4-rep1-cp190-100x_Position017_16_cmle.ics	2	0	1	1	0.07839463845749142	0.265625	0.265625
1519	Feb25-FISH2-3R4-rep1-cp190-100x_Position017_16_cmle.ics	3	0	1	1	0.23287819071195984	0.7013888888888888	0.7013888888888888
1520	Feb25-FISH2-3R4-rep1-cp190-100x_Position017_16_cmle.ics	4	0	1	1	0.0	0.0	0.0
1521	Feb25-FISH2-3R4-rep1-cp190-100x_Position017_16_cmle.ics	4	0	1	2	0.009222898642057815	0.018604651162790697	0.07017543859649122
1522	Feb25-FISH2-3R4-rep1-cp190-100x_Position017_16_cmle.ics	5	0	1	1	0.057643116512861345	0.15822784810126583	0.15822784810126583
1523	Feb25-FISH2-3R4-rep1-cp190-100x_Position017_16_cmle.ics	6	0	1	1	0.07608891379697698	0.25190839694656486	0.25384615384615383
1524	Feb25-FISH2-3R4-rep1-cp190-100x_Position017_16_cmle.ics	7	0	1	1	0.0	0.0	0.0
1525	Feb25-FISH2-3R4-rep1-cp190-100x_Position017_16_cmle.ics	9	0	1	1	0.0899232617600637	0.34210526315789475	0.3391304347826086
1526	Feb25-FISH2-3R4-rep1-cp190-100x_Position017_16_cmle.ics	10	0	1	1	0.0	0.0	0.0
1527	Feb25-FISH2-3R4-rep1-cp190-100x_Position017_16_cmle.ics	11	0	1	1	0.0	0.0	0.0
1528	Feb25-FISH2-3R4-rep1-cp190-100x_Position017_16_cmle.ics	12	0	1	1	0.016140072623601176	0.03977272727272727	0.03954802259887005
1529	Feb25-FISH2-3R4-rep1-cp190-100x_Position017_16_cmle.ics	13	0	1	1	0.21904384274887312	0.6597222222222222	0.6643356643356643
1530	Feb25-FISH2-3R4-rep1-cp190-100x_Position017_16_cmle.ics	14	0	1	1	0.11989768234675159	0.3795620437956204	0.3795620437956204
1531	Feb25-FISH2-3R4-rep1-cp190-100x_Position017_16_cmle.ics	15	0	1	1	0.0	0.0	0.0
1532	Feb25-FISH2-3R4-rep1-cp190-100x_Position017_16_cmle.ics	16	0	1	1	0.0	0.0	0.0
1533	Feb25-FISH2-3R4-rep1-cp190-100x_Position017_16_cmle.ics	17	0	1	1	0.09222898642057815	0.31496062992125984	0.31496062992125984
1534	Feb25-FISH2-3R4-rep1-cp190-100x_Position017_16_cmle.ics	18	0	1	1	0.029974420586687898	0.11607142857142855	0.1171171171171171
1535	Feb25-FISH2-3R4-rep1-cp190-100x_Position017_16_cmle.ics	20	0	1	1	0.10145188506263597	0.3142857142857143	0.316546762589928
1536	Feb25-FISH2-3R4-rep1-cp190-100x_Position017_16_cmle.ics	21	0	1	1	0.0046114493210289076	0.014492753623188406	0.014492753623188406
1537	Feb25-FISH2-3R4-rep1-cp190-100x_Position017_16_cmle.ics	22	0	1	1	0.11528623302572269	0.41666666666666663	0.41666666666666663
1538	Feb25-FISH2-3R4-rep1-cp190-100x_Position017_16_cmle.ics	23	0	1	1	0.20520949478578637	0.669172932330827	0.669172932330827
1539	Feb25-FISH2-3R4-rep1-cp190-100x_Position017_16_cmle.ics	25	0	1	1	0.32741290179305244	0.5546875	0.8114285714285714
1540	Feb25-FISH2-3R4-rep1-cp190-100x_Position017_16_cmle.ics	26	0	1	1	0.057643116512861345	0.20833333333333331	0.20661157024793383
1541	Feb25-FISH2-3R4-rep1-cp190-100x_Position017_16_cmle.ics	27	0	1	1	0.0	0.0	0.0
1542	Feb25-FISH2-3R4-rep1-cp190-100x_Position017_16_cmle.ics	27	0	1	2	0.11298050836520823	0.22374429223744288	0.310126582278481
1543	Feb25-FISH2-3R4-rep1-cp190-100x_Position017_16_cmle.ics	29	0	1	1	0.08070036311800588	0.19999999999999998	0.19999999999999998
1544	Feb25-FISH2-3R4-rep1-cp190-100x_Position017_16_cmle.ics	31	0	1	1	0.0	0.0	0.0
1545	Feb25-FISH2-3R4-rep1-cp190-100x_Position017_16_cmle.ics	31	0	2	1	0.03919731922874571	0.13492063492063489	0.07623318385650223
1546	Feb25-FISH2-3R4-rep1-cp190-100x_Position017_16_cmle.ics	33	0	1	1	0.0645602904944047	0.4375	0.4375
1547	Feb25-FISH2-3R4-rep1-cp190-100x_Position017_16_cmle.ics	34	0	1	1	0.0	0.0	0.0
1548	Feb25-FISH2-3R4-rep1-cp190-100x_Position017_16_cmle.ics	35	0	1	1	0.0	0.0	0.0
1549	Feb25-FISH2-3R4-rep1-cp190-100x_Position017_16_cmle.ics	36	0	1	1	0.0	0.0	0.0
1550	Feb25-FISH2-3R4-rep1-cp190-100x_Position017_16_cmle.ics	37	0	1	1	0.18215224818064185	0.30152671755725186	0.3198380566801619
1551	Feb25-FISH2-3R4-rep1-cp190-100x_Position017_16_cmle.ics	38	0	1	1	0.0	0.0	0.0
1552	Feb25-FISH2-3R4-rep1-cp190-100x_Position017_16_cmle.ics	39	0	1	1	0.12220340700726605	0.1802721088435374	0.20622568093385213
1553	Feb25-FISH2-3R4-rep1-cp190-100x_Position017_16_cmle.ics	41	0	1	1	0.03228014524720235	0.09333333333333332	0.09333333333333332
1554	Feb25-FISH2-3R4-rep1-cp190-100x_Position017_16_cmle.ics	43	0	1	1	0.006917173981543361	0.024193548387096774	0.023999999999999997
1555	Feb25-FISH2-3R4-rep1-cp190-100x_Position017_16_cmle.ics	44	0	1	1	0.06917173981543362	0.2097902097902098	0.20833333333333334
1556	Feb25-FISH2-3R4-rep1-cp190-100x_Position017_16_cmle.ics	46	0	1	1	0.07839463845749142	0.33333333333333326	0.33333333333333326
1557	Feb25-FISH2-3R4-rep1-cp190-100x_Position017_16_cmle.ics	47	0	1	1	0.0	0.0	0.0
1558	Feb25-FISH2-3R4-rep1-cp190-100x_Position017_16_cmle.ics	47	0	2	1	0.0	0.0	0.0
1559	Feb25-FISH2-3R4-rep1-cp190-100x_Position017_16_cmle.ics	48	0	1	1	0.03458586990771681	0.15463917525773196	0.15151515151515152
1560	Feb25-FISH2-3R4-rep1-cp190-100x_Position017_16_cmle.ics	49	0	1	1	0.16370645089652622	0.4671052631578947	0.47019867549668876
1561	Feb25-FISH2-3R4-rep1-cp190-100x_Position017_16_cmle.ics	50	0	1	1	0.01152862330257227	0.03846153846153846	0.040322580645161296
1562	Feb25-FISH2-3R4-rep1-cp190-100x_Position017_16_cmle.ics	51	0	1	1	0.02305724660514454	0.04424778761061947	0.03846153846153846
1563	Feb25-FISH2-3R4-rep1-cp190-100x_Position017_16_cmle.ics	52	0	1	1	0.0	0.0	0.0
1564	Feb25-FISH2-3R4-rep1-cp190-100x_Position017_16_cmle.ics	52	0	1	2	0.0	0.0	0.0
1565	Feb25-FISH2-3R4-rep1-cp190-100x_Position017_16_cmle.ics	53	0	1	1	0.1498721029334395	0.5078125	0.5078125
1566	Feb25-FISH2-3R4-rep1-cp190-100x_Position017_16_cmle.ics	54	0	1	1	0.03919731922874571	0.140495867768595	0.26984126984126977
1567	Feb25-FISH2-3R4-rep1-cp190-100x_Position017_16_cmle.ics	54	0	1	2	0.0	0.0	0.0
1568	Feb25-FISH2-3R4-rep1-cp190-100x_Position017_16_cmle.ics	55	0	1	1	0.05533739185234689	0.2727272727272727	0.26966292134831454
1569	Feb25-FISH2-3R4-rep1-cp190-100x_Position017_16_cmle.ics	56	0	1	1	0.18215224818064185	0.4179894179894179	0.286231884057971
1570	Feb25-FISH2-3R4-rep1-cp190-100x_Position017_16_cmle.ics	56	0	2	1	0.0	0.0	0.0
1571	Feb25-FISH2-3R4-rep1-cp190-100x_Position017_16_cmle.ics	57	0	1	1	0.09684043574160706	0.2818791946308724	0.2818791946308724
1572	Feb25-FISH2-3R4-rep1-cp190-100x_Position017_16_cmle.ics	58	0	1	1	0.14526065361241058	0.463235294117647	0.463235294117647
1573	Feb25-FISH2-3R4-rep1-cp190-100x_Position017_16_cmle.ics	59	0	1	1	0.0	0.0	0.0
1574	Feb25-FISH2-3R4-rep1-cp190-100x_Position017_16_cmle.ics	60	0	1	1	0.0	0.0	0.0
1575	Feb25-FISH2-3R4-rep1-cp190-100x_Position017_16_cmle.ics	61	0	1	1	0.19829232080424303	0.6991869918699187	0.6991869918699187
1576	Feb25-FISH2-3R4-rep1-cp190-100x_Position017_16_cmle.ics	62	0	1	1	0.01152862330257227	0.045454545454545456	0.0980392156862745
1577	Feb25-FISH2-3R4-rep1-cp190-100x_Position017_16_cmle.ics	63	0	1	1	0.08070036311800588	0.24475524475524474	0.24305555555555555
1578	Feb25-FISH2-3R4-rep1-cp190-100x_Position017_16_cmle.ics	65	0	1	1	0.0	0.0	0.0
1579	Feb25-FISH2-3R4-rep1-cp190-100x_Position017_16_cmle.ics	65	0	2	1	0.0	0.0	0.0
1580	Feb25-FISH2-3R4-rep1-cp190-100x_Position017_16_cmle.ics	66	0	1	1	0.013834347963086722	0.04137931034482758	0.044776119402985065
1581	Feb25-FISH2-3R4-rep1-cp190-100x_Position017_16_cmle.ics	67	0	1	1	0.1798465235201274	0.7499999999999999	0.764705882352941
1582	Feb25-FISH2-3R4-rep1-cp190-100x_Position017_16_cmle.ics	68	0	1	1	0.0645602904944047	0.22399999999999998	0.1386138613861386
1583	Feb25-FISH2-3R4-rep1-cp190-100x_Position017_16_cmle.ics	68	0	2	1	0.0	0.0	0.0
1584	Feb25-FISH2-3R4-rep1-cp190-100x_Position017_16_cmle.ics	69	0	1	1	0.0046114493210289076	0.012658227848101266	0.013888888888888888
1585	Feb25-FISH2-3R4-rep1-cp190-100x_Position017_16_cmle.ics	71	0	1	1	0.059948841173375796	0.35616438356164376	0.2954545454545454
1586	Feb25-FISH2-3R4-rep1-cp190-100x_Position017_16_cmle.ics	71	0	2	1	0.0	0.0	0.0
1587	Feb25-FISH2-3R4-rep1-cp190-100x_Position017_16_cmle.ics	72	0	1	1	0.0	0.0	0.0
1588	Feb25-FISH2-3R4-rep1-cp190-100x_Position017_16_cmle.ics	73	0	1	1	0.0	0.0	0.0
1589	Feb25-FISH2-3R4-rep1-cp190-100x_Position017_16_cmle.ics	74	0	1	1	0.07378318913646252	0.15311004784688992	0.15311004784688992
1590	Feb25-FISH2-3R4-rep1-cp190-100x_Position017_16_cmle.ics	76	0	1	1	0.0	0.0	0.0
1591	Feb25-FISH2-3R4-rep1-cp190-100x_Position017_16_cmle.ics	77	0	1	1	0.029974420586687898	0.08333333333333331	0.08333333333333331
1592	Feb25-FISH2-3R4-rep1-cp190-100x_Position017_16_cmle.ics	78	0	1	1	0.013834347963086722	0.0631578947368421	0.06382978723404253
1593	Feb25-FISH2-3R4-rep1-cp190-100x_Position017_16_cmle.ics	80	0	1	1	0.13373203030983832	0.4360902255639097	0.4360902255639097
1594	Feb25-FISH2-3R4-rep1-cp190-100x_Position017_16_cmle.ics	81	0	1	1	0.01152862330257227	0.0352112676056338	0.034482758620689655
1595	Feb25-FISH2-3R4-rep1-cp190-100x_Position017_16_cmle.ics	82	0	1	1	0.0	0.0	0.0
1596	Feb25-FISH2-3R4-rep1-cp190-100x_Position017_16_cmle.ics	82	0	1	2	0.0	0.0	0.0
1597	Feb25-FISH2-3R4-rep1-cp190-100x_Position017_16_cmle.ics	83	0	1	1	0.08761753709954924	0.2900763358778625	0.296875
1598	Feb25-FISH2-3R4-rep1-cp190-100x_Position017_16_cmle.ics	84	0	1	1	0.07147746447594806	0.25409836065573765	0.2583333333333333
1599	Feb25-FISH2-3R4-rep1-cp190-100x_Position017_16_cmle.ics	85	0	1	1	0.016140072623601176	0.05426356589147286	0.0457516339869281
1600	Feb25-FISH2-3R4-rep1-cp190-100x_Position017_16_cmle.ics	86	0	1	1	0.0	0.0	0.0
1601	Feb25-FISH2-3R4-rep1-cp190-100x_Position017_16_cmle.ics	86	0	1	2	0.15678927691498284	0.20543806646525678	0.3300970873786407
1602	Feb25-FISH2-3R4-rep1-cp190-100x_Position017_16_cmle.ics	88	0	1	1	0.22826674139093092	0.5963855421686746	0.5722543352601155
1603	Feb25-FISH2-3R4-rep1-cp190-100x_Position017_16_cmle.ics	89	0	1	1	0.10145188506263597	0.34375	0.4943820224719101
1604	Feb25-FISH2-3R4-rep1-cp190-100x_Position017_16_cmle.ics	91	0	1	1	0.0	0.0	0.0
1605	Feb25-FISH2-3R4-rep1-cp190-100x_Position017_16_cmle.ics	92	0	1	1	0.0	0.0	0.0
1606	Feb25-FISH2-3R4-rep1-cp190-100x_Position017_16_cmle.ics	92	0	1	2	0.0	0.0	0.0
1607	Feb25-FISH2-3R4-rep1-cp190-100x_Position017_16_cmle.ics	93	0	1	1	0.10375760972315042	0.3082191780821917	0.31034482758620685
1608	Feb25-FISH2-3R4-rep1-cp190-100x_Position017_16_cmle.ics	94	0	1	1	0.21212666876732975	0.6917293233082705	0.6969696969696968
1609	Feb25-FISH2-3R4-rep1-cp190-100x_Position017_16_cmle.ics	95	0	1	1	0.06686601515491916	0.22480620155038758	0.22307692307692303
1610	Feb25-FISH2-3R4-rep1-cp190-100x_Position017_16_cmle.ics	96	0	1	1	0.0	0.0	0.0
1611	Feb25-FISH2-3R4-rep1-cp190-100x_Position017_16_cmle.ics	97	0	1	1	0.04611449321028908	0.11560693641618495	0.11627906976744184
1612	Feb25-FISH2-3R4-rep1-cp190-100x_Position017_16_cmle.ics	98	0	1	1	0.0	0.0	0.0
1613	Feb25-FISH2-3R4-rep1-cp190-100x_Position017_16_cmle.ics	99	0	1	1	0.09914616040212151	0.3233082706766917	0.3257575757575757
1614	Feb25-FISH2-3R4-rep1-cp190-100x_Position017_16_cmle.ics	102	0	1	1	0.11759195768623715	0.4047619047619047	0.4112903225806452
1615	Feb25-FISH2-3R4-rep1-cp190-100x_Position017_16_cmle.ics	103	0	1	1	0.009222898642057815	0.07547169811320754	0.06153846153846153
1616	Feb25-FISH2-3R4-rep1-cp190-100x_Position017_16_cmle.ics	104	0	1	1	0.0	0.0	0.0
1617	Feb25-FISH2-3R4-rep1-cp190-100x_Position017_16_cmle.ics	105	0	1	1	0.0	0.0	0.0
1618	Feb25-FISH2-3R4-rep1-cp190-100x_Position017_16_cmle.ics	106	0	1	1	0.0023057246605144538	0.008130081300813007	0.008130081300813007
1619	Feb25-FISH2-3R4-rep1-cp190-100x_Position017_16_cmle.ics	107	0	1	1	0.0	0.0	0.0
1620	Feb25-FISH2-3R4-rep1-cp190-100x_Position017_16_cmle.ics	107	0	1	2	0.05533739185234689	0.3934426229508196	0.3116883116883116
1621	Feb25-FISH2-3R4-rep1-cp190-100x_Position017_16_cmle.ics	107	0	2	1	0.0	0.0	0.0
1622	Feb25-FISH2-3R4-rep1-cp190-100x_Position017_16_cmle.ics	107	0	2	2	0.0	0.0	0.0
1623	Feb25-FISH2-3R4-rep1-cp190-100x_Position017_16_cmle.ics	108	0	1	1	0.0	0.0	0.0
1624	Feb25-FISH2-3R4-rep1-cp190-100x_Position017_16_cmle.ics	109	0	1	1	0.0645602904944047	0.22764227642276422	0.22580645161290322
1625	Feb25-FISH2-3R4-rep1-cp190-100x_Position017_16_cmle.ics	110	0	1	1	0.0	0.0	0.0
1626	Feb25-FISH2-3R4-rep1-cp190-100x_Position018_17_cmle.ics	1	0	1	1	0.0	0.0	0.0
1627	Feb25-FISH2-3R4-rep1-cp190-100x_Position018_17_cmle.ics	2	0	1	1	0.10836905904417933	0.21171171171171171	0.20982142857142855
1628	Feb25-FISH2-3R4-rep1-cp190-100x_Position018_17_cmle.ics	3	0	1	1	0.0046114493210289076	0.03125	0.03125
1629	Feb25-FISH2-3R4-rep1-cp190-100x_Position018_17_cmle.ics	4	0	1	1	0.06225456583389025	0.18493150684931503	0.20769230769230765
1630	Feb25-FISH2-3R4-rep1-cp190-100x_Position018_17_cmle.ics	5	0	1	1	0.0	0.0	0.0
1631	Feb25-FISH2-3R4-rep1-cp190-100x_Position018_17_cmle.ics	7	0	1	1	0.013834347963086722	0.04615384615384614	0.04651162790697674
1632	Feb25-FISH2-3R4-rep1-cp190-100x_Position018_17_cmle.ics	8	0	1	1	0.08070036311800588	0.2966101694915254	0.32407407407407396
1633	Feb25-FISH2-3R4-rep1-cp190-100x_Position018_17_cmle.ics	9	0	1	1	0.11067478370469377	0.42105263157894735	0.42477876106194684
1634	Feb25-FISH2-3R4-rep1-cp190-100x_Position018_17_cmle.ics	10	0	1	1	0.025362971265658993	0.07857142857142857	0.07857142857142857
1635	Feb25-FISH2-3R4-rep1-cp190-100x_Position018_17_cmle.ics	11	0	1	1	0.0	0.0	0.0
1636	Feb25-FISH2-3R4-rep1-cp190-100x_Position018_17_cmle.ics	12	0	1	1	0.2789926839222489	0.6019900497512437	0.654054054054054
1637	Feb25-FISH2-3R4-rep1-cp190-100x_Position018_17_cmle.ics	13	0	1	1	0.016140072623601176	0.10144927536231885	0.10294117647058822
1638	Feb25-FISH2-3R4-rep1-cp190-100x_Position018_17_cmle.ics	14	0	1	1	0.11067478370469377	0.3582089552238805	0.36090225563909767
1639	Feb25-FISH2-3R4-rep1-cp190-100x_Position018_17_cmle.ics	16	0	1	1	0.0	0.0	0.0
1640	Feb25-FISH2-3R4-rep1-cp190-100x_Position018_17_cmle.ics	17	0	1	1	0.10836905904417933	0.34558823529411764	0.34558823529411764
1641	Feb25-FISH2-3R4-rep1-cp190-100x_Position018_17_cmle.ics	19	0	1	1	0.0	0.0	0.0
1642	Feb25-FISH2-3R4-rep1-cp190-100x_Position018_17_cmle.ics	20	0	1	1	0.0853118124390348	0.2803030303030303	0.2803030303030303
1643	Feb25-FISH2-3R4-rep1-cp190-100x_Position018_17_cmle.ics	21	0	1	1	0.020751521944630084	0.14516129032258066	0.08653846153846154
1644	Feb25-FISH2-3R4-rep1-cp190-100x_Position018_17_cmle.ics	22	0	1	1	0.08070036311800588	0.2302631578947368	0.2302631578947368
1645	Feb25-FISH2-3R4-rep1-cp190-100x_Position018_17_cmle.ics	23	0	1	1	0.13142630564932387	0.3275862068965517	0.2150943396226415
1646	Feb25-FISH2-3R4-rep1-cp190-100x_Position018_17_cmle.ics	23	0	2	1	0.0	0.0	0.0
1647	Feb25-FISH2-3R4-rep1-cp190-100x_Position018_17_cmle.ics	24	0	1	1	0.0	0.0	0.0
1648	Feb25-FISH2-3R4-rep1-cp190-100x_Position018_17_cmle.ics	25	0	1	1	0.11067478370469377	0.42477876106194684	0.42105263157894735
1649	Feb25-FISH2-3R4-rep1-cp190-100x_Position018_17_cmle.ics	26	0	1	1	0.006917173981543361	0.024193548387096774	0.024390243902439022
1650	Feb25-FISH2-3R4-rep1-cp190-100x_Position018_17_cmle.ics	27	0	1	1	0.009222898642057815	0.036036036036036036	0.03636363636363637
1651	Feb25-FISH2-3R4-rep1-cp190-100x_Position018_17_cmle.ics	28	0	1	1	0.4196418882136306	0.5432835820895522	0.5465465465465464
1652	Feb25-FISH2-3R4-rep1-cp190-100x_Position018_17_cmle.ics	29	0	1	1	0.01844579728411563	0.06153846153846153	0.062015503875968984
1653	Feb25-FISH2-3R4-rep1-cp190-100x_Position018_17_cmle.ics	30	0	1	1	0.16831790021755513	0.5488721804511277	0.6033057851239668
1654	Feb25-FISH2-3R4-rep1-cp190-100x_Position018_17_cmle.ics	31	0	1	1	0.17292934953858402	0.4658385093167702	0.47169811320754707
1655	Feb25-FISH2-3R4-rep1-cp190-100x_Position018_17_cmle.ics	32	0	1	1	0.0	0.0	0.0
1656	Feb25-FISH2-3R4-rep1-cp190-100x_Position018_17_cmle.ics	33	0	1	1	0.09222898642057815	0.31007751937984496	0.30534351145038163
1657	Feb25-FISH2-3R4-rep1-cp190-100x_Position018_17_cmle.ics	34	0	1	1	0.0	0.0	0.0
1658	Feb25-FISH2-3R4-rep1-cp190-100x_Position018_17_cmle.ics	35	0	1	1	0.05533739185234689	0.15094339622641506	0.15286624203821655
1659	Feb25-FISH2-3R4-rep1-cp190-100x_Position018_17_cmle.ics	37	0	1	1	0.32971862645356687	0.7222222222222222	0.6777251184834122
1660	Feb25-FISH2-3R4-rep1-cp190-100x_Position018_17_cmle.ics	38	0	1	1	0.02305724660514454	0.07246376811594203	0.07246376811594203
1661	Feb25-FISH2-3R4-rep1-cp190-100x_Position018_17_cmle.ics	39	0	1	1	0.0	0.0	0.0
1662	Feb25-FISH2-3R4-rep1-cp190-100x_Position018_17_cmle.ics	41	0	1	1	0.16140072623601176	0.5932203389830508	0.6034482758620688
1663	Feb25-FISH2-3R4-rep1-cp190-100x_Position018_17_cmle.ics	44	0	1	1	0.0	0.0	0.0
1664	Feb25-FISH2-3R4-rep1-cp190-100x_Position018_17_cmle.ics	45	0	1	1	0.0	0.0	0.0
1665	Feb25-FISH2-3R4-rep1-cp190-100x_Position018_17_cmle.ics	46	0	1	1	0.0	0.0	0.0
1666	Feb25-FISH2-3R4-rep1-cp190-100x_Position018_17_cmle.ics	47	0	1	1	0.0	0.0	0.0
1667	Feb25-FISH2-3R4-rep1-cp190-100x_Position018_17_cmle.ics	47	0	1	2	0.0	0.0	0.0
1668	Feb25-FISH2-3R4-rep1-cp190-100x_Position018_17_cmle.ics	48	0	1	1	0.29052130722482117	0.6237623762376238	0.5675675675675675
1669	Feb25-FISH2-3R4-rep1-cp190-100x_Position018_17_cmle.ics	49	0	1	1	0.0	0.0	0.0
1670	Feb25-FISH2-3R4-rep1-cp190-100x_Position018_17_cmle.ics	50	0	1	1	0.3689159456823126	0.38647342995169076	0.38929440389294406
1671	Feb25-FISH2-3R4-rep1-cp190-100x_Position018_17_cmle.ics	51	0	1	1	0.08761753709954924	0.36538461538461536	0.24999999999999997
1672	Feb25-FISH2-3R4-rep1-cp190-100x_Position018_17_cmle.ics	52	0	1	1	0.029974420586687898	0.13	0.08965517241379309
1673	Feb25-FISH2-3R4-rep1-cp190-100x_Position018_17_cmle.ics	53	0	1	1	0.04380876854977462	0.36538461538461536	0.35849056603773577
1674	Feb25-FISH2-3R4-rep1-cp190-100x_Position018_17_cmle.ics	55	0	1	1	0.009222898642057815	0.03478260869565217	0.035398230088495575
1675	Feb25-FISH2-3R4-rep1-cp190-100x_Position018_17_cmle.ics	56	0	1	1	0.0	0.0	0.0
1676	Feb25-FISH2-3R4-rep1-cp190-100x_Position018_17_cmle.ics	56	0	1	2	0.0	0.0	0.0
1677	Feb25-FISH2-3R4-rep1-cp190-100x_Position018_17_cmle.ics	57	0	1	1	0.2536297126565899	0.705128205128205	0.7006369426751592
1678	Feb25-FISH2-3R4-rep1-cp190-100x_Position018_17_cmle.ics	58	0	1	1	0.0023057246605144538	0.02	0.019607843137254898
1679	Feb25-FISH2-3R4-rep1-cp190-100x_Position018_17_cmle.ics	61	0	1	1	0.04611449321028908	0.1694915254237288	0.1694915254237288
1680	Feb25-FISH2-3R4-rep1-cp190-100x_Position018_17_cmle.ics	63	0	1	1	0.0	0.0	0.0
1681	Feb25-FISH2-3R4-rep1-cp190-100x_Position018_17_cmle.ics	64	0	1	1	0.0	0.0	0.0
1682	Feb25-FISH2-3R4-rep1-cp190-100x_Position018_17_cmle.ics	65	0	1	1	0.0	0.0	0.0
1683	Feb25-FISH2-3R4-rep1-cp190-100x_Position018_17_cmle.ics	66	0	1	1	0.11298050836520823	0.3450704225352112	0.3426573426573426
1684	Feb25-FISH2-3R4-rep1-cp190-100x_Position018_17_cmle.ics	68	0	1	1	0.0	0.0	0.0
1685	Feb25-FISH2-3R4-rep1-cp190-100x_Position018_17_cmle.ics	69	0	1	1	0.027668695926173444	0.09090909090909088	0.09090909090909088
1686	Feb25-FISH2-3R4-rep1-cp190-100x_Position018_17_cmle.ics	70	0	1	1	0.0	0.0	0.0
1687	Feb25-FISH2-3R4-rep1-cp190-100x_Position018_17_cmle.ics	70	0	1	2	0.11989768234675159	0.5416666666666666	0.6190476190476191
1688	Feb25-FISH2-3R4-rep1-cp190-100x_Position018_17_cmle.ics	71	0	1	1	0.28129840858276334	0.7870967741935483	0.8026315789473683
1689	Feb25-FISH2-3R4-rep1-cp190-100x_Position018_17_cmle.ics	72	0	1	1	0.13373203030983832	0.38666666666666666	0.38666666666666666
1690	Feb25-FISH2-3R4-rep1-cp190-100x_Position018_17_cmle.ics	73	0	1	1	0.0	0.0	0.0
1691	Feb25-FISH2-3R4-rep1-cp190-100x_Position018_17_cmle.ics	74	0	1	1	0.04150304388926017	0.08571428571428572	0.07438016528925619
1692	Feb25-FISH2-3R4-rep1-cp190-100x_Position018_17_cmle.ics	77	0	1	1	0.057643116512861345	0.20833333333333331	0.21008403361344535
1693	Feb25-FISH2-3R4-rep1-cp190-100x_Position018_17_cmle.ics	78	0	1	1	0.0	0.0	0.0
1694	Feb25-FISH2-3R4-rep1-cp190-100x_Position018_17_cmle.ics	79	0	1	1	0.0	0.0	0.0
1695	Feb25-FISH2-3R4-rep1-cp190-100x_Position018_17_cmle.ics	81	0	1	1	0.15448355225446841	0.5114503816793893	0.5114503816793893
1696	Feb25-FISH2-3R4-rep1-cp190-100x_Position018_17_cmle.ics	82	0	1	1	0.0	0.0	0.0
1697	Feb25-FISH2-3R4-rep1-cp190-100x_Position018_17_cmle.ics	82	0	1	2	0.14756637827292504	0.20846905537459282	0.6336633663366337
1698	Feb25-FISH2-3R4-rep1-cp190-100x_Position018_17_cmle.ics	83	0	1	1	0.029974420586687898	0.18840579710144928	0.1857142857142857
1699	Feb25-FISH2-3R4-rep1-cp190-100x_Position018_17_cmle.ics	84	0	1	1	0.029974420586687898	0.12149532710280371	0.10483870967741936
1700	Feb25-FISH2-3R4-rep1-cp190-100x_Position018_17_cmle.ics	85	0	1	1	0.03228014524720235	0.06635071090047392	0.044871794871794865
1701	Feb25-FISH2-3R4-rep1-cp190-100x_Position018_17_cmle.ics	85	0	2	1	0.0	0.0	0.0
1702	Feb25-FISH2-3R4-rep1-cp190-100x_Position018_17_cmle.ics	86	0	1	1	0.1498721029334395	0.2380952380952381	0.23722627737226276
1703	Feb25-FISH2-3R4-rep1-cp190-100x_Position018_17_cmle.ics	87	0	1	1	0.09914616040212151	0.28289473684210525	0.28104575163398693
1704	Feb25-FISH2-3R4-rep1-cp190-100x_Position018_17_cmle.ics	88	0	1	1	0.20059804546475749	0.28712871287128705	0.28431372549019607
1705	Feb25-FISH2-3R4-rep1-cp190-100x_Position018_17_cmle.ics	88	0	1	2	0.0	0.0	0.0
1706	Feb25-FISH2-3R4-rep1-cp190-100x_Position018_17_cmle.ics	88	0	2	1	0.0	0.0	0.0
1707	Feb25-FISH2-3R4-rep1-cp190-100x_Position018_17_cmle.ics	88	0	2	2	0.3135785538299657	0.5836909871244635	0.5991189427312774
1708	Feb25-FISH2-3R4-rep1-cp190-100x_Position018_17_cmle.ics	90	0	1	1	0.20520949478578637	0.6137931034482758	0.6137931034482758
1709	Feb25-FISH2-3R4-rep1-cp190-100x_Position018_17_cmle.ics	91	0	1	1	0.020751521944630084	0.06428571428571428	0.06428571428571428
1710	Feb25-FISH2-3R4-rep1-cp190-100x_Position018_17_cmle.ics	92	0	1	1	0.0	0.0	0.0
1711	Feb25-FISH2-3R4-rep1-cp190-100x_Position018_17_cmle.ics	93	0	1	1	0.07839463845749142	0.22368421052631574	0.22368421052631574
1712	Feb25-FISH2-3R4-rep1-cp190-100x_Position018_17_cmle.ics	94	0	1	1	0.0	0.0	0.0
1713	Feb25-FISH2-3R4-rep1-cp190-100x_Position018_17_cmle.ics	94	0	1	2	0.0	0.0	0.0
1714	Feb25-FISH2-3R4-rep1-cp190-100x_Position018_17_cmle.ics	95	0	1	1	0.03919731922874571	0.15454545454545454	0.15454545454545454
1715	Feb25-FISH2-3R4-rep1-cp190-100x_Position018_17_cmle.ics	96	0	1	1	0.0	0.0	0.0
1716	Feb25-FISH2-3R4-rep1-cp190-100x_Position018_17_cmle.ics	97	0	1	1	0.057643116512861345	0.17123287671232873	0.17123287671232873
1717	Feb25-FISH2-3R4-rep1-cp190-100x_Position018_17_cmle.ics	98	0	1	1	0.0	0.0	0.0
1718	Feb25-FISH2-3R4-rep1-cp190-100x_Position018_17_cmle.ics	99	0	1	1	0.10606333438366487	0.2822085889570552	0.3565891472868217
1719	Feb25-FISH2-3R4-rep1-cp190-100x_Position018_17_cmle.ics	101	0	1	1	0.11989768234675159	0.3999999999999999	0.32704402515723263
1720	Feb25-FISH2-3R4-rep1-cp190-100x_Position018_17_cmle.ics	102	0	1	1	0.0	0.0	0.0
1721	Feb25-FISH2-3R4-rep1-cp190-100x_Position019_18_cmle.ics	1	0	1	1	0.23748964003298875	0.6688311688311688	0.6688311688311688
1722	Feb25-FISH2-3R4-rep1-cp190-100x_Position019_18_cmle.ics	5	0	1	1	0.15217782759395396	0.4150943396226415	0.4024390243902438
1723	Feb25-FISH2-3R4-rep1-cp190-100x_Position019_18_cmle.ics	6	0	1	1	0.08761753709954924	0.3166666666666666	0.3193277310924369
1724	Feb25-FISH2-3R4-rep1-cp190-100x_Position019_18_cmle.ics	8	0	1	1	0.08761753709954924	0.41758241758241754	0.36538461538461536
1725	Feb25-FISH2-3R4-rep1-cp190-100x_Position019_18_cmle.ics	8	0	1	2	0.0	0.0	0.0
1726	Feb25-FISH2-3R4-rep1-cp190-100x_Position019_18_cmle.ics	8	0	2	1	0.0	0.0	0.0
1727	Feb25-FISH2-3R4-rep1-cp190-100x_Position019_18_cmle.ics	8	0	2	2	0.0	0.0	0.0
1728	Feb25-FISH2-3R4-rep1-cp190-100x_Position019_18_cmle.ics	9	0	1	1	0.4035018155900294	0.6249999999999999	0.6249999999999999
1729	Feb25-FISH2-3R4-rep1-cp190-100x_Position019_18_cmle.ics	10	0	1	1	0.006917173981543361	0.015625	0.018518518518518517
1730	Feb25-FISH2-3R4-rep1-cp190-100x_Position019_18_cmle.ics	10	0	1	2	0.0	0.0	0.0
1731	Feb25-FISH2-3R4-rep1-cp190-100x_Position019_18_cmle.ics	10	0	2	1	0.0	0.0	0.0
1732	Feb25-FISH2-3R4-rep1-cp190-100x_Position019_18_cmle.ics	10	0	2	2	0.053031667191832436	0.1825396825396825	0.16428571428571426
1733	Feb25-FISH2-3R4-rep1-cp190-100x_Position019_18_cmle.ics	11	0	1	1	0.07608891379697698	0.4852941176470588	0.4925373134328358
1734	Feb25-FISH2-3R4-rep1-cp190-100x_Position019_18_cmle.ics	12	0	1	1	0.0	0.0	0.0
1735	Feb25-FISH2-3R4-rep1-cp190-100x_Position019_18_cmle.ics	13	0	1	1	0.0	0.0	0.0
1736	Feb25-FISH2-3R4-rep1-cp190-100x_Position019_18_cmle.ics	14	0	1	1	0.0	0.0	0.0
1737	Feb25-FISH2-3R4-rep1-cp190-100x_Position019_18_cmle.ics	15	0	1	1	0.059948841173375796	0.1699346405228758	0.2148760330578512
1738	Feb25-FISH2-3R4-rep1-cp190-100x_Position019_18_cmle.ics	16	0	1	1	0.21904384274887312	0.5135135135135135	0.7196969696969696
1739	Feb25-FISH2-3R4-rep1-cp190-100x_Position019_18_cmle.ics	17	0	1	1	0.0	0.0	0.0
1740	Feb25-FISH2-3R4-rep1-cp190-100x_Position019_18_cmle.ics	19	0	1	1	0.13603775497035278	0.5784313725490196	0.45038167938931295
1741	Feb25-FISH2-3R4-rep1-cp190-100x_Position019_18_cmle.ics	20	0	1	1	0.14295492895189613	0.4525547445255474	0.4492753623188406
1742	Feb25-FISH2-3R4-rep1-cp190-100x_Position019_18_cmle.ics	21	0	1	1	0.0	0.0	0.0
1743	Feb25-FISH2-3R4-rep1-cp190-100x_Position019_18_cmle.ics	22	0	1	1	0.10145188506263597	0.721311475409836	0.4888888888888889
1744	Feb25-FISH2-3R4-rep1-cp190-100x_Position019_18_cmle.ics	23	0	1	1	0.0	0.0	0.0
1745	Feb25-FISH2-3R4-rep1-cp190-100x_Position019_18_cmle.ics	23	0	1	2	0.0645602904944047	0.20437956204379562	0.4590163934426229
1746	Feb25-FISH2-3R4-rep1-cp190-100x_Position019_18_cmle.ics	24	0	1	1	0.04380876854977462	0.16239316239316237	0.1461538461538461
1747	Feb25-FISH2-3R4-rep1-cp190-100x_Position019_18_cmle.ics	26	0	1	1	0.006917173981543361	0.029126213592233004	0.029126213592233004
1748	Feb25-FISH2-3R4-rep1-cp190-100x_Position019_18_cmle.ics	27	0	1	1	0.03458586990771681	0.1724137931034483	0.17441860465116277
1749	Feb25-FISH2-3R4-rep1-cp190-100x_Position019_18_cmle.ics	28	0	1	1	0.03689159456823126	0.08888888888888888	0.08839779005524862
1750	Feb25-FISH2-3R4-rep1-cp190-100x_Position019_18_cmle.ics	29	0	1	1	0.11298050836520823	0.3288590604026845	0.3288590604026845
1751	Feb25-FISH2-3R4-rep1-cp190-100x_Position019_18_cmle.ics	30	0	1	1	0.12220340700726605	0.6794871794871794	0.6794871794871794
1752	Feb25-FISH2-3R4-rep1-cp190-100x_Position019_18_cmle.ics	31	0	1	1	0.18676369750167077	0.5785714285714285	0.5704225352112675
1753	Feb25-FISH2-3R4-rep1-cp190-100x_Position019_18_cmle.ics	34	0	1	1	0.09914616040212151	0.225130890052356	0.41747572815533973
1754	Feb25-FISH2-3R4-rep1-cp190-100x_Position019_18_cmle.ics	34	0	1	2	0.0	0.0	0.0
1755	Feb25-FISH2-3R4-rep1-cp190-100x_Position019_18_cmle.ics	34	0	2	1	0.0	0.0	0.0
1756	Feb25-FISH2-3R4-rep1-cp190-100x_Position019_18_cmle.ics	34	0	2	2	0.0	0.0	0.0
1757	Feb25-FISH2-3R4-rep1-cp190-100x_Position019_18_cmle.ics	35	0	1	1	0.09684043574160706	0.28571428571428564	0.2818791946308724
1758	Feb25-FISH2-3R4-rep1-cp190-100x_Position019_18_cmle.ics	37	0	1	1	0.03458586990771681	0.11904761904761904	0.11904761904761904
1759	Feb25-FISH2-3R4-rep1-cp190-100x_Position019_18_cmle.ics	38	0	1	1	0.0	0.0	0.0
1760	Feb25-FISH2-3R4-rep1-cp190-100x_Position019_18_cmle.ics	39	0	1	1	0.0	0.0	0.0
1761	Feb25-FISH2-3R4-rep1-cp190-100x_Position019_18_cmle.ics	40	0	1	1	0.0	0.0	0.0
1762	Feb25-FISH2-3R4-rep1-cp190-100x_Position019_18_cmle.ics	41	0	1	1	0.0	0.0	0.0
1763	Feb25-FISH2-3R4-rep1-cp190-100x_Position019_18_cmle.ics	42	0	1	1	0.04611449321028908	0.14285714285714285	0.1438848920863309
1764	Feb25-FISH2-3R4-rep1-cp190-100x_Position019_18_cmle.ics	43	0	1	1	0.0	0.0	0.0
1765	Feb25-FISH2-3R4-rep1-cp190-100x_Position019_18_cmle.ics	44	0	1	1	0.0645602904944047	0.5090909090909091	0.22580645161290322
1766	Feb25-FISH2-3R4-rep1-cp190-100x_Position019_18_cmle.ics	44	0	2	1	0.0	0.0	0.0
1767	Feb25-FISH2-3R4-rep1-cp190-100x_Position019_18_cmle.ics	45	0	1	1	0.3228014524720235	0.6635071090047393	0.5555555555555555
1768	Feb25-FISH2-3R4-rep1-cp190-100x_Position019_18_cmle.ics	45	0	2	1	0.0	0.0	0.0
1769	Feb25-FISH2-3R4-rep1-cp190-100x_Position019_18_cmle.ics	46	0	1	1	0.0	0.0	0.0
1770	Feb25-FISH2-3R4-rep1-cp190-100x_Position019_18_cmle.ics	47	0	1	1	0.03228014524720235	0.09589041095890409	0.1627906976744186
1771	Feb25-FISH2-3R4-rep1-cp190-100x_Position019_18_cmle.ics	47	0	1	2	0.0046114493210289076	0.013698630136986299	0.03333333333333333
1772	Feb25-FISH2-3R4-rep1-cp190-100x_Position019_18_cmle.ics	48	0	1	1	0.0	0.0	0.0
1773	Feb25-FISH2-3R4-rep1-cp190-100x_Position019_18_cmle.ics	49	0	1	1	0.07608891379697698	0.18333333333333332	0.18232044198895028
1774	Feb25-FISH2-3R4-rep1-cp190-100x_Position019_18_cmle.ics	50	0	1	1	0.016140072623601176	0.10144927536231885	0.043478260869565216
1775	Feb25-FISH2-3R4-rep1-cp190-100x_Position019_18_cmle.ics	50	0	2	1	0.0	0.0	0.0
1776	Feb25-FISH2-3R4-rep1-cp190-100x_Position019_18_cmle.ics	51	0	1	1	0.0046114493210289076	0.012820512820512818	0.012903225806451613
1777	Feb25-FISH2-3R4-rep1-cp190-100x_Position019_18_cmle.ics	52	0	1	1	0.1245091316677805	0.3776223776223776	0.3776223776223776
1778	Feb25-FISH2-3R4-rep1-cp190-100x_Position019_18_cmle.ics	53	0	1	1	0.0	0.0	0.0
1779	Feb25-FISH2-3R4-rep1-cp190-100x_Position019_18_cmle.ics	54	0	1	1	0.1291205809888094	0.35443037974683544	0.3499999999999999
1780	Feb25-FISH2-3R4-rep1-cp190-100x_Position019_18_cmle.ics	55	0	1	1	0.0853118124390348	0.25000000000000006	0.25170068027210885
1781	Feb25-FISH2-3R4-rep1-cp190-100x_Position019_18_cmle.ics	56	0	1	1	0.0	0.0	0.0
1782	Feb25-FISH2-3R4-rep1-cp190-100x_Position019_18_cmle.ics	56	0	1	2	0.0	0.0	0.0
1783	Feb25-FISH2-3R4-rep1-cp190-100x_Position019_18_cmle.ics	57	0	1	1	0.016140072623601176	0.10294117647058822	0.10144927536231885
1784	Feb25-FISH2-3R4-rep1-cp190-100x_Position019_18_cmle.ics	58	0	1	1	0.0	0.0	0.0
1785	Feb25-FISH2-3R4-rep1-cp190-100x_Position019_18_cmle.ics	59	0	1	1	0.08070036311800588	0.20958083832335328	0.2121212121212121
1786	Feb25-FISH2-3R4-rep1-cp190-100x_Position019_18_cmle.ics	60	0	1	1	0.059948841173375796	0.1699346405228758	0.22222222222222218
1787	Feb25-FISH2-3R4-rep1-cp190-100x_Position019_18_cmle.ics	61	0	1	1	0.05533739185234689	0.18181818181818177	0.13559322033898302
1788	Feb25-FISH2-3R4-rep1-cp190-100x_Position019_18_cmle.ics	63	0	1	1	0.059948841173375796	0.1857142857142857	0.1477272727272727
1789	Feb25-FISH2-3R4-rep1-cp190-100x_Position019_18_cmle.ics	65	0	1	1	0.04380876854977462	0.0695970695970696	0.3166666666666666
1790	Feb25-FISH2-3R4-rep1-cp190-100x_Position019_18_cmle.ics	65	0	1	2	0.0	0.0	0.0
1791	Feb25-FISH2-3R4-rep1-cp190-100x_Position019_18_cmle.ics	66	0	1	1	0.0	0.0	0.0
1792	Feb25-FISH2-3R4-rep1-cp190-100x_Position019_18_cmle.ics	67	0	1	1	0.0645602904944047	0.5490196078431372	0.5599999999999999
1793	Feb25-FISH2-3R4-rep1-cp190-100x_Position019_18_cmle.ics	68	0	1	1	0.0	0.0	0.0
1794	Feb25-FISH2-3R4-rep1-cp190-100x_Position019_18_cmle.ics	69	0	1	1	0.11989768234675159	0.2857142857142857	0.28415300546448086
1795	Feb25-FISH2-3R4-rep1-cp190-100x_Position019_18_cmle.ics	70	0	1	1	0.0	0.0	0.0
1796	Feb25-FISH2-3R4-rep1-cp190-100x_Position019_18_cmle.ics	71	0	1	1	0.05533739185234689	0.1558441558441558	0.15789473684210523
1797	Feb25-FISH2-3R4-rep1-cp190-100x_Position019_18_cmle.ics	74	0	1	1	0.0	0.0	0.0
1798	Feb25-FISH2-3R4-rep1-cp190-100x_Position019_18_cmle.ics	75	0	1	1	0.0	0.0	0.0
1799	Feb25-FISH2-3R4-rep1-cp190-100x_Position019_18_cmle.ics	76	0	1	1	0.0645602904944047	0.17499999999999996	0.17499999999999996
1800	Feb25-FISH2-3R4-rep1-cp190-100x_Position019_18_cmle.ics	77	0	1	1	0.11298050836520823	0.35766423357664234	0.35766423357664234
1801	Feb25-FISH2-3R4-rep1-cp190-100x_Position019_18_cmle.ics	78	0	1	1	0.07378318913646252	0.21052631578947367	0.20779220779220778
1802	Feb25-FISH2-3R4-rep1-cp190-100x_Position019_18_cmle.ics	81	0	1	1	0.01844579728411563	0.10810810810810811	0.10666666666666666
1803	Feb25-FISH2-3R4-rep1-cp190-100x_Position019_18_cmle.ics	82	0	1	1	0.05533739185234689	0.1395348837209302	0.1395348837209302
1804	Feb25-FISH2-3R4-rep1-cp190-100x_Position019_18_cmle.ics	83	0	1	1	0.050725942531317986	0.13749999999999998	0.13749999999999998
1805	Feb25-FISH2-3R4-rep1-cp190-100x_Position019_18_cmle.ics	85	0	1	1	0.0	0.0	0.0
1806	Feb25-FISH2-3R4-rep1-cp190-100x_Position019_18_cmle.ics	86	0	1	1	0.17523507419909848	0.42222222222222217	0.41758241758241754
1807	Feb25-FISH2-3R4-rep1-cp190-100x_Position019_18_cmle.ics	87	0	1	1	0.1844579728411563	0.449438202247191	0.449438202247191
1808	Feb25-FISH2-3R4-rep1-cp190-100x_Position019_18_cmle.ics	88	0	1	1	0.15678927691498284	0.53125	0.5354330708661417
1809	Feb25-FISH2-3R4-rep1-cp190-100x_Position019_18_cmle.ics	89	0	1	1	0.0	0.0	0.0
1810	Feb25-FISH2-3R4-rep1-cp190-100x_Position019_18_cmle.ics	90	0	1	1	0.027668695926173444	0.07594936708860758	0.10344827586206894
1811	Feb25-FISH2-3R4-rep1-cp190-100x_Position019_18_cmle.ics	90	0	1	2	0.0	0.0	0.0
1812	Feb25-FISH2-3R4-rep1-cp190-100x_Position019_18_cmle.ics	92	0	1	1	0.0	0.0	0.0
1813	Feb25-FISH2-3R4-rep1-cp190-100x_Position019_18_cmle.ics	93	0	1	1	0.050725942531317986	0.176	0.1818181818181818
1814	Feb25-FISH2-3R4-rep1-cp190-100x_Position019_18_cmle.ics	94	0	1	1	0.0	0.0	0.0
1815	Feb25-FISH2-3R4-rep1-cp190-100x_Position019_18_cmle.ics	95	0	1	1	0.0	0.0	0.0
1816	Feb25-FISH2-3R4-rep1-cp190-100x_Position019_18_cmle.ics	96	0	1	1	0.053031667191832436	0.3285714285714285	0.32394366197183094
1817	Feb25-FISH2-3R4-rep1-cp190-100x_Position019_18_cmle.ics	97	0	1	1	0.07147746447594806	0.18343195266272186	0.18343195266272186
1818	Feb25-FISH2-3R4-rep1-cp190-100x_Position019_18_cmle.ics	98	0	1	1	0.0023057246605144538	0.007407407407407408	0.007462686567164179
1819	Feb25-FISH2-3R4-rep1-cp190-100x_Position019_18_cmle.ics	99	0	1	1	0.1590950015754973	0.408284023668639	0.657142857142857
1820	Feb25-FISH2-3R4-rep1-cp190-100x_Position019_18_cmle.ics	100	0	1	1	0.05533739185234689	0.17021276595744678	0.16901408450704222
1821	Feb25-FISH2-3R4-rep1-cp190-100x_Position019_18_cmle.ics	101	0	1	1	0.13603775497035278	0.3259668508287293	0.329608938547486
1822	Feb25-FISH2-3R4-rep1-cp190-100x_Position019_18_cmle.ics	103	0	1	1	0.04842021787080353	0.18584070796460175	0.08366533864541832
1823	Feb25-FISH2-3R4-rep1-cp190-100x_Position019_18_cmle.ics	103	0	2	1	0.0	0.0	0.0
1824	Feb25-FISH2-3R4-rep1-cp190-100x_Position019_18_cmle.ics	104	0	1	1	0.1706236248780696	0.5000000000000001	0.49333333333333335
1825	Feb25-FISH2-3R4-rep1-cp190-100x_Position019_18_cmle.ics	105	0	1	1	0.03458586990771681	0.10273972602739725	0.10344827586206896
1826	Feb25-FISH2-3R4-rep1-cp190-100x_Position019_18_cmle.ics	106	0	1	1	0.0	0.0	0.0
1827	Feb25-FISH2-3R4-rep1-cp190-100x_Position020_19_cmle.ics	2	0	1	1	0.09914616040212151	0.3333333333333333	0.3333333333333333
1828	Feb25-FISH2-3R4-rep1-cp190-100x_Position020_19_cmle.ics	5	0	1	1	0.16370645089652622	0.5071428571428571	0.5071428571428571
1829	Feb25-FISH2-3R4-rep1-cp190-100x_Position020_19_cmle.ics	6	0	1	1	0.059948841173375796	0.1818181818181818	0.1818181818181818
1830	Feb25-FISH2-3R4-rep1-cp190-100x_Position020_19_cmle.ics	7	0	1	1	0.0	0.0	0.0
1831	Feb25-FISH2-3R4-rep1-cp190-100x_Position020_19_cmle.ics	8	0	1	1	0.07839463845749142	0.27419354838709675	0.27199999999999996
1832	Feb25-FISH2-3R4-rep1-cp190-100x_Position020_19_cmle.ics	9	0	1	1	0.0	0.0	0.0
1833	Feb25-FISH2-3R4-rep1-cp190-100x_Position020_19_cmle.ics	10	0	1	1	0.0	0.0	0.0
1834	Feb25-FISH2-3R4-rep1-cp190-100x_Position020_19_cmle.ics	11	0	1	1	0.0	0.0	0.0
1835	Feb25-FISH2-3R4-rep1-cp190-100x_Position020_19_cmle.ics	12	0	1	1	0.0	0.0	0.0
1836	Feb25-FISH2-3R4-rep1-cp190-100x_Position020_19_cmle.ics	13	0	1	1	0.020751521944630084	0.05056179775280899	0.05056179775280899
1837	Feb25-FISH2-3R4-rep1-cp190-100x_Position020_19_cmle.ics	15	0	1	1	0.03919731922874571	0.15044247787610618	0.15178571428571425
1838	Feb25-FISH2-3R4-rep1-cp190-100x_Position020_19_cmle.ics	16	0	1	1	0.0	0.0	0.0
1839	Feb25-FISH2-3R4-rep1-cp190-100x_Position020_19_cmle.ics	18	0	1	1	0.27207550994070556	0.49166666666666664	0.4896265560165975
1840	Feb25-FISH2-3R4-rep1-cp190-100x_Position020_19_cmle.ics	19	0	1	1	0.15217782759395396	0.5641025641025641	0.5641025641025641
1841	Feb25-FISH2-3R4-rep1-cp190-100x_Position020_19_cmle.ics	20	0	1	1	0.0023057246605144538	0.007751937984496123	0.007751937984496123
1842	Feb25-FISH2-3R4-rep1-cp190-100x_Position020_19_cmle.ics	21	0	1	1	0.07378318913646252	0.2442748091603053	0.23880597014925373
1843	Feb25-FISH2-3R4-rep1-cp190-100x_Position020_19_cmle.ics	22	0	1	1	0.027668695926173444	0.10526315789473684	0.10619469026548671
1844	Feb25-FISH2-3R4-rep1-cp190-100x_Position020_19_cmle.ics	23	0	1	1	0.08070036311800588	0.2755905511811023	0.2734375
1845	Feb25-FISH2-3R4-rep1-cp190-100x_Position020_19_cmle.ics	24	0	1	1	0.01152862330257227	0.04464285714285714	0.03875968992248062
1846	Feb25-FISH2-3R4-rep1-cp190-100x_Position020_19_cmle.ics	25	0	1	1	0.49573080201060754	0.8143939393939391	0.8206106870229006
1847	Feb25-FISH2-3R4-rep1-cp190-100x_Position020_19_cmle.ics	28	0	1	1	0.0	0.0	0.0
1848	Feb25-FISH2-3R4-rep1-cp190-100x_Position020_19_cmle.ics	29	0	1	1	0.0	0.0	0.0
1849	Feb25-FISH2-3R4-rep1-cp190-100x_Position020_19_cmle.ics	30	0	1	1	0.1245091316677805	0.35526315789473684	0.5192307692307692
1850	Feb25-FISH2-3R4-rep1-cp190-100x_Position020_19_cmle.ics	31	0	1	1	0.0	0.0	0.0
1851	Feb25-FISH2-3R4-rep1-cp190-100x_Position020_19_cmle.ics	31	0	1	2	0.12220340700726605	0.27894736842105256	0.424
1852	Feb25-FISH2-3R4-rep1-cp190-100x_Position020_19_cmle.ics	32	0	1	1	0.0853118124390348	0.3936170212765957	0.26811594202898553
1853	Feb25-FISH2-3R4-rep1-cp190-100x_Position020_19_cmle.ics	34	0	1	1	0.17523507419909848	0.5314685314685313	0.5352112676056336
1854	Feb25-FISH2-3R4-rep1-cp190-100x_Position020_19_cmle.ics	35	0	1	1	0.0	0.0	0.0
1855	Feb25-FISH2-3R4-rep1-cp190-100x_Position020_19_cmle.ics	36	0	1	1	0.10606333438366487	0.4742268041237113	0.4742268041237113
1856	Feb25-FISH2-3R4-rep1-cp190-100x_Position020_19_cmle.ics	37	0	1	1	0.0	0.0	0.0
1857	Feb25-FISH2-3R4-rep1-cp190-100x_Position020_19_cmle.ics	38	0	1	1	0.01152862330257227	0.033783783783783786	0.03401360544217687
1858	Feb25-FISH2-3R4-rep1-cp190-100x_Position020_19_cmle.ics	39	0	1	1	0.0	0.0	0.0
1859	Feb25-FISH2-3R4-rep1-cp190-100x_Position020_19_cmle.ics	42	0	1	1	0.0	0.0	0.0
1860	Feb25-FISH2-3R4-rep1-cp190-100x_Position020_19_cmle.ics	42	0	1	2	0.20520949478578637	0.3574297188755019	0.6402877697841725
1861	Feb25-FISH2-3R4-rep1-cp190-100x_Position020_19_cmle.ics	43	0	1	1	0.07608891379697698	0.5789473684210527	0.22916666666666669
1862	Feb25-FISH2-3R4-rep1-cp190-100x_Position020_19_cmle.ics	43	0	1	2	0.0	0.0	0.0
1863	Feb25-FISH2-3R4-rep1-cp190-100x_Position020_19_cmle.ics	43	0	2	1	0.0	0.0	0.0
1864	Feb25-FISH2-3R4-rep1-cp190-100x_Position020_19_cmle.ics	43	0	2	2	0.027668695926173444	0.07142857142857142	0.14999999999999997
1865	Feb25-FISH2-3R4-rep1-cp190-100x_Position020_19_cmle.ics	44	0	1	1	0.0	0.0	0.0
1866	Feb25-FISH2-3R4-rep1-cp190-100x_Position020_19_cmle.ics	45	0	1	1	0.0	0.0	0.0
1867	Feb25-FISH2-3R4-rep1-cp190-100x_Position020_19_cmle.ics	46	0	1	1	0.006917173981543361	0.0234375	0.0234375
1868	Feb25-FISH2-3R4-rep1-cp190-100x_Position020_19_cmle.ics	47	0	1	1	0.057643116512861345	0.20833333333333331	0.20833333333333331
1869	Feb25-FISH2-3R4-rep1-cp190-100x_Position020_19_cmle.ics	49	0	1	1	0.20290377012527194	0.6518518518518519	0.6518518518518519
1870	Feb25-FISH2-3R4-rep1-cp190-100x_Position020_19_cmle.ics	50	0	1	1	0.06686601515491916	0.2338709677419355	0.2338709677419355
1871	Feb25-FISH2-3R4-rep1-cp190-100x_Position020_19_cmle.ics	51	0	1	1	0.15217782759395396	0.44897959183673464	0.44295302013422816
1872	Feb25-FISH2-3R4-rep1-cp190-100x_Position020_19_cmle.ics	52	0	1	1	0.03689159456823126	0.11510791366906473	0.11347517730496454
1873	Feb25-FISH2-3R4-rep1-cp190-100x_Position020_19_cmle.ics	53	0	1	1	0.0	0.0	0.0
1874	Feb25-FISH2-3R4-rep1-cp190-100x_Position020_19_cmle.ics	54	0	1	1	0.04842021787080353	0.18918918918918917	0.18918918918918917
1875	Feb25-FISH2-3R4-rep1-cp190-100x_Position020_19_cmle.ics	55	0	1	1	0.0	0.0	0.0
1876	Feb25-FISH2-3R4-rep1-cp190-100x_Position020_19_cmle.ics	56	0	1	1	0.19829232080424303	0.6099290780141844	0.6099290780141844
1877	Feb25-FISH2-3R4-rep1-cp190-100x_Position020_19_cmle.ics	57	0	1	1	0.013834347963086722	0.0631578947368421	0.0625
1878	Feb25-FISH2-3R4-rep1-cp190-100x_Position020_19_cmle.ics	58	0	1	1	0.23748964003298875	0.6776315789473684	0.673202614379085
1879	Feb25-FISH2-3R4-rep1-cp190-100x_Position020_19_cmle.ics	59	0	1	1	0.13603775497035278	0.4214285714285714	0.4244604316546762
1880	Feb25-FISH2-3R4-rep1-cp190-100x_Position020_19_cmle.ics	60	0	1	1	0.0	0.0	0.0
1881	Feb25-FISH2-3R4-rep1-cp190-100x_Position020_19_cmle.ics	61	0	1	1	0.0	0.0	0.0
1882	Feb25-FISH2-3R4-rep1-cp190-100x_Position020_19_cmle.ics	62	0	1	1	0.08761753709954924	0.3392857142857142	0.33628318584070793
1883	Feb25-FISH2-3R4-rep1-cp190-100x_Position020_19_cmle.ics	63	0	1	1	0.3481644237376825	0.6239669421487603	0.6239669421487603
1884	Feb25-FISH2-3R4-rep1-cp190-100x_Position020_19_cmle.ics	64	0	1	1	0.013834347963086722	0.03636363636363636	0.03636363636363636
1885	Feb25-FISH2-3R4-rep1-cp190-100x_Position020_19_cmle.ics	65	0	1	1	0.0046114493210289076	0.03703703703703703	0.03773584905660377
1886	Feb25-FISH2-3R4-rep1-cp190-100x_Position020_19_cmle.ics	66	0	1	1	0.0	0.0	0.0
1887	Feb25-FISH2-3R4-rep1-cp190-100x_Position020_19_cmle.ics	68	0	1	1	0.09222898642057815	0.3703703703703703	0.3703703703703703
1888	Feb25-FISH2-3R4-rep1-cp190-100x_Position020_19_cmle.ics	69	0	1	1	0.0	0.0	0.0
1889	Feb25-FISH2-3R4-rep1-cp190-100x_Position020_19_cmle.ics	69	0	1	2	0.07378318913646252	0.25396825396825395	0.42105263157894735
1890	Feb25-FISH2-3R4-rep1-cp190-100x_Position020_19_cmle.ics	70	0	1	1	0.053031667191832436	0.31506849315068486	0.31506849315068486
1891	Feb25-FISH2-3R4-rep1-cp190-100x_Position020_19_cmle.ics	71	0	1	1	0.1798465235201274	0.49999999999999994	0.5064935064935064
1892	Feb25-FISH2-3R4-rep1-cp190-100x_Position020_19_cmle.ics	73	0	1	1	0.0	0.0	0.0
1893	Feb25-FISH2-3R4-rep1-cp190-100x_Position020_19_cmle.ics	74	0	1	1	0.19137514682269965	0.299638989169675	0.4636871508379887
1894	Feb25-FISH2-3R4-rep1-cp190-100x_Position020_19_cmle.ics	74	0	1	2	0.0	0.0	0.0
1895	Feb25-FISH2-3R4-rep1-cp190-100x_Position020_19_cmle.ics	75	0	1	1	0.0	0.0	0.0
1896	Feb25-FISH2-3R4-rep1-cp190-100x_Position020_19_cmle.ics	76	0	1	1	0.0	0.0	0.0
1897	Feb25-FISH2-3R4-rep1-cp190-100x_Position020_19_cmle.ics	76	0	1	2	0.050725942531317986	0.11640211640211638	0.37931034482758613
1898	Feb25-FISH2-3R4-rep1-cp190-100x_Position020_19_cmle.ics	76	0	2	1	0.4450048594792896	0.739463601532567	0.5146666666666667
1899	Feb25-FISH2-3R4-rep1-cp190-100x_Position020_19_cmle.ics	76	0	2	2	0.0	0.0	0.0
1900	Feb25-FISH2-3R4-rep1-cp190-100x_Position020_19_cmle.ics	77	0	1	1	0.03689159456823126	0.12903225806451613	0.128
1901	Feb25-FISH2-3R4-rep1-cp190-100x_Position020_19_cmle.ics	79	0	1	1	0.0	0.0	0.0
1902	Feb25-FISH2-3R4-rep1-cp190-100x_Position020_19_cmle.ics	80	0	1	1	0.0	0.0	0.0
1903	Feb25-FISH2-3R4-rep1-cp190-100x_Position020_19_cmle.ics	81	0	1	1	0.06917173981543362	0.22222222222222224	0.22222222222222224
1904	Feb25-FISH2-3R4-rep1-cp190-100x_Position020_19_cmle.ics	82	0	1	1	0.006917173981543361	0.044117647058823525	0.044117647058823525
1905	Feb25-FISH2-3R4-rep1-cp190-100x_Position020_19_cmle.ics	83	0	1	1	0.03919731922874571	0.32692307692307687	0.28813559322033894
1906	Feb25-FISH2-3R4-rep1-cp190-100x_Position020_19_cmle.ics	84	0	1	1	0.15678927691498284	0.45333333333333325	0.4594594594594595
1907	Feb25-FISH2-3R4-rep1-cp190-100x_Position020_19_cmle.ics	85	0	1	1	0.0	0.0	0.0
1908	Feb25-FISH2-3R4-rep1-cp190-100x_Position020_19_cmle.ics	86	0	1	1	0.09684043574160706	0.33870967741935487	0.33599999999999997
1909	Feb25-FISH2-3R4-rep1-cp190-100x_Position020_19_cmle.ics	87	0	1	1	0.06917173981543362	0.2912621359223301	0.2912621359223301
1910	Feb25-FISH2-3R4-rep1-cp190-100x_Position020_19_cmle.ics	88	0	1	1	0.1936808714832141	0.8235294117647057	0.9655172413793103
1911	Feb25-FISH2-3R4-rep1-cp190-100x_Position020_19_cmle.ics	89	0	1	1	0.0046114493210289076	0.015873015873015872	0.03389830508474576
1912	Feb25-FISH2-3R4-rep1-cp190-100x_Position020_19_cmle.ics	89	0	1	2	0.0	0.0	0.0
1913	Feb25-FISH2-3R4-rep1-cp190-100x_Position020_19_cmle.ics	90	0	1	1	0.03458586990771681	0.23809523809523808	0.23437500000000003
1914	Feb25-FISH2-3R4-rep1-cp190-100x_Position020_19_cmle.ics	91	0	1	1	0.0	0.0	0.0
1915	Feb25-FISH2-3R4-rep1-cp190-100x_Position020_19_cmle.ics	92	0	1	1	0.02305724660514454	0.07575757575757575	0.07633587786259541
1916	Feb25-FISH2-3R4-rep1-cp190-100x_Position020_19_cmle.ics	93	0	1	1	0.013834347963086722	0.055045871559633024	0.055045871559633024
1917	Feb25-FISH2-3R4-rep1-cp190-100x_Position020_19_cmle.ics	94	0	1	1	0.04380876854977462	0.13103448275862067	0.13103448275862067
1918	Feb25-FISH2-3R4-rep1-cp190-100x_Position020_19_cmle.ics	95	0	1	1	0.10145188506263597	0.40740740740740733	0.4680851063829787
1919	Feb25-FISH2-3R4-rep1-cp190-100x_Position020_19_cmle.ics	97	0	1	1	0.09222898642057815	0.32	0.29629629629629634
1920	Feb25-FISH2-3R4-rep1-cp190-100x_Position020_19_cmle.ics	98	0	1	1	0.20751521944630083	0.625	0.6206896551724137
1921	Feb25-FISH2-3R4-rep1-cp190-100x_Position020_19_cmle.ics	99	0	1	1	0.006917173981543361	0.025641025641025637	0.025641025641025637
1922	Feb25-FISH2-3R4-rep1-cp190-100x_Position020_19_cmle.ics	100	0	1	1	0.23979536469350318	0.37275985663082434	0.3701067615658362
1923	Feb25-FISH2-3R4-rep1-cp190-100x_Position020_19_cmle.ics	102	0	1	1	0.02305724660514454	0.08928571428571427	0.08928571428571427
1924	Feb25-FISH2-3R4-rep1-cp190-100x_Position020_19_cmle.ics	103	0	1	1	0.10836905904417933	0.47959183673469385	0.38842975206611563
1925	Feb25-FISH2-3R4-rep1-cp190-100x_Position020_19_cmle.ics	104	0	1	1	0.04380876854977462	0.14728682170542634	0.14728682170542634
1926	Feb25-FISH2-3R4-rep1-cp190-100x_Position020_19_cmle.ics	106	0	1	1	0.12220340700726605	0.4953271028037382	0.4953271028037382
1927	Feb25-FISH2-3R4-rep1-m1bp-100x_Position001_0_cmle.ics	1	0	1	1	0.11759195768623715	0.27419354838709675	0.2602040816326531
1928	Feb25-FISH2-3R4-rep1-m1bp-100x_Position001_0_cmle.ics	2	0	1	1	0.16370645089652622	0.7802197802197801	0.339712918660287
1929	Feb25-FISH2-3R4-rep1-m1bp-100x_Position001_0_cmle.ics	2	0	1	2	0.0	0.0	0.0
1930	Feb25-FISH2-3R4-rep1-m1bp-100x_Position001_0_cmle.ics	2	0	2	1	0.0	0.0	0.0
1931	Feb25-FISH2-3R4-rep1-m1bp-100x_Position001_0_cmle.ics	2	0	2	2	0.0	0.0	0.0
1932	Feb25-FISH2-3R4-rep1-m1bp-100x_Position001_0_cmle.ics	3	0	1	1	0.07608891379697698	0.2037037037037037	0.2049689440993789
1933	Feb25-FISH2-3R4-rep1-m1bp-100x_Position001_0_cmle.ics	4	0	1	1	0.05533739185234689	0.17391304347826086	0.1764705882352941
1934	Feb25-FISH2-3R4-rep1-m1bp-100x_Position001_0_cmle.ics	5	0	1	1	0.32741290179305244	0.3389021479713603	0.24912280701754386
1935	Feb25-FISH2-3R4-rep1-m1bp-100x_Position001_0_cmle.ics	5	0	1	2	0.0	0.0	0.0
1936	Feb25-FISH2-3R4-rep1-m1bp-100x_Position001_0_cmle.ics	5	0	1	3	0.0	0.0	0.0
1937	Feb25-FISH2-3R4-rep1-m1bp-100x_Position001_0_cmle.ics	5	0	2	1	0.0	0.0	0.0
1938	Feb25-FISH2-3R4-rep1-m1bp-100x_Position001_0_cmle.ics	5	0	2	2	0.0	0.0	0.0
1939	Feb25-FISH2-3R4-rep1-m1bp-100x_Position001_0_cmle.ics	5	0	2	3	0.029974420586687898	0.2063492063492063	0.1015625
1940	Feb25-FISH2-3R4-rep1-m1bp-100x_Position001_0_cmle.ics	5	0	3	1	0.0	0.0	0.0
1941	Feb25-FISH2-3R4-rep1-m1bp-100x_Position001_0_cmle.ics	5	0	3	2	0.20520949478578637	0.37552742616033746	0.6899224806201549
1942	Feb25-FISH2-3R4-rep1-m1bp-100x_Position001_0_cmle.ics	5	0	3	3	0.0	0.0	0.0
1943	Feb25-FISH2-3R4-rep1-m1bp-100x_Position001_0_cmle.ics	5	0	4	1	0.0	0.0	0.0
1944	Feb25-FISH2-3R4-rep1-m1bp-100x_Position001_0_cmle.ics	5	0	4	2	0.0	0.0	0.0
1945	Feb25-FISH2-3R4-rep1-m1bp-100x_Position001_0_cmle.ics	5	0	4	3	0.0	0.0	0.0
1946	Feb25-FISH2-3R4-rep1-m1bp-100x_Position001_0_cmle.ics	6	0	1	1	0.009222898642057815	0.025157232704402514	0.02531645569620253
1947	Feb25-FISH2-3R4-rep1-m1bp-100x_Position001_0_cmle.ics	7	0	1	1	0.07378318913646252	0.17679558011049723	0.1758241758241758
1948	Feb25-FISH2-3R4-rep1-m1bp-100x_Position001_0_cmle.ics	8	0	1	1	0.14526065361241058	0.3962264150943396	0.28124999999999994
1949	Feb25-FISH2-3R4-rep1-m1bp-100x_Position001_0_cmle.ics	8	0	1	2	0.0	0.0	0.0
1950	Feb25-FISH2-3R4-rep1-m1bp-100x_Position001_0_cmle.ics	8	0	2	1	0.0	0.0	0.0
1951	Feb25-FISH2-3R4-rep1-m1bp-100x_Position001_0_cmle.ics	8	0	2	2	0.027668695926173444	0.09599999999999999	0.1967213114754098
1952	Feb25-FISH2-3R4-rep1-m1bp-100x_Position001_0_cmle.ics	9	0	1	1	0.01844579728411563	0.09999999999999998	0.0898876404494382
1953	Feb25-FISH2-3R4-rep1-m1bp-100x_Position001_0_cmle.ics	9	0	1	2	0.0	0.0	0.0
1954	Feb25-FISH2-3R4-rep1-m1bp-100x_Position001_0_cmle.ics	9	0	2	1	0.0	0.0	0.0
1955	Feb25-FISH2-3R4-rep1-m1bp-100x_Position001_0_cmle.ics	9	0	2	2	0.06686601515491916	0.40845070422535207	0.46031746031746024
1956	Feb25-FISH2-3R4-rep1-m1bp-100x_Position001_0_cmle.ics	10	0	1	1	0.0	0.0	0.0
1957	Feb25-FISH2-3R4-rep1-m1bp-100x_Position001_0_cmle.ics	10	0	1	2	0.1291205809888094	0.28865979381443296	0.8888888888888887
1958	Feb25-FISH2-3R4-rep1-m1bp-100x_Position001_0_cmle.ics	11	0	1	1	0.07608891379697698	0.18857142857142856	0.1875
1959	Feb25-FISH2-3R4-rep1-m1bp-100x_Position001_0_cmle.ics	12	0	1	1	0.04842021787080353	0.12883435582822084	0.12804878048780485
1960	Feb25-FISH2-3R4-rep1-m1bp-100x_Position001_0_cmle.ics	13	0	1	1	0.04380876854977462	0.21590909090909088	0.23170731707317066
1961	Feb25-FISH2-3R4-rep1-m1bp-100x_Position001_0_cmle.ics	14	0	1	1	0.0	0.0	0.0
1962	Feb25-FISH2-3R4-rep1-m1bp-100x_Position001_0_cmle.ics	15	0	1	1	0.016140072623601176	0.0440251572327044	0.043478260869565216
1963	Feb25-FISH2-3R4-rep1-m1bp-100x_Position001_0_cmle.ics	16	0	1	1	0.08070036311800588	0.5932203389830508	0.5555555555555555
1964	Feb25-FISH2-3R4-rep1-m1bp-100x_Position001_0_cmle.ics	17	0	1	1	0.14756637827292504	0.3999999999999999	0.4444444444444444
1965	Feb25-FISH2-3R4-rep1-m1bp-100x_Position001_0_cmle.ics	18	0	1	1	0.0023057246605144538	0.011235955056179775	0.007042253521126759
1966	Feb25-FISH2-3R4-rep1-m1bp-100x_Position001_0_cmle.ics	18	0	2	1	0.0	0.0	0.0
1967	Feb25-FISH2-3R4-rep1-m1bp-100x_Position001_0_cmle.ics	19	0	1	1	0.1890694221621852	0.47126436781609193	0.47126436781609193
1968	Feb25-FISH2-3R4-rep1-m1bp-100x_Position001_0_cmle.ics	20	0	1	1	0.0	0.0	0.0
1969	Feb25-FISH2-3R4-rep1-m1bp-100x_Position001_0_cmle.ics	21	0	1	1	0.013834347963086722	0.06896551724137931	0.06896551724137931
1970	Feb25-FISH2-3R4-rep1-m1bp-100x_Position001_0_cmle.ics	23	0	1	1	0.1498721029334395	0.4814814814814815	0.4814814814814815
1971	Feb25-FISH2-3R4-rep1-m1bp-100x_Position001_0_cmle.ics	24	0	1	1	0.10836905904417933	0.30921052631578944	0.30921052631578944
1972	Feb25-FISH2-3R4-rep1-m1bp-100x_Position001_0_cmle.ics	25	0	1	1	0.13142630564932387	0.2688679245283019	0.2688679245283019
1973	Feb25-FISH2-3R4-rep1-m1bp-100x_Position001_0_cmle.ics	26	0	1	1	0.13373203030983832	0.4172661870503596	0.6105263157894736
1974	Feb25-FISH2-3R4-rep1-m1bp-100x_Position001_0_cmle.ics	27	0	1	1	0.19598659614372857	0.44270833333333337	0.44270833333333337
1975	Feb25-FISH2-3R4-rep1-m1bp-100x_Position001_0_cmle.ics	28	0	1	1	0.0046114493210289076	0.011834319526627217	0.011764705882352941
1976	Feb25-FISH2-3R4-rep1-m1bp-100x_Position001_0_cmle.ics	29	0	1	1	0.08300608777852034	0.13432835820895522	0.11501597444089456
1977	Feb25-FISH2-3R4-rep1-m1bp-100x_Position001_0_cmle.ics	30	0	1	1	0.0	0.0	0.0
1978	Feb25-FISH2-3R4-rep1-m1bp-100x_Position001_0_cmle.ics	31	0	1	1	0.0	0.0	0.0
1979	Feb25-FISH2-3R4-rep1-m1bp-100x_Position001_0_cmle.ics	32	0	1	1	0.1291205809888094	0.23430962343096232	0.24888888888888888
1980	Feb25-FISH2-3R4-rep1-m1bp-100x_Position001_0_cmle.ics	32	0	1	2	0.0	0.0	0.0
1981	Feb25-FISH2-3R4-rep1-m1bp-100x_Position001_0_cmle.ics	33	0	1	1	0.2836041332432778	0.32114882506527415	0.32114882506527415
1982	Feb25-FISH2-3R4-rep1-m1bp-100x_Position001_0_cmle.ics	34	0	1	1	0.04380876854977462	0.11874999999999997	0.11949685534591194
1983	Feb25-FISH2-3R4-rep1-m1bp-100x_Position001_0_cmle.ics	35	0	1	1	0.0645602904944047	0.19858156028368792	0.19858156028368792
1984	Feb25-FISH2-3R4-rep1-m1bp-100x_Position001_0_cmle.ics	36	0	1	1	0.0	0.0	0.0
1985	Feb25-FISH2-3R4-rep1-m1bp-100x_Position001_0_cmle.ics	37	0	1	1	0.0046114493210289076	0.012269938650306747	0.017094017094017092
1986	Feb25-FISH2-3R4-rep1-m1bp-100x_Position001_0_cmle.ics	38	0	1	1	0.0853118124390348	0.24832214765100669	0.24666666666666667
1987	Feb25-FISH2-3R4-rep1-m1bp-100x_Position001_0_cmle.ics	39	0	1	1	0.0	0.0	0.0
1988	Feb25-FISH2-3R4-rep1-m1bp-100x_Position001_0_cmle.ics	40	0	1	1	0.06686601515491916	0.1695906432748538	0.16860465116279066
1989	Feb25-FISH2-3R4-rep1-m1bp-100x_Position001_0_cmle.ics	41	0	1	1	0.050725942531317986	0.16296296296296298	0.16296296296296298
1990	Feb25-FISH2-3R4-rep1-m1bp-100x_Position001_0_cmle.ics	42	0	1	1	0.025362971265658993	0.058823529411764705	0.058510638297872335
1991	Feb25-FISH2-3R4-rep1-m1bp-100x_Position001_0_cmle.ics	43	0	1	1	0.006917173981543361	0.03061224489795918	0.0303030303030303
1992	Feb25-FISH2-3R4-rep1-m1bp-100x_Position001_0_cmle.ics	44	0	1	1	0.2444068140145321	0.6235294117647059	0.6198830409356725
1993	Feb25-FISH2-3R4-rep1-m1bp-100x_Position001_0_cmle.ics	45	0	1	1	0.0	0.0	0.0
1994	Feb25-FISH2-3R4-rep1-m1bp-100x_Position001_0_cmle.ics	45	0	2	1	0.1706236248780696	0.8222222222222222	0.4021739130434782
1995	Feb25-FISH2-3R4-rep1-m1bp-100x_Position001_0_cmle.ics	47	0	1	1	0.1245091316677805	0.30508474576271183	0.30508474576271183
1996	Feb25-FISH2-3R4-rep1-m1bp-100x_Position001_0_cmle.ics	48	0	1	1	0.013834347963086722	0.06	0.0606060606060606
1997	Feb25-FISH2-3R4-rep1-m1bp-100x_Position001_0_cmle.ics	49	0	1	1	0.0046114493210289076	0.01	0.025641025641025637
1998	Feb25-FISH2-3R4-rep1-m1bp-100x_Position001_0_cmle.ics	49	0	1	2	0.0	0.0	0.0
1999	Feb25-FISH2-3R4-rep1-m1bp-100x_Position001_0_cmle.ics	50	0	1	1	0.07608891379697698	0.445945945945946	0.445945945945946
[truncated: 4,708 more rows]
