# Supplementary material for: M1BP cooperates with CP190 to activate transcription at TAD borders and promote chromatin insulator activity
Source: Nat Commun. 2021 Jul 7;12:4170. doi: 10.1038/s41467-021-24407-y (PMC8263732; doi:10.1038/s41467-021-24407-y)
Supplement: Supplementary file 6 — Source Data [file 41467_2021_24407_MOESM6_ESM.zip › Source Data_updated_060121/Source Data 8/Figure 8i/Figure 8i-tango-slide2/rep1/C_B.xls]

	Label	nuc.idx	tag	idx1	idx2	CBdist2_
1	Feb25-FISH2-3R4-rep1-cp190-100x_Position001_0_cmle.ics	1	0	1	1	0.23070632344123612
2	Feb25-FISH2-3R4-rep1-cp190-100x_Position001_0_cmle.ics	1	0	2	1	0.0
3	Feb25-FISH2-3R4-rep1-cp190-100x_Position001_0_cmle.ics	2	0	1	1	0.0
4	Feb25-FISH2-3R4-rep1-cp190-100x_Position001_0_cmle.ics	3	0	1	1	0.0
5	Feb25-FISH2-3R4-rep1-cp190-100x_Position001_0_cmle.ics	4	0	1	1	0.0
6	Feb25-FISH2-3R4-rep1-cp190-100x_Position001_0_cmle.ics	5	0	1	1	0.0
7	Feb25-FISH2-3R4-rep1-cp190-100x_Position001_0_cmle.ics	6	0	1	1	0.0
8	Feb25-FISH2-3R4-rep1-cp190-100x_Position001_0_cmle.ics	7	0	1	1	3.1557320050835433
9	Feb25-FISH2-3R4-rep1-cp190-100x_Position001_0_cmle.ics	8	0	1	1	0.0
10	Feb25-FISH2-3R4-rep1-cp190-100x_Position001_0_cmle.ics	9	0	1	1	0.0
11	Feb25-FISH2-3R4-rep1-cp190-100x_Position001_0_cmle.ics	10	0	1	1	0.0
12	Feb25-FISH2-3R4-rep1-cp190-100x_Position001_0_cmle.ics	11	0	1	1	0.0
13	Feb25-FISH2-3R4-rep1-cp190-100x_Position001_0_cmle.ics	12	0	1	1	0.0
14	Feb25-FISH2-3R4-rep1-cp190-100x_Position001_0_cmle.ics	13	0	1	1	0.0
15	Feb25-FISH2-3R4-rep1-cp190-100x_Position001_0_cmle.ics	14	0	1	1	1.5822528849378996
16	Feb25-FISH2-3R4-rep1-cp190-100x_Position001_0_cmle.ics	14	0	2	1	0.6606423714395955
17	Feb25-FISH2-3R4-rep1-cp190-100x_Position001_0_cmle.ics	15	0	1	1	0.0
18	Feb25-FISH2-3R4-rep1-cp190-100x_Position001_0_cmle.ics	16	0	1	1	0.0
19	Feb25-FISH2-3R4-rep1-cp190-100x_Position001_0_cmle.ics	17	0	1	1	2.0495994678846956
20	Feb25-FISH2-3R4-rep1-cp190-100x_Position001_0_cmle.ics	17	0	2	1	0.0
21	Feb25-FISH2-3R4-rep1-cp190-100x_Position001_0_cmle.ics	18	0	1	1	3.1447226819162424
22	Feb25-FISH2-3R4-rep1-cp190-100x_Position001_0_cmle.ics	19	0	1	1	0.2918229810711206
23	Feb25-FISH2-3R4-rep1-cp190-100x_Position001_0_cmle.ics	20	0	1	1	0.0
24	Feb25-FISH2-3R4-rep1-cp190-100x_Position001_0_cmle.ics	21	0	1	1	4.249006740830373
25	Feb25-FISH2-3R4-rep1-cp190-100x_Position001_0_cmle.ics	22	0	1	1	2.9502734575544287
26	Feb25-FISH2-3R4-rep1-cp190-100x_Position001_0_cmle.ics	24	0	1	1	0.0
27	Feb25-FISH2-3R4-rep1-cp190-100x_Position001_0_cmle.ics	25	0	1	1	1.6720368465176956
28	Feb25-FISH2-3R4-rep1-cp190-100x_Position001_0_cmle.ics	28	0	1	1	5.425235043121053
29	Feb25-FISH2-3R4-rep1-cp190-100x_Position001_0_cmle.ics	31	0	1	1	0.0
30	Feb25-FISH2-3R4-rep1-cp190-100x_Position001_0_cmle.ics	32	0	1	1	0.0
31	Feb25-FISH2-3R4-rep1-cp190-100x_Position001_0_cmle.ics	34	0	1	1	1.9711556915503592
32	Feb25-FISH2-3R4-rep1-cp190-100x_Position001_0_cmle.ics	35	0	1	1	0.0
33	Feb25-FISH2-3R4-rep1-cp190-100x_Position001_0_cmle.ics	36	0	1	1	0.0
34	Feb25-FISH2-3R4-rep1-cp190-100x_Position001_0_cmle.ics	37	0	1	1	0.0
35	Feb25-FISH2-3R4-rep1-cp190-100x_Position001_0_cmle.ics	37	0	1	2	1.8148458414482778
36	Feb25-FISH2-3R4-rep1-cp190-100x_Position001_0_cmle.ics	37	0	2	1	6.1468471269523635
37	Feb25-FISH2-3R4-rep1-cp190-100x_Position001_0_cmle.ics	37	0	2	2	4.394827998753712
38	Feb25-FISH2-3R4-rep1-cp190-100x_Position001_0_cmle.ics	38	0	1	1	0.5963412819178956
39	Feb25-FISH2-3R4-rep1-cp190-100x_Position001_0_cmle.ics	38	0	1	2	2.6478594192354703
40	Feb25-FISH2-3R4-rep1-cp190-100x_Position001_0_cmle.ics	39	0	1	1	0.0
41	Feb25-FISH2-3R4-rep1-cp190-100x_Position001_0_cmle.ics	40	0	1	1	0.0
42	Feb25-FISH2-3R4-rep1-cp190-100x_Position001_0_cmle.ics	41	0	1	1	6.015188973751352
43	Feb25-FISH2-3R4-rep1-cp190-100x_Position001_0_cmle.ics	41	0	1	2	0.0
44	Feb25-FISH2-3R4-rep1-cp190-100x_Position001_0_cmle.ics	43	0	1	1	0.0
45	Feb25-FISH2-3R4-rep1-cp190-100x_Position001_0_cmle.ics	44	0	1	1	0.0
46	Feb25-FISH2-3R4-rep1-cp190-100x_Position001_0_cmle.ics	45	0	1	1	0.0
47	Feb25-FISH2-3R4-rep1-cp190-100x_Position001_0_cmle.ics	46	0	1	1	0.23070632344123612
48	Feb25-FISH2-3R4-rep1-cp190-100x_Position001_0_cmle.ics	47	0	1	1	0.0
49	Feb25-FISH2-3R4-rep1-cp190-100x_Position001_0_cmle.ics	48	0	1	1	0.0
50	Feb25-FISH2-3R4-rep1-cp190-100x_Position001_0_cmle.ics	49	0	1	1	0.0
51	Feb25-FISH2-3R4-rep1-cp190-100x_Position001_0_cmle.ics	50	0	1	1	0.0
52	Feb25-FISH2-3R4-rep1-cp190-100x_Position001_0_cmle.ics	51	0	1	1	0.0
53	Feb25-FISH2-3R4-rep1-cp190-100x_Position001_0_cmle.ics	52	0	1	1	0.0
54	Feb25-FISH2-3R4-rep1-cp190-100x_Position001_0_cmle.ics	53	0	1	1	0.0
55	Feb25-FISH2-3R4-rep1-cp190-100x_Position001_0_cmle.ics	54	0	1	1	4.606515248365319
56	Feb25-FISH2-3R4-rep1-cp190-100x_Position001_0_cmle.ics	54	0	2	1	0.0
57	Feb25-FISH2-3R4-rep1-cp190-100x_Position001_0_cmle.ics	55	0	1	1	2.9134970769467885
58	Feb25-FISH2-3R4-rep1-cp190-100x_Position001_0_cmle.ics	56	0	1	1	0.0
59	Feb25-FISH2-3R4-rep1-cp190-100x_Position001_0_cmle.ics	57	0	1	1	0.0
60	Feb25-FISH2-3R4-rep1-cp190-100x_Position001_0_cmle.ics	58	0	1	1	0.0
61	Feb25-FISH2-3R4-rep1-cp190-100x_Position001_0_cmle.ics	60	0	1	1	0.0
62	Feb25-FISH2-3R4-rep1-cp190-100x_Position001_0_cmle.ics	61	0	1	1	0.0
63	Feb25-FISH2-3R4-rep1-cp190-100x_Position001_0_cmle.ics	61	0	1	2	5.471899980937732
64	Feb25-FISH2-3R4-rep1-cp190-100x_Position001_0_cmle.ics	62	0	1	1	0.5595020986366908
65	Feb25-FISH2-3R4-rep1-cp190-100x_Position001_0_cmle.ics	63	0	1	1	0.0
66	Feb25-FISH2-3R4-rep1-cp190-100x_Position001_0_cmle.ics	64	0	1	1	0.0
67	Feb25-FISH2-3R4-rep1-cp190-100x_Position001_0_cmle.ics	65	0	1	1	0.0
68	Feb25-FISH2-3R4-rep1-cp190-100x_Position001_0_cmle.ics	66	0	1	1	0.0
69	Feb25-FISH2-3R4-rep1-cp190-100x_Position001_0_cmle.ics	66	0	1	2	5.382560980709614
70	Feb25-FISH2-3R4-rep1-cp190-100x_Position001_0_cmle.ics	68	0	1	1	0.1459114905355603
71	Feb25-FISH2-3R4-rep1-cp190-100x_Position001_0_cmle.ics	69	0	1	1	5.365760182041927
72	Feb25-FISH2-3R4-rep1-cp190-100x_Position001_0_cmle.ics	69	0	1	2	2.5346552858795857
73	Feb25-FISH2-3R4-rep1-cp190-100x_Position001_0_cmle.ics	69	0	2	1	5.430181935476732
74	Feb25-FISH2-3R4-rep1-cp190-100x_Position001_0_cmle.ics	69	0	2	2	1.245083401423282
75	Feb25-FISH2-3R4-rep1-cp190-100x_Position001_0_cmle.ics	70	0	1	1	3.583615990205375
76	Feb25-FISH2-3R4-rep1-cp190-100x_Position001_0_cmle.ics	71	0	1	1	0.0
77	Feb25-FISH2-3R4-rep1-cp190-100x_Position001_0_cmle.ics	73	0	1	1	0.20635000882146287
78	Feb25-FISH2-3R4-rep1-cp190-100x_Position001_0_cmle.ics	75	0	1	1	0.0
79	Feb25-FISH2-3R4-rep1-cp190-100x_Position001_0_cmle.ics	76	0	1	1	5.742687750166161
80	Feb25-FISH2-3R4-rep1-cp190-100x_Position001_0_cmle.ics	77	0	1	1	0.0
81	Feb25-FISH2-3R4-rep1-cp190-100x_Position001_0_cmle.ics	78	0	1	1	0.0
82	Feb25-FISH2-3R4-rep1-cp190-100x_Position001_0_cmle.ics	79	0	1	1	1.927468146499159
83	Feb25-FISH2-3R4-rep1-cp190-100x_Position001_0_cmle.ics	79	0	1	2	6.502533868017907
84	Feb25-FISH2-3R4-rep1-cp190-100x_Position001_0_cmle.ics	80	0	1	1	0.1459114905355603
85	Feb25-FISH2-3R4-rep1-cp190-100x_Position001_0_cmle.ics	81	0	1	1	0.0
86	Feb25-FISH2-3R4-rep1-cp190-100x_Position001_0_cmle.ics	81	0	2	1	3.954443674544106
87	Feb25-FISH2-3R4-rep1-cp190-100x_Position001_0_cmle.ics	82	0	1	1	0.0
88	Feb25-FISH2-3R4-rep1-cp190-100x_Position001_0_cmle.ics	83	0	1	1	0.0
89	Feb25-FISH2-3R4-rep1-cp190-100x_Position001_0_cmle.ics	84	0	1	1	2.386849105503036
90	Feb25-FISH2-3R4-rep1-cp190-100x_Position001_0_cmle.ics	86	0	1	1	0.0
91	Feb25-FISH2-3R4-rep1-cp190-100x_Position001_0_cmle.ics	87	0	1	1	0.0
92	Feb25-FISH2-3R4-rep1-cp190-100x_Position001_0_cmle.ics	89	0	1	1	0.0
93	Feb25-FISH2-3R4-rep1-cp190-100x_Position001_0_cmle.ics	91	0	1	1	0.0
94	Feb25-FISH2-3R4-rep1-cp190-100x_Position001_0_cmle.ics	92	0	1	1	1.5221907085702147
95	Feb25-FISH2-3R4-rep1-cp190-100x_Position001_0_cmle.ics	92	0	2	1	0.10317500441073144
96	Feb25-FISH2-3R4-rep1-cp190-100x_Position001_0_cmle.ics	93	0	1	1	0.0
97	Feb25-FISH2-3R4-rep1-cp190-100x_Position002_1_cmle.ics	1	0	1	1	1.7770835643083007
98	Feb25-FISH2-3R4-rep1-cp190-100x_Position002_1_cmle.ics	2	0	1	1	4.070390902918257
99	Feb25-FISH2-3R4-rep1-cp190-100x_Position002_1_cmle.ics	3	0	1	1	2.8462092418254383
100	Feb25-FISH2-3R4-rep1-cp190-100x_Position002_1_cmle.ics	4	0	1	1	0.0
101	Feb25-FISH2-3R4-rep1-cp190-100x_Position002_1_cmle.ics	5	0	1	1	0.0
102	Feb25-FISH2-3R4-rep1-cp190-100x_Position002_1_cmle.ics	6	0	1	1	0.0
103	Feb25-FISH2-3R4-rep1-cp190-100x_Position002_1_cmle.ics	7	0	1	1	0.0
104	Feb25-FISH2-3R4-rep1-cp190-100x_Position002_1_cmle.ics	8	0	1	1	0.0
105	Feb25-FISH2-3R4-rep1-cp190-100x_Position002_1_cmle.ics	10	0	1	1	0.6016084874694266
106	Feb25-FISH2-3R4-rep1-cp190-100x_Position002_1_cmle.ics	11	0	1	1	0.0
107	Feb25-FISH2-3R4-rep1-cp190-100x_Position002_1_cmle.ics	12	0	1	1	0.10317500441073144
108	Feb25-FISH2-3R4-rep1-cp190-100x_Position002_1_cmle.ics	13	0	1	1	0.10317500441073144
109	Feb25-FISH2-3R4-rep1-cp190-100x_Position002_1_cmle.ics	14	0	1	1	0.0
110	Feb25-FISH2-3R4-rep1-cp190-100x_Position002_1_cmle.ics	17	0	1	1	0.0
111	Feb25-FISH2-3R4-rep1-cp190-100x_Position002_1_cmle.ics	18	0	1	1	0.0
112	Feb25-FISH2-3R4-rep1-cp190-100x_Position002_1_cmle.ics	19	0	1	1	2.942581608373836
113	Feb25-FISH2-3R4-rep1-cp190-100x_Position002_1_cmle.ics	20	0	1	1	0.0
114	Feb25-FISH2-3R4-rep1-cp190-100x_Position002_1_cmle.ics	20	0	1	2	3.305835674828808
115	Feb25-FISH2-3R4-rep1-cp190-100x_Position002_1_cmle.ics	21	0	1	1	0.0
116	Feb25-FISH2-3R4-rep1-cp190-100x_Position002_1_cmle.ics	22	0	1	1	0.0
117	Feb25-FISH2-3R4-rep1-cp190-100x_Position002_1_cmle.ics	23	0	1	1	0.0
118	Feb25-FISH2-3R4-rep1-cp190-100x_Position002_1_cmle.ics	23	0	2	1	1.3934633376079517
119	Feb25-FISH2-3R4-rep1-cp190-100x_Position002_1_cmle.ics	24	0	1	1	0.0
120	Feb25-FISH2-3R4-rep1-cp190-100x_Position002_1_cmle.ics	25	0	1	1	4.564988545242983
121	Feb25-FISH2-3R4-rep1-cp190-100x_Position002_1_cmle.ics	26	0	1	1	6.61256725627662
122	Feb25-FISH2-3R4-rep1-cp190-100x_Position002_1_cmle.ics	26	0	1	2	4.466417221541159
123	Feb25-FISH2-3R4-rep1-cp190-100x_Position002_1_cmle.ics	27	0	1	1	5.545987359246376
124	Feb25-FISH2-3R4-rep1-cp190-100x_Position002_1_cmle.ics	28	0	1	1	0.0
125	Feb25-FISH2-3R4-rep1-cp190-100x_Position002_1_cmle.ics	29	0	1	1	3.41598293228498
126	Feb25-FISH2-3R4-rep1-cp190-100x_Position002_1_cmle.ics	30	0	1	1	0.0
127	Feb25-FISH2-3R4-rep1-cp190-100x_Position002_1_cmle.ics	31	0	1	1	4.454701113729282
128	Feb25-FISH2-3R4-rep1-cp190-100x_Position002_1_cmle.ics	31	0	2	1	1.1763760451361116
129	Feb25-FISH2-3R4-rep1-cp190-100x_Position002_1_cmle.ics	32	0	1	1	0.0
130	Feb25-FISH2-3R4-rep1-cp190-100x_Position002_1_cmle.ics	33	0	1	1	0.0
131	Feb25-FISH2-3R4-rep1-cp190-100x_Position002_1_cmle.ics	34	0	1	1	0.0
132	Feb25-FISH2-3R4-rep1-cp190-100x_Position002_1_cmle.ics	35	0	1	1	0.0
133	Feb25-FISH2-3R4-rep1-cp190-100x_Position002_1_cmle.ics	35	0	1	2	1.3412750573395087
134	Feb25-FISH2-3R4-rep1-cp190-100x_Position002_1_cmle.ics	37	0	1	1	0.10317500441073144
135	Feb25-FISH2-3R4-rep1-cp190-100x_Position002_1_cmle.ics	38	0	1	1	0.0
136	Feb25-FISH2-3R4-rep1-cp190-100x_Position002_1_cmle.ics	39	0	1	1	0.0
137	Feb25-FISH2-3R4-rep1-cp190-100x_Position002_1_cmle.ics	40	0	1	1	0.0
138	Feb25-FISH2-3R4-rep1-cp190-100x_Position002_1_cmle.ics	43	0	1	1	3.686972893905274
139	Feb25-FISH2-3R4-rep1-cp190-100x_Position002_1_cmle.ics	44	0	1	1	0.0
140	Feb25-FISH2-3R4-rep1-cp190-100x_Position002_1_cmle.ics	45	0	1	1	5.540330614538222
141	Feb25-FISH2-3R4-rep1-cp190-100x_Position002_1_cmle.ics	45	0	2	1	3.9660410085279625
142	Feb25-FISH2-3R4-rep1-cp190-100x_Position002_1_cmle.ics	47	0	1	1	0.0
143	Feb25-FISH2-3R4-rep1-cp190-100x_Position002_1_cmle.ics	48	0	1	1	3.2074107932752525
144	Feb25-FISH2-3R4-rep1-cp190-100x_Position002_1_cmle.ics	49	0	1	1	1.3625635475001732
145	Feb25-FISH2-3R4-rep1-cp190-100x_Position002_1_cmle.ics	51	0	1	1	0.0
146	Feb25-FISH2-3R4-rep1-cp190-100x_Position002_1_cmle.ics	52	0	1	1	1.6785062959100725
147	Feb25-FISH2-3R4-rep1-cp190-100x_Position002_1_cmle.ics	53	0	1	1	0.0
148	Feb25-FISH2-3R4-rep1-cp190-100x_Position002_1_cmle.ics	54	0	1	1	0.0
149	Feb25-FISH2-3R4-rep1-cp190-100x_Position002_1_cmle.ics	55	0	1	1	0.0
150	Feb25-FISH2-3R4-rep1-cp190-100x_Position002_1_cmle.ics	57	0	1	1	2.88890012350048
151	Feb25-FISH2-3R4-rep1-cp190-100x_Position002_1_cmle.ics	57	0	1	2	1.242391573779135
152	Feb25-FISH2-3R4-rep1-cp190-100x_Position002_1_cmle.ics	58	0	1	1	0.23070632344123612
153	Feb25-FISH2-3R4-rep1-cp190-100x_Position002_1_cmle.ics	59	0	1	1	0.0
154	Feb25-FISH2-3R4-rep1-cp190-100x_Position002_1_cmle.ics	61	0	1	1	0.0
155	Feb25-FISH2-3R4-rep1-cp190-100x_Position002_1_cmle.ics	64	0	1	1	0.0
156	Feb25-FISH2-3R4-rep1-cp190-100x_Position002_1_cmle.ics	67	0	1	1	0.10317500441073144
157	Feb25-FISH2-3R4-rep1-cp190-100x_Position002_1_cmle.ics	69	0	1	1	0.0
158	Feb25-FISH2-3R4-rep1-cp190-100x_Position002_1_cmle.ics	69	0	1	2	1.873316226693932
159	Feb25-FISH2-3R4-rep1-cp190-100x_Position002_1_cmle.ics	70	0	1	1	3.7263281599586455
160	Feb25-FISH2-3R4-rep1-cp190-100x_Position002_1_cmle.ics	71	0	1	1	0.0
161	Feb25-FISH2-3R4-rep1-cp190-100x_Position002_1_cmle.ics	72	0	1	1	0.10317500441073144
162	Feb25-FISH2-3R4-rep1-cp190-100x_Position002_1_cmle.ics	73	0	1	1	0.0
163	Feb25-FISH2-3R4-rep1-cp190-100x_Position002_1_cmle.ics	74	0	1	1	0.0
164	Feb25-FISH2-3R4-rep1-cp190-100x_Position002_1_cmle.ics	75	0	1	1	2.0876239081160075
165	Feb25-FISH2-3R4-rep1-cp190-100x_Position002_1_cmle.ics	76	0	1	1	0.0
166	Feb25-FISH2-3R4-rep1-cp190-100x_Position002_1_cmle.ics	77	0	1	1	0.0
167	Feb25-FISH2-3R4-rep1-cp190-100x_Position002_1_cmle.ics	78	0	1	1	0.0
168	Feb25-FISH2-3R4-rep1-cp190-100x_Position002_1_cmle.ics	79	0	1	1	0.0
169	Feb25-FISH2-3R4-rep1-cp190-100x_Position002_1_cmle.ics	80	0	1	1	0.8254000352858515
170	Feb25-FISH2-3R4-rep1-cp190-100x_Position002_1_cmle.ics	82	0	1	1	0.0
171	Feb25-FISH2-3R4-rep1-cp190-100x_Position002_1_cmle.ics	83	0	1	1	7.09710631315759
172	Feb25-FISH2-3R4-rep1-cp190-100x_Position002_1_cmle.ics	83	0	1	2	6.852918497181466
173	Feb25-FISH2-3R4-rep1-cp190-100x_Position002_1_cmle.ics	84	0	1	1	0.0
174	Feb25-FISH2-3R4-rep1-cp190-100x_Position002_1_cmle.ics	84	0	2	1	0.0
175	Feb25-FISH2-3R4-rep1-cp190-100x_Position002_1_cmle.ics	85	0	1	1	0.6190500264643886
176	Feb25-FISH2-3R4-rep1-cp190-100x_Position002_1_cmle.ics	86	0	1	1	3.3854378730018313
177	Feb25-FISH2-3R4-rep1-cp190-100x_Position003_2_cmle.ics	1	0	1	1	0.10317500441073144
178	Feb25-FISH2-3R4-rep1-cp190-100x_Position003_2_cmle.ics	3	0	1	1	0.0
179	Feb25-FISH2-3R4-rep1-cp190-100x_Position003_2_cmle.ics	3	0	1	2	0.5097226605744432
180	Feb25-FISH2-3R4-rep1-cp190-100x_Position003_2_cmle.ics	3	0	2	1	0.8508028822180275
181	Feb25-FISH2-3R4-rep1-cp190-100x_Position003_2_cmle.ics	3	0	2	2	0.23070632344123612
182	Feb25-FISH2-3R4-rep1-cp190-100x_Position003_2_cmle.ics	4	0	1	1	0.0
183	Feb25-FISH2-3R4-rep1-cp190-100x_Position003_2_cmle.ics	5	0	1	1	0.9733510449106972
184	Feb25-FISH2-3R4-rep1-cp190-100x_Position003_2_cmle.ics	7	0	1	1	0.0
185	Feb25-FISH2-3R4-rep1-cp190-100x_Position003_2_cmle.ics	8	0	1	1	0.0
186	Feb25-FISH2-3R4-rep1-cp190-100x_Position003_2_cmle.ics	10	0	1	1	0.3720027687491155
187	Feb25-FISH2-3R4-rep1-cp190-100x_Position003_2_cmle.ics	11	0	1	1	0.0
188	Feb25-FISH2-3R4-rep1-cp190-100x_Position003_2_cmle.ics	12	0	1	1	1.9671445930079094
189	Feb25-FISH2-3R4-rep1-cp190-100x_Position003_2_cmle.ics	13	0	1	1	0.0
190	Feb25-FISH2-3R4-rep1-cp190-100x_Position003_2_cmle.ics	14	0	1	1	0.0
191	Feb25-FISH2-3R4-rep1-cp190-100x_Position003_2_cmle.ics	15	0	1	1	0.0
192	Feb25-FISH2-3R4-rep1-cp190-100x_Position003_2_cmle.ics	16	0	1	1	0.10317500441073144
193	Feb25-FISH2-3R4-rep1-cp190-100x_Position003_2_cmle.ics	16	0	1	2	3.906594898374453
194	Feb25-FISH2-3R4-rep1-cp190-100x_Position003_2_cmle.ics	17	0	1	1	3.2873527022993407
195	Feb25-FISH2-3R4-rep1-cp190-100x_Position003_2_cmle.ics	19	0	1	1	0.10317500441073144
196	Feb25-FISH2-3R4-rep1-cp190-100x_Position003_2_cmle.ics	19	0	1	2	0.72222503087512
197	Feb25-FISH2-3R4-rep1-cp190-100x_Position003_2_cmle.ics	19	0	2	1	1.1321417835580119
198	Feb25-FISH2-3R4-rep1-cp190-100x_Position003_2_cmle.ics	19	0	2	2	0.0
199	Feb25-FISH2-3R4-rep1-cp190-100x_Position003_2_cmle.ics	21	0	1	1	0.4773698211006071
200	Feb25-FISH2-3R4-rep1-cp190-100x_Position003_2_cmle.ics	23	0	1	1	0.0
201	Feb25-FISH2-3R4-rep1-cp190-100x_Position003_2_cmle.ics	24	0	1	1	0.20635000882146287
202	Feb25-FISH2-3R4-rep1-cp190-100x_Position003_2_cmle.ics	25	0	1	1	6.006048459780545
203	Feb25-FISH2-3R4-rep1-cp190-100x_Position003_2_cmle.ics	27	0	1	1	4.693045247622758
204	Feb25-FISH2-3R4-rep1-cp190-100x_Position003_2_cmle.ics	28	0	1	1	0.0
205	Feb25-FISH2-3R4-rep1-cp190-100x_Position003_2_cmle.ics	29	0	1	1	0.0
206	Feb25-FISH2-3R4-rep1-cp190-100x_Position003_2_cmle.ics	31	0	1	1	0.0
207	Feb25-FISH2-3R4-rep1-cp190-100x_Position003_2_cmle.ics	31	0	2	1	4.752760173788238
208	Feb25-FISH2-3R4-rep1-cp190-100x_Position003_2_cmle.ics	32	0	1	1	0.10317500441073144
209	Feb25-FISH2-3R4-rep1-cp190-100x_Position003_2_cmle.ics	32	0	1	2	2.122451299913226
210	Feb25-FISH2-3R4-rep1-cp190-100x_Position003_2_cmle.ics	32	0	2	1	1.0967653411156157
211	Feb25-FISH2-3R4-rep1-cp190-100x_Position003_2_cmle.ics	32	0	2	2	3.281648169668215
212	Feb25-FISH2-3R4-rep1-cp190-100x_Position003_2_cmle.ics	33	0	1	1	0.10317500441073144
213	Feb25-FISH2-3R4-rep1-cp190-100x_Position003_2_cmle.ics	34	0	1	1	0.0
214	Feb25-FISH2-3R4-rep1-cp190-100x_Position003_2_cmle.ics	35	0	1	1	0.0
215	Feb25-FISH2-3R4-rep1-cp190-100x_Position003_2_cmle.ics	36	0	1	1	0.0
216	Feb25-FISH2-3R4-rep1-cp190-100x_Position003_2_cmle.ics	38	0	1	1	1.3132034148200427
217	Feb25-FISH2-3R4-rep1-cp190-100x_Position003_2_cmle.ics	40	0	1	1	0.0
218	Feb25-FISH2-3R4-rep1-cp190-100x_Position003_2_cmle.ics	41	0	1	1	3.1649678868166005
219	Feb25-FISH2-3R4-rep1-cp190-100x_Position003_2_cmle.ics	42	0	1	1	0.0
220	Feb25-FISH2-3R4-rep1-cp190-100x_Position003_2_cmle.ics	44	0	1	1	0.0
221	Feb25-FISH2-3R4-rep1-cp190-100x_Position003_2_cmle.ics	44	0	1	2	0.46141264688247224
222	Feb25-FISH2-3R4-rep1-cp190-100x_Position003_2_cmle.ics	44	0	2	1	1.0440946079954327
223	Feb25-FISH2-3R4-rep1-cp190-100x_Position003_2_cmle.ics	44	0	2	2	0.0
224	Feb25-FISH2-3R4-rep1-cp190-100x_Position003_2_cmle.ics	45	0	1	1	0.0
225	Feb25-FISH2-3R4-rep1-cp190-100x_Position003_2_cmle.ics	46	0	1	1	2.04382171327147
226	Feb25-FISH2-3R4-rep1-cp190-100x_Position003_2_cmle.ics	47	0	1	1	3.075690114537345
227	Feb25-FISH2-3R4-rep1-cp190-100x_Position003_2_cmle.ics	48	0	1	1	0.0
228	Feb25-FISH2-3R4-rep1-cp190-100x_Position003_2_cmle.ics	49	0	1	1	4.406020984520178
229	Feb25-FISH2-3R4-rep1-cp190-100x_Position003_2_cmle.ics	49	0	2	1	1.1535316172061805
230	Feb25-FISH2-3R4-rep1-cp190-100x_Position003_2_cmle.ics	50	0	1	1	0.0
231	Feb25-FISH2-3R4-rep1-cp190-100x_Position003_2_cmle.ics	51	0	1	1	5.439643266211473
232	Feb25-FISH2-3R4-rep1-cp190-100x_Position003_2_cmle.ics	52	0	1	1	0.0
233	Feb25-FISH2-3R4-rep1-cp190-100x_Position003_2_cmle.ics	53	0	1	1	0.0
234	Feb25-FISH2-3R4-rep1-cp190-100x_Position003_2_cmle.ics	56	0	1	1	0.0
235	Feb25-FISH2-3R4-rep1-cp190-100x_Position003_2_cmle.ics	57	0	1	1	0.0
236	Feb25-FISH2-3R4-rep1-cp190-100x_Position003_2_cmle.ics	58	0	1	1	0.0
237	Feb25-FISH2-3R4-rep1-cp190-100x_Position003_2_cmle.ics	59	0	1	1	0.0
238	Feb25-FISH2-3R4-rep1-cp190-100x_Position003_2_cmle.ics	60	0	1	1	0.0
239	Feb25-FISH2-3R4-rep1-cp190-100x_Position003_2_cmle.ics	61	0	1	1	0.0
240	Feb25-FISH2-3R4-rep1-cp190-100x_Position003_2_cmle.ics	62	0	1	1	0.0
241	Feb25-FISH2-3R4-rep1-cp190-100x_Position003_2_cmle.ics	63	0	1	1	0.0
242	Feb25-FISH2-3R4-rep1-cp190-100x_Position003_2_cmle.ics	65	0	1	1	0.0
243	Feb25-FISH2-3R4-rep1-cp190-100x_Position003_2_cmle.ics	66	0	1	1	0.0
244	Feb25-FISH2-3R4-rep1-cp190-100x_Position003_2_cmle.ics	67	0	1	1	0.20635000882146287
245	Feb25-FISH2-3R4-rep1-cp190-100x_Position003_2_cmle.ics	68	0	1	1	0.0
246	Feb25-FISH2-3R4-rep1-cp190-100x_Position003_2_cmle.ics	70	0	1	1	0.0
247	Feb25-FISH2-3R4-rep1-cp190-100x_Position003_2_cmle.ics	71	0	1	1	2.0032962184243317
248	Feb25-FISH2-3R4-rep1-cp190-100x_Position003_2_cmle.ics	72	0	1	1	0.0
249	Feb25-FISH2-3R4-rep1-cp190-100x_Position003_2_cmle.ics	72	0	1	2	3.5839453379339705
250	Feb25-FISH2-3R4-rep1-cp190-100x_Position003_2_cmle.ics	75	0	1	1	0.0
251	Feb25-FISH2-3R4-rep1-cp190-100x_Position003_2_cmle.ics	76	0	1	1	0.0
252	Feb25-FISH2-3R4-rep1-cp190-100x_Position003_2_cmle.ics	78	0	1	1	0.0
253	Feb25-FISH2-3R4-rep1-cp190-100x_Position003_2_cmle.ics	79	0	1	1	2.3286652261012097
254	Feb25-FISH2-3R4-rep1-cp190-100x_Position003_2_cmle.ics	80	0	1	1	0.0
255	Feb25-FISH2-3R4-rep1-cp190-100x_Position003_2_cmle.ics	82	0	1	1	0.0
256	Feb25-FISH2-3R4-rep1-cp190-100x_Position003_2_cmle.ics	83	0	1	1	4.044297032926294
257	Feb25-FISH2-3R4-rep1-cp190-100x_Position003_2_cmle.ics	85	0	1	1	0.0
258	Feb25-FISH2-3R4-rep1-cp190-100x_Position003_2_cmle.ics	86	0	1	1	0.0
259	Feb25-FISH2-3R4-rep1-cp190-100x_Position003_2_cmle.ics	88	0	1	1	0.0
260	Feb25-FISH2-3R4-rep1-cp190-100x_Position003_2_cmle.ics	89	0	1	1	0.0
261	Feb25-FISH2-3R4-rep1-cp190-100x_Position003_2_cmle.ics	91	0	1	1	0.0
262	Feb25-FISH2-3R4-rep1-cp190-100x_Position003_2_cmle.ics	92	0	1	1	0.0
263	Feb25-FISH2-3R4-rep1-cp190-100x_Position004_3_cmle.ics	1	0	1	1	1.0317500441073144
264	Feb25-FISH2-3R4-rep1-cp190-100x_Position004_3_cmle.ics	2	0	1	1	0.0
265	Feb25-FISH2-3R4-rep1-cp190-100x_Position004_3_cmle.ics	3	0	1	1	0.0
266	Feb25-FISH2-3R4-rep1-cp190-100x_Position004_3_cmle.ics	4	0	1	1	2.3672025940655406
267	Feb25-FISH2-3R4-rep1-cp190-100x_Position004_3_cmle.ics	6	0	1	1	0.0
268	Feb25-FISH2-3R4-rep1-cp190-100x_Position004_3_cmle.ics	7	0	1	1	0.0
269	Feb25-FISH2-3R4-rep1-cp190-100x_Position004_3_cmle.ics	8	0	1	1	1.2381000529287771
270	Feb25-FISH2-3R4-rep1-cp190-100x_Position004_3_cmle.ics	9	0	1	1	0.0
271	Feb25-FISH2-3R4-rep1-cp190-100x_Position004_3_cmle.ics	10	0	1	1	0.0
272	Feb25-FISH2-3R4-rep1-cp190-100x_Position004_3_cmle.ics	11	0	1	1	1.3842379406474168
273	Feb25-FISH2-3R4-rep1-cp190-100x_Position004_3_cmle.ics	12	0	1	1	4.653181260439373
274	Feb25-FISH2-3R4-rep1-cp190-100x_Position004_3_cmle.ics	13	0	1	1	0.0
275	Feb25-FISH2-3R4-rep1-cp190-100x_Position004_3_cmle.ics	15	0	1	1	0.0
276	Feb25-FISH2-3R4-rep1-cp190-100x_Position004_3_cmle.ics	16	0	1	1	0.0
277	Feb25-FISH2-3R4-rep1-cp190-100x_Position004_3_cmle.ics	16	0	1	2	2.005832906474271
278	Feb25-FISH2-3R4-rep1-cp190-100x_Position004_3_cmle.ics	16	0	2	1	1.9085460214927574
279	Feb25-FISH2-3R4-rep1-cp190-100x_Position004_3_cmle.ics	16	0	2	2	0.20635000882146287
280	Feb25-FISH2-3R4-rep1-cp190-100x_Position004_3_cmle.ics	17	0	1	1	0.0
281	Feb25-FISH2-3R4-rep1-cp190-100x_Position004_3_cmle.ics	17	0	2	1	0.8058225447605828
282	Feb25-FISH2-3R4-rep1-cp190-100x_Position004_3_cmle.ics	18	0	1	1	1.963038337813582
283	Feb25-FISH2-3R4-rep1-cp190-100x_Position004_3_cmle.ics	19	0	1	1	0.0
284	Feb25-FISH2-3R4-rep1-cp190-100x_Position004_3_cmle.ics	20	0	1	1	0.0
285	Feb25-FISH2-3R4-rep1-cp190-100x_Position004_3_cmle.ics	21	0	1	1	0.1459114905355603
286	Feb25-FISH2-3R4-rep1-cp190-100x_Position004_3_cmle.ics	23	0	1	1	3.760606537677705
287	Feb25-FISH2-3R4-rep1-cp190-100x_Position004_3_cmle.ics	24	0	1	1	0.0
288	Feb25-FISH2-3R4-rep1-cp190-100x_Position004_3_cmle.ics	25	0	1	1	0.0
289	Feb25-FISH2-3R4-rep1-cp190-100x_Position004_3_cmle.ics	26	0	1	1	0.4773698211006071
290	Feb25-FISH2-3R4-rep1-cp190-100x_Position004_3_cmle.ics	31	0	1	1	0.0
291	Feb25-FISH2-3R4-rep1-cp190-100x_Position004_3_cmle.ics	32	0	1	1	1.3765262486627317
292	Feb25-FISH2-3R4-rep1-cp190-100x_Position004_3_cmle.ics	33	0	1	1	0.0
293	Feb25-FISH2-3R4-rep1-cp190-100x_Position004_3_cmle.ics	34	0	1	1	0.0
294	Feb25-FISH2-3R4-rep1-cp190-100x_Position004_3_cmle.ics	35	0	1	1	0.0
295	Feb25-FISH2-3R4-rep1-cp190-100x_Position004_3_cmle.ics	36	0	1	1	0.0
296	Feb25-FISH2-3R4-rep1-cp190-100x_Position004_3_cmle.ics	37	0	1	1	0.0
297	Feb25-FISH2-3R4-rep1-cp190-100x_Position004_3_cmle.ics	37	0	2	1	2.9082104448357624
298	Feb25-FISH2-3R4-rep1-cp190-100x_Position004_3_cmle.ics	39	0	1	1	0.0
299	Feb25-FISH2-3R4-rep1-cp190-100x_Position004_3_cmle.ics	40	0	1	1	0.0
300	Feb25-FISH2-3R4-rep1-cp190-100x_Position004_3_cmle.ics	42	0	1	1	0.0
301	Feb25-FISH2-3R4-rep1-cp190-100x_Position004_3_cmle.ics	43	0	1	1	1.8968493769622838
302	Feb25-FISH2-3R4-rep1-cp190-100x_Position004_3_cmle.ics	44	0	1	1	0.0
303	Feb25-FISH2-3R4-rep1-cp190-100x_Position004_3_cmle.ics	44	0	1	2	3.020403098201855
304	Feb25-FISH2-3R4-rep1-cp190-100x_Position004_3_cmle.ics	44	0	2	1	2.1764791023907697
305	Feb25-FISH2-3R4-rep1-cp190-100x_Position004_3_cmle.ics	44	0	2	2	0.20635000882146287
306	Feb25-FISH2-3R4-rep1-cp190-100x_Position004_3_cmle.ics	45	0	1	1	0.0
307	Feb25-FISH2-3R4-rep1-cp190-100x_Position004_3_cmle.ics	47	0	1	1	0.10317500441073144
308	Feb25-FISH2-3R4-rep1-cp190-100x_Position004_3_cmle.ics	49	0	1	1	0.0
309	Feb25-FISH2-3R4-rep1-cp190-100x_Position004_3_cmle.ics	50	0	1	1	0.1459114905355603
310	Feb25-FISH2-3R4-rep1-cp190-100x_Position004_3_cmle.ics	52	0	1	1	0.0
311	Feb25-FISH2-3R4-rep1-cp190-100x_Position004_3_cmle.ics	53	0	1	1	1.1396051716664168
312	Feb25-FISH2-3R4-rep1-cp190-100x_Position004_3_cmle.ics	54	0	1	1	0.0
313	Feb25-FISH2-3R4-rep1-cp190-100x_Position004_3_cmle.ics	56	0	1	1	0.0
314	Feb25-FISH2-3R4-rep1-cp190-100x_Position004_3_cmle.ics	57	0	1	1	0.0
315	Feb25-FISH2-3R4-rep1-cp190-100x_Position004_3_cmle.ics	58	0	1	1	0.0
316	Feb25-FISH2-3R4-rep1-cp190-100x_Position004_3_cmle.ics	59	0	1	1	0.0
317	Feb25-FISH2-3R4-rep1-cp190-100x_Position004_3_cmle.ics	61	0	1	1	0.0
318	Feb25-FISH2-3R4-rep1-cp190-100x_Position004_3_cmle.ics	62	0	1	1	0.8254000352858515
319	Feb25-FISH2-3R4-rep1-cp190-100x_Position004_3_cmle.ics	63	0	1	1	0.0
320	Feb25-FISH2-3R4-rep1-cp190-100x_Position004_3_cmle.ics	64	0	1	1	0.0
321	Feb25-FISH2-3R4-rep1-cp190-100x_Position004_3_cmle.ics	65	0	1	1	5.372219845923725
322	Feb25-FISH2-3R4-rep1-cp190-100x_Position004_3_cmle.ics	67	0	1	1	0.0
323	Feb25-FISH2-3R4-rep1-cp190-100x_Position004_3_cmle.ics	68	0	1	1	0.0
324	Feb25-FISH2-3R4-rep1-cp190-100x_Position004_3_cmle.ics	69	0	1	1	0.0
325	Feb25-FISH2-3R4-rep1-cp190-100x_Position004_3_cmle.ics	70	0	1	1	0.10317500441073144
326	Feb25-FISH2-3R4-rep1-cp190-100x_Position004_3_cmle.ics	71	0	1	1	0.0
327	Feb25-FISH2-3R4-rep1-cp190-100x_Position004_3_cmle.ics	72	0	1	1	0.0
328	Feb25-FISH2-3R4-rep1-cp190-100x_Position004_3_cmle.ics	73	0	1	1	0.0
329	Feb25-FISH2-3R4-rep1-cp190-100x_Position004_3_cmle.ics	74	0	1	1	0.0
330	Feb25-FISH2-3R4-rep1-cp190-100x_Position004_3_cmle.ics	75	0	1	1	7.405048616904118
331	Feb25-FISH2-3R4-rep1-cp190-100x_Position004_3_cmle.ics	75	0	1	2	0.0
332	Feb25-FISH2-3R4-rep1-cp190-100x_Position004_3_cmle.ics	75	0	1	3	10.30210623788276
333	Feb25-FISH2-3R4-rep1-cp190-100x_Position004_3_cmle.ics	75	0	2	1	2.46198834834007
334	Feb25-FISH2-3R4-rep1-cp190-100x_Position004_3_cmle.ics	75	0	2	2	10.413332625580804
335	Feb25-FISH2-3R4-rep1-cp190-100x_Position004_3_cmle.ics	75	0	2	3	0.0
336	Feb25-FISH2-3R4-rep1-cp190-100x_Position004_3_cmle.ics	76	0	1	1	2.793357257006023
337	Feb25-FISH2-3R4-rep1-cp190-100x_Position004_3_cmle.ics	77	0	1	1	0.0
338	Feb25-FISH2-3R4-rep1-cp190-100x_Position004_3_cmle.ics	78	0	1	1	0.20635000882146287
339	Feb25-FISH2-3R4-rep1-cp190-100x_Position004_3_cmle.ics	79	0	1	1	0.0
340	Feb25-FISH2-3R4-rep1-cp190-100x_Position004_3_cmle.ics	80	0	1	1	0.20635000882146287
341	Feb25-FISH2-3R4-rep1-cp190-100x_Position004_3_cmle.ics	81	0	1	1	1.2829802844612073
342	Feb25-FISH2-3R4-rep1-cp190-100x_Position004_3_cmle.ics	82	0	1	1	0.0
343	Feb25-FISH2-3R4-rep1-cp190-100x_Position004_3_cmle.ics	83	0	1	1	0.0
344	Feb25-FISH2-3R4-rep1-cp190-100x_Position004_3_cmle.ics	84	0	1	1	0.0
345	Feb25-FISH2-3R4-rep1-cp190-100x_Position004_3_cmle.ics	84	0	2	1	1.5080113464063434
346	Feb25-FISH2-3R4-rep1-cp190-100x_Position004_3_cmle.ics	85	0	1	1	0.0
347	Feb25-FISH2-3R4-rep1-cp190-100x_Position004_3_cmle.ics	87	0	1	1	0.0
348	Feb25-FISH2-3R4-rep1-cp190-100x_Position004_3_cmle.ics	88	0	1	1	0.1459114905355603
349	Feb25-FISH2-3R4-rep1-cp190-100x_Position004_3_cmle.ics	89	0	1	1	0.913592684735068
350	Feb25-FISH2-3R4-rep1-cp190-100x_Position004_3_cmle.ics	89	0	1	2	0.0
351	Feb25-FISH2-3R4-rep1-cp190-100x_Position004_3_cmle.ics	90	0	1	1	0.0
352	Feb25-FISH2-3R4-rep1-cp190-100x_Position004_3_cmle.ics	91	0	1	1	0.10317500441073144
353	Feb25-FISH2-3R4-rep1-cp190-100x_Position004_3_cmle.ics	92	0	1	1	0.0
354	Feb25-FISH2-3R4-rep1-cp190-100x_Position004_3_cmle.ics	93	0	1	1	0.0
355	Feb25-FISH2-3R4-rep1-cp190-100x_Position004_3_cmle.ics	95	0	1	1	0.0
356	Feb25-FISH2-3R4-rep1-cp190-100x_Position004_3_cmle.ics	96	0	1	1	0.0
357	Feb25-FISH2-3R4-rep1-cp190-100x_Position004_3_cmle.ics	97	0	1	1	0.0
358	Feb25-FISH2-3R4-rep1-cp190-100x_Position004_3_cmle.ics	98	0	1	1	0.0
359	Feb25-FISH2-3R4-rep1-cp190-100x_Position004_3_cmle.ics	98	0	2	1	0.20635000882146287
360	Feb25-FISH2-3R4-rep1-cp190-100x_Position004_3_cmle.ics	100	0	1	1	0.0
361	Feb25-FISH2-3R4-rep1-cp190-100x_Position004_3_cmle.ics	101	0	1	1	0.0
362	Feb25-FISH2-3R4-rep1-cp190-100x_Position004_3_cmle.ics	103	0	1	1	0.0
363	Feb25-FISH2-3R4-rep1-cp190-100x_Position004_3_cmle.ics	104	0	1	1	0.7857574237886386
364	Feb25-FISH2-3R4-rep1-cp190-100x_Position004_3_cmle.ics	105	0	1	1	0.0
365	Feb25-FISH2-3R4-rep1-cp190-100x_Position004_3_cmle.ics	106	0	1	1	0.10317500441073144
366	Feb25-FISH2-3R4-rep1-cp190-100x_Position005_4_cmle.ics	1	0	1	1	0.0
367	Feb25-FISH2-3R4-rep1-cp190-100x_Position005_4_cmle.ics	2	0	1	1	0.0
368	Feb25-FISH2-3R4-rep1-cp190-100x_Position005_4_cmle.ics	3	0	1	1	0.0
369	Feb25-FISH2-3R4-rep1-cp190-100x_Position005_4_cmle.ics	7	0	1	1	0.0
370	Feb25-FISH2-3R4-rep1-cp190-100x_Position005_4_cmle.ics	8	0	1	1	0.0
371	Feb25-FISH2-3R4-rep1-cp190-100x_Position005_4_cmle.ics	9	0	1	1	0.0
372	Feb25-FISH2-3R4-rep1-cp190-100x_Position005_4_cmle.ics	10	0	1	1	5.209060647862405
373	Feb25-FISH2-3R4-rep1-cp190-100x_Position005_4_cmle.ics	11	0	1	1	0.10317500441073144
374	Feb25-FISH2-3R4-rep1-cp190-100x_Position005_4_cmle.ics	12	0	1	1	0.0
375	Feb25-FISH2-3R4-rep1-cp190-100x_Position005_4_cmle.ics	12	0	1	2	3.362946895833089
376	Feb25-FISH2-3R4-rep1-cp190-100x_Position005_4_cmle.ics	13	0	1	1	0.0
377	Feb25-FISH2-3R4-rep1-cp190-100x_Position005_4_cmle.ics	15	0	1	1	0.0
378	Feb25-FISH2-3R4-rep1-cp190-100x_Position005_4_cmle.ics	16	0	1	1	0.0
379	Feb25-FISH2-3R4-rep1-cp190-100x_Position005_4_cmle.ics	17	0	1	1	2.772318320175646
380	Feb25-FISH2-3R4-rep1-cp190-100x_Position005_4_cmle.ics	17	0	2	1	1.3412750573395087
381	Feb25-FISH2-3R4-rep1-cp190-100x_Position005_4_cmle.ics	17	0	3	1	2.5814377856161257
382	Feb25-FISH2-3R4-rep1-cp190-100x_Position005_4_cmle.ics	18	0	1	1	0.1459114905355603
383	Feb25-FISH2-3R4-rep1-cp190-100x_Position005_4_cmle.ics	19	0	1	1	1.3880777203971526
384	Feb25-FISH2-3R4-rep1-cp190-100x_Position005_4_cmle.ics	20	0	1	1	5.368699243724263
385	Feb25-FISH2-3R4-rep1-cp190-100x_Position005_4_cmle.ics	21	0	1	1	0.0
386	Feb25-FISH2-3R4-rep1-cp190-100x_Position005_4_cmle.ics	22	0	1	1	0.10317500441073144
387	Feb25-FISH2-3R4-rep1-cp190-100x_Position005_4_cmle.ics	23	0	1	1	0.0
388	Feb25-FISH2-3R4-rep1-cp190-100x_Position005_4_cmle.ics	24	0	1	1	0.0
389	Feb25-FISH2-3R4-rep1-cp190-100x_Position005_4_cmle.ics	27	0	1	1	0.0
390	Feb25-FISH2-3R4-rep1-cp190-100x_Position005_4_cmle.ics	28	0	1	1	0.10317500441073144
391	Feb25-FISH2-3R4-rep1-cp190-100x_Position005_4_cmle.ics	30	0	1	1	0.0
392	Feb25-FISH2-3R4-rep1-cp190-100x_Position005_4_cmle.ics	31	0	1	1	0.0
393	Feb25-FISH2-3R4-rep1-cp190-100x_Position005_4_cmle.ics	31	0	1	2	0.0
394	Feb25-FISH2-3R4-rep1-cp190-100x_Position005_4_cmle.ics	32	0	1	1	0.0
395	Feb25-FISH2-3R4-rep1-cp190-100x_Position005_4_cmle.ics	34	0	1	1	2.782023925695775
396	Feb25-FISH2-3R4-rep1-cp190-100x_Position005_4_cmle.ics	34	0	1	2	7.043023446464331
397	Feb25-FISH2-3R4-rep1-cp190-100x_Position005_4_cmle.ics	34	0	2	1	0.0
398	Feb25-FISH2-3R4-rep1-cp190-100x_Position005_4_cmle.ics	34	0	2	2	5.754175771401994
399	Feb25-FISH2-3R4-rep1-cp190-100x_Position005_4_cmle.ics	35	0	1	1	0.0
400	Feb25-FISH2-3R4-rep1-cp190-100x_Position005_4_cmle.ics	36	0	1	1	0.0
401	Feb25-FISH2-3R4-rep1-cp190-100x_Position005_4_cmle.ics	37	0	1	1	0.0
402	Feb25-FISH2-3R4-rep1-cp190-100x_Position005_4_cmle.ics	38	0	1	1	0.10317500441073144
403	Feb25-FISH2-3R4-rep1-cp190-100x_Position005_4_cmle.ics	39	0	1	1	0.3720027687491155
404	Feb25-FISH2-3R4-rep1-cp190-100x_Position005_4_cmle.ics	39	0	1	2	6.039981561897416
405	Feb25-FISH2-3R4-rep1-cp190-100x_Position005_4_cmle.ics	40	0	1	1	0.0
406	Feb25-FISH2-3R4-rep1-cp190-100x_Position005_4_cmle.ics	41	0	1	1	0.0
407	Feb25-FISH2-3R4-rep1-cp190-100x_Position005_4_cmle.ics	42	0	1	1	1.9396002206044687
408	Feb25-FISH2-3R4-rep1-cp190-100x_Position005_4_cmle.ics	43	0	1	1	4.3639489990593745
409	Feb25-FISH2-3R4-rep1-cp190-100x_Position005_4_cmle.ics	45	0	1	1	0.0
410	Feb25-FISH2-3R4-rep1-cp190-100x_Position005_4_cmle.ics	46	0	1	1	3.4723643469434213
411	Feb25-FISH2-3R4-rep1-cp190-100x_Position005_4_cmle.ics	47	0	1	1	0.0
412	Feb25-FISH2-3R4-rep1-cp190-100x_Position005_4_cmle.ics	48	0	1	1	0.0
413	Feb25-FISH2-3R4-rep1-cp190-100x_Position005_4_cmle.ics	48	0	1	2	7.158581476953614
414	Feb25-FISH2-3R4-rep1-cp190-100x_Position005_4_cmle.ics	48	0	2	1	7.061016506606814
415	Feb25-FISH2-3R4-rep1-cp190-100x_Position005_4_cmle.ics	48	0	2	2	0.0
416	Feb25-FISH2-3R4-rep1-cp190-100x_Position005_4_cmle.ics	49	0	1	1	0.1459114905355603
417	Feb25-FISH2-3R4-rep1-cp190-100x_Position005_4_cmle.ics	50	0	1	1	5.761805403175048
418	Feb25-FISH2-3R4-rep1-cp190-100x_Position005_4_cmle.ics	50	0	1	2	0.0
419	Feb25-FISH2-3R4-rep1-cp190-100x_Position005_4_cmle.ics	52	0	1	1	0.0
420	Feb25-FISH2-3R4-rep1-cp190-100x_Position005_4_cmle.ics	53	0	1	1	0.0
421	Feb25-FISH2-3R4-rep1-cp190-100x_Position005_4_cmle.ics	54	0	1	1	0.0
422	Feb25-FISH2-3R4-rep1-cp190-100x_Position005_4_cmle.ics	55	0	1	1	0.0
423	Feb25-FISH2-3R4-rep1-cp190-100x_Position005_4_cmle.ics	55	0	2	1	5.779096470006267
424	Feb25-FISH2-3R4-rep1-cp190-100x_Position005_4_cmle.ics	56	0	1	1	0.0
425	Feb25-FISH2-3R4-rep1-cp190-100x_Position005_4_cmle.ics	57	0	1	1	0.0
426	Feb25-FISH2-3R4-rep1-cp190-100x_Position005_4_cmle.ics	58	0	1	1	0.10317500441073144
427	Feb25-FISH2-3R4-rep1-cp190-100x_Position005_4_cmle.ics	59	0	1	1	0.0
428	Feb25-FISH2-3R4-rep1-cp190-100x_Position005_4_cmle.ics	59	0	2	1	1.2381000529287771
429	Feb25-FISH2-3R4-rep1-cp190-100x_Position005_4_cmle.ics	60	0	1	1	0.0
430	Feb25-FISH2-3R4-rep1-cp190-100x_Position005_4_cmle.ics	61	0	1	1	0.0
431	Feb25-FISH2-3R4-rep1-cp190-100x_Position005_4_cmle.ics	63	0	1	1	1.0317500441073144
432	Feb25-FISH2-3R4-rep1-cp190-100x_Position005_4_cmle.ics	67	0	1	1	0.0
433	Feb25-FISH2-3R4-rep1-cp190-100x_Position005_4_cmle.ics	67	0	1	2	1.44445006175024
434	Feb25-FISH2-3R4-rep1-cp190-100x_Position005_4_cmle.ics	68	0	1	1	1.5510604201464577
435	Feb25-FISH2-3R4-rep1-cp190-100x_Position005_4_cmle.ics	69	0	1	1	0.0
436	Feb25-FISH2-3R4-rep1-cp190-100x_Position005_4_cmle.ics	70	0	1	1	0.0
437	Feb25-FISH2-3R4-rep1-cp190-100x_Position005_4_cmle.ics	71	0	1	1	0.0
438	Feb25-FISH2-3R4-rep1-cp190-100x_Position005_4_cmle.ics	72	0	1	1	0.0
439	Feb25-FISH2-3R4-rep1-cp190-100x_Position005_4_cmle.ics	72	0	1	2	0.43046674663324214
440	Feb25-FISH2-3R4-rep1-cp190-100x_Position005_4_cmle.ics	73	0	1	1	0.0
441	Feb25-FISH2-3R4-rep1-cp190-100x_Position005_4_cmle.ics	75	0	1	1	0.0
442	Feb25-FISH2-3R4-rep1-cp190-100x_Position005_4_cmle.ics	77	0	1	1	0.0
443	Feb25-FISH2-3R4-rep1-cp190-100x_Position005_4_cmle.ics	80	0	1	1	0.0
444	Feb25-FISH2-3R4-rep1-cp190-100x_Position005_4_cmle.ics	81	0	1	1	0.0
445	Feb25-FISH2-3R4-rep1-cp190-100x_Position005_4_cmle.ics	82	0	1	1	0.0
446	Feb25-FISH2-3R4-rep1-cp190-100x_Position005_4_cmle.ics	84	0	1	1	0.0
447	Feb25-FISH2-3R4-rep1-cp190-100x_Position005_4_cmle.ics	85	0	1	1	0.0
448	Feb25-FISH2-3R4-rep1-cp190-100x_Position005_4_cmle.ics	86	0	1	1	0.10317500441073144
449	Feb25-FISH2-3R4-rep1-cp190-100x_Position005_4_cmle.ics	87	0	1	1	0.0
450	Feb25-FISH2-3R4-rep1-cp190-100x_Position005_4_cmle.ics	88	0	1	1	0.0
451	Feb25-FISH2-3R4-rep1-cp190-100x_Position005_4_cmle.ics	89	0	1	1	4.785342246198304
452	Feb25-FISH2-3R4-rep1-cp190-100x_Position005_4_cmle.ics	90	0	1	1	0.0
453	Feb25-FISH2-3R4-rep1-cp190-100x_Position005_4_cmle.ics	92	0	1	1	0.0
454	Feb25-FISH2-3R4-rep1-cp190-100x_Position005_4_cmle.ics	93	0	1	1	2.7324965489461563
455	Feb25-FISH2-3R4-rep1-cp190-100x_Position005_4_cmle.ics	93	0	1	2	0.0
456	Feb25-FISH2-3R4-rep1-cp190-100x_Position005_4_cmle.ics	94	0	1	1	1.0317500441073144
457	Feb25-FISH2-3R4-rep1-cp190-100x_Position005_4_cmle.ics	95	0	1	1	0.0
458	Feb25-FISH2-3R4-rep1-cp190-100x_Position005_4_cmle.ics	95	0	1	2	1.0317500441073144
459	Feb25-FISH2-3R4-rep1-cp190-100x_Position005_4_cmle.ics	96	0	1	1	1.2927790998539732
460	Feb25-FISH2-3R4-rep1-cp190-100x_Position005_4_cmle.ics	96	0	2	1	0.0
461	Feb25-FISH2-3R4-rep1-cp190-100x_Position005_4_cmle.ics	97	0	1	1	0.0
462	Feb25-FISH2-3R4-rep1-cp190-100x_Position005_4_cmle.ics	98	0	1	1	0.10317500441073144
463	Feb25-FISH2-3R4-rep1-cp190-100x_Position005_4_cmle.ics	99	0	1	1	3.643388934259896
464	Feb25-FISH2-3R4-rep1-cp190-100x_Position005_4_cmle.ics	100	0	1	1	0.0
465	Feb25-FISH2-3R4-rep1-cp190-100x_Position005_4_cmle.ics	102	0	1	1	0.10317500441073144
466	Feb25-FISH2-3R4-rep1-cp190-100x_Position005_4_cmle.ics	103	0	1	1	1.1112288054572363
467	Feb25-FISH2-3R4-rep1-cp190-100x_Position005_4_cmle.ics	103	0	1	2	4.70370222951138
468	Feb25-FISH2-3R4-rep1-cp190-100x_Position005_4_cmle.ics	103	0	1	3	5.472167245104034
469	Feb25-FISH2-3R4-rep1-cp190-100x_Position005_4_cmle.ics	103	0	2	1	3.954443674544106
470	Feb25-FISH2-3R4-rep1-cp190-100x_Position005_4_cmle.ics	103	0	2	2	0.2991586303963464
471	Feb25-FISH2-3R4-rep1-cp190-100x_Position005_4_cmle.ics	103	0	2	3	6.367661703278787
472	Feb25-FISH2-3R4-rep1-cp190-100x_Position005_4_cmle.ics	104	0	1	1	0.0
473	Feb25-FISH2-3R4-rep1-cp190-100x_Position005_4_cmle.ics	105	0	1	1	0.0
474	Feb25-FISH2-3R4-rep1-cp190-100x_Position005_4_cmle.ics	106	0	1	1	0.0
475	Feb25-FISH2-3R4-rep1-cp190-100x_Position006_5_cmle.ics	1	0	1	1	0.0
476	Feb25-FISH2-3R4-rep1-cp190-100x_Position006_5_cmle.ics	3	0	1	1	0.5836459621422412
477	Feb25-FISH2-3R4-rep1-cp190-100x_Position006_5_cmle.ics	4	0	1	1	0.0
478	Feb25-FISH2-3R4-rep1-cp190-100x_Position006_5_cmle.ics	5	0	1	1	0.0
479	Feb25-FISH2-3R4-rep1-cp190-100x_Position006_5_cmle.ics	8	0	1	1	0.0
480	Feb25-FISH2-3R4-rep1-cp190-100x_Position006_5_cmle.ics	11	0	1	1	0.0
481	Feb25-FISH2-3R4-rep1-cp190-100x_Position006_5_cmle.ics	12	0	1	1	0.0
482	Feb25-FISH2-3R4-rep1-cp190-100x_Position006_5_cmle.ics	15	0	1	1	0.0
483	Feb25-FISH2-3R4-rep1-cp190-100x_Position006_5_cmle.ics	16	0	1	1	0.0
484	Feb25-FISH2-3R4-rep1-cp190-100x_Position006_5_cmle.ics	17	0	1	1	0.0
485	Feb25-FISH2-3R4-rep1-cp190-100x_Position006_5_cmle.ics	18	0	1	1	3.9705623976413897
486	Feb25-FISH2-3R4-rep1-cp190-100x_Position006_5_cmle.ics	18	0	1	2	0.0
487	Feb25-FISH2-3R4-rep1-cp190-100x_Position006_5_cmle.ics	19	0	1	1	0.0
488	Feb25-FISH2-3R4-rep1-cp190-100x_Position006_5_cmle.ics	20	0	1	1	3.4149461977508975
489	Feb25-FISH2-3R4-rep1-cp190-100x_Position006_5_cmle.ics	21	0	1	1	2.4029085346540127
490	Feb25-FISH2-3R4-rep1-cp190-100x_Position006_5_cmle.ics	22	0	1	1	0.0
491	Feb25-FISH2-3R4-rep1-cp190-100x_Position006_5_cmle.ics	23	0	1	1	2.2377496632514493
492	Feb25-FISH2-3R4-rep1-cp190-100x_Position006_5_cmle.ics	23	0	1	2	0.0
493	Feb25-FISH2-3R4-rep1-cp190-100x_Position006_5_cmle.ics	24	0	1	1	4.068787512060341
494	Feb25-FISH2-3R4-rep1-cp190-100x_Position006_5_cmle.ics	24	0	2	1	0.0
495	Feb25-FISH2-3R4-rep1-cp190-100x_Position006_5_cmle.ics	25	0	1	1	1.8951854028581037
496	Feb25-FISH2-3R4-rep1-cp190-100x_Position006_5_cmle.ics	26	0	1	1	0.0
497	Feb25-FISH2-3R4-rep1-cp190-100x_Position006_5_cmle.ics	27	0	1	1	0.0
498	Feb25-FISH2-3R4-rep1-cp190-100x_Position006_5_cmle.ics	28	0	1	1	0.0
499	Feb25-FISH2-3R4-rep1-cp190-100x_Position006_5_cmle.ics	29	0	1	1	5.230461336946943
500	Feb25-FISH2-3R4-rep1-cp190-100x_Position006_5_cmle.ics	30	0	1	1	0.0
501	Feb25-FISH2-3R4-rep1-cp190-100x_Position006_5_cmle.ics	31	0	1	1	0.0
502	Feb25-FISH2-3R4-rep1-cp190-100x_Position006_5_cmle.ics	32	0	1	1	0.0
503	Feb25-FISH2-3R4-rep1-cp190-100x_Position006_5_cmle.ics	32	0	1	2	1.1321417835580119
504	Feb25-FISH2-3R4-rep1-cp190-100x_Position006_5_cmle.ics	33	0	1	1	0.0
505	Feb25-FISH2-3R4-rep1-cp190-100x_Position006_5_cmle.ics	35	0	1	1	0.0
506	Feb25-FISH2-3R4-rep1-cp190-100x_Position006_5_cmle.ics	36	0	1	1	2.2152612910684377
507	Feb25-FISH2-3R4-rep1-cp190-100x_Position006_5_cmle.ics	37	0	1	1	3.7998770763708682
508	Feb25-FISH2-3R4-rep1-cp190-100x_Position006_5_cmle.ics	37	0	1	2	0.0
509	Feb25-FISH2-3R4-rep1-cp190-100x_Position006_5_cmle.ics	39	0	1	1	0.0
510	Feb25-FISH2-3R4-rep1-cp190-100x_Position006_5_cmle.ics	41	0	1	1	0.0
511	Feb25-FISH2-3R4-rep1-cp190-100x_Position006_5_cmle.ics	43	0	1	1	1.3030967794560564
512	Feb25-FISH2-3R4-rep1-cp190-100x_Position006_5_cmle.ics	44	0	1	1	0.0
513	Feb25-FISH2-3R4-rep1-cp190-100x_Position006_5_cmle.ics	46	0	1	1	1.3765262486627317
514	Feb25-FISH2-3R4-rep1-cp190-100x_Position006_5_cmle.ics	46	0	1	2	0.23070632344123612
515	Feb25-FISH2-3R4-rep1-cp190-100x_Position006_5_cmle.ics	46	0	2	1	0.0
516	Feb25-FISH2-3R4-rep1-cp190-100x_Position006_5_cmle.ics	46	0	2	2	1.3412750573395087
517	Feb25-FISH2-3R4-rep1-cp190-100x_Position006_5_cmle.ics	49	0	1	1	0.0
518	Feb25-FISH2-3R4-rep1-cp190-100x_Position006_5_cmle.ics	49	0	1	2	6.441134836063927
519	Feb25-FISH2-3R4-rep1-cp190-100x_Position006_5_cmle.ics	51	0	1	1	0.0
520	Feb25-FISH2-3R4-rep1-cp190-100x_Position006_5_cmle.ics	52	0	1	1	0.0
521	Feb25-FISH2-3R4-rep1-cp190-100x_Position006_5_cmle.ics	53	0	1	1	0.0
522	Feb25-FISH2-3R4-rep1-cp190-100x_Position006_5_cmle.ics	56	0	1	1	0.0
523	Feb25-FISH2-3R4-rep1-cp190-100x_Position006_5_cmle.ics	57	0	1	1	0.0
524	Feb25-FISH2-3R4-rep1-cp190-100x_Position006_5_cmle.ics	58	0	1	1	3.4335984785579057
525	Feb25-FISH2-3R4-rep1-cp190-100x_Position006_5_cmle.ics	60	0	1	1	2.815009040130119
526	Feb25-FISH2-3R4-rep1-cp190-100x_Position006_5_cmle.ics	62	0	1	1	0.0
527	Feb25-FISH2-3R4-rep1-cp190-100x_Position006_5_cmle.ics	62	0	2	1	0.0
528	Feb25-FISH2-3R4-rep1-cp190-100x_Position006_5_cmle.ics	63	0	1	1	0.0
529	Feb25-FISH2-3R4-rep1-cp190-100x_Position006_5_cmle.ics	64	0	1	1	0.0
530	Feb25-FISH2-3R4-rep1-cp190-100x_Position006_5_cmle.ics	65	0	1	1	0.0
531	Feb25-FISH2-3R4-rep1-cp190-100x_Position006_5_cmle.ics	67	0	1	1	0.10317500441073144
532	Feb25-FISH2-3R4-rep1-cp190-100x_Position006_5_cmle.ics	69	0	1	1	0.0
533	Feb25-FISH2-3R4-rep1-cp190-100x_Position006_5_cmle.ics	69	0	2	1	6.190084143011309
534	Feb25-FISH2-3R4-rep1-cp190-100x_Position006_5_cmle.ics	70	0	1	1	0.0
535	Feb25-FISH2-3R4-rep1-cp190-100x_Position006_5_cmle.ics	71	0	1	1	0.0
536	Feb25-FISH2-3R4-rep1-cp190-100x_Position006_5_cmle.ics	73	0	1	1	0.0
537	Feb25-FISH2-3R4-rep1-cp190-100x_Position006_5_cmle.ics	73	0	1	2	8.100824923600129
538	Feb25-FISH2-3R4-rep1-cp190-100x_Position006_5_cmle.ics	73	0	1	3	3.7522651350053287
539	Feb25-FISH2-3R4-rep1-cp190-100x_Position006_5_cmle.ics	74	0	1	1	0.0
540	Feb25-FISH2-3R4-rep1-cp190-100x_Position006_5_cmle.ics	75	0	1	1	0.0
541	Feb25-FISH2-3R4-rep1-cp190-100x_Position006_5_cmle.ics	76	0	1	1	0.0
542	Feb25-FISH2-3R4-rep1-cp190-100x_Position006_5_cmle.ics	77	0	1	1	0.0
543	Feb25-FISH2-3R4-rep1-cp190-100x_Position006_5_cmle.ics	78	0	1	1	0.9077480443748005
544	Feb25-FISH2-3R4-rep1-cp190-100x_Position006_5_cmle.ics	79	0	1	1	0.0
545	Feb25-FISH2-3R4-rep1-cp190-100x_Position006_5_cmle.ics	80	0	1	1	0.0
546	Feb25-FISH2-3R4-rep1-cp190-100x_Position006_5_cmle.ics	82	0	1	1	0.0
547	Feb25-FISH2-3R4-rep1-cp190-100x_Position006_5_cmle.ics	83	0	1	1	0.0
548	Feb25-FISH2-3R4-rep1-cp190-100x_Position006_5_cmle.ics	85	0	1	1	0.0
549	Feb25-FISH2-3R4-rep1-cp190-100x_Position006_5_cmle.ics	88	0	1	1	0.1459114905355603
550	Feb25-FISH2-3R4-rep1-cp190-100x_Position006_5_cmle.ics	89	0	1	1	0.0
551	Feb25-FISH2-3R4-rep1-cp190-100x_Position006_5_cmle.ics	90	0	1	1	0.0
552	Feb25-FISH2-3R4-rep1-cp190-100x_Position006_5_cmle.ics	91	0	1	1	2.373025101446823
553	Feb25-FISH2-3R4-rep1-cp190-100x_Position006_5_cmle.ics	92	0	1	1	0.0
554	Feb25-FISH2-3R4-rep1-cp190-100x_Position006_5_cmle.ics	93	0	1	1	3.0780062648226467
555	Feb25-FISH2-3R4-rep1-cp190-100x_Position007_6_cmle.ics	1	0	1	1	0.0
556	Feb25-FISH2-3R4-rep1-cp190-100x_Position007_6_cmle.ics	2	0	1	1	0.0
557	Feb25-FISH2-3R4-rep1-cp190-100x_Position007_6_cmle.ics	3	0	1	1	0.0
558	Feb25-FISH2-3R4-rep1-cp190-100x_Position007_6_cmle.ics	7	0	1	1	5.9656045463267455
559	Feb25-FISH2-3R4-rep1-cp190-100x_Position007_6_cmle.ics	8	0	1	1	0.0
560	Feb25-FISH2-3R4-rep1-cp190-100x_Position007_6_cmle.ics	9	0	1	1	0.0
561	Feb25-FISH2-3R4-rep1-cp190-100x_Position007_6_cmle.ics	10	0	1	1	0.0
562	Feb25-FISH2-3R4-rep1-cp190-100x_Position007_6_cmle.ics	12	0	1	1	0.0
563	Feb25-FISH2-3R4-rep1-cp190-100x_Position007_6_cmle.ics	13	0	1	1	0.0
564	Feb25-FISH2-3R4-rep1-cp190-100x_Position007_6_cmle.ics	14	0	1	1	0.0
565	Feb25-FISH2-3R4-rep1-cp190-100x_Position007_6_cmle.ics	15	0	1	1	0.0
566	Feb25-FISH2-3R4-rep1-cp190-100x_Position007_6_cmle.ics	20	0	1	1	0.0
567	Feb25-FISH2-3R4-rep1-cp190-100x_Position007_6_cmle.ics	21	0	1	1	0.0
568	Feb25-FISH2-3R4-rep1-cp190-100x_Position007_6_cmle.ics	22	0	1	1	2.720342202382883
569	Feb25-FISH2-3R4-rep1-cp190-100x_Position007_6_cmle.ics	23	0	1	1	0.0
570	Feb25-FISH2-3R4-rep1-cp190-100x_Position007_6_cmle.ics	25	0	1	1	0.0
571	Feb25-FISH2-3R4-rep1-cp190-100x_Position007_6_cmle.ics	26	0	1	1	0.0
572	Feb25-FISH2-3R4-rep1-cp190-100x_Position007_6_cmle.ics	27	0	1	1	0.10317500441073144
573	Feb25-FISH2-3R4-rep1-cp190-100x_Position007_6_cmle.ics	28	0	1	1	0.0
574	Feb25-FISH2-3R4-rep1-cp190-100x_Position007_6_cmle.ics	29	0	1	1	0.10317500441073144
575	Feb25-FISH2-3R4-rep1-cp190-100x_Position007_6_cmle.ics	30	0	1	1	0.0
576	Feb25-FISH2-3R4-rep1-cp190-100x_Position007_6_cmle.ics	32	0	1	1	3.200088817020331
577	Feb25-FISH2-3R4-rep1-cp190-100x_Position007_6_cmle.ics	34	0	1	1	0.0
578	Feb25-FISH2-3R4-rep1-cp190-100x_Position007_6_cmle.ics	35	0	1	1	0.0
579	Feb25-FISH2-3R4-rep1-cp190-100x_Position007_6_cmle.ics	36	0	1	1	1.0521827216106825
580	Feb25-FISH2-3R4-rep1-cp190-100x_Position007_6_cmle.ics	37	0	1	1	6.474286204502041
581	Feb25-FISH2-3R4-rep1-cp190-100x_Position007_6_cmle.ics	37	0	1	2	0.0
582	Feb25-FISH2-3R4-rep1-cp190-100x_Position007_6_cmle.ics	37	0	2	1	1.0653987500596882
583	Feb25-FISH2-3R4-rep1-cp190-100x_Position007_6_cmle.ics	37	0	2	2	6.517712112326582
584	Feb25-FISH2-3R4-rep1-cp190-100x_Position007_6_cmle.ics	38	0	1	1	0.0
585	Feb25-FISH2-3R4-rep1-cp190-100x_Position007_6_cmle.ics	39	0	1	1	0.10317500441073144
586	Feb25-FISH2-3R4-rep1-cp190-100x_Position007_6_cmle.ics	40	0	1	1	2.7402769415048676
587	Feb25-FISH2-3R4-rep1-cp190-100x_Position007_6_cmle.ics	40	0	1	2	3.9273716367114324
588	Feb25-FISH2-3R4-rep1-cp190-100x_Position007_6_cmle.ics	40	0	2	1	3.302672456076614
589	Feb25-FISH2-3R4-rep1-cp190-100x_Position007_6_cmle.ics	40	0	2	2	0.0
590	Feb25-FISH2-3R4-rep1-cp190-100x_Position007_6_cmle.ics	41	0	1	1	4.85361364730412
591	Feb25-FISH2-3R4-rep1-cp190-100x_Position007_6_cmle.ics	42	0	1	1	4.817739405623356
592	Feb25-FISH2-3R4-rep1-cp190-100x_Position007_6_cmle.ics	43	0	1	1	0.0
593	Feb25-FISH2-3R4-rep1-cp190-100x_Position007_6_cmle.ics	44	0	1	1	0.0
594	Feb25-FISH2-3R4-rep1-cp190-100x_Position007_6_cmle.ics	45	0	1	1	0.0
595	Feb25-FISH2-3R4-rep1-cp190-100x_Position007_6_cmle.ics	46	0	1	1	0.0
596	Feb25-FISH2-3R4-rep1-cp190-100x_Position007_6_cmle.ics	46	0	1	2	2.339037566495251
597	Feb25-FISH2-3R4-rep1-cp190-100x_Position007_6_cmle.ics	47	0	1	1	0.0
598	Feb25-FISH2-3R4-rep1-cp190-100x_Position007_6_cmle.ics	48	0	1	1	0.0
599	Feb25-FISH2-3R4-rep1-cp190-100x_Position007_6_cmle.ics	49	0	1	1	0.0
600	Feb25-FISH2-3R4-rep1-cp190-100x_Position007_6_cmle.ics	50	0	1	1	0.0
601	Feb25-FISH2-3R4-rep1-cp190-100x_Position007_6_cmle.ics	52	0	1	1	0.8296789007675567
602	Feb25-FISH2-3R4-rep1-cp190-100x_Position007_6_cmle.ics	53	0	1	1	1.6578181646980643
603	Feb25-FISH2-3R4-rep1-cp190-100x_Position007_6_cmle.ics	55	0	1	1	0.0
604	Feb25-FISH2-3R4-rep1-cp190-100x_Position007_6_cmle.ics	55	0	2	1	3.4850484731231313
605	Feb25-FISH2-3R4-rep1-cp190-100x_Position007_6_cmle.ics	56	0	1	1	0.0
606	Feb25-FISH2-3R4-rep1-cp190-100x_Position007_6_cmle.ics	57	0	1	1	0.0
607	Feb25-FISH2-3R4-rep1-cp190-100x_Position007_6_cmle.ics	58	0	1	1	6.005130057997953
608	Feb25-FISH2-3R4-rep1-cp190-100x_Position007_6_cmle.ics	58	0	1	2	1.938482339849791
609	Feb25-FISH2-3R4-rep1-cp190-100x_Position007_6_cmle.ics	60	0	1	1	0.0
610	Feb25-FISH2-3R4-rep1-cp190-100x_Position007_6_cmle.ics	61	0	1	1	0.10317500441073144
611	Feb25-FISH2-3R4-rep1-cp190-100x_Position007_6_cmle.ics	62	0	1	1	0.0
612	Feb25-FISH2-3R4-rep1-cp190-100x_Position007_6_cmle.ics	64	0	1	1	0.0
613	Feb25-FISH2-3R4-rep1-cp190-100x_Position007_6_cmle.ics	66	0	1	1	0.0
614	Feb25-FISH2-3R4-rep1-cp190-100x_Position007_6_cmle.ics	67	0	1	1	0.0
615	Feb25-FISH2-3R4-rep1-cp190-100x_Position007_6_cmle.ics	68	0	1	1	0.1459114905355603
616	Feb25-FISH2-3R4-rep1-cp190-100x_Position007_6_cmle.ics	69	0	1	1	0.0
617	Feb25-FISH2-3R4-rep1-cp190-100x_Position007_6_cmle.ics	70	0	1	1	0.0
618	Feb25-FISH2-3R4-rep1-cp190-100x_Position007_6_cmle.ics	73	0	1	1	0.0
619	Feb25-FISH2-3R4-rep1-cp190-100x_Position007_6_cmle.ics	74	0	1	1	0.0
620	Feb25-FISH2-3R4-rep1-cp190-100x_Position007_6_cmle.ics	75	0	1	1	0.0
621	Feb25-FISH2-3R4-rep1-cp190-100x_Position007_6_cmle.ics	76	0	1	1	2.4079049431514106
622	Feb25-FISH2-3R4-rep1-cp190-100x_Position007_6_cmle.ics	77	0	1	1	0.0
623	Feb25-FISH2-3R4-rep1-cp190-100x_Position007_6_cmle.ics	78	0	1	1	1.6313400576791501
624	Feb25-FISH2-3R4-rep1-cp190-100x_Position007_6_cmle.ics	79	0	1	1	0.10317500441073144
625	Feb25-FISH2-3R4-rep1-cp190-100x_Position007_6_cmle.ics	80	0	1	1	0.0
626	Feb25-FISH2-3R4-rep1-cp190-100x_Position007_6_cmle.ics	81	0	1	1	0.0
627	Feb25-FISH2-3R4-rep1-cp190-100x_Position007_6_cmle.ics	82	0	1	1	0.0
628	Feb25-FISH2-3R4-rep1-cp190-100x_Position007_6_cmle.ics	83	0	1	1	0.0
629	Feb25-FISH2-3R4-rep1-cp190-100x_Position007_6_cmle.ics	83	0	1	2	2.8434328087228327
630	Feb25-FISH2-3R4-rep1-cp190-100x_Position007_6_cmle.ics	84	0	1	1	0.0
631	Feb25-FISH2-3R4-rep1-cp190-100x_Position007_6_cmle.ics	86	0	1	1	0.0
632	Feb25-FISH2-3R4-rep1-cp190-100x_Position007_6_cmle.ics	87	0	1	1	0.23070632344123612
633	Feb25-FISH2-3R4-rep1-cp190-100x_Position007_6_cmle.ics	88	0	1	1	0.0
634	Feb25-FISH2-3R4-rep1-cp190-100x_Position007_6_cmle.ics	89	0	1	1	0.0
635	Feb25-FISH2-3R4-rep1-cp190-100x_Position007_6_cmle.ics	90	0	1	1	0.0
636	Feb25-FISH2-3R4-rep1-cp190-100x_Position007_6_cmle.ics	91	0	1	1	0.0
637	Feb25-FISH2-3R4-rep1-cp190-100x_Position007_6_cmle.ics	92	0	1	1	2.9207953614586044
638	Feb25-FISH2-3R4-rep1-cp190-100x_Position007_6_cmle.ics	92	0	1	2	0.0
639	Feb25-FISH2-3R4-rep1-cp190-100x_Position007_6_cmle.ics	93	0	1	1	0.0
640	Feb25-FISH2-3R4-rep1-cp190-100x_Position007_6_cmle.ics	96	0	1	1	1.7539750749824343
641	Feb25-FISH2-3R4-rep1-cp190-100x_Position007_6_cmle.ics	97	0	1	1	0.0
642	Feb25-FISH2-3R4-rep1-cp190-100x_Position008_7_cmle.ics	1	0	1	1	0.0
643	Feb25-FISH2-3R4-rep1-cp190-100x_Position008_7_cmle.ics	3	0	1	1	0.0
644	Feb25-FISH2-3R4-rep1-cp190-100x_Position008_7_cmle.ics	4	0	1	1	0.0
645	Feb25-FISH2-3R4-rep1-cp190-100x_Position008_7_cmle.ics	5	0	1	1	6.737256686953421
646	Feb25-FISH2-3R4-rep1-cp190-100x_Position008_7_cmle.ics	5	0	2	1	0.0
647	Feb25-FISH2-3R4-rep1-cp190-100x_Position008_7_cmle.ics	7	0	1	1	0.0
648	Feb25-FISH2-3R4-rep1-cp190-100x_Position008_7_cmle.ics	9	0	1	1	0.0
649	Feb25-FISH2-3R4-rep1-cp190-100x_Position008_7_cmle.ics	10	0	1	1	0.0
650	Feb25-FISH2-3R4-rep1-cp190-100x_Position008_7_cmle.ics	12	0	1	1	0.0
651	Feb25-FISH2-3R4-rep1-cp190-100x_Position008_7_cmle.ics	13	0	1	1	0.0
652	Feb25-FISH2-3R4-rep1-cp190-100x_Position008_7_cmle.ics	14	0	1	1	3.9985970937007203
653	Feb25-FISH2-3R4-rep1-cp190-100x_Position008_7_cmle.ics	15	0	1	1	0.0
654	Feb25-FISH2-3R4-rep1-cp190-100x_Position008_7_cmle.ics	17	0	1	1	0.0
655	Feb25-FISH2-3R4-rep1-cp190-100x_Position008_7_cmle.ics	18	0	1	1	0.42540144110901373
656	Feb25-FISH2-3R4-rep1-cp190-100x_Position008_7_cmle.ics	19	0	1	1	0.0
657	Feb25-FISH2-3R4-rep1-cp190-100x_Position008_7_cmle.ics	20	0	1	1	0.0
658	Feb25-FISH2-3R4-rep1-cp190-100x_Position008_7_cmle.ics	21	0	1	1	0.10317500441073144
659	Feb25-FISH2-3R4-rep1-cp190-100x_Position008_7_cmle.ics	22	0	1	1	0.0
660	Feb25-FISH2-3R4-rep1-cp190-100x_Position008_7_cmle.ics	23	0	1	1	0.0
661	Feb25-FISH2-3R4-rep1-cp190-100x_Position008_7_cmle.ics	24	0	1	1	0.0
662	Feb25-FISH2-3R4-rep1-cp190-100x_Position008_7_cmle.ics	24	0	1	2	0.9755754663213545
663	Feb25-FISH2-3R4-rep1-cp190-100x_Position008_7_cmle.ics	25	0	1	1	1.9505459086905699
664	Feb25-FISH2-3R4-rep1-cp190-100x_Position008_7_cmle.ics	25	0	1	2	3.264975015302413
665	Feb25-FISH2-3R4-rep1-cp190-100x_Position008_7_cmle.ics	25	0	1	3	2.785725119089749
666	Feb25-FISH2-3R4-rep1-cp190-100x_Position008_7_cmle.ics	25	0	2	1	3.7385815566412073
667	Feb25-FISH2-3R4-rep1-cp190-100x_Position008_7_cmle.ics	25	0	2	2	0.9512265400461283
668	Feb25-FISH2-3R4-rep1-cp190-100x_Position008_7_cmle.ics	25	0	2	3	3.698503720786755
669	Feb25-FISH2-3R4-rep1-cp190-100x_Position008_7_cmle.ics	26	0	1	1	0.10317500441073144
670	Feb25-FISH2-3R4-rep1-cp190-100x_Position008_7_cmle.ics	27	0	1	1	1.5476250661609716
671	Feb25-FISH2-3R4-rep1-cp190-100x_Position008_7_cmle.ics	27	0	1	2	2.4167305479497743
672	Feb25-FISH2-3R4-rep1-cp190-100x_Position008_7_cmle.ics	27	0	2	1	2.3473821605305822
673	Feb25-FISH2-3R4-rep1-cp190-100x_Position008_7_cmle.ics	27	0	2	2	0.0
674	Feb25-FISH2-3R4-rep1-cp190-100x_Position008_7_cmle.ics	28	0	1	1	0.0
675	Feb25-FISH2-3R4-rep1-cp190-100x_Position008_7_cmle.ics	29	0	1	1	0.1459114905355603
676	Feb25-FISH2-3R4-rep1-cp190-100x_Position008_7_cmle.ics	30	0	1	1	0.0
677	Feb25-FISH2-3R4-rep1-cp190-100x_Position008_7_cmle.ics	31	0	1	1	2.3996903839714814
678	Feb25-FISH2-3R4-rep1-cp190-100x_Position008_7_cmle.ics	32	0	1	1	0.4377344716066809
679	Feb25-FISH2-3R4-rep1-cp190-100x_Position008_7_cmle.ics	32	0	1	2	0.0
680	Feb25-FISH2-3R4-rep1-cp190-100x_Position008_7_cmle.ics	32	0	1	3	3.559772782172084
681	Feb25-FISH2-3R4-rep1-cp190-100x_Position008_7_cmle.ics	32	0	2	1	3.7385815566412073
682	Feb25-FISH2-3R4-rep1-cp190-100x_Position008_7_cmle.ics	32	0	2	2	2.9072658528095836
683	Feb25-FISH2-3R4-rep1-cp190-100x_Position008_7_cmle.ics	32	0	2	3	0.0
684	Feb25-FISH2-3R4-rep1-cp190-100x_Position008_7_cmle.ics	33	0	1	1	0.3720027687491155
685	Feb25-FISH2-3R4-rep1-cp190-100x_Position008_7_cmle.ics	34	0	1	1	1.1696425475498735
686	Feb25-FISH2-3R4-rep1-cp190-100x_Position008_7_cmle.ics	36	0	1	1	1.3517937046594823
687	Feb25-FISH2-3R4-rep1-cp190-100x_Position008_7_cmle.ics	36	0	1	2	0.0
688	Feb25-FISH2-3R4-rep1-cp190-100x_Position008_7_cmle.ics	37	0	1	1	0.1459114905355603
689	Feb25-FISH2-3R4-rep1-cp190-100x_Position008_7_cmle.ics	37	0	1	2	6.267365929409784
690	Feb25-FISH2-3R4-rep1-cp190-100x_Position008_7_cmle.ics	38	0	1	1	0.0
691	Feb25-FISH2-3R4-rep1-cp190-100x_Position008_7_cmle.ics	39	0	1	1	0.0
692	Feb25-FISH2-3R4-rep1-cp190-100x_Position008_7_cmle.ics	41	0	1	1	0.0
693	Feb25-FISH2-3R4-rep1-cp190-100x_Position008_7_cmle.ics	42	0	1	1	0.0
694	Feb25-FISH2-3R4-rep1-cp190-100x_Position008_7_cmle.ics	43	0	1	1	0.0
695	Feb25-FISH2-3R4-rep1-cp190-100x_Position008_7_cmle.ics	43	0	1	2	3.6542122925389906
696	Feb25-FISH2-3R4-rep1-cp190-100x_Position008_7_cmle.ics	45	0	1	1	0.0
697	Feb25-FISH2-3R4-rep1-cp190-100x_Position008_7_cmle.ics	46	0	1	1	0.0
698	Feb25-FISH2-3R4-rep1-cp190-100x_Position008_7_cmle.ics	47	0	1	1	0.0
699	Feb25-FISH2-3R4-rep1-cp190-100x_Position008_7_cmle.ics	48	0	1	1	0.0
700	Feb25-FISH2-3R4-rep1-cp190-100x_Position008_7_cmle.ics	49	0	1	1	0.0
701	Feb25-FISH2-3R4-rep1-cp190-100x_Position008_7_cmle.ics	51	0	1	1	0.0
702	Feb25-FISH2-3R4-rep1-cp190-100x_Position008_7_cmle.ics	52	0	1	1	2.381979944969588
703	Feb25-FISH2-3R4-rep1-cp190-100x_Position008_7_cmle.ics	52	0	2	1	3.1174483588349386
704	Feb25-FISH2-3R4-rep1-cp190-100x_Position008_7_cmle.ics	53	0	1	1	2.3286652261012097
705	Feb25-FISH2-3R4-rep1-cp190-100x_Position008_7_cmle.ics	53	0	1	2	0.0
706	Feb25-FISH2-3R4-rep1-cp190-100x_Position008_7_cmle.ics	53	0	1	3	3.4907098327339767
707	Feb25-FISH2-3R4-rep1-cp190-100x_Position008_7_cmle.ics	53	0	2	1	5.822458369800573
708	Feb25-FISH2-3R4-rep1-cp190-100x_Position008_7_cmle.ics	53	0	2	2	3.5179938313976398
709	Feb25-FISH2-3R4-rep1-cp190-100x_Position008_7_cmle.ics	53	0	2	3	5.64453089589536
710	Feb25-FISH2-3R4-rep1-cp190-100x_Position008_7_cmle.ics	54	0	1	1	0.10317500441073144
711	Feb25-FISH2-3R4-rep1-cp190-100x_Position008_7_cmle.ics	55	0	1	1	0.0
712	Feb25-FISH2-3R4-rep1-cp190-100x_Position008_7_cmle.ics	56	0	1	1	0.0
713	Feb25-FISH2-3R4-rep1-cp190-100x_Position008_7_cmle.ics	57	0	1	1	2.3344820784074822
714	Feb25-FISH2-3R4-rep1-cp190-100x_Position008_7_cmle.ics	58	0	1	1	0.0
715	Feb25-FISH2-3R4-rep1-cp190-100x_Position008_7_cmle.ics	60	0	1	1	0.0
716	Feb25-FISH2-3R4-rep1-cp190-100x_Position008_7_cmle.ics	61	0	1	1	0.0
717	Feb25-FISH2-3R4-rep1-cp190-100x_Position008_7_cmle.ics	62	0	1	1	0.9512265400461282
718	Feb25-FISH2-3R4-rep1-cp190-100x_Position008_7_cmle.ics	63	0	1	1	3.6170160639268416
719	Feb25-FISH2-3R4-rep1-cp190-100x_Position008_7_cmle.ics	65	0	1	1	0.0
720	Feb25-FISH2-3R4-rep1-cp190-100x_Position008_7_cmle.ics	67	0	1	1	1.2653448004921624
721	Feb25-FISH2-3R4-rep1-cp190-100x_Position008_7_cmle.ics	68	0	1	1	0.0
722	Feb25-FISH2-3R4-rep1-cp190-100x_Position008_7_cmle.ics	69	0	1	1	3.647787263389007
723	Feb25-FISH2-3R4-rep1-cp190-100x_Position008_7_cmle.ics	70	0	1	1	0.0
724	Feb25-FISH2-3R4-rep1-cp190-100x_Position008_7_cmle.ics	71	0	1	1	0.0
725	Feb25-FISH2-3R4-rep1-cp190-100x_Position008_7_cmle.ics	72	0	1	1	0.0
726	Feb25-FISH2-3R4-rep1-cp190-100x_Position008_7_cmle.ics	73	0	1	1	0.0
727	Feb25-FISH2-3R4-rep1-cp190-100x_Position008_7_cmle.ics	74	0	1	1	4.205450708752978
728	Feb25-FISH2-3R4-rep1-cp190-100x_Position008_7_cmle.ics	75	0	1	1	0.0
729	Feb25-FISH2-3R4-rep1-cp190-100x_Position008_7_cmle.ics	75	0	2	1	1.466392331574739
730	Feb25-FISH2-3R4-rep1-cp190-100x_Position008_7_cmle.ics	76	0	1	1	0.42540144110901373
731	Feb25-FISH2-3R4-rep1-cp190-100x_Position008_7_cmle.ics	78	0	1	1	0.0
732	Feb25-FISH2-3R4-rep1-cp190-100x_Position008_7_cmle.ics	79	0	1	1	0.0
733	Feb25-FISH2-3R4-rep1-cp190-100x_Position008_7_cmle.ics	80	0	1	1	0.0
734	Feb25-FISH2-3R4-rep1-cp190-100x_Position008_7_cmle.ics	82	0	1	1	0.0
735	Feb25-FISH2-3R4-rep1-cp190-100x_Position008_7_cmle.ics	83	0	1	1	0.0
736	Feb25-FISH2-3R4-rep1-cp190-100x_Position008_7_cmle.ics	83	0	1	2	2.7209970451052556
737	Feb25-FISH2-3R4-rep1-cp190-100x_Position008_7_cmle.ics	84	0	1	1	2.4064339498777065
738	Feb25-FISH2-3R4-rep1-cp190-100x_Position008_7_cmle.ics	86	0	1	1	0.0
739	Feb25-FISH2-3R4-rep1-cp190-100x_Position008_7_cmle.ics	87	0	1	1	0.0
740	Feb25-FISH2-3R4-rep1-cp190-100x_Position008_7_cmle.ics	88	0	1	1	4.368417101322372
741	Feb25-FISH2-3R4-rep1-cp190-100x_Position009_8_cmle.ics	1	0	1	1	0.0
742	Feb25-FISH2-3R4-rep1-cp190-100x_Position009_8_cmle.ics	2	0	1	1	0.0
743	Feb25-FISH2-3R4-rep1-cp190-100x_Position009_8_cmle.ics	3	0	1	1	0.0
744	Feb25-FISH2-3R4-rep1-cp190-100x_Position009_8_cmle.ics	4	0	1	1	0.8595614345612763
745	Feb25-FISH2-3R4-rep1-cp190-100x_Position009_8_cmle.ics	5	0	1	1	0.0
746	Feb25-FISH2-3R4-rep1-cp190-100x_Position009_8_cmle.ics	6	0	1	1	0.0
747	Feb25-FISH2-3R4-rep1-cp190-100x_Position009_8_cmle.ics	6	0	2	1	1.8725829911983063
748	Feb25-FISH2-3R4-rep1-cp190-100x_Position009_8_cmle.ics	7	0	1	1	0.0
749	Feb25-FISH2-3R4-rep1-cp190-100x_Position009_8_cmle.ics	9	0	1	1	0.0
750	Feb25-FISH2-3R4-rep1-cp190-100x_Position009_8_cmle.ics	10	0	1	1	4.286406068214541
751	Feb25-FISH2-3R4-rep1-cp190-100x_Position009_8_cmle.ics	10	0	1	2	3.878337299561919
752	Feb25-FISH2-3R4-rep1-cp190-100x_Position009_8_cmle.ics	11	0	1	1	5.889115013440747
753	Feb25-FISH2-3R4-rep1-cp190-100x_Position009_8_cmle.ics	11	0	1	2	0.0
754	Feb25-FISH2-3R4-rep1-cp190-100x_Position009_8_cmle.ics	11	0	2	1	0.0
755	Feb25-FISH2-3R4-rep1-cp190-100x_Position009_8_cmle.ics	11	0	2	2	5.987706957625781
756	Feb25-FISH2-3R4-rep1-cp190-100x_Position009_8_cmle.ics	12	0	1	1	0.0
757	Feb25-FISH2-3R4-rep1-cp190-100x_Position009_8_cmle.ics	13	0	1	1	0.0
758	Feb25-FISH2-3R4-rep1-cp190-100x_Position009_8_cmle.ics	14	0	1	1	0.0
759	Feb25-FISH2-3R4-rep1-cp190-100x_Position009_8_cmle.ics	15	0	1	1	0.0
760	Feb25-FISH2-3R4-rep1-cp190-100x_Position009_8_cmle.ics	18	0	1	1	0.0
761	Feb25-FISH2-3R4-rep1-cp190-100x_Position009_8_cmle.ics	19	0	1	1	0.0
762	Feb25-FISH2-3R4-rep1-cp190-100x_Position009_8_cmle.ics	20	0	1	1	0.0
763	Feb25-FISH2-3R4-rep1-cp190-100x_Position009_8_cmle.ics	21	0	1	1	2.0737919230729003
764	Feb25-FISH2-3R4-rep1-cp190-100x_Position009_8_cmle.ics	22	0	1	1	0.0
765	Feb25-FISH2-3R4-rep1-cp190-100x_Position009_8_cmle.ics	23	0	1	1	0.0
766	Feb25-FISH2-3R4-rep1-cp190-100x_Position009_8_cmle.ics	25	0	1	1	7.145939834908765
767	Feb25-FISH2-3R4-rep1-cp190-100x_Position009_8_cmle.ics	25	0	1	2	6.513930840830723
768	Feb25-FISH2-3R4-rep1-cp190-100x_Position009_8_cmle.ics	26	0	1	1	0.0
769	Feb25-FISH2-3R4-rep1-cp190-100x_Position009_8_cmle.ics	26	0	1	2	1.321284742879191
770	Feb25-FISH2-3R4-rep1-cp190-100x_Position009_8_cmle.ics	27	0	1	1	3.23098464319785
771	Feb25-FISH2-3R4-rep1-cp190-100x_Position009_8_cmle.ics	29	0	1	1	0.0
772	Feb25-FISH2-3R4-rep1-cp190-100x_Position009_8_cmle.ics	30	0	1	1	0.0
773	Feb25-FISH2-3R4-rep1-cp190-100x_Position009_8_cmle.ics	30	0	1	2	2.907184130274392
774	Feb25-FISH2-3R4-rep1-cp190-100x_Position009_8_cmle.ics	31	0	1	1	0.0
775	Feb25-FISH2-3R4-rep1-cp190-100x_Position009_8_cmle.ics	32	0	1	1	0.2918229810711206
776	Feb25-FISH2-3R4-rep1-cp190-100x_Position009_8_cmle.ics	32	0	1	2	5.122159523098257
777	Feb25-FISH2-3R4-rep1-cp190-100x_Position009_8_cmle.ics	32	0	1	3	5.118307384909756
778	Feb25-FISH2-3R4-rep1-cp190-100x_Position009_8_cmle.ics	32	0	2	1	5.368139208585182
779	Feb25-FISH2-3R4-rep1-cp190-100x_Position009_8_cmle.ics	32	0	2	2	6.970741279560868
780	Feb25-FISH2-3R4-rep1-cp190-100x_Position009_8_cmle.ics	32	0	2	3	6.145307157424697
781	Feb25-FISH2-3R4-rep1-cp190-100x_Position009_8_cmle.ics	33	0	1	1	0.4773698211006071
782	Feb25-FISH2-3R4-rep1-cp190-100x_Position009_8_cmle.ics	34	0	1	1	0.0
783	Feb25-FISH2-3R4-rep1-cp190-100x_Position009_8_cmle.ics	35	0	1	1	2.1270072055450684
784	Feb25-FISH2-3R4-rep1-cp190-100x_Position009_8_cmle.ics	35	0	1	2	5.5940125573641595
785	Feb25-FISH2-3R4-rep1-cp190-100x_Position009_8_cmle.ics	35	0	2	1	5.679482994309517
786	Feb25-FISH2-3R4-rep1-cp190-100x_Position009_8_cmle.ics	35	0	2	2	0.0
787	Feb25-FISH2-3R4-rep1-cp190-100x_Position009_8_cmle.ics	36	0	1	1	0.0
788	Feb25-FISH2-3R4-rep1-cp190-100x_Position009_8_cmle.ics	37	0	1	1	2.6284071542029213
789	Feb25-FISH2-3R4-rep1-cp190-100x_Position009_8_cmle.ics	38	0	1	1	0.0
790	Feb25-FISH2-3R4-rep1-cp190-100x_Position009_8_cmle.ics	40	0	1	1	4.026239321544382
791	Feb25-FISH2-3R4-rep1-cp190-100x_Position009_8_cmle.ics	40	0	2	1	4.311129456277822
792	Feb25-FISH2-3R4-rep1-cp190-100x_Position009_8_cmle.ics	42	0	1	1	0.0
793	Feb25-FISH2-3R4-rep1-cp190-100x_Position009_8_cmle.ics	43	0	1	1	0.0
794	Feb25-FISH2-3R4-rep1-cp190-100x_Position009_8_cmle.ics	44	0	1	1	0.0
795	Feb25-FISH2-3R4-rep1-cp190-100x_Position009_8_cmle.ics	44	0	1	2	1.1396051716664168
796	Feb25-FISH2-3R4-rep1-cp190-100x_Position009_8_cmle.ics	44	0	2	1	1.059277487276398
797	Feb25-FISH2-3R4-rep1-cp190-100x_Position009_8_cmle.ics	44	0	2	2	0.0
798	Feb25-FISH2-3R4-rep1-cp190-100x_Position009_8_cmle.ics	46	0	1	1	0.0
799	Feb25-FISH2-3R4-rep1-cp190-100x_Position009_8_cmle.ics	47	0	1	1	0.10317500441073144
800	Feb25-FISH2-3R4-rep1-cp190-100x_Position009_8_cmle.ics	48	0	1	1	1.4468993886995907
801	Feb25-FISH2-3R4-rep1-cp190-100x_Position009_8_cmle.ics	48	0	1	2	5.908529056060454
802	Feb25-FISH2-3R4-rep1-cp190-100x_Position009_8_cmle.ics	49	0	1	1	0.0
803	Feb25-FISH2-3R4-rep1-cp190-100x_Position009_8_cmle.ics	50	0	1	1	0.0
804	Feb25-FISH2-3R4-rep1-cp190-100x_Position009_8_cmle.ics	51	0	1	1	0.0
805	Feb25-FISH2-3R4-rep1-cp190-100x_Position009_8_cmle.ics	52	0	1	1	4.348878782693681
806	Feb25-FISH2-3R4-rep1-cp190-100x_Position009_8_cmle.ics	53	0	1	1	4.36963534550206
807	Feb25-FISH2-3R4-rep1-cp190-100x_Position009_8_cmle.ics	53	0	2	1	0.0
808	Feb25-FISH2-3R4-rep1-cp190-100x_Position009_8_cmle.ics	54	0	1	1	0.0
809	Feb25-FISH2-3R4-rep1-cp190-100x_Position009_8_cmle.ics	56	0	1	1	0.0
810	Feb25-FISH2-3R4-rep1-cp190-100x_Position009_8_cmle.ics	57	0	1	1	0.0
811	Feb25-FISH2-3R4-rep1-cp190-100x_Position009_8_cmle.ics	59	0	1	1	0.10317500441073144
812	Feb25-FISH2-3R4-rep1-cp190-100x_Position009_8_cmle.ics	61	0	1	1	0.0
813	Feb25-FISH2-3R4-rep1-cp190-100x_Position009_8_cmle.ics	62	0	1	1	3.8874680674996887
814	Feb25-FISH2-3R4-rep1-cp190-100x_Position009_8_cmle.ics	62	0	1	2	0.0
815	Feb25-FISH2-3R4-rep1-cp190-100x_Position009_8_cmle.ics	63	0	1	1	0.0
816	Feb25-FISH2-3R4-rep1-cp190-100x_Position009_8_cmle.ics	65	0	1	1	0.0
817	Feb25-FISH2-3R4-rep1-cp190-100x_Position009_8_cmle.ics	67	0	1	1	0.0
818	Feb25-FISH2-3R4-rep1-cp190-100x_Position009_8_cmle.ics	68	0	1	1	0.0
819	Feb25-FISH2-3R4-rep1-cp190-100x_Position009_8_cmle.ics	68	0	1	2	3.661862847361767
820	Feb25-FISH2-3R4-rep1-cp190-100x_Position009_8_cmle.ics	69	0	1	1	0.0
821	Feb25-FISH2-3R4-rep1-cp190-100x_Position009_8_cmle.ics	72	0	1	1	0.0
822	Feb25-FISH2-3R4-rep1-cp190-100x_Position009_8_cmle.ics	73	0	1	1	0.0
823	Feb25-FISH2-3R4-rep1-cp190-100x_Position009_8_cmle.ics	76	0	1	1	0.0
824	Feb25-FISH2-3R4-rep1-cp190-100x_Position009_8_cmle.ics	78	0	1	1	0.0
825	Feb25-FISH2-3R4-rep1-cp190-100x_Position010_9_cmle.ics	1	0	1	1	0.0
826	Feb25-FISH2-3R4-rep1-cp190-100x_Position010_9_cmle.ics	2	0	1	1	2.227242239942026
827	Feb25-FISH2-3R4-rep1-cp190-100x_Position010_9_cmle.ics	4	0	1	1	0.0
828	Feb25-FISH2-3R4-rep1-cp190-100x_Position010_9_cmle.ics	5	0	1	1	0.0
829	Feb25-FISH2-3R4-rep1-cp190-100x_Position010_9_cmle.ics	6	0	1	1	0.0
830	Feb25-FISH2-3R4-rep1-cp190-100x_Position010_9_cmle.ics	7	0	1	1	0.0
831	Feb25-FISH2-3R4-rep1-cp190-100x_Position010_9_cmle.ics	8	0	1	1	2.8003324570491004
832	Feb25-FISH2-3R4-rep1-cp190-100x_Position010_9_cmle.ics	9	0	1	1	0.6190500264643886
833	Feb25-FISH2-3R4-rep1-cp190-100x_Position010_9_cmle.ics	10	0	1	1	0.0
834	Feb25-FISH2-3R4-rep1-cp190-100x_Position010_9_cmle.ics	11	0	1	1	0.0
835	Feb25-FISH2-3R4-rep1-cp190-100x_Position010_9_cmle.ics	11	0	1	2	0.43046674663324214
836	Feb25-FISH2-3R4-rep1-cp190-100x_Position010_9_cmle.ics	12	0	1	1	0.0
837	Feb25-FISH2-3R4-rep1-cp190-100x_Position010_9_cmle.ics	13	0	1	1	2.1245033704151863
838	Feb25-FISH2-3R4-rep1-cp190-100x_Position010_9_cmle.ics	14	0	1	1	5.035518887730217
839	Feb25-FISH2-3R4-rep1-cp190-100x_Position010_9_cmle.ics	15	0	1	1	0.0
840	Feb25-FISH2-3R4-rep1-cp190-100x_Position010_9_cmle.ics	16	0	1	1	0.0
841	Feb25-FISH2-3R4-rep1-cp190-100x_Position010_9_cmle.ics	18	0	1	1	0.5097226605744432
842	Feb25-FISH2-3R4-rep1-cp190-100x_Position010_9_cmle.ics	19	0	1	1	3.3298987570192216
843	Feb25-FISH2-3R4-rep1-cp190-100x_Position010_9_cmle.ics	20	0	1	1	0.0
844	Feb25-FISH2-3R4-rep1-cp190-100x_Position010_9_cmle.ics	21	0	1	1	0.0
845	Feb25-FISH2-3R4-rep1-cp190-100x_Position010_9_cmle.ics	22	0	1	1	5.438289327207752
846	Feb25-FISH2-3R4-rep1-cp190-100x_Position010_9_cmle.ics	24	0	1	1	0.0
847	Feb25-FISH2-3R4-rep1-cp190-100x_Position010_9_cmle.ics	26	0	1	1	0.0
848	Feb25-FISH2-3R4-rep1-cp190-100x_Position010_9_cmle.ics	27	0	1	1	0.0
849	Feb25-FISH2-3R4-rep1-cp190-100x_Position010_9_cmle.ics	28	0	1	1	0.0
850	Feb25-FISH2-3R4-rep1-cp190-100x_Position010_9_cmle.ics	29	0	1	1	4.128814693303837
851	Feb25-FISH2-3R4-rep1-cp190-100x_Position010_9_cmle.ics	30	0	1	1	0.0
852	Feb25-FISH2-3R4-rep1-cp190-100x_Position010_9_cmle.ics	31	0	1	1	2.9751564678605624
853	Feb25-FISH2-3R4-rep1-cp190-100x_Position010_9_cmle.ics	32	0	1	1	0.0
854	Feb25-FISH2-3R4-rep1-cp190-100x_Position010_9_cmle.ics	33	0	1	1	3.2276284785091716
855	Feb25-FISH2-3R4-rep1-cp190-100x_Position010_9_cmle.ics	34	0	1	1	0.1459114905355603
856	Feb25-FISH2-3R4-rep1-cp190-100x_Position010_9_cmle.ics	35	0	1	1	0.1459114905355603
857	Feb25-FISH2-3R4-rep1-cp190-100x_Position010_9_cmle.ics	36	0	1	1	0.0
858	Feb25-FISH2-3R4-rep1-cp190-100x_Position010_9_cmle.ics	38	0	1	1	0.10317500441073144
859	Feb25-FISH2-3R4-rep1-cp190-100x_Position010_9_cmle.ics	38	0	1	2	1.0317500441073144
860	Feb25-FISH2-3R4-rep1-cp190-100x_Position010_9_cmle.ics	39	0	1	1	3.9861690268451255
861	Feb25-FISH2-3R4-rep1-cp190-100x_Position010_9_cmle.ics	40	0	1	1	0.0
862	Feb25-FISH2-3R4-rep1-cp190-100x_Position010_9_cmle.ics	40	0	1	2	6.334138639625528
863	Feb25-FISH2-3R4-rep1-cp190-100x_Position010_9_cmle.ics	42	0	1	1	6.16998716375045
864	Feb25-FISH2-3R4-rep1-cp190-100x_Position010_9_cmle.ics	43	0	1	1	0.0
865	Feb25-FISH2-3R4-rep1-cp190-100x_Position010_9_cmle.ics	45	0	1	1	0.0
866	Feb25-FISH2-3R4-rep1-cp190-100x_Position010_9_cmle.ics	45	0	1	2	0.6275890508929507
867	Feb25-FISH2-3R4-rep1-cp190-100x_Position010_9_cmle.ics	46	0	1	1	0.0
868	Feb25-FISH2-3R4-rep1-cp190-100x_Position010_9_cmle.ics	47	0	1	1	2.163026594027913
869	Feb25-FISH2-3R4-rep1-cp190-100x_Position010_9_cmle.ics	47	0	2	1	0.10317500441073144
870	Feb25-FISH2-3R4-rep1-cp190-100x_Position010_9_cmle.ics	48	0	1	1	4.603341127094858
871	Feb25-FISH2-3R4-rep1-cp190-100x_Position010_9_cmle.ics	48	0	1	2	0.0
872	Feb25-FISH2-3R4-rep1-cp190-100x_Position010_9_cmle.ics	49	0	1	1	0.0
873	Feb25-FISH2-3R4-rep1-cp190-100x_Position010_9_cmle.ics	50	0	1	1	0.0
874	Feb25-FISH2-3R4-rep1-cp190-100x_Position010_9_cmle.ics	52	0	1	1	0.0
875	Feb25-FISH2-3R4-rep1-cp190-100x_Position010_9_cmle.ics	52	0	1	2	5.4360161120066035
876	Feb25-FISH2-3R4-rep1-cp190-100x_Position010_9_cmle.ics	52	0	2	1	1.2381000529287771
877	Feb25-FISH2-3R4-rep1-cp190-100x_Position010_9_cmle.ics	52	0	2	2	5.423965114109543
878	Feb25-FISH2-3R4-rep1-cp190-100x_Position010_9_cmle.ics	53	0	1	1	0.0
879	Feb25-FISH2-3R4-rep1-cp190-100x_Position010_9_cmle.ics	54	0	1	1	0.0
880	Feb25-FISH2-3R4-rep1-cp190-100x_Position010_9_cmle.ics	55	0	1	1	0.0
881	Feb25-FISH2-3R4-rep1-cp190-100x_Position010_9_cmle.ics	56	0	1	1	0.0
882	Feb25-FISH2-3R4-rep1-cp190-100x_Position010_9_cmle.ics	58	0	1	1	0.0
883	Feb25-FISH2-3R4-rep1-cp190-100x_Position010_9_cmle.ics	59	0	1	1	0.0
884	Feb25-FISH2-3R4-rep1-cp190-100x_Position010_9_cmle.ics	60	0	1	1	0.0
885	Feb25-FISH2-3R4-rep1-cp190-100x_Position010_9_cmle.ics	61	0	1	1	0.10317500441073144
886	Feb25-FISH2-3R4-rep1-cp190-100x_Position010_9_cmle.ics	61	0	1	2	0.7252201245704302
887	Feb25-FISH2-3R4-rep1-cp190-100x_Position010_9_cmle.ics	62	0	1	1	0.0
888	Feb25-FISH2-3R4-rep1-cp190-100x_Position010_9_cmle.ics	63	0	1	1	0.0
889	Feb25-FISH2-3R4-rep1-cp190-100x_Position010_9_cmle.ics	64	0	1	1	0.0
890	Feb25-FISH2-3R4-rep1-cp190-100x_Position010_9_cmle.ics	65	0	1	1	0.0
891	Feb25-FISH2-3R4-rep1-cp190-100x_Position010_9_cmle.ics	65	0	2	1	0.0
892	Feb25-FISH2-3R4-rep1-cp190-100x_Position010_9_cmle.ics	67	0	1	1	0.0
893	Feb25-FISH2-3R4-rep1-cp190-100x_Position010_9_cmle.ics	67	0	1	2	2.7003482833850896
894	Feb25-FISH2-3R4-rep1-cp190-100x_Position010_9_cmle.ics	68	0	1	1	0.5595020986366908
895	Feb25-FISH2-3R4-rep1-cp190-100x_Position010_9_cmle.ics	69	0	1	1	3.926776198797537
896	Feb25-FISH2-3R4-rep1-cp190-100x_Position010_9_cmle.ics	70	0	1	1	5.061379201968649
897	Feb25-FISH2-3R4-rep1-cp190-100x_Position010_9_cmle.ics	71	0	1	1	0.0
898	Feb25-FISH2-3R4-rep1-cp190-100x_Position010_9_cmle.ics	72	0	1	1	0.0
899	Feb25-FISH2-3R4-rep1-cp190-100x_Position010_9_cmle.ics	73	0	1	1	0.20635000882146287
900	Feb25-FISH2-3R4-rep1-cp190-100x_Position010_9_cmle.ics	74	0	1	1	0.10317500441073144
901	Feb25-FISH2-3R4-rep1-cp190-100x_Position010_9_cmle.ics	75	0	1	1	0.47983597837242026
902	Feb25-FISH2-3R4-rep1-cp190-100x_Position010_9_cmle.ics	75	0	1	2	5.431778418512243
903	Feb25-FISH2-3R4-rep1-cp190-100x_Position010_9_cmle.ics	75	0	2	1	5.075031574884811
904	Feb25-FISH2-3R4-rep1-cp190-100x_Position010_9_cmle.ics	75	0	2	2	0.5836459621422412
905	Feb25-FISH2-3R4-rep1-cp190-100x_Position010_9_cmle.ics	76	0	1	1	2.513884486303133
906	Feb25-FISH2-3R4-rep1-cp190-100x_Position010_9_cmle.ics	77	0	1	1	2.8003324570491004
907	Feb25-FISH2-3R4-rep1-cp190-100x_Position010_9_cmle.ics	79	0	1	1	0.0
908	Feb25-FISH2-3R4-rep1-cp190-100x_Position010_9_cmle.ics	80	0	1	1	0.0
909	Feb25-FISH2-3R4-rep1-cp190-100x_Position010_9_cmle.ics	83	0	1	1	0.0
910	Feb25-FISH2-3R4-rep1-cp190-100x_Position010_9_cmle.ics	84	0	1	1	0.0
911	Feb25-FISH2-3R4-rep1-cp190-100x_Position010_9_cmle.ics	86	0	1	1	0.0
912	Feb25-FISH2-3R4-rep1-cp190-100x_Position010_9_cmle.ics	87	0	1	1	0.10317500441073144
913	Feb25-FISH2-3R4-rep1-cp190-100x_Position010_9_cmle.ics	88	0	1	1	0.0
914	Feb25-FISH2-3R4-rep1-cp190-100x_Position010_9_cmle.ics	89	0	1	1	1.518166942115573
915	Feb25-FISH2-3R4-rep1-cp190-100x_Position010_9_cmle.ics	89	0	1	2	5.684993437798795
916	Feb25-FISH2-3R4-rep1-cp190-100x_Position010_9_cmle.ics	89	0	2	1	0.0
917	Feb25-FISH2-3R4-rep1-cp190-100x_Position010_9_cmle.ics	89	0	2	2	5.287152741439913
918	Feb25-FISH2-3R4-rep1-cp190-100x_Position010_9_cmle.ics	90	0	1	1	0.0
919	Feb25-FISH2-3R4-rep1-cp190-100x_Position011_10_cmle.ics	1	0	1	1	1.8685788031363997
920	Feb25-FISH2-3R4-rep1-cp190-100x_Position011_10_cmle.ics	3	0	1	1	3.096969238331915
921	Feb25-FISH2-3R4-rep1-cp190-100x_Position011_10_cmle.ics	3	0	1	2	0.23070632344123612
922	Feb25-FISH2-3R4-rep1-cp190-100x_Position011_10_cmle.ics	3	0	2	1	0.0
923	Feb25-FISH2-3R4-rep1-cp190-100x_Position011_10_cmle.ics	3	0	2	2	2.676591091885151
924	Feb25-FISH2-3R4-rep1-cp190-100x_Position011_10_cmle.ics	4	0	1	1	0.10317500441073144
925	Feb25-FISH2-3R4-rep1-cp190-100x_Position011_10_cmle.ics	5	0	1	1	0.0
926	Feb25-FISH2-3R4-rep1-cp190-100x_Position011_10_cmle.ics	6	0	1	1	5.280283948018565
927	Feb25-FISH2-3R4-rep1-cp190-100x_Position011_10_cmle.ics	8	0	1	1	0.0
928	Feb25-FISH2-3R4-rep1-cp190-100x_Position011_10_cmle.ics	9	0	1	1	7.43146573728099
929	Feb25-FISH2-3R4-rep1-cp190-100x_Position011_10_cmle.ics	10	0	1	1	0.10317500441073144
930	Feb25-FISH2-3R4-rep1-cp190-100x_Position011_10_cmle.ics	12	0	1	1	0.0
931	Feb25-FISH2-3R4-rep1-cp190-100x_Position011_10_cmle.ics	13	0	1	1	2.7238110540948486
932	Feb25-FISH2-3R4-rep1-cp190-100x_Position011_10_cmle.ics	15	0	1	1	0.0
933	Feb25-FISH2-3R4-rep1-cp190-100x_Position011_10_cmle.ics	17	0	1	1	2.6825501146790174
934	Feb25-FISH2-3R4-rep1-cp190-100x_Position011_10_cmle.ics	18	0	1	1	0.3095250132321943
935	Feb25-FISH2-3R4-rep1-cp190-100x_Position011_10_cmle.ics	18	0	2	1	7.521167680474273
936	Feb25-FISH2-3R4-rep1-cp190-100x_Position011_10_cmle.ics	19	0	1	1	0.0
937	Feb25-FISH2-3R4-rep1-cp190-100x_Position011_10_cmle.ics	20	0	1	1	2.5726087455854914
938	Feb25-FISH2-3R4-rep1-cp190-100x_Position011_10_cmle.ics	21	0	1	1	1.0317500441073144
939	Feb25-FISH2-3R4-rep1-cp190-100x_Position011_10_cmle.ics	21	0	1	2	6.250550316984085
940	Feb25-FISH2-3R4-rep1-cp190-100x_Position011_10_cmle.ics	22	0	1	1	0.10317500441073144
941	Feb25-FISH2-3R4-rep1-cp190-100x_Position011_10_cmle.ics	23	0	1	1	0.0
942	Feb25-FISH2-3R4-rep1-cp190-100x_Position011_10_cmle.ics	24	0	1	1	2.7090213014261812
943	Feb25-FISH2-3R4-rep1-cp190-100x_Position011_10_cmle.ics	25	0	1	1	0.4377344716066809
944	Feb25-FISH2-3R4-rep1-cp190-100x_Position011_10_cmle.ics	25	0	1	2	0.20635000882146287
945	Feb25-FISH2-3R4-rep1-cp190-100x_Position011_10_cmle.ics	26	0	1	1	3.404775145554137
946	Feb25-FISH2-3R4-rep1-cp190-100x_Position011_10_cmle.ics	26	0	1	2	4.0021599779370725
947	Feb25-FISH2-3R4-rep1-cp190-100x_Position011_10_cmle.ics	26	0	1	3	2.6736385250493053
948	Feb25-FISH2-3R4-rep1-cp190-100x_Position011_10_cmle.ics	26	0	2	1	0.20635000882146287
949	Feb25-FISH2-3R4-rep1-cp190-100x_Position011_10_cmle.ics	26	0	2	2	5.857059719703225
950	Feb25-FISH2-3R4-rep1-cp190-100x_Position011_10_cmle.ics	26	0	2	3	5.028673970196419
951	Feb25-FISH2-3R4-rep1-cp190-100x_Position011_10_cmle.ics	27	0	1	1	0.0
952	Feb25-FISH2-3R4-rep1-cp190-100x_Position011_10_cmle.ics	28	0	1	1	0.0
953	Feb25-FISH2-3R4-rep1-cp190-100x_Position011_10_cmle.ics	29	0	1	1	0.0
954	Feb25-FISH2-3R4-rep1-cp190-100x_Position011_10_cmle.ics	30	0	1	1	0.0
955	Feb25-FISH2-3R4-rep1-cp190-100x_Position011_10_cmle.ics	30	0	2	1	4.381211252498159
956	Feb25-FISH2-3R4-rep1-cp190-100x_Position011_10_cmle.ics	31	0	1	1	0.0
957	Feb25-FISH2-3R4-rep1-cp190-100x_Position011_10_cmle.ics	33	0	1	1	0.0
958	Feb25-FISH2-3R4-rep1-cp190-100x_Position011_10_cmle.ics	34	0	1	1	0.0
959	Feb25-FISH2-3R4-rep1-cp190-100x_Position011_10_cmle.ics	35	0	1	1	0.0
960	Feb25-FISH2-3R4-rep1-cp190-100x_Position011_10_cmle.ics	36	0	1	1	0.0
961	Feb25-FISH2-3R4-rep1-cp190-100x_Position011_10_cmle.ics	37	0	1	1	0.10317500441073144
962	Feb25-FISH2-3R4-rep1-cp190-100x_Position011_10_cmle.ics	39	0	1	1	0.0
963	Feb25-FISH2-3R4-rep1-cp190-100x_Position011_10_cmle.ics	40	0	1	1	0.0
964	Feb25-FISH2-3R4-rep1-cp190-100x_Position011_10_cmle.ics	41	0	1	1	0.0
965	Feb25-FISH2-3R4-rep1-cp190-100x_Position011_10_cmle.ics	42	0	1	1	0.0
966	Feb25-FISH2-3R4-rep1-cp190-100x_Position011_10_cmle.ics	43	0	1	1	0.0
967	Feb25-FISH2-3R4-rep1-cp190-100x_Position011_10_cmle.ics	44	0	1	1	0.0
968	Feb25-FISH2-3R4-rep1-cp190-100x_Position011_10_cmle.ics	45	0	1	1	0.0
969	Feb25-FISH2-3R4-rep1-cp190-100x_Position011_10_cmle.ics	47	0	1	1	0.0
970	Feb25-FISH2-3R4-rep1-cp190-100x_Position011_10_cmle.ics	48	0	1	1	0.0
971	Feb25-FISH2-3R4-rep1-cp190-100x_Position011_10_cmle.ics	49	0	1	1	0.0
972	Feb25-FISH2-3R4-rep1-cp190-100x_Position011_10_cmle.ics	50	0	1	1	0.10317500441073144
973	Feb25-FISH2-3R4-rep1-cp190-100x_Position011_10_cmle.ics	51	0	1	1	6.347569110341344
974	Feb25-FISH2-3R4-rep1-cp190-100x_Position011_10_cmle.ics	51	0	1	2	6.928420301617881
975	Feb25-FISH2-3R4-rep1-cp190-100x_Position011_10_cmle.ics	52	0	1	1	0.639412489864916
976	Feb25-FISH2-3R4-rep1-cp190-100x_Position011_10_cmle.ics	53	0	1	1	0.0
977	Feb25-FISH2-3R4-rep1-cp190-100x_Position011_10_cmle.ics	55	0	1	1	0.0
978	Feb25-FISH2-3R4-rep1-cp190-100x_Position011_10_cmle.ics	56	0	1	1	0.0
979	Feb25-FISH2-3R4-rep1-cp190-100x_Position011_10_cmle.ics	58	0	1	1	1.6116450895211656
980	Feb25-FISH2-3R4-rep1-cp190-100x_Position011_10_cmle.ics	58	0	1	2	1.7660715981523099
981	Feb25-FISH2-3R4-rep1-cp190-100x_Position011_10_cmle.ics	59	0	1	1	0.10317500441073144
982	Feb25-FISH2-3R4-rep1-cp190-100x_Position011_10_cmle.ics	60	0	1	1	0.0
983	Feb25-FISH2-3R4-rep1-cp190-100x_Position011_10_cmle.ics	61	0	1	1	2.156000326868323
984	Feb25-FISH2-3R4-rep1-cp190-100x_Position011_10_cmle.ics	62	0	1	1	0.32626801153583
985	Feb25-FISH2-3R4-rep1-cp190-100x_Position011_10_cmle.ics	63	0	1	1	0.7252201245704302
986	Feb25-FISH2-3R4-rep1-cp190-100x_Position011_10_cmle.ics	64	0	1	1	0.0
987	Feb25-FISH2-3R4-rep1-cp190-100x_Position011_10_cmle.ics	65	0	1	1	0.0
988	Feb25-FISH2-3R4-rep1-cp190-100x_Position011_10_cmle.ics	67	0	1	1	0.0
989	Feb25-FISH2-3R4-rep1-cp190-100x_Position011_10_cmle.ics	68	0	1	1	0.0
990	Feb25-FISH2-3R4-rep1-cp190-100x_Position011_10_cmle.ics	69	0	1	1	0.0
991	Feb25-FISH2-3R4-rep1-cp190-100x_Position011_10_cmle.ics	70	0	1	1	5.0445255596099745
992	Feb25-FISH2-3R4-rep1-cp190-100x_Position011_10_cmle.ics	71	0	1	1	0.0
993	Feb25-FISH2-3R4-rep1-cp190-100x_Position011_10_cmle.ics	71	0	2	1	2.5400004443680797
994	Feb25-FISH2-3R4-rep1-cp190-100x_Position011_10_cmle.ics	72	0	1	1	0.0
995	Feb25-FISH2-3R4-rep1-cp190-100x_Position011_10_cmle.ics	72	0	2	1	3.2838190563902057
996	Feb25-FISH2-3R4-rep1-cp190-100x_Position011_10_cmle.ics	73	0	1	1	0.0
997	Feb25-FISH2-3R4-rep1-cp190-100x_Position011_10_cmle.ics	74	0	1	1	0.0
998	Feb25-FISH2-3R4-rep1-cp190-100x_Position011_10_cmle.ics	75	0	1	1	0.0
999	Feb25-FISH2-3R4-rep1-cp190-100x_Position011_10_cmle.ics	77	0	1	1	1.517785507063743
1000	Feb25-FISH2-3R4-rep1-cp190-100x_Position011_10_cmle.ics	78	0	1	1	0.0
1001	Feb25-FISH2-3R4-rep1-cp190-100x_Position011_10_cmle.ics	79	0	1	1	0.0
1002	Feb25-FISH2-3R4-rep1-cp190-100x_Position011_10_cmle.ics	80	0	1	1	0.65584944557845
1003	Feb25-FISH2-3R4-rep1-cp190-100x_Position011_10_cmle.ics	81	0	1	1	0.0
1004	Feb25-FISH2-3R4-rep1-cp190-100x_Position011_10_cmle.ics	82	0	1	1	4.029943572187198
1005	Feb25-FISH2-3R4-rep1-cp190-100x_Position011_10_cmle.ics	83	0	1	1	0.0
1006	Feb25-FISH2-3R4-rep1-cp190-100x_Position011_10_cmle.ics	85	0	1	1	0.0
1007	Feb25-FISH2-3R4-rep1-cp190-100x_Position011_10_cmle.ics	85	0	1	2	1.6294049638174177
1008	Feb25-FISH2-3R4-rep1-cp190-100x_Position011_10_cmle.ics	86	0	1	1	2.272193773547914
1009	Feb25-FISH2-3R4-rep1-cp190-100x_Position011_10_cmle.ics	87	0	1	1	0.0
1010	Feb25-FISH2-3R4-rep1-cp190-100x_Position011_10_cmle.ics	88	0	1	1	0.0
1011	Feb25-FISH2-3R4-rep1-cp190-100x_Position011_10_cmle.ics	90	0	1	1	0.10317500441073144
1012	Feb25-FISH2-3R4-rep1-cp190-100x_Position011_10_cmle.ics	91	0	1	1	3.783865043151346
1013	Feb25-FISH2-3R4-rep1-cp190-100x_Position011_10_cmle.ics	93	0	1	1	0.0
1014	Feb25-FISH2-3R4-rep1-cp190-100x_Position012_11_cmle.ics	1	0	1	1	0.0
1015	Feb25-FISH2-3R4-rep1-cp190-100x_Position012_11_cmle.ics	2	0	1	1	0.0
1016	Feb25-FISH2-3R4-rep1-cp190-100x_Position012_11_cmle.ics	3	0	1	1	0.0
1017	Feb25-FISH2-3R4-rep1-cp190-100x_Position012_11_cmle.ics	5	0	1	1	3.0780062648226467
1018	Feb25-FISH2-3R4-rep1-cp190-100x_Position012_11_cmle.ics	5	0	1	2	6.733356154646006
1019	Feb25-FISH2-3R4-rep1-cp190-100x_Position012_11_cmle.ics	5	0	1	3	4.688126507325475
1020	Feb25-FISH2-3R4-rep1-cp190-100x_Position012_11_cmle.ics	5	0	1	4	3.5971193082453974
1021	Feb25-FISH2-3R4-rep1-cp190-100x_Position012_11_cmle.ics	6	0	1	1	0.0
1022	Feb25-FISH2-3R4-rep1-cp190-100x_Position012_11_cmle.ics	7	0	1	1	0.7295574526778015
1023	Feb25-FISH2-3R4-rep1-cp190-100x_Position012_11_cmle.ics	9	0	1	1	0.0
1024	Feb25-FISH2-3R4-rep1-cp190-100x_Position012_11_cmle.ics	10	0	1	1	0.0
1025	Feb25-FISH2-3R4-rep1-cp190-100x_Position012_11_cmle.ics	11	0	1	1	0.0
1026	Feb25-FISH2-3R4-rep1-cp190-100x_Position012_11_cmle.ics	12	0	1	1	0.0
1027	Feb25-FISH2-3R4-rep1-cp190-100x_Position012_11_cmle.ics	13	0	1	1	0.0
1028	Feb25-FISH2-3R4-rep1-cp190-100x_Position012_11_cmle.ics	15	0	1	1	0.1459114905355603
1029	Feb25-FISH2-3R4-rep1-cp190-100x_Position012_11_cmle.ics	17	0	1	1	0.0
1030	Feb25-FISH2-3R4-rep1-cp190-100x_Position012_11_cmle.ics	18	0	1	1	0.10317500441073144
1031	Feb25-FISH2-3R4-rep1-cp190-100x_Position012_11_cmle.ics	20	0	1	1	0.0
1032	Feb25-FISH2-3R4-rep1-cp190-100x_Position012_11_cmle.ics	21	0	1	1	5.451703187642485
1033	Feb25-FISH2-3R4-rep1-cp190-100x_Position012_11_cmle.ics	22	0	1	1	0.0
1034	Feb25-FISH2-3R4-rep1-cp190-100x_Position012_11_cmle.ics	22	0	1	2	1.5627088357751586
1035	Feb25-FISH2-3R4-rep1-cp190-100x_Position012_11_cmle.ics	23	0	1	1	0.0
1036	Feb25-FISH2-3R4-rep1-cp190-100x_Position012_11_cmle.ics	28	0	1	1	0.0
1037	Feb25-FISH2-3R4-rep1-cp190-100x_Position012_11_cmle.ics	29	0	1	1	0.0
1038	Feb25-FISH2-3R4-rep1-cp190-100x_Position012_11_cmle.ics	30	0	1	1	0.0
1039	Feb25-FISH2-3R4-rep1-cp190-100x_Position012_11_cmle.ics	32	0	1	1	1.276204323327041
1040	Feb25-FISH2-3R4-rep1-cp190-100x_Position012_11_cmle.ics	32	0	1	2	0.0
1041	Feb25-FISH2-3R4-rep1-cp190-100x_Position012_11_cmle.ics	33	0	1	1	0.0
1042	Feb25-FISH2-3R4-rep1-cp190-100x_Position012_11_cmle.ics	34	0	1	1	0.0
1043	Feb25-FISH2-3R4-rep1-cp190-100x_Position012_11_cmle.ics	35	0	1	1	0.0
1044	Feb25-FISH2-3R4-rep1-cp190-100x_Position012_11_cmle.ics	36	0	1	1	2.014971786093599
1045	Feb25-FISH2-3R4-rep1-cp190-100x_Position012_11_cmle.ics	36	0	1	2	0.0
1046	Feb25-FISH2-3R4-rep1-cp190-100x_Position012_11_cmle.ics	37	0	1	1	5.694668874477237
1047	Feb25-FISH2-3R4-rep1-cp190-100x_Position012_11_cmle.ics	38	0	1	1	0.0
1048	Feb25-FISH2-3R4-rep1-cp190-100x_Position012_11_cmle.ics	39	0	1	1	0.0
1049	Feb25-FISH2-3R4-rep1-cp190-100x_Position012_11_cmle.ics	40	0	1	1	0.0
1050	Feb25-FISH2-3R4-rep1-cp190-100x_Position012_11_cmle.ics	41	0	1	1	0.8318234787411565
1051	Feb25-FISH2-3R4-rep1-cp190-100x_Position012_11_cmle.ics	42	0	1	1	0.10317500441073144
1052	Feb25-FISH2-3R4-rep1-cp190-100x_Position012_11_cmle.ics	43	0	1	1	0.0
1053	Feb25-FISH2-3R4-rep1-cp190-100x_Position012_11_cmle.ics	44	0	1	1	0.0
1054	Feb25-FISH2-3R4-rep1-cp190-100x_Position012_11_cmle.ics	45	0	1	1	0.0
1055	Feb25-FISH2-3R4-rep1-cp190-100x_Position012_11_cmle.ics	45	0	1	2	5.144706787587933
1056	Feb25-FISH2-3R4-rep1-cp190-100x_Position012_11_cmle.ics	46	0	1	1	0.0
1057	Feb25-FISH2-3R4-rep1-cp190-100x_Position012_11_cmle.ics	47	0	1	1	0.0
1058	Feb25-FISH2-3R4-rep1-cp190-100x_Position012_11_cmle.ics	47	0	1	2	3.0458757804051553
1059	Feb25-FISH2-3R4-rep1-cp190-100x_Position012_11_cmle.ics	48	0	1	1	0.0
1060	Feb25-FISH2-3R4-rep1-cp190-100x_Position012_11_cmle.ics	49	0	1	1	0.0
1061	Feb25-FISH2-3R4-rep1-cp190-100x_Position012_11_cmle.ics	50	0	1	1	0.0
1062	Feb25-FISH2-3R4-rep1-cp190-100x_Position012_11_cmle.ics	51	0	1	1	2.8161295679868967
1063	Feb25-FISH2-3R4-rep1-cp190-100x_Position012_11_cmle.ics	53	0	1	1	0.0
1064	Feb25-FISH2-3R4-rep1-cp190-100x_Position012_11_cmle.ics	53	0	1	2	0.8875449473696695
1065	Feb25-FISH2-3R4-rep1-cp190-100x_Position012_11_cmle.ics	53	0	2	1	0.8754689432133618
1066	Feb25-FISH2-3R4-rep1-cp190-100x_Position012_11_cmle.ics	53	0	2	2	0.0
1067	Feb25-FISH2-3R4-rep1-cp190-100x_Position012_11_cmle.ics	54	0	1	1	0.0
1068	Feb25-FISH2-3R4-rep1-cp190-100x_Position012_11_cmle.ics	55	0	1	1	0.0
1069	Feb25-FISH2-3R4-rep1-cp190-100x_Position012_11_cmle.ics	56	0	1	1	0.0
1070	Feb25-FISH2-3R4-rep1-cp190-100x_Position012_11_cmle.ics	56	0	1	2	6.2862129052098075
1071	Feb25-FISH2-3R4-rep1-cp190-100x_Position012_11_cmle.ics	56	0	2	1	6.35275012344288
1072	Feb25-FISH2-3R4-rep1-cp190-100x_Position012_11_cmle.ics	56	0	2	2	0.0
1073	Feb25-FISH2-3R4-rep1-cp190-100x_Position012_11_cmle.ics	58	0	1	1	2.2550884720561886
1074	Feb25-FISH2-3R4-rep1-cp190-100x_Position012_11_cmle.ics	60	0	1	1	2.242501665206134
1075	Feb25-FISH2-3R4-rep1-cp190-100x_Position012_11_cmle.ics	62	0	1	1	0.0
1076	Feb25-FISH2-3R4-rep1-cp190-100x_Position012_11_cmle.ics	63	0	1	1	0.0
1077	Feb25-FISH2-3R4-rep1-cp190-100x_Position012_11_cmle.ics	64	0	1	1	0.0
1078	Feb25-FISH2-3R4-rep1-cp190-100x_Position012_11_cmle.ics	65	0	1	1	1.242391573779135
1079	Feb25-FISH2-3R4-rep1-cp190-100x_Position012_11_cmle.ics	66	0	1	1	0.0
1080	Feb25-FISH2-3R4-rep1-cp190-100x_Position012_11_cmle.ics	67	0	1	1	1.1995899459310506
1081	Feb25-FISH2-3R4-rep1-cp190-100x_Position012_11_cmle.ics	69	0	1	1	0.0
1082	Feb25-FISH2-3R4-rep1-cp190-100x_Position012_11_cmle.ics	71	0	1	1	0.0
1083	Feb25-FISH2-3R4-rep1-cp190-100x_Position012_11_cmle.ics	72	0	1	1	0.0
1084	Feb25-FISH2-3R4-rep1-cp190-100x_Position012_11_cmle.ics	73	0	1	1	0.0
1085	Feb25-FISH2-3R4-rep1-cp190-100x_Position012_11_cmle.ics	74	0	1	1	0.0
1086	Feb25-FISH2-3R4-rep1-cp190-100x_Position012_11_cmle.ics	75	0	1	1	0.0
1087	Feb25-FISH2-3R4-rep1-cp190-100x_Position012_11_cmle.ics	77	0	1	1	0.0
1088	Feb25-FISH2-3R4-rep1-cp190-100x_Position012_11_cmle.ics	79	0	1	1	0.0
1089	Feb25-FISH2-3R4-rep1-cp190-100x_Position012_11_cmle.ics	81	0	1	1	2.381979944969588
1090	Feb25-FISH2-3R4-rep1-cp190-100x_Position012_11_cmle.ics	81	0	1	2	6.775641054846252
1091	Feb25-FISH2-3R4-rep1-cp190-100x_Position012_11_cmle.ics	81	0	2	1	0.0
1092	Feb25-FISH2-3R4-rep1-cp190-100x_Position012_11_cmle.ics	81	0	2	2	5.09436699057463
1093	Feb25-FISH2-3R4-rep1-cp190-100x_Position012_11_cmle.ics	81	0	3	1	5.227407632152991
1094	Feb25-FISH2-3R4-rep1-cp190-100x_Position012_11_cmle.ics	81	0	3	2	0.0
1095	Feb25-FISH2-3R4-rep1-cp190-100x_Position012_11_cmle.ics	83	0	1	1	0.0
1096	Feb25-FISH2-3R4-rep1-cp190-100x_Position012_11_cmle.ics	86	0	1	1	0.23070632344123612
1097	Feb25-FISH2-3R4-rep1-cp190-100x_Position012_11_cmle.ics	87	0	1	1	0.0
1098	Feb25-FISH2-3R4-rep1-cp190-100x_Position012_11_cmle.ics	87	0	2	1	5.10690216874461
1099	Feb25-FISH2-3R4-rep1-cp190-100x_Position012_11_cmle.ics	88	0	1	1	0.0
1100	Feb25-FISH2-3R4-rep1-cp190-100x_Position012_11_cmle.ics	89	0	1	1	0.0
1101	Feb25-FISH2-3R4-rep1-cp190-100x_Position012_11_cmle.ics	90	0	1	1	4.156789309393571
1102	Feb25-FISH2-3R4-rep1-cp190-100x_Position012_11_cmle.ics	90	0	2	1	5.009037550104715
1103	Feb25-FISH2-3R4-rep1-cp190-100x_Position012_11_cmle.ics	92	0	1	1	0.0
1104	Feb25-FISH2-3R4-rep1-cp190-100x_Position013_12_cmle.ics	1	0	1	1	0.0
1105	Feb25-FISH2-3R4-rep1-cp190-100x_Position013_12_cmle.ics	2	0	1	1	0.0
1106	Feb25-FISH2-3R4-rep1-cp190-100x_Position013_12_cmle.ics	3	0	1	1	0.0
1107	Feb25-FISH2-3R4-rep1-cp190-100x_Position013_12_cmle.ics	4	0	1	1	0.0
1108	Feb25-FISH2-3R4-rep1-cp190-100x_Position013_12_cmle.ics	5	0	1	1	0.0
1109	Feb25-FISH2-3R4-rep1-cp190-100x_Position013_12_cmle.ics	6	0	1	1	0.0
1110	Feb25-FISH2-3R4-rep1-cp190-100x_Position013_12_cmle.ics	7	0	1	1	0.0
1111	Feb25-FISH2-3R4-rep1-cp190-100x_Position013_12_cmle.ics	8	0	1	1	0.0
1112	Feb25-FISH2-3R4-rep1-cp190-100x_Position013_12_cmle.ics	9	0	1	1	0.751125369937127
1113	Feb25-FISH2-3R4-rep1-cp190-100x_Position013_12_cmle.ics	9	0	1	2	0.0
1114	Feb25-FISH2-3R4-rep1-cp190-100x_Position013_12_cmle.ics	10	0	1	1	0.0
1115	Feb25-FISH2-3R4-rep1-cp190-100x_Position013_12_cmle.ics	11	0	1	1	0.0
1116	Feb25-FISH2-3R4-rep1-cp190-100x_Position013_12_cmle.ics	12	0	1	1	0.5158750220536572
1117	Feb25-FISH2-3R4-rep1-cp190-100x_Position013_12_cmle.ics	12	0	1	2	1.1112288054572363
1118	Feb25-FISH2-3R4-rep1-cp190-100x_Position013_12_cmle.ics	12	0	2	1	2.2908568695645624
1119	Feb25-FISH2-3R4-rep1-cp190-100x_Position013_12_cmle.ics	12	0	2	2	0.10317500441073144
1120	Feb25-FISH2-3R4-rep1-cp190-100x_Position013_12_cmle.ics	13	0	1	1	0.0
1121	Feb25-FISH2-3R4-rep1-cp190-100x_Position013_12_cmle.ics	16	0	1	1	0.0
1122	Feb25-FISH2-3R4-rep1-cp190-100x_Position013_12_cmle.ics	17	0	1	1	0.0
1123	Feb25-FISH2-3R4-rep1-cp190-100x_Position013_12_cmle.ics	18	0	1	1	0.0
1124	Feb25-FISH2-3R4-rep1-cp190-100x_Position013_12_cmle.ics	19	0	1	1	0.0
1125	Feb25-FISH2-3R4-rep1-cp190-100x_Position013_12_cmle.ics	21	0	1	1	4.28664679683428
1126	Feb25-FISH2-3R4-rep1-cp190-100x_Position013_12_cmle.ics	23	0	1	1	2.676591091885151
1127	Feb25-FISH2-3R4-rep1-cp190-100x_Position013_12_cmle.ics	24	0	1	1	0.0
1128	Feb25-FISH2-3R4-rep1-cp190-100x_Position013_12_cmle.ics	25	0	1	1	0.0
1129	Feb25-FISH2-3R4-rep1-cp190-100x_Position013_12_cmle.ics	26	0	1	1	0.0
1130	Feb25-FISH2-3R4-rep1-cp190-100x_Position013_12_cmle.ics	27	0	1	1	0.0
1131	Feb25-FISH2-3R4-rep1-cp190-100x_Position013_12_cmle.ics	29	0	1	1	4.402400510415888
1132	Feb25-FISH2-3R4-rep1-cp190-100x_Position013_12_cmle.ics	29	0	1	2	2.785725119089749
1133	Feb25-FISH2-3R4-rep1-cp190-100x_Position013_12_cmle.ics	30	0	1	1	0.0
1134	Feb25-FISH2-3R4-rep1-cp190-100x_Position013_12_cmle.ics	31	0	1	1	0.0
1135	Feb25-FISH2-3R4-rep1-cp190-100x_Position013_12_cmle.ics	32	0	1	1	2.0763569109711253
1136	Feb25-FISH2-3R4-rep1-cp190-100x_Position013_12_cmle.ics	32	0	1	2	0.0
1137	Feb25-FISH2-3R4-rep1-cp190-100x_Position013_12_cmle.ics	33	0	1	1	0.10317500441073144
1138	Feb25-FISH2-3R4-rep1-cp190-100x_Position013_12_cmle.ics	34	0	1	1	0.0
1139	Feb25-FISH2-3R4-rep1-cp190-100x_Position013_12_cmle.ics	35	0	1	1	0.0
1140	Feb25-FISH2-3R4-rep1-cp190-100x_Position013_12_cmle.ics	36	0	1	1	0.0
1141	Feb25-FISH2-3R4-rep1-cp190-100x_Position013_12_cmle.ics	37	0	1	1	0.0
1142	Feb25-FISH2-3R4-rep1-cp190-100x_Position013_12_cmle.ics	38	0	1	1	0.0
1143	Feb25-FISH2-3R4-rep1-cp190-100x_Position013_12_cmle.ics	39	0	1	1	0.0
1144	Feb25-FISH2-3R4-rep1-cp190-100x_Position013_12_cmle.ics	40	0	1	1	0.0
1145	Feb25-FISH2-3R4-rep1-cp190-100x_Position013_12_cmle.ics	41	0	1	1	0.0
1146	Feb25-FISH2-3R4-rep1-cp190-100x_Position013_12_cmle.ics	42	0	1	1	0.0
1147	Feb25-FISH2-3R4-rep1-cp190-100x_Position013_12_cmle.ics	43	0	1	1	0.0
1148	Feb25-FISH2-3R4-rep1-cp190-100x_Position013_12_cmle.ics	44	0	1	1	0.5158750220536572
1149	Feb25-FISH2-3R4-rep1-cp190-100x_Position013_12_cmle.ics	44	0	1	2	0.0
1150	Feb25-FISH2-3R4-rep1-cp190-100x_Position013_12_cmle.ics	47	0	1	1	0.0
1151	Feb25-FISH2-3R4-rep1-cp190-100x_Position013_12_cmle.ics	48	0	1	1	0.0
1152	Feb25-FISH2-3R4-rep1-cp190-100x_Position013_12_cmle.ics	49	0	1	1	0.0
1153	Feb25-FISH2-3R4-rep1-cp190-100x_Position013_12_cmle.ics	51	0	1	1	0.10317500441073144
1154	Feb25-FISH2-3R4-rep1-cp190-100x_Position013_12_cmle.ics	51	0	1	2	4.52568444776297
1155	Feb25-FISH2-3R4-rep1-cp190-100x_Position013_12_cmle.ics	51	0	2	1	4.243386163017145
1156	Feb25-FISH2-3R4-rep1-cp190-100x_Position013_12_cmle.ics	51	0	2	2	0.0
1157	Feb25-FISH2-3R4-rep1-cp190-100x_Position013_12_cmle.ics	52	0	1	1	0.10317500441073144
1158	Feb25-FISH2-3R4-rep1-cp190-100x_Position013_12_cmle.ics	53	0	1	1	0.0
1159	Feb25-FISH2-3R4-rep1-cp190-100x_Position013_12_cmle.ics	56	0	1	1	4.879496303178672
1160	Feb25-FISH2-3R4-rep1-cp190-100x_Position013_12_cmle.ics	57	0	1	1	0.10317500441073144
1161	Feb25-FISH2-3R4-rep1-cp190-100x_Position013_12_cmle.ics	59	0	1	1	0.0
1162	Feb25-FISH2-3R4-rep1-cp190-100x_Position013_12_cmle.ics	60	0	1	1	0.0
1163	Feb25-FISH2-3R4-rep1-cp190-100x_Position013_12_cmle.ics	62	0	1	1	0.0
1164	Feb25-FISH2-3R4-rep1-cp190-100x_Position013_12_cmle.ics	63	0	1	1	0.0
1165	Feb25-FISH2-3R4-rep1-cp190-100x_Position013_12_cmle.ics	65	0	1	1	0.0
1166	Feb25-FISH2-3R4-rep1-cp190-100x_Position013_12_cmle.ics	69	0	1	1	0.23070632344123612
1167	Feb25-FISH2-3R4-rep1-cp190-100x_Position013_12_cmle.ics	70	0	1	1	0.0
1168	Feb25-FISH2-3R4-rep1-cp190-100x_Position013_12_cmle.ics	71	0	1	1	0.0
1169	Feb25-FISH2-3R4-rep1-cp190-100x_Position013_12_cmle.ics	72	0	1	1	2.0557473992337476
1170	Feb25-FISH2-3R4-rep1-cp190-100x_Position013_12_cmle.ics	72	0	2	1	0.0
1171	Feb25-FISH2-3R4-rep1-cp190-100x_Position013_12_cmle.ics	73	0	1	1	0.0
1172	Feb25-FISH2-3R4-rep1-cp190-100x_Position013_12_cmle.ics	74	0	1	1	3.7385815566412073
1173	Feb25-FISH2-3R4-rep1-cp190-100x_Position013_12_cmle.ics	75	0	1	1	0.10317500441073144
1174	Feb25-FISH2-3R4-rep1-cp190-100x_Position013_12_cmle.ics	76	0	1	1	0.0
1175	Feb25-FISH2-3R4-rep1-cp190-100x_Position013_12_cmle.ics	77	0	1	1	0.0
1176	Feb25-FISH2-3R4-rep1-cp190-100x_Position013_12_cmle.ics	78	0	1	1	0.1459114905355603
1177	Feb25-FISH2-3R4-rep1-cp190-100x_Position013_12_cmle.ics	78	0	1	2	2.352752090272223
1178	Feb25-FISH2-3R4-rep1-cp190-100x_Position013_12_cmle.ics	79	0	1	1	0.0
1179	Feb25-FISH2-3R4-rep1-cp190-100x_Position013_12_cmle.ics	80	0	1	1	0.0
1180	Feb25-FISH2-3R4-rep1-cp190-100x_Position013_12_cmle.ics	82	0	1	1	0.0
1181	Feb25-FISH2-3R4-rep1-cp190-100x_Position013_12_cmle.ics	83	0	1	1	0.0
1182	Feb25-FISH2-3R4-rep1-cp190-100x_Position013_12_cmle.ics	84	0	1	1	0.0
1183	Feb25-FISH2-3R4-rep1-cp190-100x_Position013_12_cmle.ics	85	0	1	1	4.619890526623404
1184	Feb25-FISH2-3R4-rep1-cp190-100x_Position013_12_cmle.ics	86	0	1	1	3.858258573502469
1185	Feb25-FISH2-3R4-rep1-cp190-100x_Position013_12_cmle.ics	87	0	1	1	3.5282340552257776
1186	Feb25-FISH2-3R4-rep1-cp190-100x_Position013_12_cmle.ics	87	0	2	1	0.10317500441073144
1187	Feb25-FISH2-3R4-rep1-cp190-100x_Position013_12_cmle.ics	88	0	1	1	0.0
1188	Feb25-FISH2-3R4-rep1-cp190-100x_Position013_12_cmle.ics	89	0	1	1	0.0
1189	Feb25-FISH2-3R4-rep1-cp190-100x_Position013_12_cmle.ics	90	0	1	1	0.0
1190	Feb25-FISH2-3R4-rep1-cp190-100x_Position013_12_cmle.ics	90	0	1	2	4.029943572187198
1191	Feb25-FISH2-3R4-rep1-cp190-100x_Position013_12_cmle.ics	90	0	2	1	3.6734199540677435
1192	Feb25-FISH2-3R4-rep1-cp190-100x_Position013_12_cmle.ics	90	0	2	2	0.0
1193	Feb25-FISH2-3R4-rep1-cp190-100x_Position013_12_cmle.ics	91	0	1	1	0.0
1194	Feb25-FISH2-3R4-rep1-cp190-100x_Position013_12_cmle.ics	92	0	1	1	1.1763760451361116
1195	Feb25-FISH2-3R4-rep1-cp190-100x_Position013_12_cmle.ics	93	0	1	1	0.10317500441073144
1196	Feb25-FISH2-3R4-rep1-cp190-100x_Position013_12_cmle.ics	94	0	1	1	0.0
1197	Feb25-FISH2-3R4-rep1-cp190-100x_Position013_12_cmle.ics	95	0	1	1	0.0
1198	Feb25-FISH2-3R4-rep1-cp190-100x_Position013_12_cmle.ics	97	0	1	1	0.0
1199	Feb25-FISH2-3R4-rep1-cp190-100x_Position013_12_cmle.ics	99	0	1	1	0.0
1200	Feb25-FISH2-3R4-rep1-cp190-100x_Position013_12_cmle.ics	99	0	1	2	0.9512265400461282
1201	Feb25-FISH2-3R4-rep1-cp190-100x_Position013_12_cmle.ics	100	0	1	1	0.41270001764292574
1202	Feb25-FISH2-3R4-rep1-cp190-100x_Position013_12_cmle.ics	104	0	1	1	4.088126467000805
1203	Feb25-FISH2-3R4-rep1-cp190-100x_Position013_12_cmle.ics	105	0	1	1	0.0
1204	Feb25-FISH2-3R4-rep1-cp190-100x_Position013_12_cmle.ics	106	0	1	1	0.0
1205	Feb25-FISH2-3R4-rep1-cp190-100x_Position013_12_cmle.ics	107	0	1	1	0.10317500441073144
1206	Feb25-FISH2-3R4-rep1-cp190-100x_Position013_12_cmle.ics	108	0	1	1	4.401147482912647
1207	Feb25-FISH2-3R4-rep1-cp190-100x_Position013_12_cmle.ics	108	0	1	2	7.947146343186416
1208	Feb25-FISH2-3R4-rep1-cp190-100x_Position013_12_cmle.ics	108	0	2	1	0.10317500441073144
1209	Feb25-FISH2-3R4-rep1-cp190-100x_Position013_12_cmle.ics	108	0	2	2	3.1626614449561945
1210	Feb25-FISH2-3R4-rep1-cp190-100x_Position013_12_cmle.ics	109	0	1	1	0.0
1211	Feb25-FISH2-3R4-rep1-cp190-100x_Position013_12_cmle.ics	110	0	1	1	0.0
1212	Feb25-FISH2-3R4-rep1-cp190-100x_Position013_12_cmle.ics	111	0	1	1	0.0
1213	Feb25-FISH2-3R4-rep1-cp190-100x_Position013_12_cmle.ics	112	0	1	1	0.0
1214	Feb25-FISH2-3R4-rep1-cp190-100x_Position013_12_cmle.ics	113	0	1	1	2.7317031603275037
1215	Feb25-FISH2-3R4-rep1-cp190-100x_Position013_12_cmle.ics	114	0	1	1	0.0
1216	Feb25-FISH2-3R4-rep1-cp190-100x_Position014_13_cmle.ics	2	0	1	1	0.0
1217	Feb25-FISH2-3R4-rep1-cp190-100x_Position014_13_cmle.ics	2	0	2	1	1.3107987492438529
1218	Feb25-FISH2-3R4-rep1-cp190-100x_Position014_13_cmle.ics	3	0	1	1	0.0
1219	Feb25-FISH2-3R4-rep1-cp190-100x_Position014_13_cmle.ics	5	0	1	1	0.0
1220	Feb25-FISH2-3R4-rep1-cp190-100x_Position014_13_cmle.ics	6	0	1	1	0.0
1221	Feb25-FISH2-3R4-rep1-cp190-100x_Position014_13_cmle.ics	7	0	1	1	0.0
1222	Feb25-FISH2-3R4-rep1-cp190-100x_Position014_13_cmle.ics	8	0	1	1	0.0
1223	Feb25-FISH2-3R4-rep1-cp190-100x_Position014_13_cmle.ics	9	0	1	1	2.6338242043679614
1224	Feb25-FISH2-3R4-rep1-cp190-100x_Position014_13_cmle.ics	9	0	2	1	0.41270001764292574
1225	Feb25-FISH2-3R4-rep1-cp190-100x_Position014_13_cmle.ics	10	0	1	1	0.0
1226	Feb25-FISH2-3R4-rep1-cp190-100x_Position014_13_cmle.ics	11	0	1	1	0.2991586303963464
1227	Feb25-FISH2-3R4-rep1-cp190-100x_Position014_13_cmle.ics	12	0	1	1	0.0
1228	Feb25-FISH2-3R4-rep1-cp190-100x_Position014_13_cmle.ics	13	0	1	1	0.0
1229	Feb25-FISH2-3R4-rep1-cp190-100x_Position014_13_cmle.ics	15	0	1	1	0.0
1230	Feb25-FISH2-3R4-rep1-cp190-100x_Position014_13_cmle.ics	16	0	1	1	0.0
1231	Feb25-FISH2-3R4-rep1-cp190-100x_Position014_13_cmle.ics	17	0	1	1	0.0
1232	Feb25-FISH2-3R4-rep1-cp190-100x_Position014_13_cmle.ics	18	0	1	1	0.0
1233	Feb25-FISH2-3R4-rep1-cp190-100x_Position014_13_cmle.ics	19	0	1	1	0.0
1234	Feb25-FISH2-3R4-rep1-cp190-100x_Position014_13_cmle.ics	21	0	1	1	4.566191730893263
1235	Feb25-FISH2-3R4-rep1-cp190-100x_Position014_13_cmle.ics	22	0	1	1	0.4773698211006071
1236	Feb25-FISH2-3R4-rep1-cp190-100x_Position014_13_cmle.ics	22	0	1	2	0.0
1237	Feb25-FISH2-3R4-rep1-cp190-100x_Position014_13_cmle.ics	23	0	1	1	0.0
1238	Feb25-FISH2-3R4-rep1-cp190-100x_Position014_13_cmle.ics	25	0	1	1	0.0
1239	Feb25-FISH2-3R4-rep1-cp190-100x_Position014_13_cmle.ics	26	0	1	1	0.0
1240	Feb25-FISH2-3R4-rep1-cp190-100x_Position014_13_cmle.ics	29	0	1	1	0.0
1241	Feb25-FISH2-3R4-rep1-cp190-100x_Position014_13_cmle.ics	30	0	1	1	0.0
1242	Feb25-FISH2-3R4-rep1-cp190-100x_Position014_13_cmle.ics	31	0	1	1	0.0
1243	Feb25-FISH2-3R4-rep1-cp190-100x_Position014_13_cmle.ics	33	0	1	1	1.8317015899721938
1244	Feb25-FISH2-3R4-rep1-cp190-100x_Position014_13_cmle.ics	34	0	1	1	0.0
1245	Feb25-FISH2-3R4-rep1-cp190-100x_Position014_13_cmle.ics	35	0	1	1	0.0
1246	Feb25-FISH2-3R4-rep1-cp190-100x_Position014_13_cmle.ics	36	0	1	1	4.500142254831856
1247	Feb25-FISH2-3R4-rep1-cp190-100x_Position014_13_cmle.ics	38	0	1	1	0.3720027687491155
1248	Feb25-FISH2-3R4-rep1-cp190-100x_Position014_13_cmle.ics	39	0	1	1	0.0
1249	Feb25-FISH2-3R4-rep1-cp190-100x_Position014_13_cmle.ics	39	0	1	2	3.61941240288287
1250	Feb25-FISH2-3R4-rep1-cp190-100x_Position014_13_cmle.ics	41	0	1	1	0.0
1251	Feb25-FISH2-3R4-rep1-cp190-100x_Position014_13_cmle.ics	43	0	1	1	0.0
1252	Feb25-FISH2-3R4-rep1-cp190-100x_Position014_13_cmle.ics	45	0	1	1	0.41270001764292574
1253	Feb25-FISH2-3R4-rep1-cp190-100x_Position014_13_cmle.ics	46	0	1	1	4.2228475703625294
1254	Feb25-FISH2-3R4-rep1-cp190-100x_Position014_13_cmle.ics	47	0	1	1	0.0
1255	Feb25-FISH2-3R4-rep1-cp190-100x_Position014_13_cmle.ics	48	0	1	1	1.2191645447964943
1256	Feb25-FISH2-3R4-rep1-cp190-100x_Position014_13_cmle.ics	48	0	1	2	4.82019333259667
1257	Feb25-FISH2-3R4-rep1-cp190-100x_Position014_13_cmle.ics	48	0	2	1	4.276983202124452
1258	Feb25-FISH2-3R4-rep1-cp190-100x_Position014_13_cmle.ics	48	0	2	2	0.3095250132321943
1259	Feb25-FISH2-3R4-rep1-cp190-100x_Position014_13_cmle.ics	49	0	1	1	0.0
1260	Feb25-FISH2-3R4-rep1-cp190-100x_Position014_13_cmle.ics	50	0	1	1	0.0
1261	Feb25-FISH2-3R4-rep1-cp190-100x_Position014_13_cmle.ics	51	0	1	1	0.0
1262	Feb25-FISH2-3R4-rep1-cp190-100x_Position014_13_cmle.ics	52	0	1	1	0.0
1263	Feb25-FISH2-3R4-rep1-cp190-100x_Position014_13_cmle.ics	54	0	1	1	0.20635000882146287
1264	Feb25-FISH2-3R4-rep1-cp190-100x_Position014_13_cmle.ics	55	0	1	1	3.9458592294072257
1265	Feb25-FISH2-3R4-rep1-cp190-100x_Position014_13_cmle.ics	57	0	1	1	0.0
1266	Feb25-FISH2-3R4-rep1-cp190-100x_Position014_13_cmle.ics	58	0	1	1	0.23070632344123612
1267	Feb25-FISH2-3R4-rep1-cp190-100x_Position014_13_cmle.ics	58	0	2	1	0.0
1268	Feb25-FISH2-3R4-rep1-cp190-100x_Position014_13_cmle.ics	59	0	1	1	0.0
1269	Feb25-FISH2-3R4-rep1-cp190-100x_Position014_13_cmle.ics	61	0	1	1	0.0
1270	Feb25-FISH2-3R4-rep1-cp190-100x_Position014_13_cmle.ics	62	0	1	1	0.0
1271	Feb25-FISH2-3R4-rep1-cp190-100x_Position014_13_cmle.ics	63	0	1	1	0.0
1272	Feb25-FISH2-3R4-rep1-cp190-100x_Position014_13_cmle.ics	64	0	1	1	1.7539750749824343
1273	Feb25-FISH2-3R4-rep1-cp190-100x_Position014_13_cmle.ics	64	0	1	2	5.021413182829246
1274	Feb25-FISH2-3R4-rep1-cp190-100x_Position014_13_cmle.ics	65	0	1	1	0.0
1275	Feb25-FISH2-3R4-rep1-cp190-100x_Position014_13_cmle.ics	66	0	1	1	0.0
1276	Feb25-FISH2-3R4-rep1-cp190-100x_Position014_13_cmle.ics	67	0	1	1	1.5009357274113917
1277	Feb25-FISH2-3R4-rep1-cp190-100x_Position014_13_cmle.ics	68	0	1	1	0.0
1278	Feb25-FISH2-3R4-rep1-cp190-100x_Position014_13_cmle.ics	69	0	1	1	4.770730255343165
1279	Feb25-FISH2-3R4-rep1-cp190-100x_Position014_13_cmle.ics	70	0	1	1	0.7748934119142009
1280	Feb25-FISH2-3R4-rep1-cp190-100x_Position014_13_cmle.ics	71	0	1	1	0.3095250132321943
1281	Feb25-FISH2-3R4-rep1-cp190-100x_Position014_13_cmle.ics	72	0	1	1	0.6817773581900602
1282	Feb25-FISH2-3R4-rep1-cp190-100x_Position014_13_cmle.ics	73	0	1	1	0.0
1283	Feb25-FISH2-3R4-rep1-cp190-100x_Position014_13_cmle.ics	74	0	1	1	3.41881551499925
1284	Feb25-FISH2-3R4-rep1-cp190-100x_Position014_13_cmle.ics	75	0	1	1	0.0
1285	Feb25-FISH2-3R4-rep1-cp190-100x_Position014_13_cmle.ics	76	0	1	1	0.0
1286	Feb25-FISH2-3R4-rep1-cp190-100x_Position014_13_cmle.ics	77	0	1	1	0.10317500441073144
1287	Feb25-FISH2-3R4-rep1-cp190-100x_Position014_13_cmle.ics	78	0	1	1	0.0
1288	Feb25-FISH2-3R4-rep1-cp190-100x_Position014_13_cmle.ics	80	0	1	1	0.0
1289	Feb25-FISH2-3R4-rep1-cp190-100x_Position014_13_cmle.ics	81	0	1	1	0.0
1290	Feb25-FISH2-3R4-rep1-cp190-100x_Position014_13_cmle.ics	82	0	1	1	0.0
1291	Feb25-FISH2-3R4-rep1-cp190-100x_Position014_13_cmle.ics	84	0	1	1	1.3278306771583712
1292	Feb25-FISH2-3R4-rep1-cp190-100x_Position014_13_cmle.ics	84	0	2	1	0.0
1293	Feb25-FISH2-3R4-rep1-cp190-100x_Position014_13_cmle.ics	85	0	1	1	4.537832403565395
1294	Feb25-FISH2-3R4-rep1-cp190-100x_Position014_13_cmle.ics	85	0	1	2	0.0
1295	Feb25-FISH2-3R4-rep1-cp190-100x_Position014_13_cmle.ics	86	0	1	1	0.0
1296	Feb25-FISH2-3R4-rep1-cp190-100x_Position014_13_cmle.ics	87	0	1	1	5.287152741439913
1297	Feb25-FISH2-3R4-rep1-cp190-100x_Position014_13_cmle.ics	87	0	1	2	0.0
1298	Feb25-FISH2-3R4-rep1-cp190-100x_Position014_13_cmle.ics	89	0	1	1	0.0
1299	Feb25-FISH2-3R4-rep1-cp190-100x_Position014_13_cmle.ics	90	0	1	1	0.0
1300	Feb25-FISH2-3R4-rep1-cp190-100x_Position014_13_cmle.ics	91	0	1	1	1.0024833655297731
1301	Feb25-FISH2-3R4-rep1-cp190-100x_Position014_13_cmle.ics	92	0	1	1	0.0
1302	Feb25-FISH2-3R4-rep1-cp190-100x_Position014_13_cmle.ics	93	0	1	1	0.0
1303	Feb25-FISH2-3R4-rep1-cp190-100x_Position014_13_cmle.ics	94	0	1	1	0.0
1304	Feb25-FISH2-3R4-rep1-cp190-100x_Position014_13_cmle.ics	96	0	1	1	0.0
1305	Feb25-FISH2-3R4-rep1-cp190-100x_Position014_13_cmle.ics	98	0	1	1	0.0
1306	Feb25-FISH2-3R4-rep1-cp190-100x_Position014_13_cmle.ics	99	0	1	1	4.9888759732305985
1307	Feb25-FISH2-3R4-rep1-cp190-100x_Position014_13_cmle.ics	101	0	1	1	0.0
1308	Feb25-FISH2-3R4-rep1-cp190-100x_Position014_13_cmle.ics	102	0	1	1	0.0
1309	Feb25-FISH2-3R4-rep1-cp190-100x_Position014_13_cmle.ics	103	0	1	1	2.40864473027036
1310	Feb25-FISH2-3R4-rep1-cp190-100x_Position014_13_cmle.ics	105	0	1	1	0.0
1311	Feb25-FISH2-3R4-rep1-cp190-100x_Position014_13_cmle.ics	108	0	1	1	0.0
1312	Feb25-FISH2-3R4-rep1-cp190-100x_Position014_13_cmle.ics	109	0	1	1	3.2913133814868574
1313	Feb25-FISH2-3R4-rep1-cp190-100x_Position015_14_cmle.ics	1	0	1	1	4.0763337823076675
1314	Feb25-FISH2-3R4-rep1-cp190-100x_Position015_14_cmle.ics	2	0	1	1	0.0
1315	Feb25-FISH2-3R4-rep1-cp190-100x_Position015_14_cmle.ics	3	0	1	1	0.0
1316	Feb25-FISH2-3R4-rep1-cp190-100x_Position015_14_cmle.ics	4	0	1	1	0.0
1317	Feb25-FISH2-3R4-rep1-cp190-100x_Position015_14_cmle.ics	5	0	1	1	0.0
1318	Feb25-FISH2-3R4-rep1-cp190-100x_Position015_14_cmle.ics	9	0	1	1	0.0
1319	Feb25-FISH2-3R4-rep1-cp190-100x_Position015_14_cmle.ics	10	0	1	1	0.0
1320	Feb25-FISH2-3R4-rep1-cp190-100x_Position015_14_cmle.ics	13	0	1	1	0.0
1321	Feb25-FISH2-3R4-rep1-cp190-100x_Position015_14_cmle.ics	14	0	1	1	2.262804502914313
1322	Feb25-FISH2-3R4-rep1-cp190-100x_Position015_14_cmle.ics	15	0	1	1	0.0
1323	Feb25-FISH2-3R4-rep1-cp190-100x_Position015_14_cmle.ics	16	0	1	1	1.6294049638174177
1324	Feb25-FISH2-3R4-rep1-cp190-100x_Position015_14_cmle.ics	16	0	1	2	1.3634295145034998
1325	Feb25-FISH2-3R4-rep1-cp190-100x_Position015_14_cmle.ics	16	0	2	1	2.905434504059157
1326	Feb25-FISH2-3R4-rep1-cp190-100x_Position015_14_cmle.ics	16	0	2	2	0.5595020986366908
1327	Feb25-FISH2-3R4-rep1-cp190-100x_Position015_14_cmle.ics	17	0	1	1	1.2193228422019515
1328	Feb25-FISH2-3R4-rep1-cp190-100x_Position015_14_cmle.ics	18	0	1	1	0.0
1329	Feb25-FISH2-3R4-rep1-cp190-100x_Position015_14_cmle.ics	19	0	1	1	0.0
1330	Feb25-FISH2-3R4-rep1-cp190-100x_Position015_14_cmle.ics	22	0	1	1	5.82232194751123
1331	Feb25-FISH2-3R4-rep1-cp190-100x_Position015_14_cmle.ics	24	0	1	1	2.2874064541091124
1332	Feb25-FISH2-3R4-rep1-cp190-100x_Position015_14_cmle.ics	25	0	1	1	0.0
1333	Feb25-FISH2-3R4-rep1-cp190-100x_Position015_14_cmle.ics	26	0	1	1	0.0
1334	Feb25-FISH2-3R4-rep1-cp190-100x_Position015_14_cmle.ics	27	0	1	1	0.0
1335	Feb25-FISH2-3R4-rep1-cp190-100x_Position015_14_cmle.ics	28	0	1	1	2.290856869564562
1336	Feb25-FISH2-3R4-rep1-cp190-100x_Position015_14_cmle.ics	29	0	1	1	5.285138971516764
1337	Feb25-FISH2-3R4-rep1-cp190-100x_Position015_14_cmle.ics	30	0	1	1	0.0
1338	Feb25-FISH2-3R4-rep1-cp190-100x_Position015_14_cmle.ics	30	0	1	2	1.9984583075000413
1339	Feb25-FISH2-3R4-rep1-cp190-100x_Position015_14_cmle.ics	30	0	2	1	1.0902687331713774
1340	Feb25-FISH2-3R4-rep1-cp190-100x_Position015_14_cmle.ics	30	0	2	2	0.0
1341	Feb25-FISH2-3R4-rep1-cp190-100x_Position015_14_cmle.ics	32	0	1	1	0.751125369937127
1342	Feb25-FISH2-3R4-rep1-cp190-100x_Position015_14_cmle.ics	34	0	1	1	0.0
1343	Feb25-FISH2-3R4-rep1-cp190-100x_Position015_14_cmle.ics	36	0	1	1	0.0
1344	Feb25-FISH2-3R4-rep1-cp190-100x_Position015_14_cmle.ics	37	0	1	1	0.0
1345	Feb25-FISH2-3R4-rep1-cp190-100x_Position015_14_cmle.ics	40	0	1	1	0.10317500441073144
1346	Feb25-FISH2-3R4-rep1-cp190-100x_Position015_14_cmle.ics	41	0	1	1	0.0
1347	Feb25-FISH2-3R4-rep1-cp190-100x_Position015_14_cmle.ics	42	0	1	1	0.0
1348	Feb25-FISH2-3R4-rep1-cp190-100x_Position015_14_cmle.ics	43	0	1	1	1.7570070134165063
1349	Feb25-FISH2-3R4-rep1-cp190-100x_Position015_14_cmle.ics	45	0	1	1	0.0
1350	Feb25-FISH2-3R4-rep1-cp190-100x_Position015_14_cmle.ics	47	0	1	1	0.0
1351	Feb25-FISH2-3R4-rep1-cp190-100x_Position015_14_cmle.ics	48	0	1	1	0.0
1352	Feb25-FISH2-3R4-rep1-cp190-100x_Position015_14_cmle.ics	49	0	1	1	4.8988109796253125
1353	Feb25-FISH2-3R4-rep1-cp190-100x_Position015_14_cmle.ics	50	0	1	1	0.10317500441073144
1354	Feb25-FISH2-3R4-rep1-cp190-100x_Position015_14_cmle.ics	52	0	1	1	0.0
1355	Feb25-FISH2-3R4-rep1-cp190-100x_Position015_14_cmle.ics	53	0	1	1	2.874123043865703
1356	Feb25-FISH2-3R4-rep1-cp190-100x_Position015_14_cmle.ics	55	0	1	1	0.23070632344123612
1357	Feb25-FISH2-3R4-rep1-cp190-100x_Position015_14_cmle.ics	56	0	1	1	0.0
1358	Feb25-FISH2-3R4-rep1-cp190-100x_Position015_14_cmle.ics	56	0	1	2	1.571514847577277
1359	Feb25-FISH2-3R4-rep1-cp190-100x_Position015_14_cmle.ics	57	0	1	1	0.0
1360	Feb25-FISH2-3R4-rep1-cp190-100x_Position015_14_cmle.ics	58	0	1	1	0.7252201245704302
1361	Feb25-FISH2-3R4-rep1-cp190-100x_Position015_14_cmle.ics	59	0	1	1	0.9378659497950863
1362	Feb25-FISH2-3R4-rep1-cp190-100x_Position015_14_cmle.ics	60	0	1	1	0.0
1363	Feb25-FISH2-3R4-rep1-cp190-100x_Position015_14_cmle.ics	61	0	1	1	0.0
1364	Feb25-FISH2-3R4-rep1-cp190-100x_Position015_14_cmle.ics	62	0	1	1	6.67109606264777
1365	Feb25-FISH2-3R4-rep1-cp190-100x_Position015_14_cmle.ics	63	0	1	1	0.0
1366	Feb25-FISH2-3R4-rep1-cp190-100x_Position015_14_cmle.ics	64	0	1	1	0.0
1367	Feb25-FISH2-3R4-rep1-cp190-100x_Position015_14_cmle.ics	64	0	1	2	3.555616351088895
1368	Feb25-FISH2-3R4-rep1-cp190-100x_Position015_14_cmle.ics	64	0	2	1	2.1280260539523534
1369	Feb25-FISH2-3R4-rep1-cp190-100x_Position015_14_cmle.ics	64	0	2	2	3.007385920903485
1370	Feb25-FISH2-3R4-rep1-cp190-100x_Position015_14_cmle.ics	66	0	1	1	2.532791925536986
1371	Feb25-FISH2-3R4-rep1-cp190-100x_Position015_14_cmle.ics	67	0	1	1	0.0
1372	Feb25-FISH2-3R4-rep1-cp190-100x_Position015_14_cmle.ics	68	0	1	1	6.584964109738448
1373	Feb25-FISH2-3R4-rep1-cp190-100x_Position015_14_cmle.ics	68	0	2	1	0.0
1374	Feb25-FISH2-3R4-rep1-cp190-100x_Position015_14_cmle.ics	68	0	3	1	0.5260913608053412
1375	Feb25-FISH2-3R4-rep1-cp190-100x_Position015_14_cmle.ics	69	0	1	1	0.0
1376	Feb25-FISH2-3R4-rep1-cp190-100x_Position015_14_cmle.ics	70	0	1	1	0.0
1377	Feb25-FISH2-3R4-rep1-cp190-100x_Position015_14_cmle.ics	71	0	1	1	3.1447226819162424
1378	Feb25-FISH2-3R4-rep1-cp190-100x_Position015_14_cmle.ics	71	0	1	2	0.0
1379	Feb25-FISH2-3R4-rep1-cp190-100x_Position015_14_cmle.ics	72	0	1	1	0.6275890508929507
1380	Feb25-FISH2-3R4-rep1-cp190-100x_Position015_14_cmle.ics	72	0	1	2	0.0
1381	Feb25-FISH2-3R4-rep1-cp190-100x_Position015_14_cmle.ics	72	0	2	1	3.5456792428274455
1382	Feb25-FISH2-3R4-rep1-cp190-100x_Position015_14_cmle.ics	72	0	2	2	3.5140140268330122
1383	Feb25-FISH2-3R4-rep1-cp190-100x_Position015_14_cmle.ics	73	0	1	1	3.4182943559900467
1384	Feb25-FISH2-3R4-rep1-cp190-100x_Position015_14_cmle.ics	74	0	1	1	2.616623293146593
1385	Feb25-FISH2-3R4-rep1-cp190-100x_Position015_14_cmle.ics	74	0	1	2	3.0079634527846113
1386	Feb25-FISH2-3R4-rep1-cp190-100x_Position015_14_cmle.ics	75	0	1	1	2.7471599219614324
1387	Feb25-FISH2-3R4-rep1-cp190-100x_Position015_14_cmle.ics	75	0	2	1	5.483501811379763
1388	Feb25-FISH2-3R4-rep1-cp190-100x_Position015_14_cmle.ics	76	0	1	1	0.10317500441073144
1389	Feb25-FISH2-3R4-rep1-cp190-100x_Position015_14_cmle.ics	77	0	1	1	0.0
1390	Feb25-FISH2-3R4-rep1-cp190-100x_Position015_14_cmle.ics	79	0	1	1	0.0
1391	Feb25-FISH2-3R4-rep1-cp190-100x_Position015_14_cmle.ics	80	0	1	1	0.0
1392	Feb25-FISH2-3R4-rep1-cp190-100x_Position015_14_cmle.ics	83	0	1	1	0.0
1393	Feb25-FISH2-3R4-rep1-cp190-100x_Position015_14_cmle.ics	84	0	1	1	4.539700194072183
1394	Feb25-FISH2-3R4-rep1-cp190-100x_Position015_14_cmle.ics	85	0	1	1	0.0
1395	Feb25-FISH2-3R4-rep1-cp190-100x_Position015_14_cmle.ics	87	0	1	1	0.0
1396	Feb25-FISH2-3R4-rep1-cp190-100x_Position015_14_cmle.ics	89	0	1	1	0.0
1397	Feb25-FISH2-3R4-rep1-cp190-100x_Position015_14_cmle.ics	89	0	1	2	2.695447803151551
1398	Feb25-FISH2-3R4-rep1-cp190-100x_Position015_14_cmle.ics	90	0	1	1	0.0
1399	Feb25-FISH2-3R4-rep1-cp190-100x_Position015_14_cmle.ics	91	0	1	1	0.0
1400	Feb25-FISH2-3R4-rep1-cp190-100x_Position015_14_cmle.ics	92	0	1	1	0.0
1401	Feb25-FISH2-3R4-rep1-cp190-100x_Position015_14_cmle.ics	93	0	1	1	0.0
1402	Feb25-FISH2-3R4-rep1-cp190-100x_Position015_14_cmle.ics	94	0	1	1	0.0
1403	Feb25-FISH2-3R4-rep1-cp190-100x_Position016_15_cmle.ics	1	0	1	1	0.0
1404	Feb25-FISH2-3R4-rep1-cp190-100x_Position016_15_cmle.ics	3	0	1	1	1.5338067085748235
1405	Feb25-FISH2-3R4-rep1-cp190-100x_Position016_15_cmle.ics	4	0	1	1	3.1697091795324623
1406	Feb25-FISH2-3R4-rep1-cp190-100x_Position016_15_cmle.ics	4	0	1	2	3.8057898111261994
1407	Feb25-FISH2-3R4-rep1-cp190-100x_Position016_15_cmle.ics	5	0	1	1	0.0
1408	Feb25-FISH2-3R4-rep1-cp190-100x_Position016_15_cmle.ics	6	0	1	1	3.5576680487783907
1409	Feb25-FISH2-3R4-rep1-cp190-100x_Position016_15_cmle.ics	7	0	1	1	0.0
1410	Feb25-FISH2-3R4-rep1-cp190-100x_Position016_15_cmle.ics	8	0	1	1	0.0
1411	Feb25-FISH2-3R4-rep1-cp190-100x_Position016_15_cmle.ics	9	0	1	1	0.0
1412	Feb25-FISH2-3R4-rep1-cp190-100x_Position016_15_cmle.ics	10	0	1	1	0.0
1413	Feb25-FISH2-3R4-rep1-cp190-100x_Position016_15_cmle.ics	10	0	1	2	2.3745167913126415
1414	Feb25-FISH2-3R4-rep1-cp190-100x_Position016_15_cmle.ics	12	0	1	1	0.0
1415	Feb25-FISH2-3R4-rep1-cp190-100x_Position016_15_cmle.ics	13	0	1	1	3.4482685618680464
1416	Feb25-FISH2-3R4-rep1-cp190-100x_Position016_15_cmle.ics	14	0	1	1	0.0
1417	Feb25-FISH2-3R4-rep1-cp190-100x_Position016_15_cmle.ics	15	0	1	1	3.841975905914357
1418	Feb25-FISH2-3R4-rep1-cp190-100x_Position016_15_cmle.ics	16	0	1	1	3.1403313098162755
1419	Feb25-FISH2-3R4-rep1-cp190-100x_Position016_15_cmle.ics	17	0	1	1	0.0
1420	Feb25-FISH2-3R4-rep1-cp190-100x_Position016_15_cmle.ics	18	0	1	1	0.0
1421	Feb25-FISH2-3R4-rep1-cp190-100x_Position016_15_cmle.ics	19	0	1	1	0.0
1422	Feb25-FISH2-3R4-rep1-cp190-100x_Position016_15_cmle.ics	20	0	1	1	4.426509607143058
1423	Feb25-FISH2-3R4-rep1-cp190-100x_Position016_15_cmle.ics	20	0	2	1	1.0317500441073144
1424	Feb25-FISH2-3R4-rep1-cp190-100x_Position016_15_cmle.ics	21	0	1	1	0.0
1425	Feb25-FISH2-3R4-rep1-cp190-100x_Position016_15_cmle.ics	22	0	1	1	0.0
1426	Feb25-FISH2-3R4-rep1-cp190-100x_Position016_15_cmle.ics	22	0	2	1	0.8318234787411565
1427	Feb25-FISH2-3R4-rep1-cp190-100x_Position016_15_cmle.ics	24	0	1	1	0.0
1428	Feb25-FISH2-3R4-rep1-cp190-100x_Position016_15_cmle.ics	24	0	1	2	2.579375110268286
1429	Feb25-FISH2-3R4-rep1-cp190-100x_Position016_15_cmle.ics	24	0	2	1	2.6845335161438317
1430	Feb25-FISH2-3R4-rep1-cp190-100x_Position016_15_cmle.ics	24	0	2	2	0.0
1431	Feb25-FISH2-3R4-rep1-cp190-100x_Position016_15_cmle.ics	25	0	1	1	2.1042525387963513
1432	Feb25-FISH2-3R4-rep1-cp190-100x_Position016_15_cmle.ics	26	0	1	1	0.0
1433	Feb25-FISH2-3R4-rep1-cp190-100x_Position016_15_cmle.ics	27	0	1	1	0.32626801153583
1434	Feb25-FISH2-3R4-rep1-cp190-100x_Position016_15_cmle.ics	29	0	1	1	0.0
1435	Feb25-FISH2-3R4-rep1-cp190-100x_Position016_15_cmle.ics	30	0	1	1	5.069670803880881
1436	Feb25-FISH2-3R4-rep1-cp190-100x_Position016_15_cmle.ics	30	0	2	1	2.2731475487546535
1437	Feb25-FISH2-3R4-rep1-cp190-100x_Position016_15_cmle.ics	31	0	1	1	0.0
1438	Feb25-FISH2-3R4-rep1-cp190-100x_Position016_15_cmle.ics	32	0	1	1	0.0
1439	Feb25-FISH2-3R4-rep1-cp190-100x_Position016_15_cmle.ics	33	0	1	1	0.0
1440	Feb25-FISH2-3R4-rep1-cp190-100x_Position016_15_cmle.ics	34	0	1	1	2.2966951500886315
1441	Feb25-FISH2-3R4-rep1-cp190-100x_Position016_15_cmle.ics	35	0	1	1	0.0
1442	Feb25-FISH2-3R4-rep1-cp190-100x_Position016_15_cmle.ics	36	0	1	1	0.10317500441073144
1443	Feb25-FISH2-3R4-rep1-cp190-100x_Position016_15_cmle.ics	38	0	1	1	2.0814452759459523
1444	Feb25-FISH2-3R4-rep1-cp190-100x_Position016_15_cmle.ics	38	0	2	1	0.10317500441073144
1445	Feb25-FISH2-3R4-rep1-cp190-100x_Position016_15_cmle.ics	40	0	1	1	0.0
1446	Feb25-FISH2-3R4-rep1-cp190-100x_Position016_15_cmle.ics	41	0	1	1	0.0
1447	Feb25-FISH2-3R4-rep1-cp190-100x_Position016_15_cmle.ics	42	0	1	1	0.20635000882146287
1448	Feb25-FISH2-3R4-rep1-cp190-100x_Position016_15_cmle.ics	43	0	1	1	0.0
1449	Feb25-FISH2-3R4-rep1-cp190-100x_Position016_15_cmle.ics	44	0	1	1	4.197415012572269
1450	Feb25-FISH2-3R4-rep1-cp190-100x_Position016_15_cmle.ics	45	0	1	1	0.0
1451	Feb25-FISH2-3R4-rep1-cp190-100x_Position016_15_cmle.ics	46	0	1	1	0.0
1452	Feb25-FISH2-3R4-rep1-cp190-100x_Position016_15_cmle.ics	46	0	1	2	5.995662196340219
1453	Feb25-FISH2-3R4-rep1-cp190-100x_Position016_15_cmle.ics	46	0	2	1	5.974060191023078
1454	Feb25-FISH2-3R4-rep1-cp190-100x_Position016_15_cmle.ics	46	0	2	2	0.0
1455	Feb25-FISH2-3R4-rep1-cp190-100x_Position016_15_cmle.ics	47	0	1	1	0.0
1456	Feb25-FISH2-3R4-rep1-cp190-100x_Position016_15_cmle.ics	48	0	1	1	0.0
1457	Feb25-FISH2-3R4-rep1-cp190-100x_Position016_15_cmle.ics	49	0	1	1	0.0
1458	Feb25-FISH2-3R4-rep1-cp190-100x_Position016_15_cmle.ics	50	0	1	1	0.0
1459	Feb25-FISH2-3R4-rep1-cp190-100x_Position016_15_cmle.ics	51	0	1	1	0.0
1460	Feb25-FISH2-3R4-rep1-cp190-100x_Position016_15_cmle.ics	52	0	1	1	0.10317500441073144
1461	Feb25-FISH2-3R4-rep1-cp190-100x_Position016_15_cmle.ics	52	0	2	1	1.9154607561164252
1462	Feb25-FISH2-3R4-rep1-cp190-100x_Position016_15_cmle.ics	53	0	1	1	0.0
1463	Feb25-FISH2-3R4-rep1-cp190-100x_Position016_15_cmle.ics	53	0	2	1	1.9926403119009237
1464	Feb25-FISH2-3R4-rep1-cp190-100x_Position016_15_cmle.ics	55	0	1	1	1.774085937320833
1465	Feb25-FISH2-3R4-rep1-cp190-100x_Position016_15_cmle.ics	56	0	1	1	0.0
1466	Feb25-FISH2-3R4-rep1-cp190-100x_Position016_15_cmle.ics	57	0	1	1	0.20635000882146287
1467	Feb25-FISH2-3R4-rep1-cp190-100x_Position016_15_cmle.ics	58	0	1	1	0.0
1468	Feb25-FISH2-3R4-rep1-cp190-100x_Position016_15_cmle.ics	59	0	1	1	1.2927790998539732
1469	Feb25-FISH2-3R4-rep1-cp190-100x_Position016_15_cmle.ics	60	0	1	1	0.0
1470	Feb25-FISH2-3R4-rep1-cp190-100x_Position016_15_cmle.ics	60	0	1	2	5.468275233768766
1471	Feb25-FISH2-3R4-rep1-cp190-100x_Position016_15_cmle.ics	61	0	1	1	0.0
1472	Feb25-FISH2-3R4-rep1-cp190-100x_Position016_15_cmle.ics	63	0	1	1	0.0
1473	Feb25-FISH2-3R4-rep1-cp190-100x_Position016_15_cmle.ics	64	0	1	1	3.1475328600571015
1474	Feb25-FISH2-3R4-rep1-cp190-100x_Position016_15_cmle.ics	67	0	1	1	1.1349250485180458
1475	Feb25-FISH2-3R4-rep1-cp190-100x_Position016_15_cmle.ics	68	0	1	1	0.0
1476	Feb25-FISH2-3R4-rep1-cp190-100x_Position016_15_cmle.ics	70	0	1	1	0.0
1477	Feb25-FISH2-3R4-rep1-cp190-100x_Position016_15_cmle.ics	71	0	1	1	0.0
1478	Feb25-FISH2-3R4-rep1-cp190-100x_Position016_15_cmle.ics	72	0	1	1	0.32626801153583
1479	Feb25-FISH2-3R4-rep1-cp190-100x_Position016_15_cmle.ics	73	0	1	1	0.0
1480	Feb25-FISH2-3R4-rep1-cp190-100x_Position016_15_cmle.ics	74	0	1	1	1.459114905355603
1481	Feb25-FISH2-3R4-rep1-cp190-100x_Position016_15_cmle.ics	74	0	1	2	2.7173033245783236
1482	Feb25-FISH2-3R4-rep1-cp190-100x_Position016_15_cmle.ics	74	0	2	1	0.0
1483	Feb25-FISH2-3R4-rep1-cp190-100x_Position016_15_cmle.ics	74	0	2	2	4.258597857804491
1484	Feb25-FISH2-3R4-rep1-cp190-100x_Position016_15_cmle.ics	75	0	1	1	5.26638136037799
1485	Feb25-FISH2-3R4-rep1-cp190-100x_Position016_15_cmle.ics	76	0	1	1	0.0
1486	Feb25-FISH2-3R4-rep1-cp190-100x_Position016_15_cmle.ics	78	0	1	1	3.7080312991919
1487	Feb25-FISH2-3R4-rep1-cp190-100x_Position016_15_cmle.ics	79	0	1	1	3.373365109364847
1488	Feb25-FISH2-3R4-rep1-cp190-100x_Position016_15_cmle.ics	79	0	2	1	1.9711556915503592
1489	Feb25-FISH2-3R4-rep1-cp190-100x_Position016_15_cmle.ics	81	0	1	1	0.7252201245704302
1490	Feb25-FISH2-3R4-rep1-cp190-100x_Position016_15_cmle.ics	82	0	1	1	0.0
1491	Feb25-FISH2-3R4-rep1-cp190-100x_Position016_15_cmle.ics	83	0	1	1	4.023825172018526
1492	Feb25-FISH2-3R4-rep1-cp190-100x_Position016_15_cmle.ics	83	0	1	2	0.0
1493	Feb25-FISH2-3R4-rep1-cp190-100x_Position016_15_cmle.ics	84	0	1	1	0.0
1494	Feb25-FISH2-3R4-rep1-cp190-100x_Position016_15_cmle.ics	85	0	1	1	0.0
1495	Feb25-FISH2-3R4-rep1-cp190-100x_Position016_15_cmle.ics	86	0	1	1	0.0
1496	Feb25-FISH2-3R4-rep1-cp190-100x_Position016_15_cmle.ics	88	0	1	1	0.0
1497	Feb25-FISH2-3R4-rep1-cp190-100x_Position016_15_cmle.ics	89	0	1	1	2.002009967447031
1498	Feb25-FISH2-3R4-rep1-cp190-100x_Position016_15_cmle.ics	90	0	1	1	0.0
1499	Feb25-FISH2-3R4-rep1-cp190-100x_Position016_15_cmle.ics	90	0	2	1	2.339139138458717
1500	Feb25-FISH2-3R4-rep1-cp190-100x_Position016_15_cmle.ics	91	0	1	1	3.654370738940272
1501	Feb25-FISH2-3R4-rep1-cp190-100x_Position016_15_cmle.ics	92	0	1	1	0.0
1502	Feb25-FISH2-3R4-rep1-cp190-100x_Position016_15_cmle.ics	93	0	1	1	0.0
1503	Feb25-FISH2-3R4-rep1-cp190-100x_Position016_15_cmle.ics	94	0	1	1	1.5664807709080608
1504	Feb25-FISH2-3R4-rep1-cp190-100x_Position016_15_cmle.ics	95	0	1	1	0.0
1505	Feb25-FISH2-3R4-rep1-cp190-100x_Position016_15_cmle.ics	97	0	1	1	0.0
1506	Feb25-FISH2-3R4-rep1-cp190-100x_Position016_15_cmle.ics	98	0	1	1	0.0
1507	Feb25-FISH2-3R4-rep1-cp190-100x_Position017_16_cmle.ics	1	0	1	1	0.0
1508	Feb25-FISH2-3R4-rep1-cp190-100x_Position017_16_cmle.ics	2	0	1	1	0.0
1509	Feb25-FISH2-3R4-rep1-cp190-100x_Position017_16_cmle.ics	3	0	1	1	0.0
1510	Feb25-FISH2-3R4-rep1-cp190-100x_Position017_16_cmle.ics	4	0	1	1	1.5476250661609716
1511	Feb25-FISH2-3R4-rep1-cp190-100x_Position017_16_cmle.ics	4	0	1	2	3.223589553501462
1512	Feb25-FISH2-3R4-rep1-cp190-100x_Position017_16_cmle.ics	4	0	2	1	0.0
1513	Feb25-FISH2-3R4-rep1-cp190-100x_Position017_16_cmle.ics	4	0	2	2	2.1095797991024194
1514	Feb25-FISH2-3R4-rep1-cp190-100x_Position017_16_cmle.ics	5	0	1	1	0.0
1515	Feb25-FISH2-3R4-rep1-cp190-100x_Position017_16_cmle.ics	7	0	1	1	0.0
1516	Feb25-FISH2-3R4-rep1-cp190-100x_Position017_16_cmle.ics	9	0	1	1	0.0
1517	Feb25-FISH2-3R4-rep1-cp190-100x_Position017_16_cmle.ics	10	0	1	1	0.72222503087512
1518	Feb25-FISH2-3R4-rep1-cp190-100x_Position017_16_cmle.ics	11	0	1	1	0.10317500441073144
1519	Feb25-FISH2-3R4-rep1-cp190-100x_Position017_16_cmle.ics	12	0	1	1	0.0
1520	Feb25-FISH2-3R4-rep1-cp190-100x_Position017_16_cmle.ics	12	0	1	2	2.174189285387779
1521	Feb25-FISH2-3R4-rep1-cp190-100x_Position017_16_cmle.ics	13	0	1	1	0.0
1522	Feb25-FISH2-3R4-rep1-cp190-100x_Position017_16_cmle.ics	14	0	1	1	0.0
1523	Feb25-FISH2-3R4-rep1-cp190-100x_Position017_16_cmle.ics	15	0	1	1	0.1459114905355603
1524	Feb25-FISH2-3R4-rep1-cp190-100x_Position017_16_cmle.ics	16	0	1	1	0.0
1525	Feb25-FISH2-3R4-rep1-cp190-100x_Position017_16_cmle.ics	16	0	1	2	1.0161559471409798
1526	Feb25-FISH2-3R4-rep1-cp190-100x_Position017_16_cmle.ics	17	0	1	1	0.10317500441073144
1527	Feb25-FISH2-3R4-rep1-cp190-100x_Position017_16_cmle.ics	18	0	1	1	0.0
1528	Feb25-FISH2-3R4-rep1-cp190-100x_Position017_16_cmle.ics	20	0	1	1	0.0
1529	Feb25-FISH2-3R4-rep1-cp190-100x_Position017_16_cmle.ics	21	0	1	1	0.0
1530	Feb25-FISH2-3R4-rep1-cp190-100x_Position017_16_cmle.ics	22	0	1	1	0.0
1531	Feb25-FISH2-3R4-rep1-cp190-100x_Position017_16_cmle.ics	23	0	1	1	2.4046224869450668
1532	Feb25-FISH2-3R4-rep1-cp190-100x_Position017_16_cmle.ics	25	0	1	1	0.0
1533	Feb25-FISH2-3R4-rep1-cp190-100x_Position017_16_cmle.ics	26	0	1	1	0.10317500441073144
1534	Feb25-FISH2-3R4-rep1-cp190-100x_Position017_16_cmle.ics	27	0	1	1	0.0
1535	Feb25-FISH2-3R4-rep1-cp190-100x_Position017_16_cmle.ics	27	0	2	1	0.8344252714560013
1536	Feb25-FISH2-3R4-rep1-cp190-100x_Position017_16_cmle.ics	29	0	1	1	0.0
1537	Feb25-FISH2-3R4-rep1-cp190-100x_Position017_16_cmle.ics	30	0	1	1	0.0
1538	Feb25-FISH2-3R4-rep1-cp190-100x_Position017_16_cmle.ics	31	0	1	1	3.3796704702116633
1539	Feb25-FISH2-3R4-rep1-cp190-100x_Position017_16_cmle.ics	32	0	1	1	0.3095250132321943
1540	Feb25-FISH2-3R4-rep1-cp190-100x_Position017_16_cmle.ics	33	0	1	1	0.0
1541	Feb25-FISH2-3R4-rep1-cp190-100x_Position017_16_cmle.ics	34	0	1	1	4.450898419074787
1542	Feb25-FISH2-3R4-rep1-cp190-100x_Position017_16_cmle.ics	35	0	1	1	0.10317500441073144
1543	Feb25-FISH2-3R4-rep1-cp190-100x_Position017_16_cmle.ics	36	0	1	1	0.0
1544	Feb25-FISH2-3R4-rep1-cp190-100x_Position017_16_cmle.ics	37	0	1	1	0.0
1545	Feb25-FISH2-3R4-rep1-cp190-100x_Position017_16_cmle.ics	37	0	1	2	1.815496088749601
1546	Feb25-FISH2-3R4-rep1-cp190-100x_Position017_16_cmle.ics	38	0	1	1	0.10317500441073144
1547	Feb25-FISH2-3R4-rep1-cp190-100x_Position017_16_cmle.ics	39	0	1	1	2.5188228589863266
1548	Feb25-FISH2-3R4-rep1-cp190-100x_Position017_16_cmle.ics	41	0	1	1	0.0
1549	Feb25-FISH2-3R4-rep1-cp190-100x_Position017_16_cmle.ics	42	0	1	1	0.0
1550	Feb25-FISH2-3R4-rep1-cp190-100x_Position017_16_cmle.ics	43	0	1	1	0.0
1551	Feb25-FISH2-3R4-rep1-cp190-100x_Position017_16_cmle.ics	44	0	1	1	0.0
1552	Feb25-FISH2-3R4-rep1-cp190-100x_Position017_16_cmle.ics	45	0	1	1	3.3153004987208297
1553	Feb25-FISH2-3R4-rep1-cp190-100x_Position017_16_cmle.ics	46	0	1	1	0.0
1554	Feb25-FISH2-3R4-rep1-cp190-100x_Position017_16_cmle.ics	47	0	1	1	0.0
1555	Feb25-FISH2-3R4-rep1-cp190-100x_Position017_16_cmle.ics	48	0	1	1	0.0
1556	Feb25-FISH2-3R4-rep1-cp190-100x_Position017_16_cmle.ics	49	0	1	1	5.090890465725179
1557	Feb25-FISH2-3R4-rep1-cp190-100x_Position017_16_cmle.ics	50	0	1	1	0.0
1558	Feb25-FISH2-3R4-rep1-cp190-100x_Position017_16_cmle.ics	51	0	1	1	0.0
1559	Feb25-FISH2-3R4-rep1-cp190-100x_Position017_16_cmle.ics	52	0	1	1	1.571514847577277
1560	Feb25-FISH2-3R4-rep1-cp190-100x_Position017_16_cmle.ics	52	0	1	2	0.0
1561	Feb25-FISH2-3R4-rep1-cp190-100x_Position017_16_cmle.ics	52	0	1	3	2.866705939774646
1562	Feb25-FISH2-3R4-rep1-cp190-100x_Position017_16_cmle.ics	52	0	2	1	0.0
1563	Feb25-FISH2-3R4-rep1-cp190-100x_Position017_16_cmle.ics	52	0	2	2	1.3412750573395087
1564	Feb25-FISH2-3R4-rep1-cp190-100x_Position017_16_cmle.ics	52	0	2	3	1.7660715981523099
1565	Feb25-FISH2-3R4-rep1-cp190-100x_Position017_16_cmle.ics	53	0	1	1	0.0
1566	Feb25-FISH2-3R4-rep1-cp190-100x_Position017_16_cmle.ics	54	0	1	1	0.0
1567	Feb25-FISH2-3R4-rep1-cp190-100x_Position017_16_cmle.ics	54	0	1	2	4.288303751339325
1568	Feb25-FISH2-3R4-rep1-cp190-100x_Position017_16_cmle.ics	54	0	2	1	4.289544748022345
1569	Feb25-FISH2-3R4-rep1-cp190-100x_Position017_16_cmle.ics	54	0	2	2	0.0
1570	Feb25-FISH2-3R4-rep1-cp190-100x_Position017_16_cmle.ics	55	0	1	1	0.0
1571	Feb25-FISH2-3R4-rep1-cp190-100x_Position017_16_cmle.ics	56	0	1	1	5.631801767264567
1572	Feb25-FISH2-3R4-rep1-cp190-100x_Position017_16_cmle.ics	56	0	1	2	2.452441858100262
1573	Feb25-FISH2-3R4-rep1-cp190-100x_Position017_16_cmle.ics	56	0	1	3	0.0
1574	Feb25-FISH2-3R4-rep1-cp190-100x_Position017_16_cmle.ics	56	0	1	4	0.5158750220536572
1575	Feb25-FISH2-3R4-rep1-cp190-100x_Position017_16_cmle.ics	57	0	1	1	0.0
1576	Feb25-FISH2-3R4-rep1-cp190-100x_Position017_16_cmle.ics	58	0	1	1	0.0
1577	Feb25-FISH2-3R4-rep1-cp190-100x_Position017_16_cmle.ics	59	0	1	1	0.0
1578	Feb25-FISH2-3R4-rep1-cp190-100x_Position017_16_cmle.ics	60	0	1	1	2.944389852494928
1579	Feb25-FISH2-3R4-rep1-cp190-100x_Position017_16_cmle.ics	61	0	1	1	0.0
1580	Feb25-FISH2-3R4-rep1-cp190-100x_Position017_16_cmle.ics	62	0	1	1	5.311213693362934
1581	Feb25-FISH2-3R4-rep1-cp190-100x_Position017_16_cmle.ics	63	0	1	1	0.0
1582	Feb25-FISH2-3R4-rep1-cp190-100x_Position017_16_cmle.ics	65	0	1	1	0.0
1583	Feb25-FISH2-3R4-rep1-cp190-100x_Position017_16_cmle.ics	65	0	1	2	2.6659615983875304
1584	Feb25-FISH2-3R4-rep1-cp190-100x_Position017_16_cmle.ics	66	0	1	1	0.5158750220536572
1585	Feb25-FISH2-3R4-rep1-cp190-100x_Position017_16_cmle.ics	66	0	1	2	1.9984583075000413
1586	Feb25-FISH2-3R4-rep1-cp190-100x_Position017_16_cmle.ics	67	0	1	1	0.0
1587	Feb25-FISH2-3R4-rep1-cp190-100x_Position017_16_cmle.ics	68	0	1	1	5.444537524344833
1588	Feb25-FISH2-3R4-rep1-cp190-100x_Position017_16_cmle.ics	69	0	1	1	0.10317500441073144
1589	Feb25-FISH2-3R4-rep1-cp190-100x_Position017_16_cmle.ics	71	0	1	1	0.0
1590	Feb25-FISH2-3R4-rep1-cp190-100x_Position017_16_cmle.ics	73	0	1	1	0.32626801153583
1591	Feb25-FISH2-3R4-rep1-cp190-100x_Position017_16_cmle.ics	74	0	1	1	0.0
1592	Feb25-FISH2-3R4-rep1-cp190-100x_Position017_16_cmle.ics	74	0	1	2	3.8397184696522886
1593	Feb25-FISH2-3R4-rep1-cp190-100x_Position017_16_cmle.ics	76	0	1	1	0.0
1594	Feb25-FISH2-3R4-rep1-cp190-100x_Position017_16_cmle.ics	77	0	1	1	0.0
1595	Feb25-FISH2-3R4-rep1-cp190-100x_Position017_16_cmle.ics	78	0	1	1	0.0
1596	Feb25-FISH2-3R4-rep1-cp190-100x_Position017_16_cmle.ics	80	0	1	1	0.2166
1597	Feb25-FISH2-3R4-rep1-cp190-100x_Position017_16_cmle.ics	81	0	1	1	1.4751040190545512
1598	Feb25-FISH2-3R4-rep1-cp190-100x_Position017_16_cmle.ics	81	0	1	2	0.0
1599	Feb25-FISH2-3R4-rep1-cp190-100x_Position017_16_cmle.ics	82	0	1	1	1.4751040190545512
1600	Feb25-FISH2-3R4-rep1-cp190-100x_Position017_16_cmle.ics	82	0	2	1	0.0
1601	Feb25-FISH2-3R4-rep1-cp190-100x_Position017_16_cmle.ics	83	0	1	1	0.0
1602	Feb25-FISH2-3R4-rep1-cp190-100x_Position017_16_cmle.ics	84	0	1	1	0.0
1603	Feb25-FISH2-3R4-rep1-cp190-100x_Position017_16_cmle.ics	85	0	1	1	0.0
1604	Feb25-FISH2-3R4-rep1-cp190-100x_Position017_16_cmle.ics	86	0	1	1	2.345195926200767
1605	Feb25-FISH2-3R4-rep1-cp190-100x_Position017_16_cmle.ics	86	0	1	2	3.8752141991249744
1606	Feb25-FISH2-3R4-rep1-cp190-100x_Position017_16_cmle.ics	86	0	1	3	2.64091999815579
1607	Feb25-FISH2-3R4-rep1-cp190-100x_Position017_16_cmle.ics	86	0	2	1	0.0
1608	Feb25-FISH2-3R4-rep1-cp190-100x_Position017_16_cmle.ics	86	0	2	2	5.004737923270814
1609	Feb25-FISH2-3R4-rep1-cp190-100x_Position017_16_cmle.ics	86	0	2	3	3.7194968434007314
1610	Feb25-FISH2-3R4-rep1-cp190-100x_Position017_16_cmle.ics	88	0	1	1	0.0
1611	Feb25-FISH2-3R4-rep1-cp190-100x_Position017_16_cmle.ics	89	0	1	1	2.447290680867145
1612	Feb25-FISH2-3R4-rep1-cp190-100x_Position017_16_cmle.ics	91	0	1	1	0.9512265400461282
1613	Feb25-FISH2-3R4-rep1-cp190-100x_Position017_16_cmle.ics	92	0	1	1	0.10317500441073144
1614	Feb25-FISH2-3R4-rep1-cp190-100x_Position017_16_cmle.ics	92	0	2	1	7.110402762453606
1615	Feb25-FISH2-3R4-rep1-cp190-100x_Position017_16_cmle.ics	93	0	1	1	0.0
1616	Feb25-FISH2-3R4-rep1-cp190-100x_Position017_16_cmle.ics	94	0	1	1	0.0
1617	Feb25-FISH2-3R4-rep1-cp190-100x_Position017_16_cmle.ics	95	0	1	1	0.0
1618	Feb25-FISH2-3R4-rep1-cp190-100x_Position017_16_cmle.ics	96	0	1	1	0.42540144110901373
1619	Feb25-FISH2-3R4-rep1-cp190-100x_Position017_16_cmle.ics	97	0	1	1	0.0
1620	Feb25-FISH2-3R4-rep1-cp190-100x_Position017_16_cmle.ics	98	0	1	1	5.900517983521229
1621	Feb25-FISH2-3R4-rep1-cp190-100x_Position017_16_cmle.ics	99	0	1	1	0.0
1622	Feb25-FISH2-3R4-rep1-cp190-100x_Position017_16_cmle.ics	102	0	1	1	0.0
1623	Feb25-FISH2-3R4-rep1-cp190-100x_Position017_16_cmle.ics	103	0	1	1	0.0
1624	Feb25-FISH2-3R4-rep1-cp190-100x_Position017_16_cmle.ics	104	0	1	1	1.3412750573395087
1625	Feb25-FISH2-3R4-rep1-cp190-100x_Position017_16_cmle.ics	105	0	1	1	3.736468271660643
1626	Feb25-FISH2-3R4-rep1-cp190-100x_Position017_16_cmle.ics	106	0	1	1	0.10317500441073144
1627	Feb25-FISH2-3R4-rep1-cp190-100x_Position017_16_cmle.ics	107	0	1	1	1.0246530360797799
1628	Feb25-FISH2-3R4-rep1-cp190-100x_Position017_16_cmle.ics	107	0	2	1	2.888275630799722
1629	Feb25-FISH2-3R4-rep1-cp190-100x_Position017_16_cmle.ics	109	0	1	1	0.0
1630	Feb25-FISH2-3R4-rep1-cp190-100x_Position017_16_cmle.ics	110	0	1	1	0.0
1631	Feb25-FISH2-3R4-rep1-cp190-100x_Position018_17_cmle.ics	1	0	1	1	1.1179489136237186
1632	Feb25-FISH2-3R4-rep1-cp190-100x_Position018_17_cmle.ics	1	0	1	2	0.20635000882146287
1633	Feb25-FISH2-3R4-rep1-cp190-100x_Position018_17_cmle.ics	2	0	1	1	0.0
1634	Feb25-FISH2-3R4-rep1-cp190-100x_Position018_17_cmle.ics	3	0	1	1	0.0
1635	Feb25-FISH2-3R4-rep1-cp190-100x_Position018_17_cmle.ics	4	0	1	1	0.0
1636	Feb25-FISH2-3R4-rep1-cp190-100x_Position018_17_cmle.ics	5	0	1	1	2.778072013643091
1637	Feb25-FISH2-3R4-rep1-cp190-100x_Position018_17_cmle.ics	6	0	1	1	0.20635000882146287
1638	Feb25-FISH2-3R4-rep1-cp190-100x_Position018_17_cmle.ics	7	0	1	1	0.0
1639	Feb25-FISH2-3R4-rep1-cp190-100x_Position018_17_cmle.ics	8	0	1	1	0.0
1640	Feb25-FISH2-3R4-rep1-cp190-100x_Position018_17_cmle.ics	9	0	1	1	0.0
1641	Feb25-FISH2-3R4-rep1-cp190-100x_Position018_17_cmle.ics	10	0	1	1	0.0
1642	Feb25-FISH2-3R4-rep1-cp190-100x_Position018_17_cmle.ics	11	0	1	1	0.0
1643	Feb25-FISH2-3R4-rep1-cp190-100x_Position018_17_cmle.ics	11	0	1	2	4.176522406079652
1644	Feb25-FISH2-3R4-rep1-cp190-100x_Position018_17_cmle.ics	11	0	1	3	2.886373089950978
1645	Feb25-FISH2-3R4-rep1-cp190-100x_Position018_17_cmle.ics	12	0	1	1	0.0
1646	Feb25-FISH2-3R4-rep1-cp190-100x_Position018_17_cmle.ics	13	0	1	1	0.0
1647	Feb25-FISH2-3R4-rep1-cp190-100x_Position018_17_cmle.ics	14	0	1	1	0.0
1648	Feb25-FISH2-3R4-rep1-cp190-100x_Position018_17_cmle.ics	15	0	1	1	0.0
1649	Feb25-FISH2-3R4-rep1-cp190-100x_Position018_17_cmle.ics	16	0	1	1	2.7095281946955994
1650	Feb25-FISH2-3R4-rep1-cp190-100x_Position018_17_cmle.ics	17	0	1	1	0.0
1651	Feb25-FISH2-3R4-rep1-cp190-100x_Position018_17_cmle.ics	20	0	1	1	0.0
1652	Feb25-FISH2-3R4-rep1-cp190-100x_Position018_17_cmle.ics	21	0	1	1	0.0
1653	Feb25-FISH2-3R4-rep1-cp190-100x_Position018_17_cmle.ics	22	0	1	1	4.22471756606851
1654	Feb25-FISH2-3R4-rep1-cp190-100x_Position018_17_cmle.ics	23	0	1	1	0.0
1655	Feb25-FISH2-3R4-rep1-cp190-100x_Position018_17_cmle.ics	24	0	1	1	0.0
1656	Feb25-FISH2-3R4-rep1-cp190-100x_Position018_17_cmle.ics	25	0	1	1	0.0
1657	Feb25-FISH2-3R4-rep1-cp190-100x_Position018_17_cmle.ics	26	0	1	1	0.0
1658	Feb25-FISH2-3R4-rep1-cp190-100x_Position018_17_cmle.ics	27	0	1	1	0.10317500441073144
1659	Feb25-FISH2-3R4-rep1-cp190-100x_Position018_17_cmle.ics	28	0	1	1	0.0
1660	Feb25-FISH2-3R4-rep1-cp190-100x_Position018_17_cmle.ics	29	0	1	1	0.0
1661	Feb25-FISH2-3R4-rep1-cp190-100x_Position018_17_cmle.ics	30	0	1	1	0.0
1662	Feb25-FISH2-3R4-rep1-cp190-100x_Position018_17_cmle.ics	31	0	1	1	0.0
1663	Feb25-FISH2-3R4-rep1-cp190-100x_Position018_17_cmle.ics	33	0	1	1	0.0
1664	Feb25-FISH2-3R4-rep1-cp190-100x_Position018_17_cmle.ics	34	0	1	1	0.0
1665	Feb25-FISH2-3R4-rep1-cp190-100x_Position018_17_cmle.ics	35	0	1	1	0.0
1666	Feb25-FISH2-3R4-rep1-cp190-100x_Position018_17_cmle.ics	37	0	1	1	0.0
1667	Feb25-FISH2-3R4-rep1-cp190-100x_Position018_17_cmle.ics	38	0	1	1	0.0
1668	Feb25-FISH2-3R4-rep1-cp190-100x_Position018_17_cmle.ics	39	0	1	1	0.1459114905355603
1669	Feb25-FISH2-3R4-rep1-cp190-100x_Position018_17_cmle.ics	41	0	1	1	0.0
1670	Feb25-FISH2-3R4-rep1-cp190-100x_Position018_17_cmle.ics	43	0	1	1	0.8595614345612763
1671	Feb25-FISH2-3R4-rep1-cp190-100x_Position018_17_cmle.ics	44	0	1	1	0.0
1672	Feb25-FISH2-3R4-rep1-cp190-100x_Position018_17_cmle.ics	46	0	1	1	3.6296916828965555
1673	Feb25-FISH2-3R4-rep1-cp190-100x_Position018_17_cmle.ics	47	0	1	1	6.479521708787551
1674	Feb25-FISH2-3R4-rep1-cp190-100x_Position018_17_cmle.ics	47	0	1	2	6.622932068002474
1675	Feb25-FISH2-3R4-rep1-cp190-100x_Position018_17_cmle.ics	47	0	2	1	5.033063761990445
1676	Feb25-FISH2-3R4-rep1-cp190-100x_Position018_17_cmle.ics	47	0	2	2	0.0
1677	Feb25-FISH2-3R4-rep1-cp190-100x_Position018_17_cmle.ics	48	0	1	1	0.0
1678	Feb25-FISH2-3R4-rep1-cp190-100x_Position018_17_cmle.ics	49	0	1	1	3.8286129699811235
1679	Feb25-FISH2-3R4-rep1-cp190-100x_Position018_17_cmle.ics	50	0	1	1	0.0
1680	Feb25-FISH2-3R4-rep1-cp190-100x_Position018_17_cmle.ics	51	0	1	1	0.0
1681	Feb25-FISH2-3R4-rep1-cp190-100x_Position018_17_cmle.ics	51	0	1	2	1.4686736615067262
1682	Feb25-FISH2-3R4-rep1-cp190-100x_Position018_17_cmle.ics	52	0	1	1	0.0
1683	Feb25-FISH2-3R4-rep1-cp190-100x_Position018_17_cmle.ics	53	0	1	1	0.0
1684	Feb25-FISH2-3R4-rep1-cp190-100x_Position018_17_cmle.ics	55	0	1	1	0.10317500441073144
1685	Feb25-FISH2-3R4-rep1-cp190-100x_Position018_17_cmle.ics	56	0	1	1	6.01290546468543
1686	Feb25-FISH2-3R4-rep1-cp190-100x_Position018_17_cmle.ics	56	0	2	1	0.0
1687	Feb25-FISH2-3R4-rep1-cp190-100x_Position018_17_cmle.ics	57	0	1	1	0.0
1688	Feb25-FISH2-3R4-rep1-cp190-100x_Position018_17_cmle.ics	58	0	1	1	2.0557473992337476
1689	Feb25-FISH2-3R4-rep1-cp190-100x_Position018_17_cmle.ics	59	0	1	1	0.10317500441073144
1690	Feb25-FISH2-3R4-rep1-cp190-100x_Position018_17_cmle.ics	61	0	1	1	0.0
1691	Feb25-FISH2-3R4-rep1-cp190-100x_Position018_17_cmle.ics	62	0	1	1	0.0
1692	Feb25-FISH2-3R4-rep1-cp190-100x_Position018_17_cmle.ics	63	0	1	1	0.0
1693	Feb25-FISH2-3R4-rep1-cp190-100x_Position018_17_cmle.ics	64	0	1	1	0.7268458221142517
1694	Feb25-FISH2-3R4-rep1-cp190-100x_Position018_17_cmle.ics	66	0	1	1	0.0
1695	Feb25-FISH2-3R4-rep1-cp190-100x_Position018_17_cmle.ics	69	0	1	1	0.0
1696	Feb25-FISH2-3R4-rep1-cp190-100x_Position018_17_cmle.ics	70	0	1	1	0.9342894015681998
1697	Feb25-FISH2-3R4-rep1-cp190-100x_Position018_17_cmle.ics	70	0	1	2	0.0
1698	Feb25-FISH2-3R4-rep1-cp190-100x_Position018_17_cmle.ics	70	0	2	1	3.2653956080111617
1699	Feb25-FISH2-3R4-rep1-cp190-100x_Position018_17_cmle.ics	70	0	2	2	3.1007158298330855
1700	Feb25-FISH2-3R4-rep1-cp190-100x_Position018_17_cmle.ics	71	0	1	1	6.512022851207538
1701	Feb25-FISH2-3R4-rep1-cp190-100x_Position018_17_cmle.ics	72	0	1	1	0.0
1702	Feb25-FISH2-3R4-rep1-cp190-100x_Position018_17_cmle.ics	73	0	1	1	0.0
1703	Feb25-FISH2-3R4-rep1-cp190-100x_Position018_17_cmle.ics	74	0	1	1	0.0
1704	Feb25-FISH2-3R4-rep1-cp190-100x_Position018_17_cmle.ics	77	0	1	1	0.20635000882146287
1705	Feb25-FISH2-3R4-rep1-cp190-100x_Position018_17_cmle.ics	78	0	1	1	0.0
1706	Feb25-FISH2-3R4-rep1-cp190-100x_Position018_17_cmle.ics	78	0	1	2	0.6814942112109359
1707	Feb25-FISH2-3R4-rep1-cp190-100x_Position018_17_cmle.ics	79	0	1	1	1.1736910802652913
1708	Feb25-FISH2-3R4-rep1-cp190-100x_Position018_17_cmle.ics	80	0	1	1	0.5963412819178956
1709	Feb25-FISH2-3R4-rep1-cp190-100x_Position018_17_cmle.ics	81	0	1	1	0.0
1710	Feb25-FISH2-3R4-rep1-cp190-100x_Position018_17_cmle.ics	82	0	1	1	6.479243302312361
1711	Feb25-FISH2-3R4-rep1-cp190-100x_Position018_17_cmle.ics	82	0	2	1	0.0
1712	Feb25-FISH2-3R4-rep1-cp190-100x_Position018_17_cmle.ics	83	0	1	1	3.5116007249640777
1713	Feb25-FISH2-3R4-rep1-cp190-100x_Position018_17_cmle.ics	84	0	1	1	4.477920319838754
1714	Feb25-FISH2-3R4-rep1-cp190-100x_Position018_17_cmle.ics	84	0	1	2	0.10317500441073144
1715	Feb25-FISH2-3R4-rep1-cp190-100x_Position018_17_cmle.ics	85	0	1	1	0.0
1716	Feb25-FISH2-3R4-rep1-cp190-100x_Position018_17_cmle.ics	86	0	1	1	0.0
1717	Feb25-FISH2-3R4-rep1-cp190-100x_Position018_17_cmle.ics	87	0	1	1	0.0
1718	Feb25-FISH2-3R4-rep1-cp190-100x_Position018_17_cmle.ics	88	0	1	1	0.0
1719	Feb25-FISH2-3R4-rep1-cp190-100x_Position018_17_cmle.ics	88	0	1	2	8.391611548813476
1720	Feb25-FISH2-3R4-rep1-cp190-100x_Position018_17_cmle.ics	88	0	1	3	7.615867743137813
1721	Feb25-FISH2-3R4-rep1-cp190-100x_Position018_17_cmle.ics	88	0	2	1	8.269150618584488
1722	Feb25-FISH2-3R4-rep1-cp190-100x_Position018_17_cmle.ics	88	0	2	2	0.0
1723	Feb25-FISH2-3R4-rep1-cp190-100x_Position018_17_cmle.ics	88	0	2	3	0.2918229810711206
1724	Feb25-FISH2-3R4-rep1-cp190-100x_Position018_17_cmle.ics	90	0	1	1	0.0
1725	Feb25-FISH2-3R4-rep1-cp190-100x_Position018_17_cmle.ics	91	0	1	1	0.0
1726	Feb25-FISH2-3R4-rep1-cp190-100x_Position018_17_cmle.ics	92	0	1	1	0.65253602307166
1727	Feb25-FISH2-3R4-rep1-cp190-100x_Position018_17_cmle.ics	93	0	1	1	0.0
1728	Feb25-FISH2-3R4-rep1-cp190-100x_Position018_17_cmle.ics	94	0	1	1	1.4930362603455627
1729	Feb25-FISH2-3R4-rep1-cp190-100x_Position018_17_cmle.ics	94	0	1	2	0.0
1730	Feb25-FISH2-3R4-rep1-cp190-100x_Position018_17_cmle.ics	94	0	2	1	5.445798562685453
1731	Feb25-FISH2-3R4-rep1-cp190-100x_Position018_17_cmle.ics	94	0	2	2	6.00857426834752
1732	Feb25-FISH2-3R4-rep1-cp190-100x_Position018_17_cmle.ics	95	0	1	1	0.0
1733	Feb25-FISH2-3R4-rep1-cp190-100x_Position018_17_cmle.ics	96	0	1	1	6.196505091521507
1734	Feb25-FISH2-3R4-rep1-cp190-100x_Position018_17_cmle.ics	97	0	1	1	0.0
1735	Feb25-FISH2-3R4-rep1-cp190-100x_Position018_17_cmle.ics	98	0	1	1	0.0
1736	Feb25-FISH2-3R4-rep1-cp190-100x_Position018_17_cmle.ics	99	0	1	1	0.0
1737	Feb25-FISH2-3R4-rep1-cp190-100x_Position018_17_cmle.ics	101	0	1	1	0.0
1738	Feb25-FISH2-3R4-rep1-cp190-100x_Position018_17_cmle.ics	102	0	1	1	0.32626801153583
1739	Feb25-FISH2-3R4-rep1-cp190-100x_Position019_18_cmle.ics	1	0	1	1	0.0
1740	Feb25-FISH2-3R4-rep1-cp190-100x_Position019_18_cmle.ics	5	0	1	1	0.0
1741	Feb25-FISH2-3R4-rep1-cp190-100x_Position019_18_cmle.ics	8	0	1	1	1.9722550530270564
1742	Feb25-FISH2-3R4-rep1-cp190-100x_Position019_18_cmle.ics	8	0	2	1	0.20635000882146287
1743	Feb25-FISH2-3R4-rep1-cp190-100x_Position019_18_cmle.ics	9	0	1	1	0.0
1744	Feb25-FISH2-3R4-rep1-cp190-100x_Position019_18_cmle.ics	10	0	1	1	0.0
1745	Feb25-FISH2-3R4-rep1-cp190-100x_Position019_18_cmle.ics	10	0	1	2	2.455494121914529
1746	Feb25-FISH2-3R4-rep1-cp190-100x_Position019_18_cmle.ics	10	0	2	1	1.860013843745577
1747	Feb25-FISH2-3R4-rep1-cp190-100x_Position019_18_cmle.ics	10	0	2	2	0.0
1748	Feb25-FISH2-3R4-rep1-cp190-100x_Position019_18_cmle.ics	11	0	1	1	0.0
1749	Feb25-FISH2-3R4-rep1-cp190-100x_Position019_18_cmle.ics	12	0	1	1	0.1459114905355603
1750	Feb25-FISH2-3R4-rep1-cp190-100x_Position019_18_cmle.ics	13	0	1	1	2.31856985559051
1751	Feb25-FISH2-3R4-rep1-cp190-100x_Position019_18_cmle.ics	14	0	1	1	1.7125684438020754
1752	Feb25-FISH2-3R4-rep1-cp190-100x_Position019_18_cmle.ics	15	0	1	1	0.0
1753	Feb25-FISH2-3R4-rep1-cp190-100x_Position019_18_cmle.ics	15	0	1	2	1.021380433748922
1754	Feb25-FISH2-3R4-rep1-cp190-100x_Position019_18_cmle.ics	16	0	1	1	0.0
1755	Feb25-FISH2-3R4-rep1-cp190-100x_Position019_18_cmle.ics	17	0	1	1	0.0
1756	Feb25-FISH2-3R4-rep1-cp190-100x_Position019_18_cmle.ics	19	0	1	1	0.0
1757	Feb25-FISH2-3R4-rep1-cp190-100x_Position019_18_cmle.ics	20	0	1	1	0.0
1758	Feb25-FISH2-3R4-rep1-cp190-100x_Position019_18_cmle.ics	21	0	1	1	4.543990578127344
1759	Feb25-FISH2-3R4-rep1-cp190-100x_Position019_18_cmle.ics	22	0	1	1	0.10317500441073144
1760	Feb25-FISH2-3R4-rep1-cp190-100x_Position019_18_cmle.ics	23	0	1	1	1.99934960130091
1761	Feb25-FISH2-3R4-rep1-cp190-100x_Position019_18_cmle.ics	23	0	2	1	0.0
1762	Feb25-FISH2-3R4-rep1-cp190-100x_Position019_18_cmle.ics	26	0	1	1	0.0
1763	Feb25-FISH2-3R4-rep1-cp190-100x_Position019_18_cmle.ics	27	0	1	1	0.0
1764	Feb25-FISH2-3R4-rep1-cp190-100x_Position019_18_cmle.ics	28	0	1	1	0.0
1765	Feb25-FISH2-3R4-rep1-cp190-100x_Position019_18_cmle.ics	29	0	1	1	0.0
1766	Feb25-FISH2-3R4-rep1-cp190-100x_Position019_18_cmle.ics	30	0	1	1	0.0
1767	Feb25-FISH2-3R4-rep1-cp190-100x_Position019_18_cmle.ics	31	0	1	1	0.0
1768	Feb25-FISH2-3R4-rep1-cp190-100x_Position019_18_cmle.ics	33	0	1	1	1.0368959615364501
1769	Feb25-FISH2-3R4-rep1-cp190-100x_Position019_18_cmle.ics	34	0	1	1	6.154729348608169
1770	Feb25-FISH2-3R4-rep1-cp190-100x_Position019_18_cmle.ics	34	0	1	2	5.275045913055506
1771	Feb25-FISH2-3R4-rep1-cp190-100x_Position019_18_cmle.ics	34	0	1	3	6.084690610969226
1772	Feb25-FISH2-3R4-rep1-cp190-100x_Position019_18_cmle.ics	34	0	2	1	5.234957029942742
1773	Feb25-FISH2-3R4-rep1-cp190-100x_Position019_18_cmle.ics	34	0	2	2	4.115611103294837
1774	Feb25-FISH2-3R4-rep1-cp190-100x_Position019_18_cmle.ics	34	0	2	3	4.867482745305589
1775	Feb25-FISH2-3R4-rep1-cp190-100x_Position019_18_cmle.ics	35	0	1	1	0.0
1776	Feb25-FISH2-3R4-rep1-cp190-100x_Position019_18_cmle.ics	37	0	1	1	0.0
1777	Feb25-FISH2-3R4-rep1-cp190-100x_Position019_18_cmle.ics	38	0	1	1	0.0
1778	Feb25-FISH2-3R4-rep1-cp190-100x_Position019_18_cmle.ics	39	0	1	1	4.632754516052452
1779	Feb25-FISH2-3R4-rep1-cp190-100x_Position019_18_cmle.ics	40	0	1	1	1.0440946079954327
1780	Feb25-FISH2-3R4-rep1-cp190-100x_Position019_18_cmle.ics	41	0	1	1	2.3131205728517283
1781	Feb25-FISH2-3R4-rep1-cp190-100x_Position019_18_cmle.ics	42	0	1	1	0.0
1782	Feb25-FISH2-3R4-rep1-cp190-100x_Position019_18_cmle.ics	43	0	1	1	0.0
1783	Feb25-FISH2-3R4-rep1-cp190-100x_Position019_18_cmle.ics	44	0	1	1	0.0
1784	Feb25-FISH2-3R4-rep1-cp190-100x_Position019_18_cmle.ics	45	0	1	1	0.0
1785	Feb25-FISH2-3R4-rep1-cp190-100x_Position019_18_cmle.ics	46	0	1	1	0.0
1786	Feb25-FISH2-3R4-rep1-cp190-100x_Position019_18_cmle.ics	47	0	1	1	0.0
1787	Feb25-FISH2-3R4-rep1-cp190-100x_Position019_18_cmle.ics	47	0	2	1	0.0
1788	Feb25-FISH2-3R4-rep1-cp190-100x_Position019_18_cmle.ics	48	0	1	1	0.10317500441073144
1789	Feb25-FISH2-3R4-rep1-cp190-100x_Position019_18_cmle.ics	49	0	1	1	0.0
1790	Feb25-FISH2-3R4-rep1-cp190-100x_Position019_18_cmle.ics	50	0	1	1	0.0
1791	Feb25-FISH2-3R4-rep1-cp190-100x_Position019_18_cmle.ics	51	0	1	1	0.0
1792	Feb25-FISH2-3R4-rep1-cp190-100x_Position019_18_cmle.ics	52	0	1	1	0.0
1793	Feb25-FISH2-3R4-rep1-cp190-100x_Position019_18_cmle.ics	53	0	1	1	0.0
1794	Feb25-FISH2-3R4-rep1-cp190-100x_Position019_18_cmle.ics	53	0	1	2	3.6224055973122695
1795	Feb25-FISH2-3R4-rep1-cp190-100x_Position019_18_cmle.ics	54	0	1	1	0.0
1796	Feb25-FISH2-3R4-rep1-cp190-100x_Position019_18_cmle.ics	55	0	1	1	6.229070732913375
1797	Feb25-FISH2-3R4-rep1-cp190-100x_Position019_18_cmle.ics	56	0	1	1	0.0
1798	Feb25-FISH2-3R4-rep1-cp190-100x_Position019_18_cmle.ics	56	0	2	1	2.1633937815529056
1799	Feb25-FISH2-3R4-rep1-cp190-100x_Position019_18_cmle.ics	57	0	1	1	0.0
1800	Feb25-FISH2-3R4-rep1-cp190-100x_Position019_18_cmle.ics	58	0	1	1	0.0
1801	Feb25-FISH2-3R4-rep1-cp190-100x_Position019_18_cmle.ics	59	0	1	1	0.0
1802	Feb25-FISH2-3R4-rep1-cp190-100x_Position019_18_cmle.ics	60	0	1	1	0.0
1803	Feb25-FISH2-3R4-rep1-cp190-100x_Position019_18_cmle.ics	61	0	1	1	0.0
1804	Feb25-FISH2-3R4-rep1-cp190-100x_Position019_18_cmle.ics	63	0	1	1	5.326933841462233
1805	Feb25-FISH2-3R4-rep1-cp190-100x_Position019_18_cmle.ics	63	0	1	2	0.0
1806	Feb25-FISH2-3R4-rep1-cp190-100x_Position019_18_cmle.ics	65	0	1	1	0.9715189319938999
1807	Feb25-FISH2-3R4-rep1-cp190-100x_Position019_18_cmle.ics	65	0	1	2	5.975093921037389
1808	Feb25-FISH2-3R4-rep1-cp190-100x_Position019_18_cmle.ics	65	0	2	1	0.0
1809	Feb25-FISH2-3R4-rep1-cp190-100x_Position019_18_cmle.ics	65	0	2	2	4.125944183559077
1810	Feb25-FISH2-3R4-rep1-cp190-100x_Position019_18_cmle.ics	66	0	1	1	2.3200133683139357
1811	Feb25-FISH2-3R4-rep1-cp190-100x_Position019_18_cmle.ics	68	0	1	1	3.9727454850520276
1812	Feb25-FISH2-3R4-rep1-cp190-100x_Position019_18_cmle.ics	68	0	1	2	1.6688505429120026
1813	Feb25-FISH2-3R4-rep1-cp190-100x_Position019_18_cmle.ics	69	0	1	1	0.0
1814	Feb25-FISH2-3R4-rep1-cp190-100x_Position019_18_cmle.ics	70	0	1	1	0.0
1815	Feb25-FISH2-3R4-rep1-cp190-100x_Position019_18_cmle.ics	71	0	1	1	0.0
1816	Feb25-FISH2-3R4-rep1-cp190-100x_Position019_18_cmle.ics	74	0	1	1	0.0
1817	Feb25-FISH2-3R4-rep1-cp190-100x_Position019_18_cmle.ics	75	0	1	1	0.0
1818	Feb25-FISH2-3R4-rep1-cp190-100x_Position019_18_cmle.ics	76	0	1	1	0.0
1819	Feb25-FISH2-3R4-rep1-cp190-100x_Position019_18_cmle.ics	77	0	1	1	0.0
1820	Feb25-FISH2-3R4-rep1-cp190-100x_Position019_18_cmle.ics	78	0	1	1	0.0
1821	Feb25-FISH2-3R4-rep1-cp190-100x_Position019_18_cmle.ics	79	0	1	1	0.0
1822	Feb25-FISH2-3R4-rep1-cp190-100x_Position019_18_cmle.ics	81	0	1	1	1.5703665534091953
1823	Feb25-FISH2-3R4-rep1-cp190-100x_Position019_18_cmle.ics	82	0	1	1	0.0
1824	Feb25-FISH2-3R4-rep1-cp190-100x_Position019_18_cmle.ics	83	0	1	1	0.0
1825	Feb25-FISH2-3R4-rep1-cp190-100x_Position019_18_cmle.ics	85	0	1	1	1.7660715981523099
1826	Feb25-FISH2-3R4-rep1-cp190-100x_Position019_18_cmle.ics	87	0	1	1	0.0
1827	Feb25-FISH2-3R4-rep1-cp190-100x_Position019_18_cmle.ics	88	0	1	1	0.0
1828	Feb25-FISH2-3R4-rep1-cp190-100x_Position019_18_cmle.ics	89	0	1	1	0.0
1829	Feb25-FISH2-3R4-rep1-cp190-100x_Position019_18_cmle.ics	90	0	1	1	0.0
1830	Feb25-FISH2-3R4-rep1-cp190-100x_Position019_18_cmle.ics	90	0	2	1	1.2032169749388533
1831	Feb25-FISH2-3R4-rep1-cp190-100x_Position019_18_cmle.ics	92	0	1	1	2.7684758812948336
1832	Feb25-FISH2-3R4-rep1-cp190-100x_Position019_18_cmle.ics	93	0	1	1	0.0
1833	Feb25-FISH2-3R4-rep1-cp190-100x_Position019_18_cmle.ics	94	0	1	1	1.3107987492438529
1834	Feb25-FISH2-3R4-rep1-cp190-100x_Position019_18_cmle.ics	94	0	1	2	0.7610319551488771
1835	Feb25-FISH2-3R4-rep1-cp190-100x_Position019_18_cmle.ics	97	0	1	1	0.0
1836	Feb25-FISH2-3R4-rep1-cp190-100x_Position019_18_cmle.ics	98	0	1	1	0.0
1837	Feb25-FISH2-3R4-rep1-cp190-100x_Position019_18_cmle.ics	99	0	1	1	0.0
1838	Feb25-FISH2-3R4-rep1-cp190-100x_Position019_18_cmle.ics	100	0	1	1	3.953037379283603
1839	Feb25-FISH2-3R4-rep1-cp190-100x_Position019_18_cmle.ics	101	0	1	1	0.0
1840	Feb25-FISH2-3R4-rep1-cp190-100x_Position019_18_cmle.ics	103	0	1	1	0.0
1841	Feb25-FISH2-3R4-rep1-cp190-100x_Position019_18_cmle.ics	104	0	1	1	0.0
1842	Feb25-FISH2-3R4-rep1-cp190-100x_Position019_18_cmle.ics	105	0	1	1	0.0
1843	Feb25-FISH2-3R4-rep1-cp190-100x_Position019_18_cmle.ics	106	0	1	1	1.0846438223703567
1844	Feb25-FISH2-3R4-rep1-cp190-100x_Position020_19_cmle.ics	2	0	1	1	0.0
1845	Feb25-FISH2-3R4-rep1-cp190-100x_Position020_19_cmle.ics	5	0	1	1	0.0
1846	Feb25-FISH2-3R4-rep1-cp190-100x_Position020_19_cmle.ics	6	0	1	1	0.0
1847	Feb25-FISH2-3R4-rep1-cp190-100x_Position020_19_cmle.ics	7	0	1	1	0.0
1848	Feb25-FISH2-3R4-rep1-cp190-100x_Position020_19_cmle.ics	8	0	1	1	0.0
1849	Feb25-FISH2-3R4-rep1-cp190-100x_Position020_19_cmle.ics	9	0	1	1	1.5476250661609716
1850	Feb25-FISH2-3R4-rep1-cp190-100x_Position020_19_cmle.ics	9	0	1	2	6.003026935208903
1851	Feb25-FISH2-3R4-rep1-cp190-100x_Position020_19_cmle.ics	10	0	1	1	0.10317500441073144
1852	Feb25-FISH2-3R4-rep1-cp190-100x_Position020_19_cmle.ics	11	0	1	1	2.102293715973605
1853	Feb25-FISH2-3R4-rep1-cp190-100x_Position020_19_cmle.ics	12	0	1	1	5.571450238179498
1854	Feb25-FISH2-3R4-rep1-cp190-100x_Position020_19_cmle.ics	13	0	1	1	0.0
1855	Feb25-FISH2-3R4-rep1-cp190-100x_Position020_19_cmle.ics	15	0	1	1	0.0
1856	Feb25-FISH2-3R4-rep1-cp190-100x_Position020_19_cmle.ics	16	0	1	1	0.928575039696583
1857	Feb25-FISH2-3R4-rep1-cp190-100x_Position020_19_cmle.ics	18	0	1	1	0.0
1858	Feb25-FISH2-3R4-rep1-cp190-100x_Position020_19_cmle.ics	19	0	1	1	0.3095250132321943
1859	Feb25-FISH2-3R4-rep1-cp190-100x_Position020_19_cmle.ics	19	0	1	2	1.1368333649278028
1860	Feb25-FISH2-3R4-rep1-cp190-100x_Position020_19_cmle.ics	20	0	1	1	0.0
1861	Feb25-FISH2-3R4-rep1-cp190-100x_Position020_19_cmle.ics	21	0	1	1	0.0
1862	Feb25-FISH2-3R4-rep1-cp190-100x_Position020_19_cmle.ics	22	0	1	1	0.0
1863	Feb25-FISH2-3R4-rep1-cp190-100x_Position020_19_cmle.ics	23	0	1	1	0.0
1864	Feb25-FISH2-3R4-rep1-cp190-100x_Position020_19_cmle.ics	24	0	1	1	0.10317500441073144
1865	Feb25-FISH2-3R4-rep1-cp190-100x_Position020_19_cmle.ics	24	0	1	2	0.20635000882146287
1866	Feb25-FISH2-3R4-rep1-cp190-100x_Position020_19_cmle.ics	25	0	1	1	0.0
1867	Feb25-FISH2-3R4-rep1-cp190-100x_Position020_19_cmle.ics	25	0	1	2	1.80482546240828
1868	Feb25-FISH2-3R4-rep1-cp190-100x_Position020_19_cmle.ics	27	0	1	1	0.0
1869	Feb25-FISH2-3R4-rep1-cp190-100x_Position020_19_cmle.ics	28	0	1	1	0.0
1870	Feb25-FISH2-3R4-rep1-cp190-100x_Position020_19_cmle.ics	29	0	1	1	0.0
1871	Feb25-FISH2-3R4-rep1-cp190-100x_Position020_19_cmle.ics	31	0	1	1	0.0
1872	Feb25-FISH2-3R4-rep1-cp190-100x_Position020_19_cmle.ics	31	0	2	1	1.1535316172061805
1873	Feb25-FISH2-3R4-rep1-cp190-100x_Position020_19_cmle.ics	32	0	1	1	2.3751669503507533
1874	Feb25-FISH2-3R4-rep1-cp190-100x_Position020_19_cmle.ics	32	0	1	2	0.0
1875	Feb25-FISH2-3R4-rep1-cp190-100x_Position020_19_cmle.ics	34	0	1	1	0.0
1876	Feb25-FISH2-3R4-rep1-cp190-100x_Position020_19_cmle.ics	35	0	1	1	0.0
1877	Feb25-FISH2-3R4-rep1-cp190-100x_Position020_19_cmle.ics	36	0	1	1	0.0
1878	Feb25-FISH2-3R4-rep1-cp190-100x_Position020_19_cmle.ics	37	0	1	1	0.0
1879	Feb25-FISH2-3R4-rep1-cp190-100x_Position020_19_cmle.ics	38	0	1	1	0.0
1880	Feb25-FISH2-3R4-rep1-cp190-100x_Position020_19_cmle.ics	39	0	1	1	2.6264068296400853
1881	Feb25-FISH2-3R4-rep1-cp190-100x_Position020_19_cmle.ics	42	0	1	1	7.524285935410134
1882	Feb25-FISH2-3R4-rep1-cp190-100x_Position020_19_cmle.ics	42	0	2	1	0.0
1883	Feb25-FISH2-3R4-rep1-cp190-100x_Position020_19_cmle.ics	43	0	1	1	7.019438667359647
1884	Feb25-FISH2-3R4-rep1-cp190-100x_Position020_19_cmle.ics	43	0	2	1	0.0
1885	Feb25-FISH2-3R4-rep1-cp190-100x_Position020_19_cmle.ics	44	0	1	1	4.751279271381173
1886	Feb25-FISH2-3R4-rep1-cp190-100x_Position020_19_cmle.ics	45	0	1	1	2.2119648004745165
1887	Feb25-FISH2-3R4-rep1-cp190-100x_Position020_19_cmle.ics	46	0	1	1	0.0
1888	Feb25-FISH2-3R4-rep1-cp190-100x_Position020_19_cmle.ics	47	0	1	1	0.0
1889	Feb25-FISH2-3R4-rep1-cp190-100x_Position020_19_cmle.ics	49	0	1	1	0.0
1890	Feb25-FISH2-3R4-rep1-cp190-100x_Position020_19_cmle.ics	49	0	1	2	5.30218682835201
1891	Feb25-FISH2-3R4-rep1-cp190-100x_Position020_19_cmle.ics	50	0	1	1	0.0
1892	Feb25-FISH2-3R4-rep1-cp190-100x_Position020_19_cmle.ics	51	0	1	1	0.0
1893	Feb25-FISH2-3R4-rep1-cp190-100x_Position020_19_cmle.ics	52	0	1	1	0.0
1894	Feb25-FISH2-3R4-rep1-cp190-100x_Position020_19_cmle.ics	53	0	1	1	0.0
1895	Feb25-FISH2-3R4-rep1-cp190-100x_Position020_19_cmle.ics	54	0	1	1	0.0
1896	Feb25-FISH2-3R4-rep1-cp190-100x_Position020_19_cmle.ics	55	0	1	1	2.7615599962756505
1897	Feb25-FISH2-3R4-rep1-cp190-100x_Position020_19_cmle.ics	56	0	1	1	0.0
1898	Feb25-FISH2-3R4-rep1-cp190-100x_Position020_19_cmle.ics	57	0	1	1	0.0
1899	Feb25-FISH2-3R4-rep1-cp190-100x_Position020_19_cmle.ics	59	0	1	1	0.0
1900	Feb25-FISH2-3R4-rep1-cp190-100x_Position020_19_cmle.ics	60	0	1	1	0.7295574526778015
1901	Feb25-FISH2-3R4-rep1-cp190-100x_Position020_19_cmle.ics	61	0	1	1	0.0
1902	Feb25-FISH2-3R4-rep1-cp190-100x_Position020_19_cmle.ics	62	0	1	1	0.0
1903	Feb25-FISH2-3R4-rep1-cp190-100x_Position020_19_cmle.ics	63	0	1	1	0.0
1904	Feb25-FISH2-3R4-rep1-cp190-100x_Position020_19_cmle.ics	64	0	1	1	0.0
1905	Feb25-FISH2-3R4-rep1-cp190-100x_Position020_19_cmle.ics	66	0	1	1	0.8508028822180275
1906	Feb25-FISH2-3R4-rep1-cp190-100x_Position020_19_cmle.ics	68	0	1	1	0.0
1907	Feb25-FISH2-3R4-rep1-cp190-100x_Position020_19_cmle.ics	69	0	1	1	0.10317500441073144
1908	Feb25-FISH2-3R4-rep1-cp190-100x_Position020_19_cmle.ics	69	0	2	1	1.3625635475001732
1909	Feb25-FISH2-3R4-rep1-cp190-100x_Position020_19_cmle.ics	70	0	1	1	0.10317500441073144
1910	Feb25-FISH2-3R4-rep1-cp190-100x_Position020_19_cmle.ics	71	0	1	1	0.0
1911	Feb25-FISH2-3R4-rep1-cp190-100x_Position020_19_cmle.ics	73	0	1	1	5.009037550104715
1912	Feb25-FISH2-3R4-rep1-cp190-100x_Position020_19_cmle.ics	74	0	1	1	7.557172912941957
1913	Feb25-FISH2-3R4-rep1-cp190-100x_Position020_19_cmle.ics	74	0	1	2	5.494492809504625
1914	Feb25-FISH2-3R4-rep1-cp190-100x_Position020_19_cmle.ics	74	0	2	1	1.459114905355603
1915	Feb25-FISH2-3R4-rep1-cp190-100x_Position020_19_cmle.ics	74	0	2	2	0.0
1916	Feb25-FISH2-3R4-rep1-cp190-100x_Position020_19_cmle.ics	75	0	1	1	0.0
1917	Feb25-FISH2-3R4-rep1-cp190-100x_Position020_19_cmle.ics	76	0	1	1	0.0
1918	Feb25-FISH2-3R4-rep1-cp190-100x_Position020_19_cmle.ics	76	0	1	2	2.2792103433328337
1919	Feb25-FISH2-3R4-rep1-cp190-100x_Position020_19_cmle.ics	76	0	2	1	2.063500088214629
1920	Feb25-FISH2-3R4-rep1-cp190-100x_Position020_19_cmle.ics	76	0	2	2	0.10317500441073144
1921	Feb25-FISH2-3R4-rep1-cp190-100x_Position020_19_cmle.ics	77	0	1	1	0.0
1922	Feb25-FISH2-3R4-rep1-cp190-100x_Position020_19_cmle.ics	79	0	1	1	0.0
1923	Feb25-FISH2-3R4-rep1-cp190-100x_Position020_19_cmle.ics	80	0	1	1	0.41270001764292574
1924	Feb25-FISH2-3R4-rep1-cp190-100x_Position020_19_cmle.ics	81	0	1	1	0.0
1925	Feb25-FISH2-3R4-rep1-cp190-100x_Position020_19_cmle.ics	83	0	1	1	0.0
1926	Feb25-FISH2-3R4-rep1-cp190-100x_Position020_19_cmle.ics	84	0	1	1	0.0
1927	Feb25-FISH2-3R4-rep1-cp190-100x_Position020_19_cmle.ics	85	0	1	1	0.3095250132321943
1928	Feb25-FISH2-3R4-rep1-cp190-100x_Position020_19_cmle.ics	87	0	1	1	0.0
1929	Feb25-FISH2-3R4-rep1-cp190-100x_Position020_19_cmle.ics	88	0	1	1	6.50002527787608
1930	Feb25-FISH2-3R4-rep1-cp190-100x_Position020_19_cmle.ics	88	0	1	2	0.0
1931	Feb25-FISH2-3R4-rep1-cp190-100x_Position020_19_cmle.ics	89	0	1	1	2.4383290895929886
1932	Feb25-FISH2-3R4-rep1-cp190-100x_Position020_19_cmle.ics	89	0	2	1	5.348272331514772
1933	Feb25-FISH2-3R4-rep1-cp190-100x_Position020_19_cmle.ics	90	0	1	1	0.0
1934	Feb25-FISH2-3R4-rep1-cp190-100x_Position020_19_cmle.ics	91	0	1	1	0.0
1935	Feb25-FISH2-3R4-rep1-cp190-100x_Position020_19_cmle.ics	92	0	1	1	0.0
1936	Feb25-FISH2-3R4-rep1-cp190-100x_Position020_19_cmle.ics	93	0	1	1	0.0
1937	Feb25-FISH2-3R4-rep1-cp190-100x_Position020_19_cmle.ics	94	0	1	1	0.0
1938	Feb25-FISH2-3R4-rep1-cp190-100x_Position020_19_cmle.ics	95	0	1	1	0.0
1939	Feb25-FISH2-3R4-rep1-cp190-100x_Position020_19_cmle.ics	97	0	1	1	0.0
1940	Feb25-FISH2-3R4-rep1-cp190-100x_Position020_19_cmle.ics	97	0	1	2	2.265155469265729
1941	Feb25-FISH2-3R4-rep1-cp190-100x_Position020_19_cmle.ics	98	0	1	1	0.0
1942	Feb25-FISH2-3R4-rep1-cp190-100x_Position020_19_cmle.ics	99	0	1	1	0.0
1943	Feb25-FISH2-3R4-rep1-cp190-100x_Position020_19_cmle.ics	100	0	1	1	0.0
1944	Feb25-FISH2-3R4-rep1-cp190-100x_Position020_19_cmle.ics	102	0	1	1	0.0
1945	Feb25-FISH2-3R4-rep1-cp190-100x_Position020_19_cmle.ics	103	0	1	1	0.0
1946	Feb25-FISH2-3R4-rep1-cp190-100x_Position020_19_cmle.ics	104	0	1	1	0.0
1947	Feb25-FISH2-3R4-rep1-cp190-100x_Position020_19_cmle.ics	106	0	1	1	0.0
1948	Feb25-FISH2-3R4-rep1-m1bp-100x_Position001_0_cmle.ics	1	0	1	1	0.0
1949	Feb25-FISH2-3R4-rep1-m1bp-100x_Position001_0_cmle.ics	2	0	1	1	0.0
1950	Feb25-FISH2-3R4-rep1-m1bp-100x_Position001_0_cmle.ics	2	0	1	2	1.80482546240828
1951	Feb25-FISH2-3R4-rep1-m1bp-100x_Position001_0_cmle.ics	2	0	2	1	1.2927790998539732
1952	Feb25-FISH2-3R4-rep1-m1bp-100x_Position001_0_cmle.ics	2	0	2	2	0.3095250132321943
1953	Feb25-FISH2-3R4-rep1-m1bp-100x_Position001_0_cmle.ics	3	0	1	1	0.0
1954	Feb25-FISH2-3R4-rep1-m1bp-100x_Position001_0_cmle.ics	4	0	1	1	0.0
1955	Feb25-FISH2-3R4-rep1-m1bp-100x_Position001_0_cmle.ics	5	0	1	1	9.268772476577242
1956	Feb25-FISH2-3R4-rep1-m1bp-100x_Position001_0_cmle.ics	5	0	1	2	3.4667415613497026
1957	Feb25-FISH2-3R4-rep1-m1bp-100x_Position001_0_cmle.ics	5	0	1	3	0.0
1958	Feb25-FISH2-3R4-rep1-m1bp-100x_Position001_0_cmle.ics	5	0	1	4	11.53208583122258
1959	Feb25-FISH2-3R4-rep1-m1bp-100x_Position001_0_cmle.ics	5	0	2	1	9.288424119355266
1960	Feb25-FISH2-3R4-rep1-m1bp-100x_Position001_0_cmle.ics	5	0	2	2	0.0
1961	Feb25-FISH2-3R4-rep1-m1bp-100x_Position001_0_cmle.ics	5	0	2	3	3.8433610217050385
1962	Feb25-FISH2-3R4-rep1-m1bp-100x_Position001_0_cmle.ics	5	0	2	4	12.46557621622478
1963	Feb25-FISH2-3R4-rep1-m1bp-100x_Position001_0_cmle.ics	5	0	3	1	0.0
1964	Feb25-FISH2-3R4-rep1-m1bp-100x_Position001_0_cmle.ics	5	0	3	2	8.762229354758599
1965	Feb25-FISH2-3R4-rep1-m1bp-100x_Position001_0_cmle.ics	5	0	3	3	9.138071721955946
1966	Feb25-FISH2-3R4-rep1-m1bp-100x_Position001_0_cmle.ics	5	0	3	4	3.562153448393837
1967	Feb25-FISH2-3R4-rep1-m1bp-100x_Position001_0_cmle.ics	6	0	1	1	0.0
1968	Feb25-FISH2-3R4-rep1-m1bp-100x_Position001_0_cmle.ics	7	0	1	1	1.2191645447964943
1969	Feb25-FISH2-3R4-rep1-m1bp-100x_Position001_0_cmle.ics	7	0	1	2	3.3938147004568644
1970	Feb25-FISH2-3R4-rep1-m1bp-100x_Position001_0_cmle.ics	8	0	1	1	0.0
1971	Feb25-FISH2-3R4-rep1-m1bp-100x_Position001_0_cmle.ics	8	0	1	2	4.5677521615016206
1972	Feb25-FISH2-3R4-rep1-m1bp-100x_Position001_0_cmle.ics	8	0	2	1	5.0597846883090245
1973	Feb25-FISH2-3R4-rep1-m1bp-100x_Position001_0_cmle.ics	8	0	2	2	0.0
1974	Feb25-FISH2-3R4-rep1-m1bp-100x_Position001_0_cmle.ics	9	0	1	1	2.1862391473222567
1975	Feb25-FISH2-3R4-rep1-m1bp-100x_Position001_0_cmle.ics	9	0	1	2	0.0
1976	Feb25-FISH2-3R4-rep1-m1bp-100x_Position001_0_cmle.ics	9	0	2	1	0.0
1977	Feb25-FISH2-3R4-rep1-m1bp-100x_Position001_0_cmle.ics	9	0	2	2	1.8940413082472753
1978	Feb25-FISH2-3R4-rep1-m1bp-100x_Position001_0_cmle.ics	10	0	1	1	4.544387547095828
1979	Feb25-FISH2-3R4-rep1-m1bp-100x_Position001_0_cmle.ics	10	0	2	1	0.0
1980	Feb25-FISH2-3R4-rep1-m1bp-100x_Position001_0_cmle.ics	11	0	1	1	0.0
1981	Feb25-FISH2-3R4-rep1-m1bp-100x_Position001_0_cmle.ics	12	0	1	1	0.0
1982	Feb25-FISH2-3R4-rep1-m1bp-100x_Position001_0_cmle.ics	13	0	1	1	0.0
1983	Feb25-FISH2-3R4-rep1-m1bp-100x_Position001_0_cmle.ics	15	0	1	1	0.0
1984	Feb25-FISH2-3R4-rep1-m1bp-100x_Position001_0_cmle.ics	17	0	1	1	0.6275890508929507
1985	Feb25-FISH2-3R4-rep1-m1bp-100x_Position001_0_cmle.ics	18	0	1	1	0.10317500441073144
1986	Feb25-FISH2-3R4-rep1-m1bp-100x_Position001_0_cmle.ics	18	0	1	2	1.857150079393166
1987	Feb25-FISH2-3R4-rep1-m1bp-100x_Position001_0_cmle.ics	19	0	1	1	0.0
1988	Feb25-FISH2-3R4-rep1-m1bp-100x_Position001_0_cmle.ics	20	0	1	1	0.0
1989	Feb25-FISH2-3R4-rep1-m1bp-100x_Position001_0_cmle.ics	21	0	1	1	0.0
1990	Feb25-FISH2-3R4-rep1-m1bp-100x_Position001_0_cmle.ics	23	0	1	1	0.0
1991	Feb25-FISH2-3R4-rep1-m1bp-100x_Position001_0_cmle.ics	24	0	1	1	0.0
1992	Feb25-FISH2-3R4-rep1-m1bp-100x_Position001_0_cmle.ics	25	0	1	1	0.0
1993	Feb25-FISH2-3R4-rep1-m1bp-100x_Position001_0_cmle.ics	26	0	1	1	6.18103532020885
1994	Feb25-FISH2-3R4-rep1-m1bp-100x_Position001_0_cmle.ics	27	0	1	1	0.0
1995	Feb25-FISH2-3R4-rep1-m1bp-100x_Position001_0_cmle.ics	28	0	1	1	0.0
1996	Feb25-FISH2-3R4-rep1-m1bp-100x_Position001_0_cmle.ics	29	0	1	1	0.0
1997	Feb25-FISH2-3R4-rep1-m1bp-100x_Position001_0_cmle.ics	30	0	1	1	0.0
1998	Feb25-FISH2-3R4-rep1-m1bp-100x_Position001_0_cmle.ics	32	0	1	1	0.0
1999	Feb25-FISH2-3R4-rep1-m1bp-100x_Position001_0_cmle.ics	32	0	2	1	2.87238942987039
[truncated: 4,667 more rows]
