# Supplementary material for: M1BP cooperates with CP190 to activate transcription at TAD borders and promote chromatin insulator activity
Source: Nat Commun. 2021 Jul 7;12:4170. doi: 10.1038/s41467-021-24407-y (PMC8263732; doi:10.1038/s41467-021-24407-y)
Supplement: Supplementary file 6 — Source Data [file 41467_2021_24407_MOESM6_ESM.zip › Source Data_updated_060121/Source Data 8/Figure 8i/Figure 8i-tango-slide2/rep1/A.xls]

	Label	nuc.idx	idx	tag	ZThickness	_Cdist	_Cidx	_NUC_dist	_NUC_idx	compacity	elongation	evf	evfMax	evfMean	evfMin	rad_dist	ratioEllVolume	surface_pix	surface_unit	volume_pix	volume_unit
1	Feb25-FISH2-3R4-rep1-cp190-100x_Position001_0_cmle.ics	1	1	0	1.5162	2.519131278111178	1.0	2.3825999999999996	1.0	0.31057215406554073	2.803273536110619	0.9939967946060958	0.9997167647627733	0.9917861781204234	0.9728094172262289	0.20899346396736862	0.9984803763544756	198.0	3.8397145581516496	146.0	0.3366358004351103
2	Feb25-FISH2-3R4-rep1-cp190-100x_Position001_0_cmle.ics	2	1	0	1.5162	4.7462444879230326	1.0	0.10317500441073144	1.0	0.2658212984027631	2.8374807363114107	0.2881562316964148	0.44275409229631	0.2609667375689756	0.09719396405561208	0.8770338852018535	0.9864958839335073	194.0	3.7035132366493526	131.0	0.3020499305273935
3	Feb25-FISH2-3R4-rep1-cp190-100x_Position001_0_cmle.ics	3	1	0	1.5162	0.2686300942341852	1.0	0.0	1.0	0.24609574153187475	2.8228594553299744	0.15597361539362242	0.32012021388704576	0.13523281682994417	0.02898403653253191	0.9656502986636801	0.9552774716455863	196.0	3.8418296439217605	128.0	0.2951327565458501
4	Feb25-FISH2-3R4-rep1-cp190-100x_Position001_0_cmle.ics	4	1	0	1.7328	0.4566581378306587	1.0	0.0	1.0	0.21685850727676434	2.5607350274151637	0.1572751106013436	0.2526339505161396	0.08124692774045551	0.02906357529084057	0.9532149104600909	0.9406341072477146	198.0	3.863119806992069	122.0	0.2812984085827634
5	Feb25-FISH2-3R4-rep1-cp190-100x_Position001_0_cmle.ics	5	1	0	1.9493999999999998	0.09030344322166996	1.0	0.4773698211006071	1.0	0.28668377159973024	2.976775843022979	0.5014361428643221	0.658414482814608	0.49532432087645306	0.2916954990548131	0.7957742134912982	0.999547861360967	298.0	5.793622167603056	259.0	0.5971826870732435
6	Feb25-FISH2-3R4-rep1-cp190-100x_Position001_0_cmle.ics	6	1	0	1.5162	0.5362580901748397	1.0	0.10317500441073144	1.0	0.28277752348369806	2.723777758162844	0.3005394859952621	0.44355304282045666	0.2953835128302112	0.09077034353247201	0.8794929610690747	0.9880727386840721	208.0	3.992975871184033	150.0	0.3458586990771681
7	Feb25-FISH2-3R4-rep1-cp190-100x_Position001_0_cmle.ics	7	1	0	1.2995999999999999	0.3209708136365337	1.0	0.10317500441073144	1.0	0.3161256321025793	2.8782266138378976	0.32958278270719277	0.500816499905607	0.31886917122899755	0.07458939022087974	0.885871784056677	0.9888665951164127	158.0	3.062832564139177	105.0	0.24210108935401767
8	Feb25-FISH2-3R4-rep1-cp190-100x_Position001_0_cmle.ics	8	1	0	1.7328	0.36870825124118267	1.0	0.4660867564761642	1.0	0.2500362665175166	3.5050818524365233	0.5762263516722811	0.7215324920167484	0.5675014066598952	0.35673991041220615	0.7356020557486841	0.9864298955475189	204.0	3.9972060427242546	137.0	0.3158842784904802
9	Feb25-FISH2-3R4-rep1-cp190-100x_Position001_0_cmle.ics	9	1	0	1.5162	0.2725585080237494	1.0	1.0653987500596882	1.0	0.2757759719652211	2.5456174744803395	0.7496226067117945	0.838721575967049	0.7445064515468002	0.6316197515010349	0.5926837523107716	1.0027899822174866	206.0	3.9482804592733043	146.0	0.3366358004351103
10	Feb25-FISH2-3R4-rep1-cp190-100x_Position001_0_cmle.ics	10	1	0	1.9493999999999998	0.4271170230599937	1.0	0.687545504971255	1.0	0.28150518806062647	3.3391661859753725	0.6333126658207405	0.733389087553351	0.629938574230015	0.46310488522320914	0.7260299660269739	0.9856876504247228	198.0	3.909930304672909	139.0	0.32049572781150915
11	Feb25-FISH2-3R4-rep1-cp190-100x_Position001_0_cmle.ics	11	1	0	1.2995999999999999	0.2006110347469085	1.0	1.0317500441073144	1.0	0.26520887130747955	2.3004399503436126	0.7550481206524658	0.8385424336662654	0.7532982787446184	0.663441298001542	0.5761307191308763	0.9691137384020297	178.0	3.392760439044363	115.0	0.2651583359591622
12	Feb25-FISH2-3R4-rep1-cp190-100x_Position001_0_cmle.ics	12	1	0	1.083	0.3727179253152921	1.0	1.1736910802652913	1.0	0.2939425763022126	2.2456425674952074	0.7864095071108513	0.8672667056302358	0.7837521917007598	0.693235924410676	0.6236523008586957	0.9929243667382337	170.0	3.1905735425610295	113.0	0.2605468866381333
13	Feb25-FISH2-3R4-rep1-cp190-100x_Position001_0_cmle.ics	13	1	0	1.5162	0.3036726400706322	1.0	1.3116988911569	1.0	0.3071540416617009	3.073477413441331	0.8137901546959002	0.8925504846951292	0.8118485704472653	0.7262401256071832	0.5425136648021378	1.0034479170618256	196.0	3.7950191462409206	143.0	0.3297186264535669
14	Feb25-FISH2-3R4-rep1-cp190-100x_Position001_0_cmle.ics	14	1	0	1.2995999999999999	1.426566906544441	2.0	0.10317500441073144	1.0	0.2888529022086707	2.447420171511346	0.2340715625450873	0.377928870292887	0.2166498340787765	0.06726302120906075	0.9081725022767845	0.9734077949022493	172.0	3.258674203312178	114.0	0.26285261129864773
15	Feb25-FISH2-3R4-rep1-cp190-100x_Position001_0_cmle.ics	15	1	0	1.5162	0.35805682256833127	1.0	1.70785021024454	1.0	0.33958081109512045	2.637836845980847	0.8989878615423406	0.9385729207938623	0.8956092641285164	0.8449339048373735	0.4872355013064827	0.9968972666544557	186.0	3.548136837846858	139.0	0.32049572781150915
16	Feb25-FISH2-3R4-rep1-cp190-100x_Position001_0_cmle.ics	16	1	0	1.9493999999999998	0.5443552773303564	1.0	2.1886723580334047	1.0	0.28447427099721895	2.8188507853692637	0.9309199176575033	0.9700074046218797	0.9309625620767057	0.8734333021899847	0.4878089216824938	0.994155458482919	298.0	5.770216918762635	258.0	0.5948769624127291
17	Feb25-FISH2-3R4-rep1-cp190-100x_Position001_0_cmle.ics	17	1	0	1.5162	0.22554669636669578	2.0	0.0	1.0	0.227918556011507	2.119223218772142	0.14678363607421427	0.3356650571581858	0.14678363607421427	0.02484126001521074	0.9289846704865985	0.9269249540755248	242.0	4.518745385262227	169.0	0.38966746762694277
18	Feb25-FISH2-3R4-rep1-cp190-100x_Position001_0_cmle.ics	19	1	0	1.2995999999999999	0.8819092437415392	1.0	1.3742323914031862	1.0	0.2932823503008304	2.385406415456995	0.8650984891948748	0.9150363358194683	0.8648785618665137	0.8027156244023714	0.4543448105228969	1.003730919299431	162.0	3.1054128902797946	105.0	0.24210108935401767
19	Feb25-FISH2-3R4-rep1-cp190-100x_Position001_0_cmle.ics	20	1	0	2.166	0.39605169049788425	1.0	0.1459114905355603	1.0	0.28301129293029215	3.141732375931692	0.29861276653277025	0.473071873565713	0.29861276653277025	0.12122015348871962	0.8696944353851853	0.9995037389447162	316.0	6.149070377118774	281.0	0.6479086296045616
20	Feb25-FISH2-3R4-rep1-cp190-100x_Position001_0_cmle.ics	21	1	0	1.083	0.432042617292972	1.0	0.0	1.0	0.2750630861314419	2.2776714946061687	0.1607483352401068	0.31846050045469215	0.1607483352401068	0.028014902167854735	0.9285796259748693	0.9683426946087315	146.0	2.7010390973131257	87.0	0.20059804546475749
21	Feb25-FISH2-3R4-rep1-cp190-100x_Position001_0_cmle.ics	22	1	0	1.7328	3.4751741734033734	1.0	1.2269033092775323	1.0	0.26534048631852075	2.9964026202454153	0.799022445644607	0.8759883631460542	0.7975788308918901	0.7020071374658332	0.5071512908677805	0.9885407958453442	200.0	3.861004721221958	137.0	0.3158842784904802
22	Feb25-FISH2-3R4-rep1-cp190-100x_Position001_0_cmle.ics	24	1	0	1.5162	0.33840591467684633	1.0	0.744005537498231	1.0	0.2772518481075575	2.437470297987509	0.6303265080243498	0.737789732435876	0.6289429994465966	0.47535102508333227	0.6633335891801332	0.9884563299276974	214.0	4.08025160923538	155.0	0.35738732237974036
23	Feb25-FISH2-3R4-rep1-cp190-100x_Position001_0_cmle.ics	28	1	0	1.9493999999999998	5.850551422383175	1.0	0.0	1.0	0.16745099753705875	2.715023525560168	0.08028612383709492	0.2512577644115911	0.08028612383709492	0.02792026195227522	0.9624251081382036	0.9031779444719543	224.0	4.420754912991125	129.0	0.29743848120636457
24	Feb25-FISH2-3R4-rep1-cp190-100x_Position001_0_cmle.ics	29	1	0	1.083	NA	0.0	0.23070632344123612	1.0	0.2934412732759675	3.091009511840973	0.4382385050089905	0.5840290264577447	0.41544117647058826	0.261912406884151	0.8294488416339016	0.9831340503331741	114.0	2.1965597463052466	62.0	0.14295492895189613
25	Feb25-FISH2-3R4-rep1-cp190-100x_Position001_0_cmle.ics	31	1	0	1.5162	0.5238201640189751	1.0	0.7540056732031717	1.0	0.26455915043708045	2.649444248997029	0.6568200524808825	0.7715287695132503	0.6520995870472117	0.49504034555776766	0.7121324466225623	0.9878383979846967	206.0	3.924875210432884	143.0	0.3297186264535669
26	Feb25-FISH2-3R4-rep1-cp190-100x_Position001_0_cmle.ics	32	1	0	1.7328	0.14516726593397625	1.0	0.0	1.0	0.216021894846841	3.0658306811698663	0.08138941427241887	0.2573891440751749	0.08138941427241887	0.028659671560238974	0.9552289406706174	0.934357218061397	210.0	4.107887029616022	133.0	0.3066613798484224
27	Feb25-FISH2-3R4-rep1-cp190-100x_Position001_0_cmle.ics	35	1	0	1.5162	0.26167835212646756	1.0	0.0	1.0	0.2865002467954959	2.8350028445070246	0.1970206101425725	0.34089455224593934	0.1970206101425725	0.02845567312005059	0.9217103895729546	0.9902175207537939	194.0	3.7035132366493526	136.0	0.31357855382996574
28	Feb25-FISH2-3R4-rep1-cp190-100x_Position001_0_cmle.ics	36	1	0	1.5162	0.6583716247974666	1.0	1.8725829911983063	1.0	0.2830711861397215	3.1723438304278684	0.930306408250822	0.9552705778760315	0.9296975260648412	0.9008973986679532	0.36153228366707163	1.0066639747443462	166.0	3.265019460622511	107.0	0.2467125386750466
29	Feb25-FISH2-3R4-rep1-cp190-100x_Position001_0_cmle.ics	37	1	0	1.9493999999999998	2.1933938757738742	1.0	1.8253521634203476	1.0	0.2919474283604534	2.9772059352242435	0.8300894214897516	0.8811591000662863	0.8279383667580811	0.7485637972939602	0.590494472830712	0.9949446702035392	312.0	6.012869055616478	280.0	0.6456029049440472
30	Feb25-FISH2-3R4-rep1-cp190-100x_Position001_0_cmle.ics	38	1	0	1.5162	1.003539754665671	1.0	2.0763569109711253	1.0	0.27424073648752295	2.7661483486633776	0.9632942139377698	0.9842246306979446	0.9626539583635859	0.9268293487874748	0.25429786222467055	0.9708301706131571	212.0	4.082366695005491	152.0	0.350470148398197
31	Feb25-FISH2-3R4-rep1-cp190-100x_Position001_0_cmle.ics	39	1	0	1.2995999999999999	0.5281562567094418	1.0	1.0841098665386142	1.0	0.2908258893381307	3.218556703784569	0.8368214971209214	0.8950786948176583	0.8334740882917466	0.7577120921305183	0.5697729685609723	1.0126791665973278	118.0	2.3093558189671235	65.0	0.14987210293343953
32	Feb25-FISH2-3R4-rep1-cp190-100x_Position001_0_cmle.ics	40	1	0	1.2995999999999999	3.961250524322818	1.0	0.7295574526778015	1.0	0.30758805139602646	2.609564581958038	0.5806800484512892	0.681894214685355	0.5812856895656688	0.4747937936205803	0.70823233285994	1.0060154379170108	146.0	2.8180653415152253	92.0	0.21212666876732977
33	Feb25-FISH2-3R4-rep1-cp190-100x_Position001_0_cmle.ics	41	1	0	1.9493999999999998	0.4309550042111592	1.0	0.0	1.0	0.2783336540708043	2.971077265101818	0.16022438541494802	0.33012539184952977	0.1538920970136941	0.019505032172908762	0.9437819685556235	0.9815139852804406	274.0	5.30408772235515	225.0	0.5187880486157521
34	Feb25-FISH2-3R4-rep1-cp190-100x_Position001_0_cmle.ics	41	2	0	1.2995999999999999	8.566839249852565	1.0	0.9228252937649445	1.0	0.3068914311146678	2.8659779246197665	0.5593895396799208	0.6337667051641643	0.5601616894901832	0.4671588846724963	0.7629623798981765	1.0141283247894737	132.0	2.5520079558209647	79.0	0.18215224818064185
35	Feb25-FISH2-3R4-rep1-cp190-100x_Position001_0_cmle.ics	42	1	0	1.083	NA	0.0	0.6814942112109359	1.0	0.25511314070766744	2.7592351990294075	0.7098889292654796	0.8041410582528874	0.7075505980124185	0.5721011802253014	0.6360794054639562	0.9822245431052102	122.0	2.3051256474269013	64.0	0.14756637827292504
36	Feb25-FISH2-3R4-rep1-cp190-100x_Position001_0_cmle.ics	43	1	0	1.5162	0.43991174969783725	1.0	0.3095250132321943	1.0	0.3148158882708861	3.0558031694103187	0.4363729046461632	0.578594700019947	0.4320289009227314	0.24823247807681795	0.8096168943280097	1.0040420266857555	188.0	3.639642747438426	136.0	0.31357855382996574
37	Feb25-FISH2-3R4-rep1-cp190-100x_Position001_0_cmle.ics	44	1	0	1.7328	0.28981733577794755	1.0	0.6190500264643886	1.0	0.2638937829015426	2.8357628666353265	0.5620466110870507	0.6570180543525336	0.5565179731485491	0.42589459722823736	0.751394010042606	0.995655413509995	210.0	4.061076531935182	147.0	0.33894152509562475
38	Feb25-FISH2-3R4-rep1-cp190-100x_Position001_0_cmle.ics	45	1	0	1.2995999999999999	0.4408664034920183	1.0	0.993191502864974	1.0	0.2609282382159057	2.7468196352530776	0.8366402597087966	0.9113973883760932	0.826004796860237	0.6993785885602152	0.5751812004382876	0.9948181252983989	144.0	2.7733699296044962	83.0	0.1913751468226997
39	Feb25-FISH2-3R4-rep1-cp190-100x_Position001_0_cmle.ics	46	1	0	1.2995999999999999	0.13770682371320156	1.0	1.0389843448820495	1.0	0.32508082821879547	2.341243158103567	0.7393960918473849	0.8362083961498319	0.7393960918473849	0.6335454598167691	0.5857519605414938	0.9905003936243199	186.0	3.5247315890064383	136.0	0.31357855382996574
40	Feb25-FISH2-3R4-rep1-cp190-100x_Position001_0_cmle.ics	47	1	0	1.7328	2.0052592161420346	1.0	0.0	1.0	0.07889748258402751	2.774959814568622	0.08558006167607438	0.1546635768516348	0.05932264521830084	0.029652305639213	0.9624770349596936	0.6507042762770471	186.0	3.477921091325598	67.0	0.15448355225446841
41	Feb25-FISH2-3R4-rep1-cp190-100x_Position001_0_cmle.ics	48	1	0	1.9493999999999998	0.3417848695119357	1.0	0.687545504971255	1.0	0.21828684643566207	2.1280665768861207	0.533634040873319	0.6362011426399149	0.5092021624624877	0.38872968122320223	0.7781664072977577	0.9413618665980733	338.0	6.430072668573015	273.0	0.6294628323204459
42	Feb25-FISH2-3R4-rep1-cp190-100x_Position001_0_cmle.ics	49	1	0	1.5162	0.26334091887163796	1.0	1.4199491695140265	1.0	0.2834790591663577	2.6821384659203216	0.8437117766975066	0.8934647953583189	0.8318331503841931	0.7698957189901208	0.5593240730891834	0.9860576983919916	186.0	3.5481368378468576	127.0	0.29282703188533565
43	Feb25-FISH2-3R4-rep1-cp190-100x_Position001_0_cmle.ics	50	1	0	1.9493999999999998	0.6918788215797667	1.0	1.3132034148200427	1.0	0.28447427099721895	3.0740769131825716	0.7380352450146854	0.830783351368063	0.7547804915752048	0.6441548152728397	0.532868306549683	0.9951640449549883	298.0	5.793622167603056	258.0	0.5948769624127291
44	Feb25-FISH2-3R4-rep1-cp190-100x_Position001_0_cmle.ics	51	1	0	1.5162	0.3011387251390894	1.0	0.10317500441073144	1.0	0.27466855967843334	3.195682729836324	0.295356606390925	0.4471677515205739	0.2751972026364823	0.09936468328558881	0.8762884838005531	0.9849709396206353	182.0	3.5523670093870803	121.0	0.27899268392224896
45	Feb25-FISH2-3R4-rep1-cp190-100x_Position001_0_cmle.ics	52	1	0	1.9493999999999998	0.2297892710920981	1.0	1.4930362603455627	1.0	0.27558102470748985	2.6570352561774127	0.7693239281009646	0.8495269054802476	0.7673621439397159	0.6836109576622899	0.6252702182466634	0.99125487251191	270.0	5.21469689853369	219.0	0.5049537006526654
46	Feb25-FISH2-3R4-rep1-cp190-100x_Position001_0_cmle.ics	52	2	0	1.2995999999999999	2.6576038417348005	1.0	1.1961505589055579	1.0	0.268082573106329	3.4910935874037183	0.6419318970523662	0.6967627020212751	0.6401188402102013	0.5758385387895013	0.6884582603006816	1.0062521074777317	120.0	2.354051230877852	64.0	0.14756637827292504
47	Feb25-FISH2-3R4-rep1-cp190-100x_Position001_0_cmle.ics	53	1	0	1.7328	0.37940165682771376	1.0	0.0	1.0	0.2720111564350147	3.230208152852746	0.15742733936444872	0.350688363915749	0.15742733936444872	0.026745481854741026	0.9294999469660786	0.9877231153756186	206.0	4.018496205794564	145.0	0.33433007577459584
48	Feb25-FISH2-3R4-rep1-cp190-100x_Position001_0_cmle.ics	54	1	0	1.2995999999999999	0.527970810775185	2.0	0.20635000882146287	1.0	0.27462088780918464	2.18364472948701	0.35998255140566476	0.5635933575006393	0.35998255140566476	0.1715715768415036	0.8728328170006304	0.984425658227419	186.0	3.524731589006438	125.0	0.28821558256430674
49	Feb25-FISH2-3R4-rep1-cp190-100x_Position001_0_cmle.ics	55	1	0	1.5162	0.2860341916281493	1.0	0.10317500441073144	1.0	0.2739999386659563	2.955021588308771	0.26382978723404255	0.43626536748753475	0.26382978723404255	0.06966467476116164	0.8848210841238927	0.9979730911042701	194.0	3.773728983170612	133.0	0.3066613798484224
50	Feb25-FISH2-3R4-rep1-cp190-100x_Position001_0_cmle.ics	56	1	0	1.5162	0.42606797390888895	1.0	0.0	1.0	0.26962149742260655	2.83710738507645	0.17837176007203798	0.3711964654742393	0.18760324689206612	0.026599638514410835	0.9358345783962949	0.9784045077250725	216.0	4.124947021146109	155.0	0.35738732237974036
51	Feb25-FISH2-3R4-rep1-cp190-100x_Position001_0_cmle.ics	57	1	0	1.2995999999999999	0.32653089110270045	1.0	1.4686736615067262	1.0	0.27385015451777717	2.4752990990310417	0.8721185364163698	0.9297922237126132	0.868005649667327	0.8004539276735985	0.4928460074021321	0.9847526738876929	172.0	3.2820794521525976	111.0	0.2559354373171044
52	Feb25-FISH2-3R4-rep1-cp190-100x_Position001_0_cmle.ics	58	1	0	1.2995999999999999	0.3801418185888243	1.0	0.639412489864916	1.0	0.29072897556794247	2.5705813090685985	0.5969720622671242	0.7373676381791137	0.5954477842741639	0.44430126213163285	0.7014463727845046	0.9777355608667196	194.0	3.6567027389685127	137.0	0.3158842784904802
53	Feb25-FISH2-3R4-rep1-cp190-100x_Position001_0_cmle.ics	60	1	0	1.2995999999999999	0.6358350777098124	1.0	0.5689355674538337	1.0	0.2930931921716425	2.636732100941902	0.6613971550145279	0.7682149299770032	0.6568391192387667	0.4886668778143461	0.6986960745586425	1.0021185345502204	126.0	2.4179217200887786	72.0	0.16601217555704068
54	Feb25-FISH2-3R4-rep1-cp190-100x_Position001_0_cmle.ics	61	1	0	1.7328	0.41792250372025147	1.0	0.6190500264643886	1.0	0.3108236876742558	3.2255776431707233	0.5752229521314353	0.7098750693700554	0.56680820308971	0.43256262664068246	0.7141256770852565	0.9911228362641097	206.0	4.018496205794565	155.0	0.35738732237974036
55	Feb25-FISH2-3R4-rep1-cp190-100x_Position001_0_cmle.ics	62	1	0	1.2995999999999999	0.5692211117287902	1.0	1.242391573779135	1.0	0.28194623496543986	3.297553619525028	0.8762043979189261	0.922949969349743	0.8761100894358781	0.8103142044293551	0.3870041115131265	0.9980731117522821	118.0	2.3327610678075437	64.0	0.14756637827292504
56	Feb25-FISH2-3R4-rep1-cp190-100x_Position001_0_cmle.ics	63	1	0	1.2995999999999999	0.2838578196581959	1.0	0.5158750220536572	1.0	0.30612945552490844	3.2164779542834503	0.5663743851394702	0.6526152577067612	0.5543979713421527	0.43643640585377774	0.7306138175288959	1.007679856008072	116.0	2.264660407056395	65.0	0.14987210293343953
57	Feb25-FISH2-3R4-rep1-cp190-100x_Position001_0_cmle.ics	64	1	0	1.2995999999999999	0.3099290095663238	1.0	1.077178670106234	1.0	0.2939427232771369	2.3479664883267226	0.7712483399734396	0.8569275529461103	0.7653071922834976	0.6759191304955616	0.6415784567321973	0.9821867804112017	172.0	3.235268954471758	115.0	0.2651583359591622
58	Feb25-FISH2-3R4-rep1-cp190-100x_Position001_0_cmle.ics	65	1	0	1.7328	0.8307184349246977	1.0	1.4245214444092165	1.0	0.269459283974372	2.2217958816724632	0.7816242473082174	0.8674572262141935	0.7816242473082174	0.6898704661279371	0.5309281049571049	0.9915377993495966	312.0	5.966058557935639	269.0	0.6202399336783881
59	Feb25-FISH2-3R4-rep1-cp190-100x_Position001_0_cmle.ics	66	1	0	2.166	0.4304141587080176	1.0	0.5556144027286182	1.0	0.2654673497498516	3.2820581157681965	0.4853412262790131	0.6260223675090388	0.482860943032165	0.34470879151758116	0.8044552060734736	0.9927337921155828	312.0	6.106490050978156	267.0	0.6156284843573592
60	Feb25-FISH2-3R4-rep1-cp190-100x_Position001_0_cmle.ics	67	1	0	1.083	3.6872067891312983	1.0	1.3030967794560564	1.0	0.3182908668164536	3.0432160364816947	0.931277404267758	0.9712730195849167	0.9224057293189126	0.843481438175972	0.529432366443863	1.0152072629013973	118.0	2.2859505701267038	68.0	0.15678927691498287
61	Feb25-FISH2-3R4-rep1-cp190-100x_Position001_0_cmle.ics	68	1	0	1.2995999999999999	0.5004010002812642	1.0	1.3389208086236206	1.0	0.27676277301857954	2.382401618771842	0.8491092950790757	0.9073921649322908	0.8472671330864052	0.778337938738315	0.5029765513597432	0.9903955964415976	162.0	3.0586023925989547	102.0	0.23518391537247432
62	Feb25-FISH2-3R4-rep1-cp190-100x_Position001_0_cmle.ics	69	1	0	1.9493999999999998	2.922077559040502	1.0	0.3634229110571259	1.0	0.2808936655374133	2.9378102927548633	0.39585545374046904	0.5538101858715206	0.39585545374046904	0.2092667310412251	0.8211488842035051	0.9865129053285913	278.0	5.416883795017027	231.0	0.5326223965788388
63	Feb25-FISH2-3R4-rep1-cp190-100x_Position001_0_cmle.ics	70	1	0	1.5162	0.3009535569718593	1.0	0.2918229810711206	1.0	0.2834790591663577	2.999638047216961	0.4190661235700798	0.542327980398583	0.3956723941507873	0.23088237589150554	0.8039948354304842	0.9934106674943833	186.0	3.6183525843681177	127.0	0.29282703188533565
64	Feb25-FISH2-3R4-rep1-cp190-100x_Position001_0_cmle.ics	71	1	0	1.2995999999999999	0.2727588043544407	1.0	0.0	1.0	0.2987286402854682	2.6518835279978177	0.2197198731063273	0.38366699522078007	0.2197198731063273	0.03055553254756442	0.9006914433749229	1.0053407427393088	176.0	3.3714702759740547	120.0	0.2766869592617345
65	Feb25-FISH2-3R4-rep1-cp190-100x_Position001_0_cmle.ics	72	1	0	1.7328	0.4879255379239375	1.0	1.8317015899721938	1.0	0.2800901754771584	2.81424376875172	0.9496674011985914	0.990447652586994	0.9487612496653418	0.8616814602769254	0.3843256339583353	0.9893340389012728	204.0	3.9738007938838353	145.0	0.33433007577459584
66	Feb25-FISH2-3R4-rep1-cp190-100x_Position001_0_cmle.ics	73	1	0	1.083	0.4071250862057345	1.0	0.5963412819178956	1.0	0.32482598003490853	2.352686939533358	0.6402498246371338	0.7515917552473965	0.6385501537797442	0.4923649705929963	0.696960075331037	1.0180158107061439	124.0	2.37322630817805	74.0	0.17062362487806956
67	Feb25-FISH2-3R4-rep1-cp190-100x_Position001_0_cmle.ics	74	1	0	0.8664	2.5354345281765696	1.0	1.5897231072394298	1.0	0.2879988190020152	2.3056384279710502	0.956139568088524	0.9795199000535427	0.9527187816050925	0.9042997798798262	0.3192493423891261	0.9911804135996382	122.0	2.2817203985864816	68.0	0.15678927691498287
68	Feb25-FISH2-3R4-rep1-cp190-100x_Position001_0_cmle.ics	75	1	0	1.5162	0.49000415240967804	1.0	1.1736910802652913	1.0	0.25700078123191744	2.5945351365150198	0.7713203221116206	0.8423554412258136	0.7711106140252768	0.6703039369198076	0.5720823359579083	0.9924741386393686	208.0	3.969570622343613	143.0	0.3297186264535669
69	Feb25-FISH2-3R4-rep1-cp190-100x_Position001_0_cmle.ics	76	1	0	1.9493999999999998	0.11934436151090315	1.0	0.0	1.0	0.21928255660975055	3.414264047433521	0.13403935470842962	0.327002325981437	0.15554159468090675	0.0280164838041389	0.9638551484231866	0.9088746636336221	210.0	4.084481780775602	134.0	0.30896710450893683
70	Feb25-FISH2-3R4-rep1-cp190-100x_Position001_0_cmle.ics	77	1	0	1.7328	0.3860962645390391	1.0	0.20635000882146287	1.0	0.2873966673070089	3.251335988216986	0.3297969689992502	0.4976591511544842	0.32770112703163834	0.15482663549470727	0.8513272684209618	0.9754742296815959	224.0	4.350539166469865	169.0	0.38966746762694277
71	Feb25-FISH2-3R4-rep1-cp190-100x_Position001_0_cmle.ics	78	1	0	1.7328	0.45838728826694347	1.0	0.4883922886704704	1.0	0.26312671753175515	3.1569979578028713	0.4931324387590254	0.6342949457650588	0.5101645181497478	0.3383238271075797	0.7550385386869624	0.9772905372391398	214.0	4.17387260459706	151.0	0.3481644237376825
72	Feb25-FISH2-3R4-rep1-cp190-100x_Position001_0_cmle.ics	79	1	0	1.7328	0.5923557341499865	1.0	0.7748934119142009	1.0	0.29451598412987623	3.091441167645566	0.5907284225479081	0.6966385751164411	0.5926816275798014	0.4466693073634464	0.6765110404221	0.9969228861235387	230.0	4.461220153361632	178.0	0.4104189895715728
73	Feb25-FISH2-3R4-rep1-cp190-100x_Position001_0_cmle.ics	80	1	0	1.083	1.4635592452558754	1.0	0.0	1.0	0.26179938779914946	3.08439434618411	0.08548278701714199	0.2733726466440126	0.08548278701714199	0.030549849972076822	0.9607335712477764	0.9785950100012706	108.0	2.08587875941348	54.0	0.12450913166778053
74	Feb25-FISH2-3R4-rep1-cp190-100x_Position001_0_cmle.ics	80	2	0	0.8664	0.5319042364055704	1.0	0.41270001764292574	1.0	0.3324903357742127	2.4732466361681933	0.4593883404166706	0.55467263623198	0.4593883404166706	0.34784707563868356	0.7791162770514625	1.0116958155741362	96.0	1.8177062879491073	51.0	0.11759195768623716
75	Feb25-FISH2-3R4-rep1-cp190-100x_Position001_0_cmle.ics	81	1	0	1.7328	0.3707498276477575	2.0	1.459114905355603	1.0	0.29659055883391944	2.9194734527795454	0.7853078420840607	0.8485254129179536	0.7841454612595676	0.7115029542097489	0.6154594416464654	1.0003843426823302	248.0	4.793263114036932	200.0	0.46114493210289076
76	Feb25-FISH2-3R4-rep1-cp190-100x_Position001_0_cmle.ics	82	1	0	1.7328	0.22377873306850712	1.0	0.0	1.0	0.21428968837117746	2.974007410800217	0.14177007522208843	0.25993507513482383	0.0850655357174023	0.03009319859678517	0.9400133294877552	0.9249126865574452	190.0	3.7311486570299945	114.0	0.26285261129864773
77	Feb25-FISH2-3R4-rep1-cp190-100x_Position001_0_cmle.ics	83	1	0	1.5162	0.43025047411390094	1.0	2.0557473992337476	1.0	0.2613102454790766	2.9556682165515413	0.9532185737017214	0.9777339794589903	0.9519528424707073	0.9137639230435411	0.3020964765513443	0.9948745234774596	202.0	3.9057001331326866	138.0	0.3181900031509946
78	Feb25-FISH2-3R4-rep1-cp190-100x_Position001_0_cmle.ics	84	1	0	1.7328	2.7903005984693747	1.0	1.0967653411156157	1.0	0.26132905545378543	3.3029960462517867	0.7332478177893189	0.8080499327347245	0.722491630948284	0.6335794512404969	0.6699309701240392	0.9853141898997692	222.0	4.352654252239978	159.0	0.3666102210217982
79	Feb25-FISH2-3R4-rep1-cp190-100x_Position001_0_cmle.ics	86	1	0	1.083	0.4765382745002626	1.0	0.3634229110571259	1.0	0.319745112587366	2.441001480772088	0.5108450979116518	0.6441545768004684	0.5056144688048924	0.31638800338299394	0.7946996782655555	1.019965679422612	128.0	2.4392118831590874	77.0	0.17754079885961296
80	Feb25-FISH2-3R4-rep1-cp190-100x_Position001_0_cmle.ics	87	1	0	1.5162	0.3805865129504921	1.0	0.6952437723139506	1.0	0.2558851097911697	2.088880436122554	0.5912186068867912	0.7194647315646822	0.5907045676061792	0.45498818377238076	0.7003160387724796	0.9911568911436056	216.0	4.101541772305689	151.0	0.3481644237376825
81	Feb25-FISH2-3R4-rep1-cp190-100x_Position001_0_cmle.ics	88	1	0	1.5162	NA	0.0	0.20635000882146287	1.0	0.2727950530544802	2.657142432605082	0.35476831514807994	0.4747980728354825	0.3355179254640782	0.16982783052288508	0.8616414066660102	0.986700258343233	202.0	3.882294884292267	141.0	0.325107177132538
82	Feb25-FISH2-3R4-rep1-cp190-100x_Position001_0_cmle.ics	89	1	0	0.8664	0.31231469744145707	1.0	0.0	1.0	0.2615459604580993	2.122331096700012	0.2404231645502552	0.4092032991292983	0.20469437134632026	0.03736246269052119	0.9009426782668271	0.9828528002072275	112.0	2.1050538367136777	57.0	0.13142630564932387
83	Feb25-FISH2-3R4-rep1-cp190-100x_Position001_0_cmle.ics	90	1	0	0.8664	0.3538439872287727	1.0	1.1112288054572363	1.0	0.257039398930074	1.8764820073803543	0.8849881818348388	0.9397731645198527	0.8833208127965994	0.7959396815508364	0.4363121364823772	0.9777049935871753	110.0	2.036953175962529	55.0	0.12681485632829495
84	Feb25-FISH2-3R4-rep1-cp190-100x_Position001_0_cmle.ics	91	1	0	1.2995999999999999	0.18377012439433474	1.0	1.7763106057964917	1.0	0.2912166652001647	2.3652686716496794	0.9180727790201261	0.9570433886097639	0.916569860308425	0.8551244445735195	0.3912163102491386	0.9718503855281336	192.0	3.6120073270577846	135.0	0.31127282916945126
85	Feb25-FISH2-3R4-rep1-cp190-100x_Position001_0_cmle.ics	92	1	0	1.9493999999999998	0.2890056521592068	1.0	1.3318330934235014	1.0	0.27270769562411395	3.204535977914235	0.7756624848776122	0.8661212939792181	0.7748752920899554	0.6518681327787077	0.6054314589066254	0.9978029007481217	288.0	5.593550356889831	240.0	0.553373918523469
86	Feb25-FISH2-3R4-rep1-cp190-100x_Position001_0_cmle.ics	93	1	0	1.5162	0.504489326852861	1.0	0.0	1.0	0.27728379833731087	2.89985511648879	0.19990697224873447	0.3543481412572036	0.19990697224873447	0.026769641541119476	0.9243227720934383	0.9947222322401896	224.0	4.3037286687890255	166.0	0.3827502936453994
87	Feb25-FISH2-3R4-rep1-cp190-100x_Position002_1_cmle.ics	1	1	0	2.5991999999999997	1.5695496535794955	1.0	0.20635000882146287	1.0	0.15500574840275888	4.807500568010875	0.34868598253107086	0.47806123103364245	0.34536406428360716	0.16522695499377943	0.8565880967095479	0.7292895423576844	262.0	5.129536246252451	157.0	0.3619987717007692
88	Feb25-FISH2-3R4-rep1-cp190-100x_Position002_1_cmle.ics	2	1	0	1.2995999999999999	0.3076318325919391	1.0	0.20635000882146287	1.0	0.2746178615276856	2.468484313983071	0.3695630277493327	0.5604886769964244	0.3695630277493327	0.18715691047356847	0.8361440185618619	0.9925718335209978	180.0	3.4374558509550925	119.0	0.27438123460122005
89	Feb25-FISH2-3R4-rep1-cp190-100x_Position002_1_cmle.ics	3	1	0	1.083	1.4605218454113316	1.0	0.1459114905355603	1.0	0.3012912077705793	2.3313335459691586	0.3703652974290841	0.5246887370050268	0.36510567190346394	0.17232806914216056	0.8371146110023853	1.0047145718158852	126.0	2.394516471248359	73.0	0.16831790021755516
90	Feb25-FISH2-3R4-rep1-cp190-100x_Position002_1_cmle.ics	4	1	0	2.166	0.4538660894666964	1.0	0.5963412819178956	1.0	0.2645910475326572	3.0437317960393337	0.5623778532531355	0.7081816974365785	0.5600022769102329	0.361489858262338	0.7783717273362427	0.9867969613092444	310.0	6.085199887907847	264.0	0.6087113103758159
91	Feb25-FISH2-3R4-rep1-cp190-100x_Position002_1_cmle.ics	5	1	0	1.5162	0.26333561077562495	1.0	0.1459114905355603	1.0	0.2757759719652211	2.651004559935776	0.3619013839532362	0.531297532893615	0.35078337619109334	0.14433288542995315	0.8623670798450476	0.9844754737342508	206.0	3.9482804592733043	146.0	0.3366358004351103
92	Feb25-FISH2-3R4-rep1-cp190-100x_Position002_1_cmle.ics	6	1	0	0.8664	2.71084045144977	1.0	1.845650587529889	1.0	0.20431648826377968	1.3823238476852795	0.9803885119434892	0.998760727452985	0.9796294575084425	0.9462542987266475	0.24821009871396701	0.8872077090134456	130.0	2.413691548548556	63.0	0.1452606536124106
93	Feb25-FISH2-3R4-rep1-cp190-100x_Position002_1_cmle.ics	7	1	0	1.5162	0.729445448799493	1.0	0.0	1.0	0.2638937829015426	2.5141678509529943	0.21260619758196275	0.3633454961333188	0.2059416185600697	0.027512662019387867	0.9034403272246951	0.9697086391045622	210.0	4.037671283094762	147.0	0.33894152509562475
94	Feb25-FISH2-3R4-rep1-cp190-100x_Position002_1_cmle.ics	8	1	0	1.7328	0.3045428595210135	1.0	1.4536916442285035	1.0	0.25384696959536246	2.8922955249170625	0.8839608696621034	0.9455866950908808	0.881843909468383	0.7799029912276141	0.5050956284312504	0.9904866205349644	200.0	3.8610047212219576	134.0	0.30896710450893683
95	Feb25-FISH2-3R4-rep1-cp190-100x_Position002_1_cmle.ics	9	1	0	1.5162	0.5979798499471382	1.0	0.10317500441073144	1.0	0.27015406696471006	2.52619351511968	0.3190279010929434	0.49127452443997455	0.3148085581161459	0.0988363413503469	0.8691900614755703	0.9952984175154094	190.0	3.660932910508735	128.0	0.2951327565458501
96	Feb25-FISH2-3R4-rep1-cp190-100x_Position002_1_cmle.ics	10	1	0	1.5162	0.3097356925516401	1.0	0.8254000352858515	1.0	0.23419023945646394	2.6309050776350245	0.6908205809051312	0.7672303356392518	0.6896792676961777	0.6010469801784175	0.6772890066646781	0.9272788100920706	142.0	2.7520797665341874	77.0	0.17754079885961296
97	Feb25-FISH2-3R4-rep1-cp190-100x_Position002_1_cmle.ics	11	1	0	1.5162	0.4136290212912899	1.0	1.5930676819351215	1.0	0.2882305395200157	3.088929525066971	0.8965479201632666	0.9417299009526511	0.8948695521988196	0.8203949286496623	0.4779548984049617	0.9990920089855794	184.0	3.597062421297809	126.0	0.2905213072248212
98	Feb25-FISH2-3R4-rep1-cp190-100x_Position002_1_cmle.ics	13	1	0	1.7328	0.49165250533236576	1.0	0.9148837159138977	1.0	0.2902109266441255	2.7299971008824406	0.747725890141349	0.8555197709787081	0.7384505278225085	0.5775093934514224	0.6365084636335955	0.9960167256492556	196.0	3.795019146240921	139.0	0.32049572781150915
99	Feb25-FISH2-3R4-rep1-cp190-100x_Position002_1_cmle.ics	14	1	0	2.166	1.1878140212888348	1.0	1.2927790998539732	1.0	0.20866910545257322	4.617491663993902	0.810277244264835	0.8770357782902676	0.8057290960109098	0.719667706719407	0.5363901946820002	0.9525345215020474	206.0	4.088711952315824	127.0	0.29282703188533565
100	Feb25-FISH2-3R4-rep1-cp190-100x_Position002_1_cmle.ics	15	1	0	1.7328	0.2100752458513305	1.0	0.0	1.0	0.1279001141370375	2.973195429340801	0.11047165808938815	0.13233910685628908	0.07854204711047166	0.03925257779499382	0.9623983934333944	0.9363767972135945	132.0	2.715844697703903	51.0	0.11759195768623716
101	Feb25-FISH2-3R4-rep1-cp190-100x_Position002_1_cmle.ics	16	1	0	1.5162	5.37081146240972	1.0	0.10317500441073144	1.0	0.26489347276424613	2.600751420836676	0.3121186726086514	0.4424533400167608	0.2913400010964998	0.09959742792471746	0.8680003894121404	0.9842907081608817	176.0	3.418280773654894	113.0	0.2605468866381333
102	Feb25-FISH2-3R4-rep1-cp190-100x_Position002_1_cmle.ics	17	1	0	1.083	0.15244698623428704	1.0	0.0	1.0	0.2939425763022126	1.912156297225325	0.20798382397089726	0.3936549702438766	0.20798382397089726	0.029460328112031364	0.8981773383352037	0.971963514177272	170.0	3.1905735425610295	113.0	0.2605468866381333
103	Feb25-FISH2-3R4-rep1-cp190-100x_Position002_1_cmle.ics	18	1	0	1.9493999999999998	0.4654397635123839	1.0	1.2748075358549043	1.0	0.2829125976178994	2.3044852383133505	0.7726030162928267	0.8665361086996023	0.7674143465708344	0.6424299933375058	0.6387692776190234	0.98358210508206	290.0	5.521219524598463	247.0	0.5695139911470701
104	Feb25-FISH2-3R4-rep1-cp190-100x_Position002_1_cmle.ics	19	1	0	1.083	0.46019941406954495	1.0	0.0	1.0	0.271306845928369	2.4097484838999415	0.2610223886299381	0.4154886528616184	0.2492091388400703	0.03602811950790861	0.908000853668314	0.9837550154579491	122.0	2.3051256474269013	66.0	0.15217782759395398
105	Feb25-FISH2-3R4-rep1-cp190-100x_Position002_1_cmle.ics	21	1	0	1.5162	0.5149377405694504	1.0	0.0	1.0	0.26962149742260655	2.5244108707021766	0.20317293252384191	0.4001334890705823	0.20317293252384191	0.026986612586479098	0.8950001487481999	0.9881480038243854	216.0	4.078136523465269	155.0	0.35738732237974036
106	Feb25-FISH2-3R4-rep1-cp190-100x_Position002_1_cmle.ics	22	1	0	1.7328	4.973027244509663	1.0	0.10317500441073144	1.0	0.2822960011900436	2.963041423738966	0.3133840370661771	0.47289972899729	0.2995949529387767	0.08582626686481919	0.8729094521520341	0.9977854324986493	228.0	4.439929990291323	172.0	0.3965846416084861
107	Feb25-FISH2-3R4-rep1-cp190-100x_Position002_1_cmle.ics	23	1	0	1.2995999999999999	0.644569208354034	1.0	0.6606423714395955	1.0	0.27143360527015814	2.844563827203674	0.5599677603255421	0.6671450195600463	0.5594173268591873	0.44034022030444214	0.7228394362192542	0.9942182296527098	150.0	2.8840509164962627	90.0	0.20751521944630086
108	Feb25-FISH2-3R4-rep1-cp190-100x_Position002_1_cmle.ics	23	2	0	1.083	0.26991234886129484	2.0	0.0	1.0	0.10959065544812598	2.126811064567402	0.07770941044644086	0.21804700963913845	0.07770941044644086	0.027033491255315942	0.9704897429979791	0.7155061512013237	160.0	3.0139069806882257	63.0	0.1452606536124106
109	Feb25-FISH2-3R4-rep1-cp190-100x_Position002_1_cmle.ics	24	1	0	1.2995999999999999	0.2532500789917044	1.0	0.0	1.0	0.28013140511610374	2.792621526519778	0.18214203366382292	0.3834678349089232	0.18214203366382292	0.03235531473368688	0.9100591320362436	0.9667004273485552	144.0	2.7733699296044962	86.0	0.19829232080424306
110	Feb25-FISH2-3R4-rep1-cp190-100x_Position002_1_cmle.ics	25	1	0	1.5162	0.5719754218224481	1.0	0.0	1.0	0.2138811986527199	2.7593549775058044	0.16399892694268087	0.3309365676798387	0.15578841260679765	0.02749709380309398	0.9512628761507722	0.9366470640298266	200.0	3.8375994723815383	123.0	0.2836041332432778
111	Feb25-FISH2-3R4-rep1-cp190-100x_Position002_1_cmle.ics	26	1	0	1.9493999999999998	7.17727299665274	1.0	0.0	1.0	0.2536764518269964	2.5356790454319	0.16736765057248074	0.36726563181468236	0.16736765057248074	0.020521319644868533	0.9270988310132713	0.9748050574419421	308.0	5.9000729829546	256.0	0.5902655130917002
112	Feb25-FISH2-3R4-rep1-cp190-100x_Position002_1_cmle.ics	27	1	0	1.5162	6.164549502651058	1.0	0.0	1.0	0.30872961252852577	2.7696778454585442	0.19976921036976514	0.3566989915496592	0.19976921036976514	0.027798682635588906	0.9224930370786075	0.9931524734583754	192.0	3.7290335712598837	139.0	0.32049572781150915
113	Feb25-FISH2-3R4-rep1-cp190-100x_Position002_1_cmle.ics	28	1	0	1.2995999999999999	0.5255008064232648	1.0	0.0	1.0	0.26161726395200086	2.5115916541901435	0.2107893080818675	0.42799886128674597	0.2107893080818675	0.027272931587306343	0.92719046444445	0.961023962725869	198.0	3.76949881163039	134.0	0.30896710450893683
114	Feb25-FISH2-3R4-rep1-cp190-100x_Position002_1_cmle.ics	29	1	0	1.5162	0.5709649262922687	1.0	0.5097226605744432	1.0	0.257727098576907	3.175209400710138	0.5435218491623048	0.6631196353341393	0.5427783994052402	0.36516524860509303	0.7396795321107522	0.9905870806224828	198.0	3.8631198069920694	133.0	0.3066613798484224
115	Feb25-FISH2-3R4-rep1-cp190-100x_Position002_1_cmle.ics	30	1	0	1.7328	0.3992629679700293	1.0	1.1321417835580119	1.0	0.30549004043139827	2.931247080372005	0.7854665373953653	0.8649888708333903	0.7835616064235091	0.6569519738908386	0.5779186966676347	0.9932660200190032	200.0	3.8844099700623778	147.0	0.33894152509562475
116	Feb25-FISH2-3R4-rep1-cp190-100x_Position002_1_cmle.ics	31	1	0	1.2995999999999999	0.3488160133567599	1.0	0.0	1.0	0.31858195360261005	2.402839430448623	0.3367788807365847	0.5399366997554309	0.3364911523521795	0.02852467270896274	0.8662513583224148	0.9969919588974459	190.0	3.6141224128278955	139.0	0.32049572781150915
117	Feb25-FISH2-3R4-rep1-cp190-100x_Position002_1_cmle.ics	32	1	0	1.5162	0.5742294372525126	1.0	0.10317500441073144	1.0	0.28338322808811234	2.581496587107201	0.29715540218464037	0.45241995582380545	0.2871989741455129	0.06711693264137389	0.8566211710651453	0.9935167714170013	206.0	3.9248752104328846	148.0	0.3412472497561391
118	Feb25-FISH2-3R4-rep1-cp190-100x_Position002_1_cmle.ics	33	1	0	1.5162	0.2708252095151956	1.0	0.32626801153583	1.0	0.31580584507493087	2.634287626176305	0.42318029502193666	0.5376204788060939	0.4153660137492659	0.2504439147407331	0.7961786964508762	1.0035158601133176	196.0	3.7716138974005013	145.0	0.33433007577459584
119	Feb25-FISH2-3R4-rep1-cp190-100x_Position002_1_cmle.ics	34	1	0	0.8664	0.2795836549425649	1.0	0.0	1.0	0.25511314070766744	2.0128094309077245	0.19295658516474803	0.3708733707544477	0.19634985570671995	0.03810293977737608	0.9211063049497294	0.9450066056112224	122.0	2.2115046520652215	64.0	0.14756637827292504
120	Feb25-FISH2-3R4-rep1-cp190-100x_Position002_1_cmle.ics	35	1	0	1.7328	0.608533629956258	1.0	0.4773698211006071	1.0	0.28150518806062647	2.7765305560218962	0.5387564833931616	0.6750857858124294	0.5317209677071268	0.3520491478968988	0.7710991250028102	0.993888517249501	198.0	3.81630930931123	139.0	0.32049572781150915
121	Feb25-FISH2-3R4-rep1-cp190-100x_Position002_1_cmle.ics	37	1	0	1.5162	0.6822473747605037	1.0	0.7045350271771298	1.0	0.27903239775095134	2.802161600652685	0.7622358109239342	0.893539077261602	0.7571652940660603	0.5073865312402835	0.6535226688092934	0.9834184146091198	186.0	3.594947335527698	126.0	0.2905213072248212
122	Feb25-FISH2-3R4-rep1-cp190-100x_Position002_1_cmle.ics	38	1	0	1.5162	0.42434826063745185	1.0	0.9077480443748005	1.0	0.31858195360261005	3.016936717326256	0.7058547637602102	0.7944374693335642	0.6999307299333276	0.5712615810892718	0.6276405916523531	1.000657721211731	190.0	3.6609329105087354	139.0	0.32049572781150915
123	Feb25-FISH2-3R4-rep1-cp190-100x_Position002_1_cmle.ics	39	1	0	1.5162	0.48876496672568837	1.0	0.4773698211006071	1.0	0.3352770511764099	3.1201195995394375	0.576445287628156	0.7273379939446704	0.5642176800031187	0.34979274140104216	0.7633862475247499	1.0020762806127297	200.0	3.907815218902798	154.0	0.3550815977192259
124	Feb25-FISH2-3R4-rep1-cp190-100x_Position002_1_cmle.ics	40	1	0	1.5162	0.2563233156083427	1.0	0.3634229110571259	1.0	0.2844528950677704	2.813958632297487	0.4663953726453726	0.6169027692465192	0.45698966011466013	0.25136286855036855	0.7947237100086678	0.9961390548661297	214.0	4.12706210691622	157.0	0.3619987717007692
125	Feb25-FISH2-3R4-rep1-cp190-100x_Position002_1_cmle.ics	42	1	0	1.2995999999999999	NA	0.0	0.7610319551488771	1.0	0.235411739881758	2.908178881323519	0.7661482514519745	0.8436369092802797	0.764930181651279	0.628400444860275	0.5642331718171857	1.001616797944489	116.0	2.288065655896815	57.0	0.13142630564932387
126	Feb25-FISH2-3R4-rep1-cp190-100x_Position002_1_cmle.ics	43	1	0	1.5162	0.42169708963240254	1.0	1.5394492374569102	1.0	0.2456925895263502	2.6360539793670714	0.8598137616600344	0.9060833561566594	0.8609092813068905	0.8075470026260251	0.4464105269195522	0.9834738778674851	192.0	3.705628322419464	124.0	0.28590985790379225
127	Feb25-FISH2-3R4-rep1-cp190-100x_Position002_1_cmle.ics	44	1	0	1.5162	0.3229037547918332	1.0	0.0	1.0	0.2888643768680903	2.690265445221686	0.19961175747014503	0.39119278868330687	0.19961175747014503	0.025575316488134898	0.9273351759088101	0.9921216504625827	212.0	4.082366695005492	156.0	0.35969304704025484
128	Feb25-FISH2-3R4-rep1-cp190-100x_Position002_1_cmle.ics	45	1	0	1.2995999999999999	0.29156098904752403	2.0	0.5158750220536572	1.0	0.30365028031738284	3.3040704063764355	0.40701080371085363	0.49850681711928607	0.40156283294479833	0.29165248752500567	0.8535834570986712	0.9981263893044748	138.0	2.70949944039357	84.0	0.1936808714832141
129	Feb25-FISH2-3R4-rep1-cp190-100x_Position002_1_cmle.ics	45	2	0	1.7328	4.413146936424597	2.0	0.72222503087512	1.0	0.2845645519555972	2.8826116921060705	0.5435885366807769	0.6694229857932952	0.5448002569737525	0.39444198849342776	0.7014949652737714	0.9974230952071448	276.0	5.301972636585037	230.0	0.5303166719183244
130	Feb25-FISH2-3R4-rep1-cp190-100x_Position002_1_cmle.ics	46	1	0	1.083	NA	0.0	0.0	1.0	0.2645999334001833	2.3490016585173072	0.23519349320595165	0.44755995223186906	0.2208469160507375	0.037447955330342446	0.9217437276782319	0.9625373265709872	118.0	2.239140072445864	62.0	0.14295492895189613
131	Feb25-FISH2-3R4-rep1-cp190-100x_Position002_1_cmle.ics	47	1	0	1.5162	0.40935742075567666	1.0	1.1535316172061805	1.0	0.3021191993041435	2.9145387393843616	0.765447246014428	0.8458070928814928	0.7610365204966726	0.6838954161069135	0.5935471941784439	0.9908688076819535	184.0	3.550251923616969	129.0	0.29743848120636457
132	Feb25-FISH2-3R4-rep1-cp190-100x_Position002_1_cmle.ics	48	1	0	1.2995999999999999	4.793630989549337	1.0	0.0	1.0	0.23258075719926388	2.6980190709169047	0.15401903954716753	0.3053251706445901	0.15401903954716753	0.027825284155403873	0.9452684643173273	0.9421348451113433	146.0	2.794660092674805	80.0	0.18445797284115634
133	Feb25-FISH2-3R4-rep1-cp190-100x_Position002_1_cmle.ics	48	2	0	1.083	0.2806845020877081	1.0	2.4249577813365413	1.0	0.3058151952710448	2.9538130884399423	0.9753303164681488	0.9872073312850937	0.9748762732129614	0.9591436744207165	0.26748526174159654	1.0142855237746118	100.0	1.9539076094514054	52.0	0.1198976823467516
134	Feb25-FISH2-3R4-rep1-cp190-100x_Position002_1_cmle.ics	49	1	0	1.5162	4.585714465970555	1.0	0.0	1.0	0.2727950530544802	2.797731323421841	0.2303313954977335	0.4254232079289062	0.2303313954977335	0.026740210515532565	0.8986635300005104	0.9947005393847879	202.0	3.8822948842922664	141.0	0.325107177132538
135	Feb25-FISH2-3R4-rep1-cp190-100x_Position002_1_cmle.ics	51	1	0	1.7328	0.3066347442347825	1.0	0.5556144027286182	1.0	0.29428903529360845	2.575751335054461	0.5108489343378179	0.6556602590365979	0.5066849502913953	0.35986688629313446	0.8106720083975665	0.9971658719758414	280.0	5.344552962725657	239.0	0.5510681938629545
136	Feb25-FISH2-3R4-rep1-cp190-100x_Position002_1_cmle.ics	52	1	0	1.5162	0.44145908811808265	1.0	0.6736388337817686	1.0	0.27813572834450284	2.693683267910418	0.6269039495104927	0.7484779554425637	0.6245251741337913	0.4609583491298886	0.7212827414218629	0.9938669175649014	194.0	3.7269184854897723	134.0	0.30896710450893683
137	Feb25-FISH2-3R4-rep1-cp190-100x_Position002_1_cmle.ics	53	1	0	1.7328	0.6713620867418597	1.0	0.9535025770009804	1.0	0.26462655035864513	2.8138241892485207	0.7290137864500669	0.8330625836367597	0.7246817913048891	0.5726107117293748	0.6323247680648616	0.9862570045671841	222.0	4.329249003399555	160.0	0.3689159456823127
138	Feb25-FISH2-3R4-rep1-cp190-100x_Position002_1_cmle.ics	54	1	0	1.083	0.4789294075178276	1.0	0.3720027687491155	1.0	0.2850995333132737	2.4376686218230583	0.4978861543107353	0.5891967386380794	0.4922844632341839	0.354182394685188	0.7764715831536941	1.013769174319224	120.0	2.3072407331970126	66.0	0.15217782759395398
139	Feb25-FISH2-3R4-rep1-cp190-100x_Position002_1_cmle.ics	55	1	0	1.2995999999999999	0.31689213812292966	1.0	0.2918229810711206	1.0	0.298179806429609	2.4629536576503805	0.39609805464972453	0.5634166519413343	0.3914716229458161	0.21808886604231256	0.8393898135621728	0.9911989798049398	180.0	3.437455850955092	124.0	0.28590985790379225
140	Feb25-FISH2-3R4-rep1-cp190-100x_Position002_1_cmle.ics	57	1	0	1.5162	3.7758734225316157	1.0	2.1578312873628183	1.0	0.27262562263248385	2.064177674006285	0.8582245835353389	0.9141705443404289	0.8586194315188652	0.8057760262299015	0.4470641583205395	0.9682480424577404	266.0	5.031685079350556	213.0	0.4911193526895787
141	Feb25-FISH2-3R4-rep1-cp190-100x_Position002_1_cmle.ics	57	2	0	1.7328	0.3337044719155319	1.0	2.5884534995768287	1.0	0.2531136464717909	2.788230604752541	0.9294971435997141	0.9579137032242586	0.9294971435997141	0.88153186023381	0.348789505783458	0.974158417475464	250.0	4.837958525947662	187.0	0.4311705115162029
142	Feb25-FISH2-3R4-rep1-cp190-100x_Position002_1_cmle.ics	58	1	0	1.2995999999999999	0.8778657318629376	1.0	0.3720027687491155	1.0	0.29436002083031837	3.1008467326601954	0.42386116524047557	0.5407347002174588	0.42386116524047557	0.2878399559434042	0.8035668703985379	0.9947948501988361	146.0	2.841470590355645	90.0	0.20751521944630086
143	Feb25-FISH2-3R4-rep1-cp190-100x_Position002_1_cmle.ics	59	1	0	1.5162	0.5243739999251736	1.0	1.0504881047636307	1.0	0.279006506526528	2.67190862248786	0.810407727185866	0.8981811232910029	0.8081319597658218	0.6727151121380053	0.5862172904001037	0.9643907303148268	174.0	3.350180112903746	114.0	0.26285261129864773
144	Feb25-FISH2-3R4-rep1-cp190-100x_Position002_1_cmle.ics	60	1	0	1.083	NA	0.0	0.10317500441073144	1.0	0.27959054898357405	2.667828560886572	0.36482401836835526	0.5582003662045514	0.357746970093295	0.08722788967361293	0.8562127621748571	0.9888738929419548	122.0	2.351936145107741	67.0	0.15448355225446841
145	Feb25-FISH2-3R4-rep1-cp190-100x_Position002_1_cmle.ics	61	1	0	1.7328	0.26175083212669237	1.0	0.0	1.0	0.3037496357219828	2.8804765404226442	0.15299195971196183	0.3141674271744416	0.14874199801490817	0.026079310413738434	0.950075839540479	0.979288606885942	204.0	3.9972060427242546	151.0	0.3481644237376825
146	Feb25-FISH2-3R4-rep1-cp190-100x_Position002_1_cmle.ics	62	1	0	0.8664	NA	0.0	0.20635000882146287	1.0	0.2771993517873347	2.641638237929389	0.4674728363053417	0.6202426425475488	0.4453856354028539	0.26051418053713854	0.7968542920645005	0.9884126283153016	102.0	1.9517925236812943	51.0	0.11759195768623716
147	Feb25-FISH2-3R4-rep1-cp190-100x_Position002_1_cmle.ics	63	1	0	1.2995999999999999	0.4105963976332066	1.0	0.8972608143895275	1.0	0.23419023945646394	2.722444043029824	0.794850054134436	0.8828935182165638	0.794850054134436	0.6499915211124301	0.5409160359393493	0.9576428633460893	142.0	2.705269268853348	77.0	0.17754079885961296
148	Feb25-FISH2-3R4-rep1-cp190-100x_Position002_1_cmle.ics	64	1	0	1.5162	0.6622104816434051	1.0	0.0	1.0	0.2536997527603807	2.7336309726303845	0.20885984023238927	0.3838053740014524	0.20885984023238927	0.027501815541031226	0.8998276145505469	0.9819607523618409	204.0	3.9035850473625757	138.0	0.3181900031509946
149	Feb25-FISH2-3R4-rep1-cp190-100x_Position002_1_cmle.ics	67	1	0	1.2995999999999999	0.44364257274881	1.0	0.4883922886704704	1.0	0.2839228261629219	2.67323757032084	0.519378143736229	0.6553631152505772	0.5090460598505929	0.3685797554359753	0.7628038776189224	0.9974931789425219	174.0	3.326774864063326	115.0	0.2651583359591622
150	Feb25-FISH2-3R4-rep1-cp190-100x_Position002_1_cmle.ics	69	1	0	1.2995999999999999	2.777707092972603	1.0	1.3765262486627317	1.0	0.26893814379231423	2.314705114278083	0.8487214358871036	0.9051025033999899	0.8476804513171813	0.768393525747578	0.539106863233706	0.9973538973449118	172.0	3.2352689544717577	110.0	0.2536297126565899
151	Feb25-FISH2-3R4-rep1-cp190-100x_Position002_1_cmle.ics	70	1	0	1.2995999999999999	4.653176078199253	1.0	0.5097226605744432	1.0	0.3017401656220795	2.694100425323029	0.5718836456306019	0.7008229985774256	0.5634703833968983	0.380612841570592	0.7817987005932074	0.9982665685045028	148.0	2.815950255745114	93.0	0.21443239342784423
152	Feb25-FISH2-3R4-rep1-cp190-100x_Position002_1_cmle.ics	71	1	0	1.5162	0.2941165449705716	1.0	1.7558828029119742	1.0	0.27624018448011206	2.7877843559392477	0.9143004215417577	0.9531469552998789	0.9060365336189986	0.8482832259769891	0.4347097111559127	0.9985563665312103	204.0	3.9035850473625757	144.0	0.33202435111408135
153	Feb25-FISH2-3R4-rep1-cp190-100x_Position002_1_cmle.ics	72	1	0	1.7328	0.3766999501761238	1.0	1.815496088749601	1.0	0.26171705325020667	3.3993001446517734	0.9302642497697046	0.963053755909648	0.9289319619650864	0.869862127244905	0.3859505800026534	0.977630073899056	196.0	3.8418296439217605	132.0	0.30435565518790797
154	Feb25-FISH2-3R4-rep1-cp190-100x_Position002_1_cmle.ics	73	1	0	1.5162	0.41723333203389745	1.0	0.8508028822180275	1.0	0.25776666384451313	2.7563576619966317	0.6735546943405996	0.7766238512551489	0.6720395312892591	0.5615506437539497	0.6649901379706923	0.9916988860388118	196.0	3.724803399719661	131.0	0.3020499305273935
155	Feb25-FISH2-3R4-rep1-cp190-100x_Position002_1_cmle.ics	74	1	0	1.083	0.6949650568490515	1.0	1.1286481129264143	1.0	0.3195793308095086	3.1748422948547104	0.8238217752309671	0.8937161345651581	0.8213074494211203	0.705078353408958	0.5763860077304591	0.9982071734216355	96.0	1.8645167856299472	50.0	0.11528623302572269
156	Feb25-FISH2-3R4-rep1-cp190-100x_Position002_1_cmle.ics	74	2	0	1.083	2.8519820510543297	1.0	0.3777847188762272	1.0	0.2667389988896994	2.8111125496935054	0.4498596655361946	0.5571034576852609	0.4489435933419093	0.32216017619771564	0.8219316709988077	0.9828151468816801	106.0	2.0411833475027517	53.0	0.12220340700726606
157	Feb25-FISH2-3R4-rep1-cp190-100x_Position002_1_cmle.ics	75	1	0	1.2995999999999999	2.4573474691072144	1.0	0.5963412819178956	1.0	0.3215212586857538	2.835418225748388	0.6389508870097346	0.7547598838976035	0.6326218394056563	0.4632726624962015	0.7185095074448319	0.9974398609730398	148.0	2.862760753425954	96.0	0.22134956740938755
158	Feb25-FISH2-3R4-rep1-cp190-100x_Position002_1_cmle.ics	76	1	0	1.5162	0.7332604673949684	1.0	1.0389843448820495	1.0	0.3071540416617009	2.637616083110815	0.7519408710559041	0.8509235384626194	0.7494537457933157	0.6303211482930874	0.5846756909732235	1.0054640369150079	196.0	3.795019146240921	143.0	0.3297186264535669
159	Feb25-FISH2-3R4-rep1-cp190-100x_Position002_1_cmle.ics	77	1	0	1.2995999999999999	0.4276568236087734	1.0	1.0542408233015097	1.0	0.3030156631554313	3.0985994833713777	0.7739000030605062	0.8472909419217939	0.7713495812207339	0.6844159023902553	0.5824314058233458	0.996460618591898	152.0	2.952151577247411	97.0	0.22365529206990203
160	Feb25-FISH2-3R4-rep1-cp190-100x_Position002_1_cmle.ics	78	1	0	1.7328	0.40727289411483436	1.0	0.0	1.0	0.2414139217791943	3.2262976562711088	0.13510659729217175	0.2433641535779039	0.13510659729217175	0.02777642702826617	0.9561907139809673	0.9327163219315527	190.0	3.707743408189575	121.0	0.27899268392224896
161	Feb25-FISH2-3R4-rep1-cp190-100x_Position002_1_cmle.ics	79	1	0	1.5162	0.4984993125491132	1.0	1.1696425475498735	1.0	0.31858195360261005	2.627495893804147	0.8395776615818965	0.9187156994079771	0.8334557711421287	0.6975714100514239	0.6009171254187201	1.005782390943263	190.0	3.637527661668315	139.0	0.32049572781150915
162	Feb25-FISH2-3R4-rep1-cp190-100x_Position002_1_cmle.ics	80	1	0	1.9493999999999998	1.2906251940292932	1.0	1.8417853310374452	1.0	0.251560614434687	3.3192135294141702	0.9520388570198054	0.9867744964917423	0.9436884260394671	0.854791628034957	0.4454521109837708	0.9842536948348312	222.0	4.3760595010803955	156.0	0.35969304704025484
163	Feb25-FISH2-3R4-rep1-cp190-100x_Position002_1_cmle.ics	81	1	0	1.083	NA	0.0	1.3239619450325248	1.0	0.2934412732759675	2.9005256987175025	0.9233091003505128	0.9640480981435804	0.9208587563287031	0.8536446838893937	0.5117521903740669	1.008928024990216	114.0	2.1965597463052466	62.0	0.14295492895189613
164	Feb25-FISH2-3R4-rep1-cp190-100x_Position002_1_cmle.ics	82	1	0	1.2995999999999999	0.585398222615017	1.0	0.4660867564761642	1.0	0.31146492287627897	2.60412352686353	0.522827288464346	0.6553416619739851	0.5243567550281213	0.34482866498425346	0.757575552918761	0.9944110357780941	196.0	3.7716138974005013	144.0	0.33202435111408135
165	Feb25-FISH2-3R4-rep1-cp190-100x_Position002_1_cmle.ics	83	1	0	1.2995999999999999	0.4354557064710133	1.0	0.5963412819178956	1.0	0.26455915043708045	2.003153232632524	0.5331822325145968	0.6597521618092681	0.5261264812396836	0.3821093345815575	0.7712326831589983	0.9888372318674341	206.0	3.878064712752045	143.0	0.3297186264535669
166	Feb25-FISH2-3R4-rep1-cp190-100x_Position002_1_cmle.ics	83	2	0	1.083	3.3415565462836843	1.0	2.166	1.0	0.27481492814606734	2.1598026892397333	0.9584193540439999	0.9771550343672243	0.9492399793057574	0.901904363036141	0.3056835335572928	0.9886281580500984	114.0	2.1731544974648265	60.0	0.13834347963086724
167	Feb25-FISH2-3R4-rep1-cp190-100x_Position002_1_cmle.ics	84	1	0	2.166	0.5891540375980603	1.0	0.687545504971255	1.0	0.18599589282091916	2.8437649843998987	0.5765766122957124	0.712956648613501	0.5712875369719845	0.39323125232933415	0.7522263393485535	0.9445605965217353	338.0	6.453477917413433	252.0	0.5810426144496424
168	Feb25-FISH2-3R4-rep1-cp190-100x_Position002_1_cmle.ics	85	1	0	1.5162	2.7980215549739635	1.0	0.0	1.0	0.14289833719366835	5.035902309044166	0.10585281611447313	0.21050473827042246	0.07372255358671834	0.026771590694704455	0.9392387115778679	0.867639917362519	148.0	2.815950255745114	64.0	0.14756637827292504
169	Feb25-FISH2-3R4-rep1-cp190-100x_Position003_2_cmle.ics	1	1	0	1.7328	0.4936610031141833	1.0	1.8725829911983063	1.0	0.2809084476514551	2.612609163286909	0.8888420513824173	0.9432015777548609	0.8876414220870625	0.8224329491821418	0.3855235745674664	0.991210927421571	250.0	4.744337530585983	197.0	0.4542277581213474
170	Feb25-FISH2-3R4-rep1-cp190-100x_Position003_2_cmle.ics	1	2	0	1.2995999999999999	2.6661236055826603	1.0	0.0	1.0	0.2614318905481626	2.8022853516260398	0.13576143985185965	0.27880004817572096	0.13523075417585645	0.02189360693128185	0.9372777223208815	0.960138800810244	126.0	2.4413269689291983	68.0	0.15678927691498287
171	Feb25-FISH2-3R4-rep1-cp190-100x_Position003_2_cmle.ics	3	1	0	1.9493999999999998	0.6559671198452344	1.0	0.3095250132321943	1.0	0.285622656452409	2.575014176867948	0.3886473137455645	0.5588862346202256	0.3886473137455645	0.18918085844185867	0.8518119352880851	0.9931070923762858	306.0	5.878782819884291	269.0	0.6202399336783881
172	Feb25-FISH2-3R4-rep1-cp190-100x_Position003_2_cmle.ics	4	1	0	1.5162	0.4676950769339691	1.0	0.10317500441073144	1.0	0.2689393410727736	2.8362144837583316	0.310523101396168	0.49955615208715043	0.30797363898476005	0.06747908588634653	0.8715699239371109	0.9899777373172087	202.0	3.9057001331326866	140.0	0.3228014524720236
173	Feb25-FISH2-3R4-rep1-cp190-100x_Position003_2_cmle.ics	5	1	0	1.2995999999999999	1.4990105074206346	1.0	0.9378659497950863	1.0	0.2614318905481626	3.5349445212577386	0.8071838871518942	0.8799680069802952	0.8029084563367992	0.6915073074965462	0.5706199728633902	0.9803537492742092	126.0	2.4413269689291983	68.0	0.15678927691498287
174	Feb25-FISH2-3R4-rep1-cp190-100x_Position003_2_cmle.ics	6	1	0	0.8664	0.4070274547631747	1.0	1.2927790998539732	1.0	0.3020209672689776	2.5070220265672924	0.9025813386108884	0.939595311620289	0.900772866087728	0.8394810025079761	0.37136802297423543	1.006959251100767	108.0	2.0390682617326403	58.0	0.13373203030983835
175	Feb25-FISH2-3R4-rep1-cp190-100x_Position003_2_cmle.ics	7	1	0	1.2995999999999999	0.3387560743898516	1.0	1.3107987492438529	1.0	0.2880929030172355	2.6711450418401568	0.7303864616825628	0.7874820999162411	0.7295308601947169	0.6588063908927977	0.6422736046036779	1.0048854998647199	164.0	3.173513551030943	106.0	0.24440681401453213
176	Feb25-FISH2-3R4-rep1-cp190-100x_Position003_2_cmle.ics	7	2	0	1.2995999999999999	2.720956516452845	1.0	1.7882560483347225	1.0	0.3045659969758873	2.9790664450254183	0.8452622193401962	0.8953621896193024	0.8438977601253681	0.790285320580368	0.5314363966765177	1.010058813938849	168.0	3.2629043748523996	113.0	0.2605468866381333
177	Feb25-FISH2-3R4-rep1-cp190-100x_Position003_2_cmle.ics	8	1	0	1.2995999999999999	0.40250317970167193	1.0	0.0	1.0	0.19855378558553366	2.620827677599328	0.07927215493579531	0.22491794468223958	0.1125165550202499	0.03961688324152095	0.9661833690429079	0.9386804071717768	114.0	2.243370243986086	51.0	0.11759195768623716
178	Feb25-FISH2-3R4-rep1-cp190-100x_Position003_2_cmle.ics	9	1	0	1.2995999999999999	NA	0.0	0.0	1.0	0.2515892116749826	2.7310158031779057	0.19911015745795335	0.35855605692467896	0.19911015745795335	0.03594869205768199	0.9143518138775188	0.9710330839608027	120.0	2.3306459820374323	62.0	0.14295492895189613
179	Feb25-FISH2-3R4-rep1-cp190-100x_Position003_2_cmle.ics	10	1	0	1.2995999999999999	0.48322645525039043	1.0	0.3095250132321943	1.0	0.34626777037291245	2.8318893829798273	0.42931229570027657	0.5486586937389992	0.41726646970077946	0.25209014332411367	0.8107052221579789	1.0015204615038882	174.0	3.3501801129037463	127.0	0.29282703188533565
180	Feb25-FISH2-3R4-rep1-cp190-100x_Position003_2_cmle.ics	11	1	0	1.9493999999999998	0.2401961713443604	1.0	0.10317500441073144	1.0	0.3098472248136559	3.142741308958783	0.2586669315585577	0.41473792258534486	0.26143174067083874	0.07364615410085759	0.903119028183062	0.9995395984705229	276.0	5.372188383106298	240.0	0.553373918523469
181	Feb25-FISH2-3R4-rep1-cp190-100x_Position003_2_cmle.ics	12	1	0	1.083	2.2326401346613016	1.0	0.1459114905355603	1.0	0.24232515462969784	2.108621223127044	0.2826565610831664	0.4184275976704232	0.2826565610831664	0.14495971618361234	0.8848114356059028	0.9389799528816543	166.0	3.1011827187395724	99.0	0.22826674139093092
182	Feb25-FISH2-3R4-rep1-cp190-100x_Position003_2_cmle.ics	13	1	0	1.2995999999999999	0.27249154963448574	1.0	0.6016084874694266	1.0	0.27451374210420326	2.399057271222156	0.5730559725498606	0.6808921295303453	0.5702165987561656	0.4498606047608836	0.7563844541765761	0.9915809647093113	178.0	3.3927604390443635	117.0	0.26976978528019113
183	Feb25-FISH2-3R4-rep1-cp190-100x_Position003_2_cmle.ics	14	1	0	1.9493999999999998	0.4107797563789187	1.0	0.8421824239572849	1.0	0.2850154597761963	2.8949940944778834	0.6393918832181041	0.7633901226870106	0.6366263822919914	0.46809770947569185	0.7485166896584105	0.9949692479668444	310.0	6.014984141386588	274.0	0.6317685569809603
184	Feb25-FISH2-3R4-rep1-cp190-100x_Position003_2_cmle.ics	15	1	0	1.7328	0.41743233535620977	1.0	0.5097226605744432	1.0	0.2592855390822852	3.1913154722711194	0.5581176253565853	0.6702352638895294	0.5502645154064577	0.35573204556384935	0.7547977298609673	0.9921597075968825	216.0	4.218568016507789	152.0	0.350470148398197
185	Feb25-FISH2-3R4-rep1-cp190-100x_Position003_2_cmle.ics	16	1	0	1.5162	0.6549158286098166	1.0	0.3720027687491155	1.0	0.28397904170776694	3.224381004393866	0.4644062455948324	0.6045797159133312	0.46309609691783377	0.30327454248447305	0.8029145477683516	0.9965287292914476	178.0	3.462976185565623	119.0	0.27438123460122005
186	Feb25-FISH2-3R4-rep1-cp190-100x_Position003_2_cmle.ics	17	1	0	1.5162	3.8585945743009242	1.0	1.7630552482168842	1.0	0.28277752348369806	2.4395624404626055	0.8921598698423706	0.9416091003654016	0.8916464406689248	0.8368095377803857	0.468915857041796	0.9886396159776627	208.0	3.9461653735031934	150.0	0.3458586990771681
187	Feb25-FISH2-3R4-rep1-cp190-100x_Position003_2_cmle.ics	18	1	0	1.083	NA	0.0	0.741346755705622	1.0	0.2645999334001833	2.452978377648809	0.675146271182382	0.7829758702436922	0.6733103982247907	0.5049488749291593	0.6815475329237596	0.987499753264284	118.0	2.239140072445864	62.0	0.14295492895189613
188	Feb25-FISH2-3R4-rep1-cp190-100x_Position003_2_cmle.ics	19	1	0	1.7328	0.4711317710335503	1.0	0.0	1.0	0.3176307009298394	2.746278997466981	0.19183048728005003	0.39846978961129653	0.19183048728005003	0.021595089035589876	0.9300137246614744	0.9949545865836636	252.0	4.859248689017972	212.0	0.48881362802906425
189	Feb25-FISH2-3R4-rep1-cp190-100x_Position003_2_cmle.ics	20	1	0	1.2995999999999999	0.39135586339473044	1.0	0.10317500441073144	1.0	0.2908258893381307	2.706422576766381	0.2630005519102226	0.40030355062243206	0.2511958054823082	0.08845894401177408	0.8878020461742492	0.9874511393820223	118.0	2.2859505701267038	65.0	0.14987210293343953
190	Feb25-FISH2-3R4-rep1-cp190-100x_Position003_2_cmle.ics	21	1	0	1.2995999999999999	0.4614892254575782	1.0	0.9321735129523284	1.0	0.23578612727838966	2.0227164108079525	0.7430997082803501	0.848623681651582	0.7379011145186626	0.5779302864836562	0.6282239336196139	0.9779940217202441	206.0	3.9482804592733043	135.0	0.31127282916945126
191	Feb25-FISH2-3R4-rep1-cp190-100x_Position003_2_cmle.ics	22	1	0	1.083	NA	0.0	0.0	1.0	0.29380436295759543	2.56934795229871	0.27030145031763153	0.4948534699748292	0.27030145031763153	0.03658006712213832	0.9002127345585665	0.9836794065934283	120.0	2.2838354843565924	67.0	0.15448355225446841
192	Feb25-FISH2-3R4-rep1-cp190-100x_Position003_2_cmle.ics	23	1	0	1.2995999999999999	0.27989918756497023	1.0	0.10317500441073144	1.0	0.2623025778457774	2.4870655463141427	0.2638807657815729	0.4503109525480563	0.2638807657815729	0.07437029672086404	0.8757353856290514	0.9924721334696467	166.0	3.124587967579992	103.0	0.23748964003298878
193	Feb25-FISH2-3R4-rep1-cp190-100x_Position003_2_cmle.ics	24	1	0	1.7328	0.9191638703433264	1.0	0.0	1.0	0.22168754388182607	2.816505332967027	0.16085050382940955	0.3319650494648008	0.15756050161057086	0.027433262687549254	0.9335311075486059	0.936134608257692	204.0	3.926990296202996	129.0	0.29743848120636457
194	Feb25-FISH2-3R4-rep1-cp190-100x_Position003_2_cmle.ics	25	1	0	1.2995999999999999	0.48058432140793633	1.0	0.0	1.0	0.2920931800722684	2.811714964986341	0.16303457566920032	0.34669437619124166	0.16303457566920032	0.028819436470939444	0.9375616726623949	0.9847657441097782	188.0	3.569427000917167	131.0	0.3020499305273935
195	Feb25-FISH2-3R4-rep1-cp190-100x_Position003_2_cmle.ics	27	1	0	1.7328	5.394777607441736	1.0	0.10317500441073144	1.0	0.2597706008749607	3.4946974050428334	0.25937752627324173	0.3859135004042037	0.24388035569927244	0.07109135004042037	0.8800654709787397	0.9377457015548136	174.0	3.3969906105845853	110.0	0.2536297126565899
196	Feb25-FISH2-3R4-rep1-cp190-100x_Position003_2_cmle.ics	28	1	0	1.5162	0.26675184962353604	1.0	1.4939557894985571	1.0	0.30212160755784634	2.803772938350288	0.8892075639414163	0.9523260578198459	0.8872631059937917	0.7900124306418794	0.5154605570536103	0.9954935279309749	198.0	3.7929040604708097	144.0	0.33202435111408135
197	Feb25-FISH2-3R4-rep1-cp190-100x_Position003_2_cmle.ics	29	1	0	1.9493999999999998	0.5306559081299745	1.0	1.0452244593809161	1.0	0.2681815053981304	2.5841425682121906	0.7112532688586384	0.8150487128147654	0.7088102823706204	0.5608228079233356	0.67262478963649	0.9832848386677253	288.0	5.523334610368573	238.0	0.5487624692024401
198	Feb25-FISH2-3R4-rep1-cp190-100x_Position003_2_cmle.ics	31	1	0	1.5162	0.2368541146145411	1.0	1.1190041972733815	1.0	0.2742150448010988	2.8692786567019692	0.7901545724510775	0.8642237112617072	0.784458996421229	0.664372192187619	0.6137230533544008	0.9990317218217563	192.0	3.7056283224194635	131.0	0.3020499305273935
199	Feb25-FISH2-3R4-rep1-cp190-100x_Position003_2_cmle.ics	32	1	0	1.2995999999999999	0.6113327852358564	2.0	1.4903888148537288	1.0	0.3157075706016337	2.711412694396513	0.7830719980425341	0.8533715311053566	0.7801194869808128	0.7015211141243398	0.6258348547992886	1.0158328305456734	166.0	3.1948037141012517	113.0	0.2605468866381333
200	Feb25-FISH2-3R4-rep1-cp190-100x_Position003_2_cmle.ics	32	2	0	1.2995999999999999	0.670627096824234	1.0	1.104642543499924	1.0	0.35012412148874106	2.722109265016178	0.6872091837775014	0.7630079725954775	0.6691270925514344	0.5689660094203046	0.7030713420633994	1.002241252196557	166.0	3.1948037141012517	119.0	0.27438123460122005
201	Feb25-FISH2-3R4-rep1-cp190-100x_Position003_2_cmle.ics	33	1	0	1.2995999999999999	0.5566169610180909	1.0	0.6275890508929507	1.0	0.2896643364128831	2.259741050082289	0.5762771837205517	0.6811198312893204	0.5692711613720481	0.4376251707275648	0.7085706596393594	0.9767337051706277	198.0	3.699283065109131	141.0	0.325107177132538
202	Feb25-FISH2-3R4-rep1-cp190-100x_Position003_2_cmle.ics	34	1	0	1.5162	5.276250488390587	1.0	0.42540144110901373	1.0	0.21900164458888213	3.6400463809782835	0.46903957082555536	0.5789440492407043	0.4614466138607201	0.3281914804163934	0.8015757045927936	0.9024585763883054	174.0	3.350180112903746	101.0	0.23287819071195984
203	Feb25-FISH2-3R4-rep1-cp190-100x_Position003_2_cmle.ics	35	1	0	1.7328	4.873101505871671	1.0	0.3720027687491155	1.0	0.2848456727219853	3.0045829434118274	0.4502739237845576	0.6088658286874007	0.44065186008444224	0.2796801101735354	0.8277264997175238	0.9908010694785218	222.0	4.305843754559136	166.0	0.3827502936453994
204	Feb25-FISH2-3R4-rep1-cp190-100x_Position003_2_cmle.ics	36	1	0	1.083	2.457804801665496	1.0	1.2536039404732575	1.0	0.17834389576967186	1.1504777898984635	0.8516310290608115	0.9372690339934072	0.8499229780746913	0.7242974243548915	0.5187637301974579	0.9073438299905392	190.0	3.6609329105087354	104.0	0.2397953646935032
205	Feb25-FISH2-3R4-rep1-cp190-100x_Position003_2_cmle.ics	37	1	0	1.083	0.7239151821131217	1.0	2.169130249325353	1.0	0.2920931800722684	1.5528309256823103	0.9693227273418608	0.9924067286194467	0.9679462805517954	0.9370294605241144	0.3009152484204731	0.978019348640315	188.0	3.4758060055554876	131.0	0.3020499305273935
206	Feb25-FISH2-3R4-rep1-cp190-100x_Position003_2_cmle.ics	38	1	0	1.083	0.45580819012675877	1.0	0.32626801153583	1.0	0.22785007601309182	2.34195722539868	0.3935279330056202	0.5012529422125438	0.3935279330056202	0.2612764799128945	0.8217426298998324	0.9359563616845721	128.0	2.4158066343186673	65.0	0.14987210293343953
207	Feb25-FISH2-3R4-rep1-cp190-100x_Position003_2_cmle.ics	39	1	0	1.5162	0.6724129322266416	1.0	0.0	1.0	0.2834790591663577	2.7373890169376676	0.24197093565679406	0.4529206660446876	0.23745631651354385	0.027150966966587073	0.9076580190879795	0.9951628718340468	186.0	3.5715420866872782	127.0	0.29282703188533565
208	Feb25-FISH2-3R4-rep1-cp190-100x_Position003_2_cmle.ics	40	1	0	1.2995999999999999	0.4454522650466196	1.0	1.0024833655297731	1.0	0.3407532751480962	2.5337755383130003	0.75932156181513	0.8530136112760296	0.7551802742778401	0.6375823676437173	0.6081995431019245	1.0037376484357217	184.0	3.50344142593613	137.0	0.3158842784904802
209	Feb25-FISH2-3R4-rep1-cp190-100x_Position003_2_cmle.ics	41	1	0	1.9493999999999998	7.1454211299139985	1.0	0.0	1.0	0.1941924447182809	2.8364359677183826	0.11097799093856041	0.26094481621201493	0.11097799093856041	0.020498189607779948	0.943777723765975	0.9307657923600436	276.0	5.348783134265879	190.0	0.4380876854977463
210	Feb25-FISH2-3R4-rep1-cp190-100x_Position003_2_cmle.ics	41	2	0	1.2995999999999999	4.5696896850123165	1.0	0.10317500441073144	1.0	0.3156212800630772	3.239958096452246	0.24012056643475954	0.3549297643646566	0.24012056643475954	0.07008208375196678	0.91520663880051	1.0064236642983748	116.0	2.264660407056395	66.0	0.15217782759395398
211	Feb25-FISH2-3R4-rep1-cp190-100x_Position003_2_cmle.ics	42	1	0	1.083	0.3680519594517639	1.0	0.0	1.0	0.2625618704319815	2.0115040599328746	0.12464738522582845	0.26328569804808993	0.0884921003957552	0.03159325046240326	0.9347116341599214	0.9660455868373081	146.0	2.747849594993965	85.0	0.19598659614372857
212	Feb25-FISH2-3R4-rep1-cp190-100x_Position003_2_cmle.ics	44	1	0	1.9493999999999998	0.527660844241219	2.0	1.1349250485180458	1.0	0.2738820041728356	2.6637301317102096	0.6890139008091628	0.7775626923120168	0.6920234316146902	0.5762033438398315	0.6143283719984839	0.9895565824396533	308.0	5.9468834806354405	266.0	0.6133227596968448
213	Feb25-FISH2-3R4-rep1-cp190-100x_Position003_2_cmle.ics	45	1	0	1.5162	0.5506012994336548	1.0	1.4199491695140265	1.0	0.2757759719652211	2.6312948478484084	0.8351550392912489	0.8911879259980526	0.8315344844137855	0.7470240136045092	0.5432303218702943	0.993171518856372	206.0	3.9248752104328846	146.0	0.3366358004351103
214	Feb25-FISH2-3R4-rep1-cp190-100x_Position003_2_cmle.ics	46	1	0	1.2995999999999999	2.6257470336631816	1.0	0.5963412819178956	1.0	0.3172445868638787	2.744730851073389	0.6232547656611428	0.7336093284777168	0.6204434111101885	0.47873690703550376	0.7154109455126074	1.0096360313067243	136.0	2.641398779642422	84.0	0.1936808714832141
215	Feb25-FISH2-3R4-rep1-cp190-100x_Position003_2_cmle.ics	47	1	0	1.5162	3.6417816881729617	1.0	0.8670937442763532	1.0	0.2655365691426384	2.9521190829362687	0.7765954257965888	0.8663596714726777	0.7583705524414736	0.5704003177362789	0.6301416758666925	0.990943594106746	198.0	3.8163093093112295	135.0	0.31127282916945126
216	Feb25-FISH2-3R4-rep1-cp190-100x_Position003_2_cmle.ics	48	1	0	1.083	0.5655167166959885	1.0	0.7748934119142009	1.0	0.2165953246477812	1.5146461478447177	0.6789006175280625	0.8154792687007575	0.6749916344720591	0.5099055455845223	0.6672402599621027	0.9098334170447904	170.0	3.213978791401449	97.0	0.22365529206990203
217	Feb25-FISH2-3R4-rep1-cp190-100x_Position003_2_cmle.ics	49	1	0	1.2995999999999999	0.2620949570703021	1.0	0.2918229810711206	1.0	0.31558993033611005	2.5867008458313228	0.44368768378323215	0.6117326459493987	0.44368768378323215	0.22987549985259545	0.8212238327997226	0.9881265162084107	186.0	3.501326340166018	134.0	0.30896710450893683
218	Feb25-FISH2-3R4-rep1-cp190-100x_Position003_2_cmle.ics	50	1	0	1.5162	0.5015067284938073	1.0	0.741346755705622	1.0	0.3318497474319929	3.1653784963807747	0.6685065129063098	0.7849657923040153	0.6570043618546845	0.492385426625239	0.7015867835753429	1.0072514267741208	182.0	3.5523670093870807	133.0	0.3066613798484224
219	Feb25-FISH2-3R4-rep1-cp190-100x_Position003_2_cmle.ics	51	1	0	1.9493999999999998	0.2552456531043422	1.0	0.7610319551488771	1.0	0.25700078123191744	3.8265619532585404	0.6691863976177089	0.7798602000513665	0.6658059321269167	0.48927552529101853	0.6725169062192917	0.9598449834405043	208.0	4.0865968665457135	143.0	0.3297186264535669
220	Feb25-FISH2-3R4-rep1-cp190-100x_Position003_2_cmle.ics	52	1	0	1.083	0.5375586673793494	1.0	0.5423219111851784	1.0	0.31365172603656777	2.57096034526869	0.6563541586982417	0.7834537248516507	0.6476662987531009	0.46345088353896424	0.7232937576725894	0.9947119642424757	144.0	2.7733699296044967	91.0	0.20982094410681532
221	Feb25-FISH2-3R4-rep1-cp190-100x_Position003_2_cmle.ics	53	1	0	1.5162	0.512556239880675	1.0	0.0	1.0	0.2500724230128214	2.5198099918190064	0.1609533596019783	0.34827639740073485	0.1641322106321478	0.028716853085333668	0.9049692343684573	0.9723437248182011	202.0	3.8588896354518467	135.0	0.31127282916945126
222	Feb25-FISH2-3R4-rep1-cp190-100x_Position003_2_cmle.ics	54	1	0	1.2995999999999999	NA	0.0	0.1459114905355603	1.0	0.2771993517873347	3.111860236564558	0.32355696769725856	0.4513829483889364	0.3153285266202289	0.1937960813067742	0.87194758093398	1.0089409400696032	102.0	1.9986030213621344	51.0	0.11759195768623716
223	Feb25-FISH2-3R4-rep1-cp190-100x_Position003_2_cmle.ics	55	1	0	1.2995999999999999	NA	0.0	0.4883922886704704	1.0	0.28758054650375425	2.7374549312961935	0.6040415246849988	0.7421824233298994	0.6009826452175291	0.43370314604960775	0.6952911567590818	1.0043616717559618	116.0	2.217849909375555	63.0	0.1452606536124106
224	Feb25-FISH2-3R4-rep1-cp190-100x_Position003_2_cmle.ics	56	1	0	1.2995999999999999	0.6045955628505654	1.0	1.6294049638174177	1.0	0.3148158882708861	2.442471097672058	0.8950108364573571	0.9392316365979382	0.8939711223055296	0.8243615276476102	0.41556598558789587	1.0114636822260514	188.0	3.5928322497575866	136.0	0.31357855382996574
225	Feb25-FISH2-3R4-rep1-cp190-100x_Position003_2_cmle.ics	57	1	0	1.7328	0.26091126572950085	1.0	0.0	1.0	0.22042813468087663	2.4755132294914763	0.08292962568226593	0.2569316603688273	0.11275554694312567	0.02854616800697607	0.9547031987518102	0.9206137468986751	198.0	3.839714558151649	123.0	0.2836041332432778
226	Feb25-FISH2-3R4-rep1-cp190-100x_Position003_2_cmle.ics	58	1	0	1.2995999999999999	0.3911191465253704	1.0	0.0	1.0	0.25309061020494455	2.4507048597684964	0.214820284756563	0.37893697520825725	0.214820284756563	0.026907503899638245	0.9132256301992994	0.9752692470065228	186.0	3.5247315890064383	120.0	0.2766869592617345
227	Feb25-FISH2-3R4-rep1-cp190-100x_Position003_2_cmle.ics	59	1	0	1.083	0.4071375678130271	1.0	1.8282657361659704	1.0	0.30300855069345994	1.8966839315203394	0.928896787466878	0.9586565479478374	0.9279921868120432	0.8802004531008589	0.34375664408884105	1.0040148009928531	180.0	3.3438348555934128	125.0	0.28821558256430674
228	Feb25-FISH2-3R4-rep1-cp190-100x_Position003_2_cmle.ics	60	1	0	1.2995999999999999	0.24716803979061577	1.0	1.242391573779135	1.0	0.279227296103668	2.5701761670718124	0.8090991721325571	0.8711933246534175	0.8060366357956453	0.7311273245387772	0.5483522692025533	0.9911353412502848	182.0	3.458746014025401	122.0	0.2812984085827634
229	Feb25-FISH2-3R4-rep1-cp190-100x_Position003_2_cmle.ics	61	1	0	1.2995999999999999	0.2922431120187798	1.0	0.0	1.0	0.2879608720554036	2.690571409732232	0.22417927468424628	0.39411999031454303	0.22417927468424628	0.029068087200356175	0.9055018181520887	0.990771912298991	186.0	3.571542086687278	128.0	0.2951327565458501
230	Feb25-FISH2-3R4-rep1-cp190-100x_Position003_2_cmle.ics	62	1	0	1.5162	0.48458895234674043	1.0	0.0	1.0	0.269318629583146	2.46249104735164	0.20570745555057524	0.4243866726430599	0.2233975795607351	0.025988346033168984	0.8965996118560591	0.9905619468938738	228.0	4.346308994929643	168.0	0.3873617429664282
231	Feb25-FISH2-3R4-rep1-cp190-100x_Position003_2_cmle.ics	63	1	0	1.9493999999999998	0.3151468783830091	1.0	0.1459114905355603	1.0	0.277532524085156	2.8952759131339416	0.3129034146627051	0.4978082051432168	0.3101517790495148	0.12281369377808352	0.8550304590257536	0.9912342373927762	312.0	5.989463806776059	273.0	0.6294628323204459
232	Feb25-FISH2-3R4-rep1-cp190-100x_Position003_2_cmle.ics	65	1	0	1.083	0.18677749288568082	1.0	0.3634229110571259	1.0	0.29902260141635756	2.877782034026679	0.5145129224652087	0.6569369497301902	0.5132632774779892	0.3179991479693269	0.7793444053716023	0.9958714232593348	124.0	2.39663155701847	71.0	0.16370645089652625
233	Feb25-FISH2-3R4-rep1-cp190-100x_Position003_2_cmle.ics	66	1	0	1.5162	0.13429230922344745	1.0	0.0	1.0	0.20745044464268628	2.219887368692098	0.08326125146021526	0.20467982272317886	0.08326125146021526	0.028031674409894687	0.9596685104705829	0.9566366078467304	176.0	3.418280773654894	100.0	0.23057246605144538
234	Feb25-FISH2-3R4-rep1-cp190-100x_Position003_2_cmle.ics	67	1	0	1.5162	0.5033710285407422	1.0	0.741346755705622	1.0	0.24995600798534717	2.7967589609800436	0.7316531396838958	0.8601374703894994	0.7275600947536018	0.5257621063259679	0.6743698877006397	0.9777960080295363	196.0	3.771613897400501	129.0	0.29743848120636457
235	Feb25-FISH2-3R4-rep1-cp190-100x_Position003_2_cmle.ics	68	1	0	1.5162	0.35975103564150845	1.0	2.262804502914313	1.0	0.3078760800517997	2.617911271154441	0.9720068769003009	0.9866123306642894	0.9705184737101832	0.9474323055126633	0.2548476953213651	1.008399259081435	180.0	3.460861099795512	126.0	0.2905213072248212
236	Feb25-FISH2-3R4-rep1-cp190-100x_Position003_2_cmle.ics	70	1	0	1.9493999999999998	0.3415931143661695	1.0	0.9479040472602467	1.0	0.2589216214230146	2.828749646743673	0.6461099238404858	0.7400819354253133	0.6444060300512405	0.5134393075507662	0.691832087846537	0.9879804962517416	284.0	5.480754284227953	229.0	0.5280109472578101
237	Feb25-FISH2-3R4-rep1-cp190-100x_Position003_2_cmle.ics	71	1	0	1.2995999999999999	0.4327100734885519	1.0	0.3720027687491155	1.0	0.3099409229247099	2.634236249414839	0.43832149692358796	0.5635093241383674	0.42312133242649036	0.29978014330227926	0.8410638173388716	1.002867651996695	156.0	2.9947319033880286	102.0	0.23518391537247432
238	Feb25-FISH2-3R4-rep1-cp190-100x_Position003_2_cmle.ics	72	1	0	1.2995999999999999	0.39470786815548653	1.0	1.3412750573395087	1.0	0.2928237825597338	2.4453512277033793	0.8174903745462848	0.8601966820726417	0.8142385852748274	0.7472855826844189	0.5165761750522104	0.9956862719122586	184.0	3.5268466747765492	127.0	0.29282703188533565
239	Feb25-FISH2-3R4-rep1-cp190-100x_Position003_2_cmle.ics	74	1	0	1.2995999999999999	1.8956639679773477	1.0	0.43046674663324214	1.0	0.2836313623464961	2.7344391682468636	0.5660105427336084	0.6950652504392806	0.5456358216027324	0.37839331898679196	0.7873134124285797	1.0030473520865046	150.0	2.8606456676558425	92.0	0.21212666876732977
240	Feb25-FISH2-3R4-rep1-cp190-100x_Position003_2_cmle.ics	75	1	0	1.7328	0.5129367049191748	1.0	0.10317500441073144	1.0	0.2979400440273149	3.205331528905891	0.3074846328375895	0.4803711009822865	0.3074846328375895	0.09301088661626193	0.872849717861584	0.9900482534055727	198.0	3.863119806992069	143.0	0.3297186264535669
241	Feb25-FISH2-3R4-rep1-cp190-100x_Position003_2_cmle.ics	76	1	0	1.5162	0.3343035396187964	1.0	0.6606423714395955	1.0	0.2972339349377643	2.5367970981263857	0.5789665837747728	0.6772106992539729	0.5686751303652984	0.4461971908603076	0.7567966734191137	1.0016953957414085	200.0	3.8141942235411186	145.0	0.33433007577459584
242	Feb25-FISH2-3R4-rep1-cp190-100x_Position003_2_cmle.ics	77	1	0	1.2995999999999999	0.7510945672291838	1.0	0.815064591942846	1.0	0.29440164392240875	2.366039412044178	0.6778236086047378	0.7912083583970668	0.6763412677952508	0.5380216837100055	0.6465025154023539	0.9964428311668475	196.0	3.7248033997196615	140.0	0.3228014524720236
243	Feb25-FISH2-3R4-rep1-cp190-100x_Position003_2_cmle.ics	78	1	0	0.8664	0.23406572750101332	1.0	0.10317500441073144	1.0	0.31254639830293274	2.544613354081537	0.32607069752794837	0.4983270351125807	0.32607069752794837	0.09656943788379782	0.8478065002841059	0.9806883315267918	98.0	1.8389964510194163	51.0	0.11759195768623716
244	Feb25-FISH2-3R4-rep1-cp190-100x_Position003_2_cmle.ics	79	1	0	1.5162	0.22270442135425286	1.0	0.0	1.0	0.22202061619887217	2.7171340507491184	0.1379331702331919	0.32418475736273267	0.1379331702331919	0.028905112879749777	0.9423438702279565	0.9495361349523188	206.0	3.9716857081137245	131.0	0.3020499305273935
245	Feb25-FISH2-3R4-rep1-cp190-100x_Position003_2_cmle.ics	80	1	0	1.5162	0.3657379081692914	1.0	1.9783394004898807	1.0	0.29072897556794247	2.9200756371967675	0.9439060725400829	0.9759133884980161	0.9410667138663953	0.8997374515096538	0.3988963280854359	0.996206082513495	194.0	3.7737289831706122	137.0	0.3158842784904802
246	Feb25-FISH2-3R4-rep1-cp190-100x_Position003_2_cmle.ics	82	1	0	1.7328	0.10216904913367196	1.0	1.3229242629964544	1.0	0.2928237825597338	2.9904942792104094	0.8254032985389496	0.8871940460038742	0.823630902431947	0.7421751848860099	0.539929660537336	0.9851035498724626	184.0	3.5736571724573887	127.0	0.29282703188533565
247	Feb25-FISH2-3R4-rep1-cp190-100x_Position003_2_cmle.ics	83	1	0	1.5162	4.692931728351144	1.0	0.10317500441073144	1.0	0.2878700880801862	2.7742006612077565	0.30731363312701976	0.4522066878457578	0.30438325026017415	0.09337172043599715	0.885973682805797	0.9996823182401162	204.0	3.950395545043415	147.0	0.33894152509562475
248	Feb25-FISH2-3R4-rep1-cp190-100x_Position003_2_cmle.ics	85	1	0	1.7328	0.4838042496884022	1.0	0.0	1.0	0.1822749225222727	2.9384657176198057	0.11040009751043667	0.24619480756924764	0.07879300362616937	0.027935216503641405	0.9541172197849072	0.9071284123933572	220.0	4.331364089169668	131.0	0.3020499305273935
249	Feb25-FISH2-3R4-rep1-cp190-100x_Position003_2_cmle.ics	86	1	0	1.2995999999999999	2.5943606160287564	1.0	0.46141264688247224	1.0	0.30401747760250564	2.9535315419970662	0.5067734319485937	0.6443203264083619	0.5013714958091061	0.3510188800342301	0.7618785896188544	0.989303494649257	174.0	3.326774864063326	119.0	0.27438123460122005
250	Feb25-FISH2-3R4-rep1-cp190-100x_Position003_2_cmle.ics	87	1	0	1.083	2.577499038758995	1.0	0.8318234787411565	1.0	0.2931837363478982	3.1765159140401766	0.736438809261301	0.805861815509004	0.7332965821389195	0.6685869165747886	0.6340485056071402	1.0036882890456829	104.0	2.0198931844324433	54.0	0.12450913166778053
251	Feb25-FISH2-3R4-rep1-cp190-100x_Position003_2_cmle.ics	88	1	0	1.7328	1.240915740103678	1.0	1.242391573779135	1.0	0.18286265112144118	3.791583011270531	0.8026240107173801	0.8613584570467502	0.8015391672187961	0.7058435932346538	0.5517799054826669	0.9116884012740928	166.0	3.2416142117820907	86.0	0.19829232080424306
252	Feb25-FISH2-3R4-rep1-cp190-100x_Position003_2_cmle.ics	88	2	0	0.8664	0.5459392491620622	1.0	0.5836459621422412	1.0	0.2469875885055565	1.967024666895446	0.5399535483119399	0.6545428731606806	0.5399317058253912	0.4144138568734665	0.7533512984725156	0.9529645223793839	106.0	1.9709676009814916	51.0	0.11759195768623716
253	Feb25-FISH2-3R4-rep1-cp190-100x_Position003_2_cmle.ics	89	1	0	1.083	0.3949137194207459	1.0	1.2032169749388533	1.0	0.2977904950224626	2.6864385972442553	0.8820631391729657	0.9244286349488662	0.8817074255224544	0.8177234326367274	0.4462466711208442	1.0136865193692564	106.0	2.017778098662332	56.0	0.12912058098880944
254	Feb25-FISH2-3R4-rep1-cp190-100x_Position003_2_cmle.ics	90	1	0	1.2995999999999999	3.768962226770891	1.0	0.6190500264643886	1.0	0.29906689398300423	2.8945791339514253	0.5962375908772188	0.6980431413071557	0.5849079233863528	0.4611811270620364	0.719808610088243	0.9844529272843189	164.0	3.1501083021905227	108.0	0.24901826333556107
255	Feb25-FISH2-3R4-rep1-cp190-100x_Position003_2_cmle.ics	91	1	0	1.2995999999999999	0.39799808967093225	1.0	0.622541700711641	1.0	0.33703604508111007	2.6616021267734116	0.5854645246317335	0.7020627929866706	0.5772567272241963	0.44774202158717447	0.7229183269085174	1.0072140624315542	170.0	3.2607892890822896	121.0	0.27899268392224896
256	Feb25-FISH2-3R4-rep1-cp190-100x_Position003_2_cmle.ics	92	1	0	2.166	7.39036380624156	1.0	0.20635000882146287	1.0	0.24854841467291985	3.929976270020305	0.379903450431521	0.5235361279455433	0.3743336169621616	0.14716646118047477	0.8538344345032779	0.9854513057391894	282.0	5.599895614200162	222.0	0.5118708746342088
257	Feb25-FISH2-3R4-rep1-cp190-100x_Position004_3_cmle.ics	1	1	0	1.5162	0.46985219327720557	1.0	0.0	1.0	0.2784507447794009	2.628031680420136	0.20060414573528634	0.40011104648088414	0.20060414573528634	0.025239939717624664	0.9116897463956207	0.9806834971286991	210.0	3.990860785413922	151.0	0.3481644237376825
258	Feb25-FISH2-3R4-rep1-cp190-100x_Position004_3_cmle.ics	2	1	0	1.5162	0.49491920231711667	1.0	1.8532166921928226	1.0	0.25680881862154736	2.968849094052896	0.9437748589002379	0.973137354282818	0.942503457695843	0.9010841272432071	0.3703474114333344	0.9948674586166194	182.0	3.52896176054666	117.0	0.26976978528019113
259	Feb25-FISH2-3R4-rep1-cp190-100x_Position004_3_cmle.ics	3	1	0	1.7328	0.27240995284574826	1.0	0.0	1.0	0.15884457237251762	2.8216871610296534	0.08754675318822946	0.23480239736830247	0.08754675318822946	0.030947230859357397	0.9600106538089652	0.9255893534294088	178.0	3.5097866832464626	89.0	0.2052094947857864
260	Feb25-FISH2-3R4-rep1-cp190-100x_Position004_3_cmle.ics	5	1	0	1.083	NA	0.0	0.5158750220536572	1.0	0.27320424965279066	2.4429555033699843	0.5755974882558562	0.730825807063885	0.5784603704348101	0.44001391898517944	0.7261287601502542	0.9677709464950502	118.0	2.2391400724458634	63.0	0.1452606536124106
261	Feb25-FISH2-3R4-rep1-cp190-100x_Position004_3_cmle.ics	6	1	0	1.2995999999999999	0.7697869458400628	1.0	0.6497999999999999	1.0	0.24724533683266794	1.9985715455492323	0.8232202341770889	0.9035415793987992	0.7980970618155706	0.5588384896176172	0.544282582597446	0.9429204569426544	166.0	3.1245879675799917	100.0	0.23057246605144538
262	Feb25-FISH2-3R4-rep1-cp190-100x_Position004_3_cmle.ics	8	1	0	1.083	6.634356083757769	1.0	0.0	1.0	0.2554815140398345	2.348389223322847	0.24318497913769124	0.42067355454003574	0.24318497913769124	0.03252533280349692	0.9068624768254528	0.9859934689007119	162.0	3.035197143758535	98.0	0.2259610167304165
263	Feb25-FISH2-3R4-rep1-cp190-100x_Position004_3_cmle.ics	9	1	0	1.2995999999999999	0.3499562052231288	1.0	1.9015046457642315	1.0	0.2839228261629219	2.4868821014244347	0.9633935283114522	0.9856738282957187	0.9622747058720696	0.9091131584007832	0.32886350137793147	1.000035523786809	174.0	3.326774864063326	115.0	0.2651583359591622
264	Feb25-FISH2-3R4-rep1-cp190-100x_Position004_3_cmle.ics	10	1	0	1.2995999999999999	0.42303153933774723	1.0	0.815064591942846	1.0	0.2853860083053709	3.0741474573724576	0.713337798802696	0.8026489303805417	0.7086281240842299	0.584659019550383	0.6332200618464572	0.9862090111068735	154.0	2.9500364914772996	96.0	0.22134956740938755
265	Feb25-FISH2-3R4-rep1-cp190-100x_Position004_3_cmle.ics	11	1	0	1.083	2.0769947924822083	1.0	0.0	1.0	0.3299326784738781	2.7297383718273616	0.12896204404484152	0.2923376771183065	0.12896204404484152	0.03269219825869231	0.9462271872146523	0.9734421689937611	120.0	2.3072407331970126	71.0	0.16370645089652625
266	Feb25-FISH2-3R4-rep1-cp190-100x_Position004_3_cmle.ics	12	1	0	1.2995999999999999	5.198203287058895	1.0	0.10317500441073144	1.0	0.268000903909552	2.7819779723998703	0.23731720458667557	0.4234251326144203	0.23231618009759208	0.06576840475666487	0.9096902070193312	0.9848285600286558	168.0	3.1926886283311404	106.0	0.24440681401453213
267	Feb25-FISH2-3R4-rep1-cp190-100x_Position004_3_cmle.ics	13	1	0	1.5162	0.3933314328685137	1.0	0.41270001764292574	1.0	0.2981716364212792	2.184228503351579	0.5103315300489405	0.6430970641875088	0.4797084451431063	0.3091199931225476	0.8069665223027773	0.9875467676871251	216.0	4.078136523465269	163.0	0.375833119663856
268	Feb25-FISH2-3R4-rep1-cp190-100x_Position004_3_cmle.ics	14	1	0	1.2995999999999999	1.559094174603677	1.0	0.3095250132321943	1.0	0.2469875885055565	3.5803735006859694	0.45510231455951833	0.5704278879830693	0.44477398393370793	0.3111390971280385	0.7775138065272319	0.977387531391054	106.0	2.0879938451835915	51.0	0.11759195768623716
269	Feb25-FISH2-3R4-rep1-cp190-100x_Position004_3_cmle.ics	15	1	0	1.7328	0.6265737522488497	1.0	0.0	1.0	0.1761681061087416	2.7946786104933174	0.0823223817543459	0.2417815583402316	0.0823223817543459	0.028967925479785727	0.9699466812416495	0.934366426941188	192.0	3.799249317781143	105.0	0.24210108935401767
270	Feb25-FISH2-3R4-rep1-cp190-100x_Position004_3_cmle.ics	16	1	0	1.2995999999999999	0.48352542406700144	2.0	0.8664	1.0	0.3096605046790387	2.2836015608057045	0.811384027225316	0.8786793953858393	0.7763137540882171	0.5765325289489968	0.5881953664118567	0.9986822889087964	200.0	3.7673837258602787	148.0	0.3412472497561391
271	Feb25-FISH2-3R4-rep1-cp190-100x_Position004_3_cmle.ics	17	1	0	1.7328	0.24722121065116984	2.0	0.0	1.0	0.2642398858331001	2.928606037747013	0.13988834301027245	0.27928762840553817	0.12309066547565878	0.020969182670835196	0.9515902985214189	0.9491728310681292	208.0	4.039786368864873	145.0	0.33433007577459584
272	Feb25-FISH2-3R4-rep1-cp190-100x_Position004_3_cmle.ics	17	2	0	1.083	0.6960248496329653	1.0	0.42540144110901373	1.0	0.2515892116749826	2.616323613253331	0.3994908441268423	0.49565207682000895	0.39048682447521216	0.2916458240285842	0.846513405313765	0.9452046747397177	120.0	2.283835484356593	62.0	0.14295492895189613
273	Feb25-FISH2-3R4-rep1-cp190-100x_Position004_3_cmle.ics	18	1	0	1.5162	2.073112664147613	1.0	0.7252201245704302	1.0	0.2666885648411231	3.2712179667246675	0.7056792018419032	0.8080035083872382	0.7018747944304352	0.5408069290647955	0.6828345614292691	0.9024653175415993	152.0	2.905341079566571	91.0	0.20982094410681532
274	Feb25-FISH2-3R4-rep1-cp190-100x_Position004_3_cmle.ics	19	1	0	1.083	0.2688493589676112	1.0	1.786046258958641	1.0	0.29064899138885836	2.1218345678927206	0.953798212979745	0.9814249525687091	0.9458488346211327	0.9013429149840483	0.3867244450895541	0.9908198581446399	152.0	2.8819358307261513	95.0	0.21904384274887315
275	Feb25-FISH2-3R4-rep1-cp190-100x_Position004_3_cmle.ics	20	1	0	1.5162	0.2834136957702024	1.0	1.786046258958641	1.0	0.27903239775095134	2.9788218902884207	0.9387189050794955	0.9724096785409488	0.9349416822075418	0.8763749723425104	0.4230030755413036	0.9926654713139949	186.0	3.571542086687278	126.0	0.2905213072248212
276	Feb25-FISH2-3R4-rep1-cp190-100x_Position004_3_cmle.ics	21	1	0	1.083	4.50323986280436	1.0	0.32626801153583	1.0	0.29902260141635756	2.9883797208241365	0.43295426563094624	0.543949094490833	0.4282196503324304	0.28266101049898146	0.8319159229408114	1.0011525716270044	124.0	2.3966315570184697	71.0	0.16370645089652625
277	Feb25-FISH2-3R4-rep1-cp190-100x_Position004_3_cmle.ics	23	1	0	1.5162	0.23682790900974846	1.0	0.2918229810711206	1.0	0.31024600627523585	2.7931791679946167	0.4410394412865786	0.5896833896257242	0.436124154469982	0.23954471812614989	0.8192565400700944	0.9943833969449347	164.0	3.150108302190523	110.0	0.2536297126565899
278	Feb25-FISH2-3R4-rep1-cp190-100x_Position004_3_cmle.ics	24	1	0	1.083	2.51279899503939	1.0	1.5338067085748235	1.0	0.3033506929168382	2.50439680302655	0.9287716650044475	0.9591161486832529	0.9272891452599801	0.8817084018437155	0.34395772211679004	0.999601342149959	128.0	2.4158066343186677	75.0	0.17292934953858405
279	Feb25-FISH2-3R4-rep1-cp190-100x_Position004_3_cmle.ics	25	1	0	1.083	0.40990886130413623	1.0	0.0	1.0	0.2786887442740712	2.5996719537916193	0.19160235448005233	0.4042184434270765	0.19160235448005233	0.030941792020928713	0.9325207429680296	0.9707420871526433	134.0	2.5498928700508534	77.0	0.17754079885961296
280	Feb25-FISH2-3R4-rep1-cp190-100x_Position004_3_cmle.ics	26	1	0	1.5162	0.1406623123739823	1.0	0.10317500441073144	1.0	0.2917507717704062	2.9082872850703234	0.2959919623954932	0.45442367265898786	0.29295991962395496	0.08196084059947134	0.8889900528378817	0.9976416920954987	222.0	4.305843754559136	168.0	0.3873617429664282
281	Feb25-FISH2-3R4-rep1-cp190-100x_Position004_3_cmle.ics	29	1	0	0.8664	0.32009898131617665	1.0	0.8754689432133618	1.0	0.2667602850650871	1.6386446932769547	0.7308686888550219	0.8375694410304312	0.7280566343837569	0.5999115087753798	0.5999271646781947	0.9799705914601048	164.0	2.986271560307584	102.0	0.23518391537247432
282	Feb25-FISH2-3R4-rep1-cp190-100x_Position004_3_cmle.ics	30	1	0	1.2995999999999999	4.7225682148191765	1.0	0.751125369937127	1.0	0.2537992553353594	2.7453589576032535	0.7000521959585415	0.7865558123928119	0.6982775333681306	0.5909626426068153	0.6533416719740425	0.9994872375720857	126.0	2.4413269689291988	67.0	0.15448355225446841
283	Feb25-FISH2-3R4-rep1-cp190-100x_Position004_3_cmle.ics	31	1	0	1.083	0.1731191567165445	1.0	0.3720027687491155	1.0	0.27959054898357405	2.5063583459105856	0.5232339550594801	0.6520928183286826	0.5198120135115288	0.3621750624173887	0.7708450012550676	1.0099008078543736	122.0	2.328530896267321	67.0	0.15448355225446841
284	Feb25-FISH2-3R4-rep1-cp190-100x_Position004_3_cmle.ics	32	1	0	1.7328	0.41912723824791975	1.0	0.0	1.0	0.1409368521412956	2.7072934754304256	0.06576412965714601	0.20504512685047604	0.06576412965714601	0.03286830664245226	0.963871451174674	0.876603654978547	144.0	2.8201804272853357	61.0	0.1406492042913817
285	Feb25-FISH2-3R4-rep1-cp190-100x_Position004_3_cmle.ics	33	1	0	1.2995999999999999	0.21646383464344973	1.0	0.10317500441073144	1.0	0.2834790591663577	2.5835667213202935	0.3124970252732782	0.46367263727372243	0.312147990671257	0.09274404658025416	0.8923347677558151	0.9883026352937162	186.0	3.5247315890064383	127.0	0.29282703188533565
286	Feb25-FISH2-3R4-rep1-cp190-100x_Position004_3_cmle.ics	34	1	0	0.8664	2.951509517556219	1.0	1.5162	1.0	0.274326673206773	1.9014804214442025	0.94550514940528	0.9834548157818392	0.94550514940528	0.8606532854656223	0.4154789525165802	0.9953068498451985	130.0	2.413691548548556	73.0	0.16831790021755516
287	Feb25-FISH2-3R4-rep1-cp190-100x_Position004_3_cmle.ics	35	1	0	1.083	0.22467924413427276	1.0	0.7625813115994351	1.0	0.2773240333779298	2.0323383283698604	0.7721170262300171	0.8763726136892752	0.7710499767189197	0.5877842231879559	0.6223938836086315	0.9591595626674085	164.0	3.0330820579884237	104.0	0.2397953646935032
288	Feb25-FISH2-3R4-rep1-cp190-100x_Position004_3_cmle.ics	36	1	0	1.7328	0.29813539034993275	1.0	1.1926825638357912	1.0	0.2896643364128831	2.777685084732447	0.7948837769139815	0.8674320468432493	0.7913294674908133	0.68022189652853	0.574055577164092	0.9955173123317074	198.0	3.839714558151649	141.0	0.325107177132538
289	Feb25-FISH2-3R4-rep1-cp190-100x_Position004_3_cmle.ics	37	1	0	1.9493999999999998	0.593431208367072	2.0	0.0	1.0	0.2978361660242264	2.974371055280473	0.2191721241813728	0.43964655301704747	0.2191721241813728	0.02229665550167475	0.9041095841142571	0.9961000475666582	246.0	4.7719729509666236	198.0	0.45653348278186184
290	Feb25-FISH2-3R4-rep1-cp190-100x_Position004_3_cmle.ics	38	1	0	1.7328	4.265545366804101	1.0	0.0	1.0	0.12621285052061032	2.6677514067503636	0.05794499817356364	0.1908625998017012	0.05794499817356364	0.028962062307571885	0.976881739556711	0.9503403603034547	176.0	3.582117515537833	78.0	0.17984652352012742
291	Feb25-FISH2-3R4-rep1-cp190-100x_Position004_3_cmle.ics	39	1	0	1.9493999999999998	0.35896696095094177	1.0	1.938482339849791	1.0	0.2464698003668286	2.2086360708633346	0.9039303089322239	0.956271951626967	0.9026142299511869	0.8269376512675919	0.40011440814226784	0.9781137992707687	302.0	5.812797244903254	245.0	0.5649025418260412
292	Feb25-FISH2-3R4-rep1-cp190-100x_Position004_3_cmle.ics	40	1	0	1.2995999999999999	0.3713314940341282	1.0	0.46141264688247224	1.0	0.24919517899202243	2.2007756402717793	0.5473853647319515	0.6893219612638884	0.5376647539013096	0.3745779896104439	0.7605919990926412	0.9655598867999213	160.0	3.0139069806882257	95.0	0.21904384274887315
293	Feb25-FISH2-3R4-rep1-cp190-100x_Position004_3_cmle.ics	42	1	0	1.2995999999999999	0.5817948079435409	1.0	0.3777847188762272	1.0	0.271362653552723	2.9438279795040487	0.4854485062970798	0.6048755412325273	0.47624508195100734	0.3277941438146266	0.8002217818290501	1.002945146931121	162.0	3.1288181391202143	101.0	0.23287819071195984
294	Feb25-FISH2-3R4-rep1-cp190-100x_Position004_3_cmle.ics	43	1	0	1.5162	2.7112521022676868	1.0	1.8018739878865302	1.0	0.3148472534127238	2.968846109936845	0.9043394085480386	0.9415439550224696	0.8944412747052677	0.8452134445377558	0.4591226930076948	0.9991081296660844	206.0	4.018496205794564	156.0	0.35969304704025484
295	Feb25-FISH2-3R4-rep1-cp190-100x_Position004_3_cmle.ics	44	1	0	1.5162	0.16467354680515514	1.0	0.0	1.0	0.09977382871766105	2.449009037438996	0.04185774006968948	0.130024624791306	0.04185774006968948	0.020924464884342773	0.9742217174714665	0.9241949430842664	172.0	3.375700447514277	67.0	0.15448355225446841
296	Feb25-FISH2-3R4-rep1-cp190-100x_Position004_3_cmle.ics	44	2	0	1.7328	0.7837825258992547	2.0	0.3095250132321943	1.0	0.2872969962130584	3.180851553129853	0.37385190765042486	0.485493839397023	0.37382988189791505	0.202154559110512	0.8555826406217971	1.0005647164309353	216.0	4.218568016507789	160.0	0.3689159456823127
297	Feb25-FISH2-3R4-rep1-cp190-100x_Position004_3_cmle.ics	45	1	0	1.2995999999999999	0.3889925314417406	1.0	1.7328	1.0	0.3056246804602093	2.506202854944814	0.9285977070178468	0.9612392915330845	0.9218178678419389	0.8739986034882761	0.4123027514056065	0.9971530646856734	188.0	3.569427000917167	134.0	0.30896710450893683
298	Feb25-FISH2-3R4-rep1-cp190-100x_Position004_3_cmle.ics	47	1	0	1.2995999999999999	4.593479326004992	1.0	0.8972608143895275	1.0	0.28738770534290325	2.6713878748526025	0.7214044132611034	0.7990144298326372	0.7169465737627073	0.6104284371396176	0.6343784374208143	0.9865642613829214	128.0	2.4392118831590874	73.0	0.16831790021755516
299	Feb25-FISH2-3R4-rep1-cp190-100x_Position004_3_cmle.ics	49	1	0	1.2995999999999999	0.7455180675442986	1.0	0.6275890508929507	1.0	0.23881319701961237	2.9637396494355563	0.57901688474194	0.6776991642593422	0.5784839262818037	0.45988522083017935	0.6999802608659036	0.9838003152413336	160.0	3.060717478369065	93.0	0.21443239342784423
300	Feb25-FISH2-3R4-rep1-cp190-100x_Position004_3_cmle.ics	50	1	0	1.2995999999999999	0.5178389636651275	1.0	1.3586516622891616	1.0	0.29136251650881456	2.5637850431678664	0.8588516991210208	0.9093341655837179	0.8560070400196466	0.7917054652245541	0.5009451187032871	1.0034404385757294	154.0	2.92663124263688	97.0	0.22365529206990203
301	Feb25-FISH2-3R4-rep1-cp190-100x_Position004_3_cmle.ics	51	1	0	1.083	NA	0.0	0.0	1.0	0.30518905992860607	2.5515346754912143	0.09017892871434288	0.2707297204596124	0.09017892871434288	0.03166981078145544	0.9518593166185492	0.9734032968845491	122.0	2.3519361451077416	70.0	0.1614007262360118
302	Feb25-FISH2-3R4-rep1-cp190-100x_Position004_3_cmle.ics	52	1	0	1.083	0.63816711489103	1.0	0.0	1.0	0.269602597857635	2.0840516180981656	0.22193257632660274	0.4371802235673574	0.22193257632660274	0.028683780320770555	0.9103387183751761	0.9859150722431584	176.0	3.3246597782932152	114.0	0.26285261129864773
303	Feb25-FISH2-3R4-rep1-cp190-100x_Position004_3_cmle.ics	53	1	0	1.083	0.4355194392878353	1.0	0.8318234787411565	1.0	0.3228775687081416	2.820638053530051	0.6545266833420067	0.7410607866507747	0.6532004901878494	0.5626500360925984	0.6889269606394739	1.012297336517525	122.0	2.3285308962673215	72.0	0.16601217555704068
304	Feb25-FISH2-3R4-rep1-cp190-100x_Position004_3_cmle.ics	54	1	0	1.2995999999999999	0.33455250764079514	1.0	0.23070632344123612	1.0	0.2939425763022126	2.9209766047411754	0.3876648076394492	0.5258593937029516	0.3806424727130862	0.2185967743365578	0.831260389353449	1.000150232587781	170.0	3.284194537922709	113.0	0.2605468866381333
305	Feb25-FISH2-3R4-rep1-cp190-100x_Position004_3_cmle.ics	56	1	0	1.2995999999999999	0.3378012408069683	1.0	2.122451299913226	1.0	0.2932823503008304	2.9444028364506676	0.9778756432328575	0.9942548961791254	0.9770100729552091	0.9464202486374402	0.2827875683724185	0.9886852675764407	162.0	3.1288181391202143	105.0	0.24210108935401767
306	Feb25-FISH2-3R4-rep1-cp190-100x_Position004_3_cmle.ics	57	1	0	1.2995999999999999	0.04457200234423819	1.0	1.7328	1.0	0.31028075591010307	2.6261776655593922	0.9335524184216617	0.9666188382318908	0.9312751677852349	0.8934181902337421	0.4752436196710804	1.0056957603939907	162.0	3.105412890279794	108.0	0.24901826333556107
307	Feb25-FISH2-3R4-rep1-cp190-100x_Position004_3_cmle.ics	58	1	0	1.7328	0.328572684769476	1.0	1.3625635475001732	1.0	0.2796371203943245	2.1276171912680004	0.7832660762014569	0.8529580035986933	0.7821742396450221	0.6748663592054924	0.5830532060783693	0.9810814824908414	276.0	5.278567387744621	228.0	0.5257052225972955
308	Feb25-FISH2-3R4-rep1-cp190-100x_Position004_3_cmle.ics	59	1	0	1.5162	0.24790431308747432	1.0	0.0	1.0	0.28230249772101607	3.0720227461930794	0.15992983579627323	0.34749030717721335	0.15992983579627323	0.02643338925123379	0.9353712564275912	0.9669716483377728	194.0	3.7269184854897723	135.0	0.31127282916945126
309	Feb25-FISH2-3R4-rep1-cp190-100x_Position004_3_cmle.ics	61	1	0	1.083	0.2664223258744299	1.0	1.2927790998539732	1.0	0.2840517632309768	2.2281933545884134	0.8940299000033002	0.928558463417049	0.8921487739678559	0.8375053628593115	0.4543396532084948	0.9802206585413511	114.0	2.1497492486244067	61.0	0.1406492042913817
310	Feb25-FISH2-3R4-rep1-cp190-100x_Position004_3_cmle.ics	62	1	0	1.083	1.074783231165584	1.0	0.0	1.0	0.28668396502484983	1.8417786240801661	0.22246262334867323	0.39678205920736315	0.20310460883302425	0.02942051880852623	0.9091841924947138	0.9785309961123632	144.0	2.656343685402397	87.0	0.20059804546475749
311	Feb25-FISH2-3R4-rep1-cp190-100x_Position004_3_cmle.ics	63	1	0	1.083	0.2771184137595195	1.0	0.0	1.0	0.2615459604580993	2.5731246268034305	0.1975428237537288	0.35355352584801797	0.1975428237537288	0.035673647630470214	0.9066109321928226	0.9880248794804588	112.0	2.151864334394518	57.0	0.13142630564932387
312	Feb25-FISH2-3R4-rep1-cp190-100x_Position004_3_cmle.ics	64	1	0	1.2995999999999999	0.5055575827188444	1.0	0.32626801153583	1.0	0.3199428132226949	2.7214952079251415	0.46415077615148526	0.5959081692575317	0.4569487994858897	0.2869433703034802	0.7975597887924294	1.010495519142621	142.0	2.728674517693768	90.0	0.20751521944630086
313	Feb25-FISH2-3R4-rep1-cp190-100x_Position004_3_cmle.ics	65	1	0	1.7328	6.004288069941399	1.0	0.0	1.0	0.23162334316386826	2.9620417188495747	0.16134722581555613	0.3235686117709779	0.16134722581555613	0.0273380843740935	0.9327268463076004	0.9638841465259606	200.0	3.884409970062378	128.0	0.2951327565458501
314	Feb25-FISH2-3R4-rep1-cp190-100x_Position004_3_cmle.ics	66	1	0	0.8664	0.5277703684502795	1.0	1.1321417835580119	1.0	0.26179938779914946	2.1594143926694995	0.8632907681878973	0.9147811589689098	0.8597548687320228	0.7972995254932854	0.5059644530484104	0.9639098901469643	108.0	2.0156630128922206	54.0	0.12450913166778053
315	Feb25-FISH2-3R4-rep1-cp190-100x_Position004_3_cmle.ics	67	1	0	1.5162	0.6487536428105419	1.0	0.9767845773409408	1.0	0.26406189311984274	3.4916843463090856	0.8021978021978022	0.8928684717344512	0.7978928288206639	0.6869208111476153	0.6221261026140149	0.9787799030280883	148.0	2.886166002266373	87.0	0.20059804546475749
316	Feb25-FISH2-3R4-rep1-cp190-100x_Position004_3_cmle.ics	68	1	0	1.083	0.3300781209465856	1.0	0.7610319551488771	1.0	0.29335409900733317	2.6681973735045523	0.6635523906408952	0.7583194303153611	0.6586856561546287	0.5182014242115972	0.6843971665534503	0.9780125603286902	134.0	2.5264876212104332	79.0	0.18215224818064185
317	Feb25-FISH2-3R4-rep1-cp190-100x_Position004_3_cmle.ics	69	1	0	1.2995999999999999	0.488652997633404	1.0	0.42540144110901373	1.0	0.2872716501089198	2.646191415051607	0.49963462563940514	0.6397951928584125	0.49396638555882527	0.3398080303359469	0.7915062127458913	1.006617790958165	160.0	3.0841227272094853	102.0	0.23518391537247432
318	Feb25-FISH2-3R4-rep1-cp190-100x_Position004_3_cmle.ics	70	1	0	1.5162	0.8133999400351065	1.0	1.2995999999999999	1.0	0.27987035839094365	2.484787301871045	0.8977949597651425	0.9757065481042856	0.8946391866007172	0.7251351581137379	0.4557928013779248	0.9891999572491039	252.0	4.765627693656292	199.0	0.4588392074423764
319	Feb25-FISH2-3R4-rep1-cp190-100x_Position004_3_cmle.ics	71	1	0	1.5162	0.7228666807672043	1.0	0.6952437723139506	1.0	0.3042557231713215	2.326595540304922	0.6276048783820716	0.7402680035528832	0.6206015987974857	0.4880645326591965	0.7116251377212303	0.9985925725955077	172.0	3.258674203312178	117.0	0.26976978528019113
320	Feb25-FISH2-3R4-rep1-cp190-100x_Position004_3_cmle.ics	72	1	0	1.5162	0.21050702038178482	1.0	1.5162	1.0	0.30159268400643585	2.3852146148546276	0.9351738794075704	0.9859256014242173	0.9213744442476721	0.7928942928779815	0.3885532088047819	0.9947286879905668	258.0	4.87630868054806	214.0	0.4934250773500932
321	Feb25-FISH2-3R4-rep1-cp190-100x_Position004_3_cmle.ics	73	1	0	1.083	2.8859151939035015	1.0	1.5162	1.0	0.2692737504861274	2.2245360634627787	0.9540909176188064	0.9947749573178739	0.9540909176188064	0.8629481623234085	0.2866648968985161	0.9778664837985772	132.0	2.4817922092997047	74.0	0.17062362487806956
322	Feb25-FISH2-3R4-rep1-cp190-100x_Position004_3_cmle.ics	74	1	0	1.2995999999999999	0.8783427809845716	1.0	0.5595020986366908	1.0	0.27914531831119865	2.531057177642583	0.6340546440513523	0.7804275888355654	0.6272544569379234	0.45168402085968223	0.7597297602766176	0.9959792559905325	176.0	3.3246597782932152	116.0	0.2674640606196767
323	Feb25-FISH2-3R4-rep1-cp190-100x_Position004_3_cmle.ics	75	1	0	1.7328	0.7303000266567488	1.0	1.2225574214657589	1.0	0.2848455727040962	2.8979219804286336	0.626329627504104	0.6999021905130518	0.6260874870588325	0.545816976142493	0.7606082068744545	0.9962437587890283	248.0	4.793263114036933	196.0	0.451922033460833
324	Feb25-FISH2-3R4-rep1-cp190-100x_Position004_3_cmle.ics	75	2	0	1.5162	0.30940662699945887	2.0	0.1459114905355603	1.0	0.2855880550167934	2.3678349105316827	0.24227200189136475	0.3973925096617851	0.24227200189136475	0.10656944187580673	0.9229355031034504	0.9926134073896243	228.0	4.322903746089223	173.0	0.3988903662690006
325	Feb25-FISH2-3R4-rep1-cp190-100x_Position004_3_cmle.ics	75	3	0	1.2995999999999999	3.0903858102847033	2.0	1.083	1.0	0.32419854984124263	2.319240736199667	0.6924587550930524	0.8443847249418005	0.6924587550930524	0.5284162298923333	0.5574247259910016	1.0004930975979642	204.0	3.8567745496817363	156.0	0.35969304704025484
326	Feb25-FISH2-3R4-rep1-cp190-100x_Position004_3_cmle.ics	76	1	0	1.2995999999999999	3.214322401695799	1.0	0.2918229810711206	1.0	0.26627900372109287	3.0342138596048347	0.4453113585225446	0.5860509628590631	0.43876567020250723	0.27237661085298503	0.7984426954071017	0.9792468757954427	124.0	2.37322630817805	67.0	0.15448355225446841
327	Feb25-FISH2-3R4-rep1-cp190-100x_Position004_3_cmle.ics	78	1	0	1.083	0.6662431302483213	1.0	0.46141264688247224	1.0	0.23961299900261135	2.309675896031464	0.5936056056733747	0.733815141411235	0.5971091515325897	0.43763857624020447	0.6848500463962097	0.9375862546677326	118.0	2.192329574765024	59.0	0.13603775497035278
328	Feb25-FISH2-3R4-rep1-cp190-100x_Position004_3_cmle.ics	79	1	0	1.2995999999999999	0.44433006964992317	1.0	0.42540144110901373	1.0	0.2983193720086381	2.597211895931701	0.5077899425485578	0.6136661509504617	0.5077899425485578	0.36562472284360004	0.7686157552894212	1.0003363479802398	158.0	3.016022066458337	102.0	0.23518391537247432
329	Feb25-FISH2-3R4-rep1-cp190-100x_Position004_3_cmle.ics	80	1	0	1.5162	0.33522274152346976	1.0	0.0	1.0	0.2451601034351431	3.207925457255714	0.15276922916427596	0.3578611890628749	0.17574094745297683	0.030253398291204606	0.9297385039120416	0.9117875340274819	162.0	3.105412890279794	96.0	0.22134956740938755
330	Feb25-FISH2-3R4-rep1-cp190-100x_Position004_3_cmle.ics	81	1	0	1.2995999999999999	1.8072512662335671	1.0	0.0	1.0	0.2550689676855709	2.4144220622556296	0.22001886860916578	0.4334836169672339	0.22001886860916578	0.027595340904967524	0.9106163578877362	0.9770377274113822	174.0	3.326774864063326	109.0	0.25132398799607547
331	Feb25-FISH2-3R4-rep1-cp190-100x_Position004_3_cmle.ics	82	1	0	1.5162	0.6873262923367426	1.0	1.7284978131233555	1.0	0.3045614175595653	2.923745094340596	0.9439576897875128	0.9762051858092297	0.9367125339324159	0.8810680520453056	0.4239595096892308	1.0029273874097806	162.0	3.175628636801054	107.0	0.2467125386750466
332	Feb25-FISH2-3R4-rep1-cp190-100x_Position004_3_cmle.ics	83	1	0	1.9493999999999998	0.37906040669851565	1.0	1.1600066841569678	1.0	0.2795679985921581	2.8801014864597234	0.7241487512541133	0.824137190703666	0.7219150877569642	0.5961135906656813	0.645723663676917	0.9917410852373092	288.0	5.570145108049411	243.0	0.5602910925050123
333	Feb25-FISH2-3R4-rep1-cp190-100x_Position004_3_cmle.ics	84	1	0	1.7328	0.32200749478801133	1.0	0.0	1.0	0.28318290322728734	2.576265272867704	0.21415686949900745	0.4471723425277146	0.22158066007378469	0.02147823170565894	0.81366320088889	0.9754295683525699	270.0	5.191291649693271	222.0	0.5118708746342088
334	Feb25-FISH2-3R4-rep1-cp190-100x_Position004_3_cmle.ics	85	1	0	1.2995999999999999	0.4329611349764408	1.0	0.3634229110571259	1.0	0.2814227162111093	3.409287749540136	0.5614769006911604	0.729930201891597	0.5587145325572935	0.35537354492542744	0.696016712211327	1.001370967844179	146.0	2.8648758391960647	88.0	0.20290377012527194
335	Feb25-FISH2-3R4-rep1-cp190-100x_Position004_3_cmle.ics	87	1	0	1.9493999999999998	0.3069670979380491	1.0	0.0	1.0	0.12910460510988403	2.7473474845344463	0.08472193929517213	0.19022204114891017	0.08472193929517213	0.029690364636382156	0.9557119697318384	0.9341802976050634	202.0	4.092942123856046	97.0	0.22365529206990203
336	Feb25-FISH2-3R4-rep1-cp190-100x_Position004_3_cmle.ics	88	1	0	1.7328	0.6535484112122861	1.0	0.7900066980357398	1.0	0.29989527351976036	2.896980078394822	0.6582783885837175	0.7862072702114713	0.6569988913802732	0.4827580458285057	0.6894122157388565	0.9963426059898607	272.0	5.282797559284841	231.0	0.5326223965788388
337	Feb25-FISH2-3R4-rep1-cp190-100x_Position004_3_cmle.ics	89	1	0	1.7328	0.5279020407637677	1.0	1.2944547249242173	1.0	0.24701945227045138	2.4693792876930045	0.7493985918863433	0.8388436170972035	0.7490081489225033	0.659558925400204	0.6321863383843032	0.9816188768036099	296.0	5.702116258011488	238.0	0.5487624692024401
338	Feb25-FISH2-3R4-rep1-cp190-100x_Position004_3_cmle.ics	90	1	0	1.2995999999999999	0.3821761942624819	1.0	2.0530409436559713	1.0	0.29740095743975503	2.6620817771469616	0.9885414861407033	0.9981395206589665	0.9868084368915213	0.9518212308727432	0.325242787389741	0.9994529378459555	154.0	2.9500364914772996	98.0	0.2259610167304165
339	Feb25-FISH2-3R4-rep1-cp190-100x_Position004_3_cmle.ics	91	1	0	1.083	0.5637568485018601	1.0	0.3095250132321943	1.0	0.25048613901779815	2.1507277772110522	0.4657849736579387	0.5845763030177228	0.4600421077602823	0.26144866510492343	0.803897965267129	0.9650137217670424	134.0	2.5498928700508534	73.0	0.16831790021755516
340	Feb25-FISH2-3R4-rep1-cp190-100x_Position004_3_cmle.ics	92	1	0	1.083	0.2359207975566422	1.0	1.2995999999999999	1.0	0.3159124829187753	2.3069526586220777	0.8896666516712403	0.9328714742003689	0.8799136263439651	0.809064735255747	0.47588404099450643	1.0011156550523268	164.0	3.079892555669263	111.0	0.2559354373171044
341	Feb25-FISH2-3R4-rep1-cp190-100x_Position004_3_cmle.ics	93	1	0	0.8664	0.12108168545095965	1.0	0.10317500441073144	1.0	0.2931837363478982	2.5974233882533824	0.3258563985070766	0.48909870293041646	0.3258563985070766	0.12371124496507889	0.8546252756918981	1.0064211822621592	104.0	1.9730826867516031	54.0	0.12450913166778053
342	Feb25-FISH2-3R4-rep1-cp190-100x_Position004_3_cmle.ics	95	1	0	1.5162	0.43211339212534167	1.0	1.083	1.0	0.31512099044568787	2.730014350047514	0.9364028479677666	0.9957254655497491	0.9332690503043399	0.741259373412654	0.43394284387383614	0.9992841659854932	170.0	3.284194537922709	117.0	0.26976978528019113
343	Feb25-FISH2-3R4-rep1-cp190-100x_Position004_3_cmle.ics	96	1	0	1.5162	0.4213709617216503	1.0	0.0	1.0	0.21806564548390445	2.6297690689241624	0.07596751075011944	0.26268514094601053	0.07596751075011944	0.0274247491638796	0.9665044436221651	0.9682175316616872	190.0	3.7311486570299945	115.0	0.2651583359591622
344	Feb25-FISH2-3R4-rep1-cp190-100x_Position004_3_cmle.ics	97	1	0	1.2995999999999999	0.3309915812204057	1.0	0.0	1.0	0.26451517135375124	2.1997336290903857	0.1735770008668015	0.35242704420687665	0.16943260618318406	0.026965652990465182	0.9326052071724946	0.965494839705309	174.0	3.2799643663824867	111.0	0.2559354373171044
345	Feb25-FISH2-3R4-rep1-cp190-100x_Position004_3_cmle.ics	98	1	0	1.5162	0.5490422326098159	2.0	1.433352969887323	1.0	0.2845186226258479	1.9811327296489654	0.8292033075790531	0.9068887139317756	0.8287540532966813	0.7172678222732267	0.5592929841762588	0.9859853735997699	272.0	5.118960817401902	225.0	0.5187880486157521
346	Feb25-FISH2-3R4-rep1-cp190-100x_Position004_3_cmle.ics	99	1	0	1.2995999999999999	NA	0.0	0.6275890508929507	1.0	0.2735008026506843	2.51237713164493	0.5995578455017174	0.708433822992034	0.5981144485858364	0.46397902506760214	0.7188145125958121	0.9933539928274295	170.0	3.2139787914014493	109.0	0.25132398799607547
347	Feb25-FISH2-3R4-rep1-cp190-100x_Position004_3_cmle.ics	100	1	0	1.083	0.607605533591151	1.0	0.0	1.0	0.30093769536986004	2.222834499886415	0.18514395308848816	0.3768848375292095	0.18514395308848816	0.030405405405405407	0.9464106717063034	0.9834288800460824	146.0	2.724444346153546	91.0	0.20982094410681532
348	Feb25-FISH2-3R4-rep1-cp190-100x_Position004_3_cmle.ics	101	1	0	1.2995999999999999	0.23876581384190437	1.0	0.0	1.0	0.13539154644956894	2.217956574160417	0.08090318772136953	0.18682605273514363	0.08090318772136953	0.028832152695789058	0.9716344490131228	0.9513615855967589	166.0	3.1948037141012513	74.0	0.17062362487806956
349	Feb25-FISH2-3R4-rep1-cp190-100x_Position004_3_cmle.ics	102	1	0	1.083	NA	0.0	1.2995999999999999	1.0	0.25676833499385804	2.97851727479611	0.9622113867775707	0.9831224006883694	0.9547899039151011	0.8930786605478274	0.3280191649314309	0.9992716209226293	106.0	2.0411833475027517	52.0	0.1198976823467516
350	Feb25-FISH2-3R4-rep1-cp190-100x_Position004_3_cmle.ics	103	1	0	1.2995999999999999	0.3445043158037594	1.0	0.46141264688247224	1.0	0.30001634125536203	3.0389830353209004	0.5557651920981997	0.7012342351448176	0.554125534853947	0.38650988848084633	0.7420840916250953	1.0086402950525992	144.0	2.7967751784449164	89.0	0.2052094947857864
351	Feb25-FISH2-3R4-rep1-cp190-100x_Position004_3_cmle.ics	104	1	0	1.2995999999999999	5.084261485132238	1.0	0.46141264688247224	1.0	0.27385015451777717	2.6208862464311995	0.5207837342309061	0.6664614290014503	0.5174543232173968	0.3608443021463299	0.7510166828918636	0.9714672381995471	172.0	3.2820794521525976	111.0	0.2559354373171044
352	Feb25-FISH2-3R4-rep1-cp190-100x_Position004_3_cmle.ics	105	1	0	1.5162	0.346741526544261	1.0	0.10317500441073144	1.0	0.2746178615276856	2.833617549755544	0.29882035782758304	0.44638446790519326	0.2739130798791055	0.06735011679211005	0.9020034867437928	1.0010093107537708	180.0	3.460861099795512	119.0	0.27438123460122005
353	Feb25-FISH2-3R4-rep1-cp190-100x_Position004_3_cmle.ics	106	1	0	1.2995999999999999	0.49390209808741453	1.0	0.4883922886704704	1.0	0.293128628165803	2.2343109299134807	0.5328153028145789	0.6483988513236323	0.5039938222447453	0.354935366844438	0.7762561634257624	0.9973125311580956	182.0	3.435340765184981	125.0	0.28821558256430674
354	Feb25-FISH2-3R4-rep1-cp190-100x_Position005_4_cmle.ics	1	1	0	1.5162	0.44813750082723414	1.0	0.815064591942846	1.0	0.3085728174108098	2.488170437990762	0.6256377894206451	0.7533081886535855	0.624258256407246	0.4850232612747472	0.7300436926675374	0.9950936604802324	248.0	4.723047367515673	204.0	0.47036783074494865
355	Feb25-FISH2-3R4-rep1-cp190-100x_Position005_4_cmle.ics	2	1	0	1.5162	0.6875058640014619	1.0	1.0389843448820495	1.0	0.2533592821096046	3.6420983497819153	0.7620407525144615	0.8279014018448069	0.7576111313773516	0.6753973630725937	0.5916116996016776	0.9724270437271603	158.0	3.1096430618200164	94.0	0.2167381180883587
356	Feb25-FISH2-3R4-rep1-cp190-100x_Position005_4_cmle.ics	3	1	0	1.2995999999999999	0.4576725484659941	1.0	0.0	1.0	0.3087692418061742	2.2887465619292593	0.25757865392273993	0.46363600159299084	0.25757865392273993	0.028263639984070093	0.8801454431068658	0.9671616387198905	176.0	3.301254529452795	122.0	0.2812984085827634
357	Feb25-FISH2-3R4-rep1-cp190-100x_Position005_4_cmle.ics	5	1	0	1.2995999999999999	0.39142374974686694	1.0	0.5963412819178956	1.0	0.2642552222637071	2.4989817649426596	0.6679085660179286	0.7849592952049649	0.6514413922995379	0.47494931198089807	0.7144863859344222	0.9821845514039181	158.0	3.016022066458337	96.0	0.22134956740938755
358	Feb25-FISH2-3R4-rep1-cp190-100x_Position005_4_cmle.ics	7	1	0	1.7328	2.903101311621034	1.0	0.46141264688247224	1.0	0.26161726395200086	3.4515505800732273	0.48478718604301396	0.6015603850203038	0.48478718604301396	0.3460971574672883	0.7975710655985049	0.9683672588299364	198.0	3.839714558151649	134.0	0.30896710450893683
359	Feb25-FISH2-3R4-rep1-cp190-100x_Position005_4_cmle.ics	8	1	0	1.2995999999999999	0.296071918490552	1.0	0.3720027687491155	1.0	0.26566364822117994	2.0725897727866567	0.45791684166316676	0.6358378832423351	0.46283914321713565	0.2957076858462831	0.7765504252676874	1.0021816552521994	182.0	3.435340765184981	119.0	0.27438123460122005
360	Feb25-FISH2-3R4-rep1-cp190-100x_Position005_4_cmle.ics	9	1	0	1.5162	0.33964650081444114	1.0	1.1672919242844824	1.0	0.27466855967843334	2.727774269486499	0.7802420839846468	0.8389953269115877	0.7752907381188159	0.6953244563749601	0.5757437585417587	1.0020641395330825	182.0	3.5055565117062404	121.0	0.27899268392224896
361	Feb25-FISH2-3R4-rep1-cp190-100x_Position005_4_cmle.ics	10	1	0	1.083	0.4525274371049331	1.0	0.23991798918621013	1.0	0.2786887442740712	2.4153350645389895	0.3969049373618276	0.5569178334561533	0.38949889462048637	0.2245256079587325	0.8424829373876322	0.9843909142373343	134.0	2.5264876212104337	77.0	0.17754079885961296
362	Feb25-FISH2-3R4-rep1-cp190-100x_Position005_4_cmle.ics	11	1	0	1.2995999999999999	0.5282804005346433	1.0	0.5097226605744432	1.0	0.29778726282751644	2.838805889224028	0.559811542991755	0.7086866902237927	0.55811542991755	0.4047173144876325	0.7208127392798981	0.9856431795150778	140.0	2.683979105783039	85.0	0.19598659614372857
363	Feb25-FISH2-3R4-rep1-cp190-100x_Position005_4_cmle.ics	12	1	0	1.2995999999999999	0.21120762171002558	1.0	1.6294049638174177	1.0	0.28983077184957995	3.0357613279214553	0.8890427244954777	0.9285354181402279	0.8866348628271306	0.8229055365769237	0.43197296229408205	0.9920387015359413	150.0	2.9074561653366824	93.0	0.21443239342784423
364	Feb25-FISH2-3R4-rep1-cp190-100x_Position005_4_cmle.ics	13	1	0	1.2995999999999999	0.37390967560328486	1.0	0.0	1.0	0.2478043080750936	3.164839318267169	0.10482802569133505	0.26409082524190436	0.10482802569133505	0.03763143331488655	0.9241422535049916	0.9404031493471896	118.0	2.309355818967124	60.0	0.13834347963086724
365	Feb25-FISH2-3R4-rep1-cp190-100x_Position005_4_cmle.ics	15	1	0	1.5162	0.5187310279031676	1.0	1.242391573779135	1.0	0.30300855069345994	2.837901456143986	0.8055981934052864	0.866281452669308	0.8036292623339468	0.7231120361961859	0.5583748055922885	0.9977394250020818	180.0	3.4608610997955123	125.0	0.28821558256430674
366	Feb25-FISH2-3R4-rep1-cp190-100x_Position005_4_cmle.ics	16	1	0	1.083	0.4939443822865197	1.0	0.0	1.0	0.2858448059506674	2.4979208901632926	0.1946688764588081	0.35714902285753747	0.1406498170015883	0.035727850286582416	0.9296253185348592	0.9737070091506127	110.0	2.107168922483789	58.0	0.13373203030983835
367	Feb25-FISH2-3R4-rep1-cp190-100x_Position005_4_cmle.ics	17	1	0	1.9493999999999998	1.728715427551846	2.0	0.7045350271771298	1.0	0.2854741715303351	2.9469785251280634	0.6333070891445466	0.7639609711421043	0.6286956102577287	0.4092848190757761	0.7064441580176615	0.9953461530268136	286.0	5.5488549449791025	243.0	0.5602910925050123
368	Feb25-FISH2-3R4-rep1-cp190-100x_Position005_4_cmle.ics	18	1	0	1.2995999999999999	0.5986533378554383	1.0	2.166	1.0	0.3033909273354146	2.717189222969947	0.9938426030536816	0.998402143387456	0.9865069886051842	0.9529035798444108	0.2244454166426158	0.9977738136976966	178.0	3.3927604390443635	123.0	0.2836041332432778
369	Feb25-FISH2-3R4-rep1-cp190-100x_Position005_4_cmle.ics	19	1	0	1.2995999999999999	1.7175580776111115	1.0	1.1535316172061805	1.0	0.27365459734503106	2.63025899974912	0.8019683374829708	0.8596208953821581	0.7967186545779114	0.7319549490299244	0.5439276753746237	1.0010978647017523	144.0	2.7733699296044967	85.0	0.19598659614372857
370	Feb25-FISH2-3R4-rep1-cp190-100x_Position005_4_cmle.ics	20	1	0	1.5162	0.2864563934917002	1.0	1.276204323327041	1.0	0.29377057465850803	2.4025529212718078	0.8104430195035314	0.8682365105439143	0.8078414368740984	0.7382699475514272	0.5888264492247541	0.9975427482113072	176.0	3.348065027133635	119.0	0.27438123460122005
371	Feb25-FISH2-3R4-rep1-cp190-100x_Position005_4_cmle.ics	21	1	0	1.2995999999999999	0.4657790575189399	1.0	2.1902014849602027	1.0	0.31544250215413183	2.6327152908121674	0.9736262019648002	0.9914170166973305	0.972853820252022	0.9455644461415628	0.26207734885836187	1.0078175013366677	168.0	3.2394991260119803	115.0	0.2651583359591622
372	Feb25-FISH2-3R4-rep1-cp190-100x_Position005_4_cmle.ics	22	1	0	1.5162	0.5982293121433686	1.0	0.10317500441073144	1.0	0.27667820782609226	2.752428809951897	0.32370277253998186	0.4872267616453663	0.32370277253998186	0.08784831342970878	0.8682098252775016	0.9805129008330463	202.0	3.858889635451847	142.0	0.3274129017930525
373	Feb25-FISH2-3R4-rep1-cp190-100x_Position005_4_cmle.ics	23	1	0	1.7328	0.5363174847545109	1.0	0.0	1.0	0.23124235107563948	3.279465834796693	0.08607051232216435	0.26442606701391586	0.08607051232216435	0.030295226618984684	0.956794483147205	0.9512265011076494	172.0	3.4225109451951163	102.0	0.23518391537247432
374	Feb25-FISH2-3R4-rep1-cp190-100x_Position005_4_cmle.ics	24	1	0	1.2995999999999999	0.48860601434757966	1.0	0.815064591942846	1.0	0.3033909273354146	2.563159221853058	0.6973810323500258	0.8052035290937242	0.6931048324335838	0.5429135503108846	0.6578991615263833	0.9958841694813849	178.0	3.3927604390443635	123.0	0.2836041332432778
375	Feb25-FISH2-3R4-rep1-cp190-100x_Position005_4_cmle.ics	25	1	0	1.083	0.7661553084730092	1.0	0.0	1.0	0.24353888050015876	2.67548727877801	0.10023749078699533	0.28199983621325037	0.10023749078699533	0.03563999672426501	0.95190434549714	0.9691951300390311	120.0	2.283835484356593	61.0	0.1406492042913817
376	Feb25-FISH2-3R4-rep1-cp190-100x_Position005_4_cmle.ics	26	1	0	1.083	NA	0.0	0.7857574237886386	1.0	0.2916962314675708	3.174067427141269	0.715667893023914	0.7788223432856941	0.7084335644545069	0.6386107966605349	0.6352983556833215	1.0151976319923788	108.0	2.1092840082539004	57.0	0.13142630564932387
377	Feb25-FISH2-3R4-rep1-cp190-100x_Position005_4_cmle.ics	27	1	0	1.5162	0.3376004572143424	1.0	0.0	1.0	0.2353283527495573	2.5488641465320416	0.14171149144254278	0.2587775061124694	0.08390308957546122	0.029295398977550565	0.9389896389037055	0.9378592464419436	182.0	3.5289617605466606	112.0	0.25824116197761887
378	Feb25-FISH2-3R4-rep1-cp190-100x_Position005_4_cmle.ics	28	1	0	1.9493999999999998	0.8835154906896866	1.0	0.3720027687491155	1.0	0.2759451381575736	2.7661396039196284	0.39681627686900095	0.5354047436648491	0.39173914349661276	0.24702957655505986	0.8283428030751849	0.9972266804581089	308.0	5.970288729475859	267.0	0.6156284843573592
379	Feb25-FISH2-3R4-rep1-cp190-100x_Position005_4_cmle.ics	29	1	0	1.083	0.22289058592904115	1.0	0.5158750220536572	1.0	0.2858448059506674	2.380502294718118	0.5724132018859837	0.6717273896270896	0.5721217316759537	0.45144449207029574	0.7272194025804343	0.993787822224279	110.0	2.0837636736433693	58.0	0.13373203030983835
380	Feb25-FISH2-3R4-rep1-cp190-100x_Position005_4_cmle.ics	30	1	0	1.5162	0.45187566058863377	1.0	0.7045350271771298	1.0	0.2692282072273381	2.7240080534788795	0.6890260650831972	0.8069116562820754	0.6822170500050598	0.48539169907333785	0.6978941912912984	0.9941818822940713	200.0	3.8375994723815383	138.0	0.3181900031509946
381	Feb25-FISH2-3R4-rep1-cp190-100x_Position005_4_cmle.ics	31	1	0	2.166	0.3671765721112255	1.0	0.10317500441073144	1.0	0.26314502138716667	3.2048219038890067	0.2943006371903529	0.4389101482064108	0.28594027555610546	0.07874294097372583	0.8855404096209399	0.9867188982967724	280.0	5.4615792069277544	226.0	0.5210937732762666
382	Feb25-FISH2-3R4-rep1-cp190-100x_Position005_4_cmle.ics	32	1	0	1.2995999999999999	0.09680929168879981	1.0	0.7252201245704302	1.0	0.2706218226372091	2.8078396066616635	0.6326756037555857	0.744479590299744	0.6279359341266255	0.5166741979213737	0.6912465429612398	0.9920392339158622	160.0	3.060717478369065	99.0	0.22826674139093092
383	Feb25-FISH2-3R4-rep1-cp190-100x_Position005_4_cmle.ics	34	1	0	1.2995999999999999	1.6907532546032271	1.0	0.5556144027286182	1.0	0.268000903909552	2.286695625697478	0.4863026218538152	0.604278096116096	0.4863026218538152	0.32436599457985965	0.7989576066529129	0.991927698225444	168.0	3.1692833794907203	106.0	0.24440681401453213
384	Feb25-FISH2-3R4-rep1-cp190-100x_Position005_4_cmle.ics	34	2	0	1.7328	6.259038560868323	2.0	1.0161559471409798	1.0	0.2642398858331001	3.020209517352204	0.6451516765082216	0.7266842569559793	0.64134883610036	0.5520436790196063	0.7231160219597448	0.993264366413275	208.0	4.0163811200244535	145.0	0.33433007577459584
385	Feb25-FISH2-3R4-rep1-cp190-100x_Position005_4_cmle.ics	35	1	0	1.5162	0.47923066843010276	1.0	0.5097226605744432	1.0	0.29072897556794247	2.8564420405370976	0.5371803192614254	0.6715501462126903	0.535904148648353	0.3608208329383281	0.7373370891451695	1.0075740723211055	194.0	3.7503237343301925	137.0	0.3158842784904802
386	Feb25-FISH2-3R4-rep1-cp190-100x_Position005_4_cmle.ics	36	1	0	1.7328	4.6540361803886725	1.0	1.4058527462478245	1.0	0.29154788854918073	2.732661011030406	0.8228032607672057	0.9037717462956063	0.8209362217845781	0.6910214259100791	0.5203296717634891	0.9951503284460456	284.0	5.433943786547115	243.0	0.5602910925050123
387	Feb25-FISH2-3R4-rep1-cp190-100x_Position005_4_cmle.ics	37	1	0	1.7328	0.45575474778460007	1.0	0.1459114905355603	1.0	0.25386607301735703	3.0882650504185087	0.32414894905808955	0.47200769277363863	0.3153507177902962	0.14730980071476166	0.8811501147452708	0.9839902388633314	198.0	3.8631198069920694	132.0	0.30435565518790797
388	Feb25-FISH2-3R4-rep1-cp190-100x_Position005_4_cmle.ics	38	1	0	1.5162	0.6504157584070277	1.0	0.8972608143895275	1.0	0.3177274940519455	2.7412079394950783	0.738423476691355	0.8389050538370573	0.7329930914296384	0.582782255554864	0.64388024280379	1.0164129431730589	180.0	3.5076715974763517	128.0	0.2951327565458501
389	Feb25-FISH2-3R4-rep1-cp190-100x_Position005_4_cmle.ics	39	1	0	1.9493999999999998	0.6525126705264761	1.0	2.2048116603184105	1.0	0.27139676259550793	2.8692142788113384	0.9614156835530882	0.9928442549816595	0.9599563794983642	0.8782294041836026	0.3833074810361496	0.9873436858602068	298.0	5.770216918762634	252.0	0.5810426144496424
390	Feb25-FISH2-3R4-rep1-cp190-100x_Position005_4_cmle.ics	40	1	0	1.2995999999999999	0.47606930723042645	1.0	0.7268458221142517	1.0	0.2938803076779628	2.8374635675310103	0.7111964923382905	0.8336708403019482	0.7096325091533698	0.5238620440265787	0.6427017555714261	1.0103679511305927	168.0	3.2394991260119803	111.0	0.2559354373171044
391	Feb25-FISH2-3R4-rep1-cp190-100x_Position005_4_cmle.ics	41	1	0	1.5162	0.5266060820325311	1.0	0.7252201245704302	1.0	0.26546457922833755	2.8225802717740502	0.6383241328587974	0.752415652923722	0.623563922868181	0.49430218697956735	0.6996003748665737	0.9837556320422399	180.0	3.460861099795512	117.0	0.26976978528019113
392	Feb25-FISH2-3R4-rep1-cp190-100x_Position005_4_cmle.ics	42	1	0	1.5162	2.560199991183032	1.0	1.2225574214657589	1.0	0.26451517135375124	2.7462865656532407	0.7959550598361522	0.8568894963349848	0.7942466176913252	0.7155769246414305	0.5219303393917079	0.9889688552422047	174.0	3.3501801129037463	111.0	0.2559354373171044
393	Feb25-FISH2-3R4-rep1-cp190-100x_Position005_4_cmle.ics	43	1	0	1.2995999999999999	1.3891094550765535	1.0	0.10317500441073144	1.0	0.2587785786599346	2.9928881769384597	0.3430309441946575	0.5087278497751917	0.33198624702459667	0.10851097593229304	0.8636453256238275	1.0004740436249069	158.0	3.0394273152987568	95.0	0.21904384274887315
394	Feb25-FISH2-3R4-rep1-cp190-100x_Position005_4_cmle.ics	45	1	0	1.2995999999999999	0.25282203037943984	1.0	0.0	1.0	0.21685850727676434	1.5022625157942793	0.24714307728492987	0.545743205430789	0.24714307728492987	0.029741194027429703	0.8993657225011026	0.9066420648081098	198.0	3.699283065109131	122.0	0.2812984085827634
395	Feb25-FISH2-3R4-rep1-cp190-100x_Position005_4_cmle.ics	46	1	0	1.5162	0.21560851679280016	1.0	0.0	1.0	0.10221221741865189	2.392779974624467	0.05558572945630234	0.17586069925988376	0.05558572945630234	0.02778475830705502	0.9760760833738793	0.9227777588095141	174.0	3.467206357105845	69.0	0.1590950015754973
396	Feb25-FISH2-3R4-rep1-cp190-100x_Position005_4_cmle.ics	48	1	0	1.7328	0.3648843893773946	1.0	0.0	1.0	0.31553281803954847	2.9089847006741247	0.2600550376854166	0.4217331738266984	0.25299173645081946	0.020872074889154733	0.9058309936565114	1.001036966774947	262.0	5.082725748571616	224.0	0.5164823239552377
397	Feb25-FISH2-3R4-rep1-cp190-100x_Position005_4_cmle.ics	49	1	0	1.7328	3.0471860207842716	1.0	0.7748934119142009	1.0	0.2558851097911697	3.070168899486867	0.5550729577867456	0.641332116453896	0.5503850397135202	0.41499070846574226	0.7262782120825142	0.9657229327637921	216.0	4.148352269986528	151.0	0.3481644237376825
398	Feb25-FISH2-3R4-rep1-cp190-100x_Position005_4_cmle.ics	49	2	0	1.2995999999999999	0.49731865679131515	1.0	1.5627088357751586	1.0	0.23669180782201996	2.3536097014689146	0.7895018491436028	0.8444263623001954	0.7879367662528544	0.7015823097984452	0.5756157565547888	0.9789707616656462	174.0	3.326774864063326	105.0	0.24210108935401767
399	Feb25-FISH2-3R4-rep1-cp190-100x_Position005_4_cmle.ics	50	1	0	1.2995999999999999	0.8523296101244117	1.0	0.72222503087512	1.0	0.2882305395200157	2.5475024269441566	0.6358088859616408	0.7341353287996255	0.6182480419619264	0.4917869527610916	0.7225588303997593	0.9926827256010613	184.0	3.5034414259361295	126.0	0.2905213072248212
400	Feb25-FISH2-3R4-rep1-cp190-100x_Position005_4_cmle.ics	52	1	0	1.5162	0.584072475477597	1.0	0.5836459621422412	1.0	0.30872961252852577	2.9982555311784833	0.5487308212588343	0.6633439188651539	0.5469512944972114	0.4191219554539602	0.7353667952984981	0.9883921327535239	192.0	3.7524388201003034	139.0	0.32049572781150915
401	Feb25-FISH2-3R4-rep1-cp190-100x_Position005_4_cmle.ics	53	1	0	1.083	0.3187133471083287	1.0	0.6329011539751598	1.0	0.3008277894002455	2.3365807689907934	0.697181446684527	0.8001271620637291	0.697181446684527	0.5184261534093013	0.6591134328803964	0.9881618725311653	134.0	2.5498928700508534	80.0	0.18445797284115634
402	Feb25-FISH2-3R4-rep1-cp190-100x_Position005_4_cmle.ics	54	1	0	1.083	0.37900388926210044	1.0	1.4930362603455627	1.0	0.2881764887477712	3.0208394663482094	0.95332718964789	0.9759340321775525	0.9521752486272703	0.9135468264024882	0.29776062220492083	0.9802113281192614	102.0	1.975197772521714	52.0	0.1198976823467516
403	Feb25-FISH2-3R4-rep1-cp190-100x_Position005_4_cmle.ics	55	1	0	1.7328	1.030443101144293	1.0	0.7610319551488771	1.0	0.31061581671912775	2.987500297392273	0.5844405733738657	0.7215087307822219	0.5815524511087581	0.41252708800613297	0.7433988244399085	0.9949863846988841	236.0	4.595306389093819	190.0	0.4380876854977463
404	Feb25-FISH2-3R4-rep1-cp190-100x_Position005_4_cmle.ics	55	2	0	1.083	0.5496530797424742	1.0	0.42540144110901373	1.0	0.274326673206773	2.5389805259724367	0.36564159199675134	0.45986041374913184	0.36564159199675134	0.26196521349713275	0.8664471111321763	0.9775024967596067	130.0	2.4605020462293963	73.0	0.16831790021755516
405	Feb25-FISH2-3R4-rep1-cp190-100x_Position005_4_cmle.ics	56	1	0	1.2995999999999999	0.2550497709566166	1.0	0.2991586303963464	1.0	0.32541515398870025	2.9159123892157233	0.4637464959590826	0.6230348682808479	0.45173849609022804	0.24296323011098178	0.7881106896436051	1.00140181532719	172.0	3.3288899498334374	121.0	0.27899268392224896
406	Feb25-FISH2-3R4-rep1-cp190-100x_Position005_4_cmle.ics	57	1	0	1.2995999999999999	0.33508854440319924	1.0	0.10317500441073144	1.0	0.33472666378143406	2.599930194979417	0.323204002643255	0.48323421127159444	0.323204002643255	0.10066553384310394	0.8660594910604531	0.9989669154414992	156.0	2.947921405707189	106.0	0.24440681401453213
407	Feb25-FISH2-3R4-rep1-cp190-100x_Position005_4_cmle.ics	58	1	0	1.5162	0.6482263782924009	1.0	0.8779414014559871	1.0	0.28380753372595546	2.8766303638697375	0.6893323086979181	0.7629823957035977	0.6847921138405278	0.5881451449064137	0.6798760754615517	0.9884075525350902	172.0	3.3288899498334374	113.0	0.2605468866381333
408	Feb25-FISH2-3R4-rep1-cp190-100x_Position005_4_cmle.ics	59	1	0	1.9493999999999998	0.39081290524077095	1.0	1.021380433748922	1.0	0.28803382181715703	2.769515432454399	0.6589160234772239	0.7681099747126526	0.6582945218516087	0.541242459437308	0.6515346339843594	0.9993613453638802	296.0	5.678711009171067	257.0	0.5925712377522147
409	Feb25-FISH2-3R4-rep1-cp190-100x_Position005_4_cmle.ics	60	1	0	1.5162	2.006283568330549	1.0	0.0	1.0	0.20403542375533076	2.686031325488588	0.13918708514299763	0.26160780136032125	0.0800786691797099	0.028820781774973367	0.9491603619311616	0.9543811196873625	192.0	3.7290335712598837	113.0	0.2605468866381333
410	Feb25-FISH2-3R4-rep1-cp190-100x_Position005_4_cmle.ics	61	1	0	1.5162	0.2898705504084186	1.0	0.2918229810711206	1.0	0.2615972668257219	2.581189683484223	0.4199898917438372	0.5653490609103952	0.4199898917438372	0.229490022172949	0.8079078265500333	0.979742569276459	186.0	3.548136837846858	122.0	0.2812984085827634
411	Feb25-FISH2-3R4-rep1-cp190-100x_Position005_4_cmle.ics	63	1	0	1.083	0.5541996517356059	1.0	1.693476355552663	1.0	0.31385177769992	1.9250780616376195	0.9033157026673492	0.9387192174259228	0.9009757801772816	0.8547095002478043	0.48354783480027874	1.0009776318241181	176.0	3.2778492806123753	123.0	0.2836041332432778
412	Feb25-FISH2-3R4-rep1-cp190-100x_Position005_4_cmle.ics	66	1	0	1.2995999999999999	NA	0.0	0.20635000882146287	1.0	0.22785007601309182	3.6883922928618715	0.4930326394645063	0.6508265432195305	0.46755602821350933	0.2283198573685116	0.8038476527239652	0.9545402591008558	128.0	2.4158066343186673	65.0	0.14987210293343953
413	Feb25-FISH2-3R4-rep1-cp190-100x_Position005_4_cmle.ics	67	1	0	1.7328	0.327220113478291	1.0	0.0	1.0	0.2390815856557147	2.6460273474628306	0.16191976730093322	0.3443294752151254	0.16191976730093322	0.02870864137680281	0.9434541000994948	0.9758117324960456	202.0	3.8588896354518467	132.0	0.30435565518790797
414	Feb25-FISH2-3R4-rep1-cp190-100x_Position005_4_cmle.ics	69	1	0	1.5162	0.33555426991994913	1.0	1.0841098665386142	1.0	0.28396681001051644	2.7864651511055705	0.7493648521868944	0.8346835217662245	0.7457765238411549	0.6402152997007444	0.6230404228004444	0.992919893608189	204.0	3.9269902962029954	146.0	0.3366358004351103
415	Feb25-FISH2-3R4-rep1-cp190-100x_Position005_4_cmle.ics	70	1	0	1.2995999999999999	0.3609117997554865	1.0	1.0999891243105222	1.0	0.26580897764629313	2.049249297963839	0.77894387797397	0.8778869269667579	0.7784962281356214	0.6710312525905662	0.5835025157349938	0.9909337198700184	184.0	3.5034414259361295	121.0	0.27899268392224896
416	Feb25-FISH2-3R4-rep1-cp190-100x_Position005_4_cmle.ics	71	1	0	1.5162	5.0578698184365525	1.0	1.0024833655297731	1.0	0.28877185231211383	3.2832962461873016	0.7182379949055002	0.7849775150161955	0.7134107990817321	0.6270480203779993	0.6456572193122098	1.0149398957811462	178.0	3.486381434406043	120.0	0.2766869592617345
417	Feb25-FISH2-3R4-rep1-cp190-100x_Position005_4_cmle.ics	72	1	0	1.5162	1.6642505827906133	1.0	0.3720027687491155	1.0	0.24623144134488828	2.854098593799025	0.4462763372088538	0.5693543285217217	0.4462763372088538	0.29557079704051165	0.8103325856229393	0.9734178549872322	198.0	3.7929040604708097	130.0	0.29974420586687905
418	Feb25-FISH2-3R4-rep1-cp190-100x_Position005_4_cmle.ics	73	1	0	1.5162	0.23632705315053437	1.0	0.5556144027286182	1.0	0.2974533358211097	3.1858314991965386	0.5843758796484534	0.6922520564226066	0.5779642198104651	0.4042786100772527	0.7098204214876862	0.9963746535218907	184.0	3.597062421297809	128.0	0.2951327565458501
419	Feb25-FISH2-3R4-rep1-cp190-100x_Position005_4_cmle.ics	74	1	0	1.5162	NA	0.0	0.8058225447605828	1.0	0.2554815140398345	2.9469051718580888	0.6791496536453572	0.7685568895118533	0.67372580088163	0.5687173705486827	0.6755344151682288	0.962574136775642	162.0	3.128818139120214	98.0	0.2259610167304165
420	Feb25-FISH2-3R4-rep1-cp190-100x_Position005_4_cmle.ics	75	1	0	1.5162	0.23981426276210274	1.0	0.43046674663324214	1.0	0.2965056235327329	2.9948477099909323	0.4856464669006512	0.6444719455208185	0.4758204675633821	0.3128765900468645	0.7428986837714513	0.9972106742454793	202.0	3.9291053819731063	147.0	0.33894152509562475
421	Feb25-FISH2-3R4-rep1-cp190-100x_Position005_4_cmle.ics	77	1	0	1.5162	2.5898331519558755	1.0	0.5097226605744432	1.0	0.2933122770712693	3.356935771461373	0.5597892619797132	0.6834721493529206	0.559767401189227	0.40966574851346627	0.7354891696848678	0.9989149519832105	144.0	2.8435856761257563	88.0	0.20290377012527194
422	Feb25-FISH2-3R4-rep1-cp190-100x_Position005_4_cmle.ics	78	1	0	1.5162	0.5346977228734643	1.0	0.815064591942846	1.0	0.29154931823087094	3.328039001356969	0.7070912579353327	0.7713014589422991	0.7023654695527884	0.6143009825004185	0.6348862162305932	1.0057505532047517	132.0	2.6222237023422243	77.0	0.17754079885961296
423	Feb25-FISH2-3R4-rep1-cp190-100x_Position005_4_cmle.ics	80	1	0	1.7328	0.3825914881072122	1.0	0.0	1.0	0.15586226552622362	2.3024480023378455	0.08321541675089279	0.2205136350072675	0.08321541675089279	0.028660948915648733	0.9516708755972486	0.9065882177520758	200.0	3.9078152189027975	105.0	0.24210108935401767
424	Feb25-FISH2-3R4-rep1-cp190-100x_Position005_4_cmle.ics	81	1	0	1.5162	0.44011609665490836	1.0	0.7610319551488771	1.0	0.30585216939996784	2.611802374822221	0.6285266054573978	0.7461004809299694	0.6229714785381787	0.482968135174755	0.7112513546298584	0.9967132462234385	208.0	3.969570622343613	156.0	0.35969304704025484
425	Feb25-FISH2-3R4-rep1-cp190-100x_Position005_4_cmle.ics	82	1	0	1.5162	0.6324718389807124	1.0	0.23070632344123612	1.0	0.3043034387968141	2.73715825489637	0.3703101984230136	0.5328250007220634	0.36614389278803106	0.20504433469081246	0.8383007409428679	1.0038828060299996	192.0	3.705628322419464	138.0	0.3181900031509946
426	Feb25-FISH2-3R4-rep1-cp190-100x_Position005_4_cmle.ics	83	1	0	1.2995999999999999	0.688698399889154	1.0	1.8583168866609978	1.0	0.2858448059506674	3.663255467850853	0.9808636720796229	0.9941068622315349	0.980372577265584	0.9612280644316396	0.20398329664101697	0.9724873636844426	110.0	2.177384669005049	58.0	0.13373203030983835
427	Feb25-FISH2-3R4-rep1-cp190-100x_Position005_4_cmle.ics	84	1	0	1.5162	0.23607222793195312	1.0	0.0	1.0	0.20214860020438072	2.4431072138116843	0.14030272452068618	0.2676004036326943	0.11104742684157416	0.028092835519677093	0.9522949153449296	0.9354190559985516	206.0	3.9248752104328846	125.0	0.28821558256430674
428	Feb25-FISH2-3R4-rep1-cp190-100x_Position005_4_cmle.ics	85	1	0	1.5162	0.20328325059439314	1.0	2.166	1.0	0.2872256686807972	2.7822591456428145	0.9726328084095212	0.989894209727872	0.9706727348396365	0.9416341106501805	0.30253679741713035	1.000213273563737	206.0	3.971685708113724	149.0	0.34355297441665367
429	Feb25-FISH2-3R4-rep1-cp190-100x_Position005_4_cmle.ics	86	1	0	1.2995999999999999	0.40683689000800943	1.0	0.815064591942846	1.0	0.27308137672307414	2.072058847176402	0.6855814126187006	0.7681589915435955	0.6774591799793928	0.5668807841899581	0.6662922112707403	0.9889531509363183	168.0	3.1692833794907207	107.0	0.2467125386750466
430	Feb25-FISH2-3R4-rep1-cp190-100x_Position005_4_cmle.ics	87	1	0	1.2995999999999999	0.2861234262174172	1.0	0.0	1.0	0.29783744644865845	2.7798065466243735	0.21938306613147746	0.4285153212313541	0.21298121862898348	0.02803852105540151	0.9184002624178385	0.9943719296178061	182.0	3.505556511706241	126.0	0.2905213072248212
431	Feb25-FISH2-3R4-rep1-cp190-100x_Position005_4_cmle.ics	88	1	0	1.2995999999999999	0.24354146300173846	1.0	0.6921189703237084	1.0	0.28397891367137323	2.7708730830521193	0.5976352012802942	0.7206336775258996	0.5976352012802942	0.4770798396227218	0.7194190762742306	0.9790680598191911	176.0	3.3714702759740547	117.0	0.26976978528019113
432	Feb25-FISH2-3R4-rep1-cp190-100x_Position005_4_cmle.ics	89	1	0	1.2995999999999999	5.666626363273781	1.0	1.4199491695140265	1.0	0.28838696088162386	2.441242793165247	0.8732516762868303	0.9246196909960757	0.870891610790439	0.8038401375790118	0.5440896878275814	0.9950015946593341	166.0	3.124587967579992	108.0	0.24901826333556107
433	Feb25-FISH2-3R4-rep1-cp190-100x_Position005_4_cmle.ics	90	1	0	1.7328	0.7098680682812268	1.0	0.42540144110901373	1.0	0.2815050773259216	2.50446859268752	0.5293231520440497	0.6653063477221962	0.5202327151836268	0.3253434886499403	0.7818099307178984	0.9908702801425591	212.0	4.0355561973246505	154.0	0.3550815977192259
434	Feb25-FISH2-3R4-rep1-cp190-100x_Position005_4_cmle.ics	92	1	0	2.166	0.3614133289266981	1.0	1.2995999999999999	1.0	0.2548301911331998	3.4954560898553555	0.9000529598681888	0.9671370941378002	0.8835667490486838	0.6508163011781936	0.5398719125193777	0.9634496724346171	288.0	5.593550356889828	232.0	0.5349281212393534
435	Feb25-FISH2-3R4-rep1-cp190-100x_Position005_4_cmle.ics	93	1	0	1.2995999999999999	2.2127004211321157	1.0	0.6921189703237084	1.0	0.2642552222637071	2.9484847003052694	0.598863479580574	0.6891340714679912	0.5955780905077263	0.48707402041942605	0.7185480443665586	0.9832957251494772	158.0	3.062832564139177	96.0	0.22134956740938755
436	Feb25-FISH2-3R4-rep1-cp190-100x_Position005_4_cmle.ics	94	1	0	1.083	2.0282082040528926	1.0	0.0	1.0	0.2696112908895111	2.5822562512700915	0.19668319149966895	0.40637363347166827	0.19668319149966895	0.03777027790785925	0.9304683713241472	0.9510830996363835	116.0	2.217849909375555	61.0	0.1406492042913817
437	Feb25-FISH2-3R4-rep1-cp190-100x_Position005_4_cmle.ics	95	1	0	1.2995999999999999	0.3388876618401204	1.0	0.0	1.0	0.25680881862154736	2.2760037482129825	0.08028202799719	0.2547547247399894	0.08028202799719	0.0288367630176653	0.9643210500376554	0.9742888365423612	182.0	3.4821512628658207	117.0	0.26976978528019113
438	Feb25-FISH2-3R4-rep1-cp190-100x_Position005_4_cmle.ics	96	1	0	1.2995999999999999	0.3592727995637635	1.0	1.0161559471409798	1.0	0.31385177769992	2.5374888121956345	0.6323313872041331	0.6975030973415497	0.6293271683415255	0.5478023045840655	0.7346657409107075	1.0082908989385029	176.0	3.348065027133635	123.0	0.2836041332432778
439	Feb25-FISH2-3R4-rep1-cp190-100x_Position005_4_cmle.ics	96	2	0	1.5162	0.2962478860952258	2.0	2.5217947795858784	1.0	0.293128628165803	2.8280834922457663	0.9471589482804693	0.9662592211704307	0.9466892860324067	0.9206776902334546	0.3586306222449386	0.9938587751306371	182.0	3.5289617605466606	125.0	0.28821558256430674
440	Feb25-FISH2-3R4-rep1-cp190-100x_Position005_4_cmle.ics	97	1	0	1.083	0.42295671077661173	1.0	0.46141264688247224	1.0	0.3354475734439058	2.2885287231710696	0.5045151727526845	0.638854652521005	0.495323714927862	0.350362905499569	0.7716115670988699	1.0034103006434085	174.0	3.279964366382487	125.0	0.28821558256430674
441	Feb25-FISH2-3R4-rep1-cp190-100x_Position005_4_cmle.ics	98	1	0	1.083	0.6495545037152484	1.0	0.687545504971255	1.0	0.28758054650375425	2.7405746296532505	0.5719057971563407	0.6580071659609281	0.5719057971563407	0.471218743608584	0.7379716046876718	1.0020247280242547	116.0	2.241255158215975	63.0	0.1452606536124106
442	Feb25-FISH2-3R4-rep1-cp190-100x_Position005_4_cmle.ics	98	2	0	1.083	0.428042066995846	1.0	0.23070632344123612	1.0	0.3116067213279376	3.214514524397216	0.3382545658382129	0.44457742798057764	0.33720163923249985	0.20640012726019408	0.8368588301349419	0.9678952199554872	120.0	2.330645982037433	69.0	0.1590950015754973
443	Feb25-FISH2-3R4-rep1-cp190-100x_Position005_4_cmle.ics	99	1	0	1.2995999999999999	4.432795528536841	1.0	1.3926000396851639	1.0	0.2938803076779628	2.872111565957965	0.9201997038749052	0.9699857354375068	0.9160467299844715	0.8013524249756239	0.5208305847109435	0.9910498280506178	168.0	3.2394991260119803	111.0	0.2559354373171044
444	Feb25-FISH2-3R4-rep1-cp190-100x_Position005_4_cmle.ics	100	1	0	1.5162	0.5081482999269804	1.0	0.0	1.0	0.28877185231211383	2.8676784855952104	0.3220038446241548	0.4944774956913695	0.3177946440408326	0.02861924963542357	0.8607274562494261	1.0124735014582154	178.0	3.462976185565623	120.0	0.2766869592617345
445	Feb25-FISH2-3R4-rep1-cp190-100x_Position005_4_cmle.ics	102	1	0	1.5162	0.41440869013505277	1.0	1.7539750749824343	1.0	0.2836296094149551	2.8717922859221794	0.9252271775353741	0.959567861890627	0.9237156957368929	0.8791861672099502	0.38862942194702227	0.9863646956700987	170.0	3.284194537922709	111.0	0.2559354373171044
446	Feb25-FISH2-3R4-rep1-cp190-100x_Position005_4_cmle.ics	103	1	0	1.9493999999999998	4.495982898114755	2.0	1.2147909720415644	1.0	0.28653205792368136	2.9147965648803016	0.7425135353683251	0.8369649494690675	0.736929675983082	0.5976593047130037	0.6910056494989336	1.0002091920228224	328.0	6.370432350902306	299.0	0.6894116734938217
447	Feb25-FISH2-3R4-rep1-cp190-100x_Position005_4_cmle.ics	105	1	0	1.2995999999999999	0.3250548708792954	1.0	0.0	1.0	0.3143224270587024	2.934106824791672	0.24943611516518507	0.44014528326920527	0.24943611516518507	0.029351034894520366	0.8946350463483581	1.0115531052203643	174.0	3.350180112903746	121.0	0.27899268392224896
448	Feb25-FISH2-3R4-rep1-cp190-100x_Position006_5_cmle.ics	1	1	0	1.2995999999999999	0.3191855190297904	1.0	0.10317500441073144	1.0	0.29440164392240875	2.4542640309917436	0.3089929341231889	0.4830383270287631	0.3089929341231889	0.09282706444936122	0.8722004089657305	0.9961883894900823	196.0	3.7716138974005013	140.0	0.3228014524720236
449	Feb25-FISH2-3R4-rep1-cp190-100x_Position006_5_cmle.ics	2	1	0	1.2995999999999999	2.53434328610456	1.0	0.9378659497950863	1.0	0.308831124218491	2.881571187096174	0.7198682224977963	0.8000814271413844	0.7151245312336585	0.5958262987255531	0.6767902140360728	1.00751195102274	150.0	2.9074561653366824	96.0	0.22134956740938755
450	Feb25-FISH2-3R4-rep1-cp190-100x_Position006_5_cmle.ics	3	1	0	1.2995999999999999	1.3703106405119656	1.0	0.0	1.0	0.24724533683266794	2.4765615494337303	0.11389144987373231	0.3157193249689341	0.07942838818294785	0.028811079488515655	0.9629038639228163	0.9342823012972783	166.0	3.1713984652608316	100.0	0.23057246605144538
451	Feb25-FISH2-3R4-rep1-cp190-100x_Position006_5_cmle.ics	4	1	0	1.9493999999999998	3.4877745054311218	1.0	0.0	1.0	0.2142866787575068	2.6884268070686645	0.13134036162411142	0.28119807228535226	0.13134036162411142	0.02116578582790292	0.9430398280100891	0.9616027682383957	248.0	4.7932631140369315	170.0	0.39197319228745714
452	Feb25-FISH2-3R4-rep1-cp190-100x_Position006_5_cmle.ics	4	2	0	1.083	0.36124173126827885	1.0	0.4660867564761642	1.0	0.33875581941178445	2.4631952514007525	0.413219291355676	0.5429749326049803	0.413219291355676	0.28793757425293165	0.8264835106329145	1.0098403852917828	132.0	2.5286027069805446	83.0	0.1913751468226997
453	Feb25-FISH2-3R4-rep1-cp190-100x_Position006_5_cmle.ics	5	1	0	1.5162	0.5596557650506824	1.0	1.598983927239445	1.0	0.2865002467954959	2.760826764620521	0.9361319830120876	0.976931187074931	0.9313726946036649	0.8331576133764961	0.4875949022412649	1.0020779719614186	194.0	3.750323734330192	136.0	0.31357855382996574
454	Feb25-FISH2-3R4-rep1-cp190-100x_Position006_5_cmle.ics	7	1	0	1.2995999999999999	0.5232201561652466	1.0	0.3720027687491155	1.0	0.3062396383479829	2.595169360631523	0.4533594802913518	0.5785620182624892	0.45008101518845495	0.29773081757196723	0.7926818942930962	0.9927280810928539	186.0	3.5715420866872782	132.0	0.30435565518790797
455	Feb25-FISH2-3R4-rep1-cp190-100x_Position006_5_cmle.ics	8	1	0	1.7328	0.45496155488245943	1.0	0.9378659497950863	1.0	0.28845733034735277	3.0869307216069974	0.7653355158109268	0.8660704972357959	0.7609785844386138	0.6029134471110256	0.632361712776716	0.9951130418450832	182.0	3.5289617605466606	124.0	0.28590985790379225
456	Feb25-FISH2-3R4-rep1-cp190-100x_Position006_5_cmle.ics	10	1	0	1.2995999999999999	0.6321035921536727	1.0	1.7191228691225526	1.0	0.24620625817270406	2.6952031930961375	0.9572308470021684	0.9801253142834337	0.9559803647683283	0.9235742507083848	0.3115967939675579	0.967021515078732	136.0	2.6179935308020017	74.0	0.17062362487806956
457	Feb25-FISH2-3R4-rep1-cp190-100x_Position006_5_cmle.ics	11	1	0	1.7328	0.5739751612648242	1.0	0.2991586303963464	1.0	0.2772518481075575	2.907756038125592	0.4602616575101673	0.6378955834754915	0.45329536683293226	0.22480557303254178	0.8089455102627052	0.9886791577550967	214.0	4.150467355756639	155.0	0.35738732237974036
458	Feb25-FISH2-3R4-rep1-cp190-100x_Position006_5_cmle.ics	12	1	0	1.2995999999999999	0.4469003422589955	1.0	1.1600066841569678	1.0	0.2735425264285485	2.8001745797388127	0.825029932572941	0.8879072405318545	0.8231520574705401	0.753311487806415	0.5864248404453724	0.973585584159339	136.0	2.641398779642422	78.0	0.17984652352012742
459	Feb25-FISH2-3R4-rep1-cp190-100x_Position006_5_cmle.ics	15	1	0	1.5162	0.5371410253398822	1.0	1.0194453211488863	1.0	0.34320650795275454	3.4386330609962386	0.7795890439947237	0.8755211015257429	0.7745032341800278	0.6283161807754978	0.6332465226767666	1.0123270734057905	188.0	3.7098584939596857	142.0	0.3274129017930525
460	Feb25-FISH2-3R4-rep1-cp190-100x_Position006_5_cmle.ics	16	1	0	1.5162	0.364936087666547	1.0	0.20635000882146287	1.0	0.28265193913446984	3.113412270931953	0.426454084304718	0.5701978183124092	0.41869547651468675	0.19339657932933307	0.8308440371352402	0.9908261586216967	192.0	3.7524388201003034	133.0	0.3066613798484224
461	Feb25-FISH2-3R4-rep1-cp190-100x_Position006_5_cmle.ics	17	1	0	1.5162	0.3423359098790309	1.0	1.3157503800483568	1.0	0.298179806429609	3.1052267023957034	0.834407003633961	0.9000397933747785	0.8332132023906058	0.728665495389975	0.5425474432135383	0.996006962303269	180.0	3.484266348635932	124.0	0.28590985790379225
462	Feb25-FISH2-3R4-rep1-cp190-100x_Position006_5_cmle.ics	18	1	0	1.7328	0.3583874352897176	1.0	1.5394492374569102	1.0	0.2959817798494465	2.819720309873914	0.8210527660552999	0.8907928748152911	0.8173436841275993	0.7168152144752139	0.5687065989233819	0.9826165760057457	258.0	4.946524427069318	212.0	0.48881362802906425
463	Feb25-FISH2-3R4-rep1-cp190-100x_Position006_5_cmle.ics	19	1	0	1.2995999999999999	0.5618751452133809	1.0	2.3010738268971607	1.0	0.25333692047058115	2.516603722082535	0.9897601702545633	0.9978390766964067	0.9887124498649423	0.9645534910370794	0.2309255346808959	0.9922764151673981	188.0	3.522616503236327	122.0	0.2812984085827634
464	Feb25-FISH2-3R4-rep1-cp190-100x_Position006_5_cmle.ics	20	1	0	1.083	0.40749165259594317	1.0	0.10317500441073144	1.0	0.28738770534290325	2.745868864925275	0.27699018538713194	0.47217939558029054	0.27699018538713194	0.07702528234247108	0.9059062680674326	0.9873875398614355	128.0	2.462617131999507	73.0	0.16831790021755516
465	Feb25-FISH2-3R4-rep1-cp190-100x_Position006_5_cmle.ics	21	1	0	1.083	2.8148661522352754	1.0	0.4660867564761642	1.0	0.2960972019959404	2.5345026638111174	0.5347137375945813	0.6732953936509978	0.5315735322487299	0.38636850792017663	0.74451713934297	1.0009186227197941	150.0	2.8372404188154228	94.0	0.2167381180883587
466	Feb25-FISH2-3R4-rep1-cp190-100x_Position006_5_cmle.ics	22	1	0	1.083	1.3476886452123904	1.0	0.0	1.0	0.2795679985921581	2.4901190444084547	0.19171506000774294	0.358601109820622	0.1660687400524799	0.028059534563599605	0.9307705131482872	0.9896059220505384	128.0	2.462617131999507	72.0	0.16601217555704068
467	Feb25-FISH2-3R4-rep1-cp190-100x_Position006_5_cmle.ics	23	1	0	1.9493999999999998	4.65646583881879	1.0	0.46141264688247224	1.0	0.19042520125476925	4.245454763026041	0.4882615746103187	0.6236158453850481	0.47956448356885195	0.3306251447860476	0.78641479973995	0.8895542815305597	232.0	4.412294569910682	145.0	0.33433007577459584
468	Feb25-FISH2-3R4-rep1-cp190-100x_Position006_5_cmle.ics	24	1	0	1.5162	0.3763528417708742	2.0	0.0	1.0	0.27022066957772195	2.577106098974797	0.212923736756469	0.38936918428096906	0.23367099807298658	0.02781797596106983	0.9131541458824017	0.9731450166851805	184.0	3.503441425936129	122.0	0.2812984085827634
469	Feb25-FISH2-3R4-rep1-cp190-100x_Position006_5_cmle.ics	25	1	0	1.2995999999999999	2.5035273244696095	1.0	1.1321417835580119	1.0	0.2814227162111093	2.764358372495492	0.7790447339533855	0.8675425683092659	0.7789170928461414	0.6856369716721836	0.5826043104815809	0.9902159655433183	146.0	2.7712548438343854	88.0	0.20290377012527194
470	Feb25-FISH2-3R4-rep1-cp190-100x_Position006_5_cmle.ics	26	1	0	1.5162	0.6167106378265103	1.0	0.2918229810711206	1.0	0.27004453453403476	2.685736657845546	0.3782954430399464	0.5069705678481584	0.3618931906508719	0.22829972662912684	0.8384016920839774	0.9924676976591574	192.0	3.6822230735790438	130.0	0.29974420586687905
471	Feb25-FISH2-3R4-rep1-cp190-100x_Position006_5_cmle.ics	27	1	0	1.5162	0.5595068681578695	1.0	2.0043779515382347	1.0	0.2745277607007527	2.4631342519586377	0.959428322578091	0.9843026248069995	0.9590007522071341	0.9144938437784552	0.3114318787534055	0.9821686257180918	188.0	3.5928322497575866	127.0	0.29282703188533565
472	Feb25-FISH2-3R4-rep1-cp190-100x_Position006_5_cmle.ics	28	1	0	1.7328	0.35350221760538153	1.0	0.0	1.0	0.130756326858862	2.1006401364571845	0.08193622772033947	0.20311584478424405	0.08193622772033947	0.029391195872001813	0.9590699045830487	0.8904504993701126	208.0	4.110002115386133	102.0	0.23518391537247432
473	Feb25-FISH2-3R4-rep1-cp190-100x_Position006_5_cmle.ics	29	1	0	1.2995999999999999	1.1596522420101656	1.0	0.2991586303963464	1.0	0.27903239775095134	2.474675711667699	0.4609216047812818	0.6430172304170906	0.4593161876907426	0.2398588504577823	0.8116166925640325	0.9999810049104632	186.0	3.548136837846858	126.0	0.2905213072248212
474	Feb25-FISH2-3R4-rep1-cp190-100x_Position006_5_cmle.ics	30	1	0	1.5162	0.5865846149810018	1.0	1.3616806594241855	1.0	0.2724168370193775	3.0412860308944287	0.899465871254162	0.9689650388457269	0.8959003884572697	0.7631763318534961	0.5050579947362436	0.9951225458074524	204.0	3.950395545043415	143.0	0.3297186264535669
475	Feb25-FISH2-3R4-rep1-cp190-100x_Position006_5_cmle.ics	31	1	0	1.5162	1.5727828763863905	1.0	0.72222503087512	1.0	0.2786623371401123	3.106904863662349	0.6099563747326131	0.7209861303851137	0.5991228944483206	0.4870580929087856	0.7207903606042853	0.9867445386627761	190.0	3.6843381593491547	130.0	0.29974420586687905
476	Feb25-FISH2-3R4-rep1-cp190-100x_Position006_5_cmle.ics	32	1	0	1.7328	0.27018069320454835	1.0	2.362701411156373	1.0	0.2751033935974779	2.567566735098239	0.9365201602095862	0.9675258490843819	0.9292835490726794	0.8858261325843799	0.39891876930057796	0.9893300671285694	306.0	5.855377571043872	264.0	0.6087113103758159
477	Feb25-FISH2-3R4-rep1-cp190-100x_Position006_5_cmle.ics	33	1	0	1.5162	0.511048637201119	1.0	0.0	1.0	0.24973462674797048	2.8334635077616444	0.11857138826981127	0.31715895092203383	0.14425292220310135	0.03004015384470712	0.9533581424353449	0.9668524957040329	172.0	3.3288899498334374	106.0	0.24440681401453213
478	Feb25-FISH2-3R4-rep1-cp190-100x_Position006_5_cmle.ics	34	1	0	1.2995999999999999	NA	0.0	0.4883922886704704	1.0	0.1728299591701743	3.044209248692844	0.5644000652828677	0.6969613792489503	0.56413299900592	0.42851525987032446	0.7090043994193187	0.8475216396170012	136.0	2.524372535440322	62.0	0.14295492895189613
479	Feb25-FISH2-3R4-rep1-cp190-100x_Position006_5_cmle.ics	35	1	0	1.5162	0.5198577802322857	1.0	0.0	1.0	0.18532107779027637	3.0697484704413966	0.07616363972932393	0.18616521661627483	0.07616363972932393	0.027616089731723536	0.9657721311207238	0.9690903763664622	130.0	2.554123041591075	60.0	0.13834347963086724
480	Feb25-FISH2-3R4-rep1-cp190-100x_Position006_5_cmle.ics	35	2	0	1.2995999999999999	6.368199844499277	1.0	0.0	1.0	0.23307765565509456	2.8543022255497785	0.132924713932139	0.24907957794277957	0.132924713932139	0.027616089731723536	0.948527227730246	0.9266838652266541	136.0	2.6179935308020017	72.0	0.16601217555704068
481	Feb25-FISH2-3R4-rep1-cp190-100x_Position006_5_cmle.ics	36	1	0	1.2995999999999999	0.5763764185645655	1.0	1.5863714811341738	1.0	0.2929320392162178	2.272030705345962	0.8902237151624863	0.9379822073358438	0.889352474806633	0.8374652713913708	0.4664847393575876	0.9730110738876854	160.0	2.990501731847806	103.0	0.23748964003298878
482	Feb25-FISH2-3R4-rep1-cp190-100x_Position006_5_cmle.ics	37	1	0	1.2995999999999999	0.3148580132883065	1.0	0.0	1.0	0.2987286402854682	2.9183303548292954	0.2144432012636567	0.3851602606291957	0.2144432012636567	0.027338093984467553	0.9049625680316885	0.9876601615883662	176.0	3.3948755248144744	120.0	0.2766869592617345
483	Feb25-FISH2-3R4-rep1-cp190-100x_Position006_5_cmle.ics	38	1	0	1.083	4.135067040803	1.0	0.0	1.0	0.0884807117584491	2.4065944649527187	0.10378340418594735	0.23271635127848211	0.07475264286520447	0.026231142545427185	0.9547555612848834	0.7163445121027856	294.0	5.353152611175301	141.0	0.325107177132538
484	Feb25-FISH2-3R4-rep1-cp190-100x_Position006_5_cmle.ics	39	1	0	1.7328	0.39050727138241786	1.0	1.0440946079954327	1.0	0.3229533445097384	2.824101954500029	0.7299228035067103	0.8342282386750359	0.7268221455622197	0.5975340170681621	0.6077990542158571	1.005815471650777	218.0	4.216452930737678	172.0	0.3965846416084861
485	Feb25-FISH2-3R4-rep1-cp190-100x_Position006_5_cmle.ics	40	1	0	1.7328	NA	0.0	0.0	1.0	0.13686830561661992	2.584749043347338	0.0825577678756087	0.20429334235809501	0.0825577678756087	0.02989452309774945	0.9578771592553212	0.9249891719859752	194.0	3.867349978532291	94.0	0.2167381180883587
486	Feb25-FISH2-3R4-rep1-cp190-100x_Position006_5_cmle.ics	41	1	0	1.2995999999999999	0.48580400671621166	1.0	0.3720027687491155	1.0	0.2949886840383556	2.7264049976624873	0.44158609451385117	0.5743291689299294	0.4447148288973384	0.28340394713018285	0.8194663971352122	0.9787615152317601	194.0	3.6801079878089324	138.0	0.3181900031509946
487	Feb25-FISH2-3R4-rep1-cp190-100x_Position006_5_cmle.ics	42	1	0	1.5162	1.1789034658272275	1.0	0.10317500441073144	1.0	0.27462088780918464	2.5672075712045923	0.3437517607759488	0.4965549160864491	0.3419809232502918	0.09790719201513261	0.8580357577843967	0.9913851026739596	186.0	3.571542086687278	125.0	0.28821558256430674
488	Feb25-FISH2-3R4-rep1-cp190-100x_Position006_5_cmle.ics	43	1	0	1.083	6.547598813851791	1.0	0.5836459621422412	1.0	0.27481492814606734	3.1044435588169237	0.4935980676458517	0.5843487387890491	0.4935980676458517	0.4150019848345186	0.7803461798195689	0.9917941335514102	114.0	2.173154497464827	60.0	0.13834347963086724
489	Feb25-FISH2-3R4-rep1-cp190-100x_Position006_5_cmle.ics	44	1	0	1.083	0.3793580163938918	1.0	0.0	1.0	0.09390941372741396	1.8212388519327218	0.07238393811986346	0.19820248751117037	0.07238393811986346	0.03617731940639604	0.9602608051554957	0.9371941794703009	152.0	2.8117200842048913	54.0	0.12450913166778053
490	Feb25-FISH2-3R4-rep1-cp190-100x_Position006_5_cmle.ics	46	1	0	1.7328	0.5573168228768655	1.0	2.166	1.0	0.29119121721641505	2.3309669959840904	0.9524520397646041	0.9816953153572497	0.9389500282607973	0.855921468231539	0.30524405076520306	0.993435990780208	288.0	5.476524112687733	248.0	0.5718197158075845
491	Feb25-FISH2-3R4-rep1-cp190-100x_Position006_5_cmle.ics	46	2	0	0.8664	0.5356230274393494	2.0	2.166	1.0	0.2881764887477712	2.4446849676596183	0.9133690195165741	0.9603800246035177	0.9133690195165741	0.855921468231539	0.35850284099296165	1.012034904402749	102.0	1.928387274840874	52.0	0.1198976823467516
492	Feb25-FISH2-3R4-rep1-cp190-100x_Position006_5_cmle.ics	47	1	0	1.2995999999999999	1.61696090051182	1.0	0.6952437723139506	1.0	0.24374425760610463	2.6895643593146987	0.6786767166509967	0.7699074147849505	0.6783739422816439	0.5647777795483881	0.6789049577276257	0.9222813224233337	116.0	2.1944446605351353	58.0	0.13373203030983835
493	Feb25-FISH2-3R4-rep1-cp190-100x_Position006_5_cmle.ics	48	1	0	1.083	0.3207459379354478	1.0	0.20635000882146287	1.0	0.31077020754012613	2.7384224774181223	0.3651269524021023	0.5074764971500482	0.3651269524021023	0.218595010733585	0.8596753566450764	0.9985463598969283	102.0	1.951792523681294	54.0	0.12450913166778053
494	Feb25-FISH2-3R4-rep1-cp190-100x_Position006_5_cmle.ics	49	1	0	1.9493999999999998	1.3823816434338354	1.0	0.3916201927270152	1.0	0.30351286453603765	3.121346454562087	0.4426698458474726	0.5697049822336632	0.4341180270874197	0.24395994498596343	0.817035481550947	0.9929855261841916	316.0	6.172475625959194	291.0	0.670965876209706
495	Feb25-FISH2-3R4-rep1-cp190-100x_Position006_5_cmle.ics	50	1	0	0.6497999999999999	NA	0.0	0.41270001764292574	1.0	0.25219289448827525	1.4373638427010322	0.5473496571018296	0.7161434477977767	0.5477581639474141	0.3804931791735783	0.7589921266904887	0.9234840175004414	108.0	2.0156630128922206	53.0	0.12220340700726606
496	Feb25-FISH2-3R4-rep1-cp190-100x_Position006_5_cmle.ics	51	1	0	1.2995999999999999	0.2986354427883591	1.0	0.8344252714560013	1.0	0.31385177769992	2.245117063493608	0.7197719771977198	0.8208050534783208	0.7011052456597011	0.5481872511575482	0.6775200694771641	0.9908824340490384	176.0	3.301254529452795	123.0	0.2836041332432778
497	Feb25-FISH2-3R4-rep1-cp190-100x_Position006_5_cmle.ics	52	1	0	1.2995999999999999	0.2512466216843376	1.0	0.0	1.0	0.28382355299330775	2.2418754025350878	0.24494423731822657	0.3881155280104585	0.21862037799189787	0.02905953937281105	0.8974786279896327	0.9920713459665751	182.0	3.435340765184981	123.0	0.2836041332432778
498	Feb25-FISH2-3R4-rep1-cp190-100x_Position006_5_cmle.ics	53	1	0	1.2995999999999999	0.3092347586649889	1.0	1.7218669865329685	1.0	0.28397891367137323	2.7525002141720996	0.9452354686711648	0.9784713136133132	0.9418661330459991	0.8657439475957139	0.4171106326402113	0.9982652434653159	176.0	3.3714702759740547	117.0	0.26976978528019113
499	Feb25-FISH2-3R4-rep1-cp190-100x_Position006_5_cmle.ics	54	1	0	1.5162	NA	0.0	0.41270001764292574	1.0	0.22722413550913917	3.5213298879162	0.5233236885142786	0.6257579569757202	0.5190338407346836	0.3714240785004403	0.7727239349088036	0.922250520667027	116.0	2.264660407056395	56.0	0.12912058098880944
500	Feb25-FISH2-3R4-rep1-cp190-100x_Position006_5_cmle.ics	56	1	0	1.5162	3.4766426543207807	1.0	0.5689355674538337	1.0	0.29557872271710356	2.7409809859961776	0.5624917587357401	0.7102251613289913	0.5529898307793739	0.36244380956186445	0.8010772164993346	0.9920811805700183	228.0	4.416524741450904	176.0	0.4058075402505439
501	Feb25-FISH2-3R4-rep1-cp190-100x_Position006_5_cmle.ics	56	2	0	1.2995999999999999	0.2522421980947502	1.0	0.3634229110571259	1.0	0.1835025212912822	2.3266603254901264	0.36347072103570216	0.48130182007072503	0.36347072103570216	0.21487822907717818	0.842923109561767	0.8720789081842124	150.0	2.860645667655842	74.0	0.17062362487806956
502	Feb25-FISH2-3R4-rep1-cp190-100x_Position006_5_cmle.ics	57	1	0	1.5162	0.5546784428692533	1.0	0.5097226605744432	1.0	0.30108013882048573	2.406047578751244	0.47950317061497966	0.5960718772433596	0.47950317061497966	0.3614314130174683	0.7579987847248659	0.9958656197380585	188.0	3.5928322497575866	133.0	0.3066613798484224
503	Feb25-FISH2-3R4-rep1-cp190-100x_Position006_5_cmle.ics	60	1	0	1.5162	3.4533403437069103	1.0	1.0161559471409798	1.0	0.2965696386911721	3.046838834937923	0.7410720356589733	0.8153628224983946	0.7382616250519397	0.6378763268235561	0.613470518218326	1.0042490998750773	188.0	3.639642747438426	132.0	0.30435565518790797
504	Feb25-FISH2-3R4-rep1-cp190-100x_Position006_5_cmle.ics	61	1	0	1.7328	0.45863837869019897	1.0	0.6190500264643886	1.0	0.15861039050182368	2.7135594555477267	0.5871094200392021	0.7214247280833237	0.5793266459126023	0.4355278834697721	0.6762348429544016	0.786023878633797	260.0	4.850788345937527	157.0	0.3619987717007692
505	Feb25-FISH2-3R4-rep1-cp190-100x_Position006_5_cmle.ics	62	1	0	1.7328	0.5742268860028975	1.0	0.8779414014559871	1.0	0.2406145595251518	1.5872527818563564	0.7067461766256947	0.8394459380220607	0.7027079852928703	0.47871006523799514	0.6655616398985537	0.9261604802034404	324.0	6.210825780559591	269.0	0.6202399336783881
506	Feb25-FISH2-3R4-rep1-cp190-100x_Position006_5_cmle.ics	63	1	0	1.083	5.908892621350541	1.0	0.0	1.0	0.3406701709760313	2.2425922726194267	0.19939645039472478	0.3231887259601357	0.1787223755178939	0.02179947814633577	0.9156201929721692	0.991171703912518	158.0	2.9926168176179178	109.0	0.25132398799607547
507	Feb25-FISH2-3R4-rep1-cp190-100x_Position006_5_cmle.ics	63	2	0	1.2995999999999999	0.4274241797615339	1.0	1.0841098665386142	1.0	0.2873025184810246	2.1954543084485674	0.6884258525971807	0.7838058637678501	0.6832740065190026	0.5819564510616304	0.601397838752294	0.9670288894747788	190.0	3.614122412827896	132.0	0.30435565518790797
508	Feb25-FISH2-3R4-rep1-cp190-100x_Position006_5_cmle.ics	64	1	0	1.2995999999999999	0.3293309586659064	1.0	0.7610319551488771	1.0	0.32775798984639737	2.8248399047797212	0.6535571824487769	0.7502362911106483	0.6460999951940791	0.5055027794242507	0.6811658270841147	1.0047704180351287	162.0	3.1054128902797946	111.0	0.2559354373171044
509	Feb25-FISH2-3R4-rep1-cp190-100x_Position006_5_cmle.ics	65	1	0	1.5162	0.2991999633456628	1.0	0.5158750220536572	1.0	0.18765382613465179	2.146004821355411	0.596387489305067	0.7328215609848845	0.5953892955604145	0.3790474379693887	0.705325723137065	0.8894285298086484	188.0	3.5694270009171665	105.0	0.24210108935401767
510	Feb25-FISH2-3R4-rep1-cp190-100x_Position006_5_cmle.ics	66	1	0	1.2995999999999999	1.56780724808061	1.0	0.20635000882146287	1.0	0.24508712537764052	3.3137087131593286	0.37996626141585715	0.5467104880460706	0.37996626141585715	0.22649933104531442	0.8406426087313681	0.9561727397291899	130.0	2.5073125439102357	69.0	0.1590950015754973
511	Feb25-FISH2-3R4-rep1-cp190-100x_Position006_5_cmle.ics	67	1	0	1.2995999999999999	0.5601127130700077	1.0	1.4199491695140265	1.0	0.29907699693135376	2.807484606884938	0.8614288182446441	0.9110832757429164	0.8592519004837595	0.7922339322736697	0.5486622982271981	1.0032744382699543	172.0	3.3054847009930173	116.0	0.2674640606196767
512	Feb25-FISH2-3R4-rep1-cp190-100x_Position006_5_cmle.ics	68	1	0	1.7328	NA	0.0	0.0	1.0	0.1890736432630269	2.830182252262082	0.10920825760753064	0.256935706851826	0.07886356928716778	0.02763797629588207	0.9576822019716338	0.9367712504404231	214.0	4.1972778534374795	128.0	0.2951327565458501
513	Feb25-FISH2-3R4-rep1-cp190-100x_Position006_5_cmle.ics	69	1	0	1.5162	0.39610472481458553	1.0	0.0	1.0	0.21935175145280159	2.6764811170987772	0.11365701719700595	0.2509781274062975	0.12827343170103986	0.020056814634450897	0.9489028526683306	0.9508411871207085	194.0	3.7503237343301925	119.0	0.27438123460122005
514	Feb25-FISH2-3R4-rep1-cp190-100x_Position006_5_cmle.ics	69	2	0	1.083	3.5409467404883728	1.0	1.0389843448820495	1.0	0.2827433388230814	2.819572518829888	0.6190471235423474	0.6940698424590539	0.6188667596234556	0.5361629657377924	0.6919493237966633	0.9829018222311819	100.0	1.9305023606109852	50.0	0.11528623302572269
515	Feb25-FISH2-3R4-rep1-cp190-100x_Position006_5_cmle.ics	69	3	0	1.2995999999999999	0.27924822633774776	2.0	0.5158750220536572	1.0	0.3147465334085093	2.5302246468405327	0.44476354983940675	0.5431156479573787	0.4419748461703884	0.29473718895895334	0.789339369934527	1.0071883795890848	172.0	3.3054847009930177	119.0	0.27438123460122005
516	Feb25-FISH2-3R4-rep1-cp190-100x_Position006_5_cmle.ics	70	1	0	1.5162	0.36582673922978703	1.0	0.4773698211006071	1.0	0.293128628165803	3.2097114669030518	0.5404707071841824	0.6611847120469263	0.5345648004750403	0.36135161810609767	0.7520841533764213	0.9911835508311712	182.0	3.5523670093870803	125.0	0.28821558256430674
517	Feb25-FISH2-3R4-rep1-cp190-100x_Position006_5_cmle.ics	71	1	0	1.5162	0.4926861470351997	1.0	0.32626801153583	1.0	0.2570945244484091	2.6245546439398453	0.4309578145450884	0.5590831291740779	0.40668523676880225	0.267606638252173	0.8151294341333752	0.9911703571151176	184.0	3.5268466747765492	119.0	0.27438123460122005
518	Feb25-FISH2-3R4-rep1-cp190-100x_Position006_5_cmle.ics	72	1	0	1.7328	2.7367036377030844	1.0	0.46141264688247224	1.0	0.26407058565260216	3.6030951357350176	0.5182248090214624	0.6651054929065114	0.5176609676245908	0.3633275736631502	0.7356821384421416	0.9877737844145809	172.0	3.375700447514277	109.0	0.25132398799607547
519	Feb25-FISH2-3R4-rep1-cp190-100x_Position006_5_cmle.ics	73	1	0	1.5162	0.44513017073960537	1.0	0.20635000882146287	1.0	0.31146492287627897	2.783965830946065	0.27394321817535466	0.4198122354005753	0.2883850951749992	0.1614137284684743	0.8922013871362859	0.9974953522764393	196.0	3.771613897400501	144.0	0.33202435111408135
520	Feb25-FISH2-3R4-rep1-cp190-100x_Position006_5_cmle.ics	73	2	0	1.2995999999999999	4.481276474015705	1.0	0.1459114905355603	1.0	0.30966363748412645	2.710330269819715	0.2883850951749992	0.4198122354005753	0.2674595223475423	0.12922147173835763	0.8985057641073765	1.0078037549721637	154.0	2.97344174031772	100.0	0.23057246605144538
521	Feb25-FISH2-3R4-rep1-cp190-100x_Position006_5_cmle.ics	74	1	0	1.2995999999999999	0.4649042143304585	1.0	0.0	1.0	0.277819020713718	2.3895420045889355	0.20029269871153732	0.37960007648408545	0.18492969347531918	0.02727687238924516	0.9330990216805011	0.9680782814770074	196.0	3.654587653198402	136.0	0.31357855382996574
522	Feb25-FISH2-3R4-rep1-cp190-100x_Position006_5_cmle.ics	75	1	0	0.8664	0.4904845521567097	1.0	0.9378659497950863	1.0	0.3426789479021379	2.1113220554648975	0.782277948162848	0.8769544169823802	0.7785194539659631	0.6822042816765891	0.6126308006983736	1.0011704693493426	114.0	2.126343999783987	67.0	0.15448355225446841
523	Feb25-FISH2-3R4-rep1-cp190-100x_Position006_5_cmle.ics	76	1	0	1.5162	0.550591105768602	1.0	0.6736388337817686	1.0	0.27022150963389857	2.7412102305197035	0.7171490966845344	0.8354139368671828	0.710970815961882	0.48941036331149496	0.6706239895062815	0.9888351106811613	188.0	3.6162374985980064	126.0	0.2905213072248212
524	Feb25-FISH2-3R4-rep1-cp190-100x_Position006_5_cmle.ics	77	1	0	1.9493999999999998	0.4281589488590774	1.0	0.9077480443748005	1.0	0.29707140608219007	3.1102781861850204	0.6742931879368477	0.7878714532005062	0.6667346089496973	0.509080910766304	0.7470672909170796	0.9989381194182878	276.0	5.348783134265879	235.0	0.5418452952208966
525	Feb25-FISH2-3R4-rep1-cp190-100x_Position006_5_cmle.ics	78	1	0	0.8664	0.3142687806754955	1.0	0.9535025770009804	1.0	0.27660059285691496	2.148788597840521	0.7917661973710549	0.87663975445386	0.7904317074798158	0.6985053713218122	0.4860325747273883	0.9911806175438684	132.0	2.458386960459285	75.0	0.17292934953858405
526	Feb25-FISH2-3R4-rep1-cp190-100x_Position006_5_cmle.ics	79	1	0	1.7328	0.12729227675131324	1.0	1.0194453211488863	1.0	0.27841751300124384	3.104078173932627	0.7551015753299678	0.852822212760781	0.752600206800073	0.6363131804634754	0.6207231650983353	0.9920262670461779	192.0	3.729033571259883	132.0	0.30435565518790797
527	Feb25-FISH2-3R4-rep1-cp190-100x_Position006_5_cmle.ics	80	1	0	1.7328	0.48030017796538416	1.0	1.5080113464063434	1.0	0.2800901754771584	2.9222120670172265	0.85766087455971	0.9171770225663809	0.85766087455971	0.7916675316766661	0.456314319554341	0.9900218839035674	204.0	3.973800793883835	145.0	0.33433007577459584
528	Feb25-FISH2-3R4-rep1-cp190-100x_Position006_5_cmle.ics	81	1	0	0.8664	0.6359775941535885	1.0	0.9512265400461282	1.0	0.2881764887477712	2.5752466525907716	0.8035982865302237	0.8626844359828653	0.8013898143741076	0.7272822465492622	0.5861714090727849	1.0042501103878914	102.0	1.951792523681294	52.0	0.1198976823467516
529	Feb25-FISH2-3R4-rep1-cp190-100x_Position006_5_cmle.ics	82	1	0	1.2995999999999999	0.5080605001186892	1.0	0.10317500441073144	1.0	0.27915298410555317	2.5914288264375944	0.2917503231103127	0.43361403965112216	0.27090869187062583	0.06841403639969762	0.8993609072850248	0.9959328424544239	184.0	3.5034414259361295	124.0	0.28590985790379225
530	Feb25-FISH2-3R4-rep1-cp190-100x_Position006_5_cmle.ics	83	1	0	1.7328	0.4159546931513241	1.0	0.0	1.0	0.20309575336414404	2.7715562261863167	0.08202173893069452	0.31375818885121787	0.11669744664038884	0.02954418074735614	0.9448651080561714	0.9004387154611218	164.0	3.196918799871362	89.0	0.2052094947857864
531	Feb25-FISH2-3R4-rep1-cp190-100x_Position006_5_cmle.ics	85	1	0	1.7328	0.6610584156168838	1.0	1.3634295145034998	1.0	0.26794471921275154	3.2484762404307754	0.8201216670498537	0.8859293734581901	0.8173689345123065	0.7201253953557736	0.5298232066035744	0.9902966398223879	222.0	4.329249003399557	161.0	0.37122167034282705
532	Feb25-FISH2-3R4-rep1-cp190-100x_Position006_5_cmle.ics	88	1	0	1.083	0.41486317543496287	1.0	0.6921189703237084	1.0	0.33491629036694	2.3907540092287474	0.6363003955852273	0.7355912493640526	0.6323341604975444	0.5143542408605276	0.6882192381976971	1.0014900234171573	146.0	2.7478495949939656	96.0	0.22134956740938755
533	Feb25-FISH2-3R4-rep1-cp190-100x_Position006_5_cmle.ics	89	1	0	1.7328	0.3852194030798278	1.0	0.0	1.0	0.14672063663798374	2.117607324545657	0.0792962962962963	0.1925851851851852	0.0792962962962963	0.028022222222222223	0.9681816586200628	0.92148936137027	228.0	4.416524741450902	124.0	0.28590985790379225
534	Feb25-FISH2-3R4-rep1-cp190-100x_Position006_5_cmle.ics	90	1	0	1.2995999999999999	0.38081614758409094	1.0	0.0	1.0	0.27466855967843334	2.8384498142938224	0.25840288649092114	0.45750629954877653	0.24961281843067984	0.02881468025080994	0.8864131155779765	0.9886345729768674	182.0	3.482151262865821	121.0	0.27899268392224896
535	Feb25-FISH2-3R4-rep1-cp190-100x_Position006_5_cmle.ics	91	1	0	1.2995999999999999	0.29297151977797836	1.0	2.225825273400004	1.0	0.26782808006002096	2.8018145593661674	0.9690133658151172	0.9870127732420332	0.9675401632868054	0.943866045562286	0.30529050498655913	0.990431265910047	154.0	2.9734417403177194	93.0	0.21443239342784423
536	Feb25-FISH2-3R4-rep1-cp190-100x_Position006_5_cmle.ics	92	1	0	1.5162	0.3199741902332702	1.0	0.0	1.0	0.18011144583785282	2.103173907789582	0.07485150013242027	0.24138322424425865	0.07485150013242027	0.026956982331353335	0.9536739219498535	0.9088572018857847	222.0	4.259033256878298	132.0	0.30435565518790797
537	Feb25-FISH2-3R4-rep1-cp190-100x_Position006_5_cmle.ics	93	1	0	1.5162	0.7856768550978488	1.0	0.9971598751598192	1.0	0.17205813511087148	3.2968962956831653	0.8039372884375556	0.8479051606389928	0.7901152087416118	0.719668626402993	0.5325131163273285	0.7007648351864909	142.0	2.705269268853348	66.0	0.15217782759395398
538	Feb25-FISH2-3R4-rep1-cp190-100x_Position007_6_cmle.ics	1	1	0	1.7328	0.36357619798388396	1.0	0.3634229110571259	1.0	0.28696466475891125	2.948395753328517	0.4173246878001921	0.5746829971181556	0.4138568683957733	0.2230931796349664	0.8194799145881068	0.998573653110948	232.0	4.459105067591521	178.0	0.4104189895715728
539	Feb25-FISH2-3R4-rep1-cp190-100x_Position007_6_cmle.ics	2	1	0	1.2995999999999999	0.3138369057341196	1.0	0.3095250132321943	1.0	0.2658212984027631	1.9575251056113958	0.4773292563265865	0.6764180148932448	0.4744388410956195	0.24710768318006526	0.7858092592211843	0.9719597380841621	194.0	3.656702738968513	131.0	0.3020499305273935
540	Feb25-FISH2-3R4-rep1-cp190-100x_Position007_6_cmle.ics	3	1	0	1.2995999999999999	0.5275474051635219	1.0	1.0653987500596882	1.0	0.3078760800517997	2.612834896658805	0.7914917391651369	0.8700375129699098	0.7873653124750578	0.6531486950275361	0.5723295129815679	1.0044189303453477	180.0	3.437455850955092	126.0	0.2905213072248212
541	Feb25-FISH2-3R4-rep1-cp190-100x_Position007_6_cmle.ics	4	1	0	1.083	0.9293806591853121	1.0	0.5097226605744432	1.0	0.2691776018381925	2.6950078163968256	0.5765790421317969	0.6835505941663665	0.5727907814187972	0.43649261793302124	0.7209906306184196	0.9822897766715599	126.0	2.4179217200887786	69.0	0.1590950015754973
542	Feb25-FISH2-3R4-rep1-cp190-100x_Position007_6_cmle.ics	7	1	0	0.8664	1.3168174524716634	1.0	0.7252201245704302	1.0	0.28725007890400167	1.9610174229235964	0.6013622323714988	0.6910865299154325	0.6013622323714988	0.5040039775777255	0.6949259765949026	1.0074014709277723	106.0	1.9475623521410719	55.0	0.12681485632829495
543	Feb25-FISH2-3R4-rep1-cp190-100x_Position007_6_cmle.ics	7	2	0	1.5162	0.5616829879682044	1.0	0.0	1.0	0.20648634706017469	3.6008006455551222	0.05913566884025449	0.20212606809401867	0.08376673090630693	0.029559034469406973	0.9772814965738705	0.962752907279619	124.0	2.490252552380149	59.0	0.13603775497035278
544	Feb25-FISH2-3R4-rep1-cp190-100x_Position007_6_cmle.ics	8	1	0	1.7328	3.204412722105452	1.0	0.0	1.0	0.282820485324181	2.81118763823253	0.2697887682297024	0.43352857746067147	0.2363825341316328	0.02385424899581001	0.8866259902568682	0.9963563828281035	234.0	4.48039523066183	179.0	0.4127247142320873
545	Feb25-FISH2-3R4-rep1-cp190-100x_Position007_6_cmle.ics	9	1	0	1.2995999999999999	0.5913453833119936	1.0	0.9257968326536575	1.0	0.29907699693135376	2.464828951382243	0.8483129525063221	0.9435038279003707	0.8462690961998129	0.6384366231336821	0.5819133145740423	1.000346630071277	172.0	3.282079452152598	116.0	0.2674640606196767
546	Feb25-FISH2-3R4-rep1-cp190-100x_Position007_6_cmle.ics	10	1	0	1.2995999999999999	0.4214008568232116	1.0	0.3095250132321943	1.0	0.25243768451833887	1.9712696198908208	0.452146272172949	0.5809139412416852	0.4480581347006652	0.2556688262195122	0.8027268552207285	0.9547337395053237	182.0	3.365125018663721	116.0	0.2674640606196767
547	Feb25-FISH2-3R4-rep1-cp190-100x_Position007_6_cmle.ics	12	1	0	1.7328	0.2452725385229373	1.0	2.133575794157153	1.0	0.22933713944232303	3.337341909450348	0.9771230929868322	0.9943587215035675	0.9753320958292244	0.9465673762979291	0.22306810473377528	0.9711806501732212	212.0	4.152582441526751	139.0	0.32049572781150915
548	Feb25-FISH2-3R4-rep1-cp190-100x_Position007_6_cmle.ics	13	1	0	1.5162	0.44094831734148887	1.0	0.0	1.0	0.25865289273487824	2.7063337009908675	0.16065796302950452	0.3363117339401924	0.16264622509681798	0.028015331177386513	0.926830574697564	0.9673821062172056	170.0	3.284194537922709	106.0	0.24440681401453213
549	Feb25-FISH2-3R4-rep1-cp190-100x_Position007_6_cmle.ics	14	1	0	1.5162	0.6506931960392471	1.0	0.23070632344123612	1.0	0.2830711861397215	3.103229160672571	0.4426248023492207	0.6082185076424969	0.4172502070627212	0.21484169113771553	0.8196566216141782	0.9935284600342925	166.0	3.241614211782091	107.0	0.2467125386750466
550	Feb25-FISH2-3R4-rep1-cp190-100x_Position007_6_cmle.ics	15	1	0	0.8664	0.08652631424153946	1.0	0.20635000882146287	1.0	0.2827433388230814	2.149282411366036	0.37497027819608464	0.4774411508282476	0.37421732583022904	0.223706110802885	0.842397200381914	1.0043440582410676	100.0	1.9070971117705653	50.0	0.11528623302572269
551	Feb25-FISH2-3R4-rep1-cp190-100x_Position007_6_cmle.ics	16	1	0	1.083	NA	0.0	0.9733510449106972	1.0	0.20125112377508414	2.8901483998471127	0.8054967861532571	0.8833343408088014	0.8012049406596949	0.7348727558483951	0.5439237526691232	0.9223704050177182	112.0	2.1284590855540975	50.0	0.11528623302572269
552	Feb25-FISH2-3R4-rep1-cp190-100x_Position007_6_cmle.ics	19	1	0	0.8664	0.5600081399366069	1.0	0.741346755705622	1.0	0.3451155167009364	2.2965897835527267	0.704982198014666	0.8041251090518969	0.7044516752729245	0.5549857348329443	0.6851576082528785	1.0018441148778914	108.0	2.0390682617326403	62.0	0.14295492895189613
553	Feb25-FISH2-3R4-rep1-cp190-100x_Position007_6_cmle.ics	20	1	0	1.083	5.7382928922856316	1.0	0.3720027687491155	1.0	0.13397170385673898	1.3859118229195029	0.4952572238725358	0.695470733189306	0.4875945179584121	0.30811166621658115	0.7743405529763626	0.6237596603573319	194.0	3.609892241287673	93.0	0.21443239342784423
554	Feb25-FISH2-3R4-rep1-cp190-100x_Position007_6_cmle.ics	21	1	0	1.083	0.5007071810821674	1.0	0.8906342044524327	1.0	0.2898016182361211	2.2475788161247987	0.866309652069206	0.9373455225299449	0.8539989859940427	0.7178607643069903	0.5868050264923678	0.9814406694366405	112.0	2.1050538367136777	60.0	0.13834347963086724
555	Feb25-FISH2-3R4-rep1-cp190-100x_Position007_6_cmle.ics	22	1	0	1.2995999999999999	0.5618212594869856	1.0	0.10317500441073144	1.0	0.2826828280317748	2.9183617024056994	0.3527872582480091	0.5316600303375048	0.3329067121729238	0.09745923397800531	0.8731911355191256	0.9936633700061891	164.0	3.173513551030943	105.0	0.24210108935401767
556	Feb25-FISH2-3R4-rep1-cp190-100x_Position007_6_cmle.ics	23	1	0	1.2995999999999999	0.39450490776091485	1.0	0.3164505769875799	1.0	0.3126783182461922	2.884935422854155	0.5536919011347738	0.699432613088761	0.5536919011347738	0.33131509404632364	0.7571492666902072	0.996812895132748	114.0	2.1965597463052466	64.0	0.14756637827292504
557	Feb25-FISH2-3R4-rep1-cp190-100x_Position007_6_cmle.ics	24	1	0	1.5162	0.44455546532493	1.0	2.313120572851729	1.0	0.25202554398798116	2.5926710575224705	0.9893340842888949	0.9971311150810064	0.9880404459972015	0.9687238742266772	0.23292821640318803	0.9510557337548265	180.0	3.4842663486359315	114.0	0.26285261129864773
558	Feb25-FISH2-3R4-rep1-cp190-100x_Position007_6_cmle.ics	25	1	0	1.5162	0.32824184746543245	1.0	0.4660867564761642	1.0	0.2938803076779628	3.1245142894775912	0.5794530471792085	0.7078330163904736	0.5718735850765191	0.37201847324096715	0.76294476768464	0.9929409962092206	168.0	3.2863096236928198	111.0	0.2559354373171044
559	Feb25-FISH2-3R4-rep1-cp190-100x_Position007_6_cmle.ics	26	1	0	1.2995999999999999	0.4442937046502852	1.0	1.3625635475001732	1.0	0.27466855967843334	2.4445197007078066	0.8268007472082555	0.8979789168771961	0.8266608513894946	0.7540754943671361	0.5044297832816844	0.9922249586309753	182.0	3.458746014025401	121.0	0.27899268392224896
560	Feb25-FISH2-3R4-rep1-cp190-100x_Position007_6_cmle.ics	27	1	0	1.2995999999999999	0.37719651206409477	1.0	0.8595614345612763	1.0	0.31014455052289863	2.806907633143599	0.7088250634276572	0.7891814959202977	0.7018413910768115	0.5828670185023117	0.6591114674769583	0.9962877549481892	166.0	3.2182089629416715	112.0	0.25824116197761887
561	Feb25-FISH2-3R4-rep1-cp190-100x_Position007_6_cmle.ics	28	1	0	1.5162	0.5505611882139658	1.0	1.7215306853589103	1.0	0.27903239775095134	2.906257749990911	0.9087347003656017	0.9487402638690192	0.908075027817517	0.8591599109839453	0.40047237866378826	0.9937665706728179	186.0	3.5949473355276975	126.0	0.2905213072248212
562	Feb25-FISH2-3R4-rep1-cp190-100x_Position007_6_cmle.ics	29	1	0	1.5162	0.4411264012592355	1.0	0.0	1.0	0.3318497474319929	2.984918298646886	0.2344714448372985	0.4454290765266375	0.2344714448372985	0.02788098519805837	0.9104397615556852	1.004669006372248	182.0	3.5289617605466606	133.0	0.3066613798484224
563	Feb25-FISH2-3R4-rep1-cp190-100x_Position007_6_cmle.ics	30	1	0	1.2995999999999999	0.43962373442126546	1.0	0.72222503087512	1.0	0.28838696088162386	2.5997531508111966	0.6722472035378498	0.7814950388345907	0.6685123936229515	0.5158775874242818	0.7203830466788308	0.9919777839828899	166.0	3.1713984652608316	108.0	0.24901826333556107
564	Feb25-FISH2-3R4-rep1-cp190-100x_Position007_6_cmle.ics	32	1	0	1.9493999999999998	1.5916660562194183	1.0	0.0	1.0	0.2147858984876978	3.53436411707184	0.17051692803477414	0.31826016899930676	0.17015157476626758	0.030577258164240347	0.9207634609970813	0.8361519851661238	182.0	3.5289617605466606	107.0	0.2467125386750466
565	Feb25-FISH2-3R4-rep1-cp190-100x_Position007_6_cmle.ics	33	1	0	1.5162	0.4039798229280194	1.0	0.5556144027286182	1.0	0.3318497474319929	3.0464470497188034	0.5651279100646189	0.6856245020801983	0.5601782184060665	0.38777256498775486	0.7409823941793947	0.9951786999954984	182.0	3.5289617605466606	133.0	0.3066613798484224
566	Feb25-FISH2-3R4-rep1-cp190-100x_Position007_6_cmle.ics	34	1	0	1.2995999999999999	0.4516391397670255	1.0	0.5595020986366908	1.0	0.2880929030172355	2.3074185806749044	0.5897826770453225	0.7169799636048362	0.5857811145304357	0.40323840737811906	0.7353659084170076	0.9979971795944546	164.0	3.079892555669263	106.0	0.24440681401453213
567	Feb25-FISH2-3R4-rep1-cp190-100x_Position007_6_cmle.ics	35	1	0	1.5162	0.464025541474607	1.0	1.5162	1.0	0.30682599695661394	2.8258541417982115	0.930566479792486	0.9897274983962291	0.9300198030848186	0.7870526873622848	0.34298446310165587	1.0061445779122704	206.0	3.971685708113724	154.0	0.3550815977192259
568	Feb25-FISH2-3R4-rep1-cp190-100x_Position007_6_cmle.ics	36	1	0	1.2995999999999999	1.4951546011047467	1.0	0.20635000882146287	1.0	0.2551505827666897	2.767382068854858	0.3521839280281629	0.4874918510148203	0.3367812595071494	0.18053805032813247	0.8650665493435553	0.9785219739542279	138.0	2.6626889427127303	77.0	0.17754079885961296
569	Feb25-FISH2-3R4-rep1-cp190-100x_Position007_6_cmle.ics	37	1	0	1.9493999999999998	0.19837768650335016	2.0	0.0	1.0	0.20990455236344052	2.3835379439741753	0.1344014883601575	0.2934860185563869	0.1344014883601575	0.020811781782022597	0.9502803251037479	0.9600594282409333	316.0	6.102259879437937	242.0	0.5579853678444979
570	Feb25-FISH2-3R4-rep1-cp190-100x_Position007_6_cmle.ics	38	1	0	1.5162	0.26487520074134024	1.0	0.0	1.0	0.29180000968616776	2.4785747875372834	0.18002831726017152	0.36037720727700157	0.19439398391793336	0.026607538802660754	0.9264835032669811	0.9845223425549979	204.0	3.880179798522156	148.0	0.3412472497561391
571	Feb25-FISH2-3R4-rep1-cp190-100x_Position007_6_cmle.ics	39	1	0	1.2995999999999999	0.6482934040039287	1.0	1.0542408233015097	1.0	0.27780486046518565	2.47469428298328	0.7676840487888158	0.8413415027410512	0.7668778572377032	0.675593262135554	0.5810363629349122	0.9933448413209014	166.0	3.1948037141012513	106.0	0.24440681401453213
572	Feb25-FISH2-3R4-rep1-cp190-100x_Position007_6_cmle.ics	40	1	0	1.2995999999999999	1.2057752116771772	1.0	2.3010738268971607	1.0	0.31605719623863293	3.313299100282231	0.9454335616676864	0.9654513707523095	0.9451947806448082	0.9079076315409833	0.356674021624654	1.0080961290057924	134.0	2.620108616572113	82.0	0.18906942216218525
573	Feb25-FISH2-3R4-rep1-cp190-100x_Position007_6_cmle.ics	40	2	0	1.5162	0.29027947078609573	2.0	0.0	1.0	0.25979805419788793	2.9812780816241577	0.06534143198969262	0.19852154750001244	0.06534143198969262	0.02271155749896777	0.9652276414683952	0.963801060579561	160.0	3.1543384737307454	97.0	0.22365529206990203
574	Feb25-FISH2-3R4-rep1-cp190-100x_Position007_6_cmle.ics	41	1	0	1.083	1.4868424223092414	1.0	1.403331779731213	1.0	0.259770442543706	2.4645983574488595	0.8505174017134604	0.8998140123859837	0.849102708691953	0.79462713440573	0.5008222720662344	0.987305739672403	120.0	2.2604302355161723	63.0	0.1452606536124106
575	Feb25-FISH2-3R4-rep1-cp190-100x_Position007_6_cmle.ics	42	1	0	1.9493999999999998	5.590150270448937	1.0	0.0	1.0	0.28329584155178056	3.1221169822650627	0.2580177639374443	0.47518287846293955	0.2580177639374443	0.02245708354142797	0.90940051000446	0.9881071921203783	256.0	4.94863951283943	205.0	0.472673555405463
576	Feb25-FISH2-3R4-rep1-cp190-100x_Position007_6_cmle.ics	43	1	0	1.9493999999999998	0.16310260345460026	1.0	0.0	1.0	0.19118632978269964	3.5581636630788145	0.08738471158355479	0.24886144546923036	0.08738471158355479	0.03051951435568756	0.971974828152845	0.9175507958377365	176.0	3.5587122666974134	96.0	0.22134956740938755
577	Feb25-FISH2-3R4-rep1-cp190-100x_Position007_6_cmle.ics	44	1	0	1.9493999999999998	0.5136281543877247	1.0	1.9493999999999998	1.0	0.2502847065483013	2.418795074132769	0.9309420695560532	0.9692707647213806	0.9287931431958899	0.842202114345936	0.4391137155638465	0.9857853063747399	298.0	5.793622167603054	242.0	0.5579853678444979
578	Feb25-FISH2-3R4-rep1-cp190-100x_Position007_6_cmle.ics	45	1	0	1.7328	0.48449732711970817	1.0	0.0	1.0	0.12035426660424099	2.047943805927892	0.07629419794219959	0.21548927800854237	0.07629419794219959	0.027817733484023426	0.9559392415887575	0.8991758729408146	218.0	4.239858179578098	105.0	0.24210108935401767
579	Feb25-FISH2-3R4-rep1-cp190-100x_Position007_6_cmle.ics	46	1	0	1.083	0.440479589907746	1.0	0.9077480443748005	1.0	0.2696112908895111	2.2817657324412477	0.6818979218520407	0.7774275047230635	0.6785917773712777	0.5757227036914865	0.6670161433331373	0.9504249576164411	116.0	2.217849909375555	61.0	0.1406492042913817
580	Feb25-FISH2-3R4-rep1-cp190-100x_Position007_6_cmle.ics	46	2	0	1.083	3.0623220132612903	1.0	0.5158750220536572	1.0	0.2718685950221936	2.829177571730821	0.4588943533151408	0.5335862296458452	0.4557231535070621	0.358450535280535	0.8001421141822405	0.9536408051115178	104.0	1.9730826867516031	52.0	0.1198976823467516
581	Feb25-FISH2-3R4-rep1-cp190-100x_Position007_6_cmle.ics	47	1	0	1.083	0.494487523192648	1.0	1.5627088357751586	1.0	0.2721093876902648	2.7881461718752285	0.9233191756358897	0.955173994883923	0.9216057724793668	0.8697753269945461	0.3719574181819443	0.9914245260542174	142.0	2.7286745176937677	83.0	0.1913751468226997
582	Feb25-FISH2-3R4-rep1-cp190-100x_Position007_6_cmle.ics	48	1	0	1.083	0.6059709307091276	1.0	1.0504881047636307	1.0	0.29528601709160374	2.5114299055452856	0.8419187196938398	0.9310161125486529	0.8376785753114875	0.7015808128030616	0.5617020518903563	1.0013044789862255	148.0	2.792545006904694	92.0	0.21212666876732977
583	Feb25-FISH2-3R4-rep1-cp190-100x_Position007_6_cmle.ics	49	1	0	1.5162	0.2882883155137576	1.0	0.10317500441073144	1.0	0.29720135222679916	2.5187197791111613	0.27266790361563437	0.4357071360562486	0.2772576353116379	0.061161836869217064	0.8806393159292273	0.9995223231321719	218.0	4.146237184216417	165.0	0.3804445689848849
584	Feb25-FISH2-3R4-rep1-cp190-100x_Position007_6_cmle.ics	50	1	0	1.2995999999999999	0.43122805435787964	1.0	0.23070632344123612	1.0	0.3157075706016337	2.6991573757990786	0.3841351941855799	0.5593079769920185	0.3841351941855799	0.22075623132830963	0.8406485182808282	0.9850400501478462	166.0	3.171398465260832	113.0	0.2605468866381333
585	Feb25-FISH2-3R4-rep1-cp190-100x_Position007_6_cmle.ics	51	1	0	1.5162	NA	0.0	1.7125684438020754	1.0	0.30051012392772464	3.0420317795861265	0.9297046927972402	0.9675846071492298	0.927147148040207	0.8505732171533932	0.49710197592778554	0.9984260797068784	190.0	3.660932910508735	135.0	0.31127282916945126
586	Feb25-FISH2-3R4-rep1-cp190-100x_Position007_6_cmle.ics	52	1	0	1.5162	3.743874142593429	1.0	0.0	1.0	0.2629681350661099	3.342599929913636	0.16609168365480112	0.3422891293363302	0.16609168365480112	0.029655184430156988	0.9303578419055238	0.9777740743957265	168.0	3.2629043748524	105.0	0.24210108935401767
587	Feb25-FISH2-3R4-rep1-cp190-100x_Position007_6_cmle.ics	53	1	0	1.7328	3.2568682016944566	1.0	1.1748605781810455	1.0	0.28338322808811234	2.9519003367666743	0.8218467457088664	0.9105614498367995	0.8177181423966006	0.6693766211135165	0.5623273490959437	1.0022652808325285	206.0	4.018496205794564	148.0	0.3412472497561391
588	Feb25-FISH2-3R4-rep1-cp190-100x_Position007_6_cmle.ics	54	1	0	0.8664	0.2954538375008929	1.0	0.4660867564761642	1.0	0.28725007890400167	2.3052935766038667	0.6204655602878543	0.7659806873255984	0.6204655602878543	0.4493409458070201	0.7096848263460767	0.9895873532323012	106.0	2.0411833475027517	55.0	0.12681485632829495
589	Feb25-FISH2-3R4-rep1-cp190-100x_Position007_6_cmle.ics	55	1	0	1.5162	0.5090929180534498	1.0	0.4773698211006071	1.0	0.2876507629637746	2.801133327970021	0.5626311460919425	0.7194799505007571	0.5586573714672222	0.3541809181955835	0.7791027030352797	0.9920909457724199	188.0	3.6162374985980064	130.0	0.29974420586687905
590	Feb25-FISH2-3R4-rep1-cp190-100x_Position007_6_cmle.ics	56	1	0	1.2995999999999999	0.3762773615608725	1.0	0.0	1.0	0.26155533140608933	2.4606395421677414	0.2290801889117853	0.39889867189887895	0.2290801889117853	0.029707265610364512	0.9022485092919028	0.9904323027578982	164.0	3.126703053350103	101.0	0.23287819071195984
591	Feb25-FISH2-3R4-rep1-cp190-100x_Position007_6_cmle.ics	57	1	0	1.5162	0.39016106818277035	1.0	0.9755754663213545	1.0	0.27841751300124384	2.6696335906033526	0.7246837126249003	0.8063295467497436	0.7259146688955587	0.5989780023555336	0.5947038588260278	0.9852332504755063	192.0	3.6822230735790438	132.0	0.30435565518790797
592	Feb25-FISH2-3R4-rep1-cp190-100x_Position007_6_cmle.ics	58	1	0	1.7328	2.3943922240603945	1.0	0.10317500441073144	1.0	0.2876642071378532	2.7104659117697234	0.2747397086276246	0.43948345874790706	0.2769913973941995	0.05422817112834626	0.8931504238293386	0.9959943612983759	258.0	4.993334924750159	209.0	0.4818964540475209
593	Feb25-FISH2-3R4-rep1-cp190-100x_Position007_6_cmle.ics	59	1	0	1.2995999999999999	NA	0.0	0.42540144110901373	1.0	0.2551505827666897	3.039491194721458	0.5310198966003447	0.6364627395686459	0.517925218027051	0.386364823228367	0.8024584169225394	0.9839272872908794	138.0	2.6626889427127303	77.0	0.17754079885961296
594	Feb25-FISH2-3R4-rep1-cp190-100x_Position007_6_cmle.ics	60	1	0	1.2995999999999999	0.48735399979775024	1.0	0.46141264688247224	1.0	0.29360477011817077	2.6935767082733095	0.5027501664898996	0.6494791538202238	0.4902860337583964	0.3533450081806148	0.7706506818165253	0.996481695083261	178.0	3.3927604390443635	121.0	0.27899268392224896
595	Feb25-FISH2-3R4-rep1-cp190-100x_Position007_6_cmle.ics	61	1	0	1.083	0.33128940703140386	1.0	0.0	1.0	0.2714970799337216	2.6597854047590177	0.13727813767314478	0.3362563859482804	0.13727813767314478	0.034833043661452574	0.9422396402296419	0.973659977698913	134.0	2.5498928700508534	76.0	0.1752350741990985
596	Feb25-FISH2-3R4-rep1-cp190-100x_Position007_6_cmle.ics	62	1	0	1.9493999999999998	0.2201532001452762	1.0	2.578684303683829	1.0	0.3196538726089658	2.7620188419796543	0.9566876742847317	0.9784167283438372	0.9563774194271873	0.9162162364216775	0.32365156847044224	0.9978941196429998	294.0	5.657420846100759	268.0	0.6179342090178737
597	Feb25-FISH2-3R4-rep1-cp190-100x_Position007_6_cmle.ics	63	1	0	0.8664	0.7150376455329976	1.0	0.9479040472602467	1.0	0.3546732442196733	2.4904967896317953	0.7929982901161663	0.8680128329425867	0.7911473849353946	0.708306157344568	0.5535059061264342	0.9976157533537895	100.0	1.907097111770565	56.0	0.12912058098880944
598	Feb25-FISH2-3R4-rep1-cp190-100x_Position007_6_cmle.ics	67	1	0	1.5162	0.5027789516653864	1.0	0.20635000882146287	1.0	0.2882305395200157	2.725824459855794	0.36131051422232785	0.49656524839553123	0.3534426749069012	0.18710482529118136	0.8556141736706089	0.9980585048428959	184.0	3.550251923616969	126.0	0.2905213072248212
599	Feb25-FISH2-3R4-rep1-cp190-100x_Position007_6_cmle.ics	68	1	0	1.2995999999999999	0.6673669849046616	1.0	0.10317500441073144	1.0	0.32271137869375155	2.5221438586050207	0.31600356409561076	0.4946616046178282	0.31600356409561076	0.09182582419710998	0.8806176280032768	1.0065525234584076	180.0	3.4608610997955123	129.0	0.29743848120636457
600	Feb25-FISH2-3R4-rep1-cp190-100x_Position007_6_cmle.ics	69	1	0	1.5162	0.19282483513485388	1.0	1.0194453211488863	1.0	0.3108972086052267	2.7384244364094554	0.7794518183932712	0.8708104174013521	0.7779586875454879	0.634216706558521	0.6106039842242761	1.0017462120525176	186.0	3.594947335527698	133.0	0.3066613798484224
601	Feb25-FISH2-3R4-rep1-cp190-100x_Position007_6_cmle.ics	70	1	0	1.5162	0.4327107598056206	1.0	1.4930362603455627	1.0	0.2456925895263502	2.653387649968745	0.8654600642588437	0.9169841936160937	0.862715339780745	0.8030498732583109	0.49305823656146686	0.9848040299521365	192.0	3.7056283224194635	124.0	0.28590985790379225
602	Feb25-FISH2-3R4-rep1-cp190-100x_Position007_6_cmle.ics	71	1	0	1.083	0.8154697422670205	1.0	0.1459114905355603	1.0	0.2315593589901708	2.593719167648533	0.42001144303621896	0.5445931653865492	0.39613710837942334	0.18739705601886367	0.8391679341943296	0.9440343189788425	118.0	2.262545321286284	58.0	0.13373203030983835
603	Feb25-FISH2-3R4-rep1-cp190-100x_Position007_6_cmle.ics	73	1	0	1.2995999999999999	0.594916798846964	1.0	1.3742323914031862	1.0	0.2428241329431054	2.171958123485874	0.8535083217244666	0.9063567710242686	0.8507881809516826	0.7587029840897427	0.5271001428801146	0.9731532581457523	206.0	3.8312542150712052	137.0	0.3158842784904802
604	Feb25-FISH2-3R4-rep1-cp190-100x_Position007_6_cmle.ics	74	1	0	1.5162	0.35403495273992003	1.0	1.055542675492109	1.0	0.26451517135375124	2.4929173715545225	0.8377297657537578	0.9185226546106253	0.8350910057008024	0.6834928897574682	0.5737480128846594	0.9888756503108118	174.0	3.3033696152229064	111.0	0.2559354373171044
605	Feb25-FISH2-3R4-rep1-cp190-100x_Position007_6_cmle.ics	75	1	0	1.9493999999999998	0.6629832108246069	1.0	1.7218669865329685	1.0	0.25432314413385604	2.638208179529652	0.851914200578423	0.9201728696211037	0.8494128129473284	0.7535183751570214	0.5792091825534254	0.9848446560414206	322.0	6.1895356174892795	274.0	0.6317685569809603
606	Feb25-FISH2-3R4-rep1-cp190-100x_Position007_6_cmle.ics	76	1	0	1.2995999999999999	2.7021372442057228	1.0	1.4199491695140265	1.0	0.23817191796753598	1.7753632141061368	0.8642830022538716	0.9163805569243944	0.8619725819350982	0.7739786891999968	0.5257337122248539	0.9571937242324755	194.0	3.6567027389685127	124.0	0.28590985790379225
607	Feb25-FISH2-3R4-rep1-cp190-100x_Position007_6_cmle.ics	77	1	0	1.2995999999999999	0.6768079371550876	1.0	0.7252201245704302	1.0	0.2888820830887166	2.3238256411595724	0.6506633733844478	0.7646246601658648	0.6476702601178378	0.5005488803698082	0.7123383321743482	0.9965446535131686	174.0	3.350180112903746	116.0	0.2674640606196767
608	Feb25-FISH2-3R4-rep1-cp190-100x_Position007_6_cmle.ics	78	1	0	1.7328	0.6109409188273914	1.0	0.5158750220536572	1.0	0.26148103974358566	3.1168479398034	0.5488993329067466	0.666343049211918	0.5458985165081677	0.3708288284312644	0.7512653928571511	0.9840535365994888	200.0	3.8844099700623778	136.0	0.31357855382996574
609	Feb25-FISH2-3R4-rep1-cp190-100x_Position007_6_cmle.ics	79	1	0	1.5162	0.5999078490504438	1.0	0.20635000882146287	1.0	0.24623144134488828	2.1600947121326244	0.4278738946559016	0.5619108035371011	0.39254901960784316	0.19649365628604382	0.8146759200833857	0.9676228408571953	198.0	3.76949881163039	130.0	0.29974420586687905
610	Feb25-FISH2-3R4-rep1-cp190-100x_Position007_6_cmle.ics	80	1	0	1.2995999999999999	0.19691341802740725	1.0	0.0	1.0	0.2882305395200157	2.5041360376250035	0.16713096356197965	0.33617615689520686	0.16342189464970788	0.028084655916203696	0.9430754783319448	0.9666903103067533	184.0	3.48003617709571	126.0	0.2905213072248212
611	Feb25-FISH2-3R4-rep1-cp190-100x_Position007_6_cmle.ics	81	1	0	1.2995999999999999	0.6774109362493591	1.0	0.7252201245704302	1.0	0.3172445868638787	2.841359606494624	0.6468005093479632	0.732282902331338	0.6450868152661581	0.5400635494888669	0.6747960007437279	1.0072886439067348	136.0	2.641398779642422	84.0	0.1936808714832141
612	Feb25-FISH2-3R4-rep1-cp190-100x_Position007_6_cmle.ics	82	1	0	1.2995999999999999	0.4148119907613131	1.0	0.8595614345612763	1.0	0.29436002083031837	2.815495701105047	0.7286773862922512	0.8173181833210267	0.7267156727685509	0.6148704497613984	0.6408947598930497	0.9979669304524612	146.0	2.7712548438343854	90.0	0.20751521944630086
613	Feb25-FISH2-3R4-rep1-cp190-100x_Position007_6_cmle.ics	83	1	0	1.7328	0.4024241410403587	1.0	1.0653987500596882	1.0	0.3171895143361198	3.1122939183683136	0.7043559171875851	0.8110439650180403	0.702009928383	0.5904863719827564	0.6613489350195734	0.9880653618219852	236.0	4.595306389093821	192.0	0.4426991348187751
614	Feb25-FISH2-3R4-rep1-cp190-100x_Position007_6_cmle.ics	84	1	0	1.2995999999999999	0.3215283539126098	1.0	0.0	1.0	0.2168997468477655	2.329303592292613	0.14759671408072267	0.3156293036200969	0.11584502633935881	0.029324807149667266	0.9446177011126455	0.9455785454621888	178.0	3.369355190203944	104.0	0.2397953646935032
615	Feb25-FISH2-3R4-rep1-cp190-100x_Position007_6_cmle.ics	85	1	0	1.083	NA	0.0	0.5260913608053412	1.0	0.3068914311146678	2.312087023763244	0.5643106501391348	0.6693802175562864	0.5390943587149001	0.4116772071844169	0.7657653066196707	1.007829367010718	132.0	2.4817922092997047	79.0	0.18215224818064185
616	Feb25-FISH2-3R4-rep1-cp190-100x_Position007_6_cmle.ics	86	1	0	1.7328	0.3854328694347503	1.0	0.2918229810711206	1.0	0.28808024480989475	2.59808611206491	0.3638018886211958	0.5344822214837585	0.3638018886211958	0.17485842264130044	0.8681281160165418	0.9958785818048965	242.0	4.635771629464327	190.0	0.4380876854977463
617	Feb25-FISH2-3R4-rep1-cp190-100x_Position007_6_cmle.ics	86	2	0	1.5162	4.959096103804807	1.0	0.8318234787411565	1.0	0.2706218226372091	3.2605144387214446	0.5591440281354711	0.6445802525546233	0.5591440281354711	0.45425562847885687	0.7764869968864027	0.992637702081872	160.0	3.107527976049905	99.0	0.22826674139093092
618	Feb25-FISH2-3R4-rep1-cp190-100x_Position007_6_cmle.ics	87	1	0	1.2995999999999999	0.46858851987673183	1.0	0.7252201245704302	1.0	0.2242385041262344	2.5813176944382072	0.6846418743138994	0.7669964961879125	0.6825666551376712	0.5748131550850388	0.6423581426661323	0.9471510778532485	130.0	2.530717792750656	66.0	0.15217782759395398
619	Feb25-FISH2-3R4-rep1-cp190-100x_Position007_6_cmle.ics	88	1	0	1.2995999999999999	0.7495477310411468	1.0	1.7672985383515813	1.0	0.31897580368259437	2.8998372955849634	0.9164476636113069	0.9538170630087814	0.9132267162361387	0.8652810717261714	0.4034174188864555	1.0068878534919854	176.0	3.371470275974055	124.0	0.28590985790379225
620	Feb25-FISH2-3R4-rep1-cp190-100x_Position007_6_cmle.ics	89	1	0	1.7328	0.4459262908851642	1.0	2.1633937815529056	1.0	0.3045802347301841	2.785827778951531	0.9295457797421263	0.968391786832859	0.9282778740520518	0.8631933735035533	0.35713676259037747	1.000995049386335	286.0	5.502044447298263	251.0	0.578736889789128
621	Feb25-FISH2-3R4-rep1-cp190-100x_Position007_6_cmle.ics	90	1	0	1.7328	0.5097103543147778	1.0	0.815064591942846	1.0	0.29542756759847955	2.884555639453535	0.65403922302248	0.7728182583481433	0.6487637576777975	0.5103638574501917	0.6815395039914672	0.9895771398197539	214.0	4.12706210691622	160.0	0.3689159456823127
622	Feb25-FISH2-3R4-rep1-cp190-100x_Position007_6_cmle.ics	91	1	0	1.5162	0.4600216522862179	1.0	0.0	1.0	0.21350835329098158	2.360139286505075	0.08243866064128941	0.2708365152236607	0.08243866064128941	0.030002605406668045	0.9543956018652725	0.9476027346210819	188.0	3.663047996278846	112.0	0.25824116197761887
623	Feb25-FISH2-3R4-rep1-cp190-100x_Position007_6_cmle.ics	92	1	0	1.7328	3.4429188098243513	1.0	0.5963412819178956	1.0	0.27906205680683477	2.798691301594929	0.5452268299471194	0.6825360010720434	0.5429229674985311	0.38842760099370177	0.759779114620437	0.9803601503740575	248.0	4.769857865196514	194.0	0.44731058413980407
624	Feb25-FISH2-3R4-rep1-cp190-100x_Position007_6_cmle.ics	93	1	0	1.083	0.6061507610463425	1.0	0.0	1.0	0.29082171993231226	2.3232011739327563	0.21452395573697455	0.39660923069513176	0.21452395573697455	0.03260123541523679	0.9003940069760591	0.9871078189158016	140.0	2.6605738569426194	84.0	0.1936808714832141
625	Feb25-FISH2-3R4-rep1-cp190-100x_Position007_6_cmle.ics	94	1	0	1.2995999999999999	3.399040490247923	1.0	0.0	1.0	0.28234828361144393	2.5580585550327903	0.25378415157542134	0.4477232283052444	0.25378415157542134	0.030540144457238565	0.8839030164127732	0.9570620061752181	138.0	2.6158784450318904	81.0	0.18676369750167077
626	Feb25-FISH2-3R4-rep1-cp190-100x_Position007_6_cmle.ics	95	1	0	1.2995999999999999	0.35625251465263635	1.0	1.459114905355603	1.0	0.22364338803777195	3.5745330031628866	0.937837601608251	0.9580980683506687	0.936946071147627	0.8979285027532559	0.34786619280155223	0.9414443042698046	118.0	2.2859505701267038	57.0	0.13142630564932387
627	Feb25-FISH2-3R4-rep1-cp190-100x_Position007_6_cmle.ics	96	1	0	1.2995999999999999	2.3785175487075265	1.0	2.6068941776159464	1.0	0.2979055391433198	2.837590085117333	0.997785177848659	0.9997660399135907	0.996521793382049	0.9893158227206439	0.2539239458600006	0.9969551701454676	156.0	3.041542401068868	100.0	0.23057246605144538
628	Feb25-FISH2-3R4-rep1-cp190-100x_Position007_6_cmle.ics	97	1	0	1.2995999999999999	0.3447364602524711	1.0	1.0521827216106825	1.0	0.2938803076779628	2.3855520091031543	0.7761655354247947	0.8626120107601589	0.7731370138777546	0.6735209235209235	0.6022801281446422	0.999882728456456	168.0	3.2160938771715606	111.0	0.2559354373171044
629	Feb25-FISH2-3R4-rep1-cp190-100x_Position008_7_cmle.ics	2	1	0	1.083	NA	0.0	0.20635000882146287	1.0	0.2977904950224626	2.8493569993148835	0.33575368112128723	0.46172139857309114	0.33575368112128723	0.20110813135657543	0.8689176173091311	1.020213825557234	106.0	2.0411833475027517	56.0	0.12912058098880944
630	Feb25-FISH2-3R4-rep1-cp190-100x_Position008_7_cmle.ics	3	1	0	1.9493999999999998	0.2116315600721925	1.0	2.3245972107497854	1.0	0.26072643948849716	3.3323741387132775	0.9674916198685299	0.9909260589438857	0.9673446954856123	0.9283253885333682	0.23989765815472394	0.9903661244067332	244.0	4.774088036736735	183.0	0.42194761287414506
631	Feb25-FISH2-3R4-rep1-cp190-100x_Position008_7_cmle.ics	5	1	0	1.9493999999999998	0.5435471981662272	1.0	0.6016084874694266	1.0	0.27928741559606207	2.6194391075052668	0.45443539993645715	0.5814197442948388	0.45046397230408536	0.3294422472254785	0.8239245111119937	0.985093527956205	306.0	5.9255933175651325	266.0	0.6133227596968448
632	Feb25-FISH2-3R4-rep1-cp190-100x_Position008_7_cmle.ics	5	2	0	1.2995999999999999	0.39142584746356557	2.0	3.1237760077077317	1.0	0.2761165418194154	2.8454620794922816	0.9649583137044382	0.9774751580354306	0.958880659969105	0.9401875609408723	0.42165717346663195	1.0014073903549654	160.0	3.0841227272094853	100.0	0.23057246605144538
633	Feb25-FISH2-3R4-rep1-cp190-100x_Position008_7_cmle.ics	6	1	0	1.2995999999999999	0.1317100230086106	1.0	1.0967653411156157	1.0	0.207899513840501	2.725372458242496	0.8170782814780561	0.8840084394283154	0.812136013526207	0.7436812670703334	0.5019535902476114	0.9448955325141392	136.0	2.6179935308020013	68.0	0.15678927691498287
634	Feb25-FISH2-3R4-rep1-cp190-100x_Position008_7_cmle.ics	7	1	0	1.9493999999999998	0.21108283996599325	1.0	0.5097226605744432	1.0	0.26908048231545906	3.417777560701896	0.5437062049355134	0.688245785518432	0.5406595917538336	0.3485579364273383	0.7528350037249971	0.9877355095914252	218.0	4.2866686772589375	157.0	0.3619987717007692
635	Feb25-FISH2-3R4-rep1-cp190-100x_Position008_7_cmle.ics	8	1	0	1.7328	NA	0.0	0.42540144110901373	1.0	0.2908994312046361	2.9374015425148206	0.4818595300293499	0.6340477416712688	0.4708889978220267	0.29773391495355517	0.8088102378693841	1.0026311039651163	216.0	4.241973265348209	161.0	0.37122167034282705
636	Feb25-FISH2-3R4-rep1-cp190-100x_Position008_7_cmle.ics	9	1	0	1.7328	0.23793791903505357	1.0	0.6275890508929507	1.0	0.2780232694705515	3.3224039837731603	0.5729933692347144	0.7085455056111172	0.5680233481090718	0.4236240856748605	0.7556059780102952	0.9923278870677125	222.0	4.352654252239977	164.0	0.3781388443243705
637	Feb25-FISH2-3R4-rep1-cp190-100x_Position008_7_cmle.ics	10	1	0	1.7328	0.37416948061357314	1.0	0.32626801153583	1.0	0.30585216939996784	3.4032524393574715	0.44197918334667735	0.5909559647718174	0.4340560448358687	0.24207846277021616	0.7956555491940377	1.0027418620302477	208.0	4.063191617705293	156.0	0.35969304704025484
638	Feb25-FISH2-3R4-rep1-cp190-100x_Position008_7_cmle.ics	11	1	0	1.083	1.2800764146696146	1.0	0.0	1.0	0.2620452549928	2.359478694585381	0.186346958813498	0.34411658312231924	0.1822386439977262	0.03610924500025838	0.921687683194411	0.9837572051988133	132.0	2.5286027069805446	73.0	0.16831790021755516
639	Feb25-FISH2-3R4-rep1-cp190-100x_Position008_7_cmle.ics	12	1	0	1.7328	0.2902208575030394	1.0	1.9396002206044687	1.0	0.27987035839094365	3.0196471032063115	0.9006872682323857	0.9471248454882571	0.8989171817058096	0.8484746600741656	0.424337163398809	0.9882559417043775	252.0	4.882653937858391	199.0	0.4588392074423764
640	Feb25-FISH2-3R4-rep1-cp190-100x_Position008_7_cmle.ics	13	1	0	1.083	2.8714685592976927	1.0	1.257995996548413	1.0	0.30518905992860607	2.5611303660966755	0.9088323181243535	0.9642928973681186	0.9038185266061373	0.8175999885070682	0.5316701105582919	0.9954922110723318	122.0	2.328530896267322	70.0	0.1614007262360118
641	Feb25-FISH2-3R4-rep1-cp190-100x_Position008_7_cmle.ics	14	1	0	1.7328	0.8395930896075744	1.0	0.0	1.0	0.1740871401184094	2.8358884409333536	0.07565863112179959	0.2125976193978778	0.07565863112179959	0.026856927219582084	0.956321446873817	0.9274956496654593	206.0	4.041901454634984	116.0	0.2674640606196767
642	Feb25-FISH2-3R4-rep1-cp190-100x_Position008_7_cmle.ics	15	1	0	1.2995999999999999	0.8683460284213258	1.0	0.3720027687491155	1.0	0.20155097279320616	1.7001289240252841	0.5666303346438814	0.7369139839360557	0.562212101158732	0.28153749334994227	0.7403498199649807	0.9177856498023633	238.0	4.499570307962029	155.0	0.35738732237974036
643	Feb25-FISH2-3R4-rep1-cp190-100x_Position008_7_cmle.ics	17	1	0	1.7328	0.5139799624325317	1.0	2.705596583894222	1.0	0.2840055858713987	2.7358072996411127	0.9876384025740513	0.9970899971609728	0.9871948045802972	0.9664432904324785	0.1554701296527491	1.0005697504920361	224.0	4.350539166469865	168.0	0.3873617429664282
644	Feb25-FISH2-3R4-rep1-cp190-100x_Position008_7_cmle.ics	18	1	0	1.7328	0.5063778751481026	1.0	0.5158750220536572	1.0	0.26489347276424613	3.446087892790601	0.5386372187852749	0.6494605402472852	0.5352770801795574	0.39280370315275503	0.7602589143339548	0.981620955906224	176.0	3.441686022495314	113.0	0.2605468866381333
645	Feb25-FISH2-3R4-rep1-cp190-100x_Position008_7_cmle.ics	19	1	0	0.6497999999999999	2.9059423253231373	1.0	0.0	1.0	0.10423050442374071	1.7224887887164364	0.15053763440860216	0.3523122901069107	0.15053763440860216	0.026761561450534554	0.9371070644576626	0.8979813711534016	250.0	4.135801060735062	120.0	0.2766869592617345
646	Feb25-FISH2-3R4-rep1-cp190-100x_Position008_7_cmle.ics	20	1	0	1.2995999999999999	0.45755315726767076	1.0	1.571514847577277	1.0	0.2774693236078138	2.540751638530172	0.8747198061675288	0.9180165541055197	0.8711217183770883	0.7981443732725915	0.4807567213772777	0.9753719999004521	198.0	3.6992830651091304	138.0	0.3181900031509946
647	Feb25-FISH2-3R4-rep1-cp190-100x_Position008_7_cmle.ics	21	1	0	1.7328	0.4015933126913224	1.0	0.8779414014559871	1.0	0.2787798465844803	2.8591358956196653	0.6598624030793394	0.7710100764304438	0.6601997588735635	0.5262584477209128	0.6331067283574916	0.9768880266248193	236.0	4.5719011402534	180.0	0.4150304388926017
648	Feb25-FISH2-3R4-rep1-cp190-100x_Position008_7_cmle.ics	22	1	0	1.083	1.040992399108161	1.0	0.20635000882146287	1.0	0.22737798068806667	2.232133801288619	0.4100421415573221	0.5675701561153146	0.4125562685566517	0.22209319030744182	0.8110838664209676	0.9073506077278202	132.0	2.458386960459285	68.0	0.15678927691498287
649	Feb25-FISH2-3R4-rep1-cp190-100x_Position008_7_cmle.ics	23	1	0	1.2995999999999999	2.4098349691342635	1.0	1.488011074996462	1.0	0.2761165418194154	3.2028539834560283	0.8844398134365387	0.9248437034831796	0.8832092884787139	0.8261833879130693	0.408793214749695	0.9725393390820493	160.0	3.1075279760499055	100.0	0.23057246605144538
650	Feb25-FISH2-3R4-rep1-cp190-100x_Position008_7_cmle.ics	24	1	0	1.9493999999999998	1.5351327638867416	1.0	0.0	1.0	0.2146991626141151	3.151927210677965	0.13241239667770102	0.3075590960256299	0.13241239667770102	0.027634760252302895	0.944437059143118	0.9226000897832403	228.0	4.463335239131744	150.0	0.3458586990771681
651	Feb25-FISH2-3R4-rep1-cp190-100x_Position008_7_cmle.ics	25	1	0	2.166	0.42888076597245717	1.0	1.906386119690093	1.0	0.2701267120762429	2.750298519443535	0.8574008324186171	0.9087944737189412	0.8436301949713675	0.7771815580327109	0.5365744401312255	0.9815404342179758	336.0	6.525808749704801	301.0	0.6940231228148507
652	Feb25-FISH2-3R4-rep1-cp190-100x_Position008_7_cmle.ics	26	1	0	1.9493999999999998	0.5297841746698444	1.0	2.118554974552796	1.0	0.2592855390822852	3.0862634529573945	0.9455437362404882	0.9708810715395447	0.943844663788601	0.9043891603144276	0.3568092024085186	0.98381698603641	216.0	4.218568016507788	152.0	0.350470148398197
653	Feb25-FISH2-3R4-rep1-cp190-100x_Position008_7_cmle.ics	27	1	0	2.5991999999999997	6.1074846854719915	1.0	0.0	1.0	0.27443292560338123	3.281085356340727	0.23434696473276187	0.4170161398204044	0.23434696473276187	0.015724699382308412	0.908389503891144	0.9918622868525818	420.0	8.215774059232052	424.0	0.9776272560581285
654	Feb25-FISH2-3R4-rep1-cp190-100x_Position008_7_cmle.ics	28	1	0	1.2995999999999999	0.2772125810035244	1.0	0.23070632344123612	1.0	0.2656974836399739	2.6019354496161142	0.36016449659754596	0.5211313829502223	0.36011761238814766	0.1911335262283663	0.8642932327613937	0.9681391804140512	196.0	3.7248033997196615	133.0	0.3066613798484224
655	Feb25-FISH2-3R4-rep1-cp190-100x_Position008_7_cmle.ics	29	1	0	1.5162	0.4219907140564607	1.0	0.0	1.0	0.21773157285783307	3.5833406576825415	0.18362929866973812	0.3686698646955333	0.18362929866973812	0.03637019504600858	0.919231642623144	0.9411966332389281	148.0	2.8861660022663735	79.0	0.18215224818064185
656	Feb25-FISH2-3R4-rep1-cp190-100x_Position008_7_cmle.ics	30	1	0	1.7328	0.34685038061881773	1.0	0.4883922886704704	1.0	0.2815050773259216	3.2846835979144875	0.559548021130467	0.7050279075509581	0.5501523706798527	0.35705745901586083	0.7778525081163579	0.9983168878900792	212.0	4.129177192686331	154.0	0.3550815977192259
657	Feb25-FISH2-3R4-rep1-cp190-100x_Position008_7_cmle.ics	31	1	0	1.7328	3.6549360426504602	1.0	0.7540056732031717	1.0	0.2855880550167934	3.0821626027442406	0.6313628947505937	0.7604062033687706	0.6286978383431362	0.4683589871624407	0.7031779038186541	0.9976547766130406	228.0	4.439929990291324	173.0	0.3988903662690006
658	Feb25-FISH2-3R4-rep1-cp190-100x_Position008_7_cmle.ics	32	1	0	1.5162	0.2812773090828701	1.0	1.074245800390238	1.0	0.31024454638829513	2.9169095677596317	0.6065854581483417	0.6747018230031746	0.6065854581483417	0.5256017701415708	0.7192558989090887	1.0061848445844142	160.0	3.130933224890325	106.0	0.24440681401453213
659	Feb25-FISH2-3R4-rep1-cp190-100x_Position008_7_cmle.ics	32	2	0	2.166	0.9650227708093972	1.0	0.8779414014559871	1.0	0.27155072466404834	3.0823652000898556	0.5789529936132783	0.6663176260229298	0.5527417262924373	0.4501078896665675	0.7565362576023956	0.9862943887836072	286.0	5.572260193819521	237.0	0.5464567445419256
660	Feb25-FISH2-3R4-rep1-cp190-100x_Position008_7_cmle.ics	33	1	0	1.7328	0.9107746330381656	1.0	0.7252201245704302	1.0	0.25279176318195384	3.544216603521427	0.6442875557090744	0.7458697355451275	0.6375982543787965	0.4974936182043354	0.7072186351854529	0.9897282800508757	184.0	3.6438729189786483	118.0	0.27207550994070556
661	Feb25-FISH2-3R4-rep1-cp190-100x_Position008_7_cmle.ics	35	1	0	1.2995999999999999	5.3032123415479795	1.0	0.0	1.0	0.1818200728941245	2.2298997011213344	0.09778114407042726	0.2235804661211617	0.09778114407042726	0.03479146230924916	0.9498820661704453	0.881361360479466	138.0	2.5924731961914707	65.0	0.14987210293343953
662	Feb25-FISH2-3R4-rep1-cp190-100x_Position008_7_cmle.ics	36	1	0	1.083	1.425194409729908	1.0	0.0	1.0	0.16386059871465566	1.469314748273147	0.21740007492579463	0.4928388230886718	0.23368202645456904	0.02855825480533702	0.8963796278953852	0.8697972028720699	236.0	4.174011909966258	138.0	0.3181900031509946
663	Feb25-FISH2-3R4-rep1-cp190-100x_Position008_7_cmle.ics	37	1	0	1.083	0.8175806377177123	1.0	0.6016084874694266	1.0	0.28194623496543986	2.4031048823470558	0.5102919554715396	0.616420453219445	0.5120947980116222	0.4037696328969171	0.76513225354015	1.0009848352619695	118.0	2.215734823605444	64.0	0.14756637827292504
664	Feb25-FISH2-3R4-rep1-cp190-100x_Position008_7_cmle.ics	37	2	0	1.2995999999999999	3.8253370839781438	1.0	0.3916201927270152	1.0	0.27634221897242356	2.4609252976915656	0.4076757917337627	0.5290467688860884	0.4076757917337627	0.28584972811500853	0.8220657811404559	0.9873055240480776	148.0	2.862760753425954	89.0	0.2052094947857864
665	Feb25-FISH2-3R4-rep1-cp190-100x_Position008_7_cmle.ics	38	1	0	1.7328	0.41351051673869177	1.0	0.0	1.0	0.16440212602709112	2.4598722866702034	0.10536755687933322	0.2389933171476485	0.0745188096012815	0.026634420444021725	0.94957067525168	0.9449221481377176	258.0	4.9699296759097376	158.0	0.3643044963612837
666	Feb25-FISH2-3R4-rep1-cp190-100x_Position008_7_cmle.ics	39	1	0	1.7328	1.0612829008406772	1.0	0.1459114905355603	1.0	0.27946206123070927	3.2433601315243634	0.3383818179545199	0.508991636559113	0.3209861109374805	0.14095023190108888	0.8656953815904241	0.9752671709723184	218.0	4.286668677258938	160.0	0.3689159456823127
667	Feb25-FISH2-3R4-rep1-cp190-100x_Position008_7_cmle.ics	41	1	0	1.083	0.408890525734479	1.0	0.10317500441073144	1.0	0.27481492814606734	2.689108382051281	0.30783197161013454	0.4560947429231658	0.30783197161013454	0.09307584385573987	0.8673864052445331	1.0092907455793911	114.0	2.1731544974648265	60.0	0.13834347963086724
668	Feb25-FISH2-3R4-rep1-cp190-100x_Position008_7_cmle.ics	42	1	0	1.5162	0.5473172167605923	1.0	0.10317500441073144	1.0	0.29719649686204547	2.9558706672905726	0.3081843068027733	0.4640353570240745	0.2954690817919001	0.09208944150228976	0.8696669751494227	0.9855938653164322	210.0	4.037671283094762	156.0	0.35969304704025484
669	Feb25-FISH2-3R4-rep1-cp190-100x_Position008_7_cmle.ics	43	1	0	1.7328	4.368706498239011	1.0	0.0	1.0	0.19430867392507895	2.9000433780290136	0.05626894982879664	0.18475597183679401	0.05626894982879664	0.019635149249443123	0.9716407627996482	0.9158713294146535	202.0	3.975915879653946	119.0	0.27438123460122005
670	Feb25-FISH2-3R4-rep1-cp190-100x_Position008_7_cmle.ics	43	2	0	1.7328	4.840726275244468	1.0	3.3550240560266684	1.0	0.2725343459298552	3.0054883623652326	0.9872501664711827	0.9945934892021889	0.9868141302767984	0.9707264227793421	0.1883395645746883	0.997018096476873	228.0	4.416524741450903	169.0	0.38966746762694277
671	Feb25-FISH2-3R4-rep1-cp190-100x_Position008_7_cmle.ics	45	1	0	1.7328	0.23710575668401682	1.0	0.0	1.0	0.2844528950677704	3.3983477524233585	0.19938002691652687	0.400080366881191	0.19938002691652687	0.026699663862330258	0.9150940448939526	1.0023946723835813	214.0	4.19727785343748	157.0	0.3619987717007692
672	Feb25-FISH2-3R4-rep1-cp190-100x_Position008_7_cmle.ics	46	1	0	1.9493999999999998	0.6598119008048521	1.0	0.10317500441073144	1.0	0.28330379971584146	3.171489357199273	0.30404097793086304	0.4994629192337056	0.30404097793086304	0.05460469080127124	0.8960598227594903	0.9986546437714993	274.0	5.3508982200359885	227.0	0.5233994979367811
673	Feb25-FISH2-3R4-rep1-cp190-100x_Position008_7_cmle.ics	47	1	0	1.5162	2.5920312035677093	1.0	1.99934960130091	1.0	0.3285221530069097	3.27643360662939	0.9619701559909374	0.9869747133221642	0.9595743018602592	0.9170956345107162	0.36603080021983453	1.006351132859531	154.0	3.0202522379985592	103.0	0.23748964003298878
674	Feb25-FISH2-3R4-rep1-cp190-100x_Position008_7_cmle.ics	48	1	0	1.5162	0.3198679491141332	1.0	0.0	1.0	0.22109708231255024	2.929294999508807	0.14302738304224702	0.30931177201727295	0.14302738304224702	0.03633987263105291	0.9436345764613345	0.967841532100699	146.0	2.8414705903556445	78.0	0.17984652352012742
675	Feb25-FISH2-3R4-rep1-cp190-100x_Position008_7_cmle.ics	49	1	0	1.7328	0.4137222823557857	1.0	0.0	1.0	0.1974809789071359	2.9977237315788683	0.09093467148149885	0.3121324391502134	0.1262111335177977	0.03199362191061295	0.9254651716037983	0.9290404099314018	186.0	3.6417578332085374	106.0	0.24440681401453213
676	Feb25-FISH2-3R4-rep1-cp190-100x_Position008_7_cmle.ics	51	1	0	1.5162	0.3307724164144004	1.0	0.5963412819178956	1.0	0.2955469651326335	2.6710153182314755	0.5765346226289172	0.7177725540213861	0.5765346226289172	0.4229611283313806	0.7280713524007061	0.9924718426236351	192.0	3.6354125758982043	136.0	0.31357855382996574
677	Feb25-FISH2-3R4-rep1-cp190-100x_Position008_7_cmle.ics	52	1	0	1.2995999999999999	0.5331475270280307	1.0	0.0	1.0	0.14134509653339242	2.628767084336723	0.05352924122701506	0.1396275529401605	0.05352924122701506	0.02675845222894576	0.9781725154495263	0.9278401902366676	126.0	2.464732217769618	50.0	0.11528623302572269
678	Feb25-FISH2-3R4-rep1-cp190-100x_Position008_7_cmle.ics	52	2	0	1.5162	0.5248854051557149	2.0	0.10317500441073144	1.0	0.19430466564677232	1.5900364768857689	0.3186525780763276	0.5446745251885984	0.31542034456596163	0.09048403313656186	0.8430002992509373	0.8435925818130374	194.0	3.6098922412876737	112.0	0.25824116197761887
679	Feb25-FISH2-3R4-rep1-cp190-100x_Position008_7_cmle.ics	53	1	0	1.7328	0.5909880465605089	1.0	1.083	1.0	0.31530322262928967	3.2453914444373715	0.8532787939595071	0.9328316739986108	0.8385943248179877	0.6443749839211752	0.6188098685268546	1.0016858905661359	234.0	4.57401622602351	189.0	0.43578196083723186
680	Feb25-FISH2-3R4-rep1-cp190-100x_Position008_7_cmle.ics	54	1	0	1.5162	0.22908112708552586	1.0	0.5963412819178956	1.0	0.28517285725903474	2.8026732485433086	0.5707445412471114	0.6970592189070332	0.5624931985635366	0.4070267640525679	0.7335116796793519	0.9920836738374857	212.0	4.058961446165071	155.0	0.35738732237974036
681	Feb25-FISH2-3R4-rep1-cp190-100x_Position008_7_cmle.ics	55	1	0	1.9493999999999998	0.2422530139985776	1.0	0.0	1.0	0.18006389660623387	2.4894372888269714	0.07977532034404072	0.24286466561348077	0.07977532034404072	0.028443040196594698	0.9673458710506938	0.9294709563380079	232.0	4.552726062953202	141.0	0.325107177132538
682	Feb25-FISH2-3R4-rep1-cp190-100x_Position008_7_cmle.ics	56	1	0	1.083	0.4772004021742402	1.0	0.4773698211006071	1.0	0.2898016182361211	2.7423212302151345	0.5868350592348979	0.7283019329282457	0.5868350592348979	0.4287225068159867	0.7284676230993485	1.0034453094113014	112.0	2.1518643343945176	60.0	0.13834347963086724
683	Feb25-FISH2-3R4-rep1-cp190-100x_Position008_7_cmle.ics	57	1	0	1.5162	0.20373514386640637	1.0	0.8972608143895275	1.0	0.2617777079548179	3.153769929428182	0.7585374240032509	0.8713447321944892	0.7547864276448432	0.5780910554366003	0.6128074060728341	0.9891603871830942	190.0	3.707743408189575	126.0	0.2905213072248212
684	Feb25-FISH2-3R4-rep1-cp190-100x_Position008_7_cmle.ics	58	1	0	1.7328	0.6064930413936631	1.0	1.1160083062473465	1.0	0.28215104633056787	3.313854956506228	0.7406114112531296	0.826199103966267	0.7398866780867044	0.6405587033864805	0.6029133835995389	0.9947114875213231	210.0	4.131292278456441	152.0	0.350470148398197
685	Feb25-FISH2-3R4-rep1-cp190-100x_Position008_7_cmle.ics	59	1	0	1.5162	NA	0.0	0.7252201245704302	1.0	0.23307765565509456	3.4136778239849597	0.6697662135490506	0.7549412059044284	0.6665693714730492	0.5696772579434576	0.6443357879454334	0.9840339340417945	136.0	2.6882092773232613	72.0	0.16601217555704068
686	Feb25-FISH2-3R4-rep1-cp190-100x_Position008_7_cmle.ics	60	1	0	1.9493999999999998	0.43205848350120174	1.0	0.7252201245704302	1.0	0.2641782186969013	3.518903239739225	0.5852133241806188	0.6875181793854495	0.58085608907608	0.44746012170007793	0.7411645633612889	0.9967269366221111	234.0	4.57401622602351	173.0	0.3988903662690006
687	Feb25-FISH2-3R4-rep1-cp190-100x_Position008_7_cmle.ics	61	1	0	1.5162	0.4877109130628464	1.0	0.5595020986366908	1.0	0.2937876203123271	2.976959290565038	0.6157749531973593	0.7387040243232972	0.6056613600213955	0.4069894289374041	0.7341009844179245	0.9987332831266742	198.0	3.8397145581516496	142.0	0.3274129017930525
688	Feb25-FISH2-3R4-rep1-cp190-100x_Position008_7_cmle.ics	62	1	0	1.7328	1.3693421208415875	1.0	0.0	1.0	0.23221861428342688	3.0343658042109327	0.15009895156176947	0.32312008044217577	0.14853622139531308	0.026963500003202315	0.9463722828558009	0.9490033525889123	228.0	4.346308994929644	156.0	0.35969304704025484
689	Feb25-FISH2-3R4-rep1-cp190-100x_Position008_7_cmle.ics	63	1	0	1.083	3.5141328387063666	1.0	0.0	1.0	0.20938166917559753	2.4941184073776483	0.07632554876215294	0.19260862483712538	0.07632554876215294	0.02647965320236544	0.972887022737863	0.9260256876664252	112.0	2.1518643343945176	51.0	0.11759195768623716
690	Feb25-FISH2-3R4-rep1-cp190-100x_Position008_7_cmle.ics	63	2	0	1.5162	3.8536356239264458	1.0	0.0	1.0	0.24647187327997555	3.001730023359365	0.20516563095118773	0.36610454044301893	0.1975543750626441	0.02647965320236544	0.9043846523225615	0.9735345856683293	176.0	3.418280773654894	109.0	0.25132398799607547
691	Feb25-FISH2-3R4-rep1-cp190-100x_Position008_7_cmle.ics	64	1	0	1.2995999999999999	NA	0.0	1.1279441277042794	1.0	0.2642521591631124	2.6510963063087116	0.9008032298592583	0.9629088496449696	0.892488600911927	0.7879840201019213	0.567308681475048	1.002366819585548	128.0	2.462617131999507	70.0	0.1614007262360118
692	Feb25-FISH2-3R4-rep1-cp190-100x_Position008_7_cmle.ics	65	1	0	1.7328	0.27702178616325274	1.0	0.0	1.0	0.19786674826516848	3.0254881094949297	0.15320562722419928	0.2874291036476868	0.13252057384341637	0.02812221975088968	0.9440796332420549	0.9348542985027193	228.0	4.486740487972163	144.0	0.33202435111408135
693	Feb25-FISH2-3R4-rep1-cp190-100x_Position008_7_cmle.ics	66	1	0	1.9493999999999998	0.512932112153055	1.0	0.0	1.0	0.10981351828202329	3.081499075679265	0.07656391074422804	0.17313942989810396	0.07656391074422804	0.03826905713917193	0.9474423977675758	0.9787482091259426	178.0	3.533191932086882	74.0	0.17062362487806956
694	Feb25-FISH2-3R4-rep1-cp190-100x_Position008_7_cmle.ics	67	1	0	1.5162	0.737868995297174	1.0	0.4883922886704704	1.0	0.27201651905570057	3.352233062093386	0.5539183827880222	0.682765711846815	0.5401926453327642	0.37710372389442337	0.7447698751621971	1.0048423325220988	164.0	3.243729297552202	103.0	0.23748964003298878
695	Feb25-FISH2-3R4-rep1-cp190-100x_Position008_7_cmle.ics	68	1	0	1.5162	0.26787053784948717	1.0	0.3777847188762272	1.0	0.23898291222837456	2.3895993464563823	0.4603348776721125	0.619632068059281	0.45664336611666534	0.2927436397626595	0.7970173593014871	0.9897801421481094	220.0	4.237743093807987	150.0	0.3458586990771681
696	Feb25-FISH2-3R4-rep1-cp190-100x_Position008_7_cmle.ics	69	1	0	1.083	2.9324286896928626	1.0	0.0	1.0	0.2261257626736845	2.24561512526219	0.07364807971183983	0.17859732422697291	0.07364807971183983	0.026094049679562147	0.9775418868607929	0.9160173279431654	112.0	2.1518643343945176	53.0	0.12220340700726606
697	Feb25-FISH2-3R4-rep1-cp190-100x_Position008_7_cmle.ics	69	2	0	1.083	2.2357667210892007	1.0	0.5097226605744432	1.0	0.20141440503856425	3.192785141232379	0.49785400196472845	0.5728616035926463	0.4745170042569116	0.3432222716003181	0.796463843162601	0.8758435947027033	132.0	2.5051974581401244	64.0	0.14756637827292504
698	Feb25-FISH2-3R4-rep1-cp190-100x_Position008_7_cmle.ics	70	1	0	1.5162	0.4599243175624966	1.0	0.2918229810711206	1.0	0.3071540416617009	3.1810918420807015	0.40954142896334383	0.5494270499933174	0.38106627086572076	0.21153426796755745	0.8132976269943043	0.9924162521944759	196.0	3.818424395081341	143.0	0.3297186264535669
699	Feb25-FISH2-3R4-rep1-cp190-100x_Position008_7_cmle.ics	71	1	0	1.7328	0.6696712454013117	1.0	0.8595614345612763	1.0	0.2678971418034892	2.697214758237775	0.6525864747307374	0.7488413939519469	0.6452141155758078	0.532486277961889	0.6787619513976071	0.9877986144817658	208.0	4.0163811200244535	146.0	0.3366358004351103
700	Feb25-FISH2-3R4-rep1-cp190-100x_Position008_7_cmle.ics	72	1	0	1.7328	0.5041835516386478	1.0	0.65584944557845	1.0	0.28649647100679126	2.669240228854659	0.5942279774693688	0.6943847627896174	0.5868532605539748	0.4260060391382614	0.7082039912604552	0.9910439278652153	226.0	4.371829329540174	171.0	0.3942789169479716
701	Feb25-FISH2-3R4-rep1-cp190-100x_Position008_7_cmle.ics	73	1	0	1.2995999999999999	0.46297954310962786	1.0	0.0	1.0	0.24375869427393557	2.7233909501308253	0.1718836446376947	0.318364229998987	0.15301057421823253	0.029548589195128223	0.9405192540194945	0.9492296683949002	152.0	2.858530581885731	87.0	0.20059804546475749
702	Feb25-FISH2-3R4-rep1-cp190-100x_Position008_7_cmle.ics	74	1	0	1.5162	5.172829724392572	1.0	0.1459114905355603	1.0	0.2792526803190927	2.867817335588509	0.3412302960399846	0.48959630911188007	0.3407612456747405	0.14535563244905805	0.8702430065055149	0.9838802575616755	180.0	3.4842663486359315	120.0	0.2766869592617345
703	Feb25-FISH2-3R4-rep1-cp190-100x_Position008_7_cmle.ics	75	1	0	1.5162	0.7167780289291897	1.0	0.10317500441073144	1.0	0.25379566949110294	3.605234866846212	0.3024146763282909	0.44079336237658445	0.3024146763282909	0.08535924604303947	0.878822536063996	0.9905031692483085	170.0	3.3544102844439676	105.0	0.24210108935401767
704	Feb25-FISH2-3R4-rep1-cp190-100x_Position008_7_cmle.ics	75	2	0	1.2995999999999999	0.5890749251268146	2.0	1.0999891243105222	1.0	0.22680257901259468	3.2911965591800016	0.6908645110444624	0.7586144617876924	0.6873180235994658	0.6062769543991768	0.6701176796470988	0.958767446570482	146.0	2.818065341515225	79.0	0.18215224818064185
705	Feb25-FISH2-3R4-rep1-cp190-100x_Position008_7_cmle.ics	76	1	0	1.5162	2.0545947784294802	1.0	0.741346755705622	1.0	0.27014312226221904	2.748349041288213	0.6492077693065712	0.7796049219438825	0.6423422021679374	0.4781909651989005	0.6916214748915734	0.9887443688090478	214.0	4.1036568580758	153.0	0.35277587305871144
706	Feb25-FISH2-3R4-rep1-cp190-100x_Position008_7_cmle.ics	77	1	0	1.083	NA	0.0	0.0	1.0	0.24508712537764052	2.469984457101924	0.1480340124407921	0.30902956114820523	0.10554699537750385	0.03765051646407579	0.951565028004362	0.9423734392007772	130.0	2.460502046229396	69.0	0.1590950015754973
707	Feb25-FISH2-3R4-rep1-cp190-100x_Position008_7_cmle.ics	78	1	0	1.2995999999999999	0.528266275659287	1.0	0.7817319754002556	1.0	0.2750630861314419	2.8345311299537572	0.6183909600629549	0.7154731457800512	0.6132820184930159	0.5064983769427504	0.6622486652619726	0.9939416135467835	146.0	2.794660092674805	87.0	0.20059804546475749
708	Feb25-FISH2-3R4-rep1-cp190-100x_Position008_7_cmle.ics	78	2	0	1.5162	4.833026306326185	1.0	0.0	1.0	0.20684673857940908	2.9282563551532195	0.07332038166437144	0.19508348908125123	0.07332038166437144	0.027407534920322645	0.9755451512413893	0.9280158045912623	148.0	2.886166002266373	77.0	0.17754079885961296
709	Feb25-FISH2-3R4-rep1-cp190-100x_Position008_7_cmle.ics	79	1	0	1.083	4.67230786077638	1.0	0.32626801153583	1.0	0.21918144448824806	2.5692298480056284	0.4736930114783273	0.6581883114556335	0.47229554602677876	0.30025799362182437	0.7993576110448953	0.8609552094816569	116.0	2.1944446605351353	55.0	0.12681485632829495
710	Feb25-FISH2-3R4-rep1-cp190-100x_Position008_7_cmle.ics	80	1	0	1.2995999999999999	0.572665431804768	1.0	1.693476355552663	1.0	0.21206940363090038	1.9979971921131514	0.9317850182144716	0.9626883947795386	0.9281931448280084	0.880406942927989	0.36515629245116726	0.9535577161861173	158.0	3.039427315298757	86.0	0.19829232080424306
711	Feb25-FISH2-3R4-rep1-cp190-100x_Position008_7_cmle.ics	82	1	0	1.7328	2.5567564385356456	1.0	0.0	1.0	0.24130348670608903	4.075567156692205	0.15787543369349147	0.326823346463335	0.15787543369349147	0.028911676899265746	0.9304625792296407	0.9987180134298207	156.0	3.1117581475901273	90.0	0.20751521944630086
712	Feb25-FISH2-3R4-rep1-cp190-100x_Position008_7_cmle.ics	83	1	0	1.5162	0.543713195709521	1.0	0.8609334932664843	1.0	0.26674417506788045	2.5550476528566963	0.6911006514381376	0.812793420110878	0.6873218249972705	0.5275375153154683	0.7046264290575206	0.9803425188286181	226.0	4.325018831859334	165.0	0.3804445689848849
713	Feb25-FISH2-3R4-rep1-cp190-100x_Position008_7_cmle.ics	84	1	0	1.5162	2.7782327785631713	1.0	0.0	1.0	0.28876307284321046	3.3901409656421118	0.2884998150529301	0.49048843640462897	0.28065277508674896	0.03186373804449298	0.8931429175801753	0.9963904841110355	170.0	3.3310050356035483	112.0	0.25824116197761887
714	Feb25-FISH2-3R4-rep1-cp190-100x_Position008_7_cmle.ics	86	1	0	1.7328	0.35935137131168304	1.0	0.815064591942846	1.0	0.24939454729255608	1.9798283035514732	0.6108806567222332	0.7295639205833649	0.6048918282553128	0.44235206787562853	0.739949680654899	0.9886865392963976	342.0	6.58967923891573	297.0	0.6848002241727928
715	Feb25-FISH2-3R4-rep1-cp190-100x_Position008_7_cmle.ics	87	1	0	1.5162	0.2140271327159712	1.0	0.0	1.0	0.2715795335537436	2.60194490731892	0.2402363805754466	0.41990533896403287	0.2402363805754466	0.02796308763626225	0.9020510313619929	0.9894462353084013	208.0	3.992975871184033	147.0	0.33894152509562475
716	Feb25-FISH2-3R4-rep1-cp190-100x_Position008_7_cmle.ics	88	1	0	1.2995999999999999	0.5267892866905253	1.0	0.0	1.0	0.2381872510040993	2.741126627777032	0.15575449784305523	0.33141204137871333	0.15586991963757557	0.028278339657485826	0.9441609315902606	0.9404062340160361	152.0	2.905341079566571	86.0	0.19829232080424306
717	Feb25-FISH2-3R4-rep1-cp190-100x_Position008_7_cmle.ics	88	2	0	1.083	4.809111867895624	1.0	0.20635000882146287	1.0	0.34565700420356443	2.7774042691941077	0.3102537836707016	0.43436467515978705	0.3102537836707016	0.18964522225909308	0.8622082668533144	1.0206580702575514	96.0	1.8645167856299472	52.0	0.1198976823467516
718	Feb25-FISH2-3R4-rep1-cp190-100x_Position009_8_cmle.ics	1	1	0	1.5162	0.29744500238334004	1.0	0.1459114905355603	1.0	0.2890909267796596	3.063249095918982	0.3024664586801718	0.45811357181829626	0.3024664586801718	0.1419193049706907	0.8797254707278797	0.9938489463296644	200.0	3.907815218902798	143.0	0.3297186264535669
719	Feb25-FISH2-3R4-rep1-cp190-100x_Position009_8_cmle.ics	2	1	0	1.9493999999999998	0.31305190961606905	1.0	0.7610319551488771	1.0	0.31727284646386394	2.9199671765913027	0.565079638205391	0.6895531432589944	0.5602991014985	0.40469038730576734	0.749612095287191	0.9970323788792029	294.0	5.727636592622018	267.0	0.6156284843573592
720	Feb25-FISH2-3R4-rep1-cp190-100x_Position009_8_cmle.ics	3	1	0	1.5162	0.34787465609850765	1.0	0.9733510449106972	1.0	0.3170191089870083	2.8551163828080557	0.6935261073763699	0.7770940497020247	0.6882638496046729	0.5780590162209096	0.6387632044316958	0.9951791998167018	202.0	3.9291053819731068	152.0	0.350470148398197
721	Feb25-FISH2-3R4-rep1-cp190-100x_Position009_8_cmle.ics	4	1	0	1.5162	1.7574859504030742	1.0	0.20635000882146287	1.0	0.2831554328544259	2.2104567308099656	0.291038180532642	0.4329896299787886	0.291038180532642	0.15675524393118076	0.8670997772133306	0.9861051810139064	226.0	4.301613583018915	170.0	0.39197319228745714
722	Feb25-FISH2-3R4-rep1-cp190-100x_Position009_8_cmle.ics	5	1	0	1.7328	0.434900480067316	1.0	0.0	1.0	0.20035451371765245	2.7207576342299657	0.0792974875422518	0.24951388646896888	0.11005331567759696	0.02783914694915845	0.952952158479952	0.9584912140057221	226.0	4.418639827221016	143.0	0.3297186264535669
723	Feb25-FISH2-3R4-rep1-cp190-100x_Position009_8_cmle.ics	6	1	0	1.9493999999999998	0.37379473148052306	1.0	1.4609960847209957	1.0	0.13739932608262384	5.0175520736246275	0.9205574958640792	0.9753978361912765	0.9179118195425541	0.7628837215409259	0.4112775273505928	0.8471643041939668	174.0	3.303369615222906	80.0	0.18445797284115634
724	Feb25-FISH2-3R4-rep1-cp190-100x_Position009_8_cmle.ics	7	1	0	1.2995999999999999	1.622904168664618	1.0	0.0	1.0	0.3099409229247099	2.677035804583185	0.23386215250081244	0.3572385200941436	0.19415640048450472	0.03342294700975903	0.9207165077994584	1.0027834630580936	156.0	2.9947319033880286	102.0	0.23518391537247432
725	Feb25-FISH2-3R4-rep1-cp190-100x_Position009_8_cmle.ics	8	1	0	1.5162	NA	0.0	0.8165114261796649	1.0	0.2674963867219857	2.686147763882976	0.6948501152959262	0.818216756341276	0.6924767722534623	0.5266731394204188	0.6656358371176353	0.9982825746448643	210.0	4.037671283094762	148.0	0.3412472497561391
726	Feb25-FISH2-3R4-rep1-cp190-100x_Position009_8_cmle.ics	9	1	0	2.166	1.6845547714508593	1.0	0.0	1.0	0.11564991176324133	3.0888816624726054	0.08655779337589503	0.17629889598250503	0.06190257839229657	0.03094247116503827	0.9556488299441263	0.9502146914483575	232.0	4.763373302516978	113.0	0.2605468866381333
727	Feb25-FISH2-3R4-rep1-cp190-100x_Position009_8_cmle.ics	10	1	0	1.2995999999999999	0.32436485219912964	1.0	0.3720027687491155	1.0	0.269602597857635	2.368572888903236	0.45647367071234984	0.5851846203966202	0.45647367071234984	0.2896464243877756	0.8029521037684583	0.9823924199982409	176.0	3.301254529452795	114.0	0.26285261129864773
728	Feb25-FISH2-3R4-rep1-cp190-100x_Position009_8_cmle.ics	11	1	0	2.166	0.3789673354294728	2.0	0.23070632344123612	1.0	0.3093264244527749	2.898115296710665	0.3604866045080579	0.522883763831688	0.3604608036327632	0.15613077173643117	0.8801812841299493	0.9924748645086041	324.0	6.257636278240431	305.0	0.7032460214569085
729	Feb25-FISH2-3R4-rep1-cp190-100x_Position009_8_cmle.ics	12	1	0	2.166	0.6187194478266009	1.0	0.4883922886704704	1.0	0.2736563332129492	3.6352944655426507	0.5159828414257008	0.670980062420727	0.5117026987226078	0.31134119055423337	0.7880522977331548	0.9982285345900186	264.0	5.221042155844023	211.0	0.48650790336854977
730	Feb25-FISH2-3R4-rep1-cp190-100x_Position009_8_cmle.ics	13	1	0	1.5162	0.6735200336020285	1.0	1.3674688767138379	1.0	0.2470804161345524	3.4468670861793083	0.8282391885066843	0.9003553629996531	0.8246247086814451	0.719202380445299	0.5744374894031067	0.990495624607389	178.0	3.486381434406043	111.0	0.2559354373171044
731	Feb25-FISH2-3R4-rep1-cp190-100x_Position009_8_cmle.ics	13	2	0	1.083	3.830383031068907	1.0	0.815064591942846	1.0	0.25676833499385804	2.821115493509746	0.6092649949190393	0.6775993525578226	0.6018778257139206	0.5092735138950584	0.698042852460277	0.9915846546990252	106.0	2.064588596343172	52.0	0.1198976823467516
732	Feb25-FISH2-3R4-rep1-cp190-100x_Position009_8_cmle.ics	14	1	0	1.9493999999999998	0.7324236148830985	1.0	1.2995999999999999	1.0	0.2607338921830018	2.844810072119211	0.9110164968749629	0.9664330301197437	0.8967808758010255	0.6814992271413719	0.5343739705086056	0.9901487364459788	298.0	5.7468116699222165	247.0	0.5695139911470701
733	Feb25-FISH2-3R4-rep1-cp190-100x_Position009_8_cmle.ics	15	1	0	1.9493999999999998	0.47023965512089033	1.0	0.0	1.0	0.2661537328980036	3.180844456444483	0.23485890259727682	0.44724099862485717	0.22920338556293698	0.027196193501320267	0.9200230799137796	0.9841955888326792	216.0	4.195162767667369	154.0	0.3550815977192259
734	Feb25-FISH2-3R4-rep1-cp190-100x_Position009_8_cmle.ics	16	1	0	1.5162	NA	0.0	0.0	1.0	0.11087133461124941	2.085777088013885	0.08181233837092844	0.16807181188992032	0.058186465760796446	0.02908575870367879	0.9822593529136168	0.9705574521575532	190.0	3.7545539058704143	82.0	0.18906942216218525
735	Feb25-FISH2-3R4-rep1-cp190-100x_Position009_8_cmle.ics	17	1	0	1.2995999999999999	NA	0.0	0.0	1.0	0.2381872510040993	2.18827590109443	0.2685205526969995	0.4726831242411979	0.2685205526969995	0.03253743423715095	0.903186751475631	0.9850217073699978	152.0	2.905341079566571	86.0	0.19829232080424306
736	Feb25-FISH2-3R4-rep1-cp190-100x_Position009_8_cmle.ics	18	1	0	1.5162	0.42867615909501633	1.0	0.0	1.0	0.29072897556794247	2.8066696249366228	0.2352086284230406	0.42773253068932954	0.2352086284230406	0.028516731586402267	0.9082547943086026	1.0049731293863942	194.0	3.750323734330192	137.0	0.3158842784904802
737	Feb25-FISH2-3R4-rep1-cp190-100x_Position009_8_cmle.ics	19	1	0	1.2995999999999999	0.5291661139918206	1.0	1.8018739878865302	1.0	0.28397904170776694	2.4003979962327593	0.9277328771163943	0.9613002182762079	0.9224655941073852	0.8745459602046234	0.40037710923554026	0.995854445326223	178.0	3.3927604390443635	119.0	0.27438123460122005
738	Feb25-FISH2-3R4-rep1-cp190-100x_Position009_8_cmle.ics	21	1	0	1.7328	1.9659347372531393	1.0	1.517785507063743	1.0	0.2384384295482806	2.93988148419872	0.8556648267641037	0.9179980046127134	0.8556648267641037	0.7820395708621628	0.4757999891318498	0.9805580039846606	226.0	4.348424080699754	156.0	0.35969304704025484
739	Feb25-FISH2-3R4-rep1-cp190-100x_Position009_8_cmle.ics	22	1	0	1.2995999999999999	4.903262191685661	1.0	0.72222503087512	1.0	0.2665735764620092	3.0516594218706925	0.6363755795981453	0.7367001545595054	0.6363755795981453	0.4969126738794436	0.6951258902585857	0.994179822196128	136.0	2.6413987796424214	77.0	0.17754079885961296
740	Feb25-FISH2-3R4-rep1-cp190-100x_Position009_8_cmle.ics	22	2	0	1.083	0.41235881424783477	1.0	1.242391573779135	1.0	0.282425622565585	3.113148577927707	0.8036166924265843	0.853145285935085	0.8007727975270479	0.7260741885625966	0.608867955038014	1.005863303870447	104.0	2.0198931844324433	53.0	0.12220340700726606
741	Feb25-FISH2-3R4-rep1-cp190-100x_Position009_8_cmle.ics	25	1	0	1.5162	0.4972171248929643	1.0	0.0	1.0	0.2642398858331001	2.3575733313492617	0.15594477415441454	0.32231160004687165	0.1540423361387401	0.028071300068239626	0.936861618736273	0.9759153757949606	208.0	3.992975871184033	145.0	0.33433007577459584
742	Feb25-FISH2-3R4-rep1-cp190-100x_Position009_8_cmle.ics	26	1	0	1.7328	0.2639948149609338	1.0	1.2269033092775323	1.0	0.25384631542289327	3.1072382674399126	0.7992881306525724	0.8695852287110408	0.7955676927915557	0.7145235154685834	0.5561876952950013	0.9824813355694468	196.0	3.8184243950813404	130.0	0.29974420586687905
743	Feb25-FISH2-3R4-rep1-cp190-100x_Position009_8_cmle.ics	27	1	0	1.083	0.4056230241886185	1.0	0.0	1.0	0.326664595128368	2.6880221561956255	0.19658684825121697	0.38101803652325617	0.19658684825121697	0.03636146205576972	0.9016723476464522	1.013054025930543	104.0	1.996487935592023	57.0	0.13142630564932387
744	Feb25-FISH2-3R4-rep1-cp190-100x_Position009_8_cmle.ics	29	1	0	1.5162	0.3359106606006831	1.0	0.5595020986366908	1.0	0.26171705325020667	2.791855890784139	0.5721888049688691	0.7069218940798697	0.5696184402936698	0.4097658782204936	0.7268189347894468	0.9746338513903076	196.0	3.7482086485600807	132.0	0.30435565518790797
745	Feb25-FISH2-3R4-rep1-cp190-100x_Position009_8_cmle.ics	30	1	0	1.9493999999999998	0.5078792321590141	1.0	0.3095250132321943	1.0	0.2674963867219857	3.778797574968938	0.41517268429915266	0.5675622671111983	0.41517268429915266	0.23257771976925834	0.7912386294941204	0.9946459926850445	210.0	4.154697527296862	148.0	0.3412472497561391
746	Feb25-FISH2-3R4-rep1-cp190-100x_Position009_8_cmle.ics	31	1	0	1.2995999999999999	0.4492693650649999	1.0	1.0895399501355296	1.0	0.2938803076779628	2.7660601642837515	0.8416307330458643	0.9195369017497594	0.8354477744912868	0.6955472007412423	0.6009823351748583	1.003069452834475	168.0	3.21609387717156	111.0	0.2559354373171044
747	Feb25-FISH2-3R4-rep1-cp190-100x_Position009_8_cmle.ics	32	1	0	1.7328	1.2283509399928993	2.0	0.0	1.0	0.13530970406583234	2.1978716109918355	0.058696759382435446	0.17170027898349666	0.058696759382435446	0.021341857406745775	0.9720988070536163	0.9123153166844192	238.0	4.7336227963662285	127.0	0.29282703188533565
748	Feb25-FISH2-3R4-rep1-cp190-100x_Position009_8_cmle.ics	32	2	0	1.7328	5.912983703249516	1.0	0.0	1.0	0.23950023994425718	4.056933713830205	0.13103102266075758	0.2604105694456058	0.13103102266075758	0.021341857406745775	0.9392360135525101	0.9526350332797525	170.0	3.354410284443968	102.0	0.23518391537247432
749	Feb25-FISH2-3R4-rep1-cp190-100x_Position009_8_cmle.ics	33	1	0	1.7328	1.0219464165793626	1.0	0.0	1.0	0.18155110828925153	3.0554747283281336	0.079801855457565	0.25250544038483563	0.079801855457565	0.028440327568434315	0.9759652897835991	0.9170593640745808	184.0	3.5970624212978084	100.0	0.23057246605144538
750	Feb25-FISH2-3R4-rep1-cp190-100x_Position009_8_cmle.ics	34	1	0	1.5162	0.505761588071023	1.0	0.23070632344123612	1.0	0.3043034387968141	2.553870267315655	0.38282463244365106	0.5523649874457555	0.3749510166761005	0.16696419500442664	0.8364088327139834	0.9913719142466585	192.0	3.6822230735790438	138.0	0.3181900031509946
751	Feb25-FISH2-3R4-rep1-cp190-100x_Position009_8_cmle.ics	35	1	0	1.9493999999999998	0.6736465872406098	2.0	0.815064591942846	1.0	0.26068754842380487	2.845777879109515	0.5805631090698552	0.7016923847565022	0.5769786231931199	0.4492268309501815	0.6768787745077347	0.9641979544438727	270.0	5.1678864008528524	213.0	0.4911193526895787
752	Feb25-FISH2-3R4-rep1-cp190-100x_Position009_8_cmle.ics	35	2	0	1.083	6.1340578491138915	1.0	0.687545504971255	1.0	0.271306845928369	1.8256210509964284	0.5334118320561028	0.6282022925096605	0.5354968188501021	0.3857209305351358	0.7598527410580498	0.9539861228775599	122.0	2.2583151497460614	66.0	0.15217782759395398
753	Feb25-FISH2-3R4-rep1-cp190-100x_Position009_8_cmle.ics	36	1	0	2.3826	0.4845389040317653	1.0	0.5963412819178956	1.0	0.20467363494141405	3.328345080677602	0.5321370799860763	0.6786974534682929	0.5296936108058671	0.3489332004668528	0.7904851123329373	0.8429566156089557	362.0	6.966417611501754	293.0	0.675577325530735
754	Feb25-FISH2-3R4-rep1-cp190-100x_Position009_8_cmle.ics	37	1	0	1.5162	0.4070721827867542	1.0	0.9148837159138977	1.0	0.2972339349377643	2.7689639586765153	0.759811453964035	0.8742472694048756	0.7476085662472141	0.574992732256323	0.6588115358590457	0.9986422925148987	200.0	3.861004721221958	145.0	0.33433007577459584
755	Feb25-FISH2-3R4-rep1-cp190-100x_Position009_8_cmle.ics	38	1	0	1.5162	0.49284742286157096	1.0	1.6162859307598463	1.0	0.28338322808811234	3.0919131157278117	0.8796447736581015	0.9275895162271394	0.8765426258093294	0.8054872196915425	0.5049461703305802	0.9918127604337064	206.0	4.018496205794564	148.0	0.3412472497561391
756	Feb25-FISH2-3R4-rep1-cp190-100x_Position009_8_cmle.ics	39	1	0	1.7328	NA	0.0	0.687545504971255	1.0	0.2126465527398591	4.750649079951105	0.6564005535992712	0.7387396857097809	0.651214940172737	0.5777754419158739	0.6483348113217603	0.8769422920587625	120.0	2.400861728558692	57.0	0.13142630564932387
757	Feb25-FISH2-3R4-rep1-cp190-100x_Position009_8_cmle.ics	40	1	0	1.2995999999999999	3.862513342242711	1.0	0.0	1.0	0.24374425760610463	4.194227171626601	0.15494072065992623	0.302057033822383	0.15494072065992623	0.025803092531617586	0.9369902318182567	0.9863717469622982	116.0	2.264660407056395	58.0	0.13373203030983835
758	Feb25-FISH2-3R4-rep1-cp190-100x_Position009_8_cmle.ics	40	2	0	1.2995999999999999	4.055672972228616	1.0	0.9479040472602467	1.0	0.1542864087054049	3.5301168283971975	0.7145574701276338	0.7876676866513863	0.7145574701276338	0.5700706232765943	0.6201228309905569	0.7585485811977637	124.0	2.37322630817805	51.0	0.11759195768623716
759	Feb25-FISH2-3R4-rep1-cp190-100x_Position009_8_cmle.ics	42	1	0	1.083	0.26605320381012837	1.0	0.0	1.0	0.2850995333132737	2.8644933024854002	0.10552756215291964	0.32184090668361404	0.14886437574712122	0.037844054049964444	0.9576694325327274	0.9889494782788915	120.0	2.3306459820374323	66.0	0.15217782759395398
760	Feb25-FISH2-3R4-rep1-cp190-100x_Position009_8_cmle.ics	43	1	0	1.5162	0.40102545996671046	1.0	1.663646957482313	1.0	0.2844528950677704	2.7281863140496623	0.8829469774590164	0.9288486168032787	0.8821593237704918	0.8283715420081967	0.4415787690921441	0.9816027717076726	214.0	4.103656858075801	157.0	0.3619987717007692
761	Feb25-FISH2-3R4-rep1-cp190-100x_Position009_8_cmle.ics	44	1	0	1.9493999999999998	0.5014723454880043	2.0	0.5556144027286182	1.0	0.2714444824152918	3.0347792799143463	0.48599763230927473	0.6259514429328313	0.48599763230927473	0.3443476235759893	0.7815351208809783	0.9980919654551642	282.0	5.459464121157644	232.0	0.5349281212393534
762	Feb25-FISH2-3R4-rep1-cp190-100x_Position009_8_cmle.ics	45	1	0	1.7328	0.28585261113553767	1.0	0.0	1.0	0.16416543494586033	2.403490780244137	0.07740108390041156	0.2189329421512299	0.07740108390041156	0.02782758105483341	0.950840759530931	0.9338696340375302	246.0	4.842188697487883	147.0	0.33894152509562475
763	Feb25-FISH2-3R4-rep1-cp190-100x_Position009_8_cmle.ics	46	1	0	1.7328	0.29174072911984794	1.0	0.687545504971255	1.0	0.28557019232898284	2.8311967955615205	0.6130709166755802	0.7192640924163012	0.5982743252397761	0.4612008414447178	0.7042182009334522	0.9970502475661156	198.0	3.839714558151649	140.0	0.3228014524720236
764	Feb25-FISH2-3R4-rep1-cp190-100x_Position009_8_cmle.ics	47	1	0	1.7328	0.6341942688799458	1.0	0.687545504971255	1.0	0.27903239775095134	3.6347818564361205	0.613288213671573	0.7292701973590799	0.6120734535472573	0.47584283843690345	0.6758490768616661	0.9936737947512786	186.0	3.641757833208537	126.0	0.2905213072248212
765	Feb25-FISH2-3R4-rep1-cp190-100x_Position009_8_cmle.ics	48	1	0	1.9493999999999998	0.5717059665950628	1.0	0.0	1.0	0.17306929542525254	2.435438769711744	0.07407294851301002	0.22935445246069033	0.07407294851301002	0.026551872944866193	0.944942282319854	0.9251377855439981	260.0	5.155056580862986	164.0	0.3781388443243705
766	Feb25-FISH2-3R4-rep1-cp190-100x_Position009_8_cmle.ics	49	1	0	1.5162	0.5258112925852708	1.0	0.0	1.0	0.2829662534828599	2.723037864374046	0.19866891824774013	0.35588432502235023	0.19866891824774013	0.026820303963444918	0.919925673966246	0.9760611684130434	218.0	4.216452930737678	161.0	0.37122167034282705
767	Feb25-FISH2-3R4-rep1-cp190-100x_Position009_8_cmle.ics	50	1	0	1.5162	0.5062581543504572	1.0	0.0	1.0	0.18772689102995802	3.2878102514416376	0.07466589919415387	0.1845813103758947	0.07466589919415387	0.02695017268131538	0.9631290525691769	0.8771029739130103	128.0	2.5562381273611865	59.0	0.13603775497035278
768	Feb25-FISH2-3R4-rep1-cp190-100x_Position009_8_cmle.ics	50	2	0	1.083	4.481377214484936	1.0	0.6190500264643886	1.0	0.259770442543706	2.347372320782096	0.5113932128735172	0.6228946643976175	0.5113932128735172	0.426522848991441	0.7571516868678553	0.9335850477687537	120.0	2.2604302355161727	63.0	0.1452606536124106
769	Feb25-FISH2-3R4-rep1-cp190-100x_Position009_8_cmle.ics	51	1	0	1.7328	0.8471789843926875	1.0	0.0	1.0	0.26226859457296053	2.8830208793101755	0.28052092854410976	0.4250857302139852	0.24090028068947186	0.027141958862462158	0.8916309687599192	0.9963932790623912	218.0	4.2164529307376775	155.0	0.35738732237974036
770	Feb25-FISH2-3R4-rep1-cp190-100x_Position009_8_cmle.ics	52	1	0	1.5162	1.0268494904580312	1.0	0.9018655279647406	1.0	0.28063462954816604	2.8900129584921705	0.6556372255608495	0.7472855364282807	0.6505913759666723	0.5389631766705772	0.6624274140705516	0.9948401250258889	224.0	4.327133917629446	167.0	0.3850560183059138
771	Feb25-FISH2-3R4-rep1-cp190-100x_Position009_8_cmle.ics	53	1	0	1.9493999999999998	0.384502599878647	2.0	1.951150932642709	1.0	0.2945243112740431	3.590289945997414	0.9124054144426418	0.9481281038304828	0.9108759458555736	0.8702026081464327	0.4053419578783604	0.9951281780036774	216.0	4.288783763029048	162.0	0.37352739500334153
772	Feb25-FISH2-3R4-rep1-cp190-100x_Position009_8_cmle.ics	54	1	0	1.5162	0.32927146238835875	1.0	0.2918229810711206	1.0	0.29542756759847955	3.025737480214895	0.40503528323468196	0.5368145708196086	0.40503528323468196	0.2123244432499328	0.8219072885711368	0.9944143764573967	214.0	4.127062106916219	160.0	0.3689159456823127
773	Feb25-FISH2-3R4-rep1-cp190-100x_Position009_8_cmle.ics	56	1	0	1.5162	0.10174677094757331	1.0	0.815064591942846	1.0	0.28845733034735277	2.4227430483959016	0.6546360568044323	0.7462308157676877	0.65103005795071	0.5483824746863657	0.6594332707667235	0.9957703574278005	182.0	3.505556511706241	124.0	0.28590985790379225
774	Feb25-FISH2-3R4-rep1-cp190-100x_Position009_8_cmle.ics	57	1	0	1.7328	0.404599137238613	1.0	0.0	1.0	0.18400647650332547	2.405989090339416	0.08235391354657409	0.23220100834779733	0.08235391354657409	0.029638813125051656	0.9741214585566006	0.9164994738525829	208.0	4.039786368864874	121.0	0.27899268392224896
775	Feb25-FISH2-3R4-rep1-cp190-100x_Position009_8_cmle.ics	58	1	0	1.5162	0.3032177471957604	1.0	1.5664807709080608	1.0	0.30108013882048573	2.8722611067736437	0.9235723486474882	0.9743433293409565	0.9213426438573893	0.8163506662749618	0.4510877002999768	1.0039106605542705	188.0	3.6396427474384265	133.0	0.3066613798484224
776	Feb25-FISH2-3R4-rep1-cp190-100x_Position009_8_cmle.ics	59	1	0	1.2995999999999999	0.5817760603984887	1.0	0.20635000882146287	1.0	0.26406189311984274	2.707449118903406	0.33282829289687205	0.4558920276708997	0.32416286225022095	0.18403739957337373	0.8733570346374411	0.9834597944685316	148.0	2.815950255745114	87.0	0.20059804546475749
777	Feb25-FISH2-3R4-rep1-cp190-100x_Position009_8_cmle.ics	60	1	0	1.7328	NA	0.0	0.0	1.0	0.20488647740803	3.9351788125906815	0.25676887474689036	0.3898177610645068	0.22774081573618746	0.036230835984958056	0.8875758110358342	0.8965453461747054	138.0	2.7094994403935697	69.0	0.1590950015754973
778	Feb25-FISH2-3R4-rep1-cp190-100x_Position009_8_cmle.ics	61	1	0	1.5162	0.44764107316786345	1.0	0.46141264688247224	1.0	0.2877226213926332	2.9669603340878496	0.5011687299800883	0.6198838003443665	0.5011687299800883	0.36065660500774344	0.7782028806394323	0.9996524188290496	162.0	3.175628636801054	104.0	0.2397953646935032
779	Feb25-FISH2-3R4-rep1-cp190-100x_Position009_8_cmle.ics	62	1	0	1.2995999999999999	0.39760709698232627	1.0	0.7748934119142009	1.0	0.2880880389659548	2.1578171183008794	0.6375052006505542	0.7587244852931906	0.6320650049800169	0.48468172018608874	0.7128431927543516	0.979135928230587	214.0	4.05684636039496	158.0	0.3643044963612837
780	Feb25-FISH2-3R4-rep1-cp190-100x_Position009_8_cmle.ics	63	1	0	1.9493999999999998	0.4938917123596574	1.0	0.6606423714395955	1.0	0.2840819269871763	2.127359882513289	0.5295769875823748	0.6757881719154991	0.5246099374883532	0.35924037337579834	0.7848317784142321	0.9852423858947879	326.0	6.25552119247032	295.0	0.680188774851764
781	Feb25-FISH2-3R4-rep1-cp190-100x_Position009_8_cmle.ics	65	1	0	1.5162	0.3540334688848594	1.0	0.5556144027286182	1.0	0.27903239775095134	3.1496357927695624	0.5464656939969442	0.6629089843966466	0.5446369904764921	0.39452497249028257	0.7438242047689558	1.0135123502503436	186.0	3.6417578332085374	126.0	0.2905213072248212
782	Feb25-FISH2-3R4-rep1-cp190-100x_Position009_8_cmle.ics	66	1	0	1.2995999999999999	NA	0.0	0.20635000882146287	1.0	0.26182090496753924	2.643696344734461	0.33652360186672786	0.47473031902685336	0.33652360186672786	0.19208170759697038	0.8467623600739215	0.9285229436877034	138.0	2.6158784450318904	78.0	0.17984652352012742
783	Feb25-FISH2-3R4-rep1-cp190-100x_Position009_8_cmle.ics	67	1	0	1.5162	0.40998815353362467	1.0	1.3229242629964544	1.0	0.3046286893447269	2.6628168867707283	0.8206869330193476	0.8962810083224063	0.8191549145013246	0.7359776820359121	0.5180821109872205	1.0039352741785366	202.0	3.882294884292267	149.0	0.34355297441665367
784	Feb25-FISH2-3R4-rep1-cp190-100x_Position009_8_cmle.ics	68	1	0	2.166	0.42278949951334516	1.0	1.5162	1.0	0.2770874300385328	3.2216513255743413	0.8697275938035458	0.9204462006504178	0.8556841626744064	0.7227838584466902	0.4759809124277785	0.9952767448612424	322.0	6.283156612850959	286.0	0.6594372529071338
785	Feb25-FISH2-3R4-rep1-cp190-100x_Position009_8_cmle.ics	69	1	0	1.7328	0.6464443922553619	1.0	0.5963412819178956	1.0	0.2925796361530883	3.01987845814486	0.5610715945923572	0.6872393130281399	0.5600145188713488	0.40760776122824555	0.7408309663525046	0.9947835271747099	212.0	4.129177192686331	157.0	0.3619987717007692
786	Feb25-FISH2-3R4-rep1-cp190-100x_Position009_8_cmle.ics	70	1	0	1.5162	5.945193374027052	1.0	0.1459114905355603	1.0	0.18501965713947702	3.0407473758541608	0.29840306955390367	0.42790609021372517	0.29840306955390367	0.14898606933015107	0.8706043975130404	0.9082917540541012	140.0	2.7073843546234584	67.0	0.15448355225446841
787	Feb25-FISH2-3R4-rep1-cp190-100x_Position009_8_cmle.ics	72	1	0	1.2995999999999999	0.24153313256833034	1.0	1.7710706504205316	1.0	0.2970299522544141	2.293648150298183	0.9350384062184411	0.9767114484193775	0.9326743581112097	0.8573461456070018	0.44089361819887946	0.9918804383742317	186.0	3.548136837846858	130.0	0.29974420586687905
788	Feb25-FISH2-3R4-rep1-cp190-100x_Position009_8_cmle.ics	73	1	0	1.5162	0.2834541050857902	1.0	0.0	1.0	0.207899513840501	5.136183749228287	0.19785425040718438	0.3209509436217743	0.1914140131195553	0.03749084769062953	0.9301890419417628	0.921853053499098	136.0	2.6648040284828416	68.0	0.15678927691498287
789	Feb25-FISH2-3R4-rep1-cp190-100x_Position009_8_cmle.ics	76	1	0	1.2995999999999999	0.35499227569266184	1.0	0.5689355674538337	1.0	0.3259864377019056	3.0606440358983087	0.5601535979565085	0.6548583336134172	0.5485833361341713	0.43065825294928245	0.7855254359489927	1.0138241085546271	170.0	3.3075997867631286	119.0	0.27438123460122005
790	Feb25-FISH2-3R4-rep1-cp190-100x_Position009_8_cmle.ics	78	1	0	1.5162	0.3231952006233316	1.0	0.6606423714395955	1.0	0.2992793722067354	2.992477598052796	0.5701438978002655	0.6785732228083396	0.5701438978002655	0.4474001507159005	0.7161240984686044	0.9853333032702547	194.0	3.750323734330192	139.0	0.32049572781150915
791	Feb25-FISH2-3R4-rep1-cp190-100x_Position010_9_cmle.ics	1	1	0	1.7328	0.3744653170341237	1.0	1.0389843448820495	1.0	0.2686201330949547	3.7332229745646033	0.7291922588253462	0.8112930737966714	0.7235134319348023	0.6236847092847767	0.6354567785144929	0.9774232033466271	204.0	4.020611291564675	142.0	0.3274129017930525
792	Feb25-FISH2-3R4-rep1-cp190-100x_Position010_9_cmle.ics	2	1	0	1.2995999999999999	0.18504529691076468	1.0	0.0	1.0	0.2877501921667834	2.903205970304741	0.18272379912663755	0.3585562227074236	0.18272379912663755	0.035430726478761415	0.9403382010648157	0.988441266151927	136.0	2.641398779642422	80.0	0.18445797284115634
793	Feb25-FISH2-3R4-rep1-cp190-100x_Position010_9_cmle.ics	3	1	0	1.083	0.22044968946486274	1.0	0.0	1.0	0.24802047265182575	2.5739193542895626	0.23129945489713383	0.41361877967293825	0.20659398628450854	0.03839458413926499	0.9085612912943856	0.9978113156818502	114.0	2.1731544974648265	57.0	0.13142630564932387
794	Feb25-FISH2-3R4-rep1-cp190-100x_Position010_9_cmle.ics	4	1	0	1.9493999999999998	0.37572565780973083	1.0	0.0	1.0	0.21479815093009155	3.3111452489675153	0.1526991377183382	0.32139761749615675	0.15252832623727614	0.02708310927506342	0.9536106588841246	0.9511871241000251	236.0	4.595306389093818	158.0	0.3643044963612837
795	Feb25-FISH2-3R4-rep1-cp190-100x_Position010_9_cmle.ics	5	1	0	1.7328	0.7323849844551491	1.0	0.8815276241084421	1.0	0.22337168463671725	2.4852178740959143	0.7092423614461105	0.8096765207465637	0.7092423614461105	0.554786283555622	0.6327983963008161	0.9736691037970217	222.0	4.282438505718716	147.0	0.33894152509562475
796	Feb25-FISH2-3R4-rep1-cp190-100x_Position010_9_cmle.ics	6	1	0	1.5162	6.587007489855986	1.0	0.42540144110901373	1.0	0.32457781242445566	2.8702831575286525	0.494599711258206	0.622330500394977	0.494599711258206	0.3318828144152979	0.7850939280264323	0.9843632052228746	196.0	3.795019146240921	147.0	0.33894152509562475
797	Feb25-FISH2-3R4-rep1-cp190-100x_Position010_9_cmle.ics	7	1	0	1.7328	0.35223623843887436	1.0	0.5097226605744432	1.0	0.28220164422203037	2.8386724962148486	0.5037129095484533	0.6311791656619243	0.5037129095484533	0.3414331027063123	0.7630287641088576	0.9959424506693568	220.0	4.261148342648407	163.0	0.375833119663856
798	Feb25-FISH2-3R4-rep1-cp190-100x_Position010_9_cmle.ics	9	1	0	1.2995999999999999	0.34691105766359914	1.0	0.0	1.0	0.2055093924875087	1.5384705277804442	0.25991441807829685	0.5318562789546274	0.2495384941825512	0.028595678466598294	0.8650668847631671	0.9179301384947938	222.0	4.3058437545591355	141.0	0.325107177132538
799	Feb25-FISH2-3R4-rep1-cp190-100x_Position010_9_cmle.ics	10	1	0	1.7328	0.2903537827774224	1.0	2.3286652261012097	1.0	0.29180000968616776	3.017054391481679	0.9645078275788119	0.984120335620845	0.963864464936736	0.9354291764958181	0.31805715184346023	1.0004614991694412	204.0	3.950395545043415	148.0	0.3412472497561391
800	Feb25-FISH2-3R4-rep1-cp190-100x_Position010_9_cmle.ics	11	1	0	1.9493999999999998	0.5276073004144386	1.0	0.0	1.0	0.2573903858198283	3.0900396595460964	0.19011437456285568	0.4028596156652393	0.19011437456285568	0.02365233755843267	0.9051377600519995	0.9892152497602589	260.0	5.038030336660886	200.0	0.46114493210289076
801	Feb25-FISH2-3R4-rep1-cp190-100x_Position010_9_cmle.ics	12	1	0	1.7328	0.2329824784286967	1.0	1.3842379406474168	1.0	0.27624018448011206	3.2223269875361495	0.8286186205022058	0.8859722483569941	0.8286186205022058	0.7492490608905337	0.5077484024588975	0.9930263272257109	204.0	3.973800793883835	144.0	0.33202435111408135
802	Feb25-FISH2-3R4-rep1-cp190-100x_Position010_9_cmle.ics	13	1	0	1.2995999999999999	2.724196301291046	1.0	0.0	1.0	0.21783989647177454	2.5949456545358736	0.11540726352255608	0.28922936916406017	0.08166683236083602	0.029205509203673822	0.9495181589065915	0.9308411464395484	172.0	3.3054847009930173	99.0	0.22826674139093092
803	Feb25-FISH2-3R4-rep1-cp190-100x_Position010_9_cmle.ics	14	1	0	1.5162	4.46296892608463	1.0	0.0	1.0	0.19482783190777953	2.8895862778271204	0.18933033571035468	0.39982552897507057	0.18933033571035468	0.035040573295394666	0.9151816217568316	0.85702668010604	160.0	3.130933224890325	84.0	0.1936808714832141
804	Feb25-FISH2-3R4-rep1-cp190-100x_Position010_9_cmle.ics	15	1	0	1.5162	0.5536302481828538	1.0	0.0	1.0	0.2882878852715724	2.7165712421745956	0.1967527342428684	0.3598963865860389	0.1967527342428684	0.025829174356570193	0.9087589873056146	0.993895945910538	222.0	4.235628008037876	167.0	0.3850560183059138
805	Feb25-FISH2-3R4-rep1-cp190-100x_Position010_9_cmle.ics	16	1	0	1.7328	0.5701854865824343	1.0	0.0	1.0	0.2757759719652211	2.8433695550600313	0.20987336128951364	0.4114051463519971	0.19929227211301356	0.02839967121302888	0.9230089996992249	0.9847276897222859	206.0	3.9950909569541437	146.0	0.3366358004351103
806	Feb25-FISH2-3R4-rep1-cp190-100x_Position010_9_cmle.ics	18	1	0	1.5162	1.2530448777776957	1.0	0.41270001764292574	1.0	0.277819020713718	2.7830040671071568	0.4719086431591335	0.5841542082552412	0.47256970172456375	0.3247541007424196	0.7973682556788928	0.9846693328274583	196.0	3.771613897400501	136.0	0.31357855382996574
807	Feb25-FISH2-3R4-rep1-cp190-100x_Position010_9_cmle.ics	19	1	0	1.7328	0.5324428360618773	1.0	1.1378711349076673	1.0	0.2882878852715724	3.1313615582293335	0.7559821775664604	0.8388834065966927	0.7529918363685296	0.6372357285966329	0.6122002825656028	1.0008385717136976	222.0	4.329249003399556	167.0	0.3850560183059138
808	Feb25-FISH2-3R4-rep1-cp190-100x_Position010_9_cmle.ics	20	1	0	1.5162	0.44400567729311147	1.0	0.0	1.0	0.274133124179535	3.288370433126703	0.20331987963161555	0.3528282020784994	0.1927843963057565	0.027284367058578847	0.9189840232820372	0.9895240426972671	174.0	3.373585361744166	113.0	0.2605468866381333
809	Feb25-FISH2-3R4-rep1-cp190-100x_Position010_9_cmle.ics	21	1	0	1.5162	0.5219092566513491	1.0	1.7525058444021435	1.0	0.29498817492864543	2.9602311462042947	0.9256629817865406	0.9720502831227217	0.9237579185371224	0.8424367670615224	0.45942435872974274	0.9915024657225415	206.0	3.9950909569541437	151.0	0.3481644237376825
810	Feb25-FISH2-3R4-rep1-cp190-100x_Position010_9_cmle.ics	22	1	0	1.7328	6.314411753338786	1.0	0.5556144027286182	1.0	0.3073547808593895	3.1976658767508566	0.5310613886514632	0.6771760276450817	0.5310613886514632	0.35217327467318293	0.757454699130241	0.9984186231018154	236.0	4.59530638909382	189.0	0.43578196083723186
811	Feb25-FISH2-3R4-rep1-cp190-100x_Position010_9_cmle.ics	24	1	0	2.3826	0.5882146041294989	1.0	0.5097226605744432	1.0	0.2100219082637378	2.7348213227999367	0.4461222331177488	0.5436613743788632	0.4390404468879805	0.2705429644891528	0.8351860864556193	0.9623201984439498	414.0	7.964661579297768	363.0	0.8369780517667469
812	Feb25-FISH2-3R4-rep1-cp190-100x_Position010_9_cmle.ics	26	1	0	1.5162	0.5882542934421706	1.0	0.5963412819178956	1.0	0.2981716364212792	3.007472263295084	0.547557151989285	0.6635992816048217	0.5400992359441112	0.4085659492861709	0.7547305880837155	0.9829665379470819	216.0	4.1951627676673695	163.0	0.375833119663856
813	Feb25-FISH2-3R4-rep1-cp190-100x_Position010_9_cmle.ics	27	1	0	1.7328	0.4951779411451508	1.0	1.1321417835580119	1.0	0.27786103706875104	2.7588629074056934	0.6783909813962091	0.7591907529456814	0.6778231001126027	0.5499897781368951	0.6823370287743088	0.9687251645678615	212.0	4.082366695005491	153.0	0.35277587305871144
814	Feb25-FISH2-3R4-rep1-cp190-100x_Position010_9_cmle.ics	27	2	0	1.2995999999999999	6.569106671284973	1.0	0.0	1.0	0.2986476516318797	2.8784327155922598	0.13948786843326422	0.2690232117418379	0.1254465980666076	0.019587036730561422	0.9473505458649508	1.0007219612814193	160.0	3.0841227272094858	104.0	0.2397953646935032
815	Feb25-FISH2-3R4-rep1-cp190-100x_Position010_9_cmle.ics	27	3	0	1.2995999999999999	6.153445614218447	1.0	0.0	1.0	0.14829527941695972	2.6890357771915037	0.05413693402517499	0.14690764303307016	0.05413693402517499	0.019587036730561422	0.966380557528465	0.8446170657632799	124.0	2.4200368058588895	50.0	0.11528623302572269
816	Feb25-FISH2-3R4-rep1-cp190-100x_Position010_9_cmle.ics	28	1	0	1.5162	0.49710334154712715	1.0	0.3634229110571259	1.0	0.2896643364128831	2.94315198748673	0.5235306997407845	0.6900996602651486	0.5173010502821707	0.29289240787958837	0.795638980855877	1.0028495219940006	198.0	3.839714558151649	141.0	0.325107177132538
817	Feb25-FISH2-3R4-rep1-cp190-100x_Position010_9_cmle.ics	29	1	0	1.2995999999999999	4.820563979875859	1.0	0.9733510449106972	1.0	0.28102923539568075	2.8220487960397502	0.7427873354704191	0.8194101275821845	0.7393980031413324	0.6348201082014494	0.5930088086667971	0.9917186998188747	158.0	3.0628325641391765	99.0	0.22826674139093092
818	Feb25-FISH2-3R4-rep1-cp190-100x_Position010_9_cmle.ics	30	1	0	1.7328	2.169770959319065	1.0	0.8972608143895275	1.0	0.24279107306518433	2.6114057437257316	0.7691447467720468	0.8703227267113983	0.7557732680195941	0.562380795565252	0.6129621580578202	0.9779329161519564	210.0	4.084481780775602	141.0	0.325107177132538
819	Feb25-FISH2-3R4-rep1-cp190-100x_Position010_9_cmle.ics	31	1	0	1.7328	3.6325007092782666	1.0	2.9262571295297275	1.0	0.2736859450455289	3.356171321169657	0.9977999882491954	0.9999575665389311	0.9969904883764957	0.9884613627016405	0.12327504605691708	0.9971636531942049	214.0	4.1972778534374795	154.0	0.3550815977192259
820	Feb25-FISH2-3R4-rep1-cp190-100x_Position010_9_cmle.ics	32	1	0	1.7328	0.47200973233283505	1.0	1.2944547249242173	1.0	0.2814280373537474	2.904278780697113	0.773409909137665	0.8375564317961026	0.7702554431681811	0.6950568603920224	0.5933120323368372	0.9978220117225938	230.0	4.508030651042472	174.0	0.40119609092951497
821	Feb25-FISH2-3R4-rep1-cp190-100x_Position010_9_cmle.ics	33	1	0	1.2995999999999999	0.1361613051522738	1.0	0.5097226605744432	1.0	0.2409498497775793	3.7436875318169096	0.5936048614627795	0.695066194024452	0.574187947623526	0.4448527815958909	0.7570886094366603	0.9725126927051246	132.0	2.5520079558209643	70.0	0.1614007262360118
822	Feb25-FISH2-3R4-rep1-cp190-100x_Position010_9_cmle.ics	34	1	0	1.5162	0.39885220453651726	1.0	1.319789431739984	1.0	0.27901972439384803	2.618879594094222	0.8348369742527848	0.9043517920514544	0.8325598737607447	0.7242544493345141	0.5696127970278582	0.9940717350841212	208.0	4.0163811200244535	149.0	0.34355297441665367
823	Feb25-FISH2-3R4-rep1-cp190-100x_Position010_9_cmle.ics	35	1	0	1.5162	0.46697142567010186	1.0	0.23070632344123612	1.0	0.27901972439384803	2.742881178927193	0.41059448688143474	0.5684523414148124	0.4095184324144802	0.16403852540684158	0.836387163543587	0.9731701628295828	208.0	4.0163811200244535	149.0	0.34355297441665367
824	Feb25-FISH2-3R4-rep1-cp190-100x_Position010_9_cmle.ics	36	1	0	1.5162	0.14197011022964767	1.0	0.0	1.0	0.15954264131990406	2.8446287808862016	0.10650921909680414	0.25693789621806684	0.10650921909680414	0.037188284276036154	0.962690591738313	0.8878817445207957	150.0	2.884050916496262	69.0	0.1590950015754973
825	Feb25-FISH2-3R4-rep1-cp190-100x_Position010_9_cmle.ics	38	1	0	1.083	0.3221119367113075	1.0	0.23070632344123612	1.0	0.2631477098364001	2.584955184322091	0.337573564122738	0.45614476789929187	0.337573564122738	0.19423446105428796	0.860665068386083	0.9674968264030992	122.0	2.3051256474269013	65.0	0.14987210293343953
826	Feb25-FISH2-3R4-rep1-cp190-100x_Position010_9_cmle.ics	38	2	0	1.083	5.3109331286365755	1.0	0.0	1.0	0.22260009179831455	3.2330241675473754	0.07332808811959088	0.24048151062155781	0.07332808811959088	0.02636349331235248	0.9491332732026482	0.8783669989669514	114.0	2.1965597463052466	54.0	0.12450913166778053
827	Feb25-FISH2-3R4-rep1-cp190-100x_Position010_9_cmle.ics	39	1	0	1.5162	4.717880508760681	1.0	1.8410516456738788	1.0	0.27324989158744234	2.4712796766329324	0.8901741671292271	0.928887864855524	0.8899647057591403	0.8306635736204351	0.36593827053219713	0.9849352441161136	226.0	4.325018831859335	167.0	0.3850560183059138
828	Feb25-FISH2-3R4-rep1-cp190-100x_Position010_9_cmle.ics	40	1	0	1.7328	0.3911548611783558	1.0	0.0	1.0	0.3063323109039217	3.227837962033614	0.15702143206744656	0.3218463701977761	0.15702143206744656	0.02752597147446282	0.9265327944223715	0.9776130775589653	198.0	3.8631198069920694	145.0	0.33433007577459584
829	Feb25-FISH2-3R4-rep1-cp190-100x_Position010_9_cmle.ics	42	1	0	2.166	0.8161659733886083	1.0	0.0	1.0	0.15000817062768101	3.1238925850049193	0.07292862411064344	0.2350701780654034	0.07292862411064344	0.025204212347568585	0.9441696199358869	0.8850061508718335	288.0	5.71057660109193	178.0	0.4104189895715728
830	Feb25-FISH2-3R4-rep1-cp190-100x_Position010_9_cmle.ics	43	1	0	2.166	0.30934588761648135	1.0	0.10317500441073144	1.0	0.2797129407878173	3.118635601566155	0.27860154562802086	0.45432817743108855	0.27860154562802086	0.07161574879926261	0.8901328696471108	0.9945133642991898	302.0	5.8596077425840924	261.0	0.6017941363942725
831	Feb25-FISH2-3R4-rep1-cp190-100x_Position010_9_cmle.ics	44	1	0	1.2995999999999999	NA	0.0	0.10317500441073144	1.0	0.242406840554768	2.615595575338995	0.2869935444977519	0.4240096958127151	0.28061339830700055	0.08416643641204692	0.8737471171238056	0.9567009811831452	144.0	2.7265594319236564	80.0	0.18445797284115634
832	Feb25-FISH2-3R4-rep1-cp190-100x_Position010_9_cmle.ics	45	1	0	2.5991999999999997	0.4787918344024859	1.0	0.5689355674538337	1.0	0.27049194559716805	3.5805562354547456	0.5132290525274003	0.6564851042309585	0.509093529170258	0.3278170363985872	0.7993605280392033	0.9915231841795846	384.0	7.5516881378814515	368.0	0.8485066750693191
833	Feb25-FISH2-3R4-rep1-cp190-100x_Position010_9_cmle.ics	46	1	0	1.2995999999999999	1.4265131733400103	1.0	0.10317500441073144	1.0	0.26171113203142005	2.7138073144943844	0.3094330825133449	0.446194289021802	0.2947536819088044	0.10074602868351662	0.8715168084589809	0.975272971154679	188.0	3.6162374985980064	124.0	0.28590985790379225
834	Feb25-FISH2-3R4-rep1-cp190-100x_Position010_9_cmle.ics	47	1	0	1.2995999999999999	1.3074403474938283	2.0	1.1190041972733815	1.0	0.2979055391433198	3.033144752356181	0.7344880144104199	0.8102674241374532	0.7344880144104199	0.6231536649577387	0.6124654336758067	1.0008281551952085	156.0	3.0181371522284484	100.0	0.23057246605144538
835	Feb25-FISH2-3R4-rep1-cp190-100x_Position010_9_cmle.ics	47	2	0	1.2995999999999999	0.5425363185383149	2.0	0.0	1.0	0.28234828361144393	2.9009368303353336	0.12790910350561174	0.23228488291533878	0.0994152695025634	0.02511292780933906	0.9461472216463335	0.9763319064272388	138.0	2.6626889427127303	81.0	0.18676369750167077
836	Feb25-FISH2-3R4-rep1-cp190-100x_Position010_9_cmle.ics	48	1	0	1.5162	0.45894975365833196	1.0	0.1459114905355603	1.0	0.3046539511707223	2.6572068357032417	0.2929484118537099	0.4761332190381949	0.2929484118537099	0.14007674650067023	0.8862623866963647	0.9806960533988364	224.0	4.256918171108185	174.0	0.40119609092951497
837	Feb25-FISH2-3R4-rep1-cp190-100x_Position010_9_cmle.ics	49	1	0	1.5162	0.5218029081903418	1.0	0.0	1.0	0.23225556644271134	3.4100871813432363	0.1312070830849396	0.3176790090746506	0.1312070830849396	0.03328475856130357	0.940956356745276	0.9652710317872459	158.0	3.1096430618200164	90.0	0.20751521944630086
838	Feb25-FISH2-3R4-rep1-cp190-100x_Position010_9_cmle.ics	50	1	0	1.5162	0.38969712413339147	1.0	0.9755754663213545	1.0	0.2978344479076305	2.127856510186476	0.6971437502442074	0.8183348125324447	0.6971437502442074	0.5601559578232888	0.6641401332850196	0.9975004387052829	230.0	4.320788660319113	179.0	0.4127247142320873
839	Feb25-FISH2-3R4-rep1-cp190-100x_Position010_9_cmle.ics	52	1	0	1.5162	0.40978644601790204	1.0	0.72222503087512	1.0	0.3301214324354634	2.79946207352781	0.5777769498129095	0.6764053077279284	0.5732207774235271	0.4335043672189784	0.7450540574043043	0.9953564109863385	228.0	4.393119492610485	186.0	0.42886478685568846
840	Feb25-FISH2-3R4-rep1-cp190-100x_Position010_9_cmle.ics	53	1	0	1.7328	0.24303614955314876	1.0	1.5162	1.0	0.2846721377975464	3.0704511818023277	0.9137591830236313	0.9633759410466941	0.9075727249982942	0.7966514658721314	0.545056846718924	1.0015304614749843	230.0	4.461220153361632	175.0	0.40350181559002946
841	Feb25-FISH2-3R4-rep1-cp190-100x_Position010_9_cmle.ics	54	1	0	1.7328	0.3350613772001735	1.0	0.23070632344123612	1.0	0.25867938991854766	2.862714367253982	0.35936985269895055	0.538751823615229	0.359011012282931	0.19031777966021932	0.827611282714346	0.949594019313277	232.0	4.482510316431941	169.0	0.38966746762694277
842	Feb25-FISH2-3R4-rep1-cp190-100x_Position010_9_cmle.ics	55	1	0	1.2995999999999999	0.20296319981656993	1.0	0.2918229810711206	1.0	0.27854218601744635	2.6871917375218817	0.40929555686934377	0.5638000818591113	0.40412933739597073	0.23921051434808313	0.8022810359645369	0.9960503506973913	170.0	3.284194537922709	110.0	0.2536297126565899
843	Feb25-FISH2-3R4-rep1-cp190-100x_Position010_9_cmle.ics	56	1	0	1.7328	0.6066622638410516	1.0	1.074245800390238	1.0	0.2747748676609148	2.9928657855281546	0.747206472363142	0.8351967903445074	0.7419609403494811	0.6354620511290162	0.6161515477772198	0.9974068303126501	210.0	4.061076531935182	150.0	0.3458586990771681
844	Feb25-FISH2-3R4-rep1-cp190-100x_Position010_9_cmle.ics	57	1	0	1.5162	0.41118219964061137	1.0	0.0	1.0	0.24850488763747386	2.900270119968145	0.18168098878758776	0.2958255902418339	0.1011736240162636	0.03594457401564	0.9360305473403008	0.9544437834435481	144.0	2.7967751784449164	81.0	0.18676369750167077
845	Feb25-FISH2-3R4-rep1-cp190-100x_Position010_9_cmle.ics	58	1	0	1.7328	0.46325704611346136	1.0	1.3742323914031862	1.0	0.2571325667761783	3.18063109276717	0.8185937818773068	0.8767256248724907	0.8167143731491843	0.7332166945898995	0.5238803116131818	0.9625213977939684	226.0	4.3952345783805935	162.0	0.37352739500334153
846	Feb25-FISH2-3R4-rep1-cp190-100x_Position010_9_cmle.ics	59	1	0	1.083	0.3405371469421702	1.0	0.0	1.0	0.19085175370557994	2.570462476439171	0.11162229848808089	0.272284574714776	0.11162229848808089	0.039541786476208145	0.9333847021409474	0.9333395938094664	120.0	2.2604302355161727	54.0	0.12450913166778053
847	Feb25-FISH2-3R4-rep1-cp190-100x_Position010_9_cmle.ics	60	1	0	1.2995999999999999	0.32921560528075877	1.0	0.0	1.0	0.27346259897054487	2.440304948893015	0.16964351179739856	0.35250318947692577	0.15610839822269149	0.026208701772909244	0.9344178523997724	0.9703476550192629	198.0	3.7226883139495506	137.0	0.3158842784904802
848	Feb25-FISH2-3R4-rep1-cp190-100x_Position010_9_cmle.ics	61	1	0	1.9493999999999998	5.872174779294107	1.0	0.46141264688247224	1.0	0.2592141188446328	3.5549530296607346	0.49462019164005	0.6083988334953478	0.49462019164005	0.31314261908068325	0.7711064756871465	0.9850193383554987	240.0	4.684697212915277	178.0	0.4104189895715728
849	Feb25-FISH2-3R4-rep1-cp190-100x_Position010_9_cmle.ics	62	1	0	1.5162	0.34274532784700595	1.0	0.1459114905355603	1.0	0.28517285725903474	2.5880637923616425	0.3200585860287875	0.461057140820334	0.3005061469964939	0.1408138532627363	0.872588458694381	0.9904677794539586	212.0	4.05896144616507	155.0	0.35738732237974036
850	Feb25-FISH2-3R4-rep1-cp190-100x_Position010_9_cmle.ics	63	1	0	1.2995999999999999	0.2825509145885917	1.0	0.639412489864916	1.0	0.3205306940584234	2.826289282483858	0.6397848555868418	0.7504257363975113	0.6228902864657978	0.4604360215144413	0.698342392522262	1.0068494460489494	170.0	3.284194537922709	118.0	0.27207550994070556
851	Feb25-FISH2-3R4-rep1-cp190-100x_Position010_9_cmle.ics	64	1	0	1.2995999999999999	0.4009541129822596	1.0	2.3473821605305822	1.0	0.3148411370427036	2.450028150538111	0.9699062889186817	0.9894753676645729	0.9692053273082394	0.9400439632233345	0.27952282144957286	0.9905012054336287	198.0	3.76949881163039	147.0	0.33894152509562475
852	Feb25-FISH2-3R4-rep1-cp190-100x_Position010_9_cmle.ics	65	1	0	2.3826	0.47441006382784207	2.0	0.815064591942846	1.0	0.2205592638508236	3.040926588985137	0.548546578825705	0.6627181576514101	0.5399560795191863	0.43309639389736476	0.7786113886253065	0.9840334059768467	396.0	7.5858081209416275	348.0	0.8023921818590299
853	Feb25-FISH2-3R4-rep1-cp190-100x_Position010_9_cmle.ics	66	1	0	1.083	0.10912353847172063	1.0	0.23070632344123612	1.0	0.2506190222146619	2.1792822126422027	0.44926645671710574	0.5959367078884708	0.4365312235962824	0.24818342422613104	0.841547793889015	0.9863092779602249	124.0	2.32641581049721	65.0	0.14987210293343953
854	Feb25-FISH2-3R4-rep1-cp190-100x_Position010_9_cmle.ics	67	1	0	1.9493999999999998	3.055316029235992	1.0	1.319789431739984	1.0	0.29319608447573	3.0477353079882805	0.7270601325497223	0.8179608431689023	0.7235248263883274	0.6076279163041334	0.6180671393858793	0.9925501178237719	258.0	5.016740173590578	211.0	0.48650790336854977
855	Feb25-FISH2-3R4-rep1-cp190-100x_Position010_9_cmle.ics	67	2	0	1.2995999999999999	0.42315521035482717	1.0	1.5046059768529831	1.0	0.2554815140398345	2.9942460363317918	0.7458622686121094	0.8179608431689023	0.7454191424052373	0.6673658572874854	0.6532383034206212	1.0028785981310386	162.0	3.128818139120214	98.0	0.2259610167304165
856	Feb25-FISH2-3R4-rep1-cp190-100x_Position010_9_cmle.ics	68	1	0	1.083	1.2783742949736632	1.0	0.0	1.0	0.3089982052636375	2.9529226579893693	0.19873312721514214	0.3570922253223739	0.19873312721514214	0.03888846994947591	0.9182640345992504	1.0007618834528313	118.0	2.2859505701267038	67.0	0.15448355225446841
857	Feb25-FISH2-3R4-rep1-cp190-100x_Position010_9_cmle.ics	69	1	0	1.7328	1.304341533249272	1.0	0.0	1.0	0.18532107779027637	4.644807446337735	0.20184378142809253	0.32106939322829364	0.17145491116325848	0.038317130405631915	0.9019226256863326	0.8878620499515001	130.0	2.554123041591075	60.0	0.13834347963086724
858	Feb25-FISH2-3R4-rep1-cp190-100x_Position010_9_cmle.ics	70	1	0	1.2995999999999999	1.570164984706787	1.0	0.0	1.0	0.2877226213926332	2.6287815849595306	0.1746570930713477	0.3189797205215304	0.1746570930713477	0.02741560387554326	0.9421709967236928	1.0010148519968742	162.0	3.1054128902797946	104.0	0.2397953646935032
859	Feb25-FISH2-3R4-rep1-cp190-100x_Position010_9_cmle.ics	71	1	0	1.7328	0.45436381578715235	1.0	1.1237506284984224	1.0	0.2214021432946066	1.7839028459283732	0.7132914014888754	0.7903190513657335	0.7094970506487641	0.5992537000740248	0.6407432427045079	0.9259313519191864	286.0	5.455233949617423	214.0	0.4934250773500932
860	Feb25-FISH2-3R4-rep1-cp190-100x_Position010_9_cmle.ics	72	1	0	1.9493999999999998	0.3076425389945064	1.0	0.5097226605744432	1.0	0.3079088049752746	3.373010819981427	0.4870419327077182	0.606911141000469	0.48647506557622044	0.3209704765291241	0.7725843907949056	1.0009004341446817	240.0	4.731507710596117	194.0	0.44731058413980407
861	Feb25-FISH2-3R4-rep1-cp190-100x_Position010_9_cmle.ics	73	1	0	1.9493999999999998	0.7578134796753901	1.0	0.0	1.0	0.13183873717955555	2.7455824747206123	0.07960748635300234	0.2281851117754094	0.07960748635300234	0.02867900311931375	0.9821929168389193	0.9188101146363352	226.0	4.488855573742273	116.0	0.2674640606196767
862	Feb25-FISH2-3R4-rep1-cp190-100x_Position010_9_cmle.ics	74	1	0	1.7328	0.39880564268679275	1.0	0.42540144110901373	1.0	0.30051012392772464	3.3819931313577793	0.49756195310934476	0.6320441742925211	0.48496723294665983	0.31421860040522787	0.7828672133652771	1.0091545716840962	190.0	3.7545539058704143	135.0	0.31127282916945126
863	Feb25-FISH2-3R4-rep1-cp190-100x_Position010_9_cmle.ics	75	1	0	1.9493999999999998	0.7283051432348724	2.0	0.0	1.0	0.2628493714832786	2.3170698414880815	0.13329037889967368	0.29384123487068636	0.13329037889967368	0.020347930912643152	0.9571721496033254	0.9828455326762996	298.0	5.7468116699222165	248.0	0.5718197158075845
864	Feb25-FISH2-3R4-rep1-cp190-100x_Position010_9_cmle.ics	76	1	0	1.2995999999999999	0.4844117803197192	1.0	1.0542408233015097	1.0	0.2506190222146619	3.4129235081627898	0.8545069289779758	0.9144704281118535	0.8501144518683494	0.7357553823311062	0.5223918532498998	0.9634377976117006	124.0	2.3966315570184697	65.0	0.14987210293343953
865	Feb25-FISH2-3R4-rep1-cp190-100x_Position010_9_cmle.ics	77	1	0	1.9493999999999998	3.593487584066476	1.0	0.0	1.0	0.22640751424696962	3.632523053887512	0.15036578877361	0.3215682362330407	0.15036578877361	0.027141527001862197	0.9460217015484376	0.9463694350452218	224.0	4.397349664150705	150.0	0.3458586990771681
866	Feb25-FISH2-3R4-rep1-cp190-100x_Position010_9_cmle.ics	78	1	0	1.083	1.995425496436249	1.0	1.1286481129264143	1.0	0.2895641840473068	2.7454882640446834	0.8925002053612989	0.9510144848169546	0.8865447276909175	0.7715834725226582	0.5605588893669242	1.0074018366918394	130.0	2.483907295069816	75.0	0.17292934953858405
867	Feb25-FISH2-3R4-rep1-cp190-100x_Position010_9_cmle.ics	79	1	0	2.3826	0.3801886936097575	1.0	0.7295574526778015	1.0	0.20160330820169728	1.8498140644956862	0.540385721572841	0.6827412930463755	0.5372448148992284	0.34565819034285156	0.7746780026755982	0.9561225389565954	444.0	8.541471762597025	395.0	0.9107612409032094
868	Feb25-FISH2-3R4-rep1-cp190-100x_Position010_9_cmle.ics	79	2	0	1.5162	4.809366634665902	1.0	2.4174676342817487	1.0	0.2349147765947995	3.7265387554366165	0.8513224584595014	0.8841619726717243	0.8506669271426865	0.8148493037693051	0.5969281606967941	0.9495529542132607	128.0	2.5328328785207663	66.0	0.15217782759395398
869	Feb25-FISH2-3R4-rep1-cp190-100x_Position010_9_cmle.ics	80	1	0	1.2995999999999999	0.4636570500588019	1.0	0.0	1.0	0.2824135301216581	3.0647518893390417	0.3039945640388035	0.46738423282106145	0.3039945640388035	0.03792884095476297	0.8632390482944419	0.9899399137575737	124.0	2.42003680585889	69.0	0.1590950015754973
870	Feb25-FISH2-3R4-rep1-cp190-100x_Position010_9_cmle.ics	81	1	0	1.2995999999999999	2.78001213699193	1.0	1.4605997195981766	1.0	0.23887321314143317	3.4002610814105205	0.9171298558514537	0.947646897141461	0.9167481065233325	0.8750152699731248	0.38615975611839276	0.9478033943920491	126.0	2.464732217769618	65.0	0.14987210293343953
871	Feb25-FISH2-3R4-rep1-cp190-100x_Position010_9_cmle.ics	83	1	0	1.7328	6.007091559931729	1.0	1.3586516622891616	1.0	0.1963915238470156	4.755996472995789	0.8008885963468817	0.8541975207064889	0.8001412429378532	0.7343570018101037	0.5739491846803622	0.8752996993937043	172.0	3.399105696354696	94.0	0.2167381180883587
872	Feb25-FISH2-3R4-rep1-cp190-100x_Position010_9_cmle.ics	84	1	0	1.7328	0.4394861548470907	1.0	0.6639153385791856	1.0	0.2718072810232834	3.25947882736901	0.5744621239537245	0.6996299366105929	0.5709716206908628	0.4366193483615648	0.7371655718289631	0.9970701826135536	230.0	4.4846254022020515	171.0	0.3942789169479716
873	Feb25-FISH2-3R4-rep1-cp190-100x_Position010_9_cmle.ics	86	1	0	1.5162	0.3660964712606177	1.0	1.1736910802652911	1.0	0.3034955947438996	2.8419951074600087	0.7566372182580133	0.850362441952656	0.7561898289727036	0.6417516139993205	0.586362618657742	0.992139265208301	226.0	4.325018831859335	176.0	0.4058075402505439
874	Feb25-FISH2-3R4-rep1-cp190-100x_Position010_9_cmle.ics	87	1	0	1.2995999999999999	1.7842543781445368	1.0	1.1792185774793633	1.0	0.31604798647714794	3.0196865778906115	0.803338043094313	0.8712689862239491	0.7992317202401978	0.6816679912869422	0.5675074928220146	1.0069946472293267	156.0	3.041542401068868	103.0	0.23748964003298878
875	Feb25-FISH2-3R4-rep1-cp190-100x_Position010_9_cmle.ics	88	1	0	1.5162	0.3564133383635496	1.0	0.0	1.0	0.27667820782609226	2.951741171108491	0.1938807785033	0.3703267661467742	0.17838943439725036	0.027875984902265363	0.9259722607050016	0.9781566812406126	202.0	3.882294884292267	142.0	0.3274129017930525
876	Feb25-FISH2-3R4-rep1-cp190-100x_Position010_9_cmle.ics	89	1	0	1.083	5.679889551290755	1.0	0.5260913608053412	1.0	0.2785234620207688	3.0400050772745826	0.4784431417427657	0.5960950089917556	0.4784431417427657	0.35779888829203355	0.7724891545453324	0.988851851691819	116.0	2.241255158215975	62.0	0.14295492895189613
877	Feb25-FISH2-3R4-rep1-cp190-100x_Position010_9_cmle.ics	89	2	0	1.2995999999999999	0.3419841349620125	2.0	0.5158750220536572	1.0	0.30589812765231944	3.2599817195027585	0.4483149216432725	0.5380106032650582	0.4483149216432725	0.34666137281920734	0.7866786465203487	1.012286141997541	110.0	2.177384669005049	60.0	0.13834347963086724
878	Feb25-FISH2-3R4-rep1-cp190-100x_Position010_9_cmle.ics	90	1	0	1.5162	0.30626452215684574	1.0	1.3934633376079517	1.0	0.30360104007308175	2.6713679373033643	0.8682596728418831	0.934817952338168	0.8639883626406537	0.7616979705928493	0.5321140511475857	0.994677253207612	194.0	3.7269184854897723	140.0	0.3228014524720236
879	Feb25-FISH2-3R4-rep1-cp190-100x_Position011_10_cmle.ics	1	1	0	1.5162	0.8566174614653802	1.0	0.0	1.0	0.06816742495259977	1.6070338894839706	0.07408932247382082	0.19247889256839404	0.07408932247382082	0.02609266386228706	0.9588003148840404	0.7657750764336076	310.0	5.991578892546167	134.0	0.30896710450893683
880	Feb25-FISH2-3R4-rep1-cp190-100x_Position011_10_cmle.ics	3	1	0	1.2995999999999999	3.865396415599464	1.0	0.1459114905355603	1.0	0.29916811979196134	2.570075253185152	0.23498047168812644	0.34931859841879176	0.23498047168812644	0.11393279586367511	0.9127378883718521	0.98798376486953	170.0	3.237384040241869	114.0	0.26285261129864773
881	Feb25-FISH2-3R4-rep1-cp190-100x_Position011_10_cmle.ics	3	2	0	1.9493999999999998	0.792743933867862	2.0	0.7295574526778015	1.0	0.28149335001056175	3.6245042677945367	0.5123131438632071	0.6453703136230172	0.5123131438632071	0.36486185321172476	0.7840109584984069	0.9885351689950512	264.0	5.174231658163183	214.0	0.4934250773500932
882	Feb25-FISH2-3R4-rep1-cp190-100x_Position011_10_cmle.ics	4	1	0	1.5162	0.4286759613842834	1.0	0.1459114905355603	1.0	0.30300855069345994	3.121465168511887	0.4782928623988227	0.6563730603465703	0.467457487325037	0.15995115995115994	0.8176925192868997	0.9955000912095912	180.0	3.5076715974763517	125.0	0.28821558256430674
883	Feb25-FISH2-3R4-rep1-cp190-100x_Position011_10_cmle.ics	5	1	0	1.083	0.18305559547261194	1.0	0.0	1.0	0.2567992828564918	2.627182175710842	0.11273100973681002	0.32618313563602797	0.11273100973681002	0.039469788019717476	0.9062992855500107	0.967764090703272	114.0	2.196559746305246	58.0	0.13373203030983835
884	Feb25-FISH2-3R4-rep1-cp190-100x_Position011_10_cmle.ics	6	1	0	1.7328	5.670978942475705	1.0	0.0	1.0	0.21156524386855718	2.893583586195035	0.1103836973468177	0.2846410684474123	0.078188164847749	0.027914982270726692	0.9645493558840825	0.941256121372175	224.0	4.397349664150706	145.0	0.33433007577459584
885	Feb25-FISH2-3R4-rep1-cp190-100x_Position011_10_cmle.ics	7	1	0	1.9493999999999998	3.009367131847655	1.0	0.0	1.0	0.07756150156880896	4.1906612722514875	0.07498045818050629	0.17819132944501231	0.07498045818050629	0.037475196921411824	0.96600343993506	0.6620094898622156	164.0	3.2437292975522016	55.0	0.12681485632829495
886	Feb25-FISH2-3R4-rep1-cp190-100x_Position011_10_cmle.ics	8	1	0	1.2995999999999999	0.5178709983684967	1.0	1.7345341872721707	1.0	0.3234445281904225	2.8576850283724764	0.9060617166312395	0.9506780033716924	0.9034303305724547	0.850447115737008	0.43169964467506006	0.9981995732658957	178.0	3.4161656878847837	127.0	0.29282703188533565
887	Feb25-FISH2-3R4-rep1-cp190-100x_Position011_10_cmle.ics	9	1	0	2.166	7.89075224489103	1.0	0.0	1.0	0.13483021168537174	2.442079640420838	0.07158054268310454	0.19013727376060155	0.07158054268310454	0.025525341727142898	0.9740450565777168	0.8812423365662008	286.0	5.782907433383298	167.0	0.3850560183059138
888	Feb25-FISH2-3R4-rep1-cp190-100x_Position011_10_cmle.ics	10	1	0	1.5162	0.5569950260803695	1.0	0.0	1.0	0.2920931800722684	3.0462599551999117	0.2552033202688863	0.440493882296776	0.2552033202688863	0.029452756238979277	0.8911816945008277	1.0029745352035058	188.0	3.639642747438426	131.0	0.3020499305273935
889	Feb25-FISH2-3R4-rep1-cp190-100x_Position011_10_cmle.ics	12	1	0	1.5162	0.15851902563720632	1.0	0.3720027687491155	1.0	0.3159124829187753	2.638239089892276	0.4525715005896492	0.5805568808908654	0.45222941404175254	0.29885761097557684	0.8254329453577102	1.0036776835525036	164.0	3.150108302190523	111.0	0.2559354373171044
890	Feb25-FISH2-3R4-rep1-cp190-100x_Position011_10_cmle.ics	13	1	0	1.5162	0.26539693152271393	1.0	2.65996541320964	1.0	0.2745277607007527	2.818141213682893	0.994879546677641	0.9997586185064421	0.9945392383424609	0.9816787489315901	0.12626615911688208	0.9919478801949152	188.0	3.6396427474384265	127.0	0.29282703188533565
891	Feb25-FISH2-3R4-rep1-cp190-100x_Position011_10_cmle.ics	15	1	0	1.5162	0.4715708013343283	1.0	1.9010986015871316	1.0	0.2939427232771369	2.866383901619215	0.9691552934422379	0.9910101510920905	0.9667371241181946	0.916099092751581	0.4013808717582924	1.00134352112743	172.0	3.3288899498334374	115.0	0.2651583359591622
892	Feb25-FISH2-3R4-rep1-cp190-100x_Position011_10_cmle.ics	17	1	0	1.2995999999999999	3.5412408154546995	1.0	0.10317500441073144	1.0	0.18319368703773273	2.36438061297713	0.38954965313114204	0.6344553809342541	0.38954965313114204	0.09709997436355586	0.8208076962704033	0.8768496714261783	146.0	2.7478495949939648	71.0	0.16370645089652625
893	Feb25-FISH2-3R4-rep1-cp190-100x_Position011_10_cmle.ics	18	1	0	2.166	0.7753078786093113	1.0	1.0542408233015097	1.0	0.28374183911588013	3.058119260235119	0.6696152905320084	0.7590045419385549	0.6669509510303655	0.5353239850056526	0.6842872192755711	1.0008100107024185	332.0	6.483228423564184	303.0	0.6986345721358797
894	Feb25-FISH2-3R4-rep1-cp190-100x_Position011_10_cmle.ics	19	1	0	1.9493999999999998	0.7114750206642521	1.0	0.6736388337817686	1.0	0.29211481277626733	3.3611345396949424	0.6447222502268374	0.7912912775298097	0.6268547965795672	0.4149039034360135	0.7549066672646624	0.9944711102328	264.0	5.174231658163185	218.0	0.5026479759921509
895	Feb25-FISH2-3R4-rep1-cp190-100x_Position011_10_cmle.ics	20	1	0	1.5162	0.9336602382490218	1.0	2.007619653766808	1.0	0.307367644407585	3.1804957432957064	0.9453542898885406	0.9686790615107885	0.9410734343458146	0.9088649056248086	0.41231760181780064	1.0096642539445366	182.0	3.5523670093870803	128.0	0.2951327565458501
896	Feb25-FISH2-3R4-rep1-cp190-100x_Position011_10_cmle.ics	21	1	0	1.7328	1.6312616628626508	1.0	0.3777847188762272	1.0	0.3044498994399707	3.159953804569943	0.4415429662940187	0.6014083579336899	0.4415429662940187	0.27603096950354183	0.8100162751426251	0.9980705798721096	218.0	4.239858179578098	167.0	0.3850560183059138
897	Feb25-FISH2-3R4-rep1-cp190-100x_Position011_10_cmle.ics	22	1	0	1.5162	0.35759051200957626	1.0	0.0	1.0	0.22786130242498676	2.663477320891695	0.17780110207294672	0.38129474828503956	0.19837313041196536	0.028706376279191814	0.9274437297735567	0.9572733177457436	166.0	3.218208962941671	96.0	0.22134956740938755
898	Feb25-FISH2-3R4-rep1-cp190-100x_Position011_10_cmle.ics	23	1	0	1.7328	0.40401696529930897	1.0	1.7153360421684174	1.0	0.2981716364212792	3.1812005762758826	0.8878311410217192	0.9305750994187825	0.8818598959926583	0.8278494952584888	0.5197109253161568	0.9995104728539049	216.0	4.21856801650779	163.0	0.375833119663856
899	Feb25-FISH2-3R4-rep1-cp190-100x_Position011_10_cmle.ics	24	1	0	1.2995999999999999	0.4830268421599973	1.0	0.0	1.0	0.2615459604580993	3.172151898926035	0.2039790996784566	0.4174621516613076	0.2039790996784566	0.0377478563772776	0.9010707871633492	0.969909838362891	112.0	2.2220800809157777	57.0	0.13142630564932387
900	Feb25-FISH2-3R4-rep1-cp190-100x_Position011_10_cmle.ics	25	1	0	2.166	0.6684557484934117	1.0	0.5097226605744432	1.0	0.2770874300385328	3.122518846983212	0.45899322153095223	0.6018162954813688	0.45212423363610726	0.2851343682654848	0.8382971844150485	0.9935908529859907	322.0	6.28315661285096	286.0	0.6594372529071338
901	Feb25-FISH2-3R4-rep1-cp190-100x_Position011_10_cmle.ics	26	1	0	1.5162	4.295831424108435	1.0	0.0	1.0	0.22296703256133688	2.8918571142918545	0.14435417916144158	0.2900359849517474	0.12692873889100922	0.025083147047598276	0.9432071358595819	0.9246026220514092	214.0	4.15046735575664	139.0	0.32049572781150915
902	Feb25-FISH2-3R4-rep1-cp190-100x_Position011_10_cmle.ics	27	1	0	2.3826	0.21267021320642873	1.0	0.0	1.0	0.13396825051005856	2.7557744785838283	0.07316097444470981	0.2080964891330308	0.07316097444470981	0.026465846668258897	0.9642273597717753	0.903059752351562	268.0	5.310432979665481	151.0	0.3481644237376825
903	Feb25-FISH2-3R4-rep1-cp190-100x_Position011_10_cmle.ics	28	1	0	1.5162	0.3662118919313323	1.0	0.5097226605744432	1.0	0.26908048231545906	2.7281625240556875	0.4854294527502986	0.6304675475626346	0.48092066188538984	0.3450214902000856	0.790913848388934	0.9893291737115532	218.0	4.169642433056838	157.0	0.3619987717007692
904	Feb25-FISH2-3R4-rep1-cp190-100x_Position011_10_cmle.ics	29	1	0	1.5162	0.3394276384487437	1.0	0.9715189319938999	1.0	0.26094611572039667	3.068680725986657	0.7723440280585359	0.8682380483422312	0.771125969695399	0.6394676825791737	0.5862295260677024	0.9892706368357631	180.0	3.5076715974763517	116.0	0.2674640606196767
905	Feb25-FISH2-3R4-rep1-cp190-100x_Position011_10_cmle.ics	30	1	0	2.166	0.23539267554117418	1.0	0.0	1.0	0.1941924447182809	3.027302155903856	0.13088799254404057	0.27031672548929736	0.11406624803287956	0.021032910115964615	0.9454027633596708	0.8823726594797215	276.0	5.301972636585037	190.0	0.4380876854977463
906	Feb25-FISH2-3R4-rep1-cp190-100x_Position011_10_cmle.ics	30	2	0	1.2995999999999999	0.3133843316354967	2.0	2.5991999999999997	1.0	0.29065874765724103	3.2419512415506033	0.9856113733938366	0.9991424882736704	0.9848512627767337	0.9372488579242487	0.28300698216655945	1.007832813871249	124.0	2.42003680585889	70.0	0.1614007262360118
907	Feb25-FISH2-3R4-rep1-cp190-100x_Position011_10_cmle.ics	31	1	0	1.2995999999999999	0.5252752227351318	1.0	1.7539750749824343	1.0	0.2659493000774543	1.9840831965145365	0.9223837442775681	0.966026825154606	0.9215645329692395	0.8673439884346639	0.39451399674615995	0.9964261694461244	188.0	3.546021752076747	125.0	0.28821558256430674
908	Feb25-FISH2-3R4-rep1-cp190-100x_Position011_10_cmle.ics	33	1	0	2.3826	1.25231950869706	1.0	0.1459114905355603	1.0	0.2785099870203717	3.572767514358256	0.29736779554806464	0.46457930106282164	0.29736779554806464	0.11916073209054512	0.8703961396113222	0.9917729161851204	282.0	5.553085116519322	235.0	0.5418452952208966
909	Feb25-FISH2-3R4-rep1-cp190-100x_Position011_10_cmle.ics	33	2	0	1.5162	0.33858966286141085	1.0	0.9755754663213545	1.0	0.23438440721173529	3.2282824386811204	0.6085988843922964	0.6794711513232021	0.6082469771476374	0.48650559192959386	0.7357405492134393	0.9734689131483855	154.0	2.996846989158139	87.0	0.20059804546475749
910	Feb25-FISH2-3R4-rep1-cp190-100x_Position011_10_cmle.ics	34	1	0	1.2995999999999999	0.34763698570290164	1.0	0.9512265400461282	1.0	0.3078760800517997	2.7269688731621224	0.7233385342827046	0.80846909923253	0.7237741467934959	0.598396945960288	0.5997514261814828	0.9989161620216888	180.0	3.460861099795512	126.0	0.2905213072248212
911	Feb25-FISH2-3R4-rep1-cp190-100x_Position011_10_cmle.ics	35	1	0	1.7328	6.519442858707171	1.0	0.5097226605744432	1.0	0.25384696959536246	3.3262092792846563	0.5606829129000503	0.680421861027826	0.5581655733146975	0.3719388023475131	0.7547452960233355	0.9821931615913737	200.0	3.9078152189027975	134.0	0.30896710450893683
912	Feb25-FISH2-3R4-rep1-cp190-100x_Position011_10_cmle.ics	36	1	0	1.083	0.6741824730400147	1.0	0.5595020986366908	1.0	0.30365028031738284	2.394176747133643	0.6603578097704957	0.78571170411421	0.6537317029094633	0.47295343653996746	0.7090020583958743	1.007588498600846	138.0	2.615878445031891	84.0	0.1936808714832141
913	Feb25-FISH2-3R4-rep1-cp190-100x_Position011_10_cmle.ics	37	1	0	1.7328	0.5041173367533671	1.0	0.5963412819178956	1.0	0.27624018448011206	3.20521586403671	0.5917074294008052	0.7161867014632717	0.5908282103705979	0.4198724434613318	0.7061063529299472	0.9982971085209059	204.0	3.997206042724255	144.0	0.33202435111408135
914	Feb25-FISH2-3R4-rep1-cp190-100x_Position011_10_cmle.ics	39	1	0	1.5162	0.9391459763856309	1.0	0.1459114905355603	1.0	0.3108236876742558	2.7398797080861055	0.28679846136168397	0.44000842639760557	0.28679846136168397	0.135265568316745	0.8953232691490755	0.9882739238155889	206.0	3.9482804592733043	155.0	0.35738732237974036
915	Feb25-FISH2-3R4-rep1-cp190-100x_Position011_10_cmle.ics	40	1	0	1.9493999999999998	0.522548981214738	1.0	0.4773698211006071	1.0	0.2500723460220743	3.6895008717497735	0.5705387567836435	0.7211671950051597	0.5602714199808462	0.3496573842419023	0.7446254855816576	0.9834251956236392	200.0	3.931220467743217	133.0	0.3066613798484224
916	Feb25-FISH2-3R4-rep1-cp190-100x_Position011_10_cmle.ics	41	1	0	1.083	1.1638430150695813	1.0	1.1554092027302227	1.0	0.32482598003490853	2.687283905578727	0.7944515402960012	0.8577157709518664	0.7910753043524862	0.7173742173474218	0.5106080668385943	1.0175384905543254	124.0	2.39663155701847	74.0	0.17062362487806956
917	Feb25-FISH2-3R4-rep1-cp190-100x_Position011_10_cmle.ics	42	1	0	1.7328	0.709965628216238	1.0	0.0	1.0	0.26031560351378047	3.040409543832112	0.18292036798755942	0.33770496315307813	0.15788785599768804	0.028170177044126856	0.9133271335006834	0.9876581465173045	210.0	4.107887029616022	146.0	0.3366358004351103
918	Feb25-FISH2-3R4-rep1-cp190-100x_Position011_10_cmle.ics	43	1	0	1.2995999999999999	0.7623441718414151	1.0	1.0024833655297731	1.0	0.3143224270587024	2.5522660793530956	0.7328362004610374	0.815088720990328	0.7255596846569701	0.6342586895708743	0.6498730044029079	0.9957368913055811	174.0	3.3501801129037463	121.0	0.27899268392224896
919	Feb25-FISH2-3R4-rep1-cp190-100x_Position011_10_cmle.ics	44	1	0	1.083	0.3854672746255075	1.0	0.3095250132321943	1.0	0.2714970799337216	2.6623634512153305	0.4448682658277625	0.5796565736007341	0.44007078254030674	0.28963166863284834	0.8145086793744967	0.9864862708001381	134.0	2.5732981188912736	76.0	0.1752350741990985
920	Feb25-FISH2-3R4-rep1-cp190-100x_Position011_10_cmle.ics	45	1	0	1.9493999999999998	1.5706972337342346	1.0	0.46141264688247224	1.0	0.26451517135375124	4.087652753453248	0.48966933633728515	0.617672715783111	0.4879315318780652	0.3368421414146965	0.773570026329199	0.9777884590010982	174.0	3.4672063571058453	111.0	0.2559354373171044
921	Feb25-FISH2-3R4-rep1-cp190-100x_Position011_10_cmle.ics	46	1	0	1.083	NA	0.0	0.32626801153583	1.0	0.33055124782308426	2.756916701920089	0.4867092866756393	0.6148805518169583	0.4929340511440108	0.3311658815612382	0.7580504553504747	1.0070042408570563	106.0	2.0411833475027517	59.0	0.13603775497035278
922	Feb25-FISH2-3R4-rep1-cp190-100x_Position011_10_cmle.ics	47	1	0	1.7328	0.1184341267859766	1.0	2.3010738268971607	1.0	0.2661537328980036	3.2488088330999534	0.9661958696792493	0.9859181836432045	0.9644538560669348	0.9317376747680014	0.3192902723150143	0.994276899641029	216.0	4.218568016507789	154.0	0.3550815977192259
923	Feb25-FISH2-3R4-rep1-cp190-100x_Position011_10_cmle.ics	48	1	0	1.7328	0.25153215404204543	1.0	0.5158750220536572	1.0	0.3167519218599209	3.3007984458256345	0.5152665872626637	0.6109507461640861	0.49399565613395924	0.3627478455825685	0.7718446247144856	1.0005681391694847	194.0	3.8205394808514517	143.0	0.3297186264535669
924	Feb25-FISH2-3R4-rep1-cp190-100x_Position011_10_cmle.ics	49	1	0	1.9493999999999998	2.0283848009870153	1.0	0.7900066980357398	1.0	0.2424578352319696	3.817569280711689	0.7390661960042214	0.8648204083118017	0.7347720077149823	0.5405691619054551	0.6201207145095351	0.956231654926285	198.0	3.886525055832489	129.0	0.29743848120636457
925	Feb25-FISH2-3R4-rep1-cp190-100x_Position011_10_cmle.ics	50	1	0	1.5162	0.4851876132791173	1.0	0.0	1.0	0.21529311078407037	2.668172008094558	0.13810680362612543	0.3016769283128616	0.11740045171869683	0.029721388570898177	0.9395338530207727	0.9576759917283822	206.0	3.9482804592733043	129.0	0.29743848120636457
926	Feb25-FISH2-3R4-rep1-cp190-100x_Position011_10_cmle.ics	51	1	0	2.166	0.3954570521578233	1.0	0.9479040472602467	1.0	0.28986581340568945	3.498358671231815	0.6428474221782916	0.763123683871245	0.6399286604495251	0.49154275359204663	0.7011598454049022	0.9948087502395545	312.0	6.1533005486589945	279.0	0.6432971802835327
927	Feb25-FISH2-3R4-rep1-cp190-100x_Position011_10_cmle.ics	52	1	0	1.2995999999999999	2.1425755491350302	1.0	0.1459114905355603	1.0	0.18014189499173103	1.966011053374292	0.3063928378621558	0.43857690750404893	0.3063928378621558	0.13486649721072522	0.8619184461024535	0.9245941678783864	206.0	3.831254215071205	118.0	0.27207550994070556
928	Feb25-FISH2-3R4-rep1-cp190-100x_Position011_10_cmle.ics	53	1	0	1.5162	0.4473512549694105	1.0	1.7098094029846407	1.0	0.2955469651326335	2.706056199618658	0.9147456898468654	0.9519656966660243	0.9127073543146004	0.8561676327141735	0.39473864439332024	0.9958901563762386	192.0	3.6822230735790438	136.0	0.31357855382996574
929	Feb25-FISH2-3R4-rep1-cp190-100x_Position011_10_cmle.ics	54	1	0	1.2995999999999999	NA	0.0	0.20635000882146287	1.0	0.271306845928369	2.79662024026898	0.4340483309940807	0.6141987551107585	0.4340483309940807	0.20841978397510222	0.8351586198991933	0.9886894889600211	122.0	2.351936145107741	66.0	0.15217782759395398
930	Feb25-FISH2-3R4-rep1-cp190-100x_Position011_10_cmle.ics	55	1	0	1.7328	0.6044080437769199	1.0	1.5634639508005113	1.0	0.2912161111856108	3.5160255975893566	0.8525450668295691	0.9065093074952063	0.8491286419711188	0.7627621003094014	0.49261640144642344	0.9720297363109166	230.0	4.508030651042472	177.0	0.40811326491105837
931	Feb25-FISH2-3R4-rep1-cp190-100x_Position011_10_cmle.ics	56	1	0	1.2995999999999999	0.4886992291433811	1.0	0.2991586303963464	1.0	0.277819020713718	2.0856662259204577	0.3905077506535587	0.5454214072683089	0.378349718325417	0.23424647446518648	0.8265325489639869	0.9897545819324071	196.0	3.7013981508792417	136.0	0.31357855382996574
932	Feb25-FISH2-3R4-rep1-cp190-100x_Position011_10_cmle.ics	57	1	0	1.083	NA	0.0	0.0	1.0	0.2583896948561106	2.8851870187531543	0.1956752333616196	0.3525503091283792	0.1956752333616196	0.039110801309249606	0.9220631470324006	0.9888569294639085	124.0	2.37322630817805	66.0	0.15217782759395398
933	Feb25-FISH2-3R4-rep1-cp190-100x_Position011_10_cmle.ics	58	1	0	1.7328	2.450752384466431	1.0	0.0	1.0	0.2564953287205195	3.146519982889242	0.19692465052846914	0.36774633481077396	0.17492669621547904	0.027425843845891577	0.9250550972453067	0.9891151294911932	212.0	4.129177192686331	147.0	0.33894152509562475
934	Feb25-FISH2-3R4-rep1-cp190-100x_Position011_10_cmle.ics	59	1	0	1.083	0.4445707402969053	1.0	1.4686736615067262	1.0	0.2825870437667758	2.1367173320439194	0.9195211137299821	0.9671839548868868	0.9192237372513602	0.8491750556204154	0.398408380625121	0.9906826453153261	148.0	2.815950255745114	90.0	0.20751521944630086
935	Feb25-FISH2-3R4-rep1-cp190-100x_Position011_10_cmle.ics	60	1	0	1.5162	0.5822931251047456	1.0	1.3239619450325248	1.0	0.2497276119465799	2.785289809838148	0.8416586076889655	0.9119539166631627	0.8394371329661242	0.7318217494288638	0.5313362484692192	0.9958244069611013	210.0	4.061076531935181	143.0	0.3297186264535669
936	Feb25-FISH2-3R4-rep1-cp190-100x_Position011_10_cmle.ics	61	1	0	1.083	2.791394761129285	1.0	0.43046674663324214	1.0	0.2877226213926332	2.1069366532688054	0.49544172574129125	0.6353799832304291	0.4910511471910969	0.3204550651726504	0.7709007264052674	0.9805822538413975	162.0	3.0351971437585354	104.0	0.2397953646935032
937	Feb25-FISH2-3R4-rep1-cp190-100x_Position011_10_cmle.ics	62	1	0	1.7328	6.132095112572648	1.0	0.0	1.0	0.1761681061087416	2.4117690118442328	0.1658024286183131	0.32598047259599605	0.16296357072530357	0.029307515589104036	0.9297663967494291	0.888761018706649	192.0	3.7056283224194635	105.0	0.24210108935401767
938	Feb25-FISH2-3R4-rep1-cp190-100x_Position011_10_cmle.ics	63	1	0	1.7328	1.0887167095380206	1.0	1.3742323914031862	1.0	0.19487062634155358	3.7388569304109	0.8499400313682074	0.9035965802503306	0.8484331272872652	0.765480364117231	0.4219988081004382	0.8965962190294635	188.0	3.616237498598006	107.0	0.2467125386750466
939	Feb25-FISH2-3R4-rep1-cp190-100x_Position011_10_cmle.ics	64	1	0	1.7328	0.5329122896250609	1.0	0.639412489864916	1.0	0.2974493523122545	2.6412246422848025	0.573818499018661	0.7193548530661836	0.573818499018661	0.38715046752680327	0.740795215996742	0.9990797378487009	268.0	5.170001486622962	225.0	0.5187880486157521
940	Feb25-FISH2-3R4-rep1-cp190-100x_Position011_10_cmle.ics	65	1	0	2.166	0.4335666128789491	1.0	0.639412489864916	1.0	0.2771390510931619	3.325152440833088	0.5488134937895703	0.6592278446345432	0.5446933449325794	0.3807251139787025	0.7598533081781272	0.9881035206472376	292.0	5.706346429551707	247.0	0.5695139911470701
941	Feb25-FISH2-3R4-rep1-cp190-100x_Position011_10_cmle.ics	66	1	0	1.5162	NA	0.0	0.0	1.0	0.21404424892212104	2.7777246474000763	0.07447360558552042	0.2112024908401868	0.10391080779331058	0.037221077791580834	0.9547279023971239	0.957840473331829	128.0	2.5562381273611865	63.0	0.1452606536124106
942	Feb25-FISH2-3R4-rep1-cp190-100x_Position011_10_cmle.ics	67	1	0	1.7328	0.5266385846043019	1.0	1.0440946079954327	1.0	0.26962149742260655	2.9885305952143173	0.739287211740042	0.8330269311401387	0.7351846476374778	0.6154555716819867	0.6071836787487184	0.9779712958759039	216.0	4.171757518826949	155.0	0.35738732237974036
943	Feb25-FISH2-3R4-rep1-cp190-100x_Position011_10_cmle.ics	68	1	0	1.7328	0.4088257605821165	1.0	0.10317500441073144	1.0	0.25630978188623604	3.078876855327404	0.3462380971151518	0.5062674918207261	0.3340409836527145	0.08038494675729095	0.8739087819657145	0.9851634247130293	240.0	4.614481466394016	177.0	0.40811326491105837
944	Feb25-FISH2-3R4-rep1-cp190-100x_Position011_10_cmle.ics	69	1	0	1.5162	0.24845926930914056	1.0	0.5689355674538337	1.0	0.2623025778457774	3.1695293024939253	0.6008862715372729	0.7302848313460248	0.5972323450239546	0.4400503386684548	0.7247676649246125	0.9952672185386177	166.0	3.241614211782091	103.0	0.23748964003298878
945	Feb25-FISH2-3R4-rep1-cp190-100x_Position011_10_cmle.ics	70	1	0	1.5162	5.676010758854411	1.0	0.0	1.0	0.26989512868537635	3.1055023548165086	0.21418707316152888	0.38791080255065463	0.21418707316152888	0.028992944194996793	0.9098361658579428	0.9909159101180963	194.0	3.7503237343301925	132.0	0.30435565518790797
946	Feb25-FISH2-3R4-rep1-cp190-100x_Position011_10_cmle.ics	71	1	0	1.5162	0.6135007886813096	2.0	1.0317500441073144	1.0	0.23849545224198476	1.7558975528598904	0.6345359081605411	0.7096306843463558	0.6337243036397615	0.5394749488297589	0.6948993516129008	0.9110912509149041	272.0	5.1657713150827425	206.0	0.47497928006597756
947	Feb25-FISH2-3R4-rep1-cp190-100x_Position011_10_cmle.ics	72	1	0	1.2995999999999999	5.1787177548557946	1.0	0.23070632344123612	1.0	0.29197721891436773	2.817258481868011	0.3149572447677989	0.45091179666461945	0.3129399537015165	0.14813624982283743	0.8896154641284308	1.0063058494038575	156.0	2.9947319033880286	99.0	0.22826674139093092
948	Feb25-FISH2-3R4-rep1-cp190-100x_Position011_10_cmle.ics	72	2	0	1.2995999999999999	0.2989914760727321	1.0	0.10317500441073144	1.0	0.28060139833013986	2.6895387021511126	0.255194406387301	0.38041054471583124	0.225402749562999	0.07997118155619597	0.8775431338232329	0.9818135552910158	136.0	2.6179935308020017	79.0	0.18215224818064185
949	Feb25-FISH2-3R4-rep1-cp190-100x_Position011_10_cmle.ics	73	1	0	1.2995999999999999	2.8511068572068057	1.0	1.969554495985222	1.0	0.2595009869835509	3.037826732466863	0.9869952173530999	0.9967299750197708	0.9847231462535933	0.9624731682211315	0.2755666131863852	0.9695658752384111	130.0	2.530717792750656	71.0	0.16370645089652625
950	Feb25-FISH2-3R4-rep1-cp190-100x_Position011_10_cmle.ics	74	1	0	1.083	0.37315039160455055	1.0	0.4773698211006071	1.0	0.3182908668164536	2.7297107811374133	0.6177574597981509	0.7429199468357018	0.6114770619422496	0.4344428702878759	0.7578781128995198	1.020139803140027	118.0	2.285950570126704	68.0	0.15678927691498287
951	Feb25-FISH2-3R4-rep1-cp190-100x_Position011_10_cmle.ics	75	1	0	1.7328	4.700421150078545	1.0	0.23070632344123612	1.0	0.1896346663150119	3.7136109306708485	0.3172071089537795	0.451579084806685	0.3172071089537795	0.17177155496843366	0.8609480678985685	0.9104440779223832	164.0	3.220324048711782	86.0	0.19829232080424306
952	Feb25-FISH2-3R4-rep1-cp190-100x_Position011_10_cmle.ics	76	1	0	1.083	0.5597846778375755	1.0	1.1321417835580119	1.0	0.259770442543706	2.380564541458732	0.8522445585248445	0.9087863231460602	0.8510131299077228	0.7741607893937213	0.4629523883170306	0.9930557787402463	120.0	2.2838354843565924	63.0	0.1452606536124106
953	Feb25-FISH2-3R4-rep1-cp190-100x_Position011_10_cmle.ics	77	1	0	1.7328	3.2385289385426037	1.0	0.0	1.0	0.19921427233889782	2.5375297095175564	0.10538372702086975	0.2838494500154614	0.10538372702086975	0.026637805362901446	0.9559187944021127	0.9282496542016024	242.0	4.659176878304747	158.0	0.3643044963612837
954	Feb25-FISH2-3R4-rep1-cp190-100x_Position011_10_cmle.ics	78	1	0	1.2995999999999999	0.48282382229812726	1.0	0.5423219111851784	1.0	0.30929561366189423	3.032431036627936	0.6806056898133986	0.7976343428163557	0.6710614866931783	0.4512593045783624	0.7227424298151902	0.9986202773600544	152.0	2.928746328406991	98.0	0.2259610167304165
955	Feb25-FISH2-3R4-rep1-cp190-100x_Position011_10_cmle.ics	79	1	0	3.0324	0.44873339243407984	1.0	1.1736910802652911	1.0	0.14955232783262315	3.959845116258768	0.7842900805957608	0.8795697924651142	0.766233807885107	0.5690949092856707	0.5632018302546284	0.7403851889071424	420.0	8.122153063870373	313.0	0.7216918187410241
956	Feb25-FISH2-3R4-rep1-cp190-100x_Position011_10_cmle.ics	80	1	0	1.5162	2.143134758291193	1.0	0.2918229810711206	1.0	0.2986224021847657	2.9696554813198506	0.42903982588541223	0.5913571610277283	0.42903982588541223	0.22212682664857683	0.8317334553234402	0.9983431005017139	196.0	3.818424395081341	141.0	0.325107177132538
957	Feb25-FISH2-3R4-rep1-cp190-100x_Position011_10_cmle.ics	81	1	0	1.5162	2.182339847645802	1.0	0.5595020986366908	1.0	0.26857729584194817	3.172592643407195	0.4828772322493613	0.586080133251786	0.47883022976390316	0.36027431129386966	0.7823390121136072	0.9878381164868382	138.0	2.68609419155315	79.0	0.18215224818064185
958	Feb25-FISH2-3R4-rep1-cp190-100x_Position011_10_cmle.ics	81	2	0	1.7328	0.3391799053145891	1.0	0.0	1.0	0.19860369276221318	2.5410235563265346	0.11747151265935343	0.2636971297947003	0.11747151265935343	0.02215874833543708	0.942444890414241	0.923159913905793	234.0	4.456989981821411	150.0	0.3458586990771681
959	Feb25-FISH2-3R4-rep1-cp190-100x_Position011_10_cmle.ics	82	1	0	1.7328	0.513060854015734	1.0	0.8972608143895275	1.0	0.29783744644865845	3.229518686733737	0.6817295945081157	0.7946433765780441	0.6829876665309209	0.5652452149630578	0.638906655271711	1.005565791156314	182.0	3.5523670093870803	126.0	0.2905213072248212
960	Feb25-FISH2-3R4-rep1-cp190-100x_Position011_10_cmle.ics	83	1	0	1.7328	0.5740132749377738	1.0	0.0	1.0	0.28517285725903474	2.786796697156622	0.2029176427834416	0.395955145135856	0.2029176427834416	0.026824013446076173	0.9246072101789189	0.9825109588901755	212.0	4.082366695005491	155.0	0.35738732237974036
961	Feb25-FISH2-3R4-rep1-cp190-100x_Position011_10_cmle.ics	84	1	0	1.083	NA	0.0	1.5291679817233297	1.0	0.2957864950993678	2.9664996660684446	0.9695189575102239	0.9898367644000832	0.9642510570458168	0.914396617453386	0.40841979164355136	0.9894432989515973	110.0	2.1305741713242092	59.0	0.13603775497035278
962	Feb25-FISH2-3R4-rep1-cp190-100x_Position011_10_cmle.ics	85	1	0	1.7328	0.3006516526945817	1.0	0.4332	1.0	0.26566250611420195	3.139842666965145	0.6536707119982025	0.8440092908171967	0.6536707119982025	0.3058890570307826	0.7277162927230814	0.9954240210973581	246.0	4.7719729509666236	187.0	0.4311705115162029
963	Feb25-FISH2-3R4-rep1-cp190-100x_Position011_10_cmle.ics	85	2	0	1.7328	2.2804412674736074	1.0	0.5097226605744432	1.0	0.2229609989894727	2.4352699604991743	0.45081578897500524	0.5784372910445943	0.45036640795675115	0.2733454792540275	0.8304707435323574	0.9222002314240886	258.0	4.993334924750158	184.0	0.42425333753465955
964	Feb25-FISH2-3R4-rep1-cp190-100x_Position011_10_cmle.ics	86	1	0	1.9493999999999998	2.975471250092063	1.0	1.7005584247992869	1.0	0.2733378590213401	3.2668175551094483	0.8668996731634696	0.9290520885025411	0.8651628193500915	0.7689257174147401	0.49002821240636096	0.9962347590715382	248.0	4.840073611717772	192.0	0.4426991348187751
965	Feb25-FISH2-3R4-rep1-cp190-100x_Position011_10_cmle.ics	87	1	0	1.2995999999999999	1.2176239774145934	1.0	0.0	1.0	0.2567560264848119	3.0487581352894044	0.1623506055827283	0.3297964313446098	0.1623506055827283	0.02818181090449164	0.9502439796627027	0.9632661785104184	128.0	2.4626171319995067	69.0	0.1590950015754973
966	Feb25-FISH2-3R4-rep1-cp190-100x_Position011_10_cmle.ics	87	2	0	1.5162	1.0412566153274316	1.0	0.0	1.0	0.1421881348337098	2.855343106390556	0.08041081963801122	0.17159644895574003	0.056379631927378104	0.02818181090449164	0.9732645639211996	0.9349989857387737	134.0	2.6435138654125323	55.0	0.12681485632829495
967	Feb25-FISH2-3R4-rep1-cp190-100x_Position011_10_cmle.ics	88	1	0	1.7328	0.5587794094043786	1.0	0.4660867564761642	1.0	0.29268502797178175	3.4177344142586783	0.5259360504145777	0.6813497511324532	0.5215271939957302	0.3250185970281042	0.7913126668782734	0.9972826048658145	220.0	4.307958840329248	166.0	0.3827502936453994
968	Feb25-FISH2-3R4-rep1-cp190-100x_Position011_10_cmle.ics	89	1	0	1.083	1.7406736852664337	1.0	1.1961505589055579	1.0	0.26084403310998117	2.899568866489265	0.9016945793281141	0.947023750536782	0.8990189277574075	0.8116143097809929	0.44517132159450135	0.9549841533309064	116.0	2.2178499093755555	60.0	0.13834347963086724
969	Feb25-FISH2-3R4-rep1-cp190-100x_Position011_10_cmle.ics	90	1	0	1.2995999999999999	0.6458121383491707	1.0	0.5556144027286182	1.0	0.29072897556794247	2.5321779870393706	0.549863367907619	0.6801633708459437	0.5475935121793554	0.40796065583404345	0.711817571701922	0.9933831620894512	194.0	3.680107987808933	137.0	0.3158842784904802
970	Feb25-FISH2-3R4-rep1-cp190-100x_Position011_10_cmle.ics	91	1	0	1.7328	0.406263681950097	1.0	0.1459114905355603	1.0	0.2815050773259216	2.881094175193947	0.32218234307338195	0.4799542256726355	0.3099975292266479	0.14370147856279014	0.8747490579761313	0.987249398724808	212.0	4.082366695005491	154.0	0.3550815977192259
971	Feb25-FISH2-3R4-rep1-cp190-100x_Position011_10_cmle.ics	93	1	0	1.5162	0.4916194145046627	1.0	0.0	1.0	0.23211848834787194	2.480072234284532	0.135939336492891	0.33245497630331755	0.135939336492891	0.028690047393364927	0.9593104350750757	0.9002638322713565	204.0	3.903585047362576	132.0	0.30435565518790797
972	Feb25-FISH2-3R4-rep1-cp190-100x_Position012_11_cmle.ics	1	1	0	1.5162	0.5537435656231969	1.0	0.5963412819178956	1.0	0.29247783641808905	2.955005996037406	0.5677917487092823	0.6881269477046156	0.5667529729143087	0.4312702522519729	0.7714307021756757	0.9983197655844536	186.0	3.594947335527698	129.0	0.29743848120636457
973	Feb25-FISH2-3R4-rep1-cp190-100x_Position012_11_cmle.ics	2	1	0	1.083	0.6596254547754667	1.0	2.132458638905796	1.0	0.3085208285484633	2.7306240217856983	0.8978314760884738	0.939759881906504	0.8970693237703274	0.8555520790712974	0.49650300520812896	1.01671835607769	106.0	2.0411833475027517	57.0	0.13142630564932387
974	Feb25-FISH2-3R4-rep1-cp190-100x_Position012_11_cmle.ics	2	2	0	1.9493999999999998	2.0192304594702315	1.0	0.23070632344123612	1.0	0.27714930039612806	3.1667898255771276	0.3694834211814163	0.5151106725392508	0.3694834211814163	0.16791418967163269	0.8487839938547662	0.9994098363023696	246.0	4.818783448647463	191.0	0.4403934101582607
975	Feb25-FISH2-3R4-rep1-cp190-100x_Position012_11_cmle.ics	3	1	0	1.2995999999999999	0.17206253466328142	1.0	1.4536916442285035	1.0	0.31365172603656777	3.010488385683325	0.9461907953529938	0.9856009830205541	0.9435433422698838	0.8527256478999107	0.4755847200479425	0.9997627283995716	144.0	2.7967751784449164	91.0	0.20982094410681532
976	Feb25-FISH2-3R4-rep1-cp190-100x_Position012_11_cmle.ics	5	1	0	1.083	2.698455718461606	1.0	1.9862970628557857	1.0	0.2993667739987017	2.765753793118461	0.8337237583205325	0.8707997311827957	0.8335061443932412	0.7884952636968766	0.5447828916754088	1.0090213028545492	102.0	1.951792523681294	53.0	0.12220340700726606
977	Feb25-FISH2-3R4-rep1-cp190-100x_Position012_11_cmle.ics	5	2	0	1.5162	4.408811285722055	1.0	0.0	1.0	0.11877935187183632	2.8919438801673443	0.03798643113159242	0.13176683307731696	0.03798643113159242	0.018990015360983103	0.9878116680103792	0.8799746663995667	144.0	2.843585676125756	56.0	0.12912058098880944
978	Feb25-FISH2-3R4-rep1-cp190-100x_Position012_11_cmle.ics	5	3	0	1.5162	5.317400556082925	1.0	0.0	1.0	0.26962149742260655	2.9218899042965703	0.19321236559139784	0.3571812596006144	0.1849110343061956	0.018990015360983103	0.916178554373477	0.9709971659061871	216.0	4.148352269986529	155.0	0.35738732237974036
979	Feb25-FISH2-3R4-rep1-cp190-100x_Position012_11_cmle.ics	6	1	0	1.7328	0.4401732318083572	1.0	0.5689355674538337	1.0	0.292485254811594	2.6686148762221094	0.5794219130815784	0.715827559766684	0.575540159377824	0.41335200043815207	0.7501749977484576	0.9835667883249531	202.0	3.9057001331326866	146.0	0.3366358004351103
980	Feb25-FISH2-3R4-rep1-cp190-100x_Position012_11_cmle.ics	7	1	0	1.2995999999999999	1.1686438187685122	1.0	0.5836459621422412	1.0	0.28397904170776694	2.7650801783568992	0.5626073774633653	0.6706122620852283	0.5588512716860368	0.42959407107966985	0.7064432275172007	1.0053118315171656	178.0	3.4161656878847833	119.0	0.27438123460122005
981	Feb25-FISH2-3R4-rep1-cp190-100x_Position012_11_cmle.ics	8	1	0	0.6497999999999999	NA	0.0	0.0	1.0	0.3503980382358139	1.8838860670901703	0.2069670621177511	0.40347063591481835	0.2069670621177511	0.03810515068896912	0.9180868278141008	1.000891274461996	98.0	1.815591202178996	54.0	0.12450913166778053
982	Feb25-FISH2-3R4-rep1-cp190-100x_Position012_11_cmle.ics	9	1	0	1.5162	0.508921739492432	1.0	0.10317500441073144	1.0	0.29072897556794247	3.1024436169641207	0.30900964719457247	0.4620721385223215	0.30844001723495773	0.06604056057430385	0.8777505194783983	0.9887795256488016	194.0	3.750323734330192	137.0	0.3158842784904802
983	Feb25-FISH2-3R4-rep1-cp190-100x_Position012_11_cmle.ics	10	1	0	1.5162	0.3656070256178669	1.0	0.23070632344123612	1.0	0.2834790591663577	3.039691584536478	0.41714407630125405	0.5570758034310278	0.3960300590275857	0.2085483322929096	0.8143464939958668	0.9871866098729769	186.0	3.5949473355276975	127.0	0.29282703188533565
984	Feb25-FISH2-3R4-rep1-cp190-100x_Position012_11_cmle.ics	11	1	0	1.7328	0.46307739971735623	1.0	0.8670937442763532	1.0	0.2860664445470877	2.9092690107960846	0.6683927243024053	0.7795727156478065	0.6651059215932241	0.5051708797059381	0.6640793490209564	0.9958247271068313	256.0	4.995450010520269	206.0	0.47497928006597756
985	Feb25-FISH2-3R4-rep1-cp190-100x_Position012_11_cmle.ics	12	1	0	1.7328	0.5553215875997215	1.0	1.021380433748922	1.0	0.2445914264975048	3.066431991349258	0.7081910720303152	0.775796186443372	0.7030219797686943	0.5984702538768192	0.6296312607905532	0.9746078675415957	226.0	4.3952345783805935	158.0	0.3643044963612837
986	Feb25-FISH2-3R4-rep1-cp190-100x_Position012_11_cmle.ics	13	1	0	1.5162	4.499732985371036	1.0	1.3412750573395087	1.0	0.1951901233643035	2.6535860326437013	0.8333182290323256	0.9060558952086833	0.8309968141543567	0.7230022238178561	0.5062559867942994	0.8636020729747402	176.0	3.3012545294527946	97.0	0.22365529206990203
987	Feb25-FISH2-3R4-rep1-cp190-100x_Position012_11_cmle.ics	14	1	0	1.083	0.267810354875888	1.0	0.0	1.0	0.257039398930074	2.5888649224434372	0.20356438536264698	0.3319972974947045	0.19934628588123585	0.038200277554597914	0.8957523274236397	0.9932438796716081	110.0	2.0837636736433693	55.0	0.12681485632829495
988	Feb25-FISH2-3R4-rep1-cp190-100x_Position012_11_cmle.ics	15	1	0	1.083	0.3735015227895569	1.0	0.8058225447605828	1.0	0.261512653717724	2.7841675411665974	0.7324697946779334	0.7897765176784523	0.7310799792454229	0.6524627529464088	0.6207471877050265	0.9938409500423102	104.0	1.996487935592023	51.0	0.11759195768623716
989	Feb25-FISH2-3R4-rep1-cp190-100x_Position012_11_cmle.ics	16	1	0	0.8664	NA	0.0	0.2611622542985661	1.0	0.2815510562887972	2.1055232626304754	0.5237722665987372	0.6567987044888007	0.5005549591513674	0.28297458105132917	0.8099241630775058	0.9985411108503645	108.0	2.0390682617326408	56.0	0.12912058098880944
990	Feb25-FISH2-3R4-rep1-cp190-100x_Position012_11_cmle.ics	17	1	0	1.2995999999999999	0.4424849746279281	1.0	0.10317500441073144	1.0	0.29783744644865845	2.5410700386073564	0.29714200491377346	0.46372363556441676	0.3113652597784877	0.09777310297730715	0.8893595783334999	0.9983925050394804	182.0	3.435340765184981	126.0	0.2905213072248212
991	Feb25-FISH2-3R4-rep1-cp190-100x_Position012_11_cmle.ics	18	1	0	1.2995999999999999	0.4009294640333964	1.0	0.5158750220536572	1.0	0.286050250349916	2.4494028488379698	0.5415769096413601	0.6720423847228691	0.5420208430367955	0.37613894387517466	0.7222689985540772	0.9709566917129054	196.0	3.7013981508792417	138.0	0.3181900031509946
992	Feb25-FISH2-3R4-rep1-cp190-100x_Position012_11_cmle.ics	20	1	0	1.7328	0.12237216473826416	1.0	0.0	1.0	0.25999693092203524	3.09614840403341	0.10417158148030817	0.2849738138729181	0.12964997539784714	0.026337784188567075	0.9697117403657283	0.935592415068713	212.0	4.129177192686331	148.0	0.3412472497561391
993	Feb25-FISH2-3R4-rep1-cp190-100x_Position012_11_cmle.ics	21	1	0	1.2995999999999999	0.2795000362350326	1.0	0.5097226605744432	1.0	0.33776796015158117	2.7606625653584276	0.5509040380933015	0.6781005880060326	0.5487519699049362	0.3736041211258536	0.7436821824538681	1.0137846647131858	168.0	3.2394991260119803	119.0	0.27438123460122005
994	Feb25-FISH2-3R4-rep1-cp190-100x_Position012_11_cmle.ics	22	1	0	1.7328	0.17755154504455825	1.0	0.10317500441073144	1.0	0.2742122898068677	2.955003949679693	0.2647549633119831	0.4268959565469909	0.2647549633119831	0.07350078120526475	0.9013455637227559	0.9929973940604988	232.0	4.482510316431941	174.0	0.40119609092951497
995	Feb25-FISH2-3R4-rep1-cp190-100x_Position012_11_cmle.ics	23	1	0	1.9493999999999998	0.49208245897681674	1.0	2.5991999999999997	1.0	0.27876185859557256	2.4914798764474653	0.9865975446854526	0.9973554481267095	0.9791330068061828	0.9142389160994847	0.1984683770025998	0.9869378695244203	342.0	6.519463492394471	314.0	0.7239975434015384
996	Feb25-FISH2-3R4-rep1-cp190-100x_Position012_11_cmle.ics	24	1	0	1.083	2.036432173233924	1.0	1.0161559471409798	1.0	0.23887321314143317	2.5733248660791115	0.8254203300940922	0.8961668980410303	0.8253894801789295	0.7358167515039333	0.512799411576974	0.967251491243139	126.0	2.3711112224079387	65.0	0.14987210293343953
997	Feb25-FISH2-3R4-rep1-cp190-100x_Position012_11_cmle.ics	27	1	0	0.8664	0.5310326739810227	1.0	1.7066936201320784	1.0	0.30414293636913303	2.301241697427873	0.979298682474495	0.9961626372809544	0.9776262241465817	0.9460725103599502	0.29953670599386145	0.9763018537482587	104.0	1.973082686751603	55.0	0.12681485632829495
998	Feb25-FISH2-3R4-rep1-cp190-100x_Position012_11_cmle.ics	28	1	0	1.7328	0.3193420437304249	1.0	0.0	1.0	0.2920931800722684	3.240892713511049	0.24353179313913492	0.41359236599397314	0.24353179313913492	0.028376403981371565	0.8946109206857494	0.9989332463231497	188.0	3.686453245119266	131.0	0.3020499305273935
999	Feb25-FISH2-3R4-rep1-cp190-100x_Position012_11_cmle.ics	29	1	0	1.5162	0.31068617144998323	1.0	0.7045350271771298	1.0	0.3099409229247099	2.697763764654426	0.6603309949226774	0.7671756908646952	0.6540831750707337	0.4924770357738072	0.6884262781360528	0.9994807682003864	156.0	2.9947319033880286	102.0	0.23518391537247432
1000	Feb25-FISH2-3R4-rep1-cp190-100x_Position012_11_cmle.ics	30	1	0	1.5162	0.30855048167720217	1.0	0.0	1.0	0.31544250215413183	3.151582474950763	0.2301177919778274	0.4349577847922601	0.2301177919778274	0.030166551184335463	0.9035584267328919	1.0085537870223251	168.0	3.2629043748524	115.0	0.2651583359591622
1001	Feb25-FISH2-3R4-rep1-cp190-100x_Position012_11_cmle.ics	31	1	0	1.083	0.62285482832424	1.0	0.1459114905355603	1.0	0.17317225157958047	2.652582905542999	0.5043578415361606	0.6692853827508553	0.48794072647882963	0.18236750270753468	0.7653068460002844	0.8779584142989051	130.0	2.4370967973889757	58.0	0.13373203030983835
1002	Feb25-FISH2-3R4-rep1-cp190-100x_Position012_11_cmle.ics	32	1	0	1.7328	6.760780787636438	1.0	0.10317500441073144	1.0	0.19073898652882953	2.1941272739913646	0.32652440055463494	0.5434103283844567	0.31157631303053873	0.06554499644898373	0.8645430938810181	0.8511296286609547	234.0	4.456989981821409	147.0	0.33894152509562475
1003	Feb25-FISH2-3R4-rep1-cp190-100x_Position012_11_cmle.ics	33	1	0	1.5162	0.5095802270902743	1.0	0.5556144027286182	1.0	0.2706218226372091	3.0276279599017624	0.5744850807389357	0.6873021971910738	0.5744850807389357	0.4440793132387587	0.7197049293478244	0.991521761037764	160.0	3.1075279760499055	99.0	0.22826674139093092
1004	Feb25-FISH2-3R4-rep1-cp190-100x_Position012_11_cmle.ics	34	1	0	1.5162	0.3296694566314843	1.0	2.1935306822312315	1.0	0.28396681001051644	2.405487369110646	0.9594440631434454	0.9819800960878518	0.9589979409746053	0.9219835277968428	0.3217002872004763	0.9862949876946238	204.0	3.9035850473625757	146.0	0.3366358004351103
1005	Feb25-FISH2-3R4-rep1-cp190-100x_Position012_11_cmle.ics	35	1	0	1.9493999999999998	0.5949701198001921	1.0	0.0	1.0	0.14992160638543162	2.613878854130852	0.07943312823474533	0.20582420755680936	0.07943312823474533	0.028524993151039933	0.9527184511250202	0.9379025553093729	236.0	4.735737882136339	132.0	0.30435565518790797
1006	Feb25-FISH2-3R4-rep1-cp190-100x_Position012_11_cmle.ics	36	1	0	1.9493999999999998	0.14551318054805876	1.0	1.8253521634203476	1.0	0.3057398659709994	2.8519923126042923	0.857670054730258	0.9079632525410477	0.8566262705238468	0.7812392494136043	0.500128130558519	0.9969594586768622	278.0	5.393478546176607	241.0	0.5556796431839834
1007	Feb25-FISH2-3R4-rep1-cp190-100x_Position012_11_cmle.ics	37	1	0	1.5162	5.889879402314211	1.0	0.1459114905355603	1.0	0.2536997527603807	3.152268613705294	0.31937248755569103	0.4747921111062737	0.30982338514229324	0.14363199674924174	0.8783555206614245	0.9875667121956173	204.0	3.8801797985221556	138.0	0.3181900031509946
1008	Feb25-FISH2-3R4-rep1-cp190-100x_Position012_11_cmle.ics	38	1	0	1.5162	0.15808831523586273	1.0	1.8410516456738788	1.0	0.2891693237963332	2.6261370590617776	0.9161127415826489	0.9587132465935867	0.9157933432567782	0.8533600101243243	0.44121294110566234	0.9934204060750843	220.0	4.214337844967568	165.0	0.3804445689848849
1009	Feb25-FISH2-3R4-rep1-cp190-100x_Position012_11_cmle.ics	39	1	0	1.083	0.3933949701091795	1.0	0.0	1.0	0.1636246173744684	2.9943309096491526	0.09744507606791283	0.19863997882450812	0.09744507606791283	0.03480721479259362	0.9798381367059337	0.9430030661616914	120.0	2.283835484356593	50.0	0.11528623302572269
1010	Feb25-FISH2-3R4-rep1-cp190-100x_Position012_11_cmle.ics	40	1	0	1.5162	0.665018040525619	1.0	0.9077480443748005	1.0	0.28338322808811234	3.086309264608601	0.6885637018008798	0.7784551881197513	0.6734761656240045	0.5627291766922644	0.6744109016152526	0.9956490668428303	206.0	3.9950909569541437	148.0	0.3412472497561391
1011	Feb25-FISH2-3R4-rep1-cp190-100x_Position012_11_cmle.ics	41	1	0	1.2995999999999999	0.15578883148868222	1.0	0.0	1.0	0.20031168451996822	2.39889727727502	0.08058983034953777	0.21073072384718175	0.08058983034953777	0.029175034578687024	0.9609992675018831	0.9242821956402353	156.0	3.064947649909288	82.0	0.18906942216218525
1012	Feb25-FISH2-3R4-rep1-cp190-100x_Position012_11_cmle.ics	42	1	0	1.083	0.5110708187953867	1.0	0.32626801153583	1.0	0.25214724833090585	1.8958354881576502	0.4619094982941359	0.6027475641971743	0.4617597672752163	0.2842429492732698	0.7833870875464292	0.9796450501457289	156.0	2.9479214057071883	92.0	0.21212666876732977
1013	Feb25-FISH2-3R4-rep1-cp190-100x_Position012_11_cmle.ics	43	1	0	1.5162	0.3390190239214247	1.0	0.20635000882146287	1.0	0.2686201330949547	2.838916645764608	0.3566533954698782	0.5254757476539683	0.3532306996018641	0.16841219441478264	0.8640465529350656	0.984860880121258	204.0	3.9035850473625757	142.0	0.3274129017930525
1014	Feb25-FISH2-3R4-rep1-cp190-100x_Position012_11_cmle.ics	44	1	0	1.7328	0.45756001261395407	1.0	0.0	1.0	0.25384631542289327	3.1120467063571944	0.21423169474046064	0.4310797906879034	0.20475917650204348	0.028310606928688743	0.9133880103756905	0.9750397720408526	196.0	3.7950191462409206	130.0	0.29974420586687905
1015	Feb25-FISH2-3R4-rep1-cp190-100x_Position012_11_cmle.ics	45	1	0	1.5162	0.49458098165364245	1.0	0.42540144110901373	1.0	0.27462088780918464	2.672617091768478	0.5075799261545332	0.659680853608938	0.5060567637184302	0.34061819660757436	0.7748769232683591	0.9823578756493161	186.0	3.5949473355276975	125.0	0.28821558256430674
1016	Feb25-FISH2-3R4-rep1-cp190-100x_Position012_11_cmle.ics	46	1	0	1.9493999999999998	0.275405035992008	1.0	1.8148458414482778	1.0	0.28798909707707193	2.8229071509867296	0.8817310699233135	0.9248187856186026	0.8797147244561235	0.8118194250614938	0.5391450002396214	0.9859488453081712	262.0	5.059320499731197	214.0	0.4934250773500932
1017	Feb25-FISH2-3R4-rep1-cp190-100x_Position012_11_cmle.ics	47	1	0	1.2995999999999999	0.5245060605784616	1.0	1.596767904061546	1.0	0.2992793722067354	2.3115959100761585	0.9082060917579134	0.960142971297756	0.9062551742507685	0.815847065344938	0.4684661942440499	0.9900440242527041	194.0	3.6332974901280934	139.0	0.32049572781150915
1018	Feb25-FISH2-3R4-rep1-cp190-100x_Position012_11_cmle.ics	48	1	0	1.5162	0.28546243130519583	1.0	0.0	1.0	0.12680053955860066	2.318620940053449	0.08897477665246821	0.23519026275585053	0.08897477665246821	0.03172900836731184	0.9567454067514546	0.9286886923208352	206.0	3.9482804592733043	99.0	0.22826674139093092
1019	Feb25-FISH2-3R4-rep1-cp190-100x_Position012_11_cmle.ics	49	1	0	1.5162	0.42589728585007486	1.0	1.0841098665386142	1.0	0.26948501414881976	2.510371137417194	0.7611029948867787	0.8527611395178962	0.7608035062089116	0.6519284149013879	0.5533533807342721	0.9988153295857526	198.0	3.8163093093112295	136.0	0.31357855382996574
1020	Feb25-FISH2-3R4-rep1-cp190-100x_Position012_11_cmle.ics	50	1	0	1.5162	1.0368869955956264	1.0	1.0246530360797799	1.0	0.279006506526528	2.6514367364514317	0.762503275395231	0.8460433225609224	0.7592802864879029	0.6587081841208839	0.5920819984083445	0.9784071238206761	174.0	3.3033696152229064	114.0	0.26285261129864773
1021	Feb25-FISH2-3R4-rep1-cp190-100x_Position012_11_cmle.ics	51	1	0	1.083	3.6592488992015273	1.0	0.32626801153583	1.0	0.29984321277086323	2.4859428940832116	0.3708620587186497	0.4933324913823844	0.3708620587186497	0.2542642339236895	0.8636712902515701	0.9860164995741721	118.0	2.239140072445864	66.0	0.15217782759395398
1022	Feb25-FISH2-3R4-rep1-cp190-100x_Position012_11_cmle.ics	51	2	0	1.2995999999999999	3.5479986343259053	1.0	0.6016084874694266	1.0	0.2567560264848119	3.078011635227877	0.5298496374658267	0.6019590217520504	0.5298496374658267	0.4291089682634019	0.7571512488872985	0.9714227664358068	128.0	2.462617131999507	69.0	0.1590950015754973
1023	Feb25-FISH2-3R4-rep1-cp190-100x_Position012_11_cmle.ics	53	1	0	2.166	0.4244005990216863	2.0	1.0317500441073144	1.0	0.26042696634453005	3.046063733659674	0.6573883122786061	0.759185383023241	0.656708400479319	0.5490006047834237	0.6670787191875144	0.991850559366602	314.0	6.127780214048463	267.0	0.6156284843573592
1024	Feb25-FISH2-3R4-rep1-cp190-100x_Position012_11_cmle.ics	54	1	0	1.2995999999999999	0.09287808044143979	1.0	1.4090700543542596	1.0	0.3321150396970988	2.8946969672756127	0.8779905723449811	0.9340191091966182	0.8726335654985063	0.7887621336628217	0.5397246153671709	0.9899068643055162	168.0	3.2394991260119803	118.0	0.27207550994070556
1025	Feb25-FISH2-3R4-rep1-cp190-100x_Position012_11_cmle.ics	55	1	0	1.2995999999999999	0.5096262196783481	1.0	0.815064591942846	1.0	0.3265098232126965	2.780506985803058	0.6887327234804884	0.8013795252148477	0.687131643400521	0.5567950704042511	0.6293058942915669	1.0073506713362625	168.0	3.2160938771715606	117.0	0.26976978528019113
1026	Feb25-FISH2-3R4-rep1-cp190-100x_Position012_11_cmle.ics	56	1	0	1.9493999999999998	0.5808497525548609	2.0	0.0	1.0	0.2949178999008263	3.0375849057201356	0.25126301179736293	0.39480742539902847	0.23606870229007634	0.020062456627342122	0.9066237167139776	0.9858697624409991	302.0	5.859607742584095	268.0	0.6179342090178737
1027	Feb25-FISH2-3R4-rep1-cp190-100x_Position012_11_cmle.ics	57	1	0	1.083	NA	0.0	0.8609334932664843	1.0	0.2760730602062183	2.657078905054428	0.8221990748914233	0.8909554747360616	0.8156668196744465	0.6833533420430069	0.597814053565602	1.001070133483881	110.0	2.1305741713242092	57.0	0.13142630564932387
1028	Feb25-FISH2-3R4-rep1-cp190-100x_Position012_11_cmle.ics	58	1	0	1.083	1.0775992015401874	1.0	0.8549546213217863	1.0	0.28738770534290325	2.931181232783813	0.8105652576029596	0.8958435340841086	0.8054784832163647	0.6582204450247539	0.6271281695652219	0.9943959660935253	128.0	2.462617131999507	73.0	0.16831790021755516
1029	Feb25-FISH2-3R4-rep1-cp190-100x_Position012_11_cmle.ics	59	1	0	1.7328	NA	0.0	0.0	1.0	0.10596960749891461	4.147710225347971	0.10859146912469474	0.13127742788417399	0.07834964469987697	0.03915646058647473	0.9632106843324736	0.8730479067213501	146.0	2.818065341515225	54.0	0.12450913166778053
1030	Feb25-FISH2-3R4-rep1-cp190-100x_Position012_11_cmle.ics	60	1	0	0.8664	2.5392584550830106	1.0	0.913592684735068	1.0	0.3161062176051913	1.8871620619339768	0.6990644393197968	0.7796557736655605	0.6974239271050116	0.6013227215628926	0.6391635870322478	1.0039605417511168	124.0	2.3264158104972106	73.0	0.16831790021755516
1031	Feb25-FISH2-3R4-rep1-cp190-100x_Position012_11_cmle.ics	62	1	0	1.5162	0.34307754232459703	1.0	1.0653987500596882	1.0	0.3102032636103427	3.035306589318247	0.7800397956759325	0.8806315336184367	0.777352102637206	0.6451168626752197	0.5987281278483989	0.9878290118975864	188.0	3.616237498598006	135.0	0.31127282916945126
1032	Feb25-FISH2-3R4-rep1-cp190-100x_Position012_11_cmle.ics	63	1	0	1.2995999999999999	0.36179282835489435	1.0	0.42540144110901373	1.0	0.27870573951843647	2.765645935779463	0.538230435927513	0.6859933449836019	0.5373806046968137	0.35452325664903167	0.7795650531414338	1.0008870455943448	142.0	2.7286745176937677	84.0	0.1936808714832141
1033	Feb25-FISH2-3R4-rep1-cp190-100x_Position012_11_cmle.ics	64	1	0	1.2995999999999999	0.4182677788576998	1.0	1.2225574214657589	1.0	0.2902109266441255	2.5102185952418314	0.7803294300989156	0.8456995880320051	0.7777176540190328	0.6984661226668976	0.6072229536283015	0.9928980749296377	196.0	3.7248033997196615	139.0	0.32049572781150915
1034	Feb25-FISH2-3R4-rep1-cp190-100x_Position012_11_cmle.ics	65	1	0	1.2995999999999999	0.4023141557673734	1.0	1.449626260897894	1.0	0.3336068020171587	2.6589246452336726	0.8316399450945986	0.8880807166003934	0.829510238159254	0.763761727539021	0.5515449940889975	1.0013601198214468	188.0	3.616237498598007	140.0	0.3228014524720236
1035	Feb25-FISH2-3R4-rep1-cp190-100x_Position012_11_cmle.ics	66	1	0	1.9493999999999998	0.4274271817834726	1.0	2.661449690438858	1.0	0.28890181959335376	2.428870083873648	0.9666879000445133	0.9901130485502464	0.9664307970958879	0.9270268922009547	0.27954759998211615	0.998347197299579	298.0	5.746811669922217	260.0	0.5994884117337581
1036	Feb25-FISH2-3R4-rep1-cp190-100x_Position012_11_cmle.ics	67	1	0	0.8664	1.7969533336917307	1.0	0.2918229810711206	1.0	0.2977904950224626	2.348705910696146	0.44132229172014104	0.5860745984356214	0.44025505586101615	0.2711116815043973	0.8070858388924977	0.9950203702759545	106.0	1.9475623521410719	56.0	0.12912058098880944
1037	Feb25-FISH2-3R4-rep1-cp190-100x_Position012_11_cmle.ics	68	1	0	1.083	0.574870337305358	1.0	0.6016084874694266	1.0	0.29416616971153386	2.7768963210618853	0.6554681214309543	0.7508781569497046	0.6519947408701112	0.5466453423340333	0.6817419333230341	1.011038600858158	100.0	1.9305023606109852	51.0	0.11759195768623716
1038	Feb25-FISH2-3R4-rep1-cp190-100x_Position012_11_cmle.ics	69	1	0	1.5162	0.35814983342689455	1.0	0.0	1.0	0.2500724230128214	2.8035308354085022	0.23430313640544792	0.4375092727218777	0.21646983769027625	0.02779220201180974	0.8985180403789476	0.9835385129733871	202.0	3.8822948842922673	135.0	0.31127282916945126
1039	Feb25-FISH2-3R4-rep1-cp190-100x_Position012_11_cmle.ics	70	1	0	1.5162	4.560148057145923	1.0	0.0	1.0	0.1636221148284773	3.3503193035303345	0.08548251748251748	0.181006993006993	0.08548251748251748	0.03059207459207459	0.9536196158292758	0.889888489881276	134.0	2.6435138654125327	59.0	0.13603775497035278
1040	Feb25-FISH2-3R4-rep1-cp190-100x_Position012_11_cmle.ics	71	1	0	1.5162	0.12197583915557654	1.0	0.65253602307166	1.0	0.32687828589830087	3.2433408489837636	0.6150264198296129	0.7284086871725869	0.5965136407961478	0.4508039338710531	0.7078740814183692	1.006869305675102	182.0	3.5523670093870803	132.0	0.30435565518790797
1041	Feb25-FISH2-3R4-rep1-cp190-100x_Position012_11_cmle.ics	72	1	0	1.5162	0.36919060548600097	1.0	0.5097226605744432	1.0	0.27004453453403476	2.5860396635410487	0.5316125958597796	0.6577786657240775	0.5315895434077671	0.36028677250303526	0.7532331004214702	0.9978558530851922	192.0	3.6822230735790438	130.0	0.29974420586687905
1042	Feb25-FISH2-3R4-rep1-cp190-100x_Position012_11_cmle.ics	73	1	0	1.2995999999999999	0.36817087203961585	1.0	0.3916201927270152	1.0	0.29783744644865845	2.3158918607709813	0.46374289545948016	0.5752243118973115	0.46245769206207293	0.31536177278242544	0.7987384090353491	0.9997537643326038	182.0	3.505556511706241	126.0	0.2905213072248212
1043	Feb25-FISH2-3R4-rep1-cp190-100x_Position012_11_cmle.ics	74	1	0	1.5162	1.4597237158650096	1.0	0.7252201245704302	1.0	0.2335185897344265	3.5798176030276694	0.6921218165081313	0.7763021632402578	0.690587603559374	0.6013827094200676	0.6407871714711197	0.9754807056850021	108.0	2.1326892570943206	51.0	0.11759195768623716
1044	Feb25-FISH2-3R4-rep1-cp190-100x_Position012_11_cmle.ics	75	1	0	1.2995999999999999	0.3936170318748518	1.0	1.3309465686852426	1.0	0.28060139833013986	2.9280985025604624	0.8704423284627131	0.9194857916102842	0.8662338146019292	0.7956449950962744	0.5022921292396274	0.9927874909211685	136.0	2.6413987796424214	79.0	0.18215224818064185
1045	Feb25-FISH2-3R4-rep1-cp190-100x_Position012_11_cmle.ics	76	1	0	1.083	NA	0.0	0.622541700711641	1.0	0.32252585317142624	2.4771556401947588	0.675577324652991	0.8076403390246898	0.675577324652991	0.5189626581501044	0.6653555760025943	0.998839024637822	114.0	2.1497492486244067	65.0	0.14987210293343953
1046	Feb25-FISH2-3R4-rep1-cp190-100x_Position012_11_cmle.ics	77	1	0	1.5162	0.4006286990847917	1.0	0.0	1.0	0.2821850143460514	2.2258620477848705	0.2065426709503297	0.39159259099182164	0.2065426709503297	0.02270533488928268	0.9229085142235642	0.9559148648313517	258.0	4.899713929388478	207.0	0.477285004726492
1047	Feb25-FISH2-3R4-rep1-cp190-100x_Position012_11_cmle.ics	78	1	0	1.2995999999999999	3.6125485359530085	1.0	0.2918229810711206	1.0	0.2561332862076176	2.798671862819874	0.44425728676409876	0.5819172652960118	0.44425728676409876	0.2856576665840971	0.8247727419215128	0.9822624339499473	118.0	2.2859505701267038	61.0	0.1406492042913817
1048	Feb25-FISH2-3R4-rep1-cp190-100x_Position012_11_cmle.ics	79	1	0	1.5162	0.4581794463825646	1.0	0.41270001764292574	1.0	0.26022583775978564	3.12428198389922	0.47206953627729537	0.6098984749108226	0.4799472458996079	0.3432203014772918	0.7709950189218997	0.977238390074235	176.0	3.3948755248144744	112.0	0.25824116197761887
1049	Feb25-FISH2-3R4-rep1-cp190-100x_Position012_11_cmle.ics	81	1	0	1.2995999999999999	0.28681494440967475	1.0	0.4883922886704704	1.0	0.271306845928369	3.4120534859089675	0.39887158269076234	0.4901861888560242	0.3923165039580092	0.2789396296739558	0.8391228870470179	1.0098745087038505	122.0	2.3987466427885806	66.0	0.15217782759395398
1050	Feb25-FISH2-3R4-rep1-cp190-100x_Position012_11_cmle.ics	81	2	0	1.7328	0.1920777848193285	3.0	0.5097226605744432	1.0	0.3042093091267054	2.861376859904331	0.4623262493802253	0.5754090512745986	0.45503257022688026	0.2880832293251723	0.8192850162071272	0.9965984432824437	266.0	5.1487113235526545	225.0	0.5187880486157521
1051	Feb25-FISH2-3R4-rep1-cp190-100x_Position012_11_cmle.ics	83	1	0	1.2995999999999999	0.26010381828206663	1.0	0.0	1.0	0.23806494534141664	3.28899403492698	0.20660618612837042	0.3759565551374425	0.17771749171066578	0.03193216845093978	0.9180177592861396	0.9503846254654149	140.0	2.707384354623459	76.0	0.1752350741990985
1052	Feb25-FISH2-3R4-rep1-cp190-100x_Position012_11_cmle.ics	85	1	0	1.7328	NA	0.0	0.0	1.0	0.1382729019664489	2.5614049910852827	0.08349183607934195	0.23326663867137645	0.08349183607934195	0.029572083755321162	0.9794516896065394	0.8981584400737557	216.0	4.218568016507789	111.0	0.2559354373171044
1053	Feb25-FISH2-3R4-rep1-cp190-100x_Position012_11_cmle.ics	86	1	0	1.5162	0.6587658813592179	1.0	0.928575039696583	1.0	0.3087692418061742	3.342274476093551	0.7216323387242131	0.7942207802847826	0.7164462796375494	0.5983262055743991	0.6663803298674744	0.9904948059070777	176.0	3.4416860224953143	122.0	0.2812984085827634
1054	Feb25-FISH2-3R4-rep1-cp190-100x_Position012_11_cmle.ics	87	1	0	1.5162	0.6044142079953166	2.0	1.0542408233015097	1.0	0.3056246804602093	2.644304064943385	0.737477521898022	0.8323967457509136	0.7354907477231858	0.6352492894019375	0.6383342124817566	0.9983050131444456	188.0	3.5928322497575866	134.0	0.30896710450893683
1055	Feb25-FISH2-3R4-rep1-cp190-100x_Position012_11_cmle.ics	88	1	0	2.3826	0.21713218713707877	1.0	0.0	1.0	0.203862728374139	3.446533672403442	0.131807957918035	0.2808392678772897	0.13180077179013633	0.020223560438928694	0.9543452041631835	0.9367581044443936	350.0	6.8152713842394865	278.0	0.6409914556230183
1056	Feb25-FISH2-3R4-rep1-cp190-100x_Position012_11_cmle.ics	89	1	0	1.5162	0.4811086498910696	1.0	0.42540144110901373	1.0	0.29314829369177076	3.0244812575010003	0.46560931962525	0.6119828765921611	0.46560931962525	0.3260675813186428	0.7921725001457722	0.9932204071593579	200.0	3.8844099700623778	144.0	0.33202435111408135
1057	Feb25-FISH2-3R4-rep1-cp190-100x_Position012_11_cmle.ics	90	1	0	1.2995999999999999	3.1824226108715945	1.0	1.1610237410715747	1.0	0.31953930772090205	2.838716085778659	0.7094816001763466	0.7908914408284902	0.7086295406084807	0.5924823759320726	0.6539935866756018	1.0077454064332438	174.0	3.3501801129037463	122.0	0.2812984085827634
1058	Feb25-FISH2-3R4-rep1-cp190-100x_Position012_11_cmle.ics	90	2	0	1.5162	0.36955907221964374	2.0	0.20635000882146287	1.0	0.2888529022086707	2.8453869314560385	0.28448191810902124	0.3908155608968245	0.2843505059368628	0.1591570968931619	0.8926738470081651	0.9918806392714637	172.0	3.352295198673857	114.0	0.26285261129864773
1059	Feb25-FISH2-3R4-rep1-cp190-100x_Position012_11_cmle.ics	91	1	0	1.2995999999999999	0.5501067895001922	1.0	1.0389843448820495	1.0	0.3089982052636375	3.3773546125963043	0.8019241063462796	0.851298102658657	0.7972104918812823	0.7272348777731518	0.5483166051621884	1.018167583209949	118.0	2.309355818967124	67.0	0.15448355225446841
1060	Feb25-FISH2-3R4-rep1-cp190-100x_Position012_11_cmle.ics	92	1	0	1.2995999999999999	0.5286480218904431	1.0	0.6736388337817686	1.0	0.24528456725117653	3.129454549690598	0.6965647773508777	0.801032493511498	0.6887445740255913	0.516943773871454	0.6733047084922303	0.9807310591516989	154.0	2.9968469891581395	89.0	0.2052094947857864
1061	Feb25-FISH2-3R4-rep1-cp190-100x_Position013_12_cmle.ics	1	1	0	1.2995999999999999	0.6310236188794175	1.0	0.7252201245704302	1.0	0.27915298410555317	2.5553182333963584	0.6258362690281504	0.7487314566432889	0.6232345431627937	0.4990142529330015	0.6921031804589559	0.9960011560047528	184.0	3.5268466747765492	124.0	0.28590985790379225
1062	Feb25-FISH2-3R4-rep1-cp190-100x_Position013_12_cmle.ics	2	1	0	1.5162	0.4859369314757895	1.0	1.276204323327041	1.0	0.2829659389148797	3.2502538083377033	0.8123204912350203	0.8727954228597984	0.8077342089424886	0.730365455085669	0.559276463991286	0.9818839318773076	190.0	3.7077434081895744	131.0	0.3020499305273935
1063	Feb25-FISH2-3R4-rep1-cp190-100x_Position013_12_cmle.ics	3	1	0	1.9493999999999998	0.49105992286315236	1.0	0.622541700711641	1.0	0.26600493316475493	2.872470466370263	0.5526838652705942	0.6765031695471174	0.5503737227198183	0.37724115365207517	0.7763430014255011	0.9911190881104145	300.0	5.791507081832943	252.0	0.5810426144496424
1064	Feb25-FISH2-3R4-rep1-cp190-100x_Position013_12_cmle.ics	4	1	0	1.7328	0.5868514993772629	1.0	2.1270072055450684	1.0	0.27251917564700884	3.242671153118721	0.9468928847886502	0.9693983731583823	0.9440757331573671	0.9083315356014365	0.388322501529961	0.979678355800419	218.0	4.263263428418518	158.0	0.3643044963612837
1065	Feb25-FISH2-3R4-rep1-cp190-100x_Position013_12_cmle.ics	5	1	0	1.083	2.192313085354871	1.0	0.687545504971255	1.0	0.2664353631173921	3.081448789495065	0.6610900159153853	0.7455230146496735	0.6546737346015514	0.5367432359612517	0.6825413127114845	1.0101791312428479	102.0	1.9751977725217142	50.0	0.11528623302572269
1066	Feb25-FISH2-3R4-rep1-cp190-100x_Position013_12_cmle.ics	6	1	0	1.5162	0.5242908619658544	1.0	1.0542408233015097	1.0	0.2965056235327329	3.00653249314506	0.7279904532031661	0.8062896940440393	0.7268308140397244	0.6260433381426895	0.6044438630614949	0.9995543681215381	202.0	3.905700133132687	147.0	0.33894152509562475
1067	Feb25-FISH2-3R4-rep1-cp190-100x_Position013_12_cmle.ics	7	1	0	1.5162	0.5792757782432797	1.0	2.36328258668952	1.0	0.2965056235327329	2.614807536443725	0.954227634113169	0.9785948353764844	0.9533741659288199	0.906326161766451	0.3455113938612047	0.9807614834640807	202.0	3.882294884292267	147.0	0.33894152509562475
1068	Feb25-FISH2-3R4-rep1-cp190-100x_Position013_12_cmle.ics	8	1	0	1.5162	0.32873660202306665	1.0	0.32626801153583	1.0	0.2880929030172355	2.8174455981468287	0.4504930854681478	0.5865119398473513	0.4504930854681478	0.27594366356835187	0.8014406560413999	1.0057392494425041	164.0	3.173513551030943	106.0	0.24440681401453213
1069	Feb25-FISH2-3R4-rep1-cp190-100x_Position013_12_cmle.ics	9	1	0	1.083	1.6245195649864064	1.0	0.6814942112109359	1.0	0.34496623378795016	3.1078857127806234	0.5591770715756892	0.6850929556923483	0.5540997087013355	0.39437999154419323	0.7941374278726462	1.0094210752241957	116.0	2.264660407056395	69.0	0.1590950015754973
1070	Feb25-FISH2-3R4-rep1-cp190-100x_Position013_12_cmle.ics	9	2	0	1.7328	0.10613102520703302	1.0	0.3720027687491155	1.0	0.29534243436091545	3.0131063500757143	0.41808146277699554	0.5616323585882681	0.41413283374254783	0.24566639902874587	0.8274777650032051	0.9937007786100501	240.0	4.637886715234438	190.0	0.4380876854977463
1071	Feb25-FISH2-3R4-rep1-cp190-100x_Position013_12_cmle.ics	10	1	0	1.7328	0.32040283106334044	1.0	1.5490250415242273	1.0	0.2603168406750603	3.2224342181134484	0.8491839392427248	0.9082981390650293	0.8473461290361842	0.7758297530518603	0.48893717390266395	0.9988860239336744	226.0	4.418639827221014	163.0	0.375833119663856
1072	Feb25-FISH2-3R4-rep1-cp190-100x_Position013_12_cmle.ics	11	1	0	1.7328	0.5664792862802384	1.0	0.10317500441073144	1.0	0.2353283527495573	3.131765957429416	0.3018817372355342	0.4547025569120576	0.2671138062534049	0.10393762670691518	0.9008864772228996	0.9610089315035669	182.0	3.52896176054666	112.0	0.25824116197761887
1073	Feb25-FISH2-3R4-rep1-cp190-100x_Position013_12_cmle.ics	12	1	0	1.5162	0.7601425984754491	2.0	0.46141264688247224	1.0	0.29377057465850803	3.283913863084541	0.5428261597588786	0.6596352879263878	0.534398073580302	0.34875293029486343	0.7489846343103347	0.9903451744663735	176.0	3.4416860224953143	119.0	0.27438123460122005
1074	Feb25-FISH2-3R4-rep1-cp190-100x_Position013_12_cmle.ics	15	1	0	1.5162	3.6181984146110953	1.0	0.32626801153583	1.0	0.2472031385421709	3.510150909220981	0.5150208376912804	0.6436191610214491	0.5121566608203131	0.323547395690862	0.7878165636693683	0.9894981866572016	122.0	2.4221518916290004	63.0	0.1452606536124106
1075	Feb25-FISH2-3R4-rep1-cp190-100x_Position013_12_cmle.ics	16	1	0	1.5162	0.4494714502856888	1.0	0.9077480443748005	1.0	0.30287320143119645	2.8429592051496373	0.6892615080485739	0.7862221123976277	0.6855266873764473	0.5743751765038125	0.6575258156071973	0.9894521262647366	196.0	3.818424395081341	142.0	0.3274129017930525
1076	Feb25-FISH2-3R4-rep1-cp190-100x_Position013_12_cmle.ics	17	1	0	1.5162	0.6789904442524279	1.0	0.0	1.0	0.27346259897054487	2.6354452736861322	0.21095726710090512	0.3754748714619771	0.18613485980687947	0.027636597006557836	0.915969849972142	0.9751435323440001	198.0	3.74609356278997	137.0	0.3158842784904802
1077	Feb25-FISH2-3R4-rep1-cp190-100x_Position013_12_cmle.ics	18	1	0	1.5162	0.3004333379233599	1.0	0.4773698211006071	1.0	0.3102032636103427	3.0602200072302432	0.5110036257727056	0.6467286317165953	0.5067240252020923	0.3571646160247266	0.772238309548954	0.9955731935554476	188.0	3.639642747438426	135.0	0.31127282916945126
1078	Feb25-FISH2-3R4-rep1-cp190-100x_Position013_12_cmle.ics	19	1	0	2.3826	0.31301938227138004	1.0	0.32626801153583	1.0	0.19851549085987458	4.760677570860612	0.47671937176462303	0.6267035250202486	0.4745783005247033	0.2550797619466845	0.7456685593284972	0.9516995637961618	216.0	4.312189011869467	133.0	0.3066613798484224
1079	Feb25-FISH2-3R4-rep1-cp190-100x_Position013_12_cmle.ics	20	1	0	1.7328	0.2194439271966868	1.0	0.0	1.0	0.13981856019716224	2.921068027776836	0.07165383924048564	0.17951860385313007	0.07165383924048564	0.035810578949948525	0.9597987620319034	0.9318373810525554	138.0	2.8031204357552495	57.0	0.13142630564932387
1080	Feb25-FISH2-3R4-rep1-cp190-100x_Position013_12_cmle.ics	21	1	0	1.5162	0.36051958373669185	1.0	0.5097226605744432	1.0	0.31767783379119197	2.9796687012138596	0.543659190294823	0.663855974044294	0.5390181972069403	0.3629884327831852	0.7202195656099842	0.9968234641605235	192.0	3.7056283224194635	141.0	0.325107177132538
1081	Feb25-FISH2-3R4-rep1-cp190-100x_Position013_12_cmle.ics	22	1	0	1.5162	NA	0.0	1.3071749302078512	1.0	0.29377057465850803	3.0039332024905563	0.8643697838647549	0.9341279691846779	0.863590841001498	0.7563107211641343	0.5289185742085829	0.9893813221871097	176.0	3.4182807736548946	119.0	0.27438123460122005
1082	Feb25-FISH2-3R4-rep1-cp190-100x_Position013_12_cmle.ics	23	1	0	1.5162	3.251378954418708	1.0	0.10317500441073144	1.0	0.24638136777054712	2.6489004565455176	0.3106885206765094	0.46479435396632374	0.3012884117546124	0.0674345909087518	0.8725217226340732	0.9532684064432513	202.0	3.8588896354518467	134.0	0.30896710450893683
1083	Feb25-FISH2-3R4-rep1-cp190-100x_Position013_12_cmle.ics	24	1	0	1.9493999999999998	0.2929041726595319	1.0	0.0	1.0	0.24560664177036867	3.003776250626523	0.14222334202396864	0.300610170234209	0.14222334202396864	0.0238316937975155	0.9638528880894484	0.9353255732005866	248.0	4.793263114036935	182.0	0.41964188821363063
1084	Feb25-FISH2-3R4-rep1-cp190-100x_Position013_12_cmle.ics	25	1	0	1.2995999999999999	0.1889196395742259	1.0	1.4751040190545512	1.0	0.2960972019959404	2.9624744908083054	0.8950690461696197	0.9355889483408627	0.8921961274337039	0.8381660312069462	0.4903884735004879	0.9950838551146557	150.0	2.9074561653366824	94.0	0.2167381180883587
1085	Feb25-FISH2-3R4-rep1-cp190-100x_Position013_12_cmle.ics	26	1	0	1.9493999999999998	0.39387551802218357	1.0	0.0	1.0	0.21091744082181774	2.805572670931479	0.080768285454046	0.24467592927263002	0.080768285454046	0.02813480416961846	0.9584294484954267	0.965295145051277	218.0	4.3568844237801985	139.0	0.32049572781150915
1086	Feb25-FISH2-3R4-rep1-cp190-100x_Position013_12_cmle.ics	27	1	0	2.8158	0.5772737186778137	1.0	1.3934633376079517	1.0	0.21961099550744517	3.7434105302396814	0.7903628376426953	0.8831182452460212	0.7893261586635657	0.6353671698055847	0.629138202770201	0.9738665684897877	382.0	7.530397974811139	329.0	0.7585834133092554
1087	Feb25-FISH2-3R4-rep1-cp190-100x_Position013_12_cmle.ics	29	1	0	1.7328	0.6984280068436686	1.0	1.8177762540415314	1.0	0.28371700629930974	2.962275501033498	0.9025218326197257	0.9443606138911418	0.9011260539072373	0.8432798284826879	0.45516683877424996	0.9882932802379104	216.0	4.171757518826949	159.0	0.3666102210217982
1088	Feb25-FISH2-3R4-rep1-cp190-100x_Position013_12_cmle.ics	30	1	0	1.7328	0.32154816161535466	1.0	0.2918229810711206	1.0	0.26161726395200086	3.2468437448619385	0.41833864197898374	0.5515099871997142	0.413359926175096	0.2239938380019647	0.7996372774222702	0.9827665170086491	198.0	3.8631198069920694	134.0	0.30896710450893683
1089	Feb25-FISH2-3R4-rep1-cp190-100x_Position013_12_cmle.ics	31	1	0	1.7328	0.3461369541092322	1.0	0.0	1.0	0.2391147261405256	3.0245165931708464	0.15735476310061947	0.334776494224008	0.15735476310061947	0.027399966515988614	0.9444497859265476	0.9697530968942498	218.0	4.239858179578098	148.0	0.3412472497561391
1090	Feb25-FISH2-3R4-rep1-cp190-100x_Position013_12_cmle.ics	32	1	0	1.2995999999999999	0.27921505706199107	1.0	2.8158	1.0	0.27022066957772195	2.467508063906745	0.9993604481720152	0.9999514264434441	0.9984375505974548	0.9930782681907969	0.10528523132463122	0.9737535171039553	184.0	3.48003617709571	122.0	0.2812984085827634
1091	Feb25-FISH2-3R4-rep1-cp190-100x_Position013_12_cmle.ics	33	1	0	1.2995999999999999	0.4842942046215021	1.0	1.2536039404732575	1.0	0.26177844781811643	2.2120783588893564	0.8292427555199704	0.9039471253040988	0.8260631909586426	0.7260146891263511	0.5559278559807511	0.9885170047764785	194.0	3.6801079878089324	130.0	0.29974420586687905
1092	Feb25-FISH2-3R4-rep1-cp190-100x_Position013_12_cmle.ics	34	1	0	1.7328	0.5466349470865811	1.0	0.20635000882146287	1.0	0.2670713543528941	3.332055291776721	0.3482231473771857	0.534451290591174	0.3515270607826811	0.1649758534554538	0.8447516683497395	0.9939555813690191	212.0	4.129177192686331	150.0	0.3458586990771681
1093	Feb25-FISH2-3R4-rep1-cp190-100x_Position013_12_cmle.ics	35	1	0	1.083	0.5184022136541708	1.0	0.9148837159138977	1.0	0.24351385976785178	2.538427168079951	0.8717825532622554	0.932934828803193	0.8620632310279199	0.7239232062676694	0.5567166669105503	0.9648469922494536	112.0	2.151864334394518	55.0	0.12681485632829495
1094	Feb25-FISH2-3R4-rep1-cp190-100x_Position013_12_cmle.ics	36	1	0	1.2995999999999999	0.34882667725997485	1.0	0.928575039696583	1.0	0.27624018448011206	2.425216037977101	0.6918486858538481	0.7753601065748938	0.6905581304987372	0.575563403735672	0.6547507097882506	0.9846325742165605	204.0	3.9269902962029954	144.0	0.33202435111408135
1095	Feb25-FISH2-3R4-rep1-cp190-100x_Position013_12_cmle.ics	37	1	0	1.5162	0.37153754891374796	1.0	0.622541700711641	1.0	0.28371700629930974	2.851142905411444	0.5509897945093707	0.6772592043985288	0.5502931097247153	0.4126225474812648	0.7297764701325821	0.9983968001352677	216.0	4.1249470211461094	159.0	0.3666102210217982
1096	Feb25-FISH2-3R4-rep1-cp190-100x_Position013_12_cmle.ics	38	1	0	1.2995999999999999	0.6355375920131545	1.0	2.2698500970360915	1.0	0.28221609563188294	2.609198452294152	0.9849791215589236	0.9928375347974018	0.9808420971234147	0.9622979817506959	0.27116498433204606	0.9834867771028554	162.0	3.105412890279794	103.0	0.23748964003298878
1097	Feb25-FISH2-3R4-rep1-cp190-100x_Position013_12_cmle.ics	39	1	0	1.9493999999999998	0.5477456311558503	1.0	0.744005537498231	1.0	0.27737321229142964	3.4088428391452013	0.6115671917757562	0.7186570178582604	0.6103383341013694	0.4595728581750326	0.7143436250562908	0.9950636566416726	232.0	4.552726062953201	175.0	0.40350181559002946
1098	Feb25-FISH2-3R4-rep1-cp190-100x_Position013_12_cmle.ics	40	1	0	1.2995999999999999	0.36058249300834566	1.0	0.9547396422012142	1.0	0.2398035208677075	2.934940669285501	0.7609560272088615	0.8664572724231498	0.7571646284800951	0.5942905995613872	0.6214890919755538	0.9872312089019792	154.0	2.9266312426368795	88.0	0.20290377012527194
1099	Feb25-FISH2-3R4-rep1-cp190-100x_Position013_12_cmle.ics	41	1	0	1.9493999999999998	0.7385292934372004	1.0	1.401081809291592	1.0	0.2920289467389205	3.0284866077381727	0.7519767676953333	0.8371477934824563	0.7485139779807746	0.6466980351792968	0.6118653226785203	0.9869916396431317	306.0	5.94899856640555	272.0	0.6271571076599315
1100	Feb25-FISH2-3R4-rep1-cp190-100x_Position013_12_cmle.ics	42	1	0	1.5162	0.2691084834668257	1.0	0.5556144027286182	1.0	0.2550689676855709	3.3116154309260093	0.5447281302435264	0.6444242891478844	0.5310326062310099	0.40749625867307604	0.7521344342708197	0.9959896018497489	174.0	3.3969906105845857	109.0	0.25132398799607547
1101	Feb25-FISH2-3R4-rep1-cp190-100x_Position013_12_cmle.ics	43	1	0	1.5162	0.5082692003168565	1.0	0.20635000882146287	1.0	0.2747748676609148	2.8174920594746853	0.36308026869634247	0.5201855792514125	0.36308026869634247	0.18605620743250906	0.8317846748248671	0.9945830567633646	210.0	4.037671283094762	150.0	0.3458586990771681
1102	Feb25-FISH2-3R4-rep1-cp190-100x_Position013_12_cmle.ics	44	1	0	1.5162	0.9588577284661066	1.0	0.6952437723139506	1.0	0.29360477011817077	3.484231780244749	0.6137833194316715	0.707783504787162	0.5970015184892101	0.4591077271852343	0.735910394383184	0.9775110376481894	178.0	3.5097866832464626	121.0	0.27899268392224896
1103	Feb25-FISH2-3R4-rep1-cp190-100x_Position013_12_cmle.ics	47	1	0	1.2995999999999999	0.9327069890665105	1.0	0.0	1.0	0.20716623056155425	2.339991464178165	0.12830330949491617	0.29055574537271583	0.09162670688172296	0.032529424932549456	0.9369763798551632	0.9294330903570264	158.0	2.9926168176179173	85.0	0.19598659614372857
1104	Feb25-FISH2-3R4-rep1-cp190-100x_Position013_12_cmle.ics	48	1	0	1.2995999999999999	0.3063150063371735	1.0	0.7748934119142009	1.0	0.27634221897242356	2.8816210027996054	0.6952498596294217	0.7947332959011791	0.6901965188096575	0.5604941044357102	0.671251578782714	0.9914835982807656	148.0	2.8627607534259534	89.0	0.2052094947857864
1105	Feb25-FISH2-3R4-rep1-cp190-100x_Position013_12_cmle.ics	49	1	0	1.7328	0.5047004659485991	1.0	0.0	1.0	0.26534048631852075	3.011575480351383	0.18125213672105153	0.3426464063079642	0.1610887639386952	0.02828836823614132	0.9344192026647938	0.9869252955031055	200.0	3.8844099700623778	137.0	0.3158842784904802
1106	Feb25-FISH2-3R4-rep1-cp190-100x_Position013_12_cmle.ics	51	1	0	1.7328	0.5921891823810129	2.0	2.4271516892851577	1.0	0.2959215920337179	2.9956319884464073	0.9480004678245324	0.972951805719155	0.9468768535458594	0.9038286425569952	0.3592378971709746	0.9870479185857177	274.0	5.32749297119557	232.0	0.5349281212393534
1107	Feb25-FISH2-3R4-rep1-cp190-100x_Position013_12_cmle.ics	52	1	0	1.5162	0.620347217285634	1.0	0.20635000882146287	1.0	0.345313552368296	2.4723010808551367	0.37276510384869366	0.5258188908685414	0.36733905632872754	0.1818971854325264	0.8370685677131408	0.9968629627192572	204.0	3.9035850473625757	161.0	0.37122167034282705
1108	Feb25-FISH2-3R4-rep1-cp190-100x_Position013_12_cmle.ics	53	1	0	1.5162	0.6071354620171379	1.0	0.1459114905355603	1.0	0.2872256686807972	3.1404456635498845	0.32576981068855754	0.4898676495225331	0.32576981068855754	0.13812698944546825	0.8717907752048683	0.9984417884194812	206.0	3.9950909569541437	149.0	0.34355297441665367
1109	Feb25-FISH2-3R4-rep1-cp190-100x_Position013_12_cmle.ics	54	1	0	1.083	NA	0.0	0.43046674663324214	1.0	0.3116067213279376	2.8716408257748522	0.5611912990445213	0.6792103505358232	0.5524496848953039	0.3793526558824384	0.7458501640275432	1.0045241753921073	120.0	2.3072407331970126	69.0	0.1590950015754973
1110	Feb25-FISH2-3R4-rep1-cp190-100x_Position013_12_cmle.ics	56	1	0	1.7328	6.332891191646737	1.0	0.10317500441073144	1.0	0.30055343504377724	3.3752797890358894	0.31878789435823657	0.4695014643921488	0.29928193402528	0.0905289795498921	0.8848827017484869	0.9843341152622059	202.0	3.9525106308135265	148.0	0.3412472497561391
1111	Feb25-FISH2-3R4-rep1-cp190-100x_Position013_12_cmle.ics	57	1	0	1.5162	0.7860290768833875	1.0	0.8318234787411565	1.0	0.28371700629930974	2.53496386160072	0.6470473420096585	0.7549504794645612	0.6408958400231705	0.5202143266403481	0.6803028190308172	0.9985975244822854	216.0	4.1249470211461094	159.0	0.3666102210217982
1112	Feb25-FISH2-3R4-rep1-cp190-100x_Position013_12_cmle.ics	58	1	0	1.2995999999999999	2.2687609364806636	1.0	1.077178670106234	1.0	0.28060139833013986	2.6080783425797054	0.7986027493477824	0.8543673489865543	0.7954420028095525	0.7292293798916315	0.560486181445678	0.9778999102157083	136.0	2.594588281961582	79.0	0.18215224818064185
1113	Feb25-FISH2-3R4-rep1-cp190-100x_Position013_12_cmle.ics	59	1	0	1.2995999999999999	0.36028448349889697	1.0	0.0	1.0	0.2380346288061772	2.653337733050462	0.10501497671935704	0.31866306829977165	0.10501497671935704	0.037219371867493106	0.9482231867037172	0.9708939629787523	130.0	2.5073125439102353	68.0	0.15678927691498287
1114	Feb25-FISH2-3R4-rep1-cp190-100x_Position013_12_cmle.ics	60	1	0	1.9493999999999998	0.3498946941889422	1.0	0.1459114905355603	1.0	0.27128356201610476	3.5237634459628056	0.33945027794935145	0.5143638048177888	0.33869054972205065	0.137609635577517	0.8612614433340006	0.9952345251174092	222.0	4.376059501080396	162.0	0.37352739500334153
1115	Feb25-FISH2-3R4-rep1-cp190-100x_Position013_12_cmle.ics	61	1	0	1.7328	0.30713315227257953	1.0	0.23070632344123612	1.0	0.2692282072273381	2.7275411584467926	0.41332637741645656	0.5546510448366808	0.39136451902733094	0.20624655827029534	0.8235225662265788	0.9803678766003442	200.0	3.861004721221958	138.0	0.3181900031509946
1116	Feb25-FISH2-3R4-rep1-cp190-100x_Position013_12_cmle.ics	62	1	0	1.7328	3.2140515601002777	1.0	0.41270001764292574	1.0	0.2627084134512298	3.239680699378734	0.46192420053210914	0.6112538473577129	0.46192420053210914	0.31603109186707706	0.791698060881454	0.995444588519435	216.0	4.218568016507788	153.0	0.35277587305871144
1117	Feb25-FISH2-3R4-rep1-cp190-100x_Position013_12_cmle.ics	63	1	0	1.5162	0.3748495084834027	1.0	0.6639153385791856	1.0	0.28324238736569074	2.758478571299365	0.6067875132143523	0.7030501834463031	0.6018671102543374	0.4735596355948013	0.6891795094010666	0.9985586065711903	188.0	3.639642747438426	129.0	0.29743848120636457
1118	Feb25-FISH2-3R4-rep1-cp190-100x_Position013_12_cmle.ics	65	1	0	1.2995999999999999	0.5496393794099049	1.0	0.0	1.0	0.21020214841952645	2.4656230357195628	0.1764929044801954	0.3594648424996147	0.1799902784858149	0.03318948653807396	0.9362434361608809	0.929515355228478	156.0	2.9713266545476085	84.0	0.1936808714832141
1119	Feb25-FISH2-3R4-rep1-cp190-100x_Position013_12_cmle.ics	66	1	0	1.083	NA	0.0	0.0	1.0	0.1689255313786256	3.351602122208469	0.1367076076378402	0.30714956877747573	0.1367076076378402	0.02880130205711601	0.9277353940863695	0.8743533033163948	150.0	2.7202141746133233	71.0	0.16370645089652625
1120	Feb25-FISH2-3R4-rep1-cp190-100x_Position013_12_cmle.ics	68	1	0	1.083	NA	0.0	0.3720027687491155	1.0	0.2840517632309768	2.7273394746715516	0.5351524090462143	0.6489429695181907	0.5272861356932154	0.3669124877089479	0.776684419321	0.9805313344575294	114.0	2.1965597463052466	61.0	0.1406492042913817
1121	Feb25-FISH2-3R4-rep1-cp190-100x_Position013_12_cmle.ics	69	1	0	1.2995999999999999	3.150066441120491	1.0	0.0	1.0	0.19954612798346097	2.9130437726775353	0.16648188389729035	0.307419397755998	0.10341922036453945	0.03729655417091667	0.933125983307011	0.9271603648465185	124.0	2.34982105933763	58.0	0.13373203030983835
1122	Feb25-FISH2-3R4-rep1-cp190-100x_Position013_12_cmle.ics	70	1	0	1.2995999999999999	0.5354536610102869	1.0	0.4773698211006071	1.0	0.26627900372109287	3.0234243912133385	0.5849643861854312	0.706971628658646	0.5808044532231998	0.4320868498234273	0.7124476821631823	0.9831363224400672	124.0	2.4200368058588895	67.0	0.15448355225446841
1123	Feb25-FISH2-3R4-rep1-cp190-100x_Position013_12_cmle.ics	71	1	0	1.5162	0.20333545404188616	1.0	0.3095250132321943	1.0	0.2786623371401123	3.047971602511621	0.42229652009876845	0.5661549315215557	0.42182875021087984	0.24934052114166527	0.8146458806616613	0.9992131885392505	190.0	3.684338159349155	130.0	0.29974420586687905
1124	Feb25-FISH2-3R4-rep1-cp190-100x_Position013_12_cmle.ics	72	1	0	1.7328	0.5357548793216039	2.0	0.8296789007675567	1.0	0.2937876203123271	3.3153420377064258	0.7688987631057949	0.8855156696607612	0.7617116629638353	0.5402961416285244	0.5906413393633344	0.9952069221654412	198.0	3.909930304672909	142.0	0.3274129017930525
1125	Feb25-FISH2-3R4-rep1-cp190-100x_Position013_12_cmle.ics	73	1	0	1.2995999999999999	0.4527898409935834	1.0	0.0	1.0	0.22570007629667543	2.8793238087260846	0.10742607027545492	0.23936479202410063	0.10742607027545492	0.038717695851289466	0.956728750776647	0.9217433132399084	140.0	2.7073843546234593	74.0	0.17062362487806956
1126	Feb25-FISH2-3R4-rep1-cp190-100x_Position013_12_cmle.ics	74	1	0	1.083	0.9766502951327819	1.0	0.0	1.0	0.21767321547513097	2.162922726127896	0.20799156933345042	0.38104856415210325	0.19985948889084043	0.04062527443576008	0.9416714902799591	0.910353058665085	112.0	2.128459085554098	52.0	0.1198976823467516
1127	Feb25-FISH2-3R4-rep1-cp190-100x_Position013_12_cmle.ics	75	1	0	1.7328	0.549643570624146	1.0	0.3720027687491155	1.0	0.27624018448011206	3.3349407053289415	0.45567415417200824	0.5891951396243241	0.44971712836519706	0.2915110640432529	0.7911593322521178	1.0024575001088145	204.0	3.9972060427242546	144.0	0.33202435111408135
1128	Feb25-FISH2-3R4-rep1-cp190-100x_Position013_12_cmle.ics	76	1	0	1.2995999999999999	0.564404667360545	1.0	1.0542408233015097	1.0	0.3083441667466016	2.3556596134086205	0.7541693548387097	0.8474233870967742	0.7509193548387096	0.6440564516129033	0.6183245350901042	1.0080470924637255	178.0	3.4395709367252034	124.0	0.28590985790379225
1129	Feb25-FISH2-3R4-rep1-cp190-100x_Position013_12_cmle.ics	77	1	0	1.7328	0.5238159536299344	1.0	0.0	1.0	0.2204102307584721	2.252350959632934	0.1307196650444523	0.3095450096517224	0.1307196650444523	0.0271845518066393	0.9572483359529124	0.9146933938652764	224.0	4.280323419948606	148.0	0.3412472497561391
1130	Feb25-FISH2-3R4-rep1-cp190-100x_Position013_12_cmle.ics	78	1	0	1.2995999999999999	2.7435078193583573	1.0	0.8421824239572849	1.0	0.3140145294968224	2.486011258746198	0.6995366015121425	0.7928504233301975	0.6811191247691718	0.5417860004877879	0.6703656892653092	0.9985174643544926	190.0	3.5907171639874753	138.0	0.3181900031509946
1131	Feb25-FISH2-3R4-rep1-cp190-100x_Position013_12_cmle.ics	79	1	0	1.7328	0.3806450194622232	1.0	1.9850970251199707	1.0	0.3043034387968141	3.5005017360498765	0.961587847396026	0.9873047654283372	0.9585772631976032	0.896831269450913	0.39275465550204236	1.0060041499483514	192.0	3.799249317781143	138.0	0.3181900031509946
1132	Feb25-FISH2-3R4-rep1-cp190-100x_Position013_12_cmle.ics	80	1	0	1.7328	0.49313007830516536	1.0	0.0	1.0	0.1893026338470714	3.0420580577812055	0.15621190409992086	0.3069023533018229	0.13242936886455503	0.027842533381810922	0.950488715182547	0.9335084334808975	226.0	4.395234578380594	139.0	0.32049572781150915
1133	Feb25-FISH2-3R4-rep1-cp190-100x_Position013_12_cmle.ics	82	1	0	1.9493999999999998	0.3084006190557977	1.0	2.337789995143622	1.0	0.2445914264975048	3.732879904637859	0.9737095202541096	0.9896894496399691	0.9729881930119841	0.9436732007947255	0.26313984462378726	0.9628470804601587	226.0	4.442045076061433	158.0	0.3643044963612837
1134	Feb25-FISH2-3R4-rep1-cp190-100x_Position013_12_cmle.ics	83	1	0	1.5162	0.45648550385482706	1.0	0.4883922886704704	1.0	0.2645999334001833	4.200204248526639	0.6796761133603239	0.8104372469635628	0.6689554655870446	0.4626558704453441	0.6869860789686123	1.0121806326206697	118.0	2.3795715654883836	62.0	0.14295492895189613
1135	Feb25-FISH2-3R4-rep1-cp190-100x_Position013_12_cmle.ics	84	1	0	1.5162	0.3000168852547945	1.0	0.9479040472602467	1.0	0.2917462631428579	2.562543572305625	0.7070671774968489	0.7986047846651109	0.7066366325142579	0.5743064481910871	0.6683199634077154	0.9885703028044847	214.0	4.08025160923538	159.0	0.3666102210217982
1136	Feb25-FISH2-3R4-rep1-cp190-100x_Position013_12_cmle.ics	85	1	0	1.5162	5.2961141121610815	1.0	0.10317500441073144	1.0	0.30081470934661814	2.9600914781770746	0.2952518386922699	0.4531034942732239	0.2952518386922699	0.0636493721464648	0.8818457608337638	0.9916443089857669	218.0	4.216452930737678	166.0	0.3827502936453994
1137	Feb25-FISH2-3R4-rep1-cp190-100x_Position013_12_cmle.ics	86	1	0	1.5162	5.100600608357458	1.0	0.65584944557845	1.0	0.3049786146593797	3.259194189665356	0.6121644699391339	0.7434937455299149	0.6094933660288129	0.46483046518077387	0.650071218661526	1.0043849430368048	190.0	3.7077434081895744	136.0	0.31357855382996574
1138	Feb25-FISH2-3R4-rep1-cp190-100x_Position013_12_cmle.ics	87	1	0	1.5162	0.5222593466395142	2.0	1.571514847577277	1.0	0.3347123319960392	3.0144527218062365	0.8679778120766467	0.9211155969238857	0.8668387601183536	0.8061589685176823	0.48043253227004157	1.0058120134697572	186.0	3.594947335527698	138.0	0.3181900031509946
1139	Feb25-FISH2-3R4-rep1-cp190-100x_Position013_12_cmle.ics	88	1	0	1.2995999999999999	0.45964659566721905	1.0	0.5595020986366908	1.0	0.3183709671741055	2.598968737244476	0.5733163571948249	0.6932709644766394	0.5694730016132604	0.4073877835067852	0.7533618142916072	0.9925035236822585	178.0	3.3927604390443635	126.0	0.2905213072248212
1140	Feb25-FISH2-3R4-rep1-cp190-100x_Position013_12_cmle.ics	89	1	0	1.7328	0.3624090264688081	1.0	1.786046258958641	1.0	0.3019435556309265	2.7337920992426605	0.9253575414644275	0.9752154333324682	0.92553923222675	0.8465329509175383	0.4796717082174127	1.00822028731169	208.0	4.0163811200244535	155.0	0.35738732237974036
1141	Feb25-FISH2-3R4-rep1-cp190-100x_Position013_12_cmle.ics	90	1	0	1.2995999999999999	0.6998063568125577	2.0	2.1578312873628183	1.0	0.28324238736569074	2.3864016161799753	0.9588835398823219	0.9824707254670714	0.957678402258183	0.9194555613556832	0.3463401865226873	0.982381402026278	188.0	3.546021752076747	129.0	0.29743848120636457
1142	Feb25-FISH2-3R4-rep1-cp190-100x_Position013_12_cmle.ics	91	1	0	1.5162	0.3224683479780068	1.0	0.10317500441073144	1.0	0.279227296103668	3.089977594496973	0.31641440501043844	0.45462959942588727	0.31163556889352817	0.09746868475991649	0.8613913790168746	0.9884190179512999	182.0	3.5055565117062404	122.0	0.2812984085827634
1143	Feb25-FISH2-3R4-rep1-cp190-100x_Position013_12_cmle.ics	92	1	0	1.5162	1.9731256513327027	1.0	0.0	1.0	0.25384631542289327	2.6349770813992905	0.14232601013980642	0.3047280688277769	0.1631510216623137	0.029512982024888616	0.9438784744799691	0.9809796601328581	196.0	3.7716138974005013	130.0	0.29974420586687905
1144	Feb25-FISH2-3R4-rep1-cp190-100x_Position013_12_cmle.ics	93	1	0	1.7328	0.5884790004974618	1.0	0.3720027687491155	1.0	0.26060776564257615	2.8548562038454914	0.4668542795385004	0.6018197512842827	0.46369620750638635	0.29412879319540747	0.7961791774804775	0.9835855901898898	208.0	4.039786368864873	144.0	0.33202435111408135
1145	Feb25-FISH2-3R4-rep1-cp190-100x_Position013_12_cmle.ics	94	1	0	1.5162	0.6716709285770656	1.0	0.3095250132321943	1.0	0.28191961503978014	2.7181313988358835	0.4156030550002563	0.5441224929153577	0.4086904944970453	0.24340048182889948	0.8373330223669897	0.9766581272879447	196.0	3.748208648560081	137.0	0.3158842784904802
1146	Feb25-FISH2-3R4-rep1-cp190-100x_Position013_12_cmle.ics	95	1	0	1.2995999999999999	0.6457603315758211	1.0	1.4199491695140265	1.0	0.3177274940519455	2.7410791484858272	0.8696273393764786	0.9211072853473247	0.864966153702012	0.7992371895470765	0.5381417393724751	0.9960660270258149	180.0	3.437455850955092	128.0	0.2951327565458501
1147	Feb25-FISH2-3R4-rep1-cp190-100x_Position013_12_cmle.ics	97	1	0	1.7328	0.3611561580224962	1.0	0.9077480443748005	1.0	0.292485254811594	3.254608454462179	0.6813659862824658	0.7857236033586675	0.6808922576260015	0.5676608102819716	0.6116811376140068	1.0051165806407036	202.0	3.9525106308135265	146.0	0.3366358004351103
1148	Feb25-FISH2-3R4-rep1-cp190-100x_Position013_12_cmle.ics	99	1	0	1.5162	0.41016576331008303	1.0	0.10317500441073144	1.0	0.2761165418194154	3.1009840736149044	0.24829260070790493	0.4238226866677903	0.24829260070790493	0.08945558739255015	0.8836737521459693	0.991640658650389	160.0	3.0841227272094858	100.0	0.23057246605144538
1149	Feb25-FISH2-3R4-rep1-cp190-100x_Position013_12_cmle.ics	101	1	0	1.2995999999999999	NA	0.0	0.5556144027286182	1.0	0.2537992553353594	3.125661714836421	0.5717020640143584	0.6594600658091535	0.5650164522883637	0.480234819024828	0.7268263032341638	0.9918527911968265	126.0	2.4647322177696185	67.0	0.15448355225446841
1150	Feb25-FISH2-3R4-rep1-cp190-100x_Position013_12_cmle.ics	103	1	0	1.5162	3.0834764204193674	1.0	0.41270001764292574	1.0	0.2421120738366534	3.3900023540485784	0.5250435662488054	0.6495812018663218	0.5172634774298724	0.3635786159986509	0.7589623683220628	0.9122676812378433	150.0	2.9308614141771017	85.0	0.19598659614372857
1151	Feb25-FISH2-3R4-rep1-cp190-100x_Position013_12_cmle.ics	104	1	0	1.5162	0.40719730096668183	1.0	0.2918229810711206	1.0	0.293128628165803	2.8844853386836817	0.3820253366265636	0.5357342044458608	0.3702971874751016	0.23232411760019123	0.8327934152434628	0.9912192720869196	182.0	3.4821512628658207	125.0	0.28821558256430674
1152	Feb25-FISH2-3R4-rep1-cp190-100x_Position013_12_cmle.ics	105	1	0	1.7328	0.3652375449569694	1.0	0.0	1.0	0.2423569227102725	2.8686017360668696	0.0755374391261065	0.2390763311539807	0.0755374391261065	0.027369709688702344	0.9517841931552592	0.9692895727223118	218.0	4.286668677258939	149.0	0.34355297441665367
1153	Feb25-FISH2-3R4-rep1-cp190-100x_Position013_12_cmle.ics	106	1	0	1.7328	0.4535182698407944	1.0	0.2991586303963464	1.0	0.281424134121645	2.8770933321706655	0.42211382899089656	0.5621936348489605	0.41330017144374953	0.216456788931012	0.8314667155810279	0.996306775514164	222.0	4.305843754559136	165.0	0.3804445689848849
1154	Feb25-FISH2-3R4-rep1-cp190-100x_Position013_12_cmle.ics	107	1	0	1.5162	0.39814061159292613	1.0	0.1459114905355603	1.0	0.27813572834450284	2.613829811012957	0.33585193298206145	0.4775805162512581	0.3318409212006394	0.14333446805991357	0.8664942681630656	0.986399383947902	194.0	3.7269184854897723	134.0	0.30896710450893683
1155	Feb25-FISH2-3R4-rep1-cp190-100x_Position013_12_cmle.ics	108	1	0	1.7328	0.2084101049010259	1.0	1.433352969887323	1.0	0.2577665769314364	3.7468869413111627	0.7207602795770117	0.778216915783359	0.7181587642646112	0.654313893278534	0.6617443887784851	0.9877247496024854	194.0	3.8439447296918714	129.0	0.29743848120636457
1156	Feb25-FISH2-3R4-rep1-cp190-100x_Position013_12_cmle.ics	108	2	0	1.7328	0.6290648669323645	2.0	2.8859641360124635	1.0	0.29534243436091545	3.088834123718765	0.9604151181456474	0.9782665725582296	0.9595593976227209	0.9286363437622971	0.32008904395389365	0.9986631331677276	240.0	4.637886715234437	190.0	0.4380876854977463
1157	Feb25-FISH2-3R4-rep1-cp190-100x_Position013_12_cmle.ics	109	1	0	1.9493999999999998	0.22442031602504306	1.0	0.8972608143895275	1.0	0.2731841401002791	2.5036057498029924	0.6256937977590038	0.7457044211432241	0.6207418215069741	0.4716177464305765	0.7284193212515451	0.9915708962833124	334.0	6.434302840113235	300.0	0.6917173981543362
1158	Feb25-FISH2-3R4-rep1-cp190-100x_Position013_12_cmle.ics	110	1	0	1.5162	0.391720214355585	1.0	1.4686736615067262	1.0	0.29388427730391214	2.770076011687825	0.8854004748646295	0.9399501221324497	0.8830859368327554	0.8063517414549989	0.50793421927447	1.0004320845147416	174.0	3.373585361744166	117.0	0.26976978528019113
1159	Feb25-FISH2-3R4-rep1-cp190-100x_Position013_12_cmle.ics	111	1	0	1.7328	0.18401360996559268	1.0	0.0	1.0	0.16822512786543986	3.128161423959782	0.09629868999975143	0.2248005170399463	0.09629868999975143	0.03486912426359094	0.9653272013002696	0.9273630668463573	164.0	3.267134546392622	81.0	0.18676369750167077
1160	Feb25-FISH2-3R4-rep1-cp190-100x_Position013_12_cmle.ics	112	1	0	1.2995999999999999	0.3586598042845509	1.0	0.1459114905355603	1.0	0.27541975538991637	3.11199280411107	0.35639082825927904	0.5131636056994754	0.35639082825927904	0.16619749748880813	0.849878909051781	1.0049413323247112	138.0	2.70949944039357	80.0	0.18445797284115634
1161	Feb25-FISH2-3R4-rep1-cp190-100x_Position013_12_cmle.ics	113	1	0	1.083	0.5474131800510785	1.0	0.10317500441073144	1.0	0.34185133357170444	3.0104674765977077	0.2714696074223264	0.4595783669561198	0.2714696074223264	0.0933733945257041	0.8736828222111902	0.9929895968590763	106.0	2.0411833475027517	60.0	0.13834347963086724
1162	Feb25-FISH2-3R4-rep1-cp190-100x_Position013_12_cmle.ics	114	1	0	1.2995999999999999	0.25412787883765536	1.0	0.3634229110571259	1.0	0.27915298410555317	2.30945759865633	0.5300532406106209	0.6623437111034377	0.5099615350641216	0.30961061278898894	0.7925805073636786	0.9899894686748981	184.0	3.5034414259361295	124.0	0.28590985790379225
1163	Feb25-FISH2-3R4-rep1-cp190-100x_Position014_13_cmle.ics	2	1	0	1.7328	0.34071529826595304	1.0	0.20635000882146287	1.0	0.2539919772023771	2.7353173859163222	0.33074203724315315	0.4658738992278015	0.33074203724315315	0.1764320851667522	0.8607824586459721	0.9855477610955075	238.0	4.593191303323709	174.0	0.40119609092951497
1164	Feb25-FISH2-3R4-rep1-cp190-100x_Position014_13_cmle.ics	3	1	0	1.5162	0.1831130125111383	1.0	0.7610319551488771	1.0	0.3000813737509119	2.5115866287071245	0.651323954664869	0.7789691864750613	0.6481109312097978	0.4729255523565322	0.6840087540514246	1.0043519023716694	212.0	4.082366695005491	159.0	0.3666102210217982
1165	Feb25-FISH2-3R4-rep1-cp190-100x_Position014_13_cmle.ics	4	1	0	1.083	2.6526066382983564	1.0	1.4132678801190723	1.0	0.2631477098364001	2.5374893118128843	0.9335915460742006	0.9707604568535659	0.9322953994418945	0.8689138291221276	0.4488585628355722	1.0001182937261637	122.0	2.328530896267321	65.0	0.14987210293343953
1166	Feb25-FISH2-3R4-rep1-cp190-100x_Position014_13_cmle.ics	5	1	0	1.083	0.3923154484732014	1.0	1.0967653411156157	1.0	0.19584997454351696	2.2579566529572324	0.7375684035212943	0.8324156214948506	0.7350871826246559	0.6459501716461031	0.5715348254150572	0.9082888555048705	136.0	2.524372535440322	66.0	0.15217782759395398
1167	Feb25-FISH2-3R4-rep1-cp190-100x_Position014_13_cmle.ics	6	1	0	1.5162	0.3140992097372797	1.0	0.0	1.0	0.2869183232007768	2.9349600704063543	0.21061631160525263	0.3589389610197344	0.2010451981583194	0.0285838009089967	0.9220214147393524	1.0023775369600993	192.0	3.7056283224194635	134.0	0.30896710450893683
1168	Feb25-FISH2-3R4-rep1-cp190-100x_Position014_13_cmle.ics	7	1	0	1.5162	0.763987155148343	1.0	0.0	1.0	0.2878700880801862	2.6495830285692676	0.25209530407378733	0.4429275846611516	0.2350951546517788	0.027581944387845198	0.8962255121157162	0.9891473550806064	204.0	3.9035850473625757	147.0	0.33894152509562475
1169	Feb25-FISH2-3R4-rep1-cp190-100x_Position014_13_cmle.ics	8	1	0	0.8664	0.26065522063018365	1.0	0.687545504971255	1.0	0.2898016182361211	2.397276832232612	0.7084607032489769	0.8039672596675854	0.7077925331996994	0.5837300593000919	0.6136422250646824	0.9886694958391749	112.0	2.128459085554098	60.0	0.13834347963086724
1170	Feb25-FISH2-3R4-rep1-cp190-100x_Position014_13_cmle.ics	9	1	0	3.0324	1.0605753845342647	2.0	0.42540144110901373	1.0	0.1476576350588983	5.3293577456710555	0.5663556844237931	0.7322327635362199	0.556340762128914	0.3115120045616121	0.7403160064684179	0.6919474757377871	256.0	5.065665757041527	148.0	0.3412472497561391
1171	Feb25-FISH2-3R4-rep1-cp190-100x_Position014_13_cmle.ics	10	1	0	1.5162	0.48099545011945966	1.0	0.8595614345612763	1.0	0.27903239775095134	3.0549431005348486	0.6734580844245757	0.7650868378367686	0.6706650314515172	0.5635518455512917	0.670052507323922	0.9984599042143969	186.0	3.571542086687278	126.0	0.2905213072248212
1172	Feb25-FISH2-3R4-rep1-cp190-100x_Position014_13_cmle.ics	11	1	0	1.083	0.1828458444808916	1.0	0.0	1.0	0.2664712578660205	3.0905371462364775	0.3249711596564795	0.5293805277325081	0.3168409294830712	0.03899397557268682	0.8722117012563536	0.9632467953964755	110.0	2.130574171324209	56.0	0.12912058098880944
1173	Feb25-FISH2-3R4-rep1-cp190-100x_Position014_13_cmle.ics	12	1	0	1.5162	0.5327446033475158	1.0	0.6736388337817686	1.0	0.27466855967843334	3.1490684843377332	0.6463067948401939	0.7621518363322652	0.6380165968285268	0.475092432832142	0.6720290652907782	0.9982034210089691	182.0	3.5757722582275	121.0	0.27899268392224896
1174	Feb25-FISH2-3R4-rep1-cp190-100x_Position014_13_cmle.ics	13	1	0	1.5162	0.5906757031915764	1.0	0.7252201245704302	1.0	0.3131877441933184	3.197367163571653	0.6277899515349641	0.7311618046980393	0.626369547683457	0.47748410075588327	0.7015883001026866	1.0033198421437992	192.0	3.7524388201003034	140.0	0.3228014524720236
1175	Feb25-FISH2-3R4-rep1-cp190-100x_Position014_13_cmle.ics	15	1	0	1.5162	0.2994606600536959	1.0	0.0	1.0	0.27624018448011206	3.028026265907845	0.24730893061946413	0.4358185134518924	0.24730893061946413	0.027798504884688196	0.903797557878386	0.9825922758076684	204.0	3.9738007938838353	144.0	0.33202435111408135
1176	Feb25-FISH2-3R4-rep1-cp190-100x_Position014_13_cmle.ics	16	1	0	1.2995999999999999	2.141211223392188	1.0	0.20635000882146287	1.0	0.23258075719926388	2.602924943809135	0.3559402656251956	0.47468298972298373	0.33254471941617536	0.19699074943357492	0.8595857008663287	0.9475896429046201	146.0	2.794660092674805	80.0	0.18445797284115634
1177	Feb25-FISH2-3R4-rep1-cp190-100x_Position014_13_cmle.ics	17	1	0	1.083	0.4774604348202232	1.0	0.20635000882146287	1.0	0.2715854417326567	1.9753503398489445	0.40094086270442464	0.5560998647972886	0.3960698609078955	0.2512177504491323	0.8401867586341057	0.9862885976834431	108.0	2.0390682617326403	55.0	0.12681485632829495
1178	Feb25-FISH2-3R4-rep1-cp190-100x_Position014_13_cmle.ics	18	1	0	1.5162	0.6804391610435925	1.0	0.0	1.0	0.2486378218824009	2.50334994728655	0.20322842799281698	0.403868084046611	0.18165969773629917	0.026330104468416982	0.9168234133173645	0.9613759997684378	220.0	4.190932596127147	153.0	0.35277587305871144
1179	Feb25-FISH2-3R4-rep1-cp190-100x_Position014_13_cmle.ics	19	1	0	1.2995999999999999	0.38511868911499597	1.0	0.5260913608053412	1.0	0.27903239775095134	2.348485907041924	0.5459361868195114	0.6619769944575407	0.5459361868195114	0.3946380845008239	0.753758787269817	0.9865256582415163	186.0	3.5247315890064383	126.0	0.2905213072248212
1180	Feb25-FISH2-3R4-rep1-cp190-100x_Position014_13_cmle.ics	20	1	0	1.5162	0.32372163885805244	1.0	2.661449690438858	1.0	0.2992793722067354	2.9421967990736655	0.9925368874682496	0.9981270869602443	0.9898541625046376	0.9769185764433916	0.18628358517024496	0.9843522535251525	194.0	3.750323734330192	139.0	0.32049572781150915
1181	Feb25-FISH2-3R4-rep1-cp190-100x_Position014_13_cmle.ics	21	1	0	1.083	1.8116331092247004	1.0	0.10317500441073144	1.0	0.32525801795297377	2.6104594905901433	0.2968481040159099	0.4364690743185654	0.2933469258151311	0.09688821297859185	0.881782996564148	1.0068305237396074	116.0	2.2178499093755555	67.0	0.15448355225446841
1182	Feb25-FISH2-3R4-rep1-cp190-100x_Position014_13_cmle.ics	22	1	0	1.2995999999999999	2.391816300364476	1.0	0.4773698211006071	1.0	0.3062396383479829	2.590255236831312	0.4184188587737235	0.5217608546298333	0.41235237730581964	0.2621404306278564	0.8397907418804669	1.0077345974453449	186.0	3.548136837846858	132.0	0.30435565518790797
1183	Feb25-FISH2-3R4-rep1-cp190-100x_Position014_13_cmle.ics	22	2	0	1.9493999999999998	0.7147896788638367	1.0	0.0	1.0	0.24004920569140664	3.126347095862948	0.3260231416987777	0.4954338457527841	0.3260231416987777	0.017847783996328612	0.8771172249749254	0.8896169851632078	298.0	5.793622167603052	237.0	0.5464567445419256
1184	Feb25-FISH2-3R4-rep1-cp190-100x_Position014_13_cmle.ics	23	1	0	1.5162	0.2963952697045718	1.0	1.242391573779135	1.0	0.26451517135375124	2.7909387264704018	0.818014539257809	0.8788772864886424	0.8146788491869256	0.7395397110277189	0.5326182439248723	0.9938807879074759	174.0	3.350180112903746	111.0	0.2559354373171044
1185	Feb25-FISH2-3R4-rep1-cp190-100x_Position014_13_cmle.ics	25	1	0	1.7328	0.22992110992818224	1.0	0.10317500441073144	1.0	0.281061015957084	3.070114212280188	0.33079077570518656	0.492859275477707	0.32674590536851683	0.09370734758871702	0.8782234933475329	1.0015233905093386	200.0	3.907815218902798	141.0	0.325107177132538
1186	Feb25-FISH2-3R4-rep1-cp190-100x_Position014_13_cmle.ics	26	1	0	1.7328	0.5036017602918192	1.0	0.3777847188762272	1.0	0.27901972439384803	2.994851279490382	0.4713688041850501	0.6223851830959433	0.4631894218694388	0.2922181705851146	0.7953361660830192	0.9903098474055542	208.0	4.0163811200244535	149.0	0.34355297441665367
1187	Feb25-FISH2-3R4-rep1-cp190-100x_Position014_13_cmle.ics	28	1	0	1.2995999999999999	NA	0.0	1.6104194071560693	1.0	0.24353888050015876	2.628577304647087	0.9583271760011822	0.983211007667931	0.9547148744725219	0.9162767022970953	0.33110130994210685	0.9676744714825907	120.0	2.3072407331970126	61.0	0.1406492042913817
1188	Feb25-FISH2-3R4-rep1-cp190-100x_Position014_13_cmle.ics	29	1	0	1.5162	0.4371476017496493	1.0	0.9755754663213545	1.0	0.2766243617052998	2.565353995886927	0.7072460063897763	0.8043130990415336	0.7055718849840256	0.5840798722044729	0.6400538720593184	0.9927179311466287	216.0	4.124947021146109	157.0	0.3619987717007692
1189	Feb25-FISH2-3R4-rep1-cp190-100x_Position014_13_cmle.ics	30	1	0	1.5162	0.3956058434326669	1.0	0.7610319551488771	1.0	0.285989317577587	2.642718696575176	0.6260120950227757	0.754702691866487	0.6239350031741082	0.47022742206729107	0.7103048130743469	0.9918432309184858	234.0	4.503800479502251	180.0	0.4150304388926017
1190	Feb25-FISH2-3R4-rep1-cp190-100x_Position014_13_cmle.ics	31	1	0	1.9493999999999998	0.6072727117490426	1.0	0.10317500441073144	1.0	0.3079088049752746	2.8676791013134815	0.3076070977493426	0.46443102056028324	0.30759156883450317	0.08370343913700644	0.8503235566879985	1.0026381396746664	240.0	4.661291964074858	194.0	0.44731058413980407
1191	Feb25-FISH2-3R4-rep1-cp190-100x_Position014_13_cmle.ics	33	1	0	1.9493999999999998	0.38214370179271523	1.0	0.0	1.0	0.2695646238779378	3.49212949247231	0.21372976956435474	0.3992517218899691	0.200283438678042	0.02579291970182251	0.9012529646288836	0.9912084551572585	236.0	4.665522135615079	177.0	0.40811326491105837
1192	Feb25-FISH2-3R4-rep1-cp190-100x_Position014_13_cmle.ics	34	1	0	1.5162	0.35052082721106215	1.0	1.969554495985222	1.0	0.31580584507493087	2.7765887418904476	0.9370731199944528	0.969604410082169	0.9350483652879381	0.892122872100683	0.40002568984114745	0.9979843300589615	196.0	3.771613897400501	145.0	0.33433007577459584
1193	Feb25-FISH2-3R4-rep1-cp190-100x_Position014_13_cmle.ics	35	1	0	1.083	5.342290277770329	1.0	0.0	1.0	0.21242925531411075	2.1958240191969676	0.13367316504433177	0.23941189230226947	0.07647569209077845	0.02781581302025433	0.946962476950606	0.7750642665666433	110.0	2.060358424802949	50.0	0.11528623302572269
1194	Feb25-FISH2-3R4-rep1-cp190-100x_Position014_13_cmle.ics	36	1	0	2.166	5.473543343894575	1.0	0.32626801153583	1.0	0.3255530326825935	3.4790972281248953	0.4124440891116921	0.5776179980840842	0.40636501797071384	0.2015817109272024	0.8220592817045734	0.9979014789527174	298.0	5.887243162964734	276.0	0.6363800063019892
1195	Feb25-FISH2-3R4-rep1-cp190-100x_Position014_13_cmle.ics	38	1	0	1.083	5.566444088067364	1.0	0.42540144110901373	1.0	0.19954612798346097	2.3917337246093875	0.5150365100939671	0.6455578895341654	0.5127358740357628	0.31403682194489063	0.7588884014904145	0.969304563358622	124.0	2.3732263081780496	58.0	0.13373203030983835
1196	Feb25-FISH2-3R4-rep1-cp190-100x_Position014_13_cmle.ics	38	2	0	0.8664	1.5358193778951363	1.0	0.0	1.0	0.24351385976785178	1.818286022265664	0.1454696298388378	0.29059798885574245	0.1454696298388378	0.02570122327937724	0.955471112676767	0.9550445464313284	112.0	2.034838090192418	55.0	0.12681485632829495
1197	Feb25-FISH2-3R4-rep1-cp190-100x_Position014_13_cmle.ics	39	1	0	1.5162	4.0286772458651585	1.0	0.0	1.0	0.3278229248674548	2.6687379152235327	0.2123427213682934	0.4105837534793985	0.2123427213682934	0.023458632590243448	0.904749773501669	1.0094227588278184	198.0	3.8163093093112295	150.0	0.3458586990771681
1198	Feb25-FISH2-3R4-rep1-cp190-100x_Position014_13_cmle.ics	39	2	0	1.083	0.45198204391853397	1.0	0.6606423714395955	1.0	0.2977904950224626	3.349436117113847	0.49484779012169916	0.5753489216932828	0.4963205514018233	0.4080211488519826	0.7823887082746138	1.018020265287332	106.0	2.0879938451835915	56.0	0.12912058098880944
1199	Feb25-FISH2-3R4-rep1-cp190-100x_Position014_13_cmle.ics	41	1	0	1.2995999999999999	0.5191731472978217	1.0	0.10317500441073144	1.0	0.2572340484407077	2.701975467691578	0.2350307338818955	0.41394513069264155	0.22602659020836197	0.07298560515308027	0.8876470592406329	0.9886185048355608	166.0	3.171398465260831	102.0	0.23518391537247432
1200	Feb25-FISH2-3R4-rep1-cp190-100x_Position014_13_cmle.ics	43	1	0	1.7328	0.551320467656728	1.0	2.014971786093599	1.0	0.281061015957084	2.973013841197224	0.937533534777329	0.9687420575527379	0.9357685464968513	0.8978989579509192	0.3287252399399315	0.9930813524718682	200.0	3.884409970062378	141.0	0.325107177132538
1201	Feb25-FISH2-3R4-rep1-cp190-100x_Position014_13_cmle.ics	45	1	0	1.2995999999999999	0.5109374715414099	1.0	0.3095250132321943	1.0	0.19868269699342808	1.7692666617178658	0.4323877861807294	0.551325400717549	0.41904344010530936	0.2926851302170715	0.8220527408082487	0.8981674324433334	150.0	2.884050916496262	77.0	0.17754079885961296
1202	Feb25-FISH2-3R4-rep1-cp190-100x_Position014_13_cmle.ics	46	1	0	1.2995999999999999	5.042850414243564	1.0	0.42540144110901373	1.0	0.22664823729886802	3.29936955391681	0.4556383440809917	0.6114972100638177	0.4556383440809917	0.30355508035684453	0.7972077950392956	0.9680304838293347	136.0	2.5945882819615815	71.0	0.16370645089652625
1203	Feb25-FISH2-3R4-rep1-cp190-100x_Position014_13_cmle.ics	46	2	0	1.2995999999999999	0.2670491617557612	1.0	0.41270001764292574	1.0	0.26182090496753924	2.903241850009022	0.45919342443783623	0.5644592201543653	0.4556383440809917	0.32000735073006115	0.7764156601904135	0.9524598965666895	138.0	2.6626889427127303	78.0	0.17984652352012742
1204	Feb25-FISH2-3R4-rep1-cp190-100x_Position014_13_cmle.ics	47	1	0	1.2995999999999999	0.2505118559829258	1.0	0.7252201245704302	1.0	0.2614318905481626	3.2339271864674792	0.6878206346190385	0.7796737748286294	0.6865344421871118	0.5671670150104503	0.6210425157129956	0.9895187497805146	126.0	2.4413269689291983	68.0	0.15678927691498287
1205	Feb25-FISH2-3R4-rep1-cp190-100x_Position014_13_cmle.ics	48	1	0	1.5162	1.5700268202320906	2.0	2.3172087362983134	1.0	0.27776938892606334	2.514688152153657	0.9333902831218055	0.9701767357721243	0.9299625279963246	0.8854017113650721	0.2984948831199619	0.9869029368293482	266.0	5.008279830510135	215.0	0.4957308020106076
1206	Feb25-FISH2-3R4-rep1-cp190-100x_Position014_13_cmle.ics	50	1	0	1.5162	0.3314703695533101	1.0	2.0464242661713827	1.0	0.29314829369177076	2.3188896836708937	0.9457563938839609	0.9734097262968971	0.9432575156179892	0.8997480412798122	0.347252539108714	0.9940310810648819	200.0	3.790788974700699	144.0	0.33202435111408135
1207	Feb25-FISH2-3R4-rep1-cp190-100x_Position014_13_cmle.ics	51	1	0	1.2995999999999999	0.43889225743311083	1.0	0.5556144027286182	1.0	0.2825870437667758	3.207518523231931	0.5569893193904455	0.6849108459579032	0.5565312597756625	0.43431313402154	0.7079412773067005	0.9902782953033359	148.0	2.8627607534259534	90.0	0.20751521944630086
1208	Feb25-FISH2-3R4-rep1-cp190-100x_Position014_13_cmle.ics	52	1	0	1.083	0.6517960827211213	1.0	0.0	1.0	0.2930931921716425	2.7758173669900406	0.19278267172167707	0.37697229036574487	0.18914473684210525	0.03572424174843889	0.930692503717556	0.9998693344812728	126.0	2.4179217200887786	72.0	0.16601217555704068
1209	Feb25-FISH2-3R4-rep1-cp190-100x_Position014_13_cmle.ics	53	1	0	1.083	2.143627940300854	1.0	0.5158750220536572	1.0	0.29896878435587376	2.5308479521985703	0.49760004338904607	0.6217876286982382	0.49760004338904607	0.3773039131495928	0.7744552195704171	1.0024764996696096	142.0	2.705269268853348	87.0	0.20059804546475749
1210	Feb25-FISH2-3R4-rep1-cp190-100x_Position014_13_cmle.ics	54	1	0	1.2995999999999999	0.45647613999204545	1.0	1.517785507063743	1.0	0.31530322262928967	2.834738248003572	0.9432675488966236	0.9653439106697999	0.9403346348875422	0.9048658103500062	0.3350516311894078	0.9978123465613243	104.0	2.0198931844324433	56.0	0.12912058098880944
1211	Feb25-FISH2-3R4-rep1-cp190-100x_Position014_13_cmle.ics	55	1	0	1.2995999999999999	3.850374875795016	1.0	0.10317500441073144	1.0	0.26978921292092234	2.044591387721249	0.3149447619441315	0.47180740572326196	0.31839649452786706	0.11413970215888304	0.8545317550683253	0.9903361285815003	158.0	2.9926168176179173	97.0	0.22365529206990203
1212	Feb25-FISH2-3R4-rep1-cp190-100x_Position014_13_cmle.ics	56	1	0	1.2995999999999999	0.44920157229286173	1.0	0.5595020986366908	1.0	0.2818939505498759	3.4490743058991438	0.6328188136415064	0.7329211788157965	0.6250740800603416	0.48058428963956684	0.6873936505048387	0.969986345023546	130.0	2.5541230415910756	74.0	0.17062362487806956
1213	Feb25-FISH2-3R4-rep1-cp190-100x_Position014_13_cmle.ics	57	1	0	1.5162	0.4626330733274171	1.0	0.0	1.0	0.29523433221848683	2.8254302673903333	0.2328590370973784	0.4119539300388277	0.2422418970263826	0.02643611865928564	0.893251790700283	0.998699212554156	222.0	4.282438505718717	169.0	0.38966746762694277
1214	Feb25-FISH2-3R4-rep1-cp190-100x_Position014_13_cmle.ics	58	1	0	2.3826	0.655605501203965	2.0	0.10317500441073144	1.0	0.22661209336664376	3.067732939484466	0.2664076473185779	0.4030265870759299	0.2664076473185779	0.06569253789190443	0.9050522940783728	0.949886010839502	368.0	7.147314344914779	316.0	0.7286089927225674
1215	Feb25-FISH2-3R4-rep1-cp190-100x_Position014_13_cmle.ics	59	1	0	1.5162	0.26250266193946425	1.0	0.0	1.0	0.10770006872431014	2.073342260665784	0.09960042308144318	0.20646521330356093	0.07211481960277354	0.03604271947349865	0.9808843103144876	0.9321163163758265	166.0	3.218208962941671	66.0	0.15217782759395398
1216	Feb25-FISH2-3R4-rep1-cp190-100x_Position014_13_cmle.ics	61	1	0	1.7328	0.31098051974721785	1.0	0.0	1.0	0.2742122898068677	3.0616189436161627	0.2126764036310046	0.3981661477059643	0.1913445382970061	0.02474381691295796	0.9094106165102961	0.9938740846256957	232.0	4.505915565272361	174.0	0.40119609092951497
1217	Feb25-FISH2-3R4-rep1-cp190-100x_Position014_13_cmle.ics	62	1	0	1.5162	0.5072957081255905	1.0	0.32626801153583	1.0	0.2243994752564138	4.85818125033254	0.459016133381982	0.5460681821787204	0.4435014356647683	0.3200739248377937	0.7892461279512611	0.9189450275500164	126.0	2.511542715450458	63.0	0.1452606536124106
1218	Feb25-FISH2-3R4-rep1-cp190-100x_Position014_13_cmle.ics	63	1	0	0.8664	0.39009057123627744	1.0	0.0	1.0	0.34804409190663904	2.2826172596625085	0.20775788104397885	0.3704021477401677	0.20775788104397885	0.027787772273117267	0.9163879233536576	1.009748533780536	110.0	2.0603584248029496	64.0	0.14756637827292504
1219	Feb25-FISH2-3R4-rep1-cp190-100x_Position014_13_cmle.ics	63	2	0	1.2995999999999999	2.623722532024283	1.0	1.1961505589055579	1.0	0.2704196860084893	2.927904154267576	0.7498270183498934	0.8089832830533337	0.7473706789183804	0.6780673106196895	0.619229918104494	0.9926433724603582	140.0	2.7073843546234593	81.0	0.18676369750167077
1220	Feb25-FISH2-3R4-rep1-cp190-100x_Position014_13_cmle.ics	64	1	0	2.166	5.003040152885522	1.0	0.42540144110901373	1.0	0.26158503929469396	3.265367667164993	0.46545422702363887	0.5757744051103133	0.4390361934434238	0.29051540975144374	0.8132649298659492	0.9873683045183688	268.0	5.216811984303802	211.0	0.48650790336854977
1221	Feb25-FISH2-3R4-rep1-cp190-100x_Position014_13_cmle.ics	65	1	0	1.2995999999999999	0.340330820074267	1.0	1.737711119426266	1.0	0.2991993003418851	2.771138970467224	0.9109236626479433	0.9540410240847519	0.9068543603608574	0.850953182332331	0.4752178969030759	0.9981787460161632	168.0	3.2394991260119803	112.0	0.25824116197761887
1222	Feb25-FISH2-3R4-rep1-cp190-100x_Position014_13_cmle.ics	66	1	0	1.5162	0.64768164366704	1.0	0.0	1.0	0.2500362665175166	2.8183813676506975	0.13387538999716367	0.2928378702700344	0.13387538999716367	0.027737980087417548	0.938689307097779	0.968505517569041	204.0	3.997206042724255	137.0	0.3158842784904802
1223	Feb25-FISH2-3R4-rep1-cp190-100x_Position014_13_cmle.ics	67	1	0	1.7328	0.3007711356424476	1.0	0.0	1.0	0.1526527042560638	2.9548322773676947	0.05822825139177678	0.17481051713729961	0.05822825139177678	0.029105741498423772	0.9765616055395502	0.9482695844849117	168.0	3.3097148725332395	80.0	0.18445797284115634
1224	Feb25-FISH2-3R4-rep1-cp190-100x_Position014_13_cmle.ics	68	1	0	1.9493999999999998	0.454204572449315	1.0	0.10317500441073144	1.0	0.27624018448011206	3.919213562575299	0.3308207532233305	0.4845940978460649	0.3158347617179164	0.06719258754448644	0.8579080853678849	0.9910289675477462	204.0	4.044016540405095	144.0	0.33202435111408135
1225	Feb25-FISH2-3R4-rep1-cp190-100x_Position014_13_cmle.ics	69	1	0	1.5162	0.4296224212400594	1.0	1.1535316172061805	1.0	0.2873025184810246	2.9436488990366945	0.7788273467469259	0.8574211938804907	0.7677967643625006	0.6806968598850697	0.6209262060815204	1.0054481212826112	190.0	3.6843381593491547	132.0	0.30435565518790797
1226	Feb25-FISH2-3R4-rep1-cp190-100x_Position014_13_cmle.ics	70	1	0	1.5162	0.46634902583298227	1.0	0.2991586303963464	1.0	0.25221496810300453	3.3738698940079117	0.4470078341425635	0.6315048702749397	0.4441482231688064	0.2315502963867624	0.8403246267929653	0.9746470930869984	166.0	3.2182089629416715	101.0	0.23287819071195984
1227	Feb25-FISH2-3R4-rep1-cp190-100x_Position014_13_cmle.ics	71	1	0	1.7328	0.8188566808048143	1.0	1.0987399361686254	1.0	0.27667820782609226	3.3324397732382818	0.7723826765862352	0.8464152357783372	0.7700842974739046	0.675284999009929	0.6370212338208157	0.9791067357911654	202.0	3.952510630813526	142.0	0.3274129017930525
1228	Feb25-FISH2-3R4-rep1-cp190-100x_Position014_13_cmle.ics	73	1	0	1.7328	0.2991802424270308	1.0	0.639412489864916	1.0	0.2603168406750603	2.9518252439490196	0.5602299774350097	0.6828073320762882	0.5560446354053971	0.4259466477079534	0.7620322817798657	0.990448696388511	226.0	4.371829329540174	163.0	0.375833119663856
1229	Feb25-FISH2-3R4-rep1-cp190-100x_Position014_13_cmle.ics	74	1	0	1.5162	1.544251228920029	1.0	1.242391573779135	1.0	0.2872256686807972	2.539066471000471	0.7928860933608435	0.8709394176131622	0.7928527072774985	0.7021327030040798	0.512757212073794	0.9816210237265074	206.0	3.971685708113724	149.0	0.34355297441665367
1230	Feb25-FISH2-3R4-rep1-cp190-100x_Position014_13_cmle.ics	75	1	0	2.166	0.6239401282339312	1.0	1.2995999999999999	1.0	0.26150520607924543	2.9771165261171113	0.9256304910747405	0.9923323665626888	0.9180388097769834	0.6822992655604738	0.5412010189207097	0.9910662197062848	312.0	6.106490050978155	265.0	0.6110170350363303
1231	Feb25-FISH2-3R4-rep1-cp190-100x_Position014_13_cmle.ics	76	1	0	1.2995999999999999	0.26811358634483357	1.0	1.0542408233015097	1.0	0.2989294088085085	2.666743607018812	0.7566218874806853	0.8528788428900729	0.7548402894463536	0.6548090481538085	0.6156109548228781	1.002010363019669	174.0	3.350180112903746	118.0	0.27207550994070556
1232	Feb25-FISH2-3R4-rep1-cp190-100x_Position014_13_cmle.ics	78	1	0	1.5162	0.4908716168673443	1.0	1.3107987492438529	1.0	0.2745497448744835	3.1194009259390194	0.8537180049580201	0.9157136590392051	0.852687634534752	0.7861012211419769	0.40635748632098834	0.9941434976973055	156.0	3.041542401068868	96.0	0.22134956740938755
[truncated: 4,960 more rows]
