# Supplementary material for: M1BP cooperates with CP190 to activate transcription at TAD borders and promote chromatin insulator activity
Source: Nat Commun. 2021 Jul 7;12:4170. doi: 10.1038/s41467-021-24407-y (PMC8263732; doi:10.1038/s41467-021-24407-y)
Supplement: Supplementary file 6 — Source Data [file 41467_2021_24407_MOESM6_ESM.zip › Source Data_updated_060121/Source Data 8/Figure 8i/Figure 8i-tango-slide2/rep1/B.xls]

	Label	nuc.idx	idx	tag	ZThickness	_Adist	_Aidx	_Cdist	_Cidx	_NUC_dist	_NUC_idx	compacity	elongation	evf	evfMax	evfMean	evfMin	rad_dist	ratioEllVolume	surface_pix	surface_unit	volume_pix	volume_unit
1	Feb25-FISH2-3R4-rep1-cp190-100x_Position001_0_cmle.ics	1	1	0	0.8664	3.0552746719045647	1.0	0.15498975492768727	2.0	0.2918229810711206	1.0	0.29380436295759543	2.013450983267383	0.36992594434772996	0.48529940037027824	0.369041697753461	0.22295794302136007	0.8646442275048669	0.9695696654606105	120.0	2.213619737835333	67.0	0.15448355225446841
2	Feb25-FISH2-3R4-rep1-cp190-100x_Position001_0_cmle.ics	2	1	0	1.5162	4.397026278525395	1.0	0.4473757400527685	1.0	0.0	1.0	0.30682137300883505	2.698294704531117	0.19649958383427357	0.3771540429729646	0.18666574185394125	0.028788649465149974	0.9227274376524828	0.9969892718664914	184.0	3.5502519236169694	130.0	0.29974420586687905
3	Feb25-FISH2-3R4-rep1-cp190-100x_Position001_0_cmle.ics	3	1	0	1.9493999999999998	0.22914518957397212	1.0	0.1366178201807401	1.0	0.0	1.0	0.16486492059654892	3.023727875214941	0.11447640607314312	0.24994340579992974	0.08091019085906093	0.02898403653253191	0.9503729793913241	0.8993528207409797	224.0	4.467565410671964	128.0	0.2951327565458501
4	Feb25-FISH2-3R4-rep1-cp190-100x_Position001_0_cmle.ics	4	1	0	1.2995999999999999	0.218344721362834	1.0	0.354227128753802	1.0	0.0	1.0	0.31953930772090205	2.541475178667793	0.1636817958381124	0.33383991479600195	0.160478453219728	0.02906357529084057	0.9441504467856903	0.9674024605657131	174.0	3.3033696152229064	122.0	0.2812984085827634
5	Feb25-FISH2-3R4-rep1-cp190-100x_Position001_0_cmle.ics	5	1	0	1.7328	0.45406769542655034	1.0	0.5216555998484618	1.0	0.7252201245704302	1.0	0.2930126392722709	2.978744348797674	0.5594192029503748	0.7016843269070934	0.5569334967276045	0.4074818597566869	0.7665089588869617	0.9688133475224733	244.0	4.727277539055897	194.0	0.44731058413980407
6	Feb25-FISH2-3R4-rep1-cp190-100x_Position001_0_cmle.ics	6	1	0	1.5162	0.2409925511763342	1.0	0.4585051383881727	1.0	0.20635000882146287	1.0	0.2592855390822852	2.3931703206232338	0.40558995082913624	0.572422511098282	0.40558995082913624	0.1850642671816004	0.8390964964920924	0.9705130457110982	216.0	4.124947021146109	152.0	0.350470148398197
7	Feb25-FISH2-3R4-rep1-cp190-100x_Position001_0_cmle.ics	7	1	0	1.2995999999999999	4.051952297299891	1.0	3.874370255281552	1.0	0.0	1.0	0.1032246961967606	2.529438361919341	0.1415707003964508	0.39063620917500474	0.1415707003964508	0.030536152539173116	0.936325844324372	0.5291365586003611	158.0	2.828780075734978	60.0	0.13834347963086724
8	Feb25-FISH2-3R4-rep1-cp190-100x_Position001_0_cmle.ics	8	1	0	1.5162	0.36341288369267555	1.0	0.3677764766211269	1.0	0.7045350271771298	1.0	0.26948501414881976	3.097899353006458	0.6604871062265709	0.7874226337057633	0.65082682372542	0.47189968505432994	0.6892295375371806	0.9779569136379711	198.0	3.839714558151649	136.0	0.31357855382996574
9	Feb25-FISH2-3R4-rep1-cp190-100x_Position001_0_cmle.ics	9	1	0	1.5162	0.4168945272283246	1.0	0.4512293783463941	1.0	1.2536039404732575	1.0	0.3063323109039217	2.632673583270719	0.8132295985628317	0.8942513268533255	0.8104358636329483	0.7078429497469245	0.5329403509460636	0.9568665439195246	198.0	3.7929040604708097	145.0	0.33433007577459584
10	Feb25-FISH2-3R4-rep1-cp190-100x_Position001_0_cmle.ics	10	1	0	1.2995999999999999	0.5070437386047731	1.0	0.21076204775625096	1.0	0.9755754663213545	1.0	0.30360104007308175	2.57005755826153	0.7272393009574345	0.828663917406852	0.724398719575499	0.5941897854423809	0.6707419198099351	0.9892678946983107	194.0	3.703513236649353	140.0	0.3228014524720236
11	Feb25-FISH2-3R4-rep1-cp190-100x_Position001_0_cmle.ics	11	1	0	1.083	0.23608081984097182	1.0	0.37766975439109335	1.0	0.9535025770009804	1.0	0.3182908668164536	2.6452034206264217	0.7093789793743882	0.7888018780481466	0.7110075451104046	0.6225409090515337	0.6090907421064496	1.0079545499447407	118.0	2.2625453212862836	68.0	0.15678927691498287
12	Feb25-FISH2-3R4-rep1-cp190-100x_Position001_0_cmle.ics	12	1	0	1.2995999999999999	0.22961486070112488	1.0	0.5163781586805821	1.0	0.9512265400461283	1.0	0.2879608720554036	2.649904678553571	0.7278550555230859	0.8116540035067212	0.7212857977790765	0.6042937853107344	0.6782240429875105	0.9970179911178938	186.0	3.548136837846858	128.0	0.2951327565458501
13	Feb25-FISH2-3R4-rep1-cp190-100x_Position001_0_cmle.ics	13	1	0	1.5162	0.2725956027335232	1.0	0.21516071410240503	1.0	1.4430823792346341	1.0	0.28506183420143066	3.006892736371793	0.8514793189735538	0.916445288679232	0.8497129679603552	0.7703323123076815	0.5086213022719205	0.9940159654807178	200.0	3.8610047212219585	142.0	0.3274129017930525
14	Feb25-FISH2-3R4-rep1-cp190-100x_Position001_0_cmle.ics	14	1	0	1.083	0.3099390282252383	1.0	1.1725854425832767	2.0	0.0	1.0	0.2642552222637071	2.0772256880824873	0.1549343529072284	0.31337469340643487	0.15828163324195643	0.027795411917472226	0.9408336419148308	0.9620554822579604	158.0	2.9458063199370774	96.0	0.22134956740938755
15	Feb25-FISH2-3R4-rep1-cp190-100x_Position001_0_cmle.ics	15	1	0	1.5162	0.13788164833317157	1.0	0.45033373598786214	1.0	1.6313400576791501	1.0	0.27841751300124384	3.046983027783697	0.8913950221517848	0.9385729207938623	0.8893707452364658	0.8219500774411987	0.4882595852662347	0.9850932532511264	192.0	3.7290335712598837	132.0	0.30435565518790797
16	Feb25-FISH2-3R4-rep1-cp190-100x_Position001_0_cmle.ics	16	1	0	1.9493999999999998	0.31218385146425476	1.0	0.2660202014405294	1.0	2.204198814510572	1.0	0.2721311886133909	2.9189526756691717	0.9352851554776757	0.9685555559863073	0.93337003337895	0.8768681163184685	0.5064586991111786	0.9648778884230944	304.0	5.8808979056544	260.0	0.5994884117337581
17	Feb25-FISH2-3R4-rep1-cp190-100x_Position001_0_cmle.ics	17	1	0	1.5162	0.47432686758116105	1.0	0.44995741933072175	2.0	0.0	1.0	0.18809041505607071	2.1314364006276962	0.14283945595075964	0.30585377644929457	0.13953790009256148	0.02484126001521074	0.957418972191124	0.910809713403373	258.0	4.78268768518638	169.0	0.38966746762694277
18	Feb25-FISH2-3R4-rep1-cp190-100x_Position001_0_cmle.ics	18	1	0	1.083	NA	0.0	3.721411381431329	1.0	0.10317500441073144	1.0	0.20899261050311552	1.6248553158949146	0.24085946753179877	0.3599599618929914	0.2251017045161955	0.09086783562490344	0.9157267013893162	0.832427214530627	160.0	2.9436912341669657	87.0	0.20059804546475749
19	Feb25-FISH2-3R4-rep1-cp190-100x_Position001_0_cmle.ics	19	1	0	1.083	0.1529623800349597	1.0	0.7919866294470276	1.0	1.3742323914031862	1.0	0.3161256321025793	2.304808182155804	0.8648785618665137	0.922542551157009	0.8649933065595716	0.8027156244023714	0.4572903855561771	1.0089381639607562	158.0	2.9692115687774976	105.0	0.24210108935401767
20	Feb25-FISH2-3R4-rep1-cp190-100x_Position001_0_cmle.ics	20	1	0	1.9493999999999998	0.2837069259884087	1.0	0.4303429148602659	1.0	0.10317500441073144	1.0	0.29403649095369594	2.573547812808551	0.272494067166436	0.4659916104218627	0.272494067166436	0.048595866407175614	0.8978163412898389	0.9801582233740018	312.0	6.0362743044568985	281.0	0.6479086296045616
21	Feb25-FISH2-3R4-rep1-cp190-100x_Position001_0_cmle.ics	21	1	0	1.5162	5.007247351284324	1.0	4.660269044063603	1.0	0.744005537498231	1.0	0.2414139217791943	2.8202907443813854	0.6227008712487899	0.7066575728240782	0.6227008712487899	0.4932712898588988	0.6505262500512632	0.9792744619750072	190.0	3.637527661668315	121.0	0.27899268392224896
22	Feb25-FISH2-3R4-rep1-cp190-100x_Position001_0_cmle.ics	22	1	0	1.7328	0.5639481892664728	1.0	3.5939018326353	1.0	1.2269033092775323	1.0	0.2138811986527199	3.1313540293760243	0.7764595531389461	0.8485780028286055	0.7764595531389461	0.7020071374658332	0.5270698955028418	0.9087729257052112	200.0	3.861004721221958	123.0	0.2836041332432778
23	Feb25-FISH2-3R4-rep1-cp190-100x_Position001_0_cmle.ics	23	1	0	1.7328	NA	0.0	NA	0.0	0.0	1.0	0.11577639048892646	4.769629799992534	0.20229296075793043	0.29785449652553775	0.15475641899987097	0.039361878605791385	0.9061869105388507	0.7061501208765764	140.0	2.613763359261779	53.0	0.12220340700726606
24	Feb25-FISH2-3R4-rep1-cp190-100x_Position001_0_cmle.ics	24	1	0	2.166	0.2377461807809731	1.0	0.30476966449393483	1.0	0.8318234787411565	1.0	0.2551806429460755	3.920416355623906	0.6316392324423109	0.7231695859770144	0.6303265080243498	0.5258104786296187	0.6739912084063664	0.9828578742235956	220.0	4.378174586850506	155.0	0.35738732237974036
25	Feb25-FISH2-3R4-rep1-cp190-100x_Position001_0_cmle.ics	25	1	0	1.083	NA	0.0	2.297646959455169	1.0	0.23070632344123612	1.0	0.2814227162111093	2.045091394466229	0.3799726753998232	0.5065096841597685	0.3809141112042342	0.23661037186714273	0.8253084844842516	0.9976832110079132	146.0	2.724444346153546	88.0	0.20290377012527194
26	Feb25-FISH2-3R4-rep1-cp190-100x_Position001_0_cmle.ics	28	1	0	1.083	0.16741520756975758	1.0	5.913029747989123	1.0	0.0	1.0	0.24788330463852598	2.219878524784483	0.08028612383709492	0.22256457460861745	0.08028612383709492	0.02792026195227522	0.962666543703656	0.9412475939179948	132.0	2.5286027069805446	71.0	0.16370645089652625
27	Feb25-FISH2-3R4-rep1-cp190-100x_Position001_0_cmle.ics	31	1	0	1.083	0.4595777250712991	1.0	0.25309142657217615	1.0	1.074245800390238	1.0	0.28668396502484983	2.534159522045399	0.7455169648321808	0.816559617860384	0.7397412537725031	0.6476781078742428	0.6487652168820164	0.9931359578722461	144.0	2.7265594319236564	87.0	0.20059804546475749
28	Feb25-FISH2-3R4-rep1-cp190-100x_Position001_0_cmle.ics	32	1	0	1.5162	0.22776968240246628	1.0	0.2616035753267672	1.0	0.0	1.0	0.30108013882048573	2.578820093801868	0.13867873547689813	0.3212795340598637	0.16062475607193252	0.028659671560238974	0.9459158316392593	0.9700787245366052	188.0	3.6162374985980064	133.0	0.3066613798484224
29	Feb25-FISH2-3R4-rep1-cp190-100x_Position001_0_cmle.ics	34	1	0	1.2995999999999999	NA	0.0	2.3295916742174647	1.0	1.242391573779135	1.0	0.24802047265182575	3.181240411104137	0.8600323402855812	0.9150382327952421	0.8578260750404254	0.8059171759804862	0.4467758191664851	0.956913184428528	114.0	2.2199649951456664	57.0	0.13142630564932387
30	Feb25-FISH2-3R4-rep1-cp190-100x_Position001_0_cmle.ics	35	1	0	1.5162	0.28365914378022467	1.0	0.38808587469684525	1.0	0.0	1.0	0.2865002467954959	2.737463292026496	0.1597782369247285	0.3272953875339152	0.1597782369247285	0.02845567312005059	0.9328953263783237	0.9664245301143191	194.0	3.726918485489773	136.0	0.31357855382996574
31	Feb25-FISH2-3R4-rep1-cp190-100x_Position001_0_cmle.ics	36	1	0	1.2995999999999999	0.3789429566749837	1.0	0.37518334126933706	1.0	2.116974096747531	1.0	0.27201651905570057	2.6823329019769093	0.9663897033338642	0.9827545830093768	0.9643476061562672	0.9384794806703325	0.31625104240780877	0.9795743460606969	164.0	3.1501083021905227	103.0	0.23748964003298878
32	Feb25-FISH2-3R4-rep1-cp190-100x_Position001_0_cmle.ics	37	1	0	1.7328	1.9580802150517764	1.0	0.3242214979475433	1.0	0.5260913608053412	1.0	0.29445914705112025	2.93752869362894	0.4481667294869962	0.5575699580186901	0.4481667294869962	0.29612582695382056	0.8220260298498517	0.9973062468546154	256.0	4.90182901515859	209.0	0.4818964540475209
33	Feb25-FISH2-3R4-rep1-cp190-100x_Position001_0_cmle.ics	37	2	0	1.2995999999999999	0.34807155475860985	1.0	2.519862238306325	1.0	2.014971786093599	1.0	0.2836313623464961	2.4365159893140618	0.8372899309842863	0.8719358842719557	0.837117716632657	0.7951169107994646	0.5833310689023297	0.9927203556974411	150.0	2.8372404188154223	92.0	0.21212666876732977
34	Feb25-FISH2-3R4-rep1-cp190-100x_Position001_0_cmle.ics	38	1	0	0.8664	0.30717368370854886	1.0	1.2014564430513948	1.0	2.1245033704151863	1.0	0.27185614986556117	2.0246929190521956	0.9657496270676295	0.9875150163034151	0.9657496270676295	0.9327005584084699	0.24168040339590013	0.9803547723599865	128.0	2.3924013854782475	71.0	0.16370645089652625
35	Feb25-FISH2-3R4-rep1-cp190-100x_Position001_0_cmle.ics	38	2	0	0.8664	3.8481160391185334	1.0	3.263498271616015	1.0	0.0	1.0	0.271306845928369	1.9474912516972576	0.1738062863856583	0.3223653813150982	0.1738062863856583	0.02781151403941862	0.9511541678262262	0.9438869109763259	122.0	2.2349099009056417	66.0	0.15217782759395398
36	Feb25-FISH2-3R4-rep1-cp190-100x_Position001_0_cmle.ics	39	1	0	0.8664	0.38818425106031	1.0	0.3922431530025393	1.0	0.9479040472602467	1.0	0.30612945552490844	2.217003885144787	0.8135892514395393	0.8769673704414588	0.8069865642994242	0.6975047984644913	0.5961357121728127	0.9933881778597222	116.0	2.1476341628542954	65.0	0.14987210293343953
37	Feb25-FISH2-3R4-rep1-cp190-100x_Position001_0_cmle.ics	40	1	0	1.5162	3.9952979243379168	1.0	0.37666122840864763	1.0	0.8595614345612763	1.0	0.23935944027350803	2.069261884108438	0.6826368460517968	0.7871604083751514	0.6756791832496972	0.5564652188960028	0.6440487616242839	0.9674482178647921	210.0	4.014266034254342	140.0	0.3228014524720236
38	Feb25-FISH2-3R4-rep1-cp190-100x_Position001_0_cmle.ics	41	1	0	1.083	5.8458968737604	2.0	6.909665712548178	1.0	1.1190041972733815	1.0	0.2664712578660205	2.9993896038902292	0.6277808942418743	0.7253159544629599	0.6272859264147831	0.5453027553209041	0.7035354209733283	0.9507955489663636	110.0	2.1305741713242092	56.0	0.12912058098880944
39	Feb25-FISH2-3R4-rep1-cp190-100x_Position001_0_cmle.ics	41	2	0	1.5162	0.33909682007271363	1.0	0.32572311075722554	1.0	0.10317500441073144	1.0	0.2912161111856108	2.1203353061894914	0.2459495132816367	0.3867299125556839	0.2459495132816367	0.06539844910080844	0.9032873894918844	0.9916795431393378	230.0	4.344193909159532	177.0	0.40811326491105837
40	Feb25-FISH2-3R4-rep1-cp190-100x_Position001_0_cmle.ics	43	1	0	1.2995999999999999	0.13428570141738627	1.0	0.5670341049292521	1.0	0.3095250132321943	1.0	0.25379092104500106	2.0880507447902823	0.4532982660923913	0.6008540252218175	0.4532982660923913	0.24823247807681795	0.8022870350384372	0.9807013200633291	202.0	3.741863391249748	136.0	0.31357855382996574
41	Feb25-FISH2-3R4-rep1-cp190-100x_Position001_0_cmle.ics	44	1	0	1.5162	0.2970681909056168	1.0	0.33055714466643565	1.0	0.72222503087512	1.0	0.27901972439384803	2.7863660872840432	0.6244045041143352	0.7297362223906453	0.6206961888263317	0.474062093980078	0.7181008354595851	0.9807600775093691	208.0	3.969570622343613	149.0	0.34355297441665367
42	Feb25-FISH2-3R4-rep1-cp190-100x_Position001_0_cmle.ics	45	1	0	1.2995999999999999	0.232005423126758	1.0	0.3186520375159603	1.0	0.8974758911890393	1.0	0.28393860949740635	2.926276619465887	0.7998401046587688	0.8814412384620975	0.7996947452576495	0.6480667199651138	0.5821479592783725	0.9981578716964077	140.0	2.707384354623459	83.0	0.1913751468226997
43	Feb25-FISH2-3R4-rep1-cp190-100x_Position001_0_cmle.ics	46	1	0	1.2995999999999999	0.8293517742953694	1.0	0.8056052353160887	1.0	0.72222503087512	1.0	0.2698412531049864	2.77874766980323	0.6193610112489852	0.7222399396961614	0.6193610112489852	0.48071654296648497	0.6951995740782299	0.9859479875427314	178.0	3.4161656878847833	116.0	0.2674640606196767
44	Feb25-FISH2-3R4-rep1-cp190-100x_Position001_0_cmle.ics	47	1	0	1.083	2.1193134044691098	1.0	0.1205011810077186	1.0	0.0	1.0	0.16662457595289593	2.019679858607839	0.08558006167607438	0.2070341382481831	0.08558006167607438	0.029652305639213	0.9473811775930737	0.7946038531250588	124.0	2.30301056165679	53.0	0.12220340700726606
45	Feb25-FISH2-3R4-rep1-cp190-100x_Position001_0_cmle.ics	48	1	0	1.7328	0.3194299760575823	1.0	0.29396632824110563	1.0	0.72222503087512	1.0	0.23627168551055078	2.205825842526955	0.5423116709372499	0.6429487858993994	0.5373514586387014	0.39948533685214765	0.769593500689719	0.9633933186506858	330.0	6.15767002556842	274.0	0.6317685569809603
46	Feb25-FISH2-3R4-rep1-cp190-100x_Position001_0_cmle.ics	49	1	0	1.2995999999999999	0.2055566746977233	1.0	0.4124574311076822	1.0	1.3880777203971526	1.0	0.2834790591663577	2.4296456193872915	0.8469891798651403	0.9044182217343578	0.8437117766975066	0.7579818096283519	0.5538739402865003	0.997270100598187	186.0	3.5013263401660186	127.0	0.29282703188533565
47	Feb25-FISH2-3R4-rep1-cp190-100x_Position001_0_cmle.ics	50	1	0	1.9493999999999998	0.3380874337746112	1.0	0.4252346651451388	1.0	1.3309465686852426	1.0	0.2809882357272759	2.7635888898900833	0.7645617560673984	0.8416621579842325	0.7640593600247333	0.6495961508733962	0.5256044150854954	0.9965436482104696	300.0	5.768101832992525	259.0	0.5971826870732435
48	Feb25-FISH2-3R4-rep1-cp190-100x_Position001_0_cmle.ics	51	1	0	1.5162	0.9159405751437618	1.0	0.6854532036524612	1.0	0.4660867564761642	1.0	0.2615972668257219	2.9468592787089136	0.5408974874619343	0.6682563264904087	0.5391327188107922	0.3583547431235584	0.7444787681324233	0.9928370733446836	186.0	3.6183525843681172	122.0	0.2812984085827634
49	Feb25-FISH2-3R4-rep1-cp190-100x_Position001_0_cmle.ics	52	1	0	1.5162	0.21314220548330262	1.0	0.14223171341538798	1.0	1.4642392640635706	1.0	0.2845207887482629	2.003874063811158	0.7846924177396281	0.8572093797362569	0.7692708112012918	0.6796519780733438	0.6207684982640541	0.9850728121095357	280.0	5.157310972002298	235.0	0.5418452952208966
50	Feb25-FISH2-3R4-rep1-cp190-100x_Position001_0_cmle.ics	53	1	0	1.5162	0.18257030001848096	1.0	0.3061599291533305	1.0	0.0	1.0	0.292485254811594	2.741583879938449	0.20518712839077197	0.3621195655935711	0.19645885390349754	0.026745481854741026	0.9193489141247742	0.9987215779553841	202.0	3.9291053819731068	146.0	0.3366358004351103
51	Feb25-FISH2-3R4-rep1-cp190-100x_Position001_0_cmle.ics	54	1	0	1.2995999999999999	0.4601857823007876	1.0	0.45985977190818716	2.0	0.2991586303963464	1.0	0.27841751300124384	2.1920316761760756	0.41609632827424375	0.5635933575006393	0.4115311141529159	0.2364961417547871	0.8231604419865459	0.9857054988300838	192.0	3.588602078217365	132.0	0.30435565518790797
52	Feb25-FISH2-3R4-rep1-cp190-100x_Position001_0_cmle.ics	55	1	0	1.2995999999999999	3.456668805436816	1.0	3.448617850929371	1.0	0.23070632344123612	1.0	0.31155985693518456	2.810004361066419	0.3775130361968561	0.5441746279450387	0.36534845659041604	0.20823659269972977	0.8307800784243667	1.0013014543525571	184.0	3.5502519236169694	131.0	0.3020499305273935
53	Feb25-FISH2-3R4-rep1-cp190-100x_Position001_0_cmle.ics	56	1	0	1.7328	0.382204452967812	1.0	0.26837472096789744	1.0	0.0	1.0	0.2055093924875087	2.815283898407953	0.13087333104435647	0.28387307839313825	0.13087333104435647	0.026599638514410835	0.9500717315773977	0.9267471591271044	222.0	4.329249003399556	141.0	0.325107177132538
54	Feb25-FISH2-3R4-rep1-cp190-100x_Position001_0_cmle.ics	57	1	0	1.5162	0.3329716385117244	1.0	0.24692359829655544	1.0	1.457893372515532	1.0	0.2836296094149551	2.962327730429374	0.8751476819486023	0.9314222771001928	0.8719231076723548	0.7952439750206532	0.4768782639850979	0.9953039373113172	170.0	3.2841945379227084	111.0	0.2559354373171044
55	Feb25-FISH2-3R4-rep1-cp190-100x_Position001_0_cmle.ics	58	1	0	1.5162	0.1980762003633624	1.0	0.3150103590685409	1.0	0.5836459621422412	1.0	0.3049786146593797	2.6907915880255535	0.5717220659489551	0.7128797808574248	0.5706248803404957	0.4184584910384236	0.7267897961058686	0.995662129070404	190.0	3.684338159349155	136.0	0.31357855382996574
56	Feb25-FISH2-3R4-rep1-cp190-100x_Position001_0_cmle.ics	60	1	0	1.2995999999999999	0.7300657032147567	1.0	0.23937162629343076	1.0	0.32626801153583	1.0	0.274326673206773	2.966570478206497	0.5094534488219337	0.6475991131797464	0.5080075462344565	0.3062283975268181	0.7688964509333099	0.983201468278595	130.0	2.5073125439102357	73.0	0.16831790021755516
57	Feb25-FISH2-3R4-rep1-cp190-100x_Position001_0_cmle.ics	61	1	0	1.083	0.2116072621299271	1.0	0.451855649347587	1.0	0.687545504971255	1.0	0.3182908668164536	2.733411597552246	0.5624717680007227	0.6313288076094111	0.55485719448137	0.46319837899926436	0.7288204258542731	1.0014631916380659	118.0	2.262545321286284	68.0	0.15678927691498287
58	Feb25-FISH2-3R4-rep1-cp190-100x_Position001_0_cmle.ics	61	2	0	1.083	6.098278288469583	1.0	6.2588483781532505	1.0	0.0	1.0	0.14380663287591613	2.2552159128641667	0.10601035065756359	0.21845437063613954	0.1363202250816308	0.026796200456874412	0.9496875130064741	0.8895838643236662	184.0	3.43322567941487	89.0	0.2052094947857864
59	Feb25-FISH2-3R4-rep1-cp190-100x_Position001_0_cmle.ics	62	1	0	0.8664	1.2192835248586733	1.0	1.0725591085463628	1.0	0.3720027687491155	1.0	0.23887321314143317	2.067473736814157	0.5028056773706795	0.6571179327580516	0.4998349601546659	0.3490121186400717	0.7384451573981017	0.948034247851922	126.0	2.300895475886679	65.0	0.14987210293343953
60	Feb25-FISH2-3R4-rep1-cp190-100x_Position001_0_cmle.ics	63	1	0	0.8664	0.3643910963555735	1.0	0.18483394914015036	1.0	0.4377344716066809	1.0	0.29380436295759543	1.8935830066730233	0.5367694234823256	0.6526152577067612	0.5367694234823256	0.3966728789221228	0.7325665407771835	0.9807014003287937	120.0	2.213619737835333	67.0	0.15448355225446841
61	Feb25-FISH2-3R4-rep1-cp190-100x_Position001_0_cmle.ics	64	1	0	1.083	0.29100029456458615	1.0	0.3627498854064472	1.0	1.1535316172061807	1.0	0.2888529022086707	1.8473954545722224	0.8004385964912281	0.8569275529461103	0.7798193192143706	0.7017631229468092	0.6233352731698005	0.9903497660493367	172.0	3.211863705631338	114.0	0.26285261129864773
62	Feb25-FISH2-3R4-rep1-cp190-100x_Position001_0_cmle.ics	65	1	0	1.7328	0.3086893429347473	1.0	0.7743591794288686	1.0	1.5220639102977542	1.0	0.2971228858699556	2.5283398523210097	0.8147911863243271	0.8895249927249121	0.8137502891381073	0.7119606175243809	0.5072820841879968	0.9937909796626503	302.0	5.789391996062834	269.0	0.6202399336783881
63	Feb25-FISH2-3R4-rep1-cp190-100x_Position001_0_cmle.ics	66	1	0	1.2995999999999999	0.7668280971561092	1.0	1.1757616217938605	1.0	0.5689355674538337	1.0	0.271362653552723	2.800325412847421	0.46216818718270547	0.5710383844439033	0.45984151664449896	0.3518986156122965	0.8233744399096764	0.9743438272602519	162.0	3.105412890279794	101.0	0.23287819071195984
64	Feb25-FISH2-3R4-rep1-cp190-100x_Position001_0_cmle.ics	66	2	0	1.5162	6.324479983643858	1.0	6.116027810048547	1.0	2.034929167606352	1.0	0.28220164422203037	2.7582630184778396	0.8805829789625522	0.9195106873232048	0.8799797680822765	0.8186320975628032	0.46893329759764607	0.9887224815110202	220.0	4.214337844967567	163.0	0.375833119663856
65	Feb25-FISH2-3R4-rep1-cp190-100x_Position001_0_cmle.ics	68	1	0	1.2995999999999999	0.4893418328461471	1.0	0.6748929487669199	1.0	1.6313400576791501	1.0	0.3041974449865092	2.7842813725508533	0.9166715660336684	0.9520253983185373	0.9155153154212475	0.8613283163815235	0.4180709044708046	0.9958908513478268	158.0	3.039427315298757	103.0	0.23748964003298878
66	Feb25-FISH2-3R4-rep1-cp190-100x_Position001_0_cmle.ics	69	1	0	1.5162	7.279861670935394	1.0	5.754748209048663	1.0	0.0	1.0	0.09452668982909886	1.5821126983540625	0.060216923563893084	0.138492112781021	0.04254730929037066	0.021269647929930562	0.9780246233566862	0.7178363517507865	202.0	3.9525106308135256	83.0	0.1913751468226997
67	Feb25-FISH2-3R4-rep1-cp190-100x_Position001_0_cmle.ics	69	2	0	0.6497999999999999	5.845698770940336	1.0	2.0505389875624536	2.0	2.262804502914313	1.0	0.1692156315376381	1.1374588563256067	0.914212219680184	0.947854604316835	0.913318722178371	0.8604641378951122	0.4067123590233595	0.8266154947960949	134.0	2.3392456304870737	60.0	0.13834347963086724
68	Feb25-FISH2-3R4-rep1-cp190-100x_Position001_0_cmle.ics	70	1	0	1.5162	4.217545404293794	1.0	4.009861348556094	1.0	0.0	1.0	0.13258638755939472	2.4723918739643698	0.0809104670942772	0.1743800427610531	0.057977121275964855	0.02898075752610141	0.9624599502930046	0.9289349713882707	158.0	3.109643061820016	68.0	0.15678927691498287
69	Feb25-FISH2-3R4-rep1-cp190-100x_Position001_0_cmle.ics	71	1	0	1.2995999999999999	0.39309389286533775	1.0	0.45606666039436144	1.0	0.1459114905355603	1.0	0.26143359593652216	2.7115137595405088	0.34851860748275093	0.49076459235821784	0.3481458780263561	0.15147725107884472	0.8405311540353488	0.9810169382271061	184.0	3.5034414259361295	120.0	0.2766869592617345
70	Feb25-FISH2-3R4-rep1-cp190-100x_Position001_0_cmle.ics	73	1	0	1.083	0.5309921039724136	1.0	0.7424081995797899	1.0	0.5158750220536572	1.0	0.2818939505498759	2.6930437514300145	0.5714806021691038	0.6881441212971456	0.5714806021691038	0.4428519397830896	0.7263077071643292	0.9903534565320907	130.0	2.460502046229396	74.0	0.17062362487806956
71	Feb25-FISH2-3R4-rep1-cp190-100x_Position001_0_cmle.ics	75	1	0	1.083	0.43607757057326657	1.0	0.4799840932837911	1.0	1.1321417835580119	1.0	0.2737484673717296	1.9194044323383566	0.7911796778883794	0.8605231517727323	0.7874538642210044	0.6536216586511576	0.5765393852596726	0.9530449582853516	196.0	3.631182404357982	135.0	0.31127282916945126
72	Feb25-FISH2-3R4-rep1-cp190-100x_Position001_0_cmle.ics	76	1	0	1.083	6.305853337712566	1.0	6.387851187393932	1.0	0.0	1.0	0.15599476877508553	1.8805930107902251	0.21140254436940475	0.44909391430515977	0.20153769062203175	0.0280164838041389	0.9205903639293275	0.7293802406705787	164.0	3.056487306828844	78.0	0.17984652352012742
73	Feb25-FISH2-3R4-rep1-cp190-100x_Position001_0_cmle.ics	77	1	0	1.7328	0.1837408046773961	1.0	0.44500170778079196	1.0	0.3095250132321943	1.0	0.23595223191451273	3.4365026297184897	0.40028810447329427	0.5215930760465927	0.3986055271190143	0.22293264377180708	0.8249433409223998	0.9755329150369579	210.0	4.131292278456442	139.0	0.32049572781150915
74	Feb25-FISH2-3R4-rep1-cp190-100x_Position001_0_cmle.ics	78	1	0	1.2995999999999999	0.328624353387903	1.0	0.3487098927130009	1.0	0.8058225447605828	1.0	0.2865604583534133	2.3420760763855943	0.6249909333685009	0.7289967360126604	0.6262635587352874	0.5167914015363819	0.6661492125979644	0.9891185452938784	208.0	3.992975871184033	151.0	0.3481644237376825
75	Feb25-FISH2-3R4-rep1-cp190-100x_Position001_0_cmle.ics	79	1	0	1.5162	2.1433551958288133	1.0	2.551844208662456	1.0	0.9479040472602467	1.0	0.28277752348369806	2.8949178243928873	0.6679688033545955	0.777056897909752	0.6679688033545955	0.5285491192365654	0.6166360116191738	0.983237265315653	208.0	3.992975871184033	150.0	0.3458586990771681
76	Feb25-FISH2-3R4-rep1-cp190-100x_Position001_0_cmle.ics	79	2	0	1.083	6.594383141425688	1.0	7.113973142246331	1.0	0.0	1.0	0.14134509653339242	1.8585795619462437	0.13973383597630656	0.33773145934920484	0.13973383597630656	0.022682674752662325	0.93487075305966	0.6986172907650127	126.0	2.3008954758866786	50.0	0.11528623302572269
77	Feb25-FISH2-3R4-rep1-cp190-100x_Position001_0_cmle.ics	80	1	0	1.083	0.21866473599579814	2.0	0.6480427556678385	1.0	0.5963412819178956	1.0	0.23108508838904185	2.6707411457118617	0.5516578795422492	0.6535822124622563	0.5516294830899127	0.45050971631944114	0.7347571846967704	0.9610822142567884	130.0	2.4370967973889757	67.0	0.15448355225446841
78	Feb25-FISH2-3R4-rep1-cp190-100x_Position001_0_cmle.ics	81	1	0	1.9493999999999998	4.163825670869021	1.0	0.5274647433022669	1.0	0.7295574526778015	1.0	0.2714956614213402	3.5823478906056887	0.5607501342822613	0.6723638713575937	0.5584421579159393	0.41299978179132535	0.6988251333121425	0.9753538825754016	252.0	4.906059186698811	196.0	0.451922033460833
79	Feb25-FISH2-3R4-rep1-cp190-100x_Position001_0_cmle.ics	82	1	0	1.7328	0.12683326502615916	1.0	0.1644344060573211	1.0	0.0	1.0	0.19392547244381442	2.6077228440264064	0.14177007522208843	0.24803654641604272	0.0850655357174023	0.03009319859678517	0.9492207943476574	0.9101233469983707	180.0	3.5076715974763513	100.0	0.23057246605144538
80	Feb25-FISH2-3R4-rep1-cp190-100x_Position001_0_cmle.ics	83	1	0	1.2995999999999999	0.19653499641809188	1.0	0.3752680322302872	1.0	2.1652184899744737	1.0	0.2745277607007527	2.2391857587785244	0.9686460292203095	0.9910422392593664	0.9673369014899464	0.9331223781281643	0.24810057974406424	0.9799977894322734	188.0	3.522616503236327	127.0	0.29282703188533565
81	Feb25-FISH2-3R4-rep1-cp190-100x_Position001_0_cmle.ics	84	1	0	1.5162	0.4721130398825707	1.0	3.119004025891411	1.0	1.1763760451361116	1.0	0.24427993612983764	2.4094757630508212	0.769652410599756	0.8405531395676251	0.7628007383537215	0.6612333010042862	0.6559282699798135	0.9743037254187445	228.0	4.369714243770064	160.0	0.3689159456823127
82	Feb25-FISH2-3R4-rep1-cp190-100x_Position001_0_cmle.ics	86	1	0	0.8664	0.24356729160194282	1.0	0.5874168786159047	1.0	0.20635000882146287	1.0	0.2665735764620092	1.4336503938136258	0.4521241298549216	0.634142215861037	0.4405568928501724	0.20200377333940536	0.8022945012337722	0.9849545980729857	136.0	2.500967286599902	77.0	0.17754079885961296
83	Feb25-FISH2-3R4-rep1-cp190-100x_Position001_0_cmle.ics	87	1	0	1.7328	0.12531735931591834	1.0	0.4104139867098211	1.0	0.7295574526778015	1.0	0.2795666625162536	2.9948736101501043	0.5907045676061792	0.7140539674486295	0.5912186068867912	0.46451460005073636	0.7124254749339007	0.9831601783952097	206.0	3.9716857081137236	147.0	0.33894152509562475
84	Feb25-FISH2-3R4-rep1-cp190-100x_Position001_0_cmle.ics	88	1	0	1.7328	0.39534492376873775	1.0	NA	0.0	0.42540144110901373	1.0	0.2896643364128831	2.841282999831919	0.4601317840442114	0.5797506022389117	0.4601317840442114	0.32749752019271644	0.7936476982031014	0.9880460887853901	198.0	3.8163093093112295	141.0	0.325107177132538
85	Feb25-FISH2-3R4-rep1-cp190-100x_Position001_0_cmle.ics	89	1	0	0.8664	0.16802896518610058	1.0	0.29133992537069925	1.0	0.0	1.0	0.3085208285484633	2.0005060146952443	0.10554387947934511	0.31734692075378396	0.10554387947934511	0.03736246269052119	0.9536785527000792	0.9661909437246164	106.0	1.9709676009814918	57.0	0.13142630564932387
86	Feb25-FISH2-3R4-rep1-cp190-100x_Position001_0_cmle.ics	91	1	0	1.2995999999999999	0.2738465020995742	1.0	0.27761274967799615	1.0	2.0977973943825394	1.0	0.28393860949740635	2.573159623650577	0.9451180553538756	0.9629534167804141	0.9400792844073999	0.9182179885574885	0.3365482006341267	0.9860472650672538	140.0	2.6839791057830396	83.0	0.1913751468226997
87	Feb25-FISH2-3R4-rep1-cp190-100x_Position001_0_cmle.ics	92	1	0	1.7328	2.5044200272657826	1.0	0.6896214676913824	2.0	0.4883922886704704	1.0	0.2845186226258479	2.652127892797901	0.4854742215077642	0.6477042972439966	0.4854742215077642	0.294975638454782	0.7817621583977628	0.9861661293430458	272.0	5.189176563923162	225.0	0.5187880486157521
88	Feb25-FISH2-3R4-rep1-cp190-100x_Position001_0_cmle.ics	93	1	0	1.5162	0.4898628838811947	1.0	0.23540896183030766	1.0	0.0	1.0	0.2848456727219853	2.4714370597746416	0.1755868601321719	0.34296734363484793	0.15154462311679212	0.026769641541119476	0.9364964850539926	0.9739543356061776	222.0	4.259033256878297	166.0	0.3827502936453994
89	Feb25-FISH2-3R4-rep1-cp190-100x_Position002_1_cmle.ics	1	1	0	1.5162	2.7681683866139357	1.0	2.594031289556948	1.0	0.42540144110901373	1.0	0.27780486046518565	2.7304977620497835	0.4477663626919081	0.5709659214796003	0.4524670694011569	0.3069888542588531	0.7963213631396863	0.9961929795208753	166.0	3.1948037141012517	106.0	0.24440681401453213
90	Feb25-FISH2-3R4-rep1-cp190-100x_Position002_1_cmle.ics	2	1	0	1.2995999999999999	4.593549119559298	1.0	4.619666645755242	1.0	0.1459114905355603	1.0	0.29528601709160374	2.4639881234690773	0.32894626399637394	0.4781387970252984	0.3201833168258658	0.14996894357803556	0.875609433419972	0.9953636679610394	148.0	2.815950255745114	92.0	0.21212666876732977
91	Feb25-FISH2-3R4-rep1-cp190-100x_Position002_1_cmle.ics	3	1	0	1.083	4.371924488650927	1.0	3.275761519291705	1.0	0.23070632344123612	1.0	0.2827433388230814	2.836263902871108	0.42301634045117725	0.5328452656521798	0.4204276185127861	0.24830500349272008	0.8139378884986459	1.0091721666126414	100.0	1.9305023606109852	50.0	0.11528623302572269
92	Feb25-FISH2-3R4-rep1-cp190-100x_Position002_1_cmle.ics	4	1	0	1.9493999999999998	0.41228442040514435	1.0	0.23684624120105122	1.0	0.9755754663213545	1.0	0.25896711597985017	3.270350338222956	0.6697872986357513	0.7785363262053393	0.6649716334933495	0.5155645788664782	0.7110553453613186	0.9727788991510937	256.0	4.995450010520268	196.0	0.451922033460833
93	Feb25-FISH2-3R4-rep1-cp190-100x_Position002_1_cmle.ics	5	1	0	1.2995999999999999	0.33230372405684366	1.0	0.4412147042713641	1.0	0.20635000882146287	1.0	0.24598961058317145	1.722497298404228	0.34868255018450434	0.4751856980130824	0.33144622772135407	0.1672782707746455	0.8591207498390827	0.9596130755968622	214.0	3.93982011619286	146.0	0.3366358004351103
94	Feb25-FISH2-3R4-rep1-cp190-100x_Position002_1_cmle.ics	6	1	0	1.083	2.6912465104608394	1.0	0.24074813515942364	1.0	0.0	1.0	0.268082573106329	2.8296415679875304	0.19159153576850388	0.3499550763701707	0.16768906651795396	0.035675558447191495	0.9313639587602882	0.987318277052512	120.0	2.3072407331970126	64.0	0.14756637827292504
95	Feb25-FISH2-3R4-rep1-cp190-100x_Position002_1_cmle.ics	7	1	0	1.2995999999999999	0.46698141911529867	1.0	0.31650418101706873	1.0	0.0	1.0	0.2757759719652211	2.32494748062139	0.2059416185600697	0.41874863849253896	0.2059416185600697	0.027512662019387867	0.9020310965687721	0.9733922287973207	206.0	3.901469961592465	146.0	0.3366358004351103
96	Feb25-FISH2-3R4-rep1-cp190-100x_Position002_1_cmle.ics	8	1	0	1.2995999999999999	0.4020869042342955	1.0	0.48158459730049596	1.0	1.4171651945831907	1.0	0.31558993033611005	2.4674725462010545	0.8652276289303037	0.9325581049863697	0.861840492620351	0.7684045548069852	0.5179540039116335	1.0033663668281716	186.0	3.5481368378468585	134.0	0.30896710450893683
97	Feb25-FISH2-3R4-rep1-cp190-100x_Position002_1_cmle.ics	10	1	0	1.083	1.3193746032816862	1.0	1.2258018441884573	1.0	0.0	1.0	0.22017328513908466	2.8550808344311918	0.09198052779912888	0.2555551673537838	0.09198052779912888	0.032958330421820045	0.9541628638631737	0.955995145659536	120.0	2.3072407331970126	58.0	0.13373203030983835
98	Feb25-FISH2-3R4-rep1-cp190-100x_Position002_1_cmle.ics	11	1	0	1.5162	0.47709838358602646	1.0	0.3340286785475365	1.0	1.7345341872721707	1.0	0.2928237825597338	2.941717307043162	0.9082019399727363	0.952627473228849	0.9049397599855015	0.8562867881710517	0.43987670278830787	0.9861703231468026	184.0	3.5502519236169694	127.0	0.29282703188533565
99	Feb25-FISH2-3R4-rep1-cp190-100x_Position002_1_cmle.ics	12	1	0	1.2995999999999999	NA	0.0	0.5730796121559106	1.0	0.622541700711641	1.0	0.3096605046790387	2.380165573727984	0.5923557005364893	0.7204694955921602	0.5856698029277762	0.4284669614212924	0.7414133901974638	1.0017104205821543	200.0	3.790788974700699	148.0	0.3412472497561391
100	Feb25-FISH2-3R4-rep1-cp190-100x_Position002_1_cmle.ics	13	1	0	1.7328	0.49898884027932733	1.0	0.621215208554043	1.0	0.9378659497950863	1.0	0.26161726395200086	3.2951507986411714	0.7421506530685275	0.8447486133476472	0.7362676686348184	0.5828448738593666	0.6084379744501326	0.9831007659646396	198.0	3.863119806992069	134.0	0.30896710450893683
101	Feb25-FISH2-3R4-rep1-cp190-100x_Position002_1_cmle.ics	14	1	0	1.5162	0.774509224430155	1.0	0.5179496365533296	1.0	0.639412489864916	1.0	0.2949886840383556	2.9883473589044116	0.5650342360610323	0.6779775377167867	0.5636419457792184	0.4377324946271875	0.7346694736500804	0.9920511694104509	194.0	3.7503237343301925	138.0	0.3181900031509946
102	Feb25-FISH2-3R4-rep1-cp190-100x_Position002_1_cmle.ics	17	1	0	1.2995999999999999	0.3147067635880933	1.0	0.24372002284652747	1.0	0.0	1.0	0.3273992772007014	2.6298897491168454	0.18901760644215657	0.34189520899924064	0.16974234905610397	0.029460328112031364	0.9239566053886927	0.9908489365317059	164.0	3.1032978045096833	113.0	0.2605468866381333
103	Feb25-FISH2-3R4-rep1-cp190-100x_Position002_1_cmle.ics	18	1	0	1.7328	0.39885789206259015	1.0	0.3528707530654249	1.0	1.1471882507794313	1.0	0.28520802510926724	2.847818511014568	0.7237043467727282	0.8306595869253599	0.7182330257818336	0.586757788051927	0.6632296272032441	0.9840179626411008	290.0	5.5446247734388825	248.0	0.5718197158075845
104	Feb25-FISH2-3R4-rep1-cp190-100x_Position002_1_cmle.ics	19	1	0	0.6497999999999999	3.703950043767944	1.0	3.3585476147705515	1.0	0.1459114905355603	1.0	0.3058151952710448	1.6101931202318764	0.40351493848857645	0.5313364407427218	0.40351493848857645	0.17855887521968367	0.823006450507357	0.9854496174535045	100.0	1.8134761164088848	52.0	0.1198976823467516
105	Feb25-FISH2-3R4-rep1-cp190-100x_Position002_1_cmle.ics	20	1	0	1.083	NA	0.0	0.1410672393397381	1.0	1.630129183885692	1.0	0.2718685950221936	2.9301807948537175	0.891010631696521	0.9282215695197121	0.889686840690026	0.8419310801307244	0.45823669955390645	0.9955867314507744	104.0	1.996487935592023	52.0	0.1198976823467516
106	Feb25-FISH2-3R4-rep1-cp190-100x_Position002_1_cmle.ics	20	2	0	1.083	NA	0.0	3.7931962935141863	1.0	0.0	1.0	0.2373967594247948	2.959799641175895	0.08454887684606793	0.21616266081992305	0.08454887684606793	0.0299176767467836	0.9578586482069102	0.9688267080560727	106.0	2.0411833475027517	50.0	0.11528623302572269
107	Feb25-FISH2-3R4-rep1-cp190-100x_Position002_1_cmle.ics	21	1	0	1.2995999999999999	0.5893076686427777	1.0	0.34330456531063497	1.0	0.10317500441073144	1.0	0.3200554799447672	2.268286253749192	0.2823550552567739	0.45748244747076716	0.2823550552567739	0.06526524535034463	0.886971114443986	0.9925124204894786	204.0	3.833369300841316	155.0	0.35738732237974036
108	Feb25-FISH2-3R4-rep1-cp190-100x_Position002_1_cmle.ics	22	1	0	1.7328	5.214509067035186	1.0	0.29272440811833284	1.0	0.1459114905355603	1.0	0.23929632975476842	3.011221497133097	0.3136113296616837	0.46918145525541277	0.3133840370661771	0.13620071684587814	0.8827547514954874	0.9818565393442769	214.0	4.17387260459706	144.0	0.33202435111408135
109	Feb25-FISH2-3R4-rep1-cp190-100x_Position002_1_cmle.ics	23	1	0	1.7328	0.2989631856883007	1.0	0.3772006245928113	1.0	0.622541700711641	1.0	0.2903685290029938	2.94662889710702	0.559751518606617	0.6684785101600844	0.5599677603255421	0.42586513069518434	0.7242543029914018	0.995834066613682	208.0	4.039786368864873	152.0	0.350470148398197
110	Feb25-FISH2-3R4-rep1-cp190-100x_Position002_1_cmle.ics	24	1	0	1.2995999999999999	0.5307459377987664	1.0	0.40069795272626174	1.0	0.20635000882146287	1.0	0.30483523818301894	2.925865223827103	0.32535162554761354	0.46358658058565827	0.32535162554761354	0.1933537007147798	0.8616072885698982	0.9927639265366666	140.0	2.7073843546234593	86.0	0.19829232080424306
111	Feb25-FISH2-3R4-rep1-cp190-100x_Position002_1_cmle.ics	25	1	0	1.083	5.0132963735008405	1.0	5.1178789434821965	1.0	0.0	1.0	0.19085175370557994	2.209539692406592	0.07701625031500736	0.2983627746660922	0.1087120873403624	0.02749709380309398	0.9333713311920018	0.848141995600287	120.0	2.2604302355161723	54.0	0.12450913166778053
112	Feb25-FISH2-3R4-rep1-cp190-100x_Position002_1_cmle.ics	26	1	0	1.2995999999999999	0.5906990992986654	1.0	7.220403054257907	1.0	0.0	1.0	0.2792263383051301	2.437088189789904	0.16736765057248074	0.3093690386343898	0.16736765057248074	0.020521319644868533	0.9351463245910395	0.9836643852598008	178.0	3.3693551902039434	118.0	0.27207550994070556
113	Feb25-FISH2-3R4-rep1-cp190-100x_Position002_1_cmle.ics	26	2	0	0.8664	7.221709772267794	1.0	5.049655001994522	1.0	0.4883922886704704	1.0	0.24351385976785178	1.9072229981650213	0.37870197248906806	0.46770670176010803	0.3806020244465767	0.28463043799800514	0.8441364201341737	0.9786155438391665	112.0	2.081648587873258	55.0	0.12681485632829495
114	Feb25-FISH2-3R4-rep1-cp190-100x_Position002_1_cmle.ics	27	1	0	1.5162	0.46340384576278804	1.0	6.045115789051362	1.0	0.0	1.0	0.30300855069345994	2.5963566780310248	0.15991857856523392	0.33938976928204356	0.17876162011453473	0.027798682635588906	0.9331413954960309	0.9854960102676594	180.0	3.4374558509550925	125.0	0.28821558256430674
115	Feb25-FISH2-3R4-rep1-cp190-100x_Position002_1_cmle.ics	28	1	0	1.2995999999999999	0.30420314371577506	1.0	0.4666364059542188	1.0	0.0	1.0	0.34303476820586326	2.572967557151962	0.1802238470528303	0.32729390788409096	0.1622366725600072	0.027272931587306343	0.9344694372697523	0.985011594502078	180.0	3.414050602114673	133.0	0.3066613798484224
116	Feb25-FISH2-3R4-rep1-cp190-100x_Position002_1_cmle.ics	29	1	0	0.8664	4.238424171877798	1.0	4.231116483837563	1.0	0.0	1.0	0.22515571999512277	1.4056481644134091	0.21272425523606406	0.4185246652598695	0.2032396386383605	0.028630325240494733	0.9169045330265444	0.8704026822709827	162.0	3.0820076414393744	92.0	0.21212666876732977
117	Feb25-FISH2-3R4-rep1-cp190-100x_Position002_1_cmle.ics	30	1	0	1.7328	0.46157216977643256	1.0	0.14731367121786343	1.0	1.1321417835580119	1.0	0.20595113797998063	3.051491441880514	0.7880883778727588	0.8761999699580779	0.786087858966831	0.6591948764867338	0.556165101694699	0.9700083219029366	188.0	3.6864532451192655	110.0	0.2536297126565899
118	Feb25-FISH2-3R4-rep1-cp190-100x_Position002_1_cmle.ics	31	1	0	1.2995999999999999	5.024085812417551	1.0	1.6549991972508185	2.0	0.6921189703237084	1.0	0.24973462674797048	2.257150265873491	0.6049273485829377	0.7294202273054237	0.6024097252193928	0.47648180117968636	0.6729211826616833	0.9736915089592555	172.0	3.2118637056313384	106.0	0.24440681401453213
119	Feb25-FISH2-3R4-rep1-cp190-100x_Position002_1_cmle.ics	32	1	0	1.5162	0.2902582094850645	1.0	0.319505508949712	1.0	0.10317500441073144	1.0	0.2423569227102725	2.5481710962414863	0.3007606630457405	0.46249387374201906	0.2871989741455129	0.09412617741643113	0.8746386051758309	0.9869294422596057	218.0	4.146237184216417	149.0	0.34355297441665367
120	Feb25-FISH2-3R4-rep1-cp190-100x_Position002_1_cmle.ics	33	1	0	1.7328	0.24413608144326837	1.0	0.5125902998369944	1.0	0.32626801153583	1.0	0.24613296017162722	2.8896829937912365	0.42318029502193666	0.5563132621687913	0.4153660137492659	0.2504439147407331	0.808154474764856	0.9802280565563537	212.0	4.058961446165071	144.0	0.33202435111408135
121	Feb25-FISH2-3R4-rep1-cp190-100x_Position002_1_cmle.ics	34	1	0	1.083	0.5430248140545533	1.0	0.44286491393666894	1.0	0.10317500441073144	1.0	0.19516937831983922	2.8214302118163834	0.38596073954270127	0.531760378016681	0.3744807027558431	0.12750927599657502	0.8201393708190099	0.8441688222183544	132.0	2.4583869604592845	63.0	0.1452606536124106
122	Feb25-FISH2-3R4-rep1-cp190-100x_Position002_1_cmle.ics	35	1	0	1.083	0.3029153093018735	1.0	0.5668497701609989	1.0	0.42540144110901373	1.0	0.28060139833013986	2.324991594256343	0.47242264889323715	0.5969901229416801	0.472314742210936	0.31419548374565676	0.7905941697768496	1.0017081037890374	136.0	2.594588281961582	79.0	0.18215224818064185
123	Feb25-FISH2-3R4-rep1-cp190-100x_Position002_1_cmle.ics	35	2	0	1.7328	2.526921485525597	1.0	2.0085374954773005	1.0	0.0	1.0	0.10508836865768097	3.074112136068101	0.055665460509751165	0.1687948262342726	0.055665460509751165	0.02782553647605551	0.9899341822700807	0.7760455259543183	150.0	2.9542666630175214	56.0	0.12912058098880944
124	Feb25-FISH2-3R4-rep1-cp190-100x_Position002_1_cmle.ics	37	1	0	1.5162	0.39811878017130553	1.0	0.6102264126950613	1.0	1.0951397134915137	1.0	0.3078760800517997	2.7571399094970053	0.8127177492007558	0.9053423794755683	0.8072565793145235	0.6736970924253175	0.59636658479489	0.9859895695147923	180.0	3.437455850955092	126.0	0.2905213072248212
125	Feb25-FISH2-3R4-rep1-cp190-100x_Position002_1_cmle.ics	38	1	0	1.2995999999999999	0.3587899292043843	1.0	0.27781147687937596	1.0	0.7610319551488771	1.0	0.2186439259810582	1.9850854150261943	0.6189496926140792	0.7265852743383265	0.6183868733223655	0.4934987156175138	0.7062793282078826	0.9279952155164469	206.0	3.8312542150712052	130.0	0.29974420586687905
126	Feb25-FISH2-3R4-rep1-cp190-100x_Position002_1_cmle.ics	39	1	0	1.7328	0.11493905415173364	1.0	0.4321203177019168	1.0	0.5963412819178956	1.0	0.2896249227309447	2.8668200986727164	0.6208077237938069	0.7806632275166652	0.6098275660433748	0.4110444793845914	0.7423069582735053	0.9846414919780975	210.0	4.107887029616022	154.0	0.3550815977192259
127	Feb25-FISH2-3R4-rep1-cp190-100x_Position002_1_cmle.ics	40	1	0	1.5162	0.2933999004665653	1.0	0.24797911899713462	1.0	0.23070632344123612	1.0	0.2745277607007527	2.7774029183070317	0.35565110565110564	0.5333614864864865	0.3519592035217035	0.16117360257985258	0.8435141358676763	0.9767388170031746	188.0	3.6162374985980064	127.0	0.29282703188533565
128	Feb25-FISH2-3R4-rep1-cp190-100x_Position002_1_cmle.ics	43	1	0	1.083	4.465376023120936	1.0	4.168193022846713	1.0	0.23070632344123612	1.0	0.23370504099595318	2.0727331166377607	0.3628103301058465	0.48025245283626816	0.3500910247941873	0.20926036313254176	0.8413713134799481	0.9471880317912577	160.0	2.990501731847806	92.0	0.21212666876732977
129	Feb25-FISH2-3R4-rep1-cp190-100x_Position002_1_cmle.ics	44	1	0	1.7328	0.4093122172405747	1.0	0.506435555556607	1.0	0.0	1.0	0.18389426710189344	2.305562657084064	0.07264491825124289	0.23968210240377222	0.07264491825124289	0.025575316488134898	0.9599262443188208	0.9520582870102361	226.0	4.3952345783805935	137.0	0.3158842784904802
130	Feb25-FISH2-3R4-rep1-cp190-100x_Position002_1_cmle.ics	45	1	0	1.9493999999999998	0.1923691169180323	2.0	4.5981540419046105	2.0	0.751125369937127	1.0	0.2895992119562926	3.0212367500077146	0.5546689395698234	0.6812889396334307	0.5555658034087186	0.4041214391802283	0.691440097041937	0.9971843493373166	272.0	5.28279755928484	227.0	0.5233994979367811
131	Feb25-FISH2-3R4-rep1-cp190-100x_Position002_1_cmle.ics	47	1	0	1.7328	0.3154813220744806	1.0	0.14849295990950956	1.0	0.9077480443748005	1.0	0.27462088780918464	3.60839789971278	0.6812396623620678	0.7648298997491788	0.6778306685199997	0.5837300138999977	0.6650998974806601	0.9953954341948408	186.0	3.665163082048957	125.0	0.28821558256430674
132	Feb25-FISH2-3R4-rep1-cp190-100x_Position002_1_cmle.ics	48	1	0	1.2995999999999999	3.51154766708241	2.0	3.7192679887786446	1.0	0.5689355674538337	1.0	0.3377476642727787	3.2389254801401304	0.5506106881782271	0.6492099647359738	0.5463578163546381	0.41826086298488035	0.7431139313785106	1.0028086361221014	130.0	2.5541230415910756	81.0	0.18676369750167077
133	Feb25-FISH2-3R4-rep1-cp190-100x_Position002_1_cmle.ics	49	1	0	1.5162	2.3111096486577463	1.0	2.4450941382850244	1.0	0.3720027687491155	1.0	0.2766243617052998	2.66024000107356	0.4541770174405204	0.6021077163418445	0.4458729223755986	0.28235523855866007	0.7740684572530432	1.0012084510664814	216.0	4.148352269986528	157.0	0.3619987717007692
134	Feb25-FISH2-3R4-rep1-cp190-100x_Position002_1_cmle.ics	51	1	0	1.9493999999999998	0.3451211919279207	1.0	0.3175880354585563	1.0	0.6921189703237084	1.0	0.27499282292054344	2.59339663691175	0.5700602857931218	0.6655643536209103	0.566117879211017	0.4111223525673721	0.7826107188280237	0.9888533957073602	284.0	5.433943786547113	236.0	0.5441510198814111
135	Feb25-FISH2-3R4-rep1-cp190-100x_Position002_1_cmle.ics	52	1	0	1.083	2.826313462498034	1.0	2.5811059090574013	1.0	0.0	1.0	0.21128366681908478	2.448783160170594	0.07661143447588888	0.20567114917151713	0.07661143447588888	0.027645830081101372	0.9534422032199592	0.863251034929943	116.0	2.241255158215975	54.0	0.12450913166778053
136	Feb25-FISH2-3R4-rep1-cp190-100x_Position002_1_cmle.ics	53	1	0	1.5162	0.5136128261368187	1.0	0.6287836167571931	1.0	1.0542408233015097	1.0	0.2829662534828599	2.6858926724237304	0.736115519870538	0.8256309712756357	0.7341237979647092	0.6215510534341643	0.6066260020138808	0.9947824730440384	218.0	4.169642433056837	161.0	0.37122167034282705
137	Feb25-FISH2-3R4-rep1-cp190-100x_Position002_1_cmle.ics	54	1	0	1.2995999999999999	0.2804970226647538	1.0	0.3760152838487261	1.0	0.1459114905355603	1.0	0.2583896948561106	3.0622015766934103	0.3772459610448437	0.5053827570587347	0.37122150083043937	0.1760229503246263	0.8277969346754929	0.9844558131962038	124.0	2.3966315570184697	66.0	0.15217782759395398
138	Feb25-FISH2-3R4-rep1-cp190-100x_Position002_1_cmle.ics	55	1	0	1.2995999999999999	0.3870739469735204	1.0	0.4865651039337185	1.0	0.32626801153583	1.0	0.27915298410555317	2.497520620801195	0.4218165170037429	0.5634166519413343	0.41256365359592617	0.25986731136849206	0.8408094968682672	0.9798211171002907	184.0	3.5268466747765492	124.0	0.28590985790379225
139	Feb25-FISH2-3R4-rep1-cp190-100x_Position002_1_cmle.ics	57	1	0	1.5162	0.41278457491169196	1.0	3.526985191319935	1.0	2.4446320735605656	1.0	0.27839344130272625	2.120012829924378	0.9082328303603113	0.9531955197249059	0.9084027649354999	0.8537775456449267	0.3917150416019263	0.9538391901149504	260.0	4.874193594777949	208.0	0.4795907293870064
140	Feb25-FISH2-3R4-rep1-cp190-100x_Position002_1_cmle.ics	57	2	0	1.7328	1.6734566309746766	2.0	1.930149839658655	1.0	1.1349250485180458	1.0	0.29724933625827615	3.0465229081363714	0.6415505030563233	0.7245872838957002	0.6415505030563233	0.5276268636574919	0.670422197534625	0.9936426895896416	242.0	4.705987375985586	193.0	0.44500485947928964
141	Feb25-FISH2-3R4-rep1-cp190-100x_Position002_1_cmle.ics	58	1	0	1.2995999999999999	0.5528952537148779	1.0	0.8041794599049036	1.0	0.20635000882146287	1.0	0.26782808006002096	2.8664029465901497	0.32704962015306843	0.4589899460589116	0.32704962015306843	0.1869086955293852	0.8555168316320697	0.9894380249533311	154.0	2.9734417403177194	93.0	0.21443239342784423
142	Feb25-FISH2-3R4-rep1-cp190-100x_Position002_1_cmle.ics	59	1	0	1.5162	0.26507238753102175	1.0	0.38351324919477287	1.0	1.1926825638357912	1.0	0.2564664373069445	2.6809232156531526	0.8352674461025311	0.9163134305022324	0.8300036481767802	0.707685492417004	0.5619673017529153	0.9778775327116703	180.0	3.437455850955092	115.0	0.2651583359591622
143	Feb25-FISH2-3R4-rep1-cp190-100x_Position002_1_cmle.ics	60	1	0	1.2995999999999999	0.28817309650966816	1.0	NA	0.0	0.23070632344123612	1.0	0.2916962314675708	3.6534638398281962	0.45066410904757753	0.6280480716133345	0.44617374371494173	0.24378033539686692	0.8158560527361697	0.9660649947458141	108.0	2.13268925709432	57.0	0.13142630564932387
144	Feb25-FISH2-3R4-rep1-cp190-100x_Position002_1_cmle.ics	61	1	0	1.083	0.35394676007831705	1.0	0.19004874483665596	1.0	0.0	1.0	0.3068914311146678	2.211755930989884	0.08798353306376941	0.2347837382343341	0.07286885737315063	0.026079310413738434	0.9663199619826535	0.9505480678420513	132.0	2.528602706980545	79.0	0.18215224818064185
145	Feb25-FISH2-3R4-rep1-cp190-100x_Position002_1_cmle.ics	62	1	0	0.8664	0.27675551684964633	1.0	NA	0.0	0.10317500441073144	1.0	0.261512653717724	2.3609953173917795	0.2961189067231381	0.4517683614701051	0.2961189067231381	0.13611534427137967	0.868247182778991	0.976661335491028	104.0	1.973082686751603	51.0	0.11759195768623716
146	Feb25-FISH2-3R4-rep1-cp190-100x_Position002_1_cmle.ics	64	1	0	1.7328	0.5364652847248444	1.0	0.2509282630751371	1.0	0.10317500441073144	1.0	0.25750700549579564	3.116611793719343	0.23514887436456064	0.37281045751633984	0.22998547567175018	0.0665686274509804	0.9045808766799537	0.9809265260674949	188.0	3.663047996278846	123.0	0.2836041332432778
147	Feb25-FISH2-3R4-rep1-cp190-100x_Position002_1_cmle.ics	67	1	0	0.8664	0.23515850189478008	1.0	0.5151956270177033	1.0	0.46141264688247224	1.0	0.23543358560236521	2.3733834765379505	0.4981258284540499	0.6067531623901613	0.4983891780857993	0.3600077249225313	0.7758363432193033	0.8581213309311294	124.0	2.32641581049721	63.0	0.1452606536124106
148	Feb25-FISH2-3R4-rep1-cp190-100x_Position002_1_cmle.ics	68	1	0	1.083	NA	0.0	NA	0.0	0.1459114905355603	1.0	0.30589812765231944	2.224708440309001	0.37905462250334965	0.5277241142928365	0.37905462250334965	0.17612096095721808	0.8258117907542333	0.9915550774006597	110.0	2.0837636736433693	60.0	0.13834347963086724
149	Feb25-FISH2-3R4-rep1-cp190-100x_Position002_1_cmle.ics	69	1	0	1.083	2.733790996345023	1.0	0.25034978875372593	1.0	0.9479040472602467	1.0	0.25511314070766744	2.9231411659761957	0.6974596618479155	0.7712268506858745	0.6924226397353884	0.6049211706039389	0.6211178343779962	0.9782863120652104	122.0	2.3051256474269013	64.0	0.14756637827292504
150	Feb25-FISH2-3R4-rep1-cp190-100x_Position002_1_cmle.ics	69	2	0	1.083	0.24198027028477115	1.0	2.5818139550693626	1.0	1.6668432081858544	1.0	0.27689958019308064	3.1283626513394895	0.8839721956379388	0.9167925922194798	0.8820497321983244	0.8529777195721889	0.47848013458475147	1.014815679385698	106.0	2.0411833475027517	54.0	0.12450913166778053
151	Feb25-FISH2-3R4-rep1-cp190-100x_Position002_1_cmle.ics	70	1	0	1.5162	0.4370158330895361	1.0	4.553381018485517	1.0	0.4773698211006071	1.0	0.25214724833090585	3.4016964521762767	0.6033286496015919	0.7497229034482157	0.5995409361063353	0.3659856346165595	0.7469291750854772	0.969316851470505	156.0	3.0181371522284484	92.0	0.21212666876732977
152	Feb25-FISH2-3R4-rep1-cp190-100x_Position002_1_cmle.ics	71	1	0	1.2995999999999999	0.25982857242167867	1.0	0.27584458404961254	1.0	1.650800070571703	1.0	0.2800901754771584	2.55203885202085	0.8909973705811155	0.9385703752139012	0.8886531532158211	0.8277800191989315	0.46461618479888805	0.9852259855670337	204.0	3.880179798522156	145.0	0.33433007577459584
153	Feb25-FISH2-3R4-rep1-cp190-100x_Position002_1_cmle.ics	72	1	0	1.5162	0.30200357218822776	1.0	0.545948751714677	1.0	1.7345341872721707	1.0	0.27004453453403476	2.806447898511974	0.9071737988473807	0.9531719869359664	0.9054304050916233	0.8551079914429057	0.42287028839472945	0.9826208249856302	192.0	3.705628322419464	130.0	0.29974420586687905
154	Feb25-FISH2-3R4-rep1-cp190-100x_Position002_1_cmle.ics	73	1	0	1.2995999999999999	0.24037308881734046	1.0	0.2948433906315195	1.0	0.9512265400461283	1.0	0.2965696386911721	2.771736424631814	0.7167025788227411	0.8073230342853227	0.7139082831451434	0.5983904247786263	0.6419036271587102	0.9696361227753283	188.0	3.569427000917167	132.0	0.30435565518790797
155	Feb25-FISH2-3R4-rep1-cp190-100x_Position002_1_cmle.ics	74	1	0	1.083	0.5986548517788398	1.0	0.24861754028883867	1.0	1.4993472696645695	1.0	0.2615459604580993	2.3001707062842938	0.914259540794449	0.9533777725802051	0.9137820137995556	0.8336792967684091	0.46359482267489127	0.9912537771890789	112.0	2.128459085554098	57.0	0.13142630564932387
156	Feb25-FISH2-3R4-rep1-cp190-100x_Position002_1_cmle.ics	75	1	0	1.083	0.37535372839929526	1.0	2.569758665737858	1.0	0.8595614345612763	1.0	0.2818939505498759	2.873296834071838	0.7214171198641979	0.7978372261167521	0.7195414584053734	0.6045183531901963	0.6247342545076436	1.0033862865791239	130.0	2.483907295069816	74.0	0.17062362487806956
157	Feb25-FISH2-3R4-rep1-cp190-100x_Position002_1_cmle.ics	76	1	0	1.5162	0.227814967614324	1.0	0.5958651204695897	1.0	0.9479040472602467	1.0	0.28506183420143066	2.8473708869384895	0.7186316595589217	0.8112841013679188	0.7178166693598814	0.5855809966768072	0.6153332197274163	0.9925953266961588	200.0	3.861004721221958	142.0	0.3274129017930525
158	Feb25-FISH2-3R4-rep1-cp190-100x_Position002_1_cmle.ics	77	1	0	1.2995999999999999	0.3420917887147399	1.0	0.5382703604687316	1.0	0.9018655279647406	1.0	0.29740095743975503	2.475142037453976	0.7247788784264917	0.8063260663313712	0.7256358201646552	0.610494475786295	0.6052734211304813	0.9936395699617268	154.0	2.92663124263688	98.0	0.2259610167304165
159	Feb25-FISH2-3R4-rep1-cp190-100x_Position002_1_cmle.ics	78	1	0	1.5162	0.20793251168149776	1.0	0.3806896069565739	1.0	0.0	1.0	0.2532325180362991	2.6035796315081576	0.15696095253311845	0.3243384993713226	0.13510659729217175	0.02777642702826617	0.9413709719940555	0.9583787159336696	210.0	4.061076531935182	144.0	0.33202435111408135
160	Feb25-FISH2-3R4-rep1-cp190-100x_Position002_1_cmle.ics	79	1	0	1.5162	0.4717426037781634	1.0	0.21746835103430606	1.0	1.6481583123587964	1.0	0.30872961252852577	2.5265341099955987	0.9252121054981778	0.9653104878786569	0.9230154271639082	0.8379427567232761	0.4993479700772998	0.9937606686554807	192.0	3.658817824738624	139.0	0.32049572781150915
161	Feb25-FISH2-3R4-rep1-cp190-100x_Position002_1_cmle.ics	80	1	0	1.7328	0.3041882722451485	1.0	1.429008531026755	1.0	1.6864657722643672	1.0	0.2840055858713987	3.2216120764166667	0.9282975528930415	0.9751311484235271	0.9254682163216232	0.8148010790958087	0.474197320464054	0.984350323121256	224.0	4.3037286687890255	168.0	0.3873617429664282
162	Feb25-FISH2-3R4-rep1-cp190-100x_Position002_1_cmle.ics	81	1	0	1.5162	3.022885251743255	1.0	NA	0.0	0.5556144027286182	1.0	0.10417084764966013	3.7506758543119063	0.5814942230299883	0.6925386213163702	0.5805854861742178	0.4833993249383357	0.7064445190114633	0.5669218030002805	154.0	2.8330102472752	58.0	0.13373203030983835
163	Feb25-FISH2-3R4-rep1-cp190-100x_Position002_1_cmle.ics	82	1	0	1.5162	0.3360125048330677	1.0	0.511462192497258	1.0	0.41270001764292574	1.0	0.3301816209284597	2.8771626038643268	0.48940149192511173	0.6305191148559868	0.4893945398043673	0.3230129100882224	0.771475779087022	0.9953069998863544	194.0	3.726918485489773	146.0	0.3366358004351103
164	Feb25-FISH2-3R4-rep1-cp190-100x_Position002_1_cmle.ics	83	1	0	0.8664	5.933271588735819	2.0	7.7263144886377235	1.0	0.0	1.0	0.22445077829145185	1.7284527805085805	0.15565519450124413	0.3092557463477125	0.14227784484245276	0.02350274691434062	0.9431504376143016	0.9464270981077523	108.0	1.9454472663709605	50.0	0.11528623302572269
165	Feb25-FISH2-3R4-rep1-cp190-100x_Position002_1_cmle.ics	83	2	0	1.083	5.346306517732293	2.0	7.401805109717636	1.0	0.43046674663324214	1.0	0.2409498497775793	2.9632616462725685	0.427060185755463	0.566036806188564	0.42509915991229585	0.3092557463477125	0.8390536026639188	0.9575468903093165	132.0	2.458386960459285	70.0	0.1614007262360118
166	Feb25-FISH2-3R4-rep1-cp190-100x_Position002_1_cmle.ics	84	1	0	2.166	0.11212155924011724	1.0	0.5323221938672319	1.0	0.687545504971255	1.0	0.17041810163185436	2.1025670519039292	0.6218667977701829	0.7663945475739241	0.6174024058552522	0.39323125232933415	0.7218827627055049	0.7470393742426101	348.0	6.6535497281266585	252.0	0.5810426144496424
167	Feb25-FISH2-3R4-rep1-cp190-100x_Position002_1_cmle.ics	85	1	0	1.5162	3.8839954232045644	1.0	1.3008124899211513	1.0	1.8297674318277954	1.0	0.27346259897054487	2.824160701754155	0.9433149026949367	0.9746977810672356	0.9353839232588852	0.8618971947697621	0.4076163718502802	0.9675482317248466	198.0	3.839714558151649	137.0	0.3158842784904802
168	Feb25-FISH2-3R4-rep1-cp190-100x_Position002_1_cmle.ics	86	1	0	1.2995999999999999	NA	0.0	3.9582981069090097	1.0	0.3095250132321943	1.0	0.1390755019683757	2.499071634421589	0.46820522850250995	0.5779451072429754	0.46211617445726577	0.30402242649455635	0.8027808776868278	0.8453704041301393	166.0	3.1245879675799912	75.0	0.17292934953858405
169	Feb25-FISH2-3R4-rep1-cp190-100x_Position003_2_cmle.ics	1	1	0	1.7328	1.086747952096717	1.0	0.6879545729685713	1.0	1.5338067085748235	1.0	0.30621375204202494	2.7750854946396557	0.830323605350516	0.8946890031389493	0.8299773423562444	0.7294952087740032	0.46650573037416476	0.9848051024835941	274.0	5.257277224674309	236.0	0.5441510198814111
170	Feb25-FISH2-3R4-rep1-cp190-100x_Position003_2_cmle.ics	3	1	0	1.7328	0.38007472786907404	1.0	0.37426431881030914	1.0	0.32626801153583	1.0	0.2894410070453171	2.6527202569810067	0.39693303537027047	0.5588862346202256	0.39693303537027047	0.201570911172514	0.8502643130048192	0.9960908181261238	264.0	5.080610662801505	217.0	0.5003422513316366
171	Feb25-FISH2-3R4-rep1-cp190-100x_Position003_2_cmle.ics	3	2	0	1.083	1.2804410603349012	1.0	0.7555813007455457	2.0	1.2466683216206906	1.0	0.257039398930074	2.5170692771609953	0.6952850647849492	0.7555602035836296	0.6928888839962277	0.6228987549400588	0.7059848942096454	0.9808357633656675	110.0	2.0837636736433693	55.0	0.12681485632829495
172	Feb25-FISH2-3R4-rep1-cp190-100x_Position003_2_cmle.ics	4	1	0	1.5162	0.1572503835554785	1.0	0.5044156682004918	1.0	0.10317500441073144	1.0	0.27708847204661974	3.103424954525272	0.310523101396168	0.4814542588094934	0.30797363898476005	0.06747908588634653	0.8779055168788188	0.9930532466804027	200.0	3.861004721221958	140.0	0.3228014524720236
173	Feb25-FISH2-3R4-rep1-cp190-100x_Position003_2_cmle.ics	5	1	0	1.2995999999999999	0.47600832176715724	1.0	1.4517805996720934	1.0	0.8972608143895275	1.0	0.2567560264848119	3.3177420863033604	0.7981240456627645	0.8824692794299426	0.7931505853268378	0.6609030756925761	0.5666488793074624	0.9850839412853396	128.0	2.486022380839927	69.0	0.1590950015754973
174	Feb25-FISH2-3R4-rep1-cp190-100x_Position003_2_cmle.ics	7	1	0	1.7328	0.22970447583777417	1.0	0.3595449886032385	1.0	1.1535316172061805	1.0	0.25943223351035166	2.7116795215741716	0.7142831410481568	0.7935073356569669	0.7119054695450902	0.6023164284491997	0.6582838464128904	0.9773033666631371	278.0	5.346668048495768	222.0	0.5118708746342088
175	Feb25-FISH2-3R4-rep1-cp190-100x_Position003_2_cmle.ics	8	1	0	1.083	0.2291536072723128	1.0	0.3960625001528406	1.0	0.0	1.0	0.1959228515359414	2.52983221090034	0.1125165550202499	0.22491794468223958	0.1125165550202499	0.03961688324152095	0.9536022686305008	0.9375224254861452	116.0	2.264660407056395	52.0	0.1198976823467516
176	Feb25-FISH2-3R4-rep1-cp190-100x_Position003_2_cmle.ics	10	1	0	1.5162	1.123819154530724	1.0	1.2672548740887346	1.0	0.0	1.0	0.2974533358211097	2.6064728710002516	0.2424644832788534	0.428302583605733	0.2424644832788534	0.028770901433241135	0.9057432272056514	0.9891378922718914	184.0	3.5268466747765492	128.0	0.2951327565458501
177	Feb25-FISH2-3R4-rep1-cp190-100x_Position003_2_cmle.ics	11	1	0	1.7328	0.19482820191057787	1.0	0.3134015946976391	1.0	0.0	1.0	0.2781034923342405	2.7022174070447527	0.17499834442568127	0.3786360550975133	0.17499834442568127	0.021547299758286148	0.9113870651690181	0.9783877716657194	270.0	5.191291649693273	220.0	0.5072594253131798
178	Feb25-FISH2-3R4-rep1-cp190-100x_Position003_2_cmle.ics	12	1	0	1.2995999999999999	3.3839846022095945	1.0	2.805642642164076	1.0	0.4377344716066809	1.0	0.2746178615276856	2.7185703090692774	0.4543543115157755	0.5624786796583784	0.4504902903287829	0.3156992141709721	0.8087522006374799	0.9996843360277076	180.0	3.4608610997955123	119.0	0.27438123460122005
179	Feb25-FISH2-3R4-rep1-cp190-100x_Position003_2_cmle.ics	13	1	0	1.2995999999999999	0.22158791207432396	1.0	0.4821403944061075	1.0	0.65253602307166	1.0	0.26094611572039667	2.462514259547164	0.5939523911644864	0.7115719493888055	0.5939523911644864	0.4735320609049968	0.7385297095110706	0.992160735456643	180.0	3.4140506021146724	116.0	0.2674640606196767
180	Feb25-FISH2-3R4-rep1-cp190-100x_Position003_2_cmle.ics	14	1	0	1.9493999999999998	0.3687049934311557	1.0	0.13967406982802585	1.0	0.9755754663213545	1.0	0.27776938892606334	3.186875333181584	0.6866034587100442	0.7991729171633443	0.6834014927836564	0.5113315850281501	0.7082404070773446	0.9925035514009443	266.0	5.218927070073914	215.0	0.4957308020106076
181	Feb25-FISH2-3R4-rep1-cp190-100x_Position003_2_cmle.ics	15	1	0	1.7328	0.22616782821349393	1.0	0.32717491895926143	1.0	0.5556144027286182	1.0	0.2666233797576278	2.8887238833358344	0.5664582605888515	0.7029291046005257	0.5615434786905334	0.37863914564488393	0.7318734906050502	0.989782704582249	214.0	4.15046735575664	152.0	0.350470148398197
182	Feb25-FISH2-3R4-rep1-cp190-100x_Position003_2_cmle.ics	16	1	0	1.083	0.31779472251130136	1.0	0.5501001423375728	1.0	0.41270001764292574	1.0	0.28194623496543986	1.969368476487832	0.47776478685207757	0.5884308896572883	0.47754090068575505	0.32489614169506703	0.7809240075338312	1.0012678623483093	118.0	2.215734823605444	64.0	0.14756637827292504
183	Feb25-FISH2-3R4-rep1-cp190-100x_Position003_2_cmle.ics	16	2	0	1.2995999999999999	4.680676874630048	1.0	4.563990587759917	1.0	0.0	1.0	0.1597645024341541	3.2430466523188914	0.058566962693931024	0.21345472938796156	0.08019270794464207	0.029275189266731345	0.9767402289298266	0.908863944101292	132.0	2.575413204661384	57.0	0.13142630564932387
184	Feb25-FISH2-3R4-rep1-cp190-100x_Position003_2_cmle.ics	17	1	0	1.083	0.23033549633261408	1.0	3.863604711768491	1.0	1.6776879206634818	1.0	0.28785502777740146	2.448581507277289	0.8667484597124797	0.9107266689782093	0.8652548475715467	0.8205198303683354	0.5015248525584417	0.9913686864617763	146.0	2.7478495949939656	89.0	0.2052094947857864
185	Feb25-FISH2-3R4-rep1-cp190-100x_Position003_2_cmle.ics	19	1	0	1.2995999999999999	0.582893221682702	1.0	0.5879059126324879	1.0	0.0	1.0	0.19065954505172467	2.5433067349092733	0.060384237493199516	0.18223266993089896	0.060384237493199516	0.021595089035589876	0.9767544415018997	0.9276430231105578	156.0	2.994731903388028	80.0	0.18445797284115634
186	Feb25-FISH2-3R4-rep1-cp190-100x_Position003_2_cmle.ics	19	2	0	1.7328	1.9810712914932678	1.0	0.2857270405608222	2.0	0.10317500441073144	1.0	0.23960446759403795	2.6132673265681086	0.2598028468652814	0.40097886368988167	0.2565792144730538	0.051781117796562	0.9107727344298993	0.9711562188742142	238.0	4.522975556802447	169.0	0.38966746762694277
187	Feb25-FISH2-3R4-rep1-cp190-100x_Position003_2_cmle.ics	21	1	0	1.5162	0.6782154881469831	1.0	1.1295018737159	1.0	1.1286481129264143	1.0	0.2658212984027631	2.711995988007432	0.8136509836188197	0.8925387089535493	0.8094621886453737	0.663897823322612	0.5688164512586386	0.9850069797663856	194.0	3.750323734330192	131.0	0.3020499305273935
188	Feb25-FISH2-3R4-rep1-cp190-100x_Position003_2_cmle.ics	23	1	0	1.083	0.476685355701753	1.0	0.42508279429894974	1.0	0.10317500441073144	1.0	0.2872716501089198	2.6000441654071604	0.2584415331227824	0.4436142628767497	0.23915077786875658	0.07437029672086404	0.8923358431468029	0.987182985344714	160.0	3.037312229528646	102.0	0.23518391537247432
189	Feb25-FISH2-3R4-rep1-cp190-100x_Position003_2_cmle.ics	24	1	0	1.5162	0.2722003525330182	1.0	0.7550301949905294	1.0	0.10317500441073144	1.0	0.27004453453403476	2.594716170292759	0.31346835094377157	0.46351540562666893	0.30483783349528304	0.09361203987788735	0.8736790624518478	0.9767849693930928	192.0	3.658817824738624	130.0	0.29974420586687905
190	Feb25-FISH2-3R4-rep1-cp190-100x_Position003_2_cmle.ics	25	1	0	1.2995999999999999	6.599057958493654	1.0	6.592257959458544	1.0	0.0	1.0	0.12755657035383372	1.5485477451378546	0.16303457566920032	0.3647744582481763	0.16011053191570793	0.028819436470939444	0.9383997146285463	0.6539632277316872	244.0	4.493225050651694	128.0	0.2951327565458501
191	Feb25-FISH2-3R4-rep1-cp190-100x_Position003_2_cmle.ics	27	1	0	1.083	0.5388217158346967	1.0	5.202529972831644	1.0	0.3095250132321943	1.0	0.20952163216323078	2.2473323117323294	0.3946887631366209	0.4986540016168149	0.38865804365400164	0.2542886014551334	0.8221094464087796	0.8193318118355097	122.0	2.2583151497460614	58.0	0.13373203030983835
192	Feb25-FISH2-3R4-rep1-cp190-100x_Position003_2_cmle.ics	28	1	0	1.5162	0.18467735144462083	1.0	0.32568029455442654	1.0	1.5326447069895082	1.0	0.31767783379119197	3.07037220763782	0.8970548406586157	0.9510413266758797	0.8943603775026215	0.7954777463732386	0.493022587771843	0.9930885352253154	192.0	3.7056283224194635	141.0	0.325107177132538
193	Feb25-FISH2-3R4-rep1-cp190-100x_Position003_2_cmle.ics	29	1	0	1.7328	0.37631462603503674	1.0	0.2076136860085062	1.0	1.1190041972733815	1.0	0.3072705438989729	2.5998542791792993	0.7217975679271973	0.8329114774191653	0.7185276598959842	0.5847615569631411	0.661685366295091	0.9872842641479578	276.0	5.27856738774462	239.0	0.5510681938629545
194	Feb25-FISH2-3R4-rep1-cp190-100x_Position003_2_cmle.ics	30	1	0	1.083	NA	0.0	NA	0.0	0.687545504971255	1.0	0.2696112908895111	2.590431532556548	0.6884466220853217	0.7811098520516463	0.6821584180538487	0.5730644620712769	0.6423262862384699	0.9730996896844241	116.0	2.217849909375555	61.0	0.1406492042913817
195	Feb25-FISH2-3R4-rep1-cp190-100x_Position003_2_cmle.ics	31	1	0	1.5162	0.2833402926507742	1.0	0.23828908672940446	1.0	1.1190041972733815	1.0	0.2920931800722684	2.856158894428957	0.7837813142465545	0.8594570928196147	0.7787481915784664	0.664372192187619	0.6189016509452648	0.9772516665637048	188.0	3.6162374985980064	131.0	0.3020499305273935
196	Feb25-FISH2-3R4-rep1-cp190-100x_Position003_2_cmle.ics	32	1	0	1.5162	0.32864858481718934	2.0	0.6489025300781853	1.0	1.0389843448820495	1.0	0.27128356201610476	2.488435753863863	0.6582386884978488	0.7543257957302775	0.6539526537936097	0.5483861101482372	0.711987908714529	0.9822163131264933	222.0	4.235628008037876	162.0	0.37352739500334153
197	Feb25-FISH2-3R4-rep1-cp190-100x_Position003_2_cmle.ics	32	2	0	1.083	2.9969269304090562	2.0	3.0570846693645346	1.0	0.0	1.0	0.27185614986556117	2.3782254489604213	0.08473380502824053	0.24422445608955407	0.08473380502824053	0.021371041738882206	0.9698236618707928	0.9648610165200417	128.0	2.462617131999507	71.0	0.16370645089652625
198	Feb25-FISH2-3R4-rep1-cp190-100x_Position003_2_cmle.ics	33	1	0	1.2995999999999999	0.08363322639187312	1.0	0.635086325042615	1.0	0.6275890508929507	1.0	0.27708847204661974	2.45065231939989	0.5643527921475935	0.6798353938587615	0.5538579122053402	0.4376251707275648	0.7314020604489703	0.9854026652551235	200.0	3.767383725860279	140.0	0.3228014524720236
199	Feb25-FISH2-3R4-rep1-cp190-100x_Position003_2_cmle.ics	34	1	0	1.5162	5.4743066611540065	1.0	0.3199801995226318	1.0	0.0	1.0	0.16234477181066315	2.4244013449760637	0.05829675596589476	0.19978810352656273	0.08312732287304711	0.029139969392731616	0.988350633808368	0.9269654600021427	152.0	2.99896207492825	71.0	0.16370645089652625
200	Feb25-FISH2-3R4-rep1-cp190-100x_Position003_2_cmle.ics	35	1	0	1.5162	5.029967122655301	1.0	0.19534674109732994	1.0	0.10317500441073144	1.0	0.29973978350706604	2.8838186592376336	0.3028564180312521	0.45633226018833395	0.29461756373937675	0.0868522623628116	0.8611971962167433	0.9992423812862501	204.0	3.9269902962029954	150.0	0.3458586990771681
201	Feb25-FISH2-3R4-rep1-cp190-100x_Position003_2_cmle.ics	36	1	0	1.2995999999999999	2.419721936506923	1.0	0.40323475740357706	1.0	1.1703214501275905	1.0	0.3215212586857538	2.9860398404858532	0.7944751733991012	0.8650001197232	0.792966661079584	0.6828931510348075	0.5734471823825035	0.9976861373435697	148.0	2.8861660022663735	96.0	0.22134956740938755
202	Feb25-FISH2-3R4-rep1-cp190-100x_Position003_2_cmle.ics	38	1	0	1.5162	1.3822000449282037	1.0	1.7738542023807364	1.0	0.42540144110901373	1.0	0.2587785786599346	3.0758521535333925	0.44348550109682483	0.5755127856147824	0.44215650168927034	0.3160896994539894	0.8241398392375718	0.9790729248770959	158.0	3.062832564139177	95.0	0.21904384274887315
203	Feb25-FISH2-3R4-rep1-cp190-100x_Position003_2_cmle.ics	40	1	0	1.7328	0.11322610628435512	1.0	0.3973481471567709	1.0	1.1554092027302227	1.0	0.2500724230128214	2.7665835393003237	0.7994517375083375	0.877058732985905	0.7954057362329676	0.6905871832648005	0.5903533673106991	0.9824420939701265	202.0	3.8822948842922664	135.0	0.31127282916945126
204	Feb25-FISH2-3R4-rep1-cp190-100x_Position003_2_cmle.ics	41	1	0	1.5162	0.6870330992319701	2.0	4.022691551099192	1.0	0.5260913608053412	1.0	0.18179007496862354	2.3494379209123815	0.48947697673977747	0.71983848647419	0.48947697673977747	0.30999222763549505	0.7890927013511643	0.8252808926734233	190.0	3.5439066663066363	105.0	0.24210108935401767
205	Feb25-FISH2-3R4-rep1-cp190-100x_Position003_2_cmle.ics	42	1	0	1.5162	0.11477812558917717	1.0	0.3582521579758877	1.0	0.0	1.0	0.2642552222637071	3.071705850048556	0.12464738522582845	0.27090114386682784	0.12464738522582845	0.03159325046240326	0.935558097410251	0.9531535547619692	158.0	3.062832564139177	96.0	0.22134956740938755
206	Feb25-FISH2-3R4-rep1-cp190-100x_Position003_2_cmle.ics	44	1	0	0.8664	1.2785616188457625	1.0	0.2910721897116636	1.0	0.5158750220536572	1.0	0.24802047265182575	2.3457723265921233	0.4094423560541041	0.49745145585584233	0.3985398341197591	0.3077629404202849	0.8069443042393643	0.980826854731332	114.0	2.1497492486244063	57.0	0.13142630564932387
207	Feb25-FISH2-3R4-rep1-cp190-100x_Position003_2_cmle.ics	44	2	0	1.5162	0.25596065789270095	1.0	0.37727700499845734	2.0	1.1396051716664168	1.0	0.29728367905850145	2.4378022242447823	0.7033044873116232	0.8012622789231651	0.7033044873116232	0.5791341696056128	0.6010734387797303	0.9942279644118128	256.0	4.855018517477751	210.0	0.48420217870803534
208	Feb25-FISH2-3R4-rep1-cp190-100x_Position003_2_cmle.ics	45	1	0	1.5162	0.1506954194297947	1.0	0.47395430635472824	1.0	1.459114905355603	1.0	0.2720111564350147	2.7557064047520234	0.8352030390718214	0.8844199569373398	0.8326727649245032	0.7651062166572953	0.533162474848104	0.9911927438097682	206.0	3.971685708113724	145.0	0.33433007577459584
209	Feb25-FISH2-3R4-rep1-cp190-100x_Position003_2_cmle.ics	46	1	0	1.083	0.3651524081257127	1.0	2.5131423221728575	1.0	0.8779414014559871	1.0	0.3012912077705793	2.6618011618870523	0.7187933713716326	0.787677488997758	0.7120674725092229	0.6280827036452711	0.6404541197788909	0.9838440332423624	126.0	2.394516471248359	73.0	0.16831790021755516
210	Feb25-FISH2-3R4-rep1-cp190-100x_Position003_2_cmle.ics	47	1	0	1.2995999999999999	2.6401955724911264	1.0	3.944291321612439	1.0	2.0032962184243317	1.0	0.11399792387578646	1.5731109587843555	0.9496792662090465	0.9786951829981115	0.9446734210605198	0.9033452234645244	0.35529957076827356	0.6120444640936256	212.0	3.918529953122551	98.0	0.2259610167304165
211	Feb25-FISH2-3R4-rep1-cp190-100x_Position003_2_cmle.ics	48	1	0	1.2995999999999999	0.5476359467231277	1.0	0.5300028861130028	1.0	0.9971598751598192	1.0	0.26989512868537635	2.440971011508289	0.7417181273385454	0.8393134183068172	0.7383110759589937	0.6238212210628783	0.6201802197176333	0.9882367619014555	194.0	3.703513236649353	132.0	0.30435565518790797
212	Feb25-FISH2-3R4-rep1-cp190-100x_Position003_2_cmle.ics	49	1	0	1.5162	4.927060344004572	1.0	1.5431029571035633	2.0	0.5556144027286182	1.0	0.23020015373342675	2.9191096881225445	0.5561006584069726	0.6604328402210312	0.5575973814905245	0.4164291815646048	0.7107164334172386	0.950119940891551	170.0	3.2607892890822883	100.0	0.23057246605144538
213	Feb25-FISH2-3R4-rep1-cp190-100x_Position003_2_cmle.ics	50	1	0	1.5162	0.11159979660183067	1.0	0.5551842665500092	1.0	0.65584944557845	1.0	0.2960746109874471	3.0838496739905197	0.6411777007648184	0.7505377629063098	0.6364946821223709	0.45526484823135754	0.713021017081056	0.999652529669968	190.0	3.684338159349155	134.0	0.30896710450893683
214	Feb25-FISH2-3R4-rep1-cp190-100x_Position003_2_cmle.ics	51	1	0	1.5162	6.1585673924956525	1.0	6.152643176291388	1.0	0.0	1.0	0.0981316741888859	1.5178550760919818	0.1540923068379806	0.3160353456473904	0.1540923068379806	0.02572485648639831	0.9569272700824649	0.4690763054395228	166.0	3.171398465260831	63.0	0.1452606536124106
215	Feb25-FISH2-3R4-rep1-cp190-100x_Position003_2_cmle.ics	52	1	0	1.2995999999999999	0.4754555661387444	1.0	0.2382807580499786	1.0	0.3777847188762272	1.0	0.30093769536986004	3.090371419083785	0.5742620783109489	0.697984853617756	0.5570721365578589	0.33492519697946604	0.7738658876701004	0.9927211021444988	146.0	2.818065341515225	91.0	0.20982094410681532
216	Feb25-FISH2-3R4-rep1-cp190-100x_Position003_2_cmle.ics	53	1	0	1.5162	0.18882383630525118	1.0	0.5058450595179559	1.0	0.0	1.0	0.2655365691426384	3.0825326678037923	0.2379406959465953	0.39563388507344627	0.22322187640922903	0.028716853085333668	0.8985454127504219	0.9923778896523452	198.0	3.8631198069920694	135.0	0.31127282916945126
217	Feb25-FISH2-3R4-rep1-cp190-100x_Position003_2_cmle.ics	55	1	0	1.083	1.4103294081661275	1.0	NA	0.0	0.0	1.0	0.2916962314675708	2.7033800644356836	0.10354227751802837	0.284475790474681	0.10354227751802837	0.03624692923369522	0.9398228652559204	0.9942488808989162	108.0	2.0624735105730605	57.0	0.13142630564932387
218	Feb25-FISH2-3R4-rep1-cp190-100x_Position003_2_cmle.ics	56	1	0	1.5162	0.24344606607608044	1.0	0.3650027504496239	1.0	1.5863714811341738	1.0	0.2865002467954959	2.969621152092867	0.8756370079662605	0.9270552659325211	0.8746046157450796	0.8142719072164949	0.4403802904291077	0.9982447012660488	194.0	3.750323734330192	136.0	0.31357855382996574
219	Feb25-FISH2-3R4-rep1-cp190-100x_Position003_2_cmle.ics	57	1	0	1.5162	0.35401642805694006	1.0	0.46313201342636595	1.0	0.20635000882146287	1.0	0.3083441667466016	3.078094775182271	0.3499257177922036	0.5102905080257081	0.3540354616800698	0.20270968575396442	0.8427132353933272	1.004675794402207	178.0	3.462976185565623	124.0	0.28590985790379225
220	Feb25-FISH2-3R4-rep1-cp190-100x_Position003_2_cmle.ics	58	1	0	1.5162	0.30968451702889765	1.0	0.551232193495404	1.0	0.0	1.0	0.23394804911910075	2.409451503114983	0.22447811224320469	0.44007832464903257	0.214820284756563	0.026907503899638245	0.8792574972725844	0.9710140711784169	192.0	3.6354125758982043	121.0	0.27899268392224896
221	Feb25-FISH2-3R4-rep1-cp190-100x_Position003_2_cmle.ics	59	1	0	1.2995999999999999	0.08144020052541683	1.0	0.4310734846473637	1.0	1.8685788031363997	1.0	0.26355615600940024	2.1364458201998944	0.933075562173283	0.9607739539053932	0.9324831688240992	0.8933892104357293	0.33775995346828364	0.9805125893462876	170.0	3.237384040241869	107.0	0.2467125386750466
222	Feb25-FISH2-3R4-rep1-cp190-100x_Position003_2_cmle.ics	60	1	0	1.2995999999999999	0.6373461326781285	1.0	0.4587449111327977	1.0	1.1349250485180458	1.0	0.2615972668257219	2.5659310267077533	0.7759435314155633	0.8502305090852516	0.7757306278199491	0.6877604998321337	0.5741498480812861	0.9628425330757412	186.0	3.548136837846858	122.0	0.2812984085827634
223	Feb25-FISH2-3R4-rep1-cp190-100x_Position003_2_cmle.ics	61	1	0	1.2995999999999999	0.22369227258095714	1.0	0.41539655553337435	1.0	0.0	1.0	0.2617993877991494	2.723469498362542	0.18560928554133113	0.38160309934623166	0.18560928554133113	0.029068087200356175	0.9285069559287199	0.9794090874797594	192.0	3.6822230735790438	128.0	0.2951327565458501
224	Feb25-FISH2-3R4-rep1-cp190-100x_Position003_2_cmle.ics	62	1	0	1.5162	0.2546469738678274	1.0	0.3438677583022684	1.0	0.0	1.0	0.2461714838864606	2.314876726500466	0.1861706260271926	0.41234125205438515	0.1861706260271926	0.025988346033168984	0.908769797358312	0.941631730899987	234.0	4.410179484140571	167.0	0.3850560183059138
225	Feb25-FISH2-3R4-rep1-cp190-100x_Position003_2_cmle.ics	63	1	0	1.7328	0.15144237302718042	1.0	0.28839928282226607	1.0	0.20635000882146287	1.0	0.2829388513194647	2.440146374168202	0.363892832574682	0.5573489161775683	0.363892832574682	0.13870695080719522	0.818229397785517	0.990783661383336	310.0	5.92136314602491	273.0	0.6294628323204459
226	Feb25-FISH2-3R4-rep1-cp190-100x_Position003_2_cmle.ics	65	1	0	1.083	0.175917562718411	1.0	0.1588074263357128	1.0	0.3720027687491155	1.0	0.3652541030298376	2.6924721312343123	0.5145129224652087	0.6428429423459244	0.5132632774779892	0.35446606077818804	0.7768999094128113	1.008535394963951	116.0	2.2178499093755555	71.0	0.16370645089652625
227	Feb25-FISH2-3R4-rep1-cp190-100x_Position003_2_cmle.ics	66	1	0	1.5162	0.03793804710271041	1.0	0.11098858617167554	1.0	0.0	1.0	0.25155236912521917	2.5372860180949646	0.14082271426151005	0.25866988880070624	0.08326125146021526	0.028031674409894687	0.9526853493440399	0.9614588989561671	178.0	3.439570936725203	112.0	0.25824116197761887
228	Feb25-FISH2-3R4-rep1-cp190-100x_Position003_2_cmle.ics	67	1	0	1.2995999999999999	0.38909077054149194	1.0	0.7178541431119245	1.0	1.201074210773439	1.0	0.3021191993041435	2.281716039049376	0.834033629761951	0.9122985515125627	0.8227020309890878	0.7120577841637218	0.5924456141638971	0.9850411931285079	184.0	3.45663092825529	129.0	0.29743848120636457
229	Feb25-FISH2-3R4-rep1-cp190-100x_Position003_2_cmle.ics	68	1	0	1.5162	0.14159910563055725	1.0	0.3151545935822999	1.0	2.1245033704151863	1.0	0.27903239775095134	2.5819622834602165	0.9623760327289514	0.9824575367325172	0.9612060045527627	0.9324806189210271	0.29059679798397436	0.9951389131229498	186.0	3.594947335527698	126.0	0.2905213072248212
230	Feb25-FISH2-3R4-rep1-cp190-100x_Position003_2_cmle.ics	70	1	0	1.7328	0.18353723327504387	1.0	0.21155246591242935	1.0	0.9479040472602467	1.0	0.3219818689778287	2.7374400640651357	0.659307880818199	0.7717793106862607	0.6578969082372744	0.5134393075507662	0.6869764919434515	0.9931562216596963	274.0	5.280682473514731	242.0	0.5579853678444979
231	Feb25-FISH2-3R4-rep1-cp190-100x_Position003_2_cmle.ics	71	1	0	1.2995999999999999	2.5004543261055834	1.0	2.5193653120494743	1.0	0.0	1.0	0.31013286501782295	2.695306638318082	0.19385350268098636	0.33936225740632364	0.16859370798601775	0.02966483716369043	0.918187587975881	1.0134711448577691	158.0	3.039427315298757	104.0	0.2397953646935032
232	Feb25-FISH2-3R4-rep1-cp190-100x_Position003_2_cmle.ics	72	1	0	0.8664	0.5262403646683721	1.0	0.4550492523204514	1.0	1.5338067085748235	1.0	0.2815510562887972	2.357320535722952	0.8513074082530884	0.8852307353138016	0.8483469415071611	0.8050264946026597	0.4768668915023432	0.9941086349552506	108.0	2.0390682617326403	56.0	0.12912058098880944
233	Feb25-FISH2-3R4-rep1-cp190-100x_Position003_2_cmle.ics	72	2	0	1.083	4.537042312757225	1.0	4.174282057498257	1.0	0.3720027687491155	1.0	0.18068469100852247	1.9432260006050242	0.45837630996716716	0.5861645421118521	0.4587306211468659	0.2898422921571252	0.8092831295454533	0.849107898401788	134.0	2.4796771235295934	62.0	0.14295492895189613
234	Feb25-FISH2-3R4-rep1-cp190-100x_Position003_2_cmle.ics	75	1	0	1.5162	0.15221953575825578	1.0	0.44516805401825793	1.0	0.10317500441073144	1.0	0.29575657482846107	2.8119267996584467	0.330880422268752	0.49248641697692735	0.3308669570662017	0.09301088661626193	0.8634504336756162	0.9787724403261802	204.0	3.9035850473625757	149.0	0.34355297441665367
235	Feb25-FISH2-3R4-rep1-cp190-100x_Position003_2_cmle.ics	76	1	0	1.2995999999999999	0.3018977346407168	1.0	0.347241247651486	1.0	0.8754689432133618	1.0	0.25979805419788793	2.608444627186894	0.6490021974388471	0.7249963835254083	0.6428231922793434	0.5541885664294719	0.7244920421257062	0.9145026376121873	160.0	3.037312229528646	97.0	0.22365529206990203
236	Feb25-FISH2-3R4-rep1-cp190-100x_Position003_2_cmle.ics	78	1	0	1.083	0.2387461393928415	1.0	0.3279500738500448	1.0	0.1459114905355603	1.0	0.2664353631173921	3.034932329427564	0.33807668083766335	0.4609411903637223	0.32607069752794837	0.1954515037002047	0.8505006397937823	0.9962517057434845	102.0	1.9751977725217142	50.0	0.11528623302572269
237	Feb25-FISH2-3R4-rep1-cp190-100x_Position003_2_cmle.ics	79	1	0	1.2995999999999999	2.819213516392597	1.0	2.739340759790439	1.0	2.2395900147551018	1.0	0.27481492814606734	3.2116327707074066	0.9853442135579573	0.9959586262426063	0.9825648013378341	0.9554829519061039	0.36526836501512794	0.9879783377434623	114.0	2.2433702439860865	60.0	0.13834347963086724
238	Feb25-FISH2-3R4-rep1-cp190-100x_Position003_2_cmle.ics	80	1	0	1.5162	0.34037571095676716	1.0	0.34513125365344083	1.0	1.7763106057964917	1.0	0.2955469651326335	3.1233833076521917	0.918587843119902	0.9536742038733277	0.910291015826659	0.8584561263772733	0.4312430608714179	0.9919658194583078	192.0	3.729033571259883	136.0	0.31357855382996574
239	Feb25-FISH2-3R4-rep1-cp190-100x_Position003_2_cmle.ics	82	1	0	1.2995999999999999	0.49896302977374657	1.0	0.45789657065290107	1.0	1.1600066841569678	1.0	0.2845622701287482	2.6720620984165167	0.7589698143689564	0.8099340449059297	0.7551191661895836	0.6851957870301386	0.623267301058036	0.9836129708934236	152.0	2.9287463284069917	94.0	0.2167381180883587
240	Feb25-FISH2-3R4-rep1-cp190-100x_Position003_2_cmle.ics	83	1	0	1.5162	0.22952199995338038	1.0	4.732378506718255	1.0	0.10317500441073144	1.0	0.31580584507493087	3.0456366220049467	0.33255052856438627	0.4762385660294681	0.3159952347044969	0.09337172043599715	0.8801644421934369	0.9977738667307646	196.0	3.818424395081341	145.0	0.33433007577459584
241	Feb25-FISH2-3R4-rep1-cp190-100x_Position003_2_cmle.ics	85	1	0	1.5162	0.050477612643332864	1.0	0.43424385927597087	1.0	0.0	1.0	0.22861486332287825	2.6288083493166994	0.15940670993692294	0.32790550629247034	0.15940670993692294	0.027935216503641405	0.9412663544569886	0.9389950644859284	204.0	3.9035850473625757	131.0	0.3020499305273935
242	Feb25-FISH2-3R4-rep1-cp190-100x_Position003_2_cmle.ics	86	1	0	1.2995999999999999	2.569323545436413	1.0	0.4369962474733228	1.0	1.0161559471409798	1.0	0.2920931800722684	2.4607983230932486	0.7392324207856111	0.8194209919085568	0.7368256175551463	0.6424369073724585	0.6370215186718226	0.9898511858253817	188.0	3.569427000917167	131.0	0.3020499305273935
243	Feb25-FISH2-3R4-rep1-cp190-100x_Position003_2_cmle.ics	88	1	0	1.2995999999999999	0.12149774549860347	2.0	0.5641613050728348	1.0	0.6016084874694266	1.0	0.2617777079548179	2.3518541635189916	0.5582575520397242	0.6689516334539524	0.5575585924701668	0.42873524722054357	0.736276275041507	0.9734566996292662	190.0	3.6141224128278955	126.0	0.2905213072248212
244	Feb25-FISH2-3R4-rep1-cp190-100x_Position003_2_cmle.ics	89	1	0	1.083	0.25488111337273245	1.0	0.2725114309333853	1.0	1.1672919242844824	1.0	0.2664712578660205	2.8464261474216	0.8820631391729657	0.925584704313028	0.8782570031124944	0.80172521120498	0.4537190157183232	0.9841890253804729	110.0	2.107168922483789	56.0	0.12912058098880944
245	Feb25-FISH2-3R4-rep1-cp190-100x_Position003_2_cmle.ics	91	1	0	1.5162	0.3408045461442443	1.0	0.0763397988978445	1.0	0.639412489864916	1.0	0.2414139217791943	2.2251428642233027	0.5875581802712577	0.6826360042039938	0.5776737901005956	0.45770565370435246	0.7135640534042126	0.9429556944617157	190.0	3.660932910508735	121.0	0.27899268392224896
246	Feb25-FISH2-3R4-rep1-cp190-100x_Position003_2_cmle.ics	92	1	0	1.2995999999999999	7.301041373668516	1.0	0.2575716567293942	1.0	1.0967653411156157	1.0	0.19019779146605253	1.4031067935687744	0.724838071092434	0.8410752426762985	0.7241868824561098	0.5806258356920833	0.6076743043294062	0.8669320588654283	312.0	5.544764078808086	226.0	0.5210937732762666
247	Feb25-FISH2-3R4-rep1-cp190-100x_Position004_3_cmle.ics	1	1	0	1.2995999999999999	1.3152468110023376	1.0	1.7539242995177113	1.0	0.1459114905355603	1.0	0.2991993003418851	2.808779660979129	0.3208714504785575	0.4255426735762255	0.2989728200518217	0.1418850140130083	0.8801095766614851	1.0113037043078112	168.0	3.2394991260119803	112.0	0.25824116197761887
248	Feb25-FISH2-3R4-rep1-cp190-100x_Position004_3_cmle.ics	2	1	0	1.5162	0.3897030467247767	1.0	0.22932275016941142	1.0	1.5046059768529831	1.0	0.28397891367137323	2.503823776974539	0.8916474095200461	0.9439380793251265	0.8894911818017817	0.8178288247270353	0.463253823718971	0.9904322596432981	176.0	3.3714702759740547	117.0	0.26976978528019113
249	Feb25-FISH2-3R4-rep1-cp190-100x_Position004_3_cmle.ics	3	1	0	1.5162	0.25644900185280767	1.0	0.22966855677194845	1.0	0.10317500441073144	1.0	0.28785502777740146	2.704054813554837	0.2673944391870578	0.4352890811590284	0.2631021585327385	0.07470370871073859	0.8914597858389249	0.990513780551252	146.0	2.8180653415152253	89.0	0.2052094947857864
250	Feb25-FISH2-3R4-rep1-cp190-100x_Position004_3_cmle.ics	4	1	0	0.8664	NA	0.0	2.985155858231248	1.0	0.9378659497950863	1.0	0.14134509653339242	1.6878238224145292	0.857084164808076	0.9544547482098837	0.857084164808076	0.7235688852369214	0.4423468298576153	0.6114690470078071	126.0	2.2774902270462585	50.0	0.11528623302572269
251	Feb25-FISH2-3R4-rep1-cp190-100x_Position004_3_cmle.ics	5	1	0	1.2995999999999999	2.4431667964304276	1.0	NA	0.0	0.687545504971255	1.0	0.25511314070766744	3.1587406941632614	0.6917261123325372	0.7909937839077551	0.6917261123325372	0.5649289024563845	0.6760537963613137	0.921565373553898	122.0	2.3285308962673215	64.0	0.14756637827292504
252	Feb25-FISH2-3R4-rep1-cp190-100x_Position004_3_cmle.ics	6	1	0	1.2995999999999999	0.5000142460768083	1.0	0.3939708874761181	1.0	0.4332	1.0	0.30389344048010053	2.752559796864191	0.7225679692019229	0.822806335148505	0.6894959407974787	0.4355314862465841	0.6381595807089415	1.0057406409764698	156.0	2.994731903388028	101.0	0.23287819071195984
253	Feb25-FISH2-3R4-rep1-cp190-100x_Position004_3_cmle.ics	7	1	0	1.083	NA	0.0	0.1606350538066354	1.0	0.5556144027286182	1.0	0.23473931077125812	3.030553081321727	0.6723523281961279	0.7729208943490741	0.6698111482842465	0.5213075193330774	0.6866420859658695	0.975940618032994	112.0	2.1518643343945176	54.0	0.12450913166778053
254	Feb25-FISH2-3R4-rep1-cp190-100x_Position004_3_cmle.ics	8	1	0	1.083	5.0727640731687735	1.0	1.6860448910480796	1.0	1.3116988911569	1.0	0.26686235201799796	2.3420910488843494	0.8909596662030598	0.9465428174051261	0.8876018279356249	0.8161335187760779	0.49680433336828506	0.9333754795932854	130.0	2.483907295069816	72.0	0.16601217555704068
255	Feb25-FISH2-3R4-rep1-cp190-100x_Position004_3_cmle.ics	9	1	0	1.5162	0.37209570619239385	1.0	0.4471538663210077	1.0	2.102293715973605	1.0	0.26061659671168275	2.7394878340452347	0.9779906648252714	0.9933569917661661	0.9739961190846634	0.9391115850567278	0.2778765066475807	0.9781842769115059	178.0	3.4161656878847833	114.0	0.26285261129864773
256	Feb25-FISH2-3R4-rep1-cp190-100x_Position004_3_cmle.ics	10	1	0	1.083	0.3882691766123707	1.0	0.21818402222767275	1.0	0.8595614345612763	1.0	0.32070425005395803	2.489089843126109	0.7178172227571482	0.8000586092853853	0.7141750743082012	0.6058473228115712	0.6327129996129877	0.9854903428226045	120.0	2.283835484356593	70.0	0.1614007262360118
257	Feb25-FISH2-3R4-rep1-cp190-100x_Position004_3_cmle.ics	11	1	0	1.2995999999999999	0.37538597933304274	1.0	1.791741250005107	1.0	0.3095250132321943	1.0	0.2718685950221936	3.155414838111952	0.4198770841632049	0.5182453195242702	0.4198770841632049	0.2923376771183065	0.8365129977661742	1.0105971134862337	104.0	2.0198931844324433	52.0	0.1198976823467516
258	Feb25-FISH2-3R4-rep1-cp190-100x_Position004_3_cmle.ics	12	1	0	1.5162	0.10097109328921819	1.0	5.161250690531719	1.0	0.10317500441073144	1.0	0.2168997468477655	2.4122361097246534	0.31768268158120405	0.464150470885538	0.3136530245194387	0.09287562702526314	0.8729377473013523	0.9188252736357031	178.0	3.3927604390443635	104.0	0.2397953646935032
259	Feb25-FISH2-3R4-rep1-cp190-100x_Position004_3_cmle.ics	13	1	0	1.2995999999999999	0.2818734385388394	1.0	0.3763455522347894	1.0	0.3720027687491155	1.0	0.3308161431574219	2.7964675264401793	0.41659553825275863	0.5233557055222259	0.4103874093496509	0.280375926460384	0.8517084265944198	0.9772390622064588	172.0	3.3054847009930177	122.0	0.2812984085827634
260	Feb25-FISH2-3R4-rep1-cp190-100x_Position004_3_cmle.ics	15	1	0	1.2995999999999999	0.2938991389136847	1.0	0.41537987836701745	1.0	0.0	1.0	0.3044184873559055	2.7790701066141166	0.20320840350526645	0.3847277328994567	0.21768047269717125	0.028967925479785727	0.937298015958215	0.9964602229643326	160.0	3.0607174783690656	105.0	0.24210108935401767
261	Feb25-FISH2-3R4-rep1-cp190-100x_Position004_3_cmle.ics	16	1	0	1.5162	2.7339884675777744	1.0	0.32381817678745123	1.0	0.5595020986366908	1.0	0.293128628165803	3.0551608642630894	0.5201372315035799	0.632679218598073	0.5118061080173252	0.39146888535313357	0.7941194162125079	0.9992201932288234	182.0	3.5289617605466606	125.0	0.28821558256430674
262	Feb25-FISH2-3R4-rep1-cp190-100x_Position004_3_cmle.ics	16	2	0	1.083	0.23842371579347954	1.0	0.5190974397625807	2.0	0.8664	1.0	0.2815510562887972	2.4563232761621245	0.7673859718907452	0.8508574206664898	0.7598614425881729	0.5765325289489968	0.5863914587593083	1.0066860192457825	108.0	2.0624735105730605	56.0	0.12912058098880944
263	Feb25-FISH2-3R4-rep1-cp190-100x_Position004_3_cmle.ics	17	1	0	1.7328	0.3481529086215408	2.0	0.4053551847109156	1.0	0.42540144110901373	1.0	0.3056682418262561	2.9835539000169176	0.4784457347029924	0.606199196069674	0.4727646270656543	0.27928762840553817	0.8114279182437185	0.9904702533303935	264.0	5.104015911641925	223.0	0.5141765992947233
264	Feb25-FISH2-3R4-rep1-cp190-100x_Position004_3_cmle.ics	18	1	0	1.2995999999999999	0.3399202741125049	1.0	2.354845810878349	1.0	0.6639153385791856	1.0	0.27959054898357405	2.844448515962564	0.6381098563753974	0.7396009209516501	0.6329020940686328	0.5172404341629208	0.7313608154178339	0.9228470934158572	122.0	2.3285308962673215	67.0	0.15448355225446841
265	Feb25-FISH2-3R4-rep1-cp190-100x_Position004_3_cmle.ics	19	1	0	1.083	0.4647808809307618	1.0	0.4508508853211775	1.0	2.1280260539523534	1.0	0.3343204902613444	2.152591365685249	0.9825855618090665	0.9968255482421274	0.9824477725841839	0.9563155161266389	0.27124954861742046	0.9935819834988318	142.0	2.6584587711725085	92.0	0.21212666876732977
266	Feb25-FISH2-3R4-rep1-cp190-100x_Position004_3_cmle.ics	20	1	0	1.2995999999999999	0.27853203501141655	1.0	0.5265656591379723	1.0	1.9097941614020073	1.0	0.3345968221641887	2.6825869683382924	0.9471583904921452	0.9796045769194298	0.9454831368334545	0.901871226728198	0.38198526110863285	1.0084192440839514	176.0	3.371470275974055	127.0	0.29282703188533565
267	Feb25-FISH2-3R4-rep1-cp190-100x_Position004_3_cmle.ics	21	1	0	1.2995999999999999	4.0477590399279855	1.0	0.5984138663137828	1.0	0.3720027687491155	1.0	0.23887321314143317	2.7554472247544988	0.5202592285823017	0.6328210695977255	0.5160618745942558	0.33374001029750844	0.7549457919048016	0.9710571481746315	126.0	2.417921720088778	65.0	0.14987210293343953
268	Feb25-FISH2-3R4-rep1-cp190-100x_Position004_3_cmle.ics	23	1	0	1.2995999999999999	4.23343226084371	1.0	4.347059724712768	1.0	0.9148837159138977	1.0	0.2631477098364001	3.020773183013535	0.7520754958764679	0.8307612744963433	0.751022873932504	0.6119806683691682	0.6370461473807482	1.0056533817107969	122.0	2.3987466427885806	65.0	0.14987210293343953
269	Feb25-FISH2-3R4-rep1-cp190-100x_Position004_3_cmle.ics	24	1	0	1.5162	2.5549261035125537	1.0	0.49752675999035767	1.0	0.0	1.0	0.2077577786347495	3.0952341629014186	0.09326396937922855	0.20490444486374296	0.09326396937922855	0.033161271193293616	0.9408204963208274	0.9761348030155879	132.0	2.669034200023064	65.0	0.14987210293343953
270	Feb25-FISH2-3R4-rep1-cp190-100x_Position004_3_cmle.ics	25	1	0	1.2995999999999999	0.3475815759605532	1.0	0.20586982863795825	1.0	0.0	1.0	0.25969454843052203	2.5828512183890187	0.18707652060170046	0.3444211903204709	0.18707652060170046	0.030941792020928713	0.9390422305505591	0.9961579568646624	136.0	2.594588281961582	76.0	0.1752350741990985
271	Feb25-FISH2-3R4-rep1-cp190-100x_Position004_3_cmle.ics	26	1	0	1.5162	1.2150511049600787	1.0	1.2655292273822927	1.0	0.622541700711641	1.0	0.29498817492864543	2.0522958418942117	0.5475139641417585	0.6853044601528581	0.5475139641417585	0.412106641788367	0.7604818166810718	0.9859648596336208	206.0	3.854659463911625	151.0	0.3481644237376825
272	Feb25-FISH2-3R4-rep1-cp190-100x_Position004_3_cmle.ics	27	1	0	1.083	NA	0.0	NA	0.0	0.41270001764292574	1.0	0.261512653717724	3.220539170584575	0.5446311570184229	0.6216950589686272	0.5446311570184229	0.4266360903414785	0.7706928854782505	0.9927541552231143	104.0	2.019893184432443	51.0	0.11759195768623716
273	Feb25-FISH2-3R4-rep1-cp190-100x_Position004_3_cmle.ics	31	1	0	1.083	0.3392938716501656	1.0	0.23090772611667928	1.0	0.5097226605744432	1.0	0.2614318905481626	2.4712772110049266	0.5887354971361434	0.7035834924364811	0.5817741224849464	0.4390071963577618	0.7334147116783308	0.980069484073957	126.0	2.3711112224079383	68.0	0.15678927691498287
274	Feb25-FISH2-3R4-rep1-cp190-100x_Position004_3_cmle.ics	32	1	0	0.8664	2.154156555181987	1.0	1.7890742301036437	1.0	0.20635000882146287	1.0	0.3176904155016142	2.337441733654976	0.34511034065268836	0.44899840405040997	0.3441747839964779	0.20504512685047604	0.8543208674900739	1.0058510181468983	100.0	1.907097111770565	53.0	0.12220340700726606
275	Feb25-FISH2-3R4-rep1-cp190-100x_Position004_3_cmle.ics	33	1	0	1.5162	0.3925998328306418	1.0	0.47547893886078063	1.0	0.20635000882146287	1.0	0.2882305395200157	2.7292863427568297	0.34940743443702305	0.49273373419428534	0.3401818152972347	0.17422379464073234	0.8646683989557536	0.9972022871819021	184.0	3.550251923616969	126.0	0.2905213072248212
276	Feb25-FISH2-3R4-rep1-cp190-100x_Position004_3_cmle.ics	34	1	0	0.8664	2.6425957871565395	1.0	0.3204049465535537	1.0	0.23070632344123612	1.0	0.2916962314675708	2.495442372160765	0.3708206411372208	0.48748912097476066	0.36085726718885985	0.22089860748476936	0.8486968569014719	0.9794796183491026	108.0	2.0624735105730605	57.0	0.13142630564932387
277	Feb25-FISH2-3R4-rep1-cp190-100x_Position004_3_cmle.ics	35	1	0	1.083	0.2120691871484382	1.0	0.23964992496505372	1.0	0.741346755705622	1.0	0.2674205563182136	1.6746029650515004	0.7494858761446531	0.8740202545398107	0.7463623312121682	0.5785784960422163	0.6079943516810158	0.968072152194018	166.0	3.0777774698991522	104.0	0.2397953646935032
278	Feb25-FISH2-3R4-rep1-cp190-100x_Position004_3_cmle.ics	36	1	0	1.5162	0.2591980142695445	1.0	0.13592762171683548	1.0	1.3157503800483568	1.0	0.2937876203123271	2.825609199658889	0.8134341567719507	0.8929069578085063	0.8114587537260066	0.7254366773579162	0.5511569882311008	0.9909419525815824	198.0	3.8163093093112295	142.0	0.3274129017930525
279	Feb25-FISH2-3R4-rep1-cp190-100x_Position004_3_cmle.ics	37	1	0	1.7328	4.081326398469966	1.0	0.41302581783780196	1.0	0.0	1.0	0.2650718801466388	2.9836789775730748	0.17840823876418538	0.3575188721691746	0.17840823876418538	0.02229665550167475	0.9019236805601047	0.9805281729525867	240.0	4.637886715234438	180.0	0.4150304388926017
280	Feb25-FISH2-3R4-rep1-cp190-100x_Position004_3_cmle.ics	39	1	0	1.5162	0.45545355628888007	1.0	0.16291284823561147	1.0	1.6149442640886529	1.0	0.23307765565509456	1.6738195924291486	0.8725277680441355	0.9375616275374247	0.8708164579139944	0.7412539828706005	0.4433179011559923	0.8621561265781068	306.0	5.691540829160935	243.0	0.5602910925050123
281	Feb25-FISH2-3R4-rep1-cp190-100x_Position004_3_cmle.ics	40	1	0	1.083	0.22350712360003333	1.0	0.2565483156513283	1.0	0.639412489864916	1.0	0.2794714328294241	2.1483245043902035	0.6281186959748309	0.7576223176862856	0.6212829115842505	0.4842902386253175	0.7107844481969808	0.9895132028729249	154.0	2.87982074495604	95.0	0.21904384274887315
282	Feb25-FISH2-3R4-rep1-cp190-100x_Position004_3_cmle.ics	42	1	0	1.2995999999999999	0.4173451613244924	1.0	0.4509847806055592	1.0	0.3916201927270152	1.0	0.27676277301857954	2.619335959786818	0.49016390201467014	0.6132634097154945	0.4854485062970798	0.332311829019949	0.8143357920300993	0.9853559950811035	162.0	3.0820076414393744	102.0	0.23518391537247432
283	Feb25-FISH2-3R4-rep1-cp190-100x_Position004_3_cmle.ics	43	1	0	1.2995999999999999	0.5334754136507994	1.0	2.3709713660760614	1.0	1.6149442640886529	1.0	0.309757326863699	2.618040093978856	0.870003654103815	0.9117469821589984	0.8684394412426517	0.7982485944521729	0.4968553265584723	1.0027673301321447	170.0	3.2139787914014493	116.0	0.2674640606196767
284	Feb25-FISH2-3R4-rep1-cp190-100x_Position004_3_cmle.ics	44	1	0	1.7328	0.22487094869949725	1.0	0.2942048843685105	1.0	0.0	1.0	0.13984983166465936	2.1062730082593477	0.059526798733078715	0.18671891175162	0.059526798733078715	0.020924464884342773	0.9639345464381336	0.9000498023065164	250.0	4.884769023628504	139.0	0.32049572781150915
285	Feb25-FISH2-3R4-rep1-cp190-100x_Position004_3_cmle.ics	44	2	0	1.2995999999999999	0.3450347362190367	2.0	0.6599719958111419	2.0	0.10317500441073144	1.0	0.24033853635917513	2.4425036971486263	0.2565515600840503	0.3729356363460158	0.2565515600840503	0.07125330936931461	0.915319384172485	0.9481972795488892	148.0	2.8393555045855337	83.0	0.1913751468226997
286	Feb25-FISH2-3R4-rep1-cp190-100x_Position004_3_cmle.ics	45	1	0	1.2995999999999999	0.2277156224894676	1.0	0.2644066986907074	1.0	1.5162	1.0	0.2656974836399739	2.485192178469322	0.921089579469776	0.9471953389544182	0.9031151221196946	0.8302637605207637	0.44494053820051577	0.9926818098751108	196.0	3.7013981508792413	133.0	0.3066613798484224
287	Feb25-FISH2-3R4-rep1-cp190-100x_Position004_3_cmle.ics	47	1	0	1.2995999999999999	4.485426362654462	1.0	0.5140436070775186	1.0	0.0	1.0	0.28013140511610374	2.827547601412075	0.14751572357518727	0.3222678773900319	0.14751572357518727	0.02917462132591652	0.948929173437136	0.9656067796987018	144.0	2.7967751784449164	86.0	0.19829232080424306
288	Feb25-FISH2-3R4-rep1-cp190-100x_Position004_3_cmle.ics	49	1	0	1.083	0.5531394362679547	1.0	0.3370899540565839	1.0	0.5260913608053412	1.0	0.3033506929168382	2.475194865358734	0.49395208008280167	0.5929047008480991	0.49897270325799825	0.392284460785071	0.7631017429455696	0.9912480279181035	128.0	2.462617131999507	75.0	0.17292934953858405
289	Feb25-FISH2-3R4-rep1-cp190-100x_Position004_3_cmle.ics	50	1	0	1.2995999999999999	0.329385907127533	1.0	0.5772811836474552	1.0	1.2466683216206906	1.0	0.2802993217799496	2.4175620398113247	0.8374041974070625	0.8940517973538531	0.8349688417735119	0.761652358099604	0.5426755884749439	0.9922055409760562	156.0	2.9479214057071883	97.0	0.22365529206990203
290	Feb25-FISH2-3R4-rep1-cp190-100x_Position004_3_cmle.ics	52	1	0	1.2995999999999999	0.31520927630373086	1.0	0.39433024781022125	1.0	0.0	1.0	0.28380753372595546	2.6336284522061337	0.2415322758803517	0.43110944196527196	0.22877214686519684	0.028683780320770555	0.9036563894602749	0.9968177745604825	172.0	3.2820794521525976	113.0	0.2605468866381333
291	Feb25-FISH2-3R4-rep1-cp190-100x_Position004_3_cmle.ics	53	1	0	1.2995999999999999	1.6355199156529554	1.0	1.6294631772933126	1.0	1.5162	1.0	0.29740095743975503	3.046716627183221	0.9285618358542195	0.9579185482381776	0.9202101764340512	0.8496953113196462	0.38257617578376246	0.999201756689751	154.0	2.9734417403177194	98.0	0.2259610167304165
292	Feb25-FISH2-3R4-rep1-cp190-100x_Position004_3_cmle.ics	54	1	0	1.2995999999999999	0.29145500377920275	1.0	0.22759952010590676	1.0	0.10317500441073144	1.0	0.3273992772007014	2.732294084581297	0.30989599496378	0.4644804624810477	0.31013539274536056	0.09600294370605499	0.8889633906658353	1.0060607658912963	164.0	3.1267030533501035	113.0	0.2605468866381333
293	Feb25-FISH2-3R4-rep1-cp190-100x_Position004_3_cmle.ics	56	1	0	1.2995999999999999	0.37195083767550585	1.0	0.26506077593135896	1.0	2.3131205728517283	1.0	0.2932823503008304	2.8021667275184843	0.9870830281643251	0.9966280806216887	0.9866359753835617	0.9673461234816851	0.24115772333108998	0.9988585121317133	162.0	3.1288181391202143	105.0	0.24210108935401767
294	Feb25-FISH2-3R4-rep1-cp190-100x_Position004_3_cmle.ics	57	1	0	1.5162	0.20283316491488132	1.0	0.21772658371881082	1.0	1.5162	1.0	0.2457945131749938	2.309768880802101	0.9399953714417959	0.9841934737329322	0.9360240685026614	0.8718259662115251	0.4863566605797786	0.9075133502408735	174.0	3.2799643663824862	107.0	0.2467125386750466
295	Feb25-FISH2-3R4-rep1-cp190-100x_Position004_3_cmle.ics	58	1	0	1.5162	0.24742795539584364	1.0	0.41681967911924445	1.0	1.3389208086236206	1.0	0.2286905426261341	1.505298167184553	0.7897079118844226	0.8756682039725381	0.7887951365232431	0.6696124416959279	0.5770160734481143	0.9528247734707451	296.0	5.631900511490229	229.0	0.5280109472578101
296	Feb25-FISH2-3R4-rep1-cp190-100x_Position004_3_cmle.ics	59	1	0	1.5162	0.6096320703292223	1.0	0.4433200160057669	1.0	0.0	1.0	0.2792526803190927	2.9119779816677878	0.15928248748807974	0.3256161990213207	0.15928248748807974	0.02643338925123379	0.9664786424983457	0.917989781874659	180.0	3.4608610997955123	120.0	0.2766869592617345
297	Feb25-FISH2-3R4-rep1-cp190-100x_Position004_3_cmle.ics	61	1	0	0.8664	0.21693129786246956	1.0	0.24884247572569215	1.0	1.3842379406474168	1.0	0.3340725384089969	2.422465958559911	0.907676314313059	0.9433517045642058	0.9070492723012442	0.8625045378040329	0.4427745098891944	0.9931724963192644	108.0	2.0390682617326408	61.0	0.1406492042913817
298	Feb25-FISH2-3R4-rep1-cp190-100x_Position004_3_cmle.ics	62	1	0	1.2995999999999999	0.4284418134958608	1.0	1.2751206273063669	1.0	0.0	1.0	0.2493945472925561	3.123305386075029	0.17620257801588937	0.3352679900176294	0.1812738970167365	0.02942051880852623	0.9178793246161822	0.9579547172945052	152.0	2.905341079566571	88.0	0.20290377012527194
299	Feb25-FISH2-3R4-rep1-cp190-100x_Position004_3_cmle.ics	63	1	0	1.083	0.43699782534431664	1.0	0.303572547652021	1.0	0.0	1.0	0.2631477098364001	2.59378598335881	0.10062428883353323	0.3163806624227327	0.10062428883353323	0.035673647630470214	0.931931899470653	0.9487957476389752	122.0	2.3519361451077407	65.0	0.14987210293343953
300	Feb25-FISH2-3R4-rep1-cp190-100x_Position004_3_cmle.ics	64	1	0	1.083	0.4344152902128979	1.0	0.11155858010188426	1.0	0.20635000882146287	1.0	0.3199428132226949	2.6299258714720155	0.37340587016498067	0.5194951968355622	0.37340587016498067	0.19463064939669594	0.8240864347220929	0.9914157926529464	142.0	2.6818640200129282	90.0	0.20751521944630086
301	Feb25-FISH2-3R4-rep1-cp190-100x_Position004_3_cmle.ics	65	1	0	1.7328	0.2460766979242458	1.0	5.94954078490131	1.0	0.0	1.0	0.23871336893459466	3.0806650726087175	0.10809793729566997	0.30316108850577417	0.13955986232957798	0.0273380843740935	0.9456445622768274	0.9411901741432077	198.0	3.886525055832489	128.0	0.2951327565458501
302	Feb25-FISH2-3R4-rep1-cp190-100x_Position004_3_cmle.ics	67	1	0	1.2995999999999999	0.3895199113712089	1.0	0.31844652676939855	1.0	1.278824979729832	1.0	0.27634221897242356	2.7698230301398374	0.8764132774442053	0.93240058910162	0.8732072051659681	0.7868131868131868	0.5343484381431131	0.9911552853109735	148.0	2.862760753425954	89.0	0.2052094947857864
303	Feb25-FISH2-3R4-rep1-cp190-100x_Position004_3_cmle.ics	68	1	0	1.083	0.14267546787865198	1.0	0.316093607266697	1.0	0.8484788251675598	1.0	0.3396063716276209	2.558265787115714	0.6693468972533062	0.7376276703967447	0.6595401831129196	0.5684069175991862	0.666381917669612	1.0076241306209812	134.0	2.5498928700508534	85.0	0.19598659614372857
304	Feb25-FISH2-3R4-rep1-cp190-100x_Position004_3_cmle.ics	69	1	0	1.2995999999999999	0.44748005776809396	1.0	0.22324374869162197	1.0	0.7252201245704302	1.0	0.28166648430998564	2.548959548637146	0.641459127446527	0.7551843659273596	0.6349021389212569	0.5170442201726146	0.7042554319947185	0.9867435039832388	160.0	3.037312229528646	101.0	0.23287819071195984
305	Feb25-FISH2-3R4-rep1-cp190-100x_Position004_3_cmle.ics	70	1	0	1.7328	0.32455830306235595	1.0	0.6197811985785506	1.0	0.8664	1.0	0.26427912366914946	2.8755240420356696	0.8515686343154073	0.9646838475426479	0.8493730964086201	0.5701596891238353	0.5168865284559364	0.9963671028083708	256.0	4.948639512839429	198.0	0.45653348278186184
306	Feb25-FISH2-3R4-rep1-cp190-100x_Position004_3_cmle.ics	71	1	0	1.2995999999999999	0.18026230524068998	1.0	0.5474895764458271	1.0	0.5556144027286182	1.0	0.29907699693135376	2.2383683898432722	0.5819383711396556	0.6881149221098661	0.5766602896966384	0.4063652978955999	0.7418656722574282	0.9794900231664002	172.0	3.235268954471758	116.0	0.2674640606196767
307	Feb25-FISH2-3R4-rep1-cp190-100x_Position004_3_cmle.ics	72	1	0	1.7328	0.2408507798611492	1.0	0.23750936086726301	1.0	1.2995999999999999	1.0	0.24865777720505636	2.1309337122962586	0.9166161790338065	0.9921029574878597	0.9153205887013338	0.728748590229944	0.4165677954613133	0.9394553369917219	276.0	5.23175689006378	215.0	0.4957308020106076
308	Feb25-FISH2-3R4-rep1-cp190-100x_Position004_3_cmle.ics	73	1	0	1.5162	2.6473891710834554	1.0	0.2831398934524589	1.0	0.8664	1.0	0.26355615600940024	3.061346219052253	0.7980525693701807	0.8569773550214818	0.7835312658299094	0.6487730061349694	0.559560240934863	0.9753356111205267	170.0	3.2607892890822887	107.0	0.2467125386750466
309	Feb25-FISH2-3R4-rep1-cp190-100x_Position004_3_cmle.ics	74	1	0	1.2995999999999999	1.095585559295625	1.0	0.4060702347211557	1.0	0.42540144110901373	1.0	0.30443970331245684	2.596913939869417	0.5086713214019647	0.6625374659990644	0.5061244997314576	0.35669796774025886	0.8187152203217571	0.9970145684981536	170.0	3.237384040241869	115.0	0.2651583359591622
310	Feb25-FISH2-3R4-rep1-cp190-100x_Position004_3_cmle.ics	75	1	0	1.5162	0.30178953458536195	3.0	3.0557843225042176	2.0	0.6497999999999999	1.0	0.2912166652001647	2.975439413985386	0.6227280267079005	0.8061770599574062	0.6227280267079005	0.3731136401335395	0.630980731203521	0.999532459255929	192.0	3.6822230735790438	135.0	0.31127282916945126
311	Feb25-FISH2-3R4-rep1-cp190-100x_Position004_3_cmle.ics	75	2	0	1.5162	0.4433094147239081	1.0	0.9467615337467988	1.0	1.1112288054572363	1.0	0.2997801650992731	2.5324103881130537	0.5738004038216244	0.6753563945097038	0.5733390023432331	0.49390740320578697	0.788111620447772	0.9804166762207925	220.0	4.2143378449675675	168.0	0.3873617429664282
312	Feb25-FISH2-3R4-rep1-cp190-100x_Position004_3_cmle.ics	75	3	0	1.7328	0.29716514646087633	2.0	0.4354277018275022	2.0	0.23070632344123612	1.0	0.2840253791836332	2.6309181651558093	0.24572679312626194	0.3957041997067622	0.24319289823046814	0.11790809721462223	0.9254054488495986	0.9829275688787525	238.0	4.546380805642869	184.0	0.42425333753465955
313	Feb25-FISH2-3R4-rep1-cp190-100x_Position004_3_cmle.ics	76	1	0	0.8664	0.4337977815584127	1.0	3.211269358701606	1.0	0.5963412819178956	1.0	0.3182908668164536	2.332267240871191	0.6602816983723445	0.7594386487829111	0.6525817480494434	0.5064580228514655	0.7063001402796808	0.99691498603543	118.0	2.215734823605444	68.0	0.15678927691498287
314	Feb25-FISH2-3R4-rep1-cp190-100x_Position004_3_cmle.ics	77	1	0	0.8664	NA	0.0	0.3806657173266649	1.0	0.41270001764292574	1.0	0.3634959072919537	2.6639613460861438	0.5597097305416312	0.6742612063193326	0.5478926509708826	0.4059881648238296	0.7502604232216582	1.0064937276310413	98.0	1.8624016998598358	55.0	0.12681485632829495
315	Feb25-FISH2-3R4-rep1-cp190-100x_Position004_3_cmle.ics	78	1	0	1.2995999999999999	0.9689751360138626	1.0	0.6258424641053079	1.0	0.5836459621422412	1.0	0.2708035121517532	3.4147223842141172	0.6239358191019413	0.7289575681668162	0.6166748472487856	0.5259042364131814	0.7191280578136596	0.9625894326597407	112.0	2.175269583234938	58.0	0.13373203030983835
316	Feb25-FISH2-3R4-rep1-cp190-100x_Position004_3_cmle.ics	79	1	0	1.2995999999999999	0.1828978197635464	1.0	0.3052099201944521	1.0	0.6275890508929507	1.0	0.3099409229247099	2.661601462389363	0.5960661036491027	0.7001143116174109	0.5960661036491027	0.4882682775407235	0.7102640663486998	1.0046689349380251	156.0	2.9947319033880286	102.0	0.23518391537247432
317	Feb25-FISH2-3R4-rep1-cp190-100x_Position004_3_cmle.ics	80	1	0	1.2995999999999999	0.41080237224045063	1.0	0.6696008349681387	1.0	0.0	1.0	0.23268021748304724	2.234532411952006	0.2062342864892496	0.3752516769771639	0.2062342864892496	0.030253398291204606	0.9256310292851926	0.9362096161373178	152.0	2.835125333045311	85.0	0.19598659614372857
318	Feb25-FISH2-3R4-rep1-cp190-100x_Position004_3_cmle.ics	81	1	0	0.8664	0.24023269860311727	1.0	1.7369920119974507	1.0	0.23070632344123612	1.0	0.2664353631173921	2.219004555445782	0.3526706339126964	0.4906926956711056	0.35104684495083277	0.21553303820893355	0.8620631607684144	0.9849953468790895	102.0	1.904982026000454	50.0	0.11528623302572269
319	Feb25-FISH2-3R4-rep1-cp190-100x_Position004_3_cmle.ics	82	1	0	1.2995999999999999	0.46035113818591467	1.0	0.3569519893521399	1.0	1.7763106057964917	1.0	0.2830711861397215	2.9141461343967934	0.9359636806140598	0.9724000748853319	0.9345783019751006	0.8892211925489095	0.40107278259158863	0.9876236251883843	166.0	3.2182089629416715	107.0	0.2467125386750466
320	Feb25-FISH2-3R4-rep1-cp190-100x_Position004_3_cmle.ics	83	1	0	1.7328	0.47156875466296594	1.0	0.2268585882229926	1.0	1.2536039404732575	1.0	0.2818737042825912	2.4431916127572393	0.7387233023538107	0.8252044772360375	0.7359983154626492	0.642603518536104	0.6206825754123394	0.9893528786189308	288.0	5.499929361528152	244.0	0.5625968171655268
321	Feb25-FISH2-3R4-rep1-cp190-100x_Position004_3_cmle.ics	84	1	0	1.5162	0.10901074017461919	1.0	0.3650972888432524	1.0	0.0	1.0	0.26235384219421876	2.1977209081010622	0.29808014793194404	0.5037050969443714	0.29830675936585055	0.02147823170565894	0.7633209561150895	0.9477498622198351	230.0	4.320788660319112	168.0	0.3873617429664282
322	Feb25-FISH2-3R4-rep1-cp190-100x_Position004_3_cmle.ics	85	1	0	1.2995999999999999	0.513643191266986	1.0	0.45527577414373915	1.0	0.6736388337817686	1.0	0.2595039307669265	2.6843627543447806	0.7187158966897054	0.8301541469625319	0.7144870862131685	0.5367974718079301	0.5682046074404642	0.9997453841942147	150.0	2.907456165336682	88.0	0.20290377012527194
323	Feb25-FISH2-3R4-rep1-cp190-100x_Position004_3_cmle.ics	87	1	0	1.5162	0.21363799260583044	1.0	0.367265204538401	1.0	0.0	1.0	0.21346131677532118	2.907902454690252	0.08472193929517213	0.2474231004277857	0.08472193929517213	0.029690364636382156	0.94667367978486	0.931732935899449	172.0	3.3757004475142764	98.0	0.2259610167304165
324	Feb25-FISH2-3R4-rep1-cp190-100x_Position004_3_cmle.ics	88	1	0	1.7328	0.5721788111617112	1.0	0.709324572421309	1.0	0.7610319551488771	1.0	0.2555440387245966	2.7910767815753115	0.6438913385958039	0.7795576357225616	0.6173053038701665	0.4297901958005818	0.7152134661656914	0.9649042352107954	218.0	4.216452930737678	153.0	0.35277587305871144
325	Feb25-FISH2-3R4-rep1-cp190-100x_Position004_3_cmle.ics	89	1	0	1.7328	1.9916332731387574	1.0	1.9433802267634255	1.0	2.072839528899818	1.0	0.30209828376829984	3.0477194544015647	0.9161765138061472	0.9585416745385006	0.9154921890415675	0.8641720300095301	0.44382514980816923	1.0026594617010545	234.0	4.550610977183092	185.0	0.426559062195174
326	Feb25-FISH2-3R4-rep1-cp190-100x_Position004_3_cmle.ics	89	2	0	1.083	0.540242895252496	1.0	0.4015598813964055	1.0	1.668143133707265	1.0	0.27689958019308064	2.577690022677128	0.8293806231133838	0.8715883471667695	0.8293806231133838	0.7751069519839121	0.5669800211347699	0.997730113758158	106.0	2.017778098662332	54.0	0.12450913166778053
327	Feb25-FISH2-3R4-rep1-cp190-100x_Position004_3_cmle.ics	90	1	0	1.2995999999999999	0.5663135980327951	1.0	0.41241868852539854	1.0	2.09591398979362	1.0	0.28610847979324433	2.7663261581525704	0.9800393504123638	0.9933787324273904	0.9790708817142916	0.9508068873416043	0.30720050893109535	0.9955360210580569	156.0	2.9713266545476085	98.0	0.2259610167304165
328	Feb25-FISH2-3R4-rep1-cp190-100x_Position004_3_cmle.ics	91	1	0	1.2995999999999999	0.07865617226806958	1.0	0.6046370259016711	1.0	0.3720027687491155	1.0	0.29249864608420967	2.8786245988544596	0.4713795727940377	0.5987209520702982	0.4680287439828406	0.3224604374857911	0.798853128794325	0.9970757045778277	158.0	3.0394273152987568	101.0	0.23287819071195984
329	Feb25-FISH2-3R4-rep1-cp190-100x_Position004_3_cmle.ics	92	1	0	1.083	0.10329588191096245	1.0	0.1710133808320361	1.0	1.2995999999999999	1.0	0.3046309795115301	2.1142103452501564	0.9024337577039003	0.9442889918574835	0.8907013360924918	0.809064735255747	0.45180592942576314	0.9851034090264601	166.0	3.1011827187395724	111.0	0.2559354373171044
330	Feb25-FISH2-3R4-rep1-cp190-100x_Position004_3_cmle.ics	93	1	0	1.083	0.43734572188263615	1.0	0.44833499729288484	1.0	0.0	1.0	0.26179938779914946	2.6032685697675975	0.10339603118879569	0.33173201285983517	0.14411884261483315	0.036620967443922986	0.945100465955323	0.8986993923278446	108.0	2.0156630128922206	54.0	0.12450913166778053
331	Feb25-FISH2-3R4-rep1-cp190-100x_Position004_3_cmle.ics	95	1	0	0.8664	0.5670223888648546	1.0	0.1424558696452383	1.0	0.8664	1.0	0.24936775183065954	1.5784900298441185	0.8018733911306639	0.9209060463354369	0.8018733911306639	0.6529017761056537	0.5985265994454422	0.9462682446439831	128.0	2.3689961366378274	68.0	0.15678927691498287
332	Feb25-FISH2-3R4-rep1-cp190-100x_Position004_3_cmle.ics	96	1	0	1.5162	0.2914782124829336	1.0	0.3074815760299856	1.0	0.0	1.0	0.18696403279676257	2.3739926093235386	0.10843069973504756	0.2328627893845285	0.07596751075011944	0.0274247491638796	0.9528050214938097	0.9154641220128086	200.0	3.9312204677432177	115.0	0.2651583359591622
333	Feb25-FISH2-3R4-rep1-cp190-100x_Position004_3_cmle.ics	97	1	0	1.083	0.2012896897190945	1.0	0.298194569315877	1.0	0.0	1.0	0.3046309795115301	2.3191264638425197	0.1735770008668015	0.3604314143311182	0.1735770008668015	0.026965652990465182	0.9166122204599169	0.9861697317659904	166.0	3.147993216420412	111.0	0.2559354373171044
334	Feb25-FISH2-3R4-rep1-cp190-100x_Position004_3_cmle.ics	98	1	0	1.7328	0.4561233400595721	1.0	0.21510495600098403	1.0	1.1112288054572363	1.0	0.255800228274075	2.7497338202964863	0.7268800846911043	0.8114733316430697	0.7244158582313615	0.598815925841907	0.6548654122087573	0.9848661205974535	264.0	5.080610662801506	204.0	0.47036783074494865
335	Feb25-FISH2-3R4-rep1-cp190-100x_Position004_3_cmle.ics	99	1	0	1.2995999999999999	0.2677469122007782	1.0	NA	0.0	0.9228252937649445	1.0	0.29375218469089276	2.622199960169684	0.6971424395234963	0.7971250822188116	0.6971424395234963	0.5988133084849814	0.6464818000615413	0.9924911657126831	166.0	3.1948037141012517	109.0	0.25132398799607547
336	Feb25-FISH2-3R4-rep1-cp190-100x_Position004_3_cmle.ics	100	1	0	1.083	0.18933209315620295	1.0	0.42745604096184964	1.0	0.10317500441073144	1.0	0.3723217720833021	2.5392580403401626	0.2692562056346722	0.4719754419999118	0.2692562056346722	0.0716128036682686	0.8884266105231924	1.00716713429761	136.0	2.5945882819615824	91.0	0.20982094410681532
337	Feb25-FISH2-3R4-rep1-cp190-100x_Position004_3_cmle.ics	101	1	0	1.2995999999999999	0.2959501323922411	1.0	0.1513351499756244	1.0	0.0	1.0	0.22907446432425577	2.3161445415365636	0.16875245966155056	0.3217876820149547	0.14922274695001966	0.028832152695789058	0.957145172016487	0.9600680690871142	168.0	3.1926886283311404	98.0	0.2259610167304165
338	Feb25-FISH2-3R4-rep1-cp190-100x_Position004_3_cmle.ics	103	1	0	1.083	0.4772589366628035	1.0	0.42785411218793784	1.0	0.5097226605744432	1.0	0.3557758653078841	2.784348066537814	0.5453657221791719	0.6661725233875768	0.5453657221791719	0.40393405433329965	0.7164190799031808	1.004954356502864	134.0	2.5732981188912736	87.0	0.20059804546475749
339	Feb25-FISH2-3R4-rep1-cp190-100x_Position004_3_cmle.ics	104	1	0	1.083	3.980893418845301	1.0	1.2283108222261274	1.0	1.8317015899721938	1.0	0.3324903357742127	2.915012403553789	0.9463189484534201	0.9705461146229556	0.943390891096334	0.9049202309607859	0.44216677791749126	1.0084819330192691	96.0	1.8645167856299474	51.0	0.11759195768623716
340	Feb25-FISH2-3R4-rep1-cp190-100x_Position004_3_cmle.ics	105	1	0	1.2995999999999999	0.4348627439075889	1.0	0.1583920753941726	1.0	0.42540144110901373	1.0	0.20195952773077241	2.898973934722822	0.4502649799485947	0.5470894066625922	0.43944810495382736	0.32909839839923644	0.829664867685166	0.9519497610250096	140.0	2.707384354623459	70.0	0.1614007262360118
341	Feb25-FISH2-3R4-rep1-cp190-100x_Position004_3_cmle.ics	106	1	0	1.2995999999999999	0.21033022144894883	1.0	0.5052474539885361	1.0	0.6158520176412351	1.0	0.31897580368259437	2.649295269876162	0.6015186981667833	0.7377752037130884	0.5910856922223027	0.44063161112317706	0.7140425863254093	0.9893945348572138	176.0	3.3714702759740547	124.0	0.28590985790379225
342	Feb25-FISH2-3R4-rep1-cp190-100x_Position005_4_cmle.ics	1	1	0	1.7328	0.2690397556502244	1.0	0.276333048093213	1.0	0.9971598751598192	1.0	0.2855241622522794	2.4273512506250747	0.6898839137645107	0.7914801606520006	0.6846788672175015	0.5623211376744596	0.6948940237217794	0.9927490631316919	252.0	4.812438191337132	201.0	0.4634506567634053
343	Feb25-FISH2-3R4-rep1-cp190-100x_Position005_4_cmle.ics	2	1	0	1.2995999999999999	0.40495414554383746	1.0	0.44408305116137486	1.0	0.7857574237886386	1.0	0.2688597490768461	2.4418095388507943	0.6697795612069415	0.7546823701078743	0.6662045963833446	0.5657668455886184	0.6629457942551112	0.9664118529088668	156.0	2.9479214057071887	95.0	0.21904384274887315
344	Feb25-FISH2-3R4-rep1-cp190-100x_Position005_4_cmle.ics	3	1	0	1.5162	0.44254646318940083	1.0	0.08221036093718898	1.0	0.20635000882146287	1.0	0.3078760800517997	3.079170132629327	0.36469932297889285	0.5014894464356829	0.36469932297889285	0.1979410593389088	0.8315246065127719	1.0073050743043563	180.0	3.5076715974763517	126.0	0.2905213072248212
345	Feb25-FISH2-3R4-rep1-cp190-100x_Position005_4_cmle.ics	7	1	0	1.2995999999999999	3.2573015055508066	1.0	0.7344614618608312	1.0	1.9493999999999998	1.0	0.26355615600940024	2.7614857713605123	0.9874793201985261	0.9972890660249661	0.9796360354940593	0.9208151601744623	0.3225364258103749	0.9867382002732484	170.0	3.213978791401449	107.0	0.2467125386750466
346	Feb25-FISH2-3R4-rep1-cp190-100x_Position005_4_cmle.ics	8	1	0	1.5162	0.4073805997854642	1.0	0.3242243326722458	1.0	0.2918229810711206	1.0	0.2570945244484091	2.5123385027760046	0.3992692146157077	0.5374884502309953	0.39300293994120117	0.2316757664846703	0.819808340387237	0.9786347562789405	184.0	3.5268466747765492	119.0	0.27438123460122005
347	Feb25-FISH2-3R4-rep1-cp190-100x_Position005_4_cmle.ics	9	1	0	1.083	0.26466360465084987	1.0	0.32531131234494215	1.0	1.0622516852075932	1.0	0.22561917067413154	1.7309818394767478	0.7995727929682704	0.9167355490265081	0.7987462046501731	0.6659805710825033	0.5816462397586755	0.9089658471913108	170.0	3.12035779603977	99.0	0.22826674139093092
348	Feb25-FISH2-3R4-rep1-cp190-100x_Position005_4_cmle.ics	10	1	0	1.2995999999999999	5.440563403317044	1.0	5.642553156790603	1.0	0.0	1.0	0.29375218469089276	2.618002335067254	0.1883843036109064	0.3793386145910096	0.1883843036109064	0.02862011790714812	0.9228854817622139	0.9962934154438089	166.0	3.171398465260832	109.0	0.25132398799607547
349	Feb25-FISH2-3R4-rep1-cp190-100x_Position005_4_cmle.ics	11	1	0	1.083	0.1536483135567366	1.0	0.5943600859549584	1.0	0.622541700711641	1.0	0.2672535417116317	2.109630210987454	0.6201648998822143	0.7343109540636042	0.6201648998822143	0.48483510011778563	0.6875621900965186	0.9931016282072863	144.0	2.7031541830832366	84.0	0.1936808714832141
350	Feb25-FISH2-3R4-rep1-cp190-100x_Position005_4_cmle.ics	12	1	0	1.083	0.4205511992003117	1.0	0.4640303385454219	1.0	1.7153360421684174	1.0	0.2631477098364001	2.113892871890582	0.896160965552529	0.9324707670544328	0.8948667399057925	0.8490044996914927	0.4172254088121336	0.9907346213530283	122.0	2.3285308962673215	65.0	0.14987210293343953
351	Feb25-FISH2-3R4-rep1-cp190-100x_Position005_4_cmle.ics	12	2	0	0.8664	3.6797462787073183	1.0	3.8409269282232303	1.0	0.9512265400461282	1.0	0.24296698579674678	1.4853666741010985	0.6709506538849344	0.7392248190341465	0.6709506538849344	0.5836205210010685	0.6417275639304618	0.9140641109638228	124.0	2.2796053128163702	64.0	0.14756637827292504
352	Feb25-FISH2-3R4-rep1-cp190-100x_Position005_4_cmle.ics	13	1	0	1.2995999999999999	0.11560324138759613	1.0	0.3209599827107942	1.0	0.0	1.0	0.22422053382509835	2.470080503085987	0.10482802569133505	0.21755462762657007	0.10482802569133505	0.03763143331488655	0.952399750090296	0.9783725077473087	122.0	2.3987466427885806	60.0	0.13834347963086724
353	Feb25-FISH2-3R4-rep1-cp190-100x_Position005_4_cmle.ics	15	1	0	1.2995999999999999	0.26432935765538185	1.0	0.26017242312689726	1.0	1.0841098665386142	1.0	0.31897580368259437	2.639708778099187	0.7506851076482927	0.8180988965949547	0.749150145057983	0.6617979153440003	0.5901321083479839	1.0020157757780894	176.0	3.371470275974055	124.0	0.28590985790379225
354	Feb25-FISH2-3R4-rep1-cp190-100x_Position005_4_cmle.ics	16	1	0	1.083	0.8061897210938789	1.0	0.40917154372399495	1.0	0.46141264688247224	1.0	0.2664712578660205	2.9547344898795975	0.5497203231821007	0.6300151923209724	0.5344934742075823	0.423917547130723	0.7501734421319196	0.9015013028251505	110.0	2.107168922483789	56.0	0.12912058098880944
355	Feb25-FISH2-3R4-rep1-cp190-100x_Position005_4_cmle.ics	17	1	0	1.9493999999999998	0.3898313681295931	1.0	1.8599542163291425	2.0	0.8972608143895275	1.0	0.26500010928370776	2.9350976799821296	0.662277459991002	0.7858715213059966	0.6574249630438974	0.49573197184909057	0.686953131585118	0.9852184803760826	266.0	5.1487113235526545	210.0	0.48420217870803534
356	Feb25-FISH2-3R4-rep1-cp190-100x_Position005_4_cmle.ics	18	1	0	1.2995999999999999	0.10736534055364201	1.0	0.6332569348076386	1.0	2.166	1.0	0.32221463113741466	2.9385740873517308	0.9944155718389877	0.9977605797475709	0.9889441234384583	0.9529035798444108	0.21687130912818733	0.9999112331668195	156.0	3.0649476499092883	104.0	0.2397953646935032
357	Feb25-FISH2-3R4-rep1-cp190-100x_Position005_4_cmle.ics	19	1	0	1.083	0.24460331589495554	1.0	1.8478244158484523	1.0	0.9342894015681998	1.0	0.29778726282751644	2.48016843633303	0.73260675529666	0.8037475924273031	0.7273688166486588	0.644830178042937	0.6093199279328334	0.9900700370082904	140.0	2.6605738569426194	85.0	0.19598659614372857
358	Feb25-FISH2-3R4-rep1-cp190-100x_Position005_4_cmle.ics	20	1	0	1.2995999999999999	5.914509732584037	1.0	5.843001659909582	1.0	0.0	1.0	0.15336559238493963	2.3733445782704803	0.0791231332393873	0.21199563067532748	0.0791231332393873	0.02842145638596813	0.9609551131311147	0.7559686627815834	140.0	2.7073843546234584	61.0	0.1406492042913817
359	Feb25-FISH2-3R4-rep1-cp190-100x_Position005_4_cmle.ics	21	1	0	1.2995999999999999	0.2826311570803976	1.0	0.33143924818696974	1.0	2.1003330663048003	1.0	0.2698412531049864	2.325338450792649	0.9654858194188912	0.9839101607248238	0.9642621585031416	0.9358055333773041	0.3051153444680454	1.0006538718213949	178.0	3.3927604390443635	116.0	0.2674640606196767
360	Feb25-FISH2-3R4-rep1-cp190-100x_Position005_4_cmle.ics	22	1	0	1.5162	0.3826992933571382	1.0	0.5868127668956636	1.0	0.0	1.0	0.26087195996935253	2.783939079502832	0.29211537118513864	0.454235630979817	0.2796494168587192	0.026045813255115582	0.880825188192367	0.9805064983291981	206.0	3.9482804592733043	142.0	0.3274129017930525
361	Feb25-FISH2-3R4-rep1-cp190-100x_Position005_4_cmle.ics	23	1	0	1.5162	0.2855476475731757	1.0	0.25588447475584447	1.0	0.0	1.0	0.2623025778457774	3.021341824200025	0.1703043613464977	0.3153764673870792	0.1703043613464977	0.030295226618984684	0.9422197202142897	0.9758488292220565	166.0	3.241614211782091	103.0	0.23748964003298878
362	Feb25-FISH2-3R4-rep1-cp190-100x_Position005_4_cmle.ics	24	1	0	1.5162	0.20474073807172413	1.0	0.3130695695951438	1.0	0.9378659497950863	1.0	0.3037281960013569	2.9679434475166038	0.739315644174292	0.8243317413636326	0.7361863177986582	0.5907545608703132	0.6151081484348732	1.0045302339556244	176.0	3.3948755248144744	121.0	0.27899268392224896
363	Feb25-FISH2-3R4-rep1-cp190-100x_Position005_4_cmle.ics	26	1	0	1.083	0.3236227672305239	1.0	NA	0.0	0.9733510449106972	1.0	0.26179938779914946	3.2403341362858544	0.7832531484363945	0.8569318664213952	0.7813959247205321	0.7184271968303382	0.5932713276425222	0.9657114758837839	108.0	2.0858787594134807	54.0	0.12450913166778053
364	Feb25-FISH2-3R4-rep1-cp190-100x_Position005_4_cmle.ics	27	1	0	1.083	0.3438504849835047	1.0	0.37289489752937516	1.0	0.0	1.0	0.22309000186583225	2.1982445191021514	0.21250944654367637	0.45991998221827074	0.20810846854856635	0.029295398977550565	0.9085905203564142	0.8883211688892286	138.0	2.569067947351051	72.0	0.16601217555704068
365	Feb25-FISH2-3R4-rep1-cp190-100x_Position005_4_cmle.ics	28	1	0	1.7328	0.3101195640334374	1.0	0.6555250692588627	1.0	0.32626801153583	1.0	0.31088499634397654	2.726428169325512	0.3852124735253031	0.510618043350908	0.38066858936806214	0.20194373094197346	0.8484002844245622	0.9961763951169555	296.0	5.678711009171067	267.0	0.6156284843573592
366	Feb25-FISH2-3R4-rep1-cp190-100x_Position005_4_cmle.ics	30	1	0	1.5162	0.12941431513234722	1.0	0.4214840459875036	1.0	0.741346755705622	1.0	0.2912166652001647	2.805119285073107	0.6873707949633527	0.8111510271348648	0.6823037890506412	0.4974845676781403	0.6919798877791358	0.9990364639691576	192.0	3.705628322419464	135.0	0.31127282916945126
367	Feb25-FISH2-3R4-rep1-cp190-100x_Position005_4_cmle.ics	31	1	0	1.083	0.5611081732711104	1.0	0.4934983837354268	1.0	0.687545504971255	1.0	0.2815510562887972	2.6738607992684305	0.5166721165148074	0.5941358161073944	0.5095445989059062	0.42093448693362084	0.7903371308812379	0.9842351288924104	108.0	2.0624735105730605	56.0	0.12912058098880944
368	Feb25-FISH2-3R4-rep1-cp190-100x_Position005_4_cmle.ics	31	2	0	1.5162	0.8257412963826074	1.0	0.8027337768867508	1.0	0.10317500441073144	1.0	0.2987385666158142	2.5096936963244203	0.3137521762569265	0.47850918667644693	0.2971065725168577	0.07874294097372583	0.8714225260907978	0.9954699551813768	222.0	4.212222759197456	170.0	0.39197319228745714
369	Feb25-FISH2-3R4-rep1-cp190-100x_Position005_4_cmle.ics	32	1	0	1.2995999999999999	0.35722535112149617	1.0	0.4409197725663024	1.0	0.8595614345612763	1.0	0.2979055391433198	2.750168274752971	0.701621730180248	0.7914344529798665	0.7004970628106643	0.5915900989104785	0.6342196157921044	0.9995653531162174	156.0	2.9713266545476085	100.0	0.23057246605144538
370	Feb25-FISH2-3R4-rep1-cp190-100x_Position005_4_cmle.ics	34	1	0	1.7328	2.9332412336607154	1.0	0.3254919294824449	2.0	1.4199491695140265	1.0	0.2566466078964107	3.287118263750418	0.7726163700954485	0.8365513760957505	0.7719686553760322	0.6754849912975752	0.5782971755218823	0.9900334866005253	228.0	4.439929990291323	164.0	0.3781388443243705
371	Feb25-FISH2-3R4-rep1-cp190-100x_Position005_4_cmle.ics	34	2	0	1.083	0.17204035423159914	2.0	6.22326392173159	2.0	1.1736910802652911	1.0	0.29733737369906565	2.5035793217505073	0.6580741812170678	0.7135014742463859	0.6569218053358977	0.5978228043265754	0.7015741243704772	0.9784495499572613	130.0	2.507312543910236	76.0	0.1752350741990985
372	Feb25-FISH2-3R4-rep1-cp190-100x_Position005_4_cmle.ics	35	1	0	1.5162	0.07917476436416106	1.0	0.4808458693670925	1.0	0.5556144027286182	1.0	0.28191961503978014	2.796751138812667	0.545982250289873	0.6715501462126903	0.5385221215060272	0.38501702776218016	0.7580450491945595	0.99457735802438	196.0	3.748208648560081	137.0	0.3158842784904802
373	Feb25-FISH2-3R4-rep1-cp190-100x_Position005_4_cmle.ics	36	1	0	1.7328	5.4750605942075765	1.0	0.8784863475160474	1.0	0.2918229810711206	1.0	0.32238994851045993	2.9294025680599605	0.3965492533891261	0.565237863223017	0.39353578696102554	0.17810978680543899	0.8480099291766526	1.004214676611965	246.0	4.748567702126204	206.0	0.47497928006597756
374	Feb25-FISH2-3R4-rep1-cp190-100x_Position005_4_cmle.ics	37	1	0	1.7328	0.09231496344333032	1.0	0.520850602187401	1.0	0.23070632344123612	1.0	0.23211848834787194	3.057595284828192	0.36068962384154096	0.4978610152038282	0.36068962384154096	0.17281104246168758	0.850545343950646	0.967405768556031	204.0	3.9503955450434156	132.0	0.30435565518790797
375	Feb25-FISH2-3R4-rep1-cp190-100x_Position005_4_cmle.ics	38	1	0	1.5162	0.04854213074255612	1.0	0.6749227157062475	1.0	0.8165114261796649	1.0	0.2743917131567224	2.6063957417803447	0.7361984191199352	0.8455179871786892	0.7298811227982822	0.5532924628119749	0.6486396584972274	0.9932533705519522	190.0	3.660932910508735	129.0	0.29743848120636457
376	Feb25-FISH2-3R4-rep1-cp190-100x_Position005_4_cmle.ics	39	1	0	0.8664	0.3001952259788443	1.0	0.928630943122398	1.0	2.6344103684368045	1.0	0.3126783182461922	2.1693341210306607	0.9739744225240409	0.9890076335877862	0.9733399425002478	0.9403469812630117	0.3522771204124424	0.9944719258684304	114.0	2.1263439997839866	64.0	0.14756637827292504
377	Feb25-FISH2-3R4-rep1-cp190-100x_Position005_4_cmle.ics	39	2	0	1.5162	6.252001953043903	1.0	6.871952153557372	1.0	0.0	1.0	0.16047938654948182	2.204676529478022	0.060648359274313474	0.1855378209576683	0.060648359274313474	0.021723009814612868	0.9678304420350956	0.867246402739378	208.0	4.0163811200244535	113.0	0.2605468866381333
378	Feb25-FISH2-3R4-rep1-cp190-100x_Position005_4_cmle.ics	40	1	0	1.2995999999999999	0.21072072360115385	1.0	0.46382877602626305	1.0	0.8670937442763532	1.0	0.3159124829187753	2.737572038814766	0.7546896894634543	0.8489716584550016	0.7500339013696153	0.5978122316141572	0.6254700968129122	0.9963097282651241	164.0	3.150108302190523	111.0	0.2559354373171044
379	Feb25-FISH2-3R4-rep1-cp190-100x_Position005_4_cmle.ics	41	1	0	1.5162	0.33603847748915	1.0	0.4827508837235147	1.0	0.5556144027286182	1.0	0.27002182783076717	2.9721237887128735	0.5619362419795251	0.6839615862576189	0.5567033840275254	0.3949328351269327	0.7434740719898266	0.9910127543856707	180.0	3.5076715974763517	118.0	0.27207550994070556
380	Feb25-FISH2-3R4-rep1-cp190-100x_Position005_4_cmle.ics	42	1	0	1.2995999999999999	0.16411096834788155	1.0	2.4131685665167764	1.0	1.2225574214657589	1.0	0.16841453429529607	2.581147452209796	0.7660491868628935	0.8220576151774746	0.7644871826161944	0.7155769246414305	0.5421380159734065	0.7926963910417862	122.0	2.328530896267321	52.0	0.1198976823467516
381	Feb25-FISH2-3R4-rep1-cp190-100x_Position005_4_cmle.ics	43	1	0	1.7328	4.975545325799942	1.0	4.752544079646248	1.0	0.0	1.0	0.13749641146027172	3.3055791898327986	0.12586088336418938	0.35876752181962446	0.1462787622322137	0.03190161332980693	0.9448499450105109	0.608087462366961	142.0	2.798890264215027	59.0	0.13603775497035278
382	Feb25-FISH2-3R4-rep1-cp190-100x_Position005_4_cmle.ics	45	1	0	1.5162	0.3066809251533968	1.0	0.29774594368002705	1.0	0.1459114905355603	1.0	0.2659033223465699	3.147504972403726	0.3520442508739061	0.4971248286657421	0.35133052710122714	0.15305725200126524	0.8372466521333469	0.9950563303321744	186.0	3.6183525843681172	123.0	0.2836041332432778
383	Feb25-FISH2-3R4-rep1-cp190-100x_Position005_4_cmle.ics	46	1	0	1.5162	4.413240742203308	1.0	4.240724507182665	1.0	0.0	1.0	0.1311061813059907	3.4654592358932357	0.07962937442748401	0.21046701091934922	0.07962937442748401	0.02778475830705502	0.9809468226423835	0.8136442381170147	136.0	2.5945882819615815	54.0	0.12450913166778053
384	Feb25-FISH2-3R4-rep1-cp190-100x_Position005_4_cmle.ics	47	1	0	1.083	NA	0.0	0.3321051994885331	1.0	0.10317500441073144	1.0	0.2802220647444271	2.7501689925917834	0.2619991193306913	0.4343986044778647	0.2746164007722792	0.09423161602818142	0.9021816499177029	0.9658691278515281	112.0	2.1518643343945176	59.0	0.13603775497035278
385	Feb25-FISH2-3R4-rep1-cp190-100x_Position005_4_cmle.ics	48	1	0	1.7328	0.2699819116271846	1.0	0.4157927659341706	1.0	0.10317500441073144	1.0	0.29884118320699954	3.133287117377157	0.30615008626782114	0.4665055807581303	0.2970929520966831	0.07113640581014763	0.8686663063090848	0.9988882063628411	234.0	4.50380047950225	184.0	0.42425333753465955
386	Feb25-FISH2-3R4-rep1-cp190-100x_Position005_4_cmle.ics	48	2	0	1.083	7.662376606744657	1.0	0.4221532890437025	2.0	1.5863714811341738	1.0	0.2965316559836926	2.7028868570953635	0.7774882442820424	0.8401459248818506	0.7769118094132603	0.7162459876579768	0.6184551626236652	0.991808611517897	122.0	2.3285308962673215	69.0	0.1590950015754973
387	Feb25-FISH2-3R4-rep1-cp190-100x_Position005_4_cmle.ics	49	1	0	1.9493999999999998	1.146871870281809	2.0	0.8673026303775404	1.0	1.0622516852075932	1.0	0.27499282292054344	2.703222671492209	0.6493041428880361	0.7501365324067456	0.6493041428880361	0.546554801725623	0.6751746150166884	0.9778394954810338	284.0	5.4573490353875345	236.0	0.5441510198814111
388	Feb25-FISH2-3R4-rep1-cp190-100x_Position005_4_cmle.ics	50	1	0	0.6497999999999999	6.308735894274826	1.0	6.341380749331175	1.0	0.0	1.0	0.19084370010143567	1.1787689943928306	0.14196271990731557	0.2621588808036883	0.14196271990731557	0.028579023797998714	0.9418629084984791	0.8916386435696784	114.0	1.939102009060627	50.0	0.11528623302572269
389	Feb25-FISH2-3R4-rep1-cp190-100x_Position005_4_cmle.ics	50	2	0	0.6497999999999999	0.6602830459020446	1.0	0.5230976219679377	1.0	0.5836459621422412	1.0	0.20125112377508414	1.5788399209618382	0.5536625429498726	0.6652171497948722	0.5450924067005769	0.4279275347368254	0.7884432593089977	0.8197124674605293	112.0	2.034838090192418	50.0	0.11528623302572269
390	Feb25-FISH2-3R4-rep1-cp190-100x_Position005_4_cmle.ics	52	1	0	1.5162	0.5722575791324604	1.0	0.25745581499060655	1.0	0.6921189703237084	1.0	0.286050250349916	3.1483447228856734	0.5991941492632326	0.7174386388790428	0.5991941492632326	0.4658381498708758	0.6902228646702234	0.9844983059886802	196.0	3.818424395081341	138.0	0.3181900031509946
391	Feb25-FISH2-3R4-rep1-cp190-100x_Position005_4_cmle.ics	53	1	0	1.2995999999999999	0.1327441957685919	1.0	0.2811134962573904	1.0	0.7045350271771298	1.0	0.30231754564522684	2.9623286057064266	0.7180088643069668	0.8183496092544352	0.7153545105495129	0.560148890727046	0.6138961874973592	1.0164643613123852	136.0	2.6179935308020017	82.0	0.18906942216218525
392	Feb25-FISH2-3R4-rep1-cp190-100x_Position005_4_cmle.ics	54	1	0	1.083	0.34464370435060937	1.0	0.09232638615187436	1.0	1.8018739878865302	1.0	0.2881764887477712	2.608946385716426	0.9866758821948316	0.9969185577698422	0.9855815382252429	0.968148830779864	0.20869834539151674	1.0140812162813242	102.0	1.951792523681294	52.0	0.1198976823467516
393	Feb25-FISH2-3R4-rep1-cp190-100x_Position005_4_cmle.ics	55	1	0	2.166	0.5423288367235689	2.0	0.17940500327978945	1.0	0.5556144027286182	1.0	0.17936424756862457	2.982521623318366	0.5118959516951115	0.6909082973741237	0.5044574239163849	0.3163936043841772	0.7734836228446565	0.9058083182591371	352.0	6.696130054267274	263.0	0.6064055857153013
394	Feb25-FISH2-3R4-rep1-cp190-100x_Position005_4_cmle.ics	56	1	0	1.5162	0.1839549226773167	1.0	0.3574246630339747	1.0	0.43046674663324214	1.0	0.2984777951259377	2.8298585849919218	0.5162210455566302	0.6774765987442829	0.5127784790413272	0.3289618202980279	0.7598985729763071	1.0088786176042708	178.0	3.4161656878847837	122.0	0.2812984085827634
395	Feb25-FISH2-3R4-rep1-cp190-100x_Position005_4_cmle.ics	57	1	0	1.2995999999999999	0.5109624789326666	1.0	0.43118520789095793	1.0	0.0	1.0	0.3221757462407783	2.8176078303088716	0.21528367790050032	0.36371660530539035	0.19200415368639667	0.02980269989615784	0.9207356908900398	0.9958774490356411	158.0	3.016022066458337	106.0	0.24440681401453213
396	Feb25-FISH2-3R4-rep1-cp190-100x_Position005_4_cmle.ics	58	1	0	1.2995999999999999	0.2257944681982621	1.0	0.6085836005335519	1.0	0.7295574526778015	1.0	0.26061659671168275	2.437559190999481	0.6782909787918135	0.7756975912234677	0.6762505410251654	0.5131656817800391	0.7019139511583566	0.9884824049858556	178.0	3.3693551902039434	114.0	0.26285261129864773
397	Feb25-FISH2-3R4-rep1-cp190-100x_Position005_4_cmle.ics	59	1	0	1.7328	0.27250661033472884	1.0	0.5837538899679771	1.0	1.0967653411156157	1.0	0.28939481324345623	2.383270331164893	0.6966334033817457	0.7796174657494338	0.6916380840658637	0.5666677025027094	0.6288558811524204	0.9920366691402032	294.0	5.610610348419919	255.0	0.5879597884311858
398	Feb25-FISH2-3R4-rep1-cp190-100x_Position005_4_cmle.ics	60	1	0	1.7328	1.7283577533786783	1.0	0.41107956912559096	1.0	0.2991586303963464	1.0	0.2450988749513819	3.4749729749996634	0.4433336064902073	0.5769359993444235	0.4381873309841842	0.23911333278701957	0.8244640245151201	0.9726130915776767	188.0	3.663047996278846	120.0	0.2766869592617345
399	Feb25-FISH2-3R4-rep1-cp190-100x_Position005_4_cmle.ics	61	1	0	1.5162	0.25811653285872843	1.0	0.20646933741537893	1.0	0.4377344716066809	1.0	0.27022066957772195	3.0647598826946	0.4760988652667275	0.6273762553802008	0.4760988652667275	0.3323619081779053	0.7895369617348432	0.9911321507155151	184.0	3.550251923616969	122.0	0.2812984085827634
400	Feb25-FISH2-3R4-rep1-cp190-100x_Position005_4_cmle.ics	63	1	0	1.2995999999999999	0.973650418133589	1.0	1.5203362372330202	1.0	1.7328	1.0	0.28863867318537334	2.4279012165251213	0.9707103452198146	0.9881582047594674	0.962878104662783	0.8863512646143596	0.31316467248185864	0.9926671170165073	180.0	3.4140506021146724	122.0	0.2812984085827634
401	Feb25-FISH2-3R4-rep1-cp190-100x_Position005_4_cmle.ics	66	1	0	1.083	0.19001546615820752	1.0	NA	0.0	0.1459114905355603	1.0	0.29678254433846746	2.821530167843318	0.4303498537714456	0.6279226161617741	0.4303498537714456	0.1970488419011276	0.8172481238816713	0.9747018385139258	116.0	2.2178499093755555	64.0	0.14756637827292504
402	Feb25-FISH2-3R4-rep1-cp190-100x_Position005_4_cmle.ics	67	1	0	1.083	0.24418624896100574	1.0	0.4756850867313713	1.0	0.10317500441073144	1.0	0.2664712578660205	2.3887914076453307	0.21315598109320083	0.3293691673736517	0.21315598109320083	0.06892346382256696	0.9137910637532355	1.006137223854219	110.0	2.0837636736433693	56.0	0.12912058098880944
403	Feb25-FISH2-3R4-rep1-cp190-100x_Position005_4_cmle.ics	67	2	0	1.2995999999999999	2.1681604519172777	1.0	1.8703302799585864	1.0	0.32626801153583	1.0	0.29733737369906565	2.605343073080917	0.41805538722579083	0.5327687553023875	0.4232896012604533	0.2580141800993819	0.8199868202036291	1.0053027386815976	130.0	2.483907295069816	76.0	0.1752350741990985
404	Feb25-FISH2-3R4-rep1-cp190-100x_Position005_4_cmle.ics	68	1	0	1.7328	NA	0.0	2.0613472152746684	1.0	0.0	1.0	0.18098374771644637	2.7038267008514496	0.08344408283714068	0.18818869622544762	0.08344408283714068	0.028620462322495578	0.964326508726014	0.9528715861930056	178.0	3.6034076786081415	95.0	0.21904384274887315
405	Feb25-FISH2-3R4-rep1-cp190-100x_Position005_4_cmle.ics	69	1	0	1.2995999999999999	0.4462473105353853	1.0	0.42468056030095536	1.0	1.2466683216206906	1.0	0.2720111564350147	1.96993655871086	0.786590334796513	0.8579220565778031	0.7857001006649365	0.703805408514747	0.5935266585349245	0.9815122634732979	206.0	3.8780647127520447	145.0	0.33433007577459584
406	Feb25-FISH2-3R4-rep1-cp190-100x_Position005_4_cmle.ics	70	1	0	1.2995999999999999	0.20490496804748926	1.0	0.4097733891526645	1.0	1.0653987500596882	1.0	0.2987286402854682	2.3414608670391694	0.772353477576059	0.8662314515460499	0.7680759346762829	0.6580742767139186	0.5740695885006042	0.9959273771408386	176.0	3.3246597782932152	120.0	0.2766869592617345
407	Feb25-FISH2-3R4-rep1-cp190-100x_Position005_4_cmle.ics	71	1	0	1.2995999999999999	5.294373734185144	1.0	0.41048555320909585	1.0	0.23070632344123612	1.0	0.31278239450462825	2.455335049396179	0.3565049215384132	0.5083178716311834	0.3496808075725652	0.1727412811723639	0.8596465010695566	1.0033214572204816	180.0	3.4140506021146724	127.0	0.29282703188533565
408	Feb25-FISH2-3R4-rep1-cp190-100x_Position005_4_cmle.ics	72	1	0	0.8664	1.5657161365699614	1.0	0.5108493079827552	1.0	0.8318234787411565	1.0	0.2993667739987017	2.2691426423353067	0.6665020792025738	0.731308393189165	0.6591496485800473	0.5608099246240849	0.7032627295792209	0.9882229212151046	102.0	1.928387274840874	53.0	0.12220340700726606
409	Feb25-FISH2-3R4-rep1-cp190-100x_Position005_4_cmle.ics	72	2	0	1.2995999999999999	0.193079591619123	1.0	1.6111774263681686	1.0	0.5556144027286182	1.0	0.27660059285691496	3.16483397402955	0.5100334061118527	0.6117446014025938	0.5083206678136356	0.4196556007313855	0.776519343141156	1.0077744122473475	132.0	2.5520079558209643	75.0	0.17292934953858405
410	Feb25-FISH2-3R4-rep1-cp190-100x_Position005_4_cmle.ics	73	1	0	1.7328	0.23163284931399705	1.0	0.22227726190752808	1.0	0.687545504971255	1.0	0.2788680532780167	3.4801175581821213	0.6499468301379289	0.7563021924749007	0.6293356894880056	0.48666843899540235	0.6618551199277501	0.9864092422947188	188.0	3.7098584939596857	128.0	0.2951327565458501
411	Feb25-FISH2-3R4-rep1-cp190-100x_Position005_4_cmle.ics	74	1	0	1.2995999999999999	0.3243129800717289	1.0	NA	0.0	1.1535316172061805	1.0	0.2643994242775595	2.7781823449612277	0.7874845105328376	0.8501939992280659	0.7822536412944116	0.7163548459178906	0.5765462611216693	0.9932175885122303	134.0	2.596703367731693	75.0	0.17292934953858405
412	Feb25-FISH2-3R4-rep1-cp190-100x_Position005_4_cmle.ics	75	1	0	1.5162	0.28485022418904904	1.0	0.31806126692781894	1.0	0.639412489864916	1.0	0.28338322808811234	2.8819510660099983	0.5972828034867758	0.72365137651904	0.5945913047006552	0.4397422112217917	0.6821087917896038	0.9931859977737	206.0	3.9482804592733047	148.0	0.3412472497561391
413	Feb25-FISH2-3R4-rep1-cp190-100x_Position005_4_cmle.ics	77	1	0	1.083	2.628261382743629	1.0	0.13658218839109548	1.0	0.5158750220536572	1.0	0.2666885648411231	1.90188378978623	0.5677356593214411	0.6539491518013292	0.5597892619797132	0.42902347848898215	0.7126912756936026	0.947560615822204	152.0	2.8585305818857316	91.0	0.20982094410681532
414	Feb25-FISH2-3R4-rep1-cp190-100x_Position005_4_cmle.ics	80	1	0	1.5162	0.07505050847108019	1.0	0.3309153281129771	1.0	0.0	1.0	0.2029106715034448	2.341935870772669	0.08321541675089279	0.2695428686938693	0.08321541675089279	0.028660948915648733	0.9430258425430361	0.9023112919032567	182.0	3.4821512628658207	104.0	0.2397953646935032
415	Feb25-FISH2-3R4-rep1-cp190-100x_Position005_4_cmle.ics	81	1	0	1.5162	0.2872766811177589	1.0	0.427756031848595	1.0	0.7817319754002556	1.0	0.251560614434687	1.9782423213600318	0.633425918781987	0.7590753028315717	0.6290602576961655	0.504413882673662	0.690059328627071	0.9722627383216351	222.0	4.259033256878295	156.0	0.35969304704025484
416	Feb25-FISH2-3R4-rep1-cp190-100x_Position005_4_cmle.ics	82	1	0	1.9493999999999998	0.37816971474459177	1.0	0.39648674263209216	1.0	0.5963412819178956	1.0	0.24638194830670251	3.3568312268236444	0.5573679346099414	0.6637675822430177	0.551966900615198	0.4220388181266788	0.7660867487980185	0.9548912478285837	206.0	4.041901454634984	138.0	0.3181900031509946
417	Feb25-FISH2-3R4-rep1-cp190-100x_Position005_4_cmle.ics	84	1	0	1.083	0.33231011140617633	1.0	0.3862178564062618	1.0	0.0	1.0	0.21629714138363917	2.305297977065105	0.07788496468213925	0.294752774974773	0.07788496468213925	0.028092835519677093	0.9544604896822235	0.9207626346925782	142.0	2.681864020012928	74.0	0.17062362487806956
418	Feb25-FISH2-3R4-rep1-cp190-100x_Position005_4_cmle.ics	85	1	0	1.5162	0.17986517293752172	1.0	0.28330951433444385	1.0	1.9493999999999998	1.0	0.3013478505176401	2.7322850987767304	0.9712768671043269	0.989894209727872	0.9671956180273068	0.9094472861036154	0.32251900612142553	0.9797502795762271	200.0	3.884409970062378	146.0	0.3366358004351103
419	Feb25-FISH2-3R4-rep1-cp190-100x_Position005_4_cmle.ics	86	1	0	1.083	0.12875000608853068	1.0	0.4715074604532019	1.0	0.9077480443748005	1.0	0.22932998069888505	2.1556607253792612	0.7179775176600544	0.8120190477958581	0.7151556219773691	0.6048278550808046	0.6346370906940485	0.9536245802754727	138.0	2.5924731961914707	73.0	0.16831790021755516
420	Feb25-FISH2-3R4-rep1-cp190-100x_Position005_4_cmle.ics	87	1	0	1.2995999999999999	0.2183667354577788	1.0	0.29314153983614694	1.0	0.0	1.0	0.23871336893459466	2.5583229260220426	0.18793153557934755	0.36077749063287956	0.16303109805430965	0.02803852105540151	0.9232128866214585	0.9682919933617079	198.0	3.6992830651091304	128.0	0.2951327565458501
421	Feb25-FISH2-3R4-rep1-cp190-100x_Position005_4_cmle.ics	88	1	0	1.5162	0.44237664649666053	1.0	0.32508252689460276	1.0	0.3720027687491155	1.0	0.27002182783076717	2.5046242463673516	0.46920568981808586	0.6021553888978745	0.46920568981808586	0.2977279885590732	0.8124191460473297	0.989306262913837	180.0	3.4608610997955123	118.0	0.27207550994070556
422	Feb25-FISH2-3R4-rep1-cp190-100x_Position005_4_cmle.ics	89	1	0	1.2995999999999999	0.38671793365791884	1.0	5.3551722131456865	1.0	1.7328	1.0	0.28338543426035845	2.2591955675371698	0.9275606253258811	0.9653125257274582	0.927066658128962	0.8821156432093231	0.46945798349250173	0.9853303860654962	168.0	3.1692833794907203	109.0	0.25132398799607547
423	Feb25-FISH2-3R4-rep1-cp190-100x_Position005_4_cmle.ics	90	1	0	1.5162	0.30636154624291234	1.0	0.48564379015570563	1.0	0.4660867564761642	1.0	0.28557019232898284	2.9591851882475413	0.5490883590462833	0.6653063477221962	0.5395563866812114	0.34067386109812475	0.76804483284453	0.9964407609736425	198.0	3.8631198069920694	140.0	0.3228014524720236
424	Feb25-FISH2-3R4-rep1-cp190-100x_Position005_4_cmle.ics	92	1	0	1.5162	0.39024357439579305	1.0	0.4722317695195829	1.0	1.7328	1.0	0.2888820830887166	3.3038813869054926	0.8955088724124854	0.9320773344840663	0.8794051495298995	0.7679949132373517	0.5160485765159588	0.9785990870501922	174.0	3.3969906105845857	116.0	0.2674640606196767
425	Feb25-FISH2-3R4-rep1-cp190-100x_Position005_4_cmle.ics	93	1	0	1.083	2.2389172079408795	1.0	3.2079514415499615	1.0	1.1179489136237186	1.0	0.3085208285484633	2.9819412424263376	0.7492153007726269	0.8065500827814569	0.7484478476821192	0.6695338369205298	0.5840483907682411	1.0199256530789744	106.0	2.041183347502752	57.0	0.13142630564932387
426	Feb25-FISH2-3R4-rep1-cp190-100x_Position005_4_cmle.ics	93	2	0	0.8664	2.3541163332249635	1.0	0.53409481631501	1.0	0.1459114905355603	1.0	0.2858448059506674	2.379987536930367	0.30016901214128033	0.4288596854304636	0.2990135209713024	0.15014055601545254	0.8826423415790028	1.0030522207259625	110.0	2.0603584248029496	58.0	0.13373203030983835
427	Feb25-FISH2-3R4-rep1-cp190-100x_Position005_4_cmle.ics	94	1	0	1.083	1.2680134443520523	1.0	1.482891809578082	1.0	0.42540144110901373	1.0	0.2760730602062183	2.9980069114185577	0.5149934600416619	0.6438064172331939	0.5220017116927996	0.40637363347166827	0.7413060778630511	0.9742012937051115	110.0	2.1305741713242092	57.0	0.13142630564932387
428	Feb25-FISH2-3R4-rep1-cp190-100x_Position005_4_cmle.ics	95	1	0	1.083	0.553250827880366	1.0	0.40562546734022875	1.0	0.0	1.0	0.2667389988896994	2.263013588114213	0.08028202799719	0.1985975703784932	0.08028202799719	0.0288367630176653	0.9726966176166337	0.9536579356332979	106.0	2.0645885963431714	53.0	0.12220340700726606
429	Feb25-FISH2-3R4-rep1-cp190-100x_Position005_4_cmle.ics	95	2	0	0.8664	1.6339417826876026	1.0	1.5650984158391243	1.0	0.65253602307166	1.0	0.24351385976785178	1.6875871924569752	0.5577506296797629	0.6421491355824752	0.557502184603259	0.4654447166869421	0.7143160565069127	0.9743806683842949	112.0	2.105053836713678	55.0	0.12681485632829495
430	Feb25-FISH2-3R4-rep1-cp190-100x_Position005_4_cmle.ics	96	1	0	1.7328	0.14845299519568794	2.0	0.2636368619287322	2.0	2.480495339104525	1.0	0.2829125976178994	2.526283570620401	0.9511186868891354	0.9788732964621476	0.9501064837683108	0.9100839723709037	0.3557491788517705	0.9826315978424915	290.0	5.497814275758042	247.0	0.5695139911470701
431	Feb25-FISH2-3R4-rep1-cp190-100x_Position005_4_cmle.ics	97	1	0	1.2995999999999999	0.19829482772151558	1.0	0.314990206551928	1.0	0.5097226605744432	1.0	0.31897580368259437	2.278456903710149	0.517951940195107	0.6402724409321959	0.5132796829309553	0.37168209317125434	0.7516701701665666	0.9979918482979507	176.0	3.3246597782932152	124.0	0.28590985790379225
432	Feb25-FISH2-3R4-rep1-cp190-100x_Position005_4_cmle.ics	98	1	0	1.2995999999999999	0.2990898104276244	1.0	0.719844762431998	1.0	0.72222503087512	1.0	0.22365439887372648	2.5921121632733075	0.5988122381886632	0.7174369190913016	0.5994864142167817	0.48248657329202427	0.7136593856580274	0.9621897191618993	160.0	3.0607174783690656	90.0	0.20751521944630086
433	Feb25-FISH2-3R4-rep1-cp190-100x_Position005_4_cmle.ics	99	1	0	1.5162	0.24972763557421818	1.0	4.428158534203824	1.0	1.592312606399814	1.0	0.2938803076779628	2.9964465788678556	0.9506518363367159	0.9885928641074717	0.9463724675887473	0.854370553609476	0.47312058104331756	0.991618246087015	168.0	3.2629043748524	111.0	0.2559354373171044
434	Feb25-FISH2-3R4-rep1-cp190-100x_Position005_4_cmle.ics	100	1	0	1.2995999999999999	0.35788273702571244	1.0	0.25465991862885706	1.0	0.3095250132321943	1.0	0.32541515398870025	2.8153194646688395	0.44240521012859607	0.5906220999602281	0.4372099960228026	0.24381462945777543	0.8142136281121458	1.0081715776358073	172.0	3.3054847009930177	121.0	0.27899268392224896
435	Feb25-FISH2-3R4-rep1-cp190-100x_Position005_4_cmle.ics	102	1	0	1.5162	0.2924488766412475	1.0	0.6506848258504307	1.0	1.6017067927595934	1.0	0.26407058565260216	2.6457009145750447	0.8955347549760531	0.9392994372917159	0.8936044288237758	0.8440806366434178	0.4403776149248526	0.98808739971062	172.0	3.3054847009930173	109.0	0.25132398799607547
436	Feb25-FISH2-3R4-rep1-cp190-100x_Position005_4_cmle.ics	103	1	0	1.083	6.461452587028508	1.0	1.640205539025878	1.0	0.7857574237886386	1.0	0.23939433740724086	2.466596368525367	0.496727219484275	0.6074110925130363	0.496727219484275	0.4387755441600751	0.7739551736730433	0.9081323050134521	114.0	2.1497492486244067	56.0	0.12912058098880944
437	Feb25-FISH2-3R4-rep1-cp190-100x_Position005_4_cmle.ics	103	2	0	1.2995999999999999	4.661209194462288	1.0	0.8100667513668608	2.0	1.5627088357751586	1.0	0.16541944788811772	3.3730961442416936	0.7550622443920149	0.8043835625555308	0.7518310599682538	0.6937063449014839	0.6776809565965461	0.7881404159380149	132.0	2.4583869604592845	58.0	0.13373203030983835
438	Feb25-FISH2-3R4-rep1-cp190-100x_Position005_4_cmle.ics	103	3	0	0.8664	7.553691701729843	1.0	5.911533012943864	1.0	2.3825999999999996	1.0	0.24777748339837877	2.1351238960502106	0.9311168717076693	0.9525854466921124	0.9214033523122436	0.8968533388351098	0.46834289970825205	0.9340294859246162	110.0	2.0369531759625294	54.0	0.12450913166778053
439	Feb25-FISH2-3R4-rep1-cp190-100x_Position005_4_cmle.ics	104	1	0	1.2995999999999999	NA	0.0	0.3719212925116352	1.0	0.46141264688247224	1.0	0.22976348254774215	3.7351119581768297	0.5937154617172911	0.6855825298220206	0.5823773771866306	0.44264263119783526	0.7094664822951806	0.9615352220168881	110.0	2.1773846690050487	52.0	0.1198976823467516
440	Feb25-FISH2-3R4-rep1-cp190-100x_Position005_4_cmle.ics	105	1	0	1.083	0.2908537903274217	1.0	0.3498426314925861	1.0	0.0	1.0	0.33776796015158117	2.2152999521078276	0.24494991375878997	0.44014528326920527	0.24494991375878997	0.029351034894520366	0.9045092926985988	1.0093958531821055	168.0	3.145878130650301	119.0	0.27438123460122005
441	Feb25-FISH2-3R4-rep1-cp190-100x_Position005_4_cmle.ics	106	1	0	1.2995999999999999	NA	0.0	0.2505190847015206	1.0	0.0	1.0	0.22723759371077942	2.5541733063098593	0.2404521589029273	0.42473208506149457	0.2404521589029273	0.03236556304092446	0.8947605462582974	0.8787858512875951	152.0	2.858530581885731	84.0	0.1936808714832141
442	Feb25-FISH2-3R4-rep1-cp190-100x_Position006_5_cmle.ics	1	1	0	1.5162	0.2406672496729964	1.0	0.49305311444651884	1.0	0.10317500441073144	1.0	0.281061015957084	2.9114931259791583	0.3287274284490757	0.4830383270287631	0.3089929341231889	0.09282706444936122	0.8773829953609708	0.9730027657930794	200.0	3.861004721221958	141.0	0.325107177132538
443	Feb25-FISH2-3R4-rep1-cp190-100x_Position006_5_cmle.ics	3	1	0	1.5162	0.43185410449460615	1.0	1.3930097587323902	1.0	0.0	1.0	0.20456678232193565	2.241845268736279	0.07942838818294785	0.23872609933058084	0.07942838818294785	0.028811079488515655	0.966528727011602	0.9271459920129741	178.0	3.4629761855656227	101.0	0.23287819071195984
444	Feb25-FISH2-3R4-rep1-cp190-100x_Position006_5_cmle.ics	4	1	0	1.9493999999999998	0.3515877334863901	2.0	0.6092482679145452	1.0	0.46141264688247224	1.0	0.2433546669843969	2.6834709537296835	0.46582885019952086	0.6288932218174355	0.45983335767316474	0.28119807228535226	0.8146893424472598	0.9816588970633615	256.0	4.972044761679848	190.0	0.4380876854977463
445	Feb25-FISH2-3R4-rep1-cp190-100x_Position006_5_cmle.ics	5	1	0	1.2995999999999999	1.2398244606014694	1.0	0.6833047936024849	1.0	1.8210199367311228	1.0	0.2659033223465699	2.0224681252653753	0.935968637700098	0.9791846099016959	0.933689228119153	0.8655927949867839	0.43674057703705166	0.9647724516959287	186.0	3.4779210913255985	123.0	0.2836041332432778
446	Feb25-FISH2-3R4-rep1-cp190-100x_Position006_5_cmle.ics	8	1	0	1.2995999999999999	0.37954035982800605	1.0	0.42121526223587114	1.0	1.3157503800483568	1.0	0.29388427730391214	2.711200545362158	0.8577538133179277	0.9165924463808583	0.8559083359410731	0.7424074653571802	0.5394722673677783	0.9881808524164268	174.0	3.3501801129037463	117.0	0.26976978528019113
447	Feb25-FISH2-3R4-rep1-cp190-100x_Position006_5_cmle.ics	11	1	0	1.5162	0.4607908884076181	1.0	0.19284378284339987	1.0	0.5097226605744432	1.0	0.3140145294968224	2.6811219569561078	0.5613896258051125	0.7049120781469926	0.5568881307120016	0.35075014107711566	0.7480115579600772	0.9963999095378174	190.0	3.6375276616683156	138.0	0.3181900031509946
448	Feb25-FISH2-3R4-rep1-cp190-100x_Position006_5_cmle.ics	12	1	0	1.083	0.2390829838514288	1.0	0.34202925078606994	1.0	1.1961505589055579	1.0	0.28060139833013986	2.688020979651876	0.832566639359758	0.9015501921986262	0.830247652656122	0.7581322074484844	0.5735651735874097	0.9910656647890655	136.0	2.594588281961582	79.0	0.18215224818064185
449	Feb25-FISH2-3R4-rep1-cp190-100x_Position006_5_cmle.ics	15	1	0	1.7328	0.4596186991505052	1.0	0.24886297086538733	1.0	1.0194453211488863	1.0	0.28506183420143066	3.2842858724907695	0.7740235738923728	0.8625596930174159	0.7697560080977943	0.6211600725133494	0.6186296146937158	0.9998139735111562	200.0	3.907815218902798	142.0	0.3274129017930525
450	Feb25-FISH2-3R4-rep1-cp190-100x_Position006_5_cmle.ics	16	1	0	1.2995999999999999	0.27771473372035227	1.0	0.38476855707612806	1.0	0.2918229810711206	1.0	0.2739999386659563	2.5086624068969017	0.393062891858325	0.5578154693321762	0.393062891858325	0.22731523739693846	0.8062350041650863	0.9866974337640142	194.0	3.680107987808933	133.0	0.3066613798484224
451	Feb25-FISH2-3R4-rep1-cp190-100x_Position006_5_cmle.ics	17	1	0	1.5162	0.47872374217692876	1.0	0.6594684058412886	1.0	1.1736910802652911	1.0	0.26177844781811643	3.017115130370049	0.8025272547076313	0.8829098717602186	0.8002147340601256	0.6736229990689852	0.5607244597407403	0.9845693042140873	194.0	3.750323734330192	130.0	0.29974420586687905
452	Feb25-FISH2-3R4-rep1-cp190-100x_Position006_5_cmle.ics	18	1	0	1.2995999999999999	4.28209703482978	1.0	4.552161121337072	1.0	0.815064591942846	1.0	0.13706466154548688	1.8002351610465963	0.5083060439724225	0.5689310093727776	0.507381967303868	0.4661051233024882	0.776267423509039	0.7170753936424645	134.0	2.549892870050853	54.0	0.12450913166778053
453	Feb25-FISH2-3R4-rep1-cp190-100x_Position006_5_cmle.ics	18	2	0	1.7328	0.44769885304274093	1.0	0.42258627254359493	1.0	1.7559927174645722	1.0	0.25301746619494625	3.1287461443962	0.8560356685077226	0.899111694041196	0.8530973602067887	0.7739993782709972	0.5408185183527795	0.9586069134198254	212.0	4.082366695005491	146.0	0.3366358004351103
454	Feb25-FISH2-3R4-rep1-cp190-100x_Position006_5_cmle.ics	19	1	0	1.083	0.41576800662633406	1.0	0.44748498349311655	1.0	2.294124127466882	1.0	0.35501294533550837	2.0886519818782787	0.9885814848162396	0.9968036342801015	0.9865515265613489	0.968220512400753	0.294896266178774	1.0172528315559712	168.0	3.1458781306503014	122.0	0.2812984085827634
455	Feb25-FISH2-3R4-rep1-cp190-100x_Position006_5_cmle.ics	20	1	0	1.2995999999999999	4.298875551373324	1.0	3.984277786133657	1.0	0.32626801153583	1.0	0.29498890793847904	2.6666103847880254	0.42011055540931824	0.535090688025671	0.41099788164805273	0.2914990160317878	0.811378848885217	1.0068645141124337	136.0	2.617993530802002	81.0	0.18676369750167077
456	Feb25-FISH2-3R4-rep1-cp190-100x_Position006_5_cmle.ics	21	1	0	1.083	0.45622692288775263	1.0	2.815971177584691	1.0	0.7252201245704302	1.0	0.29984321277086323	2.6484431799617183	0.6749190834458663	0.7794246886588215	0.6749190834458663	0.5271525946884444	0.652974106408675	1.006089804476149	118.0	2.262545321286284	66.0	0.15217782759395398
457	Feb25-FISH2-3R4-rep1-cp190-100x_Position006_5_cmle.ics	22	1	0	1.2995999999999999	1.2846428450921323	1.0	0.16670952574977496	1.0	0.0	1.0	0.30443970331245684	2.710146441596963	0.21587301587301588	0.3966060136791844	0.21587301587301588	0.028059534563599605	0.9092693064378717	0.9894294052238016	170.0	3.237384040241869	115.0	0.2651583359591622
458	Feb25-FISH2-3R4-rep1-cp190-100x_Position006_5_cmle.ics	23	1	0	1.083	2.020284164720539	1.0	2.7352424390624783	1.0	0.7610319551488771	1.0	0.2786887442740712	2.823674080361557	0.625541913492405	0.7197471621934672	0.6241850613892842	0.49044908495217926	0.6884297787974026	1.0014621593018127	134.0	2.573298118891273	77.0	0.17754079885961296
459	Feb25-FISH2-3R4-rep1-cp190-100x_Position006_5_cmle.ics	23	2	0	1.2995999999999999	4.7228082490664995	1.0	0.3485866963932279	1.0	0.0	1.0	0.25739577730558505	3.055573134876788	0.1902240460667836	0.31716583380216434	0.1902240460667836	0.027034450805837773	0.918014038209547	0.9847201893835353	134.0	2.596703367731693	74.0	0.17062362487806956
460	Feb25-FISH2-3R4-rep1-cp190-100x_Position006_5_cmle.ics	24	1	0	1.5162	0.0972421122502794	1.0	0.39961662020897765	2.0	0.0	1.0	0.2656974836399739	2.6919117009678923	0.1992246957643195	0.3601715566819378	0.1992246957643195	0.02781797596106983	0.9208309818358144	0.9938953754590607	196.0	3.748208648560081	133.0	0.3066613798484224
461	Feb25-FISH2-3R4-rep1-cp190-100x_Position006_5_cmle.ics	25	1	0	1.2995999999999999	0.43048861244112346	1.0	2.4353881999805496	1.0	0.8595614345612763	1.0	0.24777748339837877	2.9672455729139107	0.6809057412970039	0.7646851093884289	0.6794421232672719	0.5787460537624344	0.6718434508650889	0.9963855006195335	110.0	2.1305741713242092	54.0	0.12450913166778053
462	Feb25-FISH2-3R4-rep1-cp190-100x_Position006_5_cmle.ics	26	1	0	1.5162	1.0440760167134961	1.0	0.4830395456388689	1.0	0.3095250132321943	1.0	0.268000903909552	2.8317215083496494	0.3782954430399464	0.49414705951073623	0.3658808227606564	0.248600045172395	0.84961690588125	0.9510673859620716	168.0	3.21609387717156	106.0	0.24440681401453213
463	Feb25-FISH2-3R4-rep1-cp190-100x_Position006_5_cmle.ics	27	1	0	1.2995999999999999	0.4078516624073675	1.0	0.41822545170317005	1.0	1.7763106057964917	1.0	0.27462088780918464	2.3454289552384586	0.9298071974345777	0.9633477176451958	0.9286432558691952	0.8710677382319173	0.39923665585458284	0.9713128874936382	186.0	3.548136837846858	125.0	0.28821558256430674
464	Feb25-FISH2-3R4-rep1-cp190-100x_Position006_5_cmle.ics	28	1	0	1.5162	0.288990603898472	1.0	0.43217758444195914	1.0	0.0	1.0	0.190099169442825	2.4024448165693766	0.08193622772033947	0.2598191165630257	0.08193622772033947	0.029391195872001813	0.955363312967304	0.9055211125889058	186.0	3.6183525843681177	104.0	0.2397953646935032
465	Feb25-FISH2-3R4-rep1-cp190-100x_Position006_5_cmle.ics	29	1	0	1.2995999999999999	6.242102828459843	1.0	5.957516802507742	1.0	0.6921189703237084	1.0	0.15599476877508553	2.6706922449430124	0.5795158316378434	0.6488785923194303	0.5702648143438453	0.4826662639877925	0.7458182257488338	0.8510904073176666	164.0	3.173513551030942	78.0	0.17984652352012742
466	Feb25-FISH2-3R4-rep1-cp190-100x_Position006_5_cmle.ics	30	1	0	1.2995999999999999	0.8354794146824358	1.0	0.467414311832057	1.0	2.2055219540898303	1.0	0.27015406696471006	2.383122931713426	0.9810488346281909	0.9939789123196449	0.9756173695893452	0.9329148168701443	0.33742901650622764	0.9537974564880494	190.0	3.614122412827895	128.0	0.2951327565458501
467	Feb25-FISH2-3R4-rep1-cp190-100x_Position006_5_cmle.ics	31	1	0	1.5162	1.6097730947118403	1.0	0.3729892783345937	1.0	0.7610319551488771	1.0	0.2742150448010988	2.7578078557739327	0.6525925982718567	0.7510292956321064	0.6475323739352444	0.4999961664967147	0.6727768912184202	0.9901195633922485	192.0	3.7290335712598837	131.0	0.3020499305273935
468	Feb25-FISH2-3R4-rep1-cp190-100x_Position006_5_cmle.ics	32	1	0	1.2995999999999999	0.5834257992193765	1.0	0.557041866287434	1.0	2.5991686261553513	1.0	0.26580897764629313	2.2948910237897504	0.9489473505396315	0.9739734921839315	0.9473052400312567	0.9178303001476013	0.3807624148323158	0.9606184910159139	184.0	3.4566309282552896	121.0	0.27899268392224896
469	Feb25-FISH2-3R4-rep1-cp190-100x_Position006_5_cmle.ics	32	2	0	0.8664	1.6835726168139353	1.0	1.697064211982622	1.0	2.8158	1.0	0.20031168451996822	1.3880709721551936	0.984386737787039	0.9925029161617649	0.9791017844267524	0.9543493278671815	0.2114734523841621	0.8790366098672829	156.0	2.854300410345509	82.0	0.18906942216218525
470	Feb25-FISH2-3R4-rep1-cp190-100x_Position006_5_cmle.ics	33	1	0	1.5162	0.6389870998110233	1.0	0.18112815429583887	1.0	0.0	1.0	0.18893157350191897	2.1817467826682666	0.08631666055425471	0.26485551198502927	0.08631666055425471	0.03004015384470712	0.956346945894307	0.8534660978738307	168.0	3.2629043748524	89.0	0.2052094947857864
471	Feb25-FISH2-3R4-rep1-cp190-100x_Position006_5_cmle.ics	34	1	0	0.8664	3.321346160832207	1.0	NA	0.0	1.0317500441073144	1.0	0.2742869488096087	2.0124297743784405	0.8291962788765412	0.8832623629430704	0.8278312734610306	0.7432454487455303	0.5322364809216613	0.9770786308734988	124.0	2.3030105616567904	68.0	0.15678927691498287
472	Feb25-FISH2-3R4-rep1-cp190-100x_Position006_5_cmle.ics	35	1	0	1.7328	0.5530284445605332	1.0	0.12656473568957316	1.0	0.0	1.0	0.17942388957145933	3.316949800190723	0.07616363972932393	0.2007102847309351	0.07616363972932393	0.027616089731723536	0.96568192051937	0.9226382957870943	176.0	3.4884965201761533	93.0	0.21443239342784423
473	Feb25-FISH2-3R4-rep1-cp190-100x_Position006_5_cmle.ics	36	1	0	1.7328	3.140614647488635	1.0	2.656960799854273	1.0	0.0	1.0	0.18179007496862354	2.730624291641215	0.08141257103029012	0.23826971665327537	0.08141257103029012	0.028402435600817028	0.9591655526648777	0.9349806716381953	190.0	3.8013644035512537	105.0	0.24210108935401767
474	Feb25-FISH2-3R4-rep1-cp190-100x_Position006_5_cmle.ics	37	1	0	1.083	4.3281933664023	1.0	4.285114995568447	1.0	1.7514889418028	1.0	0.3004098407371518	2.8713051806077825	0.9181831644070028	0.9560023693563249	0.9161593392128472	0.8683402988021588	0.48586105455071754	1.0218002458941868	98.0	1.8858069487002562	50.0	0.11528623302572269
475	Feb25-FISH2-3R4-rep1-cp190-100x_Position006_5_cmle.ics	37	2	0	1.2995999999999999	0.6579775015234168	1.0	0.3671082088349668	1.0	0.1459114905355603	1.0	0.2795679985921581	3.031292187789121	0.29687705673292086	0.457512011320258	0.29687705673292086	0.14874703830459393	0.8871474895134616	1.0026803714676544	128.0	2.4860223808399273	72.0	0.16601217555704068
476	Feb25-FISH2-3R4-rep1-cp190-100x_Position006_5_cmle.ics	39	1	0	1.7328	0.27375806809750985	1.0	0.5006543974802589	1.0	1.1368333649278028	1.0	0.2686375439134397	2.8145939564518923	0.7464732197394982	0.8318460258640248	0.7453562847951414	0.6337006032612174	0.5880300120296738	0.9882620068925425	230.0	4.437814904521211	170.0	0.39197319228745714
477	Feb25-FISH2-3R4-rep1-cp190-100x_Position006_5_cmle.ics	40	1	0	1.7328	0.4774399638653889	1.0	NA	0.0	0.0	1.0	0.1974809789071359	2.6725774556050124	0.0825577678756087	0.22001616936469437	0.0825577678756087	0.02989452309774945	0.962544009547301	0.9250396858321086	186.0	3.7119735797297966	106.0	0.24440681401453213
478	Feb25-FISH2-3R4-rep1-cp190-100x_Position006_5_cmle.ics	41	1	0	1.2995999999999999	0.5363198674881731	1.0	0.19413878249915065	1.0	0.6606423714395955	1.0	0.27346259897054487	2.363816498037953	0.5720224515661778	0.6774723881948217	0.5720224515661778	0.4431323556038385	0.7353310425119379	0.9950405009544577	198.0	3.74609356278997	137.0	0.3158842784904802
479	Feb25-FISH2-3R4-rep1-cp190-100x_Position006_5_cmle.ics	43	1	0	1.2995999999999999	4.986985969838681	1.0	2.5016017217148048	1.0	1.321284742879191	1.0	0.2876507629637746	2.5790940954303845	0.8370080806313792	0.9007582740686416	0.8370080806313792	0.7343248534922995	0.4945399007203026	0.9790944177424806	188.0	3.546021752076747	130.0	0.29974420586687905
480	Feb25-FISH2-3R4-rep1-cp190-100x_Position006_5_cmle.ics	44	1	0	1.083	0.25003124960393197	1.0	0.16839683932412666	1.0	0.0	1.0	0.1365146607202159	1.810024975077412	0.10200553756903649	0.2665870702157894	0.10200553756903649	0.03617731940639604	0.9510421010314121	0.867796646828945	158.0	2.9692115687774976	69.0	0.1590950015754973
481	Feb25-FISH2-3R4-rep1-cp190-100x_Position006_5_cmle.ics	46	1	0	1.7328	0.36485733074708226	2.0	0.26591675150264726	2.0	1.5162	1.0	0.3101508947258935	2.776198123289661	0.8971240482760914	0.9746866376300828	0.8971240482760914	0.7146407553944875	0.3990192323824277	1.0020494296689904	250.0	4.7911480282668215	207.0	0.477285004726492
482	Feb25-FISH2-3R4-rep1-cp190-100x_Position006_5_cmle.ics	46	2	0	1.2995999999999999	0.41928207995081673	1.0	0.6952174578945285	1.0	1.9493999999999998	1.0	0.2960972019959404	2.8703271401876673	0.9266715430395319	0.9746866376300828	0.9261628486883665	0.8157512384878811	0.33873911523864636	1.0026687968577654	150.0	2.9074561653366824	94.0	0.2167381180883587
483	Feb25-FISH2-3R4-rep1-cp190-100x_Position006_5_cmle.ics	49	1	0	1.5162	1.1883996934660785	1.0	0.44174590883400794	1.0	1.6138406844254058	1.0	0.2536997527603807	3.129106081516216	0.7919490354227788	0.8691118829652965	0.7886322085205154	0.7007912430441544	0.5959138786244442	0.9321425596370131	204.0	3.9035850473625753	138.0	0.3181900031509946
484	Feb25-FISH2-3R4-rep1-cp190-100x_Position006_5_cmle.ics	49	2	0	1.2995999999999999	8.300106691923297	1.0	6.97704955557046	1.0	0.0	1.0	0.14582404864837875	3.4271899851729763	0.12609936494087323	0.2513728533036728	0.12609936494087323	0.019221611325165592	0.9469544737168245	0.7566516552999996	128.0	2.4158066343186673	52.0	0.1198976823467516
485	Feb25-FISH2-3R4-rep1-cp190-100x_Position006_5_cmle.ics	51	1	0	1.2995999999999999	0.4612121540092889	1.0	0.49777403374311235	1.0	0.9018655279647406	1.0	0.2933898472602468	2.5942639439448727	0.6998807988906999	0.8031032833013031	0.6961020426366961	0.5796012033635796	0.6744759886765859	1.0032574871251316	180.0	3.414050602114672	123.0	0.2836041332432778
486	Feb25-FISH2-3R4-rep1-cp190-100x_Position006_5_cmle.ics	52	1	0	1.2995999999999999	0.326698414813044	1.0	0.49717791427414737	1.0	0.10317500441073144	1.0	0.31897580368259437	2.7246367630020467	0.3186865507835827	0.4521659484497813	0.31453864652431446	0.09840378314691973	0.8723590171386701	0.9893925127549198	176.0	3.348065027133635	124.0	0.28590985790379225
487	Feb25-FISH2-3R4-rep1-cp190-100x_Position006_5_cmle.ics	53	1	0	1.083	0.3148324187371001	1.0	0.4869844273398052	1.0	1.8210199367311228	1.0	0.3199428132226949	2.341870733700598	0.9426015717865175	0.9765429248227678	0.9418319265929518	0.8801021062623464	0.3998138771218996	0.9931442991475014	142.0	2.7052692688533484	90.0	0.20751521944630086
488	Feb25-FISH2-3R4-rep1-cp190-100x_Position006_5_cmle.ics	55	1	0	1.083	NA	0.0	NA	0.0	1.6624596150004298	1.0	0.2409498497775793	1.9001398656999153	0.9630493856332704	0.9851355741965974	0.9615873109640832	0.9175183128544423	0.36993215778620736	0.9350490273426312	132.0	2.4817922092997047	70.0	0.1614007262360118
489	Feb25-FISH2-3R4-rep1-cp190-100x_Position006_5_cmle.ics	56	1	0	1.9493999999999998	0.5990277909226366	2.0	0.6111053876971373	1.0	0.1459114905355603	1.0	0.31243466431253386	3.1127615115541696	0.3271092641799692	0.5492058418076838	0.3271092641799692	0.12517930993147264	0.8502867463567733	0.9912844799950389	276.0	5.372188383106297	241.0	0.5556796431839834
490	Feb25-FISH2-3R4-rep1-cp190-100x_Position006_5_cmle.ics	57	1	0	1.2995999999999999	0.4820030683426886	1.0	0.3459036010969531	1.0	0.6016084874694266	1.0	0.27813572834450284	2.2389798075624396	0.568123354869586	0.6834170854271356	0.5649153505623354	0.4341835666427375	0.7333587056211435	0.9844043965144826	194.0	3.6332974901280934	134.0	0.30896710450893683
491	Feb25-FISH2-3R4-rep1-cp190-100x_Position006_5_cmle.ics	58	1	0	1.083	NA	0.0	3.943620289985943	1.0	0.20635000882146287	1.0	0.268082573106329	2.4579918410635666	0.39754874992358946	0.5241075249098356	0.39754874992358946	0.2415337123296045	0.8232967697290993	0.9861013573222247	120.0	2.2604302355161727	64.0	0.14756637827292504
492	Feb25-FISH2-3R4-rep1-cp190-100x_Position006_5_cmle.ics	60	1	0	0.8664	0.39925734329083207	1.0	3.3913070518793518	1.0	1.077178670106234	1.0	0.2642521591631124	2.26432567192884	0.7454991878517735	0.8115173950817814	0.7410720356589733	0.6625354134401088	0.6003965073013144	0.9573821133602641	128.0	2.3455908877974077	70.0	0.1614007262360118
493	Feb25-FISH2-3R4-rep1-cp190-100x_Position006_5_cmle.ics	62	1	0	1.5162	0.4442220725567532	1.0	0.5488507906215916	2.0	0.815064591942846	1.0	0.25535257787459537	1.7043716105851379	0.6383587610312692	0.7979687344418999	0.6371860260140655	0.45642072421919083	0.7031283979016862	0.9777657435228351	320.0	5.981003463695616	272.0	0.6271571076599315
494	Feb25-FISH2-3R4-rep1-cp190-100x_Position006_5_cmle.ics	63	1	0	1.7328	0.33520028537574204	2.0	0.3418901628143835	1.0	0.751125369937127	1.0	0.2533959506599175	2.818534057545087	0.5992689046908476	0.7224067790958427	0.5998316063256	0.4362271480613887	0.6734975541834063	0.9839357774321746	270.0	5.167886400852851	210.0	0.48420217870803534
495	Feb25-FISH2-3R4-rep1-cp190-100x_Position006_5_cmle.ics	64	1	0	1.5162	0.2525347477547657	1.0	0.3331599090229975	1.0	0.8875449473696695	1.0	0.31897580368259437	2.9457941892610955	0.6995578552777021	0.8107508450410906	0.6982121974272304	0.5749162968777534	0.6306416567984958	1.0026302710174508	176.0	3.3948755248144744	124.0	0.28590985790379225
496	Feb25-FISH2-3R4-rep1-cp190-100x_Position006_5_cmle.ics	65	1	0	1.083	0.45254398111174016	1.0	0.44808741203013946	1.0	0.8875449473696695	1.0	0.21789466083786985	1.40518764305295	0.6875273314953892	0.7725116455936876	0.6822416579522769	0.5898802167506417	0.6400905101396737	0.9757419481945485	180.0	3.367240104433833	106.0	0.24440681401453213
497	Feb25-FISH2-3R4-rep1-cp190-100x_Position006_5_cmle.ics	67	1	0	1.5162	0.18752841847503954	1.0	0.6469637709259628	1.0	1.3586516622891618	1.0	0.309757326863699	2.9122884202854333	0.8374222529371113	0.8884977539737388	0.831090186592951	0.7678645473393227	0.5733880518730238	0.9906685375878982	170.0	3.3075997867631286	116.0	0.2674640606196767
498	Feb25-FISH2-3R4-rep1-cp190-100x_Position006_5_cmle.ics	68	1	0	1.2995999999999999	6.149397405872718	1.0	NA	0.0	0.3720027687491155	1.0	0.3161258287290487	2.6144084425186005	0.4626264038398807	0.5657455302359539	0.44349690106715134	0.30100424064495085	0.7983080270243887	0.9912925874906826	160.0	3.060717478369066	107.0	0.2467125386750466
499	Feb25-FISH2-3R4-rep1-cp190-100x_Position006_5_cmle.ics	69	1	0	1.7328	0.25631147294023254	1.0	0.3628593113417273	1.0	0.0	1.0	0.2534888280328532	2.8399960487640636	0.20121329420823708	0.37886655151124154	0.18432151949664594	0.020056814634450897	0.9103143343956931	0.9638460629663195	300.0	5.744696584152107	246.0	0.5672082664865556
500	Feb25-FISH2-3R4-rep1-cp190-100x_Position006_5_cmle.ics	70	1	0	1.5162	0.6172922577074423	1.0	0.39063134584936493	1.0	0.72222503087512	1.0	0.298179806429609	2.831480899427533	0.6136606189967982	0.7349202782837564	0.6114619526404057	0.49027050015647444	0.6775539066156703	0.9915291437737812	180.0	3.4608610997955123	124.0	0.28590985790379225
501	Feb25-FISH2-3R4-rep1-cp190-100x_Position006_5_cmle.ics	71	1	0	1.5162	0.6378889814008155	1.0	0.1677908993093958	1.0	0.10317500441073144	1.0	0.23594382033271127	2.5717857059709095	0.32052723428533075	0.46125029365372355	0.3015572037453435	0.10027435647884016	0.8735438960896951	0.9519566371765509	184.0	3.5268466747765497	114.0	0.26285261129864773
502	Feb25-FISH2-3R4-rep1-cp190-100x_Position006_5_cmle.ics	73	1	0	1.2995999999999999	0.5762536972169688	1.0	0.43443275990072544	1.0	0.10317500441073144	1.0	0.28500825264993246	2.898498218439653	0.19219613482855574	0.27974218724751965	0.17611414536405648	0.0724618653653492	0.9279471163657058	1.003308410914427	126.0	2.417921720088778	71.0	0.16370645089652625
503	Feb25-FISH2-3R4-rep1-cp190-100x_Position006_5_cmle.ics	73	2	0	1.083	8.211614219108093	2.0	8.656663619734864	1.0	0.0	1.0	0.22723759371077942	1.9461597401355502	0.08471221277833435	0.2574633196522638	0.121178457163171	0.021359839058914778	0.9765202325748918	0.9396935330577065	152.0	2.8117200842048913	84.0	0.1936808714832141
504	Feb25-FISH2-3R4-rep1-cp190-100x_Position006_5_cmle.ics	73	3	0	1.2995999999999999	0.18782245353171156	2.0	4.429137386160488	1.0	0.2918229810711206	1.0	0.2725820568548805	2.756135113562223	0.3222538215428368	0.4198122354005753	0.314639013670297	0.1855003554923569	0.8743022083971302	0.9813276953373793	152.0	2.8819358307261513	92.0	0.21212666876732977
505	Feb25-FISH2-3R4-rep1-cp190-100x_Position006_5_cmle.ics	74	1	0	1.5162	0.16423177603145309	1.0	0.4747769547390507	1.0	0.0	1.0	0.2902109266441255	2.548692360603959	0.23382067423663	0.4077116549979408	0.2093751838559746	0.02727687238924516	0.9002120328765876	0.9910081405192674	196.0	3.748208648560081	139.0	0.32049572781150915
506	Feb25-FISH2-3R4-rep1-cp190-100x_Position006_5_cmle.ics	75	1	0	1.083	0.3231505227004616	1.0	0.6436416137337208	1.0	0.9755754663213545	1.0	0.26627900372109287	2.5074266757504855	0.8110980816645619	0.8769544169823802	0.7948162848036563	0.7051461302543749	0.5832436732309628	0.9873638057271723	124.0	2.34982105933763	67.0	0.15448355225446841
507	Feb25-FISH2-3R4-rep1-cp190-100x_Position006_5_cmle.ics	76	1	0	1.5162	0.29546989212216285	1.0	0.3268228340935331	1.0	0.741346755705622	1.0	0.2576389951369381	3.1441760710388125	0.716204089735954	0.8314353782013103	0.7081357951161406	0.5236887035934088	0.6815754451747345	0.9836260459485093	190.0	3.6609329105087345	125.0	0.28821558256430674
508	Feb25-FISH2-3R4-rep1-cp190-100x_Position006_5_cmle.ics	77	1	0	1.7328	0.44541785513316406	1.0	0.6728068933352	1.0	1.0542408233015097	1.0	0.27155072466404834	2.465896914980672	0.7111179053394142	0.7987825592159461	0.6890748808886851	0.5815774499562621	0.7187664388412042	0.9836972847085478	286.0	5.455233949617425	237.0	0.5464567445419256
509	Feb25-FISH2-3R4-rep1-cp190-100x_Position006_5_cmle.ics	78	1	0	1.083	1.074132015622976	1.0	1.3494175622873474	1.0	0.41270001764292574	1.0	0.2643994242775595	2.5081853768167846	0.5156869286715153	0.6577166877960899	0.5169013144725428	0.3935010342296657	0.7155816374600591	0.9630748554705443	134.0	2.5264876212104332	75.0	0.17292934953858405
510	Feb25-FISH2-3R4-rep1-cp190-100x_Position006_5_cmle.ics	79	1	0	1.2995999999999999	0.29782118299221566	1.0	0.40391189754619183	1.0	0.8972608143895275	1.0	0.3062396383479829	2.6312173820094666	0.7256781825922998	0.8199508849826653	0.7187975183991241	0.5688218478194756	0.6377558107304331	1.0021017034534259	186.0	3.548136837846858	132.0	0.30435565518790797
511	Feb25-FISH2-3R4-rep1-cp190-100x_Position006_5_cmle.ics	80	1	0	1.5162	0.5281635129859087	1.0	0.4344499430197116	1.0	1.5220639102977542	1.0	0.2642398858331001	2.5274220172309536	0.8642349505560284	0.9180939331658674	0.8642695509560091	0.7950825911547538	0.4421754826758447	0.9812862982119841	208.0	3.992975871184033	145.0	0.33433007577459584
512	Feb25-FISH2-3R4-rep1-cp190-100x_Position006_5_cmle.ics	82	1	0	1.5162	0.44533603005011985	1.0	0.30184743364591815	1.0	0.10317500441073144	1.0	0.2989294088085085	3.2362082032861506	0.2962941888915081	0.45184233842452226	0.2955626183721743	0.06841403639969762	0.8946771819746759	0.9875361670996631	174.0	3.3969906105845857	118.0	0.27207550994070556
513	Feb25-FISH2-3R4-rep1-cp190-100x_Position006_5_cmle.ics	83	1	0	1.7328	0.4133506835650639	1.0	0.7944088831436557	1.0	0.0	1.0	0.15862102479858506	3.2801310078099593	0.2246203037569944	0.4960353556235471	0.2246203037569944	0.02954418074735614	0.9244258666457884	0.7037755366437841	186.0	3.501326340166018	95.0	0.21904384274887315
514	Feb25-FISH2-3R4-rep1-cp190-100x_Position006_5_cmle.ics	85	1	0	1.5162	0.4868044204036561	1.0	0.239338737587394	1.0	1.2829802844612073	1.0	0.27946206123070927	2.983917667140554	0.7851439436777252	0.8577216322523318	0.7805456997098135	0.6986627809433856	0.5595569772027768	0.9869851156463691	218.0	4.216452930737678	160.0	0.3689159456823127
515	Feb25-FISH2-3R4-rep1-cp190-100x_Position006_5_cmle.ics	88	1	0	1.2995999999999999	0.27089708793009337	1.0	0.5930524334260322	1.0	0.65253602307166	1.0	0.2745497448744835	2.700774307724764	0.6064186558408522	0.7129255656038126	0.6035841475190266	0.49322002221922273	0.7004115201986632	0.9908992837384777	156.0	2.994731903388028	96.0	0.22134956740938755
516	Feb25-FISH2-3R4-rep1-cp190-100x_Position006_5_cmle.ics	89	1	0	1.9493999999999998	0.11195957918296263	1.0	0.3217787902042762	1.0	0.0	1.0	0.20721474233587103	2.980884358668457	0.0792962962962963	0.29638888888888887	0.11074074074074074	0.028022222222222223	0.9579360548305522	0.9174157250030844	214.0	4.17387260459706	134.0	0.30896710450893683
517	Feb25-FISH2-3R4-rep1-cp190-100x_Position006_5_cmle.ics	90	1	0	1.2995999999999999	0.5003662107981471	1.0	0.47799472503902024	1.0	0.3095250132321943	1.0	0.27002182783076717	2.180750675613356	0.43700869798163294	0.5788636534871455	0.43381915899977397	0.25398692372732373	0.8099568008205441	0.9868481999320625	180.0	3.3906453532742526	118.0	0.27207550994070556
518	Feb25-FISH2-3R4-rep1-cp190-100x_Position006_5_cmle.ics	91	1	0	1.9493999999999998	2.7881376217775196	1.0	2.8267412353798296	1.0	1.0622516852075932	1.0	0.25309061020494455	3.8129563951586953	0.7442800237029233	0.8179648406636818	0.740181393205162	0.6531636818540953	0.5747075691954354	0.9799262097036329	186.0	3.711973579729796	120.0	0.2766869592617345
519	Feb25-FISH2-3R4-rep1-cp190-100x_Position006_5_cmle.ics	92	1	0	1.7328	0.37062918522982286	1.0	0.6149076651875116	1.0	0.0	1.0	0.17005719958994608	2.643153685621074	0.15608944042979833	0.3217585411070334	0.10654156104574174	0.026956982331353335	0.9376410882727768	0.8137412627438945	224.0	4.303728668789026	130.0	0.29974420586687905
520	Feb25-FISH2-3R4-rep1-cp190-100x_Position006_5_cmle.ics	93	1	0	0.8664	3.883494937894775	1.0	3.4378186254763676	1.0	0.0	1.0	0.1447675089268248	1.2900447836459088	0.16665182017934557	0.2775179642496585	0.10019894293010274	0.03559445335233684	0.9268798134548111	0.7476866987775523	138.0	2.4520417031489505	58.0	0.13373203030983835
521	Feb25-FISH2-3R4-rep1-cp190-100x_Position007_6_cmle.ics	1	1	0	1.5162	0.4298057406212606	1.0	0.266882041714033	1.0	0.20635000882146287	1.0	0.2773237658550719	2.401684512488155	0.32717098943323725	0.49883045148895294	0.32698366954851105	0.15009846301633045	0.8671987075570619	0.9958219401449973	262.0	5.012510002050357	210.0	0.48420217870803534
522	Feb25-FISH2-3R4-rep1-cp190-100x_Position007_6_cmle.ics	2	1	0	1.5162	0.1441494582045948	1.0	0.3896687728974544	1.0	0.5158750220536572	1.0	0.26989512868537635	2.6531027540858094	0.5502894218408902	0.6834881226753075	0.5500384120971484	0.3795495516053214	0.7480561252068282	0.9932634465415451	194.0	3.7035132366493526	132.0	0.30435565518790797
523	Feb25-FISH2-3R4-rep1-cp190-100x_Position007_6_cmle.ics	3	1	0	1.2995999999999999	0.5864349506428131	1.0	0.1893639148697799	1.0	0.9479040472602467	1.0	0.29783744644865845	2.5976052369170968	0.7370739883470349	0.8257083566126586	0.7348551360842844	0.6013368983957219	0.5906515987025114	0.9920086647467794	182.0	3.4821512628658207	126.0	0.2905213072248212
524	Feb25-FISH2-3R4-rep1-cp190-100x_Position007_6_cmle.ics	7	1	0	1.2995999999999999	5.694754144156894	1.0	6.353004319653021	1.0	0.0	1.0	0.16413851987644448	1.744159662209035	0.08376673090630693	0.2683324973380149	0.08376673090630693	0.029559034469406973	0.9435708580826867	0.8546697180516107	180.0	3.4140506021146724	92.0	0.21212666876732977
525	Feb25-FISH2-3R4-rep1-cp190-100x_Position007_6_cmle.ics	8	1	0	1.7328	2.8566615414722736	1.0	0.46969464960183815	1.0	0.23070632344123612	1.0	0.26934491625739937	3.1561511464378613	0.398113963383606	0.5289428667323496	0.39198596840726263	0.1853583144765761	0.8455621766303242	0.9850492844351558	244.0	4.727277539055896	186.0	0.42886478685568846
526	Feb25-FISH2-3R4-rep1-cp190-100x_Position007_6_cmle.ics	9	1	0	1.2995999999999999	0.4445660421319497	1.0	0.4841717239219687	1.0	1.2643940293303262	1.0	0.3390911928090904	2.784797505644398	0.9027176360550109	0.9756512626874978	0.8998856826133648	0.7593705615408598	0.5076342853068033	1.0028539826377947	164.0	3.150108302190523	115.0	0.2651583359591622
527	Feb25-FISH2-3R4-rep1-cp190-100x_Position007_6_cmle.ics	10	1	0	1.2995999999999999	0.15061596038429162	1.0	0.27423999481880096	1.0	0.46141264688247224	1.0	0.30443970331245684	2.77627588594429	0.5138321092017738	0.647541054600887	0.5061928353658537	0.35541678215077604	0.7787455186633635	0.9931137212276813	170.0	3.237384040241869	115.0	0.2651583359591622
528	Feb25-FISH2-3R4-rep1-cp190-100x_Position007_6_cmle.ics	12	1	0	1.2995999999999999	0.8586548670478145	1.0	0.6400068760836743	1.0	2.3825999999999996	1.0	0.2830711861397215	2.298759343946613	0.99571465862289	0.9994598004524624	0.9946632635303672	0.9827824989848599	0.22325976310357723	0.9925086600343846	166.0	3.147993216420412	107.0	0.2467125386750466
529	Feb25-FISH2-3R4-rep1-cp190-100x_Position007_6_cmle.ics	13	1	0	1.5162	0.45172165797734143	1.0	0.17506652222134808	1.0	0.0	1.0	0.25680881862154736	3.1119111801593404	0.13778895676128877	0.30437577354573403	0.16065796302950452	0.028015331177386513	0.9558707368423577	0.9694163023316541	182.0	3.52896176054666	117.0	0.26976978528019113
530	Feb25-FISH2-3R4-rep1-cp190-100x_Position007_6_cmle.ics	14	1	0	1.5162	0.5248449121898628	1.0	0.5271305859946137	1.0	0.5595020986366908	1.0	0.2932823503008304	2.962109934023349	0.6050655071154281	0.7183617573977863	0.5994654017016791	0.41465721707702735	0.7234823556644868	0.9925978587656182	162.0	3.1288181391202143	105.0	0.24210108935401767
531	Feb25-FISH2-3R4-rep1-cp190-100x_Position007_6_cmle.ics	15	1	0	0.8664	0.21645980348422264	1.0	0.2677098911153938	1.0	0.3720027687491155	1.0	0.3324903357742127	2.6367058026861727	0.5178330823492113	0.6174011254656416	0.5221922802567964	0.3801220575414124	0.7675098491404244	1.021368665828044	96.0	1.8411115367895272	51.0	0.11759195768623716
532	Feb25-FISH2-3R4-rep1-cp190-100x_Position007_6_cmle.ics	16	1	0	0.8664	1.166118893346952	1.0	NA	0.0	0.2918229810711206	1.0	0.3195793308095086	2.2077131245844996	0.4670656269519837	0.6028531705252977	0.4670656269519837	0.29886759757399906	0.7894289615066055	1.019922857749765	96.0	1.817706287949107	50.0	0.11528623302572269
533	Feb25-FISH2-3R4-rep1-cp190-100x_Position007_6_cmle.ics	20	1	0	1.7328	5.8358156727848165	1.0	0.2193462603087998	1.0	0.0	1.0	0.11280150480941947	2.782617000464596	0.059428166351606804	0.15369717121253038	0.059428166351606804	0.029705644072373753	0.9819495517369876	0.8866604873100222	178.0	3.603407678608142	75.0	0.17292934953858405
534	Feb25-FISH2-3R4-rep1-cp190-100x_Position007_6_cmle.ics	21	1	0	1.083	0.5075545309943758	1.0	0.39351805211059426	1.0	1.1696425475498735	1.0	0.259770442543706	2.7216482326878695	0.9159642562900057	0.9604300019012612	0.907614550985487	0.8088361112871538	0.48548124830095324	0.982576641466864	120.0	2.283835484356593	63.0	0.1452606536124106
535	Feb25-FISH2-3R4-rep1-cp190-100x_Position007_6_cmle.ics	22	1	0	1.2995999999999999	3.1452440019859798	1.0	3.4130613524665385	1.0	0.3634229110571259	1.0	0.2880929030172355	2.5567377828369984	0.6713310580204778	0.8365235115661737	0.6635381114903299	0.35213310580204776	0.6941676752209529	0.994511148909231	164.0	3.1501083021905227	106.0	0.24440681401453213
536	Feb25-FISH2-3R4-rep1-cp190-100x_Position007_6_cmle.ics	23	1	0	0.8664	0.4236781770773295	1.0	0.19560033240790203	1.0	0.2991586303963464	1.0	0.18902269847857445	1.6995390851442047	0.5179232084563967	0.7662909995336546	0.5155293020363749	0.2968443960826986	0.7917664159416525	0.7864682160370248	132.0	2.388171213938025	62.0	0.14295492895189613
537	Feb25-FISH2-3R4-rep1-cp190-100x_Position007_6_cmle.ics	25	1	0	1.2995999999999999	0.4062866087768016	1.0	0.34410031792522466	1.0	0.8484788251675598	1.0	0.2836296094149551	2.5360856387511888	0.7216970026260979	0.8325183374083129	0.7187267952549126	0.5814090373992574	0.6437449322836051	0.9740278625236555	170.0	3.2607892890822887	111.0	0.2559354373171044
538	Feb25-FISH2-3R4-rep1-cp190-100x_Position007_6_cmle.ics	26	1	0	1.2995999999999999	0.18902884993180902	1.0	0.3598544988665218	1.0	1.401081809291592	1.0	0.32541515398870025	2.812229438463472	0.8425266830701372	0.8921608966499066	0.8302816843456579	0.7620783581168377	0.5004867800101653	1.000188222449947	172.0	3.3054847009930177	121.0	0.27899268392224896
539	Feb25-FISH2-3R4-rep1-cp190-100x_Position007_6_cmle.ics	27	1	0	1.2995999999999999	0.5377584279198716	1.0	0.6677002900934557	1.0	0.7817319754002556	1.0	0.22442458345187066	2.186583114146246	0.6574199308704838	0.752035431087066	0.6518418330813908	0.5537389167351774	0.7098289436372971	0.9439827310601405	186.0	3.477921091325599	113.0	0.2605468866381333
540	Feb25-FISH2-3R4-rep1-cp190-100x_Position007_6_cmle.ics	28	1	0	1.2995999999999999	0.47411198434814245	1.0	0.3090957337781497	1.0	1.571514847577277	1.0	0.27462088780918464	2.6549261742798698	0.8828803051979017	0.9329717056111906	0.8793911937688762	0.8195278969957082	0.4546345423589014	0.9920758242718135	186.0	3.524731589006438	125.0	0.28821558256430674
541	Feb25-FISH2-3R4-rep1-cp190-100x_Position007_6_cmle.ics	29	1	0	1.2995999999999999	0.3021134445044501	1.0	0.589822480579087	1.0	0.0	1.0	0.321145755452857	2.3638523339666486	0.23820189368969857	0.42251827770120454	0.22077815065619943	0.02788098519805837	0.9142363843897924	1.0057414189689937	184.0	3.48003617709571	133.0	0.3066613798484224
542	Feb25-FISH2-3R4-rep1-cp190-100x_Position007_6_cmle.ics	30	1	0	1.5162	0.6074795256979776	1.0	0.5514163866247493	1.0	0.5158750220536572	1.0	0.2374544214940943	2.808415425314925	0.5686294548292393	0.7010572670853618	0.5670314764576907	0.40342915009848007	0.7624002410182847	0.9855342476181992	166.0	3.1713984652608316	98.0	0.2259610167304165
543	Feb25-FISH2-3R4-rep1-cp190-100x_Position007_6_cmle.ics	32	1	0	1.083	4.9429382580998045	1.0	3.5536776599869175	1.0	0.42540144110901373	1.0	0.2472031385421709	2.9812710711455144	0.45860266426845037	0.5592668577745302	0.45860266426845037	0.34080902328892887	0.8012150581031025	0.9724364578517968	122.0	2.3051256474269013	63.0	0.1452606536124106
544	Feb25-FISH2-3R4-rep1-cp190-100x_Position007_6_cmle.ics	34	1	0	1.5162	0.23516624648033282	1.0	0.22656668729156015	1.0	0.4883922886704704	1.0	0.27258798385801636	2.7160533950222336	0.6014920111662649	0.7398936727674615	0.5990339084785488	0.3723739745996056	0.7411977624417073	0.9928613963115691	166.0	3.1948037141012513	105.0	0.24210108935401767
545	Feb25-FISH2-3R4-rep1-cp190-100x_Position007_6_cmle.ics	35	1	0	1.5162	0.32228221401256935	1.0	0.3646499862873214	1.0	1.2995999999999999	1.0	0.2726191561476134	2.493878685697177	0.8934928736786322	0.9794047917886927	0.8934928736786322	0.7248988927007503	0.420383920611069	0.9890904404500348	236.0	4.50168539373214	178.0	0.4104189895715728
546	Feb25-FISH2-3R4-rep1-cp190-100x_Position007_6_cmle.ics	36	1	0	1.083	0.34992024965057483	1.0	1.5384618158598005	1.0	0.10317500441073144	1.0	0.29436002083031837	2.668274319527979	0.24889391107827372	0.4056412708070755	0.24889391107827372	0.0706332304750315	0.9100977393909976	0.9979906236259274	146.0	2.7712548438343854	90.0	0.20751521944630086
547	Feb25-FISH2-3R4-rep1-cp190-100x_Position007_6_cmle.ics	37	1	0	1.7328	1.9644113623559734	1.0	2.0639484255163443	2.0	0.0	1.0	0.1776390474125521	2.1613064009414127	0.08257351584991299	0.25279067529530636	0.08257351584991299	0.020811781782022597	0.9603215221581833	0.9193382359196733	264.0	5.057205413961087	170.0	0.39197319228745714
548	Feb25-FISH2-3R4-rep1-cp190-100x_Position007_6_cmle.ics	37	2	0	1.2995999999999999	7.159828236575353	1.0	0.2821460032725009	1.0	0.4660867564761642	1.0	0.30521351950515235	2.8978998560644915	0.403517213173912	0.5012309444190504	0.40164072461327494	0.2934860185563869	0.8240661586537074	1.0095439521459668	130.0	2.5073125439102357	77.0	0.17754079885961296
549	Feb25-FISH2-3R4-rep1-cp190-100x_Position007_6_cmle.ics	38	1	0	1.5162	0.4234670048269865	1.0	0.5510836063974812	1.0	0.0	1.0	0.2391147261405256	2.4489472643772703	0.20618171132423263	0.4152285416611012	0.20618171132423263	0.026607538802660754	0.9092676602801395	0.936444224198488	218.0	4.146237184216418	148.0	0.3412472497561391
550	Feb25-FISH2-3R4-rep1-cp190-100x_Position007_6_cmle.ics	39	1	0	1.2995999999999999	0.32686992086125044	1.0	0.6262944244661531	1.0	1.3116988911569	1.0	0.26857729584194817	2.7715089150089285	0.8408103647779653	0.8972674848720527	0.8370544606104293	0.7663609461843428	0.493667206311925	0.9989470762486591	138.0	2.6626889427127303	79.0	0.18215224818064185
551	Feb25-FISH2-3R4-rep1-cp190-100x_Position007_6_cmle.ics	40	1	0	1.2995999999999999	3.0629949932536067	1.0	3.3147685291009195	1.0	0.5556144027286182	1.0	0.30001634125536203	2.895972194644673	0.49665457837738347	0.599340367424299	0.4946498127061352	0.3821715144188916	0.8122724271997125	1.0023477751357988	144.0	2.7967751784449164	89.0	0.2052094947857864
552	Feb25-FISH2-3R4-rep1-cp190-100x_Position007_6_cmle.ics	40	2	0	1.5162	0.19178626335349447	2.0	0.3648025133498121	2.0	0.0	1.0	0.191042796502082	2.983748897955702	0.06534143198969262	0.15709304003064356	0.06534143198969262	0.02271155749896777	0.9674472847776792	0.9558939710734945	148.0	2.9563817487876327	74.0	0.17062362487806956
553	Feb25-FISH2-3R4-rep1-cp190-100x_Position007_6_cmle.ics	41	1	0	1.083	4.395834900538437	1.0	5.288235557552327	1.0	0.23070632344123612	1.0	0.24802047265182575	2.634744114933497	0.41739379909380503	0.572431293405354	0.41739379909380503	0.22243327199699253	0.8167480835308568	0.8926976698052741	114.0	2.1263439997839866	57.0	0.13142630564932387
554	Feb25-FISH2-3R4-rep1-cp190-100x_Position007_6_cmle.ics	42	1	0	1.2995999999999999	0.651966452513543	1.0	5.275669006422653	1.0	0.4773698211006071	1.0	0.3096022994467427	3.512739283757634	0.4723258615117953	0.602899125512892	0.4502041775610329	0.3065748112459238	0.8155774841791648	0.9843275346048991	126.0	2.4647322177696185	74.0	0.17062362487806956
555	Feb25-FISH2-3R4-rep1-cp190-100x_Position007_6_cmle.ics	43	1	0	1.5162	0.14268954866168132	1.0	0.15016852728214347	1.0	0.0	1.0	0.24124832008625569	2.681675840910207	0.08738471158355479	0.2703663175446824	0.08738471158355479	0.03051951435568756	0.9531556218919711	0.9471598203335959	164.0	3.2203240487117823	97.0	0.22365529206990203
556	Feb25-FISH2-3R4-rep1-cp190-100x_Position007_6_cmle.ics	44	1	0	1.7328	0.5019977028326598	1.0	0.6673489329173202	1.0	2.4837462554362544	1.0	0.29779513306592903	2.5661816453811634	0.9611546568304571	0.983020600052694	0.9548107956790937	0.9059680048741932	0.3760716266239929	0.9950250801574825	282.0	5.412653623476806	243.0	0.5602910925050123
557	Feb25-FISH2-3R4-rep1-cp190-100x_Position007_6_cmle.ics	45	1	0	1.5162	0.26440876844246347	1.0	0.6644788381697047	1.0	0.0	1.0	0.18839136251118385	2.1100625199710152	0.07629419794219959	0.2916146834774185	0.07629419794219959	0.027817733484023426	0.9683629410719047	0.9138960760101447	222.0	4.305843754559136	135.0	0.31127282916945126
558	Feb25-FISH2-3R4-rep1-cp190-100x_Position007_6_cmle.ics	46	1	0	1.083	0.48354180769361904	1.0	0.33565075837184033	1.0	1.1703214501275905	1.0	0.3058151952710448	3.3278353591688585	0.7605031936905868	0.838497466038924	0.7585839805679672	0.6763052148619066	0.5967703940920203	0.9940574850624673	100.0	1.9539076094514054	52.0	0.1198976823467516
559	Feb25-FISH2-3R4-rep1-cp190-100x_Position007_6_cmle.ics	46	2	0	0.8664	0.31905267627839706	2.0	3.2593158684322545	1.0	0.2918229810711206	1.0	0.3068914311146678	2.1385570005359	0.37244729660839054	0.4918096080606951	0.36008486520526584	0.22420682520166732	0.8438600376979265	1.0002705401290077	132.0	2.4349817116188652	79.0	0.18215224818064185
560	Feb25-FISH2-3R4-rep1-cp190-100x_Position007_6_cmle.ics	47	1	0	1.083	0.35984258749571496	1.0	0.1711215936428321	1.0	1.8369787278692045	1.0	0.25219289448827525	2.660954965594639	0.9539794391621217	0.9769595540325305	0.9531468700226845	0.9241638109947391	0.313306385681402	0.9518003053675346	108.0	2.08587875941348	53.0	0.12220340700726606
561	Feb25-FISH2-3R4-rep1-cp190-100x_Position007_6_cmle.ics	48	1	0	1.2995999999999999	0.43651667299812824	1.0	0.3121926181770278	1.0	0.9493517309627397	1.0	0.2725820568548805	2.7807070174820376	0.8070408141077214	0.895551110048055	0.8025071212681293	0.6696981886972971	0.5852902873557759	0.9961430471201584	152.0	2.905341079566571	92.0	0.21212666876732977
562	Feb25-FISH2-3R4-rep1-cp190-100x_Position007_6_cmle.ics	49	1	0	1.5162	0.3896225101235716	1.0	0.5181432057987589	1.0	0.2918229810711206	1.0	0.30184140664634446	2.77254775238682	0.40111325407094556	0.5364676155367301	0.36849686286955885	0.21240326163912013	0.8463386030329567	0.9941824099645202	216.0	4.148352269986529	164.0	0.3781388443243705
563	Feb25-FISH2-3R4-rep1-cp190-100x_Position007_6_cmle.ics	50	1	0	1.2995999999999999	0.2560118830578171	1.0	0.2205147546163223	1.0	0.10317500441073144	1.0	0.3157075706016337	2.7754982871136145	0.27664868239175994	0.4448120568957061	0.2570829803362019	0.07159227716591608	0.8835997216575822	1.000005267422863	166.0	3.1948037141012517	113.0	0.2605468866381333
564	Feb25-FISH2-3R4-rep1-cp190-100x_Position007_6_cmle.ics	51	1	0	1.083	0.4236747111319674	1.0	NA	0.0	2.0310440188838745	1.0	0.2795679985921581	2.254839242591034	0.9505739606257063	0.976175429726997	0.949689228573128	0.9073745018735502	0.45771052294932923	0.9946543246914866	128.0	2.4158066343186673	72.0	0.16601217555704068
565	Feb25-FISH2-3R4-rep1-cp190-100x_Position007_6_cmle.ics	52	1	0	1.2995999999999999	3.5851484432894436	1.0	1.9334935034280087	1.0	0.23070632344123612	1.0	0.24651396263244926	2.6138793182182103	0.40286271844998517	0.559854860348823	0.40151237955848273	0.21643754464830206	0.8287268292571476	0.9223450345345249	142.0	2.705269268853348	79.0	0.18215224818064185
566	Feb25-FISH2-3R4-rep1-cp190-100x_Position007_6_cmle.ics	53	1	0	1.5162	0.5570200475652446	1.0	2.9244018793124527	1.0	1.3077824382341616	1.0	0.29360477011817077	2.8662415953702594	0.8310757826585257	0.9081754388316589	0.827952521061909	0.714265128717251	0.5333635835800993	0.9852187755623404	178.0	3.4161656878847833	121.0	0.27899268392224896
567	Feb25-FISH2-3R4-rep1-cp190-100x_Position007_6_cmle.ics	55	1	0	1.2995999999999999	0.3730247020967961	1.0	0.14540883862849702	1.0	0.7252201245704302	1.0	0.2792526803190927	2.5589465106643208	0.6411151164846314	0.7539449513078099	0.6361575059760344	0.48726009392558206	0.7360076743849848	0.9860830224669317	180.0	3.437455850955092	120.0	0.2766869592617345
568	Feb25-FISH2-3R4-rep1-cp190-100x_Position007_6_cmle.ics	56	1	0	1.2995999999999999	0.29833952363901944	1.0	0.33576777606158376	1.0	0.10317500441073144	1.0	0.335059513175588	2.5049922973134247	0.25552389497451267	0.4646776372223263	0.260522761109413	0.07146801021464559	0.8995490892496885	1.0100876929412421	152.0	2.8819358307261513	102.0	0.23518391537247432
569	Feb25-FISH2-3R4-rep1-cp190-100x_Position007_6_cmle.ics	57	1	0	1.5162	0.11607276420922626	1.0	0.3388454272978633	1.0	0.9755754663213545	1.0	0.2826828280317748	3.3000616654380908	0.7119182401884427	0.7906728467763383	0.7110976026746704	0.5989780023555336	0.6187992811064785	0.9981386654576964	164.0	3.2203240487117823	105.0	0.24210108935401767
570	Feb25-FISH2-3R4-rep1-cp190-100x_Position007_6_cmle.ics	58	1	0	1.083	6.522718179673015	1.0	6.54696047450332	1.0	1.3904875446279013	1.0	0.3342165194944566	2.7495440121386925	0.7626825888647255	0.840209484036104	0.761470141067339	0.6913863282076942	0.6133037960379787	1.004900954596011	102.0	1.951792523681294	56.0	0.12912058098880944
571	Feb25-FISH2-3R4-rep1-cp190-100x_Position007_6_cmle.ics	58	2	0	1.5162	0.29484206481384945	1.0	2.492461048662019	1.0	0.10317500441073144	1.0	0.3071540416617009	2.5849790864977154	0.2725698119743654	0.43948345874790706	0.2725698119743654	0.05422817112834626	0.8915867772579563	0.9978490310333336	196.0	3.7716138974005013	143.0	0.3297186264535669
572	Feb25-FISH2-3R4-rep1-cp190-100x_Position007_6_cmle.ics	59	1	0	1.083	0.5483668795858637	1.0	NA	0.0	0.42540144110901373	1.0	0.3265637110307498	2.740291303202979	0.516201890438143	0.6364627395686459	0.5055355371037652	0.3789492923912476	0.8087842553242787	0.9956094918376407	126.0	2.4179217200887786	76.0	0.1752350741990985
573	Feb25-FISH2-3R4-rep1-cp190-100x_Position007_6_cmle.ics	60	1	0	1.5162	0.29967740486952954	1.0	0.4384273894434404	1.0	0.3777847188762272	1.0	0.2839262842049886	2.913231847154834	0.46115646761874224	0.601772603573161	0.4647575824844404	0.31263925544072546	0.8020307115999262	1.001460976992523	180.0	3.484266348635932	121.0	0.27899268392224896
574	Feb25-FISH2-3R4-rep1-cp190-100x_Position007_6_cmle.ics	61	1	0	1.2995999999999999	0.2502123739334812	1.0	0.47066912059487104	1.0	0.0	1.0	0.17635389217123415	2.6913150723486647	0.09669774055933007	0.26768973508189814	0.09669774055933007	0.034833043661452574	0.9347397919687946	0.9327598390490802	152.0	2.9053410795665706	74.0	0.17062362487806956
575	Feb25-FISH2-3R4-rep1-cp190-100x_Position007_6_cmle.ics	62	1	0	1.7328	0.40626157454519957	1.0	0.3463577562724776	1.0	2.6068941776159464	1.0	0.27422853105817757	2.7423399465388507	0.957618438857365	0.9793605759526319	0.9569418589872982	0.9186665021942121	0.3300937161315549	0.9452642524286097	304.0	5.763871661452305	261.0	0.6017941363942725
576	Feb25-FISH2-3R4-rep1-cp190-100x_Position007_6_cmle.ics	64	1	0	1.083	NA	0.0	0.25678691031475004	1.0	0.0	1.0	0.21918144448824806	2.2990466069523934	0.23104443356902982	0.40809524613125875	0.23855409487486712	0.03542197546281452	0.9103927213910162	0.9219602992311036	116.0	2.1944446605351353	55.0	0.12681485632829495
577	Feb25-FISH2-3R4-rep1-cp190-100x_Position007_6_cmle.ics	66	1	0	1.2995999999999999	NA	0.0	0.41153262492836734	1.0	0.0	1.0	0.22445077829145185	2.8581870026288128	0.08054109465136379	0.22830696870414666	0.11069124238708769	0.04025044722719141	0.9636488746127856	0.9128867709025265	108.0	2.1560945059347403	50.0	0.11528623302572269
578	Feb25-FISH2-3R4-rep1-cp190-100x_Position007_6_cmle.ics	67	1	0	1.2995999999999999	0.41425944009551596	1.0	0.5295649401088729	1.0	0.3095250132321943	1.0	0.31278239450462825	2.3928673284960764	0.4442357974803898	0.571559305918707	0.432873781792251	0.2494295222248633	0.8164232603407905	0.9934235199845843	180.0	3.4374558509550925	127.0	0.29282703188533565
579	Feb25-FISH2-3R4-rep1-cp190-100x_Position007_6_cmle.ics	68	1	0	1.2995999999999999	0.1878943198047562	1.0	0.6594040289434409	1.0	0.10317500441073144	1.0	0.2743917131567224	2.3048302357271453	0.31600356409561076	0.4856002789292217	0.31600356409561076	0.09182582419710998	0.8612269136032664	0.9863341742984509	190.0	3.567311915147056	129.0	0.29743848120636457
580	Feb25-FISH2-3R4-rep1-cp190-100x_Position007_6_cmle.ics	69	1	0	1.2995999999999999	0.34897243793604643	1.0	0.4684985742100404	1.0	1.319789431739984	1.0	0.30108013882048573	2.311933882717844	0.8393571283867434	0.9102358246359087	0.8367985473862707	0.7349430134231713	0.535609505908715	0.999076207576596	188.0	3.569427000917167	133.0	0.3066613798484224
581	Feb25-FISH2-3R4-rep1-cp190-100x_Position007_6_cmle.ics	70	1	0	1.5162	0.3980680582501204	1.0	0.25311875906353515	1.0	1.3765262486627317	1.0	0.26171113203142005	2.613488914604648	0.8338715146035488	0.8959466877633725	0.8305939906679368	0.7659476564896589	0.5283122360704661	0.9862558146516197	188.0	3.5928322497575866	124.0	0.28590985790379225
582	Feb25-FISH2-3R4-rep1-cp190-100x_Position007_6_cmle.ics	73	1	0	1.5162	0.40198192313125114	1.0	0.5448953498498069	1.0	1.2381000529287771	1.0	0.277819020713718	2.80014213431358	0.8069653200381259	0.864396216731432	0.8031014003959235	0.7209729452305887	0.5644200840493597	0.9946869854355206	196.0	3.748208648560081	136.0	0.31357855382996574
583	Feb25-FISH2-3R4-rep1-cp190-100x_Position007_6_cmle.ics	74	1	0	1.2995999999999999	0.10244921000553853	1.0	0.42513160352503065	1.0	0.9493517309627397	1.0	0.27385015451777717	2.9390437912278884	0.8279492421445104	0.9392860037645109	0.824680061601088	0.6452623900141394	0.5724362614056169	0.9799656168971885	172.0	3.2820794521525976	111.0	0.2559354373171044
584	Feb25-FISH2-3R4-rep1-cp190-100x_Position007_6_cmle.ics	75	1	0	1.9493999999999998	0.3982072469387671	1.0	0.45178184938203303	1.0	1.8902867968659458	1.0	0.2963392788355752	2.83342938270311	0.8849069556834448	0.9408923928602728	0.8827451725044551	0.7938308842861733	0.536550260301883	0.9920011620473643	306.0	5.902188068724712	274.0	0.6317685569809603
585	Feb25-FISH2-3R4-rep1-cp190-100x_Position007_6_cmle.ics	76	1	0	1.2995999999999999	0.46008973187642427	1.0	3.0822782457778732	1.0	1.3625635475001732	1.0	0.3482698125833013	2.4949097895818855	0.8469063795067333	0.8959785761024986	0.8356693352290628	0.7586458998117734	0.5522348501451032	1.0016971986045937	170.0	3.307599786763129	123.0	0.2836041332432778
586	Feb25-FISH2-3R4-rep1-cp190-100x_Position007_6_cmle.ics	77	1	0	1.2995999999999999	0.6005407640662714	1.0	0.2460985082399213	1.0	0.3720027687491155	1.0	0.3265098232126965	2.6965002348083194	0.4732034888208506	0.6045659985763415	0.46857231070059435	0.3083635646349517	0.8129518296324633	1.0069710485836134	168.0	3.2160938771715606	117.0	0.26976978528019113
587	Feb25-FISH2-3R4-rep1-cp190-100x_Position007_6_cmle.ics	78	1	0	1.7328	2.071634999262507	1.0	2.1962348734526334	1.0	0.46141264688247224	1.0	0.27015406696471006	2.7550044669249583	0.47894647808594987	0.5899803623044505	0.4686201393026044	0.34429955208402285	0.8106497204744468	0.9914911360190712	190.0	3.660932910508735	128.0	0.2951327565458501
588	Feb25-FISH2-3R4-rep1-cp190-100x_Position007_6_cmle.ics	79	1	0	1.5162	0.29821016066692807	1.0	0.4996586237042589	1.0	0.41270001764292574	1.0	0.2746178615276856	2.783173020742541	0.5080199923106498	0.6525682429834679	0.5010149942329873	0.3366320645905421	0.7627038384693957	0.9562245514734331	180.0	3.460861099795512	119.0	0.27438123460122005
589	Feb25-FISH2-3R4-rep1-cp190-100x_Position007_6_cmle.ics	80	1	0	1.2995999999999999	0.17519461519524465	1.0	0.3326066882831774	1.0	0.0	1.0	0.2576389951369381	2.3282769307935722	0.16713096356197965	0.33617615689520686	0.16342189464970788	0.028084655916203696	0.950978595663253	0.949833465628376	190.0	3.5907171639874753	125.0	0.28821558256430674
590	Feb25-FISH2-3R4-rep1-cp190-100x_Position007_6_cmle.ics	81	1	0	1.083	0.34048354297662203	1.0	0.37986601472325926	1.0	0.46141264688247224	1.0	0.27870573951843647	2.5965538197582307	0.5305073248521344	0.638571207559295	0.5216175368027705	0.3884194742291352	0.7585789986861253	0.9934005852216562	142.0	2.705269268853348	84.0	0.1936808714832141
591	Feb25-FISH2-3R4-rep1-cp190-100x_Position007_6_cmle.ics	82	1	0	1.083	0.19411763660825102	1.0	0.5421656116460499	1.0	0.8318234787411565	1.0	0.2466955769645831	2.2315562645803912	0.7289639287170614	0.8146235824415619	0.7247208966573724	0.6023617708321853	0.6414503099422337	0.9644031810474134	156.0	2.9245161568667686	91.0	0.20982094410681532
592	Feb25-FISH2-3R4-rep1-cp190-100x_Position007_6_cmle.ics	83	1	0	1.2995999999999999	0.4467175163340311	1.0	0.3626548502018587	1.0	0.8595614345612763	1.0	0.3357969298917996	2.5271628914756037	0.6089028790330963	0.7267393230288002	0.6089028790330963	0.5055977074641049	0.7320132739546164	1.0086519568817223	184.0	3.50344142593613	136.0	0.31357855382996574
593	Feb25-FISH2-3R4-rep1-cp190-100x_Position007_6_cmle.ics	83	2	0	1.2995999999999999	3.3614414527093497	1.0	3.6761284981562707	1.0	0.928575039696583	1.0	0.2631477098364001	2.7657604209283253	0.6159408454468515	0.6963849995298124	0.618474909303281	0.5325543066712201	0.6944405888538817	0.9853251732135496	122.0	2.351936145107741	65.0	0.14987210293343953
594	Feb25-FISH2-3R4-rep1-cp190-100x_Position007_6_cmle.ics	84	1	0	1.083	0.17069414444695985	1.0	0.43602535102708384	1.0	0.0	1.0	0.31013286501782295	2.212399866222818	0.2164161137166906	0.37730288818051366	0.19862861985612065	0.029324807149667266	0.9350213438812606	0.9936093371278175	158.0	2.9692115687774976	104.0	0.2397953646935032
595	Feb25-FISH2-3R4-rep1-cp190-100x_Position007_6_cmle.ics	86	1	0	1.9493999999999998	0.30044120652062145	1.0	0.6332273174864183	1.0	0.3634229110571259	1.0	0.2705942109830271	2.5542071018323576	0.4073689457506023	0.5742883055024784	0.3996946913682811	0.20242619977292237	0.8509813740078372	0.9788867348414052	320.0	6.098029707897716	280.0	0.6456029049440472
596	Feb25-FISH2-3R4-rep1-cp190-100x_Position007_6_cmle.ics	87	1	0	1.083	0.5717224469581454	1.0	0.561134287145873	1.0	0.42540144110901373	1.0	0.26627900372109287	2.3380005468943317	0.5356471525887607	0.6512879892930721	0.5348952615828809	0.40602114317508536	0.7325037424321613	0.9838200513105051	124.0	2.37322630817805	67.0	0.15448355225446841
597	Feb25-FISH2-3R4-rep1-cp190-100x_Position007_6_cmle.ics	88	1	0	0.8664	0.4816157546536746	1.0	0.3876598187227735	1.0	2.0464242661713827	1.0	0.24620625817270406	2.2314739362353304	0.9468062944683033	0.9773572206909813	0.9458207807191846	0.9144525991923594	0.33694776820416644	0.9275455747964022	136.0	2.5009672865999026	74.0	0.17062362487806956
598	Feb25-FISH2-3R4-rep1-cp190-100x_Position007_6_cmle.ics	89	1	0	1.7328	0.4473619892534283	1.0	0.2981290666340182	1.0	2.4079049431514106	1.0	0.2921499543104342	2.4942460822436177	0.9549873606893591	0.9840955341102402	0.954208333995771	0.9029177729375666	0.29455199978686747	0.9894209250659072	290.0	5.544624773438881	251.0	0.578736889789128
599	Feb25-FISH2-3R4-rep1-cp190-100x_Position007_6_cmle.ics	90	1	0	1.5162	0.2060435188149425	1.0	0.5347959882075443	1.0	0.7540056732031717	1.0	0.3231823554997752	2.9264125458317096	0.6350014030492938	0.7481308265519284	0.6331556137561188	0.47749820721479125	0.6965919059689522	0.9919214731362949	190.0	3.660932910508735	140.0	0.3228014524720236
600	Feb25-FISH2-3R4-rep1-cp190-100x_Position007_6_cmle.ics	91	1	0	1.5162	0.2626880300377279	1.0	0.4088449129424208	1.0	0.0	1.0	0.2389355745980237	3.06695154983877	0.11845616178676993	0.3107935709344426	0.11845616178676993	0.030002605406668045	0.9513392168116425	0.9469216972638841	180.0	3.5076715974763517	111.0	0.2559354373171044
601	Feb25-FISH2-3R4-rep1-cp190-100x_Position007_6_cmle.ics	92	1	0	0.8664	0.29466618855902077	1.0	3.450428346930706	1.0	0.8344252714560013	1.0	0.32979183040324217	2.6502171308163183	0.5974528661698157	0.6907567183102947	0.5948861469317912	0.49608034140458296	0.7339190571116234	1.002305714496261	100.0	1.8836918629301451	54.0	0.12450913166778053
602	Feb25-FISH2-3R4-rep1-cp190-100x_Position007_6_cmle.ics	92	2	0	1.5162	3.354798756238979	1.0	0.16561781348486818	1.0	2.1132397913556575	1.0	0.27708847204661974	2.794942883625929	0.9416251765263733	0.9723819979177619	0.9400222655162817	0.8818871055859645	0.41602912684339516	0.9819770944708174	200.0	3.8375994723815383	140.0	0.3228014524720236
603	Feb25-FISH2-3R4-rep1-cp190-100x_Position007_6_cmle.ics	93	1	0	1.2995999999999999	0.8229910986346528	1.0	0.22022483855569747	1.0	0.0	1.0	0.19021668565939526	2.215857156296904	0.09236715673879276	0.25813676263410756	0.09236715673879276	0.03260123541523679	0.9531845108438771	0.8977471991168146	160.0	3.130933224890325	83.0	0.1913751468226997
604	Feb25-FISH2-3R4-rep1-cp190-100x_Position007_6_cmle.ics	96	1	0	1.2995999999999999	0.3359355549794176	1.0	2.3005641450221477	1.0	2.3825999999999996	1.0	0.307367644407585	2.5208574904768914	0.9981595139869138	0.9999688053218121	0.996521793382049	0.9822424294415373	0.25020924348817936	1.0040879731351657	182.0	3.505556511706241	128.0	0.2951327565458501
605	Feb25-FISH2-3R4-rep1-cp190-100x_Position007_6_cmle.ics	97	1	0	1.5162	0.3677782524865249	1.0	0.20748801155845378	1.0	0.7540056732031717	1.0	0.2693026791219427	2.9200609379088722	0.6712272638198564	0.7446065594213742	0.6626405144923664	0.5285215470400656	0.6776061937294052	0.9843507530439645	174.0	3.3735853617441656	112.0	0.25824116197761887
606	Feb25-FISH2-3R4-rep1-cp190-100x_Position008_7_cmle.ics	1	1	0	1.2995999999999999	NA	0.0	0.3212434432544132	1.0	0.0	1.0	0.1720702394091815	2.5632034513094455	0.08590744842056183	0.21401928296671274	0.08590744842056183	0.03045643015336453	0.9665297686466252	0.926156669905744	156.0	3.0181371522284484	76.0	0.1752350741990985
607	Feb25-FISH2-3R4-rep1-cp190-100x_Position008_7_cmle.ics	3	1	0	1.9493999999999998	0.1840853305567908	1.0	0.31140126344080193	1.0	2.1652184899744737	1.0	0.2739812405626786	3.1505403594871613	0.9544316747202995	0.9813841365199599	0.9539419267772409	0.9028421705628836	0.278666576137438	0.9746274814470223	240.0	4.661291964074858	183.0	0.42194761287414506
608	Feb25-FISH2-3R4-rep1-cp190-100x_Position008_7_cmle.ics	4	1	0	0.8664	NA	0.0	0.34520523395031977	1.0	0.0	1.0	0.1226736619245431	1.1802270280107714	0.10179913459348668	0.27392259568368454	0.10179913459348668	0.0362372231971814	0.9536672298215711	0.646629392687066	170.0	3.0969525471993493	73.0	0.16831790021755516
609	Feb25-FISH2-3R4-rep1-cp190-100x_Position008_7_cmle.ics	5	1	0	1.9493999999999998	0.4609561855090606	2.0	0.5332712257607612	2.0	3.189535189679129	1.0	0.28419952662331216	2.600219016984867	0.9732764004075506	0.9887088204038257	0.9701677311918665	0.950117499479606	0.39184424556254227	0.9823186058746505	366.0	6.962187439961537	351.0	0.8093093558405734
610	Feb25-FISH2-3R4-rep1-cp190-100x_Position008_7_cmle.ics	7	1	0	1.7328	0.24315064335024333	1.0	0.3024459842277913	1.0	0.4773698211006071	1.0	0.2933984975801546	2.83403923649595	0.5223418299989845	0.658144612572357	0.5221894993399004	0.34079859348024777	0.7438904949839457	0.9946617714364686	210.0	4.084481780775602	155.0	0.35738732237974036
611	Feb25-FISH2-3R4-rep1-cp190-100x_Position008_7_cmle.ics	8	1	0	1.5162	0.3945119239697783	1.0	NA	0.0	0.42540144110901373	1.0	0.268000903909552	3.1674791206663673	0.4494195173710435	0.5612500698068367	0.4494195173710435	0.29773391495355517	0.8197112729550667	0.9680427642255621	168.0	3.2863096236928198	106.0	0.24440681401453213
612	Feb25-FISH2-3R4-rep1-cp190-100x_Position008_7_cmle.ics	9	1	0	1.7328	0.26639616110426173	1.0	0.3782061781705492	1.0	0.5260913608053412	1.0	0.2597859867630793	2.890693776329217	0.5311511643526151	0.6778950067773015	0.5310717905508542	0.3594442612741327	0.7780980419729271	0.9856738475272379	228.0	4.3931194926104835	165.0	0.3804445689848849
613	Feb25-FISH2-3R4-rep1-cp190-100x_Position008_7_cmle.ics	10	1	0	1.7328	0.1816617377694552	1.0	0.417481484009149	1.0	0.3720027687491155	1.0	0.2888643768680903	3.0291176214884596	0.4424595676541233	0.5702642113690953	0.43133386709367494	0.2778542834267414	0.7978186934947593	1.0092649339850317	212.0	4.129177192686331	156.0	0.35969304704025484
614	Feb25-FISH2-3R4-rep1-cp190-100x_Position008_7_cmle.ics	12	1	0	1.9493999999999998	0.18815766944231566	1.0	0.4456149448139622	1.0	2.072839528899818	1.0	0.24833201226693832	2.9548330805933047	0.9259629171817058	0.9630333745364648	0.9244993819530284	0.8780148331273177	0.3791990341851474	0.9742765735360406	264.0	5.104015911641923	201.0	0.4634506567634053
615	Feb25-FISH2-3R4-rep1-cp190-100x_Position008_7_cmle.ics	13	1	0	0.6497999999999999	3.0935175040329526	1.0	0.5237326985311018	1.0	0.0	1.0	0.2667389988896994	1.4908538191574705	0.3043041029766693	0.4416877370417193	0.289119066773934	0.03723709918400184	0.8818420950804798	0.9734273485122782	106.0	1.8773466056198114	53.0	0.12220340700726606
616	Feb25-FISH2-3R4-rep1-cp190-100x_Position008_7_cmle.ics	14	1	0	1.5162	4.628542845384497	1.0	5.291810998168307	1.0	0.0	1.0	0.16828548217724332	1.8658980696598728	0.2724836421549502	0.5198628691308436	0.2536345436752864	0.026856927219582084	0.9062429263875496	0.8960666733794657	256.0	4.620966029073548	158.0	0.3643044963612837
617	Feb25-FISH2-3R4-rep1-cp190-100x_Position008_7_cmle.ics	15	1	0	1.2995999999999999	0.2689699532174227	1.0	0.8040657086428985	1.0	0.20635000882146287	1.0	0.12428316461969977	1.270479253808253	0.5186461131223481	0.7076148027041406	0.5143900761674907	0.16190782046790456	0.7745709618990229	0.696372291244133	276.0	5.255162138904194	152.0	0.350470148398197
618	Feb25-FISH2-3R4-rep1-cp190-100x_Position008_7_cmle.ics	17	1	0	1.7328	0.28757794378561413	1.0	0.3154768302905179	1.0	2.851121369781585	1.0	0.2873966673070089	3.0938647458953943	0.9931035298571023	0.9991187186524084	0.9916248698779219	0.9783849484243399	0.13181426979679056	0.9985555890005525	224.0	4.350539166469864	169.0	0.38966746762694277
619	Feb25-FISH2-3R4-rep1-cp190-100x_Position008_7_cmle.ics	18	1	0	1.5162	0.9022344386843846	1.0	0.8373888785061301	1.0	0.0	1.0	0.26378387295447825	3.7946356302937843	0.08808113334675055	0.2618370507783446	0.08808113334675055	0.03053875972383861	0.9576651373768963	0.9549732720777206	140.0	2.7776001011447184	80.0	0.18445797284115634
620	Feb25-FISH2-3R4-rep1-cp190-100x_Position008_7_cmle.ics	19	1	0	1.5162	2.4172439953721323	1.0	0.4973853781105094	1.0	0.5963412819178956	1.0	0.3298317033913854	2.6726346903076847	0.5726407246510768	0.7110484641217611	0.5693132452167483	0.4059771389838864	0.7333656759153467	1.0015662825631322	208.0	3.992975871184033	162.0	0.37352739500334153
621	Feb25-FISH2-3R4-rep1-cp190-100x_Position008_7_cmle.ics	20	1	0	1.7328	0.26161032126744244	1.0	0.3828374332871256	1.0	1.4370615219328515	1.0	0.24638194830670251	3.3365971974388087	0.8332257292293853	0.8881110764521113	0.8292794393947088	0.765377110068117	0.529763337649999	0.9867656735508166	206.0	4.065306703475404	138.0	0.3181900031509946
622	Feb25-FISH2-3R4-rep1-cp190-100x_Position008_7_cmle.ics	21	1	0	1.9493999999999998	0.33746539533680964	1.0	0.6892883100235723	1.0	0.65253602307166	1.0	0.23800911247252804	3.491408425296186	0.5799699144996626	0.6936919996902963	0.5610005641031314	0.42102556161444105	0.7035209037374136	0.9479523209547824	246.0	4.818783448647465	177.0	0.40811326491105837
623	Feb25-FISH2-3R4-rep1-cp190-100x_Position008_7_cmle.ics	22	1	0	1.5162	1.0321329914756758	1.0	0.24278383011404464	1.0	0.20635000882146287	1.0	0.323812912684108	3.3606891509833785	0.5276194808926348	0.6895532037161192	0.5169404271621493	0.21025284934393257	0.7584371092866254	1.0128667814124928	134.0	2.620108616572113	83.0	0.1913751468226997
624	Feb25-FISH2-3R4-rep1-cp190-100x_Position008_7_cmle.ics	23	1	0	1.2995999999999999	2.4645564319262054	1.0	0.2015682925270046	1.0	0.20635000882146287	1.0	0.30966363748412645	2.839192210795277	0.3264165922397539	0.41686017663987296	0.3143693559591148	0.18718368562072046	0.873756376758411	1.004378006949642	154.0	2.9968469891581395	100.0	0.23057246605144538
625	Feb25-FISH2-3R4-rep1-cp190-100x_Position008_7_cmle.ics	24	1	0	1.2995999999999999	1.1149935829284043	1.0	0.47134849607752577	1.0	0.0	1.0	0.25802639206161404	2.9587538102702986	0.15322671959610223	0.28572237356547686	0.15276047876273005	0.027634760252302895	0.9475512760061409	0.987929092104214	148.0	2.8861660022663735	86.0	0.19829232080424306
626	Feb25-FISH2-3R4-rep1-cp190-100x_Position008_7_cmle.ics	24	2	0	1.083	0.1663939526512027	1.0	1.5207279185180687	1.0	0.0	1.0	0.25511314070766744	2.454961131990017	0.10928685134244057	0.23725663893643806	0.10928685134244057	0.027634760252302895	0.941504870870879	0.9954109696249469	122.0	2.3285308962673215	64.0	0.14756637827292504
627	Feb25-FISH2-3R4-rep1-cp190-100x_Position008_7_cmle.ics	25	1	0	1.9493999999999998	2.9237603422883134	1.0	2.552138483987061	1.0	0.0	1.0	0.11211026691254918	2.876876536761091	0.054123304824229626	0.15600123607404856	0.054123304824229626	0.019498746221765846	0.9782932444177674	0.8499350667176522	244.0	4.727277539055893	120.0	0.2766869592617345
628	Feb25-FISH2-3R4-rep1-cp190-100x_Position008_7_cmle.ics	25	2	0	1.2995999999999999	3.74013650018135	1.0	1.5126930150089626	2.0	3.325100071786215	1.0	0.30093769536986004	3.0599483782581847	0.9815425817852901	0.9926929997650171	0.9814717650429245	0.9680326787076589	0.27532194583859615	0.9942488081911984	146.0	2.8414705903556445	91.0	0.20982094410681532
629	Feb25-FISH2-3R4-rep1-cp190-100x_Position008_7_cmle.ics	25	3	0	1.9493999999999998	3.7119364436405387	1.0	3.3333226105855758	1.0	0.0	1.0	0.10644455108633652	4.25971924276731	0.03900393032920128	0.16825092303185787	0.054123304824229626	0.019498746221765846	0.9896717278876924	0.7371091783878791	170.0	3.331005035603548	68.0	0.15678927691498287
630	Feb25-FISH2-3R4-rep1-cp190-100x_Position008_7_cmle.ics	26	1	0	1.5162	0.5126274233223622	1.0	0.5751569403414585	1.0	1.857150079393166	1.0	0.29498817492864543	3.0244203757417205	0.9094400994320999	0.9400465426850634	0.9061874004191486	0.8566564634170528	0.43882812659430764	0.9889023702517504	206.0	3.971685708113724	151.0	0.3481644237376825
631	Feb25-FISH2-3R4-rep1-cp190-100x_Position008_7_cmle.ics	27	1	0	2.166	8.015325781862739	1.0	2.267366047283038	1.0	0.6497999999999999	1.0	0.28982105423238613	3.1346429824021413	0.6810426650981958	0.7831369559631975	0.6652043648223686	0.37192614030878207	0.6636494338360462	0.9901510599906962	334.0	6.527923835474914	309.0	0.7124689200989662
632	Feb25-FISH2-3R4-rep1-cp190-100x_Position008_7_cmle.ics	27	2	0	1.7328	8.7187102825667	1.0	0.18086535974022835	2.0	0.3720027687491155	1.0	0.2787496688231761	2.9414141605679496	0.3366259897610559	0.4695400968686498	0.333307144965357	0.21099083336341456	0.8591716465446034	0.9968533370704944	220.0	4.237743093807986	162.0	0.37352739500334153
633	Feb25-FISH2-3R4-rep1-cp190-100x_Position008_7_cmle.ics	28	1	0	1.5162	0.4273871018307655	1.0	0.19573795724919865	1.0	0.0	1.0	0.28338322808811234	2.520484236221718	0.17207174623586777	0.3284372823233135	0.15248754219578844	0.027631543696083158	0.9458178056296834	1.0014134596724398	206.0	3.9482804592733043	148.0	0.3412472497561391
634	Feb25-FISH2-3R4-rep1-cp190-100x_Position008_7_cmle.ics	29	1	0	1.2995999999999999	0.7259944574434769	1.0	0.6385372641332462	1.0	0.10317500441073144	1.0	0.2472031385421709	3.0973528567299606	0.28725302821269	0.45141569734327336	0.27998784917792097	0.08753654739453466	0.8684141298557081	0.9524199812026739	122.0	2.375341393948161	63.0	0.1452606536124106
635	Feb25-FISH2-3R4-rep1-cp190-100x_Position008_7_cmle.ics	30	1	0	1.5162	0.510378861156915	1.0	0.5595378726056685	1.0	0.43046674663324214	1.0	0.32965651373843813	2.724840135238805	0.5182552420062247	0.6541380497852516	0.5142656642906803	0.30387391894789506	0.7726222610890552	1.0028998995291092	202.0	3.882294884292267	155.0	0.35738732237974036
636	Feb25-FISH2-3R4-rep1-cp190-100x_Position008_7_cmle.ics	31	1	0	1.7328	0.26188302597344637	1.0	3.512643474573829	1.0	0.751125369937127	1.0	0.27820252774343723	2.5838770623507807	0.6273217634660829	0.7530323000191605	0.6221542248982459	0.4673341887835382	0.7091654292385203	0.9903441126257203	230.0	4.461220153361632	173.0	0.3988903662690006
637	Feb25-FISH2-3R4-rep1-cp190-100x_Position008_7_cmle.ics	32	1	0	1.7328	0.07752952673418365	2.0	1.027032173254419	1.0	0.8254000352858515	1.0	0.2912345041522284	2.91400912863377	0.5405720029926022	0.6519828878611849	0.5349392091557453	0.43537019009957045	0.7701953201069099	0.9951007024865522	252.0	4.882653937858391	203.0	0.4680621060844342
638	Feb25-FISH2-3R4-rep1-cp190-100x_Position008_7_cmle.ics	32	2	0	1.083	0.45459062333723654	1.0	0.22152711122767188	1.0	1.3570553067512467	1.0	0.25676833499385804	3.1642201611011997	0.6672607579140754	0.7169001146779053	0.6668794611005034	0.6143644908676524	0.6784019399591457	0.9861107711038052	106.0	2.0411833475027517	52.0	0.1198976823467516
639	Feb25-FISH2-3R4-rep1-cp190-100x_Position008_7_cmle.ics	32	3	0	1.2995999999999999	4.16256135653604	1.0	0.6189517968612142	2.0	3.361714943700796	1.0	0.3723213937248976	3.3968499743549616	0.9761949466617753	0.988630422286221	0.976374040619665	0.9633622868565255	0.2632115051796643	1.0033275002494948	134.0	2.620108616572113	89.0	0.2052094947857864
640	Feb25-FISH2-3R4-rep1-cp190-100x_Position008_7_cmle.ics	33	1	0	1.083	1.0076052586936723	1.0	0.8769642697585974	1.0	0.1459114905355603	1.0	0.25279432155867254	2.3508311713976724	0.3092074778638045	0.4429218935609156	0.30365552625592895	0.14483516853837924	0.8623895254087012	0.9223114115532726	142.0	2.6818640200129282	80.0	0.18445797284115634
641	Feb25-FISH2-3R4-rep1-cp190-100x_Position008_7_cmle.ics	34	1	0	1.5162	NA	0.0	2.390948698626253	1.0	0.0	1.0	0.1841601229867414	3.5658327944195163	0.09597559271507755	0.23968279845358423	0.09597559271507755	0.035091294424519075	0.9671036493021521	0.8020826900192773	136.0	2.6179935308020017	64.0	0.14756637827292504
642	Feb25-FISH2-3R4-rep1-cp190-100x_Position008_7_cmle.ics	36	1	0	1.2995999999999999	3.1870631502602187	1.0	2.7140355893144736	1.0	0.0	1.0	0.17080328267852782	3.1610534182386476	0.08223826402697329	0.22552303968185355	0.08223826402697329	0.02855825480533702	0.9777150030263081	0.8910280904109351	138.0	2.59247319619147	63.0	0.1452606536124106
643	Feb25-FISH2-3R4-rep1-cp190-100x_Position008_7_cmle.ics	36	2	0	1.2995999999999999	1.2752386085015417	1.0	0.38052642411626153	1.0	0.0	1.0	0.17521536022876574	3.1219238439803965	0.1589003198755079	0.2884859225958906	0.1589003198755079	0.02855825480533702	0.952122549751262	0.8834747590690227	128.0	2.439211883159087	57.0	0.13142630564932387
644	Feb25-FISH2-3R4-rep1-cp190-100x_Position008_7_cmle.ics	37	1	0	1.083	0.4221748951962499	1.0	0.7069140844941622	1.0	0.3720027687491155	1.0	0.29733737369906565	2.4297970157518796	0.4076757917337627	0.5111787906368876	0.40223225746225116	0.27516978225862915	0.8301238160988991	0.9756517671234307	130.0	2.4370967973889766	76.0	0.1752350741990985
645	Feb25-FISH2-3R4-rep1-cp190-100x_Position008_7_cmle.ics	37	2	0	1.5162	6.473990644218935	2.0	7.031571205357922	1.0	0.0	1.0	0.23263313742585723	3.204193031825785	0.1838199257858993	0.3047270648089804	0.1713867301453943	0.026336670634087143	0.9329357801965993	0.9423987807105225	166.0	3.218208962941671	97.0	0.22365529206990203
646	Feb25-FISH2-3R4-rep1-cp190-100x_Position008_7_cmle.ics	38	1	0	1.9493999999999998	0.4396951521856388	1.0	0.09770217012159212	1.0	0.0	1.0	0.13524597279858402	2.572208556658389	0.0745188096012815	0.19210071834405426	0.0745188096012815	0.026634420444021725	0.9684135740261779	0.8216914719057699	192.0	3.7524388201003034	92.0	0.21212666876732977
647	Feb25-FISH2-3R4-rep1-cp190-100x_Position008_7_cmle.ics	39	1	0	1.7328	0.9249466554708656	1.0	0.22882096265153892	1.0	0.46141264688247224	1.0	0.1993071411778652	2.589454169335124	0.5663887187308573	0.7069732844945056	0.5652385893413009	0.3257178932629921	0.7557414814268698	0.9024212346594789	244.0	4.727277539055895	160.0	0.3689159456823127
648	Feb25-FISH2-3R4-rep1-cp190-100x_Position008_7_cmle.ics	41	1	0	1.2995999999999999	0.2616551505808617	1.0	0.2318604779584516	1.0	0.20635000882146287	1.0	0.27481492814606734	3.406566664264851	0.44659569200297106	0.5888091111661302	0.4438722456053479	0.24592720970537263	0.792826581933298	0.9839433477171727	114.0	2.2199649951456664	60.0	0.13834347963086724
649	Feb25-FISH2-3R4-rep1-cp190-100x_Position008_7_cmle.ics	42	1	0	1.5162	0.24394327396552212	1.0	0.43643482787701743	1.0	0.32626801153583	1.0	0.32419854984124263	3.0700886867992327	0.42461048430424436	0.5529971601811344	0.4184191674981452	0.24451863791030265	0.8217297317092404	0.997717682330116	204.0	3.9503955450434156	156.0	0.35969304704025484
650	Feb25-FISH2-3R4-rep1-cp190-100x_Position008_7_cmle.ics	43	1	0	2.166	3.8427369468146555	1.0	0.5403662494981842	1.0	1.0298344167305078	1.0	0.2912345041522284	3.59855208865941	0.6772960347747315	0.77633709315964	0.6730303163459491	0.5249064550257396	0.7138401559538664	0.9951578945906523	252.0	4.99968018206049	203.0	0.4680621060844342
651	Feb25-FISH2-3R4-rep1-cp190-100x_Position008_7_cmle.ics	43	2	0	1.2995999999999999	0.20116638029835432	1.0	4.304462058507064	1.0	0.0	1.0	0.23175683510088638	3.380724500832644	0.12603812105581602	0.2642852555543913	0.12603812105581602	0.019635149249443123	0.9566731933343052	0.8451992146059376	122.0	2.3285308962673215	61.0	0.1406492042913817
652	Feb25-FISH2-3R4-rep1-cp190-100x_Position008_7_cmle.ics	45	1	0	1.7328	0.27016405295095874	1.0	0.3899662724189265	1.0	0.0	1.0	0.251560614434687	3.320048279527597	0.19938002691652687	0.3431123669322175	0.18636186782837205	0.026699663862330258	0.9298886380681484	0.9708677974658266	222.0	4.329249003399555	156.0	0.35969304704025484
653	Feb25-FISH2-3R4-rep1-cp190-100x_Position008_7_cmle.ics	46	1	0	1.7328	0.3724766143466316	1.0	0.33231541607962123	1.0	0.0	1.0	0.2948112336122406	2.95829778127301	0.27643680201693804	0.4719097881859986	0.26882889760843703	0.022488592582071268	0.9052462411091292	0.9928906762011706	268.0	5.193406735463383	224.0	0.5164823239552377
654	Feb25-FISH2-3R4-rep1-cp190-100x_Position008_7_cmle.ics	47	1	0	1.5162	2.928232727517517	1.0	1.0800615527254323	1.0	0.0	1.0	0.1526527042560638	2.6741466241178182	0.08697124106980095	0.20030555820797055	0.08697124106980095	0.030599223951596803	0.9553667985414734	0.8892031080775443	168.0	3.2863096236928193	80.0	0.18445797284115634
655	Feb25-FISH2-3R4-rep1-cp190-100x_Position008_7_cmle.ics	48	1	0	1.2995999999999999	0.10143812244774607	1.0	0.2254014846562343	1.0	0.0	1.0	0.24031260193171305	2.5550037342726983	0.17512589536269396	0.337213772247921	0.15194577209415563	0.03633987263105291	0.9278674314414137	0.9668276687126158	142.0	2.681864020012928	78.0	0.17984652352012742
656	Feb25-FISH2-3R4-rep1-cp190-100x_Position008_7_cmle.ics	49	1	0	1.5162	0.14123626360666627	1.0	0.5050686431855689	1.0	0.0	1.0	0.22532225920686882	3.3421295544719345	0.16496740608732355	0.33915490315621627	0.16496740608732355	0.03199362191061295	0.9372266223893889	0.9571633811573914	178.0	3.486381434406043	106.0	0.24440681401453213
657	Feb25-FISH2-3R4-rep1-cp190-100x_Position008_7_cmle.ics	51	1	0	1.5162	0.33876531530009996	1.0	0.5529275988881642	1.0	0.3720027687491155	1.0	0.30051012392772464	2.8395584455222402	0.4876681448084595	0.6352685126136414	0.485020837350023	0.2922197339344773	0.7542369576713668	0.9950169811151518	190.0	3.637527661668315	135.0	0.31127282916945126
658	Feb25-FISH2-3R4-rep1-cp190-100x_Position008_7_cmle.ics	52	1	0	1.5162	2.8505579169094957	1.0	3.0370311412374535	1.0	1.5162	1.0	0.3046286893447269	3.0950431003333403	0.9404689205943856	0.9762393826680731	0.9251096430355854	0.8046195031983074	0.5344879894514356	0.9742028573845212	202.0	3.9291053819731068	149.0	0.34355297441665367
659	Feb25-FISH2-3R4-rep1-cp190-100x_Position008_7_cmle.ics	53	1	0	1.083	2.9202392896219767	1.0	2.810173453499538	1.0	0.5097226605744432	1.0	0.35298450770761536	3.2786763616096595	0.49829950348588925	0.6176661264181523	0.5006148542615317	0.3278974042345193	0.8097341202694507	0.9829584995216673	114.0	2.219964995145667	68.0	0.15678927691498287
660	Feb25-FISH2-3R4-rep1-cp190-100x_Position008_7_cmle.ics	53	2	0	1.083	0.7288097092518118	1.0	0.24271628691505026	1.0	2.075498687142773	1.0	0.2785234620207688	3.4319337513092627	0.918201229708523	0.9525533173831391	0.9179799850788506	0.8694991124488693	0.4889634901380374	0.9972838766508386	116.0	2.288065655896815	62.0	0.14295492895189613
661	Feb25-FISH2-3R4-rep1-cp190-100x_Position008_7_cmle.ics	53	3	0	1.2995999999999999	4.440911408982248	1.0	4.057154131465452	1.0	0.0	1.0	0.1603961742173836	2.8649866478430295	0.06885853206760824	0.19902755267423014	0.06885853206760824	0.02459159784929639	0.9821156996865019	0.8198027428591911	124.0	2.3264158104972097	52.0	0.1198976823467516
662	Feb25-FISH2-3R4-rep1-cp190-100x_Position008_7_cmle.ics	54	1	0	1.2995999999999999	0.49209870509846776	1.0	0.6682794596771933	1.0	1.0841098665386142	1.0	0.268082573106329	3.4920302463312667	0.7106716938617436	0.7789901227139172	0.7061075299103171	0.6264202999673532	0.6098181663547563	0.9738251377462601	120.0	2.3072407331970126	64.0	0.14756637827292504
663	Feb25-FISH2-3R4-rep1-cp190-100x_Position008_7_cmle.ics	55	1	0	1.5162	0.1948868653618256	1.0	0.39740381605254904	1.0	0.0	1.0	0.2986224021847657	2.9462379362650624	0.18274881516587677	0.3604037212568018	0.18274881516587677	0.028443040196594698	0.9353407648227252	0.9977461650933321	196.0	3.7950191462409206	141.0	0.325107177132538
664	Feb25-FISH2-3R4-rep1-cp190-100x_Position008_7_cmle.ics	56	1	0	1.083	0.4145063102404777	1.0	0.2765168251929555	1.0	0.4773698211006071	1.0	0.25219289448827525	2.7031262458110294	0.5677625224652476	0.6646167764967662	0.5585319037081413	0.4062694851637671	0.773363769192658	0.9803898101776465	108.0	2.0624735105730605	53.0	0.12220340700726606
665	Feb25-FISH2-3R4-rep1-cp190-100x_Position008_7_cmle.ics	57	1	0	1.7328	3.5758726022308527	1.0	3.589606891960235	1.0	0.0	1.0	0.08049546724445718	1.6830934023807844	0.08492099463920104	0.29141725145741837	0.08492099463920104	0.029460950564993826	0.9338126951900668	0.6909005370700825	274.0	5.2806824735147275	121.0	0.27899268392224896
666	Feb25-FISH2-3R4-rep1-cp190-100x_Position008_7_cmle.ics	58	1	0	1.7328	0.19177587862769457	1.0	0.5018025315559054	1.0	1.1872177544577784	1.0	0.24539827573886072	2.953681634736879	0.773296877058901	0.8464916326261694	0.771419159309527	0.66599024904467	0.5807104347800386	0.9808282137009259	220.0	4.261148342648406	152.0	0.350470148398197
667	Feb25-FISH2-3R4-rep1-cp190-100x_Position008_7_cmle.ics	59	1	0	1.7328	4.072416849314027	1.0	NA	0.0	0.0	1.0	0.16131882597253966	3.767293391424409	0.07533427848664276	0.23541962027075863	0.10378617296305563	0.03765323992994746	0.9730165673962747	0.880532645113386	148.0	3.0031922464684726	68.0	0.15678927691498287
668	Feb25-FISH2-3R4-rep1-cp190-100x_Position008_7_cmle.ics	60	1	0	1.5162	0.232867003074376	1.0	0.32008030534591375	1.0	0.7252201245704302	1.0	0.2976906622881044	2.721118237772935	0.5852133241806188	0.6954414827397642	0.58085608907608	0.44746012170007793	0.7402694934730465	0.9917663104291925	224.0	4.280323419948605	172.0	0.3965846416084861
669	Feb25-FISH2-3R4-rep1-cp190-100x_Position008_7_cmle.ics	61	1	0	1.5162	0.5926430666890026	1.0	0.25726162683647164	1.0	0.5260913608053412	1.0	0.23598430975864487	2.1987243725420043	0.559872190082063	0.7100066157116113	0.5586194276705657	0.37438593527863406	0.7552890548686744	0.9394565285556531	214.0	4.01003586271412	143.0	0.3297186264535669
670	Feb25-FISH2-3R4-rep1-cp190-100x_Position008_7_cmle.ics	62	1	0	1.5162	0.15927262591478034	1.0	1.4467354282492786	1.0	0.0	1.0	0.1933429016117119	2.1594425232975807	0.15009895156176947	0.32312008044217577	0.14845296118152648	0.026963500003202315	0.9438068741772743	0.9028020377792187	234.0	4.410179484140571	148.0	0.3412472497561391
671	Feb25-FISH2-3R4-rep1-cp190-100x_Position008_7_cmle.ics	63	1	0	1.7328	0.46615363210448973	2.0	3.9828235102999994	1.0	0.10317500441073144	1.0	0.27128356201610476	3.083378700226492	0.2511213290568307	0.4426775333266513	0.2694447228625839	0.06463303097123384	0.8787678645981593	0.9829084910347494	222.0	4.259033256878296	162.0	0.37352739500334153
672	Feb25-FISH2-3R4-rep1-cp190-100x_Position008_7_cmle.ics	64	1	0	0.6497999999999999	0.48836218180090596	1.0	NA	0.0	1.4651768660114113	1.0	0.2771993517873347	1.6148143456990034	0.9342029108259574	0.9728539363909711	0.931986617541185	0.8761204985954065	0.48255952856137335	1.001547153866733	102.0	1.8113610306387737	51.0	0.11759195768623716
673	Feb25-FISH2-3R4-rep1-cp190-100x_Position008_7_cmle.ics	65	1	0	1.9493999999999998	0.25198583687435244	1.0	0.49200973317673496	1.0	0.0	1.0	0.2086571651300072	3.0587135254019024	0.13252057384341637	0.2874291036476868	0.13252057384341637	0.02812221975088968	0.9526477104312199	0.9356876635552378	224.0	4.397349664150704	144.0	0.33202435111408135
674	Feb25-FISH2-3R4-rep1-cp190-100x_Position008_7_cmle.ics	67	1	0	1.5162	2.279330366837682	1.0	1.6944706183095957	1.0	0.7540056732031717	1.0	0.25304570928946574	3.0709606322511283	0.674646671387415	0.7714494960762821	0.6679244550930731	0.5326895655294837	0.653143094076362	0.9922930634560558	168.0	3.2629043748523996	103.0	0.23748964003298878
675	Feb25-FISH2-3R4-rep1-cp190-100x_Position008_7_cmle.ics	68	1	0	1.2995999999999999	0.3659218800231059	1.0	0.6048065489391485	1.0	0.6190500264643886	1.0	0.3500032831025738	2.5089348708862937	0.5693394565011244	0.6737448860711479	0.5642526213118751	0.4254077596250237	0.72363687216725	0.9876232810128256	192.0	3.635412575898204	148.0	0.3412472497561391
676	Feb25-FISH2-3R4-rep1-cp190-100x_Position008_7_cmle.ics	69	1	0	1.2995999999999999	3.436357686235153	2.0	4.102761793128665	1.0	2.1245033704151863	1.0	0.29197721891436773	2.7885389223726875	0.9378069888197595	0.9615825419843758	0.9367953875660757	0.9047486784862235	0.32941303734713895	0.980490499405722	156.0	3.0181371522284484	99.0	0.22826674139093092
677	Feb25-FISH2-3R4-rep1-cp190-100x_Position008_7_cmle.ics	70	1	0	1.5162	0.06763193087872318	1.0	0.4588693602748809	1.0	0.2918229810711206	1.0	0.28506183420143066	2.9630519666327007	0.4178349594468166	0.5585189822663356	0.4178349594468166	0.22176576931464065	0.8305684071447046	0.9918528257147202	200.0	3.8610047212219585	142.0	0.3274129017930525
678	Feb25-FISH2-3R4-rep1-cp190-100x_Position008_7_cmle.ics	71	1	0	1.2995999999999999	0.38554126740423483	1.0	0.48863863173237787	1.0	0.7748934119142009	1.0	0.37214362182427496	2.6161318531833495	0.6256343206296603	0.7320772058823529	0.6238931752278376	0.4852035004142502	0.6978780927350632	0.994619286727473	194.0	3.7035132366493526	155.0	0.35738732237974036
679	Feb25-FISH2-3R4-rep1-cp190-100x_Position008_7_cmle.ics	72	1	0	1.5162	0.5456842083671636	1.0	0.17822664920716533	1.0	1.0246530360797799	1.0	0.2742122898068677	2.3809326638013606	0.7181754834214041	0.8334010800766506	0.7185935776087335	0.5930578944312177	0.5947539907925742	0.9712893775857151	232.0	4.48251031643194	174.0	0.40119609092951497
680	Feb25-FISH2-3R4-rep1-cp190-100x_Position008_7_cmle.ics	73	1	0	1.5162	0.3854834275790419	1.0	0.32339567674805103	1.0	0.0	1.0	0.2577665769314364	2.8028255325312355	0.24864607927936352	0.46459935635193367	0.24167971885203107	0.029548589195128223	0.885242843560216	0.9760740636566366	194.0	3.726918485489772	129.0	0.29743848120636457
681	Feb25-FISH2-3R4-rep1-cp190-100x_Position008_7_cmle.ics	74	1	0	1.5162	0.8973845073637434	1.0	4.746220461812728	1.0	0.9512265400461283	1.0	0.24007920285396775	2.8184487169868504	0.6934025374855824	0.7554286812764321	0.6806535947712419	0.6064975009611688	0.7020924981989114	0.9155223992268944	162.0	3.128818139120214	95.0	0.21904384274887315
682	Feb25-FISH2-3R4-rep1-cp190-100x_Position008_7_cmle.ics	75	1	0	1.5162	0.43785161868755756	1.0	0.3616616913743155	1.0	0.23070632344123612	1.0	0.26908048231545906	2.553664949829507	0.3492907025110007	0.5105573677182075	0.3433689441537687	0.18489349591716106	0.8476438463098152	0.9917509414318152	218.0	4.193047681897258	157.0	0.3619987717007692
683	Feb25-FISH2-3R4-rep1-cp190-100x_Position008_7_cmle.ics	76	1	0	0.8664	1.9141230612765703	1.0	0.9493350894696846	1.0	0.3720027687491155	1.0	0.2173480778416774	1.6112237319538507	0.44598309216326953	0.5805358902546548	0.44598309216326953	0.279523883615995	0.7961903304340482	0.9252332410673054	134.0	2.432866625848754	68.0	0.15678927691498287
684	Feb25-FISH2-3R4-rep1-cp190-100x_Position008_7_cmle.ics	77	1	0	1.083	2.4693662882834904	1.0	NA	0.0	1.8410516456738788	1.0	0.35503771173302995	2.8532734458581195	0.9724076927466758	0.9867816583918279	0.971537407978086	0.9487102665068767	0.23948630208635693	1.0205950834188362	116.0	2.241255158215975	70.0	0.1614007262360118
685	Feb25-FISH2-3R4-rep1-cp190-100x_Position008_7_cmle.ics	78	1	0	1.5162	0.5005853376285361	1.0	0.31099151468317837	1.0	1.0987399361686254	1.0	0.29004013690776226	2.8120192874630474	0.7619946389927208	0.8468608597285068	0.7604699488491049	0.6348582284084202	0.5447624883775543	0.9933081058507592	218.0	4.216452930737678	163.0	0.375833119663856
686	Feb25-FISH2-3R4-rep1-cp190-100x_Position008_7_cmle.ics	79	1	0	1.083	4.812934191932656	1.0	0.8639068494965724	1.0	0.687545504971255	1.0	0.27689958019308064	2.4824809338626954	0.6228037695734744	0.7072070996022598	0.6207015993215723	0.5304754965780013	0.6817314200631315	0.9626674360138752	106.0	2.041183347502752	54.0	0.12450913166778053
687	Feb25-FISH2-3R4-rep1-cp190-100x_Position008_7_cmle.ics	80	1	0	1.2995999999999999	0.6978248493216889	1.0	0.29321533680241085	1.0	1.6294049638174177	1.0	0.2688597490768461	2.6353913070003125	0.9144379024275758	0.9494076470168062	0.909499076521189	0.8628200287758039	0.40415393554576234	0.9905541047445017	156.0	2.994731903388028	95.0	0.21904384274887315
688	Feb25-FISH2-3R4-rep1-cp190-100x_Position008_7_cmle.ics	82	1	0	1.5162	2.287520937092886	1.0	0.3062308667318649	1.0	0.5097226605744432	1.0	0.29072897556794247	3.0274007257600966	0.5339729624657996	0.657178590028534	0.5296085205642234	0.36479765860528574	0.7361278940065645	1.0015856455961951	194.0	3.7503237343301925	137.0	0.3158842784904802
689	Feb25-FISH2-3R4-rep1-cp190-100x_Position008_7_cmle.ics	83	1	0	1.2995999999999999	0.580703510633663	1.0	0.3073730092707521	1.0	0.9590684260691023	1.0	0.26182090496753924	2.8351814089091913	0.6517232176434195	0.7429397207429064	0.6501886380454429	0.5644705397110381	0.703550607237973	0.9760502557519156	138.0	2.6392836938723105	78.0	0.17984652352012742
690	Feb25-FISH2-3R4-rep1-cp190-100x_Position008_7_cmle.ics	83	2	0	1.083	3.9765903460211818	1.0	3.5687179043557964	1.0	0.2918229810711206	1.0	0.1603961742173836	3.7723205303270633	0.3318088629553698	0.43393422537090726	0.3318088629553698	0.20780512658765302	0.8543926423006747	0.8287358352379176	124.0	2.2327948151355304	52.0	0.1198976823467516
691	Feb25-FISH2-3R4-rep1-cp190-100x_Position008_7_cmle.ics	84	1	0	1.2995999999999999	0.4695770179625581	1.0	2.9099152997168263	1.0	0.0	1.0	0.24380797770513762	2.56480176964576	0.1657654166593275	0.32529987846335406	0.1653162594895461	0.03186373804449298	0.9571614929489882	0.9608100500133347	182.0	3.482151262865821	114.0	0.26285261129864773
692	Feb25-FISH2-3R4-rep1-cp190-100x_Position008_7_cmle.ics	86	1	0	2.166	0.23839173810225484	1.0	0.5826352105921988	1.0	0.7610319551488771	1.0	0.2647689599366307	2.8217135963176023	0.5721833528706406	0.7295639205833649	0.5688715273695842	0.39771967714739637	0.7473369403374595	0.9981375293391035	336.0	6.502403500864384	298.0	0.6871059488333073
693	Feb25-FISH2-3R4-rep1-cp190-100x_Position008_7_cmle.ics	87	1	0	1.5162	0.27380533033816407	1.0	0.3676436459146658	1.0	0.0	1.0	0.29180000968616776	2.4759425722542705	0.2067241977273191	0.3618404499119353	0.2067241977273191	0.02796308763626225	0.9195615016544559	0.9992799487340339	204.0	3.926990296202996	148.0	0.3412472497561391
694	Feb25-FISH2-3R4-rep1-cp190-100x_Position008_7_cmle.ics	88	1	0	1.7328	0.26566195854205343	2.0	4.997050898907105	1.0	0.10317500441073144	1.0	0.27841751300124384	3.680903539976143	0.2873497713205696	0.43436467515978705	0.2873497713205696	0.0965070479433279	0.8709632238928506	0.9856369950470268	192.0	3.799249317781143	132.0	0.30435565518790797
695	Feb25-FISH2-3R4-rep1-cp190-100x_Position009_8_cmle.ics	1	1	0	1.5162	0.09878170709011563	1.0	0.2954570116590257	1.0	0.0	1.0	0.26455915043708045	2.946481381989321	0.2379649967123211	0.4217567397417423	0.2379649967123211	0.028015221253794822	0.9041336055592861	0.9864574621642636	206.0	3.924875210432884	143.0	0.3297186264535669
696	Feb25-FISH2-3R4-rep1-cp190-100x_Position009_8_cmle.ics	2	1	0	1.9493999999999998	0.4310820841813686	1.0	0.36084317663202636	1.0	0.9479040472602467	1.0	0.2778970535363584	2.9311849439365645	0.6097129433592435	0.7111590744162732	0.6097129433592435	0.48333358270927007	0.7135293747400968	0.9824290879914589	298.0	5.770216918762636	255.0	0.5879597884311858
697	Feb25-FISH2-3R4-rep1-cp190-100x_Position009_8_cmle.ics	3	1	0	1.5162	0.1677934983937112	1.0	0.3504985641964706	1.0	1.0440946079954327	1.0	0.28215104633056787	2.422049186320182	0.7318221883098943	0.8331798508149921	0.7297370186678594	0.6165294094431216	0.6059377052341137	0.994734431488911	210.0	3.990860785413922	152.0	0.350470148398197
698	Feb25-FISH2-3R4-rep1-cp190-100x_Position009_8_cmle.ics	4	1	0	1.7328	0.13198189437519808	1.0	1.8418620660789717	1.0	0.1459114905355603	1.0	0.3022634749623883	2.828118723350952	0.3100106057035117	0.49395769502710346	0.3100106057035117	0.13650424228140468	0.865080993283884	0.9699100730389257	222.0	4.282438505718716	171.0	0.3942789169479716
699	Feb25-FISH2-3R4-rep1-cp190-100x_Position009_8_cmle.ics	5	1	0	1.5162	0.20755081466871406	1.0	0.33797168742315253	1.0	0.0	1.0	0.2979400440273149	2.8954156700471723	0.15500574972993691	0.3315085200543611	0.15500574972993691	0.02783914694915845	0.9441843883029859	0.9954104262777528	198.0	3.81630930931123	143.0	0.3297186264535669
700	Feb25-FISH2-3R4-rep1-cp190-100x_Position009_8_cmle.ics	6	1	0	0.8664	0.35265916567616357	1.0	0.13107186932889658	1.0	1.7068067023615012	1.0	0.22445077829145185	1.6405421600445147	0.8681888605866442	0.9114945773482839	0.8666723562931645	0.8159088521835036	0.4862332673734043	0.9026589378108821	108.0	2.0156630128922206	50.0	0.11528623302572269
701	Feb25-FISH2-3R4-rep1-cp190-100x_Position009_8_cmle.ics	7	1	0	1.083	1.7684333369421537	1.0	0.18517431183805247	1.0	0.3720027687491155	1.0	0.3008277894002455	2.6992036744165677	0.4909943179020552	0.638458053906073	0.4909943179020552	0.3191625552699735	0.756714558369429	0.9894153609867828	134.0	2.5732981188912736	80.0	0.18445797284115634
702	Feb25-FISH2-3R4-rep1-cp190-100x_Position009_8_cmle.ics	8	1	0	1.2995999999999999	0.3409168219181107	1.0	NA	0.0	0.9378659497950863	1.0	0.24598961058317145	2.0024016520349295	0.7101959356500398	0.818216756341276	0.7076270615046456	0.5646095446148037	0.6612477634134374	0.9572563866422	214.0	3.9866306138736998	146.0	0.3366358004351103
703	Feb25-FISH2-3R4-rep1-cp190-100x_Position009_8_cmle.ics	9	1	0	1.2995999999999999	1.848521592415394	1.0	0.5768126042739739	1.0	0.6016084874694266	1.0	0.30231754564522684	2.7533115290056713	0.57050015872456	0.6630233501463794	0.5598479771436634	0.4464084159288914	0.7509653270806633	0.9813976450868366	136.0	2.641398779642422	82.0	0.18906942216218525
704	Feb25-FISH2-3R4-rep1-cp190-100x_Position009_8_cmle.ics	10	1	0	1.2995999999999999	4.890668167596275	1.0	5.002053487148433	1.0	1.4903888148537288	1.0	0.2315593589901708	3.1923818865095073	0.849732097678642	0.9115367819836555	0.8478397992638751	0.7827045311189514	0.5628498159514879	0.9579570330570252	118.0	2.2859505701267033	58.0	0.13373203030983835
705	Feb25-FISH2-3R4-rep1-cp190-100x_Position009_8_cmle.ics	10	2	0	1.2995999999999999	4.08034066476689	1.0	4.323035263203284	1.0	0.1459114905355603	1.0	0.2567992828564918	3.1994870609298465	0.28072558900387473	0.4026332753398166	0.2848983496107965	0.14249076378154696	0.8857311981788434	0.9657724649017596	114.0	2.2199649951456664	58.0	0.13373203030983835
706	Feb25-FISH2-3R4-rep1-cp190-100x_Position009_8_cmle.ics	11	1	0	1.5162	0.4744588509435304	1.0	0.3976816683456898	2.0	0.5260913608053412	1.0	0.2819951883234477	2.2107245953902805	0.4471162684194061	0.5442146374815766	0.4444652284828763	0.29696323697781446	0.8341724776310205	0.9451793213756707	272.0	5.2359870616040025	224.0	0.5164823239552377
707	Feb25-FISH2-3R4-rep1-cp190-100x_Position009_8_cmle.ics	11	2	0	1.2995999999999999	6.628760119374447	1.0	0.14775822457939733	1.0	1.9587150345353928	1.0	0.28013140511610374	2.602838047693744	0.8357967794057414	0.8754478870695689	0.8350840302257254	0.7866412743052308	0.49720418107093767	0.9845493755582967	144.0	2.7499646807640765	86.0	0.19829232080424306
708	Feb25-FISH2-3R4-rep1-cp190-100x_Position009_8_cmle.ics	12	1	0	2.166	0.28673904720727045	1.0	0.5428604616045147	1.0	0.7252201245704302	1.0	0.2780638234682239	3.947432914633171	0.6095426755404808	0.7456212857529678	0.6072434645878759	0.43036573605628314	0.7297634820580287	0.9951936906521252	250.0	4.978390018990181	196.0	0.451922033460833
709	Feb25-FISH2-3R4-rep1-cp190-100x_Position009_8_cmle.ics	13	1	0	1.7328	0.5115759055675766	1.0	0.29459586229511847	1.0	1.0194453211488863	1.0	0.2910939842943082	3.152295532783185	0.7268816288282148	0.8268852798179374	0.722476101229775	0.5950839423387023	0.6496544535562475	0.9984862194045966	206.0	4.018496205794564	150.0	0.3458586990771681
710	Feb25-FISH2-3R4-rep1-cp190-100x_Position009_8_cmle.ics	14	1	0	1.9493999999999998	0.3726178619860449	1.0	0.5433418400493993	1.0	1.5162	1.0	0.2791375630319067	2.987086113169202	0.8914756262922157	0.9472617875765447	0.877077922334626	0.7450673434615369	0.5476075634096571	0.9938218677650894	296.0	5.7489267556923265	253.0	0.5833483391101568
711	Feb25-FISH2-3R4-rep1-cp190-100x_Position009_8_cmle.ics	15	1	0	1.5162	0.25931517967471024	1.0	0.29097120649060315	1.0	0.10317500441073144	1.0	0.29436002083031837	3.2878257989356117	0.3452770622300556	0.5367705448277198	0.3451350286972297	0.09313203308090101	0.8533184271489368	0.9964839569942325	146.0	2.8648758391960647	90.0	0.20751521944630086
712	Feb25-FISH2-3R4-rep1-cp190-100x_Position009_8_cmle.ics	16	1	0	1.7328	0.13135183634194128	1.0	NA	0.0	0.0	1.0	0.12871042295121307	2.0964932157452454	0.08181233837092844	0.226717939518962	0.08181233837092844	0.02908575870367879	0.9585067638200376	0.9413563634165045	242.0	4.729392624826005	127.0	0.29282703188533565
713	Feb25-FISH2-3R4-rep1-cp190-100x_Position009_8_cmle.ics	17	1	0	1.5162	0.6822859672885695	1.0	NA	0.0	0.0	1.0	0.14175978637216555	2.587771101838121	0.09240908828120484	0.1898306064635486	0.09240908828120484	0.03253743423715095	0.964921763130508	0.8987334497006128	162.0	3.175628636801054	73.0	0.16831790021755516
714	Feb25-FISH2-3R4-rep1-cp190-100x_Position009_8_cmle.ics	18	1	0	1.7328	0.21884771296724465	1.0	0.43443660032334624	1.0	0.0	1.0	0.27346259897054487	3.032884592500008	0.20839235127478753	0.4201745455618508	0.20839235127478753	0.028516731586402267	0.924943116686178	0.991419809377069	198.0	3.863119806992069	137.0	0.3158842784904802
715	Feb25-FISH2-3R4-rep1-cp190-100x_Position009_8_cmle.ics	19	1	0	1.5162	0.39061623818678964	1.0	0.20017335681182374	1.0	1.4772412513556012	1.0	0.24472455947872557	2.600708022711811	0.8615336642591672	0.9107174460840911	0.8589716578035851	0.7981703565739906	0.5102567499150832	0.9728369497538469	186.0	3.571542086687278	118.0	0.27207550994070556
716	Feb25-FISH2-3R4-rep1-cp190-100x_Position009_8_cmle.ics	20	1	0	1.5162	NA	0.0	0.21294827630077315	1.0	0.744005537498231	1.0	0.14460191875357953	5.185203995485706	0.7008053195419284	0.7639305504248245	0.6966087920206872	0.590735131141485	0.6291839765472697	0.7346788679944242	130.0	2.5073125439102357	53.0	0.12220340700726606
717	Feb25-FISH2-3R4-rep1-cp190-100x_Position009_8_cmle.ics	21	1	0	1.2995999999999999	2.7596283505182693	1.0	2.6379885877314546	1.0	0.10317500441073144	1.0	0.1055363223714919	1.9050505879898905	0.32642722019228276	0.45738746793127577	0.3230907771644769	0.06549470056233642	0.8613086688748912	0.6466835114216942	242.0	4.331503394538866	115.0	0.2651583359591622
718	Feb25-FISH2-3R4-rep1-cp190-100x_Position009_8_cmle.ics	22	1	0	1.5162	0.2852325698327056	2.0	0.41517731974717975	1.0	1.1368333649278028	1.0	0.2829659389148797	2.838278634179219	0.765904173106646	0.8342310664605873	0.760564142194745	0.6827588871715611	0.6335132036174222	0.9972250873660085	190.0	3.6843381593491547	131.0	0.3020499305273935
719	Feb25-FISH2-3R4-rep1-cp190-100x_Position009_8_cmle.ics	23	1	0	1.5162	NA	0.0	0.5353352180837189	1.0	0.2991586303963464	1.0	0.3121890240836562	3.189586356365521	0.5056939752803881	0.6657091801145849	0.4877851886104819	0.2646855969464931	0.8126682127217041	1.0096642516943637	182.0	3.5523670093870803	129.0	0.29743848120636457
720	Feb25-FISH2-3R4-rep1-cp190-100x_Position009_8_cmle.ics	25	1	0	1.5162	7.346870790565629	1.0	7.489322104215124	1.0	0.0	1.0	0.18713999544864635	2.9281022620807664	0.07979900328790918	0.20146887514905878	0.07979900328790918	0.028071300068239626	0.9730105930515343	0.9297899560736983	166.0	3.2884247094629306	87.0	0.20059804546475749
721	Feb25-FISH2-3R4-rep1-cp190-100x_Position009_8_cmle.ics	25	2	0	1.083	6.78720326180143	1.0	6.97928150329092	1.0	0.0	1.0	0.1320351969414515	1.8016972414649075	0.05615638591920153	0.16642541546902678	0.07979900328790918	0.028071300068239626	0.9756669120293304	0.7737269207751825	134.0	2.596703367731693	53.0	0.12220340700726606
722	Feb25-FISH2-3R4-rep1-cp190-100x_Position009_8_cmle.ics	26	1	0	1.083	0.2899980605892175	1.0	0.26387915060843725	1.0	1.5930676819351215	1.0	0.25222168868217903	2.593944660324102	0.8601038654198725	0.8974309801244237	0.8575033944201103	0.8218715720192389	0.5002854652757125	0.9782821612311016	116.0	2.1944446605351353	59.0	0.13603775497035278
723	Feb25-FISH2-3R4-rep1-cp190-100x_Position009_8_cmle.ics	26	2	0	1.083	1.706687928360541	1.0	1.7906438493145398	1.0	2.2186398768391276	1.0	0.2827433388230814	3.1402435297655424	0.9622739929887006	0.9802970213484095	0.9613764852985172	0.9406954533948036	0.2821201470553959	0.9826222990847643	100.0	1.930502360610985	50.0	0.11528623302572269
724	Feb25-FISH2-3R4-rep1-cp190-100x_Position009_8_cmle.ics	27	1	0	1.083	4.05684082374231	1.0	3.8630774542813495	1.0	0.0	1.0	0.2595009869835509	2.551401064028827	0.14319480007878668	0.3071484847632179	0.10527870789836517	0.03636146205576972	0.9373595524276025	0.967602294157009	130.0	2.5073125439102357	71.0	0.16370645089652625
725	Feb25-FISH2-3R4-rep1-cp190-100x_Position009_8_cmle.ics	29	1	0	1.5162	0.25642879900368754	1.0	0.4454122596954246	1.0	0.5097226605744432	1.0	0.25386607301735703	2.6716400744303046	0.5688194413037252	0.7069218940798697	0.558643510771411	0.3647543454992236	0.7392417399761735	0.9741933745406378	198.0	3.76949881163039	132.0	0.30435565518790797
726	Feb25-FISH2-3R4-rep1-cp190-100x_Position009_8_cmle.ics	30	1	0	1.083	0.2947774553057473	1.0	0.38333246792059	1.0	0.5260913608053412	1.0	0.2993667739987017	2.9606880221968823	0.48181861216871463	0.5823386600482854	0.48181861216871463	0.37578024088563683	0.7596566687615777	1.0047520612738563	102.0	1.9751977725217142	53.0	0.12220340700726606
727	Feb25-FISH2-3R4-rep1-cp190-100x_Position009_8_cmle.ics	30	2	0	1.2995999999999999	4.397531633355811	1.0	3.911622845347267	1.0	0.9479040472602467	1.0	0.2688597490768461	2.7027458025169593	0.694382265623415	0.7697959708123973	0.6806676089294047	0.5823386600482854	0.6646094025731281	0.995569651968239	156.0	2.994731903388028	95.0	0.21904384274887315
728	Feb25-FISH2-3R4-rep1-cp190-100x_Position009_8_cmle.ics	31	1	0	1.5162	0.06100081204151067	1.0	0.4575034287218938	1.0	1.055542675492109	1.0	0.256064429317596	2.8056520609216564	0.8438312961049143	0.9196794483446776	0.8384234346602045	0.6913955311642493	0.592900187678206	0.9813742096634095	178.0	3.439570936725203	113.0	0.2605468866381333
729	Feb25-FISH2-3R4-rep1-cp190-100x_Position009_8_cmle.ics	32	1	0	0.8664	6.183817963124928	1.0	0.7533720496455846	1.0	1.0298344167305078	1.0	0.29416616971153386	2.2401528948147624	0.5922926057970794	0.6630761161240298	0.6107496066104645	0.543035294833104	0.686367661944348	1.0237574128352598	100.0	1.907097111770565	51.0	0.11759195768623716
730	Feb25-FISH2-3R4-rep1-cp190-100x_Position009_8_cmle.ics	32	2	0	1.7328	1.200229776599796	2.0	5.814327745637934	1.0	0.0	1.0	0.2433140993931417	2.981987604302758	0.13103102266075758	0.24636257212141482	0.13103102266075758	0.021341857406745775	0.9550494834808723	0.9549005611231289	168.0	3.2629043748524	101.0	0.23287819071195984
731	Feb25-FISH2-3R4-rep1-cp190-100x_Position009_8_cmle.ics	32	3	0	1.083	0.46128221233539385	2.0	5.803989034669143	1.0	0.1459114905355603	1.0	0.24850488763747386	2.4644099060158737	0.2639358718044227	0.4009817634493611	0.2749735839877156	0.1236668465742803	0.91000534923124	0.9755126742202926	144.0	2.7265594319236564	81.0	0.18676369750167077
732	Feb25-FISH2-3R4-rep1-cp190-100x_Position009_8_cmle.ics	33	1	0	1.5162	0.27192376122433615	1.0	1.1055603279919144	1.0	0.10317500441073144	1.0	0.307367644407585	3.189730402412199	0.2396203184056809	0.4047002061619517	0.23402244874584813	0.06833051769556751	0.9073334709502324	1.0040049032907803	182.0	3.5757722582275004	128.0	0.2951327565458501
733	Feb25-FISH2-3R4-rep1-cp190-100x_Position009_8_cmle.ics	34	1	0	1.5162	0.2215519766220546	1.0	0.4793071903662464	1.0	0.3634229110571259	1.0	0.2428241329431054	2.859117876679673	0.43600963701542794	0.5882534360894617	0.4314959144279473	0.26224945936923993	0.8020934946587621	0.9774407799862016	206.0	3.995090956954144	137.0	0.3158842784904802
734	Feb25-FISH2-3R4-rep1-cp190-100x_Position009_8_cmle.ics	35	1	0	1.083	3.831392139578095	2.0	2.571380953555382	1.0	0.0	1.0	0.2427659618000343	2.9736654041736226	0.15736283324008898	0.26376058756944537	0.14572138591446676	0.020173304362533992	0.9302812724646711	0.8691900859822403	108.0	2.0858787594134807	52.0	0.1198976823467516
735	Feb25-FISH2-3R4-rep1-cp190-100x_Position009_8_cmle.ics	35	2	0	1.7328	0.4455096186658672	1.0	0.27670816308489077	2.0	1.0542408233015097	1.0	0.2750649260839704	2.579812028956207	0.6750120350251759	0.7594946590509895	0.6548029508580647	0.5455802183218621	0.642403180302367	0.983599264053685	256.0	4.901829015158588	202.0	0.4657563814239197
736	Feb25-FISH2-3R4-rep1-cp190-100x_Position009_8_cmle.ics	36	1	0	2.3826	0.5587433672098774	1.0	0.3646281845910907	1.0	0.8595614345612763	1.0	0.21828684643566207	3.0548136739946417	0.6124712482851351	0.7008849044112127	0.6105226157405828	0.4643785875656085	0.7405732194422537	0.9287401651202826	338.0	6.523693663934689	273.0	0.6294628323204459
737	Feb25-FISH2-3R4-rep1-cp190-100x_Position009_8_cmle.ics	37	1	0	0.8664	3.631173939695519	1.0	3.5043795537619156	1.0	0.0	1.0	0.1474056168061203	1.3654755658544204	0.1957791713387876	0.3668203275329817	0.1957791713387876	0.027582817669615293	0.934655448410292	0.6016105600248924	134.0	2.362650879327494	56.0	0.12912058098880944
738	Feb25-FISH2-3R4-rep1-cp190-100x_Position009_8_cmle.ics	38	1	0	1.2995999999999999	0.5052677646041887	1.0	0.029468649318149475	1.0	1.2927790998539732	1.0	0.29180000968616776	2.51301445717931	0.7964139441207878	0.8742143252997391	0.7931495924629297	0.7111623254619429	0.5806087810094689	0.9968029738416007	204.0	3.8801797985221556	148.0	0.3412472497561391
739	Feb25-FISH2-3R4-rep1-cp190-100x_Position009_8_cmle.ics	39	1	0	1.083	0.34095826905818455	1.0	NA	0.0	1.0024833655297731	1.0	0.326664595128368	2.600730544665619	0.7954135351518018	0.852385206986563	0.7931535887598326	0.7343249067115152	0.5318644142506485	1.0142122824357755	104.0	2.0198931844324433	57.0	0.13142630564932387
740	Feb25-FISH2-3R4-rep1-cp190-100x_Position009_8_cmle.ics	40	1	0	0.8664	3.13629258468425	2.0	4.953216418958095	2.0	0.9755754663213545	1.0	0.19911502734019818	1.7497644422446499	0.6983967236384367	0.7838049308310743	0.6973437736332011	0.58062921034567	0.6170279620387901	0.7777653040115204	142.0	2.611648273491668	71.0	0.16370645089652625
741	Feb25-FISH2-3R4-rep1-cp190-100x_Position009_8_cmle.ics	42	1	0	1.083	0.7361864918479581	1.0	0.5095437480663867	1.0	0.0	1.0	0.18745757101226182	2.218275526883133	0.10552756215291964	0.28332349781348826	0.10552756215291964	0.037844054049964444	0.9701983725447838	0.8928856677615565	138.0	2.6392836938723105	66.0	0.15217782759395398
742	Feb25-FISH2-3R4-rep1-cp190-100x_Position009_8_cmle.ics	43	1	0	1.7328	0.126164216610341	1.0	0.3813305324518684	1.0	1.663646957482313	1.0	0.265663621957443	3.151898108813236	0.886469006147541	0.9288486168032787	0.8854700307377049	0.8283715420081967	0.42966534968104664	0.9794179577166414	218.0	4.216452930737678	156.0	0.35969304704025484
743	Feb25-FISH2-3R4-rep1-cp190-100x_Position009_8_cmle.ics	44	1	0	1.083	1.2059418459090605	1.0	0.33687802599934963	1.0	0.5689355674538337	1.0	0.29082171993231226	2.5170128304486457	0.45947949618646533	0.5615599588565218	0.4574688998001048	0.3518291381217614	0.8163105814097135	0.9864905310049761	140.0	2.6371686081022	84.0	0.1936808714832141
744	Feb25-FISH2-3R4-rep1-cp190-100x_Position009_8_cmle.ics	44	2	0	1.9493999999999998	0.5117430763442439	1.0	0.260014318837363	2.0	0.3720027687491155	1.0	0.2725343459298552	3.9093951288167785	0.38312729248743377	0.4950239680167679	0.3758456731422361	0.24487744289401672	0.8337250300817678	0.9924259795110173	228.0	4.510145736812583	169.0	0.38966746762694277
745	Feb25-FISH2-3R4-rep1-cp190-100x_Position009_8_cmle.ics	46	1	0	1.2995999999999999	0.17356319408270526	1.0	0.4532648188162706	1.0	0.6921189703237084	1.0	0.3157075706016337	2.2605474029781547	0.5982743252397761	0.7192640924163012	0.5982743252397761	0.46859913716261986	0.7185340886151236	0.9843451611856101	166.0	3.1713984652608316	113.0	0.2605468866381333
746	Feb25-FISH2-3R4-rep1-cp190-100x_Position009_8_cmle.ics	47	1	0	1.083	0.4595709932369865	1.0	0.5659862177334969	1.0	1.0841098665386142	1.0	0.27713793152279875	2.6687452403824876	0.7494517803335069	0.8210555792197138	0.7490652657484973	0.6599854859829303	0.5874691527977977	0.9937651546346589	140.0	2.683979105783039	82.0	0.18906942216218525
747	Feb25-FISH2-3R4-rep1-cp190-100x_Position009_8_cmle.ics	48	1	0	1.2995999999999999	1.9725732023972014	1.0	2.2816673727483323	1.0	0.0	1.0	0.17513894230081986	2.070337271789454	0.19756027886000474	0.3081682641754849	0.18553185799291302	0.026551872944866193	0.9274551120444421	0.8099794734260373	144.0	2.6329384365619766	68.0	0.15678927691498287
748	Feb25-FISH2-3R4-rep1-cp190-100x_Position009_8_cmle.ics	48	2	0	1.083	6.631235854601674	1.0	6.474824413989378	1.0	0.5595020986366908	1.0	0.1614352499861963	2.689565569956544	0.5366231682337853	0.6515860618621867	0.5340035374133121	0.36480942337731803	0.750379063445359	0.6838865589745923	130.0	2.390286299708136	56.0	0.12912058098880944
749	Feb25-FISH2-3R4-rep1-cp190-100x_Position009_8_cmle.ics	49	1	0	1.9493999999999998	0.34516803213411756	1.0	0.45624806523339867	1.0	0.20635000882146287	1.0	0.27190944680206175	3.248024513901646	0.3391526770636734	0.4646120989371213	0.3391526770636734	0.18014925002483362	0.8626949233908657	0.9817262579259731	220.0	4.284553591488827	160.0	0.3689159456823127
750	Feb25-FISH2-3R4-rep1-cp190-100x_Position009_8_cmle.ics	50	1	0	0.8664	0.8490948528199166	1.0	1.1462302614603785	1.0	0.0	1.0	0.282425622565585	2.3270461448148234	0.15521923019170128	0.3161350668201612	0.15521923019170128	0.02695017268131538	0.9385375854454956	0.9235602451883026	104.0	1.9262721890707626	53.0	0.12220340700726606
751	Feb25-FISH2-3R4-rep1-cp190-100x_Position009_8_cmle.ics	51	1	0	1.7328	0.4683243587906727	1.0	0.4829669018576287	1.0	0.0	1.0	0.27786103706875104	3.2723043926744886	0.17460440935285843	0.35394747930482356	0.1804904610956613	0.027141958862462158	0.9436740296407543	0.9935966528228011	212.0	4.129177192686331	153.0	0.35277587305871144
752	Feb25-FISH2-3R4-rep1-cp190-100x_Position009_8_cmle.ics	52	1	0	0.8664	4.139783012464004	1.0	4.962895139416158	1.0	0.0	1.0	0.21918144448824806	2.33683118561719	0.19728493786961	0.32194974501400625	0.19728493786961	0.026381473412023848	0.9302042470138958	0.9202656022969589	116.0	2.171039411694715	55.0	0.12681485632829495
753	Feb25-FISH2-3R4-rep1-cp190-100x_Position009_8_cmle.ics	53	1	0	1.5162	0.39843228216312476	1.0	0.34178126793576746	2.0	1.8810907217703936	1.0	0.26022583775978564	3.128398155506471	0.9000086690527203	0.9346477268505331	0.898132438356843	0.8588647256244814	0.43797361206958885	0.9746366223978259	176.0	3.418280773654894	112.0	0.25824116197761887
754	Feb25-FISH2-3R4-rep1-cp190-100x_Position009_8_cmle.ics	54	1	0	1.5162	0.298512827351582	1.0	0.23080443291406585	1.0	0.5097226605744432	1.0	0.32173798227478534	3.112362046020551	0.5051659155827515	0.626700876924327	0.48348344594383436	0.343256808195461	0.7921381021924038	0.9972463596027727	208.0	4.0163811200244535	160.0	0.3689159456823127
755	Feb25-FISH2-3R4-rep1-cp190-100x_Position009_8_cmle.ics	56	1	0	1.5162	0.3750803804879471	1.0	0.47401077979074285	1.0	0.9077480443748005	1.0	0.2882305395200157	3.034983780907627	0.681907915684901	0.7672140673756607	0.673812328854359	0.5847250525377317	0.6752237152674493	0.9874323685306816	184.0	3.550251923616969	126.0	0.2905213072248212
756	Feb25-FISH2-3R4-rep1-cp190-100x_Position009_8_cmle.ics	57	1	0	1.5162	0.2876605120114276	1.0	0.1863033745806778	1.0	0.10317500441073144	1.0	0.26580897764629313	3.305845823931466	0.2593024216877428	0.4542689478469295	0.2593024216877428	0.07080337217951897	0.8988818773141766	0.9842305087185362	184.0	3.597062421297809	121.0	0.27899268392224896
757	Feb25-FISH2-3R4-rep1-cp190-100x_Position009_8_cmle.ics	59	1	0	1.7328	0.1627379913853698	1.0	0.6114960369194415	1.0	0.10317500441073144	1.0	0.24197019863122926	3.5206177334804907	0.32085351833761955	0.48547011954838754	0.30212050530624723	0.09265498428393905	0.879624717497814	0.9556086819590032	176.0	3.441686022495314	108.0	0.24901826333556107
758	Feb25-FISH2-3R4-rep1-cp190-100x_Position009_8_cmle.ics	60	1	0	1.2995999999999999	0.2850592359683371	1.0	NA	0.0	0.20635000882146287	1.0	0.2237876727085264	3.3205422577207067	0.42785652299681803	0.5734379519814868	0.41145501880242985	0.2043028637547006	0.8211635302040957	0.9300553536081384	134.0	2.620108616572113	69.0	0.1590950015754973
759	Feb25-FISH2-3R4-rep1-cp190-100x_Position009_8_cmle.ics	61	1	0	1.7328	0.5426319105538996	1.0	0.154728136621382	1.0	0.2918229810711206	1.0	0.2385198504000997	3.357895345075219	0.40871882184322667	0.5482161236641369	0.3970026645119711	0.2403880375917429	0.8202058742461754	0.9182985441086235	168.0	3.2863096236928193	100.0	0.23057246605144538
760	Feb25-FISH2-3R4-rep1-cp190-100x_Position009_8_cmle.ics	62	1	0	1.083	4.486184836434618	1.0	4.750223545120389	1.0	0.10317500441073144	1.0	0.20456678232193565	1.9121123198565837	0.2241196716971141	0.34845304285336054	0.20556753281137713	0.06420439502250463	0.8954437826729048	0.9120256134066506	178.0	3.275734194842264	101.0	0.23287819071195984
761	Feb25-FISH2-3R4-rep1-cp190-100x_Position009_8_cmle.ics	62	2	0	1.083	0.29817680841464644	1.0	0.28551973146038934	1.0	0.9733510449106972	1.0	0.2664712578660205	2.494605979022338	0.6459018873633647	0.7223640581464251	0.6472067778660312	0.5703348588574959	0.6957501785969927	0.9475048894398316	110.0	2.0837636736433693	56.0	0.12912058098880944
762	Feb25-FISH2-3R4-rep1-cp190-100x_Position009_8_cmle.ics	63	1	0	2.166	0.4111148383777848	1.0	0.582947797230444	1.0	0.8058225447605828	1.0	0.2605842804829873	3.031750404995101	0.5583086279625269	0.6790780802656321	0.5526097341984448	0.4282810144166427	0.76819413931272	0.9911801177130063	334.0	6.504518586634493	293.0	0.675577325530735
763	Feb25-FISH2-3R4-rep1-cp190-100x_Position009_8_cmle.ics	65	1	0	1.5162	0.12495918175117275	1.0	0.3119479511113473	1.0	0.639412489864916	1.0	0.2882305395200157	2.896739690538895	0.5854384534393084	0.6961620975466873	0.5831347619914661	0.44816298419081846	0.7029639314489006	1.0039500737069367	184.0	3.550251923616969	126.0	0.2905213072248212
764	Feb25-FISH2-3R4-rep1-cp190-100x_Position009_8_cmle.ics	67	1	0	1.5162	0.23803238060548865	1.0	0.41762099321235996	1.0	1.1736910802652913	1.0	0.27901972439384803	3.075883784109193	0.7958334448339532	0.8877311407851428	0.7949169097380181	0.6805707939736145	0.5316746684012775	0.9700760915502603	208.0	3.9929758711840333	149.0	0.34355297441665367
765	Feb25-FISH2-3R4-rep1-cp190-100x_Position009_8_cmle.ics	68	1	0	1.9493999999999998	0.20377874406370827	1.0	0.3661556829574574	1.0	1.5162	1.0	0.2723266624338773	2.9454977286693595	0.8871804734762387	0.9397209497499738	0.8795013462950659	0.7227838584466902	0.4937064390428731	0.9890481805569314	276.0	5.3487831342658785	225.0	0.5187880486157521
766	Feb25-FISH2-3R4-rep1-cp190-100x_Position009_8_cmle.ics	68	2	0	1.083	4.463778345194901	1.0	4.399307251443897	1.0	1.4930362603455627	1.0	0.2995421726268352	3.343244377594933	0.7457180823163269	0.7945903416442284	0.7457180823163269	0.6847798720145469	0.6264741392589063	0.9958785817755973	112.0	2.198674832075358	61.0	0.1406492042913817
767	Feb25-FISH2-3R4-rep1-cp190-100x_Position009_8_cmle.ics	69	1	0	1.7328	0.5406046537348311	1.0	0.12349297755432381	1.0	0.5097226605744432	1.0	0.2925796361530883	2.6006233235775413	0.5107713468800347	0.6307335213994154	0.509223940854703	0.3423014958258245	0.7678552464064291	1.0002796605922748	212.0	4.082366695005491	157.0	0.3619987717007692
768	Feb25-FISH2-3R4-rep1-cp190-100x_Position009_8_cmle.ics	72	1	0	1.7328	0.1515718023104013	1.0	0.15079428869768144	1.0	1.592312606399814	1.0	0.2970299522544141	3.337849362124063	0.9259035407167121	0.9710729259111913	0.9218104477155186	0.8240658567187931	0.45224329006851616	0.9954801520437491	186.0	3.6417578332085374	130.0	0.29974420586687905
769	Feb25-FISH2-3R4-rep1-cp190-100x_Position009_8_cmle.ics	73	1	0	1.5162	0.23987211365305447	1.0	0.40071880318811726	1.0	0.10317500441073144	1.0	0.26627900372109287	3.4133710626627547	0.26306352076266754	0.4154476039627632	0.26306352076266754	0.12691451369484333	0.8934748097778094	0.9998141659345214	124.0	2.42003680585889	67.0	0.15448355225446841
770	Feb25-FISH2-3R4-rep1-cp190-100x_Position009_8_cmle.ics	76	1	0	1.5162	0.16409627305296753	1.0	0.3210174870356161	1.0	0.4660867564761642	1.0	0.29377057465850803	3.1382536939101304	0.5032013578462676	0.6051910731690922	0.4926225926797298	0.36343814069169494	0.814331758336439	1.001025544471925	176.0	3.4182807736548946	119.0	0.27438123460122005
771	Feb25-FISH2-3R4-rep1-cp190-100x_Position009_8_cmle.ics	78	1	0	1.5162	0.20980501639920032	1.0	0.29938792993821045	1.0	0.5836459621422412	1.0	0.3131877441933184	2.971931803096037	0.5242832023540388	0.6399253597445007	0.5242832023540388	0.41062905946101125	0.7441559011975012	0.9903921288537638	192.0	3.705628322419464	140.0	0.3228014524720236
772	Feb25-FISH2-3R4-rep1-cp190-100x_Position010_9_cmle.ics	1	1	0	1.5162	0.1302109802300052	1.0	0.3673439242351865	1.0	0.9479040472602467	1.0	0.27667820782609226	2.6362218734483958	0.7160937532904204	0.8112930737966714	0.7156164229708196	0.5832520233891857	0.6453703062715915	0.9822927400573671	202.0	3.882294884292267	142.0	0.3274129017930525
773	Feb25-FISH2-3R4-rep1-cp190-100x_Position010_9_cmle.ics	2	1	0	1.5162	2.4491411579866065	1.0	2.591198522000758	1.0	0.20635000882146287	1.0	0.24620625817270406	3.9136159373087094	0.36086988884477966	0.5004466057959508	0.36086988884477966	0.22508932115919014	0.8377974246708731	0.9901690982870457	136.0	2.664804028482841	74.0	0.17062362487806956
774	Feb25-FISH2-3R4-rep1-cp190-100x_Position010_9_cmle.ics	4	1	0	1.7328	0.05326226234542675	1.0	0.37737320958354414	1.0	0.0	1.0	0.28015946146339016	3.0844294699497654	0.1526991377183382	0.32829334025014395	0.1526991377183382	0.02708310927506342	0.9243292972518866	0.9768237191234619	216.0	4.171757518826949	158.0	0.3643044963612837
775	Feb25-FISH2-3R4-rep1-cp190-100x_Position010_9_cmle.ics	5	1	0	1.2995999999999999	0.7300930291052343	1.0	0.21123838377288806	1.0	1.2594114294931633	1.0	0.33776796015158117	2.824211468187326	0.7913861164144829	0.8560513925031085	0.7905572050740245	0.7032327542277875	0.5614653572197308	1.0040038986558386	168.0	3.2160938771715606	119.0	0.27438123460122005
776	Feb25-FISH2-3R4-rep1-cp190-100x_Position010_9_cmle.ics	6	1	0	1.5162	6.606233393025355	1.0	0.23494929204790757	1.0	0.5158750220536572	1.0	0.25202554398798116	2.4537946879092716	0.5496853804036937	0.6748113644411756	0.5433725586336521	0.3685680041404484	0.7904185280327518	0.9654551815068995	180.0	3.484266348635932	114.0	0.26285261129864773
777	Feb25-FISH2-3R4-rep1-cp190-100x_Position010_9_cmle.ics	7	1	0	1.5162	0.31580373446906856	1.0	0.32761924161040235	1.0	0.5158750220536572	1.0	0.28649227870854427	2.89111481462925	0.5096424353718784	0.6290305627175654	0.5096424353718784	0.3414331027063123	0.7645493879023848	0.9940034748373423	218.0	4.193047681897259	162.0	0.37352739500334153
778	Feb25-FISH2-3R4-rep1-cp190-100x_Position010_9_cmle.ics	8	1	0	0.8664	NA	0.0	3.3679083653668354	1.0	0.0	1.0	0.3058151952710448	2.2048752895197756	0.20314327143458535	0.3924470274568502	0.21273212030497216	0.032783338790401795	0.9573066969794247	0.9896099356502303	100.0	1.860286614089725	52.0	0.1198976823467516
779	Feb25-FISH2-3R4-rep1-cp190-100x_Position010_9_cmle.ics	9	1	0	1.2995999999999999	1.4116590490962013	1.0	1.2884571499807234	1.0	0.9479040472602467	1.0	0.2470804161345524	2.5646266805399365	0.7061003642536336	0.7928493121618276	0.7038582593627329	0.5856844785514729	0.6018379881869059	0.9646298913254466	178.0	3.3693551902039434	111.0	0.2559354373171044
780	Feb25-FISH2-3R4-rep1-cp190-100x_Position010_9_cmle.ics	10	1	0	1.5162	0.24522304487841043	1.0	0.35446180076017614	1.0	2.4161622286436026	1.0	0.31808625617596653	2.601288026955511	0.9718729894917435	0.9911772196011152	0.9717657623847309	0.9448953195367789	0.29368850754733855	0.995739400528899	200.0	3.8375994723815383	150.0	0.3458586990771681
781	Feb25-FISH2-3R4-rep1-cp190-100x_Position010_9_cmle.ics	11	1	0	1.083	0.15737003872706887	1.0	0.5175892256687796	1.0	0.20635000882146287	1.0	0.30298345828103923	2.318910405952443	0.29983948312560066	0.4028596156652393	0.29983948312560066	0.15410626317722773	0.8665398733882099	0.9913212469250309	114.0	2.173154497464827	63.0	0.1452606536124106
782	Feb25-FISH2-3R4-rep1-cp190-100x_Position010_9_cmle.ics	11	2	0	1.083	1.685988561297796	1.0	1.4395373602021142	1.0	0.0	1.0	0.1588153504649197	2.437512232915825	0.06848384515908279	0.2690947150196495	0.06848384515908279	0.02365233755843267	0.9561710209270522	0.7240681271967772	126.0	2.3711112224079387	53.0	0.12220340700726606
783	Feb25-FISH2-3R4-rep1-cp190-100x_Position010_9_cmle.ics	12	1	0	1.7328	0.08143500536124429	1.0	0.24074045463301155	1.0	1.3842379406474168	1.0	0.3071540416617009	3.357690766832676	0.8159484831378453	0.8697512666652728	0.814791583906556	0.7459003254650247	0.5189390951363576	1.0109992721958818	196.0	3.8652348927621802	143.0	0.3297186264535669
784	Feb25-FISH2-3R4-rep1-cp190-100x_Position010_9_cmle.ics	13	1	0	1.2995999999999999	0.2872307383222515	1.0	2.6683197539436025	1.0	0.10317500441073144	1.0	0.32773404843004633	2.6689032388982543	0.2908620940174208	0.4462883231495148	0.2908620940174208	0.0700274542492907	0.8739318211318566	0.9940180170033175	180.0	3.4608610997955123	130.0	0.29974420586687905
785	Feb25-FISH2-3R4-rep1-cp190-100x_Position010_9_cmle.ics	14	1	0	1.2995999999999999	2.75453874195677	1.0	5.515453580872224	1.0	0.0	1.0	0.2881764887477712	3.557990136310266	0.09984660601163921	0.22742707930820483	0.09984660601163921	0.035040573295394666	0.9515347101525375	0.9559755238777954	102.0	2.022008270202554	52.0	0.1198976823467516
786	Feb25-FISH2-3R4-rep1-cp190-100x_Position010_9_cmle.ics	15	1	0	1.7328	0.14697768859326574	1.0	0.5355824197252206	1.0	0.0	1.0	0.2917507717704062	2.719855109575402	0.22352843434553235	0.4158244862353199	0.22352843434553235	0.025829174356570193	0.8947482642411614	0.9834340239216832	222.0	4.282438505718715	168.0	0.3873617429664282
787	Feb25-FISH2-3R4-rep1-cp190-100x_Position010_9_cmle.ics	16	1	0	1.5162	0.22656094355303907	1.0	0.38514761170829315	1.0	0.0	1.0	0.29314829369177076	3.051467858422508	0.19642931776703493	0.3640270831301634	0.18014321737555553	0.02839967121302888	0.9440889398511856	0.9853132626831509	200.0	3.8610047212219585	144.0	0.33202435111408135
788	Feb25-FISH2-3R4-rep1-cp190-100x_Position010_9_cmle.ics	18	1	0	1.5162	0.22400398086460047	1.0	1.1578631206737613	1.0	0.6190500264643886	1.0	0.26989512868537635	2.837081068234552	0.5354211160993186	0.6408200031963271	0.5376076944311264	0.43433727062720656	0.7603974784646317	0.9820811883558463	194.0	3.7737289831706122	132.0	0.30435565518790797
789	Feb25-FISH2-3R4-rep1-cp190-100x_Position010_9_cmle.ics	19	1	0	1.5162	4.32512142622332	1.0	3.9101763072728235	1.0	0.6329011539751598	1.0	0.20059229320046582	2.121314250385847	0.6549026643940073	0.7915074309978769	0.650387249185132	0.44866780299632186	0.7107629722555793	0.9149609567566092	172.0	3.282079452152597	95.0	0.21904384274887315
790	Feb25-FISH2-3R4-rep1-cp190-100x_Position010_9_cmle.ics	20	1	0	1.7328	0.5721049484807075	1.0	0.3860940726556483	1.0	0.0	1.0	0.19352367825745806	3.0312553599859657	0.10792858489155796	0.2872040348106408	0.10792858489155796	0.027284367058578847	0.9621500745509389	0.926062679706565	200.0	3.861004721221958	117.0	0.26976978528019113
791	Feb25-FISH2-3R4-rep1-cp190-100x_Position010_9_cmle.ics	21	1	0	1.5162	0.3598285180885259	1.0	0.17714968892496838	1.0	2.0639676948040613	1.0	0.27014312226221904	2.331281507616765	0.9613779737773647	0.9860581011331501	0.9551947581097027	0.9069122813956401	0.399573892997234	0.9825786323415817	214.0	4.103656858075801	153.0	0.35277587305871144
792	Feb25-FISH2-3R4-rep1-cp190-100x_Position010_9_cmle.ics	22	1	0	1.5162	0.7011158953729704	1.0	6.575692281578246	1.0	0.0	1.0	0.2347464666273289	2.399125370512933	0.1901228612030225	0.49968275276214846	0.1901228612030225	0.024737418918422887	0.9179636352115026	0.9231936822989881	260.0	4.9678145901396285	191.0	0.4403934101582607
793	Feb25-FISH2-3R4-rep1-cp190-100x_Position010_9_cmle.ics	24	1	0	2.3826	0.17560153243997834	1.0	0.45757977959355123	1.0	0.41270001764292574	1.0	0.27308909039731005	3.3501131085592735	0.42008131245799407	0.5413558687101288	0.4183432311235002	0.23767642489615584	0.8495619419708258	0.9908573470701034	380.0	7.4622973140599935	364.0	0.8392837764272613
794	Feb25-FISH2-3R4-rep1-cp190-100x_Position010_9_cmle.ics	26	1	0	1.5162	0.13246291164494514	1.0	0.529149886537917	1.0	0.5097226605744432	1.0	0.35830227632026884	2.580047327889864	0.5204042494901221	0.6386472253508264	0.513153328665794	0.34714316154759367	0.7855932050575783	0.9972449154387418	204.0	3.9269902962029954	164.0	0.3781388443243705
795	Feb25-FISH2-3R4-rep1-cp190-100x_Position010_9_cmle.ics	27	1	0	2.3826	0.14557973341546296	1.0	0.42995842172959564	1.0	0.9822185052554624	1.0	0.2367495064668903	3.634317025670016	0.6736759442243229	0.7788524255020882	0.6713200481563328	0.48838439397331934	0.6772249539813648	0.973311354411034	296.0	5.912763497575264	233.0	0.5372338458998677
796	Feb25-FISH2-3R4-rep1-cp190-100x_Position010_9_cmle.ics	28	1	0	1.5162	0.30900111055132057	1.0	0.3824619683572653	1.0	0.5595020986366908	1.0	0.32219988132214655	2.8019597657937796	0.5715879955643766	0.7085731842549494	0.5648144878196933	0.4080950127488858	0.7566176781608726	1.0079586520799295	192.0	3.7290335712598837	142.0	0.3274129017930525
797	Feb25-FISH2-3R4-rep1-cp190-100x_Position010_9_cmle.ics	29	1	0	1.083	0.34957111790508777	1.0	4.689500230197045	1.0	0.9733510449106972	1.0	0.20785786388036406	1.6550255809924113	0.7735576967236454	0.8447061200870756	0.7689651054918206	0.6348201082014494	0.5689190827001768	0.8780197413938603	184.0	3.4098204305744497	107.0	0.2467125386750466
798	Feb25-FISH2-3R4-rep1-cp190-100x_Position010_9_cmle.ics	30	1	0	1.5162	2.151341703204638	1.0	0.7935328771378167	1.0	1.6138406844254058	1.0	0.31580584507493087	2.8598265290647764	0.9005749255615472	0.9567159263985511	0.8990038282632857	0.8142194596523004	0.45959499608050164	0.996736814601722	196.0	3.7950191462409206	145.0	0.33433007577459584
799	Feb25-FISH2-3R4-rep1-cp190-100x_Position010_9_cmle.ics	31	1	0	1.5162	0.1959418390623179	1.0	3.6073484511826033	1.0	3.0324	1.0	0.30682599695661394	2.5619691359619146	0.9991448025538415	0.9999673588761008	0.9981655688368662	0.9931453639811726	0.11021907673121253	0.9843259791147773	206.0	3.9482804592733043	154.0	0.3550815977192259
800	Feb25-FISH2-3R4-rep1-cp190-100x_Position010_9_cmle.ics	32	1	0	1.7328	0.300673189296375	1.0	0.17308614084962254	1.0	1.4930362603455627	1.0	0.24160436265552276	2.963463176085683	0.8260700611463512	0.883104748842791	0.8235442025258586	0.7583747642722442	0.5322078276407183	0.982606661939989	242.0	4.682582127145166	174.0	0.40119609092951497
801	Feb25-FISH2-3R4-rep1-cp190-100x_Position010_9_cmle.ics	33	1	0	1.2995999999999999	3.8520489184998636	1.0	3.7482949884389116	1.0	0.2918229810711206	1.0	0.22737798068806667	3.036884738222083	0.43456557910728494	0.5424726904434638	0.42054546769876294	0.28170440570064387	0.7897433139576947	0.9108508508857025	132.0	2.5520079558209643	68.0	0.15678927691498287
802	Feb25-FISH2-3R4-rep1-cp190-100x_Position010_9_cmle.ics	34	1	0	1.5162	1.034645671074177	1.0	0.6953172898414299	1.0	1.5837581932427913	1.0	0.29973978350706604	3.0647392653901475	0.8813044723052647	0.9287007876637082	0.8787144369502833	0.800211064577771	0.4745547996491648	0.9847007648480085	204.0	3.9738007938838353	150.0	0.3458586990771681
803	Feb25-FISH2-3R4-rep1-cp190-100x_Position010_9_cmle.ics	35	1	0	1.5162	0.6274907780490967	1.0	0.6695968531125515	1.0	0.0	1.0	0.2670713543528941	2.8793383546691214	0.15344403852540683	0.3184158087014281	0.15344403852540683	0.02739289272666888	0.9461936377737383	0.9925923476567776	212.0	4.129177192686331	150.0	0.3458586990771681
804	Feb25-FISH2-3R4-rep1-cp190-100x_Position010_9_cmle.ics	36	1	0	1.083	0.1517517871768997	1.0	0.2376924608461877	1.0	0.0	1.0	0.2824135301216581	2.272321186562228	0.1912146577111108	0.35863084444315496	0.1912146577111108	0.037188284276036154	0.9218493998293628	0.9577856564924261	124.0	2.32641581049721	69.0	0.1590950015754973
805	Feb25-FISH2-3R4-rep1-cp190-100x_Position010_9_cmle.ics	38	1	0	1.5162	0.39342161065976883	1.0	0.6154293428469904	1.0	0.0	1.0	0.22309000186583225	3.6943566556561307	0.1479716758457907	0.2985837922895358	0.1479716758457907	0.02636349331235248	0.9397375859991013	0.9358217548175264	138.0	2.68609419155315	72.0	0.16601217555704068
806	Feb25-FISH2-3R4-rep1-cp190-100x_Position010_9_cmle.ics	38	2	0	1.9493999999999998	1.8418490232253515	1.0	1.8641929879291361	1.0	0.0	1.0	0.10304057537284307	4.224279079578771	0.05273957513768686	0.13502753737214793	0.05273957513768686	0.02636349331235248	0.9888980610830369	0.9171910610831128	140.0	2.8946263453468175	50.0	0.11528623302572269
807	Feb25-FISH2-3R4-rep1-cp190-100x_Position010_9_cmle.ics	39	1	0	1.9493999999999998	0.3325001213601307	1.0	4.674957185395077	1.0	1.91474365959324	1.0	0.2643315797529904	2.604926747167902	0.9066954326948252	0.9535519411832473	0.9063917137081994	0.8526072704041557	0.32676318862352643	0.9473502074269264	242.0	4.565555882943067	182.0	0.41964188821363063
808	Feb25-FISH2-3R4-rep1-cp190-100x_Position010_9_cmle.ics	40	1	0	1.2995999999999999	0.20660522360269873	1.0	0.3822369488508755	1.0	0.10317500441073144	1.0	0.2645999334001833	2.537959671870817	0.2820843357713545	0.36844336598581306	0.2862549375099095	0.09366964698096689	0.880131388411638	0.9519030167332875	118.0	2.2625453212862836	62.0	0.14295492895189613
809	Feb25-FISH2-3R4-rep1-cp190-100x_Position010_9_cmle.ics	40	2	0	0.6497999999999999	6.651177993393237	1.0	6.7864250289738095	1.0	0.0	1.0	0.197881728618284	1.219437813666801	0.15702143206744656	0.3218463701977761	0.15702143206744656	0.02752597147446282	0.9413714897967673	0.917416605378164	130.0	2.3434758020272968	62.0	0.14295492895189613
810	Feb25-FISH2-3R4-rep1-cp190-100x_Position010_9_cmle.ics	42	1	0	1.2995999999999999	6.986191645905774	1.0	6.781819133552405	1.0	0.0	1.0	0.17607201506211365	1.6794521769509825	0.19613812684733845	0.3896754229815835	0.19613812684733845	0.025204212347568585	0.9154954933278083	0.9158429141129745	218.0	3.9589951934930574	127.0	0.29282703188533565
811	Feb25-FISH2-3R4-rep1-cp190-100x_Position010_9_cmle.ics	43	1	0	2.3826	0.18785392476091717	1.0	0.4620152544657135	1.0	0.0	1.0	0.23076278573102468	3.3759866927900517	0.19207989426655037	0.3738244961854449	0.18930705740305545	0.021173351818912424	0.9235278328103814	0.9759201593110698	322.0	6.353372359372219	261.0	0.6017941363942725
812	Feb25-FISH2-3R4-rep1-cp190-100x_Position010_9_cmle.ics	44	1	0	1.083	0.6135067547631959	1.0	NA	0.0	0.10317500441073144	1.0	0.31471000787275666	2.800895178901317	0.296576323126774	0.44459445881791465	0.2869935444977519	0.11805154354324182	0.8707215078356773	0.999542141917831	132.0	2.5520079558209647	80.0	0.18445797284115634
813	Feb25-FISH2-3R4-rep1-cp190-100x_Position010_9_cmle.ics	45	1	0	2.166	0.2799239176424534	1.0	0.37939606659750735	1.0	0.6275890508929507	1.0	0.24330685577641425	3.191044985876387	0.5172966021278504	0.6681181329512302	0.5132290525274003	0.3432525170682103	0.797038204417864	0.9626639604735738	322.0	6.259751364010542	268.0	0.6179342090178737
814	Feb25-FISH2-3R4-rep1-cp190-100x_Position010_9_cmle.ics	45	2	0	1.2995999999999999	1.7841473335843447	1.0	1.330918044242047	1.0	0.41270001764292574	1.0	0.28102923539568075	2.825670338329177	0.35485291838526983	0.4600219147391575	0.3567833730753231	0.23778443618487774	0.8575386199884547	0.9917572222240434	158.0	3.039427315298757	99.0	0.22826674139093092
815	Feb25-FISH2-3R4-rep1-cp190-100x_Position010_9_cmle.ics	46	1	0	1.5162	1.790044920437816	1.0	0.41226403926190436	1.0	1.2225574214657589	1.0	0.2466955769645831	3.027383090882749	0.7925670461122902	0.8552117499517654	0.7921650910026369	0.713393948163869	0.5302317608501577	0.9794126908025708	156.0	3.018137152228448	91.0	0.20982094410681532
816	Feb25-FISH2-3R4-rep1-cp190-100x_Position010_9_cmle.ics	47	1	0	1.5162	0.12658127466836913	2.0	0.4752138460663196	2.0	0.0	1.0	0.2264071003137792	2.9271312587628304	0.14740196757655535	0.302167105445476	0.14684772065955384	0.02511292780933906	0.9378156074323445	0.9416801252238827	220.0	4.167527347286727	146.0	0.3366358004351103
817	Feb25-FISH2-3R4-rep1-cp190-100x_Position010_9_cmle.ics	48	1	0	1.2995999999999999	5.6018012234870005	1.0	5.388467268671957	1.0	0.751125369937127	1.0	0.2933122770712693	2.909883204835065	0.6004291820802099	0.6911787549117185	0.5980761596833488	0.46842980341619733	0.7395749987759719	1.000060429298762	144.0	2.7733699296044967	88.0	0.20290377012527194
818	Feb25-FISH2-3R4-rep1-cp190-100x_Position010_9_cmle.ics	48	2	0	1.083	0.13038188930282474	1.0	0.3291304671461951	1.0	0.20635000882146287	1.0	0.2381872510040993	2.1138376744373777	0.3478158314108354	0.5110085778884932	0.3478158314108354	0.15933528555566423	0.8477127755210838	0.9431077663232577	152.0	2.8351253330453114	86.0	0.19829232080424306
819	Feb25-FISH2-3R4-rep1-cp190-100x_Position010_9_cmle.ics	49	1	0	1.2995999999999999	0.41095807058991046	1.0	0.3470602458980045	1.0	0.1459114905355603	1.0	0.30679615757712825	2.4426235496130926	0.33675564681724846	0.4881323000154556	0.3195447219094301	0.15941357002494977	0.8626141472399066	0.985098744649751	144.0	2.7499646807640765	90.0	0.20751521944630086
820	Feb25-FISH2-3R4-rep1-cp190-100x_Position010_9_cmle.ics	50	1	0	1.7328	0.17645375236179464	1.0	0.47695559067833715	1.0	1.1736910802652913	1.0	0.29019804391933707	3.1493907900567693	0.7489659560929048	0.827327226752851	0.7468504222694822	0.6387600404128361	0.6275207243517243	0.9977392327456784	232.0	4.505915565272361	179.0	0.4127247142320873
821	Feb25-FISH2-3R4-rep1-cp190-100x_Position010_9_cmle.ics	52	1	0	1.2995999999999999	0.3413065800718569	1.0	0.4683183155882945	1.0	0.72222503087512	1.0	0.2479973326127173	2.5839348944424003	0.5821627980008197	0.6840246544281631	0.5832645826790932	0.4388429664088739	0.733280733887702	0.9738629546215044	158.0	2.992616817617917	93.0	0.21443239342784423
822	Feb25-FISH2-3R4-rep1-cp190-100x_Position010_9_cmle.ics	52	2	0	0.8664	5.6779829371084825	1.0	5.994727796986925	1.0	1.2032169749388533	1.0	0.2524494096634655	2.087240886487838	0.7005061822362503	0.7612507119019358	0.7005061822362503	0.6293878441746462	0.6284101345755405	0.941357915753841	112.0	2.081648587873258	56.0	0.12912058098880944
823	Feb25-FISH2-3R4-rep1-cp190-100x_Position010_9_cmle.ics	53	1	0	1.5162	0.31432538514482694	1.0	0.36030166627407584	1.0	1.867625102134923	1.0	0.2814280373537474	2.6844371006583665	0.9294982600586804	0.9633759410466941	0.9170684831805672	0.8438232083153274	0.4979175214239462	0.9795146061079211	230.0	4.367599157999952	174.0	0.40119609092951497
824	Feb25-FISH2-3R4-rep1-cp190-100x_Position010_9_cmle.ics	54	1	0	1.7328	0.08659522739256309	1.0	0.2830295771639579	1.0	0.32626801153583	1.0	0.2831554328544259	3.5154678353953943	0.41075462374699984	0.5448432867429055	0.41039578333098026	0.23516694903289567	0.8112209891656178	0.9926112937019319	226.0	4.442045076061435	170.0	0.39197319228745714
825	Feb25-FISH2-3R4-rep1-cp190-100x_Position010_9_cmle.ics	55	1	0	1.7328	0.30154574462434897	1.0	0.3083121627691549	1.0	0.2918229810711206	1.0	0.2470804161345524	3.3887572134801562	0.39429714857428716	0.5142252944654145	0.38187275455909775	0.23921051434808313	0.8224710633673901	0.9849625061735449	178.0	3.5097866832464626	111.0	0.2559354373171044
826	Feb25-FISH2-3R4-rep1-cp190-100x_Position010_9_cmle.ics	56	1	0	1.5162	0.4031614041110336	1.0	0.4700917635531691	1.0	0.9590684260691023	1.0	0.2706441755822373	2.8250306938394916	0.7037766504194436	0.7939520541132	0.6977552306110946	0.5841009317285056	0.6625649375073221	0.989130122948272	212.0	4.058961446165071	151.0	0.3481644237376825
827	Feb25-FISH2-3R4-rep1-cp190-100x_Position010_9_cmle.ics	58	1	0	1.7328	0.44987541451755114	1.0	0.26127719384617265	1.0	1.3570553067512467	1.0	0.2945243112740431	2.9588034239613115	0.817740629230988	0.8781506370824652	0.8164856293237219	0.7298102662701774	0.527671929291579	0.9929511246293931	216.0	4.171757518826949	162.0	0.37352739500334153
828	Feb25-FISH2-3R4-rep1-cp190-100x_Position010_9_cmle.ics	59	1	0	1.083	0.2979064305210246	1.0	0.2604431435336395	1.0	0.0	1.0	0.24777748339837877	2.234016403388265	0.11162229848808089	0.31073184305723034	0.11162229848808089	0.039541786476208145	0.964751329814506	0.9352133897607345	110.0	2.083763673643369	54.0	0.12450913166778053
829	Feb25-FISH2-3R4-rep1-cp190-100x_Position010_9_cmle.ics	60	1	0	0.8664	0.22674814716148126	1.0	0.5263829692917178	1.0	0.0	1.0	0.24620625817270406	1.8534467706987283	0.1479037437860191	0.284963266024372	0.1479037437860191	0.026208701772909244	0.9483325244663742	0.9366185553357751	136.0	2.5009672865999026	74.0	0.17062362487806956
830	Feb25-FISH2-3R4-rep1-cp190-100x_Position010_9_cmle.ics	61	1	0	1.7328	6.033820026758551	1.0	0.932145290695393	1.0	0.0	1.0	0.16501975241529096	2.99727494058383	0.05107068462713512	0.15431745590890153	0.07036800444382725	0.025529787529509792	0.9861410465816486	0.9303056355862611	154.0	3.1138732333602386	73.0	0.16831790021755516
831	Feb25-FISH2-3R4-rep1-cp190-100x_Position010_9_cmle.ics	61	2	0	1.2995999999999999	5.23129597050962	1.0	1.5660734430948513	1.0	0.0	1.0	0.19482783190777953	2.024163284399041	0.07036800444382725	0.17402027496181086	0.07036800444382725	0.025529787529509792	0.96723159797694	0.8845109589313239	160.0	3.0607174783690656	84.0	0.1936808714832141
832	Feb25-FISH2-3R4-rep1-cp190-100x_Position010_9_cmle.ics	62	1	0	1.5162	0.2452283482417382	1.0	0.22699949542374193	1.0	0.0	1.0	0.29806007764175035	2.7655184631882115	0.20238102953280235	0.34488635995411626	0.1926404541713382	0.02693401942930468	0.924746835614172	0.9860968600615485	208.0	4.016381120024453	154.0	0.3550815977192259
833	Feb25-FISH2-3R4-rep1-cp190-100x_Position010_9_cmle.ics	63	1	0	1.5162	0.3710258890098296	1.0	0.2808901139058651	1.0	0.7610319551488771	1.0	0.30947890199704	3.103324894149782	0.6770641892461515	0.7708442226306295	0.6727983948473251	0.5256074120285286	0.6784284440239654	1.001832710326604	172.0	3.3288899498334374	118.0	0.27207550994070556
834	Feb25-FISH2-3R4-rep1-cp190-100x_Position010_9_cmle.ics	64	1	0	1.5162	0.37294841612518603	1.0	0.38474271580840597	1.0	2.455494121914529	1.0	0.3148411370427036	3.0915593093174714	0.9776508938961896	0.9918436651445138	0.9772289558394185	0.9510824072246684	0.2673673907684753	0.9852033358137292	198.0	3.8397145581516496	147.0	0.33894152509562475
835	Feb25-FISH2-3R4-rep1-cp190-100x_Position010_9_cmle.ics	65	1	0	2.3826	0.300334760423343	1.0	0.5406480446088143	2.0	0.6275890508929507	1.0	0.24552593218774926	2.851788901025714	0.5289701803051318	0.6709532478039759	0.527877947295423	0.35527045769764215	0.797326680739358	0.9829123994953956	374.0	7.1643743364448715	337.0	0.777029210593371
836	Feb25-FISH2-3R4-rep1-cp190-100x_Position010_9_cmle.ics	67	1	0	1.9493999999999998	0.38677701554837024	2.0	0.343848223499876	1.0	1.5972652713406406	1.0	0.2803869685375007	3.1792723276350996	0.7949975256091368	0.870173724880081	0.7925328382395275	0.6864671844019575	0.6130136563875768	0.988282310547161	294.0	5.751041841462437	251.0	0.578736889789128
837	Feb25-FISH2-3R4-rep1-cp190-100x_Position010_9_cmle.ics	67	2	0	0.8664	0.3847772889422598	1.0	3.210114940093233	1.0	1.7036854280327067	1.0	0.3804594367203383	2.498718354297933	0.7747366310117186	0.821051405874495	0.7747366310117186	0.7201043449009759	0.583293582871004	1.001617453742637	100.0	1.8836918629301451	58.0	0.13373203030983835
838	Feb25-FISH2-3R4-rep1-cp190-100x_Position010_9_cmle.ics	68	1	0	1.083	0.39189446503325115	1.0	1.4976962763594672	1.0	0.10317500441073144	1.0	0.2478043080750936	2.792186794272641	0.2295302013422819	0.36646557574843525	0.2390920745041852	0.0939446497247568	0.894985012549666	0.9848066211141178	118.0	2.2859505701267038	60.0	0.13834347963086724
839	Feb25-FISH2-3R4-rep1-cp190-100x_Position010_9_cmle.ics	69	1	0	1.7328	3.789661351713961	1.0	4.20312039844528	1.0	0.0	1.0	0.09826536991668898	3.597802894285372	0.07666778410995642	0.2677170633590345	0.10714046262152196	0.038317130405631915	0.9546133220276433	0.6944267184637466	146.0	2.841470590355644	52.0	0.1198976823467516
840	Feb25-FISH2-3R4-rep1-cp190-100x_Position010_9_cmle.ics	70	1	0	1.2995999999999999	6.13356100543729	1.0	5.759917652753423	1.0	0.0	1.0	0.21384249182657447	2.224873586896161	0.26023635660964545	0.4279810697746951	0.24386225413420662	0.02741560387554326	0.8933981391133675	0.8865228658044005	166.0	3.077777469899152	93.0	0.21443239342784423
841	Feb25-FISH2-3R4-rep1-cp190-100x_Position010_9_cmle.ics	71	1	0	1.7328	0.5843918520834599	1.0	0.2858001036412691	1.0	1.074245800390238	1.0	0.31606672054839924	2.7665820769753253	0.6892496496626985	0.7919159376702221	0.6881602286852924	0.5881849036048661	0.6591027838696453	0.9961840692393433	254.0	4.9507545986095405	214.0	0.4934250773500932
842	Feb25-FISH2-3R4-rep1-cp190-100x_Position010_9_cmle.ics	72	1	0	1.7328	0.294079964155216	1.0	0.33492407553101305	1.0	0.6016084874694266	1.0	0.28592393491704376	2.946042537381542	0.5259032512406661	0.6511654272889837	0.5202088132378935	0.3900793098650341	0.7622329954895183	0.996761045663072	246.0	4.7719729509666236	194.0	0.44731058413980407
843	Feb25-FISH2-3R4-rep1-cp190-100x_Position010_9_cmle.ics	73	1	0	1.5162	0.27737655465702865	1.0	0.7006073266986047	1.0	0.10317500441073144	1.0	0.2933898472602468	2.99872924296064	0.25499577592929557	0.4355910449701066	0.2464826488172602	0.06847056147647518	0.9057532070219436	1.002054403806683	180.0	3.4842663486359315	123.0	0.2836041332432778
844	Feb25-FISH2-3R4-rep1-cp190-100x_Position010_9_cmle.ics	74	1	0	1.5162	0.36656469239018974	1.0	0.657389109842062	1.0	0.6952437723139506	1.0	0.2655365691426384	3.0010778376642415	0.650168102776479	0.7570933434269217	0.6412842606817625	0.4737640920594631	0.7043002048514756	0.9843929441496694	198.0	3.8397145581516496	135.0	0.31127282916945126
845	Feb25-FISH2-3R4-rep1-cp190-100x_Position010_9_cmle.ics	75	1	0	1.9493999999999998	6.073440975248096	1.0	1.5547340213466212	1.0	0.32626801153583	1.0	0.19686323311209866	2.3156198656017364	0.3895828570240891	0.5463509515792683	0.3895828570240891	0.20203998919211025	0.8161365417901296	0.9092638636556353	266.0	5.078495577031395	181.0	0.41733616355311615
846	Feb25-FISH2-3R4-rep1-cp190-100x_Position010_9_cmle.ics	75	2	0	1.5162	1.000042752259927	1.0	1.1974716992550762	2.0	0.2918229810711206	1.0	0.21702992375368915	2.954540809946405	0.3054094873873312	0.4078696679345153	0.3054094873873312	0.17974352046224512	0.8939245805666142	0.9234549545751833	158.0	2.9926168176179173	87.0	0.20059804546475749
847	Feb25-FISH2-3R4-rep1-cp190-100x_Position010_9_cmle.ics	76	1	0	1.5162	3.3159480289888843	1.0	2.9961587287502183	1.0	0.0	1.0	0.11522583950784344	2.4460690702297194	0.10279015095273447	0.2583828260331601	0.10279015095273447	0.03745205394704281	0.9705667170332558	0.6536594626266364	154.0	2.950036491477299	61.0	0.1406492042913817
848	Feb25-FISH2-3R4-rep1-cp190-100x_Position010_9_cmle.ics	77	1	0	1.7328	0.13591429448666958	1.0	3.5013022351237395	1.0	0.0	1.0	0.2013060773872332	4.116209295592102	0.21057462090981643	0.35234769885607875	0.20151636073423784	0.027141527001862197	0.9186902364246975	0.8910759561333991	194.0	3.750323734330192	114.0	0.26285261129864773
849	Feb25-FISH2-3R4-rep1-cp190-100x_Position010_9_cmle.ics	79	1	0	2.166	0.3057564360865065	1.0	0.6140792493294769	1.0	0.9077480443748005	1.0	0.25814647845476507	1.8690065942206409	0.5470734433844517	0.6740196876458394	0.5450786311985153	0.4165641042338206	0.7695640467736726	0.9484061794583336	430.0	8.111577635019826	426.0	0.9822387053791574
850	Feb25-FISH2-3R4-rep1-cp190-100x_Position010_9_cmle.ics	80	1	0	1.5162	0.14126375371183877	1.0	0.3477316530767119	1.0	0.1459114905355603	1.0	0.2409498497775793	4.018888426251826	0.37735112550419986	0.5218522748630167	0.37735112550419986	0.1737266694617531	0.8304085709030098	0.9734474455301971	132.0	2.622223702342224	70.0	0.1614007262360118
851	Feb25-FISH2-3R4-rep1-cp190-100x_Position010_9_cmle.ics	83	1	0	1.5162	5.643556335161169	1.0	0.3929446050113953	1.0	0.2918229810711206	1.0	0.2564953287205195	2.469031924666659	0.37578163567549777	0.5241004333278482	0.3649758652844057	0.20883042619713674	0.8483295724518736	0.9908692242553648	212.0	4.082366695005491	147.0	0.33894152509562475
852	Feb25-FISH2-3R4-rep1-cp190-100x_Position010_9_cmle.ics	84	1	0	1.7328	0.37013625079928913	1.0	0.5147745429372457	1.0	0.7295574526778015	1.0	0.279023031733304	2.4664143785079506	0.6121864092177304	0.7170357572290774	0.6121747352937743	0.46386336839401826	0.7102128814704092	0.966965548192568	228.0	4.393119492610483	171.0	0.3942789169479716
853	Feb25-FISH2-3R4-rep1-cp190-100x_Position010_9_cmle.ics	86	1	0	1.7328	0.19518081009211355	1.0	0.31202371833235026	1.0	1.1961505589055579	1.0	0.2837493997674514	2.940437840266438	0.7658171933401291	0.8538481141692151	0.7629006682523503	0.6460329595650697	0.5809445384440386	0.9977486698713651	232.0	4.459105067591521	177.0	0.40811326491105837
854	Feb25-FISH2-3R4-rep1-cp190-100x_Position010_9_cmle.ics	87	1	0	1.7328	2.1988961046826523	1.0	0.5149119401922444	1.0	1.3904875446279013	1.0	0.29360477011817077	3.91540240076266	0.868936182738726	0.9334304721535382	0.8656614270575769	0.756961615448016	0.5208307985651728	0.9903114939206392	178.0	3.556597180927302	121.0	0.27899268392224896
855	Feb25-FISH2-3R4-rep1-cp190-100x_Position010_9_cmle.ics	88	1	0	1.7328	0.2751036134436318	1.0	0.4281024831957946	1.0	0.0	1.0	0.21417117520768644	2.703637773150721	0.13377801831689778	0.2417886738875261	0.11021065135338398	0.027875984902265363	0.9531818932265719	0.9259070172755609	220.0	4.2845535914888275	142.0	0.3274129017930525
856	Feb25-FISH2-3R4-rep1-cp190-100x_Position010_9_cmle.ics	89	1	0	1.5162	0.17608500574618588	2.0	0.2914174664004797	2.0	0.5556144027286182	1.0	0.28338543426035845	3.3020512276279215	0.5201672232991569	0.6226732372655721	0.5156129574701637	0.3896495550832613	0.7692859095410434	0.9956642994377511	168.0	3.2863096236928198	109.0	0.25132398799607547
857	Feb25-FISH2-3R4-rep1-cp190-100x_Position010_9_cmle.ics	89	2	0	1.083	1.3911687492806015	1.0	5.748890772782351	2.0	0.5556144027286182	1.0	0.2995421726268352	2.675273138767039	0.508950883994675	0.6198472569306583	0.508950883994675	0.3896495550832613	0.7632792098918658	0.9906184767988797	112.0	2.175269583234938	61.0	0.1406492042913817
858	Feb25-FISH2-3R4-rep1-cp190-100x_Position010_9_cmle.ics	90	1	0	1.7328	0.279861073522023	1.0	0.3328522123051065	1.0	1.6592549201289784	1.0	0.2689393410727736	3.582373845561164	0.9091544374563243	0.9538249261968939	0.9035782027695775	0.8428243414766325	0.4821679205113487	0.9970548370195166	202.0	3.975915879653946	140.0	0.3228014524720236
859	Feb25-FISH2-3R4-rep1-cp190-100x_Position011_10_cmle.ics	1	1	0	1.7328	1.884047915303515	1.0	2.3871681571859162	1.0	1.0987399361686254	1.0	0.2551806429460755	2.857996810444748	0.7275813717593007	0.8174706882663564	0.7275813717593007	0.6317431904293087	0.5796042950477014	0.9901933084730149	220.0	4.284553591488827	155.0	0.35738732237974036
860	Feb25-FISH2-3R4-rep1-cp190-100x_Position011_10_cmle.ics	3	1	0	1.9493999999999998	0.5383459156988235	2.0	0.3760448744051783	2.0	0.4883922886704704	1.0	0.29119121721641505	3.106457688623219	0.4215357443323323	0.5406821258837884	0.42034621663333016	0.2629524801791813	0.8238650665644486	0.9926390288857363	288.0	5.57014510804941	248.0	0.5718197158075845
861	Feb25-FISH2-3R4-rep1-cp190-100x_Position011_10_cmle.ics	3	2	0	1.7328	2.880861430597483	2.0	0.7939486263435968	1.0	0.8779414014559871	1.0	0.2938803076779628	3.2481798373915223	0.527958079595282	0.6143325551723562	0.5276126429801151	0.4439431589621301	0.7787705230631539	0.9857613472999952	168.0	3.2629043748524	111.0	0.2559354373171044
862	Feb25-FISH2-3R4-rep1-cp190-100x_Position011_10_cmle.ics	4	1	0	1.2995999999999999	0.27957541521723883	1.0	0.604818965485035	1.0	0.3164505769875799	1.0	0.27915298410555317	2.5603185107007667	0.4782928623988227	0.6563730603465703	0.47477540855024297	0.2656850140293849	0.7981788357120827	0.9790402308438433	184.0	3.550251923616969	124.0	0.28590985790379225
863	Feb25-FISH2-3R4-rep1-cp190-100x_Position011_10_cmle.ics	5	1	0	1.2995999999999999	0.15288524829775696	1.0	0.3331016162593348	1.0	0.0	1.0	0.20235903177715125	2.825011643268983	0.11273100973681002	0.25165038058908573	0.11273100973681002	0.039469788019717476	0.9139863621136737	0.9215492091576944	122.0	2.3519361451077407	57.0	0.13142630564932387
864	Feb25-FISH2-3R4-rep1-cp190-100x_Position011_10_cmle.ics	6	1	0	1.7328	0.4369536834662251	1.0	5.886834603302187	1.0	0.0	1.0	0.17105971998796424	3.1544728993296105	0.078188164847749	0.22093985844175554	0.078188164847749	0.027914982270726692	0.9604045942953614	0.9405650721265914	200.0	3.978030965424057	110.0	0.2536297126565899
865	Feb25-FISH2-3R4-rep1-cp190-100x_Position011_10_cmle.ics	8	1	0	1.9493999999999998	0.654626652492341	1.0	0.24938271542650872	1.0	1.7171743025207962	1.0	0.2223134050179171	3.3315242646429053	0.9047790075496591	0.9454958586821081	0.9025360990984388	0.8447335629993403	0.4052940013265832	0.962897620105787	208.0	4.039786368864872	133.0	0.3066613798484224
866	Feb25-FISH2-3R4-rep1-cp190-100x_Position011_10_cmle.ics	9	1	0	2.166	0.0930534103218446	1.0	7.878971280229003	1.0	0.0	1.0	0.17973506523842336	2.663004808089716	0.07158054268310454	0.22641135495905104	0.07158054268310454	0.025525341727142898	0.9708195922609664	0.91405910314069	264.0	5.291257902365283	171.0	0.3942789169479716
867	Feb25-FISH2-3R4-rep1-cp190-100x_Position011_10_cmle.ics	10	1	0	1.5162	0.3277259368533992	1.0	0.7701508299959319	1.0	0.0	1.0	0.30682137300883505	2.695698398626797	0.24071179419260946	0.4149142597540599	0.23498294435161585	0.029452756238979277	0.9154763700028294	0.9724278227340178	184.0	3.55025192361697	130.0	0.29974420586687905
868	Feb25-FISH2-3R4-rep1-cp190-100x_Position011_10_cmle.ics	12	1	0	1.5162	0.38229372893187596	1.0	0.41703538947266006	1.0	0.5963412819178956	1.0	0.3046309795115301	2.8220185793430383	0.5653430317870421	0.6625766318878676	0.5576910958472494	0.4420613415194044	0.7692362452734124	0.9806057965872691	166.0	3.1948037141012513	111.0	0.2559354373171044
869	Feb25-FISH2-3R4-rep1-cp190-100x_Position011_10_cmle.ics	13	1	0	1.083	3.6431562836971025	1.0	3.586134889734777	1.0	0.1459114905355603	1.0	0.24651396263244926	2.2038437079260484	0.33695273671214665	0.473440121561303	0.31680331761056063	0.14658979391560353	0.8736736302119549	0.9908771172221316	142.0	2.7286745176937677	79.0	0.18215224818064185
870	Feb25-FISH2-3R4-rep1-cp190-100x_Position011_10_cmle.ics	15	1	0	1.2995999999999999	0.17602599849724304	1.0	0.39902322758013253	1.0	1.9752450719861872	1.0	0.2939427232771369	2.6878262322490136	0.9733218513782695	0.9910101510920905	0.9712168262832389	0.9265241860424659	0.37153349475030356	1.0012675608454382	172.0	3.3054847009930177	115.0	0.2651583359591622
871	Feb25-FISH2-3R4-rep1-cp190-100x_Position011_10_cmle.ics	17	1	0	1.2995999999999999	3.2763711703294955	1.0	3.161452698390341	1.0	0.0	1.0	0.1440636720547567	1.8484984121566355	0.0807314932063423	0.2591417229244191	0.0807314932063423	0.02873223899380841	0.9645538899598652	0.7975221119992184	188.0	3.6162374985980064	92.0	0.21212666876732977
872	Feb25-FISH2-3R4-rep1-cp190-100x_Position011_10_cmle.ics	18	1	0	1.9493999999999998	0.44069052730567954	1.0	0.9273426600470415	1.0	1.3412750573395087	1.0	0.2818720462560831	2.5394240915937787	0.7401541746828246	0.8261088743000324	0.7360915527876396	0.6254421282981945	0.6336078477153794	0.9916220283216485	332.0	6.389607428202506	302.0	0.696328847475365
873	Feb25-FISH2-3R4-rep1-cp190-100x_Position011_10_cmle.ics	19	1	0	1.9493999999999998	0.530587927959547	1.0	0.4712977908282845	1.0	1.1703214501275905	1.0	0.30580551739253803	2.904719463456324	0.7810354782831848	0.8659207764712352	0.7755180599217296	0.6211494927091258	0.672318711274624	0.9956032056854842	260.0	5.014625087820467	218.0	0.5026479759921509
874	Feb25-FISH2-3R4-rep1-cp190-100x_Position011_10_cmle.ics	20	1	0	1.2995999999999999	4.088278811120383	1.0	3.95983505909661	1.0	0.2611622542985661	1.0	0.2834790591663577	1.9635964356127114	0.48268413569919333	0.6641727737587483	0.4796521903056295	0.24324292480618329	0.7992102596244202	0.9944492406764396	186.0	3.5013263401660186	127.0	0.29282703188533565
875	Feb25-FISH2-3R4-rep1-cp190-100x_Position011_10_cmle.ics	21	1	0	1.2995999999999999	0.3399065637824512	1.0	1.4054649225585074	1.0	0.5158750220536572	1.0	0.2341147417940929	3.079485585662004	0.46226115698520387	0.5952917013466824	0.46678203385567923	0.34752070322090023	0.7958649725754297	0.9600385599901161	132.0	2.575413204661384	69.0	0.1590950015754973
876	Feb25-FISH2-3R4-rep1-cp190-100x_Position011_10_cmle.ics	21	2	0	1.083	6.258001997553932	1.0	6.8572184714787054	1.0	0.1459114905355603	1.0	0.20431648826377968	2.3007078189748644	0.21854697221008007	0.3317694891708532	0.21854697221008007	0.13136590360652203	0.9194769652232031	0.8538029581768457	130.0	2.413691548548556	63.0	0.1452606536124106
877	Feb25-FISH2-3R4-rep1-cp190-100x_Position011_10_cmle.ics	22	1	0	1.7328	0.3565171032352206	1.0	0.6195205098519158	1.0	0.0	1.0	0.21162019858000425	3.420329153735175	0.1604003448663643	0.34229860928890055	0.1604003448663643	0.028706376279191814	0.9382184879450592	0.8740266276194589	176.0	3.348065027133635	101.0	0.23287819071195984
878	Feb25-FISH2-3R4-rep1-cp190-100x_Position011_10_cmle.ics	23	1	0	1.2995999999999999	0.28967533546771634	1.0	0.4408737794688441	1.0	1.663646957482313	1.0	0.3028594173458788	2.4089732634886385	0.8758947690425206	0.9280636280208014	0.8721199143468951	0.8145151422453349	0.5358590081923635	0.9950586429028184	214.0	4.05684636039496	162.0	0.37352739500334153
879	Feb25-FISH2-3R4-rep1-cp190-100x_Position011_10_cmle.ics	24	1	0	0.8664	3.505603180389947	1.0	3.0940098842284907	1.0	0.4773698211006071	1.0	0.2664712578660205	2.0820682695097554	0.6735831993569131	0.8053322615219721	0.6743033226152197	0.4563404340836013	0.6809506177064432	1.0020112289025223	110.0	2.0603584248029496	56.0	0.12912058098880944
880	Feb25-FISH2-3R4-rep1-cp190-100x_Position011_10_cmle.ics	25	1	0	1.2995999999999999	0.9931079150773388	1.0	0.9294593237014886	1.0	0.0	1.0	0.21586508614541486	3.4129753976367567	0.058513471641489664	0.1583435747285305	0.058513471641489664	0.019837553484453388	0.9754410116030756	0.9569900918288406	118.0	2.332761067807543	56.0	0.12912058098880944
881	Feb25-FISH2-3R4-rep1-cp190-100x_Position011_10_cmle.ics	25	2	0	1.9493999999999998	0.32747906798604465	1.0	0.882199264633271	1.0	0.4377344716066809	1.0	0.32799298300972984	3.1899587701088588	0.39974515463056126	0.5386567699393872	0.39974515463056126	0.26113294781588464	0.8477814955678058	0.9977075149626689	264.0	5.1508264093227645	231.0	0.5326223965788388
882	Feb25-FISH2-3R4-rep1-cp190-100x_Position011_10_cmle.ics	26	1	0	1.2995999999999999	6.2770178599665885	1.0	0.5084818488134487	2.0	0.5260913608053412	1.0	0.2850995333132737	3.2105024440082683	0.45784308380131944	0.555326863311706	0.46203042364102287	0.3489967831634044	0.7761083008148735	0.9983217638468445	120.0	2.3306459820374323	66.0	0.15217782759395398
883	Feb25-FISH2-3R4-rep1-cp190-100x_Position011_10_cmle.ics	26	2	0	1.2995999999999999	0.4916227886118795	1.0	4.568410681413781	1.0	0.0	1.0	0.19414444346677645	2.8471046105085525	0.0692437707867619	0.18636933645929885	0.0692437707867619	0.025083147047598276	0.9625208172865193	0.9495154461538767	128.0	2.486022380839927	60.0	0.13834347963086724
884	Feb25-FISH2-3R4-rep1-cp190-100x_Position011_10_cmle.ics	26	3	0	1.2995999999999999	6.53060623762284	1.0	3.379745666867659	1.0	0.20635000882146287	1.0	0.23473931077125812	3.2435545404437365	0.2756665394471403	0.3797557385093506	0.2671501008669102	0.15402104574450684	0.8985143998965597	0.923131067390608	112.0	2.175269583234938	54.0	0.12450913166778053
885	Feb25-FISH2-3R4-rep1-cp190-100x_Position011_10_cmle.ics	27	1	0	1.7328	0.30022899049522206	1.0	0.4036914635967848	1.0	0.0	1.0	0.3167449383248968	2.7277950964753264	0.1481072366849773	0.30672916169094816	0.14752209219011225	0.026465846668258897	0.9503160960427306	0.9742703277220368	216.0	4.17175751882695	168.0	0.3873617429664282
886	Feb25-FISH2-3R4-rep1-cp190-100x_Position011_10_cmle.ics	28	1	0	1.5162	0.3018782629527621	1.0	0.5666197542696174	1.0	0.5836459621422412	1.0	0.2844528950677704	2.689453760419027	0.5448675782173033	0.6550583396665027	0.5357414278689258	0.40351762324134804	0.7787731977212766	0.9982655045813122	214.0	4.08025160923538	157.0	0.3619987717007692
887	Feb25-FISH2-3R4-rep1-cp190-100x_Position011_10_cmle.ics	29	1	0	1.5162	0.2507127696818027	1.0	0.4186542877441763	1.0	1.151986098218259	1.0	0.22903128203790243	2.8905094112698704	0.8246514279790598	0.9131031980511066	0.8230273501615439	0.6980122324159022	0.550385642497867	0.9716318144585961	188.0	3.616237498598006	116.0	0.2674640606196767
888	Feb25-FISH2-3R4-rep1-cp190-100x_Position011_10_cmle.ics	30	1	0	1.9493999999999998	0.23853704861415367	1.0	0.4333018638751421	1.0	0.0	1.0	0.27422853105817757	3.158758359228395	0.1911964675864387	0.3676376220378604	0.17416464225145528	0.021032910115964615	0.9150430656741181	0.98292636382189	304.0	5.904303154494822	261.0	0.6017941363942725
889	Feb25-FISH2-3R4-rep1-cp190-100x_Position011_10_cmle.ics	31	1	0	1.083	0.33855084351637865	1.0	0.4819008754639292	1.0	1.8685788031363997	1.0	0.298179806429609	2.1759675292560066	0.936358525419645	0.9692755601959682	0.9372419885952935	0.8938800096377801	0.3748332073088072	0.9758456386731695	180.0	3.3672401044338325	124.0	0.28590985790379225
890	Feb25-FISH2-3R4-rep1-cp190-100x_Position011_10_cmle.ics	33	1	0	2.8158	0.22863663677688675	2.0	0.25398089053655476	1.0	1.0987399361686254	1.0	0.2343889975819145	4.265056283520691	0.676023077706676	0.7747932544937629	0.6744611034452954	0.5414355346057559	0.6848234518578404	0.9887941309217643	370.0	7.332441249868028	324.0	0.7470547900066831
891	Feb25-FISH2-3R4-rep1-cp190-100x_Position011_10_cmle.ics	34	1	0	1.2995999999999999	0.3440322156309773	1.0	0.27818208519489257	1.0	0.9512265400461282	1.0	0.29783744644865845	2.7497512547389955	0.6982234929787183	0.7945651399108182	0.6982234929787183	0.598396945960288	0.6090713621478752	0.9869563517278473	182.0	3.4821512628658207	126.0	0.2905213072248212
892	Feb25-FISH2-3R4-rep1-cp190-100x_Position011_10_cmle.ics	35	1	0	1.2995999999999999	6.338030129254175	1.0	0.2614303788626482	1.0	0.5260913608053412	1.0	0.23817191796753598	2.388882551785807	0.5820539988127175	0.7133125934609287	0.5700233699286879	0.3909691381681282	0.7804636769166547	0.9634524721263459	194.0	3.703513236649352	124.0	0.28590985790379225
893	Feb25-FISH2-3R4-rep1-cp190-100x_Position011_10_cmle.ics	36	1	0	1.2995999999999999	0.41450706522180353	1.0	0.3317780250555008	1.0	0.5595020986366908	1.0	0.33064220202131495	3.6888702264390236	0.6109029576531534	0.7235768929582556	0.6035058129028372	0.4319619300042166	0.7090043371390681	0.9980328786084004	132.0	2.598818453501804	82.0	0.18906942216218525
894	Feb25-FISH2-3R4-rep1-cp190-100x_Position011_10_cmle.ics	37	1	0	1.7328	0.17204976542026157	1.0	0.534964644897459	1.0	0.687545504971255	1.0	0.2459168424591962	2.6157203125255983	0.6404482621468296	0.7501727037380764	0.6388991619507498	0.46439860720540926	0.6907222281803373	0.9790099839272215	194.0	3.750323734330192	126.0	0.2905213072248212
895	Feb25-FISH2-3R4-rep1-cp190-100x_Position011_10_cmle.ics	39	1	0	1.7328	0.22312116583373165	1.0	0.9066760082596289	1.0	0.0	1.0	0.2739812405626786	3.145966230562208	0.196072423245914	0.4012469974118922	0.19006998287362045	0.02454598679134817	0.9129696258210167	0.9926287846445933	240.0	4.684697212915277	183.0	0.42194761287414506
896	Feb25-FISH2-3R4-rep1-cp190-100x_Position011_10_cmle.ics	40	1	0	1.7328	0.19380202584710698	1.0	0.42587552806486384	1.0	0.6952437723139506	1.0	0.23954940499514488	3.2305218706475793	0.6335978737778306	0.7481755618081797	0.6329519892501058	0.4754563879464584	0.6849101887882999	0.9896188532812185	182.0	3.5757722582275	113.0	0.2605468866381333
897	Feb25-FISH2-3R4-rep1-cp190-100x_Position011_10_cmle.ics	41	1	0	1.2995999999999999	0.987412045654991	1.0	0.4926662277455665	1.0	1.3742323914031862	1.0	0.3216302398939304	2.9533187046537854	0.8758116810618173	0.9328370206950759	0.8733911521181861	0.7904545413946177	0.4460816904186853	1.0102830131646094	164.0	3.173513551030943	112.0	0.25824116197761887
898	Feb25-FISH2-3R4-rep1-cp190-100x_Position011_10_cmle.ics	42	1	0	1.5162	0.28686880999453546	1.0	0.44745313825231053	1.0	0.0	1.0	0.3063323109039217	3.0197634821574573	0.1990353056127048	0.36027413284158233	0.1948448713626136	0.028170177044126856	0.9044105852790586	1.0050053291217442	198.0	3.839714558151649	145.0	0.33433007577459584
899	Feb25-FISH2-3R4-rep1-cp190-100x_Position011_10_cmle.ics	43	1	0	1.7328	0.5273351753010048	1.0	0.2530864753274691	1.0	1.3742323914031862	1.0	0.2597706008749607	2.9783462708306647	0.8551095579126983	0.9054422103544738	0.8529766445992174	0.7622622006743287	0.5493757056976054	0.9478072152268728	174.0	3.373585361744166	110.0	0.2536297126565899
900	Feb25-FISH2-3R4-rep1-cp190-100x_Position011_10_cmle.ics	44	1	0	1.5162	1.1877922966543062	1.0	1.262027434209135	1.0	0.65253602307166	1.0	0.2245672121326905	3.2860311044843393	0.6424564163062	0.7398872722506227	0.6382487875213003	0.5270939834840739	0.6943273636468853	0.9286540013951485	144.0	2.749964680764076	77.0	0.17754079885961296
901	Feb25-FISH2-3R4-rep1-cp190-100x_Position011_10_cmle.ics	45	1	0	1.2995999999999999	1.7861223347352224	1.0	0.4513384484878794	1.0	1.5233606843632503	1.0	0.2782095535066763	2.7923077098742324	0.8476776613135878	0.8961507287788661	0.8459398568543679	0.7889666588820353	0.48835563853749364	0.9877475758685687	168.0	3.23949912601198	108.0	0.24901826333556107
902	Feb25-FISH2-3R4-rep1-cp190-100x_Position011_10_cmle.ics	46	1	0	1.2995999999999999	1.106035938847303	1.0	NA	0.0	0.10317500441073144	1.0	0.2567992828564918	3.423526346779808	0.35694818304172277	0.5015477792732167	0.35694818304172277	0.131628532974428	0.8524899093788504	0.9904149255693225	114.0	2.2199649951456664	58.0	0.13373203030983835
903	Feb25-FISH2-3R4-rep1-cp190-100x_Position011_10_cmle.ics	47	1	0	1.7328	0.3591113988459891	1.0	0.41053594077842503	1.0	2.253376109811381	1.0	0.2746178615276856	3.7843228890772087	0.9578937825008581	0.9798956087010018	0.9569029717845602	0.9282665993174415	0.33832263779982413	0.9920359384775401	180.0	3.5544820951571916	119.0	0.27438123460122005
904	Feb25-FISH2-3R4-rep1-cp190-100x_Position011_10_cmle.ics	48	1	0	1.5162	0.17372484644641867	1.0	0.21650029295416998	1.0	0.4377344716066809	1.0	0.26827221592563444	2.0695078403563505	0.46679744973025994	0.5713094654242276	0.4559938345127163	0.3195964408323408	0.7911711124002977	0.9802286604378939	206.0	3.9014699615924644	144.0	0.33202435111408135
905	Feb25-FISH2-3R4-rep1-cp190-100x_Position011_10_cmle.ics	49	1	0	1.5162	1.8963331944258428	1.0	0.5532511152787303	1.0	1.4862789544080075	1.0	0.2949886840383556	3.0552875672291995	0.8940791149605153	0.9565013282870556	0.8933076167254995	0.7887259361694385	0.47879276206673016	0.9889276224097239	194.0	3.726918485489772	138.0	0.3181900031509946
906	Feb25-FISH2-3R4-rep1-cp190-100x_Position011_10_cmle.ics	50	1	0	1.5162	0.16546752974613743	1.0	0.6447752014364625	1.0	0.0	1.0	0.22532225920686882	2.611966632498717	0.13810680362612543	0.31388261501809966	0.13810680362612543	0.029721388570898177	0.9520561110368758	0.935884008770968	178.0	3.3927604390443635	106.0	0.24440681401453213
907	Feb25-FISH2-3R4-rep1-cp190-100x_Position011_10_cmle.ics	51	1	0	1.2995999999999999	7.0699906576190585	1.0	6.863223352055914	1.0	0.46141264688247224	1.0	0.32508082821879547	2.542154638349103	0.44031758992651165	0.5501400289369262	0.41475425100634605	0.2762992966321429	0.8156952291975783	1.0121945848147174	186.0	3.5481368378468585	136.0	0.31357855382996574
908	Feb25-FISH2-3R4-rep1-cp190-100x_Position011_10_cmle.ics	51	2	0	1.5162	7.6832808672719155	1.0	7.541278367124537	1.0	0.0	1.0	0.3071540416617009	2.928086209809816	0.1285222112395605	0.2762992966321429	0.1285222112395605	0.020624722449038062	0.9585339200891838	0.983503024508532	196.0	3.771613897400501	143.0	0.3297186264535669
909	Feb25-FISH2-3R4-rep1-cp190-100x_Position011_10_cmle.ics	52	1	0	1.083	1.5452928200778777	1.0	1.3347274947499854	1.0	0.3095250132321943	1.0	0.20107538819671514	1.9128832092391763	0.40756590786395536	0.5620754228900486	0.4031514306280367	0.22332755983444305	0.8221142213206823	0.869940259694215	214.0	3.893009618512021	132.0	0.30435565518790797
910	Feb25-FISH2-3R4-rep1-cp190-100x_Position011_10_cmle.ics	53	1	0	1.5162	0.1473521057347688	1.0	0.3101578872971742	1.0	1.8725829911983065	1.0	0.2912166652001647	2.816879891364814	0.9376046963250664	0.965159286656685	0.9361296826126273	0.8932801636598129	0.35085580733433985	1.0005871887064361	192.0	3.7056283224194635	135.0	0.31127282916945126
911	Feb25-FISH2-3R4-rep1-cp190-100x_Position011_10_cmle.ics	54	1	0	0.8664	5.001335096362714	1.0	NA	0.0	0.0	1.0	0.11239164898149737	1.4363895886368638	0.15832672240190396	0.3952752181607372	0.10439677793372795	0.03674406541770916	0.9479694954495245	0.5132059828854281	162.0	3.0117918949181144	65.0	0.14987210293343953
912	Feb25-FISH2-3R4-rep1-cp190-100x_Position011_10_cmle.ics	55	1	0	1.7328	0.43066631850045994	1.0	0.5095271049213241	1.0	1.4430823792346341	1.0	0.27737321229142964	3.116168515210882	0.8099924770777124	0.873168055296307	0.8061970779386062	0.7354080761116107	0.5497884861801978	0.9794759795821196	232.0	4.505915565272362	175.0	0.40350181559002946
913	Feb25-FISH2-3R4-rep1-cp190-100x_Position011_10_cmle.ics	56	1	0	1.5162	0.0887088158055338	1.0	0.4089636104464066	1.0	0.3720027687491155	1.0	0.31558993033611005	3.2579707846124024	0.45034795095548436	0.5454214072683089	0.43388931845796974	0.2942597297396811	0.8021783808254733	0.9995681677573893	186.0	3.6417578332085374	134.0	0.30896710450893683
914	Feb25-FISH2-3R4-rep1-cp190-100x_Position011_10_cmle.ics	58	1	0	1.083	0.5834444285723255	1.0	2.069550249272839	1.0	0.3095250132321943	1.0	0.3012912077705793	2.956361494885714	0.3643368564609615	0.4718956699624957	0.3643368564609615	0.23987043982270712	0.8426178010938119	0.9835484676417048	126.0	2.4413269689291988	73.0	0.16831790021755516
915	Feb25-FISH2-3R4-rep1-cp190-100x_Position011_10_cmle.ics	58	2	0	1.083	1.343431880769532	1.0	2.1971853868930413	1.0	1.1349250485180458	1.0	0.268082573106329	2.339508722291136	0.7378588475963178	0.7945755199454484	0.7364814183429935	0.6594306171155813	0.6391591649221007	0.9783632366287323	120.0	2.283835484356593	64.0	0.14756637827292504
916	Feb25-FISH2-3R4-rep1-cp190-100x_Position011_10_cmle.ics	59	1	0	1.2995999999999999	0.7097950885178369	1.0	0.5516496134813182	1.0	0.9479040472602467	1.0	0.19954612798346097	2.637085887145219	0.7521642399277485	0.8539496001938454	0.7521642399277485	0.6533801793070027	0.5772844761859691	0.9635363253656987	124.0	2.4200368058588895	58.0	0.13373203030983835
917	Feb25-FISH2-3R4-rep1-cp190-100x_Position011_10_cmle.ics	60	1	0	1.5162	0.2456235209231685	1.0	0.47418145886858026	1.0	1.4020616472171954	1.0	0.3071540416617009	3.069536076964089	0.8637331987834448	0.9310186547814265	0.8591641088172224	0.7516468345737152	0.5078786345319541	1.0066944828614817	196.0	3.8184243950813404	143.0	0.3297186264535669
918	Feb25-FISH2-3R4-rep1-cp190-100x_Position011_10_cmle.ics	61	1	0	1.2995999999999999	0.3976314946046523	1.0	2.876033969375667	1.0	0.10317500441073144	1.0	0.321145755452857	2.4509309980580505	0.31188352770790456	0.4973664151231039	0.31188352770790456	0.06955179510633433	0.8783613295788144	0.99655461763751	184.0	3.48003617709571	133.0	0.3066613798484224
919	Feb25-FISH2-3R4-rep1-cp190-100x_Position011_10_cmle.ics	62	1	0	1.5162	5.890268631150036	1.0	1.0456759567343121	1.0	1.0161559471409798	1.0	0.2450988749513819	3.2844588094003466	0.7317361339021989	0.8116097801115851	0.7265671151952741	0.6419921234000656	0.6367494376936507	0.964433148635433	188.0	3.6396427474384265	120.0	0.2766869592617345
920	Feb25-FISH2-3R4-rep1-cp190-100x_Position011_10_cmle.ics	63	1	0	1.083	0.5453290374815084	1.0	1.2737778259416142	1.0	1.0317500441073144	1.0	0.259770442543706	2.3928394835202296	0.7176400036903774	0.7833517852200388	0.7191084663406834	0.6443744810406864	0.5665354763788532	0.9989805490911954	120.0	2.3072407331970126	63.0	0.1452606536124106
921	Feb25-FISH2-3R4-rep1-cp190-100x_Position011_10_cmle.ics	64	1	0	1.7328	0.5777883188270754	1.0	0.3041586120228757	1.0	0.744005537498231	1.0	0.30841580771530147	2.364930354944957	0.5952655400924818	0.7327976394458217	0.5900539847703311	0.4266421294833395	0.7212184349061173	0.9936218908699718	264.0	5.080610662801505	224.0	0.5164823239552377
922	Feb25-FISH2-3R4-rep1-cp190-100x_Position011_10_cmle.ics	65	1	0	1.9493999999999998	0.1189930297112911	1.0	0.4658260811684702	1.0	0.5836459621422412	1.0	0.28088532796897464	2.667980523415921	0.5179949414399175	0.6677480547097772	0.5156187070062668	0.3602713740273549	0.7789099746710731	1.0014308620116237	282.0	5.436058872317225	236.0	0.5441510198814111
923	Feb25-FISH2-3R4-rep1-cp190-100x_Position011_10_cmle.ics	66	1	0	1.2995999999999999	1.5030220759503694	1.0	NA	0.0	0.0	1.0	0.2561332862076176	3.3940132651463095	0.2233893667542025	0.35143805135785383	0.19909423993206798	0.037221077791580834	0.8966778550000161	1.0006070150689914	118.0	2.3093558189671235	61.0	0.1406492042913817
924	Feb25-FISH2-3R4-rep1-cp190-100x_Position011_10_cmle.ics	67	1	0	1.5162	0.4553813916490321	1.0	0.1763141279236417	1.0	0.8344252714560013	1.0	0.19951563783404488	2.484050609661365	0.6602612481857765	0.770188679245283	0.6561844863731656	0.5262215771649734	0.6685688328719661	0.9352074797957379	190.0	3.6609329105087354	110.0	0.2536297126565899
925	Feb25-FISH2-3R4-rep1-cp190-100x_Position011_10_cmle.ics	68	1	0	1.7328	0.17938792609422638	1.0	0.3146620851141036	1.0	0.3634229110571259	1.0	0.2621348182647671	3.0374064936615977	0.41912232589831233	0.548149316094446	0.4087384490632549	0.23558279790295242	0.8237591521124418	0.981183303645063	240.0	4.614481466394019	179.0	0.4127247142320873
926	Feb25-FISH2-3R4-rep1-cp190-100x_Position011_10_cmle.ics	69	1	0	1.2995999999999999	0.20050365526316372	1.0	0.13588078847467078	1.0	0.639412489864916	1.0	0.3041974449865092	2.963371757983509	0.6149189042107616	0.7302848313460248	0.6094963217787626	0.4663809607105721	0.7112751201556735	1.0026018478740535	158.0	3.062832564139177	103.0	0.23748964003298878
927	Feb25-FISH2-3R4-rep1-cp190-100x_Position011_10_cmle.ics	70	1	0	1.5162	0.1353482899510679	1.0	5.592572201840133	1.0	0.10317500441073144	1.0	0.2739999386659563	3.265919344580999	0.29280458815983096	0.46124212353318494	0.29254801343244163	0.09700033958419801	0.880975114305171	0.9922860683247948	194.0	3.7737289831706122	133.0	0.3066613798484224
928	Feb25-FISH2-3R4-rep1-cp190-100x_Position011_10_cmle.ics	71	1	0	1.9493999999999998	3.9514272411897178	1.0	0.1670785560045467	1.0	2.3825999999999996	1.0	0.3062449868599048	2.7616384322340504	0.9612779211533328	0.9887496662810359	0.9594589303194803	0.8976808756785619	0.3532701512019752	0.997658435948881	296.0	5.725521506851908	265.0	0.6110170350363303
929	Feb25-FISH2-3R4-rep1-cp190-100x_Position011_10_cmle.ics	72	1	0	1.7328	0.4611152698652057	2.0	0.38698271782837085	1.0	0.0	1.0	0.20617613380132796	2.4561260526654976	0.21775405111730525	0.4011621864222611	0.20869277649170878	0.02366891859970709	0.9062582558499523	0.8959747858952986	260.0	5.014625087820466	179.0	0.4127247142320873
930	Feb25-FISH2-3R4-rep1-cp190-100x_Position011_10_cmle.ics	73	1	0	1.083	2.7497999293174646	1.0	0.24917117432317512	1.0	0.7857574237886386	1.0	0.15812260680350404	2.25263626443796	0.7064007130035274	0.8385574231449983	0.6998355572850633	0.5977053337182883	0.6372288893691542	0.6720308575688873	134.0	2.4796771235295934	58.0	0.13373203030983835
931	Feb25-FISH2-3R4-rep1-cp190-100x_Position011_10_cmle.ics	74	1	0	1.2995999999999999	0.22105169001141264	1.0	0.19463214584636096	1.0	0.5097226605744432	1.0	0.2742869488096087	2.9131933196857642	0.6462967561014795	0.7560649656038676	0.6419442943315758	0.4569573663224619	0.7289805255461457	1.0035951953823394	124.0	2.3732263081780496	68.0	0.15678927691498287
932	Feb25-FISH2-3R4-rep1-cp190-100x_Position011_10_cmle.ics	75	1	0	1.5162	4.5549395202556955	1.0	0.20395623194813156	1.0	1.0246530360797799	1.0	0.2876507629637746	3.085661402518734	0.7711325478871293	0.8679628577133992	0.7663476751509194	0.6401552971536536	0.5981473731078936	0.9943747752932525	188.0	3.639642747438426	130.0	0.29974420586687905
933	Feb25-FISH2-3R4-rep1-cp190-100x_Position011_10_cmle.ics	77	1	0	1.5162	2.3848170259870605	1.0	2.0301128613061126	1.0	1.8873667069872673	1.0	0.2896249227309447	3.0224400327592638	0.9173098404003559	0.9553038956449302	0.9152903905742179	0.8652364333991758	0.40485663781948256	0.994118698654079	210.0	4.084481780775602	154.0	0.3550815977192259
934	Feb25-FISH2-3R4-rep1-cp190-100x_Position011_10_cmle.ics	78	1	0	1.2995999999999999	0.04583812541712956	1.0	0.4980300823388351	1.0	0.6736388337817686	1.0	0.30929561366189423	2.548513205338941	0.6967370245742837	0.7976343428163557	0.6860405832568574	0.5090649536045682	0.7130011702732024	0.99690708309008	152.0	2.9053410795665715	98.0	0.2259610167304165
935	Feb25-FISH2-3R4-rep1-cp190-100x_Position011_10_cmle.ics	79	1	0	2.166	0.9129636034929692	1.0	0.6841003543347571	1.0	0.913592684735068	1.0	0.2773538635433659	3.2975285960185676	0.6218541835710368	0.7391061022504595	0.6204205860751821	0.4716327296401895	0.7014842372551215	0.9644047440664494	336.0	6.549213998545221	305.0	0.7032460214569085
936	Feb25-FISH2-3R4-rep1-cp190-100x_Position011_10_cmle.ics	80	1	0	1.5162	0.2726095105959816	1.0	1.8746570719111442	1.0	0.1459114905355603	1.0	0.27667820782609226	3.0314588272329286	0.3855111789479635	0.5514818112439582	0.37278470278979053	0.14172602391249045	0.8531519483106487	0.9975437758155082	202.0	3.882294884292267	142.0	0.3274129017930525
937	Feb25-FISH2-3R4-rep1-cp190-100x_Position011_10_cmle.ics	81	1	0	1.9493999999999998	0.17113390026651315	2.0	0.3512529018578974	1.0	0.0	1.0	0.2657500305385545	3.045529177770356	0.1760684650452631	0.3657635735075323	0.1760684650452631	0.02215874833543708	0.9144083689051277	0.9854589219147988	284.0	5.480754284227952	232.0	0.5349281212393534
938	Feb25-FISH2-3R4-rep1-cp190-100x_Position011_10_cmle.ics	82	1	0	1.5162	5.040409212063495	1.0	4.6396660103494165	1.0	0.0	1.0	0.28863867318537334	2.9001910741280943	0.1599205887486183	0.32608063296294143	0.1599205887486183	0.028470242597009716	0.9277742413186734	0.9768102857860254	180.0	3.484266348635932	122.0	0.2812984085827634
939	Feb25-FISH2-3R4-rep1-cp190-100x_Position011_10_cmle.ics	83	1	0	1.7328	0.30472467425337896	1.0	0.42063792877906764	1.0	0.0	1.0	0.2627084134512298	2.712399005467613	0.2329571633451657	0.42344432402966964	0.22864169970862508	0.026824013446076173	0.9085759202232928	0.9766646427096077	216.0	4.148352269986528	153.0	0.35277587305871144
940	Feb25-FISH2-3R4-rep1-cp190-100x_Position011_10_cmle.ics	84	1	0	1.083	0.5779169620226046	1.0	NA	0.0	1.3412750573395087	1.0	0.21680879951254647	2.7715629351601656	0.9207388923546129	0.962292922991613	0.9176890552436404	0.8681292021903375	0.44116491950741904	0.9537926033880866	122.0	2.3519361451077407	59.0	0.13603775497035278
941	Feb25-FISH2-3R4-rep1-cp190-100x_Position011_10_cmle.ics	85	1	0	1.9493999999999998	0.21178959363234576	1.0	0.25723734916298835	1.0	0.4332	1.0	0.24577975488458087	2.5596316657428613	0.6577557478810061	0.8805336805658952	0.6577557478810061	0.3058890570307826	0.7236106371256982	0.971649028881396	294.0	5.657420846100758	235.0	0.5418452952208966
942	Feb25-FISH2-3R4-rep1-cp190-100x_Position011_10_cmle.ics	85	2	0	1.5162	0.49341949751173547	2.0	2.403983283758269	1.0	0.815064591942846	1.0	0.2500724230128214	2.8096477220864657	0.5319344769990011	0.6212300045750236	0.5305619699131287	0.42618510707991675	0.8016372487220372	0.9765948962235517	202.0	3.882294884292267	135.0	0.31127282916945126
943	Feb25-FISH2-3R4-rep1-cp190-100x_Position011_10_cmle.ics	86	1	0	1.9493999999999998	0.13857899773266044	1.0	2.918441678783194	1.0	1.6780330085609054	1.0	0.27614473244522364	3.1243872369670376	0.8699156385290645	0.9309942846386831	0.8661339174181625	0.7675011550505656	0.48886787101377327	0.9984947330065576	282.0	5.482869369998064	234.0	0.5395395705603823
944	Feb25-FISH2-3R4-rep1-cp190-100x_Position011_10_cmle.ics	87	1	0	1.2995999999999999	1.0053666265783476	2.0	0.3983738811054012	1.0	0.20635000882146287	1.0	0.2825870437667758	2.795377842477956	0.33959062127264433	0.47053737962392234	0.3369809719742877	0.17159644895574003	0.8636159471557081	0.9853915158911498	148.0	2.862760753425954	90.0	0.20751521944630086
945	Feb25-FISH2-3R4-rep1-cp190-100x_Position011_10_cmle.ics	88	1	0	1.5162	0.4415067861999409	1.0	0.4359233227185323	1.0	0.4773698211006071	1.0	0.3103835882081526	2.6170660290045453	0.5287785230028607	0.6797107935336772	0.5207651694295097	0.3306007293663705	0.7850801974895636	0.9912857469271568	214.0	4.1036568580758	164.0	0.3781388443243705
946	Feb25-FISH2-3R4-rep1-cp190-100x_Position011_10_cmle.ics	90	1	0	1.5162	0.27470868367654483	1.0	0.6164019211841756	1.0	0.42540144110901373	1.0	0.2697079550138149	3.1230674088178656	0.4962683277994887	0.6254627861193548	0.49250727235330416	0.33251549966209265	0.7505421255315258	0.9912272361474372	196.0	3.7950191462409206	134.0	0.30896710450893683
947	Feb25-FISH2-3R4-rep1-cp190-100x_Position011_10_cmle.ics	91	1	0	1.5162	3.934773060546128	1.0	4.319265849973816	1.0	0.0	1.0	0.20260470261833766	2.1427882980521575	0.13450109884393815	0.30564766771999635	0.13450109884393815	0.027467847436247545	0.9460863954348425	0.8901697345990601	222.0	4.188817510357036	140.0	0.3228014524720236
948	Feb25-FISH2-3R4-rep1-cp190-100x_Position011_10_cmle.ics	92	1	0	1.2995999999999999	NA	0.0	NA	0.0	0.3095250132321943	1.0	0.23961299900261135	3.5825191484036907	0.45746669385535615	0.5962649537792278	0.45746669385535615	0.31627243066884175	0.7722138658080272	0.9610496792856755	118.0	2.285950570126704	59.0	0.13603775497035278
949	Feb25-FISH2-3R4-rep1-cp190-100x_Position011_10_cmle.ics	93	1	0	1.7328	0.6651555011819322	1.0	0.5973180161618887	1.0	0.0	1.0	0.25003418727335075	3.120095568484296	0.22205118483412323	0.3812815165876777	0.21399810426540283	0.028690047393364927	0.9140210824761359	0.9778566443169224	198.0	3.863119806992069	131.0	0.3020499305273935
950	Feb25-FISH2-3R4-rep1-cp190-100x_Position012_11_cmle.ics	1	1	0	1.2995999999999999	0.6495857699903503	1.0	0.3597305152067068	1.0	0.46141264688247224	1.0	0.2424578352319696	2.272535030353256	0.5027752368253772	0.6416688630831485	0.4942169646041024	0.34610614118048344	0.7885934944810334	0.9338441165550891	198.0	3.6290673185878717	129.0	0.29743848120636457
951	Feb25-FISH2-3R4-rep1-cp190-100x_Position012_11_cmle.ics	2	1	0	1.5162	0.5680782078259479	1.0	0.3162345276118699	1.0	1.773638155151651	1.0	0.2876642071378532	2.39078304211204	0.8676021083539917	0.9222464239010967	0.864096207690518	0.7744610780845107	0.5287399644424755	0.9958831150805716	258.0	4.8997139293884775	209.0	0.4818964540475209
952	Feb25-FISH2-3R4-rep1-cp190-100x_Position012_11_cmle.ics	3	1	0	1.2995999999999999	0.3716797361821808	1.0	0.44740026016591045	1.0	1.8097174665505147	1.0	0.24528456725117653	2.4981261047829992	0.9840370866845398	0.9958389186773905	0.9769436997319035	0.9318699731903485	0.3943536882805638	0.9656412411969196	154.0	2.9734417403177194	89.0	0.2052094947857864
953	Feb25-FISH2-3R4-rep1-cp190-100x_Position012_11_cmle.ics	5	1	0	1.083	3.079225027763412	1.0	3.6189357410702807	1.0	2.187858192254088	1.0	0.27320424965279066	2.526672291437607	0.8700524833589349	0.9037378392217101	0.869105222734255	0.8285506272401434	0.49174657799404964	0.9485947961482536	118.0	2.215734823605444	63.0	0.1452606536124106
954	Feb25-FISH2-3R4-rep1-cp190-100x_Position012_11_cmle.ics	5	2	0	1.083	2.929208995806059	3.0	7.698431375896548	1.0	0.0	1.0	0.17413857238010477	2.596240305728317	0.07538082437275985	0.18905369943676395	0.05383384536610343	0.018990015360983103	0.9656209286148706	0.8450662772177397	140.0	2.6137633592617795	65.0	0.14987210293343953
955	Feb25-FISH2-3R4-rep1-cp190-100x_Position012_11_cmle.ics	5	3	0	1.083	0.28045185166040304	3.0	5.38846102571589	1.0	0.10317500441073144	1.0	0.2696112908895111	2.684207267226328	0.23004672299027137	0.33632872503840244	0.23004672299027137	0.06459933435739887	0.9169964960358788	0.9689853717682732	116.0	2.217849909375555	61.0	0.1406492042913817
956	Feb25-FISH2-3R4-rep1-cp190-100x_Position012_11_cmle.ics	5	4	0	1.5162	0.20952474047038347	2.0	4.5590724651698515	1.0	0.0	1.0	0.16300143767938985	2.777751875395475	0.05383384536610343	0.16790674603174602	0.05383384536610343	0.018990015360983103	0.978718662096805	0.8934235297822727	192.0	3.7524388201003034	101.0	0.23287819071195984
957	Feb25-FISH2-3R4-rep1-cp190-100x_Position012_11_cmle.ics	6	1	0	1.5162	0.16610354945351194	1.0	0.42770261799292464	1.0	0.639412489864916	1.0	0.2678971418034892	2.8134866748152993	0.6245652709696854	0.7419934551031027	0.6176643754963441	0.4363584084125202	0.7034287421684977	0.9953668203607827	208.0	3.992975871184033	146.0	0.3366358004351103
958	Feb25-FISH2-3R4-rep1-cp190-100x_Position012_11_cmle.ics	7	1	0	1.2995999999999999	0.6236388385716786	1.0	1.1877223877317558	1.0	0.9479040472602467	1.0	0.2442193430957924	2.848661847175633	0.7014401212733704	0.7980250968502611	0.7014401212733704	0.600277918140475	0.6125391443323678	0.9152491667817048	170.0	3.237384040241869	103.0	0.23748964003298878
959	Feb25-FISH2-3R4-rep1-cp190-100x_Position012_11_cmle.ics	8	1	0	1.083	2.5520471195874412	1.0	NA	0.0	0.5260913608053412	1.0	0.2931837363478982	3.047829027125563	0.6209380296219881	0.7087908039201238	0.6122798614693096	0.48392712401444254	0.7049928836257042	0.9909565610747508	104.0	2.043298433272863	54.0	0.12450913166778053
960	Feb25-FISH2-3R4-rep1-cp190-100x_Position012_11_cmle.ics	9	1	0	1.7328	0.42737162530579414	1.0	0.49084081493576026	1.0	0.23070632344123612	1.0	0.28191961503978014	2.9537036545472413	0.3563984780655951	0.5299822538358735	0.3563984780655951	0.1690230846192608	0.8308477452421456	0.995108060306113	196.0	3.7950191462409206	137.0	0.3158842784904802
961	Feb25-FISH2-3R4-rep1-cp190-100x_Position012_11_cmle.ics	10	1	0	1.7328	0.474049781050626	1.0	0.7162181855709501	1.0	0.5556144027286182	1.0	0.10552893240808986	2.3793449131122126	0.508071844552789	0.6323419016839061	0.502579987514915	0.3844181397223254	0.774416346890428	0.6727701925774193	190.0	3.660932910508735	80.0	0.18445797284115634
962	Feb25-FISH2-3R4-rep1-cp190-100x_Position012_11_cmle.ics	11	1	0	1.7328	0.4945659556073727	1.0	0.15107973210818942	1.0	1.0246530360797799	1.0	0.3071615059531848	3.104542067558129	0.6928784320589679	0.7989872174492272	0.6919497644295988	0.5751880430396118	0.6395156982149206	0.9984072498769918	250.0	4.861363774788082	206.0	0.47497928006597756
963	Feb25-FISH2-3R4-rep1-cp190-100x_Position012_11_cmle.ics	12	1	0	1.7328	0.4751719731260328	1.0	0.4481054893376005	1.0	1.242391573779135	1.0	0.24609574153187475	3.5776775488986163	0.766678746956085	0.8401745919723298	0.7667804757090811	0.682021350322035	0.5826872331011909	0.9685658936625474	196.0	3.84182964392176	128.0	0.2951327565458501
964	Feb25-FISH2-3R4-rep1-cp190-100x_Position012_11_cmle.ics	13	1	0	1.5162	4.361989531401126	1.0	0.5417734965408997	1.0	0.8549546213217863	1.0	0.26580897764629313	3.1110521554252712	0.7366204939803551	0.8397422044378761	0.7306322195654144	0.5559614352339192	0.6711565141538768	0.9883967699834051	184.0	3.573657172457389	121.0	0.27899268392224896
965	Feb25-FISH2-3R4-rep1-cp190-100x_Position012_11_cmle.ics	15	1	0	1.083	0.165758741986247	1.0	0.48373440552307434	1.0	0.751125369937127	1.0	0.31077020754012613	2.690466198126737	0.7211289007486472	0.7971054777258914	0.7134941813060559	0.6248332221480988	0.6321178719715133	0.9995494484999805	102.0	1.951792523681294	54.0	0.12450913166778053
966	Feb25-FISH2-3R4-rep1-cp190-100x_Position012_11_cmle.ics	17	1	0	1.5162	0.2233478681151166	1.0	0.5053653154634461	1.0	0.32626801153583	1.0	0.2928237825597338	3.4129042008393418	0.4322707756069609	0.5648406163410441	0.4322707756069609	0.2616780614928138	0.8100513530479313	1.0153391922191586	184.0	3.6204676701382286	127.0	0.29282703188533565
967	Feb25-FISH2-3R4-rep1-cp190-100x_Position012_11_cmle.ics	18	1	0	1.5162	0.2582448774121529	1.0	0.6136091399896779	1.0	0.5158750220536572	1.0	0.2774693236078138	3.0835471586754193	0.5440949580810434	0.6743020784816023	0.5420208430367955	0.37613894387517466	0.7263350659713965	0.9884774869895709	198.0	3.839714558151649	138.0	0.3181900031509946
968	Feb25-FISH2-3R4-rep1-cp190-100x_Position012_11_cmle.ics	20	1	0	1.5162	0.25639563381402297	1.0	0.33484901444466375	1.0	0.0	1.0	0.27901972439384803	2.4016009314133613	0.12964997539784714	0.2849738138729181	0.12964997539784714	0.026337784188567075	0.967359654416774	0.9321861815650707	208.0	3.9695706223436136	149.0	0.34355297441665367
969	Feb25-FISH2-3R4-rep1-cp190-100x_Position012_11_cmle.ics	21	1	0	0.8664	5.668886404713697	1.0	5.942552663923671	1.0	0.0	1.0	0.17943728809452122	1.5533803660661385	0.14061308525240201	0.23565146662599767	0.11666920847948757	0.02955281039770898	0.9411619455911745	0.8387584062520715	124.0	2.2327948151355304	55.0	0.12681485632829495
970	Feb25-FISH2-3R4-rep1-cp190-100x_Position012_11_cmle.ics	22	1	0	1.083	0.29896531723253267	1.0	0.41728575324236244	1.0	0.0	1.0	0.33657096435448663	2.427816571698562	0.2053670028712361	0.3547796673947009	0.19620522385007402	0.021841026773663157	0.9191508222480398	1.0012903495591485	128.0	2.4392118831590874	79.0	0.18215224818064185
971	Feb25-FISH2-3R4-rep1-cp190-100x_Position012_11_cmle.ics	22	2	0	1.7328	2.653273297755567	1.0	2.6136661751817267	1.0	0.0	1.0	0.27728379833731087	3.337333617682667	0.19334216790596087	0.36726872643091446	0.18969790669709685	0.021841026773663157	0.9322566446866406	0.9905948695991429	224.0	4.397349664150706	166.0	0.3827502936453994
972	Feb25-FISH2-3R4-rep1-cp190-100x_Position012_11_cmle.ics	23	1	0	1.9493999999999998	0.19337937819219259	1.0	0.31574199728624597	1.0	2.3825999999999996	1.0	0.29246670876678166	2.5185479619599573	0.9794128872209147	0.9973554481267095	0.9756345016220342	0.8848800966859615	0.19569451329556675	0.9856793208327597	338.0	6.500288415094274	316.0	0.7286089927225674
973	Feb25-FISH2-3R4-rep1-cp190-100x_Position012_11_cmle.ics	28	1	0	1.7328	0.19944824808811218	1.0	0.2846128129078055	1.0	0.10317500441073144	1.0	0.26989512868537635	2.9840514407750653	0.29284996803944846	0.44203725687151857	0.2527699144674763	0.06863528444890878	0.8712429000831715	0.9889823226423912	194.0	3.750323734330192	132.0	0.30435565518790797
974	Feb25-FISH2-3R4-rep1-cp190-100x_Position012_11_cmle.ics	29	1	0	1.7328	0.36344916605032	1.0	0.437962266145648	1.0	0.8609334932664843	1.0	0.25378568574272303	3.1174848014514986	0.7161195302507655	0.808429905817604	0.6983682802992132	0.5741366613697143	0.6620821476484909	0.9854248574787096	194.0	3.7737289831706122	128.0	0.2951327565458501
975	Feb25-FISH2-3R4-rep1-cp190-100x_Position012_11_cmle.ics	30	1	0	1.5162	0.41929301415298587	1.0	0.4527088878117492	1.0	0.3720027687491155	1.0	0.2888820830887166	3.2694409123083026	0.4755733483888076	0.5964063609378876	0.47127056227063924	0.30883824774809454	0.7945388651078901	1.0035622894433065	174.0	3.4203958594250055	116.0	0.2674640606196767
976	Feb25-FISH2-3R4-rep1-cp190-100x_Position012_11_cmle.ics	32	1	0	1.2995999999999999	6.329138863134196	1.0	2.0516550875203836	1.0	0.0	1.0	0.18068469100852247	1.970136820253567	0.15228110521153912	0.23780310460279347	0.07642463390713247	0.02734282525618046	0.9523460138092559	0.7048674313216685	134.0	2.479677123529593	62.0	0.14295492895189613
977	Feb25-FISH2-3R4-rep1-cp190-100x_Position012_11_cmle.ics	32	2	0	1.5162	6.744662405749196	1.0	0.8116878326818816	1.0	0.0	1.0	0.14005377353141682	1.7290585122692033	0.07642463390713247	0.1646792248638777	0.07642463390713247	0.02734282525618046	0.9654843522991358	0.8514231324410804	170.0	3.354410284443968	78.0	0.17984652352012742
978	Feb25-FISH2-3R4-rep1-cp190-100x_Position012_11_cmle.ics	33	1	0	1.5162	0.6034905084620054	1.0	0.2442806188343877	1.0	0.7252201245704302	1.0	0.2706218226372091	3.2478013535983505	0.6496021193338659	0.747924650400914	0.645901374129162	0.5173560905570329	0.6696750358367187	0.9727249883742674	160.0	3.154338473730745	99.0	0.22826674139093092
979	Feb25-FISH2-3R4-rep1-cp190-100x_Position012_11_cmle.ics	34	1	0	1.2995999999999999	0.21939998483067558	1.0	0.3575091940954867	1.0	2.146932766698081	1.0	0.2757759719652211	2.1966460581735108	0.9551544269045985	0.9812594371997254	0.954207275223061	0.9168771448181194	0.35121591665982965	0.9889722644135674	206.0	3.8546594639116254	146.0	0.3366358004351103
980	Feb25-FISH2-3R4-rep1-cp190-100x_Position012_11_cmle.ics	35	1	0	1.5162	0.29638856075330583	1.0	0.32996544694743674	1.0	0.10317500441073144	1.0	0.3102032636103427	3.4187530138455817	0.28903351918079034	0.4305182256380639	0.2600901841444723	0.06823045084667954	0.8785806578954956	1.007512729776823	188.0	3.709858493959686	135.0	0.31127282916945126
981	Feb25-FISH2-3R4-rep1-cp190-100x_Position012_11_cmle.ics	36	1	0	1.083	2.834785768295768	1.0	2.6950507666118995	1.0	0.0	1.0	0.3156212800630772	2.850484248859052	0.1338897576231431	0.20543784206411259	0.133835027365129	0.021037920250195467	0.9561830172103408	1.0007822467549574	116.0	2.2178499093755555	66.0	0.15217782759395398
982	Feb25-FISH2-3R4-rep1-cp190-100x_Position012_11_cmle.ics	36	2	0	1.2995999999999999	0.39521972553776663	1.0	0.3536467024281683	1.0	1.770307658344953	1.0	0.3013478505176401	2.261198678247369	0.8489601250977326	0.8974648162627052	0.8481235340109461	0.7709597341673182	0.5210586020530014	0.9881907294601242	200.0	3.767383725860279	146.0	0.3366358004351103
983	Feb25-FISH2-3R4-rep1-cp190-100x_Position012_11_cmle.ics	37	1	0	1.7328	2.8479227437106895	1.0	6.186488067850291	1.0	0.7748934119142009	1.0	0.2536997527603807	2.7184146262905853	0.6456746049022596	0.7578402774754379	0.6425109205160578	0.5030838666608617	0.6987935968646806	0.9704170284202286	204.0	3.926990296202996	138.0	0.3181900031509946
984	Feb25-FISH2-3R4-rep1-cp190-100x_Position012_11_cmle.ics	38	1	0	1.5162	0.3681832020176838	1.0	0.3844888380460393	1.0	2.179917796280004	1.0	0.2891693237963332	2.3698999531163465	0.9586590091420237	0.985389033187294	0.9579961069562545	0.9209278220047368	0.370889392166162	0.9841121864541837	220.0	4.190932596127148	165.0	0.3804445689848849
985	Feb25-FISH2-3R4-rep1-cp190-100x_Position012_11_cmle.ics	39	1	0	1.083	0.3356544022839377	1.0	0.15153084195333416	1.0	0.10317500441073144	1.0	0.29335409900733317	2.026729236973032	0.2796551419892358	0.4408094583863771	0.2796551419892358	0.0835108461373634	0.8945293015275233	0.984800537100468	134.0	2.5030823723700135	79.0	0.18215224818064185
986	Feb25-FISH2-3R4-rep1-cp190-100x_Position012_11_cmle.ics	40	1	0	1.5162	0.3498773819887159	1.0	0.5179200513330061	1.0	1.0368959615364501	1.0	0.2752870610838632	2.9039632868811127	0.7215787012247609	0.8035129694521449	0.717261198733894	0.6218999722107375	0.6422188153313645	0.9917725849981548	208.0	4.0163811200244535	148.0	0.3412472497561391
987	Feb25-FISH2-3R4-rep1-cp190-100x_Position012_11_cmle.ics	41	1	0	0.6497999999999999	1.7007022804818073	1.0	1.5456574576583648	1.0	0.0	1.0	0.1728299591701743	1.11390944158813	0.1594604943384726	0.300744711609843	0.1594604943384726	0.029175034578687024	0.9371165454870027	0.7845170866942431	136.0	2.3605357935573825	62.0	0.14295492895189613
988	Feb25-FISH2-3R4-rep1-cp190-100x_Position012_11_cmle.ics	42	1	0	1.2995999999999999	0.17593685589243094	1.0	0.49178771294530477	1.0	0.23070632344123612	1.0	0.3017401656220795	2.7220467483453903	0.39389953048630494	0.5286093196864204	0.3911722869274125	0.23002427781521054	0.8468628890363796	0.9980877047708165	148.0	2.862760753425954	93.0	0.21443239342784423
989	Feb25-FISH2-3R4-rep1-cp190-100x_Position012_11_cmle.ics	43	1	0	1.5162	0.40413886778209135	1.0	0.4732062254714644	1.0	0.3916201927270152	1.0	0.31233731489967453	2.572820843769205	0.46451074542638726	0.6034870482076813	0.46445417194096555	0.30413552178432773	0.8085628156123659	0.9940623571763986	194.0	3.7269184854897723	142.0	0.3274129017930525
990	Feb25-FISH2-3R4-rep1-cp190-100x_Position012_11_cmle.ics	44	1	0	1.2995999999999999	1.094607847978069	1.0	0.7905630136789402	1.0	0.5836459621422412	1.0	0.31385177769992	2.273407695113584	0.5573736679271227	0.686593331041595	0.5541423169474046	0.42165310721515603	0.763725512069542	0.9765475068882229	176.0	3.3246597782932152	123.0	0.2836041332432778
991	Feb25-FISH2-3R4-rep1-cp190-100x_Position012_11_cmle.ics	45	1	0	0.8664	0.46239257085901203	1.0	0.3341273565653916	1.0	0.9077480443748005	1.0	0.28758054650375425	2.4060818494742744	0.6756939958691197	0.7575978691675239	0.6778950054626506	0.5843800090911265	0.6417780444192517	0.9948148845398768	116.0	2.1710394116947156	63.0	0.1452606536124106
992	Feb25-FISH2-3R4-rep1-cp190-100x_Position012_11_cmle.ics	45	2	0	1.2995999999999999	6.043509713798713	1.0	5.623795135951339	1.0	0.0	1.0	0.1636221148284773	2.3356106730110184	0.058135362090002154	0.14848840083893555	0.058135362090002154	0.029059706372560747	0.9778026050368775	0.9123685756044487	134.0	2.690324363093372	59.0	0.13603775497035278
993	Feb25-FISH2-3R4-rep1-cp190-100x_Position012_11_cmle.ics	46	1	0	1.7328	0.25196406939583227	1.0	0.40921102953715566	1.0	1.679567386804093	1.0	0.2739812405626786	2.606854231417139	0.852890795289593	0.9126296972214573	0.8503283562583722	0.7861180215543596	0.5758533625922405	0.9864274880202165	240.0	4.591076217553598	183.0	0.42194761287414506
994	Feb25-FISH2-3R4-rep1-cp190-100x_Position012_11_cmle.ics	47	1	0	1.083	0.2720374774841044	1.0	0.4793414411362	1.0	1.9141154822074193	1.0	0.33725268573668216	3.0201593393734742	0.9475699918651779	0.9760994607980764	0.9472244419008128	0.8915513033712719	0.41798856182982663	1.0280924505404945	110.0	2.1305741713242092	63.0	0.1452606536124106
995	Feb25-FISH2-3R4-rep1-cp190-100x_Position012_11_cmle.ics	47	2	0	1.083	4.110948811445961	1.0	3.6415329161068506	1.0	0.5158750220536572	1.0	0.3426214135649437	2.812455012972975	0.4923439086020344	0.6152661094673492	0.48628958526805316	0.3676039709450072	0.7892649091834971	0.9995953569332515	124.0	2.34982105933763	76.0	0.1752350741990985
996	Feb25-FISH2-3R4-rep1-cp190-100x_Position012_11_cmle.ics	48	1	0	1.5162	0.2520409280283051	1.0	0.4692998883572461	1.0	0.0	1.0	0.1779382412342954	2.4992090888739447	0.08897477665246821	0.2467092283254247	0.08897477665246821	0.03172900836731184	0.9485391302723608	0.9302380438015551	184.0	3.5736571724573887	99.0	0.22826674139093092
997	Feb25-FISH2-3R4-rep1-cp190-100x_Position012_11_cmle.ics	49	1	0	1.5162	0.1967641364550665	1.0	0.30060322114137705	1.0	1.1961505589055579	1.0	0.25753686186708613	2.6930084258611164	0.790445580715851	0.8642987582176771	0.7899634769905041	0.6866581446311176	0.5303828570441592	0.9862423364317731	202.0	3.8822948842922664	137.0	0.3158842784904802
998	Feb25-FISH2-3R4-rep1-cp190-100x_Position012_11_cmle.ics	50	1	0	1.2995999999999999	0.7106995694850459	1.0	0.4409356655694791	1.0	0.7540056732031717	1.0	0.2665735764620092	3.2065605261847283	0.6821032404576819	0.7482793257053018	0.6760415756834658	0.52704603022098	0.6619179577730117	0.9347517556870479	136.0	2.6413987796424214	77.0	0.17754079885961296
999	Feb25-FISH2-3R4-rep1-cp190-100x_Position012_11_cmle.ics	51	1	0	1.5162	0.5893493490299846	1.0	3.268798184121715	1.0	0.7252201245704302	1.0	0.27660059285691496	3.847529057515487	0.60241590395816	0.7103032509211934	0.5990060026150006	0.48024634494235113	0.7233825424235781	0.9868915192782505	132.0	2.6222237023422243	75.0	0.17292934953858405
1000	Feb25-FISH2-3R4-rep1-cp190-100x_Position012_11_cmle.ics	53	1	0	1.7328	1.4053597614093551	1.0	0.18403126773251924	1.0	0.10317500441073144	1.0	0.26355615600940024	3.4037103213125057	0.2577354053739327	0.39302094954753936	0.2577354053739327	0.0700590884674187	0.8855400151931613	0.9891100119082707	170.0	3.3310050356035483	107.0	0.2467125386750466
1001	Feb25-FISH2-3R4-rep1-cp190-100x_Position012_11_cmle.ics	53	2	0	1.7328	0.5190926406760058	1.0	0.3237893541959635	2.0	1.4245214444092165	1.0	0.2917462631428579	3.0625689791960435	0.76692924033943	0.8449124942245061	0.7629286543381002	0.6824962154080786	0.5745437521564858	0.987634167539636	214.0	4.17387260459706	159.0	0.3666102210217982
1002	Feb25-FISH2-3R4-rep1-cp190-100x_Position012_11_cmle.ics	54	1	0	1.2995999999999999	0.32242880403665064	1.0	0.36701262167215926	1.0	1.457893372515532	1.0	0.2888539991204763	2.375346895785955	0.8737591293382869	0.9295845569256028	0.8717957397831808	0.795079678071816	0.5053084001913173	1.00269711044521	176.0	3.3714702759740547	118.0	0.27207550994070556
1003	Feb25-FISH2-3R4-rep1-cp190-100x_Position012_11_cmle.ics	55	1	0	1.2995999999999999	0.44256056196759463	1.0	0.20006648775089703	1.0	1.1600066841569678	1.0	0.23649911464706486	2.545500339741355	0.797190753546176	0.8619436246722113	0.7926211844530797	0.696963140540213	0.5634283966452144	0.9730425951433748	186.0	3.5013263401660186	116.0	0.2674640606196767
1004	Feb25-FISH2-3R4-rep1-cp190-100x_Position012_11_cmle.ics	56	1	0	1.7328	7.215244806599155	1.0	0.30060476742596476	1.0	1.2225574214657589	1.0	0.25760143843210764	3.245811369307236	0.6913185287994448	0.7660999306037474	0.6901804302567661	0.5997310895211658	0.6479972089571086	0.9798570621056116	224.0	4.350539166469866	160.0	0.3689159456823127
1005	Feb25-FISH2-3R4-rep1-cp190-100x_Position012_11_cmle.ics	56	2	0	1.2995999999999999	0.37905912815773496	1.0	0.2420883869746586	2.0	0.3095250132321943	1.0	0.3021191993041435	2.6716496814263175	0.34013879250520473	0.45178001387925054	0.30846634281748786	0.18858605135322692	0.8745571636544623	0.982379020490395	184.0	3.5268466747765492	129.0	0.29743848120636457
1006	Feb25-FISH2-3R4-rep1-cp190-100x_Position012_11_cmle.ics	58	1	0	1.5162	3.9829770366619583	1.0	3.6463383115951045	1.0	1.0521827216106825	1.0	0.17495429986519478	4.750368841731842	0.7976715086230347	0.8635547576301615	0.7976715086230347	0.7321010826396823	0.5244778416678038	0.7956697581784143	122.0	2.3519361451077407	53.0	0.12220340700726606
1007	Feb25-FISH2-3R4-rep1-cp190-100x_Position012_11_cmle.ics	60	1	0	0.8664	0.39882256936107885	1.0	2.8204906916835344	1.0	0.9512265400461282	1.0	0.3396063716276209	2.205693613717503	0.7090106305191518	0.809381854997469	0.7049140371599453	0.6102142977670285	0.6331940599727269	1.0147891555761501	134.0	2.479677123529594	85.0	0.19598659614372857
1008	Feb25-FISH2-3R4-rep1-cp190-100x_Position012_11_cmle.ics	62	1	0	1.2995999999999999	0.49197841755940563	1.0	0.5007031742641267	1.0	1.245083401423282	1.0	0.3102032636103427	2.3515006110403576	0.8001529460679496	0.8704784390591589	0.797324186267522	0.7085523580422903	0.5586732154265464	0.9991055118278889	188.0	3.592832249757587	135.0	0.31127282916945126
1009	Feb25-FISH2-3R4-rep1-cp190-100x_Position012_11_cmle.ics	63	1	0	1.2995999999999999	0.4495123088404556	1.0	0.21907284570035945	1.0	0.5556144027286182	1.0	0.2672535417116317	3.1282510711150655	0.5953247312857587	0.6957185263208292	0.5861561295573696	0.43447920905848275	0.7392365167541165	0.9998582530188683	144.0	2.820180427285336	84.0	0.1936808714832141
1010	Feb25-FISH2-3R4-rep1-cp190-100x_Position012_11_cmle.ics	64	1	0	1.5162	0.2978736134192372	1.0	0.40016020648794315	1.0	1.2032169749388533	1.0	0.28150518806062647	2.7376176197615285	0.7820104903934259	0.8585997417083324	0.7777176540190328	0.6831706384421694	0.594311103405907	0.9902975252995388	198.0	3.7929040604708097	139.0	0.32049572781150915
1011	Feb25-FISH2-3R4-rep1-cp190-100x_Position012_11_cmle.ics	65	1	0	1.2995999999999999	1.7033838978186544	1.0	1.7929398636685585	1.0	2.2731475487546535	1.0	0.26094611572039667	2.437494395694187	0.9652737487087325	0.984646298838213	0.9653162013386729	0.93288592978335	0.2551282659153683	0.9742030393324582	180.0	3.367240104433832	116.0	0.2674640606196767
1012	Feb25-FISH2-3R4-rep1-cp190-100x_Position012_11_cmle.ics	66	1	0	1.9493999999999998	0.44664139991664764	1.0	0.6846054936017985	1.0	2.9065865738491006	1.0	0.2671059722571688	2.714917835692178	0.9805292483384243	0.9955122104713809	0.9796159572671875	0.9515073140032848	0.22405339805367264	0.9837074907456229	298.0	5.817027416443473	250.0	0.5764311651286135
1013	Feb25-FISH2-3R4-rep1-cp190-100x_Position012_11_cmle.ics	67	1	0	1.2995999999999999	0.5913034813528159	1.0	2.360242901761302	1.0	0.23070632344123612	1.0	0.2409498497775793	2.8665771863012828	0.41719465571511555	0.5538481282844522	0.39580941058860086	0.24709212001675154	0.808643035936282	0.9556015079278255	132.0	2.528602706980544	70.0	0.1614007262360118
1014	Feb25-FISH2-3R4-rep1-cp190-100x_Position012_11_cmle.ics	69	1	0	1.5162	0.4987795542803228	1.0	0.34149456103379694	1.0	0.23070632344123612	1.0	0.2655365691426384	2.8305895214451313	0.4106851428740987	0.5683993056585858	0.4052253642325154	0.19648155841072965	0.8346585395162709	0.9900615544991901	198.0	3.81630930931123	135.0	0.31127282916945126
1015	Feb25-FISH2-3R4-rep1-cp190-100x_Position012_11_cmle.ics	71	1	0	1.5162	0.27777466078809593	1.0	0.34474969700846253	1.0	0.751125369937127	1.0	0.2965696386911721	2.6993008671175844	0.6362303174159214	0.7424728053399049	0.6325564870319835	0.49115181385926054	0.6816216494613411	1.000920636970597	188.0	3.5928322497575866	132.0	0.30435565518790797
1016	Feb25-FISH2-3R4-rep1-cp190-100x_Position012_11_cmle.ics	72	1	0	1.7328	0.49665090654005245	1.0	0.412153736127802	1.0	0.4883922886704704	1.0	0.2786623371401123	3.315733702287526	0.4804899414467719	0.6218552613379643	0.4771703883569749	0.3510120026433478	0.7865990270167766	1.0101749594888247	190.0	3.7311486570299945	130.0	0.29974420586687905
1017	Feb25-FISH2-3R4-rep1-cp190-100x_Position012_11_cmle.ics	73	1	0	1.5162	0.3396412353375649	1.0	0.4340436842219294	1.0	0.3095250132321943	1.0	0.2617777079548179	2.5248971779028198	0.43221150775911615	0.5800577942397344	0.43221150775911615	0.24602465036081486	0.8126083856779417	0.9956613549101673	190.0	3.660932910508735	126.0	0.2905213072248212
1018	Feb25-FISH2-3R4-rep1-cp190-100x_Position012_11_cmle.ics	74	1	0	1.083	1.553633807285278	1.0	0.14317896280496561	1.0	1.906386119690093	1.0	0.2881764887477712	3.0184179394461372	0.9889536667689476	0.9971137618901503	0.9885317582080393	0.9740526235041423	0.21132109257160883	0.9774912627623393	102.0	1.9751977725217142	52.0	0.1198976823467516
1019	Feb25-FISH2-3R4-rep1-cp190-100x_Position012_11_cmle.ics	75	1	0	1.083	0.30693313591085625	1.0	0.509288761304604	1.0	1.3107987492438529	1.0	0.29335409900733317	2.7891094664920657	0.8552966443619571	0.9045077031942496	0.8528634033097044	0.7875507442489851	0.5139284265050958	1.0057896368010466	134.0	2.573298118891273	79.0	0.18215224818064185
1020	Feb25-FISH2-3R4-rep1-cp190-100x_Position012_11_cmle.ics	76	1	0	1.083	0.4200334349620497	1.0	NA	0.0	0.5595020986366908	1.0	0.29678254433846746	2.6713069112365546	0.6248618105883798	0.7272141014617369	0.6243551160791058	0.47388987839331775	0.6697225557298948	1.0069188254775696	116.0	2.217849909375555	64.0	0.14756637827292504
1021	Feb25-FISH2-3R4-rep1-cp190-100x_Position012_11_cmle.ics	77	1	0	1.7328	0.3903747869669041	1.0	0.4531708941052255	1.0	0.0	1.0	0.13037359568262805	3.618287523776222	0.34146845120610086	0.49196573069590316	0.32691264112796725	0.02270533488928268	0.8586628060101565	0.5814429781114687	246.0	4.444299467200747	131.0	0.3020499305273935
1022	Feb25-FISH2-3R4-rep1-cp190-100x_Position012_11_cmle.ics	79	1	0	1.5162	0.34228010180011337	1.0	0.3841105251582226	1.0	0.6190500264643886	1.0	0.28380753372595546	2.879953590191478	0.5735857740956124	0.6857900280588084	0.5689034051178559	0.45765509794028875	0.7123246985940506	0.9707220134549931	172.0	3.3054847009930177	113.0	0.2605468866381333
1023	Feb25-FISH2-3R4-rep1-cp190-100x_Position012_11_cmle.ics	80	1	0	1.5162	NA	0.0	NA	0.0	0.0	1.0	0.148378428536894	3.9268292806388385	0.19254667662434652	0.3548543689320388	0.19254667662434652	0.036161314413741596	0.9220466847230281	0.8915137084458666	140.0	2.660573856942619	60.0	0.13834347963086724
1024	Feb25-FISH2-3R4-rep1-cp190-100x_Position012_11_cmle.ics	81	1	0	1.083	2.974445877774902	1.0	0.3068672826498085	2.0	0.9971598751598192	1.0	0.29335409900733317	2.699145074287587	0.6062952008069894	0.6799962386089692	0.6055531809400058	0.5207833951683223	0.7360705293835746	1.0004358079580014	134.0	2.573298118891273	79.0	0.18215224818064185
1025	Feb25-FISH2-3R4-rep1-cp190-100x_Position012_11_cmle.ics	81	2	0	1.7328	0.3242425006659199	2.0	0.4172448912420282	3.0	0.7817319754002556	1.0	0.3038834466118013	2.8233766692724727	0.553522884644976	0.6739352698798065	0.5521448477491494	0.4377233325924533	0.7547081423993232	0.9986135977910235	246.0	4.795378199807043	200.0	0.46114493210289076
1026	Feb25-FISH2-3R4-rep1-cp190-100x_Position012_11_cmle.ics	83	1	0	1.083	0.4263386141042706	1.0	0.3041852590970501	1.0	0.10317500441073144	1.0	0.21354520236042196	2.094308533108217	0.2224069698472429	0.35840553076047954	0.2224069698472429	0.07724881615666598	0.908120618805422	0.943834782282865	124.0	2.30301056165679	60.0	0.13834347963086724
1027	Feb25-FISH2-3R4-rep1-cp190-100x_Position012_11_cmle.ics	86	1	0	1.5162	0.5652922629484594	1.0	0.811555020809845	1.0	0.8254000352858515	1.0	0.3033909273354146	2.8572260737125297	0.6544265840829769	0.7283873240590539	0.646446771207131	0.5583738878238215	0.7231821913543439	0.9992173097231241	178.0	3.4161656878847833	123.0	0.2836041332432778
1028	Feb25-FISH2-3R4-rep1-cp190-100x_Position012_11_cmle.ics	87	1	0	1.2995999999999999	5.373185800619903	1.0	0.30682140385677253	1.0	0.8254000352858515	1.0	0.3350575269550759	2.92475216469928	0.6256308370555137	0.7151299379314345	0.6231654968385637	0.5410007831080689	0.7343163397333787	0.9888312411753842	148.0	2.862760753425954	98.0	0.2259610167304165
1029	Feb25-FISH2-3R4-rep1-cp190-100x_Position012_11_cmle.ics	88	1	0	2.3826	0.28856500392466494	1.0	0.3079955712559129	1.0	0.0	1.0	0.242379692402528	3.2564678722347353	0.14915886372945666	0.30874300250795866	0.131807957918035	0.020223560438928694	0.9449915429640167	0.9493909006573457	328.0	6.4172428485831485	275.0	0.634074281641475
1030	Feb25-FISH2-3R4-rep1-cp190-100x_Position012_11_cmle.ics	89	1	0	1.7328	0.3549405873006955	1.0	0.1696140154033541	1.0	0.3720027687491155	1.0	0.3167519218599209	3.4535391126371766	0.44532790624232427	0.5642127793957683	0.44087160953015897	0.2877188673286782	0.8153883638473516	1.012368327480674	194.0	3.8205394808514517	143.0	0.3297186264535669
1031	Feb25-FISH2-3R4-rep1-cp190-100x_Position012_11_cmle.ics	90	1	0	1.5162	2.8359124007294523	1.0	4.910876877365815	1.0	0.6190500264643886	1.0	0.2989471140238939	2.8946308670610925	0.4944065044786116	0.5890932136210836	0.48648362222815694	0.37573919346839113	0.7855811354757082	0.9943531358773717	228.0	4.393119492610484	177.0	0.40811326491105837
1032	Feb25-FISH2-3R4-rep1-cp190-100x_Position012_11_cmle.ics	92	1	0	1.2995999999999999	0.5716292280156909	1.0	0.15321718319989222	1.0	1.0653987500596882	1.0	0.2814227162111093	2.7003138686636223	0.7971507259188739	0.8693459363276779	0.794566658733127	0.6972561286593452	0.5671067489628031	1.0039699858919977	146.0	2.7946600926748055	88.0	0.20290377012527194
1033	Feb25-FISH2-3R4-rep1-cp190-100x_Position013_12_cmle.ics	1	1	0	1.5162	0.33785550784671475	1.0	0.4156883268468781	1.0	0.815064591942846	1.0	0.2659493000774543	2.63014270101556	0.6750913028021073	0.771399599237258	0.6729016515303319	0.5551412365469766	0.6649754124083017	0.9790407996842765	188.0	3.5928322497575866	125.0	0.28821558256430674
1034	Feb25-FISH2-3R4-rep1-cp190-100x_Position013_12_cmle.ics	2	1	0	1.2995999999999999	0.540240428591509	1.0	0.2165237002034425	1.0	0.9733510449106972	1.0	0.2742150448010988	2.3334074880343882	0.7159857078644838	0.7853437045276206	0.7107366239781808	0.6089622964932463	0.6397983174306255	0.9781036083441038	192.0	3.658817824738624	131.0	0.3020499305273935
1035	Feb25-FISH2-3R4-rep1-cp190-100x_Position013_12_cmle.ics	3	1	0	1.5162	0.41024406687643494	1.0	0.392449149561797	1.0	0.5556144027286182	1.0	0.2412743157956961	1.6376750042053323	0.5565748391573104	0.7317061151759808	0.5526838652705942	0.3209166456414785	0.7739233795016291	0.9420622202031272	300.0	5.6744808376308455	240.0	0.553373918523469
1036	Feb25-FISH2-3R4-rep1-cp190-100x_Position013_12_cmle.ics	4	1	0	1.2995999999999999	0.33949572400269407	1.0	0.28865278208128636	1.0	1.8810907217703936	1.0	0.31889669417201794	2.463533320032978	0.9148763371952845	0.9499003845031281	0.9117800083753157	0.8648147913150515	0.43470442624128797	1.0022956769570304	206.0	3.901469961592465	157.0	0.3619987717007692
1037	Feb25-FISH2-3R4-rep1-cp190-100x_Position013_12_cmle.ics	5	1	0	1.2995999999999999	2.642374051786071	1.0	0.49183734758223613	1.0	0.0	1.0	0.22327865186510681	2.68938595102048	0.0981615850219933	0.2665952354098525	0.0981615850219933	0.03462536185570886	0.9652549805003541	0.9569959548725845	148.0	2.8861660022663735	80.0	0.18445797284115634
1038	Feb25-FISH2-3R4-rep1-cp190-100x_Position013_12_cmle.ics	6	1	0	1.5162	0.24936437432650022	1.0	0.47773824699654904	1.0	0.9733510449106972	1.0	0.2535752040963752	2.7772748629138357	0.7030312428365313	0.7920504038510807	0.7002602446029584	0.584596351181888	0.6132958973288515	0.9869970122903793	206.0	3.995090956954144	140.0	0.3228014524720236
1039	Feb25-FISH2-3R4-rep1-cp190-100x_Position013_12_cmle.ics	7	1	0	1.9493999999999998	0.38737550882016947	1.0	0.45558150987677565	1.0	2.449219091227068	1.0	0.2843762696674196	3.082264088423035	0.9614022436628846	0.9876794793387675	0.9605761594844504	0.9160109718583699	0.31862586141329635	0.9923903443227468	268.0	5.240217233144222	220.0	0.5072594253131798
1040	Feb25-FISH2-3R4-rep1-cp190-100x_Position013_12_cmle.ics	8	1	0	1.2995999999999999	0.3617346326609647	1.0	0.49202282041180534	1.0	0.42540144110901373	1.0	0.3221757462407783	2.8435630153946554	0.5077080027204716	0.6353151212876899	0.5039012317690622	0.3501851432025996	0.761521753851173	0.9941024563534387	158.0	3.062832564139177	106.0	0.24440681401453213
1041	Feb25-FISH2-3R4-rep1-cp190-100x_Position013_12_cmle.ics	9	1	0	1.2995999999999999	0.4676915657742365	1.0	1.3086892742730598	1.0	0.9822185052554624	1.0	0.2840517632309768	3.817008299115556	0.6538510769517204	0.7577450147588738	0.6517836709837826	0.5328341304288801	0.7327525636831933	1.0090051619307439	114.0	2.2667754928265063	61.0	0.1406492042913817
1042	Feb25-FISH2-3R4-rep1-cp190-100x_Position013_12_cmle.ics	9	2	0	1.7328	0.393252649541741	2.0	0.4033357295980032	1.0	0.2918229810711206	1.0	0.2906884067131244	3.0882425530278117	0.3488834844130002	0.484533243344931	0.3488834844130002	0.1717517871619132	0.8648729875872598	1.0008043443593513	248.0	4.840073611717772	198.0	0.45653348278186184
1043	Feb25-FISH2-3R4-rep1-cp190-100x_Position013_12_cmle.ics	10	1	0	1.5162	0.33089676379171834	1.0	0.13382365011942068	1.0	1.3904875446279013	1.0	0.30184140664634446	2.800556373142322	0.8240935700984628	0.8932670423426603	0.8223835546413836	0.7263214585640738	0.5187889276498466	0.9946755130275272	216.0	4.171757518826949	164.0	0.3781388443243705
1044	Feb25-FISH2-3R4-rep1-cp190-100x_Position013_12_cmle.ics	11	1	0	1.2995999999999999	0.5450063634135047	1.0	0.4263110477146584	1.0	0.3095250132321943	1.0	0.3159124829187753	2.7664711267100706	0.44043546989845583	0.5651240053228068	0.414812764019255	0.2631217011547633	0.8135522581397278	0.9997056347736396	164.0	3.196918799871363	111.0	0.2559354373171044
1045	Feb25-FISH2-3R4-rep1-cp190-100x_Position013_12_cmle.ics	12	1	0	0.8664	1.955316477303022	1.0	0.8904632928424527	1.0	0.32626801153583	1.0	0.3503980382358139	2.5733707045606633	0.42019232302613746	0.5357854784952238	0.41520882836047013	0.2605171671424243	0.8296807793123386	1.0168533379201983	98.0	1.862401699859836	54.0	0.12450913166778053
1046	Feb25-FISH2-3R4-rep1-cp190-100x_Position013_12_cmle.ics	12	2	0	1.083	0.45203450585591565	1.0	0.6600671706980651	2.0	0.65253602307166	1.0	0.19911502734019818	1.5198970762526813	0.5565327634873299	0.6133206819015421	0.5482402283636596	0.4645813067121693	0.7336094313093842	0.915510558747586	142.0	2.705269268853348	71.0	0.16370645089652625
1047	Feb25-FISH2-3R4-rep1-cp190-100x_Position013_12_cmle.ics	13	1	0	1.2995999999999999	NA	0.0	0.5094932971305838	1.0	0.0	1.0	0.1968089124130956	2.3607873301894764	0.09685392967607512	0.19946681161108307	0.09685392967607512	0.03385487440307489	0.9662183573387033	0.9680769006911445	126.0	2.464732217769618	59.0	0.13603775497035278
1048	Feb25-FISH2-3R4-rep1-cp190-100x_Position013_12_cmle.ics	16	1	0	1.5162	0.35631810376979295	1.0	0.13234413906362896	1.0	0.9077480443748005	1.0	0.31767783379119197	2.831700268143336	0.6863174244563682	0.7879553798362045	0.6858585145439141	0.5743751765038125	0.648433396835458	0.9958042988421911	192.0	3.682223073579044	141.0	0.325107177132538
1049	Feb25-FISH2-3R4-rep1-cp190-100x_Position013_12_cmle.ics	17	1	0	1.5162	0.5212827410101233	1.0	0.2012737160029212	1.0	0.3095250132321943	1.0	0.28191961503978014	3.053318190301519	0.41478869603062785	0.5291561856848845	0.41478869603062785	0.24453943922751784	0.80823049501532	0.9876677519976309	196.0	3.795019146240921	137.0	0.3158842784904802
1050	Feb25-FISH2-3R4-rep1-cp190-100x_Position013_12_cmle.ics	18	1	0	1.5162	0.167883471357274	1.0	0.32635870131774397	1.0	0.5097226605744432	1.0	0.27813572834450284	2.751754662445216	0.5110036257727056	0.6275670173561578	0.5067240252020923	0.3664556585829767	0.7786427951186944	0.9996665923178174	194.0	3.750323734330192	134.0	0.30896710450893683
1051	Feb25-FISH2-3R4-rep1-cp190-100x_Position013_12_cmle.ics	19	1	0	1.7328	0.3303885480601807	1.0	0.4691673384519181	1.0	0.2918229810711206	1.0	0.26087195996935253	3.169863573878365	0.4273268302989752	0.5642039652075923	0.420347219776737	0.22353417614536747	0.7938800459685234	1.0019888658033618	206.0	3.9950909569541437	142.0	0.3274129017930525
1052	Feb25-FISH2-3R4-rep1-cp190-100x_Position013_12_cmle.ics	21	1	0	1.2995999999999999	4.772213683598697	1.0	4.9426601963749865	1.0	0.0	1.0	0.2433140993931417	2.2018064411633453	0.19528847510227113	0.3485717308506136	0.18510368176047398	0.027860064889265058	0.9385165430232103	0.9828524471964231	168.0	3.1224728818098804	101.0	0.23287819071195984
1053	Feb25-FISH2-3R4-rep1-cp190-100x_Position013_12_cmle.ics	22	1	0	1.5162	0.4643060313600926	1.0	NA	0.0	1.0024833655297731	1.0	0.27914531831119865	2.994321552071702	0.7633982452386048	0.8614851273271988	0.7613524502460945	0.6450460089878023	0.6016165931563975	0.9924298043443819	176.0	3.4182807736548946	116.0	0.2674640606196767
1054	Feb25-FISH2-3R4-rep1-cp190-100x_Position013_12_cmle.ics	23	1	0	1.5162	0.5942583467524529	1.0	3.124817827559934	1.0	0.3634229110571259	1.0	0.20899261050311552	3.0195100448659558	0.44879551778933313	0.5706276437806342	0.450130930088555	0.26126707499944046	0.7763649387024328	0.9662832958517517	160.0	3.1309332248903248	87.0	0.20059804546475749
1055	Feb25-FISH2-3R4-rep1-cp190-100x_Position013_12_cmle.ics	24	1	0	1.7328	0.2935189148332265	1.0	0.33564748478959716	1.0	0.0	1.0	0.20584616120411617	2.113220701848266	0.1450824880047324	0.300610170234209	0.1450824880047324	0.0238316937975155	0.9573993842032859	0.9622436477655882	264.0	5.033800165120665	183.0	0.42194761287414506
1056	Feb25-FISH2-3R4-rep1-cp190-100x_Position013_12_cmle.ics	25	1	0	1.2995999999999999	0.25157687252264305	1.0	0.3829740426107824	1.0	1.5863714811341738	1.0	0.2533592821096046	2.8541733400728977	0.9205515149573334	0.962769536381404	0.9191524355729284	0.8675840782630055	0.4426189687136685	0.994873758361632	158.0	3.0394273152987568	94.0	0.2167381180883587
1057	Feb25-FISH2-3R4-rep1-cp190-100x_Position013_12_cmle.ics	26	1	0	1.7328	0.2599058113864377	1.0	0.5546819512193485	1.0	0.0	1.0	0.28150518806062647	2.9456900683505043	0.1328451429149739	0.24467592927263002	0.1328451429149739	0.02813480416961846	0.9537136892187265	0.9720093657964192	198.0	3.909930304672909	139.0	0.32049572781150915
1058	Feb25-FISH2-3R4-rep1-cp190-100x_Position013_12_cmle.ics	27	1	0	3.0324	0.2603730051087525	1.0	0.7959926047012581	1.0	1.4903888148537288	1.0	0.20387034492835865	5.075411047802704	0.8056394120418928	0.9014425342392874	0.8015747792116984	0.6745572833538541	0.6151486964907775	0.9344607299011308	390.0	7.755990120134895	327.0	0.7539719639882264
1059	Feb25-FISH2-3R4-rep1-cp190-100x_Position013_12_cmle.ics	29	1	0	1.2995999999999999	4.920614020189446	1.0	4.979438533777289	1.0	0.5556144027286182	1.0	0.21693609170633885	2.904920048630517	0.46754185764314593	0.5542058836473835	0.4650835266675469	0.39226097289548634	0.7849389204719949	0.9042398618644668	138.0	2.6626889427127303	71.0	0.16370645089652625
1060	Feb25-FISH2-3R4-rep1-cp190-100x_Position013_12_cmle.ics	29	2	0	0.8664	3.900753617106656	1.0	3.4683281977437916	1.0	0.0	1.0	0.1119323099639332	2.0084630450727095	0.15120936051958178	0.31209486265411723	0.15120936051958178	0.026378331478582342	0.9372824874285374	0.5933365183480503	138.0	2.5924731961914707	51.0	0.11759195768623716
1061	Feb25-FISH2-3R4-rep1-cp190-100x_Position013_12_cmle.ics	30	1	0	1.5162	0.23307881620796447	1.0	0.5250043346654085	1.0	0.3095250132321943	1.0	0.28230249772101607	2.5320183553998974	0.4342422528502962	0.5734565236805287	0.43403387610514094	0.23772065608906617	0.8015678238123704	0.9809752592887266	194.0	3.7737289831706122	135.0	0.31127282916945126
1062	Feb25-FISH2-3R4-rep1-cp190-100x_Position013_12_cmle.ics	31	1	0	1.7328	0.11089553994679763	1.0	0.34495251415260114	1.0	0.0	1.0	0.2872256686807972	3.4365033044864997	0.1928679055750879	0.334776494224008	0.1818114850159049	0.027399966515988614	0.9367428334988368	0.9748912988546848	206.0	4.065306703475404	149.0	0.34355297441665367
1063	Feb25-FISH2-3R4-rep1-cp190-100x_Position013_12_cmle.ics	32	1	0	1.083	2.4902848973599094	1.0	2.539781884742473	1.0	0.5158750220536572	1.0	0.35503771173302995	3.1417436662170664	0.5085246591755448	0.6135002104854117	0.5061607460898288	0.38032285223924095	0.761218089663729	1.0121227948292366	116.0	2.2646604070563954	70.0	0.1614007262360118
1064	Feb25-FISH2-3R4-rep1-cp190-100x_Position013_12_cmle.ics	32	2	0	0.8664	0.4407597819712731	1.0	0.7157176216628952	1.0	2.5991999999999997	1.0	0.282425622565585	2.1286603136219533	0.995733622615848	0.9993240180045982	0.9948269162268061	0.988937372494414	0.17323843601118727	1.0055053898032622	104.0	1.9730826867516031	53.0	0.12220340700726606
1065	Feb25-FISH2-3R4-rep1-cp190-100x_Position013_12_cmle.ics	33	1	0	1.2995999999999999	0.26332509641771557	1.0	0.6383177292064415	1.0	1.3278306771583712	1.0	0.30401747760250564	2.687934667698361	0.8292427555199704	0.8957210605733994	0.8259477104055677	0.7477750746774243	0.5414019395052487	0.9984852148134412	174.0	3.326774864063326	119.0	0.27438123460122005
1066	Feb25-FISH2-3R4-rep1-cp190-100x_Position013_12_cmle.ics	34	1	0	1.5162	0.351555098271498	1.0	0.2310955154185381	1.0	0.0	1.0	0.2525071255778833	2.4069256821096703	0.24291756869275605	0.43939050791007495	0.23336552872606162	0.027700249791840135	0.8860426363625962	0.9967447123971537	216.0	4.171757518826949	150.0	0.3458586990771681
1067	Feb25-FISH2-3R4-rep1-cp190-100x_Position013_12_cmle.ics	35	1	0	1.083	0.7350939066227502	1.0	0.3323971397112813	1.0	1.2061562705180378	1.0	0.2667389988896994	2.7299170901852454	0.9085164175243445	0.9598015484395499	0.905504536299636	0.8382361093146584	0.5103739421892306	0.9807165194996978	106.0	2.017778098662332	53.0	0.12220340700726606
1068	Feb25-FISH2-3R4-rep1-cp190-100x_Position013_12_cmle.ics	36	1	0	1.5162	0.15734926216496467	1.0	0.24774627521530398	1.0	1.0521827216106825	1.0	0.346679031856264	3.1282474491277603	0.7236823846132497	0.794718436901557	0.7198107185479171	0.6326219089117704	0.639562095151692	0.9963855979519841	190.0	3.684338159349155	145.0	0.33433007577459584
1069	Feb25-FISH2-3R4-rep1-cp190-100x_Position013_12_cmle.ics	37	1	0	1.5162	0.2570934042285191	1.0	0.3613011667867849	1.0	0.5963412819178956	1.0	0.2759797019520922	3.2418267232198876	0.5457238617676964	0.6506941742088548	0.5440480524208228	0.40491507977354607	0.7460282099127876	0.978487182163644	218.0	4.263263428418519	159.0	0.3666102210217982
1070	Feb25-FISH2-3R4-rep1-cp190-100x_Position013_12_cmle.ics	38	1	0	1.2995999999999999	0.36480685209459013	1.0	0.4316263978621365	1.0	1.969554495985222	1.0	0.32221463113741466	2.7968215632131552	0.9564162542530158	0.9790538973090009	0.9537387875038664	0.9230155815032478	0.3640180381442166	0.9864363768103953	156.0	2.9947319033880286	104.0	0.2397953646935032
1071	Feb25-FISH2-3R4-rep1-cp190-100x_Position013_12_cmle.ics	39	1	0	1.7328	0.16185027209467706	1.0	0.5548375858454124	1.0	0.6016084874694266	1.0	0.228800280892859	2.7161934209739	0.5992331017846882	0.7088716697103651	0.5975377333265064	0.40336968703953396	0.7299639014901598	0.9455873485865912	234.0	4.527205728342669	161.0	0.37122167034282705
1072	Feb25-FISH2-3R4-rep1-cp190-100x_Position013_12_cmle.ics	40	1	0	1.2995999999999999	0.1635526334757674	1.0	0.39768442117192127	1.0	0.9769821476146442	1.0	0.30051012392772464	2.596306220185778	0.7524588335873322	0.8556332007582798	0.7473664647065383	0.6027357543768352	0.6309244529982052	1.0008857713348691	190.0	3.6609329105087354	135.0	0.31127282916945126
1073	Feb25-FISH2-3R4-rep1-cp190-100x_Position013_12_cmle.ics	41	1	0	1.9493999999999998	0.492572915417662	1.0	0.46388488908262626	1.0	1.3107987492438529	1.0	0.2829388513194647	2.9076515240674343	0.7386034885216975	0.8069825573915121	0.7338393956659989	0.6266693623982208	0.6275383660389665	0.9779298343582689	310.0	6.014984141386589	273.0	0.6294628323204459
1074	Feb25-FISH2-3R4-rep1-cp190-100x_Position013_12_cmle.ics	42	1	0	1.2995999999999999	0.09322254893150295	1.0	0.27808047697706867	1.0	0.5556144027286182	1.0	0.2921354378512409	2.9331162362753003	0.5255997460432633	0.6444242891478844	0.5210738742007165	0.4277946578386468	0.7574201632796821	0.984415492194738	142.0	2.7520797665341874	86.0	0.19829232080424306
1075	Feb25-FISH2-3R4-rep1-cp190-100x_Position013_12_cmle.ics	43	1	0	1.2995999999999999	0.4478932613936133	1.0	0.42066676347047954	1.0	0.10317500441073144	1.0	0.21967684102999432	1.9247462849541477	0.25886371065112834	0.40271764870688215	0.25373393191869736	0.09342000813827055	0.8973625538319585	0.9121394688547462	184.0	3.48003617709571	110.0	0.2536297126565899
1076	Feb25-FISH2-3R4-rep1-cp190-100x_Position013_12_cmle.ics	44	1	0	1.5162	0.3781945757544108	1.0	0.9338675882627314	1.0	0.7295574526778015	1.0	0.28013140511610374	4.2300481950890605	0.5853383807059193	0.6771784616920105	0.5882113908077935	0.47438173250351107	0.7292254000482181	0.9876893345912164	144.0	2.8669909249661756	86.0	0.19829232080424306
1077	Feb25-FISH2-3R4-rep1-cp190-100x_Position013_12_cmle.ics	44	2	0	1.2995999999999999	1.274434718573227	1.0	0.34097245040685925	1.0	0.10317500441073144	1.0	0.2667389988896994	4.56628378360258	0.19459474873637458	0.28580034362056306	0.18368729102950718	0.06841756314562525	0.9200473681507086	1.0161551412369632	106.0	2.1348043428644314	53.0	0.12220340700726606
1078	Feb25-FISH2-3R4-rep1-cp190-100x_Position013_12_cmle.ics	45	1	0	1.2995999999999999	NA	0.0	NA	0.0	0.0	1.0	0.27365459734503106	2.5175832756787937	0.24804220591872064	0.43405914010151087	0.24804220591872064	0.03203127760048047	0.8942347182083085	0.9952826772623159	144.0	2.726559431923657	85.0	0.19598659614372857
1079	Feb25-FISH2-3R4-rep1-cp190-100x_Position013_12_cmle.ics	47	1	0	0.8664	1.315790834085832	1.0	0.43329002575608117	1.0	0.815064591942846	1.0	0.3089982052636375	2.0834441301354505	0.7033943235505496	0.7861140238227081	0.7033943235505496	0.5968106789825277	0.6354040580272379	0.995953906698631	118.0	2.1923295747650244	67.0	0.15448355225446841
1080	Feb25-FISH2-3R4-rep1-cp190-100x_Position013_12_cmle.ics	48	1	0	1.083	0.25988262836781717	1.0	0.4671281318582548	1.0	0.9479040472602467	1.0	0.3191784862749187	2.2229324609834573	0.7738910724312185	0.8579393599101628	0.7689724873666479	0.6481246490735542	0.5947158272756242	0.9962817796113009	140.0	2.6605738569426194	88.0	0.20290377012527194
1081	Feb25-FISH2-3R4-rep1-cp190-100x_Position013_12_cmle.ics	49	1	0	1.5162	0.49212131681575044	1.0	0.06297626732907523	1.0	0.23070632344123612	1.0	0.1692156315376381	4.427987427241979	0.3369654560399194	0.43234868377983227	0.333495784749449	0.20659455763509532	0.8735017931295075	0.8047128861324563	134.0	2.549892870050853	60.0	0.13834347963086724
1082	Feb25-FISH2-3R4-rep1-cp190-100x_Position013_12_cmle.ics	51	1	0	1.5162	5.480477457615362	1.0	0.61657625851144	1.0	0.10317500441073144	1.0	0.2613102454790766	2.8905409366270187	0.26034017526711944	0.40869485309474285	0.2496010960460473	0.05290594220696223	0.9039038044306643	0.9870145088341609	202.0	3.882294884292267	138.0	0.3181900031509946
1083	Feb25-FISH2-3R4-rep1-cp190-100x_Position013_12_cmle.ics	51	2	0	1.2995999999999999	0.3742237423537491	1.0	0.4188384254124723	2.0	2.8158	1.0	0.2660157372343133	2.653835599652833	0.9735720909250395	0.986982364685931	0.9725194857271747	0.9555524924187364	0.3013271127931257	0.9946327286474487	162.0	3.105412890279794	100.0	0.23057246605144538
1084	Feb25-FISH2-3R4-rep1-cp190-100x_Position013_12_cmle.ics	52	1	0	1.7328	0.43423893654282203	1.0	0.6600871638281927	1.0	0.20635000882146287	1.0	0.2608315189686978	3.4392934403055606	0.3926377692777314	0.5340576369594199	0.36717085508528424	0.1818971854325264	0.8306558978868743	0.9881684431058372	224.0	4.373944415310286	161.0	0.37122167034282705
1085	Feb25-FISH2-3R4-rep1-cp190-100x_Position013_12_cmle.ics	53	1	0	1.5162	0.30890859052221203	1.0	0.49646833536523355	1.0	0.10317500441073144	1.0	0.3046286893447269	2.854775785487674	0.3013972189646507	0.4675892109231027	0.2976444965655889	0.06528396716367901	0.8824842580728348	0.9976422431079117	202.0	3.882294884292267	149.0	0.34355297441665367
1086	Feb25-FISH2-3R4-rep1-cp190-100x_Position013_12_cmle.ics	54	1	0	0.8664	1.6391877676224946	1.0	NA	0.0	0.8508028822180275	1.0	0.27481492814606734	1.804989624313641	0.7608979757790492	0.8432971277553509	0.75324543316005	0.6558751778816833	0.5866446874071607	0.9794472140473478	114.0	2.079533502103147	60.0	0.13834347963086724
1087	Feb25-FISH2-3R4-rep1-cp190-100x_Position013_12_cmle.ics	56	1	0	1.9493999999999998	2.0746206441714112	1.0	5.4238313314546724	1.0	0.9971598751598192	1.0	0.18155110828925153	2.991920565245182	0.696125783578255	0.7605461925804131	0.694012691398623	0.5974013462131332	0.6137317378608399	0.8723302824274192	184.0	3.5502519236169685	100.0	0.23057246605144538
1088	Feb25-FISH2-3R4-rep1-cp190-100x_Position013_12_cmle.ics	57	1	0	1.5162	0.18893358415008496	1.0	0.7199179308344626	1.0	0.9733510449106972	1.0	0.27251917564700884	2.261913837313174	0.6898245216372944	0.7740723950561317	0.6862419171026867	0.5744696926767534	0.6689409643238889	0.9845415639638222	218.0	4.099426686535578	158.0	0.3643044963612837
1089	Feb25-FISH2-3R4-rep1-cp190-100x_Position013_12_cmle.ics	59	1	0	0.8664	0.46143252431313714	1.0	0.4970390800456163	1.0	0.0	1.0	0.2708035121517532	2.1326263523839217	0.16429905987722057	0.31866306829977165	0.14643079569382247	0.037219371867493106	0.9368972818755572	0.984090048036715	112.0	2.081648587873258	58.0	0.13373203030983835
1090	Feb25-FISH2-3R4-rep1-cp190-100x_Position013_12_cmle.ics	60	1	0	1.7328	0.10133467040458514	1.0	0.2916356438209562	1.0	0.10317500441073144	1.0	0.29004013690776226	3.491058282119711	0.31975911056207534	0.46991043854231007	0.3152933909820877	0.08945954292773317	0.8864691844529662	0.993252603281137	218.0	4.286668677258938	163.0	0.375833119663856
1091	Feb25-FISH2-3R4-rep1-cp190-100x_Position013_12_cmle.ics	62	1	0	1.2995999999999999	3.0471809473800984	1.0	0.33977664170380334	1.0	2.362701411156373	1.0	0.3099409229247099	2.7615704845338267	0.9656476602848348	0.9808642860869111	0.96527596640409	0.9452273201523292	0.29530562621279866	1.008845173930522	156.0	3.041542401068868	102.0	0.23518391537247432
1092	Feb25-FISH2-3R4-rep1-cp190-100x_Position013_12_cmle.ics	63	1	0	1.2995999999999999	0.3849569446880712	1.0	0.3613216703089804	1.0	0.8318234787411565	1.0	0.3121890240836562	2.303254009065021	0.6905276413158385	0.7937628256949195	0.6865477893165848	0.5615283564454947	0.6247470511219217	0.9997066212431592	182.0	3.4821512628658207	129.0	0.29743848120636457
1093	Feb25-FISH2-3R4-rep1-cp190-100x_Position013_12_cmle.ics	65	1	0	1.2995999999999999	0.3384868367527044	1.0	0.40898860182119207	1.0	0.0	1.0	0.1975319255831899	2.8282362615099617	0.09380075638122562	0.2925642271988998	0.09380075638122562	0.03318948653807396	0.9498101834538091	0.928918171637447	158.0	3.062832564139177	83.0	0.1913751468226997
1094	Feb25-FISH2-3R4-rep1-cp190-100x_Position013_12_cmle.ics	66	1	0	1.7328	6.561330902293853	1.0	NA	0.0	0.0	1.0	0.11582567361892272	2.1487608394168607	0.08143729655357562	0.19682707473405148	0.05761938320077855	0.02880130205711601	0.9684632971994588	0.8919230325027567	208.0	4.133407364226552	96.0	0.22134956740938755
1095	Feb25-FISH2-3R4-rep1-cp190-100x_Position013_12_cmle.ics	68	1	0	1.083	0.6324929378208453	1.0	NA	0.0	0.72222503087512	1.0	0.27481492814606734	2.6267547157413254	0.6997050147492625	0.7815552277941659	0.6939036381514258	0.5978367748279253	0.6693754899334172	0.9744691787791565	114.0	2.1965597463052466	60.0	0.13834347963086724
1096	Feb25-FISH2-3R4-rep1-cp190-100x_Position013_12_cmle.ics	69	1	0	1.083	2.7167282956852614	1.0	0.7431736011856486	1.0	0.5556144027286182	1.0	0.18032796373144538	1.7059220911745194	0.6510118704451048	0.7779871982497376	0.6487501293479385	0.4733838898990347	0.6630886669550615	0.7968545033051871	144.0	2.6563436854023967	69.0	0.1590950015754973
1097	Feb25-FISH2-3R4-rep1-cp190-100x_Position013_12_cmle.ics	70	1	0	1.2995999999999999	0.5182461071071474	1.0	0.1524081703315153	1.0	0.32626801153583	1.0	0.26627900372109287	2.838194450150885	0.5017357993655354	0.651253965403723	0.5017357993655354	0.315429161429341	0.7689359940431627	1.0006566508483679	124.0	2.3966315570184697	67.0	0.15448355225446841
1098	Feb25-FISH2-3R4-rep1-cp190-100x_Position013_12_cmle.ics	71	1	0	1.2995999999999999	0.2981554854184287	1.0	0.38316011412500345	1.0	0.5260913608053412	1.0	0.2567992828564918	3.84752566772231	0.4874085548210972	0.5758937472202199	0.4795254819563517	0.3847330644295508	0.773926503216572	0.9871505057916133	114.0	2.266775492826506	58.0	0.13373203030983835
1099	Feb25-FISH2-3R4-rep1-cp190-100x_Position013_12_cmle.ics	72	1	0	1.7328	0.41842092146562626	1.0	0.5014604149715641	2.0	1.3030967794560564	1.0	0.2844528950677704	3.2263538178785476	0.8640880531170625	0.9358794807972652	0.858186864603691	0.7138178206980845	0.509438550398929	0.9982521433983111	214.0	4.17387260459706	157.0	0.3619987717007692
1100	Feb25-FISH2-3R4-rep1-cp190-100x_Position013_12_cmle.ics	73	1	0	1.2995999999999999	0.3618595956498651	1.0	0.44765779355043966	1.0	0.0	1.0	0.21629714138363917	2.9095396696488924	0.10742607027545492	0.3245342663766667	0.10742607027545492	0.038717695851289466	0.9540283082202738	0.8868897707927503	142.0	2.7286745176937677	74.0	0.17062362487806956
1101	Feb25-FISH2-3R4-rep1-cp190-100x_Position013_12_cmle.ics	74	1	0	1.083	5.032460956720575	1.0	4.149741443617347	1.0	0.8508028822180275	1.0	0.21918144448824806	3.0192788474802845	0.7933432862035654	0.8731799420391675	0.7895494862562571	0.6995521208395539	0.6067381506143162	0.9458140834105715	116.0	2.241255158215975	55.0	0.12681485632829495
1102	Feb25-FISH2-3R4-rep1-cp190-100x_Position013_12_cmle.ics	75	1	0	1.5162	0.1479526007220269	1.0	0.5896671740601995	1.0	0.46141264688247224	1.0	0.3313398501832985	3.0108944881131405	0.4916392620255281	0.6294451256897609	0.4902318711331587	0.337038765955075	0.76388892005251	1.0124524194777578	192.0	3.7524388201003034	144.0	0.33202435111408135
1103	Feb25-FISH2-3R4-rep1-cp190-100x_Position013_12_cmle.ics	76	1	0	1.2995999999999999	0.28149806787383247	1.0	0.6335674564149131	1.0	0.9733510449106972	1.0	0.23817191796753598	1.7980670784594823	0.7296935483870968	0.8170766129032258	0.7257338709677419	0.6012056451612903	0.661877302322853	0.9876226647215377	194.0	3.6332974901280934	124.0	0.28590985790379225
1104	Feb25-FISH2-3R4-rep1-cp190-100x_Position013_12_cmle.ics	77	1	0	1.7328	0.3359531285680384	1.0	0.2231230137883408	1.0	0.0	1.0	0.17882458006493163	2.3244684102253754	0.1307196650444523	0.23846891057883146	0.07823332698947827	0.0271845518066393	0.9514867057811366	0.9110429698783621	238.0	4.5697860544832904	146.0	0.3366358004351103
1105	Feb25-FISH2-3R4-rep1-cp190-100x_Position013_12_cmle.ics	78	1	0	1.083	2.695565285180122	1.0	0.49161855141824173	1.0	1.3077824382341616	1.0	0.26179938779914946	2.4411443360106335	0.8078185429079127	0.8596041949757848	0.8073655970175255	0.7241768579492004	0.5934795043099101	0.9670038796271911	108.0	2.0156630128922206	54.0	0.12450913166778053
1106	Feb25-FISH2-3R4-rep1-cp190-100x_Position013_12_cmle.ics	78	2	0	1.2995999999999999	0.46343551161652224	1.0	2.7924001399153893	1.0	1.0987399361686254	1.0	0.29436002083031837	2.625853716163944	0.7465105745444409	0.8378000766523814	0.7477788230375249	0.6489390613567472	0.6269371351776187	1.0037027018871911	146.0	2.8180653415152253	90.0	0.20751521944630086
1107	Feb25-FISH2-3R4-rep1-cp190-100x_Position013_12_cmle.ics	79	1	0	1.2995999999999999	0.3876969626014261	1.0	0.26486467559119076	1.0	1.847138149621899	1.0	0.29990922299818334	2.6451330855866133	0.9374814105493772	0.9755816231038761	0.9349931445733313	0.8751151639136143	0.430509124341065	0.9872393274699857	192.0	3.6822230735790438	137.0	0.3158842784904802
1108	Feb25-FISH2-3R4-rep1-cp190-100x_Position013_12_cmle.ics	80	1	0	1.5162	0.26347279627246606	1.0	0.3009715476842247	1.0	0.0	1.0	0.17521536022876574	3.469747384008775	0.21599617882527394	0.3554120238680839	0.21599617882527394	0.027842533381810922	0.9187364452365457	0.73119089855828	128.0	2.4392118831590865	57.0	0.13142630564932387
1109	Feb25-FISH2-3R4-rep1-cp190-100x_Position013_12_cmle.ics	82	1	0	1.7328	0.3966228499386524	1.0	0.4358420062483035	1.0	2.409544494405231	1.0	0.2880880389659548	3.295144934690634	0.9753230154009693	0.9912301793194214	0.9737095202541096	0.9506839953936296	0.2734976990830674	0.9866719656771102	214.0	4.2206831022779	158.0	0.3643044963612837
1110	Feb25-FISH2-3R4-rep1-cp190-100x_Position013_12_cmle.ics	83	1	0	1.083	0.19807282979024646	1.0	0.3131179635991012	1.0	0.6952437723139506	1.0	0.259770442543706	2.918568584566034	0.7353846153846154	0.8265991902834008	0.7277732793522267	0.5771255060728745	0.6505684397606661	0.9696947772442283	120.0	2.3072407331970126	63.0	0.1452606536124106
1111	Feb25-FISH2-3R4-rep1-cp190-100x_Position013_12_cmle.ics	84	1	0	1.5162	0.2326050536018427	1.0	0.23438639255526897	1.0	0.9788040346074901	1.0	0.25760143843210764	2.675772700449843	0.7105052975752206	0.8028759156880608	0.7094819732687724	0.5878904543809512	0.6698409395595488	0.9820412887405525	224.0	4.3037286687890255	160.0	0.3689159456823127
1112	Feb25-FISH2-3R4-rep1-cp190-100x_Position013_12_cmle.ics	85	1	0	1.7328	0.2393717259884293	1.0	5.163939000342858	1.0	0.23070632344123612	1.0	0.24957702001314727	2.7707808033343575	0.34098722465090614	0.48034584998211327	0.33788282088439126	0.15915829427564923	0.8593332648733499	0.985815442717235	232.0	4.4356998187511	166.0	0.3827502936453994
1113	Feb25-FISH2-3R4-rep1-cp190-100x_Position013_12_cmle.ics	86	1	0	1.5162	2.9499958736779814	1.0	4.576037524254464	1.0	0.0	1.0	0.27841751300124384	2.897711953120284	0.23880106844156412	0.42227525506852914	0.2339040446059757	0.028907766636014656	0.9143963208914974	0.9559408569152897	192.0	3.7056283224194635	132.0	0.30435565518790797
1114	Feb25-FISH2-3R4-rep1-cp190-100x_Position013_12_cmle.ics	87	1	0	1.5162	0.11173795583132501	1.0	0.6099418911897548	2.0	1.5490250415242273	1.0	0.2674963867219857	2.9247842310359875	0.8780001213191435	0.9269153259777986	0.8699593580869319	0.7994560858400339	0.48618138239298564	0.9859262544213093	210.0	4.037671283094762	148.0	0.3412472497561391
1115	Feb25-FISH2-3R4-rep1-cp190-100x_Position013_12_cmle.ics	88	1	0	1.5162	0.3922307727740486	1.0	0.29180714739903474	1.0	0.7295574526778015	1.0	0.26594939856407523	2.855248213547947	0.6320421978300066	0.7397866384082498	0.6286021573403346	0.5001186220858508	0.703235227177157	0.9865011705317916	190.0	3.660932910508735	127.0	0.29282703188533565
1116	Feb25-FISH2-3R4-rep1-cp190-100x_Position013_12_cmle.ics	89	1	0	1.5162	0.2444221893060741	1.0	0.22343198508089837	1.0	2.0261881085337166	1.0	0.2858757723144158	2.786143185967092	0.9543112622316817	0.9871745788667687	0.9540776598229813	0.8943241103641602	0.45251007391697967	0.9941843726455388	210.0	4.014266034254343	153.0	0.35277587305871144
1117	Feb25-FISH2-3R4-rep1-cp190-100x_Position013_12_cmle.ics	90	1	0	1.7328	4.370081594665655	1.0	0.797316870362427	1.0	0.0	1.0	0.10502211914903851	2.7637715075597	0.05291005291005291	0.16575798000889352	0.07794082580927891	0.026448581868801113	0.9657663597810474	0.7233939397806601	164.0	3.267134546392622	64.0	0.14756637827292504
1118	Feb25-FISH2-3R4-rep1-cp190-100x_Position013_12_cmle.ics	90	2	0	0.8664	0.3986945483601581	1.0	0.5335918550581468	2.0	2.042760867497844	1.0	0.31365172603656777	1.8676307622160115	0.9429847456644046	0.9687018669966295	0.9429718564919539	0.8971476261366639	0.34869733149832427	0.9902549148767518	144.0	2.679748934242817	91.0	0.20982094410681532
1119	Feb25-FISH2-3R4-rep1-cp190-100x_Position013_12_cmle.ics	91	1	0	1.5162	0.22644041863232672	1.0	0.2544738581666949	1.0	0.10317500441073144	1.0	0.2659033223465699	2.9525631785036723	0.3064734472860125	0.45462959942588727	0.2972582854906054	0.09746868475991649	0.8838416839396084	0.9963852411560632	186.0	3.571542086687278	123.0	0.2836041332432778
1120	Feb25-FISH2-3R4-rep1-cp190-100x_Position013_12_cmle.ics	92	1	0	1.5162	0.3122458653553569	1.0	1.684933103879144	1.0	0.10317500441073144	1.0	0.26143359593652216	3.0134467917334296	0.21787524965432478	0.3796550929482255	0.21787524965432478	0.07031033952988171	0.9005042745934837	0.9879915188044235	184.0	3.597062421297809	120.0	0.2766869592617345
1121	Feb25-FISH2-3R4-rep1-cp190-100x_Position013_12_cmle.ics	93	1	0	1.5162	0.28083848515015375	1.0	0.7097008778374168	1.0	0.5097226605744432	1.0	0.2724168370193775	2.9655208634039503	0.5303385453218427	0.6634968980714707	0.5234679841675323	0.3611957162507369	0.7759245617565713	0.9880666885493563	204.0	3.9503955450434156	143.0	0.3297186264535669
1122	Feb25-FISH2-3R4-rep1-cp190-100x_Position013_12_cmle.ics	94	1	0	1.7328	0.5530705589650562	1.0	0.23054311279936268	1.0	0.10317500441073144	1.0	0.27346259897054487	2.5715860419655194	0.3288958209763992	0.48346550676244665	0.3048629570234983	0.09400423247878269	0.8722812941987851	0.9846827456639313	198.0	3.81630930931123	137.0	0.3158842784904802
1123	Feb25-FISH2-3R4-rep1-cp190-100x_Position013_12_cmle.ics	95	1	0	1.2995999999999999	0.42803067601667416	1.0	0.49800501049678936	1.0	1.3842379406474168	1.0	0.30258378519591916	2.6332366280158745	0.859930199330101	0.9138773725591237	0.8508264430546771	0.7813029458381155	0.5678056870299693	0.9953513463692066	182.0	3.458746014025401	127.0	0.29282703188533565
1124	Feb25-FISH2-3R4-rep1-cp190-100x_Position013_12_cmle.ics	97	1	0	2.166	0.19287639248220118	1.0	0.3435275978681572	1.0	0.8815276241084421	1.0	0.24263143002961063	4.376748638369234	0.7062333079304923	0.8037458892024194	0.7044070496316588	0.5573760924938038	0.5892407408930865	0.9574669965104502	214.0	4.24408835111832	145.0	0.33433007577459584
1125	Feb25-FISH2-3R4-rep1-cp190-100x_Position013_12_cmle.ics	99	1	0	1.083	0.347510744667872	1.0	0.19285415482977813	1.0	0.0	1.0	0.29733737369906565	2.4275924709555974	0.18923310298331367	0.3149738749367942	0.17525703691218608	0.026077869543232764	0.928329832182059	0.9834853435303966	130.0	2.483907295069816	76.0	0.1752350741990985
1126	Feb25-FISH2-3R4-rep1-cp190-100x_Position013_12_cmle.ics	99	2	0	1.083	1.2063441054426047	1.0	1.4309336415730456	1.0	0.3720027687491155	1.0	0.3139710308367558	2.7092244837399035	0.3941007921793359	0.47546940839373	0.37676049216248103	0.2848238665093545	0.832525064174987	1.0042049985275998	122.0	2.3285308962673215	71.0	0.16370645089652625
1127	Feb25-FISH2-3R4-rep1-cp190-100x_Position013_12_cmle.ics	100	1	0	1.083	NA	0.0	0.7243002448789286	1.0	0.2918229810711206	1.0	0.31950628410532356	3.1654761313155872	0.4409826060421117	0.5461016173329265	0.4376716509002136	0.28273573390296003	0.7994031625989495	0.9712443603930595	112.0	2.198674832075358	63.0	0.1452606536124106
1128	Feb25-FISH2-3R4-rep1-cp190-100x_Position013_12_cmle.ics	101	1	0	1.2995999999999999	0.3296524799865568	1.0	NA	0.0	0.23070632344123612	1.0	0.26627900372109287	2.797562118092579	0.4032605444211786	0.5592282381094825	0.4032605444211786	0.25265480107687704	0.8322323568260249	0.9789753727193032	124.0	2.3732263081780496	67.0	0.15448355225446841
1129	Feb25-FISH2-3R4-rep1-cp190-100x_Position013_12_cmle.ics	104	1	0	1.083	4.658250618756892	1.0	4.5454163283964135	1.0	0.3095250132321943	1.0	0.2721093876902648	2.303885551593032	0.4293442753565453	0.5493347143653892	0.40076487929248666	0.25238626404270575	0.8068844362079473	0.9939251257945871	142.0	2.658458771172508	83.0	0.1913751468226997
1130	Feb25-FISH2-3R4-rep1-cp190-100x_Position013_12_cmle.ics	105	1	0	1.7328	0.3334865458664201	1.0	0.10003708390718725	1.0	0.0	1.0	0.19838637851531346	2.6047214836005868	0.10820754970807436	0.2390763311539807	0.0755374391261065	0.027369709688702344	0.9632788738206375	0.8987171090082692	232.0	4.576131311793623	148.0	0.3412472497561391
1131	Feb25-FISH2-3R4-rep1-cp190-100x_Position013_12_cmle.ics	106	1	0	1.9493999999999998	0.3594151568857736	1.0	0.2639924589425882	1.0	0.3095250132321943	1.0	0.2500095287576427	3.1341167181653526	0.42211382899089656	0.5621936348489605	0.42211382899089656	0.22801716852196172	0.8312373891217788	0.9960272483732258	230.0	4.461220153361632	164.0	0.3781388443243705
1132	Feb25-FISH2-3R4-rep1-cp190-100x_Position013_12_cmle.ics	107	1	0	1.5162	0.5656064678369539	1.0	0.6094713538986163	1.0	0.2918229810711206	1.0	0.22515571999512277	2.504565136719489	0.3734607187259487	0.5301491918773311	0.3783819785684684	0.2260634361494287	0.8444190860690561	0.9323845435606118	162.0	3.0586023925989543	92.0	0.21212666876732977
1133	Feb25-FISH2-3R4-rep1-cp190-100x_Position013_12_cmle.ics	108	1	0	1.7328	0.33267329992166	2.0	0.5500672799532605	2.0	3.1254176715503172	1.0	0.22724502402561847	3.630584281478145	0.9752621815251813	0.9854574357116535	0.9747312600328547	0.9507726469247153	0.2730381597145237	0.9337671999713186	196.0	3.7950191462409206	123.0	0.2836041332432778
1134	Feb25-FISH2-3R4-rep1-cp190-100x_Position013_12_cmle.ics	108	2	0	1.5162	3.2811268032258236	2.0	3.7736146034557083	2.0	0.0	1.0	0.16602887892757964	2.208869696584939	0.12435742884090469	0.2657090300376642	0.12435742884090469	0.018910174329633538	0.9657682896578486	0.8228799269050585	202.0	3.8354843866114274	110.0	0.2536297126565899
1135	Feb25-FISH2-3R4-rep1-cp190-100x_Position013_12_cmle.ics	109	1	0	2.3826	0.1980785779127317	1.0	0.34181193355834455	1.0	0.913592684735068	1.0	0.274454686151103	3.162432481260923	0.6466716197635288	0.763525484355722	0.6417633473073419	0.475551088056425	0.7156185521281788	0.9934713625191841	332.0	6.483228423564183	298.0	0.6871059488333073
1136	Feb25-FISH2-3R4-rep1-cp190-100x_Position013_12_cmle.ics	110	1	0	1.2995999999999999	0.31963807575378833	1.0	0.36880790085632836	1.0	1.319789431739984	1.0	0.26546457922833755	2.3795192443818958	0.865492031498215	0.9215448473771416	0.8625625608527066	0.7627043369830723	0.5035307631665339	0.9667199231477251	180.0	3.3906453532742526	117.0	0.26976978528019113
1137	Feb25-FISH2-3R4-rep1-cp190-100x_Position013_12_cmle.ics	111	1	0	1.7328	0.3751531355197442	1.0	0.4188187685700134	1.0	0.0	1.0	0.17895148026777302	3.620019776745095	0.09629868999975143	0.2248005170399463	0.09629868999975143	0.03486912426359094	0.9535382637586389	0.8856636690723128	158.0	3.1798588083412755	79.0	0.18215224818064185
1138	Feb25-FISH2-3R4-rep1-cp190-100x_Position013_12_cmle.ics	112	1	0	1.2995999999999999	0.13546282050211442	1.0	0.3349094296417754	1.0	0.10317500441073144	1.0	0.26378387295447825	2.765338886476041	0.2775456044841826	0.47204206401369064	0.2775456044841826	0.10903533029923486	0.8782865813462618	0.9946089815140718	140.0	2.683979105783039	80.0	0.18445797284115634
1139	Feb25-FISH2-3R4-rep1-cp190-100x_Position013_12_cmle.ics	113	1	0	1.083	3.5186775596555626	1.0	3.093978377462572	1.0	0.815064591942846	1.0	0.2957864950993678	3.4329771168449392	0.7504209726945554	0.8361755868854625	0.7466569815432363	0.6506174266186813	0.596349001294581	1.000917729762951	110.0	2.130574171324209	59.0	0.13603775497035278
1140	Feb25-FISH2-3R4-rep1-cp190-100x_Position013_12_cmle.ics	114	1	0	1.5162	0.20986129207008888	1.0	0.331237856825443	1.0	0.4883922886704704	1.0	0.293128628165803	3.139379563759645	0.5988484610010519	0.7392494920861807	0.5901757823478868	0.3698134571063768	0.7444097185789846	0.9926800517877566	182.0	3.52896176054666	125.0	0.28821558256430674
1141	Feb25-FISH2-3R4-rep1-cp190-100x_Position014_13_cmle.ics	2	1	0	1.7328	0.37344792568684254	1.0	0.5736321751375367	1.0	0.20635000882146287	1.0	0.2679447873446418	2.6063525061678274	0.3447557972560712	0.4954440862509443	0.34119180396883525	0.1764320851667522	0.8487764769622858	0.970444506343817	232.0	4.4122945699106815	172.0	0.3965846416084861
1142	Feb25-FISH2-3R4-rep1-cp190-100x_Position014_13_cmle.ics	3	1	0	1.5162	0.33795092988956166	1.0	0.3885035792056497	1.0	0.9755754663213545	1.0	0.2880880389659548	2.768659978140144	0.7037655374884236	0.7982756774124451	0.6990405029956719	0.567684544097172	0.6469018591115271	0.9869321988404918	214.0	4.103656858075801	158.0	0.3643044963612837
1143	Feb25-FISH2-3R4-rep1-cp190-100x_Position014_13_cmle.ics	5	1	0	1.083	0.2052496015608935	1.0	0.5451462844506233	1.0	0.9512265400461282	1.0	0.21523675203104856	2.526633058354526	0.6948506169062915	0.7817817205397505	0.6947282553278271	0.5791101594099453	0.6200405118828487	0.9112843662002628	156.0	2.877705659185929	85.0	0.19598659614372857
1144	Feb25-FISH2-3R4-rep1-cp190-100x_Position014_13_cmle.ics	6	1	0	1.5162	0.2715507461339498	1.0	0.4201412666189552	1.0	0.0	1.0	0.2869183232007768	2.8523311670783302	0.15657986291026987	0.32727212163382535	0.15657986291026987	0.0285838009089967	0.9329348563328331	0.9861477377528591	192.0	3.7290335712598837	134.0	0.30896710450893683
1145	Feb25-FISH2-3R4-rep1-cp190-100x_Position014_13_cmle.ics	7	1	0	1.5162	0.2727714111033462	1.0	0.5019438808090447	1.0	0.20635000882146287	1.0	0.3452894879731335	3.0484254872601904	0.3504421533069807	0.538496542918076	0.3504421533069807	0.1639125473735686	0.8550632324163117	0.9907624788174665	192.0	3.7290335712598837	147.0	0.33894152509562475
1146	Feb25-FISH2-3R4-rep1-cp190-100x_Position014_13_cmle.ics	8	1	0	1.2995999999999999	0.44653305975827656	1.0	0.37063680621708883	1.0	0.9547396422012142	1.0	0.265730768021239	3.573871283421364	0.8011692975862357	0.867126033575545	0.7963751774826694	0.7186670007516913	0.5246372664485163	0.9810812650957962	114.0	2.2199649951456664	59.0	0.13603775497035278
1147	Feb25-FISH2-3R4-rep1-cp190-100x_Position014_13_cmle.ics	9	1	0	1.9493999999999998	0.3969991696024985	1.0	1.3872267662158506	2.0	0.6016084874694266	1.0	0.23425250997723693	3.5235296093235444	0.5446091693255851	0.6404242541885548	0.5389314181032914	0.4261589042425419	0.7603981996931697	0.9842166105930165	236.0	4.6655221356150784	165.0	0.3804445689848849
1148	Feb25-FISH2-3R4-rep1-cp190-100x_Position014_13_cmle.ics	10	1	0	1.5162	0.25951003322572536	1.0	0.2821809601508639	1.0	1.0317500441073144	1.0	0.3078760800517997	2.9166187038106286	0.739351980060925	0.8215808838074139	0.7360208885548126	0.640799936701349	0.605741984703066	1.0055259426489391	180.0	3.484266348635932	126.0	0.2905213072248212
1149	Feb25-FISH2-3R4-rep1-cp190-100x_Position014_13_cmle.ics	11	1	0	0.8664	1.1677627505097175	1.0	0.9852168938134122	1.0	0.9077480443748005	1.0	0.1884598139219614	1.8196291846582424	0.7900239878412774	0.8461573675633114	0.7867828825694457	0.70197396128985	0.5590778107487752	0.8737100927957393	116.0	2.1710394116947156	51.0	0.11759195768623716
1150	Feb25-FISH2-3R4-rep1-cp190-100x_Position014_13_cmle.ics	12	1	0	1.5162	0.3316814173978878	1.0	0.3560096690140007	1.0	0.5963412819178956	1.0	0.3143224270587024	2.8632736187652412	0.6006162188809465	0.7277832552789417	0.5978309095390683	0.4360734532906088	0.7028316277398173	0.993832024331921	174.0	3.373585361744166	121.0	0.27899268392224896
1151	Feb25-FISH2-3R4-rep1-cp190-100x_Position014_13_cmle.ics	13	1	0	1.7328	0.5644322903807869	1.0	0.49012554803998326	1.0	0.8595614345612763	1.0	0.25384696959536246	3.0518185122444508	0.6773898830129692	0.7887631066159414	0.6764120170448462	0.5476477683956574	0.6538832347590441	0.9859110827262001	200.0	3.8844099700623778	134.0	0.30896710450893683
[truncated: 4,909 more rows]
