# Supplementary material for: M1BP cooperates with CP190 to activate transcription at TAD borders and promote chromatin insulator activity
Source: Nat Commun. 2021 Jul 7;12:4170. doi: 10.1038/s41467-021-24407-y (PMC8263732; doi:10.1038/s41467-021-24407-y)
Supplement: Supplementary file 6 — Source Data [file 41467_2021_24407_MOESM6_ESM.zip › Source Data_updated_060121/Source Data 8/Figure 8i/Figure 8i-tango-slide2/rep1/C.xls]

	Label	nuc.idx	idx	tag	ZThickness	_NUC_dist	_NUC_idx	compacity	elongation	evf	evfMax	evfMean	evfMin	rad_dist	ratioEllVolume	surface_pix	surface_unit	volume_pix	volume_unit
1	Feb25-FISH2-3R4-rep1-cp190-100x_Position001_0_cmle.ics	1	1	0	1.083	0.9077480443748005	1.0	0.30264009229581673	2.5350385348140962	0.660877614744812	0.7140809361960817	0.6585979164939623	0.5732957528530769	0.7311288280448749	0.9872219552223923	120.0	2.283835484356593	68.0	0.15678927691498287
2	Feb25-FISH2-3R4-rep1-cp190-100x_Position001_0_cmle.ics	1	2	0	1.083	0.32626801153583	1.0	0.31077020754012613	2.7024427220938043	0.36947691287407775	0.46810840310591617	0.36947691287407775	0.2523833208986156	0.8517577302779248	0.9938900947998155	102.0	1.951792523681294	54.0	0.12450913166778053
3	Feb25-FISH2-3R4-rep1-cp190-100x_Position001_0_cmle.ics	2	1	0	1.7328	0.0	1.0	0.15802816527712926	2.4491116607525245	0.0806976170658775	0.24862819445728906	0.0806976170658775	0.028788649465149974	0.9690928100305394	0.9035300961135492	226.0	4.371829329540174	127.0	0.29282703188533565
4	Feb25-FISH2-3R4-rep1-cp190-100x_Position001_0_cmle.ics	3	1	0	1.7328	0.0	1.0	0.22131237919197785	2.777064416403232	0.11447640607314312	0.24994340579992974	0.08091019085906093	0.02898403653253191	0.9564833725974824	0.9243884250311012	202.0	3.952510630813526	127.0	0.29282703188533565
5	Feb25-FISH2-3R4-rep1-cp190-100x_Position001_0_cmle.ics	4	1	0	1.5162	0.0	1.0	0.2933898472602468	2.573131057555474	0.1572751106013436	0.2526339505161396	0.13698181222349665	0.02906357529084057	0.9504834952261891	0.9774000904126209	180.0	3.5076715974763517	123.0	0.2836041332432778
6	Feb25-FISH2-3R4-rep1-cp190-100x_Position001_0_cmle.ics	5	1	0	1.9493999999999998	0.3916201927270152	1.0	0.28447427099721895	3.0248094897530717	0.48339061153012036	0.6357531921802697	0.4749167887613606	0.2577383552588343	0.8083020923160918	0.9980896922118777	298.0	5.793622167603054	258.0	0.5948769624127291
7	Feb25-FISH2-3R4-rep1-cp190-100x_Position001_0_cmle.ics	6	1	0	1.5162	0.20635000882146287	1.0	0.2784507447794009	2.4979180092476354	0.327069190903722	0.5148773382703269	0.3260539220565498	0.16265204148667212	0.8860649262615783	0.9469629372461519	210.0	4.014266034254343	151.0	0.3481644237376825
8	Feb25-FISH2-3R4-rep1-cp190-100x_Position001_0_cmle.ics	7	1	0	1.2995999999999999	0.10317500441073144	1.0	0.2880929030172355	2.9336116782820527	0.2786577307910138	0.46571644326977535	0.26858599207098355	0.10429016424391165	0.8984570571875862	0.9901336962088927	164.0	3.1501083021905227	106.0	0.24440681401453213
9	Feb25-FISH2-3R4-rep1-cp190-100x_Position001_0_cmle.ics	8	1	0	1.5162	0.8165114261796649	1.0	0.2949886840383556	2.701708487435467	0.7097384708693524	0.8321726866838632	0.7044333535502634	0.5361639471242026	0.6452995860230913	0.9928275078282182	194.0	3.750323734330192	138.0	0.3181900031509946
10	Feb25-FISH2-3R4-rep1-cp190-100x_Position001_0_cmle.ics	9	1	0	1.5162	1.2321921245870329	1.0	0.2878700880801862	2.65075030082339	0.8072117978947944	0.8860784568200603	0.8046639662839227	0.6990211681773782	0.5455209247503954	0.9923874474570025	204.0	3.8801797985221556	147.0	0.33894152509562475
11	Feb25-FISH2-3R4-rep1-cp190-100x_Position001_0_cmle.ics	10	1	0	1.2995999999999999	0.815064591942846	1.0	0.2902109266441255	2.2708831903718263	0.6643211443073018	0.7763618929518976	0.6630234167724074	0.5298657572961126	0.6982929773480452	0.988881216412929	196.0	3.7013981508792417	139.0	0.32049572781150915
12	Feb25-FISH2-3R4-rep1-cp190-100x_Position001_0_cmle.ics	11	1	0	1.2995999999999999	0.9077480443748005	1.0	0.30998039757996954	2.7426426891731324	0.7146025173468239	0.8103240672562999	0.7094569426277081	0.6003517008983099	0.602099587031648	0.9925333188727883	168.0	3.2394991260119803	114.0	0.26285261129864773
13	Feb25-FISH2-3R4-rep1-cp190-100x_Position001_0_cmle.ics	12	1	0	1.5162	1.3934633376079517	1.0	0.32271137869375155	2.999402269851714	0.8467874537307617	0.9031404636664718	0.8433898305084746	0.7681589713617767	0.5616532124352892	1.0045569994865522	180.0	3.484266348635932	129.0	0.29743848120636457
14	Feb25-FISH2-3R4-rep1-cp190-100x_Position001_0_cmle.ics	13	1	0	1.5162	1.5938084136021913	1.0	0.28506183420143066	2.6875384119741903	0.8828741054343331	0.9275550758058977	0.8807152319737571	0.8058661077894678	0.48183269577888754	0.9984912731295237	200.0	3.8375994723815383	142.0	0.3274129017930525
15	Feb25-FISH2-3R4-rep1-cp190-100x_Position001_0_cmle.ics	14	1	0	1.2995999999999999	0.5689355674538337	1.0	0.20730312241285798	2.793695726785398	0.5538811138363873	0.6792814889626316	0.5538811138363873	0.4129634973308325	0.7424606376332398	0.9096087206110242	128.0	2.4158066343186677	62.0	0.14295492895189613
16	Feb25-FISH2-3R4-rep1-cp190-100x_Position001_0_cmle.ics	14	2	0	1.083	0.10317500441073144	1.0	0.21733222042974418	2.5617202833708332	0.20803635838984275	0.3227853123647381	0.2166498340787765	0.06726302120906075	0.9242165676232049	0.8350866674933413	126.0	2.4179217200887786	62.0	0.14295492895189613
17	Feb25-FISH2-3R4-rep1-cp190-100x_Position001_0_cmle.ics	15	1	0	1.2995999999999999	1.9467020898213945	1.0	0.3288580113149757	2.598947116809583	0.93707452364658	0.9708532939523826	0.9349710045744336	0.8936930446997803	0.4190407744472209	0.9851921701151861	188.0	3.569427000917167	139.0	0.32049572781150915
18	Feb25-FISH2-3R4-rep1-cp190-100x_Position001_0_cmle.ics	16	1	0	1.9493999999999998	2.294124127466882	1.0	0.3039053254025907	2.7554248818582403	0.9426238723458695	0.9708602930059276	0.9361457973924876	0.8987563336654429	0.5187850236797285	0.996053527414501	290.0	5.638245768800561	256.0	0.5902655130917002
19	Feb25-FISH2-3R4-rep1-cp190-100x_Position001_0_cmle.ics	17	1	0	1.5162	0.0	1.0	0.22187458038800892	3.3075850031615044	0.17836065960369538	0.3356650571581858	0.17836065960369538	0.02484126001521074	0.9426086619301315	0.9620858926467316	190.0	3.660932910508735	116.0	0.2674640606196767
20	Feb25-FISH2-3R4-rep1-cp190-100x_Position001_0_cmle.ics	17	2	0	1.083	0.0	1.0	0.11577639048892646	1.8279659889963884	0.0715376406846012	0.1552173426012723	0.049694311301343615	0.02484126001521074	0.9761057423802432	0.925404488097412	140.0	2.5903581104213593	53.0	0.12220340700726606
21	Feb25-FISH2-3R4-rep1-cp190-100x_Position001_0_cmle.ics	18	1	0	1.083	0.3720027687491155	1.0	0.1965453419799325	1.966236680273563	0.4572583552191153	0.5840768062207117	0.45050594778309905	0.27991915134661927	0.7976157302293724	0.8282831590446421	178.0	3.2991394436826837	99.0	0.22826674139093092
22	Feb25-FISH2-3R4-rep1-cp190-100x_Position001_0_cmle.ics	19	1	0	1.2995999999999999	0.9077480443748005	1.0	0.3017401656220795	2.6771400147166773	0.7257697456492638	0.8039586919104992	0.7233887932683113	0.6193631669535284	0.6101866668608372	1.0073299240937141	148.0	2.839355504585534	93.0	0.21443239342784423
23	Feb25-FISH2-3R4-rep1-cp190-100x_Position001_0_cmle.ics	20	1	0	2.166	0.23070632344123612	1.0	0.27253047823253573	3.0406786574720934	0.36941895589245116	0.5422876721589109	0.3601825925148454	0.16166304351693392	0.8576262820857008	0.9820995917903708	320.0	6.191650703259391	281.0	0.6479086296045616
24	Feb25-FISH2-3R4-rep1-cp190-100x_Position001_0_cmle.ics	21	1	0	1.2995999999999999	0.2918229810711206	1.0	0.2462481524187905	2.2229163701875527	0.3622136172959019	0.4794141805274429	0.3584367391240576	0.22650635102232392	0.8080390853952186	0.9656452070386627	164.0	3.103297804509683	98.0	0.2259610167304165
25	Feb25-FISH2-3R4-rep1-cp190-100x_Position001_0_cmle.ics	22	1	0	1.083	0.0	1.0	0.20525072003453315	2.9149150864417566	0.1945435759143504	0.2877043594234335	0.1751024087115189	0.02837032748803705	0.9221770321993839	0.9214369362935075	120.0	2.2604302355161727	56.0	0.12912058098880944
26	Feb25-FISH2-3R4-rep1-cp190-100x_Position001_0_cmle.ics	24	1	0	1.7328	0.639412489864916	1.0	0.26962149742260655	2.8292423809407112	0.5544973681162405	0.667404537908135	0.5482104477419854	0.43023899306315233	0.736520253819619	0.9941282022227682	216.0	4.1249470211461094	155.0	0.35738732237974036
27	Feb25-FISH2-3R4-rep1-cp190-100x_Position001_0_cmle.ics	25	1	0	1.2995999999999999	0.0	1.0	0.2203309367503993	2.410268582783489	0.13483197667076152	0.284526010034328	0.09493576422773561	0.034213154843227976	0.9398722563574778	0.9137096004856236	156.0	3.0181371522284484	86.0	0.19829232080424306
28	Feb25-FISH2-3R4-rep1-cp190-100x_Position001_0_cmle.ics	27	1	0	1.2995999999999999	0.3720027687491155	1.0	0.22785007601309182	2.7264691650696578	0.5218176346674691	0.6452555553795714	0.5115225620476107	0.357603307094097	0.7488053490608995	0.9695820664882868	128.0	2.462617131999507	65.0	0.14987210293343953
29	Feb25-FISH2-3R4-rep1-cp190-100x_Position001_0_cmle.ics	28	1	0	1.9493999999999998	0.0	1.0	0.0633938010240938	1.624313230573555	0.0558545771381995	0.14502234464150202	0.0558545771381995	0.02792026195227522	0.9764846113721446	0.6872368851327227	206.0	4.041901454634984	70.0	0.1614007262360118
30	Feb25-FISH2-3R4-rep1-cp190-100x_Position001_0_cmle.ics	31	1	0	1.2995999999999999	1.074245800390238	1.0	0.31092308323314777	2.913990679035426	0.7384468191379346	0.8173475345944691	0.7375955876662891	0.6476781078742428	0.643935816912997	1.0087401638864433	138.0	2.6860941915531504	85.0	0.19598659614372857
31	Feb25-FISH2-3R4-rep1-cp190-100x_Position001_0_cmle.ics	32	1	0	1.7328	0.0	1.0	0.19601643638510216	2.7260574971958635	0.113272689063016	0.29972004563331234	0.113272689063016	0.028659671560238974	0.9468947883623415	0.9001166184799222	218.0	4.216452930737678	134.0	0.30896710450893683
32	Feb25-FISH2-3R4-rep1-cp190-100x_Position001_0_cmle.ics	33	1	0	1.083	0.6275890508929507	1.0	0.27481492814606734	2.876024586316815	0.6105998447721477	0.6922122740880363	0.6086179177292382	0.5164305909746092	0.6962309311255781	0.9747358747533617	114.0	2.1731544974648265	60.0	0.13834347963086724
33	Feb25-FISH2-3R4-rep1-cp190-100x_Position001_0_cmle.ics	34	1	0	1.083	1.1321417835580119	1.0	0.2802220647444271	3.128797559710613	0.8253761613725437	0.8814166689505851	0.8232932277249432	0.7575711897388111	0.520276248920518	0.9802165631380909	112.0	2.151864334394518	59.0	0.13603775497035278
34	Feb25-FISH2-3R4-rep1-cp190-100x_Position001_0_cmle.ics	35	1	0	2.166	0.0	1.0	0.1964545753144896	3.085410401936531	0.07898471334769597	0.2462371600208822	0.07898471334769597	0.02845567312005059	0.9726439198538496	0.8890568651588275	220.0	4.354769338010087	136.0	0.31357855382996574
35	Feb25-FISH2-3R4-rep1-cp190-100x_Position001_0_cmle.ics	36	1	0	1.2995999999999999	2.381979944969588	1.0	0.27676277301857954	2.954102951851764	0.9862579974333274	0.9949322267289912	0.9844781879666146	0.9695043699006117	0.24497354679977512	0.9851662793367463	162.0	3.1288181391202143	102.0	0.23518391537247432
36	Feb25-FISH2-3R4-rep1-cp190-100x_Position001_0_cmle.ics	37	1	0	1.9493999999999998	0.20635000882146287	1.0	0.3085868183089264	2.816700799624172	0.3288384304448979	0.4652370709263183	0.30172279338177	0.14600365224398548	0.8885652443384642	0.989906182218692	284.0	5.480754284227956	250.0	0.5764311651286135
37	Feb25-FISH2-3R4-rep1-cp190-100x_Position001_0_cmle.ics	37	2	0	0.8664	2.166	1.0	0.30414293636913303	2.224977898009566	0.9232411390842096	0.9588651399160374	0.9232411390842096	0.8523034481862255	0.37378977334017366	1.0098075258547015	104.0	1.973082686751603	55.0	0.12681485632829495
38	Feb25-FISH2-3R4-rep1-cp190-100x_Position001_0_cmle.ics	38	1	0	1.2995999999999999	2.1310796765672957	1.0	0.2667602850650871	2.7281970190111005	0.9666473049860728	0.9855579464297501	0.9657562276405592	0.934852345183562	0.34268197209054985	0.9857124438285839	164.0	3.126703053350103	102.0	0.23518391537247432
39	Feb25-FISH2-3R4-rep1-cp190-100x_Position001_0_cmle.ics	39	1	0	1.083	0.6639153385791856	1.0	0.30612945552490844	2.464753448269762	0.6897504798464491	0.7909481765834933	0.6831785028790787	0.5569443378119002	0.6872391311985443	0.9898703861717286	116.0	2.1944446605351353	65.0	0.14987210293343953
40	Feb25-FISH2-3R4-rep1-cp190-100x_Position001_0_cmle.ics	40	1	0	1.7328	0.72222503087512	1.0	0.3288580113149757	3.1854280660085412	0.6357068697006403	0.7548198938686047	0.6331689450308589	0.4847940820211109	0.6919705759192714	1.0007663646674048	188.0	3.6630479962788463	139.0	0.32049572781150915
41	Feb25-FISH2-3R4-rep1-cp190-100x_Position001_0_cmle.ics	41	1	0	1.9493999999999998	0.2918229810711206	1.0	0.2942497478318505	2.969978754408427	0.3483352582082165	0.5148457350272232	0.3483352582082165	0.16921135126216796	0.8612395507048959	0.9947033035174735	328.0	6.370432350902308	303.0	0.6986345721358797
42	Feb25-FISH2-3R4-rep1-cp190-100x_Position001_0_cmle.ics	43	1	0	1.5162	0.2918229810711206	1.0	0.29072897556794247	2.4540407469933996	0.41809558285743836	0.5691051204574502	0.414283497957284	0.22535996867589153	0.8119712834238036	0.9936655542087315	194.0	3.703513236649353	137.0	0.3158842784904802
43	Feb25-FISH2-3R4-rep1-cp190-100x_Position001_0_cmle.ics	44	1	0	1.5162	0.6190500264643886	1.0	0.3013478505176401	2.7163623320905677	0.554163057600693	0.6570180543525336	0.5481201277609354	0.42589459722823736	0.7648776010978843	0.9897151064973831	200.0	3.8141942235411186	146.0	0.3366358004351103
44	Feb25-FISH2-3R4-rep1-cp190-100x_Position001_0_cmle.ics	45	1	0	1.083	1.0196346252648338	1.0	0.33875581941178445	2.684195945241983	0.82010562783148	0.9022155195387261	0.8168834944400029	0.693315890205199	0.5643863367521368	1.01733801384578	132.0	2.5520079558209647	83.0	0.1913751468226997
45	Feb25-FISH2-3R4-rep1-cp190-100x_Position001_0_cmle.ics	46	1	0	1.5162	0.9077480443748005	1.0	0.27346259897054487	3.0971565022976857	0.7007856894352313	0.7986525861069234	0.7000463875681318	0.5711904209671808	0.6343274674242518	1.0019511425963534	198.0	3.8163093093112295	137.0	0.3158842784904802
46	Feb25-FISH2-3R4-rep1-cp190-100x_Position001_0_cmle.ics	47	1	0	1.5162	0.0	1.0	0.1274150955665999	2.81155953178091	0.08558006167607438	0.25716398261528195	0.08558006167607438	0.029652305639213	0.9763331411893748	0.7188288194034992	144.0	2.726559431923657	58.0	0.13373203030983835
47	Feb25-FISH2-3R4-rep1-cp190-100x_Position001_0_cmle.ics	48	1	0	2.166	0.8508028822180275	1.0	0.3006811884567475	3.1783417009866413	0.5841390175343687	0.705534456478432	0.5817448104190045	0.4677933452008027	0.7323605098238267	0.9951629957464319	306.0	5.972403815245971	276.0	0.6363800063019892
48	Feb25-FISH2-3R4-rep1-cp190-100x_Position001_0_cmle.ics	49	1	0	1.5162	1.5036929604517426	1.0	0.2788680532780167	2.787819197900175	0.8718519680100361	0.9211933511055355	0.8673592598400501	0.8008467931629293	0.5312221977147442	0.9973456120641794	188.0	3.639642747438426	128.0	0.2951327565458501
49	Feb25-FISH2-3R4-rep1-cp190-100x_Position001_0_cmle.ics	50	1	0	1.7328	1.3625635475001732	1.0	0.2921848659977502	2.9374858849624665	0.7550510125212552	0.8261226619261092	0.7562799505333128	0.6593870768279487	0.5175042653484013	0.9952984824324409	268.0	5.216811984303804	223.0	0.5141765992947233
50	Feb25-FISH2-3R4-rep1-cp190-100x_Position001_0_cmle.ics	51	1	0	1.5162	0.3095250132321943	1.0	0.27022066957772195	2.7070241923498157	0.44336734275090495	0.5764144825944562	0.43750666918385606	0.2534741317748648	0.788806031015292	0.9808491425275079	184.0	3.503441425936129	122.0	0.2812984085827634
51	Feb25-FISH2-3R4-rep1-cp190-100x_Position001_0_cmle.ics	52	1	0	1.7328	1.4532932869245503	1.0	0.292574384653552	2.6541891858247584	0.7644017620646185	0.8440824232637856	0.7598160030595335	0.6770085270329608	0.6242120015207224	0.9889318141558631	314.0	5.987348721005947	283.0	0.6525200789255905
52	Feb25-FISH2-3R4-rep1-cp190-100x_Position001_0_cmle.ics	53	1	0	1.5162	0.23070632344123612	1.0	0.2800901754771584	2.747921102943674	0.3745128847604743	0.520934707523205	0.3645594678590463	0.16667474199331364	0.839150584242281	0.9893704304488784	204.0	3.903585047362576	145.0	0.33433007577459584
53	Feb25-FISH2-3R4-rep1-cp190-100x_Position001_0_cmle.ics	54	1	0	0.8664	0.7252201245704302	1.0	0.32492328374130336	2.6033728415595245	0.5814969690588289	0.6651637309908094	0.5814969690588289	0.48162256885425914	0.7292380539667429	1.0284168246929453	98.0	1.862401699859836	52.0	0.1198976823467516
54	Feb25-FISH2-3R4-rep1-cp190-100x_Position001_0_cmle.ics	54	2	0	1.083	0.72222503087512	1.0	0.28234828361144393	2.676518882587762	0.5962380228937592	0.7108271536228397	0.5962380228937592	0.49209924640122743	0.7304158268447101	0.9968450905084064	138.0	2.6392836938723105	81.0	0.18676369750167077
55	Feb25-FISH2-3R4-rep1-cp190-100x_Position001_0_cmle.ics	55	1	0	1.5162	0.10317500441073144	1.0	0.26989512868537635	2.9229444266378284	0.24358086248239638	0.42295131884444104	0.239150458645758	0.06966467476116164	0.8792704416303209	0.9912500282837278	194.0	3.7269184854897723	132.0	0.30435565518790797
56	Feb25-FISH2-3R4-rep1-cp190-100x_Position001_0_cmle.ics	56	1	0	1.5162	0.0	1.0	0.2323638147257981	2.694566485815459	0.15233572812137625	0.3059735817521038	0.1514158185575559	0.026599638514410835	0.9454247327622715	0.9449224680819496	226.0	4.348424080699756	154.0	0.3550815977192259
57	Feb25-FISH2-3R4-rep1-cp190-100x_Position001_0_cmle.ics	57	1	0	1.5162	1.3823757981575904	1.0	0.26489347276424613	2.7423912485128463	0.8687518321444752	0.9231920620397431	0.8657582191111546	0.776829257459604	0.49611435328950637	0.9940403880547617	176.0	3.3714702759740547	113.0	0.2605468866381333
58	Feb25-FISH2-3R4-rep1-cp190-100x_Position001_0_cmle.ics	58	1	0	1.5162	0.8318234787411565	1.0	0.3049786146593797	2.81021226707739	0.6654025713907011	0.7854670770680844	0.6654025713907011	0.5357100779075419	0.6659553280895579	0.985906329984735	190.0	3.637527661668315	136.0	0.31357855382996574
59	Feb25-FISH2-3R4-rep1-cp190-100x_Position001_0_cmle.ics	60	1	0	1.083	0.20635000882146287	1.0	0.28738770534290325	2.4735737055568743	0.4290612649582065	0.5888059598727605	0.4236356876299591	0.23115162698467343	0.8034922722583437	1.0029889644177388	128.0	2.4392118831590874	73.0	0.16831790021755516
60	Feb25-FISH2-3R4-rep1-cp190-100x_Position001_0_cmle.ics	61	1	0	1.7328	0.5963412819178956	1.0	0.3148472534127238	3.3251112411475257	0.5444807248041506	0.6622872113883045	0.5542635158679968	0.41967915542764217	0.708433782470512	1.0034865995762055	206.0	4.041901454634985	156.0	0.35969304704025484
61	Feb25-FISH2-3R4-rep1-cp190-100x_Position001_0_cmle.ics	62	1	0	1.083	1.0542408233015097	1.0	0.23543358560236521	2.054434588574352	0.8378994357209097	0.9124974458119175	0.8332783200515553	0.7410446236305622	0.4607332467509471	0.9925625280503941	124.0	2.34982105933763	63.0	0.1452606536124106
62	Feb25-FISH2-3R4-rep1-cp190-100x_Position001_0_cmle.ics	63	1	0	1.083	0.4377344716066809	1.0	0.2850995333132737	2.7718498259593725	0.5021386453209495	0.6211542574317925	0.5021386453209495	0.3966728789221228	0.7516755438467232	1.0018557081711543	120.0	2.3072407331970126	66.0	0.15217782759395398
63	Feb25-FISH2-3R4-rep1-cp190-100x_Position001_0_cmle.ics	64	1	0	1.2995999999999999	1.2551781017859014	1.0	0.2888529022086707	2.5222270842534096	0.8286939959460404	0.887340986929475	0.8244827706716992	0.7424512476410149	0.5823725832222316	0.9937301363019144	172.0	3.2820794521525976	114.0	0.26285261129864773
64	Feb25-FISH2-3R4-rep1-cp190-100x_Position001_0_cmle.ics	65	1	0	1.5162	0.8254000352858515	1.0	0.25304693723375593	1.8126904872863696	0.6388385228960073	0.7659063267148688	0.6363202232519269	0.4688346428491483	0.6701065120577948	0.9867049227209683	282.0	5.342437876955548	224.0	0.5164823239552377
65	Feb25-FISH2-3R4-rep1-cp190-100x_Position001_0_cmle.ics	66	1	0	1.9493999999999998	0.72222503087512	1.0	0.2674595930428725	2.7284393688790796	0.5630093104288043	0.6941683370487627	0.5591802326670539	0.3990464772109927	0.7750870505611499	0.9938645336567847	312.0	5.9660585579356376	268.0	0.6179342090178737
66	Feb25-FISH2-3R4-rep1-cp190-100x_Position001_0_cmle.ics	67	1	0	1.7328	0.8754689432133618	1.0	0.19058384820961055	4.587587920330305	0.7453083893598363	0.8146740719087986	0.7345659163987138	0.6573224203449284	0.5859533437052791	0.9051338244033443	140.0	2.7776001011447184	68.0	0.15678927691498287
67	Feb25-FISH2-3R4-rep1-cp190-100x_Position001_0_cmle.ics	68	1	0	1.5162	0.9788040346074901	1.0	0.2348271768234686	2.7593599903036594	0.7523761929958649	0.8389333098163717	0.7505928234072158	0.646574362592353	0.6028026366185307	0.9635587651466364	170.0	3.1671682937206094	101.0	0.23287819071195984
68	Feb25-FISH2-3R4-rep1-cp190-100x_Position001_0_cmle.ics	69	1	0	1.5162	3.085617948853594	1.0	0.2533592821096046	2.796316327648901	0.9788966307531423	0.989802909676618	0.9785199995191942	0.9636290422748527	0.21858220681306484	0.9922210262929381	158.0	3.0394273152987568	94.0	0.2167381180883587
69	Feb25-FISH2-3R4-rep1-cp190-100x_Position001_0_cmle.ics	69	2	0	1.5162	1.7882560483347225	1.0	0.30585216939996784	2.883164208050669	0.8409334043857505	0.8901538979329356	0.8396833092262632	0.7656652549673252	0.4725037883249428	1.0032667688249508	208.0	4.0163811200244535	156.0	0.35969304704025484
70	Feb25-FISH2-3R4-rep1-cp190-100x_Position001_0_cmle.ics	70	1	0	1.5162	0.3095250132321943	1.0	0.3042557231713215	3.165652346891091	0.426486882968928	0.542327980398583	0.4007288106496871	0.2521029386519344	0.8010822801972021	1.0035924485333627	172.0	3.352295198673857	117.0	0.26976978528019113
71	Feb25-FISH2-3R4-rep1-cp190-100x_Position001_0_cmle.ics	71	1	0	1.5162	0.0	1.0	0.21991502391163198	2.7652466146574435	0.08285361671815855	0.3040147103892124	0.08285361671815855	0.03055553254756442	0.9668793446712869	0.9446730314729096	196.0	3.8418296439217605	121.0	0.27899268392224896
72	Feb25-FISH2-3R4-rep1-cp190-100x_Position001_0_cmle.ics	72	1	0	1.7328	1.5425130258375879	1.0	0.2642398858331001	3.1447927507870976	0.9029731380988666	0.9624873859587701	0.9013461842096231	0.787002903803777	0.460807129040662	0.9862536006926071	208.0	4.063191617705293	145.0	0.33433007577459584
73	Feb25-FISH2-3R4-rep1-cp190-100x_Position001_0_cmle.ics	73	1	0	1.083	1.0389843448820495	1.0	0.3033506929168382	2.4056588353286714	0.8008282523066962	0.8619759348189716	0.7975638051044084	0.7162561377003184	0.5707744853359128	1.009593403625885	128.0	2.4392118831590874	75.0	0.17292934953858405
74	Feb25-FISH2-3R4-rep1-cp190-100x_Position001_0_cmle.ics	74	1	0	1.083	1.459114905355603	1.0	0.21586508614541486	2.7106516041175968	0.9231661609851866	0.9479519900053542	0.9157891605687429	0.876249330715688	0.4499154711528726	0.95830269831441	118.0	2.2625453212862836	56.0	0.12912058098880944
75	Feb25-FISH2-3R4-rep1-cp190-100x_Position001_0_cmle.ics	75	1	0	1.7328	1.5233606843632503	1.0	0.2805888053876096	2.8712954176877235	0.8540571524437982	0.9103148417402975	0.851764344033106	0.7853113466055252	0.49763866533757184	0.9852531868670173	202.0	3.882294884292267	143.0	0.3297186264535669
76	Feb25-FISH2-3R4-rep1-cp190-100x_Position001_0_cmle.ics	76	1	0	1.7328	0.0	1.0	0.20926845309517011	3.1530591355964757	0.0798686680577681	0.24612024800496607	0.0798686680577681	0.0280164838041389	0.9519916061250301	0.8936134183177821	166.0	3.241614211782091	92.0	0.21212666876732977
77	Feb25-FISH2-3R4-rep1-cp190-100x_Position001_0_cmle.ics	77	1	0	1.7328	0.0	1.0	0.25509540981457607	3.176516518542929	0.14443598235950478	0.3132840958065449	0.14728160441130456	0.02467189741591541	0.9422368078395829	0.9729004694935487	234.0	4.5740162260235095	170.0	0.39197319228745714
78	Feb25-FISH2-3R4-rep1-cp190-100x_Position001_0_cmle.ics	78	1	0	1.5162	0.7610319551488771	1.0	0.29498817492864543	2.6682940693766906	0.6299825261283835	0.7445517787082523	0.6260591474069434	0.47950611585506575	0.6767765301694594	0.9875528438486623	206.0	3.9482804592733043	151.0	0.3481644237376825
79	Feb25-FISH2-3R4-rep1-cp190-100x_Position001_0_cmle.ics	79	1	0	1.9493999999999998	0.2918229810711206	1.0	0.2781034923342405	3.0735397248837675	0.3881323444379186	0.5347251626532629	0.3881323444379186	0.19321477515377505	0.8101518292180351	0.9927478253356544	270.0	5.238102147374111	220.0	0.5072594253131798
80	Feb25-FISH2-3R4-rep1-cp190-100x_Position001_0_cmle.ics	80	1	0	1.2995999999999999	0.10317500441073144	1.0	0.2988952823564744	2.365107998998442	0.31689494259183887	0.45050971631944114	0.30762823364600983	0.10300813085085236	0.8780246242576726	0.9960383168894815	162.0	3.0820076414393744	106.0	0.24440681401453213
81	Feb25-FISH2-3R4-rep1-cp190-100x_Position001_0_cmle.ics	81	1	0	1.5162	0.7610319551488771	1.0	0.2831554328544259	2.931101056424247	0.5573720961460991	0.6592293876728884	0.5584421579159393	0.42778551765811734	0.718252162169677	0.9935940535390863	226.0	4.348424080699755	170.0	0.39197319228745714
82	Feb25-FISH2-3R4-rep1-cp190-100x_Position001_0_cmle.ics	81	2	0	1.2995999999999999	1.2551781017859014	1.0	0.2879988190020152	2.9392482801560362	0.7141969920773465	0.7759983046864509	0.7150866120585471	0.6453395662682959	0.6787046838808549	1.0169421773159162	122.0	2.398746642788581	68.0	0.15678927691498287
83	Feb25-FISH2-3R4-rep1-cp190-100x_Position001_0_cmle.ics	82	1	0	1.2995999999999999	0.0	1.0	0.24528456725117653	2.386567025223606	0.11877585213885544	0.25993507513482383	0.0850655357174023	0.03009319859678517	0.9364223175049109	0.959353532581991	154.0	2.9500364914772996	89.0	0.2052094947857864
84	Feb25-FISH2-3R4-rep1-cp190-100x_Position001_0_cmle.ics	83	1	0	1.5162	2.04382171327147	1.0	0.3043034387968141	2.871933429981043	0.955019528424707	0.9810176479097353	0.9546506581802401	0.9121980326920295	0.28272783119594397	0.9898541189645376	192.0	3.7056283224194635	138.0	0.3181900031509946
85	Feb25-FISH2-3R4-rep1-cp190-100x_Position001_0_cmle.ics	84	1	0	1.083	0.0	1.0	0.19855378558553366	1.9961590165747585	0.07578137221161968	0.2229139943059162	0.07578137221161968	0.026561962268873383	0.9640742421832521	0.8452800295860319	114.0	2.102938750943567	51.0	0.11759195768623716
86	Feb25-FISH2-3R4-rep1-cp190-100x_Position001_0_cmle.ics	86	1	0	1.083	0.7252201245704302	1.0	0.30521351950515235	2.640487906734973	0.6884522802680372	0.792791620584217	0.688270119055364	0.5594821416954004	0.6573145716957985	0.9973543710904703	130.0	2.4839072950698164	77.0	0.17754079885961296
87	Feb25-FISH2-3R4-rep1-cp190-100x_Position001_0_cmle.ics	87	1	0	1.2995999999999999	0.5836459621422412	1.0	0.2818939505498759	2.987191286984891	0.4770284524079736	0.5725362831622094	0.4770284524079736	0.40616112794905	0.7801869908224824	0.9784373350472528	130.0	2.5073125439102357	74.0	0.17062362487806956
88	Feb25-FISH2-3R4-rep1-cp190-100x_Position001_0_cmle.ics	89	1	0	0.8664	0.0	1.0	0.2815510562887972	2.595603282372992	0.14706557637625617	0.31734692075378396	0.14706557637625617	0.03736246269052119	0.9395313810957184	0.9586994490094378	108.0	2.0390682617326403	56.0	0.12912058098880944
89	Feb25-FISH2-3R4-rep1-cp190-100x_Position001_0_cmle.ics	90	1	0	1.2995999999999999	1.0317500441073144	1.0	0.27689958019308064	3.3859457090616263	0.8297817762060942	0.8738479579309966	0.8252560602451582	0.7693259065173974	0.482336628101605	1.0013339645930266	106.0	2.0879938451835915	54.0	0.12450913166778053
90	Feb25-FISH2-3R4-rep1-cp190-100x_Position001_0_cmle.ics	91	1	0	1.5162	1.7763106057964917	1.0	0.3241432621232026	2.734341257297653	0.9025280980454796	0.9394331019661372	0.9012938169778991	0.8551244445735195	0.4122049882918793	0.9952367103748713	188.0	3.616237498598007	138.0	0.3181900031509946
91	Feb25-FISH2-3R4-rep1-cp190-100x_Position001_0_cmle.ics	92	1	0	1.7328	1.6039159922206647	1.0	0.2855880550167934	3.1607813897373105	0.8354228468205698	0.9074033410119157	0.8350333935466764	0.7320789347210023	0.5303351562980131	0.9980670955058418	228.0	4.439929990291323	173.0	0.3988903662690006
92	Feb25-FISH2-3R4-rep1-cp190-100x_Position001_0_cmle.ics	92	2	0	1.083	1.1179489136237186	1.0	0.2537992553353594	3.1174471780699373	0.6584784806350574	0.7296096352397209	0.6572604033741569	0.5756471553338526	0.6745179446556248	0.9652775113745465	126.0	2.4413269689291988	67.0	0.15448355225446841
93	Feb25-FISH2-3R4-rep1-cp190-100x_Position001_0_cmle.ics	93	1	0	1.9493999999999998	0.0	1.0	0.16532110101065747	2.721581314270385	0.07500211426707422	0.2764947868214713	0.07500211426707422	0.026769641541119476	0.9599222417659741	0.9348063537378231	264.0	5.221042155844023	164.0	0.3781388443243705
94	Feb25-FISH2-3R4-rep1-cp190-100x_Position002_1_cmle.ics	1	1	0	1.2995999999999999	0.5963412819178956	1.0	0.307367644407585	2.68206258734261	0.5468659817615145	0.666936011389434	0.5430053740685161	0.41423615119217105	0.7539181297589863	0.9967839489381612	182.0	3.505556511706241	128.0	0.2951327565458501
95	Feb25-FISH2-3R4-rep1-cp190-100x_Position002_1_cmle.ics	2	1	0	1.2995999999999999	0.0	1.0	0.27676277301857954	2.856439662528309	0.2471839379543051	0.45486326780708086	0.2471839379543051	0.028958015074955094	0.9103400220598143	1.0025256652079506	162.0	3.1288181391202143	102.0	0.23518391537247432
96	Feb25-FISH2-3R4-rep1-cp190-100x_Position002_1_cmle.ics	3	1	0	1.2995999999999999	0.32626801153583	1.0	0.2620452549928	3.053513281709912	0.4757358681806353	0.5840444328781383	0.4638606199235711	0.3079757290197099	0.773378923423497	0.9946127433080181	132.0	2.5754132046613845	73.0	0.16831790021755516
97	Feb25-FISH2-3R4-rep1-cp190-100x_Position002_1_cmle.ics	4	1	0	2.166	0.815064591942846	1.0	0.2970696297598231	3.3568435376357177	0.6318805381097851	0.7633474375272755	0.629281065593989	0.4619300609073487	0.7442693521129528	0.9850302300488655	296.0	5.795737253373167	261.0	0.6017941363942725
98	Feb25-FISH2-3R4-rep1-cp190-100x_Position002_1_cmle.ics	5	1	0	1.5162	0.10317500441073144	1.0	0.292485254811594	2.735727391417588	0.33144622772135407	0.531297532893615	0.33111200540212404	0.09316617670129392	0.8667401526271233	0.993518226197203	202.0	3.882294884292267	146.0	0.3366358004351103
99	Feb25-FISH2-3R4-rep1-cp190-100x_Position002_1_cmle.ics	6	1	0	1.5162	0.0	1.0	0.22089323345553233	2.9688558866738006	0.0994516218979459	0.25482541747993925	0.0994516218979459	0.035675558447191495	0.937546585310821	0.9521576417543562	128.0	2.509427629680347	64.0	0.14756637827292504
100	Feb25-FISH2-3R4-rep1-cp190-100x_Position002_1_cmle.ics	7	1	0	1.7328	0.0	1.0	0.30549004043139827	2.9089128048753077	0.15653251279817013	0.3216833678248557	0.15653251279817013	0.027512662019387867	0.9583433239440392	0.9697067740336656	200.0	3.8610047212219585	147.0	0.33894152509562475
101	Feb25-FISH2-3R4-rep1-cp190-100x_Position002_1_cmle.ics	8	1	0	1.5162	1.3439124374638693	1.0	0.28230249772101607	2.759215549141277	0.8535509221775721	0.919852629858795	0.8481062491179332	0.7369918367043758	0.5250457943986705	0.9939916681139641	194.0	3.7269184854897723	135.0	0.31127282916945126
102	Feb25-FISH2-3R4-rep1-cp190-100x_Position002_1_cmle.ics	9	1	0	1.2995999999999999	0.0	1.0	0.3293483259147287	2.605712408078215	0.1602093171264467	0.3342513219822269	0.1602093171264467	0.029173967360985615	0.9525330509810985	0.9714416652476132	176.0	3.348065027133635	126.0	0.2905213072248212
103	Feb25-FISH2-3R4-rep1-cp190-100x_Position002_1_cmle.ics	10	1	0	1.2995999999999999	0.6190500264643886	1.0	0.29778726282751644	2.9282173689463464	0.5899657606037314	0.695560524538234	0.5946474739710712	0.48731162509025694	0.7256653116759393	1.010527826396679	140.0	2.7073843546234593	85.0	0.19598659614372857
104	Feb25-FISH2-3R4-rep1-cp190-100x_Position002_1_cmle.ics	11	1	0	1.5162	1.687878142458339	1.0	0.27903239775095134	3.101351663393337	0.9030565208141267	0.952627473228849	0.9005901866691881	0.8456768235507331	0.4404393042998916	0.9897784907901249	186.0	3.6183525843681177	126.0	0.2905213072248212
105	Feb25-FISH2-3R4-rep1-cp190-100x_Position002_1_cmle.ics	12	1	0	1.5162	0.20635000882146287	1.0	0.2596531355846011	2.7508731720223825	0.35106354298654735	0.5258505647965923	0.34875178605127655	0.1675012805650662	0.8624829103499734	0.9810806987323527	214.0	4.12706210691622	150.0	0.3458586990771681
106	Feb25-FISH2-3R4-rep1-cp190-100x_Position002_1_cmle.ics	13	1	0	1.5162	1.0452244593809161	1.0	0.30258378519591916	2.9014496098764524	0.7430738951511898	0.8394346036858115	0.7421506530685275	0.6200715691536948	0.6162353245740173	0.9989001893240954	182.0	3.505556511706241	127.0	0.29282703188533565
107	Feb25-FISH2-3R4-rep1-cp190-100x_Position002_1_cmle.ics	14	1	0	1.5162	0.1459114905355603	1.0	0.27708847204661974	2.884019162949138	0.3329572959580742	0.472332693117802	0.3309866697130454	0.14203145862041883	0.8592269099574584	0.9944730654200336	200.0	3.837599472381538	140.0	0.3228014524720236
108	Feb25-FISH2-3R4-rep1-cp190-100x_Position002_1_cmle.ics	15	1	0	1.5162	0.0	1.0	0.18161863239832968	2.8987223292919433	0.07854204711047166	0.13233910685628908	0.07854204711047166	0.03925257779499382	0.9578697067928599	0.9595177255438955	122.0	2.4923676381502604	54.0	0.12450913166778053
109	Feb25-FISH2-3R4-rep1-cp190-100x_Position002_1_cmle.ics	16	1	0	1.5162	0.6606423714395955	1.0	0.2745277607007527	2.751874979240189	0.5830324485624104	0.691922712427259	0.5799465847946804	0.45364547028093893	0.7425624335888468	0.9926533684541978	188.0	3.663047996278846	127.0	0.29282703188533565
110	Feb25-FISH2-3R4-rep1-cp190-100x_Position002_1_cmle.ics	17	1	0	1.5162	0.0	1.0	0.24326011263352076	2.616767507276207	0.11636675084323732	0.2577613152736327	0.08257544987373515	0.029460328112031364	0.9482289533412919	0.9378359242283838	180.0	3.5076715974763517	112.0	0.25824116197761887
111	Feb25-FISH2-3R4-rep1-cp190-100x_Position002_1_cmle.ics	18	1	0	1.7328	1.2321921245870329	1.0	0.25762735275518217	2.5605426270975755	0.762710221881246	0.8643758454301347	0.762710221881246	0.628707274232299	0.6232480535106933	0.9800263553129204	300.0	5.768101832992525	248.0	0.5718197158075845
112	Feb25-FISH2-3R4-rep1-cp190-100x_Position002_1_cmle.ics	19	1	0	1.2995999999999999	0.3720027687491155	1.0	0.2506190222146619	2.7468167896690336	0.5034920149766944	0.6193550851990525	0.4892030259035684	0.3581875143271949	0.8019771059646065	0.9892531953017963	124.0	2.3732263081780496	65.0	0.14987210293343953
113	Feb25-FISH2-3R4-rep1-cp190-100x_Position002_1_cmle.ics	20	1	0	1.083	1.630129183885692	1.0	0.34699486583515193	3.194081137926358	0.9078145037852149	0.9474744549704216	0.9078145037852149	0.8428577338352707	0.43619260161624457	1.0027342454360944	118.0	2.309355818967124	71.0	0.16370645089652625
114	Feb25-FISH2-3R4-rep1-cp190-100x_Position002_1_cmle.ics	21	1	0	1.7328	0.10317500441073144	1.0	0.28517285725903474	2.8785349845134087	0.2394010961506373	0.4196979809778074	0.23062162266233682	0.09165179889358097	0.8948219280680069	0.9893713684187144	212.0	4.12917719268633	155.0	0.35738732237974036
115	Feb25-FISH2-3R4-rep1-cp190-100x_Position002_1_cmle.ics	22	1	0	1.5162	0.20635000882146287	1.0	0.2757759719652211	2.9398816088999005	0.3460675466969724	0.4970714223271265	0.3353847947081621	0.1773814727394586	0.8456976957627861	0.994463518808879	206.0	3.971685708113724	146.0	0.3366358004351103
116	Feb25-FISH2-3R4-rep1-cp190-100x_Position002_1_cmle.ics	23	1	0	1.083	0.5836459621422412	1.0	0.22932998069888505	1.845372668951585	0.5239995544110034	0.6360258703729187	0.5232656431225304	0.41006637965493065	0.7523013943316942	0.9520129106738966	138.0	2.59247319619147	73.0	0.16831790021755516
117	Feb25-FISH2-3R4-rep1-cp190-100x_Position002_1_cmle.ics	23	2	0	1.083	0.0	1.0	0.11280150480941947	1.8807512837600469	0.07770941044644086	0.18678697569574135	0.07770941044644086	0.027033491255315942	0.9629303270328492	0.6356507222335844	178.0	3.4395709367252025	75.0	0.17292934953858405
118	Feb25-FISH2-3R4-rep1-cp190-100x_Position002_1_cmle.ics	24	1	0	1.2995999999999999	0.1459114905355603	1.0	0.3257268950853558	2.8699246576129536	0.32535162554761354	0.47973253400968413	0.3356237030205211	0.16295250172930598	0.8510035127347504	1.006346828322781	138.0	2.6626889427127307	87.0	0.20059804546475749
119	Feb25-FISH2-3R4-rep1-cp190-100x_Position002_1_cmle.ics	25	1	0	1.5162	0.0	1.0	0.3033909273354146	2.9746981018241634	0.23907229317226636	0.39171063220960384	0.2128474226301285	0.02749709380309398	0.904522271396329	0.9948381362647873	178.0	3.439570936725203	123.0	0.2836041332432778
120	Feb25-FISH2-3R4-rep1-cp190-100x_Position002_1_cmle.ics	26	1	0	1.9493999999999998	1.2611313899024936	1.0	0.2816453032638977	3.039917800444458	0.7168960508500931	0.8034147839970873	0.712606711999909	0.6132901239015918	0.64223903301815	0.9863313539512809	292.0	5.659535931870869	249.0	0.5741254404680991
121	Feb25-FISH2-3R4-rep1-cp190-100x_Position002_1_cmle.ics	27	1	0	1.2995999999999999	0.0	1.0	0.2607220240633505	2.789909017053497	0.07859748711663476	0.24417112836060523	0.13395832885372094	0.027798682635588906	0.9536997976541136	0.942098930555807	162.0	3.082007641439375	99.0	0.22826674139093092
122	Feb25-FISH2-3R4-rep1-cp190-100x_Position002_1_cmle.ics	28	1	0	1.5162	0.20635000882146287	1.0	0.3318497474319929	3.03867288729578	0.3380779718917623	0.4826833178508286	0.33908183752359833	0.17121153097000388	0.8846404247425805	0.9980810770473266	182.0	3.5523670093870803	133.0	0.3066613798484224
123	Feb25-FISH2-3R4-rep1-cp190-100x_Position002_1_cmle.ics	29	1	0	1.2995999999999999	0.10317500441073144	1.0	0.30108013882048573	2.155215032687018	0.3001058852684304	0.47225205199642545	0.2906888550122782	0.06793929244609989	0.8795080589248536	1.0003316458959486	188.0	3.546021752076747	133.0	0.3066613798484224
124	Feb25-FISH2-3R4-rep1-cp190-100x_Position002_1_cmle.ics	30	1	0	1.5162	1.1321417835580119	1.0	0.29180000968616776	2.9392159317018214	0.7948068440960795	0.885990905490844	0.791058431538556	0.6569519738908386	0.564390585052113	0.9911341138146479	204.0	3.9269902962029954	148.0	0.3412472497561391
125	Feb25-FISH2-3R4-rep1-cp190-100x_Position002_1_cmle.ics	31	1	0	1.2995999999999999	0.23070632344123612	1.0	0.22783091723220977	3.536941525434905	0.35588404546108476	0.45814271327866496	0.33723205294202274	0.20621852970795568	0.8541964254497598	0.8401355551307905	120.0	2.3306459820374323	59.0	0.13603775497035278
126	Feb25-FISH2-3R4-rep1-cp190-100x_Position002_1_cmle.ics	31	2	0	1.2995999999999999	1.650800070571703	1.0	0.3008277894002455	3.30492208231227	0.8795065458207452	0.9279887785930082	0.8795065458207452	0.8414149043303122	0.46864149785904424	0.978908680403941	134.0	2.620108616572113	80.0	0.18445797284115634
127	Feb25-FISH2-3R4-rep1-cp190-100x_Position002_1_cmle.ics	32	1	0	1.9493999999999998	0.0	1.0	0.25620263391616577	3.039024900321253	0.15805409905403864	0.3373604388079141	0.15805409905403864	0.02765040382949869	0.9110233655743184	0.969493665286669	214.0	4.127062106916219	149.0	0.34355297441665367
128	Feb25-FISH2-3R4-rep1-cp190-100x_Position002_1_cmle.ics	33	1	0	1.5162	0.2918229810711206	1.0	0.3063323109039217	2.7889078275548034	0.37840190693336095	0.5235430269112517	0.3756865996476319	0.22187100563098075	0.8305257400283982	0.9993900426667195	198.0	3.81630930931123	145.0	0.33433007577459584
129	Feb25-FISH2-3R4-rep1-cp190-100x_Position002_1_cmle.ics	34	1	0	1.2995999999999999	0.0	1.0	0.1567719784791205	2.1859791313827546	0.10514381758792377	0.21204769606444043	0.07623759236355564	0.03810293977737608	0.9692822284602421	0.9165287177510995	142.0	2.7286745176937677	63.0	0.1452606536124106
130	Feb25-FISH2-3R4-rep1-cp190-100x_Position002_1_cmle.ics	35	1	0	1.5162	0.4773698211006071	1.0	0.26511107188097244	2.5587711273255365	0.5303973124042328	0.6525620643267702	0.5281816285276493	0.3520491478968988	0.7624594004974866	0.9900578683366276	202.0	3.882294884292267	139.0	0.32049572781150915
131	Feb25-FISH2-3R4-rep1-cp190-100x_Position002_1_cmle.ics	37	1	0	1.2995999999999999	0.6736388337817686	1.0	0.30300855069345994	2.8275687472218465	0.6669244445153112	0.7964936897577154	0.6649791518843029	0.4887388285192656	0.7059893070346174	1.006130893686935	180.0	3.460861099795512	125.0	0.28821558256430674
132	Feb25-FISH2-3R4-rep1-cp190-100x_Position002_1_cmle.ics	38	1	0	1.5162	0.8344252714560013	1.0	0.3140145294968224	2.784029706102764	0.660562242041158	0.7540082835454729	0.6569616417005801	0.5387479435448956	0.6612704764662329	0.9983522462635336	190.0	3.6609329105087354	138.0	0.3181900031509946
133	Feb25-FISH2-3R4-rep1-cp190-100x_Position002_1_cmle.ics	39	1	0	1.5162	0.6329011539751598	1.0	0.30682599695661394	2.978441562250529	0.6253882038021232	0.7413555621970711	0.6131151162337409	0.4282553893732864	0.7302700672593416	1.0083147648544692	206.0	3.995090956954144	154.0	0.3550815977192259
134	Feb25-FISH2-3R4-rep1-cp190-100x_Position002_1_cmle.ics	40	1	0	1.5162	0.23070632344123612	1.0	0.265663621957443	2.581169196230198	0.4055589680589681	0.5450290489352989	0.4016495188370188	0.16117360257985258	0.8228738631836704	0.9892678164767817	218.0	4.169642433056838	156.0	0.35969304704025484
135	Feb25-FISH2-3R4-rep1-cp190-100x_Position002_1_cmle.ics	43	1	0	1.2995999999999999	1.7703076583449529	1.0	0.3083441667466016	2.602602802013833	0.9133331185255594	0.9472499234747306	0.9115931755570235	0.864723461842084	0.3769699395717012	1.0027301734907794	178.0	3.392760439044364	124.0	0.28590985790379225
136	Feb25-FISH2-3R4-rep1-cp190-100x_Position002_1_cmle.ics	44	1	0	1.5162	0.0	1.0	0.30585216939996784	2.7387137025767387	0.19961175747014503	0.4062259750909743	0.19961175747014503	0.025575316488134898	0.9010639635530003	0.9984134004173655	208.0	3.992975871184033	156.0	0.35969304704025484
137	Feb25-FISH2-3R4-rep1-cp190-100x_Position002_1_cmle.ics	45	1	0	2.3826	0.0	1.0	0.23198746048819643	3.7597817479229643	0.1552878392260256	0.3485794885331824	0.15655362577879267	0.02006017256677978	0.9577625219351137	0.9641274293448747	314.0	6.197995960569725	252.0	0.5810426144496424
138	Feb25-FISH2-3R4-rep1-cp190-100x_Position002_1_cmle.ics	45	2	0	1.2995999999999999	0.65253602307166	1.0	0.27481492814606734	3.8409612333632763	0.4573592130496869	0.541177817567718	0.45639556147810795	0.37177391398376103	0.8173126723426934	0.9698057957829552	114.0	2.243370243986086	60.0	0.13834347963086724
139	Feb25-FISH2-3R4-rep1-cp190-100x_Position002_1_cmle.ics	47	1	0	1.2995999999999999	0.8318234787411565	1.0	0.2970299522544141	2.7311152495450033	0.6661826257794482	0.7648298997491788	0.6655148046623233	0.5541478680199103	0.6821919014803209	0.9939686156530949	186.0	3.548136837846858	130.0	0.29974420586687905
140	Feb25-FISH2-3R4-rep1-cp190-100x_Position002_1_cmle.ics	48	1	0	1.2995999999999999	2.262804502914313	1.0	0.2794714328294241	2.725174163251404	0.9637976177863877	0.9841614577815446	0.963502489670516	0.9398014317497314	0.2964581565166138	0.9906691949739889	154.0	2.92663124263688	95.0	0.21904384274887315
141	Feb25-FISH2-3R4-rep1-cp190-100x_Position002_1_cmle.ics	49	1	0	1.9493999999999998	0.0	1.0	0.05316263394709906	2.1373586725046576	0.07628627039209158	0.13965861653904268	0.05349322611212129	0.026740210515532565	0.9593365616494767	0.7309426024178806	264.0	5.174231658163181	93.0	0.21443239342784423
142	Feb25-FISH2-3R4-rep1-cp190-100x_Position002_1_cmle.ics	50	1	0	0.8664	0.6190500264643886	1.0	0.3768341042206832	2.613736792075057	0.6350699731709085	0.7168352548763687	0.6350699731709085	0.5487818142266696	0.698488906187796	1.0160630194856919	98.0	1.862401699859836	56.0	0.12912058098880944
143	Feb25-FISH2-3R4-rep1-cp190-100x_Position002_1_cmle.ics	51	1	0	1.9493999999999998	0.46141264688247224	1.0	0.2856662689865448	2.2854099182510152	0.49285517195247375	0.652995058404475	0.4850414308051205	0.29305500974104703	0.8144827399821529	0.9926969281101302	282.0	5.412653623476806	238.0	0.5487624692024401
144	Feb25-FISH2-3R4-rep1-cp190-100x_Position002_1_cmle.ics	52	1	0	1.2995999999999999	0.7900066980357398	1.0	0.32031780354063294	2.7566964438680626	0.7010697055522104	0.8048958170721735	0.6848791656445367	0.5330389598804666	0.6808053231909332	1.000293373738625	186.0	3.594947335527698	135.0	0.31127282916945126
145	Feb25-FISH2-3R4-rep1-cp190-100x_Position002_1_cmle.ics	53	1	0	1.7328	1.5838800525577283	1.0	0.2753189363498532	2.426220531670137	0.876998724053154	0.9339868670836834	0.8748825195282108	0.7885756076307846	0.46957736207184053	0.9664811832585176	220.0	4.190932596127147	161.0	0.37122167034282705
146	Feb25-FISH2-3R4-rep1-cp190-100x_Position002_1_cmle.ics	54	1	0	1.083	0.41270001764292574	1.0	0.3156212800630772	2.1769611040342394	0.5153555790427299	0.6283255322361467	0.5094217122150083	0.383202476219236	0.7767600570069729	1.0166501244666681	116.0	2.1944446605351353	66.0	0.15217782759395398
147	Feb25-FISH2-3R4-rep1-cp190-100x_Position002_1_cmle.ics	55	1	0	1.5162	0.10317500441073144	1.0	0.27462088780918464	2.844168867836802	0.31653306774188367	0.45833400266662383	0.3129748919696069	0.09610688984915905	0.8757346237551499	0.9821146268423072	186.0	3.5949473355276975	125.0	0.28821558256430674
148	Feb25-FISH2-3R4-rep1-cp190-100x_Position002_1_cmle.ics	57	1	0	2.3826	2.5991999999999997	1.0	0.2811389387514711	3.187328783192375	0.9563193170629307	0.9794816495649175	0.9515836402984851	0.8982791625224289	0.28346377169944104	0.9925154462509601	390.0	7.592153378251958	384.0	0.8853982696375502
149	Feb25-FISH2-3R4-rep1-cp190-100x_Position002_1_cmle.ics	58	1	0	1.083	0.46141264688247224	1.0	0.2745497448744835	2.4728607797819966	0.4766302352509249	0.6208202716823407	0.4766302352509249	0.33376401479849754	0.7709391309078663	0.9880680947202537	156.0	2.9479214057071887	96.0	0.22134956740938755
150	Feb25-FISH2-3R4-rep1-cp190-100x_Position002_1_cmle.ics	59	1	0	1.2995999999999999	0.8972608143895275	1.0	0.2698412531049864	2.456894240028935	0.7669162482844883	0.8591282594722304	0.7596372669944235	0.5997819780067057	0.6190110062412187	0.9877551063460255	178.0	3.369355190203944	116.0	0.2674640606196767
151	Feb25-FISH2-3R4-rep1-cp190-100x_Position002_1_cmle.ics	61	1	0	1.5162	0.0	1.0	0.22017328513908466	3.0947353667378463	0.07286885737315063	0.1761002937669449	0.07286885737315063	0.026079310413738434	0.977039854824464	0.9825309299876874	120.0	2.424266977399112	58.0	0.13373203030983835
152	Feb25-FISH2-3R4-rep1-cp190-100x_Position002_1_cmle.ics	63	1	0	1.083	1.245083401423282	1.0	0.30521351950515235	2.464881264089567	0.8872829730893153	0.9437458420839802	0.8857045955570629	0.7923846545179426	0.4190082510139893	0.9700322515426605	130.0	2.460502046229396	77.0	0.17754079885961296
153	Feb25-FISH2-3R4-rep1-cp190-100x_Position002_1_cmle.ics	64	1	0	1.5162	0.0	1.0	0.286050250349916	2.832632607482521	0.1859041394335512	0.3306427015250545	0.15979665940450255	0.027501815541031226	0.9269237753115009	0.990034299811115	196.0	3.748208648560081	138.0	0.3181900031509946
154	Feb25-FISH2-3R4-rep1-cp190-100x_Position002_1_cmle.ics	65	1	0	1.2995999999999999	0.1459114905355603	1.0	0.2850995333132737	3.112361584156627	0.3975561920618571	0.5444880278808573	0.3966249488521722	0.17213184146289842	0.8331362351657944	1.00798536760648	120.0	2.354051230877852	66.0	0.15217782759395398
155	Feb25-FISH2-3R4-rep1-cp190-100x_Position002_1_cmle.ics	67	1	0	1.5162	0.1459114905355603	1.0	0.26061659671168275	3.052015703465861	0.35418769806086886	0.5151513821466507	0.35418769806086886	0.1533309339255774	0.8528861477665763	0.9711021653473441	178.0	3.4863814344060424	114.0	0.26285261129864773
156	Feb25-FISH2-3R4-rep1-cp190-100x_Position002_1_cmle.ics	69	1	0	1.5162	0.7252201245704302	1.0	0.24784233883680118	2.8226288352283992	0.6426148860793499	0.7290879631961584	0.6366628049497137	0.4956765560200809	0.6710606059170114	0.9932028815786773	150.0	2.954266663017522	86.0	0.19829232080424306
157	Feb25-FISH2-3R4-rep1-cp190-100x_Position002_1_cmle.ics	70	1	0	1.083	0.0	1.0	0.05369099795531819	1.845327302683101	0.05891901798727538	0.15225910054895664	0.05891901798727538	0.02945078154318779	0.9651615500821092	0.6356184197484777	238.0	4.686812298685386	80.0	0.18445797284115634
158	Feb25-FISH2-3R4-rep1-cp190-100x_Position002_1_cmle.ics	71	1	0	1.5162	1.6456566907434287	1.0	0.2724168370193775	2.871510857207273	0.8922703432156819	0.9385703752139012	0.8905800025042084	0.8257766524297778	0.44773913696621126	0.9836485116033558	204.0	3.9269902962029954	143.0	0.3297186264535669
159	Feb25-FISH2-3R4-rep1-cp190-100x_Position002_1_cmle.ics	72	1	0	1.2995999999999999	2.1110044849779297	1.0	0.2920931800722684	2.6887462118231507	0.9626426499585088	0.9823376702473487	0.9613027490807214	0.9264310674289891	0.3103851825916453	0.9957085876455345	188.0	3.5928322497575866	131.0	0.3020499305273935
160	Feb25-FISH2-3R4-rep1-cp190-100x_Position002_1_cmle.ics	73	1	0	1.5162	1.0024833655297731	1.0	0.26989512868537635	2.403602679923994	0.7554267963057432	0.8395564150785372	0.7504853851483565	0.6293560937726037	0.6072389939797148	0.9630015818102872	194.0	3.703513236649352	132.0	0.30435565518790797
161	Feb25-FISH2-3R4-rep1-cp190-100x_Position002_1_cmle.ics	74	1	0	1.2995999999999999	1.6481583123587962	1.0	0.2623025778457774	2.501648473512991	0.9465072311230656	0.9794127392507699	0.9441195961485986	0.871740147351187	0.41699746076240185	0.9722688939288913	166.0	3.1713984652608316	103.0	0.23748964003298878
162	Feb25-FISH2-3R4-rep1-cp190-100x_Position002_1_cmle.ics	75	1	0	1.083	0.10317500441073144	1.0	0.2853860083053709	2.1000461145845324	0.2602244506617208	0.41086416648329194	0.24081816562405037	0.07467542673917828	0.905258715472239	0.9803054073870963	154.0	2.8564154961156203	96.0	0.22134956740938755
163	Feb25-FISH2-3R4-rep1-cp190-100x_Position002_1_cmle.ics	76	1	0	1.7328	0.6606423714395955	1.0	0.2393434128520781	2.3739146530284345	0.6208328356740882	0.7404607504935609	0.618317607301188	0.4496251747662173	0.6825338254772432	0.9768026773667788	212.0	4.082366695005492	142.0	0.3274129017930525
164	Feb25-FISH2-3R4-rep1-cp190-100x_Position002_1_cmle.ics	77	1	0	1.2995999999999999	1.0317500441073144	1.0	0.29197721891436773	2.7876534104510133	0.7667996286585801	0.8472909419217939	0.7637595258255715	0.6742550217806025	0.5849907684554495	1.0031016469679714	156.0	2.9947319033880286	99.0	0.22826674139093092
165	Feb25-FISH2-3R4-rep1-cp190-100x_Position002_1_cmle.ics	78	1	0	1.2995999999999999	0.20635000882146287	1.0	0.26827221592563444	2.098674476941218	0.3346369995762506	0.4790591373573319	0.32969094079317557	0.16882246288719235	0.8729771214624622	0.9679663798571222	206.0	3.831254215071205	144.0	0.33202435111408135
166	Feb25-FISH2-3R4-rep1-cp190-100x_Position002_1_cmle.ics	79	1	0	1.5162	1.5664807709080608	1.0	0.30872961252852577	2.9055208622088955	0.909885772726618	0.9677088284862365	0.9076818921683015	0.8113521455425435	0.500596375477019	0.9895897994924177	192.0	3.6822230735790438	139.0	0.32049572781150915
167	Feb25-FISH2-3R4-rep1-cp190-100x_Position002_1_cmle.ics	80	1	0	1.9493999999999998	1.6330228523593298	1.0	0.2882878852715724	3.9864525384882614	0.9093655227692805	0.9613942109261442	0.9053577944334448	0.8030530515561352	0.4534561867084728	1.0002894954765038	222.0	4.399464749920816	167.0	0.3850560183059138
168	Feb25-FISH2-3R4-rep1-cp190-100x_Position002_1_cmle.ics	82	1	0	1.7328	0.20635000882146287	1.0	0.28452684573903236	2.8594667069471953	0.3553646039724418	0.5425921677407693	0.3553646039724418	0.18013292454863356	0.8645984580334232	0.9964281228608013	202.0	3.9057001331326866	144.0	0.33202435111408135
169	Feb25-FISH2-3R4-rep1-cp190-100x_Position002_1_cmle.ics	83	1	0	2.3826	0.23070632344123612	1.0	0.21479329713814604	3.8282544726801464	0.38829297134832846	0.5361336256805695	0.3798231134980661	0.18102042324653247	0.8560394000396133	0.9489858015147131	278.0	5.440289043857446	202.0	0.4657563814239197
170	Feb25-FISH2-3R4-rep1-cp190-100x_Position002_1_cmle.ics	84	1	0	1.2995999999999999	1.0653987500596882	1.0	0.293128628165803	2.708216802950501	0.6892727719671078	0.7722049972642714	0.6852008976361719	0.5538680823731851	0.690011643077631	1.0061187658379505	182.0	3.482151262865821	125.0	0.28821558256430674
171	Feb25-FISH2-3R4-rep1-cp190-100x_Position002_1_cmle.ics	84	2	0	1.2995999999999999	0.23070632344123612	1.0	0.2836736067019555	2.5596743411955596	0.36807444353694024	0.5022520200778692	0.357535941130292	0.1618361893282795	0.856538004457086	0.9865098621677302	184.0	3.48003617709571	125.0	0.28821558256430674
172	Feb25-FISH2-3R4-rep1-cp190-100x_Position002_1_cmle.ics	85	1	0	1.2995999999999999	1.9702516435534818	1.0	0.3091484836859036	2.5987709228992006	0.9342011696924841	0.9692302668814489	0.9328152437343086	0.8885127780922112	0.3615458673531364	0.98626243248492	174.0	3.326774864063326	120.0	0.2766869592617345
173	Feb25-FISH2-3R4-rep1-cp190-100x_Position002_1_cmle.ics	86	1	0	1.2995999999999999	1.4751040190545512	1.0	0.2786887442740712	3.165005975304052	0.921781080904883	0.9613729708585957	0.9201773257709107	0.8731859964795619	0.397151423282042	0.9803117363767117	134.0	2.620108616572113	77.0	0.17754079885961296
174	Feb25-FISH2-3R4-rep1-cp190-100x_Position003_2_cmle.ics	1	1	0	1.9493999999999998	1.5490250415242273	1.0	0.29053256467730654	2.901264138164749	0.8281970989183045	0.897122253419347	0.8278244898266427	0.7318400114417337	0.4669086463820674	0.9937834554520428	302.0	5.836202493743673	266.0	0.6133227596968448
175	Feb25-FISH2-3R4-rep1-cp190-100x_Position003_2_cmle.ics	3	1	0	1.5162	0.2918229810711206	1.0	0.2500724230128214	2.7194390282498735	0.3493176572470708	0.4626261847884719	0.31778567942550373	0.17966952520393223	0.872181528522632	0.9775608783555104	202.0	3.9057001331326866	135.0	0.31127282916945126
176	Feb25-FISH2-3R4-rep1-cp190-100x_Position003_2_cmle.ics	3	2	0	1.2995999999999999	1.8951854028581037	1.0	0.2774693236078138	2.451120353047618	0.8533449289402129	0.893058047754819	0.8523027921193908	0.8025792886315349	0.572516342831856	0.9827955390521136	198.0	3.76949881163039	138.0	0.3181900031509946
177	Feb25-FISH2-3R4-rep1-cp190-100x_Position003_2_cmle.ics	4	1	0	1.2995999999999999	0.5556144027286182	1.0	0.2937876203123271	2.1081602857676494	0.5387674520999333	0.656291277855895	0.5349113014330962	0.38675486812390814	0.7732198168693001	0.9978714018695469	198.0	3.7460935627899703	142.0	0.3274129017930525
178	Feb25-FISH2-3R4-rep1-cp190-100x_Position003_2_cmle.ics	5	1	0	0.8664	0.10317500441073144	1.0	0.31077020754012613	2.4538716693567415	0.28142223514869485	0.4083908965316658	0.28142223514869485	0.11915945611866502	0.8875208183844178	0.9953725315720895	102.0	1.9283872748408741	54.0	0.12450913166778053
179	Feb25-FISH2-3R4-rep1-cp190-100x_Position003_2_cmle.ics	6	1	0	0.8664	1.0024833655297731	1.0	0.34999059884329	2.520276862812748	0.8215242352379165	0.8807858324944978	0.8178902291300565	0.7374473239724976	0.5098554885389591	1.0210352553038562	104.0	1.973082686751603	59.0	0.13603775497035278
180	Feb25-FISH2-3R4-rep1-cp190-100x_Position003_2_cmle.ics	7	1	0	1.7328	0.9733510449106972	1.0	0.3056682418262561	2.7714316515359916	0.655827546765376	0.7473138616447362	0.6528284383921897	0.5288878081291147	0.6915308774252364	0.9976894494548759	264.0	5.057205413961085	223.0	0.5141765992947233
181	Feb25-FISH2-3R4-rep1-cp190-100x_Position003_2_cmle.ics	8	1	0	1.083	0.0	1.0	0.22976348254774215	2.387113532892774	0.1125165550202499	0.27421831513080863	0.1125165550202499	0.03961688324152095	0.942897440483381	0.9575231885558799	110.0	2.130574171324209	52.0	0.1198976823467516
182	Feb25-FISH2-3R4-rep1-cp190-100x_Position003_2_cmle.ics	10	1	0	1.2995999999999999	0.0	1.0	0.3584878777872923	2.6611801946117457	0.1837911742519487	0.33442686069901933	0.16176609253205934	0.028770901433241135	0.9317778067269621	1.0036511766482652	172.0	3.282079452152598	127.0	0.29282703188533565
183	Feb25-FISH2-3R4-rep1-cp190-100x_Position003_2_cmle.ics	11	1	0	1.9493999999999998	0.0	1.0	0.27625637878580417	2.7677789075594763	0.15352554551173803	0.29034220721168175	0.13581917817290817	0.021547299758286148	0.939013900957966	0.9775804383101937	264.0	5.104015911641924	212.0	0.48881362802906425
184	Feb25-FISH2-3R4-rep1-cp190-100x_Position003_2_cmle.ics	12	1	0	1.2995999999999999	0.5158750220536572	1.0	0.2839228261629219	2.091488974862711	0.5193542184815575	0.6342297697092991	0.5188084177360434	0.35592410888724874	0.7651899695129307	0.9783312115070774	174.0	3.2799643663824862	115.0	0.2651583359591622
185	Feb25-FISH2-3R4-rep1-cp190-100x_Position003_2_cmle.ics	13	1	0	1.2995999999999999	0.46141264688247224	1.0	0.2698412531049864	2.149877215929166	0.5068582457645293	0.6666180570448209	0.5068582457645293	0.3581042247480163	0.7799075239006587	0.9874040546066293	178.0	3.345949941363524	116.0	0.2674640606196767
186	Feb25-FISH2-3R4-rep1-cp190-100x_Position003_2_cmle.ics	14	1	0	1.9493999999999998	0.9077480443748005	1.0	0.3121863451725249	3.139267997867069	0.6601661501219535	0.8004914815969484	0.6561829485228043	0.4904069394267271	0.7166058228978901	0.9938690695266004	300.0	5.861722828354204	273.0	0.6294628323204459
187	Feb25-FISH2-3R4-rep1-cp190-100x_Position003_2_cmle.ics	15	1	0	1.7328	0.42540144110901373	1.0	0.2784507447794009	2.8021209671016014	0.49228194772938394	0.6398637564481807	0.4857332973179521	0.3097663172735478	0.7847994648894955	0.9966784281174685	210.0	4.037671283094762	151.0	0.3481644237376825
188	Feb25-FISH2-3R4-rep1-cp190-100x_Position003_2_cmle.ics	16	1	0	1.5162	0.0	1.0	0.26580897764629313	2.833883634796296	0.16622304037413865	0.3525668134364868	0.16622304037413865	0.029275189266731345	0.9136574006236492	0.9712335174615521	184.0	3.5502519236169694	121.0	0.27899268392224896
189	Feb25-FISH2-3R4-rep1-cp190-100x_Position003_2_cmle.ics	17	1	0	1.2995999999999999	0.0	1.0	0.07893415621274825	1.0600990566828739	0.1736524151174886	0.4006181153815379	0.17944016216360387	0.02592483930333662	0.9270825847197763	0.4591370014991102	238.0	4.429354561440767	97.0	0.22365529206990203
190	Feb25-FISH2-3R4-rep1-cp190-100x_Position003_2_cmle.ics	19	1	0	1.2995999999999999	0.20635000882146287	1.0	0.30947890199704	2.873438754738222	0.2954089628348477	0.4263842537331612	0.2954089628348477	0.14069693795522642	0.8804215137471811	1.0038857276250064	172.0	3.3288899498334374	118.0	0.27207550994070556
191	Feb25-FISH2-3R4-rep1-cp190-100x_Position003_2_cmle.ics	19	2	0	1.2995999999999999	0.23070632344123612	1.0	0.3398868085025772	2.6303510265976233	0.2814182358529634	0.40097886368988167	0.2814182358529634	0.16833532272863835	0.8845436819952446	0.9973522629747887	176.0	3.371470275974055	128.0	0.2951327565458501
192	Feb25-FISH2-3R4-rep1-cp190-100x_Position003_2_cmle.ics	20	1	0	1.083	0.3095250132321943	1.0	0.2631477098364001	3.0693623745077643	0.4663488072606856	0.5854924265652787	0.4696755994358251	0.30756730238547864	0.7803748379955655	0.9828811100012816	122.0	2.3285308962673215	65.0	0.14987210293343953
193	Feb25-FISH2-3R4-rep1-cp190-100x_Position003_2_cmle.ics	21	1	0	1.5162	0.7625813115994351	1.0	0.2788680532780167	2.795117457473555	0.7003291196050565	0.8078165906200913	0.6996858403769916	0.5287830054603935	0.654786813056679	0.9837924300355589	188.0	3.639642747438426	128.0	0.2951327565458501
194	Feb25-FISH2-3R4-rep1-cp190-100x_Position003_2_cmle.ics	23	1	0	1.9493999999999998	0.0	1.0	0.16952085602790382	2.7761349646075515	0.08666705657581783	0.22597184855928568	0.08666705657581783	0.031051390026123914	0.9633862491787395	0.9040703557877164	192.0	3.892870313142822	103.0	0.23748964003298878
195	Feb25-FISH2-3R4-rep1-cp190-100x_Position003_2_cmle.ics	24	1	0	1.5162	0.10317500441073144	1.0	0.2876507629637746	2.5517961093037242	0.30483783349528304	0.45021767572819993	0.29567938545819017	0.09361203987788735	0.8913807955948825	1.0014365974553268	188.0	3.6396427474384265	130.0	0.29974420586687905
196	Feb25-FISH2-3R4-rep1-cp190-100x_Position003_2_cmle.ics	25	1	0	1.5162	0.0	1.0	0.25003418727335075	2.814179502129198	0.11386165139580989	0.311468068982938	0.13730758337734708	0.028819436470939444	0.9553702484722844	0.9234164684840719	198.0	3.7929040604708097	131.0	0.3020499305273935
197	Feb25-FISH2-3R4-rep1-cp190-100x_Position003_2_cmle.ics	27	1	0	1.7328	0.7295574526778015	1.0	0.2659033223465699	3.1419327753958797	0.6301131770412288	0.7159862570735651	0.616661277283751	0.4879668552950687	0.7234483937171807	0.9750626097424724	186.0	3.5949473355276975	123.0	0.2836041332432778
198	Feb25-FISH2-3R4-rep1-cp190-100x_Position003_2_cmle.ics	28	1	0	1.5162	1.7514889418028	1.0	0.2532325180362991	2.5507246853387673	0.9285481149174647	0.9692636754421906	0.9248953117729984	0.8512732727310607	0.4644497634173152	0.9909241361927469	210.0	3.990860785413922	144.0	0.33202435111408135
199	Feb25-FISH2-3R4-rep1-cp190-100x_Position003_2_cmle.ics	29	1	0	1.5162	1.104642543499924	1.0	0.26488305804933754	2.1746818924592604	0.7281904689946397	0.8437139271217673	0.7267171214735154	0.5797769410619016	0.6465332392751175	0.9868798713352488	290.0	5.474409026917622	239.0	0.5510681938629545
200	Feb25-FISH2-3R4-rep1-cp190-100x_Position003_2_cmle.ics	31	1	0	0.8664	1.2536039404732575	1.0	0.28725007890400167	2.1500168538134146	0.7967334196299398	0.8561181755882129	0.794532856163862	0.7192606411330237	0.5814870448810919	1.0182927975053258	106.0	1.994372849821912	55.0	0.12681485632829495
201	Feb25-FISH2-3R4-rep1-cp190-100x_Position003_2_cmle.ics	31	2	0	1.083	0.0	1.0	0.1421881348337098	2.3471735591219085	0.21238102489910912	0.3364273204903678	0.18747430137820756	0.027678367471255617	0.9147198314442725	0.6898428199477408	134.0	2.4796771235295934	55.0	0.12681485632829495
202	Feb25-FISH2-3R4-rep1-cp190-100x_Position003_2_cmle.ics	32	1	0	1.5162	1.5497868238284018	1.0	0.308665445875637	2.678230553987316	0.8113900046897621	0.8888750688171605	0.8097383928389372	0.7128682992475991	0.5878422453213095	0.9915738490086813	234.0	4.4803952306618315	187.0	0.4311705115162029
203	Feb25-FISH2-3R4-rep1-cp190-100x_Position003_2_cmle.ics	32	2	0	1.083	2.1060474303189918	1.0	0.2957864950993678	3.0574764020902245	0.8979997145362233	0.9300165161185082	0.8967028933792794	0.8489876231062536	0.5044399717854533	1.0111560954050607	110.0	2.1305741713242092	59.0	0.13603775497035278
204	Feb25-FISH2-3R4-rep1-cp190-100x_Position003_2_cmle.ics	33	1	0	1.7328	0.9479040472602467	1.0	0.2648500727068435	3.119890927903943	0.7229295080923096	0.8033112301584493	0.7172397687304946	0.5824269144486827	0.6185935795910219	0.9819536117993675	204.0	3.973800793883835	141.0	0.325107177132538
205	Feb25-FISH2-3R4-rep1-cp190-100x_Position003_2_cmle.ics	34	1	0	1.9493999999999998	0.0	1.0	0.13981766488221395	2.6016035118955068	0.08312732287304711	0.19978810352656273	0.08312732287304711	0.029139969392731616	0.9660670580636547	0.9311615798105131	210.0	4.201508024977701	107.0	0.2467125386750466
206	Feb25-FISH2-3R4-rep1-cp190-100x_Position003_2_cmle.ics	35	1	0	1.7328	0.20635000882146287	1.0	0.31558993033611005	3.0619187453501775	0.33962925155686563	0.5020053516311602	0.33962925155686563	0.1722276919731573	0.8444371478618241	1.0023203212571488	186.0	3.641757833208538	134.0	0.30896710450893683
207	Feb25-FISH2-3R4-rep1-cp190-100x_Position003_2_cmle.ics	36	1	0	1.5162	1.2061562705180378	1.0	0.2836736067019555	2.832948059775859	0.8229293872566626	0.8962239302732083	0.819409525177789	0.717177884730503	0.5598512638702551	0.9878674161073121	184.0	3.550251923616969	125.0	0.28821558256430674
208	Feb25-FISH2-3R4-rep1-cp190-100x_Position003_2_cmle.ics	37	1	0	1.5162	2.6873221828977076	1.0	0.2742150448010988	2.7414940932007674	0.9981216444356568	0.9999847906432037	0.9977414105157493	0.9874142572510608	0.11302853989826131	0.98992284221873	192.0	3.7056283224194635	131.0	0.3020499305273935
209	Feb25-FISH2-3R4-rep1-cp190-100x_Position003_2_cmle.ics	38	1	0	1.2995999999999999	0.0	1.0	0.25363962448022553	3.098065727785002	0.18958256608969945	0.3414207484027989	0.18958256608969945	0.028749619714024947	0.9272822031265237	0.9970740880551893	150.0	2.930861414177102	87.0	0.20059804546475749
210	Feb25-FISH2-3R4-rep1-cp190-100x_Position003_2_cmle.ics	39	1	0	1.2995999999999999	0.1459114905355603	1.0	0.3234445281904225	2.4778120270576727	0.3407391008712978	0.4953430636158067	0.3395056847831243	0.14675674820917473	0.8683769557294339	0.9986612985710874	178.0	3.3927604390443635	127.0	0.29282703188533565
211	Feb25-FISH2-3R4-rep1-cp190-100x_Position003_2_cmle.ics	40	1	0	1.2995999999999999	1.1610237410715747	1.0	0.26148103974358566	1.858795054922313	0.8097206646583255	0.8882658633301815	0.806590877439878	0.6905871832648005	0.5967438793738687	0.9773777758873805	200.0	3.790788974700699	136.0	0.31357855382996574
212	Feb25-FISH2-3R4-rep1-cp190-100x_Position003_2_cmle.ics	41	1	0	1.9493999999999998	1.459114905355603	1.0	0.2822733177858199	2.8513571638513713	0.7648082500805672	0.8435309283236336	0.7633561449072056	0.6791776459214043	0.6061184398630152	1.000629931467025	298.0	5.723406421081795	257.0	0.5925712377522147
213	Feb25-FISH2-3R4-rep1-cp190-100x_Position003_2_cmle.ics	42	1	0	1.5162	0.0	1.0	0.2165953246477812	2.6028335371291833	0.14868202155470825	0.281275509676886	0.12464738522582845	0.03159325046240326	0.9353696388520398	0.9244366270662441	170.0	3.237384040241869	97.0	0.22365529206990203
214	Feb25-FISH2-3R4-rep1-cp190-100x_Position003_2_cmle.ics	44	1	0	1.083	0.5158750220536572	1.0	0.2771993517873347	3.2493214358976985	0.3930117420423583	0.4748068915631945	0.39850235552940383	0.3077629404202849	0.8240701182622069	0.992558235312903	102.0	1.9751977725217142	51.0	0.11759195768623716
215	Feb25-FISH2-3R4-rep1-cp190-100x_Position003_2_cmle.ics	44	2	0	1.7328	1.3229242629964544	1.0	0.29339722493728426	2.8589126546580985	0.727822981122034	0.8164373601580097	0.727822981122034	0.6436741761268875	0.576589812196802	0.996599239574277	262.0	5.035915250890776	216.0	0.49803652667112214
216	Feb25-FISH2-3R4-rep1-cp190-100x_Position003_2_cmle.ics	45	1	0	1.5162	1.1763760451361116	1.0	0.31057215406554073	2.7199331016471904	0.7633885102239533	0.8311642003922268	0.7617496605729802	0.6657363852050963	0.5973178689231962	1.00600407648621	198.0	3.8163093093112295	146.0	0.3366358004351103
217	Feb25-FISH2-3R4-rep1-cp190-100x_Position003_2_cmle.ics	46	1	0	1.2995999999999999	0.10317500441073144	1.0	0.25035138067902013	2.561030607496337	0.2756788175703728	0.4611748377836562	0.2756788175703728	0.07785791390374966	0.8896803803587867	0.9913194623920334	146.0	2.841470590355645	83.0	0.1913751468226997
218	Feb25-FISH2-3R4-rep1-cp190-100x_Position003_2_cmle.ics	47	1	0	1.2995999999999999	0.8595614345612763	1.0	0.321145755452857	2.332686362009004	0.7021372261023351	0.7980238901711579	0.6870522466352927	0.5599502412997213	0.6437114735431562	0.9985184057844372	184.0	3.5034414259361295	133.0	0.3066613798484224
219	Feb25-FISH2-3R4-rep1-cp190-100x_Position003_2_cmle.ics	48	1	0	1.5162	0.7540056732031717	1.0	0.26171705325020667	2.7465423992808207	0.6680558513065433	0.7774427341587321	0.6605725063121711	0.5019735040915037	0.7061017383216133	0.9888743068488235	196.0	3.7482086485600807	132.0	0.30435565518790797
220	Feb25-FISH2-3R4-rep1-cp190-100x_Position003_2_cmle.ics	49	1	0	0.8664	0.3095250132321943	1.0	0.282425622565585	2.2330501965871807	0.3977881758876399	0.5146043888758702	0.39248161222777406	0.25129451428312255	0.8374658229642332	0.9842585042171069	104.0	1.949677437911183	53.0	0.12220340700726606
221	Feb25-FISH2-3R4-rep1-cp190-100x_Position003_2_cmle.ics	49	2	0	1.2995999999999999	1.5930676819351215	1.0	0.23694888849478715	2.492138269733401	0.8747590502611706	0.9206056437043141	0.8741921096992191	0.8281829932949829	0.4736142028312428	0.9700184459280514	134.0	2.573298118891273	71.0	0.16370645089652625
222	Feb25-FISH2-3R4-rep1-cp190-100x_Position003_2_cmle.ics	50	1	0	1.5162	0.8855353252102658	1.0	0.2500723460220743	2.6382721111078324	0.7535328035372849	0.8665451720841301	0.7461759082217974	0.5751187559751434	0.6505137026822064	0.9813850056153749	200.0	3.7907889747006984	133.0	0.3066613798484224
223	Feb25-FISH2-3R4-rep1-cp190-100x_Position003_2_cmle.ics	51	1	0	1.7328	0.6639153385791856	1.0	0.2535752040963752	2.8316657443114197	0.6368047312634056	0.7386074148115755	0.6291275344814421	0.44893553514781726	0.6985578297039745	0.9797007776899742	206.0	3.9950909569541437	140.0	0.3228014524720236
224	Feb25-FISH2-3R4-rep1-cp190-100x_Position003_2_cmle.ics	52	1	0	1.2995999999999999	0.3916201927270152	1.0	0.28890164313983585	2.9785859307224802	0.5795075786551849	0.7103882763067306	0.5722075906761231	0.3733648791895702	0.7676938028143051	1.0045493237366954	148.0	2.8393555045855337	91.0	0.20982094410681532
225	Feb25-FISH2-3R4-rep1-cp190-100x_Position003_2_cmle.ics	53	1	0	1.7328	0.0	1.0	0.19895297132537795	2.8258129039867925	0.15889080277077527	0.3007082184388145	0.13666841626684606	0.028716853085333668	0.9185541660050258	0.9513064722681979	218.0	4.193047681897259	135.0	0.31127282916945126
226	Feb25-FISH2-3R4-rep1-cp190-100x_Position003_2_cmle.ics	56	1	0	1.5162	1.4370615219328515	1.0	0.2955469651326335	2.86521751961077	0.8464737582005624	0.8930961515932521	0.8443943298969072	0.7793462980318651	0.487142258453223	0.9959305769581978	192.0	3.7056283224194635	136.0	0.31357855382996574
227	Feb25-FISH2-3R4-rep1-cp190-100x_Position003_2_cmle.ics	57	1	0	1.5162	0.0	1.0	0.25353326011043587	3.0560714838947742	0.16698155863449923	0.34334528307980494	0.16698155863449923	0.02854616800697607	0.9307500129157517	0.9513631006357486	190.0	3.6843381593491547	124.0	0.28590985790379225
228	Feb25-FISH2-3R4-rep1-cp190-100x_Position003_2_cmle.ics	58	1	0	1.5162	0.0	1.0	0.20698226118543672	2.7346477249414964	0.16307125551757326	0.3350494507318045	0.1581925591583419	0.026907503899638245	0.9115594668044301	0.9278496499709087	200.0	3.8375994723815383	121.0	0.27899268392224896
229	Feb25-FISH2-3R4-rep1-cp190-100x_Position003_2_cmle.ics	59	1	0	1.5162	1.7941989459020498	1.0	0.2659493000774543	2.7402843004722883	0.9279921868120432	0.9650287791093286	0.9228447689265672	0.874512676417141	0.3275495433995744	0.986031583882121	188.0	3.616237498598007	125.0	0.28821558256430674
230	Feb25-FISH2-3R4-rep1-cp190-100x_Position003_2_cmle.ics	60	1	0	1.2995999999999999	1.0368959615364501	1.0	0.2933898472602468	2.258491792194787	0.7646186978488548	0.8383283792304353	0.7642665880561083	0.657221116761245	0.5871826988382933	0.9873701755462284	180.0	3.4140506021146724	123.0	0.2836041332432778
231	Feb25-FISH2-3R4-rep1-cp190-100x_Position003_2_cmle.ics	61	1	0	1.2995999999999999	0.0	1.0	0.26022583775978564	2.7051970022606446	0.1604036648519453	0.3042170792098542	0.16355143836846914	0.029068087200356175	0.9556657986471836	0.9768349342390373	176.0	3.371470275974055	112.0	0.25824116197761887
232	Feb25-FISH2-3R4-rep1-cp190-100x_Position003_2_cmle.ics	62	1	0	1.7328	0.0	1.0	0.2592398775848415	2.884793687725726	0.24478709099058718	0.41551471686836994	0.22734199910354103	0.025988346033168984	0.8890785444473713	0.9866387189657722	230.0	4.461220153361634	167.0	0.3850560183059138
233	Feb25-FISH2-3R4-rep1-cp190-100x_Position003_2_cmle.ics	63	1	0	1.9493999999999998	0.0	1.0	0.2850154597761963	2.8005743264057936	0.2542262488473867	0.44784882104123064	0.25189906766389064	0.020785460240329026	0.9047558542774116	0.9960939621224233	310.0	5.94476839486533	274.0	0.6317685569809603
234	Feb25-FISH2-3R4-rep1-cp190-100x_Position003_2_cmle.ics	64	1	0	1.083	0.5595020986366908	1.0	0.3094437279165693	3.023147345783824	0.6484023420488089	0.7642789167217768	0.6422730132103166	0.5062503024339887	0.6714982201562103	1.0145942150814056	112.0	2.175269583234938	62.0	0.14295492895189613
235	Feb25-FISH2-3R4-rep1-cp190-100x_Position003_2_cmle.ics	65	1	0	1.083	0.5097226605744432	1.0	0.3139710308367558	2.683077884086464	0.5638738994603806	0.6826256745242829	0.5599403578528827	0.4348764555523999	0.750816204570286	1.0200219029218531	122.0	2.3051256474269013	71.0	0.16370645089652625
236	Feb25-FISH2-3R4-rep1-cp190-100x_Position003_2_cmle.ics	66	1	0	1.7328	0.0	1.0	0.21655065335660567	2.6270835117804783	0.14082271426151005	0.25866988880070624	0.08326125146021526	0.028031674409894687	0.9544835181638416	0.9444203682425003	186.0	3.641757833208537	111.0	0.2559354373171044
237	Feb25-FISH2-3R4-rep1-cp190-100x_Position003_2_cmle.ics	67	1	0	1.2995999999999999	0.5689355674538337	1.0	0.32271137869375155	2.9658594330794177	0.6505611432565725	0.7864199448565105	0.6473612675235914	0.4249815541144033	0.7064184112029785	1.001896540866683	180.0	3.4608610997955123	129.0	0.29743848120636457
238	Feb25-FISH2-3R4-rep1-cp190-100x_Position003_2_cmle.ics	68	1	0	1.2995999999999999	1.984610835405054	1.0	0.27915298410555317	2.2183418705012303	0.9475477164552126	0.972225759722377	0.9469348445533995	0.9095138413537306	0.3243955401988404	0.996850426797102	184.0	3.5034414259361295	124.0	0.28590985790379225
239	Feb25-FISH2-3R4-rep1-cp190-100x_Position003_2_cmle.ics	70	1	0	1.9493999999999998	0.9479040472602467	1.0	0.3042221467595505	2.8460111927423606	0.6555164077133168	0.7697598046091771	0.6504624854570809	0.5134393075507662	0.6924148380487221	0.9942464440091819	280.0	5.461579206927755	243.0	0.5602910925050123
240	Feb25-FISH2-3R4-rep1-cp190-100x_Position003_2_cmle.ics	71	1	0	1.5162	0.0	1.0	0.2882305395200157	2.5876397862227565	0.22149376018221217	0.37303671132341076	0.19385350268098636	0.02966483716369043	0.9319992902886912	1.0000962639620963	184.0	3.573657172457389	126.0	0.2905213072248212
241	Feb25-FISH2-3R4-rep1-cp190-100x_Position003_2_cmle.ics	72	1	0	1.2995999999999999	1.650800070571703	1.0	0.2882305395200157	2.752751255259984	0.8920453203366744	0.934684702417977	0.8915886525939515	0.8390443046446259	0.4198605094181882	0.9998649123729515	184.0	3.5268466747765492	126.0	0.2905213072248212
242	Feb25-FISH2-3R4-rep1-cp190-100x_Position003_2_cmle.ics	74	1	0	1.2995999999999999	0.2918229810711206	1.0	0.2421120738366534	2.3121062500587515	0.38620165445894455	0.4905727428876034	0.38620165445894455	0.24355392785927227	0.8540531415369464	0.9719174835468627	150.0	2.8840509164962627	85.0	0.19598659614372857
243	Feb25-FISH2-3R4-rep1-cp190-100x_Position003_2_cmle.ics	75	1	0	1.5162	0.5689355674538337	1.0	0.2711234149751098	2.8912607299617306	0.5635187267304469	0.6747446660966397	0.5540594219388545	0.4145498246157368	0.7347881813013478	0.9926708384464659	210.0	4.037671283094762	149.0	0.34355297441665367
244	Feb25-FISH2-3R4-rep1-cp190-100x_Position003_2_cmle.ics	76	1	0	1.5162	0.8875449473696695	1.0	0.28396681001051644	2.830892274771851	0.6740282016132921	0.7744938657702402	0.6676563178088986	0.5594789521178765	0.6884985424850293	0.9985098653826933	204.0	3.9269902962029954	146.0	0.3366358004351103
245	Feb25-FISH2-3R4-rep1-cp190-100x_Position003_2_cmle.ics	77	1	0	1.2995999999999999	0.41270001764292574	1.0	0.25721064452245074	2.4607172304204545	0.4863008793789923	0.6354121909999714	0.47651886224972073	0.3165692761593767	0.7574573863595165	0.958648964681935	206.0	3.8780647127520442	141.0	0.325107177132538
246	Feb25-FISH2-3R4-rep1-cp190-100x_Position003_2_cmle.ics	78	1	0	0.8664	0.2918229810711206	1.0	0.3324903357742127	2.814718011624672	0.44260746339159185	0.5821622579121398	0.44260746339159185	0.2899641788694694	0.7967853095876928	0.999189437379104	96.0	1.8645167856299474	51.0	0.11759195768623716
247	Feb25-FISH2-3R4-rep1-cp190-100x_Position003_2_cmle.ics	79	1	0	1.7328	0.0	1.0	0.21239733986108877	2.6601795924126233	0.1379331702331919	0.301519773311449	0.1379331702331919	0.028905112879749777	0.9381639039367825	0.9493565923882905	208.0	4.039786368864873	130.0	0.29974420586687905
248	Feb25-FISH2-3R4-rep1-cp190-100x_Position003_2_cmle.ics	80	1	0	1.5162	1.8725829911983063	1.0	0.2912166652001647	3.078166905412434	0.9291635323096892	0.9650021387377022	0.9280499137129962	0.8787778220275233	0.39502595981349276	1.0022763245908899	192.0	3.729033571259883	135.0	0.31127282916945126
249	Feb25-FISH2-3R4-rep1-cp190-100x_Position003_2_cmle.ics	82	1	0	1.5162	1.2611313899024936	1.0	0.2834790591663577	2.279976014372434	0.8186038851550063	0.8947541780709115	0.8158041267027942	0.7240081247892338	0.5556288495404784	0.9857830360602731	186.0	3.5247315890064383	127.0	0.29282703188533565
250	Feb25-FISH2-3R4-rep1-cp190-100x_Position003_2_cmle.ics	83	1	0	1.5162	0.0	1.0	0.1834096052405797	2.081494799884323	0.13405132278030343	0.31163731719340526	0.108876047543408	0.027533959577148492	0.9373439006558463	0.8757263108234304	236.0	4.478280144891719	146.0	0.3366358004351103
251	Feb25-FISH2-3R4-rep1-cp190-100x_Position003_2_cmle.ics	85	1	0	1.5162	0.2918229810711206	1.0	0.31633465108319186	2.7576412646197346	0.41601913642319527	0.5589328701587591	0.3914129871712832	0.2261023250144742	0.8360657300603059	1.000009529772089	184.0	3.5502519236169694	132.0	0.30435565518790797
252	Feb25-FISH2-3R4-rep1-cp190-100x_Position003_2_cmle.ics	86	1	0	1.2995999999999999	0.6275890508929507	1.0	0.2920931800722684	2.5271204028906986	0.6020904805201751	0.6981524919964242	0.5969177637359698	0.4606048334721384	0.7326795028126243	0.9946525145181654	188.0	3.569427000917167	131.0	0.3020499305273935
253	Feb25-FISH2-3R4-rep1-cp190-100x_Position003_2_cmle.ics	87	1	0	0.8664	1.5290417620526913	1.0	0.3503980382358139	2.7131433028195047	0.9566152149944873	0.9808618155090041	0.9557515619257626	0.9109151047409041	0.30316065207233145	1.0070838220239704	98.0	1.862401699859836	54.0	0.12450913166778053
254	Feb25-FISH2-3R4-rep1-cp190-100x_Position003_2_cmle.ics	88	1	0	1.2995999999999999	0.10317500441073144	1.0	0.3194625544418394	2.6121000110510346	0.2890270628408338	0.44105076921956793	0.2890270628408338	0.0933438662657357	0.866475212006388	1.0008923521023654	188.0	3.616237498598007	137.0	0.3158842784904802
255	Feb25-FISH2-3R4-rep1-cp190-100x_Position003_2_cmle.ics	89	1	0	0.8664	1.3452374738224686	1.0	0.3342165194944566	2.7367508292435074	0.9204979991107158	0.9606936416184971	0.9196087149844375	0.8645620275678079	0.38757477792052275	0.997586064356133	102.0	1.928387274840874	56.0	0.12912058098880944
256	Feb25-FISH2-3R4-rep1-cp190-100x_Position003_2_cmle.ics	90	1	0	1.5162	0.0	1.0	0.2592474800986408	2.4713503365478697	0.14383511089788537	0.27073107724102297	0.16440011809425398	0.02998948223050522	0.9533643125211484	0.9660660502482274	172.0	3.235268954471758	108.0	0.24901826333556107
257	Feb25-FISH2-3R4-rep1-cp190-100x_Position003_2_cmle.ics	91	1	0	1.2995999999999999	0.5595020986366908	1.0	0.270147343717604	2.52090989216421	0.5670303454948868	0.6826360042039938	0.5613999966634969	0.40035533757069214	0.73092338922965	1.0025629522690382	182.0	3.458746014025401	120.0	0.2766869592617345
258	Feb25-FISH2-3R4-rep1-cp190-100x_Position003_2_cmle.ics	92	1	0	1.5162	1.1368333649278028	1.0	0.23967240603270523	1.9459622550895879	0.7116449893205063	0.7975259173077257	0.7096957646691093	0.5901983086460486	0.6240305575162722	0.9360081153871656	282.0	5.248816881593865	218.0	0.5026479759921509
259	Feb25-FISH2-3R4-rep1-cp190-100x_Position004_3_cmle.ics	1	1	0	1.5162	0.0	1.0	0.31767783379119197	2.674623342288716	0.1780841838083655	0.35403997673311827	0.1780841838083655	0.025239939717624664	0.9277674298412856	0.9825426568202448	192.0	3.6588178247386245	141.0	0.325107177132538
260	Feb25-FISH2-3R4-rep1-cp190-100x_Position004_3_cmle.ics	2	1	0	1.5162	1.4094967255872226	1.0	0.28397891367137323	3.0644204710176908	0.8622935046861443	0.908321664504712	0.8576460178511601	0.7853436648998772	0.505558971401891	0.9897089089865745	176.0	3.4182807736548946	117.0	0.26976978528019113
261	Feb25-FISH2-3R4-rep1-cp190-100x_Position004_3_cmle.ics	3	1	0	1.2995999999999999	0.0	1.0	0.2550948100599609	2.892737719863069	0.17833806498129873	0.28734622144112476	0.12215537830652066	0.030947230859357397	0.9491001674818625	0.9702258757296434	152.0	2.928746328406991	89.0	0.2052094947857864
262	Feb25-FISH2-3R4-rep1-cp190-100x_Position004_3_cmle.ics	4	1	0	0.8664	0.2918229810711206	1.0	0.31254639830293274	2.52088274846338	0.46738662597331454	0.6060374848378135	0.46738662597331454	0.2968756113784873	0.8200531524546686	1.0225953322566856	98.0	1.8389964510194161	51.0	0.11759195768623716
263	Feb25-FISH2-3R4-rep1-cp190-100x_Position004_3_cmle.ics	6	1	0	1.2995999999999999	0.4332	1.0	0.2761165418194154	2.5107775643453984	0.6171184648834102	0.7218947599385634	0.6062972493168173	0.4355314862465841	0.6940278496561931	0.9977934041839809	160.0	3.037312229528646	100.0	0.23057246605144538
264	Feb25-FISH2-3R4-rep1-cp190-100x_Position004_3_cmle.ics	7	1	0	0.8664	0.65253602307166	1.0	0.30414293636913303	2.1989579554908834	0.6936324247244008	0.7937165213258012	0.6935227335051829	0.5769758130861624	0.6618020509756799	1.0282315141443918	104.0	1.949677437911183	55.0	0.12681485632829495
265	Feb25-FISH2-3R4-rep1-cp190-100x_Position004_3_cmle.ics	8	1	0	1.2995999999999999	0.42540144110901373	1.0	0.29249864608420967	2.7335915826334585	0.5400158950923902	0.6967017683290284	0.5400158950923902	0.3614295648718458	0.8019381795607433	1.0058482262838457	158.0	3.0394273152987568	101.0	0.23287819071195984
266	Feb25-FISH2-3R4-rep1-cp190-100x_Position004_3_cmle.ics	9	1	0	1.2995999999999999	1.6748581122843837	1.0	0.2939427232771369	2.692589925078606	0.9403003338985717	0.9734804118665105	0.9382025418247295	0.8633725503907138	0.3925664677794212	0.9868020066430081	172.0	3.3054847009930177	115.0	0.2651583359591622
267	Feb25-FISH2-3R4-rep1-cp190-100x_Position004_3_cmle.ics	10	1	0	1.083	0.9479040472602467	1.0	0.2760730602062183	2.7202092658928767	0.7298007284296898	0.8101373131829028	0.7298007284296898	0.6432997027671955	0.6185168522032365	0.9973998281902517	110.0	2.107168922483789	57.0	0.13142630564932387
268	Feb25-FISH2-3R4-rep1-cp190-100x_Position004_3_cmle.ics	11	1	0	0.8664	1.083	1.0	0.29065874765724103	2.132655902377825	0.8940277698742389	0.9608276902065669	0.8893472941444261	0.7875362772434985	0.43349036709640604	0.994399546129067	124.0	2.3264158104972106	70.0	0.1614007262360118
269	Feb25-FISH2-3R4-rep1-cp190-100x_Position004_3_cmle.ics	12	1	0	1.9493999999999998	0.0	1.0	0.15542862681251343	2.7615294025981476	0.07610815569198547	0.2091892876385906	0.07610815569198547	0.027725710122711026	0.9499935330741862	0.9326287816785418	232.0	4.69315755599572	131.0	0.3020499305273935
270	Feb25-FISH2-3R4-rep1-cp190-100x_Position004_3_cmle.ics	13	1	0	1.5162	0.10317500441073144	1.0	0.2991319523328198	2.679029204109629	0.32565351149210015	0.46117309687997005	0.31649176240858207	0.07987669710348724	0.8778593802491215	0.9973047776740508	214.0	4.103656858075801	161.0	0.37122167034282705
271	Feb25-FISH2-3R4-rep1-cp190-100x_Position004_3_cmle.ics	14	1	0	1.083	0.10317500441073144	1.0	0.26627900372109287	2.7793080981805445	0.35649880024442226	0.49766010402849603	0.35649880024442226	0.12716663934304068	0.8429534594758052	0.977518923328859	124.0	2.34982105933763	67.0	0.15448355225446841
272	Feb25-FISH2-3R4-rep1-cp190-100x_Position004_3_cmle.ics	15	1	0	1.9493999999999998	0.0	1.0	0.13721646280169061	2.7350961313324658	0.0823223817543459	0.2222999267357444	0.0823223817543459	0.028967925479785727	0.980810280360113	0.8771736173001125	210.0	4.201508024977701	106.0	0.24440681401453213
273	Feb25-FISH2-3R4-rep1-cp190-100x_Position004_3_cmle.ics	16	1	0	1.2995999999999999	0.2991586303963464	1.0	0.2788066178289909	2.657888011676406	0.3862149739238045	0.5262502209847079	0.35671904004242905	0.21068682047202333	0.8538364589157865	0.9886609072755393	172.0	3.3054847009930177	112.0	0.25824116197761887
274	Feb25-FISH2-3R4-rep1-cp190-100x_Position004_3_cmle.ics	16	2	0	1.083	0.8664	1.0	0.2879988190020152	2.3470703383098765	0.7157749933704588	0.781929527976664	0.6922843189251304	0.5765325289489968	0.6750753598805632	0.9861075053360066	122.0	2.3051256474269013	68.0	0.15678927691498287
275	Feb25-FISH2-3R4-rep1-cp190-100x_Position004_3_cmle.ics	17	1	0	1.5162	0.32626801153583	1.0	0.27324989158744234	2.4828924585146295	0.40182224207235373	0.5292384993300581	0.3994908441268423	0.21111880303707012	0.839944011591214	0.9949781547627612	226.0	4.278208334178495	167.0	0.3850560183059138
276	Feb25-FISH2-3R4-rep1-cp190-100x_Position004_3_cmle.ics	17	2	0	1.083	0.0	1.0	0.2715854417326567	3.0108662188077755	0.08314872711031711	0.19903305046895936	0.060209915140687804	0.020969182670835196	0.9656076059430224	0.9760510361765912	108.0	2.0858787594134807	55.0	0.12681485632829495
277	Feb25-FISH2-3R4-rep1-cp190-100x_Position004_3_cmle.ics	18	1	0	1.2995999999999999	1.1535316172061807	1.0	0.32058304663368065	2.9965734409817046	0.8231334283521544	0.9001096371011951	0.8229251178598838	0.7396009209516501	0.491733490030065	0.9945788379003818	144.0	2.7967751784449164	92.0	0.21212666876732977
278	Feb25-FISH2-3R4-rep1-cp190-100x_Position004_3_cmle.ics	19	1	0	1.2995999999999999	1.9403081306943228	1.0	0.33467294424092653	2.565998743300353	0.9637720330270173	0.9833646008882105	0.9628711034797078	0.9323507901682089	0.36939886346999445	1.0108064205324234	144.0	2.7499646807640765	94.0	0.2167381180883587
279	Feb25-FISH2-3R4-rep1-cp190-100x_Position004_3_cmle.ics	20	1	0	1.5162	1.5046059768529831	1.0	0.3078760800517997	3.08307956674942	0.8971378449284066	0.939908177134368	0.8842415526124474	0.809846856528748	0.4846369799448785	1.003321058575062	180.0	3.484266348635932	126.0	0.2905213072248212
280	Feb25-FISH2-3R4-rep1-cp190-100x_Position004_3_cmle.ics	21	1	0	1.2995999999999999	0.0	1.0	0.2359709775554236	2.860671800767218	0.15430592554453673	0.33374001029750844	0.11769380582480804	0.029812406259094267	0.9356904619742571	0.9162865399364808	156.0	3.018137152228448	89.0	0.2052094947857864
281	Feb25-FISH2-3R4-rep1-cp190-100x_Position004_3_cmle.ics	22	1	0	1.7328	0.0	1.0	0.11577639048892646	2.9869441625575575	0.22276483846731782	0.3917271892478504	0.21781868269471574	0.029332582018532432	0.9269813861200893	0.6157191526970361	140.0	2.683979105783039	53.0	0.12220340700726606
282	Feb25-FISH2-3R4-rep1-cp190-100x_Position004_3_cmle.ics	23	1	0	1.2995999999999999	0.20635000882146287	1.0	0.30679615757712825	2.983894870160022	0.35457799013281344	0.5166863461204017	0.3544406916183834	0.18205325351713028	0.8429347313562837	1.0003729590250259	144.0	2.820180427285336	90.0	0.20751521944630086
283	Feb25-FISH2-3R4-rep1-cp190-100x_Position004_3_cmle.ics	24	1	0	1.2995999999999999	0.0	1.0	0.3033506929168382	3.347347606615979	0.25182619477613954	0.4220666325237877	0.25182619477613954	0.033161271193293616	0.8996358786831951	1.0133123001512216	128.0	2.509427629680347	75.0	0.17292934953858405
284	Feb25-FISH2-3R4-rep1-cp190-100x_Position004_3_cmle.ics	25	1	0	1.083	0.0	1.0	0.23806494534141664	2.521847545608616	0.19160235448005233	0.36221713538260303	0.18707652060170046	0.030941792020928713	0.9222817833934325	0.9633307472114608	140.0	2.6605738569426194	76.0	0.1752350741990985
285	Feb25-FISH2-3R4-rep1-cp190-100x_Position004_3_cmle.ics	26	1	0	1.7328	0.0	1.0	0.2561445038089531	2.7124829564103305	0.21224897436817491	0.3916747401533364	0.2016158934060545	0.024295214515530995	0.9082201293508707	0.9870052763424269	230.0	4.461220153361632	166.0	0.3827502936453994
286	Feb25-FISH2-3R4-rep1-cp190-100x_Position004_3_cmle.ics	29	1	0	1.2995999999999999	0.8344252714560013	1.0	0.28166648430998564	2.799431712761897	0.6987168772430067	0.7923160119954771	0.6980581092375007	0.5830244334103535	0.6357340129661411	0.9950892211913782	160.0	3.0607174783690656	101.0	0.23287819071195984
287	Feb25-FISH2-3R4-rep1-cp190-100x_Position004_3_cmle.ics	30	1	0	1.083	0.0	1.0	0.259770442543706	2.342478514064171	0.192961002162404	0.38569085079412424	0.19725598389381852	0.03388263365893669	0.951126183862749	0.9527807675288706	120.0	2.2604302355161723	63.0	0.1452606536124106
288	Feb25-FISH2-3R4-rep1-cp190-100x_Position004_3_cmle.ics	31	1	0	1.083	0.42540144110901373	1.0	0.30264009229581673	2.7926081602565005	0.5505066823322073	0.6718607725069761	0.5482890292260244	0.38519606403289763	0.7620018368739551	1.01626870287326	120.0	2.2838354843565924	68.0	0.15678927691498287
289	Feb25-FISH2-3R4-rep1-cp190-100x_Position004_3_cmle.ics	32	1	0	1.2995999999999999	0.0	1.0	0.17903861258425513	2.454563342122302	0.06576412965714601	0.22950718177315502	0.09211105607836663	0.03286830664245226	0.9708959191823905	0.9078886683987893	118.0	2.356166316647963	51.0	0.11759195768623716
290	Feb25-FISH2-3R4-rep1-cp190-100x_Position004_3_cmle.ics	33	1	0	1.5162	0.0	1.0	0.27022150963389857	2.8244154082355877	0.1644032301565896	0.35344513017404133	0.1644032301565896	0.026978788215322617	0.9451054482864598	0.9595938156764516	188.0	3.592832249757587	126.0	0.2905213072248212
291	Feb25-FISH2-3R4-rep1-cp190-100x_Position004_3_cmle.ics	34	1	0	0.8664	0.0	1.0	0.34011439917989217	2.2624637931581146	0.17347512329561937	0.3394391862489121	0.1710726718885988	0.029776798665506237	0.9395388861913867	0.9999775221985019	112.0	2.081648587873258	65.0	0.14987210293343953
292	Feb25-FISH2-3R4-rep1-cp190-100x_Position004_3_cmle.ics	35	1	0	1.083	0.5423219111851784	1.0	0.2623025778457774	1.8457221247276763	0.6915838894924724	0.8332638134409437	0.6865202545398107	0.4681534223187956	0.673806784103766	0.9562386400345134	166.0	3.124587967579992	103.0	0.23748964003298878
293	Feb25-FISH2-3R4-rep1-cp190-100x_Position004_3_cmle.ics	36	1	0	1.2995999999999999	1.3625635475001732	1.0	0.29440164392240875	2.7279216833030953	0.8374222052295078	0.8981357576272506	0.8356450505179238	0.7409743905633793	0.537730317561338	0.9906308875503005	196.0	3.7248033997196615	140.0	0.3228014524720236
294	Feb25-FISH2-3R4-rep1-cp190-100x_Position004_3_cmle.ics	37	1	0	1.2995999999999999	0.0	1.0	0.32525801795297377	2.74931363043816	0.14602809578563217	0.27386142078688197	0.12534619807028946	0.02229665550167475	0.9262774089189757	0.9927143104825512	116.0	2.241255158215975	67.0	0.15448355225446841
295	Feb25-FISH2-3R4-rep1-cp190-100x_Position004_3_cmle.ics	37	2	0	1.5162	0.0	1.0	0.22256764280534103	2.3791686736581252	0.12534619807028946	0.29930010498425236	0.12534619807028946	0.02229665550167475	0.9567564147572883	0.9356792565562206	210.0	4.037671283094762	135.0	0.31127282916945126
296	Feb25-FISH2-3R4-rep1-cp190-100x_Position004_3_cmle.ics	38	1	0	1.2995999999999999	0.0	1.0	0.2513577986521761	3.702930496471117	0.15185513750456608	0.2673798465793456	0.15185513750456608	0.028962062307571885	0.9511535857379024	0.8812866358048426	104.0	2.0198931844324433	50.0	0.11528623302572269
297	Feb25-FISH2-3R4-rep1-cp190-100x_Position004_3_cmle.ics	39	1	0	1.9493999999999998	1.8018739878865302	1.0	0.28062644458104213	2.744146155665477	0.8643134794194585	0.9128454198006731	0.8643134794194585	0.7919311727363849	0.4510677996841079	0.9905789942829555	290.0	5.614840519960141	246.0	0.5672082664865556
298	Feb25-FISH2-3R4-rep1-cp190-100x_Position004_3_cmle.ics	40	1	0	1.2995999999999999	0.5097226605744432	1.0	0.2794714328294241	2.630877349975215	0.5720631735181294	0.6978405610778381	0.5704744285221536	0.3953257449855236	0.744966016842863	1.0040083842749525	154.0	2.9500364914772996	95.0	0.21904384274887315
299	Feb25-FISH2-3R4-rep1-cp190-100x_Position004_3_cmle.ics	42	1	0	1.083	0.0	1.0	0.24919517899202243	1.7812912692142926	0.21855908578659128	0.4451847604737144	0.22621048261136045	0.027733842108384903	0.9318146446517471	0.9413173361207382	160.0	2.9905017318478064	95.0	0.21904384274887315
300	Feb25-FISH2-3R4-rep1-cp190-100x_Position004_3_cmle.ics	43	1	0	1.2995999999999999	0.5556144027286182	1.0	0.2939427232771369	2.4263097339575297	0.5428908448672662	0.6468597144670457	0.5420574527691056	0.39939354698087687	0.7503479269996801	0.9848119195277059	172.0	3.2820794521525976	115.0	0.2651583359591622
301	Feb25-FISH2-3R4-rep1-cp190-100x_Position004_3_cmle.ics	44	1	0	1.2995999999999999	0.0	1.0	0.23638454560973546	2.9552539494743524	0.12193456589444378	0.2599963877765884	0.12193456589444378	0.020924464884342773	0.9624809763642234	0.9580824673387685	144.0	2.7733699296044962	79.0	0.18215224818064185
302	Feb25-FISH2-3R4-rep1-cp190-100x_Position004_3_cmle.ics	44	2	0	1.2995999999999999	0.0	1.0	0.3045659969758873	2.735158573457733	0.1580656103115763	0.3009863131973904	0.16746179633227168	0.020924464884342773	0.9480258611365877	1.0046426342999466	168.0	3.21609387717156	113.0	0.2605468866381333
303	Feb25-FISH2-3R4-rep1-cp190-100x_Position004_3_cmle.ics	45	1	0	1.5162	1.2995999999999999	1.0	0.30108013882048573	2.706612267212443	0.9376975576061086	0.9670918769568058	0.9219154735000639	0.7702100023275196	0.3987451065897	0.9990000930104768	188.0	3.6396427474384265	133.0	0.3066613798484224
304	Feb25-FISH2-3R4-rep1-cp190-100x_Position004_3_cmle.ics	47	1	0	1.083	0.10317500441073144	1.0	0.25222168868217903	2.2503344225662882	0.22887129442091697	0.3704561532721511	0.22887129442091697	0.07115584025429067	0.9100019480623651	0.9765552753772477	116.0	2.194444660535135	59.0	0.13603775497035278
305	Feb25-FISH2-3R4-rep1-cp190-100x_Position004_3_cmle.ics	49	1	0	1.5162	0.3095250132321943	1.0	0.2786623371401123	2.8902931205927893	0.4332720559838104	0.5657431294702856	0.3938485780050361	0.24155376701218853	0.8256658444846914	0.9949635287301074	190.0	3.660932910508735	130.0	0.29974420586687905
306	Feb25-FISH2-3R4-rep1-cp190-100x_Position004_3_cmle.ics	50	1	0	1.5162	1.7295282337615656	1.0	0.2607220240633505	2.873067241184538	0.9312063196455432	0.9606812856221925	0.9297839900948561	0.8916676046537805	0.40413192114822766	0.9889617881054031	162.0	3.152223387960634	99.0	0.22826674139093092
307	Feb25-FISH2-3R4-rep1-cp190-100x_Position004_3_cmle.ics	52	1	0	1.2995999999999999	0.32626801153583	1.0	0.269602597857635	2.381516945230676	0.4439623558520744	0.5770909733574868	0.4439623558520744	0.2664604780630053	0.8123572923681233	0.9928308676981639	176.0	3.3246597782932152	114.0	0.26285261129864773
308	Feb25-FISH2-3R4-rep1-cp190-100x_Position004_3_cmle.ics	53	1	0	1.2995999999999999	0.6016084874694266	1.0	0.31605719623863293	2.7445159985021643	0.5547936006983498	0.6626517148181101	0.5571270291594621	0.4501376554919505	0.746194644915404	1.0056239668354894	134.0	2.5732981188912736	82.0	0.18906942216218525
309	Feb25-FISH2-3R4-rep1-cp190-100x_Position004_3_cmle.ics	54	1	0	1.5162	0.0	1.0	0.31014455052289863	2.8001600281831296	0.19909915501449688	0.3615881826161744	0.191465025757428	0.028248938226505767	0.9189466363177794	0.9959300920120594	166.0	3.2182089629416715	112.0	0.25824116197761887
310	Feb25-FISH2-3R4-rep1-cp190-100x_Position004_3_cmle.ics	56	1	0	1.2995999999999999	2.4079049431514106	1.0	0.27258798385801636	2.6701491005925773	0.9938554022048263	0.9994340502030761	0.993636631695091	0.9742373945383467	0.19782843017350607	0.9839988335089499	166.0	3.147993216420412	105.0	0.24210108935401767
311	Feb25-FISH2-3R4-rep1-cp190-100x_Position004_3_cmle.ics	57	1	0	1.2995999999999999	1.679567386804093	1.0	0.2782095535066763	2.2935773567677233	0.929534829900486	0.9584448044434158	0.9272390650312428	0.881240453598704	0.4755989065832336	0.9949073347517715	168.0	3.1692833794907203	108.0	0.24901826333556107
312	Feb25-FISH2-3R4-rep1-cp190-100x_Position004_3_cmle.ics	58	1	0	1.9493999999999998	1.1160083062473465	1.0	0.2654788904193615	3.073859573075807	0.7150524955016334	0.7957304823297172	0.7124058836888353	0.5889148018098282	0.6421243604924085	0.9881064591833539	280.0	5.438173958087335	227.0	0.5233994979367811
313	Feb25-FISH2-3R4-rep1-cp190-100x_Position004_3_cmle.ics	59	1	0	1.7328	0.0	1.0	0.2497276119465799	3.0640743126719077	0.242901790996986	0.4164189805308256	0.23344215281596514	0.02643338925123379	0.9022220586693297	0.9946646420664633	210.0	4.061076531935182	143.0	0.3297186264535669
314	Feb25-FISH2-3R4-rep1-cp190-100x_Position004_3_cmle.ics	61	1	0	1.083	1.433352969887323	1.0	0.2840517632309768	3.0507066255548034	0.9280221774858916	0.9555872743473812	0.9274281376852249	0.8798967030791063	0.4076466073293491	1.0135118202087408	114.0	2.1731544974648265	61.0	0.1406492042913817
315	Feb25-FISH2-3R4-rep1-cp190-100x_Position004_3_cmle.ics	62	1	0	1.2995999999999999	0.0	1.0	0.27016716875677926	2.781136478170975	0.08233166197312086	0.27330746159305813	0.08233166197312086	0.02942051880852623	0.9490265833894319	0.9590511492643692	148.0	2.8861660022663735	88.0	0.20290377012527194
316	Feb25-FISH2-3R4-rep1-cp190-100x_Position004_3_cmle.ics	63	1	0	1.2995999999999999	0.1459114905355603	1.0	0.2765256033628516	3.167108058218898	0.2996740166682043	0.4187655687794077	0.2996740166682043	0.18133591659747209	0.867003963768254	0.9960603832155862	120.0	2.3540512308778525	65.0	0.14987210293343953
317	Feb25-FISH2-3R4-rep1-cp190-100x_Position004_3_cmle.ics	64	1	0	1.5162	0.1459114905355603	1.0	0.27143360527015814	2.914455733778347	0.3267703012642239	0.47627779685993815	0.3267703012642239	0.1650083653728962	0.8780858814160885	0.9975013735943834	150.0	2.907456165336682	90.0	0.20751521944630086
318	Feb25-FISH2-3R4-rep1-cp190-100x_Position004_3_cmle.ics	65	1	0	1.083	0.0	1.0	0.13416741585005607	1.3006006962068175	0.13955986232957798	0.24699139951862392	0.07855681256909001	0.0273380843740935	0.951431255051643	0.7242462352713321	168.0	3.0288518864482006	75.0	0.17292934953858405
319	Feb25-FISH2-3R4-rep1-cp190-100x_Position004_3_cmle.ics	66	1	0	1.083	0.46141264688247224	1.0	0.19798578702310674	2.1244823835414914	0.6832163860542659	0.767400106260191	0.6777568107286152	0.43806679735448767	0.671549021749354	0.8652183765899293	120.0	2.2370249866757526	55.0	0.12681485632829495
320	Feb25-FISH2-3R4-rep1-cp190-100x_Position004_3_cmle.ics	67	1	0	1.083	1.4903888148537288	1.0	0.30588112908599374	2.1432080646402043	0.9174464710547184	0.9645859295343832	0.9159284014954118	0.8504531550923303	0.4645464789949092	1.0166634495714024	142.0	2.705269268853348	88.0	0.20290377012527194
321	Feb25-FISH2-3R4-rep1-cp190-100x_Position004_3_cmle.ics	68	1	0	1.5162	0.639412489864916	1.0	0.2877226213926332	2.3982298212621846	0.5891108850457782	0.685147507629705	0.5872390640895219	0.4588728382502543	0.7358868892829077	0.995945984843526	162.0	3.152223387960634	104.0	0.2397953646935032
322	Feb25-FISH2-3R4-rep1-cp190-100x_Position004_3_cmle.ics	69	1	0	1.5162	0.744005537498231	1.0	0.26155533140608933	3.176227577231696	0.6859162996464756	0.7848043765923409	0.6802085596350207	0.5310370706851263	0.6711462069610142	0.9846244192699097	164.0	3.1969187998713626	101.0	0.23287819071195984
323	Feb25-FISH2-3R4-rep1-cp190-100x_Position004_3_cmle.ics	70	1	0	1.2995999999999999	1.083	1.0	0.32541660269805606	2.2330535175965878	0.8277227920840606	0.9203154772919365	0.8156848427864827	0.6535126105895944	0.535345267741823	1.002977542454969	202.0	3.8120791377710073	154.0	0.3550815977192259
324	Feb25-FISH2-3R4-rep1-cp190-100x_Position004_3_cmle.ics	71	1	0	1.2995999999999999	0.23070632344123612	1.0	0.3042557231713215	2.446113063048279	0.37904823722328507	0.5554326660289697	0.3724805274665209	0.21798561765509702	0.8317974925811545	0.9902337511547972	172.0	3.258674203312178	117.0	0.26976978528019113
325	Feb25-FISH2-3R4-rep1-cp190-100x_Position004_3_cmle.ics	72	1	0	1.9493999999999998	1.2995999999999999	1.0	0.28149335001056175	2.5882103416018056	0.9357843913987716	0.9902271477439019	0.9309702014223531	0.728748590229944	0.38829382574507154	0.9962923887400736	264.0	5.057205413961085	214.0	0.4934250773500932
326	Feb25-FISH2-3R4-rep1-cp190-100x_Position004_3_cmle.ics	73	1	0	1.2995999999999999	0.8664	1.0	0.2830711861397215	2.3690208449266543	0.7666835519033414	0.8372122474250014	0.7611583272358867	0.6487730061349694	0.5962322778367323	0.9897429171607858	166.0	3.1713984652608316	107.0	0.2467125386750466
327	Feb25-FISH2-3R4-rep1-cp190-100x_Position004_3_cmle.ics	74	1	0	1.5162	0.3777847188762272	1.0	0.24429517131401685	3.0031437882413137	0.5086713214019647	0.6670983558273705	0.5056567161593236	0.3238534971153346	0.8178699928024556	0.9582989135484401	184.0	3.5736571724573887	116.0	0.2674640606196767
328	Feb25-FISH2-3R4-rep1-cp190-100x_Position004_3_cmle.ics	75	1	0	2.5991999999999997	0.42540144110901373	1.0	0.18384740265067684	3.0246614501963878	0.473645777127833	0.6736118393331414	0.47288884990914964	0.2192791459878091	0.8333168251564699	0.8550568148190447	428.0	8.230718964992034	357.0	0.82314370380366
329	Feb25-FISH2-3R4-rep1-cp190-100x_Position004_3_cmle.ics	75	2	0	1.5162	0.4883922886704704	1.0	0.30553362194923883	2.662999599196245	0.3543754015813487	0.48716464978293156	0.35026282724709196	0.24061896436340896	0.8827841474494362	0.9991669970055151	216.0	4.148352269986529	165.0	0.3804445689848849
330	Feb25-FISH2-3R4-rep1-cp190-100x_Position004_3_cmle.ics	76	1	0	1.2995999999999999	0.0	1.0	0.21037804168030128	2.38277191919886	0.0948978697291137	0.24974430904999853	0.0948978697291137	0.0330425761959031	0.9589700665284666	0.9316520701671864	126.0	2.464732217769618	61.0	0.1406492042913817
331	Feb25-FISH2-3R4-rep1-cp190-100x_Position004_3_cmle.ics	77	1	0	1.083	0.4773698211006071	1.0	0.2977904950224626	3.1389794419284094	0.5923740929079426	0.7123274036808483	0.5917226153205812	0.4498633706726506	0.7193643717797137	0.9740065255333761	106.0	2.0411833475027517	56.0	0.12912058098880944
332	Feb25-FISH2-3R4-rep1-cp190-100x_Position004_3_cmle.ics	78	1	0	0.6497999999999999	0.8318234787411565	1.0	0.20648634706017469	1.1797555122932017	0.8202697899565019	0.9065467224074607	0.8202697899565019	0.6646412673696326	0.5296125996736555	0.9126612971148187	124.0	2.2796053128163702	59.0	0.13603775497035278
333	Feb25-FISH2-3R4-rep1-cp190-100x_Position004_3_cmle.ics	79	1	0	1.2995999999999999	0.8254000352858515	1.0	0.2872716501089198	2.383783989408005	0.706573903446101	0.7874444455393833	0.7018536220030155	0.5910452614878249	0.64336932873702	0.9966566922661091	160.0	3.037312229528646	102.0	0.23518391537247432
334	Feb25-FISH2-3R4-rep1-cp190-100x_Position004_3_cmle.ics	80	1	0	1.2995999999999999	0.0	1.0	0.2968001223977527	2.484003690619425	0.17896449920193622	0.3578611890628749	0.17574094745297683	0.030253398291204606	0.9410921541013669	0.9756382084259388	152.0	2.8819358307261513	96.0	0.22134956740938755
335	Feb25-FISH2-3R4-rep1-cp190-100x_Position004_3_cmle.ics	81	1	0	1.5162	0.0	1.0	0.27854218601744635	2.8715956143874615	0.22001886860916578	0.3739068906709242	0.19665989331978664	0.027595340904967524	0.9318702426906924	0.9839701916691141	170.0	3.237384040241869	110.0	0.2536297126565899
336	Feb25-FISH2-3R4-rep1-cp190-100x_Position004_3_cmle.ics	82	1	0	1.2995999999999999	1.5938084136021913	1.0	0.22959367618898552	1.6148427312382594	0.9148928203688103	0.9567115978657681	0.9136665730600019	0.8404895628568754	0.4272363456830823	0.9517185563885245	178.0	3.299139443682684	107.0	0.2467125386750466
337	Feb25-FISH2-3R4-rep1-cp190-100x_Position004_3_cmle.ics	83	1	0	1.7328	1.3934633376079517	1.0	0.287044405612526	2.8274162665677696	0.7817533226260616	0.8642481719879606	0.7794618563766758	0.6746200501232438	0.5959930910405873	0.9883987311647747	276.0	5.2551621389042	231.0	0.5326223965788388
338	Feb25-FISH2-3R4-rep1-cp190-100x_Position004_3_cmle.ics	84	1	0	1.083	0.0	1.0	0.22907446432425577	2.3462520056390246	0.14468233609194986	0.31216631466357264	0.14468233609194986	0.02147823170565894	0.8712525299968847	0.9400207739588193	168.0	3.0756623841290414	98.0	0.2259610167304165
339	Feb25-FISH2-3R4-rep1-cp190-100x_Position004_3_cmle.ics	84	2	0	1.7328	0.0	1.0	0.18706047375694942	2.5145396877541315	0.06255835244423093	0.1962749612494448	0.06255835244423093	0.02147823170565894	0.9666100985802635	0.965712629950342	208.0	4.086596866545713	122.0	0.2812984085827634
340	Feb25-FISH2-3R4-rep1-cp190-100x_Position004_3_cmle.ics	85	1	0	1.2995999999999999	0.4883922886704704	1.0	0.36400162517429707	3.408363030060782	0.6680838486722445	0.8196503273917788	0.663252546380502	0.42365405602037104	0.6189415375480241	1.0108080660191217	134.0	2.620108616572113	88.0	0.20290377012527194
341	Feb25-FISH2-3R4-rep1-cp190-100x_Position004_3_cmle.ics	87	1	0	1.2995999999999999	0.0	1.0	0.27538055063158023	2.695972355072165	0.1172132817274394	0.2777958851089835	0.1172132817274394	0.029690364636382156	0.955189986752918	0.968685676628519	158.0	3.062832564139177	98.0	0.2259610167304165
342	Feb25-FISH2-3R4-rep1-cp190-100x_Position004_3_cmle.ics	88	1	0	1.9493999999999998	1.0351763200751944	1.0	0.25003418727335075	4.022115886977166	0.7216739324325451	0.8049100184214255	0.7204319449191041	0.5786369812201485	0.6425014818265201	0.9700285065787417	198.0	3.933335553513328	131.0	0.3020499305273935
343	Feb25-FISH2-3R4-rep1-cp190-100x_Position004_3_cmle.ics	89	1	0	1.9493999999999998	1.693476355552663	1.0	0.2893843039058611	2.8906840671328617	0.8479245647400615	0.9113799429869307	0.8477902187740091	0.7790512655809834	0.5306207817225498	0.9964386508595124	280.0	5.414768709246917	237.0	0.5464567445419256
344	Feb25-FISH2-3R4-rep1-cp190-100x_Position004_3_cmle.ics	90	1	0	1.2995999999999999	2.1829770323252684	1.0	0.3350575269550759	2.8616167329268647	0.9895507324681679	0.9978897576789373	0.9877870999969417	0.9624590949405156	0.2974974417685929	1.0059785928880447	148.0	2.862760753425954	98.0	0.2259610167304165
345	Feb25-FISH2-3R4-rep1-cp190-100x_Position004_3_cmle.ics	91	1	0	1.5162	0.0	1.0	0.2348271768234686	2.670906760447028	0.07610038648202512	0.2699937727960146	0.07610038648202512	0.027547964297363815	0.9534653490124928	0.9386267490699765	170.0	3.3075997867631286	101.0	0.23287819071195984
346	Feb25-FISH2-3R4-rep1-cp190-100x_Position004_3_cmle.ics	92	1	0	1.083	1.2995999999999999	1.0	0.3273992772007014	2.409126976765252	0.9189797111880876	0.9565162625399253	0.8950200188942372	0.809064735255747	0.4212721405183274	1.0003245119235058	164.0	3.1032978045096833	113.0	0.2605468866381333
347	Feb25-FISH2-3R4-rep1-cp190-100x_Position004_3_cmle.ics	93	1	0	1.083	0.0	1.0	0.28725007890400167	2.8191265814730655	0.2655482059051772	0.44200140423487677	0.2604486160895754	0.036620967443922986	0.8920682918037546	0.9909934271836054	106.0	2.0411833475027517	55.0	0.12681485632829495
348	Feb25-FISH2-3R4-rep1-cp190-100x_Position004_3_cmle.ics	95	1	0	1.083	0.8664	1.0	0.2888820830887166	1.9926832780347106	0.8469002092068221	0.9562904100625899	0.8469002092068221	0.6529017761056537	0.5499073596232624	0.9952581965788653	174.0	3.2799643663824867	116.0	0.2674640606196767
349	Feb25-FISH2-3R4-rep1-cp190-100x_Position004_3_cmle.ics	96	1	0	1.5162	0.0	1.0	0.18839935704534252	2.8363002400276827	0.07596751075011944	0.21554532424097642	0.07596751075011944	0.0274247491638796	0.9681948223549905	0.9405441057927437	154.0	3.043657486838979	78.0	0.17984652352012742
350	Feb25-FISH2-3R4-rep1-cp190-100x_Position004_3_cmle.ics	97	1	0	1.7328	0.0	1.0	0.13859967589366734	2.168203161492277	0.07620629875758451	0.2026329095637099	0.07620629875758451	0.026965652990465182	0.9629295258746131	0.9460993922285427	204.0	4.044016540405095	102.0	0.23518391537247432
351	Feb25-FISH2-3R4-rep1-cp190-100x_Position004_3_cmle.ics	98	1	0	1.2995999999999999	0.9971598751598192	1.0	0.2746686717308086	2.848639887969621	0.6627657161157742	0.7392568177673396	0.6611911020963717	0.5667209330255274	0.6936090889601689	0.9931102071968083	184.0	3.5268466747765492	123.0	0.2836041332432778
352	Feb25-FISH2-3R4-rep1-cp190-100x_Position004_3_cmle.ics	98	2	0	1.5162	1.7570070134165063	1.0	0.2983193720086381	2.889560833658648	0.849077249496257	0.891040268307112	0.8476138370318971	0.7930939386256377	0.5451038581736279	1.0076654865926093	158.0	3.0628325641391765	102.0	0.23518391537247432
353	Feb25-FISH2-3R4-rep1-cp190-100x_Position004_3_cmle.ics	100	1	0	1.2995999999999999	0.3720027687491155	1.0	0.30093769536986004	2.7789556960212445	0.5051033905030642	0.6360775538997399	0.4961641902914334	0.33455315021383536	0.7939075311621603	1.0003320951818548	146.0	2.8180653415152253	91.0	0.20982094410681532
354	Feb25-FISH2-3R4-rep1-cp190-100x_Position004_3_cmle.ics	101	1	0	1.2995999999999999	0.0	1.0	0.16058496602474961	2.3326093536963706	0.08090318772136953	0.24264561196379378	0.08090318772136953	0.028832152695789058	0.9511265378545668	0.9293252121892396	172.0	3.328889949833437	85.0	0.19598659614372857
355	Feb25-FISH2-3R4-rep1-cp190-100x_Position004_3_cmle.ics	103	1	0	1.2995999999999999	0.32626801153583	1.0	0.27143360527015814	2.948529444412936	0.5077434497939198	0.6231371359904765	0.49544602046202396	0.28625495547095225	0.7608515291758258	0.9979827968161864	150.0	2.9074561653366824	90.0	0.20751521944630086
356	Feb25-FISH2-3R4-rep1-cp190-100x_Position004_3_cmle.ics	104	1	0	1.2995999999999999	0.8344252714560013	1.0	0.28338543426035845	2.970324167013031	0.6941411487836248	0.7873783396728967	0.6897445019109907	0.5619680923843143	0.6751338260187729	0.9916375316856105	168.0	3.2394991260119803	109.0	0.25132398799607547
357	Feb25-FISH2-3R4-rep1-cp190-100x_Position004_3_cmle.ics	105	1	0	1.5162	0.23070632344123612	1.0	0.2570945244484091	2.1814839540128603	0.4502649799485947	0.6024337968738227	0.44806309285600665	0.21351607042689819	0.8159034662106284	0.9494692892190024	184.0	3.5268466747765492	119.0	0.27438123460122005
358	Feb25-FISH2-3R4-rep1-cp190-100x_Position004_3_cmle.ics	106	1	0	1.5162	0.2918229810711206	1.0	0.28382355299330775	3.038888453066566	0.44206343460669095	0.5892556931071374	0.4314695496191189	0.21737574104909224	0.816011301087278	0.9875078177475809	182.0	3.5523670093870803	123.0	0.2836041332432778
359	Feb25-FISH2-3R4-rep1-cp190-100x_Position005_4_cmle.ics	1	1	0	1.7328	1.1926825638357912	1.0	0.2767585061003246	2.8029528333065485	0.7472323730413811	0.8383280255556045	0.7444733070145829	0.6240479020825078	0.6460155851962195	0.9950902370180436	258.0	4.993334924750157	205.0	0.472673555405463
360	Feb25-FISH2-3R4-rep1-cp190-100x_Position005_4_cmle.ics	2	1	0	1.2995999999999999	0.5836459621422412	1.0	0.3082640887312631	2.5128100238934943	0.582875605815832	0.6922664026265047	0.5804471311688989	0.447803429047892	0.7064669229921795	1.0065295156998617	148.0	2.839355504585534	94.0	0.2167381180883587
361	Feb25-FISH2-3R4-rep1-cp190-100x_Position005_4_cmle.ics	3	1	0	1.2995999999999999	0.10317500441073144	1.0	0.3293483259147287	2.223494829927142	0.32238152130625247	0.5014894464356829	0.32238152130625247	0.09520509757068897	0.8521994983919305	1.0043740176018798	176.0	3.3246597782932152	126.0	0.2905213072248212
362	Feb25-FISH2-3R4-rep1-cp190-100x_Position005_4_cmle.ics	5	1	0	1.2995999999999999	0.7045350271771298	1.0	0.2968001223977527	2.6809786007772503	0.6976009386289019	0.8102672828134166	0.6908802733550837	0.5400924220124945	0.7110557461310109	1.006261343357985	152.0	2.9287463284069912	96.0	0.22134956740938755
363	Feb25-FISH2-3R4-rep1-cp190-100x_Position005_4_cmle.ics	7	1	0	1.5162	2.3825999999999996	1.0	0.2576389951369381	2.41891707521512	0.9995112046924349	0.9999849601443827	0.9976688223793052	0.9719995488043315	0.18955278301141573	0.97271422181863	190.0	3.5907171639874753	125.0	0.28821558256430674
364	Feb25-FISH2-3R4-rep1-cp190-100x_Position005_4_cmle.ics	8	1	0	1.5162	0.1459114905355603	1.0	0.30401747760250564	3.203048523661265	0.34119277614447713	0.4603569928601428	0.3214615707685846	0.1483242335153297	0.8651227066710351	0.9963899242618749	174.0	3.3501801129037463	119.0	0.27438123460122005
365	Feb25-FISH2-3R4-rep1-cp190-100x_Position005_4_cmle.ics	9	1	0	1.5162	1.0841098665386142	1.0	0.28863867318537334	2.6539426798084165	0.7685143507189681	0.844392703107481	0.7638821825205215	0.673063860085605	0.6111467229765029	1.0020166022022445	180.0	3.437455850955092	122.0	0.2812984085827634
366	Feb25-FISH2-3R4-rep1-cp190-100x_Position005_4_cmle.ics	10	1	0	1.5162	0.20635000882146287	1.0	0.2592474800986408	3.0857438992457786	0.43932387619749447	0.5950027634487841	0.43130066322770816	0.1920412675018423	0.8130598735268432	0.9892880684212272	172.0	3.3288899498334374	108.0	0.24901826333556107
367	Feb25-FISH2-3R4-rep1-cp190-100x_Position005_4_cmle.ics	11	1	0	1.2995999999999999	0.5097226605744432	1.0	0.30483523818301894	2.7930392035685965	0.5539811542991755	0.6796819787985866	0.5524381625441697	0.41063604240282686	0.7431510739951384	1.0104113324681676	140.0	2.6839791057830396	86.0	0.19829232080424306
368	Feb25-FISH2-3R4-rep1-cp190-100x_Position005_4_cmle.ics	12	1	0	1.5162	1.449626260897894	1.0	0.28324238736569074	3.039964544404354	0.8516982949329561	0.9088172884467788	0.8496741862180017	0.7800493611642011	0.47011995481415075	0.9938493577247315	188.0	3.6396427474384265	129.0	0.29743848120636457
369	Feb25-FISH2-3R4-rep1-cp190-100x_Position005_4_cmle.ics	13	1	0	1.083	0.10317500441073144	1.0	0.2802220647444271	2.5435322948721875	0.3089500427629924	0.4789455149167379	0.3089500427629924	0.12640237460381346	0.8515738704723852	0.9997689826248738	112.0	2.128459085554098	59.0	0.13603775497035278
370	Feb25-FISH2-3R4-rep1-cp190-100x_Position005_4_cmle.ics	15	1	0	1.5162	0.8595614345612763	1.0	0.2836736067019555	2.5843215840455684	0.6691231425747189	0.7603087605377995	0.6691231425747189	0.5669034741587843	0.6497126118890189	0.9973551027976764	184.0	3.550251923616969	125.0	0.28821558256430674
371	Feb25-FISH2-3R4-rep1-cp190-100x_Position005_4_cmle.ics	16	1	0	0.8664	0.3720027687491155	1.0	0.31944107948200384	2.7724936479510016	0.4847731510254817	0.5824269732753263	0.4687176299979283	0.35714902285753747	0.7717404773753076	1.0071116399740812	106.0	2.0411833475027517	58.0	0.13373203030983835
372	Feb25-FISH2-3R4-rep1-cp190-100x_Position005_4_cmle.ics	17	1	0	1.2995999999999999	2.2993472375616095	1.0	0.25723049236076545	3.2237062074816847	0.9436740793110097	0.976396297962594	0.9433487049296228	0.8864202390899159	0.41624334223690546	0.9978878420850292	140.0	2.730789603463879	79.0	0.18215224818064185
373	Feb25-FISH2-3R4-rep1-cp190-100x_Position005_4_cmle.ics	17	2	0	1.2995999999999999	1.8757318995901726	1.0	0.27365459734503106	2.9287932573274267	0.8641341024487434	0.9185258532039334	0.8621537373867215	0.8006439199177325	0.5012577771824158	0.9920006272779074	144.0	2.7733699296044962	85.0	0.19598659614372857
374	Feb25-FISH2-3R4-rep1-cp190-100x_Position005_4_cmle.ics	17	3	0	0.8664	0.9378659497950863	1.0	0.31077020754012613	2.288212402720311	0.6153753454592198	0.6910309145831994	0.6153753454592198	0.49573197184909057	0.7124006989881668	1.0223178795032994	102.0	1.928387274840874	54.0	0.12450913166778053
375	Feb25-FISH2-3R4-rep1-cp190-100x_Position005_4_cmle.ics	18	1	0	1.5162	2.166	1.0	0.28382355299330775	2.8143285741952133	0.993721553310307	0.9992131766680654	0.9887988637464089	0.9529035798444108	0.2187565708789469	0.9760106068763797	182.0	3.4821512628658207	123.0	0.2836041332432778
376	Feb25-FISH2-3R4-rep1-cp190-100x_Position005_4_cmle.ics	19	1	0	1.2995999999999999	2.1245033704151863	1.0	0.27365459734503106	2.6678108748567726	0.9789190585803542	0.992994550664725	0.9780030065298069	0.9583196317000987	0.2517587183485462	0.9571439502005998	144.0	2.726559431923657	85.0	0.19598659614372857
377	Feb25-FISH2-3R4-rep1-cp190-100x_Position005_4_cmle.ics	20	1	0	0.8664	1.3412750573395087	1.0	0.268082573106329	1.771917581408579	0.8468901915331827	0.8927972850150508	0.8461313965995981	0.7557805998649179	0.5412864862551102	0.9689092760174423	120.0	2.213619737835333	64.0	0.14756637827292504
378	Feb25-FISH2-3R4-rep1-cp190-100x_Position005_4_cmle.ics	21	1	0	1.5162	1.8177762540415314	1.0	0.29907699693135376	2.672186336955508	0.9340785225813171	0.9627000381851634	0.9264935605929114	0.8834484673863991	0.3866172699594597	0.9982156483049491	172.0	3.352295198673857	116.0	0.2674640606196767
379	Feb25-FISH2-3R4-rep1-cp190-100x_Position005_4_cmle.ics	22	1	0	1.5162	0.0	1.0	0.31146492287627897	3.0343556617474303	0.27899993016272084	0.4459878483134297	0.2753753753753754	0.026045813255115582	0.8891319359906679	1.0048867310498915	196.0	3.7950191462409206	144.0	0.33202435111408135
380	Feb25-FISH2-3R4-rep1-cp190-100x_Position005_4_cmle.ics	23	1	0	1.5162	0.0	1.0	0.25979805419788793	2.8727507223085924	0.1735792583378683	0.3495733887895514	0.1735792583378683	0.030295226618984684	0.918176400454016	0.9722301134215451	160.0	3.0841227272094853	97.0	0.22365529206990203
381	Feb25-FISH2-3R4-rep1-cp190-100x_Position005_4_cmle.ics	24	1	0	1.5162	1.0440946079954327	1.0	0.29377057465850803	3.0017634917048	0.7490886451327506	0.8276290027934563	0.7467867060972713	0.6409138943729469	0.5987207680646468	1.0017845698001098	176.0	3.3948755248144744	119.0	0.27438123460122005
382	Feb25-FISH2-3R4-rep1-cp190-100x_Position005_4_cmle.ics	25	1	0	1.5162	0.0	1.0	0.1255942416741226	2.6891640490069846	0.10023749078699533	0.18208172958807634	0.0713127507984604	0.03563999672426501	0.9358498930429937	0.9453515712985088	148.0	2.932976499947213	60.0	0.13834347963086724
383	Feb25-FISH2-3R4-rep1-cp190-100x_Position005_4_cmle.ics	27	1	0	1.5162	0.0	1.0	0.26022583775978564	2.9488624890378508	0.19780395643476328	0.3439919982218271	0.17052678372971772	0.029295398977550565	0.9169860868466795	0.9778653020134495	176.0	3.3948755248144744	112.0	0.25824116197761887
384	Feb25-FISH2-3R4-rep1-cp190-100x_Position005_4_cmle.ics	28	1	0	1.9493999999999998	0.72222503087512	1.0	0.26861518823491587	2.890156449860816	0.5543763988403707	0.6554290027488622	0.5508577050756313	0.4021919546963484	0.7624074164413789	0.9854610392429023	310.0	5.944768394865329	266.0	0.6133227596968448
385	Feb25-FISH2-3R4-rep1-cp190-100x_Position005_4_cmle.ics	29	1	0	1.083	0.5158750220536572	1.0	0.265730768021239	2.023424396499797	0.5883583369052722	0.6999399914273468	0.5855122160308616	0.45144449207029574	0.6926452180621416	0.988897920795612	114.0	2.1731544974648265	59.0	0.13603775497035278
386	Feb25-FISH2-3R4-rep1-cp190-100x_Position005_4_cmle.ics	30	1	0	1.083	0.5097226605744432	1.0	0.2561332862076176	2.5019031688440156	0.5482341375970393	0.6552303644485565	0.5450898471947146	0.3791978083934483	0.7924157917973292	0.9966974323795862	118.0	2.215734823605444	61.0	0.1406492042913817
387	Feb25-FISH2-3R4-rep1-cp190-100x_Position005_4_cmle.ics	31	1	0	1.7328	0.3777847188762272	1.0	0.28330379971584146	2.770125771973887	0.44528647053105086	0.5895579436691912	0.43689075853048526	0.2673967990243299	0.8150915526506552	0.9871022688874683	274.0	5.304087722355149	227.0	0.5233994979367811
388	Feb25-FISH2-3R4-rep1-cp190-100x_Position005_4_cmle.ics	32	1	0	1.2995999999999999	0.5963412819178956	1.0	0.28102923539568075	3.0713786716662472	0.5989355826680725	0.705302003313752	0.594135663001456	0.45840236983481447	0.7174028958692059	0.9910576997353121	158.0	3.062832564139177	99.0	0.22826674139093092
389	Feb25-FISH2-3R4-rep1-cp190-100x_Position005_4_cmle.ics	34	1	0	1.2995999999999999	0.7610319551488771	1.0	0.2595009869835509	3.0497540215778423	0.5686021283190412	0.6535362044712184	0.5633727260444896	0.4215728738664992	0.7815176766665546	0.9814494460190746	130.0	2.5073125439102357	71.0	0.16370645089652625
390	Feb25-FISH2-3R4-rep1-cp190-100x_Position005_4_cmle.ics	34	2	0	1.5162	1.321284742879191	1.0	0.2650718801466388	2.1236427822885475	0.7383550430352785	0.8192399087636199	0.7381325152789147	0.6508797793796244	0.584452443937361	0.9920880962999001	240.0	4.5208604710323375	180.0	0.4150304388926017
391	Feb25-FISH2-3R4-rep1-cp190-100x_Position005_4_cmle.ics	35	1	0	1.5162	0.20635000882146287	1.0	0.29072897556794247	2.952480095195835	0.37062911565022716	0.5424235573802769	0.36973944242282814	0.19038277825988667	0.8344441196692607	0.9833433784400257	194.0	3.726918485489773	137.0	0.3158842784904802
392	Feb25-FISH2-3R4-rep1-cp190-100x_Position005_4_cmle.ics	36	1	0	1.7328	0.5595020986366908	1.0	0.14313881527918496	1.3528690311733242	0.6531401876046626	0.8756576603872468	0.6494388647092783	0.3579003181336161	0.7125504463286433	0.7620848840639788	360.0	6.874911701910189	243.0	0.5602910925050123
393	Feb25-FISH2-3R4-rep1-cp190-100x_Position005_4_cmle.ics	37	1	0	1.2995999999999999	0.0	1.0	0.27841751300124384	2.4388082643472333	0.163706160276213	0.3466518262765764	0.1603822157611	0.02837088860621479	0.9531448821637453	0.9582909392788481	192.0	3.6588178247386245	132.0	0.30435565518790797
394	Feb25-FISH2-3R4-rep1-cp190-100x_Position005_4_cmle.ics	38	1	0	1.5162	1.151986098218259	1.0	0.28324238736569074	2.659722497129393	0.8361392917159395	0.9087142901599552	0.8193191012634593	0.6895772390614303	0.6023619368536216	0.9981478500786759	188.0	3.616237498598007	129.0	0.29743848120636457
395	Feb25-FISH2-3R4-rep1-cp190-100x_Position005_4_cmle.ics	39	1	0	1.7328	2.2240402671168664	1.0	0.2840204616136602	2.8221881645138875	0.9549677803112918	0.9883097055616139	0.9540953702785764	0.8804223257658372	0.44848913763592035	0.9926610819878984	244.0	4.680467041375055	191.0	0.4403934101582607
396	Feb25-FISH2-3R4-rep1-cp190-100x_Position005_4_cmle.ics	40	1	0	1.2995999999999999	0.43046674663324214	1.0	0.29916685756752814	2.9205775270381618	0.5777426208018804	0.7371559010984043	0.5749853094065001	0.37004474980789226	0.7230079321207311	1.0088923305600752	166.0	3.1948037141012513	110.0	0.2536297126565899
397	Feb25-FISH2-3R4-rep1-cp190-100x_Position005_4_cmle.ics	41	1	0	1.2995999999999999	0.23070632344123612	1.0	0.2792263383051301	2.5733217072487826	0.3961501720333753	0.5517875408949117	0.3870708676061577	0.17775232266191004	0.8418790411537027	0.98952060002744	178.0	3.4161656878847833	118.0	0.27207550994070556
398	Feb25-FISH2-3R4-rep1-cp190-100x_Position005_4_cmle.ics	42	1	0	1.9493999999999998	0.0	1.0	0.19684591248862926	3.06668197472413	0.08137065872647842	0.19690202491071357	0.08137065872647842	0.02754659572564046	0.9623441226068596	0.959561545364722	200.0	4.024841463104897	118.0	0.27207550994070556
399	Feb25-FISH2-3R4-rep1-cp190-100x_Position005_4_cmle.ics	43	1	0	1.5162	0.0	1.0	0.22313891649148282	3.1818978546636694	0.12586088336418938	0.31403332451732346	0.12586088336418938	0.03190161332980693	0.9624563021565715	0.9331073412385809	166.0	3.241614211782091	95.0	0.21904384274887315
400	Feb25-FISH2-3R4-rep1-cp190-100x_Position005_4_cmle.ics	45	1	0	1.2995999999999999	0.23070632344123612	1.0	0.2933898472602468	2.5988315100387784	0.35294451608717164	0.5150895804439686	0.35294451608717164	0.17837416968782696	0.845898988333859	0.9925635706323148	180.0	3.437455850955092	123.0	0.2836041332432778
401	Feb25-FISH2-3R4-rep1-cp190-100x_Position005_4_cmle.ics	46	1	0	1.5162	0.0	1.0	0.1663196110724008	2.8048928496319405	0.07962937442748401	0.23019398665683088	0.07962937442748401	0.02778475830705502	0.9528142260504932	0.8695639001665967	170.0	3.331005035603548	85.0	0.19598659614372857
402	Feb25-FISH2-3R4-rep1-cp190-100x_Position005_4_cmle.ics	47	1	0	1.2995999999999999	0.1459114905355603	1.0	0.27481492814606734	2.9989128467133845	0.3160417301764726	0.456974223486773	0.3160417301764726	0.18717609998983842	0.8563492165822374	1.0043762029791157	114.0	2.2199649951456664	60.0	0.13834347963086724
403	Feb25-FISH2-3R4-rep1-cp190-100x_Position005_4_cmle.ics	48	1	0	1.7328	0.0	1.0	0.30873138643558196	2.8257001822029713	0.17635353619102895	0.3588149130807285	0.1697719134084278	0.020872074889154733	0.9302692973389167	1.0039219278437845	202.0	3.905700133132687	150.0	0.3458586990771681
404	Feb25-FISH2-3R4-rep1-cp190-100x_Position005_4_cmle.ics	48	2	0	1.5162	1.3742323914031862	1.0	0.2929320392162178	2.955080928886908	0.7436799444095689	0.8054315167738598	0.7425902456165286	0.6556137254669715	0.6515102001824098	0.9998482400710046	160.0	3.1075279760499055	103.0	0.23748964003298878
405	Feb25-FISH2-3R4-rep1-cp190-100x_Position005_4_cmle.ics	49	1	0	1.7328	1.1179489136237186	1.0	0.27348100875280684	2.299734348831105	0.676354053271463	0.7589259206316045	0.6757126258572219	0.5583955517925148	0.6593509172018084	0.996291308891148	312.0	5.919248060254798	271.0	0.624851382999417
406	Feb25-FISH2-3R4-rep1-cp190-100x_Position005_4_cmle.ics	50	1	0	1.5162	0.6190500264643886	1.0	0.3408362032637087	2.908124265328434	0.5893079614978693	0.6848014981867814	0.582150310667439	0.4500908593148652	0.7760012002439235	1.009700971684366	174.0	3.373585361744166	126.0	0.2905213072248212
407	Feb25-FISH2-3R4-rep1-cp190-100x_Position005_4_cmle.ics	51	1	0	1.083	0.0	1.0	0.140269360404746	3.42515552722386	0.4281763089281939	0.623581847649919	0.4163906701430484	0.04112641815235008	0.8092370790588347	0.6939502560235664	128.0	2.2987803901165678	51.0	0.11759195768623716
408	Feb25-FISH2-3R4-rep1-cp190-100x_Position005_4_cmle.ics	52	1	0	1.5162	0.5158750220536572	1.0	0.23744009791820217	3.0231486797987426	0.5337929238492756	0.6438089106547357	0.5310657629178451	0.3615115850085721	0.7633635803451789	0.9271231902933538	190.0	3.660932910508735	120.0	0.2766869592617345
409	Feb25-FISH2-3R4-rep1-cp190-100x_Position005_4_cmle.ics	53	1	0	1.2995999999999999	0.9715189319938999	1.0	0.28234828361144393	2.4674264313284207	0.8086272670032963	0.9012210027284288	0.8079605921060754	0.6900146915394018	0.524044730404986	1.007318217566753	138.0	2.6392836938723105	81.0	0.18676369750167077
410	Feb25-FISH2-3R4-rep1-cp190-100x_Position005_4_cmle.ics	54	1	0	1.083	1.8282657361659704	1.0	0.25676833499385804	2.608705333081128	0.990899665937104	0.9971585454824713	0.9902468993587529	0.9708654916868257	0.18881232909353002	0.9717254947018787	106.0	2.017778098662332	52.0	0.1198976823467516
411	Feb25-FISH2-3R4-rep1-cp190-100x_Position005_4_cmle.ics	55	1	0	1.9493999999999998	0.622541700711641	1.0	0.23800911247252804	3.3835774488442705	0.5079451826044714	0.633445670283461	0.5031063443810652	0.364751625280368	0.7704324165421051	0.9816731593834731	246.0	4.771972950966623	177.0	0.40811326491105837
412	Feb25-FISH2-3R4-rep1-cp190-100x_Position005_4_cmle.ics	55	2	0	1.083	0.0	1.0	0.12102888735218456	2.0432832839812485	0.05864671926768453	0.17933873006114015	0.05864671926768453	0.021122003241072818	0.9648770686228243	0.7788561994883348	180.0	3.3438348555934123	79.0	0.18215224818064185
413	Feb25-FISH2-3R4-rep1-cp190-100x_Position005_4_cmle.ics	56	1	0	1.5162	0.2918229810711206	1.0	0.3087692418061742	3.113702640625946	0.4515991541122277	0.6205472041441944	0.4515991541122277	0.22407419550499172	0.7853809818587834	0.9976843412949127	176.0	3.4182807736548946	122.0	0.2812984085827634
414	Feb25-FISH2-3R4-rep1-cp190-100x_Position005_4_cmle.ics	57	1	0	1.5162	0.23070632344123612	1.0	0.25379566949110294	3.129774263494655	0.39256112527140563	0.5341027093363542	0.38355517794770133	0.22027282167469084	0.8607135582871384	0.996180408294346	170.0	3.307599786763128	105.0	0.24210108935401767
415	Feb25-FISH2-3R4-rep1-cp190-100x_Position005_4_cmle.ics	58	1	0	1.2995999999999999	1.3107987492438529	1.0	0.2939425763022126	2.8740948307786987	0.8269779438393796	0.8880585808799498	0.8255204882917737	0.753928505180592	0.555597206104892	0.9996039136992614	170.0	3.260789289082289	113.0	0.2605468866381333
416	Feb25-FISH2-3R4-rep1-cp190-100x_Position005_4_cmle.ics	59	1	0	1.7328	1.1094504182004423	1.0	0.29287726773499584	2.639702900847132	0.6870234344956708	0.770089068951721	0.6694660135720417	0.5677495037697958	0.6429776547754186	0.9965702840647664	254.0	4.88053885208828	206.0	0.47497928006597756
417	Feb25-FISH2-3R4-rep1-cp190-100x_Position005_4_cmle.ics	59	2	0	1.5162	0.0	1.0	0.15148659491615973	2.902432637695379	0.041920284647744534	0.12471206995000797	0.041920284647744534	0.02095625793871217	0.9593518305899141	0.9287881935908786	128.0	2.5328328785207663	53.0	0.12220340700726606
418	Feb25-FISH2-3R4-rep1-cp190-100x_Position005_4_cmle.ics	60	1	0	1.2995999999999999	0.2991586303963464	1.0	0.31604798647714794	2.669966445009483	0.4433336064902073	0.5769359993444235	0.44127673522904204	0.23911333278701957	0.8184054610607335	1.0026254198179003	156.0	2.9947319033880286	103.0	0.23748964003298878
419	Feb25-FISH2-3R4-rep1-cp190-100x_Position005_4_cmle.ics	61	1	0	1.5162	0.5158750220536572	1.0	0.28382355299330775	2.612895223611254	0.5480631276901005	0.6550272270770836	0.5480631276901005	0.37592115560193035	0.7477873138141639	0.9775131547318854	182.0	3.4821512628658207	123.0	0.2836041332432778
420	Feb25-FISH2-3R4-rep1-cp190-100x_Position005_4_cmle.ics	63	1	0	1.2995999999999999	1.1763760451361116	1.0	0.2877226213926332	2.8568272258431593	0.7729950195399777	0.8464994597053973	0.7708094669364077	0.6962853730470178	0.6225338992203581	0.9970902437089744	162.0	3.105412890279794	104.0	0.2397953646935032
421	Feb25-FISH2-3R4-rep1-cp190-100x_Position005_4_cmle.ics	64	1	0	1.083	0.5158750220536572	1.0	0.23939433740724086	3.021078040184102	0.6116562862108922	0.7113539252607184	0.604287369640788	0.47381952491309387	0.7152888094904089	0.968200371055077	114.0	2.196559746305246	56.0	0.12912058098880944
422	Feb25-FISH2-3R4-rep1-cp190-100x_Position005_4_cmle.ics	67	1	0	1.2995999999999999	0.10317500441073144	1.0	0.31155985693518456	2.647798365457171	0.2531056841594958	0.433989061931887	0.2531056841594958	0.06892346382256696	0.9020833731639868	1.006459191814557	184.0	3.5268466747765497	131.0	0.3020499305273935
423	Feb25-FISH2-3R4-rep1-cp190-100x_Position005_4_cmle.ics	68	1	0	1.083	1.1179489136237186	1.0	0.19019396189533283	2.321575522153508	0.7966220529295424	0.8772302508345454	0.793378051715658	0.6998880296355208	0.5831767332867295	0.9042498915527655	126.0	2.2774902270462585	58.0	0.13373203030983835
424	Feb25-FISH2-3R4-rep1-cp190-100x_Position005_4_cmle.ics	69	1	0	1.5162	0.7748934119142009	1.0	0.26031560351378047	2.454051718059885	0.6654568613083702	0.7748050044854105	0.6607934040498805	0.4958809551527436	0.6734074302847719	0.9833550423325622	210.0	4.014266034254343	146.0	0.3366358004351103
425	Feb25-FISH2-3R4-rep1-cp190-100x_Position005_4_cmle.ics	70	1	0	1.2995999999999999	1.2321921245870329	1.0	0.29360477011817077	2.7250395240233836	0.8483793417889414	0.9163848130647434	0.8480809085633756	0.7271366989969328	0.5105983580624383	0.9981207624443911	178.0	3.3927604390443635	121.0	0.27899268392224896
426	Feb25-FISH2-3R4-rep1-cp190-100x_Position005_4_cmle.ics	71	1	0	1.5162	0.5158750220536572	1.0	0.2879608720554036	2.7761672486326336	0.5349303437215007	0.6558382339067266	0.5325010220447184	0.36177631372055724	0.7621421529691903	1.0039807501425784	186.0	3.5949473355276975	128.0	0.2951327565458501
427	Feb25-FISH2-3R4-rep1-cp190-100x_Position005_4_cmle.ics	72	1	0	1.2995999999999999	0.9755754663213545	1.0	0.3121890240836562	2.6690156122039714	0.7299736917225363	0.8129334886627526	0.7251980835847149	0.6135614927054321	0.6425944179604778	1.003234166273227	182.0	3.505556511706241	129.0	0.29743848120636457
428	Feb25-FISH2-3R4-rep1-cp190-100x_Position005_4_cmle.ics	73	1	0	1.7328	0.7610319551488771	1.0	0.26594939856407523	3.7769960902131503	0.6810511994495355	0.7846542395145905	0.6788618521877834	0.5264676445751102	0.6341279451293502	0.9961348707616675	190.0	3.7545539058704143	127.0	0.29282703188533565
429	Feb25-FISH2-3R4-rep1-cp190-100x_Position005_4_cmle.ics	75	1	0	1.5162	0.5595020986366908	1.0	0.2795666625162536	3.1826445888949864	0.5673855267695929	0.6828224219431539	0.557742116545955	0.376360119832559	0.6997291329598482	0.9906835625443059	206.0	4.041901454634984	147.0	0.33894152509562475
430	Feb25-FISH2-3R4-rep1-cp190-100x_Position005_4_cmle.ics	77	1	0	1.083	0.41270001764292574	1.0	0.27749897348668884	2.330618205272759	0.5122748338579923	0.6418492042672262	0.5089192025183631	0.37268822140608604	0.7339788162975996	0.9842153634788124	150.0	2.8138351699750026	91.0	0.20982094410681532
431	Feb25-FISH2-3R4-rep1-cp190-100x_Position005_4_cmle.ics	78	1	0	1.083	0.65253602307166	1.0	0.29335409900733317	2.757700099815121	0.6560862231035681	0.7436356378526636	0.6529957892839208	0.5259725208926203	0.6458038130246317	1.0039174239645259	134.0	2.5967033677316933	79.0	0.18215224818064185
432	Feb25-FISH2-3R4-rep1-cp190-100x_Position005_4_cmle.ics	79	1	0	1.5162	0.639412489864916	1.0	0.13749641146027172	2.83685497267218	0.6210463945013924	0.7203649937785152	0.6117437933281982	0.4976713870948628	0.6981515251551239	0.6296818344904931	142.0	2.6584587711725076	59.0	0.13603775497035278
433	Feb25-FISH2-3R4-rep1-cp190-100x_Position005_4_cmle.ics	80	1	0	1.2995999999999999	0.0	1.0	0.2773240333779298	2.686646581312842	0.17501708587214954	0.3497694610490244	0.17112824511247798	0.028660948915648733	0.9329815362947399	0.9798362825700883	164.0	3.126703053350103	104.0	0.2397953646935032
434	Feb25-FISH2-3R4-rep1-cp190-100x_Position005_4_cmle.ics	81	1	0	1.5162	1.0987399361686254	1.0	0.2888643768680903	2.9078320291455118	0.7479103978602474	0.8269037882879408	0.735064166859553	0.6314102564102564	0.6196819346312855	1.001696303811378	212.0	4.058961446165071	156.0	0.35969304704025484
435	Feb25-FISH2-3R4-rep1-cp190-100x_Position005_4_cmle.ics	82	1	0	1.7328	0.687545504971255	1.0	0.26511107188097244	3.2176406341158894	0.6156673309649655	0.7097377465846403	0.6018470380960633	0.46718221991161946	0.722685846661585	0.9919796449777777	202.0	3.9525106308135265	139.0	0.32049572781150915
436	Feb25-FISH2-3R4-rep1-cp190-100x_Position005_4_cmle.ics	83	1	0	1.2995999999999999	1.6456566907434287	1.0	0.2957864950993678	3.0368660742123934	0.9560633839706653	0.9781544656888423	0.9552121529596648	0.9283901911995809	0.30233026339911406	1.0110447306589967	110.0	2.153979420164629	59.0	0.13603775497035278
437	Feb25-FISH2-3R4-rep1-cp190-100x_Position005_4_cmle.ics	84	1	0	1.5162	0.0	1.0	0.32479912567250246	2.826674542554394	0.2227648839556004	0.434978809283552	0.21590312815338042	0.028092835519677093	0.9204073358175825	0.9989414998049785	174.0	3.3501801129037463	123.0	0.2836041332432778
438	Feb25-FISH2-3R4-rep1-cp190-100x_Position005_4_cmle.ics	85	1	0	1.7328	2.166	1.0	0.2635222727994935	2.7129704427230017	0.9858767301676803	0.9966873414152805	0.9809564085008122	0.9416341106501805	0.27114981012321654	0.9562235510054687	212.0	4.082366695005491	149.0	0.34355297441665367
439	Feb25-FISH2-3R4-rep1-cp190-100x_Position005_4_cmle.ics	86	1	0	1.5162	0.7857574237886386	1.0	0.2457945131749938	3.027731912364727	0.6691327312051537	0.7578553592811592	0.6634239619786687	0.5583733256597574	0.6758052914596185	0.9886442664638146	174.0	3.3969906105845857	107.0	0.2467125386750466
440	Feb25-FISH2-3R4-rep1-cp190-100x_Position005_4_cmle.ics	87	1	0	1.2995999999999999	0.10317500441073144	1.0	0.3177274940519455	2.65831487279956	0.30591405028788676	0.46474663608442585	0.30591405028788676	0.06694840032362714	0.8862284309250391	0.9950762636366699	180.0	3.437455850955092	128.0	0.2951327565458501
441	Feb25-FISH2-3R4-rep1-cp190-100x_Position005_4_cmle.ics	88	1	0	1.5162	0.4883922886704704	1.0	0.2888539991204763	2.7991821473147187	0.5093510849301541	0.6352268180773454	0.501383296587301	0.36224494139078767	0.7724956925641732	0.9999016567100311	176.0	3.394875524814475	118.0	0.27207550994070556
442	Feb25-FISH2-3R4-rep1-cp190-100x_Position005_4_cmle.ics	89	1	0	1.5162	0.23070632344123612	1.0	0.28338543426035845	3.1485919783152028	0.37802211875337316	0.5266330647005553	0.3739240205270813	0.21934887805413514	0.8625970675507623	0.9911704088373082	168.0	3.2629043748523996	109.0	0.25132398799607547
443	Feb25-FISH2-3R4-rep1-cp190-100x_Position005_4_cmle.ics	90	1	0	1.5162	0.639412489864916	1.0	0.27424073648752295	2.7998679575579257	0.6079943899018233	0.7248194898966287	0.5910017661420186	0.4325911640953717	0.7079598618519138	0.9949640230694582	212.0	4.058961446165071	152.0	0.350470148398197
444	Feb25-FISH2-3R4-rep1-cp190-100x_Position005_4_cmle.ics	92	1	0	2.3826	0.8664	1.0	0.26943776993728935	3.1656350954971275	0.8651354072679246	0.9463143854693814	0.839688517515986	0.5027607783139147	0.5814381015960387	0.9893654175680173	340.0	6.6386048223666805	306.0	0.7055517461174229
445	Feb25-FISH2-3R4-rep1-cp190-100x_Position005_4_cmle.ics	93	1	0	1.2995999999999999	0.3720027687491155	1.0	0.28393860949740635	3.379576834390569	0.4490635347682119	0.5717654870309051	0.442009864790287	0.29693104994481234	0.8180686426138563	0.9590839463182634	140.0	2.707384354623459	83.0	0.1913751468226997
446	Feb25-FISH2-3R4-rep1-cp190-100x_Position005_4_cmle.ics	94	1	0	1.083	1.5627088357751586	1.0	0.23941770333991058	2.962631718657977	0.9471151517108855	0.9745587546627481	0.9461947131299756	0.9079238458184636	0.30805176851372107	0.9509483223561526	122.0	2.351936145107741	62.0	0.14295492895189613
447	Feb25-FISH2-3R4-rep1-cp190-100x_Position005_4_cmle.ics	95	1	0	1.5162	0.0	1.0	0.23649911464706486	2.7885446648442	0.08028202799719	0.26298768055103405	0.08028202799719	0.0288367630176653	0.9446579903280936	0.9394035113527618	186.0	3.6183525843681177	116.0	0.2674640606196767
448	Feb25-FISH2-3R4-rep1-cp190-100x_Position005_4_cmle.ics	96	1	0	1.2995999999999999	1.1672919242844824	1.0	0.2876507629637746	2.481316579515595	0.6926505955803163	0.7570226652522815	0.6763217348351729	0.5898654174730551	0.6972624725078345	0.9986433307784497	188.0	3.569427000917167	130.0	0.29974420586687905
449	Feb25-FISH2-3R4-rep1-cp190-100x_Position005_4_cmle.ics	96	2	0	1.5162	2.445922284692791	1.0	0.2698412531049864	2.83241449252909	0.9347250451442591	0.9578376912051695	0.9345145068951276	0.9057659138574656	0.3688239436167662	0.9889396512644258	178.0	3.4395709367252034	116.0	0.2674640606196767
450	Feb25-FISH2-3R4-rep1-cp190-100x_Position005_4_cmle.ics	97	1	0	1.2995999999999999	0.7857574237886386	1.0	0.30300855069345994	2.8564054206871603	0.6577571554008877	0.7508760482370285	0.6565327017730411	0.5395691856577813	0.6733392447937256	0.9899479666910009	180.0	3.460861099795512	125.0	0.28821558256430674
451	Feb25-FISH2-3R4-rep1-cp190-100x_Position005_4_cmle.ics	98	1	0	1.2995999999999999	0.41270001764292574	1.0	0.20413352512693375	1.4943575955401147	0.5254255262739276	0.6776037208456743	0.5250240506616772	0.31749145917447524	0.7705339903824218	0.939289698084426	214.0	4.0334411115545405	133.0	0.3066613798484224
452	Feb25-FISH2-3R4-rep1-cp190-100x_Position005_4_cmle.ics	99	1	0	0.8664	0.0	1.0	0.2243994752564138	1.7634174464426262	0.16270629446390525	0.3010274096276769	0.1417157199089957	0.029847242786464917	0.9488910822021871	0.8989296270668725	126.0	2.3008954758866786	63.0	0.1452606536124106
453	Feb25-FISH2-3R4-rep1-cp190-100x_Position005_4_cmle.ics	100	1	0	1.2995999999999999	0.1459114905355603	1.0	0.3143224270587024	2.735967797789665	0.3827803924168103	0.5702721065888904	0.3809740819302665	0.15160993636484157	0.8316191912848558	0.9927929075862361	174.0	3.326774864063326	121.0	0.27899268392224896
454	Feb25-FISH2-3R4-rep1-cp190-100x_Position005_4_cmle.ics	102	1	0	1.2995999999999999	2.1652184899744737	1.0	0.29136251650881456	2.8014415236148977	0.9739405969442573	0.9890963888332454	0.9727660116912207	0.949524702711562	0.27388568050033596	0.9956056694774353	154.0	2.9500364914773	97.0	0.22365529206990203
455	Feb25-FISH2-3R4-rep1-cp190-100x_Position005_4_cmle.ics	103	1	0	1.9493999999999998	0.0	1.0	0.14150284561951146	2.0049895703466936	0.055978356721429305	0.1953552139869355	0.055978356721429305	0.019952813393276075	0.9647502634378459	0.7732092258072523	222.0	4.329249003399555	117.0	0.26976978528019113
456	Feb25-FISH2-3R4-rep1-cp190-100x_Position005_4_cmle.ics	103	2	0	1.083	0.9479040472602467	1.0	0.13981856019716224	2.2719139589029913	0.6133027629788126	0.7340778479180324	0.6101813922378365	0.4782535631212376	0.7727073705035706	0.6806158942068381	138.0	2.498852200829791	57.0	0.13142630564932387
457	Feb25-FISH2-3R4-rep1-cp190-100x_Position005_4_cmle.ics	104	1	0	1.083	0.5556144027286182	1.0	0.2718685950221936	2.8747209882197273	0.6054346583330157	0.7142421586188498	0.6054346583330157	0.5205895803955943	0.6641476995788342	0.9921457648595672	104.0	1.9964879355920229	52.0	0.1198976823467516
458	Feb25-FISH2-3R4-rep1-cp190-100x_Position005_4_cmle.ics	105	1	0	1.5162	0.32626801153583	1.0	0.27466855967843334	2.772920385150823	0.44308909380390077	0.5826422979965503	0.443031046835611	0.2652829375082924	0.8027969122308987	0.9963216015841019	182.0	3.4821512628658207	121.0	0.27899268392224896
459	Feb25-FISH2-3R4-rep1-cp190-100x_Position005_4_cmle.ics	106	1	0	1.5162	0.0	1.0	0.24033853635917513	2.936301676111177	0.09176236484380619	0.2806573805470979	0.09176236484380619	0.03236556304092446	0.957580181207008	0.9529455943823515	148.0	2.9095712511067933	83.0	0.1913751468226997
460	Feb25-FISH2-3R4-rep1-cp190-100x_Position006_5_cmle.ics	1	1	0	1.7328	0.0	1.0	0.2689393410727736	2.7641527925858926	0.13380914995360788	0.29899007922346726	0.1538219970023553	0.027478409820855042	0.9629479885303593	0.9571544389402866	202.0	3.858889635451847	140.0	0.3228014524720236
461	Feb25-FISH2-3R4-rep1-cp190-100x_Position006_5_cmle.ics	2	1	0	0.8664	0.20635000882146287	1.0	0.30589812765231944	2.1442553721763606	0.3101104122155653	0.413052247837325	0.2926073120078887	0.17163944958240576	0.879562584026445	0.9927875764646159	110.0	2.0603584248029496	60.0	0.13834347963086724
462	Feb25-FISH2-3R4-rep1-cp190-100x_Position006_5_cmle.ics	2	2	0	1.2995999999999999	0.0	1.0	0.2356560282054972	3.0002071597837414	0.13600573725179663	0.2466308586454707	0.0795819575383604	0.02814839162719816	0.9536299036552707	0.952233865722063	138.0	2.68609419155315	74.0	0.17062362487806956
463	Feb25-FISH2-3R4-rep1-cp190-100x_Position006_5_cmle.ics	3	1	0	1.5162	0.0	1.0	0.27538055063158023	3.162838307275557	0.22511724856696197	0.4113220026456087	0.22511724856696197	0.028811079488515655	0.9163298962288163	0.9901787741012557	158.0	3.0862378129795967	98.0	0.2259610167304165
464	Feb25-FISH2-3R4-rep1-cp190-100x_Position006_5_cmle.ics	4	1	0	2.166	0.2918229810711206	1.0	0.2541994820432074	3.512328026364543	0.42311047257427264	0.6162608493153929	0.4184727479406529	0.17263781936161227	0.8208904805838116	0.9714396623060527	268.0	5.263622481984642	208.0	0.4795907293870064
465	Feb25-FISH2-3R4-rep1-cp190-100x_Position006_5_cmle.ics	5	1	0	1.5162	1.867613166434929	1.0	0.28230249772101607	2.669946077300894	0.9582132992783107	0.9880906417985804	0.9566986427489531	0.8867868492174275	0.41783424189717283	0.9874441285906986	194.0	3.7269184854897723	135.0	0.31127282916945126
466	Feb25-FISH2-3R4-rep1-cp190-100x_Position006_5_cmle.ics	7	1	0	1.2995999999999999	0.0	1.0	0.17532997903285327	1.5736226589292444	0.16003906900676892	0.34451141027000015	0.16003906900676892	0.027336947468843225	0.9344266604580859	0.8013232415442939	224.0	4.256918171108185	132.0	0.30435565518790797
467	Feb25-FISH2-3R4-rep1-cp190-100x_Position006_5_cmle.ics	8	1	0	1.5162	1.286654922847664	1.0	0.293128628165803	2.7525233316277937	0.8623514591306999	0.9307263959431593	0.8582352421988462	0.7459860867053415	0.559274031884986	0.9957227796436292	182.0	3.5055565117062404	125.0	0.28821558256430674
468	Feb25-FISH2-3R4-rep1-cp190-100x_Position006_5_cmle.ics	9	1	0	0.8664	0.5097226605744432	1.0	0.22976348254774215	2.1584353869129904	0.5979346345891966	0.7069999243455893	0.5979346345891966	0.46782796187017706	0.7138310642549491	0.9653664868242243	110.0	2.0369531759625294	52.0	0.1198976823467516
469	Feb25-FISH2-3R4-rep1-cp190-100x_Position006_5_cmle.ics	10	1	0	1.083	1.8725829911983063	1.0	0.28738770534290325	2.537366341127032	0.9769325936863951	0.9929494086815395	0.9768793816764444	0.9501203921725133	0.19141882037694455	0.9962199834248632	128.0	2.439211883159087	73.0	0.16831790021755516
470	Feb25-FISH2-3R4-rep1-cp190-100x_Position006_5_cmle.ics	11	1	0	1.5162	0.5963412819178956	1.0	0.3016172195643787	2.4105783851057137	0.5764119062599321	0.7175344260593757	0.5668705528277043	0.41241543480939996	0.7373944028241933	0.9828511467038512	186.0	3.548136837846858	131.0	0.3020499305273935
471	Feb25-FISH2-3R4-rep1-cp190-100x_Position006_5_cmle.ics	12	1	0	1.083	0.8595614345612763	1.0	0.2877501921667834	2.3018191078667223	0.7199949587245573	0.798506522150104	0.7179406389816624	0.621835024261138	0.6680087759497698	1.0062607254348082	136.0	2.571183033121162	80.0	0.18445797284115634
472	Feb25-FISH2-3R4-rep1-cp190-100x_Position006_5_cmle.ics	14	1	0	1.083	0.9733510449106972	1.0	0.2615459604580993	2.0962986174393152	0.811958762886598	0.87335723890632	0.8093411026445541	0.7298520842671448	0.5446024051792583	0.9847449406654859	112.0	2.058243339032838	57.0	0.13142630564932387
473	Feb25-FISH2-3R4-rep1-cp190-100x_Position006_5_cmle.ics	15	1	0	1.7328	1.1610237410715747	1.0	0.31233731489967453	3.364605454782353	0.8005036433020378	0.8884578216369112	0.7992127928220248	0.6708049122856518	0.5771157008130015	0.9972978721908784	194.0	3.8205394808514517	142.0	0.3274129017930525
474	Feb25-FISH2-3R4-rep1-cp190-100x_Position006_5_cmle.ics	16	1	0	1.2995999999999999	0.5097226605744432	1.0	0.30758805139602646	2.7573479388384086	0.5106914662796092	0.6548990707626928	0.5113723084289754	0.36662227476095705	0.7609632996327689	0.9935136792796936	146.0	2.8180653415152253	92.0	0.21212666876732977
475	Feb25-FISH2-3R4-rep1-cp190-100x_Position006_5_cmle.ics	17	1	0	1.5162	1.0452244593809161	1.0	0.2786623371401123	2.666019210867395	0.7564495299876866	0.8463074751479113	0.7537616001441572	0.6412364477280236	0.607763339062598	1.000732898001795	190.0	3.660932910508735	130.0	0.29974420586687905
476	Feb25-FISH2-3R4-rep1-cp190-100x_Position006_5_cmle.ics	18	1	0	1.7328	1.3934633376079517	1.0	0.30773534223211707	2.8524029001445106	0.7729283861873959	0.8533911910368821	0.7699262016190505	0.6703239378441334	0.6088226319208186	0.9870187990722622	272.0	5.259392310444422	234.0	0.5395395705603823
477	Feb25-FISH2-3R4-rep1-cp190-100x_Position006_5_cmle.ics	19	1	0	1.2995999999999999	1.9943197503196384	1.0	0.28863867318537334	2.5749310917590855	0.9651551117295571	0.9878898256527789	0.9643283948596219	0.926152083162806	0.3709602941263416	0.9939796288083496	180.0	3.4140506021146724	122.0	0.2812984085827634
478	Feb25-FISH2-3R4-rep1-cp190-100x_Position006_5_cmle.ics	20	1	0	1.2995999999999999	0.4377344716066809	1.0	0.26378387295447825	2.739611526605039	0.5137442184033392	0.6290377166923626	0.5097582070469673	0.37350054525627047	0.7723085307206968	0.9926979703553171	140.0	2.683979105783039	80.0	0.18445797284115634
479	Feb25-FISH2-3R4-rep1-cp190-100x_Position006_5_cmle.ics	21	1	0	1.2995999999999999	0.20635000882146287	1.0	0.36418383696108525	3.484179881291558	0.4624354275180589	0.6323333976378797	0.45957387520631043	0.2033845626219107	0.8188137222556757	1.0123715489242515	136.0	2.664804028482842	90.0	0.20751521944630086
480	Feb25-FISH2-3R4-rep1-cp190-100x_Position006_5_cmle.ics	22	1	0	1.5162	0.0	1.0	0.17734328101003638	2.91313923601239	0.07814341635479846	0.2598700907643997	0.07814341635479846	0.028059534563599605	0.9516072975478633	0.9396269812747878	194.0	3.7035132366493526	107.0	0.2467125386750466
481	Feb25-FISH2-3R4-rep1-cp190-100x_Position006_5_cmle.ics	23	1	0	1.2995999999999999	0.23070632344123612	1.0	0.2986476516318797	2.808555996455458	0.34308501836714433	0.48034219148161633	0.34308501836714433	0.19857034119866301	0.8517860746102071	0.9996584065714448	160.0	3.0607174783690656	104.0	0.2397953646935032
482	Feb25-FISH2-3R4-rep1-cp190-100x_Position006_5_cmle.ics	24	1	0	1.083	0.2918229810711206	1.0	0.3094437279165693	2.6250737676893996	0.3741330314095691	0.4980429941439786	0.36222603792542385	0.2159567209279657	0.8468462949564596	1.0038676974016525	112.0	2.1518643343945176	62.0	0.14295492895189613
483	Feb25-FISH2-3R4-rep1-cp190-100x_Position006_5_cmle.ics	24	2	0	1.5162	0.0	1.0	0.14313881527918493	2.4746465074309074	0.0784301963754152	0.17268139794701837	0.0784301963754152	0.02781797596106983	0.9733144997127944	0.9148689568776338	160.0	3.2011489714115844	72.0	0.16601217555704068
484	Feb25-FISH2-3R4-rep1-cp190-100x_Position006_5_cmle.ics	25	1	0	1.2995999999999999	0.10317500441073144	1.0	0.26520887130747955	2.8768724793792173	0.3204387450326336	0.46512419479734846	0.312159091876069	0.09711786379842917	0.8750369288346739	0.9774085951043353	178.0	3.439570936725203	115.0	0.2651583359591622
485	Feb25-FISH2-3R4-rep1-cp190-100x_Position006_5_cmle.ics	26	1	0	1.5162	0.3095250132321943	1.0	0.25384631542289327	2.7472046162031676	0.46237840447985545	0.5940208883385126	0.46237840447985545	0.248600045172395	0.7941229827742539	0.9860825195669487	196.0	3.724803399719661	130.0	0.29974420586687905
486	Feb25-FISH2-3R4-rep1-cp190-100x_Position006_5_cmle.ics	27	1	0	1.5162	1.4930362603455627	1.0	0.2882305395200157	2.710014081803102	0.8687200601765708	0.918294469298072	0.8677065600380063	0.8025575042559088	0.44762747370554884	0.9901191588601388	184.0	3.526846674776549	126.0	0.2905213072248212
487	Feb25-FISH2-3R4-rep1-cp190-100x_Position006_5_cmle.ics	28	1	0	1.2995999999999999	0.0	1.0	0.32221463113741466	2.9373576201558667	0.2227493526376472	0.3957085073808759	0.2227493526376472	0.029391195872001813	0.8948065049729375	0.9999644995912046	156.0	3.0181371522284484	104.0	0.2397953646935032
488	Feb25-FISH2-3R4-rep1-cp190-100x_Position006_5_cmle.ics	29	1	0	1.2995999999999999	0.4773698211006071	1.0	0.2802993217799496	3.030340695343213	0.5607117878942014	0.6912631930315362	0.5588202568667345	0.3619261826042726	0.7462780352543188	0.9869664479461172	156.0	3.0181371522284484	97.0	0.22365529206990203
489	Feb25-FISH2-3R4-rep1-cp190-100x_Position006_5_cmle.ics	30	1	0	1.7328	1.6449257554863201	1.0	0.26827221592563444	3.0097773629261813	0.9447697003329634	0.9846802164261931	0.9420296892341843	0.8329876526082131	0.4325568553916486	0.9897343084148889	206.0	3.9950909569541437	144.0	0.33202435111408135
490	Feb25-FISH2-3R4-rep1-cp190-100x_Position006_5_cmle.ics	31	1	0	1.2995999999999999	1.1179489136237186	1.0	0.27676277301857954	2.7553541982483845	0.7565725413826679	0.8262464635932193	0.7533370646098644	0.663360909000299	0.5775001037534347	0.9964008201892811	162.0	3.1288181391202143	102.0	0.23518391537247432
491	Feb25-FISH2-3R4-rep1-cp190-100x_Position006_5_cmle.ics	32	1	0	1.9493999999999998	2.2358978272474372	1.0	0.2667845778791791	3.0154119867557205	0.9164297875071252	0.9509669577165981	0.9157012189367428	0.8606886294228453	0.42605837832257515	0.9880380390153943	282.0	5.482869369998064	230.0	0.5303166719183244
492	Feb25-FISH2-3R4-rep1-cp190-100x_Position006_5_cmle.ics	33	1	0	1.7328	0.0	1.0	0.2012246108497507	2.88398981616408	0.08631666055425471	0.2737044037577228	0.08631666055425471	0.03004015384470712	0.9617698753902888	0.9372340195687436	186.0	3.665163082048957	107.0	0.2467125386750466
493	Feb25-FISH2-3R4-rep1-cp190-100x_Position006_5_cmle.ics	35	1	0	1.7328	0.0	1.0	0.12680053955860066	2.5657045634114684	0.07616363972932393	0.2007102847309351	0.07616363972932393	0.027616089731723536	0.9688967623128936	0.9036998046119976	206.0	4.112117201156244	99.0	0.22826674139093092
494	Feb25-FISH2-3R4-rep1-cp190-100x_Position006_5_cmle.ics	36	1	0	1.2995999999999999	1.2076324649147852	1.0	0.21964129046475228	2.4899672291520236	0.803022235989971	0.8577893728037482	0.8013862402106465	0.7300848975324538	0.5659633824750167	0.9604717282011319	140.0	2.637168608102199	73.0	0.16831790021755516
495	Feb25-FISH2-3R4-rep1-cp190-100x_Position006_5_cmle.ics	37	1	0	1.5162	0.0	1.0	0.26580897764629313	2.8585026982315176	0.29265664077925496	0.457512011320258	0.252632618138739	0.027338093984467553	0.8950564416153204	0.9859073376027362	184.0	3.550251923616969	121.0	0.27899268392224896
496	Feb25-FISH2-3R4-rep1-cp190-100x_Position006_5_cmle.ics	38	1	0	1.7328	0.6190500264643886	1.0	0.3126327383164187	3.0337989842779787	0.5308867235995636	0.6234904631127497	0.5265603250442045	0.4219398567899377	0.7732491760912683	1.0037771987468262	210.0	4.084481780775602	160.0	0.3689159456823127
497	Feb25-FISH2-3R4-rep1-cp190-100x_Position006_5_cmle.ics	39	1	0	1.2995999999999999	1.0653987500596882	1.0	0.279023031733304	1.771423756276338	0.7564500084351857	0.864272043467385	0.7528083351270223	0.6108208890104073	0.6070896820420789	0.9618583767800968	228.0	4.299498497248804	171.0	0.3942789169479716
498	Feb25-FISH2-3R4-rep1-cp190-100x_Position006_5_cmle.ics	41	1	0	1.5162	0.7295574526778015	1.0	0.2774693236078138	3.0081958697261455	0.5974796306355241	0.7008944414267608	0.5967336592431649	0.4711714647836321	0.7216442937221675	0.9900902444121803	198.0	3.8631198069920694	138.0	0.3181900031509946
499	Feb25-FISH2-3R4-rep1-cp190-100x_Position006_5_cmle.ics	42	1	0	1.2995999999999999	0.5595020986366908	1.0	0.30588112908599374	2.535533728376862	0.5487181551092687	0.6723387129230893	0.5427456030909165	0.4206745281120457	0.7653993528478527	0.99328773424743	142.0	2.705269268853348	88.0	0.20290377012527194
500	Feb25-FISH2-3R4-rep1-cp190-100x_Position006_5_cmle.ics	43	1	0	1.5162	0.0	1.0	0.2720111564350147	2.5662160699975045	0.20887860213823867	0.4289933861276888	0.20887860213823867	0.02686254852752192	0.9034360810705595	0.9629933255869961	206.0	3.9014699615924644	145.0	0.33433007577459584
501	Feb25-FISH2-3R4-rep1-cp190-100x_Position006_5_cmle.ics	44	1	0	1.2995999999999999	0.0	1.0	0.0839492324729499	2.1495997175119212	0.10200553756903649	0.21219290663775803	0.10200553756903649	0.03617731940639604	0.9646340195820998	0.8206027318325387	184.0	3.43322567941487	68.0	0.15678927691498287
502	Feb25-FISH2-3R4-rep1-cp190-100x_Position006_5_cmle.ics	46	1	0	1.7328	1.7328	1.0	0.2678971418034892	2.9468235145926234	0.9128570003657279	0.9746866376300828	0.9112976693154238	0.7683329454400373	0.35544083185340264	0.9889935929772273	208.0	4.039786368864873	146.0	0.3366358004351103
503	Feb25-FISH2-3R4-rep1-cp190-100x_Position006_5_cmle.ics	46	2	0	1.7328	1.7328	1.0	0.28517285725903474	3.122073171278551	0.9089137879442764	0.9851597566246634	0.9089137879442764	0.7683329454400373	0.36788523722542504	0.9979281756139748	212.0	4.129177192686331	155.0	0.35738732237974036
504	Feb25-FISH2-3R4-rep1-cp190-100x_Position006_5_cmle.ics	47	1	0	1.2995999999999999	0.10317500441073144	1.0	0.2645999334001833	3.6930994169479203	0.31458256975762117	0.46229662326900706	0.3034595955571845	0.12336462001816646	0.8610315009036382	1.006709034582273	118.0	2.3327610678075437	62.0	0.14295492895189613
505	Feb25-FISH2-3R4-rep1-cp190-100x_Position006_5_cmle.ics	48	1	0	1.083	0.10317500441073144	1.0	0.31077020754012613	2.7867066601362103	0.28482863276334297	0.4296857650455252	0.28482863276334297	0.12609186468280406	0.8924329952323311	0.9952240939513093	102.0	1.951792523681294	54.0	0.12450913166778053
506	Feb25-FISH2-3R4-rep1-cp190-100x_Position006_5_cmle.ics	49	1	0	2.166	1.630129183885692	1.0	0.2957553193561064	3.090034864606282	0.8233057042096394	0.8948106311628542	0.8060821813798134	0.7038150169671015	0.5583568760130471	0.9976881151475732	326.0	6.3491421878319985	301.0	0.6940231228148507
507	Feb25-FISH2-3R4-rep1-cp190-100x_Position006_5_cmle.ics	51	1	0	1.2995999999999999	0.622541700711641	1.0	0.3033909273354146	2.7323224130308827	0.5971732308365971	0.7254766017142255	0.5898833126555899	0.445017474720445	0.7469702731649197	0.9972511353054699	178.0	3.4161656878847833	123.0	0.2836041332432778
508	Feb25-FISH2-3R4-rep1-cp190-100x_Position006_5_cmle.ics	52	1	0	1.5162	0.0	1.0	0.3083441667466016	2.8581205773858516	0.20846043351248406	0.3374247486240901	0.1868897173937604	0.02905953937281105	0.9157466955492701	0.9815477612700212	178.0	3.4161656878847833	124.0	0.28590985790379225
509	Feb25-FISH2-3R4-rep1-cp190-100x_Position006_5_cmle.ics	53	1	0	1.5162	1.5822528849378996	1.0	0.2792263383051301	3.1960601377500937	0.9402071200732018	0.9808101798404268	0.9369489554204401	0.8354669608421629	0.44081839025964104	0.9959543286073408	178.0	3.462976185565623	118.0	0.27207550994070556
510	Feb25-FISH2-3R4-rep1-cp190-100x_Position006_5_cmle.ics	56	1	0	1.9493999999999998	0.0	1.0	0.24935819240228022	2.5697861043086294	0.24773340259325116	0.41187940782770266	0.24773340259325116	0.021754939763850317	0.892324247058983	0.9744657054037447	280.0	5.367958211566076	220.0	0.5072594253131798
511	Feb25-FISH2-3R4-rep1-cp190-100x_Position006_5_cmle.ics	57	1	0	1.7328	0.42540144110901373	1.0	0.24638136777054712	3.187044826156439	0.45398869346733667	0.5667960337401292	0.45013011486001436	0.31980213567839194	0.8025350386712192	0.983901019203151	202.0	3.975915879653946	134.0	0.30896710450893683
512	Feb25-FISH2-3R4-rep1-cp190-100x_Position006_5_cmle.ics	58	1	0	1.083	0.65253602307166	1.0	0.2850995333132737	2.6278037597314325	0.6708845283941561	0.7708218717525521	0.6706094504554068	0.5543966623876765	0.674494435113454	1.0085982567942025	120.0	2.3072407331970126	66.0	0.15217782759395398
513	Feb25-FISH2-3R4-rep1-cp190-100x_Position006_5_cmle.ics	60	1	0	0.8664	0.10317500441073144	1.0	0.15443423149189697	2.084054375160286	0.24439995467079667	0.38121860008310354	0.24439995467079667	0.09714048275601557	0.910898667533446	0.7805411257867019	156.0	2.7840846638242494	72.0	0.16601217555704068
514	Feb25-FISH2-3R4-rep1-cp190-100x_Position006_5_cmle.ics	61	1	0	1.7328	0.8254000352858515	1.0	0.2731117070250386	2.969734477520758	0.6599023790307084	0.7619239786310005	0.6599792459356624	0.5433080953662067	0.6100768753619511	0.988135021910906	216.0	4.171757518826949	156.0	0.35969304704025484
515	Feb25-FISH2-3R4-rep1-cp190-100x_Position006_5_cmle.ics	62	1	0	1.7328	1.4430823792346341	1.0	0.2742122898068677	3.232588510729702	0.7640774300139032	0.8387120566748169	0.7592647910282083	0.6816171942130321	0.6086378551408856	0.9901573370363203	232.0	4.529320814112781	174.0	0.40119609092951497
516	Feb25-FISH2-3R4-rep1-cp190-100x_Position006_5_cmle.ics	62	2	0	1.2995999999999999	0.7252201245704302	1.0	0.29064899138885836	3.0486444082857824	0.5054303531850082	0.6115057106294784	0.5054303531850082	0.40022717131150864	0.7780746954942361	0.9979959375775084	152.0	2.928746328406991	95.0	0.21904384274887315
517	Feb25-FISH2-3R4-rep1-cp190-100x_Position006_5_cmle.ics	63	1	0	1.7328	0.5963412819178956	1.0	0.2594774498433428	2.6671835476575474	0.5339788424185333	0.6812295239127354	0.5334244771042957	0.37466967329959905	0.7088037408524918	0.9848936023785863	292.0	5.565914936509191	239.0	0.5510681938629545
518	Feb25-FISH2-3R4-rep1-cp190-100x_Position006_5_cmle.ics	64	1	0	1.5162	1.0440946079954327	1.0	0.32414131975419724	2.857761899377659	0.7559873764477837	0.8459381958572962	0.7523508963042468	0.6435168127132628	0.5857621822344136	1.0042199692232812	176.0	3.394875524814475	125.0	0.28821558256430674
519	Feb25-FISH2-3R4-rep1-cp190-100x_Position006_5_cmle.ics	65	1	0	0.8664	0.6921189703237084	1.0	0.265730768021239	2.141136646815904	0.6048673828310676	0.6932027759292708	0.6067972240707291	0.48688088221313813	0.6927776190251733	0.9450408687502183	114.0	2.1497492486244067	59.0	0.13603775497035278
520	Feb25-FISH2-3R4-rep1-cp190-100x_Position006_5_cmle.ics	66	1	0	1.2995999999999999	0.8779414014559871	1.0	0.2567560264848119	3.16341956129578	0.7476295736141004	0.8162410563667035	0.7439212378570182	0.6635012506544122	0.5908901246082059	0.9869662520591034	128.0	2.486022380839927	69.0	0.1590950015754973
521	Feb25-FISH2-3R4-rep1-cp190-100x_Position006_5_cmle.ics	67	1	0	1.083	1.8951854028581037	1.0	0.30998039757996954	2.326512207250944	0.9478835521769178	0.9741966136834831	0.9451710435383552	0.9051615411195577	0.4190286748166692	1.0041843054873987	168.0	3.145878130650301	114.0	0.26285261129864773
522	Feb25-FISH2-3R4-rep1-cp190-100x_Position006_5_cmle.ics	69	1	0	1.2995999999999999	0.0	1.0	0.15196903242568832	2.601079993787536	0.055954437299258426	0.1612227979993479	0.055954437299258426	0.020056814634450897	0.9880186613531216	0.8895768377763468	148.0	2.8393555045855337	66.0	0.15217782759395398
523	Feb25-FISH2-3R4-rep1-cp190-100x_Position006_5_cmle.ics	69	2	0	1.7328	0.7252201245704302	1.0	0.31296224369759135	3.023934610097838	0.5254000957316185	0.6273143812477021	0.5253550047518956	0.39275630753435586	0.7408181002069076	0.9968426570094564	222.0	4.282438505718717	174.0	0.40119609092951497
524	Feb25-FISH2-3R4-rep1-cp190-100x_Position006_5_cmle.ics	70	1	0	1.5162	0.46141264688247224	1.0	0.2836736067019555	3.098692536515178	0.5039921040595085	0.646086935588705	0.49822261095641984	0.3485327513019475	0.7509200197521794	0.9880979204596211	184.0	3.5502519236169694	125.0	0.28821558256430674
525	Feb25-FISH2-3R4-rep1-cp190-100x_Position006_5_cmle.ics	71	1	0	1.2995999999999999	0.10317500441073144	1.0	0.270147343717604	2.3021496031234228	0.3015572037453435	0.44985652918079	0.2974041010840017	0.07121941806222103	0.8747050168596687	0.9909914337659459	182.0	3.4353407651849808	120.0	0.2766869592617345
526	Feb25-FISH2-3R4-rep1-cp190-100x_Position006_5_cmle.ics	72	1	0	1.2995999999999999	1.2611313899024936	1.0	0.30463080996331215	2.714015292758088	0.8305838486722444	0.8829847217169879	0.8290378319388869	0.7518188432157148	0.5182541045877163	0.9955781416709191	164.0	3.1735135510309425	109.0	0.25132398799607547
527	Feb25-FISH2-3R4-rep1-cp190-100x_Position006_5_cmle.ics	73	1	0	1.5162	0.3777847188762272	1.0	0.2837493997674514	2.628494839829441	0.4054753902336554	0.5114787674110461	0.39487525450021005	0.2625634230682222	0.8333778493576465	0.9869530917073264	232.0	4.435699818751103	177.0	0.40811326491105837
528	Feb25-FISH2-3R4-rep1-cp190-100x_Position006_5_cmle.ics	74	1	0	1.5162	0.2991586303963464	1.0	0.26948501414881976	2.729445097339994	0.447931987997882	0.594711566747073	0.4435929869977055	0.2315224745543331	0.8290490814191607	0.9894973349559945	198.0	3.76949881163039	136.0	0.31357855382996574
529	Feb25-FISH2-3R4-rep1-cp190-100x_Position006_5_cmle.ics	75	1	0	1.083	0.5689355674538337	1.0	0.29984321277086323	2.1630105572267055	0.6621414396536172	0.794072102952673	0.661885862048229	0.5048409405255878	0.6935855083139126	0.990991038908216	118.0	2.215734823605444	66.0	0.15217782759395398
530	Feb25-FISH2-3R4-rep1-cp190-100x_Position006_5_cmle.ics	76	1	0	1.2995999999999999	0.6814942112109359	1.0	0.3078760800517997	2.52682234066609	0.652840976771888	0.7730792138177487	0.6462259281318244	0.48503871351995237	0.6972118219581394	0.9967708248724662	180.0	3.3906453532742526	126.0	0.2905213072248212
531	Feb25-FISH2-3R4-rep1-cp190-100x_Position006_5_cmle.ics	77	1	0	1.7328	1.1926825638357912	1.0	0.31037117895333227	2.820714429873398	0.7519639566188523	0.8474462194365886	0.746600762652127	0.6168925747577433	0.6865553535429703	0.9959428016215128	272.0	5.2359870616040025	235.0	0.5418452952208966
532	Feb25-FISH2-3R4-rep1-cp190-100x_Position006_5_cmle.ics	78	1	0	1.083	0.928575039696583	1.0	0.2895641840473068	2.0788975989577896	0.7830519783812637	0.8624874891572696	0.7839594315073063	0.685827717355041	0.5069427539844851	0.9914221680154264	130.0	2.413691548548556	75.0	0.17292934953858405
533	Feb25-FISH2-3R4-rep1-cp190-100x_Position006_5_cmle.ics	79	1	0	1.2995999999999999	1.0653987500596882	1.0	0.3062396383479829	2.2130497879161406	0.7607429596739858	0.8577679277416216	0.7573216349370476	0.6442620582689618	0.6189903034191159	1.0015353974037264	186.0	3.477921091325599	132.0	0.30435565518790797
534	Feb25-FISH2-3R4-rep1-cp190-100x_Position006_5_cmle.ics	80	1	0	1.5162	1.7539750749824343	1.0	0.2800901754771584	2.8774634024912777	0.9078245344516183	0.9515490599071326	0.9066827212522577	0.8525469354425738	0.3700762447201666	0.98476883039641	204.0	3.9269902962029954	145.0	0.33433007577459584
535	Feb25-FISH2-3R4-rep1-cp190-100x_Position006_5_cmle.ics	81	1	0	0.8664	0.3720027687491155	1.0	0.2993667739987017	2.146132768008097	0.5263969538315088	0.6244740599714421	0.5208948119942884	0.38448357924797716	0.764369209273969	1.0046380591083428	102.0	1.904982026000454	53.0	0.12220340700726606
536	Feb25-FISH2-3R4-rep1-cp190-100x_Position006_5_cmle.ics	82	1	0	1.5162	0.23070632344123612	1.0	0.28382355299330775	2.842580560009095	0.3879193321574015	0.562480186631768	0.38097754078505647	0.21066385960348877	0.8326466114402543	0.9962455460755526	182.0	3.5289617605466606	123.0	0.2836041332432778
537	Feb25-FISH2-3R4-rep1-cp190-100x_Position006_5_cmle.ics	83	1	0	1.7328	0.0	1.0	0.26407058565260216	3.2045275431146485	0.172432169207163	0.3547736523424938	0.172432169207163	0.02954418074735614	0.9288309334842336	0.980263665867381	172.0	3.352295198673857	109.0	0.25132398799607547
538	Feb25-FISH2-3R4-rep1-cp190-100x_Position006_5_cmle.ics	84	1	0	1.7328	0.0	1.0	0.1255942416741226	2.9261995515958934	0.05655118828437748	0.14727716500852997	0.05655118828437748	0.028267148624225125	0.9749700272075205	0.9346020057816564	148.0	2.9797869976280524	60.0	0.13834347963086724
539	Feb25-FISH2-3R4-rep1-cp190-100x_Position006_5_cmle.ics	84	2	0	0.8664	0.0	1.0	0.20952163216323078	1.0907639669258948	0.16464537270070773	0.34005455804604495	0.16464537270070773	0.028267148624225125	0.93898696678354	0.8738530646684531	122.0	2.2349099009056412	58.0	0.13373203030983835
540	Feb25-FISH2-3R4-rep1-cp190-100x_Position006_5_cmle.ics	85	1	0	1.7328	1.0987399361686254	1.0	0.3028594173458788	3.3948620088607457	0.729635682373191	0.8218491154594205	0.7258203826484643	0.6321995140774618	0.5861093618841211	0.99292856826212	214.0	4.19727785343748	162.0	0.37352739500334153
541	Feb25-FISH2-3R4-rep1-cp190-100x_Position006_5_cmle.ics	88	1	0	1.2995999999999999	1.0987399361686254	1.0	0.2968001223977527	2.640321787897515	0.7847954066429247	0.8501604144819495	0.7834975548472168	0.7018938253402968	0.5500738677508407	0.992548514611024	152.0	2.9053410795665715	96.0	0.22134956740938755
542	Feb25-FISH2-3R4-rep1-cp190-100x_Position006_5_cmle.ics	89	1	0	1.9493999999999998	0.0	1.0	0.16506536470240996	2.4971573920284187	0.0792962962962963	0.22607777777777777	0.0792962962962963	0.028022222222222223	0.95259405962409	0.9154355564991634	232.0	4.576131311793621	135.0	0.31127282916945126
543	Feb25-FISH2-3R4-rep1-cp190-100x_Position006_5_cmle.ics	90	1	0	1.2995999999999999	0.0	1.0	0.24889000910501527	2.4845819401971023	0.1611847337446527	0.305668338174847	0.13995462650582238	0.02881468025080994	0.9505176450180649	0.9608681085411471	186.0	3.5247315890064383	119.0	0.27438123460122005
544	Feb25-FISH2-3R4-rep1-cp190-100x_Position006_5_cmle.ics	91	1	0	1.5162	2.034929167606352	1.0	0.24920087695577656	2.8618515493235908	0.9545940874374507	0.9789307347906242	0.9540838161706611	0.9152332433500132	0.35223594129359875	0.9765582746115087	188.0	3.6162374985980064	121.0	0.27899268392224896
545	Feb25-FISH2-3R4-rep1-cp190-100x_Position006_5_cmle.ics	92	1	0	1.5162	0.0	1.0	0.31633465108319186	3.0608884937150704	0.237213877643676	0.43762248874427756	0.237213877643676	0.026956982331353335	0.8997874653323176	1.0030712257990113	184.0	3.573657172457389	132.0	0.30435565518790797
546	Feb25-FISH2-3R4-rep1-cp190-100x_Position006_5_cmle.ics	93	1	0	1.2995999999999999	1.401081809291592	1.0	0.30264009229581673	3.5938799062922744	0.9061108141813647	0.9439990498248114	0.90496763465764	0.8563379654373775	0.4154328587099758	0.9830727859448743	120.0	2.354051230877852	68.0	0.15678927691498287
547	Feb25-FISH2-3R4-rep1-cp190-100x_Position007_6_cmle.ics	1	1	0	1.7328	0.0	1.0	0.2860664445470877	3.1769877549795655	0.2941114313160423	0.4467122958693564	0.2776080691642651	0.02212295869356388	0.8709971456280066	0.984649788690378	256.0	4.94863951283943	206.0	0.47497928006597756
548	Feb25-FISH2-3R4-rep1-cp190-100x_Position007_6_cmle.ics	2	1	0	1.5162	0.2991586303963464	1.0	0.2920931800722684	2.8126142681228594	0.39337790657873717	0.55391004723547	0.38862393415938357	0.23659569936639055	0.8353251537236865	1.000894750317297	188.0	3.6162374985980064	131.0	0.3020499305273935
549	Feb25-FISH2-3R4-rep1-cp190-100x_Position007_6_cmle.ics	3	1	0	1.5162	0.8972608143895275	1.0	0.2659493000774543	2.946516187938047	0.7203847074786496	0.8213065687604757	0.715651688083646	0.5772248383749701	0.6277642923454395	0.9987988629102721	188.0	3.639642747438426	125.0	0.28821558256430674
550	Feb25-FISH2-3R4-rep1-cp190-100x_Position007_6_cmle.ics	4	1	0	1.083	1.2611313899024936	1.0	0.33503966919459804	3.0976373370205392	0.8817572920417717	0.924854159164566	0.8795678790061218	0.8130644580482536	0.45159503259220823	1.0013228829562189	116.0	2.2646604070563954	68.0	0.15678927691498287
551	Feb25-FISH2-3R4-rep1-cp190-100x_Position007_6_cmle.ics	7	1	0	1.5162	0.0	1.0	0.19855744401615094	2.9747554761284105	0.08376673090630693	0.23769546890537413	0.08376673090630693	0.029559034469406973	0.9385680717361661	0.9447070015736435	164.0	3.243729297552202	88.0	0.20290377012527194
552	Feb25-FISH2-3R4-rep1-cp190-100x_Position007_6_cmle.ics	8	1	0	1.7328	0.23070632344123612	1.0	0.28063462954816604	3.205760126783422	0.3536047984582571	0.5118878771802562	0.3457715751978606	0.1853583144765761	0.8588794057021136	0.9883546511328314	224.0	4.350539166469866	167.0	0.3850560183059138
553	Feb25-FISH2-3R4-rep1-cp190-100x_Position007_6_cmle.ics	9	1	0	1.2995999999999999	1.4542226175541961	1.0	0.2698412531049864	2.695791253894647	0.945370145841272	0.9897980392836111	0.9442529531991547	0.8153254581355873	0.46324058350558767	0.9814015231887647	178.0	3.3927604390443635	116.0	0.2674640606196767
554	Feb25-FISH2-3R4-rep1-cp190-100x_Position007_6_cmle.ics	10	1	0	1.2995999999999999	0.7252201245704302	1.0	0.309757326863699	2.503446252569407	0.6450076219512195	0.7485492308758315	0.6398628048780488	0.49885670731707316	0.7072987196604918	0.9986012381822663	170.0	3.237384040241869	116.0	0.2674640606196767
555	Feb25-FISH2-3R4-rep1-cp190-100x_Position007_6_cmle.ics	11	1	0	1.2995999999999999	0.0	1.0	0.19085175370557994	3.4255081851944498	0.10578559273964833	0.26956891661939875	0.10578559273964833	0.03739837398373984	0.9730682179307115	0.9402862691360436	120.0	2.354051230877852	54.0	0.12450913166778053
556	Feb25-FISH2-3R4-rep1-cp190-100x_Position007_6_cmle.ics	12	1	0	1.2995999999999999	2.1245033704151863	1.0	0.2774693236078138	2.341839888228474	0.9780584720691455	0.9952578455826904	0.9779207030570218	0.9457407622251871	0.22240446109269235	0.9638016832958517	198.0	3.7226883139495506	138.0	0.3181900031509946
557	Feb25-FISH2-3R4-rep1-cp190-100x_Position007_6_cmle.ics	13	1	0	1.5162	0.0	1.0	0.2792263383051301	2.623114555015525	0.1662474547850042	0.3363117339401924	0.16264622509681798	0.028015331177386513	0.9255137112951506	0.984231738046989	178.0	3.3927604390443635	118.0	0.27207550994070556
558	Feb25-FISH2-3R4-rep1-cp190-100x_Position007_6_cmle.ics	14	1	0	1.083	0.639412489864916	1.0	0.3161256321025793	2.3151276450675655	0.629800090354642	0.7550024471048867	0.6295083201566147	0.4748512913184248	0.7144256572495102	0.9971213308191258	158.0	2.9692115687774976	105.0	0.24210108935401767
559	Feb25-FISH2-3R4-rep1-cp190-100x_Position007_6_cmle.ics	15	1	0	1.083	0.20635000882146287	1.0	0.2373967594247948	2.900317300338469	0.37324641356899424	0.519963144963145	0.37324641356899424	0.223706110802885	0.8483063237729944	0.989240644502632	106.0	2.0411833475027517	50.0	0.11528623302572269
560	Feb25-FISH2-3R4-rep1-cp190-100x_Position007_6_cmle.ics	19	1	0	1.2995999999999999	0.3634229110571259	1.0	0.25802639206161404	2.5290053809529134	0.5235080521562802	0.6921789158473037	0.5204310202541793	0.3466966117280894	0.7720927733566061	0.9739458256111978	148.0	2.8393555045855337	86.0	0.19829232080424306
561	Feb25-FISH2-3R4-rep1-cp190-100x_Position007_6_cmle.ics	20	1	0	1.7328	0.0	1.0	0.15626263184650876	2.3373351767656354	0.08184242506076154	0.21529418714555765	0.08184242506076154	0.029705644072373753	0.9415042825850107	0.945258230950033	216.0	4.26537851418863	118.0	0.27207550994070556
562	Feb25-FISH2-3R4-rep1-cp190-100x_Position007_6_cmle.ics	21	1	0	0.8664	0.8296789007675567	1.0	0.2243994752564138	1.558964092061426	0.8256860384054756	0.9226107484631472	0.8217726091640788	0.6583196020026618	0.6064082985010749	0.9716996691046431	126.0	2.3477059735675185	63.0	0.1452606536124106
563	Feb25-FISH2-3R4-rep1-cp190-100x_Position007_6_cmle.ics	22	1	0	1.5162	0.2918229810711206	1.0	0.2988952823564744	2.80518962402646	0.44404626469472885	0.5947288585513841	0.43262229806598407	0.2389362912400455	0.8187592638504488	1.0097170724439908	162.0	3.1288181391202143	106.0	0.24440681401453213
564	Feb25-FISH2-3R4-rep1-cp190-100x_Position007_6_cmle.ics	23	1	0	1.083	0.32626801153583	1.0	0.2765256033628516	2.6478986736703756	0.5335768692678378	0.6520208300948236	0.5204881081921343	0.3209155914814239	0.7998570685411948	0.9984286646060682	120.0	2.3306459820374323	65.0	0.14987210293343953
565	Feb25-FISH2-3R4-rep1-cp190-100x_Position007_6_cmle.ics	24	1	0	1.2995999999999999	2.2377496632514493	1.0	0.3045659969758873	2.342236742237158	0.9838251212235882	0.9930257935634895	0.9797682011387537	0.9586519760984925	0.2748919879740536	0.9960822889536302	168.0	3.1926886283311404	113.0	0.2605468866381333
566	Feb25-FISH2-3R4-rep1-cp190-100x_Position007_6_cmle.ics	25	1	0	1.2995999999999999	0.6329011539751598	1.0	0.2938803076779628	2.9244701413837495	0.6642397899121616	0.7885311962329077	0.6595671466087114	0.4704156479217604	0.6894648875621291	0.9933224552225073	168.0	3.21609387717156	111.0	0.2559354373171044
567	Feb25-FISH2-3R4-rep1-cp190-100x_Position007_6_cmle.ics	26	1	0	1.5162	1.7328	1.0	0.3143224270587024	2.9728277163743226	0.9100387593709626	0.9443543807964186	0.907463030472601	0.8626305351426526	0.40941158883209083	1.0118050452049339	174.0	3.373585361744166	121.0	0.27899268392224896
568	Feb25-FISH2-3R4-rep1-cp190-100x_Position007_6_cmle.ics	27	1	0	1.2995999999999999	1.1736910802652913	1.0	0.3273992772007014	2.7323548598906977	0.820210217377852	0.8825151828572944	0.8153304868238435	0.714487142086792	0.5656964633363076	0.9909093755077742	164.0	3.150108302190523	113.0	0.2605468866381333
569	Feb25-FISH2-3R4-rep1-cp190-100x_Position007_6_cmle.ics	28	1	0	1.2995999999999999	1.3586516622891616	1.0	0.3177274940519455	2.6059213220890833	0.8441185821014148	0.8991138133841996	0.8339691622953426	0.7585638213320617	0.5068050163227754	0.9973426417447326	180.0	3.437455850955092	128.0	0.2951327565458501
570	Feb25-FISH2-3R4-rep1-cp190-100x_Position007_6_cmle.ics	29	1	0	1.7328	0.20635000882146287	1.0	0.2656974836399739	2.714681464869416	0.4235482711092467	0.5980553724456164	0.39403427818061965	0.1733310361359142	0.846392519170549	0.9898049940078817	196.0	3.818424395081341	133.0	0.3066613798484224
571	Feb25-FISH2-3R4-rep1-cp190-100x_Position007_6_cmle.ics	30	1	0	1.2995999999999999	0.3720027687491155	1.0	0.293554258334312	2.9075317842083277	0.4664796164851908	0.5939323274740793	0.45455052213014235	0.31895462484670556	0.8163944067808301	0.9943704768417709	164.0	3.173513551030943	107.0	0.2467125386750466
572	Feb25-FISH2-3R4-rep1-cp190-100x_Position007_6_cmle.ics	31	1	0	1.2995999999999999	0.10317500441073144	1.0	0.265435257696904	2.6364580449368393	0.26832419908211913	0.4158033685336185	0.25720714699460856	0.07393730784654458	0.8828265881524758	0.9879552972010618	150.0	2.8606456676558425	89.0	0.2052094947857864
573	Feb25-FISH2-3R4-rep1-cp190-100x_Position007_6_cmle.ics	32	1	0	1.083	0.8058225447605828	1.0	0.24351385976785178	2.3906435362272633	0.6237891817960391	0.7095769396511344	0.6240889588368651	0.5592668577745302	0.6898061500558158	0.9842828853521116	112.0	2.128459085554098	55.0	0.12681485632829495
574	Feb25-FISH2-3R4-rep1-cp190-100x_Position007_6_cmle.ics	33	1	0	1.5162	0.3916201927270152	1.0	0.2786623371401123	2.6231442298081613	0.48197161488300727	0.6554431855064766	0.4782980732347821	0.3095844029388333	0.7801908910004698	0.9900529396238018	190.0	3.6609329105087354	130.0	0.29974420586687905
575	Feb25-FISH2-3R4-rep1-cp190-100x_Position007_6_cmle.ics	34	1	0	1.2995999999999999	0.5963412819178956	1.0	0.2932823503008304	2.730128709427734	0.6328566392591393	0.7675997294181538	0.6313417620213607	0.4601082327384979	0.7278522468645992	1.0022729229602123	162.0	3.105412890279794	105.0	0.24210108935401767
576	Feb25-FISH2-3R4-rep1-cp190-100x_Position007_6_cmle.ics	35	1	0	1.5162	1.5162	1.0	0.2756908970497942	2.7396370619459165	0.9271134912001785	0.9794047917886927	0.9241681309792765	0.7870526873622848	0.3536318229967194	1.0001571550202373	236.0	4.50168539373214	179.0	0.4127247142320873
577	Feb25-FISH2-3R4-rep1-cp190-100x_Position007_6_cmle.ics	36	1	0	1.5162	0.9971598751598192	1.0	0.24010134071253514	3.206176594729831	0.7414055369637967	0.8227780433743318	0.7375722543352601	0.6437133295666913	0.6274136231738585	0.9754220500174855	184.0	3.573657172457389	115.0	0.2651583359591622
578	Feb25-FISH2-3R4-rep1-cp190-100x_Position007_6_cmle.ics	37	1	0	1.5162	0.20635000882146287	1.0	0.27466855967843334	2.908338212457905	0.31629257183182174	0.4730735920321409	0.31629257183182174	0.15789167689112357	0.8696192380388472	0.9812167155153194	182.0	3.52896176054666	121.0	0.27899268392224896
579	Feb25-FISH2-3R4-rep1-cp190-100x_Position007_6_cmle.ics	37	2	0	1.5162	0.10317500441073144	1.0	0.2974533358211097	2.9903046209793835	0.20140576258410117	0.3694396997618303	0.20140576258410117	0.04975100440253085	0.915850096261134	1.001181020073833	184.0	3.5502519236169694	128.0	0.2951327565458501
580	Feb25-FISH2-3R4-rep1-cp190-100x_Position007_6_cmle.ics	38	1	0	1.7328	0.0	1.0	0.17955139911974047	2.5856785793930435	0.07377848422514893	0.21721141773301633	0.07377848422514893	0.026607538802660754	0.962800859682551	0.9407927187258447	242.0	4.776203122506845	150.0	0.3458586990771681
581	Feb25-FISH2-3R4-rep1-cp190-100x_Position007_6_cmle.ics	39	1	0	1.083	1.2944547249242173	1.0	0.25379566949110294	2.1278461786731078	0.8434376007739439	0.9090568507312632	0.8400990192916896	0.7608551321205683	0.4866019632432905	0.9910592627922988	170.0	3.190573542561029	105.0	0.24210108935401767
582	Feb25-FISH2-3R4-rep1-cp190-100x_Position007_6_cmle.ics	40	1	0	1.2995999999999999	1.7328	1.0	0.2597706008749607	2.4919223673582422	0.9459459459459459	0.9891951587147612	0.9459459459459459	0.8341665796110854	0.4842287305009153	0.9890501700011893	174.0	3.373585361744166	110.0	0.2536297126565899
583	Feb25-FISH2-3R4-rep1-cp190-100x_Position007_6_cmle.ics	40	2	0	1.2995999999999999	0.0	1.0	0.23941770333991058	3.2846971912360763	0.12926510165604588	0.19852154750001244	0.09001049641579735	0.02271155749896777	0.9465893101184923	0.9756921972486157	122.0	2.375341393948161	62.0	0.14295492895189613
584	Feb25-FISH2-3R4-rep1-cp190-100x_Position007_6_cmle.ics	41	1	0	1.083	0.20635000882146287	1.0	0.2825870437667758	2.486687949543363	0.38617162303872105	0.5193753586197345	0.37933558892780117	0.20725252765081814	0.8334783601162449	0.9663592105042995	148.0	2.792545006904694	90.0	0.20751521944630086
585	Feb25-FISH2-3R4-rep1-cp190-100x_Position007_6_cmle.ics	42	1	0	1.5162	0.2918229810711206	1.0	0.23258075719926388	3.4908331259458	0.38851023825611797	0.5163611347767757	0.38851023825611797	0.19388789329886308	0.8167529632704373	0.9579095219342609	146.0	2.8414705903556445	80.0	0.18445797284115634
586	Feb25-FISH2-3R4-rep1-cp190-100x_Position007_6_cmle.ics	43	1	0	1.7328	0.0	1.0	0.17289429997926659	2.820397608227222	0.08738471158355479	0.2127559793653275	0.08738471158355479	0.03051951435568756	0.9606021671040107	0.9317639764291906	182.0	3.645988004748759	96.0	0.22134956740938755
587	Feb25-FISH2-3R4-rep1-cp190-100x_Position007_6_cmle.ics	44	1	0	1.7328	1.8898665473561698	1.0	0.31142580743084713	2.9483892621657986	0.8904747398234751	0.9441793736003161	0.8885810499275458	0.8076546238967198	0.5039147502438843	0.9908485259264963	274.0	5.280682473514731	238.0	0.5487624692024401
588	Feb25-FISH2-3R4-rep1-cp190-100x_Position007_6_cmle.ics	45	1	0	1.5162	0.10317500441073144	1.0	0.277819020713718	3.0044530878326396	0.3110404955159913	0.46642130601341536	0.30136795291423873	0.0931184042506348	0.8786504486298261	0.9951772252433015	196.0	3.7950191462409206	136.0	0.31357855382996574
589	Feb25-FISH2-3R4-rep1-cp190-100x_Position007_6_cmle.ics	46	1	0	1.2995999999999999	1.0987399361686254	1.0	0.2960972019959404	2.5191915489684384	0.7536210153836926	0.8427857078597775	0.7511995082016373	0.6560185324017153	0.6115134486076225	0.9955446531735846	150.0	2.8606456676558425	94.0	0.2167381180883587
590	Feb25-FISH2-3R4-rep1-cp190-100x_Position007_6_cmle.ics	47	1	0	1.083	1.7539750749824343	1.0	0.28393860949740635	2.6246313113176147	0.9483565809160673	0.9748600318548193	0.9474516144601574	0.9123811477387905	0.33080405745758285	0.9818837437972493	140.0	2.6605738569426194	83.0	0.1913751468226997
591	Feb25-FISH2-3R4-rep1-cp190-100x_Position007_6_cmle.ics	48	1	0	1.2995999999999999	1.055542675492109	1.0	0.2836313623464961	2.806067626937974	0.8513340146556785	0.9324186218443541	0.8483115527626172	0.7092891778468764	0.5261224864864116	0.999500116063861	150.0	2.9074561653366824	92.0	0.21212666876732977
592	Feb25-FISH2-3R4-rep1-cp190-100x_Position007_6_cmle.ics	49	1	0	1.7328	0.20635000882146287	1.0	0.2780232694705515	2.7426277249492244	0.36247284001855423	0.5364676155367301	0.3546117038158248	0.18093430336173433	0.8476170933495014	0.9939025151080245	222.0	4.282438505718716	164.0	0.3781388443243705
593	Feb25-FISH2-3R4-rep1-cp190-100x_Position007_6_cmle.ics	50	1	0	1.2995999999999999	0.0	1.0	0.2939425763022126	3.046438311962113	0.17387969857760735	0.3488919605832256	0.17387969857760735	0.02948232041735408	0.9340676435256489	0.9868816259462071	170.0	3.284194537922709	113.0	0.2605468866381333
594	Feb25-FISH2-3R4-rep1-cp190-100x_Position007_6_cmle.ics	52	1	0	1.083	0.622541700711641	1.0	0.32058304663368065	2.6177032671144094	0.5828498248915372	0.6707786663878871	0.5718031815726656	0.45298207098426635	0.7371997158611155	0.9924515272007386	144.0	2.726559431923657	92.0	0.21212666876732977
595	Feb25-FISH2-3R4-rep1-cp190-100x_Position007_6_cmle.ics	53	1	0	1.2995999999999999	2.8158	1.0	0.29973978350706604	2.1876348800835683	0.9982574076928749	0.9999765420266349	0.9971783409180781	0.9889848059355375	0.11764631869263295	0.9834509267276504	204.0	3.8801797985221556	150.0	0.3458586990771681
596	Feb25-FISH2-3R4-rep1-cp190-100x_Position007_6_cmle.ics	54	1	0	0.8664	0.2611622542985661	1.0	0.3421194399759285	2.478640980433793	0.4838265530914965	0.6633499779703333	0.4783191364370686	0.28186958437362314	0.8026316482795876	1.0017220690070903	100.0	1.8836918629301451	55.0	0.12681485632829495
597	Feb25-FISH2-3R4-rep1-cp190-100x_Position007_6_cmle.ics	55	1	0	1.2995999999999999	0.8344252714560013	1.0	0.2561332862076176	3.044144396326589	0.6501310500142196	0.7421389207012905	0.6481403195929379	0.5470165945443226	0.7323782979399595	0.9733040066933885	118.0	2.2625453212862836	61.0	0.1406492042913817
598	Feb25-FISH2-3R4-rep1-cp190-100x_Position007_6_cmle.ics	55	2	0	1.2995999999999999	0.0	1.0	0.23887321314143317	2.38473078742737	0.07929870948402419	0.1938694726485938	0.07929870948402419	0.02842747669154439	0.9611505604624819	0.9088579784492601	126.0	2.4647322177696185	65.0	0.14987210293343953
599	Feb25-FISH2-3R4-rep1-cp190-100x_Position007_6_cmle.ics	56	1	0	1.5162	0.0	1.0	0.29249864608420967	3.1198185216759855	0.2290801889117853	0.3922828155349378	0.2290801889117853	0.029707265610364512	0.9125210186140378	1.001665221311918	158.0	3.0862378129795967	101.0	0.23287819071195984
600	Feb25-FISH2-3R4-rep1-cp190-100x_Position007_6_cmle.ics	57	1	0	1.7328	0.6016084874694266	1.0	0.3062396383479829	3.095783788764142	0.5778579841191445	0.71336955282854	0.5778579841191445	0.43767334067854563	0.692612679861211	1.0098643116766879	186.0	3.641757833208538	132.0	0.30435565518790797
601	Feb25-FISH2-3R4-rep1-cp190-100x_Position007_6_cmle.ics	58	1	0	1.5162	0.0	1.0	0.28063462954816604	2.922631805762589	0.14330940513077114	0.3046347260445334	0.14330940513077114	0.02255778372240719	0.9532766660953453	0.9764074621970109	224.0	4.280323419948606	167.0	0.3850560183059138
602	Feb25-FISH2-3R4-rep1-cp190-100x_Position007_6_cmle.ics	60	1	0	1.5162	0.10317500441073144	1.0	0.27022066957772195	2.726160485951167	0.33191097517861695	0.4966537585608695	0.34315007111790774	0.09588584959179143	0.8652786399362372	0.9921305698027578	184.0	3.5268466747765492	122.0	0.2812984085827634
603	Feb25-FISH2-3R4-rep1-cp190-100x_Position007_6_cmle.ics	61	1	0	1.083	0.20635000882146287	1.0	0.319745112587366	2.390698005584446	0.3928872386369621	0.5403170590403961	0.3887396639806183	0.2009796176331174	0.834708164566906	1.003058200889114	128.0	2.462617131999507	77.0	0.17754079885961296
604	Feb25-FISH2-3R4-rep1-cp190-100x_Position007_6_cmle.ics	62	1	0	1.9493999999999998	2.5884534995768287	1.0	0.285622656452409	2.5159930325347033	0.9571287595038913	0.9797250319599884	0.9567175783673866	0.9172871763817555	0.32922289514197434	0.9838742673368527	306.0	5.855377571043873	269.0	0.6202399336783881
605	Feb25-FISH2-3R4-rep1-cp190-100x_Position007_6_cmle.ics	63	1	0	1.083	0.2918229810711206	1.0	0.2567992828564918	2.5613851894705757	0.45061608701017114	0.578081757125985	0.45061608701017114	0.28846797934037266	0.7979644125917199	0.9980000562578536	114.0	2.1731544974648265	58.0	0.13373203030983835
606	Feb25-FISH2-3R4-rep1-cp190-100x_Position007_6_cmle.ics	64	1	0	0.8664	0.0	1.0	0.2957864950993678	2.4480735785010843	0.20265960139730327	0.36099532544678264	0.20265960139730327	0.03542197546281452	0.9403031172509403	1.0055205481821279	110.0	2.0603584248029496	59.0	0.13603775497035278
607	Feb25-FISH2-3R4-rep1-cp190-100x_Position007_6_cmle.ics	66	1	0	1.5162	0.0	1.0	0.20125112377508414	3.003896596723423	0.08054109465136379	0.22830696870414666	0.08054109465136379	0.04025044722719141	0.9652210492867555	0.9602198018945114	112.0	2.2454853297561974	50.0	0.11528623302572269
608	Feb25-FISH2-3R4-rep1-cp190-100x_Position007_6_cmle.ics	67	1	0	1.2995999999999999	0.42540144110901373	1.0	0.2834790591663577	2.731064265733388	0.4848031059345535	0.6360153712067189	0.4848031059345535	0.32336978052452264	0.7804999097729443	0.992098994042563	186.0	3.548136837846858	127.0	0.29282703188533565
609	Feb25-FISH2-3R4-rep1-cp190-100x_Position007_6_cmle.ics	68	1	0	1.5162	0.639412489864916	1.0	0.3021191993041435	3.029131923759606	0.597528377174292	0.7224150621779724	0.5962189594390424	0.44710417231627475	0.7048594671824827	0.9933383724304797	184.0	3.5502519236169694	129.0	0.29743848120636457
610	Feb25-FISH2-3R4-rep1-cp190-100x_Position007_6_cmle.ics	69	1	0	1.2995999999999999	0.9378659497950863	1.0	0.2916720758385471	2.5391376862531523	0.7324969799740391	0.8198038671338641	0.7306061811115196	0.5971960653376052	0.638727062028977	0.991900115317003	190.0	3.6375276616683156	133.0	0.3066613798484224
611	Feb25-FISH2-3R4-rep1-cp190-100x_Position007_6_cmle.ics	70	1	0	1.5162	1.6149442640886529	1.0	0.28845733034735277	2.9397456544399208	0.8917206193390058	0.934146794323264	0.8815086297366679	0.8309168994300661	0.4714520886975009	1.0000168536336143	182.0	3.5055565117062404	124.0	0.28590985790379225
612	Feb25-FISH2-3R4-rep1-cp190-100x_Position007_6_cmle.ics	71	1	0	1.2995999999999999	0.2918229810711206	1.0	0.3020209672689776	3.109265437911436	0.4501621096797684	0.5624165611942369	0.4464864677427744	0.2899942784818905	0.8108864011980778	1.0158308554173134	108.0	2.1092840082539004	58.0	0.13373203030983835
613	Feb25-FISH2-3R4-rep1-cp190-100x_Position007_6_cmle.ics	73	1	0	1.2995999999999999	1.517785507063743	1.0	0.3049786146593797	2.4201409085590555	0.8591978884082411	0.9063567710242686	0.8567197008578341	0.80512134320698	0.5394713315021192	0.9907577364039636	190.0	3.637527661668315	136.0	0.31357855382996574
614	Feb25-FISH2-3R4-rep1-cp190-100x_Position007_6_cmle.ics	74	1	0	1.5162	1.3030967794560564	1.0	0.2389355745980237	3.4949069091817386	0.9063735511586228	0.9703252069130109	0.9033025027693472	0.7646325098840927	0.49353516846033574	0.9899299357777309	180.0	3.460861099795512	111.0	0.2559354373171044
615	Feb25-FISH2-3R4-rep1-cp190-100x_Position007_6_cmle.ics	75	1	0	1.7328	1.5972652713406406	1.0	0.26908671151624997	1.8955781968910823	0.8172161198913266	0.9072386871549181	0.8149447868890771	0.7093624930618445	0.5903840363280527	0.9807162313401777	316.0	6.008638884076257	274.0	0.6317685569809603
616	Feb25-FISH2-3R4-rep1-cp190-100x_Position007_6_cmle.ics	76	1	0	1.083	0.0	1.0	0.2692737504861274	2.4317024988096705	0.16193946052493396	0.2962750531154322	0.1396269398240526	0.02881966603924483	0.9343072104057945	0.9915061194760076	132.0	2.505197458140125	74.0	0.17062362487806956
617	Feb25-FISH2-3R4-rep1-cp190-100x_Position007_6_cmle.ics	77	1	0	1.5162	0.41270001764292574	1.0	0.27451374210420326	2.921981631807146	0.48252587885181086	0.5961226747626521	0.47366660663287624	0.33060608399584906	0.8094874356399769	0.9964670220591587	178.0	3.4161656878847833	117.0	0.26976978528019113
618	Feb25-FISH2-3R4-rep1-cp190-100x_Position007_6_cmle.ics	78	1	0	1.083	0.20635000882146287	1.0	0.3128724720416008	2.187532609235236	0.3729985363665115	0.5325640063840897	0.3617601847561469	0.17093621058670375	0.8379149605255696	0.9808025066431265	142.0	2.6350535223320883	89.0	0.2052094947857864
619	Feb25-FISH2-3R4-rep1-cp190-100x_Position007_6_cmle.ics	79	1	0	1.7328	0.42540144110901373	1.0	0.30682137300883505	3.1274799628434233	0.4916647443291042	0.6092733564013841	0.4879507881584006	0.3442560553633218	0.7687948776672582	0.9988077642778078	184.0	3.597062421297809	130.0	0.29974420586687905
620	Feb25-FISH2-3R4-rep1-cp190-100x_Position007_6_cmle.ics	80	1	0	1.2995999999999999	0.0	1.0	0.26594939856407523	2.4402702364817066	0.1858912112577405	0.3736130788455722	0.19278403030930133	0.028084655916203696	0.9469865881943501	0.9768240242707001	190.0	3.5907171639874758	127.0	0.29282703188533565
621	Feb25-FISH2-3R4-rep1-cp190-100x_Position007_6_cmle.ics	81	1	0	1.5162	0.2918229810711206	1.0	0.23085260576618755	3.0357515955142307	0.40407478370562544	0.5505539754132502	0.4076687810160778	0.2571969201109141	0.8316976087123367	0.9294083788400771	150.0	2.9308614141771017	83.0	0.1913751468226997
622	Feb25-FISH2-3R4-rep1-cp190-100x_Position007_6_cmle.ics	82	1	0	1.083	1.0521827216106825	1.0	0.32058304663368065	2.336766296643208	0.7966871287346948	0.8634019198342462	0.7922677628751226	0.7010150214355776	0.5816971173649002	0.9977019018864954	144.0	2.7733699296044967	92.0	0.21212666876732977
623	Feb25-FISH2-3R4-rep1-cp190-100x_Position007_6_cmle.ics	83	1	0	1.7328	1.0653987500596882	1.0	0.28775957494463944	2.7376733029332034	0.7245046944522809	0.812744064499844	0.7216736699876761	0.5904863719827564	0.6508817365506671	0.9947784958617565	248.0	4.746452616356094	197.0	0.4542277581213474
624	Feb25-FISH2-3R4-rep1-cp190-100x_Position007_6_cmle.ics	84	1	0	1.2995999999999999	0.0	1.0	0.2877226213926332	2.469926848674796	0.21193794119629805	0.3860906998468754	0.1907797798472606	0.029324807149667266	0.9091590043255997	0.9909104496214193	162.0	3.0586023925989547	104.0	0.2397953646935032
625	Feb25-FISH2-3R4-rep1-cp190-100x_Position007_6_cmle.ics	86	1	0	2.166	0.2918229810711206	1.0	0.26954224305524105	3.4522884330303825	0.3877419622829609	0.5626626928082855	0.39234928415164355	0.17485842264130044	0.8568312850328879	0.9962524668588542	328.0	6.464053346263985	290.0	0.6686601515491917
626	Feb25-FISH2-3R4-rep1-cp190-100x_Position007_6_cmle.ics	87	1	0	1.083	0.687545504971255	1.0	0.35065995806570655	2.879237771877523	0.6737845681889953	0.7620490533692236	0.6699198484187732	0.5577753048918029	0.6391937377588947	1.0084393374198937	112.0	2.175269583234938	66.0	0.15217782759395398
627	Feb25-FISH2-3R4-rep1-cp190-100x_Position007_6_cmle.ics	88	1	0	1.2995999999999999	1.7171743025207962	1.0	0.2836736067019555	2.344998703796264	0.9091484520223062	0.9460130760848664	0.9077943721556311	0.855465995769502	0.4126897761399058	1.0067139174309803	184.0	3.5034414259361295	125.0	0.28821558256430674
628	Feb25-FISH2-3R4-rep1-cp190-100x_Position007_6_cmle.ics	89	1	0	2.3826	2.378661713591532	1.0	0.2586896108773106	3.980246963840745	0.9585645240782842	0.9862159970746752	0.9573761109079636	0.8997400594604048	0.28008007253417067	0.9822271675280922	302.0	5.976633986786188	251.0	0.578736889789128
629	Feb25-FISH2-3R4-rep1-cp190-100x_Position007_6_cmle.ics	90	1	0	1.5162	1.0389843448820495	1.0	0.3038678520637373	2.896867326596946	0.7230567767280891	0.8237177688398342	0.7200324260281233	0.6103077354784399	0.6271003985830922	0.9979910841007359	212.0	4.082366695005491	160.0	0.3689159456823127
630	Feb25-FISH2-3R4-rep1-cp190-100x_Position007_6_cmle.ics	91	1	0	1.7328	0.0	1.0	0.20971272488027615	2.915364210005394	0.11845616178676993	0.3107935709344426	0.14439343437519653	0.030002605406668045	0.9624368688049183	0.9557503439733226	188.0	3.6630479962788463	111.0	0.2559354373171044
631	Feb25-FISH2-3R4-rep1-cp190-100x_Position007_6_cmle.ics	92	1	0	1.7328	1.8643470259046568	1.0	0.2829838625710746	2.653613179317828	0.9204368576759336	0.968475224459082	0.9183958520167816	0.8345033037490593	0.4447557219303193	0.9942778409863865	246.0	4.725162453285785	193.0	0.44500485947928964
632	Feb25-FISH2-3R4-rep1-cp190-100x_Position007_6_cmle.ics	93	1	0	1.2995999999999999	0.0	1.0	0.2546786868578531	2.4739717077334102	0.15360811087430312	0.3253440739804212	0.12855061469734735	0.03260123541523679	0.9353740925629722	0.9426714500970703	144.0	2.749964680764077	82.0	0.18906942216218525
633	Feb25-FISH2-3R4-rep1-cp190-100x_Position007_6_cmle.ics	94	1	0	1.2995999999999999	1.7328	1.0	0.308831124218491	2.855485429918736	0.9741861195435989	0.9878729195017272	0.9622212917408144	0.9145975086360306	0.33679286793335744	0.986757897880911	150.0	2.8840509164962627	96.0	0.22134956740938755
634	Feb25-FISH2-3R4-rep1-cp190-100x_Position007_6_cmle.ics	95	1	0	1.2995999999999999	1.1535316172061807	1.0	0.20235903177715125	2.9217940265831475	0.875605279258806	0.9253649156542261	0.874503976925094	0.8041866969670484	0.4533041919577926	0.9208731439579264	122.0	2.328530896267321	57.0	0.13142630564932387
635	Feb25-FISH2-3R4-rep1-cp190-100x_Position007_6_cmle.ics	96	1	0	1.5162	0.8508028822180275	1.0	0.2674205563182136	3.4056785070849256	0.6862829201338252	0.7710310621008056	0.6828437068636091	0.5689246414561676	0.6411853850219764	0.9897598960170744	166.0	3.265019460622511	104.0	0.2397953646935032
636	Feb25-FISH2-3R4-rep1-cp190-100x_Position007_6_cmle.ics	97	1	0	1.2995999999999999	0.8318234787411565	1.0	0.31014455052289863	2.9914651731635034	0.6908235797124685	0.7727317264354301	0.6836887392442949	0.5772896513637255	0.6655614413717164	0.9924074572018962	166.0	3.1948037141012513	112.0	0.25824116197761887
637	Feb25-FISH2-3R4-rep1-cp190-100x_Position008_7_cmle.ics	1	1	0	1.083	0.0	1.0	0.22976348254774215	2.2411816161097318	0.08590744842056183	0.21401928296671274	0.08590744842056183	0.03045643015336453	0.9635319731756012	0.8931570082275364	110.0	2.107168922483789	52.0	0.1198976823467516
638	Feb25-FISH2-3R4-rep1-cp190-100x_Position008_7_cmle.ics	3	1	0	1.9493999999999998	2.3245972107497854	1.0	0.30790138424182617	3.1625712486769304	0.9624744242740847	0.9868829175917461	0.9624744242740847	0.9283253885333682	0.23501758182599836	1.0015394207907238	230.0	4.508030651042472	182.0	0.41964188821363063
639	Feb25-FISH2-3R4-rep1-cp190-100x_Position008_7_cmle.ics	4	1	0	1.2995999999999999	0.0	1.0	0.10887503500280786	2.736031822183733	0.15278577839698848	0.27392259568368454	0.15278577839698848	0.0362372231971814	0.9487594579204889	0.5706267223048347	150.0	2.813835169975002	57.0	0.13142630564932387
640	Feb25-FISH2-3R4-rep1-cp190-100x_Position008_7_cmle.ics	5	1	0	2.166	0.10317500441073144	1.0	0.29169995404040916	3.2565458721761646	0.25082167468255967	0.4094980115472682	0.24851002990895846	0.06111753234659334	0.912571544605475	0.996547260556013	334.0	6.574734333155751	310.0	0.7147746447594807
641	Feb25-FISH2-3R4-rep1-cp190-100x_Position008_7_cmle.ics	5	2	0	0.8664	3.488957071564614	1.0	0.261512653717724	2.5991453445403607	0.9799100540114158	0.9881473427040766	0.9796854629315161	0.9686722832696079	0.36578030176307114	0.9759999053578159	104.0	1.9730826867516031	51.0	0.11759195768623716
642	Feb25-FISH2-3R4-rep1-cp190-100x_Position008_7_cmle.ics	6	1	0	1.2995999999999999	1.1763760451361116	1.0	0.3116067213279376	3.4474909911811618	0.8464139655197329	0.9023468547233342	0.8409948120637581	0.7804375785777251	0.47051011268588816	1.0016690163155841	120.0	2.3774564797182722	69.0	0.1590950015754973
643	Feb25-FISH2-3R4-rep1-cp190-100x_Position008_7_cmle.ics	7	1	0	1.7328	0.5689355674538337	1.0	0.2759797019520922	3.2567628429897644	0.5505293490403168	0.6672178074540469	0.5502119935005585	0.4042125774347517	0.7498158780328884	0.994088624182361	218.0	4.263263428418518	159.0	0.3666102210217982
644	Feb25-FISH2-3R4-rep1-cp190-100x_Position008_7_cmle.ics	9	1	0	1.9493999999999998	0.5556144027286182	1.0	0.26674417506788045	3.5749658806911184	0.5439914032067016	0.6885402547288468	0.5407676057197983	0.36428911602007547	0.7615848720071312	0.9980829624021963	226.0	4.465450324901854	165.0	0.3804445689848849
645	Feb25-FISH2-3R4-rep1-cp190-100x_Position008_7_cmle.ics	10	1	0	1.7328	0.6952437723139506	1.0	0.3440420946799254	3.198281717815213	0.5971753402722177	0.7024115292233787	0.592525220176141	0.4442850280224179	0.6999547220813379	1.0063696102978879	200.0	3.907815218902798	156.0	0.35969304704025484
646	Feb25-FISH2-3R4-rep1-cp190-100x_Position008_7_cmle.ics	11	1	0	1.2995999999999999	0.0	1.0	0.19355561778276956	2.9115424728571773	0.1422407110743631	0.29879592785902537	0.1571882590047026	0.03610924500025838	0.946076476642904	0.900120472782452	150.0	2.8138351699750026	76.0	0.1752350741990985
647	Feb25-FISH2-3R4-rep1-cp190-100x_Position008_7_cmle.ics	12	1	0	1.9493999999999998	1.6456566907434287	1.0	0.2816138192256285	3.4244541873702325	0.8572014833127317	0.9198368355995056	0.8541211372064277	0.7813844252163165	0.4831525804769139	0.9909167627274164	254.0	4.97415984744996	202.0	0.4657563814239197
648	Feb25-FISH2-3R4-rep1-cp190-100x_Position008_7_cmle.ics	13	1	0	1.2995999999999999	0.0	1.0	0.2207395664595007	2.8481796759147127	0.10587863463969659	0.23695552235375245	0.10587863463969659	0.03723709918400184	0.9591396887469384	0.9436082683552124	132.0	2.575413204661384	67.0	0.15448355225446841
649	Feb25-FISH2-3R4-rep1-cp190-100x_Position008_7_cmle.ics	14	1	0	2.3826	0.0	1.0	0.14532937382862052	2.652336018052326	0.07565863112179959	0.18001304789986378	0.07565863112179959	0.026856927219582084	0.9636445354617312	0.8891823953947451	248.0	4.980505104760292	140.0	0.3228014524720236
650	Feb25-FISH2-3R4-rep1-cp190-100x_Position008_7_cmle.ics	15	1	0	1.7328	0.0	1.0	0.23539132437119664	2.7034948581611276	0.1524517627518912	0.31265976358233744	0.15014208416053565	0.027025185877223714	0.9400887612126068	0.9691029908252261	226.0	4.395234578380594	155.0	0.35738732237974036
651	Feb25-FISH2-3R4-rep1-cp190-100x_Position008_7_cmle.ics	17	1	0	1.5162	2.8116447771699358	1.0	0.30696027392889	2.5079229523735287	0.99464133623545	0.9995978044856629	0.9943278603198638	0.9774622645973313	0.1235478032845007	0.9922644789671685	220.0	4.237743093807987	170.0	0.39197319228745714
652	Feb25-FISH2-3R4-rep1-cp190-100x_Position008_7_cmle.ics	18	1	0	1.5162	0.4773698211006071	1.0	0.279006506526528	3.302778057552364	0.4951129234080906	0.6224131745434499	0.4920940488795163	0.36909897533273245	0.7659027369143901	1.0001006140973523	174.0	3.4203958594250055	114.0	0.26285261129864773
653	Feb25-FISH2-3R4-rep1-cp190-100x_Position008_7_cmle.ics	19	1	0	1.5162	0.5097226605744432	1.0	0.2945243112740431	2.944922997123459	0.5693132452167483	0.7153711063869119	0.5627876883260929	0.3466802230643621	0.7346673946015679	0.99616571103106	216.0	4.1951627676673695	162.0	0.37352739500334153
654	Feb25-FISH2-3R4-rep1-cp190-100x_Position008_7_cmle.ics	20	1	0	1.7328	1.4199491695140265	1.0	0.2949886840383556	3.746229566461594	0.83961668758297	0.8977301579241355	0.8359025324444509	0.7603789598914771	0.5145749898284423	0.9947393865144722	194.0	3.867349978532291	138.0	0.3181900031509946
655	Feb25-FISH2-3R4-rep1-cp190-100x_Position008_7_cmle.ics	21	1	0	1.7328	1.0368959615364501	1.0	0.2934495372487288	3.165012463078606	0.7002897941576613	0.7960960745058567	0.7027010585229346	0.5931240252629716	0.6097267625057623	0.9951753159527004	232.0	4.505915565272362	180.0	0.4150304388926017
656	Feb25-FISH2-3R4-rep1-cp190-100x_Position008_7_cmle.ics	22	1	0	1.5162	0.10317500441073144	1.0	0.271306845928369	3.5295134675995405	0.3847452351307346	0.5795182453787951	0.3847452351307346	0.11721219231874341	0.8162829832284806	0.9752100934879648	122.0	2.375341393948161	66.0	0.15217782759395398
657	Feb25-FISH2-3R4-rep1-cp190-100x_Position008_7_cmle.ics	23	1	0	1.5162	0.3095250132321943	1.0	0.271362653552723	2.82621596168424	0.40523965465912476	0.531715788429096	0.4044060732360822	0.26915252555324004	0.8147864861952734	1.0034506670806287	162.0	3.105412890279794	101.0	0.23287819071195984
658	Feb25-FISH2-3R4-rep1-cp190-100x_Position008_7_cmle.ics	24	1	0	1.5162	0.0	1.0	0.23871336893459466	2.72273398559037	0.1786901296815575	0.3396897500283075	0.15322671959610223	0.027634760252302895	0.9355167079307166	0.9773621066517966	198.0	3.8163093093112295	128.0	0.2951327565458501
659	Feb25-FISH2-3R4-rep1-cp190-100x_Position008_7_cmle.ics	25	1	0	1.5162	1.761934896820061	1.0	0.3034955947438996	2.827226410729351	0.8236630925671391	0.8740620805315118	0.8211330034989909	0.7363283450449204	0.5753940569497167	0.9987915327486037	226.0	4.348424080699755	176.0	0.4058075402505439
660	Feb25-FISH2-3R4-rep1-cp190-100x_Position008_7_cmle.ics	25	2	0	1.5162	3.0324	1.0	0.27813572834450284	2.667140571135692	0.9794277363428303	0.9923228213390158	0.9787807288330367	0.957191279240072	0.25311580572439285	0.9941497512855438	194.0	3.703513236649353	134.0	0.30896710450893683
661	Feb25-FISH2-3R4-rep1-cp190-100x_Position008_7_cmle.ics	26	1	0	1.5162	2.4029085346540127	1.0	0.2865604583534133	1.9667749075989687	0.9683258516848584	0.9845562908653369	0.9656020468203544	0.943682689955639	0.305679343031218	0.9670348238435403	208.0	3.969570622343613	151.0	0.3481644237376825
662	Feb25-FISH2-3R4-rep1-cp190-100x_Position008_7_cmle.ics	27	1	0	2.3826	0.0	1.0	0.2666655731500141	3.2811113268575256	0.5693061002618129	0.8385221691612856	0.5693061002618129	0.0808753426606391	0.7495201700709705	0.9950376969793335	366.0	7.149429430684892	340.0	0.7839463845749143
663	Feb25-FISH2-3R4-rep1-cp190-100x_Position008_7_cmle.ics	27	2	0	1.5162	0.23070632344123612	1.0	0.25776666384451313	2.942949434546668	0.2965620335196954	0.4140402210864492	0.2648259782947975	0.13685828766294297	0.8983278538457289	0.9917862792091907	196.0	3.7950191462409206	131.0	0.3020499305273935
664	Feb25-FISH2-3R4-rep1-cp190-100x_Position008_7_cmle.ics	28	1	0	1.5162	0.10317500441073144	1.0	0.29498817492864543	2.561441594287208	0.2985921341692118	0.4480389004983122	0.2882910035899909	0.09312878422547285	0.8954070910382834	0.9948890221289974	206.0	3.971685708113724	151.0	0.3481644237376825
665	Feb25-FISH2-3R4-rep1-cp190-100x_Position008_7_cmle.ics	29	1	0	1.7328	0.0	1.0	0.1688216786908661	4.990509366431323	0.2119052742162087	0.3386155657093675	0.18975533813459566	0.03637019504600858	0.9118195635898914	0.861384715041589	140.0	2.7541948523042987	64.0	0.14756637827292504
666	Feb25-FISH2-3R4-rep1-cp190-100x_Position008_7_cmle.ics	30	1	0	1.5162	0.4773698211006071	1.0	0.27786103706875104	2.6744383305851405	0.548105600353474	0.6990500386612173	0.540197919441719	0.33440653407060383	0.7697931902532524	0.9910884467393761	212.0	4.082366695005491	153.0	0.35277587305871144
667	Feb25-FISH2-3R4-rep1-cp190-100x_Position008_7_cmle.ics	31	1	0	1.5162	0.0	1.0	0.12645637588401437	1.6784991800247113	0.07341969122505501	0.20828954473404596	0.07341969122505501	0.025715762153876526	0.9718443845002008	0.7827569787479148	202.0	3.9759158796539458	96.0	0.22134956740938755
668	Feb25-FISH2-3R4-rep1-cp190-100x_Position008_7_cmle.ics	32	1	0	1.5162	1.1535316172061807	1.0	0.2525071255778833	2.63292771422096	0.6477655140141022	0.7169001146779053	0.6461883317397823	0.5454783108551159	0.7074557283768531	0.98177991927848	216.0	4.148352269986528	150.0	0.3458586990771681
669	Feb25-FISH2-3R4-rep1-cp190-100x_Position008_7_cmle.ics	32	2	0	1.7328	3.0324	1.0	0.2809084476514551	2.6732113338024033	0.9928622391944238	0.9970059534297937	0.9890608255076014	0.9499750135042622	0.2614661055503975	0.9801355460046243	250.0	4.814553277107241	197.0	0.4542277581213474
670	Feb25-FISH2-3R4-rep1-cp190-100x_Position008_7_cmle.ics	33	1	0	1.5162	0.0	1.0	0.21935175145280159	3.0561476203538325	0.1647472134931801	0.33731265322628207	0.160332611607707	0.030447273309350698	0.9474484641626533	0.9194025370499791	194.0	3.726918485489772	119.0	0.27438123460122005
671	Feb25-FISH2-3R4-rep1-cp190-100x_Position008_7_cmle.ics	34	1	0	1.2995999999999999	0.23070632344123612	1.0	0.3325313158227391	3.247728963643488	0.4265103172015464	0.5670501653546974	0.4111043830639527	0.23968279845358423	0.8224885555006293	1.01405398050087	136.0	2.641398779642422	86.0	0.19829232080424306
672	Feb25-FISH2-3R4-rep1-cp190-100x_Position008_7_cmle.ics	35	1	0	1.2995999999999999	0.10317500441073144	1.0	0.2664712578660205	3.513068331333608	0.28010727988378015	0.39091349317704904	0.28010727988378015	0.11738083117076623	0.8882793151942878	1.0068224421410967	110.0	2.1773846690050487	56.0	0.12912058098880944
673	Feb25-FISH2-3R4-rep1-cp190-100x_Position008_7_cmle.ics	36	1	0	1.7328	0.0	1.0	0.11587645513926687	3.4968120620589844	0.057130918417336675	0.17122705397538976	0.08223826402697329	0.02855825480533702	0.9718438517414069	0.7945057848310789	162.0	3.2692496321627327	66.0	0.15217782759395398
674	Feb25-FISH2-3R4-rep1-cp190-100x_Position008_7_cmle.ics	37	1	0	1.5162	0.6016084874694266	1.0	0.23230593697727106	2.989478401337426	0.5381689187612313	0.6505461037597143	0.5381689187612313	0.4037696328969171	0.7468236679962367	0.9752265662224707	206.0	3.948280459273304	134.0	0.30896710450893683
675	Feb25-FISH2-3R4-rep1-cp190-100x_Position008_7_cmle.ics	38	1	0	2.166	0.0	1.0	0.11466499034944252	2.2989261838104618	0.0745188096012815	0.19210071834405426	0.0745188096012815	0.026634420444021725	0.9586915158939614	0.9286383823172818	276.0	5.512619876148816	146.0	0.3366358004351103
676	Feb25-FISH2-3R4-rep1-cp190-100x_Position008_7_cmle.ics	39	1	0	1.7328	0.6016084874694266	1.0	0.2759797019520922	3.178478136793385	0.5490992736682877	0.664609143528647	0.5396607118300809	0.4124714030328412	0.7599081558580211	0.9811250814297744	218.0	4.286668677258938	159.0	0.3666102210217982
677	Feb25-FISH2-3R4-rep1-cp190-100x_Position008_7_cmle.ics	41	1	0	1.083	0.42540144110901373	1.0	0.27481492814606734	2.7457292903289616	0.5341091029132624	0.6595774531649748	0.5301972435421309	0.394148716679046	0.7357285034764334	1.0025810426463573	114.0	2.1965597463052466	60.0	0.13834347963086724
678	Feb25-FISH2-3R4-rep1-cp190-100x_Position008_7_cmle.ics	42	1	0	1.7328	0.46141264688247224	1.0	0.26962149742260655	2.9340443889094603	0.5131373602476527	0.6445109627241794	0.5103423133010976	0.3275641517640136	0.7927463072375039	0.9952167301024176	216.0	4.195162767667369	155.0	0.35738732237974036
679	Feb25-FISH2-3R4-rep1-cp190-100x_Position008_7_cmle.ics	43	1	0	1.9493999999999998	0.815064591942846	1.0	0.2902675145876605	2.857574192222263	0.5991407720882753	0.7242865400020957	0.5939319986344292	0.44019712892136814	0.7527248891586261	0.9907170518967917	320.0	6.215055952099812	290.0	0.6686601515491917
680	Feb25-FISH2-3R4-rep1-cp190-100x_Position008_7_cmle.ics	45	1	0	1.5162	0.10317500441073144	1.0	0.3148472534127238	2.9053309803323413	0.2909536232068937	0.4576128484956723	0.28697354909076994	0.06492814818122093	0.8965921482743748	1.0016435415802267	206.0	3.9950909569541437	156.0	0.35969304704025484
681	Feb25-FISH2-3R4-rep1-cp190-100x_Position008_7_cmle.ics	46	1	0	1.9493999999999998	0.0	1.0	0.26035773751703034	3.2642033053363115	0.20010031425882854	0.40320117891447543	0.18195053530529268	0.022488592582071268	0.9188553860789729	0.968708738600589	276.0	5.395593631946717	220.0	0.5072594253131798
682	Feb25-FISH2-3R4-rep1-cp190-100x_Position008_7_cmle.ics	47	1	0	1.9493999999999998	0.0	1.0	0.15697860716964554	2.8024777460685293	0.08697124106980095	0.2375324438580196	0.08697124106980095	0.030599223951596803	0.9574799083600727	0.9429046839031736	212.0	4.105771943845911	115.0	0.2651583359591622
683	Feb25-FISH2-3R4-rep1-cp190-100x_Position008_7_cmle.ics	48	1	0	1.2995999999999999	0.0	1.0	0.1618439745333562	2.372761226037917	0.10071629015517485	0.199260645045553	0.10071629015517485	0.03633987263105291	0.9464715136168436	0.9656280192635719	162.0	3.1522233879606336	78.0	0.17984652352012742
684	Feb25-FISH2-3R4-rep1-cp190-100x_Position008_7_cmle.ics	49	1	0	1.5162	0.0	1.0	0.18878136674065948	2.747131189937564	0.09093467148149885	0.27774703371945786	0.09093467148149885	0.03199362191061295	0.9372364764409676	0.9316303458584775	190.0	3.684338159349155	107.0	0.2467125386750466
685	Feb25-FISH2-3R4-rep1-cp190-100x_Position008_7_cmle.ics	51	1	0	1.7328	0.9378659497950863	1.0	0.2655365691426384	3.3054261565025183	0.7089889806753971	0.801181277529773	0.7077431889302505	0.5778100760822816	0.6204530875451738	1.000911998072257	198.0	3.886525055832489	135.0	0.31127282916945126
686	Feb25-FISH2-3R4-rep1-cp190-100x_Position008_7_cmle.ics	52	1	0	1.7328	0.0	1.0	0.13184659562049178	2.739428311543185	0.05352924122701506	0.09048403313656186	0.05352924122701506	0.02675845222894576	0.9731845998741645	0.9331871990986004	144.0	2.8435856761257554	59.0	0.13603775497035278
687	Feb25-FISH2-3R4-rep1-cp190-100x_Position008_7_cmle.ics	52	2	0	1.2995999999999999	0.10317500441073144	1.0	0.12195187251409884	1.4479159995929152	0.29582955519778925	0.4596618491583239	0.29582955519778925	0.09048403313656186	0.8546162364510741	0.6488504014338096	190.0	3.450285670944956	86.0	0.19829232080424306
688	Feb25-FISH2-3R4-rep1-cp190-100x_Position008_7_cmle.ics	53	1	0	1.2995999999999999	1.7328	1.0	0.3316626378137707	2.410891731846549	0.90898098839752	0.9597463404594685	0.9092485400427054	0.8316894342826272	0.5166560086365589	1.0142115919221568	134.0	2.573298118891273	84.0	0.1936808714832141
689	Feb25-FISH2-3R4-rep1-cp190-100x_Position008_7_cmle.ics	53	2	0	1.5162	0.10317500441073144	1.0	0.27854218601744635	3.268320622332368	0.30250315144966683	0.44238120964214966	0.299477759769494	0.08311852023359317	0.8790621420097162	0.9953809599156591	170.0	3.3310050356035483	110.0	0.2536297126565899
690	Feb25-FISH2-3R4-rep1-cp190-100x_Position008_7_cmle.ics	54	1	0	1.5162	0.42540144110901373	1.0	0.2844528950677704	2.568583558174373	0.4748138806916021	0.6264202999673532	0.47282306023032067	0.302745539858018	0.7721013730985286	0.9896393081279596	214.0	4.1036568580758	157.0	0.3619987717007692
691	Feb25-FISH2-3R4-rep1-cp190-100x_Position008_7_cmle.ics	55	1	0	1.9493999999999998	0.0	1.0	0.2084347563059266	2.9836105045304957	0.1546708794102159	0.24286466561348077	0.11245918904686678	0.028443040196594698	0.9504298810130404	0.923156620935302	222.0	4.305843754559137	142.0	0.3274129017930525
692	Feb25-FISH2-3R4-rep1-cp190-100x_Position008_7_cmle.ics	56	1	0	1.2995999999999999	0.1459114905355603	1.0	0.29498890793847904	2.887263859192328	0.41036519017519835	0.5681904319440539	0.41036519017519835	0.15901727531695867	0.8534286014192568	1.0009794093886961	136.0	2.641398779642422	81.0	0.18676369750167077
693	Feb25-FISH2-3R4-rep1-cp190-100x_Position008_7_cmle.ics	57	1	0	1.5162	0.9378659497950863	1.0	0.307367644407585	3.228830394184504	0.7700248503508744	0.8832658674960536	0.7687354453526718	0.5883984808464748	0.6002866051585819	0.9940123525883561	182.0	3.5523670093870803	128.0	0.2951327565458501
694	Feb25-FISH2-3R4-rep1-cp190-100x_Position008_7_cmle.ics	58	1	0	1.5162	1.0967653411156157	1.0	0.2903685290029938	2.764426367026591	0.73736987745421	0.826199103966267	0.7342798787719067	0.6385195677954935	0.598790121945611	0.9867580020078236	208.0	3.9929758711840333	152.0	0.350470148398197
695	Feb25-FISH2-3R4-rep1-cp190-100x_Position008_7_cmle.ics	60	1	0	1.7328	0.639412489864916	1.0	0.2749956089666159	3.22297553785825	0.5442355350265855	0.6714417852447382	0.5380690874821115	0.4112118814645895	0.7424822450227926	0.9955597131361792	230.0	4.484625402202052	172.0	0.3965846416084861
696	Feb25-FISH2-3R4-rep1-cp190-100x_Position008_7_cmle.ics	61	1	0	0.8664	0.5158750220536572	1.0	0.18849555921538758	1.919913564855424	0.6056613600213955	0.7106154019396703	0.5937249271567924	0.36838252889095335	0.7219527490346237	0.8506808769288758	150.0	2.767024672294163	75.0	0.17292934953858405
697	Feb25-FISH2-3R4-rep1-cp190-100x_Position008_7_cmle.ics	62	1	0	1.083	0.6639153385791856	1.0	0.3182908668164536	2.848586920708803	0.5540711042225738	0.6548992231181591	0.5521048822508439	0.441070982534569	0.7412743339734938	1.0094951381232058	118.0	2.262545321286284	68.0	0.15678927691498287
698	Feb25-FISH2-3R4-rep1-cp190-100x_Position008_7_cmle.ics	63	1	0	1.5162	0.8754689432133618	1.0	0.16541944788811772	4.183520279708987	0.6340708629848651	0.702684925328255	0.6340708629848651	0.5298373759647188	0.688582855709291	0.8536212421624709	132.0	2.5754132046613845	58.0	0.13373203030983835
699	Feb25-FISH2-3R4-rep1-cp190-100x_Position008_7_cmle.ics	65	1	0	1.9493999999999998	0.0	1.0	0.22636426959687447	3.276589089033559	0.15320562722419928	0.2874291036476868	0.13252057384341637	0.02812221975088968	0.937578297087747	0.9638106696187719	218.0	4.263263428418518	144.0	0.33202435111408135
700	Feb25-FISH2-3R4-rep1-cp190-100x_Position008_7_cmle.ics	66	1	0	1.2995999999999999	0.0	1.0	0.20431648826377968	3.2299873063607234	0.16095704888430284	0.2788855926738037	0.15066425899651747	0.03826905713917193	0.954463002817836	0.9444235046101157	130.0	2.460502046229396	63.0	0.1452606536124106
701	Feb25-FISH2-3R4-rep1-cp190-100x_Position008_7_cmle.ics	67	1	0	1.2995999999999999	1.0653987500596882	1.0	0.3041974449865092	2.620493594721145	0.794744449078969	0.879485115092491	0.790650978261924	0.6757815910215247	0.5684129172551359	1.0002537683376946	158.0	3.0394273152987568	103.0	0.23748964003298878
702	Feb25-FISH2-3R4-rep1-cp190-100x_Position008_7_cmle.ics	68	1	0	1.7328	0.20635000882146287	1.0	0.2674963867219857	3.2207870268132757	0.36645533609688696	0.5310086970657564	0.36645533609688696	0.1847787802433011	0.8440408193665998	0.987086100926417	210.0	4.084481780775602	148.0	0.3412472497561391
703	Feb25-FISH2-3R4-rep1-cp190-100x_Position008_7_cmle.ics	69	1	0	1.5162	0.0	1.0	0.2233162546489589	2.57277688191084	0.14791013706319878	0.2985831735042335	0.12816929410113673	0.026094049679562147	0.9393807469124439	0.9328977142838567	220.0	4.237743093807988	145.0	0.33433007577459584
704	Feb25-FISH2-3R4-rep1-cp190-100x_Position008_7_cmle.ics	70	1	0	1.5162	0.6639153385791856	1.0	0.32219988132214655	3.29828983585723	0.6166475566091489	0.7284835993500236	0.5951786380039252	0.459035305538165	0.7029206906808065	0.9971341943161158	192.0	3.7524388201003034	142.0	0.3274129017930525
705	Feb25-FISH2-3R4-rep1-cp190-100x_Position008_7_cmle.ics	71	1	0	1.5162	0.5836459621422412	1.0	0.26962149742260655	2.9361244064037297	0.528227268019884	0.6422852371582436	0.525754712096106	0.40013657311516154	0.735707516493337	0.9928862064418432	216.0	4.148352269986529	155.0	0.35738732237974036
706	Feb25-FISH2-3R4-rep1-cp190-100x_Position008_7_cmle.ics	72	1	0	1.9493999999999998	1.1190041972733815	1.0	0.2976906622881044	2.9772069867131856	0.7400963939376343	0.8315167528018117	0.7397479821148598	0.6224551419778178	0.5858050808410019	0.9985837045880828	224.0	4.350539166469865	172.0	0.3965846416084861
707	Feb25-FISH2-3R4-rep1-cp190-100x_Position008_7_cmle.ics	73	1	0	1.2995999999999999	0.0	1.0	0.20591230865586263	1.8583944647318702	0.15301057421823253	0.33978150252082506	0.14886504429950675	0.029548589195128223	0.9419710488427452	0.9044276929104399	208.0	3.8291391293010943	128.0	0.2951327565458501
708	Feb25-FISH2-3R4-rep1-cp190-100x_Position008_7_cmle.ics	74	1	0	1.2995999999999999	0.0	1.0	0.29360477011817077	2.5111059392421486	0.24896578239138792	0.4134640522875817	0.24306036139946174	0.030115340253748558	0.8661567850858897	0.9889172728812733	178.0	3.3927604390443635	121.0	0.27899268392224896
709	Feb25-FISH2-3R4-rep1-cp190-100x_Position008_7_cmle.ics	75	1	0	1.5162	0.10317500441073144	1.0	0.26893814379231423	2.8837584667996534	0.263359530637711	0.40084885833752926	0.263359530637711	0.08535924604303947	0.8799004165968403	0.9891637678145941	172.0	3.3288899498334374	110.0	0.2536297126565899
710	Feb25-FISH2-3R4-rep1-cp190-100x_Position008_7_cmle.ics	75	2	0	1.5162	1.5938084136021913	1.0	0.2549151063769329	3.4035043877047286	0.8430788765078044	0.8898864905098623	0.8407309704678299	0.767308281704941	0.544074869877245	0.9858597814167082	132.0	2.598818453501804	72.0	0.16601217555704068
711	Feb25-FISH2-3R4-rep1-cp190-100x_Position008_7_cmle.ics	76	1	0	1.5162	0.0	1.0	0.26226859457296053	2.910886953593071	0.19136714900679425	0.3583125875213941	0.16841709454903792	0.027387713292879	0.9381682309532353	0.9420026803216653	218.0	4.146237184216418	155.0	0.35738732237974036
712	Feb25-FISH2-3R4-rep1-cp190-100x_Position008_7_cmle.ics	78	1	0	1.7328	1.1600066841569678	1.0	0.27915298410555317	3.5670440859801813	0.7543650403305134	0.82386140074759	0.7410424454062562	0.6535295347235884	0.5657651329372461	0.9843624826663772	184.0	3.6438729189786483	124.0	0.28590985790379225
713	Feb25-FISH2-3R4-rep1-cp190-100x_Position008_7_cmle.ics	79	1	0	1.083	0.3720027687491155	1.0	0.2567992828564918	2.5067782144302617	0.4651171123824994	0.58289836723481	0.46234606977771936	0.3304826630674964	0.7709760347079685	0.9679416838438483	114.0	2.1731544974648265	58.0	0.13373203030983835
714	Feb25-FISH2-3R4-rep1-cp190-100x_Position008_7_cmle.ics	80	1	0	1.083	1.8410516456738788	1.0	0.282425622565585	2.6540082559732228	0.9426830886029449	0.9645659649588261	0.9408769477239564	0.9061061847569873	0.3465529534313534	0.9947895291630249	104.0	1.996487935592023	53.0	0.12220340700726606
715	Feb25-FISH2-3R4-rep1-cp190-100x_Position008_7_cmle.ics	82	1	0	1.5162	0.42540144110901373	1.0	0.28191961503978014	2.6537880910794875	0.49541916980246314	0.6439715687784697	0.4954118346059899	0.3334837048610347	0.7543866812776635	0.9963778105303227	196.0	3.724803399719661	137.0	0.3158842784904802
716	Feb25-FISH2-3R4-rep1-cp190-100x_Position008_7_cmle.ics	83	1	0	1.7328	0.7252201245704302	1.0	0.27464307876870475	2.8040602176257767	0.6245556997804277	0.7599323086627928	0.6192180316135528	0.4522976235245593	0.7224248769102594	0.9893134782873798	222.0	4.305843754559136	163.0	0.375833119663856
717	Feb25-FISH2-3R4-rep1-cp190-100x_Position008_7_cmle.ics	84	1	0	1.5162	0.3095250132321943	1.0	0.22776085162664939	2.9874062799802443	0.47670547619467	0.6072032480228278	0.47670547619467	0.2659759040388917	0.7624765948728843	0.9503308130498576	174.0	3.3969906105845853	103.0	0.23748964003298878
718	Feb25-FISH2-3R4-rep1-cp190-100x_Position008_7_cmle.ics	86	1	0	2.166	0.9378659497950863	1.0	0.28653205792368136	3.117709863406769	0.6242354419070203	0.7452413501231018	0.6206549084545598	0.4749261892845987	0.7341536716830885	0.9937856355043901	328.0	6.370432350902306	299.0	0.6894116734938217
719	Feb25-FISH2-3R4-rep1-cp190-100x_Position008_7_cmle.ics	87	1	0	1.5162	0.0	1.0	0.2795666625162536	2.769654712416489	0.1564083209226731	0.3521941367280739	0.1564083209226731	0.02796308763626225	0.9446276143263844	0.9816125418650693	206.0	3.971685708113724	147.0	0.33894152509562475
720	Feb25-FISH2-3R4-rep1-cp190-100x_Position008_7_cmle.ics	88	1	0	1.5162	0.0	1.0	0.286050250349916	2.723222798516139	0.17969009248171286	0.33749693410858306	0.15725498117181977	0.028278339657485826	0.9529822445363341	0.9890790582369091	196.0	3.771613897400501	138.0	0.3181900031509946
721	Feb25-FISH2-3R4-rep1-cp190-100x_Position009_8_cmle.ics	1	1	0	1.7328	0.10317500441073144	1.0	0.24272631667388145	2.9745671030841283	0.30609689559171227	0.45811357181829626	0.3024664586801718	0.09496145721120888	0.8754254735784726	0.9841298672619503	212.0	4.12917719268633	143.0	0.3297186264535669
722	Feb25-FISH2-3R4-rep1-cp190-100x_Position009_8_cmle.ics	2	1	0	1.9493999999999998	0.9755754663213545	1.0	0.26478149027078185	2.4527923154256777	0.6522365280884587	0.7840659998354119	0.6479086087067114	0.49235039314116424	0.681807420804333	0.9843734566588757	306.0	5.902188068724712	259.0	0.5971826870732435
723	Feb25-FISH2-3R4-rep1-cp190-100x_Position009_8_cmle.ics	3	1	0	1.7328	0.9971598751598192	1.0	0.29498817492864543	3.096794422969745	0.70845776380356	0.7940418086379961	0.7036099088313841	0.6059752936997619	0.6211705100821185	0.9992246788411241	206.0	4.018496205794564	151.0	0.3481644237376825
724	Feb25-FISH2-3R4-rep1-cp190-100x_Position009_8_cmle.ics	4	1	0	1.7328	1.1736910802652911	1.0	0.2725343459298552	3.167853401913052	0.7580485505538535	0.8556622672637285	0.755839028988923	0.6372230732971954	0.5866854055947593	0.9902639668518518	228.0	4.416524741450903	169.0	0.38966746762694277
725	Feb25-FISH2-3R4-rep1-cp190-100x_Position009_8_cmle.ics	5	1	0	1.2995999999999999	0.0	1.0	0.24613296017162722	2.096284490306793	0.21490748161828763	0.4425270934243998	0.20499006864829075	0.02783914694915845	0.9004286064843796	0.9505392756754352	212.0	4.058961446165071	144.0	0.33202435111408135
726	Feb25-FISH2-3R4-rep1-cp190-100x_Position009_8_cmle.ics	6	1	0	1.5162	1.6100459824432718	1.0	0.20441668113216552	3.012630815651791	0.863836296315748	0.9159423334471258	0.8616698616107771	0.7900724770883117	0.5042125823769749	0.8330470036461818	146.0	2.7712548438343845	75.0	0.17292934953858405
727	Feb25-FISH2-3R4-rep1-cp190-100x_Position009_8_cmle.ics	6	2	0	1.5162	0.0	1.0	0.20184157083068102	3.7453308919260344	0.10515742758856123	0.2419251070087445	0.10515742758856123	0.026597909718757386	0.9653876596544392	0.9322598036856157	144.0	2.843585676125756	73.0	0.16831790021755516
728	Feb25-FISH2-3R4-rep1-cp190-100x_Position009_8_cmle.ics	7	1	0	1.083	0.3095250132321943	1.0	0.2386855112709348	2.2696354606327933	0.4456261632544536	0.5975361162811309	0.4456261632544536	0.2755965218076359	0.7768315606943027	0.9188064241421221	110.0	2.0837636736433693	53.0	0.12220340700726606
729	Feb25-FISH2-3R4-rep1-cp190-100x_Position009_8_cmle.ics	9	1	0	1.7328	0.744005537498231	1.0	0.26022583775978564	3.8134690158363296	0.6379580967161652	0.7108126697470989	0.6235758879757328	0.511595710909668	0.705587359740397	0.9671584943621983	176.0	3.441686022495314	112.0	0.25824116197761887
730	Feb25-FISH2-3R4-rep1-cp190-100x_Position009_8_cmle.ics	10	1	0	1.2995999999999999	0.10317500441073144	1.0	0.30966363748412645	2.6032255685820385	0.30286478730704447	0.44572985187392994	0.30286478730704447	0.09354053885450096	0.8853797004420684	1.0023598666092988	154.0	2.97344174031772	100.0	0.23057246605144538
731	Feb25-FISH2-3R4-rep1-cp190-100x_Position009_8_cmle.ics	11	1	0	1.7328	1.9587150345353928	1.0	0.2720111564350147	3.032919164149662	0.846039726897735	0.8993798114601038	0.8447980597741779	0.7866412743052308	0.4846233625000774	0.9844557436300689	206.0	3.9950909569541437	145.0	0.33433007577459584
732	Feb25-FISH2-3R4-rep1-cp190-100x_Position009_8_cmle.ics	11	2	0	1.5162	0.3720027687491155	1.0	0.2603168406750603	2.5437168404752946	0.3799823909026114	0.5176042597245112	0.3775764592813811	0.23405264023582	0.8578871804864983	0.9829717947022805	226.0	4.278208334178493	163.0	0.375833119663856
733	Feb25-FISH2-3R4-rep1-cp190-100x_Position009_8_cmle.ics	12	1	0	1.9493999999999998	0.5689355674538337	1.0	0.2837729003663607	3.2560476753179426	0.53664723738403	0.6820984575334786	0.5260252628178635	0.3796738350743681	0.7741250420642356	0.9987190197569376	260.0	5.108246083182145	210.0	0.48420217870803534
734	Feb25-FISH2-3R4-rep1-cp190-100x_Position009_8_cmle.ics	13	1	0	1.5162	0.7817319754002556	1.0	0.2698412531049864	3.137935400853824	0.6501986746907308	0.76981118298152	0.6495354115578165	0.495773979396248	0.70710936106586	0.9961643478222103	178.0	3.4629761855656227	116.0	0.2674640606196767
735	Feb25-FISH2-3R4-rep1-cp190-100x_Position009_8_cmle.ics	14	1	0	2.166	1.083	1.0	0.26282857895344164	3.28978076375411	0.8345647679249834	0.9059879742406812	0.824733057397107	0.6113588475511649	0.6188955877357071	0.9918779953465774	302.0	5.929823489105352	253.0	0.5833483391101568
736	Feb25-FISH2-3R4-rep1-cp190-100x_Position009_8_cmle.ics	15	1	0	1.9493999999999998	0.10317500441073144	1.0	0.2772518481075575	3.431427241682804	0.36869968300697903	0.5634567088248016	0.3610944329311202	0.09313203308090101	0.8470434993889623	0.9895449364535778	214.0	4.1972778534374795	155.0	0.35738732237974036
737	Feb25-FISH2-3R4-rep1-cp190-100x_Position009_8_cmle.ics	18	1	0	1.5162	0.0	1.0	0.3148158882708861	3.1599439795914472	0.24930653918791312	0.4380016525023607	0.24094074598677998	0.028516731586402267	0.899832615878639	0.9986379796929639	188.0	3.6630479962788463	136.0	0.31357855382996574
738	Feb25-FISH2-3R4-rep1-cp190-100x_Position009_8_cmle.ics	19	1	0	1.5162	1.3452374738224686	1.0	0.29377057465850803	2.7305909804395445	0.8293737411193608	0.8830705310264039	0.8260111076464094	0.7538409027701695	0.5371970199760353	0.9948864417358516	176.0	3.3714702759740547	119.0	0.27438123460122005
739	Feb25-FISH2-3R4-rep1-cp190-100x_Position009_8_cmle.ics	20	1	0	1.083	0.744005537498231	1.0	0.2380346288061772	2.12150911469341	0.7247580347247876	0.8136904322127817	0.7238271148873291	0.590735131141485	0.6003951698319213	0.9694809454790025	130.0	2.437096797388976	68.0	0.15678927691498287
740	Feb25-FISH2-3R4-rep1-cp190-100x_Position009_8_cmle.ics	21	1	0	1.083	2.4933366432413813	1.0	0.3089982052636375	2.8881331184746766	0.9742543211796107	0.9879790873046723	0.9738720879006971	0.9576790017880743	0.21826720203562341	1.0026117651262683	118.0	2.285950570126704	67.0	0.15448355225446841
741	Feb25-FISH2-3R4-rep1-cp190-100x_Position009_8_cmle.ics	22	1	0	1.5162	1.5036929604517426	1.0	0.2970299522544141	3.2059133241840616	0.872047913446677	0.9162596599690881	0.8683307573415765	0.8092194744976816	0.530223821778776	1.0093771029541054	186.0	3.641757833208537	130.0	0.29974420586687905
742	Feb25-FISH2-3R4-rep1-cp190-100x_Position009_8_cmle.ics	23	1	0	1.2995999999999999	0.5423219111851784	1.0	0.2879608720554036	2.5587251112130396	0.6617316268388836	0.7969997883863282	0.650218275583701	0.4216284847677344	0.7450044403104398	0.9901145071102467	186.0	3.548136837846858	128.0	0.2951327565458501
743	Feb25-FISH2-3R4-rep1-cp190-100x_Position009_8_cmle.ics	25	1	0	1.5162	0.0	1.0	0.2442193430957924	2.4921518888310814	0.07979900328790918	0.24238163182310082	0.07979900328790918	0.028071300068239626	0.9733890018716235	0.9425350569833378	170.0	3.307599786763128	103.0	0.23748964003298878
744	Feb25-FISH2-3R4-rep1-cp190-100x_Position009_8_cmle.ics	26	1	0	1.7328	1.30507204614332	1.0	0.25384631542289327	3.2970201072473926	0.8185423554590714	0.8857633801520394	0.8137403057662951	0.7386488290209495	0.5597600105862642	0.9895244011515851	196.0	3.818424395081341	130.0	0.29974420586687905
745	Feb25-FISH2-3R4-rep1-cp190-100x_Position009_8_cmle.ics	27	1	0	1.083	0.0	1.0	0.2642521591631124	2.489943307230864	0.18969301330932214	0.35005909001378765	0.18969301330932214	0.03636146205576972	0.9227899598124287	0.9920430635601609	128.0	2.4158066343186673	70.0	0.1614007262360118
746	Feb25-FISH2-3R4-rep1-cp190-100x_Position009_8_cmle.ics	29	1	0	1.5162	0.3777847188762272	1.0	0.2873025184810246	2.8454970399650152	0.5324800627138829	0.660331207694511	0.5270528997633154	0.29823391072316946	0.7660639544862744	0.9978285839601474	190.0	3.684338159349155	132.0	0.30435565518790797
747	Feb25-FISH2-3R4-rep1-cp190-100x_Position009_8_cmle.ics	30	1	0	1.5162	0.5556144027286182	1.0	0.28338322808811234	2.786233687250183	0.5537123573925922	0.675484036761772	0.5537123573925922	0.38066963772477364	0.7128092958571294	0.9969069566113772	206.0	3.9482804592733043	148.0	0.3412472497561391
748	Feb25-FISH2-3R4-rep1-cp190-100x_Position009_8_cmle.ics	31	1	0	1.5162	0.6639153385791856	1.0	0.2991993003418851	3.4663596045975944	0.701756886782367	0.8312025587113788	0.693774277466947	0.490320195288835	0.6796903116227074	0.9952084624376355	168.0	3.3097148725332395	112.0	0.25824116197761887
749	Feb25-FISH2-3R4-rep1-cp190-100x_Position009_8_cmle.ics	32	1	0	1.7328	1.3116988911569	1.0	0.282820485324181	3.239351196525875	0.725915818440277	0.8112452394164912	0.7254179051152042	0.6390261423499989	0.5832149389217929	0.9989931887559709	234.0	4.550610977183091	179.0	0.4127247142320873
750	Feb25-FISH2-3R4-rep1-cp190-100x_Position009_8_cmle.ics	32	2	0	1.083	0.6016084874694266	1.0	0.29380436295759543	2.5082025592549244	0.4595968042326434	0.5447133767645516	0.45830451010650025	0.36099856327300095	0.8038609670888545	0.9809605411139761	120.0	2.283835484356593	67.0	0.15448355225446841
751	Feb25-FISH2-3R4-rep1-cp190-100x_Position009_8_cmle.ics	33	1	0	1.5162	0.1459114905355603	1.0	0.2533592821096046	2.529122713254766	0.3315628221280495	0.47709669568205243	0.3315628221280495	0.14391965410605886	0.8575420046818105	0.9496665547640971	158.0	3.0394273152987568	94.0	0.2167381180883587
752	Feb25-FISH2-3R4-rep1-cp190-100x_Position009_8_cmle.ics	34	1	0	1.5162	0.0	1.0	0.2949886840383556	2.5768532418401526	0.19969231215802383	0.3857309763283552	0.19443839712050623	0.028511922903876576	0.9208058304021638	0.9872416883823859	194.0	3.703513236649353	138.0	0.3181900031509946
753	Feb25-FISH2-3R4-rep1-cp190-100x_Position009_8_cmle.ics	35	1	0	0.8664	0.0	1.0	0.28194623496543986	2.2490704575523903	0.12816325999557632	0.24144862670604614	0.12816325999557632	0.020173304362533992	0.9418997974489177	0.9382332658545786	118.0	2.1923295747650244	64.0	0.14756637827292504
754	Feb25-FISH2-3R4-rep1-cp190-100x_Position009_8_cmle.ics	35	2	0	1.9493999999999998	1.2381000529287771	1.0	0.2772717619189342	2.7038378207370832	0.7368558008821349	0.8147907206703183	0.7193367074773286	0.6134171014455041	0.5861471710194874	0.990829298713827	288.0	5.546739859208992	242.0	0.5579853678444979
755	Feb25-FISH2-3R4-rep1-cp190-100x_Position009_8_cmle.ics	36	1	0	1.9493999999999998	1.0521827216106825	1.0	0.29987255252734374	2.829161780679078	0.6732098858121804	0.7570369182256864	0.669783568693563	0.5402677578098872	0.7063515689516366	0.9819463571464223	318.0	6.1469552913486645	292.0	0.6732716008702206
756	Feb25-FISH2-3R4-rep1-cp190-100x_Position009_8_cmle.ics	37	1	0	1.5162	0.7045350271771298	1.0	0.30287320143119645	2.6909958908878924	0.6683832385065825	0.7990849564627546	0.6616276977172363	0.4746182704154381	0.7118620080200798	0.9968081387301245	196.0	3.748208648560081	142.0	0.3274129017930525
757	Feb25-FISH2-3R4-rep1-cp190-100x_Position009_8_cmle.ics	38	1	0	1.2995999999999999	1.2927790998539732	1.0	0.30549004043139827	2.38658610046447	0.8017937037888107	0.8788303753666482	0.799549884429786	0.7111623254619429	0.5739359265884908	1.0032487025027677	200.0	3.8141942235411186	147.0	0.33894152509562475
758	Feb25-FISH2-3R4-rep1-cp190-100x_Position009_8_cmle.ics	40	1	0	1.2995999999999999	1.7328	1.0	0.31196564599881965	3.110607591611078	0.9485508848270486	0.9730276093962699	0.9388241864361424	0.8582618762289265	0.5401743126612513	0.9795593636310477	140.0	2.707384354623459	87.0	0.20059804546475749
759	Feb25-FISH2-3R4-rep1-cp190-100x_Position009_8_cmle.ics	40	2	0	1.083	0.1459114905355603	1.0	0.2515892116749826	2.437394193303939	0.2775541309381145	0.41167145632875307	0.24672189321574423	0.14520529616400424	0.8968225736569786	0.9526320434971549	120.0	2.2604302355161723	62.0	0.14295492895189613
760	Feb25-FISH2-3R4-rep1-cp190-100x_Position009_8_cmle.ics	42	1	0	1.5162	0.0	1.0	0.15196903242568832	3.1920668508613708	0.07571837123791365	0.20860381012907228	0.10552756215291964	0.037844054049964444	0.9430303167909209	0.9303732742625972	148.0	2.909571251106793	66.0	0.15217782759395398
761	Feb25-FISH2-3R4-rep1-cp190-100x_Position009_8_cmle.ics	43	1	0	1.5162	1.7810767241969185	1.0	0.2888643768680903	2.950403920959187	0.9001088627049181	0.9471439549180328	0.8997310450819672	0.8512871413934426	0.3849598575017505	0.995929930592772	212.0	4.082366695005491	156.0	0.35969304704025484
762	Feb25-FISH2-3R4-rep1-cp190-100x_Position009_8_cmle.ics	44	1	0	1.5162	0.4773698211006071	1.0	0.3046539511707223	2.575385272707008	0.4574688998001048	0.5675839850951928	0.4499699186834087	0.2870630931356376	0.8120801595427315	0.9995277044669575	224.0	4.3037286687890255	174.0	0.40119609092951497
763	Feb25-FISH2-3R4-rep1-cp190-100x_Position009_8_cmle.ics	44	2	0	1.2995999999999999	0.5260913608053412	1.0	0.25915367871038286	2.7371380424275364	0.4153317678110505	0.5335358161740447	0.4153317678110505	0.31134162671997206	0.8166941949213343	0.994448587440731	142.0	2.7286745176937677	81.0	0.18676369750167077
764	Feb25-FISH2-3R4-rep1-cp190-100x_Position009_8_cmle.ics	45	1	0	1.9493999999999998	0.0	1.0	0.16416543494586033	2.409689241260321	0.07740108390041156	0.2189329421512299	0.07740108390041156	0.02782758105483341	0.965148757438807	0.9312615689579324	246.0	4.865593946328304	147.0	0.33894152509562475
765	Feb25-FISH2-3R4-rep1-cp190-100x_Position009_8_cmle.ics	46	1	0	1.5162	0.815064591942846	1.0	0.2902109266441255	2.4910383043099804	0.6549078332798517	0.7503583270938068	0.6533746924804792	0.5313259885192713	0.6660698625292765	0.976595603792232	196.0	3.724803399719661	139.0	0.32049572781150915
766	Feb25-FISH2-3R4-rep1-cp190-100x_Position009_8_cmle.ics	47	1	0	1.2995999999999999	0.751125369937127	1.0	0.30258378519591916	2.5803205828874116	0.6548976919557637	0.7577697319639674	0.6548976919557637	0.5104161736633694	0.655029442586884	0.9748481746627433	182.0	3.4353407651849808	127.0	0.29282703188533565
767	Feb25-FISH2-3R4-rep1-cp190-100x_Position009_8_cmle.ics	48	1	0	2.3826	0.0	1.0	0.14567915490537486	2.91437897475589	0.07407294851301002	0.17940824302394137	0.07407294851301002	0.026551872944866193	0.9643931148212318	0.8633303399809586	272.0	5.446634301167781	161.0	0.37122167034282705
768	Feb25-FISH2-3R4-rep1-cp190-100x_Position009_8_cmle.ics	49	1	0	1.7328	0.42540144110901373	1.0	0.2991319523328198	3.1842236112004394	0.4534245554782954	0.5601532234031986	0.4428454355816033	0.31640508592430716	0.8051523446589776	1.0016725650284728	214.0	4.17387260459706	161.0	0.37122167034282705
769	Feb25-FISH2-3R4-rep1-cp190-100x_Position009_8_cmle.ics	50	1	0	2.166	0.0	1.0	0.16859054744005497	2.8453049928004552	0.07466589919415387	0.23386743580759797	0.07466589919415387	0.02695017268131538	0.9656241244927596	0.924295880309975	258.0	5.180576915473515	160.0	0.3689159456823127
770	Feb25-FISH2-3R4-rep1-cp190-100x_Position009_8_cmle.ics	51	1	0	1.7328	0.0	1.0	0.2736859450455289	3.1883494567484627	0.1887296370484173	0.35394747930482356	0.1887296370484173	0.027141958862462158	0.9310493737940172	0.984791794511658	214.0	4.173872604597061	154.0	0.3550815977192259
771	Feb25-FISH2-3R4-rep1-cp190-100x_Position009_8_cmle.ics	52	1	0	1.5162	0.8508028822180275	1.0	0.3044498994399707	2.684223016728151	0.6382431105897	0.7268148298896258	0.6338197620130726	0.5296974884478176	0.6742395818926565	1.0037368136743121	218.0	4.169642433056838	167.0	0.3850560183059138
772	Feb25-FISH2-3R4-rep1-cp190-100x_Position009_8_cmle.ics	53	1	0	1.5162	0.0	1.0	0.2506190222146619	3.5702139420187806	0.19679988111013413	0.33871227414021576	0.1875549556020657	0.026245557110480884	0.9198778767844807	0.9943683285632836	124.0	2.4200368058588895	65.0	0.14987210293343953
773	Feb25-FISH2-3R4-rep1-cp190-100x_Position009_8_cmle.ics	53	2	0	1.2995999999999999	2.031340052282519	1.0	0.32797520839427446	2.9700841610145274	0.9226163201109638	0.9556268344334774	0.9212664247588146	0.8814754727729823	0.3896182561054026	1.0156012704842314	146.0	2.841470590355645	95.0	0.21904384274887315
774	Feb25-FISH2-3R4-rep1-cp190-100x_Position009_8_cmle.ics	54	1	0	1.7328	0.5158750220536572	1.0	0.2543914830078951	3.073111361935523	0.5155477495609128	0.626700876924327	0.5097036708314843	0.343256808195461	0.7881679921585193	0.9907966840597675	224.0	4.350539166469865	159.0	0.3666102210217982
775	Feb25-FISH2-3R4-rep1-cp190-100x_Position009_8_cmle.ics	56	1	0	1.5162	0.7295574526778015	1.0	0.27462088780918464	2.8211714728750668	0.6331990702413551	0.7309630325415526	0.6187193529898746	0.5024358402852958	0.6697283675564691	0.9893250923930551	186.0	3.594947335527698	125.0	0.28821558256430674
776	Feb25-FISH2-3R4-rep1-cp190-100x_Position009_8_cmle.ics	57	1	0	1.2995999999999999	0.23070632344123612	1.0	0.3143224270587024	2.7037289621564757	0.3680634763203571	0.5356765021902636	0.36426150921563766	0.1745102901066204	0.8466616981453856	0.9898078211731244	174.0	3.3267748640633266	121.0	0.27899268392224896
777	Feb25-FISH2-3R4-rep1-cp190-100x_Position009_8_cmle.ics	58	1	0	1.5162	1.847138149621899	1.0	0.2869183232007768	2.7304818122942005	0.9582457646908168	0.987408947443749	0.9551271910992595	0.8823906051087358	0.41791571335600924	1.0017390773449728	192.0	3.7056283224194635	134.0	0.30896710450893683
778	Feb25-FISH2-3R4-rep1-cp190-100x_Position009_8_cmle.ics	59	1	0	1.5162	0.65253602307166	1.0	0.2747748676609148	2.405720590245145	0.585647548228039	0.6992816464318229	0.5789823435205306	0.44138872829489045	0.7333965489196417	0.9662075021126241	210.0	3.9908607854139215	150.0	0.3458586990771681
779	Feb25-FISH2-3R4-rep1-cp190-100x_Position009_8_cmle.ics	61	1	0	1.083	0.23070632344123612	1.0	0.31013286501782295	2.3106132980887355	0.3759270481632182	0.5329889668042209	0.3759270481632182	0.17996998816841256	0.8475949621158988	1.0032649918662884	158.0	2.9692115687774976	104.0	0.2397953646935032
780	Feb25-FISH2-3R4-rep1-cp190-100x_Position009_8_cmle.ics	62	1	0	1.5162	0.5836459621422412	1.0	0.28371700629930974	2.532814907956486	0.5408361385327232	0.6821961244121689	0.5408361385327232	0.40163205870116114	0.7610021824654963	0.9846796173498866	216.0	4.124947021146109	159.0	0.3666102210217982
781	Feb25-FISH2-3R4-rep1-cp190-100x_Position009_8_cmle.ics	63	1	0	1.9493999999999998	1.0317500441073144	1.0	0.26415388658029765	2.5346669895190184	0.6262786088193939	0.7339409442816243	0.6222737976248962	0.5142201290890918	0.7200812329358498	0.9910789760758021	334.0	6.434302840113235	295.0	0.680188774851764
782	Feb25-FISH2-3R4-rep1-cp190-100x_Position009_8_cmle.ics	65	1	0	1.5162	0.4773698211006071	1.0	0.2882305395200157	2.923917456377102	0.53635636760899	0.6557287502275984	0.5344564158994293	0.36044854693276546	0.7310369693960076	0.9911153410381339	184.0	3.550251923616969	126.0	0.2905213072248212
783	Feb25-FISH2-3R4-rep1-cp190-100x_Position009_8_cmle.ics	67	1	0	1.5162	1.3934633376079517	1.0	0.31808625617596653	2.9329705752537367	0.8556223072600284	0.9198098691428724	0.8544247906018357	0.7569609837030694	0.5063869650517285	0.9914704960019939	200.0	3.884409970062378	150.0	0.3458586990771681
784	Feb25-FISH2-3R4-rep1-cp190-100x_Position009_8_cmle.ics	68	1	0	2.166	1.7328	1.0	0.28767563457645207	2.981268299153723	0.914543483582194	0.9565408958981712	0.9090499003391964	0.7770465433437074	0.4435208113092089	0.9944030029611873	318.0	6.170360540189082	286.0	0.6594372529071338
785	Feb25-FISH2-3R4-rep1-cp190-100x_Position009_8_cmle.ics	69	1	0	1.7328	0.42540144110901373	1.0	0.2618084357118758	2.9872817356104964	0.4592293535918287	0.6150111120309226	0.4592293535918287	0.30281398651273267	0.792717859666556	0.9855868115811461	220.0	4.284553591488827	157.0	0.3619987717007692
786	Feb25-FISH2-3R4-rep1-cp190-100x_Position009_8_cmle.ics	70	1	0	1.5162	0.0	1.0	0.2573263627785134	3.043676535845752	0.1374420936611723	0.3030852994555354	0.1374420936611723	0.030185880383528495	0.9499565186501336	0.9647375595377292	186.0	3.6417578332085374	121.0	0.27899268392224896
787	Feb25-FISH2-3R4-rep1-cp190-100x_Position009_8_cmle.ics	72	1	0	1.5162	1.5413575878012387	1.0	0.2742150448010988	2.391611084171073	0.9020258897695627	0.961054411359672	0.8990727422958044	0.8048130183309361	0.49261482854723	0.9780712780850965	192.0	3.658817824738624	131.0	0.3020499305273935
788	Feb25-FISH2-3R4-rep1-cp190-100x_Position009_8_cmle.ics	73	1	0	1.083	0.10317500441073144	1.0	0.26627900372109287	2.9894408561025863	0.306531386817686	0.4536781076759858	0.29894057349491204	0.12691451369484333	0.8863151092801456	0.9675697762488088	124.0	2.37322630817805	67.0	0.15448355225446841
789	Feb25-FISH2-3R4-rep1-cp190-100x_Position009_8_cmle.ics	76	1	0	1.5162	0.32626801153583	1.0	0.2792263383051301	3.2460615254815375	0.43200685645145026	0.5531459012536551	0.43200685645145026	0.2681620340805969	0.8308130322377529	1.0005256107540852	178.0	3.462976185565623	118.0	0.27207550994070556
790	Feb25-FISH2-3R4-rep1-cp190-100x_Position009_8_cmle.ics	78	1	0	1.5162	0.42540144110901373	1.0	0.2774693236078138	3.1707122838221444	0.4487027667133168	0.5749237449312807	0.4513367064987261	0.3126780780134209	0.7871221259159815	0.9887997705251773	198.0	3.8631198069920694	138.0	0.3181900031509946
791	Feb25-FISH2-3R4-rep1-cp190-100x_Position010_9_cmle.ics	1	1	0	1.5162	1.1179489136237186	1.0	0.3079536876373948	2.891571107513653	0.747176380572656	0.832162236152156	0.7420450796369482	0.647551225264813	0.6180144800888165	0.9950706153049294	194.0	3.7503237343301925	141.0	0.325107177132538
792	Feb25-FISH2-3R4-rep1-cp190-100x_Position010_9_cmle.ics	2	1	0	1.2995999999999999	0.0	1.0	0.29498890793847904	2.8515883262530592	0.18272379912663755	0.3307984319174275	0.18272379912663755	0.035430726478761415	0.9177805916922172	1.008285309762207	136.0	2.641398779642422	81.0	0.18676369750167077
793	Feb25-FISH2-3R4-rep1-cp190-100x_Position010_9_cmle.ics	3	1	0	0.8664	0.0	1.0	0.2715854417326567	2.2636290668360473	0.15097590997010726	0.2944786354844382	0.1097239317742219	0.03839458413926499	0.9313987028328068	0.9808089984930717	108.0	2.0624735105730605	55.0	0.12681485632829495
794	Feb25-FISH2-3R4-rep1-cp190-100x_Position010_9_cmle.ics	4	1	0	1.7328	0.10317500441073144	1.0	0.2766243617052998	2.7165773990308684	0.31964521822748293	0.481005130670783	0.29923640941614105	0.09104251940608216	0.8892507782403496	0.9871103000263395	216.0	4.195162767667369	157.0	0.3619987717007692
795	Feb25-FISH2-3R4-rep1-cp190-100x_Position010_9_cmle.ics	5	1	0	1.7328	1.0841098665386142	1.0	0.2674963867219857	3.023050953103831	0.7278181286986771	0.8040847663760947	0.7269824230029691	0.6394405527887431	0.6182851905925404	0.9732242281283917	210.0	4.084481780775603	148.0	0.3412472497561391
796	Feb25-FISH2-3R4-rep1-cp190-100x_Position010_9_cmle.ics	6	1	0	1.7328	0.5556144027286182	1.0	0.24581849238479805	2.970617199626256	0.5382582877066819	0.660364059818583	0.5294666448748332	0.40856282857998966	0.8055022982553686	0.9862665143992574	216.0	4.171757518826949	148.0	0.3412472497561391
797	Feb25-FISH2-3R4-rep1-cp190-100x_Position010_9_cmle.ics	7	1	0	1.7328	0.3720027687491155	1.0	0.2640817246176654	3.268094792128652	0.43788837157537425	0.5686841893738446	0.43788837157537425	0.27608465804752275	0.8001323964338726	0.9882313643260949	224.0	4.373944415310285	162.0	0.37352739500334153
798	Feb25-FISH2-3R4-rep1-cp190-100x_Position010_9_cmle.ics	8	1	0	1.5162	0.0	1.0	0.1975319255831899	3.288930946067181	0.2708148182796202	0.4915162074933346	0.26405584919781094	0.032783338790401795	0.8991145676758371	0.9396501695061761	158.0	3.1096430618200164	83.0	0.1913751468226997
799	Feb25-FISH2-3R4-rep1-cp190-100x_Position010_9_cmle.ics	9	1	0	1.7328	0.2918229810711206	1.0	0.2727950530544802	2.6677554308044527	0.37733140007780175	0.5256073840930792	0.3705272836580967	0.21249071683700535	0.8216214859550696	0.982680875930455	202.0	3.882294884292267	141.0	0.325107177132538
800	Feb25-FISH2-3R4-rep1-cp190-100x_Position010_9_cmle.ics	10	1	0	1.7328	2.1003330663048003	1.0	0.2596531355846011	3.057599818749124	0.9415344199013511	0.968840472871542	0.9411055114733005	0.9023194563585675	0.37276087513666506	0.9881530355037714	214.0	4.150467355756639	150.0	0.3458586990771681
801	Feb25-FISH2-3R4-rep1-cp190-100x_Position010_9_cmle.ics	11	1	0	1.7328	0.0	1.0	0.2837675482936341	3.064769095508552	0.19011437456285568	0.41174087846507623	0.20621638077219184	0.02365233755843267	0.9200083738659891	0.9858274265717705	250.0	4.884769023628502	198.0	0.45653348278186184
802	Feb25-FISH2-3R4-rep1-cp190-100x_Position010_9_cmle.ics	12	1	0	1.7328	1.2032169749388533	1.0	0.26060776564257615	3.2494626154456587	0.786614815279433	0.8503209349975956	0.7858551645793695	0.6832047502561208	0.5466028884646414	0.9755061467226366	208.0	4.063191617705293	144.0	0.33202435111408135
803	Feb25-FISH2-3R4-rep1-cp190-100x_Position010_9_cmle.ics	13	1	0	1.5162	0.0	1.0	0.28890164313983585	3.3014717078099287	0.16099355322224176	0.32916803682999013	0.15809517982915658	0.029205509203673822	0.9462595745696675	1.0087918377224945	148.0	2.9095712511067933	91.0	0.20982094410681532
804	Feb25-FISH2-3R4-rep1-cp190-100x_Position010_9_cmle.ics	14	1	0	0.8664	0.10317500441073144	1.0	0.2386855112709348	2.024066052964757	0.28548846032247865	0.39982552897507057	0.28548846032247865	0.08494631210407372	0.855859605309426	0.8614323842739543	110.0	2.0135479271221097	53.0	0.12220340700726606
805	Feb25-FISH2-3R4-rep1-cp190-100x_Position010_9_cmle.ics	15	1	0	1.5162	0.3720027687491155	1.0	0.30696027392889	2.956896856652424	0.4504987804950419	0.607592382693118	0.444582252790619	0.2801538178516536	0.7820114253484588	0.9990355282088778	220.0	4.261148342648408	170.0	0.39197319228745714
806	Feb25-FISH2-3R4-rep1-cp190-100x_Position010_9_cmle.ics	16	1	0	1.7328	0.0	1.0	0.26060776564257615	2.9631057723606196	0.20987336128951364	0.38199194750553783	0.19642931776703493	0.02839967121302888	0.9228200937990119	0.9727741889146594	208.0	4.0163811200244535	144.0	0.33202435111408135
807	Feb25-FISH2-3R4-rep1-cp190-100x_Position010_9_cmle.ics	18	1	0	1.7328	1.3412750573395087	1.0	0.2774693236078138	2.8935778874472535	0.8138212090833805	0.8810784698310306	0.8128259890453152	0.7359797469090064	0.5225355122978498	0.9893400943644323	198.0	3.8163093093112295	138.0	0.3181900031509946
808	Feb25-FISH2-3R4-rep1-cp190-100x_Position010_9_cmle.ics	19	1	0	1.7328	1.5938084136021913	1.0	0.2917507717704062	3.2966889069230434	0.8726294070153404	0.9303758858885799	0.8712957148410634	0.7843246314404474	0.4774724103599443	1.0028616051321368	222.0	4.352654252239977	168.0	0.3873617429664282
809	Feb25-FISH2-3R4-rep1-cp190-100x_Position010_9_cmle.ics	20	1	0	1.7328	0.0	1.0	0.2486378218824009	2.9301896689034823	0.13410805857234775	0.2872040348106408	0.13410805857234775	0.027284367058578847	0.9567586228492223	0.9620387268517419	220.0	4.284553591488828	153.0	0.35277587305871144
810	Feb25-FISH2-3R4-rep1-cp190-100x_Position010_9_cmle.ics	21	1	0	1.5162	2.1136050815313894	1.0	0.29498817492864543	2.622785966502904	0.9668492626943791	0.9860581011331501	0.9616086907798894	0.9126604307156841	0.3939540354538642	0.9974306478942891	206.0	3.9482804592733043	151.0	0.3481644237376825
811	Feb25-FISH2-3R4-rep1-cp190-100x_Position010_9_cmle.ics	22	1	0	1.7328	0.2166	1.0	0.29967127155655016	3.0922817814884165	0.5074435116385164	0.7426364556404461	0.5102646523651961	0.19316948343759668	0.8092518054271894	1.0009626154748716	238.0	4.640001801004549	189.0	0.43578196083723186
812	Feb25-FISH2-3R4-rep1-cp190-100x_Position010_9_cmle.ics	24	1	0	2.166	0.3095250132321943	1.0	0.2848726902451156	2.9843616636224746	0.3612124150240742	0.5089479512125252	0.3562846376747722	0.17367040909641807	0.8692744322352068	0.9935592158395505	374.0	7.2579953318065495	363.0	0.8369780517667469
813	Feb25-FISH2-3R4-rep1-cp190-100x_Position010_9_cmle.ics	25	1	0	1.2995999999999999	0.10317500441073144	1.0	0.19154992512711622	3.2461080993649345	0.30616072189680577	0.48559981489825493	0.2935932876261919	0.08841652763739542	0.8699749595614735	0.8044791713462116	130.0	2.4605020462293963	61.0	0.1406492042913817
814	Feb25-FISH2-3R4-rep1-cp190-100x_Position010_9_cmle.ics	26	1	0	1.5162	0.0	1.0	0.2780232694705515	2.1316159565289285	0.24928312684545373	0.4374874433046178	0.2450214605339259	0.026075309731819426	0.8872843538773255	0.9876587129383231	222.0	4.188817510357035	164.0	0.3781388443243705
815	Feb25-FISH2-3R4-rep1-cp190-100x_Position010_9_cmle.ics	27	1	0	2.166	1.37509100994251	1.0	0.29661103531999444	3.3760008347021384	0.7586893948981546	0.8612584898251899	0.7556423061821179	0.6316803120426527	0.6031390339026007	0.9978743982507216	330.0	6.508748758174713	307.0	0.7078574707779374
816	Feb25-FISH2-3R4-rep1-cp190-100x_Position010_9_cmle.ics	28	1	0	1.2995999999999999	0.4773698211006071	1.0	0.33248209266823814	2.588855348102993	0.5584011979008483	0.692949618946045	0.5486046856569737	0.3562766190378652	0.7650528179937744	1.0056855789014258	190.0	3.6375276616683156	142.0	0.3274129017930525
817	Feb25-FISH2-3R4-rep1-cp190-100x_Position010_9_cmle.ics	29	1	0	1.083	0.0	1.0	0.2995421726268352	2.958194980589222	0.2271311919611283	0.36480329931754096	0.2271311919611283	0.03153732398894104	0.9023715098116916	0.9649105645979753	112.0	2.151864334394518	61.0	0.1406492042913817
818	Feb25-FISH2-3R4-rep1-cp190-100x_Position010_9_cmle.ics	30	1	0	1.5162	1.0452244593809161	1.0	0.292485254811594	3.2528971605803063	0.7993935152787497	0.8932477119609216	0.795702465730869	0.635148671084949	0.5870222165185671	0.9866737816031049	202.0	3.905700133132687	146.0	0.3366358004351103
819	Feb25-FISH2-3R4-rep1-cp190-100x_Position010_9_cmle.ics	31	1	0	1.5162	0.0	1.0	0.12713344459996265	2.785922184971005	0.18926629281699428	0.35674137131889727	0.18926629281699428	0.02715088685933634	0.9274491190604082	0.6686156166647202	196.0	3.560966657836722	92.0	0.21212666876732977
820	Feb25-FISH2-3R4-rep1-cp190-100x_Position010_9_cmle.ics	32	1	0	1.9493999999999998	1.6162859307598463	1.0	0.26350718523610217	3.470053564902957	0.8553803074461398	0.9083204754557404	0.8538830790330876	0.786207783301903	0.5147619798542068	0.9825854583691289	236.0	4.665522135615079	175.0	0.40350181559002946
821	Feb25-FISH2-3R4-rep1-cp190-100x_Position010_9_cmle.ics	33	1	0	1.083	0.5097226605744432	1.0	0.3382270538663681	2.3184973556243147	0.6236417564928018	0.7318961151703682	0.6168270274180714	0.4448527815958909	0.7426912781855973	1.0087460408623177	104.0	1.9730826867516031	58.0	0.13373203030983835
822	Feb25-FISH2-3R4-rep1-cp190-100x_Position010_9_cmle.ics	34	1	0	1.7328	1.6561605642762027	1.0	0.29498817492864543	3.034383668484983	0.8984959152013103	0.9490781737920382	0.8949204679374929	0.8135507453842108	0.49327047120008866	0.992104932509144	206.0	4.018496205794564	151.0	0.3481644237376825
823	Feb25-FISH2-3R4-rep1-cp190-100x_Position010_9_cmle.ics	35	1	0	1.5162	0.0	1.0	0.29498817492864543	2.6845948170049265	0.2293723015609432	0.4056061109266025	0.2242975755562936	0.02739289272666888	0.9120186662208629	0.9940513212492579	206.0	3.9482804592733047	151.0	0.3481644237376825
824	Feb25-FISH2-3R4-rep1-cp190-100x_Position010_9_cmle.ics	36	1	0	1.2995999999999999	0.0	1.0	0.16131882597253966	2.1309630652580274	0.10650921909680414	0.23907997620878244	0.10650921909680414	0.037188284276036154	0.9642679685923818	0.9235305092202696	148.0	2.8159502557451135	68.0	0.15678927691498287
825	Feb25-FISH2-3R4-rep1-cp190-100x_Position010_9_cmle.ics	38	1	0	1.7328	0.10317500441073144	1.0	0.2759797019520922	2.852763465104083	0.34007238394964595	0.5253690007867821	0.337573564122738	0.08879307631785996	0.8545533953199114	0.9742119097638487	218.0	4.193047681897259	159.0	0.3666102210217982
826	Feb25-FISH2-3R4-rep1-cp190-100x_Position010_9_cmle.ics	39	1	0	1.9493999999999998	0.0	1.0	0.16339924996758795	2.458619159231962	0.06914843479991202	0.2698857388226176	0.06914843479991202	0.025088235602149074	0.934427424213989	0.8547021994241687	282.0	5.506274618838487	180.0	0.4150304388926017
827	Feb25-FISH2-3R4-rep1-cp190-100x_Position010_9_cmle.ics	40	1	0	2.166	0.0	1.0	0.15753317872355777	3.2266577003835777	0.1088147908150252	0.2400922357872097	0.07855897092987185	0.02752597147446282	0.9569759245822939	0.8880124051402594	246.0	4.888999195168724	144.0	0.33202435111408135
828	Feb25-FISH2-3R4-rep1-cp190-100x_Position010_9_cmle.ics	42	1	0	1.083	0.0	1.0	0.2840257821051629	2.54516915489054	0.15055427085239592	0.29089653795604653	0.15055427085239592	0.025204212347568585	0.9640060293001779	0.9859550850260759	132.0	2.5286027069805446	76.0	0.1752350741990985
829	Feb25-FISH2-3R4-rep1-cp190-100x_Position010_9_cmle.ics	43	1	0	1.9493999999999998	0.23070632344123612	1.0	0.287535314817357	3.147184640712004	0.3670504709632942	0.5355802960993651	0.3569951284912797	0.13973878962623834	0.8550069401243099	0.9862343579998833	300.0	5.861722828354204	262.0	0.604099861054787
830	Feb25-FISH2-3R4-rep1-cp190-100x_Position010_9_cmle.ics	45	1	0	2.5991999999999997	0.46141264688247224	1.0	0.28050405557373503	3.619289519869767	0.4491977737235208	0.6006704931360101	0.44691929339920444	0.2585232293516119	0.8257075374559284	0.9941436978745226	378.0	7.487817648670523	366.0	0.8438952257482901
831	Feb25-FISH2-3R4-rep1-cp190-100x_Position010_9_cmle.ics	46	1	0	1.2995999999999999	1.0389843448820495	1.0	0.23941770333991058	3.099673105224453	0.72675091645765	0.7912727506592063	0.7251752524278089	0.645017364460737	0.6046596054268598	0.9797943838781299	122.0	2.375341393948161	62.0	0.14295492895189613
832	Feb25-FISH2-3R4-rep1-cp190-100x_Position010_9_cmle.ics	47	1	0	1.5162	0.43046674663324214	1.0	0.2991993003418851	3.071497044076869	0.4386420950533463	0.5830095607593183	0.43564916170153806	0.2921795760011085	0.8064941322557821	0.9861064509084179	168.0	3.2629043748524	112.0	0.25824116197761887
833	Feb25-FISH2-3R4-rep1-cp190-100x_Position010_9_cmle.ics	47	2	0	1.2995999999999999	0.20635000882146287	1.0	0.24936775183065954	3.3837244711367895	0.2881862269641125	0.4077816267147014	0.2962006373839546	0.17576001108493833	0.8847700522801815	0.9829828453942264	128.0	2.5328328785207668	68.0	0.15678927691498287
834	Feb25-FISH2-3R4-rep1-cp190-100x_Position010_9_cmle.ics	48	1	0	1.9493999999999998	0.3634229110571259	1.0	0.22191647088350935	2.878792734323515	0.468913064739758	0.6272501855378296	0.468913064739758	0.24410162295261162	0.7893594244372426	0.9379635710552603	248.0	4.816668362877353	173.0	0.3988903662690006
835	Feb25-FISH2-3R4-rep1-cp190-100x_Position010_9_cmle.ics	49	1	0	1.5162	0.0	1.0	0.177781846764095	2.9665302875075037	0.09302068843699632	0.23255724095294872	0.09302068843699632	0.03328475856130357	0.959714100562471	0.9565888461844768	174.0	3.420395859425005	91.0	0.20982094410681532
836	Feb25-FISH2-3R4-rep1-cp190-100x_Position010_9_cmle.ics	50	1	0	1.5162	0.72222503087512	1.0	0.305741149747505	2.879843893720809	0.6025364078347316	0.7081791338033279	0.5988802741821145	0.44545104409129727	0.7231311308606204	0.9963451612727552	228.0	4.393119492610485	179.0	0.4127247142320873
837	Feb25-FISH2-3R4-rep1-cp190-100x_Position010_9_cmle.ics	51	1	0	1.083	0.42540144110901373	1.0	0.21586508614541486	2.0641904983651376	0.5485440407755463	0.6605826732888316	0.5415936635727835	0.3953895831221674	0.7117448025839324	0.8777944845157795	118.0	2.1689243259246043	56.0	0.12912058098880944
838	Feb25-FISH2-3R4-rep1-cp190-100x_Position010_9_cmle.ics	52	1	0	0.8664	0.41270001764292574	1.0	0.2881764887477712	2.566219351296773	0.40536627687263477	0.5067730483241696	0.40536627687263477	0.29252383208162785	0.830794943291806	0.9990160195905742	102.0	1.951792523681294	52.0	0.1198976823467516
839	Feb25-FISH2-3R4-rep1-cp190-100x_Position010_9_cmle.ics	52	2	0	1.5162	0.5097226605744432	1.0	0.29990922299818334	2.9910287157570417	0.4810221581140853	0.5935452450273317	0.47885052454531424	0.32084821452333173	0.7976510719922454	0.9962392054312478	192.0	3.7056283224194635	137.0	0.3158842784904802
840	Feb25-FISH2-3R4-rep1-cp190-100x_Position010_9_cmle.ics	53	1	0	1.7328	1.5162	1.0	0.3116977405028503	3.0411517670806005	0.9306582209384311	0.9633759410466941	0.9122580571792481	0.7966514658721314	0.548236184640835	1.0033934414468195	224.0	4.3739444153102855	176.0	0.4058075402505439
841	Feb25-FISH2-3R4-rep1-cp190-100x_Position010_9_cmle.ics	54	1	0	1.7328	0.3095250132321943	1.0	0.2481866380484583	2.8203016004790533	0.425043531460304	0.563035319309144	0.4145548025789449	0.22691067814955998	0.8090103002213865	0.9756556795868714	238.0	4.569786054483289	172.0	0.3965846416084861
842	Feb25-FISH2-3R4-rep1-cp190-100x_Position010_9_cmle.ics	55	1	0	1.5162	0.41270001764292574	1.0	0.28338543426035845	2.955407077478552	0.4759470644413116	0.5942289326481422	0.4714448133157488	0.335354040656692	0.7766764017463045	0.9991216910240773	168.0	3.2629043748524	109.0	0.25132398799607547
843	Feb25-FISH2-3R4-rep1-cp190-100x_Position010_9_cmle.ics	56	1	0	1.7328	0.815064591942846	1.0	0.2747748676609148	3.1138902310812617	0.631652243111509	0.7253788255578766	0.627116283696409	0.5245200437680294	0.6868542154936186	0.9925103181358215	210.0	4.084481780775602	150.0	0.3458586990771681
844	Feb25-FISH2-3R4-rep1-cp190-100x_Position010_9_cmle.ics	57	1	0	1.2995999999999999	0.20635000882146287	1.0	0.23458213361577784	3.035858920168196	0.4232155551952506	0.5637947592262313	0.41802716422005765	0.22798987265992343	0.7997788588236101	0.9529437135261885	148.0	2.886166002266373	82.0	0.18906942216218525
845	Feb25-FISH2-3R4-rep1-cp190-100x_Position010_9_cmle.ics	58	1	0	1.5162	1.1321417835580119	1.0	0.28649227870854427	2.6030250322698865	0.7577293775076814	0.8295116628439658	0.7556645008129679	0.6481239915179317	0.5950974242116761	0.9977517025561412	218.0	4.146237184216417	162.0	0.37352739500334153
846	Feb25-FISH2-3R4-rep1-cp190-100x_Position010_9_cmle.ics	59	1	0	1.083	0.0	1.0	0.19085175370557994	2.23614872918665	0.11162229848808089	0.25224005194323346	0.11162229848808089	0.039541786476208145	0.9368286456481608	0.9251562296402445	120.0	2.2604302355161723	54.0	0.12450913166778053
847	Feb25-FISH2-3R4-rep1-cp190-100x_Position010_9_cmle.ics	60	1	0	1.5162	0.0	1.0	0.2500362665175166	2.855008943386262	0.20286539674160103	0.4071238983473377	0.20286539674160103	0.026208701772909244	0.9166415682692962	0.9782731901555269	204.0	3.9269902962029954	137.0	0.3158842784904802
848	Feb25-FISH2-3R4-rep1-cp190-100x_Position010_9_cmle.ics	61	1	0	1.2995999999999999	0.0	1.0	0.21098016879260037	1.9008957845100658	0.1632717678100264	0.27144840994306346	0.14539091792806555	0.025529787529509792	0.9345729816867432	0.8700557230821457	202.0	3.7886738889305875	124.0	0.28590985790379225
849	Feb25-FISH2-3R4-rep1-cp190-100x_Position010_9_cmle.ics	62	1	0	1.7328	0.0	1.0	0.26962149742260655	3.0468923012370044	0.15396978671833988	0.3151558945710712	0.15127379247325068	0.02693401942930468	0.942309544589982	0.9839852695866541	216.0	4.218568016507789	155.0	0.35738732237974036
850	Feb25-FISH2-3R4-rep1-cp190-100x_Position010_9_cmle.ics	63	1	0	1.7328	0.5260913608053412	1.0	0.27002182783076717	2.948961524132532	0.5784198013792173	0.698093881198469	0.5706722419868823	0.39915948675580437	0.7374656550051992	0.9990185597928455	180.0	3.5076715974763513	118.0	0.27207550994070556
851	Feb25-FISH2-3R4-rep1-cp190-100x_Position010_9_cmle.ics	64	1	0	1.5162	2.1355163616571726	1.0	0.31057215406554073	3.2319134099204074	0.9485916115992132	0.9749797537787275	0.9476184318876284	0.9099876821309233	0.34133272623525346	0.9960260299461865	198.0	3.8631198069920694	146.0	0.3366358004351103
852	Feb25-FISH2-3R4-rep1-cp190-100x_Position010_9_cmle.ics	65	1	0	1.5162	1.3477239015757756	1.0	0.2660157372343133	3.2522189579550216	0.6944405917706888	0.7721119394359686	0.6935708506703653	0.6148592810910772	0.692086657967724	0.9791480508934896	162.0	3.1522233879606336	100.0	0.23057246605144538
853	Feb25-FISH2-3R4-rep1-cp190-100x_Position010_9_cmle.ics	65	2	0	1.9493999999999998	0.5260913608053412	1.0	0.31432012314608915	3.36310405325643	0.46189031437817846	0.598416551086454	0.45956715210355986	0.2908229311141933	0.8237761650503966	1.0002542018518243	280.0	5.484984455768174	247.0	0.5695139911470701
854	Feb25-FISH2-3R4-rep1-cp190-100x_Position010_9_cmle.ics	66	1	0	0.8664	0.20635000882146287	1.0	0.32972984119309784	2.2797794207333397	0.5047085029572164	0.6943467240187419	0.49564482679161226	0.2260235041093786	0.8141436560230565	0.9638782847350748	112.0	2.1050538367136777	64.0	0.14756637827292504
855	Feb25-FISH2-3R4-rep1-cp190-100x_Position010_9_cmle.ics	67	1	0	2.166	1.6492389287194178	1.0	0.29509040007649956	3.253419051453616	0.8262298369489629	0.896030300775956	0.8214395456177406	0.7142127070482943	0.5854255580926473	0.9934380248777303	332.0	6.506633672404603	309.0	0.7124689200989662
856	Feb25-FISH2-3R4-rep1-cp190-100x_Position010_9_cmle.ics	68	1	0	1.2995999999999999	0.42540144110901373	1.0	0.3156212800630772	3.4070397437780424	0.5253299147877234	0.6523489932885906	0.5184526053842093	0.38635095392504337	0.7470197445077515	1.0051553549548973	116.0	2.264660407056395	66.0	0.15217782759395398
857	Feb25-FISH2-3R4-rep1-cp190-100x_Position010_9_cmle.ics	69	1	0	1.2995999999999999	0.0	1.0	0.20648634706017469	3.274725689716672	0.10714046262152196	0.29247401944351326	0.10714046262152196	0.038317130405631915	0.9437591036947388	0.9126249731200454	124.0	2.443442054699309	59.0	0.13603775497035278
858	Feb25-FISH2-3R4-rep1-cp190-100x_Position010_9_cmle.ics	70	1	0	1.7328	0.0	1.0	0.20901202035109231	3.0254985685267006	0.07780919254995287	0.2871434479859515	0.13048430730427354	0.02741560387554326	0.9586553255676141	0.9285907011372193	228.0	4.439929990291323	148.0	0.3412472497561391
859	Feb25-FISH2-3R4-rep1-cp190-100x_Position010_9_cmle.ics	71	1	0	1.9493999999999998	1.2944547249242173	1.0	0.28149335001056175	2.861284909994236	0.7569054857467422	0.8420013687596896	0.7551409962149604	0.6657339857444143	0.5951065908624231	0.9946826384504238	264.0	5.104015911641924	214.0	0.4934250773500932
860	Feb25-FISH2-3R4-rep1-cp190-100x_Position010_9_cmle.ics	72	1	0	1.7328	0.7252201245704302	1.0	0.2930126392722709	3.044363481290888	0.5819870238960263	0.6947188596694649	0.5816623636298048	0.4316255172662575	0.7353853295497043	0.9955647680124287	244.0	4.703872290215476	194.0	0.44731058413980407
861	Feb25-FISH2-3R4-rep1-cp190-100x_Position010_9_cmle.ics	73	1	0	1.9493999999999998	0.0	1.0	0.16978579123856874	2.716400281758876	0.07960748635300234	0.2281851117754094	0.07960748635300234	0.02867900311931375	0.9688429801777229	0.9366463723438863	216.0	4.265378514188629	123.0	0.2836041332432778
862	Feb25-FISH2-3R4-rep1-cp190-100x_Position010_9_cmle.ics	74	1	0	1.5162	0.23070632344123612	1.0	0.25384696959536246	2.7327402788632345	0.45722470851052777	0.6597829878505852	0.45722470851052777	0.2098798417681592	0.7946516500907916	0.981243523950464	200.0	3.8375994723815383	134.0	0.30896710450893683
863	Feb25-FISH2-3R4-rep1-cp190-100x_Position010_9_cmle.ics	75	1	0	0.8664	0.2918229810711206	1.0	0.2549151063769329	1.912314684632151	0.3104116004683419	0.4547263733294536	0.31394148497634045	0.17974352046224512	0.8487868769072163	0.9317600418751928	132.0	2.411576462778445	72.0	0.16601217555704068
864	Feb25-FISH2-3R4-rep1-cp190-100x_Position010_9_cmle.ics	75	2	0	1.083	0.0	1.0	0.10842174090679449	1.3036473524323866	0.36780426634520125	0.5447557486195692	0.3574293849895039	0.020347930912643152	0.8872597241870338	0.5848739469214164	230.0	4.273978162638272	108.0	0.24901826333556107
865	Feb25-FISH2-3R4-rep1-cp190-100x_Position010_9_cmle.ics	76	1	0	1.083	1.449626260897894	1.0	0.3126783182461922	2.9917999623136273	0.9218170007423905	0.9583410665676813	0.9175018559762435	0.8649313288789904	0.4241538359849471	0.9996091206794132	114.0	2.1965597463052466	64.0	0.14756637827292504
866	Feb25-FISH2-3R4-rep1-cp190-100x_Position010_9_cmle.ics	77	1	0	1.5162	0.10317500441073144	1.0	0.2525071255778833	2.4850277402984378	0.36776403298749666	0.5478717744080872	0.3599162011173184	0.09249467943602022	0.8523089573220309	0.9675438164470731	216.0	4.124947021146109	150.0	0.3458586990771681
867	Feb25-FISH2-3R4-rep1-cp190-100x_Position010_9_cmle.ics	78	1	0	1.5162	0.8595614345612763	1.0	0.2795679985921581	3.477017136372305	0.7644505900714658	0.8469373784945647	0.7601106212863832	0.6321294597628762	0.5920530620693619	0.9971683922803435	128.0	2.509427629680347	72.0	0.16601217555704068
868	Feb25-FISH2-3R4-rep1-cp190-100x_Position010_9_cmle.ics	79	1	0	2.8158	0.42540144110901373	1.0	0.2673130629737791	3.5669713568915045	0.4338466881559383	0.6067376463820966	0.43209715755543254	0.23174225897828282	0.8188053508535661	0.9881686449925703	448.0	8.841509825982257	461.0	1.0629390684971634
869	Feb25-FISH2-3R4-rep1-cp190-100x_Position010_9_cmle.ics	80	1	0	1.083	0.10317500441073144	1.0	0.3116067213279376	3.025387225099523	0.37187179227688705	0.5218522748630167	0.35916378724573145	0.12760774335323627	0.8398276329133731	1.003548587406486	120.0	2.3306459820374323	69.0	0.1590950015754973
870	Feb25-FISH2-3R4-rep1-cp190-100x_Position010_9_cmle.ics	81	1	0	1.7328	0.0	1.0	0.15353964049482655	3.301349448108054	0.10198815050085512	0.20832824334229172	0.0729293916442707	0.03644942584901051	0.9509756222049953	0.936258655580138	146.0	2.9584968345577436	65.0	0.14987210293343953
871	Feb25-FISH2-3R4-rep1-cp190-100x_Position010_9_cmle.ics	83	1	0	1.5162	0.0	1.0	0.24598961058317145	2.2115362678317045	0.15492156217431846	0.33280881465635453	0.15492156217431846	0.027960616532280182	0.9415879627030425	0.977737661743285	214.0	4.1036568580758	146.0	0.3366358004351103
872	Feb25-FISH2-3R4-rep1-cp190-100x_Position010_9_cmle.ics	84	1	0	1.5162	0.9342894015681998	1.0	0.3105821927319956	2.6198532967115002	0.6946101493094874	0.7770280524392664	0.6881252845518965	0.5580456683905161	0.6676780602313985	1.002567080772246	220.0	4.214337844967567	171.0	0.3942789169479716
873	Feb25-FISH2-3R4-rep1-cp190-100x_Position010_9_cmle.ics	86	1	0	1.7328	0.9755754663213545	1.0	0.31524982283748054	2.9691883466970106	0.6971514327783441	0.78472930116661	0.6908936459395175	0.5596245327896704	0.6433276205040804	1.0046454111813705	224.0	4.350539166469865	177.0	0.40811326491105837
874	Feb25-FISH2-3R4-rep1-cp190-100x_Position010_9_cmle.ics	87	1	0	1.083	1.4605997195981766	1.0	0.28738770534290325	2.7781619476504433	0.8577357824090427	0.9130828329212293	0.8562198280937242	0.7895877487342517	0.5280148759433495	0.9988623087013095	128.0	2.462617131999507	73.0	0.16831790021755516
875	Feb25-FISH2-3R4-rep1-cp190-100x_Position010_9_cmle.ics	88	1	0	1.5162	0.23070632344123612	1.0	0.28506183420143066	2.877965948899373	0.3642363624862061	0.48565082622844813	0.3564274317685014	0.20217117794662373	0.8458349323029103	0.9987998601179194	200.0	3.884409970062378	142.0	0.3274129017930525
876	Feb25-FISH2-3R4-rep1-cp190-100x_Position010_9_cmle.ics	89	1	0	1.2995999999999999	0.1459114905355603	1.0	0.2645999334001833	3.8155654329067414	0.28966882313099934	0.41071887334469953	0.28966882313099934	0.14013125627671252	0.8778658430969752	1.0102916470997436	118.0	2.3561663166479634	62.0	0.14295492895189613
877	Feb25-FISH2-3R4-rep1-cp190-100x_Position010_9_cmle.ics	89	2	0	1.2995999999999999	0.65253602307166	1.0	0.2696112908895111	2.70390384262584	0.5275065978466497	0.6127618702851672	0.5318506667912278	0.4313356844244109	0.7455802203683799	0.9784391774072742	116.0	2.2178499093755555	61.0	0.1406492042913817
878	Feb25-FISH2-3R4-rep1-cp190-100x_Position010_9_cmle.ics	90	1	0	1.5162	1.4132678801190723	1.0	0.3049786146593797	2.6232060219662614	0.8633109428257676	0.9319513969109656	0.8622199403870563	0.7675487385729973	0.517400624421317	0.9948168804237185	190.0	3.684338159349155	136.0	0.31357855382996574
879	Feb25-FISH2-3R4-rep1-cp190-100x_Position011_10_cmle.ics	1	1	0	1.5162	0.0	1.0	0.1702560337012424	2.9526919892417967	0.14970613681792416	0.2803305587875533	0.149682269757451	0.02609266386228706	0.9332135799691468	0.8938495891691153	170.0	3.307599786763128	86.0	0.19829232080424306
880	Feb25-FISH2-3R4-rep1-cp190-100x_Position011_10_cmle.ics	3	1	0	1.9493999999999998	0.3095250132321943	1.0	0.2500735725158908	2.8870469471582174	0.33611818389485354	0.4686098404862856	0.33611818389485354	0.17350111152588268	0.8717512085975013	0.9720856406729224	266.0	5.172116572393073	204.0	0.47036783074494865
881	Feb25-FISH2-3R4-rep1-cp190-100x_Position011_10_cmle.ics	3	2	0	1.9493999999999998	0.6921189703237084	1.0	0.2858757723144158	3.1557036010956554	0.46164539259985626	0.57851439969245	0.458238384693815	0.35503501724397296	0.8005654755271718	0.9981260782892044	210.0	4.131292278456442	153.0	0.35277587305871144
882	Feb25-FISH2-3R4-rep1-cp190-100x_Position011_10_cmle.ics	4	1	0	1.5162	0.20635000882146287	1.0	0.30300855069345994	3.3198472590906847	0.4620640580905482	0.6316902376505026	0.45568412455829677	0.1844035287743897	0.8142860438293568	0.9985897569567053	180.0	3.5310768463167714	125.0	0.28821558256430674
883	Feb25-FISH2-3R4-rep1-cp190-100x_Position011_10_cmle.ics	5	1	0	1.083	0.0	1.0	0.2858448059506674	2.926079394680033	0.16932295204751702	0.32618313563602797	0.11273100973681002	0.039469788019717476	0.9451947239905476	0.9760527807427988	110.0	2.0837636736433693	58.0	0.13373203030983835
884	Feb25-FISH2-3R4-rep1-cp190-100x_Position011_10_cmle.ics	6	1	0	1.083	0.1459114905355603	1.0	0.27365459734503106	2.360827320084224	0.33120628043985156	0.48950385628940796	0.33134425143834767	0.14482125857144829	0.8624108088593897	1.0026277734504994	144.0	2.726559431923657	85.0	0.19598659614372857
885	Feb25-FISH2-3R4-rep1-cp190-100x_Position011_10_cmle.ics	7	1	0	1.083	1.3229242629964544	1.0	0.2064165460297128	2.6532769062880894	0.9160453370212254	0.9555423606517949	0.9136401900066141	0.8480924177740364	0.3395391970101979	0.8915337205627551	114.0	2.1263439997839866	52.0	0.1198976823467516
886	Feb25-FISH2-3R4-rep1-cp190-100x_Position011_10_cmle.ics	8	1	0	1.7328	1.7307810795238614	1.0	0.23929219260033444	2.72898349027797	0.9057465366854798	0.9536428937916881	0.903657553324049	0.8444586967675731	0.39106271051423164	0.9220629806476159	206.0	3.9248752104328846	136.0	0.31357855382996574
887	Feb25-FISH2-3R4-rep1-cp190-100x_Position011_10_cmle.ics	9	1	0	1.2995999999999999	0.0	1.0	0.12881367637759109	2.4648874410627726	0.19437498178426743	0.348296464690624	0.18592871090903793	0.025525341727142898	0.9255559287047357	0.6015547434005437	150.0	2.7904299211345824	62.0	0.14295492895189613
888	Feb25-FISH2-3R4-rep1-cp190-100x_Position011_10_cmle.ics	10	1	0	1.2995999999999999	0.3095250132321943	1.0	0.3219443448290141	2.8702951304196387	0.4637442345748408	0.6089636479837375	0.4637442345748408	0.25097983352455167	0.7724073494950487	0.9952086963748435	182.0	3.4821512628658207	131.0	0.3020499305273935
889	Feb25-FISH2-3R4-rep1-cp190-100x_Position011_10_cmle.ics	12	1	0	1.2995999999999999	0.46141264688247224	1.0	0.2788066178289909	2.7929702685826596	0.4965566288270932	0.6372802318986703	0.49341483395299013	0.3540235679626946	0.7863140814615852	0.9953338764953222	172.0	3.282079452152598	112.0	0.25824116197761887
890	Feb25-FISH2-3R4-rep1-cp190-100x_Position011_10_cmle.ics	13	1	0	1.2995999999999999	2.890741947164472	1.0	0.2520606655820932	2.244628661171118	0.9987653930165564	0.9997586185064421	0.9976178416537402	0.9936647250625218	0.10243352485708118	0.9687874662309203	148.0	2.815950255745114	85.0	0.19598659614372857
891	Feb25-FISH2-3R4-rep1-cp190-100x_Position011_10_cmle.ics	14	1	0	1.2995999999999999	0.8609334932664843	1.0	0.2953152701177966	2.8219159030392076	0.7650443018222771	0.8588311917393723	0.7578800255091657	0.6473222160409232	0.6231579486724927	0.9792039714994265	128.0	2.4860223808399273	74.0	0.17062362487806956
892	Feb25-FISH2-3R4-rep1-cp190-100x_Position011_10_cmle.ics	15	1	0	1.2995999999999999	1.9644370105109248	1.0	0.30443970331245684	3.0021128617547914	0.9729043257395857	0.994206831763263	0.9712516200864626	0.9247453528526569	0.38747267191641566	1.0007088172594218	170.0	3.2607892890822887	115.0	0.2651583359591622
893	Feb25-FISH2-3R4-rep1-cp190-100x_Position011_10_cmle.ics	16	1	0	1.2995999999999999	0.1459114905355603	1.0	0.29065874765724103	3.2062122444581416	0.3747093645246416	0.5219171243135297	0.3674060338064332	0.17042293702303687	0.8052445503700149	1.0024371204268896	124.0	2.42003680585889	70.0	0.1614007262360118
894	Feb25-FISH2-3R4-rep1-cp190-100x_Position011_10_cmle.ics	17	1	0	1.9493999999999998	0.0	1.0	0.11491413112717414	2.237870606658768	0.2547641058707457	0.48072605517273526	0.2547641058707457	0.02873223899380841	0.9129646370223025	0.7118112572984563	250.0	4.697527032905143	126.0	0.2905213072248212
895	Feb25-FISH2-3R4-rep1-cp190-100x_Position011_10_cmle.ics	18	1	0	1.7328	0.5158750220536572	1.0	0.26235384219421876	3.0848324689796476	0.4568581949926284	0.5556354416655097	0.4440257310405469	0.29349881327806315	0.8073147060719351	0.9437226048957154	230.0	4.484625402202052	168.0	0.3873617429664282
896	Feb25-FISH2-3R4-rep1-cp190-100x_Position011_10_cmle.ics	18	2	0	0.8664	0.0	1.0	0.18772689102995802	2.1024653922622725	0.1618768057015543	0.246335706777207	0.15204255009685502	0.019609009830949972	0.9477552519655016	0.800559171241863	128.0	2.3689961366378274	59.0	0.13603775497035278
897	Feb25-FISH2-3R4-rep1-cp190-100x_Position011_10_cmle.ics	19	1	0	2.166	1.2748075358549043	1.0	0.25246792775322574	3.4926246030940007	0.840485202870524	0.9299691134553519	0.8345278574636373	0.6681208699557324	0.6275880615516958	0.9884315893700132	278.0	5.487099541538285	219.0	0.5049537006526654
898	Feb25-FISH2-3R4-rep1-cp190-100x_Position011_10_cmle.ics	20	1	0	1.7328	2.4954704362234694	1.0	0.27015406696471006	2.928830801365141	0.987785815836809	0.9947883529310114	0.9874323507002537	0.9702460902828507	0.21223306848198464	0.9756249009063704	190.0	3.707743408189575	128.0	0.2951327565458501
899	Feb25-FISH2-3R4-rep1-cp190-100x_Position011_10_cmle.ics	21	1	0	1.5162	0.32626801153583	1.0	0.27624018448011206	2.76814784375195	0.40171733441914215	0.5379514140464543	0.396807242983659	0.2351784099686832	0.8269479190506808	0.9933859584857103	204.0	3.9035850473625757	144.0	0.33202435111408135
900	Feb25-FISH2-3R4-rep1-cp190-100x_Position011_10_cmle.ics	22	1	0	1.2995999999999999	0.10317500441073144	1.0	0.2886090189841206	2.8170670853919244	0.3125763766540466	0.47811223151028975	0.3125763766540466	0.09611650485436893	0.86703399510471	0.9959944965651516	168.0	3.2629043748524	110.0	0.2536297126565899
901	Feb25-FISH2-3R4-rep1-cp190-100x_Position011_10_cmle.ics	23	1	0	1.5162	1.5338067085748235	1.0	0.21215246168072607	3.167073372288482	0.8455368614255124	0.903059039461609	0.8419822575711227	0.7736371979198532	0.5499156631152449	0.8043410576061877	170.0	3.237384040241868	96.0	0.22134956740938755
902	Feb25-FISH2-3R4-rep1-cp190-100x_Position011_10_cmle.ics	24	1	0	1.083	0.20635000882146287	1.0	0.26084403310998117	2.982847102630269	0.45131631832797425	0.6142232717041801	0.44738076098606644	0.23393120310825294	0.8294911989923938	0.9922853953293649	116.0	2.217849909375555	60.0	0.13834347963086724
903	Feb25-FISH2-3R4-rep1-cp190-100x_Position011_10_cmle.ics	25	1	0	2.166	0.6275890508929507	1.0	0.2842930429140429	3.0062878802222968	0.49294823366395923	0.6261954580427737	0.4883352539575884	0.35837804152029884	0.8059286478469986	0.9912969255485897	320.0	6.191650703259393	287.0	0.6617429775676483
904	Feb25-FISH2-3R4-rep1-cp190-100x_Position011_10_cmle.ics	26	1	0	0.8664	1.7068067023615012	1.0	0.29416616971153386	2.7769656467201695	0.8563709721389238	0.8999454773458372	0.8547843629027861	0.8040101412136743	0.500452626054904	0.9935941324284492	100.0	1.9070971117705653	51.0	0.11759195768623716
905	Feb25-FISH2-3R4-rep1-cp190-100x_Position011_10_cmle.ics	26	2	0	1.5162	0.5260913608053412	1.0	0.30231754564522684	3.192781288129198	0.4971212038602039	0.6007905784853607	0.5009323373861839	0.3489967831634044	0.7693801247906659	1.008218196947803	136.0	2.6648040284828416	82.0	0.18906942216218525
906	Feb25-FISH2-3R4-rep1-cp190-100x_Position011_10_cmle.ics	27	1	0	1.9493999999999998	0.0	1.0	0.12537977211367543	2.282445672105085	0.07316097444470981	0.19133627895868163	0.07316097444470981	0.026465846668258897	0.9677297771541541	0.9103798168133566	280.0	5.531794953449015	156.0	0.35969304704025484
907	Feb25-FISH2-3R4-rep1-cp190-100x_Position011_10_cmle.ics	28	1	0	1.9493999999999998	0.5689355674538337	1.0	0.2186439259810582	3.648099959405716	0.5533870215796095	0.6671254222999943	0.5448675782173033	0.40584546215106365	0.7643267364852647	0.94596738053172	206.0	4.018496205794564	130.0	0.29974420586687905
908	Feb25-FISH2-3R4-rep1-cp190-100x_Position011_10_cmle.ics	29	1	0	1.2995999999999999	0.9547396422012142	1.0	0.2939427232771369	2.5016261947860934	0.7584961730506747	0.855189274175435	0.7582370116968158	0.6209506038459545	0.5932265949357897	0.9910859229986863	172.0	3.282079452152598	115.0	0.2651583359591622
909	Feb25-FISH2-3R4-rep1-cp190-100x_Position011_10_cmle.ics	30	1	0	1.9493999999999998	0.0	1.0	0.20191133923918744	3.0678211241397366	0.06026645887763365	0.24641143756397915	0.0834326442682312	0.021032910115964615	0.9633190624650815	0.9194495040186556	218.0	4.263263428418518	136.0	0.31357855382996574
910	Feb25-FISH2-3R4-rep1-cp190-100x_Position011_10_cmle.ics	30	2	0	1.2995999999999999	2.3825999999999996	1.0	0.3293483259147287	2.7569382709965535	0.9709630104964019	0.9991424882736704	0.9709630104964019	0.910182808513239	0.3368799857279855	1.0020081391538997	176.0	3.3714702759740547	126.0	0.2905213072248212
911	Feb25-FISH2-3R4-rep1-cp190-100x_Position011_10_cmle.ics	31	1	0	1.5162	1.6776879206634818	1.0	0.24967135219492856	2.603971946068908	0.9193157176130431	0.9635892699381576	0.9193157176130431	0.852401413541081	0.36390197909501676	0.9794261942623841	192.0	3.6822230735790433	125.0	0.28821558256430674
912	Feb25-FISH2-3R4-rep1-cp190-100x_Position011_10_cmle.ics	33	1	0	2.8158	1.083	1.0	0.21636728922796172	4.578770870494118	0.6675464347783139	0.7543378741715517	0.6672994823259216	0.5481958579899923	0.700049518192836	0.973842047210526	380.0	7.509107811740834	324.0	0.7470547900066831
913	Feb25-FISH2-3R4-rep1-cp190-100x_Position011_10_cmle.ics	34	1	0	1.5162	1.1872177544577784	1.0	0.2928237825597338	3.0250834018557566	0.7929256528247491	0.8642552214099589	0.7897021202448934	0.6937168835488955	0.5266121093279368	1.005282276864552	184.0	3.550251923616969	127.0	0.29282703188533565
914	Feb25-FISH2-3R4-rep1-cp190-100x_Position011_10_cmle.ics	35	1	0	1.7328	0.42540144110901373	1.0	0.24174578479085276	3.111639653601365	0.4730945242228184	0.5796080464693373	0.46267198689480526	0.3332769749844075	0.8310970410767745	0.9701889394219663	192.0	3.729033571259883	123.0	0.2836041332432778
915	Feb25-FISH2-3R4-rep1-cp190-100x_Position011_10_cmle.ics	36	1	0	1.2995999999999999	0.3916201927270152	1.0	0.2853810895720952	3.144781290129474	0.528160954159388	0.6817962773326908	0.5228480212035419	0.3471839045840612	0.7815451260338435	0.9968383222454846	142.0	2.752079766534188	85.0	0.19598659614372857
916	Feb25-FISH2-3R4-rep1-cp190-100x_Position011_10_cmle.ics	37	1	0	1.5162	0.6190500264643886	1.0	0.3071540416617009	3.259593457659715	0.5840805532101961	0.7074503345916865	0.5771375140430818	0.43241178153500476	0.7205202704046567	1.0029314919777341	196.0	3.818424395081341	143.0	0.3297186264535669
917	Feb25-FISH2-3R4-rep1-cp190-100x_Position011_10_cmle.ics	39	1	0	2.166	0.3634229110571259	1.0	0.1903285140512269	4.354719065585268	0.5044293304296915	0.7003786407235758	0.5044293304296915	0.23614979289665625	0.7765402995097331	0.9524504516409367	270.0	5.16788640085285	182.0	0.41964188821363063
918	Feb25-FISH2-3R4-rep1-cp190-100x_Position011_10_cmle.ics	40	1	0	1.5162	0.5595020986366908	1.0	0.2960746109874471	3.275353027445033	0.5603679314620005	0.703327418911796	0.5601600605795143	0.38008819664585486	0.7252296233369631	0.9993161305105888	190.0	3.707743408189575	134.0	0.30896710450893683
919	Feb25-FISH2-3R4-rep1-cp190-100x_Position011_10_cmle.ics	41	1	0	1.2995999999999999	1.1610237410715747	1.0	0.25101503801765035	2.2537616827380376	0.8200501969470967	0.8852079779204888	0.8119490170508847	0.7150162112916335	0.5429269158167048	0.9949533866647925	176.0	3.394875524814475	110.0	0.2536297126565899
920	Feb25-FISH2-3R4-rep1-cp190-100x_Position011_10_cmle.ics	42	1	0	1.7328	0.0	1.0	0.11522110226606257	2.8517894144148483	0.05635411577708816	0.14365482932065424	0.05635411577708816	0.028170177044126856	0.9821275378338544	0.9016345139925139	172.0	3.445916194035536	72.0	0.16601217555704068
921	Feb25-FISH2-3R4-rep1-cp190-100x_Position011_10_cmle.ics	43	1	0	1.5162	1.6456566907434287	1.0	0.2414139217791943	3.01632370934167	0.8952411422571145	0.9345236630325106	0.890827652400758	0.8426197097597191	0.4981217607021151	0.9686641130361996	190.0	3.660932910508735	121.0	0.27899268392224896
922	Feb25-FISH2-3R4-rep1-cp190-100x_Position011_10_cmle.ics	44	1	0	1.2995999999999999	0.5556144027286182	1.0	0.2665735764620092	3.284956676621867	0.6050727487219819	0.7254358369379997	0.6012583562721195	0.4710381439244986	0.7377142643618572	0.9980713018109949	136.0	2.6648040284828416	77.0	0.17754079885961296
923	Feb25-FISH2-3R4-rep1-cp190-100x_Position011_10_cmle.ics	45	1	0	1.7328	1.6921958908343169	1.0	0.25353326011043587	3.152037137088845	0.8888835464948552	0.9330945283200308	0.8873724121824901	0.8314604426249776	0.4409892631962952	0.9757623807782615	190.0	3.6843381593491547	124.0	0.28590985790379225
924	Feb25-FISH2-3R4-rep1-cp190-100x_Position011_10_cmle.ics	47	1	0	1.5162	2.2731475487546535	1.0	0.2884923288803605	2.446920228278708	0.9676399924879711	0.9879451362850427	0.9659174065367604	0.9291667476152546	0.31524135096208533	0.9860954407469902	202.0	3.8354843866114274	145.0	0.33433007577459584
925	Feb25-FISH2-3R4-rep1-cp190-100x_Position011_10_cmle.ics	48	1	0	1.5162	0.5836459621422412	1.0	0.27624018448011206	2.622636482756123	0.5508162264415329	0.6616303510124011	0.5452392629440201	0.40757724374693477	0.7432218107031118	0.9908141104792142	204.0	3.8567745496817363	144.0	0.33202435111408135
926	Feb25-FISH2-3R4-rep1-cp190-100x_Position011_10_cmle.ics	49	1	0	1.2995999999999999	1.0703829119356776	1.0	0.29990922299818334	2.3597646437845174	0.7828596382692238	0.8848211361403253	0.7813457549401361	0.6462025546781178	0.6001501186314021	0.965196563667299	192.0	3.6120073270577846	137.0	0.3158842784904802
927	Feb25-FISH2-3R4-rep1-cp190-100x_Position011_10_cmle.ics	50	1	0	1.7328	0.0	1.0	0.17289429997926659	2.558017428689363	0.0833127069088209	0.2634742118127533	0.0833127069088209	0.029721388570898177	0.9637998988705784	0.8886721302377979	182.0	3.5289617605466606	96.0	0.22134956740938755
928	Feb25-FISH2-3R4-rep1-cp190-100x_Position011_10_cmle.ics	51	1	0	1.9493999999999998	1.3318330934235014	1.0	0.2730293214404318	2.9703682788546737	0.7339879954732333	0.8149594596530434	0.7327417021215638	0.6305922042202071	0.6369384074113167	0.9694796570126774	316.0	6.172475625959195	276.0	0.6363800063019892
929	Feb25-FISH2-3R4-rep1-cp190-100x_Position011_10_cmle.ics	52	1	0	0.6497999999999999	1.2381000529287771	1.0	0.1551403779550515	1.38281334525258	0.8171675364405254	0.9104198533381321	0.8163971117509448	0.6727382130646032	0.49279416093679745	0.7049891751796323	144.0	2.4925069435194573	64.0	0.14756637827292504
930	Feb25-FISH2-3R4-rep1-cp190-100x_Position011_10_cmle.ics	53	1	0	1.5162	2.0737919230729003	1.0	0.277819020713718	2.559292975975002	0.9624575655602828	0.9872956105370829	0.9624575655602828	0.9286397260477045	0.27962178652617725	0.9917666137520784	196.0	3.7482086485600807	136.0	0.31357855382996574
931	Feb25-FISH2-3R4-rep1-cp190-100x_Position011_10_cmle.ics	55	1	0	1.7328	1.2653448004921624	1.0	0.29557872271710356	2.9564199814870946	0.7758282284932095	0.8568240824014526	0.7713936637762807	0.6750182416724644	0.5509018706881373	0.9915561380125276	228.0	4.439929990291324	176.0	0.4058075402505439
932	Feb25-FISH2-3R4-rep1-cp190-100x_Position011_10_cmle.ics	56	1	0	1.2995999999999999	0.72222503087512	1.0	0.3143110889088177	2.9759441711446573	0.597893884163629	0.670006259435178	0.5833867226333812	0.4875142678301852	0.7113778975218162	1.0020585787223213	146.0	2.841470590355645	93.0	0.21443239342784423
933	Feb25-FISH2-3R4-rep1-cp190-100x_Position011_10_cmle.ics	58	1	0	1.7328	0.6606423714395955	1.0	0.27022150963389857	3.063669124561386	0.5503716331401296	0.6365598363450392	0.5416297306512103	0.4402011592226389	0.7521869691492378	0.9828493428901556	188.0	3.686453245119266	126.0	0.2905213072248212
934	Feb25-FISH2-3R4-rep1-cp190-100x_Position011_10_cmle.ics	59	1	0	1.2995999999999999	1.3828107060241546	1.0	0.29436002083031837	3.079284199243524	0.8978566865651916	0.9421878097671652	0.894133973610591	0.815659625085358	0.4275962367696223	1.005116144461466	146.0	2.841470590355645	90.0	0.20751521944630086
935	Feb25-FISH2-3R4-rep1-cp190-100x_Position011_10_cmle.ics	60	1	0	1.5162	1.1610237410715747	1.0	0.3071540416617009	3.015612395356309	0.8126392801580962	0.8961127696253627	0.8103477273682883	0.6714494947371372	0.5708529177295625	1.0046392437928615	196.0	3.8184243950813404	143.0	0.3297186264535669
936	Feb25-FISH2-3R4-rep1-cp190-100x_Position011_10_cmle.ics	61	1	0	1.5162	0.8609334932664843	1.0	0.192687030283204	2.6247529890729577	0.7192164036893056	0.808407653022334	0.713781538226999	0.5759356658281881	0.6774532910969218	0.8315062601029651	198.0	3.69928306510913	115.0	0.2651583359591622
937	Feb25-FISH2-3R4-rep1-cp190-100x_Position011_10_cmle.ics	62	1	0	1.5162	0.3720027687491155	1.0	0.2267868789647954	2.609989227919071	0.47796192976698393	0.687389235313423	0.4778142435182146	0.2955447981621267	0.7906878328841452	0.9345162952234266	194.0	3.6801079878089324	121.0	0.27899268392224896
938	Feb25-FISH2-3R4-rep1-cp190-100x_Position011_10_cmle.ics	63	1	0	1.5162	1.9722550530270564	1.0	0.2970299522544141	2.9948328052022624	0.9612664144908817	0.9890787895562321	0.9574914660023988	0.9140872466709721	0.22486125478771662	0.9808742314701397	186.0	3.6183525843681177	130.0	0.29974420586687905
939	Feb25-FISH2-3R4-rep1-cp190-100x_Position011_10_cmle.ics	64	1	0	1.7328	0.7610319551488771	1.0	0.2368510192911182	2.423923568680001	0.5940549994881905	0.741231369023512	0.5900539847703311	0.4295416412616325	0.7015953274592448	0.9372453175278246	290.0	5.544624773438882	226.0	0.5210937732762666
940	Feb25-FISH2-3R4-rep1-cp190-100x_Position011_10_cmle.ics	65	1	0	1.9493999999999998	0.3634229110571259	1.0	0.28751272705514563	2.847404956881902	0.4050835306816168	0.5750245678475343	0.4050835306816168	0.21454174923074446	0.8329473629432707	0.9975460012326214	290.0	5.63824576880056	249.0	0.5741254404680991
941	Feb25-FISH2-3R4-rep1-cp190-100x_Position011_10_cmle.ics	67	1	0	1.5162	0.9077480443748005	1.0	0.2661537328980036	2.8295633875057233	0.7080986937590711	0.8034446057087566	0.7026995645863571	0.5573359135623287	0.6447578949478298	0.9891384806234376	216.0	4.171757518826949	154.0	0.3550815977192259
942	Feb25-FISH2-3R4-rep1-cp190-100x_Position011_10_cmle.ics	68	1	0	1.5162	0.4660867564761642	1.0	0.2837493997674514	2.9999989920466725	0.5172567193931852	0.6338585337560465	0.5084326765512465	0.3177049604973449	0.7947842912473819	0.977064330077714	232.0	4.459105067591522	177.0	0.40811326491105837
943	Feb25-FISH2-3R4-rep1-cp190-100x_Position011_10_cmle.ics	69	1	0	1.2995999999999999	0.639412489864916	1.0	0.2983193720086381	2.984308752209952	0.6227223696102154	0.7433068034945531	0.6183590371514922	0.4663809607105721	0.6989818408805307	1.0002803287922626	158.0	3.0394273152987568	102.0	0.23518391537247432
944	Feb25-FISH2-3R4-rep1-cp190-100x_Position011_10_cmle.ics	70	1	0	0.8664	0.0	1.0	0.24898448627807432	1.78893214228164	0.23368675244311965	0.4347319171414557	0.23368675244311965	0.028992944194996793	0.9049318936033355	0.9270460455326832	170.0	3.07354729835893	104.0	0.2397953646935032
945	Feb25-FISH2-3R4-rep1-cp190-100x_Position011_10_cmle.ics	71	1	0	1.5162	2.5991999999999997	1.0	0.3209846067731435	2.374631902262185	0.9730568657114889	0.9893263326510634	0.9706113731422977	0.9251152442822818	0.3487874584315181	0.9958366637670325	226.0	4.301613583018915	181.0	0.41733616355311615
946	Feb25-FISH2-3R4-rep1-cp190-100x_Position011_10_cmle.ics	71	2	0	1.083	1.654021146943017	1.0	0.2335185897344265	2.5432939499018317	0.7688244193290024	0.810942422354721	0.7699243570347958	0.7371949808667794	0.5978064955749384	0.9866786066978429	108.0	2.0390682617326403	51.0	0.11759195768623716
947	Feb25-FISH2-3R4-rep1-cp190-100x_Position011_10_cmle.ics	72	1	0	1.5162	0.3095250132321943	1.0	0.2236891205231868	2.59765981508537	0.36525251570841405	0.48437189965512356	0.34412056503047195	0.2066447772476024	0.8264010461422715	0.9492633008500478	184.0	3.5034414259361295	111.0	0.2559354373171044
948	Feb25-FISH2-3R4-rep1-cp190-100x_Position011_10_cmle.ics	72	2	0	1.2995999999999999	0.0	1.0	0.15011007301012388	2.4223792181779396	0.047347285869513867	0.1586478953087353	0.047347285869513867	0.02366891859970709	0.9919598364301474	0.9638758274231128	130.0	2.4839072950698156	54.0	0.12450913166778053
949	Feb25-FISH2-3R4-rep1-cp190-100x_Position011_10_cmle.ics	73	1	0	1.2995999999999999	0.639412489864916	1.0	0.16013076715716856	1.9052946950212928	0.6262882392076623	0.7017435948934888	0.6188945934750135	0.5120382109636845	0.6875286514585427	0.706455063167043	138.0	2.6158784450318904	61.0	0.1406492042913817
950	Feb25-FISH2-3R4-rep1-cp190-100x_Position011_10_cmle.ics	74	1	0	1.083	0.4883922886704704	1.0	0.2824135301216581	2.174460807672269	0.5822220923948763	0.7300524340193085	0.5798852001694247	0.4157915492134897	0.7571656760833644	0.9736650119462741	124.0	2.32641581049721	69.0	0.1590950015754973
951	Feb25-FISH2-3R4-rep1-cp190-100x_Position011_10_cmle.ics	75	1	0	1.5162	0.9755754663213545	1.0	0.3441398442727907	3.2814098981783206	0.7419548086818943	0.8456168108016774	0.7407489900308751	0.6110697224312991	0.6305379256869521	1.0131417448829545	178.0	3.4863814344060433	131.0	0.3020499305273935
952	Feb25-FISH2-3R4-rep1-cp190-100x_Position011_10_cmle.ics	76	1	0	0.6497999999999999	1.2032169749388533	1.0	0.20353693900808506	1.0905510592531553	0.880615394456972	0.9279614258983832	0.8773369156711286	0.7995170241008173	0.4242166395932471	0.9335668276027822	126.0	2.324300724727099	60.0	0.13834347963086724
953	Feb25-FISH2-3R4-rep1-cp190-100x_Position011_10_cmle.ics	77	1	0	1.7328	0.23070632344123612	1.0	0.1687973764172422	3.742755781853641	0.3681961895506093	0.4855735553045267	0.3671864646375403	0.1962905231006128	0.8385592320600935	0.8447774993608794	186.0	3.5949473355276975	98.0	0.2259610167304165
954	Feb25-FISH2-3R4-rep1-cp190-100x_Position011_10_cmle.ics	78	1	0	1.2995999999999999	0.5595020986366908	1.0	0.29740095743975503	2.4388683377746725	0.6287753645355358	0.7718925257469155	0.6168757010298767	0.4512593045783624	0.7107687627743636	0.9951808019219093	154.0	2.92663124263688	98.0	0.2259610167304165
955	Feb25-FISH2-3R4-rep1-cp190-100x_Position011_10_cmle.ics	79	1	0	2.8158	1.5386823371520422	1.0	0.17842491181299822	4.440399550965376	0.7916793616482202	0.8716785919314439	0.7905536508628845	0.6911447292040166	0.5559392777979121	0.8632784379866268	396.0	7.609213369782053	313.0	0.7216918187410241
956	Feb25-FISH2-3R4-rep1-cp190-100x_Position011_10_cmle.ics	80	1	0	1.7328	0.0	1.0	0.12207282941127255	2.917056876606337	0.07965883716328896	0.1885581842335849	0.07965883716328896	0.027816642641114785	0.9702847125045152	0.7387077614129385	164.0	3.126703053350102	69.0	0.1590950015754973
957	Feb25-FISH2-3R4-rep1-cp190-100x_Position011_10_cmle.ics	81	1	0	1.9493999999999998	0.0	1.0	0.20082739919762352	2.383164849837447	0.13522106696856526	0.2912475438208388	0.13517335311289533	0.02215874833543708	0.9368613712168399	0.8822709587849883	310.0	5.8979578971844955	230.0	0.5303166719183244
958	Feb25-FISH2-3R4-rep1-cp190-100x_Position011_10_cmle.ics	82	1	0	1.5162	1.3625635475001732	1.0	0.2725820568548805	3.054927303184075	0.8222700564314387	0.8864280935481994	0.8194121240328117	0.7434187561812787	0.5256496447224506	0.9924659394502966	152.0	2.952151577247411	92.0	0.21212666876732977
959	Feb25-FISH2-3R4-rep1-cp190-100x_Position011_10_cmle.ics	83	1	0	1.5162	0.20635000882146287	1.0	0.32541660269805606	3.0810266651699973	0.3615709585520808	0.5293451527284763	0.36819016593444387	0.18516259239310304	0.8647261138372407	0.991866243214921	202.0	3.9291053819731068	154.0	0.3550815977192259
960	Feb25-FISH2-3R4-rep1-cp190-100x_Position011_10_cmle.ics	85	1	0	2.166	0.2166	1.0	0.252032479899112	2.226620285238509	0.6241929414694759	0.8805336805658952	0.6241929414694759	0.20661781227243317	0.7340645525441228	0.9898337850180732	386.0	7.409141559068825	358.0	0.8254494284641746
961	Feb25-FISH2-3R4-rep1-cp190-100x_Position011_10_cmle.ics	86	1	0	1.9493999999999998	0.8421824239572849	1.0	0.2841302756624644	2.91731208820663	0.6604621913448211	0.7930192166190386	0.6592985848491589	0.4812839028730813	0.6822830651137365	0.996748496842157	264.0	5.104015911641923	215.0	0.4957308020106076
962	Feb25-FISH2-3R4-rep1-cp190-100x_Position011_10_cmle.ics	87	1	0	1.2995999999999999	0.1459114905355603	1.0	0.28610847979324433	2.4743960840577337	0.31594367640348703	0.4588539957252984	0.31594367640348703	0.14319449892331954	0.8815283623495482	0.9949750685640988	156.0	2.9947319033880286	98.0	0.2259610167304165
963	Feb25-FISH2-3R4-rep1-cp190-100x_Position011_10_cmle.ics	88	1	0	1.7328	0.10317500441073144	1.0	0.2699872355618187	3.0114381341525442	0.3324301931067016	0.5229181912197836	0.32044342572377216	0.08690103961922963	0.8651892396780791	0.9885317922564169	226.0	4.3952345783805935	166.0	0.3827502936453994
964	Feb25-FISH2-3R4-rep1-cp190-100x_Position011_10_cmle.ics	89	1	0	1.2995999999999999	0.10317500441073144	1.0	0.23175683510088638	3.3723123791035197	0.3150497142668384	0.45151620255673375	0.30750173421861066	0.13157764344465364	0.8720826532884978	0.9809662550212545	122.0	2.398746642788581	61.0	0.1406492042913817
965	Feb25-FISH2-3R4-rep1-cp190-100x_Position011_10_cmle.ics	90	1	0	1.5162	0.10317500441073144	1.0	0.2865002467954959	2.8040649100564576	0.2876987041988658	0.44221784738342196	0.2876987041988658	0.09712631857314959	0.8811813974127195	1.0003040429226964	194.0	3.750323734330192	136.0	0.31357855382996574
966	Feb25-FISH2-3R4-rep1-cp190-100x_Position011_10_cmle.ics	91	1	0	1.5162	0.0	1.0	0.31593905358460345	2.989136520394845	0.20813664677043914	0.4180353450630047	0.2031235776798138	0.027467847436247545	0.9154455188598576	1.0016650155981925	204.0	3.973800793883835	154.0	0.3550815977192259
967	Feb25-FISH2-3R4-rep1-cp190-100x_Position011_10_cmle.ics	93	1	0	1.5162	0.3095250132321943	1.0	0.2965696386911721	2.8053398870896182	0.4182824644549763	0.553296682464455	0.39657251184834125	0.2493345971563981	0.8208673919573718	0.9959907375335805	188.0	3.639642747438426	132.0	0.30435565518790797
968	Feb25-FISH2-3R4-rep1-cp190-100x_Position012_11_cmle.ics	1	1	0	1.2995999999999999	0.46141264688247224	1.0	0.3021191993041435	2.4792185910568874	0.5084652475232174	0.6501806229553947	0.5027752368253772	0.34610614118048344	0.7905229074185334	0.9920797152065919	184.0	3.5268466747765492	129.0	0.29743848120636457
969	Feb25-FISH2-3R4-rep1-cp190-100x_Position012_11_cmle.ics	2	1	0	1.9493999999999998	1.4903888148537288	1.0	0.2740650086822394	2.903257388591603	0.818198592826141	0.8942995017930636	0.8148050093463942	0.704561682190506	0.5799441453239039	0.992506811404427	258.0	5.016740173590578	204.0	0.47036783074494865
970	Feb25-FISH2-3R4-rep1-cp190-100x_Position012_11_cmle.ics	3	1	0	1.2995999999999999	1.441430168439709	1.0	0.2825870437667758	3.3203789101911787	0.9441353887399464	0.9802781501340483	0.9404043789097408	0.8527256478999107	0.48036839764714684	1.003774510069765	148.0	2.9095712511067933	90.0	0.20751521944630086
971	Feb25-FISH2-3R4-rep1-cp190-100x_Position012_11_cmle.ics	5	1	0	2.166	0.10317500441073144	1.0	0.31514783075561675	3.371291067904749	0.2865975422427035	0.4631768433179724	0.2865975422427035	0.06459933435739887	0.8968521948636269	0.9970601551323166	288.0	5.663766103411091	258.0	0.5948769624127291
972	Feb25-FISH2-3R4-rep1-cp190-100x_Position012_11_cmle.ics	6	1	0	1.5162	0.2991586303963464	1.0	0.30055343504377724	2.522294971112595	0.4577662458580935	0.6314593203165649	0.45066681271736453	0.2302865788536846	0.8133990963180996	0.9924292488583438	202.0	3.882294884292267	148.0	0.3412472497561391
973	Feb25-FISH2-3R4-rep1-cp190-100x_Position012_11_cmle.ics	7	1	0	1.7328	0.0	1.0	0.11669087511151101	2.9028987798225425	0.08602829711975746	0.23509769243725787	0.08602829711975746	0.03004463533771265	0.968326700284032	0.7559741338703986	176.0	3.3714702759740547	75.0	0.17292934953858405
974	Feb25-FISH2-3R4-rep1-cp190-100x_Position012_11_cmle.ics	9	1	0	1.7328	0.10317500441073144	1.0	0.26948501414881976	3.395183716587575	0.33402224478021775	0.5000547721115014	0.3283989746660727	0.06604056057430385	0.8653965302185295	0.9781366219498586	198.0	3.8631198069920694	136.0	0.31357855382996574
975	Feb25-FISH2-3R4-rep1-cp190-100x_Position012_11_cmle.ics	10	1	0	1.5162	0.1459114905355603	1.0	0.24326011263352076	2.57328596575608	0.33976815671152344	0.486732621630805	0.33976815671152344	0.14475191819898697	0.8494193629455625	0.9619439080465847	180.0	3.484266348635932	112.0	0.25824116197761887
976	Feb25-FISH2-3R4-rep1-cp190-100x_Position012_11_cmle.ics	11	1	0	1.7328	1.0298344167305078	1.0	0.2821850143460514	2.93206434901206	0.6962381667809269	0.7989872174492272	0.6928784320589679	0.5762163844197772	0.632814665272762	0.9966243733850224	258.0	5.016740173590578	207.0	0.477285004726492
977	Feb25-FISH2-3R4-rep1-cp190-100x_Position012_11_cmle.ics	12	1	0	1.5162	1.5290417620526913	1.0	0.3283682632740298	2.739410170685828	0.8472288451879121	0.9116167877874632	0.8471843388584762	0.7714758934645635	0.4784295197277018	0.9867556263196374	204.0	3.950395545043415	157.0	0.3619987717007692
978	Feb25-FISH2-3R4-rep1-cp190-100x_Position012_11_cmle.ics	13	1	0	1.5162	0.5595020986366908	1.0	0.29314829369177076	3.0358514987011604	0.6251925798378495	0.7708944767056822	0.6170850558045828	0.4090360899844542	0.7305968127220566	1.0044693073590298	200.0	3.861004721221958	144.0	0.33202435111408135
979	Feb25-FISH2-3R4-rep1-cp190-100x_Position012_11_cmle.ics	14	1	0	1.2995999999999999	0.0	1.0	0.16486492059654892	2.732223311360769	0.07643707545102622	0.18524943393470164	0.07643707545102622	0.038200277554597914	0.9561576742056668	0.9165356436543759	126.0	2.5583532131312974	54.0	0.12450913166778053
980	Feb25-FISH2-3R4-rep1-cp190-100x_Position012_11_cmle.ics	15	1	0	1.083	0.7252201245704302	1.0	0.31077020754012613	2.7884852178265174	0.6992624712771477	0.7756004002668445	0.6972981987991995	0.598148765843896	0.6562534844551005	1.0102420708160784	102.0	1.9751977725217142	54.0	0.12450913166778053
981	Feb25-FISH2-3R4-rep1-cp190-100x_Position012_11_cmle.ics	17	1	0	1.5162	0.10317500441073144	1.0	0.2617993877991494	2.630371606328362	0.3113652597784877	0.4668830506212862	0.2970007143025346	0.09777310297730715	0.8857127309932823	0.987592029228432	192.0	3.6588178247386236	128.0	0.2951327565458501
982	Feb25-FISH2-3R4-rep1-cp190-100x_Position012_11_cmle.ics	18	1	0	1.5162	0.5158750220536572	1.0	0.3043034387968141	2.8409640732951233	0.5001164415463437	0.6402538425710294	0.5064988938053098	0.37613894387517466	0.7189010302472484	1.0012691846559252	192.0	3.7290335712598837	138.0	0.3181900031509946
983	Feb25-FISH2-3R4-rep1-cp190-100x_Position012_11_cmle.ics	20	1	0	1.7328	0.0	1.0	0.2391147261405256	2.6613935204977106	0.0753365102688712	0.23596497731883717	0.0753365102688712	0.026337784188567075	0.9666424205983557	0.949798023994864	218.0	4.286668677258939	148.0	0.3412472497561391
984	Feb25-FISH2-3R4-rep1-cp190-100x_Position012_11_cmle.ics	21	1	0	1.5162	0.2918229810711206	1.0	0.2792263383051301	2.848254576814841	0.39663294528324267	0.5597326012912409	0.39397251453069665	0.2245056174063342	0.824500746697894	0.9961214823014345	178.0	3.4395709367252034	118.0	0.27207550994070556
985	Feb25-FISH2-3R4-rep1-cp190-100x_Position012_11_cmle.ics	22	1	0	1.9493999999999998	0.0	1.0	0.2894410070453171	3.3915978635959823	0.24891817386111725	0.41221052459365054	0.2165820020123193	0.021841026773663157	0.9252842706063469	0.9965806741909633	264.0	5.197636907003604	217.0	0.5003422513316366
986	Feb25-FISH2-3R4-rep1-cp190-100x_Position012_11_cmle.ics	23	1	0	1.9493999999999998	2.3825999999999996	1.0	0.2906185825326862	2.544075321130686	0.9743909420520324	0.9958797150308505	0.9662298835951911	0.8848800966859615	0.22970173685064446	0.97950487307097	338.0	6.476883166253854	315.0	0.7263032680620531
987	Feb25-FISH2-3R4-rep1-cp190-100x_Position012_11_cmle.ics	24	1	0	1.2995999999999999	0.7252201245704302	1.0	0.2506190222146619	3.121308979581016	0.6820299244177078	0.7836649699213327	0.6789912077741787	0.5779731605738084	0.641785789828671	0.998668233251655	124.0	2.3966315570184697	65.0	0.14987210293343953
988	Feb25-FISH2-3R4-rep1-cp190-100x_Position012_11_cmle.ics	27	1	0	1.5162	1.870472828901729	1.0	0.18602159850063424	3.8497711061109374	0.9910058907698883	0.9991637708360434	0.9900209986434505	0.9671361938565031	0.17701362589175856	0.8761880639222148	124.0	2.42003680585889	56.0	0.12912058098880944
989	Feb25-FISH2-3R4-rep1-cp190-100x_Position012_11_cmle.ics	28	1	0	1.5162	0.3095250132321943	1.0	0.26177844781811643	3.1885181795756696	0.43973914102212885	0.5704692113353422	0.42675706936961616	0.24813182966547956	0.8062851529263836	0.9894753865420136	194.0	3.7503237343301916	130.0	0.29974420586687905
990	Feb25-FISH2-3R4-rep1-cp190-100x_Position012_11_cmle.ics	29	1	0	1.7328	0.6158520176412351	1.0	0.28324238736569074	3.4182500257491215	0.6120925545521492	0.7426146273400256	0.6081392194101004	0.44029301189876363	0.7207720692633638	0.9909807463099585	188.0	3.686453245119266	129.0	0.29743848120636457
991	Feb25-FISH2-3R4-rep1-cp190-100x_Position012_11_cmle.ics	30	1	0	1.5162	0.0	1.0	0.2989294088085085	2.9709897006700654	0.20843277645186953	0.3763440860215054	0.20843277645186953	0.030166551184335463	0.9152795927150683	1.0029806705018294	174.0	3.3735853617441656	118.0	0.27207550994070556
992	Feb25-FISH2-3R4-rep1-cp190-100x_Position012_11_cmle.ics	31	1	0	1.2995999999999999	0.0	1.0	0.12650212747041212	2.1681070717114066	0.10603221536504444	0.21583778858881572	0.10603221536504444	0.03769919719447835	0.942946289797551	0.8094695485290059	146.0	2.8180653415152244	59.0	0.13603775497035278
993	Feb25-FISH2-3R4-rep1-cp190-100x_Position012_11_cmle.ics	32	1	0	1.2995999999999999	0.0	1.0	0.07926198105603313	1.1069460473500878	0.0546991781933782	0.1423517873448544	0.0546991781933782	0.02734282525618046	0.9724181805886568	0.7151882306594829	182.0	3.5757722582274996	65.0	0.14987210293343953
994	Feb25-FISH2-3R4-rep1-cp190-100x_Position012_11_cmle.ics	33	1	0	1.2995999999999999	0.5836459621422412	1.0	0.2979055391433198	2.9740363378817616	0.5832718227686832	0.6873021971910738	0.5765579025065977	0.45069212024388516	0.7231091534995757	0.9985865203193691	156.0	3.0181371522284484	100.0	0.23057246605144538
995	Feb25-FISH2-3R4-rep1-cp190-100x_Position012_11_cmle.ics	34	1	0	1.2995999999999999	2.352752090272223	1.0	0.2890909267796596	2.48649715614383	0.9724982841455044	0.9859025394646534	0.9702882635552506	0.9444612216884009	0.2938850182480815	0.994064955216132	200.0	3.814194223541119	143.0	0.3297186264535669
996	Feb25-FISH2-3R4-rep1-cp190-100x_Position012_11_cmle.ics	35	1	0	1.5162	0.2918229810711206	1.0	0.2427892246407235	2.148662806490666	0.45388243482381513	0.6219855320346224	0.4501358685592009	0.22437563399157393	0.8012923087345227	0.9723792507088185	204.0	3.8801797985221556	135.0	0.31127282916945126
997	Feb25-FISH2-3R4-rep1-cp190-100x_Position012_11_cmle.ics	36	1	0	1.7328	1.7642842860844399	1.0	0.30725627270950023	2.590964959588817	0.8338702111024238	0.895512118842846	0.8328616106333073	0.7691927286942924	0.5280173924433089	1.004350729083145	258.0	4.9699296759097376	216.0	0.49803652667112214
998	Feb25-FISH2-3R4-rep1-cp190-100x_Position012_11_cmle.ics	37	1	0	1.5162	0.0	1.0	0.1211456503975871	3.501602593526824	0.07875107028313524	0.2539437212474785	0.11130944606498613	0.02815751665287997	0.9624300180206942	0.7052290173001331	158.0	2.9458063199370774	65.0	0.14987210293343953
999	Feb25-FISH2-3R4-rep1-cp190-100x_Position012_11_cmle.ics	38	1	0	1.5162	1.9091760314026058	1.0	0.29720135222679916	2.210643017325956	0.9152389159741348	0.953693269132261	0.9152389159741348	0.8731144952602494	0.44643340645558227	0.9842960921181155	218.0	4.169642433056838	165.0	0.3804445689848849
1000	Feb25-FISH2-3R4-rep1-cp190-100x_Position012_11_cmle.ics	39	1	0	1.2995999999999999	0.1459114905355603	1.0	0.2877501921667834	2.749216259732082	0.3733692980576528	0.5294503195230472	0.36173538197814387	0.16830104490968906	0.8531725946396068	1.0023786680838485	136.0	2.594588281961582	80.0	0.18445797284115634
1001	Feb25-FISH2-3R4-rep1-cp190-100x_Position012_11_cmle.ics	40	1	0	1.2995999999999999	1.517785507063743	1.0	0.2878700880801862	2.3178912626589905	0.8500396505330794	0.9104406292573489	0.8492330841336867	0.7842231545557445	0.5242786629638703	0.993213892548344	204.0	3.926990296202996	147.0	0.33894152509562475
1002	Feb25-FISH2-3R4-rep1-cp190-100x_Position012_11_cmle.ics	41	1	0	1.083	0.0	1.0	0.26406189311984274	2.2770409970023917	0.08058983034953777	0.26140315232595396	0.08058983034953777	0.029175034578687024	0.9631186607103929	0.9587766547026859	148.0	2.839355504585534	87.0	0.20059804546475749
1003	Feb25-FISH2-3R4-rep1-cp190-100x_Position012_11_cmle.ics	42	1	0	1.2995999999999999	0.0	1.0	0.2533592821096046	3.2264196716107776	0.17335643469053807	0.2842429492732698	0.15138875520047915	0.031700195719831875	0.941730846022243	0.9653974628315154	158.0	3.062832564139177	94.0	0.2167381180883587
1004	Feb25-FISH2-3R4-rep1-cp190-100x_Position012_11_cmle.ics	43	1	0	1.5162	0.0	1.0	0.31233731489967453	2.460532853439093	0.2095128315736622	0.38203013952435844	0.2095128315736622	0.02811348641175597	0.9178923417408598	1.0034316238397898	194.0	3.7269184854897723	142.0	0.3274129017930525
1005	Feb25-FISH2-3R4-rep1-cp190-100x_Position012_11_cmle.ics	44	1	0	1.5162	0.0	1.0	0.2658212984027631	2.6240888444357235	0.24032695466177761	0.44879874718307167	0.21423169474046064	0.028310606928688743	0.9182910050714012	0.9714079518173679	194.0	3.7035132366493526	131.0	0.3020499305273935
1006	Feb25-FISH2-3R4-rep1-cp190-100x_Position012_11_cmle.ics	45	1	0	1.5162	0.9077480443748005	1.0	0.31333751335949855	3.0746531054240727	0.7211097554167962	0.8106892509390177	0.7196822890499772	0.5843800090911265	0.633551951568082	1.001421363720907	178.0	3.462976185565623	125.0	0.28821558256430674
1007	Feb25-FISH2-3R4-rep1-cp190-100x_Position012_11_cmle.ics	46	1	0	1.7328	1.927468146499159	1.0	0.28798909707707193	2.4338742170046164	0.9012130745067655	0.949119949217966	0.8989633557216137	0.8407250442242438	0.5098660891691142	0.994382139896396	262.0	5.035915250890777	214.0	0.4934250773500932
1008	Feb25-FISH2-3R4-rep1-cp190-100x_Position012_11_cmle.ics	47	1	0	1.2995999999999999	1.8297674318277954	1.0	0.286050250349916	2.063684671991794	0.9337551922481625	0.9748864364440029	0.9322506101116559	0.8687450057231713	0.4197139201534518	1.0001431434943067	196.0	3.7013981508792413	138.0	0.3181900031509946
1009	Feb25-FISH2-3R4-rep1-cp190-100x_Position012_11_cmle.ics	48	1	0	1.2995999999999999	0.0	1.0	0.27538055063158023	2.8954670517381422	0.19555429646792194	0.3435808452300252	0.17456013436263748	0.03172900836731184	0.9161444820681076	0.9985085280908913	158.0	3.0394273152987568	98.0	0.2259610167304165
1010	Feb25-FISH2-3R4-rep1-cp190-100x_Position012_11_cmle.ics	49	1	0	1.5162	1.1179489136237186	1.0	0.2865002467954959	2.947482495862342	0.7611029948867787	0.8485792549306063	0.7604309715120526	0.6594959824689555	0.559499773452366	0.9942041766542816	194.0	3.726918485489773	136.0	0.31357855382996574
1011	Feb25-FISH2-3R4-rep1-cp190-100x_Position012_11_cmle.ics	50	1	0	1.083	0.3777847188762272	1.0	0.333219594839088	2.2911313163810365	0.49155384749759806	0.6124465018778933	0.4883832649139663	0.31797973622150405	0.776502297507963	1.004797156476842	164.0	3.056487306828844	114.0	0.26285261129864773
1012	Feb25-FISH2-3R4-rep1-cp190-100x_Position012_11_cmle.ics	51	1	0	1.7328	1.7525058444021435	1.0	0.2500724230128214	3.374436337668413	0.9458353143943896	0.979982616189231	0.9392012361820992	0.8555880779745632	0.3772513132630729	0.9859909200114989	202.0	3.975915879653946	135.0	0.31127282916945126
1013	Feb25-FISH2-3R4-rep1-cp190-100x_Position012_11_cmle.ics	53	1	0	1.5162	0.20635000882146287	1.0	0.3083441667466016	3.032303424653997	0.2902960433640984	0.4099980842264219	0.27823042624083905	0.15514385205720274	0.8925404900668528	1.0045056264516234	178.0	3.462976185565623	124.0	0.28590985790379225
1014	Feb25-FISH2-3R4-rep1-cp190-100x_Position012_11_cmle.ics	53	2	0	1.2995999999999999	1.1600066841569678	1.0	0.34320650795275454	2.5070238517827708	0.6907302853751348	0.7539921340590734	0.6857041970467036	0.5840930690317079	0.656305969209151	0.992494710770892	188.0	3.592832249757587	142.0	0.3274129017930525
1015	Feb25-FISH2-3R4-rep1-cp190-100x_Position012_11_cmle.ics	54	1	0	1.5162	1.2700002221840399	1.0	0.26566364822117994	2.9032896140530453	0.8639252557907298	0.9271557086397604	0.8584497685400675	0.7445393227998612	0.5513375275090804	0.9947465800537988	182.0	3.5055565117062404	119.0	0.27438123460122005
1016	Feb25-FISH2-3R4-rep1-cp190-100x_Position012_11_cmle.ics	55	1	0	1.5162	1.2191645447964943	1.0	0.26520887130747955	2.778161343211519	0.828848866694938	0.89624135633119	0.8248937661730724	0.7274269344941885	0.5261320161174026	0.9926377681362918	178.0	3.4395709367252034	115.0	0.2651583359591622
1017	Feb25-FISH2-3R4-rep1-cp190-100x_Position012_11_cmle.ics	56	1	0	1.7328	1.401081809291592	1.0	0.27667820782609226	3.5363407943302736	0.7422796668979875	0.8047848716169327	0.7413324080499653	0.6442869535045107	0.5973962309657344	0.9905612602451408	202.0	3.975915879653946	142.0	0.3274129017930525
1018	Feb25-FISH2-3R4-rep1-cp190-100x_Position012_11_cmle.ics	56	2	0	1.7328	0.41270001764292574	1.0	0.2965056235327329	3.1469892138092703	0.3603469812630118	0.45178001387925054	0.3557182512144344	0.2623334489937543	0.8583547179514628	0.9952022648481645	202.0	3.9291053819731068	147.0	0.33894152509562475
1019	Feb25-FISH2-3R4-rep1-cp190-100x_Position012_11_cmle.ics	58	1	0	1.2995999999999999	1.1089083050829542	1.0	0.3033506929168382	3.2981770921773026	0.8893966595941462	0.9487106251020075	0.8842962842065176	0.7737881508078994	0.5802047393011133	1.026427510004041	128.0	2.486022380839927	75.0	0.17292934953858405
1020	Feb25-FISH2-3R4-rep1-cp190-100x_Position012_11_cmle.ics	60	1	0	1.2995999999999999	0.0	1.0	0.3045614175595653	2.8273081289629847	0.2087012767872209	0.36107205129647335	0.2087012767872209	0.029219866134203274	0.92830038561633	1.0087920576471145	162.0	3.105412890279794	107.0	0.2467125386750466
1021	Feb25-FISH2-3R4-rep1-cp190-100x_Position012_11_cmle.ics	62	1	0	1.2995999999999999	0.7900066980357398	1.0	0.28230249772101607	2.63915368610554	0.6771056070325493	0.7923682881919696	0.6745961035875505	0.5299135780470421	0.6679870935959075	0.9953240412858303	194.0	3.726918485489773	135.0	0.31127282916945126
1022	Feb25-FISH2-3R4-rep1-cp190-100x_Position012_11_cmle.ics	63	1	0	1.2995999999999999	0.3720027687491155	1.0	0.22737798068806667	2.874814361974813	0.5062959327795465	0.6402281377923539	0.49309362506882437	0.33615612955736957	0.8089804045170959	0.96938696420137	132.0	2.5051974581401244	68.0	0.15678927691498287
1023	Feb25-FISH2-3R4-rep1-cp190-100x_Position012_11_cmle.ics	64	1	0	1.5162	0.8754689432133618	1.0	0.3043034387968141	2.7410983142644656	0.6570348405157176	0.7431693397689805	0.6555485811995412	0.552387033469694	0.6940228148679378	1.0009127140323486	192.0	3.682223073579044	138.0	0.3181900031509946
1024	Feb25-FISH2-3R4-rep1-cp190-100x_Position012_11_cmle.ics	65	1	0	1.2995999999999999	1.2551781017859014	1.0	0.2727950530544802	2.496819384144564	0.7893642011122589	0.8524771109570238	0.785776953882293	0.7049648350715327	0.598005431004152	0.9967517393812824	202.0	3.8120791377710077	141.0	0.325107177132538
1025	Feb25-FISH2-3R4-rep1-cp190-100x_Position012_11_cmle.ics	66	1	0	1.9493999999999998	2.966400714997883	1.0	0.3070120034016224	3.0262629866114237	0.98200663095366	0.9958844341432715	0.9815192865585044	0.9600281662036255	0.24415374789598956	0.9991413694704404	286.0	5.572260193819523	252.0	0.5810426144496424
1026	Feb25-FISH2-3R4-rep1-cp190-100x_Position012_11_cmle.ics	67	1	0	1.083	0.1459114905355603	1.0	0.2664712578660205	2.9456751817449507	0.421287978060873	0.6173148886157005	0.39580941058860086	0.18782675654864028	0.8397771161147443	0.9688885928195073	110.0	2.107168922483789	56.0	0.12912058098880944
1027	Feb25-FISH2-3R4-rep1-cp190-100x_Position012_11_cmle.ics	68	1	0	1.083	0.5836459621422412	1.0	0.2771993517873347	3.0431432337275783	0.6296630624619792	0.7140936831570478	0.6200867363959262	0.5271492768696403	0.6947244163684017	0.9983241639649003	102.0	1.975197772521714	51.0	0.11759195768623716
1028	Feb25-FISH2-3R4-rep1-cp190-100x_Position012_11_cmle.ics	69	1	0	1.5162	0.20635000882146287	1.0	0.2960746109874471	2.8125657699106617	0.3642992789531468	0.5302995460075368	0.35655470164090086	0.16763226610486337	0.8496735393771614	1.0051273330347648	190.0	3.684338159349155	134.0	0.30896710450893683
1029	Feb25-FISH2-3R4-rep1-cp190-100x_Position012_11_cmle.ics	70	1	0	1.2995999999999999	1.3107987492438529	1.0	0.27201651905570057	2.4706292673058283	0.8278228438228438	0.8791794871794871	0.827058275058275	0.760960372960373	0.4812478348490276	0.9824906949732909	164.0	3.1969187998713626	103.0	0.23748964003298878
1030	Feb25-FISH2-3R4-rep1-cp190-100x_Position012_11_cmle.ics	71	1	0	1.2995999999999999	0.6639153385791856	1.0	0.25386607301735703	2.4958888483315373	0.6269701482383001	0.7284086871725869	0.6215803518108355	0.4580722217602637	0.6945796367111767	0.9937578235365351	198.0	3.7929040604708097	132.0	0.30435565518790797
1031	Feb25-FISH2-3R4-rep1-cp190-100x_Position012_11_cmle.ics	72	1	0	1.5162	0.23070632344123612	1.0	0.2970299522544141	2.9696140761047336	0.37364182636893145	0.5348822019702162	0.3692925970892437	0.17120287694601116	0.8449704380951334	1.0084293620516382	186.0	3.6183525843681177	130.0	0.29974420586687905
1032	Feb25-FISH2-3R4-rep1-cp190-100x_Position012_11_cmle.ics	73	1	0	1.2995999999999999	0.5158750220536572	1.0	0.30300855069345994	2.5132095425068557	0.5171307235455649	0.6495545692572962	0.5171307235455649	0.3858922983587713	0.7547215307789283	0.9922231822314311	180.0	3.437455850955092	125.0	0.28821558256430674
1033	Feb25-FISH2-3R4-rep1-cp190-100x_Position012_11_cmle.ics	74	1	0	1.083	1.8497044106137501	1.0	0.282425622565585	2.986198891082557	0.9828551702976374	0.991916615526235	0.9813976679963179	0.9650583000920527	0.24055439025248954	1.0095930951908123	104.0	2.0198931844324433	53.0	0.12220340700726606
1034	Feb25-FISH2-3R4-rep1-cp190-100x_Position012_11_cmle.ics	75	1	0	1.083	0.9755754663213545	1.0	0.31471000787275666	2.565922314404273	0.768370349219749	0.8404861516306439	0.7628210698811932	0.6550073866246229	0.6152785175473346	1.0182185132454116	132.0	2.5520079558209647	80.0	0.18445797284115634
1035	Feb25-FISH2-3R4-rep1-cp190-100x_Position012_11_cmle.ics	77	1	0	1.7328	0.3777847188762272	1.0	0.3057577128210344	3.068697760848097	0.4145404426771933	0.5788035517905423	0.41461247736910095	0.2689079060475525	0.8287357693850367	0.9893086576207607	252.0	4.906059186698812	208.0	0.4795907293870064
1036	Feb25-FISH2-3R4-rep1-cp190-100x_Position012_11_cmle.ics	78	1	0	1.2995999999999999	0.0	1.0	0.23175683510088638	2.499271279571818	0.10407067954751878	0.21598546775658492	0.10407067954751878	0.0369168524481876	0.9467524039835762	0.970162770780926	122.0	2.422151891629001	61.0	0.1406492042913817
1037	Feb25-FISH2-3R4-rep1-cp190-100x_Position012_11_cmle.ics	79	1	0	1.083	0.65253602307166	1.0	0.2986476516318797	2.1534652800125293	0.5979358630517716	0.6954778406224276	0.5938996432902273	0.47591987749718967	0.6959449144739066	1.0010412898768895	160.0	3.013906980688226	104.0	0.2397953646935032
1038	Feb25-FISH2-3R4-rep1-cp190-100x_Position012_11_cmle.ics	81	1	0	1.2995999999999999	0.5963412819178956	1.0	0.30264009229581673	3.448460312585718	0.4632460804595736	0.5557010719964438	0.4625245772709398	0.3481423857477474	0.8290018037701871	1.0227533372971294	120.0	2.3540512308778525	68.0	0.15678927691498287
1039	Feb25-FISH2-3R4-rep1-cp190-100x_Position012_11_cmle.ics	81	2	0	1.2995999999999999	0.815064591942846	1.0	0.2655920340875803	2.808567403116682	0.553522884644976	0.6440390500777924	0.5521448477491494	0.4453606661081571	0.7646838819637068	0.9938265045584255	142.0	2.7286745176937677	82.0	0.18906942216218525
1040	Feb25-FISH2-3R4-rep1-cp190-100x_Position012_11_cmle.ics	81	3	0	1.5162	0.42540144110901373	1.0	0.32675388678618206	2.976773676906585	0.3923165039580092	0.5272187932773684	0.38465010514797654	0.26746054813725656	0.8350416588578589	0.9940597948058164	192.0	3.705628322419464	143.0	0.3297186264535669
1041	Feb25-FISH2-3R4-rep1-cp190-100x_Position012_11_cmle.ics	83	1	0	0.6497999999999999	0.0	1.0	0.28725007890400167	1.4708796244925801	0.14858570831267076	0.24982740682399385	0.14858570831267076	0.03193216845093978	0.9483441498435639	0.9756110434658043	106.0	1.9475623521410719	55.0	0.12681485632829495
1042	Feb25-FISH2-3R4-rep1-cp190-100x_Position012_11_cmle.ics	86	1	0	1.5162	0.8595614345612763	1.0	0.27308137672307414	3.26349557799979	0.676588179390126	0.7584836716970621	0.6742941880089793	0.5651124875059398	0.6694180816731047	0.9577622468895066	168.0	3.2863096236928198	107.0	0.2467125386750466
1043	Feb25-FISH2-3R4-rep1-cp190-100x_Position012_11_cmle.ics	87	1	0	1.2995999999999999	0.8779414014559871	1.0	0.29380436295759543	2.587939511132101	0.6381025581530251	0.7114283021056906	0.6372976970821973	0.5627827890248854	0.7094295550546023	1.0103329469485298	120.0	2.307240733197012	67.0	0.15448355225446841
1044	Feb25-FISH2-3R4-rep1-cp190-100x_Position012_11_cmle.ics	87	2	0	1.083	1.074245800390238	1.0	0.29902260141635756	2.710728776781406	0.7170297000986136	0.7736455130808052	0.7146513718893207	0.6470901734439353	0.6534856731736821	1.0113906858942054	124.0	2.37322630817805	71.0	0.16370645089652625
1045	Feb25-FISH2-3R4-rep1-cp190-100x_Position012_11_cmle.ics	88	1	0	2.166	0.0	1.0	0.27376594296867335	3.454541132973109	0.18693993115689472	0.3807731555006216	0.18693993115689472	0.020223560438928694	0.928200114300071	0.9971904088088975	318.0	6.217171037869922	279.0	0.6432971802835327
1046	Feb25-FISH2-3R4-rep1-cp190-100x_Position012_11_cmle.ics	89	1	0	1.5162	0.20635000882146287	1.0	0.281061015957084	2.934993688217228	0.40258956454612443	0.533148531527422	0.37707989754026455	0.18783115197024458	0.8239878490366211	0.9580781178326604	200.0	3.861004721221958	141.0	0.325107177132538
1047	Feb25-FISH2-3R4-rep1-cp190-100x_Position012_11_cmle.ics	90	1	0	1.5162	1.7032191374280643	1.0	0.2853810895720952	4.095997684191673	0.8353363091831674	0.8910190378085536	0.8339501227220124	0.7638035769545442	0.5702113633487353	1.01769402639724	142.0	2.845700761895867	85.0	0.19598659614372857
1048	Feb25-FISH2-3R4-rep1-cp190-100x_Position012_11_cmle.ics	90	2	0	1.7328	0.5097226605744432	1.0	0.26312671753175515	3.2008838778549347	0.45537285024523205	0.5640782707853785	0.4291031331205304	0.3064319899618057	0.8239356195049127	0.9707828631979262	214.0	4.17387260459706	151.0	0.3481644237376825
1049	Feb25-FISH2-3R4-rep1-cp190-100x_Position012_11_cmle.ics	91	1	0	1.083	0.9512265400461283	1.0	0.2827433388230814	3.014278895432249	0.7615238208529115	0.8246223160649497	0.756319514661274	0.690291738535657	0.5914057522878989	1.0167659828256392	100.0	1.9539076094514052	50.0	0.11528623302572269
1050	Feb25-FISH2-3R4-rep1-cp190-100x_Position012_11_cmle.ics	92	1	0	1.2995999999999999	1.0389843448820495	1.0	0.28785502777740146	2.935132712035293	0.7861231058674192	0.8622567520088855	0.7821223351807147	0.6910566341391543	0.5848453417099277	0.9910940964285553	146.0	2.841470590355645	89.0	0.2052094947857864
1051	Feb25-FISH2-3R4-rep1-cp190-100x_Position013_12_cmle.ics	1	1	0	1.5162	1.074245800390238	1.0	0.3083441667466016	2.820428197666315	0.7633722245564138	0.8278982579748554	0.7610856145567371	0.6710796354351831	0.5825311637338502	0.9912934008707859	178.0	3.4395709367252034	124.0	0.28590985790379225
1052	Feb25-FISH2-3R4-rep1-cp190-100x_Position013_12_cmle.ics	2	1	0	1.2995999999999999	0.8815276241084421	1.0	0.3016172195643787	2.4375223800924126	0.6753186399616032	0.7836524177021355	0.6705190422136049	0.5706416986004983	0.6745653261530936	0.9954324145908481	186.0	3.5013263401660186	131.0	0.3020499305273935
1053	Feb25-FISH2-3R4-rep1-cp190-100x_Position013_12_cmle.ics	3	1	0	1.7328	0.3720027687491155	1.0	0.14526131113108376	1.3733053870009775	0.49984231108868427	0.7205851047054371	0.499814715529204	0.2573463321559228	0.8070951095431078	0.770286800125985	368.0	7.053693349553105	253.0	0.5833483391101568
1054	Feb25-FISH2-3R4-rep1-cp190-100x_Position013_12_cmle.ics	4	1	0	1.5162	1.654021146943017	1.0	0.30486576872387017	2.8017517453495278	0.8694465946727916	0.9187911627729909	0.8675938733296956	0.8141441315685951	0.5030408683621446	0.9935617079221597	210.0	4.014266034254343	158.0	0.3643044963612837
1055	Feb25-FISH2-3R4-rep1-cp190-100x_Position013_12_cmle.ics	5	1	0	1.2995999999999999	0.1459114905355603	1.0	0.23543358560236521	2.820941791925321	0.3363284333997519	0.4784265072621778	0.33125305462611376	0.16954271463839493	0.8676714275403619	0.9877573493242863	124.0	2.4200368058588895	63.0	0.1452606536124106
1056	Feb25-FISH2-3R4-rep1-cp190-100x_Position013_12_cmle.ics	6	1	0	2.166	0.7610319551488771	1.0	0.2264210921506157	4.091195990819762	0.6216340124863473	0.7084788500694436	0.6178045064117258	0.48293914591227194	0.6961614969884425	0.9442008397631709	222.0	4.376059501080395	148.0	0.3412472497561391
1057	Feb25-FISH2-3R4-rep1-cp190-100x_Position013_12_cmle.ics	7	1	0	1.7328	2.874458784260589	1.0	0.33100873404275	2.944511754277044	0.9875357133077141	0.9973414694257574	0.9863445090504139	0.9620412038009	0.24992589522858355	1.001644819048122	254.0	4.92734934976912	219.0	0.5049537006526654
1058	Feb25-FISH2-3R4-rep1-cp190-100x_Position013_12_cmle.ics	8	1	0	1.2995999999999999	0.0	1.0	0.33472666378143406	2.492351089133314	0.25624386004685257	0.43725912491498525	0.25183253986246507	0.030888687372477897	0.908521506598266	1.0136919150148433	156.0	2.971326654547609	106.0	0.24440681401453213
1059	Feb25-FISH2-3R4-rep1-cp190-100x_Position013_12_cmle.ics	9	1	0	1.7328	0.46141264688247224	1.0	0.2960825383572537	2.930775318209985	0.46524779780536907	0.6111550709628372	0.45982134199083824	0.28071533022252737	0.8101647095252202	0.9953882478660993	270.0	5.214696898533691	227.0	0.5233994979367811
1060	Feb25-FISH2-3R4-rep1-cp190-100x_Position013_12_cmle.ics	10	1	0	1.5162	1.5036929604517426	1.0	0.30184140664634446	2.7591098475467692	0.8473461290361842	0.9190176843591398	0.8473461290361842	0.7674835388191765	0.48404636771853493	0.9896744883823415	216.0	4.148352269986529	164.0	0.3781388443243705
1061	Feb25-FISH2-3R4-rep1-cp190-100x_Position013_12_cmle.ics	11	1	0	1.7328	0.10317500441073144	1.0	0.28380753372595546	3.1788745822598092	0.22503148136571077	0.34662100008037794	0.22503148136571077	0.07412633628350197	0.9130093360525954	1.0028102954950824	172.0	3.3991056963546966	113.0	0.2605468866381333
1062	Feb25-FISH2-3R4-rep1-cp190-100x_Position013_12_cmle.ics	12	1	0	1.2995999999999999	1.0452244593809161	1.0	0.2692737504861274	3.042690688878873	0.7552904779370724	0.8267218970768814	0.7528027173999713	0.6491101471924985	0.6033166839191135	0.9939553924763769	132.0	2.5754132046613845	74.0	0.17062362487806956
1063	Feb25-FISH2-3R4-rep1-cp190-100x_Position013_12_cmle.ics	12	2	0	0.8664	0.5158750220536572	1.0	0.31254639830293274	2.663606901902958	0.4840129491125393	0.5749597333631014	0.4840129491125393	0.37644920024877604	0.7791491732720913	0.989039455453118	98.0	1.8858069487002562	51.0	0.11759195768623716
1064	Feb25-FISH2-3R4-rep1-cp190-100x_Position013_12_cmle.ics	13	1	0	1.5162	0.0	1.0	0.21546426709913055	3.0019718544793017	0.09685392967607512	0.24137127771091355	0.09685392967607512	0.03385487440307489	0.9421713129073088	0.9588006665028969	146.0	2.911686336876904	77.0	0.17754079885961296
1065	Feb25-FISH2-3R4-rep1-cp190-100x_Position013_12_cmle.ics	15	1	0	1.2995999999999999	0.10317500441073144	1.0	0.2934412732759675	3.1791587734740783	0.4170917341142774	0.6129258049463369	0.4170917341142774	0.1825188665583214	0.8258237040164135	1.0002746631222963	114.0	2.2199649951456664	62.0	0.14295492895189613
1066	Feb25-FISH2-3R4-rep1-cp190-100x_Position013_12_cmle.ics	16	1	0	1.5162	0.9512265400461283	1.0	0.2727950530544802	2.7346185396985225	0.7177915842982209	0.808189776899181	0.7121364021462864	0.5940941824343405	0.6312859501440496	0.9878511766334901	202.0	3.858889635451847	141.0	0.325107177132538
1067	Feb25-FISH2-3R4-rep1-cp190-100x_Position013_12_cmle.ics	17	1	0	1.2995999999999999	0.41270001764292574	1.0	0.2960746109874471	2.1810433481372864	0.4580158302781733	0.5573275893864845	0.4549028864808244	0.3261398759248467	0.7673745955020553	0.9526719056340383	190.0	3.5907171639874758	134.0	0.30896710450893683
1068	Feb25-FISH2-3R4-rep1-cp190-100x_Position013_12_cmle.ics	18	1	0	1.7328	0.3720027687491155	1.0	0.2697079550138149	3.2144870116920155	0.4486225035663338	0.5786153708987162	0.4432804327151688	0.2969715882073229	0.82122143878847	0.9973095875931447	196.0	3.818424395081341	134.0	0.30896710450893683
1069	Feb25-FISH2-3R4-rep1-cp190-100x_Position013_12_cmle.ics	19	1	0	1.7328	0.65253602307166	1.0	0.28506183420143066	2.724417833569572	0.5882170651829418	0.7195091030742684	0.582801000105645	0.45191041307180335	0.6825371973389829	0.995017569802531	200.0	3.861004721221958	142.0	0.3274129017930525
1070	Feb25-FISH2-3R4-rep1-cp190-100x_Position013_12_cmle.ics	20	1	0	1.2995999999999999	0.0	1.0	0.11751085523447091	2.129453896289246	0.07165383924048564	0.17951860385313007	0.07165383924048564	0.035810578949948525	0.9586007354844435	0.900598934797637	134.0	2.6201086165721126	50.0	0.11528623302572269
1071	Feb25-FISH2-3R4-rep1-cp190-100x_Position013_12_cmle.ics	21	1	0	1.5162	0.2918229810711206	1.0	0.27024452934105747	2.6896603132727854	0.42039074622654815	0.5648081534772182	0.41998166172943996	0.22342008745944422	0.8050080754237422	0.99088361628683	186.0	3.571542086687278	124.0	0.28590985790379225
1072	Feb25-FISH2-3R4-rep1-cp190-100x_Position013_12_cmle.ics	23	1	0	1.7328	0.0	1.0	0.19687684674519776	2.988460728729228	0.08005759431815639	0.24444759439276043	0.08005759431815639	0.027416984355533008	0.9691807971823294	0.9188662291827685	192.0	3.775844068940723	111.0	0.2559354373171044
1073	Feb25-FISH2-3R4-rep1-cp190-100x_Position013_12_cmle.ics	24	1	0	1.7328	0.10317500441073144	1.0	0.2739812405626786	3.274843676640594	0.29063602304844116	0.4462212168350021	0.28212431259996057	0.08148292180619153	0.8846297763219755	0.9884499435991717	240.0	4.684697212915278	183.0	0.42194761287414506
1074	Feb25-FISH2-3R4-rep1-cp190-100x_Position013_12_cmle.ics	25	1	0	1.2995999999999999	1.2594114294931633	1.0	0.3148577864191545	2.8153665712019604	0.8509606655773071	0.9071855008383797	0.8493052663056828	0.7687407217540825	0.5445541780886325	1.0093109897026482	148.0	2.862760753425954	95.0	0.21904384274887315
1075	Feb25-FISH2-3R4-rep1-cp190-100x_Position013_12_cmle.ics	26	1	0	1.2995999999999999	0.0	1.0	0.31858195360261005	2.4564524371564582	0.15534864892217387	0.32576589992337385	0.1560064770772189	0.02813480416961846	0.9525797687516926	0.9658023987487948	190.0	3.6141224128278955	139.0	0.32049572781150915
1076	Feb25-FISH2-3R4-rep1-cp190-100x_Position013_12_cmle.ics	27	1	0	3.0324	1.0246530360797799	1.0	0.23029294551746987	4.558542788483084	0.6864942921853862	0.8008603523492484	0.6836274643926612	0.5245899645826683	0.6917049891881163	0.9896101518058426	376.0	7.58355372980231	329.0	0.7585834133092554
1077	Feb25-FISH2-3R4-rep1-cp190-100x_Position013_12_cmle.ics	29	1	0	1.7328	1.6456566907434287	1.0	0.24769731826964506	2.6619970595041895	0.875241274811224	0.9338702680272365	0.8708087343053486	0.8099351780246588	0.4956752414499482	0.9542378738651444	226.0	4.371829329540174	159.0	0.3666102210217982
1078	Feb25-FISH2-3R4-rep1-cp190-100x_Position013_12_cmle.ics	30	1	0	1.7328	0.3095250132321943	1.0	0.28230249772101607	3.158011032549302	0.44934956687405114	0.6012562140922216	0.44934956687405114	0.24485011758402048	0.769567392208916	1.0014826493989384	194.0	3.773728983170612	135.0	0.31127282916945126
1079	Feb25-FISH2-3R4-rep1-cp190-100x_Position013_12_cmle.ics	31	1	0	1.7328	0.23070632344123612	1.0	0.29973978350706604	2.9985850984480455	0.34928511635693954	0.5196785534907082	0.34928511635693954	0.16615436129248284	0.8307233435670829	1.0019951111434162	204.0	3.950395545043415	150.0	0.3458586990771681
1080	Feb25-FISH2-3R4-rep1-cp190-100x_Position013_12_cmle.ics	32	1	0	1.2995999999999999	2.7402769415048676	1.0	0.2830711861397215	2.543506026178286	0.9982189695929536	0.9999514264434441	0.9978060943622292	0.9906455425666267	0.10636924507202437	0.9835124194832312	166.0	3.171398465260832	107.0	0.2467125386750466
1081	Feb25-FISH2-3R4-rep1-cp190-100x_Position013_12_cmle.ics	33	1	0	1.5162	1.630129183885692	1.0	0.2879608720554036	3.0237076497966546	0.9140131801804576	0.9619915006312937	0.913097034459397	0.8309634157607859	0.4670853640053637	0.9856992714693863	186.0	3.6417578332085374	128.0	0.2951327565458501
1082	Feb25-FISH2-3R4-rep1-cp190-100x_Position013_12_cmle.ics	34	1	0	1.7328	0.0	1.0	0.30873138643558196	3.534223977846391	0.24291756869275605	0.4280399666944213	0.25853122398001666	0.027700249791840135	0.8979929800292573	1.0043669683590615	202.0	3.975915879653946	150.0	0.3458586990771681
1083	Feb25-FISH2-3R4-rep1-cp190-100x_Position013_12_cmle.ics	35	1	0	1.083	1.0292503701818518	1.0	0.282425622565585	2.0688881588480186	0.8772704595428592	0.932934828803193	0.8717086420665571	0.7756056098597535	0.577646753096403	1.0251659991970725	104.0	1.996487935592023	53.0	0.12220340700726606
1084	Feb25-FISH2-3R4-rep1-cp190-100x_Position013_12_cmle.ics	36	1	0	1.7328	0.928575039696583	1.0	0.28452684573903236	3.3660943091664794	0.6997654797257917	0.7697850462102078	0.6912936082817573	0.575563403735672	0.6654822995888673	0.9905022321036306	202.0	3.9525106308135265	144.0	0.33202435111408135
1085	Feb25-FISH2-3R4-rep1-cp190-100x_Position013_12_cmle.ics	37	1	0	1.7328	0.8344252714560013	1.0	0.28371700629930974	3.2972392829361232	0.6578650063392039	0.7646586244555189	0.649542447560348	0.511237964927256	0.6680245712535714	0.9921234551105517	216.0	4.218568016507788	159.0	0.3666102210217982
1086	Feb25-FISH2-3R4-rep1-cp190-100x_Position013_12_cmle.ics	38	1	0	1.2995999999999999	1.7539750749824343	1.0	0.28221609563188294	2.702569732638081	0.9281626971852769	0.9586152567274977	0.9253982369316425	0.8808382307454377	0.4405127123977509	0.9903556938109845	162.0	3.0820076414393744	103.0	0.23748964003298878
1087	Feb25-FISH2-3R4-rep1-cp190-100x_Position013_12_cmle.ics	39	1	0	1.5162	0.2918229810711206	1.0	0.3201981259339606	2.891362329095757	0.40509065669926553	0.538973562492533	0.4016771631593021	0.2066159193960392	0.8352856610469984	0.996591400919341	222.0	4.2824385057187175	176.0	0.4058075402505439
1088	Feb25-FISH2-3R4-rep1-cp190-100x_Position013_12_cmle.ics	40	1	0	1.7328	1.257995996548413	1.0	0.27813572834450284	3.3470225393546187	0.8510575028807196	0.9241385719064789	0.8470505148124744	0.7266773222317213	0.5610698467394405	0.995836405381514	194.0	3.797134232011032	134.0	0.30896710450893683
1089	Feb25-FISH2-3R4-rep1-cp190-100x_Position013_12_cmle.ics	41	1	0	2.166	0.8318234787411565	1.0	0.2311261768818312	2.7601367411529973	0.6107706728913559	0.7556546032679619	0.6090797140073888	0.4465289392909001	0.7078238270009775	0.9513664658291828	330.0	6.391722513972617	271.0	0.624851382999417
1090	Feb25-FISH2-3R4-rep1-cp190-100x_Position013_12_cmle.ics	42	1	0	1.5162	0.2918229810711206	1.0	0.31024600627523585	2.6666792753919824	0.3908847671307424	0.5454900004534942	0.3872658836333953	0.23777606457757017	0.8287733791278417	1.0042933645211352	164.0	3.150108302190523	110.0	0.2536297126565899
1091	Feb25-FISH2-3R4-rep1-cp190-100x_Position013_12_cmle.ics	43	1	0	1.7328	0.10317500441073144	1.0	0.2670713543528941	2.49017451424431	0.2332081462754071	0.42921038763516534	0.24352106944879895	0.066220173571967	0.913650847845115	0.9876565637046197	212.0	4.082366695005491	150.0	0.3458586990771681
1092	Feb25-FISH2-3R4-rep1-cp190-100x_Position013_12_cmle.ics	44	1	0	1.7328	0.10317500441073144	1.0	0.2727950530544802	2.9552576786337106	0.2873223973593972	0.44052940379693595	0.2873223973593972	0.09609256368030455	0.8968121424197145	0.9925515309789786	202.0	3.9291053819731068	141.0	0.325107177132538
1093	Feb25-FISH2-3R4-rep1-cp190-100x_Position013_12_cmle.ics	47	1	0	1.2995999999999999	0.6190500264643886	1.0	0.29778726282751644	2.7936294555923804	0.621393310319639	0.713084816852622	0.6189544870813058	0.49107532075827376	0.6914081895724525	1.012887125044001	140.0	2.7073843546234593	85.0	0.19598659614372857
1094	Feb25-FISH2-3R4-rep1-cp190-100x_Position013_12_cmle.ics	48	1	0	1.5162	0.65584944557845	1.0	0.326473759011316	3.4992803378804065	0.6627849522740034	0.7813082537900056	0.6591240875912409	0.5095058955642897	0.6932311628811448	1.012523768024589	140.0	2.7541948523042987	89.0	0.2052094947857864
1095	Feb25-FISH2-3R4-rep1-cp190-100x_Position013_12_cmle.ics	49	1	0	1.5162	0.10317500441073144	1.0	0.26534048631852075	2.5962404845533076	0.30952813925238404	0.47957840220545983	0.30512012918524556	0.06856419619281771	0.8866431699197064	0.9794367780877552	200.0	3.8141942235411186	137.0	0.3158842784904802
1096	Feb25-FISH2-3R4-rep1-cp190-100x_Position013_12_cmle.ics	50	1	0	1.2995999999999999	0.46141264688247224	1.0	0.25048613901779815	2.815671185946729	0.5397291878381719	0.6340396605234969	0.5315993298360295	0.40249663544727954	0.7475861797116737	0.9778670196292066	134.0	2.5030823723700135	73.0	0.16831790021755516
1097	Feb25-FISH2-3R4-rep1-cp190-100x_Position013_12_cmle.ics	51	1	0	1.2995999999999999	0.2918229810711206	1.0	0.2692737504861274	2.6553905866914453	0.3041193620878341	0.4242938773464324	0.3041193620878341	0.17698804541239568	0.8729158215171808	0.9868743957034966	132.0	2.5051974581401244	74.0	0.17062362487806956
1098	Feb25-FISH2-3R4-rep1-cp190-100x_Position013_12_cmle.ics	51	2	0	1.5162	2.9502080381091025	1.0	0.2848456727219853	2.955646147517736	0.9833588130623293	0.9942879459996825	0.9816587721276827	0.965391427115444	0.24127504732326882	0.9911912765018046	222.0	4.305843754559137	166.0	0.3827502936453994
1099	Feb25-FISH2-3R4-rep1-cp190-100x_Position013_12_cmle.ics	52	1	0	1.7328	0.7817319754002556	1.0	0.29004013690776226	2.8714567283719967	0.6428028556833332	0.7528033540573877	0.6394388308144678	0.5088523691456622	0.7017929317699145	0.9994767665745857	218.0	4.216452930737678	163.0	0.375833119663856
1100	Feb25-FISH2-3R4-rep1-cp190-100x_Position013_12_cmle.ics	53	1	0	1.9493999999999998	0.0	1.0	0.21184604929759865	3.171699030397942	0.15185123136203718	0.3299849220975038	0.15185123136203718	0.02686212095828447	0.9417437971522234	0.9560500466091914	228.0	4.463335239131743	149.0	0.34355297441665367
1101	Feb25-FISH2-3R4-rep1-cp190-100x_Position013_12_cmle.ics	56	1	0	1.5162	0.0	1.0	0.22327865186510681	2.1364428265247852	0.2785749152194019	0.43640491727468916	0.2785749152194019	0.02636548145103278	0.8938681518738895	0.8536200268272319	148.0	2.8159502557451135	80.0	0.18445797284115634
1102	Feb25-FISH2-3R4-rep1-cp190-100x_Position013_12_cmle.ics	57	1	0	1.2995999999999999	1.488011074996462	1.0	0.3325646202431288	2.6030662844370736	0.8410872480686047	0.8931829772765909	0.8371457534488078	0.765314217714059	0.5347251156503111	0.9940268629398583	204.0	3.9035850473625757	158.0	0.3643044963612837
1103	Feb25-FISH2-3R4-rep1-cp190-100x_Position013_12_cmle.ics	58	1	0	1.083	0.0	1.0	0.21767321547513097	2.154952944417591	0.0983719646799117	0.24224237407184426	0.0983719646799117	0.034529901665663255	0.9454449307641895	0.9042700642160951	112.0	2.1518643343945176	52.0	0.1198976823467516
1104	Feb25-FISH2-3R4-rep1-cp190-100x_Position013_12_cmle.ics	59	1	0	1.5162	0.0	1.0	0.12027636561653735	2.5205619182306016	0.07446840060500015	0.21023755152881166	0.07446840060500015	0.037219371867493106	0.9756386852849774	0.9230537230755845	160.0	3.154338473730745	66.0	0.15217782759395398
1105	Feb25-FISH2-3R4-rep1-cp190-100x_Position013_12_cmle.ics	60	1	0	1.9493999999999998	0.0	1.0	0.228800280892859	3.1894512054516966	0.15215565163681286	0.3250339715873996	0.1489005558987029	0.0267325509573811	0.9412551167501679	0.9362634655477582	234.0	4.574016226023511	161.0	0.37122167034282705
1106	Feb25-FISH2-3R4-rep1-cp190-100x_Position013_12_cmle.ics	61	1	0	1.9493999999999998	0.42540144110901373	1.0	0.2260491943242896	3.3140834446148	0.4881894328029447	0.6019549024722488	0.4820088108280439	0.3175883256528418	0.7592726032637633	0.9267783115284091	212.0	4.15258244152675	138.0	0.3181900031509946
1107	Feb25-FISH2-3R4-rep1-cp190-100x_Position013_12_cmle.ics	62	1	0	1.2995999999999999	1.996395684228742	1.0	0.3045659969758873	2.7401292478552985	0.9313931347488131	0.9653444363294903	0.9304280348479316	0.8898742761750743	0.380921202909595	1.0024281813010256	168.0	3.2160938771715606	113.0	0.2605468866381333
1108	Feb25-FISH2-3R4-rep1-cp190-100x_Position013_12_cmle.ics	63	1	0	1.2995999999999999	0.9378659497950863	1.0	0.3452182849298942	2.9143637990149336	0.7323005410111312	0.8183726136434302	0.7315154530190908	0.5963870406069274	0.5957187388125563	0.9966002139756244	176.0	3.394875524814475	129.0	0.29743848120636457
1109	Feb25-FISH2-3R4-rep1-cp190-100x_Position013_12_cmle.ics	65	1	0	1.5162	0.0	1.0	0.15148275700609276	2.594696545782073	0.09380075638122562	0.2463455405517552	0.09380075638122562	0.03318948653807396	0.9840442977634668	0.9030936105740852	174.0	3.3969906105845853	84.0	0.1936808714832141
1110	Feb25-FISH2-3R4-rep1-cp190-100x_Position013_12_cmle.ics	67	1	0	1.2995999999999999	0.0	1.0	0.23157980616031013	2.6550592139806013	0.10282329409954612	0.2561197015155012	0.10282329409954612	0.03623355642741749	0.9558303441556447	0.9325902285616298	126.0	2.464732217769618	64.0	0.14756637827292504
1111	Feb25-FISH2-3R4-rep1-cp190-100x_Position013_12_cmle.ics	69	1	0	1.5162	0.42540144110901373	1.0	0.18772689102995802	4.758452422849456	0.5219891495557822	0.6200274956760832	0.5186187118423581	0.3863216402796872	0.7554108251648401	0.886808686942965	128.0	2.486022380839927	59.0	0.13603775497035278
1112	Feb25-FISH2-3R4-rep1-cp190-100x_Position013_12_cmle.ics	70	1	0	1.083	0.2918229810711206	1.0	0.2537992553353594	2.6794662732259393	0.45427066499072244	0.6023597893098701	0.45385167893697254	0.27898485664691447	0.7935086291712427	0.9854766770419685	126.0	2.4179217200887786	67.0	0.15448355225446841
1113	Feb25-FISH2-3R4-rep1-cp190-100x_Position013_12_cmle.ics	71	1	0	1.7328	0.3095250132321943	1.0	0.26989512868537635	3.2646699457700628	0.4476481143505667	0.5758937472202199	0.4352790515773814	0.24934052114166527	0.8095258332202551	0.9926188896170682	194.0	3.797134232011032	132.0	0.30435565518790797
1114	Feb25-FISH2-3R4-rep1-cp190-100x_Position013_12_cmle.ics	72	1	0	0.8664	1.286654922847664	1.0	0.2827433388230814	2.4210862374297935	0.7678611215441125	0.8303869830094152	0.769872745675963	0.698062220298306	0.5877839919824023	1.0070597715678364	100.0	1.8836918629301451	50.0	0.11528623302572269
1115	Feb25-FISH2-3R4-rep1-cp190-100x_Position013_12_cmle.ics	72	2	0	1.5162	1.2452384039718545	1.0	0.26355615600940024	2.776601694908342	0.8030263484565877	0.8682163387167621	0.8011293105094629	0.6898915887374513	0.5411164421869532	0.9945075604137975	170.0	3.2607892890822887	107.0	0.2467125386750466
1116	Feb25-FISH2-3R4-rep1-cp190-100x_Position013_12_cmle.ics	73	1	0	1.083	0.10317500441073144	1.0	0.3012912077705793	2.219235637133486	0.36671034678410763	0.5240938627183443	0.3475136106345325	0.1298717966037583	0.8519381630383362	0.9778884995661157	126.0	2.3945164712483593	73.0	0.16831790021755516
1117	Feb25-FISH2-3R4-rep1-cp190-100x_Position013_12_cmle.ics	74	1	0	0.8664	0.6921189703237084	1.0	0.2977904950224626	2.236478791949798	0.7040133485553701	0.7914815140072012	0.7024501624659699	0.599350136120137	0.6747208171360667	1.0045004959200499	106.0	1.9943728498219118	56.0	0.12912058098880944
1118	Feb25-FISH2-3R4-rep1-cp190-100x_Position013_12_cmle.ics	75	1	0	1.5162	0.0	1.0	0.29314829369177076	2.934092525801708	0.1827587648403099	0.337038765955075	0.15776015829663897	0.028039824981885068	0.9360554936467885	0.9940916212311519	200.0	3.8844099700623778	144.0	0.33202435111408135
1119	Feb25-FISH2-3R4-rep1-cp190-100x_Position013_12_cmle.ics	76	1	0	1.2995999999999999	0.5556144027286182	1.0	0.298179806429609	2.459278786340824	0.5663709677419355	0.6859314516129033	0.5654435483870968	0.41476209677419357	0.7560622775167674	0.9963631456766231	180.0	3.4140506021146724	124.0	0.28590985790379225
1120	Feb25-FISH2-3R4-rep1-cp190-100x_Position013_12_cmle.ics	77	1	0	1.9493999999999998	0.0	1.0	0.1564109007008759	2.4326212321331604	0.10748756151273756	0.23846891057883146	0.07823332698947827	0.0271845518066393	0.959513689615542	0.9135166484476149	250.0	4.8613637747880825	147.0	0.33894152509562475
1121	Feb25-FISH2-3R4-rep1-cp190-100x_Position013_12_cmle.ics	78	1	0	1.083	0.9590684260691023	1.0	0.2513577986521761	2.903912901115031	0.7014529110483956	0.7822201317027281	0.7014529110483956	0.5920386049266576	0.6698802358564198	0.9805259066526516	104.0	1.996487935592023	50.0	0.11528623302572269
1122	Feb25-FISH2-3R4-rep1-cp190-100x_Position013_12_cmle.ics	79	1	0	1.7328	1.923365941582044	1.0	0.2774693236078138	3.298252285109822	0.9459835905025137	0.9758971903632288	0.9400349663032203	0.8869616313739146	0.3960818656158292	1.001793495252191	198.0	3.886525055832489	138.0	0.3181900031509946
1123	Feb25-FISH2-3R4-rep1-cp190-100x_Position013_12_cmle.ics	80	1	0	1.5162	0.0	1.0	0.23935944027350803	2.7476630137187152	0.15912055948841886	0.33837357686193154	0.15912055948841886	0.027842533381810922	0.9372702809970742	0.9553304208023171	210.0	4.037671283094762	140.0	0.3228014524720236
1124	Feb25-FISH2-3R4-rep1-cp190-100x_Position013_12_cmle.ics	82	1	0	1.7328	2.574477921592734	1.0	0.2880880389659548	3.161480247267721	0.9875223041976183	0.9977126333506283	0.9866364637248326	0.9676130395717594	0.22217438914206253	0.9851850513577651	214.0	4.17387260459706	158.0	0.3643044963612837
1125	Feb25-FISH2-3R4-rep1-cp190-100x_Position013_12_cmle.ics	83	1	0	1.083	0.65584944557845	1.0	0.27320424965279066	2.9707474635093605	0.682412955465587	0.776825910931174	0.6789959514170041	0.5563481781376518	0.6877795425221315	0.9933120483167714	118.0	2.262545321286284	63.0	0.1452606536124106
1126	Feb25-FISH2-3R4-rep1-cp190-100x_Position013_12_cmle.ics	84	1	0	1.7328	1.1321417835580119	1.0	0.26462655035864513	2.760256395589934	0.7626137200334452	0.8396157542024935	0.7626137200334452	0.6512679237748187	0.6244887776882916	0.9841832866944678	222.0	4.235628008037876	160.0	0.3689159456823127
1127	Feb25-FISH2-3R4-rep1-cp190-100x_Position013_12_cmle.ics	85	1	0	1.5162	0.41270001764292574	1.0	0.2772518481075575	2.879579557544543	0.46494509692166835	0.6103518526378338	0.4544859240755001	0.3096460858440401	0.7741585898566768	0.9901228229532506	214.0	4.15046735575664	155.0	0.35738732237974036
1128	Feb25-FISH2-3R4-rep1-cp190-100x_Position013_12_cmle.ics	86	1	0	2.166	0.0	1.0	0.09250982856973851	2.472699220343339	0.08033746405686679	0.22694165900366364	0.08033746405686679	0.028907766636014656	0.950518975914806	0.7800894829638245	280.0	5.531794953449015	134.0	0.30896710450893683
1129	Feb25-FISH2-3R4-rep1-cp190-100x_Position013_12_cmle.ics	87	1	0	1.083	0.3634229110571259	1.0	0.2522425781034317	2.619403570194405	0.3665523121406763	0.5207017638455472	0.36709150833395116	0.2589119020819713	0.8247099555977266	0.9735012831949972	130.0	2.5073125439102357	70.0	0.1614007262360118
1130	Feb25-FISH2-3R4-rep1-cp190-100x_Position013_12_cmle.ics	87	2	0	1.2995999999999999	1.2269033092775323	1.0	0.2840257821051629	2.664329887750513	0.768839851990645	0.8358214991002163	0.767357062459139	0.7047429045150941	0.5654154009839709	0.997813600707109	132.0	2.5286027069805446	76.0	0.1752350741990985
1131	Feb25-FISH2-3R4-rep1-cp190-100x_Position013_12_cmle.ics	88	1	0	1.5162	0.9733510449106972	1.0	0.27462088780918464	2.6952629732840467	0.74060513080062	0.8203468509790276	0.7374418751779331	0.6196857305538861	0.6198038242757403	0.9609703196399795	186.0	3.5715420866872782	125.0	0.28821558256430674
1132	Feb25-FISH2-3R4-rep1-cp190-100x_Position013_12_cmle.ics	89	1	0	1.7328	1.9702516435534818	1.0	0.3019435556309265	2.9688925452539086	0.9502945985931944	0.9835959197445947	0.9499506839359411	0.8860279803773977	0.4283189766638339	1.0023622047369096	208.0	4.039786368864873	155.0	0.35738732237974036
1133	Feb25-FISH2-3R4-rep1-cp190-100x_Position013_12_cmle.ics	90	1	0	1.5162	0.0	1.0	0.09504110747847755	2.2895105077211637	0.07794082580927891	0.19808724680831868	0.07794082580927891	0.026448581868801113	0.9536805362014313	0.6647238025008251	166.0	3.265019460622511	62.0	0.14295492895189613
1134	Feb25-FISH2-3R4-rep1-cp190-100x_Position013_12_cmle.ics	90	2	0	1.083	2.447290680867145	1.0	0.27365459734503106	2.610277174224145	0.9772441660383195	0.992269718822703	0.9769154921408271	0.9575914003441409	0.23392750509446594	0.977047208514098	144.0	2.726559431923657	85.0	0.19598659614372857
1135	Feb25-FISH2-3R4-rep1-cp190-100x_Position013_12_cmle.ics	91	1	0	1.5162	0.32626801153583	1.0	0.27022066957772195	3.12034206135459	0.43064163622129437	0.5547608950939458	0.42232352557411273	0.26246493345511485	0.8276393410336356	0.992833750801397	184.0	3.573657172457389	122.0	0.2812984085827634
1136	Feb25-FISH2-3R4-rep1-cp190-100x_Position013_12_cmle.ics	92	1	0	1.5162	0.5556144027286182	1.0	0.3205306940584234	2.4798088880420566	0.5449685051467199	0.6560339529881702	0.5449531418036565	0.4226724535258872	0.748259309611527	1.004003436236794	170.0	3.260789289082289	118.0	0.27207550994070556
1137	Feb25-FISH2-3R4-rep1-cp190-100x_Position013_12_cmle.ics	93	1	0	1.5162	0.7540056732031717	1.0	0.27667820782609226	3.065136389853978	0.6475661791539175	0.7521264351682901	0.6414956629144092	0.4967120961176768	0.6809187795482092	0.9951585640130693	202.0	3.9291053819731068	142.0	0.3274129017930525
1138	Feb25-FISH2-3R4-rep1-cp190-100x_Position013_12_cmle.ics	94	1	0	1.2995999999999999	0.0	1.0	0.2955469651326335	2.445070100153528	0.2093392793069865	0.3730878788544481	0.1996734108067339	0.027587999677804384	0.9278119310544851	0.9863851651624291	192.0	3.682223073579044	136.0	0.31357855382996574
1139	Feb25-FISH2-3R4-rep1-cp190-100x_Position013_12_cmle.ics	95	1	0	1.2995999999999999	1.8583168866609978	1.0	0.307367644407585	2.553819909710705	0.9488831112048033	0.972712154217319	0.9368748975241843	0.9064171331756182	0.4749133012166093	0.9978271631604129	182.0	3.505556511706241	128.0	0.2951327565458501
1140	Feb25-FISH2-3R4-rep1-cp190-100x_Position013_12_cmle.ics	97	1	0	1.5162	0.9733510449106972	1.0	0.29990922299818334	2.660340307679616	0.7131950594907074	0.7996848674589607	0.7131950594907074	0.5911893335530336	0.5943696364577136	1.002120103754916	192.0	3.6822230735790438	137.0	0.3158842784904802
1141	Feb25-FISH2-3R4-rep1-cp190-100x_Position013_12_cmle.ics	99	1	0	1.5162	0.0	1.0	0.2374544214940943	2.3637016335054897	0.0758334737906624	0.23561773133322098	0.0758334737906624	0.026077869543232764	0.9690907672751238	0.9686143616008246	166.0	3.2416142117820907	98.0	0.2259610167304165
1142	Feb25-FISH2-3R4-rep1-cp190-100x_Position013_12_cmle.ics	100	1	0	1.5162	0.8058225447605828	1.0	0.23887321314143317	3.6868869670263975	0.728547451937748	0.7908986878242295	0.7215593530668294	0.6244964906927067	0.6364107725339094	0.9899839632143089	126.0	2.4881374666100378	65.0	0.14987210293343953
1143	Feb25-FISH2-3R4-rep1-cp190-100x_Position013_12_cmle.ics	102	1	0	1.2995999999999999	0.5710063922207945	1.0	0.30001634125536203	3.536259090460334	0.6239620562706581	0.7695932872920753	0.6225579770510306	0.42086770752156505	0.7557028911221539	0.9978803932777756	144.0	2.820180427285336	89.0	0.2052094947857864
1144	Feb25-FISH2-3R4-rep1-cp190-100x_Position013_12_cmle.ics	103	1	0	1.2995999999999999	0.1459114905355603	1.0	0.2933122770712693	2.610996788591153	0.3476193153072123	0.48226994209905	0.3428523244701782	0.16009893754567428	0.8662713782516391	0.9817251819402031	144.0	2.7499646807640765	88.0	0.20290377012527194
1145	Feb25-FISH2-3R4-rep1-cp190-100x_Position013_12_cmle.ics	104	1	0	1.5162	0.2918229810711206	1.0	0.2836736067019555	3.0906298867524113	0.3820253366265636	0.5357342044458608	0.3779698828778583	0.23232411760019123	0.832519804529886	1.0054486271426026	184.0	3.5736571724573887	125.0	0.28821558256430674
1146	Feb25-FISH2-3R4-rep1-cp190-100x_Position013_12_cmle.ics	105	1	0	1.9493999999999998	0.0	1.0	0.25620263391616577	3.099283025716482	0.1537654370812818	0.2390763311539807	0.10820754970807436	0.027369709688702344	0.9423918502042303	0.9605059019202669	214.0	4.24408835111832	149.0	0.34355297441665367
1147	Feb25-FISH2-3R4-rep1-cp190-100x_Position013_12_cmle.ics	106	1	0	1.5162	0.20635000882146287	1.0	0.29720135222679916	2.489021374592809	0.3226221234877937	0.4711050877743704	0.3226221234877937	0.16954217274768793	0.8814390627126115	0.9870839477154578	218.0	4.169642433056837	165.0	0.3804445689848849
1148	Feb25-FISH2-3R4-rep1-cp190-100x_Position013_12_cmle.ics	107	1	0	1.7328	0.32626801153583	1.0	0.26161726395200086	3.0497846379984273	0.4222958972233734	0.5517509324492333	0.4222958972233734	0.2543366289740098	0.8276943989557578	0.995910525230986	198.0	3.863119806992069	134.0	0.30896710450893683
1149	Feb25-FISH2-3R4-rep1-cp190-100x_Position013_12_cmle.ics	108	1	0	1.7328	1.3934633376079517	1.0	0.2929320392162178	3.883650224568098	0.692293518385499	0.7499328540465587	0.6914752746737955	0.6291778836844703	0.6760780746102898	1.0040445059141585	160.0	3.1777437225711647	103.0	0.23748964003298878
1150	Feb25-FISH2-3R4-rep1-cp190-100x_Position013_12_cmle.ics	108	2	0	1.9493999999999998	3.0324	1.0	0.23747861980628854	2.329455601557126	0.987298484062986	0.9940958406985677	0.9848905989419047	0.9545984047370689	0.2142745697771016	0.9625404421553458	282.0	5.459464121157643	217.0	0.5003422513316366
1151	Feb25-FISH2-3R4-rep1-cp190-100x_Position013_12_cmle.ics	109	1	0	2.166	0.687545504971255	1.0	0.2762997544772168	3.240272704049183	0.552459683248335	0.6941137710660701	0.545964626820011	0.37884971609341855	0.7648053247826708	0.9936181261987291	332.0	6.483228423564184	299.0	0.6894116734938217
1152	Feb25-FISH2-3R4-rep1-cp190-100x_Position013_12_cmle.ics	110	1	0	1.5162	1.1286481129264143	1.0	0.29388427730391214	3.2205358318459427	0.8124284713800113	0.8883897306253523	0.8080299950463762	0.6928582409510958	0.5815002285930708	1.0023482799112018	174.0	3.3969906105845857	117.0	0.26976978528019113
1153	Feb25-FISH2-3R4-rep1-cp190-100x_Position013_12_cmle.ics	111	1	0	1.2995999999999999	0.0	1.0	0.25969454843052203	3.024827755877675	0.09629868999975143	0.26430560043749535	0.09629868999975143	0.03486912426359094	0.9600251443338711	0.9383410382486774	136.0	2.6413987796424214	76.0	0.1752350741990985
1154	Feb25-FISH2-3R4-rep1-cp190-100x_Position013_12_cmle.ics	112	1	0	1.2995999999999999	0.20635000882146287	1.0	0.21129618088668137	2.947695589955717	0.3834124927144434	0.5250561142871315	0.3810439117548581	0.19655501680328377	0.8237114224900439	0.9776888164281234	152.0	2.9287463284069903	81.0	0.18676369750167077
1155	Feb25-FISH2-3R4-rep1-cp190-100x_Position013_12_cmle.ics	113	1	0	1.2995999999999999	0.3720027687491155	1.0	0.26084403310998117	3.3177996582144376	0.4916795985076105	0.6213887146300393	0.4916795985076105	0.3600554693432826	0.7848662227274229	1.0019462687033904	116.0	2.288065655896815	60.0	0.13834347963086724
1156	Feb25-FISH2-3R4-rep1-cp190-100x_Position013_12_cmle.ics	114	1	0	1.7328	0.3634229110571259	1.0	0.26171113203142005	3.21644798918199	0.5813665893085145	0.7392494920861807	0.5674501521733893	0.3144086919512724	0.7519952179980358	0.9934398630319279	188.0	3.6630479962788463	124.0	0.28590985790379225
1157	Feb25-FISH2-3R4-rep1-cp190-100x_Position014_13_cmle.ics	2	1	0	1.5162	0.42540144110901373	1.0	0.2792526803190927	3.3271760667728207	0.4342939198735878	0.549621974498417	0.4342939198735878	0.3107248516444542	0.7947317277610257	0.997907425871544	180.0	3.5076715974763517	120.0	0.2766869592617345
1158	Feb25-FISH2-3R4-rep1-cp190-100x_Position014_13_cmle.ics	2	2	0	0.8664	1.0987399361686254	1.0	0.3541678743047469	2.557099068188189	0.6868760849130051	0.7448947814603145	0.6857457569448849	0.6206596271071101	0.6381656309209353	0.9997341170725463	94.0	1.7964161248787982	51.0	0.11759195768623716
1159	Feb25-FISH2-3R4-rep1-cp190-100x_Position014_13_cmle.ics	3	1	0	1.5162	0.8609334932664843	1.0	0.2880880389659548	2.757633929867447	0.6929294583850462	0.7932230405281958	0.6859994077956769	0.5424812101128338	0.6526553409594371	0.9862203328292577	214.0	4.08025160923538	158.0	0.3643044963612837
1160	Feb25-FISH2-3R4-rep1-cp190-100x_Position014_13_cmle.ics	4	1	0	1.083	0.10317500441073144	1.0	0.35065995806570655	2.5858019482933274	0.2647951325881761	0.44861922261699627	0.2755302764604523	0.08984583479467513	0.855002815494239	1.0050427321254345	112.0	2.128459085554098	66.0	0.15217782759395398
1161	Feb25-FISH2-3R4-rep1-cp190-100x_Position014_13_cmle.ics	5	1	0	1.2995999999999999	1.459114905355603	1.0	0.30463080996331215	2.874334876376821	0.8378505149383094	0.8915400564222834	0.8378505149383094	0.7711872472043778	0.4834728617758104	1.0034395971160979	164.0	3.173513551030943	109.0	0.25132398799607547
1162	Feb25-FISH2-3R4-rep1-cp190-100x_Position014_13_cmle.ics	6	1	0	1.5162	0.1459114905355603	1.0	0.277819020713718	2.790550221185411	0.3031222704191156	0.4531548403333975	0.29874753875079574	0.14495462418760272	0.8812947957556139	0.9905528646188877	196.0	3.771613897400501	136.0	0.31357855382996574
1163	Feb25-FISH2-3R4-rep1-cp190-100x_Position014_13_cmle.ics	7	1	0	1.2995999999999999	0.43046674663324214	1.0	0.31057215406554073	2.5524415357422825	0.5453563714902808	0.6955798253120883	0.5366491435402149	0.33951397095779506	0.7641357155802531	0.9977504838971392	198.0	3.7460935627899703	146.0	0.3366358004351103
1164	Feb25-FISH2-3R4-rep1-cp190-100x_Position014_13_cmle.ics	8	1	0	1.083	0.9535025770009804	1.0	0.26084403310998117	2.3455157361387373	0.812778752192433	0.8978785600935438	0.8123444416604025	0.7224839221581892	0.5301168616145443	0.9913788014684493	116.0	2.2178499093755555	60.0	0.13834347963086724
1165	Feb25-FISH2-3R4-rep1-cp190-100x_Position014_13_cmle.ics	9	1	0	1.083	1.770307658344953	1.0	0.2931837363478982	3.1786244620318547	0.898134106542759	0.9284366773023403	0.8966236791342642	0.8592330183071081	0.3110888163611164	1.0195749071648939	104.0	2.043298433272863	54.0	0.12450913166778053
1166	Feb25-FISH2-3R4-rep1-cp190-100x_Position014_13_cmle.ics	9	2	0	1.2995999999999999	0.10317500441073144	1.0	0.31014455052289863	2.7067271055939273	0.2415895277033011	0.4141422106833926	0.2415895277033011	0.0652304463343322	0.8713538473875496	0.9965798142006219	166.0	3.1713984652608316	112.0	0.25824116197761887
1167	Feb25-FISH2-3R4-rep1-cp190-100x_Position014_13_cmle.ics	10	1	0	1.5162	1.2225574214657589	1.0	0.2882305395200157	2.819381688922391	0.8019068718597935	0.8744510820113146	0.8002611069351584	0.7153973968429798	0.5425178474530686	0.9998547046453233	184.0	3.550251923616969	126.0	0.2905213072248212
1168	Feb25-FISH2-3R4-rep1-cp190-100x_Position014_13_cmle.ics	11	1	0	0.8664	0.20635000882146287	1.0	0.2667389988896994	2.257470491370856	0.41088791635384814	0.5712860046510776	0.39940671293329183	0.22246433868634524	0.8131022144705197	0.9827512743590096	106.0	1.9709676009814918	53.0	0.12220340700726606
1169	Feb25-FISH2-3R4-rep1-cp190-100x_Position014_13_cmle.ics	12	1	0	1.2995999999999999	0.46141264688247224	1.0	0.279227296103668	2.812954743773541	0.5407772574151672	0.6822241393476296	0.5348944211650645	0.3504765426012653	0.7317059075297145	0.9925775874169238	182.0	3.4821512628658207	122.0	0.2812984085827634
1170	Feb25-FISH2-3R4-rep1-cp190-100x_Position014_13_cmle.ics	13	1	0	1.7328	1.1792185774793633	1.0	0.2689393410727736	2.9168301948200512	0.7792021470225052	0.8536520081940886	0.7759259391439033	0.6702414686547562	0.5909816305617579	0.9981673164653981	202.0	3.9057001331326866	140.0	0.3228014524720236
1171	Feb25-FISH2-3R4-rep1-cp190-100x_Position014_13_cmle.ics	15	1	0	1.7328	0.0	1.0	0.25301746619494625	2.7459637690103187	0.159004546145449	0.33894001575260124	0.159004546145449	0.027798504884688196	0.9252049898871063	0.9901678032849333	212.0	4.105771943845911	146.0	0.3366358004351103
1172	Feb25-FISH2-3R4-rep1-cp190-100x_Position014_13_cmle.ics	16	1	0	0.8664	0.6190500264643886	1.0	0.3058151952710448	1.8693740263347218	0.6021630553156333	0.6753038667117304	0.6038153892372977	0.5002128005808204	0.6788556074381915	1.0059633494838793	100.0	1.836881365249305	52.0	0.1198976823467516
1173	Feb25-FISH2-3R4-rep1-cp190-100x_Position014_13_cmle.ics	17	1	0	1.083	0.23070632344123612	1.0	0.2993667739987017	2.8507586407605023	0.45935584242401795	0.5974663382290297	0.4543922360305966	0.2626914600040746	0.8058763019887282	0.9888687418945254	102.0	1.975197772521714	53.0	0.12220340700726606
1174	Feb25-FISH2-3R4-rep1-cp190-100x_Position014_13_cmle.ics	18	1	0	1.7328	0.42540144110901373	1.0	0.2592855390822852	3.30785019764362	0.4750494815902269	0.627465887195082	0.46588064122897854	0.30686122871636234	0.7870423972461656	0.9704096357835216	216.0	4.195162767667369	152.0	0.350470148398197
1175	Feb25-FISH2-3R4-rep1-cp190-100x_Position014_13_cmle.ics	19	1	0	1.5162	0.20635000882146287	1.0	0.2834790591663577	3.0590039964548725	0.4022737486104432	0.5724028098613203	0.4022737486104432	0.19730524523214468	0.8191668161406229	1.002510591973203	186.0	3.6183525843681177	127.0	0.29282703188533565
1176	Feb25-FISH2-3R4-rep1-cp190-100x_Position014_13_cmle.ics	20	1	0	1.7328	2.7402769415048676	1.0	0.29440164392240875	3.298673061981237	0.9947201689545935	0.9995861754045492	0.9943705585205057	0.9825230457490225	0.12495538725803515	0.992365089386637	196.0	3.8418296439217605	140.0	0.3228014524720236
1177	Feb25-FISH2-3R4-rep1-cp190-100x_Position014_13_cmle.ics	21	1	0	1.5162	0.0	1.0	0.28380753372595546	3.426375521071696	0.16316827381051857	0.3350686030382539	0.16316827381051857	0.02868626435148821	0.9335893790762104	0.9726006088407325	172.0	3.3288899498334374	113.0	0.2605468866381333
1178	Feb25-FISH2-3R4-rep1-cp190-100x_Position014_13_cmle.ics	22	1	0	2.3826	0.0	1.0	0.170110975145625	2.1403276906789306	0.23135453071665404	0.4198798108908821	0.23135453071665404	0.017847783996328612	0.9175541862405108	0.849799348984687	426.0	8.162618304240889	341.0	0.7862521092354289
1179	Feb25-FISH2-3R4-rep1-cp190-100x_Position014_13_cmle.ics	23	1	0	1.5162	1.1554092027302227	1.0	0.27385015451777717	3.1798483444968095	0.784059389786262	0.8616595058102645	0.7816754591106035	0.6999873098747303	0.5721708952636221	0.999277254032707	172.0	3.3288899498334374	111.0	0.2559354373171044
1180	Feb25-FISH2-3R4-rep1-cp190-100x_Position014_13_cmle.ics	25	1	0	1.5162	0.0	1.0	0.21928255660975055	2.0782448715640687	0.23343664695177435	0.45147932779799815	0.21491128298453138	0.027756056642402185	0.9149768059473692	0.9557575702244737	210.0	4.014266034254343	134.0	0.30896710450893683
1181	Feb25-FISH2-3R4-rep1-cp190-100x_Position014_13_cmle.ics	26	1	0	1.2995999999999999	0.5260913608053412	1.0	0.2457945131749938	2.251731333930757	0.5173694354345885	0.6302321520908463	0.5173694354345885	0.37161123086944553	0.747761560882988	0.9781678638151161	174.0	3.326774864063326	107.0	0.2467125386750466
1182	Feb25-FISH2-3R4-rep1-cp190-100x_Position014_13_cmle.ics	29	1	0	1.5162	1.0987399361686254	1.0	0.2766243617052998	2.613570176070103	0.7403067092651757	0.8244345047923323	0.7355846645367412	0.6381182108626198	0.6130772813415231	0.9933713599622536	216.0	4.124947021146109	157.0	0.3619987717007692
1183	Feb25-FISH2-3R4-rep1-cp190-100x_Position014_13_cmle.ics	30	1	0	1.9493999999999998	0.72222503087512	1.0	0.30117150251887354	3.17461115010652	0.6157769882725055	0.7112591742863825	0.6056365479067591	0.4544849591820824	0.7406161950491108	1.0043539208941141	230.0	4.508030651042471	180.0	0.4150304388926017
1184	Feb25-FISH2-3R4-rep1-cp190-100x_Position014_13_cmle.ics	31	1	0	1.9493999999999998	0.0	1.0	0.28700228329612587	2.921710473871373	0.26674017019690666	0.4229351719568503	0.26674017019690666	0.024910967554920595	0.893890747416677	0.9931088305436757	244.0	4.727277539055895	192.0	0.4426991348187751
1185	Feb25-FISH2-3R4-rep1-cp190-100x_Position014_13_cmle.ics	33	1	0	1.5162	0.1459114905355603	1.0	0.27424073648752295	2.6309535068902847	0.33050650491766104	0.5076074941186475	0.33050650491766104	0.1386780420056121	0.8492408936383262	0.9751374492417663	212.0	4.082366695005491	152.0	0.350470148398197
1186	Feb25-FISH2-3R4-rep1-cp190-100x_Position014_13_cmle.ics	34	1	0	1.7328	1.9467020898213945	1.0	0.2720111564350147	3.1106435585144085	0.9299934126131124	0.960728773012516	0.9288007488818778	0.8870956557916999	0.40422168553905785	0.984668352036645	206.0	3.9950909569541437	145.0	0.33433007577459584
1187	Feb25-FISH2-3R4-rep1-cp190-100x_Position014_13_cmle.ics	35	1	0	1.7328	0.8875449473696695	1.0	0.32457781242445566	3.2510084536458144	0.6694436159540142	0.7715456468100106	0.6656882947859332	0.5511374420433286	0.6731331553475908	1.004252575196725	196.0	3.818424395081341	147.0	0.33894152509562475
1188	Feb25-FISH2-3R4-rep1-cp190-100x_Position014_13_cmle.ics	36	1	0	2.166	0.23070632344123612	1.0	0.2755030425997421	3.3571274352434877	0.36524485547800656	0.5360818801904391	0.36524485547800656	0.14070996924450974	0.8449679842978681	0.9895662389625497	312.0	6.083084802137734	272.0	0.6271571076599315
1189	Feb25-FISH2-3R4-rep1-cp190-100x_Position014_13_cmle.ics	38	1	0	1.2995999999999999	0.8344252714560013	1.0	0.24508712537764052	2.9602307686783216	0.6226662665560478	0.7049448965302172	0.6175060163692315	0.5064047118909345	0.7350477502325926	0.9762634377973266	130.0	2.5307177927506554	69.0	0.1590950015754973
1190	Feb25-FISH2-3R4-rep1-cp190-100x_Position014_13_cmle.ics	39	1	0	1.9493999999999998	0.32626801153583	1.0	0.2696450603705229	3.2761231735639615	0.40943745428303524	0.5433850927103225	0.4048866219274518	0.22290978355318386	0.8268602086003829	0.9975157700759066	256.0	5.018855259360688	200.0	0.46114493210289076
1191	Feb25-FISH2-3R4-rep1-cp190-100x_Position014_13_cmle.ics	41	1	0	1.2995999999999999	0.3720027687491155	1.0	0.2983193720086381	2.7171306315882955	0.4631978947781858	0.5836442725005401	0.46156791893324955	0.3140894719271028	0.7883138537564984	1.0004651737190726	158.0	3.016022066458337	102.0	0.23518391537247432
1192	Feb25-FISH2-3R4-rep1-cp190-100x_Position014_13_cmle.ics	42	1	0	1.5162	0.0	1.0	0.23162334316386826	3.0929020285827296	0.138398957387149	0.29451838395008095	0.138398957387149	0.029639429722364836	0.9588280967399625	0.9591039495655244	200.0	3.9312204677432177	128.0	0.2951327565458501
1193	Feb25-FISH2-3R4-rep1-cp190-100x_Position014_13_cmle.ics	43	1	0	1.9493999999999998	2.038606639979773	1.0	0.24639942381096416	3.753037851602058	0.9555928948631781	0.9774257998926887	0.9542797435825026	0.903882268221739	0.30777572942973475	0.9041889276755308	204.0	3.926990296202995	136.0	0.31357855382996574
1194	Feb25-FISH2-3R4-rep1-cp190-100x_Position014_13_cmle.ics	44	1	0	1.2995999999999999	0.0	1.0	0.1487496521586076	2.3636867669509485	0.11165955902368206	0.2201070683241085	0.11165955902368206	0.0403502404500499	0.9640253746187863	0.9377699464920005	132.0	2.5051974581401244	55.0	0.12681485632829495
1195	Feb25-FISH2-3R4-rep1-cp190-100x_Position014_13_cmle.ics	45	1	0	1.2995999999999999	0.65253602307166	1.0	0.2735425264285485	2.7856248404250383	0.6351082776243451	0.7335712257698165	0.6344371886534341	0.5211457553622589	0.6832102836147358	0.9941594451927196	136.0	2.6648040284828416	78.0	0.17984652352012742
1196	Feb25-FISH2-3R4-rep1-cp190-100x_Position014_13_cmle.ics	46	1	0	1.5162	0.20635000882146287	1.0	0.2979400440273149	2.912455164764201	0.3519596378094824	0.4774900598082128	0.3464866851548665	0.18613719135286846	0.8408277158653528	0.9969934082052547	198.0	3.81630930931123	143.0	0.3297186264535669
1197	Feb25-FISH2-3R4-rep1-cp190-100x_Position014_13_cmle.ics	47	1	0	1.083	0.5097226605744432	1.0	0.28500825264993246	2.8664270458207195	0.5658515909323434	0.6847586196816674	0.5654131162396411	0.4338780163404902	0.708428606127001	1.0039031204431759	126.0	2.4179217200887786	71.0	0.16370645089652625
1198	Feb25-FISH2-3R4-rep1-cp190-100x_Position014_13_cmle.ics	48	1	0	2.166	0.0	1.0	0.09775783065892685	4.829352890059224	0.05707660942973641	0.13692356285533797	0.04240007465686556	0.021196448056050077	0.9799598476338444	0.776190331865353	180.0	3.5310768463167714	71.0	0.16370645089652625
1199	Feb25-FISH2-3R4-rep1-cp190-100x_Position014_13_cmle.ics	48	2	0	1.9493999999999998	1.963038337813582	1.0	0.1681394596268098	3.6477888495668824	0.8709189973008672	0.9216192643427324	0.8697309481421927	0.815034026302188	0.40244764095294244	0.8925249210939926	226.0	4.254803085338073	131.0	0.3020499305273935
1200	Feb25-FISH2-3R4-rep1-cp190-100x_Position014_13_cmle.ics	49	1	0	1.083	0.5963412819178956	1.0	0.2765256033628516	2.675154263324348	0.633264320220842	0.7515144544130051	0.6331109577486389	0.5150065179050687	0.6993336870407538	1.0074438547131621	120.0	2.3072407331970126	65.0	0.14987210293343953
1201	Feb25-FISH2-3R4-rep1-cp190-100x_Position014_13_cmle.ics	50	1	0	1.5162	1.8018739878865302	1.0	0.2724168370193775	2.637463784955346	0.9029993442170297	0.9466158147240534	0.9011286370068685	0.8523383840127015	0.4202587640828217	0.9865911938062666	204.0	3.880179798522156	143.0	0.3297186264535669
1202	Feb25-FISH2-3R4-rep1-cp190-100x_Position014_13_cmle.ics	51	1	0	1.083	0.3720027687491155	1.0	0.30001634125536203	2.588263129705793	0.48253787370961254	0.6210338740671225	0.4812195557938955	0.3280209590204228	0.7595842826991703	0.9950376212122286	144.0	2.7499646807640765	89.0	0.2052094947857864
1203	Feb25-FISH2-3R4-rep1-cp190-100x_Position014_13_cmle.ics	52	1	0	1.2995999999999999	0.0	1.0	0.2549151063769329	3.0362215739306464	0.18914473684210525	0.3097610950044603	0.15956735057983942	0.03572424174843889	0.9132237756619002	1.0030583888091926	132.0	2.575413204661384	72.0	0.16601217555704068
1204	Feb25-FISH2-3R4-rep1-cp190-100x_Position014_13_cmle.ics	53	1	0	1.7328	0.0	1.0	0.1445676811462144	2.9402703188531154	0.08354199246115325	0.20223815162663725	0.060934491579813246	0.030458206405307928	0.9606277554683029	0.8828120849765695	152.0	3.0223673237686697	67.0	0.15448355225446841
1205	Feb25-FISH2-3R4-rep1-cp190-100x_Position014_13_cmle.ics	54	1	0	1.2995999999999999	1.1349250485180458	1.0	0.235411739881758	3.396813130961828	0.84653439106698	0.8890263078852984	0.8460220145232248	0.7923019841339953	0.4614579309135134	0.9918966985962964	116.0	2.264660407056395	57.0	0.13142630564932387
1206	Feb25-FISH2-3R4-rep1-cp190-100x_Position014_13_cmle.ics	55	1	0	1.083	0.7295574526778015	1.0	0.22932998069888505	2.715221911618812	0.6462904209253537	0.7280778810082367	0.6356148527846388	0.5257743145623844	0.6979131353640878	0.9511382402475371	138.0	2.5924731961914707	73.0	0.16831790021755516
1207	Feb25-FISH2-3R4-rep1-cp190-100x_Position014_13_cmle.ics	56	1	0	1.2995999999999999	0.3916201927270152	1.0	0.25290544233408696	2.851130622785663	0.538912235332148	0.676081568880987	0.5323123754108076	0.36118743602176606	0.7533081894311191	0.9792838484073307	136.0	2.6179935308020017	75.0	0.17292934953858405
1208	Feb25-FISH2-3R4-rep1-cp190-100x_Position014_13_cmle.ics	57	1	0	1.9493999999999998	0.0	1.0	0.279833990233746	3.2386052504889298	0.1955416550223274	0.39073546637808526	0.1955416550223274	0.02643611865928564	0.9122505700922411	0.9940834510068561	226.0	4.418639827221014	169.0	0.38966746762694277
1209	Feb25-FISH2-3R4-rep1-cp190-100x_Position014_13_cmle.ics	58	1	0	1.7328	0.72222503087512	1.0	0.2576389951369381	3.1853175159259024	0.5224174574381228	0.6084910905180493	0.5185957042604764	0.39035888899125415	0.7931136387815498	0.9907814989878951	190.0	3.7077434081895744	125.0	0.28821558256430674
1210	Feb25-FISH2-3R4-rep1-cp190-100x_Position014_13_cmle.ics	58	2	0	1.7328	0.0	1.0	0.29112064850165564	2.8676062128606596	0.1874596936879124	0.36860221680745414	0.1806612300136287	0.019107177462139864	0.9237713414979943	1.001321778193612	242.0	4.729392624826007	191.0	0.4403934101582607
1211	Feb25-FISH2-3R4-rep1-cp190-100x_Position014_13_cmle.ics	59	1	0	1.5162	0.0	1.0	0.13258638755939472	2.506217898268679	0.07211481960277354	0.20646521330356093	0.07211481960277354	0.03604271947349865	0.9586005322487624	0.9584946568961876	158.0	3.109643061820016	68.0	0.15678927691498287
1212	Feb25-FISH2-3R4-rep1-cp190-100x_Position014_13_cmle.ics	61	1	0	1.9493999999999998	0.0	1.0	0.18824207013873384	2.8771304893966025	0.14342812250913198	0.3125863739842993	0.14342812250913198	0.02474381691295796	0.9371076471710581	0.9307698339275061	264.0	5.080610662801506	175.0	0.40350181559002946
1213	Feb25-FISH2-3R4-rep1-cp190-100x_Position014_13_cmle.ics	62	1	0	1.083	0.10317500441073144	1.0	0.31950628410532356	2.976486099489627	0.2636705426971461	0.4019861351269889	0.2636705426971461	0.08961403620096134	0.896313597156435	0.9756681918220681	112.0	2.175269583234938	63.0	0.1452606536124106
1214	Feb25-FISH2-3R4-rep1-cp190-100x_Position014_13_cmle.ics	63	1	0	1.7328	0.0	1.0	0.2884923288803605	3.583042872273319	0.20775788104397885	0.37689587888516785	0.19785641139187954	0.027787772273117267	0.9047744622891069	1.0048437713678033	202.0	3.975915879653946	145.0	0.33433007577459584
1215	Feb25-FISH2-3R4-rep1-cp190-100x_Position014_13_cmle.ics	64	1	0	1.5162	1.5634639508005113	1.0	0.3165528597617144	2.3053314082398253	0.8325966825365368	0.8990980444571445	0.8297299664013494	0.7362598111285736	0.5159045179471362	0.989997688783127	210.0	3.967455536573502	161.0	0.37122167034282705
1216	Feb25-FISH2-3R4-rep1-cp190-100x_Position014_13_cmle.ics	65	1	0	1.5162	1.4939557894985571	1.0	0.2972339349377643	3.01843924934273	0.8651681518470494	0.9298183297928104	0.8645818964328083	0.7856891604822468	0.5005408471131504	0.9848177873349542	200.0	3.884409970062378	145.0	0.33433007577459584
1217	Feb25-FISH2-3R4-rep1-cp190-100x_Position014_13_cmle.ics	66	1	0	1.7328	0.0	1.0	0.21063583288761298	2.756079188337446	0.07821034028843427	0.2442527690707704	0.07821034028843427	0.027737980087417548	0.941017184912357	0.946421402708398	216.0	4.26537851418863	137.0	0.3158842784904802
1218	Feb25-FISH2-3R4-rep1-cp190-100x_Position014_13_cmle.ics	67	1	0	1.5162	0.0	1.0	0.20099062108120386	2.756797693265968	0.08012777516936079	0.25356328392246297	0.08012777516936079	0.029105741498423772	0.9473139964505191	0.885140195102127	152.0	2.9755568260878307	79.0	0.18215224818064185
1219	Feb25-FISH2-3R4-rep1-cp190-100x_Position014_13_cmle.ics	68	1	0	1.7328	0.0	1.0	0.2642398858331001	3.366414921335112	0.3065210058580977	0.47464703412290304	0.2996785274215421	0.028147781013154904	0.852635642339875	0.9891394002292788	208.0	4.110002115386133	145.0	0.33433007577459584
1220	Feb25-FISH2-3R4-rep1-cp190-100x_Position014_13_cmle.ics	69	1	0	1.5162	1.0987399361686254	1.0	0.3062396383479829	2.8915479707977103	0.7450457143723561	0.814572498597486	0.741315785483602	0.6629721165072097	0.6521807589600528	0.9994052380240428	186.0	3.594947335527698	132.0	0.30435565518790797
1221	Feb25-FISH2-3R4-rep1-cp190-100x_Position014_13_cmle.ics	70	1	0	1.7328	0.0	1.0	0.2576498675025329	3.308079671309865	0.23933603407703077	0.4397508266062971	0.23933603407703077	0.02638437937505585	0.8982713554103213	0.9707805688150257	200.0	3.9312204677432177	135.0	0.31127282916945126
1222	Feb25-FISH2-3R4-rep1-cp190-100x_Position014_13_cmle.ics	71	1	0	1.5162	1.1160083062473465	1.0	0.32781573518831786	2.689233941621706	0.7979335803796215	0.8742751265876496	0.782354105965885	0.6778132160334926	0.6663771151524143	0.9925760338916434	190.0	3.6375276616683156	141.0	0.325107177132538
1223	Feb25-FISH2-3R4-rep1-cp190-100x_Position014_13_cmle.ics	72	1	0	1.083	0.46141264688247224	1.0	0.3020209672689776	2.510315269801399	0.5662185453291968	0.6684763874526025	0.5625301620130989	0.4287917959324371	0.7319875032013319	0.9834977029153616	108.0	2.0624735105730605	58.0	0.13373203030983835
1224	Feb25-FISH2-3R4-rep1-cp190-100x_Position014_13_cmle.ics	73	1	0	1.5162	0.7610319551488771	1.0	0.3115120277172157	2.761904795810491	0.6236345089796297	0.7272479985162746	0.6190349602794349	0.4747179376217118	0.7271363094107658	0.9997243954798444	212.0	4.082366695005491	162.0	0.37352739500334153
1225	Feb25-FISH2-3R4-rep1-cp190-100x_Position014_13_cmle.ics	74	1	0	1.5162	1.1160083062473465	1.0	0.2635222727994935	2.406782512977246	0.7460520956444515	0.8204429665538217	0.741404752842825	0.6457970259676956	0.6252449411165656	0.9862197982380237	212.0	4.012150948484232	149.0	0.34355297441665367
1226	Feb25-FISH2-3R4-rep1-cp190-100x_Position014_13_cmle.ics	75	1	0	1.5162	1.9493999999999998	1.0	0.23511668681600498	1.7501414739113073	0.9550822579334659	0.9887555506883383	0.9400402016440988	0.8485955919497797	0.495359422933652	0.9372046622274709	320.0	5.981003463695615	261.0	0.6017941363942725
1227	Feb25-FISH2-3R4-rep1-cp190-100x_Position014_13_cmle.ics	76	1	0	1.5162	1.0161559471409798	1.0	0.29377057465850803	3.3476492077240723	0.738248630027104	0.818534530071855	0.734085938885277	0.6431695557825944	0.6328571070104687	0.9967111712157681	176.0	3.4416860224953143	119.0	0.27438123460122005
1228	Feb25-FISH2-3R4-rep1-cp190-100x_Position014_13_cmle.ics	77	1	0	1.2995999999999999	1.0703829119356776	1.0	0.2786887442740712	2.8986610434541134	0.8143776824034334	0.8772736562436133	0.8140966687104026	0.7237443797261394	0.5122689884952641	0.9830874682045196	134.0	2.5967033677316933	77.0	0.17754079885961296
1229	Feb25-FISH2-3R4-rep1-cp190-100x_Position014_13_cmle.ics	78	1	0	1.5162	1.6071109437153837	1.0	0.2761165418194154	2.966918610501054	0.9296797690337982	0.9636666904706038	0.9287922222335574	0.8677912326698836	0.31846232349373405	0.9874317594142142	160.0	3.130933224890325	100.0	0.23057246605144538
1230	Feb25-FISH2-3R4-rep1-cp190-100x_Position014_13_cmle.ics	80	1	0	1.7328	0.3720027687491155	1.0	0.2786623371401123	3.2316059071298486	0.4733232351968752	0.6055690966268636	0.4695556563660549	0.2972273695379718	0.7831210450752517	0.9861002624289016	190.0	3.7311486570299945	130.0	0.29974420586687905
1231	Feb25-FISH2-3R4-rep1-cp190-100x_Position014_13_cmle.ics	81	1	0	1.9493999999999998	0.8609334932664843	1.0	0.2524494096634655	2.8233663631974952	0.6794291588943531	0.805020031371884	0.6786819569272512	0.523274546379515	0.6786188918686701	0.9836906441465281	252.0	4.882653937858391	189.0	0.43578196083723186
1232	Feb25-FISH2-3R4-rep1-cp190-100x_Position014_13_cmle.ics	82	1	0	1.5162	1.8018739878865302	1.0	0.26511107188097244	2.708676792703686	0.9183679339579902	0.9541718501686286	0.91163717164163	0.8633748732588826	0.4540072568206348	0.991402981281898	202.0	3.9057001331326866	139.0	0.32049572781150915
1233	Feb25-FISH2-3R4-rep1-cp190-100x_Position014_13_cmle.ics	84	1	0	1.2995999999999999	0.10317500441073144	1.0	0.20141440503856425	2.367430929860959	0.2802551603779262	0.4449425956015593	0.2802551603779262	0.06547845914157523	0.8960743173799575	0.9387149771802868	132.0	2.528602706980544	64.0	0.14756637827292504
1234	Feb25-FISH2-3R4-rep1-cp190-100x_Position014_13_cmle.ics	84	2	0	1.5162	0.0	1.0	0.14864356252333524	2.8252158267879905	0.07566548313975648	0.16233041129231776	0.05532486810695874	0.027655747460766416	0.9759839863287411	0.9421479644534484	158.0	3.109643061820016	72.0	0.16601217555704068
1235	Feb25-FISH2-3R4-rep1-cp190-100x_Position014_13_cmle.ics	85	1	0	1.2995999999999999	1.0841098665386142	1.0	0.2867352672132239	2.651385006857839	0.7484520706334709	0.8193934169386233	0.7456606665161498	0.6512010563548914	0.6555632126561739	0.9945565946286242	158.0	3.016022066458337	100.0	0.23057246605144538
1236	Feb25-FISH2-3R4-rep1-cp190-100x_Position014_13_cmle.ics	86	1	0	2.3826	2.5991999999999997	1.0	0.2614335959365222	2.48447838654668	0.9476841965091561	0.9748309569488901	0.9427719608007537	0.8864723637421766	0.40654222481154445	0.9707778196232727	414.0	7.988066828138187	405.0	0.9338184875083538
1237	Feb25-FISH2-3R4-rep1-cp190-100x_Position014_13_cmle.ics	87	1	0	1.7328	0.65253602307166	1.0	0.2891758034925718	3.3517467978688504	0.551994738907218	0.6746494907461136	0.5483749744405945	0.42358152206951055	0.7556559698475284	1.0001227235562182	234.0	4.59742147486393	181.0	0.41733616355311615
1238	Feb25-FISH2-3R4-rep1-cp190-100x_Position014_13_cmle.ics	89	1	0	1.5162	0.5158750220536572	1.0	0.2784507447794009	3.017926047913287	0.5231698947943526	0.6404318828412854	0.5184792820164305	0.3653181154930141	0.7864560802731887	0.988015170528005	210.0	4.061076531935182	151.0	0.3481644237376825
1239	Feb25-FISH2-3R4-rep1-cp190-100x_Position014_13_cmle.ics	90	1	0	1.9493999999999998	1.074245800390238	1.0	0.27499282292054344	3.1337112608787137	0.6634838264519537	0.7630191581345706	0.6614569669700966	0.5610807042258583	0.6900615054165403	0.9893554914104691	284.0	5.527564781908794	236.0	0.5441510198814111
1240	Feb25-FISH2-3R4-rep1-cp190-100x_Position014_13_cmle.ics	91	1	0	1.083	0.10317500441073144	1.0	0.3156212800630772	3.112033570396049	0.3168331751126381	0.4446905655259708	0.30694814881786536	0.12677244850293085	0.8644873626210924	0.988080776790844	116.0	2.264660407056395	66.0	0.15217782759395398
1241	Feb25-FISH2-3R4-rep1-cp190-100x_Position014_13_cmle.ics	92	1	0	1.7328	0.0	1.0	0.2745277607007527	3.285822484693159	0.1614754743720967	0.33343437524604363	0.1614754743720967	0.029186678214313835	0.9379865851775295	0.9828420893689187	188.0	3.686453245119266	127.0	0.29282703188533565
1242	Feb25-FISH2-3R4-rep1-cp190-100x_Position014_13_cmle.ics	93	1	0	1.7328	1.8184254534624877	1.0	0.2829662534828599	3.0984510742350526	0.9123162791865743	0.9509847623950727	0.9105771705896017	0.8475172184307841	0.44605033873354494	1.0005613700435427	218.0	4.263263428418518	161.0	0.37122167034282705
1243	Feb25-FISH2-3R4-rep1-cp190-100x_Position014_13_cmle.ics	94	1	0	1.9493999999999998	2.123290545806089	1.0	0.27593645237843184	2.6741666827503043	0.931351016500535	0.9706091762604687	0.9291466544380887	0.8521066138906991	0.4540390144175384	0.9817508364932733	294.0	5.680826094941178	249.0	0.5741254404680991
1244	Feb25-FISH2-3R4-rep1-cp190-100x_Position014_13_cmle.ics	96	1	0	1.5162	0.42540144110901373	1.0	0.2896643364128831	2.998436196955452	0.5334909377462569	0.6703263547235179	0.5301542677429202	0.3350300655265194	0.7570499557659475	0.9942725635658003	198.0	3.8397145581516496	141.0	0.325107177132538
1245	Feb25-FISH2-3R4-rep1-cp190-100x_Position014_13_cmle.ics	97	1	0	1.2995999999999999	0.3916201927270152	1.0	0.25048613901779815	3.1125888425956965	0.49935944237047647	0.6150042015070324	0.4972518011378508	0.36684666565646823	0.7634346436439979	0.9829086006223159	134.0	2.596703367731693	73.0	0.16831790021755516
1246	Feb25-FISH2-3R4-rep1-cp190-100x_Position014_13_cmle.ics	98	1	0	1.2995999999999999	0.0	1.0	0.19756215045247905	1.6705852258205078	0.15227796254621978	0.31762359017253167	0.15177344512377272	0.027549306620463492	0.9335688972275586	0.9069522042249509	226.0	4.161182089976394	142.0	0.3274129017930525
1247	Feb25-FISH2-3R4-rep1-cp190-100x_Position014_13_cmle.ics	99	1	0	1.7328	1.7558828029119742	1.0	0.28814994698356977	2.5409044606635387	0.8845312568353821	0.9323816658646485	0.8826392230631261	0.8099927818364758	0.48357509612001126	0.9941091255842625	236.0	4.52509064257256	183.0	0.42194761287414506
1248	Feb25-FISH2-3R4-rep1-cp190-100x_Position014_13_cmle.ics	100	1	0	1.083	0.42540144110901373	1.0	0.27959054898357405	2.707511142570123	0.5568754285032939	0.6902107490982801	0.5475452350433719	0.3857423912719468	0.7697040028320509	0.990071979263324	122.0	2.328530896267321	67.0	0.15448355225446841
1249	Feb25-FISH2-3R4-rep1-cp190-100x_Position014_13_cmle.ics	101	1	0	1.5162	0.0	1.0	0.186560233770246	3.035238080682526	0.1064014536332792	0.2418675328434289	0.1064014536332792	0.037410152920934574	0.9606653831060527	0.9206122994092641	134.0	2.666919114252952	63.0	0.1452606536124106
1250	Feb25-FISH2-3R4-rep1-cp190-100x_Position014_13_cmle.ics	102	1	0	1.5162	1.3389208086236206	1.0	0.2876507629637746	2.8618806938928807	0.8287626862448715	0.895348119813678	0.826132893235031	0.7468072307739766	0.5264848748219249	0.990072615105485	188.0	3.6162374985980064	130.0	0.29974420586687905
1251	Feb25-FISH2-3R4-rep1-cp190-100x_Position014_13_cmle.ics	103	1	0	1.5162	0.32626801153583	1.0	0.321145755452857	3.1079809441337165	0.4405527668400012	0.5749646818359434	0.4405527668400012	0.25857780516396645	0.8029774206879726	0.9997379971985312	184.0	3.597062421297809	133.0	0.3066613798484224
1252	Feb25-FISH2-3R4-rep1-cp190-100x_Position014_13_cmle.ics	105	1	0	1.7328	0.0	1.0	0.1804998628130888	2.549328014455422	0.10823642936557328	0.2501311087958269	0.07892399885323506	0.027382509037766324	0.9628011788225682	0.9161274569556132	234.0	4.57401622602351	143.0	0.3297186264535669
1253	Feb25-FISH2-3R4-rep1-cp190-100x_Position014_13_cmle.ics	107	1	0	1.9493999999999998	0.23070632344123612	1.0	0.22596686820945144	2.9714986615692673	0.34622540516713324	0.5259930959863981	0.3562837400747649	0.19758302276721568	0.8642398158196286	0.9435906118223307	234.0	4.527205728342669	160.0	0.3689159456823127
1254	Feb25-FISH2-3R4-rep1-cp190-100x_Position014_13_cmle.ics	108	1	0	1.5162	0.10317500441073144	1.0	0.2692282072273381	2.752150622732381	0.25927286346023654	0.42812180401307925	0.25927286346023654	0.06783414718465063	0.9112234237037975	0.992631452886792	200.0	3.8375994723815383	138.0	0.3181900031509946
1255	Feb25-FISH2-3R4-rep1-cp190-100x_Position014_13_cmle.ics	109	1	0	1.2995999999999999	1.0024833655297731	1.0	0.3377476642727787	3.3106464071504265	0.7649692703456145	0.8337477262208445	0.7644418612160547	0.6761654127245526	0.5900783226794494	1.016607563907499	130.0	2.530717792750656	81.0	0.18676369750167077
1256	Feb25-FISH2-3R4-rep1-cp190-100x_Position014_13_cmle.ics	110	1	0	1.5162	0.0	1.0	0.20353693900808506	3.1227091044030235	0.10780876898846721	0.24418703110975631	0.07495469864011245	0.037460414232247795	0.9542554932548295	0.9785258363784801	126.0	2.534947964290878	60.0	0.13834347963086724
1257	Feb25-FISH2-3R4-rep1-cp190-100x_Position015_14_cmle.ics	1	1	0	1.7328	0.10317500441073144	1.0	0.28215104633056787	2.9181378843927095	0.2768634084136664	0.43492523901710617	0.2562686241732684	0.09052256704702377	0.8936098244583109	0.9914716361287529	210.0	4.061076531935182	152.0	0.350470148398197
1258	Feb25-FISH2-3R4-rep1-cp190-100x_Position015_14_cmle.ics	2	1	0	1.9493999999999998	1.7125684438020754	1.0	0.2544187225702507	2.5583783123710186	0.8847416022945224	0.9506079428480935	0.8825376994949939	0.7772210589291056	0.5247599560899926	0.9626393570457444	284.0	5.5275647819087945	227.0	0.5233994979367811
1259	Feb25-FISH2-3R4-rep1-cp190-100x_Position015_14_cmle.ics	3	1	0	2.3826	0.4883922886704704	1.0	0.24800578357913602	2.551462792433377	0.48760252169844964	0.6593138938779783	0.4811248842694828	0.27490537087745814	0.7996543619874088	0.9741142906032177	348.0	6.770575972328755	304.0	0.700940296796394
1260	Feb25-FISH2-3R4-rep1-cp190-100x_Position015_14_cmle.ics	4	1	0	1.7328	0.0	1.0	0.17845846588990505	2.5187513040323224	0.11837644715320864	0.23840678368771645	0.08450369612295434	0.029975602847248237	0.9557197576060876	0.9322349842909372	196.0	3.818424395081341	109.0	0.25132398799607547
1261	Feb25-FISH2-3R4-rep1-cp190-100x_Position015_14_cmle.ics	5	1	0	1.7328	0.5595020986366908	1.0	0.26226859457296053	3.2345029533871092	0.575306000116019	0.7150798919734188	0.5668430585186952	0.4042295371486397	0.7513759372664245	0.9955461088112976	218.0	4.263263428418518	155.0	0.35738732237974036
1262	Feb25-FISH2-3R4-rep1-cp190-100x_Position015_14_cmle.ics	8	1	0	1.083	0.3095250132321943	1.0	0.3325260630567415	3.0900438482119754	0.4857094924353343	0.6070567959980478	0.4857094924353343	0.3165568570034163	0.78876077868467	0.9997918944600988	114.0	2.1965597463052466	66.0	0.15217782759395398
1263	Feb25-FISH2-3R4-rep1-cp190-100x_Position015_14_cmle.ics	9	1	0	1.7328	0.0	1.0	0.2242385041262344	2.970229154208056	0.10379217497254772	0.23733810677055914	0.10379217497254772	0.03673340453376254	0.9510901778935411	0.9614253317040065	130.0	2.5775282904314953	66.0	0.15217782759395398
1264	Feb25-FISH2-3R4-rep1-cp190-100x_Position015_14_cmle.ics	10	1	0	1.5162	0.0	1.0	0.13993211262787722	2.128423265959835	0.08059363871184679	0.22759716936432972	0.08059363871184679	0.029380072447154845	0.9516020768020005	0.8463936755339893	206.0	3.9950909569541437	104.0	0.2397953646935032
1265	Feb25-FISH2-3R4-rep1-cp190-100x_Position015_14_cmle.ics	13	1	0	1.7328	0.41270001764292574	1.0	0.26161637869799054	2.5040380137377904	0.44154342401558033	0.5931623151360234	0.4393625869798957	0.2852433408394701	0.779327506382231	0.9849637636216777	256.0	4.925234263999009	197.0	0.4542277581213474
1266	Feb25-FISH2-3R4-rep1-cp190-100x_Position015_14_cmle.ics	14	1	0	1.5162	0.46141264688247224	1.0	0.27466855967843334	3.3501524553119735	0.5030808443245651	0.6442676498973052	0.5030808443245651	0.35339800219412204	0.7808313860109868	1.007998798788689	182.0	3.5757722582275	121.0	0.27899268392224896
1267	Feb25-FISH2-3R4-rep1-cp190-100x_Position015_14_cmle.ics	15	1	0	1.5162	0.7748934119142009	1.0	0.30051012392772464	2.7942724711796614	0.6432516997723751	0.7476180943271719	0.6424731780738632	0.5061466141720607	0.6571012957110635	1.0042334832223208	190.0	3.684338159349155	135.0	0.31127282916945126
1268	Feb25-FISH2-3R4-rep1-cp190-100x_Position015_14_cmle.ics	16	1	0	1.5162	0.0	1.0	0.21964129046475228	2.9047868952855103	0.07138513493567604	0.2158852736794252	0.07138513493567604	0.025697113539618722	0.9729092903440639	0.9341324193461608	140.0	2.707384354623459	73.0	0.16831790021755516
1269	Feb25-FISH2-3R4-rep1-cp190-100x_Position015_14_cmle.ics	16	2	0	1.083	0.0	1.0	0.24296698579674678	2.76610848405625	0.10166079219728771	0.23557803007492162	0.10166079219728771	0.025697113539618722	0.9705753367264938	0.9822744949344995	124.0	2.3966315570184697	64.0	0.14756637827292504
1270	Feb25-FISH2-3R4-rep1-cp190-100x_Position015_14_cmle.ics	17	1	0	1.2995999999999999	0.0	1.0	0.09229986006436021	1.9650799144985802	0.30664484372052836	0.6256137703601394	0.29809008658193037	0.026078015004289547	0.8850862187881855	0.6939388430317026	318.0	5.655445065699851	162.0	0.37352739500334153
1271	Feb25-FISH2-3R4-rep1-cp190-100x_Position015_14_cmle.ics	18	1	0	1.7328	0.0	1.0	0.26148103974358566	3.438376067157164	0.21278556176324334	0.38546816041185245	0.21278556176324334	0.029068066809020972	0.9091915942539487	0.9934924389457284	200.0	3.9312204677432177	136.0	0.31357855382996574
1272	Feb25-FISH2-3R4-rep1-cp190-100x_Position015_14_cmle.ics	19	1	0	1.5162	0.5097226605744432	1.0	0.29360477011817077	3.252807250377972	0.5178531642227046	0.6520138963385953	0.516268783575254	0.3750691103537625	0.74507619203518	1.0030321183401332	178.0	3.486381434406043	121.0	0.27899268392224896
1273	Feb25-FISH2-3R4-rep1-cp190-100x_Position015_14_cmle.ics	21	1	0	1.5162	0.0	1.0	0.16013076715716856	2.401753410643308	0.10383661944084185	0.21253262850294682	0.10383661944084185	0.03759460213747476	0.9566534282192695	0.916111511338808	138.0	2.70949944039357	61.0	0.1406492042913817
1274	Feb25-FISH2-3R4-rep1-cp190-100x_Position015_14_cmle.ics	22	1	0	1.5162	0.0	1.0	0.2724168370193775	2.896231286527486	0.24017754397501234	0.4176363871210164	0.22575209600526056	0.025498461755242948	0.8747990259221681	0.977893187286417	204.0	3.9035850473625757	143.0	0.3297186264535669
1275	Feb25-FISH2-3R4-rep1-cp190-100x_Position015_14_cmle.ics	23	1	0	1.083	0.4773698211006071	1.0	0.27320424965279066	2.3792200632415237	0.5713503192688119	0.6880399399023414	0.5713503192688119	0.4353950169024665	0.7304357616150404	0.9982556440764245	118.0	2.239140072445864	63.0	0.1452606536124106
1276	Feb25-FISH2-3R4-rep1-cp190-100x_Position015_14_cmle.ics	24	1	0	1.2995999999999999	1.3674688767138379	1.0	0.3041974449865092	2.896253171127111	0.8738037991815678	0.9311856121522857	0.8696001783354298	0.7720650287406653	0.5631593590939322	1.0113247244168664	158.0	3.0394273152987568	103.0	0.23748964003298878
1277	Feb25-FISH2-3R4-rep1-cp190-100x_Position015_14_cmle.ics	25	1	0	1.2995999999999999	0.0	1.0	0.31858195360261005	2.642265924528328	0.15867871924580362	0.36030553000689813	0.15867871924580362	0.028160209243504254	0.9432293112889452	0.9875435290826392	190.0	3.6375276616683156	139.0	0.32049572781150915
1278	Feb25-FISH2-3R4-rep1-cp190-100x_Position015_14_cmle.ics	26	1	0	1.5162	0.687545504971255	1.0	0.2916720758385471	2.7494670793306755	0.6069325130359755	0.7023896162358855	0.6012004351577447	0.4803391229320629	0.6990242130926638	1.0012112781244171	190.0	3.660932910508735	133.0	0.3066613798484224
1279	Feb25-FISH2-3R4-rep1-cp190-100x_Position015_14_cmle.ics	27	1	0	1.7328	0.9755754663213545	1.0	0.2953491875031426	2.761568087612271	0.6776500037175642	0.791806075326113	0.6771584591109239	0.5157955174436376	0.6510586568121847	0.9966004379100897	282.0	5.412653623476804	242.0	0.5579853678444979
1280	Feb25-FISH2-3R4-rep1-cp190-100x_Position015_14_cmle.ics	28	1	0	2.166	2.5991999999999997	1.0	0.26352071010562766	3.8450084008113063	0.9835265660188506	0.9951741477306578	0.9826805524111388	0.9639312226683984	0.18496003469972763	0.9857907824265647	226.0	4.488855573742273	164.0	0.3781388443243705
1281	Feb25-FISH2-3R4-rep1-cp190-100x_Position015_14_cmle.ics	29	1	0	1.083	0.0	1.0	0.3545338985555763	2.466418298825611	0.1888258867268872	0.36037963213795293	0.16995637593296653	0.030452774845634325	0.9260370951877527	1.0099657131275304	154.0	2.9266312426368803	107.0	0.2467125386750466
1282	Feb25-FISH2-3R4-rep1-cp190-100x_Position015_14_cmle.ics	30	1	0	1.7328	1.7153360421684174	1.0	0.2888991932135533	2.9819336343258174	0.7709304812834225	0.8383707664884136	0.7878217468805704	0.7014640522875817	0.5745072460151762	1.0008426106555692	228.0	4.416524741450902	174.0	0.40119609092951497
1283	Feb25-FISH2-3R4-rep1-cp190-100x_Position015_14_cmle.ics	30	2	0	1.9493999999999998	2.8158	1.0	0.255152901389169	2.777513102129117	0.9592394533571004	0.97759477124183	0.9511348781937017	0.9161532976827095	0.37301806570076534	0.9788595819046221	292.0	5.612725434190029	237.0	0.5464567445419256
1284	Feb25-FISH2-3R4-rep1-cp190-100x_Position015_14_cmle.ics	32	1	0	1.083	0.5595020986366908	1.0	0.2655920340875803	2.6106561695839834	0.5932788016162412	0.7038287178476397	0.5842244013008772	0.4430003942051838	0.7335260134079027	0.9911508915311269	142.0	2.681864020012928	82.0	0.18906942216218525
1285	Feb25-FISH2-3R4-rep1-cp190-100x_Position015_14_cmle.ics	34	1	0	1.7328	0.10317500441073144	1.0	0.2865604583534133	3.1422964664895776	0.34944598890647655	0.5564752124928504	0.34697854454036364	0.06594261695420264	0.8335788942061909	0.9760461263969601	208.0	4.0163811200244535	151.0	0.3481644237376825
1286	Feb25-FISH2-3R4-rep1-cp190-100x_Position015_14_cmle.ics	35	1	0	1.083	2.494205855656181	1.0	0.29082171993231226	2.733816554192805	0.998085094938411	0.9996987789790759	0.9961164004088	0.9878274433865849	0.14366963806640343	0.9503767744648363	140.0	2.6605738569426194	84.0	0.1936808714832141
1287	Feb25-FISH2-3R4-rep1-cp190-100x_Position015_14_cmle.ics	36	1	0	1.5162	0.0	1.0	0.2746178615276856	2.911799545044567	0.20384592486753586	0.35417038756920877	0.20888934248462734	0.028937990627578052	0.9248818042299283	0.9904532082366044	180.0	3.460861099795512	119.0	0.27438123460122005
1288	Feb25-FISH2-3R4-rep1-cp190-100x_Position015_14_cmle.ics	37	1	0	1.5162	0.0	1.0	0.1186763449458377	1.9916646657393697	0.08270828768393197	0.21514352171787826	0.08270828768393197	0.03036879097911645	0.9571185925510765	0.9053378398111634	202.0	3.765268640090168	93.0	0.21443239342784423
1289	Feb25-FISH2-3R4-rep1-cp190-100x_Position015_14_cmle.ics	40	1	0	1.083	0.1459114905355603	1.0	0.29065874765724103	2.699218376903272	0.34268401508391144	0.4856285442874003	0.3422378306802153	0.16969400385733613	0.8404373627327455	0.9943982629747177	124.0	2.3966315570184697	70.0	0.1614007262360118
1290	Feb25-FISH2-3R4-rep1-cp190-100x_Position015_14_cmle.ics	41	1	0	1.7328	0.46141264688247224	1.0	0.2805888053876096	3.0641007021894597	0.48821918191092417	0.6279679136911832	0.4806657629582012	0.3368852802660816	0.7681022790578252	0.9755083017791588	202.0	3.9057001331326866	143.0	0.3297186264535669
1291	Feb25-FISH2-3R4-rep1-cp190-100x_Position015_14_cmle.ics	42	1	0	1.2995999999999999	0.23070632344123612	1.0	0.3552780948251042	3.3794911867977286	0.4678776403763091	0.6117330335483108	0.4581622389207739	0.2279746760546713	0.8046220791372924	1.0164798945237512	132.0	2.5754132046613845	85.0	0.19598659614372857
1292	Feb25-FISH2-3R4-rep1-cp190-100x_Position015_14_cmle.ics	43	1	0	1.5162	0.0	1.0	0.21078996902854158	2.5025364780044534	0.08505565146067201	0.26463294833522494	0.08505565146067201	0.03083481959770718	0.9670406163377672	0.9051898664655739	182.0	3.435340765184981	106.0	0.24440681401453213
1293	Feb25-FISH2-3R4-rep1-cp190-100x_Position015_14_cmle.ics	45	1	0	1.7328	1.2779016819528852	1.0	0.2788687177183417	3.037779584303015	0.7796881115517559	0.8593554745523736	0.7755902727019801	0.6600255584425383	0.5803619650195686	0.9957369703416651	264.0	5.080610662801505	213.0	0.4911193526895787
1294	Feb25-FISH2-3R4-rep1-cp190-100x_Position015_14_cmle.ics	47	1	0	1.5162	0.815064591942846	1.0	0.279227296103668	3.1661425950637554	0.6933417912996804	0.8041899464057709	0.688039297012874	0.5551150364749798	0.6416811045691064	0.9937182064731214	182.0	3.505556511706241	122.0	0.2812984085827634
1295	Feb25-FISH2-3R4-rep1-cp190-100x_Position015_14_cmle.ics	48	1	0	1.5162	0.2918229810711206	1.0	0.3102032636103427	3.1048419648640975	0.3813170666547932	0.5435014916069282	0.3848494293304837	0.22803033676180298	0.8279541540506271	0.998143088701493	188.0	3.6396427474384265	135.0	0.31127282916945126
1296	Feb25-FISH2-3R4-rep1-cp190-100x_Position015_14_cmle.ics	49	1	0	1.2995999999999999	0.0	1.0	0.1636221148284773	2.6859935031314577	0.06333363762691578	0.18248993295398067	0.06333363762691578	0.03165667569404294	0.9888416912185607	0.9247939519680338	134.0	2.6435138654125323	59.0	0.13603775497035278
1297	Feb25-FISH2-3R4-rep1-cp190-100x_Position015_14_cmle.ics	50	1	0	1.5162	0.6016084874694266	1.0	0.28397904170776694	3.166382532294266	0.5537654305757733	0.6596473481203687	0.551158372603686	0.43729902214765654	0.7424366168761081	0.9884986625477609	178.0	3.462976185565623	119.0	0.27438123460122005
1298	Feb25-FISH2-3R4-rep1-cp190-100x_Position015_14_cmle.ics	52	1	0	1.5162	1.3842379406474168	1.0	0.34060765077677424	3.2683695755317754	0.8205261501840021	0.8820026813685924	0.8184262008016745	0.7405057663105189	0.563180188537548	1.0012991647433263	192.0	3.775844068940723	146.0	0.3366358004351103
1299	Feb25-FISH2-3R4-rep1-cp190-100x_Position015_14_cmle.ics	53	1	0	1.5162	1.0440946079954327	1.0	0.3096605046790387	3.134077392279419	0.737567737189826	0.8318093168582091	0.7317303604327082	0.6178441521632037	0.629989090261859	1.0028571871259215	200.0	3.8844099700623778	148.0	0.3412472497561391
1300	Feb25-FISH2-3R4-rep1-cp190-100x_Position015_14_cmle.ics	54	1	0	1.083	0.23070632344123612	1.0	0.3096022994467427	2.658323356666558	0.43140407288317256	0.5622887294913018	0.43140407288317256	0.2530230576854371	0.822218890928875	1.0057958432281155	126.0	2.417921720088779	74.0	0.17062362487806956
1301	Feb25-FISH2-3R4-rep1-cp190-100x_Position015_14_cmle.ics	55	1	0	1.7328	0.9228252937649445	1.0	0.1220061076018681	4.8908283525761025	0.7704068609934147	0.8507644596457196	0.7641150645770586	0.6578755934453009	0.5813751559012565	0.7319827388746332	178.0	3.3459499413635228	78.0	0.17984652352012742
1302	Feb25-FISH2-3R4-rep1-cp190-100x_Position015_14_cmle.ics	56	1	0	2.166	0.10317500441073144	1.0	0.2920289467389205	3.295165205543723	0.2925823217204459	0.4599089089272924	0.2925823217204459	0.07004646379313512	0.8702391003120368	0.9942297454608777	306.0	5.995809064086389	272.0	0.6271571076599315
1303	Feb25-FISH2-3R4-rep1-cp190-100x_Position015_14_cmle.ics	57	1	0	1.5162	2.247768782941338	1.0	0.28338322808811234	3.0207549953417603	0.9716915948626239	0.9898017937462743	0.9712512870535956	0.934312848859264	0.2535309789193403	0.9758079767785826	206.0	4.018496205794564	148.0	0.3412472497561391
1304	Feb25-FISH2-3R4-rep1-cp190-100x_Position015_14_cmle.ics	58	1	0	0.8664	0.0	1.0	0.29678254433846746	2.355604876058799	0.14834514480919347	0.35126530123009153	0.19208006832177157	0.03769683712149589	0.9273572004801512	0.9900898731622569	116.0	2.1944446605351353	64.0	0.14756637827292504
1305	Feb25-FISH2-3R4-rep1-cp190-100x_Position015_14_cmle.ics	59	1	0	1.083	0.0	1.0	0.2827433388230814	2.7746281239091384	0.19908043720138752	0.3498674651482427	0.19908043720138752	0.03594803324824923	0.9073369971360279	0.9940021910986662	100.0	1.9305023606109852	50.0	0.11528623302572269
1306	Feb25-FISH2-3R4-rep1-cp190-100x_Position015_14_cmle.ics	60	1	0	1.083	0.20635000882146287	1.0	0.28725007890400167	2.632123144841336	0.42116264821422134	0.5439687173388114	0.3973222330342019	0.24895484196489712	0.8145458162323951	0.9969385712828126	106.0	2.0411833475027517	55.0	0.12681485632829495
1307	Feb25-FISH2-3R4-rep1-cp190-100x_Position015_14_cmle.ics	61	1	0	1.5162	0.3164505769875799	1.0	0.2933898472602468	2.893135683089362	0.539930456592373	0.6831947622576363	0.5381633700051303	0.3064348010195357	0.776415203168728	1.0024333019668907	180.0	3.484266348635932	123.0	0.2836041332432778
1308	Feb25-FISH2-3R4-rep1-cp190-100x_Position015_14_cmle.ics	62	1	0	1.5162	0.0	1.0	0.12769000821378873	2.070501425744432	0.07577709776131422	0.21670156224834916	0.07577709776131422	0.027174934235249908	0.9576372108611604	0.7522069797778602	190.0	3.6141224128278946	88.0	0.20290377012527194
1309	Feb25-FISH2-3R4-rep1-cp190-100x_Position015_14_cmle.ics	63	1	0	1.7328	2.2731475487546535	1.0	0.27667820782609226	3.4268593057233767	0.9797302531957601	0.9950522942564355	0.978427298658309	0.9484135648131845	0.24886493105452806	0.9969908540509641	202.0	3.9525106308135265	142.0	0.3274129017930525
1310	Feb25-FISH2-3R4-rep1-cp190-100x_Position015_14_cmle.ics	64	1	0	1.5162	0.0	1.0	0.1269646035380841	1.4439010827668055	0.1301481601282601	0.2889474091315018	0.1301481601282601	0.02018655378275942	0.9495102148421158	0.7334348859617281	268.0	4.959354247059184	147.0	0.33894152509562475
1311	Feb25-FISH2-3R4-rep1-cp190-100x_Position015_14_cmle.ics	64	2	0	1.083	0.0	1.0	0.22373197808228135	1.7643761978937407	0.1301481601282601	0.26521155184901307	0.1301481601282601	0.02018655378275942	0.946255417495278	0.912368260592135	154.0	2.8330102472752006	85.0	0.19598659614372857
1312	Feb25-FISH2-3R4-rep1-cp190-100x_Position015_14_cmle.ics	66	1	0	1.2995999999999999	0.0	1.0	0.1603961742173836	3.0443590325864625	0.3876087486787544	0.5044800390275632	0.37269696723310836	0.03835271160256931	0.828410986907812	0.7546237652844809	124.0	2.2796053128163702	52.0	0.1198976823467516
1313	Feb25-FISH2-3R4-rep1-cp190-100x_Position015_14_cmle.ics	67	1	0	1.7328	0.0	1.0	0.17010565758229895	2.323170902800926	0.0832437291780508	0.25958470677407414	0.0832437291780508	0.03061818053621477	0.9417776834424102	0.8797230732951175	204.0	3.926990296202996	113.0	0.2605468866381333
1314	Feb25-FISH2-3R4-rep1-cp190-100x_Position015_14_cmle.ics	68	1	0	1.5162	0.0	1.0	0.14460191875357953	3.4656814056003236	0.04287518314944185	0.14423271514494101	0.04287518314944185	0.021433544073243587	0.9798265936538799	0.8453932723036788	130.0	2.624338788112335	53.0	0.12220340700726606
1315	Feb25-FISH2-3R4-rep1-cp190-100x_Position015_14_cmle.ics	68	2	0	1.7328	0.6921189703237084	1.0	0.13385400111949936	3.162225579256698	0.5757247051395173	0.7061149652319623	0.5748140173071163	0.4011802514307918	0.6907876445492098	0.7234593398300504	230.0	4.320788660319112	120.0	0.2766869592617345
1316	Feb25-FISH2-3R4-rep1-cp190-100x_Position015_14_cmle.ics	68	3	0	1.083	1.1961505589055579	1.0	0.2824135301216581	2.6173282701254297	0.6784341026284475	0.7366513401277391	0.6782195850501486	0.6049193332955567	0.6387033212259996	0.9862204202224758	124.0	2.37322630817805	69.0	0.1590950015754973
1317	Feb25-FISH2-3R4-rep1-cp190-100x_Position015_14_cmle.ics	69	1	0	1.5162	0.42540144110901373	1.0	0.26594939856407523	2.833018320511258	0.5031281644700175	0.6410931698471635	0.49721722884662184	0.3389956904333901	0.7662005246162696	0.9959046913097436	190.0	3.6375276616683148	127.0	0.29282703188533565
1318	Feb25-FISH2-3R4-rep1-cp190-100x_Position015_14_cmle.ics	70	1	0	1.5162	0.0	1.0	0.2261867314425859	2.6784642873465034	0.15190992018244015	0.3219035062713797	0.15190992018244015	0.02773660205245154	0.9488169722838341	0.9356314219148818	214.0	4.103656858075801	140.0	0.3228014524720236
1319	Feb25-FISH2-3R4-rep1-cp190-100x_Position015_14_cmle.ics	71	1	0	1.083	1.0841098665386142	1.0	0.2785399586174222	2.5640456244971372	0.7392955399697756	0.8243855026414022	0.7392955399697756	0.6354025393627052	0.5509300938657091	0.9784640214558787	152.0	2.8819358307261513	93.0	0.21443239342784423
1320	Feb25-FISH2-3R4-rep1-cp190-100x_Position015_14_cmle.ics	72	1	0	1.7328	0.815064591942846	1.0	0.2641782186969013	2.436555779421614	0.5805894099283382	0.6794387721340127	0.5741083140976485	0.4573590604941203	0.7456010771439205	0.9471951272931981	234.0	4.527205728342669	173.0	0.3988903662690006
1321	Feb25-FISH2-3R4-rep1-cp190-100x_Position015_14_cmle.ics	72	2	0	1.5162	0.0	1.0	0.1533274069808703	2.942940724816892	0.05998419624680324	0.13925987053378538	0.05998419624680324	0.020941919260726895	0.9752147945599278	0.9252791408779205	152.0	3.0223673237686706	69.0	0.1590950015754973
1322	Feb25-FISH2-3R4-rep1-cp190-100x_Position015_14_cmle.ics	73	1	0	1.2995999999999999	0.0	1.0	0.2953152701177966	2.750554148481953	0.16051028433555062	0.308270125438234	0.18605116173667302	0.03558526733940307	0.9365744162624774	0.9846344703639355	128.0	2.4392118831590874	74.0	0.17062362487806956
1323	Feb25-FISH2-3R4-rep1-cp190-100x_Position015_14_cmle.ics	74	1	0	2.166	0.0	1.0	0.2791375630319067	3.4497617512893655	0.25464104869976006	0.4510371694360589	0.25464104869976006	0.02085160211799738	0.8904365000325223	0.9944513868612146	296.0	5.819142502213585	253.0	0.5833483391101568
1324	Feb25-FISH2-3R4-rep1-cp190-100x_Position015_14_cmle.ics	75	1	0	1.7328	1.0368959615364501	1.0	0.2670713543528941	3.568413296926078	0.6227986176229875	0.6929711496724641	0.6212114685602007	0.5387724942759916	0.7118044327774061	0.9898540049209844	212.0	4.175987690367171	150.0	0.3458586990771681
1325	Feb25-FISH2-3R4-rep1-cp190-100x_Position015_14_cmle.ics	75	2	0	1.7328	1.7539750749824343	1.0	0.3170191089870083	3.1109206925815367	0.8096050682739174	0.8560946192664655	0.8072790168290817	0.7493928077959171	0.5824949145455854	0.994851561479908	202.0	3.9291053819731063	152.0	0.350470148398197
[truncated: 4,826 more rows]
