# Supplementary material for: M1BP cooperates with CP190 to activate transcription at TAD borders and promote chromatin insulator activity
Source: Nat Commun. 2021 Jul 7;12:4170. doi: 10.1038/s41467-021-24407-y (PMC8263732; doi:10.1038/s41467-021-24407-y)
Supplement: Supplementary file 6 — Source Data [file 41467_2021_24407_MOESM6_ESM.zip › Source Data_updated_060121/Source Data 8/Figure 8i/Figure 8i-tango-slide2/rep1/nucleus.xls]

	Label	nuc.idx	idx	tag	nbObjects.nucleus	nbObjects.B	nbObjects.C	nbObjects.A	ZThickness	allObjects	compacity	elongation	rad_dist	ratioEllVolume	surface_pix	surface_unit	volume_pix	volume_unit
1	Feb25-FISH2-3R4-rep1-cp190-100x_Position001_0_cmle.ics	1	1	0	1	1	2	1	9.5304	2.0	0.29209648270894095	1.2002952554702622	0.0	0.956602774591351	20094.0	348.6930964392797	144756.0	333.76747895743034
2	Feb25-FISH2-3R4-rep1-cp190-100x_Position001_0_cmle.ics	2	1	0	1	1	1	1	9.5304	1.0	0.2940150404537111	1.3686632523009685	0.0	0.973632659976875	18640.0	323.05726989043075	129756.0	299.18160904971353
3	Feb25-FISH2-3R4-rep1-cp190-100x_Position001_0_cmle.ics	3	1	0	1	1	1	1	9.5304	1.0	0.29950144558005654	1.3668639122822293	0.0	0.9701435035289686	18368.0	318.92132952432326	128105.0	295.37485763520414
4	Feb25-FISH2-3R4-rep1-cp190-100x_Position001_0_cmle.ics	4	1	0	1	1	1	1	9.313799999999999	1.0	0.2915386339239438	1.265307333828233	0.0	0.9662343211767377	17946.0	309.1395188785496	122060.0	281.43675206239425
5	Feb25-FISH2-3R4-rep1-cp190-100x_Position001_0_cmle.ics	5	1	0	1	1	1	1	9.5304	1.0	0.2865501499005869	1.025950172002945	0.0	0.9373345179356626	29780.0	499.7353058139917	258679.0	596.4425494572184
6	Feb25-FISH2-3R4-rep1-cp190-100x_Position001_0_cmle.ics	6	1	0	1	1	1	1	9.5304	1.0	0.28377881476453726	1.161836094003302	0.0	0.9529969325668012	20840.0	354.17677613625693	150699.0	347.47040061486774
7	Feb25-FISH2-3R4-rep1-cp190-100x_Position001_0_cmle.ics	7	1	0	1	1	1	1	9.097199999999999	1.0	0.2844239990639415	1.2971480273662348	0.0	0.9719488311733564	16464.0	286.5291753820566	105940.0	244.2684705349013
8	Feb25-FISH2-3R4-rep1-cp190-100x_Position001_0_cmle.ics	8	1	0	1	1	1	1	9.097199999999999	1.0	0.2959991650091939	1.232769071623154	0.0	0.9745652025202612	19270.0	329.670050262207	136849.0	315.5361140667425
9	Feb25-FISH2-3R4-rep1-cp190-100x_Position001_0_cmle.ics	9	1	0	1	1	1	1	9.5304	1.0	0.30290631323327205	1.375454892698064	0.0	0.9605581533530037	20002.0	348.2052591636967	146399.0	337.55578457465555
10	Feb25-FISH2-3R4-rep1-cp190-100x_Position001_0_cmle.ics	10	1	0	1	1	1	1	9.097199999999999	1.0	0.2873019525926867	1.0942655156817853	0.0	0.9653805588613794	19638.0	333.5406297694556	138704.0	319.81323331199684
11	Feb25-FISH2-3R4-rep1-cp190-100x_Position001_0_cmle.ics	11	1	0	1	1	1	1	9.097199999999999	1.0	0.2994174242151692	1.2749457404276607	0.0	0.9594223485962954	17138.0	296.55940069527037	115439.0	266.1705490851281
12	Feb25-FISH2-3R4-rep1-cp190-100x_Position001_0_cmle.ics	12	1	0	1	1	1	1	9.5304	1.0	0.2938578155322004	1.2170553102125996	0.0	0.963033287895346	18506.0	318.63495711313885	128325.0	295.88211706051726
13	Feb25-FISH2-3R4-rep1-cp190-100x_Position001_0_cmle.ics	13	1	0	1	1	1	1	9.5304	1.0	0.2959258852704753	1.3383797594149605	0.0	0.9638624848842421	19814.0	344.2379429324919	142667.0	328.9508201416156
14	Feb25-FISH2-3R4-rep1-cp190-100x_Position001_0_cmle.ics	14	1	0	1	1	2	1	9.5304	2.0	0.2941743922273797	1.3017644947824074	0.0	0.9689316450673168	19476.0	337.5036020289944	138620.0	319.61955244051364
15	Feb25-FISH2-3R4-rep1-cp190-100x_Position001_0_cmle.ics	15	1	0	1	1	1	1	9.5304	1.0	0.32137418364657555	1.4274889622357612	0.0	0.9683482699424393	18928.0	332.4658758083057	138815.0	320.0691687493139
16	Feb25-FISH2-3R4-rep1-cp190-100x_Position001_0_cmle.ics	16	1	0	1	1	1	1	9.5304	1.0	0.29312123922801053	1.0155632708072628	0.0	0.9424385946845485	29500.0	496.28657800734055	257947.0	594.7547590057219
17	Feb25-FISH2-3R4-rep1-cp190-100x_Position001_0_cmle.ics	17	1	0	1	1	2	1	9.5304	2.0	0.268547794640179	1.2059127388683317	0.0	0.9652947929926905	22968.0	388.60234980980533	169617.0	391.0900997424801
18	Feb25-FISH2-3R4-rep1-cp190-100x_Position001_0_cmle.ics	18	1	0	1	1	1	0	9.5304	1.0	0.2951540556674341	1.2197046901939121	0.0	0.9657403422531052	20990.0	360.641830125346	155352.0	358.1989374602415
19	Feb25-FISH2-3R4-rep1-cp190-100x_Position001_0_cmle.ics	19	1	0	1	1	1	1	9.5304	1.0	0.29772524127958044	1.5217413779588813	0.0	0.9605456529729015	16076.0	285.6756185840715	104580.0	241.13268499660157
20	Feb25-FISH2-3R4-rep1-cp190-100x_Position001_0_cmle.ics	20	1	0	1	1	1	1	9.5304	1.0	0.292477732717261	1.0710844294701398	0.0	0.9463139010665148	31260.0	523.0733271103086	281063.0	648.0538902581741
21	Feb25-FISH2-3R4-rep1-cp190-100x_Position001_0_cmle.ics	21	1	0	1	1	1	1	9.5304	1.0	0.2754632901995484	1.1476645051532055	0.0	0.9661587668635918	19690.0	340.4604016938879	136356.0	314.3993918091089
22	Feb25-FISH2-3R4-rep1-cp190-100x_Position001_0_cmle.ics	22	1	0	1	1	1	1	9.5304	1.0	0.27792337975726694	1.1602335665655115	0.0	0.9819496198129221	19642.0	337.91318113109384	136463.0	314.64610434778393
23	Feb25-FISH2-3R4-rep1-cp190-100x_Position001_0_cmle.ics	23	1	0	1	1	0	0	7.5809999999999995	0.0	0.2950853856339958	1.4726686392993085	0.0	0.9972380158639478	10410.0	183.09070720017797	54253.0	125.09248000689067
24	Feb25-FISH2-3R4-rep1-cp190-100x_Position001_0_cmle.ics	24	1	0	1	1	1	1	9.5304	1.0	0.32020856277466453	1.3375949605591637	0.0	0.9648049297034843	20432.0	356.9487785174112	155402.0	358.3142236932672
25	Feb25-FISH2-3R4-rep1-cp190-100x_Position001_0_cmle.ics	25	1	0	1	1	1	0	9.097199999999999	1.0	0.3067366544200109	1.5454623962153053	0.0	0.9826823180199011	14090.0	248.78275418572358	87101.0	200.83092365546943
26	Feb25-FISH2-3R4-rep1-cp190-100x_Position001_0_cmle.ics	27	1	0	1	0	1	0	8.4474	1.0	0.2913873501384523	1.3825296364658168	0.0	0.9941116755622484	11566.0	203.4712323047561	63137.0	145.57653789090108
27	Feb25-FISH2-3R4-rep1-cp190-100x_Position001_0_cmle.ics	28	1	0	1	1	1	1	9.5304	1.0	0.3021830181989884	1.3576213494051503	0.0	0.9739132266230796	19644.0	344.90923544861147	142316.0	328.14151078577504
28	Feb25-FISH2-3R4-rep1-cp190-100x_Position001_0_cmle.ics	29	1	0	1	0	0	1	8.2308	0.0	0.285524723573439	1.4412514460895298	0.0	0.9916868284257934	11540.0	203.24127068252352	62288.0	143.6189776541243
29	Feb25-FISH2-3R4-rep1-cp190-100x_Position001_0_cmle.ics	31	1	0	1	1	1	1	9.5304	1.0	0.3068700266089738	1.3036718051323546	0.0	0.9595668367538644	19528.0	339.5082716969256	142147.0	327.7518433181481
30	Feb25-FISH2-3R4-rep1-cp190-100x_Position001_0_cmle.ics	32	1	0	1	1	1	1	9.5304	1.0	0.31129806163048007	1.4288635859078893	0.0	0.9626251582946802	18614.0	327.15727930367024	133236.0	307.20553086830375
31	Feb25-FISH2-3R4-rep1-cp190-100x_Position001_0_cmle.ics	33	1	0	1	0	1	0	8.2308	1.0	0.2975793209073696	1.459376404045498	0.0	0.9843133624691759	12554.0	220.05053231115372	72152.0	166.36264570543887
32	Feb25-FISH2-3R4-rep1-cp190-100x_Position001_0_cmle.ics	34	1	0	1	1	1	0	8.664	1.0	0.3073266530042194	1.5459132370506383	0.0	0.9874647532491698	12514.0	222.59719565247823	72974.0	168.25795137638175
33	Feb25-FISH2-3R4-rep1-cp190-100x_Position001_0_cmle.ics	35	1	0	1	1	1	1	9.5304	1.0	0.2971270050540525	1.305386364057666	0.0	0.958633258491985	19166.0	331.8396966202126	136001.0	313.5808595546263
34	Feb25-FISH2-3R4-rep1-cp190-100x_Position001_0_cmle.ics	36	1	0	1	1	1	1	8.8806	1.0	0.3002562868461409	1.3075927278489012	0.0	0.9780800004077419	16252.0	280.808441268231	106753.0	246.14302468389954
35	Feb25-FISH2-3R4-rep1-cp190-100x_Position001_0_cmle.ics	37	1	0	1	2	2	1	9.5304	2.0	0.27953396412910575	1.0404397640147034	0.0	0.9444701966821041	33714.0	554.7434011727483	307756.0	709.6005986212863
36	Feb25-FISH2-3R4-rep1-cp190-100x_Position001_0_cmle.ics	38	1	0	1	2	1	1	9.5304	1.0	0.2782332454136087	1.0829412060069517	0.0	0.9601771166314457	21052.0	361.30182518052334	151502.0	349.32189751726077
37	Feb25-FISH2-3R4-rep1-cp190-100x_Position001_0_cmle.ics	39	1	0	1	1	1	1	7.5809999999999995	1.0	0.294033684333565	1.2760675600116882	0.0	0.982491474344184	11772.0	206.06200833128543	65125.0	150.16031851600383
38	Feb25-FISH2-3R4-rep1-cp190-100x_Position001_0_cmle.ics	40	1	0	1	1	1	1	9.5304	1.0	0.3044220528343157	1.329106221264954	0.0	0.9732900736559124	19262.0	337.1915954830707	138696.0	319.79478751471277
39	Feb25-FISH2-3R4-rep1-cp190-100x_Position001_0_cmle.ics	41	1	0	1	2	1	2	9.5304	1.0	0.28342552166294555	1.0526438565444967	0.0	0.9448988402146049	33216.0	545.065369035082	303050.0	698.7498583689053
40	Feb25-FISH2-3R4-rep1-cp190-100x_Position001_0_cmle.ics	42	1	0	1	0	0	1	8.014199999999999	0.0	0.31449980861019283	1.5012753531844494	0.0	0.9862857963555026	11294.0	199.7097759200995	63293.0	145.93623093794133
41	Feb25-FISH2-3R4-rep1-cp190-100x_Position001_0_cmle.ics	43	1	0	1	1	1	1	9.5304	1.0	0.2872568637881091	1.2392741770222298	0.0	0.954794547590087	19322.0	331.885367169705	135359.0	312.10058432257597
42	Feb25-FISH2-3R4-rep1-cp190-100x_Position001_0_cmle.ics	44	1	0	1	1	1	1	9.5304	1.0	0.3013417846917901	1.278162752131849	0.0	0.9632391071182586	20162.0	345.22742244123566	147776.0	340.73076743218394
43	Feb25-FISH2-3R4-rep1-cp190-100x_Position001_0_cmle.ics	45	1	0	1	1	1	1	8.2308	1.0	0.3019982083004245	1.2909044668973881	0.0	0.9834748489319789	13666.0	236.54550749748574	82554.0	190.34679362411023
44	Feb25-FISH2-3R4-rep1-cp190-100x_Position001_0_cmle.ics	46	1	0	1	1	1	1	9.5304	1.0	0.30886776733765653	1.416875809214289	0.0	0.9627366672945624	19102.0	334.1776885023766	137968.0	318.1162199618582
45	Feb25-FISH2-3R4-rep1-cp190-100x_Position001_0_cmle.ics	47	1	0	1	1	1	1	8.664	1.0	0.2728905640557596	1.0845446162143761	0.0	0.9582459442082556	17210.0	296.1789893726188	110902.0	255.709476300374
46	Feb25-FISH2-3R4-rep1-cp190-100x_Position001_0_cmle.ics	48	1	0	1	1	1	1	9.5304	1.0	0.30452832565631643	1.0303031303675	0.0	0.9467960712986122	30292.0	507.3856809509851	273577.0	630.7932354495629
47	Feb25-FISH2-3R4-rep1-cp190-100x_Position001_0_cmle.ics	49	1	0	1	1	1	1	9.313799999999999	1.0	0.2891471665126685	1.285030968819315	0.0	0.955898625024153	18530.0	318.89043906997773	127540.0	294.0721232020135
48	Feb25-FISH2-3R4-rep1-cp190-100x_Position001_0_cmle.ics	50	1	0	1	1	1	1	9.5304	1.0	0.28574978809857815	1.0262399322515607	0.0	0.9447941692078906	29814.0	504.6378568612369	258760.0	596.6293131547201
49	Feb25-FISH2-3R4-rep1-cp190-100x_Position001_0_cmle.ics	51	1	0	1	1	1	1	9.5304	1.0	0.29975854866664586	1.3653811567302832	0.0	0.971598691703192	17758.0	309.10428445254007	121829.0	280.9041296658154
50	Feb25-FISH2-3R4-rep1-cp190-100x_Position001_0_cmle.ics	52	1	0	1	1	1	2	9.5304	1.0	0.2796260814649157	1.037796624733788	0.0	0.9463054299338275	31832.0	526.9622203574146	282396.0	651.1274212306398
51	Feb25-FISH2-3R4-rep1-cp190-100x_Position001_0_cmle.ics	53	1	0	1	1	1	1	9.5304	1.0	0.28252129914763396	1.2113566438171488	0.0	0.9549105730740002	20292.0	347.3836562525323	144473.0	333.1149588785047
52	Feb25-FISH2-3R4-rep1-cp190-100x_Position001_0_cmle.ics	54	1	0	1	1	2	1	9.5304	2.0	0.2952188305028515	1.3375798403394255	0.0	0.9590658399078851	18920.0	329.5252747974884	132962.0	306.5737623113228
53	Feb25-FISH2-3R4-rep1-cp190-100x_Position001_0_cmle.ics	55	1	0	1	1	1	1	9.5304	1.0	0.31919462348433697	1.4758976705207296	0.0	0.96794629540024	18286.0	322.167756634354	131365.0	302.8915200284813
54	Feb25-FISH2-3R4-rep1-cp190-100x_Position001_0_cmle.ics	56	1	0	1	1	1	1	9.5304	1.0	0.2993805060006286	1.3626282732459667	0.0	0.9596623801803151	20802.0	360.11508547368106	154363.0	355.9185757709927
55	Feb25-FISH2-3R4-rep1-cp190-100x_Position001_0_cmle.ics	57	1	0	1	1	1	1	8.4474	1.0	0.2958828390542989	1.2239364324230753	0.0	0.97171344880243	16920.0	288.76194469195184	112573.0	259.56234220809364
56	Feb25-FISH2-3R4-rep1-cp190-100x_Position001_0_cmle.ics	58	1	0	1	1	1	1	9.5304	1.0	0.31240195670668663	1.412364038299487	0.0	0.9669035754982935	18830.0	329.6438589059883	135802.0	313.1220203471839
57	Feb25-FISH2-3R4-rep1-cp190-100x_Position001_0_cmle.ics	60	1	0	1	1	1	1	8.014199999999999	1.0	0.2904800095148701	1.4015573208448902	0.0	0.981872488692504	12710.0	222.951643219179	72619.0	167.43941912189914
58	Feb25-FISH2-3R4-rep1-cp190-100x_Position001_0_cmle.ics	61	1	0	1	2	1	1	9.5304	1.0	0.32389974585155074	1.4596967936033027	0.0	0.9516296382371504	20316.0	357.53955846888897	154966.0	357.30892774128284
59	Feb25-FISH2-3R4-rep1-cp190-100x_Position001_0_cmle.ics	62	1	0	1	1	1	1	7.3644	1.0	0.29101422052583154	1.2666154480555876	0.0	0.9934033477978064	11630.0	202.65458159722027	63621.0	146.69250862659007
60	Feb25-FISH2-3R4-rep1-cp190-100x_Position001_0_cmle.ics	63	1	0	1	1	1	1	7.797599999999999	1.0	0.29723607955843334	1.407672267858404	0.0	0.9923928262952644	11770.0	206.64925463806497	65462.0	150.93734772659718
61	Feb25-FISH2-3R4-rep1-cp190-100x_Position001_0_cmle.ics	64	1	0	1	1	1	1	8.4474	1.0	0.28017893074424394	1.0812930952166704	0.0	0.9657252656698799	17422.0	296.30586901360437	114456.0	263.90402174384235
62	Feb25-FISH2-3R4-rep1-cp190-100x_Position001_0_cmle.ics	65	1	0	1	1	1	1	9.5304	1.0	0.30507117879457923	1.0029095611429815	0.0	0.9426340648133806	29864.0	502.0338075933666	268038.0	618.0218265549732
63	Feb25-FISH2-3R4-rep1-cp190-100x_Position001_0_cmle.ics	66	1	0	1	2	1	1	9.5304	1.0	0.31440899843327313	1.0730247034824802	0.0	0.9546803686894985	29482.0	498.64613866331905	266905.0	615.4094405146103
64	Feb25-FISH2-3R4-rep1-cp190-100x_Position001_0_cmle.ics	67	1	0	1	0	1	1	8.4474	1.0	0.30931937139945115	1.5520133082428178	0.0	0.9824101387233894	11962.0	213.0698918259703	68420.0	157.75768127239894
65	Feb25-FISH2-3R4-rep1-cp190-100x_Position001_0_cmle.ics	68	1	0	1	1	1	1	9.5304	1.0	0.3040294523268404	1.5262284129497048	0.0	0.9750985081448266	15706.0	277.1963201410427	102054.0	235.30842450414207
66	Feb25-FISH2-3R4-rep1-cp190-100x_Position001_0_cmle.ics	69	1	0	1	2	2	1	9.5304	2.0	0.3097075165290598	1.092823713857199	0.0	0.969905459563556	28334.0	479.61465764839807	249581.0	575.465066495858
67	Feb25-FISH2-3R4-rep1-cp190-100x_Position001_0_cmle.ics	70	1	0	1	1	1	1	9.5304	1.0	0.28606261639223235	1.2423449512075517	0.0	0.9493001779212743	18656.0	322.0807340017983	128154.0	295.4878381435694
68	Feb25-FISH2-3R4-rep1-cp190-100x_Position001_0_cmle.ics	71	1	0	1	1	1	1	9.5304	1.0	0.31673370503566045	1.43521117280642	0.0	0.9674072750739535	17330.0	303.63538485071865	120731.0	278.3724439885705
69	Feb25-FISH2-3R4-rep1-cp190-100x_Position001_0_cmle.ics	72	1	0	1	0	1	1	8.8806	1.0	0.28111459378665293	1.1360934952792465	0.0	0.9702971568968572	20438.0	345.52067182596414	145671.0	335.877217021801
70	Feb25-FISH2-3R4-rep1-cp190-100x_Position001_0_cmle.ics	73	1	0	1	1	1	1	8.4474	1.0	0.2980431180368693	1.4434013307579505	0.0	0.9895520145132761	12776.0	224.73086004715748	74132.0	170.9279805332575
71	Feb25-FISH2-3R4-rep1-cp190-100x_Position001_0_cmle.ics	74	1	0	1	0	1	1	8.2308	1.0	0.29032657948326074	1.3181252492255564	0.0	0.9937028348979798	12076.0	211.59182750433166	67236.0	155.02770327434985
72	Feb25-FISH2-3R4-rep1-cp190-100x_Position001_0_cmle.ics	75	1	0	1	1	1	1	9.5304	1.0	0.28366369999514623	1.2792973957963096	0.0	0.9583684123673102	20132.0	345.5400117138691	143056.0	329.8477470345557
73	Feb25-FISH2-3R4-rep1-cp190-100x_Position001_0_cmle.ics	76	1	0	1	1	1	1	9.5304	1.0	0.29891539639512793	1.3666904625761294	0.0	0.960540582080323	18912.0	328.3868779473853	133707.0	308.29152718340606
74	Feb25-FISH2-3R4-rep1-cp190-100x_Position001_0_cmle.ics	77	1	0	1	1	1	1	8.8806	1.0	0.2951358854755304	1.0832298978625532	0.0	0.9714038602223022	22236.0	373.999222713497	169383.0	390.55056017191976
75	Feb25-FISH2-3R4-rep1-cp190-100x_Position001_0_cmle.ics	78	1	0	1	1	1	1	9.5304	1.0	0.30078270902512194	1.415994737200582	0.0	0.9595115648595104	20526.0	356.54510125128854	151655.0	349.6746733903195
76	Feb25-FISH2-3R4-rep1-cp190-100x_Position001_0_cmle.ics	79	1	0	1	2	1	1	9.5304	1.0	0.2824940278429284	1.0448153765196855	0.0	0.948513003831646	26830.0	456.77012235811844	219639.0	506.42705871073423
77	Feb25-FISH2-3R4-rep1-cp190-100x_Position001_0_cmle.ics	80	1	0	1	1	1	2	8.8806	1.0	0.2972379839023092	1.2850360143034918	0.0	0.9717872464508865	16194.0	280.05059504615144	105647.0	243.59289320937052
78	Feb25-FISH2-3R4-rep1-cp190-100x_Position001_0_cmle.ics	81	1	0	1	1	2	1	9.5304	2.0	0.2982934113283763	1.052971608005264	0.0	0.9529946533774519	27820.0	471.6153188645586	238304.0	549.4634094992365
79	Feb25-FISH2-3R4-rep1-cp190-100x_Position001_0_cmle.ics	82	1	0	1	1	1	1	9.5304	1.0	0.299642203205705	1.3872012169847314	0.0	0.960048232349064	17050.0	297.68229541813355	114594.0	264.22221174699337
80	Feb25-FISH2-3R4-rep1-cp190-100x_Position001_0_cmle.ics	83	1	0	1	1	1	1	9.5304	1.0	0.31509937176144504	1.4122407023097099	0.0	0.9585283472825037	19002.0	332.411022883645	138260.0	318.7894915627284
81	Feb25-FISH2-3R4-rep1-cp190-100x_Position001_0_cmle.ics	84	1	0	1	1	1	1	9.5304	1.0	0.2859969862492051	1.2243451474617364	0.0	0.9585967646746664	21616.0	373.9293365881961	159815.0	368.48938662011744
82	Feb25-FISH2-3R4-rep1-cp190-100x_Position001_0_cmle.ics	85	1	0	1	0	0	0	7.5809999999999995	0.0	0.28599450349015665	1.4231033046907031	0.0	0.9895212708686293	10076.0	177.21813033223717	50861.0	117.27146195842565
83	Feb25-FISH2-3R4-rep1-cp190-100x_Position001_0_cmle.ics	86	1	0	1	1	1	1	8.664	1.0	0.30903029226349643	1.4960911472152123	0.0	0.9800484235714287	12930.0	229.22564296210044	76855.0	177.20646878383835
84	Feb25-FISH2-3R4-rep1-cp190-100x_Position001_0_cmle.ics	87	1	0	1	1	1	1	9.5304	1.0	0.3026401873089723	1.2726827261453642	0.0	0.9661039716262134	20316.0	351.89889349834203	149794.0	345.3837197971021
85	Feb25-FISH2-3R4-rep1-cp190-100x_Position001_0_cmle.ics	88	1	0	1	1	0	1	9.5304	0.0	0.3060031273839473	1.3315342322295967	0.0	0.9676820675950386	19454.0	341.9036495056302	141140.0	325.42997858501
86	Feb25-FISH2-3R4-rep1-cp190-100x_Position001_0_cmle.ics	89	1	0	1	1	1	1	7.147799999999999	1.0	0.2867136360055331	1.2941596263788546	0.0	0.9915433948867673	10814.0	186.66575742632875	56621.0	130.55243600298888
87	Feb25-FISH2-3R4-rep1-cp190-100x_Position001_0_cmle.ics	90	1	0	1	0	1	1	8.4474	1.0	0.30104305947509946	1.6224223658694021	0.0	0.9962626435750987	10382.0	185.32041179195735	54577.0	125.83953479689737
88	Feb25-FISH2-3R4-rep1-cp190-100x_Position001_0_cmle.ics	91	1	0	1	1	1	1	9.5304	1.0	0.29955138255169156	1.381492459531172	0.0	0.9628528193400583	19276.0	334.1107022845783	137732.0	317.5720689419768
89	Feb25-FISH2-3R4-rep1-cp190-100x_Position001_0_cmle.ics	92	1	0	1	1	2	1	9.5304	2.0	0.3017532288811667	1.1523179765427325	0.0	0.9492864030171442	27950.0	472.4140482431166	241364.0	556.5189269604107
90	Feb25-FISH2-3R4-rep1-cp190-100x_Position001_0_cmle.ics	93	1	0	1	1	1	1	9.5304	1.0	0.29702649715041035	1.1973438798805076	0.0	0.9654184680056841	21852.0	380.02257890308005	165542.0	381.69427175088373
91	Feb25-FISH2-3R4-rep1-cp190-100x_Position002_1_cmle.ics	1	1	0	1	1	1	1	9.747	1.0	0.32051856805814727	1.4454399969350153	0.0	0.9589648242996603	20472.0	359.3172174325755	155934.0	359.5408692126609
92	Feb25-FISH2-3R4-rep1-cp190-100x_Position002_1_cmle.ics	2	1	0	1	1	1	1	8.664	1.0	0.31176464537334364	1.29850409055584	0.0	0.9652892214147162	17268.0	296.2112728806415	119138.0	274.699424604371
93	Feb25-FISH2-3R4-rep1-cp190-100x_Position002_1_cmle.ics	3	1	0	1	1	1	1	8.2308	1.0	0.3062978968404149	1.4682234831322907	0.0	0.9851676141973247	12532.0	221.22065544780406	73009.0	168.33865173949977
94	Feb25-FISH2-3R4-rep1-cp190-100x_Position002_1_cmle.ics	4	1	0	1	1	1	1	9.747	1.0	0.2958121073755123	1.0577818312528515	0.0	0.9495439134635715	29832.0	504.71244208466885	263515.0	607.5930339154663
95	Feb25-FISH2-3R4-rep1-cp190-100x_Position002_1_cmle.ics	5	1	0	1	1	1	1	9.747	1.0	0.30359376148321643	1.3346504298103534	0.0	0.9549634450995202	20006.0	348.1542184944737	146609.0	338.03998675336356
96	Feb25-FISH2-3R4-rep1-cp190-100x_Position002_1_cmle.ics	6	1	0	1	1	1	1	7.147799999999999	1.0	0.30892022783751216	1.3274838300268146	0.0	0.9803606231789982	11512.0	199.24517908275573	64554.0	148.84374973485006
97	Feb25-FISH2-3R4-rep1-cp190-100x_Position002_1_cmle.ics	7	1	0	1	1	1	1	9.747	1.0	0.3136348636175834	1.507305909642983	0.0	0.9634629359346998	19816.0	347.5827784309077	146896.0	338.7017297309312
98	Feb25-FISH2-3R4-rep1-cp190-100x_Position002_1_cmle.ics	8	1	0	1	1	1	1	9.097199999999999	1.0	0.293168137693346	1.204609891575027	0.0	0.9666774710510864	19122.0	326.2221582877669	134627.0	310.4127938710794
99	Feb25-FISH2-3R4-rep1-cp190-100x_Position002_1_cmle.ics	9	1	0	1	0	1	1	9.747	1.0	0.29216523411729844	1.3583175880581708	0.0	0.9615751865614574	18440.0	321.30273756484166	127271.0	293.4518832683351
100	Feb25-FISH2-3R4-rep1-cp190-100x_Position002_1_cmle.ics	10	1	0	1	1	1	1	8.014199999999999	1.0	0.30401630067710383	1.29507578357028	0.0	0.9865602527366133	13998.0	243.2159779117703	85866.0	197.9833536997341
101	Feb25-FISH2-3R4-rep1-cp190-100x_Position002_1_cmle.ics	11	1	0	1	1	1	1	9.5304	1.0	0.29557352872595677	1.2829718955931093	0.0	0.9698129032578171	18334.0	317.5997815496687	126909.0	292.61721094122885
102	Feb25-FISH2-3R4-rep1-cp190-100x_Position002_1_cmle.ics	12	1	0	1	1	1	0	9.747	1.0	0.2952615971430198	1.2738300646785676	0.0	0.9452908983809971	20354.0	352.4672433385564	148372.0	342.10497932985055
103	Feb25-FISH2-3R4-rep1-cp190-100x_Position002_1_cmle.ics	13	1	0	1	1	1	1	9.313799999999999	1.0	0.30269025289676776	1.2389378415093726	0.0	0.9683383596198786	19394.0	332.8156497821175	139725.0	322.16737819038207
104	Feb25-FISH2-3R4-rep1-cp190-100x_Position002_1_cmle.ics	14	1	0	1	1	1	1	9.747	1.0	0.2926659759800241	1.3012163796625023	0.0	0.9600356868299688	19644.0	339.6664597083421	140057.0	322.93287877767284
105	Feb25-FISH2-3R4-rep1-cp190-100x_Position002_1_cmle.ics	15	1	0	1	0	1	1	7.5809999999999995	1.0	0.2850159454580052	1.4150059244204922	0.0	0.9925468807589809	10526.0	183.81062118376744	54213.0	125.00025102047009
106	Feb25-FISH2-3R4-rep1-cp190-100x_Position002_1_cmle.ics	16	1	0	1	0	1	1	9.747	1.0	0.3030221933260642	1.3598859808132184	0.0	0.9774366314935932	18256.0	318.96955858093554	127679.0	294.39261892982495
107	Feb25-FISH2-3R4-rep1-cp190-100x_Position002_1_cmle.ics	17	1	0	1	1	1	1	8.664	1.0	0.3053910692923653	1.2350340154995036	0.0	0.965778198386171	16810.0	290.3059945885674	113254.0	261.13254070190396
108	Feb25-FISH2-3R4-rep1-cp190-100x_Position002_1_cmle.ics	18	1	0	1	1	1	1	9.747	1.0	0.3070869256806058	1.1305909502578917	0.0	0.942564366736677	28268.0	478.46738253910206	247655.0	571.0242407997071
109	Feb25-FISH2-3R4-rep1-cp190-100x_Position002_1_cmle.ics	19	1	0	1	1	1	1	7.3644	1.0	0.2995796330320355	1.2978737362119919	0.0	0.982801912903639	11736.0	204.32128096327642	65435.0	150.87509316076333
110	Feb25-FISH2-3R4-rep1-cp190-100x_Position002_1_cmle.ics	20	1	0	1	2	1	0	9.747	1.0	0.304086313790961	1.4044274961649144	0.0	0.9610147636707719	17580.0	308.8712326069462	120865.0	278.68141109307953
111	Feb25-FISH2-3R4-rep1-cp190-100x_Position002_1_cmle.ics	21	1	0	1	1	1	1	9.747	1.0	0.3195733383059575	1.448113649128975	0.0	0.9615345300915086	20482.0	359.8215574782169	155818.0	359.2734051520412
112	Feb25-FISH2-3R4-rep1-cp190-100x_Position002_1_cmle.ics	22	1	0	1	1	1	1	9.747	1.0	0.3026959866551011	1.2892883937319073	0.0	0.9523597591436713	22240.0	382.3740716268407	171585.0	395.62776587437264
113	Feb25-FISH2-3R4-rep1-cp190-100x_Position002_1_cmle.ics	23	1	0	1	1	2	2	9.747	2.0	0.3206025189279762	1.5029448924131699	0.0	0.9625167673426178	20178.0	355.7194584844341	152607.0	351.86972326712925
114	Feb25-FISH2-3R4-rep1-cp190-100x_Position002_1_cmle.ics	24	1	0	1	1	1	1	8.2308	1.0	0.29221774615723856	1.2458423657899618	0.0	0.9784310197981002	14280.0	247.43496384438552	86740.0	199.99855705302372
115	Feb25-FISH2-3R4-rep1-cp190-100x_Position002_1_cmle.ics	25	1	0	1	1	1	1	8.014199999999999	1.0	0.279988862218175	1.1218827765405952	0.0	0.9680844197594749	18284.0	307.26072820876635	123013.0	283.63410766386454
116	Feb25-FISH2-3R4-rep1-cp190-100x_Position002_1_cmle.ics	26	1	0	1	2	1	1	9.747	1.0	0.27713881335924373	1.0908432615022656	0.0	0.9459193121738521	30500.0	508.99132144045296	263677.0	607.9665613104697
117	Feb25-FISH2-3R4-rep1-cp190-100x_Position002_1_cmle.ics	27	1	0	1	1	1	1	9.747	1.0	0.29034149921700914	1.3347695531152042	0.0	0.9512539883851936	19646.0	339.64093937373036	139521.0	321.69701035963715
118	Feb25-FISH2-3R4-rep1-cp190-100x_Position002_1_cmle.ics	28	1	0	1	1	1	1	8.8806	1.0	0.2939844201318613	1.1585980576079644	0.0	0.9532694209056416	18996.0	324.2021257979546	133484.0	307.7773505841114
119	Feb25-FISH2-3R4-rep1-cp190-100x_Position002_1_cmle.ics	29	1	0	1	1	1	1	9.747	1.0	0.3079693181460321	1.3714660963373624	0.0	0.959146265775247	18674.0	323.46601316029336	133163.0	307.03721296808624
120	Feb25-FISH2-3R4-rep1-cp190-100x_Position002_1_cmle.ics	30	1	0	1	1	1	1	9.747	1.0	0.3025313720720269	1.392946271547207	0.0	0.9521649606189821	20016.0	347.7457538353342	146462.0	337.70104522826796
121	Feb25-FISH2-3R4-rep1-cp190-100x_Position002_1_cmle.ics	31	1	0	1	1	2	1	9.747	2.0	0.2960569489484688	1.2823521970327738	0.0	0.9634887086176055	19472.0	340.76116178935604	139020.0	320.5418423047194
122	Feb25-FISH2-3R4-rep1-cp190-100x_Position002_1_cmle.ics	32	1	0	1	1	1	1	9.747	1.0	0.29005986468775735	1.2233085847515812	0.0	0.9600442653252582	20528.0	358.2983798285539	148949.0	343.4353824589674
123	Feb25-FISH2-3R4-rep1-cp190-100x_Position002_1_cmle.ics	33	1	0	1	1	1	1	9.747	1.0	0.29909981375489314	1.3237808653751024	0.0	0.9571524472688059	19934.0	347.24734113090176	144735.0	333.71905873955956
124	Feb25-FISH2-3R4-rep1-cp190-100x_Position002_1_cmle.ics	34	1	0	1	1	1	1	8.014199999999999	1.0	0.3104303181917678	1.4826729542782744	0.0	0.9879153267321035	11316.0	199.826941469671	63066.0	145.41283144000454
125	Feb25-FISH2-3R4-rep1-cp190-100x_Position002_1_cmle.ics	35	1	0	1	2	1	1	9.747	1.0	0.2963752436050538	1.3537614496011947	0.0	0.9560763846867115	19464.0	336.29921960390664	139009.0	320.51647933345373
126	Feb25-FISH2-3R4-rep1-cp190-100x_Position002_1_cmle.ics	37	1	0	1	1	1	1	9.097199999999999	1.0	0.29878322861974166	1.2591863236553154	0.0	0.9703193167497687	18126.0	311.1024440525579	125431.0	289.2093498929884
127	Feb25-FISH2-3R4-rep1-cp190-100x_Position002_1_cmle.ics	38	1	0	1	1	1	1	9.747	1.0	0.29241407048937407	1.2661831575847466	0.0	0.9588308126765955	19512.0	338.23790369686213	138588.0	319.5457692513771
128	Feb25-FISH2-3R4-rep1-cp190-100x_Position002_1_cmle.ics	39	1	0	1	1	1	1	9.747	1.0	0.3116284634681131	1.3519445299679764	0.0	0.9617422731118394	20486.0	354.7851988059771	153914.0	354.8833053984216
129	Feb25-FISH2-3R4-rep1-cp190-100x_Position002_1_cmle.ics	40	1	0	1	1	1	1	9.747	1.0	0.3099233930352645	1.3228167928952055	0.0	0.9648599049041197	20734.0	359.3912199292942	156288.0	360.357095742483
130	Feb25-FISH2-3R4-rep1-cp190-100x_Position002_1_cmle.ics	42	1	0	1	0	0	1	7.797599999999999	0.0	0.2980824817820217	1.4136840373135118	0.0	0.9806769988361492	10678.0	190.34377583359594	56647.0	130.61238484416225
131	Feb25-FISH2-3R4-rep1-cp190-100x_Position002_1_cmle.ics	43	1	0	1	1	1	1	9.097199999999999	1.0	0.2938394940008483	1.285591771056546	0.0	0.9714685816380966	18102.0	311.6895510539734	124142.0	286.23727080558535
132	Feb25-FISH2-3R4-rep1-cp190-100x_Position002_1_cmle.ics	44	1	0	1	1	1	1	9.097199999999999	1.0	0.28821043065656743	1.1260616502354936	0.0	0.961167483518884	21224.0	360.6518228274759	156088.0	359.8959508103801
133	Feb25-FISH2-3R4-rep1-cp190-100x_Position002_1_cmle.ics	45	1	0	1	1	2	2	9.747	2.0	0.2909065106674376	1.151442794843485	0.0	0.9381304636571363	33748.0	559.6225469711416	314429.0	724.9866992808992
134	Feb25-FISH2-3R4-rep1-cp190-100x_Position002_1_cmle.ics	46	1	0	1	0	0	1	7.797599999999999	0.0	0.289751539034478	1.425294782252662	0.0	0.9944288073119983	11444.0	199.31709199893837	61966.0	142.87653431343864
135	Feb25-FISH2-3R4-rep1-cp190-100x_Position002_1_cmle.ics	47	1	0	1	1	1	1	9.747	1.0	0.30463777304122225	1.433015729785464	0.0	0.9567087494120745	18328.0	320.81264589811053	128777.0	296.9243046070698
136	Feb25-FISH2-3R4-rep1-cp190-100x_Position002_1_cmle.ics	48	1	0	1	1	1	2	9.097199999999999	1.0	0.2979862180509002	1.2659586044967717	0.0	0.9619122420724694	18784.0	321.64110027758466	132146.0	304.6922909883431
137	Feb25-FISH2-3R4-rep1-cp190-100x_Position002_1_cmle.ics	49	1	0	1	1	1	1	9.747	1.0	0.3022967836737264	1.3605133176814734	0.0	0.9682994188173417	20898.0	364.0392641572751	156188.0	360.12652327643156
138	Feb25-FISH2-3R4-rep1-cp190-100x_Position002_1_cmle.ics	50	1	0	1	0	1	0	7.3644	1.0	0.2862028176989204	1.300739984265522	0.0	0.9905460471250443	10634.0	185.96671568970132	55164.0	127.19299517261933
139	Feb25-FISH2-3R4-rep1-cp190-100x_Position002_1_cmle.ics	51	1	0	1	1	1	1	9.747	1.0	0.29871812108188955	1.095637239562911	0.0	0.9442906025422395	27876.0	473.8732160981998	239194.0	551.5155044470944
140	Feb25-FISH2-3R4-rep1-cp190-100x_Position002_1_cmle.ics	52	1	0	1	1	1	1	9.097199999999999	1.0	0.2996186015520855	1.2361799090387473	0.0	0.9584293888621733	18974.0	324.59987572287787	134523.0	310.1729985063859
141	Feb25-FISH2-3R4-rep1-cp190-100x_Position002_1_cmle.ics	53	1	0	1	1	1	1	9.747	1.0	0.2969715770478634	1.3070699995823336	0.0	0.9538625903413095	21422.0	368.9385346653184	160665.0	370.44925258155473
142	Feb25-FISH2-3R4-rep1-cp190-100x_Position002_1_cmle.ics	54	1	0	1	1	1	1	6.9312	1.0	0.29276188250351615	1.2241102148716718	0.0	0.9793715199779253	11922.0	204.28841472854074	66230.0	152.70814426587228
143	Feb25-FISH2-3R4-rep1-cp190-100x_Position002_1_cmle.ics	55	1	0	1	1	1	1	8.8806	1.0	0.294373765011913	1.1902784692295763	0.0	0.9689038821935367	18126.0	309.01937690575977	124502.0	287.0673316833705
144	Feb25-FISH2-3R4-rep1-cp190-100x_Position002_1_cmle.ics	56	1	0	1	0	0	0	7.3644	0.0	0.29608068487105865	1.3832902055193774	0.0	0.9835318222855923	10862.0	190.6172929195555	57922.0	133.5521837863182
145	Feb25-FISH2-3R4-rep1-cp190-100x_Position002_1_cmle.ics	57	1	0	1	2	1	2	9.747	1.0	0.27455768934958075	1.1384376097399684	0.0	0.9305881409566167	40404.0	658.6327240240588	400154.0	922.644945803501
146	Feb25-FISH2-3R4-rep1-cp190-100x_Position002_1_cmle.ics	58	1	0	1	1	1	1	8.8806	1.0	0.3044805342499961	1.178872629024286	0.0	0.9683785732692257	19532.0	333.0441928454204	141636.0	326.5736180166252
147	Feb25-FISH2-3R4-rep1-cp190-100x_Position002_1_cmle.ics	59	1	0	1	1	1	1	8.4474	1.0	0.29101956812500757	1.2361103896814445	0.0	0.9584786594118615	17270.0	295.90488955994033	115126.0	265.448857266387
148	Feb25-FISH2-3R4-rep1-cp190-100x_Position002_1_cmle.ics	60	1	0	1	1	0	1	8.014199999999999	0.0	0.29479011582305675	1.3731896959797643	0.0	0.984215111469689	12202.0	213.72888623833492	68814.0	158.66613678864164
149	Feb25-FISH2-3R4-rep1-cp190-100x_Position002_1_cmle.ics	61	1	0	1	1	1	1	8.8806	1.0	0.2890232281329636	1.0884526462819293	0.0	0.9619842723058124	20660.0	349.8967313270408	150119.0	346.1330803117693
150	Feb25-FISH2-3R4-rep1-cp190-100x_Position002_1_cmle.ics	62	1	0	1	1	0	1	7.3644	0.0	0.3132514564612485	1.533290980755747	0.0	0.9804730747011927	9732.0	172.66682282820904	50527.0	116.50134992181383
151	Feb25-FISH2-3R4-rep1-cp190-100x_Position002_1_cmle.ics	63	1	0	1	0	1	1	8.8806	1.0	0.2953858453134601	1.5094292038466448	0.0	0.9802101513333058	13104.0	232.01409710283383	76661.0	176.75915819969856
152	Feb25-FISH2-3R4-rep1-cp190-100x_Position002_1_cmle.ics	64	1	0	1	1	1	1	9.5304	1.0	0.29216868023654724	1.268730687846008	0.0	0.9611541231861037	19434.0	334.92663096003366	137700.0	317.49828575284033
153	Feb25-FISH2-3R4-rep1-cp190-100x_Position002_1_cmle.ics	65	1	0	1	0	1	0	7.797599999999999	1.0	0.3008559425863615	1.3930323028425604	0.0	0.9857314056225516	12360.0	215.3874038720489	70873.0	163.4136238646409
154	Feb25-FISH2-3R4-rep1-cp190-100x_Position002_1_cmle.ics	67	1	0	1	1	1	1	9.313799999999999	1.0	0.30831635725562634	1.4511240486748291	0.0	0.964201384852299	16822.0	294.1785753814564	113917.0	262.66123615182505
155	Feb25-FISH2-3R4-rep1-cp190-100x_Position002_1_cmle.ics	68	1	0	1	1	0	0	7.147799999999999	0.0	0.2977394198501788	1.2719114660445376	0.0	0.9883764440009943	11610.0	199.72667110103103	64186.0	147.99524305978073
156	Feb25-FISH2-3R4-rep1-cp190-100x_Position002_1_cmle.ics	69	1	0	1	2	1	1	8.4474	1.0	0.2901787734732429	1.1767025208454411	0.0	0.9601301752874423	17684.0	302.3482099646122	119118.0	274.65331011116075
157	Feb25-FISH2-3R4-rep1-cp190-100x_Position002_1_cmle.ics	70	1	0	1	1	1	1	8.4474	1.0	0.29498312653062264	1.1167416055611068	0.0	0.9685420674722273	17138.0	293.7975813320981	114581.0	264.19223732640666
158	Feb25-FISH2-3R4-rep1-cp190-100x_Position002_1_cmle.ics	71	1	0	1	1	1	1	9.747	1.0	0.28946345365987325	1.2757436656952874	0.0	0.9576684519864519	20062.0	345.965118448433	143758.0	331.4663657462369
159	Feb25-FISH2-3R4-rep1-cp190-100x_Position002_1_cmle.ics	72	1	0	1	1	1	1	9.5304	1.0	0.29189589546746764	1.3142669363871475	0.0	0.9510698084351873	18838.0	324.0415440900326	131353.0	302.86385133255504
160	Feb25-FISH2-3R4-rep1-cp190-100x_Position002_1_cmle.ics	73	1	0	1	1	1	1	9.313799999999999	1.0	0.29099871787044085	1.265197998068054	0.0	0.9517774083650774	18856.0	324.2331555576637	131339.0	302.8315711873079
161	Feb25-FISH2-3R4-rep1-cp190-100x_Position002_1_cmle.ics	74	1	0	1	1	1	2	7.797599999999999	1.0	0.2881283096588757	1.1038763559120206	0.0	0.969285240614625	16048.0	271.68548572948134	102612.0	236.59501886470917
162	Feb25-FISH2-3R4-rep1-cp190-100x_Position002_1_cmle.ics	75	1	0	1	1	1	1	8.2308	1.0	0.30156060825531433	1.2308989301296482	0.0	0.9714168885090924	15060.0	259.3425357632241	95433.0	220.04222152687586
163	Feb25-FISH2-3R4-rep1-cp190-100x_Position002_1_cmle.ics	76	1	0	1	1	1	1	9.747	1.0	0.30607215137795174	1.374212259597624	0.0	0.9606224872575205	19562.0	341.3915456437514	142333.0	328.18070810500376
164	Feb25-FISH2-3R4-rep1-cp190-100x_Position002_1_cmle.ics	77	1	0	1	1	1	1	8.664	1.0	0.31017485511467147	1.4214394179599548	0.0	0.9664976600341324	15188.0	264.028651535051	98023.0	226.01404839760835
165	Feb25-FISH2-3R4-rep1-cp190-100x_Position002_1_cmle.ics	78	1	0	1	1	1	1	9.747	1.0	0.2956984435773504	1.275120231610186	0.0	0.9487660899446196	19938.0	345.11323331487733	143953.0	331.9159820550372
166	Feb25-FISH2-3R4-rep1-cp190-100x_Position002_1_cmle.ics	79	1	0	1	1	1	1	9.5304	1.0	0.30422719288562355	1.2070221704200401	0.0	0.9616984745304209	19280.0	331.04038451493767	138846.0	320.14064621378986
167	Feb25-FISH2-3R4-rep1-cp190-100x_Position002_1_cmle.ics	80	1	0	1	1	1	1	9.747	1.0	0.284800229494836	1.199473598533705	0.0	0.960166515778766	22306.0	382.0000055615003	167177.0	385.46413157082486
168	Feb25-FISH2-3R4-rep1-cp190-100x_Position002_1_cmle.ics	81	1	0	1	1	0	1	7.797599999999999	0.0	0.31728619809928915	1.5388607526559261	0.0	0.9856878485564653	11062.0	195.9294230688808	61624.0	142.0879764795427
169	Feb25-FISH2-3R4-rep1-cp190-100x_Position002_1_cmle.ics	82	1	0	1	1	1	1	9.747	1.0	0.30347345447341995	1.4359245292903207	0.0	0.956513174703245	19756.0	344.0652279314212	143841.0	331.65774089305955
170	Feb25-FISH2-3R4-rep1-cp190-100x_Position002_1_cmle.ics	83	1	0	1	2	1	2	9.747	1.0	0.2838803575807912	1.1080521151516183	0.0	0.9445882580394774	25412.0	426.3215535019362	202955.0	467.95834847471104
171	Feb25-FISH2-3R4-rep1-cp190-100x_Position002_1_cmle.ics	84	1	0	1	1	2	1	9.747	2.0	0.3011806493577756	1.1587289021195446	0.0	0.9509610611550791	28800.0	486.2370383114491	252218.0	581.5452624256345
172	Feb25-FISH2-3R4-rep1-cp190-100x_Position002_1_cmle.ics	85	1	0	1	1	1	1	8.664	1.0	0.2961130810656583	1.1239047618880549	0.0	0.9604108260611288	19358.0	326.86197762281824	137814.0	317.76113836413896
173	Feb25-FISH2-3R4-rep1-cp190-100x_Position002_1_cmle.ics	86	1	0	1	1	1	0	9.747	1.0	0.29809802563215587	1.6377745917863835	0.0	0.9882803090199196	13068.0	234.69696176566035	76695.0	176.83755283815603
174	Feb25-FISH2-3R4-rep1-cp190-100x_Position003_2_cmle.ics	1	1	0	1	1	1	2	9.747	1.0	0.27383861006335375	1.0710748658654095	0.0	0.9322663301797162	30778.0	519.0424445058711	265694.0	612.6172079507273
175	Feb25-FISH2-3R4-rep1-cp190-100x_Position003_2_cmle.ics	2	1	0	1	0	0	0	7.147799999999999	0.0	0.29021456702631865	1.3847709168479128	0.0	0.9850810682300521	9088.0	161.3409877910512	43887.0	101.19133817599786
176	Feb25-FISH2-3R4-rep1-cp190-100x_Position003_2_cmle.ics	3	1	0	1	2	2	1	9.747	2.0	0.2908529723301808	1.1003488131482198	0.0	0.9421072501172167	30680.0	517.6247425339817	272517.0	628.3491673094173
177	Feb25-FISH2-3R4-rep1-cp190-100x_Position003_2_cmle.ics	4	1	0	1	1	1	1	9.747	1.0	0.299482246141339	1.2521254051781538	0.0	0.9598779270295944	19564.0	340.42981535552224	140814.0	324.67831234568234
178	Feb25-FISH2-3R4-rep1-cp190-100x_Position003_2_cmle.ics	5	1	0	1	1	1	1	7.5809999999999995	1.0	0.29684494998658245	1.3082449532369713	0.0	0.9823001673757238	12168.0	210.9328075867379	68765.0	158.55315628027645
179	Feb25-FISH2-3R4-rep1-cp190-100x_Position003_2_cmle.ics	6	1	0	1	0	1	1	7.147799999999999	1.0	0.2931964461037958	1.260915450901339	0.0	0.9900209079908043	10984.0	190.6521094294619	58613.0	135.1454395267337
180	Feb25-FISH2-3R4-rep1-cp190-100x_Position003_2_cmle.ics	7	1	0	1	1	1	2	9.747	1.0	0.29539345488402985	1.1956537636829931	0.0	0.943933227597192	26628.0	450.1026028618108	222066.0	512.0230524618028
181	Feb25-FISH2-3R4-rep1-cp190-100x_Position003_2_cmle.ics	8	1	0	1	1	1	1	7.3644	1.0	0.2874110878347517	1.4160067574280837	0.0	0.9925499984965538	10222.0	179.02976997361316	52099.0	120.12594908814255
182	Feb25-FISH2-3R4-rep1-cp190-100x_Position003_2_cmle.ics	9	1	0	1	0	0	1	7.5809999999999995	0.0	0.2906273975440926	1.368858149874221	0.0	0.9896161159182609	11606.0	202.16504715197274	63382.0	146.14144043272714
183	Feb25-FISH2-3R4-rep1-cp190-100x_Position003_2_cmle.ics	10	1	0	1	1	1	1	9.747	1.0	0.2901460178119785	1.278603836154614	0.0	0.9526875386728914	18482.0	319.12844311918315	127264.0	293.4357431957115
184	Feb25-FISH2-3R4-rep1-cp190-100x_Position003_2_cmle.ics	11	1	0	1	1	1	1	9.747	1.0	0.2896835896703418	1.1421391828349456	0.0	0.9417921297447958	28352.0	478.98708540660846	241608.0	557.0815237775762
185	Feb25-FISH2-3R4-rep1-cp190-100x_Position003_2_cmle.ics	12	1	0	1	1	1	1	9.747	1.0	0.32736835780250495	1.444385682037746	0.0	0.9548886366042958	20786.0	365.1407294116999	161231.0	371.7542927394059
186	Feb25-FISH2-3R4-rep1-cp190-100x_Position003_2_cmle.ics	13	1	0	1	1	1	1	9.097199999999999	1.0	0.29550735285376306	1.2699860026636969	0.0	0.9579501548799993	17326.0	300.1054224473374	116575.0	268.78985229947244
187	Feb25-FISH2-3R4-rep1-cp190-100x_Position003_2_cmle.ics	14	1	0	1	1	1	1	9.747	1.0	0.2934731190821101	1.0516527815265304	0.0	0.9462569821561463	30598.0	516.1433093782501	272645.0	628.6443000659634
188	Feb25-FISH2-3R4-rep1-cp190-100x_Position003_2_cmle.ics	15	1	0	1	1	1	1	9.747	1.0	0.2841118513385441	1.168080649713212	0.0	0.950445410086054	20932.0	360.18825213818434	151787.0	349.97902904550745
189	Feb25-FISH2-3R4-rep1-cp190-100x_Position003_2_cmle.ics	16	1	0	1	2	1	1	9.097199999999999	1.0	0.31374435461067574	1.3462087957647442	0.0	0.9649373707770401	17372.0	300.1269912211488	120597.0	278.06347688406163
190	Feb25-FISH2-3R4-rep1-cp190-100x_Position003_2_cmle.ics	17	1	0	1	1	1	1	9.097199999999999	1.0	0.28938093496699313	1.1588790143269647	0.0	0.9643869461813761	20638.0	351.6519856847075	149972.0	345.79413878667367
191	Feb25-FISH2-3R4-rep1-cp190-100x_Position003_2_cmle.ics	18	1	0	1	0	0	1	8.014199999999999	0.0	0.29251510285414667	1.100665917326301	0.0	0.980204298439354	18240.0	306.44126588862053	125281.0	288.86349119391133
192	Feb25-FISH2-3R4-rep1-cp190-100x_Position003_2_cmle.ics	19	1	0	1	2	2	1	9.747	2.0	0.30278553896625754	1.1620938374830114	0.0	0.9507196155336891	28298.0	477.45263580125925	246306.0	567.9138182326731
193	Feb25-FISH2-3R4-rep1-cp190-100x_Position003_2_cmle.ics	20	1	0	1	0	1	1	8.014199999999999	1.0	0.30653345849824915	1.4616232105332412	0.0	0.9849519003823055	11622.0	204.32481460796959	65228.0	150.39780815603683
194	Feb25-FISH2-3R4-rep1-cp190-100x_Position003_2_cmle.ics	21	1	0	1	1	1	1	8.664	1.0	0.30295355772314875	1.1953498865030403	0.0	0.9661675897038287	18826.0	320.73068926931336	133690.0	308.25232986417734
195	Feb25-FISH2-3R4-rep1-cp190-100x_Position003_2_cmle.ics	22	1	0	1	0	0	1	8.014199999999999	0.0	0.29612979838522224	1.4585832612916318	0.0	0.9914013626130224	11938.0	208.69508607321558	66744.0	153.89328674137673
196	Feb25-FISH2-3R4-rep1-cp190-100x_Position003_2_cmle.ics	23	1	0	1	1	1	1	8.4474	1.0	0.2927836621624128	1.1662777939577187	0.0	0.9676369533384594	15960.0	275.8042523039042	102588.0	236.53968147285676
197	Feb25-FISH2-3R4-rep1-cp190-100x_Position003_2_cmle.ics	24	1	0	1	1	1	1	8.8806	1.0	0.2746694694947181	1.1143029428360969	0.0	0.950468554885289	19160.0	326.46283464421333	130699.0	301.35590740457866
198	Feb25-FISH2-3R4-rep1-cp190-100x_Position003_2_cmle.ics	25	1	0	1	1	1	1	9.747	1.0	0.29565379739700004	1.3701970650136133	0.0	0.9575293707714203	18690.0	325.88323835354316	130641.0	301.22217537426883
199	Feb25-FISH2-3R4-rep1-cp190-100x_Position003_2_cmle.ics	27	1	0	1	1	1	1	9.747	1.0	0.3034658207725673	1.3483207190130422	0.0	0.9756702868019441	17866.0	311.68167343760734	123700.0	285.21814050563796
200	Feb25-FISH2-3R4-rep1-cp190-100x_Position003_2_cmle.ics	28	1	0	1	1	1	1	9.747	1.0	0.29839470846628385	1.3188589657016216	0.0	0.9506085982862467	19882.0	344.2596510116676	143999.0	332.02204538942084
201	Feb25-FISH2-3R4-rep1-cp190-100x_Position003_2_cmle.ics	29	1	0	1	1	1	1	9.747	1.0	0.3039779604759933	1.1322727458344655	0.0	0.9425425944809154	27640.0	468.084242018238	238233.0	549.2997030483399
202	Feb25-FISH2-3R4-rep1-cp190-100x_Position003_2_cmle.ics	30	1	0	1	1	0	0	7.797599999999999	0.0	0.31284158997902517	1.4821121398090802	0.0	0.9816143795053631	11238.0	198.2710623958767	62657.0	144.46979005385413
203	Feb25-FISH2-3R4-rep1-cp190-100x_Position003_2_cmle.ics	31	1	0	1	1	2	1	9.097199999999999	2.0	0.3034322811969193	1.2217932351364948	0.0	0.9635879220479062	18594.0	320.5547447395207	131330.0	302.8108196653632
204	Feb25-FISH2-3R4-rep1-cp190-100x_Position003_2_cmle.ics	32	1	0	1	2	2	2	9.747	2.0	0.2788960108894129	1.0623055403292068	0.0	0.9432545814511828	28998.0	483.1956097105067	245215.0	565.3982726280518
205	Feb25-FISH2-3R4-rep1-cp190-100x_Position003_2_cmle.ics	33	1	0	1	1	1	1	9.097199999999999	1.0	0.28768940599326864	1.1256379456797794	0.0	0.9596789333575233	19874.0	339.56365633781536	141307.0	325.81503460331595
206	Feb25-FISH2-3R4-rep1-cp190-100x_Position003_2_cmle.ics	34	1	0	1	1	1	1	9.313799999999999	1.0	0.2974429582623706	1.3655108574805326	0.0	0.9653259704593267	17520.0	304.2302301631241	118926.0	274.21061097634197
207	Feb25-FISH2-3R4-rep1-cp190-100x_Position003_2_cmle.ics	35	1	0	1	1	1	1	9.747	1.0	0.29765205460329625	1.2686146265514657	0.0	0.9506685108036034	21838.0	374.7946087632063	165557.0	381.7288576207915
208	Feb25-FISH2-3R4-rep1-cp190-100x_Position003_2_cmle.ics	36	1	0	1	1	1	1	9.097199999999999	1.0	0.3059384259761843	1.319246903440522	0.0	0.9617071429688693	17970.0	309.2311640934995	125289.0	288.88193699119546
209	Feb25-FISH2-3R4-rep1-cp190-100x_Position003_2_cmle.ics	37	1	0	1	0	1	1	9.097199999999999	1.0	0.29563716699765025	1.1593615872912975	0.0	0.9630096477207999	18772.0	322.77724273655076	131498.0	303.19818140832973
210	Feb25-FISH2-3R4-rep1-cp190-100x_Position003_2_cmle.ics	38	1	0	1	1	1	1	9.097199999999999	1.0	0.3100361844968791	1.2977270901723774	0.0	0.9608536426730622	17854.0	308.0665503819413	124906.0	287.9988444462184
211	Feb25-FISH2-3R4-rep1-cp190-100x_Position003_2_cmle.ics	39	1	0	1	0	1	1	8.014199999999999	1.0	0.28398389986655953	1.1124267647060984	0.0	0.9639096790890329	18538.0	311.7901883282415	126478.0	291.62344361254713
212	Feb25-FISH2-3R4-rep1-cp190-100x_Position003_2_cmle.ics	40	1	0	1	1	1	1	9.747	1.0	0.27983961015406716	1.2053419982961477	0.0	0.9541845368523452	19594.0	342.27050897620643	136431.0	314.57232115864747
213	Feb25-FISH2-3R4-rep1-cp190-100x_Position003_2_cmle.ics	41	1	0	1	1	1	2	9.747	1.0	0.2738942667223587	1.0835028010237973	0.0	0.9432477995747947	30626.0	509.9113072347528	263755.0	608.1464078339899
214	Feb25-FISH2-3R4-rep1-cp190-100x_Position003_2_cmle.ics	42	1	0	1	1	1	1	8.664	1.0	0.3049824726008482	1.3857863890668192	0.0	0.9724745993624405	15144.0	263.3496207079421	96777.0	223.14111547060733
215	Feb25-FISH2-3R4-rep1-cp190-100x_Position003_2_cmle.ics	43	1	0	1	0	0	0	6.497999999999999	0.0	0.3007651285848481	1.2842650675701557	0.0	0.985987035086051	8188.0	143.45155107106845	38208.0	88.09712782893627
216	Feb25-FISH2-3R4-rep1-cp190-100x_Position003_2_cmle.ics	44	1	0	1	2	2	1	9.747	2.0	0.30877066143024606	1.1097021736762112	0.0	0.9410785252497021	29654.0	498.37062029172046	266819.0	615.211148193806
217	Feb25-FISH2-3R4-rep1-cp190-100x_Position003_2_cmle.ics	45	1	0	1	1	1	1	9.5304	1.0	0.28265585000892	1.2236523167217213	0.0	0.9494808839550808	20416.0	347.79084165811344	145834.0	336.2530501414649
218	Feb25-FISH2-3R4-rep1-cp190-100x_Position003_2_cmle.ics	46	1	0	1	1	1	1	7.797599999999999	1.0	0.29979439039240274	1.2298289384571777	0.0	0.9741106138879293	13892.0	239.25556415935597	84301.0	194.374894606029
219	Feb25-FISH2-3R4-rep1-cp190-100x_Position003_2_cmle.ics	47	1	0	1	1	1	1	8.8806	1.0	0.28985366891307285	1.1187148952493986	0.0	0.9639174064677332	19082.0	326.03040751476163	133444.0	307.6851215976908
220	Feb25-FISH2-3R4-rep1-cp190-100x_Position003_2_cmle.ics	48	1	0	1	1	1	1	9.313799999999999	1.0	0.2942913436132961	1.3016645650463663	0.0	0.9602130984405763	18800.0	326.09458211995	131492.0	303.1843470603666
221	Feb25-FISH2-3R4-rep1-cp190-100x_Position003_2_cmle.ics	49	1	0	1	1	2	1	9.747	2.0	0.29391237034064627	1.2634872696716337	0.0	0.9646739912459252	18884.0	330.24209855772773	132289.0	305.0220096147966
222	Feb25-FISH2-3R4-rep1-cp190-100x_Position003_2_cmle.ics	50	1	0	1	1	1	1	8.8806	1.0	0.29004943111051695	1.2075847425420492	0.0	0.9610745597919617	19120.0	324.18801672441793	133888.0	308.7088633469592
223	Feb25-FISH2-3R4-rep1-cp190-100x_Position003_2_cmle.ics	51	1	0	1	1	1	1	8.664	1.0	0.28792864746237984	1.1534847972829856	0.0	0.963398888153168	20126.0	339.48439752150176	144063.0	332.1696117676938
224	Feb25-FISH2-3R4-rep1-cp190-100x_Position003_2_cmle.ics	52	1	0	1	1	1	1	7.797599999999999	1.0	0.2905955912364618	1.1443626709702097	0.0	0.972456481188166	14826.0	254.41744080460003	91507.0	210.98994650969615
225	Feb25-FISH2-3R4-rep1-cp190-100x_Position003_2_cmle.ics	53	1	0	1	1	1	1	9.747	1.0	0.2829908060517836	1.2122954835173085	0.0	0.9589931977821261	19410.0	338.6032308083882	135269.0	311.8930691031297
226	Feb25-FISH2-3R4-rep1-cp190-100x_Position003_2_cmle.ics	54	1	0	1	0	0	1	7.3644	0.0	0.2998317269437511	1.3824116250850484	0.0	0.9944123040653969	9688.0	170.58347707067315	49098.0	113.20646938193867
227	Feb25-FISH2-3R4-rep1-cp190-100x_Position003_2_cmle.ics	55	1	0	1	1	0	1	7.3644	0.0	0.30056363370536315	1.3265517278753538	0.0	0.9752534090121624	11442.0	199.8809330568785	63095.0	145.47969745515948
228	Feb25-FISH2-3R4-rep1-cp190-100x_Position003_2_cmle.ics	56	1	0	1	1	1	1	9.747	1.0	0.3043843964243823	1.3726499440791344	0.0	0.9558835663984603	19066.0	332.46036638320544	136576.0	314.9066512344221
229	Feb25-FISH2-3R4-rep1-cp190-100x_Position003_2_cmle.ics	57	1	0	1	1	1	1	9.097199999999999	1.0	0.2763188748467659	1.1953584398441393	0.0	0.9359351060194279	18448.0	318.6026736050961	123852.0	285.56861065403615
230	Feb25-FISH2-3R4-rep1-cp190-100x_Position003_2_cmle.ics	58	1	0	1	1	1	1	8.014199999999999	1.0	0.2657096118171989	1.0390060069771618	0.0	0.9680820509633096	18354.0	309.69106183273936	120524.0	277.89515898384406
231	Feb25-FISH2-3R4-rep1-cp190-100x_Position003_2_cmle.ics	59	1	0	1	1	1	1	9.097199999999999	1.0	0.298607138960887	1.275432747105307	0.0	0.9645465345817006	18080.0	313.6554526511916	124917.0	288.0242074174841
232	Feb25-FISH2-3R4-rep1-cp190-100x_Position003_2_cmle.ics	60	1	0	1	1	1	1	9.747	1.0	0.30906582440922603	1.4082149153525643	0.0	0.9587735426148829	17606.0	306.9947218335347	122121.0	281.5774012666856
233	Feb25-FISH2-3R4-rep1-cp190-100x_Position003_2_cmle.ics	61	1	0	1	1	1	1	9.747	1.0	0.29555033664202873	1.2594408665071382	0.0	0.948638420488672	18442.0	320.2239810324014	128027.0	295.19501111168404
234	Feb25-FISH2-3R4-rep1-cp190-100x_Position003_2_cmle.ics	62	1	0	1	1	1	1	9.747	1.0	0.29264188100140204	1.2429053403776422	0.0	0.9491593043784851	22118.0	383.22865457287685	167325.0	385.80537882058104
235	Feb25-FISH2-3R4-rep1-cp190-100x_Position003_2_cmle.ics	63	1	0	1	1	1	1	9.747	1.0	0.30138002104034506	1.0315171053698082	0.0	0.9495711550191734	30376.0	512.4694073423832	273292.0	630.1361039213161
236	Feb25-FISH2-3R4-rep1-cp190-100x_Position003_2_cmle.ics	64	1	0	1	0	1	0	7.5809999999999995	1.0	0.2999956148980273	1.2445558617712764	0.0	0.9880479356134274	11316.0	197.18214835070552	61997.0	142.9480117779146
237	Feb25-FISH2-3R4-rep1-cp190-100x_Position003_2_cmle.ics	65	1	0	1	1	1	1	7.5809999999999995	1.0	0.3074992441136617	1.3184619684752172	0.0	0.973718584512143	12218.0	212.51829786131393	70420.0	162.36913059342785
238	Feb25-FISH2-3R4-rep1-cp190-100x_Position003_2_cmle.ics	66	1	0	1	1	1	1	8.014199999999999	1.0	0.2613266517880627	1.0258047259501448	0.0	0.9586398255349061	17590.0	298.3048899510547	112141.0	258.5662691547514
239	Feb25-FISH2-3R4-rep1-cp190-100x_Position003_2_cmle.ics	67	1	0	1	1	1	1	9.313799999999999	1.0	0.2987266488505258	1.2513668355848013	0.0	0.9658934514491962	18446.0	316.2642638068349	128755.0	296.8735786645385
240	Feb25-FISH2-3R4-rep1-cp190-100x_Position003_2_cmle.ics	68	1	0	1	1	1	1	9.747	1.0	0.30387568223772315	1.3598125384671704	0.0	0.9578073078953585	18044.0	313.8573609369333	125638.0	289.68663489771495
241	Feb25-FISH2-3R4-rep1-cp190-100x_Position003_2_cmle.ics	69	1	0	1	0	0	0	7.3644	0.0	0.30729808040171647	1.5347650426180626	0.0	0.9846885641512113	9378.0	166.18345509927656	47339.0	109.15069970409374
242	Feb25-FISH2-3R4-rep1-cp190-100x_Position003_2_cmle.ics	70	1	0	1	1	1	1	9.747	1.0	0.2977468106251062	1.1899733754295923	0.0	0.9407707299959883	28154.0	476.52828053004174	242386.0	558.8753775634565
243	Feb25-FISH2-3R4-rep1-cp190-100x_Position003_2_cmle.ics	71	1	0	1	1	1	1	9.5304	1.0	0.29671001418518245	1.2181010405584358	0.0	0.9621737786920778	18266.0	319.7547616126472	126446.0	291.54966042341067
244	Feb25-FISH2-3R4-rep1-cp190-100x_Position003_2_cmle.ics	72	1	0	1	2	1	1	9.313799999999999	1.0	0.2975856848816152	1.295269006614781	0.0	0.9670831761805524	18302.0	315.33990853562767	127007.0	292.84317195795927
245	Feb25-FISH2-3R4-rep1-cp190-100x_Position003_2_cmle.ics	73	1	0	1	0	0	0	7.3644	0.0	0.3110358838140264	1.5290538384410253	0.0	0.9871974512156232	9158.0	162.76489571488406	45960.0	105.9711053972443
246	Feb25-FISH2-3R4-rep1-cp190-100x_Position003_2_cmle.ics	74	1	0	1	0	1	1	8.014199999999999	1.0	0.2951462000421758	1.1006691015273136	0.0	0.971188023808349	15784.0	269.8582046555011	101302.0	233.57451955943523
247	Feb25-FISH2-3R4-rep1-cp190-100x_Position003_2_cmle.ics	75	1	0	1	1	1	1	9.747	1.0	0.30136924849261887	1.413211288331738	0.0	0.9496390988905807	20230.0	351.8026001957329	148531.0	342.47158955087235
248	Feb25-FISH2-3R4-rep1-cp190-100x_Position003_2_cmle.ics	76	1	0	1	1	1	1	9.747	1.0	0.2943804863216213	1.308709186276568	0.0	0.9489311794796997	20080.0	347.7716920860534	145169.0	334.71974324222276
249	Feb25-FISH2-3R4-rep1-cp190-100x_Position003_2_cmle.ics	77	1	0	1	0	1	1	9.747	1.0	0.30056916775122455	1.275983687392212	0.0	0.9585437292478726	19432.0	337.5501339159354	139644.0	321.9806144928804
250	Feb25-FISH2-3R4-rep1-cp190-100x_Position003_2_cmle.ics	78	1	0	1	1	1	1	7.3644	1.0	0.3105776814966693	1.4477567133089948	0.0	0.9842557844656469	9796.0	172.92681356733124	50808.0	117.14925855141837
251	Feb25-FISH2-3R4-rep1-cp190-100x_Position003_2_cmle.ics	79	1	0	1	1	1	1	9.5304	1.0	0.28854298862855426	1.155066842227654	0.0	0.962501281374192	18700.0	323.8130010267331	129164.0	297.8166200506889
252	Feb25-FISH2-3R4-rep1-cp190-100x_Position003_2_cmle.ics	80	1	0	1	1	1	1	9.5304	1.0	0.2993630586362443	1.2736200970046376	0.0	0.9642904052075366	19080.0	330.40930413369773	135594.0	312.6424296177969
253	Feb25-FISH2-3R4-rep1-cp190-100x_Position003_2_cmle.ics	81	1	0	1	0	0	0	6.7146	0.0	0.29812567820678326	1.3517007308774065	0.0	0.9845309565442304	9122.0	159.83050065601444	44731.0	103.13736978947203
254	Feb25-FISH2-3R4-rep1-cp190-100x_Position003_2_cmle.ics	82	1	0	1	1	1	1	9.097199999999999	1.0	0.2970213910405557	1.233397534788149	0.0	0.9717955791861023	18362.0	316.77439188831437	127511.0	294.00525718685856
255	Feb25-FISH2-3R4-rep1-cp190-100x_Position003_2_cmle.ics	83	1	0	1	1	1	1	9.747	1.0	0.3099643209103495	1.349912715851637	0.0	0.9592903460830576	19818.0	346.24656416123025	146056.0	336.7649210160991
256	Feb25-FISH2-3R4-rep1-cp190-100x_Position003_2_cmle.ics	84	1	0	1	0	0	0	7.5809999999999995	0.0	0.29280508149994366	1.3605898753507655	0.0	0.9842945837408587	11374.0	198.61874678915848	61721.0	142.3116317716126
257	Feb25-FISH2-3R4-rep1-cp190-100x_Position003_2_cmle.ics	85	1	0	1	1	1	1	9.097199999999999	1.0	0.2960208556301379	1.202878781100086	0.0	0.9660502349705636	18742.0	322.5515112858557	131268.0	302.66786473641133
258	Feb25-FISH2-3R4-rep1-cp190-100x_Position003_2_cmle.ics	86	1	0	1	1	1	1	9.747	1.0	0.3101747141784893	1.4820319071512233	0.0	0.9527452486276452	18416.0	324.8623111689825	130879.0	301.77093784347124
259	Feb25-FISH2-3R4-rep1-cp190-100x_Position003_2_cmle.ics	87	1	0	1	0	1	1	7.3644	1.0	0.28999773279504215	1.396891925533689	0.0	0.9817930461280368	10492.0	182.65290995099838	54420.0	125.47753602519659
260	Feb25-FISH2-3R4-rep1-cp190-100x_Position003_2_cmle.ics	88	1	0	1	1	1	2	9.5304	1.0	0.2931999381322065	1.2844848484288798	0.0	0.9577252113254363	19378.0	334.4943431359464	137347.0	316.6843649476787
261	Feb25-FISH2-3R4-rep1-cp190-100x_Position003_2_cmle.ics	89	1	0	1	1	1	1	7.3644	1.0	0.2963138260257717	1.3519534845781864	0.0	0.9793034329460736	10646.0	186.09445666812402	56225.0	129.63936903742518
262	Feb25-FISH2-3R4-rep1-cp190-100x_Position003_2_cmle.ics	90	1	0	1	0	1	1	8.664	1.0	0.3046618701243933	1.2707573880707932	0.0	0.9702484948068438	16338.0	282.028186515176	108388.0	249.91288450384064
263	Feb25-FISH2-3R4-rep1-cp190-100x_Position003_2_cmle.ics	91	1	0	1	1	1	1	8.8806	1.0	0.29066600504976337	1.2071060867703427	0.0	0.9621719398326796	17750.0	305.3679049811397	119886.0	276.4241066504358
264	Feb25-FISH2-3R4-rep1-cp190-100x_Position003_2_cmle.ics	92	1	0	1	1	1	1	9.747	1.0	0.327184004771595	1.2729982669113395	0.0	0.9560798811489424	26372.0	453.9075264152987	230348.0	531.1190641001834
265	Feb25-FISH2-3R4-rep1-cp190-100x_Position004_3_cmle.ics	1	1	0	1	1	1	1	8.4474	1.0	0.2855901067461937	1.1434125842786926	0.0	0.9451582835202538	20850.0	349.8830401695931	151288.0	348.8284724399107
266	Feb25-FISH2-3R4-rep1-cp190-100x_Position004_3_cmle.ics	2	1	0	1	1	1	1	8.4474	1.0	0.30023578666071843	1.2379901812229097	0.0	0.9478942550868228	17218.0	294.7428088502625	116407.0	268.40249055650605
267	Feb25-FISH2-3R4-rep1-cp190-100x_Position004_3_cmle.ics	3	1	0	1	1	1	1	7.5809999999999995	1.0	0.28715572240994036	1.1480746820876955	0.0	0.9458680210452808	14586.0	247.88372893329623	88764.0	204.665343765905
268	Feb25-FISH2-3R4-rep1-cp190-100x_Position004_3_cmle.ics	4	1	0	1	1	1	0	6.0648	1.0	0.2873043552549589	1.0847536348383306	0.0	0.9574106766623357	10094.0	170.0370884151443	51114.0	117.85481029753579
269	Feb25-FISH2-3R4-rep1-cp190-100x_Position004_3_cmle.ics	5	1	0	1	1	0	1	6.497999999999999	0.0	0.3036913743214822	1.1499703363978675	0.0	0.9548610596805746	11418.0	193.79754413877575	63223.0	145.77483021170534
270	Feb25-FISH2-3R4-rep1-cp190-100x_Position004_3_cmle.ics	6	1	0	1	1	1	1	7.797599999999999	1.0	0.2771714703932589	1.12074632655337	0.0	0.9384621937207781	16008.0	270.0192042795398	100266.0	231.18578881114223
271	Feb25-FISH2-3R4-rep1-cp190-100x_Position004_3_cmle.ics	7	1	0	1	1	1	0	6.9312	1.0	0.3037928396069871	1.2571294703572558	0.0	0.975474224152759	10366.0	180.67968795887904	54699.0	126.1208332054801
272	Feb25-FISH2-3R4-rep1-cp190-100x_Position004_3_cmle.ics	8	1	0	1	1	1	1	8.4474	1.0	0.2689406439259719	1.0349409990642904	0.0	0.9287958829237133	16212.0	278.931512578726	100660.0	232.09424432738493
273	Feb25-FISH2-3R4-rep1-cp190-100x_Position004_3_cmle.ics	9	1	0	1	1	1	1	8.014199999999999	1.0	0.2769667169486181	1.1010617126109807	0.0	0.9477080879043791	17484.0	293.4082662450251	114406.0	263.78873551081665
274	Feb25-FISH2-3R4-rep1-cp190-100x_Position004_3_cmle.ics	10	1	0	1	1	1	1	8.4474	1.0	0.295175468043226	1.2913753280822204	0.0	0.947363840628161	15180.0	261.1582662707697	95548.0	220.30737986283503
275	Feb25-FISH2-3R4-rep1-cp190-100x_Position004_3_cmle.ics	11	1	0	1	1	1	1	6.497999999999999	1.0	0.2968071178710481	1.104633649743033	0.0	0.95586110182744	12348.0	207.06782579948768	70292.0	162.073997836882
276	Feb25-FISH2-3R4-rep1-cp190-100x_Position004_3_cmle.ics	12	1	0	1	1	1	1	8.4474	1.0	0.2998360705860432	1.134226471026273	0.0	0.9403452994140205	18710.0	318.3958131157205	131773.0	303.83225568997113
277	Feb25-FISH2-3R4-rep1-cp190-100x_Position004_3_cmle.ics	13	1	0	1	1	1	1	8.4474	1.0	0.24523689493182338	1.0716177696982796	0.0	0.9362006115877821	23040.0	373.944736694464	162851.0	375.48956668943936
278	Feb25-FISH2-3R4-rep1-cp190-100x_Position004_3_cmle.ics	14	1	0	1	0	1	1	8.4474	1.0	0.3058325109759098	1.5366114507279551	0.0	0.9780357990031522	11852.0	210.6116441708814	67097.0	154.7072075465383
279	Feb25-FISH2-3R4-rep1-cp190-100x_Position004_3_cmle.ics	15	1	0	1	1	1	1	8.014199999999999	1.0	0.2810513071236347	1.1100074002553013	0.0	0.9494904971053043	16442.0	278.07974124531637	105099.0	242.32935609540866
280	Feb25-FISH2-3R4-rep1-cp190-100x_Position004_3_cmle.ics	16	1	0	1	2	2	1	8.4474	2.0	0.27737320961512707	1.0583755690738348	0.0	0.9315527306130004	23728.0	395.6861860763705	181008.0	417.35460935040027
281	Feb25-FISH2-3R4-rep1-cp190-100x_Position004_3_cmle.ics	17	1	0	1	1	2	2	8.4474	2.0	0.2617394545759665	1.0384731655431898	0.0	0.9292476288058389	27876.0	456.38949521436564	223900.0	516.2517514891862
282	Feb25-FISH2-3R4-rep1-cp190-100x_Position004_3_cmle.ics	18	1	0	1	1	1	1	7.797599999999999	1.0	0.2853502785741575	1.1394203484408423	0.0	0.9422189202659349	14884.0	253.27946187061067	91210.0	210.30514628552334
283	Feb25-FISH2-3R4-rep1-cp190-100x_Position004_3_cmle.ics	19	1	0	1	1	1	1	6.7146	1.0	0.2669177686306824	1.0370894609662877	0.0	0.949175640579422	15566.0	257.7307776167363	94347.0	217.5382045455572
284	Feb25-FISH2-3R4-rep1-cp190-100x_Position004_3_cmle.ics	20	1	0	1	1	1	1	8.4474	1.0	0.3082935863314465	1.260417175214676	0.0	0.9397310101106638	18044.0	308.5443694501378	126548.0	291.7848443387831
285	Feb25-FISH2-3R4-rep1-cp190-100x_Position004_3_cmle.ics	21	1	0	1	1	1	1	7.147799999999999	1.0	0.2738922939966051	1.0249500051264686	0.0	0.948525087460707	14882.0	248.69414818366207	89342.0	205.99805261968234
286	Feb25-FISH2-3R4-rep1-cp190-100x_Position004_3_cmle.ics	22	1	0	1	0	1	0	7.147799999999999	1.0	0.2827324776891231	1.0844640897042963	0.0	0.9469052991985196	15430.0	257.0788249885305	95832.0	220.96220566642117
287	Feb25-FISH2-3R4-rep1-cp190-100x_Position004_3_cmle.ics	23	1	0	1	1	1	1	8.4474	1.0	0.2960686904483294	1.3110450441648531	0.0	0.9496078478232178	16582.0	284.43834441902646	109251.0	251.90272488586464
288	Feb25-FISH2-3R4-rep1-cp190-100x_Position004_3_cmle.ics	24	1	0	1	1	1	1	7.147799999999999	1.0	0.2918073705496132	1.1162841240472676	0.0	0.9637312129055293	12874.0	219.64190284141839	74198.0	171.08015836085147
289	Feb25-FISH2-3R4-rep1-cp190-100x_Position004_3_cmle.ics	25	1	0	1	1	1	1	6.2814	1.0	0.27325085058060583	1.0378600822966353	0.0	0.9559814418733099	13424.0	220.41775868738705	76450.0	176.27265029633003
290	Feb25-FISH2-3R4-rep1-cp190-100x_Position004_3_cmle.ics	26	1	0	1	1	1	1	8.4474	1.0	0.27658570666416743	1.0305101714598794	0.0	0.9369597951817625	22528.0	374.2287409143805	167214.0	385.5494433832639
291	Feb25-FISH2-3R4-rep1-cp190-100x_Position004_3_cmle.ics	27	1	0	1	1	0	0	5.848199999999999	0.0	0.27984247446663846	1.0445138730588666	0.0	0.9536234911870782	10286.0	172.31499655829845	51892.0	119.64866408341605
292	Feb25-FISH2-3R4-rep1-cp190-100x_Position004_3_cmle.ics	28	1	0	1	0	0	0	6.0648	0.0	0.29067020772448754	1.1516139016823814	0.0	0.9596540731361932	9476.0	161.82006060759062	46764.0	107.82490802429791
293	Feb25-FISH2-3R4-rep1-cp190-100x_Position004_3_cmle.ics	29	1	0	1	0	1	1	8.014199999999999	1.0	0.2839055412790418	1.0978538639193094	0.0	0.9464705437623158	16032.0	271.6087854202822	101705.0	234.50372659762252
294	Feb25-FISH2-3R4-rep1-cp190-100x_Position004_3_cmle.ics	30	1	0	1	0	1	1	6.9312	1.0	0.29650516017787626	1.2013740635240506	0.0	0.9564895770827768	11970.0	204.47170515846346	67055.0	154.61036711079672
295	Feb25-FISH2-3R4-rep1-cp190-100x_Position004_3_cmle.ics	31	1	0	1	1	1	1	6.9312	1.0	0.29466340111725625	1.1386172349373893	0.0	0.9533965962312501	12118.0	206.3748507094322	68090.0	156.99679213442917
296	Feb25-FISH2-3R4-rep1-cp190-100x_Position004_3_cmle.ics	32	1	0	1	1	1	1	6.7146	1.0	0.280673828527994	1.0121374178748546	0.0	0.9681936925665232	12864.0	216.7970379117398	72684.0	167.58929122483258
297	Feb25-FISH2-3R4-rep1-cp190-100x_Position004_3_cmle.ics	33	1	0	1	1	1	1	8.4474	1.0	0.27135260532410815	1.076385122074379	0.0	0.9594960277553702	18780.0	318.13454312305754	126062.0	290.6642621537731
298	Feb25-FISH2-3R4-rep1-cp190-100x_Position004_3_cmle.ics	34	1	0	1	1	1	1	8.4474	1.0	0.3062140747159494	1.3306752823753645	0.0	0.9449111805047783	16502.0	284.5931635963509	110304.0	254.3306529533863
299	Feb25-FISH2-3R4-rep1-cp190-100x_Position004_3_cmle.ics	35	1	0	1	1	1	1	8.4474	1.0	0.2536594249516459	1.082685573479286	0.0	0.9318163312788824	16796.0	284.8439719603193	103088.0	237.692543803114
300	Feb25-FISH2-3R4-rep1-cp190-100x_Position004_3_cmle.ics	36	1	0	1	1	1	1	8.4474	1.0	0.32316992065015265	1.294597512313648	0.0	0.9525505769334105	19112.0	327.35618566094774	141237.0	325.6536338770799
301	Feb25-FISH2-3R4-rep1-cp190-100x_Position004_3_cmle.ics	37	1	0	1	1	2	1	8.4474	2.0	0.21277527167847388	1.209777729977992	0.0	0.8977771070639666	27706.0	453.760647643975	200030.0	461.2141038427062
302	Feb25-FISH2-3R4-rep1-cp190-100x_Position004_3_cmle.ics	38	1	0	1	0	1	1	7.147799999999999	1.0	0.27763636137928516	1.0278575886443293	0.0	0.9476559852998949	15522.0	259.6731346597477	95815.0	220.9230083471924
303	Feb25-FISH2-3R4-rep1-cp190-100x_Position004_3_cmle.ics	39	1	0	1	1	1	1	8.4474	1.0	0.26638320287222034	1.1246187093093158	0.0	0.9308194661216468	29462.0	483.68793026312176	245426.0	565.8847805314203
304	Feb25-FISH2-3R4-rep1-cp190-100x_Position004_3_cmle.ics	40	1	0	1	1	1	1	7.147799999999999	1.0	0.2873456940012153	1.080706398022575	0.0	0.9498625352563572	15330.0	255.3589698674842	95673.0	220.59559544539934
305	Feb25-FISH2-3R4-rep1-cp190-100x_Position004_3_cmle.ics	41	1	0	1	0	0	0	5.1983999999999995	0.0	0.28605603209285074	1.0644400663971552	0.0	0.9581185248174445	8114.0	135.87629287374637	36758.0	84.7538270711903
306	Feb25-FISH2-3R4-rep1-cp190-100x_Position004_3_cmle.ics	42	1	0	1	1	1	1	7.147799999999999	1.0	0.2674297966397967	1.0614229749295598	0.0	0.9451635124638211	16296.0	267.7017805283779	101158.0	233.24249520832112
307	Feb25-FISH2-3R4-rep1-cp190-100x_Position004_3_cmle.ics	43	1	0	1	1	1	1	8.4474	1.0	0.2922842148202662	1.1212131140212356	0.0	0.9464320491885199	21116.0	355.52326171879736	155989.0	359.66768406898916
308	Feb25-FISH2-3R4-rep1-cp190-100x_Position004_3_cmle.ics	44	1	0	1	2	2	2	8.4474	2.0	0.2828255223207791	1.0357874653138532	0.0	0.9369988538395123	27416.0	451.8438364408094	227007.0	523.4156380094047
309	Feb25-FISH2-3R4-rep1-cp190-100x_Position004_3_cmle.ics	45	1	0	1	1	1	1	8.4474	1.0	0.28559242930712514	1.1524875023631194	0.0	0.943803442139196	19152.0	323.9435281125168	133189.0	307.0971618092596
310	Feb25-FISH2-3R4-rep1-cp190-100x_Position004_3_cmle.ics	46	1	0	1	0	0	0	5.6316	0.0	0.2965849233157687	1.0954720534553934	0.0	0.9688854832926098	9094.0	153.09599494192045	44410.0	102.3972321734469
311	Feb25-FISH2-3R4-rep1-cp190-100x_Position004_3_cmle.ics	47	1	0	1	1	1	1	8.2308	1.0	0.2795093718564159	1.188510319347155	0.0	0.9429576086011013	16272.0	276.4573193750677	103189.0	237.92542199382598
312	Feb25-FISH2-3R4-rep1-cp190-100x_Position004_3_cmle.ics	48	1	0	1	0	0	0	5.6316	0.0	0.3119942922768985	1.402451828266554	0.0	0.9783754510024512	6346.0	111.32150275368488	26552.0	61.22160118597978
313	Feb25-FISH2-3R4-rep1-cp190-100x_Position004_3_cmle.ics	49	1	0	1	1	1	1	8.4474	1.0	0.3061990822366377	1.2273006262189692	0.0	0.9418484404369502	18362.0	317.2659021139382	129466.0	298.51294889816427
314	Feb25-FISH2-3R4-rep1-cp190-100x_Position004_3_cmle.ics	50	1	0	1	1	1	1	8.4474	1.0	0.28882745293304624	1.2431020813364668	0.0	0.9545666502779022	15522.0	265.85212035359973	97727.0	225.33155389809605
315	Feb25-FISH2-3R4-rep1-cp190-100x_Position004_3_cmle.ics	51	1	0	1	0	0	1	6.2814	0.0	0.26703367718303445	1.0419237401119206	0.0	0.9463753405361367	12752.0	210.99395475824414	69972.0	161.3361659455174
316	Feb25-FISH2-3R4-rep1-cp190-100x_Position004_3_cmle.ics	52	1	0	1	1	1	1	8.4474	1.0	0.28743533441233093	1.1353683733122604	0.0	0.9517541666403121	17144.0	289.2272125509118	113165.0	260.9273312071182
317	Feb25-FISH2-3R4-rep1-cp190-100x_Position004_3_cmle.ics	53	1	0	1	1	1	1	8.4474	1.0	0.2907692203127726	1.1717220663054353	0.0	0.945274982252898	17674.0	301.93749091432227	119138.0	274.699424604371
318	Feb25-FISH2-3R4-rep1-cp190-100x_Position004_3_cmle.ics	54	1	0	1	1	1	1	8.4474	1.0	0.27308126984314773	1.097767380479423	0.0	0.9402378164326778	17400.0	293.3566683543272	112783.0	260.04654438680166
319	Feb25-FISH2-3R4-rep1-cp190-100x_Position004_3_cmle.ics	56	1	0	1	1	1	1	8.014199999999999	1.0	0.2839184578238771	1.136860244086871	0.0	0.9517855824518707	16390.0	277.43257601012846	105133.0	242.4077507338661
320	Feb25-FISH2-3R4-rep1-cp190-100x_Position004_3_cmle.ics	57	1	0	1	1	1	1	8.4474	1.0	0.2884162294260706	1.0878725623046854	0.0	0.9421257591903737	16602.0	282.6383946494598	108025.0	249.07590645207387
321	Feb25-FISH2-3R4-rep1-cp190-100x_Position004_3_cmle.ics	58	1	0	1	1	1	1	8.4474	1.0	0.2747361710252317	1.0287934469127462	0.0	0.9357908142028338	27842.0	461.34055392895806	228972.0	527.9463869673156
322	Feb25-FISH2-3R4-rep1-cp190-100x_Position004_3_cmle.ics	59	1	0	1	1	1	1	8.4474	1.0	0.29925588145897947	1.1620464921786557	0.0	0.9546767332908467	19832.0	339.53785739246854	143663.0	331.247321903488
323	Feb25-FISH2-3R4-rep1-cp190-100x_Position004_3_cmle.ics	61	1	0	1	1	1	1	7.147799999999999	1.0	0.3043663981401257	1.2977465809521673	0.0	0.9745047777546975	11092.0	192.269883212068	60602.0	139.73152587649693
324	Feb25-FISH2-3R4-rep1-cp190-100x_Position004_3_cmle.ics	62	1	0	1	1	1	1	6.7146	1.0	0.26958908812616694	1.0680464355873618	0.0	0.9467846267776088	14738.0	242.5504224210413	87354.0	201.4142719945796
325	Feb25-FISH2-3R4-rep1-cp190-100x_Position004_3_cmle.ics	63	1	0	1	1	1	1	7.3644	1.0	0.3026768606918224	1.3246137695421485	0.0	0.9706860494869177	11648.0	202.1908460973229	65034.0	149.950497571897
326	Feb25-FISH2-3R4-rep1-cp190-100x_Position004_3_cmle.ics	64	1	0	1	1	1	1	8.014199999999999	1.0	0.286494701503452	1.1814845259485491	0.0	0.9563123237616259	14760.0	253.45740768603645	90253.0	208.09856778541103
327	Feb25-FISH2-3R4-rep1-cp190-100x_Position004_3_cmle.ics	65	1	0	1	1	1	1	8.4474	1.0	0.29546651215398545	1.2074278355093948	0.0	0.9505728286250071	18398.0	315.00433193023855	127551.0	294.0974861732791
328	Feb25-FISH2-3R4-rep1-cp190-100x_Position004_3_cmle.ics	66	1	0	1	0	1	1	6.7146	1.0	0.2983420413311147	1.2635398888093183	0.0	0.9676057582956572	10414.0	178.8501269885266	54583.0	125.85336914486042
329	Feb25-FISH2-3R4-rep1-cp190-100x_Position004_3_cmle.ics	67	1	0	1	1	1	1	6.497999999999999	1.0	0.2734872855206482	1.1245902455258197	0.0	0.9543894200444747	14770.0	243.73365398841943	88270.0	203.5263157836109
330	Feb25-FISH2-3R4-rep1-cp190-100x_Position004_3_cmle.ics	68	1	0	1	1	1	1	8.4474	1.0	0.30338777212822554	1.270915293158864	0.0	0.9442728869263625	17788.0	303.3148669512128	122875.0	283.3159176607136
331	Feb25-FISH2-3R4-rep1-cp190-100x_Position004_3_cmle.ics	69	1	0	1	1	1	1	8.4474	1.0	0.2811441540524939	1.2456240611739793	0.0	0.9418965949885381	16038.0	273.334428577158	101266.0	233.4915134716567
332	Feb25-FISH2-3R4-rep1-cp190-100x_Position004_3_cmle.ics	70	1	0	1	1	1	1	8.4474	1.0	0.29253534867601005	1.0795082111644823	0.0	0.9441614748132019	24910.0	418.00525596854686	199951.0	461.0319515945256
333	Feb25-FISH2-3R4-rep1-cp190-100x_Position004_3_cmle.ics	71	1	0	1	1	1	1	8.014199999999999	1.0	0.2701636664184019	1.0740954944460144	0.0	0.9360713001666094	17904.0	297.78557949441984	117088.0	269.9726890503164
334	Feb25-FISH2-3R4-rep1-cp190-100x_Position004_3_cmle.ics	72	1	0	1	1	1	1	8.4474	1.0	0.25000308570988805	1.167417830434251	0.0	0.9293518767586227	27514.0	456.6318942457197	214574.0	494.74856330522846
335	Feb25-FISH2-3R4-rep1-cp190-100x_Position004_3_cmle.ics	73	1	0	1	1	1	1	7.147799999999999	1.0	0.28168135148566453	1.0799941803376982	0.0	0.9429133233441538	16586.0	273.7145102786081	106602.0	245.79486026016184
336	Feb25-FISH2-3R4-rep1-cp190-100x_Position004_3_cmle.ics	74	1	0	1	1	1	1	8.014199999999999	1.0	0.26304355307833177	1.061780036957179	0.0	0.9382073349000429	17894.0	298.66214913036305	115438.0	266.16824336046756
337	Feb25-FISH2-3R4-rep1-cp190-100x_Position004_3_cmle.ics	75	1	0	1	3	2	3	8.4474	2.0	0.22216220345198964	1.0518199688458114	0.0	0.9246032826441984	51930.0	797.2903135071083	524489.0	1209.3272214685655
338	Feb25-FISH2-3R4-rep1-cp190-100x_Position004_3_cmle.ics	76	1	0	1	1	1	1	6.9312	1.0	0.2858106015536905	1.1508996537989675	0.0	0.9625509694545643	12284.0	208.3291762349909	68442.0	157.80840721493027
339	Feb25-FISH2-3R4-rep1-cp190-100x_Position004_3_cmle.ics	77	1	0	1	1	1	0	6.0648	1.0	0.28963381121912574	1.0738269515369947	0.0	0.958511352354915	10604.0	178.25130461008166	55259.0	127.41203901536822
340	Feb25-FISH2-3R4-rep1-cp190-100x_Position004_3_cmle.ics	78	1	0	1	1	1	1	7.147799999999999	1.0	0.3113250744226791	1.2338206959145444	0.0	0.9584152368718847	10824.0	188.1063074255846	59083.0	136.2291301171755
341	Feb25-FISH2-3R4-rep1-cp190-100x_Position004_3_cmle.ics	79	1	0	1	1	1	1	7.797599999999999	1.0	0.2844399117234278	1.0767567316352478	0.0	0.9476380651510562	15998.0	270.80215292012076	101477.0	233.97802137502526
342	Feb25-FISH2-3R4-rep1-cp190-100x_Position004_3_cmle.ics	80	1	0	1	1	1	1	7.5809999999999995	1.0	0.2877756901133802	1.095088347492041	0.0	0.9506003241773434	15342.0	256.93783627401046	95857.0	221.01984878293402
343	Feb25-FISH2-3R4-rep1-cp190-100x_Position004_3_cmle.ics	81	1	0	1	1	1	1	7.3644	1.0	0.28102611021641133	1.0411794693723668	0.0	0.96019602405633	16974.0	282.71309367302945	110236.0	254.1738636764713
344	Feb25-FISH2-3R4-rep1-cp190-100x_Position004_3_cmle.ics	82	1	0	1	1	1	1	8.4474	1.0	0.2926222101030135	1.202819496406193	0.0	0.9456737289004018	16400.0	279.17739424430334	106830.0	246.3205654827591
345	Feb25-FISH2-3R4-rep1-cp190-100x_Position004_3_cmle.ics	83	1	0	1	1	1	1	8.4474	1.0	0.2750923993144707	1.0388691027193053	0.0	0.9348339353554846	28892.0	473.6881519828835	242203.0	558.4534299505823
346	Feb25-FISH2-3R4-rep1-cp190-100x_Position004_3_cmle.ics	84	1	0	1	1	2	1	8.4474	2.0	0.22986645466723477	1.1793521879225872	0.0	0.90960571023637	28826.0	470.2471624872363	220642.0	508.7397005452302
347	Feb25-FISH2-3R4-rep1-cp190-100x_Position004_3_cmle.ics	85	1	0	1	1	1	1	7.147799999999999	1.0	0.2676853034327817	1.0632124715219349	0.0	0.9470435601141476	14842.0	249.69606510151993	87968.0	202.8299869361355
348	Feb25-FISH2-3R4-rep1-cp190-100x_Position004_3_cmle.ics	87	1	0	1	1	1	1	7.797599999999999	1.0	0.28938075875699	1.1868297534536776	0.0	0.9458865591652784	15560.0	264.71188702847223	98180.0	226.3760471693091
349	Feb25-FISH2-3R4-rep1-cp190-100x_Position004_3_cmle.ics	88	1	0	1	1	1	1	8.4474	1.0	0.21570588139290453	1.3014831663934414	0.0	0.9155918502870148	31136.0	493.15212291691347	239938.0	553.2309635945171
350	Feb25-FISH2-3R4-rep1-cp190-100x_Position004_3_cmle.ics	89	1	0	1	2	1	1	8.4474	1.0	0.28888203321541017	1.0403431188822894	0.0	0.9316713149989888	28110.0	461.3379954218396	238191.0	549.2028626125983
351	Feb25-FISH2-3R4-rep1-cp190-100x_Position004_3_cmle.ics	90	1	0	1	1	1	1	7.5809999999999995	1.0	0.2885342208060163	1.0907086015162886	0.0	0.9483965316922055	15566.0	260.72664946830247	98093.0	226.17544912384434
352	Feb25-FISH2-3R4-rep1-cp190-100x_Position004_3_cmle.ics	91	1	0	1	1	1	1	6.497999999999999	1.0	0.2616647721696736	1.231537139093926	0.0	0.9548127246928241	16416.0	266.2875866959528	101169.0	233.2678581795868
353	Feb25-FISH2-3R4-rep1-cp190-100x_Position004_3_cmle.ics	92	1	0	1	1	1	1	8.2308	1.0	0.27620078543878485	1.0756377772584127	0.0	0.9288988642694557	17166.0	287.2379057048532	111145.0	256.269767392879
354	Feb25-FISH2-3R4-rep1-cp190-100x_Position004_3_cmle.ics	93	1	0	1	1	1	1	6.497999999999999	1.0	0.296901589777898	1.1363428744739827	0.0	0.9600477977031392	10372.0	177.3263921173921	54122.0	124.79043007636328
355	Feb25-FISH2-3R4-rep1-cp190-100x_Position004_3_cmle.ics	94	1	0	1	0	0	0	6.497999999999999	0.0	0.28586136347317714	1.276623086468892	0.0	0.9705961560584514	9264.0	159.89097680590245	44828.0	103.36102508154194
356	Feb25-FISH2-3R4-rep1-cp190-100x_Position004_3_cmle.ics	95	1	0	1	1	1	1	8.4474	1.0	0.2577493242557014	1.0466667117700545	0.0	0.9457163807989304	18090.0	309.8766321590158	116153.0	267.8168364927354
357	Feb25-FISH2-3R4-rep1-cp190-100x_Position004_3_cmle.ics	96	1	0	1	1	1	1	7.5809999999999995	1.0	0.28370759420781844	1.0579455335883585	0.0	0.9462135421686708	17416.0	289.4076658629866	115115.0	265.42349429512143
358	Feb25-FISH2-3R4-rep1-cp190-100x_Position004_3_cmle.ics	97	1	0	1	1	1	1	7.147799999999999	1.0	0.26737069097018473	1.0382290264982783	0.0	0.9440349292677175	17312.0	284.6493585642405	110752.0	255.3636176012968
359	Feb25-FISH2-3R4-rep1-cp190-100x_Position004_3_cmle.ics	98	1	0	1	1	2	1	8.4474	2.0	0.29405947091588597	1.0482751970548085	0.0	0.9317826635521105	26888.0	445.49767067618615	224817.0	518.366101002878
360	Feb25-FISH2-3R4-rep1-cp190-100x_Position004_3_cmle.ics	99	1	0	1	1	0	1	7.3644	0.0	0.2876484544499873	1.0340999286034964	0.0	0.9641721616710256	16764.0	277.6689966898103	109464.0	252.3938442385542
361	Feb25-FISH2-3R4-rep1-cp190-100x_Position004_3_cmle.ics	100	1	0	1	1	1	1	6.9312	1.0	0.27592859241384327	1.0307097060344845	0.0	0.936606270037244	14998.0	248.78212044856036	90724.0	209.18456410051334
362	Feb25-FISH2-3R4-rep1-cp190-100x_Position004_3_cmle.ics	101	1	0	1	1	1	1	7.5809999999999995	1.0	0.28153607777008477	1.0169553797151594	0.0	0.9524684783048425	16070.0	268.97061616937174	101640.0	234.35385449468907
363	Feb25-FISH2-3R4-rep1-cp190-100x_Position004_3_cmle.ics	102	1	0	1	0	0	1	7.147799999999999	0.0	0.3100051742875444	1.339576907701828	0.0	0.9560041164990198	10432.0	182.01420505889106	55784.0	128.6225444621383
364	Feb25-FISH2-3R4-rep1-cp190-100x_Position004_3_cmle.ics	103	1	0	1	1	1	1	7.5809999999999995	1.0	0.2770583517930974	1.0973554405152266	0.0	0.9434800036639509	14792.0	249.56170025504971	89043.0	205.30864094618852
365	Feb25-FISH2-3R4-rep1-cp190-100x_Position004_3_cmle.ics	104	1	0	1	1	1	1	7.3644	1.0	0.2871780156731827	1.0237848315387423	0.0	0.9553110495780543	16790.0	279.7479729704308	109629.0	252.77428880753908
366	Feb25-FISH2-3R4-rep1-cp190-100x_Position004_3_cmle.ics	105	1	0	1	1	1	1	8.4474	1.0	0.2660633338203988	1.1379709810710588	0.0	0.9434420872556228	18236.0	307.1710587741922	119443.0	275.4026706258279
367	Feb25-FISH2-3R4-rep1-cp190-100x_Position004_3_cmle.ics	106	1	0	1	1	1	1	8.2308	1.0	0.27400762577036497	1.0269660260199454	0.0	0.9591162625690138	18546.0	311.2668125106642	124317.0	286.64077262117536
368	Feb25-FISH2-3R4-rep1-cp190-100x_Position005_4_cmle.ics	1	1	0	1	1	1	1	9.747	1.0	0.269071097614188	1.090757966091723	0.0	0.9472876967182999	25994.0	436.9639882350824	204417.0	471.3293179283831
369	Feb25-FISH2-3R4-rep1-cp190-100x_Position005_4_cmle.ics	2	1	0	1	1	1	1	7.3644	1.0	0.27785289249321804	1.0438606182347039	0.0	0.9745316640247698	15532.0	261.9562736172506	95945.0	221.2227525530593
370	Feb25-FISH2-3R4-rep1-cp190-100x_Position005_4_cmle.ics	3	1	0	1	1	1	1	8.4474	1.0	0.28505852439946944	1.0586383317345418	0.0	0.9566891679960797	18424.0	313.6193313824835	125550.0	289.4837311275897
371	Feb25-FISH2-3R4-rep1-cp190-100x_Position005_4_cmle.ics	4	1	0	1	0	0	0	6.7146	0.0	0.2905533903515732	1.6762817809604804	0.0	0.9956171517551027	6672.0	119.63668584411364	27623.0	63.69103229739076
372	Feb25-FISH2-3R4-rep1-cp190-100x_Position005_4_cmle.ics	5	1	0	1	0	1	1	7.5809999999999995	1.0	0.2835260080389503	1.0556351020711197	0.0	0.964237591154219	15558.0	265.34594383293074	97163.0	224.03112518956587
373	Feb25-FISH2-3R4-rep1-cp190-100x_Position005_4_cmle.ics	7	1	0	1	1	1	1	9.747	1.0	0.30060567995737963	1.3831293571096928	0.0	0.955281316667488	18808.0	328.1457836748263	132980.0	306.6152653552121
374	Feb25-FISH2-3R4-rep1-cp190-100x_Position005_4_cmle.ics	8	1	0	1	1	1	1	8.4474	1.0	0.28994592823115545	1.2022721433104084	0.0	0.9629737694210222	17682.0	302.86524052487425	119050.0	274.49652083424576
375	Feb25-FISH2-3R4-rep1-cp190-100x_Position005_4_cmle.ics	9	1	0	1	1	1	1	8.8806	1.0	0.29679457613330545	1.1440008460359097	0.0	0.9607341462710209	17852.0	308.3729337026384	122189.0	281.7341905436006
376	Feb25-FISH2-3R4-rep1-cp190-100x_Position005_4_cmle.ics	10	1	0	1	1	1	1	8.014199999999999	1.0	0.2923353336522288	1.1639011586805752	0.0	0.9763190729888924	16582.0	281.55949881166214	108560.0	250.30946914544913
377	Feb25-FISH2-3R4-rep1-cp190-100x_Position005_4_cmle.ics	11	1	0	1	1	1	1	7.797599999999999	1.0	0.2888396883032296	1.2201156429774365	0.0	0.9707095965997998	14132.0	242.39551494880357	84900.0	195.75602367767715
378	Feb25-FISH2-3R4-rep1-cp190-100x_Position005_4_cmle.ics	12	1	0	1	2	1	1	9.097199999999999	1.0	0.2970019891060695	1.2081411541171487	0.0	0.9610839069319657	18876.0	325.312051395467	132898.0	306.4261959330499
379	Feb25-FISH2-3R4-rep1-cp190-100x_Position005_4_cmle.ics	13	1	0	1	1	1	1	7.5809999999999995	1.0	0.3095162723997539	1.413472084575727	0.0	0.9768175247060922	10912.0	191.00911550327123	59631.0	137.4926672311374
380	Feb25-FISH2-3R4-rep1-cp190-100x_Position005_4_cmle.ics	15	1	0	1	1	1	1	8.8806	1.0	0.29728313976605064	1.173288452811382	0.0	0.9558122446530064	18060.0	309.90835844557694	124433.0	286.9082366817951
381	Feb25-FISH2-3R4-rep1-cp190-100x_Position005_4_cmle.ics	16	1	0	1	1	1	1	6.7146	1.0	0.2809383856116532	1.2915962945060886	0.0	0.98840843159259	11054.0	189.36100848780765	57924.0	133.5567952356392
382	Feb25-FISH2-3R4-rep1-cp190-100x_Position005_4_cmle.ics	17	1	0	1	1	3	1	9.747	3.0	0.2751941052536704	1.0688709481284344	0.0	0.9465781962952372	29422.0	492.81146852863094	248944.0	573.9963198871102
383	Feb25-FISH2-3R4-rep1-cp190-100x_Position005_4_cmle.ics	18	1	0	1	1	1	1	9.097199999999999	1.0	0.29550462760715973	1.2746022721935066	0.0	0.9559906105292741	18046.0	309.5954905622006	123916.0	285.7161770323091
384	Feb25-FISH2-3R4-rep1-cp190-100x_Position005_4_cmle.ics	19	1	0	1	1	1	1	8.014199999999999	1.0	0.305716861757391	1.3597270868737905	0.0	0.9876703862370196	13894.0	240.9854374877751	85148.0	196.32784339348473
385	Feb25-FISH2-3R4-rep1-cp190-100x_Position005_4_cmle.ics	20	1	0	1	1	1	1	8.664	1.0	0.2979588054815832	1.190419794472239	0.0	0.9623492195116863	17608.0	300.415731823602	119927.0	276.5186413615169
386	Feb25-FISH2-3R4-rep1-cp190-100x_Position005_4_cmle.ics	21	1	0	1	1	1	1	8.664	1.0	0.2982194525288552	1.2735996635231124	0.0	0.9595277044698571	17140.0	294.5678394580549	115228.0	265.6840411817595
387	Feb25-FISH2-3R4-rep1-cp190-100x_Position005_4_cmle.ics	22	1	0	1	1	1	1	8.2308	1.0	0.29478434625764877	1.0971829897437388	0.0	0.9740828406392626	19888.0	335.2656901996295	143190.0	330.15671413906466
388	Feb25-FISH2-3R4-rep1-cp190-100x_Position005_4_cmle.ics	23	1	0	1	1	1	1	8.4474	1.0	0.30042493459690744	1.2844198528181214	0.0	0.9738984915465044	15856.0	274.29927459396436	102904.0	237.26829046557938
389	Feb25-FISH2-3R4-rep1-cp190-100x_Position005_4_cmle.ics	24	1	0	1	1	1	1	9.097199999999999	1.0	0.3063007155209769	1.281078889397413	0.0	0.9687273619891722	17654.0	305.56305009347096	122071.0	281.4621150336599
390	Feb25-FISH2-3R4-rep1-cp190-100x_Position005_4_cmle.ics	25	1	0	1	0	1	1	6.7146	1.0	0.29880017173239587	1.1725889066552726	0.0	0.9821393873594633	11216.0	192.51323187576804	61055.0	140.77601914770997
391	Feb25-FISH2-3R4-rep1-cp190-100x_Position005_4_cmle.ics	26	1	0	1	1	0	1	7.147799999999999	0.0	0.2992634695989681	1.3020111992511068	0.0	0.983164951375169	10650.0	184.5454800731172	56536.0	130.35644940684517
392	Feb25-FISH2-3R4-rep1-cp190-100x_Position005_4_cmle.ics	27	1	0	1	1	1	1	8.664	1.0	0.29039688028310817	1.1783113089248765	0.0	0.966900693100648	17016.0	293.50530708494887	112475.0	259.3363811913632
393	Feb25-FISH2-3R4-rep1-cp190-100x_Position005_4_cmle.ics	28	1	0	1	1	1	1	9.747	1.0	0.292854846678598	1.1386931975027266	0.0	0.9410082315727502	30142.0	505.90594496491804	266292.0	613.9960312977149
394	Feb25-FISH2-3R4-rep1-cp190-100x_Position005_4_cmle.ics	29	1	0	1	0	1	1	7.3644	1.0	0.3066059796590023	1.4047257203129861	0.0	0.9889850979650571	10786.0	188.82524627158634	58325.0	134.48139082450552
395	Feb25-FISH2-3R4-rep1-cp190-100x_Position005_4_cmle.ics	30	1	0	1	1	1	1	9.5304	1.0	0.2875744694688965	1.1770746844511055	0.0	0.9598627291029301	19598.0	338.38100749715113	138346.0	318.98778388353264
396	Feb25-FISH2-3R4-rep1-cp190-100x_Position005_4_cmle.ics	31	1	0	1	2	1	1	9.747	1.0	0.24848273282669867	1.1235350837161782	0.0	0.9445220093640998	28566.0	483.72268398338633	226306.0	521.799325022384
397	Feb25-FISH2-3R4-rep1-cp190-100x_Position005_4_cmle.ics	32	1	0	1	1	1	1	8.014199999999999	1.0	0.302127836608783	1.1798821711194019	0.0	0.967779777674825	15484.0	264.8390707854149	99585.0	229.61559031733188
398	Feb25-FISH2-3R4-rep1-cp190-100x_Position005_4_cmle.ics	33	1	0	1	0	0	0	6.0648	0.0	0.29628285327198367	1.2202163775851187	0.0	0.9892214547705961	8434.0	145.50851515654637	39644.0	91.40814844143502
399	Feb25-FISH2-3R4-rep1-cp190-100x_Position005_4_cmle.ics	34	1	0	1	2	2	2	9.747	2.0	0.2732846511170169	1.0443463863509455	0.0	0.9348236746573134	29704.0	498.1539064055797	251654.0	580.2448337171044
400	Feb25-FISH2-3R4-rep1-cp190-100x_Position005_4_cmle.ics	35	1	0	1	1	1	1	9.5304	1.0	0.30179269995350966	1.2831485063087062	0.0	0.9607985807352232	19172.0	330.47584693014977	137129.0	316.18171697168657
401	Feb25-FISH2-3R4-rep1-cp190-100x_Position005_4_cmle.ics	36	1	0	1	1	1	1	9.747	1.0	0.2697521789348653	1.0201706002218942	0.0	0.9412741886572764	29244.0	485.48662628438836	244237.0	563.1432739100687
402	Feb25-FISH2-3R4-rep1-cp190-100x_Position005_4_cmle.ics	37	1	0	1	1	1	1	9.747	1.0	0.30119830255390406	1.3284371812836826	0.0	0.9510951071458738	18710.0	324.08328858395816	132072.0	304.521667363465
403	Feb25-FISH2-3R4-rep1-cp190-100x_Position005_4_cmle.ics	38	1	0	1	1	1	1	8.8806	1.0	0.29975418903560713	1.2135379520350165	0.0	0.9642752084825045	18404.0	315.1618234148215	128536.0	296.36862496388585
404	Feb25-FISH2-3R4-rep1-cp190-100x_Position005_4_cmle.ics	39	1	0	1	2	1	1	9.747	1.0	0.26499415328479026	1.0601682259837106	0.0	0.9352700390490423	30052.0	501.0392110704026	252175.0	581.4461162652325
405	Feb25-FISH2-3R4-rep1-cp190-100x_Position005_4_cmle.ics	40	1	0	1	1	1	1	8.664	1.0	0.3026308098633558	1.2763030665989679	0.0	0.9558507841202504	16598.0	284.8193129631511	110615.0	255.04773332280632
406	Feb25-FISH2-3R4-rep1-cp190-100x_Position005_4_cmle.ics	41	1	0	1	1	1	1	9.313799999999999	1.0	0.3130776656397265	1.4045449653762139	0.0	0.9658733397092258	17162.0	299.62351251296167	118291.0	272.7464758169153
407	Feb25-FISH2-3R4-rep1-cp190-100x_Position005_4_cmle.ics	42	1	0	1	1	1	1	8.664	1.0	0.2789199254987634	1.215577354579685	0.0	0.9612058386629672	18298.0	313.75258178601126	122919.0	283.4173695457762
408	Feb25-FISH2-3R4-rep1-cp190-100x_Position005_4_cmle.ics	43	1	0	1	1	1	1	8.664	1.0	0.3017010310144007	1.3498369191635	0.0	0.9838699008182655	14962.0	262.06756283607695	94525.0	217.94862353512875
409	Feb25-FISH2-3R4-rep1-cp190-100x_Position005_4_cmle.ics	45	1	0	1	1	1	1	9.747	1.0	0.2993754170153797	1.3247652632212656	0.0	0.9450787624907708	17908.0	311.52023039220956	123297.0	284.28893346745065
410	Feb25-FISH2-3R4-rep1-cp190-100x_Position005_4_cmle.ics	46	1	0	1	1	1	1	8.4474	1.0	0.2876583999446081	1.1097671148047035	0.0	0.9652348210399277	18154.0	310.0664071516284	123359.0	284.4318883964025
411	Feb25-FISH2-3R4-rep1-cp190-100x_Position005_4_cmle.ics	47	1	0	1	1	1	0	8.2308	1.0	0.3061587328659244	1.5849850820750744	0.0	0.9834208923386998	10880.0	193.71115524339828	59046.0	136.14381830473644
412	Feb25-FISH2-3R4-rep1-cp190-100x_Position005_4_cmle.ics	48	1	0	1	2	2	1	9.747	2.0	0.2739974408483056	1.1198527636726723	0.0	0.9420808821776895	29806.0	495.89275413798674	253281.0	583.9962477397614
413	Feb25-FISH2-3R4-rep1-cp190-100x_Position005_4_cmle.ics	49	1	0	1	1	1	2	9.747	1.0	0.29688636200271723	1.1376702555993672	0.0	0.9496677795413933	30494.0	513.1872062402031	272829.0	629.068553403498
414	Feb25-FISH2-3R4-rep1-cp190-100x_Position005_4_cmle.ics	50	1	0	1	2	1	1	8.664	1.0	0.296458854070529	1.112544098466537	0.0	0.9487440304874268	18230.0	309.4009026713434	126019.0	290.565115993371
415	Feb25-FISH2-3R4-rep1-cp190-100x_Position005_4_cmle.ics	51	1	0	1	0	1	0	8.4474	1.0	0.28704739829975046	1.5925974877600997	0.0	0.9847078176666386	10828.0	193.34485299429238	56764.0	130.88215462944245
416	Feb25-FISH2-3R4-rep1-cp190-100x_Position005_4_cmle.ics	52	1	0	1	1	1	1	9.747	1.0	0.26886892199636664	1.2877948187623272	0.0	0.9471154766890777	20032.0	347.6820226514981	138239.0	318.74107134485763
417	Feb25-FISH2-3R4-rep1-cp190-100x_Position005_4_cmle.ics	53	1	0	1	1	1	1	7.3644	1.0	0.293038120606899	1.1059869415466594	0.0	0.973150695177427	13630.0	231.7855030290654	80999.0	186.76139177701026
418	Feb25-FISH2-3R4-rep1-cp190-100x_Position005_4_cmle.ics	54	1	0	1	1	1	1	6.9312	1.0	0.2899825300262252	1.2555524402236353	0.0	0.989826106564527	10190.0	177.35502818058586	52086.0	120.09597466755585
419	Feb25-FISH2-3R4-rep1-cp190-100x_Position005_4_cmle.ics	55	1	0	1	1	2	2	9.747	2.0	0.3025877439812957	1.1093093846051874	0.0	0.948706027410651	29606.0	498.1639246129595	263493.0	607.542307972935
420	Feb25-FISH2-3R4-rep1-cp190-100x_Position005_4_cmle.ics	56	1	0	1	1	1	1	9.097199999999999	1.0	0.29351289156041604	1.1664625283950922	0.0	0.9624830344784185	17900.0	309.2583815977815	122002.0	281.3030200320844
421	Feb25-FISH2-3R4-rep1-cp190-100x_Position005_4_cmle.ics	57	1	0	1	1	1	1	8.2308	1.0	0.29025364523793684	1.1650614690807903	0.0	0.9668344184331134	16352.0	279.67285603075095	105930.0	244.24541328829613
422	Feb25-FISH2-3R4-rep1-cp190-100x_Position005_4_cmle.ics	58	1	0	1	1	1	1	8.664	1.0	0.30944684479153406	1.261984835454099	0.0	0.970592461256472	16732.0	290.01399895215536	113211.0	261.0333945415019
423	Feb25-FISH2-3R4-rep1-cp190-100x_Position005_4_cmle.ics	59	1	0	1	1	2	1	9.747	2.0	0.300199873493582	1.097557754079691	0.0	0.9450249069880736	29228.0	495.544398723102	257441.0	593.5880623275016
424	Feb25-FISH2-3R4-rep1-cp190-100x_Position005_4_cmle.ics	60	1	0	1	1	1	1	9.097199999999999	1.0	0.304023760961516	1.2983026061719154	0.0	0.9635485279612188	17694.0	304.7015646686514	122030.0	281.3675803225788
425	Feb25-FISH2-3R4-rep1-cp190-100x_Position005_4_cmle.ics	61	1	0	1	1	1	1	8.4474	1.0	0.28902427417859655	1.2198386543402917	0.0	0.9624301325602785	18058.0	307.47632765194015	122672.0	282.8478555546291
426	Feb25-FISH2-3R4-rep1-cp190-100x_Position005_4_cmle.ics	63	1	0	1	1	1	1	8.8806	1.0	0.30368826862328446	1.2360646318424078	0.0	0.9614581279005636	17802.0	306.88106442342144	123081.0	283.79089694077953
427	Feb25-FISH2-3R4-rep1-cp190-100x_Position005_4_cmle.ics	64	1	0	1	0	1	0	6.7146	1.0	0.3111808505203562	1.2987855736400304	0.0	0.9810832970229179	10350.0	178.05181552607374	55232.0	127.34978444953431
428	Feb25-FISH2-3R4-rep1-cp190-100x_Position005_4_cmle.ics	66	1	0	1	1	0	1	7.147799999999999	0.0	0.28722906640599255	1.2026770563879166	0.0	0.9846926362598195	11720.0	201.88065052119472	63941.0	147.4303405179547
429	Feb25-FISH2-3R4-rep1-cp190-100x_Position005_4_cmle.ics	67	1	0	1	2	1	1	9.747	1.0	0.30239520286182825	1.401911362761368	0.0	0.960397418463498	18680.0	325.2852773125405	132016.0	304.39254678247613
430	Feb25-FISH2-3R4-rep1-cp190-100x_Position005_4_cmle.ics	68	1	0	1	1	1	0	6.9312	1.0	0.2624414278065639	1.0216600475794861	0.0	0.9669606240248821	15788.0	262.9260208272186	95561.0	220.33735428342172
431	Feb25-FISH2-3R4-rep1-cp190-100x_Position005_4_cmle.ics	69	1	0	1	1	1	1	9.747	1.0	0.27612674321120356	1.24748099658805	0.0	0.957741091839919	20594.0	355.5135731326477	146029.0	336.7026664502652
432	Feb25-FISH2-3R4-rep1-cp190-100x_Position005_4_cmle.ics	70	1	0	1	1	1	1	9.5304	1.0	0.30686765540074584	1.3541322868847159	0.0	0.9643396434393079	17504.0	305.1599555540609	120630.0	278.1395657978586
433	Feb25-FISH2-3R4-rep1-cp190-100x_Position005_4_cmle.ics	71	1	0	1	1	1	1	9.097199999999999	1.0	0.2966205853054331	1.266739433079791	0.0	0.9697561002923883	18340.0	316.42317385033436	127196.0	293.2789539187965
434	Feb25-FISH2-3R4-rep1-cp190-100x_Position005_4_cmle.ics	72	1	0	1	2	1	1	9.747	1.0	0.2962369143368689	1.3429670207085131	0.0	0.949746469753647	18580.0	323.9399061729349	129617.0	298.86111332190194
435	Feb25-FISH2-3R4-rep1-cp190-100x_Position005_4_cmle.ics	73	1	0	1	1	1	1	9.747	1.0	0.32514606090111003	1.486642944108017	0.0	0.9657939389758001	17852.0	318.60102744592274	127892.0	294.88373828251457
436	Feb25-FISH2-3R4-rep1-cp190-100x_Position005_4_cmle.ics	74	1	0	1	1	0	1	8.4474	0.0	0.2882108956646536	1.2357763452176593	0.0	0.9684182946436908	15610.0	268.26341820563266	98454.0	227.00781572629003
437	Feb25-FISH2-3R4-rep1-cp190-100x_Position005_4_cmle.ics	75	1	0	1	1	1	1	9.747	1.0	0.2904443467938368	1.1930646565944685	0.0	0.9551029904760375	20420.0	354.7847808898704	147873.0	340.9544227242539
438	Feb25-FISH2-3R4-rep1-cp190-100x_Position005_4_cmle.ics	77	1	0	1	1	1	1	9.747	1.0	0.3151826044274143	1.8384831671573862	0.0	0.9817707227238157	14428.0	260.7832760783026	91488.0	210.94613774114634
439	Feb25-FISH2-3R4-rep1-cp190-100x_Position005_4_cmle.ics	78	1	0	1	0	1	1	7.147799999999999	1.0	0.29031464065523394	1.023979057957427	0.0	0.974410447433266	13294.0	225.37672052356464	77659.0	179.06027141089197
440	Feb25-FISH2-3R4-rep1-cp190-100x_Position005_4_cmle.ics	79	1	0	1	0	1	0	7.797599999999999	1.0	0.3048468469964957	1.2925552906028022	0.0	0.969169099021667	13824.0	237.38484142178604	84385.0	194.5685754775122
441	Feb25-FISH2-3R4-rep1-cp190-100x_Position005_4_cmle.ics	80	1	0	1	1	1	1	7.797599999999999	1.0	0.2816386692968008	1.1148103658236515	0.0	0.9599238280312874	16304.0	276.4702885004255	103887.0	239.53481780686505
442	Feb25-FISH2-3R4-rep1-cp190-100x_Position005_4_cmle.ics	81	1	0	1	1	1	1	9.747	1.0	0.2839876625469412	1.2625555792795948	0.0	0.9627101873020237	21278.0	363.59058736326523	155532.0	358.6139678991341
443	Feb25-FISH2-3R4-rep1-cp190-100x_Position005_4_cmle.ics	82	1	0	1	1	1	1	9.5304	1.0	0.29894114161071894	1.2094820995330426	0.0	0.9701614809484315	19360.0	334.4197579125246	138492.0	319.32441968396773
444	Feb25-FISH2-3R4-rep1-cp190-100x_Position005_4_cmle.ics	83	1	0	1	0	1	1	8.014199999999999	1.0	0.311115267708847	1.5835083394926506	0.0	0.9892695606772426	11070.0	196.43587820028964	61088.0	140.85210806150695
445	Feb25-FISH2-3R4-rep1-cp190-100x_Position005_4_cmle.ics	84	1	0	1	1	1	1	8.4474	1.0	0.2957022034217371	1.1184289169297146	0.0	0.9610239084864843	18038.0	306.7953210444292	123875.0	285.62164232122797
446	Feb25-FISH2-3R4-rep1-cp190-100x_Position005_4_cmle.ics	85	1	0	1	1	1	1	9.747	1.0	0.29635011440656506	1.2096790890181803	0.0	0.9591474373476976	20384.0	352.01422257287885	148974.0	343.49302557548026
447	Feb25-FISH2-3R4-rep1-cp190-100x_Position005_4_cmle.ics	86	1	0	1	1	1	1	8.014199999999999	1.0	0.2982220591816356	1.1907899564481126	0.0	0.9592911712872827	16388.0	279.86883697529305	107729.0	248.39341195256162
448	Feb25-FISH2-3R4-rep1-cp190-100x_Position005_4_cmle.ics	87	1	0	1	1	1	1	8.664	1.0	0.30125902096938284	1.1861128234427247	0.0	0.9709678586889896	18256.0	312.20544166603673	127307.0	293.5348893561136
449	Feb25-FISH2-3R4-rep1-cp190-100x_Position005_4_cmle.ics	88	1	0	1	1	1	1	9.097199999999999	1.0	0.2961631360367493	1.2803230431573285	0.0	0.9666279166479347	17402.0	300.9144486440193	117473.0	270.8603930446144
450	Feb25-FISH2-3R4-rep1-cp190-100x_Position005_4_cmle.ics	89	1	0	1	1	1	1	8.014199999999999	1.0	0.29103359941789925	1.0591405842840524	0.0	0.9624176042106596	16684.0	282.5048656352044	109319.0	252.05951416277958
451	Feb25-FISH2-3R4-rep1-cp190-100x_Position005_4_cmle.ics	90	1	0	1	1	1	1	9.747	1.0	0.3118265288112378	1.3668508801578476	0.0	0.958171047946177	20490.0	357.2853302603653	154008.0	355.10004351651
452	Feb25-FISH2-3R4-rep1-cp190-100x_Position005_4_cmle.ics	91	1	0	1	0	0	0	7.147799999999999	0.0	0.28864420792341094	1.298744267127531	0.0	0.9943448789294501	10298.0	178.71534422594587	52794.0	121.72842772720007
453	Feb25-FISH2-3R4-rep1-cp190-100x_Position005_4_cmle.ics	92	1	0	1	1	1	1	9.747	1.0	0.2738123919883933	1.0139780966295517	0.0	0.9424071593069723	33810.0	561.9677199428407	305892.0	705.3027278540874
454	Feb25-FISH2-3R4-rep1-cp190-100x_Position005_4_cmle.ics	93	1	0	1	2	1	1	8.014199999999999	1.0	0.2889219325569815	1.1073881573387996	0.0	0.9659510528122723	17396.0	294.624781963246	115968.0	267.39027743054015
455	Feb25-FISH2-3R4-rep1-cp190-100x_Position005_4_cmle.ics	94	1	0	1	1	1	1	8.014199999999999	1.0	0.29228892144374446	1.4158260596910701	0.0	0.9933018193609694	11406.0	201.7446140102911	61927.0	142.7866110516786
456	Feb25-FISH2-3R4-rep1-cp190-100x_Position005_4_cmle.ics	95	1	0	1	2	1	1	8.4474	1.0	0.2856586521822114	1.1641374736203682	0.0	0.97044887024779	17538.0	298.26626118573125	116726.0	269.13801672321017
457	Feb25-FISH2-3R4-rep1-cp190-100x_Position005_4_cmle.ics	96	1	0	1	1	2	2	9.747	2.0	0.3140152598788636	1.179282960579584	0.0	0.9442739369670355	28008.0	476.940139528508	246986.0	569.481711001823
458	Feb25-FISH2-3R4-rep1-cp190-100x_Position005_4_cmle.ics	97	1	0	1	1	1	1	9.097199999999999	1.0	0.3060246492704766	1.3478490465712134	0.0	0.9605917697752484	17858.0	308.8580986709785	124137.0	286.2257421822828
459	Feb25-FISH2-3R4-rep1-cp190-100x_Position005_4_cmle.ics	98	1	0	1	1	1	2	9.097199999999999	1.0	0.2944612925896697	1.248965771540973	0.0	0.9575012213516215	18846.0	322.9330370514525	132013.0	304.38562960849464
460	Feb25-FISH2-3R4-rep1-cp190-100x_Position005_4_cmle.ics	99	1	0	1	1	1	1	8.8806	1.0	0.30587274653407637	1.3096439420820936	0.0	0.9748156297537013	16554.0	287.0659382410863	110764.0	255.39128629722296
461	Feb25-FISH2-3R4-rep1-cp190-100x_Position005_4_cmle.ics	100	1	0	1	1	1	1	8.4474	1.0	0.3011361141473545	1.0860579220301843	0.0	0.9592505867198882	17620.0	299.3029946134741	120688.0	278.27329782816844
462	Feb25-FISH2-3R4-rep1-cp190-100x_Position005_4_cmle.ics	102	1	0	1	1	1	1	9.313799999999999	1.0	0.30279457057256826	1.361781825818981	0.0	0.9695933085348692	16516.0	287.6678508428902	109826.0	253.2285165656604
463	Feb25-FISH2-3R4-rep1-cp190-100x_Position005_4_cmle.ics	103	1	0	1	3	2	1	9.747	2.0	0.2967530943404608	1.0604847297077293	0.0	0.9482493884041774	32528.0	545.2546378166852	300509.0	692.8910120065382
464	Feb25-FISH2-3R4-rep1-cp190-100x_Position005_4_cmle.ics	104	1	0	1	1	1	0	6.9312	1.0	0.3008710916850697	1.2858538243468551	0.0	0.9869682256771201	10116.0	176.63750789350567	52478.0	120.99981873447753
465	Feb25-FISH2-3R4-rep1-cp190-100x_Position005_4_cmle.ics	105	1	0	1	1	1	1	9.313799999999999	1.0	0.305207346688171	1.3309792774345683	0.0	0.957867861227806	17532.0	303.7026241740063	120592.0	278.05194826075905
466	Feb25-FISH2-3R4-rep1-cp190-100x_Position005_4_cmle.ics	106	1	0	1	1	1	0	7.797599999999999	1.0	0.29974642468388646	1.2835069063365738	0.0	0.9761357322013555	13796.0	238.16342058545993	83422.0	192.34816262943679
467	Feb25-FISH2-3R4-rep1-cp190-100x_Position006_5_cmle.ics	1	1	0	1	1	1	1	9.5304	1.0	0.29146083041938503	1.2964522346855218	0.0	0.9505806805519426	19676.0	337.94744041950423	140110.0	323.05508218468015
468	Feb25-FISH2-3R4-rep1-cp190-100x_Position006_5_cmle.ics	2	1	0	1	0	2	1	9.5304	2.0	0.3042181206445472	1.3861784608125205	0.0	0.9559611112026781	18816.0	327.0606818850824	133862.0	308.6489145057858
469	Feb25-FISH2-3R4-rep1-cp190-100x_Position006_5_cmle.ics	3	1	0	1	1	1	1	7.147799999999999	1.0	0.28476316208873487	1.052896494679823	0.0	0.9666395702390715	15814.0	262.66447222380407	99788.0	230.0836524234163
470	Feb25-FISH2-3R4-rep1-cp190-100x_Position006_5_cmle.ics	4	1	0	1	1	1	2	9.5304	1.0	0.3007007416129518	1.1136826470688035	0.0	0.9561553100528543	28902.0	486.4334371721003	253357.0	584.1714828139606
471	Feb25-FISH2-3R4-rep1-cp190-100x_Position006_5_cmle.ics	5	1	0	1	1	1	1	9.313799999999999	1.0	0.2953583645057319	1.2906984341309868	0.0	0.9526709450089897	19080.0	326.80489581226107	134684.0	310.5442201767287
472	Feb25-FISH2-3R4-rep1-cp190-100x_Position006_5_cmle.ics	6	1	0	1	0	0	0	6.2814	0.0	0.2841236930854339	1.1645751137840294	0.0	0.9902571313710371	9016.0	155.19133468722677	42909.0	98.93633945801471
473	Feb25-FISH2-3R4-rep1-cp190-100x_Position006_5_cmle.ics	7	1	0	1	0	1	1	8.8806	1.0	0.2864471848492127	1.1068705566622035	0.0	0.959229146485578	19026.0	324.49807299517187	132074.0	304.526278812786
474	Feb25-FISH2-3R4-rep1-cp190-100x_Position006_5_cmle.ics	8	1	0	1	1	1	1	8.8806	1.0	0.29624761968596636	1.2705004217192515	0.0	0.9559688222969263	18100.0	311.05972442103166	124629.0	287.36015871525586
475	Feb25-FISH2-3R4-rep1-cp190-100x_Position006_5_cmle.ics	9	1	0	1	0	1	0	6.7146	1.0	0.30850611154272967	1.2899138755275197	0.0	0.9769504085765319	10082.0	174.56699195596187	52872.0	121.90827425072021
476	Feb25-FISH2-3R4-rep1-cp190-100x_Position006_5_cmle.ics	10	1	0	1	0	1	1	9.5304	1.0	0.29236792091652597	1.671526874339917	0.0	0.986072049336786	12978.0	232.61545248315733	75171.0	173.32362845553203
477	Feb25-FISH2-3R4-rep1-cp190-100x_Position006_5_cmle.ics	11	1	0	1	1	1	1	9.5304	1.0	0.2888631504207858	1.1517412423226006	0.0	0.9549923754556319	21034.0	360.54848774071377	154171.0	355.4758766361739
478	Feb25-FISH2-3R4-rep1-cp190-100x_Position006_5_cmle.ics	12	1	0	1	1	1	1	7.5809999999999995	1.0	0.29460082242889296	1.202681103515134	0.0	0.9852308108591981	13420.0	231.79693979536074	79345.0	182.94772318851935
479	Feb25-FISH2-3R4-rep1-cp190-100x_Position006_5_cmle.ics	14	1	0	1	0	1	0	7.3644	1.0	0.31313579760221877	1.4962664507620151	0.0	0.9792459293695785	10396.0	183.05870230288915	55775.0	128.6017929401937
480	Feb25-FISH2-3R4-rep1-cp190-100x_Position006_5_cmle.ics	15	1	0	1	1	1	1	9.5304	1.0	0.3137326831007681	1.4449865278819713	0.0	0.9639168971978856	19350.0	338.6432781326505	141767.0	326.87566794715264
481	Feb25-FISH2-3R4-rep1-cp190-100x_Position006_5_cmle.ics	16	1	0	1	1	1	1	9.5304	1.0	0.29662120159165667	1.3278621410401397	0.0	0.95317772805622	18956.0	328.99569302797227	133658.0	308.1785466750409
482	Feb25-FISH2-3R4-rep1-cp190-100x_Position006_5_cmle.ics	17	1	0	1	1	1	1	9.313799999999999	1.0	0.28801751654901914	1.291313348984187	0.0	0.9600085537882781	19098.0	329.1497901732199	133188.0	307.09485608459914
483	Feb25-FISH2-3R4-rep1-cp190-100x_Position006_5_cmle.ics	18	1	0	1	2	1	1	9.5304	1.0	0.28301384190867807	1.1291906083646452	0.0	0.9468345278351076	28036.0	467.2909710543042	234829.0	541.4510163039487
484	Feb25-FISH2-3R4-rep1-cp190-100x_Position006_5_cmle.ics	19	1	0	1	1	1	1	8.8806	1.0	0.285618440010819	1.1860833404207718	0.0	0.9441092249962135	18080.0	312.3681639649592	122170.0	281.69038177505087
485	Feb25-FISH2-3R4-rep1-cp190-100x_Position006_5_cmle.ics	20	1	0	1	1	1	1	7.147799999999999	1.0	0.29809891906649355	1.1677144044693637	0.0	0.9746049475921642	13416.0	228.71167711996839	79779.0	183.94840769118264
486	Feb25-FISH2-3R4-rep1-cp190-100x_Position006_5_cmle.ics	21	1	0	1	1	1	1	8.2308	1.0	0.3014015051186891	1.2678263272633088	0.0	0.9746624686122534	14838.0	256.90911191590214	93306.0	215.13794517396164
487	Feb25-FISH2-3R4-rep1-cp190-100x_Position006_5_cmle.ics	22	1	0	1	1	1	1	7.797599999999999	1.0	0.29065467908022075	1.056214806478455	0.0	0.9732852652114291	17388.0	293.11190113170494	116235.0	268.0059059148976
488	Feb25-FISH2-3R4-rep1-cp190-100x_Position006_5_cmle.ics	23	1	0	1	2	1	1	9.5304	1.0	0.3105312924717571	1.3436056071573579	0.0	0.9586434687591976	20258.0	351.164452525097	151085.0	348.3604103338263
489	Feb25-FISH2-3R4-rep1-cp190-100x_Position006_5_cmle.ics	24	1	0	1	1	2	1	9.313799999999999	2.0	0.3077256313403369	1.3153860579138286	0.0	0.955342480200664	18698.0	323.4874426287255	133367.0	307.50758079883116
490	Feb25-FISH2-3R4-rep1-cp190-100x_Position006_5_cmle.ics	25	1	0	1	1	1	1	8.8806	1.0	0.3060955414888565	1.285149773644192	0.0	0.9571802232478338	17216.0	296.1960493641347	117517.0	270.96184492967706
491	Feb25-FISH2-3R4-rep1-cp190-100x_Position006_5_cmle.ics	26	1	0	1	1	1	1	8.8806	1.0	0.2896564518216628	1.1613935959209325	0.0	0.9545376211716987	18602.0	318.1121385170305	128397.0	296.0481292360744
492	Feb25-FISH2-3R4-rep1-cp190-100x_Position006_5_cmle.ics	27	1	0	1	1	1	1	8.664	1.0	0.2884515739690273	1.256766433198398	0.0	0.9511829307791768	18424.0	316.1002877595719	126295.0	291.20149599967294
493	Feb25-FISH2-3R4-rep1-cp190-100x_Position006_5_cmle.ics	28	1	0	1	1	1	1	8.2308	1.0	0.2877138520290581	1.1707345797736923	0.0	0.9684800753678519	16388.0	277.71555408198134	105814.0	243.97794922767642
494	Feb25-FISH2-3R4-rep1-cp190-100x_Position006_5_cmle.ics	29	1	0	1	1	1	1	9.313799999999999	1.0	0.2877072473911652	1.2750927898225275	0.0	0.9558628800197019	18394.0	317.6767604695996	125824.0	290.11549968457064
495	Feb25-FISH2-3R4-rep1-cp190-100x_Position006_5_cmle.ics	30	1	0	1	1	1	1	8.2308	1.0	0.28121530459103783	1.0491904906926848	0.0	0.9570857925280242	20294.0	338.3003046166681	144160.0	332.39326705976373
496	Feb25-FISH2-3R4-rep1-cp190-100x_Position006_5_cmle.ics	31	1	0	1	1	1	1	9.097199999999999	1.0	0.29707286082027107	1.2412185803792848	0.0	0.9532237510181037	18640.0	320.5529082644851	130429.0	300.7333617462397
497	Feb25-FISH2-3R4-rep1-cp190-100x_Position006_5_cmle.ics	32	1	0	1	2	1	1	9.5304	1.0	0.2959503903579694	1.1252933625568544	0.0	0.9391364529674787	29932.0	501.0022794747184	264903.0	610.7933797442604
498	Feb25-FISH2-3R4-rep1-cp190-100x_Position006_5_cmle.ics	33	1	0	1	1	1	1	8.664	1.0	0.2826489248183469	1.2381285253824388	0.0	0.9531748206060681	16540.0	285.39556592497183	106341.0	245.19306612376755
499	Feb25-FISH2-3R4-rep1-cp190-100x_Position006_5_cmle.ics	34	1	0	1	1	0	1	8.014199999999999	0.0	0.3073453638731028	1.429861531782589	0.0	0.9781587970670427	11868.0	210.103213259072	67399.0	155.40353639401368
500	Feb25-FISH2-3R4-rep1-cp190-100x_Position006_5_cmle.ics	35	1	0	1	1	1	2	9.5304	1.0	0.3060523111958119	1.3384554334368175	0.0	0.9628987730772519	19884.0	343.7660257002492	145857.0	336.30608180865676
501	Feb25-FISH2-3R4-rep1-cp190-100x_Position006_5_cmle.ics	36	1	0	1	1	1	1	7.5809999999999995	1.0	0.2812556975362097	1.1339084997329112	0.0	0.968567657328118	16250.0	273.08682423668654	103301.0	238.18366315580363
502	Feb25-FISH2-3R4-rep1-cp190-100x_Position006_5_cmle.ics	37	1	0	1	2	1	1	8.014199999999999	1.0	0.2850948757336148	1.06292319891773	0.0	0.9614976853238208	18030.0	303.3866150568028	121552.0	280.2654439348529
503	Feb25-FISH2-3R4-rep1-cp190-100x_Position006_5_cmle.ics	38	1	0	1	0	1	1	9.5304	1.0	0.3060576015314677	1.3523523605804544	0.0	0.9541234282980903	21104.0	366.2789614511932	159486.0	367.7308032068082
504	Feb25-FISH2-3R4-rep1-cp190-100x_Position006_5_cmle.ics	39	1	0	1	1	1	1	9.5304	1.0	0.28533015432452435	1.1658261287861496	0.0	0.9463686173442343	22710.0	387.7985544274891	171899.0	396.3517634177741
505	Feb25-FISH2-3R4-rep1-cp190-100x_Position006_5_cmle.ics	40	1	0	1	1	0	1	8.2308	0.0	0.2980180632499369	1.137357254492851	0.0	0.9709823892149091	16254.0	277.64661758901303	106374.0	245.2691550375645
506	Feb25-FISH2-3R4-rep1-cp190-100x_Position006_5_cmle.ics	41	1	0	1	1	1	1	9.313799999999999	1.0	0.2991788490267795	1.234451290788288	0.0	0.9620293973376312	19316.0	330.65123423846705	138075.0	318.36293250053325
507	Feb25-FISH2-3R4-rep1-cp190-100x_Position006_5_cmle.ics	42	1	0	1	0	1	1	9.5304	1.0	0.29673196159272014	1.3300170415726187	0.0	0.964805588379572	18052.0	312.77225914719867	124235.0	286.4517031990132
508	Feb25-FISH2-3R4-rep1-cp190-100x_Position006_5_cmle.ics	43	1	0	1	1	1	1	9.313799999999999	1.0	0.2703852299808892	1.0759986887760848	0.0	0.947994298252201	20984.0	356.9267408170164	148627.0	342.69293911828174
509	Feb25-FISH2-3R4-rep1-cp190-100x_Position006_5_cmle.ics	44	1	0	1	1	1	1	8.014199999999999	1.0	0.3176600932560028	1.4530861023219044	0.0	0.9730268219986918	11838.0	209.26894533852874	68261.0	157.39107105137714
510	Feb25-FISH2-3R4-rep1-cp190-100x_Position006_5_cmle.ics	46	1	0	1	2	2	2	9.5304	2.0	0.2734078259058369	1.0481326081545894	0.0	0.9382703440983564	33448.0	550.4606840562885	300770.0	693.4928061429323
511	Feb25-FISH2-3R4-rep1-cp190-100x_Position006_5_cmle.ics	47	1	0	1	0	1	1	7.3644	1.0	0.3039595311135701	1.3248968259221616	0.0	0.9809433288343085	11358.0	197.6994575217034	62753.0	144.69113962126352
512	Feb25-FISH2-3R4-rep1-cp190-100x_Position006_5_cmle.ics	48	1	0	1	0	1	1	6.7146	1.0	0.2898799448557421	1.2762928396334898	0.0	0.9899789325827769	10444.0	179.2631004299414	54036.0	124.59213775555902
513	Feb25-FISH2-3R4-rep1-cp190-100x_Position006_5_cmle.ics	49	1	0	1	2	1	1	9.5304	1.0	0.2889511737568351	1.0280009752407464	0.0	0.9464178173547487	32802.0	545.7372442779099	300287.0	692.3791411319039
514	Feb25-FISH2-3R4-rep1-cp190-100x_Position006_5_cmle.ics	50	1	0	1	0	0	1	9.097199999999999	0.0	0.32030992455370894	1.648788334486111	0.0	0.9804502749938502	13208.0	235.20425272928497	80782.0	186.26104952567863
515	Feb25-FISH2-3R4-rep1-cp190-100x_Position006_5_cmle.ics	51	1	0	1	1	1	1	9.097199999999999	1.0	0.3038485239283051	1.2676796581883114	0.0	0.9567620647478066	17822.0	307.9833655100585	123321.0	284.344270859303
516	Feb25-FISH2-3R4-rep1-cp190-100x_Position006_5_cmle.ics	52	1	0	1	1	1	1	9.5304	1.0	0.2982824312334335	1.3608554448598895	0.0	0.9504911956939209	17990.0	312.62717956649925	123918.0	285.7207884816301
517	Feb25-FISH2-3R4-rep1-cp190-100x_Position006_5_cmle.ics	53	1	0	1	1	1	1	8.014199999999999	1.0	0.2929613267552115	1.1216173737459663	0.0	0.9611609528814927	17412.0	294.3972140375215	116937.0	269.6245246265787
518	Feb25-FISH2-3R4-rep1-cp190-100x_Position006_5_cmle.ics	54	1	0	1	0	0	1	8.664	0.0	0.3101460016349167	1.4194314746929322	0.0	0.9777107289954475	13208.0	234.5489057617538	79490.0	183.28205326429395
519	Feb25-FISH2-3R4-rep1-cp190-100x_Position006_5_cmle.ics	55	1	0	1	1	0	0	7.5809999999999995	0.0	0.3154400449258406	1.3978172061525127	0.0	0.9734639980249282	11802.0	206.94308674950975	67712.0	156.1252282127547
520	Feb25-FISH2-3R4-rep1-cp190-100x_Position006_5_cmle.ics	56	1	0	1	1	1	2	9.5304	1.0	0.2765966806203413	1.0463323129968876	0.0	0.945158601474239	29476.0	492.23944573834285	250265.0	577.0421821636498
521	Feb25-FISH2-3R4-rep1-cp190-100x_Position006_5_cmle.ics	57	1	0	1	1	1	1	9.5304	1.0	0.2920059337986955	1.3101844600247403	0.0	0.9582169330600333	19062.0	330.498555652151	133728.0	308.3399474012769
522	Feb25-FISH2-3R4-rep1-cp190-100x_Position006_5_cmle.ics	58	1	0	1	1	1	0	8.2308	1.0	0.31380745837985885	1.4814540397811513	0.0	0.9744391736484469	11556.0	204.53504393142558	65436.0	150.8773988854238
523	Feb25-FISH2-3R4-rep1-cp190-100x_Position006_5_cmle.ics	59	1	0	1	0	0	0	8.8806	0.0	0.2846702242400529	1.4674654643184557	0.0	0.9899120979415129	12874.0	227.5528769494731	73285.0	168.97503174580174
524	Feb25-FISH2-3R4-rep1-cp190-100x_Position006_5_cmle.ics	60	1	0	1	1	1	1	9.5304	1.0	0.3020516192274599	1.368580361246731	0.0	0.9569787337023874	18720.0	327.3728532416175	132365.0	305.19724468899574
525	Feb25-FISH2-3R4-rep1-cp190-100x_Position006_5_cmle.ics	61	1	0	1	0	1	1	9.5304	1.0	0.3063877200165624	1.2257618998105926	0.0	0.93863701717469	20798.0	359.51077917536867	156114.0	359.95589965155347
526	Feb25-FISH2-3R4-rep1-cp190-100x_Position006_5_cmle.ics	62	1	0	1	1	2	1	9.5304	2.0	0.304509950700083	1.130113572759051	0.0	0.9421165554953536	30114.0	505.6546931796128	271161.0	625.2226046697599
527	Feb25-FISH2-3R4-rep1-cp190-100x_Position006_5_cmle.ics	63	1	0	1	1	1	2	9.5304	1.0	0.2482808999974551	1.1192619284314937	0.0	0.9338587532619291	29708.0	491.94728529131663	239914.0	553.1756262026647
528	Feb25-FISH2-3R4-rep1-cp190-100x_Position006_5_cmle.ics	64	1	0	1	1	1	1	9.313799999999999	1.0	0.2937605372037284	1.286479179563776	0.0	0.9510966062794769	18172.0	312.9496222359057	124846.0	287.8605009665875
529	Feb25-FISH2-3R4-rep1-cp190-100x_Position006_5_cmle.ics	65	1	0	1	1	1	1	8.014199999999999	1.0	0.296535856160948	1.2026928692164336	0.0	0.9675276064983679	16160.0	275.26507024313116	105190.0	242.53917703951544
530	Feb25-FISH2-3R4-rep1-cp190-100x_Position006_5_cmle.ics	66	1	0	1	0	1	1	8.4474	1.0	0.3138522544522145	1.5615934097157347	0.0	0.9768612856284292	11944.0	211.89525990704092	68764.0	158.5508505556159
531	Feb25-FISH2-3R4-rep1-cp190-100x_Position006_5_cmle.ics	67	1	0	1	1	1	1	7.797599999999999	1.0	0.27582306810249896	1.0222454455491619	0.0	0.9604669982979582	17646.0	296.49027388645914	115760.0	266.91068670115317
532	Feb25-FISH2-3R4-rep1-cp190-100x_Position006_5_cmle.ics	68	1	0	1	1	0	1	9.097199999999999	0.0	0.28653016660189673	1.1952435208427128	0.0	0.9493916927277941	18704.0	320.0171205430286	128754.0	296.871272939878
533	Feb25-FISH2-3R4-rep1-cp190-100x_Position006_5_cmle.ics	69	1	0	1	1	2	3	9.5304	2.0	0.30792355450160613	1.0526477138115757	0.0	0.9478237522273063	31254.0	523.5945878421154	288306.0	664.7542539742802
534	Feb25-FISH2-3R4-rep1-cp190-100x_Position006_5_cmle.ics	70	1	0	1	1	1	1	8.664	1.0	0.28934600004394234	1.1632482759263036	0.0	0.9533346443822245	18242.0	310.30101686150124	124621.0	287.3417129179718
535	Feb25-FISH2-3R4-rep1-cp190-100x_Position006_5_cmle.ics	71	1	0	1	1	1	1	9.313799999999999	1.0	0.3071980014281494	1.2855277684281885	0.0	0.9642073077886694	17358.0	302.36529546138513	119188.0	274.8147108373968
536	Feb25-FISH2-3R4-rep1-cp190-100x_Position006_5_cmle.ics	72	1	0	1	0	1	1	9.5304	1.0	0.3034236654613795	1.4733633465554377	0.0	0.9663245003358367	16518.0	289.58496616203297	109960.0	253.53748367016937
537	Feb25-FISH2-3R4-rep1-cp190-100x_Position006_5_cmle.ics	73	1	0	1	3	1	2	9.5304	1.0	0.2969975525496263	1.1154461055016398	0.0	0.9344228795706944	28576.0	480.7630472006178	247544.0	570.76830536239
538	Feb25-FISH2-3R4-rep1-cp190-100x_Position006_5_cmle.ics	74	1	0	1	1	1	1	8.8806	1.0	0.297949549109668	1.1495596959111123	0.0	0.9624486108925242	19146.0	327.343634451701	135976.0	313.52321643811337
539	Feb25-FISH2-3R4-rep1-cp190-100x_Position006_5_cmle.ics	75	1	0	1	1	1	1	7.3644	1.0	0.30269926023589594	1.3034694811834313	0.0	0.9677097390294773	11824.0	205.51550587561476	66516.0	153.36758151877945
540	Feb25-FISH2-3R4-rep1-cp190-100x_Position006_5_cmle.ics	76	1	0	1	1	1	1	8.014199999999999	1.0	0.2949476309488119	1.161819990027433	0.0	0.9704373531909382	18252.0	308.2073742858641	125925.0	290.3483778752826
541	Feb25-FISH2-3R4-rep1-cp190-100x_Position006_5_cmle.ics	77	1	0	1	1	1	1	9.5304	1.0	0.2775507913758699	1.0222912402954858	0.0	0.9391319489120709	28272.0	477.26948467669985	235494.0	542.9843232031908
542	Feb25-FISH2-3R4-rep1-cp190-100x_Position006_5_cmle.ics	78	1	0	1	1	1	1	8.664	1.0	0.308138553875873	1.3958843461034651	0.0	0.9739879393099711	12726.0	226.09443112647253	74935.0	172.77947743565062
543	Feb25-FISH2-3R4-rep1-cp190-100x_Position006_5_cmle.ics	79	1	0	1	1	1	1	9.313799999999999	1.0	0.29398313677451615	1.2240813290676869	0.0	0.9590549192066882	18810.0	323.6030503140076	131528.0	303.2673531481451
544	Feb25-FISH2-3R4-rep1-cp190-100x_Position006_5_cmle.ics	80	1	0	1	1	1	1	9.5304	1.0	0.288844202286477	1.2727428060703572	0.0	0.9431430831960984	20146.0	346.859305297378	144507.0	333.19335351696225
545	Feb25-FISH2-3R4-rep1-cp190-100x_Position006_5_cmle.ics	81	1	0	1	0	1	1	7.3644	1.0	0.30194721540475367	1.4211848785706238	0.0	0.9875584857457045	10110.0	178.91416228833535	52525.0	121.1081877935217
546	Feb25-FISH2-3R4-rep1-cp190-100x_Position006_5_cmle.ics	82	1	0	1	1	1	1	8.8806	1.0	0.30299345115436616	1.2765058817424622	0.0	0.9652856593486111	17810.0	307.22368281295064	123023.0	283.6571649104697
547	Feb25-FISH2-3R4-rep1-cp190-100x_Position006_5_cmle.ics	83	1	0	1	1	1	1	8.4474	1.0	0.2996458816755161	1.2235345585845434	0.0	0.958001047928074	16474.0	281.7205239409287	108837.0	250.94815487641165
548	Feb25-FISH2-3R4-rep1-cp190-100x_Position006_5_cmle.ics	84	1	0	1	0	2	0	8.4474	2.0	0.2935387350470185	1.2137772701475422	0.0	0.9710825964634102	17546.0	298.58547432641114	118406.0	273.0116341528744
549	Feb25-FISH2-3R4-rep1-cp190-100x_Position006_5_cmle.ics	85	1	0	1	1	1	1	9.5304	1.0	0.30898580970723194	1.3511703326539044	0.0	0.9657035614619686	21164.0	368.2049550295301	160931.0	371.0625753412516
550	Feb25-FISH2-3R4-rep1-cp190-100x_Position006_5_cmle.ics	88	1	0	1	1	1	1	8.664	1.0	0.30531945287863815	1.4068316231789193	0.0	0.9808333586924217	15090.0	263.3131070283722	96313.0	222.07125922812864
551	Feb25-FISH2-3R4-rep1-cp190-100x_Position006_5_cmle.ics	89	1	0	1	1	1	1	9.5304	1.0	0.29740012340382255	1.3285525317885334	0.0	0.9552390825122089	19066.0	330.35389398756394	135000.0	311.27282916945126
552	Feb25-FISH2-3R4-rep1-cp190-100x_Position006_5_cmle.ics	90	1	0	1	1	1	1	9.097199999999999	1.0	0.29753030782631806	1.3282561984636245	0.0	0.9588193518021007	17570.0	303.498600802491	119453.0	275.4257278724331
553	Feb25-FISH2-3R4-rep1-cp190-100x_Position006_5_cmle.ics	91	1	0	1	1	1	1	9.097199999999999	1.0	0.2938711014054672	1.277258390999742	0.0	0.9733765770460798	17844.0	309.15376725746626	121504.0	280.1547691511482
554	Feb25-FISH2-3R4-rep1-cp190-100x_Position006_5_cmle.ics	92	1	0	1	1	1	1	8.4474	1.0	0.2902631664439874	1.151114789204871	0.0	0.973039041082402	18950.0	319.35907576302986	132155.0	304.71304251028766
555	Feb25-FISH2-3R4-rep1-cp190-100x_Position006_5_cmle.ics	93	1	0	1	1	1	1	7.5809999999999995	1.0	0.3057151918649902	1.3285302441991786	0.0	0.9719013344447672	11884.0	207.16063646786156	67356.0	155.30439023361157
556	Feb25-FISH2-3R4-rep1-cp190-100x_Position007_6_cmle.ics	1	1	0	1	1	1	1	8.8806	1.0	0.2797675342756089	1.0455292341648361	0.0	0.9451460190127402	25974.0	435.1361244343844	208200.0	480.05187431910934
557	Feb25-FISH2-3R4-rep1-cp190-100x_Position007_6_cmle.ics	2	1	0	1	1	1	1	8.8806	1.0	0.3006664121574772	1.2950421568714103	0.0	0.9523499889907728	18664.0	322.1424894052343	131469.0	303.13131539317476
558	Feb25-FISH2-3R4-rep1-cp190-100x_Position007_6_cmle.ics	3	1	0	1	1	1	1	8.8806	1.0	0.29429623861041115	1.2393544286858893	0.0	0.9559689938152325	18204.0	313.5009120845975	125290.0	288.884242715856
559	Feb25-FISH2-3R4-rep1-cp190-100x_Position007_6_cmle.ics	4	1	0	1	0	1	1	7.797599999999999	1.0	0.3067867253926152	1.4094365556773647	0.0	0.9787965862210137	12112.0	211.99845568843787	69425.0	160.07493455621596
560	Feb25-FISH2-3R4-rep1-cp190-100x_Position007_6_cmle.ics	6	1	0	1	0	0	0	7.3644	0.0	0.3124200522840311	1.6099285671123142	0.0	0.9779630560821719	9128.0	162.6093800107131	45836.0	105.68519553934051
561	Feb25-FISH2-3R4-rep1-cp190-100x_Position007_6_cmle.ics	7	1	0	1	1	1	2	8.8806	1.0	0.2974758581188	1.3161177750470558	0.0	0.9598652716212848	16996.0	294.29883115437895	113637.0	262.015633246881
562	Feb25-FISH2-3R4-rep1-cp190-100x_Position007_6_cmle.ics	8	1	0	1	1	1	1	8.8806	1.0	0.3029874209314636	1.1652715842885812	0.0	0.9456405873275454	23354.0	394.74760793148437	184726.0	425.927293638193
563	Feb25-FISH2-3R4-rep1-cp190-100x_Position007_6_cmle.ics	9	1	0	1	1	1	1	8.2308	1.0	0.30072451082814705	1.1980584460898285	0.0	0.9729611438031059	17116.0	290.87178592167805	115468.0	266.237415100283
564	Feb25-FISH2-3R4-rep1-cp190-100x_Position007_6_cmle.ics	10	1	0	1	1	1	1	8.8806	1.0	0.29514445825574037	1.2755401395511352	0.0	0.9613718164886685	17222.0	296.2599198533552	115456.0	266.2097464043568
565	Feb25-FISH2-3R4-rep1-cp190-100x_Position007_6_cmle.ics	11	1	0	1	0	1	0	6.7146	1.0	0.29378384554801307	1.2803532812389182	0.0	0.975510982038203	10250.0	176.0745026677829	52890.0	121.94977729460948
566	Feb25-FISH2-3R4-rep1-cp190-100x_Position007_6_cmle.ics	12	1	0	1	1	1	1	8.8806	1.0	0.27762002033497596	1.171341330524413	0.0	0.9548259627609872	19788.0	342.7909083705642	137912.0	317.9870993808694
567	Feb25-FISH2-3R4-rep1-cp190-100x_Position007_6_cmle.ics	13	1	0	1	1	1	1	8.8806	1.0	0.2818821489967488	1.216626034607984	0.0	0.9493825927816896	18462.0	317.3942003138474	125235.0	288.75742785952764
568	Feb25-FISH2-3R4-rep1-cp190-100x_Position007_6_cmle.ics	14	1	0	1	1	1	1	8.4474	1.0	0.29221332347794815	1.1886888466124619	0.0	0.955528633959463	16348.0	279.60687045577123	106248.0	244.9786337303397
569	Feb25-FISH2-3R4-rep1-cp190-100x_Position007_6_cmle.ics	15	1	0	1	1	1	1	6.497999999999999	1.0	0.29832273506603696	1.2719027712145232	0.0	0.9828921505501441	9884.0	169.36977296506734	50468.0	116.36531216684347
570	Feb25-FISH2-3R4-rep1-cp190-100x_Position007_6_cmle.ics	16	1	0	1	1	0	1	6.497999999999999	0.0	0.29488372488317965	1.311428708909544	0.0	0.9891740602299866	9812.0	168.95440582714164	49629.0	114.43080917667184
571	Feb25-FISH2-3R4-rep1-cp190-100x_Position007_6_cmle.ics	17	1	0	1	0	0	0	7.147799999999999	0.0	0.3092693688613671	1.435102763506705	0.0	0.9874484979965502	9310.0	164.75743208967415	46975.0	108.31141592766647
572	Feb25-FISH2-3R4-rep1-cp190-100x_Position007_6_cmle.ics	18	1	0	1	0	0	0	6.0648	0.0	0.29490627890297383	1.1683070256684176	0.0	0.9879091604111535	9656.0	164.5787642421706	48452.0	111.71697125124633
573	Feb25-FISH2-3R4-rep1-cp190-100x_Position007_6_cmle.ics	19	1	0	1	0	1	1	7.5809999999999995	1.0	0.30681236299417436	1.1622941352754552	0.0	0.9678968856249509	13842.0	235.7040329821868	84822.0	195.57617715415702
574	Feb25-FISH2-3R4-rep1-cp190-100x_Position007_6_cmle.ics	20	1	0	1	1	1	1	8.8806	1.0	0.3023851904486684	1.2924112759099315	0.0	0.9569989552664631	17382.0	300.49089977375036	118496.0	273.21914937232077
575	Feb25-FISH2-3R4-rep1-cp190-100x_Position007_6_cmle.ics	21	1	0	1	1	1	1	6.7146	1.0	0.296700125533479	1.218909044389848	0.0	0.9828623058814212	11494.0	196.08110101239154	63116.0	145.5281176730303
576	Feb25-FISH2-3R4-rep1-cp190-100x_Position007_6_cmle.ics	22	1	0	1	1	1	1	7.5809999999999995	1.0	0.2756833488000391	1.0360622300106377	0.0	0.9677778068886046	16588.0	279.3296549145201	105480.0	243.2078371910646
577	Feb25-FISH2-3R4-rep1-cp190-100x_Position007_6_cmle.ics	23	1	0	1	1	1	1	6.7146	1.0	0.27788018702150213	1.0114189416454176	0.0	0.9727256130798129	11898.0	204.36060625546284	64330.0	148.32726741089482
578	Feb25-FISH2-3R4-rep1-cp190-100x_Position007_6_cmle.ics	24	1	0	1	0	1	1	8.8806	1.0	0.3031982272005467	1.3101114443227784	0.0	0.9524250803696721	16888.0	292.5874363764094	113633.0	262.00641034823894
579	Feb25-FISH2-3R4-rep1-cp190-100x_Position007_6_cmle.ics	25	1	0	1	1	1	1	8.8806	1.0	0.2908698270009395	1.2606687220431685	0.0	0.9471279330108652	16800.0	287.507940156576	110430.0	254.62117426061118
580	Feb25-FISH2-3R4-rep1-cp190-100x_Position007_6_cmle.ics	26	1	0	1	1	1	1	7.5809999999999995	1.0	0.28722799553956685	1.0223416227616842	0.0	0.9623920271619221	17982.0	299.3180533193689	121519.0	280.1893550210559
581	Feb25-FISH2-3R4-rep1-cp190-100x_Position007_6_cmle.ics	27	1	0	1	1	1	1	8.8806	1.0	0.283623415625604	1.1957009393641833	0.0	0.9517907669130508	17216.0	296.64074909210944	113121.0	260.8258793220556
582	Feb25-FISH2-3R4-rep1-cp190-100x_Position007_6_cmle.ics	28	1	0	1	1	1	1	8.8806	1.0	0.30394744513713656	1.2750579067209256	0.0	0.9508823677480475	18060.0	310.18922143165605	125820.0	290.10627678592857
583	Feb25-FISH2-3R4-rep1-cp190-100x_Position007_6_cmle.ics	29	1	0	1	1	1	1	8.8806	1.0	0.295061258608625	1.195158012075609	0.0	0.9453279792151265	18974.0	326.21483789286293	133496.0	307.8050192800375
584	Feb25-FISH2-3R4-rep1-cp190-100x_Position007_6_cmle.ics	30	1	0	1	1	1	1	8.664	1.0	0.2861359150289347	1.1916147207418446	0.0	0.9514495697474947	16606.0	285.93430456440785	107636.0	248.17897955913378
585	Feb25-FISH2-3R4-rep1-cp190-100x_Position007_6_cmle.ics	31	1	0	1	0	1	0	7.5809999999999995	1.0	0.29359382098360987	1.1413669613966624	0.0	0.9655646409110724	14588.0	247.36669837303623	89772.0	206.98951422370354
586	Feb25-FISH2-3R4-rep1-cp190-100x_Position007_6_cmle.ics	32	1	0	1	1	1	1	8.8806	1.0	0.30822578854709093	1.4918282976344763	0.0	0.9626989299093159	16110.0	282.3161167906475	106746.0	246.12688461127593
587	Feb25-FISH2-3R4-rep1-cp190-100x_Position007_6_cmle.ics	33	1	0	1	0	1	1	8.8806	1.0	0.30216669461483064	1.2604620076478128	0.0	0.9487780212697373	19018.0	327.87688917127434	135564.0	312.57325787798146
588	Feb25-FISH2-3R4-rep1-cp190-100x_Position007_6_cmle.ics	34	1	0	1	1	1	1	7.797599999999999	1.0	0.29348793773391135	1.1233069677391634	0.0	0.9616774267965406	16192.0	274.9971763824062	104959.0	242.0065546429366
589	Feb25-FISH2-3R4-rep1-cp190-100x_Position007_6_cmle.ics	35	1	0	1	1	1	1	8.8806	1.0	0.27075414001434794	1.0661461084769293	0.0	0.9415272146989473	23766.0	396.0204834281868	179265.0	413.3357312671236
590	Feb25-FISH2-3R4-rep1-cp190-100x_Position007_6_cmle.ics	36	1	0	1	1	1	1	8.8806	1.0	0.2976896072860835	1.3494902184229725	0.0	0.9541289524997476	17132.0	296.238072468801	115045.0	265.26209356888535
591	Feb25-FISH2-3R4-rep1-cp190-100x_Position007_6_cmle.ics	37	1	0	1	2	2	1	8.8806	2.0	0.30185276885933476	1.0173869570878715	0.0	0.9444770649135505	28564.0	474.9712360028138	249402.0	575.0523417816258
592	Feb25-FISH2-3R4-rep1-cp190-100x_Position007_6_cmle.ics	38	1	0	1	1	1	1	8.8806	1.0	0.32964020809137456	1.3366751658098466	0.0	0.9484828752160597	19740.0	341.36713975208096	149732.0	345.2407648681502
593	Feb25-FISH2-3R4-rep1-cp190-100x_Position007_6_cmle.ics	39	1	0	1	1	1	1	8.2308	1.0	0.2920190937366401	1.1866377101041814	0.0	0.9715990197537054	16268.0	279.8553106284562	105434.0	243.10177385668095
594	Feb25-FISH2-3R4-rep1-cp190-100x_Position007_6_cmle.ics	40	1	0	1	2	2	2	8.8806	2.0	0.3111493343964963	1.1753502645446445	0.0	0.9367166425698669	24490.0	416.36635683347316	201021.0	463.499076981276
595	Feb25-FISH2-3R4-rep1-cp190-100x_Position007_6_cmle.ics	41	1	0	1	1	1	1	8.014199999999999	1.0	0.296224040737965	1.220308976134585	0.0	0.9632859036868986	15742.0	268.2642540378495	101082.0	233.06726013412205
596	Feb25-FISH2-3R4-rep1-cp190-100x_Position007_6_cmle.ics	42	1	0	1	1	1	1	8.8806	1.0	0.27507775758602643	1.0573646776230763	0.0	0.9540345674625088	25788.0	432.12630831986627	204234.0	470.907370315509
597	Feb25-FISH2-3R4-rep1-cp190-100x_Position007_6_cmle.ics	43	1	0	1	1	1	1	8.2308	1.0	0.29326859117831416	1.2574539422953348	0.0	0.9599484299771229	15256.0	262.365181697725	95955.0	221.24580979966444
598	Feb25-FISH2-3R4-rep1-cp190-100x_Position007_6_cmle.ics	44	1	0	1	1	1	1	8.8806	1.0	0.2827094532668424	1.0552297344387007	0.0	0.9431869445844818	28686.0	474.5145422870743	242912.0	560.0881887348871
599	Feb25-FISH2-3R4-rep1-cp190-100x_Position007_6_cmle.ics	45	1	0	1	1	1	1	8.8806	1.0	0.2876051786786369	1.1147149569870327	0.0	0.9451014305347682	19400.0	330.1177009081489	136262.0	314.1826536910205
600	Feb25-FISH2-3R4-rep1-cp190-100x_Position007_6_cmle.ics	46	1	0	1	2	1	2	8.8806	1.0	0.2914393654892913	1.1687323629273874	0.0	0.9509966028316497	19042.0	323.4513213600253	133388.0	307.556001016702
601	Feb25-FISH2-3R4-rep1-cp190-100x_Position007_6_cmle.ics	47	1	0	1	1	1	1	8.014199999999999	1.0	0.29365905480900045	1.3336149738100722	0.0	0.9599558521219533	13830.0	239.13388982750618	82876.0	191.0892369647959
602	Feb25-FISH2-3R4-rep1-cp190-100x_Position007_6_cmle.ics	48	1	0	1	1	1	1	8.014199999999999	1.0	0.29418964977380613	1.2566140122793799	0.0	0.9695232344561391	14816.0	253.77266926591992	91978.0	212.07594282479843
603	Feb25-FISH2-3R4-rep1-cp190-100x_Position007_6_cmle.ics	49	1	0	1	1	1	1	8.8806	1.0	0.27407306362702877	1.0377693630275555	0.0	0.9550290532365036	22292.0	378.8316973195879	163844.0	377.7791512773302
604	Feb25-FISH2-3R4-rep1-cp190-100x_Position007_6_cmle.ics	50	1	0	1	1	1	1	8.8806	1.0	0.29192542229966506	1.3207091541936238	0.0	0.9443035549197267	16952.0	292.9644533597337	112135.0	258.55243480678826
605	Feb25-FISH2-3R4-rep1-cp190-100x_Position007_6_cmle.ics	51	1	0	1	1	0	1	8.8806	0.0	0.30354766720962817	1.2552048492555774	0.0	0.9588022294517577	18890.0	325.29724579507626	134504.0	310.1291897378361
606	Feb25-FISH2-3R4-rep1-cp190-100x_Position007_6_cmle.ics	52	1	0	1	1	1	1	8.8806	1.0	0.3087237947316601	1.3568798731172973	0.0	0.9663071811547206	16900.0	294.30673427598737	114786.0	264.6649108818121
607	Feb25-FISH2-3R4-rep1-cp190-100x_Position007_6_cmle.ics	53	1	0	1	1	1	1	8.8806	1.0	0.30061179738172955	1.2147643781052235	0.0	0.9540480883671171	20308.0	345.16664217536874	149203.0	344.0210365227381
608	Feb25-FISH2-3R4-rep1-cp190-100x_Position007_6_cmle.ics	54	1	0	1	0	1	1	6.9312	1.0	0.30162563689508787	1.285075026079342	0.0	0.9851276509598517	10362.0	180.84775487230138	54472.0	125.59743370754335
609	Feb25-FISH2-3R4-rep1-cp190-100x_Position007_6_cmle.ics	55	1	0	1	1	2	1	8.8806	2.0	0.30176368221330063	1.1909969384515444	0.0	0.9654863237600106	18512.0	319.7520638001654	130103.0	299.98169550691205
610	Feb25-FISH2-3R4-rep1-cp190-100x_Position007_6_cmle.ics	56	1	0	1	1	1	1	8.014199999999999	1.0	0.28997034596164967	1.157271572253468	0.0	0.9551055865032142	15890.0	270.09718384229285	101423.0	233.85351224335747
611	Feb25-FISH2-3R4-rep1-cp190-100x_Position007_6_cmle.ics	57	1	0	1	1	1	1	8.8806	1.0	0.31754052500584895	1.334203345635507	0.0	0.957214260715779	18340.0	317.5232205458269	131605.0	303.44489394700474
612	Feb25-FISH2-3R4-rep1-cp190-100x_Position007_6_cmle.ics	58	1	0	1	2	1	1	8.8806	1.0	0.3106677256203096	1.1293708976665875	0.0	0.9425277166826971	25054.0	422.74466680074994	207844.0	479.2310363399662
613	Feb25-FISH2-3R4-rep1-cp190-100x_Position007_6_cmle.ics	59	1	0	1	1	0	1	6.7146	0.0	0.27875687254789683	1.0169880256529085	0.0	0.9669321839162499	13352.0	223.98128385232965	76596.0	176.60928609676512
614	Feb25-FISH2-3R4-rep1-cp190-100x_Position007_6_cmle.ics	60	1	0	1	1	1	1	8.8806	1.0	0.2845083565374845	1.2305910798394608	0.0	0.9510460284331191	18050.0	309.77850238137944	121629.0	280.4429847337125
615	Feb25-FISH2-3R4-rep1-cp190-100x_Position007_6_cmle.ics	61	1	0	1	1	1	1	8.014199999999999	1.0	0.30248059310996034	1.3058893197471435	0.0	0.979792020445157	12920.0	225.23392083924242	75948.0	175.11517651675175
616	Feb25-FISH2-3R4-rep1-cp190-100x_Position007_6_cmle.ics	62	1	0	1	1	1	1	8.8806	1.0	0.294042039542871	1.0370886998867075	0.0	0.9433352787975375	30194.0	497.9867891244974	267522.0	616.8320726301478
617	Feb25-FISH2-3R4-rep1-cp190-100x_Position007_6_cmle.ics	63	1	0	1	0	1	1	6.7146	1.0	0.30404262015933864	1.189086850196981	0.0	0.976150898189653	10618.0	182.23879656139866	56729.0	130.80145426632444
618	Feb25-FISH2-3R4-rep1-cp190-100x_Position007_6_cmle.ics	64	1	0	1	1	1	0	6.7146	1.0	0.30098813053084206	1.2244374064609986	0.0	0.9715952091835747	10968.0	188.46893672462625	59257.0	136.630326208105
619	Feb25-FISH2-3R4-rep1-cp190-100x_Position007_6_cmle.ics	65	1	0	1	0	0	0	6.2814	0.0	0.2756798093251403	1.553028445963001	0.0	0.9933750260469915	5952.0	105.53578370768378	22671.0	52.273083778523194
620	Feb25-FISH2-3R4-rep1-cp190-100x_Position007_6_cmle.ics	66	1	0	1	1	1	0	6.9312	1.0	0.31015960770233175	1.3804840421634816	0.0	0.9797856696538919	9664.0	168.90027493456546	49751.0	114.7121075852546
621	Feb25-FISH2-3R4-rep1-cp190-100x_Position007_6_cmle.ics	67	1	0	1	1	1	1	8.8806	1.0	0.31590603159933694	1.3700672075782174	0.0	0.9599106641812718	17866.0	310.2305480094809	126210.0	291.00550940352923
622	Feb25-FISH2-3R4-rep1-cp190-100x_Position007_6_cmle.ics	68	1	0	1	1	1	1	8.664	1.0	0.27931715629734166	1.1007289209830982	0.0	0.956192799632758	18894.0	320.47153436240217	129065.0	297.588353309298
623	Feb25-FISH2-3R4-rep1-cp190-100x_Position007_6_cmle.ics	69	1	0	1	1	1	1	8.8806	1.0	0.2967133773055965	1.2530395731337372	0.0	0.9560524407688231	18918.0	324.8931506128432	133277.0	307.3000655793849
624	Feb25-FISH2-3R4-rep1-cp190-100x_Position007_6_cmle.ics	70	1	0	1	1	1	1	8.8806	1.0	0.2850429979053886	1.2288904825093245	0.0	0.9528099071288523	18260.0	312.5991007247768	123874.0	285.61933659656745
625	Feb25-FISH2-3R4-rep1-cp190-100x_Position007_6_cmle.ics	71	1	0	1	0	1	1	6.9312	1.0	0.30033186770407616	1.3014528230538112	0.0	0.9694928945658716	10780.0	186.95917162166558	57677.0	132.98728124449215
626	Feb25-FISH2-3R4-rep1-cp190-100x_Position007_6_cmle.ics	72	1	0	1	0	0	0	6.2814	0.0	0.289767382336923	1.228539345714598	0.0	0.9764326774352919	9530.0	164.15028867351793	47091.0	108.57887998828615
627	Feb25-FISH2-3R4-rep1-cp190-100x_Position007_6_cmle.ics	73	1	0	1	1	1	1	8.8806	1.0	0.2885025291677461	1.1022906254436096	0.0	0.9493968513067121	19392.0	330.75810296992074	136390.0	314.47778644756636
628	Feb25-FISH2-3R4-rep1-cp190-100x_Position007_6_cmle.ics	74	1	0	1	1	1	1	8.4474	1.0	0.2937614037532024	1.2108565730848204	0.0	0.9618578428260851	16806.0	287.337758157383	111037.0	256.02074912954345
629	Feb25-FISH2-3R4-rep1-cp190-100x_Position007_6_cmle.ics	75	1	0	1	1	1	1	8.8806	1.0	0.28066032408053415	1.08451332727008	0.0	0.9462349963347927	31148.0	510.2018588069918	273848.0	631.4180868325622
630	Feb25-FISH2-3R4-rep1-cp190-100x_Position007_6_cmle.ics	76	1	0	1	1	1	1	8.8806	1.0	0.3012547146876351	1.2617021681649732	0.0	0.959278519014169	17918.0	309.0286985862811	123787.0	285.4187385511027
631	Feb25-FISH2-3R4-rep1-cp190-100x_Position007_6_cmle.ics	77	1	0	1	1	1	1	8.2308	1.0	0.2842684369343616	1.1093210814157375	0.0	0.9592825490691171	17554.0	299.5600344346183	116601.0	268.8498011406458
632	Feb25-FISH2-3R4-rep1-cp190-100x_Position007_6_cmle.ics	78	1	0	1	1	1	1	8.8806	1.0	0.31284398223571563	1.2356864386558102	0.0	0.9537002877469665	18836.0	325.3309478620267	135963.0	313.4932420175267
633	Feb25-FISH2-3R4-rep1-cp190-100x_Position007_6_cmle.ics	79	1	0	1	1	1	1	8.8806	1.0	0.30456779213357105	1.3326754550122033	0.0	0.9431522556398081	18450.0	320.54319417308295	130050.0	299.8594920999048
634	Feb25-FISH2-3R4-rep1-cp190-100x_Position007_6_cmle.ics	80	1	0	1	1	1	1	8.8806	1.0	0.28058738670691163	1.1670998269335102	0.0	0.9473034562095722	18530.0	316.52650893708227	125638.0	289.68663489771495
635	Feb25-FISH2-3R4-rep1-cp190-100x_Position007_6_cmle.ics	81	1	0	1	1	1	1	7.3644	1.0	0.2961967352776067	1.225844689736306	0.0	0.9650382046698823	13918.0	237.54289012783624	84029.0	193.74773749836905
636	Feb25-FISH2-3R4-rep1-cp190-100x_Position007_6_cmle.ics	82	1	0	1	1	1	1	7.3644	1.0	0.26577825188650867	1.0724434955860829	0.0	0.9617102551786695	15188.0	255.25168321991535	90737.0	209.2145385211
637	Feb25-FISH2-3R4-rep1-cp190-100x_Position007_6_cmle.ics	83	1	0	1	2	1	1	8.8806	1.0	0.2933688418121614	1.111201088756211	0.0	0.9385691824749821	25060.0	418.50197150331775	202047.0	465.8647504829639
638	Feb25-FISH2-3R4-rep1-cp190-100x_Position007_6_cmle.ics	84	1	0	1	1	1	1	7.797599999999999	1.0	0.30029484351022123	1.1728192593497324	0.0	0.9593566838198908	15954.0	269.51458562316265	103837.0	239.41953157383935
639	Feb25-FISH2-3R4-rep1-cp190-100x_Position007_6_cmle.ics	85	1	0	1	0	0	1	7.5809999999999995	0.0	0.29478397709663434	1.1056614240817448	0.0	0.9640643653794636	15532.0	263.3605885476719	98825.0	227.8632395753409
640	Feb25-FISH2-3R4-rep1-cp190-100x_Position007_6_cmle.ics	86	1	0	1	1	1	2	8.8806	1.0	0.293072213198987	1.0040910634345819	0.0	0.9274218042331674	31816.0	522.1810650312568	288888.0	666.0961857266996
641	Feb25-FISH2-3R4-rep1-cp190-100x_Position007_6_cmle.ics	87	1	0	1	1	1	1	7.797599999999999	1.0	0.30269812961667264	1.3940042446867318	0.0	0.9732167954563852	11822.0	205.93891544051223	66499.0	153.32838419955067
642	Feb25-FISH2-3R4-rep1-cp190-100x_Position007_6_cmle.ics	88	1	0	1	1	1	1	8.8806	1.0	0.302279898466012	1.279757405427761	0.0	0.9555011918975528	17996.0	309.273883725005	124808.0	287.772883429488
643	Feb25-FISH2-3R4-rep1-cp190-100x_Position007_6_cmle.ics	89	1	0	1	1	1	1	8.8806	1.0	0.2753219154610934	1.067034261356589	0.0	0.9398722708341427	29626.0	489.4828316842846	251596.0	580.1111016867947
644	Feb25-FISH2-3R4-rep1-cp190-100x_Position007_6_cmle.ics	90	1	0	1	1	1	1	8.8806	1.0	0.2949539081805515	1.1490265566755575	0.0	0.9545698035923698	21444.0	363.3916299954964	160365.0	369.7575351834004
645	Feb25-FISH2-3R4-rep1-cp190-100x_Position007_6_cmle.ics	91	1	0	1	1	1	1	8.8806	1.0	0.305875942207602	1.2783967387332789	0.0	0.9633472677199466	16608.0	286.14283671819993	111307.0	256.6432947878823
646	Feb25-FISH2-3R4-rep1-cp190-100x_Position007_6_cmle.ics	92	1	0	1	2	1	1	8.8806	1.0	0.3008530701290116	1.1793362401576906	0.0	0.9459378682829265	24188.0	407.25341950207115	194022.0	447.3613100823354
647	Feb25-FISH2-3R4-rep1-cp190-100x_Position007_6_cmle.ics	93	1	0	1	1	1	1	8.014199999999999	1.0	0.3016401893114261	1.3545767072117496	0.0	0.9787725686052371	13726.0	237.6523173664029	83049.0	191.48812733106487
648	Feb25-FISH2-3R4-rep1-cp190-100x_Position007_6_cmle.ics	94	1	0	1	0	1	1	7.797599999999999	1.0	0.2949476686172087	1.1676600245803606	0.0	0.9624245647809484	15182.0	258.72200530560224	95530.0	220.26587681894577
649	Feb25-FISH2-3R4-rep1-cp190-100x_Position007_6_cmle.ics	95	1	0	1	0	1	1	7.3644	1.0	0.3079466255779712	1.4291208996318712	0.0	0.9703066675787286	10632.0	185.94542552663222	57205.0	131.89897920472933
650	Feb25-FISH2-3R4-rep1-cp190-100x_Position007_6_cmle.ics	96	1	0	1	1	1	1	8.8806	1.0	0.27456674838522876	1.1768663189435462	0.0	0.9409158378870258	18920.0	322.94839987331903	128227.0	295.65615604378695
651	Feb25-FISH2-3R4-rep1-cp190-100x_Position007_6_cmle.ics	97	1	0	1	1	1	1	8.8806	1.0	0.30191425535237887	1.3434642481837014	0.0	0.9556513165871457	16776.0	291.4185924933151	112266.0	258.8544847373157
652	Feb25-FISH2-3R4-rep1-cp190-100x_Position008_7_cmle.ics	1	1	0	1	1	1	0	9.747	1.0	0.29521267390557887	1.3927567856321885	0.0	0.9921227498462174	17680.0	311.1060032025146	120106.0	276.931366075749
653	Feb25-FISH2-3R4-rep1-cp190-100x_Position008_7_cmle.ics	2	1	0	1	0	0	1	9.747	0.0	0.29732041879351734	1.7351198428844066	0.0	0.9867875219555546	13346.0	239.3648775977828	79052.0	182.27214586298862
654	Feb25-FISH2-3R4-rep1-cp190-100x_Position008_7_cmle.ics	3	1	0	1	1	1	1	9.747	1.0	0.3092104007920678	1.2835491229055416	0.0	0.9629329941283762	23116.0	401.6932043065121	183768.0	423.71840941342015
655	Feb25-FISH2-3R4-rep1-cp190-100x_Position008_7_cmle.ics	4	1	0	1	1	1	0	8.8806	1.0	0.28937502046460994	1.4796800004283064	0.0	0.99258976405904	12962.0	228.8641281060132	74647.0	172.11542873342242
656	Feb25-FISH2-3R4-rep1-cp190-100x_Position008_7_cmle.ics	5	1	0	1	1	2	2	9.747	2.0	0.30271565544887985	1.064454667598911	0.0	0.9528132436705398	36792.0	612.5057678995164	365108.0	841.8385193511114
657	Feb25-FISH2-3R4-rep1-cp190-100x_Position008_7_cmle.ics	6	1	0	1	0	1	1	9.5304	1.0	0.2843199327375662	1.5422102322691458	0.0	0.9930464081070786	12396.0	220.56870281959675	69199.0	159.5538407829397
658	Feb25-FISH2-3R4-rep1-cp190-100x_Position008_7_cmle.ics	7	1	0	1	1	1	1	9.747	1.0	0.3274924598078272	1.4527654590861352	0.0	0.9691431073575325	20466.0	358.22351599438684	157552.0	363.27153171337324
659	Feb25-FISH2-3R4-rep1-cp190-100x_Position008_7_cmle.ics	8	1	0	1	1	0	1	9.747	0.0	0.3281167797990372	1.408518259393012	0.0	0.9819856764886414	20764.0	362.6128232315683	161159.0	371.58828056384885
660	Feb25-FISH2-3R4-rep1-cp190-100x_Position008_7_cmle.ics	9	1	0	1	1	1	1	9.747	1.0	0.3201213086219244	1.4445582527616814	0.0	0.9785214036154027	21162.0	370.477379252826	163782.0	377.63619634837835
661	Feb25-FISH2-3R4-rep1-cp190-100x_Position008_7_cmle.ics	10	1	0	1	1	1	1	9.747	1.0	0.31179682124008945	1.3978655586032063	0.0	0.9834404055695549	20678.0	360.2228155425981	156125.0	359.9812626228191
662	Feb25-FISH2-3R4-rep1-cp190-100x_Position008_7_cmle.ics	11	1	0	1	0	1	1	8.8806	1.0	0.30238373989060136	1.5336883535586996	0.0	0.9873847657878179	13086.0	233.29701631214598	77404.0	178.4723116224608
663	Feb25-FISH2-3R4-rep1-cp190-100x_Position008_7_cmle.ics	12	1	0	1	1	1	1	9.747	1.0	0.2987250633997098	1.1434218998858279	0.0	0.973929749154253	24926.0	431.82083734710335	202250.0	466.3328125890484
664	Feb25-FISH2-3R4-rep1-cp190-100x_Position008_7_cmle.ics	13	1	0	1	1	1	1	8.8806	1.0	0.2899303605252354	1.5015373111714168	0.0	0.9951692023849836	12364.0	219.83017098018482	69608.0	160.4968821690901
665	Feb25-FISH2-3R4-rep1-cp190-100x_Position008_7_cmle.ics	14	1	0	1	1	1	1	9.747	1.0	0.2998031466859353	1.3204011304995604	0.0	0.983769230739741	20970.0	363.79928432767196	156347.0	360.49313349745336
666	Feb25-FISH2-3R4-rep1-cp190-100x_Position008_7_cmle.ics	15	1	0	1	1	1	1	9.747	1.0	0.3145423447165697	1.372856431988955	0.0	0.975374004001572	20442.0	357.17225557696935	154134.0	355.3905648237349
667	Feb25-FISH2-3R4-rep1-cp190-100x_Position008_7_cmle.ics	17	1	0	1	1	1	1	9.747	1.0	0.320621947531757	1.4103818954447533	0.0	0.9721801863135483	21604.0	377.8507036591741	169072.0	389.8334798024997
668	Feb25-FISH2-3R4-rep1-cp190-100x_Position008_7_cmle.ics	18	1	0	1	1	1	1	9.747	1.0	0.281449874098451	1.4703556587379942	0.0	0.9934327186615473	17378.0	304.9421272250058	114281.0	263.50051992825234
669	Feb25-FISH2-3R4-rep1-cp190-100x_Position008_7_cmle.ics	19	1	0	1	1	1	1	9.747	1.0	0.3138509714206201	1.4227535467236228	0.0	0.971136316098106	21172.0	370.23275133557644	162285.0	374.1845265315882
670	Feb25-FISH2-3R4-rep1-cp190-100x_Position008_7_cmle.ics	20	1	0	1	1	1	1	9.747	1.0	0.30469285655376616	1.4563154109668726	0.0	0.9864392552011944	19178.0	336.0633561457249	137851.0	317.846450176578
671	Feb25-FISH2-3R4-rep1-cp190-100x_Position008_7_cmle.ics	21	1	0	1	1	1	1	9.747	1.0	0.32567065357741815	1.3210077746527578	0.0	0.9736258495705618	22476.0	391.9781012677988	180818.0	416.9165216649025
672	Feb25-FISH2-3R4-rep1-cp190-100x_Position008_7_cmle.ics	22	1	0	1	1	1	1	9.097199999999999	1.0	0.28088949526023893	1.4077770553035165	0.0	0.9931599449183308	14110.0	247.24026215339646	83528.0	192.5925694434513
673	Feb25-FISH2-3R4-rep1-cp190-100x_Position008_7_cmle.ics	23	1	0	1	1	1	1	8.8806	1.0	0.331193293085902	1.5295434270614052	0.0	0.9834512356517211	15136.0	267.9221045748967	100770.0	232.34787404004152
674	Feb25-FISH2-3R4-rep1-cp190-100x_Position008_7_cmle.ics	24	1	0	1	2	1	1	9.747	1.0	0.3169529306214235	1.4110179292446123	0.0	0.9751631449768549	20036.0	351.63327953399596	150137.0	346.17458335565857
675	Feb25-FISH2-3R4-rep1-cp190-100x_Position008_7_cmle.ics	25	1	0	1	3	2	1	9.747	2.0	0.3174932529856599	1.082798747419846	0.0	0.9528355514499999	32516.0	545.056681091739	310661.0	716.2987287600808
676	Feb25-FISH2-3R4-rep1-cp190-100x_Position008_7_cmle.ics	26	1	0	1	1	1	1	9.747	1.0	0.30141125173509964	1.363926859442217	0.0	0.9887627667956416	20476.0	357.06608337236827	151259.0	348.7616064247558
677	Feb25-FISH2-3R4-rep1-cp190-100x_Position008_7_cmle.ics	27	1	0	1	2	2	1	9.747	2.0	0.28774605394732694	1.1066509624476735	0.0	0.9397643114329092	44340.0	719.0219115302451	470947.0	1085.8741116953006
678	Feb25-FISH2-3R4-rep1-cp190-100x_Position008_7_cmle.ics	28	1	0	1	1	1	1	9.747	1.0	0.31429191186800626	1.4224109398615863	0.0	0.9765048697663372	20018.0	349.8033006475324	149304.0	344.25391471345006
679	Feb25-FISH2-3R4-rep1-cp190-100x_Position008_7_cmle.ics	29	1	0	1	1	1	1	9.747	1.0	0.2960493703838222	1.6271902218890777	0.0	0.9918610243080856	13360.0	239.0223985136262	79007.0	182.16838825326548
680	Feb25-FISH2-3R4-rep1-cp190-100x_Position008_7_cmle.ics	30	1	0	1	1	1	1	9.747	1.0	0.3050967441221112	1.310597822943343	0.0	0.9780728451983983	20630.0	358.2607262008036	153901.0	354.85333097783496
681	Feb25-FISH2-3R4-rep1-cp190-100x_Position008_7_cmle.ics	31	1	0	1	1	1	1	9.747	1.0	0.3139482226712713	1.397397321224985	0.0	0.9658474319534313	22026.0	384.58983195568885	172229.0	397.11265255574386
682	Feb25-FISH2-3R4-rep1-cp190-100x_Position008_7_cmle.ics	32	1	0	1	3	2	2	9.747	2.0	0.3116239812293196	1.100200503511943	0.0	0.9434824327842504	35168.0	587.7986916040297	346187.0	798.2119030495173
683	Feb25-FISH2-3R4-rep1-cp190-100x_Position008_7_cmle.ics	33	1	0	1	1	1	1	9.747	1.0	0.285507753525893	1.4334547766950174	0.0	0.9888886760637708	17738.0	311.8170389269144	118697.0	273.68260002908414
684	Feb25-FISH2-3R4-rep1-cp190-100x_Position008_7_cmle.ics	34	1	0	1	1	1	0	9.097199999999999	1.0	0.3094943519632596	1.5676278040768703	0.0	0.9913031416947916	13916.0	246.57943126600037	85876.0	198.00641094633926
685	Feb25-FISH2-3R4-rep1-cp190-100x_Position008_7_cmle.ics	35	1	0	1	0	1	1	8.8806	1.0	0.2870431058786026	1.3746696260284863	0.0	0.9956376187320259	13672.0	239.67546558478855	80537.0	185.69614698385257
686	Feb25-FISH2-3R4-rep1-cp190-100x_Position008_7_cmle.ics	36	1	0	1	2	1	1	9.747	1.0	0.3181862750991353	1.4768528880482175	0.0	0.9765927592302251	18990.0	337.947352124624	138804.0	320.04380577804824
687	Feb25-FISH2-3R4-rep1-cp190-100x_Position008_7_cmle.ics	37	1	0	1	2	1	2	9.747	1.0	0.32424573719392386	1.3268030039020713	0.0	0.976157682359392	21720.0	379.10893836609694	171396.0	395.19198391353535
688	Feb25-FISH2-3R4-rep1-cp190-100x_Position008_7_cmle.ics	38	1	0	1	1	1	1	9.747	1.0	0.29531292772333456	1.3399217160703336	0.0	0.9771763206014347	21386.0	369.16384819991066	159812.0	368.4824694461359
689	Feb25-FISH2-3R4-rep1-cp190-100x_Position008_7_cmle.ics	39	1	0	1	1	1	1	9.747	1.0	0.3219441204303635	1.356855905578393	0.0	0.9739940090092182	20794.0	364.5705430964517	159982.0	368.8744426384234
690	Feb25-FISH2-3R4-rep1-cp190-100x_Position008_7_cmle.ics	41	1	0	1	1	1	1	8.2308	1.0	0.28406950633481903	1.473520300323026	0.0	0.9958929199092518	11348.0	200.42504181604008	60585.0	139.6923285572682
691	Feb25-FISH2-3R4-rep1-cp190-100x_Position008_7_cmle.ics	42	1	0	1	1	1	1	9.747	1.0	0.32622193465469607	1.3805327403174699	0.0	0.9797666863135552	20388.0	358.77410931623854	156348.0	360.4954392221139
692	Feb25-FISH2-3R4-rep1-cp190-100x_Position008_7_cmle.ics	43	1	0	1	2	1	2	9.747	1.0	0.3119277275604945	1.1027439258977858	0.0	0.957078687457647	31660.0	533.978450395061	295847.0	682.1417236392197
693	Feb25-FISH2-3R4-rep1-cp190-100x_Position008_7_cmle.ics	45	1	0	1	1	1	1	9.747	1.0	0.31053186615316786	1.4355918164150296	0.0	0.9714226056609341	20764.0	363.4788174386619	156781.0	361.49381800011656
694	Feb25-FISH2-3R4-rep1-cp190-100x_Position008_7_cmle.ics	46	1	0	1	1	1	1	9.747	1.0	0.32390740143129215	1.2799240814909345	0.0	0.9583607977308931	26072.0	449.0990397847628	225292.0	519.4613202166224
695	Feb25-FISH2-3R4-rep1-cp190-100x_Position008_7_cmle.ics	47	1	0	1	1	1	1	9.747	1.0	0.29537285739146807	1.4343895514884808	0.0	0.9859041544229288	17192.0	302.40041608728785	115199.0	265.61717516660457
696	Feb25-FISH2-3R4-rep1-cp190-100x_Position008_7_cmle.ics	48	1	0	1	1	1	1	9.313799999999999	1.0	0.29015531891468116	1.5034204805407372	0.0	0.99213954465653	13340.0	236.0476775197561	78041.0	179.9410582312085
697	Feb25-FISH2-3R4-rep1-cp190-100x_Position008_7_cmle.ics	49	1	0	1	1	1	1	9.747	1.0	0.3007000057998781	1.564911723311154	0.0	0.9869222695736046	16230.0	288.3916025871685	106615.0	245.82483468074855
698	Feb25-FISH2-3R4-rep1-cp190-100x_Position008_7_cmle.ics	51	1	0	1	1	1	1	9.747	1.0	0.3126153762965291	1.4673698481786785	0.0	0.9836322508339149	18738.0	330.0922315840314	134854.0	310.93619336901617
699	Feb25-FISH2-3R4-rep1-cp190-100x_Position008_7_cmle.ics	52	1	0	1	1	2	2	9.747	2.0	0.3210522339836274	1.3691528400231496	0.0	0.9722089713132563	20998.0	368.1698599088884	162117.0	373.7971647886217
700	Feb25-FISH2-3R4-rep1-cp190-100x_Position008_7_cmle.ics	53	1	0	1	3	2	1	9.747	2.0	0.3058144155993929	1.1966325258837267	0.0	0.964959054451815	24084.0	415.13394657715634	194355.0	448.1291163942867
701	Feb25-FISH2-3R4-rep1-cp190-100x_Position008_7_cmle.ics	54	1	0	1	1	1	1	9.747	1.0	0.30750128762477436	1.3009988050524735	0.0	0.9855973124098796	20782.0	362.28951922471424	156217.0	360.19338929158647
702	Feb25-FISH2-3R4-rep1-cp190-100x_Position008_7_cmle.ics	55	1	0	1	1	1	1	9.747	1.0	0.31557416996832804	1.427939427099706	0.0	0.9813119198431256	19372.0	341.3116158058391	142425.0	328.39283477377114
703	Feb25-FISH2-3R4-rep1-cp190-100x_Position008_7_cmle.ics	56	1	0	1	1	1	1	9.097199999999999	1.0	0.29118304152122726	1.4852382169769067	0.0	0.9941340446284304	13748.0	242.0760487026079	81793.0	188.59213715745872
704	Feb25-FISH2-3R4-rep1-cp190-100x_Position008_7_cmle.ics	57	1	0	1	1	1	1	9.747	1.0	0.30100985452603807	1.4736857010986222	0.0	0.9865607206915395	18324.0	324.3744738934187	127966.0	295.0543619073926
705	Feb25-FISH2-3R4-rep1-cp190-100x_Position008_7_cmle.ics	58	1	0	1	1	1	1	9.747	1.0	0.3169486198124898	1.4853607736987398	0.0	0.9678696638907291	20182.0	354.91944985231817	151780.0	349.96288897288383
706	Feb25-FISH2-3R4-rep1-cp190-100x_Position008_7_cmle.ics	59	1	0	1	1	0	1	9.097199999999999	0.0	0.3027754794909885	1.60676483516462	0.0	0.9901575617587698	12458.0	222.02447633535007	71946.0	165.8876664253729
707	Feb25-FISH2-3R4-rep1-cp190-100x_Position008_7_cmle.ics	60	1	0	1	1	1	1	9.747	1.0	0.31223205313600894	1.396494738717314	0.0	0.9799814103193291	22038.0	384.69416768527316	171898.0	396.3494576931136
708	Feb25-FISH2-3R4-rep1-cp190-100x_Position008_7_cmle.ics	61	1	0	1	1	1	1	9.747	1.0	0.287731563564284	1.3558866171807424	0.0	0.9742745187443835	19946.0	345.8537409347064	142086.0	327.6111941138567
709	Feb25-FISH2-3R4-rep1-cp190-100x_Position008_7_cmle.ics	62	1	0	1	1	1	1	9.747	1.0	0.30950390182927984	1.4238856157142308	0.0	0.9742341648129117	20730.0	360.7997650312633	156137.0	360.0089313187453
710	Feb25-FISH2-3R4-rep1-cp190-100x_Position008_7_cmle.ics	63	1	0	1	1	1	2	9.747	1.0	0.30687988251834536	1.3975285059410587	0.0	0.9822187374230464	21098.0	369.32798905777014	159632.0	368.06743900724337
711	Feb25-FISH2-3R4-rep1-cp190-100x_Position008_7_cmle.ics	64	1	0	1	1	0	1	9.097199999999999	0.0	0.29452163980117957	1.4690619878853235	0.0	0.9909452817849786	12444.0	220.44772501459335	70839.0	163.33522922618343
712	Feb25-FISH2-3R4-rep1-cp190-100x_Position008_7_cmle.ics	65	1	0	1	1	1	1	9.747	1.0	0.3109114535535738	1.491071451037976	0.0	0.9750177970489912	19600.0	343.504641907446	143872.0	331.72921835753556
713	Feb25-FISH2-3R4-rep1-cp190-100x_Position008_7_cmle.ics	66	1	0	1	0	1	1	9.747	1.0	0.30420510615254187	1.6261703952945983	0.0	0.980417330243421	13074.0	236.35238917601797	77530.0	178.7628329296856
714	Feb25-FISH2-3R4-rep1-cp190-100x_Position008_7_cmle.ics	67	1	0	1	1	1	1	9.747	1.0	0.30312081044452116	1.5785516673770446	0.0	0.9901820718883937	15828.0	281.3738656957126	103091.0	237.69946097709558
715	Feb25-FISH2-3R4-rep1-cp190-100x_Position008_7_cmle.ics	68	1	0	1	1	1	1	9.747	1.0	0.31776391543483157	1.5039951202702357	0.0	0.9768120550977704	19796.0	347.4166872978888	147636.0	340.40796597971195
716	Feb25-FISH2-3R4-rep1-cp190-100x_Position008_7_cmle.ics	69	1	0	1	1	1	2	9.747	1.0	0.30297464984123545	1.2784181154922176	0.0	0.9632049359021909	22184.0	385.6866236172341	171016.0	394.31580854253986
717	Feb25-FISH2-3R4-rep1-cp190-100x_Position008_7_cmle.ics	70	1	0	1	1	1	1	9.747	1.0	0.3179282840723537	1.483244803753854	0.0	0.9702577250672736	19300.0	339.9834439631323	142159.0	327.77951201407427
718	Feb25-FISH2-3R4-rep1-cp190-100x_Position008_7_cmle.ics	71	1	0	1	1	1	1	9.747	1.0	0.31481877743678355	1.4161902556888137	0.0	0.9777030810792744	20468.0	358.7831268807906	154496.0	356.2252371508411
719	Feb25-FISH2-3R4-rep1-cp190-100x_Position008_7_cmle.ics	72	1	0	1	1	1	1	9.747	1.0	0.31277004710739015	1.4429308141566006	0.0	0.9740825731861178	22052.0	382.64310543576136	172210.0	397.06884378719406
720	Feb25-FISH2-3R4-rep1-cp190-100x_Position008_7_cmle.ics	73	1	0	1	1	1	1	9.313799999999999	1.0	0.2773805724204709	1.1842769060459575	0.0	0.9797387320997938	18866.0	321.4139502679934	128331.0	295.8959514084804
721	Feb25-FISH2-3R4-rep1-cp190-100x_Position008_7_cmle.ics	74	1	0	1	1	1	1	9.747	1.0	0.3000567191263672	1.3044424268400057	0.0	0.98364465741061	18542.0	325.52483922605734	130050.0	299.8594920999048
722	Feb25-FISH2-3R4-rep1-cp190-100x_Position008_7_cmle.ics	75	1	0	1	1	2	2	9.747	2.0	0.31358962939080465	1.3153585865340383	0.0	0.9721359117979956	22920.0	395.6512812715874	182716.0	421.292787070559
723	Feb25-FISH2-3R4-rep1-cp190-100x_Position008_7_cmle.ics	76	1	0	1	1	1	1	9.747	1.0	0.3177979306385558	1.4635998770302836	0.0	0.9812445216917769	20382.0	355.52712498472636	154248.0	355.65341743503353
724	Feb25-FISH2-3R4-rep1-cp190-100x_Position008_7_cmle.ics	77	1	0	1	1	0	1	9.097199999999999	0.0	0.2921294620143324	1.572771190337143	0.0	0.9903699785806858	12390.0	220.48142708154538	70092.0	161.6128529047791
725	Feb25-FISH2-3R4-rep1-cp190-100x_Position008_7_cmle.ics	78	1	0	1	1	1	2	9.747	1.0	0.319979842611636	1.2785470255298212	0.0	0.9689184433220251	21068.0	365.98935951129266	162656.0	375.039950380639
726	Feb25-FISH2-3R4-rep1-cp190-100x_Position008_7_cmle.ics	79	1	0	1	1	1	1	9.313799999999999	1.0	0.29839573870249214	1.5388522330606638	0.0	0.9918443569714964	13850.0	244.98745642874513	83723.0	193.04218575225164
727	Feb25-FISH2-3R4-rep1-cp190-100x_Position008_7_cmle.ics	80	1	0	1	1	1	1	9.747	1.0	0.2912247523619868	1.5571047380552085	0.0	0.987948367204739	15508.0	273.9183315550775	97999.0	225.95871100575596
728	Feb25-FISH2-3R4-rep1-cp190-100x_Position008_7_cmle.ics	82	1	0	1	1	1	1	9.747	1.0	0.3091817254423854	1.3743904283721178	0.0	0.9783081108317476	18944.0	333.0574915920019	136329.0	314.337137243275
729	Feb25-FISH2-3R4-rep1-cp190-100x_Position008_7_cmle.ics	83	1	0	1	2	1	1	9.747	1.0	0.31455129185243397	1.3776481769675784	0.0	0.9795698225232348	21380.0	371.83839182503243	164866.0	380.135601880376
730	Feb25-FISH2-3R4-rep1-cp190-100x_Position008_7_cmle.ics	84	1	0	1	1	1	1	9.747	1.0	0.3032725512943521	1.4377595987198486	0.0	0.97710702020373	16878.0	298.94083424104446	113546.0	261.80581230277414
731	Feb25-FISH2-3R4-rep1-cp190-100x_Position008_7_cmle.ics	86	1	0	1	1	1	1	9.747	1.0	0.30592951387349	1.067427602089039	0.0	0.9525748771262137	32000.0	539.1191192916448	297721.0	686.4626516530237
732	Feb25-FISH2-3R4-rep1-cp190-100x_Position008_7_cmle.ics	87	1	0	1	1	1	1	9.747	1.0	0.2895150332029196	1.2780852109913752	0.0	0.9788774419144988	20366.0	359.3825064807218	147051.0	339.05911705331096
733	Feb25-FISH2-3R4-rep1-cp190-100x_Position008_7_cmle.ics	88	1	0	1	1	1	2	9.747	1.0	0.305522601503588	1.5063654235258561	0.0	0.9768738677806548	19232.0	338.72125769541503	138622.0	319.6241638898346
734	Feb25-FISH2-3R4-rep1-cp190-100x_Position009_8_cmle.ics	1	1	0	1	1	1	1	9.747	1.0	0.30213852477101283	1.4599531343912624	0.0	0.9754187009267797	19704.0	344.4010831475378	142958.0	329.6217860178253
735	Feb25-FISH2-3R4-rep1-cp190-100x_Position009_8_cmle.ics	2	1	0	1	1	1	1	9.747	1.0	0.3011052643750375	1.1719299630917563	0.0	0.9638181167540372	29942.0	505.27486458368725	267334.0	616.398596393971
736	Feb25-FISH2-3R4-rep1-cp190-100x_Position009_8_cmle.ics	3	1	0	1	1	1	1	9.747	1.0	0.3158124713558761	1.4268310277721166	0.0	0.9615720023413248	20228.0	353.4664879491761	152026.0	350.5300972393704
737	Feb25-FISH2-3R4-rep1-cp190-100x_Position009_8_cmle.ics	4	1	0	1	1	1	1	9.747	1.0	0.310926242542782	1.325208204374668	0.0	0.9683533985863805	21882.0	379.3589108978355	169720.0	391.32758938251317
738	Feb25-FISH2-3R4-rep1-cp190-100x_Position009_8_cmle.ics	5	1	0	1	1	1	1	9.747	1.0	0.2914047644829032	1.31561829299455	0.0	0.9780910300369366	19992.0	348.1222135971952	143485.0	330.83690291391645
739	Feb25-FISH2-3R4-rep1-cp190-100x_Position009_8_cmle.ics	6	1	0	1	1	2	1	9.747	2.0	0.2904332520815215	1.256166672408728	0.0	0.9777049130637254	20828.0	357.23214900014307	152324.0	351.2172031882037
740	Feb25-FISH2-3R4-rep1-cp190-100x_Position009_8_cmle.ics	7	1	0	1	1	1	1	9.747	1.0	0.3130569652901263	1.5032859113805068	0.0	0.9820412500714826	15502.0	275.5396389823635	101547.0	234.13942210126126
741	Feb25-FISH2-3R4-rep1-cp190-100x_Position009_8_cmle.ics	8	1	0	1	1	0	1	9.747	0.0	0.3012928326794971	1.3034665514839838	0.0	0.9670486369381374	20212.0	349.5981373278255	148314.0	341.9712472995407
742	Feb25-FISH2-3R4-rep1-cp190-100x_Position009_8_cmle.ics	9	1	0	1	1	1	1	9.747	1.0	0.29510975267165074	1.4258201508686177	0.0	0.9827743138498236	17018.0	298.1608365184471	113404.0	261.4783994009811
743	Feb25-FISH2-3R4-rep1-cp190-100x_Position009_8_cmle.ics	10	1	0	1	2	1	1	9.747	1.0	0.29960515135126237	1.407639333869849	0.0	0.9625989430294867	19880.0	346.6256962303239	144269.0	332.6445910477598
744	Feb25-FISH2-3R4-rep1-cp190-100x_Position009_8_cmle.ics	11	1	0	1	2	2	1	9.747	2.0	0.29918177897824716	1.0344385668175191	0.0	0.9569538592269826	33124.0	553.9396312956835	310067.0	714.9291283117352
745	Feb25-FISH2-3R4-rep1-cp190-100x_Position009_8_cmle.ics	12	1	0	1	1	1	1	9.747	1.0	0.3455920545448098	1.3188371829434429	0.0	0.9508822895382282	24386.0	421.64890128727427	210507.0	485.37118111091615
746	Feb25-FISH2-3R4-rep1-cp190-100x_Position009_8_cmle.ics	13	1	0	1	1	1	2	9.747	1.0	0.28390464440697366	1.1668787839192647	0.0	0.9627785034493817	22076.0	378.1941323756706	164339.0	378.9204849842848
747	Feb25-FISH2-3R4-rep1-cp190-100x_Position009_8_cmle.ics	14	1	0	1	1	1	1	9.747	1.0	0.3190878519994545	1.1053850299731445	0.0	0.9547991325984216	28306.0	484.69980259871824	252957.0	583.2491929497547
748	Feb25-FISH2-3R4-rep1-cp190-100x_Position009_8_cmle.ics	15	1	0	1	1	1	1	9.747	1.0	0.2875372733623634	1.2552624229065275	0.0	0.9801310137140299	21132.0	369.80694807416927	154893.0	357.1406098410653
749	Feb25-FISH2-3R4-rep1-cp190-100x_Position009_8_cmle.ics	16	1	0	1	1	0	1	9.747	0.0	0.2940492915852704	1.3958957156154819	0.0	0.9777610704069264	19024.0	332.762240921637	133794.0	308.49212522887086
750	Feb25-FISH2-3R4-rep1-cp190-100x_Position009_8_cmle.ics	17	1	0	1	1	0	1	8.2308	0.0	0.29606479363392596	1.3711133096433321	0.0	0.9912515227375583	14190.0	246.4300960085403	86485.0	199.41059726459255
751	Feb25-FISH2-3R4-rep1-cp190-100x_Position009_8_cmle.ics	18	1	0	1	1	1	1	9.747	1.0	0.3059580584591725	1.4565658302645927	0.0	0.9785953559995141	18938.0	330.9339592048331	135552.0	312.54558918205527
752	Feb25-FISH2-3R4-rep1-cp190-100x_Position009_8_cmle.ics	19	1	0	1	1	1	1	9.747	1.0	0.2943817069422437	1.4198109961909042	0.0	0.9782704575603595	17554.0	306.5816090867714	118657.0	273.5903710426636
753	Feb25-FISH2-3R4-rep1-cp190-100x_Position009_8_cmle.ics	20	1	0	1	1	1	0	9.097199999999999	1.0	0.28708401413253815	1.5504542929932401	0.0	0.9891752214864865	12174.0	215.95859083011368	67675.0	156.0399164003157
754	Feb25-FISH2-3R4-rep1-cp190-100x_Position009_8_cmle.ics	21	1	0	1	1	1	1	9.747	1.0	0.33301810394258535	1.5190078087652195	0.0	0.9676036980665729	20076.0	354.89111790509236	154356.0	355.90243569836906
755	Feb25-FISH2-3R4-rep1-cp190-100x_Position009_8_cmle.ics	22	1	0	1	1	1	2	9.747	1.0	0.3007477815357361	1.433074315340065	0.0	0.9651005833632446	18466.0	326.93931166922056	129400.0	298.36077107057037
756	Feb25-FISH2-3R4-rep1-cp190-100x_Position009_8_cmle.ics	23	1	0	1	1	1	0	8.664	1.0	0.29163897167487607	1.1274566509500614	0.0	0.9770288522378255	18482.0	316.3666237560241	127591.0	294.1897151596997
757	Feb25-FISH2-3R4-rep1-cp190-100x_Position009_8_cmle.ics	25	1	0	1	2	1	1	9.747	1.0	0.3013305424422668	1.3947658249612198	0.0	0.9744725815463097	19916.0	349.630307035727	145077.0	334.50761657345544
758	Feb25-FISH2-3R4-rep1-cp190-100x_Position009_8_cmle.ics	26	1	0	1	2	1	1	9.747	1.0	0.3051322717242012	1.4622203254297022	0.0	0.9781621255392503	18468.0	325.74352889259126	130361.0	300.57657246932473
759	Feb25-FISH2-3R4-rep1-cp190-100x_Position009_8_cmle.ics	27	1	0	1	1	1	1	8.4474	1.0	0.27999744704695567	1.3581707263398404	0.0	0.9938988374652846	12684.0	224.50048050881543	71078.0	163.88629742004636
760	Feb25-FISH2-3R4-rep1-cp190-100x_Position009_8_cmle.ics	28	1	0	1	0	0	0	6.0648	0.0	0.29281586347960264	1.4926136146868034	0.0	0.9988281484247272	6576.0	115.6188861651645	27134.0	62.56353293839919
761	Feb25-FISH2-3R4-rep1-cp190-100x_Position009_8_cmle.ics	29	1	0	1	1	1	1	9.747	1.0	0.29615417521804327	1.4188756235713536	0.0	0.9788049629787913	18872.0	329.64625260250716	132666.0	305.8912678118105
762	Feb25-FISH2-3R4-rep1-cp190-100x_Position009_8_cmle.ics	30	1	0	1	2	1	1	9.747	1.0	0.3193567376405873	1.4077624919699276	0.0	0.9698976670258732	19784.0	347.59321455439164	147871.0	340.9498112749328
763	Feb25-FISH2-3R4-rep1-cp190-100x_Position009_8_cmle.ics	31	1	0	1	1	1	1	9.097199999999999	1.0	0.28496420615296975	1.2593205253551725	0.0	0.9666227892097613	17100.0	297.55920252737263	112244.0	258.80375879478436
764	Feb25-FISH2-3R4-rep1-cp190-100x_Position009_8_cmle.ics	32	1	0	1	3	2	2	9.747	2.0	0.3216564936839855	1.1036869153660613	0.0	0.9533895528411847	28980.0	491.3596720789179	263098.0	606.6315467320318
765	Feb25-FISH2-3R4-rep1-cp190-100x_Position009_8_cmle.ics	33	1	0	1	1	1	1	9.747	1.0	0.30844317947723404	1.453745669822607	0.0	0.9724271980148081	19270.0	337.7682663610037	139696.0	322.10051217522715
766	Feb25-FISH2-3R4-rep1-cp190-100x_Position009_8_cmle.ics	34	1	0	1	1	1	1	9.747	1.0	0.3012603460734912	1.4044921187951886	0.0	0.9778481126543024	19246.0	337.4191634088028	137802.0	317.73346966821276
767	Feb25-FISH2-3R4-rep1-cp190-100x_Position009_8_cmle.ics	35	1	0	1	2	2	2	9.747	2.0	0.28270967941478525	1.098842172077931	0.0	0.9492682102446754	33564.0	561.0810182993871	307436.0	708.8627667299216
768	Feb25-FISH2-3R4-rep1-cp190-100x_Position009_8_cmle.ics	36	1	0	1	1	1	1	9.747	1.0	0.3219667572374006	1.14016538569278	0.0	0.9477906039228121	31128.0	527.0279783321326	293026.0	675.6372743719083
769	Feb25-FISH2-3R4-rep1-cp190-100x_Position009_8_cmle.ics	37	1	0	1	1	1	1	9.747	1.0	0.2987408302083736	1.3600805697965122	0.0	0.9771271052347135	19918.0	347.49831430547584	144474.0	333.1172646031652
770	Feb25-FISH2-3R4-rep1-cp190-100x_Position009_8_cmle.ics	38	1	0	1	1	1	1	9.5304	1.0	0.28875301968254596	1.1796758130476177	0.0	0.9602667312122893	20468.0	347.8060651746188	147962.0	341.1596322190397
771	Feb25-FISH2-3R4-rep1-cp190-100x_Position009_8_cmle.ics	39	1	0	1	1	0	1	7.5809999999999995	0.0	0.2901016169036034	1.3507044647885327	0.0	0.9953720998083394	10830.0	188.89574062884617	57081.0	131.61306934682557
772	Feb25-FISH2-3R4-rep1-cp190-100x_Position009_8_cmle.ics	40	1	0	1	1	2	2	9.747	2.0	0.3232817110352164	1.4781893503919288	0.0	0.9417925769800521	21784.0	380.7732440356256	171898.0	396.3494576931136
773	Feb25-FISH2-3R4-rep1-cp190-100x_Position009_8_cmle.ics	42	1	0	1	1	1	1	8.4474	1.0	0.29326656677221047	1.544037832745912	0.0	0.9938818255885745	11898.0	210.14170271904115	66087.0	152.3784256394187
774	Feb25-FISH2-3R4-rep1-cp190-100x_Position009_8_cmle.ics	43	1	0	1	1	1	1	9.747	1.0	0.35659612034868177	1.4777101348066393	0.0	0.966410440337218	19776.0	350.85500448629324	156160.0	360.06196298593716
775	Feb25-FISH2-3R4-rep1-cp190-100x_Position009_8_cmle.ics	44	1	0	1	2	2	1	9.747	2.0	0.3227203213030459	1.1790848535717122	0.0	0.9614173472184455	28546.0	484.5630185505038	257635.0	594.0353729116414
776	Feb25-FISH2-3R4-rep1-cp190-100x_Position009_8_cmle.ics	45	1	0	1	0	1	1	9.747	1.0	0.32063316418910803	1.4193118260737572	0.0	0.9641409444498312	19702.0	345.2457871915573	147246.0	339.50873336211134
777	Feb25-FISH2-3R4-rep1-cp190-100x_Position009_8_cmle.ics	46	1	0	1	1	1	1	9.747	1.0	0.28985462171159104	1.3946637712246885	0.0	0.9610713700586909	19724.0	341.5010866824576	140235.0	323.34329776724445
778	Feb25-FISH2-3R4-rep1-cp190-100x_Position009_8_cmle.ics	47	1	0	1	1	1	1	9.747	1.0	0.3121902032102328	1.5762453873914837	0.0	0.9772735250576352	17990.0	317.96357630213953	126774.0	292.3059381120594
779	Feb25-FISH2-3R4-rep1-cp190-100x_Position009_8_cmle.ics	48	1	0	1	2	1	1	9.747	1.0	0.33380631839276864	1.4088385499123321	0.0	0.979341889428547	20932.0	367.58431077177994	164527.0	379.3539612204616
780	Feb25-FISH2-3R4-rep1-cp190-100x_Position009_8_cmle.ics	49	1	0	1	1	1	1	9.747	1.0	0.30935204796096155	1.4312292216524307	0.0	0.9724914749140137	21168.0	369.13693481161266	161072.0	371.38768251838417
781	Feb25-FISH2-3R4-rep1-cp190-100x_Position009_8_cmle.ics	50	1	0	1	1	1	2	9.747	1.0	0.33733620363090333	1.4461157933292383	0.0	0.955677564992598	20460.0	359.61077093327776	159832.0	368.5285839393463
782	Feb25-FISH2-3R4-rep1-cp190-100x_Position009_8_cmle.ics	51	1	0	1	1	1	1	9.747	1.0	0.2893730630246083	1.2344909586706279	0.0	0.9709905732772128	21030.0	367.2934295783129	154263.0	355.68800330494116
783	Feb25-FISH2-3R4-rep1-cp190-100x_Position009_8_cmle.ics	52	1	0	1	1	1	1	9.747	1.0	0.3332844737924278	1.395721809985127	0.0	0.9734142097237681	21158.0	371.4412246268267	167068.0	385.2128075828288
784	Feb25-FISH2-3R4-rep1-cp190-100x_Position009_8_cmle.ics	53	1	0	1	1	2	1	9.747	2.0	0.318680481259029	1.455964596266124	0.0	0.9776600082485677	20996.0	368.3358117365455	161494.0	372.3606983251213
785	Feb25-FISH2-3R4-rep1-cp190-100x_Position009_8_cmle.ics	54	1	0	1	1	1	1	9.747	1.0	0.3222592223956061	1.354312956351806	0.0	0.9711325973467947	20788.0	363.2895996675383	159991.0	368.895194160368
786	Feb25-FISH2-3R4-rep1-cp190-100x_Position009_8_cmle.ics	56	1	0	1	1	1	1	9.747	1.0	0.2933463761934995	1.4125093589106672	0.0	0.9595586009237318	18256.0	316.86308618529216	125624.0	289.6543547524677
787	Feb25-FISH2-3R4-rep1-cp190-100x_Position009_8_cmle.ics	57	1	0	1	1	1	1	9.313799999999999	1.0	0.29916800007118477	1.3026274848881199	0.0	0.9713781355696006	17688.0	306.95481381465476	120990.0	278.9696266756438
788	Feb25-FISH2-3R4-rep1-cp190-100x_Position009_8_cmle.ics	58	1	0	1	0	1	1	9.313799999999999	1.0	0.2941981567736147	1.2379746251757566	0.0	0.9666892554717799	18922.0	326.0825881321775	132753.0	306.09186585727537
789	Feb25-FISH2-3R4-rep1-cp190-100x_Position009_8_cmle.ics	59	1	0	1	1	1	1	9.747	1.0	0.2894167534175623	1.2923094599399132	0.0	0.9711751941788754	20684.0	359.2100445851471	150483.0	346.97236408819657
790	Feb25-FISH2-3R4-rep1-cp190-100x_Position009_8_cmle.ics	60	1	0	1	1	0	1	8.014199999999999	0.0	0.29715125036629636	1.3755862824330805	0.0	0.9937095545829313	12208.0	213.6991357321841	69140.0	159.41780302796934
791	Feb25-FISH2-3R4-rep1-cp190-100x_Position009_8_cmle.ics	61	1	0	1	1	1	1	8.8806	1.0	0.3003227176326069	1.3510151888509394	0.0	0.9868203724527348	15966.0	277.132006230494	103959.0	239.70082998242214
792	Feb25-FISH2-3R4-rep1-cp190-100x_Position009_8_cmle.ics	62	1	0	1	2	1	1	9.747	1.0	0.3200379189284982	1.4254248964259746	0.0	0.9651512913436897	20718.0	361.79547599718114	158634.0	365.7663257960499
793	Feb25-FISH2-3R4-rep1-cp190-100x_Position009_8_cmle.ics	63	1	0	1	1	1	1	9.747	1.0	0.3031525070570613	1.0694998580128818	0.0	0.9721997170726329	31912.0	533.6651390903442	295145.0	680.5231049275386
794	Feb25-FISH2-3R4-rep1-cp190-100x_Position009_8_cmle.ics	65	1	0	1	1	1	1	9.747	1.0	0.3039332918463367	1.3850077123904532	0.0	0.9760617358921311	18108.0	316.05998732982476	126319.0	291.25683339152533
795	Feb25-FISH2-3R4-rep1-cp190-100x_Position009_8_cmle.ics	66	1	0	1	0	0	1	9.747	0.0	0.2989312478173208	1.429545547646266	0.0	0.9743193922805711	18628.0	325.387080040253	130710.0	301.3812703758442
796	Feb25-FISH2-3R4-rep1-cp190-100x_Position009_8_cmle.ics	67	1	0	1	1	1	1	9.747	1.0	0.29408862250246276	1.2727599823663895	0.0	0.9578203582975934	20482.0	355.6788284334592	149476.0	344.6504993550585
797	Feb25-FISH2-3R4-rep1-cp190-100x_Position009_8_cmle.ics	68	1	0	1	2	1	1	9.747	1.0	0.3055861994258481	1.1473883179656974	0.0	0.9459921399070645	31164.0	525.3749446182821	285970.0	659.3680811673185
798	Feb25-FISH2-3R4-rep1-cp190-100x_Position009_8_cmle.ics	69	1	0	1	1	1	1	9.747	1.0	0.3070002607432419	1.396366355728712	0.0	0.9656985085935897	20866.0	363.34754281554154	157037.0	362.0840835132083
799	Feb25-FISH2-3R4-rep1-cp190-100x_Position009_8_cmle.ics	70	1	0	1	0	1	1	9.747	1.0	0.3007339810960304	1.503727278611523	0.0	0.9758436959060445	17626.0	310.81203178568535	120669.0	278.22948905961863
800	Feb25-FISH2-3R4-rep1-cp190-100x_Position009_8_cmle.ics	72	1	0	1	1	1	1	8.664	1.0	0.2917225146704011	1.2237103163491136	0.0	0.9818560705128216	18780.0	321.80916719102345	130708.0	301.37665892652325
801	Feb25-FISH2-3R4-rep1-cp190-100x_Position009_8_cmle.ics	73	1	0	1	1	1	1	8.4474	1.0	0.2899285177180614	1.4505845134485555	0.0	0.9944811420326497	12044.0	213.45127828620394	66923.0	154.3060114556088
802	Feb25-FISH2-3R4-rep1-cp190-100x_Position009_8_cmle.ics	76	1	0	1	1	1	1	9.5304	1.0	0.2986908829465122	1.2662396005596674	0.0	0.9832714737339572	17504.0	306.09616550769556	119012.0	274.4089032971462
803	Feb25-FISH2-3R4-rep1-cp190-100x_Position009_8_cmle.ics	78	1	0	1	1	1	1	9.747	1.0	0.3082887055488046	1.4022091124459855	0.0	0.9771550602415773	19240.0	337.35529291958807	139335.0	321.2681455727814
804	Feb25-FISH2-3R4-rep1-cp190-100x_Position010_9_cmle.ics	1	1	0	1	1	1	1	9.747	1.0	0.3022363710014197	1.4407665519394455	0.0	0.9625690433825282	19656.0	343.5390405012378	142459.0	328.47122941222864
805	Feb25-FISH2-3R4-rep1-cp190-100x_Position010_9_cmle.ics	2	1	0	1	1	1	1	8.8806	1.0	0.31151483840104893	1.5403007704888876	0.0	0.9882965711646134	13312.0	236.49858319966418	80608.0	185.8598534347491
806	Feb25-FISH2-3R4-rep1-cp190-100x_Position010_9_cmle.ics	3	1	0	1	0	1	1	7.5809999999999995	1.0	0.29263737721179855	1.4087625398189507	0.0	0.9909884470532264	10772.0	189.44858834182773	56870.0	131.126561443457
807	Feb25-FISH2-3R4-rep1-cp190-100x_Position010_9_cmle.ics	4	1	0	1	1	1	1	9.747	1.0	0.32781589341648976	1.4390095939994365	0.0	0.9645551806550318	20504.0	359.02591832300743	158069.0	364.46359136285923
808	Feb25-FISH2-3R4-rep1-cp190-100x_Position010_9_cmle.ics	5	1	0	1	1	1	1	9.747	1.0	0.32697650927084515	1.495594434372544	0.0	0.9659825818698512	19568.0	343.02356780527407	147181.0	339.35886125917784
809	Feb25-FISH2-3R4-rep1-cp190-100x_Position010_9_cmle.ics	6	1	0	1	1	1	1	9.747	1.0	0.28912620714484866	1.2917258313602014	0.0	0.9623323720827877	20356.0	357.2163937674072	146844.0	338.5818320485845
810	Feb25-FISH2-3R4-rep1-cp190-100x_Position010_9_cmle.ics	7	1	0	1	1	1	1	9.747	1.0	0.30751740650567844	1.4095897077690414	0.0	0.9599793216013929	21268.0	370.833384683813	161733.0	372.9117665189842
811	Feb25-FISH2-3R4-rep1-cp190-100x_Position010_9_cmle.ics	8	1	0	1	1	1	0	8.2308	1.0	0.2964314293145116	1.3650561177214264	0.0	0.9874086503128161	14078.0	245.05060488587984	85516.0	197.1763500685541
812	Feb25-FISH2-3R4-rep1-cp190-100x_Position010_9_cmle.ics	9	1	0	1	1	1	1	9.747	1.0	0.32313692768737073	1.4824401839854162	0.0	0.9606979914687653	19126.0	336.16515887341444	141385.0	325.99488112683605
813	Feb25-FISH2-3R4-rep1-cp190-100x_Position010_9_cmle.ics	10	1	0	1	1	1	1	9.313799999999999	1.0	0.2930664310928265	1.196356492647153	0.0	0.9734473020901794	20482.0	350.9275629188459	149216.0	344.05101094332474
814	Feb25-FISH2-3R4-rep1-cp190-100x_Position010_9_cmle.ics	11	1	0	1	2	1	1	9.747	1.0	0.3199861051154829	1.3683380108237542	0.0	0.9545206424036289	24078.0	417.71486920691615	198733.0	458.223578958019
815	Feb25-FISH2-3R4-rep1-cp190-100x_Position010_9_cmle.ics	12	1	0	1	1	1	1	9.747	1.0	0.318125289255516	1.4743204450929384	0.0	0.9640584988008409	19416.0	341.4757311584516	143487.0	330.8415143632375
816	Feb25-FISH2-3R4-rep1-cp190-100x_Position010_9_cmle.ics	13	1	0	1	1	1	1	9.747	1.0	0.31033234690738914	1.4156217440830123	0.0	0.9755176470272301	18402.0	323.0046968621491	130763.0	301.50347378285153
817	Feb25-FISH2-3R4-rep1-cp190-100x_Position010_9_cmle.ics	14	1	0	1	1	1	1	9.313799999999999	1.0	0.3168850745371375	1.626426103258996	0.0	0.9841393064428297	13756.0	248.2933845510736	85401.0	196.9111917325949
818	Feb25-FISH2-3R4-rep1-cp190-100x_Position010_9_cmle.ics	15	1	0	1	1	1	1	9.747	1.0	0.3128166760733433	1.3509080132298377	0.0	0.9570010275957753	21734.0	377.7834388306308	168511.0	388.5399682679511
819	Feb25-FISH2-3R4-rep1-cp190-100x_Position010_9_cmle.ics	16	1	0	1	1	1	1	9.747	1.0	0.3079504279928208	1.3674659308636372	0.0	0.9587657629822491	19634.0	345.2474843612216	143558.0	331.005220814134
820	Feb25-FISH2-3R4-rep1-cp190-100x_Position010_9_cmle.ics	18	1	0	1	1	1	1	9.747	1.0	0.3076745807300977	1.428408366293568	0.0	0.9723670803423058	19098.0	334.1819186739241	137658.0	317.4014453170987
821	Feb25-FISH2-3R4-rep1-cp190-100x_Position010_9_cmle.ics	19	1	0	1	1	1	1	9.747	1.0	0.28102283221063096	1.1707729203611468	0.0	0.9503989069229896	22408.0	380.53463175447666	167205.0	385.5286918613193
822	Feb25-FISH2-3R4-rep1-cp190-100x_Position010_9_cmle.ics	20	1	0	1	1	1	1	9.747	1.0	0.32628099672956556	1.495050527427536	0.0	0.9660388414359621	20170.0	354.4172248924493	153861.0	354.7611019914144
823	Feb25-FISH2-3R4-rep1-cp190-100x_Position010_9_cmle.ics	21	1	0	1	1	1	1	9.747	1.0	0.3149304720119771	1.4056742657988857	0.0	0.9691631968554392	20218.0	353.85154735947526	151701.0	349.7807367247032
824	Feb25-FISH2-3R4-rep1-cp190-100x_Position010_9_cmle.ics	22	1	0	1	1	1	1	9.747	1.0	0.2898565076884656	1.201363521504753	0.0	0.9498639097059639	24210.0	414.36875445494235	190703.0	439.7086099340879
825	Feb25-FISH2-3R4-rep1-cp190-100x_Position010_9_cmle.ics	23	1	0	1	0	0	0	7.797599999999999	0.0	0.28135438484349207	1.3290315171929852	0.0	0.995053802665902	11846.0	205.3284031902599	64307.0	148.27423574370297
826	Feb25-FISH2-3R4-rep1-cp190-100x_Position010_9_cmle.ics	24	1	0	1	1	1	1	9.747	1.0	0.30780686574568916	1.0354143920021592	0.0	0.9455272085328271	36450.0	606.6884618723419	363044.0	837.0795036518094
827	Feb25-FISH2-3R4-rep1-cp190-100x_Position010_9_cmle.ics	25	1	0	1	0	1	0	9.747	1.0	0.3103819130653436	1.7611680406510777	0.0	0.980101572009347	13494.0	244.87243147017304	82117.0	189.33919194746542
828	Feb25-FISH2-3R4-rep1-cp190-100x_Position010_9_cmle.ics	26	1	0	1	1	1	1	9.747	1.0	0.3162896538605631	1.4445845673457658	0.0	0.9543734399224987	21288.0	371.93568577045227	164255.0	378.72680411280163
829	Feb25-FISH2-3R4-rep1-cp190-100x_Position010_9_cmle.ics	27	1	0	1	1	1	3	9.747	1.0	0.292066457333505	1.0554581892300556	0.0	0.9404303739359193	33254.0	551.3680048412043	308163.0	710.5390285581157
830	Feb25-FISH2-3R4-rep1-cp190-100x_Position010_9_cmle.ics	28	1	0	1	1	1	1	9.747	1.0	0.3006280801449568	1.314409016457363	0.0	0.9721735863795029	19610.0	339.8194424106414	141581.0	326.44680316029695
831	Feb25-FISH2-3R4-rep1-cp190-100x_Position010_9_cmle.ics	29	1	0	1	1	1	1	9.747	1.0	0.3036879190238746	1.4599876974170858	0.0	0.9696385389068998	16404.0	288.72250559963936	108871.0	251.02654951486912
832	Feb25-FISH2-3R4-rep1-cp190-100x_Position010_9_cmle.ics	30	1	0	1	1	1	1	9.747	1.0	0.28808014209836025	1.334205079762587	0.0	0.9661328936618017	20280.0	351.8199387980086	145758.0	336.07781506726576
833	Feb25-FISH2-3R4-rep1-cp190-100x_Position010_9_cmle.ics	31	1	0	1	1	1	1	9.747	1.0	0.3202492799810275	1.4354551074422486	0.0	0.9685845457275085	20236.0	354.0899693247881	153181.0	353.1932092222646
834	Feb25-FISH2-3R4-rep1-cp190-100x_Position010_9_cmle.ics	32	1	0	1	1	1	1	9.747	1.0	0.32836959757878953	1.3354116744299047	0.0	0.9589548063784286	21930.0	381.1103530000665	174990.0	403.4787583434243
835	Feb25-FISH2-3R4-rep1-cp190-100x_Position010_9_cmle.ics	33	1	0	1	1	1	1	8.4474	1.0	0.290748425675854	1.364223315489327	0.0	0.9890396193660953	12294.0	217.6807003423	69115.0	159.3601599114565
836	Feb25-FISH2-3R4-rep1-cp190-100x_Position010_9_cmle.ics	34	1	0	1	1	1	1	9.747	1.0	0.304246491554458	1.4252270869976593	0.0	0.952309435979484	20316.0	353.18618218456186	150191.0	346.2990924873264
837	Feb25-FISH2-3R4-rep1-cp190-100x_Position010_9_cmle.ics	35	1	0	1	1	1	1	9.747	1.0	0.2992055549061415	1.344550204924431	0.0	0.9696565384623799	20462.0	357.6660201937586	150550.0	347.12684764045105
838	Feb25-FISH2-3R4-rep1-cp190-100x_Position010_9_cmle.ics	36	1	0	1	1	1	1	8.664	1.0	0.299476983590241	1.5306978994080116	0.0	0.9839202825370797	12152.0	217.1989297132856	68933.0	158.94051802324284
839	Feb25-FISH2-3R4-rep1-cp190-100x_Position010_9_cmle.ics	37	1	0	1	0	0	0	8.664	0.0	0.3024959500712422	1.5752805148777602	0.0	0.9892800524785305	11972.0	212.8954796552371	67746.0	156.2036228512122
840	Feb25-FISH2-3R4-rep1-cp190-100x_Position010_9_cmle.ics	38	1	0	1	2	1	2	9.747	1.0	0.2961598517544658	1.2225934200017974	0.0	0.9686360350545021	21282.0	365.01407737099186	158875.0	366.32200543923386
841	Feb25-FISH2-3R4-rep1-cp190-100x_Position010_9_cmle.ics	39	1	0	1	1	1	1	9.747	1.0	0.3219795331533244	1.2286260673891871	0.0	0.9661500688390781	23398.0	405.748353497244	190966.0	440.3150155198032
842	Feb25-FISH2-3R4-rep1-cp190-100x_Position010_9_cmle.ics	40	1	0	1	2	1	1	9.747	1.0	0.31053406932050936	1.4646999357033965	0.0	0.9615280398339051	19716.0	345.3948183330477	145063.0	334.47533642820827
843	Feb25-FISH2-3R4-rep1-cp190-100x_Position010_9_cmle.ics	42	1	0	1	1	1	1	9.747	1.0	0.319194880600679	1.3185177326149613	0.0	0.9547079459914215	22586.0	396.4960108208461	180327.0	415.78441085658994
844	Feb25-FISH2-3R4-rep1-cp190-100x_Position010_9_cmle.ics	43	1	0	1	1	1	1	9.747	1.0	0.2978160767312328	1.1405488809349436	0.0	0.9473989316098703	29692.0	500.3198798135309	262547.0	605.3610924440884
845	Feb25-FISH2-3R4-rep1-cp190-100x_Position010_9_cmle.ics	44	1	0	1	1	0	1	8.8806	0.0	0.30711325370718606	1.5824133733928778	0.0	0.9830886226423419	13266.0	234.90886275354865	79622.0	183.58640891948184
846	Feb25-FISH2-3R4-rep1-cp190-100x_Position010_9_cmle.ics	45	1	0	1	2	1	1	9.747	1.0	0.3107111310040952	1.0092664921696488	0.0	0.9370509755883155	36652.0	608.4408791121579	367789.0	848.0201671659504
847	Feb25-FISH2-3R4-rep1-cp190-100x_Position010_9_cmle.ics	46	1	0	1	1	1	1	9.747	1.0	0.2962007326380355	1.420209378501509	0.0	0.9783573490287258	18078.0	317.37900230260516	124392.0	286.81370197071396
848	Feb25-FISH2-3R4-rep1-cp190-100x_Position010_9_cmle.ics	47	1	0	1	1	2	2	9.747	2.0	0.32270341484501186	1.3537009340832473	0.0	0.957532243555599	22512.0	391.2846827563994	180425.0	416.01037187332037
849	Feb25-FISH2-3R4-rep1-cp190-100x_Position010_9_cmle.ics	48	1	0	1	2	1	1	9.747	1.0	0.3148574819824864	1.420992043001197	0.0	0.9496679227001451	22140.0	383.4394411178027	173819.0	400.7787547659618
850	Feb25-FISH2-3R4-rep1-cp190-100x_Position010_9_cmle.ics	49	1	0	1	1	1	1	8.8806	1.0	0.29177797066752165	1.3777222211167364	0.0	0.9842446942276144	14706.0	257.14232857208975	90582.0	208.85715119872026
851	Feb25-FISH2-3R4-rep1-cp190-100x_Position010_9_cmle.ics	50	1	0	1	1	1	1	9.747	1.0	0.3138764148225487	1.344724852263432	0.0	0.9740476053213077	22614.0	394.8514374500763	179151.0	413.0728786558249
852	Feb25-FISH2-3R4-rep1-cp190-100x_Position010_9_cmle.ics	51	1	0	1	0	1	0	8.4474	1.0	0.2918583069920569	1.370555092278354	0.0	0.9943683107781526	12272.0	217.07202456707984	69061.0	159.2356507797887
853	Feb25-FISH2-3R4-rep1-cp190-100x_Position010_9_cmle.ics	52	1	0	1	2	2	1	9.747	2.0	0.31260828793925555	1.3069747319379639	0.0	0.9774712248175736	23374.0	402.59062068418433	187877.0	433.1926320434741
854	Feb25-FISH2-3R4-rep1-cp190-100x_Position010_9_cmle.ics	53	1	0	1	1	1	1	9.747	1.0	0.31023212574914166	1.3854156948041614	0.0	0.9523196015853315	22424.0	389.17765313928413	175868.0	405.50318459535606
855	Feb25-FISH2-3R4-rep1-cp190-100x_Position010_9_cmle.ics	54	1	0	1	1	1	1	9.747	1.0	0.30327747776803304	1.3900283620426375	0.0	0.9608015294938937	22088.0	384.6178852921762	169992.0	391.954746490173
856	Feb25-FISH2-3R4-rep1-cp190-100x_Position010_9_cmle.ics	55	1	0	1	1	1	1	9.097199999999999	1.0	0.30092966368351315	1.2336040924689724	0.0	0.9764333385191686	16562.0	287.4553671283024	109945.0	253.50289780026162
857	Feb25-FISH2-3R4-rep1-cp190-100x_Position010_9_cmle.ics	56	1	0	1	1	1	1	9.747	1.0	0.3147157528941817	1.4030575593665113	0.0	0.9697618385668427	20142.0	353.9085153699019	150795.0	347.69175018227713
858	Feb25-FISH2-3R4-rep1-cp190-100x_Position010_9_cmle.ics	57	1	0	1	0	1	1	9.313799999999999	1.0	0.3121304640237022	1.626486411522026	0.0	0.9881062796492939	13256.0	238.1493625223739	80179.0	184.87069755538843
859	Feb25-FISH2-3R4-rep1-cp190-100x_Position010_9_cmle.ics	58	1	0	1	1	1	1	9.747	1.0	0.3195208314455015	1.3891277093821843	0.0	0.9561745320381732	21000.0	367.9336923347106	161753.0	372.9578810121945
860	Feb25-FISH2-3R4-rep1-cp190-100x_Position010_9_cmle.ics	59	1	0	1	1	1	1	7.5809999999999995	1.0	0.2908088108586635	1.4664140916468618	0.0	0.9964540955530125	10416.0	182.99074094750625	53905.0	124.29008782503163
861	Feb25-FISH2-3R4-rep1-cp190-100x_Position010_9_cmle.ics	60	1	0	1	1	1	1	7.797599999999999	1.0	0.28302156612700746	1.03573904560802	0.0	0.9759188048901601	19516.0	321.6159468486196	136386.0	314.46856354892435
862	Feb25-FISH2-3R4-rep1-cp190-100x_Position010_9_cmle.ics	61	1	0	1	2	1	1	9.747	1.0	0.3212741419611013	1.3104574106049105	0.0	0.9662599261742233	22512.0	390.04420456785743	180025.0	415.08808200911466
863	Feb25-FISH2-3R4-rep1-cp190-100x_Position010_9_cmle.ics	62	1	0	1	1	1	1	9.747	1.0	0.3028889335192472	1.3751346899590298	0.0	0.957106470050958	20716.0	358.68469298716866	154303.0	355.7802322913618
864	Feb25-FISH2-3R4-rep1-cp190-100x_Position010_9_cmle.ics	63	1	0	1	1	1	1	9.747	1.0	0.30980197831791656	1.5769995009521842	0.0	0.9723356041812463	17254.0	305.30731503113634	118618.0	273.50044778090347
865	Feb25-FISH2-3R4-rep1-cp190-100x_Position010_9_cmle.ics	64	1	0	1	1	1	1	9.747	1.0	0.28428143481269025	1.2610968427415643	0.0	0.9767680749294231	20480.0	351.9361037047626	146941.0	338.8054873406544
866	Feb25-FISH2-3R4-rep1-cp190-100x_Position010_9_cmle.ics	65	1	0	1	1	2	1	9.747	2.0	0.3058664847901541	1.0126078953091424	0.0	0.9355204125884471	35380.0	590.2660961290369	346080.0	797.9651905108423
867	Feb25-FISH2-3R4-rep1-cp190-100x_Position010_9_cmle.ics	66	1	0	1	0	1	1	7.5809999999999995	1.0	0.31119120228187475	1.3820611790542605	0.0	0.9831100845289814	11548.0	201.82849540901896	65095.0	150.0911467761884
868	Feb25-FISH2-3R4-rep1-cp190-100x_Position010_9_cmle.ics	67	1	0	1	2	1	2	9.747	1.0	0.29191372687517736	1.0424831564964292	0.0	0.9568352511322024	33332.0	554.7963038222524	309167.0	712.8539761172722
869	Feb25-FISH2-3R4-rep1-cp190-100x_Position010_9_cmle.ics	68	1	0	1	1	1	1	8.8806	1.0	0.29971599824407913	1.519971825123275	0.0	0.9887569017246816	11838.0	213.45848488096	66305.0	152.88107361541088
870	Feb25-FISH2-3R4-rep1-cp190-100x_Position010_9_cmle.ics	69	1	0	1	1	1	1	7.3644	1.0	0.28822162052899375	1.1706331275545747	0.0	0.9882886197209922	11178.0	195.4322641127693	59660.0	137.55953324629232
871	Feb25-FISH2-3R4-rep1-cp190-100x_Position010_9_cmle.ics	70	1	0	1	1	1	1	9.747	1.0	0.29865896070737596	1.3316512399654534	0.0	0.9645732791088805	20196.0	351.4640726723812	147489.0	340.0690244546163
872	Feb25-FISH2-3R4-rep1-cp190-100x_Position010_9_cmle.ics	71	1	0	1	1	1	1	9.747	1.0	0.33083688796003896	1.289409795064058	0.0	0.952759721873627	25078.0	432.38565354262437	214793.0	495.25351700588106
873	Feb25-FISH2-3R4-rep1-cp190-100x_Position010_9_cmle.ics	72	1	0	1	1	1	1	9.747	1.0	0.32831701527465973	1.382386599946145	0.0	0.9678102129402057	23496.0	409.9044695834678	194049.0	447.42356464816925
874	Feb25-FISH2-3R4-rep1-cp190-100x_Position010_9_cmle.ics	73	1	0	1	1	1	1	8.8806	1.0	0.2916445355593394	1.1678103244994738	0.0	0.9741904285855997	18046.0	308.72949635512055	123104.0	283.84392860797135
875	Feb25-FISH2-3R4-rep1-cp190-100x_Position010_9_cmle.ics	74	1	0	1	1	1	1	9.747	1.0	0.3083156670855454	1.3039786021885922	0.0	0.968088080556182	18814.0	329.14586411766265	134739.0	310.671035033057
876	Feb25-FISH2-3R4-rep1-cp190-100x_Position010_9_cmle.ics	75	1	0	1	2	2	1	9.747	2.0	0.28935979642423737	1.0350323808690067	0.0	0.9390144066837075	31936.0	540.1464172387317	288678.0	665.6119835479916
877	Feb25-FISH2-3R4-rep1-cp190-100x_Position010_9_cmle.ics	76	1	0	1	1	1	1	7.797599999999999	1.0	0.2895187190976497	1.2948061849015642	0.0	0.9978258097222101	11776.0	204.84070522004376	64656.0	149.07893365022252
878	Feb25-FISH2-3R4-rep1-cp190-100x_Position010_9_cmle.ics	77	1	0	1	1	1	1	9.747	1.0	0.2961869734720958	1.329566452285785	0.0	0.9740609615382609	20514.0	357.25994923112876	150360.0	346.68875995495335
879	Feb25-FISH2-3R4-rep1-cp190-100x_Position010_9_cmle.ics	78	1	0	1	0	1	1	8.664	1.0	0.2979340473255556	1.5269522479579691	0.0	0.991099656698219	12652.0	224.1130274020102	73042.0	168.41474065329675
880	Feb25-FISH2-3R4-rep1-cp190-100x_Position010_9_cmle.ics	79	1	0	1	1	1	2	9.747	1.0	0.2873543178208697	1.091534148427735	0.0	0.9503759203676326	43714.0	714.3241313918489	460695.0	1062.2358224757063
881	Feb25-FISH2-3R4-rep1-cp190-100x_Position010_9_cmle.ics	80	1	0	1	1	1	1	8.8806	1.0	0.3066501755286644	1.6511475124947435	0.0	0.9925109218734179	12084.0	216.4282536712141	69169.0	159.48466904312426
882	Feb25-FISH2-3R4-rep1-cp190-100x_Position010_9_cmle.ics	81	1	0	1	0	1	1	7.797599999999999	1.0	0.29899383128831447	1.3895450517229744	0.0	0.9856894661462791	11750.0	204.98522757925767	65488.0	150.99729656777055
883	Feb25-FISH2-3R4-rep1-cp190-100x_Position010_9_cmle.ics	82	1	0	1	0	0	0	7.147799999999999	0.0	0.2978908631211261	1.6364715940151309	0.0	0.9961876417980791	6960.0	124.76213122419624	29800.0	68.71059488333071
884	Feb25-FISH2-3R4-rep1-cp190-100x_Position010_9_cmle.ics	83	1	0	1	1	1	1	9.747	1.0	0.3103958792051745	1.354249325761811	0.0	0.974422720702533	19790.0	346.9081170807077	145848.0	336.2853302867121
885	Feb25-FISH2-3R4-rep1-cp190-100x_Position010_9_cmle.ics	84	1	0	1	1	1	1	9.747	1.0	0.3067067096577228	1.379714717844945	0.0	0.9630499502641555	22120.0	385.84792735724136	171322.0	395.02136028865726
886	Feb25-FISH2-3R4-rep1-cp190-100x_Position010_9_cmle.ics	86	1	0	1	1	1	1	9.747	1.0	0.3021179176002997	1.3152658939411128	0.0	0.9593860462676832	22684.0	391.7815375965404	176580.0	407.1448605536423
887	Feb25-FISH2-3R4-rep1-cp190-100x_Position010_9_cmle.ics	87	1	0	1	1	1	1	9.747	1.0	0.31550435416773737	1.4751184270566502	0.0	0.9551408083229973	18776.0	329.6775609729351	135888.0	313.3203126679881
888	Feb25-FISH2-3R4-rep1-cp190-100x_Position010_9_cmle.ics	88	1	0	1	1	1	1	9.747	1.0	0.3087404393548127	1.457140523820764	0.0	0.9654825251330815	19500.0	341.9486235282758	142273.0	328.0423646253729
889	Feb25-FISH2-3R4-rep1-cp190-100x_Position010_9_cmle.ics	89	1	0	1	2	2	2	9.747	2.0	0.3241196303902885	1.4634250002321416	0.0	0.9598361912948957	21712.0	379.91317716974396	171268.0	394.89685115698956
890	Feb25-FISH2-3R4-rep1-cp190-100x_Position010_9_cmle.ics	90	1	0	1	1	1	1	9.747	1.0	0.3190148237575914	1.481055629578571	0.0	0.9490953334428791	19104.0	335.0415676236988	140238.0	323.350214941226
891	Feb25-FISH2-3R4-rep1-cp190-100x_Position011_10_cmle.ics	1	1	0	1	1	1	1	9.747	1.0	0.30502532894014717	1.2959824878844284	0.0	0.96260032000623	21838.0	379.9203582592692	167595.0	386.4279244789199
892	Feb25-FISH2-3R4-rep1-cp190-100x_Position011_10_cmle.ics	2	1	0	1	0	0	0	8.014199999999999	0.0	0.285941640987159	1.7055165367870806	0.0	0.9966085897110255	8240.0	148.5691188347744	37610.0	86.7183044819486
893	Feb25-FISH2-3R4-rep1-cp190-100x_Position011_10_cmle.ics	3	1	0	1	2	2	2	9.747	2.0	0.307769331728689	1.0589239461188156	0.0	0.9426379844179559	36178.0	601.101396078129	358966.0	827.6767584862314
894	Feb25-FISH2-3R4-rep1-cp190-100x_Position011_10_cmle.ics	4	1	0	1	1	1	1	8.8806	1.0	0.29867589234608516	1.245584652400004	0.0	0.9811727916366322	17958.0	308.9629916220526	123669.0	285.146663041162
895	Feb25-FISH2-3R4-rep1-cp190-100x_Position011_10_cmle.ics	5	1	0	1	1	1	1	8.014199999999999	1.0	0.2920072047903577	1.4876690897901377	0.0	0.9897669600206039	10848.0	192.99602865282645	57411.0	132.3739584847953
896	Feb25-FISH2-3R4-rep1-cp190-100x_Position011_10_cmle.ics	6	1	0	1	1	1	1	9.747	1.0	0.31169444888495884	1.404069221540497	0.0	0.961869063204231	19682.0	344.3073228468002	144958.0	334.23323533885423
897	Feb25-FISH2-3R4-rep1-cp190-100x_Position011_10_cmle.ics	7	1	0	1	0	1	1	8.2308	1.0	0.297607849468627	1.3935504545885102	0.0	0.9825260555169586	11892.0	210.5225319577985	66524.0	153.38602731606355
898	Feb25-FISH2-3R4-rep1-cp190-100x_Position011_10_cmle.ics	8	1	0	1	1	1	1	9.747	1.0	0.2958443615851156	1.4260650432536064	0.0	0.9729305682133896	19234.0	335.4658130208256	136430.0	314.570015433987
899	Feb25-FISH2-3R4-rep1-cp190-100x_Position011_10_cmle.ics	9	1	0	1	1	1	1	9.747	1.0	0.298946149914999	1.2489147162706344	0.0	0.9637440174273111	22330.0	383.5661814534125	171555.0	395.55859413455715
900	Feb25-FISH2-3R4-rep1-cp190-100x_Position011_10_cmle.ics	10	1	0	1	1	1	1	9.747	1.0	0.30224384514622166	1.4038974173141354	0.0	0.9807711558068221	18480.0	324.7478179266748	129869.0	299.4421559363516
901	Feb25-FISH2-3R4-rep1-cp190-100x_Position011_10_cmle.ics	12	1	0	1	1	1	1	8.2308	1.0	0.27929556938078487	1.1555451762834934	0.0	0.967615782517017	17096.0	290.1205635676487	111083.0	256.1268124639271
902	Feb25-FISH2-3R4-rep1-cp190-100x_Position011_10_cmle.ics	13	1	0	1	1	1	1	9.747	1.0	0.3043129884402531	1.4741460024992037	0.0	0.9750801140901078	18104.0	317.25788519222897	126356.0	291.3421452039643
903	Feb25-FISH2-3R4-rep1-cp190-100x_Position011_10_cmle.ics	14	1	0	1	0	1	0	8.2308	1.0	0.30418258185112185	1.4601151363360747	0.0	0.9892029163438453	12640.0	221.7149772860696	73699.0	169.92960175525474
904	Feb25-FISH2-3R4-rep1-cp190-100x_Position011_10_cmle.ics	15	1	0	1	1	1	1	9.747	1.0	0.31670770857232294	1.5628468789415524	0.0	0.9555128433697252	16774.0	296.96775155426815	114963.0	265.0730241467231
905	Feb25-FISH2-3R4-rep1-cp190-100x_Position011_10_cmle.ics	16	1	0	1	0	1	0	8.4474	1.0	0.28734009683106937	1.4068962963862017	0.0	0.9899917881218276	12460.0	219.63502586785862	70105.0	161.6428273253658
906	Feb25-FISH2-3R4-rep1-cp190-100x_Position011_10_cmle.ics	17	1	0	1	1	1	1	9.5304	1.0	0.2816675594193694	1.2155287970073165	0.0	0.962726343804453	18808.0	323.9562441323953	128723.0	296.79979547540205
907	Feb25-FISH2-3R4-rep1-cp190-100x_Position011_10_cmle.ics	18	1	0	1	1	2	1	9.747	2.0	0.2966039458619004	1.1028115159902365	0.0	0.9450015043125961	32678.0	546.5471318120337	302514.0	697.5139899508695
908	Feb25-FISH2-3R4-rep1-cp190-100x_Position011_10_cmle.ics	19	1	0	1	1	1	1	9.747	1.0	0.29959086738427126	1.0617604342028013	0.0	0.9668269437089608	26196.0	447.68061578079164	218218.0	503.15062396814307
909	Feb25-FISH2-3R4-rep1-cp190-100x_Position011_10_cmle.ics	20	1	0	1	1	1	1	9.313799999999999	1.0	0.2888573709433907	1.2647680149190945	0.0	0.976107303022717	18514.0	320.10102744701334	127311.0	293.54411225475565
910	Feb25-FISH2-3R4-rep1-cp190-100x_Position011_10_cmle.ics	21	1	0	1	2	1	1	9.747	1.0	0.30096833153158103	1.2978093454278854	0.0	0.9830872703988385	21884.0	377.5545916513564	167003.0	385.0629354798954
911	Feb25-FISH2-3R4-rep1-cp190-100x_Position011_10_cmle.ics	22	1	0	1	1	1	1	9.747	1.0	0.2974774034754829	1.3039376118713313	0.0	0.9602578596030116	18912.0	326.5612685378341	133385.0	307.54908384272045
912	Feb25-FISH2-3R4-rep1-cp190-100x_Position011_10_cmle.ics	23	1	0	1	1	1	1	9.747	1.0	0.31666511151722343	1.3386584195046412	0.0	0.9648603545548631	21210.0	371.40963764563924	163450.0	376.87069576108746
913	Feb25-FISH2-3R4-rep1-cp190-100x_Position011_10_cmle.ics	24	1	0	1	1	1	1	7.5809999999999995	1.0	0.2977413187585811	1.4793074117692293	0.0	0.9828813616600889	11064.0	194.17191432008093	59712.0	137.67943092863908
914	Feb25-FISH2-3R4-rep1-cp190-100x_Position011_10_cmle.ics	25	1	0	1	2	1	1	9.747	1.0	0.2735267768171182	1.023343960618403	0.0	0.9663009051852669	32432.0	544.0688732474355	287233.0	662.2802114135483
915	Feb25-FISH2-3R4-rep1-cp190-100x_Position011_10_cmle.ics	26	1	0	1	3	2	1	9.747	2.0	0.31539802587156657	1.2896645453435043	0.0	0.9558513568382921	22934.0	394.88750770829563	183410.0	422.89295998495606
916	Feb25-FISH2-3R4-rep1-cp190-100x_Position011_10_cmle.ics	27	1	0	1	1	1	1	9.747	1.0	0.32478723764306977	1.3512213822479462	0.0	0.9776315627409784	21376.0	373.1065054339586	167480.0	386.16276614296083
917	Feb25-FISH2-3R4-rep1-cp190-100x_Position011_10_cmle.ics	28	1	0	1	1	1	1	9.747	1.0	0.31037539793503294	1.3022570509663165	0.0	0.9560590024967554	20750.0	359.5615412338534	156583.0	361.03728451733474
918	Feb25-FISH2-3R4-rep1-cp190-100x_Position011_10_cmle.ics	29	1	0	1	1	1	1	9.097199999999999	1.0	0.2952480953170126	1.2994531289951623	0.0	0.969454163908559	17250.0	299.2027752553184	115758.0	266.9060752518322
919	Feb25-FISH2-3R4-rep1-cp190-100x_Position011_10_cmle.ics	30	1	0	1	1	2	2	9.747	2.0	0.2967320574497371	1.0684757922672836	0.0	0.9597298998017922	29672.0	502.63474505759416	261804.0	603.6479390213261
920	Feb25-FISH2-3R4-rep1-cp190-100x_Position011_10_cmle.ics	31	1	0	1	1	1	1	9.747	1.0	0.29578019305824377	1.4028156989785747	0.0	0.9668772058795901	18098.0	315.813105021429	124510.0	287.08577748065466
921	Feb25-FISH2-3R4-rep1-cp190-100x_Position011_10_cmle.ics	33	1	0	1	1	1	2	9.747	1.0	0.31367074646665444	1.1347812136957967	0.0	0.938745420356678	33572.0	564.6769662777325	323949.0	746.9371980489968
922	Feb25-FISH2-3R4-rep1-cp190-100x_Position011_10_cmle.ics	34	1	0	1	1	1	1	9.097199999999999	1.0	0.2892280371669896	1.1740343793682901	0.0	0.9613992555899425	18404.0	317.3151063081472	126259.0	291.1184899118944
923	Feb25-FISH2-3R4-rep1-cp190-100x_Position011_10_cmle.ics	35	1	0	1	1	1	1	9.747	1.0	0.28078000384385887	1.2546593810442168	0.0	0.9679460897204307	19250.0	337.41493323726087	133077.0	306.838920647282
924	Feb25-FISH2-3R4-rep1-cp190-100x_Position011_10_cmle.ics	36	1	0	1	1	1	1	8.2308	1.0	0.29909253905734345	1.3574970959034542	0.0	0.9846328780446277	13760.0	240.65904325756324	83005.0	191.38667544600227
925	Feb25-FISH2-3R4-rep1-cp190-100x_Position011_10_cmle.ics	37	1	0	1	1	1	1	9.747	1.0	0.2968838032675346	1.3811607183148884	0.0	0.9600798901557464	19852.0	345.9999604635737	143309.0	330.43109537366587
926	Feb25-FISH2-3R4-rep1-cp190-100x_Position011_10_cmle.ics	39	1	0	1	1	1	1	9.747	1.0	0.30392697728765067	1.3294280964117169	0.0	0.9539995392397704	23164.0	399.8636433361505	182759.0	421.39193323096106
927	Feb25-FISH2-3R4-rep1-cp190-100x_Position011_10_cmle.ics	40	1	0	1	1	1	1	9.313799999999999	1.0	0.2852588912563298	1.2178021103177676	0.0	0.9698408761059971	19304.0	335.18113777930034	134699.0	310.57880604663643
928	Feb25-FISH2-3R4-rep1-cp190-100x_Position011_10_cmle.ics	41	1	0	1	1	1	1	9.747	1.0	0.3162761610262585	1.5317937524842826	0.0	0.9726011626219498	16488.0	293.6658004979892	111959.0	258.14662726653773
929	Feb25-FISH2-3R4-rep1-cp190-100x_Position011_10_cmle.ics	42	1	0	1	1	1	1	9.747	1.0	0.29539079135226787	1.2307499808050182	0.0	0.9604006921320983	20072.0	349.0908463642008	145331.0	335.0932706372261
930	Feb25-FISH2-3R4-rep1-cp190-100x_Position011_10_cmle.ics	43	1	0	1	1	1	1	8.8806	1.0	0.2930175051529185	1.2214849176234976	0.0	0.9685219569901764	17900.0	307.8072561696738	121899.0	281.06553039205147
931	Feb25-FISH2-3R4-rep1-cp190-100x_Position011_10_cmle.ics	44	1	0	1	1	1	1	8.664	1.0	0.2961802314926966	1.5134989914029766	0.0	0.9893340972405865	13050.0	231.2988312068925	76290.0	175.90373435064768
932	Feb25-FISH2-3R4-rep1-cp190-100x_Position011_10_cmle.ics	45	1	0	1	1	1	1	9.747	1.0	0.3149767673588571	1.4637132307738072	0.0	0.959109784714893	19670.0	343.6880716427292	145586.0	335.68123042565725
933	Feb25-FISH2-3R4-rep1-cp190-100x_Position011_10_cmle.ics	46	1	0	1	1	0	1	8.2308	0.0	0.29044326000873777	1.5349132569465602	0.0	0.9969966490567058	11122.0	197.12985393315975	59440.0	137.05227382097914
934	Feb25-FISH2-3R4-rep1-cp190-100x_Position011_10_cmle.ics	47	1	0	1	1	1	1	9.747	1.0	0.3067969377711721	1.2861540025192655	0.0	0.9656452689822054	20638.0	357.8777818762698	154419.0	356.0476963519815
935	Feb25-FISH2-3R4-rep1-cp190-100x_Position011_10_cmle.ics	48	1	0	1	1	1	1	9.5304	1.0	0.3027400130334241	1.262997597871751	0.0	0.967180267377044	19670.0	340.0368528236203	142730.0	329.09608079522803
936	Feb25-FISH2-3R4-rep1-cp190-100x_Position011_10_cmle.ics	49	1	0	1	1	1	1	9.747	1.0	0.28372129793432227	1.3177816196571988	0.0	0.9694536757087391	19596.0	339.6001955226351	137395.0	316.7950397313834
937	Feb25-FISH2-3R4-rep1-cp190-100x_Position011_10_cmle.ics	50	1	0	1	1	1	1	9.747	1.0	0.2969165861341376	1.3346502719981967	0.0	0.9620690710118927	18534.0	325.48648907144604	129284.0	298.0933070099507
938	Feb25-FISH2-3R4-rep1-cp190-100x_Position011_10_cmle.ics	51	1	0	1	2	1	1	9.747	1.0	0.3135602805431323	1.0793001965988387	0.0	0.9481911121186202	30410.0	511.029135953867	279228.0	643.8228855061299
939	Feb25-FISH2-3R4-rep1-cp190-100x_Position011_10_cmle.ics	52	1	0	1	1	1	1	9.747	1.0	0.31759599770562025	1.3127359279973037	0.0	0.9740192981627092	22414.0	390.89681173349146	177824.0	410.01318203132234
940	Feb25-FISH2-3R4-rep1-cp190-100x_Position011_10_cmle.ics	53	1	0	1	1	1	1	9.747	1.0	0.3022221638479543	1.2808374063634063	0.0	0.951417475489132	18956.0	327.47435185334473	134914.0	311.074536848647
941	Feb25-FISH2-3R4-rep1-cp190-100x_Position011_10_cmle.ics	54	1	0	1	1	0	1	8.014199999999999	0.0	0.2917269119381788	1.4470639153977085	0.0	0.9949654521821298	11854.0	208.08176221034714	65548.0	151.1356400474014
942	Feb25-FISH2-3R4-rep1-cp190-100x_Position011_10_cmle.ics	55	1	0	1	1	1	1	9.747	1.0	0.30340864009089674	1.3346626337555973	0.0	0.9756290879210843	22670.0	393.6921683530116	176793.0	407.6359799063319
943	Feb25-FISH2-3R4-rep1-cp190-100x_Position011_10_cmle.ics	56	1	0	1	1	1	1	9.747	1.0	0.30386792978805355	1.3605915374081863	0.0	0.9634524508444574	19004.0	331.19183485817615	135795.0	313.1058802745603
944	Feb25-FISH2-3R4-rep1-cp190-100x_Position011_10_cmle.ics	57	1	0	1	0	0	1	9.097199999999999	0.0	0.3033038307506457	1.6519646128206589	0.0	0.9906367230379799	11754.0	211.2536040969449	65992.0	152.15938179666983
945	Feb25-FISH2-3R4-rep1-cp190-100x_Position011_10_cmle.ics	58	1	0	1	2	1	1	9.747	1.0	0.3046764304902846	1.3474328579898387	0.0	0.955824687279237	19986.0	346.11570745421517	146650.0	338.1345214644447
946	Feb25-FISH2-3R4-rep1-cp190-100x_Position011_10_cmle.ics	59	1	0	1	1	1	1	9.5304	1.0	0.31577241848369797	1.6508154511076454	0.0	0.9663875016362351	14346.0	256.7272655501328	90794.0	209.34596482674934
947	Feb25-FISH2-3R4-rep1-cp190-100x_Position011_10_cmle.ics	60	1	0	1	1	1	1	9.747	1.0	0.30049117196137015	1.3602704475639391	0.0	0.9686589436063203	19716.0	345.30119733769243	142698.0	329.02229760609157
948	Feb25-FISH2-3R4-rep1-cp190-100x_Position011_10_cmle.ics	61	1	0	1	1	1	1	9.747	1.0	0.30543911181256683	1.3924304861618901	0.0	0.9623148799507921	18540.0	323.5375081603773	131190.0	302.4880182128912
949	Feb25-FISH2-3R4-rep1-cp190-100x_Position011_10_cmle.ics	62	1	0	1	1	1	1	9.5304	1.0	0.30184158164850267	1.3692498311559298	0.0	0.9631876175139725	17722.0	308.7210615172678	121880.0	281.0217216235016
950	Feb25-FISH2-3R4-rep1-cp190-100x_Position011_10_cmle.ics	63	1	0	1	1	1	1	9.747	1.0	0.29753268784637493	1.3212372498000284	0.0	0.9743827828444612	18596.0	326.07626838011055	130068.0	299.900995143794
951	Feb25-FISH2-3R4-rep1-cp190-100x_Position011_10_cmle.ics	64	1	0	1	1	1	1	9.747	1.0	0.31431045025062304	1.1885084877832786	0.0	0.9565191573820722	26288.0	448.87061052158725	224693.0	518.0801911449742
952	Feb25-FISH2-3R4-rep1-cp190-100x_Position011_10_cmle.ics	65	1	0	1	1	1	1	9.747	1.0	0.32473168603627717	1.1814470369842678	0.0	0.9490009495123749	27794.0	473.77269262404934	248292.0	572.4929874084548
953	Feb25-FISH2-3R4-rep1-cp190-100x_Position011_10_cmle.ics	66	1	0	1	1	0	1	7.797599999999999	0.0	0.30920204295573844	1.4672061106767427	0.0	0.9868647203638452	11394.0	200.3295843456475	63593.0	146.62794833609567
954	Feb25-FISH2-3R4-rep1-cp190-100x_Position011_10_cmle.ics	67	1	0	1	1	1	1	9.747	1.0	0.3277144505032477	1.4373574719129907	0.0	0.958921178746446	20242.0	353.7793558325496	155025.0	357.44496549625325
955	Feb25-FISH2-3R4-rep1-cp190-100x_Position011_10_cmle.ics	68	1	0	1	1	1	1	8.8806	1.0	0.277292603020311	1.0894187711740044	0.0	0.9628250491255531	23430.0	388.3946279829805	177583.0	409.45750238813827
956	Feb25-FISH2-3R4-rep1-cp190-100x_Position011_10_cmle.ics	69	1	0	1	1	1	1	8.2308	1.0	0.2945844272899531	1.2535241385426017	0.0	0.979638537575942	15960.0	273.4871326687095	102903.0	237.26598474091884
957	Feb25-FISH2-3R4-rep1-cp190-100x_Position011_10_cmle.ics	70	1	0	1	1	1	1	9.747	1.0	0.3023488027424399	1.3458270286325504	0.0	0.958193651022225	18728.0	324.743005028407	132515.0	305.54310338807284
958	Feb25-FISH2-3R4-rep1-cp190-100x_Position011_10_cmle.ics	71	1	0	1	1	2	1	9.747	2.0	0.30452858223737933	1.1618273711358007	0.0	0.9438196174724489	30832.0	517.3001592735661	280925.0	647.7357002550231
959	Feb25-FISH2-3R4-rep1-cp190-100x_Position011_10_cmle.ics	72	1	0	1	1	2	2	9.747	2.0	0.2881046835621672	1.0451207616976659	0.0	0.956693012546986	26006.0	442.8728256770988	211670.0	488.0527388910944
960	Feb25-FISH2-3R4-rep1-cp190-100x_Position011_10_cmle.ics	73	1	0	1	1	1	1	9.313799999999999	1.0	0.29763181623131957	1.581364810784332	0.0	0.9882824122730272	13410.0	240.70150978356347	79663.0	183.68094363056292
961	Feb25-FISH2-3R4-rep1-cp190-100x_Position011_10_cmle.ics	74	1	0	1	1	1	1	7.147799999999999	1.0	0.28518285194829246	1.1709982268592503	0.0	0.9897711822647663	12296.0	211.71024680222746	68467.0	157.86605033144312
962	Feb25-FISH2-3R4-rep1-cp190-100x_Position011_10_cmle.ics	75	1	0	1	1	1	1	9.747	1.0	0.3145989901834579	1.4575946201295646	0.0	0.9601178183292017	18266.0	319.77816686148776	130202.0	300.20996224830293
963	Feb25-FISH2-3R4-rep1-cp190-100x_Position011_10_cmle.ics	76	1	0	1	0	1	1	8.4474	1.0	0.2852101032650927	1.4954166096889867	0.0	0.9958542779947451	11574.0	204.09471368036697	62529.0	144.1746572973083
964	Feb25-FISH2-3R4-rep1-cp190-100x_Position011_10_cmle.ics	77	1	0	1	1	1	1	9.747	1.0	0.3098154098510343	1.3631708380395322	0.0	0.961144055981025	20928.0	365.10758456622267	158459.0	365.3628239804599
965	Feb25-FISH2-3R4-rep1-cp190-100x_Position011_10_cmle.ics	78	1	0	1	1	1	1	9.097199999999999	1.0	0.2940293653675792	1.4082562000451828	0.0	0.9878413724935271	15466.0	271.2711447396003	98070.0	226.12241745665253
966	Feb25-FISH2-3R4-rep1-cp190-100x_Position011_10_cmle.ics	79	1	0	1	1	1	1	9.747	1.0	0.31216636305406326	1.0451878414220528	0.0	0.9394529983144052	32780.0	552.4544113897431	311803.0	718.9318663223884
967	Feb25-FISH2-3R4-rep1-cp190-100x_Position011_10_cmle.ics	80	1	0	1	1	1	1	9.747	1.0	0.30026022722065715	1.376096107704989	0.0	0.970948772921984	19612.0	342.83660442529157	141516.0	326.2969310573635
968	Feb25-FISH2-3R4-rep1-cp190-100x_Position011_10_cmle.ics	81	1	0	1	1	1	2	9.747	1.0	0.29227531330028206	1.168256340286917	0.0	0.9519035211772976	27398.0	464.94640631456446	230541.0	531.5640689596627
969	Feb25-FISH2-3R4-rep1-cp190-100x_Position011_10_cmle.ics	82	1	0	1	1	1	1	9.747	1.0	0.30798888054281914	1.388514599815958	0.0	0.961708238005744	19078.0	333.10302283611816	137512.0	317.0648095166636
970	Feb25-FISH2-3R4-rep1-cp190-100x_Position011_10_cmle.ics	83	1	0	1	1	1	1	9.747	1.0	0.2934977942315914	1.2701321886596533	0.0	0.9651044072423368	20916.0	363.48190766201344	154097.0	355.30525301129586
971	Feb25-FISH2-3R4-rep1-cp190-100x_Position011_10_cmle.ics	84	1	0	1	1	0	1	7.3644	0.0	0.27539464000341374	1.204161700392988	0.0	0.9872584526216689	11100.0	193.7359535459317	57708.0	133.0587587089681
972	Feb25-FISH2-3R4-rep1-cp190-100x_Position011_10_cmle.ics	85	1	0	1	2	1	2	9.747	1.0	0.29325737596127305	1.1590778116036122	0.0	0.9447580187540678	37474.0	623.0424483441327	369397.0	851.7277724200578
973	Feb25-FISH2-3R4-rep1-cp190-100x_Position011_10_cmle.ics	86	1	0	1	1	1	1	9.747	1.0	0.3054738339794244	1.1524247210221839	0.0	0.9514211024636783	27248.0	462.6240813702399	233756.0	538.9769737432167
974	Feb25-FISH2-3R4-rep1-cp190-100x_Position011_10_cmle.ics	87	1	0	1	1	1	2	8.8806	1.0	0.2771246868464442	1.1659923212087686	0.0	0.9764852326758658	18536.0	316.84783716356213	124921.0	288.0334303161261
975	Feb25-FISH2-3R4-rep1-cp190-100x_Position011_10_cmle.ics	88	1	0	1	1	1	1	9.747	1.0	0.2836112077704947	1.2574953248934395	0.0	0.967344517166935	22174.0	381.0863650245125	165349.0	381.2492668914045
976	Feb25-FISH2-3R4-rep1-cp190-100x_Position011_10_cmle.ics	89	1	0	1	0	1	1	8.2308	1.0	0.29957114291441517	1.5632586952153829	0.0	0.9919620218162055	11144.0	198.48749767127268	60546.0	139.60240529550813
977	Feb25-FISH2-3R4-rep1-cp190-100x_Position011_10_cmle.ics	90	1	0	1	1	1	1	9.747	1.0	0.30615062786059954	1.3843290817594287	0.0	0.9720880368735123	18988.0	331.58323952579224	136132.0	313.8829094851536
978	Feb25-FISH2-3R4-rep1-cp190-100x_Position011_10_cmle.ics	91	1	0	1	1	1	1	9.747	1.0	0.3301211689039155	1.4269394674268538	0.0	0.9652488904539348	20086.0	351.393160399014	153798.0	354.615841337802
979	Feb25-FISH2-3R4-rep1-cp190-100x_Position011_10_cmle.ics	92	1	0	1	1	0	0	8.4474	0.0	0.28163701587093337	1.4826723640442534	0.0	0.991746933959778	11162.0	197.50884669688517	58848.0	135.6872848219546
980	Feb25-FISH2-3R4-rep1-cp190-100x_Position011_10_cmle.ics	93	1	0	1	1	1	1	9.747	1.0	0.2905958465667325	1.4196526728165715	0.0	0.9590891506985957	18916.0	330.74657790873533	131875.0	304.0674396053436
981	Feb25-FISH2-3R4-rep1-cp190-100x_Position012_11_cmle.ics	1	1	0	1	1	1	1	8.664	1.0	0.29275198440022265	1.112765042508761	0.0	0.9589812668912033	18594.0	316.73968917852835	128998.0	297.4338697570435
982	Feb25-FISH2-3R4-rep1-cp190-100x_Position012_11_cmle.ics	2	1	0	1	1	1	2	9.5304	1.0	0.30248005028895597	1.1305689628767641	0.0	0.9448289566816789	28536.0	478.4648240319892	249294.0	574.8033235182903
983	Feb25-FISH2-3R4-rep1-cp190-100x_Position012_11_cmle.ics	3	1	0	1	1	1	1	8.2308	1.0	0.3081312898939777	1.2871700703513482	0.0	0.9651639158227121	14328.0	249.91196866066667	89520.0	206.40847160925392
984	Feb25-FISH2-3R4-rep1-cp190-100x_Position012_11_cmle.ics	5	1	0	1	4	1	3	9.5304	1.0	0.3010666451410162	1.0269037761856101	0.0	0.9484550085076413	33226.0	552.6614994793772	312480.0	720.4928419175566
985	Feb25-FISH2-3R4-rep1-cp190-100x_Position012_11_cmle.ics	6	1	0	1	1	1	1	9.5304	1.0	0.28692338083071456	1.3266411651726853	0.0	0.9499142933293464	20336.0	351.01174843354005	146068.0	336.7925897120253
986	Feb25-FISH2-3R4-rep1-cp190-100x_Position012_11_cmle.ics	7	1	0	1	1	1	1	9.5304	1.0	0.29763309882314876	1.4843325722500793	0.0	0.9746640185196084	17498.0	307.9047149257175	118740.0	273.7817461894863
987	Feb25-FISH2-3R4-rep1-cp190-100x_Position012_11_cmle.ics	8	1	0	1	1	0	1	6.9312	0.0	0.296446698367523	1.3657343398205135	0.0	0.9919159703702667	10398.0	179.92028387250394	54284.0	125.16395747136663
988	Feb25-FISH2-3R4-rep1-cp190-100x_Position012_11_cmle.ics	9	1	0	1	1	1	1	9.313799999999999	1.0	0.2964462903920526	1.2764924190686169	0.0	0.9599617533047385	19268.0	331.0062645318751	136931.0	315.7251834889047
989	Feb25-FISH2-3R4-rep1-cp190-100x_Position012_11_cmle.ics	10	1	0	1	1	1	1	9.5304	1.0	0.29769165108320417	1.3893309354055237	0.0	0.9760634725764236	18256.0	318.19718536919936	126551.0	291.79176151276465
990	Feb25-FISH2-3R4-rep1-cp190-100x_Position012_11_cmle.ics	11	1	0	1	1	1	1	9.5304	1.0	0.2917357229065935	1.1320540159544175	0.0	0.9513630152275209	25406.0	431.68770074371054	205671.0	474.2206966526683
991	Feb25-FISH2-3R4-rep1-cp190-100x_Position012_11_cmle.ics	12	1	0	1	1	1	1	9.5304	1.0	0.3061028849247883	1.4413784309505768	0.0	0.9700395815947707	20908.0	364.1925254703076	157281.0	362.6466803303738
992	Feb25-FISH2-3R4-rep1-cp190-100x_Position012_11_cmle.ics	13	1	0	1	1	1	1	8.664	1.0	0.29353497244210724	1.1257375994317993	0.0	0.9655809786775607	19940.0	338.3001908165362	143447.0	330.7492853768169
993	Feb25-FISH2-3R4-rep1-cp190-100x_Position012_11_cmle.ics	14	1	0	1	0	1	1	7.147799999999999	1.0	0.29216927908331525	1.3180213455363838	0.0	0.9872439707244471	10510.0	183.3360316442802	54764.0	126.27070530841355
994	Feb25-FISH2-3R4-rep1-cp190-100x_Position012_11_cmle.ics	15	1	0	1	1	1	1	7.147799999999999	1.0	0.3015796120625611	1.4246852434275605	0.0	0.9844962418170743	10298.0	180.1664696540511	53964.0	124.42612558000198
995	Feb25-FISH2-3R4-rep1-cp190-100x_Position012_11_cmle.ics	16	1	0	1	0	0	1	7.797599999999999	0.0	0.3052719801633684	1.5366842265991372	0.0	0.990944805612353	10382.0	183.8458811150125	54959.0	126.72032161721388
996	Feb25-FISH2-3R4-rep1-cp190-100x_Position012_11_cmle.ics	17	1	0	1	1	1	1	9.5304	1.0	0.2997107503663767	1.2970411902337324	0.0	0.9573504201719584	18296.0	318.27190989798385	127397.0	293.7424045755599
997	Feb25-FISH2-3R4-rep1-cp190-100x_Position012_11_cmle.ics	18	1	0	1	1	1	1	9.5304	1.0	0.3169979504172044	1.3063928999726142	0.0	0.9641434430514157	18886.0	328.76545279500885	137408.0	316.8250141519701
998	Feb25-FISH2-3R4-rep1-cp190-100x_Position012_11_cmle.ics	20	1	0	1	1	1	1	9.097199999999999	1.0	0.28811097890135295	1.221809261329813	0.0	0.9605084320361312	20520.0	351.2852655194977	148361.0	342.07961635858493
999	Feb25-FISH2-3R4-rep1-cp190-100x_Position012_11_cmle.ics	21	1	0	1	1	1	1	9.313799999999999	1.0	0.30207181520457793	1.3280780116166493	0.0	0.9636324982323073	17342.0	302.19497415682247	118026.0	272.1354587818789
1000	Feb25-FISH2-3R4-rep1-cp190-100x_Position012_11_cmle.ics	22	1	0	1	2	1	1	9.5304	1.0	0.30567614464097687	1.1025716448114513	0.0	0.9452667645692093	28070.0	473.7148632761753	244494.0	563.7358451478209
1001	Feb25-FISH2-3R4-rep1-cp190-100x_Position012_11_cmle.ics	23	1	0	1	1	1	1	9.5304	1.0	0.2817759594637377	1.1029574950355976	0.0	0.9491790884693597	34108.0	562.2611086329421	314420.0	724.9659477589546
1002	Feb25-FISH2-3R4-rep1-cp190-100x_Position012_11_cmle.ics	24	1	0	1	0	1	1	8.2308	1.0	0.31732083350760304	1.6142440130140643	0.0	0.9853940729882308	11442.0	204.14068834583156	64830.0	149.48012974115207
1003	Feb25-FISH2-3R4-rep1-cp190-100x_Position012_11_cmle.ics	25	1	0	1	0	0	0	7.5809999999999995	0.0	0.30615581121372304	1.4088927778148854	0.0	0.9891469955847695	10882.0	191.48554151778987	59062.0	136.18070989930467
1004	Feb25-FISH2-3R4-rep1-cp190-100x_Position012_11_cmle.ics	26	1	0	1	0	0	0	7.5809999999999995	0.0	0.3100336099390829	1.5754816321787493	0.0	0.9923958365788995	9366.0	166.5004138488224	47458.0	109.42508093869495
1005	Feb25-FISH2-3R4-rep1-cp190-100x_Position012_11_cmle.ics	27	1	0	1	0	1	1	7.3644	1.0	0.29166119044010086	1.3527858516085618	0.0	0.9970318160830035	10394.0	181.5160709651911	53813.0	124.07796115626431
1006	Feb25-FISH2-3R4-rep1-cp190-100x_Position012_11_cmle.ics	28	1	0	1	1	1	1	9.5304	1.0	0.30224813351391927	1.3482714667515594	0.0	0.9623287610257142	18626.0	324.26574318167314	131412.0	302.99988908752545
1007	Feb25-FISH2-3R4-rep1-cp190-100x_Position012_11_cmle.ics	29	1	0	1	1	1	1	8.8806	1.0	0.29468145318811445	1.2271076599941366	0.0	0.9573913629060924	18554.0	319.8246732431901	129005.0	297.4500098296671
1008	Feb25-FISH2-3R4-rep1-cp190-100x_Position012_11_cmle.ics	30	1	0	1	1	1	1	9.5304	1.0	0.30352923287799416	1.3071064477306218	0.0	0.9673009633906935	17204.0	300.8429791491764	116901.0	269.54151853880023
1009	Feb25-FISH2-3R4-rep1-cp190-100x_Position012_11_cmle.ics	31	1	0	1	0	1	1	7.3644	1.0	0.3053285746724681	1.4558235563213573	0.0	0.9899369377451668	10782.0	188.59542395472292	58171.0	134.1263092267863
1010	Feb25-FISH2-3R4-rep1-cp190-100x_Position012_11_cmle.ics	32	1	0	1	2	1	1	9.5304	1.0	0.32177502766981697	1.4233417112612818	0.0	0.9695872132718426	19732.0	344.3714719467503	147845.0	340.88986243375945
1011	Feb25-FISH2-3R4-rep1-cp190-100x_Position012_11_cmle.ics	33	1	0	1	1	1	1	8.8806	1.0	0.3072909078135913	1.3954486927173773	0.0	0.9738627421818585	15326.0	268.51694988730344	98899.0	228.033863200219
1012	Feb25-FISH2-3R4-rep1-cp190-100x_Position012_11_cmle.ics	34	1	0	1	1	1	1	9.5304	1.0	0.3050254842852077	1.3213740272864831	0.0	0.9600606821317523	19892.0	343.4767023710816	145700.0	335.94408303695593
1013	Feb25-FISH2-3R4-rep1-cp190-100x_Position012_11_cmle.ics	35	1	0	1	1	1	1	9.5304	1.0	0.29868406423840976	1.306493508504406	0.0	0.9661997861911278	19044.0	330.37715993104223	135057.0	311.4042554751006
1014	Feb25-FISH2-3R4-rep1-cp190-100x_Position012_11_cmle.ics	36	1	0	1	2	1	1	9.5304	1.0	0.3010575154510263	1.1141442751300208	0.0	0.9413187344565626	29076.0	489.01124407325756	255800.0	589.8043681595973
1015	Feb25-FISH2-3R4-rep1-cp190-100x_Position012_11_cmle.ics	37	1	0	1	1	1	1	9.5304	1.0	0.29972154390172295	1.2769551734646176	0.0	0.9663016002949082	19280.0	334.38733509912436	137814.0	317.76113836413896
1016	Feb25-FISH2-3R4-rep1-cp190-100x_Position012_11_cmle.ics	38	1	0	1	1	1	1	9.5304	1.0	0.31073671643316136	1.2425601577037297	0.0	0.9565758196568231	21560.0	372.4204073174477	165937.0	382.6050329917869
1017	Feb25-FISH2-3R4-rep1-cp190-100x_Position012_11_cmle.ics	39	1	0	1	1	1	1	8.4474	1.0	0.30699665721359465	1.5049730221821191	0.0	0.9812444330748711	13236.0	233.23200587475054	79337.0	182.92927739123525
1018	Feb25-FISH2-3R4-rep1-cp190-100x_Position012_11_cmle.ics	40	1	0	1	1	1	1	9.5304	1.0	0.3016309151230404	1.3223839268612934	0.0	0.9592011884108386	20134.0	348.1592844982285	147539.0	340.184310687642
1019	Feb25-FISH2-3R4-rep1-cp190-100x_Position012_11_cmle.ics	41	1	0	1	1	1	1	9.5304	1.0	0.3129610411279634	1.4432939949001902	0.0	0.9582198298095593	18088.0	315.35557547346025	127969.0	295.0612790813742
1020	Feb25-FISH2-3R4-rep1-cp190-100x_Position012_11_cmle.ics	42	1	0	1	1	1	1	8.2308	1.0	0.30549505897112994	1.3186217078411255	0.0	0.96627865657018	14792.0	256.3960329164452	93501.0	215.58756148276197
1021	Feb25-FISH2-3R4-rep1-cp190-100x_Position012_11_cmle.ics	43	1	0	1	1	1	1	9.5304	1.0	0.2787451257445298	1.1520023986719163	0.0	0.9689477256971685	20094.0	347.1249447669772	141409.0	326.05021851868844
1022	Feb25-FISH2-3R4-rep1-cp190-100x_Position012_11_cmle.ics	44	1	0	1	1	1	1	9.5304	1.0	0.3048034401642064	1.331588588807299	0.0	0.9602233181305214	18526.0	323.45869276540043	130905.0	301.8308866846446
1023	Feb25-FISH2-3R4-rep1-cp190-100x_Position012_11_cmle.ics	45	1	0	1	2	1	1	9.5304	1.0	0.30728616262356573	1.3385135660335812	0.0	0.9641374175323546	17954.0	311.0502889403778	125397.0	289.130955254531
1024	Feb25-FISH2-3R4-rep1-cp190-100x_Position012_11_cmle.ics	46	1	0	1	1	1	1	9.5304	1.0	0.28485926368703574	1.1840258021602403	0.0	0.939274877443485	26316.0	447.03879516008595	214249.0	493.99920279056124
1025	Feb25-FISH2-3R4-rep1-cp190-100x_Position012_11_cmle.ics	47	1	0	1	2	1	1	9.5304	1.0	0.2963142041713194	1.31948328407189	0.0	0.9593117130985617	19456.0	336.75237967495735	138909.0	320.28590686740233
1026	Feb25-FISH2-3R4-rep1-cp190-100x_Position012_11_cmle.ics	48	1	0	1	1	1	1	8.8806	1.0	0.3063057739282488	1.4495427311005005	0.0	0.9788678427662495	15336.0	268.1552957258476	98837.0	227.89090827126708
1027	Feb25-FISH2-3R4-rep1-cp190-100x_Position012_11_cmle.ics	49	1	0	1	1	1	1	9.5304	1.0	0.31636394062325573	1.4568494958442237	0.0	0.9640121027182752	18852.0	331.610039113953	136900.0	315.65370602442874
1028	Feb25-FISH2-3R4-rep1-cp190-100x_Position012_11_cmle.ics	50	1	0	1	1	1	1	9.097199999999999	1.0	0.3010011804541813	1.2865448645700424	0.0	0.9546957614538514	17014.0	294.3734163778061	114490.0	263.98241638229985
1029	Feb25-FISH2-3R4-rep1-cp190-100x_Position012_11_cmle.ics	51	1	0	1	1	1	2	9.5304	1.0	0.29632780091892497	1.3240475874536848	0.0	0.961766045566849	19052.0	328.8941689110093	134608.0	310.3689851025296
1030	Feb25-FISH2-3R4-rep1-cp190-100x_Position012_11_cmle.ics	53	1	0	1	2	2	1	9.5304	2.0	0.31430877824464143	1.0911799694555666	0.0	0.9453645823767243	29434.0	496.3797810865935	266211.0	613.8092676002133
1031	Feb25-FISH2-3R4-rep1-cp190-100x_Position012_11_cmle.ics	54	1	0	1	1	1	1	8.664	1.0	0.3071093342313252	1.273921107785255	0.0	0.9734140349611505	17260.0	296.6410277028555	118163.0	272.4513430603694
1032	Feb25-FISH2-3R4-rep1-cp190-100x_Position012_11_cmle.ics	55	1	0	1	1	1	1	8.8806	1.0	0.3069092516627787	1.3233450578232873	0.0	0.9659907540487882	17008.0	295.4095925840996	115547.0	266.4195673484636
1033	Feb25-FISH2-3R4-rep1-cp190-100x_Position012_11_cmle.ics	56	1	0	1	2	2	1	9.5304	2.0	0.29228384827070747	1.038197255634947	0.0	0.9435811771285082	31794.0	525.7853340473404	288200.0	664.5098471602657
1034	Feb25-FISH2-3R4-rep1-cp190-100x_Position012_11_cmle.ics	57	1	0	1	0	0	1	6.497999999999999	0.0	0.29520101118146946	1.1275550708780375	0.0	0.9862409300381011	10712.0	182.1627927790436	56642.0	130.60085622085973
1035	Feb25-FISH2-3R4-rep1-cp190-100x_Position012_11_cmle.ics	58	1	0	1	1	1	1	8.4474	1.0	0.31589837033751944	1.5517054877865424	0.0	0.9869623162089681	12462.0	221.57554643584174	73524.0	169.5260999396647
1036	Feb25-FISH2-3R4-rep1-cp190-100x_Position012_11_cmle.ics	59	1	0	1	0	0	1	7.147799999999999	0.0	0.3006325995267483	1.283286311038586	0.0	0.9921429373714908	10372.0	181.1882581760568	54461.0	125.5720707362777
1037	Feb25-FISH2-3R4-rep1-cp190-100x_Position012_11_cmle.ics	60	1	0	1	1	1	1	8.2308	1.0	0.2832899665867615	1.1767865276712564	0.0	0.9670544043427568	16562.0	283.4764748254322	106674.0	245.96087243571884
1038	Feb25-FISH2-3R4-rep1-cp190-100x_Position012_11_cmle.ics	62	1	0	1	1	1	1	8.8806	1.0	0.293065888488965	1.2080044979136668	0.0	0.9635106647308571	19130.0	326.84563966337845	134688.0	310.5534430753708
1039	Feb25-FISH2-3R4-rep1-cp190-100x_Position012_11_cmle.ics	63	1	0	1	1	1	1	8.4474	1.0	0.30821582867899505	1.3790388625174355	0.0	0.9799044206424579	13682.0	239.61807965825767	83546.0	192.63407248734057
1040	Feb25-FISH2-3R4-rep1-cp190-100x_Position012_11_cmle.ics	64	1	0	1	1	1	1	9.5304	1.0	0.2941022430711952	1.3304786363287433	0.0	0.9640717782357906	19476.0	337.5270072778345	138603.0	319.58035512128487
1041	Feb25-FISH2-3R4-rep1-cp190-100x_Position012_11_cmle.ics	65	1	0	1	1	1	1	8.8806	1.0	0.29201055965890116	1.1921386349970775	0.0	0.9645143590014231	19778.0	337.8629762940694	141334.0	325.87728916914983
1042	Feb25-FISH2-3R4-rep1-cp190-100x_Position012_11_cmle.ics	66	1	0	1	1	1	1	9.5304	1.0	0.29293254059809315	1.1201664633283694	0.0	0.9429791985633837	29708.0	499.57739641330846	260596.0	600.8626236314246
1043	Feb25-FISH2-3R4-rep1-cp190-100x_Position012_11_cmle.ics	67	1	0	1	1	1	1	8.2308	1.0	0.2998347770889159	1.425107368518823	0.0	0.9909497577830592	12738.0	224.1391049580984	74023.0	170.6766565452614
1044	Feb25-FISH2-3R4-rep1-cp190-100x_Position012_11_cmle.ics	68	1	0	1	0	1	1	7.3644	1.0	0.2967095459141153	1.3867978315095595	0.0	0.9961486450636529	9966.0	174.2683724514984	50959.0	117.49742297515606
1045	Feb25-FISH2-3R4-rep1-cp190-100x_Position012_11_cmle.ics	69	1	0	1	1	1	1	9.313799999999999	1.0	0.2937551419395923	1.2575112382542537	0.0	0.9752642959181762	19126.0	329.2840157143313	134804.0	310.82090713599047
1046	Feb25-FISH2-3R4-rep1-cp190-100x_Position012_11_cmle.ics	70	1	0	1	0	1	1	8.8806	1.0	0.30406774285030164	1.3350682984953393	0.0	0.9730076420727432	16234.0	282.0445499798599	107250.0	247.28896984017518
1047	Feb25-FISH2-3R4-rep1-cp190-100x_Position012_11_cmle.ics	71	1	0	1	1	1	1	8.664	1.0	0.28637728113211436	1.119274892924048	0.0	0.9676087224917708	19048.0	321.57255619549596	132287.0	305.0173981654756
1048	Feb25-FISH2-3R4-rep1-cp190-100x_Position012_11_cmle.ics	72	1	0	1	1	1	1	9.313799999999999	1.0	0.2953682759725446	1.3322266616950074	0.0	0.9715889407055137	18648.0	322.8849728054628	130138.0	300.06239587003
1049	Feb25-FISH2-3R4-rep1-cp190-100x_Position012_11_cmle.ics	73	1	0	1	1	1	1	9.5304	1.0	0.3048364572025883	1.3875093540969643	0.0	0.961105612826281	17990.0	313.3995527782454	125272.0	288.8427396719667
1050	Feb25-FISH2-3R4-rep1-cp190-100x_Position012_11_cmle.ics	74	1	0	1	1	1	1	6.9312	1.0	0.30899207632713577	1.359071824383507	0.0	0.9820934056529274	9984.0	173.75782645392033	52144.0	120.22970669786568
1051	Feb25-FISH2-3R4-rep1-cp190-100x_Position012_11_cmle.ics	75	1	0	1	1	1	1	7.5809999999999995	1.0	0.28993314829919686	1.2367152304012712	0.0	0.9834397249209296	13628.0	233.82387476395004	80551.0	185.7284271290998
1052	Feb25-FISH2-3R4-rep1-cp190-100x_Position012_11_cmle.ics	76	1	0	1	1	0	1	7.797599999999999	0.0	0.3021495422572852	1.3677363524978967	0.0	0.9893760974967166	11666.0	204.39530896522925	65128.0	150.16723568998538
1053	Feb25-FISH2-3R4-rep1-cp190-100x_Position012_11_cmle.ics	77	1	0	1	1	1	1	9.5304	1.0	0.303183105746819	1.2337477458710453	0.0	0.9481179525332011	25290.0	431.64653897649646	208233.0	480.12796323290627
1054	Feb25-FISH2-3R4-rep1-cp190-100x_Position012_11_cmle.ics	78	1	0	1	0	1	1	7.3644	1.0	0.30488292982810855	1.3523278723459315	0.0	0.9805026765223659	11080.0	193.31240467566585	60555.0	139.62315681745278
1055	Feb25-FISH2-3R4-rep1-cp190-100x_Position012_11_cmle.ics	79	1	0	1	1	1	1	9.5304	1.0	0.294342052105192	1.3820031402749149	0.0	0.9711964696949362	16990.0	296.6691065445895	112977.0	260.49385497094147
1056	Feb25-FISH2-3R4-rep1-cp190-100x_Position012_11_cmle.ics	80	1	0	1	1	0	0	7.5809999999999995	0.0	0.2985604008443634	1.312294688553873	0.0	0.9870545965641001	11930.0	208.32906243484982	66950.0	154.36826602144268
1057	Feb25-FISH2-3R4-rep1-cp190-100x_Position012_11_cmle.ics	81	1	0	1	2	3	2	9.5304	3.0	0.3042758687765521	1.1046758271811388	0.0	0.9449732273826115	31678.0	528.3187496525745	292445.0	674.2976483441495
1058	Feb25-FISH2-3R4-rep1-cp190-100x_Position012_11_cmle.ics	83	1	0	1	1	1	1	9.5304	1.0	0.3060516587953577	1.4665556265358486	0.0	0.9609970136019904	15752.0	278.87966158251584	102843.0	237.12764126128798
1059	Feb25-FISH2-3R4-rep1-cp190-100x_Position012_11_cmle.ics	84	1	0	1	0	0	0	7.147799999999999	0.0	0.2888306894148733	1.3613078810802284	0.0	0.9945184431115716	9500.0	166.10124536498117	46793.0	107.89177403945284
1060	Feb25-FISH2-3R4-rep1-cp190-100x_Position012_11_cmle.ics	85	1	0	1	0	0	1	9.5304	0.0	0.2983953147307595	1.3809213054437917	0.0	0.9684911045408465	17748.0	309.72339635124035	121449.0	280.02795429481995
1061	Feb25-FISH2-3R4-rep1-cp190-100x_Position012_11_cmle.ics	86	1	0	1	1	1	1	8.664	1.0	0.29378240344100737	1.1354421554798688	0.0	0.9674843787730674	17900.0	307.2221249486602	122058.0	281.4321406130732
1062	Feb25-FISH2-3R4-rep1-cp190-100x_Position012_11_cmle.ics	87	1	0	1	1	2	1	9.5304	2.0	0.2942484177470869	1.2887522749914369	0.0	0.958670662395239	19408.0	335.4222320518521	137912.0	317.9870993808694
1063	Feb25-FISH2-3R4-rep1-cp190-100x_Position012_11_cmle.ics	88	1	0	1	1	1	1	9.5304	1.0	0.3112037707998134	1.1354513959847872	0.0	0.9400345588346452	30420.0	512.5867121973176	278314.0	641.7154531664197
1064	Feb25-FISH2-3R4-rep1-cp190-100x_Position012_11_cmle.ics	89	1	0	1	1	1	1	9.5304	1.0	0.2905250753839415	1.3435414534859158	0.0	0.9682389649143183	19920.0	345.0386480914538	142495.0	328.5542355000071
1065	Feb25-FISH2-3R4-rep1-cp190-100x_Position012_11_cmle.ics	90	1	0	1	1	2	2	9.5304	2.0	0.30621985337918584	1.0891950753916173	0.0	0.955525409760007	27392.0	462.8462791762356	235899.0	543.9181416906991
1066	Feb25-FISH2-3R4-rep1-cp190-100x_Position012_11_cmle.ics	91	1	0	1	0	1	1	8.014199999999999	1.0	0.30400377712601634	1.4651588091481733	0.0	0.9904185825662286	11894.0	208.3437287298709	67252.0	155.06459486891805
1067	Feb25-FISH2-3R4-rep1-cp190-100x_Position012_11_cmle.ics	92	1	0	1	1	1	1	8.2308	1.0	0.30046615809846466	1.338400951900797	0.0	0.9751546053730218	14310.0	247.98836877884423	88233.0	203.44100397117182
1068	Feb25-FISH2-3R4-rep1-cp190-100x_Position013_12_cmle.ics	1	1	0	1	1	1	1	9.747	1.0	0.2979388024005344	1.3201606802271735	0.0	0.9585043038417294	17982.0	314.46124931914596	123764.0	285.3657068839109
1069	Feb25-FISH2-3R4-rep1-cp190-100x_Position013_12_cmle.ics	2	1	0	1	1	1	1	9.747	1.0	0.3127005977981195	1.4299170364462819	0.0	0.96696356859743	18402.0	323.2153441017113	131261.0	302.6517246637878
1070	Feb25-FISH2-3R4-rep1-cp190-100x_Position013_12_cmle.ics	3	1	0	1	1	1	1	9.747	1.0	0.3026849163945964	1.1436006706657054	0.0	0.9303829394886631	28862.0	489.51842123674487	253664.0	584.8793402847385
1071	Feb25-FISH2-3R4-rep1-cp190-100x_Position013_12_cmle.ics	4	1	0	1	1	1	1	9.747	1.0	0.3138992710229063	1.424697793006195	0.0	0.9669016232661516	20762.0	359.8063084564809	157606.0	363.396040845041
1072	Feb25-FISH2-3R4-rep1-cp190-100x_Position013_12_cmle.ics	5	1	0	1	1	1	1	8.664	1.0	0.3086042922626597	1.4564322868083246	0.0	0.9794939947810352	13264.0	234.79395159511654	79797.0	183.98991073507187
1073	Feb25-FISH2-3R4-rep1-cp190-100x_Position013_12_cmle.ics	6	1	0	1	1	1	1	9.747	1.0	0.30465934902948094	1.4169185406783347	0.0	0.9675715284252593	20138.0	352.7892935970998	148322.0	341.98969309682485
1074	Feb25-FISH2-3R4-rep1-cp190-100x_Position013_12_cmle.ics	7	1	0	1	1	1	1	9.747	1.0	0.2956235306209193	1.2215304688705078	0.0	0.9424505162605666	26384.0	448.18395518360427	219106.0	505.19810746667997
1075	Feb25-FISH2-3R4-rep1-cp190-100x_Position013_12_cmle.ics	8	1	0	1	1	1	1	9.313799999999999	1.0	0.3065659116792414	1.4441459313438645	0.0	0.9688528683107522	16050.0	281.51357515665654	105864.0	244.09323546070215
1076	Feb25-FISH2-3R4-rep1-cp190-100x_Position013_12_cmle.ics	9	1	0	1	2	1	2	9.747	1.0	0.3032369120409368	1.103805878388927	0.0	0.9607383132852247	29158.0	495.40777948550067	257811.0	594.4411804518919
1077	Feb25-FISH2-3R4-rep1-cp190-100x_Position013_12_cmle.ics	10	1	0	1	1	1	1	9.747	1.0	0.32760931597426873	1.3777599819501998	0.0	0.96547592215425	21046.0	369.10211830170243	164326.0	378.8905105636982
1078	Feb25-FISH2-3R4-rep1-cp190-100x_Position013_12_cmle.ics	11	1	0	1	1	1	1	9.5304	1.0	0.2928305783974531	1.290588503062865	0.0	0.971682117763479	16918.0	296.18352366014113	111971.0	258.17429596246393
1079	Feb25-FISH2-3R4-rep1-cp190-100x_Position013_12_cmle.ics	12	1	0	1	2	2	1	9.313799999999999	2.0	0.3015880762431176	1.3097281681089101	0.0	0.9591723064733362	18068.0	311.39783402828544	125414.0	289.17015257375976
1080	Feb25-FISH2-3R4-rep1-cp190-100x_Position013_12_cmle.ics	13	1	0	1	1	1	0	8.014199999999999	1.0	0.2954814848180887	1.3760670434582007	0.0	0.98165144499237	13172.0	229.57825405376988	77271.0	178.16565024261237
1081	Feb25-FISH2-3R4-rep1-cp190-100x_Position013_12_cmle.ics	14	1	0	1	0	0	0	6.497999999999999	0.0	0.279196635445853	1.1546209429149468	0.0	0.9787728631186504	9262.0	162.25702202455224	44288.0	102.11593376486415
1082	Feb25-FISH2-3R4-rep1-cp190-100x_Position013_12_cmle.ics	15	1	0	1	0	1	1	7.797599999999999	1.0	0.31292015163495934	1.5052532092321025	0.0	0.9831457428133386	11176.0	197.1429623638889	62147.0	143.29387047699177
1083	Feb25-FISH2-3R4-rep1-cp190-100x_Position013_12_cmle.ics	16	1	0	1	1	1	1	9.747	1.0	0.30217120115585366	1.3784081258572745	0.0	0.9534435883673483	19582.0	342.3066047396633	141640.0	326.58284091526724
1084	Feb25-FISH2-3R4-rep1-cp190-100x_Position013_12_cmle.ics	17	1	0	1	1	1	1	8.8806	1.0	0.2943860447189275	1.1412188310177205	0.0	0.9632121596443671	19184.0	328.6609522548166	135563.0	312.57095215332095
1085	Feb25-FISH2-3R4-rep1-cp190-100x_Position013_12_cmle.ics	18	1	0	1	1	1	1	9.747	1.0	0.3090209425206994	1.349276700873396	0.0	0.9615650059014133	18786.0	328.3094811113398	134592.0	310.3320935079614
1086	Feb25-FISH2-3R4-rep1-cp190-100x_Position013_12_cmle.ics	19	1	0	1	1	1	1	9.747	1.0	0.30588892616477664	1.2753782946849468	0.0	0.9644329242843748	19534.0	341.23391485380967	141985.0	327.3783159231448
1087	Feb25-FISH2-3R4-rep1-cp190-100x_Position013_12_cmle.ics	20	1	0	1	0	1	1	6.9312	1.0	0.29955023508482664	1.2788591645898257	0.0	0.9878296883999683	11224.0	193.4877919839843	61197.0	141.10343204950306
1088	Feb25-FISH2-3R4-rep1-cp190-100x_Position013_12_cmle.ics	21	1	0	1	1	1	1	9.747	1.0	0.3021203819962439	1.4117231884840074	0.0	0.9580675272095351	19596.0	343.6493035720216	141780.0	326.9056423677393
1089	Feb25-FISH2-3R4-rep1-cp190-100x_Position013_12_cmle.ics	22	1	0	1	1	0	1	9.747	0.0	0.3090244584258568	1.51064180464146	0.0	0.9719209880286155	17094.0	301.4274138433484	116825.0	269.36628346460105
1090	Feb25-FISH2-3R4-rep1-cp190-100x_Position013_12_cmle.ics	23	1	0	1	1	1	1	9.5304	1.0	0.29062150687583926	1.2980651749332626	0.0	0.9665398441087372	19122.0	331.2308815396213	134041.0	309.0616392200179
1091	Feb25-FISH2-3R4-rep1-cp190-100x_Position013_12_cmle.ics	24	1	0	1	1	1	1	9.313799999999999	1.0	0.28564017189619684	1.1473307749718058	0.0	0.9672267026728752	23632.0	400.2581127218698	182572.0	420.9607627194449
1092	Feb25-FISH2-3R4-rep1-cp190-100x_Position013_12_cmle.ics	25	1	0	1	1	1	1	8.4474	1.0	0.29121938206049053	1.2710000929326508	0.0	0.9678081406256679	15044.0	261.6531708357398	93633.0	215.89191713794986
1093	Feb25-FISH2-3R4-rep1-cp190-100x_Position013_12_cmle.ics	26	1	0	1	1	1	1	9.747	1.0	0.2985369099419966	1.3885893915985195	0.0	0.969456845739299	19354.0	338.9433161960403	138334.0	318.9601151876065
1094	Feb25-FISH2-3R4-rep1-cp190-100x_Position013_12_cmle.ics	27	1	0	1	1	1	1	9.747	1.0	0.27384284748353355	1.038151971527769	0.0	0.9279625805448497	35486.0	591.9562007439324	328935.0	758.4335412063219
1095	Feb25-FISH2-3R4-rep1-cp190-100x_Position013_12_cmle.ics	28	1	0	1	0	0	0	7.3644	0.0	0.3050280578000387	1.5742394986215147	0.0	0.9864872040268121	9104.0	161.7453615840181	45112.0	104.01585088512805
1096	Feb25-FISH2-3R4-rep1-cp190-100x_Position013_12_cmle.ics	29	1	0	1	2	1	1	9.747	1.0	0.3037853489918144	1.3627933530686391	0.0	0.9671884929501124	21118.0	367.76209177659496	159051.0	366.72781297948444
1097	Feb25-FISH2-3R4-rep1-cp190-100x_Position013_12_cmle.ics	30	1	0	1	1	1	1	9.313799999999999	1.0	0.3029521662447163	1.2308534452828008	0.0	0.9661033670804385	18890.0	325.6951350253673	134372.0	309.8248340826482
1098	Feb25-FISH2-3R4-rep1-cp190-100x_Position013_12_cmle.ics	31	1	0	1	1	1	1	9.747	1.0	0.2938389229426494	1.1904889174766262	0.0	0.9600612615711956	20474.0	354.00211086002173	149325.0	344.30233493132084
1099	Feb25-FISH2-3R4-rep1-cp190-100x_Position013_12_cmle.ics	32	1	0	1	2	1	1	9.5304	1.0	0.28900115541230686	1.2863092698477239	0.0	0.9551231923043919	18142.0	313.4728587481137	123524.0	284.81233296538744
1100	Feb25-FISH2-3R4-rep1-cp190-100x_Position013_12_cmle.ics	33	1	0	1	1	1	1	9.747	1.0	0.2976874829625843	1.4006423496719274	0.0	0.9604560161756476	18576.0	324.38883607244975	129892.0	299.49518760354346
1101	Feb25-FISH2-3R4-rep1-cp190-100x_Position013_12_cmle.ics	34	1	0	1	1	1	1	9.747	1.0	0.3182345865526615	1.4711654735128497	0.0	0.9659608668120323	20008.0	351.1947857579682	150125.0	346.14691465973243
1102	Feb25-FISH2-3R4-rep1-cp190-100x_Position013_12_cmle.ics	35	1	0	1	1	1	1	7.5809999999999995	1.0	0.30598090150663604	1.475718652151166	0.0	0.9882377239882189	10268.0	181.3684583826227	54119.0	124.78351290238174
1103	Feb25-FISH2-3R4-rep1-cp190-100x_Position013_12_cmle.ics	36	1	0	1	1	1	1	9.747	1.0	0.2993644679256041	1.376264660105804	0.0	0.9633871419625214	19872.0	346.0958358500737	144124.0	332.31026097198514
1104	Feb25-FISH2-3R4-rep1-cp190-100x_Position013_12_cmle.ics	37	1	0	1	1	1	1	8.2308	1.0	0.27161863028976413	1.0155991515999745	0.0	0.9626133464696681	21946.0	369.7886971239622	159326.0	367.36188726112584
1105	Feb25-FISH2-3R4-rep1-cp190-100x_Position013_12_cmle.ics	38	1	0	1	1	1	1	8.014199999999999	1.0	0.29081683672751873	1.2132658384173796	0.0	0.9742994026132891	16086.0	275.1326811770606	103456.0	238.54105047818337
1106	Feb25-FISH2-3R4-rep1-cp190-100x_Position013_12_cmle.ics	39	1	0	1	1	1	1	9.747	1.0	0.31509543732843515	1.3395640945903788	0.0	0.9658548796525338	22300.0	389.0045202221098	175773.0	405.2841407526072
1107	Feb25-FISH2-3R4-rep1-cp190-100x_Position013_12_cmle.ics	40	1	0	1	1	1	1	9.747	1.0	0.31154415186374523	1.3855300563898751	0.0	0.9610675706750353	18728.0	325.4217572447794	134515.0	310.1545527091018
1108	Feb25-FISH2-3R4-rep1-cp190-100x_Position013_12_cmle.ics	41	1	0	1	1	1	1	9.747	1.0	0.308561653102841	1.1607728155330246	0.0	0.9569440665308853	30046.0	507.73945749608913	272035.0	627.2378080230495
1109	Feb25-FISH2-3R4-rep1-cp190-100x_Position013_12_cmle.ics	42	1	0	1	1	1	1	8.8806	1.0	0.30583086688402855	1.3779973760231956	0.0	0.9760899120487854	16504.0	286.6038999108521	110255.0	254.21767244502115
1110	Feb25-FISH2-3R4-rep1-cp190-100x_Position013_12_cmle.ics	43	1	0	1	1	1	1	9.747	1.0	0.3145758392818806	1.463131895408572	0.0	0.9655118611766127	20066.0	350.524911800784	149909.0	345.64887813306126
1111	Feb25-FISH2-3R4-rep1-cp190-100x_Position013_12_cmle.ics	44	1	0	1	2	1	1	9.747	1.0	0.30290007293956245	1.3725254633082105	0.0	0.9710921493710329	19440.0	340.6545716686389	140271.0	323.426303855023
1112	Feb25-FISH2-3R4-rep1-cp190-100x_Position013_12_cmle.ics	45	1	0	1	1	0	0	7.797599999999999	0.0	0.2936678566273327	1.2299951623943013	0.0	0.9809140866197446	14056.0	241.30562576604655	84917.0	195.7952209969059
1113	Feb25-FISH2-3R4-rep1-cp190-100x_Position013_12_cmle.ics	47	1	0	1	1	1	1	8.014199999999999	1.0	0.3019447807319375	1.2775488124510799	0.0	0.9743721044191054	13922.0	241.0026367846752	84877.0	195.70299201048533
1114	Feb25-FISH2-3R4-rep1-cp190-100x_Position013_12_cmle.ics	48	1	0	1	1	1	1	8.4474	1.0	0.3162879506242786	1.4006554616668236	0.0	0.9791625377408407	14154.0	248.01291397586832	89050.0	205.32478101881213
1115	Feb25-FISH2-3R4-rep1-cp190-100x_Position013_12_cmle.ics	49	1	0	1	1	1	1	9.747	1.0	0.29723882273481056	1.3272133184722805	0.0	0.9607918366445757	19302.0	337.24291476302534	137477.0	316.9841091535456
1116	Feb25-FISH2-3R4-rep1-cp190-100x_Position013_12_cmle.ics	50	1	0	1	0	1	0	7.5809999999999995	1.0	0.3042601464985287	1.322852593015134	0.0	0.9845150773247205	12538.0	218.49930132500702	72818.0	167.89825832934153
1117	Feb25-FISH2-3R4-rep1-cp190-100x_Position013_12_cmle.ics	51	1	0	1	2	2	1	9.747	2.0	0.32605841973313676	1.1764522137926217	0.0	0.9576672933410394	27090.0	463.4699253624541	239406.0	552.0043180751234
1118	Feb25-FISH2-3R4-rep1-cp190-100x_Position013_12_cmle.ics	52	1	0	1	1	1	1	9.747	1.0	0.3162998927204044	1.3796770388744124	0.0	0.9589770859019514	20964.0	364.7184342897514	160522.0	370.1195339551012
1119	Feb25-FISH2-3R4-rep1-cp190-100x_Position013_12_cmle.ics	53	1	0	1	1	1	1	9.747	1.0	0.29020177868133296	1.255038208065183	0.0	0.9661886810456848	20550.0	355.162215789303	149225.0	344.0717624652694
1120	Feb25-FISH2-3R4-rep1-cp190-100x_Position013_12_cmle.ics	54	1	0	1	1	0	1	9.097199999999999	0.0	0.30276521627075015	1.7655161079953894	0.0	0.9889488113609505	12100.0	218.16672664808374	68866.0	158.7860344709884
1121	Feb25-FISH2-3R4-rep1-cp190-100x_Position013_12_cmle.ics	55	1	0	1	0	0	0	7.5809999999999995	0.0	0.3073874476403216	1.4210046579113225	0.0	0.9880303298910842	11518.0	201.3687114699218	64444.0	148.59012002219347
1122	Feb25-FISH2-3R4-rep1-cp190-100x_Position013_12_cmle.ics	56	1	0	1	1	1	1	9.747	1.0	0.2941024116148784	1.3189679104484844	0.0	0.9656541194060925	21046.0	366.1530569478075	155696.0	358.99210674345846
1123	Feb25-FISH2-3R4-rep1-cp190-100x_Position013_12_cmle.ics	57	1	0	1	1	1	1	9.747	1.0	0.28737479073850675	1.2505760730060436	0.0	0.9488975611458946	21492.0	367.9048914609028	158823.0	366.20210775688713
1124	Feb25-FISH2-3R4-rep1-cp190-100x_Position013_12_cmle.ics	58	1	0	1	0	1	1	8.664	1.0	0.29972409056215893	1.5324115850852738	0.0	0.9784682529816446	13386.0	236.18627253776742	79728.0	183.8308157334964
1125	Feb25-FISH2-3R4-rep1-cp190-100x_Position013_12_cmle.ics	59	1	0	1	1	1	1	8.4474	1.0	0.311149046388764	1.600723924483457	0.0	0.9869854026474729	11824.0	210.61785012282195	67438.0	155.49345965577376
1126	Feb25-FISH2-3R4-rep1-cp190-100x_Position013_12_cmle.ics	60	1	0	1	1	1	1	9.747	1.0	0.29654322497813046	1.1898437241588824	0.0	0.9598538469416618	21542.0	370.14572870301606	161900.0	373.29682253729015
1127	Feb25-FISH2-3R4-rep1-cp190-100x_Position013_12_cmle.ics	61	1	0	1	0	1	1	9.747	1.0	0.2854004896892437	1.3200918036467613	0.0	0.9491458438102147	19616.0	341.1471963372311	138012.0	318.2176718469208
1128	Feb25-FISH2-3R4-rep1-cp190-100x_Position013_12_cmle.ics	62	1	0	1	1	1	1	9.747	1.0	0.3119993682666443	1.3230110638741936	0.0	0.9612213674559507	20428.0	353.98054208621403	153352.0	353.58748813921255
1129	Feb25-FISH2-3R4-rep1-cp190-100x_Position013_12_cmle.ics	63	1	0	1	1	1	1	9.747	1.0	0.2976490675471749	1.346395351066425	0.0	0.9547804726878397	18458.0	322.4305589860844	128648.0	296.6268661258635
1130	Feb25-FISH2-3R4-rep1-cp190-100x_Position013_12_cmle.ics	65	1	0	1	1	1	1	8.4474	1.0	0.3043225520031168	1.4116638988164891	0.0	0.980288926228027	13828.0	241.66377178803873	84349.0	194.48556938973368
1131	Feb25-FISH2-3R4-rep1-cp190-100x_Position013_12_cmle.ics	66	1	0	1	1	0	1	8.8806	0.0	0.28986992903974107	1.258395146828329	0.0	0.9745161494232694	17698.0	303.97177178307084	119196.0	274.83315663468085
1132	Feb25-FISH2-3R4-rep1-cp190-100x_Position013_12_cmle.ics	67	1	0	1	0	1	0	7.5809999999999995	1.0	0.29586671290753314	1.298768597974049	0.0	0.9873272141607266	11732.0	204.77021086278415	64995.0	149.86057431013694
1133	Feb25-FISH2-3R4-rep1-cp190-100x_Position013_12_cmle.ics	68	1	0	1	1	0	1	7.3644	0.0	0.29418805294538386	1.2379159181868742	0.0	0.984154524171019	11270.0	196.27118012096122	61020.0	140.695318784592
1134	Feb25-FISH2-3R4-rep1-cp190-100x_Position013_12_cmle.ics	69	1	0	1	1	1	1	8.2308	1.0	0.31308062560406374	1.4991116104597373	0.0	0.9836019015889026	11824.0	209.54120867616365	67647.0	155.97535610982126
1135	Feb25-FISH2-3R4-rep1-cp190-100x_Position013_12_cmle.ics	70	1	0	1	1	1	1	7.797599999999999	1.0	0.29361710721130385	1.3834388980886008	0.0	0.9770975342515661	11982.0	209.0464434165607	66828.0	154.08696761285992
1136	Feb25-FISH2-3R4-rep1-cp190-100x_Position013_12_cmle.ics	71	1	0	1	1	1	1	9.747	1.0	0.30995209384488587	1.503261909482736	0.0	0.9833788190061072	18376.0	321.8385252863076	130406.0	300.6803300790479
1137	Feb25-FISH2-3R4-rep1-cp190-100x_Position013_12_cmle.ics	72	1	0	1	1	2	1	7.797599999999999	2.0	0.2742559958558579	1.0946400299926027	0.0	0.9671196180600912	21670.0	354.6097094767107	157087.0	362.1993697462341
1138	Feb25-FISH2-3R4-rep1-cp190-100x_Position013_12_cmle.ics	73	1	0	1	1	1	1	9.5304	1.0	0.29083895874810844	1.5392180204795138	0.0	0.9870961243094011	12868.0	232.12324573066135	74023.0	170.6766565452614
1139	Feb25-FISH2-3R4-rep1-cp190-100x_Position013_12_cmle.ics	74	1	0	1	1	1	1	8.2308	1.0	0.26705446657456455	1.259541681373885	0.0	0.9870462974669092	11114.0	197.8170664926116	56935.0	131.27643354639045
1140	Feb25-FISH2-3R4-rep1-cp190-100x_Position013_12_cmle.ics	75	1	0	1	1	1	1	9.747	1.0	0.3029815659743717	1.3368224476900732	0.0	0.9616570635092907	19738.0	344.10766895219354	143528.0	330.93604907431853
1141	Feb25-FISH2-3R4-rep1-cp190-100x_Position013_12_cmle.ics	76	1	0	1	1	1	1	8.664	1.0	0.2967926185977761	1.1890211645847304	0.0	0.9664127472321947	18028.0	306.571843984881	124000.0	285.9098579037923
1142	Feb25-FISH2-3R4-rep1-cp190-100x_Position013_12_cmle.ics	77	1	0	1	1	1	1	9.747	1.0	0.29975774418611245	1.4263984171916986	0.0	0.9660465113988264	20138.0	351.2211419247898	147124.0	339.22743495352853
1143	Feb25-FISH2-3R4-rep1-cp190-100x_Position013_12_cmle.ics	78	1	0	1	2	1	1	9.747	1.0	0.29608274986140243	1.371758785189729	0.0	0.9542461955721683	19888.0	345.07248946377274	143505.0	330.88301740712666
1144	Feb25-FISH2-3R4-rep1-cp190-100x_Position013_12_cmle.ics	79	1	0	1	1	1	1	9.747	1.0	0.30678187845415256	1.4041939833706714	0.0	0.966349976882038	19134.0	333.69914740208753	137847.0	317.837227277936
1145	Feb25-FISH2-3R4-rep1-cp190-100x_Position013_12_cmle.ics	80	1	0	1	1	1	1	9.747	1.0	0.3069558746753888	1.3767707377614495	0.0	0.9680035616937195	19354.0	339.27098967980277	140271.0	323.426303855023
1146	Feb25-FISH2-3R4-rep1-cp190-100x_Position013_12_cmle.ics	81	1	0	1	0	0	0	7.5809999999999995	0.0	0.3075241472333593	1.6314812903731402	0.0	0.9868586985508491	8842.0	158.1605717612334	43355.0	99.96469265660416
1147	Feb25-FISH2-3R4-rep1-cp190-100x_Position013_12_cmle.ics	82	1	0	1	1	1	1	9.747	1.0	0.30642654438260897	1.3925118175313826	0.0	0.9550001502587726	20968.0	364.83123036241585	158042.0	364.40133679702535
1148	Feb25-FISH2-3R4-rep1-cp190-100x_Position013_12_cmle.ics	83	1	0	1	1	1	1	7.797599999999999	1.0	0.3048254219742132	1.5001016909471039	0.0	0.9903657266525058	11226.0	196.92624847775315	61750.0	142.37849778676753
1149	Feb25-FISH2-3R4-rep1-cp190-100x_Position013_12_cmle.ics	84	1	0	1	1	1	1	9.747	1.0	0.30211938999997584	1.313983255629845	0.0	0.9447970815085673	21264.0	367.6779062618882	160262.0	369.5200455433674
1150	Feb25-FISH2-3R4-rep1-cp190-100x_Position013_12_cmle.ics	85	1	0	1	1	1	1	9.747	1.0	0.31145091457636626	1.2946138751236898	0.0	0.9699230082001128	21456.0	373.65384372183956	164927.0	380.27625108466736
1151	Feb25-FISH2-3R4-rep1-cp190-100x_Position013_12_cmle.ics	86	1	0	1	1	1	1	9.747	1.0	0.3079234635450803	1.3156717517364025	0.0	0.9603332547191393	19034.0	333.5942544510293	137022.0	315.9350044330115
1152	Feb25-FISH2-3R4-rep1-cp190-100x_Position013_12_cmle.ics	87	1	0	1	1	2	1	9.747	2.0	0.29248198005689163	1.3356101626741022	0.0	0.9534257159940219	20418.0	354.50603298955224	148369.0	342.098062155869
1153	Feb25-FISH2-3R4-rep1-cp190-100x_Position013_12_cmle.ics	88	1	0	1	1	1	1	9.747	1.0	0.3035666802000417	1.429625531593352	0.0	0.9536500119139555	18128.0	320.2751865122312	126452.0	291.5634947713737
1154	Feb25-FISH2-3R4-rep1-cp190-100x_Position013_12_cmle.ics	89	1	0	1	1	1	1	9.747	1.0	0.29908179128966866	1.3597141576057155	0.0	0.9552292667667343	20786.0	361.02140561578324	154108.0	355.3306159825615
1155	Feb25-FISH2-3R4-rep1-cp190-100x_Position013_12_cmle.ics	90	1	0	1	2	2	1	9.747	2.0	0.2866866462410794	1.276735380180098	0.0	0.9597685842938807	21178.0	369.1497646316002	155169.0	357.7769898473673
1156	Feb25-FISH2-3R4-rep1-cp190-100x_Position013_12_cmle.ics	91	1	0	1	1	1	1	9.097199999999999	1.0	0.30184401721481247	1.3105944592673193	0.0	0.960079936824587	17794.0	306.5150407850603	122624.0	282.7371807709244
1157	Feb25-FISH2-3R4-rep1-cp190-100x_Position013_12_cmle.ics	92	1	0	1	1	1	1	9.747	1.0	0.31834612350952995	1.5129318208146774	0.0	0.9513734750564845	18192.0	320.1840985187436	130180.0	300.1592363057716
1158	Feb25-FISH2-3R4-rep1-cp190-100x_Position013_12_cmle.ics	93	1	0	1	1	1	1	9.747	1.0	0.3294555406285787	1.4719766796494738	0.0	0.9596348934818757	19102.0	334.76281972338757	142492.0	328.54731832602556
1159	Feb25-FISH2-3R4-rep1-cp190-100x_Position013_12_cmle.ics	94	1	0	1	1	1	1	9.5304	1.0	0.29921289204626617	1.341270189060301	0.0	0.9653968850277257	19174.0	332.55679899118275	136563.0	314.8766768138354
1160	Feb25-FISH2-3R4-rep1-cp190-100x_Position013_12_cmle.ics	95	1	0	1	1	1	1	9.747	1.0	0.28990332155412346	1.3082498190519039	0.0	0.9520341584524116	18566.0	325.3122162060739	128079.0	295.31490879403077
1161	Feb25-FISH2-3R4-rep1-cp190-100x_Position013_12_cmle.ics	96	1	0	1	0	0	0	7.5809999999999995	0.0	0.30209042078856896	1.5425597067627221	0.0	0.99685786469609	9480.0	168.5799473509247	47704.0	109.9922892051815
1162	Feb25-FISH2-3R4-rep1-cp190-100x_Position013_12_cmle.ics	97	1	0	1	1	1	1	9.747	1.0	0.2975008493773869	1.3448399903200612	0.0	0.9537642112684347	20054.0	349.88225534786466	145653.0	335.8357139779117
1163	Feb25-FISH2-3R4-rep1-cp190-100x_Position013_12_cmle.ics	99	1	0	1	2	1	1	9.313799999999999	1.0	0.2883925959820184	1.2276795166371943	0.0	0.9655638342299008	20510.0	352.0214036624021	148325.0	341.99661027080634
1164	Feb25-FISH2-3R4-rep1-cp190-100x_Position013_12_cmle.ics	100	1	0	1	1	1	0	8.2308	1.0	0.2997748939637158	1.4662685603106516	0.0	0.9934571403489096	11746.0	207.4001983813589	65540.0	151.1171942501173
1165	Feb25-FISH2-3R4-rep1-cp190-100x_Position013_12_cmle.ics	101	1	0	1	1	0	1	7.797599999999999	0.0	0.2912651464639713	1.4346997843045854	0.0	0.9950355517419168	12018.0	209.8041503332723	66860.0	154.16075080199641
1166	Feb25-FISH2-3R4-rep1-cp190-100x_Position013_12_cmle.ics	102	1	0	1	0	1	0	9.747	1.0	0.30402382149516843	1.3613670204030104	0.0	0.9724471894516182	20200.0	350.7576850356304	148852.0	343.2117271668975
1167	Feb25-FISH2-3R4-rep1-cp190-100x_Position013_12_cmle.ics	103	1	0	1	0	1	1	8.4474	1.0	0.29964564911655917	1.3179897396878977	0.0	0.9897918351799012	14400.0	251.14651950800493	88945.0	205.0826799294581
1168	Feb25-FISH2-3R4-rep1-cp190-100x_Position013_12_cmle.ics	104	1	0	1	1	1	1	9.097199999999999	1.0	0.29856633697790674	1.221299006312564	0.0	0.9712958321088396	18138.0	316.19209778515034	125510.0	289.3915021411691
1169	Feb25-FISH2-3R4-rep1-cp190-100x_Position013_12_cmle.ics	105	1	0	1	1	1	1	9.747	1.0	0.30617361631940615	1.2914829193896888	0.0	0.9564444307555252	20136.0	347.89971167521117	148668.0	342.78747382936285
1170	Feb25-FISH2-3R4-rep1-cp190-100x_Position013_12_cmle.ics	106	1	0	1	1	1	1	9.5304	1.0	0.28924474776282305	1.1752666433727648	0.0	0.9579739808655977	22056.0	373.37039672339625	165652.0	381.94790146354035
1171	Feb25-FISH2-3R4-rep1-cp190-100x_Position013_12_cmle.ics	107	1	0	1	1	1	1	9.747	1.0	0.2951689136978133	1.3096515572251435	0.0	0.9660938004700235	19126.0	333.0990712753164	135128.0	311.56796192599717
1172	Feb25-FISH2-3R4-rep1-cp190-100x_Position013_12_cmle.ics	108	1	0	1	2	2	2	9.747	2.0	0.3062845774230481	1.111986253567327	0.0	0.948785749582529	33578.0	562.7513906155142	320198.0	738.2884248474072
1173	Feb25-FISH2-3R4-rep1-cp190-100x_Position013_12_cmle.ics	109	1	0	1	1	1	1	9.747	1.0	0.3022594194519492	1.0908879937385565	0.0	0.9392429157451739	32110.0	539.7049470394867	297457.0	685.853940342648
1174	Feb25-FISH2-3R4-rep1-cp190-100x_Position013_12_cmle.ics	110	1	0	1	1	1	1	9.747	1.0	0.30491585199585197	1.4894363991314294	0.0	0.9582969987324013	17196.0	303.30899062050014	117086.0	269.9680776009954
1175	Feb25-FISH2-3R4-rep1-cp190-100x_Position013_12_cmle.ics	111	1	0	1	1	1	1	8.664	1.0	0.3160198498968171	1.4414979958942185	0.0	0.9828921223325802	13232.0	233.42347803701384	80458.0	185.51399473567196
1176	Feb25-FISH2-3R4-rep1-cp190-100x_Position013_12_cmle.ics	112	1	0	1	1	1	1	7.5809999999999995	1.0	0.2979825941242766	1.234205514398277	0.0	0.9766261404972333	13514.0	231.69753076416677	80639.0	185.93133089922506
1177	Feb25-FISH2-3R4-rep1-cp190-100x_Position013_12_cmle.ics	113	1	0	1	1	1	1	8.2308	1.0	0.31008452739958875	1.6411877157433987	0.0	0.9879447923299918	11020.0	196.55897109106303	60574.0	139.66696558600253
1178	Feb25-FISH2-3R4-rep1-cp190-100x_Position013_12_cmle.ics	114	1	0	1	1	1	1	9.097199999999999	1.0	0.2978409638415123	1.2809547378441386	0.0	0.9701027570413571	18058.0	312.4382404061236	124529.0	287.12958624920446
1179	Feb25-FISH2-3R4-rep1-cp190-100x_Position014_13_cmle.ics	2	1	0	1	1	2	1	9.747	2.0	0.32580875676707427	1.421445909015505	0.0	0.9664205219471528	21854.0	380.88645802440595	173401.0	399.8149618578668
1180	Feb25-FISH2-3R4-rep1-cp190-100x_Position014_13_cmle.ics	3	1	0	1	1	1	1	9.747	1.0	0.2813416405164493	1.19130852604756	0.0	0.9553416281002467	21636.0	371.26339261151867	158729.0	365.9853696387987
1181	Feb25-FISH2-3R4-rep1-cp190-100x_Position014_13_cmle.ics	4	1	0	1	0	1	1	8.2308	1.0	0.3096814198024041	1.4658919454141526	0.0	0.9854037862833277	11624.0	205.96106694102764	65579.0	151.20711751187739
1182	Feb25-FISH2-3R4-rep1-cp190-100x_Position014_13_cmle.ics	5	1	0	1	1	1	1	9.747	1.0	0.2904972699393715	1.2711877288686566	0.0	0.9621902697967807	20348.0	355.2822184567269	147105.0	339.1836261849788
1183	Feb25-FISH2-3R4-rep1-cp190-100x_Position014_13_cmle.ics	6	1	0	1	1	1	1	9.747	1.0	0.3025500691987691	1.419376949746834	0.0	0.9695609252198941	18966.0	331.9809894507086	135094.0	311.48956728753967
1184	Feb25-FISH2-3R4-rep1-cp190-100x_Position014_13_cmle.ics	7	1	0	1	1	1	1	9.747	1.0	0.30299609713868403	1.3752602199467567	0.0	0.9770835329613106	20076.0	350.8186046068611	147234.0	339.4810646661851
1185	Feb25-FISH2-3R4-rep1-cp190-100x_Position014_13_cmle.ics	8	1	0	1	1	1	1	8.014199999999999	1.0	0.31750408520869355	1.595552336104444	0.0	0.9769992941464286	10848.0	193.18327064355032	59865.0	138.0322068016978
1186	Feb25-FISH2-3R4-rep1-cp190-100x_Position014_13_cmle.ics	9	1	0	1	1	2	1	9.747	2.0	0.28584216303316845	1.226518946546845	0.0	0.9477813741226587	22072.0	386.7880888716519	164854.0	380.10793318444985
1187	Feb25-FISH2-3R4-rep1-cp190-100x_Position014_13_cmle.ics	10	1	0	1	1	1	1	9.5304	1.0	0.300749657725779	1.3324043063089237	0.0	0.9569854766980023	18178.0	315.91574358133226	126385.0	291.40901121911924
1188	Feb25-FISH2-3R4-rep1-cp190-100x_Position014_13_cmle.ics	11	1	0	1	1	1	1	7.797599999999999	1.0	0.27410345951236503	1.3582293676563397	0.0	0.9882764540926479	10716.0	187.26090685471107	54611.0	125.91792943535486
1189	Feb25-FISH2-3R4-rep1-cp190-100x_Position014_13_cmle.ics	12	1	0	1	1	1	1	9.747	1.0	0.2780847120716361	1.2876148154653946	0.0	0.9871951821643027	18196.0	319.24365839361207	121710.0	280.6297484312142
1190	Feb25-FISH2-3R4-rep1-cp190-100x_Position014_13_cmle.ics	13	1	0	1	1	1	1	9.747	1.0	0.3089818523220345	1.4161679565897607	0.0	0.9650499353229756	19296.0	337.43650201105845	140101.0	323.0343306627355
1191	Feb25-FISH2-3R4-rep1-cp190-100x_Position014_13_cmle.ics	15	1	0	1	1	1	1	9.747	1.0	0.29518557909769644	1.269143758146894	0.0	0.9555181017020714	20022.0	349.19053400613336	144738.0	333.72597591354105
1192	Feb25-FISH2-3R4-rep1-cp190-100x_Position014_13_cmle.ics	16	1	0	1	1	1	1	8.4474	1.0	0.30804500464012785	1.3715027565286677	0.0	0.9870286494386507	13282.0	233.2301693997192	79887.0	184.19742595451822
1193	Feb25-FISH2-3R4-rep1-cp190-100x_Position014_13_cmle.ics	17	1	0	1	1	1	1	7.147799999999999	1.0	0.29378517508643553	1.2477090740340135	0.0	0.9895825495449887	10392.0	180.20749211589927	53993.0	124.49299159515691
1194	Feb25-FISH2-3R4-rep1-cp190-100x_Position014_13_cmle.ics	18	1	0	1	1	1	1	9.747	1.0	0.2850482189584512	1.2778092017131666	0.0	0.9535593898053825	20982.0	362.6397366198603	152582.0	351.81208015061645
1195	Feb25-FISH2-3R4-rep1-cp190-100x_Position014_13_cmle.ics	19	1	0	1	1	1	1	9.747	1.0	0.308993288325136	1.4254182290782738	0.0	0.9565742819966135	18058.0	316.0192434787086	126839.0	292.4558102149929
1196	Feb25-FISH2-3R4-rep1-cp190-100x_Position014_13_cmle.ics	20	1	0	1	0	1	1	9.747	1.0	0.29281147892449816	1.387217127426705	0.0	0.9812374663543174	19650.0	342.91344403986955	140156.0	323.1611455190638
1197	Feb25-FISH2-3R4-rep1-cp190-100x_Position014_13_cmle.ics	21	1	0	1	1	1	1	8.8806	1.0	0.3029567029027637	1.2657758227714107	0.0	0.9661687849173818	17486.0	300.82561504166864	119674.0	275.9352930224067
1198	Feb25-FISH2-3R4-rep1-cp190-100x_Position014_13_cmle.ics	22	1	0	1	2	1	2	9.747	1.0	0.28163707836725016	1.0934994818670436	0.0	0.940600881405359	37904.0	628.2049646252339	368253.0	849.0900234084293
1199	Feb25-FISH2-3R4-rep1-cp190-100x_Position014_13_cmle.ics	23	1	0	1	1	1	1	8.4474	1.0	0.3056467523773707	1.2993113111449752	0.0	0.9735743718452585	16514.0	285.37625154230045	110322.0	254.37215599727557
1200	Feb25-FISH2-3R4-rep1-cp190-100x_Position014_13_cmle.ics	24	1	0	1	0	0	0	7.797599999999999	0.0	0.28532150036174825	1.407984061840714	0.0	0.997530610015747	10588.0	186.55368338574246	54722.0	126.17386487267194
1201	Feb25-FISH2-3R4-rep1-cp190-100x_Position014_13_cmle.ics	25	1	0	1	1	1	1	9.747	1.0	0.2985121939365745	1.2653751486189984	0.0	0.9661735834376813	19572.0	338.5021246075244	140672.0	324.35089944388926
1202	Feb25-FISH2-3R4-rep1-cp190-100x_Position014_13_cmle.ics	26	1	0	1	1	1	1	9.747	1.0	0.30800057142863696	1.3778516184759702	0.0	0.9647436090311413	20118.0	349.15922563569194	148911.0	343.34776492186785
1203	Feb25-FISH2-3R4-rep1-cp190-100x_Position014_13_cmle.ics	27	1	0	1	1	0	0	9.747	0.0	0.2906254105194356	1.2447181574905521	0.0	0.9491515552880143	19926.0	346.24937577384486	142584.0	328.75944499479294
1204	Feb25-FISH2-3R4-rep1-cp190-100x_Position014_13_cmle.ics	28	1	0	1	0	0	1	7.797599999999999	0.0	0.3037680396549944	1.503785150621441	0.0	0.9922379489909965	11136.0	195.82775964654692	60903.0	140.4255489993118
1205	Feb25-FISH2-3R4-rep1-cp190-100x_Position014_13_cmle.ics	29	1	0	1	1	1	1	9.747	1.0	0.30315743163649517	1.3091834757933958	0.0	0.9670615100584897	20906.0	363.9371828188333	156500.0	360.845909370512
1206	Feb25-FISH2-3R4-rep1-cp190-100x_Position014_13_cmle.ics	30	1	0	1	1	1	1	9.747	1.0	0.31057059001487614	1.3375075217797483	0.0	0.9580588635546488	22730.0	394.6585467288838	179578.0	414.0574230858646
1207	Feb25-FISH2-3R4-rep1-cp190-100x_Position014_13_cmle.ics	31	1	0	1	1	1	1	9.747	1.0	0.32047462342589333	1.2619353125845785	0.0	0.956261092400475	23616.0	409.0285964743632	193188.0	445.4383357154664
1208	Feb25-FISH2-3R4-rep1-cp190-100x_Position014_13_cmle.ics	32	1	0	1	0	0	0	6.497999999999999	0.0	0.28315247835506424	1.596330272946907	0.0	0.9892879177419968	6170.0	110.75866233856065	24250.0	55.913823017475515
1209	Feb25-FISH2-3R4-rep1-cp190-100x_Position014_13_cmle.ics	33	1	0	1	1	1	1	9.747	1.0	0.3265028728787365	1.3463441492913664	0.0	0.9656895736239639	22090.0	386.043490385679	176405.0	406.74135873805227
1210	Feb25-FISH2-3R4-rep1-cp190-100x_Position014_13_cmle.ics	34	1	0	1	1	1	1	9.5304	1.0	0.2880210521161236	1.1680420423574316	0.0	0.9659469726360287	20138.0	346.0719871798912	144215.0	332.52008191609195
1211	Feb25-FISH2-3R4-rep1-cp190-100x_Position014_13_cmle.ics	35	1	0	1	1	1	1	9.747	1.0	0.31737815747594345	1.423664203878546	0.0	0.9646739313370035	19794.0	344.8910355088866	147524.0	340.14972481773435
1212	Feb25-FISH2-3R4-rep1-cp190-100x_Position014_13_cmle.ics	36	1	0	1	1	1	1	9.747	1.0	0.316530596928986	1.1384403684994144	0.0	0.9385983076305376	30202.0	511.20229437627415	277674.0	640.2397893836905
1213	Feb25-FISH2-3R4-rep1-cp190-100x_Position014_13_cmle.ics	38	1	0	1	1	1	2	9.747	1.0	0.3059553838456446	1.265904026299314	0.0	0.9536605053044053	22020.0	379.0023227401262	169953.0	391.86482322841294
1214	Feb25-FISH2-3R4-rep1-cp190-100x_Position014_13_cmle.ics	39	1	0	1	2	1	2	9.747	1.0	0.2732568448745117	1.0874242158753182	0.0	0.9472662390007289	25800.0	437.73087752695756	203699.0	469.6738076221337
1215	Feb25-FISH2-3R4-rep1-cp190-100x_Position014_13_cmle.ics	41	1	0	1	1	1	1	8.2308	1.0	0.29694459919302746	1.2430572809828595	0.0	0.9789722864599114	15808.0	272.3371852521765	101842.0	234.81961087611305
1216	Feb25-FISH2-3R4-rep1-cp190-100x_Position014_13_cmle.ics	42	1	0	1	0	1	0	9.747	1.0	0.3119823035013195	1.4355681947212162	0.0	0.969189961907185	17978.0	316.45492564212384	126605.0	291.9162706444324
1217	Feb25-FISH2-3R4-rep1-cp190-100x_Position014_13_cmle.ics	43	1	0	1	1	1	1	9.747	1.0	0.31154338576479074	1.438623442447915	0.0	0.9660293424064942	19384.0	339.1924528955698	141644.0	326.5920638139093
1218	Feb25-FISH2-3R4-rep1-cp190-100x_Position014_13_cmle.ics	44	1	0	1	0	1	0	8.014199999999999	1.0	0.29565030425325156	1.5343227487467985	0.0	0.9961433961555187	10512.0	185.67444144254955	55105.0	127.05695741764899
1219	Feb25-FISH2-3R4-rep1-cp190-100x_Position014_13_cmle.ics	45	1	0	1	1	1	1	8.2308	1.0	0.30136359143529695	1.3256139164259075	0.0	0.990099685609984	13110.0	228.80123275438802	77486.0	178.661381044623
1220	Feb25-FISH2-3R4-rep1-cp190-100x_Position014_13_cmle.ics	46	1	0	1	1	1	2	9.747	1.0	0.31801133503764356	1.4362603325564804	0.0	0.9590792739570023	19970.0	349.0816894942753	149645.0	345.0401668226855
1221	Feb25-FISH2-3R4-rep1-cp190-100x_Position014_13_cmle.ics	47	1	0	1	1	1	1	8.014199999999999	1.0	0.30348889273926016	1.3752178832345914	0.0	0.9910081665725102	12038.0	211.81925612468626	68419.0	157.75537554773842
1222	Feb25-FISH2-3R4-rep1-cp190-100x_Position014_13_cmle.ics	48	1	0	1	2	2	1	9.747	2.0	0.31334254406831735	1.0177929770139067	0.0	0.9507890472400699	30372.0	511.5374275603076	278608.0	642.3933362166109
1223	Feb25-FISH2-3R4-rep1-cp190-100x_Position014_13_cmle.ics	49	1	0	1	1	1	0	8.2308	1.0	0.31370847393058865	1.5516419388377074	0.0	0.9830069577412227	11530.0	205.1476712674464	65205.0	150.34477648884499
1224	Feb25-FISH2-3R4-rep1-cp190-100x_Position014_13_cmle.ics	50	1	0	1	1	1	1	9.747	1.0	0.31101011431116604	1.2929298490305776	0.0	0.9660536437134138	19688.0	341.211484742551	144865.0	334.0188029454264
1225	Feb25-FISH2-3R4-rep1-cp190-100x_Position014_13_cmle.ics	51	1	0	1	1	1	1	8.4474	1.0	0.2994407076619766	1.3261055104978998	0.0	0.9830729929257711	14464.0	252.95125667059474	89508.0	206.38080291332773
1226	Feb25-FISH2-3R4-rep1-cp190-100x_Position014_13_cmle.ics	52	1	0	1	1	1	1	8.2308	1.0	0.30949654658659553	1.4996391307368917	0.0	0.9889001239416446	12344.0	218.306575414419	71744.0	165.421910043949
1227	Feb25-FISH2-3R4-rep1-cp190-100x_Position014_13_cmle.ics	53	1	0	1	0	1	1	8.8806	1.0	0.3010610670257898	1.2193127130192651	0.0	0.9783913472968233	16628.0	287.10470631180567	110627.0	255.0754020187325
1228	Feb25-FISH2-3R4-rep1-cp190-100x_Position014_13_cmle.ics	54	1	0	1	1	1	1	7.5809999999999995	1.0	0.2844343498468796	1.3392683454235765	0.0	0.9943785506202598	10840.0	189.21283868376167	56599.0	130.50171006045758
1229	Feb25-FISH2-3R4-rep1-cp190-100x_Position014_13_cmle.ics	55	1	0	1	1	1	1	9.747	1.0	0.30284985994718583	1.539749076723398	0.0	0.987339909120818	15178.0	270.9905858694847	96763.0	223.10883532536016
1230	Feb25-FISH2-3R4-rep1-cp190-100x_Position014_13_cmle.ics	56	1	0	1	0	1	1	9.313799999999999	1.0	0.2996474438685787	1.6428021353033182	0.0	0.9892116421769748	12766.0	228.25222280206827	74244.0	171.1862216952351
1231	Feb25-FISH2-3R4-rep1-cp190-100x_Position014_13_cmle.ics	57	1	0	1	1	1	1	9.747	1.0	0.32594618571756895	1.3574817965050987	0.0	0.9703571684380343	21410.0	372.1109337734013	168179.0	387.77446768066034
1232	Feb25-FISH2-3R4-rep1-cp190-100x_Position014_13_cmle.ics	58	1	0	1	1	2	1	9.747	2.0	0.2949461549528792	1.06914468263035	0.0	0.9367598565204761	33618.0	564.7453455492232	314777.0	725.7890914627583
1233	Feb25-FISH2-3R4-rep1-cp190-100x_Position014_13_cmle.ics	59	1	0	1	1	1	1	7.3644	1.0	0.2936344400642661	1.174892432614731	0.0	0.9896668463658026	12130.0	210.13040525811493	68072.0	156.9552890905399
1234	Feb25-FISH2-3R4-rep1-cp190-100x_Position014_13_cmle.ics	60	1	0	1	0	0	0	6.2814	0.0	0.26535160843799827	1.3191048512334207	0.0	0.9826976394522715	8156.0	141.14486755934735	35678.0	82.2636444378347
1235	Feb25-FISH2-3R4-rep1-cp190-100x_Position014_13_cmle.ics	61	1	0	1	1	1	1	9.747	1.0	0.2830503346563954	1.2318351962781746	0.0	0.9629901303781925	22990.0	394.99212204861703	174387.0	402.0884063731341
1236	Feb25-FISH2-3R4-rep1-cp190-100x_Position014_13_cmle.ics	62	1	0	1	1	1	1	7.797599999999999	1.0	0.3027017340011879	1.4954074963383739	0.0	0.9893334681455441	11408.0	200.80628897090526	63037.0	145.34596542484962
1237	Feb25-FISH2-3R4-rep1-cp190-100x_Position014_13_cmle.ics	63	1	0	1	1	1	2	9.747	1.0	0.3042321811438768	1.301725110367159	0.0	0.9633832692678194	19802.0	345.2336538984109	144524.0	333.23255083619097
1238	Feb25-FISH2-3R4-rep1-cp190-100x_Position014_13_cmle.ics	64	1	0	1	2	1	1	9.747	1.0	0.30042821593897984	1.1703453422101555	0.0	0.9538096799818556	26072.0	444.32436902131076	216973.0	500.2799967658026
1239	Feb25-FISH2-3R4-rep1-cp190-100x_Position014_13_cmle.ics	65	1	0	1	1	1	1	9.747	1.0	0.31633424234817054	1.3896135914644907	0.0	0.9590756501098574	19588.0	344.24289513611154	144988.0	334.30240707866966
1240	Feb25-FISH2-3R4-rep1-cp190-100x_Position014_13_cmle.ics	66	1	0	1	1	1	1	9.5304	1.0	0.2991056921979333	1.2681829529016064	0.0	0.9609249814942925	19264.0	333.0233461036951	137501.0	317.03944654539794
1241	Feb25-FISH2-3R4-rep1-cp190-100x_Position014_13_cmle.ics	67	1	0	1	1	1	1	8.664	1.0	0.3034166136152997	1.1929453540633543	0.0	0.969604444319389	17438.0	299.37844117436816	119272.0	275.00839170887997
1242	Feb25-FISH2-3R4-rep1-cp190-100x_Position014_13_cmle.ics	68	1	0	1	1	1	1	9.747	1.0	0.32000587495767624	1.3793183943076295	0.0	0.9705595562517875	19538.0	342.91486259878457	145269.0	334.9503157082742
1243	Feb25-FISH2-3R4-rep1-cp190-100x_Position014_13_cmle.ics	69	1	0	1	1	1	1	9.747	1.0	0.29501611011891904	1.2844884780589976	0.0	0.9646061935922243	18824.0	327.5203265188183	131906.0	304.1389170698195
1244	Feb25-FISH2-3R4-rep1-cp190-100x_Position014_13_cmle.ics	70	1	0	1	1	1	1	8.2308	1.0	0.2683801378977708	1.048989539691468	0.0	0.9738014252378614	19660.0	330.8959759558628	134284.0	309.6219303125229
1245	Feb25-FISH2-3R4-rep1-cp190-100x_Position014_13_cmle.ics	71	1	0	1	1	1	1	9.747	1.0	0.28352366322640854	1.2512912795463775	0.0	0.952877696453745	19980.0	350.4052132493328	141404.0	326.03868989538586
1246	Feb25-FISH2-3R4-rep1-cp190-100x_Position014_13_cmle.ics	72	1	0	1	1	1	0	7.3644	1.0	0.30973917009533497	1.3484392217629688	0.0	0.9894429105200548	10712.0	187.07789503552837	58020.0	133.7781448030486
1247	Feb25-FISH2-3R4-rep1-cp190-100x_Position014_13_cmle.ics	73	1	0	1	1	1	1	9.747	1.0	0.31644473362894354	1.3292938799042064	0.0	0.9700427737602645	21068.0	369.45333633968147	161755.0	372.9624924615155
1248	Feb25-FISH2-3R4-rep1-cp190-100x_Position014_13_cmle.ics	74	1	0	1	1	1	1	9.747	1.0	0.32178905619549714	1.4149422310636497	0.0	0.9709665880346069	19902.0	348.1003662126452	149763.0	345.31224233262617
1249	Feb25-FISH2-3R4-rep1-cp190-100x_Position014_13_cmle.ics	75	1	0	1	1	1	1	9.747	1.0	0.27985918412116906	1.0078019796365172	0.0	0.9229864609696141	31874.0	534.2670516921296	283073.0	652.688396825808
1250	Feb25-FISH2-3R4-rep1-cp190-100x_Position014_13_cmle.ics	76	1	0	1	1	1	1	9.097199999999999	1.0	0.30691128285132746	1.2868330495249745	0.0	0.9650674284765689	17290.0	298.24766883513206	118433.0	273.0738887187083
1251	Feb25-FISH2-3R4-rep1-cp190-100x_Position014_13_cmle.ics	77	1	0	1	1	1	0	8.664	1.0	0.29825553921982767	1.5055180570262687	0.0	0.9882246771627173	13246.0	234.6257453763241	78288.0	180.5105722223556
1252	Feb25-FISH2-3R4-rep1-cp190-100x_Position014_13_cmle.ics	78	1	0	1	1	1	1	9.097199999999999	1.0	0.2875679873785781	1.3086350386571974	0.0	0.9731077444225605	15576.0	273.77620289236506	98023.0	226.01404839760835
1253	Feb25-FISH2-3R4-rep1-cp190-100x_Position014_13_cmle.ics	79	1	0	1	1	0	1	9.747	0.0	0.3285764445491148	1.4851201951821333	0.0	0.9621909511672757	19446.0	341.6078416137788	146163.0	337.0116335547741
1254	Feb25-FISH2-3R4-rep1-cp190-100x_Position014_13_cmle.ics	80	1	0	1	1	1	1	9.747	1.0	0.3093041096383987	1.369554513618049	0.0	0.9693668678447649	18356.0	320.8064399461752	130057.0	299.87563217252836
1255	Feb25-FISH2-3R4-rep1-cp190-100x_Position014_13_cmle.ics	81	1	0	1	1	1	1	9.747	1.0	0.28122499197334505	1.133248365150957	0.0	0.950831361361371	24284.0	412.0435923927631	188704.0	435.0994663377195
1256	Feb25-FISH2-3R4-rep1-cp190-100x_Position014_13_cmle.ics	82	1	0	1	1	1	1	9.747	1.0	0.300572128703556	1.3738932071297774	0.0	0.9590087353064182	19378.0	338.21577770157836	139063.0	320.64098846512155
1257	Feb25-FISH2-3R4-rep1-cp190-100x_Position014_13_cmle.ics	83	1	0	1	1	0	0	8.664	0.0	0.3028935218327973	1.525837401925776	0.0	0.9915516014726008	12526.0	222.70153138205958	72550.0	167.28032412032363
1258	Feb25-FISH2-3R4-rep1-cp190-100x_Position014_13_cmle.ics	84	1	0	1	1	2	1	9.747	2.0	0.3132708271987989	1.3899562215035575	0.0	0.967137836035317	20062.0	348.14180659059525	149553.0	344.82804015391815
1259	Feb25-FISH2-3R4-rep1-cp190-100x_Position014_13_cmle.ics	85	1	0	1	2	1	1	9.747	1.0	0.28476870499351076	1.3090957130236787	0.0	0.9423293976745536	20396.0	354.0611939562178	146163.0	337.0116335547741
1260	Feb25-FISH2-3R4-rep1-cp190-100x_Position014_13_cmle.ics	86	1	0	1	1	1	1	9.747	1.0	0.28067376119170917	1.0822524695980207	0.0	0.9440213364807032	40466.0	663.6226901147135	405518.0	935.0128528825004
1261	Feb25-FISH2-3R4-rep1-cp190-100x_Position014_13_cmle.ics	87	1	0	1	2	1	2	9.747	1.0	0.3252808067951583	1.3968200486942688	0.0	0.9599366133000632	22496.0	391.4654401844453	180951.0	417.22318304475095
1262	Feb25-FISH2-3R4-rep1-cp190-100x_Position014_13_cmle.ics	88	1	0	1	0	0	0	6.2814	0.0	0.2925097852941775	1.3254873516490027	0.0	0.9835489387968104	8342.0	145.18451462284335	38748.0	89.34221914561405
1263	Feb25-FISH2-3R4-rep1-cp190-100x_Position014_13_cmle.ics	89	1	0	1	1	1	0	9.747	1.0	0.2890678899698769	1.2188683202154613	0.0	0.9667360968157579	20656.0	361.11207569316394	150087.0	346.05929712263287
1264	Feb25-FISH2-3R4-rep1-cp190-100x_Position014_13_cmle.ics	90	1	0	1	1	1	2	9.747	1.0	0.32022290385324764	1.1262299578232309	0.0	0.9370474455728627	30128.0	506.9739867631169	278263.0	641.5978612087334
1265	Feb25-FISH2-3R4-rep1-cp190-100x_Position014_13_cmle.ics	91	1	0	1	1	1	1	8.2308	1.0	0.2907082781931452	1.3683320109384876	0.0	0.9844278809217673	11966.0	212.1762621984948	66363.0	153.01480564572068
1266	Feb25-FISH2-3R4-rep1-cp190-100x_Position014_13_cmle.ics	92	1	0	1	1	1	1	9.747	1.0	0.29936280920853603	1.2767082030181156	0.0	0.9662685001639346	18266.0	318.39725717990336	127010.0	292.8500891319408
1267	Feb25-FISH2-3R4-rep1-cp190-100x_Position014_13_cmle.ics	93	1	0	1	1	1	1	9.747	1.0	0.3171870599441338	1.3973165900076825	0.0	0.9627008641650059	20836.0	364.05802131846633	159277.0	367.2489067527607
1268	Feb25-FISH2-3R4-rep1-cp190-100x_Position014_13_cmle.ics	94	1	0	1	1	1	1	9.747	1.0	0.31240439844509477	1.1637771492214062	0.0	0.949430921543982	28178.0	479.17109786861784	248598.0	573.1985391545722
1269	Feb25-FISH2-3R4-rep1-cp190-100x_Position014_13_cmle.ics	95	1	0	1	1	0	1	7.797599999999999	0.0	0.29727894319671	1.2937861250453027	0.0	0.9828482943663417	12566.0	218.5399058707474	72219.0	166.51712925769337
1270	Feb25-FISH2-3R4-rep1-cp190-100x_Position014_13_cmle.ics	96	1	0	1	1	1	1	9.747	1.0	0.31399117329217235	1.4062006433825562	0.0	0.9585019258938547	19262.0	338.5959104134909	140859.0	324.78206995540546
1271	Feb25-FISH2-3R4-rep1-cp190-100x_Position014_13_cmle.ics	97	1	0	1	0	1	0	8.664	1.0	0.3133487333197912	1.5472045071296425	0.0	0.977679972284571	12390.0	220.57504807690725	72593.0	167.37947028072577
1272	Feb25-FISH2-3R4-rep1-cp190-100x_Position014_13_cmle.ics	98	1	0	1	1	1	1	9.747	1.0	0.3148145646207494	1.3884290580660839	0.0	0.9622033359871138	20126.0	349.94654375318595	150639.0	347.3320571352368
1273	Feb25-FISH2-3R4-rep1-cp190-100x_Position014_13_cmle.ics	99	1	0	1	1	1	1	9.747	1.0	0.3233472942399691	1.3603107124684244	0.0	0.9729492732153975	22700.0	394.9009202550012	182872.0	421.6524801175992
1274	Feb25-FISH2-3R4-rep1-cp190-100x_Position014_13_cmle.ics	100	1	0	1	0	1	1	8.664	1.0	0.2921391226732167	1.4769935799253424	0.0	0.99426148679763	12034.0	213.74271670113956	67094.0	154.70029037255676
1275	Feb25-FISH2-3R4-rep1-cp190-100x_Position014_13_cmle.ics	101	1	0	1	1	1	1	7.797599999999999	1.0	0.2947673781313108	1.3653337528868363	0.0	0.993558759714934	11406.0	200.59775681711108	62189.0	143.3907109127334
1276	Feb25-FISH2-3R4-rep1-cp190-100x_Position014_13_cmle.ics	102	1	0	1	1	1	1	9.747	1.0	0.3050572313495327	1.4552726180852478	0.0	0.9691672431170749	18404.0	323.6813339927508	129668.0	298.9787052795882
1277	Feb25-FISH2-3R4-rep1-cp190-100x_Position014_13_cmle.ics	103	1	0	1	1	1	1	9.747	1.0	0.2975143174037672	1.3698950191116646	0.0	0.9661615941139544	18882.0	331.57831282740415	133076.0	306.8366149226215
1278	Feb25-FISH2-3R4-rep1-cp190-100x_Position014_13_cmle.ics	105	1	0	1	1	1	1	9.747	1.0	0.2982569432396487	1.3292790001233268	0.0	0.9637151179196439	19794.0	344.9378460065663	143011.0	329.7439894248326
1279	Feb25-FISH2-3R4-rep1-cp190-100x_Position014_13_cmle.ics	106	1	0	1	1	0	1	9.313799999999999	0.0	0.29352532537455733	1.6862321093759352	0.0	0.9935974325929539	11476.0	207.07719849047072	62630.0	144.40753548802024
1280	Feb25-FISH2-3R4-rep1-cp190-100x_Position014_13_cmle.ics	107	1	0	1	0	1	1	9.747	1.0	0.30127727603336973	1.1435461979417763	0.0	0.9507271716620157	22542.0	390.5273937557925	174681.0	402.76628942332536
1281	Feb25-FISH2-3R4-rep1-cp190-100x_Position014_13_cmle.ics	108	1	0	1	1	1	1	9.747	1.0	0.30881730002957797	1.4116916153882095	0.0	0.9634566534995498	19184.0	334.62929070913367	138846.0	320.14064621378986
1282	Feb25-FISH2-3R4-rep1-cp190-100x_Position014_13_cmle.ics	109	1	0	1	1	1	1	8.664	1.0	0.3054506168341303	1.3758099494194052	0.0	0.9704766587540409	14730.0	257.1871632893696	92907.0	214.2179610344164
1283	Feb25-FISH2-3R4-rep1-cp190-100x_Position014_13_cmle.ics	110	1	0	1	0	1	1	7.5809999999999995	1.0	0.2874092687139191	1.4140003112152397	0.0	0.9935413423263852	11112.0	194.47223099420447	59049.0	136.150735478718
1284	Feb25-FISH2-3R4-rep1-cp190-100x_Position015_14_cmle.ics	1	1	0	1	1	1	1	9.747	1.0	0.29600834042180346	1.3216018448257885	0.0	0.9582673195964531	20608.0	356.4817879835528	151349.0	348.9691216442021
1285	Feb25-FISH2-3R4-rep1-cp190-100x_Position015_14_cmle.ics	2	1	0	1	1	1	1	9.747	1.0	0.30608606922203774	1.1764840220336141	0.0	0.9531539944606415	26728.0	455.9885922764619	227324.0	524.1465527267877
1286	Feb25-FISH2-3R4-rep1-cp190-100x_Position015_14_cmle.ics	3	1	0	1	1	1	1	9.747	1.0	0.2976520855305529	1.0085095238076756	0.0	0.9467068792785238	32866.0	546.8632292241304	305667.0	704.7839398054716
1287	Feb25-FISH2-3R4-rep1-cp190-100x_Position015_14_cmle.ics	4	1	0	1	1	1	1	8.664	1.0	0.3000099737643838	1.2776719332913327	0.0	0.974309287797164	16528.0	286.0870086559625	109439.0	252.33620112204133
1288	Feb25-FISH2-3R4-rep1-cp190-100x_Position015_14_cmle.ics	5	1	0	1	1	1	1	9.747	1.0	0.31534655031137715	1.3755084896156806	0.0	0.9528106877162427	20514.0	356.30033402866314	155147.0	357.726263904836
1289	Feb25-FISH2-3R4-rep1-cp190-100x_Position015_14_cmle.ics	6	1	0	1	1	0	1	7.3644	0.0	0.2913922017125391	1.3100441826256688	0.0	0.9910032934489379	11300.0	196.94161129962148	60972.0	140.5846440008873
1290	Feb25-FISH2-3R4-rep1-cp190-100x_Position015_14_cmle.ics	7	1	0	1	1	0	1	8.014199999999999	0.0	0.3129964577789782	1.3591045465206528	0.0	0.9818598785997728	11594.0	205.71193024149414	65674.0	151.42616135462626
1291	Feb25-FISH2-3R4-rep1-cp190-100x_Position015_14_cmle.ics	8	1	0	1	0	1	1	9.097199999999999	1.0	0.2916096615761931	1.6500278748679247	0.0	0.9931181718099907	11858.0	212.24366633239887	65568.0	151.18175454061173
1292	Feb25-FISH2-3R4-rep1-cp190-100x_Position015_14_cmle.ics	9	1	0	1	1	1	1	8.014199999999999	1.0	0.3009859056618961	1.4562925924869976	0.0	0.9900723739365102	11842.0	208.56255770177606	66479.0	153.28226970634037
1293	Feb25-FISH2-3R4-rep1-cp190-100x_Position015_14_cmle.ics	10	1	0	1	1	1	2	9.747	1.0	0.3059511245907559	1.398822869825801	0.0	0.9677381462566101	18498.0	322.5052835148956	130854.0	301.71329472695834
1294	Feb25-FISH2-3R4-rep1-cp190-100x_Position015_14_cmle.ics	11	1	0	1	0	0	1	9.747	0.0	0.29792171805012707	1.6804935420823965	0.0	0.990178930123465	13530.0	242.04913531430356	80774.0	186.2426037283945
1295	Feb25-FISH2-3R4-rep1-cp190-100x_Position015_14_cmle.ics	12	1	0	1	0	0	1	8.014199999999999	0.0	0.3089494330169714	1.4845544456433832	0.0	0.9870009635023098	11372.0	200.63371327520304	63383.0	146.14374615738765
1296	Feb25-FISH2-3R4-rep1-cp190-100x_Position015_14_cmle.ics	13	1	0	1	1	1	1	9.747	1.0	0.3030452323761456	1.2366739870517542	0.0	0.9680201267061558	24390.0	422.62769156703746	197172.0	454.6243427629559
1297	Feb25-FISH2-3R4-rep1-cp190-100x_Position015_14_cmle.ics	14	1	0	1	1	1	1	9.747	1.0	0.2930540927207598	1.3654302737070012	0.0	0.9730889284676476	17834.0	313.0262087449939	121233.0	279.5299177681488
1298	Feb25-FISH2-3R4-rep1-cp190-100x_Position015_14_cmle.ics	15	1	0	1	1	1	1	9.313799999999999	1.0	0.2954352489933633	1.2178149730186782	0.0	0.9607418107174125	19096.0	329.73703648000145	134871.0	310.97539068824494
1299	Feb25-FISH2-3R4-rep1-cp190-100x_Position015_14_cmle.ics	16	1	0	1	2	2	1	9.747	2.0	0.2889124283651222	1.2308088466718878	0.0	0.9622009264329403	22394.0	382.09418377834146	169377.0	390.53672582395666
1300	Feb25-FISH2-3R4-rep1-cp190-100x_Position015_14_cmle.ics	17	1	0	1	1	1	1	9.747	1.0	0.3149774266591833	1.4079057290192727	0.0	0.9631343430242651	21326.0	375.35947596921216	164353.0	378.95276512953205
1301	Feb25-FISH2-3R4-rep1-cp190-100x_Position015_14_cmle.ics	18	1	0	1	1	1	1	9.747	1.0	0.30505553567456944	1.395524029239112	0.0	0.9543713505267228	19068.0	332.48165654627815	136748.0	315.30323587603056
1302	Feb25-FISH2-3R4-rep1-cp190-100x_Position015_14_cmle.ics	19	1	0	1	1	1	1	9.747	1.0	0.31267907252907856	1.581181433943342	0.0	0.9648427709638822	17448.0	309.5023384934299	121183.0	279.4146315351231
1303	Feb25-FISH2-3R4-rep1-cp190-100x_Position015_14_cmle.ics	20	1	0	1	0	0	0	6.7146	0.0	0.26746543373656595	1.3153921852640682	0.0	0.9913512205344062	7702.0	136.1481638005039	32871.0	75.79147531577061
1304	Feb25-FISH2-3R4-rep1-cp190-100x_Position015_14_cmle.ics	21	1	0	1	0	1	1	7.147799999999999	1.0	0.28944315484401306	1.180999192330417	0.0	0.9931868672163957	11318.0	196.0799865694358	60913.0	140.44860624591695
1305	Feb25-FISH2-3R4-rep1-cp190-100x_Position015_14_cmle.ics	22	1	0	1	1	1	1	9.747	1.0	0.279018299804043	1.1977202022562505	0.0	0.9563622942690482	22740.0	391.7925309414979	170324.0	392.7202470774639
1306	Feb25-FISH2-3R4-rep1-cp190-100x_Position015_14_cmle.ics	23	1	0	1	0	1	1	7.797599999999999	1.0	0.2945980760502298	1.3146965423270809	0.0	0.99637395137262	11616.0	202.62257669993008	63896.0	147.3265829082316
1307	Feb25-FISH2-3R4-rep1-cp190-100x_Position015_14_cmle.ics	24	1	0	1	1	1	2	9.747	1.0	0.28963003627494105	1.271515969095865	0.0	0.9590356923369239	18332.0	320.0360425148404	125606.0	289.6128517085785
1308	Feb25-FISH2-3R4-rep1-cp190-100x_Position015_14_cmle.ics	25	1	0	1	1	1	1	9.747	1.0	0.3062113135667136	1.393589908154094	0.0	0.9657963818340134	19268.0	335.1255883277995	139168.0	320.88308955447553
1309	Feb25-FISH2-3R4-rep1-cp190-100x_Position015_14_cmle.ics	26	1	0	1	1	1	1	9.747	1.0	0.3162947468641227	1.37508888798215	0.0	0.9587873507634483	18520.0	326.4843151231306	133285.0	307.31851137666905
1310	Feb25-FISH2-3R4-rep1-cp190-100x_Position015_14_cmle.ics	27	1	0	1	1	1	1	9.747	1.0	0.2932639397988858	1.0964247329727472	0.0	0.9463342702776347	28274.0	479.11638424932846	242094.0	558.2021059625863
1311	Feb25-FISH2-3R4-rep1-cp190-100x_Position015_14_cmle.ics	28	1	0	1	1	1	1	9.747	1.0	0.3083903209511041	1.3478721111788545	0.0	0.9624222593759686	21780.0	377.99224959516306	167846.0	387.006661368709
1312	Feb25-FISH2-3R4-rep1-cp190-100x_Position015_14_cmle.ics	29	1	0	1	1	1	1	8.664	1.0	0.300822990166392	1.3305976730716653	0.0	0.9771465902611661	16272.0	280.9043166547316	107051.0	246.8301306327328
1313	Feb25-FISH2-3R4-rep1-cp190-100x_Position015_14_cmle.ics	30	1	0	1	2	2	2	9.747	2.0	0.27643463845219574	1.1129698896189175	0.0	0.9288719133512072	41684.0	678.5778455759279	420750.0	970.1336509114565
1314	Feb25-FISH2-3R4-rep1-cp190-100x_Position015_14_cmle.ics	31	1	0	1	0	0	1	7.5809999999999995	0.0	0.30260391903232403	1.2937168310692502	0.0	0.9707425935750084	11870.0	206.54350034956147	66894.0	154.23914544045388
1315	Feb25-FISH2-3R4-rep1-cp190-100x_Position015_14_cmle.ics	32	1	0	1	1	1	1	9.097199999999999	1.0	0.30425518748814984	1.4924666242101863	0.0	0.9907290251177858	13480.0	239.6678665791539	81176.0	187.16950504192133
1316	Feb25-FISH2-3R4-rep1-cp190-100x_Position015_14_cmle.ics	34	1	0	1	1	1	1	9.747	1.0	0.31252178961778226	1.3500746322834862	0.0	0.9583512439952171	20150.0	350.78715693103925	150358.0	346.68414850563227
1317	Feb25-FISH2-3R4-rep1-cp190-100x_Position015_14_cmle.ics	35	1	0	1	0	1	1	9.097199999999999	1.0	0.29541944549811894	1.4150012299793628	0.0	0.9809098248661908	14900.0	260.845841808731	92955.0	214.32863581812109
1318	Feb25-FISH2-3R4-rep1-cp190-100x_Position015_14_cmle.ics	36	1	0	1	1	1	1	8.8806	1.0	0.27770522667973147	1.2333747167252287	0.0	0.964964959558183	17790.0	306.54267620545124	117579.0	271.104799858629
1319	Feb25-FISH2-3R4-rep1-cp190-100x_Position015_14_cmle.ics	37	1	0	1	1	1	2	9.5304	1.0	0.3106586846684931	1.4100606776870879	0.0	0.975167893784418	17242.0	300.49852428462907	118658.0	273.59267676732406
1320	Feb25-FISH2-3R4-rep1-cp190-100x_Position015_14_cmle.ics	40	1	0	1	1	1	1	8.2308	1.0	0.287869434741005	1.360005978172372	0.0	0.9949317240470068	12378.0	216.6556567863401	69478.0	160.19713796322324
1321	Feb25-FISH2-3R4-rep1-cp190-100x_Position015_14_cmle.ics	41	1	0	1	1	1	1	9.747	1.0	0.30169453016643855	1.337786893173326	0.0	0.9674237476723498	19728.0	345.21829107654804	143114.0	329.98147906486554
1322	Feb25-FISH2-3R4-rep1-cp190-100x_Position015_14_cmle.ics	42	1	0	1	1	1	1	8.4474	1.0	0.3046554244825404	1.4323176410522604	0.0	0.9903629259019746	13840.0	242.63410172471464	84505.0	194.84526243677394
1323	Feb25-FISH2-3R4-rep1-cp190-100x_Position015_14_cmle.ics	43	1	0	1	1	1	1	8.664	1.0	0.30105302749675145	1.2746828812531927	0.0	0.9751160961932702	16044.0	277.04951788546003	104849.0	241.75292493028002
1324	Feb25-FISH2-3R4-rep1-cp190-100x_Position015_14_cmle.ics	44	1	0	1	0	0	1	8.2308	0.0	0.2850599333801386	1.3713732999506474	0.0	0.9948928921283053	12060.0	210.50870149499346	66491.0	153.3099384022666
1325	Feb25-FISH2-3R4-rep1-cp190-100x_Position015_14_cmle.ics	45	1	0	1	1	1	1	9.747	1.0	0.304650277452721	1.195912437911264	0.0	0.9463531909987556	25558.0	434.5930418232799	212063.0	488.9588886826767
1326	Feb25-FISH2-3R4-rep1-cp190-100x_Position015_14_cmle.ics	47	1	0	1	1	1	1	9.747	1.0	0.30412024289926665	1.3978677487246713	0.0	0.9571352889381182	17782.0	310.9513233305246	122961.0	283.5142099815178
1327	Feb25-FISH2-3R4-rep1-cp190-100x_Position015_14_cmle.ics	48	1	0	1	1	1	1	9.747	1.0	0.29603767882657456	1.357485842859433	0.0	0.9593792334636901	19072.0	334.42006202849353	134754.0	310.70562090296477
1328	Feb25-FISH2-3R4-rep1-cp190-100x_Position015_14_cmle.ics	49	1	0	1	1	1	1	8.4474	1.0	0.2910105846504028	1.1941795035542395	0.0	0.9842530708412639	15574.0	267.95041101688753	98589.0	227.31908855545953
1329	Feb25-FISH2-3R4-rep1-cp190-100x_Position015_14_cmle.ics	50	1	0	1	1	1	2	8.664	1.0	0.3077605211186362	1.2509204066059112	0.0	0.9738962665591733	17580.0	300.96025849888343	121593.0	280.35997864593395
1330	Feb25-FISH2-3R4-rep1-cp190-100x_Position015_14_cmle.ics	52	1	0	1	1	1	1	9.747	1.0	0.3093312640470958	1.3534987091506343	0.0	0.9700869721733963	19844.0	345.8445840647743	146194.0	337.0831110192501
1331	Feb25-FISH2-3R4-rep1-cp190-100x_Position015_14_cmle.ics	53	1	0	1	1	1	1	9.747	1.0	0.3089414671990431	1.4053443151282192	0.0	0.9676724908245662	20032.0	350.37362626815064	148183.0	341.6691973690134
1332	Feb25-FISH2-3R4-rep1-cp190-100x_Position015_14_cmle.ics	54	1	0	1	0	1	0	8.664	1.0	0.3002857087085206	1.3856697026344469	0.0	0.9893209401699236	12588.0	223.1508791976756	72774.0	167.7968064442789
1333	Feb25-FISH2-3R4-rep1-cp190-100x_Position015_14_cmle.ics	55	1	0	1	1	1	1	9.747	1.0	0.2891083044254608	1.6129651645345555	0.0	0.9930403503017037	13392.0	239.26942012738957	78356.0	180.66736149927056
1334	Feb25-FISH2-3R4-rep1-cp190-100x_Position015_14_cmle.ics	56	1	0	1	2	1	1	9.747	1.0	0.30875255207104707	1.0898788478733714	0.0	0.9493128367841973	30056.0	506.90969835781755	272255.0	627.7450674483626
1335	Feb25-FISH2-3R4-rep1-cp190-100x_Position015_14_cmle.ics	57	1	0	1	1	1	2	9.747	1.0	0.31993739992186015	1.4937042335630328	0.0	0.9646386717645716	19750.0	346.50571906813934	147624.0	340.38029728378575
1336	Feb25-FISH2-3R4-rep1-cp190-100x_Position015_14_cmle.ics	58	1	0	1	1	1	0	8.2308	1.0	0.3018492226008797	1.4296596975388103	0.0	0.9860478076097628	11862.0	209.7818850326167	66743.0	153.89098101671618
1337	Feb25-FISH2-3R4-rep1-cp190-100x_Position015_14_cmle.ics	59	1	0	1	1	1	1	6.9312	1.0	0.296216990050219	1.2846307397279995	0.0	0.9901191774654134	11256.0	193.4305453628224	61116.0	140.91666835200138
1338	Feb25-FISH2-3R4-rep1-cp190-100x_Position015_14_cmle.ics	60	1	0	1	1	1	1	7.5809999999999995	1.0	0.29983917652926356	1.495466127533289	0.0	0.9934247596199001	10512.0	184.97228397733792	55494.0	127.95388431058912
1339	Feb25-FISH2-3R4-rep1-cp190-100x_Position015_14_cmle.ics	61	1	0	1	1	1	1	8.8806	1.0	0.3146571067187484	1.3181846330394602	0.0	0.9759722258001884	17566.0	303.78369396012766	122801.0	283.1452940358355
1340	Feb25-FISH2-3R4-rep1-cp190-100x_Position015_14_cmle.ics	62	1	0	1	1	1	1	9.5304	1.0	0.2852055737196739	1.1967617842950764	0.0	0.9705109405222585	20650.0	354.05003580066074	149016.0	343.5898660112219
1341	Feb25-FISH2-3R4-rep1-cp190-100x_Position015_14_cmle.ics	63	1	0	1	1	1	1	9.747	1.0	0.2838929904272831	1.2413141278673396	0.0	0.956530451776491	20026.0	349.3735458253219	141985.0	327.3783159231448
1342	Feb25-FISH2-3R4-rep1-cp190-100x_Position015_14_cmle.ics	64	1	0	1	2	2	1	9.747	2.0	0.31700601712626414	1.100572351509663	0.0	0.9454952399101023	30674.0	519.3864814543296	284422.0	655.7988193928421
1343	Feb25-FISH2-3R4-rep1-cp190-100x_Position015_14_cmle.ics	65	1	0	1	0	0	1	8.8806	0.0	0.27628250707801616	1.3394828107025738	0.0	0.9935261943706936	12482.0	222.2799582921933	68925.0	158.92207222595874
1344	Feb25-FISH2-3R4-rep1-cp190-100x_Position015_14_cmle.ics	66	1	0	1	1	1	0	8.2308	1.0	0.29127890280922963	1.4845864140552272	0.0	0.9952485902395514	11366.0	201.6698894814908	61495.0	141.79053799833636
1345	Feb25-FISH2-3R4-rep1-cp190-100x_Position015_14_cmle.ics	67	1	0	1	1	1	1	9.313799999999999	1.0	0.3116020312271415	1.3927730182747105	0.0	0.9751216053792637	16718.0	290.54372002704696	113462.0	261.612131431291
1346	Feb25-FISH2-3R4-rep1-cp190-100x_Position015_14_cmle.ics	68	1	0	1	1	3	1	9.747	3.0	0.28960494474244153	1.0893842717339384	0.0	0.9441737938011893	28780.0	488.5284983066735	247066.0	569.6661689746641
1347	Feb25-FISH2-3R4-rep1-cp190-100x_Position015_14_cmle.ics	69	1	0	1	1	1	1	9.5304	1.0	0.31055218454350064	1.3256038505528405	0.0	0.9678513607646334	18080.0	313.3043739185888	127391.0	293.72857022759683
1348	Feb25-FISH2-3R4-rep1-cp190-100x_Position015_14_cmle.ics	70	1	0	1	1	1	1	9.5304	1.0	0.2986651748726204	1.2525899029775578	0.0	0.9582201422845149	19536.0	335.4975138021289	140320.0	323.53928436338816
1349	Feb25-FISH2-3R4-rep1-cp190-100x_Position015_14_cmle.ics	71	1	0	1	2	1	1	9.747	1.0	0.31912165155211597	1.4130071335620815	0.0	0.9667812759829032	20406.0	356.3677381625774	154842.0	357.0230178833791
1350	Feb25-FISH2-3R4-rep1-cp190-100x_Position015_14_cmle.ics	72	1	0	1	2	2	3	9.747	2.0	0.28268149943189774	1.075019399476322	0.0	0.9495759782746673	29778.0	499.47996316252386	256901.0	592.3429710108237
1351	Feb25-FISH2-3R4-rep1-cp190-100x_Position015_14_cmle.ics	73	1	0	1	1	1	1	8.4474	1.0	0.3088133036249505	1.5215613354600528	0.0	0.9792704188907035	12726.0	225.41567891010078	75017.0	172.96854685781278
1352	Feb25-FISH2-3R4-rep1-cp190-100x_Position015_14_cmle.ics	74	1	0	1	2	1	1	9.747	1.0	0.3093514957430799	1.1800222011948704	0.0	0.9415758832254354	29722.0	502.8159204017426	267989.0	617.908846046608
1353	Feb25-FISH2-3R4-rep1-cp190-100x_Position015_14_cmle.ics	75	1	0	1	1	2	2	9.747	2.0	0.32179160404382046	1.0880463086114756	0.0	0.9431867139599736	31752.0	538.0706959920739	301799.0	695.8653968186017
1354	Feb25-FISH2-3R4-rep1-cp190-100x_Position015_14_cmle.ics	76	1	0	1	1	1	1	9.747	1.0	0.30277001941863835	1.4294922238687242	0.0	0.9726678666631692	19336.0	338.82192047492936	139117.0	320.7654975967893
1355	Feb25-FISH2-3R4-rep1-cp190-100x_Position015_14_cmle.ics	77	1	0	1	1	1	1	9.747	1.0	0.2925313141838267	1.3682235158455829	0.0	0.9694519926962512	20618.0	359.02238467832194	150567.0	347.1660449596798
1356	Feb25-FISH2-3R4-rep1-cp190-100x_Position015_14_cmle.ics	78	1	0	1	1	0	1	8.014199999999999	0.0	0.2926222599089584	1.4718975613100287	0.0	0.9920160951912762	12136.0	212.066695654558	68005.0	156.80080553828543
1357	Feb25-FISH2-3R4-rep1-cp190-100x_Position015_14_cmle.ics	79	1	0	1	1	1	1	7.797599999999999	1.0	0.3023971250256351	1.3628956493082407	0.0	0.9865662875795087	12096.0	211.66429764199214	68790.0	158.61079939678928
1358	Feb25-FISH2-3R4-rep1-cp190-100x_Position015_14_cmle.ics	80	1	0	1	1	1	1	9.747	1.0	0.301958234687824	1.3941248594000135	0.0	0.9597563202540828	19616.0	341.4046540744837	141959.0	327.3183670819714
1359	Feb25-FISH2-3R4-rep1-cp190-100x_Position015_14_cmle.ics	81	1	0	1	0	1	1	7.797599999999999	1.0	0.2821477777216916	1.399088856647408	0.0	0.9932440877733574	10238.0	180.44056946671756	51741.0	119.30049965967838
1360	Feb25-FISH2-3R4-rep1-cp190-100x_Position015_14_cmle.ics	82	1	0	1	0	1	1	7.5809999999999995	1.0	0.2880463415626695	1.3818425302011774	0.0	0.9935134655783612	11600.0	201.63307168595375	63051.0	145.37824557009685
1361	Feb25-FISH2-3R4-rep1-cp190-100x_Position015_14_cmle.ics	83	1	0	1	1	1	2	9.747	1.0	0.26336016893041975	1.0342103159003566	0.0	0.9282003864986345	36832.0	603.0779613990811	341104.0	786.4919046001223
1362	Feb25-FISH2-3R4-rep1-cp190-100x_Position015_14_cmle.ics	84	1	0	1	1	1	1	9.747	1.0	0.3025874914683875	1.3553824527699712	0.0	0.9663627184252652	18484.0	324.5797510132442	129985.0	299.70961999697136
1363	Feb25-FISH2-3R4-rep1-cp190-100x_Position015_14_cmle.ics	85	1	0	1	1	1	1	9.747	1.0	0.30713696171010235	1.534195458680311	0.0	0.9704689904184618	17438.0	307.3362257801265	120001.0	276.689264986395
1364	Feb25-FISH2-3R4-rep1-cp190-100x_Position015_14_cmle.ics	86	1	0	1	0	1	1	8.664	1.0	0.3035655797824564	1.3330400526417179	0.0	0.9761209868085927	15462.0	270.0817072202825	99609.0	229.67092770918424
1365	Feb25-FISH2-3R4-rep1-cp190-100x_Position015_14_cmle.ics	87	1	0	1	1	1	0	8.014199999999999	1.0	0.3077636235760226	1.5674036777260136	0.0	0.9902995666751517	10632.0	188.98810787588386	57188.0	131.8597818855006
1366	Feb25-FISH2-3R4-rep1-cp190-100x_Position015_14_cmle.ics	88	1	0	1	0	1	0	8.2308	1.0	0.31072703398459417	1.5339234084435638	0.0	0.9850174268225507	11332.0	201.37817245581738	63230.0	145.79097028432892
1367	Feb25-FISH2-3R4-rep1-cp190-100x_Position015_14_cmle.ics	89	1	0	1	2	1	1	9.747	1.0	0.30180707870834594	1.4410074651312677	0.0	0.9625311761012332	20484.0	357.2916755176797	151447.0	349.19508266093254
1368	Feb25-FISH2-3R4-rep1-cp190-100x_Position015_14_cmle.ics	90	1	0	1	1	1	1	9.747	1.0	0.29598269363994506	1.3567947719927747	0.0	0.9614549932037679	18508.0	322.9160025651659	128809.0	296.9980877962063
1369	Feb25-FISH2-3R4-rep1-cp190-100x_Position015_14_cmle.ics	91	1	0	1	1	1	1	7.797599999999999	1.0	0.3154486650958318	1.6094867091182816	0.0	0.9855645228224506	9904.0	176.6042492478916	52054.0	120.02219147841937
1370	Feb25-FISH2-3R4-rep1-cp190-100x_Position015_14_cmle.ics	92	1	0	1	1	1	1	9.747	1.0	0.32283296144095325	1.5382101455406023	0.0	0.9708265966047275	17332.0	307.26108333521603	121909.0	281.0885876386566
1371	Feb25-FISH2-3R4-rep1-cp190-100x_Position015_14_cmle.ics	93	1	0	1	1	1	1	9.747	1.0	0.29111626049706146	1.2773003204168092	0.0	0.9649393612891725	19714.0	339.33497396914794	140433.0	323.79983125002633
1372	Feb25-FISH2-3R4-rep1-cp190-100x_Position015_14_cmle.ics	94	1	0	1	1	1	1	8.4474	1.0	0.29420871055403697	1.1578550831179832	0.0	0.9714060587962352	19240.0	325.98034198313053	136116.0	313.8460178905854
1373	Feb25-FISH2-3R4-rep1-cp190-100x_Position016_15_cmle.ics	1	1	0	1	1	1	1	9.747	1.0	0.30017977227561937	1.3967571661531064	0.0	0.9787490750046159	18504.0	324.4883844090256	129677.0	298.9994568015328
1374	Feb25-FISH2-3R4-rep1-cp190-100x_Position016_15_cmle.ics	2	1	0	1	0	1	0	7.797599999999999	1.0	0.29367832452511033	1.3672624907669562	0.0	0.9950382189147924	12204.0	212.62672445706542	68701.0	158.4055899020035
1375	Feb25-FISH2-3R4-rep1-cp190-100x_Position016_15_cmle.ics	3	1	0	1	1	1	1	9.747	1.0	0.2972535075414896	1.3770737561655106	0.0	0.9632872167218022	19742.0	346.0694796832523	142208.0	327.89249252243945
1376	Feb25-FISH2-3R4-rep1-cp190-100x_Position016_15_cmle.ics	4	1	0	1	2	1	1	9.747	1.0	0.30157162748052835	1.3150761314287658	0.0	0.9860545868759767	22632.0	392.3046348033808	175814.0	405.3786754636882
1377	Feb25-FISH2-3R4-rep1-cp190-100x_Position016_15_cmle.ics	5	1	0	1	1	1	1	9.747	1.0	0.3102356852130934	1.3857753439204017	0.0	0.9694413291977788	19878.0	347.5640212697154	146784.0	338.4434885689536
1378	Feb25-FISH2-3R4-rep1-cp190-100x_Position016_15_cmle.ics	6	1	0	1	1	1	1	9.5304	1.0	0.2939050178853865	1.6032596251365043	0.0	0.9940393364123993	13732.0	244.03560504252184	82031.0	189.1408996266612
1379	Feb25-FISH2-3R4-rep1-cp190-100x_Position016_15_cmle.ics	7	1	0	1	1	1	1	9.747	1.0	0.30215882640297953	1.3447490098078907	0.0	0.9681200513462646	21922.0	383.1082594945907	167769.0	386.82912056984947
1380	Feb25-FISH2-3R4-rep1-cp190-100x_Position016_15_cmle.ics	8	1	0	1	1	1	1	9.747	1.0	0.32566046641683316	1.1438610542953271	0.0	0.9438332709147992	30564.0	513.3004202289627	286729.0	661.1181261846489
1381	Feb25-FISH2-3R4-rep1-cp190-100x_Position016_15_cmle.ics	9	1	0	1	1	1	1	9.747	1.0	0.317051041816064	1.330839192278045	0.0	0.9715212697615745	21072.0	368.7469487029275	161956.0	373.4259431182789
1382	Feb25-FISH2-3R4-rep1-cp190-100x_Position016_15_cmle.ics	10	1	0	1	2	1	1	9.747	1.0	0.28182169959811687	1.3051265171527568	0.0	0.9769969768377935	21206.0	366.8498442932989	154152.0	355.43206786762414
1383	Feb25-FISH2-3R4-rep1-cp190-100x_Position016_15_cmle.ics	11	1	0	1	0	0	0	6.9312	0.0	0.2884262152120011	1.2853850985957411	0.0	0.9957847433588872	8586.0	151.26929659464076	40177.0	92.63709968548922
1384	Feb25-FISH2-3R4-rep1-cp190-100x_Position016_15_cmle.ics	12	1	0	1	1	1	1	9.747	1.0	0.3082881331254218	1.424736889227388	0.0	0.957403313001823	20800.0	361.9194047201678	156620.0	361.1225963297738
1385	Feb25-FISH2-3R4-rep1-cp190-100x_Position016_15_cmle.ics	13	1	0	1	1	1	1	9.097199999999999	1.0	0.2988259693626904	1.2991528326371171	0.0	0.97742139107703	16412.0	288.03529304018707	108075.0	249.1911926850996
1386	Feb25-FISH2-3R4-rep1-cp190-100x_Position016_15_cmle.ics	14	1	0	1	1	1	1	8.664	1.0	0.29215239111347197	1.4421675315648868	0.0	0.987415853275496	13546.0	238.05332232527468	80130.0	184.75771704702322
1387	Feb25-FISH2-3R4-rep1-cp190-100x_Position016_15_cmle.ics	15	1	0	1	1	1	1	9.747	1.0	0.2955394793789698	1.355085460209574	0.0	0.9642627255778934	19054.0	334.1348295655045	134450.0	310.00468060616834
1388	Feb25-FISH2-3R4-rep1-cp190-100x_Position016_15_cmle.ics	16	1	0	1	1	1	1	9.747	1.0	0.28813618782659617	1.2949798013729819	0.0	0.9772712255863927	22632.0	387.7874217771698	171853.0	396.2457000833905
1389	Feb25-FISH2-3R4-rep1-cp190-100x_Position016_15_cmle.ics	17	1	0	1	1	1	1	9.747	1.0	0.3304288484297805	1.44347069948905	0.0	0.9717398112793788	20714.0	364.65514652726085	161142.0	371.54908324462014
1390	Feb25-FISH2-3R4-rep1-cp190-100x_Position016_15_cmle.ics	18	1	0	1	1	1	1	9.747	1.0	0.30949677820365346	1.357220754634197	0.0	0.9620310287433543	19842.0	346.8765300995204	146211.0	337.12230833847883
1391	Feb25-FISH2-3R4-rep1-cp190-100x_Position016_15_cmle.ics	19	1	0	1	1	1	1	9.747	1.0	0.32235726834879314	1.4897136049167823	0.0	0.9762449603679825	19608.0	342.88764509451363	146586.0	337.98695508617175
1392	Feb25-FISH2-3R4-rep1-cp190-100x_Position016_15_cmle.ics	20	1	0	1	1	2	1	9.747	2.0	0.3075473159120983	1.357835903208496	0.0	0.9717199451524869	20502.0	359.0280334087847	153082.0	352.9649424808737
1393	Feb25-FISH2-3R4-rep1-cp190-100x_Position016_15_cmle.ics	21	1	0	1	1	1	1	9.747	1.0	0.3016844270091914	1.4062788933375503	0.0	0.9826163883098328	20598.0	359.324398522106	152682.0	352.04265261666785
1394	Feb25-FISH2-3R4-rep1-cp190-100x_Position016_15_cmle.ics	22	1	0	1	1	2	1	9.747	2.0	0.29738024083373854	1.094388280635786	0.0	0.947893450532676	32644.0	546.3724410305614	302437.0	697.3364491520099
1395	Feb25-FISH2-3R4-rep1-cp190-100x_Position016_15_cmle.ics	23	1	0	1	0	0	0	8.8806	0.0	0.2948689270681493	1.6609760174578767	0.0	0.9870811033860526	11336.0	203.92511440788067	61628.0	142.09719937818477
1396	Feb25-FISH2-3R4-rep1-cp190-100x_Position016_15_cmle.ics	24	1	0	1	2	2	1	9.747	2.0	0.30786898397054696	1.1616201883124926	0.0	0.9439693790702449	29444.0	496.67347389266916	263604.0	607.7982434102521
1397	Feb25-FISH2-3R4-rep1-cp190-100x_Position016_15_cmle.ics	25	1	0	1	1	1	1	9.747	1.0	0.30608781766293763	1.414305259586613	0.0	0.9598774293969732	20364.0	355.24189252172226	151179.0	348.57714845191464
1398	Feb25-FISH2-3R4-rep1-cp190-100x_Position016_15_cmle.ics	26	1	0	1	1	1	1	9.747	1.0	0.3078598348785195	1.460807721980385	0.0	0.9700327448604893	20308.0	354.29468922315255	150991.0	348.1436722157379
1399	Feb25-FISH2-3R4-rep1-cp190-100x_Position016_15_cmle.ics	27	1	0	1	1	1	1	9.5304	1.0	0.29314278674248045	1.275659361722942	0.0	0.9589798704709209	20034.0	343.1626945395212	144366.0	332.8682463398297
1400	Feb25-FISH2-3R4-rep1-cp190-100x_Position016_15_cmle.ics	28	1	0	1	0	1	1	8.8806	1.0	0.3068352049047737	1.5083593190631508	0.0	0.9867300403370757	13968.0	246.38400754293556	85986.0	198.26004065899585
1401	Feb25-FISH2-3R4-rep1-cp190-100x_Position016_15_cmle.ics	29	1	0	1	1	1	1	9.747	1.0	0.3183159485960578	1.408603290306268	0.0	0.9665487778301485	20914.0	364.8883376782106	160457.0	369.9696618521677
1402	Feb25-FISH2-3R4-rep1-cp190-100x_Position016_15_cmle.ics	30	1	0	1	1	2	2	9.747	2.0	0.31711080890606924	1.3411592190420942	0.0	0.974448633310031	21600.0	377.2463973608641	168097.0	387.5853982584982
1403	Feb25-FISH2-3R4-rep1-cp190-100x_Position016_15_cmle.ics	31	1	0	1	1	1	1	9.747	1.0	0.301786031771054	1.420612906184602	0.0	0.9673863938038065	18970.0	333.98961067944674	134966.0	311.19443453099376
1404	Feb25-FISH2-3R4-rep1-cp190-100x_Position016_15_cmle.ics	32	1	0	1	1	1	1	8.4474	1.0	0.2710884269742073	1.1316264284043558	0.0	0.9725570321350132	18628.0	319.55917307899597	124474.0	287.0027713928761
1405	Feb25-FISH2-3R4-rep1-cp190-100x_Position016_15_cmle.ics	33	1	0	1	1	1	1	9.747	1.0	0.309327713071721	1.1269541812711759	0.0	0.9543013269778663	27788.0	475.8386997793276	242253.0	558.5687161836081
1406	Feb25-FISH2-3R4-rep1-cp190-100x_Position016_15_cmle.ics	34	1	0	1	1	1	1	8.2308	1.0	0.2810255789788868	1.3318921893196696	0.0	0.99100053930355	12476.0	217.3712012930198	69464.0	160.16485781797604
1407	Feb25-FISH2-3R4-rep1-cp190-100x_Position016_15_cmle.ics	35	1	0	1	1	1	1	9.747	1.0	0.29322438998153505	1.4209724203763976	0.0	0.981655105869795	17634.0	309.58649850290413	119234.0	274.9207741717804
1408	Feb25-FISH2-3R4-rep1-cp190-100x_Position016_15_cmle.ics	36	1	0	1	1	1	1	9.747	1.0	0.2906019759095934	1.2336629039098128	0.0	0.9716383481130328	20104.0	350.3208884292676	144493.0	333.161073371715
1409	Feb25-FISH2-3R4-rep1-cp190-100x_Position016_15_cmle.ics	37	1	0	1	0	0	0	7.5809999999999995	0.0	0.2855019189052199	1.404967517137493	0.0	0.994482375133165	9148.0	160.45835150853355	43961.0	101.3619618008759
1410	Feb25-FISH2-3R4-rep1-cp190-100x_Position016_15_cmle.ics	38	1	0	1	1	2	2	9.747	2.0	0.2782460977319584	1.3491902508084315	0.0	0.9785067841949129	20636.0	356.3585557874209	147037.0	339.0268369080638
1411	Feb25-FISH2-3R4-rep1-cp190-100x_Position016_15_cmle.ics	39	1	0	1	1	0	1	9.747	0.0	0.31088129417218396	1.3354709287436592	0.0	0.9796789546380831	20676.0	358.79721044910247	155873.0	359.4002200083695
1412	Feb25-FISH2-3R4-rep1-cp190-100x_Position016_15_cmle.ics	40	1	0	1	1	1	1	9.747	1.0	0.30302782088455416	1.4092526441085496	0.0	0.9688651663739948	21080.0	368.3874096272392	158424.0	365.2821236173419
1413	Feb25-FISH2-3R4-rep1-cp190-100x_Position016_15_cmle.ics	41	1	0	1	1	1	1	9.747	1.0	0.3041568308387069	1.3690608941401818	0.0	0.9599857128710528	20350.0	353.43108871255936	150546.0	347.117624741809
1414	Feb25-FISH2-3R4-rep1-cp190-100x_Position016_15_cmle.ics	42	1	0	1	1	1	1	8.2308	1.0	0.3015516413592548	1.5059906427640004	0.0	0.9878349097992095	12266.0	215.88470213352988	70147.0	161.7396677611074
1415	Feb25-FISH2-3R4-rep1-cp190-100x_Position016_15_cmle.ics	43	1	0	1	1	1	1	9.747	1.0	0.3061934259471063	1.4481607392836577	0.0	0.9677555842454094	18482.0	325.00316057814047	130736.0	301.44121921701765
1416	Feb25-FISH2-3R4-rep1-cp190-100x_Position016_15_cmle.ics	44	1	0	1	1	1	2	9.747	1.0	0.32091031925097363	1.128343343801627	0.0	0.9514430672400639	28692.0	488.15345710375016	258885.0	596.9175287372844
1417	Feb25-FISH2-3R4-rep1-cp190-100x_Position016_15_cmle.ics	45	1	0	1	1	1	1	9.747	1.0	0.31113359210887137	1.4231808331497975	0.0	0.95897675298521	19380.0	336.9263739295836	141507.0	326.27617953541886
1418	Feb25-FISH2-3R4-rep1-cp190-100x_Position016_15_cmle.ics	46	1	0	1	2	2	1	9.747	2.0	0.3111935963138106	1.1447132263632511	0.0	0.9580994292296637	28976.0	491.9724387203128	258730.0	596.5601414149047
1419	Feb25-FISH2-3R4-rep1-cp190-100x_Position016_15_cmle.ics	47	1	0	1	1	1	1	9.747	1.0	0.3112954119602746	1.4633178477036881	0.0	0.9692223353802819	18738.0	327.04954923476566	134569.0	310.2790618407696
1420	Feb25-FISH2-3R4-rep1-cp190-100x_Position016_15_cmle.ics	48	1	0	1	1	1	1	9.747	1.0	0.31233416992401497	1.4549878664768163	0.0	0.9721907522474835	19630.0	343.3090788790089	144532.0	333.25099663347504
1421	Feb25-FISH2-3R4-rep1-cp190-100x_Position016_15_cmle.ics	49	1	0	1	1	1	1	9.747	1.0	0.29496536500026	1.3145040591793289	0.0	0.9687598539591934	18608.0	325.0103416676666	129631.0	298.8933934671492
1422	Feb25-FISH2-3R4-rep1-cp190-100x_Position016_15_cmle.ics	50	1	0	1	1	1	1	9.747	1.0	0.29789458174772837	1.3665080282300126	0.0	0.975592516296321	18522.0	324.2352961486884	129371.0	298.29390505541545
1423	Feb25-FISH2-3R4-rep1-cp190-100x_Position016_15_cmle.ics	51	1	0	1	1	1	1	9.747	1.0	0.30487269994544297	1.0695566420528544	0.0	0.9443504398365096	30034.0	507.58831126881927	270242.0	623.1036437067471
1424	Feb25-FISH2-3R4-rep1-cp190-100x_Position016_15_cmle.ics	52	1	0	1	1	2	1	9.747	2.0	0.3356293926075356	1.5258817340271418	0.0	0.95733561652427	19092.0	337.8862932480166	143708.0	331.3510795132112
1425	Feb25-FISH2-3R4-rep1-cp190-100x_Position016_15_cmle.ics	53	1	0	1	1	2	2	9.747	2.0	0.31200650495292764	1.4213792529146747	0.0	0.9689019757057165	20630.0	360.03952511267255	155634.0	358.8491518145065
1426	Feb25-FISH2-3R4-rep1-cp190-100x_Position016_15_cmle.ics	54	1	0	1	0	1	1	8.2308	1.0	0.29336364724113606	1.4607438643823407	0.0	0.9883200837282696	11432.0	203.00440658150222	62253.0	143.53827729100632
1427	Feb25-FISH2-3R4-rep1-cp190-100x_Position016_15_cmle.ics	55	1	0	1	1	1	1	9.097199999999999	1.0	0.30535875648843047	1.4730922842389242	0.0	0.9857568577580788	14238.0	251.6221096903079	88278.0	203.54476158089497
1428	Feb25-FISH2-3R4-rep1-cp190-100x_Position016_15_cmle.ics	56	1	0	1	1	1	1	9.747	1.0	0.3112089995540764	1.479500231864559	0.0	0.9747007000000801	19610.0	343.8217399623613	144051.0	332.14194307176757
1429	Feb25-FISH2-3R4-rep1-cp190-100x_Position016_15_cmle.ics	57	1	0	1	1	1	1	8.4474	1.0	0.29504149953324604	1.4570957390622554	0.0	0.9933558536326691	12664.0	223.14072168493334	72790.0	167.8336980388471
1430	Feb25-FISH2-3R4-rep1-cp190-100x_Position016_15_cmle.ics	58	1	0	1	1	1	1	8.8806	1.0	0.2996846956696201	1.1981068597260431	0.0	0.9753619654332157	18494.0	315.4879390343036	129465.0	298.5106431735038
1431	Feb25-FISH2-3R4-rep1-cp190-100x_Position016_15_cmle.ics	59	1	0	1	1	1	1	9.747	1.0	0.3145418332693525	1.4446722073787446	0.0	0.9702923580863385	20334.0	355.85875002928975	152914.0	352.5775807379072
1432	Feb25-FISH2-3R4-rep1-cp190-100x_Position016_15_cmle.ics	60	1	0	1	2	1	1	9.747	1.0	0.32547587989446847	1.1641395852048908	0.0	0.9529188294285398	30438.0	517.5763996772496	284877.0	656.847924113376
1433	Feb25-FISH2-3R4-rep1-cp190-100x_Position016_15_cmle.ics	61	1	0	1	1	1	1	9.747	1.0	0.2813730720462916	1.0327881757593906	0.0	0.9494188694815633	31090.0	521.0296107609386	273430.0	630.4542939244672
1434	Feb25-FISH2-3R4-rep1-cp190-100x_Position016_15_cmle.ics	62	1	0	1	0	1	1	9.747	1.0	0.3064015969137443	1.439362955574727	0.0	0.988174425735262	18614.0	327.97646301310584	132184.0	304.7799085254426
1435	Feb25-FISH2-3R4-rep1-cp190-100x_Position016_15_cmle.ics	63	1	0	1	1	1	1	9.747	1.0	0.3056495555077236	1.3773321197292798	0.0	0.9626892005636677	19362.0	337.62416191789015	140059.0	322.9374902269939
1436	Feb25-FISH2-3R4-rep1-cp190-100x_Position016_15_cmle.ics	64	1	0	1	1	1	1	8.664	1.0	0.2938078235004577	1.4660024632963644	0.0	0.9937864248748841	11904.0	210.29919420361415	66198.0	152.63436107673584
1437	Feb25-FISH2-3R4-rep1-cp190-100x_Position016_15_cmle.ics	65	1	0	1	0	1	1	8.664	1.0	0.2987705958296588	1.6014069201079204	0.0	0.9925535908000347	11600.0	206.5481739424384	64214.0	148.05980335027513
1438	Feb25-FISH2-3R4-rep1-cp190-100x_Position016_15_cmle.ics	66	1	0	1	0	1	0	9.097199999999999	1.0	0.29548436698682096	1.6457828983311293	0.0	0.993136705166875	12244.0	218.34211395640264	69251.0	159.67373846528645
1439	Feb25-FISH2-3R4-rep1-cp190-100x_Position016_15_cmle.ics	67	1	0	1	1	1	1	8.664	1.0	0.30178542466584424	1.549491696605769	0.0	0.9864079779959914	12864.0	228.00815210629125	75368.0	173.77785621365337
1440	Feb25-FISH2-3R4-rep1-cp190-100x_Position016_15_cmle.ics	68	1	0	1	1	1	1	9.097199999999999	1.0	0.2841409294075365	1.226930942907131	0.0	0.9844880199011712	17390.0	301.74632286807406	114945.0	265.0315211028339
1441	Feb25-FISH2-3R4-rep1-cp190-100x_Position016_15_cmle.ics	70	1	0	1	1	1	1	9.747	1.0	0.31884101505104645	1.4601590042216674	0.0	0.9690152490963088	19756.0	345.4929481106904	147438.0	339.9514324969301
1442	Feb25-FISH2-3R4-rep1-cp190-100x_Position016_15_cmle.ics	71	1	0	1	1	1	1	9.747	1.0	0.29984895215234	1.4289658934806466	0.0	0.9649427878606892	19426.0	341.32472423655986	139412.0	321.4456863716411
1443	Feb25-FISH2-3R4-rep1-cp190-100x_Position016_15_cmle.ics	72	1	0	1	1	1	1	8.664	1.0	0.2910183587976601	1.5919868147057796	0.0	0.9938967101510681	11062.0	197.98908496683623	59018.0	136.07925801424204
1444	Feb25-FISH2-3R4-rep1-cp190-100x_Position016_15_cmle.ics	73	1	0	1	1	1	1	9.747	1.0	0.32212842996653784	1.388878703770912	0.0	0.9790008188874488	20252.0	356.319952527317	153812.0	354.6481214830492
1445	Feb25-FISH2-3R4-rep1-cp190-100x_Position016_15_cmle.ics	74	1	0	1	2	2	1	9.747	2.0	0.3189207461743236	1.2931359515438943	0.0	0.9756657182677102	23560.0	407.21539896869206	192034.0	442.7775294572327
1446	Feb25-FISH2-3R4-rep1-cp190-100x_Position016_15_cmle.ics	75	1	0	1	1	1	1	9.5304	1.0	0.30279699942898164	1.4249217648992283	0.0	0.9773748132265375	16122.0	282.4672630179125	105920.0	244.22235604169094
1447	Feb25-FISH2-3R4-rep1-cp190-100x_Position016_15_cmle.ics	76	1	0	1	1	1	1	9.747	1.0	0.30656569626468055	1.4268171106150853	0.0	0.9747920734959575	20592.0	360.4541957237554	153845.0	354.7242103968462
1448	Feb25-FISH2-3R4-rep1-cp190-100x_Position016_15_cmle.ics	77	1	0	1	0	1	1	8.664	1.0	0.2915887921624899	1.4424407971930011	0.0	0.986808587112874	12748.0	225.97754418763978	73084.0	168.51158108903837
1449	Feb25-FISH2-3R4-rep1-cp190-100x_Position016_15_cmle.ics	78	1	0	1	1	1	0	8.2308	1.0	0.2917937182464634	1.5285871687324073	0.0	0.9965617472238689	11244.0	198.92006410609707	60561.0	139.63699116541582
1450	Feb25-FISH2-3R4-rep1-cp190-100x_Position016_15_cmle.ics	79	1	0	1	1	2	1	9.747	2.0	0.3388935362397588	1.4072685170961992	0.0	0.9672402689601375	20100.0	357.4637194971447	155991.0	359.6722955183102
1451	Feb25-FISH2-3R4-rep1-cp190-100x_Position016_15_cmle.ics	80	1	0	1	0	1	1	8.8806	1.0	0.2880611585600546	1.451099152245242	0.0	0.995233324634787	12312.0	218.78511651470805	68946.0	158.97049244382956
1452	Feb25-FISH2-3R4-rep1-cp190-100x_Position016_15_cmle.ics	81	1	0	1	1	1	1	9.747	1.0	0.2874430738017556	1.4078865017319024	0.0	0.9899885125002119	16470.0	291.22728514169876	106559.0	245.69571409975967
1453	Feb25-FISH2-3R4-rep1-cp190-100x_Position016_15_cmle.ics	82	1	0	1	1	1	1	9.747	1.0	0.29519712163674006	1.2832236815529112	0.0	0.9646698030134304	20310.0	354.15214264433746	147875.0	340.9590341735748
1454	Feb25-FISH2-3R4-rep1-cp190-100x_Position016_15_cmle.ics	83	1	0	1	2	1	2	9.747	1.0	0.32335581850707107	1.3680919377475174	0.0	0.9764603920096128	23464.0	405.9126081552337	192184.0	443.1233881563099
1455	Feb25-FISH2-3R4-rep1-cp190-100x_Position016_15_cmle.ics	84	1	0	1	1	1	0	9.5304	1.0	0.2883427626509263	1.5007029105285241	0.0	0.9937722246060926	15196.0	267.624599513385	94585.0	218.08696701475964
1456	Feb25-FISH2-3R4-rep1-cp190-100x_Position016_15_cmle.ics	85	1	0	1	1	1	1	9.747	1.0	0.305789589680663	1.3427673070040256	0.0	0.9631468383781838	20996.0	367.9847330039342	158194.0	364.75180694542354
1457	Feb25-FISH2-3R4-rep1-cp190-100x_Position016_15_cmle.ics	86	1	0	1	1	1	1	9.747	1.0	0.3074920925857294	1.1686349019922717	0.0	0.9502027439387402	29654.0	499.6579089779466	266266.0	613.9360824565416
1458	Feb25-FISH2-3R4-rep1-cp190-100x_Position016_15_cmle.ics	87	1	0	1	1	0	1	8.014199999999999	0.0	0.27693042853561395	1.3300330084846657	0.0	0.9918583769445457	12586.0	220.29755392491654	69870.0	161.1009820301449
1459	Feb25-FISH2-3R4-rep1-cp190-100x_Position016_15_cmle.ics	88	1	0	1	1	1	1	9.747	1.0	0.32583683268795505	1.41838186508724	0.0	0.9625678186190194	20732.0	364.49567926228184	160227.0	369.4393451802494
1460	Feb25-FISH2-3R4-rep1-cp190-100x_Position016_15_cmle.ics	89	1	0	1	1	1	1	9.313799999999999	1.0	0.30203488282774293	1.4806805691774825	0.0	0.9819783545794969	15618.0	273.47432835394943	100865.0	232.56691788279045
1461	Feb25-FISH2-3R4-rep1-cp190-100x_Position016_15_cmle.ics	90	1	0	1	1	2	2	9.747	2.0	0.3161818834794598	1.3478340540332758	0.0	0.9662216388709111	22318.0	385.9662073497581	176289.0	406.47389467743255
1462	Feb25-FISH2-3R4-rep1-cp190-100x_Position016_15_cmle.ics	91	1	0	1	1	1	0	9.747	1.0	0.30681146346663346	1.3385515972086246	0.0	0.9677071788993025	19354.0	335.7836076025775	140238.0	323.350214941226
1463	Feb25-FISH2-3R4-rep1-cp190-100x_Position016_15_cmle.ics	92	1	0	1	1	1	1	9.747	1.0	0.29370374739180627	1.493336425053184	0.0	0.9914041104569324	15828.0	279.5014457884839	101477.0	233.97802137502526
1464	Feb25-FISH2-3R4-rep1-cp190-100x_Position016_15_cmle.ics	93	1	0	1	1	1	1	9.747	1.0	0.2997058231101871	1.3643409670843258	0.0	0.9611688864962817	21040.0	366.6275071819285	157105.0	362.2408727901233
1465	Feb25-FISH2-3R4-rep1-cp190-100x_Position016_15_cmle.ics	94	1	0	1	1	1	1	9.747	1.0	0.3116955833810946	1.522929104613671	0.0	0.9643367932934747	18246.0	320.6185014286075	129387.0	298.33079664998365
1466	Feb25-FISH2-3R4-rep1-cp190-100x_Position016_15_cmle.ics	95	1	0	1	1	1	1	9.747	1.0	0.3293464251734553	1.442790650093169	0.0	0.9655425346277133	19980.0	351.38823370063034	152403.0	351.3993554363843
1467	Feb25-FISH2-3R4-rep1-cp190-100x_Position016_15_cmle.ics	97	1	0	1	1	1	1	9.747	1.0	0.3167626372760717	1.4261779484585937	0.0	0.9753521018518324	19928.0	349.2197272908176	148880.0	343.2762874573919
1468	Feb25-FISH2-3R4-rep1-cp190-100x_Position016_15_cmle.ics	98	1	0	1	1	1	1	9.747	1.0	0.2960313835178065	1.33464493292359	0.0	0.9710175229617587	18176.0	317.2519578510215	125369.0	289.0663949640366
1469	Feb25-FISH2-3R4-rep1-cp190-100x_Position017_16_cmle.ics	1	1	0	1	1	1	1	9.747	1.0	0.30057491640263484	1.3183999842623124	0.0	0.9628209542652311	19466.0	336.0630520297339	140012.0	322.8291211679497
1470	Feb25-FISH2-3R4-rep1-cp190-100x_Position017_16_cmle.ics	2	1	0	1	1	1	1	8.8806	1.0	0.29310014398319256	1.1887442471601526	0.0	0.972650737699873	18548.0	316.6010941605304	128596.0	296.5069684435167
1471	Feb25-FISH2-3R4-rep1-cp190-100x_Position017_16_cmle.ics	3	1	0	1	1	1	1	9.747	1.0	0.29468688286666006	1.2512189680567074	0.0	0.9578383876432783	19920.0	343.77476465406846	143512.0	330.8991574797503
1472	Feb25-FISH2-3R4-rep1-cp190-100x_Position017_16_cmle.ics	4	1	0	1	2	2	1	9.747	2.0	0.27474588933531335	1.031892903784005	0.0	0.9480160123032011	28746.0	479.8811074449621	240218.0	553.876566499461
1473	Feb25-FISH2-3R4-rep1-cp190-100x_Position017_16_cmle.ics	5	1	0	1	1	1	1	9.747	1.0	0.31549467683736704	1.4540059228937365	0.0	0.9672374497319356	20800.0	365.35997629971735	158440.0	365.31901521191
1474	Feb25-FISH2-3R4-rep1-cp190-100x_Position017_16_cmle.ics	6	1	0	1	0	1	1	9.747	1.0	0.2976331421476759	1.45404318376453	0.0	0.9577492894242715	18590.0	324.9591616930714	130027.0	299.8064604327129
1475	Feb25-FISH2-3R4-rep1-cp190-100x_Position017_16_cmle.ics	7	1	0	1	1	1	1	9.747	1.0	0.30048717435874417	1.3383349558606514	0.0	0.9759132439066786	17206.0	302.24517899384455	116334.0	268.23417265628854
1476	Feb25-FISH2-3R4-rep1-cp190-100x_Position017_16_cmle.ics	8	1	0	1	0	0	1	7.797599999999999	0.0	0.30976521360988246	1.4272817357546785	0.0	0.984038428822759	12048.0	210.21712377468904	69209.0	159.57689802954485
1477	Feb25-FISH2-3R4-rep1-cp190-100x_Position017_16_cmle.ics	9	1	0	1	1	1	1	9.097199999999999	1.0	0.299506309691996	1.3282130877578453	0.0	0.9618925757947094	17074.0	297.86756162845364	114810.0	264.7202482736645
1478	Feb25-FISH2-3R4-rep1-cp190-100x_Position017_16_cmle.ics	10	1	0	1	1	1	1	9.747	1.0	0.2939184655663892	1.4040797318512055	0.0	0.9801073945465978	18020.0	317.97866051327287	123316.0	284.3327422360004
1479	Feb25-FISH2-3R4-rep1-cp190-100x_Position017_16_cmle.ics	11	1	0	1	1	1	1	9.747	1.0	0.2891283326774433	1.4815504865106623	0.0	0.9356649174694949	17188.0	301.5386520516952	113935.0	262.70273919571434
1480	Feb25-FISH2-3R4-rep1-cp190-100x_Position017_16_cmle.ics	12	1	0	1	2	1	1	9.747	1.0	0.31702524331431486	1.315436706891838	0.0	0.9744797322242678	22348.0	386.4493965376982	176880.0	407.83657795179664
1481	Feb25-FISH2-3R4-rep1-cp190-100x_Position017_16_cmle.ics	13	1	0	1	1	1	1	9.747	1.0	0.31872307229242663	1.4501215950648092	0.0	0.968989852659488	19476.0	341.45908908303034	144288.0	332.6883998163095
1482	Feb25-FISH2-3R4-rep1-cp190-100x_Position017_16_cmle.ics	14	1	0	1	1	1	1	9.747	1.0	0.2877392900799162	1.2913983670923048	0.0	0.973627763127496	19406.0	335.30732089343013	136357.0	314.4016975337694
1483	Feb25-FISH2-3R4-rep1-cp190-100x_Position017_16_cmle.ics	15	1	0	1	1	1	1	9.097199999999999	1.0	0.2933394847583592	1.257230017827502	0.0	0.9669547857520076	19012.0	326.6193509912084	133506.0	307.82807652664275
1484	Feb25-FISH2-3R4-rep1-cp190-100x_Position017_16_cmle.ics	16	1	0	1	2	1	1	9.747	1.0	0.2982941985122934	1.0751331730270925	0.0	0.9539082328226592	29276.0	497.52989331374374	257255.0	593.1591975406459
1485	Feb25-FISH2-3R4-rep1-cp190-100x_Position017_16_cmle.ics	17	1	0	1	1	1	1	9.747	1.0	0.30784333234862116	1.4194378344527958	0.0	0.9681233490775948	18110.0	318.4452076257736	127150.0	293.17289058441287
1486	Feb25-FISH2-3R4-rep1-cp190-100x_Position017_16_cmle.ics	18	1	0	1	1	1	1	8.8806	1.0	0.2876198730888154	1.2917722168543033	0.0	0.9747597796621302	16952.0	292.91764286207206	111305.0	256.63868333856135
1487	Feb25-FISH2-3R4-rep1-cp190-100x_Position017_16_cmle.ics	20	1	0	1	1	1	1	9.747	1.0	0.2856039688422479	1.3613057861491908	0.0	0.9621605802498965	19736.0	344.7651310055028	139330.0	321.2566169494789
1488	Feb25-FISH2-3R4-rep1-cp190-100x_Position017_16_cmle.ics	21	1	0	1	1	1	1	9.747	1.0	0.3073959781779941	1.38553750552963	0.0	0.9697901978104401	19128.0	333.4948454198367	137920.0	318.0055451781535
1489	Feb25-FISH2-3R4-rep1-cp190-100x_Position017_16_cmle.ics	22	1	0	1	1	1	1	9.5304	1.0	0.2921289188401596	1.3246395127133619	0.0	0.960414392036623	17748.0	308.29567617196983	120167.0	277.0720152800404
1490	Feb25-FISH2-3R4-rep1-cp190-100x_Position017_16_cmle.ics	23	1	0	1	1	1	1	8.664	1.0	0.2949848046371169	1.13957432735946	0.0	0.9726993795238114	18912.0	320.35887759512224	132825.0	306.25787803283237
1491	Feb25-FISH2-3R4-rep1-cp190-100x_Position017_16_cmle.ics	24	1	0	1	2	0	1	9.747	0.0	0.3119365092143235	1.2226362023406367	0.0	0.9513738040056049	29384.0	497.04119470070157	264529.0	609.931038721228
1492	Feb25-FISH2-3R4-rep1-cp190-100x_Position017_16_cmle.ics	25	1	0	1	1	1	1	9.747	1.0	0.2970250545894515	1.140435044931788	0.0	0.9380906649813537	29128.0	493.12238613684553	254763.0	587.4133316866439
1493	Feb25-FISH2-3R4-rep1-cp190-100x_Position017_16_cmle.ics	26	1	0	1	1	1	1	8.8806	1.0	0.2839927043712835	1.212351350058174	0.0	0.9765579365244643	18032.0	307.69106575770576	121337.0	279.7697131328423
1494	Feb25-FISH2-3R4-rep1-cp190-100x_Position017_16_cmle.ics	27	1	0	1	1	2	1	9.747	2.0	0.29816764291772724	1.115982597944031	0.0	0.9444785227960235	29066.0	495.528478679762	254438.0	586.6639711719766
1495	Feb25-FISH2-3R4-rep1-cp190-100x_Position017_16_cmle.ics	28	1	0	1	0	0	0	7.797599999999999	0.0	0.29135035720555585	1.5405709303028914	0.0	0.9914204509159213	10448.0	183.98673052416294	54204.0	124.97949949852546
1496	Feb25-FISH2-3R4-rep1-cp190-100x_Position017_16_cmle.ics	29	1	0	1	1	1	1	9.747	1.0	0.26576372484028793	1.0578042496998918	0.0	0.9513907951290461	23466.0	402.3763004945538	174253.0	401.77943926862514
1497	Feb25-FISH2-3R4-rep1-cp190-100x_Position017_16_cmle.ics	30	1	0	1	1	1	0	8.2308	1.0	0.2906359131713836	1.4723842917213843	0.0	0.996812436898585	10906.0	193.82409062142904	57736.0	133.1233189994625
1498	Feb25-FISH2-3R4-rep1-cp190-100x_Position017_16_cmle.ics	31	1	0	1	1	1	2	9.747	1.0	0.31493614288449195	1.1303783928464364	0.0	0.9481273449920423	26154.0	447.9356798215251	223199.0	514.6354385021656
1499	Feb25-FISH2-3R4-rep1-cp190-100x_Position017_16_cmle.ics	32	1	0	1	1	1	0	9.313799999999999	1.0	0.2938615060192054	1.343142584757125	0.0	0.9584796363017934	17068.0	298.27179611605004	113663.0	262.0755820880544
1500	Feb25-FISH2-3R4-rep1-cp190-100x_Position017_16_cmle.ics	33	1	0	1	1	1	1	7.5809999999999995	1.0	0.2739541786431375	1.2342351019200548	0.0	0.9817109687701318	11948.0	208.23981091639743	64277.0	148.20506400388754
1501	Feb25-FISH2-3R4-rep1-cp190-100x_Position017_16_cmle.ics	34	1	0	1	1	1	1	7.5809999999999995	1.0	0.31255431708255743	1.4164619511487342	0.0	0.9888816784965965	11348.0	197.59300670635142	63550.0	146.52880217569356
1502	Feb25-FISH2-3R4-rep1-cp190-100x_Position017_16_cmle.ics	35	1	0	1	1	1	1	9.5304	1.0	0.2945270857195191	1.3289916680682272	0.0	0.9661637149570418	18868.0	326.2099111944901	132259.0	304.9528378749812
1503	Feb25-FISH2-3R4-rep1-cp190-100x_Position017_16_cmle.ics	36	1	0	1	1	1	1	9.747	1.0	0.29100523181678106	1.3551764617700541	0.0	0.9711895955748353	18046.0	318.5831061169487	122969.0	283.53265577880194
1504	Feb25-FISH2-3R4-rep1-cp190-100x_Position017_16_cmle.ics	37	1	0	1	2	1	1	9.747	1.0	0.3330469025141319	1.1253896147491873	0.0	0.9461781380031951	28536.0	486.3523928912221	261587.0	603.1475967699945
1505	Feb25-FISH2-3R4-rep1-cp190-100x_Position017_16_cmle.ics	38	1	0	1	1	1	1	9.747	1.0	0.29967216360262433	1.028015091812748	0.0	0.9389503165661822	32722.0	548.1389673439155	304689.0	702.5289410874884
1506	Feb25-FISH2-3R4-rep1-cp190-100x_Position017_16_cmle.ics	39	1	0	1	1	1	1	9.747	1.0	0.2931795625813718	1.0368179467188428	0.0	0.9495297685111147	32120.0	537.8687622010895	293092.0	675.7894521995023
1507	Feb25-FISH2-3R4-rep1-cp190-100x_Position017_16_cmle.ics	40	1	0	1	0	0	0	6.9312	0.0	0.302414981590505	1.4451371741305228	0.0	0.9889863985256695	9444.0	165.59874179437458	47458.0	109.42508093869495
1508	Feb25-FISH2-3R4-rep1-cp190-100x_Position017_16_cmle.ics	41	1	0	1	1	1	1	9.747	1.0	0.2959434375920159	1.35781337093041	0.0	0.9550509859980633	20540.0	356.5537008997392	150584.0	347.20524227890854
1509	Feb25-FISH2-3R4-rep1-cp190-100x_Position017_16_cmle.ics	42	1	0	1	1	1	0	9.097199999999999	1.0	0.3005539772963454	1.3192111068984926	0.0	0.9724864557830004	17058.0	294.35028973972146	114849.0	264.81017153542456
1510	Feb25-FISH2-3R4-rep1-cp190-100x_Position017_16_cmle.ics	43	1	0	1	1	1	1	8.664	1.0	0.2875884786504121	1.2513873408006888	0.0	0.964691163680842	18214.0	312.5073162044549	123956.0	285.80840601872967
1511	Feb25-FISH2-3R4-rep1-cp190-100x_Position017_16_cmle.ics	44	1	0	1	1	1	1	9.747	1.0	0.29564596624579187	1.312514608082164	0.0	0.9707864185598665	19862.0	344.81912259270797	143118.0	329.99070196350766
1512	Feb25-FISH2-3R4-rep1-cp190-100x_Position017_16_cmle.ics	45	1	0	1	1	1	0	8.4474	1.0	0.2942947743336952	1.3167212665937176	0.0	0.9814271035686847	14752.0	256.3213083876448	91399.0	210.74092824636057
1513	Feb25-FISH2-3R4-rep1-cp190-100x_Position017_16_cmle.ics	46	1	0	1	1	1	1	8.4474	1.0	0.28470230301777355	1.2400239944570859	0.0	0.9772940431319883	16008.0	275.54284300585874	101619.0	234.3054342768183
1514	Feb25-FISH2-3R4-rep1-cp190-100x_Position017_16_cmle.ics	47	1	0	1	1	1	2	9.097199999999999	1.0	0.30516860039966837	1.3389483233693202	0.0	0.9655837863753283	17234.0	298.44732272973744	117523.0	270.97567927764015
1515	Feb25-FISH2-3R4-rep1-cp190-100x_Position017_16_cmle.ics	48	1	0	1	1	1	1	7.797599999999999	1.0	0.2801359484605471	1.112690514402009	0.0	0.9780782313533564	15796.0	267.949688984812	98805.0	227.81712508213064
1516	Feb25-FISH2-3R4-rep1-cp190-100x_Position017_16_cmle.ics	49	1	0	1	1	1	1	9.747	1.0	0.3063069634509924	1.250055274864257	0.0	0.9789143870598941	20356.0	356.23337331610884	151144.0	348.4964480887967
1517	Feb25-FISH2-3R4-rep1-cp190-100x_Position017_16_cmle.ics	50	1	0	1	1	1	1	8.8806	1.0	0.3000877933316508	1.24676967072035	0.0	0.9692576036348803	18488.0	316.7347624801517	129489.0	298.56598056535614
1518	Feb25-FISH2-3R4-rep1-cp190-100x_Position017_16_cmle.ics	51	1	0	1	1	1	1	9.747	1.0	0.2901046133024546	1.0329795164933626	0.0	0.940492384493399	29728.0	506.3905782170229	259597.0	598.5592046955708
1519	Feb25-FISH2-3R4-rep1-cp190-100x_Position017_16_cmle.ics	52	1	0	1	3	2	1	9.747	2.0	0.2896631070216528	1.0559179945446913	0.0	0.9564589989095931	28038.0	477.7275969513798	237597.0	547.8332621642527
1520	Feb25-FISH2-3R4-rep1-cp190-100x_Position017_16_cmle.ics	53	1	0	1	1	1	1	9.747	1.0	0.2815808915606795	1.2184808361667414	0.0	0.9600733964739973	18826.0	327.61183242840775	128888.0	297.18024004438695
1521	Feb25-FISH2-3R4-rep1-cp190-100x_Position017_16_cmle.ics	54	1	0	1	2	2	1	8.8806	2.0	0.2915851816399242	1.1925054349243627	0.0	0.9657227176073384	17754.0	306.95523173075003	120116.0	276.95442332235416
1522	Feb25-FISH2-3R4-rep1-cp190-100x_Position017_16_cmle.ics	55	1	0	1	1	1	1	8.8806	1.0	0.30467941795538045	1.4192703266919047	0.0	0.9739929338732032	14276.0	251.25424957691095	88533.0	204.13272136932616
1523	Feb25-FISH2-3R4-rep1-cp190-100x_Position017_16_cmle.ics	56	1	0	1	4	1	2	9.747	1.0	0.2889996874183725	1.0756097656997043	0.0	0.94222131470582	32044.0	531.4892867803827	289963.0	668.5748397367527
1524	Feb25-FISH2-3R4-rep1-cp190-100x_Position017_16_cmle.ics	57	1	0	1	1	1	1	9.313799999999999	1.0	0.292959797924388	1.1841790597263817	0.0	0.9710649889889873	20480.0	350.6254097696895	149167.0	343.93803043495956
1525	Feb25-FISH2-3R4-rep1-cp190-100x_Position017_16_cmle.ics	58	1	0	1	1	1	1	9.313799999999999	1.0	0.2784438597922933	1.1680545664023874	0.0	0.9650593409527561	19586.0	337.2468408185949	136007.0	313.5946939025893
1526	Feb25-FISH2-3R4-rep1-cp190-100x_Position017_16_cmle.ics	59	1	0	1	1	1	1	9.5304	1.0	0.30320044586097167	1.2707123654742678	0.0	0.9734128431067978	20192.0	348.2383785039414	148562.0	342.5430670153483
1527	Feb25-FISH2-3R4-rep1-cp190-100x_Position017_16_cmle.ics	60	1	0	1	1	1	1	9.747	1.0	0.3067750778476226	1.3976375690241767	0.0	0.9648791872351583	19956.0	346.4985124733803	146823.0	338.5334118307137
1528	Feb25-FISH2-3R4-rep1-cp190-100x_Position017_16_cmle.ics	61	1	0	1	1	1	1	8.8806	1.0	0.28900441677961525	1.0928958322620648	0.0	0.9720943459342777	18180.0	314.27526107674123	123913.0	285.7092598583275
1529	Feb25-FISH2-3R4-rep1-cp190-100x_Position017_16_cmle.ics	62	1	0	1	1	1	1	8.664	1.0	0.2867027260622655	1.1501701871983283	0.0	0.9851928561558311	16724.0	290.06926979293814	108893.0	251.07727545740042
1530	Feb25-FISH2-3R4-rep1-cp190-100x_Position017_16_cmle.ics	63	1	0	1	1	1	1	9.747	1.0	0.2918673944766327	1.3202922162133803	0.0	0.9575067927352703	19944.0	347.14314470669166	143082.0	329.90769587572913
1531	Feb25-FISH2-3R4-rep1-cp190-100x_Position017_16_cmle.ics	64	1	0	1	0	1	0	8.8806	1.0	0.2927230203812911	1.4717845270591225	0.0	0.9923575432263394	13034.0	231.33915714189348	75704.0	174.55257969958623
1532	Feb25-FISH2-3R4-rep1-cp190-100x_Position017_16_cmle.ics	65	1	0	1	2	1	2	9.747	1.0	0.30813143853410674	1.3870425063739056	0.0	0.9762853594264475	20214.0	352.2642206098693	150010.0	345.88175632377323
1533	Feb25-FISH2-3R4-rep1-cp190-100x_Position017_16_cmle.ics	66	1	0	1	2	1	1	9.747	1.0	0.3117742523606083	1.45749490386362	0.0	0.9580993417132547	19618.0	342.5962066795694	144270.0	332.6468967724203
1534	Feb25-FISH2-3R4-rep1-cp190-100x_Position017_16_cmle.ics	67	1	0	1	1	1	1	8.2308	1.0	0.30789264192488075	1.2051651764372333	0.0	0.9683558402976628	15740.0	272.01120893807337	103034.0	237.56803467144624
1535	Feb25-FISH2-3R4-rep1-cp190-100x_Position017_16_cmle.ics	68	1	0	1	1	1	2	9.747	1.0	0.26288210505977	1.0324546615683239	0.0	0.9395824190231571	31442.0	523.0680962959528	268794.0	619.7649543983222
1536	Feb25-FISH2-3R4-rep1-cp190-100x_Position017_16_cmle.ics	69	1	0	1	1	1	1	9.747	1.0	0.30009757933132997	1.3678782279115074	0.0	0.9594678278837385	20966.0	362.02471558732947	156379.0	360.5669166865898
1537	Feb25-FISH2-3R4-rep1-cp190-100x_Position017_16_cmle.ics	70	1	0	1	1	0	0	8.014199999999999	0.0	0.29676114163338035	1.4856558898161631	0.0	0.9887151679160097	11640.0	205.05474679893177	64329.0	148.3249616862343
1538	Feb25-FISH2-3R4-rep1-cp190-100x_Position017_16_cmle.ics	71	1	0	1	1	1	2	9.747	1.0	0.3206992597455388	1.4475226200126206	0.0	0.9769851978565378	19682.0	346.647847730851	147037.0	339.0268369080638
1539	Feb25-FISH2-3R4-rep1-cp190-100x_Position017_16_cmle.ics	72	1	0	1	0	1	1	8.8806	1.0	0.3027982897000526	1.2677914074374104	0.0	0.9714041805417195	17728.0	304.5953924640567	122135.0	281.6096814119328
1540	Feb25-FISH2-3R4-rep1-cp190-100x_Position017_16_cmle.ics	73	1	0	1	1	1	1	9.747	1.0	0.3124476300388339	1.186028740536181	0.0	0.9509678275980712	26516.0	452.5615725489855	226947.0	523.2772945297738
1541	Feb25-FISH2-3R4-rep1-cp190-100x_Position017_16_cmle.ics	74	1	0	1	2	1	1	9.747	1.0	0.2827120976778841	1.1047208314449095	0.0	0.9435891576535709	29056.0	487.58126950285816	247628.0	570.9619862338732
1542	Feb25-FISH2-3R4-rep1-cp190-100x_Position017_16_cmle.ics	75	1	0	1	0	0	0	7.147799999999999	0.0	0.28529132709875993	1.3701559642199357	0.0	0.9988159865537116	9076.0	159.69190563800197	43427.0	100.1307048321612
1543	Feb25-FISH2-3R4-rep1-cp190-100x_Position017_16_cmle.ics	76	1	0	1	1	1	1	9.097199999999999	1.0	0.2851743378777589	1.3814028656282602	0.0	0.9588740712834992	16850.0	292.65102825489447	109832.0	253.24235091362354
1544	Feb25-FISH2-3R4-rep1-cp190-100x_Position017_16_cmle.ics	77	1	0	1	1	1	1	8.664	1.0	0.2882011958346923	1.0592622226570627	0.0	0.9661360938297894	21158.0	355.6660869083549	155358.0	358.21277180820454
1545	Feb25-FISH2-3R4-rep1-cp190-100x_Position017_16_cmle.ics	78	1	0	1	1	1	1	9.097199999999999	1.0	0.30207571724437876	1.5027990533291506	0.0	0.9877486302922759	14946.0	262.92707248049015	94432.0	217.7341911417009
1546	Feb25-FISH2-3R4-rep1-cp190-100x_Position017_16_cmle.ics	79	1	0	1	0	0	0	6.497999999999999	0.0	0.2889305908694141	1.2775059043229113	0.0	0.9926885912903076	9728.0	167.03038802921	48496.0	111.81842313630897
1547	Feb25-FISH2-3R4-rep1-cp190-100x_Position017_16_cmle.ics	80	1	0	1	1	1	1	9.747	1.0	0.3132689413629472	1.433981163374447	0.0	0.9641464819419054	18512.0	324.1288453333299	132560.0	305.64686099779607
1548	Feb25-FISH2-3R4-rep1-cp190-100x_Position017_16_cmle.ics	81	1	0	1	2	1	1	9.747	1.0	0.2946803107448694	1.296444777350392	0.0	0.9589416893548203	19872.0	345.4872993802218	142992.0	329.7001806562828
1549	Feb25-FISH2-3R4-rep1-cp190-100x_Position017_16_cmle.ics	82	1	0	1	1	2	1	9.097199999999999	2.0	0.29873297657490383	1.0930984376934014	0.0	0.9591165115181799	18982.0	325.01270985892694	134409.0	309.9101458950872
1550	Feb25-FISH2-3R4-rep1-cp190-100x_Position017_16_cmle.ics	83	1	0	1	1	1	1	9.747	1.0	0.30665662919896464	1.4248265425483275	0.0	0.9641259725270059	18614.0	325.7529643732445	132239.0	304.90672338177086
1551	Feb25-FISH2-3R4-rep1-cp190-100x_Position017_16_cmle.ics	84	1	0	1	1	1	1	9.097199999999999	1.0	0.29211098305767574	1.2484188585434548	0.0	0.9660718007785846	17746.0	307.26796030876113	120143.0	277.01667788818804
1552	Feb25-FISH2-3R4-rep1-cp190-100x_Position017_16_cmle.ics	85	1	0	1	1	1	1	9.747	1.0	0.32473105115604417	1.4247317940984132	0.0	0.9592259435694278	20238.0	355.8900583997309	154272.0	355.70875482688587
1553	Feb25-FISH2-3R4-rep1-cp190-100x_Position017_16_cmle.ics	86	1	0	1	3	2	1	9.747	2.0	0.30962576120277263	1.0163469251507893	0.0	0.9464682930787607	34140.0	573.3447604598364	330056.0	761.0182585507586
1554	Feb25-FISH2-3R4-rep1-cp190-100x_Position017_16_cmle.ics	87	1	0	1	0	1	0	9.313799999999999	1.0	0.29207480618806864	1.5316532534550484	0.0	0.9931567699494664	12776.0	227.96078438713278	73386.0	169.20790993651374
1555	Feb25-FISH2-3R4-rep1-cp190-100x_Position017_16_cmle.ics	88	1	0	1	1	1	1	9.747	1.0	0.29736703477332616	1.2329719931013812	0.0	0.9594362938789742	22502.0	387.3397711312158	173082.0	399.0794356911627
1556	Feb25-FISH2-3R4-rep1-cp190-100x_Position017_16_cmle.ics	89	1	0	1	1	1	1	9.5304	1.0	0.2852318418596511	1.2222672159572139	0.0	0.9662725719096256	18714.0	323.1194432099732	128565.0	296.43549097904076
1557	Feb25-FISH2-3R4-rep1-cp190-100x_Position017_16_cmle.ics	90	1	0	1	1	0	1	8.664	0.0	0.30058574508159697	1.2334513119466308	0.0	0.969808935473851	16900.0	291.1002151848475	113263.0	261.1532922238486
1558	Feb25-FISH2-3R4-rep1-cp190-100x_Position017_16_cmle.ics	91	1	0	1	1	1	1	9.097199999999999	1.0	0.29697800276029035	1.2527041359868005	0.0	0.9677374286913216	17548.0	302.72608828539677	119118.0	274.65331011116075
1559	Feb25-FISH2-3R4-rep1-cp190-100x_Position017_16_cmle.ics	92	1	0	1	1	2	1	9.747	2.0	0.25528699012048256	1.1240477517828318	0.0	0.9774701108954281	25826.0	436.34587697920364	197185.0	454.6543171835426
1560	Feb25-FISH2-3R4-rep1-cp190-100x_Position017_16_cmle.ics	93	1	0	1	1	1	1	9.747	1.0	0.2999835477598864	1.4009910932109217	0.0	0.9619576748947902	19964.0	346.794320365223	145276.0	334.9664557808978
1561	Feb25-FISH2-3R4-rep1-cp190-100x_Position017_16_cmle.ics	94	1	0	1	1	1	1	9.747	1.0	0.2975654285944241	1.3452551569763447	0.0	0.9641783835711392	18876.0	328.4249494912521	133024.0	306.71671724027476
1562	Feb25-FISH2-3R4-rep1-cp190-100x_Position017_16_cmle.ics	95	1	0	1	1	1	1	9.313799999999999	1.0	0.293610783804294	1.2770004455837791	0.0	0.9616432177215118	18652.0	321.92112743145776	129792.0	299.26461513749206
1563	Feb25-FISH2-3R4-rep1-cp190-100x_Position017_16_cmle.ics	96	1	0	1	1	1	1	7.3644	1.0	0.281565452584728	1.4153284505066308	0.0	0.9977152545991769	10134.0	176.61847212157394	50902.0	117.36599666950673
1564	Feb25-FISH2-3R4-rep1-cp190-100x_Position017_16_cmle.ics	97	1	0	1	1	1	1	9.747	1.0	0.29777930474695297	1.286991232349503	0.0	0.9690553431594408	22418.0	389.9095611106508	172233.0	397.121875454386
1565	Feb25-FISH2-3R4-rep1-cp190-100x_Position017_16_cmle.ics	98	1	0	1	1	1	1	9.747	1.0	0.2919647058845059	1.3321114174619626	0.0	0.9743103119185076	21968.0	378.5189942468284	165434.0	381.44525348754814
1566	Feb25-FISH2-3R4-rep1-cp190-100x_Position017_16_cmle.ics	99	1	0	1	1	1	1	9.747	1.0	0.2934712964328204	1.330298799867823	0.0	0.9561472506264023	18930.0	329.23383638255046	132673.0	305.9074078844342
1567	Feb25-FISH2-3R4-rep1-cp190-100x_Position017_16_cmle.ics	100	1	0	1	0	0	1	7.147799999999999	0.0	0.30251648072146986	1.464830979097716	0.0	0.9941193043282471	10232.0	179.2766522820072	53529.0	123.4231353526782
1568	Feb25-FISH2-3R4-rep1-cp190-100x_Position017_16_cmle.ics	101	1	0	1	0	0	1	6.9312	0.0	0.2957008330860793	1.310250425967581	0.0	0.9902668463482812	10222.0	177.85950753159364	52845.0	121.84601968488634
1569	Feb25-FISH2-3R4-rep1-cp190-100x_Position017_16_cmle.ics	102	1	0	1	1	1	1	9.747	1.0	0.3036848795037545	1.4125165011279208	0.0	0.9751206217448686	18006.0	316.0742357087391	125202.0	288.68133894573066
1570	Feb25-FISH2-3R4-rep1-cp190-100x_Position017_16_cmle.ics	103	1	0	1	1	1	1	7.3644	1.0	0.2968668081013847	1.3469095966234557	0.0	0.9887859094634337	11682.0	202.20170013691134	64689.0	149.15502256401953
1571	Feb25-FISH2-3R4-rep1-cp190-100x_Position017_16_cmle.ics	104	1	0	1	1	1	1	9.747	1.0	0.3216318237788945	1.4116063399721568	0.0	0.9588875221876814	19952.0	350.45822969895227	150291.0	346.5296649533778
1572	Feb25-FISH2-3R4-rep1-cp190-100x_Position017_16_cmle.ics	105	1	0	1	1	1	1	9.747	1.0	0.29920510849496534	1.2824572361241404	0.0	0.9473673111549284	18594.0	320.7653919790834	130412.0	300.694164427011
1573	Feb25-FISH2-3R4-rep1-cp190-100x_Position017_16_cmle.ics	106	1	0	1	1	1	1	9.097199999999999	1.0	0.29782009910072504	1.245046782956305	0.0	0.9679012559165445	17880.0	309.6540164369295	122688.0	282.8847471491973
1574	Feb25-FISH2-3R4-rep1-cp190-100x_Position017_16_cmle.ics	107	1	0	1	1	2	2	9.747	2.0	0.3373385979219206	1.497796988471997	0.0	0.9696975233600155	20532.0	362.8581731809035	160677.0	370.4769212774809
1575	Feb25-FISH2-3R4-rep1-cp190-100x_Position017_16_cmle.ics	108	1	0	1	0	1	1	7.5809999999999995	1.0	0.30099161507691946	1.2820986383082225	0.0	0.9843863364368446	11508.0	201.3792868987723	63687.0	146.84468645418403
1576	Feb25-FISH2-3R4-rep1-cp190-100x_Position017_16_cmle.ics	109	1	0	1	1	1	1	9.5304	1.0	0.2964472187731527	1.3326791674794305	0.0	0.9731809715655559	17924.0	310.68412599665413	122857.0	283.2744146168243
1577	Feb25-FISH2-3R4-rep1-cp190-100x_Position017_16_cmle.ics	110	1	0	1	1	1	1	9.747	1.0	0.32773778710369306	1.5172659889886821	0.0	0.968066496664913	19834.0	349.17870482896734	150367.0	346.7049000275769
1578	Feb25-FISH2-3R4-rep1-cp190-100x_Position018_17_cmle.ics	1	1	0	1	2	1	1	9.747	1.0	0.300838814410358	1.403791201307375	0.0	0.967356363696775	19368.0	339.18596833289246	139017.0	320.53492513073786
1579	Feb25-FISH2-3R4-rep1-cp190-100x_Position018_17_cmle.ics	2	1	0	1	1	1	1	9.747	1.0	0.32238045116584463	1.243083925758714	0.0	0.9577020626857191	25956.0	448.0982628150914	223262.0	514.780699155778
1580	Feb25-FISH2-3R4-rep1-cp190-100x_Position018_17_cmle.ics	3	1	0	1	1	1	1	8.2308	1.0	0.2956050536740739	1.5339774186926682	0.0	0.9746445466693563	11608.0	205.27583016197676	63939.0	147.42572906863367
1581	Feb25-FISH2-3R4-rep1-cp190-100x_Position018_17_cmle.ics	4	1	0	1	1	1	1	9.747	1.0	0.3243298004545085	1.5042137421797903	0.0	0.9725593007041328	19506.0	342.17633075937295	145888.0	336.37755927313265
1582	Feb25-FISH2-3R4-rep1-cp190-100x_Position018_17_cmle.ics	5	1	0	1	1	1	1	8.4474	1.0	0.2847067249830756	1.337700981675633	0.0	0.9854729508693922	14324.0	249.8693883345257	86014.0	198.32460094949025
1583	Feb25-FISH2-3R4-rep1-cp190-100x_Position018_17_cmle.ics	6	1	0	1	1	1	0	8.8806	1.0	0.29359848375621744	1.5420634616638433	0.0	0.9922411603438419	12182.0	216.86293519180902	68506.0	157.9559735932032
1584	Feb25-FISH2-3R4-rep1-cp190-100x_Position018_17_cmle.ics	7	1	0	1	1	1	1	9.747	1.0	0.2864884456376646	1.4793255805016816	0.0	0.9663136921038138	18922.0	329.6401859559351	131002.0	302.0545419767145
1585	Feb25-FISH2-3R4-rep1-cp190-100x_Position018_17_cmle.ics	8	1	0	1	1	1	1	9.747	1.0	0.3003302657184197	1.4017475074457058	0.0	0.9662394384006989	19374.0	337.9859553847181	138964.0	320.41272172373056
1586	Feb25-FISH2-3R4-rep1-cp190-100x_Position018_17_cmle.ics	9	1	0	1	1	1	1	9.313799999999999	1.0	0.29870001240880495	1.4010328024754524	0.0	0.9789832374902263	16984.0	296.16053632741335	113750.0	262.2761801335192
1587	Feb25-FISH2-3R4-rep1-cp190-100x_Position018_17_cmle.ics	10	1	0	1	1	1	1	9.747	1.0	0.3152725589582626	1.407989326157534	0.0	0.9693143354021846	19208.0	336.94443456393924	140553.0	324.07651820928805
1588	Feb25-FISH2-3R4-rep1-cp190-100x_Position018_17_cmle.ics	11	1	0	1	3	1	1	9.747	1.0	0.31649552304905026	1.1985721846406274	0.0	0.9396231136265981	30244.0	511.76641404494814	278238.0	641.5402180922206
1589	Feb25-FISH2-3R4-rep1-cp190-100x_Position018_17_cmle.ics	12	1	0	1	1	1	1	9.747	1.0	0.32138789811079954	1.2930475938460564	0.0	0.9623300527192425	24208.0	418.04549360866633	200783.0	462.9503145120736
1590	Feb25-FISH2-3R4-rep1-cp190-100x_Position018_17_cmle.ics	13	1	0	1	1	1	1	8.664	1.0	0.2879265534994127	1.5068117990927914	0.0	0.9957349300226216	12292.0	217.3785471931447	68762.0	158.54623910629488
1591	Feb25-FISH2-3R4-rep1-cp190-100x_Position018_17_cmle.ics	14	1	0	1	1	1	1	9.747	1.0	0.3136325848792437	1.4673389449023173	0.0	0.974025723779279	18608.0	328.4509132472121	133670.0	308.2062153709671
1592	Feb25-FISH2-3R4-rep1-cp190-100x_Position018_17_cmle.ics	15	1	0	1	1	1	0	9.097199999999999	1.0	0.2996507547005252	1.6948139440167485	0.0	0.990267245734193	11418.0	204.8916320891252	62801.0	144.80181440496824
1593	Feb25-FISH2-3R4-rep1-cp190-100x_Position018_17_cmle.ics	16	1	0	1	1	1	1	9.747	1.0	0.3104110713573182	1.3896003854193604	0.0	0.9754209054809839	21248.0	372.0716084812243	162263.0	374.1338005890568
1594	Feb25-FISH2-3R4-rep1-cp190-100x_Position018_17_cmle.ics	17	1	0	1	1	1	1	9.747	1.0	0.3124845164874456	1.4180117188788002	0.0	0.9756242411453393	18858.0	329.5206267098499	136123.0	313.86215796320903
1595	Feb25-FISH2-3R4-rep1-cp190-100x_Position018_17_cmle.ics	18	1	0	1	1	0	1	9.313799999999999	0.0	0.3009732385065179	1.53670481532634	0.0	0.9939513060789551	14046.0	249.15695955643037	85875.0	198.00410522167874
1596	Feb25-FISH2-3R4-rep1-cp190-100x_Position018_17_cmle.ics	19	1	0	1	0	1	1	9.5304	1.0	0.27445877556545206	1.1128310222855595	0.0	0.9759773604335481	20910.0	356.4666782671973	148951.0	343.4399939082885
1597	Feb25-FISH2-3R4-rep1-cp190-100x_Position018_17_cmle.ics	20	1	0	1	1	1	1	9.747	1.0	0.2989542085006083	1.2808048669768066	0.0	0.9808346029839198	18728.0	327.832497875359	131769.0	303.8230327913291
1598	Feb25-FISH2-3R4-rep1-cp190-100x_Position018_17_cmle.ics	21	1	0	1	1	1	1	9.747	1.0	0.28311346089200584	1.4072921756904864	0.0	0.9913528930915296	16270.0	289.44934756727446	103833.0	239.4103086751973
1599	Feb25-FISH2-3R4-rep1-cp190-100x_Position018_17_cmle.ics	22	1	0	1	1	1	1	9.747	1.0	0.3083560059652874	1.4452500561252883	0.0	0.9606302822713678	20352.0	355.7929037596758	151604.0	349.55708143263325
1600	Feb25-FISH2-3R4-rep1-cp190-100x_Position018_17_cmle.ics	23	1	0	1	1	1	2	9.747	1.0	0.3008283299662021	1.0608532805271533	0.0	0.9458309263146484	29796.0	504.820729375045	265259.0	611.6142177234036
1601	Feb25-FISH2-3R4-rep1-cp190-100x_Position018_17_cmle.ics	24	1	0	1	1	1	1	9.747	1.0	0.29819747386210416	1.3825545608788457	0.0	0.968823890527595	19136.0	333.83746380936554	135926.0	313.40793020508767
1602	Feb25-FISH2-3R4-rep1-cp190-100x_Position018_17_cmle.ics	25	1	0	1	1	1	1	9.313799999999999	1.0	0.2936572128532609	1.2975430820404563	0.0	0.9747782442061811	17040.0	297.92692333540117	113344.0	261.3400559213503
1603	Feb25-FISH2-3R4-rep1-cp190-100x_Position018_17_cmle.ics	26	1	0	1	1	1	1	9.747	1.0	0.30741513087799127	1.5418942185630202	0.0	0.9723591079606498	17662.0	311.6399544489171	122376.0	282.1653610551168
1604	Feb25-FISH2-3R4-rep1-cp190-100x_Position018_17_cmle.ics	27	1	0	1	1	1	1	9.747	1.0	0.3004316278143549	1.3739324395370451	0.0	0.9917342906415596	16638.0	293.2731165768445	110611.0	255.03851042416426
1605	Feb25-FISH2-3R4-rep1-cp190-100x_Position018_17_cmle.ics	28	1	0	1	1	1	1	9.747	1.0	0.3124406055349162	1.0971369742508985	0.0	0.9549616945825008	34286.0	571.8562600147015	333682.0	769.378816169784
1606	Feb25-FISH2-3R4-rep1-cp190-100x_Position018_17_cmle.ics	29	1	0	1	1	1	1	9.747	1.0	0.28160099427889956	1.3517675144903265	0.0	0.9792056197892708	18892.0	328.64208129351135	129571.0	298.75504998751836
1607	Feb25-FISH2-3R4-rep1-cp190-100x_Position018_17_cmle.ics	30	1	0	1	1	1	1	9.747	1.0	0.29885808620129306	1.43730444992262	0.0	0.9676815411173272	18880.0	330.3399497246323	133355.0	307.479912102905
1608	Feb25-FISH2-3R4-rep1-cp190-100x_Position018_17_cmle.ics	31	1	0	1	1	1	1	9.747	1.0	0.3019281833269569	1.2644092082440936	0.0	0.9593195390905346	21166.0	371.05828030229526	159105.0	366.8523221111522
1609	Feb25-FISH2-3R4-rep1-cp190-100x_Position018_17_cmle.ics	32	1	0	1	0	1	1	9.097199999999999	1.0	0.29743235269268486	1.648519182858971	0.0	0.9930559074548639	11534.0	206.66478227053227	63524.0	146.46885333452016
1610	Feb25-FISH2-3R4-rep1-cp190-100x_Position018_17_cmle.ics	33	1	0	1	1	1	1	9.747	1.0	0.29940456020101663	1.3316901583306568	0.0	0.9799087208221297	18572.0	326.7101858792077	130224.0	300.26068819083423
1611	Feb25-FISH2-3R4-rep1-cp190-100x_Position018_17_cmle.ics	34	1	0	1	1	1	1	9.747	1.0	0.3208508720743756	1.444434656486615	0.0	0.9628920411822318	18644.0	328.3426259568215	135592.0	312.63781816847586
1612	Feb25-FISH2-3R4-rep1-cp190-100x_Position018_17_cmle.ics	35	1	0	1	1	1	1	9.747	1.0	0.2993009975840263	1.2885106089794403	0.0	0.9740780665660101	21124.0	368.0132042565325	157940.0	364.16615288165286
1613	Feb25-FISH2-3R4-rep1-cp190-100x_Position018_17_cmle.ics	36	1	0	1	0	1	0	8.4474	1.0	0.3087653269191732	1.6051784720801645	0.0	0.9884727820404123	11880.0	211.05013794690794	67657.0	155.99841335642643
1614	Feb25-FISH2-3R4-rep1-cp190-100x_Position018_17_cmle.ics	37	1	0	1	1	1	1	9.747	1.0	0.31382683473810663	1.2677177319705466	0.0	0.9757301802203054	25246.0	433.79954325908903	211304.0	487.20884366534614
1615	Feb25-FISH2-3R4-rep1-cp190-100x_Position018_17_cmle.ics	38	1	0	1	1	1	1	9.747	1.0	0.290612898719968	1.4345879268750177	0.0	0.9810720940373918	19570.0	342.8342107287913	138777.0	319.9815512122144
1616	Feb25-FISH2-3R4-rep1-cp190-100x_Position018_17_cmle.ics	39	1	0	1	1	1	1	9.747	1.0	0.32297645934689745	1.484419848288287	0.0	0.9626799821488999	19062.0	334.8519319364726	140641.0	324.2794219794133
1617	Feb25-FISH2-3R4-rep1-cp190-100x_Position018_17_cmle.ics	40	1	0	1	1	0	0	8.4474	0.0	0.28681370467087874	1.3640453511172705	0.0	0.9920827532254183	13094.0	230.17565787329224	75454.0	173.97614853445762
1618	Feb25-FISH2-3R4-rep1-cp190-100x_Position018_17_cmle.ics	41	1	0	1	1	1	1	9.747	1.0	0.29473140061504216	1.4620838061030939	0.0	0.9807696923988	17492.0	306.43652950608384	118099.0	272.3037766820965
1619	Feb25-FISH2-3R4-rep1-cp190-100x_Position018_17_cmle.ics	42	1	0	1	0	0	0	7.3644	0.0	0.2717181146015376	1.4105911557931894	0.0	0.9966722292077157	9458.0	165.3030732078979	45085.0	103.95359631929416
1620	Feb25-FISH2-3R4-rep1-cp190-100x_Position018_17_cmle.ics	43	1	0	1	1	1	0	9.747	1.0	0.2995458448203066	1.366266295982342	0.0	0.9756948219107278	18504.0	323.66920069960844	129540.0	298.68357252304236
1621	Feb25-FISH2-3R4-rep1-cp190-100x_Position018_17_cmle.ics	44	1	0	1	1	1	1	9.747	1.0	0.3005983403458489	1.0485812337159195	0.0	0.9436574402083134	34116.0	569.6253016745961	324866.0	749.0515475626886
1622	Feb25-FISH2-3R4-rep1-cp190-100x_Position018_17_cmle.ics	45	1	0	1	0	1	1	9.747	1.0	0.3175955031960688	1.5818692761408135	0.0	0.9822884704863746	17446.0	310.1598005467437	122111.0	281.55434402008046
1623	Feb25-FISH2-3R4-rep1-cp190-100x_Position018_17_cmle.ics	46	1	0	1	1	1	1	9.747	1.0	0.3127067176385045	1.3802769309661702	0.0	0.9757684948286417	18550.0	326.0546996062996	132849.0	306.3132154246847
1624	Feb25-FISH2-3R4-rep1-cp190-100x_Position018_17_cmle.ics	47	1	0	1	2	2	1	9.747	2.0	0.309642645229686	1.2147962466746112	0.0	0.9598047189294244	26516.0	452.21049381637886	225926.0	520.9231496513885
1625	Feb25-FISH2-3R4-rep1-cp190-100x_Position018_17_cmle.ics	48	1	0	1	1	1	1	9.747	1.0	0.2649948444411939	1.0671708376104723	0.0	0.9589357437983875	27966.0	469.9629816775544	226380.0	521.9699486472621
1626	Feb25-FISH2-3R4-rep1-cp190-100x_Position018_17_cmle.ics	49	1	0	1	1	1	1	7.3644	1.0	0.28003876130403177	1.3458302293332156	0.0	0.9948546048492096	10620.0	184.7644483503904	54459.0	125.56745928695665
1627	Feb25-FISH2-3R4-rep1-cp190-100x_Position018_17_cmle.ics	50	1	0	1	1	1	1	9.747	1.0	0.2835690580724017	1.1133837782623137	0.0	0.954733087136886	40714.0	665.1158131422495	411357.0	948.4759791752443
1628	Feb25-FISH2-3R4-rep1-cp190-100x_Position018_17_cmle.ics	51	1	0	1	2	1	1	9.747	1.0	0.3164269803718055	1.3440178710467057	0.0	0.9730071817063571	20280.0	353.64554820756064	152761.0	352.2248048648485
1629	Feb25-FISH2-3R4-rep1-cp190-100x_Position018_17_cmle.ics	52	1	0	1	1	1	1	9.747	1.0	0.30787297890139326	1.3782671051297757	0.0	0.9618017039273185	19728.0	347.371573969869	144572.0	333.34322561989563
1630	Feb25-FISH2-3R4-rep1-cp190-100x_Position018_17_cmle.ics	53	1	0	1	1	1	1	7.5809999999999995	1.0	0.271736675452289	1.395549125228611	0.0	0.991989918700953	10500.0	183.8615225476191	52739.0	121.60161287087178
1631	Feb25-FISH2-3R4-rep1-cp190-100x_Position018_17_cmle.ics	55	1	0	1	1	1	1	9.747	1.0	0.30453065367603854	1.5021256986460525	0.0	0.9837391722502437	16926.0	299.89649788270293	114267.0	263.4682397830051
1632	Feb25-FISH2-3R4-rep1-cp190-100x_Position018_17_cmle.ics	56	1	0	1	1	2	1	9.747	2.0	0.29842116312638245	1.3339106891736368	0.0	0.9713357458628564	20696.0	357.34833941213	152939.0	352.6352238544201
1633	Feb25-FISH2-3R4-rep1-cp190-100x_Position018_17_cmle.ics	57	1	0	1	1	1	1	9.747	1.0	0.3097448651399647	1.2991334075409866	0.0	0.9736087597912517	20844.0	364.9389604313269	157488.0	363.1239653351003
1634	Feb25-FISH2-3R4-rep1-cp190-100x_Position018_17_cmle.ics	58	1	0	1	1	1	1	9.097199999999999	1.0	0.2924396493105327	1.8923290703873927	0.0	0.9875195016501129	9908.0	180.3682641396565	50150.0	115.63209172479988
1635	Feb25-FISH2-3R4-rep1-cp190-100x_Position018_17_cmle.ics	59	1	0	1	1	1	0	8.2308	1.0	0.2987162628782107	1.3403829755832963	0.0	0.989476014969276	13060.0	229.04135188936334	76704.0	176.85830436010068
1636	Feb25-FISH2-3R4-rep1-cp190-100x_Position018_17_cmle.ics	61	1	0	1	1	1	1	9.747	1.0	0.30211863361301744	1.3940350045646897	0.0	0.983163232186293	17374.0	305.36765187566425	118362.0	272.9101822678118
1637	Feb25-FISH2-3R4-rep1-cp190-100x_Position018_17_cmle.ics	62	1	0	1	1	1	0	8.4474	1.0	0.292419034485131	1.4870149610458314	0.0	0.9974119091124115	12700.0	223.00902914570966	72775.0	167.7991121689394
1638	Feb25-FISH2-3R4-rep1-cp190-100x_Position018_17_cmle.ics	63	1	0	1	1	1	1	9.747	1.0	0.3169965056082059	1.4605906848608576	0.0	0.972929852248062	19514.0	342.3083019093362	144318.0	332.75757155612496
1639	Feb25-FISH2-3R4-rep1-cp190-100x_Position018_17_cmle.ics	64	1	0	1	1	1	1	8.4474	1.0	0.3039847266279073	1.4690904773708091	0.0	0.9920086837262946	12438.0	220.38385452538174	71916.0	165.81849468555748
1640	Feb25-FISH2-3R4-rep1-cp190-100x_Position018_17_cmle.ics	65	1	0	1	0	1	1	9.097199999999999	1.0	0.28400459589757515	1.492819802724322	0.0	0.9892368032751389	12864.0	228.12517835049306	73114.0	168.58075282885378
1641	Feb25-FISH2-3R4-rep1-cp190-100x_Position018_17_cmle.ics	66	1	0	1	1	1	1	9.747	1.0	0.2921317509021716	1.310523581255693	0.0	0.9775293373451097	19790.0	347.0017380760751	141492.0	326.2415936655111
1642	Feb25-FISH2-3R4-rep1-cp190-100x_Position018_17_cmle.ics	67	1	0	1	0	0	0	6.9312	0.0	0.2760203020369172	1.2805365065163397	0.0	0.9953790571797071	9138.0	159.18163825116153	43154.0	99.50124199984076
1643	Feb25-FISH2-3R4-rep1-cp190-100x_Position018_17_cmle.ics	68	1	0	1	0	1	1	8.4474	1.0	0.28170835193783017	1.2925148010141663	0.0	0.9949570664703477	14348.0	249.1418498400721	85775.0	197.77353275562731
1644	Feb25-FISH2-3R4-rep1-cp190-100x_Position018_17_cmle.ics	69	1	0	1	1	1	1	9.747	1.0	0.30581797788309195	1.3647756574814507	0.0	0.9694451210720423	18592.0	324.60596787469933	131824.0	303.9498476476574
1645	Feb25-FISH2-3R4-rep1-cp190-100x_Position018_17_cmle.ics	70	1	0	1	2	2	1	9.747	2.0	0.29250760395724573	1.3184173967227881	0.0	0.9578023409465395	20478.0	355.0745221351428	149030.0	343.62214615646906
1646	Feb25-FISH2-3R4-rep1-cp190-100x_Position018_17_cmle.ics	71	1	0	1	1	1	1	9.747	1.0	0.2997422581830339	1.3959370955304258	0.0	0.9639873974094083	20656.0	358.3970668276731	152833.0	352.3908170404055
1647	Feb25-FISH2-3R4-rep1-cp190-100x_Position018_17_cmle.ics	72	1	0	1	1	1	1	9.747	1.0	0.292508614737172	1.289910859762227	0.0	0.963355114198977	20582.0	354.30919070756687	150167.0	346.24375509547406
1648	Feb25-FISH2-3R4-rep1-cp190-100x_Position018_17_cmle.ics	73	1	0	1	1	1	1	8.8806	1.0	0.312926987993903	1.6162522994993362	0.0	0.989513299792109	12368.0	220.05999329704875	72351.0	166.82148491288126
1649	Feb25-FISH2-3R4-rep1-cp190-100x_Position018_17_cmle.ics	74	1	0	1	1	1	1	9.747	1.0	0.31159211846129264	1.1660241905889157	0.0	0.9481446152074443	27690.0	471.30809971164933	241853.0	557.6464263194023
1650	Feb25-FISH2-3R4-rep1-cp190-100x_Position018_17_cmle.ics	75	1	0	1	0	0	0	7.797599999999999	0.0	0.2843001709004166	1.5395117160977714	0.0	0.9919138171965586	8976.0	160.35938589867717	42637.0	98.30918235035476
1651	Feb25-FISH2-3R4-rep1-cp190-100x_Position018_17_cmle.ics	76	1	0	1	1	0	1	8.664	0.0	0.288831668679429	1.5848919041148448	0.0	0.9871339880678983	11106.0	198.55108954974483	59147.0	136.3766964954484
1652	Feb25-FISH2-3R4-rep1-cp190-100x_Position018_17_cmle.ics	77	1	0	1	1	1	1	8.8806	1.0	0.2791683698825252	1.254679602700036	0.0	0.9781803699733749	17976.0	308.87374010360395	119742.0	276.09208229932176
1653	Feb25-FISH2-3R4-rep1-cp190-100x_Position018_17_cmle.ics	78	1	0	1	2	1	1	9.747	1.0	0.29656879130921	1.34589231795802	0.0	0.9790020395428543	17696.0	311.25291925822194	120545.0	277.94357920171484
1654	Feb25-FISH2-3R4-rep1-cp190-100x_Position018_17_cmle.ics	79	1	0	1	1	1	1	8.8806	1.0	0.2822873906789787	1.2277611256303425	0.0	0.9629918379875982	16778.0	292.2122558681375	108575.0	250.34405501535682
1655	Feb25-FISH2-3R4-rep1-cp190-100x_Position018_17_cmle.ics	80	1	0	1	1	1	0	9.097199999999999	1.0	0.2939535368460029	1.5733951229166092	0.0	0.9887421306724438	11508.0	206.27098390641646	62938.0	145.1176986834587
1656	Feb25-FISH2-3R4-rep1-cp190-100x_Position018_17_cmle.ics	81	1	0	1	1	1	1	9.747	1.0	0.2984897919588435	1.3770266580270127	0.0	0.9617646942128244	18654.0	325.89790464856634	130887.0	301.7893836407553
1657	Feb25-FISH2-3R4-rep1-cp190-100x_Position018_17_cmle.ics	82	1	0	1	1	2	1	9.747	2.0	0.28643975406437006	1.1024966142977874	0.0	0.9507316627605378	33396.0	556.4840147406346	307137.0	708.1733550564279
1658	Feb25-FISH2-3R4-rep1-cp190-100x_Position018_17_cmle.ics	83	1	0	1	1	1	1	8.664	1.0	0.2971826468812049	1.5507242417456362	0.0	0.9953446727944157	12174.0	215.98199607895404	68855.0	158.76067149972272
1659	Feb25-FISH2-3R4-rep1-cp190-100x_Position018_17_cmle.ics	84	1	0	1	2	1	1	9.747	1.0	0.3037473238514145	1.342302803197578	0.0	0.9730959886219074	19598.0	340.370453648595	142183.0	327.8348494059266
1660	Feb25-FISH2-3R4-rep1-cp190-100x_Position018_17_cmle.ics	85	1	0	1	1	1	2	9.747	1.0	0.30470002968615234	1.06963303748509	0.0	0.9428172298605141	33000.0	553.3217986505302	311158.0	717.4446739163565
1661	Feb25-FISH2-3R4-rep1-cp190-100x_Position018_17_cmle.ics	86	1	0	1	1	1	1	9.747	1.0	0.30383611845401937	1.0906393193887611	0.0	0.9515269033568018	30260.0	510.7898781563428	272833.0	629.07777630214
1662	Feb25-FISH2-3R4-rep1-cp190-100x_Position018_17_cmle.ics	87	1	0	1	1	1	1	9.747	1.0	0.31648644851312513	1.4098372981725789	0.0	0.9701957306637773	20262.0	352.35389004442646	152572.0	351.78902290401123
1663	Feb25-FISH2-3R4-rep1-cp190-100x_Position018_17_cmle.ics	88	1	0	1	3	2	2	9.747	2.0	0.2839601545230002	1.2667656059334074	0.0	0.9342166853031798	48556.0	782.4853428616356	536126.0	1236.1589393429722
1664	Feb25-FISH2-3R4-rep1-cp190-100x_Position018_17_cmle.ics	89	1	0	1	1	0	1	9.747	0.0	0.2832607577282749	1.2822775394499293	0.0	0.9708966907980419	19136.0	333.8374638093688	132478.0	305.45779157563385
1665	Feb25-FISH2-3R4-rep1-cp190-100x_Position018_17_cmle.ics	90	1	0	1	1	1	1	9.747	1.0	0.3056949498569199	1.4172065940180263	0.0	0.969886410583707	19744.0	345.6226648695156	144235.0	332.5661964093023
1666	Feb25-FISH2-3R4-rep1-cp190-100x_Position018_17_cmle.ics	91	1	0	1	1	1	1	9.747	1.0	0.3093102828386834	1.4585814674078132	0.0	0.9692096591431347	19272.0	338.72576647768875	139914.0	322.6031601512193
1667	Feb25-FISH2-3R4-rep1-cp190-100x_Position018_17_cmle.ics	92	1	0	1	1	1	1	9.747	1.0	0.32467572798039396	1.4768060015733522	0.0	0.9634014470406014	19916.0	350.9878114684651	150592.0	347.2236880761927
1668	Feb25-FISH2-3R4-rep1-cp190-100x_Position018_17_cmle.ics	93	1	0	1	1	1	1	9.747	1.0	0.30687584417044816	1.4105555953904738	0.0	0.9705905911537005	20412.0	356.4784191494681	151909.0	350.2603274540902
1669	Feb25-FISH2-3R4-rep1-cp190-100x_Position018_17_cmle.ics	94	1	0	1	2	2	1	9.747	2.0	0.30336157138507	1.3455532635194254	0.0	0.9693558781299172	21024.0	365.77843366099194	157880.0	364.02780940202194
1670	Feb25-FISH2-3R4-rep1-cp190-100x_Position018_17_cmle.ics	95	1	0	1	1	1	1	9.747	1.0	0.30070419682300514	1.4915937085674515	0.0	0.9831547753724892	16608.0	292.04095942600344	110362.0	254.4643849836962
1671	Feb25-FISH2-3R4-rep1-cp190-100x_Position018_17_cmle.ics	96	1	0	1	1	1	1	9.747	1.0	0.3202418861554492	1.4988556102196386	0.0	0.9732615550057295	19042.0	335.03691953606324	139824.0	322.395644931773
1672	Feb25-FISH2-3R4-rep1-cp190-100x_Position018_17_cmle.ics	97	1	0	1	1	1	1	9.747	1.0	0.3267141751239725	1.4638370953035327	0.0	0.9758819654612584	19420.0	343.8588363686408	145456.0	335.3814862197904
1673	Feb25-FISH2-3R4-rep1-cp190-100x_Position018_17_cmle.ics	98	1	0	1	1	1	1	7.5809999999999995	1.0	0.27967887830423627	1.3891057619251133	0.0	0.9933949327849578	10798.0	188.97639249884824	55798.0	128.65482460738548
1674	Feb25-FISH2-3R4-rep1-cp190-100x_Position018_17_cmle.ics	99	1	0	1	1	1	1	9.747	1.0	0.30396311668640386	1.2980756907020072	0.0	0.9685901492617923	24216.0	414.970945667487	195361.0	450.4486754027642
1675	Feb25-FISH2-3R4-rep1-cp190-100x_Position018_17_cmle.ics	100	1	0	1	1	0	0	8.014199999999999	0.0	0.28265314704330285	1.422596067356733	0.0	0.991435243110398	11242.0	198.12640073129342	59589.0	137.39582679539578
1676	Feb25-FISH2-3R4-rep1-cp190-100x_Position018_17_cmle.ics	101	1	0	1	1	1	1	9.747	1.0	0.320840912518975	1.3427092487348231	0.0	0.9743593958619643	20748.0	361.55310247106803	159178.0	367.0206400113697
1677	Feb25-FISH2-3R4-rep1-cp190-100x_Position018_17_cmle.ics	102	1	0	1	1	1	1	9.5304	1.0	0.2850810250480704	1.2936673504566352	0.0	0.9708693379491311	19380.0	334.913522529315	135453.0	312.3173224406643
1678	Feb25-FISH2-3R4-rep1-cp190-100x_Position019_18_cmle.ics	1	1	0	1	1	1	1	9.747	1.0	0.30860384770850713	1.3146855651163454	0.0	0.9764064801875675	20606.0	360.39257962568496	154513.0	356.2644344700698
1679	Feb25-FISH2-3R4-rep1-cp190-100x_Position019_18_cmle.ics	3	1	0	1	0	1	0	8.2308	1.0	0.2874427232826738	1.4499009308682345	0.0	0.995627476769798	10896.0	193.53039781535418	57339.0	132.20794630923828
1680	Feb25-FISH2-3R4-rep1-cp190-100x_Position019_18_cmle.ics	4	1	0	1	0	1	0	8.4474	1.0	0.3087859462304128	1.4875631889462935	0.0	0.9833468344971836	13468.0	236.35701175843758	81669.0	188.30622729955493
1681	Feb25-FISH2-3R4-rep1-cp190-100x_Position019_18_cmle.ics	5	1	0	1	1	1	1	9.747	1.0	0.30970472894503936	1.282747946111482	0.0	0.9630588306632265	21466.0	371.7708483857509	164579.0	379.4738589028084
1682	Feb25-FISH2-3R4-rep1-cp190-100x_Position019_18_cmle.ics	6	1	0	1	0	1	1	9.747	1.0	0.29845742858125573	1.4649171931693477	0.0	0.9672142206081599	17556.0	309.06045037807843	119496.0	275.52487403283516
1683	Feb25-FISH2-3R4-rep1-cp190-100x_Position019_18_cmle.ics	7	1	0	1	1	0	0	8.4474	0.0	0.2938502595048832	1.360575710178931	0.0	0.9940279785171059	12372.0	218.86209543464767	70145.0	161.7350563117864
1684	Feb25-FISH2-3R4-rep1-cp190-100x_Position019_18_cmle.ics	8	1	0	1	1	2	2	9.747	2.0	0.3241831067015579	1.391986400957234	0.0	0.9676508517323994	21260.0	369.36731434994755	165964.0	382.66728755762085
1685	Feb25-FISH2-3R4-rep1-cp190-100x_Position019_18_cmle.ics	9	1	0	1	1	1	1	9.747	1.0	0.3109491340949569	1.1103900254689347	0.0	0.9415167874439816	30524.0	513.1554799536354	279628.0	644.7451753703357
1686	Feb25-FISH2-3R4-rep1-cp190-100x_Position019_18_cmle.ics	10	1	0	1	2	2	2	9.747	2.0	0.2820846404429523	1.057336402228135	0.0	0.944050848374129	34302.0	568.6796307350791	317280.0	731.5603202880259
1687	Feb25-FISH2-3R4-rep1-cp190-100x_Position019_18_cmle.ics	11	1	0	1	1	1	1	8.8806	1.0	0.2966709346492018	1.594565603065801	0.0	0.9948735060071626	12088.0	214.6452245878035	68068.0	156.94606619189784
1688	Feb25-FISH2-3R4-rep1-cp190-100x_Position019_18_cmle.ics	12	1	0	1	1	1	1	9.313799999999999	1.0	0.2986151554436526	1.4226868885841586	0.0	0.9837195536288558	15936.0	278.26377921254465	103371.0	238.34506388203963
1689	Feb25-FISH2-3R4-rep1-cp190-100x_Position019_18_cmle.ics	13	1	0	1	1	1	1	9.747	1.0	0.317748731154486	1.3921207326665097	0.0	0.9638950207403243	22304.0	387.12787014333225	176559.0	407.09644033577143
1690	Feb25-FISH2-3R4-rep1-cp190-100x_Position019_18_cmle.ics	14	1	0	1	1	1	1	9.747	1.0	0.2945818655695842	1.2603438759441545	0.0	0.9832080655878825	19970.0	348.8242317570456	144027.0	332.0866056799153
1691	Feb25-FISH2-3R4-rep1-cp190-100x_Position019_18_cmle.ics	15	1	0	1	2	1	1	9.747	1.0	0.31902394316243715	1.4226729780962473	0.0	0.9623650533562677	21512.0	376.5670879230122	167574.0	386.3795042610491
1692	Feb25-FISH2-3R4-rep1-cp190-100x_Position019_18_cmle.ics	16	1	0	1	1	1	1	9.747	1.0	0.27026288943753657	1.0862407019361913	0.0	0.9549238825265751	24338.0	416.9015873334675	185607.0	427.95863706410626
1693	Feb25-FISH2-3R4-rep1-cp190-100x_Position019_18_cmle.ics	17	1	0	1	1	1	1	9.747	1.0	0.30435363605369087	1.4951316098329517	0.0	0.9835646452029922	15014.0	268.12134055338527	95435.0	220.04683297619692
1694	Feb25-FISH2-3R4-rep1-cp190-100x_Position019_18_cmle.ics	18	1	0	1	1	0	1	9.097199999999999	0.0	0.2978542892354757	1.4890251991607577	0.0	0.986393069105413	14196.0	250.47285880061955	86801.0	200.13920625731512
1695	Feb25-FISH2-3R4-rep1-cp190-100x_Position019_18_cmle.ics	19	1	0	1	1	1	1	9.747	1.0	0.3051663114659504	1.378368121556246	0.0	0.9716282536167791	19794.0	343.13564184585863	144658.0	333.54151794069986
1696	Feb25-FISH2-3R4-rep1-cp190-100x_Position019_18_cmle.ics	20	1	0	1	1	1	1	9.747	1.0	0.3215380952657821	1.562986377298098	0.0	0.9807405861662757	18810.0	332.4736396245522	137554.0	317.1616499524052
1697	Feb25-FISH2-3R4-rep1-cp190-100x_Position019_18_cmle.ics	21	1	0	1	1	1	1	9.747	1.0	0.2974780528041154	1.6550281519207268	0.0	0.9920369623150105	15142.0	269.7881792248165	95560.0	220.33504855876123
1698	Feb25-FISH2-3R4-rep1-cp190-100x_Position019_18_cmle.ics	22	1	0	1	1	1	1	9.5304	1.0	0.309177781731538	1.5682263456257213	0.0	0.9748382423781287	14336.0	255.91865726956877	89747.0	206.9318711071907
1699	Feb25-FISH2-3R4-rep1-cp190-100x_Position019_18_cmle.ics	23	1	0	1	1	2	1	9.747	2.0	0.30448406569743136	1.4499527636494898	0.0	0.9774142704267345	19146.0	335.2546085597868	137459.0	316.9426061096563
1700	Feb25-FISH2-3R4-rep1-cp190-100x_Position019_18_cmle.ics	24	1	0	1	0	1	1	8.4474	1.0	0.28869463232852716	1.145069866527577	0.0	0.9863544237683602	18722.0	316.8383761776671	129426.0	298.4207199117437
1701	Feb25-FISH2-3R4-rep1-cp190-100x_Position019_18_cmle.ics	25	1	0	1	0	0	1	7.147799999999999	0.0	0.2787829244006236	1.1488824232040282	0.0	0.9856114069049919	11106.0	192.1848618651548	58109.0	133.98335429783438
1702	Feb25-FISH2-3R4-rep1-cp190-100x_Position019_18_cmle.ics	26	1	0	1	1	1	1	8.664	1.0	0.29253569373124616	1.2512461816803695	0.0	0.9857247645877872	15956.0	276.93193441978144	102506.0	236.3506120506946
1703	Feb25-FISH2-3R4-rep1-cp190-100x_Position019_18_cmle.ics	27	1	0	1	1	1	1	8.8806	1.0	0.29878134579151644	1.4587101452005131	0.0	0.980277269796895	14096.0	248.49554594232862	86019.0	198.33612957279283
1704	Feb25-FISH2-3R4-rep1-cp190-100x_Position019_18_cmle.ics	28	1	0	1	1	1	1	9.747	1.0	0.31774593721611927	1.3256371073731548	0.0	0.9547284198074617	22666.0	395.77946567134944	180874.0	417.0456422458914
1705	Feb25-FISH2-3R4-rep1-cp190-100x_Position019_18_cmle.ics	29	1	0	1	1	1	1	9.747	1.0	0.30223575771595285	1.3650047458676393	0.0	0.9666581118637958	20276.0	353.41572589069364	149252.0	344.13401703110327
1706	Feb25-FISH2-3R4-rep1-cp190-100x_Position019_18_cmle.ics	30	1	0	1	1	1	1	8.8806	1.0	0.27842791336780687	1.3462503530685905	0.0	0.9910601021296994	13464.0	236.54848392070093	77516.0	178.73055278443843
1707	Feb25-FISH2-3R4-rep1-cp190-100x_Position019_18_cmle.ics	31	1	0	1	1	1	1	9.747	1.0	0.3074414630593592	1.3786094012292482	0.0	0.9649995685936211	19426.0	340.1778670433774	141166.0	325.4899274261834
1708	Feb25-FISH2-3R4-rep1-cp190-100x_Position019_18_cmle.ics	32	1	0	1	1	0	1	9.097199999999999	0.0	0.2881692705864473	1.6210116551251126	0.0	0.9916388010313444	11214.0	201.33912577436973	59943.0	138.2120533252179
1709	Feb25-FISH2-3R4-rep1-cp190-100x_Position019_18_cmle.ics	33	1	0	1	1	1	0	8.664	1.0	0.3021739918416846	1.3884752474789985	0.0	0.9880211376769424	12250.0	218.05490571300749	70082.0	161.58979565817395
1710	Feb25-FISH2-3R4-rep1-cp190-100x_Position019_18_cmle.ics	34	1	0	1	3	2	2	9.747	2.0	0.29870232302125305	1.0877522788993303	0.0	0.9632748830719122	29444.0	498.14800456962377	259650.0	598.681408102578
1711	Feb25-FISH2-3R4-rep1-cp190-100x_Position019_18_cmle.ics	35	1	0	1	1	1	1	9.747	1.0	0.31223948590254974	1.410285519416026	0.0	0.9532531436451251	20052.0	350.3758806592848	149195.0	344.00259072545396
1712	Feb25-FISH2-3R4-rep1-cp190-100x_Position019_18_cmle.ics	36	1	0	1	0	0	1	9.097199999999999	0.0	0.2862659677991717	1.456843380017624	0.0	0.9953503859708104	12558.0	223.27622647958856	70801.0	163.24761168908387
1713	Feb25-FISH2-3R4-rep1-cp190-100x_Position019_18_cmle.ics	37	1	0	1	1	1	1	9.5304	1.0	0.2918080274399493	1.28880627854428	0.0	0.9743981095143582	18362.0	318.71702754207195	126387.0	291.41362266844027
1714	Feb25-FISH2-3R4-rep1-cp190-100x_Position019_18_cmle.ics	38	1	0	1	1	1	1	9.747	1.0	0.29267633803302306	1.428598117955162	0.0	0.9670652962840549	17088.0	301.0124646215335	113633.0	262.00641034823894
1715	Feb25-FISH2-3R4-rep1-cp190-100x_Position019_18_cmle.ics	39	1	0	1	1	1	1	9.747	1.0	0.3190663696913511	1.3145153040809625	0.0	0.9649007006871226	21838.0	380.2714369918759	171409.0	395.221958334122
1716	Feb25-FISH2-3R4-rep1-cp190-100x_Position019_18_cmle.ics	40	1	0	1	1	1	1	9.747	1.0	0.3024867714286833	1.343754090680584	0.0	0.9738126447047517	19186.0	333.62074992323033	137437.0	316.891880167125
1717	Feb25-FISH2-3R4-rep1-cp190-100x_Position019_18_cmle.ics	41	1	0	1	1	1	1	8.4474	1.0	0.3056752136839371	1.4714196550817975	0.0	0.9870895070121344	13002.0	229.14949987437691	77076.0	177.71603393381207
1718	Feb25-FISH2-3R4-rep1-cp190-100x_Position019_18_cmle.ics	42	1	0	1	1	1	1	9.747	1.0	0.30139108224248995	1.368517537410011	0.0	0.9626192001250993	19384.0	340.54995732831753	139317.0	321.2266425288922
1719	Feb25-FISH2-3R4-rep1-cp190-100x_Position019_18_cmle.ics	43	1	0	1	1	1	1	9.747	1.0	0.28730187245001926	1.3651709992651273	0.0	0.963896900401954	18344.0	318.47860557675773	125223.0	288.7297591636015
1720	Feb25-FISH2-3R4-rep1-cp190-100x_Position019_18_cmle.ics	44	1	0	1	1	1	2	9.747	1.0	0.29000348324637715	1.3056821698651284	0.0	0.9657702543679231	18318.0	320.635979336247	125543.0	289.4675910549661
1721	Feb25-FISH2-3R4-rep1-cp190-100x_Position019_18_cmle.ics	45	1	0	1	1	1	2	9.747	1.0	0.3067040984780399	1.0365388359990497	0.0	0.9470092300073835	31752.0	536.1280603383168	294639.0	679.3564082493183
1722	Feb25-FISH2-3R4-rep1-cp190-100x_Position019_18_cmle.ics	46	1	0	1	1	1	1	9.747	1.0	0.306161176356146	1.4022819338239914	0.0	0.9705140190051345	19624.0	343.05796639907237	143031.0	329.79010391804286
1723	Feb25-FISH2-3R4-rep1-cp190-100x_Position019_18_cmle.ics	47	1	0	1	1	2	1	9.747	2.0	0.3167896688324632	1.4787452896672262	0.0	0.9580701936198863	19682.0	345.19672230273704	146138.0	336.95399043826126
1724	Feb25-FISH2-3R4-rep1-cp190-100x_Position019_18_cmle.ics	48	1	0	1	1	1	1	9.747	1.0	0.31787532172445304	1.5141049858966422	0.0	0.9525555300515899	19246.0	337.55959490183085	141551.0	326.37763142048146
1725	Feb25-FISH2-3R4-rep1-cp190-100x_Position019_18_cmle.ics	49	1	0	1	1	1	1	9.747	1.0	0.34030096132781246	1.4036280442491107	0.0	0.9616557756258789	21968.0	384.4639274522978	178604.0	411.8116472665235
1726	Feb25-FISH2-3R4-rep1-cp190-100x_Position019_18_cmle.ics	50	1	0	1	1	1	2	9.747	1.0	0.3030505906185582	1.3687754889075063	0.0	0.96256787500561	21380.0	370.05959291315327	161824.0	373.121587463091
1727	Feb25-FISH2-3R4-rep1-cp190-100x_Position019_18_cmle.ics	51	1	0	1	1	1	1	9.747	1.0	0.33246549192300967	1.4158869641085272	0.0	0.956865875276137	20232.0	354.00057850096476	156029.0	359.75991305540975
1728	Feb25-FISH2-3R4-rep1-cp190-100x_Position019_18_cmle.ics	52	1	0	1	1	1	1	9.747	1.0	0.2931332792003538	1.304502571450403	0.0	0.9597141954359879	19860.0	345.94468962281303	142487.0	328.535789702723
1729	Feb25-FISH2-3R4-rep1-cp190-100x_Position019_18_cmle.ics	53	1	0	1	2	1	1	9.747	1.0	0.3106003773107984	1.3318491258072387	0.0	0.9632956121443723	20416.0	357.4338041803832	152873.0	352.4830460268261
1730	Feb25-FISH2-3R4-rep1-cp190-100x_Position019_18_cmle.ics	54	1	0	1	1	1	1	9.747	1.0	0.317317138010992	1.4335546552907812	0.0	0.9598066742976957	20722.0	361.13589885810507	158004.0	364.3137192599258
1731	Feb25-FISH2-3R4-rep1-cp190-100x_Position019_18_cmle.ics	55	1	0	1	1	1	1	9.747	1.0	0.30535667429772634	1.3184622245922857	0.0	0.9693928650723302	20066.0	349.30783886108117	147696.0	340.5463094593428
1732	Feb25-FISH2-3R4-rep1-cp190-100x_Position019_18_cmle.ics	56	1	0	1	1	2	1	8.664	2.0	0.3020878908378333	1.3045037534206079	0.0	0.9740155939655863	16466.0	283.99929342152257	109200.0	251.78513292817837
1733	Feb25-FISH2-3R4-rep1-cp190-100x_Position019_18_cmle.ics	57	1	0	1	1	1	1	8.664	1.0	0.29525008455499513	1.53419524930103	0.0	0.9917856912820203	12224.0	216.49084490687156	69054.0	159.21951070716509
1734	Feb25-FISH2-3R4-rep1-cp190-100x_Position019_18_cmle.ics	58	1	0	1	1	1	1	9.747	1.0	0.3013010619880365	1.4255649792694185	0.0	0.9744311445727194	17458.0	305.44265501518794	119060.0	274.5195780808509
1735	Feb25-FISH2-3R4-rep1-cp190-100x_Position019_18_cmle.ics	59	1	0	1	1	1	1	9.747	1.0	0.3088031502232366	1.2690038267187398	0.0	0.9610441249699164	21568.0	373.6758304117538	165512.0	381.6251000110683
1736	Feb25-FISH2-3R4-rep1-cp190-100x_Position019_18_cmle.ics	60	1	0	1	1	1	1	9.747	1.0	0.31639713647658235	1.442186889921497	0.0	0.9697092980014572	20428.0	356.74236144939033	154429.0	356.07075359858663
1737	Feb25-FISH2-3R4-rep1-cp190-100x_Position019_18_cmle.ics	61	1	0	1	1	1	1	9.747	1.0	0.29425899216517126	1.2032743236376782	0.0	0.9562894504674001	22884.0	397.44474647848	176578.0	407.14024910432124
1738	Feb25-FISH2-3R4-rep1-cp190-100x_Position019_18_cmle.ics	63	1	0	1	2	1	1	9.747	1.0	0.3039758917188445	1.270254565445102	0.0	0.9642759796412039	22550.0	393.2105370293681	175555.0	404.7814927766149
1739	Feb25-FISH2-3R4-rep1-cp190-100x_Position019_18_cmle.ics	65	1	0	1	2	2	1	9.747	2.0	0.31579291690176675	1.079586685776931	0.0	0.9395680193729412	32728.0	548.015595842395	312863.0	721.3759344625337
1740	Feb25-FISH2-3R4-rep1-cp190-100x_Position019_18_cmle.ics	66	1	0	1	1	1	1	9.747	1.0	0.3051549718818005	1.336422781678988	0.0	0.9691609728847398	20028.0	349.79272521867927	147228.0	339.46723031822205
1741	Feb25-FISH2-3R4-rep1-cp190-100x_Position019_18_cmle.ics	67	1	0	1	0	1	1	7.797599999999999	1.0	0.2962276042658716	1.4699761483341933	0.0	0.9940652963141419	9888.0	175.00620776406367	50321.0	116.02637064174783
1742	Feb25-FISH2-3R4-rep1-cp190-100x_Position019_18_cmle.ics	68	1	0	1	2	1	1	9.747	1.0	0.3086741715585121	1.3373605965900799	0.0	0.9581565737934818	21042.0	369.6212639477322	159461.0	367.6731600902953
1743	Feb25-FISH2-3R4-rep1-cp190-100x_Position019_18_cmle.ics	69	1	0	1	1	1	1	9.747	1.0	0.3004845869818238	1.313685045716225	0.0	0.9625275252897372	23186.0	402.11068653020504	181980.0	419.59577372042037
1744	Feb25-FISH2-3R4-rep1-cp190-100x_Position019_18_cmle.ics	70	1	0	1	1	1	1	9.747	1.0	0.3083029388743049	1.4335830678250387	0.0	0.9772218828849417	18396.0	321.325864202951	130271.0	300.36905724987844
1745	Feb25-FISH2-3R4-rep1-cp190-100x_Position019_18_cmle.ics	71	1	0	1	1	1	1	9.747	1.0	0.31511294596359696	1.3568210229094775	0.0	0.9640780973317803	20362.0	354.96314462140936	153369.0	353.6266854584413
1746	Feb25-FISH2-3R4-rep1-cp190-100x_Position019_18_cmle.ics	73	1	0	1	1	0	1	8.4474	0.0	0.29683396864444167	1.6267372348082718	0.0	0.9944328797751267	10722.0	191.3738853933121	56878.0	131.14500724074114
1747	Feb25-FISH2-3R4-rep1-cp190-100x_Position019_18_cmle.ics	74	1	0	1	1	1	1	9.747	1.0	0.3097692091586306	1.3520873202232158	0.0	0.9781522448939709	19416.0	340.2118477210748	141590.0	326.46755468224154
1748	Feb25-FISH2-3R4-rep1-cp190-100x_Position019_18_cmle.ics	75	1	0	1	1	1	1	9.747	1.0	0.30973339451644216	1.3827838721401409	0.0	0.9707662127020947	19626.0	342.3302885992518	143885.0	331.7591927781222
1749	Feb25-FISH2-3R4-rep1-cp190-100x_Position019_18_cmle.ics	76	1	0	1	1	1	1	9.747	1.0	0.31346162008123335	1.3269303044020129	0.0	0.9716635184672189	21090.0	367.1597612586848	161243.0	371.7819614353321
1750	Feb25-FISH2-3R4-rep1-cp190-100x_Position019_18_cmle.ics	77	1	0	1	1	1	1	9.747	1.0	0.3116465733842879	1.4430529910160872	0.0	0.9679411729992027	18916.0	329.85717845280027	136568.0	314.88820543713797
1751	Feb25-FISH2-3R4-rep1-cp190-100x_Position019_18_cmle.ics	78	1	0	1	1	1	1	9.747	1.0	0.3051098029880139	1.314611308247053	0.0	0.95812021243166	20520.0	356.5280412597589	152675.0	352.0265125440443
1752	Feb25-FISH2-3R4-rep1-cp190-100x_Position019_18_cmle.ics	79	1	0	1	1	1	0	9.747	1.0	0.3034585608595202	1.3792484445296194	0.0	0.9570959455328146	20324.0	352.21810663902744	150085.0	346.05468567331184
1753	Feb25-FISH2-3R4-rep1-cp190-100x_Position019_18_cmle.ics	80	1	0	1	1	0	1	7.797599999999999	0.0	0.29439623035651535	1.2974272888082203	0.0	0.991654014269115	12226.0	212.27578502982868	68971.0	159.0281355603424
1754	Feb25-FISH2-3R4-rep1-cp190-100x_Position019_18_cmle.ics	81	1	0	1	1	1	1	8.8806	1.0	0.30156737686233176	1.610471093569628	0.0	0.9901096873356108	12748.0	227.03078038545755	74324.0	171.3706796680763
1755	Feb25-FISH2-3R4-rep1-cp190-100x_Position019_18_cmle.ics	82	1	0	1	1	1	1	9.747	1.0	0.3108836566708577	1.2435647624676882	0.0	0.9610514337917044	22024.0	380.21516550829256	171363.0	395.11589499973843
1756	Feb25-FISH2-3R4-rep1-cp190-100x_Position019_18_cmle.ics	83	1	0	1	1	1	1	9.747	1.0	0.3293709890234343	1.4490227546003507	0.0	0.968713176645899	21120.0	371.43460075877545	165637.0	381.9133155936326
1757	Feb25-FISH2-3R4-rep1-cp190-100x_Position019_18_cmle.ics	85	1	0	1	1	1	1	9.747	1.0	0.2669107506819757	1.1821349371572127	0.0	0.962685429026622	21638.0	374.0933126354519	154626.0	356.524981356708
1758	Feb25-FISH2-3R4-rep1-cp190-100x_Position019_18_cmle.ics	86	1	0	1	0	1	1	9.747	1.0	0.2765334684419442	1.05386368208286	0.0	0.9629970808282751	23768.0	400.72282335935256	181191.0	417.77655696327446
1759	Feb25-FISH2-3R4-rep1-cp190-100x_Position019_18_cmle.ics	87	1	0	1	1	1	1	9.747	1.0	0.32920925207830964	1.3266105442937484	0.0	0.9711666752181346	22194.0	388.2974360585121	178387.0	411.3113050151919
1760	Feb25-FISH2-3R4-rep1-cp190-100x_Position019_18_cmle.ics	88	1	0	1	1	1	1	9.747	1.0	0.29049715618750227	1.3941574396429235	0.0	0.9773202297090771	18488.0	322.21159070882516	127403.0	293.756238923523
1761	Feb25-FISH2-3R4-rep1-cp190-100x_Position019_18_cmle.ics	89	1	0	1	1	1	1	9.747	1.0	0.29632893059525484	1.312628192566107	0.0	0.9661959604491882	20718.0	361.6784497529811	152645.0	351.9573408042288
1762	Feb25-FISH2-3R4-rep1-cp190-100x_Position019_18_cmle.ics	90	1	0	1	1	2	1	9.747	2.0	0.32699611198716566	1.4057660632204465	0.0	0.9682207777988402	21962.0	382.38720556280884	175006.0	403.5156499379925
1763	Feb25-FISH2-3R4-rep1-cp190-100x_Position019_18_cmle.ics	91	1	0	1	1	0	1	9.747	0.0	0.28720143824877475	1.5913033149604547	0.0	0.9920426812298058	13354.0	240.0117642222333	77765.0	179.30467822490652
1764	Feb25-FISH2-3R4-rep1-cp190-100x_Position019_18_cmle.ics	92	1	0	1	1	1	1	8.664	1.0	0.2959025789977133	1.38055801394047	0.0	0.9844068393869665	14794.0	258.40676923094645	92040.0	212.21889775375035
1765	Feb25-FISH2-3R4-rep1-cp190-100x_Position019_18_cmle.ics	93	1	0	1	1	1	1	9.747	1.0	0.31565727621052914	1.5609990956766222	0.0	0.960254942171088	17720.0	313.0999581362001	124617.0	287.3324900193297
1766	Feb25-FISH2-3R4-rep1-cp190-100x_Position019_18_cmle.ics	94	1	0	1	2	1	1	9.747	1.0	0.3186299307413558	1.3065810560236795	0.0	0.9583280699438523	21638.0	377.67431570803353	168944.0	389.5383470459539
1767	Feb25-FISH2-3R4-rep1-cp190-100x_Position019_18_cmle.ics	95	1	0	1	0	1	1	8.014199999999999	1.0	0.28664369285196883	1.2562437846866605	0.0	0.9916975687636126	12880.0	224.43363359638934	73590.0	169.67827776725866
1768	Feb25-FISH2-3R4-rep1-cp190-100x_Position019_18_cmle.ics	96	1	0	1	0	1	1	7.5809999999999995	1.0	0.2990118963006805	1.3441876886115247	0.0	0.989820883765022	12324.0	213.78710799708227	70347.0	162.20081269321028
1769	Feb25-FISH2-3R4-rep1-cp190-100x_Position019_18_cmle.ics	97	1	0	1	1	1	1	9.747	1.0	0.319921036630217	1.411893354148787	0.0	0.9656496095446007	21634.0	377.21044090276973	169239.0	390.21853582080564
1770	Feb25-FISH2-3R4-rep1-cp190-100x_Position019_18_cmle.ics	98	1	0	1	1	1	1	9.747	1.0	0.2812420705097617	1.329500344814306	0.0	0.9758048841425826	19316.0	340.5516544979932	133872.0	308.67197175239096
1771	Feb25-FISH2-3R4-rep1-cp190-100x_Position019_18_cmle.ics	99	1	0	1	1	1	1	9.747	1.0	0.30801577294609067	1.3229018680180775	0.0	0.966612689719453	22082.0	384.01569407963444	171245.0	394.8438194897977
1772	Feb25-FISH2-3R4-rep1-cp190-100x_Position019_18_cmle.ics	100	1	0	1	1	1	1	9.747	1.0	0.31420004458867495	1.4957113364331938	0.0	0.9690485198517569	19414.0	342.1097879629164	142577.0	328.74330492216933
1773	Feb25-FISH2-3R4-rep1-cp190-100x_Position019_18_cmle.ics	101	1	0	1	1	1	1	9.747	1.0	0.31030383029673125	1.3404433683074777	0.0	0.9748056060617672	22710.0	391.168910260521	179264.0	413.33342554246315
1774	Feb25-FISH2-3R4-rep1-cp190-100x_Position019_18_cmle.ics	103	1	0	1	1	1	2	9.747	1.0	0.3041640872866337	1.1883790720961336	0.0	0.9479319276820498	28484.0	480.1113731831661	249304.0	574.8263807648955
1775	Feb25-FISH2-3R4-rep1-cp190-100x_Position019_18_cmle.ics	104	1	0	1	1	1	1	9.747	1.0	0.29637115999810554	1.2873918467566245	0.0	0.9718369420779189	20366.0	357.6505180665256	148782.0	343.05032644066154
1776	Feb25-FISH2-3R4-rep1-cp190-100x_Position019_18_cmle.ics	105	1	0	1	1	1	1	9.747	1.0	0.3210145182487112	1.443994224859465	0.0	0.9698661309347452	19568.0	343.3278360402007	145833.0	336.25074441680437
1777	Feb25-FISH2-3R4-rep1-cp190-100x_Position019_18_cmle.ics	106	1	0	1	1	1	1	9.747	1.0	0.30674972460258265	1.2802929829927434	0.0	0.9581932132604021	21992.0	382.2852635297351	169849.0	391.6250278637195
1778	Feb25-FISH2-3R4-rep1-cp190-100x_Position020_19_cmle.ics	2	1	0	1	1	1	1	8.2308	1.0	0.28780744809464476	1.1181451185608764	0.0	0.9545886403034637	18622.0	313.33972214472413	128193.0	295.5777614053294
1779	Feb25-FISH2-3R4-rep1-cp190-100x_Position020_19_cmle.ics	5	1	0	1	1	1	1	9.097199999999999	1.0	0.2956659600211699	1.2240149278300128	0.0	0.9649378366320475	19586.0	333.45519050643804	140150.0	323.14731117110074
1780	Feb25-FISH2-3R4-rep1-cp190-100x_Position020_19_cmle.ics	6	1	0	1	1	1	1	9.747	1.0	0.2959709077940526	1.298478135597358	0.0	0.960977938128352	19860.0	347.4192202997613	143175.0	330.122128269157
1781	Feb25-FISH2-3R4-rep1-cp190-100x_Position020_19_cmle.ics	7	1	0	1	1	1	1	7.797599999999999	1.0	0.2974084089825471	1.1581515920500018	0.0	0.9648379627326125	15370.0	263.1808317624437	97715.0	225.30388520216988
1782	Feb25-FISH2-3R4-rep1-cp190-100x_Position020_19_cmle.ics	8	1	0	1	1	1	1	8.8806	1.0	0.29729909290885076	1.2142640002089793	0.0	0.9646619486215725	18056.0	311.7381980266745	124395.0	286.8206191446955
1783	Feb25-FISH2-3R4-rep1-cp190-100x_Position020_19_cmle.ics	9	1	0	1	2	1	1	9.747	1.0	0.31865862717984006	1.2592188564994717	0.0	0.9467644546054488	26996.0	460.52665204439285	235443.0	542.8667312455045
1784	Feb25-FISH2-3R4-rep1-cp190-100x_Position020_19_cmle.ics	10	1	0	1	1	1	1	9.747	1.0	0.30361822682739564	1.3559398773373204	0.0	0.9574914148320408	19906.0	347.9322992992168	145517.0	335.5221354240818
1785	Feb25-FISH2-3R4-rep1-cp190-100x_Position020_19_cmle.ics	11	1	0	1	1	1	1	9.747	1.0	0.3079847513138099	1.4239626069662463	0.0	0.965580705724404	17266.0	302.79026289057845	118393.0	272.98165973228777
1786	Feb25-FISH2-3R4-rep1-cp190-100x_Position020_19_cmle.ics	12	1	0	1	1	1	1	7.3644	1.0	0.30461528815620675	1.218828265652142	0.0	0.9772773754391109	13976.0	237.2709054009395	85748.0	197.71127818979343
1787	Feb25-FISH2-3R4-rep1-cp190-100x_Position020_19_cmle.ics	13	1	0	1	1	1	1	9.747	1.0	0.2894313212294569	1.252140292820774	0.0	0.9563093725623211	23072.0	395.25648226464693	177286.0	408.7727021639655
1788	Feb25-FISH2-3R4-rep1-cp190-100x_Position020_19_cmle.ics	15	1	0	1	1	1	1	9.313799999999999	1.0	0.28796285374675157	1.299445589013069	0.0	0.9633595253751388	17072.0	297.51859798162235	112556.0	259.52314488886486
1789	Feb25-FISH2-3R4-rep1-cp190-100x_Position020_19_cmle.ics	16	1	0	1	1	1	1	9.747	1.0	0.3030493716539846	1.4155816926166769	0.0	0.9671344966461852	19122.0	333.00968045149943	136877.0	315.6006743572369
1790	Feb25-FISH2-3R4-rep1-cp190-100x_Position020_19_cmle.ics	17	1	0	1	0	0	0	8.664	0.0	0.27460068061781157	1.1137085157770876	0.0	0.9473059617746752	18582.0	315.90979073488967	124814.0	287.78671777745103
1791	Feb25-FISH2-3R4-rep1-cp190-100x_Position020_19_cmle.ics	18	1	0	1	1	1	1	9.747	1.0	0.2981885106946955	1.1441805674796321	0.0	0.9395296127962497	28002.0	472.1952192712089	240604.0	554.7665762184197
1792	Feb25-FISH2-3R4-rep1-cp190-100x_Position020_19_cmle.ics	19	1	0	1	2	1	1	8.2308	1.0	0.2709479492103302	1.1116243696023107	0.0	0.9671118822215563	17938.0	304.51373995122725	117592.0	271.13477427921566
1793	Feb25-FISH2-3R4-rep1-cp190-100x_Position020_19_cmle.ics	20	1	0	1	1	1	1	9.747	1.0	0.30161848528325097	1.3858011175930263	0.0	0.9526015976769486	18356.0	320.31492972051734	128431.0	296.1265238745318
1794	Feb25-FISH2-3R4-rep1-cp190-100x_Position020_19_cmle.ics	21	1	0	1	1	1	1	9.747	1.0	0.30700544302882915	1.407635477218525	0.0	0.9676498881930811	18526.0	321.35222036977245	131377.0	302.9191887244074
1795	Feb25-FISH2-3R4-rep1-cp190-100x_Position020_19_cmle.ics	22	1	0	1	1	1	1	8.8806	1.0	0.29383317643343887	1.1194688343014119	0.0	0.9641464353160382	17176.0	296.16813533302746	114738.0	264.5542360981074
1796	Feb25-FISH2-3R4-rep1-cp190-100x_Position020_19_cmle.ics	23	1	0	1	1	1	1	8.664	1.0	0.29496709790872394	1.1500335819579255	0.0	0.9645221385675936	18428.0	313.96617994355563	127755.0	294.56785400402407
1797	Feb25-FISH2-3R4-rep1-cp190-100x_Position020_19_cmle.ics	24	1	0	1	2	1	1	9.747	1.0	0.2824547458911757	1.294006864406089	0.0	0.9615349148767729	18816.0	326.4755506640838	128985.0	297.40389533645686
1798	Feb25-FISH2-3R4-rep1-cp190-100x_Position020_19_cmle.ics	25	1	0	1	2	1	1	9.747	1.0	0.2833635954733393	1.0676209796436262	0.0	0.9322418228881811	30134.0	507.2485044919021	261837.0	603.7240279351232
1799	Feb25-FISH2-3R4-rep1-cp190-100x_Position020_19_cmle.ics	26	1	0	1	0	0	0	9.5304	0.0	0.3107964497293951	1.7374090642154847	0.0	0.9811391731772032	12154.0	219.7713919999598	70241.0	161.95640587919578
1800	Feb25-FISH2-3R4-rep1-cp190-100x_Position020_19_cmle.ics	27	1	0	1	1	1	0	7.5809999999999995	1.0	0.29058873776516536	1.1184214466431441	0.0	0.9687954829956084	14182.0	243.27884775816733	85609.0	197.3907824619819
1801	Feb25-FISH2-3R4-rep1-cp190-100x_Position020_19_cmle.ics	28	1	0	1	1	1	1	9.747	1.0	0.29488312057117283	1.302911014157533	0.0	0.9481861970014513	18502.0	322.5712690898641	128507.0	296.30175894873094
1802	Feb25-FISH2-3R4-rep1-cp190-100x_Position020_19_cmle.ics	29	1	0	1	1	1	1	8.664	1.0	0.29866464521412833	1.131885846061091	0.0	0.9574845022027779	17778.0	302.8339321544287	121812.0	280.86493234658667
1803	Feb25-FISH2-3R4-rep1-cp190-100x_Position020_19_cmle.ics	30	1	0	1	0	1	1	9.747	1.0	0.3142786946577222	1.4383222318604085	0.0	0.9710573344220939	20444.0	355.8594465561359	154092.0	355.2937243879932
1804	Feb25-FISH2-3R4-rep1-cp190-100x_Position020_19_cmle.ics	31	1	0	1	1	2	1	9.747	2.0	0.30961095485098045	1.309814735855043	0.0	0.942134752827341	23610.0	406.2965276173389	189813.0	437.65651498623004
1805	Feb25-FISH2-3R4-rep1-cp190-100x_Position020_19_cmle.ics	32	1	0	1	2	1	1	9.747	1.0	0.3034151114308255	1.331466037236295	0.0	0.9475458862539685	19148.0	331.4140326641652	137239.0	316.43534668434313
1806	Feb25-FISH2-3R4-rep1-cp190-100x_Position020_19_cmle.ics	34	1	0	1	1	1	1	9.747	1.0	0.29981667941333423	1.3239921333185047	0.0	0.9465971444201607	19734.0	343.2693101654731	142733.0	329.1029979692096
1807	Feb25-FISH2-3R4-rep1-cp190-100x_Position020_19_cmle.ics	35	1	0	1	1	1	1	9.747	1.0	0.2727957975234912	1.0124071988108159	0.0	0.9288923458325474	26438.0	446.5352909466585	211123.0	486.79150750179303
1808	Feb25-FISH2-3R4-rep1-cp190-100x_Position020_19_cmle.ics	36	1	0	1	1	1	1	8.014199999999999	1.0	0.29529627980046097	1.2129812205203625	0.0	0.9740342368997734	15300.0	262.1314078200592	96703.0	222.97049184572924
1809	Feb25-FISH2-3R4-rep1-cp190-100x_Position020_19_cmle.ics	37	1	0	1	1	1	1	9.097199999999999	1.0	0.2925430928621284	1.217699052686659	0.0	0.9572877380002099	18044.0	310.32316836203154	123273.0	284.23359607559826
1810	Feb25-FISH2-3R4-rep1-cp190-100x_Position020_19_cmle.ics	38	1	0	1	1	1	1	9.747	1.0	0.2937982408767358	1.2529324153932422	0.0	0.9636063724144455	20342.0	354.6566219953436	147873.0	340.9544227242539
1811	Feb25-FISH2-3R4-rep1-cp190-100x_Position020_19_cmle.ics	39	1	0	1	1	1	1	8.014199999999999	1.0	0.2951093141541564	1.1169181727550679	0.0	0.972076755008265	16758.0	285.3054530690733	110815.0	255.50887825490923
1812	Feb25-FISH2-3R4-rep1-cp190-100x_Position020_19_cmle.ics	40	1	0	1	0	0	0	7.3644	0.0	0.31166632160233343	1.7269598351332789	0.0	0.9908076815695593	8112.0	146.31714894234014	38354.0	88.43376362937137
1813	Feb25-FISH2-3R4-rep1-cp190-100x_Position020_19_cmle.ics	41	1	0	1	0	1	0	7.147799999999999	1.0	0.31271335935543726	1.3281200886417686	0.0	0.9746351544002527	10826.0	189.04040229342993	59231.0	136.5703773669316
1814	Feb25-FISH2-3R4-rep1-cp190-100x_Position020_19_cmle.ics	42	1	0	1	1	2	1	9.747	2.0	0.2949780530192561	1.0584741825588917	0.0	0.9435864157414785	28678.0	482.948892212721	248023.0	571.8727474747764
1815	Feb25-FISH2-3R4-rep1-cp190-100x_Position020_19_cmle.ics	43	1	0	1	1	2	2	9.747	2.0	0.2969616168871613	1.1869285565248666	0.0	0.947884254080424	26782.0	453.7782020673438	224589.0	517.8403957802807
1816	Feb25-FISH2-3R4-rep1-cp190-100x_Position020_19_cmle.ics	44	1	0	1	1	1	1	8.2308	1.0	0.28724083210939544	1.1426965052125784	0.0	0.9601509857428042	16628.0	284.85780242312063	108058.0	249.15199536587087
1817	Feb25-FISH2-3R4-rep1-cp190-100x_Position020_19_cmle.ics	45	1	0	1	1	1	1	9.747	1.0	0.2988186822996043	1.4019355762908032	0.0	0.961281224555627	19062.0	330.75601338939515	135279.0	311.91612634973484
1818	Feb25-FISH2-3R4-rep1-cp190-100x_Position020_19_cmle.ics	46	1	0	1	1	1	1	8.664	1.0	0.2959214241936714	1.1705526213668516	0.0	0.963229816528231	18434.0	313.7959979443615	128024.0	295.1880939377025
1819	Feb25-FISH2-3R4-rep1-cp190-100x_Position020_19_cmle.ics	47	1	0	1	1	1	1	9.313799999999999	1.0	0.2957366998528828	1.341573228823611	0.0	0.9641021071058742	17702.0	306.9166029654134	120437.0	277.6945609383793
1820	Feb25-FISH2-3R4-rep1-cp190-100x_Position020_19_cmle.ics	48	1	0	1	0	0	1	7.3644	0.0	0.3019439961768445	1.4147705506672852	0.0	0.9810469801224657	10310.0	181.41766257681272	54091.0	124.71895261188733
1821	Feb25-FISH2-3R4-rep1-cp190-100x_Position020_19_cmle.ics	49	1	0	1	2	1	1	9.747	1.0	0.2919940712031438	1.3270671475734468	0.0	0.953695515452972	19142.0	332.7076666077053	134568.0	310.2767561161091
1822	Feb25-FISH2-3R4-rep1-cp190-100x_Position020_19_cmle.ics	50	1	0	1	1	1	1	8.4474	1.0	0.2918896615706783	1.1395901407941673	0.0	0.9652515539596691	18180.0	309.8984795435721	124530.0	287.1318919738649
1823	Feb25-FISH2-3R4-rep1-cp190-100x_Position020_19_cmle.ics	51	1	0	1	1	1	1	9.747	1.0	0.30571450845998593	1.4096852752918656	0.0	0.9642913145205316	20076.0	350.91222560221644	147893.0	341.0005372174641
1824	Feb25-FISH2-3R4-rep1-cp190-100x_Position020_19_cmle.ics	52	1	0	1	1	1	1	9.747	1.0	0.2790885426600175	1.2194786996005522	0.0	0.9436256163203984	20058.0	350.1822934112509	141116.0	325.3746411931577
1825	Feb25-FISH2-3R4-rep1-cp190-100x_Position020_19_cmle.ics	53	1	0	1	1	1	1	8.8806	1.0	0.2943593549489446	1.0959706301763539	0.0	0.9493110467748898	18440.0	314.77267313834477	127748.0	294.5517139314005
1826	Feb25-FISH2-3R4-rep1-cp190-100x_Position020_19_cmle.ics	54	1	0	1	1	1	1	8.4474	1.0	0.27690470645132126	1.132259402432871	0.0	0.9664139425803274	17108.0	292.3313716928726	110723.0	255.29675158614188
1827	Feb25-FISH2-3R4-rep1-cp190-100x_Position020_19_cmle.ics	55	1	0	1	1	1	1	8.8806	1.0	0.303810713283912	1.325477024665218	0.0	0.9721582430876496	16330.0	283.0196673095515	108157.0	249.38026210726179
1828	Feb25-FISH2-3R4-rep1-cp190-100x_Position020_19_cmle.ics	56	1	0	1	1	1	1	9.747	1.0	0.30183738296670953	1.4235529763825838	0.0	0.9505640680300818	19574.0	343.1108435433185	141475.0	326.2023963462824
1829	Feb25-FISH2-3R4-rep1-cp190-100x_Position020_19_cmle.ics	57	1	0	1	1	1	1	8.2308	1.0	0.30091581549128216	1.2535335259555904	0.0	0.9722985369985404	15048.0	258.02112709394413	95217.0	219.54418500020478
1830	Feb25-FISH2-3R4-rep1-cp190-100x_Position020_19_cmle.ics	58	1	0	1	0	1	1	9.747	1.0	0.2818042968998006	1.0806432213271657	0.0	0.9452916948762669	21068.0	364.4446130878198	152645.0	351.9573408042288
1831	Feb25-FISH2-3R4-rep1-cp190-100x_Position020_19_cmle.ics	59	1	0	1	1	1	1	8.664	1.0	0.29820900125886185	1.1712066862867787	0.0	0.9567694161990615	19446.0	328.2200392770391	139245.0	321.0606303533351
1832	Feb25-FISH2-3R4-rep1-cp190-100x_Position020_19_cmle.ics	60	1	0	1	1	1	1	9.747	1.0	0.30116585846641153	1.4056639691442936	0.0	0.9516772927480303	18510.0	324.01393417489	129953.0	299.63583680783483
1833	Feb25-FISH2-3R4-rep1-cp190-100x_Position020_19_cmle.ics	61	1	0	1	1	1	1	9.097199999999999	1.0	0.29586538659803097	1.1942900989319725	0.0	0.9501620616338946	19356.0	329.39185958335156	137735.0	317.57898611595834
1834	Feb25-FISH2-3R4-rep1-cp190-100x_Position020_19_cmle.ics	62	1	0	1	1	1	1	9.747	1.0	0.3016253589833723	1.3379037862065097	0.0	0.9605939564640572	16796.0	295.11887620124605	112413.0	259.1934262624113
1835	Feb25-FISH2-3R4-rep1-cp190-100x_Position020_19_cmle.ics	63	1	0	1	1	1	1	9.747	1.0	0.27952713804751383	1.0399010656720116	0.0	0.9373492769835433	28830.0	485.6435860527247	243362.0	561.1257648321185
1836	Feb25-FISH2-3R4-rep1-cp190-100x_Position020_19_cmle.ics	64	1	0	1	1	1	1	9.747	1.0	0.2978655167982503	1.2913895929651362	0.0	0.954702988418341	21752.0	375.23663618393147	164639.0	379.6122023824392
1837	Feb25-FISH2-3R4-rep1-cp190-100x_Position020_19_cmle.ics	65	1	0	1	0	1	1	6.9312	1.0	0.304175480015877	1.3544004182175384	0.0	0.9811534344212921	10214.0	177.51688914206872	53534.0	123.4346639759808
1838	Feb25-FISH2-3R4-rep1-cp190-100x_Position020_19_cmle.ics	66	1	0	1	1	1	1	7.3644	1.0	0.3133977856444607	1.3516381725966484	0.0	0.9768278991682232	11910.0	206.43098288763795	68421.0	157.75998699705946
1839	Feb25-FISH2-3R4-rep1-cp190-100x_Position020_19_cmle.ics	67	1	0	1	1	0	1	8.4474	0.0	0.2870768378946869	1.1391759794201772	0.0	0.9633665034961482	16316.0	280.6939480259074	105001.0	242.10339507867818
1840	Feb25-FISH2-3R4-rep1-cp190-100x_Position020_19_cmle.ics	68	1	0	1	1	1	1	8.4474	1.0	0.30853212888238973	1.2419378505681191	0.0	0.9651770733790084	16274.0	279.09999740825447	108434.0	250.0189478382243
1841	Feb25-FISH2-3R4-rep1-cp190-100x_Position020_19_cmle.ics	69	1	0	1	1	2	1	8.4474	2.0	0.2922924059104556	1.0517654124706697	0.0	0.9643898353293838	18754.0	316.38324032619613	130564.0	301.04463457540913
1842	Feb25-FISH2-3R4-rep1-cp190-100x_Position020_19_cmle.ics	70	1	0	1	1	1	1	7.147799999999999	1.0	0.294285790384477	1.1632471346549733	0.0	0.975013164388085	12684.0	217.15123237293034	72869.0	168.01585028702775
1843	Feb25-FISH2-3R4-rep1-cp190-100x_Position020_19_cmle.ics	71	1	0	1	1	1	1	9.747	1.0	0.2987795759760152	1.3554250320790253	0.0	0.951132552854612	20802.0	360.58319045049	154208.0	355.56118844861294
1844	Feb25-FISH2-3R4-rep1-cp190-100x_Position020_19_cmle.ics	72	1	0	1	0	1	0	8.2308	1.0	0.30721481482566426	1.4630056181120037	0.0	0.9816191442804003	12370.0	217.64713758071753	71705.0	165.33198678218892
1845	Feb25-FISH2-3R4-rep1-cp190-100x_Position020_19_cmle.ics	73	1	0	1	1	1	1	9.747	1.0	0.28929475231081125	1.2704833408263054	0.0	0.9621561738042825	21106.0	363.86610573486473	155079.0	357.56947462792107
1846	Feb25-FISH2-3R4-rep1-cp190-100x_Position020_19_cmle.ics	74	1	0	1	2	2	1	9.747	2.0	0.30707987257541997	1.1692285344531272	0.0	0.934178254825109	30366.0	510.27988938022474	275728.0	635.7528491943293
1847	Feb25-FISH2-3R4-rep1-cp190-100x_Position020_19_cmle.ics	75	1	0	1	1	1	1	7.797599999999999	1.0	0.30001464902620434	1.2291274355032022	0.0	0.9739884808297645	14590.0	250.5242918807199	90767.0	209.28371026091543
1848	Feb25-FISH2-3R4-rep1-cp190-100x_Position020_19_cmle.ics	76	1	0	1	2	2	2	9.747	2.0	0.25297455688667664	1.2574234775142363	0.0	0.895357372407732	44710.0	736.7228780163897	447115.0	1030.92408158592
1849	Feb25-FISH2-3R4-rep1-cp190-100x_Position020_19_cmle.ics	77	1	0	1	1	1	1	8.4474	1.0	0.30013725887885223	1.1378186644626807	0.0	0.9583040883702857	18018.0	305.2951307274958	124593.0	287.27715262747734
1850	Feb25-FISH2-3R4-rep1-cp190-100x_Position020_19_cmle.ics	79	1	0	1	1	1	1	8.8806	1.0	0.3076784443572616	1.331922454028829	0.0	0.959586381299335	15920.0	276.8997902171218	104770.0	241.57077268209935
1851	Feb25-FISH2-3R4-rep1-cp190-100x_Position020_19_cmle.ics	80	1	0	1	1	1	1	7.3644	1.0	0.29362914406925983	1.0458569053589004	0.0	0.9697084541553751	17652.0	294.11999849627	119499.0	275.5317912068167
1852	Feb25-FISH2-3R4-rep1-cp190-100x_Position020_19_cmle.ics	81	1	0	1	1	1	1	9.313799999999999	1.0	0.2948200215373115	1.2414650045376583	0.0	0.9542540329552408	19102.0	329.37961249007975	134794.0	310.7978498893853
1853	Feb25-FISH2-3R4-rep1-cp190-100x_Position020_19_cmle.ics	82	1	0	1	0	1	1	7.797599999999999	1.0	0.3066281132944228	1.3482550134813445	0.0	0.9848372948479245	11944.0	208.36106733213995	67968.0	156.71549372584641
1854	Feb25-FISH2-3R4-rep1-cp190-100x_Position020_19_cmle.ics	83	1	0	1	1	1	1	6.9312	1.0	0.3001491933311248	1.2692812394371982	0.0	0.9782112526249098	11072.0	191.2377978719504	60018.0	138.3849826747565
1855	Feb25-FISH2-3R4-rep1-cp190-100x_Position020_19_cmle.ics	84	1	0	1	1	1	1	9.747	1.0	0.3057937519369906	1.370852673065845	0.0	0.9545720969727112	20204.0	350.75345486408384	149329.0	344.3115578299629
1856	Feb25-FISH2-3R4-rep1-cp190-100x_Position020_19_cmle.ics	85	1	0	1	1	1	1	8.664	1.0	0.2868272032898798	1.1643632959521888	0.0	0.9582704488246205	17628.0	303.2734265732729	117866.0	271.7665428361966
1857	Feb25-FISH2-3R4-rep1-cp190-100x_Position020_19_cmle.ics	86	1	0	1	0	1	1	9.5304	1.0	0.2947048754576112	1.3216221560980879	0.0	0.9563155510642282	18126.0	313.1621059505099	124572.0	287.22873240960655
1858	Feb25-FISH2-3R4-rep1-cp190-100x_Position020_19_cmle.ics	87	1	0	1	1	1	1	8.8806	1.0	0.3077316628095957	1.3373021390236133	0.0	0.9635198129061909	15774.0	273.941293382572	103341.0	238.2758921422242
1859	Feb25-FISH2-3R4-rep1-cp190-100x_Position020_19_cmle.ics	88	1	0	1	2	1	1	8.8806	1.0	0.3000213122160029	1.305102693064225	0.0	0.9615910185895301	16964.0	293.23262583120027	113800.0	262.3914663665449
1860	Feb25-FISH2-3R4-rep1-cp190-100x_Position020_19_cmle.ics	89	1	0	1	1	2	1	8.2308	2.0	0.27507364068527307	1.080070966455451	0.0	0.9697647847455225	19758.0	330.20720553211004	136966.0	315.8058838520227
1861	Feb25-FISH2-3R4-rep1-cp190-100x_Position020_19_cmle.ics	90	1	0	1	1	1	1	7.147799999999999	1.0	0.30992206760905383	1.3315022516230588	0.0	0.9791019133250318	11394.0	196.95922851262975	63667.0	146.79857196097376
1862	Feb25-FISH2-3R4-rep1-cp190-100x_Position020_19_cmle.ics	91	1	0	1	1	1	1	8.2308	1.0	0.29822399948732764	1.2221987361181506	0.0	0.9628560312894613	15874.0	272.08014543104184	102701.0	236.80022835949495
1863	Feb25-FISH2-3R4-rep1-cp190-100x_Position020_19_cmle.ics	92	1	0	1	1	1	1	9.747	1.0	0.2981493913959142	1.3328177582840648	0.0	0.9605386479408489	18632.0	328.6127742086892	130581.0	301.08383189463797
1864	Feb25-FISH2-3R4-rep1-cp190-100x_Position020_19_cmle.ics	93	1	0	1	1	1	1	9.097199999999999	1.0	0.2907758964504663	1.3073748339908786	0.0	0.9555544262511233	16754.0	289.3353860411556	109959.0	253.53517794550885
1865	Feb25-FISH2-3R4-rep1-cp190-100x_Position020_19_cmle.ics	94	1	0	1	1	1	1	9.747	1.0	0.29323953210068315	1.2715482300880419	0.0	0.9507287492201782	20088.0	345.8908118357373	144974.0	334.27012693342243
1866	Feb25-FISH2-3R4-rep1-cp190-100x_Position020_19_cmle.ics	95	1	0	1	1	1	1	8.2308	1.0	0.29313965477484094	1.2370364003518324	0.0	0.9677586001639318	16362.0	281.6985372510104	106553.0	245.68187975179663
1867	Feb25-FISH2-3R4-rep1-cp190-100x_Position020_19_cmle.ics	96	1	0	1	0	0	1	7.147799999999999	0.0	0.29217166692914764	1.1936634871324379	0.0	0.9868045767011242	11546.0	198.881549140898	63058.0	145.39438564272044
1868	Feb25-FISH2-3R4-rep1-cp190-100x_Position020_19_cmle.ics	97	1	0	1	2	1	1	9.747	1.0	0.2878272382608161	1.3244685036883137	0.0	0.9490986282555647	19302.0	334.8789846301365	135283.0	311.92534924837685
1869	Feb25-FISH2-3R4-rep1-cp190-100x_Position020_19_cmle.ics	98	1	0	1	1	1	1	9.747	1.0	0.2712124387425684	1.2023453597433953	0.0	0.9483347144719587	20502.0	355.51724608271223	143755.0	331.4594485722553
1870	Feb25-FISH2-3R4-rep1-cp190-100x_Position020_19_cmle.ics	99	1	0	1	1	1	1	8.664	1.0	0.3043505529787033	1.2862426323880929	0.0	0.9586792852872377	17174.0	294.9999879767688	116753.0	269.20027128904405
1871	Feb25-FISH2-3R4-rep1-cp190-100x_Position020_19_cmle.ics	100	1	0	1	1	1	1	9.747	1.0	0.30952494908937617	1.1223020815788063	0.0	0.9513312873401343	30662.0	517.5033468128737	280881.0	647.6342483699603
1872	Feb25-FISH2-3R4-rep1-cp190-100x_Position020_19_cmle.ics	102	1	0	1	1	1	1	8.664	1.0	0.30325603549050256	1.2743110257161765	0.0	0.9595881741628615	16804.0	289.02505115965766	112797.0	260.0788245320489
1873	Feb25-FISH2-3R4-rep1-cp190-100x_Position020_19_cmle.ics	103	1	0	1	1	1	1	8.664	1.0	0.28690060628508174	1.1505296173475998	0.0	0.9636693378356682	17936.0	307.9096161188525	120984.0	278.9557923276807
1874	Feb25-FISH2-3R4-rep1-cp190-100x_Position020_19_cmle.ics	104	1	0	1	1	1	1	9.747	1.0	0.29360940975279687	1.3256466493352317	0.0	0.9530442120909973	18604.0	322.60383120862974	129291.0	298.10944708257426
1875	Feb25-FISH2-3R4-rep1-cp190-100x_Position020_19_cmle.ics	106	1	0	1	1	1	1	9.313799999999999	1.0	0.2945735637986555	1.4101748232176925	0.0	0.9627252932202638	16398.0	285.6393580100096	107166.0	247.09528896869196
1876	Feb25-FISH2-3R4-rep1-m1bp-100x_Position001_0_cmle.ics	1	1	0	1	1	1	1	9.747	1.0	0.3020579151834041	1.2938304107989484	0.0	0.9461055567482096	24312.0	419.9483605488931	195907.0	451.7076010674051
1877	Feb25-FISH2-3R4-rep1-m1bp-100x_Position001_0_cmle.ics	2	1	0	1	2	2	2	9.747	2.0	0.27963657996667196	1.1217037168670951	0.0	0.9316482572583646	37730.0	618.863040809198	364419.0	840.2498750600167
1878	Feb25-FISH2-3R4-rep1-m1bp-100x_Position001_0_cmle.ics	3	1	0	1	1	1	1	9.747	1.0	0.31565099976239325	1.3628958481544076	0.0	0.9482878996650905	21060.0	368.783044466384	161460.0	372.2823036866637
1879	Feb25-FISH2-3R4-rep1-m1bp-100x_Position001_0_cmle.ics	4	1	0	1	1	1	1	9.747	1.0	0.2847011916083441	1.188646546036081	0.0	0.953389715148227	19508.0	338.28894436608664	136706.0	315.20639544028893
1880	Feb25-FISH2-3R4-rep1-m1bp-100x_Position001_0_cmle.ics	5	1	0	1	4	3	4	9.747	3.0	0.24639273105825676	1.1683628017921641	0.0	0.9291034618922529	68830.0	1064.0958803952685	842858.0	1943.3984759118919
1881	Feb25-FISH2-3R4-rep1-m1bp-100x_Position001_0_cmle.ics	6	1	0	1	1	1	1	9.747	1.0	0.3057738070342166	1.3811740569079416	0.0	0.9746158529376411	21016.0	364.9443050458181	158416.0	365.26367782005775
1882	Feb25-FISH2-3R4-rep1-m1bp-100x_Position001_0_cmle.ics	7	1	0	1	2	1	1	9.747	1.0	0.31053065045279316	1.3162340321136756	0.0	0.947600147901228	22828.0	395.16344399599404	180729.0	416.71131217011674
1883	Feb25-FISH2-3R4-rep1-m1bp-100x_Position001_0_cmle.ics	8	1	0	1	2	2	2	9.747	2.0	0.30394201741637317	1.112558624283819	0.0	0.9453133866076748	31088.0	521.0083205978635	284157.0	655.1878023578057
1884	Feb25-FISH2-3R4-rep1-m1bp-100x_Position001_0_cmle.ics	9	1	0	1	2	2	2	9.747	2.0	0.2942325071608323	1.3879149660361003	0.0	0.94144571087021	20576.0	356.0943348767446	150543.0	347.11070756782743
1885	Feb25-FISH2-3R4-rep1-m1bp-100x_Position001_0_cmle.ics	10	1	0	1	1	2	1	9.747	2.0	0.27854243345905083	1.0608157325486869	0.0	0.9559411443080329	24714.0	415.872009489985	192812.0	444.5713832431129
1886	Feb25-FISH2-3R4-rep1-m1bp-100x_Position001_0_cmle.ics	11	1	0	1	1	1	1	9.747	1.0	0.3170759940163996	1.376727642441923	0.0	0.9550919055966798	22164.0	383.9289755630569	174714.0	402.8423783371223
1887	Feb25-FISH2-3R4-rep1-m1bp-100x_Position001_0_cmle.ics	12	1	0	1	1	1	1	9.747	1.0	0.2896042288428496	1.199660832601137	0.0	0.9605188274183416	21996.0	384.2704795096353	165079.0	380.6267212330656
1888	Feb25-FISH2-3R4-rep1-m1bp-100x_Position001_0_cmle.ics	13	1	0	1	1	1	1	8.4474	1.0	0.2968516794466132	1.3858744005660824	0.0	0.9735335043580817	14366.0	251.6505809429051	88216.0	203.40180665194308
1889	Feb25-FISH2-3R4-rep1-m1bp-100x_Position001_0_cmle.ics	14	1	0	1	0	1	1	8.664	1.0	0.29432550256777845	1.546522286143289	0.0	0.9893897081354394	12432.0	220.5306312757352	70713.0	163.04470791895858
1890	Feb25-FISH2-3R4-rep1-m1bp-100x_Position001_0_cmle.ics	15	1	0	1	1	1	1	9.747	1.0	0.28168181834348494	1.1323770040693535	0.0	0.9618309168458119	21832.0	381.65869193077583	160988.0	371.194001646901
1891	Feb25-FISH2-3R4-rep1-m1bp-100x_Position001_0_cmle.ics	16	1	0	1	0	1	1	8.014199999999999	1.0	0.2751559749326093	1.3407535429455446	0.0	0.9787839777783279	11992.0	211.72747160435588	64774.0	149.35100916016324
1892	Feb25-FISH2-3R4-rep1-m1bp-100x_Position001_0_cmle.ics	17	1	0	1	1	1	1	9.747	1.0	0.3147651294951173	1.3760937178634192	0.0	0.9517302715776478	20874.0	364.48593966564	159102.0	366.8454049371707
1893	Feb25-FISH2-3R4-rep1-m1bp-100x_Position001_0_cmle.ics	18	1	0	1	2	1	2	9.747	1.0	0.30739660279639347	1.4005715157701126	0.0	0.9680411732134482	20326.0	354.65013743266786	151078.0	348.34427026120267
1894	Feb25-FISH2-3R4-rep1-m1bp-100x_Position001_0_cmle.ics	19	1	0	1	1	1	1	9.747	1.0	0.312234517229369	1.3208783927354515	0.0	0.9510855793464752	22234.0	384.0655948006639	174197.0	401.6503186876363
1895	Feb25-FISH2-3R4-rep1-m1bp-100x_Position001_0_cmle.ics	20	1	0	1	1	1	1	9.747	1.0	0.326818014120037	1.7603022431209334	0.0	0.9701105076563906	16100.0	290.47171881596796	109816.0	253.20545931905528
1896	Feb25-FISH2-3R4-rep1-m1bp-100x_Position001_0_cmle.ics	21	1	0	1	1	1	1	8.4474	1.0	0.29568175333336	1.3138540538697903	0.0	0.990384135787658	14264.0	247.87317900967287	87106.0	200.84245227877204
1897	Feb25-FISH2-3R4-rep1-m1bp-100x_Position001_0_cmle.ics	22	1	0	1	0	0	0	6.0648	0.0	0.29157428302590344	1.641844270504264	0.0	0.998720976965575	5496.0	98.03683340868415	20688.0	47.70083177672302
1898	Feb25-FISH2-3R4-rep1-m1bp-100x_Position001_0_cmle.ics	23	1	0	1	1	1	1	9.313799999999999	1.0	0.29110193311287236	1.2625987182399139	0.0	0.9535979054531929	19282.0	330.45313820815215	135839.0	313.207332159623
1899	Feb25-FISH2-3R4-rep1-m1bp-100x_Position001_0_cmle.ics	24	1	0	1	1	1	1	9.747	1.0	0.30508109921602256	1.3006557349468795	0.0	0.9563631183106321	20462.0	357.43196770535036	152021.0	350.5185686160678
1900	Feb25-FISH2-3R4-rep1-m1bp-100x_Position001_0_cmle.ics	25	1	0	1	1	1	1	9.747	1.0	0.3043932317680234	1.2493984167434145	0.0	0.9655135353619666	25550.0	439.00168894836565	211874.0	488.52310672183944
1901	Feb25-FISH2-3R4-rep1-m1bp-100x_Position001_0_cmle.ics	26	1	0	1	1	1	1	9.747	1.0	0.27871697482717467	1.2643820031981332	0.0	0.943193474242704	19882.0	344.37667725586755	139170.0	320.88770100379656
1902	Feb25-FISH2-3R4-rep1-m1bp-100x_Position001_0_cmle.ics	27	1	0	1	1	1	1	9.747	1.0	0.31264075266650065	1.3006800674392869	0.0	0.9549818709534712	23706.0	406.0779772561696	191904.0	442.4777852513658
1903	Feb25-FISH2-3R4-rep1-m1bp-100x_Position001_0_cmle.ics	28	1	0	1	1	1	1	9.097199999999999	1.0	0.2679697713759444	1.0817673033593322	0.0	0.9763793973876569	22992.0	389.13869475273646	169700.0	391.2814748893028
1904	Feb25-FISH2-3R4-rep1-m1bp-100x_Position001_0_cmle.ics	29	1	0	1	1	1	1	9.747	1.0	0.30647845118333056	1.0847425298973359	0.0	0.9412953029333141	33146.0	556.0696482455177	314138.0	724.3157334046896
1905	Feb25-FISH2-3R4-rep1-m1bp-100x_Position001_0_cmle.ics	30	1	0	1	1	1	1	9.747	1.0	0.28569204687899463	1.2018046179770234	0.0	0.952243857387591	20448.0	353.3976652563404	146960.0	338.84929610920415
1906	Feb25-FISH2-3R4-rep1-m1bp-100x_Position001_0_cmle.ics	31	1	0	1	0	1	1	7.797599999999999	1.0	0.2966085320898077	1.1954851122219796	0.0	0.9797456936362063	12734.0	221.21767902458853	73589.0	169.67597204259818
1907	Feb25-FISH2-3R4-rep1-m1bp-100x_Position001_0_cmle.ics	32	1	0	1	1	2	1	9.747	2.0	0.3083752277315062	1.1167565396045185	0.0	0.9292452723331035	31170.0	524.7132523934165	287355.0	662.5615098221309
1908	Feb25-FISH2-3R4-rep1-m1bp-100x_Position001_0_cmle.ics	33	1	0	1	1	1	1	9.747	1.0	0.2975866084797388	1.0454493500200728	0.0	0.9380366929689032	38186.0	630.4813149040971	382769.0	882.559922580457
1909	Feb25-FISH2-3R4-rep1-m1bp-100x_Position001_0_cmle.ics	34	1	0	1	1	1	1	9.747	1.0	0.29711657248328655	1.3129682259510969	0.0	0.9404168835786493	21364.0	366.68275251744416	160052.0	369.0358433646594
1910	Feb25-FISH2-3R4-rep1-m1bp-100x_Position001_0_cmle.ics	35	1	0	1	1	1	1	9.747	1.0	0.32773234763106646	1.5319121828745577	0.0	0.9641220468925701	19022.0	335.83044360549513	141227.0	325.6305766304748
1911	Feb25-FISH2-3R4-rep1-m1bp-100x_Position001_0_cmle.ics	36	1	0	1	1	1	1	9.747	1.0	0.302368016856665	1.0946340148904932	0.0	0.9350284686653557	31312.0	526.3418802156183	286489.0	660.5647522661254
1912	Feb25-FISH2-3R4-rep1-m1bp-100x_Position001_0_cmle.ics	37	1	0	1	1	1	1	9.747	1.0	0.2830371119523674	1.2260031510216414	0.0	0.9423323992816268	22104.0	378.81986814241816	164400.0	379.0611341885762
1913	Feb25-FISH2-3R4-rep1-m1bp-100x_Position001_0_cmle.ics	38	1	0	1	1	1	1	8.4474	1.0	0.24895609895389711	1.0591800914826757	0.0	0.9466070090286497	21560.0	362.1220978276481	148528.0	342.4646723768908
1914	Feb25-FISH2-3R4-rep1-m1bp-100x_Position001_0_cmle.ics	39	1	0	1	1	1	1	8.2308	1.0	0.29392344907881546	1.3539639703517496	0.0	0.9825398034680829	12150.0	214.41582018704835	68274.0	157.42104547196385
1915	Feb25-FISH2-3R4-rep1-m1bp-100x_Position001_0_cmle.ics	40	1	0	1	1	1	1	9.747	1.0	0.30267853926361926	1.247775642926277	0.0	0.9493460420960383	22194.0	384.8334592301223	171048.0	394.3895917316763
1916	Feb25-FISH2-3R4-rep1-m1bp-100x_Position001_0_cmle.ics	41	1	0	1	1	1	1	9.747	1.0	0.2886533364590823	1.1762305058953433	0.0	0.9517443834969993	19302.0	335.5811420953504	135477.0	312.3726598325167
1917	Feb25-FISH2-3R4-rep1-m1bp-100x_Position001_0_cmle.ics	42	1	0	1	2	1	1	9.747	1.0	0.29926742382857585	1.2417589480226048	0.0	0.9522474660049726	23704.0	407.2035442862825	187731.0	432.85599624303893
1918	Feb25-FISH2-3R4-rep1-m1bp-100x_Position001_0_cmle.ics	43	1	0	1	1	1	1	9.313799999999999	1.0	0.29855085699564865	1.468773809300351	0.0	0.9698490081134808	15464.0	270.99239683928704	98802.0	227.8102079081491
1919	Feb25-FISH2-3R4-rep1-m1bp-100x_Position001_0_cmle.ics	44	1	0	1	1	1	1	9.747	1.0	0.3123124542097643	1.2643489071216483	0.0	0.9494242797071539	21942.0	378.87416384559805	170798.0	393.8131605665477
1920	Feb25-FISH2-3R4-rep1-m1bp-100x_Position001_0_cmle.ics	45	1	0	1	2	1	2	9.747	1.0	0.30328506398258714	1.284838514510405	0.0	0.9511211352932145	23198.0	397.9084564731393	182968.0	421.87382968500856
1921	Feb25-FISH2-3R4-rep1-m1bp-100x_Position001_0_cmle.ics	46	1	0	1	0	0	0	7.147799999999999	0.0	0.30075174666541493	1.8234951112058835	0.0	0.9931988642804349	6756.0	122.42669784914106	28636.0	66.0267313784919
1922	Feb25-FISH2-3R4-rep1-m1bp-100x_Position001_0_cmle.ics	47	1	0	1	1	1	1	9.747	1.0	0.3216301987102278	1.3377720190221256	0.0	0.9592591847610762	22288.0	387.4490590644188	177443.0	409.1347009356662
1923	Feb25-FISH2-3R4-rep1-m1bp-100x_Position001_0_cmle.ics	48	1	0	1	1	1	1	9.747	1.0	0.29636785687129796	1.6339165768005994	0.0	0.9746219159452246	15530.0	275.275975293182	99071.0	228.43044784182746
1924	Feb25-FISH2-3R4-rep1-m1bp-100x_Position001_0_cmle.ics	49	1	0	1	1	2	1	9.747	2.0	0.3046991927547977	1.2715379933609567	0.0	0.9655899254772613	24560.0	422.91601425338234	199780.0	460.6376726775776
1925	Feb25-FISH2-3R4-rep1-m1bp-100x_Position001_0_cmle.ics	50	1	0	1	1	1	1	8.664	1.0	0.2878648436104145	1.414177719019154	0.0	0.971829663821414	12906.0	229.20421349366114	73970.0	170.55445313825416
1926	Feb25-FISH2-3R4-rep1-m1bp-100x_Position001_0_cmle.ics	51	1	0	1	2	1	2	9.747	1.0	0.292403270687866	1.1327873077649389	0.0	0.9396258346168028	32232.0	539.5759268075068	294236.0	678.427201211131
1927	Feb25-FISH2-3R4-rep1-m1bp-100x_Position001_0_cmle.ics	52	1	0	1	2	3	3	9.747	3.0	0.28281164071355025	1.0662428043376435	0.0	0.9266955643926004	32850.0	547.6057126243222	297732.0	686.4880146242893
1928	Feb25-FISH2-3R4-rep1-m1bp-100x_Position001_0_cmle.ics	53	1	0	1	1	1	1	9.747	1.0	0.309789867334323	1.2621315148301218	0.0	0.9513354993933756	26538.0	458.4130240644658	226261.0	521.6955674126608
1929	Feb25-FISH2-3R4-rep1-m1bp-100x_Position001_0_cmle.ics	54	1	0	1	2	2	2	9.747	2.0	0.29259888533026585	1.0271900202439503	0.0	0.9341255944345526	35718.0	592.5066292551633	343353.0	791.6774793616194
1930	Feb25-FISH2-3R4-rep1-m1bp-100x_Position001_0_cmle.ics	55	1	0	1	0	0	0	5.415	0.0	0.2818034361689399	1.201985341691191	0.0	0.9799899894225745	7694.0	130.82022740796975	33688.0	77.67525236341092
1931	Feb25-FISH2-3R4-rep1-m1bp-100x_Position001_0_cmle.ics	56	1	0	1	1	1	1	9.747	1.0	0.3116549310326165	1.3740468912949746	0.0	0.9648587645813209	19686.0	342.85196724715325	144993.0	334.31393570197224
1932	Feb25-FISH2-3R4-rep1-m1bp-100x_Position002_1_cmle.ics	1	1	0	1	1	1	1	9.747	1.0	0.30685907723565065	1.248683176808997	0.0	0.9553791738906071	22260.0	384.22534067637633	172994.0	398.8765319210375
1933	Feb25-FISH2-3R4-rep1-m1bp-100x_Position002_1_cmle.ics	2	1	0	1	1	1	2	9.747	1.0	0.26994008373885026	1.2590541546671408	0.0	0.9105973810266147	25122.0	427.00272492005263	194531.0	448.53492393453723
1934	Feb25-FISH2-3R4-rep1-m1bp-100x_Position002_1_cmle.ics	3	1	0	1	1	1	1	9.313799999999999	1.0	0.28467965374599774	1.1274646293671085	0.0	0.9425991643068783	19910.0	340.6022262406051	140948.0	324.9872794501913
1935	Feb25-FISH2-3R4-rep1-m1bp-100x_Position002_1_cmle.ics	4	1	0	1	1	1	1	9.747	1.0	0.26721965067486997	1.0120397788532076	0.0	0.9485267818895458	23880.0	402.8746876937472	179374.0	413.58705525511965
1936	Feb25-FISH2-3R4-rep1-m1bp-100x_Position002_1_cmle.ics	5	1	0	1	1	0	1	7.147799999999999	0.0	0.2939950985459979	1.1624146211623683	0.0	0.9619270418150571	13430.0	229.00113975450324	79352.0	182.96386326114296
1937	Feb25-FISH2-3R4-rep1-m1bp-100x_Position002_1_cmle.ics	6	1	0	1	1	1	1	8.2308	1.0	0.2498283006291163	1.2497615242372613	0.0	0.9627162685352114	13464.0	230.86100845248464	73427.0	169.30244464759483
1938	Feb25-FISH2-3R4-rep1-m1bp-100x_Position002_1_cmle.ics	7	1	0	1	1	0	1	7.147799999999999	0.0	0.26884213533214735	1.0460362034918043	0.0	0.965952267402598	12956.0	224.4702865813288	71900.0	165.78160309098925
1939	Feb25-FISH2-3R4-rep1-m1bp-100x_Position002_1_cmle.ics	9	1	0	1	1	1	1	8.2308	1.0	0.2663386789734276	1.0285176137338663	0.0	0.9505390220691641	20032.0	336.2134507196662	137587.0	317.2377388662022
1940	Feb25-FISH2-3R4-rep1-m1bp-100x_Position002_1_cmle.ics	11	1	0	1	1	1	1	9.747	1.0	0.28694137815369586	1.3023538319806227	0.0	0.9440690026372359	21610.0	372.7186089057983	160012.0	368.9436143782388
1941	Feb25-FISH2-3R4-rep1-m1bp-100x_Position002_1_cmle.ics	12	1	0	1	1	1	1	9.747	1.0	0.27715096577869336	1.1515136929647234	0.0	0.9338963642847433	23604.0	400.1472924296034	179519.0	413.9213853308942
1942	Feb25-FISH2-3R4-rep1-m1bp-100x_Position002_1_cmle.ics	13	1	0	1	1	1	1	8.8806	1.0	0.2998053836831115	1.1618101626556583	0.0	0.9433091440560692	18034.0	309.02304985579735	124690.0	287.5008079195473
1943	Feb25-FISH2-3R4-rep1-m1bp-100x_Position002_1_cmle.ics	14	1	0	1	1	1	1	9.747	1.0	0.30277431205124233	1.2386257348023868	0.0	0.9506718006870609	20440.0	355.6530294881024	151201.0	348.627874394446
1944	Feb25-FISH2-3R4-rep1-m1bp-100x_Position002_1_cmle.ics	15	1	0	1	1	1	1	8.664	1.0	0.28666607875117645	1.1263424504362303	0.0	0.9460247833143828	18264.0	312.2437918206152	124267.0	286.52548638814966
1945	Feb25-FISH2-3R4-rep1-m1bp-100x_Position002_1_cmle.ics	17	1	0	1	1	1	1	9.313799999999999	1.0	0.2659507722522136	1.088616319829149	0.0	0.9255483797707196	20076.0	342.60336226385215	137940.0	318.0516596713638
1946	Feb25-FISH2-3R4-rep1-m1bp-100x_Position002_1_cmle.ics	18	1	0	1	1	1	1	9.747	1.0	0.31763948767839223	1.337547712340506	0.0	0.9491435467846817	24912.0	429.8461967960524	208379.0	480.4645990333414
1947	Feb25-FISH2-3R4-rep1-m1bp-100x_Position002_1_cmle.ics	20	1	0	1	2	2	1	9.747	2.0	0.2907978920121301	1.2885387097453342	0.0	0.9378528191161498	23450.0	399.77183331057927	182089.0	419.8470977084164
1948	Feb25-FISH2-3R4-rep1-m1bp-100x_Position002_1_cmle.ics	21	1	0	1	1	1	1	9.747	1.0	0.3101502877576593	1.28733935653748	0.0	0.9602532532044802	24292.0	418.09709149936094	198269.0	457.1537227155403
1949	Feb25-FISH2-3R4-rep1-m1bp-100x_Position002_1_cmle.ics	22	1	0	1	1	1	2	8.664	1.0	0.2871140831235821	1.1033317574185928	0.0	0.9514886372363305	20840.0	350.9468517962641	151582.0	349.50635549010195
1950	Feb25-FISH2-3R4-rep1-m1bp-100x_Position002_1_cmle.ics	23	1	0	1	1	1	1	9.747	1.0	0.28344482768341456	1.18256691163687	0.0	0.9366334148447661	22750.0	393.7245911663968	171783.0	396.08429935715446
1951	Feb25-FISH2-3R4-rep1-m1bp-100x_Position002_1_cmle.ics	24	1	0	1	1	1	1	9.747	1.0	0.2969620018989454	1.2847339219458211	0.0	0.9482031303254956	21004.0	366.5017419839031	155983.0	359.65384972102606
1952	Feb25-FISH2-3R4-rep1-m1bp-100x_Position002_1_cmle.ics	25	1	0	1	1	0	1	9.747	0.0	0.25961968066240365	1.0432416944144736	0.0	0.9281656523444147	23616.0	400.76654363367754	173881.0	400.92170969491383
1953	Feb25-FISH2-3R4-rep1-m1bp-100x_Position002_1_cmle.ics	26	1	0	1	1	1	1	7.5809999999999995	1.0	0.2597982507048598	1.1266985255017385	0.0	0.9557730081541465	19626.0	324.2614364944104	131777.0	303.8414785886132
1954	Feb25-FISH2-3R4-rep1-m1bp-100x_Position002_1_cmle.ics	27	1	0	1	1	1	1	9.747	1.0	0.2822631913763397	1.1911699432873957	0.0	0.9388779538668952	21504.0	365.29421832498707	157536.0	363.23464011880503
1955	Feb25-FISH2-3R4-rep1-m1bp-100x_Position002_1_cmle.ics	29	1	0	1	1	1	1	8.8806	1.0	0.2793844587125456	1.1232909226787504	0.0	0.9508848667119133	20886.0	352.115277763257	150023.0	345.9117307443599
1956	Feb25-FISH2-3R4-rep1-m1bp-100x_Position002_1_cmle.ics	31	1	0	1	1	1	1	9.747	1.0	0.32013881766418	1.2679297996064298	0.0	0.9460325656814553	26200.0	448.1210853372108	225629.0	520.2383494272158
1957	Feb25-FISH2-3R4-rep1-m1bp-100x_Position002_1_cmle.ics	32	1	0	1	1	1	1	7.147799999999999	1.0	0.26249309442955293	1.1074829982035976	0.0	0.9585189093260781	20222.0	326.6036075376416	138538.0	319.4304830183514
[truncated: 4,190 more rows]
